# Supplementary material for: Averaged Propulsive Body Acceleration (APBA) Can Be Calculated from Biologging Tags That Incorporate Gyroscopes and Accelerometers to Estimate Swimming Speed, Hydrodynamic Drag and Energy Expenditure for Steller Sea Lions
Source: PLoS One. 2016 Jun 10;11(6):e0157326. doi: 10.1371/journal.pone.0157326 (PMC4902303; doi:10.1371/journal.pone.0157326)
Supplement: S1 Data — The files with names ending in NewAnalysis contain the data used to construct the APBA and ODBA plots. The files ending with “JP edits” contain calculations relating to drag and energy expenditures. Also included is C++ source code required to apply the GIDA method to the raw data. (ZIP) [file pone.0157326.s001.zip]

Archive with 15 entries (14 files):
- Source_Code/
- Source_Code/data.cpp
- Source_Code/data.h
- Source_Code/main_2Dexample.cpp
- Source_Code/Quaternion.cpp
- Source_Code/Quaternion.h
- Boni_NewAnalysis.xlsx
- BONI_V4 JP edits.xlsx
- Hazy_NewAnalysis.xlsx
- HAZY_V4 JP edits.xlsx
- Sitka_NewAnalysis.xlsx
- SITKA_V4 JP edits.xlsx
- Yasha_NewAnalysis.xlsx
- YASHA_V4 JP edits.xlsx
- READ_ME.txt
