# Supplementary material for: Averaged Propulsive Body Acceleration (APBA) Can Be Calculated from Biologging Tags That Incorporate Gyroscopes and Accelerometers to Estimate Swimming Speed, Hydrodynamic Drag and Energy Expenditure for Steller Sea Lions
Source: PLoS One. 2016 Jun 10;11(6):e0157326. doi: 10.1371/journal.pone.0157326 (PMC4902303; doi:10.1371/journal.pone.0157326)
Supplement: S1 Data — The files with names ending in NewAnalysis contain the data used to construct the APBA and ODBA plots. The files ending with “JP edits” contain calculations relating to drag and energy expenditures. Also included is C++ source code required to apply the GIDA method to the raw data. (ZIP) [file pone.0157326.s001.zip › Source_Code/data.cpp]

/* Copyright (c) Data Visualization Research Lab,
//                    Center for Coastal and Ocean Mapping,
//                    University of New Hampshire.  All rights reserved.
//                    http://www.ccom.unh.edu/vislab
// Not to be copied or distributed without written agreement.
// Contact:  cware@ccom.unh.edu or 
*/

#include "data.h"

#include <GL/glut.h> 
#include <iostream>
#include <math.h>

#include "Quaternion.h"

#define MAXREC 5000000  // enough for 24 hours at 50Hz

using namespace std;

#define CAL_GX 4.819f  // gyro offsets
#define CAL_GY 1.828f
#define CAL_GZ -2.623f


float gyrOffsetX,gyrOffsetY,gyrOffsetZ;


data::data()
{	
	totalRecs=0;
	depCtr = 0;
	recCtr = 0; 
	clip_S = clip_E = 0;
	speed = 1.0;
	gyroCalPlusX = CAL_GX; gyroCalPlusY= CAL_GY; gyroCalPlusZ = CAL_GZ;

	// defaults: actual values are read from file.
	accCalPlusX = 0.0f;
	accCalPlusY = 0.0f;
	accCalPlusZ = 0.0f;
	accCalMultX = 1.0f; 
	accCalMultY = 1.0f;
	accCalMultZ = 1.0f;
	magCalPlusX = 0.0f;
	magCalPlusY = 0.0f;
	magCalPlusZ = 0.0f;
	magCalMultX = 1.0f;
	magCalMultY = 1.0f;
	magCalMultZ = 1.0f;
	xSign = 1.0;

}

void data::processData(char *fn)
{
	FILE *cfp;

	allAx = new float[MAXREC];
	allAy = new float[MAXREC];
	allAz = new float[MAXREC];
	allMx = new float[MAXREC];
	allMy = new float[MAXREC];
	allMz = new float[MAXREC];
	allGx = new float[MAXREC];
	allGy = new float[MAXREC];
	allGz = new float[MAXREC];
	allAccX = new float[MAXREC];// store animal accelerations
	allAccY = new float[MAXREC];
	allAccZ = new float[MAXREC];

	gEstX = new double[MAXREC]; 
	gEstY = new double[MAXREC]; 
	gEstZ = new double[MAXREC];

	allDepths = new float[MAXREC/2];

	char openAMGfilename[100];
	char openPTfilename[100];
	char sampleOutFileName[100];
	char DMAFileName[100];
	char type[30];
	int TagOn_H,TagOn_M,TagOn_S;

	cerr << "File Name " << fn << "\n";
	strcpy(sampleOutFileName,"test.csv");
	strcpy(DMAFileName,"DMA.txt");
	clip_S = 500; clip_E = 600; 
	

	cfp = fopen(fn,"r");
// data files should  be interleaved depth first

	firstDepth = firstDMA = true;

	do  // read the config file or the raw header
	{
		fscanf_s(cfp, "%s",type);
		cerr << type << "\n";

		if (strcmp(type,"cal_gyr_plus") == 0)
		{
			fscanf_s(cfp,"%f %f %f",&gyroCalPlusX, &gyroCalPlusY, &gyroCalPlusZ);
		}
		if (strcmp(type,"cal_acc_plus") == 0)
		{
			fscanf_s(cfp,"%f %f %f",&accCalPlusX, &accCalPlusY, &accCalPlusZ);
		}
		if (strcmp(type,"cal_acc_mult") == 0)
		{
			fscanf(cfp,"%f %f %f",&accCalMultX, &accCalMultY, &accCalMultZ);
		}
		if (strcmp(type,"cal_mag_plus") == 0)
		{
			fscanf(cfp,"%f %f %f",&magCalPlusX, &magCalPlusY, &magCalPlusZ);
		}
		if (strcmp(type,"cal_mag_mult") == 0)
		{
			fscanf(cfp,"%f %f %f",&magCalMultX, &magCalMultY, &magCalMultZ);
		}
		if (strcmp(type,"cal_depth_mult") == 0)
		{
			fscanf(cfp,"%f",&depCalMult);
		}
		if (strcmp(type,"cal_depth_plus") == 0)
		{
			fscanf(cfp,"%f",&depCalPlus);
		}

		if (strcmp(type,"tagon_hms") == 0)
		{
			fscanf(cfp,"%d %d %d",&TagOn_H, &TagOn_M, &TagOn_S);
			// note: we may use tag time so this gets overwritten
			parms.tagonSec = TagOn_H*60*60 + TagOn_M*60 + TagOn_S;
		}
		if (strcmp(type,"opent_amg_fn") == 0)
		{
			fscanf(cfp,"%s", openAMGfilename);
			cerr << "\nAMG fn " << openAMGfilename << "\n";	
			
			readOpenTagAMG(openAMGfilename);
			//ProcessOut(firstDMA);
			firstDMA = false;
		}
		if (strcmp(type,"opent_pt_fn") == 0)
		{
			fscanf(cfp,"%s", openPTfilename);
			cerr << "\nPressure " << openPTfilename << "\n";
			readOpenTagPress(openPTfilename);
			firstDepth = false;
			cerr << openPTfilename << "\n";
		}
		if (strcmp(type,"clip_start_end") == 0)
		{
			fscanf(cfp,"%d %d",&clip_S, &clip_E);
		}
		if (strcmp(type,"process_SE") == 0)// used in processing samples
		{
			fscanf(cfp,"%d %d %d",&clip_S, &clip_E);
		}

		if (strcmp(type,"sample_out_fn") == 0)// used in processing samples
		{
			fscanf(cfp,"%s",sampleOutFileName);
		}
		if (strcmp(type,"speed") == 0)// used in processing samples
		{
			fscanf(cfp,"%f",&speed);
		}
		if (strcmp(type,"xsign") == 0)// used in processing samples
		{
			fscanf(cfp,"%f",&xSign);
		}
		if (strcmp(type,"dma_out_fn") == 0)// used in processing samples
		{
			fscanf(cfp,"%s",DMAFileName);
		}
	}
	while (strcmp(type,"end")!=0);
	fclose(cfp);

	
	test = fopen(sampleOutFileName,"w");
	fout = fopen(DMAFileName,"w");


	totalRecs = recCtr;
	totalDeps = depCtr;

	cerr << "Iner N " << totalRecs << " Depth N " << totalDeps << "\n";
	cerr << "Iner/4 " << totalRecs/4 << "\n";
	
	ProcessOut();
	
	fclose(fout);

	fclose(test);

}

void data::readOpenTagAMG(char *fnam)
{
	FILE *fp;
	char t1[200];
	char line[600];
	int i,k,len;
	double v1,tsec;
	//float ax,ay,az, mx,my,mz,gx,gy,gz;

	fp = fopen(fnam,"r");

	// get the file length.
	for(i=0;i<4;++i) // get header
		fscanf(fp,"%s",t1);
	int count = 0;
	while(fscanf(fp,"%s",line)!=EOF) ++count;
	cerr << "Number of Lines " << count << " " << count/4 << "\n";
	nRecAMG=count;
	cerr << "Number Mins " << count/(50.0*60.0) << "\n";
	fclose(fp);
	ax = new float[nRecAMG];ay = new float[nRecAMG];az = new float[nRecAMG];
	sax = new float[nRecAMG];say = new float[nRecAMG];saz = new float[nRecAMG];
	mx = new float[nRecAMG];my = new float[nRecAMG];mz = new float[nRecAMG];
	gx = new float[nRecAMG];gy = new float[nRecAMG];gz = new float[nRecAMG];

	fp = fopen(fnam,"r");

	for(i=0;i<4;++i) // get header
		fscanf(fp,"%s",t1);

	for(k=0;k<nRecAMG;++k)// 10 min at 50 Hz
	//for(k=0;k<20;++k)
	{
		fscanf(fp,"%s",line);

		len = strlen(line);
		int count=0;
		for(i=0;i<len;++i)
				if(line[i] == ','){
					if(count > 1) line[i] = ' ';
					++count;
				}
			//cerr << line << "\n\n";
		sscanf(line,"%s %lf %lf %f %f %f %f %f %f %f %f %f",t1,&v1,&tsec,&ax[k],&ay[k],&az[k],&mx[k],&my[k],&mz[k],&gx[k],&gy[k],&gz[k]);
	}	

	fclose(fp);

	cerr << "AMG loaded \n";
	// apply calibrations
	for(i=0;i<nRecAMG;++i)
	{
		gx[i] = -PI*(gx[i] + gyroCalPlusX)/180.0f;
		gy[i] = -PI*(gy[i] + gyroCalPlusY)/180.0f;
		gz[i] = PI*(gz[i] + gyroCalPlusZ)/180.0f;

		ax[i] = accCalMultX*(ax[i] + accCalPlusX);
		ay[i] = accCalMultY*(ay[i] + accCalPlusY);
		az[i] = accCalMultZ*(az[i] + accCalPlusZ);

		mx[i] = magCalMultX*(mx[i] + magCalPlusX);
		my[i] = magCalMultY*(my[i] + magCalPlusY);
		mz[i] = magCalMultZ*(mz[i] + magCalPlusZ);

		allAx[recCtr] = ax[i];
		allAy[recCtr] = ay[i];
		allAz[recCtr] = az[i];

		allMx[recCtr] = mx[i];
		allMy[recCtr] = my[i];
		allMz[recCtr] = mz[i];

		allGx[recCtr] = gx[i];//hack
		allGy[recCtr] = gy[i];
		allGz[recCtr] = gz[i];

		++recCtr;

		sax[i] = ax[i];  // may be irrelevant
		say[i] = ay[i];
		saz[i] = az[i];
	}
	
	/*
	for(i=0;i<7500*smooth;++i)// normalize accel to get a unit vector
	{
		len = sqrt(sax[i]*sax[i]+say[i]*say[i] + saz[i]*saz[i]);
		nsax[i] /= sax[i]/len;
		nsay[i] /= say[i]/len;
		nsaz[i] /= saz[i]/len;
	}
	*/
}

void data::ProcessOut()
{
	int i,j,k;
	float mxx, myy, mzz;
	float axx, ayy, azz;
	float tax,tay,taz; // true accelerations
	double ex,ey,ez;// error sums
	double dotProd,sumDot, sumDot2;
	double swx;
	swx = ex = ey = ez = 0;
	sumDot = sumDot2 = 0;
	
	smooth = 4;  // standard for 10:50 data
	//smooth = 5; // later OpenTags

	if(nRecAMG/smooth< nRecPT) nRecOut = nRecAMG/smooth;
	else nRecOut = nRecPT;
	cerr << "nRecOut "<< nRecAMG << " " << nRecPT << " " << nRecOut << "\n";
	
	float err;
	gyrOffsetX = gyrOffsetY = gyrOffsetZ = 0.0;
	err = algo();

	calcDiffAcc();

	ODBA_X = new float[MAXREC];
	ODBA_Y = new float[MAXREC];
	ODBA_Z = new float[MAXREC];

	calcODBA(200,allAx,ODBA_X);// 4s ODBA
	calcODBA(200,allAy,ODBA_Y);// 4s
	calcODBA(200,allAz,ODBA_Z);// 4s
	
	cerr << "N rec" << nRecOut << "\n";
	fprintf(fout,"nRec %d \n", totalRecs/smooth);

	fprintf(fout,"dep mx my mz ax ay az tax tay taz\n");

	for(i=0;i<totalRecs/smooth;++i)
	{
		mxx=myy=mzz=0;
		axx=ayy=azz=0;
		tax=tay=taz=0;
		for(j=0;j<smooth;++j)
		{
			k = i*smooth+j;
			mxx += allMx[k];
			myy += allMy[k];
			mzz += allMz[k];
			tax = tax + allAccX[k];//gEstX[k]-allAx[k];
			tay = tay + allAccY[k];//gEstY[k]-allAy[k];
			taz = taz + allAccZ[k];//gEstZ[k]-allAz[k];
			axx += gEstX[k]; ayy += gEstY[k]; azz += gEstZ[k];
		}
		mxx = mxx/smooth; myy = myy/smooth; mzz = mzz/smooth;
		tax = tax/smooth; tay = tay/smooth; taz = taz/smooth;
		axx = axx/smooth; ayy = ayy/smooth; azz = azz/smooth;

		// errors
		ex += tax;//log10(tax*tax);
		ey += tay;//log10(tay*tay);
		ez += taz;//log10(taz*taz);

		//test
		//get the angle between gEst and the Mag
		dotProd = mxx*axx + myy*ayy + mzz*azz;
		sumDot += dotProd;
		sumDot2 += dotProd*dotProd;

		swx += (gEstX[k]-allAx[k]);


		fprintf(fout,"%3.4f %3.4f %3.4f %3.4f ",allDepths[i],mxx,-myy,mzz);
		fprintf(fout,"%3.4f %3.4f %3.4f ",axx,-ayy, azz);
		fprintf(fout,"%3.4f %3.4f %3.4f \n",tax,-tay, taz);
	}
	ex = ex/totalRecs;
	ey = ey/totalRecs;
	ez = ez/totalRecs;

	outputTestSampleStats();

	double NN;
	NN = totalRecs/4;


	cerr << "MEAN x,y,Z ERRORS " << ex << " " << ey << " " << ez << "\n";
} 


void data::strokeStats(FILE *fpo,float *inX, float *inZ, float *outvec, bool out)
{
	int i,j,k,len;
	float sum,max;
	bool peak = false;

	float peaks[30];
	float times[30];
	float ipi[30];
	float sumPeak,meanPeak, meanISI;
	float newEpba;

	float rostralX, rostralZ;

	ipi[0] = 0.0f;
	
	int count;
	rostralZ = -0.342; // 20 deg 
	rostralX = -0.939;// 20 deg 
	// make the filter

	cerr << "STROKE FILTER \n";
	count = 0;

	// calculate a running sum of forward acceleration with a
	// 400 ms window
	for(i=clip_S*4;i<=clip_E*4;++i)
	{
		k = i-10;// start before clip and center
		sum = 0;
		for(j = 0; j < 20;++j)// 400 ms base on 50Hz
		{
			sum = sum +(inX[j+k]*rostralX + inZ[j+k]*rostralZ)/50.0;
		}
		outvec[i-clip_S*4] = sum*9.8; //convert to m/s2
	}

	len = (clip_E-clip_S + 1)*4;
	// Now find the strokes
	max = 0.0;
	for(i=0;i<len;++i)
	{
		if(outvec[i] > max) max = outvec[i];
		else
			if(max > 0.125)
			{
				if(!peak)
				{// we just started to decline
					cerr << i << " " << max << "\n";
					times[count] = float(i)/50.0f;
					peaks[count] = max; // store the gain in speed
					if(count > 0)ipi[count] = times[count]-times[count-1];
					++count;
				}
				peak = true;
				max = 0.0;
			}
			else
			{
				peak = false;
			}
	}
		
	sumPeak = 0;
	meanISI = 0;

	for(i=0;i<count;++i)
	{
		cerr << times[i] << " " << peaks[i] << " " << ipi[i] << "\n";
		sumPeak+=peaks[i];
		meanISI +=ipi[i];
		
	}
	meanPeak = sumPeak/float(count);
	meanISI /= float(count-1);

	newEpba = sumPeak/(len/50.0);
	if(out) fprintf_s(fpo,"%5.3f, %5.3f, %5.3f\n",newEpba,meanPeak,meanISI-0.4);

	if(out) fprintf_s(fpo,"Strokes \n");
	for(i=0;i<count;++i)
		if(out) fprintf_s(fpo,"%f, %f, %f \n",times[i],peaks[i],ipi[i]);

	cerr << "Mean Peak, Glide " << meanPeak << " " << meanISI-0.4 << "\n";
	if(out) fprintf_s(fpo,"MeanStrkSpdGain, %f \n",meanPeak);
	if(out) fprintf_s(fpo,"MeanGlide, %f \n",meanISI-0.4);

	cerr << "STROKE FILTER END\n";
}

void data::strokeStats_2(FILE *fpo,float *inX, float *inZ, float *outvec, bool out)
{
	
	int i,j,k,len;
	float sum,max;
	float filter[100];
	bool peak = false;

	float peaks[80];
	int times[80]; // the times of the peaks
	float ipi[80]; // the inter peak interval
	float meanProp, meanLong, meanISI;

	// meanProp is based on a 400 ms window.


	float rostralX, rostralZ;

	ipi[0] = 0.0f;	
	int count;
	rostralZ = -0.342; // 20 deg was .422 25 deg for original paper
	rostralX = 0.939*xSign;// 20 deg was 0.906;
	// make the filter

	cerr << "STROKE FILTER \n";

	for(i=0;i<5;++i)
		filter[i] = 1.0/50.0f;
	count = 0;

	for(i=clip_S*4;i<=clip_E*4;++i)
	{
		k = i-2;
		sum = 0;
		for(j = 0; j < 5;++j)// 5/50 = 100 ms
		{
			sum = sum +(inX[j+k]*rostralX + inZ[j+k]*rostralZ)*filter[j];
		}
		outvec[i-clip_S*4] = sum*9.8;
	}

	len = (clip_E-clip_S + 1)*4;

	max = 0.0;

	FILE *tp;
	tp = fopen("tp.csv","w");
	for(i=0;i<len;++i)
	{	
		fprintf(tp,"%d, %5.3f\n",i,outvec[i]);
		if(outvec[i] > max) max = outvec[i];
	
		else
			if(max > 0.06)// Threshold was .06 for 4 kpb.
				// use 1.5 for faster speeds.
			{
				if(!peak)
				{// we just started to decline
					cerr << i << " :: " << max << "\n";
					times[count] = i+2;
					peaks[count] = max;
					if(count > 0)ipi[count] = (times[count]-times[count-1])/50.0;
					++count;
				}
				peak = true;
				max = 0.0;
			}
			else
			{
				peak = false;
			}
	}
	fclose(tp);
	
	meanLong = 0;
	meanProp = 0;
	meanISI = 0;

	int pwid,istart;
	int strt,pstrt,pend;
	float sumRec, sumPwr;

	// now we compute the increase and decrease in speed for each stroke

	istart = -20;
	pwid = 10;
	float recSpd[80]; // the decrease in speed
	float propSpd[80]; // the increase in speed	

	for(i=0;i<count;++i)
	{
		strt = times[i] + istart + clip_S*4;
		pstrt = times[i] - pwid + clip_S*4;
		pend = times[i] + pwid + clip_S*4;
		sumRec = sumPwr = 0.0;
		for(j=strt;j<pstrt;++j)
			sumRec = sumRec + (inX[j]*rostralX + inZ[j]*rostralZ);
		for(j=pstrt;j<pend;++j)
			sumPwr = sumPwr + (inX[j]*rostralX + inZ[j]*rostralZ);

		recSpd[i] = sumRec/50.0;
		propSpd[i] = sumPwr/50.0;
	}

	cerr << "Times Peaks ipi \n";

	for(i=0;i<count;++i)
	{
		cerr << times[i] << " " << peaks[i] << " " << ipi[i] << "\n";
		meanLong = meanLong + recSpd[i] + propSpd[i];
		meanProp = meanProp + propSpd[i];
		meanISI  += ipi[i];

	}

	meanProp /= float(count);
	meanLong /= float(count);
	meanISI /= float(count-1);
	if(out) fprintf_s(fpo,"%5.3f, %5.3f, %5.3f\n",meanProp*9.8,meanLong*9.8,meanISI);


	cerr << "Mean Peak P+R, Glide " << meanProp << " " << meanLong << " "<< meanISI << "\n";
	if(out) fprintf_s(fpo,"MeanPeak, %f \n",meanProp);
	if(out) fprintf_s(fpo,"MeanLong, %f \n",meanLong);
	if(out) fprintf_s(fpo,"MeanISI, %f \n",meanISI);

	cerr << "SPIKE FILTER END\n";
}

void data::outputTestSampleStats()
{
	int i,j,k,count;
	float avgODBA, avgLDBA;
	float ox,oy,oz;
	float accx,accy,accz;  // animal acceleration
	float vecODBA;
	float propDBA,pvec; // propulsive dba
	float rostralX, rostralZ;

	float *filterOut;
	int len;
	count = 0;

	rostralZ = -0.342; // 20 deg was .422 25 deg for original paper
	rostralX = -0.939;// 20 deg was 0.906;

	fprintf(test,"rawAx,rawAy,rawAz,gravX,gravY,gravZ,gyrX,gyrY,gyrZ,estAx,estAy,estAz,odbX,odbY,odbZ,spk\n");

	avgODBA = avgLDBA = vecODBA = propDBA = 0;

	len = clip_E - clip_S + 1;
	filterOut = new float[len*4];

	//strokeStats(test,allAccX, allAccZ,filterOut,false);
	strokeStats_2(test,allAccX, allAccZ,filterOut,false);

	for(i=clip_S;i<=clip_E;++i)
	{
		for(j=0;j<smooth;++j)
		{
			k = i*smooth + j;
			{
				fprintf(test,"%5.3f, %5.3f, %5.3f, ",allAx[k],allAy[k],allAz[k]);
				fprintf(test,"%5.3f, %5.3f, %5.3f, ",gEstX[k],gEstY[k],gEstZ[k]);
				fprintf(test,"%5.3f, %5.3f, %5.3f, ",allGx[k],allGy[k],allGz[k]);

				accx = allAccX[k];
				accy = allAccY[k];
				accz = allAccZ[k];
				fprintf(test,"%5.3f, %5.3f, %5.3f, ",accx,accy,accz);
				ox = ODBA_X[k]; oy = ODBA_Y[k]; oz = ODBA_Z[k];
				fprintf(test,"%5.3f, %5.3f, %5.3f,",fabs(ox),fabs(oy),fabs(oz));
				fprintf(test,"%5.3f\n",filterOut[count]);  // new processing spike filter

				pvec = accx*rostralX + accy*rostralZ;
				propDBA += fabs(pvec);
				avgODBA = avgODBA + fabs(ox) + fabs(oy) + fabs(oz);
				avgLDBA = avgLDBA + sqrt(accx*accx + accy*accy + accz*accz);
				vecODBA += sqrt(ox*ox + oy*oy + oz*oz);
				++count;
			}
		}
	}
	avgODBA /= count;
	avgLDBA /= count;
	vecODBA /= count;
	propDBA /= count;
	fprintf(test,"\nAvg ODBA, %5.3f\n",avgODBA*9.8);
	fprintf(test,"Vec ODBA, %5.3f\n",vecODBA*9.8);
	fprintf(test,"Avg ELBA, %5.3f\n",avgLDBA*9.8);
	fprintf(test,"Avg EPBA, %5.3f\n",0.5*propDBA*9.8);
	fprintf(test,"Speed, ODBA, VeDBA, ELBA, EPBA, StrkSpGn,StrSpGn_L, ISI\n");
	fprintf(test,"%5.3f, %5.3f, %5.3f, %5.3f, %5.3f, ",speed, avgODBA*9.8,vecODBA*9.8,avgLDBA*9.8,0.5*propDBA*9.8);

	cerr << "ODBA, ELBA :" << avgODBA*9.8 << " " << avgLDBA*9.8 <<  " " << propDBA*0.5*9.8 << "\n";

	strokeStats_2(test,allAccX, allAccZ,filterOut,true);

	fclose (test);
}

void data::calcODBA(int smoothfac,float *vecIn,float *vecOut)
{
	double sum=0; // a running sum
	int i;
	int halfSm;
	halfSm = smoothfac/2;

	for(i=0;i<smoothfac;++i)
	{
		sum +=vecIn[i]; // start the running average
		vecOut[i]=0;
	}
	//calculate ODBA needs absolute values
	for(i=smoothfac;i<totalRecs;++i)
	{	
		sum = sum - vecIn[i-smoothfac] + vecIn[i];// trailing average
		vecOut[i-halfSm] = sum/float(smoothfac)-vecIn[i-halfSm];
	}

	for(i=totalRecs-smoothfac;i<totalRecs;++i)
		vecOut[i] = vecIn[i];
}

void data::calcDiffAcc()
{
	float *b;
	int i;
	b = new float[MAXREC];
	for(i=0;i<totalRecs;++i)
		b[i] = allAx[i]- gEstX[i];
	diffRunAvg(1000,b,allAccX);

	for(i=0;i<totalRecs;++i)
		b[i] = allAy[i]- gEstY[i];
	diffRunAvg(1000,b,allAccY);

	for(i=0;i<totalRecs;++i)
		b[i] = allAz[i]- gEstZ[i];
	diffRunAvg(1000,b,allAccZ);
	//smoothVec(5,allAccX,b);//why
}


void data::smoothVec(int smoothfac,float *vecIn,float *work)
{
	double sum=0; // a running sum
	int i;
	int halfSm;
	halfSm = smoothfac/2;

	for(i=0;i<smoothfac;++i)
	{
		sum +=vecIn[i]; // start the running average
		work[i]=vecIn[i];// not smoothed to halfSm
	}
	
	for(i=smoothfac;i<totalRecs;++i)
	{	
		sum = sum - vecIn[i-smoothfac] + vecIn[i];// trailing average
		work[i-halfSm] =  sum/float(smoothfac);
	}
	for(i=totalRecs-halfSm;i<totalRecs;++i) 
		work[i] = vecIn[i];// not smoothed

	for(i=0;i<totalRecs;++i)
		vecIn[i] = work[i];
}


void data::diffRunAvg(int smoothfac,float *vecIn,float *vecOut)
{
	double sum=0; // a running sum
	int i;
	int halfSm;
	halfSm = smoothfac/2;

	// first create a running average in vecOut
	for(i=0;i<totalRecs;++i)
	{	
		vecOut[i] = 0.0;
	}
	
	for(i=0;i<smoothfac;++i)
	{
		sum +=vecIn[i]; // start the running sum
	}
	//calculate start
	for(i=0;i<halfSm+1;++i)
		vecOut[i] = sum;// the first bit not quite right

	for(i=smoothfac;i<totalRecs;++i)
	{	
		sum = sum - vecIn[i-smoothfac] + vecIn[i];// trailing sum
		vecOut[i-halfSm] = sum/double(smoothfac);
	}

	for(i=totalRecs-halfSm;i<totalRecs;++i) 
		vecOut[i] = sum/double(smoothfac); // the last bit 

	for(i=0;i<totalRecs;++i)
		vecOut[i] = vecIn[i] - vecOut[i];
	
}


void data::readOpenTagPress(char *fnam)
{
	FILE *fp;
	char t1[200];
	double v1,tsec;
	char line[500];
	int smooth;
	float press;

	int i,k,len;
	float p,t;

	cerr << "PRESSURE FILE NAME " << fnam << "\n";
		// get the file length.
	fp = fopen(fnam,"r");
	for(i=0;i<4;++i) // get header
		fscanf(fp,"%s",t1);
	int count = 0;
	while(fscanf(fp,"%s",line)!=EOF)
	{
		++count;
	}
	cerr << "Number of Pressure Lines " << count << "\n";
	nRecPT= count;
	cerr << "Number Mins " << count/(12.5*60.0) << "\n";
	fclose(fp);

	fp = fopen(fnam,"r");
	for(i=0;i<4;++i) // get header
		fscanf(fp,"%s",t1);
	smooth = 1;

	Pressure = new float[nRecPT];

	for(k=0;k<nRecPT;++k)
	//for(k=0;k<30;++k)
	{			
		fscanf(fp,"%s",line);  // a whole line of data

		len = strlen(line);
		int count=0;
		for(i=0;i<len;++i)  // remove the commas
			if(line[i] == ','){
				if(count > 1) line[i] = ' ';
					++count;
			}
			//cerr << line << "\n\n";
		
		sscanf(line,"%s %lf %lf %f %f %f ",t1,&v1,&tsec,&p,&t);

		press =  depCalMult*(p + depCalPlus);

		allDepths[depCtr] = press;
		++depCtr;

		//Pressure[k] = press;
	}
	//fclose(fout);
	cerr << "pressure read \n";
}

float data::algo()
{
	int i;
	double newGx, newGy,newGz;//  the estimated gravity vector
	double len;
	double axx, axy,axz,angl; // rotation axis
	float wx,wy,wz,err,wt; // animal acceleration

	double mEx,mEy,mEz;

	mEx = mEy = mEz = 0.0;
	gVecX = gVecY = gVecZ = 0.0; // gVec = g' in paper
	// start off by setting the gravity vector
	for (i=0;i<200;++i)
	{
		gVecX += allAx[i];
		gVecY += allAy[i];
		gVecZ += allAz[i];
	}
	gVecX = gVecX*0.005;
	gVecY = gVecY*0.005; // get the start vector
	gVecZ = gVecZ*0.005; // get the start vector 

	for(i=0;i<totalRecs;++i)
	{

		axx = double(allGx[i])/50.0; // frame rate  BUG!!!!!! 
		axy = double(allGy[i])/50.0;
		axz = double(allGz[i])/50.0;
		angl = sqrt(axx*axx + axy*axy + axz*axz);
		axx /= angl;
		axy /= angl;
		axz /= angl;

		Q.setAngleVector(angl,axx,axy,axz);
		
		newGx = gVecX; newGy = gVecY;newGz = gVecZ;
		Q.Rotate(newGx, newGy, newGz);// rotate gravity vector

		wx = float(newGx) - allAx[i]; // animal accel
		wy = float(newGy) - allAy[i];
		wz = float(newGz) - allAz[i];

		mEx += wx; // calc means
		mEy += wy;
		mEz += wz;
		err = sqrt(wx*wx + wy*wy + wz*wz);

		wt = 0.003f;//0.005; rotation accuracty is key
			gVecX = (1.0-wt)*newGx + wt*allAx[i];  // add 0.2% of actual gravity
			gVecY = (1.0-wt)*newGy + wt*allAy[i];	// 10% per second
			gVecZ = (1.0-wt)*newGz + wt*allAz[i];
			//*/

		len = sqrt(gVecX*gVecX + gVecY*gVecY + gVecZ*gVecZ);
		gVecX /=len;
		gVecY /=len;
		gVecZ /=len;
		gEstX[i] = gVecX; //newGx;
		gEstY[i] = gVecY; //newGy;
		gEstZ[i] = gVecZ; //newGz;
	}

	mEx = mEx/totalRecs;
	mEy = mEy/totalRecs;
	mEz = mEz/totalRecs;

	return fabs(mEx)+fabs(mEy)+fabs(mEz);
}

void data:: play()
{
	int i;
	float dy, dz;

	double bx,by,bz;
	double vx,vy,vz;

	bx = by = bz = vx = vy = vz = 0;
	by = 1.0;
	for(i=3000;i<totalRecs;i=i+1)
	{
		if(i%100==0)cerr << i << "\n";
		glClear(GL_COLOR_BUFFER_BIT);	

		glColor3f(0.9f,0.9f,0.9f);

		glPushMatrix();
			glTranslatef(8.0,8.0,0.0);
glColor3d(0.0,1.0,1.0);
			glRotatef(90.0,0.0,0.0,1.0);
			glBegin(GL_LINES);
			glColor3f(0.0,1.0,1.0);
			glVertex2f(0.0,0.0);
			glVertex2f(gEstY[i]*5.0,gEstZ[i]*5.0);
			glEnd();
			glColor3d(1.0,1.0,1.0);
			glBegin(GL_LINES);
			glColor3f(1.0f,1.0f,0.0f);
			glVertex2f(0.0,0.0);
			glVertex2f(allAy[i]*5.0f,allAz[i]*5.0f);
			glEnd();

			glColor3d(1.0,0.0,0.0);
			glBegin(GL_LINES);
			glVertex2f(gEstY[i]*5.0f,gEstZ[i]*5.0f);

			glVertex2f(allAy[i]*5.0f,allAz[i]*5.0f);
			glEnd();
		glPopMatrix();

		dy = allAy[i]-float(gEstY[i]);
		dz = allAz[i]-float(gEstZ[i]);

		glPushMatrix();	
			glTranslatef(3.0f,8.0f,0.0f);
			glBegin(GL_LINES);
			glVertex2f(0.0f,0.0f);
			glVertex2f(dz*5,dy*5);
			glEnd();
		glPopMatrix();


		glutSwapBuffers();
	
	}

}
