# Supplementary material for: Averaged Propulsive Body Acceleration (APBA) Can Be Calculated from Biologging Tags That Incorporate Gyroscopes and Accelerometers to Estimate Swimming Speed, Hydrodynamic Drag and Energy Expenditure for Steller Sea Lions
Source: PLoS One. 2016 Jun 10;11(6):e0157326. doi: 10.1371/journal.pone.0157326 (PMC4902303; doi:10.1371/journal.pone.0157326)
Supplement: S1 Data — The files with names ending in NewAnalysis contain the data used to construct the APBA and ODBA plots. The files ending with “JP edits” contain calculations relating to drag and energy expenditures. Also included is C++ source code required to apply the GIDA method to the raw data. (ZIP) [file pone.0157326.s001.zip › Source_Code/data.h]

/* Copyright (c)Data Visualization Research Lab,
//                    Center for Coastal and Ocean Mapping,
//                    University of New Hampshire.  All rights reserved.
//                    http://www.ccom.unh.edu/vislab
// Not to be copied or distributed without written agreement.
// Contact:  cware@ccom.unh.edu 
*/

//#define NREC 40000

#include "Quaternion.h"
#include <stdio.h>

class data
{
public:
	data();
	void readOpenTagAMG(char *fnam);
	void readOpenTagPress(char *fnam);
	void processData(char *fn);
	void calcODBA(int smoothfac, float *vecIn, float *vecOut);
	void smoothVec(int smoothfac,float *vecIn,float *vecOut);
	void calcDiffAcc();
	void diffRunAvg(int smoothfac,float *vecIn,float *vecOut);
	void ProcessOut();
	void strokeStats(FILE *fp,float *inX, float *inZ, float *outvec, bool ou);
	void strokeStats_2(FILE *fp,float *inX, float *inZ, float *outvec, bool ou);
	void outputTestSampleStats();
	float *ax,*ay,*az;
	float *mx,*my,*mz;
	float *sax,*say,*saz;  // smoothed accel
	//float nsax[NREC],nsay[NREC],nsaz[NREC];  // norm smooth accel
	float *gx,*gy,*gz;
	//float accx[NREC],accy[NREC];
	float *allAx,*allAy, *allAz;  // for ODBA calc
	float *allMx,*allMy, *allMz;  
	float *allGx,*allGy, *allGz;
	float *allAccX,*allAccY,*allAccZ;

	float *ODBA_X,*ODBA_Y, *ODBA_Z;  // for ODBA calc

	float *allDepths;

	float algo(); // returns the total average error.

	void play();
private:
	int nrec;
	char openAMGfilename[100];
	char openPTfilename[100];

	double gVecX, gVecY,gVecZ;  // estimated gravity vector
	double *gEstX, *gEstY, *gEstZ;
	Quaternion Q, DQ;
	float *Pressure;
	int nRecAMG, nRecPT;
	int nRecOut, smooth;

	float gyroCalPlusX, gyroCalPlusY, gyroCalPlusZ;
	float magCalPlusX, magCalPlusY, magCalPlusZ;
	float magCalMultX, magCalMultY, magCalMultZ;
	float accCalPlusX, accCalPlusY, accCalPlusZ;
	float accCalMultX, accCalMultY, accCalMultZ;
	float depCalPlus;
	float depCalMult;

	float xSign; // used to invert the x signal

	int recCtr;
	int totalRecs;

	int depCtr;
	int totalDeps;

	float speed;

	FILE *fout;	
	FILE *test;

	struct pstruct
	{
		int tagonSec;
		int TagOn_H, TagOn_M, TagOn_S;
	};
	pstruct parms;
	//int clipE_H, clipE_M, clipE_S; //to clip the end of a track
	int clip_S, clip_E; // for processing ODBA etc.
	bool firstDepth, firstDMA;
};
