# Supplementary material for: Averaged Propulsive Body Acceleration (APBA) Can Be Calculated from Biologging Tags That Incorporate Gyroscopes and Accelerometers to Estimate Swimming Speed, Hydrodynamic Drag and Energy Expenditure for Steller Sea Lions
Source: PLoS One. 2016 Jun 10;11(6):e0157326. doi: 10.1371/journal.pone.0157326 (PMC4902303; doi:10.1371/journal.pone.0157326)
Supplement: S1 Data — The files with names ending in NewAnalysis contain the data used to construct the APBA and ODBA plots. The files ending with “JP edits” contain calculations relating to drag and energy expenditures. Also included is C++ source code required to apply the GIDA method to the raw data. (ZIP) [file pone.0157326.s001.zip › Source_Code/main_2Dexample.cpp]

/* Copyright (c) Data Visualization Research Lab,
//                    Center for Coastal and Ocean Mapping,
//                    University of New Hampshire.  All rights reserved.
//                    http://www.ccom.unh.edu/vislab
// Not to be copied or distributed without written agreement.
// Contact:  cware@ccom.unh.edu 
*/
#include <GL/glut.h>
#include <iostream>
#include <math.h>
#include <stdlib.h>
#include <string.h>
#include "data.h"

using namespace std; 

#define NP 4000
#define AGE 200

float winWid,winHeight;
float rx,ry;

float red,green,blue;

float *Pressure;

data *Dat;


void redraw( void ) // a meaningless graphic
{
	glClear(GL_COLOR_BUFFER_BIT);
		glColor3f(1.0,1.0,0.0);

		glColor3f(red,green,blue);
		glColor3f(1.0,0.0,0.0);

		glBegin(GL_TRIANGLES);
			glColor3f(1.0,0.0,0.0);
			glVertex2f(2.0,2.0);
			glColor3f(1.0,1.0,0.0); 
			glVertex2f(7.0,2.0);
			glColor3f(0.0,1.0,1.0);
			//glVertex2f(4.5,8.0);
			glVertex2f(rx*19.0/winWid,ry*14.3/winHeight);

		glEnd();

	glutSwapBuffers();
}

void rightMenu(int sel)
{
	switch(sel)
	{
	case 1: cerr << "Menu One \n";
		break;
	case 2: cerr << "Menu Two \n";
		break; 
	case 3: exit(1);
		break;
	}
}


void motion(int x, int y) 
// called when a mouse is in motion with a button down
{
 	rx = float(x); ry = winHeight - float(y);
}


void mousebutton(int button, int state, int x, int y)
{
	if (button == GLUT_LEFT_BUTTON && state == GLUT_DOWN)

	{
		rx = float(x); ry = winHeight - float(y);

		redraw();
	}
}

void keyboard(unsigned char key, int x, int y) 
// x and y givethe mouse pos
{
	cerr << "Key " << key << " " << int(key) << "\n";
	switch(key)
	{
	case 'r': red = 1.0; green = 0.0; blue = 0.0;
		break;
	case 'g': red = 0.0; green = 1.0; blue = 0.0;
		break;
	case 'b': red = 0.0; green = 0.0; blue = 1.0;
		break; 

	case 'p': Dat->play(); break;
	}
}

int main(int argc, char *argv[])
{
	cerr << "hello world\n";

	char conFile[50];
	red = green = blue = 1.0;

	//readOpenTagPress();
	//readOpenTagAMG();3
	Dat = new data();
	
	cerr << "Enter Config File Name:\n";
	cin >> conFile;
	Dat->processData(conFile);

	winWid = 800.0;
	winHeight = 600.0;

	glutInit(&argc, argv);
	glutInitDisplayMode(GLUT_RGBA | GLUT_DOUBLE);
	glutCreateWindow("Basic example");
	glutPositionWindow(200,100);
	glutReshapeWindow(int(winWid),int(winHeight));

	glClearColor(0.5,0.5,0.5,1.0);

	glMatrixMode(GL_PROJECTION);
	glLoadIdentity();
	glOrtho(0.0,19.0,0.0,14.3, -100.0, 100.0); // centimeters

	glMatrixMode(GL_MODELVIEW);
	glLoadIdentity();

	glutCreateMenu(rightMenu);
	glutAddMenuEntry("Choice One",1);
	glutAddMenuEntry("Choice Two",2);
	glutAddMenuEntry("Quit",3);
	glutAttachMenu(GLUT_RIGHT_BUTTON);

	glutDisplayFunc(redraw);
	glutIdleFunc(redraw);
	glutMotionFunc( motion);	
	glutMouseFunc( mousebutton);
	glutKeyboardFunc( keyboard );
	glutMainLoop();

	return 0;
}
