# Supplementary material for: Averaged Propulsive Body Acceleration (APBA) Can Be Calculated from Biologging Tags That Incorporate Gyroscopes and Accelerometers to Estimate Swimming Speed, Hydrodynamic Drag and Energy Expenditure for Steller Sea Lions
Source: PLoS One. 2016 Jun 10;11(6):e0157326. doi: 10.1371/journal.pone.0157326 (PMC4902303; doi:10.1371/journal.pone.0157326)
Supplement: S1 Data — The files with names ending in NewAnalysis contain the data used to construct the APBA and ODBA plots. The files ending with “JP edits” contain calculations relating to drag and energy expenditures. Also included is C++ source code required to apply the GIDA method to the raw data. (ZIP) [file pone.0157326.s001.zip › Source_Code/Quaternion.cpp]

/* Copyright (c)Data Visualization Research Lab,
//                    Center for Coastal and Ocean Mapping,
//                    University of New Hampshire.  All rights reserved.
//                    http://www.ccom.unh.edu/vislab
// Not to be copied or distributed without written agreement.
// Contact:  cware@ccom.unh.edu 
*/

#include "Quaternion.h"
#include<math.h>
#include<iostream>

using namespace std;

Quaternion::Quaternion()
{
	Quaternion(0,0,0,0);
}

Quaternion::Quaternion(double S, double X, double Y, double Z)
{
	s = S;
	x = X;
	y = Y;
	z = Z;
}

Quaternion::Quaternion(double X, double Y, double Z)
{
	Quaternion(0,X,Y,Z);
}


void Quaternion::setAngleVector(double A, double X, double Y, double Z)
{
	s = cos(A/2.0);
	double temp = sin(A/2);
	x = X*temp;
	y = Y*temp;
	z = Z*temp;
}

void Quaternion::setDegreeAngleVector(double A, double X, double Y, double Z)
{
	A = (A*PI)/180;
	s = cos(A/2.0);
	double temp = sin(A/2);
	x = X*temp;
	y = Y*temp;
	z = Z*temp;
}


Quaternion Quaternion::operator=(Quaternion quat)
{
	this->s = quat.s;
	this->x = quat.x;
	this->y = quat.y;
	this->z = quat.z;

	return *this;
}

void Quaternion::set(double S, double X, double Y, double Z)
{
	s = S;
	x = X;
	y = Y;
	z = Z;
}

void Quaternion::print()
{
	cout << "[" << s << ",[" << x << "," << y << "," << z << "]] [" << getAngle() << ",[" << getVectorX() << "," << getVectorY() << "," << getVectorZ() << "]]\n";
	cout.flush();
}

double Quaternion::getAngle()
{
	return acos(s)*2.0;
}

double Quaternion::getVectorX()
{
	return x/(asin(s)*2.0);
}

double Quaternion::getVectorY()
{
	return y/(asin(s)*2.0);
}

double Quaternion::getVectorZ()
{
	return z/(asin(s)*2.0);
}

double Quaternion::getDegreeAngle()
{
	return (getAngle()/PI)*180.0;
}

Quaternion Quaternion::operator +(Quaternion quat)
{
	Quaternion retquat;
	retquat.s = this->s+quat.s;
	retquat.x = this->x+quat.x;
	retquat.y = this->y+quat.y;
	retquat.z = this->z+quat.z;
	return retquat;
}

Quaternion Quaternion::operator *(Quaternion quat)
{
	Quaternion retquat;

	retquat.s = this->s*quat.s-this->x*quat.x-this->y*quat.y-this->z*quat.z;
	retquat.x = this->s*quat.x+quat.s*this->x+this->y*quat.z-quat.y*this->z;
	retquat.y = this->s*quat.y+quat.s*this->y+this->z*quat.x-quat.z*this->x;
	retquat.z = this->s*quat.z+quat.s*this->z+this->x*quat.y-quat.x*this->y;

	return retquat;
}

Quaternion Quaternion::Conjugate()
{
	Quaternion retquat;

	retquat.s = s;
	retquat.x = -x;
	retquat.y = -y;
	retquat.z = -z;

	return retquat;
}

Quaternion Quaternion::Rotate(Quaternion rotquat)
{
	Quaternion retquat;

	//retquat = rotquat * *this * rotquat.Conjugate();
	retquat = *this * rotquat * this->Conjugate();

	return retquat;
}

void Quaternion::Rotate(Point3d in)
{
	Quaternion tmpquat;
	
	tmpquat.set(0,in[0],in[1],in[2]);
	tmpquat = Rotate(tmpquat);
	in[0] = (float)tmpquat.x;
	in[1] = (float)tmpquat.y;
	in[2] = (float)tmpquat.z;
}

void Quaternion::Rotate (double &x, double &y, double &z)
{
	Quaternion tmpquat;
	
	tmpquat.set(0,x,y,z);
	tmpquat = Rotate(tmpquat);
	x = (float)tmpquat.x;
	y = (float)tmpquat.y;
	z = (float)tmpquat.z;
}
