# Supplementary material for: Averaged Propulsive Body Acceleration (APBA) Can Be Calculated from Biologging Tags That Incorporate Gyroscopes and Accelerometers to Estimate Swimming Speed, Hydrodynamic Drag and Energy Expenditure for Steller Sea Lions
Source: PLoS One. 2016 Jun 10;11(6):e0157326. doi: 10.1371/journal.pone.0157326 (PMC4902303; doi:10.1371/journal.pone.0157326)
Supplement: S1 Data — The files with names ending in NewAnalysis contain the data used to construct the APBA and ODBA plots. The files ending with “JP edits” contain calculations relating to drag and energy expenditures. Also included is C++ source code required to apply the GIDA method to the raw data. (ZIP) [file pone.0157326.s001.zip › Source_Code/Quaternion.h]

/* Copyright (c)Data Visualization Research Lab,
//                    Center for Coastal and Ocean Mapping,
//                    University of New Hampshire.  All rights reserved.
//                    http://www.ccom.unh.edu/vislab
// Not to be copied or distributed without written agreement.
// Contact:  cware@cisunix.unh.edu
*/

/* *** How to use quaternions for rotations ***
//
// As a rotation tool:
// Create a quaternion, set its angle/axis with set(Degree)AngleVector() 
// Rotate a vector by calling the quaternion's Rotate() method with either
// a Point3f or a Quaternion behaving like a vector. Such a quaternion is
// created by passing x,y,z into the constructer (in effect, leaving the
// angle 0)
//
// Adding rotations: multiplying two rotation quaternions will result in
// a quaternion representing the result of the two rotations.
//
// Interpolation: SLERP method of interpolating rotations still needs 
// to be implemented
*/

#ifndef QUATERNION_H
#define QUATERNION_H

#define PI 3.141592653589793f

//#include "SDV_types.h"

typedef double Point3d[3];


class Quaternion  
{
public:
	Quaternion();
	Quaternion(double X, double Y, double Z);
	Quaternion(double S, double X, double Y, double Z);
	
	void set(double S, double X, double Y, double Z);
	Quaternion operator= (Quaternion quat);
	void setAngleVector(double A, double X, double Y, double Z);
	void setDegreeAngleVector(double A, double X, double Y, double Z);
	
	Quaternion Rotate(Quaternion rotquat);
	void Rotate(Point3d in);
	void Rotate (double &x, double &y, double &z);
	
	Quaternion Conjugate();
	Quaternion operator* (Quaternion quat);
	Quaternion operator+ (Quaternion quat);
	
	double getDegreeAngle();
	double getVectorX();
	double getVectorY();
	double getVectorZ();
	double getAngle();
	
	void print();
	
	double s, x, y, z;
};

#endif
