# Supplementary material for: Averaged Propulsive Body Acceleration (APBA) Can Be Calculated from Biologging Tags That Incorporate Gyroscopes and Accelerometers to Estimate Swimming Speed, Hydrodynamic Drag and Energy Expenditure for Steller Sea Lions
Source: PLoS One. 2016 Jun 10;11(6):e0157326. doi: 10.1371/journal.pone.0157326 (PMC4902303; doi:10.1371/journal.pone.0157326)
Supplement: S1 Data — The files with names ending in NewAnalysis contain the data used to construct the APBA and ODBA plots. The files ending with “JP edits” contain calculations relating to drag and energy expenditures. Also included is C++ source code required to apply the GIDA method to the raw data. (ZIP) [file pone.0157326.s001.zip › Boni_NewAnalysis.xlsx]

## Sheet: Sheet1
	Speed	Speed m/s	ODBA	VeDBA	ELBA	EPBA	StrkSpGn	StrSpGn_L	ISI	Rate	SG/SP	gain/glide
4_2130	4.5	1.25	1.28	0.882	0.451	0.127	0.289	0.292	2.889	0.346141	0.100035	0.116111
4_2640	4.3	1.19444	1.411	0.989	0.498	0.135	0.304	0.364	2.529	0.395413	0.120206	0.14279
4_4126	5.1	1.41667	1.202	0.815	0.615	0.197	0.512	0.55	3.64	0.274725	0.140659	0.158025
4_4626	5.2	1.44444	1.536	1.036	0.671	0.214	0.483	0.458	2.443	0.409333	0.197708	0.236417
4_5251	4.9	1.36111	1.288	0.865	0.634	0.203	0.416	0.412	1.946	0.513875	0.213772	0.269082
6_1376	6.7	1.86111	1.965	1.314	1.004	0.334	0.707	0.645	2.463	0.406009	0.287048	0.342705
6_2300	6.4	1.77778	2.255	1.525	1.281	0.408	0.816	0.764	2.423	0.412712	0.336773	0.403361
6_2740	6.4	1.77778	2.374	1.575	1.134	0.353	0.664	0.622	2.031	0.492368	0.326933	0.407112
6_3770	6.4	1.77778	1.923	1.303	1.001	0.303	0.655	0.621	2.256	0.443262	0.290337	0.352909
6_4290	6.5	1.80556	1.618	1.081	0.927	0.29	0.561	0.54	2.262	0.442087	0.248011	0.301289
6_4990	6.4	1.77778	1.87	1.263	0.936	0.285	0.528	0.493	1.884	0.530786	0.280255	0.355795
8_1376	8	2.22222	2.939	1.976	1.87	0.575	0.955	0.872	2.199	0.454752	0.434288	0.53085
8_1880	8.2	2.27778	3.155	2.145	1.788	0.529	0.969	0.852	2.522	0.396511	0.384219	0.456645
8_3090	8.5	2.36111	3.459	2.32	2.181	0.693	0.932	0.925	1.915	0.522193	0.486684	0.615182
8_3870	8.5	2.36111	3.962	2.635	2.047	0.6	1.264	1.071	2.5	0.4	0.5056	0.601905
4_1980	3.9	1.08333	1.413	0.971	0.573	0.173	0.49	0.497	4.16	0.240385	0.117788	0.130319
4_3000	3.9	1.08333	1.116	0.79	0.422	0.114	0.257	0.269	2.468	0.405186	0.104133	0.124275
4_4251	4.6	1.27778	1.226	0.822	0.525	0.177	0.39	0.38	3.39	0.294985	0.115044	0.130435
4_4820	4.5	1.25	1.184	0.8	0.496	0.153	0.461	0.542	5.5	0.181818	0.0838182	0.0903922
6_6250	6.3	1.75	1.861	1.237	0.922	0.321	0.63	0.58	2.195	0.455581	0.287016	0.350975
6_6752	6	1.66667	1.608	1.077	0.879	0.295	0.578	0.539	2.144	0.466418	0.26959	0.331422
6_7377	5.9	1.63889	1.748	1.187	0.858	0.287	0.616	0.575	2.232	0.448029	0.275986	0.336245
6_8552	6.4	1.77778	2.049	1.383	0.957	0.311	0.683	0.623	2.602	0.38432	0.26249	0.310173
6_9156	6.2	1.72222	1.541	1.035	0.812	0.279	0.628	0.592	2.399	0.41684	0.261776	0.314157
8_390	7.7	2.13889	2.674	1.798	1.605	0.5	0.982	0.901	2.394	0.417711	0.410192	0.492477
8_1126	8.1	2.25	3.001	2.006	1.791	0.512	1.007	0.913	2.359	0.423908	0.426876	0.514038
8_2390	7.7	2.13889	3.026	2.03	1.758	0.53	1.175	1.024	2.609	0.383289	0.450364	0.531915
8_3001	8.1	2.25	3.594	2.395	1.859	0.542	1.276	1.1	2.577	0.388048	0.495149	0.586128
8_3470	8	2.22222	3.608	2.422	1.769	0.541	1.247	1.085	2.726	0.366838	0.457447	0.536113
8_3910	8.1	2.25	4.016	2.739	1.771	0.537	1.156	1.027	2.696	0.37092	0.428783	0.503484
10_4810	9.8	2.72222	5.409	3.767	2.761	0.882	1.116	0.883	1.522	0.65703	0.733246	0.994652
10_6116	9.5	2.63889	3.838	2.59	2.146	0.723	1.335	1.216	1.992	0.502008	0.670181	0.838568
