# Supplementary material for: Averaged Propulsive Body Acceleration (APBA) Can Be Calculated from Biologging Tags That Incorporate Gyroscopes and Accelerometers to Estimate Swimming Speed, Hydrodynamic Drag and Energy Expenditure for Steller Sea Lions
Source: PLoS One. 2016 Jun 10;11(6):e0157326. doi: 10.1371/journal.pone.0157326 (PMC4902303; doi:10.1371/journal.pone.0157326)
Supplement: S1 Data — The files with names ending in NewAnalysis contain the data used to construct the APBA and ODBA plots. The files ending with “JP edits” contain calculations relating to drag and energy expenditures. Also included is C++ source code required to apply the GIDA method to the raw data. (ZIP) [file pone.0157326.s001.zip › BONI_V4 JP edits.xlsx]

## Sheet: thrust
scenario: coasting/gliding; then stroking (stroking includes recovery, power and paddle strokes per Feldkam 1987 J. Zool.)	version 4		glide = deceleration phase																							NOTE - Blue area describes a swim WITHOUT harness & tag flutter
								during Glide average	during glide									zzzzzzzzzzzzzzzzz during stroke zzzzzzzzzzzzzz				stroke only	stroke only	glide + stroke	glide + stroke	stroke	stroke only	stroke only	stroke only	glide+stroke	glide+stroke
Spreadsheet output is printed in unshaded, blue-shaded & brown-shaded cells. User enters inputs in yellow cells only.			Animal	Speed	StrkSpGn	ISI	average speed m/s	decel (abs value)	aver decel	form drag N	flutter freq Hz	volumetric added mass drag over k N	Mtotal x aver decel N	solve to get the added mass coefficient "k"	added mass drag N	total drag N	total drag LB	average flipper thrust during stroke phase N	propulsive efficiency	mass specific metab expenditure for thrust W/kg	mass specific Resting MR = 2 x Kleiber/Mbody	total metab expenditures (mass specific) W/kg	total metab expenditures (mass specific) W/kg - divided by mass-specific MMR	total metab expenditures (mass specific) W/kg	total metab expenditures (mass specific) W/kg - divided by mass-specific MMR	average flipper thrust during stroke phase w/o add mass term N	mass specific metab expenditure for thrust w/o added mass term W/kg	total metab expenditures (mass specific) w/o added mass term W/kg	total metab expenditures (mass specific) W/kg - divided by mass-specific MMR	total metab expenditures (mass specific) w/o add mass term W/kg	total metab expenditures (mass specific) W/kg - divided by mass-specific MMR	boat speed cubed	boat spedd squared
rho (water density) kg/m^3	1027		Boni	4.5	0.289	2.889	1.25	0.116111	-0.116111	11.3949	6.6	319.416	-17.3731	0.0187161	5.97821	17.3731	3.90026	125.477	0.221719	19.8572	2.31545	22.1726	1.0723	5.0648	0.244941	82.2996	13.0242	15.3396	0.741847	4.11873	0.199188	1.95312	1.5625
body mass	142.5			4.3	0.304	2.529	1.19444	0.14279	-0.14279	10.4045	6.6	305.22	-21.365	0.03591	10.9604	21.365	4.79643	135.08	0.180037	25.1559	2.31545	27.4713	1.32856	6.29424	0.304399	65.7825	12.2507	14.5661	0.704439	4.25308	0.205685	1.70411	1.4267
D (strap length) m	1.5			5.1	0.512	3.64	1.41667	0.158025	-0.158025	14.6361	6.6	362.005	-23.6444	0.0248846	9.00835	23.6444	5.30818	215.164	0.337885	25.3229	2.31545	27.6384	1.33663	5.09819	0.246556	133.188	15.6751	17.9905	0.87005	4.03799	0.195283	2.84317	2.00694
T (strap width) m	0.1			5.2	0.483	2.443	1.44444	0.236417	-0.236417	15.2157	6.6	369.103	-35.3739	0.0546141	20.1582	35.3739	7.94144	216.046	0.355952	24.6094	2.31545	26.9249	1.30213	6.34483	0.306845	92.9298	10.5855	12.9009	0.623908	4.04865	0.195799	3.01372	2.08642
A (vertical amplitude of the tag's flutter) m	0.04			4.9	0.416	1.946	1.36111	0.269082	-0.269082	13.5107	6.6	347.808	-40.2613	0.076912	26.7506	40.2613	9.03867	195.871	0.300643	24.8919	2.31545	27.2074	1.31579	7.43199	0.359422	65.7294	8.3531	10.6686	0.515947	4.03243	0.195015	2.52163	1.85262
Cd body no dims	0.0054			6.7	0.707	2.463	1.86111	0.342705	-0.342705	25.2601	6.6	475.575	-51.2772	0.0547067	26.0171	51.2772	11.5117	315.739	0.582559	28.3143	2.31545	30.6298	1.4813	6.9138	0.334362	155.539	13.9481	16.2636	0.786531	4.58068	0.221529	6.44639	3.46373
duration of one stroke (recovery + power + paddle) s	0.4			6.4	0.816	2.423	1.77778	0.403361	-0.403361	23.0486	6.6	454.28	-60.3529	0.0821174	37.3043	60.3529	13.5492	365.588	0.543896	33.5427	2.31545	35.8582	1.73416	7.85284	0.379775	139.617	12.8099	15.1253	0.731483	4.43017	0.21425	5.61866	3.16049
				6.4	0.664	2.031	1.77778	0.407112	-0.407112	23.0486	6.6	454.28	-60.9142	0.0833528	37.8655	60.9142	13.6752	309.292	0.543896	28.3775	2.31545	30.693	1.48436	7.90433	0.382265	117.029	10.7375	13.0529	0.631258	4.43017	0.21425	5.61866	3.16049
				6.4	0.655	2.256	1.77778	0.352909	-0.352909	23.0486	6.6	454.28	-52.8041	0.0655002	29.7555	52.8041	11.8545	297.815	0.543896	27.3246	2.31545	29.64	1.43344	7.16023	0.34628	129.994	11.927	14.2424	0.688785	4.43017	0.21425	5.61866	3.16049
				6.5	0.561	2.262	1.80556	0.301289	-0.301289	23.7745	6.6	461.379	-45.0804	0.0461787	21.3058	45.0804	10.1205	254.929	0.557154	23.19	2.31545	25.5055	1.23348	6.41625	0.310299	134.445	12.23	14.5454	0.703438	4.47814	0.216569	5.88617	3.26003
Intermediate calcs				6.4	0.528	1.884	1.77778	0.355795	-0.355795	23.0486	6.6	454.28	-53.2358	0.0664507	30.1872	53.2358	11.9514	250.741	0.543896	23.0055	2.31545	25.321	1.22456	7.19985	0.348195	108.559	9.9603	12.2758	0.593674	4.43017	0.21425	5.61866	3.16049
wetted Sbody m^2	2.63			8	0.955	2.199	2.22222	0.53085	-0.53085	36.0135	6.6	567.85	-79.4285	0.076455	43.415	79.4285	17.8317	436.658	0.71163	38.2754	2.31545	40.5909	1.96304	9.27779	0.448688	197.984	17.3544	19.6698	0.951262	5.47223	0.264645	10.9739	4.93827
tot mass kg	149.625			8.2	0.969	2.522	2.27778	0.456645	-0.456645	37.8366	6.6	582.047	-68.3255	0.0523821	30.4888	68.3255	15.3391	430.792	0.725938	37.9424	2.31545	40.2578	1.94693	8.33328	0.40301	238.56	21.0114	23.3268	1.12812	5.64795	0.273143	11.8177	5.18827
MMR Watts	2946.56			8.5	0.932	1.915	2.36111	0.615182	-0.615182	40.6558	6.6	603.341	-92.0465	0.0851769	51.3907	92.0465	20.6644	440.673	0.744626	39.2229	2.31545	41.5383	2.00886	10.5082	0.508193	194.64	17.3243	19.6397	0.949806	5.9341	0.286982	13.1628	5.57485
MMR/Mbody W/kg	20.6776			8.5	1.264	2.5	2.36111	0.601905	-0.601905	40.6558	6.6	603.341	-90.06	0.0818843	49.4042	90.06	20.2185	562.875	0.744626	50.0997	2.31545	52.4152	2.53488	10.3314	0.499642	254.099	22.6165	24.932	1.20575	5.9341	0.286982	13.1628	5.57485
				3.9	0.49	4.16	1.08333	0.130319	-0.130319	8.55883	6.6	276.827	-19.499	0.0395199	10.9402	19.499	4.37753	202.79	0.0922354	66.8583	2.31545	69.1737	3.34535	8.74414	0.422879	89.0118	29.3465	31.662	1.53122	5.13724	0.248445	1.27141	1.17361
				3.9	0.257	2.468	1.08333	0.124275	-0.124275	8.55883	6.6	276.827	-18.5946	0.0362528	10.0358	18.5946	4.17449	114.729	0.0922354	37.8252	2.31545	40.1407	1.94126	8.44596	0.408459	52.808	17.4104	19.7259	0.953972	5.13724	0.248445	1.27141	1.17361
				4.6	0.39	3.39	1.27778	0.130435	-0.130435	11.907	6.6	326.514	-19.5163	0.0233048	7.60935	19.5163	4.38141	165.401	0.242005	24.514	2.31545	26.8294	1.29751	5.20796	0.251865	100.911	14.9561	17.2715	0.835276	4.08018	0.197324	2.08625	1.63272
				4.5	0.461	5.5	1.25	0.0903922	-0.0903922	11.3949	6.6	319.416	-13.5249	0.00666855	2.13004	13.5249	3.03635	185.968	0.221719	29.43	2.31545	31.7455	1.53526	4.45582	0.21549	156.68	24.7951	27.1105	1.31111	4.11873	0.199188	1.95312	1.5625
				6.3	0.63	2.195	1.75	0.350975	-0.350975	22.334	6.6	447.182	-52.5146	0.0674907	30.1806	52.5146	11.7895	288.174	0.530269	26.6957	2.31545	29.0112	1.40302	7.18028	0.347249	122.558	11.3534	13.6689	0.661048	4.38442	0.212037	5.35938	3.0625
				6	0.578	2.144	1.66667	0.331422	-0.331422	20.2576	6.6	425.888	-49.589	0.0688713	29.3314	49.589	11.1327	265.797	0.487167	25.5251	2.31545	27.8405	1.34641	7.07759	0.342283	108.581	10.4272	12.7427	0.616255	4.26083	0.20606	4.62963	2.77778
				5.9	0.616	2.232	1.63889	0.336245	-0.336245	19.5879	6.6	418.79	-50.3106	0.0733605	30.7226	50.3106	11.2947	280.733	0.472059	27.3585	2.31545	29.6739	1.43507	7.2184	0.349093	109.301	10.6518	12.9672	0.627114	4.22437	0.204297	4.40198	2.68596
				6.4	0.683	2.602	1.77778	0.310173	-0.310173	23.0486	6.6	454.28	-46.4096	0.0514241	23.361	46.4096	10.4189	301.894	0.543896	27.6988	2.31545	30.0143	1.45154	6.57354	0.317906	149.931	13.7562	16.0717	0.77725	4.43017	0.21425	5.61866	3.16049
				6.2	0.628	2.399	1.72222	0.314157	-0.314157	21.6306	6.6	440.084	-47.0058	0.0576598	25.3752	47.0058	10.5528	281.917	0.516271	26.3984	2.31545	28.7139	1.38864	6.71702	0.324845	129.729	12.1477	14.4632	0.699461	4.34092	0.209933	5.1082	2.96605
				7.7	0.982	2.394	2.13889	0.492477	-0.492477	33.3631	6.6	546.556	-73.6869	0.073778	40.3238	73.6869	16.5427	441.016	0.687393	38.5197	2.31545	40.8352	1.97485	8.7515	0.423235	199.678	17.4405	19.756	0.955427	5.22949	0.252906	9.78509	4.57485
				8.1	1.007	2.359	2.25	0.514038	-0.514038	36.9194	6.6	574.949	-76.9129	0.0695601	39.9935	76.9129	17.2669	453.594	0.718969	39.846	2.31545	42.1615	2.03899	9.07188	0.43873	217.732	19.1267	21.4422	1.03698	5.55865	0.268824	11.3906	5.0625
				7.7	1.175	2.609	2.13889	0.531915	-0.531915	33.3631	6.6	546.556	-79.5878	0.0845744	46.2247	79.5878	17.8675	519.111	0.687393	45.3408	2.31545	47.6562	2.30473	9.26689	0.448161	217.611	19.0068	21.3222	1.03118	5.22949	0.252906	9.78509	4.57485
				8.1	1.276	2.577	2.25	0.586128	-0.586128	36.9194	6.6	574.949	-87.6994	0.0883208	50.7799	87.6994	19.6885	565.003	0.718969	49.6328	2.31545	51.9482	2.51229	10.0194	0.484554	237.853	20.8943	23.2097	1.12246	5.55865	0.268824	11.3906	5.0625
				8	1.247	2.726	2.22222	0.536113	-0.536113	36.0135	6.6	567.85	-80.216	0.0778418	44.2025	80.216	18.0085	546.672	0.71163	47.9187	2.31545	50.2342	2.4294	9.34682	0.452026	245.432	21.5134	23.8289	1.1524	5.47223	0.264645	10.9739	4.93827
				8.1	1.156	2.696	2.25	0.503484	-0.503484	36.9194	6.6	574.949	-75.3338	0.0668136	38.4144	75.3338	16.9124	507.75	0.718969	44.6034	2.31545	46.9188	2.26906	8.93316	0.432021	248.837	21.8591	24.1746	1.16912	5.55865	0.268824	11.3906	5.0625
				9.8	1.116	1.522	2.72222	0.994652	-0.994652	54.0427	6.6	695.617	-148.825	0.136256	94.7822	148.825	33.4112	566.279	0.787138	54.9728	2.31545	57.2883	2.77055	16.763	0.810683	205.633	19.9623	22.2777	1.07738	7.56178	0.365699	20.173	7.41049
				9.5	1.335	1.992	2.63889	0.838568	-0.838568	50.7846	6.6	674.322	-125.471	0.110757	74.6861	125.471	28.1682	624.844	0.782876	59.1214	2.31545	61.4369	2.97118	14.1872	0.686115	252.907	23.9296	26.245	1.26925	7.12059	0.344362	18.3765	6.96373

## Sheet: original sheet
SummaryExamples					Inter
Yasha			Spd	Flipper stroke	Stroke	Spd	Glide
Animal	Date	File	Kph	Mean Speed Chg	Iterval	m/s	decel
	2015-11-20	4_670	4.8	0.241	2.2	1.33333	0.133889
	2015-11-20	4_1126	4.7	0.2523	2.365	1.30556	0.128397
	2015-11-20	4_1810	4.6	0.26706	2.18364	1.27778	0.149728
	2015-11-20	6_5562	6.5	0.547845	2.212	1.80556	0.302343
	2015-11-20	6_6121	6.5	0.647678	2.59333	1.80556	0.295294
	2015-11-20	6_6652	6.7	0.641752	2.52	1.86111	0.302713
	2015-11-20	8_5416	8.3	0.869079	2.32333	2.30556	0.451861
	2015-11-20	8_6072	8.4	0.881026	2.46333	2.33333	0.426992
	2015-11-20	8_8191	8.4	1.00262	2.08	2.33333	0.596795
	2015-11-20	10_4166	10.3	1.34432	2.28	2.86111	0.715062
	2015-11-25	10_6376	9.7	0.991719	1.95111	2.69444	0.63936
	2015-11-25	10_5476	9.7	1.22398	1.87333	2.69444	0.830759

## Sheet: Sheet3
2.69879	0.224577
		824.053
