# Supplementary material for: Averaged Propulsive Body Acceleration (APBA) Can Be Calculated from Biologging Tags That Incorporate Gyroscopes and Accelerometers to Estimate Swimming Speed, Hydrodynamic Drag and Energy Expenditure for Steller Sea Lions
Source: PLoS One. 2016 Jun 10;11(6):e0157326. doi: 10.1371/journal.pone.0157326 (PMC4902303; doi:10.1371/journal.pone.0157326)
Supplement: S1 Data — The files with names ending in NewAnalysis contain the data used to construct the APBA and ODBA plots. The files ending with “JP edits” contain calculations relating to drag and energy expenditures. Also included is C++ source code required to apply the GIDA method to the raw data. (ZIP) [file pone.0157326.s001.zip › Hazy_NewAnalysis.xlsx]

## Sheet: Sheet1
Date	File	Kph	m/s	ODBA	VeDBA	ELBA	EPBA	StrkSpGn	StrSpGn_L	ISI	SG/SP	gain/glide
	4_5880	4.8	1.33333	3.054	2.044	0.761	0.156	0.226	0.206	1.944	0.116255	0.146373		ISI is the mean peak to peak stroke interval
	4_6256	5	1.38889	3.847	2.566	0.965	0.204	0.27	0.243	2.166	0.124654	0.152888		st/isi is the mean stroke gain divided by the mean peak to peak stroke interval
	4_7816	5.1	1.41667	3.189	2.098	0.812	0.172	0.215	0.175	1.953	0.110087	0.138442
	4_8396	4.7	1.30556	4.025	2.643	0.896	0.194	0.306	0.284	2.191	0.139662	0.170854
	4_8850	4.9	1.36111	3.602	2.356	0.849	0.182	0.303	0.27	2.417	0.125362	0.150223
	6_10216	6.7	1.86111	3.565	2.328	1.191	0.309	0.491	0.437	1.976	0.248482	0.311548
	6_5290	6.6	1.83333	3.585	2.372	1.337	0.331	0.599	0.553	2.36	0.253814	0.305612
	6_5796	6.6	1.83333	4.123	2.679	1.446	0.353	0.64	0.577	2.159	0.296434	0.363843
	6_8130	6.2	1.72222	3.565	2.357	1.056	0.248	0.437	0.424	2.471	0.176851	0.211009
	6_8556	6.3	1.75	4.133	2.715	0.976	0.225	0.509	0.468	2.884	0.176491	0.204911
	6_9008	6.2	1.72222	4.133	2.715	0.976	0.225	0.509	0.468	2.884	0.176491	0.204911
	8_10506	8.3	2.30556	4.182	2.957	1.726	0.402	0.856	0.767	2.403	0.356221	0.427359
	8_2040	9.5	2.63889	4.847	3.175	2.108	0.622	1.039	0.891	1.823	0.56994	0.730148
	8_2400	9	2.5	4.578	3.011	2.089	0.626	1.005	0.792	1.653	0.607985	0.802075
	8_2680	9.3	2.58333	5.22	3.41	2.235	0.621	1.008	0.89	1.84	0.547826	0.7
	4_376	4.3	1.19444	3.155	2.064	0.778	0.163	0.278	0.283	2.651	0.104866	0.123501
	4-760	4.1	1.13889	4.68	3.055	0.98	0.212	0.196	0.207	1.898	0.103267	0.130841
	4_1120	4.6	1.27778	5.06	3.246	0.894	0.185	0.242	0.262	2.207	0.109651	0.133924
	4_2490	4.8	1.33333	3.267	2.151	0.817	0.179	0.307	0.315	2.131	0.144064	0.177354
	4_2990	4.2	1.16667	3.936	2.564	0.805	0.18	0.288	0.286	2.214	0.130081	0.158765
	4_3485	3.9	1.08333	3.569	2.325	0.742	0.167	0.285	0.295	1.945	0.14653	0.184466
	6_4346	5.9	1.63889	2.788	1.808	0.972	0.253	0.449	0.427	2.009	0.223494	0.279055
	6_5000	6.2	1.72222	3.502	2.296	1.066	0.278	0.503	0.484	2.082	0.241595	0.299049
	6_1760	6	1.66667	3.711	2.428	1.043	0.257	0.457	0.473	2.134	0.214152	0.263552
	6_2280	5.9	1.63889	3.677	2.419	0.879	0.229	0.544	0.556	2.74	0.19854	0.232479
	8_4940	8.1	2.25	4.283	2.825	1.635	0.436	0.796	0.728	2.297	0.346539	0.41961
	8_5876	7.9	2.19444	4.711	3.105	1.744	0.436	0.853	0.809	2.24	0.380804	0.463587
	8_6346	7.9	2.19444	4.763	3.215	1.486	0.369	0.668	0.738	2.387	0.279849	0.336185
