# Supplementary material for: Averaged Propulsive Body Acceleration (APBA) Can Be Calculated from Biologging Tags That Incorporate Gyroscopes and Accelerometers to Estimate Swimming Speed, Hydrodynamic Drag and Energy Expenditure for Steller Sea Lions
Source: PLoS One. 2016 Jun 10;11(6):e0157326. doi: 10.1371/journal.pone.0157326 (PMC4902303; doi:10.1371/journal.pone.0157326)
Supplement: S1 Data — The files with names ending in NewAnalysis contain the data used to construct the APBA and ODBA plots. The files ending with “JP edits” contain calculations relating to drag and energy expenditures. Also included is C++ source code required to apply the GIDA method to the raw data. (ZIP) [file pone.0157326.s001.zip › HAZY_V4 JP edits.xlsx]

## Sheet: thrust
scenario: coasting/gliding; then stroking (stroking includes recovery, power and paddle strokes per Feldkam 1987 J. Zool.)	version 4		glide = deceleration phase																							NOTE - Blue area describes a swim WITHOUT harness & tag flutter
								during Glide average	during glide									zzzzzzzzzzzzzzzzz during stroke zzzzzzzzzzzzzz				stroke only	stroke only	glide + stroke	glide + stroke	stroke	stroke only	stroke only	stroke only	glide+stroke	glide+stroke
Spreadsheet output is printed in unshaded, blue-shaded & brown-shaded cells. User enters inputs in yellow cells only.			Animal	Kph	StrkSpGn	ISI	average speed m/s	decel (abs value)	aver decel	form drag N	flutter freq Hz	volumetric added mass drag over k N	Mtotal x aver decel N	solve to get the added mass coefficient "k"	added mass drag N	total drag N	total drag LB	average flipper thrust during stroke phase N	propulsive efficiency	mass specific metab expenditure for thrust W/kg	mass specific Resting MR = 2 x Kleiber/Mbody	total metab expenditures (mass specific) W/kg	total metab expenditures (mass specific) W/kg - divided by mass-specific MMR	total metab expenditures (mass specific) W/kg	total metab expenditures (mass specific) W/kg - divided by mass-specific MMR	average flipper thrust during stroke phase w/o add mass term N	mass specific metab expenditure for thrust w/o added mass term W/kg	total metab expenditures (mass specific) w/o added mass term W/kg	total metab expenditures (mass specific) W/kg - divided by mass-specific MMR	total metab expenditures (mass specific) w/o add mass term W/kg	total metab expenditures (mass specific) W/kg - divided by mass-specific MMR	boat speed cubed	boat speed squared
rho (water density) kg/m^3	1027		Hazy	4.8	0.226	1.944	1.33333	0.146373	-0.146373	14.3944	6.6	340.71	-26.3581	0.035114	11.9637	26.3581	5.9174	128.101	0.281467	14.1533	2.21067	16.364	0.810676	5.12288	0.253789	69.9569	7.72927	9.93994	0.492427	3.80105	0.188305	2.37037	1.77778
body mass	171.5			5	0.27	2.166	1.38889	0.152888	-0.152888	15.619	6.6	354.907	-27.5313	0.0335647	11.9123	27.5313	6.18077	149.082	0.319449	15.1177	2.21067	17.3284	0.858453	5.0025	0.247825	84.5767	8.57654	10.7872	0.534401	3.79452	0.187981	2.67918	1.92901
D (strap length) m	1.5			5.1	0.215	1.953	1.41667	0.138442	-0.138442	16.25	6.6	362.005	-24.9299	0.0239774	8.67993	24.9299	5.59676	121.72	0.337885	11.903	2.21067	14.1137	0.699195	4.64856	0.230291	79.3405	7.7587	9.96937	0.493885	3.79975	0.188241	2.84317	2.00694
T (strap width) m	0.1			4.7	0.306	2.191	1.30556	0.170854	-0.170854	13.8009	6.6	333.612	-30.7666	0.0508545	16.9657	30.7666	6.9071	168.524	0.261921	19.5922	2.21067	21.8029	1.08012	5.78752	0.286715	75.5945	8.78844	10.9991	0.544899	3.81513	0.189003	2.22529	1.70448
A (vertical amplitude of the tag's flutter) m	0.04			4.9	0.303	2.417	1.36111	0.150223	-0.150223	15.0004	6.6	347.808	-27.0514	0.0346483	12.051	27.0514	6.07304	163.458	0.300643	17.2602	2.21067	19.4709	0.964591	5.06713	0.251027	90.6402	9.57105	11.7817	0.583669	3.79463	0.187987	2.52163	1.85262
Cd body no dims	0.0054			6.7	0.491	1.976	1.86111	0.311548	-0.311548	28.0454	6.6	475.575	-56.102	0.0589952	28.0566	56.102	12.5949	277.144	0.582559	20.6506	2.21067	22.8613	1.13255	6.39096	0.31661	138.544	10.3233	12.5339	0.620933	4.3004	0.213043	6.44639	3.46373
duration of one stroke (recovery + power + paddle) s	0.4			6.6	0.599	2.36	1.83333	0.305612	-0.305612	27.2145	6.6	468.477	-55.0331	0.0593811	27.8187	55.0331	12.3549	324.695	0.570042	24.3561	2.21067	26.5667	1.31612	6.33881	0.314026	160.565	12.0443	14.255	0.706196	4.25208	0.210649	6.16204	3.36111
				6.6	0.64	2.159	1.83333	0.363843	-0.363843	27.2145	6.6	468.477	-65.519	0.0817641	38.3046	65.519	14.709	353.639	0.570042	26.5272	2.21067	28.7378	1.42368	7.12538	0.352993	146.89	11.0185	13.2292	0.655377	4.25208	0.210649	6.16204	3.36111
				6.2	0.437	2.471	1.72222	0.211009	-0.211009	24.0157	6.6	440.084	-37.9975	0.0317707	13.9818	37.9975	8.53043	234.729	0.516271	18.2631	2.21067	20.4738	1.01428	5.16706	0.255977	148.357	11.5429	13.7536	0.681356	4.07921	0.202085	5.1082	2.96605
				6.3	0.509	2.884	1.75	0.204911	-0.204911	24.7967	6.6	447.182	-36.8994	0.0270645	12.1028	36.8994	8.28392	266.045	0.530269	20.4782	2.21067	22.6889	1.12401	5.05093	0.250224	178.784	13.7615	15.9722	0.791266	4.11934	0.204073	5.35938	3.0625
Intermediate calcs				6.2	0.509	2.884	1.72222	0.204911	-0.204911	24.0157	6.6	440.084	-36.8994	0.0292756	12.8837	36.8994	8.28392	266.045	0.516271	20.6996	2.21067	22.9103	1.13498	5.08163	0.251745	173.153	13.4722	15.6828	0.776932	4.07921	0.202085	5.1082	2.96605
wetted Sbody m^2	2.92			8.3	0.856	2.403	2.30556	0.427359	-0.427359	43.0396	6.6	589.145	-76.9567	0.05757	33.9171	76.9567	17.2768	462.317	0.732537	33.9376	2.21067	36.1483	1.7908	7.85988	0.389381	258.56	18.9803	21.191	1.04981	5.37011	0.266037	12.2554	5.31559
tot mass kg	180.075			9.5	1.039	1.823	2.63889	0.730148	-0.730148	56.3844	6.6	674.322	-131.481	0.111366	75.0969	131.481	29.5176	599.226	0.782876	47.1102	2.21067	49.3208	2.44337	12.5475	0.621607	256.972	20.2027	22.4134	1.11036	6.64352	0.329122	18.3765	6.96373
MMR Watts	3461.83			9	1.005	1.653	2.5	0.802075	-0.802075	50.6054	6.6	638.832	-144.434	0.146875	93.8282	144.434	32.4254	596.872	0.768375	45.2943	2.21067	47.505	2.35341	13.1712	0.652504	209.127	15.8698	18.0805	0.895713	6.05092	0.299764	15.625	6.25
MMR/Mbody W/kg	20.1856			9.3	1.008	1.84	2.58333	0.7	-0.7	54.0353	6.6	660.126	-126.053	0.109096	72.0172	126.053	28.2988	579.841	0.778185	44.8955	2.21067	47.1061	2.33365	11.9706	0.593024	248.563	19.2455	21.4562	1.06294	6.39447	0.316784	17.2402	6.67361
				4.3	0.278	2.651	1.19444	0.123501	-0.123501	11.5518	6.6	305.22	-22.2394	0.0350161	10.6876	22.2394	4.99274	147.392	0.180037	22.8072	2.21067	25.0179	1.23939	5.65197	0.28	76.5594	11.8467	14.0574	0.696406	3.99818	0.198071	1.70411	1.4267
				4.1	0.196	1.898	1.13889	0.130841	-0.130841	10.5022	6.6	291.023	-23.5612	0.0448728	13.059	23.5612	5.28949	111.798	0.136876	21.6962	2.21067	23.9069	1.18435	6.7831	0.336036	49.8329	9.67087	11.8815	0.588614	4.24879	0.210486	1.47722	1.29707
				4.6	0.242	2.207	1.27778	0.133924	-0.133924	13.2199	6.6	326.514	-24.1163	0.033372	10.8964	24.1163	5.41411	133.062	0.242005	16.3863	2.21067	18.597	0.921298	5.18055	0.256645	72.9407	8.98251	11.1932	0.554513	3.83867	0.190169	2.08625	1.63272
				4.8	0.307	2.131	1.33333	0.177354	-0.177354	14.3944	6.6	340.71	-31.937	0.0514884	17.5426	31.937	7.16987	170.145	0.281467	18.7986	2.21067	21.0093	1.0408	5.73927	0.284325	76.6863	8.47277	10.6834	0.52926	3.80105	0.188305	2.37037	1.77778
				4.2	0.288	2.214	1.16667	0.158765	-0.158765	11.0207	6.6	298.122	-28.5896	0.058932	17.5689	28.5896	6.41837	158.244	0.158642	27.1426	2.21067	29.3533	1.45417	7.11448	0.352453	60.9998	10.4629	12.6736	0.627854	4.10099	0.203164	1.58796	1.36111
				3.9	0.285	1.945	1.08333	0.184466	-0.184466	9.50257	6.6	276.827	-33.2177	0.0856677	23.7151	33.2177	7.45738	161.521	0.0922354	44.2476	2.21067	46.4583	2.30155	11.3104	0.560322	46.2063	12.6579	14.8686	0.736592	4.81383	0.238479	1.27141	1.17361
				5.9	0.449	2.009	1.63889	0.279055	-0.279055	21.7478	6.6	418.79	-50.2509	0.0680605	28.503	50.2509	11.2813	252.385	0.472059	20.4368	2.21067	22.6474	1.12196	6.27971	0.311099	109.229	8.84473	11.0554	0.547687	3.97169	0.196759	4.40198	2.68596
				6.2	0.503	2.082	1.72222	0.299049	-0.299049	24.0157	6.6	440.084	-53.8512	0.067795	29.8355	53.8512	12.0896	280.296	0.516271	21.8084	2.21067	24.019	1.18991	6.40056	0.317085	125.002	9.72575	11.9364	0.591333	4.07921	0.202085	5.1082	2.96605
				6	0.457	2.134	1.66667	0.263552	-0.263552	22.4913	6.6	425.888	-47.4592	0.0586256	24.9679	47.4592	10.6546	253.195	0.487167	20.2033	2.21067	22.414	1.11039	5.9976	0.297123	119.991	9.5745	11.7852	0.58384	4.00533	0.198425	4.62963	2.77778
				5.9	0.544	2.74	1.63889	0.232479	-0.232479	21.7478	6.6	418.79	-41.8636	0.0480331	20.1158	41.8636	9.39838	286.766	0.472059	23.2207	2.21067	25.4314	1.25988	5.60056	0.277453	148.973	12.063	14.2737	0.707121	3.97169	0.196759	4.40198	2.68596
				8.1	0.796	2.297	2.25	0.41961	-0.41961	40.9904	6.6	574.949	-75.5613	0.0601286	34.5709	75.5613	16.9635	433.911	0.718969	31.6715	2.21067	33.8822	1.67853	7.72595	0.382745	235.387	17.1811	19.3918	0.960674	5.20259	0.257738	11.3906	5.0625
				7.9	0.853	2.24	2.19444	0.463587	-0.463587	38.9912	6.6	560.752	-83.4804	0.0793385	44.4893	83.4804	18.7414	467.49	0.703921	33.9914	2.21067	36.2021	1.79346	8.28057	0.410221	218.351	15.8764	18.087	0.896036	5.04574	0.249967	10.5675	4.81559
				7.9	0.668	2.387	2.19444	0.336185	-0.336185	38.9912	6.6	560.752	-60.5386	0.0384258	21.5474	60.5386	13.5909	361.264	0.703921	26.2677	2.21067	28.4783	1.41082	6.61245	0.327583	232.68	16.9183	19.1289	0.947651	5.04574	0.249967	10.5675	4.81559

## Sheet: original sheet
SummaryExamples					Inter
Yasha			Spd	Flipper stroke	Stroke	Spd	Glide
Animal	Date	File	Kph	Mean Speed Chg	Iterval	m/s	decel
	2015-11-20	4_670	4.8	0.241	2.2	1.33333	0.133889
	2015-11-20	4_1126	4.7	0.2523	2.365	1.30556	0.128397
	2015-11-20	4_1810	4.6	0.26706	2.18364	1.27778	0.149728
	2015-11-20	6_5562	6.5	0.547845	2.212	1.80556	0.302343
	2015-11-20	6_6121	6.5	0.647678	2.59333	1.80556	0.295294
	2015-11-20	6_6652	6.7	0.641752	2.52	1.86111	0.302713
	2015-11-20	8_5416	8.3	0.869079	2.32333	2.30556	0.451861
	2015-11-20	8_6072	8.4	0.881026	2.46333	2.33333	0.426992
	2015-11-20	8_8191	8.4	1.00262	2.08	2.33333	0.596795
	2015-11-20	10_4166	10.3	1.34432	2.28	2.86111	0.715062
	2015-11-25	10_6376	9.7	0.991719	1.95111	2.69444	0.63936
	2015-11-25	10_5476	9.7	1.22398	1.87333	2.69444	0.830759

## Sheet: Sheet3
2.69879	0.224577
		824.053
