# Supplementary material for: Averaged Propulsive Body Acceleration (APBA) Can Be Calculated from Biologging Tags That Incorporate Gyroscopes and Accelerometers to Estimate Swimming Speed, Hydrodynamic Drag and Energy Expenditure for Steller Sea Lions
Source: PLoS One. 2016 Jun 10;11(6):e0157326. doi: 10.1371/journal.pone.0157326 (PMC4902303; doi:10.1371/journal.pone.0157326)
Supplement: S1 Data — The files with names ending in NewAnalysis contain the data used to construct the APBA and ODBA plots. The files ending with “JP edits” contain calculations relating to drag and energy expenditures. Also included is C++ source code required to apply the GIDA method to the raw data. (ZIP) [file pone.0157326.s001.zip › Sitka_NewAnalysis.xlsx]

## Sheet: Sheet1
	File	kph	speed (m/s)	ODBA	VeDBA	ELBA	EPBA	StrkSpGn	StrSpGn_L	ISI	gain/isi	gain/glide
	4_2020	4.2	1.16667	1.133	0.8	0.342	0.09	0.354	0.389	5.58	0.0634409	0.0683398
	4_3630	4.8	1.33333	1.105	0.783	0.477	0.126	0.555	0.594	4.575	0.121311	0.132934
	4_4320	4.5	1.25	1.492	1.038	0.567	0.164	0.504	0.44	4.493	0.112174	0.123137
	6_950	6.2	1.72222	1.496	1.012	0.824	0.253	0.975	0.957	4.209	0.231646	0.255973
	6_1470	6.4	1.77778	1.718	1.153	0.879	0.263	1.012	0.98	4.373	0.23142	0.254719
	6_4100	6	1.66667	1.536	1.05	0.623	0.185	0.874	0.9	5.34	0.16367	0.176923
	6_4615	6	1.66667	1.156	0.769	0.581	0.173	0.78	0.787	4.644	0.167959	0.183789
	8_1625	8.7	2.41667	2.192	1.458	1.302	0.376	1.22	1.158	3.589	0.339928	0.382565
	8_3910	8.8	2.44444	2.724	1.818	1.46	0.451	1.285	1.219	3.379	0.38029	0.431353
	10_1360	11.1	3.08333	3.6	2.45	1.995	0.639	1.494	1.382	2.675	0.558505	0.656703
	10_4001	11.2	3.11111	3.769	2.52	1.893	0.611	1.386	1.126	2.776	0.49928	0.583333
	4_4630	4.5	1.25	1.194	0.832	0.495	0.151	0.644	0.656	4.41	0.146032	0.160599
	4_5240	4.5	1.25	1.27	0.912	0.409	0.126	0.314	0.367	4.02	0.0781095	0.0867403
	4_7276	4.7	1.30556	0.87	0.592	0.416	0.124	0.63	0.681	4.38	0.143836	0.158291
	4_7712	4.9	1.36111	1.211	0.824	0.476	0.14	0.523	0.556	4.031	0.129744	0.144037
	4_8356	4.8	1.33333	1.527	1.066	0.516	0.15	0.432	0.443	2.454	0.176039	0.210321
	6_4126	6.4	1.77778	1.777	1.169	0.827	0.243	0.828	0.835	3.325	0.249023	0.283077
	6_4626	6.3	1.75	1.437	0.956	0.827	0.231	0.872	0.872	3.39	0.257227	0.291639
	6_5376	6.4	1.77778	1.511	1.001	0.795	0.237	0.835	0.866	3.177	0.262827	0.300684
	6_6616	6.4	1.77778	1.305	0.885	0.611	0.208	0.738	0.774	3.715	0.198654	0.222624
	6_7152	6.4	1.77778	1.534	1.031	0.783	0.245	0.637	0.612	2.543	0.250492	0.297247
	8_5310	8	2.22222	2.093	1.401	1.263	0.329	1.125	1.077	3.639	0.309151	0.347329
	8_7126	8	2.22222	2.28	1.505	1.351	0.395	1.372	1.4	3.625	0.378483	0.425426
	10_4376	10.3	2.86111	3.053	2.08	1.771	0.567	1.504	1.49	2.81	0.535231	0.624066
	10_3010	10.5	2.91667	3.145	2.13	1.764	0.524	1.465	1.443	2.828	0.518034	0.603377
