# Supplementary material for: Averaged Propulsive Body Acceleration (APBA) Can Be Calculated from Biologging Tags That Incorporate Gyroscopes and Accelerometers to Estimate Swimming Speed, Hydrodynamic Drag and Energy Expenditure for Steller Sea Lions
Source: PLoS One. 2016 Jun 10;11(6):e0157326. doi: 10.1371/journal.pone.0157326 (PMC4902303; doi:10.1371/journal.pone.0157326)
Supplement: S1 Data — The files with names ending in NewAnalysis contain the data used to construct the APBA and ODBA plots. The files ending with “JP edits” contain calculations relating to drag and energy expenditures. Also included is C++ source code required to apply the GIDA method to the raw data. (ZIP) [file pone.0157326.s001.zip › SITKA_V4 JP edits.xlsx]

## Sheet: thrust
scenario: coasting/gliding; then stroking (stroking includes recovery, power and paddle strokes per Feldkam 1987 J. Zool.)	version 4		glide = deceleration phase																							NOTE - Blue area describes a swim WITHOUT harness & tag flutter
								during Glide average	during glide									zzzzzzzzzzzzzzzzz during stroke zzzzzzzzzzzzzz				stroke only	stroke only	glide + stroke	glide + stroke	stroke	stroke only	stroke only	stroke only	glide+stroke	glide+stroke
Spreadsheet output is printed in unshaded, blue-shaded & brown-shaded cells. User enters inputs in yellow cells only.			Animal	kph	StrkSpGn	ISI	average speed m/s	decel (abs value)	aver decel	form drag N	flutter freq Hz	volumetric added mass drag over k N	Mtotal x aver decel N	solve to get the added mass coefficient "k"	added mass drag N	total drag N	total drag LB	average flipper thrust during stroke phase N	propulsive efficiency	mass specific metab expenditure for thrust W/kg	mass specific Resting MR = 2 x Kleiber/Mbody	total metab expenditures (mass specific) W/kg	total metab expenditures (mass specific) W/kg - divided by mass-specific MMR	total metab expenditures (mass specific) W/kg	total metab expenditures (mass specific) W/kg - divided by mass-specific MMR	average flipper thrust during stroke phase w/o add mass term N	mass specific metab expenditure for thrust w/o added mass term W/kg	total metab expenditures (mass specific) w/o added mass term W/kg	total metab expenditures (mass specific) W/kg - divided by mass-specific MMR	total metab expenditures (mass specific) w/o add mass term W/kg	total metab expenditures (mass specific) W/kg - divided by mass-specific MMR	boat speed cubed	boat speed squared
rho (water density) kg/m^3	1027		Sitka	4.2	0.354	5.58	1.16667	0.0683398	-0.0683398	12.7191	6.6	298.122	-15.8224	0.0104093	3.10323	15.8224	3.55212	220.722	0.158642	29.446	2.07605	31.5221	1.61347	4.18688	0.214307	177.432	23.6708	25.7468	1.31786	3.77288	0.193117	1.58796	1.36111
body mass	220.5			4.8	0.555	4.575	1.33333	0.132934	-0.132934	16.6128	6.6	340.71	-30.7776	0.0415744	14.1648	30.7776	6.90957	352.019	0.281467	30.2502	2.07605	32.3263	1.65464	4.72088	0.241641	190.008	16.3281	18.4042	0.942026	3.50364	0.179336	2.37037	1.77778
D (strap length) m	1.5			4.5	0.504	4.493	1.25	0.123137	-0.123137	14.6011	6.6	319.416	-28.5093	0.0435428	13.9083	28.5093	6.40034	320.231	0.221719	32.7508	2.07605	34.8269	1.78263	4.99177	0.255506	164.006	16.7733	18.8494	0.964815	3.56934	0.182698	1.95312	1.5625
T (strap width) m	0.1			6.2	0.975	4.209	1.72222	0.255973	-0.255973	27.7168	6.6	440.084	-59.2641	0.0716847	31.5473	59.2641	13.3048	623.606	0.516271	37.7375	2.07605	39.8135	2.03788	5.66241	0.289833	291.65	17.6492	19.7252	1.00964	3.75333	0.192116	5.1082	2.96605
A (vertical amplitude of the tag's flutter) m	0.04			6.4	1.012	4.373	1.77778	0.254719	-0.254719	29.5338	6.6	454.28	-58.9739	0.0648061	29.4401	58.9739	13.2396	644.732	0.543896	38.2289	2.07605	40.305	2.06303	5.57286	0.28525	322.878	19.1448	21.2209	1.0862	3.82723	0.195899	5.61866	3.16049
Cd body no dims	0.0054			6	0.874	5.34	1.66667	0.176923	-0.176923	25.9574	6.6	425.888	-40.9621	0.0352316	15.0047	40.9621	9.19599	546.844	0.487167	33.938	2.07605	36.014	1.8434	4.61822	0.236386	346.532	21.5063	23.5823	1.20707	3.68701	0.188721	4.62963	2.77778
duration of one stroke (recovery + power + paddle) s	0.4			6	0.78	4.644	1.66667	0.183789	-0.183789	25.9574	6.6	425.888	-42.5517	0.038964	16.5943	42.5517	9.55286	494.025	0.487167	30.66	2.07605	32.736	1.67561	4.71688	0.241436	301.366	18.7032	20.7793	1.0636	3.68701	0.188721	4.62963	2.77778
				8.7	1.22	3.589	2.41667	0.382565	-0.382565	54.5755	6.6	617.537	-88.5734	0.055054	33.9979	88.5734	19.8847	794.725	0.755235	46.132	2.07605	48.2081	2.46755	7.21754	0.369433	489.679	28.4248	30.5008	1.5612	5.24404	0.268419	14.114	5.84028
				8.8	1.285	3.379	2.44444	0.431353	-0.431353	55.8373	6.6	624.636	-99.869	0.0704918	44.0317	99.869	22.4206	843.643	0.759985	49.2249	2.07605	51.301	2.62587	7.90321	0.40453	471.686	27.5219	29.598	1.51499	5.33405	0.273026	14.6063	5.97531
				11.1	1.494	2.675	3.08333	0.656703	-0.656703	88.8393	6.6	787.893	-152.043	0.080219	63.2039	152.043	34.1337	1016.79	0.767135	74.1363	2.07605	76.2123	3.90097	13.1618	0.673696	594.113	43.318	45.3941	2.32352	8.55351	0.437816	29.3131	9.50694
Intermediate calcs				11.2	1.386	2.776	3.11111	0.583333	-0.583333	90.4472	6.6	794.991	-135.056	0.0561127	44.609	135.056	30.3201	937.29	0.763007	69.3286	2.07605	71.4046	3.65488	12.0658	0.617592	627.704	46.4294	48.5054	2.48277	8.76616	0.4487	30.1125	9.67901
wetted Sbody m^2	3.37			4.5	0.644	4.41	1.25	0.160599	-0.160599	14.6011	6.6	319.416	-37.1826	0.0706963	22.5815	37.1826	8.34749	409.938	0.221719	41.9254	2.07605	44.0014	2.25223	5.87881	0.30091	160.977	16.4635	18.5395	0.948955	3.56934	0.182698	1.95312	1.5625
tot mass kg	231.525			4.5	0.314	4.02	1.25	0.0867403	-0.0867403	14.6011	6.6	319.416	-20.0826	0.017161	5.4815	20.0826	4.50853	201.83	0.221719	20.6416	2.07605	22.7177	1.16282	4.12994	0.211393	146.741	15.0075	17.0836	0.874431	3.56934	0.182698	1.95312	1.5625
MMR Watts	4307.86			4.7	0.63	4.38	1.30556	0.158291	-0.158291	15.9278	6.6	333.612	-36.6484	0.06211	20.7207	36.6484	8.22757	401.3	0.261921	36.2866	2.07605	38.3627	1.96361	5.3899	0.275885	174.409	15.7705	17.8466	0.913486	3.51628	0.179983	2.22529	1.70448
MMR/Mbody W/kg	19.5368			4.9	0.523	4.031	1.36111	0.144037	-0.144037	17.3122	6.6	347.808	-33.3483	0.0461062	16.0361	33.3483	7.48669	336.067	0.300643	27.6007	2.07605	29.6768	1.51902	4.8149	0.246453	174.463	14.3284	16.4045	0.839671	3.49787	0.17904	2.52163	1.85262
				4.8	0.432	2.454	1.33333	0.210321	-0.210321	16.6128	6.6	340.71	-48.6946	0.0941618	32.0819	48.6946	10.9319	298.742	0.281467	25.672	2.07605	27.748	1.4203	6.26056	0.32045	101.919	8.75829	10.8343	0.554561	3.50364	0.179336	2.37037	1.77778
				6.4	0.828	3.325	1.77778	0.283077	-0.283077	29.5338	6.6	454.28	-65.5394	0.0792585	36.0056	65.5394	14.7136	544.796	0.543896	32.3033	2.07605	34.3793	1.75972	5.96216	0.305176	245.5	14.5567	16.6328	0.851356	3.82723	0.195899	5.61866	3.16049
				6.3	0.872	3.39	1.75	0.291639	-0.291639	28.6181	6.6	447.182	-67.5217	0.0869972	38.9036	67.5217	15.1586	572.246	0.530269	34.2591	2.07605	36.3352	1.85983	6.11843	0.313175	242.538	14.5202	16.5963	0.849488	3.78935	0.19396	5.35938	3.0625
				6.4	0.835	3.177	1.77778	0.300684	-0.300684	29.5338	6.6	454.28	-69.6159	0.0882321	40.0821	69.6159	15.6288	552.924	0.543896	32.7852	2.07605	34.8613	1.78439	6.20387	0.317548	234.572	13.9088	15.9848	0.818191	3.82723	0.195899	5.61866	3.16049
				6.4	0.738	3.715	1.77778	0.222624	-0.222624	29.5338	6.6	454.28	-51.5431	0.0484488	22.0093	51.5431	11.5714	478.707	0.543896	28.3846	2.07605	30.4606	1.55914	5.13226	0.262697	274.295	16.2641	18.3402	0.938751	3.82723	0.195899	5.61866	3.16049
				6.4	0.637	2.543	1.77778	0.297247	-0.297247	29.5338	6.6	454.28	-68.8201	0.0864803	39.2863	68.8201	15.4501	437.524	0.543896	25.9426	2.07605	28.0187	1.43415	6.15669	0.315133	187.761	11.1332	13.2092	0.67612	3.82723	0.195899	5.61866	3.16049
				8	1.125	3.639	2.22222	0.347329	-0.347329	46.1465	6.6	567.85	-80.4154	0.0603485	34.2689	80.4154	18.0533	731.58	0.71163	41.4425	2.07605	43.5186	2.22752	6.63143	0.339433	419.818	23.7819	25.8579	1.32355	4.69016	0.240068	10.9739	4.93827
				8	1.372	3.625	2.22222	0.425426	-0.425426	46.1465	6.6	567.85	-98.4968	0.0921903	52.3503	98.4968	22.1125	892.628	0.71163	50.5656	2.07605	52.6417	2.69449	7.6557	0.391861	418.203	23.6904	25.7664	1.31887	4.69016	0.240068	10.9739	4.93827
				10.3	1.504	2.81	2.86111	0.624066	-0.624066	76.4951	6.6	731.107	-144.487	0.0929985	67.9919	144.487	32.4373	1015.02	0.786843	66.9535	2.07605	69.0295	3.53331	11.6068	0.5941	537.378	35.4469	37.5229	1.92063	7.12187	0.364536	23.4209	8.18596
				10.5	1.465	2.828	2.91667	0.603377	-0.603377	79.4946	6.6	745.304	-139.697	0.0807755	60.2023	139.697	31.362	987.657	0.784135	66.6428	2.07605	68.7189	3.51741	11.5022	0.588745	562.027	37.9231	39.9992	2.04738	7.44	0.38082	24.8119	8.50694

## Sheet: original sheet
SummaryExamples					Inter
Yasha			Spd	Flipper stroke	Stroke	Spd	Glide
Animal	Date	File	Kph	Mean Speed Chg	Iterval	m/s	decel
	2015-11-20	4_670	4.8	0.241	2.2	1.33333	0.133889
	2015-11-20	4_1126	4.7	0.2523	2.365	1.30556	0.128397
	2015-11-20	4_1810	4.6	0.26706	2.18364	1.27778	0.149728
	2015-11-20	6_5562	6.5	0.547845	2.212	1.80556	0.302343
	2015-11-20	6_6121	6.5	0.647678	2.59333	1.80556	0.295294
	2015-11-20	6_6652	6.7	0.641752	2.52	1.86111	0.302713
	2015-11-20	8_5416	8.3	0.869079	2.32333	2.30556	0.451861
	2015-11-20	8_6072	8.4	0.881026	2.46333	2.33333	0.426992
	2015-11-20	8_8191	8.4	1.00262	2.08	2.33333	0.596795
	2015-11-20	10_4166	10.3	1.34432	2.28	2.86111	0.715062
	2015-11-25	10_6376	9.7	0.991719	1.95111	2.69444	0.63936
	2015-11-25	10_5476	9.7	1.22398	1.87333	2.69444	0.830759

## Sheet: Sheet3
2.69879	0.224577
		824.053
