# Supplementary material for: Averaged Propulsive Body Acceleration (APBA) Can Be Calculated from Biologging Tags That Incorporate Gyroscopes and Accelerometers to Estimate Swimming Speed, Hydrodynamic Drag and Energy Expenditure for Steller Sea Lions
Source: PLoS One. 2016 Jun 10;11(6):e0157326. doi: 10.1371/journal.pone.0157326 (PMC4902303; doi:10.1371/journal.pone.0157326)
Supplement: S1 Data — The files with names ending in NewAnalysis contain the data used to construct the APBA and ODBA plots. The files ending with “JP edits” contain calculations relating to drag and energy expenditures. Also included is C++ source code required to apply the GIDA method to the raw data. (ZIP) [file pone.0157326.s001.zip › Yasha_NewAnalysis.xlsx]

## Sheet: Sheet1
	Date	File	Kph	speed (m/s)	ODBA	VeDBA	ELBA	EPBA	StrkSpGn	StrSpGn_L	ISI	gain/ISI	gain/glide
	2013-07-30	3200	4.3	1.19444	2.89	2.071	0.766	0.215	0.556	0.476	3.28	0.169512	0.193056
	2013-07-30	3455	4.3	1.19444	2.223	1.535	0.566	0.162	0.342	0.343	3.304	0.103511	0.117769
	2013-07-30	3880	6.5	1.80556	2.928	2.05	0.561	0.146	0.364	0.34	3.56	0.102247	0.11519
	2013-07-30	4133	6.5	1.80556	1.843	1.293	0.793	0.244	0.527	0.459	2.165	0.243418	0.298584
	2013-07-30	2630	7.5	2.08333	2.157	1.505	0.977	0.306	0.538	0.438	2.122	0.253534	0.312427
	2013-07-30	4836	8.3	2.30556	2.707	1.881	1.078	0.337	0.799	0.684	2.712	0.294617	0.345588
	2013-07-30	5165	8.5	2.36111	3.444	2.399	1.507	0.445	0.962	0.825	2.456	0.391694	0.467899
	2013-07-30	5560	10	2.77778	3.872	2.644	1.759	0.528	1.012	0.827	2.092	0.483748	0.598109
	2013-07-30	6000	10.6	2.94444	4.018	2.776	2.033	0.616	1.241	0.993	2.01	0.617413	0.770807
	2013-07-30	5040	9.5	2.63889	4.673	3.138	2.11	0.604	1.072	0.819	1.635	0.655657	0.868016
	2013-07-30	4730	8	2.22222	3.837	2.708	1.509	0.409	1.086	0.913	2.46	0.441463	0.527184
	2013-07-30	3600	6.4	1.77778	2.435	1.664	0.967	0.259	0.523	0.521	1.957	0.267246	0.335902
	2013-07-30	3075	4.6	1.27778	2.041	1.422	0.64	0.176	0.433	0.435	3.205	0.135101	0.154367
	2013-07-30	2500	4.4	1.22222	2.387	1.667	0.685	0.21	0.616	0.559	2.992	0.205882	0.237654
	2013-11-18	4_2060	4	1.11111	1.145	0.747	0.418	0.128	0.412	0.439	3.23	0.127554	0.145583
	2013-11-18	4_2376	4	1.11111	1.991	1.29	0.601	0.17	0.295	0.312	2.256	0.130762	0.158944
	2013-11-18	4_3010	4	1.11111	2.016	1.319	0.594	0.165	0.376	0.356	2.233	0.168383	0.205128
	2015-11-20	4_670	4.8	1.33333	1.262	0.809	0.455	0.129	0.285	0.286	2.922	0.0975359	0.113006
	2015-11-20	4_1126	4.7	1.30556	1.187	0.769	0.4	0.114	0.265	0.259	2.56	0.103516	0.122685
	2015-11-20	4_1810	4.6	1.27778	1.393	0.903	0.464	0.123	0.349	0.355	4.804	0.0726478	0.0792461
	2015-11-20	4_3751	4.4	1.22222	1.713	1.141	0.634	0.173	0.538	0.554	4.26	0.126291	0.139378
	2015-11-20	6_8377	6.7	1.86111	2.773	1.925	0.984	0.273	0.555	0.535	2.463	0.225335	0.269026
	2015-11-20	6_8886	6	1.66667	2.682	1.805	0.852	0.248	0.552	0.531	2.456	0.224756	0.268482
	2015-11-20	6_9436	6.2	1.72222	2.432	1.597	0.901	0.238	0.517	0.49	2.454	0.210676	0.251704
	2015-11-20	8_9052	8.6	2.38889	3.622	2.495	1.555	0.456	1.073	0.924	2.309	0.464703	0.562074
	2015-11-20	8_9502	8.6	2.38889	2.81	1.912	1.68	0.505	1.004	0.832	1.857	0.540657	0.689087
	2015-11-20	6_5562	6.5	1.80556	2.238	1.491	0.882	0.259	0.56	0.506	2.211	0.253279	0.309221
	2015-11-20	6_6121	6.5	1.80556	2.918	1.955	0.905	0.258	0.634	0.589	2.591	0.244693	0.289366
6552	2015-11-20	6_6552	6.7	1.86111	2.83	1.872	0.922	0.267	0.636	0.584	2.518	0.252581	0.300283
	2015-11-20	8_5416	8.3	2.30556	3.019	2.061	1.324	0.368	0.858	0.76	2.32	0.369828	0.446875
	2015-11-20	8_6072	8.4	2.33333	3.702	2.554	1.304	0.359	0.858	0.793	2.467	0.347791	0.415094
	2015-11-20	8_8191	8.4	2.33333	3.397	2.268	1.62	0.482	1.045	0.891	2.077	0.50313	0.623137
	2015-11-20	10_4166	10.3	2.86111	3.284	2.196	1.933	0.554	1.367	1.273	2.296	0.595383	0.720992
	2015-11-25	10_6376	9.7	2.69444	3.429	2.341	1.616	0.491	0.967	0.809	1.953	0.495136	0.622666
	2015-11-25	10_5416	9.7	2.69444	3.638	2.483	2.01	0.646	1.231	0.985	1.873	0.657234	0.835709
	2015-11-25	6_1820	6	1.66667	2.67	1.824	0.886	0.258	0.546	0.547	2.355	0.231847	0.279284
	2015-11-25	6_2186	6.1	1.69444	2.107	1.366	0.852	0.238	0.508	0.509	2.151	0.236169	0.29012
	2015-11-25	6_2740	6.2	1.72222	1.832	1.183	0.732	0.21	0.464	0.458	2.257	0.205583	0.249865
	2015-11-25	6_3186	6.1	1.69444	2.828	1.917	0.851	0.232	0.487	0.492	2.392	0.203595	0.244478
	2015-11-25	6_4990	6	1.66667	3.028	2.197	0.735	0.209	0.431	0.407	2.054	0.209834	0.26058
	2015-11-25	6_5616	6.1	1.69444	2.266	1.608	0.852	0.249	0.512	0.476	2.332	0.219554	0.26501
	2015-11-25	8_6627	8.8	2.44444	2.372	1.595	1.383	0.428	0.708	0.599	1.642	0.431181	0.570048
	2015-11-25	8_5752	8.4	2.33333	2.177	1.517	1.308	0.402	0.782	0.668	1.882	0.415515	0.527665
	2015-11-25	8_7116	7.9	2.19444	2.159	1.528	0.969	0.302	0.66	0.603	2.18	0.302752	0.370787
	2015-11-25	8_8656	7.9	2.19444	3.484	2.343	1.352	0.419	0.807	0.753	1.987	0.40614	0.508507
	2015-11-25	8_8156	8	2.22222	2.296	1.577	1.327	0.401	0.718	0.649	1.818	0.394939	0.506347
	2015-11-25	10_5416	9.7	2.69444	3.638	2.483	2.01	0.646	1.231	0.985	1.873	0.657234	0.835709
	2015-11-25	10_6376	9.7	2.69444	3.429	2.341	1.616	0.491	0.967	0.809	1.953	0.495136	0.622666
