# Supplementary material for: Averaged Propulsive Body Acceleration (APBA) Can Be Calculated from Biologging Tags That Incorporate Gyroscopes and Accelerometers to Estimate Swimming Speed, Hydrodynamic Drag and Energy Expenditure for Steller Sea Lions
Source: PLoS One. 2016 Jun 10;11(6):e0157326. doi: 10.1371/journal.pone.0157326 (PMC4902303; doi:10.1371/journal.pone.0157326)
Supplement: S1 Data — The files with names ending in NewAnalysis contain the data used to construct the APBA and ODBA plots. The files ending with “JP edits” contain calculations relating to drag and energy expenditures. Also included is C++ source code required to apply the GIDA method to the raw data. (ZIP) [file pone.0157326.s001.zip › YASHA_V4 JP edits.xlsx]

## Sheet: thrust
scenario: coasting/gliding; then stroking (stroking includes recovery, power and paddle strokes per Feldkam 1987 J. Zool.)	version 4		glide = deceleration phase																							NOTE - Blue area describes a swim WITHOUT harness & tag flutter
								during Glide average	during glide									zzzzzzzzzzzzzzzzz during stroke zzzzzzzzzzzzzz				stroke only	stroke only	glide + stroke	glide + stroke	stroke	stroke only	stroke only	stroke only	glide+stroke	glide+stroke
Spreadsheet output is printed in unshaded, blue-shaded & brown-shaded cells. User enters inputs in yellow cells only.			Animal	Kph	StrkSpGn	ISI	average speed m/s	decel (abs value)	aver decel	form drag N	flutter freq Hz	volumetric added mass drag over k N	Mtotal x aver decel N	solve to get the added mass coefficient "k"	added mass drag N	total drag N	total drag LB	average flipper thrust during stroke phase N	propulsive efficiency	mass specific metab expenditure for thrust W/kg	mass specific Resting MR = 2 x Kleiber/Mbody	total metab expenditures (mass specific) W/kg	total metab expenditures (mass specific) W/kg - divided by mass-specific MMR	total metab expenditures (mass specific) W/kg	total metab expenditures (mass specific) W/kg - divided by mass-specific MMR	average flipper thrust during stroke phase w/o add mass term N	mass specific metab expenditure for thrust w/o added mass term W/kg	total metab expenditures (mass specific) w/o added mass term W/kg	total metab expenditures (mass specific) W/kg - divided by mass-specific MMR	total metab expenditures (mass specific) w/o add mass term W/kg	total metab expenditures (mass specific) W/kg - divided by mass-specific MMR	boat speed cubed	boat speed squared
rho (water density) kg/m^3	1027		Yasha	4.3	0.556	3.28	1.19444	0.193056	-0.193056	12.9364	6.6	305.22	-42.4674	0.0967532	29.531	42.4674	9.53393	348.233	0.180037	44.1112	2.10278	46.214	2.3498	7.4822	0.380441	106.079	13.4372	15.5399	0.790145	3.74146	0.190239	1.70411	1.4267
body mass	209.5			4.3	0.342	3.304	1.19444	0.117769	-0.117769	12.9364	6.6	305.22	-25.9061	0.0424931	12.9697	25.9061	5.81593	213.985	0.180037	27.1058	2.10278	29.2086	1.48514	5.38436	0.273774	106.855	13.5355	15.6383	0.795144	3.74146	0.190239	1.70411	1.4267
D (strap length) m	1.5			6.5	0.364	3.56	1.80556	0.11519	-0.11519	29.5599	6.6	461.379	-25.3389	-0.00914879	-4.22106	25.3389	5.68858	225.516	0.557154	13.9537	2.10278	16.0565	0.816409	3.67061	0.186636	263.084	16.2782	18.3809	0.934599	3.93179	0.199916	5.88617	3.26003
T (strap width) m	0.1			6.5	0.527	2.165	1.80556	0.298584	-0.298584	29.5599	6.6	461.379	-65.6809	0.0782892	36.121	65.6809	14.7454	355.498	0.557154	21.9963	2.10278	24.099	1.22534	6.16675	0.313555	159.993	9.8995	12.0023	0.610269	3.93179	0.199916	5.88617	3.26003
A (vertical amplitude of the tag's flutter) m	0.04			7.5	0.538	2.122	2.08333	0.312427	-0.312427	39.355	6.6	532.36	-68.7262	0.0551718	29.3713	68.7262	15.429	364.593	0.669385	21.6654	2.10278	23.7682	1.20852	6.18674	0.314571	208.778	12.4063	14.5091	0.737732	4.44139	0.225827	9.04225	4.34028
Cd body no dims	0.0054			8.3	0.799	2.712	2.30556	0.345588	-0.345588	48.1985	6.6	589.145	-76.0208	0.0472249	27.8223	76.0208	17.0667	515.421	0.732537	30.973	2.10278	33.0758	1.68178	6.67108	0.339198	326.786	19.6374	21.7402	1.10541	4.99916	0.254188	12.2554	5.31559
duration of one stroke (recovery + power + paddle) s	0.4			8.5	0.962	2.456	2.36111	0.467899	-0.467899	50.5493	6.6	603.341	-102.926	0.0868112	52.3768	102.926	23.1069	631.966	0.744626	38.2602	2.10278	40.363	2.0523	8.33409	0.423756	310.372	18.7905	20.8932	1.06234	5.16312	0.262524	13.1628	5.57485
				10	1.012	2.092	2.77778	0.598109	-0.598109	69.9644	6.6	709.813	-131.569	0.0867899	61.6046	131.569	29.5372	688.106	0.78813	46.3053	2.10278	48.4081	2.46136	10.9566	0.557099	365.914	24.6238	26.7265	1.35894	6.81096	0.346311	21.4335	7.71605
				10.6	1.241	2.01	2.94444	0.770807	-0.770807	78.612	6.6	752.402	-169.558	0.120875	90.9464	169.558	38.0659	852.031	0.782227	61.2353	2.10278	63.3381	3.2205	14.2889	0.726536	395.025	28.3904	30.4932	1.55046	7.75261	0.39419	25.5276	8.66975
				9.5	1.072	1.635	2.63889	0.868016	-0.868016	63.1428	6.6	674.322	-190.942	0.189522	127.799	190.942	42.8664	780.475	0.782876	50.23	2.10278	52.3328	2.66092	14.3915	0.73175	258.096	16.6106	18.7134	0.951504	6.16654	0.313545	18.3765	6.96373
Intermediate calcs				8	1.086	2.46	2.22222	0.527184	-0.527184	44.7772	6.6	567.85	-115.967	0.125368	71.1902	115.967	26.0347	713.2	0.71163	42.5227	2.10278	44.6254	2.26903	9.01704	0.458481	275.38	16.4188	18.5216	0.94175	4.7725	0.242663	10.9739	4.93827
wetted Sbody m^2	3.27			6.4	0.523	1.957	1.77778	0.335902	-0.335902	28.6574	6.6	454.28	-73.8901	0.09957	45.2327	73.8901	16.5883	361.507	0.543896	22.5608	2.10278	24.6636	1.25405	6.71408	0.341385	140.206	8.74994	10.8527	0.551819	3.89122	0.197853	5.61866	3.16049
tot mass kg	219.975			4.6	0.433	3.205	1.27778	0.154367	-0.154367	14.8045	6.6	326.514	-33.9569	0.0586574	19.1525	33.9569	7.62333	272.08	0.242005	27.4286	2.10278	29.5314	1.50156	5.52601	0.280976	118.621	11.9583	14.061	0.71495	3.59523	0.182804	2.08625	1.63272
MMR Watts	4120.28			4.4	0.616	2.992	1.22222	0.237654	-0.237654	13.5451	6.6	312.318	-52.278	0.124018	38.7329	52.278	11.7364	391.04	0.201063	45.3852	2.10278	47.488	2.41458	8.17033	0.415429	101.317	11.7592	13.862	0.704828	3.67487	0.186853	1.82579	1.49383
MMR/Mbody W/kg	19.6672			4	0.412	3.23	1.11111	0.145583	-0.145583	11.1943	6.6	283.925	-32.0246	0.0733655	20.8303	32.0246	7.18953	258.599	0.114741	47.8126	2.10278	49.9154	2.538	8.02385	0.407981	90.394	16.713	18.8158	0.956711	4.17251	0.212156	1.37174	1.23457
				4	0.295	2.256	1.11111	0.158944	-0.158944	11.1943	6.6	283.925	-34.9637	0.0837171	23.7694	34.9637	7.84935	197.195	0.114741	36.4596	2.10278	38.5624	1.96075	8.56725	0.435612	63.1359	11.6733	13.776	0.700458	4.17251	0.212156	1.37174	1.23457
				4	0.376	2.233	1.11111	0.205128	-0.205128	11.1943	6.6	283.925	-45.1231	0.119499	33.9288	45.1231	10.1301	251.9	0.114741	46.574	2.10278	48.6767	2.47502	10.4456	0.53112	62.4922	11.5542	13.657	0.694406	4.17251	0.212156	1.37174	1.23457
				4.8	0.285	2.922	1.33333	0.113006	-0.113006	16.1198	6.6	340.71	-24.8584	0.0256482	8.7386	24.8584	5.58071	181.591	0.281467	16.4241	2.10278	18.5269	0.942019	4.35111	0.221237	117.755	10.6504	12.7532	0.648451	3.56075	0.18105	2.37037	1.77778
				4.7	0.265	2.56	1.30556	0.122685	-0.122685	15.4551	6.6	333.612	-26.9877	0.0345687	11.5325	26.9877	6.05873	172.721	0.261921	16.4379	2.10278	18.5407	0.942723	4.67121	0.237513	98.9128	9.41357	11.5163	0.585562	3.57365	0.181706	2.22529	1.70448
				4.6	0.349	4.804	1.27778	0.0792461	-0.0792461	14.8045	6.6	326.514	-17.4322	0.00804776	2.62771	17.4322	3.91352	209.36	0.242005	21.1058	2.10278	23.2086	1.18007	3.86013	0.196273	177.802	17.9243	20.0271	1.0183	3.59523	0.182804	2.08625	1.63272
				4.4	0.538	4.26	1.22222	0.139378	-0.139378	13.5451	6.6	312.318	-30.6597	0.0547988	17.1146	30.6597	6.88311	326.526	0.201063	37.8976	2.10278	40.0004	2.03386	5.66124	0.287852	144.255	16.7427	18.8455	0.95822	3.67487	0.186853	1.82579	1.49383
				6.7	0.555	2.463	1.86111	0.269026	-0.269026	31.407	6.6	475.575	-59.1789	0.0583965	27.7719	59.1789	13.2857	364.394	0.582559	22.2269	2.10278	24.3297	1.23707	5.71251	0.290459	193.389	11.7961	13.8989	0.706705	4.01851	0.204326	6.44639	3.46373
				6	0.552	2.456	1.66667	0.268482	-0.268482	25.1872	6.6	425.888	-59.0594	0.0795333	33.8723	59.0594	13.2588	362.625	0.487167	23.6867	2.10278	25.7895	1.3113	5.96055	0.303071	154.649	10.1017	12.2045	0.620551	3.74801	0.190572	4.62963	2.77778
				6.2	0.517	2.454	1.72222	0.251704	-0.251704	26.8943	6.6	440.084	-55.3686	0.0647019	28.4743	55.3686	12.4302	339.686	0.516271	21.6354	2.10278	23.7382	1.20699	5.62934	0.28623	164.997	10.509	12.6118	0.641261	3.81574	0.194016	5.1082	2.96605
				8.6	1.073	2.309	2.38889	0.562074	-0.562074	51.7457	6.6	610.439	-123.642	0.117779	71.8967	123.642	27.7577	713.725	0.750116	43.3985	2.10278	45.5013	2.31356	9.62093	0.489187	298.702	18.1627	20.2655	1.03042	5.24921	0.266902	13.6329	5.70679
				8.6	1.004	1.857	2.38889	0.689087	-0.689087	51.7457	6.6	610.439	-151.582	0.163548	99.8363	151.582	34.0301	703.719	0.750116	42.7901	2.10278	44.8929	2.28263	11.3198	0.575568	240.229	14.6073	16.7101	0.849642	5.24921	0.266902	13.6329	5.70679
				6.5	0.56	2.211	1.80556	0.309221	-0.309221	29.5599	6.6	461.379	-68.021	0.0833611	38.461	68.021	15.2707	375.986	0.557154	23.2639	2.10278	25.3667	1.2898	6.31154	0.320917	163.393	10.1098	12.2126	0.620964	3.93179	0.199916	5.88617	3.26003
				6.5	0.634	2.591	1.80556	0.289366	-0.289366	29.5599	6.6	461.379	-63.6532	0.0738943	34.0932	63.6532	14.2901	412.314	0.557154	25.5117	2.10278	27.6145	1.40409	6.04129	0.307176	191.475	11.8474	13.9502	0.709312	3.93179	0.199916	5.88617	3.26003
				6.7	0.636	2.518	1.86111	0.300283	-0.300283	31.407	6.6	475.575	-66.0548	0.0728546	34.6478	66.0548	14.8293	415.815	0.582559	25.3634	2.10278	27.4662	1.39655	6.13192	0.311784	197.707	12.0595	14.1623	0.720098	4.01851	0.204326	6.44639	3.46373
				8.3	0.858	2.32	2.30556	0.446875	-0.446875	48.1985	6.6	589.145	-98.3013	0.0850434	50.1029	98.3013	22.0686	570.148	0.732537	34.2617	2.10278	36.3645	1.84899	8.00997	0.407276	279.551	16.799	18.9018	0.961081	4.99916	0.254188	12.2554	5.31559
				8.4	0.858	2.467	2.33333	0.415094	-0.415094	49.3669	6.6	596.243	-91.3104	0.0703463	41.9435	91.3104	20.4992	563.157	0.738767	33.9606	2.10278	36.0633	1.83368	7.60915	0.386896	304.47	18.3607	20.4635	1.04049	5.0798	0.258288	12.7037	5.44444
				8.4	1.045	2.077	2.33333	0.623137	-0.623137	49.3669	6.6	596.243	-137.074	0.1471	87.7076	137.074	30.7732	711.759	0.738767	42.9219	2.10278	45.0246	2.28933	10.3689	0.527219	256.337	15.4581	17.5609	0.892905	5.0798	0.258288	12.7037	5.44444
				10.3	1.367	2.296	2.86111	0.720992	-0.720992	74.2252	6.6	731.107	-158.6	0.115407	84.3749	158.6	35.6057	910.365	0.786843	63.2031	2.10278	65.3058	3.32055	13.1138	0.666784	426.053	29.5792	31.682	1.6109	7.25595	0.368937	23.4209	8.18596
				9.7	0.967	1.953	2.69444	0.622666	-0.622666	65.8295	6.6	688.519	-136.971	0.103325	71.1414	136.971	30.75	668.76	0.786087	43.7668	2.10278	45.8696	2.33229	11.0668	0.562704	321.412	21.0347	23.1375	1.17645	6.41097	0.325973	19.5617	7.26003
				9.7	1.231	1.873	2.69444	0.835709	-0.835709	65.8295	6.6	688.519	-183.835	0.171391	118.006	183.835	41.271	860.808	0.786087	56.3353	2.10278	58.4381	2.97135	14.1338	0.71865	308.247	20.1731	22.2759	1.13264	6.41097	0.325973	19.5617	7.26003
				6	0.546	2.355	1.66667	0.279284	-0.279284	25.1872	6.6	425.888	-61.4355	0.0851123	36.2483	61.4355	13.7923	361.701	0.487167	23.6264	2.10278	25.7292	1.30823	6.11575	0.310962	148.289	9.68629	11.7891	0.599428	3.74801	0.190572	4.62963	2.77778
				6.1	0.508	2.151	1.69444	0.29012	-0.29012	26.0337	6.6	432.986	-63.8191	0.087267	37.7854	63.8191	14.3274	343.187	0.501904	22.1215	2.10278	24.2243	1.23171	6.21649	0.316084	139.996	9.02401	11.1268	0.565754	3.78089	0.192243	4.86499	2.87114
				6.2	0.464	2.257	1.72222	0.249865	-0.249865	26.8943	6.6	440.084	-54.9641	0.0637829	28.0698	54.9641	12.3394	310.135	0.516271	19.7532	2.10278	21.856	1.11129	5.60357	0.28492	151.751	9.66538	11.7682	0.598365	3.81574	0.194016	5.1082	2.96605
				6.1	0.487	2.392	1.69444	0.244478	-0.244478	26.0337	6.6	432.986	-53.779	0.0640789	27.7453	53.779	12.0734	321.599	0.501904	20.7299	2.10278	22.8327	1.16095	5.56932	0.283178	155.682	10.0351	12.1379	0.617163	3.78089	0.192243	4.86499	2.87114
				6	0.431	2.054	1.66667	0.26058	-0.26058	25.1872	6.6	425.888	-57.3212	0.0754518	32.134	57.3212	12.8686	294.344	0.487167	19.2266	2.10278	21.3294	1.08452	5.84701	0.297298	129.336	8.44826	10.551	0.536479	3.74801	0.190572	4.62963	2.77778
				6.1	0.512	2.332	1.69444	0.26501	-0.26501	26.0337	6.6	432.986	-58.2957	0.0745103	32.2619	58.2957	13.0874	339.864	0.501904	21.9072	2.10278	24.01	1.22082	5.86045	0.297981	151.777	9.78336	11.8861	0.604364	3.78089	0.192243	4.86499	2.87114
				8.8	0.708	1.642	2.44444	0.570048	-0.570048	54.1804	6.6	624.636	-125.396	0.114012	71.216	125.396	28.1515	514.752	0.759985	31.6118	2.10278	33.7146	1.71425	9.80358	0.498474	222.411	13.6586	15.7614	0.801405	5.43009	0.276099	14.6063	5.97531
				8.4	0.782	1.882	2.33333	0.527665	-0.527665	49.3669	6.6	596.243	-116.073	0.111878	66.7063	116.073	26.0584	546.124	0.738767	32.9334	2.10278	35.0362	1.78145	9.10245	0.462824	232.271	14.0069	16.1096	0.819112	5.0798	0.258288	12.7037	5.44444
				7.9	0.66	2.18	2.19444	0.370787	-0.370787	43.6648	6.6	560.752	-81.5638	0.067586	37.899	81.5638	18.3111	444.523	0.703921	26.4588	2.10278	28.5616	1.45225	6.95761	0.353767	237.973	14.1646	16.2674	0.827133	4.70179	0.239068	10.5675	4.81559
				7.9	0.807	1.987	2.19444	0.508507	-0.508507	43.6648	6.6	560.752	-111.859	0.121612	68.194	111.859	25.1123	555.658	0.703921	33.0738	2.10278	35.1766	1.78859	8.76083	0.445454	216.905	12.9106	15.0134	0.763371	4.70179	0.239068	10.5675	4.81559
				8	0.718	1.818	2.22222	0.506347	-0.506347	44.7772	6.6	567.85	-111.384	0.117296	66.6065	111.384	25.0056	506.239	0.71163	30.1832	2.10278	32.286	1.64161	8.74374	0.444585	203.512	12.1339	14.2367	0.72388	4.7725	0.242663	10.9739	4.93827
				9.7	1.231	1.873	2.69444	0.835709	-0.835709	65.8295	6.6	688.519	-183.835	0.171391	118.006	183.835	41.271	860.808	0.786087	56.3353	2.10278	58.4381	2.97135	14.1338	0.71865	308.247	20.1731	22.2759	1.13264	6.41097	0.325973	19.5617	7.26003
				9.7	0.967	1.953	2.69444	0.622666	-0.622666	65.8295	6.6	688.519	-136.971	0.103325	71.1414	136.971	30.75	668.76	0.786087	43.7668	2.10278	45.8696	2.33229	11.0668	0.562704	321.412	21.0347	23.1375	1.17645	6.41097	0.325973	19.5617	7.26003

## Sheet: original sheet
SummaryExamples					Inter
Yasha			Spd	Flipper stroke	Stroke	Spd	Glide
Animal	Date	File	Kph	Mean Speed Chg	Iterval	m/s	decel
	2015-11-20	4_670	4.8	0.241	2.2	1.33333	0.133889
	2015-11-20	4_1126	4.7	0.2523	2.365	1.30556	0.128397
	2015-11-20	4_1810	4.6	0.26706	2.18364	1.27778	0.149728
	2015-11-20	6_5562	6.5	0.547845	2.212	1.80556	0.302343
	2015-11-20	6_6121	6.5	0.647678	2.59333	1.80556	0.295294
	2015-11-20	6_6652	6.7	0.641752	2.52	1.86111	0.302713
	2015-11-20	8_5416	8.3	0.869079	2.32333	2.30556	0.451861
	2015-11-20	8_6072	8.4	0.881026	2.46333	2.33333	0.426992
	2015-11-20	8_8191	8.4	1.00262	2.08	2.33333	0.596795
	2015-11-20	10_4166	10.3	1.34432	2.28	2.86111	0.715062
	2015-11-25	10_6376	9.7	0.991719	1.95111	2.69444	0.63936
	2015-11-25	10_5476	9.7	1.22398	1.87333	2.69444	0.830759

## Sheet: Sheet3
2.69879	0.224577
		824.053
