# Supplementary material for: Averaged Propulsive Body Acceleration (APBA) Can Be Calculated from Biologging Tags That Incorporate Gyroscopes and Accelerometers to Estimate Swimming Speed, Hydrodynamic Drag and Energy Expenditure for Steller Sea Lions
Source: PLoS One. 2016 Jun 10;11(6):e0157326. doi: 10.1371/journal.pone.0157326 (PMC4902303; doi:10.1371/journal.pone.0157326)
Supplement: S1 Data — The files with names ending in NewAnalysis contain the data used to construct the APBA and ODBA plots. The files ending with “JP edits” contain calculations relating to drag and energy expenditures. Also included is C++ source code required to apply the GIDA method to the raw data. (ZIP) [file pone.0157326.s001.zip › READ_ME.txt]

Folders Boni.zip, Hazy.zip, Sitka.zip and Yasha.zip contains the raw and processed data from an animal.
In each folder is a set of csv files, one corresponding to each dive.
The files contain  acclerometer and gyro data with calibrations applied.
Also given are the GIDA values and ODBA values.  At the bottom is the results from processing the entire dive.

In additon raw tag data is provided as is a config file for each dive. This contains calibration constants.

C++ source code, containes the GIDA algorithm.  When compiled this asks for a config file. The csv files are the result.

contact cware@ccom.unh.edu for more information.
