# Supplementary material for: Averaged Propulsive Body Acceleration (APBA) Can Be Calculated from Biologging Tags That Incorporate Gyroscopes and Accelerometers to Estimate Swimming Speed, Hydrodynamic Drag and Energy Expenditure for Steller Sea Lions
Source: PLoS One. 2016 Jun 10;11(6):e0157326. doi: 10.1371/journal.pone.0157326 (PMC4902303; doi:10.1371/journal.pone.0157326)
Supplement: S2 Data — Each file contains a 50Hz time series. Provided are calibrated accelerometer and gyro measurements, together with the estimated gravity vector, and the estimated dynamic accelerations by the different methods. The small files with the suffix.txt are configuration files used in C++ processing. (ZIP) [file pone.0157326.s002.zip]

Archive with 83 entries (80 files):
- BoniNov_18/
- BoniNov_18/b4_2130.txt
- BoniNov_18/b4_2640.txt
- BoniNov_18/b4_4126.txt
- BoniNov_18/b4_4626.txt
- BoniNov_18/b4_5251.txt
- BoniNov_18/b6_1376.txt
- BoniNov_18/b6_2300.txt
- BoniNov_18/b6_2740.txt
- BoniNov_18/b6_3770.txt
- BoniNov_18/b6_4290.txt
- BoniNov_18/b6_4990.txt
- BoniNov_18/b8_1376.txt
- BoniNov_18/b8_1880.txt
- BoniNov_18/b8_3090.txt
- BoniNov_18/b8_3876.txt
- BoniNov_18/boni4_2130_4.csv
- BoniNov_18/boni4_2640_4.csv
- BoniNov_18/boni4_4126_4.csv
- BoniNov_18/boni4_4626_4.csv
- BoniNov_18/boni4_5251_4.csv
- BoniNov_18/boni6_1376_4.csv
- BoniNov_18/boni6_2300_4.csv
- BoniNov_18/boni6_2740_4.csv
- BoniNov_18/boni6_3770_4.csv
- BoniNov_18/boni6_4290_4.csv
- BoniNov_18/boni6_4990_4.csv
- BoniNov_18/boni8_1376_4.csv
- BoniNov_18/boni8_1880_4.csv
- BoniNov_18/boni8_3090_4.csv
- BoniNov_18/boni8_3876_4.csv
- BoniNov_18/M25_INER_18_11_13.csv
- BoniNov_18/M25_PTMP_18_11_13.csv
- BoniNov_18/M26_INER_18_11_13.csv
- BoniNov_18/M26_PTMP_18_11_13.csv
- BoniNov_18/M27_INER_18_11_13.csv
- BoniNov_18/M27_PTMP_18_11_13.csv
- BoniNov_20/
- BoniNov_20/b4_1980.txt
- BoniNov_20/b4_3000.txt
- BoniNov_20/b4_4251.txt
- BoniNov_20/b4_4820.txt
- BoniNov_20/b6_6252.txt
- BoniNov_20/b6_6752.txt
- BoniNov_20/b6_7377.txt
- BoniNov_20/b6_8552.txt
- BoniNov_20/b6_9156.txt
- BoniNov_20/b8_1126.txt
- BoniNov_20/b8_2390.txt
- BoniNov_20/b8_3001.txt
- BoniNov_20/b8_3470.txt
- BoniNov_20/b8_390.txt
- BoniNov_20/b8_3910.txt
- BoniNov_20/boni4_1980_4.csv
- BoniNov_20/boni4_3000_4.csv
- BoniNov_20/boni4_4251_4.csv
- BoniNov_20/boni4_4820_4.csv
- BoniNov_20/boni6_6252_4.csv
- BoniNov_20/boni6_6752_4.csv
- BoniNov_20/boni6_7377_4.csv
- BoniNov_20/boni6_8552_4.csv
- BoniNov_20/boni6_9156_4.csv
- BoniNov_20/boni8_1126_4.csv
- BoniNov_20/boni8_2390_4.csv
- BoniNov_20/boni8_3001_4.csv
- BoniNov_20/boni8_3470_4.csv
- BoniNov_20/boni8_390_4.csv
- BoniNov_20/boni8_3910_4.csv
- BoniNov_20/Mb15_INER_20_11_13.csv
- BoniNov_20/Mb15_PTMP_20_11_13.csv
- BoniNov_20/Mb16_INER_20_11_13.csv
- BoniNov_20/Mb16_PTMP_20_11_13.csv
- BoniNov_20/Mb17_INER_20_11_13.csv
- BoniNov_20/Mb17_PTMP_20_11_13.csv
- BoniNov_20/Mb18_INER_20_11_13.csv
- BoniNov_20/Mb18_PTMP_20_11_13.csv
- BoniNov_25/
- BoniNov_25/b10_6116.txt
- BoniNov_25/boni10_6116_4.csv
- BoniNov_25/Mb24_INER_25_11_13.csv
- BoniNov_25/Mb24_PTMP_25_11_13.csv
- BoniNov_25/Mb25_INER_25_11_13.csv
- BoniNov_25/Mb25_PTMP_25_11_13.csv
