# Supplementary material for: Averaged Propulsive Body Acceleration (APBA) Can Be Calculated from Biologging Tags That Incorporate Gyroscopes and Accelerometers to Estimate Swimming Speed, Hydrodynamic Drag and Energy Expenditure for Steller Sea Lions
Source: PLoS One. 2016 Jun 10;11(6):e0157326. doi: 10.1371/journal.pone.0157326 (PMC4902303; doi:10.1371/journal.pone.0157326)
Supplement: S2 Data — Each file contains a 50Hz time series. Provided are calibrated accelerometer and gyro measurements, together with the estimated gravity vector, and the estimated dynamic accelerations by the different methods. The small files with the suffix.txt are configuration files used in C++ processing. (ZIP) [file pone.0157326.s002.zip › BoniNov_18/boni4_2130_4.csv]

rawAx	rawAy	rawAz	gravX	gravY	gravZ	gyrX	gyrY	gyrZ	estAx	estAy	estAz	odbX	odbY	odbZ	spk
0.013	0.191	-1.094	-0.081	0.134	-0.988	0.518	-0.458	-0.108	0.037	0.088	-0.111	0.020	0.110	0.128	0.057
0.070	0.249	-1.066	-0.081	0.145	-0.986	0.523	0.021	-0.072	0.095	0.135	-0.085	0.080	0.166	0.100	0.055
0.070	0.249	-1.066	-0.070	0.154	-0.986	0.445	-0.532	-0.037	0.083	0.126	-0.086	0.082	0.165	0.100	0.061
-0.033	0.238	-1.039	-0.068	0.157	-0.985	0.180	-0.068	0.012	-0.022	0.110	-0.059	0.020	0.152	0.073	0.046
0.001	0.230	-0.975	-0.069	0.160	-0.985	0.101	0.047	0.018	0.014	0.101	0.004	0.017	0.143	0.010	0.016
-0.030	0.184	-1.011	-0.070	0.162	-0.984	0.093	0.067	-0.072	-0.016	0.052	-0.032	0.012	0.095	0.045	-0.012
-0.060	0.168	-1.011	-0.072	0.164	-0.984	0.116	0.097	-0.054	-0.045	0.034	-0.033	0.041	0.078	0.044	-0.020
-0.057	0.153	-0.995	-0.070	0.167	-0.983	0.162	-0.093	-0.036	-0.043	0.016	-0.017	0.035	0.061	0.028	-0.030
-0.060	0.137	-0.979	-0.070	0.170	-0.983	0.163	0.033	-0.046	-0.047	-0.003	-0.002	0.037	0.044	0.012	-0.017
-0.049	0.187	-0.983	-0.063	0.173	-0.983	0.121	-0.372	0.016	-0.043	0.045	-0.006	0.024	0.093	0.016	-0.020
0.047	0.203	-0.991	-0.068	0.175	-0.982	0.096	0.280	-0.063	0.058	0.058	-0.014	0.074	0.108	0.023	-0.009
-0.060	0.203	-0.999	-0.063	0.177	-0.982	0.131	-0.271	0.020	-0.055	0.056	-0.022	0.033	0.107	0.031	0.004
0.005	0.195	-1.011	-0.061	0.179	-0.982	0.104	-0.056	0.021	0.010	0.046	-0.035	0.035	0.098	0.042	0.010
0.001	0.195	-1.015	-0.063	0.185	-0.981	0.271	0.072	-0.027	0.007	0.041	-0.040	0.033	0.097	0.046	-0.000
-0.003	0.160	-0.956	-0.061	0.189	-0.980	0.237	-0.077	0.007	0.001	0.001	0.019	0.030	0.061	0.014	0.004
-0.003	0.164	-0.987	-0.060	0.193	-0.979	0.200	-0.020	0.042	0.001	0.002	-0.013	0.031	0.064	0.016	0.005
-0.041	0.203	-1.039	-0.054	0.196	-0.979	0.140	-0.356	0.064	-0.044	0.038	-0.065	0.005	0.102	0.067	0.000
0.043	0.172	-0.936	-0.053	0.199	-0.978	0.184	-0.016	0.027	0.040	0.003	0.037	0.081	0.069	0.037	0.015
-0.007	0.195	-0.999	-0.050	0.203	-0.978	0.188	-0.183	0.052	-0.014	0.023	-0.027	0.032	0.091	0.025	0.003
0.063	0.214	-1.023	-0.051	0.207	-0.977	0.213	0.091	0.009	0.057	0.038	-0.051	0.103	0.110	0.047	0.017
-0.057	0.195	-0.991	-0.044	0.211	-0.977	0.185	-0.383	0.055	-0.069	0.015	-0.020	0.016	0.089	0.014	0.003
0.070	0.207	-0.979	-0.039	0.215	-0.976	0.223	-0.233	0.039	0.053	0.022	-0.009	0.111	0.100	0.002	0.015
-0.049	0.249	-1.011	-0.040	0.220	-0.975	0.246	0.022	-0.013	-0.066	0.060	-0.041	0.008	0.142	0.032	-0.001
0.078	0.249	-0.987	-0.034	0.224	-0.974	0.200	-0.278	0.056	0.055	0.056	-0.018	0.119	0.142	0.007	0.007
0.005	0.214	-0.995	-0.034	0.227	-0.973	0.185	-0.019	0.018	-0.018	0.018	-0.027	0.045	0.106	0.014	-0.012
-0.007	0.245	-1.011	-0.026	0.232	-0.972	0.246	-0.418	0.052	-0.038	0.044	-0.044	0.033	0.137	0.029	-0.001
-0.037	0.261	-1.031	-0.024	0.237	-0.971	0.267	-0.108	0.030	-0.070	0.054	-0.065	0.002	0.152	0.048	-0.015
0.032	0.245	-1.011	-0.019	0.242	-0.970	0.231	-0.282	0.067	-0.007	0.034	-0.046	0.071	0.136	0.027	-0.030
0.009	0.261	-1.007	-0.016	0.244	-0.970	0.121	-0.134	-0.017	-0.032	0.047	-0.043	0.047	0.151	0.022	-0.043
-0.060	0.226	-1.007	-0.013	0.246	-0.969	0.130	-0.174	-0.003	-0.105	0.010	-0.043	0.024	0.116	0.021	-0.047
-0.060	0.226	-1.007	-0.013	0.247	-0.969	0.035	0.030	0.009	-0.104	0.010	-0.043	0.025	0.116	0.020	-0.046
-0.022	0.199	-0.956	-0.008	0.249	-0.968	0.116	-0.300	0.034	-0.071	-0.020	0.007	0.012	0.089	0.032	-0.049
0.070	0.214	-0.940	-0.014	0.251	-0.968	0.091	0.344	-0.076	0.027	-0.006	0.023	0.103	0.104	0.049	-0.033
0.017	0.253	-0.956	-0.010	0.253	-0.967	0.132	-0.208	-0.020	-0.031	0.030	0.006	0.048	0.142	0.034	-0.024
0.036	0.265	-0.995	-0.010	0.254	-0.967	0.041	0.005	0.034	-0.012	0.041	-0.033	0.065	0.153	0.004	-0.013
0.001	0.238	-0.975	-0.009	0.256	-0.967	0.070	-0.040	-0.008	-0.047	0.012	-0.014	0.029	0.126	0.017	-0.022
0.032	0.253	-0.972	-0.008	0.257	-0.966	0.075	-0.050	-0.024	-0.018	0.026	-0.010	0.057	0.140	0.021	-0.015
0.013	0.253	-0.999	-0.004	0.257	-0.966	0.027	-0.190	-0.006	-0.041	0.026	-0.038	0.036	0.140	0.006	-0.020
0.055	0.253	-0.968	-0.001	0.260	-0.966	0.137	-0.107	-0.052	-0.002	0.023	-0.007	0.076	0.140	0.027	-0.014
0.032	0.222	-0.956	-0.002	0.262	-0.965	0.079	0.032	-0.037	-0.025	-0.009	0.005	0.050	0.108	0.039	-0.018
0.036	0.265	-0.987	-0.003	0.263	-0.965	0.057	0.069	-0.033	-0.020	0.032	-0.027	0.052	0.150	0.009	-0.013
0.005	0.280	-1.011	-0.000	0.264	-0.965	0.046	-0.121	-0.023	-0.053	0.047	-0.051	0.018	0.165	0.014	-0.019
0.047	0.230	-0.995	0.000	0.263	-0.965	0.003	-0.006	-0.004	-0.011	-0.003	-0.035	0.057	0.114	0.002	-0.020
0.024	0.249	-0.964	-0.000	0.264	-0.965	0.029	0.007	0.013	-0.034	0.016	-0.003	0.032	0.133	0.034	-0.015
0.028	0.230	-0.968	0.002	0.264	-0.964	0.012	-0.131	0.023	-0.033	-0.004	-0.007	0.032	0.113	0.030	-0.021
0.074	0.238	-0.956	-0.001	0.265	-0.964	0.072	0.230	-0.059	0.017	0.002	0.004	0.075	0.120	0.042	-0.013
-0.026	0.249	-1.011	0.003	0.267	-0.964	0.110	-0.241	-0.041	-0.088	0.012	-0.051	0.028	0.131	0.013	-0.022
0.113	0.245	-0.944	0.001	0.268	-0.963	0.056	0.160	-0.012	0.053	0.007	0.015	0.107	0.126	0.054	-0.013
-0.026	0.218	-0.975	0.003	0.269	-0.963	0.060	-0.133	0.007	-0.088	-0.021	-0.017	0.035	0.098	0.022	-0.021
0.082	0.249	-0.964	0.006	0.271	-0.962	0.097	-0.157	0.015	0.016	0.008	-0.005	0.069	0.128	0.033	-0.009
0.013	0.276	-1.031	0.007	0.273	-0.962	0.065	-0.041	-0.021	-0.054	0.034	-0.073	0.003	0.154	0.034	-0.018
0.059	0.280	-0.972	0.011	0.272	-0.962	-0.025	-0.173	-0.006	-0.011	0.038	-0.013	0.040	0.156	0.025	-0.007
0.055	0.261	-0.995	0.010	0.272	-0.962	-0.016	0.037	-0.054	-0.015	0.019	-0.037	0.033	0.136	0.002	-0.003
0.043	0.242	-0.979	0.014	0.270	-0.963	-0.075	-0.170	0.017	-0.030	0.001	-0.021	0.017	0.115	0.018	0.001
0.113	0.257	-0.972	0.015	0.269	-0.963	-0.046	-0.026	-0.046	0.039	0.017	-0.013	0.083	0.129	0.027	0.007
0.070	0.249	-0.952	0.014	0.269	-0.963	-0.015	0.042	-0.038	-0.003	0.010	0.007	0.038	0.120	0.047	0.011
0.093	0.272	-0.975	0.015	0.267	-0.964	-0.098	-0.033	-0.058	0.019	0.035	-0.016	0.058	0.142	0.023	0.018
0.086	0.234	-0.995	0.018	0.265	-0.964	-0.072	-0.109	-0.087	0.008	-0.002	-0.036	0.048	0.102	0.003	0.006
0.082	0.257	-0.999	0.020	0.263	-0.965	-0.114	-0.074	-0.057	0.002	0.023	-0.039	0.043	0.124	0.001	0.014
0.059	0.253	-0.975	0.026	0.261	-0.965	-0.113	-0.306	-0.034	-0.027	0.021	-0.015	0.018	0.119	0.023	0.000
0.120	0.261	-0.956	0.023	0.259	-0.966	-0.081	0.219	-0.097	0.038	0.031	0.005	0.079	0.126	0.042	-0.000
0.024	0.269	-0.995	0.026	0.258	-0.966	-0.070	-0.165	-0.064	-0.062	0.040	-0.034	0.017	0.133	0.002	0.000
0.101	0.269	-0.972	0.029	0.257	-0.966	-0.052	-0.130	-0.064	0.012	0.041	-0.010	0.060	0.132	0.024	0.006
0.101	0.292	-0.983	0.029	0.255	-0.966	-0.084	0.059	-0.080	0.013	0.066	-0.022	0.060	0.154	0.011	-0.002
0.093	0.284	-0.979	0.029	0.255	-0.967	-0.041	0.013	-0.103	0.005	0.059	-0.018	0.053	0.146	0.013	0.009
0.070	0.238	-0.991	0.031	0.254	-0.967	-0.046	-0.084	-0.065	-0.020	0.014	-0.029	0.032	0.098	0.000	0.002
0.105	0.242	-0.948	0.030	0.252	-0.967	-0.058	0.122	-0.106	0.016	0.019	0.014	0.067	0.101	0.041	0.002
0.051	0.222	-1.015	0.033	0.251	-0.967	-0.066	-0.123	-0.071	-0.041	0.001	-0.052	0.014	0.082	0.028	-0.003
0.105	0.242	-0.972	0.030	0.249	-0.968	-0.106	0.161	-0.098	0.016	0.023	-0.008	0.070	0.101	0.015	0.007
0.093	0.230	-0.928	0.033	0.246	-0.969	-0.120	-0.138	-0.063	0.001	0.013	0.035	0.059	0.089	0.057	0.001
0.132	0.222	-0.956	0.026	0.243	-0.970	-0.145	0.403	-0.105	0.046	0.009	0.009	0.099	0.080	0.029	0.004
0.055	0.230	-0.975	0.025	0.241	-0.970	-0.134	0.096	-0.080	-0.029	0.019	-0.010	0.024	0.086	0.010	0.003
0.074	0.222	-0.995	0.027	0.238	-0.971	-0.155	-0.101	-0.042	-0.012	0.015	-0.030	0.045	0.077	0.009	0.006
0.093	0.211	-0.968	0.023	0.235	-0.972	-0.149	0.233	-0.086	0.011	0.006	-0.001	0.065	0.065	0.019	-0.006
0.086	0.218	-0.960	0.022	0.233	-0.972	-0.110	0.111	-0.048	0.005	0.016	0.007	0.058	0.072	0.028	-0.007
0.059	0.207	-0.968	0.021	0.229	-0.973	-0.200	0.066	-0.034	-0.021	0.008	0.000	0.032	0.061	0.020	-0.003
0.055	0.187	-0.948	0.021	0.226	-0.974	-0.132	0.000	-0.033	-0.025	-0.008	0.021	0.028	0.042	0.039	0.002
0.093	0.234	-0.983	0.018	0.223	-0.975	-0.125	0.173	-0.041	0.017	0.040	-0.014	0.065	0.088	0.003	-0.000
0.120	0.238	-0.948	0.013	0.223	-0.975	-0.044	0.294	-0.074	0.049	0.045	0.021	0.092	0.091	0.039	-0.004
0.055	0.226	-0.995	0.017	0.221	-0.975	-0.091	-0.216	0.011	-0.021	0.035	-0.026	0.025	0.078	0.008	0.006
0.032	0.203	-0.975	0.014	0.219	-0.976	-0.096	0.178	-0.063	-0.041	0.014	-0.005	0.001	0.055	0.011	-0.003
0.097	0.230	-0.960	0.013	0.217	-0.976	-0.086	0.057	-0.034	0.025	0.043	0.011	0.065	0.082	0.026	-0.012
0.028	0.218	-1.011	0.015	0.215	-0.976	-0.097	-0.102	-0.009	-0.046	0.033	-0.040	0.005	0.071	0.026	-0.010
0.070	0.211	-0.964	0.014	0.213	-0.977	-0.112	0.066	-0.021	-0.003	0.028	0.008	0.036	0.063	0.022	-0.009
0.070	0.211	-0.964	0.012	0.211	-0.977	-0.103	0.154	-0.038	0.000	0.030	0.008	0.034	0.064	0.021	-0.011
0.040	0.160	-0.979	0.013	0.209	-0.978	-0.097	-0.041	-0.009	-0.032	-0.019	-0.007	0.002	0.014	0.005	0.002
0.082	0.207	-0.964	0.014	0.207	-0.978	-0.123	-0.073	0.003	0.009	0.030	0.009	0.043	0.060	0.021	0.001
0.113	0.203	-0.968	0.012	0.205	-0.979	-0.097	0.106	-0.021	0.042	0.028	0.005	0.073	0.055	0.018	-0.003
0.055	0.157	-0.995	0.011	0.201	-0.979	-0.161	0.095	-0.010	-0.014	-0.015	-0.021	0.014	0.009	0.009	0.010
0.040	0.191	-0.987	0.012	0.198	-0.980	-0.168	-0.049	0.012	-0.031	0.023	-0.013	0.002	0.043	0.001	0.005
0.109	0.172	-0.975	0.010	0.196	-0.981	-0.096	0.091	-0.027	0.040	0.006	-0.001	0.067	0.022	0.011	-0.001
0.043	0.149	-0.987	0.010	0.194	-0.981	-0.081	0.008	-0.015	-0.026	-0.015	-0.012	0.001	0.002	0.001	-0.000
0.074	0.145	-0.979	0.009	0.193	-0.981	-0.064	0.092	-0.011	0.007	-0.018	-0.004	0.031	0.007	0.007	-0.001
0.067	0.137	-0.972	0.008	0.191	-0.981	-0.079	0.061	0.027	0.000	-0.024	0.004	0.022	0.015	0.015	-0.008
0.032	0.172	-0.991	0.010	0.190	-0.982	-0.083	-0.132	0.057	-0.037	0.013	-0.015	0.013	0.020	0.005	-0.001
0.067	0.172	-0.991	0.010	0.188	-0.982	-0.093	-0.014	0.066	-0.003	0.014	-0.015	0.021	0.019	0.006	-0.002
0.086	0.195	-0.979	0.010	0.186	-0.982	-0.086	0.031	0.056	0.017	0.039	-0.003	0.040	0.042	0.006	0.001
0.070	0.157	-0.972	0.009	0.184	-0.983	-0.098	0.025	0.068	0.002	0.003	0.006	0.025	0.004	0.014	0.012
0.082	0.149	-0.975	0.009	0.183	-0.983	-0.072	0.024	0.032	0.014	-0.004	0.002	0.036	0.004	0.009	0.009
0.105	0.126	-0.956	0.007	0.181	-0.984	-0.094	0.117	0.027	0.040	-0.025	0.022	0.059	0.027	0.029	0.010
0.047	0.149	-0.995	0.011	0.177	-0.984	-0.173	-0.218	0.053	-0.022	0.002	-0.017	0.001	0.003	0.012	0.011
0.090	0.164	-0.995	0.010	0.174	-0.985	-0.156	0.072	0.001	0.021	0.020	-0.016	0.044	0.013	0.012	0.009
0.082	0.126	-0.948	0.009	0.171	-0.985	-0.160	0.049	-0.014	0.014	-0.015	0.032	0.036	0.025	0.035	0.011
0.074	0.141	-0.979	0.012	0.167	-0.986	-0.182	-0.141	0.006	0.003	0.004	0.001	0.029	0.009	0.003	0.007
0.117	0.133	-0.956	0.006	0.164	-0.986	-0.159	0.327	-0.054	0.052	-0.000	0.025	0.071	0.016	0.027	0.005
0.017	0.157	-1.019	0.008	0.161	-0.987	-0.165	-0.085	-0.023	-0.050	0.026	-0.038	0.029	0.008	0.036	-0.005
0.070	0.133	-1.019	0.008	0.158	-0.987	-0.141	-0.020	-0.013	0.003	0.006	-0.037	0.024	0.015	0.037	-0.003
0.005	0.160	-1.007	0.010	0.155	-0.988	-0.155	-0.086	-0.025	-0.064	0.036	-0.025	0.042	0.012	0.025	-0.009
0.082	0.145	-0.999	0.011	0.153	-0.988	-0.083	-0.039	-0.049	0.012	0.022	-0.017	0.035	0.003	0.017	-0.003
0.074	0.153	-1.003	0.013	0.152	-0.988	-0.075	-0.059	-0.046	0.002	0.031	-0.020	0.027	0.005	0.021	-0.005
0.063	0.149	-0.991	0.013	0.149	-0.989	-0.120	-0.006	-0.040	-0.009	0.030	-0.008	0.016	0.002	0.009	0.005
0.074	0.133	-0.999	0.016	0.147	-0.989	-0.124	-0.139	-0.032	-0.001	0.017	-0.016	0.027	0.013	0.017	0.003
0.074	0.133	-0.999	0.018	0.144	-0.989	-0.116	-0.059	-0.048	-0.002	0.019	-0.016	0.027	0.013	0.017	0.003
0.078	0.114	-0.995	0.019	0.142	-0.990	-0.121	-0.041	-0.098	0.000	0.002	-0.011	0.031	0.032	0.013	0.006
0.090	0.118	-0.991	0.021	0.139	-0.990	-0.162	-0.091	-0.115	0.009	0.010	-0.007	0.043	0.028	0.009	0.009
0.090	0.110	-0.995	0.024	0.136	-0.990	-0.147	-0.120	-0.078	0.007	0.005	-0.010	0.043	0.035	0.013	0.008
0.105	0.106	-0.975	0.024	0.132	-0.991	-0.166	0.033	-0.108	0.022	0.004	0.010	0.058	0.039	0.006	0.016
0.078	0.141	-1.003	0.027	0.131	-0.991	-0.070	-0.144	-0.062	-0.008	0.041	-0.018	0.031	0.004	0.021	0.013
0.128	0.153	-0.999	0.024	0.129	-0.991	-0.067	0.190	-0.063	0.045	0.054	-0.014	0.081	0.008	0.017	0.017
0.063	0.164	-1.027	0.028	0.129	-0.991	-0.034	-0.188	-0.011	-0.024	0.066	-0.041	0.017	0.020	0.045	0.021
0.117	0.133	-0.991	0.027	0.128	-0.991	-0.046	0.071	-0.021	0.031	0.036	-0.006	0.070	0.010	0.010	0.022
0.120	0.137	-0.991	0.024	0.128	-0.991	0.025	0.165	-0.002	0.038	0.039	-0.006	0.074	0.006	0.009	0.019
0.086	0.110	-0.995	0.023	0.129	-0.991	0.015	0.017	0.006	0.003	0.012	-0.010	0.040	0.032	0.014	0.026
0.113	0.118	-0.987	0.022	0.128	-0.992	-0.024	0.101	0.018	0.032	0.020	-0.002	0.067	0.024	0.006	0.019
0.109	0.079	-0.979	0.021	0.128	-0.992	0.008	0.057	-0.001	0.029	-0.018	0.006	0.063	0.062	0.002	0.014
0.078	0.052	-0.979	0.021	0.126	-0.992	-0.121	-0.029	0.063	-0.002	-0.043	0.007	0.033	0.089	0.002	0.014
0.097	0.052	-0.972	0.019	0.122	-0.992	-0.162	0.132	0.069	0.020	-0.040	0.015	0.052	0.088	0.010	0.007
0.093	0.041	-0.960	0.019	0.119	-0.993	-0.155	0.009	0.065	0.016	-0.048	0.027	0.048	0.099	0.022	0.007
0.090	0.048	-0.944	0.018	0.115	-0.993	-0.202	0.043	0.057	0.013	-0.036	0.044	0.044	0.090	0.037	0.004
0.113	0.048	-0.948	0.016	0.111	-0.994	-0.182	0.131	0.038	0.038	-0.032	0.040	0.067	0.090	0.033	0.001
0.067	0.025	-0.952	0.015	0.107	-0.994	-0.174	0.015	0.078	-0.008	-0.052	0.037	0.021	0.112	0.029	-0.005
0.086	0.029	-0.952	0.013	0.104	-0.994	-0.146	0.114	0.067	0.014	-0.045	0.037	0.040	0.108	0.029	-0.003
0.051	0.044	-0.972	0.011	0.102	-0.995	-0.114	0.117	0.103	-0.018	-0.027	0.018	0.006	0.092	0.010	-0.010
0.078	0.060	-0.979	0.010	0.100	-0.995	-0.099	0.033	0.113	0.009	-0.010	0.010	0.033	0.076	0.002	-0.008
0.051	0.060	-0.987	0.008	0.099	-0.995	-0.045	0.100	0.122	-0.015	-0.009	0.002	0.006	0.075	0.006	-0.006
0.055	0.091	-0.995	0.005	0.097	-0.995	-0.077	0.121	0.132	-0.009	0.024	-0.005	0.010	0.043	0.014	-0.006
0.078	0.060	-0.968	0.001	0.096	-0.995	-0.073	0.198	0.121	0.018	-0.006	0.022	0.033	0.074	0.014	-0.006
0.040	0.064	-0.979	0.002	0.095	-0.996	-0.049	-0.038	0.166	-0.021	-0.001	0.011	0.005	0.069	0.002	-0.004
0.067	0.060	-0.979	-0.003	0.094	-0.996	-0.021	0.228	0.153	0.011	-0.004	0.011	0.022	0.072	0.002	-0.004
0.051	0.048	-0.983	-0.004	0.094	-0.996	-0.012	0.057	0.176	-0.004	-0.015	0.007	0.007	0.083	0.002	-0.001
0.051	0.048	-0.983	-0.006	0.093	-0.996	-0.051	0.095	0.154	-0.002	-0.014	0.007	0.008	0.082	0.002	0.003
0.078	0.060	-0.972	-0.010	0.091	-0.996	-0.069	0.181	0.130	0.029	-0.002	0.019	0.035	0.069	0.010	-0.003
0.051	0.052	-0.975	-0.012	0.090	-0.996	-0.047	0.132	0.099	0.004	-0.008	0.015	0.008	0.076	0.006	0.003
0.028	0.041	-0.972	-0.010	0.088	-0.996	-0.081	-0.137	0.137	-0.021	-0.018	0.019	0.014	0.087	0.010	0.008
0.078	0.052	-0.987	-0.009	0.087	-0.996	-0.080	-0.033	0.104	0.028	-0.005	0.003	0.036	0.075	0.006	0.007
0.082	0.060	-0.972	-0.011	0.086	-0.996	-0.032	0.105	0.078	0.034	0.003	0.019	0.040	0.066	0.010	0.011
0.067	0.044	-0.979	-0.013	0.084	-0.996	-0.065	0.131	0.099	0.021	-0.011	0.012	0.025	0.081	0.002	0.020
0.055	0.048	-1.011	-0.015	0.082	-0.996	-0.096	0.076	0.118	0.011	-0.005	-0.020	0.014	0.076	0.029	0.017
0.074	0.048	-0.968	-0.016	0.081	-0.997	-0.060	0.085	0.064	0.031	-0.004	0.023	0.034	0.075	0.014	0.015
0.055	0.041	-0.983	-0.017	0.080	-0.997	-0.040	0.023	0.059	0.012	-0.011	0.008	0.015	0.082	0.001	0.012
0.063	0.037	-0.968	-0.018	0.079	-0.997	-0.040	0.072	0.035	0.021	-0.014	0.023	0.023	0.084	0.014	0.006
0.043	0.033	-0.991	-0.020	0.079	-0.997	-0.006	0.096	0.012	0.004	-0.017	-0.000	0.004	0.087	0.010	0.001
0.024	0.048	-0.983	-0.024	0.078	-0.997	-0.027	0.201	0.024	-0.012	-0.001	0.007	0.015	0.071	0.002	-0.007
0.028	0.056	-0.987	-0.025	0.077	-0.997	-0.056	0.095	0.029	-0.006	0.008	0.003	0.010	0.062	0.006	-0.008
0.001	0.052	-0.991	-0.025	0.076	-0.997	-0.048	-0.036	0.023	-0.034	0.005	-0.001	0.036	0.065	0.009	-0.006
0.043	0.060	-0.983	-0.025	0.075	-0.997	-0.028	0.045	0.002	0.009	0.014	0.007	0.007	0.056	0.001	-0.002
0.051	0.068	-0.979	-0.027	0.075	-0.997	-0.005	0.096	-0.029	0.019	0.022	0.010	0.015	0.047	0.003	0.003
0.043	0.052	-0.983	-0.026	0.076	-0.997	0.022	-0.023	-0.023	0.010	0.006	0.006	0.008	0.061	0.001	0.008
0.059	0.064	-0.972	-0.028	0.075	-0.997	-0.033	0.106	-0.025	0.026	0.019	0.017	0.024	0.049	0.010	0.006
0.028	0.052	-0.979	-0.031	0.075	-0.997	0.004	0.151	-0.012	-0.002	0.007	0.009	0.006	0.059	0.003	0.004
0.028	0.056	-0.979	-0.029	0.076	-0.997	0.040	-0.061	-0.026	-0.003	0.010	0.009	0.005	0.054	0.003	0.003
0.032	0.060	-0.999	-0.031	0.076	-0.997	0.018	0.106	-0.035	0.003	0.014	-0.011	0.001	0.049	0.017	-0.001
0.032	0.044	-0.979	-0.031	0.077	-0.996	0.072	0.018	-0.021	0.003	-0.003	0.009	0.000	0.063	0.003	-0.001
0.028	0.056	-0.987	-0.031	0.078	-0.996	0.043	0.003	-0.039	-0.001	0.008	0.000	0.004	0.051	0.005	0.000
0.020	0.052	-0.995	-0.031	0.080	-0.996	0.065	0.020	-0.046	-0.009	0.002	-0.009	0.010	0.053	0.013	0.003
0.032	0.060	-0.983	-0.032	0.081	-0.996	0.097	0.045	-0.063	0.003	0.008	0.003	0.002	0.044	0.001	0.009
0.051	0.064	-0.975	-0.034	0.083	-0.996	0.078	0.109	-0.037	0.024	0.011	0.010	0.022	0.039	0.007	0.003
0.055	0.056	-0.999	-0.035	0.085	-0.996	0.086	0.069	-0.025	0.029	0.002	-0.014	0.026	0.046	0.017	0.008
-0.003	0.056	-0.972	-0.032	0.087	-0.996	0.104	-0.136	-0.005	-0.031	-0.000	0.013	0.030	0.045	0.010	0.009
0.051	0.060	-0.968	-0.036	0.088	-0.995	0.082	0.214	-0.051	0.026	0.002	0.016	0.024	0.040	0.014	0.002
0.028	0.064	-0.991	-0.037	0.091	-0.995	0.139	0.074	-0.049	0.005	0.003	-0.008	0.002	0.035	0.009	-0.001
0.001	0.052	-1.003	-0.036	0.092	-0.995	0.062	-0.063	-0.031	-0.024	-0.009	-0.020	0.024	0.045	0.021	0.008
0.047	0.087	-0.983	-0.034	0.094	-0.995	0.101	-0.053	-0.035	0.021	0.024	-0.001	0.023	0.009	0.002	0.003
0.036	0.056	-0.979	-0.037	0.096	-0.995	0.112	0.126	-0.059	0.012	-0.010	0.003	0.012	0.039	0.002	0.004
0.020	0.068	-0.975	-0.038	0.098	-0.994	0.114	0.071	-0.052	-0.003	-0.000	0.007	0.002	0.026	0.006	0.008
0.036	0.068	-0.972	-0.039	0.102	-0.994	0.180	0.094	-0.063	0.014	-0.004	0.010	0.014	0.026	0.010	0.005
0.020	0.083	-0.995	-0.040	0.103	-0.994	0.060	0.046	-0.036	-0.000	0.011	-0.014	0.000	0.009	0.014	0.005
0.028	0.075	-0.972	-0.041	0.106	-0.994	0.141	0.065	-0.033	0.009	0.000	0.010	0.008	0.016	0.010	0.006
0.028	0.068	-0.979	-0.042	0.108	-0.993	0.114	0.069	-0.037	0.010	-0.010	0.001	0.010	0.023	0.002	0.003
0.017	0.106	-0.999	-0.042	0.110	-0.993	0.080	0.032	-0.035	-0.001	0.027	-0.019	0.001	0.017	0.018	0.002
0.013	0.064	-0.979	-0.042	0.113	-0.993	0.175	-0.013	-0.053	-0.006	-0.019	0.001	0.003	0.025	0.002	0.002
0.017	0.102	-0.979	-0.043	0.115	-0.992	0.078	0.096	-0.067	-0.000	0.019	0.000	0.002	0.014	0.002	0.001
0.020	0.075	-0.979	-0.045	0.118	-0.992	0.173	0.116	-0.050	0.005	-0.012	0.000	0.007	0.012	0.001	-0.001
0.017	0.087	-0.983	-0.043	0.120	-0.992	0.084	-0.121	-0.023	-0.001	-0.002	-0.004	0.004	0.000	0.003	0.004
0.005	0.106	-0.995	-0.044	0.121	-0.992	0.066	0.049	-0.038	-0.012	0.016	-0.016	0.006	0.020	0.014	0.009
0.043	0.064	-0.964	-0.043	0.123	-0.991	0.121	-0.026	-0.048	0.026	-0.029	0.016	0.033	0.022	0.017	0.011
0.047	0.102	-0.979	-0.045	0.124	-0.991	0.055	0.131	-0.055	0.032	0.009	-0.000	0.039	0.017	0.001	0.015
0.020	0.087	-0.995	-0.045	0.126	-0.991	0.089	0.039	-0.043	0.005	-0.008	-0.016	0.013	0.002	0.015	0.019
0.032	0.110	-1.003	-0.044	0.127	-0.991	0.034	-0.061	-0.039	0.015	0.014	-0.024	0.026	0.025	0.023	0.022
0.032	0.099	-0.968	-0.046	0.128	-0.991	0.077	0.125	-0.086	0.017	0.001	0.011	0.027	0.014	0.012	0.022
0.055	0.126	-0.975	-0.047	0.130	-0.990	0.073	0.078	-0.108	0.041	0.027	0.003	0.051	0.041	0.004	0.018
0.032	0.129	-1.003	-0.050	0.130	-0.990	0.008	0.168	-0.106	0.021	0.030	-0.025	0.029	0.045	0.024	0.012
-0.007	0.110	-0.999	-0.049	0.132	-0.990	0.092	-0.019	-0.103	-0.018	0.009	-0.021	0.008	0.026	0.020	0.009
0.005	0.099	-0.975	-0.049	0.132	-0.990	0.035	0.041	-0.064	-0.006	-0.003	0.003	0.005	0.014	0.004	0.002
0.005	0.099	-0.975	-0.050	0.135	-0.990	0.109	0.073	-0.045	-0.005	-0.005	0.003	0.006	0.015	0.003	0.000
0.013	0.114	-0.983	-0.051	0.137	-0.989	0.103	0.020	-0.043	0.003	0.008	-0.005	0.015	0.030	0.005	-0.001
0.028	0.126	-0.972	-0.055	0.139	-0.989	0.097	0.226	-0.060	0.022	0.018	0.006	0.032	0.042	0.007	0.003
-0.010	0.110	-0.972	-0.055	0.141	-0.989	0.113	0.018	-0.045	-0.016	-0.000	0.006	0.006	0.027	0.007	0.002
0.017	0.118	-0.972	-0.059	0.141	-0.988	0.036	0.241	-0.059	0.015	0.007	0.006	0.023	0.034	0.007	0.003
-0.010	0.102	-0.987	-0.059	0.143	-0.988	0.060	-0.008	-0.043	-0.012	-0.010	-0.010	0.003	0.018	0.009	-0.004
0.013	0.106	-0.964	-0.061	0.142	-0.988	-0.038	0.128	-0.054	0.013	-0.005	0.013	0.022	0.022	0.014	0.004
-0.018	0.114	-0.987	-0.060	0.141	-0.988	-0.018	-0.020	-0.033	-0.019	0.003	-0.010	0.008	0.030	0.009	0.001
0.032	0.095	-0.948	-0.063	0.141	-0.988	-0.012	0.177	-0.054	0.034	-0.016	0.029	0.044	0.010	0.030	0.003
-0.014	0.110	-0.999	-0.064	0.141	-0.988	-0.012	0.043	-0.046	-0.011	-0.000	-0.022	0.001	0.025	0.021	0.003
-0.003	0.102	-0.987	-0.065	0.140	-0.988	-0.062	0.085	-0.034	0.002	-0.007	-0.010	0.012	0.017	0.009	0.005
0.001	0.110	-0.972	-0.068	0.139	-0.988	-0.008	0.180	-0.049	0.009	0.001	0.006	0.017	0.024	0.006	0.008
-0.010	0.095	-0.979	-0.068	0.139	-0.988	-0.035	-0.014	-0.025	-0.003	-0.013	-0.002	0.007	0.009	0.002	0.009
0.024	0.118	-0.987	-0.070	0.138	-0.988	-0.015	0.140	-0.038	0.034	0.010	-0.010	0.042	0.031	0.010	0.012
0.005	0.079	-0.944	-0.072	0.139	-0.988	0.047	0.080	-0.026	0.016	-0.029	0.033	0.024	0.008	0.033	0.013
0.001	0.141	-0.999	-0.074	0.139	-0.987	-0.005	0.148	-0.016	0.015	0.033	-0.022	0.022	0.054	0.023	0.019
-0.010	0.106	-0.987	-0.075	0.140	-0.987	0.032	0.048	-0.007	0.004	-0.003	-0.010	0.012	0.019	0.012	0.017
0.009	0.126	-0.991	-0.078	0.140	-0.987	0.023	0.178	-0.020	0.026	0.016	-0.014	0.032	0.037	0.016	0.015
0.009	0.102	-0.968	-0.081	0.142	-0.987	0.087	0.158	-0.030	0.029	-0.009	0.009	0.033	0.014	0.007	0.011
-0.033	0.106	-0.999	-0.082	0.142	-0.986	0.045	0.058	-0.001	-0.012	-0.006	-0.022	0.008	0.017	0.024	0.012
-0.033	0.110	-0.999	-0.083	0.143	-0.986	0.050	0.050	-0.001	-0.012	-0.003	-0.023	0.006	0.020	0.025	0.012
-0.014	0.126	-0.999	-0.082	0.144	-0.986	0.045	-0.019	0.000	0.007	0.012	-0.023	0.015	0.035	0.025	0.006
0.005	0.122	-0.979	-0.085	0.145	-0.986	0.035	0.167	-0.017	0.029	0.007	-0.003	0.036	0.031	0.005	0.010
-0.037	0.118	-0.987	-0.086	0.145	-0.986	0.034	0.067	-0.030	-0.012	0.003	-0.011	0.005	0.026	0.014	0.011
-0.010	0.133	-0.987	-0.088	0.145	-0.985	-0.003	0.092	-0.046	0.016	0.018	-0.011	0.023	0.041	0.014	0.012
-0.026	0.126	-0.983	-0.088	0.146	-0.985	0.013	0.034	-0.044	0.001	0.010	-0.007	0.009	0.033	0.010	0.010
-0.014	0.122	-0.995	-0.088	0.145	-0.985	-0.027	0.024	-0.038	0.013	0.007	-0.019	0.022	0.029	0.022	0.016
-0.010	0.118	-0.987	-0.089	0.145	-0.985	-0.027	0.063	-0.044	0.017	0.004	-0.011	0.028	0.025	0.015	0.018
-0.010	0.118	-0.987	-0.089	0.144	-0.986	-0.058	0.036	-0.033	0.018	0.005	-0.010	0.030	0.024	0.015	0.020
0.001	0.129	-0.983	-0.091	0.142	-0.986	-0.067	0.091	-0.057	0.030	0.018	-0.006	0.043	0.035	0.011	0.017
-0.014	0.110	-0.968	-0.092	0.141	-0.986	-0.057	0.068	-0.084	0.016	-0.000	0.010	0.030	0.014	0.004	0.015
-0.033	0.118	-1.003	-0.092	0.140	-0.986	-0.069	0.035	-0.087	-0.003	0.009	-0.025	0.012	0.020	0.032	0.015
-0.030	0.122	-1.007	-0.091	0.138	-0.986	-0.118	-0.026	-0.082	-0.001	0.015	-0.029	0.018	0.022	0.037	0.014
-0.014	0.118	-0.995	-0.090	0.136	-0.987	-0.077	-0.027	-0.104	0.014	0.013	-0.016	0.035	0.016	0.025	0.017
-0.003	0.118	-0.983	-0.090	0.134	-0.987	-0.119	0.042	-0.095	0.025	0.015	-0.004	0.048	0.014	0.013	0.021
0.001	0.102	-0.987	-0.091	0.133	-0.987	-0.083	0.069	-0.102	0.030	0.001	-0.008	0.054	0.003	0.017	0.020
-0.010	0.110	-0.995	-0.092	0.130	-0.987	-0.114	0.076	-0.094	0.019	0.011	-0.016	0.043	0.003	0.025	0.025
-0.022	0.114	-0.983	-0.091	0.129	-0.988	-0.089	-0.053	-0.093	0.006	0.017	-0.003	0.033	0.005	0.013	0.020
0.017	0.106	-0.972	-0.093	0.127	-0.988	-0.104	0.152	-0.108	0.046	0.011	0.008	0.073	0.005	0.002	0.017
-0.026	0.114	-0.975	-0.094	0.125	-0.988	-0.114	0.090	-0.112	0.005	0.021	0.005	0.032	0.001	0.006	0.014
-0.018	0.095	-0.983	-0.096	0.123	-0.988	-0.103	0.116	-0.109	0.014	0.004	-0.003	0.041	0.020	0.014	0.016
-0.030	0.095	-0.999	-0.095	0.120	-0.988	-0.141	-0.029	-0.104	0.002	0.007	-0.018	0.030	0.022	0.030	0.011
-0.018	0.091	-0.991	-0.097	0.117	-0.988	-0.148	0.102	-0.118	0.015	0.006	-0.009	0.042	0.027	0.022	0.014
-0.014	0.087	-0.968	-0.100	0.115	-0.988	-0.149	0.177	-0.142	0.021	0.005	0.015	0.047	0.032	0.002	0.012
-0.022	0.091	-0.983	-0.102	0.112	-0.988	-0.134	0.162	-0.143	0.016	0.012	-0.001	0.040	0.030	0.014	0.011
-0.033	0.075	-0.979	-0.103	0.110	-0.989	-0.121	0.063	-0.106	0.005	-0.002	0.003	0.030	0.047	0.010	0.008
-0.037	0.079	-0.987	-0.106	0.107	-0.988	-0.138	0.199	-0.119	0.004	0.005	-0.005	0.027	0.045	0.019	0.007
-0.037	0.068	-0.972	-0.108	0.106	-0.988	-0.082	0.123	-0.106	0.006	-0.005	0.011	0.028	0.058	0.003	0.005
-0.033	0.075	-0.968	-0.111	0.105	-0.988	-0.080	0.151	-0.105	0.012	0.004	0.015	0.033	0.052	0.001	0.007
-0.041	0.083	-0.987	-0.114	0.103	-0.988	-0.093	0.183	-0.097	0.007	0.013	-0.005	0.026	0.046	0.019	0.007
-0.037	0.075	-0.983	-0.116	0.101	-0.988	-0.102	0.130	-0.090	0.013	0.007	-0.000	0.031	0.055	0.016	0.010
-0.049	0.072	-0.987	-0.119	0.100	-0.988	-0.075	0.165	-0.099	0.004	0.005	-0.004	0.020	0.061	0.020	0.010
-0.033	0.064	-0.987	-0.119	0.098	-0.988	-0.095	0.006	-0.074	0.019	-0.001	-0.004	0.037	0.071	0.020	0.009
-0.053	0.075	-0.995	-0.121	0.095	-0.988	-0.138	0.145	-0.078	0.003	0.013	-0.011	0.019	0.061	0.028	0.008
-0.057	0.056	-0.987	-0.122	0.093	-0.988	-0.136	0.023	-0.071	-0.001	-0.004	-0.003	0.016	0.082	0.021	0.009
-0.045	0.044	-0.983	-0.123	0.090	-0.988	-0.143	0.094	-0.085	0.012	-0.013	0.001	0.029	0.096	0.017	0.009
-0.045	0.044	-0.983	-0.123	0.087	-0.989	-0.135	0.031	-0.083	0.012	-0.010	0.002	0.030	0.097	0.017	0.012
-0.033	0.037	-0.975	-0.124	0.084	-0.989	-0.152	0.072	-0.095	0.024	-0.015	0.010	0.043	0.107	0.010	0.015
-0.037	0.056	-0.995	-0.127	0.082	-0.989	-0.147	0.137	-0.103	0.022	0.007	-0.010	0.040	0.090	0.030	0.017
-0.049	0.041	-0.991	-0.127	0.079	-0.989	-0.149	0.024	-0.110	0.010	-0.006	-0.005	0.029	0.107	0.027	0.018
-0.033	0.044	-0.983	-0.129	0.076	-0.989	-0.157	0.123	-0.113	0.027	0.001	0.002	0.046	0.105	0.019	0.019
-0.053	0.041	-0.995	-0.129	0.073	-0.989	-0.174	0.033	-0.098	0.008	0.001	-0.009	0.028	0.111	0.032	0.016
-0.037	0.044	-0.999	-0.130	0.069	-0.989	-0.185	0.098	-0.112	0.024	0.008	-0.013	0.044	0.109	0.036	0.019
-0.053	0.033	-0.987	-0.131	0.067	-0.989	-0.118	0.065	-0.105	0.010	-0.001	-0.001	0.030	0.122	0.025	0.016
-0.041	0.037	-0.987	-0.134	0.065	-0.989	-0.124	0.134	-0.115	0.024	0.005	-0.001	0.043	0.120	0.025	0.017
-0.057	0.033	-0.995	-0.135	0.063	-0.989	-0.085	0.107	-0.125	0.010	0.002	-0.009	0.028	0.126	0.033	0.013
-0.057	0.041	-0.987	-0.138	0.062	-0.988	-0.105	0.169	-0.132	0.013	0.011	-0.001	0.029	0.120	0.025	0.018
-0.057	0.029	-0.972	-0.140	0.060	-0.988	-0.088	0.132	-0.146	0.015	0.000	0.015	0.030	0.133	0.010	0.016
-0.037	0.033	-0.983	-0.144	0.059	-0.988	-0.090	0.187	-0.138	0.038	0.005	0.003	0.050	0.131	0.022	0.017
-0.060	0.014	-0.979	-0.146	0.058	-0.988	-0.069	0.157	-0.153	0.017	-0.013	0.007	0.028	0.151	0.018	0.018
-0.057	0.010	-0.968	-0.149	0.057	-0.987	-0.032	0.171	-0.157	0.024	-0.017	0.018	0.033	0.156	0.007	0.018
-0.057	-0.006	-0.956	-0.153	0.057	-0.987	-0.026	0.200	-0.161	0.027	-0.032	0.029	0.034	0.173	0.004	0.013
-0.072	0.002	-0.972	-0.157	0.057	-0.986	-0.018	0.217	-0.155	0.016	-0.024	0.012	0.019	0.166	0.012	0.009
-0.080	0.014	-0.975	-0.160	0.057	-0.986	-0.044	0.176	-0.147	0.012	-0.011	0.009	0.013	0.156	0.016	0.008
-0.095	0.021	-0.968	-0.163	0.056	-0.985	-0.057	0.172	-0.136	-0.001	-0.003	0.017	0.002	0.149	0.008	0.006
-0.076	0.002	-0.960	-0.167	0.055	-0.984	-0.048	0.259	-0.135	0.022	-0.021	0.025	0.018	0.170	0.000	0.006
-0.083	-0.002	-0.960	-0.171	0.055	-0.984	-0.001	0.205	-0.139	0.018	-0.025	0.024	0.011	0.174	0.001	0.007
-0.087	0.006	-0.956	-0.175	0.056	-0.983	-0.004	0.219	-0.118	0.018	-0.018	0.027	0.008	0.168	0.003	0.013
-0.087	-0.002	-0.964	-0.181	0.057	-0.982	0.048	0.339	-0.140	0.024	-0.027	0.019	0.008	0.176	0.005	0.013
-0.076	0.002	-0.940	-0.188	0.060	-0.980	0.115	0.352	-0.152	0.042	-0.025	0.041	0.021	0.174	0.018	0.013
-0.099	0.017	-0.944	-0.192	0.063	-0.979	0.167	0.266	-0.143	0.023	-0.013	0.036	0.002	0.159	0.014	0.013
-0.107	0.029	-0.940	-0.199	0.068	-0.978	0.208	0.337	-0.146	0.021	-0.006	0.039	0.009	0.149	0.018	0.010
-0.118	0.041	-0.964	-0.204	0.073	-0.976	0.228	0.292	-0.143	0.015	0.001	0.014	0.020	0.138	0.006	0.001
-0.133	0.033	-0.968	-0.210	0.079	-0.975	0.273	0.315	-0.141	0.005	-0.013	0.009	0.034	0.147	0.010	-0.006
-0.157	0.044	-0.940	-0.215	0.085	-0.973	0.320	0.295	-0.138	-0.012	-0.008	0.035	0.057	0.136	0.017	-0.012
-0.168	0.052	-0.956	-0.220	0.093	-0.971	0.379	0.260	-0.134	-0.019	-0.008	0.017	0.068	0.129	0.001	-0.017
-0.176	0.056	-0.972	-0.223	0.101	-0.970	0.382	0.190	-0.135	-0.024	-0.012	-0.000	0.075	0.126	0.015	-0.023
-0.168	0.064	-0.952	-0.225	0.110	-0.968	0.453	0.136	-0.116	-0.014	-0.014	0.017	0.067	0.119	0.005	-0.020
-0.180	0.083	-0.956	-0.228	0.120	-0.966	0.487	0.161	-0.089	-0.023	-0.004	0.011	0.078	0.101	0.000	-0.022
-0.172	0.091	-0.968	-0.232	0.130	-0.964	0.500	0.249	-0.086	-0.011	-0.006	-0.003	0.069	0.094	0.011	-0.019
-0.199	0.087	-0.960	-0.234	0.139	-0.962	0.486	0.104	-0.049	-0.036	-0.020	0.003	0.096	0.098	0.004	-0.018
-0.180	0.106	-0.972	-0.236	0.148	-0.960	0.453	0.127	-0.029	-0.014	-0.010	-0.011	0.076	0.080	0.016	-0.014
-0.176	0.118	-0.940	-0.238	0.157	-0.959	0.454	0.087	-0.011	-0.009	-0.007	0.019	0.071	0.069	0.015	-0.014
-0.168	0.114	-0.948	-0.239	0.164	-0.957	0.420	0.067	0.017	-0.000	-0.019	0.009	0.063	0.074	0.007	-0.007
-0.172	0.122	-0.948	-0.239	0.172	-0.956	0.402	-0.008	0.029	-0.004	-0.019	0.008	0.067	0.066	0.007	-0.007
-0.160	0.129	-0.928	-0.241	0.179	-0.954	0.396	0.122	0.022	0.010	-0.018	0.026	0.055	0.059	0.026	-0.005
-0.176	0.126	-0.924	-0.243	0.186	-0.952	0.373	0.094	0.035	-0.004	-0.029	0.028	0.069	0.063	0.030	-0.005
-0.172	0.129	-0.936	-0.245	0.192	-0.950	0.351	0.121	0.036	0.002	-0.031	0.014	0.065	0.060	0.018	-0.001
-0.168	0.126	-0.916	-0.247	0.198	-0.949	0.332	0.098	0.047	0.008	-0.041	0.032	0.061	0.064	0.037	-0.005
-0.160	0.145	-0.936	-0.249	0.204	-0.947	0.344	0.143	0.043	0.019	-0.028	0.011	0.053	0.045	0.018	-0.007
-0.203	0.141	-0.944	-0.251	0.209	-0.945	0.290	0.070	0.076	-0.022	-0.037	0.001	0.095	0.050	0.010	-0.007
-0.203	0.137	-0.944	-0.252	0.215	-0.944	0.317	0.022	0.107	-0.021	-0.046	0.000	0.094	0.054	0.009	-0.006
-0.187	0.153	-0.944	-0.253	0.219	-0.942	0.292	0.055	0.110	-0.004	-0.036	-0.001	0.078	0.039	0.009	-0.011
-0.187	0.157	-0.948	-0.253	0.224	-0.941	0.313	-0.010	0.143	-0.004	-0.037	-0.006	0.078	0.035	0.005	-0.007
-0.207	0.176	-0.968	-0.254	0.229	-0.940	0.308	0.026	0.156	-0.022	-0.023	-0.027	0.097	0.016	0.014	-0.006
-0.191	0.184	-0.952	-0.256	0.235	-0.938	0.348	0.072	0.172	-0.005	-0.020	-0.013	0.081	0.009	0.001	-0.007
-0.214	0.187	-0.972	-0.257	0.240	-0.936	0.346	-0.010	0.191	-0.027	-0.022	-0.034	0.104	0.006	0.019	-0.009
-0.207	0.199	-0.968	-0.256	0.246	-0.935	0.371	-0.084	0.188	-0.021	-0.016	-0.031	0.096	0.006	0.015	-0.006
-0.214	0.218	-0.972	-0.257	0.251	-0.933	0.357	-0.022	0.187	-0.028	-0.003	-0.037	0.103	0.024	0.019	-0.004
-0.187	0.199	-0.956	-0.257	0.258	-0.931	0.401	0.000	0.186	-0.000	-0.029	-0.023	0.076	0.005	0.003	-0.000
-0.187	0.199	-0.956	-0.257	0.265	-0.929	0.442	-0.047	0.176	-0.001	-0.036	-0.024	0.076	0.004	0.003	0.001
-0.183	0.222	-0.936	-0.258	0.272	-0.927	0.436	0.002	0.168	0.003	-0.020	-0.007	0.071	0.027	0.016	0.005
-0.195	0.214	-0.948	-0.257	0.279	-0.925	0.418	-0.070	0.187	-0.009	-0.035	-0.020	0.083	0.018	0.004	0.005
-0.187	0.226	-0.944	-0.258	0.285	-0.923	0.421	-0.044	0.201	-0.001	-0.030	-0.018	0.074	0.029	0.008	0.007
-0.176	0.214	-0.920	-0.257	0.291	-0.921	0.392	-0.067	0.212	0.010	-0.048	0.004	0.062	0.017	0.032	0.005
-0.164	0.226	-0.916	-0.259	0.297	-0.919	0.380	0.041	0.226	0.024	-0.042	0.006	0.050	0.028	0.036	0.005
-0.203	0.238	-0.936	-0.260	0.302	-0.917	0.349	-0.015	0.250	-0.014	-0.035	-0.016	0.088	0.039	0.016	0.004
-0.195	0.230	-0.924	-0.262	0.307	-0.915	0.364	-0.012	0.283	-0.005	-0.048	-0.006	0.080	0.030	0.028	0.002
-0.195	0.234	-0.928	-0.263	0.311	-0.913	0.328	0.009	0.298	-0.003	-0.048	-0.011	0.080	0.034	0.024	-0.001
-0.199	0.226	-0.924	-0.266	0.314	-0.911	0.287	0.032	0.301	-0.005	-0.059	-0.009	0.083	0.025	0.028	-0.002
-0.199	0.238	-0.932	-0.270	0.317	-0.909	0.242	0.144	0.288	-0.000	-0.050	-0.019	0.083	0.036	0.020	0.000
-0.226	0.226	-0.940	-0.273	0.319	-0.908	0.209	0.047	0.298	-0.025	-0.063	-0.028	0.110	0.024	0.012	0.003
-0.207	0.253	-0.944	-0.276	0.321	-0.906	0.229	0.104	0.301	-0.002	-0.038	-0.033	0.090	0.050	0.008	0.010
-0.207	0.253	-0.944	-0.280	0.323	-0.904	0.216	0.117	0.334	0.002	-0.040	-0.035	0.090	0.049	0.008	0.019
-0.195	0.242	-0.964	-0.285	0.325	-0.902	0.236	0.164	0.347	0.019	-0.053	-0.057	0.078	0.036	0.013	0.032
-0.191	0.226	-0.972	-0.292	0.328	-0.899	0.270	0.246	0.362	0.029	-0.071	-0.067	0.074	0.020	0.021	0.033
-0.191	0.195	-0.948	-0.300	0.330	-0.895	0.306	0.351	0.386	0.037	-0.105	-0.048	0.073	0.013	0.002	0.025
-0.237	0.214	-0.940	-0.309	0.335	-0.890	0.454	0.316	0.440	-0.001	-0.090	-0.045	0.119	0.005	0.010	0.007
-0.283	0.272	-0.924	-0.315	0.341	-0.886	0.516	0.187	0.484	-0.041	-0.038	-0.033	0.165	0.061	0.026	-0.007
-0.303	0.311	-0.885	-0.319	0.350	-0.881	0.662	0.045	0.484	-0.056	-0.008	0.001	0.184	0.098	0.065	-0.022
-0.272	0.365	-0.881	-0.323	0.358	-0.876	0.644	0.036	0.449	-0.021	0.038	0.000	0.153	0.150	0.069	-0.023
-0.276	0.385	-0.865	-0.325	0.367	-0.872	0.612	-0.004	0.385	-0.023	0.049	0.012	0.156	0.168	0.085	-0.012
-0.249	0.400	-0.873	-0.328	0.374	-0.868	0.520	0.006	0.329	0.007	0.057	-0.000	0.129	0.181	0.077	0.014
-0.233	0.404	-0.893	-0.331	0.379	-0.864	0.438	0.087	0.295	0.025	0.055	-0.024	0.114	0.183	0.057	0.029
-0.203	0.415	-0.936	-0.333	0.384	-0.861	0.364	0.032	0.291	0.059	0.063	-0.070	0.083	0.192	0.014	0.046
-0.237	0.427	-0.960	-0.334	0.386	-0.860	0.253	-0.068	0.280	0.025	0.072	-0.096	0.118	0.201	0.010	0.061
-0.226	0.419	-0.952	-0.334	0.389	-0.859	0.229	-0.111	0.248	0.036	0.062	-0.089	0.107	0.191	0.002	0.070
-0.203	0.423	-0.944	-0.331	0.389	-0.859	0.113	-0.202	0.199	0.056	0.065	-0.080	0.084	0.193	0.005	0.079
-0.203	0.423	-0.944	-0.328	0.390	-0.860	0.087	-0.200	0.124	0.054	0.064	-0.080	0.085	0.191	0.005	0.096
-0.157	0.431	-0.964	-0.324	0.391	-0.861	0.068	-0.245	0.061	0.095	0.071	-0.098	0.039	0.197	0.015	0.112
-0.133	0.419	-0.979	-0.319	0.392	-0.863	0.047	-0.282	0.013	0.113	0.059	-0.113	0.017	0.183	0.031	0.122
-0.122	0.392	-0.968	-0.315	0.393	-0.864	0.067	-0.201	-0.022	0.120	0.030	-0.100	0.006	0.154	0.019	0.131
-0.133	0.373	-0.964	-0.309	0.395	-0.865	0.104	-0.252	-0.028	0.104	0.009	-0.096	0.019	0.133	0.016	0.133
-0.130	0.365	-0.952	-0.305	0.396	-0.866	0.090	-0.240	0.008	0.103	0.000	-0.083	0.015	0.123	0.004	0.128
-0.110	0.361	-0.936	-0.301	0.397	-0.867	0.077	-0.199	0.018	0.118	-0.005	-0.066	0.003	0.117	0.011	0.119
-0.130	0.373	-0.944	-0.297	0.399	-0.867	0.127	-0.194	0.023	0.096	0.005	-0.074	0.017	0.126	0.003	0.114
-0.133	0.365	-0.928	-0.294	0.401	-0.867	0.139	-0.179	0.028	0.089	-0.005	-0.058	0.022	0.117	0.019	0.109
-0.130	0.365	-0.928	-0.291	0.404	-0.867	0.145	-0.142	0.011	0.090	-0.007	-0.059	0.019	0.114	0.018	0.101
-0.130	0.388	-0.924	-0.289	0.406	-0.867	0.102	-0.087	-0.014	0.087	0.014	-0.055	0.020	0.135	0.022	0.094
-0.137	0.381	-0.920	-0.287	0.408	-0.867	0.108	-0.073	-0.031	0.078	0.005	-0.052	0.028	0.126	0.026	0.088
-0.149	0.388	-0.924	-0.285	0.409	-0.867	0.061	-0.096	-0.019	0.064	0.011	-0.055	0.040	0.131	0.021	0.080
-0.149	0.396	-0.909	-0.284	0.410	-0.867	0.092	-0.018	-0.041	0.063	0.017	-0.040	0.041	0.137	0.037	0.067
-0.160	0.435	-0.932	-0.279	0.412	-0.867	0.068	-0.206	-0.036	0.047	0.054	-0.063	0.053	0.173	0.012	0.057
-0.191	0.439	-0.932	-0.276	0.412	-0.868	0.005	-0.177	-0.014	0.013	0.058	-0.062	0.085	0.175	0.012	0.051
-0.176	0.423	-0.920	-0.274	0.412	-0.869	-0.001	-0.049	-0.036	0.027	0.042	-0.050	0.070	0.157	0.023	0.039
-0.164	0.427	-0.916	-0.272	0.413	-0.869	0.017	-0.104	-0.011	0.036	0.046	-0.045	0.059	0.159	0.027	0.033
-0.207	0.415	-0.928	-0.270	0.412	-0.871	-0.064	-0.122	-0.019	-0.009	0.036	-0.055	0.102	0.145	0.015	0.031
-0.172	0.423	-0.909	-0.266	0.411	-0.872	-0.024	-0.150	-0.069	0.023	0.044	-0.034	0.068	0.150	0.034	0.026
-0.172	0.439	-0.901	-0.261	0.410	-0.874	-0.118	-0.224	-0.088	0.018	0.061	-0.024	0.069	0.164	0.041	0.019
-0.172	0.427	-0.881	-0.258	0.409	-0.875	-0.118	-0.121	-0.116	0.015	0.050	-0.002	0.070	0.150	0.060	0.014
-0.172	0.423	-0.885	-0.254	0.406	-0.878	-0.170	-0.121	-0.160	0.011	0.048	-0.004	0.070	0.143	0.056	0.008
-0.195	0.435	-0.893	-0.250	0.405	-0.880	-0.166	-0.129	-0.200	-0.016	0.062	-0.010	0.094	0.153	0.048	0.002
-0.180	0.446	-0.905	-0.246	0.401	-0.882	-0.260	-0.136	-0.228	-0.006	0.076	-0.019	0.080	0.162	0.035	0.003
-0.176	0.439	-0.893	-0.242	0.397	-0.885	-0.302	-0.079	-0.281	-0.006	0.072	-0.004	0.078	0.152	0.046	-0.004
-0.160	0.454	-0.924	-0.239	0.391	-0.889	-0.441	-0.046	-0.285	0.006	0.093	-0.032	0.063	0.165	0.014	-0.006
-0.195	0.385	-0.936	-0.233	0.385	-0.893	-0.436	-0.230	-0.252	-0.035	0.029	-0.039	0.099	0.094	0.002	-0.007
-0.195	0.385	-0.936	-0.227	0.377	-0.898	-0.480	-0.192	-0.239	-0.040	0.037	-0.034	0.100	0.092	0.001	-0.004
-0.157	0.381	-0.920	-0.222	0.369	-0.902	-0.487	-0.180	-0.265	-0.008	0.041	-0.014	0.063	0.087	0.016	-0.008
-0.133	0.338	-0.912	-0.218	0.361	-0.907	-0.543	-0.093	-0.275	0.011	0.007	-0.001	0.041	0.043	0.023	-0.006
-0.145	0.323	-0.920	-0.214	0.351	-0.912	-0.581	-0.118	-0.259	-0.004	0.002	-0.004	0.054	0.025	0.014	-0.005
-0.145	0.269	-0.912	-0.209	0.341	-0.916	-0.583	-0.170	-0.232	-0.009	-0.042	0.009	0.055	0.031	0.022	-0.009
-0.145	0.261	-0.905	-0.205	0.333	-0.920	-0.482	-0.105	-0.198	-0.013	-0.041	0.020	0.056	0.040	0.029	-0.013
-0.149	0.269	-0.916	-0.202	0.325	-0.924	-0.460	-0.134	-0.155	-0.020	-0.025	0.012	0.061	0.035	0.017	-0.014
-0.137	0.288	-0.936	-0.198	0.319	-0.927	-0.351	-0.156	-0.132	-0.013	0.000	-0.004	0.050	0.017	0.003	-0.013
-0.126	0.288	-0.932	-0.193	0.313	-0.930	-0.341	-0.189	-0.108	-0.006	0.006	0.003	0.040	0.019	0.000	-0.007
-0.122	0.288	-0.940	-0.189	0.309	-0.932	-0.224	-0.207	-0.092	-0.006	0.010	-0.003	0.037	0.021	0.008	-0.005
-0.103	0.280	-0.932	-0.187	0.306	-0.934	-0.219	-0.040	-0.082	0.011	0.006	0.007	0.019	0.031	0.000	-0.001
-0.122	0.257	-0.932	-0.184	0.303	-0.935	-0.143	-0.142	-0.045	-0.011	-0.015	0.009	0.040	0.056	0.001	0.001
-0.095	0.265	-0.940	-0.183	0.301	-0.936	-0.097	-0.052	-0.023	0.014	-0.005	0.002	0.014	0.050	0.009	0.003
-0.103	0.261	-0.940	-0.182	0.300	-0.936	-0.038	-0.012	-0.013	0.006	-0.008	0.003	0.023	0.056	0.009	0.004
-0.107	0.280	-0.952	-0.181	0.299	-0.937	-0.072	-0.067	-0.004	0.001	0.013	-0.008	0.028	0.039	0.021	0.004
-0.099	0.276	-0.964	-0.178	0.297	-0.938	-0.096	-0.155	0.008	0.005	0.011	-0.019	0.022	0.044	0.034	0.000
-0.118	0.276	-0.952	-0.175	0.295	-0.939	-0.124	-0.106	-0.020	-0.016	0.013	-0.006	0.043	0.046	0.022	-0.002
-0.095	0.265	-0.916	-0.175	0.292	-0.940	-0.162	-0.020	-0.040	0.006	0.005	0.031	0.021	0.059	0.013	-0.007
-0.099	0.249	-0.920	-0.173	0.289	-0.942	-0.161	-0.040	-0.049	0.001	-0.008	0.029	0.027	0.077	0.009	-0.007
-0.114	0.269	-0.936	-0.171	0.285	-0.943	-0.224	-0.074	-0.067	-0.016	0.016	0.015	0.044	0.059	0.008	-0.000
-0.076	0.249	-0.920	-0.171	0.282	-0.944	-0.180	0.003	-0.099	0.021	-0.000	0.032	0.007	0.080	0.008	-0.004
-0.064	0.261	-0.936	-0.169	0.278	-0.946	-0.212	-0.032	-0.102	0.031	0.015	0.017	0.003	0.070	0.008	-0.008
-0.110	0.257	-0.936	-0.167	0.274	-0.947	-0.234	-0.073	-0.096	-0.017	0.015	0.019	0.044	0.075	0.009	-0.004
-0.126	0.249	-0.956	-0.165	0.270	-0.949	-0.243	-0.070	-0.088	-0.035	0.012	0.001	0.062	0.084	0.029	-0.008
-0.072	0.238	-0.916	-0.164	0.266	-0.950	-0.224	0.001	-0.116	0.018	0.004	0.042	0.009	0.097	0.010	-0.016
-0.095	0.249	-0.944	-0.162	0.262	-0.951	-0.231	-0.079	-0.102	-0.007	0.020	0.016	0.034	0.087	0.018	-0.013
-0.099	0.234	-0.944	-0.159	0.258	-0.953	-0.219	-0.133	-0.085	-0.014	0.008	0.017	0.040	0.103	0.018	-0.005
-0.076	0.222	-0.924	-0.157	0.255	-0.954	-0.147	-0.085	-0.082	0.007	-0.001	0.038	0.018	0.116	0.002	-0.006
-0.057	0.207	-0.916	-0.156	0.252	-0.955	-0.156	-0.001	-0.080	0.026	-0.013	0.047	0.001	0.133	0.009	-0.003
-0.072	0.191	-0.932	-0.156	0.250	-0.956	-0.096	0.015	-0.078	0.010	-0.027	0.031	0.017	0.149	0.007	-0.003
-0.076	0.203	-0.956	-0.155	0.249	-0.956	-0.089	-0.025	-0.069	0.005	-0.014	0.008	0.023	0.138	0.030	0.002
-0.095	0.195	-0.952	-0.153	0.248	-0.957	-0.048	-0.030	-0.077	-0.015	-0.021	0.013	0.043	0.147	0.027	0.002
-0.049	0.195	-0.936	-0.154	0.248	-0.956	-0.009	0.060	-0.085	0.031	-0.021	0.029	0.001	0.148	0.011	0.006
-0.064	0.191	-0.948	-0.154	0.248	-0.956	0.004	0.023	-0.082	0.016	-0.025	0.017	0.016	0.153	0.023	0.004
-0.057	0.187	-0.952	-0.155	0.249	-0.956	0.049	0.082	-0.080	0.024	-0.030	0.013	0.010	0.158	0.028	0.004
-0.083	0.195	-0.956	-0.153	0.251	-0.956	0.079	-0.031	-0.070	-0.004	-0.023	0.009	0.039	0.151	0.032	0.005
-0.099	0.199	-0.964	-0.151	0.252	-0.956	0.083	-0.119	-0.058	-0.022	-0.021	0.001	0.055	0.148	0.040	0.003
-0.049	0.191	-0.956	-0.151	0.255	-0.955	0.156	0.046	-0.064	0.028	-0.032	0.008	0.007	0.157	0.033	0.006
-0.072	0.199	-0.960	-0.150	0.259	-0.954	0.186	-0.037	-0.056	0.004	-0.028	0.004	0.032	0.151	0.037	0.007
-0.041	0.187	-0.960	-0.150	0.262	-0.953	0.170	0.041	-0.070	0.035	-0.042	0.003	0.002	0.163	0.038	0.011
-0.072	0.195	-0.952	-0.150	0.266	-0.952	0.196	0.056	-0.065	0.005	-0.038	0.010	0.035	0.156	0.030	0.007
-0.072	0.187	-0.936	-0.152	0.271	-0.951	0.254	0.100	-0.073	0.006	-0.051	0.024	0.036	0.165	0.015	0.006
-0.068	0.203	-0.948	-0.152	0.276	-0.949	0.271	0.033	-0.058	0.010	-0.041	0.011	0.034	0.150	0.027	0.001
-0.080	0.211	-0.956	-0.151	0.282	-0.947	0.333	-0.008	-0.061	-0.003	-0.039	0.001	0.046	0.143	0.035	-0.001
-0.076	0.222	-0.968	-0.151	0.289	-0.945	0.335	0.042	-0.065	0.001	-0.034	-0.013	0.044	0.132	0.047	-0.000
-0.083	0.222	-0.944	-0.151	0.295	-0.943	0.337	0.042	-0.083	-0.006	-0.040	0.009	0.052	0.133	0.023	-0.003
-0.076	0.214	-0.952	-0.150	0.301	-0.942	0.311	-0.047	-0.067	0.000	-0.054	-0.001	0.046	0.141	0.031	-0.005
-0.091	0.222	-0.956	-0.150	0.307	-0.940	0.313	0.064	-0.086	-0.015	-0.052	-0.006	0.063	0.134	0.036	-0.007
-0.091	0.249	-0.960	-0.149	0.312	-0.938	0.296	-0.020	-0.102	-0.016	-0.031	-0.012	0.064	0.108	0.039	-0.005
-0.087	0.245	-0.968	-0.149	0.318	-0.936	0.287	0.037	-0.135	-0.013	-0.040	-0.022	0.061	0.112	0.047	-0.003
-0.095	0.245	-1.003	-0.149	0.323	-0.935	0.255	0.063	-0.140	-0.020	-0.045	-0.059	0.070	0.113	0.083	0.009
-0.091	0.261	-1.011	-0.150	0.328	-0.933	0.239	0.132	-0.153	-0.015	-0.034	-0.068	0.067	0.098	0.091	0.014
-0.053	0.265	-1.015	-0.151	0.332	-0.931	0.201	0.132	-0.170	0.025	-0.034	-0.074	0.030	0.095	0.095	0.017
-0.083	0.242	-0.999	-0.152	0.336	-0.930	0.229	0.104	-0.175	-0.006	-0.062	-0.060	0.062	0.119	0.079	0.021
-0.083	0.242	-0.999	-0.149	0.342	-0.928	0.284	-0.064	-0.160	-0.008	-0.067	-0.061	0.064	0.119	0.080	0.021
-0.049	0.218	-0.924	-0.148	0.349	-0.925	0.407	0.014	-0.141	0.026	-0.098	0.011	0.030	0.143	0.005	0.006
-0.064	0.284	-0.936	-0.148	0.358	-0.922	0.478	0.064	-0.129	0.011	-0.041	-0.004	0.047	0.078	0.017	-0.006
-0.103	0.338	-0.924	-0.147	0.368	-0.918	0.529	-0.021	-0.087	-0.029	0.003	0.004	0.087	0.024	0.005	-0.015
-0.110	0.365	-0.893	-0.146	0.380	-0.913	0.638	-0.028	-0.062	-0.037	0.018	0.032	0.096	0.002	0.026	-0.025
-0.103	0.381	-0.901	-0.145	0.393	-0.908	0.722	-0.037	-0.029	-0.031	0.020	0.018	0.089	0.017	0.018	-0.029
-0.110	0.396	-0.936	-0.144	0.408	-0.902	0.819	-0.066	0.042	-0.039	0.021	-0.023	0.098	0.032	0.017	-0.022
-0.091	0.427	-0.940	-0.144	0.423	-0.895	0.887	-0.073	0.109	-0.020	0.036	-0.034	0.080	0.062	0.021	-0.008
-0.083	0.450	-0.952	-0.143	0.439	-0.887	0.888	-0.093	0.128	-0.014	0.044	-0.053	0.074	0.085	0.033	0.002
-0.072	0.477	-0.975	-0.143	0.453	-0.880	0.849	-0.061	0.122	-0.002	0.057	-0.084	0.064	0.112	0.056	0.019
-0.095	0.497	-1.003	-0.140	0.466	-0.874	0.757	-0.234	0.139	-0.028	0.063	-0.117	0.089	0.131	0.083	0.033
-0.049	0.512	-1.011	-0.135	0.477	-0.868	0.669	-0.290	0.127	0.014	0.068	-0.131	0.044	0.147	0.091	0.049
-0.030	0.551	-0.995	-0.130	0.487	-0.863	0.595	-0.351	0.087	0.027	0.096	-0.119	0.026	0.185	0.075	0.065
-0.003	0.570	-0.987	-0.122	0.495	-0.860	0.459	-0.412	0.013	0.047	0.108	-0.115	0.001	0.204	0.068	0.080
0.036	0.562	-0.975	-0.115	0.502	-0.857	0.382	-0.410	-0.043	0.078	0.094	-0.105	0.037	0.196	0.056	0.090
0.028	0.570	-0.975	-0.105	0.507	-0.856	0.256	-0.440	-0.113	0.061	0.097	-0.107	0.028	0.204	0.057	0.098
0.063	0.551	-0.940	-0.096	0.510	-0.855	0.196	-0.423	-0.132	0.086	0.074	-0.072	0.062	0.185	0.021	0.106
0.074	0.543	-0.940	-0.086	0.512	-0.854	0.116	-0.510	-0.112	0.087	0.064	-0.072	0.072	0.177	0.021	0.106
0.105	0.527	-0.944	-0.077	0.514	-0.854	0.112	-0.444	-0.095	0.109	0.047	-0.076	0.102	0.161	0.025	0.110
0.097	0.516	-0.928	-0.068	0.517	-0.853	0.147	-0.392	-0.117	0.093	0.033	-0.061	0.093	0.150	0.010	0.111
0.117	0.504	-0.920	-0.059	0.519	-0.852	0.135	-0.464	-0.116	0.103	0.019	-0.054	0.111	0.138	0.002	0.115
0.120	0.508	-0.912	-0.052	0.521	-0.852	0.082	-0.310	-0.125	0.099	0.021	-0.046	0.114	0.141	0.006	0.112
0.151	0.500	-0.897	-0.045	0.522	-0.852	0.053	-0.279	-0.124	0.123	0.013	-0.031	0.143	0.133	0.022	0.115
0.140	0.489	-0.909	-0.039	0.522	-0.852	0.011	-0.232	-0.128	0.106	0.001	-0.042	0.130	0.121	0.010	0.113
0.151	0.504	-0.924	-0.034	0.522	-0.852	0.016	-0.205	-0.146	0.112	0.017	-0.058	0.140	0.136	0.005	0.109
0.132	0.512	-0.936	-0.028	0.523	-0.852	0.025	-0.227	-0.161	0.087	0.024	-0.070	0.119	0.143	0.017	0.099
0.117	0.512	-0.940	-0.020	0.522	-0.852	-0.010	-0.349	-0.144	0.063	0.024	-0.073	0.103	0.143	0.021	0.091
0.124	0.508	-0.920	-0.011	0.522	-0.853	-0.018	-0.366	-0.149	0.063	0.021	-0.053	0.109	0.139	0.001	0.079
0.124	0.508	-0.920	-0.007	0.522	-0.853	0.014	-0.101	-0.195	0.058	0.021	-0.053	0.108	0.139	0.001	0.071
0.124	0.500	-0.909	-0.001	0.522	-0.853	0.014	-0.219	-0.202	0.052	0.013	-0.041	0.106	0.131	0.011	0.056
0.132	0.497	-0.901	0.002	0.522	-0.853	0.017	-0.056	-0.215	0.056	0.009	-0.034	0.113	0.127	0.019	0.049
0.078	0.497	-0.905	0.009	0.522	-0.853	-0.045	-0.290	-0.171	-0.005	0.010	-0.037	0.057	0.127	0.015	0.027
0.113	0.500	-0.905	0.011	0.520	-0.854	-0.069	0.061	-0.183	0.028	0.015	-0.037	0.091	0.131	0.015	0.023
0.036	0.493	-0.912	0.019	0.517	-0.856	-0.151	-0.419	-0.087	-0.057	0.010	-0.043	0.012	0.123	0.007	0.013
0.136	0.500	-0.889	0.022	0.515	-0.857	-0.116	-0.122	-0.122	0.039	0.020	-0.019	0.111	0.130	0.031	0.009
0.113	0.504	-0.877	0.024	0.513	-0.858	-0.115	-0.010	-0.122	0.014	0.026	-0.006	0.086	0.134	0.043	-0.002
0.082	0.485	-0.893	0.029	0.511	-0.859	-0.150	-0.244	-0.086	-0.022	0.009	-0.021	0.054	0.114	0.027	0.007
0.086	0.508	-0.889	0.034	0.508	-0.861	-0.171	-0.197	-0.094	-0.022	0.036	-0.015	0.056	0.137	0.031	-0.005
0.124	0.504	-0.849	0.037	0.505	-0.863	-0.162	-0.099	-0.133	0.013	0.035	0.026	0.093	0.133	0.070	-0.014
0.093	0.524	-0.893	0.043	0.501	-0.864	-0.187	-0.239	-0.154	-0.024	0.057	-0.016	0.062	0.153	0.027	-0.010
0.078	0.531	-0.928	0.051	0.496	-0.867	-0.303	-0.411	-0.116	-0.048	0.070	-0.049	0.045	0.161	0.008	0.003
0.128	0.512	-0.920	0.060	0.491	-0.869	-0.284	-0.435	-0.137	-0.007	0.056	-0.039	0.094	0.141	0.001	0.009
0.205	0.489	-0.845	0.063	0.486	-0.872	-0.275	0.002	-0.205	0.067	0.038	0.038	0.170	0.118	0.074	0.016
0.193	0.477	-0.849	0.070	0.481	-0.874	-0.277	-0.263	-0.214	0.049	0.031	0.037	0.157	0.107	0.070	0.023
0.178	0.435	-0.865	0.076	0.476	-0.876	-0.271	-0.226	-0.218	0.027	-0.006	0.023	0.141	0.064	0.055	0.017
0.174	0.408	-0.865	0.081	0.469	-0.879	-0.319	-0.144	-0.213	0.019	-0.027	0.026	0.136	0.037	0.055	0.005
0.151	0.385	-0.845	0.086	0.463	-0.882	-0.316	-0.152	-0.218	-0.009	-0.044	0.048	0.111	0.014	0.074	0.002
0.178	0.361	-0.826	0.088	0.458	-0.884	-0.270	-0.027	-0.193	0.016	-0.062	0.070	0.137	0.009	0.094	-0.004
0.205	0.365	-0.826	0.089	0.453	-0.887	-0.257	0.084	-0.188	0.042	-0.053	0.072	0.163	0.005	0.094	-0.002
0.174	0.385	-0.838	0.089	0.449	-0.889	-0.214	0.123	-0.175	0.012	-0.029	0.062	0.132	0.014	0.082	-0.001
0.193	0.388	-0.861	0.088	0.445	-0.891	-0.203	0.136	-0.157	0.033	-0.021	0.040	0.150	0.018	0.059	-0.010
0.147	0.396	-0.889	0.089	0.441	-0.893	-0.221	-0.009	-0.104	-0.014	-0.009	0.014	0.103	0.025	0.031	-0.022
0.109	0.377	-0.897	0.093	0.437	-0.895	-0.198	-0.163	-0.046	-0.055	-0.025	0.007	0.063	0.006	0.023	-0.018
0.113	0.396	-0.897	0.091	0.435	-0.896	-0.116	0.146	-0.053	-0.049	-0.003	0.008	0.066	0.025	0.023	-0.020
0.193	0.388	-0.857	0.092	0.434	-0.896	-0.017	-0.052	-0.011	0.031	-0.010	0.048	0.146	0.018	0.062	-0.016
0.174	0.400	-0.877	0.088	0.434	-0.897	0.005	0.242	-0.040	0.016	0.001	0.028	0.126	0.030	0.043	0.000
0.174	0.400	-0.877	0.089	0.434	-0.896	0.012	-0.038	0.015	0.016	0.001	0.028	0.126	0.030	0.043	0.004
0.190	0.400	-0.889	0.085	0.434	-0.897	-0.035	0.216	0.015	0.035	0.002	0.017	0.140	0.030	0.031	0.006
0.124	0.408	-0.905	0.087	0.433	-0.897	-0.043	-0.127	0.049	-0.032	0.010	0.001	0.074	0.038	0.015	0.000
0.193	0.396	-0.861	0.085	0.431	-0.898	-0.115	0.147	0.011	0.040	0.001	0.046	0.142	0.026	0.059	0.007
0.140	0.388	-0.889	0.087	0.429	-0.899	-0.096	-0.146	0.033	-0.016	-0.005	0.019	0.088	0.019	0.031	0.002
0.213	0.373	-0.853	0.084	0.427	-0.901	-0.130	0.232	-0.029	0.061	-0.018	0.056	0.160	0.004	0.067	0.008
0.174	0.408	-0.861	0.084	0.425	-0.901	-0.093	0.050	-0.077	0.022	0.019	0.049	0.120	0.039	0.059	-0.001
0.159	0.385	-0.881	0.082	0.421	-0.903	-0.172	0.186	-0.094	0.009	-0.001	0.031	0.104	0.016	0.039	0.004
0.132	0.404	-0.897	0.082	0.418	-0.905	-0.200	0.010	-0.078	-0.018	0.022	0.017	0.077	0.036	0.024	-0.005
0.170	0.373	-0.869	0.080	0.415	-0.906	-0.148	0.193	-0.100	0.022	-0.006	0.047	0.115	0.005	0.051	-0.012
0.143	0.365	-0.901	0.079	0.411	-0.908	-0.198	0.120	-0.085	-0.003	-0.010	0.017	0.087	0.002	0.020	-0.011
0.117	0.377	-0.912	0.080	0.408	-0.910	-0.157	-0.056	-0.051	-0.032	0.005	0.006	0.060	0.010	0.008	-0.004
0.163	0.357	-0.889	0.080	0.404	-0.911	-0.190	0.008	-0.022	0.014	-0.010	0.031	0.105	0.009	0.032	-0.009
0.170	0.361	-0.889	0.078	0.402	-0.912	-0.100	0.143	-0.022	0.024	-0.004	0.032	0.112	0.005	0.032	0.002
0.143	0.354	-0.881	0.079	0.400	-0.913	-0.111	-0.007	-0.027	-0.004	-0.010	0.041	0.084	0.013	0.040	0.002
0.209	0.365	-0.885	0.076	0.400	-0.914	-0.030	0.205	-0.030	0.064	0.002	0.038	0.149	0.001	0.036	0.003
0.124	0.354	-0.885	0.074	0.398	-0.914	-0.073	0.072	0.012	-0.019	-0.008	0.038	0.063	0.012	0.037	-0.003
0.155	0.330	-0.905	0.071	0.398	-0.915	0.011	0.209	0.006	0.015	-0.031	0.019	0.093	0.035	0.017	-0.002
0.128	0.342	-0.893	0.069	0.398	-0.915	0.021	0.121	0.029	-0.009	-0.020	0.031	0.066	0.023	0.029	-0.014
0.128	0.334	-0.897	0.064	0.400	-0.914	0.082	0.263	0.023	-0.005	-0.029	0.027	0.065	0.031	0.025	-0.013
0.117	0.327	-0.916	0.062	0.402	-0.914	0.121	0.095	0.041	-0.015	-0.039	0.007	0.053	0.039	0.005	-0.021
0.109	0.330	-0.916	0.062	0.404	-0.913	0.096	-0.012	0.071	-0.022	-0.037	0.006	0.045	0.035	0.005	-0.015
0.109	0.315	-0.889	0.062	0.405	-0.912	0.089	-0.047	0.078	-0.023	-0.054	0.033	0.044	0.050	0.033	-0.005
0.159	0.354	-0.861	0.058	0.407	-0.912	0.092	0.266	0.006	0.032	-0.017	0.060	0.093	0.011	0.061	0.002
0.197	0.330	-0.822	0.050	0.408	-0.911	0.097	0.424	0.010	0.077	-0.042	0.100	0.131	0.035	0.100	-0.000
0.151	0.373	-0.873	0.045	0.409	-0.911	0.051	0.307	0.027	0.036	-0.001	0.048	0.085	0.008	0.049	0.010
0.093	0.354	-0.873	0.042	0.409	-0.911	0.016	0.150	0.067	-0.018	-0.020	0.049	0.026	0.012	0.049	0.013
0.147	0.385	-0.869	0.038	0.410	-0.911	0.015	0.191	0.056	0.039	0.011	0.052	0.080	0.019	0.053	-0.001
0.147	0.385	-0.869	0.030	0.410	-0.912	0.018	0.434	0.021	0.047	0.010	0.052	0.079	0.019	0.053	-0.011
0.078	0.365	-0.881	0.026	0.411	-0.911	0.036	0.225	-0.005	-0.019	-0.009	0.041	0.009	0.000	0.041	-0.015
0.059	0.373	-0.912	0.022	0.410	-0.912	-0.032	0.229	0.014	-0.034	-0.001	0.009	0.011	0.007	0.010	-0.020
0.043	0.357	-0.897	0.020	0.408	-0.913	-0.084	0.102	0.048	-0.047	-0.015	0.026	0.027	0.009	0.026	-0.029
0.097	0.357	-0.873	0.015	0.408	-0.913	-0.014	0.284	0.006	0.012	-0.014	0.050	0.027	0.009	0.049	-0.030
0.067	0.369	-0.905	0.011	0.408	-0.913	0.025	0.212	0.016	-0.015	-0.003	0.018	0.005	0.003	0.018	-0.031
0.032	0.369	-0.932	0.008	0.408	-0.913	-0.042	0.165	0.039	-0.047	-0.002	-0.009	0.040	0.003	0.010	-0.025
0.040	0.357	-0.912	0.005	0.408	-0.913	0.023	0.136	0.006	-0.037	-0.014	0.010	0.033	0.009	0.010	-0.030
0.051	0.346	-0.916	0.003	0.408	-0.913	-0.005	0.145	-0.001	-0.023	-0.025	0.007	0.022	0.021	0.006	-0.032
0.040	0.354	-0.928	0.002	0.409	-0.913	0.076	0.056	-0.004	-0.033	-0.018	-0.006	0.034	0.014	0.006	-0.026
0.043	0.338	-0.920	0.004	0.410	-0.912	0.068	-0.099	0.032	-0.031	-0.035	0.002	0.031	0.029	0.002	-0.017
0.063	0.354	-0.909	0.001	0.410	-0.912	0.017	0.131	0.020	-0.010	-0.020	0.013	0.013	0.014	0.014	-0.016
0.093	0.334	-0.889	-0.001	0.412	-0.911	0.095	0.143	0.006	0.024	-0.040	0.032	0.017	0.033	0.033	-0.006
0.051	0.361	-0.916	-0.000	0.413	-0.911	0.073	-0.041	0.041	-0.019	-0.014	0.004	0.026	0.007	0.005	-0.007
0.101	0.350	-0.885	-0.004	0.414	-0.910	0.093	0.192	-0.006	0.034	-0.028	0.035	0.024	0.018	0.037	-0.011
0.032	0.377	-0.916	-0.004	0.415	-0.910	0.066	0.032	0.017	-0.035	-0.002	0.003	0.046	0.009	0.005	-0.016
0.032	0.346	-0.912	-0.006	0.416	-0.909	0.057	0.072	0.026	-0.033	-0.034	0.007	0.047	0.023	0.008	-0.013
0.051	0.346	-0.912	-0.006	0.417	-0.909	0.058	0.036	0.043	-0.013	-0.034	0.006	0.028	0.023	0.008	-0.015
0.063	0.330	-0.897	-0.009	0.419	-0.908	0.094	0.144	0.015	0.001	-0.051	0.021	0.017	0.039	0.024	-0.012
0.078	0.357	-0.905	-0.011	0.421	-0.907	0.127	0.160	-0.015	0.019	-0.026	0.012	0.003	0.012	0.017	-0.013
0.028	0.346	-0.944	-0.012	0.421	-0.907	0.038	0.016	0.017	-0.031	-0.038	-0.027	0.054	0.023	0.023	-0.007
0.005	0.334	-0.952	-0.014	0.421	-0.907	-0.007	0.103	0.011	-0.052	-0.049	-0.035	0.078	0.034	0.030	-0.005
0.059	0.350	-0.944	-0.017	0.421	-0.907	-0.007	0.209	0.000	0.005	-0.034	-0.027	0.024	0.018	0.022	-0.008
0.040	0.346	-0.960	-0.021	0.420	-0.907	0.001	0.224	0.012	-0.010	-0.037	-0.043	0.044	0.021	0.038	-0.003
0.032	0.350	-0.940	-0.025	0.421	-0.907	0.052	0.199	0.042	-0.014	-0.034	-0.024	0.052	0.016	0.019	0.009
0.036	0.361	-0.956	-0.029	0.423	-0.906	0.138	0.170	0.076	-0.006	-0.025	-0.041	0.049	0.004	0.035	0.014
0.036	0.338	-0.979	-0.033	0.426	-0.904	0.188	0.190	0.124	-0.002	-0.051	-0.066	0.050	0.026	0.059	0.007
0.074	0.365	-0.909	-0.041	0.431	-0.901	0.274	0.384	0.128	0.044	-0.028	0.002	0.012	0.002	0.012	-0.005
0.005	0.408	-0.873	-0.046	0.438	-0.898	0.378	0.283	0.117	-0.019	0.008	0.034	0.081	0.045	0.047	-0.018
-0.030	0.450	-0.842	-0.051	0.445	-0.894	0.404	0.220	0.111	-0.049	0.043	0.062	0.116	0.089	0.078	-0.025
-0.022	0.462	-0.838	-0.056	0.452	-0.890	0.394	0.196	0.089	-0.037	0.048	0.062	0.108	0.101	0.082	-0.037
0.001	0.442	-0.885	-0.059	0.457	-0.887	0.308	0.186	0.074	-0.010	0.023	0.012	0.085	0.083	0.035	-0.028
-0.026	0.439	-0.928	-0.059	0.462	-0.885	0.279	-0.085	0.101	-0.038	0.014	-0.034	0.112	0.080	0.009	-0.007
0.017	0.431	-0.936	-0.060	0.466	-0.883	0.227	0.047	0.089	0.006	0.003	-0.044	0.070	0.073	0.017	0.021
0.036	0.458	-0.932	-0.058	0.469	-0.881	0.217	-0.124	0.081	0.023	0.026	-0.042	0.050	0.100	0.013	0.045
0.086	0.466	-0.948	-0.058	0.472	-0.880	0.161	-0.061	0.082	0.072	0.031	-0.059	0.000	0.109	0.028	0.076
0.101	0.477	-0.968	-0.056	0.474	-0.879	0.139	-0.115	0.067	0.086	0.041	-0.080	0.016	0.121	0.048	0.104
0.132	0.493	-0.968	-0.053	0.476	-0.878	0.073	-0.171	0.044	0.113	0.055	-0.080	0.047	0.136	0.048	0.122
0.167	0.481	-0.960	-0.053	0.476	-0.878	0.054	0.049	-0.013	0.148	0.043	-0.073	0.082	0.125	0.040	0.134
0.128	0.454	-0.968	-0.048	0.477	-0.877	0.061	-0.248	-0.007	0.105	0.015	-0.081	0.044	0.098	0.047	0.148
0.151	0.415	-0.983	-0.044	0.478	-0.877	0.079	-0.202	0.026	0.124	-0.025	-0.097	0.067	0.060	0.063	0.146
0.178	0.415	-0.999	-0.043	0.480	-0.876	0.093	-0.013	0.011	0.150	-0.026	-0.114	0.094	0.060	0.079	0.138
0.128	0.400	-0.987	-0.039	0.481	-0.876	0.110	-0.194	0.032	0.096	-0.043	-0.103	0.044	0.045	0.067	0.142
0.140	0.412	-0.960	-0.035	0.483	-0.875	0.106	-0.222	0.020	0.104	-0.033	-0.076	0.055	0.057	0.040	0.127
0.174	0.415	-0.940	-0.035	0.484	-0.874	0.078	0.018	-0.001	0.138	-0.030	-0.057	0.090	0.061	0.020	0.109
0.093	0.427	-0.956	-0.028	0.484	-0.875	0.023	-0.390	0.058	0.051	-0.019	-0.072	0.009	0.072	0.035	0.102
0.128	0.412	-0.905	-0.027	0.484	-0.874	0.026	-0.050	0.012	0.084	-0.035	-0.021	0.043	0.057	0.016	0.096
0.136	0.454	-0.893	-0.027	0.483	-0.875	-0.057	0.022	0.006	0.092	0.009	-0.009	0.051	0.099	0.028	0.080
0.132	0.458	-0.928	-0.024	0.482	-0.876	-0.088	-0.167	0.034	0.085	0.015	-0.043	0.046	0.103	0.007	0.082
0.093	0.473	-0.956	-0.023	0.479	-0.877	-0.135	-0.015	-0.034	0.045	0.033	-0.069	0.007	0.119	0.035	0.080
0.136	0.477	-0.897	-0.021	0.476	-0.879	-0.205	-0.030	-0.083	0.086	0.040	-0.008	0.050	0.123	0.024	0.068
0.124	0.470	-0.920	-0.017	0.470	-0.882	-0.305	-0.193	-0.023	0.070	0.038	-0.029	0.038	0.116	0.001	0.063
0.074	0.450	-0.924	-0.017	0.465	-0.885	-0.307	0.062	-0.052	0.020	0.024	-0.030	0.012	0.097	0.003	0.058
0.128	0.473	-0.889	-0.015	0.460	-0.888	-0.253	-0.071	-0.070	0.072	0.052	0.008	0.042	0.120	0.032	0.043
0.101	0.431	-0.897	-0.017	0.454	-0.891	-0.338	0.154	-0.045	0.047	0.015	0.003	0.015	0.078	0.025	0.017
0.051	0.415	-0.920	-0.019	0.450	-0.893	-0.252	0.127	0.011	-0.001	0.004	-0.019	0.035	0.064	0.001	0.013
-0.003	0.392	-0.893	-0.016	0.444	-0.896	-0.315	-0.187	0.002	-0.058	-0.013	0.012	0.090	0.041	0.028	0.001
0.074	0.427	-0.893	-0.016	0.439	-0.898	-0.273	0.016	-0.017	0.019	0.027	0.014	0.013	0.077	0.028	-0.011
0.051	0.427	-0.924	-0.016	0.432	-0.902	-0.377	0.051	-0.024	-0.004	0.034	-0.014	0.036	0.078	0.003	-0.008
0.047	0.435	-0.885	-0.016	0.424	-0.906	-0.451	0.028	-0.059	-0.008	0.049	0.029	0.039	0.086	0.037	0.002
0.082	0.427	-0.909	-0.016	0.417	-0.909	-0.392	0.038	-0.100	0.026	0.049	0.009	0.004	0.079	0.014	-0.008
0.032	0.419	-0.956	-0.016	0.407	-0.913	-0.554	0.060	-0.034	-0.023	0.051	-0.034	0.055	0.071	0.033	-0.013
0.017	0.404	-0.936	-0.014	0.397	-0.918	-0.532	-0.126	-0.040	-0.041	0.045	-0.010	0.070	0.056	0.013	-0.011
0.036	0.365	-0.916	-0.012	0.387	-0.922	-0.562	-0.021	-0.099	-0.023	0.017	0.014	0.051	0.017	0.007	-0.027
0.067	0.338	-0.897	-0.011	0.378	-0.926	-0.471	0.004	-0.147	0.006	-0.001	0.038	0.020	0.010	0.027	-0.029
0.017	0.296	-0.897	-0.007	0.368	-0.930	-0.535	-0.136	-0.131	-0.047	-0.033	0.042	0.070	0.052	0.027	-0.026
0.051	0.292	-0.928	-0.006	0.357	-0.934	-0.591	-0.026	-0.124	-0.014	-0.026	0.015	0.035	0.056	0.004	-0.023
0.055	0.276	-0.916	-0.003	0.347	-0.938	-0.542	-0.091	-0.115	-0.013	-0.031	0.030	0.031	0.072	0.008	-0.034
0.070	0.284	-0.905	-0.005	0.336	-0.942	-0.569	0.117	-0.084	0.004	-0.013	0.046	0.016	0.064	0.020	-0.025
0.017	0.272	-0.905	-0.004	0.326	-0.945	-0.489	-0.010	-0.083	-0.051	-0.015	0.049	0.070	0.076	0.020	-0.036
0.067	0.276	-0.920	-0.006	0.318	-0.948	-0.463	0.137	-0.071	0.001	-0.002	0.036	0.020	0.072	0.005	-0.038
-0.010	0.238	-0.968	-0.002	0.310	-0.951	-0.373	-0.204	0.002	-0.080	-0.033	-0.008	0.096	0.111	0.043	-0.042
0.032	0.234	-0.964	-0.000	0.302	-0.953	-0.414	-0.103	0.044	-0.039	-0.029	-0.002	0.054	0.115	0.039	-0.028
0.043	0.245	-0.952	0.002	0.295	-0.956	-0.377	-0.107	0.079	-0.029	-0.010	0.012	0.042	0.103	0.027	-0.030
0.090	0.230	-0.936	0.001	0.289	-0.957	-0.299	0.032	0.067	0.018	-0.020	0.030	0.004	0.118	0.011	-0.014
0.055	0.234	-0.956	0.001	0.283	-0.959	-0.293	0.006	0.056	-0.017	-0.010	0.012	0.030	0.114	0.030	-0.013
0.090	0.199	-0.936	-0.001	0.278	-0.961	-0.259	0.112	0.036	0.020	-0.040	0.033	0.004	0.149	0.011	-0.007
0.043	0.207	-0.956	-0.001	0.273	-0.962	-0.266	-0.011	0.049	-0.026	-0.027	0.015	0.042	0.141	0.030	-0.013
0.078	0.214	-0.948	-0.002	0.266	-0.964	-0.343	0.024	0.027	0.009	-0.012	0.025	0.007	0.134	0.022	-0.014
0.051	0.207	-0.948	-0.001	0.261	-0.965	-0.251	-0.030	0.033	-0.019	-0.015	0.026	0.034	0.141	0.022	-0.027
0.047	0.195	-0.964	-0.002	0.256	-0.967	-0.264	0.058	-0.030	-0.022	-0.021	0.012	0.038	0.153	0.038	-0.032
0.017	0.187	-0.956	-0.002	0.252	-0.968	-0.210	0.011	-0.027	-0.052	-0.024	0.021	0.068	0.161	0.030	-0.043
0.017	0.187	-0.956	-0.002	0.248	-0.969	-0.164	0.003	-0.010	-0.052	-0.021	0.022	0.068	0.160	0.030	-0.038
0.009	0.180	-0.987	0.002	0.243	-0.970	-0.263	-0.180	0.002	-0.064	-0.023	-0.008	0.076	0.168	0.062	-0.037
0.086	0.199	-0.952	0.003	0.241	-0.971	-0.102	-0.062	-0.013	0.012	-0.002	0.028	0.001	0.149	0.026	-0.025
0.063	0.180	-0.952	0.003	0.240	-0.971	-0.057	0.029	-0.004	-0.011	-0.020	0.028	0.022	0.168	0.026	-0.020
0.074	0.203	-0.975	-0.000	0.238	-0.971	-0.054	0.170	-0.016	0.004	0.005	0.005	0.010	0.144	0.049	-0.014
0.043	0.195	-0.968	-0.000	0.238	-0.971	-0.031	0.018	-0.009	-0.027	-0.002	0.013	0.040	0.152	0.041	-0.015
0.047	0.199	-0.979	0.000	0.237	-0.971	-0.009	-0.034	-0.013	-0.024	0.002	0.001	0.036	0.148	0.053	-0.017
0.082	0.149	-0.936	-0.001	0.238	-0.971	0.066	0.071	-0.024	0.012	-0.050	0.044	0.001	0.198	0.009	-0.022
0.036	0.191	-0.979	0.000	0.240	-0.971	0.078	-0.035	-0.019	-0.035	-0.009	0.000	0.048	0.156	0.052	-0.019
0.059	0.160	-0.948	0.002	0.242	-0.970	0.133	-0.063	0.006	-0.014	-0.042	0.031	0.024	0.187	0.021	-0.018
0.070	0.180	-0.940	0.001	0.244	-0.970	0.116	0.021	0.015	-0.002	-0.025	0.039	0.013	0.167	0.013	-0.015
0.067	0.184	-0.952	0.001	0.247	-0.969	0.174	0.053	-0.005	-0.005	-0.024	0.026	0.017	0.164	0.024	-0.015
0.086	0.187	-0.956	-0.003	0.251	-0.968	0.179	0.194	-0.021	0.018	-0.023	0.021	0.003	0.160	0.028	-0.015
0.036	0.195	-0.975	-0.003	0.254	-0.967	0.197	-0.011	0.005	-0.033	-0.019	0.001	0.047	0.152	0.047	-0.018
0.036	0.203	-0.987	-0.003	0.257	-0.966	0.161	0.031	0.004	-0.032	-0.015	-0.012	0.047	0.144	0.059	-0.023
0.043	0.214	-0.956	-0.004	0.261	-0.965	0.218	0.088	-0.034	-0.023	-0.007	0.019	0.039	0.132	0.027	-0.025
0.032	0.203	-0.948	-0.003	0.265	-0.964	0.197	-0.089	-0.006	-0.037	-0.022	0.026	0.050	0.143	0.018	-0.027
0.074	0.214	-0.968	-0.002	0.269	-0.963	0.197	0.009	-0.009	0.005	-0.014	0.005	0.008	0.131	0.038	-0.021
0.028	0.195	-0.964	-0.001	0.274	-0.962	0.269	-0.047	-0.010	-0.042	-0.039	0.008	0.054	0.150	0.034	-0.023
0.078	0.230	-0.956	-0.004	0.278	-0.961	0.219	0.137	-0.030	0.010	-0.008	0.015	0.004	0.115	0.026	-0.014
0.032	0.230	-0.956	-0.003	0.284	-0.959	0.321	-0.028	-0.035	-0.037	-0.014	0.013	0.050	0.114	0.025	-0.023
0.067	0.257	-0.983	-0.002	0.288	-0.958	0.239	-0.011	-0.031	-0.003	0.009	-0.016	0.016	0.087	0.053	-0.017
0.020	0.222	-0.968	-0.002	0.294	-0.956	0.333	-0.015	-0.025	-0.050	-0.032	-0.002	0.062	0.121	0.037	-0.023
0.070	0.261	-0.948	0.000	0.299	-0.954	0.261	-0.092	-0.019	-0.002	0.001	0.016	0.012	0.082	0.017	-0.018
0.043	0.245	-0.960	-0.000	0.305	-0.952	0.313	0.042	-0.000	-0.028	-0.020	0.003	0.040	0.097	0.029	-0.022
0.063	0.272	-0.956	0.002	0.310	-0.951	0.287	-0.115	0.011	-0.011	0.002	0.005	0.021	0.070	0.025	-0.016
0.055	0.261	-0.952	0.001	0.315	-0.949	0.273	0.076	-0.016	-0.018	-0.015	0.007	0.029	0.081	0.021	-0.018
0.055	0.269	-0.952	-0.001	0.321	-0.947	0.279	0.102	-0.023	-0.016	-0.012	0.005	0.029	0.073	0.020	-0.016
0.055	0.269	-0.952	0.000	0.325	-0.946	0.216	-0.068	0.023	-0.018	-0.016	0.004	0.029	0.072	0.020	-0.018
0.055	0.280	-0.956	-0.001	0.330	-0.944	0.284	0.075	0.001	-0.016	-0.009	-0.002	0.029	0.060	0.024	-0.022
0.051	0.288	-0.940	-0.001	0.335	-0.942	0.257	-0.007	0.021	-0.020	-0.006	0.012	0.033	0.052	0.008	-0.020
0.028	0.296	-0.952	-0.001	0.341	-0.940	0.325	0.003	0.041	-0.043	-0.004	-0.001	0.056	0.044	0.020	-0.018
0.067	0.292	-0.940	-0.002	0.345	-0.939	0.261	0.064	0.004	-0.004	-0.013	0.009	0.018	0.047	0.008	-0.017
0.059	0.300	-0.960	-0.001	0.350	-0.937	0.271	-0.031	-0.002	-0.012	-0.010	-0.013	0.026	0.039	0.027	-0.011
0.063	0.288	-0.940	-0.001	0.353	-0.936	0.152	-0.016	-0.000	-0.009	-0.024	0.006	0.022	0.050	0.007	-0.007
0.082	0.315	-0.928	-0.002	0.358	-0.934	0.266	0.094	-0.035	0.012	-0.002	0.016	0.003	0.023	0.005	0.001
0.051	0.307	-0.952	-0.001	0.362	-0.932	0.214	-0.052	-0.029	-0.020	-0.014	-0.009	0.034	0.030	0.019	-0.003
0.101	0.311	-0.952	-0.002	0.366	-0.931	0.256	0.106	-0.052	0.031	-0.015	-0.011	0.016	0.026	0.018	-0.003
0.032	0.296	-0.960	-0.001	0.370	-0.929	0.213	-0.008	-0.031	-0.039	-0.034	-0.021	0.053	0.041	0.026	-0.016
0.059	0.284	-0.936	-0.003	0.373	-0.928	0.201	0.107	-0.037	-0.010	-0.049	0.002	0.027	0.052	0.002	-0.020
0.013	0.257	-0.916	-0.000	0.377	-0.926	0.203	-0.116	-0.038	-0.059	-0.079	0.020	0.073	0.079	0.017	-0.042
0.047	0.272	-0.901	-0.001	0.380	-0.925	0.180	0.061	-0.043	-0.023	-0.067	0.035	0.039	0.063	0.033	-0.043
-0.010	0.276	-0.928	0.001	0.383	-0.924	0.181	-0.113	-0.043	-0.083	-0.066	0.006	0.097	0.058	0.005	-0.047
0.047	0.307	-0.912	0.004	0.387	-0.922	0.204	-0.074	-0.088	-0.028	-0.038	0.020	0.039	0.027	0.021	-0.043
0.043	0.319	-0.924	0.003	0.389	-0.921	0.164	0.064	-0.089	-0.031	-0.030	0.007	0.043	0.015	0.009	-0.043
0.020	0.354	-0.956	0.003	0.393	-0.920	0.194	0.031	-0.067	-0.054	0.002	-0.026	0.067	0.021	0.022	-0.032
0.043	0.361	-0.928	0.004	0.397	-0.918	0.223	-0.042	-0.049	-0.033	0.005	-0.000	0.044	0.029	0.005	-0.036
0.051	0.392	-0.924	0.005	0.402	-0.916	0.297	-0.004	-0.042	-0.025	0.031	0.001	0.037	0.061	0.010	-0.038
0.009	0.388	-0.948	0.008	0.407	-0.913	0.288	-0.133	-0.014	-0.070	0.022	-0.025	0.080	0.058	0.013	-0.037
0.024	0.408	-0.964	0.010	0.413	-0.911	0.287	-0.153	-0.015	-0.058	0.036	-0.043	0.064	0.078	0.029	-0.034
0.036	0.396	-0.944	0.014	0.418	-0.908	0.305	-0.161	-0.042	-0.049	0.019	-0.025	0.053	0.068	0.009	-0.035
0.063	0.412	-0.948	0.016	0.423	-0.906	0.288	-0.095	-0.087	-0.025	0.029	-0.032	0.027	0.084	0.013	-0.029
0.043	0.388	-0.956	0.020	0.429	-0.903	0.345	-0.171	-0.106	-0.048	-0.000	-0.042	0.046	0.062	0.021	-0.031
0.047	0.400	-0.968	0.026	0.435	-0.900	0.320	-0.264	-0.089	-0.050	0.006	-0.057	0.042	0.074	0.033	-0.028
0.032	0.404	-0.952	0.030	0.440	-0.898	0.304	-0.172	-0.080	-0.069	0.005	-0.044	0.057	0.079	0.017	-0.030
0.070	0.439	-0.940	0.034	0.446	-0.895	0.318	-0.170	-0.090	-0.035	0.034	-0.035	0.018	0.115	0.006	-0.027
0.070	0.439	-0.940	0.040	0.451	-0.892	0.292	-0.268	-0.093	-0.041	0.029	-0.038	0.018	0.116	0.006	-0.020
0.093	0.427	-0.928	0.046	0.455	-0.889	0.249	-0.296	-0.088	-0.024	0.013	-0.028	0.006	0.106	0.006	-0.006
0.120	0.435	-0.924	0.051	0.459	-0.887	0.216	-0.244	-0.089	-0.002	0.017	-0.027	0.033	0.114	0.010	-0.002
0.140	0.462	-0.924	0.054	0.461	-0.886	0.151	-0.097	-0.103	0.014	0.042	-0.028	0.053	0.142	0.009	0.007
0.120	0.473	-0.912	0.058	0.463	-0.884	0.135	-0.203	-0.071	-0.009	0.051	-0.018	0.035	0.154	0.021	0.009
0.140	0.489	-0.932	0.062	0.466	-0.883	0.135	-0.151	-0.069	0.006	0.064	-0.039	0.054	0.171	0.001	0.016
0.124	0.489	-0.928	0.066	0.468	-0.881	0.124	-0.210	-0.037	-0.013	0.062	-0.036	0.040	0.171	0.005	0.020
0.170	0.489	-0.932	0.069	0.469	-0.880	0.083	-0.130	-0.053	0.030	0.061	-0.041	0.086	0.172	0.001	0.030
0.170	0.512	-0.940	0.071	0.469	-0.880	-0.004	-0.027	-0.077	0.028	0.084	-0.049	0.087	0.196	0.007	0.035
0.170	0.489	-0.952	0.072	0.467	-0.881	-0.092	-0.015	-0.046	0.027	0.063	-0.060	0.087	0.174	0.018	0.038
0.174	0.470	-0.936	0.071	0.465	-0.882	-0.102	0.075	-0.013	0.032	0.045	-0.043	0.092	0.155	0.002	0.028
0.155	0.439	-0.901	0.070	0.463	-0.883	-0.106	0.073	0.028	0.014	0.016	-0.007	0.073	0.126	0.033	0.011
0.132	0.439	-0.893	0.067	0.462	-0.884	-0.089	0.119	0.029	-0.007	0.018	0.002	0.050	0.127	0.041	-0.005
0.090	0.450	-0.901	0.068	0.459	-0.886	-0.147	-0.019	0.018	-0.049	0.032	-0.004	0.009	0.139	0.034	-0.020
0.101	0.450	-0.897	0.068	0.455	-0.888	-0.228	0.021	-0.032	-0.038	0.036	0.002	0.020	0.140	0.038	-0.024
0.109	0.431	-0.905	0.070	0.449	-0.891	-0.330	-0.088	-0.067	-0.032	0.023	-0.003	0.029	0.122	0.030	-0.023
0.140	0.404	-0.905	0.073	0.443	-0.893	-0.306	-0.134	-0.113	-0.005	0.002	-0.001	0.060	0.096	0.030	-0.008
0.151	0.373	-0.885	0.074	0.439	-0.896	-0.245	0.035	-0.158	0.006	-0.024	0.021	0.072	0.065	0.050	-0.003
0.186	0.369	-0.897	0.075	0.434	-0.898	-0.222	0.055	-0.160	0.039	-0.024	0.012	0.106	0.062	0.038	-0.001
0.136	0.334	-0.912	0.078	0.431	-0.899	-0.141	-0.057	-0.142	-0.013	-0.055	-0.003	0.056	0.028	0.023	-0.003
0.120	0.334	-0.932	0.081	0.429	-0.900	-0.117	-0.127	-0.113	-0.032	-0.053	-0.022	0.041	0.029	0.003	0.001
0.136	0.338	-0.936	0.085	0.427	-0.900	-0.055	-0.180	-0.085	-0.020	-0.048	-0.025	0.057	0.033	0.001	0.001
0.167	0.357	-0.932	0.088	0.426	-0.900	-0.034	-0.092	-0.087	0.008	-0.027	-0.021	0.088	0.054	0.004	0.009
0.201	0.357	-0.901	0.087	0.426	-0.900	0.031	0.113	-0.068	0.043	-0.027	0.011	0.123	0.054	0.035	0.018
0.186	0.381	-0.909	0.086	0.427	-0.900	0.035	0.078	-0.022	0.029	-0.005	0.003	0.108	0.078	0.027	0.017
0.178	0.388	-0.924	0.086	0.427	-0.900	0.031	-0.015	-0.005	0.021	0.003	-0.013	0.100	0.086	0.012	0.012
0.140	0.373	-0.920	0.086	0.428	-0.899	0.072	0.031	-0.005	-0.017	-0.014	-0.010	0.062	0.071	0.016	0.002
0.143	0.361	-0.901	0.085	0.429	-0.899	0.033	0.060	-0.003	-0.013	-0.026	0.010	0.066	0.060	0.036	-0.003
0.143	0.361	-0.901	0.084	0.430	-0.899	0.082	0.086	0.012	-0.011	-0.027	0.009	0.066	0.060	0.036	-0.011
0.147	0.392	-0.928	0.082	0.431	-0.899	0.055	0.062	0.033	-0.006	0.003	-0.019	0.070	0.091	0.008	-0.007
0.132	0.400	-0.932	0.084	0.432	-0.898	0.050	-0.078	0.043	-0.023	0.010	-0.023	0.056	0.099	0.004	-0.003
0.163	0.419	-0.909	0.083	0.432	-0.898	-0.003	0.035	0.031	0.009	0.029	0.001	0.087	0.118	0.028	-0.004
0.159	0.427	-0.897	0.083	0.433	-0.898	0.040	0.029	-0.015	0.005	0.036	0.012	0.083	0.126	0.040	-0.004
0.143	0.415	-0.893	0.083	0.432	-0.898	-0.030	0.041	-0.039	-0.010	0.025	0.016	0.068	0.114	0.044	-0.007
0.155	0.415	-0.905	0.081	0.431	-0.899	-0.052	0.114	-0.059	0.003	0.026	0.005	0.080	0.114	0.032	-0.010
0.120	0.400	-0.909	0.083	0.429	-0.899	-0.088	-0.093	-0.042	-0.034	0.013	0.002	0.046	0.098	0.028	-0.010
0.151	0.388	-0.905	0.084	0.426	-0.901	-0.143	0.027	-0.045	-0.003	0.004	0.007	0.077	0.086	0.032	-0.013
0.163	0.381	-0.893	0.081	0.424	-0.902	-0.101	0.151	-0.021	0.011	-0.002	0.020	0.089	0.078	0.044	-0.013
0.124	0.365	-0.901	0.081	0.423	-0.903	-0.092	0.042	0.004	-0.027	-0.015	0.013	0.051	0.062	0.037	-0.009
0.159	0.381	-0.893	0.079	0.422	-0.903	-0.021	0.094	-0.013	0.009	0.001	0.022	0.086	0.077	0.045	-0.009
0.143	0.381	-0.885	0.079	0.421	-0.904	-0.073	0.058	-0.013	-0.006	0.002	0.030	0.071	0.077	0.053	-0.012
0.143	0.385	-0.924	0.078	0.418	-0.905	-0.114	0.058	-0.017	-0.005	0.008	-0.008	0.072	0.081	0.014	-0.009
0.136	0.392	-0.905	0.076	0.415	-0.907	-0.172	0.128	-0.034	-0.011	0.019	0.013	0.064	0.088	0.033	-0.012
0.151	0.373	-0.865	0.074	0.412	-0.908	-0.173	0.165	-0.062	0.007	0.003	0.054	0.080	0.069	0.073	-0.015
0.140	0.354	-0.885	0.072	0.409	-0.910	-0.174	0.143	-0.056	-0.003	-0.013	0.036	0.069	0.049	0.053	-0.019
0.124	0.330	-0.881	0.070	0.404	-0.912	-0.216	0.104	-0.037	-0.017	-0.032	0.042	0.053	0.024	0.056	-0.020
0.120	0.330	-0.909	0.067	0.399	-0.914	-0.278	0.188	-0.022	-0.017	-0.027	0.017	0.050	0.024	0.028	-0.023
0.120	0.323	-0.901	0.065	0.394	-0.917	-0.246	0.159	-0.041	-0.015	-0.030	0.028	0.051	0.015	0.036	-0.030
0.109	0.357	-0.928	0.063	0.389	-0.919	-0.294	0.150	-0.042	-0.024	0.011	0.002	0.040	0.049	0.008	-0.024
0.078	0.342	-0.932	0.062	0.384	-0.921	-0.264	0.033	-0.049	-0.055	0.000	0.001	0.009	0.032	0.004	-0.025
0.132	0.354	-0.920	0.059	0.379	-0.924	-0.267	0.208	-0.080	0.002	0.017	0.015	0.064	0.042	0.015	-0.023
0.109	0.334	-0.920	0.059	0.374	-0.926	-0.244	0.075	-0.056	-0.020	0.002	0.017	0.041	0.021	0.015	-0.025
0.113	0.323	-0.944	0.059	0.370	-0.927	-0.236	-0.018	-0.032	-0.017	-0.005	-0.005	0.045	0.008	0.009	-0.015
0.086	0.330	-0.956	0.059	0.365	-0.929	-0.223	0.042	-0.010	-0.043	0.007	-0.015	0.019	0.014	0.021	-0.016
0.128	0.327	-0.940	0.058	0.361	-0.931	-0.201	0.068	-0.008	0.000	0.007	0.002	0.061	0.009	0.005	-0.015
0.124	0.319	-0.928	0.056	0.358	-0.932	-0.170	0.129	-0.003	-0.002	0.003	0.016	0.058	0.000	0.007	-0.014
0.101	0.315	-0.948	0.054	0.356	-0.933	-0.094	0.092	0.007	-0.023	0.001	-0.003	0.035	0.005	0.012	-0.012
0.113	0.303	-0.948	0.052	0.354	-0.934	-0.119	0.096	0.000	-0.010	-0.008	-0.002	0.047	0.018	0.012	-0.014
0.093	0.311	-0.956	0.054	0.352	-0.934	-0.091	-0.084	0.012	-0.031	0.001	-0.010	0.028	0.011	0.020	-0.014
0.117	0.303	-0.936	0.053	0.349	-0.935	-0.134	0.044	0.018	-0.007	-0.004	0.011	0.051	0.020	0.001	-0.009
0.120	0.307	-0.932	0.053	0.348	-0.936	-0.096	0.030	0.010	-0.003	0.002	0.016	0.055	0.018	0.003	-0.015
0.132	0.292	-0.924	0.049	0.345	-0.937	-0.126	0.243	-0.027	0.013	-0.011	0.025	0.066	0.034	0.011	-0.016
0.082	0.284	-0.936	0.048	0.342	-0.938	-0.145	0.037	0.000	-0.036	-0.016	0.014	0.016	0.043	0.001	-0.020
0.097	0.284	-0.920	0.047	0.339	-0.939	-0.133	0.060	-0.027	-0.020	-0.013	0.031	0.032	0.044	0.015	-0.024
0.097	0.280	-0.924	0.046	0.336	-0.941	-0.151	0.078	-0.032	-0.019	-0.014	0.028	0.032	0.049	0.011	-0.028
0.093	0.280	-0.928	0.046	0.333	-0.942	-0.178	0.035	-0.021	-0.022	-0.010	0.026	0.028	0.050	0.007	-0.023
0.109	0.280	-0.924	0.043	0.329	-0.943	-0.178	0.143	-0.029	-0.005	-0.007	0.031	0.044	0.051	0.010	-0.017
0.101	0.276	-0.944	0.044	0.326	-0.944	-0.159	0.006	-0.001	-0.012	-0.007	0.012	0.036	0.056	0.009	-0.014
0.120	0.276	-0.936	0.040	0.324	-0.945	-0.132	0.180	-0.011	0.010	-0.005	0.021	0.056	0.057	0.001	-0.013
0.097	0.265	-0.944	0.037	0.322	-0.946	-0.094	0.181	-0.015	-0.010	-0.014	0.014	0.033	0.069	0.010	-0.016
0.086	0.257	-0.952	0.036	0.320	-0.947	-0.092	0.073	0.005	-0.020	-0.020	0.007	0.022	0.078	0.018	-0.021
0.067	0.265	-0.968	0.036	0.318	-0.947	-0.095	0.008	0.022	-0.039	-0.011	-0.008	0.003	0.071	0.034	-0.024
0.070	0.265	-0.948	0.036	0.316	-0.948	-0.076	-0.035	0.028	-0.036	-0.009	0.012	0.007	0.072	0.014	-0.023
0.101	0.261	-0.928	0.034	0.315	-0.949	-0.067	0.161	0.006	-0.002	-0.011	0.033	0.038	0.076	0.005	-0.022
0.101	0.265	-0.932	0.033	0.314	-0.949	-0.041	0.051	0.019	-0.001	-0.007	0.029	0.039	0.073	0.001	-0.021
0.090	0.261	-0.944	0.031	0.312	-0.949	-0.077	0.067	0.017	-0.012	-0.009	0.018	0.027	0.077	0.011	-0.020
0.074	0.257	-0.964	0.032	0.311	-0.950	-0.094	-0.008	0.033	-0.027	-0.011	-0.001	0.013	0.082	0.031	-0.018
0.067	0.261	-0.952	0.031	0.309	-0.950	-0.064	0.042	0.005	-0.034	-0.006	0.011	0.005	0.079	0.019	-0.020
0.101	0.269	-0.948	0.030	0.308	-0.951	-0.081	0.064	0.004	0.002	0.004	0.016	0.040	0.072	0.015	-0.019
0.086	0.242	-0.940	0.028	0.306	-0.952	-0.063	0.097	0.020	-0.012	-0.022	0.024	0.026	0.100	0.007	-0.016
0.090	0.249	-0.944	0.027	0.305	-0.952	-0.071	0.057	0.027	-0.007	-0.013	0.021	0.030	0.093	0.011	-0.010
0.086	0.257	-0.968	0.026	0.305	-0.952	0.027	0.048	0.040	-0.010	-0.005	-0.003	0.027	0.085	0.035	-0.012
0.086	0.257	-0.968	0.025	0.306	-0.952	0.027	0.031	0.047	-0.009	-0.006	-0.003	0.027	0.085	0.036	-0.012
0.078	0.265	-0.968	0.025	0.306	-0.952	0.049	0.040	0.026	-0.016	0.001	-0.003	0.020	0.077	0.036	-0.012
0.078	0.261	-0.960	0.025	0.307	-0.951	0.063	-0.007	0.020	-0.016	-0.004	0.004	0.020	0.082	0.028	-0.010
0.082	0.242	-0.948	0.024	0.308	-0.951	0.060	0.009	0.036	-0.012	-0.024	0.016	0.024	0.101	0.016	-0.009
0.109	0.253	-0.932	0.024	0.310	-0.950	0.091	0.049	0.033	0.016	-0.014	0.031	0.051	0.090	0.000	-0.012
0.093	0.253	-0.944	0.022	0.312	-0.950	0.088	0.101	0.039	0.002	-0.015	0.019	0.036	0.090	0.012	-0.013
0.070	0.265	-0.936	0.019	0.313	-0.950	0.086	0.113	0.038	-0.019	-0.005	0.026	0.013	0.078	0.004	-0.012
0.082	0.261	-0.916	0.018	0.315	-0.949	0.086	0.060	0.041	-0.006	-0.011	0.045	0.024	0.081	0.016	-0.013
0.086	0.257	-0.928	0.017	0.315	-0.949	0.052	0.061	0.041	-0.001	-0.015	0.033	0.028	0.085	0.004	-0.016
0.090	0.249	-0.928	0.013	0.317	-0.948	0.066	0.209	0.027	0.007	-0.024	0.033	0.032	0.092	0.004	-0.017
0.070	0.257	-0.944	0.011	0.317	-0.948	0.024	0.104	0.055	-0.010	-0.017	0.017	0.013	0.084	0.012	-0.017
0.047	0.249	-0.948	0.010	0.317	-0.948	0.015	0.038	0.092	-0.032	-0.024	0.013	0.010	0.091	0.016	-0.016
0.070	0.261	-0.928	0.008	0.317	-0.948	0.022	0.097	0.088	-0.007	-0.013	0.033	0.013	0.078	0.004	-0.017
0.078	0.257	-0.912	0.003	0.318	-0.948	0.057	0.211	0.067	0.005	-0.018	0.048	0.021	0.082	0.020	-0.017
0.074	0.272	-0.924	0.000	0.319	-0.948	0.054	0.160	0.071	0.005	-0.003	0.036	0.017	0.065	0.008	-0.012
0.055	0.272	-0.944	-0.003	0.319	-0.948	-0.010	0.153	0.065	-0.011	-0.003	0.017	0.002	0.065	0.012	-0.011
0.067	0.265	-0.932	-0.007	0.319	-0.948	0.022	0.180	0.050	0.004	-0.011	0.028	0.009	0.072	0.000	-0.013
0.055	0.269	-0.932	-0.010	0.319	-0.948	0.006	0.194	0.038	-0.004	-0.007	0.028	0.002	0.067	0.000	-0.015
0.036	0.269	-0.952	-0.012	0.319	-0.948	-0.003	0.093	0.064	-0.021	-0.007	0.009	0.021	0.066	0.020	-0.021
0.043	0.257	-0.940	-0.014	0.319	-0.948	0.021	0.072	0.075	-0.012	-0.019	0.020	0.013	0.077	0.008	-0.023
0.009	0.253	-0.952	-0.016	0.319	-0.947	0.032	0.098	0.086	-0.044	-0.023	0.008	0.047	0.080	0.020	-0.028
0.043	0.245	-0.928	-0.017	0.320	-0.947	0.047	0.018	0.084	-0.009	-0.031	0.032	0.012	0.086	0.004	-0.026
0.017	0.245	-0.940	-0.021	0.321	-0.947	0.052	0.168	0.071	-0.032	-0.032	0.020	0.038	0.085	0.007	-0.026
0.040	0.257	-0.936	-0.023	0.321	-0.947	0.030	0.121	0.081	-0.006	-0.021	0.023	0.015	0.072	0.003	-0.020
0.032	0.265	-0.936	-0.025	0.322	-0.946	0.040	0.088	0.076	-0.012	-0.014	0.023	0.022	0.063	0.003	-0.019
0.036	0.269	-0.940	-0.027	0.323	-0.946	0.047	0.110	0.066	-0.006	-0.010	0.019	0.017	0.058	0.007	-0.019
0.028	0.272	-0.944	-0.031	0.323	-0.946	0.050	0.173	0.060	-0.010	-0.007	0.015	0.024	0.052	0.011	-0.023
0.001	0.265	-0.948	-0.032	0.324	-0.946	0.030	0.034	0.077	-0.036	-0.015	0.011	0.050	0.059	0.015	-0.022
0.001	0.265	-0.948	-0.035	0.325	-0.945	0.058	0.119	0.061	-0.033	-0.016	0.010	0.050	0.057	0.015	-0.025
0.024	0.265	-0.940	-0.036	0.325	-0.945	0.032	0.076	0.074	-0.009	-0.016	0.018	0.026	0.056	0.007	-0.023
0.009	0.280	-0.952	-0.036	0.326	-0.945	0.076	-0.013	0.071	-0.024	-0.002	0.006	0.041	0.040	0.019	-0.021
0.028	0.269	-0.936	-0.041	0.327	-0.944	0.046	0.220	0.045	-0.000	-0.015	0.021	0.021	0.050	0.002	-0.018
0.005	0.269	-0.940	-0.041	0.328	-0.944	0.071	0.030	0.062	-0.023	-0.016	0.017	0.044	0.049	0.006	-0.017
0.013	0.272	-0.944	-0.043	0.329	-0.943	0.085	0.052	0.072	-0.014	-0.013	0.012	0.036	0.044	0.010	-0.014
0.013	0.265	-0.952	-0.044	0.331	-0.943	0.073	0.075	0.072	-0.012	-0.022	0.004	0.035	0.050	0.018	-0.017
0.024	0.269	-0.924	-0.047	0.332	-0.942	0.082	0.129	0.051	0.002	-0.019	0.031	0.023	0.046	0.010	-0.014
0.005	0.272	-0.936	-0.048	0.333	-0.942	0.041	0.057	0.063	-0.015	-0.016	0.019	0.041	0.041	0.001	-0.015
0.013	0.280	-0.932	-0.050	0.333	-0.941	0.054	0.101	0.059	-0.006	-0.009	0.022	0.033	0.033	0.003	-0.015
0.001	0.272	-0.936	-0.052	0.333	-0.941	-0.007	0.089	0.060	-0.015	-0.016	0.018	0.044	0.040	0.001	-0.017
0.009	0.272	-0.936	-0.054	0.334	-0.941	0.041	0.050	0.065	-0.006	-0.017	0.018	0.036	0.039	0.001	-0.015
-0.003	0.276	-0.940	-0.055	0.334	-0.941	0.039	0.036	0.075	-0.017	-0.014	0.014	0.047	0.035	0.005	-0.017
0.005	0.276	-0.936	-0.057	0.335	-0.941	0.046	0.095	0.065	-0.007	-0.014	0.018	0.039	0.034	0.000	-0.015
-0.010	0.284	-0.948	-0.058	0.336	-0.940	0.066	0.053	0.071	-0.021	-0.007	0.006	0.053	0.026	0.012	-0.014
0.001	0.276	-0.944	-0.060	0.337	-0.940	0.065	0.109	0.073	-0.007	-0.016	0.009	0.041	0.033	0.008	-0.016
0.005	0.276	-0.932	-0.062	0.338	-0.939	0.105	0.068	0.071	-0.002	-0.018	0.020	0.037	0.032	0.004	-0.017
-0.022	0.272	-0.940	-0.064	0.339	-0.939	0.053	0.095	0.076	-0.026	-0.022	0.012	0.063	0.035	0.004	-0.017
-0.010	0.261	-0.928	-0.066	0.341	-0.938	0.100	0.103	0.076	-0.013	-0.035	0.023	0.051	0.046	0.008	-0.019
-0.010	0.269	-0.928	-0.068	0.342	-0.937	0.092	0.051	0.092	-0.011	-0.029	0.023	0.050	0.038	0.009	-0.024
-0.018	0.265	-0.936	-0.069	0.344	-0.937	0.095	0.055	0.096	-0.017	-0.034	0.014	0.057	0.041	0.001	-0.024
-0.037	0.265	-0.948	-0.070	0.345	-0.936	0.091	0.003	0.113	-0.036	-0.036	0.002	0.076	0.040	0.011	-0.025
-0.033	0.269	-0.948	-0.071	0.346	-0.935	0.082	0.028	0.116	-0.031	-0.033	0.001	0.071	0.035	0.010	-0.027
-0.030	0.272	-0.952	-0.072	0.347	-0.935	0.083	-0.011	0.115	-0.026	-0.031	-0.003	0.067	0.031	0.014	-0.027
-0.037	0.276	-0.952	-0.073	0.349	-0.934	0.093	0.031	0.121	-0.033	-0.028	-0.004	0.074	0.026	0.014	-0.020
-0.030	0.272	-0.948	-0.075	0.351	-0.933	0.137	0.057	0.122	-0.023	-0.034	-0.000	0.066	0.029	0.010	-0.013
-0.018	0.284	-0.972	-0.078	0.353	-0.932	0.139	0.106	0.120	-0.009	-0.025	-0.025	0.053	0.017	0.033	-0.007
-0.022	0.303	-0.991	-0.082	0.354	-0.932	0.085	0.199	0.097	-0.009	-0.007	-0.045	0.057	0.002	0.052	-0.001
-0.022	0.303	-0.991	-0.085	0.355	-0.931	0.065	0.130	0.112	-0.006	-0.008	-0.046	0.056	0.003	0.052	0.002
-0.049	0.300	-1.023	-0.088	0.356	-0.930	0.083	0.149	0.136	-0.029	-0.013	-0.078	0.083	0.000	0.083	0.004
-0.049	0.257	-1.003	-0.091	0.358	-0.929	0.119	0.068	0.163	-0.027	-0.057	-0.059	0.082	0.042	0.063	0.007
-0.026	0.234	-0.975	-0.094	0.361	-0.928	0.229	0.135	0.198	-0.000	-0.083	-0.033	0.059	0.065	0.035	0.009
-0.014	0.230	-0.964	-0.098	0.367	-0.925	0.361	0.122	0.273	0.015	-0.093	-0.024	0.046	0.068	0.023	0.008
-0.018	0.269	-0.936	-0.104	0.377	-0.921	0.572	0.194	0.344	0.017	-0.064	-0.001	0.050	0.029	0.005	0.005
-0.037	0.319	-0.905	-0.109	0.389	-0.915	0.710	0.133	0.368	0.003	-0.026	0.025	0.068	0.021	0.037	0.003
-0.049	0.350	-0.881	-0.113	0.401	-0.909	0.721	0.069	0.342	-0.005	-0.007	0.043	0.079	0.052	0.061	-0.000
-0.033	0.377	-0.885	-0.118	0.412	-0.903	0.673	0.137	0.312	0.015	0.009	0.034	0.064	0.080	0.058	-0.002
-0.037	0.392	-0.885	-0.123	0.422	-0.898	0.572	0.180	0.302	0.017	0.015	0.028	0.067	0.095	0.058	0.002
-0.045	0.408	-0.889	-0.129	0.430	-0.894	0.508	0.164	0.288	0.014	0.022	0.020	0.075	0.111	0.054	0.008
-0.049	0.439	-0.912	-0.132	0.438	-0.889	0.480	0.093	0.287	0.014	0.045	-0.008	0.079	0.142	0.031	0.013
-0.064	0.466	-0.932	-0.134	0.445	-0.885	0.446	-0.046	0.286	-0.000	0.065	-0.032	0.094	0.169	0.012	0.024
-0.045	0.485	-0.928	-0.135	0.451	-0.882	0.355	-0.051	0.235	0.020	0.078	-0.031	0.074	0.188	0.016	0.040
-0.010	0.477	-0.928	-0.135	0.456	-0.880	0.293	-0.067	0.174	0.055	0.066	-0.033	0.039	0.181	0.016	0.061
0.005	0.473	-0.952	-0.134	0.459	-0.878	0.208	-0.082	0.109	0.069	0.059	-0.058	0.024	0.177	0.008	0.077
0.043	0.458	-0.964	-0.134	0.461	-0.877	0.120	-0.007	0.045	0.107	0.041	-0.071	0.015	0.161	0.020	0.091
0.013	0.454	-0.960	-0.133	0.461	-0.877	0.029	-0.053	0.025	0.075	0.037	-0.067	0.015	0.157	0.016	0.097
0.013	0.442	-0.968	-0.132	0.461	-0.877	0.022	-0.014	0.016	0.075	0.025	-0.075	0.015	0.145	0.024	0.096
0.013	0.435	-0.979	-0.130	0.462	-0.877	0.062	-0.119	0.040	0.073	0.016	-0.087	0.014	0.137	0.036	0.092
-0.007	0.439	-0.987	-0.127	0.464	-0.877	0.103	-0.183	0.048	0.050	0.019	-0.095	0.034	0.141	0.043	0.095
0.032	0.439	-0.956	-0.125	0.466	-0.876	0.140	-0.081	0.023	0.087	0.016	-0.064	0.005	0.140	0.012	0.095
0.036	0.431	-0.960	-0.122	0.468	-0.875	0.104	-0.133	0.020	0.088	0.007	-0.069	0.009	0.132	0.015	0.090
0.032	0.427	-0.964	-0.117	0.467	-0.876	-0.007	-0.302	0.057	0.079	0.003	-0.072	0.005	0.128	0.019	0.096
0.009	0.427	-0.952	-0.114	0.466	-0.877	-0.046	-0.187	0.030	0.053	0.004	-0.059	0.018	0.128	0.007	0.092
0.063	0.435	-0.928	-0.111	0.465	-0.878	-0.058	-0.145	0.018	0.104	0.013	-0.034	0.036	0.135	0.017	0.082
0.036	0.435	-0.932	-0.109	0.464	-0.879	-0.048	-0.088	-0.003	0.075	0.014	-0.037	0.009	0.135	0.014	0.074
0.013	0.442	-0.932	-0.106	0.464	-0.880	-0.022	-0.122	-0.020	0.049	0.022	-0.037	0.014	0.142	0.014	0.070
0.013	0.442	-0.932	-0.104	0.462	-0.880	-0.061	-0.064	-0.035	0.047	0.024	-0.036	0.015	0.142	0.014	0.053
0.001	0.450	-0.940	-0.103	0.460	-0.882	-0.113	-0.014	-0.038	0.035	0.033	-0.043	0.026	0.149	0.007	0.039
-0.022	0.446	-0.944	-0.100	0.458	-0.883	-0.156	-0.162	-0.015	0.008	0.032	-0.045	0.049	0.145	0.003	0.036
-0.018	0.427	-0.912	-0.097	0.455	-0.885	-0.154	-0.159	-0.031	0.009	0.016	-0.012	0.045	0.126	0.035	0.027
0.017	0.442	-0.909	-0.096	0.453	-0.886	-0.133	0.022	-0.055	0.043	0.033	-0.007	0.011	0.141	0.039	0.019
-0.022	0.435	-0.920	-0.095	0.449	-0.888	-0.194	-0.037	-0.030	0.004	0.029	-0.017	0.050	0.133	0.027	0.018
-0.014	0.435	-0.909	-0.093	0.446	-0.890	-0.166	-0.125	0.003	0.009	0.032	-0.003	0.042	0.133	0.039	0.014
-0.003	0.415	-0.901	-0.092	0.443	-0.892	-0.181	-0.046	-0.015	0.019	0.016	0.006	0.031	0.113	0.047	0.004
-0.022	0.415	-0.889	-0.090	0.440	-0.893	-0.139	-0.096	0.003	-0.002	0.018	0.020	0.050	0.113	0.059	-0.009
-0.010	0.412	-0.873	-0.089	0.437	-0.895	-0.199	0.014	-0.025	0.010	0.018	0.037	0.038	0.108	0.074	-0.016
-0.080	0.442	-0.916	-0.086	0.433	-0.897	-0.215	-0.165	-0.078	-0.063	0.053	-0.004	0.108	0.139	0.031	-0.017
-0.045	0.454	-0.924	-0.081	0.427	-0.901	-0.383	-0.168	-0.136	-0.033	0.071	-0.008	0.073	0.150	0.023	-0.022
-0.003	0.485	-0.924	-0.080	0.419	-0.904	-0.424	0.058	-0.247	0.008	0.109	-0.005	0.031	0.181	0.023	-0.021
-0.041	0.450	-0.940	-0.074	0.409	-0.909	-0.578	-0.220	-0.275	-0.037	0.084	-0.016	0.069	0.146	0.007	-0.017
-0.007	0.396	-0.944	-0.072	0.399	-0.914	-0.619	0.025	-0.311	-0.004	0.041	-0.015	0.034	0.091	0.003	-0.017
-0.033	0.346	-0.916	-0.067	0.387	-0.919	-0.619	-0.138	-0.281	-0.036	0.002	0.018	0.061	0.040	0.031	-0.027
-0.010	0.300	-0.905	-0.063	0.377	-0.924	-0.554	-0.092	-0.248	-0.017	-0.035	0.034	0.038	0.008	0.042	-0.027
-0.022	0.300	-0.905	-0.060	0.369	-0.928	-0.482	-0.094	-0.198	-0.032	-0.026	0.038	0.050	0.008	0.042	-0.033
-0.007	0.303	-0.916	-0.056	0.360	-0.931	-0.467	-0.091	-0.185	-0.019	-0.014	0.030	0.035	0.005	0.030	-0.030
-0.003	0.303	-0.916	-0.054	0.351	-0.935	-0.463	-0.082	-0.163	-0.018	-0.005	0.033	0.031	0.005	0.029	-0.033
-0.010	0.296	-0.948	-0.051	0.343	-0.938	-0.426	-0.085	-0.152	-0.029	-0.005	0.005	0.038	0.013	0.002	-0.033
-0.018	0.307	-0.944	-0.047	0.336	-0.941	-0.395	-0.144	-0.112	-0.040	0.014	0.011	0.046	0.002	0.002	-0.033
-0.010	0.300	-0.932	-0.046	0.330	-0.943	-0.323	-0.047	-0.111	-0.034	0.012	0.025	0.039	0.010	0.013	-0.035
0.013	0.284	-0.912	-0.041	0.325	-0.945	-0.270	-0.200	-0.061	-0.015	0.002	0.047	0.016	0.026	0.033	-0.034
-0.007	0.300	-0.948	-0.039	0.321	-0.946	-0.217	-0.108	-0.044	-0.037	0.022	0.013	0.035	0.010	0.003	-0.027
0.020	0.280	-0.924	-0.038	0.318	-0.947	-0.158	-0.016	-0.048	-0.011	0.006	0.038	0.008	0.030	0.021	-0.018
0.047	0.265	-0.920	-0.035	0.316	-0.948	-0.109	-0.133	-0.038	0.013	-0.008	0.042	0.018	0.046	0.024	-0.011
0.043	0.261	-0.948	-0.036	0.313	-0.949	-0.150	0.101	-0.044	0.011	-0.008	0.016	0.014	0.050	0.003	-0.007
0.043	0.261	-0.948	-0.036	0.310	-0.950	-0.135	-0.022	-0.038	0.010	-0.006	0.016	0.014	0.050	0.003	-0.006
0.017	0.253	-0.956	-0.034	0.307	-0.951	-0.142	-0.072	-0.030	-0.019	-0.010	0.009	0.013	0.058	0.011	-0.004
0.024	0.257	-0.952	-0.032	0.304	-0.952	-0.160	-0.083	-0.031	-0.013	-0.003	0.014	0.005	0.054	0.007	-0.013
0.055	0.257	-0.932	-0.033	0.301	-0.953	-0.156	0.091	-0.067	0.019	-0.000	0.035	0.026	0.054	0.012	-0.014
0.001	0.242	-0.956	-0.031	0.297	-0.954	-0.197	-0.104	-0.023	-0.037	-0.012	0.012	0.028	0.070	0.011	-0.012
0.043	0.245	-0.944	-0.031	0.293	-0.956	-0.192	0.026	-0.040	0.006	-0.004	0.025	0.014	0.066	0.000	-0.015
0.032	0.265	-0.948	-0.033	0.289	-0.957	-0.242	0.142	-0.074	-0.004	0.020	0.023	0.002	0.046	0.004	-0.022
0.005	0.249	-0.968	-0.032	0.284	-0.958	-0.234	-0.034	-0.063	-0.031	0.009	0.004	0.025	0.062	0.024	-0.017
0.013	0.242	-0.956	-0.032	0.279	-0.960	-0.277	0.015	-0.055	-0.024	0.007	0.018	0.018	0.070	0.012	-0.019
0.036	0.242	-0.948	-0.030	0.275	-0.961	-0.204	-0.037	-0.061	-0.002	0.011	0.027	0.005	0.070	0.004	-0.023
0.028	0.230	-0.960	-0.029	0.271	-0.962	-0.184	-0.035	-0.046	-0.010	0.003	0.016	0.002	0.082	0.016	-0.021
0.013	0.226	-0.956	-0.028	0.268	-0.963	-0.153	-0.032	-0.031	-0.027	0.002	0.020	0.018	0.085	0.012	-0.022
0.032	0.214	-0.936	-0.028	0.265	-0.964	-0.132	0.003	-0.026	-0.008	-0.007	0.041	0.001	0.097	0.008	-0.025
0.020	0.218	-0.940	-0.027	0.265	-0.964	-0.045	-0.030	-0.042	-0.020	-0.002	0.037	0.011	0.093	0.004	-0.027
0.024	0.230	-0.944	-0.027	0.264	-0.964	-0.033	0.011	-0.040	-0.016	0.010	0.033	0.007	0.081	0.000	-0.025
0.028	0.203	-0.932	-0.028	0.264	-0.964	-0.002	0.064	-0.056	-0.011	-0.016	0.045	0.004	0.108	0.011	-0.028
0.024	0.211	-0.956	-0.026	0.264	-0.964	0.038	-0.049	-0.040	-0.016	-0.009	0.021	0.008	0.100	0.013	-0.021
0.009	0.203	-0.960	-0.027	0.265	-0.964	0.038	0.074	-0.058	-0.031	-0.018	0.017	0.023	0.108	0.017	-0.025
0.059	0.203	-0.936	-0.027	0.266	-0.964	0.044	0.006	-0.042	0.019	-0.018	0.041	0.026	0.108	0.007	-0.025
-0.003	0.195	-0.960	-0.026	0.266	-0.964	0.018	-0.046	-0.023	-0.044	-0.026	0.017	0.035	0.116	0.017	-0.026
0.028	0.199	-0.944	-0.024	0.267	-0.963	0.073	-0.069	-0.014	-0.014	-0.023	0.032	0.005	0.112	0.001	-0.021
0.020	0.207	-0.944	-0.026	0.268	-0.963	0.083	0.096	-0.037	-0.021	-0.017	0.032	0.013	0.104	0.001	-0.027
0.043	0.214	-0.944	-0.025	0.271	-0.962	0.123	-0.040	-0.013	0.001	-0.011	0.031	0.010	0.096	0.002	-0.022
0.017	0.218	-0.960	-0.025	0.273	-0.962	0.107	0.005	-0.027	-0.026	-0.009	0.015	0.017	0.092	0.018	-0.020
0.032	0.207	-0.948	-0.027	0.275	-0.961	0.126	0.124	-0.035	-0.008	-0.023	0.026	0.002	0.104	0.006	-0.020
0.028	0.207	-0.960	-0.025	0.277	-0.961	0.125	-0.107	-0.010	-0.014	-0.025	0.014	0.006	0.104	0.018	-0.017
0.024	0.199	-0.948	-0.023	0.280	-0.960	0.157	-0.049	-0.031	-0.019	-0.036	0.025	0.009	0.112	0.006	-0.012
0.055	0.226	-0.944	-0.024	0.283	-0.959	0.183	0.077	-0.032	0.012	-0.012	0.027	0.021	0.085	0.002	-0.011
0.043	0.253	-0.956	-0.025	0.287	-0.958	0.175	0.072	-0.043	0.002	0.012	0.015	0.010	0.058	0.014	-0.009
0.032	0.249	-0.968	-0.025	0.289	-0.957	0.125	0.012	-0.033	-0.010	0.006	0.002	0.002	0.062	0.026	-0.009
0.036	0.242	-0.956	-0.025	0.291	-0.956	0.107	0.005	-0.050	-0.006	-0.004	0.013	0.002	0.069	0.014	-0.011
0.020	0.230	-0.960	-0.023	0.294	-0.956	0.152	-0.049	-0.046	-0.023	-0.018	0.009	0.014	0.081	0.018	-0.017
0.040	0.222	-0.948	-0.023	0.296	-0.955	0.135	0.022	-0.055	-0.004	-0.028	0.020	0.006	0.089	0.006	-0.016
0.020	0.230	-0.940	-0.022	0.299	-0.954	0.167	-0.036	-0.037	-0.024	-0.024	0.027	0.014	0.081	0.002	-0.022
0.051	0.218	-0.936	-0.024	0.303	-0.953	0.197	0.108	-0.065	0.008	-0.039	0.029	0.017	0.093	0.006	-0.024
-0.003	0.242	-0.964	-0.024	0.306	-0.952	0.178	0.017	-0.046	-0.046	-0.019	0.001	0.037	0.070	0.022	-0.028
0.005	0.245	-0.975	-0.022	0.308	-0.951	0.141	-0.062	-0.037	-0.039	-0.017	-0.012	0.029	0.066	0.034	-0.027
0.013	0.253	-0.956	-0.020	0.311	-0.950	0.123	-0.088	-0.035	-0.034	-0.012	0.007	0.021	0.059	0.014	-0.031
0.028	0.261	-0.944	-0.020	0.313	-0.950	0.123	0.009	-0.047	-0.019	-0.006	0.018	0.006	0.051	0.002	-0.028
0.024	0.272	-0.952	-0.019	0.316	-0.949	0.164	-0.009	-0.055	-0.023	0.002	0.010	0.010	0.040	0.010	-0.024
0.020	0.272	-0.964	-0.017	0.319	-0.948	0.160	-0.085	-0.047	-0.029	-0.001	-0.003	0.014	0.040	0.022	-0.022
0.036	0.280	-0.956	-0.015	0.322	-0.947	0.159	-0.074	-0.052	-0.015	0.004	0.004	0.001	0.032	0.014	-0.020
0.032	0.288	-0.952	-0.013	0.324	-0.946	0.142	-0.091	-0.060	-0.021	0.009	0.007	0.003	0.024	0.010	-0.015
0.040	0.288	-0.960	-0.013	0.327	-0.945	0.136	0.037	-0.094	-0.014	0.007	-0.002	0.005	0.024	0.018	-0.010
0.051	0.292	-0.964	-0.012	0.329	-0.944	0.113	0.002	-0.097	-0.003	0.009	-0.006	0.017	0.020	0.022	-0.009
0.055	0.276	-0.956	-0.012	0.331	-0.944	0.123	0.012	-0.115	0.000	-0.009	0.001	0.020	0.036	0.015	-0.008
0.040	0.276	-0.968	-0.012	0.332	-0.943	0.078	0.068	-0.138	-0.015	-0.010	-0.012	0.005	0.036	0.027	-0.013
0.028	0.269	-0.983	-0.011	0.333	-0.943	0.034	-0.001	-0.117	-0.027	-0.018	-0.027	0.007	0.044	0.042	-0.016
0.001	0.269	-0.999	-0.009	0.333	-0.943	0.031	-0.045	-0.099	-0.056	-0.019	-0.043	0.034	0.045	0.058	-0.017
0.028	0.280	-0.987	-0.007	0.334	-0.942	0.070	-0.061	-0.104	-0.031	-0.008	-0.032	0.007	0.034	0.046	-0.016
0.043	0.296	-0.979	-0.007	0.336	-0.942	0.100	-0.008	-0.086	-0.016	0.005	-0.025	0.008	0.018	0.037	-0.011
0.047	0.307	-0.991	-0.005	0.338	-0.941	0.120	-0.060	-0.043	-0.014	0.015	-0.037	0.012	0.006	0.049	0.000
0.059	0.296	-0.979	-0.004	0.341	-0.940	0.156	-0.030	-0.010	-0.003	0.001	-0.026	0.024	0.018	0.037	0.009
0.078	0.296	-0.972	-0.004	0.344	-0.939	0.155	0.000	0.004	0.016	-0.002	-0.019	0.043	0.018	0.029	0.018
0.078	0.296	-0.972	-0.006	0.348	-0.938	0.220	0.107	0.001	0.018	-0.006	-0.021	0.043	0.018	0.029	0.024
0.093	0.315	-0.975	-0.008	0.351	-0.936	0.199	0.170	-0.008	0.036	0.010	-0.026	0.058	0.002	0.033	0.022
0.082	0.330	-0.960	-0.011	0.355	-0.935	0.209	0.135	-0.011	0.026	0.021	-0.012	0.047	0.017	0.017	0.012
0.051	0.346	-0.936	-0.012	0.359	-0.933	0.227	0.128	-0.051	-0.002	0.033	0.011	0.016	0.033	0.006	0.002
0.028	0.334	-0.936	-0.014	0.364	-0.931	0.261	0.088	-0.059	-0.024	0.016	0.009	0.007	0.022	0.007	-0.011
0.024	0.350	-0.936	-0.015	0.370	-0.929	0.336	0.106	-0.030	-0.027	0.026	0.006	0.011	0.037	0.007	-0.018
0.017	0.342	-0.956	-0.016	0.376	-0.927	0.303	0.054	-0.008	-0.033	0.012	-0.015	0.019	0.030	0.013	-0.019
0.032	0.350	-0.968	-0.018	0.381	-0.924	0.287	0.098	-0.023	-0.017	0.015	-0.029	0.004	0.037	0.025	-0.011
0.028	0.361	-0.956	-0.016	0.385	-0.923	0.224	-0.077	-0.019	-0.022	0.022	-0.019	0.008	0.049	0.013	0.001
0.070	0.357	-0.940	-0.014	0.387	-0.922	0.124	-0.048	-0.026	0.019	0.016	-0.004	0.034	0.045	0.004	0.016
0.078	0.369	-0.952	-0.014	0.388	-0.921	0.058	0.030	-0.050	0.027	0.027	-0.017	0.041	0.056	0.008	0.028
0.093	0.381	-0.968	-0.014	0.389	-0.921	0.027	0.046	-0.103	0.042	0.038	-0.032	0.056	0.068	0.024	0.042
0.093	0.388	-0.987	-0.014	0.388	-0.921	-0.005	0.049	-0.116	0.041	0.046	-0.052	0.056	0.076	0.043	0.049
0.093	0.381	-0.995	-0.012	0.388	-0.922	-0.040	-0.038	-0.118	0.039	0.039	-0.060	0.055	0.069	0.051	0.056
0.093	0.365	-0.999	-0.009	0.387	-0.922	-0.017	-0.057	-0.125	0.037	0.024	-0.063	0.055	0.054	0.055	0.058
0.109	0.354	-0.995	-0.005	0.387	-0.922	-0.023	-0.173	-0.114	0.048	0.013	-0.059	0.070	0.042	0.051	0.062
0.105	0.346	-1.003	-0.001	0.386	-0.922	-0.008	-0.164	-0.115	0.040	0.005	-0.067	0.066	0.035	0.059	0.068
0.136	0.334	-0.979	0.001	0.386	-0.923	-0.017	-0.058	-0.108	0.068	-0.006	-0.043	0.096	0.024	0.035	0.066
0.147	0.323	-0.979	0.004	0.386	-0.923	-0.004	-0.051	-0.118	0.078	-0.017	-0.043	0.108	0.012	0.035	0.069
0.097	0.327	-0.999	0.008	0.385	-0.923	-0.010	-0.169	-0.096	0.023	-0.013	-0.062	0.057	0.016	0.055	0.067
0.147	0.327	-0.979	0.010	0.386	-0.923	0.039	-0.049	-0.097	0.071	-0.014	-0.042	0.107	0.017	0.036	0.062
0.117	0.311	-0.979	0.012	0.386	-0.923	0.023	-0.035	-0.087	0.039	-0.029	-0.042	0.076	0.002	0.035	0.053
0.120	0.319	-0.979	0.014	0.386	-0.922	0.013	-0.076	-0.075	0.040	-0.021	-0.042	0.080	0.010	0.035	0.051
0.113	0.311	-0.975	0.015	0.386	-0.922	0.023	-0.010	-0.064	0.032	-0.029	-0.038	0.072	0.003	0.031	0.041
0.117	0.323	-0.948	0.018	0.387	-0.922	0.046	-0.124	-0.054	0.032	-0.018	-0.011	0.076	0.015	0.004	0.038
0.105	0.334	-0.960	0.018	0.387	-0.922	0.037	0.026	-0.063	0.020	-0.007	-0.023	0.064	0.027	0.016	0.027
0.117	0.338	-0.960	0.019	0.387	-0.922	0.018	-0.018	-0.037	0.031	-0.004	-0.023	0.076	0.031	0.015	0.017
0.078	0.334	-0.948	0.021	0.387	-0.922	0.012	-0.087	-0.021	-0.009	-0.008	-0.012	0.038	0.027	0.003	0.009
0.078	0.334	-0.948	0.020	0.388	-0.922	0.024	0.049	-0.013	-0.009	-0.008	-0.012	0.037	0.028	0.003	0.005
0.086	0.307	-0.912	0.018	0.388	-0.921	0.056	0.111	0.011	0.001	-0.036	0.023	0.045	0.001	0.032	-0.008
0.082	0.334	-0.952	0.017	0.390	-0.921	0.104	0.063	0.027	-0.002	-0.011	-0.017	0.041	0.028	0.007	-0.015
0.051	0.330	-0.948	0.018	0.393	-0.919	0.154	-0.054	0.038	-0.033	-0.017	-0.014	0.010	0.025	0.003	-0.017
0.040	0.400	-0.944	0.021	0.396	-0.918	0.163	-0.158	0.007	-0.048	0.049	-0.011	0.002	0.095	0.000	-0.014
0.070	0.442	-0.948	0.025	0.396	-0.918	0.031	-0.186	-0.074	-0.021	0.091	-0.016	0.029	0.138	0.003	-0.015
0.109	0.431	-0.920	0.029	0.396	-0.918	0.002	-0.142	-0.164	0.013	0.079	0.012	0.067	0.126	0.024	-0.013
0.109	0.361	-0.889	0.031	0.393	-0.919	-0.177	0.019	-0.204	0.012	0.013	0.045	0.067	0.057	0.056	-0.004
0.101	0.323	-0.889	0.034	0.390	-0.920	-0.167	-0.083	-0.193	0.001	-0.022	0.046	0.059	0.018	0.056	-0.008
0.120	0.292	-0.897	0.035	0.386	-0.922	-0.199	0.030	-0.143	0.019	-0.049	0.040	0.078	0.013	0.048	-0.006
0.078	0.311	-0.909	0.037	0.382	-0.923	-0.171	-0.065	-0.094	-0.025	-0.026	0.029	0.036	0.007	0.036	-0.009
0.140	0.334	-0.889	0.036	0.379	-0.925	-0.190	0.120	-0.110	0.037	0.001	0.050	0.097	0.030	0.056	-0.013
0.090	0.346	-0.924	0.038	0.374	-0.927	-0.264	-0.067	-0.066	-0.015	0.018	0.017	0.047	0.042	0.021	-0.013
0.082	0.315	-0.905	0.040	0.369	-0.929	-0.244	-0.130	-0.036	-0.025	-0.009	0.038	0.039	0.011	0.040	-0.009
0.132	0.307	-0.893	0.039	0.364	-0.931	-0.275	0.121	-0.041	0.027	-0.011	0.052	0.089	0.003	0.052	-0.011
0.109	0.300	-0.885	0.037	0.360	-0.932	-0.195	0.135	-0.030	0.006	-0.015	0.061	0.066	0.004	0.060	-0.014
0.132	0.296	-0.877	0.034	0.356	-0.934	-0.178	0.141	-0.008	0.031	-0.015	0.070	0.089	0.008	0.068	-0.008
0.078	0.288	-0.916	0.033	0.353	-0.935	-0.162	0.099	-0.011	-0.021	-0.020	0.032	0.036	0.016	0.029	-0.011
0.097	0.315	-0.924	0.032	0.350	-0.936	-0.186	0.066	-0.022	-0.001	0.011	0.025	0.055	0.012	0.021	-0.012
0.097	0.303	-0.916	0.027	0.346	-0.938	-0.192	0.266	-0.029	0.004	0.003	0.034	0.055	0.000	0.029	-0.021
0.082	0.292	-0.928	0.028	0.342	-0.939	-0.223	-0.050	0.023	-0.012	-0.004	0.024	0.039	0.011	0.017	-0.020
0.059	0.269	-0.932	0.025	0.339	-0.941	-0.145	0.169	-0.019	-0.032	-0.024	0.021	0.016	0.035	0.013	-0.023
0.074	0.288	-0.924	0.025	0.335	-0.942	-0.211	0.016	0.039	-0.016	-0.001	0.031	0.032	0.015	0.021	-0.023
0.070	0.261	-0.924	0.022	0.332	-0.943	-0.154	0.165	0.022	-0.017	-0.025	0.032	0.028	0.043	0.021	-0.027
0.090	0.272	-0.924	0.021	0.328	-0.944	-0.175	0.062	0.036	0.004	-0.010	0.033	0.047	0.031	0.021	-0.021
0.059	0.265	-0.909	0.018	0.325	-0.945	-0.142	0.111	0.037	-0.025	-0.014	0.049	0.016	0.039	0.037	-0.024
0.086	0.276	-0.924	0.016	0.322	-0.947	-0.165	0.112	0.035	0.005	0.000	0.035	0.043	0.027	0.021	-0.027
0.047	0.272	-0.928	0.015	0.319	-0.948	-0.178	0.057	0.025	-0.033	0.000	0.032	0.004	0.031	0.017	-0.028
0.047	0.272	-0.928	0.013	0.316	-0.949	-0.148	0.094	0.005	-0.031	0.003	0.033	0.004	0.031	0.017	-0.022
0.074	0.249	-0.924	0.011	0.313	-0.950	-0.135	0.140	-0.004	-0.001	-0.017	0.038	0.031	0.055	0.020	-0.025
0.078	0.242	-0.916	0.008	0.312	-0.950	-0.052	0.149	0.015	0.005	-0.024	0.046	0.035	0.063	0.028	-0.018
0.059	0.230	-0.928	0.006	0.311	-0.950	-0.037	0.124	0.048	-0.011	-0.035	0.034	0.016	0.074	0.016	-0.009
0.074	0.242	-0.932	0.005	0.312	-0.950	0.046	0.045	0.048	0.005	-0.024	0.030	0.031	0.063	0.012	-0.004
0.093	0.253	-0.905	0.002	0.312	-0.950	0.037	0.140	0.041	0.027	-0.013	0.057	0.051	0.051	0.040	-0.007
0.093	0.269	-0.912	-0.002	0.314	-0.949	0.101	0.212	0.042	0.031	0.001	0.049	0.051	0.036	0.032	-0.002
0.047	0.245	-0.916	-0.004	0.316	-0.949	0.086	0.119	0.063	-0.013	-0.024	0.044	0.004	0.060	0.028	-0.004
0.074	0.261	-0.916	-0.009	0.317	-0.948	0.092	0.225	0.054	0.019	-0.010	0.044	0.031	0.045	0.028	-0.005
0.055	0.257	-0.909	-0.011	0.320	-0.947	0.132	0.085	0.075	0.001	-0.016	0.051	0.012	0.049	0.036	-0.014
0.070	0.269	-0.912	-0.015	0.321	-0.947	0.106	0.249	0.045	0.021	-0.006	0.046	0.028	0.038	0.032	-0.010
0.024	0.269	-0.916	-0.017	0.323	-0.946	0.103	0.059	0.061	-0.023	-0.008	0.041	0.019	0.038	0.028	-0.016
0.047	0.253	-0.928	-0.020	0.326	-0.945	0.128	0.168	0.057	0.003	-0.026	0.029	0.004	0.054	0.016	-0.012
0.036	0.265	-0.893	-0.023	0.328	-0.944	0.145	0.164	0.067	-0.005	-0.016	0.063	0.007	0.043	0.052	-0.017
0.059	0.269	-0.909	-0.029	0.332	-0.943	0.190	0.275	0.033	0.023	-0.016	0.046	0.016	0.039	0.036	-0.015
0.017	0.280	-0.928	-0.032	0.335	-0.942	0.168	0.170	0.060	-0.016	-0.007	0.025	0.026	0.028	0.016	-0.018
0.005	0.272	-0.936	-0.037	0.338	-0.941	0.167	0.266	0.053	-0.022	-0.018	0.016	0.038	0.036	0.008	-0.009
0.013	0.284	-0.920	-0.040	0.340	-0.939	0.170	0.098	0.103	-0.012	-0.009	0.031	0.030	0.025	0.024	-0.014
0.047	0.288	-0.924	-0.044	0.343	-0.938	0.160	0.214	0.066	0.027	-0.008	0.025	0.005	0.021	0.020	-0.012
0.001	0.288	-0.940	-0.046	0.346	-0.937	0.152	0.097	0.076	-0.017	-0.011	0.009	0.041	0.021	0.004	-0.011
0.005	0.280	-0.936	-0.049	0.348	-0.936	0.145	0.152	0.064	-0.010	-0.021	0.011	0.037	0.029	0.008	-0.009
0.001	0.276	-0.916	-0.052	0.351	-0.935	0.142	0.149	0.039	-0.011	-0.027	0.030	0.041	0.033	0.027	-0.018
0.009	0.276	-0.920	-0.055	0.353	-0.934	0.124	0.128	0.055	-0.000	-0.029	0.025	0.033	0.034	0.023	-0.016
-0.026	0.280	-0.940	-0.057	0.354	-0.933	0.094	0.119	0.057	-0.032	-0.027	0.005	0.068	0.030	0.004	-0.018
-0.003	0.300	-0.940	-0.058	0.356	-0.933	0.110	0.004	0.079	-0.009	-0.009	0.004	0.045	0.012	0.004	-0.017
-0.014	0.296	-0.940	-0.059	0.357	-0.932	0.070	0.078	0.061	-0.018	-0.014	0.004	0.056	0.016	0.004	-0.019
-0.010	0.319	-0.932	-0.059	0.359	-0.931	0.122	-0.018	0.051	-0.015	0.007	0.011	0.052	0.007	0.011	-0.017
-0.022	0.307	-0.956	-0.060	0.361	-0.931	0.082	0.014	0.065	-0.026	-0.006	-0.013	0.064	0.005	0.012	-0.017
-0.022	0.307	-0.956	-0.060	0.363	-0.930	0.118	-0.014	0.061	-0.026	-0.008	-0.014	0.064	0.005	0.013	-0.016
-0.007	0.303	-0.936	-0.062	0.364	-0.929	0.103	0.107	0.027	-0.008	-0.014	0.005	0.049	0.009	0.007	-0.018
-0.022	0.307	-0.952	-0.062	0.367	-0.928	0.136	0.021	0.018	-0.023	-0.012	-0.012	0.064	0.005	0.009	-0.014
-0.030	0.284	-0.952	-0.061	0.368	-0.928	0.095	-0.089	0.016	-0.032	-0.037	-0.012	0.072	0.028	0.009	-0.013
0.001	0.284	-0.936	-0.062	0.370	-0.927	0.100	0.073	-0.011	-0.001	-0.038	0.003	0.041	0.028	0.007	-0.012
-0.018	0.272	-0.956	-0.062	0.372	-0.926	0.104	0.034	-0.014	-0.019	-0.052	-0.018	0.060	0.040	0.013	-0.007
-0.010	0.280	-0.960	-0.063	0.373	-0.926	0.109	0.062	-0.002	-0.011	-0.046	-0.022	0.052	0.032	0.017	-0.001
-0.010	0.303	-0.983	-0.065	0.375	-0.925	0.097	0.096	-0.004	-0.009	-0.024	-0.047	0.052	0.009	0.041	-0.000
-0.030	0.338	-1.011	-0.067	0.377	-0.924	0.107	0.110	0.039	-0.026	0.009	-0.075	0.071	0.026	0.068	0.012
-0.026	0.361	-1.007	-0.069	0.379	-0.923	0.139	0.068	0.076	-0.020	0.030	-0.072	0.067	0.049	0.065	0.026
0.020	0.338	-0.999	-0.071	0.382	-0.921	0.185	0.121	0.077	0.028	0.004	-0.066	0.021	0.026	0.057	0.034
0.036	0.303	-0.999	-0.077	0.386	-0.919	0.239	0.286	0.086	0.049	-0.035	-0.068	0.005	0.009	0.057	0.028
0.024	0.284	-0.956	-0.083	0.391	-0.917	0.288	0.314	0.112	0.044	-0.059	-0.027	0.016	0.028	0.014	0.014
-0.057	0.330	-0.920	-0.087	0.396	-0.914	0.284	0.163	0.138	-0.033	-0.018	0.006	0.097	0.018	0.022	-0.001
-0.083	0.392	-0.889	-0.090	0.401	-0.912	0.313	0.088	0.129	-0.057	0.039	0.035	0.124	0.080	0.053	-0.016
-0.041	0.412	-0.877	-0.093	0.406	-0.909	0.281	0.170	0.071	-0.011	0.053	0.045	0.081	0.100	0.065	-0.029
-0.030	0.392	-0.885	-0.098	0.412	-0.906	0.302	0.226	0.063	0.005	0.028	0.034	0.069	0.081	0.057	-0.028
-0.057	0.396	-0.920	-0.102	0.416	-0.904	0.249	0.199	0.105	-0.018	0.028	-0.004	0.096	0.085	0.022	-0.012
-0.083	0.388	-0.948	-0.103	0.420	-0.902	0.262	-0.044	0.188	-0.044	0.016	-0.034	0.122	0.077	0.006	0.002
-0.041	0.423	-0.972	-0.103	0.425	-0.899	0.293	-0.096	0.240	-0.001	0.046	-0.060	0.080	0.111	0.030	0.025
-0.007	0.439	-0.944	-0.102	0.430	-0.897	0.330	-0.123	0.210	0.032	0.056	-0.034	0.045	0.127	0.002	0.057
0.063	0.458	-0.956	-0.103	0.435	-0.895	0.291	-0.002	0.125	0.102	0.070	-0.049	0.025	0.146	0.014	0.091
0.090	0.470	-0.979	-0.102	0.439	-0.893	0.215	-0.064	0.107	0.128	0.078	-0.074	0.052	0.157	0.038	0.117
0.086	0.466	-0.995	-0.101	0.441	-0.892	0.130	-0.040	0.051	0.124	0.072	-0.091	0.048	0.154	0.053	0.136
0.074	0.462	-1.031	-0.100	0.443	-0.891	0.102	-0.030	-0.007	0.111	0.067	-0.127	0.037	0.150	0.089	0.144
0.063	0.466	-1.058	-0.095	0.443	-0.892	0.005	-0.203	-0.051	0.095	0.070	-0.154	0.025	0.153	0.116	0.142
0.093	0.442	-1.031	-0.087	0.442	-0.893	-0.025	-0.366	-0.088	0.118	0.048	-0.125	0.056	0.130	0.089	0.139
0.101	0.408	-0.979	-0.082	0.440	-0.894	-0.139	-0.262	-0.070	0.119	0.015	-0.072	0.064	0.095	0.037	0.132
0.101	0.408	-0.979	-0.076	0.437	-0.896	-0.143	-0.244	-0.060	0.114	0.018	-0.070	0.064	0.095	0.037	0.127
0.101	0.354	-0.940	-0.072	0.434	-0.898	-0.182	-0.192	-0.038	0.110	-0.033	-0.028	0.064	0.041	0.003	0.119
0.109	0.334	-0.932	-0.069	0.431	-0.900	-0.148	-0.117	-0.058	0.114	-0.049	-0.019	0.072	0.022	0.010	0.105
0.101	0.346	-0.960	-0.067	0.428	-0.902	-0.172	-0.054	-0.066	0.104	-0.034	-0.044	0.064	0.033	0.017	0.095
0.055	0.350	-0.952	-0.063	0.424	-0.903	-0.187	-0.141	-0.046	0.055	-0.027	-0.035	0.018	0.037	0.009	0.083
0.082	0.392	-0.944	-0.061	0.421	-0.905	-0.148	-0.040	-0.091	0.080	0.018	-0.025	0.046	0.080	0.001	0.076
0.059	0.400	-0.920	-0.056	0.418	-0.907	-0.182	-0.205	-0.123	0.051	0.029	0.000	0.023	0.087	0.023	0.063
0.093	0.408	-0.912	-0.057	0.416	-0.907	-0.118	0.141	-0.166	0.087	0.039	0.009	0.058	0.095	0.030	0.054
0.051	0.373	-0.940	-0.056	0.413	-0.909	-0.186	0.013	-0.127	0.043	0.008	-0.017	0.016	0.061	0.003	0.037
0.024	0.330	-0.928	-0.058	0.408	-0.911	-0.235	0.191	-0.100	0.019	-0.031	-0.003	0.011	0.018	0.014	0.026
0.001	0.338	-0.940	-0.057	0.405	-0.913	-0.178	-0.047	-0.084	-0.006	-0.020	-0.013	0.034	0.026	0.002	0.006
-0.003	0.342	-0.932	-0.056	0.401	-0.914	-0.195	-0.012	-0.055	-0.011	-0.012	-0.004	0.037	0.030	0.010	-0.008
-0.010	0.323	-0.912	-0.055	0.398	-0.916	-0.162	0.011	-0.060	-0.019	-0.028	0.017	0.045	0.011	0.030	-0.025
-0.003	0.338	-0.889	-0.056	0.397	-0.916	-0.088	0.060	-0.064	-0.011	-0.011	0.042	0.036	0.026	0.053	-0.030
-0.060	0.342	-0.920	-0.052	0.394	-0.918	-0.164	-0.155	-0.058	-0.072	-0.004	0.012	0.094	0.030	0.022	-0.031
-0.007	0.392	-0.916	-0.050	0.390	-0.920	-0.214	-0.104	-0.071	-0.021	0.050	0.017	0.040	0.081	0.026	-0.027
0.005	0.404	-0.924	-0.049	0.387	-0.921	-0.164	-0.003	-0.143	-0.010	0.064	0.011	0.028	0.092	0.018	-0.032
0.013	0.404	-0.940	-0.047	0.382	-0.923	-0.292	-0.043	-0.131	-0.005	0.069	-0.003	0.019	0.092	0.002	-0.019
-0.030	0.381	-0.928	-0.043	0.377	-0.925	-0.260	-0.123	-0.153	-0.050	0.051	0.011	0.061	0.069	0.014	-0.019
0.024	0.361	-0.932	-0.041	0.369	-0.928	-0.415	-0.053	-0.126	0.001	0.039	0.010	0.007	0.049	0.010	-0.023
0.013	0.315	-0.897	-0.040	0.363	-0.931	-0.362	-0.008	-0.161	-0.012	-0.001	0.049	0.019	0.003	0.045	-0.030
-0.003	0.315	-0.936	-0.035	0.355	-0.934	-0.414	-0.166	-0.160	-0.031	0.007	0.012	0.034	0.004	0.005	-0.023
0.005	0.280	-0.905	-0.033	0.349	-0.937	-0.345	-0.030	-0.172	-0.025	-0.021	0.046	0.025	0.031	0.037	-0.025
0.028	0.276	-0.920	-0.030	0.341	-0.939	-0.379	-0.112	-0.124	-0.006	-0.018	0.033	0.002	0.035	0.022	-0.022
0.028	0.284	-0.944	-0.031	0.334	-0.942	-0.381	0.087	-0.107	-0.005	-0.003	0.012	0.001	0.027	0.002	-0.021
0.020	0.300	-0.964	-0.029	0.329	-0.944	-0.294	-0.075	-0.102	-0.015	0.018	-0.006	0.008	0.012	0.021	-0.022
0.009	0.257	-0.944	-0.029	0.323	-0.946	-0.278	0.018	-0.050	-0.026	-0.019	0.016	0.020	0.054	0.002	-0.028
0.005	0.272	-0.924	-0.027	0.320	-0.947	-0.178	-0.063	-0.056	-0.032	-0.000	0.037	0.023	0.039	0.018	-0.024
-0.007	0.280	-0.940	-0.025	0.316	-0.949	-0.204	-0.113	-0.029	-0.046	0.011	0.022	0.034	0.030	0.002	-0.030
0.055	0.272	-0.952	-0.025	0.313	-0.950	-0.162	0.051	-0.040	0.016	0.007	0.012	0.028	0.038	0.010	-0.031
0.005	0.245	-0.936	-0.024	0.309	-0.951	-0.169	-0.065	-0.004	-0.035	-0.017	0.028	0.022	0.065	0.006	-0.028
0.009	0.253	-0.948	-0.023	0.307	-0.951	-0.124	-0.017	0.017	-0.032	-0.007	0.018	0.018	0.058	0.005	-0.023
0.017	0.249	-0.964	-0.023	0.305	-0.952	-0.082	-0.024	0.011	-0.024	-0.009	0.002	0.009	0.062	0.021	-0.024
0.017	0.234	-0.956	-0.021	0.304	-0.953	-0.068	-0.075	0.019	-0.026	-0.023	0.011	0.009	0.077	0.012	-0.018
0.051	0.249	-0.960	-0.020	0.304	-0.953	0.008	-0.042	-0.018	0.008	-0.007	0.007	0.026	0.062	0.016	-0.015
0.040	0.242	-0.944	-0.021	0.303	-0.953	-0.006	0.043	-0.032	-0.003	-0.015	0.023	0.015	0.069	0.001	-0.014
0.028	0.242	-0.960	-0.019	0.305	-0.952	0.074	-0.094	-0.025	-0.017	-0.016	0.007	0.003	0.069	0.016	-0.010
0.032	0.249	-0.948	-0.018	0.306	-0.952	0.065	-0.045	-0.019	-0.014	-0.009	0.018	0.007	0.062	0.004	-0.021
0.040	0.280	-0.956	-0.018	0.307	-0.951	0.088	0.019	-0.038	-0.006	0.020	0.009	0.015	0.031	0.012	-0.020
0.009	0.242	-0.932	-0.016	0.308	-0.951	0.026	-0.103	0.009	-0.039	-0.019	0.033	0.016	0.070	0.011	-0.016
0.055	0.276	-0.924	-0.016	0.307	-0.951	-0.015	0.036	-0.021	0.008	0.016	0.041	0.031	0.035	0.019	-0.018
0.063	0.269	-0.924	-0.016	0.309	-0.951	0.083	0.040	-0.048	0.016	0.007	0.040	0.038	0.043	0.020	-0.020
0.017	0.253	-0.956	-0.015	0.308	-0.951	-0.037	-0.042	0.002	-0.031	-0.007	0.009	0.008	0.059	0.012	-0.016
0.036	0.249	-0.944	-0.017	0.308	-0.951	-0.006	0.087	-0.014	-0.010	-0.011	0.021	0.011	0.063	0.000	-0.022
0.036	0.249	-0.912	-0.017	0.307	-0.952	-0.040	0.019	-0.000	-0.010	-0.010	0.052	0.011	0.063	0.032	-0.028
0.017	0.261	-0.932	-0.018	0.307	-0.951	0.040	0.060	-0.028	-0.028	0.001	0.032	0.008	0.051	0.012	-0.028
0.024	0.242	-0.928	-0.019	0.308	-0.951	0.036	0.063	-0.044	-0.019	-0.019	0.036	0.000	0.071	0.016	-0.029
0.024	0.242	-0.932	-0.019	0.308	-0.951	0.028	0.035	-0.026	-0.019	-0.020	0.032	0.000	0.071	0.012	-0.030
0.032	0.238	-0.920	-0.021	0.309	-0.951	0.062	0.111	-0.033	-0.009	-0.024	0.043	0.008	0.075	0.024	-0.026
0.009	0.257	-0.960	-0.021	0.311	-0.950	0.071	0.008	0.005	-0.032	-0.006	0.003	0.015	0.056	0.015	-0.027
0.028	0.249	-0.936	-0.021	0.313	-0.950	0.134	0.017	0.020	-0.013	-0.016	0.026	0.005	0.064	0.008	-0.024
0.013	0.269	-0.940	-0.022	0.316	-0.949	0.158	0.085	-0.044	-0.027	0.000	0.021	0.010	0.045	0.005	-0.024
0.036	0.280	-0.924	-0.023	0.319	-0.948	0.145	0.046	-0.051	-0.003	0.009	0.036	0.013	0.033	0.020	-0.023
0.009	0.292	-0.968	-0.024	0.321	-0.947	0.141	0.081	-0.037	-0.029	0.018	-0.008	0.014	0.022	0.023	-0.017
0.009	0.292	-0.968	-0.022	0.323	-0.946	0.092	-0.070	-0.010	-0.030	0.017	-0.009	0.014	0.022	0.023	-0.011
0.059	0.269	-0.928	-0.024	0.325	-0.945	0.117	0.089	-0.025	0.021	-0.009	0.030	0.036	0.045	0.017	-0.009
0.040	0.284	-0.940	-0.025	0.327	-0.945	0.112	0.098	-0.039	0.004	0.005	0.017	0.017	0.030	0.005	-0.007
0.036	0.292	-0.940	-0.027	0.329	-0.944	0.109	0.111	-0.038	0.001	0.011	0.017	0.013	0.022	0.005	-0.005
0.028	0.265	-0.936	-0.026	0.331	-0.943	0.115	0.010	-0.038	-0.007	-0.018	0.020	0.005	0.049	0.009	-0.015
0.020	0.296	-0.948	-0.028	0.332	-0.943	0.070	0.090	-0.035	-0.013	0.011	0.007	0.003	0.019	0.002	-0.013
-0.003	0.284	-0.932	-0.026	0.334	-0.942	0.096	-0.067	-0.028	-0.037	-0.002	0.023	0.026	0.030	0.013	-0.020
0.047	0.292	-0.936	-0.028	0.335	-0.942	0.061	0.128	-0.080	0.014	0.005	0.018	0.024	0.023	0.010	-0.019
-0.003	0.292	-0.936	-0.028	0.336	-0.941	0.082	0.030	-0.061	-0.036	0.003	0.018	0.026	0.023	0.010	-0.019
0.032	0.284	-0.932	-0.029	0.337	-0.941	0.050	0.104	-0.075	0.000	-0.005	0.021	0.009	0.031	0.014	-0.015
0.017	0.303	-0.944	-0.030	0.339	-0.940	0.074	0.084	-0.073	-0.014	0.013	0.009	0.007	0.011	0.002	-0.023
0.009	0.288	-0.956	-0.031	0.339	-0.940	0.010	0.083	-0.034	-0.021	-0.002	-0.003	0.015	0.027	0.010	-0.018
-0.007	0.307	-0.944	-0.032	0.339	-0.940	0.047	0.014	-0.023	-0.036	0.016	0.009	0.031	0.008	0.002	-0.022
0.020	0.315	-0.936	-0.033	0.340	-0.940	0.028	0.119	-0.051	-0.007	0.023	0.016	0.004	0.001	0.010	-0.022
0.001	0.292	-0.940	-0.033	0.341	-0.939	0.061	0.009	-0.040	-0.027	-0.001	0.012	0.023	0.024	0.006	-0.022
0.017	0.311	-0.940	-0.033	0.341	-0.939	0.007	0.047	-0.056	-0.011	0.018	0.012	0.008	0.005	0.006	-0.016
0.017	0.296	-0.932	-0.034	0.343	-0.939	0.079	0.071	-0.090	-0.010	0.001	0.019	0.009	0.020	0.014	-0.018
0.024	0.303	-0.932	-0.033	0.343	-0.939	0.033	-0.013	-0.071	-0.004	0.009	0.019	0.001	0.013	0.013	-0.015
0.009	0.276	-0.936	-0.035	0.344	-0.938	0.052	0.126	-0.080	-0.017	-0.019	0.015	0.017	0.040	0.009	-0.014
0.017	0.296	-0.944	-0.034	0.344	-0.939	-0.015	-0.035	-0.060	-0.011	0.000	0.007	0.009	0.021	0.001	-0.015
0.024	0.280	-0.920	-0.035	0.344	-0.938	0.045	0.140	-0.097	-0.001	-0.016	0.031	0.002	0.037	0.025	-0.018
0.017	0.276	-0.924	-0.035	0.345	-0.938	0.032	0.023	-0.085	-0.009	-0.020	0.027	0.010	0.041	0.021	-0.017
0.005	0.292	-0.932	-0.035	0.345	-0.938	0.007	0.032	-0.079	-0.021	-0.005	0.019	0.021	0.026	0.013	-0.013
0.017	0.276	-0.928	-0.035	0.346	-0.938	0.061	0.058	-0.084	-0.009	-0.021	0.022	0.010	0.042	0.017	-0.016
0.036	0.300	-0.944	-0.037	0.346	-0.938	-0.000	0.114	-0.083	0.011	0.002	0.007	0.009	0.019	0.001	-0.017
-0.014	0.300	-0.972	-0.037	0.346	-0.937	0.020	0.042	-0.056	-0.038	0.002	-0.021	0.041	0.019	0.027	-0.015
-0.003	0.300	-0.960	-0.037	0.345	-0.938	-0.026	0.026	-0.069	-0.027	0.002	-0.009	0.030	0.019	0.015	-0.015
0.001	0.284	-0.960	-0.039	0.346	-0.938	0.008	0.163	-0.078	-0.021	-0.013	-0.009	0.027	0.035	0.016	-0.020
0.001	0.284	-0.960	-0.039	0.344	-0.938	-0.064	0.027	-0.085	-0.021	-0.012	-0.008	0.027	0.035	0.016	-0.017
-0.014	0.296	-0.995	-0.039	0.344	-0.938	-0.031	0.038	-0.095	-0.036	0.001	-0.044	0.042	0.024	0.052	-0.013
-0.003	0.280	-0.975	-0.039	0.342	-0.939	-0.081	0.065	-0.098	-0.024	-0.013	-0.023	0.030	0.039	0.032	-0.001
0.013	0.296	-0.979	-0.040	0.341	-0.939	-0.043	0.069	-0.044	-0.008	0.003	-0.027	0.016	0.024	0.036	0.014
0.047	0.272	-0.999	-0.043	0.340	-0.940	-0.056	0.162	-0.042	0.029	-0.019	-0.046	0.018	0.047	0.056	0.018
0.067	0.226	-0.975	-0.048	0.341	-0.939	0.074	0.312	-0.023	0.054	-0.066	-0.023	0.037	0.093	0.032	0.019
0.017	0.234	-0.948	-0.051	0.343	-0.938	0.131	0.173	0.028	0.007	-0.061	0.003	0.013	0.085	0.004	0.015
0.001	0.288	-0.932	-0.056	0.346	-0.936	0.188	0.218	0.057	-0.004	-0.010	0.018	0.029	0.031	0.012	-0.003
-0.007	0.350	-0.912	-0.061	0.353	-0.934	0.348	0.256	0.050	-0.007	0.045	0.035	0.037	0.031	0.031	-0.015
-0.049	0.357	-0.928	-0.063	0.359	-0.931	0.342	0.086	0.094	-0.047	0.047	0.017	0.080	0.039	0.015	-0.014
-0.007	0.388	-0.936	-0.066	0.366	-0.928	0.377	0.132	0.068	-0.002	0.070	0.006	0.038	0.070	0.008	-0.012
0.009	0.369	-0.928	-0.069	0.372	-0.925	0.354	0.197	0.024	0.017	0.045	0.011	0.022	0.051	0.015	-0.004
-0.022	0.365	-0.972	-0.071	0.378	-0.923	0.315	0.099	0.061	-0.012	0.035	-0.035	0.052	0.048	0.028	0.009
-0.003	0.350	-0.968	-0.074	0.383	-0.921	0.259	0.141	0.084	0.010	0.015	-0.033	0.033	0.033	0.025	0.024
-0.003	0.377	-0.956	-0.076	0.386	-0.919	0.209	0.033	0.100	0.011	0.038	-0.023	0.033	0.060	0.013	0.033
0.051	0.369	-0.956	-0.077	0.390	-0.918	0.205	0.090	0.073	0.067	0.027	-0.024	0.021	0.053	0.014	0.053
0.017	0.412	-1.011	-0.077	0.392	-0.917	0.129	-0.056	0.052	0.031	0.067	-0.080	0.013	0.096	0.070	0.063
0.063	0.427	-1.031	-0.075	0.393	-0.917	0.047	-0.062	0.007	0.076	0.082	-0.100	0.033	0.112	0.090	0.083
0.028	0.408	-1.035	-0.072	0.392	-0.917	-0.037	-0.112	-0.061	0.038	0.063	-0.103	0.001	0.092	0.094	0.088
0.097	0.385	-0.987	-0.070	0.391	-0.918	-0.074	-0.030	-0.130	0.105	0.042	-0.055	0.069	0.069	0.047	0.100
0.078	0.354	-0.999	-0.067	0.389	-0.919	-0.125	-0.116	-0.119	0.082	0.013	-0.066	0.050	0.038	0.059	0.098
0.097	0.330	-1.003	-0.064	0.386	-0.920	-0.118	-0.047	-0.129	0.099	-0.008	-0.069	0.069	0.014	0.063	0.098
0.074	0.327	-1.003	-0.061	0.385	-0.921	-0.080	-0.075	-0.143	0.073	-0.010	-0.068	0.046	0.010	0.063	0.084
0.059	0.338	-1.011	-0.054	0.383	-0.922	-0.079	-0.316	-0.109	0.051	0.003	-0.075	0.031	0.022	0.071	0.085
0.043	0.307	-0.983	-0.053	0.383	-0.922	-0.043	-0.011	-0.139	0.034	-0.027	-0.047	0.016	0.009	0.043	0.079
0.113	0.303	-0.964	-0.050	0.382	-0.923	-0.003	-0.046	-0.121	0.101	-0.031	-0.027	0.086	0.013	0.024	0.071
0.090	0.276	-0.987	-0.046	0.382	-0.923	0.016	-0.163	-0.088	0.074	-0.058	-0.050	0.062	0.040	0.047	0.065
0.067	0.296	-0.948	-0.044	0.382	-0.923	-0.040	-0.060	-0.077	0.048	-0.038	-0.010	0.039	0.021	0.008	0.063
0.067	0.296	-0.948	-0.042	0.381	-0.924	-0.015	-0.066	-0.076	0.046	-0.037	-0.010	0.039	0.021	0.008	0.047
0.051	0.300	-0.968	-0.041	0.381	-0.924	-0.012	-0.015	-0.084	0.030	-0.033	-0.029	0.024	0.018	0.028	0.030
0.036	0.338	-0.960	-0.041	0.381	-0.924	0.027	0.067	-0.133	0.014	0.005	-0.022	0.008	0.021	0.020	0.027
0.028	0.307	-0.920	-0.037	0.381	-0.924	-0.010	-0.178	-0.093	0.002	-0.026	0.018	0.000	0.011	0.020	0.012
0.067	0.319	-0.920	-0.040	0.381	-0.924	-0.014	0.231	-0.096	0.044	-0.014	0.018	0.038	0.001	0.020	-0.001
-0.007	0.311	-0.936	-0.040	0.382	-0.923	0.092	0.028	-0.024	-0.029	-0.023	0.002	0.036	0.007	0.004	-0.015
-0.010	0.330	-0.940	-0.043	0.382	-0.923	0.015	0.143	-0.016	-0.030	-0.004	-0.002	0.040	0.012	0.000	-0.016
-0.026	0.354	-0.916	-0.040	0.385	-0.922	0.129	-0.111	-0.055	-0.048	0.017	0.020	0.055	0.035	0.023	-0.029
0.020	0.369	-0.912	-0.042	0.385	-0.922	0.008	0.155	-0.089	0.000	0.032	0.024	0.009	0.051	0.027	-0.032
-0.018	0.365	-0.944	-0.041	0.385	-0.922	0.010	-0.033	-0.075	-0.040	0.028	-0.007	0.048	0.047	0.004	-0.026
-0.014	0.350	-0.928	-0.039	0.384	-0.923	-0.068	-0.099	-0.062	-0.038	0.014	0.009	0.044	0.031	0.012	-0.020
0.028	0.346	-0.928	-0.039	0.382	-0.923	-0.082	0.063	-0.120	0.004	0.012	0.010	0.002	0.027	0.012	-0.025
0.009	0.350	-0.928	-0.037	0.380	-0.924	-0.089	0.007	-0.161	-0.016	0.017	0.010	0.022	0.030	0.012	-0.032
-0.014	0.369	-0.948	-0.034	0.379	-0.925	-0.104	-0.121	-0.180	-0.043	0.038	-0.009	0.045	0.049	0.008	-0.029
-0.037	0.330	-0.936	-0.027	0.375	-0.926	-0.173	-0.279	-0.190	-0.073	0.003	0.005	0.068	0.010	0.003	-0.036
0.024	0.319	-0.916	-0.021	0.371	-0.928	-0.215	-0.239	-0.165	-0.017	-0.005	0.026	0.007	0.003	0.023	-0.035
0.028	0.276	-0.889	-0.017	0.368	-0.930	-0.183	-0.145	-0.169	-0.017	-0.044	0.055	0.003	0.046	0.050	-0.033
0.043	0.315	-0.924	-0.016	0.363	-0.931	-0.232	-0.002	-0.147	-0.003	-0.001	0.022	0.012	0.008	0.015	-0.020
0.028	0.276	-0.909	-0.015	0.361	-0.932	-0.110	0.018	-0.126	-0.019	-0.037	0.038	0.004	0.047	0.030	-0.026
0.051	0.327	-0.932	-0.015	0.358	-0.933	-0.157	0.031	-0.090	0.004	0.016	0.016	0.019	0.003	0.006	-0.019
0.001	0.303	-0.916	-0.014	0.358	-0.934	0.003	-0.006	-0.087	-0.047	-0.007	0.032	0.031	0.021	0.022	-0.025
0.055	0.334	-0.940	-0.012	0.357	-0.934	-0.047	-0.085	-0.059	0.005	0.025	0.008	0.022	0.009	0.002	-0.021
0.005	0.303	-0.952	-0.012	0.358	-0.934	0.037	0.026	-0.081	-0.046	-0.007	-0.004	0.028	0.023	0.014	-0.026
0.036	0.307	-0.960	-0.011	0.357	-0.934	-0.055	-0.032	-0.038	-0.016	-0.002	-0.011	0.003	0.020	0.022	-0.023
0.040	0.300	-0.912	-0.010	0.356	-0.934	-0.023	-0.002	-0.055	-0.013	-0.009	0.036	0.007	0.028	0.025	-0.024
0.017	0.292	-0.928	-0.011	0.356	-0.934	0.017	0.059	-0.092	-0.035	-0.017	0.020	0.016	0.037	0.009	-0.015
0.047	0.288	-0.944	-0.011	0.356	-0.934	0.016	0.083	-0.073	-0.004	-0.021	0.004	0.014	0.041	0.007	-0.013
0.059	0.300	-0.936	-0.011	0.356	-0.934	-0.000	0.037	-0.082	0.008	-0.009	0.012	0.026	0.031	0.001	-0.006
0.059	0.300	-0.936	-0.008	0.355	-0.935	-0.053	-0.128	-0.054	0.005	-0.008	0.013	0.026	0.031	0.000	-0.003
0.070	0.292	-0.936	-0.007	0.355	-0.935	-0.025	-0.012	-0.090	0.015	-0.015	0.013	0.037	0.040	0.000	-0.001
0.032	0.315	-0.944	-0.007	0.353	-0.936	-0.062	-0.008	-0.067	-0.024	0.010	0.005	0.001	0.017	0.008	-0.005
0.070	0.303	-0.940	-0.006	0.351	-0.936	-0.090	0.023	-0.086	0.014	-0.000	0.010	0.037	0.029	0.004	-0.008
0.040	0.300	-0.936	-0.005	0.350	-0.937	-0.058	-0.004	-0.071	-0.018	-0.003	0.014	0.006	0.034	0.000	-0.012
0.051	0.296	-0.932	-0.004	0.349	-0.937	-0.070	-0.013	-0.097	-0.007	-0.005	0.019	0.018	0.039	0.004	-0.010
0.047	0.296	-0.944	-0.004	0.348	-0.938	-0.044	0.029	-0.094	-0.011	-0.004	0.007	0.014	0.039	0.008	-0.016
0.055	0.280	-0.920	-0.004	0.347	-0.938	-0.018	0.039	-0.070	-0.003	-0.019	0.031	0.021	0.056	0.015	-0.017
0.036	0.296	-0.948	-0.004	0.347	-0.938	0.002	0.051	-0.087	-0.022	-0.004	0.003	0.002	0.041	0.012	-0.019
0.036	0.272	-0.944	-0.005	0.347	-0.938	0.011	0.042	-0.057	-0.022	-0.027	0.007	0.002	0.065	0.009	-0.021
0.036	0.307	-0.948	-0.005	0.347	-0.938	-0.008	0.027	-0.075	-0.022	0.008	0.003	0.002	0.031	0.013	-0.021
0.036	0.288	-0.940	-0.003	0.348	-0.938	0.048	-0.076	-0.064	-0.024	-0.012	0.011	0.001	0.051	0.005	-0.025
0.051	0.284	-0.940	-0.003	0.348	-0.937	0.028	0.048	-0.070	-0.008	-0.016	0.011	0.017	0.055	0.005	-0.024
0.020	0.261	-0.928	-0.002	0.349	-0.937	0.065	-0.011	-0.056	-0.040	-0.040	0.022	0.014	0.079	0.006	-0.025
0.047	0.288	-0.932	-0.003	0.350	-0.937	0.050	0.079	-0.039	-0.012	-0.014	0.018	0.013	0.053	0.002	-0.021
0.036	0.276	-0.932	-0.003	0.351	-0.936	0.087	0.037	-0.058	-0.023	-0.027	0.017	0.001	0.065	0.002	-0.021
0.059	0.280	-0.936	-0.004	0.352	-0.936	0.062	0.048	-0.053	0.000	-0.024	0.013	0.024	0.061	0.003	-0.014
0.055	0.276	-0.924	-0.004	0.355	-0.935	0.147	0.037	-0.056	-0.004	-0.030	0.024	0.020	0.066	0.009	-0.015
0.043	0.300	-0.952	-0.004	0.356	-0.935	0.064	0.019	-0.037	-0.015	-0.008	-0.004	0.009	0.043	0.019	-0.012
0.040	0.296	-0.940	-0.004	0.359	-0.933	0.155	0.040	-0.032	-0.019	-0.014	0.007	0.005	0.048	0.007	-0.013
0.040	0.296	-0.956	-0.005	0.361	-0.933	0.125	0.091	-0.029	-0.017	-0.017	-0.010	0.005	0.048	0.023	-0.018
0.047	0.311	-0.936	-0.006	0.363	-0.932	0.143	0.052	-0.020	-0.009	-0.004	0.009	0.012	0.033	0.004	-0.017
0.020	0.303	-0.944	-0.005	0.366	-0.931	0.158	-0.021	-0.038	-0.037	-0.014	-0.000	0.015	0.042	0.012	-0.019
0.051	0.319	-0.932	-0.007	0.368	-0.930	0.116	0.137	-0.045	-0.004	-0.001	0.011	0.016	0.027	0.000	-0.022
0.024	0.292	-0.932	-0.007	0.370	-0.929	0.124	-0.036	-0.020	-0.032	-0.030	0.010	0.011	0.055	0.000	-0.021
0.028	0.300	-0.936	-0.009	0.373	-0.928	0.176	0.166	-0.043	-0.025	-0.025	0.004	0.007	0.048	0.004	-0.014
0.047	0.315	-0.932	-0.008	0.376	-0.927	0.156	-0.066	-0.005	-0.007	-0.013	0.007	0.012	0.033	0.000	-0.015
0.055	0.323	-0.944	-0.009	0.380	-0.925	0.202	0.075	-0.019	0.002	-0.008	-0.006	0.019	0.025	0.012	-0.011
0.043	0.323	-0.932	-0.008	0.383	-0.924	0.184	-0.013	-0.016	-0.010	-0.012	0.004	0.007	0.026	0.000	-0.005
0.036	0.338	-0.944	-0.009	0.386	-0.923	0.162	0.038	0.011	-0.017	0.001	-0.009	0.001	0.011	0.012	-0.005
0.067	0.330	-0.909	-0.010	0.388	-0.921	0.157	0.071	-0.008	0.014	-0.010	0.026	0.030	0.020	0.023	-0.005
0.043	0.342	-0.928	-0.010	0.392	-0.920	0.180	0.006	-0.015	-0.009	-0.001	0.005	0.007	0.009	0.003	-0.011
0.055	0.350	-0.932	-0.012	0.394	-0.919	0.154	0.128	-0.034	0.005	0.004	-0.001	0.018	0.002	0.001	-0.011
0.005	0.350	-0.940	-0.011	0.397	-0.918	0.155	-0.015	-0.039	-0.046	0.001	-0.010	0.032	0.003	0.010	-0.017
0.028	0.342	-0.940	-0.011	0.399	-0.917	0.099	0.029	-0.035	-0.023	-0.008	-0.010	0.009	0.013	0.010	-0.019
0.032	0.327	-0.916	-0.012	0.401	-0.916	0.111	0.072	-0.045	-0.018	-0.025	0.012	0.004	0.030	0.013	-0.022
0.020	0.350	-0.944	-0.013	0.401	-0.916	0.042	0.057	-0.043	-0.029	-0.003	-0.015	0.016	0.008	0.014	-0.018
0.036	0.346	-0.932	-0.013	0.403	-0.915	0.093	0.042	-0.057	-0.013	-0.008	-0.004	0.001	0.013	0.003	-0.016
0.028	0.346	-0.932	-0.013	0.404	-0.915	0.078	0.066	-0.058	-0.021	-0.009	-0.005	0.009	0.014	0.003	-0.015
0.032	0.361	-0.944	-0.014	0.405	-0.914	0.059	0.030	-0.019	-0.016	0.005	-0.017	0.005	0.000	0.015	-0.012
0.028	0.369	-0.944	-0.013	0.407	-0.914	0.097	-0.020	-0.030	-0.021	0.011	-0.018	0.009	0.006	0.015	-0.014
0.040	0.373	-0.928	-0.013	0.408	-0.913	0.079	0.029	-0.020	-0.009	0.014	-0.003	0.001	0.009	0.001	-0.013
0.024	0.373	-0.928	-0.013	0.410	-0.912	0.095	0.034	-0.040	-0.024	0.012	-0.003	0.015	0.008	0.000	-0.014
0.032	0.354	-0.928	-0.014	0.410	-0.912	0.043	0.088	-0.039	-0.016	-0.008	-0.004	0.008	0.012	0.000	-0.014
0.024	0.357	-0.944	-0.014	0.412	-0.911	0.095	0.010	-0.051	-0.024	-0.006	-0.020	0.016	0.010	0.016	-0.015
0.032	0.373	-0.932	-0.014	0.414	-0.910	0.125	0.024	-0.048	-0.016	0.008	-0.009	0.009	0.005	0.005	-0.014
0.032	0.361	-0.924	-0.013	0.415	-0.910	0.082	-0.060	-0.031	-0.017	-0.005	-0.002	0.010	0.008	0.003	-0.012
0.036	0.365	-0.920	-0.013	0.416	-0.909	0.062	0.039	-0.031	-0.013	-0.002	0.002	0.007	0.005	0.006	-0.011
0.043	0.354	-0.916	-0.012	0.417	-0.909	0.075	-0.002	-0.025	-0.006	-0.015	0.005	0.001	0.018	0.009	-0.013
0.036	0.373	-0.940	-0.013	0.418	-0.908	0.030	0.038	-0.012	-0.013	0.004	-0.019	0.007	0.000	0.015	-0.012
0.024	0.346	-0.924	-0.012	0.419	-0.908	0.071	-0.003	-0.022	-0.025	-0.024	-0.004	0.019	0.028	0.001	-0.012
0.032	0.365	-0.928	-0.013	0.420	-0.908	0.057	0.055	-0.036	-0.017	-0.006	-0.008	0.012	0.010	0.004	-0.015
0.036	0.361	-0.916	-0.012	0.421	-0.907	0.046	-0.007	-0.047	-0.014	-0.010	0.003	0.008	0.015	0.008	-0.019
0.020	0.369	-0.936	-0.012	0.421	-0.907	0.017	-0.035	-0.014	-0.030	-0.003	-0.016	0.024	0.009	0.012	-0.021
0.020	0.369	-0.936	-0.012	0.422	-0.907	0.067	0.033	-0.021	-0.030	-0.004	-0.017	0.025	0.010	0.012	-0.019
0.005	0.361	-0.940	-0.011	0.423	-0.906	0.061	-0.059	-0.008	-0.046	-0.012	-0.021	0.040	0.018	0.017	-0.021
0.047	0.381	-0.920	-0.011	0.424	-0.905	0.106	0.022	-0.019	-0.004	0.005	-0.002	0.001	0.000	0.002	-0.015
0.032	0.365	-0.912	-0.010	0.426	-0.905	0.077	-0.042	-0.004	-0.020	-0.011	0.005	0.014	0.016	0.010	-0.017
0.051	0.381	-0.936	-0.011	0.427	-0.904	0.082	0.096	0.000	0.001	0.003	-0.019	0.005	0.002	0.015	-0.012
0.017	0.357	-0.912	-0.011	0.428	-0.904	0.076	0.003	0.015	-0.034	-0.021	0.004	0.029	0.026	0.008	-0.015
0.036	0.373	-0.924	-0.011	0.430	-0.903	0.122	-0.016	0.010	-0.015	-0.007	-0.009	0.010	0.011	0.004	-0.011
0.028	0.385	-0.928	-0.010	0.432	-0.902	0.079	-0.067	-0.000	-0.024	0.003	-0.013	0.017	0.000	0.009	-0.018
0.051	0.396	-0.912	-0.010	0.433	-0.901	0.110	0.061	-0.028	0.000	0.013	0.002	0.006	0.011	0.006	-0.013
0.017	0.396	-0.928	-0.010	0.434	-0.901	0.035	-0.036	-0.009	-0.035	0.012	-0.014	0.029	0.010	0.010	-0.014
0.043	0.377	-0.909	-0.010	0.435	-0.900	0.085	0.016	-0.019	-0.008	-0.008	0.005	0.002	0.010	0.009	-0.011
0.036	0.381	-0.916	-0.010	0.436	-0.900	0.064	0.064	-0.030	-0.015	-0.006	-0.003	0.009	0.007	0.000	-0.015
0.040	0.385	-0.924	-0.011	0.437	-0.899	0.060	0.063	-0.014	-0.010	-0.003	-0.011	0.005	0.003	0.008	-0.014
0.024	0.392	-0.936	-0.009	0.438	-0.899	0.062	-0.143	-0.002	-0.028	0.004	-0.024	0.020	0.004	0.021	-0.015
0.020	0.408	-0.932	-0.006	0.439	-0.898	0.055	-0.113	-0.012	-0.034	0.019	-0.020	0.024	0.019	0.018	-0.011
0.040	0.400	-0.916	-0.006	0.440	-0.898	0.065	-0.013	-0.048	-0.016	0.010	-0.004	0.005	0.011	0.002	-0.014
0.063	0.392	-0.920	-0.005	0.441	-0.898	0.053	0.015	-0.042	0.007	0.001	-0.009	0.019	0.002	0.007	-0.012
0.028	0.388	-0.920	-0.005	0.442	-0.897	0.047	0.018	-0.033	-0.028	-0.004	-0.009	0.016	0.002	0.007	-0.008
0.043	0.400	-0.916	-0.004	0.442	-0.897	0.021	-0.053	-0.038	-0.014	0.008	-0.005	0.000	0.009	0.004	-0.008
0.051	0.400	-0.928	-0.003	0.442	-0.897	0.025	0.001	-0.046	-0.007	0.007	-0.017	0.008	0.009	0.016	-0.011
0.043	0.408	-0.916	-0.002	0.443	-0.897	0.039	-0.026	-0.047	-0.016	0.014	-0.005	0.000	0.016	0.004	-0.006
0.051	0.404	-0.916	-0.002	0.443	-0.896	0.032	0.017	-0.046	-0.008	0.010	-0.005	0.008	0.012	0.004	-0.009
0.055	0.396	-0.920	-0.002	0.443	-0.896	0.016	0.036	-0.029	-0.004	0.002	-0.009	0.011	0.004	0.008	-0.012
0.036	0.388	-0.909	-0.000	0.444	-0.896	0.056	-0.098	-0.005	-0.025	-0.007	0.003	0.008	0.003	0.003	-0.011
0.036	0.408	-0.928	0.000	0.445	-0.896	0.024	-0.023	-0.011	-0.025	0.012	-0.017	0.008	0.016	0.017	-0.012
0.043	0.408	-0.940	0.001	0.444	-0.896	-0.002	-0.018	-0.012	-0.018	0.012	-0.029	0.001	0.016	0.028	-0.010
0.051	0.396	-0.920	0.002	0.445	-0.896	0.024	-0.039	-0.009	-0.012	0.000	-0.009	0.007	0.004	0.009	-0.005
0.067	0.392	-0.916	0.002	0.446	-0.895	0.062	0.026	-0.012	0.004	-0.004	-0.005	0.022	0.001	0.005	-0.006
0.067	0.392	-0.916	0.002	0.447	-0.895	0.081	0.008	-0.009	0.004	-0.006	-0.005	0.021	0.001	0.005	-0.005
0.032	0.388	-0.928	0.003	0.448	-0.894	0.062	-0.089	0.021	-0.033	-0.011	-0.017	0.013	0.003	0.017	-0.002
0.059	0.392	-0.912	0.004	0.449	-0.894	0.076	-0.017	0.016	-0.006	-0.008	-0.002	0.013	0.001	0.001	-0.003
0.078	0.396	-0.905	0.003	0.450	-0.893	0.054	0.016	0.013	0.013	-0.005	0.006	0.033	0.005	0.007	-0.005
0.070	0.385	-0.893	0.003	0.451	-0.893	0.074	0.020	0.005	0.006	-0.018	0.018	0.025	0.007	0.018	-0.001
0.059	0.404	-0.909	0.003	0.452	-0.892	0.040	0.001	0.023	-0.006	0.001	0.002	0.013	0.013	0.003	0.003
0.059	0.381	-0.909	0.004	0.452	-0.892	0.040	-0.056	0.020	-0.006	-0.023	0.002	0.013	0.011	0.003	-0.004
0.090	0.404	-0.897	0.003	0.453	-0.892	0.030	0.103	0.009	0.026	-0.001	0.014	0.044	0.012	0.015	-0.005
0.036	0.385	-0.909	0.003	0.453	-0.892	0.012	-0.036	0.052	-0.028	-0.020	0.002	0.010	0.007	0.003	-0.005
0.059	0.396	-0.905	0.002	0.453	-0.892	0.027	0.032	0.051	-0.004	-0.009	0.006	0.013	0.005	0.007	-0.005
0.059	0.388	-0.905	0.001	0.453	-0.891	0.042	0.071	0.024	-0.003	-0.017	0.006	0.013	0.003	0.007	-0.010
0.055	0.400	-0.905	0.001	0.454	-0.891	0.034	-0.029	0.041	-0.007	-0.006	0.006	0.009	0.009	0.007	-0.009
0.059	0.408	-0.905	-0.000	0.454	-0.891	0.028	0.070	0.028	-0.002	0.001	0.006	0.013	0.017	0.007	-0.006
0.036	0.427	-0.916	0.001	0.454	-0.891	0.012	-0.076	0.053	-0.026	0.020	-0.006	0.010	0.036	0.005	-0.012
0.078	0.404	-0.889	-0.002	0.454	-0.891	-0.003	0.141	0.022	0.018	-0.003	0.022	0.032	0.013	0.023	-0.013
0.024	0.392	-0.909	-0.002	0.454	-0.891	0.010	0.019	0.027	-0.035	-0.015	0.002	0.022	0.001	0.003	-0.018
0.040	0.400	-0.916	-0.002	0.454	-0.891	-0.027	-0.018	0.032	-0.020	-0.006	-0.005	0.006	0.009	0.005	-0.016
0.036	0.388	-0.901	-0.002	0.454	-0.891	0.010	-0.031	0.031	-0.024	-0.018	0.011	0.010	0.002	0.011	-0.021
0.043	0.404	-0.909	-0.002	0.453	-0.891	-0.016	0.013	0.043	-0.016	-0.002	0.003	0.002	0.013	0.003	-0.015
0.043	0.400	-0.916	-0.001	0.453	-0.892	-0.018	-0.068	0.051	-0.017	-0.005	-0.005	0.002	0.009	0.005	-0.018
0.055	0.412	-0.909	-0.002	0.452	-0.892	-0.021	0.029	0.022	-0.005	0.007	0.003	0.010	0.021	0.003	-0.017
0.028	0.404	-0.912	-0.001	0.452	-0.892	0.004	-0.042	0.031	-0.032	-0.001	-0.000	0.017	0.013	0.001	-0.017
0.043	0.396	-0.905	-0.002	0.452	-0.892	0.007	-0.007	0.038	-0.017	-0.009	0.007	0.002	0.006	0.007	-0.015
0.047	0.396	-0.905	-0.000	0.452	-0.892	0.021	-0.089	0.050	-0.014	-0.009	0.007	0.002	0.006	0.007	-0.016
0.059	0.404	-0.901	-0.000	0.452	-0.892	0.009	0.005	0.037	-0.003	-0.001	0.011	0.014	0.014	0.011	-0.008
0.051	0.404	-0.909	-0.001	0.453	-0.892	0.022	0.003	0.041	-0.010	-0.001	0.003	0.006	0.014	0.003	-0.006
0.074	0.408	-0.909	-0.000	0.453	-0.892	0.005	-0.051	0.047	0.013	0.002	0.003	0.030	0.017	0.003	-0.005
0.055	0.388	-0.897	-0.000	0.453	-0.892	0.029	-0.015	0.065	-0.007	-0.017	0.015	0.010	0.002	0.014	-0.004
0.055	0.388	-0.897	-0.001	0.453	-0.891	0.020	-0.014	0.088	-0.006	-0.017	0.015	0.011	0.002	0.014	-0.003
0.067	0.396	-0.901	-0.001	0.455	-0.891	0.090	-0.010	0.088	0.006	-0.011	0.010	0.022	0.005	0.010	-0.010
0.059	0.381	-0.889	-0.002	0.456	-0.890	0.118	0.028	0.070	-0.001	-0.028	0.021	0.015	0.010	0.022	-0.011
0.043	0.385	-0.893	-0.002	0.459	-0.889	0.139	-0.052	0.085	-0.017	-0.027	0.015	0.001	0.007	0.018	-0.014
0.043	0.392	-0.893	-0.002	0.460	-0.888	0.107	-0.018	0.087	-0.016	-0.021	0.014	0.001	0.001	0.018	-0.017
0.040	0.392	-0.893	-0.002	0.462	-0.887	0.111	-0.016	0.090	-0.020	-0.023	0.013	0.004	0.000	0.018	-0.020
0.051	0.392	-0.877	-0.003	0.465	-0.885	0.161	0.007	0.102	-0.007	-0.025	0.028	0.007	0.000	0.034	-0.022
0.040	0.392	-0.897	-0.005	0.468	-0.884	0.191	0.007	0.126	-0.018	-0.029	0.006	0.004	0.000	0.014	-0.019
0.017	0.404	-0.912	-0.004	0.471	-0.882	0.177	-0.110	0.143	-0.041	-0.020	-0.011	0.027	0.011	0.002	-0.019
0.059	0.404	-0.881	-0.004	0.474	-0.880	0.183	-0.011	0.101	0.002	-0.023	0.018	0.015	0.011	0.030	-0.018
0.036	0.400	-0.897	-0.004	0.477	-0.879	0.169	-0.042	0.080	-0.022	-0.030	0.001	0.008	0.007	0.014	-0.015
0.043	0.404	-0.889	-0.005	0.479	-0.878	0.140	0.009	0.083	-0.013	-0.028	0.008	0.000	0.010	0.021	-0.010
0.047	0.423	-0.905	-0.007	0.482	-0.876	0.184	0.070	0.093	-0.007	-0.012	-0.010	0.004	0.029	0.005	-0.012
0.032	0.419	-0.928	-0.008	0.485	-0.874	0.200	0.002	0.115	-0.022	-0.019	-0.035	0.011	0.025	0.018	-0.010
0.020	0.423	-0.940	-0.009	0.489	-0.872	0.209	-0.004	0.121	-0.032	-0.018	-0.049	0.023	0.029	0.030	0.000
0.028	0.408	-0.924	-0.011	0.492	-0.871	0.170	0.023	0.115	-0.023	-0.036	-0.035	0.015	0.013	0.014	0.014
0.067	0.396	-0.940	-0.014	0.494	-0.869	0.184	0.178	0.096	0.019	-0.051	-0.053	0.024	0.001	0.030	0.028
0.082	0.392	-0.960	-0.020	0.498	-0.867	0.212	0.300	0.119	0.041	-0.058	-0.075	0.040	0.003	0.050	0.041
0.074	0.412	-0.968	-0.027	0.502	-0.864	0.301	0.282	0.166	0.040	-0.044	-0.085	0.032	0.016	0.058	0.041
0.067	0.423	-0.924	-0.033	0.510	-0.860	0.465	0.263	0.237	0.039	-0.039	-0.047	0.024	0.028	0.015	0.030
0.009	0.446	-0.877	-0.038	0.520	-0.854	0.579	0.139	0.276	-0.014	-0.026	-0.006	0.033	0.051	0.033	0.015
0.009	0.485	-0.830	-0.043	0.531	-0.847	0.661	0.105	0.277	-0.009	0.002	0.035	0.033	0.089	0.080	0.005
0.013	0.516	-0.822	-0.050	0.541	-0.839	0.644	0.266	0.214	0.001	0.022	0.035	0.029	0.120	0.088	-0.006
0.028	0.551	-0.842	-0.055	0.550	-0.834	0.526	0.205	0.205	0.022	0.048	0.010	0.013	0.154	0.068	-0.005
-0.014	0.566	-0.881	-0.058	0.556	-0.829	0.406	0.080	0.196	-0.017	0.057	-0.034	0.056	0.170	0.028	0.004
-0.018	0.585	-0.877	-0.060	0.560	-0.826	0.253	-0.010	0.161	-0.019	0.072	-0.033	0.059	0.189	0.032	0.023
0.013	0.578	-0.885	-0.061	0.563	-0.824	0.180	-0.021	0.119	0.012	0.062	-0.043	0.029	0.181	0.024	0.036
0.067	0.555	-0.912	-0.059	0.564	-0.823	0.090	-0.100	0.061	0.065	0.037	-0.072	0.025	0.157	0.003	0.060
0.067	0.555	-0.912	-0.057	0.565	-0.823	0.054	-0.161	0.037	0.063	0.036	-0.072	0.025	0.157	0.004	0.079
0.105	0.531	-0.909	-0.055	0.566	-0.823	0.057	-0.061	0.024	0.100	0.012	-0.069	0.064	0.133	0.000	0.099
0.070	0.539	-0.924	-0.053	0.567	-0.822	0.076	-0.173	0.038	0.063	0.019	-0.085	0.029	0.141	0.016	0.110
0.128	0.535	-0.905	-0.050	0.568	-0.822	0.077	-0.157	0.008	0.117	0.014	-0.066	0.087	0.137	0.004	0.121
0.143	0.500	-0.889	-0.046	0.569	-0.821	0.115	-0.190	-0.007	0.129	-0.023	-0.052	0.102	0.102	0.020	0.124
0.143	0.497	-0.897	-0.041	0.570	-0.821	0.047	-0.239	0.011	0.125	-0.027	-0.060	0.103	0.098	0.012	0.136
0.147	0.489	-0.889	-0.038	0.570	-0.820	0.045	-0.199	0.021	0.126	-0.035	-0.052	0.107	0.090	0.019	0.132
0.163	0.489	-0.881	-0.038	0.571	-0.820	0.078	-0.028	0.062	0.141	-0.036	-0.045	0.122	0.090	0.027	0.125
0.124	0.489	-0.889	-0.036	0.573	-0.819	0.096	-0.098	0.088	0.101	-0.038	-0.054	0.084	0.089	0.019	0.114
0.113	0.504	-0.885	-0.037	0.574	-0.818	0.107	0.007	0.061	0.090	-0.024	-0.051	0.072	0.104	0.023	0.106
0.097	0.497	-0.869	-0.036	0.576	-0.817	0.134	-0.085	0.072	0.074	-0.033	-0.037	0.057	0.096	0.039	0.094
0.105	0.535	-0.877	-0.036	0.578	-0.815	0.118	-0.023	0.040	0.082	0.004	-0.046	0.065	0.135	0.031	0.085
0.105	0.531	-0.865	-0.035	0.579	-0.814	0.106	-0.007	0.035	0.082	-0.002	-0.035	0.065	0.130	0.043	0.075
0.074	0.555	-0.885	-0.035	0.580	-0.814	0.026	-0.059	0.057	0.051	0.021	-0.055	0.034	0.153	0.023	0.076
0.067	0.558	-0.873	-0.033	0.579	-0.815	-0.029	-0.091	0.047	0.042	0.026	-0.043	0.027	0.157	0.035	0.064
0.097	0.593	-0.873	-0.034	0.577	-0.816	-0.106	0.048	0.022	0.074	0.062	-0.042	0.058	0.192	0.035	0.056
0.047	0.562	-0.869	-0.033	0.575	-0.817	-0.123	-0.080	0.030	0.023	0.034	-0.037	0.008	0.161	0.039	0.053
0.063	0.570	-0.861	-0.034	0.572	-0.820	-0.192	0.055	-0.001	0.039	0.045	-0.027	0.023	0.168	0.047	0.041
0.082	0.562	-0.830	-0.035	0.568	-0.823	-0.265	0.078	0.019	0.060	0.041	0.008	0.042	0.160	0.079	0.027
0.009	0.535	-0.849	-0.035	0.563	-0.826	-0.289	0.051	-0.003	-0.012	0.019	-0.009	0.031	0.133	0.059	0.015
0.036	0.555	-0.838	-0.034	0.557	-0.830	-0.343	-0.007	-0.049	0.014	0.044	0.006	0.004	0.152	0.070	-0.001
0.001	0.527	-0.830	-0.034	0.551	-0.834	-0.371	0.029	-0.103	-0.021	0.023	0.018	0.038	0.124	0.078	-0.012
-0.010	0.566	-0.842	-0.031	0.544	-0.839	-0.441	-0.115	-0.106	-0.035	0.069	0.011	0.050	0.162	0.066	-0.011
0.024	0.551	-0.857	-0.027	0.535	-0.844	-0.504	-0.093	-0.143	-0.003	0.062	0.001	0.015	0.147	0.050	-0.007
0.028	0.558	-0.869	-0.026	0.525	-0.851	-0.593	0.044	-0.183	-0.001	0.080	-0.005	0.011	0.154	0.038	-0.005
0.059	0.524	-0.873	-0.024	0.515	-0.857	-0.616	-0.003	-0.190	0.028	0.055	-0.003	0.020	0.119	0.034	0.004
0.017	0.489	-0.889	-0.019	0.504	-0.864	-0.653	-0.130	-0.192	-0.018	0.032	-0.012	0.023	0.083	0.018	0.004
0.051	0.431	-0.861	-0.017	0.493	-0.870	-0.611	-0.002	-0.188	0.014	-0.016	0.022	0.012	0.025	0.046	0.000
0.051	0.431	-0.861	-0.013	0.481	-0.877	-0.689	-0.129	-0.152	0.011	-0.004	0.028	0.012	0.025	0.046	-0.011
0.032	0.431	-0.869	-0.011	0.470	-0.882	-0.592	-0.045	-0.129	-0.010	0.007	0.026	0.008	0.024	0.038	-0.012
0.028	0.404	-0.849	-0.009	0.460	-0.888	-0.564	-0.075	-0.126	-0.017	-0.010	0.051	0.012	0.003	0.058	-0.014
0.047	0.427	-0.857	-0.006	0.452	-0.892	-0.482	-0.045	-0.145	0.001	0.021	0.047	0.007	0.020	0.050	-0.020
0.051	0.408	-0.877	-0.006	0.443	-0.896	-0.471	0.033	-0.131	0.004	0.010	0.032	0.010	0.000	0.031	-0.018
0.024	0.396	-0.901	-0.003	0.435	-0.900	-0.459	-0.058	-0.103	-0.025	0.007	0.012	0.017	0.012	0.007	-0.017
0.051	0.385	-0.881	-0.004	0.427	-0.904	-0.416	0.049	-0.079	0.002	0.003	0.035	0.010	0.023	0.027	-0.019
0.036	0.346	-0.877	-0.003	0.421	-0.907	-0.371	-0.015	-0.050	-0.014	-0.029	0.043	0.006	0.062	0.031	-0.021
0.032	0.357	-0.893	-0.003	0.415	-0.910	-0.319	0.033	-0.035	-0.017	-0.012	0.030	0.010	0.051	0.016	-0.015
0.040	0.354	-0.905	-0.002	0.410	-0.912	-0.276	-0.016	-0.004	-0.010	-0.010	0.020	0.003	0.055	0.004	-0.015
0.055	0.354	-0.909	-0.003	0.405	-0.914	-0.224	0.068	-0.020	0.007	-0.006	0.018	0.012	0.055	0.000	-0.014
0.043	0.350	-0.912	-0.004	0.401	-0.916	-0.235	0.043	-0.010	-0.004	-0.006	0.016	0.000	0.059	0.004	-0.008
0.032	0.334	-0.909	-0.004	0.396	-0.918	-0.252	0.002	-0.012	-0.016	-0.016	0.022	0.012	0.075	0.000	-0.004
0.063	0.334	-0.909	-0.006	0.392	-0.920	-0.238	0.122	-0.014	0.017	-0.012	0.024	0.019	0.075	0.001	-0.004
0.059	0.350	-0.916	-0.006	0.387	-0.922	-0.245	0.018	-0.035	0.013	0.008	0.018	0.015	0.061	0.009	-0.003
0.055	0.338	-0.905	-0.008	0.382	-0.924	-0.249	0.144	-0.051	0.011	0.002	0.032	0.011	0.073	0.003	-0.003
0.043	0.323	-0.916	-0.009	0.378	-0.926	-0.211	0.105	-0.059	0.001	-0.010	0.021	0.000	0.089	0.009	-0.007
0.020	0.350	-0.932	-0.010	0.374	-0.927	-0.237	0.084	-0.066	-0.021	0.022	0.007	0.023	0.062	0.025	-0.012
0.036	0.327	-0.916	-0.011	0.370	-0.929	-0.231	0.084	-0.063	-0.005	0.003	0.025	0.008	0.086	0.010	-0.016
0.024	0.334	-0.936	-0.011	0.365	-0.931	-0.223	0.062	-0.080	-0.016	0.015	0.007	0.019	0.078	0.030	-0.016
0.020	0.342	-0.924	-0.012	0.361	-0.932	-0.212	0.053	-0.079	-0.019	0.026	0.020	0.023	0.071	0.018	-0.016
0.036	0.323	-0.940	-0.013	0.358	-0.934	-0.193	0.095	-0.084	-0.003	0.011	0.006	0.007	0.090	0.034	-0.015
0.024	0.323	-0.920	-0.012	0.354	-0.935	-0.197	0.011	-0.071	-0.015	0.015	0.027	0.018	0.090	0.015	-0.012
0.036	0.319	-0.932	-0.013	0.352	-0.936	-0.108	0.081	-0.084	-0.003	0.013	0.015	0.006	0.094	0.026	-0.005
0.043	0.300	-0.928	-0.014	0.350	-0.936	-0.071	0.077	-0.066	0.006	-0.005	0.020	0.001	0.113	0.022	-0.009
0.055	0.307	-0.928	-0.014	0.349	-0.937	-0.054	0.024	-0.058	0.017	0.004	0.020	0.013	0.106	0.023	-0.007
0.017	0.292	-0.940	-0.015	0.349	-0.937	-0.030	0.089	-0.061	-0.020	-0.011	0.008	0.025	0.121	0.034	-0.008
0.032	0.276	-0.920	-0.014	0.348	-0.937	-0.015	0.017	-0.083	-0.005	-0.026	0.028	0.010	0.136	0.015	-0.007
0.032	0.288	-0.928	-0.015	0.348	-0.938	-0.022	0.066	-0.067	-0.004	-0.013	0.020	0.010	0.125	0.023	-0.011
0.047	0.276	-0.924	-0.015	0.347	-0.938	-0.003	0.045	-0.082	0.011	-0.025	0.024	0.006	0.136	0.019	-0.008
0.028	0.284	-0.936	-0.017	0.347	-0.938	-0.004	0.123	-0.040	-0.006	-0.017	0.012	0.013	0.128	0.031	-0.008
0.028	0.276	-0.936	-0.018	0.347	-0.938	-0.000	0.048	-0.029	-0.006	-0.024	0.012	0.013	0.135	0.031	-0.012
0.024	0.288	-0.936	-0.019	0.348	-0.937	0.041	0.109	-0.051	-0.008	-0.013	0.012	0.017	0.123	0.031	-0.013
0.009	0.284	-0.920	-0.019	0.348	-0.937	0.047	0.021	-0.035	-0.023	-0.017	0.027	0.032	0.126	0.015	-0.014
0.036	0.296	-0.928	-0.020	0.349	-0.937	0.042	0.068	-0.039	0.005	-0.006	0.019	0.005	0.114	0.023	-0.010
0.017	0.280	-0.936	-0.020	0.351	-0.936	0.086	0.008	-0.047	-0.015	-0.023	0.011	0.024	0.129	0.031	-0.011
0.040	0.284	-0.944	-0.021	0.351	-0.936	0.057	0.085	-0.025	0.010	-0.020	0.002	0.001	0.125	0.038	-0.008
0.017	0.300	-0.936	-0.021	0.353	-0.935	0.088	0.027	-0.029	-0.013	-0.006	0.009	0.024	0.109	0.030	-0.008
0.020	0.300	-0.928	-0.022	0.355	-0.935	0.096	0.076	-0.036	-0.008	-0.007	0.016	0.020	0.108	0.022	-0.004
0.032	0.288	-0.924	-0.023	0.357	-0.934	0.153	0.070	-0.024	0.004	-0.021	0.019	0.009	0.119	0.018	-0.008
0.028	0.276	-0.936	-0.024	0.360	-0.933	0.165	0.071	-0.009	0.002	-0.036	0.006	0.012	0.130	0.030	-0.007
0.020	0.288	-0.932	-0.025	0.364	-0.931	0.211	0.024	-0.012	-0.006	-0.028	0.008	0.020	0.118	0.026	-0.005
0.017	0.292	-0.924	-0.026	0.367	-0.930	0.197	0.071	-0.019	-0.008	-0.027	0.015	0.023	0.113	0.018	-0.009
0.024	0.319	-0.932	-0.028	0.371	-0.928	0.198	0.130	-0.027	0.002	-0.004	0.005	0.015	0.086	0.026	-0.009
-0.003	0.323	-0.932	-0.027	0.374	-0.927	0.167	-0.004	-0.007	-0.025	-0.003	0.004	0.042	0.081	0.025	-0.006
0.020	0.319	-0.936	-0.027	0.377	-0.926	0.159	0.002	-0.005	-0.002	-0.009	-0.001	0.019	0.084	0.029	0.001
0.036	0.334	-0.916	-0.028	0.380	-0.925	0.163	0.045	-0.018	0.014	0.003	0.017	0.003	0.068	0.009	-0.001
0.047	0.338	-0.932	-0.029	0.383	-0.923	0.198	0.086	-0.054	0.026	0.004	-0.000	0.009	0.064	0.025	0.003
0.009	0.346	-0.932	-0.028	0.386	-0.922	0.166	-0.020	-0.044	-0.013	0.009	-0.002	0.030	0.056	0.025	0.003
0.017	0.330	-0.924	-0.030	0.389	-0.921	0.151	0.117	-0.053	-0.003	-0.009	0.005	0.022	0.070	0.017	-0.000
0.020	0.342	-0.928	-0.029	0.391	-0.920	0.118	0.003	-0.041	0.000	0.000	0.000	0.018	0.058	0.020	-0.005
0.009	0.338	-0.928	-0.029	0.393	-0.919	0.134	0.015	-0.046	-0.011	-0.006	-0.001	0.029	0.061	0.020	-0.004
0.032	0.346	-0.901	-0.029	0.396	-0.918	0.151	0.046	-0.046	0.012	-0.001	0.025	0.006	0.052	0.008	-0.004
0.009	0.350	-0.932	-0.030	0.399	-0.917	0.164	0.073	-0.062	-0.010	0.001	-0.007	0.029	0.048	0.024	-0.000
0.017	0.350	-0.920	-0.029	0.401	-0.916	0.138	-0.023	-0.037	-0.003	-0.002	0.003	0.021	0.047	0.012	0.000
0.040	0.342	-0.912	-0.030	0.404	-0.914	0.160	0.111	-0.070	0.021	-0.012	0.010	0.002	0.054	0.004	-0.001
0.013	0.354	-0.912	-0.030	0.407	-0.913	0.148	0.011	-0.070	-0.006	-0.003	0.009	0.025	0.041	0.003	-0.002
0.017	0.346	-0.912	-0.031	0.409	-0.912	0.149	0.080	-0.057	-0.001	-0.014	0.007	0.021	0.048	0.003	-0.002
-0.003	0.357	-0.940	-0.031	0.411	-0.911	0.120	0.044	-0.043	-0.020	-0.004	-0.021	0.039	0.036	0.031	-0.006
0.017	0.354	-0.916	-0.031	0.414	-0.910	0.156	0.017	-0.019	-0.001	-0.011	0.001	0.020	0.039	0.007	-0.007
0.009	0.373	-0.924	-0.032	0.417	-0.908	0.189	0.082	-0.033	-0.008	0.005	-0.009	0.027	0.019	0.015	-0.004
-0.003	0.357	-0.924	-0.031	0.421	-0.907	0.207	-0.076	-0.002	-0.021	-0.014	-0.010	0.038	0.033	0.015	-0.003
0.028	0.377	-0.920	-0.032	0.424	-0.905	0.167	0.101	-0.015	0.012	0.002	-0.008	0.007	0.013	0.012	-0.001
0.009	0.385	-0.916	-0.031	0.427	-0.904	0.191	-0.028	-0.021	-0.009	0.006	-0.005	0.026	0.005	0.008	-0.001
0.020	0.388	-0.924	-0.032	0.430	-0.902	0.145	0.063	-0.033	0.004	0.007	-0.015	0.014	0.000	0.015	0.002
0.001	0.385	-0.936	-0.031	0.432	-0.901	0.149	-0.024	-0.033	-0.016	0.001	-0.028	0.033	0.003	0.027	-0.002
0.017	0.392	-0.909	-0.032	0.435	-0.900	0.136	0.041	-0.047	-0.001	0.006	-0.001	0.017	0.006	0.002	-0.001
0.009	0.377	-0.916	-0.031	0.437	-0.899	0.163	-0.012	-0.029	-0.009	-0.012	-0.010	0.025	0.008	0.006	-0.003
0.017	0.392	-0.909	-0.031	0.440	-0.897	0.148	0.018	-0.018	-0.002	0.001	-0.004	0.017	0.008	0.002	0.001
0.013	0.388	-0.909	-0.031	0.443	-0.896	0.155	0.039	-0.015	-0.005	-0.006	-0.005	0.021	0.006	0.003	-0.001
0.028	0.392	-0.909	-0.031	0.445	-0.895	0.144	-0.008	-0.000	0.010	-0.004	-0.006	0.005	0.011	0.003	0.001
0.005	0.400	-0.916	-0.031	0.448	-0.894	0.146	0.024	-0.013	-0.013	0.001	-0.015	0.028	0.021	0.005	-0.000
0.017	0.408	-0.916	-0.031	0.450	-0.892	0.169	-0.010	-0.010	-0.002	0.006	-0.017	0.016	0.030	0.005	0.001
0.009	0.404	-0.909	-0.030	0.453	-0.891	0.139	-0.041	-0.005	-0.011	-0.001	-0.010	0.023	0.027	0.004	0.002
0.020	0.415	-0.905	-0.030	0.455	-0.890	0.141	0.040	-0.021	0.001	0.008	-0.007	0.011	0.040	0.008	0.005
0.032	0.404	-0.905	-0.031	0.457	-0.889	0.138	0.077	-0.005	0.014	-0.006	-0.008	0.001	0.030	0.008	0.005
0.024	0.400	-0.912	-0.032	0.460	-0.887	0.168	0.013	-0.005	0.006	-0.012	-0.017	0.006	0.027	0.001	0.005
0.013	0.404	-0.912	-0.033	0.463	-0.886	0.155	0.076	-0.015	-0.005	-0.011	-0.019	0.017	0.032	0.001	-0.000
-0.003	0.419	-0.924	-0.032	0.465	-0.885	0.137	-0.033	-0.018	-0.021	0.002	-0.032	0.031	0.048	0.010	-0.007
-0.010	0.431	-0.912	-0.031	0.466	-0.884	0.050	-0.018	-0.014	-0.030	0.013	-0.020	0.038	0.061	0.002	-0.009
-0.007	0.427	-0.905	-0.030	0.467	-0.884	0.067	-0.039	-0.009	-0.027	0.008	-0.013	0.033	0.058	0.011	-0.010
0.009	0.419	-0.924	-0.030	0.468	-0.883	0.051	-0.002	-0.013	-0.012	-0.001	-0.033	0.017	0.051	0.008	-0.008
0.009	0.419	-0.924	-0.029	0.468	-0.883	0.045	-0.039	-0.013	-0.013	-0.001	-0.033	0.017	0.052	0.008	-0.002
0.013	0.423	-0.924	-0.028	0.469	-0.883	0.013	-0.021	-0.030	-0.010	0.003	-0.033	0.012	0.057	0.008	0.002
0.017	0.435	-0.928	-0.028	0.468	-0.883	-0.008	0.020	-0.035	-0.006	0.014	-0.037	0.008	0.070	0.011	0.001
0.009	0.400	-0.940	-0.027	0.467	-0.884	-0.049	-0.035	-0.032	-0.015	-0.019	-0.049	0.015	0.036	0.023	0.002
0.005	0.388	-0.928	-0.027	0.466	-0.884	-0.044	0.030	-0.026	-0.019	-0.030	-0.036	0.018	0.026	0.011	0.010
0.005	0.392	-0.948	-0.028	0.466	-0.885	-0.016	0.030	-0.007	-0.018	-0.026	-0.056	0.018	0.031	0.030	0.026
0.043	0.412	-0.964	-0.028	0.465	-0.885	0.001	0.033	0.031	0.021	-0.006	-0.071	0.021	0.051	0.046	0.032
0.097	0.400	-0.936	-0.034	0.467	-0.883	0.115	0.297	0.046	0.080	-0.020	-0.045	0.075	0.041	0.018	0.028
0.036	0.404	-0.920	-0.039	0.471	-0.881	0.224	0.238	0.095	0.023	-0.019	-0.031	0.014	0.046	0.001	0.021
-0.014	0.419	-0.885	-0.040	0.476	-0.879	0.290	0.029	0.132	-0.025	-0.009	0.001	0.035	0.062	0.035	0.015
-0.018	0.454	-0.861	-0.041	0.481	-0.876	0.326	-0.039	0.110	-0.029	0.020	0.022	0.039	0.097	0.059	0.001
0.020	0.493	-0.889	-0.043	0.486	-0.873	0.260	0.143	0.022	0.012	0.055	-0.009	0.001	0.137	0.032	-0.001
0.017	0.485	-0.897	-0.044	0.489	-0.871	0.172	0.096	-0.041	0.010	0.044	-0.018	0.005	0.130	0.025	0.006
0.020	0.473	-0.901	-0.045	0.491	-0.870	0.120	0.094	-0.069	0.014	0.030	-0.024	0.001	0.119	0.022	0.014
0.017	0.470	-0.889	-0.045	0.492	-0.869	0.086	0.037	-0.083	0.010	0.025	-0.013	0.005	0.116	0.034	0.021
0.017	0.477	-0.877	-0.043	0.494	-0.868	0.090	-0.040	-0.088	0.008	0.031	-0.002	0.005	0.124	0.047	0.028
0.051	0.477	-0.897	-0.042	0.496	-0.868	0.091	0.004	-0.081	0.042	0.030	-0.023	0.029	0.125	0.028	0.038
0.051	0.477	-0.912	-0.040	0.497	-0.867	0.087	-0.043	-0.079	0.040	0.028	-0.040	0.029	0.126	0.012	0.052
0.074	0.470	-0.924	-0.038	0.498	-0.866	0.041	-0.027	-0.104	0.061	0.020	-0.052	0.052	0.119	0.001	0.070
0.070	0.470	-0.960	-0.036	0.498	-0.867	0.000	-0.057	-0.090	0.056	0.020	-0.087	0.048	0.119	0.034	0.082
0.090	0.462	-0.979	-0.032	0.496	-0.868	-0.064	-0.193	-0.051	0.071	0.013	-0.106	0.067	0.112	0.053	0.099
0.097	0.450	-0.983	-0.029	0.495	-0.868	-0.041	-0.135	-0.030	0.076	0.002	-0.109	0.075	0.100	0.056	0.104
0.132	0.446	-0.975	-0.025	0.496	-0.868	0.058	-0.164	-0.034	0.107	-0.002	-0.102	0.109	0.097	0.048	0.109
0.105	0.431	-0.956	-0.022	0.497	-0.867	0.072	-0.117	-0.019	0.077	-0.019	-0.083	0.082	0.082	0.028	0.111
0.113	0.435	-0.972	-0.018	0.498	-0.867	0.086	-0.209	-0.001	0.081	-0.016	-0.099	0.090	0.086	0.043	0.112
0.124	0.431	-0.952	-0.016	0.500	-0.866	0.095	-0.127	0.035	0.090	-0.022	-0.080	0.102	0.082	0.023	0.104
0.124	0.427	-0.960	-0.012	0.501	-0.865	0.104	-0.236	0.057	0.086	-0.027	-0.089	0.101	0.078	0.031	0.103
0.124	0.442	-0.912	-0.012	0.503	-0.864	0.116	-0.044	0.049	0.086	-0.013	-0.043	0.102	0.093	0.016	0.094
0.124	0.442	-0.912	-0.011	0.504	-0.863	0.088	-0.032	0.042	0.085	-0.015	-0.043	0.102	0.093	0.017	0.086
0.101	0.466	-0.893	-0.011	0.505	-0.863	0.037	-0.017	0.044	0.062	0.008	-0.024	0.079	0.116	0.036	0.069
0.105	0.489	-0.877	-0.016	0.505	-0.863	-0.001	0.286	0.023	0.071	0.031	-0.008	0.083	0.139	0.052	0.062
0.059	0.489	-0.881	-0.016	0.505	-0.863	-0.009	-0.006	0.051	0.025	0.032	-0.012	0.038	0.139	0.048	0.047
0.090	0.493	-0.877	-0.018	0.503	-0.864	-0.082	0.118	0.046	0.058	0.037	-0.008	0.069	0.143	0.052	0.032
0.040	0.504	-0.897	-0.020	0.500	-0.866	-0.167	0.061	0.075	0.009	0.051	-0.026	0.019	0.154	0.033	0.019
0.036	0.473	-0.842	-0.020	0.496	-0.868	-0.215	-0.028	0.070	0.006	0.024	0.031	0.016	0.123	0.088	0.009
0.043	0.485	-0.830	-0.022	0.492	-0.870	-0.251	0.140	0.000	0.016	0.040	0.046	0.024	0.135	0.100	-0.007
0.017	0.500	-0.838	-0.023	0.487	-0.873	-0.277	0.125	-0.050	-0.010	0.060	0.040	0.003	0.150	0.092	-0.010
0.013	0.477	-0.853	-0.023	0.482	-0.876	-0.322	0.062	-0.139	-0.014	0.043	0.028	0.007	0.127	0.076	-0.011
0.028	0.450	-0.889	-0.022	0.473	-0.881	-0.484	0.033	-0.187	-0.000	0.024	-0.003	0.008	0.100	0.041	-0.009
0.024	0.381	-0.877	-0.022	0.464	-0.885	-0.511	0.122	-0.237	-0.004	-0.037	0.014	0.005	0.031	0.053	-0.012
0.043	0.385	-0.881	-0.021	0.453	-0.891	-0.625	0.080	-0.229	0.014	-0.022	0.016	0.024	0.035	0.049	-0.008
-0.014	0.388	-0.916	-0.019	0.442	-0.897	-0.623	-0.001	-0.180	-0.045	-0.007	-0.014	0.034	0.039	0.013	-0.011
0.036	0.423	-0.885	-0.019	0.431	-0.902	-0.610	0.098	-0.174	0.005	0.039	0.022	0.017	0.074	0.045	-0.009
0.024	0.392	-0.889	-0.016	0.421	-0.907	-0.561	-0.107	-0.107	-0.010	0.018	0.023	0.005	0.043	0.041	-0.015
0.040	0.392	-0.912	-0.017	0.411	-0.912	-0.561	0.078	-0.098	0.006	0.028	0.004	0.021	0.043	0.017	-0.010
0.020	0.357	-0.893	-0.015	0.401	-0.916	-0.516	-0.065	-0.051	-0.015	0.003	0.028	0.002	0.008	0.037	-0.014
0.032	0.369	-0.893	-0.014	0.392	-0.920	-0.475	0.003	-0.048	-0.003	0.023	0.032	0.014	0.020	0.037	-0.008
0.032	0.330	-0.873	-0.016	0.385	-0.923	-0.380	0.127	-0.063	-0.002	-0.008	0.054	0.014	0.019	0.057	-0.012
0.067	0.334	-0.877	-0.017	0.379	-0.925	-0.353	0.092	-0.061	0.034	0.002	0.053	0.049	0.015	0.053	-0.006
0.024	0.319	-0.901	-0.020	0.374	-0.927	-0.253	0.192	-0.061	-0.006	-0.008	0.031	0.007	0.030	0.029	-0.010
0.036	0.300	-0.928	-0.022	0.369	-0.929	-0.261	0.105	-0.032	0.007	-0.023	0.006	0.018	0.049	0.002	-0.011
-0.003	0.296	-0.916	-0.023	0.364	-0.931	-0.241	0.061	0.012	-0.030	-0.022	0.019	0.020	0.053	0.014	-0.017
0.001	0.296	-0.932	-0.024	0.359	-0.933	-0.267	0.074	0.028	-0.025	-0.017	0.006	0.016	0.053	0.002	-0.018
0.017	0.292	-0.916	-0.026	0.355	-0.935	-0.215	0.087	0.017	-0.008	-0.017	0.023	0.001	0.057	0.014	-0.019
0.005	0.292	-0.932	-0.026	0.350	-0.936	-0.246	0.011	0.011	-0.019	-0.012	0.009	0.012	0.057	0.002	-0.012
0.028	0.280	-0.928	-0.029	0.347	-0.938	-0.181	0.147	0.005	0.006	-0.020	0.014	0.011	0.068	0.002	-0.005
0.028	0.280	-0.928	-0.030	0.342	-0.939	-0.239	0.040	0.065	0.007	-0.015	0.016	0.011	0.068	0.002	-0.012
0.032	0.296	-0.936	-0.033	0.339	-0.940	-0.131	0.180	0.024	0.014	0.003	0.009	0.015	0.053	0.006	0.001
-0.030	0.288	-0.936	-0.030	0.336	-0.941	-0.188	-0.198	0.070	-0.051	-0.001	0.010	0.047	0.060	0.006	-0.004
0.070	0.288	-0.928	-0.032	0.334	-0.942	-0.103	0.132	0.000	0.052	0.001	0.019	0.053	0.060	0.002	-0.002
0.005	0.257	-0.920	-0.031	0.330	-0.943	-0.157	-0.048	0.034	-0.014	-0.027	0.028	0.012	0.091	0.010	-0.011
0.036	0.269	-0.924	-0.034	0.327	-0.944	-0.159	0.161	-0.000	0.019	-0.012	0.025	0.018	0.079	0.006	-0.003
-0.014	0.261	-0.932	-0.036	0.323	-0.946	-0.207	0.093	0.027	-0.029	-0.016	0.018	0.032	0.086	0.002	-0.015
0.013	0.269	-0.916	-0.037	0.321	-0.946	-0.124	0.048	0.019	-0.001	-0.006	0.035	0.005	0.078	0.014	-0.007
0.005	0.269	-0.924	-0.036	0.318	-0.948	-0.158	-0.031	0.023	-0.009	-0.003	0.028	0.012	0.078	0.006	-0.012
0.040	0.276	-0.932	-0.038	0.316	-0.948	-0.067	0.089	-0.005	0.027	0.006	0.021	0.023	0.070	0.001	-0.005
0.001	0.242	-0.940	-0.039	0.314	-0.949	-0.108	0.083	0.015	-0.010	-0.026	0.013	0.016	0.104	0.009	-0.008
0.020	0.249	-0.932	-0.041	0.313	-0.949	-0.036	0.083	0.012	0.011	-0.018	0.021	0.004	0.096	0.001	-0.004
-0.010	0.226	-0.924	-0.042	0.312	-0.949	-0.042	0.037	0.029	-0.019	-0.040	0.029	0.027	0.118	0.007	-0.010
0.017	0.257	-0.932	-0.044	0.312	-0.949	0.020	0.149	0.027	0.010	-0.009	0.021	0.000	0.087	0.001	-0.005
-0.003	0.230	-0.940	-0.044	0.312	-0.949	0.011	-0.022	0.059	-0.009	-0.036	0.013	0.019	0.113	0.008	-0.008
0.020	0.257	-0.936	-0.048	0.314	-0.948	0.092	0.217	0.054	0.018	-0.011	0.017	0.004	0.085	0.004	0.010
-0.007	0.234	-0.928	-0.050	0.317	-0.947	0.161	0.064	0.038	-0.007	-0.037	0.023	0.023	0.108	0.004	0.007
0.067	0.269	-0.952	-0.055	0.319	-0.946	0.148	0.297	0.045	0.071	-0.005	-0.002	0.050	0.073	0.020	0.007
-0.026	0.214	-0.952	-0.057	0.322	-0.945	0.172	0.081	0.082	-0.019	-0.062	-0.003	0.043	0.126	0.019	-0.005
-0.022	0.257	-0.948	-0.059	0.323	-0.944	0.077	0.057	0.100	-0.014	-0.020	0.001	0.039	0.083	0.015	-0.000
-0.049	0.211	-0.920	-0.059	0.326	-0.944	0.155	-0.039	0.082	-0.041	-0.069	0.027	0.066	0.129	0.012	-0.024
0.009	0.265	-0.920	-0.060	0.326	-0.943	0.017	0.068	0.079	0.019	-0.015	0.027	0.009	0.075	0.012	-0.023
-0.053	0.218	-0.905	-0.062	0.328	-0.943	0.116	0.083	0.066	-0.041	-0.064	0.042	0.070	0.120	0.028	-0.023
-0.018	0.269	-0.932	-0.063	0.328	-0.943	0.019	0.037	0.084	-0.005	-0.014	0.015	0.036	0.070	0.001	-0.021
-0.026	0.261	-0.920	-0.067	0.330	-0.942	0.107	0.196	0.043	-0.009	-0.023	0.025	0.044	0.077	0.013	-0.029
-0.049	0.284	-0.936	-0.067	0.331	-0.941	0.064	-0.057	0.078	-0.033	-0.001	0.009	0.067	0.053	0.003	-0.024
-0.053	0.269	-0.936	-0.068	0.332	-0.941	0.087	0.063	0.041	-0.035	-0.018	0.009	0.071	0.068	0.002	-0.023
-0.041	0.296	-0.940	-0.067	0.333	-0.940	0.082	-0.079	0.036	-0.025	0.008	0.004	0.059	0.040	0.006	-0.021
-0.022	0.288	-0.936	-0.066	0.336	-0.940	0.115	-0.017	0.025	-0.006	-0.002	0.007	0.040	0.047	0.002	-0.014
-0.018	0.292	-0.944	-0.066	0.338	-0.939	0.128	-0.020	0.007	-0.003	-0.001	-0.001	0.037	0.043	0.010	-0.009
-0.022	0.288	-0.960	-0.066	0.340	-0.938	0.141	0.013	-0.030	-0.007	-0.007	-0.018	0.041	0.046	0.025	-0.002
-0.033	0.276	-0.960	-0.064	0.342	-0.938	0.096	-0.109	-0.034	-0.021	-0.020	-0.019	0.052	0.057	0.025	-0.002
0.001	0.280	-0.940	-0.063	0.344	-0.937	0.090	-0.015	-0.061	0.013	-0.018	0.000	0.018	0.053	0.005	0.001
-0.018	0.276	-0.936	-0.061	0.345	-0.937	0.061	-0.055	-0.027	-0.008	-0.023	0.004	0.037	0.056	0.001	-0.001
0.005	0.284	-0.932	-0.062	0.345	-0.936	0.055	0.083	-0.047	0.016	-0.016	0.007	0.014	0.048	0.003	0.002
-0.022	0.288	-0.952	-0.062	0.346	-0.936	0.055	-0.001	-0.046	-0.011	-0.013	-0.013	0.041	0.044	0.016	0.003
-0.022	0.288	-0.964	-0.061	0.347	-0.936	0.021	-0.001	-0.054	-0.012	-0.014	-0.025	0.042	0.043	0.028	0.006
0.001	0.288	-0.968	-0.062	0.347	-0.936	0.041	0.064	-0.072	0.012	-0.015	-0.029	0.019	0.042	0.031	0.006
-0.018	0.280	-0.979	-0.062	0.348	-0.936	0.013	0.026	-0.076	-0.008	-0.023	-0.042	0.038	0.050	0.042	0.007
-0.026	0.276	-1.003	-0.064	0.348	-0.935	0.033	0.139	-0.065	-0.013	-0.027	-0.066	0.046	0.053	0.066	0.008
-0.037	0.284	-1.007	-0.065	0.348	-0.935	0.010	0.073	-0.046	-0.024	-0.019	-0.070	0.057	0.045	0.070	0.007
-0.033	0.296	-0.995	-0.065	0.348	-0.935	0.004	0.045	-0.021	-0.020	-0.008	-0.058	0.054	0.033	0.058	0.010
-0.026	0.319	-1.011	-0.067	0.348	-0.935	0.021	0.074	0.014	-0.010	0.015	-0.075	0.046	0.010	0.074	0.019
-0.014	0.280	-0.999	-0.068	0.349	-0.935	0.066	0.084	0.046	0.003	-0.024	-0.064	0.034	0.048	0.062	0.026
0.024	0.280	-0.968	-0.073	0.352	-0.933	0.156	0.207	0.079	0.045	-0.027	-0.033	0.004	0.048	0.031	0.028
0.013	0.269	-0.936	-0.077	0.356	-0.931	0.282	0.212	0.113	0.038	-0.043	-0.004	0.008	0.059	0.001	0.024
-0.010	0.307	-0.916	-0.080	0.363	-0.928	0.375	0.137	0.100	0.018	-0.012	0.012	0.031	0.020	0.021	0.016
-0.030	0.346	-0.901	-0.083	0.371	-0.925	0.414	0.134	0.046	0.001	0.019	0.025	0.050	0.018	0.037	0.004
-0.045	0.373	-0.912	-0.085	0.377	-0.922	0.360	0.093	0.036	-0.012	0.040	0.010	0.066	0.045	0.025	-0.004
-0.045	0.354	-0.932	-0.085	0.383	-0.920	0.297	0.021	0.036	-0.012	0.015	-0.012	0.066	0.026	0.005	-0.002
-0.045	0.338	-0.932	-0.085	0.388	-0.918	0.312	0.005	0.031	-0.011	-0.006	-0.015	0.067	0.010	0.005	0.004
-0.022	0.346	-0.948	-0.086	0.392	-0.916	0.245	0.027	0.017	0.012	-0.002	-0.033	0.044	0.018	0.010	0.018
-0.022	0.342	-0.952	-0.086	0.397	-0.914	0.237	0.011	-0.010	0.012	-0.010	-0.039	0.044	0.014	0.014	0.029
-0.003	0.392	-0.987	-0.084	0.399	-0.913	0.143	-0.061	-0.010	0.030	0.037	-0.075	0.026	0.064	0.049	0.046
-0.003	0.392	-0.987	-0.082	0.401	-0.912	0.115	-0.081	-0.034	0.029	0.035	-0.076	0.026	0.065	0.048	0.058
0.028	0.400	-0.983	-0.080	0.402	-0.912	0.036	-0.091	-0.057	0.057	0.042	-0.073	0.004	0.073	0.044	0.075
0.032	0.408	-0.999	-0.077	0.402	-0.912	0.000	-0.125	-0.047	0.058	0.050	-0.089	0.007	0.082	0.059	0.089
0.063	0.419	-1.003	-0.074	0.403	-0.912	0.073	-0.124	-0.056	0.086	0.060	-0.093	0.037	0.094	0.063	0.103
0.082	0.373	-0.999	-0.071	0.404	-0.912	0.033	-0.088	-0.062	0.103	0.013	-0.089	0.055	0.048	0.059	0.108
0.078	0.361	-0.999	-0.068	0.405	-0.912	0.094	-0.104	-0.061	0.096	-0.000	-0.090	0.051	0.038	0.059	0.115
0.070	0.327	-0.975	-0.065	0.406	-0.911	0.061	-0.122	-0.075	0.086	-0.036	-0.067	0.043	0.003	0.035	0.110
0.090	0.319	-0.987	-0.063	0.406	-0.912	-0.002	-0.079	-0.048	0.103	-0.043	-0.078	0.062	0.004	0.046	0.101
0.055	0.323	-0.983	-0.060	0.405	-0.912	-0.025	-0.113	-0.039	0.065	-0.039	-0.074	0.027	0.001	0.042	0.094
0.055	0.346	-0.968	-0.058	0.404	-0.913	-0.047	-0.093	-0.038	0.063	-0.015	-0.058	0.027	0.024	0.027	0.087
0.067	0.354	-0.960	-0.056	0.404	-0.913	-0.014	-0.021	-0.083	0.074	-0.007	-0.049	0.039	0.032	0.019	0.077
0.047	0.342	-0.960	-0.055	0.404	-0.913	-0.020	-0.000	-0.066	0.054	-0.018	-0.049	0.020	0.021	0.019	0.072
0.055	0.342	-0.956	-0.055	0.403	-0.913	-0.013	0.006	-0.064	0.061	-0.017	-0.045	0.027	0.021	0.015	0.063
0.040	0.354	-0.960	-0.056	0.402	-0.914	-0.043	0.131	-0.064	0.047	-0.005	-0.049	0.012	0.034	0.019	0.057
0.017	0.365	-0.948	-0.055	0.402	-0.914	-0.001	-0.026	-0.051	0.023	0.007	-0.037	0.011	0.046	0.008	0.055
0.043	0.365	-0.936	-0.057	0.401	-0.914	-0.044	0.182	-0.104	0.052	0.007	-0.025	0.017	0.046	0.004	0.039
0.040	0.373	-0.932	-0.059	0.401	-0.914	-0.031	0.151	-0.101	0.050	0.016	-0.020	0.013	0.054	0.008	0.025
-0.033	0.342	-0.960	-0.057	0.398	-0.915	-0.135	-0.110	-0.002	-0.025	-0.013	-0.047	0.059	0.024	0.020	0.025
-0.026	0.346	-0.928	-0.058	0.396	-0.916	-0.120	0.084	0.005	-0.016	-0.006	-0.014	0.052	0.028	0.012	0.014
0.024	0.361	-0.920	-0.060	0.395	-0.917	-0.026	0.099	-0.005	0.036	0.010	-0.006	0.001	0.043	0.020	0.001
-0.010	0.381	-0.912	-0.059	0.394	-0.917	-0.061	-0.031	-0.002	0.000	0.030	0.003	0.036	0.063	0.028	0.003
-0.030	0.385	-0.932	-0.062	0.393	-0.917	-0.077	0.181	-0.109	-0.016	0.035	-0.017	0.055	0.067	0.009	-0.003
-0.014	0.392	-0.920	-0.060	0.390	-0.919	-0.185	-0.049	-0.120	-0.003	0.046	-0.003	0.039	0.076	0.021	-0.012
-0.060	0.361	-0.956	-0.056	0.386	-0.921	-0.229	-0.153	-0.138	-0.053	0.020	-0.036	0.085	0.045	0.014	-0.016
-0.026	0.361	-0.948	-0.052	0.380	-0.924	-0.320	-0.113	-0.155	-0.022	0.025	-0.026	0.051	0.046	0.006	-0.005
-0.022	0.307	-0.912	-0.054	0.374	-0.926	-0.298	0.180	-0.154	-0.016	-0.023	0.012	0.047	0.007	0.030	-0.002
0.047	0.323	-0.920	-0.050	0.369	-0.928	-0.263	-0.180	-0.116	0.049	-0.003	0.006	0.022	0.009	0.022	0.007
0.009	0.323	-0.940	-0.047	0.364	-0.930	-0.300	-0.092	-0.103	0.008	0.002	-0.011	0.017	0.010	0.003	0.006
0.009	0.323	-0.940	-0.045	0.359	-0.932	-0.273	-0.067	-0.108	0.006	0.007	-0.009	0.017	0.011	0.003	0.011
-0.003	0.300	-0.920	-0.042	0.354	-0.934	-0.239	-0.131	-0.121	-0.009	-0.011	0.013	0.029	0.012	0.023	0.003
0.017	0.280	-0.920	-0.040	0.351	-0.936	-0.194	-0.057	-0.136	0.008	-0.027	0.014	0.010	0.031	0.023	0.001
0.020	0.284	-0.920	-0.039	0.347	-0.937	-0.188	0.023	-0.103	0.011	-0.020	0.016	0.006	0.027	0.023	-0.005
0.013	0.272	-0.924	-0.040	0.343	-0.939	-0.222	0.100	-0.072	0.004	-0.027	0.013	0.014	0.038	0.020	-0.002
-0.007	0.269	-0.920	-0.038	0.340	-0.940	-0.120	-0.087	-0.050	-0.017	-0.028	0.018	0.034	0.041	0.024	-0.000
0.024	0.265	-0.916	-0.039	0.338	-0.940	-0.109	0.086	-0.048	0.015	-0.030	0.023	0.003	0.045	0.028	-0.011
0.017	0.296	-0.944	-0.043	0.337	-0.941	-0.078	0.238	-0.055	0.011	0.002	-0.004	0.011	0.013	0.001	-0.014
-0.060	0.272	-0.975	-0.042	0.334	-0.942	-0.123	-0.091	-0.001	-0.068	-0.018	-0.034	0.088	0.036	0.031	-0.015
-0.018	0.292	-0.979	-0.040	0.331	-0.943	-0.152	-0.072	-0.004	-0.028	0.004	-0.037	0.046	0.017	0.034	-0.018
-0.018	0.280	-0.940	-0.039	0.329	-0.944	-0.117	-0.074	-0.006	-0.029	-0.005	0.003	0.046	0.028	0.005	-0.024
0.005	0.292	-0.944	-0.037	0.326	-0.944	-0.118	-0.054	-0.017	-0.008	0.009	0.000	0.024	0.017	0.001	-0.014
-0.007	0.276	-0.948	-0.036	0.323	-0.946	-0.150	-0.067	-0.004	-0.021	-0.004	-0.002	0.035	0.032	0.002	-0.012
0.017	0.272	-0.940	-0.035	0.321	-0.946	-0.112	-0.048	0.000	0.001	-0.006	0.006	0.012	0.036	0.006	-0.006
0.017	0.272	-0.936	-0.033	0.319	-0.947	-0.097	-0.111	-0.012	-0.002	-0.003	0.011	0.013	0.036	0.010	-0.007
0.024	0.280	-0.936	-0.032	0.317	-0.948	-0.105	-0.044	-0.015	0.005	0.006	0.012	0.005	0.028	0.010	-0.004
0.017	0.265	-0.936	-0.030	0.315	-0.949	-0.130	-0.046	-0.034	-0.004	-0.006	0.013	0.013	0.043	0.010	-0.004
0.020	0.257	-0.932	-0.030	0.312	-0.950	-0.122	0.013	-0.080	-0.001	-0.012	0.018	0.010	0.051	0.014	-0.011
0.024	0.257	-0.940	-0.032	0.310	-0.950	-0.125	0.151	-0.102	0.005	-0.009	0.011	0.006	0.051	0.006	-0.011
-0.018	0.261	-0.944	-0.027	0.307	-0.951	-0.125	-0.239	-0.053	-0.042	-0.003	0.008	0.048	0.047	0.002	-0.008
0.028	0.272	-0.948	-0.027	0.305	-0.952	-0.145	0.031	-0.051	0.004	0.012	0.005	0.003	0.036	0.002	-0.003
0.036	0.253	-0.936	-0.026	0.303	-0.953	-0.085	-0.046	-0.065	0.010	-0.006	0.017	0.005	0.055	0.010	-0.003
0.051	0.276	-0.936	-0.028	0.302	-0.953	-0.054	0.179	-0.087	0.028	0.018	0.017	0.020	0.031	0.010	0.001
0.032	0.261	-0.936	-0.027	0.301	-0.953	-0.044	-0.039	-0.058	0.007	0.004	0.018	0.001	0.047	0.010	-0.001
0.001	0.261	-0.948	-0.028	0.300	-0.953	-0.021	0.058	-0.059	-0.023	0.004	0.006	0.030	0.047	0.002	-0.007
0.017	0.245	-0.948	-0.029	0.301	-0.953	0.019	0.068	-0.051	-0.007	-0.012	0.006	0.015	0.062	0.002	-0.016
0.001	0.230	-0.940	-0.028	0.302	-0.953	0.055	-0.001	-0.052	-0.022	-0.028	0.014	0.031	0.077	0.006	-0.022
-0.010	0.230	-0.968	-0.028	0.302	-0.953	0.035	0.011	-0.025	-0.034	-0.028	-0.014	0.042	0.077	0.021	-0.023
-0.010	0.230	-0.968	-0.027	0.303	-0.953	0.067	-0.085	-0.004	-0.036	-0.030	-0.014	0.043	0.077	0.021	-0.028
-0.010	0.230	-0.968	-0.029	0.304	-0.952	0.047	0.111	0.000	-0.034	-0.030	-0.015	0.043	0.077	0.021	-0.022
-0.010	0.218	-0.956	-0.025	0.304	-0.952	0.050	-0.195	0.043	-0.037	-0.043	-0.003	0.043	0.089	0.009	-0.018
0.028	0.230	-0.964	-0.025	0.305	-0.952	0.040	-0.014	0.035	0.001	-0.031	-0.011	0.005	0.077	0.017	-0.016
0.024	0.226	-0.944	-0.023	0.306	-0.952	0.084	-0.079	0.039	-0.004	-0.037	0.008	0.009	0.081	0.003	-0.014
0.005	0.214	-0.960	-0.021	0.308	-0.951	0.076	-0.163	0.043	-0.026	-0.050	-0.008	0.029	0.092	0.013	-0.003
0.017	0.249	-0.964	-0.015	0.311	-0.950	0.171	-0.315	0.041	-0.020	-0.018	-0.012	0.017	0.057	0.017	-0.008
0.063	0.253	-0.944	-0.014	0.312	-0.950	0.102	-0.008	0.014	0.026	-0.016	0.007	0.029	0.053	0.003	-0.004
0.020	0.257	-0.952	-0.011	0.315	-0.949	0.135	-0.170	0.023	-0.020	-0.015	-0.002	0.014	0.049	0.005	0.002
0.055	0.245	-0.944	-0.009	0.316	-0.949	0.080	-0.100	-0.002	0.013	-0.028	0.006	0.021	0.060	0.003	0.006
0.063	0.242	-0.928	-0.008	0.318	-0.948	0.131	-0.057	-0.005	0.019	-0.034	0.021	0.028	0.064	0.019	-0.001
0.047	0.249	-0.956	-0.007	0.320	-0.947	0.120	-0.019	0.005	0.003	-0.028	-0.008	0.013	0.056	0.009	-0.002
0.028	0.249	-0.952	-0.007	0.324	-0.946	0.181	-0.007	0.009	-0.016	-0.031	-0.005	0.007	0.056	0.005	-0.005
0.013	0.261	-0.968	-0.004	0.326	-0.945	0.146	-0.160	0.020	-0.034	-0.022	-0.021	0.023	0.044	0.020	-0.010
0.043	0.261	-0.948	-0.005	0.330	-0.944	0.200	0.037	0.018	-0.003	-0.026	-0.003	0.008	0.044	0.000	-0.009
0.028	0.265	-0.952	-0.002	0.333	-0.943	0.153	-0.138	0.031	-0.021	-0.025	-0.008	0.008	0.039	0.004	-0.009
0.059	0.272	-0.952	-0.002	0.335	-0.942	0.165	-0.005	0.019	0.010	-0.020	-0.009	0.023	0.031	0.004	-0.004
0.032	0.276	-0.948	-0.002	0.338	-0.941	0.160	0.011	0.011	-0.017	-0.019	-0.006	0.005	0.027	0.000	-0.003
0.047	0.280	-0.940	-0.002	0.342	-0.940	0.200	-0.001	0.005	-0.002	-0.019	0.001	0.010	0.022	0.008	0.000
0.051	0.280	-0.952	-0.002	0.346	-0.938	0.238	-0.022	0.012	0.002	-0.023	-0.012	0.014	0.022	0.004	-0.005
0.040	0.276	-0.960	-0.002	0.351	-0.937	0.246	0.004	0.018	-0.010	-0.031	-0.022	0.003	0.025	0.012	-0.003
0.032	0.284	-0.944	-0.002	0.354	-0.935	0.212	0.026	0.031	-0.017	-0.027	-0.008	0.006	0.017	0.004	-0.000
0.036	0.269	-0.952	-0.002	0.359	-0.934	0.237	-0.030	0.024	-0.013	-0.047	-0.017	0.002	0.033	0.004	0.005
0.051	0.284	-0.960	-0.004	0.362	-0.932	0.218	0.121	0.023	0.004	-0.035	-0.026	0.013	0.017	0.012	0.011
0.059	0.280	-0.987	-0.005	0.367	-0.930	0.265	0.057	0.039	0.013	-0.044	-0.056	0.021	0.020	0.039	0.022
0.051	0.303	-0.995	-0.009	0.370	-0.929	0.169	0.215	-0.010	0.009	-0.024	-0.065	0.013	0.003	0.047	0.034
0.067	0.311	-0.979	-0.011	0.372	-0.928	0.152	0.116	0.022	0.027	-0.018	-0.050	0.029	0.011	0.031	0.042
0.067	0.300	-1.003	-0.015	0.375	-0.927	0.129	0.187	0.016	0.030	-0.032	-0.075	0.029	0.000	0.054	0.039
0.067	0.300	-1.003	-0.019	0.377	-0.926	0.128	0.215	0.056	0.034	-0.034	-0.075	0.029	0.001	0.055	0.026
0.032	0.311	-0.960	-0.024	0.379	-0.925	0.147	0.263	0.078	0.005	-0.025	-0.033	0.006	0.013	0.011	0.007
-0.014	0.334	-0.916	-0.028	0.382	-0.924	0.187	0.204	0.094	-0.037	-0.005	0.009	0.053	0.037	0.032	-0.011
-0.026	0.377	-0.897	-0.031	0.387	-0.922	0.233	0.103	0.092	-0.046	0.033	0.026	0.064	0.080	0.051	-0.026
-0.010	0.377	-0.881	-0.033	0.392	-0.919	0.282	0.072	0.057	-0.029	0.028	0.040	0.049	0.081	0.067	-0.022
-0.003	0.377	-0.916	-0.033	0.397	-0.917	0.277	-0.007	0.055	-0.021	0.023	0.002	0.041	0.081	0.031	-0.009
0.047	0.369	-0.948	-0.034	0.402	-0.915	0.263	0.059	0.052	0.031	0.010	-0.031	0.009	0.074	0.001	0.013
0.028	0.357	-0.968	-0.033	0.406	-0.913	0.248	-0.096	0.113	0.010	-0.006	-0.053	0.010	0.063	0.020	0.030
0.078	0.381	-0.924	-0.035	0.410	-0.911	0.258	0.063	0.127	0.062	0.013	-0.012	0.040	0.086	0.023	0.045
0.055	0.412	-0.932	-0.036	0.415	-0.909	0.269	0.001	0.109	0.040	0.039	-0.022	0.016	0.118	0.016	0.050
0.063	0.419	-0.940	-0.036	0.419	-0.907	0.221	-0.017	0.112	0.048	0.043	-0.031	0.024	0.127	0.008	0.066
0.067	0.419	-0.964	-0.033	0.421	-0.906	0.110	-0.155	0.066	0.049	0.041	-0.056	0.028	0.128	0.016	0.080
0.105	0.470	-0.987	-0.030	0.422	-0.906	0.040	-0.180	0.018	0.084	0.091	-0.079	0.066	0.179	0.039	0.099
0.143	0.419	-0.987	-0.026	0.420	-0.907	-0.078	-0.143	-0.034	0.119	0.042	-0.079	0.104	0.129	0.039	0.108
0.136	0.400	-1.015	-0.024	0.417	-0.908	-0.152	-0.101	-0.053	0.109	0.025	-0.105	0.096	0.111	0.067	0.115
0.109	0.365	-0.991	-0.020	0.416	-0.909	-0.070	-0.184	-0.057	0.078	-0.008	-0.080	0.070	0.078	0.043	0.116
0.120	0.361	-0.979	-0.016	0.415	-0.910	-0.043	-0.135	-0.068	0.086	-0.011	-0.068	0.082	0.076	0.031	0.110
0.140	0.342	-0.964	-0.012	0.415	-0.910	0.022	-0.196	-0.061	0.101	-0.030	-0.052	0.102	0.059	0.015	0.106
0.143	0.346	-0.952	-0.008	0.415	-0.910	0.007	-0.140	-0.033	0.101	-0.026	-0.041	0.107	0.065	0.003	0.112
0.163	0.330	-0.928	-0.004	0.415	-0.910	0.021	-0.191	-0.000	0.116	-0.042	-0.017	0.127	0.051	0.021	0.111
0.174	0.330	-0.944	-0.003	0.416	-0.909	0.053	-0.059	-0.007	0.126	-0.043	-0.033	0.139	0.053	0.006	0.106
0.151	0.327	-0.920	-0.004	0.417	-0.909	0.086	0.119	-0.023	0.105	-0.048	-0.010	0.116	0.049	0.030	0.091
0.132	0.342	-0.932	0.001	0.418	-0.908	0.061	-0.271	0.045	0.081	-0.033	-0.022	0.098	0.065	0.019	0.083
0.078	0.342	-0.932	-0.002	0.419	-0.908	0.057	0.168	0.006	0.030	-0.034	-0.023	0.045	0.065	0.019	0.063
0.113	0.377	-0.944	-0.001	0.420	-0.908	0.046	-0.067	0.028	0.063	0.000	-0.035	0.080	0.100	0.008	0.056
0.063	0.396	-0.956	-0.001	0.421	-0.907	0.113	0.033	-0.027	0.014	0.017	-0.048	0.031	0.119	0.004	0.049
0.113	0.396	-0.916	-0.002	0.422	-0.907	0.026	0.114	-0.031	0.065	0.017	-0.009	0.082	0.119	0.036	0.050
0.074	0.373	-0.972	-0.003	0.422	-0.907	0.008	0.037	-0.001	0.027	-0.006	-0.064	0.043	0.095	0.018	0.045
0.074	0.373	-0.972	-0.001	0.421	-0.907	-0.023	-0.097	0.016	0.025	-0.006	-0.064	0.043	0.095	0.018	0.041
0.090	0.346	-0.928	-0.001	0.421	-0.907	-0.022	0.019	-0.037	0.041	-0.032	-0.020	0.058	0.067	0.026	0.026
0.040	0.342	-0.952	0.000	0.419	-0.908	-0.060	-0.034	-0.025	-0.010	-0.035	-0.043	0.007	0.063	0.003	0.016
0.032	0.350	-0.932	0.002	0.417	-0.909	-0.120	-0.080	-0.014	-0.020	-0.025	-0.022	0.002	0.070	0.023	0.013
0.047	0.369	-0.932	0.006	0.415	-0.910	-0.120	-0.202	-0.015	-0.008	-0.003	-0.021	0.012	0.089	0.023	0.008
0.082	0.350	-0.916	0.007	0.412	-0.911	-0.113	-0.007	-0.048	0.026	-0.020	-0.004	0.046	0.069	0.040	0.006
0.074	0.415	-0.932	0.006	0.409	-0.912	-0.155	0.061	-0.068	0.018	0.048	-0.019	0.039	0.134	0.025	0.008
0.040	0.388	-0.944	0.007	0.406	-0.914	-0.202	-0.026	-0.063	-0.017	0.025	-0.029	0.004	0.106	0.013	0.007
0.043	0.408	-0.948	0.009	0.401	-0.916	-0.251	-0.087	-0.049	-0.016	0.049	-0.031	0.008	0.125	0.010	0.004
0.047	0.419	-0.952	0.012	0.398	-0.917	-0.192	-0.105	-0.083	-0.015	0.064	-0.033	0.010	0.137	0.007	-0.001
0.067	0.365	-0.936	0.014	0.393	-0.919	-0.245	-0.058	-0.065	0.003	0.014	-0.016	0.027	0.082	0.024	-0.002
0.059	0.361	-0.940	0.018	0.390	-0.921	-0.151	-0.176	-0.075	-0.009	0.013	-0.018	0.018	0.078	0.020	-0.001
0.063	0.334	-0.912	0.020	0.387	-0.922	-0.161	-0.109	-0.072	-0.008	-0.011	0.011	0.020	0.050	0.049	0.000
0.082	0.311	-0.897	0.022	0.384	-0.923	-0.157	-0.075	-0.024	0.010	-0.031	0.028	0.037	0.026	0.066	-0.002
0.090	0.311	-0.897	0.023	0.381	-0.924	-0.154	0.012	-0.049	0.017	-0.028	0.029	0.043	0.025	0.068	-0.002
0.070	0.315	-0.920	0.021	0.377	-0.926	-0.197	0.092	-0.046	-0.001	-0.020	0.007	0.022	0.027	0.045	-0.008
0.074	0.319	-0.916	0.020	0.373	-0.927	-0.183	0.098	-0.050	0.004	-0.013	0.012	0.024	0.030	0.050	-0.011
0.032	0.327	-0.912	0.023	0.371	-0.928	-0.134	-0.144	-0.030	-0.041	-0.002	0.017	0.020	0.036	0.055	-0.013
0.063	0.323	-0.924	0.024	0.367	-0.930	-0.186	-0.031	-0.029	-0.011	-0.003	0.007	0.008	0.031	0.043	-0.013
0.070	0.300	-0.924	0.024	0.366	-0.930	-0.062	-0.001	-0.023	-0.004	-0.025	0.007	0.013	0.007	0.044	-0.020
0.063	0.315	-0.952	0.025	0.363	-0.931	-0.135	-0.038	0.025	-0.012	-0.007	-0.019	0.002	0.020	0.016	-0.009
0.032	0.292	-0.956	0.024	0.361	-0.932	-0.124	0.050	0.038	-0.042	-0.027	-0.022	0.031	0.005	0.012	-0.008
0.090	0.303	-0.932	0.026	0.358	-0.933	-0.128	-0.130	0.050	0.014	-0.013	0.002	0.023	0.005	0.035	-0.000
0.067	0.296	-0.932	0.027	0.356	-0.934	-0.094	-0.044	0.053	-0.010	-0.019	0.003	0.004	0.004	0.034	0.004
0.113	0.327	-0.936	0.025	0.353	-0.935	-0.202	0.060	0.027	0.037	0.016	0.001	0.039	0.026	0.029	0.011
0.093	0.303	-0.932	0.024	0.349	-0.937	-0.205	0.104	0.015	0.020	-0.004	0.006	0.015	0.002	0.031	0.009
0.082	0.315	-0.932	0.023	0.344	-0.939	-0.270	0.043	0.026	0.009	0.013	0.008	0.000	0.012	0.030	0.009
0.078	0.303	-0.928	0.022	0.339	-0.941	-0.261	0.064	-0.002	0.006	0.006	0.014	0.008	0.000	0.032	-0.001
0.063	0.269	-0.928	0.021	0.333	-0.943	-0.265	0.038	-0.004	-0.009	-0.023	0.016	0.027	0.036	0.030	-0.007
0.051	0.296	-0.952	0.021	0.329	-0.944	-0.249	0.020	-0.053	-0.020	0.009	-0.006	0.042	0.010	0.005	-0.006
0.063	0.276	-0.928	0.020	0.324	-0.946	-0.254	0.092	-0.070	-0.008	-0.006	0.019	0.035	0.030	0.026	-0.010
0.082	0.292	-0.948	0.018	0.321	-0.947	-0.158	0.160	-0.083	0.014	0.013	0.001	0.019	0.016	0.005	-0.011
0.051	0.276	-0.944	0.018	0.317	-0.948	-0.157	0.019	-0.077	-0.017	0.000	0.006	0.054	0.032	0.006	-0.007
0.040	0.280	-0.968	0.018	0.313	-0.950	-0.220	0.017	-0.030	-0.029	0.008	-0.016	0.070	0.029	0.020	-0.005
0.074	0.276	-0.948	0.017	0.310	-0.951	-0.145	0.086	-0.051	0.007	0.007	0.004	0.040	0.033	0.003	-0.009
0.067	0.269	-0.928	0.015	0.307	-0.952	-0.157	0.134	-0.030	0.002	0.003	0.025	0.052	0.042	0.014	-0.009
0.059	0.272	-0.956	0.013	0.305	-0.952	-0.121	0.110	-0.019	-0.004	0.009	-0.002	0.064	0.039	0.017	-0.003
0.051	0.245	-0.932	0.012	0.302	-0.953	-0.138	0.029	-0.019	-0.011	-0.015	0.023	0.075	0.066	0.004	-0.009
0.082	0.253	-0.928	0.011	0.300	-0.954	-0.097	0.109	-0.013	0.021	-0.006	0.027	0.048	0.059	0.004	-0.003
0.040	0.242	-0.936	0.012	0.297	-0.955	-0.164	-0.064	0.014	-0.022	-0.014	0.021	0.095	0.072	0.007	-0.008
0.093	0.249	-0.928	0.009	0.294	-0.956	-0.150	0.145	-0.006	0.034	-0.003	0.029	0.045	0.065	0.003	-0.004
0.043	0.234	-0.928	0.009	0.291	-0.957	-0.127	0.025	-0.030	-0.016	-0.016	0.030	0.100	0.081	0.007	-0.009
0.063	0.245	-0.948	0.009	0.288	-0.957	-0.143	0.042	-0.025	0.004	-0.002	0.011	0.086	0.070	0.031	-0.003
0.047	0.234	-0.940	0.006	0.286	-0.958	-0.096	0.145	-0.059	-0.009	-0.012	0.020	0.106	0.082	0.027	-0.008
0.070	0.238	-0.928	0.006	0.284	-0.959	-0.114	0.058	-0.030	0.014	-0.005	0.032	0.088	0.079	0.020	-0.002
0.059	0.211	-0.928	0.002	0.283	-0.959	-0.067	0.241	-0.047	0.007	-0.031	0.033	0.104	0.107	0.024	-0.001
0.063	0.234	-0.956	0.000	0.280	-0.960	-0.146	0.082	0.008	0.012	-0.005	0.006	0.105	0.084	0.056	-0.000
0.059	0.214	-0.948	-0.001	0.278	-0.960	-0.060	0.037	0.031	0.009	-0.023	0.014	0.113	0.104	0.053	0.002
0.043	0.226	-0.936	-0.002	0.276	-0.961	-0.094	0.083	0.032	-0.005	-0.009	0.027	0.133	0.093	0.045	-0.001
0.074	0.226	-0.928	-0.006	0.275	-0.961	-0.070	0.186	0.017	0.030	-0.008	0.035	0.107	0.094	0.041	-0.004
0.024	0.211	-0.948	-0.007	0.273	-0.962	-0.110	0.083	0.035	-0.019	-0.021	0.016	0.161	0.109	0.065	-0.009
0.047	0.203	-0.944	-0.008	0.270	-0.963	-0.113	0.050	0.052	0.005	-0.027	0.021	0.143	0.117	0.066	-0.004
0.024	0.191	-0.940	-0.012	0.268	-0.963	-0.111	0.160	0.033	-0.015	-0.036	0.025	0.170	0.129	0.066	-0.009
0.055	0.203	-0.952	-0.015	0.266	-0.964	-0.095	0.152	0.053	0.019	-0.022	0.014	0.144	0.118	0.082	-0.008
0.032	0.211	-0.940	-0.017	0.265	-0.964	-0.071	0.131	0.036	-0.001	-0.013	0.026	0.171	0.110	0.075	-0.007
0.017	0.199	-0.952	-0.021	0.262	-0.965	-0.096	0.198	0.040	-0.013	-0.023	0.015	0.191	0.122	0.091	-0.007
0.032	0.207	-0.960	-0.023	0.261	-0.965	-0.049	0.097	0.023	0.005	-0.014	0.008	0.181	0.115	0.104	-0.007
0.009	0.191	-0.952	-0.024	0.260	-0.965	-0.077	0.069	0.044	-0.017	-0.028	0.016	0.208	0.130	0.100	-0.010
0.040	0.207	-0.956	-0.028	0.259	-0.966	-0.047	0.193	0.021	0.017	-0.011	0.012	0.182	0.115	0.109	-0.008
-0.003	0.191	-0.968	-0.027	0.257	-0.966	-0.057	-0.063	0.058	-0.026	-0.025	0.000	0.229	0.130	0.125	-0.011
0.024	0.187	-0.944	-0.030	0.256	-0.966	-0.049	0.133	0.046	0.003	-0.028	0.024	0.206	0.134	0.105	-0.005
0.013	0.180	-0.948	-0.031	0.255	-0.966	-0.039	0.061	0.067	-0.007	-0.034	0.020	0.222	0.142	0.113	-0.007
0.032	0.184	-0.952	-0.033	0.255	-0.966	-0.021	0.110	0.043	0.014	-0.030	0.016	0.207	0.139	0.122	-0.008
0.017	0.203	-0.960	-0.037	0.254	-0.967	-0.043	0.166	0.043	0.002	-0.009	0.008	0.227	0.119	0.133	-0.002
-0.010	0.195	-0.952	-0.036	0.253	-0.967	-0.010	-0.017	0.055	-0.025	-0.017	0.016	0.258	0.127	0.130	-0.000
0.040	0.234	-0.964	-0.039	0.252	-0.967	-0.059	0.156	0.026	0.028	0.023	0.004	0.212	0.089	0.146	0.001
0.009	0.199	-0.968	-0.041	0.252	-0.967	-0.001	0.067	0.024	-0.002	-0.011	0.000	0.247	0.124	0.154	-0.002
0.020	0.222	-0.975	-0.042	0.251	-0.967	-0.035	0.082	0.035	0.011	0.013	-0.008	0.239	0.101	0.166	0.003
-0.010	0.203	-0.968	-0.046	0.251	-0.967	-0.000	0.188	0.022	-0.016	-0.007	-0.000	0.274	0.121	0.163	-0.001
-0.007	0.222	-0.979	-0.046	0.250	-0.967	-0.033	0.020	0.021	-0.012	0.013	-0.012	0.274	0.102	0.179	-0.002
0.005	0.207	-0.983	-0.047	0.250	-0.967	0.008	0.043	0.014	0.001	-0.002	-0.016	0.266	0.118	0.187	-0.002
-0.007	0.187	-0.975	-0.048	0.250	-0.967	0.009	0.076	0.024	-0.010	-0.021	-0.008	0.282	0.137	0.184	0.001
0.013	0.195	-0.968	-0.051	0.249	-0.967	-0.030	0.110	0.042	0.012	-0.013	-0.000	0.266	0.129	0.180	0.003
0.005	0.153	-0.948	-0.053	0.250	-0.967	0.056	0.121	0.009	0.006	-0.056	0.019	0.278	0.171	0.164	0.003
0.009	0.187	-0.944	-0.054	0.250	-0.967	-0.003	0.059	0.022	0.011	-0.021	0.023	0.278	0.136	0.164	0.007
0.017	0.157	-0.936	-0.055	0.250	-0.967	0.002	0.077	0.027	0.020	-0.052	0.030	0.275	0.166	0.160	0.003
0.009	0.176	-0.968	-0.057	0.249	-0.967	-0.027	0.100	0.072	0.015	-0.032	-0.001	0.287	0.145	0.195	0.006
-0.014	0.164	-0.952	-0.061	0.249	-0.967	0.023	0.188	0.061	-0.005	-0.044	0.014	0.314	0.155	0.183	0.000
0.017	0.184	-0.940	-0.062	0.250	-0.966	0.052	0.044	0.078	0.027	-0.025	0.026	0.287	0.135	0.175	0.000
-0.030	0.187	-0.964	-0.067	0.251	-0.966	0.079	0.241	0.048	-0.014	-0.022	0.001	0.337	0.129	0.202	0.000
Avg ODBA	1.280
Vec ODBA	0.882
Avg ELBA	0.451
Avg EPBA	0.127
Speed	ODBA	VeDBA	ELBA	EPBA	StrkSpGn	StrSpGn_L	ISI
4.500	1.280	0.882	0.451	0.127	0.289	0.292	2.889
MeanPeak	0.029527
MeanLong	0.029751
MeanISI	2.889091
