# Supplementary material for: Averaged Propulsive Body Acceleration (APBA) Can Be Calculated from Biologging Tags That Incorporate Gyroscopes and Accelerometers to Estimate Swimming Speed, Hydrodynamic Drag and Energy Expenditure for Steller Sea Lions
Source: PLoS One. 2016 Jun 10;11(6):e0157326. doi: 10.1371/journal.pone.0157326 (PMC4902303; doi:10.1371/journal.pone.0157326)
Supplement: S2 Data — Each file contains a 50Hz time series. Provided are calibrated accelerometer and gyro measurements, together with the estimated gravity vector, and the estimated dynamic accelerations by the different methods. The small files with the suffix.txt are configuration files used in C++ processing. (ZIP) [file pone.0157326.s002.zip › BoniNov_18/boni4_2640_4.csv]

rawAx	rawAy	rawAz	gravX	gravY	gravZ	gyrX	gyrY	gyrZ	estAx	estAy	estAz	odbX	odbY	odbZ	spk
-0.160	-0.126	-0.991	-0.302	-0.045	-0.952	0.502	-0.128	-0.012	0.089	-0.043	-0.037	0.067	0.202	0.048	0.082
-0.160	-0.160	-0.940	-0.305	-0.037	-0.952	0.474	0.167	-0.013	0.091	-0.087	0.013	0.065	0.238	0.003	0.079
-0.203	-0.129	-0.924	-0.306	-0.026	-0.952	0.596	0.066	-0.005	0.050	-0.067	0.029	0.107	0.208	0.019	0.058
-0.172	-0.122	-0.968	-0.312	-0.016	-0.950	0.526	0.329	0.019	0.087	-0.069	-0.016	0.075	0.202	0.024	0.044
-0.272	-0.044	-0.979	-0.309	-0.005	-0.951	0.585	-0.122	-0.017	-0.016	-0.003	-0.027	0.174	0.126	0.036	0.023
-0.241	-0.025	-0.983	-0.308	0.006	-0.952	0.561	-0.076	-0.019	0.013	0.006	-0.030	0.142	0.108	0.039	0.012
-0.291	-0.025	-0.983	-0.307	0.015	-0.952	0.457	-0.014	-0.034	-0.037	-0.003	-0.030	0.190	0.110	0.038	-0.004
-0.253	-0.013	-0.889	-0.309	0.023	-0.951	0.409	0.112	-0.062	0.004	0.001	0.063	0.150	0.100	0.057	-0.012
-0.249	-0.006	-0.948	-0.310	0.031	-0.950	0.447	0.064	-0.067	0.008	-0.000	0.004	0.145	0.093	0.002	-0.022
-0.314	0.052	-0.979	-0.307	0.043	-0.951	0.578	-0.169	-0.000	-0.060	0.047	-0.027	0.209	0.037	0.033	-0.027
-0.295	0.014	-0.987	-0.306	0.053	-0.951	0.568	-0.065	-0.006	-0.042	-0.003	-0.035	0.189	0.077	0.040	-0.041
-0.303	0.044	-0.932	-0.307	0.064	-0.950	0.564	0.060	0.049	-0.049	0.018	0.019	0.194	0.048	0.016	-0.057
-0.341	0.072	-0.936	-0.304	0.074	-0.950	0.572	-0.137	0.065	-0.090	0.034	0.015	0.231	0.022	0.012	-0.056
-0.345	0.129	-1.007	-0.300	0.084	-0.950	0.521	-0.221	0.006	-0.098	0.082	-0.056	0.233	0.035	0.058	-0.050
-0.307	0.153	-0.999	-0.296	0.092	-0.951	0.417	-0.235	0.001	-0.064	0.097	-0.047	0.193	0.056	0.049	-0.048
-0.253	0.110	-0.987	-0.295	0.103	-0.950	0.535	-0.053	-0.093	-0.011	0.044	-0.036	0.138	0.013	0.037	-0.034
-0.299	0.075	-0.999	-0.291	0.111	-0.950	0.433	-0.187	-0.094	-0.061	0.001	-0.048	0.182	0.023	0.047	-0.027
-0.264	0.153	-0.979	-0.288	0.120	-0.950	0.391	-0.135	-0.103	-0.029	0.070	-0.028	0.146	0.054	0.027	-0.020
-0.276	0.102	-0.964	-0.284	0.128	-0.950	0.392	-0.184	-0.098	-0.045	0.012	-0.012	0.156	0.003	0.010	-0.023
-0.253	0.133	-1.007	-0.279	0.135	-0.951	0.351	-0.222	-0.111	-0.026	0.035	-0.055	0.132	0.034	0.053	-0.016
-0.241	0.091	-0.964	-0.274	0.141	-0.951	0.310	-0.291	-0.116	-0.021	-0.013	-0.011	0.119	0.009	0.009	-0.011
-0.218	0.145	-0.948	-0.270	0.148	-0.952	0.314	-0.173	-0.180	-0.002	0.034	0.005	0.096	0.045	0.006	-0.012
-0.222	0.118	-0.995	-0.266	0.153	-0.952	0.227	-0.150	-0.155	-0.009	0.002	-0.042	0.100	0.017	0.041	-0.014
-0.276	0.102	-0.999	-0.266	0.157	-0.951	0.198	0.017	-0.114	-0.063	-0.018	-0.047	0.154	0.001	0.046	-0.015
-0.226	0.110	-0.964	-0.260	0.162	-0.952	0.224	-0.317	-0.075	-0.019	-0.015	-0.011	0.104	0.008	0.011	-0.018
-0.237	0.149	-0.975	-0.260	0.167	-0.951	0.242	0.058	-0.113	-0.030	0.019	-0.023	0.114	0.046	0.022	-0.027
-0.237	0.153	-0.987	-0.256	0.172	-0.951	0.264	-0.244	-0.029	-0.035	0.018	-0.035	0.113	0.050	0.035	-0.019
-0.264	0.145	-1.011	-0.253	0.177	-0.951	0.286	-0.149	-0.017	-0.065	0.004	-0.059	0.139	0.042	0.059	-0.023
-0.207	0.153	-0.979	-0.251	0.185	-0.950	0.402	-0.068	-0.008	-0.009	0.005	-0.028	0.080	0.049	0.028	-0.021
-0.253	0.180	-1.007	-0.247	0.193	-0.950	0.416	-0.247	0.015	-0.059	0.024	-0.056	0.124	0.075	0.056	-0.019
-0.226	0.160	-1.015	-0.243	0.202	-0.949	0.493	-0.188	-0.017	-0.036	-0.005	-0.065	0.096	0.055	0.064	-0.014
-0.226	0.157	-1.027	-0.238	0.210	-0.948	0.416	-0.227	0.017	-0.040	-0.016	-0.078	0.095	0.050	0.076	-0.018
-0.210	0.137	-0.999	-0.230	0.216	-0.949	0.369	-0.481	0.080	-0.034	-0.042	-0.049	0.078	0.030	0.049	-0.004
-0.199	0.149	-0.975	-0.226	0.222	-0.949	0.316	-0.219	0.047	-0.026	-0.036	-0.026	0.066	0.040	0.025	0.003
-0.130	0.180	-0.944	-0.220	0.226	-0.949	0.227	-0.315	0.061	0.037	-0.009	0.006	0.005	0.070	0.006	0.002
-0.133	0.141	-0.940	-0.219	0.230	-0.948	0.265	-0.009	0.001	0.033	-0.053	0.009	0.003	0.030	0.010	0.002
-0.183	0.187	-0.956	-0.212	0.234	-0.949	0.194	-0.373	0.047	-0.024	-0.010	-0.006	0.046	0.076	0.006	0.003
-0.172	0.203	-0.948	-0.209	0.238	-0.949	0.224	-0.177	0.010	-0.016	0.002	0.001	0.034	0.090	0.002	-0.006
-0.180	0.226	-0.987	-0.207	0.241	-0.948	0.186	-0.099	0.017	-0.026	0.022	-0.038	0.040	0.113	0.037	-0.007
-0.160	0.218	-0.952	-0.202	0.244	-0.948	0.170	-0.264	0.029	-0.011	0.011	-0.003	0.019	0.104	0.001	-0.007
-0.137	0.238	-0.975	-0.202	0.247	-0.948	0.170	-0.006	0.003	0.011	0.027	-0.027	0.005	0.122	0.025	-0.003
-0.183	0.234	-1.003	-0.197	0.250	-0.948	0.166	-0.269	0.047	-0.040	0.020	-0.054	0.040	0.117	0.051	-0.002
-0.145	0.218	-0.972	-0.194	0.253	-0.948	0.175	-0.164	0.035	-0.004	0.002	-0.023	0.001	0.100	0.019	-0.008
-0.157	0.238	-0.975	-0.195	0.257	-0.947	0.192	0.068	0.026	-0.015	0.017	-0.028	0.010	0.119	0.023	-0.013
-0.203	0.253	-1.003	-0.189	0.260	-0.947	0.192	-0.315	0.032	-0.067	0.030	-0.055	0.056	0.133	0.051	-0.010
-0.153	0.253	-0.995	-0.185	0.263	-0.947	0.157	-0.226	0.030	-0.021	0.027	-0.047	0.005	0.132	0.043	-0.014
-0.149	0.261	-0.983	-0.184	0.267	-0.946	0.197	-0.070	0.020	-0.018	0.031	-0.036	0.001	0.138	0.030	-0.006
-0.153	0.222	-0.987	-0.177	0.271	-0.946	0.237	-0.350	0.002	-0.029	-0.012	-0.040	0.004	0.099	0.034	0.000
-0.095	0.234	-0.972	-0.175	0.274	-0.946	0.165	-0.101	-0.015	0.027	-0.003	-0.025	0.054	0.109	0.018	0.008
-0.141	0.261	-0.979	-0.171	0.277	-0.945	0.168	-0.170	-0.005	-0.023	0.021	-0.033	0.008	0.135	0.026	0.012
-0.087	0.265	-0.972	-0.167	0.280	-0.945	0.134	-0.189	-0.017	0.028	0.022	-0.025	0.062	0.138	0.017	0.018
-0.110	0.249	-0.983	-0.165	0.283	-0.945	0.170	-0.124	0.002	0.002	0.003	-0.038	0.038	0.122	0.029	0.015
-0.095	0.249	-0.964	-0.162	0.285	-0.945	0.116	-0.132	0.026	0.015	0.001	-0.018	0.054	0.121	0.009	0.017
-0.099	0.272	-0.979	-0.159	0.288	-0.944	0.161	-0.171	-0.021	0.008	0.021	-0.034	0.050	0.143	0.024	0.017
-0.114	0.253	-0.972	-0.156	0.291	-0.944	0.192	-0.124	-0.017	-0.010	-0.002	-0.027	0.034	0.122	0.016	0.016
-0.076	0.265	-0.972	-0.156	0.294	-0.943	0.123	-0.021	-0.026	0.027	0.008	-0.028	0.072	0.133	0.016	0.011
-0.107	0.272	-0.991	-0.151	0.296	-0.943	0.145	-0.238	-0.018	-0.008	0.013	-0.047	0.041	0.140	0.035	0.017
-0.122	0.280	-0.995	-0.150	0.300	-0.942	0.165	-0.022	-0.031	-0.024	0.017	-0.052	0.026	0.146	0.038	0.014
-0.049	0.292	-0.964	-0.146	0.301	-0.942	0.078	-0.195	-0.025	0.045	0.027	-0.020	0.098	0.157	0.007	0.016
-0.122	0.272	-0.975	-0.146	0.305	-0.941	0.186	0.015	-0.049	-0.028	0.004	-0.033	0.024	0.136	0.018	0.011
-0.045	0.319	-0.964	-0.139	0.306	-0.942	0.048	-0.373	0.001	0.041	0.049	-0.021	0.100	0.181	0.006	0.016
-0.118	0.288	-0.968	-0.142	0.307	-0.941	0.065	0.229	-0.053	-0.028	0.017	-0.026	0.027	0.149	0.010	0.012
-0.057	0.292	-0.936	-0.133	0.308	-0.942	0.057	-0.488	0.019	0.024	0.020	0.007	0.087	0.152	0.022	0.015
-0.057	0.307	-0.948	-0.135	0.308	-0.942	-0.005	0.135	-0.053	0.026	0.035	-0.005	0.086	0.166	0.010	0.012
-0.095	0.296	-0.983	-0.132	0.308	-0.942	0.020	-0.138	-0.029	-0.015	0.023	-0.040	0.047	0.153	0.025	0.020
-0.060	0.296	-0.991	-0.130	0.308	-0.943	-0.019	-0.127	-0.014	0.017	0.024	-0.048	0.081	0.151	0.033	0.016
-0.057	0.292	-0.964	-0.128	0.307	-0.943	-0.072	-0.067	-0.033	0.019	0.021	-0.019	0.084	0.146	0.005	0.015
-0.083	0.269	-0.979	-0.123	0.307	-0.944	0.013	-0.241	-0.046	-0.013	-0.002	-0.034	0.056	0.121	0.021	0.018
-0.049	0.269	-0.956	-0.121	0.305	-0.945	-0.097	-0.060	-0.043	0.020	-0.001	-0.010	0.090	0.119	0.003	0.016
-0.064	0.303	-0.987	-0.119	0.303	-0.945	-0.094	-0.107	-0.034	0.002	0.036	-0.041	0.073	0.152	0.029	0.011
-0.045	0.276	-0.952	-0.116	0.302	-0.946	-0.048	-0.102	-0.052	0.019	0.010	-0.005	0.091	0.122	0.007	0.018
-0.068	0.272	-0.972	-0.113	0.301	-0.947	-0.094	-0.183	-0.002	-0.008	0.008	-0.023	0.068	0.117	0.013	0.019
-0.033	0.288	-0.983	-0.111	0.299	-0.948	-0.078	-0.053	-0.025	0.025	0.025	-0.034	0.101	0.130	0.025	0.020
-0.033	0.272	-0.968	-0.109	0.298	-0.948	-0.043	-0.090	-0.056	0.023	0.010	-0.018	0.100	0.113	0.010	0.020
-0.045	0.280	-0.979	-0.109	0.297	-0.949	-0.084	0.006	-0.070	0.011	0.019	-0.029	0.088	0.119	0.022	0.022
-0.045	0.284	-0.987	-0.106	0.295	-0.950	-0.090	-0.137	-0.038	0.008	0.025	-0.036	0.087	0.121	0.030	0.022
-0.045	0.257	-0.972	-0.103	0.293	-0.951	-0.112	-0.120	-0.029	0.005	-0.000	-0.020	0.086	0.093	0.014	0.014
-0.022	0.276	-0.975	-0.103	0.291	-0.951	-0.110	0.051	-0.048	0.028	0.021	-0.023	0.108	0.110	0.018	0.017
-0.076	0.269	-0.987	-0.100	0.290	-0.952	-0.043	-0.160	-0.042	-0.029	0.014	-0.034	0.053	0.101	0.029	0.018
-0.014	0.272	-0.972	-0.097	0.289	-0.952	-0.047	-0.133	-0.053	0.030	0.019	-0.018	0.114	0.103	0.013	0.016
-0.022	0.265	-0.964	-0.098	0.289	-0.952	-0.010	0.068	-0.053	0.023	0.011	-0.010	0.105	0.094	0.005	0.013
-0.041	0.253	-0.960	-0.094	0.288	-0.953	-0.039	-0.163	-0.031	0.000	0.000	-0.005	0.085	0.080	0.001	0.019
-0.026	0.296	-0.975	-0.093	0.287	-0.954	-0.096	-0.051	-0.060	0.014	0.044	-0.020	0.100	0.121	0.017	0.014
-0.026	0.276	-0.975	-0.090	0.285	-0.954	-0.094	-0.121	-0.048	0.011	0.027	-0.020	0.101	0.099	0.017	0.011
-0.033	0.280	-0.968	-0.089	0.283	-0.955	-0.127	-0.047	-0.072	0.002	0.033	-0.011	0.093	0.101	0.009	0.015
-0.022	0.265	-0.960	-0.087	0.281	-0.956	-0.109	-0.038	-0.094	0.012	0.020	-0.002	0.105	0.083	0.002	0.016
-0.022	0.261	-0.987	-0.086	0.278	-0.957	-0.129	-0.044	-0.066	0.011	0.018	-0.029	0.105	0.077	0.030	0.011
-0.014	0.253	-0.987	-0.085	0.276	-0.957	-0.125	-0.030	-0.063	0.017	0.013	-0.028	0.113	0.067	0.030	0.009
-0.045	0.261	-0.979	-0.081	0.274	-0.958	-0.096	-0.174	-0.073	-0.017	0.022	-0.020	0.082	0.072	0.023	0.006
-0.049	0.265	-1.023	-0.078	0.272	-0.959	-0.127	-0.117	-0.077	-0.024	0.029	-0.062	0.079	0.073	0.066	0.006
-0.049	0.265	-1.023	-0.073	0.269	-0.960	-0.135	-0.224	-0.057	-0.029	0.031	-0.061	0.079	0.071	0.066	0.006
0.005	0.249	-0.956	-0.073	0.267	-0.961	-0.111	0.033	-0.100	0.025	0.018	0.007	0.132	0.053	0.001	0.009
0.001	0.242	-0.987	-0.071	0.264	-0.962	-0.139	-0.083	-0.079	0.019	0.013	-0.024	0.128	0.043	0.031	0.007
-0.026	0.253	-1.011	-0.069	0.262	-0.963	-0.149	-0.094	-0.068	-0.010	0.027	-0.047	0.101	0.052	0.054	0.021
-0.030	0.226	-0.979	-0.064	0.258	-0.964	-0.192	-0.214	-0.055	-0.018	0.004	-0.014	0.097	0.022	0.023	0.014
0.059	0.238	-0.960	-0.065	0.255	-0.965	-0.162	0.091	-0.110	0.071	0.018	0.007	0.185	0.032	0.003	0.019
-0.022	0.203	-0.972	-0.059	0.251	-0.966	-0.190	-0.263	-0.083	-0.015	-0.013	-0.004	0.104	0.005	0.014	0.017
0.043	0.230	-0.987	-0.060	0.247	-0.967	-0.226	0.073	-0.106	0.050	0.019	-0.019	0.169	0.020	0.030	0.016
-0.014	0.214	-0.987	-0.057	0.244	-0.968	-0.170	-0.092	-0.111	-0.010	0.006	-0.018	0.111	0.003	0.030	0.012
-0.026	0.207	-0.991	-0.052	0.239	-0.970	-0.248	-0.226	-0.083	-0.026	0.003	-0.020	0.099	0.007	0.034	0.010
0.043	0.211	-0.975	-0.054	0.236	-0.970	-0.133	0.102	-0.121	0.044	0.010	-0.004	0.167	0.005	0.018	0.009
-0.033	0.199	-0.995	-0.049	0.233	-0.971	-0.190	-0.215	-0.071	-0.037	0.002	-0.022	0.090	0.019	0.038	0.004
0.051	0.214	-0.983	-0.051	0.229	-0.972	-0.183	0.136	-0.102	0.049	0.021	-0.010	0.174	0.005	0.026	0.009
-0.033	0.187	-0.999	-0.047	0.226	-0.973	-0.162	-0.207	-0.054	-0.040	-0.003	-0.025	0.089	0.035	0.042	0.003
0.013	0.222	-0.991	-0.044	0.222	-0.974	-0.191	-0.081	-0.086	0.004	0.035	-0.016	0.134	0.002	0.034	0.012
0.020	0.199	-0.987	-0.044	0.219	-0.975	-0.154	-0.008	-0.107	0.011	0.015	-0.011	0.141	0.027	0.031	0.001
0.017	0.199	-1.011	-0.041	0.216	-0.975	-0.149	-0.103	-0.106	0.005	0.018	-0.034	0.136	0.028	0.055	0.011
-0.003	0.187	-1.007	-0.038	0.213	-0.976	-0.148	-0.150	-0.101	-0.018	0.009	-0.029	0.116	0.041	0.050	0.010
0.032	0.176	-0.995	-0.038	0.210	-0.977	-0.173	0.077	-0.127	0.017	0.001	-0.017	0.150	0.055	0.039	0.012
0.017	0.168	-1.003	-0.035	0.207	-0.978	-0.157	-0.139	-0.104	-0.001	-0.003	-0.024	0.135	0.064	0.047	0.004
0.043	0.168	-0.979	-0.034	0.204	-0.978	-0.165	-0.001	-0.141	0.025	-0.000	0.001	0.161	0.066	0.024	0.016
0.001	0.153	-0.983	-0.027	0.199	-0.980	-0.249	-0.314	-0.217	-0.025	-0.011	-0.002	0.117	0.083	0.028	0.019
0.086	0.137	-0.972	-0.024	0.195	-0.981	-0.214	-0.087	-0.279	0.057	-0.022	0.011	0.201	0.100	0.016	0.031
0.070	0.180	-0.999	-0.021	0.192	-0.981	-0.147	-0.092	-0.184	0.039	0.023	-0.016	0.185	0.059	0.044	0.037
0.101	0.211	-0.991	-0.018	0.193	-0.981	0.050	-0.096	-0.126	0.067	0.053	-0.009	0.215	0.030	0.036	0.043
0.074	0.242	-1.027	-0.018	0.194	-0.981	0.070	0.035	-0.112	0.040	0.083	-0.044	0.187	0.000	0.072	0.036
0.013	0.195	-1.078	-0.014	0.196	-0.980	0.092	-0.210	-0.033	-0.026	0.034	-0.096	0.125	0.048	0.124	0.030
0.020	0.133	-1.090	-0.007	0.202	-0.979	0.288	-0.341	-0.063	-0.025	-0.033	-0.109	0.132	0.110	0.136	0.005
0.020	0.133	-1.090	-0.006	0.208	-0.978	0.367	-0.008	-0.123	-0.026	-0.040	-0.110	0.131	0.111	0.137	-0.004
-0.076	0.149	-1.153	0.003	0.214	-0.977	0.314	-0.514	0.069	-0.132	-0.030	-0.175	0.035	0.097	0.200	0.013
0.055	0.149	-1.050	0.018	0.221	-0.975	0.333	-0.819	0.276	-0.016	-0.037	-0.074	0.165	0.098	0.098	0.043
0.217	0.145	-0.893	0.033	0.228	-0.973	0.355	-0.832	0.423	0.131	-0.047	0.082	0.326	0.103	0.059	0.065
0.317	0.168	-0.838	0.037	0.236	-0.971	0.420	-0.243	0.402	0.227	-0.032	0.135	0.426	0.080	0.114	0.111
0.274	0.126	-0.834	0.039	0.244	-0.969	0.406	-0.160	0.430	0.183	-0.083	0.137	0.383	0.124	0.117	0.126
0.313	0.083	-0.834	0.029	0.250	-0.968	0.330	0.399	0.498	0.231	-0.132	0.136	0.421	0.168	0.117	0.106
0.209	0.068	-0.845	0.017	0.253	-0.967	0.154	0.528	0.523	0.139	-0.150	0.123	0.316	0.184	0.105	0.074
0.124	0.079	-0.759	0.007	0.255	-0.967	0.097	0.411	0.429	0.064	-0.140	0.210	0.231	0.173	0.191	0.031
0.136	0.114	-0.727	-0.010	0.257	-0.966	0.133	0.834	0.230	0.093	-0.108	0.241	0.242	0.140	0.223	-0.012
-0.003	0.118	-0.798	-0.019	0.259	-0.966	0.134	0.445	0.239	-0.036	-0.106	0.169	0.103	0.137	0.151	-0.031
0.013	0.157	-0.838	-0.032	0.260	-0.965	0.034	0.594	0.254	-0.008	-0.068	0.129	0.118	0.099	0.112	-0.038
0.040	0.203	-0.845	-0.047	0.262	-0.964	0.129	0.691	0.297	0.034	-0.024	0.120	0.144	0.053	0.103	-0.049
-0.014	0.222	-0.845	-0.060	0.264	-0.963	0.170	0.574	0.412	-0.007	-0.007	0.119	0.090	0.035	0.103	-0.039
-0.022	0.238	-0.806	-0.077	0.268	-0.960	0.217	0.753	0.471	0.002	0.005	0.156	0.082	0.021	0.142	-0.044
-0.030	0.265	-0.810	-0.094	0.274	-0.957	0.349	0.784	0.426	0.012	0.026	0.149	0.074	0.006	0.138	-0.046
-0.095	0.253	-0.830	-0.109	0.281	-0.954	0.386	0.643	0.441	-0.039	0.008	0.125	0.008	0.007	0.118	-0.046
-0.060	0.234	-0.865	-0.124	0.287	-0.950	0.400	0.708	0.414	0.011	-0.018	0.086	0.043	0.027	0.083	-0.037
-0.099	0.245	-0.853	-0.138	0.294	-0.946	0.437	0.607	0.396	-0.013	-0.014	0.094	0.004	0.016	0.095	-0.027
-0.072	0.261	-0.845	-0.152	0.302	-0.941	0.455	0.617	0.362	0.027	-0.006	0.097	0.030	0.001	0.102	-0.013
-0.072	0.269	-0.861	-0.166	0.307	-0.937	0.351	0.640	0.358	0.041	-0.004	0.077	0.030	0.006	0.087	-0.005
-0.114	0.276	-0.873	-0.179	0.312	-0.933	0.310	0.617	0.328	0.012	-0.001	0.062	0.013	0.014	0.074	0.007
-0.087	0.269	-0.865	-0.192	0.315	-0.930	0.235	0.582	0.314	0.052	-0.011	0.066	0.014	0.005	0.082	0.010
-0.118	0.288	-0.873	-0.204	0.318	-0.926	0.227	0.621	0.232	0.034	0.005	0.054	0.018	0.024	0.074	0.003
-0.145	0.292	-0.905	-0.212	0.320	-0.924	0.142	0.299	0.288	0.014	0.007	0.021	0.045	0.028	0.042	0.011
-0.183	0.292	-0.885	-0.225	0.321	-0.920	0.092	0.645	0.222	-0.011	0.006	0.037	0.084	0.028	0.062	0.006
-0.118	0.300	-0.842	-0.233	0.320	-0.918	0.010	0.410	0.210	0.063	0.015	0.079	0.019	0.035	0.105	0.004
-0.183	0.307	-0.893	-0.245	0.319	-0.916	-0.016	0.574	0.189	0.009	0.024	0.025	0.085	0.043	0.053	0.007
-0.183	0.307	-0.893	-0.252	0.315	-0.915	-0.157	0.304	0.242	0.016	0.028	0.024	0.085	0.043	0.053	0.019
-0.172	0.288	-0.877	-0.261	0.311	-0.914	-0.133	0.424	0.182	0.036	0.012	0.039	0.074	0.023	0.068	0.016
-0.153	0.280	-0.842	-0.271	0.309	-0.912	-0.070	0.553	0.108	0.066	0.006	0.072	0.054	0.015	0.104	0.010
-0.203	0.269	-0.877	-0.284	0.307	-0.908	-0.111	0.702	0.088	0.029	-0.003	0.033	0.105	0.004	0.068	0.012
-0.264	0.272	-0.893	-0.292	0.304	-0.907	-0.127	0.404	0.108	-0.024	0.003	0.016	0.166	0.008	0.052	0.006
-0.230	0.272	-0.901	-0.301	0.302	-0.904	-0.072	0.505	0.065	0.020	0.005	0.006	0.132	0.007	0.044	0.000
-0.272	0.249	-0.916	-0.307	0.299	-0.903	-0.111	0.290	0.098	-0.017	-0.016	-0.011	0.174	0.016	0.028	-0.009
-0.260	0.280	-0.916	-0.317	0.296	-0.901	-0.159	0.512	0.098	0.004	0.019	-0.013	0.163	0.015	0.028	-0.004
-0.291	0.249	-0.869	-0.324	0.294	-0.899	-0.050	0.400	0.059	-0.019	-0.011	0.032	0.194	0.016	0.075	-0.007
-0.280	0.230	-0.897	-0.328	0.292	-0.898	-0.097	0.202	0.081	-0.004	-0.028	0.003	0.182	0.035	0.048	-0.005
-0.280	0.245	-0.901	-0.335	0.289	-0.897	-0.127	0.354	0.070	0.003	-0.010	-0.002	0.182	0.020	0.043	-0.005
-0.303	0.245	-0.924	-0.341	0.286	-0.896	-0.151	0.318	0.042	-0.014	-0.007	-0.027	0.206	0.020	0.019	-0.003
-0.295	0.230	-0.920	-0.346	0.283	-0.895	-0.143	0.282	0.036	-0.002	-0.019	-0.024	0.198	0.035	0.023	0.000
-0.322	0.218	-0.912	-0.350	0.280	-0.894	-0.143	0.232	0.028	-0.024	-0.028	-0.017	0.225	0.047	0.031	-0.002
-0.303	0.234	-0.936	-0.352	0.279	-0.893	-0.061	0.128	0.017	-0.003	-0.011	-0.041	0.205	0.031	0.007	0.001
-0.326	0.218	-0.936	-0.354	0.276	-0.894	-0.128	0.086	0.031	-0.025	-0.024	-0.041	0.229	0.046	0.007	-0.006
-0.307	0.222	-0.936	-0.356	0.275	-0.893	-0.052	0.138	-0.004	-0.003	-0.019	-0.042	0.209	0.042	0.007	0.003
-0.349	0.203	-0.940	-0.355	0.275	-0.893	0.016	-0.065	-0.012	-0.047	-0.038	-0.045	0.251	0.061	0.003	-0.003
-0.291	0.222	-0.948	-0.357	0.275	-0.893	-0.020	0.145	-0.030	0.013	-0.018	-0.054	0.193	0.042	0.005	-0.004
-0.349	0.203	-0.956	-0.356	0.275	-0.893	0.013	-0.047	0.003	-0.045	-0.038	-0.062	0.251	0.061	0.013	-0.004
-0.333	0.249	-0.944	-0.355	0.275	-0.893	0.029	-0.065	-0.019	-0.031	0.008	-0.050	0.235	0.015	0.001	0.005
-0.303	0.261	-0.932	-0.354	0.276	-0.894	0.035	-0.032	-0.046	-0.001	0.019	-0.038	0.204	0.003	0.010	0.005
-0.310	0.265	-0.972	-0.352	0.278	-0.894	0.067	-0.099	-0.093	-0.011	0.021	-0.077	0.212	0.000	0.029	0.012
-0.287	0.288	-0.964	-0.349	0.279	-0.895	0.006	-0.082	-0.129	0.009	0.043	-0.069	0.189	0.024	0.021	0.020
-0.295	0.257	-0.944	-0.347	0.281	-0.895	0.045	-0.062	-0.174	-0.001	0.011	-0.049	0.196	0.007	0.002	0.011
-0.287	0.284	-0.964	-0.343	0.281	-0.896	-0.047	-0.153	-0.195	0.003	0.037	-0.067	0.188	0.019	0.021	0.015
-0.345	0.284	-0.956	-0.341	0.282	-0.897	-0.040	-0.040	-0.223	-0.057	0.036	-0.059	0.246	0.019	0.014	0.016
-0.276	0.327	-0.983	-0.338	0.281	-0.898	-0.132	-0.052	-0.247	0.009	0.080	-0.086	0.176	0.062	0.041	0.019
-0.276	0.327	-0.983	-0.336	0.281	-0.899	-0.118	-0.026	-0.248	0.007	0.080	-0.085	0.176	0.062	0.042	0.023
-0.287	0.276	-0.999	-0.335	0.278	-0.900	-0.237	0.017	-0.251	-0.006	0.032	-0.099	0.187	0.011	0.057	0.041
-0.264	0.253	-0.999	-0.333	0.276	-0.902	-0.218	0.006	-0.246	0.016	0.012	-0.098	0.164	0.012	0.058	0.046
-0.241	0.238	-0.972	-0.333	0.274	-0.902	-0.203	0.055	-0.237	0.038	-0.002	-0.070	0.141	0.028	0.030	0.039
-0.241	0.276	-0.972	-0.336	0.273	-0.902	-0.143	0.268	-0.232	0.042	0.038	-0.071	0.141	0.011	0.030	0.033
-0.310	0.276	-0.975	-0.335	0.271	-0.902	-0.134	0.022	-0.167	-0.028	0.040	-0.075	0.210	0.011	0.034	0.009
-0.295	0.276	-0.932	-0.336	0.271	-0.902	-0.101	0.108	-0.162	-0.012	0.041	-0.032	0.194	0.010	0.009	-0.008
-0.357	0.265	-0.885	-0.333	0.270	-0.903	-0.072	-0.149	-0.106	-0.077	0.030	0.016	0.256	0.001	0.056	-0.019
-0.303	0.276	-0.897	-0.330	0.271	-0.904	0.015	-0.117	-0.101	-0.026	0.040	0.005	0.201	0.010	0.044	-0.014
-0.272	0.272	-0.916	-0.327	0.273	-0.905	0.056	-0.124	-0.099	0.002	0.035	-0.014	0.170	0.006	0.024	-0.002
-0.257	0.249	-0.944	-0.324	0.275	-0.905	0.116	-0.139	-0.048	0.014	0.010	-0.042	0.155	0.017	0.003	0.022
-0.230	0.269	-0.968	-0.321	0.279	-0.905	0.245	-0.175	0.005	0.038	0.025	-0.065	0.128	0.002	0.027	0.054
-0.230	0.300	-0.948	-0.314	0.284	-0.906	0.272	-0.374	0.025	0.031	0.051	-0.045	0.127	0.033	0.007	0.084
-0.130	0.350	-0.964	-0.310	0.290	-0.905	0.327	-0.169	-0.019	0.127	0.095	-0.061	0.027	0.082	0.023	0.109
-0.118	0.338	-0.999	-0.306	0.296	-0.905	0.295	-0.202	-0.009	0.135	0.078	-0.097	0.016	0.070	0.059	0.133
-0.126	0.334	-1.019	-0.301	0.300	-0.905	0.234	-0.254	-0.045	0.122	0.070	-0.117	0.023	0.066	0.079	0.166
-0.103	0.319	-1.042	-0.294	0.304	-0.906	0.155	-0.325	-0.073	0.138	0.051	-0.139	0.000	0.050	0.103	0.185
-0.053	0.303	-1.039	-0.287	0.306	-0.908	0.065	-0.280	-0.148	0.181	0.034	-0.134	0.050	0.034	0.099	0.193
-0.026	0.307	-1.042	-0.281	0.308	-0.909	0.045	-0.231	-0.210	0.202	0.036	-0.136	0.077	0.038	0.104	0.197
-0.049	0.311	-1.035	-0.271	0.309	-0.912	-0.015	-0.394	-0.214	0.170	0.039	-0.126	0.054	0.041	0.096	0.200
-0.072	0.292	-1.035	-0.262	0.311	-0.914	0.065	-0.417	-0.259	0.137	0.017	-0.124	0.031	0.021	0.096	0.191
-0.033	0.269	-1.039	-0.250	0.312	-0.917	0.008	-0.511	-0.237	0.164	-0.007	-0.125	0.070	0.003	0.101	0.180
-0.041	0.226	-1.007	-0.240	0.314	-0.919	0.081	-0.460	-0.168	0.146	-0.052	-0.092	0.063	0.046	0.069	0.174
-0.022	0.218	-1.003	-0.233	0.317	-0.919	0.144	-0.311	-0.132	0.158	-0.063	-0.087	0.083	0.054	0.066	0.173
-0.007	0.211	-0.956	-0.228	0.323	-0.919	0.307	-0.193	-0.133	0.169	-0.077	-0.041	0.098	0.063	0.019	0.160
-0.010	0.238	-0.960	-0.223	0.328	-0.918	0.287	-0.230	-0.063	0.160	-0.055	-0.045	0.094	0.037	0.023	0.151
-0.049	0.242	-0.975	-0.220	0.334	-0.917	0.291	-0.117	-0.039	0.118	-0.056	-0.062	0.056	0.034	0.039	0.139
-0.049	0.292	-0.944	-0.218	0.341	-0.914	0.376	-0.012	-0.082	0.117	-0.013	-0.033	0.056	0.016	0.008	0.123
-0.049	0.292	-0.944	-0.218	0.347	-0.912	0.323	0.035	-0.112	0.116	-0.020	-0.035	0.057	0.015	0.008	0.108
-0.091	0.323	-0.979	-0.213	0.353	-0.911	0.304	-0.178	-0.139	0.069	0.005	-0.072	0.014	0.045	0.044	0.094
-0.080	0.284	-0.936	-0.212	0.360	-0.909	0.328	0.015	-0.192	0.079	-0.040	-0.030	0.026	0.005	0.001	0.078
-0.103	0.319	-0.928	-0.213	0.365	-0.906	0.276	0.167	-0.200	0.058	-0.011	-0.025	0.003	0.039	0.007	0.058
-0.126	0.303	-0.924	-0.212	0.371	-0.904	0.284	0.032	-0.167	0.034	-0.032	-0.023	0.019	0.023	0.010	0.046
-0.145	0.303	-0.924	-0.210	0.377	-0.902	0.290	-0.059	-0.111	0.012	-0.038	-0.025	0.039	0.022	0.010	0.022
-0.137	0.315	-0.916	-0.211	0.381	-0.900	0.219	0.107	-0.132	0.021	-0.030	-0.019	0.031	0.032	0.017	0.006
-0.203	0.365	-0.928	-0.208	0.385	-0.899	0.188	-0.111	-0.082	-0.047	0.016	-0.031	0.096	0.081	0.005	0.008
-0.172	0.400	-0.897	-0.204	0.389	-0.899	0.198	-0.175	-0.117	-0.021	0.047	-0.001	0.064	0.115	0.036	0.007
-0.099	0.415	-0.893	-0.201	0.393	-0.897	0.217	-0.077	-0.159	0.050	0.058	0.002	0.009	0.129	0.040	0.009
-0.145	0.423	-0.940	-0.198	0.395	-0.897	0.072	-0.072	-0.162	0.001	0.063	-0.045	0.036	0.135	0.008	0.015
-0.122	0.439	-0.948	-0.196	0.396	-0.897	-0.028	-0.009	-0.189	0.022	0.079	-0.053	0.013	0.150	0.017	0.015
-0.153	0.377	-0.909	-0.193	0.396	-0.898	-0.020	-0.077	-0.194	-0.012	0.016	-0.013	0.043	0.087	0.022	0.004
-0.157	0.365	-0.905	-0.188	0.393	-0.900	-0.174	-0.194	-0.169	-0.021	0.007	-0.007	0.046	0.074	0.025	0.001
-0.137	0.330	-0.885	-0.185	0.391	-0.901	-0.149	-0.092	-0.166	-0.005	-0.025	0.015	0.027	0.038	0.044	-0.014
-0.126	0.307	-0.881	-0.187	0.388	-0.903	-0.228	0.173	-0.191	0.008	-0.045	0.020	0.015	0.014	0.047	-0.017
-0.168	0.330	-0.897	-0.184	0.385	-0.905	-0.186	-0.083	-0.170	-0.037	-0.019	0.006	0.057	0.035	0.030	-0.022
-0.153	0.315	-0.901	-0.180	0.382	-0.906	-0.149	-0.185	-0.107	-0.026	-0.032	0.004	0.042	0.018	0.025	-0.024
-0.168	0.323	-0.905	-0.176	0.378	-0.909	-0.241	-0.160	-0.070	-0.044	-0.020	0.003	0.056	0.025	0.020	-0.031
-0.137	0.315	-0.909	-0.173	0.374	-0.911	-0.209	-0.153	-0.042	-0.017	-0.024	0.001	0.024	0.015	0.016	-0.028
-0.153	0.327	-0.905	-0.170	0.372	-0.912	-0.102	-0.163	-0.041	-0.036	-0.010	0.007	0.038	0.026	0.020	-0.022
-0.130	0.323	-0.885	-0.168	0.372	-0.913	-0.021	-0.055	-0.029	-0.014	-0.014	0.027	0.013	0.020	0.040	-0.017
-0.110	0.330	-0.912	-0.169	0.371	-0.913	-0.046	0.060	0.004	0.006	-0.005	-0.000	0.008	0.026	0.012	-0.010
-0.141	0.342	-0.924	-0.168	0.371	-0.913	0.010	-0.084	0.057	-0.026	0.006	-0.012	0.022	0.035	0.000	-0.005
-0.103	0.346	-0.948	-0.166	0.371	-0.913	0.043	-0.130	0.081	0.011	0.010	-0.035	0.018	0.037	0.023	0.001
-0.133	0.361	-0.932	-0.166	0.370	-0.914	-0.061	-0.026	0.080	-0.020	0.027	-0.019	0.012	0.051	0.006	-0.004
-0.107	0.319	-0.916	-0.166	0.370	-0.914	0.023	-0.002	0.062	0.007	-0.016	-0.003	0.015	0.006	0.010	-0.003
-0.137	0.346	-0.936	-0.164	0.370	-0.915	-0.006	-0.182	0.074	-0.027	0.012	-0.022	0.015	0.032	0.010	-0.005
-0.137	0.346	-0.936	-0.164	0.368	-0.915	-0.095	0.019	0.076	-0.026	0.014	-0.021	0.015	0.030	0.010	-0.007
-0.103	0.334	-0.936	-0.162	0.367	-0.916	-0.011	-0.122	0.059	0.006	0.003	-0.021	0.020	0.017	0.010	-0.006
-0.130	0.319	-0.916	-0.161	0.365	-0.917	-0.078	-0.127	0.060	-0.023	-0.011	0.000	0.007	0.000	0.010	-0.001
-0.107	0.338	-0.952	-0.159	0.364	-0.918	-0.073	-0.104	0.022	-0.001	0.010	-0.034	0.017	0.018	0.025	-0.001
-0.103	0.319	-0.944	-0.158	0.362	-0.918	-0.071	-0.007	-0.017	0.002	-0.008	-0.026	0.020	0.003	0.016	0.006
-0.126	0.307	-0.940	-0.155	0.360	-0.920	-0.118	-0.191	-0.007	-0.025	-0.017	-0.020	0.004	0.016	0.012	0.010
-0.064	0.330	-0.964	-0.152	0.359	-0.921	-0.072	-0.093	-0.038	0.034	0.008	-0.043	0.058	0.006	0.036	0.005
-0.103	0.300	-0.944	-0.150	0.356	-0.922	-0.151	-0.089	-0.009	-0.006	-0.020	-0.022	0.019	0.026	0.016	0.009
-0.126	0.315	-0.968	-0.145	0.353	-0.924	-0.138	-0.281	0.014	-0.035	-0.002	-0.043	0.004	0.012	0.040	0.011
-0.053	0.319	-0.912	-0.144	0.351	-0.925	-0.118	-0.028	-0.040	0.037	0.004	0.013	0.069	0.010	0.015	0.009
-0.095	0.307	-0.928	-0.142	0.348	-0.927	-0.187	-0.091	-0.011	-0.007	-0.004	-0.001	0.027	0.023	0.001	0.005
-0.057	0.300	-0.956	-0.143	0.344	-0.928	-0.176	0.053	-0.019	0.032	-0.008	-0.027	0.065	0.033	0.029	0.011
-0.107	0.276	-0.936	-0.140	0.341	-0.930	-0.167	-0.157	0.002	-0.021	-0.028	-0.006	0.014	0.058	0.010	0.004
-0.068	0.296	-0.924	-0.140	0.337	-0.931	-0.197	0.021	-0.040	0.017	-0.005	0.008	0.052	0.040	0.002	0.007
-0.087	0.284	-0.920	-0.140	0.335	-0.932	-0.141	0.008	-0.032	-0.003	-0.014	0.013	0.033	0.054	0.006	0.004
-0.072	0.269	-0.932	-0.138	0.332	-0.933	-0.127	-0.070	-0.016	0.011	-0.027	0.002	0.047	0.071	0.006	0.001
-0.053	0.280	-0.916	-0.140	0.330	-0.934	-0.120	0.152	-0.030	0.032	-0.013	0.018	0.066	0.061	0.009	-0.005
-0.130	0.269	-0.952	-0.141	0.329	-0.934	-0.025	0.064	-0.027	-0.044	-0.024	-0.017	0.012	0.075	0.027	-0.001
-0.110	0.280	-0.960	-0.140	0.327	-0.935	-0.114	-0.083	0.031	-0.027	-0.010	-0.024	0.006	0.065	0.034	-0.012
-0.076	0.269	-0.948	-0.140	0.326	-0.935	-0.029	0.025	0.024	0.008	-0.021	-0.012	0.040	0.078	0.023	-0.008
-0.130	0.272	-0.940	-0.139	0.325	-0.935	-0.022	-0.069	0.032	-0.047	-0.017	-0.004	0.016	0.076	0.015	-0.003
-0.041	0.288	-0.944	-0.139	0.325	-0.935	-0.018	-0.010	0.039	0.041	-0.000	-0.007	0.071	0.063	0.019	0.007
-0.095	0.272	-0.952	-0.139	0.325	-0.935	0.020	0.013	-0.004	-0.013	-0.016	-0.015	0.016	0.080	0.027	0.001
-0.049	0.288	-0.944	-0.139	0.324	-0.936	-0.043	-0.024	0.028	0.033	0.000	-0.007	0.060	0.066	0.019	0.010
-0.107	0.257	-0.952	-0.136	0.323	-0.936	-0.031	-0.128	0.045	-0.028	-0.030	-0.014	0.001	0.098	0.028	0.004
-0.072	0.280	-0.932	-0.139	0.323	-0.936	-0.035	0.139	0.004	0.009	-0.006	0.006	0.034	0.077	0.008	0.005
-0.068	0.261	-0.928	-0.139	0.322	-0.937	-0.033	-0.012	0.024	0.013	-0.024	0.010	0.036	0.098	0.005	-0.001
-0.080	0.261	-0.936	-0.139	0.321	-0.937	-0.024	0.039	0.031	0.002	-0.023	0.003	0.023	0.100	0.013	0.007
-0.080	0.261	-0.936	-0.137	0.320	-0.938	-0.063	-0.108	0.019	-0.000	-0.022	0.004	0.021	0.102	0.014	-0.001
-0.060	0.253	-0.940	-0.140	0.320	-0.937	0.030	0.162	0.011	0.021	-0.030	-0.001	0.039	0.111	0.018	-0.002
-0.114	0.269	-0.936	-0.139	0.320	-0.937	-0.008	-0.066	0.033	-0.034	-0.014	0.004	0.017	0.098	0.015	-0.007
-0.080	0.253	-0.948	-0.141	0.320	-0.937	0.022	0.093	0.009	0.003	-0.030	-0.009	0.016	0.116	0.027	-0.007
-0.122	0.276	-0.972	-0.140	0.320	-0.937	0.039	-0.052	0.040	-0.041	-0.007	-0.032	0.028	0.095	0.052	-0.016
-0.083	0.276	-0.932	-0.143	0.321	-0.936	0.021	0.157	0.018	0.000	-0.007	0.007	0.008	0.097	0.013	-0.014
-0.110	0.288	-0.944	-0.143	0.322	-0.936	0.095	-0.004	-0.001	-0.027	0.003	-0.006	0.020	0.088	0.026	-0.012
-0.114	0.280	-0.960	-0.140	0.323	-0.936	0.034	-0.110	-0.002	-0.033	-0.005	-0.021	0.025	0.098	0.042	-0.016
-0.072	0.288	-0.952	-0.143	0.325	-0.935	0.120	0.156	-0.038	0.012	0.001	-0.015	0.016	0.092	0.035	-0.012
-0.137	0.284	-0.948	-0.141	0.326	-0.935	0.066	-0.097	-0.040	-0.056	-0.004	-0.011	0.052	0.098	0.032	-0.011
-0.064	0.303	-0.952	-0.141	0.328	-0.934	0.090	0.038	-0.055	0.017	0.013	-0.015	0.020	0.081	0.036	-0.002
-0.099	0.276	-0.932	-0.139	0.330	-0.934	0.098	-0.063	-0.049	-0.019	-0.015	0.004	0.016	0.109	0.017	-0.009
-0.068	0.307	-0.964	-0.140	0.331	-0.933	0.042	0.048	-0.058	0.012	0.015	-0.028	0.013	0.080	0.050	0.000
-0.103	0.300	-0.952	-0.138	0.333	-0.933	0.131	-0.041	-0.050	-0.024	0.005	-0.017	0.023	0.090	0.039	-0.003
-0.083	0.303	-0.940	-0.138	0.334	-0.932	0.052	-0.007	-0.055	-0.006	0.007	-0.005	0.005	0.088	0.028	-0.002
-0.083	0.288	-0.948	-0.140	0.336	-0.931	0.123	0.169	-0.052	-0.003	-0.010	-0.014	0.006	0.105	0.037	-0.007
-0.099	0.307	-0.952	-0.137	0.338	-0.931	0.056	-0.188	-0.025	-0.022	0.008	-0.018	0.023	0.087	0.041	-0.005
-0.091	0.311	-0.964	-0.135	0.339	-0.931	0.066	-0.035	-0.056	-0.016	0.011	-0.030	0.017	0.085	0.054	0.001
-0.083	0.292	-0.948	-0.133	0.340	-0.931	0.059	-0.093	-0.041	-0.010	-0.010	-0.014	0.011	0.106	0.039	-0.003
-0.049	0.296	-0.944	-0.134	0.341	-0.931	0.045	0.079	-0.071	0.025	-0.007	-0.011	0.023	0.104	0.036	-0.000
-0.099	0.292	-0.952	-0.131	0.343	-0.930	0.093	-0.121	-0.069	-0.028	-0.012	-0.019	0.028	0.110	0.045	0.002
-0.072	0.311	-0.928	-0.133	0.343	-0.930	0.041	0.134	-0.104	0.001	0.006	0.005	0.003	0.092	0.022	0.001
-0.068	0.303	-0.952	-0.130	0.345	-0.930	0.077	-0.110	-0.085	0.002	-0.003	-0.019	0.001	0.101	0.046	-0.007
-0.083	0.303	-0.952	-0.127	0.346	-0.930	0.050	-0.119	-0.100	-0.016	-0.004	-0.019	0.018	0.102	0.047	-0.000
-0.091	0.288	-0.956	-0.127	0.348	-0.929	0.108	0.025	-0.115	-0.024	-0.022	-0.023	0.027	0.119	0.051	-0.002
-0.053	0.311	-0.940	-0.125	0.351	-0.928	0.144	-0.018	-0.132	0.013	-0.001	-0.008	0.010	0.097	0.036	-0.005
-0.080	0.307	-0.952	-0.124	0.354	-0.927	0.132	0.006	-0.109	-0.015	-0.008	-0.021	0.019	0.103	0.048	-0.004
-0.083	0.319	-0.972	-0.121	0.358	-0.926	0.203	-0.156	-0.094	-0.023	-0.000	-0.041	0.024	0.093	0.068	0.004
-0.072	0.327	-0.948	-0.118	0.362	-0.925	0.215	-0.086	-0.104	-0.014	0.003	-0.019	0.014	0.086	0.045	-0.002
-0.041	0.346	-0.956	-0.118	0.366	-0.923	0.239	0.041	-0.110	0.017	0.018	-0.028	0.016	0.068	0.054	0.003
-0.080	0.334	-0.948	-0.115	0.370	-0.922	0.193	-0.132	-0.089	-0.025	0.002	-0.021	0.023	0.081	0.047	0.005
-0.033	0.330	-0.928	-0.113	0.374	-0.920	0.239	-0.014	-0.094	0.020	-0.006	-0.003	0.022	0.086	0.028	0.005
-0.053	0.350	-0.932	-0.112	0.379	-0.919	0.242	-0.010	-0.095	-0.000	0.008	-0.009	0.002	0.067	0.033	0.002
-0.057	0.342	-0.928	-0.110	0.384	-0.917	0.283	-0.100	-0.086	-0.007	-0.005	-0.007	0.002	0.076	0.030	0.007
-0.049	0.354	-0.940	-0.109	0.389	-0.915	0.262	-0.019	-0.087	-0.001	0.002	-0.020	0.005	0.066	0.043	0.005
-0.045	0.338	-0.936	-0.109	0.394	-0.913	0.250	0.064	-0.091	0.003	-0.019	-0.018	0.009	0.082	0.040	-0.001
-0.041	0.350	-0.932	-0.110	0.397	-0.911	0.181	0.096	-0.085	0.008	-0.011	-0.016	0.012	0.072	0.037	0.000
-0.072	0.350	-0.905	-0.108	0.400	-0.910	0.178	-0.036	-0.094	-0.025	-0.014	0.011	0.019	0.073	0.010	-0.004
-0.049	0.369	-0.924	-0.107	0.404	-0.909	0.168	-0.030	-0.076	-0.003	0.002	-0.010	0.003	0.056	0.031	-0.004
-0.068	0.354	-0.940	-0.105	0.406	-0.908	0.148	-0.088	-0.077	-0.025	-0.016	-0.026	0.016	0.073	0.047	-0.006
-0.041	0.373	-0.928	-0.103	0.410	-0.906	0.206	-0.063	-0.086	0.000	-0.001	-0.016	0.010	0.055	0.036	0.003
-0.033	0.377	-0.909	-0.101	0.413	-0.905	0.184	-0.041	-0.072	0.006	-0.001	0.003	0.018	0.052	0.017	0.006
-0.026	0.377	-0.932	-0.100	0.417	-0.903	0.222	-0.014	-0.058	0.013	-0.005	-0.022	0.025	0.054	0.041	0.012
-0.030	0.377	-0.932	-0.098	0.422	-0.901	0.236	-0.044	-0.061	0.007	-0.009	-0.024	0.020	0.055	0.041	0.010
-0.022	0.400	-0.924	-0.098	0.426	-0.900	0.225	0.004	-0.057	0.014	0.010	-0.017	0.027	0.033	0.034	0.008
-0.053	0.388	-0.924	-0.098	0.430	-0.897	0.257	0.014	-0.031	-0.017	-0.006	-0.019	0.004	0.045	0.034	0.006
-0.041	0.381	-0.909	-0.096	0.434	-0.896	0.219	-0.062	-0.023	-0.007	-0.018	-0.005	0.007	0.054	0.018	0.004
-0.026	0.361	-0.916	-0.096	0.439	-0.894	0.256	0.025	-0.018	0.008	-0.042	-0.015	0.021	0.075	0.027	0.001
-0.037	0.396	-0.920	-0.096	0.443	-0.891	0.250	0.020	-0.014	-0.004	-0.012	-0.021	0.009	0.041	0.031	0.004
-0.033	0.392	-0.909	-0.096	0.448	-0.889	0.307	0.004	-0.008	-0.000	-0.021	-0.012	0.011	0.046	0.019	0.003
-0.037	0.404	-0.912	-0.097	0.454	-0.886	0.312	0.049	-0.008	-0.004	-0.015	-0.018	0.006	0.035	0.023	0.001
-0.053	0.419	-0.920	-0.095	0.458	-0.884	0.282	-0.107	0.020	-0.021	-0.004	-0.028	0.011	0.021	0.031	-0.003
-0.037	0.435	-0.916	-0.097	0.463	-0.881	0.242	0.086	0.037	-0.004	0.007	-0.027	0.003	0.006	0.028	-0.008
-0.057	0.415	-0.893	-0.097	0.467	-0.879	0.289	0.016	0.047	-0.023	-0.018	-0.005	0.017	0.026	0.004	-0.009
-0.057	0.415	-0.893	-0.097	0.472	-0.876	0.305	-0.036	0.055	-0.023	-0.023	-0.008	0.019	0.026	0.005	-0.006
-0.037	0.404	-0.881	-0.098	0.477	-0.873	0.297	0.029	0.033	-0.003	-0.040	0.001	0.001	0.038	0.007	-0.008
-0.026	0.431	-0.881	-0.098	0.482	-0.871	0.269	-0.018	0.042	0.008	-0.018	-0.001	0.009	0.011	0.007	-0.008
-0.033	0.419	-0.853	-0.099	0.485	-0.869	0.205	0.054	0.027	0.001	-0.033	0.024	0.000	0.024	0.034	-0.007
-0.049	0.431	-0.861	-0.098	0.489	-0.867	0.212	-0.024	0.030	-0.014	-0.025	0.015	0.017	0.013	0.026	-0.008
-0.045	0.412	-0.865	-0.098	0.492	-0.865	0.200	0.012	0.013	-0.010	-0.047	0.009	0.014	0.033	0.022	-0.014
-0.049	0.435	-0.873	-0.099	0.496	-0.863	0.240	0.045	0.034	-0.013	-0.028	-0.001	0.019	0.010	0.014	-0.013
-0.060	0.431	-0.873	-0.099	0.500	-0.860	0.267	-0.016	0.045	-0.024	-0.036	-0.004	0.033	0.015	0.014	-0.010
-0.041	0.446	-0.873	-0.100	0.505	-0.857	0.282	-0.017	0.075	-0.005	-0.025	-0.006	0.015	0.000	0.014	-0.008
-0.037	0.450	-0.861	-0.101	0.510	-0.855	0.287	0.014	0.067	-0.000	-0.025	0.003	0.013	0.003	0.026	-0.008
-0.037	0.458	-0.849	-0.102	0.515	-0.851	0.360	0.029	0.069	0.001	-0.023	0.011	0.014	0.010	0.038	-0.002
-0.057	0.462	-0.873	-0.102	0.521	-0.847	0.368	-0.009	0.098	-0.018	-0.025	-0.016	0.035	0.013	0.014	-0.007
-0.041	0.473	-0.877	-0.103	0.528	-0.843	0.426	0.022	0.082	-0.001	-0.020	-0.025	0.020	0.024	0.010	-0.013
-0.080	0.481	-0.873	-0.103	0.534	-0.840	0.337	-0.087	0.084	-0.040	-0.018	-0.024	0.060	0.031	0.014	-0.016
-0.072	0.477	-0.849	-0.102	0.539	-0.836	0.348	-0.053	0.048	-0.033	-0.027	-0.004	0.054	0.027	0.037	-0.017
-0.057	0.497	-0.842	-0.101	0.544	-0.833	0.320	-0.075	0.027	-0.019	-0.013	0.001	0.040	0.045	0.045	-0.018
-0.060	0.500	-0.845	-0.100	0.550	-0.829	0.341	-0.061	0.021	-0.023	-0.015	-0.006	0.045	0.049	0.041	-0.014
-0.045	0.524	-0.865	-0.100	0.555	-0.826	0.314	0.002	0.018	-0.008	0.003	-0.030	0.032	0.071	0.020	-0.010
-0.053	0.512	-0.861	-0.100	0.559	-0.823	0.280	-0.049	0.039	-0.016	-0.013	-0.029	0.041	0.059	0.024	-0.005
-0.068	0.520	-0.881	-0.099	0.563	-0.820	0.249	-0.045	0.039	-0.032	-0.009	-0.051	0.058	0.067	0.004	0.001
-0.053	0.524	-0.889	-0.099	0.567	-0.818	0.228	-0.021	0.044	-0.016	-0.008	-0.061	0.044	0.070	0.004	0.016
-0.053	0.527	-0.905	-0.101	0.570	-0.816	0.202	0.083	0.026	-0.015	-0.007	-0.080	0.045	0.073	0.020	0.029
0.017	0.512	-0.889	-0.105	0.573	-0.813	0.204	0.271	0.028	0.059	-0.026	-0.067	0.023	0.058	0.005	0.043
-0.014	0.508	-0.912	-0.111	0.576	-0.810	0.214	0.296	0.104	0.034	-0.033	-0.093	0.010	0.053	0.029	0.042
-0.018	0.508	-0.877	-0.117	0.581	-0.806	0.344	0.292	0.151	0.037	-0.038	-0.062	0.015	0.053	0.006	0.040
-0.076	0.551	-0.853	-0.124	0.588	-0.799	0.526	0.266	0.228	-0.014	-0.003	-0.045	0.074	0.095	0.030	0.025
-0.072	0.574	-0.834	-0.128	0.597	-0.792	0.608	0.095	0.261	-0.006	0.012	-0.033	0.071	0.117	0.049	0.013
-0.072	0.624	-0.790	-0.132	0.607	-0.784	0.638	0.070	0.246	-0.001	0.052	0.002	0.072	0.167	0.092	0.007
-0.072	0.624	-0.790	-0.137	0.615	-0.777	0.540	0.155	0.211	0.004	0.044	-0.005	0.074	0.166	0.092	0.010
-0.057	0.640	-0.790	-0.142	0.621	-0.771	0.457	0.211	0.185	0.024	0.053	-0.011	0.059	0.181	0.091	0.018
-0.076	0.651	-0.798	-0.146	0.628	-0.765	0.449	0.145	0.142	0.009	0.058	-0.025	0.080	0.192	0.083	0.033
-0.068	0.670	-0.845	-0.147	0.634	-0.759	0.415	-0.008	0.110	0.018	0.072	-0.077	0.073	0.211	0.036	0.051
-0.030	0.667	-0.834	-0.148	0.639	-0.755	0.370	0.050	0.052	0.058	0.063	-0.070	0.036	0.207	0.048	0.066
-0.022	0.678	-0.861	-0.147	0.643	-0.751	0.270	-0.032	0.013	0.065	0.070	-0.101	0.029	0.218	0.020	0.081
-0.007	0.659	-0.842	-0.146	0.645	-0.750	0.151	-0.077	0.003	0.078	0.049	-0.083	0.015	0.198	0.039	0.094
-0.014	0.651	-0.845	-0.143	0.648	-0.748	0.163	-0.136	-0.009	0.068	0.039	-0.088	0.024	0.189	0.035	0.107
0.001	0.643	-0.865	-0.139	0.650	-0.747	0.167	-0.216	-0.032	0.080	0.029	-0.109	0.010	0.181	0.015	0.116
0.036	0.640	-0.865	-0.135	0.652	-0.746	0.125	-0.134	-0.102	0.111	0.023	-0.110	0.023	0.177	0.015	0.126
0.040	0.620	-0.865	-0.130	0.655	-0.744	0.175	-0.178	-0.128	0.110	0.001	-0.112	0.026	0.157	0.014	0.139
0.055	0.609	-0.873	-0.125	0.656	-0.744	0.076	-0.260	-0.089	0.119	-0.012	-0.120	0.040	0.145	0.006	0.144
0.074	0.585	-0.861	-0.120	0.658	-0.744	0.118	-0.208	-0.080	0.134	-0.037	-0.109	0.058	0.121	0.018	0.143
0.051	0.593	-0.857	-0.116	0.658	-0.744	0.000	-0.207	-0.053	0.106	-0.029	-0.104	0.034	0.128	0.022	0.132
0.070	0.570	-0.822	-0.112	0.658	-0.744	0.064	-0.174	-0.028	0.122	-0.053	-0.068	0.052	0.105	0.057	0.126
0.020	0.574	-0.818	-0.108	0.660	-0.744	0.116	-0.245	-0.017	0.068	-0.051	-0.065	0.001	0.108	0.061	0.113
0.063	0.578	-0.806	-0.104	0.662	-0.742	0.155	-0.234	-0.017	0.106	-0.049	-0.054	0.042	0.111	0.072	0.109
0.032	0.612	-0.838	-0.101	0.663	-0.742	0.093	-0.212	0.041	0.073	-0.015	-0.086	0.010	0.145	0.041	0.102
0.067	0.612	-0.794	-0.099	0.664	-0.741	0.087	-0.088	0.022	0.106	-0.016	-0.044	0.044	0.145	0.084	0.104
0.051	0.640	-0.822	-0.096	0.665	-0.741	0.074	-0.222	-0.010	0.087	0.010	-0.072	0.027	0.171	0.056	0.094
0.051	0.678	-0.794	-0.095	0.665	-0.740	0.012	0.005	-0.044	0.085	0.048	-0.044	0.026	0.209	0.084	0.091
0.020	0.663	-0.806	-0.093	0.665	-0.741	-0.009	-0.062	-0.054	0.053	0.033	-0.056	0.006	0.193	0.072	0.076
0.047	0.659	-0.775	-0.091	0.665	-0.741	-0.041	0.020	-0.089	0.078	0.030	-0.024	0.020	0.188	0.103	0.061
-0.007	0.659	-0.794	-0.088	0.664	-0.743	-0.064	-0.105	-0.082	0.021	0.031	-0.042	0.035	0.188	0.084	0.043
-0.018	0.682	-0.826	-0.086	0.663	-0.744	-0.092	-0.031	-0.121	0.007	0.056	-0.072	0.048	0.211	0.052	0.031
-0.041	0.663	-0.822	-0.082	0.660	-0.746	-0.171	-0.134	-0.124	-0.019	0.039	-0.066	0.073	0.191	0.056	0.026
-0.030	0.647	-0.814	-0.078	0.658	-0.749	-0.194	-0.166	-0.134	-0.012	0.026	-0.055	0.063	0.175	0.063	0.029
0.032	0.659	-0.794	-0.074	0.655	-0.752	-0.196	-0.085	-0.175	0.045	0.040	-0.032	0.003	0.187	0.083	0.018
0.032	0.659	-0.794	-0.069	0.652	-0.755	-0.170	-0.120	-0.206	0.041	0.042	-0.030	0.004	0.186	0.083	0.015
-0.045	0.640	-0.810	-0.065	0.648	-0.759	-0.296	-0.103	-0.221	-0.041	0.027	-0.042	0.082	0.167	0.067	0.011
-0.014	0.632	-0.786	-0.060	0.643	-0.763	-0.352	-0.114	-0.241	-0.015	0.025	-0.013	0.052	0.159	0.090	-0.002
-0.003	0.640	-0.771	-0.055	0.638	-0.768	-0.361	-0.055	-0.279	-0.008	0.038	0.007	0.042	0.167	0.106	-0.015
-0.010	0.651	-0.786	-0.050	0.634	-0.772	-0.305	-0.084	-0.253	-0.020	0.054	-0.004	0.051	0.179	0.090	-0.013
-0.007	0.670	-0.806	-0.046	0.627	-0.777	-0.420	-0.069	-0.236	-0.021	0.079	-0.019	0.049	0.198	0.070	-0.020
-0.010	0.640	-0.822	-0.043	0.622	-0.782	-0.375	-0.028	-0.211	-0.028	0.054	-0.030	0.054	0.167	0.054	-0.015
-0.026	0.632	-0.794	-0.037	0.616	-0.787	-0.349	-0.261	-0.153	-0.049	0.052	0.002	0.070	0.160	0.081	-0.019
0.036	0.620	-0.822	-0.035	0.611	-0.791	-0.317	-0.005	-0.165	0.010	0.045	-0.021	0.010	0.148	0.053	-0.016
-0.014	0.578	-0.822	-0.030	0.606	-0.795	-0.321	-0.221	-0.137	-0.045	0.008	-0.017	0.061	0.106	0.053	-0.022
0.032	0.585	-0.810	-0.027	0.603	-0.798	-0.227	-0.040	-0.154	-0.002	0.019	-0.002	0.016	0.114	0.065	-0.014
-0.010	0.547	-0.818	-0.023	0.599	-0.800	-0.228	-0.162	-0.128	-0.048	-0.016	-0.007	0.059	0.075	0.057	-0.023
0.028	0.570	-0.822	-0.018	0.596	-0.803	-0.203	-0.169	-0.138	-0.014	0.011	-0.009	0.021	0.099	0.053	-0.020
0.017	0.547	-0.818	-0.016	0.594	-0.804	-0.106	-0.024	-0.137	-0.028	-0.010	-0.003	0.034	0.076	0.057	-0.021
0.020	0.558	-0.830	-0.012	0.592	-0.806	-0.142	-0.198	-0.109	-0.028	0.004	-0.013	0.031	0.087	0.045	-0.021
0.043	0.555	-0.814	-0.011	0.591	-0.807	-0.056	0.067	-0.115	-0.006	0.001	0.003	0.009	0.084	0.060	-0.019
-0.007	0.582	-0.853	-0.008	0.589	-0.808	-0.113	-0.119	-0.102	-0.059	0.030	-0.035	0.060	0.111	0.021	-0.017
0.047	0.566	-0.830	-0.005	0.588	-0.809	-0.033	-0.071	-0.105	-0.007	0.015	-0.010	0.007	0.096	0.044	-0.015
0.032	0.570	-0.849	-0.003	0.587	-0.810	-0.068	-0.081	-0.093	-0.025	0.020	-0.029	0.023	0.100	0.024	-0.019
0.040	0.555	-0.842	-0.001	0.587	-0.810	-0.019	-0.015	-0.091	-0.019	0.005	-0.021	0.016	0.085	0.032	-0.012
0.028	0.558	-0.838	0.002	0.585	-0.811	-0.084	-0.138	-0.099	-0.034	0.010	-0.016	0.029	0.090	0.036	-0.018
0.055	0.543	-0.834	0.005	0.583	-0.812	-0.097	-0.114	-0.081	-0.010	-0.004	-0.010	0.003	0.075	0.040	-0.014
0.024	0.539	-0.838	0.007	0.581	-0.814	-0.144	-0.065	-0.096	-0.043	-0.005	-0.013	0.034	0.071	0.036	-0.017
0.078	0.543	-0.822	0.010	0.579	-0.816	-0.137	-0.103	-0.110	0.008	0.001	0.005	0.019	0.076	0.052	-0.014
0.043	0.547	-0.838	0.013	0.576	-0.818	-0.179	-0.056	-0.125	-0.029	0.008	-0.009	0.016	0.080	0.036	-0.015
0.070	0.524	-0.818	0.016	0.572	-0.820	-0.179	-0.087	-0.120	-0.005	-0.012	0.013	0.010	0.057	0.056	-0.016
0.063	0.531	-0.834	0.017	0.569	-0.822	-0.193	0.021	-0.125	-0.014	-0.001	-0.001	0.002	0.066	0.040	-0.025
0.032	0.524	-0.853	0.021	0.566	-0.824	-0.198	-0.152	-0.116	-0.048	-0.005	-0.018	0.029	0.059	0.021	-0.021
0.032	0.524	-0.853	0.023	0.562	-0.827	-0.203	-0.016	-0.130	-0.050	-0.002	-0.016	0.030	0.059	0.021	-0.021
0.074	0.524	-0.853	0.027	0.560	-0.828	-0.133	-0.142	-0.144	-0.012	0.001	-0.014	0.012	0.060	0.021	-0.023
0.074	0.504	-0.857	0.028	0.556	-0.831	-0.208	0.020	-0.106	-0.012	-0.015	-0.016	0.011	0.042	0.017	-0.020
0.059	0.520	-0.853	0.030	0.554	-0.832	-0.109	-0.040	-0.119	-0.030	0.003	-0.010	0.005	0.058	0.021	-0.016
0.055	0.524	-0.873	0.031	0.552	-0.834	-0.148	0.003	-0.116	-0.035	0.009	-0.028	0.009	0.062	0.001	-0.012
0.059	0.539	-0.885	0.035	0.549	-0.835	-0.153	-0.162	-0.079	-0.035	0.027	-0.039	0.006	0.079	0.011	-0.016
0.093	0.516	-0.881	0.036	0.547	-0.837	-0.117	-0.005	-0.095	-0.001	0.006	-0.033	0.028	0.057	0.007	-0.019
0.051	0.539	-0.901	0.039	0.545	-0.837	-0.079	-0.085	-0.099	-0.046	0.031	-0.052	0.015	0.081	0.026	-0.018
0.043	0.524	-0.897	0.043	0.544	-0.838	-0.069	-0.238	-0.088	-0.059	0.017	-0.047	0.023	0.066	0.022	-0.017
0.074	0.527	-0.893	0.048	0.543	-0.838	-0.027	-0.207	-0.102	-0.033	0.021	-0.043	0.008	0.071	0.018	-0.021
0.086	0.497	-0.881	0.052	0.542	-0.839	-0.054	-0.197	-0.078	-0.026	-0.008	-0.031	0.019	0.041	0.006	-0.017
0.093	0.512	-0.877	0.056	0.541	-0.839	-0.049	-0.162	-0.078	-0.022	0.008	-0.026	0.026	0.058	0.002	-0.007
0.105	0.524	-0.877	0.060	0.539	-0.840	-0.084	-0.191	-0.079	-0.014	0.021	-0.025	0.038	0.070	0.002	-0.006
0.132	0.520	-0.861	0.064	0.538	-0.841	-0.090	-0.149	-0.099	0.009	0.019	-0.009	0.064	0.067	0.014	-0.006
0.109	0.524	-0.869	0.068	0.535	-0.842	-0.179	-0.190	-0.074	-0.018	0.026	-0.015	0.041	0.073	0.006	0.000
0.113	0.497	-0.869	0.072	0.532	-0.844	-0.153	-0.176	-0.087	-0.018	0.002	-0.013	0.044	0.047	0.006	0.005
0.155	0.512	-0.861	0.076	0.528	-0.846	-0.200	-0.137	-0.080	0.021	0.021	-0.003	0.086	0.063	0.014	0.003
0.163	0.493	-0.849	0.078	0.525	-0.847	-0.152	-0.069	-0.080	0.026	0.004	0.010	0.093	0.045	0.026	0.008
0.136	0.504	-0.877	0.082	0.522	-0.849	-0.175	-0.170	-0.075	-0.005	0.019	-0.016	0.066	0.058	0.001	0.009
0.151	0.489	-0.873	0.083	0.519	-0.851	-0.186	-0.020	-0.097	0.009	0.007	-0.010	0.081	0.044	0.004	0.003
0.128	0.481	-0.889	0.086	0.515	-0.853	-0.182	-0.083	-0.096	-0.016	0.003	-0.023	0.058	0.037	0.012	-0.006
0.128	0.466	-0.885	0.090	0.512	-0.854	-0.157	-0.218	-0.096	-0.021	-0.010	-0.018	0.058	0.023	0.007	-0.003
0.124	0.470	-0.881	0.092	0.509	-0.856	-0.167	-0.015	-0.119	-0.027	-0.002	-0.012	0.054	0.028	0.003	-0.006
0.167	0.477	-0.885	0.097	0.506	-0.857	-0.187	-0.203	-0.075	0.011	0.009	-0.015	0.096	0.037	0.007	-0.005
0.147	0.470	-0.889	0.098	0.503	-0.858	-0.121	-0.023	-0.115	-0.010	0.004	-0.017	0.076	0.031	0.010	-0.003
0.155	0.473	-0.873	0.101	0.501	-0.859	-0.104	-0.084	-0.102	-0.005	0.010	-0.000	0.084	0.036	0.006	-0.005
0.155	0.470	-0.881	0.103	0.499	-0.860	-0.096	-0.053	-0.091	-0.007	0.008	-0.007	0.084	0.033	0.001	-0.013
0.128	0.466	-0.901	0.107	0.497	-0.861	-0.139	-0.214	-0.041	-0.038	0.006	-0.026	0.057	0.030	0.021	-0.019
0.128	0.466	-0.901	0.108	0.495	-0.862	-0.098	-0.013	-0.073	-0.039	0.008	-0.025	0.057	0.032	0.020	-0.014
0.128	0.458	-0.901	0.111	0.492	-0.863	-0.127	-0.178	-0.038	-0.043	0.003	-0.024	0.057	0.026	0.020	-0.017
0.193	0.450	-0.877	0.112	0.490	-0.864	-0.107	-0.005	-0.049	0.022	-0.003	0.001	0.122	0.019	0.004	-0.011
0.151	0.458	-0.885	0.116	0.488	-0.865	-0.140	-0.206	-0.014	-0.024	0.008	-0.006	0.079	0.028	0.003	-0.004
0.190	0.454	-0.865	0.118	0.485	-0.866	-0.136	-0.068	-0.042	0.013	0.006	0.015	0.118	0.026	0.017	0.005
0.193	0.435	-0.857	0.118	0.483	-0.868	-0.134	0.038	-0.040	0.016	-0.010	0.025	0.122	0.008	0.026	-0.003
0.201	0.423	-0.849	0.117	0.481	-0.869	-0.104	0.117	-0.056	0.025	-0.020	0.034	0.129	0.002	0.034	-0.002
0.155	0.419	-0.889	0.117	0.478	-0.871	-0.145	-0.023	-0.023	-0.022	-0.021	-0.004	0.083	0.004	0.005	-0.004
0.163	0.427	-0.881	0.118	0.476	-0.872	-0.122	-0.031	-0.029	-0.015	-0.011	0.006	0.091	0.005	0.003	-0.004
0.178	0.412	-0.881	0.119	0.473	-0.873	-0.131	-0.016	-0.018	0.000	-0.024	0.007	0.106	0.009	0.004	-0.014
0.190	0.415	-0.861	0.117	0.471	-0.874	-0.104	0.117	-0.031	0.013	-0.018	0.028	0.118	0.004	0.024	-0.008
0.143	0.423	-0.881	0.118	0.469	-0.875	-0.128	-0.033	0.003	-0.033	-0.008	0.010	0.072	0.005	0.004	-0.004
0.193	0.423	-0.861	0.115	0.467	-0.877	-0.105	0.182	-0.006	0.019	-0.006	0.031	0.122	0.007	0.025	-0.006
0.182	0.423	-0.881	0.115	0.465	-0.878	-0.104	0.045	0.003	0.009	-0.004	0.013	0.110	0.008	0.006	-0.011
0.167	0.412	-0.885	0.114	0.463	-0.879	-0.100	0.024	0.015	-0.006	-0.014	0.010	0.095	0.002	0.003	-0.008
0.151	0.404	-0.885	0.113	0.460	-0.880	-0.137	0.035	0.027	-0.021	-0.019	0.011	0.079	0.008	0.004	-0.014
0.155	0.419	-0.889	0.113	0.458	-0.882	-0.114	0.048	0.017	-0.016	-0.001	0.009	0.083	0.009	0.001	-0.015
0.155	0.404	-0.873	0.113	0.457	-0.882	-0.095	-0.002	0.006	-0.016	-0.015	0.026	0.083	0.004	0.018	-0.017
0.174	0.400	-0.881	0.110	0.454	-0.884	-0.116	0.162	0.015	0.006	-0.017	0.020	0.102	0.006	0.011	-0.016
0.147	0.404	-0.901	0.110	0.453	-0.885	-0.102	-0.031	0.040	-0.021	-0.011	0.001	0.075	0.000	0.008	-0.019
0.147	0.412	-0.901	0.109	0.450	-0.886	-0.136	0.025	0.053	-0.020	-0.001	0.002	0.074	0.010	0.007	-0.016
0.140	0.388	-0.893	0.109	0.448	-0.887	-0.126	-0.017	0.072	-0.028	-0.022	0.012	0.067	0.011	0.001	-0.018
0.163	0.396	-0.885	0.108	0.447	-0.888	-0.086	0.004	0.088	-0.004	-0.012	0.021	0.090	0.002	0.010	-0.013
0.159	0.381	-0.885	0.107	0.445	-0.889	-0.085	0.050	0.084	-0.006	-0.026	0.022	0.086	0.015	0.011	-0.010
0.182	0.388	-0.881	0.105	0.443	-0.890	-0.094	0.076	0.066	0.019	-0.017	0.027	0.109	0.006	0.015	-0.006
0.167	0.385	-0.889	0.105	0.441	-0.891	-0.136	0.006	0.071	0.004	-0.018	0.020	0.094	0.008	0.007	-0.007
0.151	0.373	-0.905	0.104	0.439	-0.893	-0.116	0.042	0.050	-0.011	-0.028	0.006	0.079	0.018	0.008	-0.008
0.147	0.377	-0.905	0.103	0.436	-0.894	-0.148	0.021	0.045	-0.014	-0.021	0.007	0.076	0.013	0.008	-0.012
0.147	0.377	-0.905	0.104	0.433	-0.895	-0.143	-0.062	0.051	-0.015	-0.018	0.009	0.076	0.012	0.008	-0.013
0.155	0.385	-0.889	0.104	0.430	-0.897	-0.191	0.003	0.043	-0.007	-0.007	0.026	0.084	0.003	0.009	-0.016
0.159	0.388	-0.901	0.103	0.427	-0.898	-0.167	0.025	0.018	-0.003	-0.000	0.016	0.089	0.002	0.003	-0.018
0.140	0.385	-0.905	0.102	0.424	-0.900	-0.187	0.082	0.006	-0.020	-0.000	0.014	0.070	0.002	0.006	-0.015
0.132	0.392	-0.920	0.102	0.420	-0.902	-0.195	-0.044	0.017	-0.029	0.011	-0.000	0.062	0.007	0.021	-0.019
0.159	0.396	-0.912	0.101	0.417	-0.903	-0.183	0.092	-0.004	-0.001	0.018	0.010	0.089	0.011	0.012	-0.021
0.124	0.392	-0.920	0.103	0.413	-0.905	-0.193	-0.125	0.015	-0.037	0.018	0.003	0.054	0.008	0.019	-0.024
0.147	0.392	-0.920	0.102	0.409	-0.907	-0.200	0.079	0.008	-0.013	0.022	0.005	0.077	0.009	0.018	-0.020
0.117	0.388	-0.932	0.104	0.406	-0.908	-0.169	-0.105	0.016	-0.046	0.021	-0.006	0.047	0.006	0.029	-0.019
0.155	0.396	-0.924	0.105	0.403	-0.909	-0.166	-0.043	-0.004	-0.008	0.032	0.003	0.085	0.015	0.020	-0.015
0.163	0.396	-0.936	0.104	0.400	-0.910	-0.157	0.026	-0.007	-0.001	0.035	-0.007	0.093	0.016	0.031	-0.012
0.155	0.392	-0.920	0.105	0.397	-0.912	-0.158	-0.029	-0.016	-0.009	0.034	0.010	0.085	0.014	0.014	-0.005
0.167	0.369	-0.928	0.107	0.394	-0.913	-0.182	-0.064	-0.005	0.001	0.014	0.003	0.096	0.008	0.022	0.001
0.163	0.361	-0.920	0.108	0.391	-0.914	-0.149	-0.093	0.015	-0.005	0.009	0.012	0.091	0.014	0.013	0.003
0.205	0.334	-0.901	0.106	0.388	-0.915	-0.141	0.140	0.016	0.040	-0.015	0.033	0.133	0.040	0.007	0.003
0.182	0.323	-0.912	0.106	0.386	-0.916	-0.149	-0.036	0.059	0.016	-0.024	0.022	0.109	0.050	0.004	-0.000
0.163	0.319	-0.920	0.105	0.382	-0.918	-0.212	0.018	0.102	-0.002	-0.024	0.016	0.090	0.053	0.011	-0.002
0.151	0.315	-0.920	0.105	0.378	-0.920	-0.218	-0.022	0.105	-0.013	-0.024	0.018	0.078	0.056	0.010	-0.009
0.167	0.300	-0.885	0.104	0.374	-0.922	-0.225	0.024	0.098	0.003	-0.035	0.055	0.093	0.070	0.026	-0.010
0.167	0.280	-0.897	0.101	0.370	-0.924	-0.221	0.122	0.109	0.006	-0.051	0.045	0.093	0.089	0.015	-0.007
0.170	0.284	-0.909	0.098	0.364	-0.926	-0.310	0.126	0.111	0.013	-0.041	0.035	0.096	0.084	0.004	-0.005
0.178	0.276	-0.905	0.095	0.358	-0.929	-0.308	0.163	0.129	0.024	-0.043	0.042	0.104	0.090	0.008	-0.006
0.155	0.284	-0.920	0.092	0.352	-0.932	-0.361	0.103	0.150	0.004	-0.028	0.029	0.081	0.082	0.007	-0.008
0.140	0.272	-0.912	0.089	0.346	-0.934	-0.318	0.107	0.152	-0.009	-0.034	0.039	0.065	0.092	0.002	-0.008
0.140	0.284	-0.905	0.086	0.340	-0.936	-0.297	0.096	0.132	-0.006	-0.017	0.049	0.065	0.080	0.010	-0.015
0.159	0.269	-0.905	0.081	0.335	-0.939	-0.306	0.236	0.134	0.018	-0.027	0.051	0.084	0.095	0.010	-0.021
0.124	0.272	-0.920	0.078	0.330	-0.941	-0.288	0.160	0.148	-0.013	-0.017	0.038	0.050	0.090	0.005	-0.024
0.101	0.272	-0.936	0.075	0.324	-0.943	-0.280	0.094	0.188	-0.033	-0.012	0.024	0.026	0.090	0.020	-0.021
0.109	0.276	-0.928	0.071	0.320	-0.945	-0.245	0.118	0.190	-0.022	-0.004	0.034	0.034	0.086	0.012	-0.023
0.132	0.280	-0.928	0.067	0.316	-0.946	-0.230	0.155	0.191	0.005	0.004	0.035	0.057	0.082	0.012	-0.023
0.128	0.265	-0.909	0.064	0.312	-0.948	-0.188	0.133	0.174	0.004	-0.008	0.056	0.053	0.097	0.008	-0.020
0.109	0.249	-0.924	0.061	0.308	-0.949	-0.220	0.085	0.193	-0.012	-0.019	0.042	0.034	0.112	0.007	-0.018
0.109	0.249	-0.928	0.059	0.305	-0.950	-0.170	0.055	0.182	-0.010	-0.016	0.039	0.033	0.111	0.011	-0.016
0.113	0.261	-0.916	0.056	0.301	-0.952	-0.222	0.149	0.172	-0.002	-0.000	0.052	0.037	0.099	0.001	-0.021
0.128	0.238	-0.920	0.051	0.298	-0.953	-0.149	0.224	0.147	0.019	-0.021	0.049	0.052	0.121	0.003	-0.018
0.082	0.226	-0.932	0.050	0.294	-0.955	-0.239	-0.007	0.177	-0.027	-0.028	0.039	0.006	0.132	0.014	-0.020
0.105	0.242	-0.936	0.046	0.290	-0.956	-0.210	0.194	0.136	0.001	-0.008	0.036	0.029	0.115	0.018	-0.019
0.086	0.207	-0.916	0.043	0.286	-0.957	-0.183	0.112	0.118	-0.015	-0.039	0.057	0.010	0.149	0.002	-0.024
0.093	0.253	-0.936	0.038	0.282	-0.959	-0.209	0.225	0.116	-0.002	0.011	0.039	0.018	0.102	0.017	-0.023
0.078	0.222	-0.936	0.034	0.280	-0.959	-0.097	0.174	0.126	-0.014	-0.018	0.039	0.002	0.132	0.017	-0.030
0.063	0.257	-0.960	0.033	0.277	-0.960	-0.159	0.011	0.176	-0.028	0.020	0.016	0.013	0.097	0.040	-0.026
0.043	0.242	-0.956	0.029	0.276	-0.961	-0.048	0.190	0.145	-0.042	0.005	0.021	0.032	0.112	0.036	-0.027
0.078	0.238	-0.948	0.026	0.274	-0.961	-0.108	0.083	0.152	-0.005	0.003	0.029	0.002	0.115	0.028	-0.028
0.074	0.222	-0.936	0.024	0.274	-0.961	-0.012	0.076	0.148	-0.007	-0.012	0.041	0.002	0.130	0.016	-0.021
0.063	0.230	-0.936	0.023	0.273	-0.962	-0.054	0.031	0.150	-0.017	-0.003	0.041	0.014	0.121	0.015	-0.017
0.101	0.207	-0.920	0.020	0.274	-0.962	0.053	0.113	0.136	0.025	-0.027	0.057	0.025	0.144	0.001	-0.012
0.059	0.230	-0.936	0.017	0.273	-0.962	-0.037	0.127	0.159	-0.014	-0.003	0.041	0.018	0.120	0.015	-0.009
0.105	0.211	-0.920	0.015	0.273	-0.962	-0.003	0.102	0.137	0.034	-0.023	0.057	0.028	0.139	0.001	-0.004
0.082	0.222	-0.924	0.011	0.271	-0.962	-0.072	0.174	0.138	0.015	-0.010	0.054	0.005	0.127	0.003	-0.012
0.078	0.180	-0.928	0.008	0.270	-0.963	-0.085	0.119	0.153	0.014	-0.050	0.050	0.001	0.168	0.007	-0.010
0.036	0.180	-0.936	0.005	0.268	-0.963	-0.081	0.096	0.163	-0.025	-0.049	0.043	0.042	0.168	0.015	-0.015
0.051	0.199	-0.936	0.001	0.266	-0.964	-0.097	0.195	0.161	-0.005	-0.027	0.043	0.027	0.148	0.015	-0.018
0.059	0.199	-0.932	-0.003	0.264	-0.964	-0.056	0.176	0.163	0.006	-0.026	0.048	0.019	0.147	0.011	-0.022
0.040	0.207	-0.940	-0.007	0.263	-0.965	-0.082	0.169	0.167	-0.009	-0.017	0.040	0.038	0.139	0.019	-0.020
0.040	0.191	-0.932	-0.012	0.262	-0.965	-0.047	0.218	0.150	-0.004	-0.031	0.048	0.039	0.153	0.011	-0.022
0.017	0.199	-0.952	-0.016	0.260	-0.965	-0.060	0.151	0.155	-0.023	-0.022	0.029	0.062	0.145	0.031	-0.020
0.020	0.191	-0.952	-0.018	0.259	-0.966	-0.044	0.092	0.167	-0.017	-0.029	0.029	0.058	0.152	0.031	-0.020
0.047	0.195	-0.940	-0.023	0.258	-0.966	-0.031	0.204	0.151	0.014	-0.024	0.041	0.031	0.148	0.019	-0.021
0.020	0.187	-0.944	-0.026	0.257	-0.966	-0.032	0.135	0.157	-0.009	-0.031	0.037	0.058	0.155	0.022	-0.015
0.013	0.187	-0.936	-0.029	0.257	-0.966	-0.020	0.129	0.174	-0.014	-0.030	0.045	0.066	0.154	0.014	-0.015
0.036	0.172	-0.940	-0.033	0.256	-0.966	-0.028	0.160	0.163	0.013	-0.044	0.042	0.042	0.169	0.018	-0.014
0.009	0.176	-0.936	-0.037	0.255	-0.966	-0.011	0.150	0.181	-0.010	-0.040	0.046	0.069	0.165	0.014	-0.011
0.032	0.176	-0.944	-0.042	0.255	-0.966	0.013	0.230	0.154	0.018	-0.040	0.037	0.046	0.164	0.022	-0.013
0.013	0.180	-0.956	-0.047	0.255	-0.966	0.005	0.224	0.157	0.003	-0.036	0.025	0.065	0.159	0.034	-0.017
-0.026	0.184	-0.956	-0.050	0.256	-0.965	0.059	0.101	0.180	-0.032	-0.033	0.025	0.103	0.155	0.034	-0.013
-0.007	0.180	-0.944	-0.052	0.257	-0.965	0.059	0.087	0.210	-0.010	-0.037	0.037	0.084	0.158	0.022	-0.013
0.009	0.187	-0.940	-0.056	0.258	-0.964	0.098	0.176	0.190	0.009	-0.031	0.040	0.068	0.150	0.018	-0.016
0.017	0.191	-0.936	-0.062	0.260	-0.964	0.115	0.248	0.159	0.022	-0.029	0.043	0.060	0.146	0.015	-0.013
-0.026	0.199	-0.964	-0.066	0.261	-0.963	0.097	0.173	0.161	-0.016	-0.022	0.015	0.102	0.138	0.042	-0.010
-0.030	0.203	-0.956	-0.069	0.262	-0.963	0.058	0.143	0.155	-0.016	-0.019	0.022	0.105	0.134	0.034	-0.013
-0.010	0.203	-0.936	-0.073	0.264	-0.962	0.094	0.197	0.125	0.007	-0.021	0.041	0.086	0.133	0.014	-0.017
-0.033	0.195	-0.956	-0.075	0.265	-0.961	0.062	0.072	0.122	-0.014	-0.029	0.021	0.108	0.141	0.034	-0.017
-0.030	0.191	-0.956	-0.078	0.266	-0.961	0.082	0.131	0.103	-0.007	-0.034	0.020	0.104	0.144	0.034	-0.015
-0.037	0.211	-0.944	-0.081	0.266	-0.960	0.048	0.110	0.102	-0.013	-0.016	0.032	0.112	0.124	0.023	-0.017
-0.030	0.195	-0.952	-0.084	0.267	-0.960	0.041	0.150	0.079	-0.002	-0.031	0.023	0.103	0.140	0.030	-0.017
-0.041	0.199	-0.952	-0.085	0.267	-0.960	0.021	0.043	0.085	-0.012	-0.028	0.023	0.114	0.135	0.030	-0.016
-0.045	0.207	-0.960	-0.087	0.268	-0.960	0.058	0.073	0.069	-0.014	-0.021	0.015	0.117	0.127	0.038	-0.013
-0.037	0.222	-0.952	-0.088	0.269	-0.959	0.071	0.068	0.039	-0.005	-0.006	0.022	0.109	0.111	0.030	-0.014
-0.037	0.230	-0.972	-0.089	0.270	-0.959	0.068	0.024	0.028	-0.005	0.000	0.002	0.108	0.103	0.050	-0.010
-0.049	0.238	-0.975	-0.089	0.271	-0.958	0.053	0.009	0.014	-0.016	0.007	-0.002	0.119	0.096	0.053	-0.006
-0.030	0.222	-0.968	-0.090	0.272	-0.958	0.066	0.066	0.008	0.004	-0.010	0.005	0.099	0.111	0.045	-0.004
-0.037	0.226	-0.979	-0.089	0.274	-0.957	0.120	-0.010	-0.008	-0.004	-0.008	-0.007	0.106	0.107	0.057	-0.004
-0.037	0.226	-0.979	-0.089	0.276	-0.957	0.095	0.002	-0.025	-0.004	-0.010	-0.007	0.106	0.107	0.057	-0.007
-0.041	0.242	-0.979	-0.089	0.278	-0.956	0.123	0.029	-0.073	-0.008	0.003	-0.008	0.109	0.091	0.057	-0.008
-0.068	0.222	-0.983	-0.088	0.281	-0.956	0.132	-0.023	-0.087	-0.036	-0.018	-0.013	0.135	0.110	0.060	-0.012
-0.045	0.242	-0.995	-0.088	0.284	-0.955	0.171	0.012	-0.101	-0.013	-0.002	-0.025	0.111	0.091	0.072	-0.013
-0.068	0.245	-1.007	-0.087	0.287	-0.954	0.154	-0.037	-0.081	-0.038	-0.001	-0.038	0.133	0.087	0.084	-0.012
-0.045	0.269	-1.003	-0.085	0.290	-0.953	0.170	-0.034	-0.058	-0.016	0.019	-0.035	0.110	0.064	0.080	0.000
-0.045	0.280	-1.007	-0.082	0.293	-0.952	0.157	-0.140	-0.031	-0.019	0.027	-0.039	0.109	0.052	0.084	0.006
-0.007	0.272	-1.011	-0.082	0.297	-0.951	0.218	0.034	-0.062	0.020	0.015	-0.045	0.070	0.059	0.087	0.013
-0.022	0.261	-1.031	-0.081	0.301	-0.950	0.199	-0.025	-0.063	0.003	0.000	-0.066	0.085	0.071	0.107	0.019
-0.022	0.257	-1.003	-0.082	0.305	-0.949	0.208	0.035	-0.066	0.003	-0.008	-0.039	0.084	0.075	0.079	0.029
-0.010	0.261	-0.995	-0.082	0.308	-0.948	0.188	0.039	-0.047	0.015	-0.007	-0.032	0.072	0.071	0.071	0.033
0.017	0.253	-0.979	-0.084	0.313	-0.946	0.224	0.157	-0.023	0.045	-0.019	-0.018	0.044	0.078	0.055	0.026
0.013	0.280	-0.987	-0.089	0.319	-0.944	0.346	0.282	-0.000	0.046	0.002	-0.029	0.048	0.051	0.063	0.017
-0.049	0.288	-0.968	-0.092	0.327	-0.941	0.424	0.131	0.036	-0.013	0.002	-0.012	0.108	0.044	0.043	0.003
-0.064	0.292	-0.936	-0.092	0.336	-0.937	0.512	0.010	0.072	-0.028	-0.004	0.016	0.123	0.040	0.012	-0.010
-0.068	0.292	-0.897	-0.093	0.347	-0.933	0.585	-0.022	0.124	-0.031	-0.014	0.052	0.126	0.040	0.028	-0.018
-0.037	0.292	-0.897	-0.094	0.358	-0.929	0.655	0.007	0.158	0.000	-0.026	0.047	0.095	0.040	0.028	-0.010
-0.022	0.319	-0.920	-0.096	0.371	-0.924	0.693	0.038	0.161	0.017	-0.011	0.018	0.079	0.013	0.005	0.002
-0.010	0.354	-0.948	-0.097	0.383	-0.919	0.655	0.043	0.141	0.031	0.012	-0.014	0.066	0.022	0.023	0.020
-0.030	0.400	-0.975	-0.097	0.393	-0.914	0.594	-0.008	0.091	0.012	0.047	-0.046	0.085	0.068	0.050	0.030
-0.007	0.439	-0.964	-0.097	0.402	-0.911	0.477	-0.025	0.052	0.034	0.077	-0.038	0.062	0.106	0.038	0.041
-0.010	0.454	-0.948	-0.095	0.408	-0.908	0.347	-0.106	0.030	0.029	0.087	-0.025	0.065	0.122	0.022	0.054
0.020	0.458	-0.968	-0.093	0.413	-0.906	0.252	-0.080	-0.015	0.058	0.086	-0.047	0.034	0.126	0.042	0.070
0.047	0.458	-0.983	-0.091	0.416	-0.905	0.173	-0.066	-0.051	0.082	0.083	-0.064	0.006	0.126	0.057	0.083
0.055	0.462	-0.991	-0.089	0.418	-0.904	0.112	-0.044	-0.084	0.088	0.084	-0.072	0.002	0.129	0.065	0.098
0.059	0.477	-0.995	-0.086	0.420	-0.903	0.090	-0.126	-0.114	0.088	0.098	-0.077	0.007	0.145	0.069	0.102
0.070	0.481	-0.987	-0.082	0.422	-0.903	0.093	-0.075	-0.169	0.097	0.100	-0.070	0.019	0.149	0.061	0.098
0.047	0.435	-0.983	-0.078	0.425	-0.902	0.138	-0.102	-0.219	0.069	0.051	-0.067	0.004	0.102	0.057	0.094
0.047	0.435	-0.983	-0.073	0.428	-0.901	0.150	-0.170	-0.265	0.064	0.048	-0.067	0.004	0.102	0.057	0.090
0.059	0.396	-0.975	-0.067	0.430	-0.900	0.119	-0.140	-0.324	0.070	0.007	-0.060	0.008	0.064	0.049	0.089
0.074	0.385	-0.960	-0.059	0.433	-0.900	0.099	-0.242	-0.329	0.077	-0.007	-0.045	0.024	0.052	0.033	0.091
0.105	0.388	-0.952	-0.054	0.435	-0.899	0.127	-0.117	-0.326	0.103	-0.006	-0.038	0.056	0.056	0.025	0.092
0.097	0.392	-0.952	-0.050	0.437	-0.898	0.113	-0.073	-0.289	0.091	-0.004	-0.039	0.049	0.059	0.025	0.087
0.086	0.392	-0.952	-0.047	0.440	-0.897	0.159	-0.012	-0.272	0.076	-0.007	-0.040	0.039	0.059	0.025	0.081
0.067	0.404	-0.944	-0.044	0.443	-0.895	0.157	0.027	-0.247	0.055	0.002	-0.033	0.020	0.070	0.017	0.071
0.067	0.423	-0.936	-0.042	0.446	-0.894	0.178	0.027	-0.245	0.053	0.018	-0.027	0.021	0.089	0.009	0.059
0.070	0.419	-0.916	-0.041	0.450	-0.892	0.183	0.064	-0.256	0.055	0.011	-0.009	0.025	0.084	0.011	0.047
0.047	0.446	-0.940	-0.040	0.453	-0.891	0.161	0.064	-0.240	0.031	0.035	-0.034	0.002	0.110	0.013	0.039
0.028	0.454	-0.940	-0.038	0.456	-0.889	0.173	0.057	-0.275	0.010	0.039	-0.036	0.016	0.117	0.013	0.020
0.036	0.462	-0.924	-0.037	0.460	-0.887	0.199	0.100	-0.298	0.016	0.043	-0.022	0.008	0.124	0.003	0.005
-0.030	0.446	-0.944	-0.033	0.463	-0.886	0.182	-0.073	-0.276	-0.053	0.024	-0.043	0.074	0.108	0.016	-0.003
-0.003	0.419	-0.909	-0.029	0.466	-0.884	0.193	-0.080	-0.238	-0.030	-0.006	-0.009	0.047	0.080	0.019	-0.005
0.036	0.450	-0.889	-0.026	0.470	-0.882	0.198	-0.036	-0.254	0.005	0.021	0.009	0.009	0.110	0.040	-0.015
0.047	0.462	-0.881	-0.026	0.473	-0.881	0.141	0.125	-0.250	0.016	0.030	0.016	0.003	0.120	0.048	-0.010
0.001	0.470	-0.897	-0.022	0.476	-0.879	0.186	-0.068	-0.242	-0.033	0.035	-0.002	0.043	0.127	0.032	-0.013
0.028	0.497	-0.897	-0.019	0.478	-0.878	0.087	-0.028	-0.273	-0.010	0.060	-0.003	0.016	0.154	0.032	-0.011
0.005	0.500	-0.901	-0.010	0.478	-0.878	0.008	-0.322	-0.303	-0.042	0.064	-0.006	0.040	0.157	0.028	-0.016
0.055	0.512	-0.909	-0.006	0.476	-0.880	-0.123	-0.053	-0.348	0.004	0.077	-0.013	0.010	0.168	0.021	-0.006
0.047	0.485	-0.889	0.000	0.473	-0.881	-0.163	-0.113	-0.407	-0.010	0.053	0.008	0.003	0.140	0.041	-0.009
0.090	0.458	-0.881	0.005	0.469	-0.883	-0.222	-0.065	-0.410	0.027	0.030	0.018	0.045	0.113	0.049	-0.004
0.047	0.400	-0.881	0.009	0.466	-0.885	-0.162	0.016	-0.390	-0.018	-0.025	0.020	0.002	0.054	0.049	-0.010
0.070	0.408	-0.873	0.014	0.463	-0.886	-0.174	-0.127	-0.335	-0.001	-0.014	0.029	0.025	0.061	0.057	-0.010
0.055	0.388	-0.893	0.019	0.459	-0.888	-0.161	-0.062	-0.328	-0.021	-0.030	0.011	0.010	0.040	0.037	-0.024
0.078	0.412	-0.877	0.022	0.455	-0.890	-0.212	-0.023	-0.294	-0.001	-0.003	0.029	0.032	0.063	0.053	-0.028
0.036	0.388	-0.885	0.026	0.452	-0.892	-0.178	-0.080	-0.287	-0.047	-0.022	0.023	0.010	0.039	0.045	-0.036
0.043	0.388	-0.889	0.028	0.448	-0.894	-0.220	0.009	-0.268	-0.042	-0.018	0.021	0.002	0.037	0.041	-0.041
0.043	0.388	-0.889	0.031	0.444	-0.896	-0.216	-0.013	-0.244	-0.044	-0.014	0.023	0.002	0.036	0.041	-0.045
0.032	0.400	-0.920	0.035	0.440	-0.897	-0.170	-0.120	-0.201	-0.060	0.001	-0.007	0.014	0.047	0.009	-0.047
0.067	0.412	-0.912	0.037	0.438	-0.898	-0.094	-0.057	-0.172	-0.028	0.014	0.001	0.020	0.058	0.016	-0.039
0.036	0.385	-0.905	0.042	0.437	-0.898	-0.054	-0.226	-0.114	-0.063	-0.012	0.009	0.011	0.030	0.024	-0.029
0.101	0.385	-0.901	0.046	0.438	-0.898	0.028	-0.114	-0.114	-0.001	-0.012	0.013	0.055	0.029	0.028	-0.022
0.109	0.400	-0.893	0.047	0.437	-0.898	0.000	0.007	-0.115	0.005	0.004	0.021	0.062	0.044	0.035	-0.020
0.093	0.400	-0.901	0.047	0.437	-0.898	0.019	0.029	-0.130	-0.011	0.004	0.013	0.047	0.042	0.027	-0.018
0.090	0.381	-0.905	0.048	0.437	-0.898	-0.012	0.008	-0.088	-0.015	-0.015	0.009	0.043	0.022	0.023	-0.022
0.059	0.412	-0.893	0.051	0.436	-0.899	-0.061	-0.128	-0.089	-0.049	0.017	0.022	0.012	0.052	0.035	-0.024
0.090	0.388	-0.897	0.054	0.434	-0.899	-0.083	-0.083	-0.092	-0.021	-0.005	0.018	0.043	0.027	0.031	-0.028
0.105	0.400	-0.901	0.056	0.433	-0.900	-0.038	-0.073	-0.117	-0.008	0.008	0.015	0.058	0.038	0.027	-0.025
0.101	0.404	-0.865	0.060	0.431	-0.900	-0.109	-0.154	-0.098	-0.015	0.014	0.051	0.054	0.040	0.062	-0.015
0.132	0.404	-0.873	0.063	0.429	-0.901	-0.097	-0.081	-0.118	0.013	0.016	0.044	0.084	0.039	0.054	-0.016
0.128	0.392	-0.877	0.062	0.426	-0.903	-0.162	0.106	-0.098	0.010	0.007	0.041	0.080	0.026	0.049	-0.020
0.101	0.369	-0.877	0.062	0.425	-0.903	-0.063	0.007	-0.080	-0.018	-0.014	0.042	0.053	0.002	0.049	-0.014
0.097	0.373	-0.893	0.063	0.423	-0.904	-0.081	-0.020	-0.031	-0.023	-0.009	0.027	0.049	0.005	0.033	-0.020
0.128	0.373	-0.881	0.061	0.423	-0.904	0.017	0.123	-0.028	0.010	-0.009	0.038	0.079	0.004	0.045	-0.023
0.093	0.400	-0.901	0.062	0.424	-0.904	0.030	-0.010	-0.013	-0.025	0.018	0.018	0.044	0.030	0.025	-0.018
0.101	0.404	-0.897	0.060	0.426	-0.903	0.108	0.120	-0.050	-0.016	0.020	0.021	0.051	0.033	0.028	-0.017
0.117	0.396	-0.893	0.059	0.427	-0.902	0.095	0.097	-0.018	0.001	0.010	0.025	0.066	0.024	0.032	-0.015
0.093	0.388	-0.901	0.058	0.429	-0.902	0.087	0.013	0.003	-0.022	0.001	0.016	0.042	0.015	0.024	-0.009
0.136	0.377	-0.873	0.056	0.431	-0.901	0.149	0.148	-0.023	0.023	-0.013	0.043	0.084	0.002	0.051	-0.011
0.132	0.381	-0.865	0.055	0.433	-0.900	0.121	0.061	-0.005	0.020	-0.011	0.050	0.080	0.005	0.059	-0.012
0.090	0.365	-0.873	0.053	0.435	-0.899	0.120	0.150	-0.041	-0.020	-0.028	0.041	0.037	0.011	0.051	-0.013
0.117	0.361	-0.861	0.051	0.436	-0.899	0.042	0.131	-0.003	0.009	-0.033	0.052	0.063	0.016	0.063	-0.019
0.086	0.354	-0.873	0.050	0.436	-0.898	0.035	0.068	0.006	-0.021	-0.041	0.040	0.031	0.025	0.050	-0.021
0.097	0.357	-0.865	0.047	0.436	-0.899	-0.001	0.174	0.012	-0.006	-0.037	0.048	0.042	0.022	0.058	-0.016
0.101	0.404	-0.881	0.044	0.436	-0.899	0.014	0.194	-0.004	0.001	0.009	0.032	0.045	0.023	0.042	-0.017
0.101	0.404	-0.881	0.042	0.436	-0.899	0.005	0.088	0.015	0.003	0.009	0.032	0.045	0.022	0.042	-0.019
0.093	0.392	-0.873	0.038	0.436	-0.899	-0.032	0.258	-0.001	-0.001	-0.002	0.041	0.036	0.010	0.050	-0.018
0.059	0.404	-0.889	0.037	0.436	-0.899	0.001	0.034	0.034	-0.035	0.010	0.025	0.001	0.020	0.034	-0.021
0.086	0.392	-0.877	0.032	0.436	-0.899	0.020	0.256	0.002	-0.003	-0.002	0.037	0.027	0.008	0.045	-0.025
0.063	0.396	-0.897	0.030	0.437	-0.899	0.065	0.141	0.004	-0.023	0.001	0.017	0.003	0.011	0.025	-0.029
0.059	0.381	-0.893	0.026	0.438	-0.899	0.051	0.208	0.005	-0.023	-0.015	0.020	0.002	0.005	0.029	-0.025
0.047	0.385	-0.897	0.025	0.439	-0.898	0.075	0.082	0.026	-0.033	-0.013	0.016	0.014	0.002	0.025	-0.031
0.070	0.385	-0.877	0.020	0.439	-0.898	0.022	0.255	0.004	-0.005	-0.013	0.036	0.008	0.003	0.044	-0.032
0.032	0.381	-0.885	0.017	0.440	-0.898	0.042	0.145	0.007	-0.041	-0.018	0.028	0.031	0.007	0.036	-0.035
0.043	0.385	-0.889	0.016	0.439	-0.898	-0.035	0.094	0.002	-0.028	-0.013	0.025	0.020	0.004	0.032	-0.031
0.032	0.369	-0.893	0.015	0.439	-0.898	-0.007	0.058	-0.009	-0.039	-0.029	0.021	0.033	0.020	0.027	-0.034
0.063	0.373	-0.885	0.012	0.438	-0.899	-0.023	0.139	0.018	-0.005	-0.024	0.029	0.003	0.017	0.035	-0.026
0.040	0.385	-0.893	0.011	0.438	-0.899	-0.003	0.080	0.042	-0.027	-0.012	0.022	0.027	0.006	0.027	-0.025
0.059	0.400	-0.905	0.008	0.438	-0.899	-0.028	0.144	0.030	-0.005	0.004	0.010	0.009	0.009	0.015	-0.018
0.040	0.388	-0.897	0.007	0.437	-0.899	-0.032	0.068	0.030	-0.023	-0.007	0.018	0.029	0.003	0.022	-0.013
0.043	0.396	-0.928	0.005	0.436	-0.900	-0.028	0.107	-0.009	-0.017	0.001	-0.013	0.026	0.004	0.010	-0.016
0.078	0.400	-0.889	0.001	0.436	-0.900	-0.031	0.260	-0.045	0.022	0.006	0.027	0.008	0.008	0.029	-0.019
0.013	0.404	-0.905	-0.000	0.436	-0.900	0.003	0.082	-0.035	-0.043	0.010	0.012	0.058	0.011	0.013	-0.022
0.024	0.381	-0.920	-0.001	0.436	-0.900	0.018	0.059	-0.036	-0.030	-0.014	-0.004	0.048	0.013	0.003	-0.024
0.009	0.392	-0.920	-0.001	0.435	-0.901	-0.063	-0.001	-0.001	-0.046	-0.001	-0.004	0.064	0.002	0.003	-0.030
0.032	0.361	-0.909	-0.002	0.435	-0.901	0.017	0.088	-0.015	-0.021	-0.032	0.008	0.042	0.033	0.008	-0.027
0.036	0.385	-0.916	-0.003	0.434	-0.901	-0.007	0.047	-0.004	-0.017	-0.008	0.001	0.039	0.010	0.000	-0.025
0.024	0.377	-0.905	-0.005	0.435	-0.900	0.052	0.106	-0.030	-0.027	-0.017	0.012	0.051	0.018	0.011	-0.020
0.032	0.388	-0.909	-0.006	0.436	-0.900	0.041	0.139	-0.054	-0.017	-0.006	0.008	0.045	0.007	0.007	-0.022
0.040	0.377	-0.897	-0.007	0.436	-0.900	0.019	0.042	-0.047	-0.009	-0.018	0.020	0.038	0.019	0.018	-0.023
0.005	0.388	-0.936	-0.008	0.436	-0.900	0.012	0.089	-0.036	-0.042	-0.006	-0.020	0.073	0.007	0.022	-0.021
0.032	0.392	-0.909	-0.006	0.436	-0.900	0.003	-0.091	-0.028	-0.017	-0.002	0.008	0.047	0.004	0.005	-0.022
0.024	0.396	-0.916	-0.007	0.437	-0.900	0.037	0.093	-0.061	-0.024	0.001	-0.000	0.055	0.000	0.003	-0.023
0.024	0.396	-0.916	-0.006	0.436	-0.900	-0.000	-0.030	-0.031	-0.025	0.001	-0.000	0.056	0.001	0.004	-0.022
0.028	0.381	-0.916	-0.007	0.436	-0.900	0.010	0.051	-0.026	-0.020	-0.014	-0.000	0.053	0.016	0.004	-0.019
0.020	0.377	-0.912	-0.006	0.437	-0.900	0.024	-0.017	-0.022	-0.029	-0.018	0.004	0.061	0.021	0.000	-0.022
0.036	0.415	-0.932	-0.007	0.438	-0.899	0.074	0.074	-0.053	-0.012	0.019	-0.017	0.047	0.018	0.020	-0.023
0.001	0.408	-0.940	-0.006	0.439	-0.899	0.036	-0.017	-0.051	-0.048	0.011	-0.025	0.082	0.010	0.028	-0.021
0.009	0.404	-0.952	-0.004	0.439	-0.899	0.024	-0.073	-0.035	-0.042	0.007	-0.037	0.075	0.005	0.039	-0.017
0.032	0.392	-0.940	-0.003	0.439	-0.899	0.001	-0.036	-0.042	-0.020	-0.005	-0.025	0.053	0.006	0.028	-0.010
0.043	0.400	-0.924	-0.002	0.439	-0.899	0.006	-0.001	-0.083	-0.009	0.003	-0.009	0.042	0.002	0.013	-0.004
0.082	0.392	-0.912	-0.003	0.440	-0.898	0.078	0.110	-0.123	0.030	-0.006	0.002	0.004	0.006	0.001	0.001
0.028	0.400	-0.968	-0.002	0.440	-0.898	0.038	0.015	-0.096	-0.025	0.001	-0.053	0.058	0.002	0.056	-0.001
0.036	0.404	-0.956	-0.002	0.440	-0.898	-0.026	0.056	-0.097	-0.017	0.006	-0.041	0.051	0.007	0.045	-0.008
0.017	0.408	-0.960	-0.002	0.439	-0.899	-0.051	0.033	-0.109	-0.036	0.011	-0.044	0.071	0.011	0.050	-0.020
0.001	0.400	-0.940	-0.001	0.437	-0.899	-0.086	0.014	-0.108	-0.053	0.005	-0.024	0.086	0.004	0.030	-0.019
0.009	0.404	-0.944	-0.000	0.436	-0.900	-0.067	-0.014	-0.097	-0.046	0.010	-0.027	0.079	0.008	0.035	-0.007
0.047	0.404	-0.944	0.002	0.435	-0.901	-0.059	-0.045	-0.095	-0.009	0.011	-0.027	0.040	0.008	0.035	0.008
0.105	0.385	-0.944	-0.001	0.434	-0.901	-0.035	0.248	-0.121	0.052	-0.007	-0.026	0.017	0.011	0.036	0.020
0.097	0.365	-0.960	-0.003	0.434	-0.901	0.004	0.175	-0.096	0.046	-0.026	-0.042	0.009	0.030	0.052	0.022
0.059	0.377	-0.956	-0.006	0.435	-0.901	0.073	0.214	-0.069	0.011	-0.016	-0.038	0.029	0.018	0.048	0.012
0.017	0.388	-0.920	-0.007	0.437	-0.899	0.150	0.065	-0.018	-0.031	-0.007	-0.004	0.072	0.007	0.013	-0.010
0.005	0.400	-0.881	-0.009	0.441	-0.898	0.201	0.089	-0.019	-0.041	0.001	0.033	0.083	0.004	0.026	-0.026
-0.007	0.419	-0.893	-0.010	0.445	-0.896	0.222	0.062	-0.026	-0.052	0.016	0.020	0.095	0.024	0.013	-0.034
0.017	0.435	-0.920	-0.010	0.448	-0.894	0.203	0.040	-0.042	-0.028	0.028	-0.010	0.072	0.039	0.014	-0.030
0.017	0.435	-0.936	-0.009	0.451	-0.893	0.140	-0.012	-0.033	-0.029	0.026	-0.027	0.072	0.039	0.031	-0.018
0.036	0.419	-0.924	-0.008	0.453	-0.891	0.145	-0.056	-0.059	-0.011	0.008	-0.016	0.052	0.024	0.019	-0.003
0.059	0.427	-0.916	-0.006	0.456	-0.890	0.177	-0.068	-0.083	0.009	0.013	-0.010	0.029	0.031	0.011	0.008
0.070	0.442	-0.916	-0.004	0.459	-0.889	0.139	-0.054	-0.086	0.019	0.026	-0.011	0.017	0.047	0.012	0.027
0.070	0.466	-0.944	-0.001	0.460	-0.888	0.096	-0.094	-0.090	0.016	0.047	-0.040	0.018	0.070	0.039	0.043
0.128	0.458	-0.944	0.001	0.461	-0.887	0.069	-0.046	-0.118	0.072	0.039	-0.040	0.040	0.063	0.040	0.063
0.128	0.458	-0.944	0.005	0.462	-0.887	0.033	-0.093	-0.129	0.068	0.038	-0.041	0.039	0.063	0.040	0.083
0.163	0.470	-0.964	0.008	0.462	-0.887	-0.005	-0.107	-0.126	0.100	0.050	-0.060	0.074	0.074	0.060	0.095
0.159	0.442	-1.003	0.011	0.462	-0.887	0.043	-0.041	-0.137	0.093	0.022	-0.100	0.070	0.047	0.099	0.091
0.132	0.431	-0.991	0.015	0.463	-0.886	0.027	-0.147	-0.137	0.062	0.010	-0.088	0.043	0.036	0.087	0.091
0.120	0.412	-0.960	0.019	0.463	-0.886	0.014	-0.150	-0.145	0.046	-0.009	-0.057	0.031	0.017	0.055	0.087
0.143	0.408	-0.952	0.024	0.463	-0.886	0.026	-0.198	-0.148	0.064	-0.013	-0.049	0.054	0.013	0.047	0.073
0.170	0.408	-0.936	0.027	0.464	-0.886	0.065	-0.055	-0.168	0.088	-0.014	-0.034	0.081	0.014	0.031	0.073
0.120	0.400	-0.960	0.033	0.464	-0.885	0.016	-0.225	-0.106	0.032	-0.022	-0.058	0.031	0.007	0.055	0.071
0.167	0.396	-0.956	0.035	0.465	-0.885	0.073	-0.078	-0.100	0.076	-0.026	-0.054	0.077	0.003	0.051	0.068
0.136	0.388	-0.932	0.038	0.466	-0.884	0.088	-0.105	-0.064	0.042	-0.035	-0.031	0.046	0.005	0.028	0.060
0.147	0.423	-0.944	0.042	0.468	-0.883	0.158	-0.148	-0.067	0.050	-0.003	-0.045	0.058	0.029	0.040	0.058
0.147	0.412	-0.920	0.044	0.469	-0.882	0.060	-0.085	-0.051	0.048	-0.015	-0.021	0.058	0.017	0.016	0.053
0.136	0.435	-0.932	0.046	0.470	-0.881	0.056	-0.100	-0.057	0.034	0.007	-0.034	0.047	0.039	0.028	0.045
0.159	0.412	-0.928	0.048	0.470	-0.881	0.039	-0.054	-0.059	0.055	-0.016	-0.030	0.070	0.016	0.025	0.032
0.101	0.442	-0.936	0.050	0.470	-0.881	0.009	-0.057	-0.081	-0.005	0.015	-0.038	0.013	0.045	0.032	0.020
0.101	0.439	-0.916	0.053	0.471	-0.880	0.062	-0.111	-0.099	-0.008	0.010	-0.019	0.013	0.041	0.013	0.012
0.101	0.450	-0.897	0.056	0.471	-0.880	0.001	-0.078	-0.091	-0.010	0.022	0.001	0.013	0.051	0.007	-0.006
0.113	0.408	-0.893	0.055	0.471	-0.881	-0.006	0.056	-0.046	0.002	-0.020	0.005	0.024	0.008	0.011	-0.012
0.086	0.400	-0.885	0.057	0.471	-0.880	0.017	-0.062	-0.037	-0.026	-0.028	0.012	0.003	0.001	0.019	-0.022
0.090	0.415	-0.893	0.058	0.471	-0.880	0.024	-0.046	-0.038	-0.024	-0.012	0.004	0.000	0.013	0.011	-0.024
0.059	0.408	-0.901	0.060	0.471	-0.880	-0.013	-0.084	-0.044	-0.056	-0.020	-0.004	0.031	0.005	0.003	-0.027
0.109	0.419	-0.865	0.062	0.470	-0.881	-0.023	-0.055	-0.074	-0.008	-0.007	0.032	0.019	0.016	0.038	-0.025
0.101	0.462	-0.893	0.063	0.468	-0.881	-0.098	-0.046	-0.052	-0.017	0.037	0.005	0.012	0.057	0.011	-0.021
0.101	0.446	-0.897	0.065	0.467	-0.882	-0.044	-0.093	-0.067	-0.019	0.022	0.001	0.011	0.041	0.007	-0.015
0.117	0.462	-0.912	0.067	0.464	-0.883	-0.153	-0.066	-0.059	-0.005	0.041	-0.013	0.026	0.056	0.009	-0.016
0.101	0.442	-0.893	0.068	0.463	-0.884	-0.048	0.041	-0.087	-0.021	0.022	0.007	0.010	0.036	0.011	-0.014
0.093	0.481	-0.920	0.072	0.461	-0.884	-0.117	-0.201	-0.064	-0.032	0.063	-0.020	0.003	0.075	0.017	-0.012
0.132	0.431	-0.873	0.075	0.459	-0.885	-0.127	-0.130	-0.103	0.003	0.015	0.029	0.041	0.024	0.030	-0.022
0.132	0.431	-0.873	0.078	0.457	-0.886	-0.081	-0.105	-0.110	0.000	0.017	0.029	0.041	0.023	0.030	-0.021
0.093	0.400	-0.877	0.082	0.455	-0.887	-0.092	-0.183	-0.083	-0.042	-0.012	0.026	0.003	0.009	0.026	-0.019
0.132	0.396	-0.869	0.086	0.454	-0.887	-0.082	-0.179	-0.061	-0.008	-0.014	0.034	0.041	0.014	0.034	-0.017
0.143	0.404	-0.865	0.089	0.452	-0.888	-0.085	-0.095	-0.068	0.002	-0.005	0.039	0.053	0.007	0.038	-0.020
0.159	0.427	-0.873	0.089	0.450	-0.888	-0.066	0.054	-0.096	0.017	0.020	0.032	0.068	0.015	0.030	-0.012
0.113	0.435	-0.909	0.091	0.449	-0.889	-0.053	-0.073	-0.086	-0.031	0.028	-0.003	0.022	0.022	0.006	-0.016
0.140	0.412	-0.893	0.091	0.447	-0.890	-0.084	0.035	-0.106	-0.005	0.007	0.013	0.049	0.002	0.010	-0.015
0.109	0.404	-0.901	0.094	0.446	-0.890	-0.051	-0.089	-0.086	-0.038	0.000	0.006	0.019	0.010	0.001	-0.020
0.151	0.381	-0.885	0.094	0.445	-0.891	-0.058	0.037	-0.088	0.004	-0.022	0.022	0.061	0.034	0.017	-0.019
0.128	0.404	-0.905	0.096	0.443	-0.891	-0.072	-0.043	-0.088	-0.021	0.003	0.003	0.039	0.012	0.003	-0.020
0.124	0.381	-0.901	0.098	0.441	-0.892	-0.129	-0.061	-0.075	-0.027	-0.017	0.008	0.035	0.036	0.001	-0.014
0.143	0.385	-0.901	0.099	0.438	-0.894	-0.148	-0.035	-0.044	-0.008	-0.011	0.009	0.055	0.033	0.001	-0.015
0.151	0.392	-0.897	0.100	0.435	-0.895	-0.131	-0.020	-0.061	-0.002	-0.000	0.015	0.063	0.026	0.005	-0.012
0.143	0.385	-0.905	0.100	0.432	-0.896	-0.169	0.000	-0.047	-0.010	-0.005	0.008	0.056	0.035	0.003	-0.014
0.155	0.392	-0.893	0.100	0.429	-0.898	-0.163	0.033	-0.072	0.001	0.006	0.022	0.067	0.028	0.009	-0.019
0.124	0.388	-0.885	0.100	0.426	-0.899	-0.162	0.073	-0.079	-0.029	0.005	0.031	0.037	0.032	0.017	-0.019
0.120	0.381	-0.916	0.102	0.422	-0.901	-0.169	-0.062	-0.072	-0.034	0.001	0.001	0.033	0.040	0.015	-0.018
0.147	0.369	-0.924	0.102	0.419	-0.902	-0.165	0.002	-0.070	-0.008	-0.007	-0.005	0.061	0.051	0.023	-0.026
0.155	0.369	-0.901	0.103	0.416	-0.903	-0.141	0.003	-0.054	-0.001	-0.005	0.020	0.068	0.052	0.001	-0.021
0.113	0.361	-0.905	0.105	0.414	-0.904	-0.130	-0.082	-0.027	-0.045	-0.010	0.017	0.026	0.059	0.003	-0.017
0.147	0.361	-0.905	0.103	0.411	-0.906	-0.135	0.109	-0.025	-0.009	-0.007	0.018	0.061	0.059	0.003	-0.021
0.163	0.354	-0.877	0.103	0.409	-0.907	-0.121	0.034	-0.034	0.006	-0.012	0.047	0.076	0.067	0.024	-0.027
0.136	0.365	-0.905	0.104	0.406	-0.908	-0.133	-0.052	0.003	-0.022	0.002	0.020	0.049	0.055	0.003	-0.027
0.124	0.338	-0.909	0.103	0.404	-0.909	-0.114	0.075	0.002	-0.032	-0.023	0.017	0.038	0.082	0.007	-0.028
0.113	0.346	-0.905	0.104	0.401	-0.910	-0.167	-0.096	0.027	-0.045	-0.012	0.022	0.026	0.075	0.003	-0.031
0.155	0.327	-0.877	0.104	0.399	-0.911	-0.102	0.040	0.003	-0.002	-0.030	0.051	0.068	0.094	0.025	-0.026
0.143	0.327	-0.885	0.103	0.396	-0.912	-0.133	0.021	0.010	-0.013	-0.027	0.044	0.057	0.094	0.017	-0.019
0.167	0.327	-0.901	0.101	0.396	-0.913	-0.031	0.145	-0.049	0.012	-0.026	0.029	0.080	0.094	0.001	-0.011
0.167	0.327	-0.901	0.103	0.393	-0.914	-0.138	-0.068	0.012	0.011	-0.023	0.030	0.079	0.094	0.001	-0.015
0.151	0.346	-0.909	0.101	0.392	-0.915	-0.054	0.118	-0.005	-0.003	-0.003	0.022	0.064	0.074	0.007	-0.015
0.124	0.327	-0.901	0.100	0.389	-0.916	-0.122	0.047	0.006	-0.029	-0.020	0.031	0.037	0.094	0.001	-0.021
0.132	0.334	-0.909	0.099	0.389	-0.916	-0.003	0.015	0.010	-0.021	-0.012	0.024	0.044	0.086	0.007	-0.026
0.128	0.323	-0.901	0.098	0.389	-0.916	-0.032	0.043	0.046	-0.024	-0.023	0.032	0.040	0.097	0.001	-0.030
0.128	0.342	-0.928	0.097	0.389	-0.916	0.024	0.053	0.057	-0.022	-0.004	0.004	0.040	0.078	0.026	-0.025
0.120	0.330	-0.920	0.097	0.389	-0.916	-0.005	-0.033	0.059	-0.030	-0.016	0.012	0.032	0.089	0.018	-0.023
0.151	0.350	-0.901	0.097	0.390	-0.916	0.065	0.012	0.019	0.001	0.003	0.031	0.062	0.070	0.001	-0.026
0.132	0.315	-0.916	0.096	0.390	-0.916	0.013	0.086	0.023	-0.017	-0.032	0.016	0.043	0.104	0.014	-0.026
0.105	0.330	-0.920	0.096	0.391	-0.915	0.073	-0.044	0.035	-0.044	-0.018	0.011	0.016	0.088	0.018	-0.019
0.140	0.327	-0.893	0.096	0.392	-0.915	0.055	-0.027	0.037	-0.010	-0.023	0.038	0.050	0.092	0.009	-0.023
0.155	0.323	-0.916	0.094	0.394	-0.914	0.080	0.105	0.044	0.007	-0.028	0.014	0.065	0.096	0.014	-0.024
0.117	0.330	-0.924	0.094	0.395	-0.914	0.095	-0.003	0.069	-0.031	-0.022	0.006	0.026	0.088	0.022	-0.013
0.128	0.342	-0.901	0.092	0.398	-0.913	0.127	0.058	0.087	-0.017	-0.013	0.028	0.038	0.076	0.002	-0.017
0.163	0.323	-0.893	0.088	0.402	-0.912	0.217	0.207	0.088	0.021	-0.036	0.035	0.072	0.094	0.009	-0.020
0.105	0.327	-0.901	0.086	0.405	-0.910	0.197	0.050	0.112	-0.034	-0.036	0.026	0.014	0.090	0.001	-0.017
0.132	0.327	-0.901	0.085	0.410	-0.908	0.238	-0.004	0.128	-0.007	-0.040	0.024	0.041	0.090	0.001	-0.015
0.128	0.346	-0.905	0.084	0.413	-0.907	0.205	0.049	0.135	-0.009	-0.024	0.018	0.037	0.070	0.002	-0.023
0.124	0.361	-0.905	0.081	0.418	-0.905	0.234	0.094	0.113	-0.010	-0.013	0.017	0.033	0.054	0.002	-0.020
0.101	0.377	-0.909	0.079	0.421	-0.904	0.184	0.066	0.124	-0.031	-0.001	0.011	0.009	0.038	0.006	-0.019
0.101	0.365	-0.920	0.078	0.425	-0.902	0.209	-0.038	0.148	-0.030	-0.017	-0.002	0.009	0.050	0.018	-0.020
0.124	0.369	-0.905	0.075	0.429	-0.900	0.205	0.124	0.122	-0.004	-0.016	0.012	0.032	0.045	0.003	-0.015
0.113	0.365	-0.901	0.074	0.432	-0.899	0.212	0.018	0.132	-0.014	-0.024	0.014	0.020	0.049	0.001	-0.012
0.143	0.369	-0.897	0.071	0.436	-0.897	0.193	0.130	0.110	0.019	-0.024	0.017	0.050	0.045	0.005	-0.012
0.109	0.357	-0.897	0.069	0.439	-0.896	0.184	0.036	0.122	-0.014	-0.039	0.015	0.016	0.056	0.005	-0.014
0.093	0.369	-0.897	0.067	0.442	-0.894	0.171	0.066	0.131	-0.027	-0.030	0.014	0.000	0.044	0.005	-0.015
0.109	0.357	-0.877	0.065	0.446	-0.893	0.193	0.045	0.133	-0.009	-0.045	0.032	0.015	0.055	0.024	-0.020
0.105	0.369	-0.869	0.063	0.449	-0.891	0.197	0.081	0.115	-0.011	-0.037	0.038	0.011	0.043	0.032	-0.021
0.097	0.396	-0.909	0.060	0.453	-0.889	0.217	0.108	0.118	-0.016	-0.014	-0.003	0.003	0.016	0.008	-0.020
0.086	0.392	-0.920	0.058	0.456	-0.888	0.169	0.046	0.140	-0.025	-0.021	-0.016	0.009	0.019	0.020	-0.020
0.086	0.396	-0.893	0.056	0.459	-0.886	0.193	0.007	0.166	-0.024	-0.020	0.010	0.009	0.015	0.008	-0.019
0.097	0.400	-0.869	0.054	0.464	-0.884	0.236	0.076	0.151	-0.010	-0.021	0.031	0.003	0.011	0.031	-0.020
0.093	0.404	-0.865	0.051	0.467	-0.883	0.198	0.076	0.151	-0.011	-0.020	0.033	0.001	0.007	0.035	-0.021
0.082	0.427	-0.897	0.049	0.471	-0.881	0.210	0.034	0.136	-0.021	-0.001	0.000	0.013	0.016	0.003	-0.020
0.086	0.415	-0.869	0.047	0.474	-0.879	0.176	0.058	0.124	-0.015	-0.015	0.026	0.009	0.004	0.031	-0.016
0.082	0.427	-0.893	0.047	0.477	-0.878	0.174	-0.027	0.108	-0.018	-0.007	0.001	0.014	0.016	0.007	-0.019
0.101	0.404	-0.877	0.043	0.479	-0.877	0.131	0.184	0.091	0.005	-0.032	0.016	0.006	0.007	0.023	-0.021
0.055	0.427	-0.885	0.042	0.481	-0.876	0.122	0.019	0.115	-0.040	-0.011	0.007	0.041	0.017	0.015	-0.025
0.063	0.412	-0.889	0.039	0.483	-0.875	0.108	0.091	0.124	-0.029	-0.028	0.002	0.033	0.001	0.011	-0.027
0.051	0.415	-0.881	0.038	0.485	-0.874	0.131	-0.030	0.130	-0.040	-0.027	0.008	0.045	0.005	0.019	-0.038
0.063	0.431	-0.877	0.036	0.487	-0.873	0.114	0.051	0.139	-0.026	-0.013	0.011	0.033	0.021	0.023	-0.031
0.032	0.427	-0.881	0.036	0.490	-0.871	0.153	-0.108	0.160	-0.057	-0.020	0.006	0.064	0.018	0.019	-0.030
0.086	0.431	-0.873	0.034	0.492	-0.870	0.108	0.082	0.133	-0.001	-0.018	0.013	0.010	0.022	0.027	-0.029
0.059	0.412	-0.881	0.030	0.494	-0.869	0.111	0.128	0.123	-0.025	-0.039	0.004	0.037	0.003	0.019	-0.031
0.047	0.423	-0.877	0.028	0.495	-0.868	0.097	0.056	0.124	-0.034	-0.029	0.007	0.048	0.015	0.022	-0.020
0.036	0.439	-0.897	0.026	0.497	-0.868	0.099	0.086	0.093	-0.043	-0.015	-0.013	0.059	0.030	0.002	-0.021
0.067	0.423	-0.905	0.024	0.498	-0.867	0.065	0.104	0.068	-0.010	-0.031	-0.022	0.028	0.015	0.006	-0.017
0.047	0.435	-0.928	0.022	0.498	-0.867	0.016	0.043	0.074	-0.028	-0.020	-0.045	0.047	0.027	0.030	-0.007
0.043	0.427	-0.944	0.020	0.497	-0.867	-0.006	0.089	0.091	-0.029	-0.027	-0.061	0.051	0.019	0.046	-0.001
0.070	0.423	-0.932	0.016	0.498	-0.867	0.075	0.124	0.152	0.001	-0.032	-0.050	0.023	0.016	0.035	0.001
0.043	0.404	-0.924	0.011	0.501	-0.865	0.179	0.188	0.221	-0.020	-0.054	-0.043	0.050	0.004	0.027	0.007
0.063	0.400	-0.889	0.005	0.508	-0.861	0.391	0.192	0.306	0.005	-0.065	-0.012	0.030	0.008	0.008	0.010
0.074	0.419	-0.869	-0.001	0.518	-0.856	0.576	0.128	0.358	0.022	-0.055	0.002	0.018	0.012	0.028	0.003
0.055	0.470	-0.857	-0.007	0.528	-0.849	0.628	0.134	0.377	0.009	-0.015	0.007	0.037	0.062	0.039	-0.001
0.024	0.508	-0.845	-0.015	0.539	-0.842	0.669	0.258	0.347	-0.014	0.012	0.012	0.067	0.100	0.051	-0.006
0.017	0.547	-0.826	-0.021	0.550	-0.835	0.636	0.168	0.314	-0.015	0.040	0.025	0.075	0.139	0.070	-0.007
0.013	0.558	-0.838	-0.026	0.559	-0.829	0.556	0.124	0.309	-0.014	0.043	0.007	0.078	0.150	0.058	-0.008
0.024	0.558	-0.869	-0.031	0.566	-0.824	0.455	0.109	0.265	0.003	0.036	-0.030	0.066	0.150	0.027	-0.004
-0.003	0.585	-0.893	-0.033	0.572	-0.820	0.372	-0.024	0.257	-0.022	0.057	-0.058	0.093	0.177	0.003	0.011
0.009	0.574	-0.881	-0.033	0.576	-0.817	0.275	-0.173	0.227	-0.011	0.041	-0.049	0.081	0.166	0.014	0.030
0.055	0.601	-0.893	-0.032	0.578	-0.815	0.146	-0.203	0.203	0.034	0.066	-0.062	0.035	0.193	0.003	0.047
0.082	0.605	-0.897	-0.030	0.579	-0.815	0.020	-0.203	0.156	0.059	0.070	-0.066	0.008	0.197	0.001	0.076
0.113	0.605	-0.889	-0.027	0.578	-0.816	-0.040	-0.218	0.106	0.087	0.070	-0.058	0.023	0.197	0.006	0.093
0.167	0.589	-0.873	-0.027	0.577	-0.816	-0.047	0.035	0.018	0.141	0.056	-0.041	0.077	0.181	0.022	0.101
0.105	0.585	-0.897	-0.025	0.576	-0.817	-0.046	-0.097	-0.008	0.078	0.053	-0.065	0.016	0.177	0.002	0.103
0.097	0.539	-0.916	-0.021	0.575	-0.818	-0.066	-0.237	0.006	0.066	0.008	-0.083	0.009	0.131	0.021	0.108
0.101	0.527	-0.916	-0.016	0.574	-0.819	-0.045	-0.325	0.016	0.064	-0.003	-0.082	0.013	0.119	0.021	0.104
0.151	0.512	-0.901	-0.013	0.573	-0.820	-0.062	-0.137	0.018	0.112	-0.017	-0.066	0.063	0.104	0.005	0.107
0.167	0.508	-0.869	-0.011	0.572	-0.820	-0.021	-0.100	0.011	0.125	-0.020	-0.034	0.079	0.100	0.026	0.108
0.143	0.504	-0.881	-0.008	0.571	-0.821	-0.036	-0.177	0.034	0.099	-0.023	-0.045	0.056	0.096	0.014	0.106
0.136	0.508	-0.869	-0.007	0.571	-0.821	-0.017	-0.025	0.012	0.091	-0.019	-0.033	0.049	0.100	0.026	0.098
0.120	0.531	-0.869	-0.006	0.571	-0.821	0.006	-0.039	-0.001	0.074	0.004	-0.033	0.034	0.123	0.026	0.083
0.120	0.535	-0.877	-0.007	0.570	-0.822	-0.040	0.080	-0.013	0.075	0.009	-0.040	0.034	0.127	0.018	0.070
0.086	0.555	-0.897	-0.004	0.569	-0.823	-0.075	-0.197	0.003	0.037	0.030	-0.059	0.000	0.146	0.001	0.069
0.086	0.558	-0.861	-0.003	0.567	-0.823	-0.079	0.022	-0.049	0.037	0.035	-0.023	0.000	0.150	0.034	0.058
0.143	0.570	-0.842	-0.004	0.566	-0.824	-0.060	0.144	-0.096	0.095	0.047	-0.002	0.059	0.161	0.054	0.048
0.070	0.566	-0.861	-0.002	0.564	-0.826	-0.163	-0.067	-0.071	0.020	0.046	-0.020	0.014	0.157	0.035	0.044
0.078	0.562	-0.849	-0.003	0.561	-0.828	-0.166	0.130	-0.091	0.029	0.045	-0.006	0.006	0.153	0.047	0.031
0.086	0.566	-0.857	-0.002	0.557	-0.830	-0.201	0.033	-0.081	0.036	0.052	-0.012	0.002	0.157	0.039	0.011
0.028	0.547	-0.842	-0.002	0.554	-0.832	-0.202	0.095	-0.117	-0.022	0.037	0.006	0.056	0.138	0.054	0.005
0.043	0.562	-0.830	-0.002	0.550	-0.835	-0.224	0.048	-0.143	-0.007	0.056	0.020	0.040	0.152	0.066	-0.003
0.043	0.574	-0.861	0.000	0.546	-0.838	-0.263	0.024	-0.168	-0.009	0.072	-0.008	0.039	0.163	0.034	-0.010
0.043	0.574	-0.861	0.002	0.540	-0.842	-0.380	-0.002	-0.209	-0.011	0.078	-0.004	0.039	0.162	0.034	-0.009
0.059	0.555	-0.865	0.006	0.533	-0.846	-0.425	-0.016	-0.276	0.001	0.066	-0.003	0.023	0.142	0.030	-0.013
0.036	0.539	-0.881	0.007	0.523	-0.852	-0.533	0.134	-0.312	-0.023	0.060	-0.014	0.045	0.126	0.014	-0.018
0.020	0.493	-0.881	0.012	0.513	-0.858	-0.592	-0.097	-0.283	-0.043	0.023	-0.007	0.059	0.079	0.014	-0.022
0.043	0.450	-0.857	0.014	0.503	-0.864	-0.606	0.042	-0.293	-0.023	-0.009	0.022	0.035	0.036	0.037	-0.034
0.043	0.442	-0.869	0.016	0.492	-0.870	-0.601	0.034	-0.260	-0.025	-0.006	0.017	0.035	0.027	0.026	-0.039
0.017	0.450	-0.865	0.020	0.481	-0.876	-0.610	-0.107	-0.231	-0.056	0.013	0.027	0.062	0.034	0.029	-0.036
0.040	0.458	-0.869	0.024	0.471	-0.882	-0.576	-0.102	-0.233	-0.037	0.031	0.028	0.038	0.041	0.025	-0.039
0.074	0.415	-0.853	0.026	0.462	-0.887	-0.512	0.013	-0.247	-0.004	-0.003	0.049	0.003	0.003	0.041	-0.040
0.043	0.388	-0.877	0.029	0.453	-0.891	-0.473	-0.057	-0.193	-0.038	-0.021	0.029	0.033	0.031	0.017	-0.033
0.059	0.381	-0.885	0.030	0.444	-0.895	-0.465	0.047	-0.149	-0.023	-0.020	0.026	0.018	0.039	0.009	-0.036
0.063	0.385	-0.881	0.030	0.438	-0.898	-0.337	0.071	-0.149	-0.020	-0.010	0.033	0.014	0.036	0.013	-0.039
0.032	0.388	-0.901	0.033	0.432	-0.901	-0.329	-0.137	-0.097	-0.054	-0.000	0.016	0.044	0.033	0.007	-0.039
0.051	0.381	-0.905	0.034	0.428	-0.903	-0.224	0.010	-0.099	-0.035	-0.004	0.014	0.025	0.041	0.011	-0.035
0.051	0.369	-0.897	0.037	0.423	-0.905	-0.249	-0.129	-0.083	-0.038	-0.011	0.024	0.025	0.054	0.003	-0.031
0.086	0.369	-0.901	0.036	0.421	-0.906	-0.124	0.137	-0.097	-0.002	-0.008	0.022	0.010	0.055	0.007	-0.028
0.090	0.365	-0.901	0.038	0.418	-0.908	-0.168	-0.098	-0.055	-0.001	-0.009	0.023	0.015	0.060	0.007	-0.018
0.051	0.385	-0.916	0.039	0.414	-0.909	-0.174	-0.036	-0.054	-0.041	0.014	0.009	0.023	0.041	0.023	-0.011
0.113	0.365	-0.909	0.040	0.411	-0.911	-0.147	-0.017	-0.062	0.020	-0.003	0.018	0.039	0.062	0.015	-0.009
0.093	0.373	-0.905	0.042	0.409	-0.912	-0.118	-0.047	-0.080	-0.001	0.007	0.023	0.020	0.055	0.011	-0.011
0.101	0.373	-0.905	0.039	0.406	-0.913	-0.138	0.177	-0.095	0.009	0.010	0.024	0.028	0.056	0.011	-0.004
0.082	0.365	-0.916	0.041	0.403	-0.914	-0.157	-0.017	-0.082	-0.012	0.005	0.014	0.010	0.065	0.023	-0.009
0.086	0.350	-0.924	0.040	0.401	-0.915	-0.138	0.108	-0.117	-0.007	-0.007	0.007	0.014	0.081	0.032	-0.012
0.090	0.377	-0.909	0.041	0.397	-0.917	-0.216	0.006	-0.098	-0.004	0.024	0.024	0.018	0.055	0.016	-0.018
0.074	0.354	-0.924	0.043	0.392	-0.919	-0.211	-0.106	-0.082	-0.022	0.005	0.010	0.003	0.079	0.033	-0.019
0.070	0.357	-0.924	0.044	0.388	-0.920	-0.216	-0.020	-0.098	-0.027	0.013	0.012	0.001	0.076	0.033	-0.024
0.086	0.342	-0.909	0.043	0.385	-0.922	-0.190	0.131	-0.115	-0.011	0.001	0.029	0.017	0.093	0.017	-0.028
0.067	0.330	-0.920	0.043	0.381	-0.924	-0.191	0.049	-0.084	-0.030	-0.007	0.019	0.002	0.105	0.029	-0.025
0.067	0.330	-0.920	0.042	0.378	-0.925	-0.139	0.059	-0.064	-0.029	-0.004	0.020	0.002	0.106	0.030	-0.023
0.093	0.315	-0.920	0.043	0.376	-0.926	-0.102	-0.004	-0.062	-0.003	-0.017	0.021	0.026	0.122	0.030	-0.024
0.090	0.311	-0.909	0.044	0.375	-0.926	-0.063	-0.002	-0.055	-0.007	-0.020	0.033	0.023	0.127	0.018	-0.022
0.082	0.307	-0.912	0.044	0.374	-0.926	-0.024	0.013	-0.047	-0.015	-0.023	0.030	0.016	0.131	0.022	-0.021
0.082	0.300	-0.905	0.044	0.373	-0.927	-0.022	0.035	-0.059	-0.015	-0.030	0.038	0.016	0.140	0.014	-0.023
0.078	0.319	-0.912	0.043	0.374	-0.926	0.055	0.078	-0.058	-0.018	-0.012	0.029	0.013	0.121	0.022	-0.026
0.078	0.307	-0.920	0.041	0.375	-0.926	0.036	0.139	-0.049	-0.016	-0.024	0.021	0.014	0.133	0.030	-0.027
0.063	0.307	-0.936	0.042	0.376	-0.926	0.070	-0.024	-0.056	-0.032	-0.025	0.005	0.002	0.133	0.046	-0.030
0.067	0.338	-0.932	0.042	0.377	-0.925	0.065	0.018	-0.050	-0.028	0.005	0.009	0.003	0.102	0.042	-0.026
0.055	0.327	-0.932	0.044	0.377	-0.925	0.030	-0.107	-0.043	-0.042	-0.007	0.008	0.009	0.113	0.042	-0.028
0.093	0.319	-0.928	0.043	0.378	-0.925	0.038	0.080	-0.042	-0.002	-0.015	0.012	0.030	0.121	0.038	-0.023
0.070	0.319	-0.912	0.046	0.379	-0.924	0.095	-0.126	-0.041	-0.028	-0.017	0.027	0.008	0.121	0.023	-0.023
0.105	0.315	-0.909	0.044	0.381	-0.924	0.092	0.112	-0.047	0.008	-0.022	0.030	0.042	0.124	0.019	-0.017
0.074	0.327	-0.909	0.045	0.383	-0.923	0.138	-0.002	-0.039	-0.023	-0.013	0.029	0.012	0.113	0.018	-0.020
0.093	0.307	-0.905	0.044	0.386	-0.922	0.148	0.052	-0.042	-0.003	-0.035	0.032	0.032	0.132	0.014	-0.019
0.078	0.346	-0.920	0.043	0.389	-0.920	0.177	0.080	-0.034	-0.017	0.001	0.015	0.017	0.093	0.030	-0.017
0.078	0.327	-0.905	0.043	0.392	-0.919	0.169	0.015	-0.031	-0.017	-0.021	0.029	0.017	0.112	0.014	-0.013
0.105	0.338	-0.916	0.042	0.395	-0.918	0.199	0.084	-0.023	0.011	-0.013	0.016	0.044	0.100	0.025	-0.012
0.090	0.327	-0.912	0.042	0.399	-0.916	0.198	0.023	-0.011	-0.004	-0.028	0.018	0.029	0.111	0.021	-0.013
0.090	0.350	-0.912	0.040	0.403	-0.914	0.229	0.103	-0.028	-0.002	-0.009	0.016	0.029	0.087	0.021	-0.013
0.070	0.350	-0.901	0.039	0.406	-0.913	0.195	0.078	-0.018	-0.020	-0.013	0.026	0.010	0.086	0.009	-0.020
0.067	0.346	-0.912	0.038	0.410	-0.911	0.203	0.056	-0.031	-0.023	-0.020	0.013	0.006	0.090	0.021	-0.022
0.063	0.373	-0.912	0.038	0.412	-0.910	0.142	0.039	-0.008	-0.027	0.005	0.012	0.003	0.062	0.020	-0.022
0.074	0.354	-0.901	0.037	0.415	-0.909	0.166	0.031	0.001	-0.015	-0.017	0.022	0.015	0.080	0.008	-0.017
0.082	0.373	-0.912	0.036	0.417	-0.908	0.139	0.093	-0.013	-0.005	-0.000	0.009	0.022	0.060	0.020	-0.020
0.090	0.369	-0.916	0.037	0.420	-0.907	0.170	-0.046	-0.014	0.001	-0.007	0.004	0.031	0.063	0.023	-0.023
0.040	0.385	-0.924	0.036	0.422	-0.906	0.118	0.068	-0.012	-0.048	0.006	-0.005	0.019	0.047	0.031	-0.027
0.043	0.385	-0.912	0.036	0.425	-0.904	0.172	-0.023	-0.007	-0.044	0.003	0.005	0.015	0.046	0.019	-0.032
0.043	0.385	-0.912	0.036	0.428	-0.903	0.180	0.018	-0.020	-0.044	0.000	0.004	0.015	0.045	0.019	-0.032
0.051	0.396	-0.920	0.037	0.431	-0.902	0.138	-0.010	-0.010	-0.037	0.010	-0.005	0.007	0.033	0.026	-0.029
0.086	0.400	-0.912	0.035	0.434	-0.900	0.157	0.082	-0.018	-0.001	0.011	0.001	0.028	0.028	0.018	-0.020
0.059	0.373	-0.901	0.036	0.436	-0.899	0.164	0.000	0.001	-0.028	-0.019	0.012	0.001	0.054	0.006	-0.016
0.090	0.408	-0.912	0.034	0.440	-0.897	0.206	0.121	-0.031	0.005	0.012	-0.002	0.032	0.018	0.017	-0.012
0.059	0.385	-0.912	0.035	0.442	-0.896	0.124	-0.032	-0.010	-0.027	-0.013	-0.003	0.001	0.040	0.017	-0.015
0.078	0.404	-0.897	0.034	0.444	-0.895	0.123	0.043	-0.014	-0.007	0.005	0.012	0.020	0.020	0.001	-0.016
0.070	0.385	-0.897	0.033	0.446	-0.895	0.090	0.100	-0.024	-0.014	-0.016	0.011	0.013	0.038	0.000	-0.019
0.043	0.392	-0.912	0.033	0.447	-0.894	0.107	-0.028	0.009	-0.041	-0.010	-0.006	0.014	0.030	0.016	-0.020
0.082	0.392	-0.877	0.032	0.449	-0.893	0.125	0.093	-0.004	-0.001	-0.012	0.029	0.024	0.029	0.020	-0.018
0.063	0.404	-0.889	0.032	0.452	-0.891	0.163	-0.039	0.001	-0.021	-0.003	0.016	0.005	0.016	0.008	-0.022
0.082	0.392	-0.897	0.030	0.455	-0.890	0.165	0.151	-0.007	0.001	-0.018	0.006	0.024	0.027	0.000	-0.019
0.040	0.412	-0.909	0.029	0.458	-0.889	0.159	0.043	-0.003	-0.041	-0.001	-0.007	0.018	0.006	0.012	-0.021
0.055	0.408	-0.901	0.029	0.460	-0.888	0.123	0.003	0.015	-0.025	-0.007	-0.000	0.002	0.010	0.003	-0.016
0.063	0.412	-0.893	0.029	0.463	-0.886	0.173	-0.002	0.012	-0.018	-0.006	0.006	0.006	0.005	0.005	-0.017
0.078	0.431	-0.905	0.028	0.466	-0.885	0.169	0.046	0.025	-0.002	0.010	-0.007	0.021	0.016	0.006	-0.010
0.070	0.419	-0.897	0.028	0.469	-0.883	0.185	0.002	0.039	-0.009	-0.004	-0.001	0.013	0.005	0.002	-0.005
0.078	0.415	-0.893	0.026	0.472	-0.881	0.171	0.088	0.016	0.000	-0.011	0.002	0.021	0.003	0.007	-0.005
0.074	0.427	-0.897	0.025	0.474	-0.880	0.140	0.054	0.017	-0.003	-0.002	-0.004	0.017	0.016	0.003	-0.005
0.059	0.431	-0.889	0.025	0.476	-0.879	0.131	0.042	0.006	-0.017	0.000	0.003	0.001	0.021	0.012	-0.006
0.074	0.446	-0.893	0.023	0.478	-0.878	0.098	0.105	-0.012	-0.000	0.014	-0.002	0.017	0.038	0.008	-0.007
0.067	0.431	-0.881	0.022	0.479	-0.877	0.102	0.076	-0.005	-0.007	-0.003	0.009	0.009	0.024	0.020	-0.011
0.070	0.431	-0.885	0.023	0.481	-0.877	0.071	-0.041	0.006	-0.004	-0.004	0.005	0.013	0.026	0.016	-0.009
0.047	0.415	-0.885	0.021	0.482	-0.876	0.107	0.082	-0.006	-0.026	-0.021	0.004	0.010	0.012	0.017	-0.011
0.070	0.442	-0.881	0.020	0.484	-0.875	0.119	0.071	0.003	-0.002	0.004	0.006	0.014	0.041	0.021	-0.016
0.059	0.435	-0.881	0.020	0.486	-0.874	0.119	0.036	0.013	-0.013	-0.006	0.005	0.003	0.035	0.021	-0.023
0.028	0.442	-0.901	0.018	0.488	-0.873	0.095	0.115	-0.006	-0.041	0.000	-0.015	0.028	0.044	0.002	-0.026
0.024	0.450	-0.889	0.018	0.489	-0.872	0.083	-0.011	0.024	-0.045	0.007	-0.004	0.031	0.053	0.014	-0.028
0.024	0.450	-0.889	0.017	0.490	-0.871	0.070	0.057	0.009	-0.044	0.006	-0.005	0.031	0.054	0.014	-0.033
0.055	0.442	-0.869	0.016	0.492	-0.871	0.106	0.072	-0.002	-0.012	-0.004	0.014	0.001	0.048	0.034	-0.033
0.028	0.431	-0.877	0.016	0.493	-0.870	0.053	-0.014	0.015	-0.039	-0.016	0.006	0.026	0.037	0.027	-0.030
0.036	0.431	-0.869	0.015	0.494	-0.869	0.104	0.048	0.028	-0.031	-0.018	0.013	0.017	0.038	0.035	-0.024
0.032	0.442	-0.905	0.014	0.496	-0.868	0.111	0.005	0.030	-0.034	-0.008	-0.024	0.021	0.051	0.000	-0.023
0.043	0.442	-0.916	0.013	0.498	-0.867	0.094	0.056	0.025	-0.022	-0.009	-0.036	0.009	0.052	0.012	-0.022
0.043	0.446	-0.893	0.012	0.499	-0.867	0.069	0.083	0.010	-0.020	-0.007	-0.013	0.008	0.057	0.012	-0.015
0.017	0.446	-0.916	0.012	0.499	-0.867	0.030	-0.025	0.044	-0.047	-0.007	-0.037	0.035	0.059	0.011	-0.011
0.051	0.454	-0.909	0.009	0.499	-0.866	0.039	0.146	0.044	-0.010	0.000	-0.029	0.000	0.068	0.003	-0.001
0.040	0.446	-0.916	0.006	0.501	-0.865	0.103	0.127	0.067	-0.018	-0.009	-0.038	0.011	0.061	0.010	0.008
0.078	0.431	-0.936	0.002	0.503	-0.864	0.138	0.187	0.078	0.024	-0.027	-0.059	0.028	0.047	0.030	0.023
0.070	0.419	-0.916	-0.002	0.506	-0.862	0.205	0.206	0.139	0.021	-0.042	-0.041	0.020	0.037	0.009	0.030
0.086	0.431	-0.885	-0.009	0.512	-0.859	0.341	0.304	0.189	0.043	-0.036	-0.013	0.036	0.050	0.023	0.030
0.074	0.458	-0.865	-0.016	0.520	-0.854	0.490	0.248	0.250	0.038	-0.017	0.001	0.024	0.078	0.043	0.017
0.028	0.512	-0.853	-0.022	0.530	-0.848	0.566	0.241	0.255	-0.001	0.028	0.007	0.022	0.133	0.055	0.009
0.001	0.543	-0.853	-0.029	0.539	-0.842	0.537	0.238	0.205	-0.022	0.050	0.001	0.049	0.166	0.056	-0.000
0.013	0.535	-0.842	-0.034	0.547	-0.837	0.471	0.262	0.134	-0.005	0.034	0.008	0.037	0.159	0.068	-0.010
0.009	0.531	-0.853	-0.038	0.552	-0.833	0.335	0.152	0.081	-0.006	0.025	-0.007	0.041	0.156	0.056	-0.011
-0.010	0.551	-0.865	-0.040	0.555	-0.831	0.215	0.131	0.069	-0.022	0.041	-0.022	0.060	0.177	0.045	-0.007
-0.018	0.555	-0.885	-0.042	0.558	-0.829	0.152	0.050	0.079	-0.028	0.042	-0.043	0.068	0.182	0.025	-0.001
-0.007	0.562	-0.881	-0.043	0.560	-0.827	0.129	-0.002	0.079	-0.016	0.048	-0.040	0.056	0.190	0.030	0.013
0.017	0.555	-0.889	-0.044	0.562	-0.826	0.110	0.063	0.061	0.008	0.038	-0.049	0.033	0.183	0.022	0.023
0.063	0.551	-0.893	-0.043	0.562	-0.826	0.022	-0.133	0.081	0.053	0.034	-0.053	0.013	0.179	0.019	0.039
0.032	0.539	-0.901	-0.042	0.562	-0.826	0.020	-0.079	0.051	0.021	0.023	-0.061	0.018	0.168	0.011	0.051
0.067	0.562	-0.889	-0.040	0.561	-0.827	-0.029	-0.088	0.034	0.054	0.047	-0.049	0.017	0.192	0.023	0.061
0.055	0.535	-0.901	-0.038	0.562	-0.827	0.032	-0.147	-0.006	0.040	0.019	-0.061	0.006	0.165	0.012	0.072
0.086	0.520	-0.889	-0.034	0.562	-0.827	0.002	-0.159	-0.026	0.067	0.004	-0.049	0.037	0.150	0.024	0.078
0.140	0.500	-0.865	-0.034	0.562	-0.826	0.045	0.017	-0.041	0.120	-0.016	-0.025	0.091	0.131	0.048	0.082
0.082	0.493	-0.881	-0.031	0.563	-0.826	0.047	-0.138	-0.012	0.060	-0.024	-0.042	0.033	0.124	0.032	0.082
0.101	0.497	-0.885	-0.031	0.563	-0.826	0.053	0.004	0.006	0.078	-0.021	-0.046	0.052	0.128	0.028	0.078
0.063	0.489	-0.901	-0.029	0.565	-0.825	0.091	-0.099	0.023	0.038	-0.030	-0.062	0.014	0.120	0.013	0.064
0.067	0.524	-0.897	-0.029	0.565	-0.824	0.065	-0.042	0.070	0.042	0.004	-0.059	0.018	0.155	0.017	0.061
0.063	0.547	-0.877	-0.027	0.567	-0.824	0.075	-0.144	0.043	0.036	0.026	-0.040	0.015	0.178	0.037	0.054
0.082	0.558	-0.849	-0.028	0.567	-0.823	0.016	0.105	-0.002	0.057	0.037	-0.013	0.034	0.190	0.064	0.053
0.070	0.555	-0.861	-0.031	0.566	-0.824	-0.060	0.209	-0.034	0.048	0.034	-0.024	0.023	0.186	0.053	0.040
0.067	0.555	-0.857	-0.034	0.563	-0.825	-0.135	0.234	-0.056	0.047	0.037	-0.019	0.019	0.186	0.057	0.029
0.001	0.558	-0.885	-0.032	0.560	-0.828	-0.224	-0.047	-0.058	-0.020	0.044	-0.043	0.046	0.190	0.029	0.018
0.005	0.527	-0.869	-0.031	0.554	-0.832	-0.326	-0.023	-0.013	-0.017	0.019	-0.024	0.041	0.159	0.045	0.007
0.024	0.504	-0.838	-0.031	0.549	-0.836	-0.334	0.023	-0.032	0.002	0.001	0.011	0.022	0.136	0.076	-0.007
0.036	0.527	-0.810	-0.031	0.543	-0.839	-0.351	0.064	-0.080	0.014	0.030	0.043	0.010	0.159	0.104	-0.017
0.009	0.531	-0.838	-0.031	0.537	-0.843	-0.360	0.064	-0.120	-0.013	0.040	0.019	0.037	0.163	0.076	-0.022
-0.026	0.500	-0.838	-0.027	0.529	-0.848	-0.457	-0.131	-0.133	-0.052	0.017	0.024	0.071	0.132	0.076	-0.032
-0.010	0.512	-0.877	-0.025	0.520	-0.854	-0.536	-0.057	-0.143	-0.039	0.038	-0.010	0.055	0.143	0.037	-0.028
-0.022	0.493	-0.861	-0.023	0.510	-0.860	-0.574	-0.013	-0.153	-0.052	0.028	0.012	0.066	0.123	0.053	-0.031
0.055	0.520	-0.873	-0.020	0.500	-0.866	-0.592	-0.037	-0.171	0.022	0.065	0.006	0.011	0.150	0.041	-0.023
-0.003	0.489	-0.893	-0.017	0.489	-0.872	-0.614	-0.083	-0.150	-0.038	0.045	-0.008	0.047	0.119	0.021	-0.017
0.013	0.466	-0.912	-0.016	0.479	-0.878	-0.610	0.021	-0.153	-0.024	0.032	-0.021	0.031	0.095	0.001	-0.018
0.040	0.454	-0.885	-0.012	0.468	-0.884	-0.615	-0.143	-0.147	-0.001	0.032	0.012	0.004	0.083	0.029	-0.026
-0.010	0.427	-0.881	-0.009	0.457	-0.890	-0.621	-0.084	-0.158	-0.054	0.016	0.022	0.053	0.055	0.033	-0.028
0.028	0.404	-0.901	-0.005	0.445	-0.895	-0.644	-0.186	-0.125	-0.020	0.004	0.008	0.015	0.032	0.013	-0.026
0.017	0.373	-0.889	-0.000	0.434	-0.901	-0.616	-0.182	-0.113	-0.036	-0.016	0.025	0.026	0.000	0.025	-0.028
0.070	0.361	-0.869	0.002	0.423	-0.906	-0.594	-0.055	-0.101	0.016	-0.017	0.050	0.028	0.012	0.045	-0.011
0.059	0.357	-0.857	-0.001	0.414	-0.910	-0.498	0.204	-0.094	0.007	-0.011	0.066	0.017	0.016	0.056	-0.013
0.093	0.357	-0.889	-0.004	0.406	-0.914	-0.451	0.211	-0.056	0.045	-0.003	0.039	0.052	0.016	0.025	-0.014
0.020	0.346	-0.916	-0.001	0.398	-0.917	-0.398	-0.152	0.006	-0.031	-0.007	0.014	0.021	0.029	0.003	-0.015
0.005	0.338	-0.924	0.001	0.390	-0.921	-0.430	-0.157	0.045	-0.049	-0.007	0.010	0.036	0.037	0.011	-0.017
0.063	0.342	-0.901	0.001	0.384	-0.923	-0.342	0.026	-0.002	0.009	0.003	0.036	0.022	0.034	0.012	-0.023
0.032	0.315	-0.924	0.002	0.377	-0.926	-0.362	-0.067	0.017	-0.023	-0.017	0.015	0.008	0.061	0.011	-0.020
0.055	0.319	-0.944	0.003	0.370	-0.929	-0.352	-0.026	0.009	-0.001	-0.006	-0.002	0.015	0.058	0.031	-0.009
0.043	0.300	-0.920	0.005	0.364	-0.932	-0.354	-0.133	0.018	-0.015	-0.019	0.024	0.004	0.078	0.007	-0.011
0.078	0.292	-0.916	0.004	0.357	-0.934	-0.369	0.086	-0.004	0.021	-0.019	0.031	0.039	0.086	0.003	-0.012
0.047	0.300	-0.920	0.003	0.350	-0.937	-0.363	0.066	0.003	-0.008	-0.005	0.030	0.008	0.079	0.007	-0.014
0.028	0.284	-0.940	0.003	0.342	-0.940	-0.379	-0.001	0.012	-0.028	-0.013	0.013	0.010	0.095	0.027	-0.013
0.047	0.288	-0.948	0.002	0.336	-0.942	-0.336	0.029	-0.022	-0.008	-0.003	0.007	0.009	0.092	0.035	-0.014
0.047	0.272	-0.936	0.002	0.329	-0.944	-0.374	0.030	-0.032	-0.008	-0.011	0.021	0.009	0.108	0.023	-0.015
0.063	0.280	-0.936	0.000	0.323	-0.947	-0.328	0.120	-0.046	0.009	0.003	0.024	0.025	0.101	0.023	-0.017
0.036	0.265	-0.940	-0.000	0.316	-0.949	-0.356	0.053	-0.034	-0.017	-0.005	0.022	0.002	0.117	0.027	-0.016
0.020	0.269	-0.936	0.001	0.310	-0.951	-0.278	-0.018	-0.063	-0.033	0.004	0.028	0.017	0.114	0.023	-0.023
0.059	0.261	-0.944	-0.002	0.304	-0.953	-0.302	0.150	-0.070	0.007	0.002	0.022	0.022	0.122	0.031	-0.023
0.005	0.242	-0.948	-0.001	0.299	-0.954	-0.264	-0.022	-0.055	-0.047	-0.012	0.019	0.031	0.142	0.036	-0.023
0.055	0.249	-0.944	-0.003	0.295	-0.956	-0.233	0.112	-0.059	0.004	0.000	0.025	0.019	0.136	0.032	-0.022
0.040	0.238	-0.928	-0.004	0.291	-0.957	-0.172	0.101	-0.071	-0.009	-0.008	0.042	0.004	0.148	0.017	-0.030
0.013	0.238	-0.968	-0.004	0.288	-0.958	-0.156	0.030	-0.043	-0.036	-0.005	0.003	0.023	0.149	0.056	-0.027
0.005	0.222	-0.972	-0.003	0.286	-0.958	-0.093	-0.038	-0.028	-0.045	-0.018	-0.000	0.031	0.165	0.060	-0.034
0.020	0.242	-0.956	-0.002	0.284	-0.959	-0.099	-0.049	-0.012	-0.030	0.003	0.016	0.015	0.147	0.045	-0.035
0.024	0.230	-0.928	-0.002	0.284	-0.959	-0.022	-0.024	-0.028	-0.027	-0.008	0.044	0.011	0.159	0.017	-0.025
0.036	0.242	-0.944	-0.000	0.284	-0.959	0.001	-0.046	-0.030	-0.017	0.004	0.028	0.001	0.148	0.033	-0.023
0.078	0.211	-0.940	-0.001	0.284	-0.959	0.048	0.054	-0.038	0.026	-0.028	0.032	0.043	0.180	0.029	-0.022
0.024	0.230	-0.956	-0.002	0.285	-0.959	0.033	0.046	-0.023	-0.027	-0.009	0.016	0.011	0.161	0.045	-0.020
0.024	0.214	-0.960	-0.000	0.286	-0.958	0.051	-0.051	-0.021	-0.028	-0.025	0.012	0.011	0.177	0.049	-0.017
0.028	0.214	-0.952	-0.001	0.287	-0.958	0.079	0.053	-0.025	-0.024	-0.027	0.019	0.007	0.178	0.041	-0.021
0.051	0.226	-0.944	-0.002	0.289	-0.957	0.107	0.056	-0.035	0.000	-0.017	0.027	0.016	0.167	0.033	-0.015
0.051	0.226	-0.944	-0.002	0.291	-0.957	0.107	0.004	-0.044	-0.000	-0.019	0.026	0.016	0.167	0.033	-0.014
0.055	0.238	-0.956	-0.002	0.293	-0.956	0.112	0.060	-0.070	0.004	-0.009	0.014	0.019	0.156	0.045	-0.013
0.036	0.242	-0.936	-0.004	0.294	-0.956	0.083	0.114	-0.075	-0.014	-0.007	0.033	0.000	0.153	0.025	-0.013
0.032	0.242	-0.952	-0.003	0.296	-0.955	0.119	0.002	-0.075	-0.018	-0.009	0.017	0.004	0.154	0.041	-0.017
0.043	0.230	-0.956	-0.004	0.298	-0.954	0.123	0.077	-0.083	-0.006	-0.023	0.012	0.008	0.166	0.045	-0.016
0.020	0.257	-0.964	-0.004	0.301	-0.954	0.128	0.019	-0.061	-0.029	0.002	0.003	0.015	0.139	0.053	-0.017
0.051	0.261	-0.956	-0.006	0.303	-0.953	0.124	0.151	-0.072	0.004	0.004	0.011	0.016	0.136	0.045	-0.013
0.020	0.269	-0.956	-0.005	0.306	-0.952	0.141	-0.045	-0.072	-0.028	0.009	0.010	0.015	0.129	0.045	-0.015
0.051	0.261	-0.948	-0.006	0.308	-0.951	0.161	0.097	-0.098	0.004	-0.002	0.017	0.016	0.138	0.038	-0.012
0.032	0.261	-0.956	-0.006	0.311	-0.951	0.117	0.032	-0.103	-0.015	-0.004	0.008	0.003	0.138	0.046	-0.018
0.036	0.269	-0.948	-0.007	0.313	-0.950	0.139	0.096	-0.107	-0.010	0.001	0.015	0.001	0.131	0.038	-0.015
0.020	0.261	-0.956	-0.007	0.315	-0.949	0.103	0.019	-0.104	-0.026	-0.008	0.007	0.014	0.139	0.046	-0.019
0.036	0.269	-0.944	-0.006	0.317	-0.948	0.136	-0.005	-0.104	-0.012	-0.003	0.018	0.002	0.131	0.035	-0.021
0.032	0.261	-0.948	-0.006	0.320	-0.947	0.138	0.067	-0.096	-0.015	-0.013	0.013	0.001	0.140	0.038	-0.019
0.017	0.265	-0.956	-0.006	0.322	-0.947	0.135	0.016	-0.093	-0.031	-0.012	0.004	0.016	0.136	0.046	-0.020
0.047	0.284	-0.948	-0.005	0.325	-0.946	0.131	0.023	-0.098	-0.000	0.005	0.011	0.015	0.117	0.038	-0.020
0.017	0.292	-0.952	-0.005	0.327	-0.945	0.130	0.032	-0.098	-0.031	0.011	0.007	0.016	0.109	0.042	-0.023
0.032	0.288	-0.952	-0.006	0.329	-0.944	0.137	0.066	-0.099	-0.015	0.004	0.006	0.001	0.113	0.042	-0.020
0.013	0.284	-0.956	-0.006	0.332	-0.943	0.129	0.034	-0.114	-0.035	-0.002	0.001	0.020	0.116	0.046	-0.024
0.028	0.288	-0.956	-0.005	0.333	-0.943	0.084	0.004	-0.119	-0.020	0.000	0.001	0.004	0.113	0.046	-0.021
0.024	0.284	-0.952	-0.004	0.335	-0.942	0.113	0.001	-0.117	-0.025	-0.005	0.004	0.008	0.117	0.042	-0.020
0.040	0.296	-0.948	-0.003	0.337	-0.942	0.095	-0.023	-0.115	-0.011	0.005	0.007	0.008	0.105	0.038	-0.017
0.043	0.296	-0.936	-0.004	0.339	-0.941	0.100	0.120	-0.122	-0.006	0.003	0.018	0.011	0.105	0.026	-0.017
0.032	0.300	-0.944	-0.003	0.340	-0.940	0.090	-0.018	-0.095	-0.018	0.005	0.010	0.000	0.100	0.034	-0.016
0.028	0.288	-0.956	-0.004	0.342	-0.940	0.099	0.101	-0.102	-0.021	-0.008	-0.002	0.004	0.111	0.046	-0.015
0.036	0.284	-0.936	-0.004	0.344	-0.939	0.110	0.047	-0.086	-0.013	-0.014	0.017	0.003	0.115	0.027	-0.016
0.043	0.284	-0.944	-0.004	0.346	-0.938	0.116	0.042	-0.065	-0.005	-0.016	0.008	0.011	0.114	0.035	-0.015
0.032	0.307	-0.948	-0.005	0.349	-0.937	0.160	0.069	-0.075	-0.016	0.004	0.003	0.001	0.090	0.039	-0.014
0.032	0.307	-0.948	-0.006	0.352	-0.936	0.155	0.062	-0.062	-0.016	0.002	0.002	0.001	0.090	0.039	-0.015
0.036	0.300	-0.944	-0.006	0.355	-0.935	0.175	0.064	-0.062	-0.011	-0.009	0.005	0.004	0.097	0.035	-0.017
0.024	0.303	-0.936	-0.007	0.357	-0.934	0.147	0.063	-0.065	-0.022	-0.008	0.012	0.008	0.093	0.027	-0.023
0.028	0.303	-0.940	-0.008	0.360	-0.933	0.172	0.088	-0.081	-0.017	-0.011	0.007	0.003	0.092	0.031	-0.024
-0.003	0.303	-0.948	-0.007	0.363	-0.932	0.138	-0.037	-0.051	-0.049	-0.013	-0.002	0.034	0.091	0.039	-0.025
0.024	0.307	-0.936	-0.008	0.366	-0.931	0.173	0.066	-0.044	-0.021	-0.013	0.009	0.007	0.086	0.026	-0.022
0.028	0.307	-0.940	-0.008	0.368	-0.930	0.145	0.028	-0.029	-0.017	-0.015	0.004	0.003	0.085	0.030	-0.018
0.036	0.323	-0.940	-0.008	0.371	-0.929	0.150	0.011	-0.019	-0.010	-0.002	0.003	0.004	0.068	0.030	-0.011
0.051	0.323	-0.940	-0.009	0.373	-0.928	0.127	0.063	-0.024	0.007	-0.005	0.002	0.020	0.066	0.030	-0.006
0.036	0.330	-0.936	-0.008	0.376	-0.927	0.151	0.007	-0.036	-0.009	0.000	0.005	0.004	0.057	0.026	-0.007
0.047	0.338	-0.932	-0.010	0.379	-0.925	0.155	0.120	-0.067	0.004	0.005	0.008	0.016	0.048	0.022	-0.009
0.017	0.334	-0.952	-0.010	0.381	-0.925	0.125	0.009	-0.046	-0.027	-0.001	-0.013	0.015	0.050	0.041	-0.011
0.020	0.330	-0.940	-0.009	0.383	-0.924	0.130	0.009	-0.043	-0.023	-0.007	-0.002	0.011	0.053	0.029	-0.011
0.043	0.323	-0.920	-0.010	0.385	-0.923	0.100	0.066	-0.029	0.000	-0.016	0.017	0.013	0.059	0.009	-0.013
0.036	0.330	-0.932	-0.011	0.387	-0.922	0.135	0.066	-0.034	-0.006	-0.011	0.004	0.005	0.050	0.021	-0.012
0.032	0.327	-0.936	-0.012	0.390	-0.921	0.139	0.058	-0.037	-0.010	-0.017	-0.001	0.002	0.052	0.025	-0.010
0.024	0.323	-0.932	-0.012	0.392	-0.920	0.150	0.041	-0.023	-0.017	-0.024	0.002	0.006	0.055	0.021	-0.013
0.024	0.334	-0.944	-0.013	0.395	-0.919	0.145	0.058	-0.015	-0.016	-0.015	-0.011	0.005	0.042	0.032	-0.013
0.017	0.346	-0.936	-0.013	0.397	-0.918	0.147	-0.008	0.006	-0.024	-0.006	-0.004	0.012	0.029	0.024	-0.014
0.036	0.342	-0.928	-0.013	0.400	-0.916	0.156	0.021	0.012	-0.005	-0.013	0.003	0.008	0.032	0.016	-0.015
0.024	0.342	-0.924	-0.014	0.403	-0.915	0.181	0.069	0.005	-0.015	-0.016	0.006	0.003	0.030	0.012	-0.016
0.013	0.350	-0.940	-0.014	0.406	-0.914	0.159	-0.019	-0.004	-0.027	-0.011	-0.011	0.014	0.021	0.028	-0.015
0.020	0.357	-0.932	-0.015	0.408	-0.913	0.149	0.072	-0.010	-0.019	-0.006	-0.004	0.006	0.012	0.020	-0.017
0.020	0.354	-0.920	-0.015	0.411	-0.912	0.146	0.039	0.003	-0.018	-0.012	0.006	0.006	0.014	0.007	-0.017
0.028	0.350	-0.920	-0.016	0.414	-0.910	0.197	0.018	-0.002	-0.010	-0.020	0.005	0.003	0.017	0.007	-0.015
0.020	0.361	-0.916	-0.016	0.417	-0.909	0.161	0.043	0.005	-0.017	-0.011	0.008	0.005	0.004	0.003	-0.016
0.024	0.369	-0.928	-0.017	0.420	-0.907	0.177	0.049	0.008	-0.013	-0.006	-0.005	0.000	0.005	0.014	-0.016
0.017	0.369	-0.916	-0.017	0.423	-0.906	0.159	0.010	0.004	-0.021	-0.009	0.005	0.008	0.007	0.002	-0.016
0.017	0.369	-0.916	-0.017	0.426	-0.905	0.163	-0.004	0.014	-0.021	-0.012	0.004	0.008	0.008	0.002	-0.017
0.020	0.377	-0.928	-0.018	0.428	-0.903	0.164	0.019	0.026	-0.016	-0.007	-0.009	0.003	0.017	0.013	-0.018
0.013	0.377	-0.924	-0.018	0.432	-0.902	0.180	0.012	0.025	-0.024	-0.010	-0.007	0.011	0.019	0.009	-0.017
0.017	0.369	-0.920	-0.018	0.435	-0.900	0.189	0.000	0.033	-0.020	-0.021	-0.004	0.007	0.012	0.004	-0.015
0.020	0.388	-0.916	-0.018	0.438	-0.899	0.202	-0.004	0.033	-0.016	-0.005	-0.002	0.002	0.033	0.000	-0.017
0.020	0.396	-0.916	-0.019	0.442	-0.897	0.189	0.026	0.007	-0.016	-0.001	-0.004	0.002	0.041	0.000	-0.013
0.013	0.404	-0.916	-0.018	0.445	-0.895	0.185	-0.041	0.031	-0.024	0.004	-0.005	0.009	0.050	0.001	-0.011
0.032	0.412	-0.924	-0.018	0.448	-0.894	0.192	-0.003	0.027	-0.005	0.009	-0.015	0.010	0.059	0.007	-0.012
0.032	0.412	-0.901	-0.019	0.451	-0.892	0.182	0.012	0.024	-0.004	0.005	0.007	0.011	0.060	0.016	-0.012
0.013	0.404	-0.916	-0.018	0.454	-0.891	0.176	-0.008	0.015	-0.024	-0.005	-0.010	0.008	0.054	0.001	-0.011
0.020	0.404	-0.893	-0.019	0.457	-0.889	0.186	0.055	0.017	-0.015	-0.009	0.012	0.000	0.055	0.025	-0.011
0.017	0.408	-0.916	-0.019	0.461	-0.887	0.226	-0.041	0.037	-0.019	-0.009	-0.014	0.003	0.059	0.002	-0.015
0.032	0.408	-0.916	-0.020	0.465	-0.885	0.233	0.051	0.023	-0.003	-0.013	-0.016	0.013	0.060	0.002	-0.018
-0.003	0.404	-0.912	-0.019	0.469	-0.883	0.220	-0.050	0.038	-0.038	-0.020	-0.014	0.021	0.056	0.006	-0.019
-0.003	0.419	-0.909	-0.019	0.472	-0.881	0.215	-0.055	0.038	-0.039	-0.008	-0.012	0.020	0.072	0.011	-0.018
0.013	0.427	-0.893	-0.018	0.476	-0.879	0.226	-0.069	0.043	-0.024	-0.004	0.002	0.004	0.080	0.026	-0.021
0.028	0.423	-0.893	-0.018	0.480	-0.877	0.237	0.030	0.033	-0.008	-0.012	-0.000	0.012	0.077	0.027	-0.018
0.024	0.435	-0.893	-0.019	0.485	-0.875	0.254	-0.010	0.036	-0.012	-0.005	-0.003	0.009	0.089	0.027	-0.016
0.020	0.446	-0.881	-0.019	0.489	-0.872	0.243	0.023	0.022	-0.015	0.003	0.007	0.006	0.100	0.039	-0.014
0.005	0.446	-0.893	-0.020	0.492	-0.870	0.211	0.039	0.021	-0.030	-0.001	-0.007	0.009	0.101	0.027	-0.014
0.017	0.450	-0.897	-0.020	0.495	-0.869	0.187	-0.001	0.032	-0.018	-0.000	-0.013	0.003	0.105	0.023	-0.010
0.017	0.446	-0.909	-0.022	0.498	-0.867	0.174	0.082	0.021	-0.017	-0.007	-0.027	0.004	0.101	0.011	-0.006
0.028	0.450	-0.924	-0.023	0.501	-0.865	0.171	0.068	0.028	-0.004	-0.006	-0.044	0.016	0.105	0.004	0.000
0.013	0.454	-0.932	-0.024	0.503	-0.864	0.147	0.065	0.028	-0.018	-0.004	-0.053	0.002	0.109	0.012	0.009
0.020	0.454	-0.928	-0.024	0.506	-0.862	0.169	0.006	0.036	-0.010	-0.007	-0.051	0.010	0.109	0.008	0.021
0.040	0.446	-0.928	-0.027	0.510	-0.860	0.243	0.126	0.050	0.012	-0.018	-0.054	0.030	0.101	0.008	0.027
0.063	0.439	-0.928	-0.032	0.515	-0.856	0.337	0.241	0.084	0.040	-0.031	-0.057	0.054	0.093	0.008	0.035
0.043	0.458	-0.905	-0.038	0.522	-0.852	0.431	0.284	0.139	0.027	-0.019	-0.038	0.035	0.113	0.016	0.031
0.043	0.458	-0.905	-0.043	0.531	-0.846	0.515	0.241	0.183	0.033	-0.027	-0.044	0.036	0.113	0.017	0.016
-0.014	0.535	-0.861	-0.050	0.540	-0.840	0.581	0.259	0.190	-0.018	0.041	-0.007	0.021	0.190	0.060	-0.001
-0.053	0.543	-0.853	-0.055	0.549	-0.834	0.554	0.181	0.205	-0.052	0.039	-0.005	0.059	0.197	0.068	-0.010
-0.033	0.562	-0.838	-0.058	0.557	-0.828	0.500	0.076	0.176	-0.029	0.050	0.005	0.039	0.216	0.084	-0.017
-0.014	0.566	-0.842	-0.061	0.564	-0.823	0.416	0.120	0.123	-0.007	0.048	-0.004	0.019	0.220	0.081	-0.005
-0.003	0.578	-0.845	-0.063	0.568	-0.820	0.273	0.044	0.092	0.007	0.055	-0.011	0.007	0.231	0.077	0.014
0.020	0.578	-0.873	-0.065	0.571	-0.818	0.171	0.102	0.047	0.032	0.052	-0.041	0.016	0.231	0.050	0.031
0.028	0.562	-0.877	-0.065	0.572	-0.818	0.040	0.002	0.016	0.039	0.036	-0.045	0.024	0.215	0.046	0.044
0.036	0.547	-0.873	-0.064	0.571	-0.819	-0.066	0.007	-0.033	0.047	0.022	-0.040	0.032	0.199	0.050	0.055
0.036	0.531	-0.885	-0.063	0.568	-0.820	-0.133	-0.034	-0.043	0.045	0.009	-0.050	0.033	0.183	0.038	0.064
0.040	0.535	-0.905	-0.061	0.566	-0.822	-0.114	-0.068	-0.034	0.047	0.015	-0.069	0.037	0.186	0.018	0.070
0.059	0.543	-0.916	-0.059	0.566	-0.823	-0.035	-0.088	-0.006	0.065	0.023	-0.080	0.057	0.193	0.006	0.082
0.055	0.551	-0.928	-0.055	0.566	-0.823	0.029	-0.222	0.010	0.057	0.031	-0.092	0.053	0.200	0.006	0.095
0.097	0.512	-0.912	-0.052	0.566	-0.823	0.028	-0.183	0.007	0.096	-0.008	-0.076	0.096	0.160	0.010	0.106
0.120	0.497	-0.893	-0.050	0.566	-0.823	0.024	-0.110	0.004	0.117	-0.024	-0.056	0.120	0.144	0.029	0.109
0.117	0.485	-0.893	-0.050	0.565	-0.823	-0.034	0.037	0.031	0.113	-0.035	-0.056	0.117	0.131	0.029	0.109
0.090	0.497	-0.905	-0.049	0.565	-0.824	-0.024	-0.095	0.059	0.085	-0.022	-0.067	0.090	0.141	0.017	0.103
0.074	0.504	-0.901	-0.047	0.565	-0.824	0.020	-0.092	0.049	0.068	-0.014	-0.063	0.075	0.148	0.021	0.094
0.078	0.527	-0.889	-0.048	0.565	-0.824	0.017	0.038	0.007	0.072	0.009	-0.051	0.078	0.170	0.034	0.078
0.082	0.527	-0.861	-0.048	0.565	-0.824	0.022	0.049	-0.005	0.077	0.009	-0.024	0.082	0.169	0.061	0.066
0.028	0.539	-0.905	-0.047	0.564	-0.824	-0.051	-0.061	0.004	0.022	0.021	-0.066	0.028	0.180	0.018	0.057
0.040	0.543	-0.873	-0.045	0.562	-0.826	-0.131	-0.073	-0.007	0.032	0.027	-0.033	0.040	0.183	0.050	0.051
0.043	0.566	-0.865	-0.046	0.559	-0.828	-0.201	0.071	-0.037	0.036	0.054	-0.023	0.044	0.206	0.058	0.036
0.070	0.555	-0.834	-0.047	0.555	-0.831	-0.240	0.114	-0.029	0.064	0.046	0.011	0.071	0.193	0.090	0.025
0.009	0.555	-0.853	-0.046	0.549	-0.834	-0.323	-0.058	-0.005	0.001	0.052	-0.005	0.009	0.193	0.071	0.017
-0.010	0.543	-0.857	-0.049	0.542	-0.839	-0.407	0.177	-0.018	-0.015	0.047	-0.005	0.010	0.181	0.067	0.005
0.013	0.516	-0.838	-0.047	0.535	-0.843	-0.430	-0.061	0.004	0.007	0.027	0.020	0.013	0.154	0.087	-0.011
-0.010	0.508	-0.845	-0.047	0.527	-0.849	-0.502	0.010	-0.038	-0.017	0.028	0.017	0.010	0.146	0.079	-0.021
-0.010	0.508	-0.845	-0.047	0.519	-0.854	-0.464	0.068	-0.108	-0.017	0.036	0.022	0.010	0.146	0.079	-0.022
-0.053	0.512	-0.901	-0.043	0.509	-0.860	-0.591	-0.162	-0.119	-0.063	0.050	-0.027	0.052	0.150	0.024	-0.022
-0.007	0.497	-0.893	-0.040	0.498	-0.866	-0.656	-0.087	-0.140	-0.020	0.045	-0.012	0.006	0.134	0.032	-0.018
0.017	0.458	-0.881	-0.036	0.486	-0.873	-0.663	-0.154	-0.151	-0.001	0.018	0.006	0.017	0.095	0.044	-0.015
0.024	0.400	-0.877	-0.033	0.475	-0.879	-0.604	-0.073	-0.156	0.003	-0.029	0.016	0.025	0.037	0.047	-0.014
0.020	0.385	-0.889	-0.031	0.466	-0.884	-0.510	0.015	-0.168	-0.002	-0.035	0.009	0.021	0.021	0.035	-0.011
-0.030	0.431	-0.928	-0.027	0.458	-0.889	-0.479	-0.207	-0.119	-0.057	0.019	-0.026	0.029	0.068	0.004	-0.013
0.020	0.470	-0.928	-0.023	0.450	-0.893	-0.423	-0.150	-0.116	-0.011	0.066	-0.022	0.021	0.106	0.004	-0.015
0.020	0.450	-0.920	-0.018	0.443	-0.896	-0.399	-0.188	-0.086	-0.015	0.053	-0.010	0.021	0.086	0.004	-0.009
0.024	0.435	-0.916	-0.013	0.437	-0.899	-0.361	-0.268	-0.070	-0.017	0.044	-0.003	0.026	0.071	0.008	-0.004
0.090	0.388	-0.869	-0.012	0.430	-0.903	-0.350	-0.010	-0.083	0.048	0.004	0.047	0.091	0.024	0.056	-0.001
0.047	0.354	-0.857	-0.009	0.423	-0.906	-0.379	-0.108	-0.039	0.003	-0.023	0.063	0.050	0.011	0.067	-0.006
0.078	0.350	-0.857	-0.010	0.416	-0.909	-0.387	0.105	-0.051	0.035	-0.020	0.066	0.081	0.016	0.067	-0.004
0.028	0.334	-0.865	-0.011	0.409	-0.913	-0.418	0.012	0.000	-0.015	-0.028	0.062	0.031	0.032	0.059	-0.010
0.063	0.334	-0.861	-0.012	0.401	-0.916	-0.416	0.114	-0.004	0.021	-0.020	0.069	0.066	0.032	0.063	-0.005
0.055	0.338	-0.881	-0.015	0.393	-0.919	-0.401	0.135	0.011	0.016	-0.009	0.052	0.058	0.029	0.044	-0.013
0.059	0.315	-0.889	-0.017	0.386	-0.922	-0.399	0.144	0.012	0.022	-0.024	0.048	0.062	0.053	0.036	-0.015
0.013	0.327	-0.905	-0.022	0.378	-0.925	-0.408	0.239	0.030	-0.019	-0.005	0.035	0.016	0.042	0.020	-0.019
0.001	0.292	-0.897	-0.023	0.371	-0.928	-0.361	0.054	0.066	-0.029	-0.033	0.046	0.004	0.077	0.028	-0.024
0.013	0.296	-0.909	-0.027	0.364	-0.931	-0.364	0.171	0.075	-0.014	-0.022	0.036	0.016	0.074	0.016	-0.025
0.005	0.296	-0.924	-0.029	0.359	-0.933	-0.303	0.058	0.089	-0.020	-0.016	0.023	0.008	0.075	0.000	-0.023
0.028	0.315	-0.924	-0.031	0.353	-0.935	-0.308	0.130	0.077	0.006	0.009	0.025	0.031	0.056	0.000	-0.023
0.009	0.303	-0.924	-0.033	0.347	-0.937	-0.290	0.075	0.088	-0.012	0.003	0.027	0.011	0.069	0.000	-0.028
-0.003	0.272	-0.897	-0.035	0.342	-0.939	-0.256	0.073	0.074	-0.022	-0.023	0.057	0.001	0.100	0.027	-0.024
-0.014	0.276	-0.893	-0.037	0.338	-0.941	-0.231	0.091	0.065	-0.031	-0.015	0.062	0.012	0.097	0.031	-0.029
0.028	0.257	-0.893	-0.039	0.333	-0.942	-0.251	0.059	0.077	0.013	-0.029	0.064	0.030	0.117	0.031	-0.031
0.001	0.249	-0.905	-0.042	0.329	-0.944	-0.202	0.159	0.076	-0.011	-0.033	0.053	0.003	0.125	0.019	-0.028
-0.010	0.257	-0.928	-0.044	0.325	-0.945	-0.172	0.079	0.107	-0.020	-0.021	0.031	0.009	0.118	0.004	-0.025
-0.010	0.257	-0.928	-0.047	0.322	-0.945	-0.126	0.120	0.107	-0.017	-0.019	0.032	0.009	0.119	0.004	-0.029
-0.014	0.253	-0.909	-0.050	0.320	-0.946	-0.123	0.153	0.107	-0.018	-0.020	0.052	0.014	0.123	0.015	-0.028
-0.018	0.257	-0.924	-0.052	0.318	-0.947	-0.064	0.060	0.115	-0.020	-0.015	0.037	0.018	0.119	0.001	-0.026
-0.007	0.238	-0.909	-0.055	0.317	-0.947	-0.048	0.129	0.091	-0.005	-0.033	0.053	0.007	0.139	0.015	-0.023
-0.010	0.261	-0.924	-0.059	0.316	-0.947	-0.031	0.166	0.105	-0.006	-0.009	0.037	0.012	0.116	0.001	-0.019
-0.007	0.230	-0.920	-0.062	0.316	-0.947	0.002	0.158	0.106	0.002	-0.039	0.041	0.009	0.147	0.002	-0.016
-0.014	0.261	-0.924	-0.066	0.316	-0.946	0.020	0.198	0.097	-0.002	-0.008	0.037	0.017	0.116	0.002	-0.012
-0.014	0.249	-0.916	-0.070	0.317	-0.946	0.045	0.172	0.094	0.002	-0.021	0.044	0.017	0.128	0.005	-0.015
-0.018	0.269	-0.936	-0.075	0.317	-0.946	0.005	0.249	0.093	0.003	-0.001	0.024	0.022	0.109	0.015	-0.014
-0.041	0.234	-0.920	-0.078	0.316	-0.945	0.006	0.096	0.103	-0.017	-0.036	0.040	0.045	0.144	0.001	-0.013
-0.026	0.272	-0.932	-0.080	0.315	-0.946	-0.041	0.108	0.086	0.000	0.004	0.028	0.030	0.106	0.011	-0.016
-0.030	0.245	-0.928	-0.084	0.315	-0.945	-0.026	0.226	0.039	0.001	-0.022	0.032	0.034	0.133	0.008	-0.019
-0.053	0.265	-0.928	-0.087	0.313	-0.946	-0.084	0.124	0.062	-0.020	-0.001	0.032	0.058	0.114	0.008	-0.014
-0.037	0.245	-0.905	-0.090	0.314	-0.945	0.052	0.176	0.045	-0.001	-0.021	0.056	0.043	0.133	0.016	-0.009
-0.030	0.257	-0.924	-0.093	0.314	-0.945	0.023	0.098	0.069	0.009	-0.010	0.036	0.035	0.122	0.004	-0.012
-0.018	0.253	-0.940	-0.098	0.315	-0.944	0.095	0.266	0.049	0.026	-0.015	0.019	0.024	0.126	0.020	-0.007
-0.064	0.253	-0.932	-0.099	0.316	-0.944	0.045	0.083	0.055	-0.019	-0.016	0.026	0.070	0.125	0.012	-0.010
-0.041	0.249	-0.920	-0.104	0.317	-0.943	0.043	0.231	0.012	0.009	-0.020	0.037	0.048	0.129	0.000	-0.017
-0.076	0.257	-0.916	-0.106	0.317	-0.943	0.013	0.139	-0.003	-0.024	-0.013	0.041	0.083	0.121	0.003	-0.022
-0.083	0.253	-0.924	-0.109	0.317	-0.942	0.027	0.152	-0.007	-0.029	-0.017	0.033	0.091	0.125	0.005	-0.020
-0.060	0.272	-0.940	-0.111	0.317	-0.942	0.019	0.100	-0.004	-0.004	0.002	0.017	0.068	0.106	0.020	-0.023
-0.064	0.265	-0.924	-0.114	0.317	-0.941	0.007	0.196	-0.032	-0.004	-0.006	0.032	0.072	0.113	0.005	-0.017
-0.072	0.265	-0.928	-0.117	0.317	-0.941	-0.007	0.162	-0.014	-0.009	-0.006	0.028	0.080	0.113	0.009	-0.013
-0.060	0.249	-0.920	-0.119	0.317	-0.941	0.020	0.123	-0.054	0.004	-0.021	0.035	0.069	0.128	0.001	-0.016
-0.072	0.249	-0.920	-0.120	0.317	-0.941	0.003	0.116	-0.051	-0.006	-0.022	0.035	0.081	0.128	0.001	-0.013
-0.083	0.272	-0.940	-0.121	0.318	-0.940	0.015	0.061	-0.043	-0.017	0.001	0.015	0.093	0.105	0.021	-0.018
-0.064	0.261	-0.932	-0.124	0.319	-0.940	0.063	0.200	-0.064	0.006	-0.012	0.023	0.074	0.116	0.013	-0.024
-0.114	0.253	-0.956	-0.125	0.320	-0.939	0.042	0.026	-0.042	-0.044	-0.020	-0.001	0.124	0.124	0.036	-0.027
-0.114	0.253	-0.956	-0.126	0.321	-0.938	0.096	0.121	-0.070	-0.043	-0.022	-0.002	0.125	0.123	0.036	-0.027
-0.099	0.253	-0.936	-0.127	0.322	-0.938	0.026	0.050	-0.054	-0.027	-0.022	0.017	0.110	0.123	0.017	-0.029
-0.091	0.280	-0.944	-0.127	0.324	-0.938	0.096	0.055	-0.055	-0.019	0.003	0.009	0.102	0.095	0.024	-0.022
-0.083	0.272	-0.932	-0.128	0.325	-0.937	0.088	0.049	-0.065	-0.011	-0.006	0.020	0.095	0.103	0.013	-0.018
-0.076	0.296	-0.948	-0.129	0.328	-0.936	0.152	0.111	-0.072	-0.002	0.014	0.003	0.088	0.079	0.028	-0.014
-0.099	0.288	-0.952	-0.130	0.330	-0.935	0.076	0.058	-0.062	-0.024	0.005	-0.001	0.111	0.086	0.032	-0.013
-0.087	0.292	-0.956	-0.129	0.332	-0.934	0.113	-0.006	-0.081	-0.014	0.007	-0.006	0.100	0.082	0.036	-0.012
-0.083	0.284	-0.932	-0.129	0.333	-0.934	0.072	0.052	-0.098	-0.010	-0.003	0.017	0.096	0.089	0.012	-0.019
-0.083	0.284	-0.936	-0.130	0.336	-0.933	0.104	0.083	-0.117	-0.009	-0.005	0.012	0.097	0.088	0.016	-0.021
-0.114	0.276	-0.956	-0.129	0.337	-0.933	0.049	-0.007	-0.105	-0.041	-0.014	-0.008	0.127	0.096	0.036	-0.022
-0.114	0.280	-0.968	-0.126	0.337	-0.933	0.027	-0.117	-0.088	-0.044	-0.010	-0.019	0.128	0.091	0.048	-0.024
-0.087	0.280	-0.960	-0.125	0.339	-0.933	0.077	-0.004	-0.115	-0.018	-0.012	-0.012	0.101	0.091	0.040	-0.028
-0.099	0.292	-0.948	-0.123	0.341	-0.932	0.090	-0.077	-0.129	-0.032	-0.002	-0.000	0.113	0.079	0.028	-0.026
-0.099	0.280	-0.952	-0.121	0.342	-0.932	0.079	-0.034	-0.148	-0.033	-0.015	-0.005	0.113	0.090	0.032	-0.025
-0.099	0.284	-0.968	-0.119	0.344	-0.931	0.092	-0.039	-0.150	-0.035	-0.013	-0.021	0.113	0.085	0.048	-0.027
-0.107	0.284	-0.975	-0.118	0.345	-0.931	0.061	-0.026	-0.148	-0.044	-0.015	-0.029	0.120	0.085	0.056	-0.026
-0.099	0.276	-0.991	-0.116	0.347	-0.931	0.084	-0.023	-0.151	-0.038	-0.024	-0.046	0.113	0.092	0.072	-0.023
-0.103	0.280	-0.995	-0.115	0.349	-0.930	0.117	-0.024	-0.146	-0.044	-0.023	-0.050	0.117	0.087	0.075	-0.020
-0.099	0.280	-1.003	-0.114	0.352	-0.929	0.150	0.007	-0.120	-0.040	-0.025	-0.059	0.113	0.086	0.083	-0.008
-0.095	0.303	-1.015	-0.113	0.355	-0.928	0.176	-0.017	-0.071	-0.038	-0.006	-0.072	0.110	0.062	0.094	0.006
-0.049	0.327	-1.007	-0.113	0.359	-0.927	0.185	0.009	-0.048	0.008	0.014	-0.065	0.064	0.037	0.086	0.021
-0.022	0.315	-0.999	-0.114	0.363	-0.925	0.220	0.094	-0.053	0.036	-0.001	-0.059	0.038	0.048	0.078	0.032
-0.022	0.300	-0.987	-0.116	0.367	-0.923	0.256	0.178	-0.034	0.039	-0.021	-0.049	0.038	0.062	0.066	0.033
-0.037	0.284	-0.975	-0.119	0.373	-0.920	0.348	0.139	0.047	0.026	-0.043	-0.040	0.053	0.077	0.054	0.019
-0.083	0.319	-0.964	-0.121	0.380	-0.917	0.392	0.051	0.105	-0.018	-0.015	-0.032	0.099	0.041	0.042	0.006
-0.110	0.342	-0.916	-0.124	0.388	-0.913	0.455	0.107	0.117	-0.042	0.001	0.012	0.126	0.017	0.006	-0.002
-0.064	0.385	-0.885	-0.125	0.396	-0.910	0.467	0.036	0.117	0.005	0.035	0.040	0.080	0.027	0.038	-0.008
-0.057	0.408	-0.912	-0.128	0.403	-0.906	0.399	0.119	0.094	0.016	0.051	0.009	0.072	0.051	0.010	-0.005
-0.072	0.419	-0.932	-0.130	0.410	-0.903	0.366	0.088	0.093	0.002	0.056	-0.014	0.088	0.064	0.010	0.005
-0.072	0.412	-0.932	-0.132	0.415	-0.900	0.295	0.110	0.090	0.005	0.044	-0.017	0.087	0.057	0.010	0.014
-0.080	0.446	-0.940	-0.132	0.419	-0.898	0.242	-0.042	0.097	-0.003	0.074	-0.027	0.094	0.093	0.017	0.032
-0.041	0.454	-0.928	-0.130	0.421	-0.898	0.155	-0.159	0.071	0.033	0.079	-0.016	0.055	0.101	0.006	0.051
0.024	0.470	-0.940	-0.128	0.425	-0.896	0.173	-0.043	-0.006	0.098	0.092	-0.029	0.010	0.118	0.017	0.077
0.017	0.446	-0.972	-0.126	0.425	-0.897	-0.000	-0.082	-0.036	0.088	0.068	-0.061	0.003	0.095	0.049	0.102
0.047	0.442	-1.011	-0.125	0.423	-0.897	-0.081	0.025	-0.091	0.118	0.066	-0.099	0.034	0.092	0.088	0.117
0.043	0.415	-1.003	-0.123	0.421	-0.899	-0.135	-0.021	-0.121	0.112	0.041	-0.090	0.031	0.066	0.080	0.120
0.024	0.415	-0.991	-0.121	0.420	-0.900	-0.093	-0.043	-0.150	0.090	0.042	-0.078	0.011	0.068	0.068	0.125
0.028	0.412	-1.019	-0.115	0.418	-0.901	-0.095	-0.197	-0.167	0.089	0.040	-0.104	0.015	0.065	0.095	0.118
0.040	0.385	-1.019	-0.111	0.417	-0.902	-0.101	-0.140	-0.178	0.096	0.014	-0.103	0.027	0.039	0.095	0.114
0.032	0.365	-1.011	-0.106	0.416	-0.903	-0.058	-0.168	-0.168	0.083	-0.004	-0.094	0.020	0.021	0.086	0.110
0.043	0.350	-1.007	-0.102	0.414	-0.905	-0.127	-0.130	-0.182	0.091	-0.017	-0.088	0.032	0.007	0.082	0.102
0.024	0.334	-1.003	-0.096	0.411	-0.907	-0.146	-0.220	-0.181	0.066	-0.030	-0.083	0.012	0.008	0.078	0.094
0.024	0.315	-0.987	-0.091	0.408	-0.908	-0.162	-0.183	-0.194	0.060	-0.046	-0.065	0.012	0.026	0.062	0.080
0.036	0.292	-0.987	-0.085	0.405	-0.910	-0.166	-0.183	-0.198	0.067	-0.067	-0.063	0.024	0.048	0.061	0.069
0.005	0.280	-0.972	-0.078	0.402	-0.912	-0.159	-0.321	-0.157	0.028	-0.075	-0.046	0.007	0.059	0.045	0.062
0.036	0.280	-0.940	-0.075	0.401	-0.913	-0.043	-0.088	-0.171	0.056	-0.074	-0.013	0.024	0.058	0.013	0.054
0.043	0.300	-0.928	-0.069	0.401	-0.913	0.008	-0.246	-0.127	0.058	-0.055	-0.001	0.031	0.037	0.001	0.046
0.028	0.319	-0.928	-0.067	0.403	-0.913	0.073	-0.043	-0.128	0.040	-0.037	-0.002	0.016	0.017	0.001	0.044
0.036	0.327	-0.928	-0.064	0.404	-0.913	0.074	-0.071	-0.097	0.046	-0.031	-0.002	0.024	0.009	0.001	0.039
0.020	0.307	-0.936	-0.064	0.406	-0.911	0.149	0.027	-0.084	0.030	-0.052	-0.011	0.008	0.028	0.009	0.026
0.009	0.315	-0.960	-0.064	0.410	-0.910	0.188	0.045	-0.106	0.018	-0.048	-0.036	0.003	0.020	0.032	0.013
-0.030	0.346	-0.952	-0.061	0.412	-0.909	0.152	-0.113	-0.108	-0.024	-0.020	-0.029	0.042	0.012	0.024	0.001
-0.045	0.334	-0.964	-0.058	0.417	-0.907	0.242	-0.068	-0.117	-0.041	-0.036	-0.043	0.057	0.001	0.036	-0.010
-0.041	0.354	-0.975	-0.053	0.419	-0.906	0.144	-0.260	-0.088	-0.043	-0.019	-0.055	0.053	0.021	0.048	-0.026
-0.041	0.354	-0.975	-0.050	0.423	-0.905	0.195	-0.106	-0.118	-0.046	-0.022	-0.057	0.052	0.022	0.048	-0.028
-0.049	0.396	-0.936	-0.044	0.425	-0.904	0.122	-0.261	-0.102	-0.059	0.018	-0.018	0.060	0.065	0.008	-0.032
-0.010	0.396	-0.916	-0.041	0.428	-0.903	0.177	-0.115	-0.159	-0.024	0.015	0.000	0.021	0.065	0.012	-0.036
-0.037	0.408	-0.940	-0.034	0.431	-0.902	0.140	-0.277	-0.167	-0.058	0.024	-0.024	0.047	0.077	0.011	-0.037
-0.026	0.392	-0.944	-0.027	0.433	-0.901	0.145	-0.312	-0.196	-0.053	0.006	-0.029	0.035	0.061	0.014	-0.033
-0.018	0.435	-0.972	-0.019	0.436	-0.900	0.140	-0.387	-0.151	-0.054	0.046	-0.058	0.027	0.104	0.042	-0.027
0.009	0.423	-0.920	-0.010	0.438	-0.899	0.160	-0.413	-0.156	-0.036	0.032	-0.008	0.000	0.093	0.010	-0.015
0.055	0.435	-0.932	-0.003	0.442	-0.897	0.182	-0.338	-0.124	0.003	0.040	-0.021	0.047	0.105	0.001	-0.008
0.059	0.450	-0.952	0.005	0.446	-0.895	0.239	-0.370	-0.116	-0.001	0.051	-0.043	0.051	0.120	0.021	-0.002
0.055	0.431	-0.936	0.012	0.449	-0.893	0.181	-0.357	-0.072	-0.012	0.029	-0.029	0.047	0.101	0.004	0.003
0.063	0.470	-0.928	0.018	0.453	-0.891	0.216	-0.306	-0.061	-0.010	0.064	-0.023	0.055	0.140	0.004	-0.003
0.074	0.466	-0.901	0.023	0.456	-0.890	0.178	-0.226	-0.097	-0.004	0.057	0.003	0.067	0.136	0.032	-0.005
0.059	0.466	-0.905	0.029	0.459	-0.888	0.165	-0.244	-0.094	-0.025	0.054	-0.003	0.051	0.137	0.029	-0.005
0.086	0.454	-0.916	0.033	0.461	-0.887	0.116	-0.170	-0.135	-0.002	0.040	-0.016	0.078	0.125	0.017	-0.007
0.082	0.442	-0.924	0.038	0.463	-0.886	0.107	-0.171	-0.139	-0.010	0.027	-0.025	0.075	0.113	0.009	-0.006
0.074	0.419	-0.928	0.042	0.463	-0.885	0.051	-0.204	-0.103	-0.023	0.003	-0.029	0.067	0.089	0.005	-0.004
0.086	0.439	-0.944	0.046	0.464	-0.884	0.083	-0.166	-0.104	-0.015	0.021	-0.046	0.079	0.108	0.011	-0.006
0.074	0.446	-0.952	0.051	0.464	-0.884	0.012	-0.197	-0.116	-0.031	0.029	-0.054	0.068	0.115	0.018	-0.004
0.086	0.442	-0.944	0.057	0.464	-0.884	-0.007	-0.281	-0.116	-0.026	0.026	-0.046	0.079	0.111	0.011	-0.002
0.117	0.419	-0.924	0.064	0.464	-0.884	-0.004	-0.302	-0.111	-0.002	0.003	-0.027	0.110	0.087	0.009	0.006
0.120	0.415	-0.901	0.068	0.462	-0.884	-0.062	-0.180	-0.099	-0.002	0.000	-0.002	0.114	0.082	0.033	0.015
0.186	0.377	-0.857	0.070	0.461	-0.885	-0.052	-0.022	-0.124	0.061	-0.037	0.041	0.179	0.042	0.076	0.018
0.182	0.381	-0.845	0.071	0.459	-0.886	-0.117	0.029	-0.116	0.056	-0.031	0.054	0.176	0.045	0.088	0.019
0.159	0.357	-0.838	0.070	0.456	-0.887	-0.135	0.096	-0.090	0.034	-0.051	0.064	0.153	0.021	0.096	0.011
0.155	0.377	-0.853	0.070	0.451	-0.890	-0.246	0.080	-0.069	0.031	-0.027	0.050	0.149	0.040	0.081	0.001
0.097	0.373	-0.861	0.071	0.446	-0.892	-0.275	-0.050	-0.071	-0.029	-0.026	0.045	0.091	0.035	0.074	-0.012
0.132	0.400	-0.857	0.069	0.441	-0.895	-0.285	0.174	-0.091	0.008	0.006	0.052	0.125	0.062	0.078	-0.020
0.097	0.396	-0.893	0.068	0.435	-0.898	-0.327	0.087	-0.089	-0.026	0.009	0.019	0.090	0.057	0.043	-0.028
0.097	0.396	-0.893	0.065	0.429	-0.901	-0.310	0.201	-0.062	-0.023	0.014	0.022	0.089	0.057	0.043	-0.030
0.093	0.388	-0.893	0.061	0.424	-0.904	-0.298	0.251	-0.038	-0.023	0.012	0.025	0.085	0.048	0.043	-0.037
0.063	0.377	-0.897	0.058	0.420	-0.905	-0.170	0.201	-0.010	-0.050	0.004	0.023	0.053	0.036	0.040	-0.042
0.070	0.381	-0.901	0.055	0.418	-0.907	-0.110	0.133	0.008	-0.040	0.010	0.020	0.061	0.040	0.036	-0.041
0.051	0.385	-0.928	0.057	0.417	-0.907	-0.059	-0.122	0.010	-0.061	0.015	-0.007	0.041	0.043	0.009	-0.037
0.093	0.385	-0.901	0.057	0.416	-0.908	-0.084	0.007	0.027	-0.019	0.016	0.022	0.083	0.043	0.037	-0.034
0.117	0.357	-0.881	0.055	0.415	-0.908	-0.004	0.115	0.006	0.006	-0.011	0.041	0.105	0.015	0.056	-0.033
0.078	0.365	-0.897	0.055	0.415	-0.908	0.007	-0.027	0.042	-0.032	-0.003	0.026	0.066	0.022	0.041	-0.030
0.078	0.357	-0.889	0.054	0.415	-0.908	-0.005	0.055	0.038	-0.031	-0.011	0.034	0.065	0.014	0.049	-0.028
0.078	0.365	-0.893	0.054	0.415	-0.908	-0.005	0.009	0.019	-0.031	-0.003	0.030	0.065	0.021	0.045	-0.032
0.101	0.354	-0.893	0.052	0.415	-0.908	0.012	0.121	-0.010	-0.006	-0.014	0.030	0.088	0.009	0.045	-0.025
0.082	0.365	-0.905	0.052	0.414	-0.909	-0.075	-0.023	0.017	-0.025	-0.001	0.019	0.068	0.020	0.033	-0.022
0.109	0.365	-0.916	0.051	0.412	-0.910	-0.110	0.082	0.022	0.003	0.001	0.008	0.094	0.019	0.021	-0.013
0.078	0.354	-0.916	0.050	0.409	-0.911	-0.139	0.071	0.021	-0.026	-0.008	0.009	0.063	0.007	0.021	-0.014
0.117	0.365	-0.909	0.047	0.406	-0.913	-0.141	0.149	0.013	0.015	0.006	0.019	0.101	0.017	0.029	-0.010
0.086	0.369	-0.912	0.046	0.404	-0.913	-0.096	0.080	-0.025	-0.015	0.012	0.016	0.070	0.021	0.025	-0.016
0.097	0.354	-0.905	0.044	0.403	-0.914	-0.067	0.121	-0.021	-0.002	-0.002	0.024	0.081	0.005	0.033	-0.013
0.070	0.369	-0.905	0.041	0.402	-0.915	-0.067	0.159	-0.034	-0.026	0.014	0.025	0.054	0.019	0.032	-0.018
0.086	0.330	-0.920	0.040	0.401	-0.915	-0.020	0.063	-0.008	-0.010	-0.024	0.010	0.069	0.020	0.017	-0.025
0.082	0.334	-0.920	0.042	0.400	-0.915	-0.042	-0.106	0.041	-0.015	-0.019	0.010	0.065	0.017	0.017	-0.020
0.043	0.330	-0.924	0.043	0.399	-0.916	-0.045	-0.038	0.031	-0.054	-0.022	0.006	0.026	0.022	0.013	-0.015
0.132	0.315	-0.873	0.040	0.399	-0.916	-0.013	0.143	0.019	0.036	-0.037	0.058	0.114	0.038	0.064	-0.016
0.101	0.330	-0.893	0.037	0.398	-0.917	-0.032	0.171	0.034	0.009	-0.021	0.039	0.083	0.022	0.044	-0.017
0.074	0.327	-0.912	0.034	0.398	-0.917	-0.005	0.139	0.032	-0.015	-0.025	0.020	0.055	0.027	0.024	-0.016
0.074	0.338	-0.901	0.033	0.398	-0.917	-0.013	0.029	0.056	-0.014	-0.013	0.032	0.055	0.015	0.036	-0.017
0.047	0.319	-0.897	0.030	0.397	-0.917	-0.017	0.178	0.025	-0.037	-0.031	0.036	0.027	0.035	0.040	-0.021
0.101	0.346	-0.909	0.026	0.396	-0.918	-0.032	0.221	0.039	0.021	-0.003	0.025	0.081	0.008	0.028	-0.022
0.051	0.354	-0.924	0.022	0.398	-0.917	0.067	0.205	0.030	-0.025	0.003	0.009	0.030	0.001	0.012	-0.018
0.051	0.354	-0.924	0.023	0.398	-0.917	0.005	-0.070	0.050	-0.025	0.004	0.009	0.030	0.001	0.011	-0.015
0.078	0.373	-0.909	0.019	0.398	-0.917	0.009	0.189	0.020	0.005	0.023	0.026	0.056	0.018	0.027	-0.019
0.051	0.346	-0.905	0.018	0.397	-0.917	-0.012	0.079	0.031	-0.020	-0.004	0.030	0.029	0.009	0.031	-0.017
0.063	0.357	-0.924	0.015	0.397	-0.918	0.010	0.162	0.021	-0.006	0.008	0.011	0.040	0.003	0.011	-0.019
0.051	0.342	-0.916	0.012	0.397	-0.918	-0.004	0.167	0.011	-0.014	-0.008	0.019	0.028	0.013	0.018	-0.026
0.040	0.346	-0.905	0.011	0.397	-0.918	-0.033	0.045	0.016	-0.025	-0.003	0.032	0.016	0.009	0.030	-0.021
0.032	0.334	-0.916	0.012	0.396	-0.918	-0.027	-0.044	0.035	-0.033	-0.015	0.021	0.007	0.020	0.018	-0.029
0.070	0.327	-0.901	0.007	0.395	-0.919	-0.027	0.256	0.007	0.009	-0.022	0.037	0.045	0.028	0.033	-0.028
0.013	0.342	-0.924	0.006	0.394	-0.919	-0.048	0.022	0.030	-0.048	-0.006	0.014	0.013	0.013	0.009	-0.027
0.047	0.338	-0.920	0.004	0.394	-0.919	-0.020	0.113	0.006	-0.011	-0.010	0.019	0.021	0.016	0.012	-0.017
0.032	0.342	-0.920	0.004	0.393	-0.920	-0.049	-0.007	0.023	-0.026	-0.005	0.020	0.006	0.012	0.012	-0.020
0.078	0.357	-0.920	0.002	0.392	-0.920	-0.053	0.159	0.003	0.023	0.011	0.021	0.052	0.004	0.012	-0.013
0.043	0.342	-0.912	-0.001	0.390	-0.921	-0.063	0.127	0.005	-0.010	-0.003	0.029	0.017	0.011	0.019	-0.013
0.040	0.354	-0.932	-0.001	0.389	-0.921	-0.063	0.031	0.022	-0.013	0.010	0.010	0.013	0.000	0.001	-0.010
0.047	0.342	-0.916	-0.002	0.388	-0.922	-0.080	0.054	0.028	-0.004	0.000	0.027	0.020	0.011	0.015	-0.016
0.036	0.330	-0.924	-0.005	0.386	-0.923	-0.077	0.151	0.008	-0.013	-0.010	0.020	0.008	0.022	0.007	-0.014
0.036	0.327	-0.932	-0.006	0.385	-0.923	-0.068	0.049	0.031	-0.012	-0.012	0.013	0.008	0.025	0.000	-0.013
0.051	0.323	-0.905	-0.010	0.384	-0.923	-0.041	0.224	0.007	0.008	-0.015	0.041	0.023	0.028	0.027	-0.015
0.036	0.315	-0.924	-0.011	0.383	-0.924	-0.039	0.052	0.011	-0.007	-0.022	0.021	0.007	0.035	0.008	-0.019
0.028	0.315	-0.920	-0.012	0.382	-0.924	-0.048	0.064	0.031	-0.013	-0.021	0.026	0.001	0.034	0.012	-0.021
0.005	0.319	-0.928	-0.014	0.381	-0.925	-0.042	0.106	0.029	-0.034	-0.016	0.018	0.024	0.028	0.004	-0.026
0.017	0.319	-0.916	-0.017	0.380	-0.925	-0.030	0.116	0.049	-0.020	-0.016	0.030	0.013	0.027	0.016	-0.026
0.017	0.334	-0.916	-0.018	0.379	-0.925	-0.065	0.029	0.049	-0.020	0.001	0.031	0.013	0.011	0.016	-0.029
0.028	0.334	-0.924	-0.019	0.377	-0.926	-0.060	0.060	0.028	-0.007	0.002	0.023	0.001	0.010	0.008	-0.027
0.001	0.334	-0.920	-0.021	0.376	-0.926	-0.086	0.130	0.028	-0.031	0.004	0.028	0.028	0.009	0.011	-0.023
0.013	0.319	-0.916	-0.024	0.374	-0.927	-0.077	0.132	0.044	-0.017	-0.010	0.032	0.016	0.023	0.015	-0.025
0.028	0.311	-0.920	-0.027	0.373	-0.928	-0.081	0.152	0.031	0.001	-0.016	0.029	0.001	0.030	0.011	-0.029
-0.007	0.327	-0.924	-0.029	0.371	-0.928	-0.063	0.083	0.047	-0.032	0.001	0.025	0.035	0.014	0.006	-0.029
-0.007	0.327	-0.924	-0.032	0.370	-0.929	-0.063	0.173	0.030	-0.028	0.002	0.025	0.035	0.013	0.006	-0.028
-0.022	0.315	-0.948	-0.033	0.369	-0.929	-0.048	0.059	0.060	-0.042	-0.008	0.002	0.050	0.024	0.018	-0.032
0.005	0.303	-0.928	-0.034	0.368	-0.929	-0.053	0.034	0.041	-0.015	-0.018	0.022	0.023	0.035	0.001	-0.027
-0.010	0.303	-0.952	-0.035	0.366	-0.930	-0.100	0.018	0.052	-0.029	-0.016	-0.001	0.038	0.035	0.023	-0.025
0.013	0.307	-0.920	-0.038	0.364	-0.931	-0.067	0.130	0.040	-0.004	-0.011	0.031	0.015	0.031	0.009	-0.017
0.001	0.307	-0.916	-0.039	0.363	-0.931	-0.031	0.046	0.047	-0.014	-0.010	0.035	0.026	0.031	0.013	-0.021
0.017	0.319	-0.936	-0.042	0.363	-0.931	-0.002	0.190	0.016	0.005	0.002	0.015	0.011	0.019	0.007	-0.017
-0.026	0.307	-0.940	-0.042	0.362	-0.931	-0.043	0.012	0.026	-0.037	-0.009	0.012	0.053	0.030	0.011	-0.020
0.013	0.292	-0.920	-0.044	0.362	-0.931	-0.023	0.086	0.035	0.003	-0.024	0.031	0.014	0.046	0.008	-0.020
-0.014	0.300	-0.932	-0.045	0.360	-0.932	-0.057	0.039	0.045	-0.023	-0.015	0.020	0.041	0.038	0.003	-0.022
-0.007	0.296	-0.909	-0.047	0.360	-0.932	-0.020	0.092	0.030	-0.013	-0.018	0.044	0.033	0.042	0.020	-0.013
0.005	0.296	-0.924	-0.048	0.359	-0.932	-0.028	0.069	0.009	-0.000	-0.017	0.028	0.021	0.042	0.005	-0.017
0.020	0.311	-0.924	-0.050	0.358	-0.932	-0.037	0.145	-0.015	0.018	-0.001	0.028	0.005	0.026	0.005	-0.016
-0.026	0.303	-0.936	-0.052	0.357	-0.933	-0.072	0.077	0.004	-0.027	-0.007	0.016	0.052	0.034	0.007	-0.017
-0.014	0.300	-0.924	-0.053	0.356	-0.933	-0.041	0.051	0.015	-0.014	-0.010	0.029	0.040	0.037	0.005	-0.019
-0.026	0.307	-0.932	-0.052	0.355	-0.934	-0.059	-0.042	0.030	-0.026	-0.001	0.021	0.052	0.029	0.003	-0.023
-0.010	0.288	-0.928	-0.054	0.354	-0.934	-0.043	0.126	-0.010	-0.009	-0.019	0.025	0.036	0.048	0.001	-0.019
-0.010	0.296	-0.932	-0.055	0.353	-0.934	-0.014	0.048	-0.005	-0.008	-0.011	0.021	0.036	0.040	0.002	-0.018
-0.014	0.300	-0.944	-0.057	0.353	-0.934	-0.008	0.097	-0.008	-0.010	-0.007	0.009	0.040	0.036	0.013	-0.020
-0.022	0.296	-0.960	-0.056	0.352	-0.934	-0.020	-0.047	0.016	-0.019	-0.010	-0.006	0.048	0.039	0.029	-0.023
-0.053	0.280	-0.964	-0.056	0.352	-0.934	-0.028	-0.017	0.022	-0.050	-0.025	-0.010	0.079	0.055	0.033	-0.025
-0.037	0.272	-0.952	-0.056	0.351	-0.935	-0.019	0.035	0.028	-0.033	-0.032	0.002	0.063	0.062	0.022	-0.028
-0.037	0.265	-0.972	-0.056	0.351	-0.935	-0.001	-0.019	0.042	-0.033	-0.039	-0.018	0.063	0.070	0.041	-0.023
-0.041	0.272	-0.975	-0.057	0.351	-0.935	0.014	0.051	0.038	-0.036	-0.031	-0.022	0.066	0.062	0.045	-0.017
-0.003	0.261	-0.972	-0.061	0.351	-0.934	0.055	0.159	0.036	0.006	-0.044	-0.019	0.027	0.073	0.041	-0.015
-0.045	0.269	-0.999	-0.062	0.352	-0.934	0.065	0.047	0.068	-0.035	-0.037	-0.047	0.069	0.065	0.069	-0.004
-0.053	0.284	-1.011	-0.064	0.353	-0.933	0.079	0.072	0.094	-0.041	-0.022	-0.059	0.076	0.049	0.081	0.007
-0.014	0.261	-1.031	-0.067	0.355	-0.932	0.131	0.118	0.134	0.000	-0.047	-0.080	0.038	0.072	0.100	0.008
-0.014	0.261	-1.031	-0.071	0.358	-0.931	0.183	0.183	0.175	0.005	-0.050	-0.081	0.037	0.071	0.099	0.009
-0.010	0.276	-0.952	-0.075	0.363	-0.929	0.294	0.136	0.248	0.013	-0.040	-0.005	0.033	0.055	0.020	0.011
-0.022	0.327	-0.901	-0.079	0.370	-0.926	0.411	0.113	0.272	0.005	0.004	0.043	0.045	0.005	0.032	0.004
-0.022	0.373	-0.881	-0.085	0.379	-0.921	0.515	0.201	0.234	0.011	0.041	0.059	0.045	0.042	0.052	-0.007
-0.033	0.385	-0.901	-0.090	0.388	-0.917	0.510	0.194	0.193	0.004	0.043	0.035	0.057	0.054	0.032	-0.007
-0.060	0.377	-0.928	-0.092	0.396	-0.914	0.418	0.063	0.160	-0.020	0.028	0.004	0.084	0.047	0.005	-0.004
-0.026	0.385	-0.920	-0.095	0.402	-0.911	0.347	0.147	0.130	0.018	0.030	0.008	0.049	0.055	0.013	0.003
-0.041	0.400	-0.924	-0.096	0.407	-0.909	0.295	-0.024	0.149	0.003	0.040	0.002	0.065	0.071	0.010	0.013
-0.014	0.419	-0.920	-0.098	0.411	-0.906	0.260	0.078	0.139	0.032	0.055	0.004	0.037	0.091	0.014	0.024
-0.014	0.439	-0.940	-0.101	0.415	-0.904	0.199	0.139	0.120	0.036	0.071	-0.018	0.037	0.111	0.005	0.032
-0.022	0.446	-0.952	-0.102	0.418	-0.903	0.217	0.022	0.100	0.029	0.075	-0.032	0.043	0.119	0.016	0.046
-0.003	0.415	-0.956	-0.101	0.421	-0.901	0.160	-0.076	0.052	0.047	0.041	-0.037	0.024	0.089	0.019	0.064
-0.003	0.408	-1.007	-0.098	0.423	-0.901	0.096	-0.195	0.018	0.043	0.032	-0.089	0.024	0.081	0.070	0.080
0.051	0.400	-1.007	-0.095	0.423	-0.901	0.020	-0.068	-0.044	0.095	0.024	-0.089	0.030	0.074	0.070	0.095
0.055	0.385	-1.019	-0.091	0.422	-0.902	-0.028	-0.221	-0.055	0.094	0.009	-0.100	0.035	0.059	0.081	0.108
0.063	0.381	-0.983	-0.087	0.422	-0.902	-0.006	-0.167	-0.066	0.098	0.005	-0.064	0.043	0.055	0.045	0.117
0.082	0.377	-0.972	-0.084	0.423	-0.902	0.035	-0.078	-0.071	0.115	0.001	-0.052	0.063	0.052	0.033	0.116
0.067	0.377	-0.991	-0.080	0.424	-0.902	0.056	-0.194	-0.061	0.095	0.000	-0.072	0.048	0.052	0.053	0.114
0.067	0.350	-0.995	-0.078	0.425	-0.902	0.085	-0.044	-0.042	0.094	-0.028	-0.077	0.048	0.025	0.057	0.108
0.074	0.330	-0.991	-0.072	0.426	-0.902	0.098	-0.315	0.008	0.095	-0.049	-0.073	0.056	0.006	0.053	0.105
0.047	0.338	-0.975	-0.069	0.428	-0.901	0.112	-0.163	0.021	0.065	-0.043	-0.058	0.029	0.014	0.037	0.101
0.082	0.342	-0.979	-0.066	0.430	-0.901	0.102	-0.145	0.003	0.097	-0.041	-0.063	0.065	0.018	0.040	0.092
0.070	0.357	-0.960	-0.061	0.430	-0.901	0.051	-0.244	0.012	0.081	-0.026	-0.043	0.054	0.033	0.020	0.090
0.047	0.365	-0.952	-0.063	0.432	-0.900	0.106	0.160	-0.041	0.061	-0.020	-0.036	0.031	0.041	0.012	0.074
0.093	0.385	-0.932	-0.061	0.433	-0.899	0.084	-0.067	-0.018	0.105	-0.003	-0.017	0.078	0.061	0.008	0.066
-0.033	0.400	-0.975	-0.059	0.433	-0.899	0.010	-0.149	-0.000	-0.024	0.013	-0.060	0.049	0.076	0.035	0.062
0.051	0.392	-0.964	-0.058	0.433	-0.899	0.005	-0.016	-0.023	0.060	0.005	-0.049	0.036	0.069	0.023	0.063
0.070	0.392	-0.912	-0.057	0.434	-0.899	0.024	-0.010	-0.036	0.078	0.004	0.003	0.056	0.069	0.028	0.046
0.070	0.392	-0.912	-0.058	0.433	-0.899	-0.028	0.094	-0.025	0.080	0.004	0.003	0.056	0.069	0.028	0.051
0.005	0.392	-0.924	-0.058	0.432	-0.900	-0.062	0.027	-0.002	0.015	0.006	-0.008	0.009	0.070	0.016	0.032
0.013	0.404	-0.920	-0.061	0.431	-0.900	-0.047	0.145	-0.014	0.025	0.018	-0.004	0.001	0.082	0.020	0.017
-0.033	0.400	-0.909	-0.059	0.429	-0.902	-0.119	-0.093	0.002	-0.023	0.016	0.009	0.047	0.078	0.032	-0.000
-0.003	0.396	-0.893	-0.058	0.427	-0.902	-0.079	-0.019	-0.053	0.007	0.014	0.026	0.015	0.075	0.048	-0.011
-0.010	0.400	-0.869	-0.060	0.425	-0.903	-0.130	0.185	-0.099	0.002	0.020	0.050	0.023	0.079	0.072	-0.025
-0.064	0.450	-0.948	-0.059	0.422	-0.905	-0.174	-0.054	-0.092	-0.053	0.073	-0.027	0.077	0.129	0.006	-0.012
-0.076	0.431	-0.983	-0.051	0.416	-0.908	-0.327	-0.347	-0.102	-0.072	0.059	-0.059	0.088	0.110	0.042	-0.013
0.043	0.396	-0.924	-0.051	0.411	-0.910	-0.316	0.104	-0.193	0.048	0.030	0.002	0.032	0.076	0.018	-0.008
0.001	0.334	-0.905	-0.047	0.405	-0.913	-0.283	-0.125	-0.209	0.002	-0.027	0.024	0.010	0.014	0.038	-0.002
0.020	0.342	-0.909	-0.046	0.400	-0.916	-0.322	0.020	-0.199	0.019	-0.013	0.023	0.010	0.022	0.034	0.001
-0.007	0.357	-0.920	-0.044	0.394	-0.918	-0.325	-0.018	-0.179	-0.009	0.008	0.014	0.017	0.038	0.022	-0.008
-0.018	0.369	-0.916	-0.039	0.387	-0.921	-0.365	-0.194	-0.125	-0.025	0.027	0.020	0.029	0.050	0.026	-0.006
0.024	0.338	-0.897	-0.039	0.381	-0.924	-0.342	0.012	-0.104	0.016	0.002	0.042	0.013	0.019	0.046	-0.009
0.024	0.361	-0.905	-0.038	0.374	-0.927	-0.381	0.030	-0.078	0.016	0.033	0.037	0.014	0.043	0.038	-0.015
0.013	0.323	-0.905	-0.041	0.369	-0.929	-0.279	0.153	-0.054	0.007	-0.001	0.039	0.002	0.005	0.038	-0.013
-0.022	0.311	-0.909	-0.038	0.363	-0.931	-0.312	-0.170	0.044	-0.031	-0.006	0.037	0.032	0.007	0.035	-0.014
-0.003	0.311	-0.916	-0.038	0.357	-0.933	-0.267	0.023	0.036	-0.011	-0.001	0.031	0.013	0.006	0.027	-0.018
0.013	0.300	-0.912	-0.041	0.353	-0.935	-0.210	0.175	-0.012	0.008	-0.008	0.036	0.003	0.017	0.031	-0.025
-0.003	0.296	-0.916	-0.042	0.349	-0.936	-0.239	0.071	-0.029	-0.006	-0.007	0.034	0.013	0.021	0.027	-0.021
-0.033	0.284	-0.928	-0.043	0.344	-0.938	-0.273	0.037	-0.022	-0.037	-0.014	0.024	0.043	0.032	0.015	-0.016
-0.010	0.276	-0.920	-0.044	0.338	-0.940	-0.279	0.037	-0.002	-0.012	-0.016	0.034	0.020	0.039	0.023	-0.019
0.020	0.261	-0.916	-0.044	0.333	-0.942	-0.260	0.012	0.010	0.019	-0.027	0.040	0.010	0.055	0.027	-0.020
-0.003	0.276	-0.916	-0.044	0.327	-0.944	-0.320	0.014	0.075	-0.003	-0.005	0.042	0.013	0.039	0.028	-0.014
-0.007	0.265	-0.916	-0.045	0.321	-0.946	-0.284	0.016	0.064	-0.006	-0.011	0.044	0.017	0.050	0.028	-0.010
0.005	0.280	-0.905	-0.046	0.316	-0.948	-0.274	0.022	0.058	0.006	0.010	0.057	0.005	0.035	0.040	-0.008
0.017	0.253	-0.909	-0.045	0.311	-0.949	-0.247	-0.018	0.053	0.017	-0.012	0.054	0.006	0.061	0.036	-0.009
0.024	0.238	-0.928	-0.047	0.306	-0.951	-0.244	0.079	0.056	0.026	-0.022	0.035	0.014	0.076	0.016	-0.007
-0.014	0.238	-0.932	-0.048	0.302	-0.952	-0.224	0.018	0.043	-0.012	-0.017	0.033	0.024	0.076	0.012	-0.005
0.001	0.226	-0.928	-0.048	0.299	-0.953	-0.156	0.037	0.033	0.004	-0.025	0.037	0.009	0.087	0.016	-0.010
-0.007	0.214	-0.960	-0.049	0.296	-0.954	-0.118	0.021	0.059	-0.002	-0.034	0.007	0.017	0.099	0.015	-0.007
-0.022	0.218	-0.940	-0.046	0.294	-0.955	-0.097	-0.161	0.093	-0.020	-0.029	0.027	0.032	0.094	0.005	-0.004
0.032	0.242	-0.944	-0.048	0.292	-0.955	-0.114	0.065	0.106	0.036	-0.003	0.024	0.022	0.071	0.001	-0.001
0.009	0.230	-0.924	-0.049	0.291	-0.955	-0.019	0.028	0.085	0.014	-0.014	0.044	0.001	0.082	0.021	-0.001
0.013	0.226	-0.920	-0.051	0.291	-0.956	-0.021	0.082	0.091	0.019	-0.018	0.048	0.002	0.086	0.025	0.002
-0.007	0.214	-0.952	-0.052	0.292	-0.955	0.095	0.014	0.110	0.001	-0.031	0.016	0.017	0.098	0.007	-0.001
-0.010	0.207	-0.944	-0.053	0.293	-0.955	0.096	0.032	0.117	-0.001	-0.040	0.023	0.021	0.105	0.001	-0.004
0.009	0.222	-0.928	-0.055	0.296	-0.954	0.162	0.108	0.100	0.020	-0.028	0.038	0.002	0.090	0.017	-0.001
-0.022	0.203	-0.944	-0.055	0.299	-0.953	0.161	-0.056	0.145	-0.011	-0.050	0.021	0.033	0.109	0.001	-0.002
0.009	0.249	-0.948	-0.058	0.302	-0.952	0.164	0.157	0.125	0.024	-0.007	0.016	0.002	0.063	0.003	0.005
-0.022	0.234	-0.964	-0.056	0.304	-0.951	0.142	-0.181	0.143	-0.010	-0.025	-0.000	0.033	0.078	0.019	0.003
0.028	0.249	-0.936	-0.058	0.307	-0.950	0.160	0.082	0.114	0.042	-0.012	0.026	0.017	0.062	0.009	0.009
-0.014	0.242	-0.940	-0.057	0.311	-0.949	0.225	-0.042	0.108	-0.000	-0.024	0.021	0.026	0.070	0.005	0.005
0.001	0.249	-0.952	-0.059	0.313	-0.948	0.139	0.065	0.100	0.017	-0.019	0.008	0.010	0.062	0.006	0.006
-0.014	0.238	-0.948	-0.062	0.316	-0.947	0.186	0.115	0.070	0.004	-0.034	0.011	0.026	0.073	0.002	0.009
-0.018	0.257	-0.940	-0.062	0.319	-0.946	0.166	0.014	0.072	0.001	-0.017	0.018	0.030	0.054	0.005	0.009
0.032	0.272	-0.932	-0.065	0.322	-0.945	0.137	0.140	0.091	0.054	-0.004	0.024	0.020	0.038	0.013	0.016
-0.030	0.249	-0.960	-0.066	0.326	-0.943	0.231	0.011	0.081	-0.007	-0.032	-0.005	0.042	0.062	0.015	0.015
0.028	0.288	-0.948	-0.068	0.328	-0.942	0.141	0.098	0.039	0.053	0.004	0.006	0.016	0.023	0.003	0.020
-0.026	0.261	-0.936	-0.071	0.331	-0.941	0.165	0.164	0.010	0.002	-0.026	0.016	0.038	0.050	0.009	0.010
-0.003	0.272	-0.936	-0.071	0.333	-0.940	0.117	-0.004	0.049	0.025	-0.016	0.016	0.015	0.038	0.009	0.012
-0.033	0.253	-0.940	-0.073	0.337	-0.939	0.202	0.130	0.031	-0.003	-0.039	0.010	0.046	0.057	0.005	0.003
-0.022	0.292	-0.944	-0.072	0.339	-0.938	0.152	-0.085	0.044	0.007	-0.002	0.005	0.034	0.019	0.001	0.005
-0.026	0.296	-0.944	-0.076	0.343	-0.936	0.181	0.225	0.005	0.007	-0.002	0.003	0.038	0.015	0.001	0.002
-0.026	0.296	-0.944	-0.075	0.345	-0.935	0.164	-0.069	0.030	0.006	-0.004	0.002	0.038	0.015	0.001	0.005
-0.026	0.296	-0.940	-0.076	0.348	-0.934	0.155	0.074	-0.014	0.007	-0.007	0.005	0.038	0.015	0.005	0.007
-0.030	0.288	-0.948	-0.076	0.351	-0.933	0.137	0.039	-0.029	0.004	-0.016	-0.003	0.042	0.022	0.003	0.008
-0.033	0.300	-0.995	-0.076	0.352	-0.933	0.064	0.031	-0.046	-0.000	-0.006	-0.051	0.046	0.011	0.050	0.007
-0.033	0.272	-0.972	-0.077	0.352	-0.933	0.032	0.076	-0.072	0.001	-0.033	-0.028	0.046	0.038	0.026	0.009
-0.064	0.327	-1.019	-0.077	0.352	-0.933	0.010	0.032	-0.026	-0.030	0.021	-0.076	0.077	0.017	0.074	0.018
-0.037	0.311	-1.003	-0.078	0.352	-0.933	-0.011	0.047	-0.009	-0.002	0.005	-0.060	0.050	0.001	0.058	0.026
-0.014	0.350	-1.019	-0.080	0.353	-0.932	0.063	0.105	0.012	0.023	0.043	-0.076	0.027	0.040	0.073	0.035
-0.007	0.296	-1.027	-0.081	0.354	-0.932	0.096	0.063	0.054	0.032	-0.013	-0.085	0.020	0.014	0.081	0.038
0.009	0.300	-0.968	-0.085	0.357	-0.930	0.177	0.186	0.131	0.051	-0.012	-0.027	0.005	0.010	0.022	0.033
-0.030	0.346	-0.928	-0.087	0.362	-0.928	0.253	0.042	0.178	0.014	0.030	0.010	0.043	0.036	0.017	0.022
-0.033	0.377	-0.893	-0.089	0.368	-0.926	0.351	0.076	0.134	0.013	0.055	0.043	0.048	0.067	0.052	0.012
-0.053	0.404	-0.912	-0.092	0.373	-0.923	0.279	0.092	0.099	-0.004	0.077	0.020	0.067	0.094	0.032	0.003
-0.041	0.396	-0.928	-0.094	0.376	-0.922	0.148	0.081	0.050	0.009	0.067	0.003	0.056	0.087	0.016	0.003
-0.049	0.392	-0.948	-0.096	0.377	-0.921	0.042	0.127	0.020	0.004	0.062	-0.017	0.064	0.083	0.003	0.009
-0.053	0.369	-0.964	-0.095	0.376	-0.922	-0.032	-0.024	0.030	-0.001	0.040	-0.033	0.068	0.059	0.019	0.023
-0.030	0.361	-0.964	-0.094	0.377	-0.922	0.050	-0.083	-0.002	0.021	0.031	-0.033	0.045	0.051	0.019	0.039
-0.010	0.361	-0.995	-0.092	0.377	-0.922	0.044	-0.102	-0.010	0.038	0.031	-0.065	0.026	0.051	0.051	0.058
0.024	0.354	-1.003	-0.088	0.378	-0.922	0.021	-0.188	-0.015	0.068	0.023	-0.073	0.009	0.043	0.059	0.083
0.040	0.377	-1.027	-0.082	0.376	-0.923	-0.074	-0.279	-0.021	0.078	0.048	-0.095	0.024	0.066	0.083	0.108
0.090	0.361	-1.007	-0.076	0.375	-0.924	-0.075	-0.265	-0.066	0.122	0.034	-0.075	0.074	0.050	0.062	0.129
0.109	0.377	-1.015	-0.072	0.373	-0.925	-0.102	-0.140	-0.136	0.137	0.051	-0.081	0.093	0.066	0.070	0.142
0.132	0.342	-0.991	-0.068	0.371	-0.926	-0.111	-0.104	-0.188	0.156	0.018	-0.057	0.116	0.031	0.047	0.145
0.124	0.338	-0.999	-0.064	0.369	-0.927	-0.140	-0.136	-0.173	0.144	0.017	-0.063	0.109	0.028	0.055	0.138
0.086	0.296	-1.007	-0.057	0.367	-0.928	-0.089	-0.254	-0.172	0.099	-0.024	-0.070	0.070	0.015	0.063	0.127
0.074	0.296	-1.019	-0.052	0.365	-0.929	-0.082	-0.225	-0.145	0.082	-0.022	-0.081	0.058	0.015	0.075	0.103
0.086	0.272	-0.987	-0.052	0.365	-0.930	-0.001	0.089	-0.167	0.093	-0.045	-0.050	0.070	0.039	0.044	0.079
0.017	0.276	-0.995	-0.050	0.364	-0.930	-0.041	-0.059	-0.059	0.022	-0.041	-0.057	0.001	0.035	0.052	0.076
0.017	0.276	-0.995	-0.047	0.364	-0.930	0.020	-0.151	-0.019	0.019	-0.041	-0.057	0.000	0.036	0.052	0.071
0.097	0.319	-0.956	-0.046	0.366	-0.930	0.092	0.014	-0.032	0.100	0.000	-0.019	0.081	0.006	0.013	0.063
0.082	0.327	-0.936	-0.048	0.367	-0.929	0.074	0.111	-0.052	0.086	0.007	0.000	0.066	0.013	0.007	0.066
0.063	0.330	-0.936	-0.049	0.370	-0.928	0.140	0.100	-0.066	0.067	0.008	-0.001	0.046	0.016	0.006	0.064
0.047	0.334	-0.948	-0.050	0.372	-0.927	0.096	0.114	-0.067	0.053	0.010	-0.014	0.031	0.019	0.006	0.042
0.017	0.315	-0.948	-0.052	0.372	-0.927	0.026	0.151	-0.077	0.025	-0.010	-0.014	0.000	0.001	0.006	0.034
-0.022	0.319	-0.948	-0.049	0.371	-0.927	-0.023	-0.138	-0.036	-0.017	-0.006	-0.014	0.039	0.003	0.006	0.016
0.036	0.330	-0.920	-0.052	0.371	-0.927	-0.003	0.225	-0.103	0.044	0.006	0.013	0.019	0.014	0.021	0.007
-0.030	0.346	-0.916	-0.051	0.372	-0.927	0.022	-0.022	-0.088	-0.022	0.021	0.017	0.046	0.028	0.025	-0.000
0.005	0.354	-0.928	-0.052	0.373	-0.927	0.039	0.110	-0.159	0.013	0.028	0.005	0.012	0.035	0.013	0.004
-0.026	0.357	-0.956	-0.049	0.372	-0.927	-0.058	-0.054	-0.166	-0.020	0.032	-0.022	0.043	0.039	0.014	-0.001
0.005	0.377	-0.944	-0.047	0.369	-0.928	-0.160	-0.040	-0.199	0.008	0.055	-0.009	0.012	0.058	0.003	0.004
0.013	0.346	-0.928	-0.044	0.366	-0.930	-0.182	-0.071	-0.203	0.013	0.027	0.008	0.004	0.027	0.013	-0.003
-0.003	0.330	-0.948	-0.043	0.362	-0.931	-0.218	0.052	-0.212	-0.003	0.015	-0.010	0.020	0.011	0.007	-0.004
-0.033	0.330	-0.968	-0.041	0.358	-0.933	-0.197	-0.077	-0.181	-0.037	0.019	-0.029	0.050	0.011	0.027	-0.006
-0.014	0.307	-0.952	-0.035	0.355	-0.934	-0.147	-0.218	-0.166	-0.023	-0.002	-0.012	0.031	0.013	0.011	-0.010
0.017	0.327	-0.936	-0.031	0.352	-0.935	-0.176	-0.136	-0.153	0.004	0.021	0.005	0.001	0.007	0.004	-0.004
0.009	0.311	-0.920	-0.031	0.348	-0.937	-0.200	0.031	-0.126	-0.004	0.009	0.022	0.008	0.009	0.020	0.004
0.051	0.300	-0.932	-0.029	0.345	-0.938	-0.162	-0.088	-0.078	0.036	0.000	0.012	0.034	0.021	0.008	0.007
0.043	0.280	-0.916	-0.030	0.344	-0.939	-0.080	0.096	-0.087	0.029	-0.018	0.028	0.026	0.040	0.023	0.005
0.020	0.284	-0.928	-0.028	0.341	-0.940	-0.113	-0.047	-0.054	0.005	-0.011	0.017	0.004	0.037	0.012	0.002
0.001	0.292	-0.956	-0.027	0.339	-0.940	-0.126	-0.042	-0.035	-0.016	-0.001	-0.010	0.016	0.029	0.016	0.000
-0.003	0.292	-0.936	-0.026	0.338	-0.941	-0.057	-0.052	-0.059	-0.021	-0.000	0.010	0.020	0.030	0.003	-0.003
0.040	0.307	-0.948	-0.026	0.337	-0.941	-0.059	0.061	-0.075	0.022	0.016	-0.002	0.023	0.014	0.008	-0.005
0.017	0.288	-0.960	-0.024	0.336	-0.941	-0.005	-0.059	-0.071	-0.003	-0.003	-0.013	0.000	0.034	0.020	-0.004
0.005	0.288	-0.964	-0.021	0.335	-0.942	-0.068	-0.181	-0.049	-0.018	-0.002	-0.017	0.012	0.034	0.025	-0.000
0.013	0.269	-0.956	-0.017	0.334	-0.942	-0.034	-0.155	-0.052	-0.014	-0.020	-0.008	0.004	0.053	0.017	-0.005
0.028	0.269	-0.940	-0.017	0.333	-0.943	-0.047	-0.001	-0.057	0.001	-0.019	0.008	0.011	0.054	0.001	-0.002
0.028	0.269	-0.940	-0.016	0.332	-0.943	-0.074	-0.023	-0.029	0.001	-0.017	0.008	0.011	0.054	0.001	0.002
0.047	0.272	-0.952	-0.013	0.330	-0.944	-0.058	-0.138	-0.039	0.017	-0.012	-0.003	0.030	0.050	0.013	0.012
0.047	0.280	-0.932	-0.010	0.329	-0.944	-0.084	-0.106	-0.047	0.014	-0.003	0.018	0.030	0.042	0.007	0.018
0.090	0.269	-0.916	-0.010	0.327	-0.945	-0.058	0.027	-0.052	0.057	-0.013	0.034	0.073	0.054	0.022	0.016
0.070	0.276	-0.924	-0.012	0.327	-0.945	-0.014	0.160	-0.089	0.039	-0.005	0.027	0.053	0.046	0.014	0.011
0.020	0.242	-0.948	-0.012	0.326	-0.945	-0.064	-0.020	-0.061	-0.012	-0.038	0.004	0.003	0.081	0.009	0.011
0.024	0.269	-0.960	-0.009	0.325	-0.946	-0.048	-0.132	-0.027	-0.010	-0.010	-0.008	0.007	0.055	0.021	0.000
0.055	0.257	-0.916	-0.009	0.324	-0.946	-0.007	0.049	-0.042	0.021	-0.022	0.036	0.038	0.066	0.022	-0.007
0.024	0.272	-0.940	-0.007	0.324	-0.946	0.020	-0.082	-0.013	-0.012	-0.007	0.012	0.007	0.051	0.001	-0.004
0.032	0.272	-0.948	-0.006	0.325	-0.946	0.033	-0.053	0.004	-0.005	-0.007	0.004	0.015	0.052	0.009	-0.003
0.043	0.269	-0.936	-0.007	0.325	-0.946	0.014	0.003	0.032	0.006	-0.011	0.016	0.026	0.056	0.003	-0.002
0.047	0.272	-0.928	-0.006	0.326	-0.945	0.065	-0.037	0.026	0.010	-0.009	0.024	0.030	0.052	0.010	-0.001
0.063	0.276	-0.912	-0.007	0.328	-0.945	0.103	0.075	0.010	0.026	-0.007	0.039	0.045	0.049	0.026	0.005
0.024	0.284	-0.956	-0.005	0.330	-0.944	0.127	-0.100	0.002	-0.015	-0.001	-0.005	0.007	0.041	0.017	0.005
0.070	0.292	-0.940	-0.006	0.332	-0.943	0.091	0.075	0.016	0.033	0.005	0.010	0.053	0.034	0.001	0.006
0.040	0.296	-0.948	-0.006	0.333	-0.943	0.079	-0.032	0.022	0.001	0.007	0.002	0.022	0.030	0.009	0.004
0.047	0.280	-0.932	-0.006	0.335	-0.942	0.098	0.040	0.009	0.009	-0.010	0.017	0.029	0.046	0.007	0.010
0.040	0.288	-0.948	-0.007	0.337	-0.942	0.090	0.006	0.025	0.002	-0.004	0.001	0.022	0.039	0.009	0.013
0.063	0.272	-0.932	-0.007	0.339	-0.941	0.133	0.047	0.020	0.026	-0.022	0.016	0.045	0.055	0.007	0.009
0.086	0.276	-0.928	-0.009	0.341	-0.940	0.100	0.092	0.017	0.050	-0.020	0.020	0.068	0.051	0.011	0.011
0.017	0.284	-0.952	-0.009	0.342	-0.939	0.110	0.007	0.041	-0.019	-0.014	-0.005	0.002	0.044	0.013	0.012
0.047	0.288	-0.948	-0.009	0.343	-0.939	0.055	-0.041	0.046	0.012	-0.011	-0.001	0.029	0.041	0.009	0.008
0.047	0.288	-0.928	-0.011	0.345	-0.939	0.095	0.103	0.024	0.014	-0.013	0.018	0.029	0.041	0.011	0.002
0.036	0.284	-0.928	-0.011	0.347	-0.938	0.114	0.015	0.029	0.003	-0.019	0.017	0.018	0.045	0.011	0.011
0.047	0.288	-0.932	-0.012	0.349	-0.937	0.101	0.031	0.020	0.015	-0.017	0.012	0.029	0.042	0.007	0.009
0.074	0.296	-0.916	-0.013	0.350	-0.937	0.074	0.073	0.024	0.043	-0.010	0.027	0.056	0.034	0.022	0.012
0.036	0.307	-0.940	-0.014	0.351	-0.936	0.060	0.034	0.058	0.005	0.001	0.003	0.017	0.023	0.001	0.017
0.051	0.311	-0.940	-0.015	0.352	-0.936	0.078	0.082	0.040	0.022	0.003	0.002	0.033	0.020	0.001	0.018
0.051	0.311	-0.940	-0.018	0.353	-0.936	0.038	0.119	0.045	0.025	0.003	0.002	0.032	0.020	0.002	0.012
0.047	0.323	-0.924	-0.018	0.354	-0.935	0.090	0.034	0.027	0.022	0.013	0.017	0.028	0.009	0.014	0.016
0.036	0.296	-0.909	-0.019	0.355	-0.935	0.057	0.053	0.010	0.011	-0.015	0.032	0.017	0.036	0.030	0.013
0.051	0.311	-0.932	-0.024	0.357	-0.934	0.066	0.280	0.016	0.032	-0.001	0.008	0.032	0.021	0.006	0.003
0.020	0.288	-0.932	-0.028	0.357	-0.934	0.027	0.176	0.015	0.004	-0.024	0.007	0.001	0.044	0.006	0.003
-0.018	0.288	-0.956	-0.027	0.356	-0.934	-0.057	-0.065	0.069	-0.035	-0.023	-0.016	0.037	0.044	0.018	0.006
0.040	0.276	-0.916	-0.027	0.354	-0.935	-0.056	0.023	0.038	0.023	-0.033	0.024	0.020	0.056	0.021	0.001
0.043	0.284	-0.905	-0.029	0.353	-0.935	-0.065	0.120	-0.002	0.029	-0.023	0.036	0.024	0.049	0.033	-0.002
0.020	0.288	-0.916	-0.032	0.353	-0.935	-0.014	0.133	0.004	0.009	-0.019	0.024	0.001	0.045	0.021	0.003
0.001	0.292	-0.932	-0.032	0.351	-0.936	-0.067	0.025	0.038	-0.009	-0.013	0.008	0.019	0.041	0.005	0.001
0.017	0.288	-0.920	-0.033	0.349	-0.936	-0.076	0.020	0.040	0.007	-0.015	0.020	0.003	0.045	0.017	0.000
0.017	0.296	-0.920	-0.032	0.348	-0.937	-0.059	-0.028	0.031	0.006	-0.006	0.021	0.003	0.038	0.017	0.000
0.032	0.303	-0.912	-0.036	0.346	-0.937	-0.089	0.205	-0.000	0.026	0.004	0.029	0.012	0.030	0.025	-0.002
0.009	0.311	-0.928	-0.038	0.345	-0.938	-0.074	0.122	0.004	0.005	0.013	0.013	0.011	0.023	0.009	0.000
-0.018	0.296	-0.940	-0.039	0.344	-0.938	-0.064	0.040	-0.001	-0.021	-0.002	0.002	0.039	0.038	0.002	0.001
0.009	0.296	-0.948	-0.040	0.342	-0.939	-0.065	0.038	0.018	0.007	-0.001	-0.005	0.012	0.038	0.010	-0.001
0.009	0.276	-0.932	-0.041	0.342	-0.939	-0.015	0.099	0.004	0.009	-0.020	0.010	0.012	0.058	0.006	-0.003
0.005	0.292	-0.936	-0.042	0.342	-0.939	0.009	0.058	-0.007	0.006	-0.005	0.006	0.016	0.042	0.002	0.003
-0.014	0.276	-0.956	-0.041	0.342	-0.939	0.024	-0.091	0.007	-0.015	-0.021	-0.014	0.035	0.058	0.018	0.004
0.013	0.288	-0.932	-0.041	0.342	-0.939	0.015	0.031	-0.033	0.012	-0.009	0.010	0.009	0.046	0.005	0.006
0.028	0.269	-0.912	-0.041	0.343	-0.938	0.052	0.046	-0.052	0.027	-0.030	0.029	0.006	0.066	0.025	0.005
0.024	0.272	-0.920	-0.041	0.343	-0.938	0.022	-0.003	-0.021	0.023	-0.026	0.020	0.002	0.062	0.017	0.009
-0.003	0.257	-0.936	-0.042	0.345	-0.938	0.073	0.101	-0.003	-0.002	-0.043	0.004	0.025	0.077	0.001	0.015
0.009	0.272	-0.948	-0.043	0.346	-0.937	0.092	0.019	0.035	0.010	-0.029	-0.009	0.014	0.062	0.011	0.014
0.036	0.284	-0.936	-0.044	0.349	-0.936	0.161	0.077	0.030	0.039	-0.020	0.002	0.013	0.050	0.000	0.016
0.001	0.280	-0.952	-0.045	0.353	-0.935	0.209	0.039	0.012	0.005	-0.028	-0.015	0.022	0.054	0.016	0.021
0.024	0.284	-0.944	-0.044	0.356	-0.933	0.195	-0.053	0.026	0.027	-0.028	-0.009	0.001	0.050	0.008	0.023
0.024	0.272	-0.916	-0.046	0.360	-0.932	0.228	0.121	-0.036	0.029	-0.043	0.017	0.001	0.061	0.020	0.020
0.024	0.272	-0.916	-0.047	0.364	-0.930	0.198	0.074	-0.035	0.030	-0.047	0.016	0.001	0.061	0.020	0.021
0.005	0.280	-0.956	-0.047	0.368	-0.929	0.245	0.021	-0.041	0.010	-0.044	-0.025	0.019	0.053	0.019	0.017
-0.003	0.272	-0.972	-0.047	0.372	-0.927	0.226	0.020	-0.029	0.003	-0.055	-0.043	0.027	0.060	0.035	0.017
-0.007	0.300	-0.956	-0.048	0.376	-0.925	0.246	0.087	0.011	0.000	-0.033	-0.029	0.032	0.032	0.020	0.019
-0.007	0.303	-0.968	-0.051	0.381	-0.923	0.284	0.114	0.060	0.003	-0.034	-0.043	0.032	0.028	0.032	0.025
-0.003	0.315	-0.991	-0.053	0.387	-0.920	0.350	0.121	0.098	0.009	-0.029	-0.069	0.028	0.016	0.056	0.031
0.001	0.327	-1.019	-0.057	0.394	-0.917	0.385	0.151	0.117	0.016	-0.024	-0.100	0.024	0.005	0.084	0.038
0.001	0.334	-0.999	-0.061	0.400	-0.914	0.383	0.194	0.139	0.021	-0.023	-0.083	0.024	0.004	0.065	0.040
0.001	0.346	-0.983	-0.067	0.408	-0.911	0.445	0.220	0.184	0.026	-0.019	-0.071	0.024	0.015	0.049	0.033
-0.010	0.330	-0.932	-0.070	0.418	-0.906	0.556	0.099	0.221	0.018	-0.044	-0.024	0.035	0.000	0.001	0.023
-0.022	0.354	-0.873	-0.072	0.428	-0.901	0.624	0.039	0.198	0.008	-0.032	0.030	0.046	0.023	0.060	0.014
-0.022	0.396	-0.861	-0.074	0.441	-0.895	0.688	0.030	0.152	0.010	-0.001	0.036	0.045	0.066	0.072	0.008
-0.018	0.415	-0.853	-0.078	0.451	-0.889	0.625	0.166	0.148	0.018	0.007	0.038	0.041	0.085	0.079	0.011
-0.022	0.442	-0.893	-0.082	0.462	-0.883	0.604	0.139	0.179	0.018	0.023	-0.007	0.044	0.112	0.039	0.021
-0.010	0.470	-0.897	-0.086	0.471	-0.878	0.519	0.130	0.232	0.033	0.042	-0.016	0.032	0.139	0.035	0.039
-0.003	0.493	-0.909	-0.089	0.479	-0.874	0.481	0.035	0.232	0.043	0.057	-0.032	0.024	0.162	0.023	0.054
0.032	0.543	-0.912	-0.092	0.485	-0.870	0.367	0.074	0.210	0.081	0.101	-0.040	0.011	0.212	0.018	0.067
0.020	0.551	-0.912	-0.093	0.490	-0.867	0.324	-0.004	0.183	0.070	0.103	-0.043	0.000	0.220	0.018	0.086
0.020	0.562	-0.920	-0.094	0.495	-0.864	0.277	0.032	0.110	0.072	0.110	-0.053	0.000	0.232	0.010	0.104
0.063	0.543	-0.948	-0.093	0.497	-0.863	0.128	-0.096	0.057	0.112	0.088	-0.082	0.043	0.212	0.017	0.118
0.067	0.527	-0.964	-0.092	0.497	-0.863	0.015	-0.010	-0.007	0.115	0.072	-0.098	0.047	0.197	0.033	0.132
0.090	0.512	-0.968	-0.090	0.497	-0.863	-0.023	-0.085	-0.038	0.136	0.057	-0.101	0.070	0.181	0.037	0.140
0.082	0.520	-0.960	-0.087	0.496	-0.864	-0.043	-0.071	-0.078	0.126	0.065	-0.093	0.063	0.189	0.029	0.141
0.074	0.508	-0.932	-0.082	0.495	-0.865	-0.079	-0.223	-0.064	0.113	0.055	-0.064	0.055	0.177	0.001	0.143
0.082	0.485	-0.948	-0.081	0.493	-0.866	-0.084	0.025	-0.120	0.120	0.033	-0.079	0.062	0.154	0.016	0.132
0.097	0.458	-0.964	-0.073	0.491	-0.868	-0.138	-0.343	-0.116	0.128	0.008	-0.092	0.078	0.127	0.032	0.123
0.055	0.439	-0.956	-0.071	0.488	-0.870	-0.148	-0.031	-0.136	0.083	-0.009	-0.083	0.036	0.108	0.024	0.118
0.067	0.400	-0.928	-0.068	0.485	-0.872	-0.171	-0.120	-0.070	0.092	-0.045	-0.053	0.047	0.069	0.003	0.107
0.067	0.400	-0.928	-0.067	0.483	-0.873	-0.137	-0.009	-0.066	0.090	-0.042	-0.052	0.048	0.069	0.003	0.092
0.043	0.404	-0.936	-0.066	0.481	-0.874	-0.085	-0.009	-0.056	0.066	-0.037	-0.059	0.025	0.072	0.006	0.087
0.040	0.435	-0.928	-0.064	0.480	-0.875	-0.074	-0.062	-0.030	0.061	-0.004	-0.050	0.021	0.103	0.002	0.086
0.051	0.435	-0.924	-0.061	0.478	-0.876	-0.076	-0.146	-0.013	0.069	-0.003	-0.045	0.033	0.102	0.005	0.082
0.078	0.435	-0.897	-0.061	0.477	-0.877	-0.086	0.051	-0.013	0.097	-0.001	-0.017	0.060	0.101	0.033	0.079
0.070	0.442	-0.873	-0.064	0.476	-0.877	-0.054	0.164	0.015	0.092	0.008	0.007	0.052	0.108	0.057	0.077
0.043	0.435	-0.893	-0.065	0.475	-0.878	-0.024	0.092	0.022	0.066	0.001	-0.013	0.025	0.099	0.037	0.058
0.032	0.427	-0.909	-0.070	0.476	-0.877	0.035	0.282	-0.015	0.059	-0.007	-0.029	0.014	0.090	0.021	0.039
-0.053	0.435	-0.901	-0.070	0.474	-0.878	-0.065	-0.024	0.020	-0.026	0.002	-0.020	0.070	0.096	0.029	0.028
-0.014	0.435	-0.849	-0.069	0.474	-0.878	-0.027	-0.010	-0.076	0.012	0.002	0.031	0.032	0.095	0.080	0.010
0.001	0.470	-0.893	-0.068	0.473	-0.879	-0.067	0.036	-0.126	0.026	0.038	-0.011	0.017	0.128	0.037	0.002
-0.053	0.450	-0.893	-0.065	0.471	-0.880	-0.106	-0.081	-0.141	-0.030	0.020	-0.010	0.071	0.108	0.037	0.004
-0.003	0.466	-0.901	-0.065	0.467	-0.882	-0.253	0.081	-0.164	0.020	0.040	-0.016	0.021	0.123	0.029	0.007
-0.033	0.435	-0.912	-0.061	0.462	-0.885	-0.275	-0.127	-0.149	-0.015	0.014	-0.025	0.052	0.091	0.017	0.005
-0.003	0.423	-0.905	-0.057	0.456	-0.888	-0.361	-0.157	-0.163	0.011	0.008	-0.014	0.022	0.079	0.024	0.015
0.009	0.404	-0.893	-0.052	0.450	-0.892	-0.332	-0.142	-0.174	0.018	-0.006	0.001	0.010	0.059	0.036	0.009
0.017	0.412	-0.905	-0.050	0.443	-0.895	-0.374	-0.040	-0.178	0.023	0.009	-0.007	0.002	0.066	0.024	0.013
-0.014	0.365	-0.912	-0.048	0.435	-0.899	-0.438	-0.048	-0.152	-0.010	-0.030	-0.011	0.033	0.019	0.016	0.011
0.017	0.350	-0.897	-0.045	0.427	-0.903	-0.464	-0.079	-0.139	0.018	-0.037	0.009	0.002	0.003	0.032	0.005
0.013	0.357	-0.897	-0.042	0.420	-0.907	-0.398	-0.059	-0.119	0.012	-0.022	0.012	0.005	0.010	0.032	0.007
-0.003	0.357	-0.885	-0.042	0.414	-0.909	-0.314	0.017	-0.129	-0.004	-0.016	0.027	0.021	0.009	0.043	0.007
0.040	0.381	-0.909	-0.041	0.410	-0.911	-0.238	0.040	-0.116	0.037	0.011	0.005	0.022	0.032	0.020	-0.001
0.001	0.373	-0.901	-0.044	0.405	-0.913	-0.284	0.218	-0.098	0.002	0.009	0.015	0.016	0.023	0.027	-0.000
-0.026	0.361	-0.909	-0.041	0.403	-0.914	-0.095	-0.141	-0.064	-0.028	-0.001	0.007	0.043	0.010	0.019	0.003
0.009	0.377	-0.924	-0.042	0.399	-0.916	-0.196	0.079	-0.024	0.008	0.018	-0.007	0.007	0.025	0.003	-0.006
0.001	0.334	-0.924	-0.041	0.396	-0.917	-0.159	-0.062	0.035	-0.001	-0.021	-0.006	0.015	0.019	0.003	0.001
-0.018	0.346	-0.952	-0.037	0.392	-0.919	-0.195	-0.214	0.036	-0.024	-0.006	-0.032	0.034	0.008	0.025	0.013
0.043	0.327	-0.912	-0.038	0.390	-0.920	-0.097	0.071	-0.011	0.039	-0.023	0.008	0.029	0.028	0.014	0.012
0.043	0.327	-0.912	-0.039	0.388	-0.921	-0.110	0.078	-0.020	0.040	-0.021	0.008	0.029	0.029	0.014	0.020
-0.003	0.354	-0.948	-0.038	0.385	-0.922	-0.147	-0.096	0.009	-0.008	0.009	-0.026	0.017	0.003	0.022	0.022
0.055	0.342	-0.909	-0.037	0.382	-0.924	-0.189	-0.026	-0.026	0.049	0.001	0.015	0.041	0.016	0.017	0.019
0.005	0.354	-0.928	-0.036	0.378	-0.925	-0.223	-0.017	-0.050	-0.002	0.017	-0.004	0.008	0.005	0.002	0.011
0.032	0.327	-0.916	-0.036	0.373	-0.927	-0.231	0.054	-0.072	0.026	-0.006	0.010	0.019	0.032	0.009	0.013
-0.003	0.338	-0.940	-0.034	0.368	-0.929	-0.274	-0.074	-0.071	-0.010	0.011	-0.012	0.015	0.021	0.015	0.005
0.024	0.319	-0.920	-0.033	0.365	-0.930	-0.177	-0.023	-0.072	0.015	-0.004	0.009	0.012	0.041	0.005	0.006
0.009	0.315	-0.932	-0.031	0.360	-0.932	-0.248	-0.062	-0.068	-0.002	-0.003	-0.001	0.002	0.045	0.007	0.003
0.020	0.296	-0.924	-0.031	0.357	-0.933	-0.148	0.050	-0.079	0.010	-0.020	0.007	0.009	0.065	0.001	0.003
0.017	0.288	-0.932	-0.031	0.354	-0.935	-0.157	0.037	-0.067	0.006	-0.025	0.000	0.006	0.073	0.008	0.004
-0.007	0.315	-0.964	-0.031	0.352	-0.936	-0.123	-0.023	-0.035	-0.017	0.004	-0.031	0.017	0.046	0.039	0.008
0.028	0.303	-0.928	-0.030	0.350	-0.936	-0.091	-0.012	-0.033	0.017	-0.006	0.005	0.018	0.058	0.004	0.005
0.032	0.307	-0.928	-0.032	0.349	-0.937	-0.049	0.119	-0.041	0.023	-0.001	0.005	0.023	0.055	0.004	0.008
0.005	0.288	-0.924	-0.033	0.349	-0.936	0.013	0.065	-0.038	-0.003	-0.021	0.009	0.004	0.074	0.000	0.010
0.028	0.315	-0.924	-0.033	0.349	-0.936	0.002	0.049	-0.021	0.021	0.006	0.009	0.020	0.047	0.000	0.009
0.017	0.280	-0.932	-0.032	0.349	-0.937	0.004	-0.038	-0.017	0.008	-0.028	0.001	0.008	0.082	0.008	0.005
0.024	0.284	-0.912	-0.033	0.348	-0.937	-0.043	0.052	-0.000	0.017	-0.024	0.020	0.017	0.078	0.012	0.009
0.013	0.272	-0.920	-0.033	0.349	-0.937	0.049	-0.008	-0.013	0.005	-0.036	0.012	0.005	0.090	0.004	0.008
0.017	0.311	-0.936	-0.033	0.348	-0.937	-0.025	0.032	-0.011	0.010	0.003	-0.003	0.010	0.051	0.012	0.007
0.024	0.269	-0.928	-0.033	0.349	-0.937	0.032	-0.003	-0.019	0.017	-0.040	0.004	0.018	0.094	0.004	0.008
0.009	0.296	-0.932	-0.032	0.348	-0.937	-0.030	-0.028	-0.015	0.001	-0.012	0.000	0.002	0.067	0.008	0.009
0.024	0.288	-0.924	-0.032	0.348	-0.937	0.014	-0.002	-0.020	0.016	-0.020	0.008	0.018	0.075	0.000	0.011
0.020	0.292	-0.916	-0.030	0.348	-0.937	0.009	-0.064	-0.017	0.011	-0.017	0.016	0.014	0.071	0.008	0.010
0.036	0.284	-0.916	-0.032	0.349	-0.937	0.025	0.125	-0.027	0.028	-0.025	0.016	0.030	0.079	0.008	0.010
0.017	0.292	-0.932	-0.033	0.349	-0.937	0.026	0.049	-0.010	0.010	-0.017	-0.000	0.011	0.071	0.008	0.009
0.009	0.292	-0.932	-0.033	0.350	-0.936	0.049	0.034	-0.042	0.002	-0.018	-0.001	0.003	0.072	0.008	0.009
0.013	0.303	-0.948	-0.032	0.350	-0.936	-0.003	-0.044	-0.020	0.005	-0.006	-0.016	0.008	0.060	0.024	0.005
0.005	0.311	-0.944	-0.032	0.350	-0.936	0.029	0.049	-0.058	-0.003	0.001	-0.012	0.000	0.052	0.019	0.008
0.005	0.311	-0.944	-0.032	0.350	-0.936	0.018	-0.023	-0.049	-0.004	0.001	-0.012	0.000	0.052	0.019	0.008
0.032	0.292	-0.932	-0.033	0.351	-0.936	0.022	0.115	-0.070	0.025	-0.019	-0.001	0.028	0.072	0.008	0.009
0.005	0.303	-0.944	-0.034	0.351	-0.936	0.055	0.081	-0.059	-0.001	-0.008	-0.013	0.001	0.060	0.019	0.007
0.020	0.307	-0.944	-0.034	0.352	-0.935	0.032	0.028	-0.048	0.014	-0.005	-0.013	0.016	0.056	0.019	0.012
-0.010	0.307	-0.960	-0.032	0.353	-0.935	0.046	-0.077	-0.039	-0.019	-0.005	-0.029	0.014	0.056	0.035	0.008
0.028	0.303	-0.944	-0.033	0.354	-0.935	0.050	0.091	-0.071	0.021	-0.010	-0.013	0.024	0.060	0.019	0.008
0.005	0.319	-0.952	-0.033	0.354	-0.935	0.049	0.002	-0.080	-0.003	0.004	-0.021	0.001	0.045	0.027	0.010
0.009	0.300	-0.944	-0.031	0.354	-0.935	-0.008	-0.060	-0.062	-0.001	-0.015	-0.013	0.006	0.065	0.019	0.014
0.032	0.307	-0.944	-0.032	0.355	-0.934	0.035	0.081	-0.081	0.022	-0.008	-0.013	0.029	0.057	0.019	0.014
0.017	0.315	-0.952	-0.031	0.355	-0.934	-0.000	-0.009	-0.063	0.006	0.000	-0.021	0.014	0.050	0.027	0.018
0.032	0.307	-0.944	-0.031	0.356	-0.934	0.081	0.026	-0.059	0.021	-0.009	-0.014	0.029	0.058	0.019	0.020
0.024	0.311	-0.968	-0.033	0.358	-0.933	0.085	0.144	-0.072	0.015	-0.007	-0.038	0.021	0.054	0.043	0.017
0.009	0.315	-0.960	-0.032	0.359	-0.933	0.104	-0.006	-0.048	-0.001	-0.005	-0.031	0.006	0.050	0.035	0.019
0.017	0.307	-0.944	-0.031	0.362	-0.932	0.133	-0.040	-0.032	0.006	-0.015	-0.016	0.014	0.058	0.020	0.016
0.028	0.319	-0.948	-0.030	0.364	-0.931	0.149	-0.018	-0.027	0.017	-0.006	-0.021	0.026	0.047	0.024	0.015
0.017	0.303	-0.944	-0.030	0.366	-0.930	0.123	0.007	-0.008	0.005	-0.024	-0.018	0.015	0.063	0.020	0.021
0.032	0.307	-0.944	-0.029	0.368	-0.929	0.112	-0.045	0.005	0.019	-0.022	-0.019	0.030	0.059	0.019	0.021
0.047	0.307	-0.932	-0.031	0.370	-0.928	0.104	0.099	-0.015	0.036	-0.024	-0.008	0.046	0.059	0.008	0.022
0.028	0.292	-0.920	-0.030	0.373	-0.927	0.144	-0.041	0.020	0.016	-0.042	0.003	0.027	0.075	0.004	0.025
0.040	0.303	-0.916	-0.031	0.375	-0.927	0.131	0.073	0.028	0.029	-0.033	0.006	0.038	0.064	0.008	0.022
0.043	0.296	-0.905	-0.033	0.377	-0.926	0.123	0.066	0.047	0.034	-0.042	0.017	0.042	0.072	0.019	0.018
0.024	0.303	-0.905	-0.035	0.378	-0.925	0.092	0.115	0.037	0.017	-0.036	0.016	0.023	0.064	0.019	0.015
0.020	0.311	-0.912	-0.038	0.380	-0.924	0.089	0.173	0.033	0.017	-0.030	0.007	0.019	0.056	0.011	0.009
0.005	0.315	-0.916	-0.041	0.381	-0.924	0.079	0.133	0.025	0.004	-0.027	0.003	0.004	0.052	0.006	0.004
-0.007	0.323	-0.920	-0.043	0.383	-0.923	0.089	0.104	0.015	-0.006	-0.021	-0.002	0.007	0.045	0.002	0.002
-0.003	0.330	-0.920	-0.044	0.383	-0.923	0.052	0.046	0.017	-0.001	-0.014	-0.002	0.003	0.037	0.002	-0.006
-0.010	0.323	-0.928	-0.046	0.384	-0.922	0.053	0.141	0.006	-0.006	-0.023	-0.011	0.011	0.045	0.005	0.002
-0.030	0.300	-0.912	-0.046	0.385	-0.922	0.049	-0.047	0.045	-0.026	-0.047	0.005	0.030	0.068	0.011	-0.003
0.040	0.307	-0.920	-0.048	0.387	-0.921	0.095	0.134	0.012	0.046	-0.041	-0.004	0.039	0.059	0.003	0.000
-0.045	0.311	-0.924	-0.048	0.388	-0.921	0.080	0.001	0.006	-0.039	-0.038	-0.008	0.045	0.055	0.000	-0.002
0.009	0.300	-0.920	-0.050	0.390	-0.919	0.127	0.142	0.003	0.017	-0.052	-0.006	0.009	0.066	0.004	0.003
-0.026	0.300	-0.928	-0.051	0.391	-0.919	0.086	0.031	0.009	-0.017	-0.054	-0.014	0.026	0.065	0.004	-0.004
-0.010	0.319	-0.912	-0.052	0.394	-0.918	0.136	0.040	0.003	-0.001	-0.037	0.000	0.010	0.045	0.012	0.002
-0.010	0.323	-0.928	-0.053	0.396	-0.917	0.156	0.107	0.006	0.001	-0.036	-0.017	0.010	0.040	0.004	-0.000
-0.026	0.319	-0.948	-0.054	0.400	-0.915	0.199	0.059	-0.009	-0.014	-0.043	-0.038	0.025	0.043	0.024	0.003
-0.026	0.311	-0.960	-0.055	0.403	-0.914	0.180	0.040	0.018	-0.013	-0.054	-0.051	0.025	0.050	0.036	0.011
-0.026	0.323	-0.956	-0.056	0.406	-0.912	0.180	0.048	0.036	-0.012	-0.045	-0.049	0.024	0.038	0.032	0.016
0.001	0.338	-0.964	-0.059	0.408	-0.911	0.148	0.129	0.063	0.018	-0.032	-0.058	0.003	0.022	0.040	0.030
-0.007	0.350	-0.972	-0.061	0.411	-0.910	0.184	0.084	0.072	0.012	-0.024	-0.067	0.004	0.009	0.048	0.039
0.028	0.342	-0.968	-0.067	0.415	-0.908	0.216	0.330	0.038	0.053	-0.035	-0.066	0.031	0.016	0.044	0.047
0.001	0.307	-0.964	-0.073	0.419	-0.905	0.238	0.289	0.071	0.031	-0.074	-0.064	0.005	0.050	0.041	0.045
-0.010	0.330	-0.964	-0.077	0.425	-0.902	0.364	0.206	0.159	0.025	-0.057	-0.067	0.006	0.027	0.041	0.036
-0.033	0.377	-0.940	-0.084	0.433	-0.897	0.497	0.302	0.178	0.008	-0.019	-0.049	0.029	0.020	0.017	0.019
-0.053	0.408	-0.881	-0.086	0.444	-0.892	0.641	0.033	0.173	-0.009	0.001	0.005	0.047	0.051	0.042	0.009
-0.057	0.423	-0.861	-0.089	0.456	-0.886	0.663	0.061	0.148	-0.011	0.005	0.018	0.050	0.066	0.062	0.005
-0.041	0.423	-0.865	-0.091	0.467	-0.880	0.669	0.056	0.159	0.007	-0.007	0.008	0.035	0.067	0.058	0.010
-0.030	0.435	-0.869	-0.096	0.477	-0.874	0.593	0.206	0.191	0.023	-0.005	-0.002	0.023	0.079	0.054	0.024
-0.010	0.458	-0.885	-0.100	0.486	-0.868	0.561	0.148	0.206	0.047	0.009	-0.024	0.003	0.102	0.038	0.043
-0.014	0.485	-0.905	-0.103	0.495	-0.863	0.502	0.065	0.216	0.046	0.027	-0.048	0.007	0.129	0.018	0.057
-0.003	0.527	-0.916	-0.107	0.501	-0.859	0.396	0.119	0.174	0.061	0.063	-0.064	0.005	0.172	0.007	0.059
0.001	0.543	-0.889	-0.108	0.506	-0.856	0.325	0.024	0.122	0.066	0.073	-0.040	0.010	0.188	0.035	0.070
-0.049	0.566	-0.912	-0.105	0.508	-0.855	0.105	-0.204	0.076	0.013	0.095	-0.065	0.040	0.212	0.011	0.085
0.024	0.555	-0.932	-0.103	0.507	-0.855	-0.030	-0.114	0.037	0.084	0.084	-0.084	0.033	0.200	0.009	0.102
0.040	0.543	-0.979	-0.100	0.504	-0.858	-0.198	-0.158	-0.009	0.097	0.075	-0.129	0.048	0.189	0.056	0.113
0.090	0.512	-0.952	-0.097	0.500	-0.860	-0.210	-0.101	-0.053	0.144	0.048	-0.099	0.098	0.159	0.028	0.129
0.055	0.462	-0.936	-0.095	0.496	-0.863	-0.256	-0.030	-0.081	0.107	0.002	-0.081	0.064	0.109	0.012	0.128
0.051	0.462	-0.924	-0.093	0.493	-0.865	-0.204	-0.051	-0.100	0.101	0.005	-0.067	0.060	0.109	0.000	0.123
0.040	0.423	-0.916	-0.092	0.489	-0.868	-0.228	0.006	-0.068	0.089	-0.029	-0.057	0.049	0.071	0.008	0.102
0.040	0.408	-0.936	-0.092	0.486	-0.869	-0.143	0.058	-0.064	0.089	-0.042	-0.075	0.048	0.055	0.013	0.095
-0.007	0.392	-0.940	-0.090	0.483	-0.871	-0.152	-0.105	-0.013	0.041	-0.055	-0.077	0.000	0.040	0.016	0.085
0.032	0.388	-0.916	-0.090	0.482	-0.872	-0.063	0.041	-0.009	0.079	-0.057	-0.053	0.039	0.035	0.008	0.083
0.005	0.377	-0.901	-0.091	0.480	-0.872	-0.069	0.032	0.015	0.053	-0.067	-0.037	0.017	0.023	0.026	0.076
0.040	0.404	-0.893	-0.094	0.480	-0.872	0.022	0.229	-0.013	0.091	-0.041	-0.029	0.053	0.050	0.036	0.079
0.009	0.419	-0.905	-0.095	0.480	-0.872	0.007	0.053	0.027	0.061	-0.025	-0.041	0.022	0.067	0.025	0.074
0.013	0.442	-0.912	-0.096	0.481	-0.871	0.071	0.064	0.031	0.066	-0.003	-0.050	0.026	0.093	0.018	0.067
-0.010	0.450	-0.936	-0.099	0.481	-0.871	-0.023	0.193	0.035	0.047	0.005	-0.073	0.006	0.102	0.004	0.049
-0.045	0.446	-0.909	-0.098	0.481	-0.871	0.020	-0.071	0.036	0.011	0.001	-0.046	0.027	0.099	0.024	0.028
-0.057	0.458	-0.869	-0.099	0.480	-0.872	-0.043	0.058	-0.021	0.000	0.013	-0.006	0.039	0.110	0.065	0.012
-0.083	0.473	-0.842	-0.098	0.480	-0.872	-0.020	-0.036	-0.058	-0.028	0.029	0.022	0.066	0.126	0.096	0.005
-0.057	0.489	-0.861	-0.096	0.478	-0.873	-0.134	-0.063	-0.073	-0.002	0.046	0.004	0.039	0.141	0.078	0.003
-0.026	0.481	-0.885	-0.097	0.476	-0.874	-0.133	0.142	-0.115	0.030	0.041	-0.018	0.010	0.132	0.056	0.011
-0.049	0.458	-0.897	-0.095	0.472	-0.876	-0.205	-0.046	-0.130	0.004	0.021	-0.028	0.034	0.107	0.046	0.017
-0.022	0.473	-0.916	-0.094	0.466	-0.880	-0.361	0.048	-0.127	0.031	0.042	-0.044	0.009	0.121	0.028	0.025
-0.068	0.431	-0.909	-0.095	0.460	-0.883	-0.344	0.115	-0.186	-0.015	0.005	-0.034	0.057	0.076	0.037	0.022
-0.018	0.446	-0.905	-0.092	0.453	-0.887	-0.411	-0.063	-0.184	0.032	0.028	-0.026	0.008	0.089	0.043	0.017
-0.033	0.427	-0.901	-0.089	0.445	-0.891	-0.484	0.000	-0.206	0.014	0.016	-0.018	0.024	0.068	0.049	0.010
-0.072	0.427	-0.924	-0.087	0.435	-0.896	-0.584	-0.071	-0.188	-0.027	0.027	-0.036	0.064	0.066	0.026	0.012
-0.037	0.404	-0.909	-0.082	0.426	-0.901	-0.529	-0.169	-0.186	0.003	0.012	-0.015	0.031	0.042	0.043	0.005
-0.033	0.392	-0.905	-0.080	0.417	-0.906	-0.519	-0.004	-0.184	0.005	0.010	-0.007	0.028	0.030	0.048	0.001
-0.018	0.346	-0.865	-0.079	0.410	-0.909	-0.397	0.015	-0.170	0.019	-0.030	0.036	0.015	0.017	0.087	-0.000
-0.033	0.350	-0.893	-0.077	0.403	-0.912	-0.379	-0.023	-0.126	0.002	-0.019	0.011	0.032	0.014	0.060	-0.001
-0.057	0.334	-0.912	-0.076	0.397	-0.915	-0.340	-0.017	-0.107	-0.023	-0.028	-0.005	0.058	0.030	0.040	-0.004
-0.030	0.369	-0.916	-0.075	0.392	-0.917	-0.280	0.010	-0.108	0.003	0.011	-0.007	0.034	0.004	0.035	-0.003
-0.041	0.342	-0.909	-0.075	0.388	-0.919	-0.221	0.014	-0.099	-0.009	-0.012	0.003	0.048	0.023	0.042	-0.005
-0.022	0.338	-0.916	-0.075	0.384	-0.920	-0.184	0.080	-0.079	0.011	-0.012	-0.003	0.033	0.028	0.032	0.000
-0.045	0.330	-0.916	-0.074	0.382	-0.921	-0.125	-0.049	-0.038	-0.014	-0.018	-0.002	0.059	0.036	0.031	-0.000
-0.030	0.319	-0.924	-0.076	0.380	-0.922	-0.104	0.123	-0.041	0.003	-0.027	-0.009	0.048	0.048	0.021	0.002
-0.030	0.330	-0.924	-0.075	0.379	-0.922	-0.057	-0.030	-0.057	0.002	-0.014	-0.009	0.052	0.037	0.019	0.002
-0.037	0.330	-0.932	-0.075	0.376	-0.924	-0.151	0.023	-0.054	-0.006	-0.011	-0.015	0.063	0.037	0.009	0.005
-0.018	0.311	-0.924	-0.075	0.374	-0.924	-0.094	0.070	-0.087	0.013	-0.029	-0.007	0.048	0.057	0.014	0.005
-0.033	0.323	-0.924	-0.075	0.372	-0.925	-0.110	0.024	-0.064	-0.002	-0.015	-0.006	0.068	0.046	0.011	0.010
-0.022	0.307	-0.916	-0.074	0.371	-0.926	-0.082	-0.019	-0.076	0.008	-0.029	0.002	0.060	0.062	0.016	0.000
-0.003	0.334	-0.936	-0.075	0.368	-0.927	-0.116	0.101	-0.053	0.028	0.000	-0.017	0.045	0.035	0.006	0.000
-0.030	0.315	-0.928	-0.076	0.367	-0.927	-0.096	0.079	-0.054	0.002	-0.017	-0.008	0.076	0.055	0.001	0.000
Avg ODBA	1.411
Vec ODBA	0.989
Avg ELBA	0.498
Avg EPBA	0.135
Speed	ODBA	VeDBA	ELBA	EPBA	StrkSpGn	StrSpGn_L	ISI
4.300	1.411	0.989	0.498	0.135	0.304	0.364	2.529
MeanPeak	0.031038
MeanLong	0.037132
MeanISI	2.529231
