# Supplementary material for: Averaged Propulsive Body Acceleration (APBA) Can Be Calculated from Biologging Tags That Incorporate Gyroscopes and Accelerometers to Estimate Swimming Speed, Hydrodynamic Drag and Energy Expenditure for Steller Sea Lions
Source: PLoS One. 2016 Jun 10;11(6):e0157326. doi: 10.1371/journal.pone.0157326 (PMC4902303; doi:10.1371/journal.pone.0157326)
Supplement: S2 Data — Each file contains a 50Hz time series. Provided are calibrated accelerometer and gyro measurements, together with the estimated gravity vector, and the estimated dynamic accelerations by the different methods. The small files with the suffix.txt are configuration files used in C++ processing. (ZIP) [file pone.0157326.s002.zip › BoniNov_18/boni4_4126_4.csv]

rawAx	rawAy	rawAz	gravX	gravY	gravZ	gyrX	gyrY	gyrZ	estAx	estAy	estAz	odbX	odbY	odbZ	spk
-0.130	0.392	-0.936	-0.156	0.392	-0.907	0.192	0.022	0.019	0.007	0.026	-0.029	0.003	0.041	0.020	-0.005
-0.110	0.338	-0.877	-0.156	0.395	-0.905	0.182	0.018	-0.000	0.026	-0.031	0.029	0.023	0.013	0.038	-0.005
-0.183	0.369	-0.928	-0.155	0.397	-0.904	0.158	-0.113	0.027	-0.049	-0.003	-0.023	0.050	0.018	0.013	-0.001
-0.118	0.369	-0.916	-0.154	0.401	-0.903	0.194	-0.042	0.020	0.016	-0.006	-0.013	0.016	0.017	0.001	-0.006
-0.160	0.381	-0.928	-0.154	0.403	-0.902	0.115	-0.014	0.048	-0.026	0.003	-0.026	0.026	0.029	0.012	-0.007
-0.137	0.330	-0.877	-0.154	0.405	-0.901	0.147	-0.006	0.060	-0.003	-0.049	0.024	0.003	0.021	0.040	-0.003
-0.126	0.365	-0.909	-0.155	0.407	-0.900	0.154	0.016	0.058	0.010	-0.017	-0.008	0.009	0.013	0.008	-0.009
-0.164	0.361	-0.928	-0.155	0.409	-0.899	0.110	-0.064	0.083	-0.029	-0.022	-0.029	0.029	0.009	0.011	-0.007
-0.164	0.361	-0.928	-0.157	0.411	-0.898	0.144	0.115	0.040	-0.027	-0.025	-0.030	0.029	0.009	0.011	-0.004
-0.149	0.373	-0.916	-0.158	0.413	-0.897	0.118	0.049	0.051	-0.010	-0.015	-0.019	0.012	0.020	0.000	-0.008
-0.133	0.361	-0.897	-0.159	0.415	-0.896	0.107	0.003	0.079	0.006	-0.028	-0.000	0.004	0.008	0.020	-0.008
-0.160	0.377	-0.916	-0.159	0.416	-0.896	0.070	-0.043	0.093	-0.021	-0.013	-0.021	0.022	0.023	0.001	-0.000
-0.153	0.377	-0.893	-0.157	0.417	-0.895	0.080	-0.158	0.105	-0.015	-0.014	0.003	0.014	0.022	0.023	0.000
-0.118	0.381	-0.909	-0.159	0.417	-0.895	0.034	0.044	0.110	0.021	-0.011	-0.013	0.021	0.025	0.007	0.000
-0.149	0.388	-0.920	-0.159	0.416	-0.895	0.008	-0.053	0.133	-0.010	-0.003	-0.025	0.009	0.032	0.005	0.008
-0.141	0.412	-0.928	-0.157	0.416	-0.896	0.005	-0.157	0.101	-0.004	0.021	-0.032	0.002	0.054	0.013	0.013
-0.118	0.381	-0.920	-0.156	0.415	-0.896	-0.009	-0.110	0.104	0.018	-0.009	-0.024	0.021	0.023	0.006	0.012
-0.130	0.377	-0.912	-0.155	0.416	-0.896	0.046	-0.057	0.074	0.006	-0.014	-0.016	0.010	0.018	0.002	0.017
-0.118	0.396	-0.901	-0.157	0.416	-0.896	0.003	0.076	0.064	0.019	0.006	-0.005	0.021	0.036	0.014	0.011
-0.122	0.400	-0.920	-0.157	0.417	-0.895	0.090	0.009	0.057	0.016	0.008	-0.025	0.017	0.040	0.006	0.010
-0.172	0.404	-0.932	-0.156	0.418	-0.895	0.046	-0.119	0.074	-0.036	0.012	-0.037	0.034	0.043	0.018	0.010
-0.126	0.423	-0.920	-0.155	0.420	-0.894	0.123	-0.071	0.086	0.010	0.029	-0.026	0.013	0.062	0.006	0.010
-0.130	0.419	-0.901	-0.155	0.422	-0.893	0.147	-0.034	0.084	0.006	0.023	-0.007	0.008	0.058	0.014	0.010
-0.122	0.404	-0.909	-0.158	0.424	-0.892	0.128	0.114	0.105	0.017	0.005	-0.017	0.015	0.042	0.006	0.018
-0.122	0.388	-0.916	-0.158	0.426	-0.891	0.139	-0.083	0.124	0.016	-0.012	-0.025	0.015	0.027	0.002	0.014
-0.130	0.392	-0.928	-0.157	0.426	-0.891	0.069	-0.079	0.131	0.008	-0.009	-0.038	0.007	0.031	0.013	0.015
-0.141	0.369	-0.885	-0.158	0.426	-0.891	0.022	-0.043	0.146	-0.003	-0.032	0.006	0.005	0.007	0.030	0.017
-0.114	0.377	-0.869	-0.158	0.426	-0.891	0.014	-0.012	0.113	0.025	-0.024	0.022	0.022	0.015	0.046	0.015
-0.110	0.388	-0.889	-0.162	0.425	-0.890	-0.029	0.186	0.095	0.032	-0.012	0.001	0.025	0.026	0.026	0.015
-0.130	0.396	-0.897	-0.163	0.423	-0.891	-0.082	0.018	0.095	0.014	-0.002	-0.006	0.006	0.034	0.018	0.018
-0.126	0.392	-0.897	-0.166	0.421	-0.892	-0.118	0.119	0.108	0.021	-0.003	-0.005	0.009	0.030	0.018	0.017
-0.137	0.396	-0.889	-0.170	0.418	-0.892	-0.105	0.148	0.112	0.013	0.003	0.003	0.003	0.033	0.026	0.008
-0.141	0.377	-0.889	-0.171	0.417	-0.893	-0.058	0.017	0.124	0.010	-0.015	0.004	0.007	0.013	0.026	0.011
-0.172	0.381	-0.889	-0.174	0.415	-0.893	-0.052	0.092	0.117	-0.018	-0.009	0.004	0.038	0.016	0.026	0.010
-0.122	0.381	-0.893	-0.174	0.414	-0.894	-0.064	-0.049	0.136	0.033	-0.008	0.001	0.012	0.015	0.022	0.011
-0.137	0.369	-0.893	-0.176	0.412	-0.894	-0.093	0.074	0.140	0.019	-0.017	0.001	0.003	0.003	0.022	0.014
-0.137	0.381	-0.885	-0.178	0.410	-0.895	-0.076	0.035	0.136	0.021	-0.003	0.010	0.003	0.013	0.029	0.012
-0.137	0.385	-0.905	-0.181	0.408	-0.895	-0.076	0.152	0.112	0.025	0.002	-0.010	0.003	0.017	0.009	0.013
-0.195	0.357	-0.905	-0.180	0.406	-0.896	-0.077	-0.112	0.149	-0.034	-0.023	-0.009	0.061	0.012	0.009	0.012
-0.122	0.350	-0.877	-0.183	0.403	-0.897	-0.143	0.129	0.106	0.043	-0.027	0.019	0.013	0.020	0.036	0.012
-0.153	0.354	-0.897	-0.184	0.401	-0.898	-0.095	-0.002	0.114	0.013	-0.021	0.001	0.018	0.017	0.016	0.009
-0.149	0.346	-0.893	-0.188	0.398	-0.898	-0.113	0.160	0.093	0.020	-0.027	0.005	0.014	0.026	0.020	0.016
-0.164	0.365	-0.916	-0.190	0.396	-0.898	-0.089	0.066	0.082	0.006	-0.005	-0.018	0.029	0.007	0.004	0.011
-0.164	0.365	-0.897	-0.191	0.394	-0.899	-0.117	0.026	0.082	0.007	-0.003	0.002	0.029	0.009	0.016	0.008
-0.160	0.342	-0.889	-0.193	0.392	-0.900	-0.095	0.105	0.057	0.013	-0.024	0.011	0.025	0.033	0.023	0.008
-0.180	0.346	-0.905	-0.194	0.389	-0.901	-0.113	0.007	0.073	-0.005	-0.018	-0.004	0.045	0.030	0.007	0.003
-0.160	0.373	-0.909	-0.197	0.386	-0.901	-0.135	0.180	0.061	0.018	0.012	-0.008	0.026	0.003	0.003	0.005
-0.203	0.369	-0.909	-0.201	0.386	-0.900	-0.040	0.237	0.014	-0.020	0.009	-0.008	0.068	0.008	0.003	0.005
-0.168	0.365	-0.905	-0.203	0.384	-0.901	-0.059	0.065	0.024	0.015	0.006	-0.004	0.033	0.012	0.006	0.005
-0.187	0.412	-0.948	-0.203	0.382	-0.901	-0.109	0.006	0.003	-0.004	0.054	-0.047	0.052	0.034	0.037	0.008
-0.195	0.381	-0.916	-0.203	0.381	-0.902	-0.069	0.004	-0.010	-0.012	0.025	-0.015	0.060	0.002	0.006	0.018
-0.149	0.385	-0.912	-0.202	0.380	-0.903	-0.093	-0.026	-0.017	0.033	0.030	-0.010	0.014	0.006	0.003	0.016
-0.149	0.357	-0.909	-0.204	0.379	-0.903	-0.051	0.163	-0.041	0.036	0.004	-0.006	0.014	0.021	0.001	0.014
-0.183	0.354	-0.928	-0.203	0.378	-0.903	-0.050	-0.090	-0.017	-0.001	0.001	-0.025	0.049	0.026	0.019	0.016
-0.191	0.350	-0.928	-0.203	0.377	-0.904	-0.071	0.007	-0.016	-0.009	-0.002	-0.024	0.057	0.031	0.019	0.013
-0.176	0.338	-0.897	-0.203	0.376	-0.904	-0.024	0.050	-0.059	0.007	-0.013	0.007	0.042	0.043	0.012	0.004
-0.160	0.350	-0.901	-0.203	0.376	-0.904	-0.038	0.035	-0.033	0.022	-0.001	0.003	0.026	0.032	0.008	0.007
-0.199	0.330	-0.916	-0.203	0.376	-0.904	-0.003	-0.028	-0.040	-0.017	-0.020	-0.012	0.065	0.052	0.008	0.007
-0.164	0.373	-0.920	-0.205	0.375	-0.904	-0.066	0.156	-0.061	0.020	0.024	-0.016	0.031	0.011	0.012	0.007
-0.176	0.354	-0.897	-0.203	0.374	-0.905	-0.075	-0.094	-0.051	0.006	0.006	0.008	0.042	0.031	0.011	0.002
-0.180	0.350	-0.897	-0.205	0.374	-0.905	-0.005	0.149	-0.068	0.004	0.002	0.008	0.047	0.035	0.011	0.003
-0.191	0.350	-0.912	-0.204	0.374	-0.905	0.014	-0.036	-0.062	-0.009	0.001	-0.008	0.059	0.036	0.005	-0.004
-0.191	0.350	-0.912	-0.204	0.374	-0.905	-0.011	0.060	-0.065	-0.008	0.001	-0.008	0.059	0.036	0.005	-0.001
-0.195	0.338	-0.901	-0.203	0.375	-0.905	0.026	-0.052	-0.038	-0.013	-0.011	0.004	0.063	0.049	0.006	-0.000
-0.164	0.334	-0.912	-0.204	0.375	-0.904	0.015	0.063	-0.054	0.018	-0.015	-0.009	0.032	0.053	0.006	0.002
-0.180	0.334	-0.905	-0.204	0.375	-0.904	-0.020	0.050	-0.042	0.003	-0.015	-0.001	0.048	0.054	0.001	0.002
-0.180	0.365	-0.905	-0.204	0.375	-0.904	0.025	0.004	-0.053	0.003	0.016	-0.001	0.049	0.024	0.001	0.010
-0.183	0.346	-0.905	-0.203	0.376	-0.904	0.016	-0.003	-0.080	-0.002	-0.005	-0.001	0.053	0.044	0.001	0.005
-0.160	0.327	-0.912	-0.204	0.377	-0.904	0.022	0.109	-0.079	0.023	-0.025	-0.009	0.030	0.064	0.007	0.009
-0.195	0.334	-0.928	-0.202	0.377	-0.904	0.047	-0.122	-0.039	-0.015	-0.018	-0.025	0.065	0.057	0.023	0.012
-0.153	0.323	-0.905	-0.202	0.377	-0.904	-0.002	0.057	-0.040	0.028	-0.030	-0.002	0.023	0.069	0.000	0.015
-0.172	0.357	-0.924	-0.202	0.379	-0.903	0.068	0.022	-0.033	0.008	0.003	-0.022	0.042	0.035	0.020	0.016
-0.164	0.330	-0.901	-0.202	0.380	-0.903	0.084	-0.018	-0.050	0.015	-0.025	0.001	0.035	0.062	0.003	0.016
-0.157	0.334	-0.924	-0.203	0.381	-0.902	0.044	0.090	0.005	0.024	-0.022	-0.024	0.028	0.059	0.020	0.015
-0.191	0.330	-0.916	-0.204	0.383	-0.901	0.129	0.037	-0.003	-0.010	-0.028	-0.017	0.063	0.063	0.013	0.012
-0.168	0.365	-0.912	-0.204	0.385	-0.900	0.087	0.007	0.004	0.013	0.006	-0.015	0.040	0.029	0.009	0.011
-0.183	0.377	-0.912	-0.205	0.387	-0.899	0.134	0.070	-0.022	-0.001	0.015	-0.016	0.055	0.018	0.009	0.009
-0.180	0.354	-0.912	-0.204	0.390	-0.898	0.151	-0.021	-0.012	0.002	-0.010	-0.018	0.052	0.041	0.009	0.009
-0.168	0.361	-0.901	-0.206	0.391	-0.897	0.086	0.094	-0.019	0.016	-0.004	-0.007	0.040	0.033	0.002	0.010
-0.191	0.350	-0.909	-0.205	0.394	-0.896	0.143	-0.012	-0.008	-0.008	-0.017	-0.017	0.064	0.045	0.006	0.011
-0.168	0.373	-0.909	-0.207	0.395	-0.895	0.059	0.099	-0.029	0.017	0.005	-0.018	0.041	0.022	0.006	0.016
-0.180	0.357	-0.901	-0.206	0.397	-0.894	0.120	-0.008	-0.052	0.005	-0.013	-0.011	0.053	0.037	0.001	0.012
-0.153	0.373	-0.905	-0.207	0.399	-0.893	0.074	0.078	-0.058	0.032	0.002	-0.016	0.026	0.022	0.003	0.017
-0.191	0.346	-0.889	-0.207	0.401	-0.892	0.144	0.054	-0.064	-0.006	-0.028	-0.002	0.064	0.049	0.013	0.014
-0.168	0.369	-0.912	-0.208	0.403	-0.891	0.108	0.067	-0.053	0.018	-0.007	-0.027	0.042	0.026	0.011	0.017
-0.191	0.365	-0.916	-0.208	0.406	-0.890	0.127	0.007	-0.037	-0.005	-0.012	-0.033	0.065	0.030	0.015	0.011
-0.164	0.373	-0.889	-0.209	0.407	-0.889	0.086	0.074	-0.043	0.022	-0.006	-0.006	0.038	0.022	0.013	0.016
-0.195	0.388	-0.920	-0.208	0.409	-0.888	0.090	0.001	-0.020	-0.008	0.008	-0.039	0.069	0.007	0.019	0.018
-0.172	0.400	-0.909	-0.208	0.410	-0.888	0.061	-0.003	-0.011	0.014	0.019	-0.028	0.046	0.005	0.007	0.023
-0.160	0.400	-0.901	-0.210	0.413	-0.886	0.140	0.107	-0.038	0.027	0.016	-0.021	0.035	0.005	0.001	0.019
-0.160	0.400	-0.901	-0.208	0.416	-0.885	0.187	-0.041	-0.045	0.026	0.013	-0.023	0.036	0.005	0.001	0.020
-0.183	0.381	-0.877	-0.209	0.419	-0.884	0.154	0.066	-0.067	0.004	-0.009	-0.001	0.059	0.014	0.025	0.018
-0.180	0.396	-0.889	-0.207	0.422	-0.883	0.158	-0.075	-0.062	0.006	0.003	-0.014	0.056	0.001	0.014	0.015
-0.172	0.373	-0.881	-0.207	0.424	-0.882	0.123	0.029	-0.057	0.013	-0.022	-0.007	0.049	0.022	0.022	0.009
-0.176	0.388	-0.893	-0.206	0.427	-0.881	0.150	-0.040	-0.042	0.008	-0.009	-0.020	0.053	0.007	0.011	0.013
-0.183	0.400	-0.881	-0.205	0.429	-0.880	0.110	-0.002	-0.043	0.000	-0.000	-0.009	0.061	0.005	0.023	0.017
-0.153	0.404	-0.857	-0.205	0.431	-0.878	0.135	0.032	-0.038	0.031	0.001	0.013	0.031	0.008	0.047	0.010
-0.157	0.415	-0.865	-0.208	0.433	-0.877	0.089	0.207	-0.086	0.030	0.011	0.004	0.035	0.019	0.039	0.006
-0.218	0.412	-0.901	-0.208	0.435	-0.876	0.066	0.013	-0.088	-0.032	0.006	-0.032	0.097	0.015	0.004	0.003
-0.207	0.400	-0.905	-0.207	0.436	-0.876	0.049	0.016	-0.105	-0.021	-0.007	-0.036	0.086	0.003	0.001	-0.002
-0.207	0.381	-0.893	-0.206	0.437	-0.876	0.022	0.002	-0.116	-0.022	-0.027	-0.025	0.086	0.017	0.011	-0.006
-0.191	0.392	-0.893	-0.206	0.437	-0.876	-0.038	0.051	-0.144	-0.007	-0.016	-0.024	0.071	0.006	0.011	0.004
-0.195	0.381	-0.916	-0.207	0.436	-0.876	-0.044	0.119	-0.141	-0.010	-0.027	-0.048	0.075	0.018	0.013	0.021
-0.183	0.396	-0.956	-0.206	0.435	-0.876	-0.063	0.023	-0.075	0.001	-0.011	-0.087	0.064	0.003	0.052	0.041
-0.145	0.369	-0.975	-0.210	0.435	-0.875	0.024	0.217	-0.025	0.043	-0.038	-0.107	0.027	0.031	0.072	0.065
-0.133	0.342	-0.972	-0.215	0.438	-0.873	0.148	0.296	0.025	0.060	-0.067	-0.106	0.016	0.059	0.068	0.075
-0.110	0.350	-0.975	-0.223	0.441	-0.869	0.261	0.436	0.143	0.092	-0.063	-0.113	0.006	0.053	0.071	0.068
-0.176	0.361	-0.932	-0.231	0.449	-0.863	0.527	0.324	0.271	0.034	-0.059	-0.076	0.061	0.042	0.028	0.043
-0.226	0.423	-0.869	-0.236	0.459	-0.857	0.663	0.156	0.272	-0.011	-0.007	-0.019	0.112	0.018	0.035	0.023
-0.268	0.462	-0.830	-0.240	0.469	-0.850	0.657	0.070	0.228	-0.050	0.021	0.014	0.156	0.056	0.075	0.002
-0.230	0.493	-0.818	-0.244	0.479	-0.843	0.631	0.179	0.188	-0.006	0.042	0.019	0.119	0.086	0.087	-0.004
-0.207	0.497	-0.830	-0.249	0.486	-0.837	0.494	0.217	0.168	0.022	0.038	0.001	0.097	0.089	0.075	-0.000
-0.214	0.508	-0.845	-0.256	0.494	-0.831	0.472	0.295	0.134	0.020	0.043	-0.021	0.107	0.100	0.060	0.014
-0.233	0.524	-0.865	-0.256	0.500	-0.828	0.414	-0.059	0.133	0.001	0.052	-0.044	0.127	0.115	0.040	0.035
-0.226	0.524	-0.869	-0.254	0.506	-0.825	0.392	-0.183	0.111	0.007	0.046	-0.051	0.121	0.115	0.036	0.059
-0.157	0.547	-0.881	-0.252	0.509	-0.823	0.243	-0.166	0.088	0.074	0.065	-0.064	0.053	0.138	0.024	0.097
-0.095	0.578	-0.881	-0.247	0.511	-0.824	0.088	-0.280	0.032	0.131	0.095	-0.063	0.007	0.169	0.025	0.135
-0.026	0.570	-0.920	-0.243	0.509	-0.826	-0.153	-0.184	-0.056	0.196	0.089	-0.100	0.075	0.161	0.015	0.169
-0.026	0.570	-0.920	-0.237	0.505	-0.830	-0.281	-0.212	-0.104	0.190	0.093	-0.096	0.073	0.161	0.015	0.188
-0.045	0.527	-0.952	-0.229	0.502	-0.834	-0.223	-0.345	-0.158	0.163	0.054	-0.123	0.053	0.118	0.046	0.201
-0.033	0.473	-0.932	-0.220	0.497	-0.839	-0.306	-0.423	-0.170	0.165	0.004	-0.098	0.063	0.064	0.027	0.195
0.001	0.454	-0.932	-0.214	0.492	-0.844	-0.325	-0.248	-0.163	0.193	-0.010	-0.094	0.096	0.045	0.027	0.191
-0.010	0.419	-0.912	-0.207	0.487	-0.848	-0.316	-0.288	-0.141	0.175	-0.040	-0.069	0.083	0.010	0.007	0.184
-0.014	0.400	-0.944	-0.200	0.485	-0.851	-0.156	-0.268	-0.116	0.165	-0.057	-0.098	0.078	0.010	0.039	0.173
-0.045	0.369	-0.956	-0.196	0.483	-0.854	-0.136	-0.190	-0.092	0.129	-0.086	-0.107	0.047	0.042	0.051	0.159
-0.064	0.354	-0.960	-0.190	0.482	-0.855	0.018	-0.347	-0.002	0.104	-0.101	-0.110	0.026	0.057	0.055	0.148
-0.045	0.350	-0.936	-0.184	0.483	-0.856	0.060	-0.350	0.094	0.117	-0.105	-0.085	0.044	0.062	0.031	0.140
-0.030	0.392	-0.893	-0.181	0.485	-0.856	0.161	-0.230	0.114	0.130	-0.065	-0.042	0.059	0.020	0.012	0.136
-0.026	0.439	-0.905	-0.179	0.488	-0.854	0.207	-0.120	0.115	0.132	-0.021	-0.055	0.062	0.026	0.000	0.135
-0.033	0.466	-0.916	-0.178	0.493	-0.851	0.349	-0.095	0.100	0.123	0.000	-0.070	0.054	0.053	0.012	0.131
-0.045	0.462	-0.928	-0.176	0.498	-0.849	0.277	-0.174	0.108	0.109	-0.008	-0.084	0.041	0.048	0.024	0.127
-0.049	0.512	-0.909	-0.174	0.501	-0.847	0.243	-0.104	0.038	0.104	0.038	-0.066	0.037	0.098	0.004	0.119
-0.045	0.512	-0.889	-0.172	0.506	-0.845	0.235	-0.102	-0.039	0.105	0.034	-0.048	0.039	0.097	0.016	0.105
-0.068	0.512	-0.909	-0.171	0.509	-0.844	0.191	0.036	-0.084	0.081	0.031	-0.070	0.015	0.096	0.004	0.089
-0.091	0.497	-0.881	-0.168	0.512	-0.842	0.184	-0.109	-0.098	0.055	0.012	-0.044	0.009	0.080	0.023	0.076
-0.110	0.485	-0.897	-0.164	0.514	-0.842	0.071	-0.192	-0.074	0.031	-0.001	-0.060	0.029	0.067	0.007	0.057
-0.095	0.489	-0.881	-0.162	0.514	-0.842	0.016	-0.076	-0.053	0.045	0.002	-0.044	0.014	0.070	0.023	0.043
-0.126	0.485	-0.861	-0.159	0.516	-0.842	0.088	-0.097	-0.091	0.011	-0.003	-0.024	0.046	0.066	0.042	0.029
-0.110	0.527	-0.853	-0.157	0.516	-0.842	-0.008	-0.082	-0.115	0.024	0.039	-0.016	0.032	0.108	0.050	0.018
-0.149	0.508	-0.873	-0.153	0.515	-0.843	-0.061	-0.139	-0.110	-0.018	0.021	-0.035	0.071	0.088	0.030	0.007
-0.157	0.531	-0.901	-0.149	0.514	-0.845	-0.112	-0.206	-0.103	-0.030	0.045	-0.060	0.080	0.110	0.002	0.012
-0.133	0.535	-0.873	-0.145	0.511	-0.847	-0.190	-0.153	-0.086	-0.011	0.052	-0.030	0.058	0.113	0.030	0.013
-0.083	0.539	-0.889	-0.139	0.509	-0.850	-0.129	-0.271	-0.076	0.034	0.058	-0.044	0.009	0.116	0.014	0.017
-0.091	0.547	-0.881	-0.134	0.506	-0.852	-0.173	-0.258	-0.108	0.020	0.068	-0.034	0.018	0.123	0.021	0.023
-0.091	0.516	-0.861	-0.130	0.505	-0.854	-0.114	-0.155	-0.120	0.016	0.039	-0.012	0.019	0.091	0.041	0.026
-0.083	0.493	-0.857	-0.126	0.503	-0.855	-0.121	-0.128	-0.140	0.020	0.017	-0.007	0.013	0.067	0.044	0.029
-0.083	0.493	-0.857	-0.121	0.501	-0.857	-0.114	-0.195	-0.144	0.015	0.019	-0.005	0.014	0.067	0.044	0.015
-0.037	0.454	-0.865	-0.121	0.500	-0.858	-0.114	0.076	-0.149	0.061	-0.018	-0.012	0.030	0.027	0.036	0.009
-0.145	0.415	-0.865	-0.117	0.497	-0.860	-0.147	-0.144	-0.124	-0.050	-0.054	-0.010	0.079	0.012	0.036	0.003
-0.107	0.435	-0.877	-0.113	0.495	-0.862	-0.145	-0.170	-0.081	-0.016	-0.032	-0.020	0.042	0.007	0.023	0.004
-0.091	0.427	-0.849	-0.109	0.492	-0.864	-0.174	-0.238	-0.047	-0.005	-0.037	0.010	0.028	0.002	0.050	-0.005
-0.060	0.400	-0.845	-0.109	0.489	-0.865	-0.153	0.033	-0.043	0.026	-0.061	0.016	0.001	0.030	0.054	0.006
-0.076	0.415	-0.881	-0.108	0.487	-0.867	-0.121	-0.044	-0.007	0.009	-0.044	-0.018	0.015	0.015	0.018	0.005
-0.080	0.458	-0.889	-0.107	0.484	-0.869	-0.164	-0.060	0.048	0.005	0.002	-0.025	0.021	0.026	0.009	0.011
-0.103	0.466	-0.893	-0.105	0.482	-0.870	-0.099	-0.179	0.076	-0.021	0.012	-0.027	0.045	0.033	0.005	0.014
-0.064	0.500	-0.889	-0.102	0.480	-0.871	-0.074	-0.231	0.085	0.014	0.048	-0.022	0.008	0.067	0.009	0.019
-0.049	0.466	-0.893	-0.100	0.479	-0.872	-0.049	-0.116	0.087	0.028	0.014	-0.025	0.006	0.031	0.004	0.021
-0.041	0.477	-0.897	-0.097	0.477	-0.873	-0.101	-0.198	0.093	0.033	0.028	-0.027	0.012	0.042	0.000	0.029
-0.064	0.446	-0.901	-0.099	0.475	-0.874	-0.106	0.021	0.089	0.011	-0.001	-0.030	0.012	0.010	0.004	0.025
-0.041	0.427	-0.889	-0.095	0.472	-0.877	-0.175	-0.252	0.099	0.030	-0.017	-0.016	0.009	0.010	0.007	0.024
-0.076	0.423	-0.885	-0.094	0.468	-0.879	-0.190	-0.064	0.052	-0.006	-0.017	-0.010	0.027	0.015	0.011	0.013
-0.033	0.427	-0.865	-0.093	0.464	-0.881	-0.209	-0.075	0.043	0.035	-0.009	0.012	0.014	0.012	0.030	0.013
-0.083	0.435	-0.877	-0.092	0.461	-0.883	-0.204	-0.124	0.059	-0.016	0.002	0.003	0.037	0.005	0.018	0.006
-0.045	0.427	-0.885	-0.089	0.457	-0.885	-0.224	-0.150	0.042	0.020	-0.002	-0.003	0.000	0.014	0.009	0.016
-0.068	0.450	-0.901	-0.086	0.451	-0.888	-0.314	-0.184	0.047	-0.007	0.027	-0.015	0.025	0.009	0.007	0.017
0.005	0.431	-0.853	-0.085	0.447	-0.891	-0.243	-0.036	-0.031	0.065	0.012	0.034	0.047	0.012	0.040	0.023
-0.018	0.442	-0.881	-0.085	0.440	-0.894	-0.355	0.004	-0.020	0.042	0.030	0.010	0.023	0.001	0.012	0.016
-0.053	0.419	-0.928	-0.082	0.434	-0.897	-0.368	-0.153	0.020	0.004	0.014	-0.034	0.013	0.025	0.036	0.024
-0.068	0.400	-0.881	-0.081	0.428	-0.900	-0.315	-0.075	-0.027	-0.013	0.000	0.017	0.030	0.045	0.011	0.016
-0.003	0.415	-0.877	-0.079	0.422	-0.903	-0.349	-0.043	-0.003	0.051	0.022	0.024	0.034	0.031	0.015	0.012
-0.041	0.373	-0.885	-0.081	0.417	-0.905	-0.241	0.097	-0.018	0.014	-0.016	0.018	0.006	0.074	0.007	0.009
-0.033	0.365	-0.897	-0.080	0.412	-0.908	-0.282	-0.076	0.044	0.020	-0.019	0.009	0.000	0.083	0.006	0.022
-0.041	0.330	-0.877	-0.081	0.408	-0.909	-0.220	0.036	0.045	0.013	-0.049	0.030	0.009	0.119	0.014	0.022
0.005	0.361	-0.873	-0.083	0.404	-0.911	-0.192	0.131	0.024	0.061	-0.014	0.036	0.036	0.089	0.017	0.019
0.005	0.361	-0.873	-0.083	0.400	-0.913	-0.207	-0.031	0.036	0.061	-0.010	0.037	0.035	0.089	0.017	0.015
-0.060	0.323	-0.897	-0.083	0.397	-0.914	-0.176	0.008	0.072	-0.004	-0.045	0.015	0.032	0.129	0.007	0.013
-0.053	0.327	-0.885	-0.082	0.395	-0.915	-0.092	-0.076	0.062	0.002	-0.040	0.028	0.026	0.125	0.004	0.007
-0.053	0.311	-0.893	-0.082	0.394	-0.916	-0.051	-0.046	0.062	0.002	-0.054	0.021	0.027	0.142	0.004	-0.006
-0.037	0.323	-0.893	-0.085	0.392	-0.916	-0.071	0.157	0.037	0.020	-0.041	0.021	0.013	0.131	0.004	-0.008
-0.080	0.327	-0.916	-0.083	0.391	-0.917	-0.068	-0.126	0.038	-0.025	-0.035	-0.001	0.057	0.127	0.028	-0.003
-0.060	0.296	-0.889	-0.082	0.389	-0.918	-0.088	-0.059	0.082	-0.006	-0.064	0.027	0.039	0.159	0.001	-0.012
-0.037	0.315	-0.901	-0.086	0.388	-0.918	-0.034	0.187	0.065	0.021	-0.044	0.015	0.017	0.141	0.013	-0.014
-0.103	0.292	-0.901	-0.085	0.388	-0.918	0.043	-0.118	0.117	-0.046	-0.067	0.016	0.084	0.164	0.013	-0.014
-0.057	0.300	-0.912	-0.088	0.389	-0.917	0.036	0.127	0.112	0.003	-0.060	0.003	0.039	0.158	0.025	-0.009
-0.083	0.311	-0.912	-0.085	0.390	-0.917	0.120	-0.218	0.173	-0.026	-0.050	0.003	0.068	0.147	0.026	-0.016
-0.057	0.307	-0.936	-0.087	0.392	-0.916	0.127	0.040	0.158	0.002	-0.056	-0.021	0.042	0.151	0.049	-0.008
-0.076	0.300	-0.912	-0.086	0.396	-0.914	0.233	-0.146	0.134	-0.019	-0.067	0.002	0.063	0.160	0.026	-0.005
-0.076	0.323	-0.936	-0.085	0.399	-0.913	0.212	-0.098	0.080	-0.020	-0.048	-0.023	0.065	0.137	0.049	-0.001
-0.049	0.323	-0.948	-0.084	0.403	-0.912	0.193	-0.081	0.077	0.006	-0.051	-0.036	0.040	0.137	0.061	0.003
-0.076	0.303	-0.960	-0.083	0.406	-0.910	0.222	-0.067	0.055	-0.022	-0.074	-0.049	0.069	0.156	0.073	0.012
-0.037	0.330	-0.956	-0.083	0.409	-0.909	0.159	-0.005	0.060	0.017	-0.050	-0.047	0.032	0.130	0.069	0.026
-0.053	0.323	-0.979	-0.085	0.413	-0.907	0.264	0.082	0.068	0.003	-0.062	-0.072	0.048	0.138	0.094	0.041
-0.030	0.342	-1.003	-0.087	0.418	-0.905	0.270	0.053	0.106	0.028	-0.047	-0.098	0.025	0.120	0.118	0.055
-0.007	0.342	-1.019	-0.091	0.423	-0.901	0.356	0.192	0.101	0.055	-0.054	-0.117	0.003	0.122	0.134	0.068
-0.033	0.357	-1.015	-0.094	0.429	-0.898	0.358	0.156	0.126	0.031	-0.045	-0.117	0.031	0.107	0.131	0.075
0.001	0.369	-0.991	-0.099	0.437	-0.894	0.453	0.161	0.183	0.069	-0.041	-0.097	0.002	0.097	0.107	0.064
-0.030	0.412	-0.968	-0.102	0.445	-0.890	0.462	0.120	0.198	0.042	-0.007	-0.078	0.030	0.055	0.084	0.040
-0.087	0.450	-0.936	-0.103	0.453	-0.886	0.484	-0.006	0.127	-0.015	0.024	-0.050	0.089	0.018	0.053	0.023
-0.103	0.481	-0.877	-0.102	0.461	-0.881	0.470	-0.078	0.077	-0.031	0.047	0.005	0.107	0.012	0.006	0.001
-0.076	0.493	-0.842	-0.102	0.468	-0.878	0.410	-0.066	0.048	-0.005	0.051	0.037	0.082	0.022	0.042	-0.011
-0.087	0.489	-0.865	-0.103	0.476	-0.874	0.424	0.042	0.070	-0.015	0.041	0.010	0.096	0.017	0.018	-0.010
-0.076	0.489	-0.905	-0.103	0.483	-0.870	0.424	-0.012	0.078	-0.003	0.034	-0.034	0.087	0.016	0.021	0.008
-0.076	0.489	-0.905	-0.101	0.488	-0.867	0.342	-0.177	0.105	-0.005	0.029	-0.037	0.091	0.015	0.021	0.032
-0.026	0.493	-0.920	-0.098	0.493	-0.865	0.272	-0.236	0.095	0.041	0.029	-0.054	0.043	0.018	0.038	0.059
0.028	0.539	-0.920	-0.095	0.497	-0.863	0.234	-0.154	0.040	0.092	0.071	-0.057	0.009	0.064	0.038	0.081
0.036	0.551	-0.960	-0.090	0.500	-0.861	0.180	-0.265	0.007	0.095	0.079	-0.097	0.014	0.075	0.078	0.114
0.040	0.582	-0.968	-0.083	0.501	-0.862	0.050	-0.419	0.013	0.091	0.109	-0.105	0.016	0.105	0.087	0.142
0.117	0.597	-0.936	-0.075	0.501	-0.862	0.006	-0.402	-0.084	0.159	0.124	-0.073	0.091	0.120	0.056	0.162
0.155	0.558	-0.932	-0.067	0.501	-0.863	-0.050	-0.299	-0.151	0.191	0.086	-0.068	0.127	0.081	0.052	0.178
0.155	0.543	-0.964	-0.061	0.500	-0.864	-0.066	-0.240	-0.140	0.184	0.071	-0.098	0.125	0.065	0.083	0.192
0.163	0.527	-0.956	-0.053	0.498	-0.866	-0.111	-0.324	-0.143	0.184	0.057	-0.088	0.130	0.049	0.075	0.192
0.155	0.524	-0.968	-0.047	0.495	-0.868	-0.186	-0.237	-0.165	0.170	0.056	-0.098	0.120	0.044	0.087	0.186
0.147	0.500	-0.960	-0.038	0.492	-0.870	-0.165	-0.407	-0.137	0.153	0.035	-0.088	0.111	0.020	0.080	0.179
0.163	0.481	-0.928	-0.031	0.490	-0.871	-0.088	-0.300	-0.158	0.160	0.017	-0.056	0.124	0.001	0.048	0.160
0.178	0.454	-0.912	-0.024	0.490	-0.871	-0.008	-0.249	-0.213	0.168	-0.011	-0.040	0.138	0.027	0.033	0.146
0.109	0.458	-0.944	-0.016	0.488	-0.873	-0.135	-0.359	-0.143	0.090	-0.006	-0.069	0.067	0.023	0.065	0.140
0.136	0.400	-0.936	-0.007	0.488	-0.873	0.012	-0.402	-0.115	0.108	-0.064	-0.061	0.093	0.081	0.057	0.137
0.167	0.408	-0.932	-0.003	0.487	-0.873	-0.036	-0.158	-0.045	0.134	-0.055	-0.056	0.123	0.073	0.054	0.120
0.186	0.415	-0.912	0.000	0.488	-0.873	0.081	-0.142	-0.029	0.150	-0.049	-0.038	0.141	0.066	0.035	0.130
0.117	0.396	-0.897	0.002	0.491	-0.871	0.192	-0.084	-0.038	0.078	-0.071	-0.024	0.071	0.086	0.020	0.121
0.193	0.450	-0.916	0.003	0.494	-0.869	0.169	-0.007	-0.021	0.154	-0.019	-0.046	0.147	0.033	0.040	0.116
0.113	0.446	-0.889	0.001	0.498	-0.867	0.238	0.139	-0.027	0.075	-0.026	-0.020	0.066	0.038	0.013	0.100
0.159	0.462	-0.885	0.002	0.506	-0.863	0.457	0.068	-0.100	0.122	-0.017	-0.020	0.111	0.023	0.010	0.087
0.086	0.524	-0.940	0.003	0.510	-0.860	0.228	-0.041	-0.008	0.048	0.042	-0.076	0.038	0.037	0.065	0.066
0.036	0.462	-0.901	-0.000	0.513	-0.858	0.208	0.180	-0.026	0.000	-0.022	-0.039	0.013	0.026	0.027	0.058
0.086	0.442	-0.877	0.000	0.518	-0.856	0.292	0.008	-0.017	0.050	-0.046	-0.018	0.035	0.046	0.004	0.036
0.063	0.500	-0.901	0.003	0.522	-0.853	0.256	-0.085	-0.098	0.024	0.008	-0.044	0.012	0.010	0.029	0.022
0.047	0.493	-0.853	0.002	0.525	-0.851	0.177	0.107	-0.117	0.010	-0.001	0.003	0.005	0.002	0.018	0.016
0.036	0.466	-0.873	0.006	0.529	-0.849	0.217	-0.154	-0.085	-0.005	-0.031	-0.018	0.017	0.026	0.002	0.014
0.028	0.497	-0.842	0.009	0.531	-0.847	0.145	-0.073	-0.136	-0.016	-0.004	0.012	0.026	0.004	0.028	-0.006
0.086	0.508	-0.861	0.008	0.534	-0.846	0.170	0.181	-0.153	0.041	0.003	-0.010	0.031	0.015	0.008	-0.002
-0.037	0.543	-0.912	0.014	0.535	-0.845	0.095	-0.362	-0.058	-0.089	0.038	-0.063	0.093	0.049	0.044	-0.004
0.082	0.531	-0.842	0.015	0.536	-0.844	0.079	0.030	-0.122	0.029	0.026	0.007	0.025	0.037	0.026	-0.001
0.043	0.562	-0.861	0.019	0.539	-0.842	0.130	-0.124	-0.121	-0.013	0.054	-0.014	0.014	0.067	0.006	-0.016
0.047	0.543	-0.857	0.019	0.541	-0.841	0.116	0.054	-0.147	-0.009	0.033	-0.010	0.012	0.047	0.009	-0.011
0.005	0.535	-0.909	0.025	0.541	-0.840	0.064	-0.326	-0.061	-0.058	0.024	-0.062	0.055	0.039	0.043	-0.013
0.032	0.512	-0.842	0.030	0.541	-0.840	0.006	-0.222	-0.062	-0.036	0.000	0.004	0.030	0.015	0.024	-0.015
0.093	0.524	-0.822	0.032	0.542	-0.840	0.042	-0.041	-0.142	0.023	0.011	0.023	0.030	0.026	0.043	-0.013
0.059	0.508	-0.845	0.037	0.543	-0.839	0.087	-0.178	-0.160	-0.017	-0.006	-0.002	0.006	0.010	0.019	-0.009
0.082	0.500	-0.845	0.040	0.543	-0.839	0.015	-0.097	-0.125	0.003	-0.014	-0.002	0.016	0.002	0.018	-0.009
0.059	0.520	-0.873	0.044	0.543	-0.838	-0.001	-0.157	-0.125	-0.024	0.006	-0.029	0.009	0.020	0.010	-0.012
0.051	0.493	-0.838	0.049	0.544	-0.838	0.075	-0.211	-0.102	-0.037	-0.023	0.005	0.018	0.007	0.024	-0.011
0.090	0.508	-0.849	0.052	0.544	-0.837	0.009	-0.154	-0.076	-0.002	-0.007	-0.007	0.019	0.008	0.012	-0.015
0.074	0.527	-0.857	0.056	0.546	-0.836	0.127	-0.154	-0.079	-0.020	0.010	-0.017	0.003	0.027	0.003	-0.009
0.078	0.508	-0.842	0.059	0.548	-0.834	0.119	-0.110	-0.074	-0.019	-0.011	-0.002	0.005	0.007	0.019	-0.004
0.113	0.508	-0.849	0.059	0.550	-0.833	0.139	0.021	-0.057	0.015	-0.012	-0.012	0.038	0.006	0.010	-0.004
0.090	0.508	-0.838	0.062	0.553	-0.831	0.194	-0.145	-0.029	-0.010	-0.015	-0.002	0.014	0.006	0.021	-0.006
0.090	0.516	-0.877	0.065	0.555	-0.830	0.097	-0.186	0.034	-0.013	-0.009	-0.043	0.013	0.013	0.019	-0.002
0.070	0.543	-0.849	0.067	0.556	-0.828	0.093	-0.122	0.017	-0.033	0.016	-0.016	0.008	0.038	0.008	-0.001
0.109	0.535	-0.834	0.068	0.558	-0.827	0.098	-0.096	0.014	0.004	0.007	-0.002	0.029	0.030	0.024	0.005
0.140	0.535	-0.806	0.069	0.559	-0.826	0.066	-0.045	-0.008	0.034	0.006	0.025	0.059	0.028	0.051	0.004
0.140	0.547	-0.806	0.070	0.559	-0.826	0.015	0.010	-0.046	0.033	0.017	0.024	0.058	0.039	0.050	0.019
0.097	0.531	-0.830	0.068	0.559	-0.826	0.007	0.149	-0.060	-0.008	0.001	-0.000	0.014	0.022	0.026	0.011
0.170	0.527	-0.814	0.072	0.559	-0.826	-0.009	-0.207	-0.047	0.061	-0.004	0.016	0.086	0.018	0.041	0.005
0.070	0.539	-0.845	0.075	0.557	-0.827	-0.097	-0.112	-0.055	-0.041	0.009	-0.015	0.015	0.028	0.009	0.002
0.105	0.543	-0.830	0.075	0.556	-0.828	-0.078	-0.009	-0.040	-0.008	0.014	0.002	0.018	0.031	0.024	-0.002
0.124	0.527	-0.826	0.077	0.555	-0.828	-0.050	-0.084	-0.036	0.010	-0.000	0.007	0.036	0.015	0.027	-0.013
0.082	0.516	-0.834	0.076	0.554	-0.829	-0.046	0.082	0.004	-0.031	-0.011	-0.001	0.007	0.003	0.018	-0.002
0.117	0.535	-0.818	0.076	0.553	-0.830	-0.051	-0.032	0.011	0.003	0.008	0.015	0.026	0.021	0.033	-0.006
0.140	0.555	-0.818	0.075	0.553	-0.830	0.009	0.119	-0.038	0.027	0.027	0.015	0.048	0.040	0.033	-0.006
0.086	0.531	-0.822	0.075	0.552	-0.830	-0.033	0.034	-0.012	-0.026	0.004	0.011	0.007	0.015	0.028	-0.007
0.124	0.535	-0.826	0.072	0.552	-0.831	-0.037	0.167	-0.025	0.015	0.008	0.008	0.031	0.018	0.024	-0.014
0.074	0.539	-0.830	0.073	0.551	-0.831	-0.015	-0.006	-0.017	-0.035	0.011	0.005	0.020	0.021	0.019	-0.017
0.070	0.516	-0.826	0.074	0.550	-0.832	-0.055	-0.036	-0.061	-0.040	-0.011	0.009	0.025	0.003	0.023	-0.016
0.120	0.508	-0.826	0.072	0.549	-0.833	-0.065	0.176	-0.093	0.012	-0.018	0.010	0.024	0.011	0.022	-0.024
0.078	0.539	-0.842	0.072	0.548	-0.834	-0.077	0.055	-0.084	-0.031	0.014	-0.005	0.019	0.018	0.006	-0.026
0.082	0.508	-0.830	0.074	0.546	-0.834	-0.087	-0.081	-0.008	-0.028	-0.016	0.008	0.016	0.013	0.017	-0.014
0.070	0.512	-0.822	0.073	0.546	-0.835	-0.022	0.060	-0.034	-0.039	-0.011	0.016	0.029	0.010	0.024	-0.017
0.132	0.512	-0.826	0.072	0.544	-0.836	-0.066	0.102	-0.011	0.025	-0.010	0.013	0.032	0.011	0.019	-0.015
0.097	0.547	-0.849	0.071	0.543	-0.836	-0.055	0.044	-0.031	-0.009	0.026	-0.010	0.004	0.022	0.005	-0.006
0.082	0.535	-0.857	0.072	0.543	-0.837	-0.047	-0.040	-0.017	-0.025	0.016	-0.018	0.020	0.010	0.013	-0.003
0.128	0.520	-0.834	0.075	0.542	-0.837	-0.003	-0.142	-0.042	0.018	0.001	0.006	0.025	0.007	0.010	-0.001
0.086	0.504	-0.834	0.076	0.542	-0.837	-0.030	0.009	-0.041	-0.025	-0.013	0.006	0.018	0.024	0.010	-0.010
0.147	0.516	-0.826	0.075	0.541	-0.837	-0.016	0.081	-0.057	0.037	-0.001	0.015	0.043	0.013	0.017	-0.003
0.055	0.500	-0.845	0.078	0.541	-0.837	0.014	-0.173	-0.057	-0.058	-0.016	-0.005	0.050	0.030	0.003	-0.014
0.132	0.481	-0.845	0.079	0.542	-0.837	0.024	0.009	-0.039	0.019	-0.036	-0.005	0.025	0.050	0.004	-0.006
0.070	0.493	-0.842	0.079	0.541	-0.837	-0.004	-0.009	-0.019	-0.043	-0.024	-0.001	0.037	0.040	0.000	-0.019
0.132	0.497	-0.830	0.078	0.542	-0.837	0.035	0.161	-0.084	0.020	-0.021	0.010	0.023	0.037	0.011	-0.014
0.070	0.504	-0.849	0.079	0.542	-0.837	0.003	-0.034	-0.064	-0.043	-0.013	-0.009	0.039	0.030	0.009	-0.022
0.082	0.493	-0.857	0.082	0.542	-0.836	0.029	-0.177	-0.038	-0.034	-0.025	-0.017	0.029	0.043	0.017	-0.014
0.093	0.500	-0.834	0.084	0.544	-0.835	0.119	-0.077	-0.058	-0.025	-0.019	0.005	0.018	0.036	0.006	-0.023
0.113	0.531	-0.861	0.085	0.545	-0.834	0.068	-0.019	-0.046	-0.007	0.011	-0.023	0.000	0.006	0.022	-0.014
0.090	0.500	-0.842	0.087	0.545	-0.834	0.035	-0.084	-0.047	-0.032	-0.020	-0.004	0.024	0.039	0.003	-0.006
0.132	0.524	-0.849	0.091	0.546	-0.833	0.078	-0.171	-0.060	0.007	0.002	-0.012	0.017	0.016	0.011	0.001
0.132	0.524	-0.849	0.090	0.547	-0.833	0.035	0.092	-0.099	0.007	0.002	-0.012	0.016	0.017	0.012	0.011
0.117	0.500	-0.901	0.093	0.547	-0.832	0.059	-0.083	-0.131	-0.011	-0.022	-0.063	0.000	0.041	0.064	0.031
0.167	0.493	-0.877	0.093	0.547	-0.832	0.022	0.107	-0.152	0.039	-0.030	-0.039	0.049	0.050	0.041	0.052
0.182	0.446	-0.901	0.091	0.547	-0.832	0.005	0.212	-0.124	0.056	-0.075	-0.062	0.063	0.097	0.065	0.070
0.213	0.423	-0.928	0.087	0.548	-0.832	0.101	0.304	-0.049	0.091	-0.100	-0.090	0.093	0.122	0.093	0.072
0.205	0.423	-0.881	0.076	0.553	-0.829	0.355	0.659	0.079	0.095	-0.105	-0.045	0.085	0.122	0.046	0.039
0.117	0.489	-0.845	0.062	0.563	-0.824	0.595	0.703	0.181	0.020	-0.049	-0.015	0.005	0.058	0.012	-0.004
-0.010	0.566	-0.755	0.055	0.575	-0.816	0.678	0.286	0.200	-0.100	0.017	0.069	0.132	0.019	0.078	-0.043
-0.053	0.632	-0.763	0.051	0.586	-0.809	0.673	0.082	0.174	-0.139	0.071	0.054	0.176	0.084	0.069	-0.067
0.009	0.643	-0.786	0.049	0.596	-0.801	0.626	0.049	0.132	-0.075	0.073	0.023	0.115	0.095	0.045	-0.075
0.063	0.612	-0.798	0.046	0.606	-0.794	0.622	0.136	0.108	-0.018	0.032	0.004	0.061	0.064	0.032	-0.043
0.055	0.597	-0.802	0.045	0.612	-0.789	0.370	-0.024	0.101	-0.024	0.011	-0.004	0.070	0.048	0.027	0.002
0.124	0.632	-0.806	0.044	0.615	-0.787	0.188	0.005	0.062	0.045	0.043	-0.010	0.001	0.083	0.023	0.051
0.151	0.640	-0.849	0.048	0.616	-0.786	0.073	-0.271	0.070	0.069	0.050	-0.054	0.025	0.091	0.021	0.086
0.236	0.651	-0.881	0.050	0.615	-0.787	-0.091	-0.104	-0.001	0.151	0.063	-0.084	0.109	0.102	0.053	0.130
0.228	0.663	-0.905	0.059	0.613	-0.788	-0.125	-0.518	-0.008	0.134	0.077	-0.106	0.100	0.114	0.076	0.173
0.278	0.624	-0.916	0.069	0.609	-0.790	-0.211	-0.647	0.015	0.174	0.042	-0.115	0.149	0.076	0.088	0.218
0.367	0.612	-0.873	0.074	0.606	-0.792	-0.181	-0.227	-0.022	0.257	0.034	-0.070	0.237	0.065	0.045	0.231
0.424	0.566	-0.861	0.077	0.604	-0.793	-0.146	-0.070	-0.099	0.312	-0.010	-0.056	0.293	0.019	0.033	0.224
0.343	0.539	-0.877	0.085	0.602	-0.794	-0.109	-0.348	-0.086	0.224	-0.035	-0.070	0.212	0.008	0.049	0.214
0.236	0.527	-0.889	0.093	0.600	-0.795	-0.078	-0.467	-0.067	0.107	-0.045	-0.082	0.103	0.018	0.061	0.188
0.274	0.466	-0.861	0.097	0.600	-0.794	0.046	-0.154	-0.086	0.142	-0.107	-0.054	0.141	0.080	0.033	0.152
0.267	0.473	-0.830	0.101	0.602	-0.792	0.140	-0.184	-0.026	0.130	-0.101	-0.024	0.133	0.071	0.002	0.126
0.270	0.520	-0.822	0.102	0.604	-0.790	0.164	-0.056	0.039	0.133	-0.057	-0.018	0.137	0.024	0.006	0.128
0.232	0.547	-0.842	0.102	0.607	-0.788	0.198	-0.011	0.030	0.094	-0.033	-0.040	0.099	0.003	0.014	0.109
0.267	0.585	-0.849	0.103	0.610	-0.786	0.141	-0.077	0.084	0.128	0.003	-0.049	0.135	0.042	0.023	0.095
0.186	0.597	-0.834	0.104	0.612	-0.784	0.131	-0.086	0.031	0.046	0.012	-0.036	0.055	0.053	0.008	0.082
0.201	0.616	-0.806	0.104	0.613	-0.783	0.103	0.016	0.011	0.061	0.030	-0.009	0.071	0.072	0.019	0.065
0.201	0.616	-0.806	0.103	0.615	-0.782	0.119	0.155	-0.057	0.063	0.028	-0.009	0.071	0.072	0.018	0.038
0.151	0.570	-0.810	0.102	0.617	-0.781	0.139	0.140	-0.084	0.013	-0.021	-0.014	0.022	0.025	0.014	0.028
0.128	0.597	-0.822	0.103	0.618	-0.780	0.079	-0.050	-0.027	-0.011	0.005	-0.027	0.001	0.051	0.002	0.016
0.140	0.562	-0.810	0.103	0.621	-0.777	0.190	-0.028	-0.009	-0.000	-0.032	-0.017	0.011	0.015	0.013	-0.007
0.140	0.574	-0.778	0.102	0.624	-0.775	0.220	0.167	-0.060	0.001	-0.024	0.012	0.010	0.026	0.045	-0.001
0.067	0.578	-0.838	0.106	0.626	-0.773	0.130	-0.279	-0.000	-0.076	-0.022	-0.049	0.063	0.028	0.015	-0.001
0.193	0.636	-0.786	0.105	0.627	-0.772	0.077	0.116	-0.067	0.051	0.035	0.002	0.063	0.085	0.037	-0.006
0.128	0.678	-0.826	0.106	0.627	-0.772	0.018	0.065	-0.100	-0.015	0.077	-0.037	0.003	0.126	0.003	-0.009
0.109	0.705	-0.838	0.108	0.628	-0.771	0.080	-0.064	-0.126	-0.037	0.103	-0.050	0.022	0.153	0.014	0.003
0.120	0.655	-0.806	0.112	0.628	-0.770	0.025	-0.161	-0.124	-0.030	0.053	-0.019	0.011	0.102	0.017	-0.012
0.167	0.647	-0.767	0.113	0.629	-0.769	0.072	0.038	-0.134	0.015	0.045	0.019	0.034	0.094	0.057	-0.017
0.120	0.620	-0.802	0.117	0.629	-0.769	0.034	-0.134	-0.159	-0.035	0.018	-0.017	0.013	0.068	0.021	-0.008
0.120	0.597	-0.814	0.124	0.629	-0.767	0.074	-0.326	-0.137	-0.042	-0.006	-0.030	0.014	0.045	0.009	-0.021
0.209	0.582	-0.743	0.122	0.630	-0.767	0.050	0.297	-0.166	0.048	-0.022	0.041	0.074	0.029	0.080	-0.024
0.070	0.632	-0.790	0.130	0.629	-0.766	0.005	-0.426	-0.136	-0.098	0.029	-0.007	0.066	0.080	0.032	-0.028
0.170	0.636	-0.759	0.133	0.630	-0.765	0.043	-0.093	-0.134	-0.002	0.032	0.024	0.034	0.084	0.064	-0.030
0.136	0.605	-0.759	0.136	0.630	-0.765	0.021	-0.101	-0.136	-0.039	0.001	0.024	0.002	0.052	0.064	-0.039
0.147	0.616	-0.743	0.139	0.631	-0.763	0.090	-0.116	-0.089	-0.031	0.012	0.038	0.009	0.064	0.080	-0.033
0.170	0.597	-0.759	0.137	0.632	-0.763	0.070	0.237	-0.096	-0.006	-0.008	0.022	0.031	0.044	0.064	-0.038
0.113	0.636	-0.798	0.140	0.632	-0.762	0.055	-0.240	0.045	-0.066	0.030	-0.019	0.027	0.083	0.025	-0.034
0.140	0.620	-0.778	0.140	0.634	-0.760	0.118	-0.005	-0.018	-0.040	0.013	-0.000	0.001	0.068	0.044	-0.027
0.159	0.616	-0.759	0.141	0.635	-0.759	0.084	-0.007	0.002	-0.021	0.008	0.018	0.018	0.065	0.064	-0.031
0.186	0.605	-0.755	0.143	0.637	-0.757	0.114	-0.158	-0.009	0.003	-0.006	0.020	0.045	0.054	0.068	-0.021
0.147	0.636	-0.767	0.141	0.639	-0.756	0.132	0.183	-0.062	-0.034	0.023	0.007	0.006	0.085	0.056	-0.021
0.178	0.609	-0.771	0.145	0.640	-0.755	0.089	-0.181	-0.065	-0.006	-0.005	0.002	0.037	0.058	0.052	-0.021
0.151	0.612	-0.747	0.144	0.642	-0.754	0.126	0.138	-0.068	-0.032	-0.003	0.024	0.010	0.061	0.076	-0.026
0.178	0.632	-0.715	0.144	0.643	-0.753	0.089	0.095	-0.099	-0.006	0.016	0.054	0.037	0.081	0.108	-0.026
0.151	0.640	-0.767	0.143	0.643	-0.753	0.034	0.163	-0.100	-0.031	0.023	0.003	0.009	0.088	0.057	-0.030
0.151	0.640	-0.767	0.145	0.643	-0.752	0.028	-0.090	-0.072	-0.034	0.023	0.002	0.009	0.088	0.057	-0.025
0.174	0.647	-0.727	0.146	0.643	-0.752	0.022	0.021	-0.121	-0.012	0.031	0.041	0.032	0.096	0.097	-0.031
0.178	0.612	-0.743	0.147	0.643	-0.751	0.052	0.009	-0.093	-0.010	-0.004	0.025	0.036	0.061	0.081	-0.030
0.143	0.624	-0.735	0.148	0.644	-0.750	0.055	0.001	-0.042	-0.045	0.007	0.032	0.001	0.073	0.088	-0.023
0.167	0.597	-0.751	0.148	0.644	-0.750	0.018	0.039	-0.079	-0.022	-0.020	0.016	0.024	0.046	0.073	-0.022
0.197	0.612	-0.747	0.146	0.644	-0.751	0.033	0.237	-0.065	0.011	-0.005	0.020	0.054	0.062	0.077	-0.028
0.170	0.655	-0.751	0.144	0.645	-0.751	0.031	0.166	-0.064	-0.014	0.037	0.016	0.027	0.105	0.073	-0.021
0.136	0.624	-0.763	0.145	0.646	-0.750	0.092	-0.011	-0.029	-0.049	0.006	0.003	0.007	0.074	0.061	-0.018
0.167	0.636	-0.755	0.144	0.646	-0.749	0.036	0.096	-0.011	-0.017	0.017	0.010	0.023	0.086	0.069	-0.017
0.178	0.647	-0.755	0.143	0.647	-0.749	0.021	0.046	0.024	-0.004	0.028	0.010	0.035	0.098	0.069	-0.016
0.193	0.667	-0.751	0.143	0.648	-0.748	0.098	-0.004	-0.031	0.011	0.047	0.012	0.050	0.118	0.073	-0.010
0.186	0.624	-0.719	0.144	0.649	-0.747	0.082	0.023	-0.046	0.003	0.003	0.042	0.042	0.076	0.105	-0.014
0.163	0.628	-0.755	0.143	0.649	-0.747	0.025	0.066	-0.051	-0.019	0.007	0.006	0.019	0.080	0.070	-0.012
0.140	0.643	-0.775	0.145	0.649	-0.747	-0.012	-0.091	-0.041	-0.044	0.023	-0.014	0.004	0.096	0.050	-0.019
0.197	0.655	-0.723	0.143	0.648	-0.748	-0.036	0.173	-0.055	0.016	0.035	0.038	0.054	0.108	0.102	-0.013
0.151	0.636	-0.743	0.141	0.648	-0.749	-0.027	0.190	-0.044	-0.027	0.016	0.019	0.007	0.089	0.082	-0.011
0.193	0.620	-0.775	0.140	0.647	-0.749	-0.040	0.075	0.016	0.017	0.001	-0.012	0.050	0.074	0.051	-0.004
0.170	0.609	-0.747	0.137	0.647	-0.750	-0.009	0.205	-0.006	-0.003	-0.010	0.016	0.026	0.063	0.079	-0.012
0.174	0.655	-0.759	0.138	0.647	-0.750	-0.018	-0.004	-0.014	0.001	0.037	0.005	0.030	0.109	0.067	-0.008
0.140	0.636	-0.731	0.135	0.645	-0.752	-0.073	0.236	-0.050	-0.030	0.019	0.034	0.004	0.090	0.095	-0.016
0.159	0.640	-0.763	0.135	0.643	-0.754	-0.129	0.051	-0.051	-0.011	0.025	0.004	0.015	0.094	0.064	-0.023
0.151	0.612	-0.755	0.134	0.641	-0.756	-0.124	0.147	-0.091	-0.017	-0.000	0.014	0.007	0.068	0.072	-0.024
0.113	0.616	-0.786	0.133	0.638	-0.758	-0.171	0.075	-0.071	-0.055	0.007	-0.015	0.032	0.072	0.040	-0.024
0.167	0.597	-0.767	0.134	0.636	-0.760	-0.159	-0.023	-0.055	-0.002	-0.010	0.007	0.022	0.053	0.060	-0.028
0.136	0.636	-0.755	0.135	0.633	-0.762	-0.178	0.010	-0.060	-0.033	0.032	0.021	0.009	0.092	0.072	-0.029
0.140	0.620	-0.767	0.135	0.629	-0.766	-0.257	0.070	-0.077	-0.029	0.020	0.013	0.006	0.077	0.061	-0.023
0.151	0.612	-0.751	0.135	0.625	-0.769	-0.215	0.060	-0.050	-0.018	0.016	0.031	0.006	0.069	0.077	-0.025
0.163	0.605	-0.759	0.133	0.622	-0.772	-0.227	0.150	-0.053	-0.005	0.012	0.027	0.017	0.061	0.069	-0.024
0.163	0.605	-0.759	0.134	0.617	-0.775	-0.264	0.029	-0.091	-0.006	0.016	0.030	0.017	0.062	0.069	-0.014
0.132	0.597	-0.794	0.135	0.613	-0.779	-0.274	0.021	-0.071	-0.037	0.013	-0.002	0.014	0.054	0.034	-0.018
0.193	0.605	-0.778	0.132	0.608	-0.783	-0.304	0.236	-0.094	0.027	0.026	0.018	0.047	0.062	0.050	-0.014
0.120	0.597	-0.794	0.133	0.603	-0.787	-0.292	-0.021	-0.070	-0.048	0.023	0.005	0.026	0.055	0.034	-0.013
0.182	0.593	-0.786	0.133	0.598	-0.790	-0.294	0.133	-0.102	0.015	0.024	0.017	0.036	0.051	0.042	-0.013
0.159	0.558	-0.794	0.131	0.593	-0.794	-0.281	0.201	-0.115	-0.007	-0.006	0.013	0.012	0.017	0.035	-0.018
0.128	0.566	-0.810	0.131	0.587	-0.799	-0.342	0.018	-0.070	-0.038	0.007	0.001	0.019	0.025	0.019	-0.012
0.170	0.570	-0.786	0.132	0.582	-0.802	-0.300	0.064	-0.089	0.004	0.016	0.029	0.024	0.029	0.043	-0.015
0.170	0.551	-0.767	0.132	0.578	-0.806	-0.282	0.093	-0.120	0.004	0.002	0.052	0.023	0.009	0.062	-0.016
0.155	0.547	-0.818	0.129	0.572	-0.810	-0.307	0.192	-0.076	-0.010	0.004	0.005	0.008	0.006	0.011	-0.013
0.163	0.547	-0.778	0.127	0.568	-0.813	-0.253	0.209	-0.088	0.000	0.008	0.047	0.015	0.006	0.051	-0.020
0.151	0.531	-0.802	0.125	0.564	-0.816	-0.237	0.207	-0.095	-0.009	-0.003	0.027	0.003	0.009	0.027	-0.018
0.113	0.520	-0.838	0.125	0.559	-0.819	-0.258	0.000	-0.043	-0.048	-0.010	-0.005	0.036	0.021	0.008	-0.026
0.167	0.520	-0.790	0.122	0.555	-0.823	-0.231	0.278	-0.080	0.009	-0.006	0.045	0.018	0.020	0.039	-0.032
0.109	0.527	-0.826	0.122	0.552	-0.825	-0.210	-0.013	-0.019	-0.049	0.005	0.012	0.040	0.013	0.004	-0.037
0.120	0.497	-0.810	0.120	0.547	-0.828	-0.260	0.145	-0.006	-0.035	-0.022	0.031	0.028	0.043	0.020	-0.035
0.117	0.493	-0.814	0.118	0.544	-0.831	-0.211	0.096	-0.008	-0.037	-0.022	0.030	0.032	0.047	0.016	-0.040
0.136	0.497	-0.794	0.116	0.540	-0.833	-0.201	0.187	-0.062	-0.016	-0.015	0.052	0.013	0.043	0.035	-0.035
0.128	0.512	-0.826	0.117	0.537	-0.836	-0.191	-0.004	-0.068	-0.024	0.004	0.022	0.020	0.027	0.004	-0.033
0.128	0.508	-0.838	0.115	0.533	-0.838	-0.236	0.188	-0.072	-0.022	0.005	0.014	0.020	0.031	0.008	-0.033
0.128	0.504	-0.810	0.112	0.529	-0.841	-0.227	0.181	-0.030	-0.019	0.005	0.044	0.020	0.035	0.019	-0.035
0.113	0.485	-0.814	0.110	0.525	-0.844	-0.198	0.153	-0.049	-0.033	-0.011	0.042	0.035	0.055	0.015	-0.036
0.109	0.500	-0.826	0.108	0.521	-0.847	-0.249	0.129	-0.040	-0.035	0.009	0.033	0.039	0.039	0.003	-0.037
0.128	0.462	-0.790	0.106	0.517	-0.849	-0.208	0.166	-0.040	-0.013	-0.026	0.072	0.020	0.078	0.039	-0.036
0.128	0.458	-0.814	0.103	0.514	-0.851	-0.171	0.206	-0.063	-0.011	-0.026	0.050	0.021	0.081	0.016	-0.038
0.117	0.470	-0.834	0.101	0.512	-0.853	-0.140	0.149	-0.057	-0.020	-0.012	0.032	0.034	0.068	0.003	-0.039
0.086	0.462	-0.834	0.099	0.509	-0.855	-0.141	0.159	-0.068	-0.049	-0.017	0.034	0.065	0.075	0.003	-0.041
0.090	0.415	-0.853	0.098	0.506	-0.857	-0.139	0.104	-0.028	-0.044	-0.061	0.016	0.061	0.121	0.022	-0.042
0.090	0.415	-0.853	0.098	0.505	-0.858	-0.089	-0.006	-0.025	-0.044	-0.059	0.017	0.061	0.120	0.022	-0.049
0.113	0.427	-0.830	0.096	0.503	-0.859	-0.072	0.145	-0.050	-0.019	-0.045	0.042	0.038	0.108	0.001	-0.043
0.067	0.419	-0.861	0.096	0.503	-0.859	-0.015	0.045	-0.041	-0.065	-0.053	0.011	0.084	0.115	0.030	-0.035
0.109	0.408	-0.849	0.095	0.503	-0.859	0.016	0.064	-0.039	-0.022	-0.064	0.023	0.041	0.125	0.018	-0.029
0.128	0.423	-0.857	0.093	0.503	-0.859	0.037	0.114	-0.031	-0.001	-0.049	0.015	0.021	0.109	0.027	-0.019
0.109	0.415	-0.889	0.095	0.504	-0.858	0.095	-0.077	-0.018	-0.022	-0.058	-0.018	0.039	0.116	0.058	-0.006
0.143	0.396	-0.877	0.093	0.505	-0.858	0.035	0.152	-0.076	0.014	-0.078	-0.006	0.003	0.135	0.046	0.007
0.120	0.400	-0.905	0.092	0.506	-0.858	0.078	0.091	-0.065	-0.008	-0.075	-0.034	0.025	0.131	0.074	0.019
0.147	0.388	-0.912	0.088	0.507	-0.857	0.111	0.277	-0.037	0.023	-0.088	-0.042	0.002	0.142	0.082	0.033
0.155	0.408	-0.932	0.080	0.510	-0.856	0.189	0.477	0.030	0.039	-0.072	-0.062	0.010	0.123	0.102	0.032
0.136	0.423	-0.956	0.070	0.516	-0.854	0.346	0.480	0.147	0.029	-0.062	-0.089	0.008	0.108	0.125	0.016
0.090	0.442	-0.909	0.061	0.525	-0.849	0.538	0.377	0.261	-0.008	-0.052	-0.046	0.054	0.088	0.078	-0.014
0.017	0.516	-0.838	0.054	0.535	-0.843	0.570	0.232	0.277	-0.074	0.011	0.019	0.126	0.015	0.007	-0.038
-0.022	0.582	-0.806	0.052	0.546	-0.836	0.634	0.005	0.240	-0.110	0.066	0.044	0.164	0.052	0.025	-0.049
0.032	0.574	-0.794	0.048	0.557	-0.829	0.634	0.079	0.232	-0.053	0.047	0.049	0.110	0.044	0.037	-0.054
0.086	0.601	-0.822	0.040	0.565	-0.824	0.470	0.372	0.177	0.009	0.066	0.016	0.056	0.072	0.009	-0.046
0.043	0.593	-0.865	0.038	0.570	-0.821	0.299	-0.011	0.181	-0.032	0.053	-0.030	0.098	0.065	0.034	-0.022
0.036	0.601	-0.845	0.037	0.573	-0.819	0.168	-0.077	0.212	-0.038	0.058	-0.012	0.106	0.073	0.014	0.001
0.074	0.628	-0.845	0.037	0.573	-0.818	0.026	-0.179	0.196	-0.001	0.085	-0.013	0.067	0.100	0.014	0.025
0.120	0.612	-0.853	0.039	0.573	-0.819	-0.040	-0.203	0.190	0.044	0.070	-0.021	0.021	0.085	0.021	0.061
0.193	0.651	-0.901	0.044	0.570	-0.820	-0.170	-0.355	0.130	0.112	0.111	-0.066	0.052	0.125	0.069	0.104
0.224	0.663	-0.928	0.045	0.566	-0.823	-0.286	-0.028	-0.030	0.141	0.128	-0.091	0.083	0.137	0.096	0.136
0.263	0.628	-0.912	0.051	0.562	-0.825	-0.197	-0.269	-0.095	0.173	0.096	-0.073	0.121	0.103	0.080	0.162
0.243	0.636	-0.932	0.059	0.557	-0.829	-0.332	-0.313	-0.180	0.146	0.110	-0.089	0.102	0.111	0.100	0.173
0.267	0.597	-0.940	0.067	0.550	-0.832	-0.352	-0.317	-0.228	0.161	0.077	-0.094	0.125	0.074	0.108	0.168
0.270	0.531	-0.948	0.076	0.545	-0.835	-0.266	-0.374	-0.199	0.155	0.017	-0.099	0.129	0.009	0.115	0.157
0.247	0.477	-0.912	0.085	0.541	-0.837	-0.243	-0.346	-0.202	0.124	-0.033	-0.061	0.106	0.045	0.080	0.149
0.270	0.423	-0.857	0.090	0.537	-0.839	-0.203	-0.187	-0.124	0.142	-0.083	-0.004	0.129	0.098	0.024	0.134
0.270	0.423	-0.857	0.097	0.535	-0.839	-0.078	-0.367	-0.070	0.134	-0.081	-0.004	0.129	0.097	0.024	0.115
0.251	0.454	-0.845	0.098	0.535	-0.839	0.010	0.008	-0.023	0.114	-0.050	0.008	0.110	0.066	0.012	0.103
0.224	0.473	-0.865	0.098	0.536	-0.838	0.066	-0.022	-0.006	0.087	-0.032	-0.013	0.083	0.046	0.032	0.086
0.205	0.481	-0.869	0.096	0.537	-0.838	0.063	0.191	-0.020	0.070	-0.025	-0.017	0.064	0.038	0.035	0.080
0.174	0.527	-0.897	0.097	0.537	-0.838	-0.000	-0.036	-0.022	0.038	0.021	-0.044	0.033	0.009	0.062	0.071
0.236	0.516	-0.849	0.095	0.538	-0.838	0.087	0.139	-0.049	0.101	0.009	0.002	0.095	0.002	0.015	0.061
0.190	0.516	-0.869	0.091	0.537	-0.839	-0.042	0.322	-0.040	0.059	0.009	-0.016	0.049	0.001	0.034	0.046
0.163	0.485	-0.857	0.086	0.537	-0.839	0.012	0.312	-0.065	0.037	-0.021	-0.004	0.022	0.031	0.022	0.033
0.113	0.462	-0.873	0.086	0.537	-0.839	0.039	0.082	-0.072	-0.013	-0.045	-0.020	0.028	0.054	0.037	0.009
0.097	0.470	-0.873	0.086	0.538	-0.839	0.050	0.059	-0.057	-0.028	-0.038	-0.020	0.043	0.045	0.037	-0.011
0.093	0.462	-0.861	0.085	0.537	-0.839	-0.015	0.051	-0.057	-0.032	-0.045	-0.008	0.046	0.052	0.024	-0.025
0.078	0.485	-0.865	0.088	0.536	-0.840	-0.067	-0.144	-0.027	-0.050	-0.020	-0.011	0.062	0.028	0.027	-0.022
0.086	0.524	-0.873	0.090	0.535	-0.840	-0.064	-0.055	-0.122	-0.044	0.020	-0.019	0.054	0.012	0.034	-0.027
0.140	0.562	-0.873	0.092	0.532	-0.842	-0.124	0.006	-0.149	0.008	0.061	-0.017	0.000	0.052	0.033	-0.016
0.070	0.547	-0.897	0.096	0.529	-0.843	-0.164	-0.180	-0.133	-0.066	0.048	-0.039	0.069	0.037	0.056	-0.020
0.170	0.555	-0.857	0.098	0.525	-0.845	-0.241	-0.011	-0.140	0.033	0.060	0.002	0.032	0.045	0.017	-0.025
0.059	0.531	-0.909	0.103	0.520	-0.848	-0.281	-0.250	-0.057	-0.084	0.042	-0.046	0.079	0.022	0.068	-0.034
0.082	0.512	-0.857	0.105	0.515	-0.850	-0.256	-0.068	-0.138	-0.063	0.027	0.007	0.055	0.003	0.016	-0.031
0.136	0.477	-0.810	0.107	0.512	-0.852	-0.165	0.003	-0.163	-0.011	-0.004	0.056	0.001	0.032	0.031	-0.042
0.124	0.462	-0.845	0.111	0.509	-0.853	-0.146	-0.153	-0.174	-0.027	-0.017	0.022	0.013	0.047	0.004	-0.038
0.140	0.485	-0.826	0.113	0.505	-0.855	-0.201	0.030	-0.174	-0.013	0.010	0.044	0.003	0.024	0.016	-0.035
0.109	0.470	-0.869	0.111	0.501	-0.858	-0.226	0.152	-0.125	-0.043	-0.001	0.003	0.028	0.040	0.026	-0.040
0.105	0.412	-0.869	0.114	0.498	-0.860	-0.175	-0.132	-0.043	-0.049	-0.056	0.005	0.032	0.098	0.025	-0.040
0.101	0.446	-0.869	0.115	0.496	-0.860	-0.078	-0.043	-0.039	-0.054	-0.019	0.006	0.037	0.063	0.024	-0.042
0.128	0.477	-0.845	0.115	0.494	-0.862	-0.117	0.044	-0.024	-0.027	0.014	0.030	0.010	0.032	0.000	-0.038
0.128	0.458	-0.838	0.114	0.493	-0.862	-0.044	0.065	-0.060	-0.026	-0.005	0.039	0.011	0.051	0.009	-0.037
0.136	0.458	-0.885	0.118	0.492	-0.862	-0.036	-0.176	-0.054	-0.022	-0.004	-0.008	0.004	0.050	0.038	-0.035
0.117	0.446	-0.865	0.119	0.492	-0.862	-0.018	-0.053	-0.023	-0.043	-0.015	0.011	0.024	0.061	0.017	-0.031
0.117	0.446	-0.865	0.118	0.491	-0.863	-0.024	0.060	-0.008	-0.042	-0.014	0.012	0.025	0.060	0.016	-0.022
0.155	0.442	-0.849	0.118	0.491	-0.863	-0.004	-0.002	-0.006	-0.003	-0.018	0.028	0.013	0.063	0.000	-0.029
0.151	0.493	-0.909	0.116	0.492	-0.863	0.036	0.160	-0.034	-0.005	0.032	-0.031	0.009	0.012	0.058	-0.024
0.097	0.462	-0.893	0.119	0.493	-0.862	0.085	-0.161	-0.016	-0.062	-0.000	-0.017	0.046	0.042	0.042	-0.024
0.143	0.427	-0.849	0.117	0.492	-0.863	-0.037	0.116	-0.041	-0.014	-0.034	0.027	0.000	0.076	0.002	-0.027
0.120	0.446	-0.861	0.118	0.492	-0.862	0.009	-0.023	-0.030	-0.038	-0.015	0.015	0.024	0.056	0.009	-0.034
0.140	0.473	-0.842	0.118	0.493	-0.862	0.046	0.051	-0.053	-0.018	0.012	0.035	0.005	0.028	0.011	-0.030
0.128	0.473	-0.881	0.118	0.494	-0.861	0.087	-0.005	-0.032	-0.030	0.010	-0.006	0.017	0.028	0.028	-0.032
0.124	0.470	-0.865	0.118	0.494	-0.861	0.002	0.060	-0.066	-0.034	0.007	0.010	0.021	0.031	0.012	-0.026
0.132	0.481	-0.865	0.119	0.494	-0.861	-0.010	-0.051	-0.039	-0.028	0.019	0.010	0.014	0.019	0.011	-0.024
0.147	0.500	-0.873	0.119	0.493	-0.862	0.003	0.081	-0.083	-0.012	0.038	0.002	0.001	0.001	0.019	-0.031
0.147	0.435	-0.853	0.118	0.493	-0.862	-0.008	0.089	-0.078	-0.011	-0.027	0.022	0.000	0.064	0.001	-0.025
0.093	0.470	-0.861	0.117	0.493	-0.862	-0.011	0.070	-0.076	-0.064	0.008	0.015	0.054	0.029	0.006	-0.028
0.143	0.470	-0.901	0.116	0.493	-0.862	0.028	0.092	-0.050	-0.013	0.008	-0.024	0.004	0.028	0.045	-0.035
0.113	0.477	-0.877	0.119	0.493	-0.862	0.035	-0.122	-0.067	-0.047	0.015	-0.001	0.035	0.020	0.021	-0.033
0.117	0.481	-0.869	0.121	0.493	-0.861	0.010	-0.089	-0.075	-0.045	0.019	0.006	0.031	0.016	0.012	-0.022
0.151	0.462	-0.877	0.121	0.493	-0.861	0.018	0.079	-0.079	-0.010	-0.000	-0.002	0.004	0.035	0.020	-0.030
0.163	0.458	-0.845	0.121	0.494	-0.861	0.042	0.080	-0.123	0.001	-0.004	0.030	0.015	0.039	0.012	-0.024
0.113	0.454	-0.881	0.121	0.494	-0.861	0.035	0.050	-0.123	-0.049	-0.008	-0.006	0.035	0.042	0.023	-0.026
0.151	0.450	-0.865	0.122	0.495	-0.860	0.066	0.005	-0.101	-0.012	-0.013	0.009	0.003	0.046	0.007	-0.027
0.101	0.473	-0.893	0.125	0.495	-0.860	0.066	-0.113	-0.105	-0.065	0.009	-0.019	0.047	0.023	0.034	-0.030
0.151	0.477	-0.869	0.124	0.495	-0.860	0.020	0.108	-0.108	-0.014	0.013	0.004	0.003	0.019	0.011	-0.030
0.140	0.473	-0.869	0.124	0.495	-0.860	-0.006	0.104	-0.100	-0.025	0.010	0.005	0.009	0.022	0.010	-0.028
0.117	0.466	-0.877	0.123	0.495	-0.860	0.005	0.076	-0.102	-0.048	0.002	-0.003	0.032	0.030	0.018	-0.023
0.167	0.458	-0.857	0.123	0.495	-0.860	0.055	0.091	-0.107	0.003	-0.006	0.017	0.018	0.037	0.002	-0.022
0.128	0.481	-0.881	0.123	0.496	-0.860	0.045	0.073	-0.120	-0.036	0.017	-0.007	0.020	0.014	0.022	-0.028
0.155	0.466	-0.869	0.124	0.497	-0.859	0.064	-0.032	-0.086	-0.010	0.000	0.004	0.007	0.029	0.010	-0.018
0.117	0.466	-0.857	0.126	0.497	-0.859	0.047	-0.030	-0.087	-0.050	-0.000	0.015	0.032	0.029	0.002	-0.029
0.182	0.466	-0.849	0.126	0.499	-0.857	0.129	0.043	-0.124	0.015	-0.002	0.022	0.033	0.029	0.010	-0.029
0.101	0.454	-0.881	0.127	0.499	-0.857	0.049	0.023	-0.080	-0.066	-0.014	-0.010	0.048	0.041	0.021	-0.030
0.136	0.466	-0.865	0.127	0.499	-0.857	0.017	0.058	-0.080	-0.032	-0.002	0.006	0.014	0.029	0.006	-0.027
0.147	0.477	-0.881	0.127	0.500	-0.857	0.057	0.036	-0.075	-0.020	0.009	-0.010	0.002	0.018	0.021	-0.036
0.128	0.466	-0.861	0.126	0.500	-0.857	0.029	0.065	-0.072	-0.039	-0.003	0.009	0.022	0.029	0.002	-0.026
0.136	0.458	-0.853	0.127	0.501	-0.856	0.064	0.004	-0.063	-0.032	-0.012	0.016	0.014	0.037	0.007	-0.026
0.159	0.477	-0.861	0.127	0.503	-0.855	0.129	0.035	-0.060	-0.009	0.006	0.007	0.008	0.018	0.001	-0.025
0.143	0.446	-0.842	0.127	0.505	-0.854	0.116	0.022	-0.053	-0.025	-0.027	0.026	0.007	0.048	0.018	-0.027
0.159	0.481	-0.861	0.125	0.505	-0.854	0.049	0.158	-0.070	-0.008	0.007	0.006	0.008	0.013	0.001	-0.030
0.117	0.477	-0.861	0.125	0.507	-0.853	0.076	0.042	-0.050	-0.050	0.002	0.006	0.035	0.017	0.001	-0.036
0.117	0.477	-0.849	0.125	0.507	-0.853	0.047	0.019	-0.053	-0.050	0.002	0.017	0.035	0.018	0.011	-0.030
0.124	0.481	-0.865	0.126	0.508	-0.852	0.047	-0.026	-0.058	-0.043	0.005	0.001	0.028	0.014	0.005	-0.036
0.174	0.462	-0.838	0.126	0.509	-0.852	0.065	0.099	-0.075	0.008	-0.015	0.028	0.022	0.033	0.023	-0.033
0.128	0.470	-0.857	0.125	0.509	-0.851	0.074	0.123	-0.092	-0.037	-0.008	0.008	0.024	0.026	0.003	-0.030
0.128	0.470	-0.865	0.126	0.510	-0.851	0.040	-0.023	-0.064	-0.039	-0.009	-0.000	0.025	0.026	0.005	-0.029
0.128	0.466	-0.869	0.127	0.511	-0.850	0.088	-0.026	-0.045	-0.039	-0.014	-0.005	0.025	0.030	0.009	-0.033
0.136	0.481	-0.853	0.127	0.512	-0.850	0.049	0.023	-0.062	-0.032	0.001	0.010	0.018	0.015	0.007	-0.032
0.147	0.477	-0.845	0.126	0.513	-0.849	0.066	0.063	-0.065	-0.020	-0.004	0.018	0.007	0.019	0.015	-0.029
0.124	0.481	-0.881	0.126	0.513	-0.849	0.042	0.081	-0.085	-0.043	-0.000	-0.018	0.031	0.016	0.021	-0.033
0.143	0.489	-0.869	0.128	0.513	-0.849	0.025	-0.060	-0.057	-0.025	0.007	-0.006	0.012	0.008	0.009	-0.028
0.105	0.489	-0.873	0.127	0.513	-0.849	0.014	0.053	-0.047	-0.063	0.007	-0.010	0.050	0.009	0.013	-0.027
0.167	0.462	-0.849	0.128	0.515	-0.848	0.095	-0.043	-0.035	-0.003	-0.021	0.012	0.011	0.036	0.011	-0.020
0.151	0.481	-0.853	0.128	0.515	-0.848	0.031	0.073	-0.034	-0.018	-0.002	0.008	0.005	0.017	0.006	-0.020
0.174	0.504	-0.853	0.127	0.516	-0.847	0.074	0.055	-0.045	0.006	0.020	0.008	0.018	0.006	0.006	-0.014
0.143	0.516	-0.857	0.127	0.516	-0.847	0.034	0.072	-0.063	-0.024	0.031	0.004	0.013	0.017	0.002	-0.020
0.143	0.489	-0.857	0.129	0.517	-0.846	0.057	-0.070	-0.061	-0.026	0.003	0.003	0.013	0.011	0.001	-0.019
0.132	0.497	-0.865	0.129	0.517	-0.846	0.021	0.022	-0.075	-0.038	0.011	-0.005	0.025	0.003	0.007	-0.024
0.151	0.470	-0.865	0.129	0.518	-0.846	0.036	0.046	-0.058	-0.019	-0.017	-0.005	0.006	0.030	0.007	-0.018
0.151	0.481	-0.845	0.131	0.518	-0.845	0.047	-0.070	-0.064	-0.021	-0.006	0.014	0.007	0.018	0.013	-0.017
0.186	0.489	-0.838	0.130	0.519	-0.845	0.063	0.120	-0.058	0.015	0.001	0.021	0.026	0.010	0.021	-0.021
0.147	0.497	-0.865	0.128	0.520	-0.845	0.045	0.119	-0.029	-0.022	0.008	-0.006	0.013	0.002	0.007	-0.026
0.109	0.493	-0.869	0.127	0.521	-0.844	0.055	0.053	0.020	-0.060	0.003	-0.010	0.052	0.005	0.011	-0.031
0.128	0.500	-0.849	0.126	0.522	-0.844	0.086	0.034	0.012	-0.040	0.010	0.009	0.033	0.003	0.009	-0.036
0.120	0.508	-0.842	0.126	0.523	-0.843	0.055	-0.008	0.011	-0.048	0.016	0.016	0.042	0.012	0.017	-0.046
0.143	0.497	-0.849	0.124	0.524	-0.843	0.095	0.168	-0.034	-0.023	0.003	0.007	0.019	0.001	0.009	-0.041
0.093	0.473	-0.865	0.126	0.525	-0.842	0.059	-0.122	-0.001	-0.075	-0.021	-0.009	0.069	0.021	0.006	-0.039
0.147	0.473	-0.830	0.125	0.525	-0.842	-0.007	0.046	0.019	-0.020	-0.020	0.027	0.016	0.020	0.029	-0.031
0.143	0.470	-0.826	0.124	0.527	-0.841	0.099	0.010	0.035	-0.023	-0.026	0.030	0.019	0.023	0.033	-0.037
0.159	0.485	-0.842	0.122	0.528	-0.840	0.104	0.125	0.030	-0.006	-0.012	0.013	0.004	0.007	0.017	-0.033
0.105	0.493	-0.865	0.122	0.531	-0.839	0.130	-0.019	0.051	-0.059	-0.006	-0.012	0.057	0.002	0.007	-0.034
0.120	0.489	-0.834	0.122	0.532	-0.838	0.100	-0.031	0.059	-0.044	-0.012	0.019	0.041	0.001	0.024	-0.036
0.143	0.500	-0.814	0.121	0.534	-0.837	0.107	0.012	0.039	-0.020	-0.002	0.037	0.018	0.011	0.043	-0.046
0.120	0.500	-0.834	0.119	0.536	-0.836	0.080	0.089	0.043	-0.042	-0.003	0.017	0.041	0.011	0.023	-0.039
0.105	0.485	-0.838	0.120	0.536	-0.836	0.016	-0.092	0.049	-0.058	-0.019	0.013	0.056	0.005	0.019	-0.043
0.155	0.504	-0.814	0.118	0.536	-0.836	-0.012	0.133	0.019	-0.006	0.000	0.037	0.005	0.014	0.043	-0.041
0.101	0.481	-0.818	0.117	0.536	-0.836	0.008	0.026	0.043	-0.059	-0.023	0.033	0.059	0.009	0.039	-0.046
0.140	0.500	-0.834	0.115	0.535	-0.837	-0.011	0.099	-0.006	-0.019	-0.003	0.017	0.021	0.011	0.023	-0.042
0.097	0.500	-0.814	0.116	0.535	-0.837	-0.007	-0.044	0.000	-0.062	-0.003	0.037	0.063	0.011	0.043	-0.049
0.132	0.500	-0.830	0.117	0.535	-0.837	-0.024	-0.098	0.019	-0.029	-0.003	0.021	0.028	0.011	0.027	-0.045
0.109	0.489	-0.830	0.116	0.534	-0.837	-0.028	0.087	-0.028	-0.050	-0.014	0.022	0.051	0.000	0.027	-0.045
0.117	0.470	-0.830	0.117	0.535	-0.837	0.035	0.035	-0.079	-0.043	-0.033	0.022	0.043	0.019	0.027	-0.039
0.140	0.500	-0.842	0.117	0.533	-0.838	-0.082	0.012	-0.085	-0.021	-0.001	0.011	0.020	0.013	0.015	-0.038
0.113	0.454	-0.861	0.115	0.531	-0.839	-0.069	0.205	-0.107	-0.045	-0.045	-0.007	0.048	0.034	0.004	-0.032
0.109	0.446	-0.909	0.114	0.529	-0.841	-0.078	0.117	-0.104	-0.048	-0.051	-0.053	0.052	0.041	0.052	-0.007
0.109	0.446	-0.909	0.110	0.527	-0.843	-0.103	0.279	-0.091	-0.045	-0.049	-0.051	0.052	0.041	0.052	0.010
0.201	0.392	-0.944	0.107	0.526	-0.844	-0.018	0.299	-0.111	0.051	-0.102	-0.086	0.039	0.095	0.087	0.026
0.186	0.392	-0.924	0.099	0.525	-0.845	-0.024	0.475	-0.007	0.044	-0.101	-0.065	0.024	0.095	0.067	0.008
0.159	0.446	-0.905	0.089	0.529	-0.844	0.248	0.587	0.080	0.027	-0.051	-0.046	0.004	0.040	0.048	-0.017
0.009	0.481	-0.830	0.084	0.537	-0.839	0.444	0.213	0.121	-0.118	-0.024	0.024	0.154	0.005	0.027	-0.051
-0.018	0.508	-0.798	0.081	0.546	-0.834	0.514	-0.013	0.191	-0.143	-0.006	0.050	0.181	0.023	0.058	-0.072
0.040	0.562	-0.790	0.078	0.557	-0.827	0.612	0.026	0.238	-0.082	0.038	0.051	0.124	0.077	0.066	-0.082
0.082	0.589	-0.798	0.073	0.567	-0.821	0.586	0.151	0.247	-0.034	0.055	0.037	0.082	0.105	0.058	-0.052
0.097	0.651	-0.838	0.069	0.575	-0.815	0.488	0.054	0.246	-0.015	0.108	-0.008	0.067	0.167	0.019	-0.012
0.151	0.655	-0.814	0.066	0.581	-0.811	0.345	0.086	0.147	0.041	0.106	0.011	0.013	0.171	0.043	0.029
0.159	0.655	-0.845	0.067	0.582	-0.810	0.061	-0.058	0.073	0.049	0.105	-0.021	0.006	0.171	0.012	0.062
0.209	0.659	-0.889	0.067	0.582	-0.810	-0.005	0.005	0.001	0.099	0.109	-0.065	0.044	0.175	0.032	0.098
0.209	0.616	-0.932	0.072	0.580	-0.811	-0.127	-0.223	-0.087	0.093	0.068	-0.107	0.043	0.132	0.075	0.122
0.259	0.609	-0.952	0.077	0.576	-0.814	-0.215	-0.165	-0.173	0.138	0.065	-0.124	0.093	0.125	0.095	0.155
0.263	0.551	-0.928	0.088	0.572	-0.816	-0.231	-0.472	-0.176	0.132	0.011	-0.099	0.097	0.067	0.071	0.179
0.343	0.593	-0.920	0.094	0.568	-0.817	-0.186	-0.239	-0.196	0.206	0.057	-0.089	0.177	0.109	0.063	0.195
0.374	0.562	-0.885	0.100	0.568	-0.817	0.005	-0.161	-0.193	0.231	0.027	-0.054	0.208	0.079	0.028	0.193
0.336	0.516	-0.924	0.106	0.566	-0.817	-0.058	-0.222	-0.173	0.186	-0.018	-0.093	0.169	0.032	0.067	0.188
0.286	0.470	-0.948	0.115	0.563	-0.818	-0.143	-0.429	-0.117	0.128	-0.062	-0.116	0.119	0.014	0.091	0.171
0.286	0.470	-0.889	0.122	0.560	-0.819	-0.140	-0.338	-0.074	0.121	-0.059	-0.056	0.118	0.014	0.031	0.156
0.309	0.466	-0.861	0.128	0.558	-0.820	-0.105	-0.290	-0.072	0.138	-0.060	-0.028	0.141	0.017	0.004	0.129
0.328	0.462	-0.877	0.133	0.557	-0.820	-0.028	-0.194	-0.078	0.152	-0.063	-0.044	0.160	0.021	0.020	0.122
0.251	0.485	-0.849	0.138	0.557	-0.819	0.018	-0.246	-0.072	0.070	-0.040	-0.017	0.083	0.002	0.008	0.100
0.305	0.493	-0.849	0.140	0.557	-0.818	0.037	-0.070	-0.072	0.121	-0.033	-0.018	0.136	0.010	0.008	0.085
0.201	0.481	-0.865	0.147	0.556	-0.818	-0.064	-0.351	-0.056	0.011	-0.043	-0.034	0.032	0.001	0.008	0.064
0.243	0.508	-0.881	0.152	0.554	-0.818	-0.071	-0.271	-0.061	0.048	-0.014	-0.049	0.074	0.026	0.023	0.058
0.255	0.485	-0.822	0.154	0.553	-0.819	-0.030	-0.019	-0.112	0.058	-0.036	0.010	0.086	0.003	0.036	0.042
0.240	0.531	-0.842	0.157	0.553	-0.818	0.018	-0.059	-0.127	0.040	0.010	-0.010	0.070	0.050	0.016	0.042
0.240	0.531	-0.842	0.160	0.552	-0.818	-0.036	-0.079	-0.133	0.037	0.012	-0.010	0.070	0.050	0.016	0.031
0.209	0.485	-0.881	0.159	0.551	-0.819	-0.002	0.098	-0.085	0.006	-0.034	-0.049	0.039	0.004	0.023	0.020
0.201	0.477	-0.849	0.158	0.551	-0.819	0.021	0.138	-0.066	-0.000	-0.042	-0.017	0.031	0.004	0.008	0.003
0.186	0.508	-0.865	0.157	0.552	-0.819	0.075	0.121	-0.071	-0.014	-0.012	-0.033	0.016	0.027	0.008	-0.015
0.143	0.531	-0.845	0.157	0.553	-0.818	0.074	0.001	-0.037	-0.057	0.010	-0.014	0.027	0.051	0.012	-0.026
0.132	0.551	-0.869	0.160	0.554	-0.817	0.024	-0.203	0.006	-0.072	0.029	-0.039	0.039	0.071	0.012	-0.031
0.159	0.558	-0.865	0.162	0.554	-0.817	0.002	-0.095	-0.013	-0.046	0.037	-0.035	0.012	0.079	0.008	-0.029
0.186	0.535	-0.838	0.166	0.553	-0.816	-0.011	-0.246	-0.032	-0.024	0.014	-0.008	0.015	0.056	0.020	-0.020
0.213	0.555	-0.838	0.167	0.553	-0.816	0.010	-0.015	-0.062	0.002	0.034	-0.008	0.041	0.075	0.020	-0.023
0.193	0.589	-0.873	0.169	0.551	-0.817	-0.098	-0.057	-0.042	-0.019	0.070	-0.043	0.022	0.110	0.016	-0.021
0.143	0.558	-0.838	0.172	0.550	-0.817	-0.093	-0.211	-0.012	-0.072	0.041	-0.007	0.028	0.080	0.020	-0.027
0.197	0.551	-0.810	0.170	0.548	-0.819	-0.090	0.192	-0.092	-0.016	0.035	0.022	0.025	0.072	0.047	-0.043
0.163	0.543	-0.826	0.173	0.547	-0.819	-0.063	-0.117	-0.076	-0.054	0.029	0.007	0.009	0.065	0.031	-0.052
0.155	0.500	-0.794	0.177	0.545	-0.820	-0.081	-0.173	-0.097	-0.065	-0.012	0.039	0.017	0.022	0.063	-0.047
0.170	0.520	-0.830	0.178	0.543	-0.821	-0.115	0.024	-0.114	-0.051	0.010	0.005	0.002	0.042	0.027	-0.056
0.190	0.500	-0.802	0.179	0.540	-0.822	-0.111	-0.048	-0.067	-0.033	-0.007	0.034	0.017	0.023	0.055	-0.053
0.159	0.473	-0.822	0.181	0.540	-0.822	-0.033	-0.080	-0.014	-0.065	-0.034	0.014	0.013	0.004	0.035	-0.049
0.178	0.516	-0.849	0.180	0.539	-0.823	-0.026	0.030	0.013	-0.045	0.009	-0.013	0.006	0.039	0.007	-0.041
0.170	0.520	-0.822	0.181	0.539	-0.822	0.000	-0.094	0.008	-0.055	0.013	0.014	0.002	0.043	0.035	-0.039
0.220	0.527	-0.822	0.180	0.539	-0.823	0.005	0.075	0.030	-0.003	0.021	0.015	0.048	0.051	0.035	-0.036
0.182	0.539	-0.857	0.179	0.539	-0.823	-0.018	0.061	0.034	-0.040	0.033	-0.020	0.010	0.063	0.001	-0.036
0.174	0.520	-0.822	0.180	0.538	-0.823	-0.063	-0.108	-0.010	-0.050	0.014	0.015	0.002	0.044	0.035	-0.039
0.193	0.508	-0.802	0.179	0.537	-0.824	-0.060	0.099	-0.015	-0.029	0.004	0.036	0.021	0.032	0.054	-0.043
0.147	0.481	-0.845	0.181	0.536	-0.825	-0.070	-0.114	0.019	-0.077	-0.022	-0.007	0.025	0.005	0.011	-0.052
0.197	0.489	-0.830	0.179	0.534	-0.826	-0.093	0.096	-0.000	-0.025	-0.013	0.010	0.025	0.014	0.027	-0.045
0.132	0.497	-0.861	0.176	0.533	-0.827	-0.053	0.177	-0.029	-0.088	-0.004	-0.020	0.040	0.021	0.005	-0.043
0.213	0.477	-0.814	0.178	0.533	-0.827	0.018	-0.077	-0.045	-0.009	-0.023	0.027	0.041	0.002	0.042	-0.036
0.193	0.512	-0.830	0.178	0.532	-0.828	-0.044	0.034	-0.014	-0.028	0.012	0.012	0.022	0.038	0.027	-0.044
0.193	0.512	-0.830	0.179	0.531	-0.828	-0.087	-0.063	-0.012	-0.030	0.014	0.013	0.022	0.038	0.027	-0.032
0.159	0.500	-0.830	0.180	0.529	-0.829	-0.086	-0.025	-0.045	-0.065	0.004	0.014	0.013	0.026	0.027	-0.039
0.217	0.504	-0.822	0.180	0.528	-0.830	-0.072	0.022	-0.072	-0.008	0.009	0.023	0.045	0.030	0.035	-0.039
0.170	0.493	-0.838	0.181	0.526	-0.831	-0.093	0.017	-0.053	-0.055	-0.001	0.008	0.001	0.019	0.019	-0.041
0.186	0.504	-0.861	0.182	0.524	-0.832	-0.092	-0.046	-0.024	-0.041	0.012	-0.015	0.014	0.031	0.004	-0.036
0.193	0.508	-0.826	0.181	0.523	-0.833	-0.069	0.074	-0.064	-0.032	0.018	0.022	0.022	0.035	0.032	-0.039
0.186	0.500	-0.830	0.181	0.520	-0.835	-0.110	0.104	-0.104	-0.040	0.012	0.020	0.015	0.028	0.028	-0.043
0.197	0.466	-0.830	0.177	0.518	-0.837	-0.126	0.291	-0.099	-0.024	-0.020	0.022	0.026	0.006	0.029	-0.048
0.140	0.466	-0.873	0.179	0.516	-0.838	-0.100	-0.074	-0.065	-0.084	-0.018	-0.020	0.032	0.006	0.014	-0.043
0.151	0.485	-0.889	0.180	0.512	-0.840	-0.199	-0.075	-0.028	-0.074	0.005	-0.034	0.020	0.013	0.030	-0.046
0.224	0.508	-0.814	0.179	0.510	-0.842	-0.126	0.149	-0.079	0.000	0.030	0.042	0.053	0.037	0.045	-0.046
0.167	0.485	-0.838	0.178	0.508	-0.843	-0.098	0.069	-0.045	-0.057	0.009	0.020	0.005	0.013	0.021	-0.041
0.201	0.454	-0.830	0.179	0.507	-0.843	-0.067	-0.032	-0.047	-0.023	-0.020	0.029	0.031	0.018	0.029	-0.037
0.186	0.473	-0.842	0.179	0.505	-0.844	-0.081	0.015	-0.061	-0.039	0.001	0.018	0.016	0.002	0.017	-0.041
0.186	0.470	-0.853	0.178	0.504	-0.845	-0.044	0.123	-0.055	-0.038	-0.002	0.007	0.016	0.002	0.005	-0.036
0.190	0.477	-0.845	0.179	0.502	-0.846	-0.097	-0.031	-0.038	-0.035	0.007	0.015	0.020	0.005	0.013	-0.037
0.190	0.470	-0.857	0.180	0.500	-0.847	-0.081	-0.035	-0.053	-0.036	0.001	0.004	0.021	0.003	0.001	-0.033
0.193	0.466	-0.845	0.180	0.499	-0.847	-0.056	-0.011	-0.035	-0.033	-0.001	0.016	0.025	0.007	0.013	-0.037
0.209	0.466	-0.849	0.179	0.498	-0.849	-0.075	0.092	-0.031	-0.016	-0.000	0.014	0.040	0.008	0.009	-0.037
0.167	0.470	-0.845	0.179	0.496	-0.850	-0.091	0.012	-0.038	-0.059	0.006	0.019	0.002	0.004	0.013	-0.035
0.201	0.446	-0.818	0.176	0.495	-0.851	-0.029	0.267	-0.073	-0.020	-0.017	0.048	0.032	0.028	0.041	-0.039
0.201	0.466	-0.849	0.177	0.494	-0.851	-0.045	-0.040	-0.048	-0.022	0.004	0.016	0.032	0.009	0.010	-0.041
0.155	0.473	-0.889	0.179	0.493	-0.851	-0.032	-0.089	-0.052	-0.070	0.012	-0.023	0.015	0.002	0.029	-0.039
0.186	0.462	-0.885	0.176	0.493	-0.852	-0.029	0.216	-0.070	-0.036	0.001	-0.018	0.015	0.014	0.025	-0.042
0.170	0.450	-0.861	0.180	0.492	-0.852	-0.044	-0.210	-0.014	-0.055	-0.009	0.005	0.001	0.025	0.001	-0.040
0.170	0.470	-0.873	0.180	0.491	-0.852	-0.042	-0.013	-0.038	-0.055	0.011	-0.006	0.002	0.006	0.012	-0.033
0.213	0.477	-0.849	0.178	0.490	-0.854	-0.057	0.176	-0.051	-0.011	0.020	0.019	0.040	0.002	0.011	-0.032
0.197	0.450	-0.877	0.179	0.489	-0.854	-0.023	-0.015	-0.065	-0.027	-0.006	-0.009	0.024	0.025	0.016	-0.025
0.197	0.450	-0.877	0.179	0.488	-0.854	-0.047	-0.006	-0.057	-0.027	-0.005	-0.008	0.023	0.025	0.016	-0.027
0.205	0.439	-0.865	0.178	0.486	-0.856	-0.059	0.154	-0.096	-0.018	-0.015	0.005	0.030	0.037	0.004	-0.028
0.155	0.446	-0.881	0.179	0.486	-0.856	-0.020	-0.014	-0.058	-0.068	-0.007	-0.011	0.020	0.029	0.019	-0.027
0.217	0.435	-0.842	0.180	0.484	-0.856	-0.061	-0.075	-0.032	-0.008	-0.017	0.029	0.041	0.041	0.020	-0.034
0.205	0.439	-0.861	0.180	0.484	-0.856	0.011	0.084	-0.056	-0.019	-0.013	0.009	0.029	0.037	0.001	-0.036
0.167	0.458	-0.869	0.180	0.483	-0.857	-0.049	-0.020	-0.020	-0.058	0.007	0.002	0.010	0.018	0.007	-0.022
0.193	0.454	-0.873	0.179	0.482	-0.858	-0.076	0.030	0.003	-0.030	0.005	-0.001	0.016	0.022	0.011	-0.025
0.236	0.450	-0.857	0.177	0.481	-0.858	-0.021	0.139	-0.021	0.014	0.001	0.015	0.058	0.026	0.005	-0.028
0.193	0.435	-0.857	0.178	0.481	-0.859	-0.022	-0.009	-0.017	-0.028	-0.014	0.015	0.016	0.041	0.005	-0.022
0.190	0.442	-0.857	0.177	0.480	-0.859	-0.034	0.056	-0.026	-0.031	-0.005	0.016	0.011	0.034	0.006	-0.023
0.201	0.427	-0.853	0.176	0.480	-0.859	0.015	0.093	-0.024	-0.018	-0.021	0.020	0.023	0.049	0.010	-0.035
0.182	0.427	-0.869	0.173	0.479	-0.860	-0.022	0.182	-0.026	-0.035	-0.020	0.005	0.004	0.050	0.006	-0.036
0.163	0.439	-0.865	0.173	0.480	-0.860	0.022	0.024	-0.015	-0.054	-0.009	0.009	0.016	0.038	0.002	-0.036
0.178	0.446	-0.873	0.174	0.479	-0.860	-0.014	-0.073	-0.023	-0.040	-0.001	0.001	0.000	0.031	0.010	-0.039
0.178	0.458	-0.885	0.174	0.479	-0.860	-0.011	0.024	-0.015	-0.039	0.011	-0.011	0.000	0.020	0.021	-0.038
0.186	0.450	-0.849	0.175	0.480	-0.860	0.039	-0.047	-0.012	-0.032	0.003	0.024	0.008	0.028	0.014	-0.029
0.186	0.435	-0.861	0.171	0.479	-0.861	-0.015	0.242	-0.031	-0.029	-0.012	0.013	0.008	0.044	0.002	-0.034
0.209	0.458	-0.861	0.171	0.479	-0.861	-0.010	0.005	0.010	-0.005	0.011	0.013	0.031	0.022	0.002	-0.032
0.143	0.435	-0.889	0.172	0.479	-0.861	0.001	-0.033	0.009	-0.071	-0.012	-0.015	0.034	0.045	0.026	-0.032
0.197	0.431	-0.857	0.172	0.478	-0.861	-0.041	-0.024	0.030	-0.018	-0.015	0.017	0.021	0.049	0.005	-0.029
0.174	0.431	-0.865	0.171	0.478	-0.861	0.010	0.032	0.012	-0.040	-0.015	0.009	0.003	0.049	0.003	-0.033
0.209	0.450	-0.853	0.170	0.478	-0.861	0.022	0.070	-0.037	-0.005	0.004	0.021	0.031	0.029	0.009	-0.030
0.178	0.458	-0.869	0.169	0.478	-0.862	-0.014	0.067	-0.021	-0.035	0.012	0.006	0.000	0.021	0.006	-0.033
0.163	0.446	-0.889	0.169	0.478	-0.862	0.017	0.034	-0.023	-0.050	0.001	-0.014	0.016	0.032	0.026	-0.033
0.170	0.458	-0.869	0.170	0.478	-0.862	-0.023	-0.020	-0.019	-0.042	0.013	0.006	0.008	0.019	0.006	-0.033
0.174	0.454	-0.869	0.168	0.477	-0.863	-0.046	0.118	-0.006	-0.037	0.010	0.007	0.005	0.022	0.006	-0.034
0.209	0.435	-0.845	0.169	0.477	-0.862	0.023	-0.077	-0.010	-0.004	-0.010	0.030	0.030	0.040	0.018	-0.034
0.170	0.439	-0.865	0.168	0.476	-0.864	-0.073	0.111	-0.027	-0.040	-0.004	0.011	0.008	0.035	0.002	-0.033
0.170	0.439	-0.865	0.168	0.475	-0.864	-0.024	0.014	-0.034	-0.040	-0.004	0.011	0.008	0.034	0.002	-0.035
0.182	0.408	-0.853	0.169	0.474	-0.864	-0.047	-0.075	-0.019	-0.030	-0.033	0.024	0.005	0.064	0.009	-0.034
0.167	0.439	-0.877	0.170	0.472	-0.865	-0.073	-0.023	-0.026	-0.046	-0.001	0.001	0.010	0.033	0.015	-0.038
0.209	0.427	-0.857	0.167	0.471	-0.866	-0.042	0.197	-0.036	-0.001	-0.012	0.021	0.033	0.043	0.005	-0.030
0.140	0.415	-0.885	0.166	0.470	-0.867	-0.088	0.052	-0.007	-0.070	-0.022	-0.005	0.035	0.054	0.023	-0.031
0.205	0.450	-0.881	0.163	0.468	-0.869	-0.091	0.181	-0.012	-0.001	0.015	0.000	0.031	0.019	0.019	-0.028
0.163	0.419	-0.885	0.165	0.468	-0.868	-0.024	-0.097	0.007	-0.045	-0.016	-0.004	0.010	0.050	0.024	-0.029
0.186	0.442	-0.857	0.165	0.466	-0.869	-0.106	-0.010	0.005	-0.022	0.009	0.025	0.014	0.026	0.004	-0.023
0.190	0.450	-0.893	0.165	0.464	-0.870	-0.069	-0.027	-0.002	-0.019	0.018	-0.010	0.018	0.018	0.031	-0.021
0.186	0.423	-0.865	0.167	0.463	-0.871	-0.101	-0.060	-0.001	-0.024	-0.007	0.018	0.015	0.045	0.004	-0.017
0.232	0.412	-0.838	0.164	0.462	-0.872	-0.038	0.161	-0.031	0.025	-0.017	0.047	0.062	0.056	0.024	-0.021
0.190	0.396	-0.861	0.161	0.460	-0.873	-0.060	0.182	-0.003	-0.015	-0.032	0.024	0.020	0.071	0.000	-0.024
0.147	0.415	-0.893	0.162	0.460	-0.873	-0.030	-0.052	0.032	-0.058	-0.012	-0.007	0.022	0.051	0.031	-0.026
0.178	0.431	-0.881	0.161	0.460	-0.873	-0.008	0.084	-0.034	-0.026	0.004	0.005	0.010	0.035	0.019	-0.033
0.174	0.435	-0.857	0.161	0.460	-0.873	-0.001	-0.023	0.000	-0.030	0.008	0.029	0.006	0.030	0.004	-0.037
0.170	0.419	-0.881	0.160	0.459	-0.874	-0.042	0.064	0.027	-0.032	-0.007	0.006	0.003	0.045	0.019	-0.033
0.163	0.419	-0.881	0.159	0.459	-0.874	-0.004	-0.008	0.052	-0.040	-0.007	0.006	0.004	0.044	0.019	-0.034
0.174	0.431	-0.865	0.158	0.459	-0.874	0.015	0.083	0.021	-0.027	0.005	0.022	0.008	0.032	0.003	-0.032
0.170	0.412	-0.877	0.158	0.460	-0.874	0.045	-0.011	0.061	-0.030	-0.015	0.009	0.004	0.051	0.015	-0.027
0.170	0.419	-0.885	0.156	0.460	-0.874	0.028	0.086	0.057	-0.028	-0.008	0.002	0.005	0.043	0.023	-0.024
0.197	0.427	-0.873	0.156	0.461	-0.873	0.034	-0.067	0.081	-0.002	-0.001	0.013	0.032	0.034	0.011	-0.022
0.174	0.412	-0.865	0.151	0.462	-0.874	0.048	0.264	0.088	-0.019	-0.018	0.022	0.009	0.049	0.003	-0.028
0.178	0.423	-0.865	0.153	0.462	-0.873	-0.009	-0.171	0.124	-0.018	-0.006	0.021	0.013	0.036	0.002	-0.026
0.140	0.408	-0.853	0.150	0.463	-0.873	0.057	0.151	0.038	-0.053	-0.022	0.033	0.026	0.051	0.010	-0.031
0.186	0.412	-0.861	0.150	0.464	-0.873	0.017	-0.021	0.056	-0.007	-0.019	0.025	0.021	0.046	0.002	-0.032
0.167	0.431	-0.857	0.149	0.463	-0.874	-0.039	0.033	0.069	-0.025	0.001	0.030	0.002	0.026	0.006	-0.033
0.170	0.385	-0.845	0.146	0.463	-0.874	0.005	0.093	0.072	-0.019	-0.046	0.042	0.006	0.071	0.018	-0.026
0.174	0.412	-0.842	0.145	0.464	-0.874	0.023	0.037	0.094	-0.014	-0.019	0.046	0.010	0.043	0.023	-0.029
0.174	0.412	-0.842	0.139	0.464	-0.875	0.000	0.264	0.108	-0.008	-0.020	0.047	0.011	0.042	0.023	-0.031
0.159	0.419	-0.853	0.137	0.465	-0.875	0.042	0.086	0.131	-0.021	-0.013	0.035	0.005	0.034	0.012	-0.033
0.143	0.419	-0.861	0.133	0.466	-0.875	0.025	0.136	0.110	-0.033	-0.014	0.027	0.020	0.033	0.004	-0.033
0.136	0.431	-0.869	0.132	0.466	-0.875	0.017	-0.001	0.126	-0.039	-0.003	0.019	0.027	0.021	0.003	-0.034
0.155	0.419	-0.861	0.132	0.467	-0.874	0.039	-0.026	0.124	-0.020	-0.015	0.027	0.008	0.033	0.005	-0.035
0.163	0.419	-0.830	0.129	0.468	-0.874	0.047	0.098	0.099	-0.010	-0.016	0.058	0.000	0.032	0.036	-0.036
0.143	0.423	-0.849	0.128	0.469	-0.874	0.039	0.018	0.093	-0.028	-0.013	0.038	0.019	0.028	0.017	-0.036
0.136	0.404	-0.857	0.126	0.470	-0.873	0.072	0.078	0.050	-0.034	-0.034	0.030	0.026	0.046	0.009	-0.033
0.128	0.400	-0.861	0.126	0.470	-0.874	-0.025	-0.019	0.077	-0.041	-0.038	0.026	0.033	0.049	0.006	-0.041
0.163	0.435	-0.869	0.122	0.471	-0.874	0.039	0.214	0.037	-0.003	-0.004	0.019	0.002	0.014	0.002	-0.039
0.097	0.412	-0.865	0.122	0.471	-0.874	0.021	-0.049	0.071	-0.069	-0.027	0.023	0.064	0.037	0.003	-0.043
0.143	0.427	-0.861	0.120	0.472	-0.874	0.020	0.086	0.080	-0.020	-0.012	0.027	0.018	0.021	0.007	-0.043
0.105	0.404	-0.861	0.119	0.473	-0.873	0.051	-0.001	0.117	-0.058	-0.036	0.026	0.056	0.044	0.007	-0.051
0.128	0.412	-0.849	0.118	0.474	-0.873	0.048	-0.019	0.127	-0.034	-0.030	0.038	0.032	0.036	0.019	-0.041
0.117	0.423	-0.857	0.116	0.475	-0.872	0.097	0.086	0.101	-0.043	-0.020	0.029	0.043	0.024	0.011	-0.044
0.147	0.415	-0.853	0.115	0.478	-0.871	0.135	0.019	0.068	-0.012	-0.030	0.032	0.012	0.031	0.016	-0.040
0.117	0.435	-0.865	0.112	0.479	-0.871	0.072	0.124	0.062	-0.040	-0.012	0.020	0.042	0.011	0.004	-0.042
0.109	0.423	-0.897	0.112	0.481	-0.870	0.090	-0.032	0.065	-0.048	-0.025	-0.013	0.050	0.022	0.027	-0.035
0.090	0.427	-0.897	0.110	0.482	-0.869	0.076	0.052	0.039	-0.066	-0.023	-0.013	0.069	0.018	0.027	-0.040
0.140	0.408	-0.873	0.108	0.484	-0.868	0.120	0.129	0.005	-0.014	-0.044	0.010	0.018	0.037	0.003	-0.032
0.097	0.392	-0.901	0.107	0.486	-0.867	0.129	0.067	0.018	-0.055	-0.062	-0.019	0.060	0.052	0.030	-0.027
0.124	0.415	-0.928	0.103	0.487	-0.867	0.099	0.168	0.072	-0.024	-0.040	-0.047	0.033	0.028	0.057	-0.010
0.109	0.388	-0.940	0.099	0.490	-0.866	0.175	0.177	0.133	-0.035	-0.070	-0.060	0.048	0.055	0.069	0.004
0.143	0.412	-0.944	0.093	0.496	-0.864	0.293	0.219	0.204	0.005	-0.052	-0.067	0.013	0.031	0.072	0.025
0.163	0.415	-0.940	0.083	0.503	-0.860	0.408	0.432	0.271	0.034	-0.055	-0.066	0.006	0.027	0.068	0.037
0.163	0.462	-0.936	0.074	0.512	-0.856	0.543	0.361	0.326	0.044	-0.019	-0.066	0.006	0.020	0.064	0.028
0.163	0.454	-0.885	0.065	0.523	-0.850	0.594	0.389	0.325	0.053	-0.037	-0.021	0.007	0.012	0.012	0.013
0.055	0.485	-0.818	0.058	0.534	-0.844	0.642	0.216	0.280	-0.048	-0.017	0.040	0.101	0.044	0.055	-0.004
0.055	0.485	-0.818	0.053	0.544	-0.838	0.574	0.131	0.282	-0.042	-0.027	0.034	0.100	0.044	0.056	-0.022
0.063	0.539	-0.834	0.049	0.552	-0.832	0.505	0.085	0.219	-0.031	0.019	0.013	0.092	0.098	0.040	-0.037
0.070	0.531	-0.826	0.046	0.559	-0.828	0.382	0.112	0.144	-0.020	0.005	0.016	0.083	0.090	0.048	-0.026
0.051	0.539	-0.869	0.043	0.563	-0.825	0.238	0.056	0.142	-0.036	0.009	-0.030	0.102	0.098	0.005	-0.016
0.078	0.562	-0.857	0.040	0.566	-0.824	0.161	0.078	0.159	-0.006	0.029	-0.020	0.074	0.120	0.017	0.003
0.070	0.578	-0.873	0.042	0.566	-0.823	0.037	-0.227	0.151	-0.016	0.044	-0.036	0.081	0.136	0.001	0.024
0.147	0.574	-0.869	0.043	0.566	-0.823	-0.012	-0.113	0.075	0.060	0.041	-0.032	0.004	0.131	0.005	0.059
0.163	0.589	-0.885	0.048	0.564	-0.825	-0.142	-0.216	-0.014	0.071	0.059	-0.047	0.012	0.146	0.010	0.088
0.232	0.620	-0.909	0.053	0.561	-0.826	-0.127	-0.214	-0.098	0.136	0.092	-0.069	0.082	0.177	0.033	0.121
0.236	0.589	-0.905	0.057	0.557	-0.829	-0.261	-0.097	-0.152	0.136	0.066	-0.063	0.086	0.145	0.029	0.140
0.259	0.570	-0.916	0.063	0.553	-0.831	-0.214	-0.263	-0.147	0.152	0.050	-0.072	0.108	0.125	0.041	0.150
0.255	0.539	-0.932	0.071	0.548	-0.834	-0.296	-0.358	-0.128	0.141	0.024	-0.085	0.104	0.094	0.057	0.152
0.232	0.493	-0.948	0.078	0.543	-0.836	-0.257	-0.325	-0.098	0.111	-0.017	-0.099	0.081	0.047	0.072	0.154
0.282	0.446	-0.889	0.085	0.541	-0.837	-0.125	-0.311	-0.078	0.154	-0.061	-0.039	0.131	0.001	0.013	0.148
0.297	0.477	-0.869	0.089	0.539	-0.838	-0.068	-0.187	-0.067	0.165	-0.029	-0.019	0.146	0.032	0.007	0.131
0.267	0.493	-0.889	0.091	0.538	-0.838	-0.077	-0.090	-0.031	0.132	-0.012	-0.038	0.115	0.047	0.013	0.129
0.209	0.454	-0.885	0.098	0.537	-0.838	-0.027	-0.394	0.034	0.068	-0.050	-0.034	0.057	0.009	0.009	0.118
0.267	0.504	-0.881	0.102	0.537	-0.837	0.010	-0.210	0.040	0.122	0.000	-0.031	0.114	0.059	0.005	0.107
0.255	0.481	-0.834	0.100	0.538	-0.837	0.090	0.082	0.069	0.113	-0.024	0.016	0.103	0.035	0.043	0.093
0.247	0.497	-0.889	0.103	0.539	-0.836	0.046	-0.273	0.139	0.102	-0.010	-0.040	0.095	0.050	0.012	0.089
0.205	0.527	-0.873	0.103	0.540	-0.836	0.013	0.012	0.079	0.060	0.021	-0.025	0.052	0.081	0.003	0.082
0.201	0.524	-0.845	0.100	0.541	-0.835	0.055	0.120	0.049	0.059	0.016	0.002	0.049	0.077	0.031	0.075
0.243	0.535	-0.842	0.104	0.541	-0.834	0.042	-0.234	0.073	0.097	0.027	0.005	0.091	0.088	0.035	0.062
0.205	0.539	-0.865	0.100	0.541	-0.835	-0.032	0.262	0.016	0.063	0.031	-0.017	0.053	0.091	0.011	0.055
0.178	0.508	-0.865	0.098	0.541	-0.835	0.009	0.120	0.023	0.038	0.000	-0.017	0.026	0.059	0.011	0.045
0.174	0.512	-0.845	0.098	0.540	-0.836	-0.044	0.014	0.000	0.035	0.005	0.003	0.022	0.063	0.031	0.023
0.128	0.527	-0.889	0.098	0.539	-0.837	-0.081	-0.028	-0.005	-0.012	0.022	-0.040	0.023	0.078	0.012	0.007
0.120	0.555	-0.842	0.098	0.537	-0.838	-0.124	0.042	-0.025	-0.020	0.051	0.009	0.031	0.104	0.035	-0.009
0.120	0.539	-0.857	0.100	0.535	-0.839	-0.075	-0.113	-0.023	-0.022	0.037	-0.006	0.031	0.088	0.019	-0.021
0.101	0.535	-0.845	0.100	0.533	-0.840	-0.108	0.035	-0.078	-0.041	0.035	0.007	0.049	0.084	0.030	-0.022
0.101	0.551	-0.889	0.100	0.529	-0.843	-0.236	0.055	-0.054	-0.041	0.055	-0.034	0.049	0.098	0.014	-0.027
0.124	0.574	-0.885	0.099	0.526	-0.844	-0.161	0.089	-0.041	-0.017	0.081	-0.028	0.026	0.121	0.009	-0.031
0.090	0.543	-0.873	0.100	0.523	-0.846	-0.184	-0.038	-0.074	-0.053	0.053	-0.015	0.060	0.089	0.002	-0.032
0.097	0.535	-0.877	0.102	0.518	-0.849	-0.277	-0.077	-0.082	-0.047	0.050	-0.016	0.052	0.081	0.002	-0.040
0.093	0.516	-0.873	0.106	0.513	-0.852	-0.288	-0.110	-0.141	-0.054	0.036	-0.009	0.056	0.060	0.002	-0.046
0.086	0.473	-0.849	0.109	0.507	-0.855	-0.348	-0.108	-0.160	-0.065	0.000	0.018	0.063	0.017	0.026	-0.045
0.132	0.415	-0.834	0.114	0.502	-0.857	-0.248	-0.161	-0.159	-0.024	-0.053	0.036	0.016	0.041	0.041	-0.046
0.117	0.404	-0.873	0.116	0.496	-0.861	-0.334	-0.084	-0.084	-0.041	-0.059	-0.000	0.031	0.053	0.001	-0.041
0.128	0.435	-0.834	0.120	0.490	-0.863	-0.301	-0.166	-0.094	-0.034	-0.022	0.042	0.019	0.022	0.041	-0.041
0.151	0.462	-0.838	0.120	0.485	-0.866	-0.298	0.076	-0.111	-0.011	0.010	0.041	0.004	0.005	0.036	-0.037
0.109	0.485	-0.842	0.121	0.480	-0.869	-0.279	-0.042	-0.100	-0.054	0.039	0.039	0.038	0.028	0.032	-0.038
0.159	0.450	-0.849	0.121	0.475	-0.872	-0.294	0.041	-0.040	-0.004	0.009	0.034	0.012	0.007	0.024	-0.036
0.113	0.396	-0.901	0.124	0.471	-0.874	-0.206	-0.168	0.024	-0.053	-0.041	-0.015	0.034	0.062	0.027	-0.035
0.136	0.396	-0.861	0.124	0.468	-0.875	-0.155	-0.040	0.045	-0.030	-0.038	0.026	0.010	0.062	0.012	-0.038
0.163	0.400	-0.849	0.123	0.465	-0.877	-0.167	0.013	0.076	-0.003	-0.032	0.039	0.017	0.058	0.024	-0.038
0.078	0.439	-0.901	0.126	0.463	-0.877	-0.137	-0.230	0.078	-0.090	0.009	-0.011	0.067	0.020	0.027	-0.036
0.159	0.427	-0.869	0.128	0.460	-0.879	-0.159	-0.085	0.052	-0.011	0.001	0.021	0.013	0.032	0.004	-0.031
0.147	0.439	-0.861	0.126	0.457	-0.881	-0.186	0.069	0.009	-0.021	0.016	0.031	0.002	0.021	0.012	-0.033
0.167	0.427	-0.869	0.127	0.453	-0.883	-0.228	-0.019	0.001	-0.003	0.008	0.026	0.021	0.033	0.004	-0.022
0.151	0.415	-0.857	0.126	0.448	-0.885	-0.260	0.045	-0.032	-0.018	0.001	0.040	0.006	0.044	0.015	-0.030
0.163	0.427	-0.849	0.124	0.444	-0.887	-0.222	0.138	-0.022	-0.004	0.017	0.050	0.018	0.033	0.023	-0.029
0.109	0.392	-0.885	0.126	0.440	-0.889	-0.212	-0.087	0.000	-0.059	-0.014	0.016	0.036	0.068	0.012	-0.037
0.151	0.412	-0.877	0.128	0.436	-0.891	-0.223	-0.123	0.008	-0.019	0.009	0.026	0.007	0.049	0.005	-0.033
0.124	0.392	-0.885	0.127	0.432	-0.893	-0.206	0.064	-0.017	-0.045	-0.006	0.020	0.020	0.068	0.013	-0.036
0.174	0.385	-0.861	0.127	0.429	-0.894	-0.196	-0.001	-0.014	0.005	-0.010	0.045	0.031	0.076	0.011	-0.034
0.143	0.388	-0.873	0.125	0.426	-0.896	-0.171	0.152	-0.051	-0.024	-0.003	0.036	0.000	0.072	0.001	-0.033
0.120	0.381	-0.893	0.128	0.423	-0.897	-0.133	-0.179	0.008	-0.050	-0.009	0.017	0.023	0.080	0.021	-0.026
0.167	0.350	-0.853	0.127	0.421	-0.898	-0.129	0.046	0.014	-0.003	-0.037	0.057	0.024	0.111	0.019	-0.034
0.170	0.396	-0.865	0.124	0.420	-0.899	-0.038	0.205	0.005	0.004	0.010	0.046	0.028	0.065	0.007	-0.033
0.120	0.373	-0.889	0.123	0.419	-0.900	-0.057	0.015	0.024	-0.045	-0.012	0.023	0.022	0.088	0.017	-0.028
0.147	0.361	-0.857	0.119	0.418	-0.901	-0.062	0.233	0.005	-0.015	-0.023	0.056	0.005	0.099	0.014	-0.035
0.151	0.373	-0.865	0.116	0.418	-0.901	0.027	0.166	-0.006	-0.008	-0.012	0.048	0.009	0.087	0.006	-0.045
0.101	0.365	-0.897	0.115	0.419	-0.901	0.032	0.050	0.001	-0.057	-0.020	0.017	0.040	0.095	0.025	-0.041
0.101	0.385	-0.893	0.117	0.419	-0.900	0.041	-0.062	0.000	-0.059	-0.001	0.021	0.040	0.076	0.021	-0.044
0.136	0.373	-0.881	0.115	0.420	-0.900	0.038	0.084	-0.019	-0.023	-0.013	0.032	0.005	0.087	0.009	-0.044
0.124	0.385	-0.877	0.115	0.421	-0.900	0.065	-0.008	0.003	-0.035	-0.003	0.036	0.017	0.075	0.005	-0.039
0.143	0.373	-0.885	0.116	0.422	-0.899	0.081	-0.024	0.008	-0.016	-0.016	0.027	0.003	0.087	0.013	-0.032
0.128	0.365	-0.893	0.113	0.423	-0.899	0.070	0.132	0.007	-0.029	-0.024	0.019	0.013	0.094	0.021	-0.036
0.136	0.388	-0.889	0.111	0.425	-0.899	0.082	0.172	-0.005	-0.019	-0.003	0.023	0.005	0.071	0.017	-0.026
0.105	0.361	-0.885	0.110	0.427	-0.898	0.114	0.040	0.004	-0.049	-0.031	0.026	0.035	0.098	0.013	-0.031
0.163	0.400	-0.885	0.105	0.428	-0.898	0.080	0.292	-0.016	0.014	0.006	0.026	0.023	0.059	0.013	-0.035
0.093	0.385	-0.916	0.102	0.430	-0.897	0.128	0.148	0.006	-0.053	-0.012	-0.006	0.046	0.075	0.045	-0.030
0.093	0.361	-0.897	0.105	0.432	-0.896	0.084	-0.189	0.045	-0.056	-0.036	0.012	0.046	0.098	0.025	-0.033
0.159	0.388	-0.885	0.103	0.433	-0.896	0.074	0.094	0.023	0.011	-0.011	0.024	0.019	0.070	0.013	-0.035
0.074	0.388	-0.905	0.103	0.435	-0.894	0.139	-0.025	0.032	-0.074	-0.013	0.003	0.065	0.070	0.032	-0.033
0.151	0.415	-0.889	0.105	0.438	-0.893	0.152	-0.097	0.020	0.002	0.011	0.017	0.012	0.043	0.016	-0.030
0.117	0.415	-0.881	0.104	0.440	-0.892	0.110	0.093	-0.006	-0.032	0.009	0.024	0.022	0.042	0.009	-0.031
0.113	0.385	-0.881	0.103	0.442	-0.891	0.132	0.050	0.017	-0.034	-0.024	0.023	0.026	0.073	0.008	-0.026
0.147	0.396	-0.885	0.100	0.444	-0.890	0.121	0.136	-0.013	0.002	-0.014	0.019	0.009	0.061	0.012	-0.033
0.101	0.385	-0.885	0.098	0.446	-0.890	0.108	0.158	0.008	-0.041	-0.028	0.018	0.037	0.072	0.012	-0.028
0.105	0.419	-0.893	0.099	0.448	-0.888	0.126	-0.070	0.024	-0.038	0.005	0.009	0.033	0.037	0.020	-0.022
0.132	0.400	-0.889	0.097	0.450	-0.888	0.090	0.118	-0.003	-0.009	-0.016	0.012	0.005	0.056	0.016	-0.015
0.132	0.400	-0.889	0.098	0.451	-0.887	0.069	-0.078	0.040	-0.010	-0.017	0.012	0.005	0.056	0.016	-0.018
0.190	0.404	-0.861	0.095	0.453	-0.887	0.102	0.176	0.002	0.050	-0.015	0.039	0.053	0.052	0.012	-0.014
0.082	0.408	-0.881	0.095	0.454	-0.886	0.097	-0.034	0.004	-0.058	-0.013	0.018	0.055	0.048	0.008	-0.019
0.124	0.435	-0.881	0.094	0.456	-0.885	0.112	0.112	-0.033	-0.014	0.012	0.017	0.012	0.020	0.007	-0.028
0.101	0.427	-0.897	0.095	0.458	-0.884	0.116	-0.035	-0.017	-0.038	0.002	0.000	0.035	0.028	0.023	-0.038
0.078	0.408	-0.893	0.096	0.458	-0.884	0.019	-0.100	0.014	-0.062	-0.017	0.004	0.058	0.047	0.019	-0.029
0.124	0.415	-0.881	0.095	0.459	-0.883	0.062	0.043	0.016	-0.015	-0.011	0.015	0.011	0.039	0.007	-0.031
0.136	0.400	-0.869	0.094	0.460	-0.883	0.039	0.096	-0.031	-0.003	-0.026	0.027	0.000	0.054	0.005	-0.033
0.101	0.435	-0.909	0.093	0.460	-0.883	0.003	0.123	-0.084	-0.036	0.009	-0.012	0.034	0.019	0.034	-0.027
0.074	0.415	-0.928	0.094	0.460	-0.883	0.039	-0.023	-0.086	-0.064	-0.011	-0.032	0.061	0.038	0.053	-0.023
0.101	0.388	-0.916	0.094	0.459	-0.883	-0.005	0.060	-0.091	-0.037	-0.038	-0.020	0.034	0.065	0.041	-0.027
0.124	0.396	-0.932	0.092	0.459	-0.884	-0.009	0.162	-0.058	-0.012	-0.029	-0.035	0.011	0.057	0.057	-0.019
0.093	0.392	-0.920	0.092	0.459	-0.884	-0.000	-0.071	0.041	-0.043	-0.033	-0.024	0.042	0.061	0.045	-0.007
0.132	0.431	-0.928	0.089	0.461	-0.883	0.143	0.174	0.069	-0.001	0.003	-0.032	0.003	0.022	0.053	0.012
0.128	0.404	-0.932	0.084	0.467	-0.880	0.311	0.207	0.106	-0.000	-0.029	-0.039	0.006	0.049	0.058	0.025
0.178	0.388	-0.940	0.077	0.474	-0.877	0.391	0.365	0.149	0.057	-0.051	-0.050	0.044	0.065	0.066	0.029
0.170	0.415	-0.920	0.069	0.481	-0.874	0.446	0.360	0.172	0.058	-0.032	-0.034	0.037	0.038	0.046	0.022
0.090	0.435	-0.901	0.065	0.490	-0.869	0.503	0.144	0.200	-0.019	-0.022	-0.019	0.043	0.019	0.027	0.014
0.074	0.458	-0.877	0.060	0.500	-0.864	0.550	0.161	0.175	-0.029	-0.008	-0.000	0.058	0.004	0.003	-0.009
0.074	0.462	-0.857	0.054	0.509	-0.859	0.532	0.243	0.167	-0.023	-0.014	0.014	0.058	0.008	0.017	-0.025
0.051	0.485	-0.849	0.049	0.518	-0.854	0.512	0.215	0.138	-0.041	0.001	0.017	0.081	0.030	0.025	-0.032
0.070	0.500	-0.857	0.048	0.525	-0.849	0.432	0.026	0.139	-0.020	0.009	0.005	0.062	0.045	0.017	-0.034
0.028	0.527	-0.877	0.043	0.532	-0.846	0.394	0.214	0.112	-0.057	0.029	-0.019	0.104	0.072	0.002	-0.025
0.028	0.547	-0.897	0.041	0.537	-0.842	0.295	0.029	0.097	-0.055	0.043	-0.042	0.105	0.091	0.022	-0.016
0.090	0.547	-0.897	0.041	0.541	-0.840	0.221	-0.049	0.063	0.006	0.039	-0.044	0.043	0.091	0.022	-0.001
0.070	0.539	-0.905	0.045	0.544	-0.838	0.183	-0.239	0.018	-0.017	0.029	-0.054	0.062	0.083	0.029	0.031
0.124	0.555	-0.920	0.049	0.545	-0.837	0.072	-0.161	-0.037	0.034	0.043	-0.071	0.009	0.099	0.045	0.061
0.201	0.574	-0.897	0.052	0.545	-0.837	0.033	-0.079	-0.110	0.108	0.062	-0.048	0.069	0.118	0.021	0.083
0.201	0.574	-0.897	0.057	0.544	-0.837	-0.060	-0.190	-0.149	0.102	0.063	-0.048	0.069	0.119	0.021	0.108
0.220	0.543	-0.936	0.064	0.543	-0.837	-0.035	-0.262	-0.179	0.115	0.034	-0.087	0.088	0.088	0.060	0.121
0.232	0.516	-0.893	0.070	0.543	-0.837	0.010	-0.227	-0.221	0.120	0.007	-0.044	0.100	0.061	0.017	0.133
0.228	0.470	-0.920	0.080	0.543	-0.836	0.020	-0.461	-0.151	0.106	-0.039	-0.072	0.096	0.014	0.045	0.134
0.297	0.473	-0.893	0.084	0.543	-0.836	0.042	-0.125	-0.106	0.171	-0.036	-0.045	0.166	0.018	0.017	0.128
0.243	0.466	-0.877	0.087	0.545	-0.834	0.166	-0.084	-0.101	0.115	-0.046	-0.031	0.113	0.011	0.002	0.129
0.240	0.489	-0.857	0.091	0.548	-0.831	0.189	-0.166	-0.057	0.107	-0.026	-0.014	0.109	0.034	0.018	0.119
0.259	0.497	-0.893	0.093	0.551	-0.829	0.213	-0.051	-0.071	0.124	-0.021	-0.052	0.128	0.042	0.018	0.110
0.190	0.489	-0.912	0.096	0.554	-0.827	0.143	-0.181	0.052	0.052	-0.031	-0.073	0.060	0.034	0.037	0.093
0.270	0.477	-0.838	0.093	0.557	-0.825	0.225	0.164	0.008	0.135	-0.046	-0.001	0.141	0.022	0.038	0.074
0.167	0.504	-0.849	0.094	0.562	-0.822	0.290	-0.057	0.057	0.031	-0.023	-0.016	0.038	0.049	0.026	0.069
0.120	0.555	-0.897	0.095	0.565	-0.820	0.160	-0.112	0.079	-0.016	0.024	-0.065	0.008	0.100	0.021	0.061
0.240	0.570	-0.865	0.092	0.567	-0.819	0.134	0.182	0.007	0.105	0.038	-0.035	0.112	0.116	0.010	0.059
0.170	0.566	-0.834	0.094	0.570	-0.816	0.231	-0.074	-0.071	0.034	0.030	-0.006	0.044	0.112	0.042	0.052
0.251	0.562	-0.838	0.090	0.572	-0.816	0.097	0.331	-0.083	0.119	0.025	-0.010	0.125	0.108	0.038	0.039
0.120	0.558	-0.857	0.088	0.572	-0.815	0.053	0.149	0.026	-0.010	0.020	-0.030	0.005	0.104	0.018	0.033
0.051	0.531	-0.881	0.093	0.573	-0.814	0.014	-0.409	0.095	-0.084	-0.007	-0.055	0.074	0.077	0.006	0.008
0.224	0.524	-0.802	0.087	0.574	-0.814	0.068	0.405	-0.021	0.095	-0.016	0.024	0.099	0.070	0.073	-0.020
0.028	0.555	-0.826	0.090	0.575	-0.813	0.098	-0.147	-0.008	-0.104	0.014	-0.001	0.096	0.101	0.050	-0.021
0.105	0.566	-0.834	0.093	0.576	-0.812	0.035	-0.199	-0.029	-0.031	0.025	-0.010	0.019	0.112	0.042	-0.006
0.140	0.593	-0.798	0.091	0.576	-0.812	0.030	0.188	-0.101	0.006	0.052	0.026	0.016	0.140	0.078	-0.026
0.132	0.636	-0.881	0.093	0.575	-0.813	-0.082	-0.081	-0.032	-0.004	0.096	-0.056	0.009	0.183	0.005	-0.006
0.101	0.585	-0.861	0.096	0.573	-0.814	-0.062	-0.114	-0.043	-0.037	0.046	-0.036	0.022	0.134	0.015	-0.010
0.143	0.597	-0.838	0.098	0.571	-0.815	-0.152	-0.090	-0.070	0.003	0.061	-0.011	0.020	0.146	0.039	-0.013
0.090	0.589	-0.826	0.096	0.569	-0.817	-0.134	0.145	-0.057	-0.049	0.055	0.003	0.033	0.139	0.050	-0.022
0.113	0.566	-0.857	0.100	0.565	-0.819	-0.211	-0.209	-0.025	-0.030	0.036	-0.027	0.010	0.116	0.019	-0.032
0.113	0.531	-0.822	0.102	0.561	-0.822	-0.241	-0.025	-0.102	-0.031	0.005	0.012	0.010	0.081	0.055	-0.047
0.082	0.493	-0.814	0.105	0.557	-0.824	-0.238	-0.140	-0.084	-0.065	-0.029	0.022	0.040	0.042	0.063	-0.044
0.082	0.493	-0.814	0.106	0.552	-0.827	-0.245	0.009	-0.093	-0.066	-0.025	0.025	0.040	0.043	0.063	-0.046
0.124	0.477	-0.822	0.107	0.548	-0.829	-0.226	-0.069	-0.063	-0.026	-0.036	0.019	0.003	0.028	0.055	-0.048
0.120	0.497	-0.838	0.109	0.544	-0.832	-0.256	-0.051	-0.019	-0.031	-0.013	0.006	0.001	0.048	0.040	-0.035
0.113	0.524	-0.826	0.111	0.539	-0.835	-0.257	-0.143	-0.037	-0.041	0.019	0.021	0.008	0.075	0.052	-0.026
0.159	0.481	-0.826	0.110	0.536	-0.837	-0.215	0.143	-0.082	0.006	-0.020	0.023	0.038	0.033	0.052	-0.029
0.128	0.489	-0.849	0.110	0.532	-0.839	-0.196	0.012	-0.012	-0.024	-0.009	0.002	0.007	0.041	0.028	-0.029
0.109	0.489	-0.842	0.112	0.529	-0.841	-0.189	-0.180	0.086	-0.046	-0.005	0.011	0.011	0.041	0.037	-0.019
0.128	0.470	-0.849	0.113	0.526	-0.843	-0.215	-0.165	0.144	-0.028	-0.021	0.005	0.008	0.022	0.029	-0.023
0.163	0.508	-0.849	0.111	0.522	-0.846	-0.245	0.047	0.134	0.009	0.021	0.008	0.043	0.061	0.029	-0.020
0.140	0.477	-0.830	0.111	0.518	-0.848	-0.249	-0.043	0.098	-0.014	-0.006	0.030	0.020	0.030	0.049	-0.008
0.147	0.470	-0.853	0.112	0.513	-0.851	-0.281	-0.128	0.105	-0.008	-0.009	0.009	0.028	0.023	0.025	-0.018
0.178	0.489	-0.834	0.109	0.508	-0.854	-0.282	0.164	0.036	0.026	0.016	0.032	0.059	0.043	0.045	-0.019
0.074	0.473	-0.869	0.112	0.503	-0.857	-0.318	-0.197	0.090	-0.080	0.005	-0.000	0.044	0.028	0.010	-0.019
0.159	0.485	-0.853	0.108	0.497	-0.861	-0.366	0.200	0.027	0.008	0.023	0.019	0.041	0.039	0.026	-0.021
0.140	0.466	-0.838	0.109	0.491	-0.864	-0.319	-0.065	0.014	-0.012	0.010	0.038	0.022	0.020	0.042	-0.028
0.136	0.454	-0.857	0.106	0.484	-0.868	-0.396	0.199	0.016	-0.013	0.005	0.023	0.018	0.009	0.022	-0.023
0.132	0.431	-0.865	0.107	0.478	-0.872	-0.359	-0.080	0.037	-0.018	-0.012	0.018	0.015	0.014	0.015	-0.028
0.113	0.435	-0.842	0.106	0.472	-0.875	-0.345	0.042	0.018	-0.036	-0.002	0.045	0.004	0.010	0.038	-0.030
0.132	0.442	-0.865	0.107	0.465	-0.879	-0.388	-0.091	0.070	-0.018	0.013	0.025	0.015	0.002	0.015	-0.037
0.120	0.404	-0.857	0.105	0.460	-0.882	-0.324	0.083	0.065	-0.027	-0.020	0.036	0.004	0.040	0.023	-0.041
0.105	0.404	-0.849	0.104	0.455	-0.885	-0.286	-0.005	0.098	-0.042	-0.015	0.047	0.011	0.040	0.031	-0.033
0.113	0.408	-0.869	0.105	0.451	-0.886	-0.211	-0.094	0.116	-0.035	-0.008	0.029	0.003	0.035	0.011	-0.037
0.155	0.431	-0.849	0.101	0.447	-0.889	-0.239	0.197	0.086	0.011	0.019	0.051	0.040	0.012	0.031	-0.029
0.113	0.377	-0.853	0.100	0.444	-0.891	-0.186	0.020	0.075	-0.030	-0.031	0.049	0.002	0.066	0.028	-0.023
0.155	0.396	-0.881	0.100	0.442	-0.892	-0.129	-0.064	0.095	0.012	-0.010	0.023	0.040	0.046	0.000	-0.017
0.124	0.404	-0.885	0.099	0.439	-0.893	-0.124	0.029	0.067	-0.018	0.000	0.020	0.010	0.038	0.003	-0.020
0.143	0.377	-0.853	0.098	0.438	-0.894	-0.112	0.017	0.114	0.002	-0.025	0.052	0.029	0.065	0.028	-0.015
0.132	0.392	-0.869	0.096	0.437	-0.894	-0.030	0.040	0.133	-0.008	-0.009	0.037	0.018	0.049	0.013	-0.020
0.132	0.392	-0.869	0.098	0.436	-0.894	-0.061	-0.142	0.156	-0.009	-0.008	0.037	0.018	0.049	0.013	-0.020
0.132	0.381	-0.865	0.095	0.436	-0.895	-0.047	0.061	0.154	-0.007	-0.019	0.042	0.018	0.061	0.017	-0.016
0.128	0.369	-0.857	0.094	0.435	-0.895	-0.020	-0.002	0.158	-0.009	-0.031	0.050	0.015	0.072	0.025	-0.019
0.159	0.400	-0.853	0.090	0.435	-0.896	-0.049	0.146	0.171	0.025	0.001	0.055	0.045	0.041	0.029	-0.014
0.105	0.388	-0.881	0.089	0.435	-0.896	0.011	-0.028	0.180	-0.028	-0.011	0.027	0.008	0.052	0.002	-0.013
0.159	0.373	-0.845	0.087	0.435	-0.896	-0.006	0.092	0.159	0.029	-0.027	0.063	0.046	0.067	0.037	-0.007
0.128	0.377	-0.861	0.084	0.435	-0.896	-0.015	0.083	0.133	0.000	-0.023	0.047	0.015	0.063	0.021	-0.018
0.143	0.377	-0.869	0.079	0.435	-0.897	-0.007	0.242	0.098	0.020	-0.023	0.040	0.031	0.063	0.014	-0.016
0.067	0.361	-0.909	0.079	0.434	-0.897	-0.049	-0.038	0.122	-0.056	-0.037	0.001	0.046	0.078	0.026	-0.025
0.097	0.365	-0.905	0.075	0.432	-0.899	-0.100	0.150	0.122	-0.022	-0.032	0.007	0.015	0.074	0.022	-0.027
0.093	0.361	-0.869	0.074	0.432	-0.899	-0.048	-0.011	0.127	-0.025	-0.035	0.043	0.019	0.077	0.014	-0.033
0.097	0.350	-0.881	0.070	0.430	-0.900	-0.068	0.143	0.149	-0.018	-0.045	0.032	0.015	0.089	0.002	-0.033
0.093	0.350	-0.885	0.068	0.430	-0.900	-0.015	0.079	0.146	-0.019	-0.045	0.028	0.018	0.088	0.001	-0.031
0.070	0.334	-0.873	0.068	0.431	-0.900	0.046	-0.092	0.169	-0.043	-0.061	0.040	0.041	0.103	0.011	-0.030
0.109	0.354	-0.873	0.064	0.432	-0.900	0.033	0.172	0.157	0.000	-0.042	0.040	0.003	0.084	0.011	-0.033
0.082	0.385	-0.889	0.062	0.432	-0.900	0.027	0.025	0.155	-0.025	-0.012	0.024	0.029	0.052	0.005	-0.033
0.070	0.361	-0.885	0.060	0.434	-0.899	0.098	0.063	0.127	-0.035	-0.037	0.027	0.040	0.075	0.001	-0.030
0.082	0.350	-0.889	0.059	0.434	-0.899	0.017	-0.046	0.151	-0.023	-0.049	0.023	0.028	0.086	0.004	-0.035
0.078	0.350	-0.873	0.057	0.435	-0.899	0.045	0.096	0.110	-0.024	-0.050	0.039	0.032	0.086	0.012	-0.032
0.067	0.377	-0.889	0.057	0.436	-0.898	0.058	-0.041	0.109	-0.036	-0.024	0.022	0.043	0.058	0.004	-0.030
0.093	0.361	-0.889	0.055	0.437	-0.898	0.031	0.095	0.052	-0.007	-0.040	0.022	0.016	0.073	0.004	-0.030
0.063	0.354	-0.912	0.054	0.437	-0.898	0.050	-0.024	0.084	-0.037	-0.048	-0.002	0.047	0.081	0.027	-0.027
0.070	0.346	-0.909	0.054	0.439	-0.897	0.127	0.026	0.038	-0.029	-0.058	0.001	0.039	0.088	0.023	-0.023
0.074	0.365	-0.912	0.053	0.442	-0.896	0.143	0.029	0.040	-0.024	-0.041	-0.004	0.035	0.068	0.026	-0.016
0.067	0.361	-0.932	0.051	0.445	-0.894	0.172	0.094	0.037	-0.030	-0.048	-0.025	0.042	0.072	0.046	-0.007
0.109	0.373	-0.936	0.050	0.448	-0.893	0.190	0.018	0.083	0.013	-0.040	-0.030	0.000	0.060	0.049	0.007
0.082	0.385	-0.956	0.045	0.451	-0.891	0.192	0.221	0.126	-0.009	-0.031	-0.051	0.027	0.048	0.069	0.021
0.117	0.365	-0.944	0.037	0.457	-0.889	0.314	0.385	0.132	0.034	-0.056	-0.042	0.008	0.066	0.056	0.023
0.117	0.365	-0.944	0.032	0.463	-0.886	0.345	0.169	0.225	0.038	-0.062	-0.044	0.008	0.066	0.056	0.021
0.063	0.396	-0.885	0.027	0.473	-0.881	0.571	0.115	0.318	-0.011	-0.041	0.010	0.046	0.034	0.003	0.015
0.093	0.446	-0.853	0.019	0.486	-0.874	0.773	0.291	0.341	0.028	-0.005	0.034	0.016	0.017	0.035	0.002
0.040	0.493	-0.865	0.014	0.500	-0.866	0.805	0.115	0.364	-0.020	0.027	0.014	0.069	0.064	0.023	-0.010
0.040	0.520	-0.857	0.007	0.513	-0.858	0.714	0.184	0.328	-0.014	0.042	0.015	0.068	0.091	0.031	-0.023
0.047	0.562	-0.834	-0.001	0.524	-0.852	0.659	0.350	0.211	0.002	0.073	0.032	0.061	0.134	0.054	-0.032
-0.041	0.543	-0.842	-0.005	0.533	-0.846	0.514	0.093	0.223	-0.082	0.045	0.018	0.149	0.115	0.047	-0.025
0.005	0.578	-0.861	-0.009	0.540	-0.842	0.422	0.103	0.232	-0.032	0.072	-0.006	0.102	0.150	0.027	-0.008
0.032	0.582	-0.897	-0.010	0.547	-0.837	0.425	-0.101	0.304	-0.004	0.069	-0.046	0.075	0.155	0.007	0.006
0.093	0.620	-0.881	-0.014	0.553	-0.833	0.319	0.049	0.263	0.061	0.102	-0.034	0.013	0.194	0.009	0.043
0.090	0.632	-0.861	-0.014	0.557	-0.831	0.242	-0.141	0.218	0.057	0.110	-0.017	0.017	0.206	0.029	0.079
0.136	0.628	-0.865	-0.012	0.558	-0.830	0.087	-0.139	0.115	0.102	0.104	-0.022	0.028	0.203	0.025	0.107
0.170	0.640	-0.944	-0.009	0.556	-0.831	-0.119	-0.175	0.044	0.134	0.118	-0.100	0.062	0.216	0.053	0.130
0.167	0.589	-0.952	-0.004	0.553	-0.833	-0.168	-0.279	0.017	0.125	0.071	-0.106	0.058	0.166	0.061	0.153
0.213	0.574	-0.952	0.003	0.549	-0.836	-0.277	-0.380	0.010	0.164	0.060	-0.102	0.104	0.152	0.060	0.164
0.209	0.555	-0.928	0.006	0.544	-0.839	-0.286	-0.157	-0.007	0.157	0.046	-0.076	0.100	0.133	0.036	0.158
0.205	0.539	-0.920	0.010	0.540	-0.841	-0.192	-0.203	0.024	0.149	0.034	-0.066	0.096	0.119	0.028	0.165
0.182	0.516	-0.909	0.016	0.538	-0.843	-0.139	-0.397	0.065	0.120	0.013	-0.052	0.073	0.097	0.016	0.155
0.251	0.497	-0.905	0.021	0.537	-0.844	-0.071	-0.256	0.063	0.185	-0.005	-0.048	0.142	0.079	0.011	0.144
0.205	0.473	-0.889	0.024	0.535	-0.845	-0.102	-0.257	0.096	0.135	-0.026	-0.031	0.097	0.057	0.005	0.138
0.186	0.446	-0.897	0.030	0.533	-0.846	-0.105	-0.362	0.083	0.110	-0.051	-0.038	0.078	0.031	0.003	0.142
0.213	0.458	-0.869	0.030	0.532	-0.846	-0.046	0.023	0.052	0.137	-0.039	-0.010	0.105	0.044	0.025	0.122
0.240	0.446	-0.845	0.027	0.530	-0.847	-0.062	0.192	0.041	0.167	-0.049	0.015	0.132	0.034	0.049	0.108
0.167	0.466	-0.845	0.026	0.530	-0.848	-0.048	0.053	0.014	0.095	-0.028	0.015	0.060	0.054	0.050	0.094
0.132	0.485	-0.889	0.025	0.528	-0.849	-0.097	0.076	0.034	0.062	-0.007	-0.027	0.026	0.075	0.007	0.082
0.113	0.489	-0.865	0.021	0.526	-0.850	-0.099	0.178	0.070	0.046	-0.002	-0.002	0.007	0.080	0.031	0.056
0.136	0.539	-0.869	0.018	0.524	-0.852	-0.146	0.156	0.052	0.072	0.051	-0.005	0.030	0.131	0.028	0.043
0.082	0.473	-0.869	0.017	0.521	-0.854	-0.164	0.074	0.019	0.020	-0.012	-0.003	0.024	0.067	0.028	0.022
0.082	0.473	-0.869	0.017	0.517	-0.856	-0.198	0.039	-0.051	0.020	-0.008	-0.001	0.023	0.068	0.028	0.010
0.040	0.497	-0.826	0.018	0.513	-0.858	-0.245	-0.028	-0.060	-0.023	0.019	0.045	0.065	0.093	0.072	0.006
0.051	0.504	-0.853	0.019	0.510	-0.860	-0.188	0.022	-0.089	-0.012	0.030	0.019	0.052	0.102	0.045	0.001
0.117	0.520	-0.857	0.017	0.507	-0.862	-0.183	0.207	-0.096	0.055	0.048	0.017	0.014	0.118	0.041	-0.008
0.051	0.524	-0.885	0.016	0.503	-0.864	-0.222	0.096	-0.103	-0.009	0.056	-0.008	0.052	0.123	0.014	-0.005
0.028	0.539	-0.897	0.018	0.498	-0.867	-0.275	-0.065	-0.106	-0.035	0.076	-0.017	0.074	0.140	0.004	-0.008
0.040	0.543	-0.893	0.018	0.493	-0.870	-0.278	0.078	-0.118	-0.023	0.085	-0.011	0.063	0.145	0.008	-0.018
0.024	0.489	-0.889	0.019	0.486	-0.873	-0.378	0.026	-0.170	-0.040	0.038	-0.003	0.078	0.092	0.013	-0.030
0.055	0.442	-0.897	0.020	0.478	-0.878	-0.501	0.087	-0.213	-0.009	0.000	-0.006	0.047	0.047	0.006	-0.023
-0.003	0.396	-0.905	0.027	0.466	-0.884	-0.614	-0.309	-0.152	-0.074	-0.035	-0.008	0.105	0.001	0.002	-0.026
0.093	0.419	-0.877	0.028	0.457	-0.889	-0.525	0.021	-0.190	0.021	-0.003	0.024	0.009	0.025	0.026	-0.024
0.051	0.400	-0.873	0.033	0.449	-0.893	-0.449	-0.182	-0.178	-0.027	-0.014	0.032	0.052	0.007	0.030	-0.029
0.070	0.419	-0.873	0.036	0.440	-0.897	-0.451	-0.053	-0.218	-0.010	0.014	0.036	0.033	0.027	0.030	-0.024
0.059	0.415	-0.873	0.039	0.433	-0.901	-0.402	-0.056	-0.167	-0.024	0.017	0.040	0.044	0.024	0.030	-0.029
0.051	0.427	-0.901	0.042	0.426	-0.904	-0.375	-0.057	-0.183	-0.035	0.036	0.015	0.052	0.037	0.002	-0.036
0.078	0.396	-0.889	0.041	0.420	-0.907	-0.354	0.091	-0.149	-0.008	0.012	0.030	0.025	0.006	0.014	-0.038
0.028	0.400	-0.889	0.045	0.414	-0.909	-0.325	-0.191	-0.078	-0.062	0.022	0.033	0.075	0.011	0.014	-0.033
0.074	0.369	-0.889	0.051	0.409	-0.911	-0.243	-0.272	-0.055	-0.021	-0.005	0.034	0.029	0.020	0.014	-0.037
0.101	0.330	-0.869	0.048	0.405	-0.913	-0.214	0.193	-0.039	0.009	-0.039	0.056	0.002	0.058	0.033	-0.029
0.047	0.346	-0.893	0.053	0.402	-0.914	-0.179	-0.277	0.016	-0.050	-0.020	0.034	0.055	0.042	0.010	-0.014
0.124	0.373	-0.916	0.051	0.398	-0.916	-0.170	0.107	-0.024	0.029	0.010	0.012	0.023	0.015	0.014	-0.018
0.105	0.388	-0.924	0.052	0.395	-0.917	-0.170	-0.044	-0.025	0.008	0.028	0.005	0.004	0.001	0.022	-0.021
0.059	0.354	-0.877	0.049	0.392	-0.919	-0.169	0.204	-0.059	-0.035	-0.003	0.054	0.042	0.034	0.025	-0.019
0.078	0.350	-0.905	0.053	0.389	-0.920	-0.169	-0.156	-0.069	-0.019	-0.004	0.027	0.022	0.038	0.003	-0.022
0.059	0.361	-0.901	0.053	0.385	-0.922	-0.211	0.043	-0.111	-0.038	0.012	0.033	0.041	0.026	0.001	-0.028
0.113	0.354	-0.909	0.053	0.381	-0.923	-0.175	0.059	-0.139	0.015	0.008	0.027	0.014	0.033	0.006	-0.022
0.078	0.361	-0.916	0.051	0.378	-0.925	-0.190	0.131	-0.129	-0.018	0.019	0.020	0.020	0.025	0.014	-0.020
0.093	0.365	-0.901	0.054	0.374	-0.926	-0.187	-0.060	-0.148	-0.005	0.026	0.037	0.004	0.021	0.002	-0.015
0.093	0.365	-0.901	0.054	0.370	-0.927	-0.187	0.049	-0.145	-0.005	0.030	0.039	0.004	0.021	0.001	-0.021
0.093	0.338	-0.893	0.054	0.367	-0.929	-0.174	0.059	-0.181	-0.006	0.006	0.048	0.003	0.048	0.009	-0.020
0.082	0.330	-0.909	0.053	0.364	-0.930	-0.170	0.136	-0.172	-0.016	0.002	0.034	0.014	0.055	0.006	-0.024
0.082	0.342	-0.932	0.052	0.360	-0.931	-0.154	0.117	-0.158	-0.015	0.017	0.011	0.013	0.044	0.029	-0.031
0.070	0.315	-0.901	0.052	0.359	-0.932	-0.089	0.102	-0.148	-0.026	-0.008	0.044	0.024	0.071	0.002	-0.032
0.055	0.327	-0.909	0.053	0.357	-0.933	-0.072	-0.013	-0.133	-0.043	0.005	0.036	0.039	0.059	0.006	-0.029
0.082	0.319	-0.920	0.055	0.356	-0.933	-0.052	-0.085	-0.143	-0.018	-0.002	0.025	0.012	0.066	0.017	-0.029
0.105	0.323	-0.897	0.054	0.354	-0.934	-0.060	0.150	-0.187	0.006	0.004	0.049	0.012	0.063	0.007	-0.029
0.093	0.300	-0.909	0.055	0.354	-0.934	0.011	0.053	-0.194	-0.006	-0.020	0.037	0.001	0.086	0.005	-0.023
0.074	0.327	-0.897	0.054	0.354	-0.934	-0.001	0.104	-0.164	-0.025	0.008	0.049	0.018	0.059	0.007	-0.026
0.086	0.323	-0.916	0.054	0.354	-0.934	0.024	0.032	-0.142	-0.014	0.004	0.029	0.006	0.062	0.013	-0.034
0.067	0.327	-0.920	0.054	0.355	-0.933	0.032	0.086	-0.154	-0.032	0.007	0.025	0.025	0.059	0.016	-0.035
0.051	0.300	-0.916	0.055	0.355	-0.933	0.004	-0.013	-0.119	-0.049	-0.020	0.029	0.040	0.086	0.012	-0.032
0.086	0.311	-0.924	0.056	0.355	-0.933	0.054	0.025	-0.116	-0.015	-0.009	0.021	0.005	0.074	0.020	-0.035
0.086	0.334	-0.909	0.055	0.357	-0.933	0.090	0.121	-0.164	-0.014	0.013	0.036	0.004	0.051	0.004	-0.026
0.070	0.323	-0.920	0.057	0.358	-0.932	0.092	-0.061	-0.130	-0.031	-0.000	0.024	0.019	0.062	0.016	-0.019
0.113	0.330	-0.932	0.057	0.360	-0.931	0.096	0.045	-0.165	0.011	0.006	0.011	0.024	0.054	0.028	-0.018
0.082	0.338	-0.924	0.054	0.361	-0.931	0.078	0.272	-0.184	-0.017	0.013	0.019	0.006	0.047	0.020	-0.015
0.097	0.323	-0.920	0.056	0.362	-0.931	0.052	-0.099	-0.112	-0.004	-0.003	0.022	0.010	0.062	0.015	-0.014
0.097	0.327	-0.909	0.055	0.363	-0.930	0.074	0.143	-0.131	-0.002	-0.001	0.034	0.010	0.058	0.003	-0.017
0.082	0.311	-0.909	0.056	0.364	-0.930	0.070	-0.001	-0.100	-0.019	-0.017	0.033	0.004	0.073	0.003	-0.015
0.097	0.342	-0.920	0.056	0.365	-0.929	0.068	0.056	-0.130	-0.003	0.013	0.021	0.012	0.042	0.014	-0.013
0.093	0.330	-0.912	0.053	0.367	-0.929	0.132	0.226	-0.175	-0.004	-0.001	0.028	0.009	0.054	0.005	-0.018
0.109	0.334	-0.916	0.057	0.368	-0.928	0.057	-0.167	-0.103	0.007	0.002	0.024	0.025	0.049	0.009	-0.016
0.063	0.334	-0.928	0.053	0.368	-0.928	-0.009	0.252	-0.120	-0.035	0.002	0.012	0.021	0.049	0.020	-0.019
0.086	0.323	-0.916	0.052	0.368	-0.928	0.017	0.123	-0.110	-0.011	-0.009	0.024	0.003	0.061	0.008	-0.019
0.086	0.323	-0.901	0.052	0.368	-0.928	0.030	0.002	-0.101	-0.012	-0.010	0.040	0.003	0.061	0.008	-0.022
0.086	0.357	-0.924	0.051	0.368	-0.928	0.009	0.151	-0.122	-0.010	0.025	0.016	0.003	0.027	0.015	-0.022
0.086	0.357	-0.924	0.050	0.368	-0.928	0.016	0.085	-0.138	-0.010	0.025	0.016	0.004	0.027	0.015	-0.022
0.055	0.323	-0.936	0.049	0.369	-0.928	0.032	0.090	-0.113	-0.040	-0.010	0.004	0.026	0.063	0.026	-0.017
0.082	0.319	-0.920	0.049	0.368	-0.929	-0.014	0.088	-0.083	-0.012	-0.014	0.020	0.002	0.067	0.011	-0.025
0.101	0.327	-0.916	0.047	0.368	-0.928	0.026	0.149	-0.116	0.009	-0.006	0.024	0.022	0.060	0.007	-0.024
0.040	0.323	-0.924	0.049	0.369	-0.928	0.040	-0.088	-0.111	-0.055	-0.011	0.016	0.039	0.064	0.015	-0.021
0.090	0.330	-0.920	0.048	0.368	-0.929	-0.034	0.133	-0.165	-0.004	-0.002	0.020	0.011	0.057	0.011	-0.028
0.070	0.338	-0.936	0.048	0.366	-0.929	-0.078	0.078	-0.168	-0.023	0.007	0.005	0.008	0.050	0.026	-0.032
0.040	0.327	-0.932	0.049	0.364	-0.930	-0.126	-0.004	-0.154	-0.055	-0.002	0.010	0.038	0.063	0.022	-0.027
0.086	0.338	-0.912	0.047	0.361	-0.931	-0.121	0.177	-0.221	-0.007	0.012	0.031	0.008	0.052	0.002	-0.032
0.059	0.323	-0.952	0.048	0.358	-0.932	-0.137	0.022	-0.188	-0.035	-0.000	-0.007	0.020	0.069	0.042	-0.031
0.047	0.350	-0.968	0.049	0.354	-0.934	-0.235	0.062	-0.174	-0.047	0.031	-0.021	0.032	0.043	0.057	-0.019
0.070	0.323	-0.960	0.049	0.351	-0.935	-0.142	0.059	-0.203	-0.024	0.007	-0.012	0.010	0.071	0.049	-0.013
0.101	0.307	-0.944	0.050	0.349	-0.936	-0.084	0.040	-0.215	0.005	-0.006	0.004	0.020	0.088	0.033	-0.015
0.105	0.307	-0.956	0.047	0.347	-0.937	-0.093	0.255	-0.229	0.012	-0.004	-0.007	0.024	0.088	0.044	-0.003
0.032	0.303	-1.023	0.050	0.345	-0.937	-0.097	-0.121	-0.161	-0.065	-0.006	-0.073	0.050	0.093	0.112	0.010
0.105	0.276	-0.991	0.049	0.344	-0.938	0.007	0.158	-0.186	0.010	-0.033	-0.041	0.023	0.120	0.080	0.020
0.143	0.276	-0.960	0.048	0.345	-0.938	0.029	0.111	-0.159	0.049	-0.033	-0.010	0.061	0.121	0.049	0.032
0.128	0.272	-0.991	0.043	0.346	-0.937	0.101	0.333	-0.136	0.038	-0.038	-0.041	0.045	0.124	0.080	0.043
0.170	0.272	-0.936	0.038	0.348	-0.937	0.116	0.349	-0.123	0.086	-0.040	0.013	0.087	0.124	0.024	0.027
0.109	0.315	-0.932	0.033	0.349	-0.936	0.078	0.279	-0.078	0.029	0.001	0.017	0.025	0.081	0.020	0.010
0.024	0.334	-0.920	0.027	0.352	-0.936	0.162	0.358	-0.085	-0.050	0.018	0.028	0.061	0.062	0.008	-0.011
0.047	0.369	-0.901	0.026	0.354	-0.935	0.099	0.073	-0.023	-0.026	0.050	0.047	0.038	0.026	0.012	-0.038
0.017	0.392	-0.920	0.020	0.356	-0.934	0.080	0.309	-0.021	-0.051	0.072	0.027	0.070	0.003	0.008	-0.044
0.001	0.357	-0.936	0.017	0.359	-0.933	0.170	0.140	0.016	-0.064	0.034	0.010	0.086	0.037	0.023	-0.040
0.040	0.392	-0.987	0.016	0.360	-0.933	0.068	0.098	0.005	-0.024	0.067	-0.042	0.049	0.001	0.075	-0.032
0.017	0.365	-0.972	0.016	0.361	-0.933	0.018	-0.053	0.043	-0.047	0.040	-0.026	0.072	0.027	0.059	-0.004
0.067	0.365	-0.956	0.020	0.361	-0.932	0.032	-0.237	0.069	-0.002	0.039	-0.011	0.022	0.026	0.043	0.025
0.155	0.369	-0.952	0.019	0.361	-0.932	-0.015	0.064	0.024	0.088	0.044	-0.007	0.067	0.021	0.039	0.049
0.155	0.369	-0.952	0.019	0.361	-0.932	0.013	0.031	0.019	0.088	0.043	-0.007	0.068	0.020	0.039	0.077
0.167	0.388	-1.007	0.021	0.358	-0.933	-0.160	-0.035	-0.065	0.098	0.066	-0.061	0.080	0.000	0.094	0.106
0.170	0.396	-1.007	0.028	0.354	-0.935	-0.190	-0.316	-0.148	0.095	0.077	-0.060	0.085	0.007	0.094	0.121
0.224	0.361	-0.991	0.036	0.350	-0.936	-0.231	-0.293	-0.252	0.141	0.047	-0.043	0.139	0.027	0.079	0.125
0.243	0.315	-0.987	0.037	0.343	-0.938	-0.328	0.095	-0.346	0.159	0.007	-0.036	0.159	0.074	0.075	0.125
0.190	0.319	-0.991	0.043	0.338	-0.940	-0.275	-0.165	-0.400	0.099	0.016	-0.039	0.106	0.070	0.079	0.108
0.209	0.245	-0.983	0.048	0.333	-0.942	-0.229	-0.097	-0.389	0.113	-0.052	-0.029	0.126	0.143	0.072	0.100
0.109	0.226	-0.995	0.055	0.328	-0.943	-0.254	-0.247	-0.262	0.006	-0.066	-0.039	0.027	0.163	0.084	0.081
0.217	0.222	-0.956	0.056	0.326	-0.944	-0.067	0.037	-0.244	0.113	-0.068	0.000	0.135	0.167	0.045	0.079
0.178	0.226	-0.948	0.060	0.326	-0.943	0.043	-0.118	-0.166	0.071	-0.064	0.008	0.097	0.163	0.037	0.056
0.217	0.234	-0.928	0.053	0.328	-0.943	0.123	0.466	-0.208	0.116	-0.059	0.027	0.137	0.155	0.017	0.057
0.090	0.253	-0.987	0.055	0.331	-0.942	0.180	-0.073	-0.127	-0.013	-0.042	-0.033	0.010	0.136	0.076	0.039
0.113	0.284	-0.999	0.057	0.333	-0.941	0.148	-0.044	-0.065	0.008	-0.014	-0.046	0.034	0.105	0.088	0.040
0.117	0.280	-0.952	0.054	0.337	-0.940	0.209	0.150	-0.059	0.015	-0.021	0.001	0.038	0.109	0.041	0.024
0.182	0.269	-0.920	0.053	0.343	-0.938	0.310	0.133	-0.074	0.081	-0.039	0.030	0.103	0.120	0.009	0.024
0.124	0.272	-0.936	0.049	0.349	-0.936	0.359	0.265	-0.080	0.028	-0.041	0.012	0.046	0.117	0.025	0.021
0.097	0.276	-0.936	0.047	0.355	-0.934	0.310	0.118	-0.058	0.003	-0.043	0.010	0.019	0.113	0.025	0.007
0.101	0.296	-0.940	0.047	0.363	-0.931	0.446	0.053	-0.104	0.006	-0.032	0.003	0.022	0.094	0.029	-0.016
0.036	0.319	-0.940	0.048	0.371	-0.928	0.443	-0.011	-0.083	-0.060	-0.016	-0.000	0.044	0.070	0.029	-0.022
0.040	0.342	-0.952	0.052	0.378	-0.925	0.390	-0.170	-0.108	-0.060	-0.000	-0.015	0.040	0.047	0.041	-0.013
0.067	0.350	-1.007	0.056	0.381	-0.923	0.199	-0.196	-0.066	-0.037	0.004	-0.072	0.013	0.039	0.096	-0.010
0.132	0.300	-0.991	0.055	0.386	-0.921	0.279	0.093	-0.084	0.029	-0.051	-0.058	0.052	0.089	0.081	-0.009
0.097	0.307	-1.015	0.059	0.392	-0.918	0.359	-0.219	0.005	-0.010	-0.050	-0.085	0.016	0.081	0.105	-0.005
0.032	0.354	-0.995	0.063	0.400	-0.914	0.428	-0.200	-0.012	-0.079	-0.011	-0.068	0.049	0.035	0.085	-0.003
0.093	0.350	-0.889	0.069	0.409	-0.910	0.537	-0.320	0.016	-0.023	-0.024	0.033	0.012	0.039	0.021	-0.004
0.113	0.388	-0.948	0.072	0.419	-0.905	0.514	-0.218	0.060	-0.007	0.005	-0.030	0.030	0.001	0.039	0.001
0.159	0.408	-0.924	0.073	0.426	-0.902	0.421	-0.059	0.041	0.038	0.017	-0.010	0.076	0.018	0.015	0.007
0.197	0.415	-0.834	0.071	0.435	-0.898	0.464	0.123	0.051	0.079	0.016	0.076	0.115	0.025	0.075	0.017
0.120	0.396	-0.830	0.068	0.440	-0.896	0.271	0.086	0.159	0.005	-0.009	0.078	0.037	0.006	0.079	0.007
0.170	0.396	-0.790	0.061	0.444	-0.894	0.211	0.362	0.144	0.062	-0.013	0.116	0.087	0.005	0.118	-0.007
0.101	0.369	-0.771	0.057	0.447	-0.892	0.199	0.131	0.167	-0.004	-0.043	0.134	0.018	0.022	0.137	-0.023
0.101	0.377	-0.810	0.052	0.451	-0.891	0.216	0.278	0.068	0.002	-0.040	0.093	0.017	0.015	0.098	-0.019
0.086	0.423	-0.826	0.047	0.455	-0.889	0.188	0.264	0.026	-0.009	0.003	0.076	0.001	0.031	0.082	-0.038
0.113	0.419	-0.814	0.037	0.457	-0.888	0.158	0.551	-0.008	0.027	-0.003	0.087	0.028	0.026	0.093	-0.036
0.020	0.392	-0.838	0.033	0.459	-0.888	0.068	0.223	0.021	-0.061	-0.031	0.062	0.064	0.001	0.069	-0.047
0.063	0.435	-0.822	0.026	0.459	-0.888	0.036	0.372	0.038	-0.011	0.011	0.078	0.022	0.040	0.085	-0.053
0.009	0.439	-0.814	0.022	0.460	-0.888	0.035	0.169	0.096	-0.061	0.014	0.086	0.076	0.043	0.092	-0.057
0.024	0.462	-0.830	0.019	0.461	-0.887	0.042	0.144	0.125	-0.042	0.036	0.069	0.061	0.066	0.076	-0.056
0.067	0.450	-0.810	0.012	0.462	-0.887	0.053	0.360	0.090	0.007	0.024	0.089	0.019	0.054	0.095	-0.058
0.005	0.439	-0.818	0.005	0.462	-0.887	-0.008	0.307	0.113	-0.048	0.012	0.081	0.080	0.041	0.087	-0.048
0.017	0.412	-0.838	0.002	0.462	-0.887	0.016	0.152	0.099	-0.032	-0.015	0.061	0.069	0.014	0.067	-0.048
0.028	0.419	-0.845	-0.004	0.462	-0.887	-0.010	0.255	0.081	-0.015	-0.007	0.053	0.057	0.021	0.059	-0.050
-0.014	0.431	-0.861	-0.006	0.461	-0.887	-0.037	0.078	0.079	-0.055	0.005	0.038	0.100	0.032	0.043	-0.042
0.017	0.442	-0.857	-0.009	0.460	-0.888	-0.085	0.186	0.049	-0.021	0.019	0.042	0.069	0.043	0.046	-0.032
0.020	0.435	-0.845	-0.010	0.459	-0.888	-0.041	0.027	0.055	-0.016	0.011	0.054	0.065	0.034	0.058	-0.032
0.043	0.423	-0.873	-0.012	0.458	-0.889	-0.046	0.087	0.014	0.009	0.001	0.027	0.042	0.022	0.030	-0.025
0.013	0.435	-0.873	-0.014	0.457	-0.890	-0.074	0.101	-0.005	-0.020	0.014	0.028	0.073	0.033	0.030	-0.023
-0.014	0.458	-0.932	-0.014	0.455	-0.891	-0.106	0.006	0.004	-0.047	0.039	-0.030	0.100	0.055	0.030	-0.018
0.013	0.439	-0.885	-0.014	0.452	-0.892	-0.135	0.072	-0.042	-0.019	0.022	0.018	0.073	0.035	0.017	-0.023
0.043	0.404	-0.857	-0.014	0.450	-0.893	-0.130	0.020	-0.037	0.012	-0.011	0.047	0.042	0.001	0.045	-0.018
-0.003	0.415	-0.916	-0.013	0.447	-0.894	-0.158	-0.076	-0.014	-0.036	0.004	-0.011	0.088	0.010	0.015	-0.013
0.036	0.396	-0.905	-0.013	0.444	-0.896	-0.167	0.009	-0.033	0.003	-0.013	0.002	0.050	0.010	0.003	-0.005
0.024	0.373	-0.901	-0.012	0.443	-0.897	-0.051	-0.038	-0.026	-0.010	-0.035	0.007	0.061	0.034	0.000	-0.002
0.070	0.400	-0.857	-0.013	0.442	-0.897	-0.051	0.126	-0.031	0.038	-0.007	0.051	0.015	0.008	0.043	0.009
0.055	0.412	-0.885	-0.013	0.441	-0.897	-0.040	-0.026	0.019	0.022	0.006	0.024	0.031	0.003	0.015	0.007
0.070	0.400	-0.873	-0.015	0.440	-0.898	-0.028	0.145	0.008	0.040	-0.005	0.036	0.016	0.010	0.027	0.008
0.020	0.396	-0.901	-0.017	0.440	-0.898	-0.027	0.097	0.015	-0.008	-0.009	0.008	0.066	0.014	0.001	0.005
0.036	0.396	-0.869	-0.020	0.440	-0.898	-0.014	0.169	0.010	0.010	-0.008	0.040	0.051	0.015	0.030	0.000
0.036	0.369	-0.881	-0.021	0.439	-0.898	-0.007	0.102	-0.033	0.012	-0.035	0.028	0.050	0.043	0.019	-0.008
0.009	0.369	-0.912	-0.024	0.438	-0.898	-0.035	0.135	-0.002	-0.013	-0.034	-0.003	0.078	0.043	0.013	-0.005
0.005	0.385	-0.901	-0.025	0.438	-0.899	-0.018	0.107	-0.010	-0.015	-0.018	0.009	0.081	0.028	0.001	-0.009
0.024	0.373	-0.901	-0.028	0.437	-0.899	-0.044	0.207	-0.056	0.007	-0.029	0.010	0.062	0.041	0.001	-0.009
-0.014	0.357	-0.932	-0.030	0.437	-0.899	-0.002	0.097	-0.046	-0.030	-0.044	-0.022	0.101	0.057	0.033	-0.007
0.009	0.346	-0.936	-0.029	0.438	-0.898	0.079	0.022	-0.072	-0.007	-0.057	-0.026	0.078	0.070	0.037	-0.001
-0.007	0.342	-0.968	-0.030	0.439	-0.898	0.058	0.060	-0.089	-0.023	-0.062	-0.058	0.093	0.075	0.069	-0.005
0.001	0.365	-0.975	-0.032	0.440	-0.897	0.075	0.184	-0.123	-0.013	-0.039	-0.067	0.085	0.053	0.077	-0.000
-0.033	0.342	-0.991	-0.031	0.441	-0.897	0.074	0.014	-0.098	-0.048	-0.064	-0.083	0.120	0.077	0.093	-0.004
-0.018	0.323	-1.007	-0.032	0.444	-0.896	0.164	0.097	-0.106	-0.032	-0.086	-0.100	0.104	0.098	0.109	0.002
-0.033	0.346	-0.972	-0.033	0.446	-0.894	0.142	0.124	-0.075	-0.046	-0.065	-0.066	0.120	0.076	0.074	0.011
0.020	0.334	-0.968	-0.037	0.450	-0.892	0.273	0.218	0.026	0.012	-0.081	-0.064	0.066	0.089	0.070	0.032
0.043	0.361	-0.948	-0.042	0.458	-0.888	0.444	0.209	0.107	0.039	-0.061	-0.049	0.043	0.063	0.051	0.021
0.070	0.435	-0.956	-0.050	0.467	-0.883	0.521	0.385	0.174	0.074	0.003	-0.062	0.017	0.010	0.059	0.013
-0.076	0.458	-0.932	-0.052	0.477	-0.878	0.574	0.024	0.216	-0.070	0.017	-0.043	0.164	0.032	0.035	-0.002
-0.080	0.481	-0.905	-0.054	0.485	-0.873	0.514	0.018	0.174	-0.071	0.031	-0.020	0.168	0.054	0.008	-0.019
-0.064	0.508	-0.897	-0.059	0.492	-0.869	0.406	0.147	0.161	-0.052	0.051	-0.017	0.154	0.079	0.000	-0.039
-0.053	0.446	-0.889	-0.061	0.499	-0.864	0.410	0.053	0.113	-0.039	-0.018	-0.013	0.143	0.016	0.008	-0.031
-0.026	0.489	-0.873	-0.061	0.503	-0.862	0.250	-0.016	0.086	-0.012	0.021	0.001	0.117	0.058	0.024	-0.015
-0.018	0.481	-0.853	-0.059	0.507	-0.860	0.220	-0.194	0.149	-0.006	0.009	0.018	0.111	0.049	0.044	0.006
0.001	0.493	-0.901	-0.057	0.511	-0.858	0.241	-0.218	0.160	0.011	0.017	-0.031	0.092	0.060	0.004	0.033
0.043	0.543	-0.936	-0.050	0.514	-0.857	0.186	-0.459	0.132	0.046	0.064	-0.068	0.051	0.110	0.040	0.071
0.082	0.589	-0.952	-0.044	0.515	-0.856	0.103	-0.337	0.035	0.079	0.109	-0.084	0.014	0.155	0.056	0.109
0.186	0.624	-0.940	-0.035	0.514	-0.857	-0.070	-0.439	-0.066	0.173	0.145	-0.071	0.089	0.189	0.045	0.147
0.186	0.624	-0.940	-0.027	0.511	-0.859	-0.220	-0.371	-0.145	0.165	0.148	-0.069	0.088	0.188	0.045	0.175
0.228	0.570	-0.960	-0.019	0.507	-0.862	-0.245	-0.305	-0.211	0.199	0.098	-0.086	0.129	0.133	0.066	0.183
0.220	0.527	-0.987	-0.012	0.503	-0.864	-0.190	-0.218	-0.255	0.184	0.059	-0.111	0.121	0.089	0.094	0.176
0.159	0.485	-0.995	0.002	0.499	-0.867	-0.243	-0.637	-0.212	0.109	0.021	-0.116	0.059	0.046	0.102	0.155
0.193	0.481	-0.944	0.008	0.494	-0.870	-0.303	-0.190	-0.226	0.137	0.023	-0.062	0.092	0.041	0.052	0.137
0.124	0.450	-0.936	0.020	0.488	-0.872	-0.291	-0.586	-0.166	0.056	-0.003	-0.052	0.023	0.009	0.045	0.122
0.201	0.454	-0.916	0.029	0.484	-0.874	-0.211	-0.357	-0.206	0.124	0.005	-0.030	0.099	0.011	0.026	0.113
0.213	0.419	-0.920	0.035	0.481	-0.876	-0.165	-0.197	-0.206	0.130	-0.027	-0.032	0.111	0.025	0.030	0.106
0.182	0.431	-0.924	0.042	0.480	-0.876	-0.054	-0.289	-0.158	0.092	-0.014	-0.036	0.081	0.015	0.035	0.120
0.217	0.400	-0.889	0.047	0.480	-0.876	0.012	-0.177	-0.114	0.122	-0.045	-0.001	0.115	0.047	0.000	0.112
0.232	0.431	-0.920	0.047	0.480	-0.876	0.035	0.063	-0.116	0.136	-0.014	-0.032	0.130	0.017	0.032	0.101
0.178	0.470	-0.905	0.046	0.481	-0.876	0.042	0.160	-0.082	0.084	0.024	-0.017	0.075	0.020	0.016	0.090
0.174	0.415	-0.889	0.045	0.482	-0.875	0.071	0.083	-0.081	0.081	-0.031	-0.001	0.071	0.035	0.001	0.082
0.132	0.439	-0.920	0.049	0.484	-0.874	0.119	-0.175	-0.057	0.035	-0.010	-0.034	0.028	0.012	0.033	0.059
0.178	0.385	-0.869	0.046	0.487	-0.872	0.229	0.274	-0.074	0.084	-0.068	0.015	0.073	0.067	0.017	0.040
0.105	0.415	-0.916	0.044	0.491	-0.870	0.200	0.101	-0.032	0.013	-0.040	-0.034	0.001	0.037	0.031	0.017
0.078	0.412	-0.861	0.037	0.495	-0.868	0.250	0.423	-0.037	-0.007	-0.048	0.020	0.028	0.041	0.024	0.005
0.040	0.423	-0.885	0.036	0.500	-0.865	0.347	0.132	-0.072	-0.044	-0.042	-0.007	0.067	0.030	0.001	-0.010
0.040	0.485	-0.948	0.038	0.506	-0.862	0.322	-0.113	-0.035	-0.047	0.015	-0.074	0.066	0.031	0.064	-0.016
0.067	0.508	-0.912	0.037	0.509	-0.860	0.198	0.118	-0.054	-0.018	0.034	-0.040	0.040	0.054	0.030	-0.018
0.070	0.558	-0.889	0.036	0.512	-0.858	0.149	0.103	-0.071	-0.013	0.082	-0.018	0.036	0.104	0.007	-0.011
0.055	0.520	-0.869	0.035	0.514	-0.857	0.165	0.144	-0.143	-0.028	0.041	0.000	0.051	0.064	0.012	-0.014
0.086	0.551	-0.869	0.040	0.515	-0.856	0.047	-0.255	-0.073	-0.002	0.071	-0.000	0.020	0.094	0.011	-0.026
0.055	0.504	-0.869	0.043	0.516	-0.855	0.075	-0.122	-0.113	-0.036	0.023	-0.001	0.051	0.047	0.010	-0.029
0.028	0.493	-0.865	0.049	0.518	-0.854	0.128	-0.242	-0.111	-0.068	0.009	0.001	0.078	0.034	0.014	-0.023
0.093	0.485	-0.818	0.050	0.520	-0.852	0.131	-0.028	-0.104	-0.005	-0.000	0.047	0.013	0.025	0.060	-0.038
0.105	0.497	-0.853	0.051	0.522	-0.852	0.083	0.021	-0.093	0.006	0.010	0.011	0.001	0.035	0.024	-0.047
0.020	0.493	-0.861	0.054	0.522	-0.851	0.038	-0.108	-0.091	-0.081	0.005	0.003	0.085	0.030	0.016	-0.041
0.020	0.493	-0.861	0.056	0.523	-0.850	0.069	-0.068	-0.119	-0.084	0.004	0.003	0.085	0.029	0.015	-0.047
0.067	0.493	-0.873	0.059	0.524	-0.850	0.070	-0.102	-0.088	-0.040	0.003	-0.010	0.039	0.027	0.003	-0.047
0.055	0.470	-0.873	0.062	0.524	-0.849	0.002	-0.181	-0.060	-0.055	-0.020	-0.010	0.051	0.003	0.002	-0.036
0.117	0.481	-0.853	0.064	0.525	-0.849	0.048	-0.032	-0.063	0.005	-0.009	0.009	0.010	0.014	0.021	-0.026
0.090	0.473	-0.853	0.065	0.525	-0.849	0.035	-0.063	-0.008	-0.023	-0.017	0.009	0.017	0.005	0.020	-0.022
0.082	0.512	-0.877	0.068	0.526	-0.848	0.044	-0.179	-0.026	-0.034	0.021	-0.015	0.025	0.043	0.004	-0.009
0.101	0.493	-0.865	0.071	0.526	-0.848	0.007	-0.100	-0.050	-0.017	0.002	-0.003	0.006	0.022	0.007	-0.016
0.140	0.500	-0.853	0.072	0.526	-0.847	0.037	0.017	-0.085	0.021	0.009	0.008	0.033	0.029	0.018	-0.011
0.097	0.477	-0.838	0.076	0.526	-0.847	-0.012	-0.200	-0.077	-0.026	-0.013	0.024	0.010	0.005	0.034	-0.009
0.136	0.516	-0.838	0.077	0.525	-0.848	-0.048	-0.001	-0.105	0.011	0.026	0.025	0.028	0.043	0.033	-0.010
0.120	0.504	-0.826	0.078	0.525	-0.847	0.029	-0.005	-0.109	-0.005	0.014	0.037	0.012	0.031	0.044	-0.008
0.113	0.504	-0.849	0.081	0.525	-0.847	-0.008	-0.104	-0.086	-0.016	0.014	0.013	0.004	0.030	0.020	-0.010
0.163	0.497	-0.838	0.081	0.524	-0.848	-0.019	0.123	-0.132	0.035	0.007	0.026	0.054	0.022	0.030	-0.006
0.097	0.489	-0.845	0.084	0.524	-0.848	-0.002	-0.143	-0.120	-0.035	-0.001	0.018	0.012	0.013	0.022	-0.009
0.174	0.481	-0.810	0.084	0.523	-0.848	-0.015	0.129	-0.125	0.043	-0.008	0.054	0.064	0.005	0.057	-0.016
0.109	0.485	-0.830	0.083	0.523	-0.848	0.027	0.140	-0.143	-0.022	-0.005	0.035	0.001	0.009	0.036	-0.026
0.086	0.493	-0.834	0.086	0.524	-0.847	0.046	-0.125	-0.075	-0.048	0.002	0.030	0.024	0.016	0.032	-0.021
0.113	0.485	-0.830	0.085	0.525	-0.847	0.073	0.133	-0.063	-0.020	-0.007	0.034	0.003	0.008	0.036	-0.034
0.132	0.493	-0.830	0.084	0.526	-0.846	0.091	0.096	-0.059	0.000	-0.001	0.033	0.022	0.016	0.036	-0.033
0.097	0.500	-0.826	0.083	0.527	-0.846	0.062	0.058	-0.070	-0.035	0.006	0.037	0.013	0.023	0.040	-0.024
0.109	0.489	-0.857	0.084	0.527	-0.845	0.015	-0.012	-0.051	-0.024	-0.006	0.005	0.001	0.011	0.009	-0.020
0.136	0.516	-0.818	0.086	0.528	-0.845	0.042	-0.028	-0.058	0.002	0.021	0.044	0.026	0.038	0.049	-0.023
0.140	0.481	-0.818	0.084	0.529	-0.845	0.043	0.140	-0.045	0.007	-0.015	0.044	0.029	0.003	0.049	-0.018
0.117	0.512	-0.818	0.081	0.529	-0.845	0.009	0.193	-0.053	-0.014	0.016	0.044	0.006	0.034	0.049	-0.021
0.117	0.485	-0.849	0.081	0.529	-0.845	0.047	0.052	-0.052	-0.014	-0.011	0.012	0.006	0.007	0.017	-0.024
0.097	0.508	-0.842	0.082	0.529	-0.844	0.008	-0.011	-0.042	-0.034	0.012	0.020	0.014	0.030	0.025	-0.022
0.109	0.512	-0.834	0.080	0.530	-0.844	0.046	0.133	-0.072	-0.021	0.015	0.028	0.003	0.034	0.033	-0.016
0.147	0.485	-0.806	0.078	0.530	-0.844	0.038	0.150	-0.046	0.020	-0.012	0.055	0.035	0.007	0.061	-0.023
0.147	0.485	-0.806	0.075	0.532	-0.843	0.111	0.293	-0.091	0.023	-0.014	0.055	0.034	0.007	0.062	-0.021
0.063	0.516	-0.877	0.074	0.534	-0.842	0.136	0.075	-0.021	-0.060	0.015	-0.018	0.051	0.038	0.009	-0.024
0.090	0.512	-0.865	0.072	0.535	-0.842	0.072	0.114	-0.014	-0.032	0.010	-0.006	0.025	0.034	0.003	-0.024
0.082	0.477	-0.830	0.071	0.536	-0.841	0.054	0.055	0.014	-0.039	-0.026	0.029	0.034	0.001	0.039	-0.035
0.136	0.497	-0.798	0.067	0.537	-0.841	0.039	0.229	-0.010	0.019	-0.007	0.060	0.019	0.019	0.071	-0.029
0.067	0.504	-0.845	0.066	0.537	-0.841	0.035	0.084	-0.039	-0.049	-0.000	0.013	0.051	0.027	0.024	-0.031
0.101	0.466	-0.834	0.065	0.538	-0.841	0.032	0.160	-0.071	-0.013	-0.039	0.024	0.016	0.012	0.036	-0.026
0.078	0.504	-0.845	0.065	0.537	-0.841	-0.045	0.037	-0.068	-0.036	0.001	0.013	0.039	0.026	0.024	-0.039
0.097	0.500	-0.834	0.062	0.536	-0.842	-0.043	0.232	-0.098	-0.014	-0.002	0.026	0.020	0.021	0.035	-0.043
0.047	0.516	-0.842	0.062	0.535	-0.843	-0.066	0.045	-0.074	-0.064	0.014	0.019	0.070	0.036	0.027	-0.045
0.036	0.493	-0.873	0.066	0.534	-0.843	-0.046	-0.198	-0.071	-0.080	-0.008	-0.013	0.082	0.012	0.005	-0.038
0.093	0.493	-0.838	0.068	0.532	-0.844	-0.073	-0.070	-0.074	-0.024	-0.007	0.024	0.024	0.011	0.031	-0.037
0.128	0.500	-0.826	0.067	0.531	-0.844	-0.033	0.120	-0.082	0.011	0.002	0.036	0.010	0.017	0.042	-0.031
0.101	0.512	-0.853	0.068	0.532	-0.844	0.070	-0.023	-0.067	-0.017	0.012	0.008	0.018	0.028	0.014	-0.025
0.082	0.477	-0.853	0.067	0.534	-0.843	0.080	0.109	-0.076	-0.035	-0.024	0.007	0.038	0.008	0.014	-0.019
0.074	0.481	-0.857	0.069	0.535	-0.842	0.089	-0.068	-0.076	-0.045	-0.021	0.002	0.047	0.006	0.010	-0.022
0.124	0.493	-0.857	0.071	0.535	-0.842	0.022	-0.034	-0.075	0.004	-0.010	0.002	0.001	0.005	0.010	-0.022
0.105	0.446	-0.842	0.069	0.535	-0.842	0.025	0.172	-0.084	-0.014	-0.056	0.018	0.019	0.043	0.026	-0.011
0.105	0.458	-0.853	0.069	0.535	-0.842	0.013	0.027	-0.063	-0.014	-0.045	0.006	0.020	0.032	0.014	-0.007
0.120	0.450	-0.901	0.068	0.536	-0.842	0.060	0.151	-0.085	0.003	-0.053	-0.042	0.006	0.040	0.033	-0.006
0.059	0.439	-0.956	0.067	0.536	-0.841	0.066	0.094	-0.062	-0.058	-0.065	-0.098	0.068	0.053	0.088	0.000
0.093	0.442	-0.936	0.066	0.537	-0.841	0.057	0.083	-0.048	-0.022	-0.062	-0.078	0.035	0.049	0.068	0.010
0.105	0.442	-0.916	0.062	0.539	-0.840	0.173	0.243	0.008	-0.007	-0.065	-0.060	0.025	0.050	0.049	0.015
0.124	0.497	-0.920	0.058	0.544	-0.837	0.291	0.168	0.111	0.016	-0.016	-0.067	0.007	0.004	0.053	0.020
0.128	0.493	-0.893	0.054	0.552	-0.832	0.471	0.145	0.164	0.024	-0.027	-0.044	0.004	0.000	0.025	0.019
0.093	0.531	-0.881	0.051	0.561	-0.826	0.524	0.050	0.204	-0.008	0.003	-0.038	0.040	0.038	0.014	0.013
0.101	0.558	-0.830	0.045	0.569	-0.821	0.474	0.279	0.192	0.007	0.022	0.008	0.034	0.064	0.037	0.003
0.063	0.574	-0.853	0.039	0.576	-0.816	0.441	0.227	0.182	-0.026	0.030	-0.021	0.073	0.079	0.012	-0.005
0.063	0.574	-0.853	0.038	0.580	-0.814	0.210	-0.015	0.137	-0.025	0.026	-0.023	0.075	0.077	0.011	-0.013
0.074	0.612	-0.853	0.035	0.581	-0.813	0.073	0.185	0.001	-0.010	0.064	-0.024	0.065	0.115	0.011	-0.009
0.036	0.582	-0.865	0.039	0.580	-0.813	-0.023	-0.255	-0.021	-0.053	0.033	-0.036	0.104	0.083	0.002	0.007
0.117	0.558	-0.838	0.043	0.578	-0.815	-0.123	-0.155	-0.070	0.024	0.012	-0.007	0.024	0.059	0.025	0.029
0.143	0.593	-0.901	0.048	0.576	-0.816	-0.104	-0.242	-0.095	0.046	0.049	-0.069	0.002	0.093	0.039	0.056
0.186	0.562	-0.889	0.056	0.574	-0.817	-0.121	-0.356	-0.143	0.080	0.020	-0.056	0.044	0.062	0.027	0.082
0.228	0.582	-0.912	0.061	0.572	-0.818	-0.090	-0.136	-0.178	0.118	0.041	-0.079	0.086	0.081	0.051	0.108
0.201	0.543	-0.885	0.069	0.570	-0.819	-0.094	-0.367	-0.198	0.082	0.004	-0.051	0.058	0.042	0.024	0.125
0.274	0.562	-0.897	0.077	0.568	-0.820	-0.124	-0.271	-0.214	0.148	0.026	-0.062	0.130	0.061	0.036	0.135
0.259	0.578	-0.944	0.088	0.566	-0.819	-0.054	-0.500	-0.208	0.122	0.043	-0.109	0.114	0.076	0.084	0.139
0.263	0.500	-0.940	0.099	0.566	-0.819	0.004	-0.567	-0.182	0.114	-0.034	-0.106	0.117	0.002	0.080	0.141
0.301	0.493	-0.893	0.105	0.564	-0.819	-0.087	-0.184	-0.136	0.147	-0.039	-0.058	0.155	0.010	0.033	0.132
0.270	0.516	-0.849	0.112	0.563	-0.819	-0.001	-0.349	-0.109	0.109	-0.016	-0.016	0.123	0.013	0.010	0.129
0.293	0.477	-0.818	0.117	0.565	-0.817	0.100	-0.223	-0.069	0.127	-0.056	0.014	0.146	0.026	0.041	0.120
0.301	0.497	-0.861	0.119	0.566	-0.816	0.104	-0.065	-0.074	0.133	-0.038	-0.031	0.153	0.006	0.003	0.105
0.267	0.493	-0.853	0.121	0.568	-0.814	0.162	-0.070	-0.041	0.096	-0.044	-0.025	0.119	0.009	0.005	0.105
0.247	0.520	-0.849	0.123	0.570	-0.812	0.141	-0.016	-0.065	0.076	-0.019	-0.023	0.100	0.019	0.008	0.090
0.274	0.524	-0.873	0.126	0.572	-0.811	0.113	-0.167	-0.009	0.099	-0.017	-0.048	0.128	0.023	0.016	0.079
0.193	0.555	-0.881	0.127	0.572	-0.811	-0.002	-0.093	0.037	0.017	0.014	-0.056	0.047	0.054	0.025	0.066
0.259	0.531	-0.822	0.125	0.572	-0.810	0.060	0.177	-0.038	0.085	-0.010	0.002	0.113	0.031	0.034	0.052
0.213	0.547	-0.826	0.126	0.572	-0.810	-0.019	-0.039	0.004	0.038	0.006	-0.002	0.067	0.046	0.029	0.038
0.190	0.527	-0.802	0.126	0.572	-0.810	0.032	0.026	-0.013	0.015	-0.014	0.021	0.044	0.027	0.053	0.027
0.201	0.566	-0.845	0.123	0.574	-0.810	0.098	0.216	-0.033	0.030	0.023	-0.023	0.056	0.065	0.009	-0.001
0.143	0.558	-0.838	0.124	0.575	-0.809	0.070	-0.055	-0.030	-0.029	0.014	-0.016	0.002	0.057	0.016	-0.017
0.097	0.547	-0.849	0.127	0.575	-0.808	0.033	-0.149	-0.015	-0.078	0.002	-0.029	0.048	0.045	0.004	-0.016
0.113	0.574	-0.853	0.127	0.574	-0.809	-0.047	0.043	-0.049	-0.062	0.030	-0.032	0.032	0.072	0.000	-0.031
0.190	0.562	-0.810	0.124	0.574	-0.809	0.001	0.228	-0.108	0.018	0.019	0.011	0.046	0.060	0.043	-0.035
0.117	0.574	-0.865	0.129	0.573	-0.809	-0.050	-0.245	-0.044	-0.060	0.032	-0.044	0.028	0.071	0.012	-0.031
0.117	0.574	-0.865	0.129	0.571	-0.811	-0.125	0.041	-0.089	-0.060	0.034	-0.042	0.027	0.071	0.012	-0.019
0.140	0.500	-0.818	0.136	0.567	-0.812	-0.211	-0.389	-0.062	-0.044	-0.036	0.006	0.004	0.002	0.035	-0.018
0.217	0.512	-0.786	0.139	0.563	-0.815	-0.244	-0.094	-0.074	0.031	-0.020	0.040	0.073	0.009	0.066	-0.026
0.217	0.520	-0.794	0.137	0.560	-0.817	-0.177	0.173	-0.093	0.032	-0.009	0.035	0.072	0.016	0.058	-0.013
0.093	0.504	-0.869	0.144	0.556	-0.819	-0.200	-0.426	-0.012	-0.098	-0.021	-0.039	0.051	0.001	0.017	-0.017
0.232	0.458	-0.775	0.142	0.552	-0.821	-0.207	0.208	-0.088	0.043	-0.063	0.059	0.087	0.046	0.077	-0.019
0.124	0.470	-0.834	0.145	0.548	-0.824	-0.255	-0.212	0.032	-0.067	-0.047	0.001	0.022	0.034	0.018	-0.032
0.197	0.473	-0.838	0.145	0.544	-0.827	-0.242	0.018	0.034	0.007	-0.039	-0.001	0.051	0.030	0.014	-0.014
0.140	0.477	-0.838	0.147	0.540	-0.828	-0.218	-0.195	0.066	-0.053	-0.032	0.001	0.007	0.026	0.013	-0.017
0.213	0.497	-0.818	0.145	0.539	-0.830	-0.104	0.107	0.024	0.022	-0.011	0.022	0.065	0.006	0.033	-0.005
0.197	0.512	-0.834	0.142	0.538	-0.831	-0.056	0.184	0.055	0.011	0.005	0.008	0.049	0.010	0.017	-0.004
0.186	0.485	-0.834	0.142	0.538	-0.831	0.016	-0.053	0.120	-0.000	-0.022	0.008	0.037	0.017	0.017	0.008
0.201	0.512	-0.822	0.139	0.539	-0.831	0.034	0.101	0.110	0.018	0.004	0.020	0.051	0.011	0.029	-0.003
0.193	0.504	-0.849	0.139	0.539	-0.831	-0.045	-0.117	0.145	0.010	-0.003	-0.007	0.044	0.003	0.001	-0.013
0.132	0.504	-0.842	0.134	0.538	-0.832	-0.076	0.241	0.112	-0.046	-0.002	0.003	0.019	0.003	0.009	-0.010
0.136	0.512	-0.842	0.136	0.536	-0.833	-0.109	-0.174	0.098	-0.043	0.007	0.004	0.015	0.011	0.009	-0.018
0.197	0.497	-0.834	0.135	0.535	-0.834	-0.069	0.079	0.009	0.020	-0.008	0.013	0.045	0.004	0.017	-0.023
0.155	0.489	-0.818	0.137	0.533	-0.835	-0.116	-0.088	-0.012	-0.024	-0.014	0.030	0.002	0.012	0.033	-0.015
0.170	0.500	-0.826	0.135	0.529	-0.838	-0.223	0.099	-0.018	-0.007	0.001	0.025	0.017	0.000	0.025	-0.016
0.193	0.485	-0.814	0.137	0.526	-0.840	-0.176	-0.052	-0.027	0.015	-0.011	0.038	0.040	0.016	0.037	-0.019
0.140	0.477	-0.822	0.135	0.521	-0.843	-0.276	0.135	-0.042	-0.037	-0.014	0.034	0.014	0.023	0.029	-0.016
0.190	0.450	-0.810	0.133	0.517	-0.845	-0.200	0.117	-0.033	0.014	-0.038	0.048	0.035	0.050	0.040	-0.024
0.167	0.446	-0.834	0.131	0.514	-0.848	-0.213	0.166	-0.022	-0.007	-0.038	0.027	0.012	0.054	0.016	-0.032
0.120	0.458	-0.834	0.130	0.511	-0.850	-0.166	0.054	0.009	-0.052	-0.023	0.029	0.035	0.042	0.016	-0.035
0.136	0.500	-0.849	0.130	0.509	-0.851	-0.118	-0.016	0.022	-0.036	0.021	0.014	0.020	0.000	0.001	-0.033
0.120	0.477	-0.830	0.129	0.508	-0.852	-0.074	0.001	0.046	-0.051	-0.001	0.035	0.035	0.023	0.021	-0.035
0.193	0.446	-0.810	0.128	0.506	-0.853	-0.069	0.046	0.056	0.023	-0.031	0.055	0.037	0.053	0.040	-0.028
0.163	0.481	-0.818	0.128	0.505	-0.854	-0.085	-0.003	0.067	-0.007	0.005	0.048	0.006	0.018	0.032	-0.027
0.163	0.481	-0.818	0.127	0.504	-0.854	-0.060	-0.011	0.094	-0.007	0.006	0.048	0.006	0.018	0.032	-0.017
0.151	0.454	-0.818	0.128	0.504	-0.854	-0.035	-0.085	0.110	-0.019	-0.021	0.048	0.006	0.045	0.032	-0.021
0.170	0.454	-0.838	0.125	0.504	-0.854	0.018	0.079	0.122	0.003	-0.021	0.028	0.013	0.045	0.013	-0.017
0.163	0.470	-0.822	0.124	0.506	-0.854	0.074	0.030	0.080	-0.004	-0.007	0.043	0.005	0.030	0.028	-0.025
0.170	0.442	-0.834	0.121	0.506	-0.854	0.037	0.149	0.039	0.007	-0.034	0.031	0.013	0.057	0.017	-0.017
0.105	0.442	-0.838	0.120	0.507	-0.854	0.012	0.019	0.069	-0.057	-0.034	0.027	0.053	0.057	0.013	-0.020
0.178	0.462	-0.830	0.118	0.508	-0.853	0.059	0.101	0.037	0.018	-0.016	0.035	0.020	0.038	0.021	-0.019
0.143	0.458	-0.849	0.118	0.507	-0.854	-0.048	-0.022	0.045	-0.017	-0.019	0.015	0.015	0.041	0.002	-0.029
0.155	0.477	-0.838	0.115	0.506	-0.855	-0.048	0.197	-0.031	-0.002	0.002	0.028	0.004	0.022	0.013	-0.024
0.101	0.442	-0.849	0.115	0.505	-0.856	-0.063	-0.001	-0.008	-0.056	-0.032	0.016	0.058	0.057	0.002	-0.033
0.132	0.412	-0.822	0.114	0.504	-0.856	-0.035	0.064	0.011	-0.024	-0.062	0.044	0.027	0.088	0.029	-0.037
0.124	0.427	-0.830	0.112	0.505	-0.856	0.044	0.104	0.022	-0.030	-0.047	0.036	0.035	0.072	0.021	-0.036
0.120	0.439	-0.834	0.111	0.507	-0.855	0.136	0.057	0.027	-0.032	-0.037	0.030	0.039	0.060	0.017	-0.030
0.147	0.415	-0.853	0.109	0.508	-0.854	0.084	0.110	0.008	-0.003	-0.061	0.010	0.013	0.084	0.002	-0.022
0.109	0.408	-0.885	0.108	0.510	-0.853	0.120	0.068	0.008	-0.041	-0.071	-0.023	0.052	0.091	0.034	-0.018
0.151	0.423	-0.869	0.108	0.511	-0.853	0.085	0.009	-0.040	0.002	-0.056	-0.008	0.010	0.076	0.018	-0.006
0.128	0.396	-0.865	0.108	0.512	-0.852	0.101	0.078	-0.128	-0.021	-0.084	-0.005	0.033	0.103	0.014	0.015
0.151	0.400	-0.916	0.109	0.512	-0.852	0.028	0.085	-0.170	0.002	-0.080	-0.057	0.010	0.099	0.065	0.042
0.228	0.473	-0.928	0.105	0.512	-0.853	0.002	0.336	-0.147	0.083	-0.006	-0.068	0.066	0.025	0.078	0.064
0.228	0.431	-0.920	0.098	0.514	-0.852	0.183	0.465	-0.022	0.091	-0.051	-0.060	0.066	0.068	0.070	0.072
0.228	0.377	-0.924	0.086	0.521	-0.849	0.398	0.600	0.157	0.103	-0.112	-0.067	0.066	0.122	0.074	0.060
0.120	0.388	-0.893	0.075	0.533	-0.843	0.711	0.488	0.305	0.006	-0.112	-0.043	0.043	0.110	0.042	0.012
0.067	0.497	-0.830	0.066	0.546	-0.835	0.776	0.344	0.291	-0.039	-0.017	0.012	0.097	0.002	0.021	-0.027
-0.041	0.558	-0.810	0.062	0.560	-0.826	0.806	0.028	0.289	-0.142	0.031	0.023	0.205	0.060	0.040	-0.054
-0.003	0.578	-0.814	0.055	0.574	-0.817	0.801	0.237	0.300	-0.096	0.037	0.010	0.167	0.079	0.036	-0.064
0.047	0.597	-0.861	0.048	0.583	-0.811	0.575	0.171	0.329	-0.040	0.046	-0.044	0.117	0.098	0.011	-0.053
0.028	0.628	-0.881	0.045	0.590	-0.806	0.375	-0.010	0.292	-0.056	0.071	-0.068	0.137	0.129	0.031	-0.015
0.078	0.670	-0.861	0.044	0.594	-0.803	0.249	-0.110	0.241	-0.004	0.109	-0.052	0.088	0.172	0.011	0.023
0.132	0.632	-0.830	0.045	0.597	-0.801	0.167	-0.175	0.162	0.049	0.067	-0.022	0.034	0.133	0.021	0.062
0.190	0.647	-0.826	0.051	0.598	-0.800	0.034	-0.443	0.142	0.101	0.082	-0.019	0.023	0.149	0.025	0.106
0.259	0.643	-0.865	0.054	0.596	-0.801	-0.094	-0.202	0.020	0.166	0.080	-0.058	0.092	0.145	0.014	0.152
0.282	0.643	-0.877	0.061	0.591	-0.804	-0.300	-0.315	-0.093	0.183	0.085	-0.067	0.114	0.145	0.026	0.178
0.343	0.643	-0.881	0.065	0.585	-0.809	-0.367	-0.059	-0.192	0.240	0.091	-0.066	0.175	0.145	0.030	0.191
0.274	0.609	-0.916	0.072	0.578	-0.813	-0.410	-0.197	-0.242	0.165	0.063	-0.097	0.106	0.110	0.066	0.193
0.259	0.578	-0.936	0.081	0.571	-0.817	-0.408	-0.325	-0.277	0.140	0.039	-0.112	0.090	0.078	0.086	0.178
0.290	0.547	-0.916	0.088	0.565	-0.821	-0.318	-0.251	-0.263	0.163	0.014	-0.089	0.121	0.047	0.067	0.158
0.240	0.500	-0.897	0.099	0.561	-0.822	-0.213	-0.525	-0.174	0.102	-0.029	-0.068	0.071	0.001	0.048	0.148
0.282	0.458	-0.873	0.104	0.558	-0.823	-0.129	-0.183	-0.121	0.140	-0.069	-0.043	0.114	0.044	0.026	0.132
0.274	0.458	-0.877	0.107	0.556	-0.824	-0.058	-0.083	-0.108	0.129	-0.067	-0.046	0.106	0.045	0.030	0.119
0.224	0.489	-0.877	0.110	0.555	-0.824	-0.050	-0.085	-0.082	0.076	-0.035	-0.045	0.056	0.015	0.031	0.114
0.259	0.442	-0.881	0.111	0.555	-0.825	-0.003	-0.021	-0.025	0.109	-0.081	-0.049	0.090	0.062	0.035	0.099
0.236	0.470	-0.873	0.115	0.556	-0.824	0.051	-0.271	0.069	0.082	-0.054	-0.042	0.066	0.036	0.028	0.094
0.224	0.493	-0.849	0.116	0.556	-0.823	0.000	-0.116	0.084	0.069	-0.031	-0.019	0.054	0.013	0.004	0.100
0.286	0.524	-0.802	0.115	0.556	-0.823	0.049	0.111	0.001	0.131	-0.001	0.028	0.115	0.018	0.044	0.085
0.286	0.555	-0.810	0.113	0.558	-0.822	0.091	0.205	-0.095	0.133	0.029	0.020	0.114	0.048	0.036	0.080
0.193	0.543	-0.834	0.111	0.558	-0.823	0.022	0.168	-0.057	0.042	0.017	-0.003	0.020	0.037	0.012	0.071
0.217	0.512	-0.842	0.110	0.559	-0.822	0.100	0.173	-0.083	0.067	-0.015	-0.012	0.042	0.006	0.004	0.057
0.174	0.508	-0.806	0.103	0.560	-0.822	0.092	0.508	-0.128	0.031	-0.020	0.024	0.001	0.002	0.040	0.024
0.182	0.516	-0.845	0.101	0.560	-0.822	-0.000	0.148	-0.055	0.040	-0.012	-0.015	0.006	0.010	0.000	0.012
0.082	0.500	-0.845	0.101	0.560	-0.823	-0.004	0.071	-0.080	-0.060	-0.027	-0.014	0.095	0.005	0.000	-0.008
0.109	0.547	-0.869	0.099	0.558	-0.824	-0.087	0.207	-0.119	-0.031	0.021	-0.036	0.068	0.041	0.024	-0.024
0.101	0.547	-0.834	0.098	0.556	-0.825	-0.097	0.139	-0.122	-0.038	0.023	0.001	0.076	0.041	0.011	-0.031
0.070	0.543	-0.849	0.100	0.554	-0.827	-0.104	-0.028	-0.137	-0.071	0.021	-0.014	0.107	0.038	0.005	-0.028
0.147	0.589	-0.842	0.102	0.551	-0.828	-0.130	-0.028	-0.159	0.004	0.069	-0.005	0.030	0.084	0.002	-0.037
0.109	0.597	-0.849	0.105	0.548	-0.830	-0.182	-0.044	-0.189	-0.038	0.080	-0.010	0.068	0.091	0.006	-0.028
0.082	0.527	-0.842	0.107	0.545	-0.832	-0.190	-0.034	-0.152	-0.067	0.014	-0.000	0.094	0.021	0.001	-0.027
0.163	0.539	-0.838	0.109	0.541	-0.834	-0.187	0.030	-0.152	0.013	0.029	0.006	0.013	0.032	0.005	-0.026
0.097	0.524	-0.834	0.114	0.538	-0.835	-0.184	-0.250	-0.097	-0.058	0.017	0.011	0.078	0.016	0.009	-0.022
0.174	0.508	-0.822	0.115	0.536	-0.837	-0.113	0.054	-0.133	0.019	0.003	0.024	0.000	0.000	0.020	-0.015
0.143	0.504	-0.853	0.116	0.533	-0.838	-0.114	0.006	-0.095	-0.013	0.001	-0.006	0.031	0.004	0.012	-0.025
0.132	0.477	-0.838	0.115	0.532	-0.839	-0.062	0.133	-0.134	-0.024	-0.024	0.011	0.042	0.032	0.004	-0.020
0.113	0.485	-0.842	0.116	0.531	-0.839	-0.037	0.020	-0.120	-0.044	-0.016	0.007	0.061	0.024	0.001	-0.027
0.132	0.473	-0.822	0.115	0.529	-0.841	-0.089	0.068	-0.078	-0.024	-0.026	0.028	0.041	0.036	0.019	-0.035
0.128	0.497	-0.849	0.115	0.527	-0.842	-0.124	0.052	-0.071	-0.028	-0.000	0.002	0.044	0.014	0.009	-0.028
0.105	0.504	-0.861	0.119	0.526	-0.842	-0.010	-0.145	-0.085	-0.055	0.008	-0.010	0.066	0.007	0.021	-0.029
0.167	0.504	-0.857	0.117	0.524	-0.844	-0.124	0.137	-0.056	0.009	0.010	-0.004	0.004	0.007	0.017	-0.026
0.105	0.489	-0.857	0.120	0.524	-0.843	-0.008	-0.144	-0.046	-0.056	-0.005	-0.005	0.066	0.023	0.017	-0.024
0.151	0.477	-0.842	0.121	0.523	-0.844	-0.022	-0.022	-0.067	-0.011	-0.016	0.011	0.019	0.035	0.001	-0.012
0.147	0.508	-0.845	0.123	0.522	-0.844	-0.077	-0.063	-0.076	-0.016	0.016	0.008	0.023	0.004	0.006	-0.021
0.170	0.493	-0.865	0.122	0.520	-0.846	-0.105	0.091	-0.079	0.007	0.003	-0.011	0.000	0.019	0.026	-0.012
0.128	0.485	-0.857	0.126	0.517	-0.847	-0.137	-0.151	-0.081	-0.038	-0.003	-0.002	0.042	0.027	0.018	-0.015
0.167	0.462	-0.853	0.128	0.515	-0.848	-0.116	-0.027	-0.107	-0.001	-0.024	0.003	0.003	0.050	0.014	-0.011
0.140	0.446	-0.849	0.129	0.512	-0.849	-0.125	-0.061	-0.065	-0.030	-0.037	0.008	0.030	0.065	0.011	-0.018
0.170	0.458	-0.857	0.130	0.510	-0.851	-0.125	0.023	-0.051	0.001	-0.023	0.002	0.000	0.054	0.019	-0.011
0.143	0.466	-0.861	0.131	0.508	-0.851	-0.083	-0.075	-0.055	-0.028	-0.013	-0.002	0.026	0.046	0.023	-0.011
0.182	0.470	-0.849	0.135	0.507	-0.852	-0.072	-0.116	-0.098	0.007	-0.008	0.011	0.013	0.043	0.011	-0.009
0.178	0.462	-0.845	0.133	0.505	-0.853	-0.083	0.151	-0.121	0.005	-0.014	0.016	0.009	0.050	0.007	-0.011
0.147	0.458	-0.877	0.137	0.503	-0.854	-0.092	-0.158	-0.044	-0.029	-0.016	-0.015	0.021	0.055	0.038	-0.013
0.163	0.439	-0.881	0.140	0.501	-0.854	-0.075	-0.161	-0.054	-0.017	-0.033	-0.019	0.006	0.075	0.042	-0.009
0.151	0.454	-0.834	0.140	0.501	-0.854	-0.021	-0.004	-0.035	-0.029	-0.017	0.028	0.017	0.060	0.005	-0.009
0.209	0.470	-0.845	0.140	0.501	-0.854	0.010	0.051	-0.051	0.029	-0.002	0.016	0.040	0.045	0.007	-0.005
0.182	0.446	-0.865	0.145	0.500	-0.854	-0.010	-0.236	-0.019	-0.002	-0.024	-0.004	0.014	0.069	0.027	-0.001
0.182	0.446	-0.865	0.143	0.500	-0.854	0.020	0.132	-0.038	-0.000	-0.024	-0.004	0.014	0.069	0.027	0.006
0.205	0.423	-0.834	0.144	0.501	-0.854	0.025	-0.011	-0.027	0.022	-0.048	0.027	0.037	0.093	0.005	-0.005
0.178	0.446	-0.861	0.142	0.501	-0.854	0.027	0.083	0.002	-0.003	-0.025	-0.000	0.011	0.070	0.023	-0.001
0.151	0.462	-0.853	0.144	0.502	-0.853	0.038	-0.138	0.058	-0.032	-0.010	0.007	0.016	0.054	0.015	-0.010
0.209	0.458	-0.834	0.142	0.503	-0.853	0.077	0.119	0.017	0.028	-0.016	0.026	0.041	0.059	0.004	-0.011
0.136	0.450	-0.857	0.144	0.505	-0.851	0.116	-0.181	0.064	-0.048	-0.026	0.001	0.032	0.067	0.020	-0.009
0.197	0.473	-0.838	0.145	0.506	-0.850	0.075	-0.048	0.031	0.013	-0.004	0.020	0.030	0.044	0.000	-0.008
0.193	0.473	-0.857	0.144	0.508	-0.849	0.085	0.058	-0.009	0.010	-0.005	-0.001	0.026	0.044	0.020	-0.006
0.155	0.470	-0.865	0.148	0.509	-0.848	0.096	-0.229	0.027	-0.032	-0.011	-0.010	0.013	0.048	0.028	-0.003
0.209	0.485	-0.861	0.146	0.510	-0.848	0.028	0.086	0.026	0.023	0.004	-0.006	0.041	0.033	0.024	-0.004
0.159	0.481	-0.853	0.147	0.510	-0.847	0.037	-0.062	0.056	-0.028	-0.000	0.001	0.009	0.037	0.016	-0.002
0.197	0.481	-0.830	0.147	0.511	-0.847	0.044	-0.043	0.064	0.010	-0.001	0.024	0.030	0.037	0.008	0.003
0.217	0.477	-0.822	0.146	0.513	-0.846	0.108	0.054	0.016	0.030	-0.007	0.031	0.049	0.042	0.015	-0.002
0.186	0.473	-0.845	0.145	0.514	-0.846	0.056	0.079	0.029	0.001	-0.011	0.007	0.018	0.046	0.008	0.000
0.182	0.466	-0.861	0.145	0.515	-0.845	0.066	-0.028	0.058	-0.003	-0.020	-0.009	0.014	0.054	0.024	-0.001
0.170	0.458	-0.842	0.144	0.516	-0.844	0.063	0.038	0.048	-0.014	-0.029	0.010	0.003	0.062	0.004	-0.002
0.182	0.470	-0.838	0.144	0.517	-0.844	0.041	-0.025	0.043	-0.002	-0.018	0.014	0.014	0.051	0.000	-0.009
0.209	0.470	-0.818	0.141	0.518	-0.844	0.041	0.146	0.029	0.027	-0.018	0.033	0.041	0.051	0.019	-0.008
0.143	0.470	-0.849	0.141	0.519	-0.843	0.061	-0.010	0.034	-0.038	-0.019	0.001	0.024	0.051	0.012	-0.007
0.182	0.485	-0.857	0.141	0.519	-0.843	0.008	-0.017	0.042	0.000	-0.004	-0.007	0.015	0.036	0.020	-0.008
0.174	0.473	-0.838	0.138	0.519	-0.844	0.011	0.140	0.041	-0.005	-0.016	0.013	0.007	0.048	0.000	-0.012
0.174	0.466	-0.818	0.137	0.520	-0.843	0.070	0.098	0.025	-0.003	-0.025	0.032	0.007	0.055	0.020	-0.008
0.167	0.504	-0.869	0.138	0.521	-0.842	0.059	-0.117	0.041	-0.012	0.013	-0.021	0.000	0.017	0.032	-0.010
0.155	0.477	-0.865	0.137	0.522	-0.842	0.049	0.041	0.042	-0.022	-0.015	-0.017	0.012	0.045	0.028	-0.015
0.167	0.504	-0.845	0.139	0.523	-0.841	0.076	-0.156	0.079	-0.012	0.011	0.001	0.001	0.018	0.008	-0.013
0.140	0.473	-0.869	0.142	0.525	-0.839	0.115	-0.199	0.059	-0.042	-0.022	-0.025	0.028	0.049	0.032	-0.009
0.186	0.493	-0.826	0.143	0.527	-0.838	0.118	-0.052	0.021	0.004	-0.005	0.017	0.019	0.030	0.012	-0.002
0.197	0.481	-0.845	0.142	0.529	-0.837	0.080	0.019	0.046	0.016	-0.018	-0.004	0.030	0.042	0.008	-0.002
0.197	0.481	-0.845	0.139	0.530	-0.836	0.101	0.133	0.061	0.019	-0.020	-0.005	0.030	0.042	0.008	-0.001
0.167	0.504	-0.834	0.139	0.533	-0.835	0.129	-0.031	0.093	-0.011	0.001	0.005	0.001	0.019	0.004	0.001
0.147	0.485	-0.842	0.138	0.535	-0.833	0.134	-0.030	0.094	-0.030	-0.021	-0.005	0.021	0.038	0.004	0.000
0.182	0.497	-0.849	0.140	0.537	-0.832	0.104	-0.179	0.113	0.004	-0.011	-0.014	0.014	0.027	0.012	-0.002
0.193	0.493	-0.822	0.139	0.539	-0.831	0.102	0.020	0.093	0.017	-0.017	0.013	0.025	0.031	0.015	0.002
0.186	0.466	-0.826	0.138	0.541	-0.830	0.112	0.002	0.138	0.011	-0.046	0.008	0.018	0.059	0.011	-0.005
0.186	0.485	-0.822	0.135	0.543	-0.829	0.123	0.137	0.098	0.014	-0.029	0.011	0.018	0.040	0.015	-0.008
0.117	0.477	-0.810	0.135	0.544	-0.828	0.054	-0.092	0.085	-0.056	-0.038	0.021	0.052	0.048	0.027	-0.013
0.170	0.500	-0.810	0.135	0.545	-0.827	0.065	0.006	0.048	-0.002	-0.016	0.020	0.003	0.025	0.026	-0.012
0.163	0.481	-0.822	0.136	0.547	-0.826	0.071	-0.128	0.115	-0.011	-0.037	0.007	0.005	0.044	0.014	-0.011
0.197	0.493	-0.798	0.136	0.549	-0.825	0.123	-0.064	0.103	0.024	-0.027	0.029	0.031	0.033	0.037	0.001
0.186	0.504	-0.818	0.134	0.551	-0.824	0.117	0.071	0.070	0.015	-0.018	0.008	0.019	0.022	0.018	0.001
0.178	0.497	-0.810	0.132	0.553	-0.823	0.106	0.108	0.044	0.009	-0.027	0.015	0.011	0.030	0.026	-0.000
0.155	0.520	-0.830	0.132	0.553	-0.822	0.049	-0.047	0.065	-0.014	-0.005	-0.005	0.013	0.006	0.006	-0.009
0.143	0.508	-0.845	0.133	0.555	-0.821	0.088	-0.103	0.059	-0.027	-0.018	-0.022	0.026	0.017	0.009	-0.005
0.136	0.493	-0.826	0.135	0.555	-0.820	0.033	-0.158	0.049	-0.036	-0.034	-0.003	0.034	0.032	0.010	-0.001
0.205	0.520	-0.826	0.132	0.556	-0.820	0.071	0.241	-0.019	0.037	-0.008	-0.003	0.035	0.004	0.010	0.010
0.182	0.485	-0.849	0.131	0.558	-0.819	0.133	0.068	0.001	0.015	-0.045	-0.028	0.011	0.038	0.013	0.021
0.186	0.477	-0.881	0.127	0.560	-0.819	0.079	0.246	0.022	0.022	-0.053	-0.060	0.015	0.044	0.045	0.036
0.178	0.466	-0.893	0.124	0.562	-0.818	0.143	0.116	0.103	0.018	-0.067	-0.073	0.008	0.055	0.056	0.050
0.178	0.477	-0.877	0.119	0.566	-0.815	0.264	0.145	0.204	0.022	-0.060	-0.059	0.008	0.042	0.041	0.061
0.240	0.504	-0.861	0.108	0.575	-0.811	0.532	0.559	0.258	0.095	-0.042	-0.048	0.071	0.014	0.025	0.061
0.213	0.512	-0.838	0.100	0.587	-0.804	0.663	0.278	0.326	0.076	-0.046	-0.031	0.044	0.006	0.001	0.055
0.163	0.527	-0.818	0.089	0.598	-0.796	0.695	0.435	0.328	0.037	-0.042	-0.019	0.005	0.010	0.018	0.034
0.143	0.551	-0.751	0.080	0.608	-0.790	0.622	0.354	0.264	0.026	-0.029	0.041	0.023	0.034	0.085	0.006
0.055	0.593	-0.755	0.074	0.617	-0.784	0.497	0.193	0.263	-0.056	0.005	0.032	0.111	0.077	0.080	-0.009
0.067	0.605	-0.767	0.068	0.624	-0.779	0.447	0.245	0.208	-0.039	0.010	0.015	0.099	0.089	0.068	-0.015
0.105	0.640	-0.782	0.063	0.628	-0.775	0.281	0.219	0.118	0.005	0.040	-0.004	0.060	0.124	0.052	-0.015
0.105	0.640	-0.782	0.059	0.631	-0.774	0.158	0.185	0.081	0.008	0.038	-0.006	0.059	0.124	0.052	0.026
0.105	0.632	-0.790	0.060	0.632	-0.772	0.098	-0.140	0.087	0.007	0.028	-0.016	0.059	0.116	0.044	0.060
0.236	0.667	-0.818	0.061	0.632	-0.772	-0.018	-0.019	0.043	0.137	0.063	-0.043	0.073	0.151	0.016	0.090
0.228	0.655	-0.822	0.062	0.630	-0.774	-0.155	-0.064	-0.002	0.128	0.054	-0.045	0.066	0.139	0.013	0.118
0.247	0.651	-0.853	0.066	0.626	-0.777	-0.228	-0.175	-0.071	0.143	0.053	-0.074	0.085	0.136	0.019	0.153
0.240	0.640	-0.865	0.072	0.622	-0.780	-0.240	-0.253	-0.086	0.130	0.046	-0.083	0.079	0.124	0.031	0.163
0.293	0.616	-0.857	0.076	0.619	-0.782	-0.202	-0.128	-0.120	0.180	0.026	-0.073	0.133	0.102	0.022	0.175
0.297	0.593	-0.857	0.080	0.616	-0.784	-0.155	-0.124	-0.113	0.180	0.005	-0.071	0.137	0.079	0.022	0.177
0.301	0.551	-0.865	0.084	0.613	-0.785	-0.126	-0.165	-0.078	0.179	-0.035	-0.077	0.142	0.037	0.030	0.180
0.286	0.527	-0.853	0.090	0.612	-0.785	-0.045	-0.322	-0.052	0.157	-0.057	-0.065	0.126	0.014	0.018	0.167
0.286	0.531	-0.845	0.092	0.612	-0.785	-0.008	-0.068	-0.032	0.155	-0.053	-0.056	0.126	0.018	0.009	0.157
0.251	0.555	-0.842	0.097	0.613	-0.784	0.095	-0.205	-0.044	0.116	-0.031	-0.054	0.091	0.041	0.005	0.139
0.270	0.578	-0.845	0.099	0.613	-0.783	0.034	-0.115	0.001	0.133	-0.008	-0.058	0.110	0.065	0.009	0.136
0.236	0.555	-0.826	0.102	0.615	-0.782	0.115	-0.201	0.025	0.095	-0.032	-0.040	0.074	0.042	0.011	0.121
0.290	0.535	-0.822	0.101	0.618	-0.780	0.190	0.042	0.042	0.150	-0.055	-0.038	0.128	0.023	0.015	0.118
0.224	0.547	-0.802	0.101	0.620	-0.778	0.113	-0.004	0.107	0.085	-0.045	-0.020	0.063	0.034	0.034	0.110
0.236	0.593	-0.849	0.100	0.620	-0.778	0.037	0.003	0.089	0.097	0.001	-0.068	0.075	0.081	0.014	0.097
0.247	0.632	-0.771	0.096	0.621	-0.778	0.066	0.287	-0.003	0.113	0.038	0.011	0.087	0.119	0.065	0.080
0.167	0.593	-0.798	0.097	0.622	-0.777	0.040	-0.060	0.020	0.031	-0.001	-0.018	0.006	0.080	0.037	0.072
0.190	0.601	-0.834	0.098	0.622	-0.777	0.022	-0.103	0.052	0.053	0.006	-0.054	0.029	0.088	0.002	0.062
0.170	0.601	-0.818	0.096	0.623	-0.777	0.041	0.135	0.027	0.036	0.006	-0.038	0.010	0.087	0.018	0.044
0.209	0.616	-0.759	0.095	0.624	-0.776	0.062	0.046	0.010	0.075	0.020	0.020	0.048	0.102	0.077	0.046
0.140	0.620	-0.790	0.092	0.624	-0.776	0.052	0.289	-0.059	0.009	0.023	-0.012	0.022	0.105	0.046	0.031
0.186	0.605	-0.759	0.091	0.626	-0.775	0.097	0.112	-0.101	0.055	0.007	0.018	0.023	0.089	0.077	0.009
0.101	0.636	-0.818	0.088	0.625	-0.776	-0.018	0.377	-0.150	-0.026	0.038	-0.040	0.062	0.120	0.019	-0.007
0.051	0.670	-0.802	0.088	0.623	-0.777	-0.105	0.090	-0.147	-0.076	0.075	-0.023	0.113	0.155	0.035	-0.011
0.093	0.647	-0.822	0.091	0.621	-0.779	-0.155	-0.134	-0.119	-0.038	0.054	-0.042	0.072	0.131	0.015	-0.022
0.113	0.620	-0.810	0.091	0.617	-0.782	-0.212	0.143	-0.103	-0.017	0.031	-0.027	0.054	0.104	0.027	-0.025
0.113	0.620	-0.810	0.094	0.614	-0.784	-0.196	-0.175	-0.062	-0.021	0.034	-0.026	0.054	0.104	0.027	-0.025
0.101	0.566	-0.802	0.095	0.611	-0.786	-0.152	0.003	-0.074	-0.033	-0.017	-0.016	0.066	0.051	0.035	-0.019
0.067	0.539	-0.786	0.096	0.609	-0.788	-0.157	-0.039	-0.043	-0.069	-0.042	0.001	0.102	0.024	0.051	-0.025
0.159	0.558	-0.767	0.097	0.606	-0.790	-0.170	-0.005	-0.057	0.022	-0.020	0.023	0.010	0.043	0.071	-0.025
0.101	0.574	-0.778	0.098	0.603	-0.792	-0.169	-0.011	-0.072	-0.036	-0.001	0.013	0.068	0.059	0.059	-0.022
0.117	0.555	-0.818	0.101	0.600	-0.794	-0.164	-0.108	-0.057	-0.023	-0.018	-0.025	0.053	0.039	0.019	-0.013
0.128	0.543	-0.810	0.102	0.597	-0.796	-0.202	-0.088	-0.025	-0.014	-0.026	-0.015	0.041	0.026	0.027	-0.016
0.117	0.558	-0.810	0.103	0.594	-0.798	-0.153	-0.042	-0.013	-0.026	-0.008	-0.013	0.053	0.041	0.027	-0.015
0.143	0.551	-0.794	0.104	0.592	-0.799	-0.098	-0.032	-0.041	-0.000	-0.014	0.004	0.027	0.033	0.042	-0.013
0.105	0.535	-0.810	0.108	0.592	-0.799	-0.042	-0.225	0.018	-0.042	-0.029	-0.012	0.065	0.017	0.027	-0.013
0.136	0.531	-0.818	0.108	0.590	-0.800	-0.086	-0.059	0.063	-0.011	-0.031	-0.019	0.034	0.012	0.019	-0.005
0.132	0.574	-0.822	0.110	0.590	-0.800	-0.028	-0.207	0.101	-0.017	0.012	-0.023	0.037	0.055	0.014	-0.004
0.170	0.578	-0.802	0.108	0.590	-0.800	0.024	0.120	0.043	0.024	0.015	-0.004	0.001	0.058	0.034	-0.000
0.143	0.616	-0.814	0.108	0.591	-0.800	0.015	0.030	-0.012	-0.003	0.054	-0.016	0.025	0.097	0.022	-0.003
0.117	0.597	-0.838	0.110	0.591	-0.799	0.051	-0.117	-0.026	-0.032	0.034	-0.041	0.052	0.077	0.002	0.005
0.128	0.547	-0.802	0.112	0.591	-0.799	-0.022	-0.103	-0.005	-0.022	-0.016	-0.005	0.040	0.027	0.033	0.005
0.178	0.566	-0.822	0.114	0.590	-0.799	-0.020	-0.172	0.009	0.026	0.004	-0.025	0.011	0.046	0.014	0.000
0.167	0.601	-0.826	0.115	0.590	-0.799	-0.047	0.007	-0.050	0.014	0.039	-0.029	0.000	0.080	0.010	0.010
0.128	0.585	-0.814	0.117	0.587	-0.801	-0.155	-0.094	-0.050	-0.027	0.026	-0.015	0.038	0.064	0.021	0.016
0.197	0.535	-0.782	0.119	0.585	-0.802	-0.099	-0.051	-0.079	0.041	-0.022	0.017	0.032	0.014	0.053	0.008
0.174	0.570	-0.798	0.121	0.583	-0.803	-0.096	-0.047	-0.094	0.016	0.014	0.002	0.010	0.049	0.037	0.011
0.151	0.551	-0.790	0.121	0.581	-0.805	-0.153	0.105	-0.106	-0.007	-0.002	0.012	0.013	0.029	0.044	0.010
0.186	0.570	-0.834	0.120	0.577	-0.808	-0.220	0.149	-0.078	0.030	0.021	-0.028	0.022	0.048	0.001	0.006
0.124	0.512	-0.830	0.120	0.573	-0.810	-0.190	-0.006	-0.057	-0.032	-0.034	-0.022	0.039	0.010	0.005	0.009
0.163	0.543	-0.834	0.121	0.570	-0.813	-0.187	0.008	-0.046	0.006	0.000	-0.023	0.001	0.021	0.001	0.015
0.190	0.543	-0.794	0.119	0.568	-0.814	-0.133	0.127	-0.022	0.034	0.003	0.018	0.027	0.021	0.040	0.006
0.178	0.535	-0.810	0.118	0.566	-0.816	-0.137	0.072	-0.011	0.024	-0.003	0.004	0.015	0.013	0.024	0.008
0.143	0.547	-0.818	0.117	0.563	-0.818	-0.119	0.118	-0.059	-0.010	0.011	-0.002	0.019	0.024	0.016	0.003
0.143	0.547	-0.818	0.120	0.562	-0.818	-0.054	-0.122	-0.057	-0.012	0.012	-0.002	0.018	0.024	0.016	-0.004
0.140	0.520	-0.830	0.119	0.559	-0.820	-0.160	0.124	-0.058	-0.015	-0.012	-0.011	0.022	0.003	0.004	-0.011
0.128	0.527	-0.853	0.119	0.557	-0.822	-0.163	-0.003	-0.038	-0.027	-0.002	-0.033	0.033	0.004	0.020	-0.010
0.140	0.520	-0.830	0.123	0.554	-0.823	-0.150	-0.189	-0.030	-0.018	-0.007	-0.008	0.022	0.004	0.003	-0.002
0.167	0.543	-0.802	0.124	0.551	-0.825	-0.185	-0.061	-0.031	0.007	0.020	0.022	0.006	0.019	0.031	-0.006
0.190	0.500	-0.810	0.120	0.548	-0.828	-0.177	0.277	-0.069	0.034	-0.020	0.017	0.029	0.024	0.023	-0.004
0.124	0.489	-0.834	0.119	0.545	-0.830	-0.149	0.086	-0.019	-0.030	-0.029	-0.005	0.036	0.036	0.001	-0.004
0.147	0.516	-0.826	0.118	0.542	-0.832	-0.172	0.119	-0.034	-0.006	0.001	0.005	0.012	0.009	0.006	-0.005
0.140	0.524	-0.842	0.119	0.540	-0.833	-0.122	-0.023	-0.072	-0.015	0.011	-0.009	0.020	0.002	0.010	-0.013
0.147	0.508	-0.838	0.119	0.537	-0.835	-0.167	0.055	-0.053	-0.008	-0.002	-0.003	0.012	0.018	0.006	-0.007
0.136	0.516	-0.853	0.121	0.534	-0.837	-0.141	-0.089	-0.035	-0.021	0.008	-0.017	0.023	0.011	0.022	-0.005
0.163	0.504	-0.826	0.120	0.532	-0.838	-0.107	0.082	-0.078	0.005	-0.001	0.012	0.005	0.022	0.005	-0.001
0.167	0.516	-0.826	0.122	0.531	-0.839	-0.082	-0.030	-0.074	0.007	0.012	0.013	0.009	0.011	0.005	-0.004
0.167	0.504	-0.845	0.120	0.528	-0.841	-0.124	0.181	-0.078	0.009	0.002	-0.005	0.009	0.023	0.015	-0.002
0.140	0.497	-0.842	0.123	0.526	-0.841	-0.123	-0.166	-0.055	-0.022	-0.003	0.001	0.017	0.031	0.011	-0.003
0.163	0.481	-0.830	0.119	0.524	-0.844	-0.126	0.297	-0.098	0.004	-0.016	0.015	0.007	0.047	0.000	-0.004
0.151	0.493	-0.861	0.120	0.521	-0.845	-0.131	0.018	-0.086	-0.009	-0.002	-0.015	0.004	0.036	0.031	-0.015
0.167	0.473	-0.818	0.120	0.519	-0.846	-0.108	0.060	-0.078	0.006	-0.019	0.030	0.012	0.056	0.012	-0.012
0.117	0.477	-0.842	0.121	0.518	-0.847	-0.076	-0.021	-0.041	-0.045	-0.014	0.007	0.038	0.052	0.012	-0.014
0.159	0.466	-0.834	0.120	0.517	-0.848	-0.039	0.085	-0.037	-0.002	-0.025	0.015	0.005	0.064	0.004	-0.018
0.155	0.489	-0.834	0.120	0.515	-0.849	-0.102	0.030	-0.048	-0.006	0.001	0.016	0.002	0.041	0.004	-0.022
0.140	0.473	-0.842	0.120	0.513	-0.850	-0.075	-0.020	-0.026	-0.023	-0.013	0.009	0.013	0.057	0.012	-0.011
0.132	0.473	-0.865	0.119	0.512	-0.851	-0.062	0.080	-0.031	-0.030	-0.012	-0.014	0.020	0.058	0.036	-0.016
0.174	0.500	-0.842	0.117	0.510	-0.852	-0.129	0.199	-0.053	0.015	0.017	0.012	0.022	0.031	0.012	-0.017
0.124	0.454	-0.857	0.118	0.508	-0.853	-0.101	-0.063	-0.022	-0.036	-0.027	-0.003	0.027	0.078	0.028	-0.019
0.140	0.477	-0.865	0.116	0.506	-0.854	-0.078	0.143	-0.056	-0.019	-0.002	-0.010	0.011	0.055	0.036	-0.013
0.124	0.458	-0.849	0.117	0.505	-0.855	-0.088	-0.021	-0.037	-0.035	-0.020	0.007	0.026	0.075	0.020	-0.014
0.163	0.481	-0.865	0.115	0.504	-0.856	-0.026	0.119	-0.030	0.005	0.004	-0.008	0.013	0.052	0.036	-0.007
0.163	0.481	-0.865	0.117	0.504	-0.856	-0.025	-0.086	0.004	0.003	0.004	-0.008	0.013	0.052	0.036	-0.005
0.163	0.439	-0.845	0.117	0.503	-0.857	-0.043	0.037	-0.032	0.004	-0.037	0.012	0.014	0.095	0.016	-0.001
0.155	0.446	-0.861	0.118	0.501	-0.857	-0.061	-0.031	-0.003	-0.005	-0.028	-0.003	0.006	0.088	0.032	0.001
0.136	0.477	-0.885	0.118	0.501	-0.858	-0.048	-0.060	0.018	-0.025	0.003	-0.026	0.013	0.057	0.056	-0.002
0.190	0.466	-0.826	0.116	0.500	-0.858	-0.039	0.192	-0.028	0.032	-0.007	0.034	0.042	0.069	0.003	-0.009
0.143	0.470	-0.873	0.115	0.499	-0.859	-0.018	0.055	0.002	-0.013	-0.003	-0.013	0.004	0.066	0.044	-0.012
0.109	0.439	-0.885	0.116	0.500	-0.859	0.010	-0.096	0.040	-0.049	-0.034	-0.025	0.038	0.097	0.057	-0.015
0.136	0.439	-0.853	0.114	0.500	-0.858	0.031	0.087	0.022	-0.020	-0.035	0.006	0.010	0.098	0.025	-0.022
0.120	0.470	-0.873	0.115	0.501	-0.858	0.052	-0.060	0.014	-0.037	-0.005	-0.014	0.025	0.068	0.045	-0.016
0.140	0.446	-0.857	0.117	0.502	-0.857	0.076	-0.095	0.037	-0.019	-0.029	0.001	0.005	0.091	0.030	-0.015
0.186	0.470	-0.845	0.113	0.503	-0.857	0.086	0.199	-0.001	0.031	-0.008	0.013	0.042	0.068	0.018	-0.013
0.117	0.454	-0.865	0.113	0.504	-0.856	0.035	0.042	0.008	-0.038	-0.023	-0.007	0.027	0.084	0.037	-0.011
0.143	0.473	-0.861	0.114	0.504	-0.856	0.003	-0.096	0.008	-0.012	-0.004	-0.003	0.000	0.064	0.033	-0.016
0.136	0.439	-0.853	0.113	0.503	-0.857	-0.018	0.098	0.001	-0.019	-0.038	0.005	0.008	0.099	0.024	-0.021
0.109	0.458	-0.861	0.117	0.503	-0.856	-0.018	-0.292	0.047	-0.050	-0.019	-0.003	0.035	0.079	0.032	-0.017
0.167	0.462	-0.834	0.116	0.504	-0.856	0.037	0.099	0.008	0.009	-0.016	0.024	0.022	0.075	0.004	-0.017
0.151	0.466	-0.845	0.118	0.504	-0.856	0.015	-0.153	0.021	-0.009	-0.012	0.012	0.007	0.071	0.015	-0.024
0.155	0.470	-0.838	0.115	0.504	-0.856	0.024	0.224	-0.050	-0.002	-0.009	0.020	0.010	0.067	0.007	-0.024
0.105	0.466	-0.842	0.118	0.505	-0.855	0.046	-0.156	-0.022	-0.055	-0.014	0.016	0.039	0.070	0.011	-0.035
0.109	0.470	-0.873	0.118	0.505	-0.855	0.012	-0.022	-0.011	-0.051	-0.010	-0.016	0.034	0.066	0.043	-0.038
0.097	0.439	-0.865	0.118	0.505	-0.855	0.014	-0.005	-0.009	-0.063	-0.041	-0.008	0.045	0.096	0.035	-0.036
0.132	0.450	-0.845	0.119	0.507	-0.854	0.118	0.013	-0.044	-0.029	-0.032	0.011	0.009	0.085	0.016	-0.036
0.163	0.473	-0.861	0.121	0.508	-0.853	0.082	-0.121	-0.027	-0.000	-0.010	-0.006	0.023	0.061	0.032	-0.031
0.093	0.439	-0.889	0.122	0.510	-0.851	0.129	-0.062	-0.034	-0.071	-0.047	-0.035	0.045	0.096	0.060	-0.018
0.140	0.470	-0.885	0.127	0.511	-0.850	0.060	-0.221	-0.046	-0.029	-0.017	-0.032	0.002	0.066	0.056	-0.004
0.167	0.477	-0.877	0.126	0.512	-0.850	0.111	0.097	-0.050	-0.001	-0.011	-0.025	0.030	0.058	0.049	0.014
0.193	0.466	-0.901	0.124	0.516	-0.848	0.213	0.115	-0.011	0.028	-0.026	-0.050	0.057	0.070	0.073	0.042
0.232	0.419	-0.916	0.118	0.520	-0.846	0.270	0.294	0.114	0.072	-0.077	-0.068	0.096	0.117	0.088	0.054
0.213	0.473	-0.928	0.108	0.529	-0.842	0.471	0.450	0.241	0.063	-0.031	-0.083	0.077	0.063	0.100	0.041
0.186	0.500	-0.853	0.097	0.540	-0.836	0.640	0.485	0.285	0.047	-0.015	-0.014	0.050	0.037	0.025	0.015
0.078	0.539	-0.806	0.092	0.552	-0.829	0.710	0.168	0.247	-0.055	0.011	0.026	0.057	0.001	0.022	-0.014
0.051	0.589	-0.767	0.085	0.562	-0.823	0.553	0.307	0.152	-0.075	0.051	0.060	0.085	0.051	0.062	-0.038
0.074	0.605	-0.794	0.080	0.569	-0.818	0.451	0.261	0.084	-0.047	0.059	0.027	0.062	0.066	0.034	-0.047
0.082	0.574	-0.810	0.077	0.574	-0.815	0.282	0.083	0.096	-0.037	0.023	0.008	0.055	0.036	0.019	-0.034
0.120	0.566	-0.818	0.076	0.577	-0.813	0.205	0.038	0.099	0.003	0.012	-0.002	0.017	0.028	0.011	-0.005
0.124	0.558	-0.814	0.076	0.580	-0.811	0.161	-0.078	0.119	0.007	0.001	0.000	0.013	0.020	0.015	0.022
0.170	0.585	-0.830	0.077	0.582	-0.810	0.079	-0.107	0.085	0.052	0.027	-0.017	0.033	0.048	0.000	0.058
0.190	0.624	-0.889	0.082	0.580	-0.810	-0.082	-0.317	0.052	0.066	0.067	-0.075	0.052	0.086	0.059	0.090
0.251	0.601	-0.893	0.086	0.576	-0.813	-0.278	-0.239	0.017	0.124	0.048	-0.076	0.113	0.063	0.063	0.134
0.290	0.589	-0.881	0.092	0.568	-0.818	-0.437	-0.274	-0.059	0.156	0.044	-0.060	0.151	0.052	0.051	0.168
0.370	0.555	-0.861	0.096	0.561	-0.822	-0.400	-0.155	-0.118	0.232	0.016	-0.036	0.232	0.017	0.031	0.188
0.359	0.543	-0.893	0.098	0.556	-0.825	-0.283	0.071	-0.198	0.219	0.010	-0.064	0.219	0.006	0.063	0.190
0.328	0.531	-0.889	0.102	0.552	-0.828	-0.246	-0.045	-0.206	0.185	0.003	-0.058	0.188	0.005	0.059	0.169
0.282	0.493	-0.912	0.108	0.549	-0.829	-0.137	-0.255	-0.137	0.132	-0.033	-0.080	0.142	0.044	0.083	0.156
0.197	0.439	-0.901	0.115	0.547	-0.829	-0.086	-0.418	-0.026	0.040	-0.085	-0.068	0.058	0.098	0.071	0.130
0.320	0.435	-0.857	0.117	0.547	-0.829	0.035	-0.084	0.008	0.162	-0.090	-0.025	0.181	0.102	0.028	0.119
0.263	0.450	-0.822	0.113	0.549	-0.828	0.131	0.307	0.015	0.109	-0.076	0.009	0.123	0.087	0.008	0.097
0.286	0.481	-0.857	0.111	0.551	-0.827	0.133	0.107	0.034	0.133	-0.047	-0.027	0.146	0.057	0.028	0.100
0.193	0.516	-0.830	0.108	0.555	-0.825	0.220	0.188	0.030	0.044	-0.016	-0.002	0.054	0.022	0.000	0.075
0.224	0.585	-0.838	0.106	0.557	-0.824	0.136	0.112	0.023	0.077	0.051	-0.011	0.085	0.047	0.008	0.066
0.170	0.555	-0.853	0.102	0.559	-0.823	0.109	0.194	0.044	0.026	0.018	-0.027	0.031	0.016	0.023	0.053
0.201	0.558	-0.806	0.097	0.563	-0.821	0.210	0.368	0.014	0.063	0.019	0.018	0.062	0.020	0.024	0.042
0.217	0.570	-0.798	0.094	0.566	-0.819	0.188	0.198	0.001	0.081	0.027	0.025	0.078	0.031	0.032	0.027
0.101	0.624	-0.865	0.091	0.567	-0.819	0.072	0.207	-0.082	-0.032	0.080	-0.043	0.038	0.085	0.036	0.020
0.128	0.585	-0.822	0.087	0.566	-0.820	-0.031	0.387	-0.164	-0.000	0.042	0.001	0.011	0.046	0.008	0.005
0.124	0.485	-0.818	0.085	0.563	-0.822	-0.120	0.289	-0.225	-0.002	-0.055	0.007	0.015	0.054	0.011	-0.012
0.090	0.497	-0.857	0.080	0.558	-0.826	-0.268	0.476	-0.257	-0.032	-0.039	-0.028	0.049	0.042	0.028	-0.012
0.097	0.493	-0.842	0.083	0.555	-0.828	-0.189	-0.016	-0.265	-0.027	-0.039	-0.010	0.041	0.046	0.013	-0.022
0.117	0.504	-0.822	0.083	0.550	-0.831	-0.250	0.166	-0.241	-0.008	-0.023	0.012	0.021	0.035	0.007	-0.034
0.086	0.504	-0.786	0.084	0.547	-0.833	-0.189	0.066	-0.210	-0.040	-0.019	0.050	0.052	0.036	0.042	-0.049
0.055	0.531	-0.838	0.084	0.544	-0.835	-0.119	0.154	-0.174	-0.069	0.010	0.000	0.082	0.009	0.009	-0.054
0.032	0.477	-0.818	0.084	0.542	-0.836	-0.131	0.026	-0.107	-0.093	-0.041	0.022	0.105	0.063	0.011	-0.064
0.070	0.512	-0.845	0.082	0.540	-0.837	-0.080	0.125	-0.017	-0.053	-0.005	-0.005	0.067	0.029	0.017	-0.069
0.059	0.500	-0.826	0.082	0.541	-0.837	0.025	-0.026	0.023	-0.064	-0.017	0.014	0.079	0.041	0.003	-0.056
0.051	0.462	-0.818	0.085	0.542	-0.836	0.073	-0.212	0.085	-0.074	-0.057	0.021	0.088	0.080	0.012	-0.044
0.136	0.485	-0.798	0.085	0.545	-0.834	0.155	-0.015	0.074	0.011	-0.037	0.039	0.003	0.058	0.032	-0.037
0.097	0.531	-0.818	0.084	0.547	-0.833	0.146	0.001	0.087	-0.027	0.007	0.018	0.041	0.012	0.013	-0.025
0.113	0.520	-0.834	0.084	0.550	-0.831	0.171	-0.092	0.103	-0.012	-0.008	0.000	0.025	0.024	0.002	-0.012
0.117	0.485	-0.834	0.084	0.553	-0.829	0.154	-0.037	0.089	-0.008	-0.045	-0.001	0.021	0.059	0.003	-0.012
0.113	0.512	-0.842	0.085	0.556	-0.827	0.179	-0.082	0.059	-0.012	-0.021	-0.011	0.025	0.033	0.010	-0.008
0.120	0.539	-0.830	0.085	0.558	-0.826	0.118	-0.064	0.095	-0.005	0.004	-0.001	0.018	0.006	0.002	-0.010
0.120	0.520	-0.810	0.084	0.561	-0.824	0.186	-0.025	0.082	-0.004	-0.019	0.017	0.019	0.025	0.022	-0.005
0.113	0.535	-0.802	0.087	0.563	-0.822	0.151	-0.210	0.082	-0.015	-0.006	0.023	0.027	0.009	0.031	0.002
0.155	0.539	-0.794	0.085	0.566	-0.820	0.145	0.105	0.062	0.030	-0.004	0.029	0.016	0.005	0.039	0.001
0.159	0.524	-0.790	0.081	0.568	-0.819	0.138	0.237	0.038	0.038	-0.022	0.032	0.019	0.021	0.042	-0.002
0.132	0.531	-0.771	0.079	0.571	-0.817	0.168	0.079	0.044	0.012	-0.017	0.050	0.009	0.014	0.062	-0.001
0.101	0.558	-0.778	0.076	0.574	-0.815	0.186	0.206	-0.013	-0.015	0.007	0.040	0.040	0.012	0.055	-0.014
0.105	0.558	-0.814	0.077	0.575	-0.814	0.090	-0.094	0.052	-0.012	0.005	0.003	0.037	0.010	0.020	-0.023
0.063	0.547	-0.810	0.073	0.577	-0.814	0.092	0.234	-0.008	-0.051	-0.008	0.006	0.081	0.003	0.025	-0.022
0.109	0.520	-0.771	0.073	0.578	-0.813	0.069	0.054	-0.002	-0.004	-0.036	0.045	0.037	0.032	0.065	-0.022
0.109	0.558	-0.810	0.069	0.579	-0.812	0.055	0.176	0.026	-0.001	0.001	0.005	0.039	0.005	0.026	-0.024
0.086	0.555	-0.798	0.068	0.580	-0.812	0.077	0.094	0.011	-0.023	-0.004	0.016	0.064	0.001	0.038	-0.022
0.086	0.555	-0.798	0.067	0.583	-0.810	0.164	0.077	0.003	-0.021	-0.006	0.014	0.067	0.002	0.038	-0.024
0.070	0.535	-0.786	0.064	0.585	-0.809	0.136	0.161	0.023	-0.034	-0.028	0.025	0.085	0.023	0.049	-0.027
0.070	0.555	-0.822	0.063	0.588	-0.807	0.189	0.014	0.013	-0.033	-0.012	-0.013	0.087	0.005	0.013	-0.030
0.082	0.562	-0.806	0.062	0.589	-0.806	0.098	0.090	0.016	-0.020	-0.006	0.002	0.078	0.002	0.028	-0.026
0.063	0.558	-0.794	0.060	0.591	-0.804	0.113	0.132	-0.005	-0.037	-0.011	0.013	0.101	0.003	0.038	-0.021
0.093	0.562	-0.798	0.059	0.593	-0.803	0.100	0.098	-0.015	-0.005	-0.009	0.008	0.073	0.000	0.033	-0.029
0.086	0.574	-0.790	0.056	0.594	-0.802	0.092	0.198	-0.029	-0.010	0.001	0.015	0.083	0.011	0.040	-0.028
0.017	0.558	-0.826	0.057	0.595	-0.802	0.072	-0.060	-0.018	-0.081	-0.015	-0.021	0.155	0.005	0.003	-0.027
0.086	0.562	-0.802	0.055	0.596	-0.801	0.087	0.144	-0.051	-0.010	-0.013	0.002	0.089	0.001	0.025	-0.029
0.055	0.555	-0.802	0.055	0.598	-0.800	0.109	0.033	-0.024	-0.040	-0.022	0.001	0.123	0.009	0.023	-0.030
0.074	0.570	-0.814	0.054	0.599	-0.799	0.058	0.059	-0.022	-0.021	-0.008	-0.012	0.108	0.005	0.009	-0.015
0.067	0.597	-0.814	0.056	0.600	-0.798	0.065	-0.053	-0.023	-0.029	0.018	-0.013	0.118	0.032	0.008	-0.017
0.105	0.574	-0.798	0.054	0.601	-0.798	0.068	0.157	-0.059	0.011	-0.006	0.003	0.082	0.008	0.021	-0.015
0.067	0.562	-0.818	0.051	0.601	-0.798	0.033	0.216	-0.043	-0.025	-0.018	-0.017	0.123	0.004	0.001	-0.024
0.059	0.570	-0.810	0.051	0.602	-0.797	0.085	0.027	-0.041	-0.033	-0.011	-0.010	0.134	0.004	0.005	-0.014
0.020	0.574	-0.826	0.055	0.603	-0.796	0.037	-0.265	-0.003	-0.075	-0.008	-0.027	0.176	0.007	0.013	-0.018
0.120	0.578	-0.806	0.055	0.604	-0.795	0.050	0.071	-0.031	0.025	-0.005	-0.007	0.079	0.010	0.004	-0.017
0.090	0.570	-0.790	0.058	0.605	-0.794	0.093	-0.161	-0.009	-0.009	-0.014	0.007	0.113	0.002	0.017	-0.014
0.082	0.593	-0.802	0.055	0.605	-0.794	0.017	0.195	-0.059	-0.014	0.009	-0.005	0.123	0.025	0.003	0.000
0.086	0.566	-0.798	0.059	0.606	-0.793	0.082	-0.162	-0.053	-0.013	-0.019	-0.002	0.122	0.003	0.005	-0.009
0.101	0.601	-0.810	0.057	0.606	-0.793	0.011	0.156	-0.081	0.003	0.016	-0.014	0.110	0.031	0.010	-0.018
0.070	0.589	-0.826	0.059	0.606	-0.793	-0.006	-0.049	-0.078	-0.029	0.004	-0.029	0.144	0.019	0.029	-0.019
0.024	0.570	-0.838	0.062	0.605	-0.794	-0.028	-0.129	-0.065	-0.078	-0.014	-0.041	0.193	0.001	0.043	-0.019
0.082	0.589	-0.814	0.063	0.604	-0.795	-0.078	0.001	-0.121	-0.022	0.006	-0.016	0.139	0.017	0.022	-0.028
0.090	0.578	-0.810	0.066	0.602	-0.796	-0.102	-0.080	-0.096	-0.017	-0.003	-0.011	0.135	0.005	0.021	-0.027
0.051	0.582	-0.838	0.068	0.599	-0.798	-0.177	-0.070	-0.089	-0.057	0.003	-0.037	0.177	0.008	0.052	-0.019
0.097	0.574	-0.810	0.070	0.597	-0.799	-0.126	-0.024	-0.121	-0.013	-0.002	-0.008	0.134	0.000	0.027	-0.021
0.078	0.574	-0.838	0.073	0.595	-0.800	-0.095	-0.077	-0.144	-0.035	-0.000	-0.035	0.157	0.001	0.058	-0.021
0.078	0.574	-0.838	0.075	0.593	-0.802	-0.088	-0.003	-0.152	-0.037	0.001	-0.034	0.160	0.001	0.061	-0.005
0.082	0.543	-0.869	0.076	0.592	-0.802	-0.072	-0.012	-0.110	-0.035	-0.028	-0.064	0.160	0.032	0.095	-0.008
0.136	0.524	-0.865	0.076	0.590	-0.804	-0.063	0.105	-0.090	0.020	-0.046	-0.059	0.110	0.052	0.095	-0.001
0.067	0.555	-0.869	0.077	0.590	-0.804	-0.027	-0.053	-0.035	-0.051	-0.015	-0.063	0.182	0.022	0.102	0.009
0.113	0.562	-0.873	0.077	0.591	-0.803	0.067	0.021	-0.037	-0.005	-0.008	-0.067	0.140	0.014	0.109	0.027
0.124	0.562	-0.857	0.075	0.592	-0.802	0.125	0.144	-0.015	0.009	-0.010	-0.053	0.131	0.014	0.096	0.038
0.186	0.551	-0.834	0.072	0.596	-0.800	0.241	0.181	0.059	0.073	-0.025	-0.032	0.073	0.026	0.076	0.048
0.193	0.555	-0.842	0.066	0.602	-0.796	0.335	0.302	0.136	0.087	-0.027	-0.043	0.069	0.022	0.087	0.033
0.109	0.582	-0.834	0.059	0.607	-0.793	0.311	0.352	0.129	0.010	-0.005	-0.039	0.158	0.005	0.082	0.008
0.028	0.578	-0.802	0.054	0.612	-0.789	0.319	0.202	0.132	-0.066	-0.014	-0.011	0.242	0.001	0.054	-0.020
-0.014	0.593	-0.790	0.051	0.616	-0.786	0.258	0.035	0.134	-0.106	-0.002	-0.002	0.288	0.016	0.045	-0.048
0.024	0.624	-0.786	0.050	0.620	-0.783	0.266	0.031	0.099	-0.066	0.024	-0.002	0.253	0.047	0.045	-0.058
0.040	0.605	-0.775	0.049	0.624	-0.780	0.215	-0.013	0.094	-0.050	0.001	0.007	0.241	0.028	0.036	-0.037
0.063	0.612	-0.778	0.050	0.626	-0.778	0.140	-0.149	0.098	-0.028	0.007	0.001	0.222	0.036	0.044	-0.013
0.136	0.593	-0.786	0.049	0.629	-0.776	0.173	0.045	0.055	0.046	-0.015	-0.009	0.152	0.016	0.054	0.017
0.105	0.605	-0.806	0.050	0.630	-0.775	0.094	-0.098	0.056	0.015	-0.005	-0.030	0.186	0.028	0.077	0.000
0.178	0.620	-0.810	0.053	0.631	-0.774	0.075	-0.239	0.053	0.084	0.009	-0.035	0.117	0.044	0.085	0.000
0.182	0.628	-0.822	0.056	0.632	-0.773	0.096	-0.148	-0.007	0.086	0.015	-0.048	0.116	0.051	0.100	0.000
Avg ODBA	1.202
Vec ODBA	0.815
Avg ELBA	0.615
Avg EPBA	0.197
Speed	ODBA	VeDBA	ELBA	EPBA	StrkSpGn	StrSpGn_L	ISI
5.100	1.202	0.815	0.615	0.197	0.512	0.550	3.640
MeanPeak	0.052202
MeanLong	0.056094
MeanISI	3.640000
