# Supplementary material for: Averaged Propulsive Body Acceleration (APBA) Can Be Calculated from Biologging Tags That Incorporate Gyroscopes and Accelerometers to Estimate Swimming Speed, Hydrodynamic Drag and Energy Expenditure for Steller Sea Lions
Source: PLoS One. 2016 Jun 10;11(6):e0157326. doi: 10.1371/journal.pone.0157326 (PMC4902303; doi:10.1371/journal.pone.0157326)
Supplement: S2 Data — Each file contains a 50Hz time series. Provided are calibrated accelerometer and gyro measurements, together with the estimated gravity vector, and the estimated dynamic accelerations by the different methods. The small files with the suffix.txt are configuration files used in C++ processing. (ZIP) [file pone.0157326.s002.zip › BoniNov_18/boni4_4626_4.csv]

rawAx	rawAy	rawAz	gravX	gravY	gravZ	gyrX	gyrY	gyrZ	estAx	estAy	estAz	odbX	odbY	odbZ	spk
0.117	0.292	-0.975	0.078	0.268	-0.960	0.099	-0.104	-0.084	-0.006	0.037	-0.018	0.100	0.103	0.002	0.016
0.117	0.288	-1.003	0.083	0.271	-0.959	0.168	-0.197	-0.075	-0.010	0.030	-0.047	0.100	0.098	0.029	-0.002
0.155	0.272	-0.987	0.083	0.272	-0.959	0.026	0.026	-0.061	0.028	0.015	-0.031	0.138	0.082	0.013	0.004
0.036	0.257	-0.987	0.088	0.273	-0.958	0.082	-0.251	-0.073	-0.096	-0.002	-0.032	0.018	0.065	0.012	-0.002
0.178	0.257	-0.983	0.084	0.274	-0.958	0.074	0.229	-0.149	0.050	-0.003	-0.028	0.160	0.064	0.007	-0.006
0.086	0.257	-1.003	0.091	0.276	-0.957	0.093	-0.333	-0.072	-0.050	-0.005	-0.049	0.066	0.063	0.026	-0.015
0.120	0.222	-0.948	0.089	0.275	-0.957	-0.025	0.158	-0.070	-0.012	-0.039	0.006	0.099	0.027	0.031	-0.002
0.124	0.207	-0.964	0.097	0.276	-0.956	0.051	-0.431	-0.027	-0.017	-0.055	-0.010	0.101	0.010	0.016	-0.017
0.124	0.207	-0.964	0.094	0.277	-0.956	0.075	0.184	-0.104	-0.014	-0.056	-0.010	0.099	0.009	0.017	-0.009
0.113	0.234	-0.979	0.099	0.278	-0.955	0.092	-0.252	-0.062	-0.031	-0.031	-0.027	0.085	0.035	0.003	-0.012
0.143	0.257	-0.983	0.100	0.279	-0.955	0.066	-0.006	-0.094	-0.001	-0.008	-0.032	0.113	0.058	0.000	-0.010
0.105	0.257	-0.979	0.103	0.282	-0.954	0.137	-0.144	-0.063	-0.042	-0.011	-0.029	0.071	0.057	0.005	0.002
0.140	0.280	-0.987	0.113	0.284	-0.952	0.114	-0.492	-0.009	-0.017	0.010	-0.038	0.103	0.080	0.002	0.001
0.209	0.292	-0.960	0.111	0.286	-0.952	0.124	0.131	-0.030	0.054	0.020	-0.011	0.169	0.091	0.027	0.003
0.120	0.276	-0.979	0.117	0.288	-0.950	0.110	-0.321	0.062	-0.040	0.002	-0.032	0.078	0.075	0.007	0.012
0.186	0.276	-0.948	0.118	0.291	-0.950	0.133	-0.057	0.007	0.024	-0.001	-0.001	0.140	0.074	0.039	0.014
0.174	0.284	-0.956	0.119	0.292	-0.949	0.092	-0.075	0.001	0.010	0.005	-0.010	0.125	0.080	0.032	0.002
0.178	0.276	-0.928	0.121	0.294	-0.948	0.115	-0.060	-0.063	0.013	-0.004	0.017	0.126	0.071	0.060	0.008
0.159	0.284	-0.964	0.124	0.295	-0.947	0.039	-0.153	-0.064	-0.010	0.003	-0.019	0.103	0.077	0.024	0.006
0.167	0.280	-0.964	0.126	0.294	-0.947	-0.019	-0.073	-0.049	-0.004	-0.000	-0.020	0.107	0.072	0.024	0.004
0.178	0.292	-0.964	0.127	0.294	-0.947	-0.012	-0.013	-0.080	0.007	0.012	-0.020	0.115	0.083	0.023	0.006
0.174	0.280	-0.940	0.128	0.294	-0.947	0.042	0.014	-0.097	0.002	-0.000	0.004	0.109	0.070	0.046	0.009
0.182	0.303	-0.979	0.133	0.294	-0.946	0.000	-0.259	-0.020	0.005	0.023	-0.036	0.114	0.092	0.006	0.011
0.178	0.315	-0.983	0.134	0.294	-0.946	-0.000	-0.022	-0.059	0.000	0.035	-0.040	0.108	0.102	0.002	0.007
0.197	0.300	-0.912	0.131	0.294	-0.947	-0.006	0.185	-0.062	0.022	0.019	0.031	0.126	0.085	0.073	0.013
0.174	0.280	-0.940	0.133	0.293	-0.947	-0.028	-0.109	-0.057	-0.003	0.001	0.003	0.100	0.064	0.045	0.016
0.201	0.288	-0.968	0.137	0.293	-0.946	-0.001	-0.139	-0.098	0.020	0.009	-0.025	0.124	0.070	0.018	0.016
0.213	0.296	-0.952	0.137	0.292	-0.947	-0.037	0.045	-0.114	0.032	0.018	-0.009	0.133	0.077	0.034	0.011
0.205	0.284	-0.916	0.133	0.291	-0.947	-0.045	0.216	-0.109	0.027	0.007	0.028	0.123	0.064	0.069	0.014
0.151	0.272	-0.975	0.136	0.290	-0.947	-0.047	-0.089	-0.099	-0.029	-0.003	-0.031	0.066	0.051	0.009	0.008
0.197	0.292	-0.932	0.135	0.289	-0.948	0.003	0.055	-0.104	0.018	0.016	0.012	0.110	0.069	0.052	-0.002
0.193	0.315	-0.905	0.141	0.289	-0.947	-0.029	-0.240	-0.091	0.008	0.040	0.039	0.106	0.091	0.079	-0.001
0.159	0.300	-0.952	0.138	0.287	-0.948	-0.056	0.179	-0.115	-0.023	0.026	-0.008	0.071	0.075	0.031	-0.005
0.220	0.265	-0.916	0.143	0.285	-0.948	-0.105	-0.239	-0.084	0.033	-0.006	0.028	0.134	0.039	0.066	-0.011
0.143	0.272	-0.948	0.139	0.283	-0.949	-0.067	0.282	-0.126	-0.039	0.003	-0.003	0.057	0.047	0.034	-0.013
0.174	0.330	-0.940	0.146	0.281	-0.948	-0.118	-0.386	-0.081	-0.017	0.063	0.005	0.089	0.104	0.040	-0.015
0.174	0.330	-0.940	0.142	0.279	-0.950	-0.084	0.292	-0.161	-0.012	0.065	0.006	0.091	0.103	0.039	-0.012
0.155	0.319	-0.948	0.143	0.277	-0.950	-0.099	-0.028	-0.138	-0.033	0.056	-0.002	0.074	0.091	0.029	-0.009
0.232	0.300	-0.920	0.140	0.276	-0.951	-0.002	0.240	-0.195	0.048	0.037	0.027	0.153	0.070	0.055	0.002
0.167	0.269	-0.944	0.144	0.277	-0.950	0.022	-0.168	-0.123	-0.022	0.006	0.002	0.089	0.038	0.030	-0.008
0.217	0.292	-0.968	0.140	0.276	-0.951	-0.012	0.233	-0.125	0.032	0.030	-0.021	0.141	0.060	0.005	-0.000
0.128	0.269	-0.928	0.144	0.275	-0.951	-0.062	-0.186	-0.074	-0.061	0.008	0.018	0.054	0.035	0.045	-0.011
0.217	0.288	-0.897	0.142	0.274	-0.951	-0.018	0.182	-0.155	0.030	0.028	0.050	0.144	0.052	0.076	-0.007
0.170	0.253	-0.940	0.143	0.273	-0.951	-0.043	-0.046	-0.092	-0.018	-0.006	0.007	0.099	0.016	0.033	-0.011
0.197	0.253	-0.916	0.144	0.272	-0.952	-0.057	0.003	-0.041	0.009	-0.004	0.031	0.127	0.013	0.056	-0.000
0.209	0.269	-0.936	0.142	0.270	-0.952	-0.067	0.124	-0.027	0.023	0.012	0.012	0.140	0.027	0.037	-0.013
0.178	0.261	-0.936	0.138	0.270	-0.953	-0.012	0.241	-0.047	-0.004	0.005	0.013	0.110	0.018	0.038	-0.005
0.128	0.249	-0.928	0.137	0.269	-0.954	-0.069	0.039	0.033	-0.053	-0.005	0.021	0.060	0.005	0.046	-0.006
0.217	0.245	-0.912	0.134	0.268	-0.954	-0.037	0.122	0.049	0.038	-0.009	0.037	0.148	0.001	0.061	-0.010
0.174	0.261	-0.936	0.131	0.268	-0.955	-0.026	0.183	0.038	-0.001	0.007	0.014	0.105	0.014	0.038	0.001
0.182	0.269	-0.924	0.131	0.266	-0.955	-0.076	-0.054	0.087	0.006	0.016	0.026	0.112	0.020	0.050	0.014
0.247	0.272	-0.873	0.125	0.265	-0.956	-0.087	0.337	0.019	0.078	0.022	0.078	0.176	0.023	0.100	0.007
0.182	0.265	-0.944	0.124	0.262	-0.957	-0.137	0.035	0.076	0.013	0.016	0.008	0.110	0.015	0.028	0.015
0.174	0.245	-0.893	0.118	0.260	-0.958	-0.109	0.332	0.017	0.012	-0.001	0.061	0.101	0.005	0.079	0.012
0.220	0.218	-0.873	0.111	0.257	-0.960	-0.149	0.385	0.032	0.065	-0.025	0.082	0.146	0.034	0.099	0.004
0.159	0.234	-0.885	0.104	0.255	-0.961	-0.158	0.364	0.050	0.010	-0.007	0.072	0.083	0.019	0.087	0.000
0.163	0.242	-0.920	0.099	0.251	-0.963	-0.166	0.247	0.005	0.019	0.004	0.037	0.086	0.012	0.052	-0.006
0.151	0.242	-0.889	0.094	0.248	-0.964	-0.190	0.272	-0.006	0.012	0.008	0.070	0.073	0.014	0.083	-0.014
0.117	0.257	-0.889	0.089	0.245	-0.965	-0.145	0.262	0.010	-0.017	0.026	0.071	0.037	0.001	0.083	-0.024
0.151	0.253	-0.873	0.082	0.242	-0.967	-0.154	0.366	0.016	0.024	0.025	0.088	0.071	0.004	0.099	-0.026
0.078	0.242	-0.889	0.078	0.239	-0.968	-0.186	0.225	0.063	-0.044	0.017	0.074	0.003	0.015	0.082	-0.029
0.132	0.234	-0.901	0.070	0.237	-0.969	-0.116	0.403	0.070	0.017	0.011	0.063	0.050	0.023	0.070	-0.030
0.113	0.214	-0.869	0.065	0.237	-0.969	-0.005	0.248	0.015	0.003	-0.008	0.095	0.030	0.043	0.101	-0.036
0.070	0.253	-0.928	0.061	0.236	-0.970	-0.052	0.199	0.054	-0.035	0.032	0.036	0.013	0.006	0.042	-0.039
0.070	0.253	-0.928	0.050	0.234	-0.971	-0.069	0.544	0.035	-0.025	0.033	0.037	0.014	0.007	0.042	-0.043
0.036	0.187	-0.881	0.048	0.233	-0.971	-0.070	0.077	0.110	-0.057	-0.031	0.085	0.049	0.073	0.089	-0.050
0.090	0.168	-0.885	0.042	0.232	-0.972	-0.075	0.295	0.120	0.003	-0.049	0.081	0.004	0.093	0.084	-0.052
0.043	0.207	-0.881	0.038	0.231	-0.972	-0.050	0.186	0.128	-0.039	-0.010	0.085	0.042	0.054	0.088	-0.048
0.051	0.211	-0.885	0.034	0.229	-0.973	-0.109	0.157	0.147	-0.028	-0.004	0.082	0.035	0.050	0.083	-0.035
0.082	0.234	-0.897	0.029	0.228	-0.973	-0.042	0.250	0.105	0.008	0.020	0.071	0.004	0.026	0.071	-0.035
0.074	0.242	-0.897	0.021	0.227	-0.974	-0.065	0.423	0.052	0.009	0.029	0.071	0.013	0.018	0.070	-0.026
0.055	0.207	-0.909	0.016	0.225	-0.974	-0.078	0.226	0.064	-0.006	-0.004	0.060	0.033	0.052	0.058	-0.015
0.059	0.195	-0.905	0.012	0.224	-0.975	-0.072	0.237	0.057	0.003	-0.014	0.064	0.029	0.063	0.061	-0.026
0.078	0.199	-0.889	0.003	0.222	-0.975	-0.100	0.460	0.021	0.031	-0.008	0.081	0.011	0.058	0.077	-0.017
-0.014	0.218	-0.920	0.001	0.221	-0.975	-0.077	0.098	0.039	-0.059	0.013	0.049	0.103	0.038	0.045	-0.020
0.090	0.203	-0.916	-0.007	0.219	-0.976	-0.090	0.401	0.028	0.052	-0.001	0.054	0.000	0.053	0.048	-0.021
-0.003	0.195	-0.948	-0.011	0.217	-0.976	-0.101	0.187	0.068	-0.036	-0.007	0.022	0.093	0.060	0.017	-0.023
0.009	0.168	-0.948	-0.019	0.216	-0.976	-0.018	0.419	0.048	-0.016	-0.033	0.022	0.082	0.087	0.016	-0.013
0.017	0.172	-0.944	-0.024	0.216	-0.976	0.005	0.210	0.066	-0.004	-0.030	0.026	0.075	0.082	0.020	-0.022
0.009	0.168	-0.936	-0.029	0.217	-0.976	0.052	0.278	0.022	-0.006	-0.034	0.034	0.083	0.085	0.027	-0.014
0.009	0.176	-0.924	-0.034	0.219	-0.975	0.091	0.231	0.066	-0.002	-0.028	0.045	0.084	0.076	0.038	-0.015
0.013	0.195	-0.940	-0.041	0.219	-0.975	0.013	0.351	0.079	0.009	-0.009	0.029	0.081	0.056	0.022	-0.008
-0.014	0.184	-0.924	-0.045	0.220	-0.974	0.079	0.197	0.084	-0.014	-0.022	0.044	0.109	0.067	0.038	-0.012
0.028	0.172	-0.932	-0.052	0.221	-0.974	0.038	0.361	0.090	0.036	-0.035	0.036	0.067	0.078	0.029	-0.018
-0.041	0.145	-0.936	-0.056	0.221	-0.974	0.004	0.166	0.083	-0.030	-0.061	0.032	0.136	0.105	0.025	-0.022
-0.045	0.168	-0.924	-0.058	0.221	-0.973	0.039	0.111	0.088	-0.031	-0.039	0.043	0.141	0.081	0.036	-0.020
-0.026	0.149	-0.916	-0.064	0.222	-0.973	0.052	0.311	0.053	-0.006	-0.059	0.051	0.122	0.100	0.044	-0.024
-0.030	0.184	-0.936	-0.068	0.223	-0.972	0.053	0.176	0.066	-0.006	-0.025	0.031	0.125	0.065	0.025	-0.019
-0.018	0.184	-0.944	-0.073	0.224	-0.972	0.079	0.241	0.040	0.010	-0.026	0.022	0.114	0.064	0.017	-0.010
-0.057	0.207	-0.972	-0.080	0.225	-0.971	0.041	0.368	0.048	-0.021	-0.004	-0.006	0.153	0.040	0.011	-0.011
-0.041	0.180	-0.991	-0.083	0.225	-0.971	0.030	0.167	0.066	-0.002	-0.031	-0.026	0.138	0.067	0.031	-0.012
-0.099	0.153	-1.035	-0.085	0.224	-0.971	-0.063	0.081	0.052	-0.058	-0.057	-0.069	0.196	0.094	0.075	-0.020
-0.099	0.153	-1.035	-0.095	0.222	-0.970	-0.058	0.532	-0.019	-0.048	-0.055	-0.070	0.197	0.094	0.075	-0.011
-0.133	0.145	-1.074	-0.099	0.222	-0.970	-0.009	0.150	0.094	-0.080	-0.062	-0.110	0.232	0.101	0.114	-0.007
-0.068	0.160	-1.054	-0.108	0.223	-0.969	0.083	0.476	0.063	-0.005	-0.048	-0.091	0.167	0.085	0.095	0.007
-0.080	0.180	-1.066	-0.114	0.227	-0.967	0.223	0.275	0.102	-0.011	-0.033	-0.105	0.178	0.065	0.107	0.014
-0.060	0.195	-1.042	-0.121	0.231	-0.965	0.259	0.364	0.147	0.016	-0.022	-0.083	0.159	0.049	0.083	0.011
-0.087	0.199	-1.011	-0.129	0.238	-0.963	0.353	0.365	0.137	-0.004	-0.024	-0.054	0.187	0.044	0.052	-0.023
-0.145	0.214	-0.940	-0.135	0.244	-0.960	0.336	0.283	0.100	-0.055	-0.015	0.015	0.244	0.028	0.019	-0.047
-0.226	0.257	-0.901	-0.136	0.250	-0.959	0.320	0.015	0.140	-0.135	0.022	0.052	0.325	0.015	0.058	-0.063
-0.180	0.296	-0.916	-0.136	0.255	-0.957	0.306	-0.045	0.207	-0.088	0.055	0.035	0.279	0.055	0.043	-0.069
-0.118	0.303	-0.912	-0.137	0.262	-0.955	0.356	-0.034	0.153	-0.027	0.056	0.037	0.218	0.063	0.046	-0.050
-0.103	0.342	-0.936	-0.134	0.267	-0.954	0.275	-0.130	0.089	-0.014	0.089	0.012	0.202	0.103	0.023	-0.003
-0.045	0.334	-0.952	-0.132	0.268	-0.954	0.068	-0.106	0.016	0.042	0.080	-0.004	0.145	0.096	0.007	0.054
-0.003	0.334	-1.011	-0.127	0.266	-0.956	-0.144	-0.280	0.019	0.079	0.083	-0.061	0.102	0.096	0.052	0.106
0.097	0.296	-1.042	-0.121	0.260	-0.958	-0.285	-0.240	0.001	0.173	0.049	-0.090	0.002	0.058	0.084	0.162
0.143	0.307	-1.046	-0.114	0.254	-0.960	-0.331	-0.327	-0.064	0.212	0.067	-0.092	0.044	0.070	0.088	0.223
0.190	0.319	-1.062	-0.104	0.247	-0.964	-0.408	-0.448	-0.104	0.248	0.086	-0.105	0.090	0.082	0.103	0.271
0.267	0.296	-1.109	-0.099	0.242	-0.965	-0.275	-0.165	-0.170	0.320	0.068	-0.150	0.167	0.059	0.151	0.286
0.255	0.222	-1.121	-0.091	0.239	-0.967	-0.137	-0.280	-0.208	0.301	-0.003	-0.161	0.155	0.014	0.163	0.305
0.209	0.145	-1.094	-0.079	0.238	-0.968	-0.051	-0.549	-0.139	0.242	-0.079	-0.132	0.109	0.091	0.135	0.301
0.270	0.106	-1.094	-0.073	0.239	-0.968	0.060	-0.259	-0.039	0.298	-0.119	-0.131	0.171	0.129	0.135	0.280
0.193	0.133	-1.117	-0.062	0.243	-0.968	0.205	-0.531	0.012	0.210	-0.095	-0.155	0.094	0.102	0.159	0.257
0.213	0.141	-1.086	-0.049	0.249	-0.967	0.359	-0.645	0.044	0.216	-0.094	-0.125	0.114	0.093	0.127	0.243
0.217	0.230	-1.023	-0.041	0.256	-0.966	0.369	-0.351	0.019	0.212	-0.012	-0.063	0.117	0.004	0.064	0.219
0.201	0.269	-1.031	-0.030	0.262	-0.965	0.312	-0.576	0.026	0.185	0.021	-0.072	0.102	0.035	0.072	0.204
0.224	0.269	-0.987	-0.023	0.268	-0.963	0.301	-0.300	-0.014	0.202	0.015	-0.031	0.125	0.036	0.029	0.191
0.209	0.296	-0.960	-0.021	0.274	-0.962	0.288	-0.059	-0.063	0.184	0.036	-0.005	0.110	0.064	0.001	0.178
0.213	0.257	-0.975	-0.015	0.278	-0.961	0.213	-0.225	-0.099	0.183	-0.006	-0.022	0.114	0.026	0.017	0.172
0.217	0.269	-0.893	-0.019	0.282	-0.959	0.206	0.299	-0.253	0.190	0.001	0.060	0.118	0.039	0.066	0.136
0.217	0.269	-0.893	-0.026	0.284	-0.958	0.104	0.495	-0.289	0.197	-0.001	0.059	0.118	0.039	0.066	0.109
-0.010	0.253	-1.078	-0.027	0.283	-0.959	-0.026	0.128	-0.235	-0.029	-0.016	-0.126	0.108	0.024	0.120	0.073
0.047	0.265	-0.964	-0.033	0.285	-0.958	0.100	0.401	-0.329	0.034	-0.006	-0.013	0.050	0.036	0.006	0.033
-0.010	0.265	-0.995	-0.038	0.285	-0.958	-0.049	0.343	-0.235	-0.018	-0.005	-0.045	0.108	0.037	0.038	0.003
-0.072	0.280	-1.039	-0.035	0.285	-0.958	0.017	-0.092	-0.237	-0.083	0.010	-0.088	0.169	0.053	0.081	-0.007
-0.003	0.350	-1.023	-0.033	0.285	-0.958	0.004	-0.011	-0.216	-0.015	0.079	-0.073	0.100	0.123	0.065	-0.017
-0.037	0.350	-0.991	-0.034	0.287	-0.957	0.067	0.073	-0.195	-0.050	0.077	-0.042	0.134	0.123	0.034	-0.020
-0.003	0.269	-0.968	-0.029	0.289	-0.957	0.112	-0.158	-0.192	-0.020	-0.006	-0.019	0.098	0.043	0.011	-0.012
0.001	0.288	-0.940	-0.027	0.292	-0.956	0.166	-0.060	-0.168	-0.018	0.010	0.008	0.094	0.062	0.017	-0.017
-0.007	0.323	-0.995	-0.025	0.294	-0.955	0.082	-0.065	-0.054	-0.027	0.043	-0.048	0.101	0.097	0.038	-0.013
0.001	0.350	-0.964	-0.023	0.298	-0.954	0.178	-0.136	-0.047	-0.023	0.067	-0.018	0.093	0.124	0.007	-0.023
-0.003	0.327	-0.995	-0.021	0.301	-0.953	0.165	-0.056	0.014	-0.027	0.041	-0.051	0.096	0.102	0.038	-0.026
-0.041	0.296	-0.940	-0.017	0.304	-0.952	0.198	-0.235	0.052	-0.070	0.006	0.003	0.134	0.071	0.016	-0.029
-0.007	0.288	-0.948	-0.017	0.307	-0.952	0.118	-0.022	0.036	-0.035	-0.003	-0.006	0.099	0.063	0.009	-0.018
0.001	0.292	-0.948	-0.011	0.309	-0.951	0.109	-0.327	0.070	-0.033	-0.001	-0.007	0.091	0.067	0.008	-0.018
0.082	0.319	-0.932	-0.011	0.312	-0.950	0.149	0.032	-0.057	0.048	0.023	0.008	0.009	0.094	0.024	-0.009
0.017	0.300	-0.968	-0.012	0.314	-0.949	0.122	0.058	-0.096	-0.017	0.002	-0.028	0.074	0.075	0.012	-0.003
0.009	0.269	-0.956	-0.009	0.314	-0.949	0.008	-0.152	-0.032	-0.028	-0.029	-0.016	0.081	0.044	0.000	-0.000
0.020	0.269	-0.979	-0.008	0.314	-0.949	0.025	0.016	-0.099	-0.016	-0.029	-0.040	0.068	0.044	0.024	-0.006
0.017	0.238	-0.952	-0.009	0.314	-0.949	-0.016	0.047	-0.064	-0.020	-0.060	-0.013	0.072	0.012	0.003	-0.003
0.055	0.249	-0.936	-0.002	0.315	-0.949	0.077	-0.298	-0.052	0.013	-0.049	0.003	0.032	0.024	0.019	-0.007
0.036	0.319	-0.983	-0.001	0.315	-0.949	-0.007	-0.029	-0.057	-0.008	0.020	-0.045	0.051	0.093	0.029	-0.008
-0.018	0.330	-0.999	-0.001	0.313	-0.950	-0.100	0.023	-0.076	-0.061	0.034	-0.060	0.104	0.104	0.045	-0.008
0.032	0.292	-0.964	0.006	0.312	-0.950	-0.065	-0.363	-0.067	-0.019	-0.004	-0.024	0.053	0.065	0.009	-0.003
0.032	0.327	-0.952	0.006	0.312	-0.950	0.032	0.066	-0.145	-0.018	0.030	-0.012	0.052	0.100	0.002	-0.011
0.086	0.319	-0.964	0.014	0.311	-0.950	-0.047	-0.414	-0.019	0.027	0.024	-0.024	0.003	0.091	0.010	0.011
0.009	0.300	-0.991	0.017	0.311	-0.950	-0.037	-0.160	-0.052	-0.053	0.005	-0.051	0.073	0.072	0.038	0.027
0.128	0.284	-0.979	0.018	0.310	-0.951	-0.024	0.011	-0.069	0.066	-0.010	-0.039	0.047	0.056	0.026	0.035
0.128	0.284	-0.979	0.022	0.310	-0.951	-0.021	-0.176	-0.045	0.062	-0.009	-0.039	0.048	0.055	0.027	0.035
0.090	0.288	-0.972	0.026	0.309	-0.951	-0.015	-0.208	-0.001	0.019	-0.005	-0.031	0.010	0.058	0.019	0.047
0.109	0.261	-0.944	0.026	0.309	-0.951	-0.014	0.028	-0.059	0.039	-0.032	-0.003	0.031	0.031	0.008	0.032
0.101	0.245	-0.932	0.026	0.309	-0.951	0.004	0.047	-0.068	0.031	-0.047	0.008	0.025	0.015	0.020	0.023
0.059	0.265	-0.979	0.028	0.306	-0.952	-0.109	-0.081	-0.039	-0.013	-0.026	-0.038	0.017	0.033	0.028	0.010
0.093	0.292	-0.952	0.025	0.305	-0.952	-0.048	0.184	-0.041	0.025	0.003	-0.010	0.020	0.059	0.000	0.011
0.020	0.303	-0.968	0.030	0.305	-0.952	-0.019	-0.301	-0.015	-0.054	0.015	-0.026	0.052	0.070	0.016	0.007
0.113	0.280	-0.975	0.032	0.304	-0.952	-0.031	-0.067	-0.008	0.036	-0.008	-0.034	0.042	0.046	0.023	0.013
0.078	0.276	-0.956	0.035	0.305	-0.952	0.014	-0.153	-0.018	-0.001	-0.012	-0.014	0.009	0.041	0.003	0.009
0.105	0.276	-0.960	0.035	0.304	-0.952	-0.022	0.028	-0.019	0.026	-0.011	-0.018	0.037	0.040	0.007	0.015
0.090	0.269	-0.944	0.036	0.304	-0.952	-0.005	-0.049	0.003	0.009	-0.019	-0.002	0.022	0.031	0.010	0.016
0.055	0.284	-0.995	0.042	0.303	-0.952	-0.028	-0.307	0.002	-0.031	-0.003	-0.053	0.011	0.046	0.041	0.017
0.136	0.269	-0.960	0.043	0.302	-0.952	-0.053	-0.063	-0.038	0.048	-0.017	-0.018	0.070	0.030	0.005	0.009
0.078	0.292	-0.995	0.044	0.299	-0.953	-0.131	0.019	-0.090	-0.010	0.009	-0.052	0.013	0.052	0.040	0.008
0.078	0.292	-0.952	0.049	0.296	-0.954	-0.171	-0.263	-0.069	-0.015	0.012	-0.008	0.014	0.051	0.003	0.010
0.090	0.269	-0.975	0.052	0.292	-0.955	-0.230	-0.102	-0.083	-0.006	-0.006	-0.031	0.027	0.026	0.021	0.004
0.093	0.261	-0.956	0.054	0.287	-0.956	-0.210	-0.079	-0.092	-0.005	-0.010	-0.010	0.031	0.017	0.001	0.004
0.120	0.265	-0.964	0.061	0.283	-0.957	-0.232	-0.317	-0.063	0.016	-0.001	-0.016	0.059	0.019	0.009	0.006
0.113	0.249	-0.960	0.065	0.278	-0.958	-0.236	-0.190	-0.087	0.004	-0.012	-0.011	0.052	0.002	0.005	0.010
0.113	0.234	-0.948	0.068	0.273	-0.960	-0.236	-0.098	-0.136	0.001	-0.023	0.002	0.053	0.015	0.006	0.008
0.132	0.261	-0.975	0.072	0.267	-0.961	-0.292	-0.182	-0.111	0.016	0.010	-0.024	0.072	0.010	0.021	0.013
0.101	0.245	-0.975	0.074	0.261	-0.963	-0.336	-0.089	-0.065	-0.017	0.002	-0.023	0.042	0.007	0.020	0.016
0.167	0.195	-0.956	0.076	0.255	-0.964	-0.310	-0.103	-0.033	0.046	-0.042	-0.001	0.107	0.058	0.000	0.023
0.140	0.211	-0.983	0.080	0.248	-0.965	-0.331	-0.189	-0.040	0.015	-0.020	-0.028	0.079	0.044	0.028	0.024
0.170	0.230	-0.944	0.082	0.242	-0.967	-0.290	-0.048	-0.098	0.044	0.005	0.013	0.109	0.026	0.012	0.030
0.159	0.222	-0.960	0.085	0.236	-0.968	-0.335	-0.101	-0.094	0.030	0.004	-0.001	0.097	0.035	0.003	0.031
0.151	0.184	-0.975	0.088	0.228	-0.970	-0.384	-0.122	-0.059	0.019	-0.027	-0.015	0.088	0.075	0.018	0.035
0.186	0.157	-0.952	0.087	0.220	-0.972	-0.370	0.081	-0.078	0.055	-0.047	0.011	0.122	0.104	0.006	0.033
0.186	0.157	-0.952	0.089	0.214	-0.973	-0.339	-0.109	-0.045	0.052	-0.040	0.012	0.120	0.105	0.006	0.026
0.167	0.199	-0.948	0.088	0.208	-0.974	-0.276	0.083	-0.067	0.034	0.008	0.017	0.100	0.064	0.010	0.018
0.136	0.164	-0.936	0.088	0.203	-0.975	-0.276	0.039	-0.064	0.004	-0.021	0.030	0.069	0.100	0.022	0.011
0.124	0.153	-0.936	0.089	0.198	-0.976	-0.200	-0.067	-0.040	-0.010	-0.029	0.031	0.056	0.113	0.022	0.007
0.151	0.157	-0.956	0.089	0.195	-0.977	-0.175	0.041	-0.047	0.018	-0.021	0.012	0.082	0.111	0.002	0.008
0.163	0.168	-0.972	0.091	0.191	-0.977	-0.172	-0.089	0.037	0.027	-0.006	-0.003	0.092	0.101	0.014	0.007
0.170	0.184	-0.960	0.090	0.189	-0.978	-0.117	0.032	0.016	0.035	0.012	0.010	0.099	0.087	0.003	0.018
0.132	0.199	-0.952	0.093	0.186	-0.978	-0.143	-0.098	-0.017	-0.005	0.030	0.018	0.059	0.073	0.005	0.019
0.182	0.168	-0.940	0.090	0.183	-0.979	-0.149	0.140	-0.065	0.047	0.002	0.031	0.108	0.106	0.017	0.019
0.163	0.168	-0.952	0.091	0.180	-0.979	-0.165	0.006	-0.049	0.027	0.005	0.020	0.089	0.107	0.005	0.012
0.167	0.149	-0.960	0.088	0.175	-0.981	-0.230	0.159	-0.027	0.034	-0.009	0.013	0.092	0.128	0.003	0.016
0.136	0.164	-0.952	0.089	0.171	-0.981	-0.202	-0.035	-0.061	0.002	0.010	0.021	0.061	0.114	0.004	0.011
0.147	0.126	-0.960	0.088	0.167	-0.982	-0.229	0.060	-0.066	0.014	-0.024	0.014	0.072	0.154	0.004	0.007
0.147	0.122	-0.968	0.088	0.162	-0.983	-0.203	0.010	-0.083	0.013	-0.023	0.007	0.072	0.160	0.012	0.012
0.136	0.118	-0.956	0.088	0.159	-0.983	-0.165	0.043	-0.082	0.002	-0.024	0.020	0.060	0.165	0.001	0.009
0.193	0.126	-0.960	0.085	0.158	-0.984	-0.049	0.162	-0.087	0.062	-0.015	0.017	0.117	0.160	0.005	0.009
0.113	0.153	-0.968	0.084	0.156	-0.984	-0.095	0.101	-0.063	-0.017	0.015	0.009	0.036	0.135	0.014	0.011
0.147	0.145	-0.956	0.084	0.154	-0.985	-0.086	0.002	-0.029	0.017	0.009	0.021	0.070	0.144	0.003	0.012
0.159	0.141	-0.944	0.084	0.153	-0.985	-0.044	0.036	-0.031	0.029	0.006	0.034	0.081	0.150	0.008	0.003
0.132	0.160	-0.972	0.083	0.152	-0.985	-0.063	0.060	-0.039	0.003	0.026	0.006	0.053	0.132	0.021	0.017
0.140	0.164	-0.987	0.085	0.152	-0.985	-0.001	-0.090	-0.040	0.008	0.030	-0.009	0.060	0.130	0.038	0.009
0.190	0.122	-0.972	0.084	0.152	-0.985	0.007	0.024	0.005	0.058	-0.012	0.007	0.110	0.174	0.023	0.012
0.097	0.106	-0.972	0.084	0.152	-0.985	0.023	0.021	0.002	-0.034	-0.028	0.007	0.017	0.191	0.023	0.020
0.167	0.137	-0.968	0.084	0.154	-0.984	0.124	0.022	-0.023	0.035	0.000	0.010	0.085	0.161	0.019	0.017
0.178	0.129	-0.952	0.077	0.156	-0.985	0.080	0.387	-0.047	0.054	-0.009	0.027	0.096	0.170	0.004	0.000
0.128	0.126	-0.964	0.079	0.156	-0.985	0.032	-0.111	0.008	0.001	-0.013	0.015	0.045	0.175	0.016	0.005
0.090	0.126	-0.991	0.082	0.158	-0.984	0.077	-0.119	0.002	-0.040	-0.015	-0.013	0.006	0.175	0.043	-0.003
0.124	0.133	-0.956	0.080	0.158	-0.984	0.020	0.080	-0.025	-0.004	-0.007	0.022	0.040	0.168	0.008	-0.011
0.124	0.133	-0.956	0.078	0.160	-0.984	0.126	0.132	-0.049	-0.002	-0.010	0.022	0.040	0.169	0.009	-0.010
0.120	0.126	-0.987	0.077	0.163	-0.984	0.143	0.060	-0.017	-0.005	-0.020	-0.010	0.036	0.178	0.041	0.000
0.120	0.126	-0.995	0.076	0.167	-0.983	0.188	0.062	-0.021	-0.003	-0.024	-0.018	0.037	0.179	0.050	-0.002
0.140	0.164	-0.983	0.074	0.170	-0.983	0.161	0.106	0.021	0.017	0.012	-0.007	0.057	0.141	0.039	-0.001
0.105	0.164	-0.956	0.073	0.174	-0.982	0.218	0.029	0.018	-0.017	0.007	0.020	0.023	0.142	0.012	-0.002
0.132	0.160	-0.944	0.072	0.179	-0.981	0.264	0.093	-0.004	0.011	-0.002	0.032	0.051	0.147	0.002	-0.006
0.117	0.172	-0.968	0.071	0.184	-0.980	0.248	0.040	-0.015	-0.004	0.006	0.008	0.036	0.137	0.026	-0.012
0.093	0.199	-0.987	0.069	0.187	-0.980	0.152	0.129	-0.013	-0.025	0.030	-0.013	0.014	0.111	0.047	-0.001
0.109	0.214	-0.968	0.068	0.188	-0.980	0.067	0.064	-0.065	-0.009	0.044	0.006	0.031	0.097	0.028	-0.000
0.143	0.191	-0.987	0.067	0.189	-0.980	0.018	0.081	-0.121	0.026	0.021	-0.014	0.066	0.122	0.049	0.003
0.109	0.137	-1.019	0.069	0.188	-0.980	-0.043	-0.103	-0.041	-0.011	-0.032	-0.046	0.032	0.177	0.081	0.011
0.128	0.153	-0.987	0.072	0.187	-0.980	-0.002	-0.135	-0.046	0.006	-0.016	-0.015	0.052	0.162	0.050	0.019
0.163	0.118	-0.924	0.072	0.189	-0.979	0.093	0.051	-0.070	0.041	-0.053	0.048	0.088	0.197	0.013	0.011
0.174	0.118	-0.916	0.071	0.191	-0.979	0.131	0.061	-0.051	0.053	-0.055	0.055	0.100	0.198	0.021	0.014
0.113	0.126	-0.964	0.072	0.195	-0.978	0.187	-0.052	-0.006	-0.010	-0.050	0.007	0.039	0.191	0.027	0.009
0.159	0.145	-0.916	0.068	0.199	-0.978	0.247	0.218	-0.023	0.040	-0.035	0.053	0.086	0.173	0.020	0.008
0.124	0.191	-0.920	0.068	0.205	-0.976	0.278	0.006	-0.003	0.005	0.006	0.048	0.052	0.127	0.017	0.002
0.140	0.191	-0.944	0.063	0.210	-0.976	0.268	0.267	-0.003	0.025	0.001	0.023	0.066	0.128	0.008	0.004
0.132	0.176	-0.916	0.062	0.216	-0.974	0.305	0.082	0.053	0.019	-0.020	0.050	0.058	0.144	0.020	0.001
0.128	0.191	-0.912	0.059	0.223	-0.973	0.351	0.147	0.036	0.018	-0.012	0.052	0.054	0.129	0.023	0.005
0.120	0.218	-0.916	0.052	0.230	-0.972	0.394	0.361	-0.007	0.017	0.008	0.047	0.045	0.103	0.019	-0.008
0.128	0.191	-0.909	0.048	0.238	-0.970	0.393	0.213	0.052	0.029	-0.027	0.053	0.052	0.130	0.026	-0.008
0.055	0.172	-0.924	0.046	0.247	-0.968	0.454	0.111	0.080	-0.041	-0.055	0.036	0.022	0.150	0.010	-0.015
0.105	0.187	-0.916	0.039	0.255	-0.966	0.444	0.305	0.103	0.015	-0.048	0.042	0.027	0.135	0.017	-0.027
0.055	0.218	-0.932	0.035	0.263	-0.964	0.393	0.210	0.150	-0.030	-0.024	0.024	0.023	0.105	0.002	-0.027
0.032	0.242	-0.932	0.034	0.271	-0.962	0.440	0.003	0.096	-0.053	-0.010	0.022	0.047	0.082	0.001	-0.023
0.109	0.269	-0.889	0.027	0.279	-0.960	0.398	0.354	0.019	0.031	0.010	0.063	0.029	0.055	0.044	-0.022
0.055	0.242	-0.912	0.026	0.287	-0.958	0.402	0.052	0.062	-0.022	-0.025	0.037	0.025	0.083	0.021	-0.011
0.101	0.272	-0.885	0.021	0.294	-0.955	0.403	0.288	0.051	0.030	-0.002	0.063	0.020	0.052	0.048	-0.005
0.093	0.296	-0.920	0.013	0.301	-0.954	0.352	0.380	0.057	0.029	0.015	0.026	0.012	0.030	0.013	-0.008
0.047	0.311	-0.901	0.008	0.309	-0.951	0.408	0.244	0.048	-0.012	0.022	0.043	0.035	0.014	0.032	-0.003
0.059	0.303	-0.905	0.001	0.316	-0.949	0.381	0.394	-0.007	0.006	0.007	0.037	0.024	0.022	0.028	-0.007
0.055	0.303	-0.901	-0.005	0.323	-0.946	0.355	0.333	-0.005	0.008	-0.000	0.039	0.028	0.023	0.032	-0.018
0.040	0.311	-0.893	-0.012	0.329	-0.944	0.329	0.388	-0.025	-0.001	0.001	0.045	0.044	0.015	0.040	-0.021
0.001	0.338	-0.916	-0.018	0.336	-0.942	0.354	0.328	-0.015	-0.033	0.021	0.020	0.084	0.011	0.016	-0.023
0.001	0.307	-0.897	-0.022	0.343	-0.939	0.392	0.206	-0.025	-0.030	-0.017	0.037	0.085	0.020	0.035	-0.022
0.032	0.334	-0.873	-0.026	0.349	-0.937	0.315	0.232	-0.011	0.004	0.004	0.059	0.054	0.006	0.059	-0.023
0.036	0.342	-0.889	-0.030	0.356	-0.934	0.351	0.280	-0.035	0.013	0.005	0.041	0.051	0.014	0.043	-0.019
0.009	0.369	-0.885	-0.036	0.362	-0.932	0.328	0.328	-0.029	-0.009	0.025	0.042	0.079	0.041	0.047	-0.018
0.017	0.334	-0.865	-0.041	0.369	-0.929	0.363	0.285	-0.005	0.004	-0.016	0.060	0.072	0.006	0.066	-0.015
-0.018	0.334	-0.889	-0.046	0.374	-0.926	0.292	0.235	0.005	-0.027	-0.022	0.034	0.108	0.006	0.042	-0.021
0.017	0.342	-0.877	-0.053	0.379	-0.924	0.296	0.401	0.020	0.015	-0.020	0.044	0.074	0.014	0.054	-0.021
-0.022	0.361	-0.869	-0.060	0.385	-0.921	0.307	0.379	0.012	-0.017	-0.006	0.049	0.113	0.033	0.062	-0.015
-0.014	0.365	-0.865	-0.064	0.391	-0.918	0.333	0.212	0.013	-0.006	-0.009	0.050	0.106	0.037	0.065	-0.012
0.024	0.385	-0.849	-0.069	0.398	-0.915	0.371	0.304	0.010	0.037	0.004	0.063	0.068	0.056	0.081	-0.016
-0.014	0.373	-0.845	-0.076	0.404	-0.912	0.341	0.353	0.030	0.005	-0.014	0.063	0.107	0.044	0.085	-0.019
-0.033	0.377	-0.861	-0.082	0.411	-0.908	0.365	0.331	0.022	-0.009	-0.017	0.044	0.126	0.048	0.069	-0.020
-0.068	0.388	-0.865	-0.089	0.418	-0.904	0.409	0.391	0.009	-0.036	-0.013	0.037	0.161	0.059	0.065	-0.033
-0.057	0.388	-0.861	-0.094	0.425	-0.900	0.371	0.266	0.014	-0.020	-0.019	0.038	0.151	0.059	0.069	-0.044
-0.103	0.431	-0.924	-0.098	0.430	-0.897	0.324	0.221	0.009	-0.062	0.017	-0.028	0.197	0.102	0.005	-0.050
-0.137	0.419	-0.936	-0.100	0.436	-0.894	0.329	0.106	0.014	-0.094	-0.000	-0.043	0.233	0.090	0.007	-0.048
-0.118	0.431	-0.928	-0.102	0.441	-0.892	0.284	0.103	-0.012	-0.073	0.006	-0.037	0.214	0.102	0.001	-0.042
-0.107	0.435	-0.956	-0.102	0.446	-0.889	0.283	0.050	-0.035	-0.061	0.005	-0.067	0.203	0.106	0.026	-0.028
-0.087	0.439	-0.991	-0.105	0.450	-0.887	0.239	0.184	-0.020	-0.039	0.005	-0.105	0.185	0.110	0.062	0.002
-0.080	0.435	-1.027	-0.108	0.455	-0.884	0.297	0.144	0.066	-0.029	-0.004	-0.144	0.178	0.106	0.098	0.032
-0.026	0.373	-1.035	-0.112	0.461	-0.880	0.343	0.159	0.124	0.028	-0.071	-0.155	0.125	0.044	0.106	0.050
0.005	0.412	-0.983	-0.118	0.467	-0.876	0.397	0.259	0.194	0.065	-0.039	-0.108	0.094	0.082	0.055	0.044
-0.018	0.439	-0.909	-0.124	0.474	-0.872	0.398	0.308	0.146	0.048	-0.018	-0.037	0.118	0.110	0.020	0.026
-0.114	0.473	-0.889	-0.129	0.479	-0.868	0.362	0.202	0.117	-0.043	0.011	-0.021	0.215	0.144	0.039	-0.000
-0.149	0.512	-0.869	-0.132	0.485	-0.864	0.327	0.148	0.087	-0.075	0.044	-0.005	0.250	0.183	0.059	-0.017
-0.137	0.520	-0.865	-0.134	0.489	-0.862	0.257	0.006	0.118	-0.062	0.048	-0.004	0.239	0.191	0.063	-0.029
-0.064	0.543	-0.857	-0.136	0.493	-0.859	0.226	0.070	0.133	0.014	0.067	0.002	0.167	0.214	0.070	-0.020
-0.083	0.539	-0.869	-0.137	0.497	-0.857	0.263	0.036	0.099	-0.004	0.059	-0.013	0.186	0.210	0.058	0.013
-0.080	0.543	-0.893	-0.136	0.500	-0.855	0.204	-0.146	0.109	-0.002	0.060	-0.039	0.183	0.213	0.035	0.053
-0.007	0.543	-0.956	-0.131	0.504	-0.854	0.213	-0.314	0.117	0.067	0.057	-0.103	0.111	0.213	0.029	0.092
0.047	0.516	-0.972	-0.124	0.505	-0.854	0.082	-0.417	0.060	0.114	0.029	-0.118	0.057	0.186	0.045	0.139
0.120	0.531	-0.983	-0.118	0.503	-0.856	-0.121	-0.312	-0.018	0.181	0.046	-0.128	0.015	0.201	0.056	0.200
0.167	0.493	-0.956	-0.108	0.499	-0.860	-0.228	-0.463	-0.056	0.218	0.011	-0.097	0.061	0.162	0.029	0.239
0.247	0.485	-1.015	-0.101	0.495	-0.863	-0.256	-0.350	-0.074	0.291	0.008	-0.153	0.142	0.154	0.088	0.260
0.236	0.462	-0.991	-0.089	0.493	-0.865	-0.065	-0.601	-0.053	0.268	-0.014	-0.127	0.130	0.131	0.065	0.276
0.201	0.454	-1.003	-0.078	0.492	-0.867	-0.069	-0.526	-0.059	0.223	-0.021	-0.138	0.095	0.122	0.077	0.286
0.259	0.470	-0.979	-0.067	0.492	-0.868	-0.024	-0.549	-0.081	0.269	-0.005	-0.113	0.153	0.137	0.053	0.280
0.270	0.473	-0.975	-0.058	0.492	-0.869	0.012	-0.374	-0.101	0.273	-0.001	-0.109	0.164	0.140	0.049	0.251
0.259	0.404	-1.023	-0.051	0.491	-0.870	-0.021	-0.367	-0.051	0.253	-0.070	-0.155	0.152	0.070	0.097	0.240
0.132	0.431	-0.987	-0.042	0.489	-0.872	-0.126	-0.443	-0.034	0.118	-0.041	-0.118	0.025	0.096	0.061	0.222
0.220	0.473	-0.909	-0.033	0.490	-0.871	0.060	-0.421	-0.058	0.198	0.001	-0.040	0.113	0.138	0.017	0.203
0.236	0.485	-0.865	-0.030	0.492	-0.870	0.153	-0.113	-0.073	0.210	0.010	0.002	0.128	0.149	0.060	0.180
0.236	0.512	-0.869	-0.030	0.495	-0.869	0.129	0.112	-0.055	0.211	0.035	-0.003	0.127	0.175	0.056	0.181
0.217	0.497	-0.857	-0.026	0.499	-0.866	0.267	-0.222	-0.026	0.187	0.014	0.006	0.108	0.159	0.068	0.175
0.190	0.516	-0.877	-0.025	0.505	-0.863	0.339	0.046	-0.099	0.159	0.028	-0.017	0.080	0.177	0.048	0.146
0.201	0.516	-0.877	-0.023	0.512	-0.859	0.372	-0.022	-0.066	0.169	0.022	-0.021	0.092	0.177	0.048	0.126
0.059	0.500	-0.924	-0.026	0.517	-0.855	0.346	0.234	-0.050	0.030	0.001	-0.072	0.051	0.160	0.000	0.096
0.117	0.473	-0.881	-0.028	0.522	-0.852	0.270	0.165	-0.036	0.090	-0.031	-0.032	0.006	0.133	0.043	0.069
0.032	0.473	-0.893	-0.029	0.525	-0.850	0.213	0.084	-0.068	0.006	-0.034	-0.046	0.079	0.132	0.031	0.027
0.017	0.500	-0.909	-0.033	0.527	-0.849	0.088	0.344	-0.111	-0.005	-0.008	-0.063	0.095	0.158	0.015	0.018
-0.041	0.524	-0.889	-0.029	0.527	-0.849	0.027	-0.169	-0.106	-0.067	0.015	-0.043	0.153	0.180	0.034	0.004
0.013	0.516	-0.905	-0.027	0.527	-0.849	-0.021	-0.017	-0.153	-0.015	0.007	-0.059	0.100	0.171	0.018	0.001
0.047	0.543	-0.873	-0.023	0.527	-0.850	-0.020	-0.120	-0.201	0.015	0.035	-0.027	0.066	0.197	0.049	-0.007
0.028	0.535	-0.893	-0.021	0.525	-0.851	-0.135	0.019	-0.242	-0.007	0.029	-0.045	0.086	0.188	0.029	0.000
0.009	0.466	-0.853	-0.015	0.523	-0.852	-0.099	-0.173	-0.214	-0.031	-0.038	-0.004	0.105	0.118	0.068	-0.002
0.028	0.512	-0.873	-0.011	0.519	-0.855	-0.228	-0.135	-0.168	-0.016	0.012	-0.022	0.087	0.163	0.048	-0.017
0.040	0.508	-0.853	-0.011	0.516	-0.857	-0.177	0.084	-0.190	-0.005	0.011	-0.000	0.076	0.158	0.067	-0.024
-0.007	0.516	-0.845	-0.008	0.513	-0.858	-0.148	-0.076	-0.158	-0.055	0.022	0.009	0.122	0.164	0.074	-0.030
0.020	0.547	-0.861	-0.007	0.510	-0.860	-0.179	0.098	-0.175	-0.028	0.055	-0.005	0.095	0.194	0.058	-0.041
-0.026	0.543	-0.881	-0.007	0.508	-0.862	-0.173	0.078	-0.175	-0.075	0.055	-0.023	0.142	0.189	0.038	-0.048
-0.033	0.551	-0.916	-0.002	0.504	-0.864	-0.222	-0.252	-0.121	-0.088	0.066	-0.056	0.150	0.195	0.002	-0.048
0.017	0.466	-0.865	0.002	0.501	-0.865	-0.157	-0.146	-0.092	-0.042	-0.016	-0.003	0.100	0.109	0.053	-0.047
0.001	0.435	-0.873	0.008	0.499	-0.866	-0.084	-0.331	-0.047	-0.063	-0.045	-0.010	0.116	0.076	0.044	-0.038
0.043	0.477	-0.869	0.012	0.498	-0.867	-0.106	-0.130	-0.113	-0.024	-0.001	-0.005	0.074	0.117	0.047	-0.032
0.055	0.470	-0.861	0.012	0.494	-0.869	-0.170	0.069	-0.095	-0.013	-0.005	0.005	0.063	0.108	0.055	-0.025
0.020	0.504	-0.916	0.017	0.492	-0.870	-0.141	-0.265	-0.053	-0.053	0.032	-0.049	0.098	0.141	0.001	-0.016
0.051	0.493	-0.916	0.016	0.490	-0.872	-0.105	0.088	-0.051	-0.021	0.022	-0.048	0.067	0.128	0.001	-0.022
0.059	0.481	-0.885	0.018	0.488	-0.873	-0.136	-0.084	-0.039	-0.016	0.013	-0.015	0.060	0.115	0.029	-0.019
0.001	0.477	-0.932	0.023	0.485	-0.874	-0.137	-0.315	-0.008	-0.079	0.012	-0.061	0.118	0.110	0.019	-0.019
0.086	0.454	-0.865	0.026	0.484	-0.875	-0.081	-0.144	-0.035	0.003	-0.010	0.007	0.034	0.085	0.048	-0.016
0.051	0.470	-0.873	0.027	0.483	-0.875	-0.055	0.038	-0.090	-0.032	0.006	-0.000	0.069	0.100	0.039	-0.016
0.093	0.454	-0.893	0.031	0.481	-0.876	-0.108	-0.180	-0.070	0.006	-0.007	-0.019	0.027	0.083	0.019	-0.013
0.070	0.446	-0.897	0.033	0.479	-0.877	-0.114	-0.145	-0.012	-0.020	-0.013	-0.022	0.050	0.074	0.014	-0.015
0.043	0.400	-0.901	0.035	0.475	-0.879	-0.204	-0.089	-0.012	-0.049	-0.055	-0.024	0.078	0.026	0.010	-0.019
0.067	0.400	-0.920	0.036	0.470	-0.882	-0.233	-0.053	-0.023	-0.027	-0.051	-0.041	0.055	0.025	0.011	-0.031
0.036	0.404	-0.909	0.039	0.466	-0.884	-0.213	-0.163	-0.016	-0.060	-0.043	-0.027	0.086	0.027	0.000	-0.034
0.032	0.415	-0.916	0.044	0.462	-0.886	-0.228	-0.276	0.014	-0.069	-0.027	-0.033	0.090	0.037	0.008	-0.029
0.063	0.427	-0.932	0.046	0.458	-0.888	-0.255	-0.116	-0.019	-0.040	-0.011	-0.047	0.059	0.047	0.024	-0.026
0.067	0.450	-0.960	0.050	0.452	-0.890	-0.291	-0.232	0.011	-0.040	0.018	-0.072	0.055	0.068	0.052	-0.018
0.105	0.419	-0.916	0.054	0.448	-0.892	-0.247	-0.185	-0.009	-0.005	-0.008	-0.027	0.017	0.035	0.010	-0.011
0.093	0.412	-0.924	0.057	0.443	-0.895	-0.269	-0.201	0.011	-0.020	-0.011	-0.032	0.029	0.025	0.018	-0.004
0.093	0.408	-0.912	0.063	0.438	-0.897	-0.300	-0.309	0.007	-0.026	-0.010	-0.018	0.029	0.020	0.006	0.000
0.124	0.439	-0.932	0.067	0.433	-0.899	-0.268	-0.223	-0.017	0.001	0.026	-0.036	0.001	0.049	0.026	-0.005
0.124	0.431	-0.928	0.070	0.428	-0.901	-0.247	-0.148	-0.032	-0.002	0.023	-0.030	0.001	0.040	0.023	0.004
0.097	0.400	-0.936	0.078	0.425	-0.902	-0.189	-0.405	0.026	-0.035	-0.005	-0.037	0.026	0.007	0.031	0.010
0.178	0.385	-0.889	0.080	0.422	-0.903	-0.163	-0.119	-0.018	0.043	-0.017	0.012	0.054	0.010	0.016	0.005
0.147	0.431	-0.916	0.083	0.418	-0.905	-0.192	-0.127	-0.037	0.010	0.033	-0.015	0.023	0.035	0.012	0.001
0.113	0.431	-0.944	0.087	0.415	-0.906	-0.179	-0.192	-0.024	-0.029	0.036	-0.041	0.012	0.033	0.040	0.004
0.136	0.396	-0.893	0.090	0.412	-0.907	-0.165	-0.140	-0.037	-0.009	0.004	0.011	0.010	0.003	0.010	-0.001
0.140	0.400	-0.912	0.094	0.408	-0.908	-0.177	-0.175	-0.102	-0.009	0.011	-0.007	0.013	0.001	0.010	-0.014
0.159	0.419	-0.912	0.092	0.404	-0.910	-0.227	0.174	-0.116	0.012	0.035	-0.005	0.032	0.017	0.011	-0.017
0.078	0.404	-0.960	0.097	0.399	-0.912	-0.263	-0.222	-0.092	-0.073	0.024	-0.051	0.050	0.001	0.058	-0.011
0.109	0.408	-0.952	0.103	0.394	-0.913	-0.279	-0.319	-0.098	-0.049	0.033	-0.041	0.019	0.004	0.051	-0.017
0.182	0.377	-0.909	0.102	0.388	-0.916	-0.314	0.112	-0.128	0.025	0.008	0.005	0.053	0.028	0.008	-0.026
0.109	0.381	-0.956	0.108	0.382	-0.918	-0.314	-0.281	-0.083	-0.054	0.018	-0.040	0.020	0.025	0.056	-0.017
0.128	0.338	-0.932	0.112	0.377	-0.920	-0.261	-0.157	-0.091	-0.039	-0.019	-0.014	0.001	0.068	0.033	-0.019
0.159	0.365	-0.928	0.117	0.372	-0.921	-0.235	-0.215	-0.103	-0.013	0.012	-0.009	0.029	0.042	0.029	-0.027
0.128	0.365	-0.928	0.121	0.368	-0.922	-0.202	-0.199	-0.100	-0.049	0.016	-0.008	0.002	0.042	0.029	-0.019
0.159	0.354	-0.928	0.124	0.364	-0.923	-0.216	-0.114	-0.110	-0.021	0.009	-0.006	0.028	0.054	0.029	-0.015
0.197	0.357	-0.909	0.129	0.359	-0.924	-0.238	-0.204	-0.103	0.012	0.018	0.015	0.065	0.051	0.010	-0.017
0.178	0.338	-0.924	0.133	0.355	-0.925	-0.192	-0.176	-0.126	-0.012	0.002	0.001	0.045	0.072	0.026	-0.013
0.170	0.338	-0.932	0.137	0.351	-0.926	-0.192	-0.141	-0.116	-0.023	0.006	-0.006	0.038	0.073	0.034	-0.014
0.174	0.350	-0.928	0.140	0.347	-0.927	-0.203	-0.133	-0.116	-0.023	0.022	0.000	0.042	0.063	0.031	-0.015
0.174	0.350	-0.928	0.143	0.344	-0.928	-0.149	-0.096	-0.119	-0.027	0.025	0.001	0.042	0.064	0.031	-0.015
0.205	0.330	-0.940	0.147	0.340	-0.929	-0.179	-0.178	-0.101	-0.001	0.010	-0.010	0.072	0.085	0.044	-0.012
0.193	0.303	-0.928	0.148	0.336	-0.930	-0.190	0.012	-0.114	-0.013	-0.013	0.003	0.060	0.114	0.032	-0.009
0.201	0.315	-0.944	0.149	0.333	-0.931	-0.173	-0.024	-0.119	-0.007	0.002	-0.012	0.067	0.104	0.048	-0.011
0.201	0.319	-0.932	0.151	0.330	-0.932	-0.135	-0.095	-0.098	-0.010	0.009	0.001	0.067	0.102	0.037	-0.016
0.178	0.296	-0.928	0.152	0.326	-0.933	-0.163	0.009	-0.105	-0.034	-0.010	0.006	0.043	0.127	0.033	-0.012
0.186	0.303	-0.948	0.156	0.324	-0.933	-0.122	-0.200	-0.071	-0.030	-0.000	-0.013	0.049	0.121	0.053	-0.015
0.228	0.296	-0.928	0.157	0.322	-0.934	-0.093	-0.007	-0.074	0.011	-0.006	0.007	0.091	0.131	0.033	-0.020
0.197	0.319	-0.936	0.158	0.320	-0.934	-0.092	-0.044	-0.059	-0.021	0.019	0.000	0.058	0.109	0.041	-0.010
0.182	0.303	-0.952	0.162	0.319	-0.934	-0.029	-0.183	-0.050	-0.040	0.004	-0.016	0.041	0.126	0.057	-0.011
0.251	0.280	-0.905	0.161	0.318	-0.935	-0.066	0.123	-0.062	0.030	-0.017	0.033	0.109	0.150	0.009	-0.016
0.193	0.288	-0.940	0.163	0.316	-0.934	-0.050	-0.110	-0.058	-0.030	-0.008	-0.003	0.049	0.143	0.045	-0.017
0.205	0.284	-0.920	0.161	0.315	-0.935	-0.069	0.129	-0.084	-0.017	-0.010	0.018	0.058	0.148	0.026	-0.017
0.190	0.300	-0.964	0.165	0.314	-0.935	-0.052	-0.156	-0.074	-0.036	0.006	-0.026	0.041	0.133	0.070	-0.016
0.201	0.261	-0.928	0.168	0.312	-0.935	-0.047	-0.165	-0.061	-0.028	-0.031	0.010	0.050	0.173	0.035	-0.015
0.255	0.276	-0.924	0.167	0.311	-0.935	-0.028	0.095	-0.076	0.027	-0.015	0.014	0.102	0.158	0.031	-0.017
0.205	0.269	-0.940	0.169	0.311	-0.935	-0.013	-0.051	-0.044	-0.024	-0.022	-0.002	0.050	0.167	0.048	-0.007
0.201	0.276	-0.936	0.171	0.311	-0.935	0.028	-0.128	-0.029	-0.031	-0.015	0.001	0.045	0.160	0.045	-0.010
0.263	0.269	-0.920	0.170	0.312	-0.935	0.037	0.110	-0.037	0.032	-0.023	0.017	0.105	0.169	0.030	-0.017
0.182	0.280	-0.932	0.168	0.313	-0.935	0.066	0.124	-0.027	-0.046	-0.012	0.005	0.023	0.159	0.043	-0.018
0.217	0.284	-0.940	0.172	0.313	-0.934	0.039	-0.244	0.007	-0.016	-0.009	-0.004	0.056	0.156	0.051	-0.013
0.205	0.288	-0.928	0.170	0.314	-0.934	0.044	0.151	-0.023	-0.025	-0.006	0.008	0.042	0.152	0.039	-0.019
0.232	0.276	-0.916	0.171	0.315	-0.933	0.078	-0.040	0.008	0.001	-0.019	0.019	0.067	0.164	0.028	-0.011
0.224	0.284	-0.952	0.173	0.317	-0.932	0.082	-0.138	0.033	-0.009	-0.013	-0.017	0.058	0.157	0.064	-0.013
0.228	0.288	-0.924	0.173	0.318	-0.932	0.077	-0.003	0.026	-0.005	-0.011	0.010	0.060	0.153	0.036	-0.005
0.205	0.272	-0.940	0.173	0.321	-0.931	0.124	0.009	0.041	-0.028	-0.028	-0.006	0.036	0.169	0.052	-0.005
0.259	0.280	-0.912	0.174	0.323	-0.930	0.127	-0.044	0.053	0.025	-0.023	0.020	0.089	0.161	0.025	-0.005
0.224	0.284	-0.936	0.171	0.326	-0.930	0.135	0.141	0.025	-0.007	-0.022	-0.004	0.053	0.157	0.050	-0.011
0.224	0.284	-0.936	0.172	0.329	-0.929	0.159	-0.061	0.042	-0.008	-0.024	-0.005	0.053	0.158	0.050	-0.012
0.186	0.276	-0.944	0.174	0.331	-0.927	0.155	-0.101	0.041	-0.048	-0.035	-0.014	0.014	0.165	0.059	-0.018
0.209	0.276	-0.912	0.174	0.334	-0.926	0.152	-0.027	0.006	-0.025	-0.037	0.016	0.038	0.166	0.029	-0.019
0.220	0.276	-0.932	0.173	0.337	-0.925	0.156	0.055	-0.000	-0.013	-0.040	-0.004	0.050	0.166	0.049	-0.024
0.224	0.292	-0.912	0.174	0.339	-0.924	0.133	-0.031	0.050	-0.009	-0.027	0.014	0.054	0.151	0.030	-0.019
0.197	0.296	-0.936	0.176	0.343	-0.923	0.167	-0.137	0.069	-0.038	-0.026	-0.011	0.027	0.148	0.055	-0.017
0.217	0.303	-0.944	0.177	0.346	-0.922	0.165	-0.054	0.079	-0.020	-0.022	-0.021	0.047	0.140	0.063	-0.016
0.213	0.307	-0.932	0.179	0.350	-0.920	0.206	-0.153	0.100	-0.026	-0.022	-0.011	0.043	0.137	0.053	-0.013
0.232	0.307	-0.924	0.181	0.354	-0.918	0.222	-0.149	0.093	-0.009	-0.026	-0.005	0.062	0.137	0.046	-0.011
0.247	0.327	-0.905	0.181	0.358	-0.916	0.212	-0.017	0.057	0.007	-0.011	0.013	0.078	0.118	0.026	-0.006
0.228	0.327	-0.901	0.184	0.362	-0.914	0.205	-0.164	0.067	-0.015	-0.015	0.014	0.059	0.118	0.023	-0.007
0.263	0.334	-0.897	0.184	0.364	-0.913	0.130	-0.003	0.047	0.020	-0.010	0.017	0.094	0.110	0.019	-0.006
0.220	0.330	-0.909	0.186	0.367	-0.912	0.125	-0.138	0.047	-0.025	-0.016	0.004	0.052	0.113	0.030	-0.012
0.243	0.342	-0.912	0.187	0.368	-0.911	0.073	-0.044	0.007	-0.003	-0.005	-0.000	0.075	0.101	0.034	-0.012
0.217	0.338	-0.920	0.189	0.370	-0.910	0.117	-0.096	0.008	-0.031	-0.011	-0.010	0.048	0.105	0.042	-0.014
0.228	0.315	-0.909	0.192	0.371	-0.908	0.086	-0.166	0.003	-0.023	-0.036	0.001	0.059	0.128	0.031	-0.007
0.263	0.311	-0.897	0.193	0.373	-0.908	0.063	-0.077	0.025	0.010	-0.041	0.012	0.093	0.132	0.019	-0.001
0.263	0.327	-0.905	0.191	0.374	-0.908	0.086	0.129	-0.037	0.012	-0.026	0.004	0.092	0.116	0.027	-0.000
0.282	0.330	-0.905	0.193	0.375	-0.907	0.082	-0.089	0.011	0.030	-0.024	0.003	0.110	0.112	0.028	0.004
0.228	0.330	-0.909	0.192	0.376	-0.906	0.061	0.044	0.012	-0.023	-0.025	-0.001	0.055	0.112	0.031	0.003
0.263	0.342	-0.881	0.192	0.378	-0.906	0.118	0.034	-0.017	0.012	-0.015	0.026	0.088	0.100	0.004	0.003
0.263	0.361	-0.865	0.192	0.381	-0.904	0.141	-0.011	0.020	0.012	0.001	0.041	0.087	0.080	0.012	-0.002
0.274	0.357	-0.873	0.190	0.384	-0.904	0.151	0.154	-0.000	0.026	-0.005	0.033	0.098	0.083	0.004	-0.000
0.259	0.361	-0.865	0.186	0.388	-0.903	0.241	0.234	-0.040	0.014	-0.006	0.040	0.081	0.079	0.012	-0.006
0.251	0.377	-0.838	0.184	0.392	-0.902	0.237	0.174	-0.046	0.009	0.006	0.067	0.072	0.063	0.039	-0.012
0.217	0.373	-0.889	0.181	0.396	-0.900	0.254	0.171	-0.013	-0.023	-0.003	0.015	0.037	0.067	0.012	-0.021
0.209	0.381	-0.885	0.177	0.401	-0.899	0.302	0.222	-0.063	-0.027	-0.000	0.017	0.028	0.058	0.008	-0.027
0.217	0.392	-0.845	0.177	0.408	-0.896	0.375	0.047	-0.042	-0.019	0.005	0.054	0.034	0.046	0.031	-0.030
0.217	0.392	-0.845	0.172	0.413	-0.894	0.304	0.328	-0.062	-0.014	-0.000	0.053	0.033	0.045	0.031	-0.029
0.205	0.408	-0.877	0.170	0.419	-0.892	0.331	0.125	-0.021	-0.023	0.009	0.019	0.020	0.029	0.000	-0.029
0.217	0.388	-0.845	0.165	0.425	-0.890	0.332	0.290	-0.015	-0.007	-0.016	0.049	0.030	0.048	0.031	-0.027
0.201	0.435	-0.857	0.161	0.431	-0.888	0.343	0.234	-0.001	-0.018	0.025	0.035	0.014	0.002	0.019	-0.027
0.197	0.435	-0.873	0.159	0.437	-0.885	0.320	0.123	-0.012	-0.020	0.019	0.017	0.009	0.001	0.004	-0.027
0.193	0.423	-0.857	0.156	0.443	-0.883	0.343	0.214	-0.024	-0.021	0.002	0.031	0.004	0.012	0.020	-0.028
0.193	0.427	-0.845	0.155	0.449	-0.880	0.359	0.079	-0.044	-0.020	-0.000	0.040	0.003	0.008	0.031	-0.024
0.186	0.427	-0.877	0.154	0.453	-0.878	0.254	0.075	-0.009	-0.026	-0.005	0.006	0.006	0.007	0.001	-0.027
0.213	0.435	-0.849	0.150	0.458	-0.876	0.283	0.201	-0.017	0.004	-0.002	0.032	0.020	0.001	0.027	-0.029
0.174	0.423	-0.849	0.150	0.462	-0.874	0.247	0.053	0.008	-0.034	-0.018	0.030	0.020	0.010	0.027	-0.021
0.178	0.439	-0.845	0.150	0.467	-0.872	0.244	-0.001	0.010	-0.030	-0.006	0.032	0.017	0.006	0.031	-0.023
0.243	0.435	-0.786	0.145	0.472	-0.870	0.306	0.316	-0.053	0.040	-0.015	0.090	0.047	0.003	0.090	-0.032
0.167	0.431	-0.861	0.142	0.477	-0.867	0.303	0.187	-0.013	-0.034	-0.024	0.012	0.031	0.000	0.015	-0.026
0.151	0.470	-0.857	0.141	0.482	-0.865	0.306	0.092	-0.030	-0.048	0.009	0.014	0.047	0.039	0.019	-0.026
0.190	0.454	-0.845	0.139	0.487	-0.862	0.299	0.130	-0.005	-0.008	-0.011	0.023	0.010	0.024	0.031	-0.035
0.163	0.485	-0.849	0.137	0.493	-0.859	0.339	0.091	-0.023	-0.033	0.014	0.016	0.037	0.055	0.027	-0.032
0.167	0.470	-0.834	0.139	0.498	-0.856	0.321	-0.089	-0.010	-0.031	-0.007	0.028	0.035	0.040	0.042	-0.031
0.174	0.454	-0.853	0.137	0.504	-0.853	0.342	0.132	-0.009	-0.022	-0.028	0.006	0.028	0.025	0.022	-0.030
0.151	0.489	-0.861	0.140	0.510	-0.849	0.346	-0.178	-0.006	-0.048	0.001	-0.006	0.052	0.060	0.014	-0.025
0.190	0.516	-0.834	0.138	0.515	-0.846	0.298	0.132	-0.012	-0.008	0.023	0.019	0.015	0.088	0.042	-0.020
0.186	0.512	-0.853	0.137	0.520	-0.843	0.297	0.055	0.008	-0.011	0.014	-0.004	0.020	0.085	0.022	-0.019
0.186	0.524	-0.849	0.139	0.524	-0.840	0.263	-0.145	0.048	-0.013	0.021	-0.003	0.021	0.097	0.025	-0.010
0.174	0.512	-0.849	0.139	0.528	-0.837	0.238	-0.021	0.029	-0.025	0.005	-0.006	0.033	0.086	0.025	-0.007
0.197	0.527	-0.861	0.140	0.531	-0.835	0.169	-0.077	0.063	-0.003	0.018	-0.020	0.011	0.102	0.013	-0.002
0.209	0.504	-0.834	0.141	0.534	-0.834	0.156	-0.063	0.062	0.008	-0.008	0.006	0.000	0.080	0.040	-0.005
0.220	0.508	-0.826	0.141	0.537	-0.832	0.183	-0.044	0.077	0.019	-0.008	0.012	0.011	0.084	0.048	0.000
0.170	0.524	-0.853	0.142	0.540	-0.830	0.142	-0.103	0.113	-0.032	0.005	-0.018	0.040	0.100	0.020	0.000
0.209	0.516	-0.826	0.140	0.542	-0.828	0.126	0.026	0.094	0.007	-0.005	0.009	0.002	0.093	0.047	-0.003
0.209	0.516	-0.826	0.141	0.545	-0.827	0.153	-0.114	0.123	0.006	-0.008	0.007	0.003	0.094	0.047	-0.000
0.193	0.504	-0.822	0.141	0.547	-0.825	0.082	-0.104	0.165	-0.009	-0.021	0.010	0.019	0.083	0.051	0.003
0.240	0.512	-0.798	0.137	0.549	-0.825	0.090	0.188	0.172	0.041	-0.015	0.033	0.027	0.091	0.074	-0.004
0.197	0.504	-0.810	0.135	0.551	-0.824	0.110	-0.005	0.181	0.000	-0.025	0.019	0.015	0.084	0.062	-0.012
0.182	0.489	-0.767	0.132	0.553	-0.823	0.124	0.113	0.112	-0.012	-0.043	0.062	0.032	0.069	0.105	-0.007
0.170	0.466	-0.775	0.131	0.555	-0.822	0.090	-0.003	0.104	-0.023	-0.067	0.053	0.044	0.047	0.097	-0.020
0.220	0.446	-0.778	0.127	0.556	-0.821	0.082	0.176	0.092	0.031	-0.088	0.048	0.006	0.028	0.093	-0.030
0.151	0.412	-0.806	0.122	0.557	-0.822	0.053	0.246	0.096	-0.033	-0.123	0.021	0.064	0.007	0.065	-0.029
0.105	0.442	-0.869	0.117	0.557	-0.822	0.026	0.255	0.135	-0.073	-0.093	-0.042	0.111	0.025	0.002	-0.020
0.128	0.427	-0.865	0.111	0.558	-0.822	0.028	0.211	0.172	-0.044	-0.109	-0.038	0.088	0.009	0.005	-0.009
0.155	0.423	-0.873	0.107	0.558	-0.823	0.029	0.159	0.184	-0.012	-0.113	-0.046	0.062	0.006	0.003	0.006
0.217	0.446	-0.869	0.097	0.564	-0.820	0.301	0.458	0.255	0.060	-0.095	-0.044	0.001	0.030	0.001	0.021
0.170	0.446	-0.849	0.085	0.573	-0.816	0.528	0.488	0.378	0.027	-0.104	-0.030	0.047	0.030	0.020	0.014
0.140	0.516	-0.853	0.072	0.585	-0.808	0.731	0.445	0.488	0.009	-0.047	-0.042	0.077	0.100	0.016	-0.007
0.051	0.593	-0.806	0.061	0.598	-0.799	0.804	0.354	0.456	-0.068	0.017	-0.004	0.166	0.177	0.063	-0.041
0.001	0.647	-0.790	0.054	0.611	-0.790	0.731	0.119	0.420	-0.110	0.059	0.003	0.217	0.231	0.078	-0.057
0.001	0.667	-0.778	0.048	0.620	-0.783	0.571	0.075	0.375	-0.104	0.069	0.008	0.217	0.251	0.090	-0.059
0.051	0.686	-0.767	0.039	0.627	-0.778	0.415	0.303	0.306	-0.045	0.081	0.015	0.167	0.271	0.102	-0.041
0.097	0.705	-0.798	0.035	0.632	-0.774	0.294	0.044	0.309	0.006	0.095	-0.020	0.120	0.290	0.070	-0.011
0.105	0.709	-0.818	0.033	0.635	-0.772	0.179	-0.060	0.246	0.016	0.096	-0.042	0.113	0.294	0.050	0.029
0.120	0.732	-0.838	0.033	0.636	-0.771	0.094	-0.136	0.190	0.032	0.118	-0.063	0.097	0.318	0.030	0.063
0.178	0.713	-0.830	0.034	0.635	-0.771	-0.069	-0.085	0.061	0.089	0.100	-0.054	0.040	0.298	0.037	0.091
0.213	0.717	-0.822	0.040	0.632	-0.774	-0.201	-0.320	-0.013	0.118	0.107	-0.044	0.005	0.302	0.045	0.121
0.243	0.698	-0.845	0.047	0.628	-0.777	-0.258	-0.299	-0.159	0.141	0.091	-0.065	0.026	0.283	0.021	0.146
0.278	0.674	-0.849	0.053	0.625	-0.779	-0.229	-0.252	-0.163	0.169	0.072	-0.066	0.061	0.260	0.016	0.164
0.278	0.647	-0.869	0.062	0.622	-0.781	-0.170	-0.370	-0.177	0.161	0.048	-0.084	0.061	0.233	0.004	0.170
0.301	0.628	-0.869	0.070	0.619	-0.782	-0.132	-0.294	-0.186	0.176	0.031	-0.083	0.084	0.214	0.004	0.169
0.278	0.620	-0.861	0.082	0.617	-0.782	-0.089	-0.673	-0.115	0.140	0.025	-0.075	0.061	0.206	0.004	0.168
0.278	0.620	-0.861	0.088	0.616	-0.782	-0.037	-0.243	-0.145	0.134	0.026	-0.075	0.062	0.206	0.004	0.170
0.320	0.555	-0.834	0.094	0.617	-0.782	0.024	-0.311	-0.051	0.170	-0.040	-0.048	0.104	0.141	0.031	0.168
0.340	0.558	-0.842	0.102	0.618	-0.780	0.089	-0.440	-0.034	0.181	-0.037	-0.058	0.124	0.145	0.023	0.158
0.336	0.601	-0.834	0.105	0.619	-0.779	0.091	-0.063	-0.045	0.175	0.004	-0.051	0.121	0.187	0.031	0.151
0.240	0.620	-0.881	0.110	0.620	-0.777	0.112	-0.296	-0.021	0.074	0.022	-0.100	0.025	0.207	0.017	0.142
0.278	0.628	-0.838	0.115	0.621	-0.776	0.036	-0.234	-0.062	0.107	0.029	-0.058	0.064	0.214	0.026	0.119
0.309	0.628	-0.782	0.116	0.621	-0.775	0.035	0.015	-0.116	0.136	0.029	-0.004	0.096	0.214	0.081	0.103
0.240	0.667	-0.818	0.122	0.619	-0.776	-0.103	-0.236	-0.118	0.061	0.070	-0.039	0.027	0.253	0.046	0.094
0.274	0.647	-0.822	0.125	0.616	-0.778	-0.187	0.004	-0.191	0.093	0.054	-0.040	0.062	0.234	0.041	0.083
0.247	0.616	-0.778	0.129	0.611	-0.781	-0.256	-0.089	-0.247	0.062	0.028	0.006	0.035	0.203	0.085	0.064
0.255	0.597	-0.802	0.132	0.605	-0.785	-0.324	0.129	-0.336	0.067	0.014	-0.013	0.044	0.184	0.061	0.058
0.217	0.605	-0.826	0.137	0.597	-0.791	-0.447	-0.060	-0.347	0.023	0.030	-0.032	0.007	0.192	0.038	0.031
0.232	0.582	-0.802	0.137	0.589	-0.796	-0.406	0.351	-0.400	0.039	0.015	-0.003	0.023	0.169	0.061	0.027
0.151	0.543	-0.834	0.141	0.581	-0.802	-0.457	-0.069	-0.318	-0.047	-0.015	-0.029	0.057	0.131	0.030	0.018
0.236	0.593	-0.810	0.144	0.574	-0.806	-0.398	0.071	-0.332	0.035	0.042	-0.001	0.029	0.181	0.054	0.009
0.217	0.566	-0.849	0.146	0.566	-0.812	-0.426	0.128	-0.286	0.014	0.023	-0.035	0.011	0.155	0.015	-0.009
0.178	0.547	-0.842	0.147	0.557	-0.818	-0.525	0.076	-0.244	-0.026	0.014	-0.021	0.027	0.136	0.024	-0.002
0.151	0.543	-0.830	0.152	0.548	-0.822	-0.477	-0.197	-0.164	-0.058	0.018	-0.005	0.053	0.132	0.036	-0.024
0.224	0.539	-0.786	0.152	0.540	-0.828	-0.438	0.191	-0.254	0.016	0.023	0.044	0.021	0.129	0.080	-0.041
0.132	0.547	-0.830	0.160	0.531	-0.832	-0.510	-0.364	-0.147	-0.084	0.039	0.005	0.070	0.136	0.037	-0.043
0.167	0.527	-0.814	0.162	0.523	-0.837	-0.464	0.002	-0.206	-0.052	0.029	0.025	0.034	0.117	0.052	-0.043
0.209	0.535	-0.810	0.169	0.516	-0.840	-0.412	-0.304	-0.179	-0.016	0.044	0.032	0.010	0.125	0.056	-0.045
0.178	0.512	-0.814	0.169	0.511	-0.843	-0.245	0.147	-0.234	-0.047	0.026	0.031	0.020	0.101	0.051	-0.042
0.236	0.520	-0.806	0.176	0.505	-0.845	-0.301	-0.261	-0.208	0.004	0.039	0.041	0.039	0.109	0.059	-0.040
0.170	0.489	-0.830	0.175	0.500	-0.848	-0.268	0.167	-0.183	-0.061	0.014	0.021	0.026	0.077	0.036	-0.048
0.190	0.466	-0.838	0.178	0.496	-0.850	-0.197	-0.098	-0.133	-0.045	-0.005	0.014	0.005	0.054	0.028	-0.055
0.174	0.466	-0.822	0.180	0.493	-0.851	-0.170	-0.056	-0.101	-0.062	-0.002	0.032	0.020	0.053	0.044	-0.070
0.140	0.466	-0.869	0.181	0.489	-0.853	-0.170	-0.064	-0.059	-0.098	0.001	-0.014	0.054	0.052	0.003	-0.061
0.140	0.466	-0.869	0.183	0.486	-0.854	-0.179	-0.095	-0.029	-0.100	0.005	-0.013	0.054	0.052	0.002	-0.063
0.224	0.466	-0.853	0.183	0.484	-0.856	-0.136	0.079	-0.087	-0.015	0.008	0.004	0.031	0.051	0.015	-0.052
0.174	0.470	-0.881	0.190	0.481	-0.856	-0.133	-0.402	-0.094	-0.073	0.014	-0.024	0.020	0.055	0.012	-0.041
0.232	0.485	-0.861	0.190	0.477	-0.858	-0.209	0.082	-0.124	-0.015	0.034	-0.002	0.038	0.070	0.008	-0.025
0.220	0.450	-0.853	0.194	0.473	-0.859	-0.192	-0.172	-0.111	-0.031	0.003	0.007	0.026	0.035	0.017	-0.027
0.251	0.458	-0.845	0.197	0.468	-0.861	-0.234	-0.074	-0.155	-0.003	0.015	0.017	0.057	0.043	0.025	-0.028
0.232	0.431	-0.857	0.200	0.464	-0.863	-0.216	-0.049	-0.138	-0.024	-0.007	0.007	0.038	0.016	0.014	-0.021
0.186	0.435	-0.885	0.205	0.459	-0.865	-0.285	-0.247	-0.122	-0.076	0.002	-0.019	0.008	0.021	0.013	-0.029
0.286	0.431	-0.869	0.203	0.453	-0.868	-0.248	0.240	-0.173	0.026	0.003	0.000	0.093	0.017	0.003	-0.029
0.186	0.442	-0.869	0.210	0.449	-0.869	-0.231	-0.354	-0.136	-0.081	0.019	0.001	0.008	0.029	0.004	-0.028
0.263	0.427	-0.877	0.212	0.444	-0.871	-0.254	-0.035	-0.164	-0.006	0.009	-0.005	0.070	0.014	0.003	-0.022
0.243	0.435	-0.881	0.214	0.438	-0.873	-0.286	-0.053	-0.116	-0.027	0.022	-0.007	0.051	0.022	0.007	-0.034
0.240	0.431	-0.865	0.217	0.434	-0.874	-0.224	-0.110	-0.097	-0.034	0.023	0.010	0.047	0.018	0.009	-0.023
0.255	0.388	-0.834	0.219	0.429	-0.876	-0.260	-0.065	-0.084	-0.021	-0.015	0.044	0.063	0.024	0.041	-0.034
0.259	0.400	-0.869	0.219	0.426	-0.878	-0.162	0.060	-0.108	-0.017	0.000	0.010	0.067	0.012	0.006	-0.033
0.224	0.400	-0.865	0.224	0.423	-0.878	-0.126	-0.232	-0.092	-0.056	0.003	0.014	0.033	0.012	0.011	-0.028
0.267	0.415	-0.861	0.224	0.418	-0.880	-0.225	0.064	-0.094	-0.014	0.023	0.020	0.076	0.003	0.015	-0.028
0.274	0.385	-0.877	0.227	0.416	-0.881	-0.116	-0.154	-0.055	-0.010	-0.005	0.005	0.084	0.027	0.000	-0.032
0.251	0.396	-0.873	0.226	0.413	-0.882	-0.146	0.095	-0.102	-0.032	0.009	0.010	0.062	0.015	0.004	-0.028
0.247	0.400	-0.873	0.229	0.410	-0.883	-0.118	-0.125	-0.093	-0.039	0.016	0.010	0.059	0.011	0.005	-0.032
0.240	0.377	-0.893	0.229	0.407	-0.884	-0.179	0.040	-0.098	-0.047	-0.004	-0.008	0.052	0.034	0.014	-0.034
0.251	0.392	-0.885	0.231	0.402	-0.886	-0.227	-0.073	-0.082	-0.037	0.016	0.002	0.064	0.018	0.006	-0.032
0.270	0.350	-0.869	0.234	0.399	-0.887	-0.168	-0.100	-0.086	-0.021	-0.023	0.018	0.084	0.061	0.011	-0.032
0.274	0.346	-0.869	0.233	0.395	-0.889	-0.182	0.108	-0.079	-0.016	-0.023	0.020	0.089	0.064	0.011	-0.033
0.255	0.365	-0.869	0.233	0.392	-0.890	-0.139	0.003	-0.079	-0.035	-0.001	0.021	0.070	0.045	0.011	-0.030
0.243	0.365	-0.889	0.234	0.389	-0.891	-0.182	-0.024	-0.064	-0.048	0.003	0.003	0.059	0.044	0.008	-0.031
0.278	0.357	-0.869	0.234	0.385	-0.893	-0.210	0.081	-0.068	-0.013	-0.001	0.025	0.095	0.051	0.012	-0.032
0.267	0.357	-0.885	0.235	0.380	-0.895	-0.216	-0.031	-0.067	-0.025	0.004	0.010	0.084	0.051	0.003	-0.035
0.267	0.357	-0.885	0.237	0.376	-0.896	-0.211	-0.082	-0.059	-0.027	0.008	0.011	0.085	0.050	0.003	-0.028
0.240	0.319	-0.889	0.239	0.372	-0.897	-0.239	-0.098	-0.054	-0.056	-0.026	0.009	0.058	0.088	0.007	-0.037
0.290	0.330	-0.881	0.239	0.368	-0.899	-0.181	0.055	-0.076	-0.006	-0.011	0.018	0.109	0.076	0.002	-0.032
0.228	0.323	-0.912	0.244	0.364	-0.899	-0.174	-0.280	-0.017	-0.073	-0.015	-0.013	0.048	0.083	0.029	-0.031
0.301	0.346	-0.893	0.241	0.360	-0.901	-0.224	0.163	-0.048	0.003	0.012	0.009	0.122	0.059	0.009	-0.029
0.278	0.330	-0.885	0.243	0.356	-0.902	-0.190	-0.084	-0.057	-0.022	0.001	0.017	0.099	0.074	0.001	-0.031
0.255	0.338	-0.905	0.247	0.352	-0.903	-0.217	-0.208	-0.009	-0.049	0.012	-0.002	0.076	0.065	0.020	-0.024
0.293	0.319	-0.873	0.247	0.349	-0.904	-0.186	0.057	-0.028	-0.010	-0.003	0.031	0.116	0.083	0.012	-0.030
0.290	0.300	-0.853	0.246	0.346	-0.906	-0.161	0.056	-0.015	-0.013	-0.020	0.052	0.112	0.102	0.032	-0.036
0.274	0.288	-0.893	0.244	0.343	-0.907	-0.125	0.094	0.007	-0.027	-0.029	0.014	0.098	0.112	0.007	-0.030
0.247	0.292	-0.893	0.244	0.340	-0.908	-0.182	-0.005	0.031	-0.054	-0.022	0.016	0.071	0.108	0.006	-0.036
0.297	0.276	-0.865	0.240	0.337	-0.910	-0.147	0.266	-0.001	0.001	-0.034	0.045	0.122	0.122	0.022	-0.040
0.251	0.284	-0.877	0.238	0.334	-0.912	-0.166	0.070	0.019	-0.044	-0.023	0.035	0.076	0.113	0.010	-0.046
0.263	0.307	-0.853	0.238	0.331	-0.913	-0.186	0.011	0.015	-0.032	0.003	0.060	0.088	0.090	0.034	-0.038
0.255	0.272	-0.853	0.236	0.328	-0.915	-0.173	0.092	0.011	-0.038	-0.028	0.062	0.081	0.124	0.035	-0.041
0.301	0.284	-0.838	0.232	0.325	-0.917	-0.126	0.263	-0.014	0.012	-0.014	0.080	0.127	0.111	0.051	-0.041
0.278	0.288	-0.845	0.225	0.323	-0.919	-0.096	0.372	-0.014	-0.004	-0.008	0.074	0.105	0.107	0.044	-0.048
0.228	0.292	-0.901	0.226	0.322	-0.919	-0.063	-0.021	0.019	-0.055	-0.003	0.019	0.055	0.102	0.011	-0.044
0.197	0.300	-0.909	0.225	0.320	-0.920	-0.121	0.035	0.017	-0.084	0.007	0.012	0.025	0.094	0.018	-0.044
0.251	0.288	-0.889	0.223	0.318	-0.921	-0.091	0.117	-0.004	-0.029	-0.003	0.033	0.079	0.105	0.002	-0.049
0.274	0.272	-0.881	0.218	0.317	-0.923	-0.075	0.249	0.060	-0.001	-0.017	0.042	0.102	0.120	0.011	-0.050
0.228	0.245	-0.893	0.219	0.317	-0.923	-0.012	-0.066	0.117	-0.047	-0.045	0.030	0.057	0.146	0.000	-0.038
0.224	0.280	-0.873	0.215	0.319	-0.923	0.059	0.141	0.088	-0.048	-0.011	0.050	0.053	0.111	0.021	-0.040
0.259	0.296	-0.881	0.213	0.321	-0.923	0.088	0.108	0.115	-0.011	0.002	0.042	0.088	0.095	0.013	-0.043
0.228	0.288	-0.885	0.209	0.322	-0.923	0.057	0.183	0.106	-0.038	-0.007	0.039	0.057	0.102	0.010	-0.039
0.263	0.292	-0.853	0.208	0.325	-0.923	0.122	0.038	0.096	-0.002	-0.006	0.070	0.092	0.098	0.041	-0.042
0.247	0.284	-0.849	0.203	0.326	-0.923	0.064	0.236	0.106	-0.013	-0.015	0.075	0.077	0.105	0.046	-0.052
0.197	0.284	-0.861	0.199	0.328	-0.923	0.079	0.177	0.116	-0.059	-0.017	0.063	0.027	0.105	0.034	-0.058
0.197	0.284	-0.861	0.194	0.329	-0.924	0.037	0.231	0.091	-0.055	-0.018	0.064	0.027	0.104	0.035	-0.060
0.178	0.307	-0.885	0.193	0.329	-0.924	-0.043	0.004	0.109	-0.073	0.006	0.041	0.008	0.080	0.012	-0.057
0.243	0.327	-0.845	0.192	0.328	-0.925	-0.052	0.081	0.058	-0.007	0.026	0.081	0.073	0.060	0.052	-0.052
0.236	0.300	-0.877	0.186	0.328	-0.926	-0.019	0.283	0.024	-0.009	-0.001	0.051	0.064	0.085	0.021	-0.044
0.213	0.284	-0.865	0.182	0.326	-0.928	-0.102	0.243	0.056	-0.028	-0.014	0.064	0.040	0.099	0.033	-0.046
0.213	0.280	-0.893	0.174	0.325	-0.930	-0.072	0.386	0.041	-0.021	-0.017	0.038	0.040	0.102	0.007	-0.045
0.147	0.272	-0.885	0.173	0.323	-0.930	-0.084	0.056	0.071	-0.084	-0.023	0.047	0.026	0.107	0.015	-0.049
0.220	0.265	-0.873	0.167	0.322	-0.932	-0.060	0.315	0.070	-0.005	-0.030	0.060	0.047	0.113	0.027	-0.054
0.193	0.272	-0.869	0.160	0.322	-0.933	-0.021	0.337	0.057	-0.026	-0.022	0.065	0.020	0.104	0.032	-0.051
0.167	0.276	-0.857	0.157	0.322	-0.934	-0.027	0.144	0.060	-0.050	-0.018	0.078	0.007	0.098	0.044	-0.043
0.224	0.261	-0.842	0.149	0.321	-0.935	-0.025	0.438	0.049	0.016	-0.033	0.095	0.051	0.112	0.061	-0.051
0.170	0.272	-0.865	0.143	0.321	-0.936	-0.056	0.266	0.098	-0.032	-0.020	0.073	0.003	0.098	0.037	-0.051
0.143	0.292	-0.885	0.138	0.320	-0.937	-0.045	0.247	0.105	-0.054	-0.000	0.054	0.029	0.077	0.018	-0.047
0.159	0.272	-0.897	0.133	0.319	-0.938	-0.041	0.248	0.137	-0.033	-0.019	0.043	0.013	0.095	0.007	-0.049
0.159	0.276	-0.869	0.127	0.319	-0.939	-0.040	0.252	0.116	-0.028	-0.014	0.072	0.012	0.089	0.035	-0.044
0.178	0.269	-0.869	0.121	0.318	-0.940	-0.047	0.340	0.084	-0.002	-0.021	0.073	0.007	0.096	0.035	-0.043
0.163	0.284	-0.877	0.115	0.317	-0.941	-0.052	0.272	0.115	-0.012	-0.005	0.066	0.008	0.079	0.027	-0.037
0.120	0.265	-0.889	0.105	0.316	-0.943	-0.108	0.505	0.125	-0.044	-0.023	0.056	0.049	0.097	0.016	-0.040
0.155	0.261	-0.889	0.096	0.314	-0.944	-0.067	0.451	0.113	0.000	-0.025	0.058	0.014	0.099	0.017	-0.044
0.097	0.276	-0.905	0.092	0.314	-0.945	-0.051	0.170	0.121	-0.054	-0.009	0.043	0.070	0.082	0.001	-0.047
0.105	0.265	-0.920	0.082	0.312	-0.946	-0.086	0.466	0.102	-0.036	-0.019	0.029	0.063	0.092	0.014	-0.044
0.101	0.261	-0.897	0.076	0.310	-0.948	-0.094	0.299	0.123	-0.034	-0.021	0.053	0.066	0.094	0.010	-0.048
0.105	0.257	-0.885	0.070	0.310	-0.948	-0.038	0.308	0.086	-0.024	-0.025	0.066	0.062	0.096	0.022	-0.043
0.101	0.257	-0.897	0.064	0.309	-0.949	-0.065	0.291	0.107	-0.022	-0.023	0.055	0.065	0.095	0.011	-0.037
0.090	0.230	-0.897	0.055	0.308	-0.950	-0.045	0.434	0.074	-0.025	-0.049	0.056	0.076	0.120	0.012	-0.042
0.109	0.242	-0.916	0.051	0.307	-0.950	-0.044	0.220	0.102	-0.001	-0.037	0.037	0.057	0.106	0.007	-0.050
0.028	0.257	-0.940	0.045	0.306	-0.951	-0.055	0.264	0.069	-0.076	-0.020	0.014	0.137	0.089	0.030	-0.059
0.013	0.265	-0.940	0.040	0.304	-0.952	-0.054	0.254	0.047	-0.086	-0.011	0.014	0.152	0.080	0.030	-0.061
0.013	0.265	-0.940	0.039	0.303	-0.952	-0.050	0.033	0.059	-0.085	-0.010	0.015	0.152	0.078	0.029	-0.071
0.032	0.222	-0.968	0.031	0.303	-0.953	-0.027	0.388	0.032	-0.058	-0.052	-0.012	0.133	0.120	0.056	-0.061
-0.003	0.180	-1.015	0.027	0.302	-0.953	-0.004	0.196	0.031	-0.089	-0.094	-0.059	0.168	0.160	0.103	-0.045
0.024	0.195	-1.039	0.022	0.302	-0.953	-0.018	0.275	0.065	-0.056	-0.078	-0.082	0.141	0.143	0.126	-0.021
0.040	0.195	-1.039	0.016	0.303	-0.953	0.074	0.280	0.103	-0.035	-0.079	-0.082	0.126	0.142	0.126	-0.010
0.067	0.207	-1.050	0.006	0.308	-0.951	0.277	0.451	0.207	0.002	-0.072	-0.096	0.099	0.129	0.137	-0.008
0.024	0.226	-1.054	-0.004	0.316	-0.949	0.454	0.433	0.352	-0.030	-0.061	-0.102	0.141	0.108	0.140	-0.027
-0.014	0.261	-0.960	-0.012	0.326	-0.945	0.545	0.298	0.364	-0.061	-0.037	-0.011	0.180	0.072	0.045	-0.048
-0.060	0.315	-0.881	-0.015	0.335	-0.942	0.499	0.054	0.291	-0.104	0.008	0.064	0.226	0.017	0.034	-0.073
-0.045	0.315	-0.845	-0.020	0.344	-0.939	0.469	0.180	0.216	-0.084	-0.001	0.097	0.211	0.015	0.070	-0.078
-0.041	0.342	-0.865	-0.025	0.351	-0.936	0.390	0.152	0.220	-0.076	0.019	0.074	0.207	0.013	0.051	-0.071
0.024	0.385	-0.909	-0.028	0.357	-0.934	0.296	0.126	0.154	-0.007	0.056	0.029	0.142	0.057	0.008	-0.041
0.013	0.392	-0.924	-0.029	0.362	-0.932	0.259	0.034	0.108	-0.017	0.059	0.011	0.153	0.066	0.007	-0.000
0.063	0.419	-0.948	-0.030	0.365	-0.931	0.157	-0.002	0.075	0.033	0.083	-0.014	0.103	0.094	0.030	0.048
0.109	0.454	-1.003	-0.027	0.367	-0.930	0.106	-0.132	0.028	0.077	0.116	-0.070	0.057	0.130	0.085	0.084
0.170	0.462	-1.007	-0.023	0.365	-0.931	-0.090	-0.169	-0.051	0.134	0.125	-0.073	0.004	0.138	0.088	0.125
0.174	0.489	-1.054	-0.016	0.361	-0.933	-0.273	-0.239	-0.180	0.132	0.157	-0.118	0.007	0.167	0.135	0.162
0.217	0.450	-1.050	-0.007	0.353	-0.936	-0.432	-0.371	-0.279	0.164	0.126	-0.111	0.050	0.129	0.131	0.179
0.255	0.365	-1.054	0.000	0.345	-0.939	-0.400	-0.238	-0.299	0.195	0.049	-0.112	0.088	0.045	0.135	0.201
0.228	0.315	-1.035	0.008	0.339	-0.941	-0.314	-0.251	-0.313	0.161	0.004	-0.090	0.061	0.004	0.115	0.212
0.328	0.303	-1.015	0.013	0.335	-0.942	-0.193	-0.094	-0.341	0.256	-0.003	-0.069	0.161	0.014	0.095	0.201
0.274	0.315	-1.058	0.018	0.333	-0.943	-0.094	-0.130	-0.238	0.197	0.010	-0.112	0.108	0.001	0.138	0.179
0.182	0.288	-1.070	0.025	0.333	-0.943	-0.012	-0.305	-0.142	0.098	-0.016	-0.124	0.015	0.027	0.150	0.168
0.182	0.249	-1.019	0.034	0.334	-0.942	0.100	-0.436	-0.076	0.089	-0.056	-0.073	0.015	0.065	0.099	0.156
0.217	0.265	-0.979	0.037	0.336	-0.941	0.102	-0.073	-0.162	0.120	-0.043	-0.035	0.050	0.049	0.059	0.128
0.309	0.284	-0.972	0.040	0.338	-0.940	0.134	-0.090	-0.086	0.209	-0.026	-0.028	0.142	0.029	0.051	0.122
0.174	0.284	-0.991	0.046	0.341	-0.939	0.157	-0.264	-0.066	0.069	-0.028	-0.049	0.008	0.028	0.071	0.121
0.220	0.342	-0.932	0.049	0.345	-0.937	0.222	-0.091	-0.125	0.112	0.026	0.009	0.054	0.031	0.012	0.112
0.220	0.342	-0.932	0.049	0.348	-0.936	0.157	0.099	-0.138	0.112	0.023	0.008	0.054	0.031	0.012	0.074
0.178	0.330	-0.968	0.046	0.352	-0.935	0.223	0.222	-0.176	0.073	0.007	-0.029	0.012	0.020	0.047	0.066
0.105	0.357	-0.964	0.044	0.356	-0.933	0.254	0.174	-0.160	0.001	0.030	-0.027	0.061	0.048	0.043	0.045
0.136	0.381	-0.964	0.041	0.361	-0.932	0.261	0.260	-0.178	0.036	0.048	-0.029	0.030	0.072	0.043	0.017
0.074	0.334	-0.979	0.039	0.365	-0.930	0.217	0.147	-0.137	-0.024	-0.002	-0.046	0.092	0.026	0.059	0.004
0.051	0.338	-0.956	0.038	0.367	-0.929	0.158	0.110	-0.131	-0.047	-0.001	-0.023	0.114	0.030	0.035	-0.006
0.101	0.361	-0.932	0.033	0.370	-0.928	0.160	0.369	-0.179	0.009	0.020	-0.001	0.064	0.054	0.012	-0.024
0.036	0.342	-0.972	0.033	0.372	-0.928	0.115	0.063	-0.145	-0.057	-0.002	-0.041	0.129	0.035	0.051	-0.029
0.020	0.369	-0.995	0.034	0.374	-0.927	0.114	-0.025	-0.105	-0.073	0.024	-0.065	0.144	0.062	0.075	-0.030
0.051	0.392	-0.940	0.035	0.375	-0.926	0.074	0.004	-0.160	-0.044	0.046	-0.011	0.113	0.086	0.020	-0.041
0.036	0.373	-0.983	0.035	0.374	-0.927	-0.070	0.047	-0.099	-0.059	0.028	-0.054	0.128	0.067	0.063	-0.045
0.043	0.412	-0.936	0.038	0.374	-0.927	0.001	-0.123	-0.135	-0.054	0.066	-0.007	0.120	0.106	0.016	-0.045
0.040	0.369	-0.928	0.043	0.374	-0.926	0.013	-0.169	-0.163	-0.062	0.024	0.001	0.123	0.063	0.008	-0.043
0.059	0.342	-0.916	0.046	0.374	-0.926	0.026	-0.091	-0.187	-0.046	-0.003	0.012	0.103	0.037	0.004	-0.050
0.078	0.323	-0.924	0.047	0.373	-0.927	-0.068	0.043	-0.192	-0.027	-0.021	0.005	0.083	0.018	0.004	-0.047
0.043	0.338	-0.885	0.048	0.372	-0.927	-0.016	0.006	-0.194	-0.063	-0.005	0.044	0.117	0.033	0.035	-0.050
0.067	0.315	-0.948	0.050	0.371	-0.927	-0.056	-0.075	-0.149	-0.042	-0.027	-0.018	0.093	0.010	0.028	-0.055
0.036	0.300	-0.924	0.053	0.370	-0.927	-0.024	-0.096	-0.139	-0.075	-0.042	0.005	0.123	0.005	0.004	-0.061
0.040	0.315	-0.905	0.052	0.369	-0.928	-0.039	0.141	-0.166	-0.070	-0.025	0.025	0.118	0.011	0.016	-0.059
0.051	0.319	-0.936	0.056	0.368	-0.928	-0.047	-0.205	-0.071	-0.062	-0.020	-0.006	0.106	0.014	0.016	-0.056
0.040	0.327	-0.936	0.054	0.367	-0.929	-0.029	0.169	-0.134	-0.071	-0.012	-0.006	0.116	0.022	0.016	-0.052
0.097	0.307	-0.916	0.056	0.368	-0.928	0.053	-0.064	-0.087	-0.015	-0.032	0.013	0.057	0.003	0.004	-0.052
0.055	0.319	-0.948	0.060	0.369	-0.928	0.064	-0.215	-0.055	-0.062	-0.021	-0.019	0.099	0.015	0.028	-0.043
0.024	0.303	-0.968	0.061	0.370	-0.927	0.080	-0.022	-0.063	-0.093	-0.037	-0.039	0.128	0.001	0.047	-0.045
0.105	0.323	-0.940	0.064	0.371	-0.926	0.087	-0.149	-0.045	-0.016	-0.020	-0.012	0.046	0.018	0.019	-0.045
0.032	0.330	-0.944	0.062	0.375	-0.925	0.178	0.121	-0.054	-0.087	-0.015	-0.017	0.118	0.026	0.023	-0.039
0.101	0.346	-0.936	0.070	0.378	-0.923	0.212	-0.381	-0.011	-0.024	-0.003	-0.011	0.048	0.041	0.014	-0.029
0.097	0.334	-0.944	0.070	0.381	-0.922	0.170	-0.008	-0.022	-0.029	-0.018	-0.020	0.051	0.029	0.022	-0.029
0.097	0.334	-0.944	0.073	0.384	-0.920	0.169	-0.177	0.004	-0.032	-0.021	-0.022	0.050	0.028	0.021	-0.018
0.120	0.361	-0.920	0.074	0.387	-0.919	0.162	0.011	-0.042	-0.009	0.004	0.001	0.026	0.055	0.003	-0.023
0.093	0.385	-0.956	0.073	0.389	-0.918	0.095	0.065	-0.041	-0.035	0.025	-0.036	0.052	0.078	0.031	-0.015
0.078	0.369	-0.948	0.081	0.391	-0.917	0.130	-0.442	0.014	-0.059	0.008	-0.030	0.066	0.063	0.023	-0.018
0.163	0.381	-0.912	0.081	0.392	-0.916	0.077	0.033	-0.049	0.026	0.018	0.005	0.020	0.074	0.013	-0.015
0.086	0.373	-0.960	0.085	0.393	-0.916	0.022	-0.221	0.017	-0.055	0.010	-0.042	0.055	0.066	0.035	-0.019
0.136	0.377	-0.944	0.084	0.392	-0.916	-0.058	0.022	-0.010	-0.005	0.015	-0.026	0.004	0.069	0.019	-0.003
0.097	0.377	-0.924	0.088	0.390	-0.916	-0.069	-0.193	-0.039	-0.047	0.016	-0.006	0.041	0.069	0.000	-0.023
0.178	0.381	-0.924	0.086	0.390	-0.917	0.011	0.185	-0.120	0.036	0.020	-0.006	0.041	0.072	0.000	-0.019
0.047	0.342	-0.964	0.092	0.389	-0.917	-0.044	-0.325	-0.049	-0.102	-0.017	-0.046	0.088	0.033	0.039	-0.019
0.132	0.342	-0.932	0.096	0.388	-0.917	-0.054	-0.145	-0.062	-0.020	-0.016	-0.014	0.003	0.032	0.007	-0.021
0.151	0.357	-0.936	0.098	0.387	-0.917	-0.040	-0.086	-0.039	-0.003	0.000	-0.017	0.017	0.046	0.011	-0.028
0.105	0.338	-0.916	0.101	0.386	-0.917	-0.027	-0.158	-0.033	-0.053	-0.018	0.002	0.029	0.025	0.010	-0.021
0.163	0.334	-0.901	0.101	0.385	-0.917	-0.047	0.049	-0.056	0.005	-0.021	0.019	0.029	0.021	0.026	-0.028
0.105	0.357	-0.948	0.105	0.384	-0.917	-0.047	-0.216	-0.043	-0.057	0.003	-0.029	0.029	0.043	0.021	-0.028
0.105	0.354	-0.936	0.108	0.383	-0.917	-0.053	-0.179	-0.011	-0.061	0.000	-0.017	0.029	0.039	0.008	-0.026
0.167	0.327	-0.940	0.109	0.382	-0.918	-0.052	-0.026	0.005	0.000	-0.026	-0.020	0.032	0.011	0.011	-0.025
0.117	0.354	-0.944	0.114	0.381	-0.917	-0.037	-0.298	0.018	-0.055	0.002	-0.024	0.018	0.038	0.014	-0.019
0.174	0.373	-0.924	0.115	0.380	-0.918	-0.075	-0.030	-0.010	0.001	0.023	-0.004	0.040	0.058	0.006	-0.008
0.170	0.342	-0.905	0.117	0.378	-0.918	-0.065	-0.099	-0.011	-0.005	-0.007	0.016	0.036	0.027	0.027	-0.017
0.178	0.357	-0.920	0.118	0.376	-0.919	-0.115	-0.055	-0.023	0.001	0.011	0.001	0.044	0.043	0.011	-0.014
0.132	0.357	-0.956	0.124	0.374	-0.919	-0.099	-0.310	-0.004	-0.051	0.013	-0.035	0.003	0.043	0.024	-0.008
0.151	0.350	-0.928	0.126	0.372	-0.920	-0.121	-0.060	-0.039	-0.033	0.008	-0.006	0.016	0.035	0.004	-0.010
0.220	0.342	-0.912	0.125	0.369	-0.921	-0.127	0.053	-0.055	0.036	0.003	0.011	0.086	0.027	0.020	-0.017
0.163	0.319	-0.932	0.126	0.367	-0.921	-0.089	-0.039	-0.046	-0.023	-0.019	-0.008	0.028	0.003	0.001	-0.016
0.136	0.354	-0.964	0.130	0.365	-0.922	-0.136	-0.190	-0.017	-0.053	0.019	-0.039	0.001	0.038	0.030	-0.012
0.159	0.342	-0.932	0.133	0.362	-0.923	-0.161	-0.117	-0.039	-0.033	0.010	-0.007	0.025	0.026	0.002	-0.020
0.182	0.319	-0.928	0.134	0.359	-0.924	-0.127	-0.064	-0.007	-0.011	-0.010	-0.002	0.048	0.002	0.006	-0.023
0.182	0.319	-0.928	0.136	0.356	-0.925	-0.162	-0.079	-0.019	-0.013	-0.007	-0.001	0.048	0.002	0.007	-0.021
0.159	0.334	-0.936	0.136	0.353	-0.926	-0.160	0.018	-0.062	-0.036	0.011	-0.008	0.026	0.017	0.001	-0.024
0.163	0.334	-0.948	0.141	0.350	-0.926	-0.141	-0.251	-0.038	-0.037	0.014	-0.020	0.030	0.017	0.012	-0.020
0.155	0.323	-0.936	0.145	0.346	-0.927	-0.203	-0.176	-0.058	-0.048	0.007	-0.007	0.023	0.005	0.000	-0.027
0.220	0.311	-0.916	0.143	0.343	-0.928	-0.156	0.120	-0.121	0.018	-0.002	0.014	0.090	0.008	0.020	-0.025
0.147	0.300	-0.948	0.147	0.339	-0.929	-0.191	-0.155	-0.085	-0.058	-0.009	-0.016	0.017	0.020	0.011	-0.032
0.182	0.292	-0.940	0.145	0.335	-0.931	-0.192	0.124	-0.083	-0.022	-0.013	-0.007	0.053	0.028	0.003	-0.020
0.140	0.288	-0.944	0.152	0.331	-0.931	-0.179	-0.351	-0.048	-0.071	-0.013	-0.011	0.011	0.033	0.006	-0.034
0.236	0.292	-0.905	0.150	0.328	-0.933	-0.140	0.162	-0.081	0.027	-0.007	0.030	0.107	0.029	0.033	-0.025
0.147	0.292	-0.940	0.154	0.325	-0.933	-0.157	-0.234	-0.017	-0.066	-0.003	-0.005	0.019	0.030	0.002	-0.030
0.213	0.292	-0.924	0.154	0.322	-0.934	-0.149	0.067	-0.049	0.001	-0.000	0.012	0.085	0.030	0.014	-0.020
0.170	0.284	-0.940	0.159	0.320	-0.934	-0.124	-0.317	0.011	-0.048	-0.006	-0.004	0.043	0.038	0.001	-0.028
0.213	0.280	-0.916	0.159	0.318	-0.935	-0.105	0.047	-0.015	-0.005	-0.007	0.020	0.086	0.042	0.023	-0.021
0.205	0.272	-0.901	0.157	0.316	-0.936	-0.082	0.115	-0.041	-0.011	-0.013	0.037	0.078	0.050	0.039	-0.032
0.190	0.276	-0.936	0.159	0.314	-0.936	-0.109	-0.086	-0.006	-0.028	-0.007	0.002	0.063	0.047	0.003	-0.028
0.151	0.276	-0.948	0.161	0.312	-0.937	-0.113	-0.102	-0.027	-0.068	-0.005	-0.010	0.025	0.047	0.008	-0.031
0.201	0.272	-0.928	0.163	0.309	-0.937	-0.128	-0.097	-0.025	-0.020	-0.006	0.011	0.074	0.051	0.011	-0.032
0.205	0.265	-0.924	0.167	0.307	-0.937	-0.088	-0.182	-0.047	-0.020	-0.012	0.015	0.078	0.059	0.015	-0.033
0.197	0.272	-0.932	0.166	0.305	-0.938	-0.107	0.082	-0.058	-0.027	-0.002	0.008	0.070	0.052	0.007	-0.024
0.197	0.249	-0.928	0.169	0.303	-0.938	-0.087	-0.190	-0.005	-0.031	-0.023	0.011	0.070	0.076	0.011	-0.025
0.224	0.238	-0.909	0.167	0.301	-0.939	-0.106	0.143	-0.054	-0.002	-0.033	0.032	0.097	0.088	0.030	-0.020
0.197	0.253	-0.932	0.170	0.298	-0.939	-0.131	-0.117	-0.035	-0.031	-0.014	0.009	0.070	0.073	0.006	-0.025
0.232	0.272	-0.932	0.168	0.296	-0.940	-0.097	0.154	-0.085	0.006	0.007	0.010	0.104	0.054	0.005	-0.024
0.170	0.292	-0.952	0.173	0.293	-0.940	-0.149	-0.280	-0.031	-0.061	0.029	-0.010	0.042	0.035	0.015	-0.024
0.213	0.276	-0.916	0.174	0.291	-0.941	-0.108	-0.026	-0.017	-0.020	0.016	0.026	0.083	0.050	0.021	-0.017
0.228	0.261	-0.916	0.173	0.290	-0.941	-0.024	0.060	-0.019	-0.003	0.001	0.026	0.098	0.066	0.021	-0.029
0.240	0.269	-0.928	0.171	0.289	-0.942	-0.046	0.104	-0.019	0.010	0.010	0.015	0.109	0.058	0.010	-0.029
0.170	0.242	-0.956	0.176	0.288	-0.941	-0.049	-0.284	0.039	-0.064	-0.016	-0.013	0.039	0.084	0.018	-0.031
0.170	0.242	-0.956	0.174	0.288	-0.942	-0.007	0.118	-0.035	-0.062	-0.016	-0.013	0.038	0.084	0.017	-0.036
0.197	0.249	-0.924	0.175	0.287	-0.942	-0.053	-0.002	-0.018	-0.036	-0.007	0.019	0.065	0.075	0.014	-0.043
0.193	0.272	-0.940	0.175	0.285	-0.942	-0.081	-0.007	-0.021	-0.040	0.018	0.004	0.062	0.051	0.002	-0.038
0.217	0.238	-0.912	0.176	0.283	-0.943	-0.100	-0.057	-0.022	-0.018	-0.015	0.032	0.085	0.085	0.025	-0.033
0.217	0.238	-0.909	0.177	0.282	-0.943	-0.042	-0.028	-0.030	-0.019	-0.014	0.036	0.085	0.084	0.028	-0.032
0.217	0.234	-0.912	0.177	0.282	-0.943	0.021	0.002	-0.027	-0.019	-0.018	0.032	0.086	0.087	0.024	-0.033
0.205	0.226	-0.912	0.177	0.283	-0.943	0.039	0.031	0.011	-0.030	-0.026	0.032	0.075	0.095	0.023	-0.038
0.201	0.234	-0.912	0.178	0.284	-0.942	0.082	-0.052	0.047	-0.035	-0.020	0.031	0.072	0.087	0.023	-0.040
0.193	0.222	-0.901	0.178	0.287	-0.941	0.153	-0.022	0.061	-0.043	-0.034	0.042	0.065	0.098	0.034	-0.038
0.217	0.234	-0.889	0.179	0.291	-0.940	0.168	-0.094	0.068	-0.021	-0.026	0.053	0.089	0.086	0.045	-0.030
0.243	0.242	-0.869	0.177	0.294	-0.939	0.198	0.089	0.063	0.008	-0.022	0.071	0.116	0.079	0.064	-0.026
0.259	0.272	-0.869	0.177	0.299	-0.938	0.209	-0.005	0.052	0.023	0.005	0.070	0.132	0.048	0.064	-0.021
0.228	0.272	-0.897	0.175	0.303	-0.937	0.219	0.131	0.061	-0.005	0.001	0.042	0.102	0.048	0.036	-0.015
0.213	0.280	-0.897	0.175	0.307	-0.935	0.199	-0.047	0.081	-0.021	0.004	0.040	0.087	0.040	0.036	-0.012
0.255	0.261	-0.857	0.172	0.312	-0.934	0.278	0.157	0.074	0.025	-0.020	0.078	0.130	0.060	0.075	-0.016
0.255	0.261	-0.845	0.170	0.318	-0.933	0.325	0.120	0.101	0.027	-0.026	0.089	0.130	0.059	0.087	-0.016
0.220	0.292	-0.885	0.164	0.324	-0.932	0.294	0.252	0.117	-0.002	-0.001	0.048	0.096	0.028	0.048	-0.013
0.209	0.288	-0.889	0.160	0.330	-0.930	0.284	0.233	0.098	-0.009	-0.011	0.043	0.085	0.032	0.043	-0.014
0.220	0.292	-0.861	0.156	0.335	-0.929	0.283	0.161	0.094	0.006	-0.012	0.069	0.096	0.028	0.071	-0.017
0.217	0.303	-0.881	0.150	0.341	-0.928	0.283	0.299	0.079	0.008	-0.006	0.049	0.092	0.016	0.051	-0.016
0.197	0.307	-0.889	0.146	0.345	-0.927	0.210	0.197	0.080	-0.007	-0.006	0.040	0.072	0.011	0.042	-0.017
0.213	0.303	-0.861	0.140	0.348	-0.927	0.186	0.311	0.064	0.014	-0.014	0.067	0.087	0.015	0.070	-0.016
0.174	0.307	-0.889	0.135	0.352	-0.926	0.172	0.274	0.051	-0.019	-0.013	0.039	0.049	0.011	0.042	-0.021
0.193	0.319	-0.885	0.130	0.354	-0.926	0.147	0.243	0.053	0.005	-0.004	0.043	0.067	0.001	0.046	-0.019
0.174	0.311	-0.842	0.124	0.357	-0.926	0.148	0.372	0.003	-0.008	-0.015	0.086	0.048	0.006	0.089	-0.020
0.186	0.300	-0.865	0.118	0.360	-0.926	0.155	0.321	0.051	0.010	-0.029	0.062	0.059	0.017	0.065	-0.025
0.174	0.300	-0.873	0.110	0.363	-0.926	0.135	0.425	0.053	0.007	-0.031	0.054	0.047	0.017	0.057	-0.033
0.117	0.315	-0.889	0.106	0.364	-0.925	0.073	0.186	0.061	-0.047	-0.017	0.038	0.011	0.001	0.041	-0.028
0.117	0.315	-0.889	0.101	0.365	-0.926	0.051	0.247	0.056	-0.042	-0.018	0.038	0.011	0.001	0.041	-0.032
0.174	0.300	-0.842	0.093	0.367	-0.926	0.090	0.431	0.020	0.023	-0.035	0.086	0.046	0.016	0.089	-0.044
0.124	0.296	-0.877	0.083	0.369	-0.926	0.118	0.508	0.023	-0.017	-0.041	0.050	0.004	0.020	0.053	-0.045
0.074	0.300	-0.889	0.078	0.371	-0.926	0.113	0.274	0.085	-0.062	-0.039	0.038	0.054	0.016	0.042	-0.040
0.082	0.303	-0.873	0.072	0.373	-0.925	0.109	0.281	0.075	-0.048	-0.037	0.054	0.047	0.012	0.057	-0.048
0.117	0.296	-0.865	0.064	0.376	-0.925	0.164	0.414	0.059	-0.006	-0.048	0.061	0.013	0.020	0.065	-0.050
0.070	0.315	-0.912	0.059	0.378	-0.924	0.135	0.252	0.056	-0.047	-0.031	0.013	0.059	0.001	0.018	-0.049
0.074	0.334	-0.901	0.055	0.380	-0.923	0.116	0.197	0.068	-0.039	-0.014	0.024	0.056	0.019	0.030	-0.044
0.051	0.315	-0.881	0.051	0.382	-0.923	0.104	0.190	0.077	-0.058	-0.035	0.044	0.079	0.000	0.050	-0.047
0.074	0.311	-0.901	0.047	0.384	-0.922	0.103	0.206	0.092	-0.030	-0.041	0.023	0.056	0.005	0.030	-0.043
0.059	0.330	-0.916	0.044	0.387	-0.921	0.148	0.071	0.101	-0.044	-0.024	0.007	0.072	0.015	0.014	-0.039
0.070	0.350	-0.916	0.038	0.389	-0.921	0.119	0.330	0.071	-0.026	-0.007	0.006	0.061	0.034	0.014	-0.032
0.059	0.342	-0.940	0.033	0.390	-0.920	0.082	0.260	0.081	-0.032	-0.016	-0.018	0.073	0.026	0.010	-0.023
0.036	0.330	-0.964	0.027	0.390	-0.920	0.027	0.263	0.087	-0.049	-0.028	-0.041	0.096	0.015	0.034	-0.010
0.067	0.338	-0.983	0.023	0.390	-0.920	0.003	0.195	0.109	-0.014	-0.020	-0.061	0.065	0.022	0.054	-0.005
0.078	0.350	-0.983	0.015	0.391	-0.920	0.016	0.371	0.111	0.005	-0.009	-0.061	0.054	0.034	0.054	0.004
0.032	0.381	-1.007	0.010	0.392	-0.920	0.079	0.208	0.140	-0.036	0.020	-0.085	0.100	0.065	0.077	0.022
0.059	0.346	-0.995	0.004	0.394	-0.919	0.135	0.299	0.171	-0.003	-0.017	-0.074	0.073	0.030	0.065	0.029
0.097	0.307	-0.968	-0.007	0.397	-0.918	0.177	0.523	0.140	0.046	-0.058	-0.047	0.036	0.008	0.038	0.019
0.082	0.300	-0.948	-0.015	0.401	-0.916	0.224	0.409	0.166	0.039	-0.070	-0.029	0.052	0.016	0.018	-0.005
0.005	0.334	-0.912	-0.024	0.405	-0.914	0.220	0.425	0.150	-0.029	-0.039	0.004	0.129	0.019	0.018	-0.038
-0.091	0.388	-0.877	-0.029	0.408	-0.912	0.192	0.180	0.124	-0.121	0.011	0.038	0.225	0.074	0.053	-0.069
-0.095	0.388	-0.822	-0.034	0.412	-0.910	0.230	0.211	0.132	-0.120	0.007	0.092	0.229	0.073	0.107	-0.081
-0.064	0.381	-0.853	-0.039	0.418	-0.908	0.333	0.218	0.179	-0.084	-0.006	0.057	0.198	0.065	0.075	-0.080
0.009	0.369	-0.885	-0.044	0.424	-0.904	0.348	0.177	0.168	-0.007	-0.024	0.023	0.125	0.053	0.044	-0.047
-0.018	0.435	-0.916	-0.046	0.428	-0.903	0.224	0.055	0.165	-0.031	0.038	-0.010	0.152	0.118	0.012	0.020
0.055	0.466	-0.924	-0.045	0.429	-0.902	0.027	-0.072	0.126	0.041	0.068	-0.018	0.078	0.148	0.004	0.076
0.193	0.535	-0.991	-0.041	0.425	-0.904	-0.202	-0.229	0.043	0.175	0.142	-0.083	0.060	0.217	0.063	0.112
0.193	0.535	-0.991	-0.037	0.417	-0.908	-0.467	-0.142	-0.067	0.171	0.150	-0.079	0.060	0.216	0.063	0.167
0.186	0.489	-0.991	-0.029	0.405	-0.914	-0.646	-0.352	-0.099	0.155	0.115	-0.074	0.052	0.169	0.062	0.207
0.290	0.446	-0.979	-0.023	0.394	-0.919	-0.619	-0.195	-0.187	0.253	0.084	-0.057	0.156	0.126	0.051	0.211
0.274	0.396	-1.015	-0.018	0.385	-0.923	-0.480	-0.146	-0.249	0.232	0.042	-0.088	0.140	0.075	0.086	0.204
0.240	0.350	-1.027	-0.014	0.378	-0.926	-0.403	-0.075	-0.235	0.193	0.004	-0.097	0.105	0.029	0.098	0.204
0.182	0.288	-1.027	-0.005	0.372	-0.928	-0.271	-0.406	-0.147	0.126	-0.053	-0.095	0.046	0.034	0.098	0.176
0.213	0.253	-1.019	0.003	0.369	-0.929	-0.169	-0.348	-0.122	0.149	-0.084	-0.085	0.076	0.069	0.089	0.160
0.174	0.280	-0.995	0.016	0.367	-0.930	-0.082	-0.623	-0.061	0.098	-0.055	-0.061	0.037	0.042	0.065	0.149
0.247	0.300	-0.975	0.022	0.365	-0.931	-0.120	-0.238	-0.102	0.165	-0.034	-0.040	0.110	0.022	0.045	0.140
0.240	0.280	-0.972	0.026	0.363	-0.931	-0.064	-0.168	-0.024	0.154	-0.051	-0.036	0.102	0.041	0.042	0.130
0.197	0.315	-0.952	0.029	0.363	-0.931	0.017	-0.135	-0.047	0.108	-0.017	-0.016	0.059	0.006	0.022	0.125
0.217	0.288	-0.936	0.031	0.363	-0.931	0.001	-0.079	-0.033	0.125	-0.044	-0.000	0.078	0.033	0.006	0.111
0.178	0.334	-0.948	0.028	0.364	-0.931	0.049	0.215	-0.080	0.089	0.002	-0.012	0.039	0.013	0.018	0.094
0.182	0.361	-0.964	0.026	0.366	-0.930	0.102	0.162	-0.049	0.095	0.027	-0.028	0.043	0.040	0.034	0.078
0.140	0.323	-0.975	0.022	0.368	-0.930	0.126	0.268	-0.053	0.057	-0.014	-0.041	0.001	0.001	0.046	0.069
0.101	0.350	-0.944	0.018	0.370	-0.929	0.095	0.242	-0.063	0.023	0.012	-0.010	0.038	0.028	0.014	0.043
0.143	0.342	-0.944	0.011	0.371	-0.928	0.100	0.467	-0.097	0.073	0.002	-0.010	0.004	0.020	0.014	0.019
0.009	0.354	-0.956	0.006	0.372	-0.928	0.041	0.261	-0.095	-0.058	0.013	-0.022	0.131	0.032	0.026	-0.004
0.047	0.361	-0.916	0.001	0.373	-0.928	0.059	0.358	-0.150	-0.014	0.020	0.017	0.092	0.039	0.013	-0.019
-0.003	0.357	-0.960	0.002	0.372	-0.928	-0.030	-0.008	-0.093	-0.065	0.017	-0.027	0.142	0.035	0.030	-0.049
-0.022	0.388	-1.015	0.000	0.370	-0.929	-0.105	0.117	-0.087	-0.082	0.049	-0.081	0.161	0.066	0.086	-0.046
-0.037	0.357	-0.964	-0.000	0.368	-0.930	-0.111	0.045	-0.062	-0.097	0.021	-0.029	0.176	0.034	0.034	-0.054
0.013	0.404	-0.979	0.004	0.367	-0.930	-0.088	-0.194	-0.073	-0.052	0.069	-0.044	0.126	0.080	0.050	-0.049
0.009	0.388	-0.916	0.005	0.366	-0.930	-0.019	-0.006	-0.100	-0.056	0.054	0.019	0.129	0.064	0.013	-0.046
0.036	0.357	-0.948	0.006	0.364	-0.931	-0.135	-0.016	-0.085	-0.030	0.025	-0.012	0.102	0.033	0.019	-0.035
0.009	0.350	-0.983	0.006	0.361	-0.932	-0.119	0.066	-0.154	-0.057	0.020	-0.046	0.129	0.025	0.055	-0.034
0.043	0.319	-0.936	0.009	0.359	-0.933	-0.122	-0.111	-0.154	-0.026	-0.009	0.002	0.094	0.006	0.007	-0.028
0.036	0.315	-0.979	0.018	0.356	-0.934	-0.169	-0.403	-0.133	-0.042	-0.009	-0.041	0.101	0.010	0.051	-0.037
0.036	0.315	-0.979	0.021	0.353	-0.935	-0.107	-0.133	-0.155	-0.046	-0.007	-0.040	0.101	0.010	0.051	-0.045
0.001	0.300	-0.952	0.021	0.350	-0.936	-0.164	0.059	-0.154	-0.080	-0.019	-0.011	0.135	0.026	0.023	-0.049
-0.003	0.323	-0.956	0.027	0.347	-0.937	-0.155	-0.282	-0.101	-0.090	0.007	-0.014	0.139	0.003	0.027	-0.055
0.036	0.296	-0.960	0.031	0.345	-0.938	-0.130	-0.203	-0.036	-0.056	-0.017	-0.017	0.100	0.030	0.031	-0.050
0.040	0.284	-0.940	0.035	0.343	-0.939	-0.070	-0.194	0.012	-0.055	-0.027	0.003	0.096	0.042	0.012	-0.048
0.090	0.315	-0.948	0.035	0.343	-0.939	-0.002	-0.008	-0.054	-0.006	0.004	-0.005	0.046	0.011	0.020	-0.043
0.028	0.342	-0.952	0.039	0.344	-0.938	0.053	-0.159	-0.035	-0.071	0.030	-0.009	0.107	0.016	0.024	-0.035
0.036	0.319	-0.983	0.045	0.345	-0.938	0.043	-0.364	-0.013	-0.070	0.006	-0.041	0.099	0.008	0.056	-0.025
0.097	0.300	-0.952	0.050	0.344	-0.937	-0.005	-0.252	-0.007	-0.013	-0.013	-0.010	0.038	0.028	0.024	-0.032
0.109	0.323	-0.936	0.050	0.345	-0.937	0.029	0.045	-0.036	-0.001	0.010	0.005	0.026	0.005	0.008	-0.021
0.074	0.315	-0.948	0.057	0.345	-0.937	0.025	-0.346	-0.023	-0.042	0.002	-0.007	0.060	0.012	0.020	-0.014
0.113	0.284	-0.940	0.060	0.344	-0.937	-0.039	-0.177	-0.044	-0.007	-0.028	0.001	0.022	0.043	0.013	-0.022
0.109	0.265	-0.924	0.063	0.344	-0.937	-0.021	-0.084	-0.073	-0.013	-0.047	0.016	0.025	0.063	0.003	-0.024
0.074	0.303	-0.940	0.066	0.342	-0.937	-0.071	-0.129	-0.090	-0.050	-0.006	0.001	0.060	0.025	0.013	-0.018
0.117	0.269	-0.928	0.068	0.340	-0.938	-0.077	-0.121	-0.055	-0.010	-0.040	0.013	0.017	0.059	0.001	-0.017
0.132	0.288	-0.916	0.070	0.340	-0.938	-0.020	-0.020	-0.068	0.004	-0.020	0.025	0.001	0.040	0.010	-0.028
0.124	0.307	-0.940	0.071	0.337	-0.939	-0.121	-0.031	-0.045	-0.004	0.002	0.002	0.009	0.021	0.014	-0.021
0.051	0.288	-0.956	0.075	0.336	-0.939	-0.078	-0.237	-0.027	-0.082	-0.016	-0.014	0.081	0.041	0.030	-0.019
0.120	0.296	-0.940	0.074	0.334	-0.940	-0.098	0.077	-0.085	-0.012	-0.006	0.003	0.012	0.033	0.014	-0.027
0.151	0.276	-0.889	0.078	0.333	-0.940	-0.014	-0.150	-0.064	0.016	-0.025	0.054	0.019	0.053	0.037	-0.030
0.090	0.292	-0.928	0.077	0.332	-0.940	-0.055	0.061	-0.067	-0.045	-0.008	0.015	0.042	0.038	0.003	-0.026
0.120	0.288	-0.940	0.081	0.331	-0.940	-0.023	-0.161	-0.025	-0.017	-0.011	0.003	0.011	0.042	0.015	-0.025
0.078	0.284	-0.952	0.084	0.331	-0.940	-0.031	-0.160	-0.003	-0.062	-0.014	-0.009	0.053	0.046	0.027	-0.027
0.143	0.276	-0.924	0.083	0.330	-0.940	-0.024	0.057	-0.017	0.004	-0.021	0.019	0.013	0.054	0.001	-0.024
0.128	0.288	-0.940	0.083	0.329	-0.941	-0.049	-0.034	0.015	-0.012	-0.009	0.004	0.001	0.043	0.015	-0.026
0.101	0.284	-0.948	0.085	0.329	-0.940	0.033	-0.065	-0.024	-0.040	-0.013	-0.005	0.028	0.047	0.023	-0.024
0.128	0.288	-0.901	0.085	0.330	-0.940	0.020	-0.014	-0.007	-0.014	-0.009	0.042	0.000	0.043	0.025	-0.033
0.090	0.300	-0.956	0.083	0.329	-0.941	-0.005	0.123	-0.017	-0.050	0.002	-0.013	0.038	0.032	0.030	-0.028
0.090	0.300	-0.956	0.088	0.329	-0.940	-0.009	-0.246	0.014	-0.055	0.003	-0.013	0.037	0.032	0.031	-0.026
0.159	0.288	-0.932	0.087	0.329	-0.940	-0.016	0.037	-0.002	0.015	-0.009	0.011	0.033	0.044	0.007	-0.024
0.132	0.280	-0.916	0.090	0.330	-0.940	0.062	-0.129	-0.004	-0.015	-0.017	0.026	0.006	0.052	0.009	-0.019
0.132	0.280	-0.928	0.089	0.330	-0.940	0.021	0.064	-0.018	-0.014	-0.017	0.014	0.007	0.052	0.002	-0.013
0.132	0.269	-0.924	0.090	0.330	-0.940	-0.001	-0.058	-0.019	-0.015	-0.029	0.018	0.008	0.064	0.002	-0.014
0.140	0.300	-0.924	0.093	0.329	-0.940	-0.020	-0.122	-0.005	-0.010	0.003	0.018	0.016	0.033	0.002	-0.017
0.170	0.276	-0.897	0.090	0.329	-0.940	-0.021	0.188	-0.022	0.024	-0.020	0.046	0.047	0.056	0.029	-0.012
0.117	0.292	-0.916	0.092	0.330	-0.940	0.048	-0.105	0.002	-0.032	-0.005	0.026	0.006	0.041	0.010	-0.020
0.163	0.284	-0.916	0.090	0.331	-0.939	0.070	0.099	-0.023	0.016	-0.014	0.025	0.041	0.049	0.010	-0.014
0.093	0.296	-0.920	0.092	0.331	-0.939	0.000	-0.103	0.026	-0.056	-0.003	0.021	0.028	0.037	0.006	-0.022
0.174	0.303	-0.905	0.088	0.332	-0.939	0.089	0.213	-0.036	0.029	0.004	0.037	0.054	0.030	0.022	-0.024
0.120	0.292	-0.897	0.085	0.334	-0.939	0.079	0.193	-0.036	-0.022	-0.009	0.044	0.001	0.041	0.030	-0.021
0.101	0.272	-0.928	0.090	0.336	-0.938	0.119	-0.245	0.005	-0.046	-0.031	0.012	0.018	0.061	0.001	-0.023
0.174	0.292	-0.909	0.085	0.338	-0.937	0.112	0.293	-0.029	0.032	-0.013	0.031	0.056	0.041	0.020	-0.031
0.063	0.292	-0.964	0.087	0.341	-0.936	0.160	-0.149	0.046	-0.082	-0.016	-0.025	0.055	0.041	0.035	-0.028
0.117	0.296	-0.932	0.085	0.344	-0.935	0.171	0.121	0.020	-0.026	-0.015	0.005	0.001	0.038	0.003	-0.028
0.117	0.303	-0.936	0.084	0.347	-0.934	0.187	0.040	0.012	-0.025	-0.011	0.000	0.001	0.030	0.006	-0.035
0.090	0.330	-0.948	0.084	0.350	-0.933	0.158	-0.004	0.033	-0.052	0.013	-0.013	0.027	0.003	0.017	-0.031
0.120	0.292	-0.936	0.083	0.354	-0.932	0.225	0.080	-0.001	-0.020	-0.029	-0.003	0.003	0.042	0.005	-0.038
0.090	0.338	-0.940	0.086	0.356	-0.930	0.111	-0.182	0.040	-0.054	0.015	-0.008	0.027	0.004	0.009	-0.031
0.074	0.323	-0.952	0.087	0.358	-0.930	0.122	-0.081	0.030	-0.070	-0.003	-0.020	0.043	0.011	0.020	-0.027
0.167	0.311	-0.905	0.089	0.362	-0.928	0.194	-0.125	0.024	0.020	-0.018	0.025	0.050	0.024	0.027	-0.031
0.117	0.319	-0.948	0.090	0.365	-0.927	0.146	-0.052	0.019	-0.031	-0.013	-0.019	0.001	0.016	0.016	-0.030
0.113	0.315	-0.924	0.094	0.367	-0.925	0.155	-0.202	0.049	-0.039	-0.020	0.003	0.003	0.021	0.007	-0.017
0.109	0.307	-0.912	0.092	0.371	-0.924	0.190	0.098	0.003	-0.041	-0.031	0.013	0.006	0.030	0.019	-0.026
0.170	0.338	-0.893	0.095	0.373	-0.923	0.120	-0.189	0.038	0.017	-0.002	0.032	0.055	0.000	0.039	-0.032
0.120	0.342	-0.905	0.093	0.375	-0.922	0.117	0.120	-0.001	-0.031	-0.000	0.019	0.005	0.003	0.027	-0.032
0.090	0.327	-0.948	0.095	0.377	-0.921	0.117	-0.137	0.039	-0.064	-0.018	-0.025	0.026	0.013	0.016	-0.028
0.120	0.319	-0.905	0.097	0.378	-0.921	0.064	-0.076	0.022	-0.034	-0.026	0.018	0.005	0.021	0.027	-0.038
0.132	0.334	-0.912	0.097	0.380	-0.920	0.106	0.016	-0.023	-0.023	-0.013	0.009	0.016	0.007	0.019	-0.037
0.097	0.346	-0.944	0.097	0.381	-0.919	0.060	-0.009	-0.029	-0.058	-0.002	-0.023	0.019	0.004	0.013	-0.027
0.117	0.361	-0.944	0.099	0.382	-0.919	0.043	-0.054	-0.051	-0.040	0.013	-0.023	0.001	0.019	0.013	-0.019
0.143	0.346	-0.964	0.100	0.383	-0.919	0.065	-0.046	-0.047	-0.014	-0.004	-0.044	0.025	0.003	0.032	-0.002
0.143	0.323	-0.964	0.101	0.384	-0.918	0.071	-0.039	0.007	-0.015	-0.028	-0.044	0.024	0.021	0.032	0.019
0.217	0.319	-0.944	0.099	0.386	-0.917	0.167	0.121	0.007	0.060	-0.035	-0.026	0.097	0.025	0.013	0.039
0.201	0.296	-0.952	0.095	0.393	-0.914	0.372	0.155	0.114	0.048	-0.064	-0.036	0.080	0.049	0.021	0.039
0.209	0.315	-0.956	0.088	0.402	-0.911	0.487	0.311	0.245	0.063	-0.054	-0.043	0.087	0.030	0.025	0.029
0.151	0.361	-0.877	0.080	0.416	-0.906	0.738	0.323	0.342	0.014	-0.022	0.030	0.028	0.016	0.055	0.005
0.101	0.412	-0.830	0.071	0.430	-0.900	0.748	0.342	0.310	-0.028	0.015	0.072	0.024	0.066	0.103	-0.011
0.086	0.454	-0.830	0.065	0.440	-0.895	0.544	0.219	0.262	-0.037	0.047	0.067	0.041	0.108	0.103	-0.032
0.097	0.493	-0.873	0.056	0.448	-0.892	0.403	0.443	0.148	-0.016	0.078	0.021	0.030	0.147	0.060	-0.029
0.067	0.520	-0.916	0.054	0.451	-0.891	0.138	0.046	0.066	-0.046	0.103	-0.024	0.062	0.174	0.016	-0.013
0.109	0.516	-0.956	0.052	0.450	-0.892	-0.049	0.112	0.006	-0.002	0.100	-0.063	0.021	0.170	0.023	0.004
0.124	0.497	-0.940	0.052	0.448	-0.893	-0.099	0.062	-0.056	0.014	0.082	-0.046	0.005	0.151	0.008	0.023
0.117	0.477	-0.972	0.055	0.444	-0.894	-0.199	-0.109	-0.075	0.004	0.067	-0.076	0.013	0.132	0.040	0.052
0.174	0.454	-0.952	0.056	0.440	-0.896	-0.213	0.003	-0.157	0.060	0.047	-0.054	0.046	0.109	0.020	0.070
0.224	0.450	-0.936	0.062	0.435	-0.898	-0.276	-0.167	-0.210	0.104	0.049	-0.036	0.096	0.105	0.005	0.085
0.217	0.470	-0.979	0.067	0.428	-0.901	-0.402	-0.158	-0.230	0.091	0.076	-0.077	0.089	0.124	0.049	0.108
0.232	0.435	-0.944	0.074	0.420	-0.905	-0.391	-0.191	-0.304	0.100	0.048	-0.038	0.105	0.089	0.014	0.126
0.282	0.439	-0.944	0.080	0.412	-0.908	-0.430	-0.140	-0.361	0.144	0.060	-0.035	0.156	0.092	0.014	0.137
0.293	0.396	-0.975	0.084	0.406	-0.910	-0.301	-0.073	-0.346	0.151	0.024	-0.064	0.168	0.049	0.046	0.132
0.305	0.357	-0.983	0.092	0.401	-0.911	-0.210	-0.287	-0.239	0.154	-0.010	-0.070	0.180	0.009	0.054	0.137
0.220	0.319	-0.975	0.094	0.398	-0.913	-0.151	0.024	-0.178	0.068	-0.045	-0.061	0.096	0.030	0.047	0.114
0.297	0.323	-0.916	0.097	0.397	-0.913	-0.018	-0.100	-0.070	0.142	-0.041	-0.002	0.173	0.027	0.012	0.099
0.182	0.300	-0.948	0.102	0.396	-0.912	-0.041	-0.313	0.051	0.021	-0.063	-0.034	0.059	0.051	0.020	0.079
0.255	0.288	-0.897	0.100	0.397	-0.912	0.079	0.142	0.049	0.096	-0.076	0.018	0.133	0.062	0.031	0.076
0.228	0.357	-0.932	0.102	0.400	-0.911	0.140	-0.110	0.019	0.067	-0.009	-0.019	0.106	0.007	0.005	0.047
0.220	0.396	-0.940	0.099	0.401	-0.911	0.065	0.204	-0.053	0.062	0.029	-0.027	0.099	0.046	0.013	0.055
0.132	0.361	-0.952	0.101	0.402	-0.910	0.064	-0.076	-0.051	-0.029	-0.007	-0.040	0.011	0.011	0.025	0.043
0.240	0.373	-0.905	0.099	0.401	-0.911	-0.034	0.186	-0.091	0.081	0.006	0.008	0.118	0.022	0.022	0.036
0.178	0.357	-0.920	0.098	0.400	-0.911	-0.053	0.055	-0.083	0.020	-0.008	-0.007	0.057	0.007	0.006	0.021
0.201	0.365	-0.897	0.094	0.397	-0.913	-0.131	0.298	-0.101	0.047	0.002	0.019	0.079	0.015	0.030	0.017
0.132	0.365	-0.948	0.093	0.394	-0.914	-0.143	0.075	-0.035	-0.021	0.005	-0.031	0.010	0.015	0.022	-0.003
0.113	0.396	-0.924	0.092	0.391	-0.916	-0.155	0.056	-0.015	-0.040	0.039	-0.006	0.010	0.046	0.002	-0.001
0.132	0.361	-0.901	0.095	0.389	-0.917	-0.141	-0.116	-0.010	-0.023	0.007	0.018	0.009	0.012	0.025	-0.017
0.182	0.419	-0.936	0.094	0.385	-0.918	-0.170	0.097	-0.062	0.028	0.068	-0.016	0.058	0.070	0.010	-0.020
0.097	0.388	-0.940	0.095	0.382	-0.919	-0.203	-0.050	-0.072	-0.058	0.041	-0.018	0.028	0.040	0.015	-0.019
0.132	0.365	-0.920	0.097	0.377	-0.921	-0.225	-0.069	-0.086	-0.026	0.022	0.003	0.006	0.017	0.005	-0.012
0.155	0.300	-0.853	0.097	0.373	-0.923	-0.190	0.034	-0.108	-0.003	-0.040	0.071	0.029	0.048	0.072	-0.032
0.178	0.330	-0.889	0.098	0.370	-0.924	-0.174	0.050	-0.120	0.020	-0.006	0.037	0.051	0.016	0.037	-0.039
0.078	0.338	-0.948	0.100	0.366	-0.925	-0.192	-0.112	-0.111	-0.083	0.006	-0.020	0.049	0.008	0.023	-0.036
0.078	0.334	-0.924	0.105	0.362	-0.926	-0.212	-0.232	-0.089	-0.088	0.006	0.004	0.050	0.012	0.001	-0.037
0.167	0.307	-0.905	0.108	0.358	-0.928	-0.206	-0.109	-0.066	-0.002	-0.017	0.025	0.038	0.039	0.020	-0.038
0.143	0.327	-0.909	0.105	0.355	-0.929	-0.113	0.206	-0.098	-0.022	0.005	0.023	0.014	0.019	0.016	-0.038
0.182	0.315	-0.889	0.107	0.353	-0.930	-0.123	-0.060	-0.039	0.015	-0.004	0.043	0.051	0.030	0.036	-0.024
0.093	0.303	-0.928	0.109	0.350	-0.930	-0.140	-0.142	-0.010	-0.076	-0.013	0.004	0.038	0.042	0.004	-0.027
0.178	0.300	-0.881	0.108	0.349	-0.931	-0.059	0.092	-0.052	0.010	-0.016	0.052	0.046	0.045	0.043	-0.023
0.155	0.319	-0.897	0.109	0.349	-0.931	0.003	-0.034	-0.038	-0.014	0.004	0.036	0.023	0.026	0.028	-0.034
0.159	0.323	-0.936	0.108	0.348	-0.931	-0.044	0.072	-0.021	-0.010	0.009	-0.003	0.026	0.021	0.012	-0.023
0.120	0.296	-0.901	0.108	0.348	-0.931	0.017	0.003	-0.001	-0.048	-0.019	0.033	0.013	0.048	0.023	-0.025
0.159	0.315	-0.916	0.111	0.348	-0.931	0.006	-0.133	0.021	-0.012	0.001	0.017	0.025	0.028	0.008	-0.023
0.143	0.307	-0.944	0.111	0.347	-0.931	-0.047	-0.003	0.009	-0.027	-0.006	-0.011	0.009	0.035	0.020	-0.023
0.167	0.296	-0.897	0.107	0.347	-0.932	-0.039	0.209	0.039	-0.000	-0.017	0.037	0.032	0.046	0.027	-0.013
0.186	0.307	-0.865	0.109	0.347	-0.932	0.002	-0.111	0.046	0.017	-0.005	0.069	0.051	0.034	0.059	-0.009
0.178	0.330	-0.885	0.107	0.347	-0.932	0.017	0.091	0.002	0.011	0.017	0.049	0.043	0.011	0.039	-0.020
0.186	0.303	-0.885	0.102	0.346	-0.933	-0.026	0.312	0.023	0.024	-0.009	0.050	0.050	0.037	0.039	-0.012
0.090	0.288	-0.901	0.104	0.346	-0.933	-0.048	-0.148	0.075	-0.074	-0.024	0.034	0.046	0.052	0.023	-0.025
0.220	0.296	-0.849	0.097	0.346	-0.933	0.003	0.360	0.011	0.063	-0.016	0.086	0.084	0.044	0.074	-0.032
0.086	0.280	-0.909	0.095	0.346	-0.933	0.026	0.130	0.042	-0.069	-0.032	0.027	0.051	0.059	0.015	-0.037
0.128	0.280	-0.881	0.093	0.346	-0.934	0.008	0.092	0.055	-0.025	-0.032	0.055	0.009	0.059	0.043	-0.029
0.147	0.311	-0.873	0.088	0.346	-0.934	0.011	0.257	0.058	-0.001	-0.001	0.063	0.010	0.028	0.051	-0.040
0.120	0.288	-0.897	0.085	0.348	-0.934	0.061	0.092	0.094	-0.025	-0.026	0.039	0.017	0.050	0.027	-0.031
0.132	0.269	-0.889	0.083	0.348	-0.934	0.033	0.119	0.117	-0.011	-0.046	0.047	0.006	0.070	0.035	-0.029
0.120	0.280	-0.897	0.081	0.349	-0.934	0.053	0.047	0.131	-0.021	-0.035	0.039	0.018	0.058	0.027	-0.038
0.124	0.315	-0.877	0.076	0.351	-0.933	0.092	0.255	0.091	-0.011	-0.002	0.059	0.014	0.023	0.046	-0.038
0.074	0.292	-0.905	0.076	0.354	-0.932	0.129	-0.056	0.128	-0.062	-0.028	0.030	0.064	0.046	0.019	-0.038
0.109	0.315	-0.901	0.072	0.355	-0.932	0.085	0.145	0.117	-0.024	-0.006	0.034	0.030	0.022	0.023	-0.038
0.120	0.284	-0.873	0.071	0.357	-0.931	0.118	0.031	0.141	-0.011	-0.040	0.061	0.018	0.053	0.051	-0.042
0.105	0.292	-0.901	0.066	0.360	-0.931	0.119	0.227	0.117	-0.021	-0.034	0.033	0.034	0.045	0.023	-0.030
0.086	0.307	-0.901	0.067	0.362	-0.930	0.144	-0.076	0.145	-0.041	-0.021	0.031	0.053	0.030	0.023	-0.032
0.128	0.315	-0.881	0.060	0.365	-0.929	0.152	0.350	0.105	0.009	-0.017	0.050	0.011	0.022	0.043	-0.025
0.078	0.307	-0.909	0.057	0.367	-0.928	0.110	0.085	0.128	-0.039	-0.026	0.022	0.061	0.029	0.015	-0.027
0.136	0.319	-0.889	0.055	0.370	-0.927	0.139	0.107	0.105	0.021	-0.017	0.041	0.004	0.018	0.035	-0.020
0.078	0.319	-0.905	0.051	0.372	-0.927	0.133	0.122	0.142	-0.033	-0.020	0.025	0.062	0.017	0.019	-0.022
0.101	0.303	-0.909	0.051	0.375	-0.926	0.110	-0.038	0.159	-0.010	-0.037	0.020	0.039	0.033	0.015	-0.022
0.090	0.319	-0.916	0.045	0.378	-0.925	0.165	0.269	0.120	-0.016	-0.025	0.011	0.050	0.017	0.007	-0.029
0.067	0.319	-0.893	0.042	0.381	-0.924	0.182	0.138	0.120	-0.035	-0.028	0.033	0.073	0.017	0.031	-0.033
0.074	0.327	-0.920	0.043	0.383	-0.923	0.143	-0.092	0.126	-0.028	-0.023	0.005	0.065	0.009	0.004	-0.024
0.043	0.311	-0.909	0.041	0.387	-0.921	0.170	0.059	0.124	-0.057	-0.042	0.015	0.096	0.024	0.016	-0.026
0.128	0.327	-0.916	0.037	0.389	-0.920	0.155	0.159	0.107	0.031	-0.029	0.007	0.012	0.009	0.008	-0.024
0.074	0.319	-0.897	0.035	0.391	-0.920	0.108	0.066	0.108	-0.021	-0.039	0.026	0.065	0.016	0.028	-0.029
0.047	0.342	-0.944	0.033	0.394	-0.918	0.157	0.074	0.070	-0.046	-0.018	-0.023	0.092	0.008	0.019	-0.020
0.032	0.319	-0.940	0.034	0.396	-0.918	0.099	-0.083	0.062	-0.062	-0.043	-0.020	0.108	0.016	0.015	-0.037
0.063	0.311	-0.960	0.030	0.396	-0.918	0.048	0.207	0.040	-0.028	-0.051	-0.039	0.077	0.023	0.035	-0.031
0.009	0.311	-0.972	0.030	0.396	-0.918	0.014	-0.007	0.051	-0.081	-0.051	-0.051	0.131	0.023	0.047	-0.016
0.067	0.342	-0.991	0.031	0.396	-0.918	0.016	-0.050	0.020	-0.024	-0.020	-0.071	0.074	0.008	0.067	0.007
0.101	0.342	-0.999	0.029	0.397	-0.918	0.025	0.108	0.015	0.012	-0.021	-0.079	0.039	0.008	0.075	0.021
0.128	0.330	-1.003	0.026	0.398	-0.917	0.086	0.148	0.032	0.042	-0.034	-0.083	0.012	0.003	0.079	0.039
0.124	0.300	-0.975	0.021	0.402	-0.916	0.210	0.252	0.092	0.043	-0.068	-0.057	0.016	0.034	0.051	0.037
0.078	0.307	-0.987	0.013	0.409	-0.912	0.431	0.384	0.176	0.005	-0.068	-0.072	0.062	0.026	0.063	0.010
0.040	0.369	-0.952	0.003	0.419	-0.908	0.567	0.451	0.277	-0.023	-0.016	-0.041	0.101	0.036	0.028	-0.017
-0.041	0.408	-0.897	0.001	0.431	-0.902	0.642	-0.106	0.343	-0.103	0.011	0.008	0.181	0.075	0.027	-0.043
-0.003	0.450	-0.861	-0.002	0.444	-0.896	0.707	0.045	0.341	-0.060	0.041	0.038	0.143	0.118	0.063	-0.049
-0.010	0.481	-0.869	-0.004	0.455	-0.891	0.620	-0.076	0.310	-0.067	0.060	0.024	0.150	0.149	0.055	-0.042
0.055	0.493	-0.881	-0.005	0.463	-0.886	0.478	-0.021	0.252	0.001	0.063	0.008	0.085	0.161	0.043	-0.019
0.067	0.500	-0.916	-0.009	0.468	-0.883	0.283	0.139	0.138	0.016	0.066	-0.030	0.073	0.169	0.007	-0.000
0.059	0.508	-0.920	-0.008	0.472	-0.882	0.192	-0.095	0.056	0.007	0.071	-0.036	0.081	0.177	0.004	0.036
0.074	0.512	-0.920	-0.004	0.474	-0.881	0.123	-0.206	0.009	0.018	0.072	-0.037	0.065	0.181	0.004	0.056
0.167	0.481	-0.912	-0.004	0.475	-0.880	0.066	0.070	-0.036	0.111	0.040	-0.030	0.027	0.150	0.011	0.072
0.143	0.497	-0.952	0.001	0.473	-0.881	-0.133	-0.237	-0.061	0.082	0.058	-0.068	0.004	0.166	0.028	0.100
0.151	0.485	-0.956	0.004	0.470	-0.883	-0.149	-0.102	-0.128	0.087	0.049	-0.070	0.012	0.155	0.032	0.122
0.209	0.481	-0.983	0.015	0.467	-0.884	-0.191	-0.450	-0.177	0.134	0.049	-0.096	0.070	0.151	0.059	0.134
0.193	0.470	-0.999	0.022	0.463	-0.886	-0.193	-0.329	-0.161	0.111	0.041	-0.110	0.055	0.140	0.074	0.148
0.243	0.439	-0.991	0.031	0.460	-0.887	-0.127	-0.367	-0.180	0.152	0.012	-0.101	0.105	0.110	0.066	0.157
0.263	0.423	-0.940	0.039	0.459	-0.888	-0.092	-0.337	-0.134	0.164	-0.001	-0.050	0.125	0.095	0.015	0.153
0.240	0.431	-0.952	0.043	0.459	-0.887	0.050	-0.120	-0.131	0.137	0.006	-0.062	0.102	0.102	0.026	0.145
0.240	0.450	-0.936	0.049	0.461	-0.886	0.099	-0.243	-0.108	0.131	0.024	-0.047	0.103	0.122	0.011	0.130
0.197	0.412	-0.972	0.056	0.462	-0.885	0.100	-0.364	0.007	0.082	-0.017	-0.084	0.062	0.083	0.046	0.122
0.197	0.412	-0.972	0.064	0.463	-0.884	0.068	-0.456	0.061	0.074	-0.018	-0.085	0.062	0.084	0.046	0.111
0.267	0.431	-0.877	0.065	0.464	-0.884	0.032	-0.068	0.009	0.141	0.001	0.010	0.132	0.104	0.049	0.106
0.232	0.435	-0.877	0.064	0.465	-0.883	0.056	0.100	-0.042	0.107	0.004	0.009	0.098	0.108	0.049	0.092
0.232	0.466	-0.916	0.064	0.464	-0.884	-0.032	0.133	-0.115	0.108	0.036	-0.030	0.098	0.140	0.010	0.092
0.151	0.470	-0.912	0.065	0.462	-0.885	-0.109	0.005	-0.147	0.025	0.042	-0.024	0.017	0.144	0.014	0.071
0.232	0.458	-0.885	0.062	0.460	-0.886	-0.101	0.347	-0.253	0.109	0.032	0.005	0.098	0.133	0.042	0.052
0.113	0.477	-0.975	0.061	0.455	-0.888	-0.240	0.162	-0.232	-0.009	0.056	-0.084	0.022	0.153	0.049	0.033
0.101	0.466	-0.956	0.061	0.449	-0.891	-0.307	0.129	-0.223	-0.021	0.050	-0.061	0.034	0.142	0.028	0.032
0.136	0.423	-0.901	0.063	0.444	-0.894	-0.256	0.014	-0.224	0.012	0.012	-0.004	0.001	0.099	0.027	0.011
0.151	0.412	-0.909	0.060	0.439	-0.897	-0.286	0.276	-0.181	0.030	0.006	-0.009	0.016	0.088	0.020	0.003
0.117	0.442	-0.901	0.061	0.434	-0.899	-0.244	0.046	-0.164	-0.005	0.042	0.001	0.019	0.119	0.028	-0.001
0.086	0.419	-0.936	0.059	0.428	-0.902	-0.317	0.133	-0.103	-0.035	0.024	-0.031	0.050	0.097	0.007	-0.008
0.086	0.419	-0.940	0.061	0.423	-0.904	-0.289	-0.050	-0.082	-0.037	0.030	-0.033	0.050	0.097	0.011	-0.025
0.097	0.431	-0.920	0.061	0.419	-0.906	-0.196	0.069	-0.120	-0.025	0.045	-0.011	0.038	0.109	0.009	-0.017
0.074	0.442	-0.897	0.067	0.415	-0.908	-0.260	-0.297	-0.053	-0.054	0.061	0.014	0.062	0.121	0.032	-0.037
0.174	0.431	-0.885	0.064	0.411	-0.910	-0.225	0.227	-0.137	0.049	0.054	0.028	0.039	0.109	0.044	-0.043
0.013	0.423	-0.869	0.069	0.406	-0.911	-0.248	-0.214	-0.115	-0.118	0.051	0.046	0.123	0.101	0.060	-0.051
0.078	0.354	-0.912	0.072	0.401	-0.913	-0.269	-0.145	-0.126	-0.056	-0.013	0.004	0.057	0.032	0.017	-0.046
0.086	0.357	-0.893	0.078	0.395	-0.915	-0.292	-0.222	-0.185	-0.053	-0.003	0.026	0.050	0.036	0.037	-0.064
0.113	0.373	-0.909	0.080	0.388	-0.918	-0.377	-0.053	-0.187	-0.029	0.019	0.013	0.022	0.051	0.021	-0.044
0.093	0.315	-0.905	0.084	0.380	-0.921	-0.412	-0.103	-0.196	-0.051	-0.030	0.020	0.042	0.006	0.025	-0.047
0.120	0.342	-0.920	0.086	0.371	-0.925	-0.428	0.006	-0.239	-0.026	0.005	0.007	0.014	0.021	0.010	-0.037
0.074	0.307	-0.936	0.089	0.363	-0.928	-0.418	-0.072	-0.215	-0.075	-0.021	-0.006	0.061	0.013	0.006	-0.035
0.159	0.319	-0.893	0.090	0.355	-0.930	-0.409	-0.004	-0.222	0.008	-0.002	0.041	0.025	0.001	0.038	-0.033
0.128	0.311	-0.944	0.092	0.348	-0.933	-0.365	0.004	-0.209	-0.024	-0.002	-0.008	0.006	0.008	0.014	-0.041
0.097	0.315	-0.948	0.091	0.340	-0.936	-0.396	0.117	-0.221	-0.054	0.010	-0.009	0.037	0.004	0.017	-0.032
0.093	0.319	-0.924	0.099	0.332	-0.938	-0.392	-0.352	-0.150	-0.066	0.021	0.016	0.041	0.000	0.007	-0.036
0.140	0.288	-0.940	0.103	0.326	-0.940	-0.322	-0.197	-0.115	-0.024	-0.003	0.002	0.006	0.030	0.009	-0.039
0.140	0.288	-0.940	0.104	0.320	-0.942	-0.310	0.004	-0.125	-0.024	0.003	0.004	0.006	0.030	0.009	-0.028
0.136	0.261	-0.928	0.106	0.313	-0.944	-0.346	-0.043	-0.141	-0.030	-0.017	0.018	0.003	0.057	0.003	-0.029
0.174	0.272	-0.936	0.105	0.308	-0.946	-0.252	0.092	-0.127	0.009	-0.000	0.012	0.042	0.046	0.005	-0.025
0.097	0.253	-0.948	0.114	0.303	-0.946	-0.201	-0.427	-0.070	-0.076	-0.015	0.000	0.035	0.065	0.016	-0.018
0.182	0.253	-0.928	0.116	0.298	-0.948	-0.280	-0.065	-0.097	0.007	-0.010	0.021	0.050	0.065	0.003	-0.013
0.197	0.269	-0.912	0.117	0.294	-0.949	-0.177	-0.006	-0.102	0.022	0.009	0.038	0.065	0.049	0.019	-0.022
0.178	0.249	-0.924	0.117	0.291	-0.950	-0.160	0.023	-0.102	0.002	-0.006	0.027	0.046	0.068	0.007	-0.005
0.140	0.245	-0.952	0.121	0.286	-0.951	-0.256	-0.177	-0.119	-0.040	-0.005	0.001	0.008	0.072	0.020	-0.011
0.197	0.269	-0.948	0.122	0.281	-0.952	-0.232	-0.015	-0.119	0.016	0.023	0.006	0.066	0.048	0.016	-0.008
0.155	0.238	-0.940	0.126	0.276	-0.953	-0.228	-0.138	-0.135	-0.030	-0.003	0.015	0.024	0.079	0.008	-0.010
0.232	0.238	-0.893	0.123	0.273	-0.954	-0.153	0.255	-0.211	0.051	0.001	0.063	0.101	0.079	0.040	-0.008
0.163	0.203	-0.948	0.122	0.269	-0.955	-0.181	0.070	-0.149	-0.018	-0.030	0.009	0.032	0.113	0.015	-0.019
0.151	0.234	-0.968	0.124	0.264	-0.956	-0.215	-0.076	-0.118	-0.032	0.005	-0.009	0.021	0.082	0.035	-0.017
0.155	0.211	-0.916	0.125	0.262	-0.957	-0.094	0.003	-0.103	-0.029	-0.016	0.042	0.024	0.105	0.017	-0.028
0.167	0.207	-0.936	0.126	0.260	-0.957	-0.088	-0.009	-0.083	-0.018	-0.018	0.023	0.036	0.108	0.003	-0.030
0.163	0.214	-0.936	0.125	0.259	-0.958	-0.042	0.052	-0.060	-0.021	-0.009	0.023	0.032	0.100	0.003	-0.032
0.159	0.203	-0.920	0.123	0.258	-0.958	-0.023	0.150	-0.082	-0.023	-0.019	0.040	0.029	0.112	0.013	-0.033
0.151	0.218	-0.956	0.127	0.257	-0.958	-0.056	-0.187	-0.043	-0.034	-0.003	0.004	0.021	0.096	0.022	-0.035
0.143	0.195	-0.928	0.124	0.257	-0.958	0.013	0.146	-0.057	-0.040	-0.026	0.032	0.013	0.119	0.006	-0.028
0.167	0.199	-0.905	0.127	0.257	-0.958	0.048	-0.099	-0.061	-0.019	-0.022	0.055	0.037	0.115	0.030	-0.026
0.205	0.226	-0.920	0.122	0.257	-0.959	0.015	0.270	-0.066	0.024	0.005	0.040	0.075	0.088	0.014	-0.021
0.163	0.211	-0.936	0.118	0.259	-0.959	0.072	0.207	-0.017	-0.014	-0.012	0.024	0.033	0.103	0.001	-0.019
0.178	0.191	-0.924	0.120	0.261	-0.958	0.118	-0.082	0.025	-0.001	-0.033	0.035	0.048	0.122	0.011	-0.021
0.147	0.226	-0.932	0.119	0.263	-0.958	0.095	0.035	0.028	-0.031	-0.000	0.027	0.017	0.087	0.003	-0.027
0.143	0.218	-0.928	0.119	0.266	-0.957	0.159	-0.018	0.016	-0.035	-0.011	0.030	0.013	0.095	0.007	-0.022
0.167	0.230	-0.920	0.118	0.269	-0.956	0.199	0.090	-0.010	-0.010	-0.003	0.037	0.036	0.083	0.015	-0.019
0.193	0.257	-0.924	0.118	0.271	-0.955	0.095	0.019	0.028	0.017	0.022	0.032	0.063	0.055	0.012	-0.012
0.186	0.222	-0.920	0.114	0.274	-0.955	0.170	0.191	-0.013	0.012	-0.016	0.036	0.056	0.090	0.016	-0.011
0.186	0.222	-0.920	0.114	0.277	-0.954	0.148	0.036	0.008	0.013	-0.018	0.035	0.056	0.090	0.016	-0.012
0.136	0.249	-0.944	0.112	0.279	-0.954	0.092	0.107	0.008	-0.035	0.007	0.011	0.006	0.063	0.007	-0.023
0.143	0.253	-0.944	0.110	0.281	-0.953	0.149	0.097	-0.001	-0.026	0.008	0.010	0.013	0.058	0.007	-0.024
0.117	0.245	-0.948	0.111	0.284	-0.952	0.135	-0.069	-0.008	-0.054	-0.002	0.006	0.014	0.066	0.010	-0.025
0.174	0.261	-0.924	0.109	0.286	-0.952	0.111	0.170	-0.027	0.007	0.011	0.029	0.044	0.050	0.014	-0.022
0.167	0.269	-0.936	0.106	0.289	-0.952	0.153	0.140	-0.057	0.001	0.016	0.016	0.036	0.042	0.002	-0.018
0.140	0.245	-0.944	0.104	0.289	-0.952	0.034	0.161	-0.049	-0.023	-0.007	0.009	0.009	0.065	0.006	-0.009
0.163	0.265	-0.932	0.102	0.288	-0.952	-0.021	0.140	-0.067	0.002	0.013	0.021	0.032	0.046	0.006	-0.015
0.163	0.265	-0.916	0.099	0.288	-0.953	-0.025	0.160	-0.065	0.004	0.014	0.037	0.032	0.045	0.022	-0.014
0.132	0.249	-0.924	0.098	0.286	-0.953	-0.065	0.095	-0.047	-0.025	-0.000	0.030	0.001	0.061	0.014	-0.016
0.155	0.234	-0.948	0.095	0.286	-0.954	-0.003	0.172	-0.051	0.001	-0.016	0.007	0.024	0.076	0.009	-0.023
0.120	0.245	-0.948	0.092	0.286	-0.954	0.028	0.151	0.002	-0.031	-0.004	0.007	0.011	0.064	0.009	-0.025
0.109	0.249	-0.940	0.092	0.287	-0.953	0.043	0.020	0.002	-0.042	-0.001	0.015	0.023	0.060	0.001	-0.013
0.140	0.261	-0.932	0.091	0.288	-0.953	0.050	0.062	-0.022	-0.010	0.010	0.023	0.008	0.048	0.007	-0.015
0.182	0.249	-0.960	0.092	0.289	-0.953	0.079	-0.026	0.006	0.031	-0.003	-0.005	0.049	0.059	0.021	-0.010
0.140	0.253	-0.944	0.091	0.291	-0.952	0.094	0.034	0.005	-0.011	-0.001	0.010	0.007	0.055	0.005	-0.010
0.147	0.230	-0.936	0.086	0.294	-0.952	0.135	0.264	-0.001	0.002	-0.026	0.018	0.015	0.078	0.003	-0.009
0.105	0.249	-0.924	0.087	0.297	-0.951	0.177	-0.045	0.011	-0.041	-0.010	0.028	0.028	0.058	0.015	-0.017
0.143	0.261	-0.928	0.087	0.300	-0.950	0.162	0.050	-0.024	-0.002	-0.002	0.024	0.010	0.046	0.011	-0.016
0.136	0.269	-0.940	0.084	0.302	-0.949	0.143	0.140	0.004	-0.007	0.004	0.011	0.002	0.039	0.002	-0.018
0.147	0.265	-0.916	0.082	0.304	-0.949	0.112	0.135	-0.009	0.007	-0.002	0.034	0.013	0.042	0.022	-0.015
0.124	0.272	-0.944	0.081	0.305	-0.949	0.053	0.043	0.013	-0.016	0.004	0.007	0.010	0.034	0.006	-0.018
0.113	0.257	-0.924	0.079	0.307	-0.948	0.086	0.120	0.013	-0.025	-0.013	0.026	0.022	0.049	0.013	-0.023
0.124	0.249	-0.897	0.076	0.309	-0.948	0.120	0.147	-0.023	-0.011	-0.022	0.053	0.010	0.056	0.041	-0.024
0.109	0.272	-0.924	0.074	0.311	-0.948	0.106	0.129	0.003	-0.024	-0.001	0.025	0.025	0.033	0.013	-0.033
0.124	0.261	-0.936	0.073	0.313	-0.947	0.102	0.031	0.023	-0.008	-0.015	0.013	0.010	0.044	0.001	-0.032
0.074	0.269	-0.916	0.072	0.315	-0.946	0.120	0.087	0.014	-0.057	-0.009	0.032	0.060	0.036	0.020	-0.031
0.117	0.276	-0.905	0.070	0.317	-0.946	0.107	0.089	0.044	-0.013	-0.003	0.043	0.019	0.027	0.032	-0.036
0.117	0.276	-0.905	0.066	0.318	-0.946	0.067	0.191	0.025	-0.009	-0.005	0.043	0.020	0.026	0.033	-0.040
0.078	0.272	-0.905	0.065	0.320	-0.945	0.090	0.054	0.011	-0.047	-0.010	0.043	0.059	0.029	0.033	-0.033
0.109	0.300	-0.893	0.064	0.322	-0.945	0.117	0.086	0.004	-0.015	0.015	0.054	0.028	0.000	0.045	-0.036
0.105	0.292	-0.920	0.062	0.325	-0.944	0.151	0.075	0.006	-0.017	0.004	0.026	0.032	0.007	0.018	-0.037
0.078	0.280	-0.936	0.060	0.327	-0.943	0.137	0.115	0.016	-0.042	-0.010	0.010	0.059	0.017	0.003	-0.028
0.093	0.276	-0.928	0.060	0.329	-0.942	0.091	0.022	0.030	-0.026	-0.015	0.017	0.044	0.019	0.011	-0.030
0.117	0.276	-0.909	0.056	0.331	-0.942	0.109	0.193	0.012	0.000	-0.017	0.037	0.021	0.018	0.031	-0.029
0.070	0.257	-0.940	0.051	0.333	-0.942	0.122	0.246	0.011	-0.042	-0.039	0.005	0.067	0.036	0.000	-0.024
0.067	0.253	-0.995	0.047	0.334	-0.941	0.059	0.220	0.004	-0.041	-0.043	-0.051	0.071	0.039	0.055	-0.017
0.059	0.269	-1.023	0.043	0.335	-0.941	0.088	0.196	0.042	-0.045	-0.029	-0.078	0.078	0.022	0.083	0.006
0.086	0.245	-0.999	0.040	0.337	-0.941	0.106	0.179	0.038	-0.015	-0.054	-0.055	0.051	0.044	0.059	0.029
0.170	0.265	-1.039	0.032	0.340	-0.940	0.202	0.394	0.067	0.077	-0.039	-0.095	0.034	0.024	0.099	0.037
0.143	0.265	-1.007	0.023	0.345	-0.938	0.248	0.508	0.086	0.060	-0.043	-0.065	0.008	0.024	0.068	0.028
0.090	0.280	-0.960	0.015	0.349	-0.937	0.210	0.388	0.083	0.013	-0.031	-0.019	0.045	0.008	0.021	0.007
0.020	0.284	-0.889	0.010	0.354	-0.935	0.296	0.263	0.053	-0.051	-0.033	0.050	0.114	0.004	0.050	-0.040
-0.014	0.307	-0.865	0.005	0.360	-0.933	0.319	0.253	0.059	-0.080	-0.016	0.072	0.147	0.020	0.074	-0.067
-0.072	0.346	-0.912	0.003	0.366	-0.931	0.313	0.033	0.129	-0.136	0.017	0.022	0.204	0.058	0.026	-0.075
0.001	0.346	-0.909	-0.002	0.372	-0.928	0.318	0.198	0.104	-0.059	0.011	0.024	0.131	0.059	0.031	-0.060
0.043	0.381	-0.909	-0.003	0.376	-0.926	0.258	0.011	0.101	-0.016	0.041	0.022	0.088	0.094	0.031	-0.028
0.078	0.392	-0.920	-0.004	0.380	-0.925	0.206	0.065	0.017	0.020	0.049	0.008	0.053	0.106	0.019	0.019
0.113	0.396	-0.964	-0.002	0.383	-0.924	0.166	-0.060	-0.030	0.053	0.050	-0.036	0.018	0.110	0.024	0.057
0.143	0.369	-1.011	0.001	0.384	-0.923	0.053	-0.120	-0.036	0.081	0.022	-0.084	0.012	0.083	0.071	0.089
0.167	0.373	-1.042	0.007	0.383	-0.924	-0.030	-0.278	-0.037	0.098	0.026	-0.115	0.035	0.088	0.102	0.130
0.178	0.396	-1.058	0.016	0.380	-0.925	-0.169	-0.435	-0.096	0.100	0.053	-0.129	0.046	0.111	0.118	0.165
0.293	0.431	-1.027	0.025	0.377	-0.926	-0.159	-0.333	-0.186	0.208	0.090	-0.097	0.160	0.146	0.085	0.190
0.301	0.404	-1.058	0.032	0.375	-0.927	-0.134	-0.284	-0.256	0.207	0.066	-0.127	0.167	0.119	0.116	0.206
0.305	0.365	-1.054	0.041	0.372	-0.927	-0.106	-0.351	-0.218	0.202	0.030	-0.123	0.170	0.081	0.112	0.220
0.313	0.303	-1.007	0.050	0.371	-0.927	-0.070	-0.379	-0.143	0.201	-0.031	-0.075	0.177	0.020	0.064	0.199
0.313	0.303	-1.007	0.053	0.369	-0.928	-0.080	-0.034	-0.124	0.199	-0.029	-0.074	0.177	0.020	0.064	0.180
0.228	0.307	-0.987	0.061	0.368	-0.928	-0.033	-0.386	-0.041	0.106	-0.024	-0.055	0.091	0.025	0.044	0.149
0.274	0.292	-0.936	0.062	0.366	-0.929	-0.087	-0.046	-0.053	0.150	-0.037	-0.003	0.136	0.010	0.008	0.128
0.205	0.311	-0.928	0.065	0.364	-0.929	-0.079	-0.114	0.006	0.079	-0.016	0.006	0.067	0.030	0.016	0.097
0.251	0.311	-0.920	0.067	0.364	-0.929	-0.021	-0.059	-0.010	0.123	-0.016	0.014	0.112	0.030	0.024	0.102
0.178	0.330	-0.960	0.073	0.363	-0.929	-0.026	-0.329	0.007	0.044	0.004	-0.026	0.038	0.049	0.015	0.072
0.278	0.350	-0.944	0.065	0.361	-0.930	-0.126	0.488	-0.040	0.152	0.026	-0.009	0.137	0.069	0.001	0.073
0.105	0.338	-0.968	0.067	0.357	-0.932	-0.190	-0.103	-0.016	-0.024	0.018	-0.031	0.036	0.058	0.023	0.050
0.209	0.276	-0.932	0.063	0.355	-0.933	-0.083	0.222	-0.006	0.084	-0.042	0.006	0.067	0.004	0.013	0.049
0.101	0.307	-0.999	0.065	0.352	-0.934	-0.147	-0.099	0.040	-0.025	-0.009	-0.060	0.041	0.027	0.054	0.014
0.167	0.257	-0.940	0.060	0.352	-0.934	-0.003	0.258	0.023	0.045	-0.059	-0.001	0.024	0.024	0.005	0.025
0.074	0.253	-0.983	0.066	0.350	-0.934	-0.077	-0.351	0.112	-0.053	-0.061	-0.044	0.068	0.028	0.039	0.007
0.174	0.253	-0.932	0.063	0.351	-0.934	0.030	0.154	0.091	0.050	-0.061	0.007	0.032	0.028	0.012	0.010
0.113	0.292	-0.936	0.064	0.350	-0.935	-0.055	-0.040	0.045	-0.012	-0.022	0.004	0.029	0.011	0.009	-0.016
0.128	0.330	-0.960	0.058	0.347	-0.936	-0.121	0.317	0.017	0.009	0.019	-0.018	0.014	0.050	0.015	-0.018
0.024	0.373	-0.940	0.059	0.345	-0.937	-0.150	-0.100	0.056	-0.096	0.065	0.002	0.117	0.092	0.005	-0.038
0.067	0.346	-0.956	0.058	0.343	-0.938	-0.106	0.062	0.035	-0.053	0.039	-0.013	0.075	0.065	0.011	-0.038
0.047	0.354	-0.968	0.059	0.340	-0.939	-0.146	-0.056	0.019	-0.073	0.050	-0.024	0.094	0.072	0.023	-0.053
0.113	0.350	-0.936	0.063	0.337	-0.939	-0.145	-0.232	-0.003	-0.012	0.049	0.009	0.028	0.069	0.008	-0.037
0.067	0.319	-0.940	0.068	0.334	-0.940	-0.199	-0.239	-0.072	-0.063	0.022	0.006	0.075	0.038	0.004	-0.037
0.128	0.269	-0.920	0.067	0.329	-0.942	-0.204	0.114	-0.100	-0.000	-0.025	0.027	0.013	0.013	0.024	-0.039
0.101	0.234	-0.897	0.069	0.324	-0.944	-0.296	-0.105	-0.021	-0.029	-0.053	0.053	0.040	0.048	0.048	-0.047
0.059	0.261	-0.952	0.070	0.318	-0.946	-0.291	-0.031	-0.056	-0.073	-0.021	-0.001	0.082	0.021	0.007	-0.045
0.082	0.315	-0.932	0.074	0.313	-0.947	-0.271	-0.206	-0.060	-0.054	0.039	0.021	0.059	0.033	0.012	-0.052
0.093	0.261	-0.940	0.076	0.307	-0.949	-0.277	-0.081	-0.078	-0.044	-0.010	0.014	0.047	0.021	0.004	-0.057
0.097	0.238	-0.940	0.079	0.302	-0.950	-0.284	-0.118	-0.061	-0.043	-0.028	0.016	0.043	0.044	0.004	-0.051
0.078	0.257	-0.924	0.081	0.297	-0.951	-0.235	-0.068	-0.045	-0.064	-0.004	0.033	0.062	0.025	0.020	-0.047
0.113	0.253	-0.944	0.084	0.294	-0.952	-0.150	-0.180	-0.004	-0.033	-0.005	0.014	0.027	0.029	0.000	-0.035
0.113	0.253	-0.944	0.085	0.292	-0.953	-0.109	-0.065	0.022	-0.034	-0.003	0.014	0.027	0.029	0.000	-0.027
0.163	0.245	-0.948	0.085	0.290	-0.953	-0.084	0.026	-0.028	0.016	-0.009	0.011	0.023	0.037	0.004	-0.018
0.143	0.234	-0.972	0.088	0.289	-0.953	-0.032	-0.146	0.013	-0.006	-0.019	-0.013	0.004	0.049	0.027	-0.010
0.124	0.257	-0.956	0.090	0.289	-0.953	-0.016	-0.122	0.043	-0.028	0.004	0.003	0.015	0.026	0.012	-0.006
0.167	0.257	-0.936	0.091	0.289	-0.953	0.025	-0.014	-0.001	0.014	0.004	0.022	0.028	0.026	0.008	-0.005
0.147	0.249	-0.924	0.095	0.290	-0.952	0.012	-0.204	0.045	-0.009	-0.004	0.034	0.008	0.034	0.020	-0.009
0.190	0.257	-0.912	0.094	0.290	-0.953	0.004	0.080	-0.015	0.034	0.003	0.046	0.051	0.026	0.031	-0.005
0.140	0.261	-0.940	0.095	0.290	-0.952	0.040	-0.059	-0.017	-0.017	0.007	0.018	0.001	0.023	0.004	-0.012
0.159	0.284	-0.940	0.094	0.291	-0.952	0.047	0.070	-0.006	0.003	0.029	0.018	0.020	0.001	0.004	-0.008
0.124	0.249	-0.944	0.094	0.291	-0.952	0.005	-0.012	0.015	-0.032	-0.006	0.014	0.014	0.034	0.000	-0.017
0.170	0.245	-0.916	0.091	0.291	-0.952	0.007	0.166	0.017	0.017	-0.010	0.041	0.032	0.038	0.027	-0.015
0.117	0.265	-0.964	0.090	0.290	-0.953	-0.033	0.046	0.000	-0.035	0.011	-0.006	0.021	0.019	0.020	-0.026
0.147	0.265	-0.932	0.085	0.290	-0.953	-0.025	0.271	-0.042	0.000	0.011	0.027	0.010	0.019	0.012	-0.022
0.093	0.214	-0.932	0.088	0.290	-0.953	0.012	-0.133	0.021	-0.056	-0.039	0.026	0.044	0.069	0.011	-0.029
0.136	0.226	-0.948	0.085	0.289	-0.953	-0.023	0.168	-0.016	-0.011	-0.026	0.011	0.001	0.057	0.005	-0.031
0.109	0.284	-0.964	0.084	0.290	-0.953	0.029	0.066	-0.022	-0.036	0.031	-0.005	0.028	0.000	0.020	-0.036
0.101	0.257	-0.964	0.086	0.289	-0.954	-0.045	-0.086	-0.009	-0.045	0.005	-0.005	0.035	0.027	0.020	-0.028
0.105	0.253	-0.964	0.084	0.288	-0.954	-0.018	0.118	-0.030	-0.039	0.002	-0.005	0.031	0.031	0.020	-0.033
0.128	0.234	-0.944	0.085	0.288	-0.954	0.006	-0.044	-0.006	-0.017	-0.017	0.015	0.007	0.050	0.001	-0.031
0.105	0.238	-0.964	0.086	0.289	-0.953	0.042	-0.089	0.034	-0.042	-0.014	-0.006	0.030	0.046	0.021	-0.022
0.136	0.249	-0.924	0.088	0.290	-0.953	0.053	-0.120	0.030	-0.013	-0.004	0.033	0.001	0.035	0.019	-0.015
0.174	0.265	-0.889	0.085	0.292	-0.953	0.092	0.200	-0.019	0.029	0.010	0.068	0.040	0.019	0.054	-0.020
0.159	0.269	-0.924	0.084	0.293	-0.952	0.091	0.059	-0.013	0.015	0.012	0.032	0.026	0.016	0.018	-0.012
0.105	0.265	-0.932	0.086	0.295	-0.952	0.074	-0.075	0.019	-0.040	0.007	0.024	0.028	0.020	0.010	-0.013
0.155	0.253	-0.932	0.085	0.297	-0.951	0.101	0.053	0.013	0.011	-0.006	0.023	0.023	0.031	0.010	-0.018
0.128	0.284	-0.916	0.085	0.298	-0.951	0.056	-0.018	0.049	-0.016	0.023	0.039	0.004	0.001	0.026	-0.024
0.136	0.269	-0.909	0.083	0.298	-0.951	0.039	0.121	0.032	-0.006	0.007	0.047	0.004	0.017	0.034	-0.020
0.124	0.272	-0.920	0.082	0.299	-0.951	0.020	0.055	-0.009	-0.017	0.011	0.035	0.007	0.013	0.022	-0.027
0.124	0.272	-0.920	0.079	0.298	-0.951	-0.010	0.159	-0.053	-0.014	0.011	0.035	0.007	0.013	0.022	-0.025
0.101	0.253	-0.948	0.078	0.297	-0.952	-0.044	0.057	-0.047	-0.036	-0.007	0.008	0.029	0.033	0.006	-0.025
0.136	0.253	-0.912	0.077	0.296	-0.952	-0.059	0.098	-0.093	-0.001	-0.006	0.044	0.006	0.033	0.029	-0.028
0.124	0.261	-0.912	0.074	0.294	-0.953	-0.072	0.219	-0.086	-0.009	0.004	0.045	0.005	0.026	0.029	-0.031
0.093	0.265	-0.944	0.073	0.294	-0.953	-0.036	0.078	-0.078	-0.039	0.008	0.013	0.035	0.023	0.003	-0.032
0.101	0.249	-0.924	0.072	0.292	-0.954	-0.071	0.042	-0.050	-0.030	-0.005	0.034	0.027	0.038	0.017	-0.034
0.105	0.261	-0.909	0.072	0.291	-0.954	-0.059	0.050	-0.087	-0.026	0.008	0.050	0.023	0.027	0.032	-0.039
0.117	0.288	-0.920	0.070	0.289	-0.955	-0.092	0.175	-0.117	-0.012	0.037	0.039	0.011	0.000	0.020	-0.036
0.074	0.284	-0.956	0.071	0.288	-0.955	-0.043	-0.036	-0.079	-0.056	0.034	0.003	0.053	0.005	0.015	-0.031
0.120	0.253	-0.924	0.072	0.287	-0.955	-0.060	-0.036	-0.076	-0.011	0.004	0.035	0.006	0.036	0.016	-0.028
0.128	0.242	-0.916	0.070	0.285	-0.956	-0.065	0.106	-0.044	-0.002	-0.006	0.044	0.002	0.048	0.024	-0.026
0.117	0.261	-0.924	0.070	0.285	-0.956	0.010	0.048	-0.055	-0.013	0.013	0.036	0.009	0.029	0.016	-0.019
0.120	0.249	-0.940	0.069	0.285	-0.956	0.009	0.047	-0.043	-0.009	0.002	0.020	0.005	0.041	0.000	-0.023
0.109	0.257	-0.952	0.068	0.285	-0.956	-0.013	0.110	-0.092	-0.019	0.010	0.009	0.016	0.034	0.012	-0.023
0.097	0.226	-0.928	0.068	0.284	-0.956	-0.025	0.027	-0.097	-0.030	-0.021	0.032	0.027	0.065	0.012	-0.022
0.117	0.238	-0.940	0.068	0.285	-0.956	0.049	0.066	-0.083	-0.011	-0.010	0.021	0.007	0.054	0.001	-0.018
0.120	0.230	-0.928	0.069	0.286	-0.956	0.073	-0.024	-0.073	-0.008	-0.019	0.032	0.002	0.062	0.013	-0.022
0.140	0.238	-0.940	0.067	0.287	-0.956	0.078	0.126	-0.074	0.013	-0.012	0.020	0.017	0.055	0.002	-0.016
0.086	0.230	-0.952	0.066	0.290	-0.955	0.137	0.040	-0.047	-0.041	-0.022	0.007	0.036	0.063	0.010	-0.017
0.105	0.245	-0.987	0.068	0.292	-0.954	0.145	-0.053	-0.019	-0.023	-0.010	-0.029	0.017	0.048	0.045	-0.009
0.097	0.226	-0.987	0.068	0.295	-0.953	0.179	0.011	-0.026	-0.031	-0.032	-0.030	0.024	0.068	0.045	-0.005
0.143	0.214	-0.968	0.066	0.299	-0.952	0.232	0.093	-0.046	0.016	-0.048	-0.011	0.022	0.080	0.026	0.007
0.143	0.238	-0.979	0.065	0.303	-0.951	0.218	0.091	-0.034	0.017	-0.028	-0.024	0.023	0.058	0.038	0.013
0.128	0.222	-1.011	0.062	0.307	-0.950	0.225	0.173	-0.018	0.005	-0.048	-0.057	0.009	0.075	0.070	0.023
0.117	0.218	-1.019	0.060	0.312	-0.948	0.281	0.139	0.002	-0.004	-0.057	-0.066	0.002	0.080	0.078	0.022
0.132	0.226	-1.007	0.058	0.318	-0.946	0.320	0.073	0.090	0.013	-0.055	-0.056	0.014	0.073	0.067	0.025
0.113	0.257	-1.007	0.054	0.326	-0.944	0.439	0.151	0.151	-0.003	-0.032	-0.058	0.005	0.044	0.068	0.028
0.170	0.315	-0.885	0.050	0.338	-0.940	0.606	0.206	0.155	0.059	0.014	0.060	0.053	0.013	0.054	0.013
0.170	0.315	-0.885	0.044	0.350	-0.936	0.624	0.287	0.108	0.065	0.002	0.056	0.054	0.011	0.054	0.002
0.051	0.357	-0.905	0.040	0.361	-0.932	0.599	0.159	0.162	-0.051	0.034	0.032	0.066	0.052	0.034	-0.011
0.074	0.365	-0.924	0.034	0.371	-0.928	0.553	0.292	0.137	-0.021	0.031	0.009	0.043	0.059	0.015	-0.016
0.032	0.385	-0.948	0.030	0.379	-0.925	0.412	0.110	0.181	-0.060	0.043	-0.018	0.087	0.077	0.008	-0.020
0.082	0.419	-0.979	0.029	0.385	-0.922	0.310	0.008	0.106	-0.010	0.072	-0.052	0.038	0.111	0.039	-0.003
0.117	0.404	-0.928	0.030	0.388	-0.921	0.186	-0.035	0.004	0.024	0.053	-0.002	0.005	0.095	0.012	0.019
0.117	0.377	-0.944	0.033	0.391	-0.920	0.152	-0.119	-0.037	0.021	0.023	-0.019	0.005	0.068	0.004	0.049
0.186	0.385	-0.944	0.035	0.392	-0.919	0.059	-0.050	-0.071	0.089	0.030	-0.020	0.063	0.076	0.003	0.068
0.193	0.357	-0.956	0.037	0.392	-0.919	-0.008	-0.040	-0.088	0.094	0.003	-0.031	0.071	0.049	0.015	0.089
0.201	0.357	-0.964	0.040	0.389	-0.920	-0.135	-0.125	-0.069	0.099	0.005	-0.038	0.078	0.049	0.024	0.118
0.220	0.392	-1.011	0.046	0.385	-0.922	-0.222	-0.264	-0.078	0.112	0.044	-0.084	0.098	0.084	0.071	0.134
0.267	0.392	-1.011	0.050	0.380	-0.924	-0.242	-0.143	-0.089	0.154	0.049	-0.082	0.144	0.084	0.072	0.150
0.267	0.396	-1.031	0.057	0.377	-0.924	-0.161	-0.315	-0.094	0.147	0.056	-0.101	0.144	0.088	0.092	0.165
0.286	0.377	-1.015	0.063	0.375	-0.925	-0.085	-0.229	-0.161	0.160	0.039	-0.085	0.164	0.068	0.077	0.162
0.293	0.350	-1.019	0.068	0.374	-0.925	-0.024	-0.126	-0.178	0.164	0.012	-0.089	0.173	0.040	0.082	0.153
0.228	0.323	-1.027	0.077	0.373	-0.925	-0.076	-0.471	-0.084	0.088	-0.013	-0.097	0.108	0.013	0.090	0.142
0.255	0.307	-0.991	0.081	0.372	-0.925	-0.012	-0.145	-0.040	0.112	-0.028	-0.062	0.136	0.004	0.056	0.127
0.267	0.319	-0.940	0.082	0.373	-0.924	0.072	-0.026	-0.068	0.122	-0.017	-0.011	0.149	0.007	0.005	0.110
0.240	0.334	-0.975	0.087	0.375	-0.923	0.095	-0.204	-0.025	0.091	-0.003	-0.047	0.123	0.022	0.040	0.107
0.243	0.346	-0.972	0.089	0.374	-0.923	-0.010	-0.109	0.016	0.092	0.009	-0.044	0.127	0.033	0.036	0.097
0.259	0.342	-0.909	0.087	0.375	-0.923	0.045	0.173	-0.022	0.110	0.004	0.019	0.144	0.028	0.027	0.089
0.228	0.327	-0.944	0.089	0.375	-0.923	-0.003	-0.104	0.035	0.077	-0.011	-0.016	0.113	0.012	0.009	0.079
0.224	0.346	-0.940	0.083	0.373	-0.924	-0.098	0.328	-0.039	0.079	0.010	-0.011	0.110	0.031	0.005	0.068
0.197	0.323	-0.928	0.084	0.371	-0.925	-0.087	-0.021	-0.004	0.051	-0.011	0.001	0.084	0.007	0.007	0.049
0.201	0.300	-0.897	0.077	0.370	-0.926	-0.042	0.410	-0.053	0.062	-0.033	0.034	0.088	0.017	0.038	0.042
0.147	0.334	-0.901	0.072	0.370	-0.926	-0.011	0.328	-0.082	0.013	0.002	0.030	0.035	0.017	0.034	0.019
0.182	0.327	-0.916	0.071	0.368	-0.927	-0.100	0.082	0.010	0.049	-0.004	0.016	0.070	0.008	0.018	0.003
0.093	0.334	-0.924	0.068	0.365	-0.928	-0.134	0.145	-0.018	-0.037	0.006	0.009	0.018	0.015	0.009	-0.013
0.093	0.334	-0.924	0.065	0.362	-0.930	-0.167	0.190	-0.054	-0.034	0.010	0.010	0.018	0.014	0.009	-0.021
0.078	0.330	-0.972	0.065	0.358	-0.932	-0.225	0.028	-0.066	-0.049	0.010	-0.035	0.033	0.010	0.038	-0.043
0.070	0.315	-0.975	0.066	0.353	-0.933	-0.218	0.009	-0.082	-0.058	-0.001	-0.038	0.040	0.006	0.043	-0.042
0.059	0.288	-0.940	0.071	0.349	-0.934	-0.198	-0.247	-0.081	-0.074	-0.024	-0.001	0.052	0.033	0.007	-0.031
0.117	0.307	-0.909	0.078	0.345	-0.935	-0.233	-0.392	-0.028	-0.024	-0.000	0.031	0.006	0.014	0.024	-0.034
0.170	0.311	-0.924	0.080	0.341	-0.937	-0.220	-0.023	-0.096	0.028	0.008	0.017	0.060	0.011	0.008	-0.022
0.120	0.261	-0.877	0.085	0.336	-0.938	-0.215	-0.252	-0.093	-0.027	-0.038	0.065	0.010	0.061	0.055	-0.013
0.170	0.272	-0.936	0.086	0.332	-0.939	-0.198	-0.004	-0.085	0.022	-0.022	0.008	0.060	0.050	0.004	-0.013
0.136	0.257	-0.909	0.086	0.328	-0.941	-0.225	0.040	-0.004	-0.012	-0.033	0.037	0.026	0.066	0.023	-0.017
0.120	0.307	-0.932	0.090	0.325	-0.941	-0.150	-0.247	0.019	-0.032	0.020	0.014	0.011	0.017	0.000	-0.010
0.163	0.280	-0.920	0.088	0.321	-0.943	-0.196	0.134	0.027	0.013	-0.003	0.027	0.053	0.045	0.012	-0.012
0.140	0.311	-0.952	0.091	0.317	-0.944	-0.203	-0.181	0.078	-0.013	0.031	-0.004	0.030	0.014	0.020	-0.017
0.170	0.269	-0.905	0.086	0.314	-0.945	-0.174	0.261	0.023	0.022	-0.008	0.045	0.060	0.057	0.027	-0.016
0.113	0.245	-0.916	0.087	0.311	-0.946	-0.164	-0.058	0.036	-0.037	-0.028	0.034	0.002	0.081	0.015	-0.023
0.105	0.269	-0.983	0.086	0.307	-0.948	-0.219	0.044	0.057	-0.043	-0.001	-0.031	0.006	0.059	0.052	-0.025
0.120	0.245	-0.920	0.086	0.303	-0.949	-0.175	-0.014	0.086	-0.028	-0.020	0.033	0.010	0.083	0.011	-0.028
0.136	0.214	-0.932	0.085	0.301	-0.950	-0.128	0.005	0.111	-0.012	-0.049	0.022	0.025	0.114	0.001	-0.023
0.151	0.249	-0.912	0.084	0.299	-0.950	-0.081	0.084	0.028	0.005	-0.012	0.042	0.041	0.080	0.018	-0.024
0.128	0.242	-0.924	0.081	0.297	-0.951	-0.106	0.155	0.028	-0.015	-0.018	0.031	0.017	0.089	0.006	-0.021
0.124	0.234	-0.916	0.082	0.295	-0.952	-0.105	-0.057	0.054	-0.020	-0.024	0.040	0.013	0.097	0.013	-0.021
0.132	0.230	-0.920	0.081	0.293	-0.953	-0.089	0.030	0.080	-0.011	-0.026	0.036	0.021	0.102	0.009	-0.022
0.140	0.242	-0.909	0.081	0.292	-0.953	-0.059	-0.054	0.080	-0.004	-0.013	0.049	0.029	0.091	0.021	-0.020
0.143	0.261	-0.916	0.079	0.291	-0.953	-0.054	0.135	0.048	0.002	0.007	0.041	0.033	0.072	0.013	-0.015
0.143	0.226	-0.909	0.077	0.292	-0.953	0.021	0.100	0.099	0.005	-0.028	0.049	0.033	0.108	0.021	-0.017
0.136	0.238	-0.928	0.071	0.293	-0.954	0.044	0.248	0.092	0.002	-0.017	0.030	0.026	0.096	0.001	-0.010
0.117	0.218	-0.912	0.071	0.294	-0.953	0.063	-0.049	0.175	-0.017	-0.038	0.045	0.006	0.116	0.016	-0.014
0.151	0.249	-0.928	0.066	0.297	-0.953	0.141	0.270	0.147	0.023	-0.009	0.029	0.041	0.086	0.001	-0.016
0.105	0.218	-0.924	0.062	0.299	-0.952	0.147	0.156	0.153	-0.019	-0.043	0.032	0.005	0.118	0.004	-0.023
0.105	0.218	-0.924	0.058	0.303	-0.951	0.166	0.153	0.147	-0.016	-0.046	0.031	0.005	0.119	0.004	-0.017
0.101	0.218	-0.877	0.057	0.306	-0.950	0.189	0.039	0.129	-0.018	-0.050	0.078	0.009	0.119	0.051	-0.030
0.132	0.226	-0.901	0.050	0.309	-0.950	0.160	0.345	0.079	0.019	-0.045	0.054	0.022	0.112	0.027	-0.029
0.051	0.226	-0.948	0.047	0.311	-0.949	0.130	0.144	0.138	-0.058	-0.047	0.006	0.059	0.113	0.020	-0.037
0.101	0.276	-0.901	0.041	0.316	-0.948	0.217	0.262	0.124	-0.002	-0.001	0.052	0.009	0.063	0.027	-0.034
0.047	0.257	-0.905	0.040	0.321	-0.946	0.262	0.030	0.132	-0.055	-0.025	0.047	0.063	0.083	0.022	-0.043
0.093	0.249	-0.877	0.033	0.325	-0.945	0.264	0.320	0.064	-0.002	-0.038	0.073	0.017	0.092	0.050	-0.039
0.051	0.272	-0.920	0.030	0.330	-0.943	0.266	0.155	0.054	-0.041	-0.020	0.028	0.060	0.069	0.006	-0.040
0.051	0.284	-0.940	0.026	0.335	-0.942	0.229	0.198	0.093	-0.037	-0.012	0.007	0.060	0.058	0.014	-0.037
0.063	0.292	-0.932	0.022	0.339	-0.941	0.216	0.183	0.104	-0.021	-0.009	0.014	0.048	0.051	0.006	-0.035
0.036	0.288	-0.912	0.019	0.342	-0.940	0.175	0.136	0.115	-0.045	-0.016	0.032	0.075	0.056	0.013	-0.034
0.070	0.292	-0.912	0.015	0.347	-0.938	0.258	0.198	0.076	-0.006	-0.017	0.031	0.041	0.052	0.013	-0.031
0.036	0.272	-0.932	0.013	0.350	-0.937	0.209	0.025	0.098	-0.040	-0.040	0.010	0.075	0.072	0.007	-0.032
0.059	0.300	-0.909	0.011	0.355	-0.935	0.241	0.123	0.072	-0.014	-0.017	0.032	0.052	0.046	0.017	-0.026
0.047	0.319	-0.920	0.009	0.359	-0.933	0.251	0.083	0.091	-0.024	-0.003	0.018	0.064	0.027	0.005	-0.023
0.063	0.307	-0.897	0.008	0.363	-0.932	0.225	0.031	0.089	-0.008	-0.019	0.041	0.049	0.039	0.029	-0.025
0.070	0.300	-0.920	0.003	0.368	-0.930	0.235	0.256	0.078	0.005	-0.031	0.016	0.041	0.047	0.005	-0.025
0.017	0.330	-0.909	0.002	0.372	-0.928	0.212	-0.001	0.103	-0.048	-0.004	0.026	0.095	0.017	0.016	-0.024
0.051	0.311	-0.905	0.001	0.376	-0.927	0.259	-0.008	0.092	-0.014	-0.028	0.028	0.060	0.037	0.020	-0.026
0.043	0.319	-0.909	-0.002	0.380	-0.925	0.232	0.128	0.092	-0.019	-0.024	0.023	0.068	0.030	0.016	-0.022
0.043	0.319	-0.893	-0.003	0.384	-0.923	0.187	0.053	0.108	-0.017	-0.027	0.037	0.068	0.030	0.032	-0.017
0.090	0.334	-0.897	-0.007	0.387	-0.922	0.206	0.166	0.095	0.033	-0.016	0.032	0.022	0.016	0.028	-0.016
0.040	0.319	-0.881	-0.009	0.392	-0.920	0.259	0.109	0.100	-0.015	-0.036	0.046	0.072	0.031	0.043	-0.007
0.047	0.334	-0.885	-0.011	0.397	-0.918	0.305	0.066	0.123	-0.005	-0.026	0.040	0.065	0.016	0.039	-0.004
0.082	0.350	-0.901	-0.015	0.402	-0.916	0.251	0.143	0.128	0.032	-0.015	0.022	0.030	0.001	0.023	-0.014
0.020	0.350	-0.944	-0.018	0.406	-0.914	0.234	0.120	0.110	-0.026	-0.019	-0.023	0.092	0.002	0.020	-0.018
0.020	0.338	-0.905	-0.020	0.410	-0.912	0.233	0.107	0.102	-0.024	-0.035	0.014	0.092	0.014	0.019	-0.025
-0.007	0.346	-0.901	-0.021	0.413	-0.910	0.178	0.019	0.072	-0.050	-0.030	0.017	0.119	0.007	0.023	-0.036
-0.007	0.346	-0.901	-0.021	0.416	-0.909	0.149	-0.018	0.027	-0.050	-0.032	0.016	0.119	0.007	0.023	-0.039
0.009	0.354	-0.897	-0.024	0.417	-0.909	0.092	0.139	0.023	-0.032	-0.026	0.019	0.104	0.000	0.026	-0.041
0.001	0.342	-0.924	-0.027	0.418	-0.908	0.087	0.179	-0.012	-0.037	-0.039	-0.009	0.112	0.012	0.002	-0.031
-0.033	0.350	-0.999	-0.028	0.420	-0.907	0.101	0.083	0.021	-0.070	-0.033	-0.085	0.147	0.005	0.077	-0.023
0.001	0.342	-1.003	-0.031	0.421	-0.906	0.096	0.128	0.049	-0.032	-0.042	-0.089	0.112	0.013	0.081	-0.007
-0.018	0.350	-1.015	-0.034	0.424	-0.905	0.161	0.062	0.165	-0.049	-0.037	-0.102	0.131	0.006	0.093	0.014
0.047	0.357	-0.983	-0.038	0.430	-0.902	0.378	0.151	0.220	0.021	-0.036	-0.074	0.066	0.001	0.062	0.027
0.074	0.369	-0.968	-0.046	0.439	-0.897	0.514	0.333	0.335	0.056	-0.033	-0.063	0.039	0.012	0.047	0.021
0.040	0.423	-0.901	-0.055	0.451	-0.891	0.668	0.289	0.377	0.030	0.010	-0.002	0.074	0.066	0.020	0.009
-0.018	0.442	-0.861	-0.061	0.461	-0.885	0.601	0.190	0.330	-0.022	0.019	0.032	0.132	0.084	0.059	-0.010
-0.060	0.466	-0.842	-0.067	0.470	-0.880	0.530	0.195	0.326	-0.058	0.033	0.046	0.174	0.107	0.078	-0.028
-0.068	0.520	-0.885	-0.074	0.477	-0.876	0.439	0.194	0.290	-0.059	0.080	-0.002	0.181	0.160	0.035	-0.040
-0.033	0.527	-0.889	-0.079	0.483	-0.872	0.353	0.186	0.259	-0.019	0.082	-0.010	0.147	0.168	0.030	-0.030
-0.057	0.524	-0.885	-0.082	0.487	-0.869	0.250	0.047	0.178	-0.040	0.074	-0.008	0.170	0.163	0.033	-0.008
-0.007	0.551	-0.897	-0.083	0.489	-0.868	0.142	-0.010	0.158	0.012	0.098	-0.022	0.120	0.190	0.021	0.021
0.005	0.551	-0.952	-0.079	0.491	-0.868	0.076	-0.265	0.121	0.019	0.097	-0.077	0.108	0.189	0.034	0.049
0.070	0.531	-0.940	-0.072	0.490	-0.869	-0.007	-0.417	0.093	0.078	0.078	-0.065	0.042	0.170	0.022	0.096
0.097	0.543	-0.972	-0.065	0.487	-0.871	-0.214	-0.366	-0.040	0.098	0.093	-0.094	0.015	0.182	0.053	0.131
0.201	0.531	-0.952	-0.057	0.481	-0.875	-0.362	-0.352	-0.134	0.193	0.088	-0.070	0.088	0.170	0.033	0.159
0.193	0.516	-0.975	-0.049	0.474	-0.879	-0.388	-0.282	-0.215	0.178	0.079	-0.089	0.080	0.155	0.057	0.180
0.197	0.493	-0.972	-0.040	0.469	-0.882	-0.273	-0.364	-0.245	0.172	0.060	-0.082	0.084	0.132	0.053	0.187
0.220	0.462	-0.964	-0.029	0.468	-0.883	-0.077	-0.399	-0.247	0.185	0.030	-0.073	0.107	0.102	0.045	0.171
0.193	0.419	-0.952	-0.022	0.468	-0.884	-0.030	-0.226	-0.259	0.151	-0.012	-0.061	0.079	0.060	0.033	0.155
0.167	0.330	-0.932	-0.013	0.467	-0.884	-0.005	-0.418	-0.127	0.115	-0.100	-0.041	0.053	0.029	0.013	0.149
0.155	0.330	-0.968	-0.007	0.467	-0.884	-0.004	-0.269	-0.069	0.098	-0.099	-0.076	0.042	0.029	0.049	0.130
0.220	0.327	-0.924	-0.003	0.468	-0.884	0.087	-0.216	0.000	0.159	-0.104	-0.033	0.108	0.033	0.006	0.118
0.155	0.377	-0.932	0.001	0.470	-0.883	0.150	-0.217	0.045	0.090	-0.056	-0.043	0.043	0.017	0.015	0.116
0.170	0.439	-0.912	0.003	0.473	-0.881	0.153	-0.123	0.055	0.103	0.003	-0.024	0.060	0.078	0.004	0.106
0.170	0.439	-0.912	-0.001	0.475	-0.880	0.145	0.251	-0.021	0.107	0.001	-0.026	0.061	0.078	0.004	0.091
0.124	0.500	-0.916	0.000	0.477	-0.879	0.115	-0.010	-0.030	0.060	0.060	-0.031	0.016	0.139	0.001	0.083
0.151	0.470	-0.889	0.000	0.477	-0.879	-0.013	0.095	-0.098	0.088	0.030	-0.003	0.044	0.108	0.026	0.070
0.117	0.477	-0.912	-0.001	0.477	-0.879	0.002	0.139	-0.144	0.054	0.038	-0.027	0.010	0.115	0.002	0.043
0.101	0.489	-0.889	0.002	0.476	-0.880	-0.065	-0.044	-0.143	0.036	0.050	-0.003	0.006	0.126	0.026	0.044
0.036	0.446	-0.905	0.006	0.474	-0.880	-0.080	-0.129	-0.155	-0.033	0.009	-0.018	0.071	0.083	0.010	0.028
0.140	0.439	-0.897	0.003	0.472	-0.882	-0.116	0.245	-0.177	0.073	0.004	-0.009	0.033	0.075	0.018	0.021
0.051	0.439	-0.940	0.006	0.470	-0.883	-0.096	-0.106	-0.075	-0.017	0.005	-0.051	0.056	0.075	0.025	0.024
0.082	0.458	-0.924	0.006	0.469	-0.883	-0.093	0.058	-0.048	0.014	0.026	-0.035	0.025	0.094	0.009	0.036
0.101	0.470	-0.944	0.006	0.466	-0.885	-0.122	0.047	-0.059	0.033	0.040	-0.053	0.006	0.106	0.028	0.025
0.086	0.485	-0.944	0.003	0.464	-0.886	-0.141	0.213	-0.063	0.021	0.058	-0.052	0.022	0.121	0.028	0.025
0.063	0.466	-0.940	0.002	0.460	-0.888	-0.205	0.082	-0.059	-0.001	0.043	-0.046	0.046	0.102	0.024	0.010
0.063	0.454	-0.909	0.004	0.459	-0.888	-0.057	-0.007	-0.125	-0.003	0.032	-0.014	0.046	0.090	0.008	-0.006
0.017	0.454	-0.881	0.006	0.458	-0.889	-0.085	-0.061	-0.100	-0.051	0.034	0.014	0.092	0.090	0.035	-0.016
0.028	0.462	-0.909	0.006	0.456	-0.890	-0.103	0.037	-0.115	-0.040	0.043	-0.012	0.081	0.097	0.008	-0.029
0.055	0.439	-0.905	0.009	0.454	-0.891	-0.065	-0.111	-0.086	-0.016	0.021	-0.008	0.055	0.073	0.012	-0.038
0.009	0.415	-0.924	0.015	0.452	-0.892	-0.135	-0.309	-0.058	-0.068	0.001	-0.026	0.102	0.049	0.008	-0.037
0.043	0.396	-0.885	0.019	0.450	-0.893	-0.110	-0.166	-0.061	-0.037	-0.017	0.014	0.068	0.029	0.031	-0.037
0.036	0.400	-0.873	0.019	0.447	-0.894	-0.125	0.040	-0.100	-0.045	-0.010	0.027	0.076	0.033	0.042	-0.042
0.067	0.392	-0.869	0.024	0.445	-0.895	-0.100	-0.250	-0.101	-0.020	-0.016	0.032	0.046	0.024	0.046	-0.033
0.036	0.419	-0.920	0.025	0.443	-0.896	-0.153	0.013	-0.098	-0.051	0.014	-0.018	0.077	0.051	0.005	-0.033
0.082	0.404	-0.909	0.032	0.440	-0.897	-0.131	-0.341	-0.058	-0.012	0.001	-0.005	0.030	0.035	0.006	-0.031
0.055	0.396	-0.901	0.033	0.438	-0.898	-0.095	-0.057	-0.080	-0.041	-0.005	0.003	0.057	0.026	0.014	-0.031
0.055	0.423	-0.909	0.036	0.437	-0.899	-0.067	-0.109	-0.097	-0.043	0.024	-0.004	0.056	0.052	0.006	-0.027
0.059	0.404	-0.940	0.040	0.436	-0.899	-0.063	-0.183	-0.064	-0.044	0.006	-0.035	0.052	0.032	0.025	-0.027
0.070	0.412	-0.932	0.043	0.435	-0.899	-0.026	-0.132	-0.061	-0.035	0.014	-0.027	0.040	0.039	0.017	-0.015
0.093	0.408	-0.944	0.051	0.434	-0.899	-0.037	-0.421	-0.048	-0.020	0.011	-0.039	0.017	0.034	0.029	-0.004
0.147	0.385	-0.877	0.054	0.433	-0.900	-0.032	-0.066	-0.106	0.031	-0.012	0.028	0.037	0.011	0.037	-0.006
0.147	0.385	-0.877	0.057	0.434	-0.899	0.057	-0.124	-0.103	0.028	-0.012	0.027	0.038	0.010	0.037	0.004
0.086	0.415	-0.905	0.062	0.434	-0.899	0.007	-0.241	-0.066	-0.039	0.019	-0.000	0.024	0.041	0.010	0.005
0.151	0.412	-0.916	0.065	0.433	-0.899	-0.056	-0.120	-0.098	0.023	0.016	-0.012	0.042	0.036	0.003	0.008
0.128	0.404	-0.912	0.069	0.432	-0.899	-0.044	-0.139	-0.104	-0.003	0.009	-0.008	0.018	0.028	0.001	-0.003
0.174	0.369	-0.893	0.068	0.431	-0.900	-0.058	0.133	-0.165	0.044	-0.024	0.013	0.065	0.007	0.020	0.012
0.090	0.361	-0.909	0.075	0.429	-0.900	-0.096	-0.326	-0.066	-0.048	-0.030	-0.003	0.020	0.015	0.004	0.000
0.190	0.381	-0.881	0.075	0.428	-0.901	-0.037	0.048	-0.119	0.052	-0.010	0.025	0.080	0.003	0.032	0.002
0.113	0.400	-0.893	0.078	0.428	-0.901	0.013	-0.115	-0.080	-0.028	0.010	0.013	0.003	0.022	0.020	-0.001
0.151	0.400	-0.909	0.080	0.427	-0.901	-0.016	-0.067	-0.066	0.009	0.010	-0.003	0.042	0.021	0.004	-0.001
0.159	0.400	-0.912	0.079	0.427	-0.901	0.014	0.119	-0.110	0.017	0.010	-0.006	0.049	0.021	0.000	-0.004
0.093	0.385	-0.916	0.082	0.425	-0.902	-0.103	-0.080	-0.102	-0.050	-0.003	-0.010	0.016	0.005	0.004	-0.008
0.182	0.396	-0.877	0.080	0.424	-0.902	-0.048	0.152	-0.143	0.039	0.009	0.030	0.073	0.016	0.036	-0.009
0.101	0.377	-0.885	0.084	0.424	-0.902	-0.005	-0.127	-0.101	-0.045	-0.010	0.023	0.008	0.004	0.028	-0.020
0.151	0.388	-0.897	0.082	0.423	-0.902	-0.019	0.134	-0.088	0.007	0.003	0.011	0.042	0.007	0.016	-0.018
0.105	0.404	-0.901	0.082	0.423	-0.902	0.041	0.076	-0.096	-0.039	0.018	0.007	0.004	0.022	0.012	-0.024
0.113	0.392	-0.912	0.085	0.424	-0.902	0.027	-0.158	-0.034	-0.034	0.006	-0.005	0.004	0.009	0.000	-0.016
0.140	0.412	-0.916	0.085	0.423	-0.902	-0.040	0.046	-0.053	-0.007	0.026	-0.008	0.031	0.028	0.004	-0.019
0.147	0.369	-0.869	0.082	0.423	-0.903	-0.003	0.203	-0.085	0.004	-0.017	0.040	0.038	0.015	0.044	-0.020
0.132	0.369	-0.901	0.083	0.422	-0.903	-0.029	-0.041	-0.054	-0.013	-0.016	0.009	0.023	0.016	0.012	-0.011
0.097	0.392	-0.912	0.082	0.421	-0.903	-0.056	0.089	-0.094	-0.047	0.009	-0.002	0.012	0.006	0.000	-0.013
0.167	0.396	-0.893	0.083	0.420	-0.904	-0.018	0.057	-0.108	0.022	0.013	0.018	0.058	0.009	0.021	-0.008
0.143	0.388	-0.881	0.084	0.419	-0.904	-0.036	-0.024	-0.085	-0.002	0.006	0.030	0.034	0.001	0.033	-0.005
0.167	0.377	-0.901	0.086	0.418	-0.904	-0.033	-0.064	-0.070	0.020	-0.005	0.011	0.057	0.011	0.013	0.003
0.147	0.377	-0.901	0.083	0.417	-0.905	-0.067	0.193	-0.086	0.003	-0.004	0.012	0.037	0.012	0.013	-0.005
0.159	0.385	-0.877	0.086	0.416	-0.905	-0.067	-0.095	-0.059	0.012	0.005	0.037	0.048	0.005	0.037	-0.004
0.132	0.381	-0.885	0.086	0.413	-0.906	-0.109	0.023	-0.077	-0.015	0.003	0.030	0.021	0.009	0.028	-0.006
0.143	0.400	-0.897	0.086	0.412	-0.907	-0.071	0.053	-0.067	-0.003	0.024	0.020	0.032	0.010	0.017	-0.005
0.155	0.369	-0.905	0.086	0.410	-0.908	-0.073	0.049	-0.068	0.008	-0.005	0.013	0.043	0.022	0.009	-0.008
0.155	0.369	-0.905	0.084	0.409	-0.909	-0.062	0.113	-0.072	0.010	-0.004	0.014	0.042	0.023	0.008	-0.008
0.140	0.365	-0.889	0.084	0.409	-0.909	0.015	0.054	-0.048	-0.005	-0.008	0.030	0.026	0.027	0.024	-0.008
0.120	0.373	-0.909	0.082	0.408	-0.909	-0.050	0.143	-0.046	-0.023	0.000	0.011	0.006	0.020	0.004	-0.015
0.136	0.377	-0.912	0.082	0.407	-0.910	-0.064	0.038	-0.033	-0.007	0.005	0.008	0.021	0.016	0.000	-0.016
0.124	0.373	-0.885	0.081	0.406	-0.910	-0.033	0.026	-0.015	-0.018	0.002	0.037	0.009	0.021	0.027	-0.017
0.151	0.373	-0.893	0.080	0.406	-0.910	-0.012	0.097	-0.021	0.010	0.002	0.029	0.035	0.021	0.019	-0.015
0.128	0.373	-0.897	0.079	0.405	-0.911	-0.026	0.090	-0.006	-0.012	0.003	0.026	0.012	0.021	0.015	-0.015
0.128	0.396	-0.905	0.080	0.405	-0.911	-0.026	-0.028	-0.024	-0.013	0.027	0.018	0.011	0.001	0.007	-0.010
0.136	0.392	-0.905	0.079	0.404	-0.912	-0.059	0.081	-0.047	-0.004	0.024	0.019	0.018	0.003	0.007	-0.016
0.151	0.377	-0.889	0.078	0.402	-0.912	-0.069	0.118	-0.107	0.012	0.010	0.036	0.033	0.019	0.023	-0.013
0.124	0.334	-0.873	0.079	0.401	-0.913	-0.047	-0.033	-0.083	-0.016	-0.031	0.052	0.006	0.062	0.038	-0.018
0.147	0.354	-0.893	0.077	0.399	-0.913	-0.070	0.148	-0.074	0.009	-0.011	0.033	0.028	0.042	0.019	-0.020
0.097	0.334	-0.905	0.078	0.398	-0.914	-0.049	-0.017	-0.036	-0.042	-0.029	0.021	0.022	0.062	0.007	-0.022
0.132	0.357	-0.905	0.081	0.398	-0.914	-0.032	-0.148	-0.022	-0.011	-0.005	0.021	0.012	0.039	0.007	-0.014
0.147	0.361	-0.873	0.081	0.397	-0.914	-0.047	0.030	-0.041	0.005	0.000	0.053	0.027	0.036	0.038	-0.022
0.163	0.350	-0.897	0.080	0.396	-0.915	-0.040	0.059	-0.040	0.020	-0.011	0.030	0.042	0.048	0.014	-0.009
0.113	0.350	-0.893	0.081	0.395	-0.915	-0.041	-0.007	-0.032	-0.030	-0.010	0.034	0.009	0.048	0.018	-0.009
0.178	0.369	-0.873	0.079	0.395	-0.915	0.005	0.167	-0.075	0.037	0.010	0.054	0.055	0.029	0.037	-0.012
0.136	0.361	-0.885	0.077	0.395	-0.915	0.040	0.098	-0.055	-0.004	0.001	0.042	0.012	0.037	0.025	-0.013
0.113	0.354	-0.916	0.077	0.395	-0.916	-0.034	0.053	-0.022	-0.026	-0.006	0.011	0.012	0.044	0.007	-0.013
0.159	0.342	-0.877	0.075	0.394	-0.916	-0.025	0.100	-0.013	0.021	-0.017	0.051	0.033	0.056	0.032	-0.016
0.113	0.323	-0.877	0.073	0.395	-0.916	0.038	0.155	-0.020	-0.022	-0.036	0.051	0.014	0.076	0.032	-0.017
0.151	0.338	-0.877	0.070	0.395	-0.916	0.021	0.192	-0.025	0.019	-0.021	0.051	0.024	0.060	0.032	-0.017
0.117	0.357	-0.897	0.067	0.396	-0.916	0.057	0.202	-0.055	-0.012	-0.003	0.031	0.011	0.041	0.012	-0.024
0.105	0.346	-0.905	0.067	0.395	-0.916	-0.007	-0.022	-0.038	-0.025	-0.014	0.023	0.023	0.052	0.004	-0.021
0.105	0.350	-0.909	0.067	0.395	-0.916	-0.010	0.065	-0.048	-0.024	-0.010	0.019	0.025	0.047	0.001	-0.023
0.117	0.357	-0.897	0.068	0.395	-0.916	0.001	-0.062	-0.019	-0.014	-0.002	0.031	0.014	0.039	0.013	-0.020
0.132	0.346	-0.889	0.065	0.395	-0.916	0.017	0.219	-0.045	0.005	-0.014	0.039	0.000	0.049	0.021	-0.025
0.132	0.346	-0.889	0.065	0.396	-0.916	0.048	0.018	-0.021	0.005	-0.015	0.039	0.001	0.049	0.021	-0.025
0.063	0.346	-0.936	0.064	0.396	-0.916	0.002	0.058	-0.035	-0.064	-0.014	-0.008	0.071	0.048	0.027	-0.025
0.105	0.350	-0.905	0.066	0.396	-0.916	0.008	-0.070	-0.055	-0.023	-0.010	0.023	0.029	0.044	0.004	-0.024
0.109	0.350	-0.920	0.068	0.396	-0.916	0.029	-0.063	-0.069	-0.021	-0.011	0.007	0.025	0.043	0.012	-0.026
0.124	0.338	-0.924	0.065	0.396	-0.916	0.015	0.172	-0.080	-0.004	-0.022	0.003	0.010	0.055	0.016	-0.016
0.101	0.354	-0.940	0.065	0.396	-0.916	0.030	0.054	-0.091	-0.026	-0.007	-0.013	0.034	0.039	0.032	-0.002
0.120	0.338	-0.944	0.067	0.397	-0.916	0.031	-0.037	-0.079	-0.008	-0.023	-0.017	0.014	0.054	0.036	0.007
0.151	0.330	-0.972	0.064	0.397	-0.916	0.028	0.196	-0.057	0.025	-0.031	-0.044	0.017	0.061	0.064	0.015
0.124	0.323	-0.991	0.061	0.399	-0.915	0.130	0.136	-0.005	0.001	-0.041	-0.065	0.010	0.069	0.083	0.032
0.140	0.307	-0.975	0.057	0.402	-0.914	0.169	0.214	0.040	0.020	-0.059	-0.050	0.005	0.084	0.068	0.040
0.167	0.338	-0.979	0.051	0.406	-0.912	0.256	0.332	0.095	0.053	-0.033	-0.056	0.032	0.053	0.072	0.032
0.136	0.342	-0.944	0.044	0.412	-0.910	0.310	0.348	0.126	0.030	-0.034	-0.022	0.000	0.050	0.036	0.010
0.113	0.346	-0.885	0.036	0.418	-0.908	0.334	0.398	0.137	0.015	-0.036	0.034	0.024	0.046	0.024	-0.008
0.017	0.396	-0.861	0.031	0.425	-0.905	0.406	0.158	0.159	-0.077	0.007	0.055	0.120	0.004	0.047	-0.032
0.051	0.431	-0.845	0.024	0.432	-0.901	0.374	0.315	0.175	-0.035	0.034	0.067	0.085	0.039	0.063	-0.043
0.032	0.466	-0.885	0.017	0.438	-0.899	0.336	0.339	0.113	-0.048	0.063	0.025	0.105	0.074	0.024	-0.050
0.055	0.470	-0.901	0.014	0.443	-0.896	0.257	0.172	0.080	-0.021	0.062	0.007	0.082	0.079	0.008	-0.025
0.040	0.473	-0.912	0.013	0.445	-0.895	0.111	0.020	-0.013	-0.036	0.064	-0.006	0.098	0.083	0.003	0.005
0.109	0.462	-0.932	0.017	0.445	-0.896	-0.022	-0.124	-0.104	0.030	0.053	-0.026	0.029	0.072	0.023	0.040
0.170	0.431	-0.940	0.020	0.442	-0.897	-0.125	-0.096	-0.159	0.088	0.025	-0.032	0.032	0.042	0.031	0.065
0.201	0.415	-0.968	0.025	0.439	-0.898	-0.181	-0.163	-0.140	0.115	0.013	-0.058	0.063	0.027	0.058	0.103
0.182	0.388	-0.972	0.034	0.436	-0.900	-0.171	-0.389	-0.113	0.087	-0.011	-0.061	0.043	0.001	0.062	0.144
0.243	0.404	-0.995	0.041	0.433	-0.901	-0.145	-0.337	-0.122	0.141	0.007	-0.084	0.105	0.017	0.085	0.174
0.336	0.415	-1.011	0.046	0.430	-0.902	-0.136	-0.134	-0.163	0.229	0.021	-0.099	0.197	0.029	0.101	0.186
0.347	0.377	-0.999	0.053	0.429	-0.902	-0.042	-0.286	-0.147	0.234	-0.016	-0.087	0.208	0.009	0.089	0.197
0.286	0.342	-1.015	0.063	0.429	-0.901	0.060	-0.489	-0.065	0.162	-0.052	-0.103	0.147	0.043	0.105	0.195
0.270	0.338	-0.979	0.070	0.432	-0.899	0.178	-0.316	-0.010	0.140	-0.059	-0.070	0.132	0.046	0.070	0.176
0.293	0.357	-0.920	0.076	0.436	-0.897	0.246	-0.322	0.036	0.158	-0.043	-0.014	0.155	0.026	0.010	0.141
0.293	0.357	-0.920	0.075	0.440	-0.895	0.190	0.050	0.059	0.158	-0.047	-0.015	0.155	0.025	0.010	0.131
0.205	0.361	-0.928	0.078	0.442	-0.894	0.147	-0.202	0.129	0.067	-0.045	-0.025	0.066	0.020	0.018	0.109
0.270	0.442	-0.924	0.075	0.446	-0.892	0.188	0.124	0.079	0.135	0.032	-0.023	0.131	0.062	0.014	0.097
0.182	0.454	-0.905	0.078	0.448	-0.891	0.123	-0.125	0.050	0.045	0.042	-0.004	0.042	0.073	0.006	0.081
0.232	0.431	-0.901	0.075	0.447	-0.891	-0.032	0.164	0.016	0.097	0.019	-0.000	0.091	0.050	0.010	0.078
0.213	0.423	-0.885	0.072	0.446	-0.892	-0.055	0.187	-0.033	0.081	0.013	0.016	0.072	0.043	0.026	0.058
0.201	0.442	-0.873	0.070	0.447	-0.892	0.032	0.198	-0.098	0.072	0.032	0.028	0.060	0.063	0.038	0.046
0.167	0.415	-0.889	0.066	0.447	-0.892	0.035	0.321	-0.096	0.042	0.004	0.012	0.025	0.036	0.022	0.023
0.101	0.396	-0.897	0.062	0.447	-0.893	-0.019	0.207	-0.042	-0.020	-0.014	0.004	0.041	0.018	0.014	0.010
0.093	0.404	-0.905	0.062	0.446	-0.893	-0.011	0.050	-0.009	-0.027	-0.006	-0.004	0.049	0.026	0.006	-0.015
0.117	0.454	-0.909	0.057	0.447	-0.893	0.040	0.319	-0.076	0.001	0.043	-0.008	0.026	0.077	0.002	-0.031
0.024	0.458	-0.944	0.057	0.447	-0.893	-0.004	0.017	-0.092	-0.092	0.048	-0.044	0.119	0.081	0.033	-0.032
0.063	0.470	-0.912	0.058	0.445	-0.894	-0.102	0.021	-0.121	-0.054	0.061	-0.011	0.080	0.093	0.002	-0.027
0.082	0.470	-0.924	0.057	0.441	-0.896	-0.226	0.082	-0.114	-0.034	0.066	-0.021	0.061	0.094	0.014	-0.045
0.120	0.419	-0.881	0.055	0.436	-0.898	-0.220	0.195	-0.127	0.007	0.020	0.024	0.023	0.044	0.029	-0.033
0.036	0.373	-0.889	0.060	0.433	-0.899	-0.190	-0.226	-0.136	-0.082	-0.023	0.018	0.107	0.002	0.021	-0.033
0.117	0.357	-0.877	0.062	0.428	-0.901	-0.226	-0.030	-0.127	-0.003	-0.034	0.031	0.026	0.017	0.033	-0.032
0.086	0.365	-0.893	0.068	0.425	-0.902	-0.150	-0.291	-0.102	-0.040	-0.023	0.016	0.057	0.009	0.018	-0.036
0.120	0.357	-0.873	0.072	0.422	-0.904	-0.196	-0.163	-0.076	-0.009	-0.027	0.037	0.023	0.016	0.037	-0.025
0.117	0.342	-0.877	0.073	0.417	-0.906	-0.263	-0.026	-0.032	-0.013	-0.038	0.035	0.026	0.031	0.033	-0.030
0.113	0.357	-0.897	0.077	0.414	-0.907	-0.154	-0.229	-0.016	-0.021	-0.019	0.016	0.030	0.016	0.013	-0.018
0.113	0.354	-0.861	0.080	0.411	-0.908	-0.122	-0.155	0.017	-0.024	-0.021	0.052	0.030	0.019	0.049	-0.019
0.167	0.369	-0.893	0.080	0.410	-0.909	-0.089	0.021	0.064	0.031	-0.004	0.021	0.024	0.004	0.017	-0.014
0.113	0.338	-0.893	0.081	0.409	-0.909	-0.044	-0.107	0.097	-0.024	-0.034	0.021	0.030	0.035	0.017	-0.004
0.136	0.350	-0.932	0.082	0.408	-0.909	-0.055	-0.094	0.105	-0.002	-0.021	-0.018	0.006	0.023	0.023	0.004
0.170	0.357	-0.893	0.082	0.408	-0.909	-0.012	-0.046	0.143	0.033	-0.014	0.021	0.028	0.015	0.017	-0.005
0.132	0.361	-0.924	0.080	0.410	-0.909	0.111	0.070	0.067	-0.004	-0.012	-0.011	0.010	0.011	0.015	-0.004
0.113	0.346	-0.901	0.079	0.411	-0.908	0.084	0.014	0.093	-0.022	-0.029	0.012	0.029	0.026	0.008	-0.006
0.113	0.346	-0.901	0.078	0.413	-0.908	0.073	0.030	0.067	-0.021	-0.030	0.011	0.029	0.026	0.008	-0.017
0.128	0.357	-0.905	0.076	0.411	-0.908	-0.061	0.101	0.038	-0.003	-0.017	0.008	0.013	0.015	0.004	-0.018
0.101	0.381	-0.901	0.076	0.410	-0.909	-0.072	-0.004	0.050	-0.030	0.007	0.012	0.040	0.008	0.007	-0.020
0.128	0.381	-0.912	0.076	0.409	-0.909	-0.040	-0.018	0.026	-0.003	0.008	0.001	0.013	0.008	0.005	-0.024
0.090	0.350	-0.916	0.077	0.409	-0.909	-0.005	-0.045	0.028	-0.042	-0.023	-0.003	0.051	0.023	0.009	-0.025
0.074	0.365	-0.948	0.078	0.409	-0.909	0.001	-0.090	0.033	-0.059	-0.008	-0.035	0.066	0.007	0.041	-0.031
0.113	0.400	-0.936	0.078	0.411	-0.908	0.090	0.043	-0.012	-0.020	0.025	-0.024	0.027	0.027	0.029	-0.033
0.043	0.396	-0.979	0.083	0.413	-0.907	0.114	-0.297	0.047	-0.094	0.019	-0.069	0.096	0.023	0.073	-0.025
0.109	0.412	-0.968	0.086	0.414	-0.906	0.080	-0.211	0.006	-0.032	0.033	-0.058	0.031	0.039	0.061	-0.017
0.132	0.381	-0.944	0.090	0.416	-0.905	0.134	-0.198	-0.027	-0.013	0.000	-0.036	0.007	0.008	0.038	-0.018
0.140	0.396	-0.924	0.093	0.418	-0.904	0.094	-0.132	-0.012	-0.008	0.014	-0.017	0.001	0.023	0.018	-0.005
0.124	0.385	-0.932	0.097	0.420	-0.902	0.139	-0.257	0.028	-0.028	0.000	-0.027	0.014	0.011	0.026	-0.001
0.163	0.400	-0.897	0.100	0.423	-0.900	0.162	-0.149	0.012	0.008	0.013	0.007	0.025	0.026	0.009	-0.005
0.167	0.404	-0.893	0.102	0.426	-0.899	0.149	-0.101	0.003	0.010	0.014	0.010	0.029	0.030	0.013	-0.001
0.147	0.412	-0.889	0.107	0.429	-0.897	0.156	-0.237	0.002	-0.014	0.019	0.012	0.011	0.038	0.017	0.005
0.186	0.404	-0.897	0.109	0.430	-0.896	0.050	-0.149	0.006	0.022	0.010	0.003	0.050	0.030	0.009	0.005
0.186	0.412	-0.881	0.111	0.430	-0.896	0.046	-0.018	-0.073	0.021	0.018	0.018	0.050	0.038	0.025	0.003
0.186	0.412	-0.853	0.113	0.431	-0.895	0.054	-0.075	-0.093	0.018	0.017	0.045	0.051	0.037	0.053	0.004
0.174	0.377	-0.869	0.113	0.430	-0.896	-0.012	0.024	-0.081	0.006	-0.018	0.030	0.040	0.002	0.037	-0.000
0.163	0.385	-0.889	0.115	0.430	-0.895	0.017	-0.026	-0.080	-0.007	-0.010	0.010	0.028	0.010	0.018	-0.010
0.174	0.412	-0.877	0.114	0.430	-0.895	0.010	0.096	-0.097	0.006	0.017	0.022	0.040	0.038	0.030	-0.010
0.140	0.396	-0.869	0.116	0.430	-0.895	-0.011	-0.046	-0.100	-0.031	0.002	0.030	0.007	0.022	0.039	-0.017
0.186	0.400	-0.865	0.115	0.430	-0.896	0.004	0.073	-0.088	0.016	0.006	0.034	0.053	0.026	0.043	-0.011
0.128	0.412	-0.897	0.115	0.430	-0.895	0.049	0.082	-0.080	-0.042	0.017	0.002	0.004	0.038	0.012	-0.019
0.197	0.396	-0.897	0.117	0.430	-0.895	-0.027	-0.118	-0.028	0.025	0.002	0.002	0.066	0.023	0.012	-0.015
0.136	0.404	-0.869	0.117	0.430	-0.895	0.042	0.036	-0.047	-0.036	0.010	0.029	0.005	0.031	0.040	-0.022
0.163	0.392	-0.865	0.117	0.431	-0.895	0.059	0.041	-0.052	-0.010	-0.003	0.033	0.033	0.019	0.044	-0.020
0.147	0.385	-0.881	0.117	0.432	-0.894	0.044	0.037	-0.031	-0.025	-0.011	0.017	0.018	0.011	0.028	-0.034
0.147	0.385	-0.881	0.117	0.433	-0.894	0.058	0.026	-0.028	-0.025	-0.012	0.016	0.019	0.011	0.027	-0.031
0.120	0.408	-0.893	0.117	0.433	-0.894	0.038	-0.008	-0.029	-0.052	0.010	0.004	0.007	0.034	0.016	-0.032
0.143	0.408	-0.889	0.117	0.433	-0.894	-0.000	0.043	-0.040	-0.029	0.010	0.008	0.017	0.033	0.019	-0.038
0.147	0.419	-0.893	0.117	0.433	-0.894	0.010	0.032	-0.070	-0.025	0.022	0.004	0.021	0.044	0.016	-0.031
0.124	0.404	-0.873	0.119	0.430	-0.895	-0.132	-0.094	-0.093	-0.051	0.009	0.025	0.001	0.028	0.035	-0.028
0.205	0.388	-0.822	0.117	0.426	-0.897	-0.198	0.209	-0.183	0.031	-0.003	0.078	0.080	0.012	0.087	-0.026
0.147	0.385	-0.885	0.121	0.424	-0.898	-0.110	-0.079	-0.196	-0.030	-0.004	0.016	0.023	0.007	0.024	-0.021
0.159	0.377	-0.897	0.122	0.420	-0.899	-0.175	0.012	-0.212	-0.020	-0.008	0.006	0.034	0.002	0.012	-0.011
0.178	0.385	-0.897	0.121	0.415	-0.902	-0.246	0.201	-0.228	0.001	0.005	0.008	0.054	0.005	0.012	-0.009
0.174	0.373	-0.905	0.121	0.411	-0.904	-0.199	0.114	-0.230	-0.003	-0.002	0.002	0.050	0.007	0.005	0.005
0.170	0.334	-0.972	0.119	0.407	-0.906	-0.167	0.162	-0.180	-0.006	-0.037	-0.063	0.045	0.047	0.062	0.013
0.190	0.327	-0.975	0.119	0.403	-0.907	-0.190	0.079	-0.120	0.014	-0.041	-0.065	0.064	0.055	0.065	0.029
0.174	0.315	-0.972	0.118	0.401	-0.908	-0.065	0.130	-0.115	-0.000	-0.051	-0.060	0.049	0.067	0.060	0.042
0.240	0.323	-0.952	0.113	0.400	-0.909	-0.021	0.338	-0.071	0.070	-0.042	-0.039	0.114	0.060	0.041	0.037
0.220	0.342	-0.932	0.104	0.405	-0.908	0.262	0.500	0.034	0.060	-0.027	-0.021	0.094	0.042	0.021	0.019
0.159	0.323	-0.865	0.097	0.413	-0.905	0.458	0.315	0.140	0.005	-0.055	0.043	0.032	0.061	0.046	0.001
0.109	0.377	-0.834	0.088	0.423	-0.902	0.533	0.434	0.169	-0.035	-0.011	0.071	0.018	0.008	0.078	-0.031
0.086	0.408	-0.830	0.080	0.434	-0.898	0.547	0.374	0.190	-0.050	0.010	0.071	0.042	0.023	0.082	-0.049
0.059	0.442	-0.845	0.074	0.441	-0.894	0.420	0.206	0.231	-0.071	0.037	0.051	0.070	0.057	0.066	-0.043
0.093	0.489	-0.897	0.066	0.447	-0.892	0.267	0.355	0.165	-0.028	0.078	-0.002	0.035	0.102	0.015	-0.020
0.143	0.462	-0.881	0.062	0.451	-0.890	0.237	0.177	0.084	0.025	0.046	0.012	0.015	0.074	0.030	0.000
0.178	0.493	-0.889	0.060	0.452	-0.890	0.063	0.180	-0.055	0.062	0.076	0.003	0.049	0.104	0.022	0.035
0.136	0.477	-0.932	0.058	0.451	-0.891	-0.064	0.200	-0.147	0.022	0.062	-0.039	0.006	0.088	0.022	0.055
0.186	0.442	-0.972	0.060	0.446	-0.893	-0.269	0.033	-0.192	0.071	0.032	-0.076	0.056	0.052	0.062	0.073
0.182	0.427	-0.948	0.064	0.440	-0.896	-0.307	-0.105	-0.216	0.063	0.023	-0.050	0.053	0.036	0.039	0.094
0.217	0.423	-0.956	0.065	0.433	-0.899	-0.371	0.042	-0.223	0.096	0.026	-0.055	0.088	0.031	0.047	0.124
0.286	0.427	-0.948	0.068	0.425	-0.903	-0.415	-0.058	-0.122	0.163	0.038	-0.043	0.157	0.034	0.040	0.142
0.282	0.361	-1.019	0.066	0.418	-0.906	-0.393	0.164	-0.092	0.161	-0.021	-0.111	0.154	0.032	0.111	0.151
0.282	0.361	-1.019	0.070	0.411	-0.909	-0.356	-0.115	-0.088	0.157	-0.014	-0.108	0.154	0.033	0.111	0.150
0.232	0.334	-0.972	0.071	0.406	-0.911	-0.255	-0.009	-0.110	0.106	-0.036	-0.059	0.104	0.061	0.064	0.130
0.220	0.346	-0.972	0.074	0.402	-0.913	-0.169	-0.055	-0.109	0.092	-0.021	-0.057	0.092	0.051	0.064	0.115
0.186	0.354	-0.964	0.078	0.399	-0.914	-0.164	-0.198	-0.038	0.053	-0.010	-0.049	0.057	0.043	0.056	0.096
0.259	0.338	-0.901	0.080	0.397	-0.914	-0.108	-0.032	-0.060	0.125	-0.023	0.015	0.131	0.059	0.007	0.090
0.220	0.357	-0.924	0.080	0.394	-0.916	-0.144	0.039	-0.062	0.086	-0.001	-0.007	0.092	0.040	0.017	0.075
0.236	0.342	-0.901	0.078	0.392	-0.917	-0.100	0.162	-0.093	0.103	-0.014	0.017	0.108	0.056	0.006	0.067
0.151	0.323	-0.948	0.076	0.388	-0.918	-0.167	0.137	-0.047	0.021	-0.030	-0.028	0.024	0.075	0.042	0.043
0.143	0.369	-0.960	0.075	0.385	-0.920	-0.199	0.080	-0.064	0.014	0.020	-0.039	0.017	0.029	0.054	0.028
0.120	0.311	-0.916	0.076	0.380	-0.922	-0.213	-0.021	-0.013	-0.010	-0.034	0.006	0.006	0.087	0.011	0.008
0.140	0.330	-0.912	0.070	0.378	-0.923	-0.124	0.372	-0.106	0.015	-0.012	0.012	0.014	0.068	0.008	-0.006
0.120	0.330	-0.889	0.066	0.376	-0.924	-0.106	0.282	-0.156	-0.000	-0.009	0.037	0.004	0.069	0.015	-0.017
0.059	0.334	-0.968	0.066	0.372	-0.926	-0.174	0.086	-0.146	-0.061	-0.002	-0.041	0.064	0.066	0.065	-0.030
0.078	0.350	-0.956	0.064	0.369	-0.927	-0.126	0.164	-0.194	-0.041	0.016	-0.028	0.044	0.051	0.054	-0.036
0.028	0.319	-0.956	0.066	0.365	-0.929	-0.213	-0.068	-0.134	-0.093	-0.010	-0.026	0.093	0.082	0.054	-0.045
0.093	0.292	-0.960	0.069	0.362	-0.930	-0.146	-0.086	-0.077	-0.030	-0.034	-0.029	0.027	0.110	0.058	-0.040
0.063	0.276	-0.920	0.070	0.359	-0.931	-0.169	-0.091	0.010	-0.062	-0.047	0.012	0.057	0.126	0.019	-0.034
0.124	0.296	-0.877	0.068	0.356	-0.932	-0.146	0.135	-0.005	0.002	-0.025	0.056	0.005	0.107	0.024	-0.022
0.132	0.323	-0.920	0.072	0.357	-0.931	0.046	-0.228	-0.006	0.005	0.002	0.012	0.014	0.080	0.020	-0.015
0.120	0.396	-0.905	0.073	0.357	-0.931	0.016	-0.028	-0.057	-0.008	0.075	0.028	0.003	0.007	0.004	-0.015
0.143	0.377	-0.940	0.072	0.357	-0.931	0.014	0.076	0.034	0.017	0.055	-0.007	0.027	0.026	0.040	-0.012
0.055	0.311	-0.960	0.073	0.358	-0.931	0.030	-0.070	0.076	-0.073	-0.011	-0.028	0.061	0.092	0.060	-0.021
0.140	0.300	-0.901	0.077	0.358	-0.931	0.000	-0.227	0.043	0.008	-0.023	0.031	0.023	0.103	0.001	-0.015
0.101	0.319	-0.877	0.074	0.358	-0.931	0.007	0.180	-0.078	-0.028	-0.004	0.055	0.015	0.084	0.023	-0.020
0.167	0.300	-0.873	0.074	0.358	-0.931	0.018	0.029	-0.075	0.037	-0.023	0.059	0.051	0.104	0.027	-0.016
0.136	0.292	-0.893	0.074	0.357	-0.931	-0.028	0.041	-0.027	0.006	-0.030	0.039	0.020	0.112	0.007	-0.024
0.086	0.261	-0.924	0.073	0.356	-0.932	-0.032	0.082	0.007	-0.042	-0.060	0.008	0.030	0.142	0.025	-0.025
0.090	0.296	-0.909	0.073	0.357	-0.931	0.033	0.010	-0.028	-0.038	-0.026	0.024	0.027	0.107	0.009	-0.036
0.090	0.296	-0.909	0.075	0.359	-0.930	0.110	-0.088	-0.037	-0.040	-0.028	0.023	0.027	0.107	0.009	-0.038
0.090	0.323	-0.916	0.076	0.361	-0.929	0.149	-0.064	0.014	-0.042	-0.004	0.014	0.027	0.080	0.017	-0.034
0.128	0.315	-0.901	0.079	0.364	-0.928	0.168	-0.171	0.025	-0.006	-0.014	0.028	0.011	0.087	0.001	-0.031
0.120	0.311	-0.893	0.078	0.369	-0.926	0.228	0.018	0.053	-0.014	-0.022	0.034	0.003	0.091	0.006	-0.029
0.113	0.315	-0.901	0.077	0.373	-0.925	0.237	0.057	0.044	-0.020	-0.023	0.025	0.004	0.088	0.001	-0.022
0.101	0.323	-0.909	0.079	0.378	-0.922	0.300	-0.155	0.090	-0.034	-0.021	0.015	0.016	0.080	0.009	-0.026
0.136	0.311	-0.897	0.079	0.385	-0.920	0.326	-0.031	0.123	0.001	-0.038	0.024	0.018	0.092	0.003	-0.025
0.109	0.323	-0.889	0.078	0.391	-0.917	0.341	-0.006	0.155	-0.025	-0.033	0.029	0.009	0.081	0.011	-0.026
0.124	0.354	-0.881	0.077	0.399	-0.914	0.416	0.022	0.112	-0.009	-0.010	0.034	0.007	0.050	0.019	-0.020
0.105	0.354	-0.889	0.076	0.405	-0.911	0.357	-0.023	0.128	-0.028	-0.016	0.023	0.013	0.050	0.011	-0.029
0.136	0.361	-0.869	0.073	0.413	-0.908	0.413	0.128	0.101	0.006	-0.016	0.040	0.018	0.042	0.030	-0.027
0.086	0.334	-0.869	0.073	0.420	-0.905	0.382	-0.009	0.088	-0.044	-0.050	0.037	0.032	0.070	0.030	-0.027
0.113	0.361	-0.885	0.072	0.425	-0.902	0.284	0.035	0.107	-0.015	-0.029	0.019	0.005	0.043	0.014	-0.025
0.120	0.373	-0.849	0.069	0.429	-0.900	0.257	0.116	0.105	-0.005	-0.022	0.052	0.003	0.031	0.050	-0.031
0.120	0.357	-0.830	0.064	0.434	-0.898	0.270	0.193	0.116	-0.000	-0.042	0.070	0.003	0.047	0.069	-0.029
0.097	0.377	-0.838	0.061	0.439	-0.897	0.236	0.152	0.117	-0.020	-0.027	0.060	0.020	0.028	0.061	-0.028
0.086	0.400	-0.857	0.059	0.442	-0.895	0.181	0.048	0.132	-0.029	-0.007	0.039	0.032	0.005	0.042	-0.030
0.117	0.404	-0.826	0.054	0.445	-0.894	0.175	0.245	0.082	0.006	-0.006	0.069	0.001	0.001	0.073	-0.035
0.093	0.408	-0.834	0.050	0.449	-0.892	0.235	0.223	0.032	-0.013	-0.007	0.059	0.024	0.003	0.065	-0.035
0.059	0.404	-0.873	0.050	0.452	-0.890	0.171	-0.034	0.102	-0.047	-0.014	0.018	0.058	0.001	0.026	-0.037
0.070	0.423	-0.857	0.044	0.454	-0.890	0.086	0.288	0.060	-0.030	0.004	0.033	0.047	0.018	0.041	-0.038
0.063	0.423	-0.845	0.040	0.455	-0.889	0.070	0.172	0.093	-0.034	0.003	0.045	0.055	0.018	0.053	-0.040
0.082	0.415	-0.849	0.037	0.457	-0.889	0.097	0.140	0.058	-0.012	-0.007	0.040	0.036	0.010	0.048	-0.038
0.067	0.412	-0.830	0.034	0.459	-0.888	0.089	0.168	0.061	-0.024	-0.012	0.059	0.051	0.006	0.068	-0.036
0.055	0.404	-0.853	0.030	0.460	-0.888	0.067	0.178	0.080	-0.031	-0.021	0.035	0.063	0.002	0.044	-0.031
0.059	0.404	-0.865	0.026	0.460	-0.887	0.043	0.200	0.050	-0.024	-0.022	0.022	0.059	0.002	0.031	-0.029
0.070	0.404	-0.853	0.023	0.461	-0.887	0.047	0.134	0.064	-0.009	-0.023	0.034	0.047	0.002	0.043	-0.023
0.070	0.412	-0.869	0.020	0.461	-0.887	-0.002	0.180	0.047	-0.006	-0.015	0.018	0.047	0.005	0.027	-0.017
0.070	0.412	-0.869	0.019	0.461	-0.887	-0.029	0.003	0.054	-0.006	-0.015	0.018	0.047	0.005	0.027	-0.022
0.063	0.388	-0.869	0.015	0.459	-0.888	-0.055	0.252	-0.002	-0.009	-0.037	0.019	0.054	0.018	0.027	-0.024
0.005	0.385	-0.909	0.014	0.458	-0.889	-0.092	0.064	0.030	-0.065	-0.039	-0.020	0.111	0.022	0.013	-0.025
0.032	0.412	-0.905	0.013	0.454	-0.891	-0.168	0.043	0.010	-0.037	-0.009	-0.014	0.084	0.005	0.009	-0.023
0.040	0.412	-0.916	0.013	0.452	-0.892	-0.151	0.050	-0.048	-0.029	-0.006	-0.024	0.076	0.005	0.021	-0.015
0.051	0.400	-0.944	0.013	0.448	-0.894	-0.186	0.051	-0.100	-0.018	-0.014	-0.050	0.064	0.007	0.048	-0.002
0.070	0.404	-0.956	0.010	0.443	-0.896	-0.257	0.241	-0.126	0.005	-0.005	-0.060	0.044	0.004	0.060	0.008
0.043	0.357	-0.987	0.007	0.439	-0.899	-0.230	0.191	-0.125	-0.020	-0.047	-0.089	0.071	0.050	0.092	0.008
0.051	0.323	-0.987	0.002	0.435	-0.900	-0.194	0.330	-0.079	-0.008	-0.078	-0.088	0.063	0.085	0.092	0.009
0.001	0.346	-0.995	-0.002	0.434	-0.901	-0.035	0.232	0.013	-0.053	-0.054	-0.095	0.112	0.062	0.100	0.005
0.028	0.330	-0.964	-0.007	0.436	-0.900	0.147	0.274	0.049	-0.021	-0.072	-0.065	0.085	0.077	0.068	0.000
0.020	0.330	-0.979	-0.016	0.441	-0.897	0.270	0.412	0.117	-0.021	-0.076	-0.083	0.093	0.077	0.084	-0.007
0.005	0.342	-0.940	-0.019	0.448	-0.894	0.399	0.130	0.138	-0.033	-0.072	-0.047	0.108	0.066	0.044	-0.019
0.013	0.346	-0.897	-0.026	0.455	-0.890	0.442	0.304	0.143	-0.018	-0.075	-0.008	0.100	0.062	0.000	-0.035
-0.045	0.377	-0.861	-0.028	0.464	-0.885	0.503	0.037	0.182	-0.074	-0.053	0.023	0.158	0.031	0.036	-0.047
-0.060	0.415	-0.873	-0.033	0.473	-0.881	0.520	0.109	0.290	-0.084	-0.023	0.006	0.173	0.007	0.024	-0.050
-0.033	0.400	-0.865	-0.036	0.482	-0.875	0.547	0.021	0.329	-0.054	-0.048	0.009	0.146	0.008	0.032	-0.049
-0.018	0.446	-0.881	-0.040	0.491	-0.870	0.561	0.029	0.290	-0.035	-0.011	-0.012	0.131	0.037	0.016	-0.036
0.001	0.458	-0.877	-0.044	0.500	-0.865	0.533	0.112	0.251	-0.012	-0.008	-0.014	0.111	0.048	0.019	-0.013
-0.014	0.462	-0.893	-0.044	0.508	-0.861	0.436	-0.072	0.182	-0.027	-0.012	-0.034	0.126	0.052	0.003	0.001
0.036	0.489	-0.901	-0.044	0.513	-0.857	0.317	-0.099	0.172	0.023	0.010	-0.045	0.075	0.078	0.005	0.028
0.017	0.500	-0.901	-0.042	0.517	-0.855	0.237	-0.194	0.135	0.002	0.018	-0.047	0.093	0.089	0.004	0.056
0.105	0.531	-0.928	-0.038	0.518	-0.854	0.107	-0.210	0.023	0.086	0.047	-0.076	0.004	0.119	0.032	0.084
0.136	0.539	-0.948	-0.032	0.517	-0.856	-0.098	-0.329	-0.026	0.110	0.056	-0.095	0.027	0.126	0.052	0.106
0.140	0.508	-0.944	-0.025	0.514	-0.857	-0.142	-0.302	-0.076	0.108	0.028	-0.089	0.031	0.094	0.048	0.138
0.151	0.497	-0.979	-0.017	0.511	-0.859	-0.177	-0.374	-0.134	0.111	0.019	-0.123	0.043	0.082	0.084	0.147
0.205	0.493	-0.952	-0.014	0.508	-0.861	-0.141	-0.019	-0.171	0.162	0.018	-0.094	0.096	0.077	0.057	0.148
0.159	0.500	-1.011	-0.005	0.507	-0.862	-0.057	-0.422	-0.129	0.107	0.027	-0.152	0.050	0.084	0.116	0.155
0.159	0.500	-1.011	0.007	0.506	-0.862	-0.055	-0.613	-0.149	0.094	0.028	-0.152	0.050	0.083	0.116	0.152
0.224	0.470	-0.932	0.016	0.508	-0.861	0.124	-0.415	-0.097	0.151	-0.005	-0.074	0.115	0.051	0.038	0.142
0.197	0.481	-0.932	0.024	0.510	-0.860	0.132	-0.402	-0.082	0.116	0.005	-0.076	0.088	0.062	0.038	0.133
0.209	0.454	-0.905	0.029	0.513	-0.858	0.204	-0.192	-0.054	0.123	-0.026	-0.050	0.100	0.034	0.010	0.137
0.182	0.458	-0.920	0.036	0.517	-0.856	0.202	-0.375	-0.016	0.089	-0.025	-0.069	0.072	0.037	0.025	0.121
0.251	0.462	-0.881	0.038	0.520	-0.853	0.203	-0.104	0.035	0.156	-0.025	-0.031	0.141	0.041	0.015	0.113
0.174	0.500	-0.897	0.042	0.525	-0.850	0.291	-0.225	0.047	0.075	0.009	-0.050	0.063	0.079	0.001	0.097
0.182	0.531	-0.893	0.043	0.529	-0.848	0.230	-0.073	0.022	0.082	0.036	-0.049	0.070	0.110	0.003	0.096
0.136	0.524	-0.901	0.047	0.531	-0.846	0.116	-0.265	0.048	0.031	0.026	-0.059	0.024	0.102	0.005	0.077
0.209	0.524	-0.853	0.047	0.533	-0.845	0.122	0.037	-0.030	0.104	0.024	-0.013	0.097	0.101	0.042	0.065
0.155	0.500	-0.877	0.047	0.534	-0.844	0.122	0.067	-0.031	0.051	-0.001	-0.038	0.043	0.078	0.018	0.045
0.128	0.497	-0.845	0.043	0.536	-0.843	0.115	0.240	-0.033	0.027	-0.007	-0.007	0.016	0.074	0.049	0.041
0.067	0.477	-0.912	0.046	0.538	-0.842	0.117	-0.170	0.046	-0.037	-0.028	-0.076	0.046	0.054	0.018	0.026
0.117	0.466	-0.861	0.042	0.540	-0.841	0.106	0.219	0.035	0.017	-0.041	-0.025	0.005	0.042	0.033	-0.001
0.128	0.504	-0.830	0.037	0.541	-0.840	0.069	0.278	0.044	0.034	-0.004	0.006	0.017	0.080	0.064	-0.005
-0.003	0.531	-0.881	0.039	0.541	-0.840	0.019	-0.178	0.108	-0.099	0.023	-0.046	0.112	0.107	0.012	-0.004
0.093	0.582	-0.842	0.035	0.542	-0.840	0.037	0.227	0.021	0.001	0.073	-0.007	0.015	0.156	0.051	-0.015
0.074	0.558	-0.877	0.034	0.542	-0.839	0.030	0.041	0.020	-0.017	0.049	-0.043	0.033	0.132	0.015	-0.020
0.032	0.593	-0.901	0.036	0.542	-0.840	-0.013	-0.073	-0.016	-0.060	0.084	-0.066	0.075	0.166	0.009	-0.021
0.093	0.574	-0.849	0.034	0.541	-0.840	-0.073	0.148	-0.078	0.003	0.066	-0.014	0.012	0.146	0.042	-0.031
-0.007	0.570	-0.873	0.039	0.538	-0.842	-0.161	-0.266	-0.061	-0.102	0.065	-0.037	0.111	0.141	0.018	-0.042
0.032	0.531	-0.877	0.043	0.534	-0.845	-0.263	-0.142	-0.111	-0.067	0.031	-0.038	0.072	0.102	0.013	-0.035
0.047	0.473	-0.838	0.048	0.528	-0.848	-0.305	-0.271	-0.089	-0.056	-0.022	0.005	0.055	0.044	0.053	-0.051
0.113	0.458	-0.822	0.047	0.523	-0.851	-0.288	0.202	-0.157	0.011	-0.032	0.024	0.011	0.028	0.068	-0.041
0.028	0.439	-0.853	0.053	0.517	-0.854	-0.320	-0.336	-0.063	-0.080	-0.046	-0.004	0.074	0.008	0.036	-0.040
0.070	0.466	-0.853	0.053	0.512	-0.857	-0.291	0.047	-0.054	-0.037	-0.014	-0.001	0.031	0.034	0.036	-0.026
0.070	0.473	-0.849	0.060	0.508	-0.859	-0.268	-0.446	0.012	-0.044	-0.001	0.005	0.031	0.042	0.039	-0.024
0.132	0.516	-0.853	0.060	0.503	-0.862	-0.255	0.073	-0.085	0.017	0.046	0.004	0.031	0.084	0.035	-0.019
0.132	0.516	-0.853	0.060	0.500	-0.864	-0.169	0.070	-0.100	0.018	0.049	0.006	0.031	0.084	0.035	-0.018
0.055	0.454	-0.889	0.063	0.497	-0.865	-0.148	-0.151	-0.061	-0.062	-0.010	-0.028	0.046	0.022	0.001	-0.005
0.093	0.439	-0.861	0.068	0.494	-0.867	-0.181	-0.278	-0.014	-0.029	-0.023	0.001	0.007	0.006	0.026	-0.016
0.143	0.473	-0.857	0.067	0.491	-0.868	-0.153	0.132	-0.034	0.023	0.015	0.007	0.042	0.040	0.030	-0.018
0.082	0.462	-0.861	0.070	0.488	-0.870	-0.167	-0.165	-0.017	-0.041	0.006	0.004	0.019	0.028	0.026	-0.014
0.136	0.458	-0.845	0.070	0.486	-0.871	-0.153	0.024	-0.031	0.013	0.005	0.021	0.035	0.024	0.042	-0.016
0.090	0.458	-0.877	0.072	0.483	-0.873	-0.128	-0.075	-0.061	-0.035	0.007	-0.009	0.011	0.023	0.010	-0.025
0.086	0.454	-0.885	0.074	0.479	-0.875	-0.215	-0.059	-0.080	-0.041	0.007	-0.015	0.014	0.020	0.002	-0.024
0.101	0.466	-0.869	0.075	0.475	-0.877	-0.236	-0.038	-0.092	-0.028	0.023	0.003	0.001	0.031	0.017	-0.019
0.097	0.439	-0.873	0.079	0.471	-0.878	-0.198	-0.160	-0.058	-0.036	-0.000	0.001	0.003	0.004	0.013	-0.025
0.167	0.431	-0.857	0.076	0.468	-0.880	-0.179	0.252	-0.130	0.036	-0.005	0.019	0.066	0.004	0.029	-0.019
0.070	0.423	-0.889	0.080	0.465	-0.882	-0.171	-0.190	-0.091	-0.065	-0.009	-0.010	0.030	0.012	0.003	-0.017
0.128	0.431	-0.889	0.081	0.460	-0.884	-0.233	-0.022	-0.102	-0.009	0.003	-0.008	0.028	0.005	0.003	-0.015
0.117	0.439	-0.889	0.083	0.456	-0.886	-0.239	-0.035	-0.088	-0.023	0.015	-0.006	0.017	0.002	0.003	-0.021
0.124	0.415	-0.869	0.084	0.452	-0.888	-0.194	-0.003	-0.082	-0.016	-0.005	0.016	0.025	0.021	0.017	-0.023
0.136	0.442	-0.881	0.083	0.449	-0.890	-0.157	0.115	-0.094	-0.004	0.025	0.006	0.036	0.006	0.005	-0.020
0.070	0.415	-0.893	0.085	0.447	-0.891	-0.132	-0.053	-0.106	-0.072	0.001	-0.004	0.029	0.022	0.007	-0.025
0.155	0.396	-0.885	0.085	0.445	-0.892	-0.086	0.054	-0.086	0.012	-0.017	0.004	0.056	0.041	0.001	-0.025
0.082	0.412	-0.924	0.086	0.443	-0.892	-0.096	-0.061	-0.087	-0.063	0.001	-0.034	0.017	0.026	0.039	-0.039
0.132	0.415	-0.877	0.086	0.441	-0.893	-0.097	0.062	-0.066	-0.013	0.007	0.014	0.034	0.022	0.009	-0.021
0.051	0.388	-0.924	0.088	0.439	-0.894	-0.081	-0.113	-0.030	-0.096	-0.019	-0.033	0.047	0.050	0.039	-0.029
0.190	0.404	-0.865	0.091	0.438	-0.894	-0.051	-0.087	-0.058	0.040	-0.002	0.027	0.091	0.034	0.020	-0.028
0.117	0.377	-0.877	0.087	0.437	-0.895	-0.042	0.223	-0.078	-0.030	-0.028	0.016	0.019	0.061	0.008	-0.033
0.101	0.412	-0.905	0.091	0.436	-0.895	-0.080	-0.167	-0.012	-0.049	0.008	-0.012	0.004	0.027	0.020	-0.016
0.097	0.381	-0.920	0.090	0.435	-0.896	-0.048	0.044	-0.042	-0.053	-0.021	-0.027	0.000	0.058	0.035	-0.027
0.178	0.381	-0.838	0.089	0.435	-0.896	0.025	0.121	-0.095	0.029	-0.022	0.056	0.081	0.058	0.048	-0.023
0.120	0.385	-0.881	0.089	0.435	-0.896	0.006	0.031	-0.039	-0.028	-0.018	0.013	0.024	0.054	0.004	-0.018
0.140	0.388	-0.877	0.090	0.435	-0.896	0.020	-0.010	-0.033	-0.010	-0.014	0.016	0.043	0.050	0.008	-0.013
0.140	0.388	-0.877	0.088	0.434	-0.896	-0.028	0.113	-0.011	-0.008	-0.013	0.017	0.043	0.050	0.008	-0.025
0.120	0.385	-0.920	0.088	0.435	-0.896	0.027	-0.003	-0.004	-0.027	-0.018	-0.026	0.025	0.054	0.035	-0.026
0.090	0.408	-0.905	0.090	0.435	-0.896	0.006	-0.122	-0.006	-0.060	0.006	-0.011	0.006	0.031	0.019	-0.022
0.113	0.381	-0.889	0.091	0.436	-0.895	0.065	-0.043	0.008	-0.038	-0.023	0.005	0.017	0.058	0.003	-0.032
0.163	0.365	-0.869	0.088	0.437	-0.895	0.092	0.152	0.013	0.015	-0.040	0.024	0.067	0.073	0.017	-0.031
0.086	0.388	-0.881	0.090	0.440	-0.894	0.120	-0.089	0.057	-0.063	-0.019	0.011	0.009	0.049	0.006	-0.029
0.136	0.400	-0.885	0.086	0.442	-0.893	0.156	0.204	0.030	-0.009	-0.010	0.006	0.042	0.037	0.003	-0.027
0.090	0.400	-0.909	0.086	0.444	-0.892	0.123	-0.050	0.059	-0.055	-0.012	-0.019	0.004	0.037	0.020	-0.032
0.117	0.423	-0.885	0.085	0.447	-0.890	0.163	0.062	0.049	-0.027	0.008	0.004	0.023	0.013	0.004	-0.024
0.124	0.396	-0.877	0.083	0.451	-0.888	0.234	0.103	0.032	-0.017	-0.023	0.010	0.031	0.040	0.012	-0.025
0.124	0.385	-0.865	0.080	0.454	-0.887	0.162	0.122	0.069	-0.014	-0.037	0.020	0.031	0.051	0.025	-0.022
0.109	0.423	-0.912	0.078	0.457	-0.886	0.153	0.057	0.099	-0.028	-0.002	-0.028	0.016	0.012	0.022	-0.023
0.113	0.385	-0.865	0.077	0.461	-0.884	0.201	0.044	0.099	-0.023	-0.044	0.017	0.019	0.050	0.026	-0.022
0.113	0.415	-0.845	0.074	0.464	-0.883	0.189	0.089	0.093	-0.020	-0.016	0.035	0.020	0.019	0.046	-0.026
0.120	0.427	-0.861	0.072	0.469	-0.880	0.265	0.119	0.064	-0.010	-0.009	0.017	0.029	0.008	0.030	-0.026
0.078	0.427	-0.901	0.073	0.472	-0.879	0.166	-0.089	0.077	-0.053	-0.012	-0.024	0.013	0.008	0.010	-0.034
0.117	0.442	-0.861	0.068	0.473	-0.878	0.091	0.274	0.011	-0.010	0.002	0.015	0.026	0.007	0.030	-0.034
0.059	0.431	-0.861	0.070	0.475	-0.877	0.097	-0.089	-0.003	-0.069	-0.011	0.014	0.031	0.005	0.030	-0.041
0.090	0.454	-0.877	0.067	0.474	-0.878	-0.019	0.127	-0.005	-0.036	0.012	-0.001	0.000	0.017	0.014	-0.038
0.074	0.435	-0.869	0.065	0.475	-0.878	0.017	0.161	-0.027	-0.049	-0.007	0.007	0.016	0.003	0.022	-0.044
0.101	0.458	-0.869	0.067	0.475	-0.878	-0.000	-0.135	0.012	-0.025	0.016	0.007	0.011	0.019	0.022	-0.032
0.070	0.442	-0.881	0.066	0.475	-0.878	0.028	0.098	-0.011	-0.054	0.000	-0.005	0.021	0.003	0.010	-0.029
0.113	0.427	-0.877	0.064	0.476	-0.877	0.089	0.113	-0.026	-0.010	-0.017	-0.002	0.021	0.013	0.014	-0.027
0.097	0.442	-0.893	0.064	0.476	-0.877	-0.005	0.002	-0.036	-0.026	-0.001	-0.017	0.005	0.001	0.002	-0.025
0.082	0.412	-0.877	0.066	0.475	-0.877	-0.029	-0.060	-0.050	-0.042	-0.031	-0.001	0.011	0.031	0.014	-0.011
0.120	0.400	-0.849	0.064	0.476	-0.877	0.029	0.175	-0.070	-0.002	-0.043	0.026	0.026	0.043	0.042	-0.009
0.132	0.404	-0.905	0.064	0.475	-0.878	-0.016	0.022	-0.048	0.010	-0.039	-0.028	0.037	0.040	0.013	-0.004
0.109	0.392	-0.924	0.062	0.475	-0.878	0.020	0.188	-0.080	-0.011	-0.050	-0.048	0.012	0.053	0.033	0.009
0.109	0.392	-0.924	0.061	0.476	-0.877	0.073	0.035	-0.027	-0.011	-0.051	-0.048	0.011	0.053	0.033	0.024
0.120	0.392	-0.940	0.058	0.479	-0.876	0.178	0.174	0.030	0.004	-0.054	-0.066	0.022	0.054	0.049	0.032
0.147	0.412	-0.960	0.052	0.484	-0.873	0.315	0.300	0.127	0.037	-0.040	-0.088	0.047	0.035	0.068	0.042
0.159	0.431	-0.889	0.044	0.494	-0.868	0.541	0.334	0.231	0.056	-0.030	-0.022	0.057	0.016	0.003	0.037
0.147	0.481	-0.869	0.034	0.505	-0.862	0.653	0.475	0.289	0.055	0.009	-0.008	0.044	0.034	0.022	0.022
0.074	0.508	-0.838	0.025	0.517	-0.856	0.676	0.318	0.314	-0.009	0.024	0.017	0.030	0.061	0.054	0.003
0.020	0.520	-0.845	0.018	0.527	-0.850	0.562	0.256	0.291	-0.056	0.026	0.003	0.085	0.072	0.046	-0.020
0.028	0.539	-0.853	0.009	0.536	-0.844	0.514	0.356	0.236	-0.039	0.036	-0.010	0.079	0.092	0.038	-0.043
-0.010	0.527	-0.869	0.003	0.543	-0.840	0.449	0.200	0.256	-0.072	0.017	-0.030	0.118	0.081	0.022	-0.039
-0.018	0.555	-0.861	0.000	0.548	-0.837	0.291	0.036	0.203	-0.077	0.040	-0.026	0.126	0.109	0.030	-0.028
0.055	0.578	-0.853	-0.003	0.552	-0.834	0.258	0.110	0.109	-0.001	0.058	-0.021	0.052	0.133	0.037	-0.002
0.059	0.547	-0.842	-0.001	0.555	-0.832	0.141	-0.138	0.064	0.002	0.025	-0.010	0.048	0.103	0.049	0.035
0.163	0.535	-0.838	-0.000	0.555	-0.832	0.042	-0.002	-0.013	0.105	0.013	-0.007	0.056	0.092	0.053	0.075
0.190	0.512	-0.861	0.002	0.555	-0.832	-0.036	-0.055	-0.110	0.129	-0.010	-0.030	0.084	0.069	0.029	0.102
0.178	0.516	-0.932	0.007	0.552	-0.834	-0.162	-0.175	-0.094	0.113	-0.003	-0.099	0.073	0.074	0.042	0.134
0.190	0.508	-0.928	0.010	0.548	-0.836	-0.184	-0.107	-0.049	0.122	-0.007	-0.093	0.086	0.066	0.039	0.152
0.228	0.512	-0.901	0.015	0.546	-0.838	-0.154	-0.243	-0.071	0.155	-0.001	-0.064	0.124	0.071	0.012	0.168
0.251	0.516	-0.928	0.021	0.544	-0.839	-0.052	-0.206	-0.106	0.172	0.004	-0.090	0.149	0.075	0.040	0.167
0.270	0.524	-0.936	0.022	0.545	-0.838	0.018	0.026	-0.106	0.190	0.012	-0.098	0.169	0.083	0.049	0.159
0.190	0.477	-0.944	0.030	0.544	-0.839	-0.011	-0.430	0.007	0.102	-0.034	-0.106	0.089	0.037	0.057	0.156
0.163	0.485	-0.952	0.033	0.543	-0.839	-0.023	-0.200	0.036	0.072	-0.026	-0.114	0.062	0.045	0.065	0.143
0.232	0.493	-0.897	0.033	0.543	-0.839	-0.025	-0.039	0.096	0.141	-0.018	-0.058	0.133	0.053	0.009	0.124
0.213	0.497	-0.881	0.038	0.543	-0.839	0.039	-0.312	0.102	0.117	-0.014	-0.043	0.114	0.057	0.007	0.128
0.209	0.504	-0.869	0.036	0.544	-0.838	0.064	0.086	0.052	0.115	-0.007	-0.032	0.111	0.066	0.019	0.119
0.243	0.535	-0.857	0.034	0.545	-0.838	0.034	0.188	0.010	0.152	0.023	-0.020	0.146	0.097	0.031	0.105
0.147	0.551	-0.881	0.038	0.545	-0.838	-0.002	-0.259	0.035	0.052	0.038	-0.044	0.051	0.113	0.008	0.101
0.174	0.570	-0.861	0.038	0.543	-0.839	-0.105	-0.003	0.008	0.078	0.060	-0.023	0.079	0.134	0.027	0.098
0.193	0.497	-0.873	0.038	0.541	-0.840	-0.103	0.109	-0.083	0.098	-0.012	-0.034	0.098	0.061	0.016	0.079
0.193	0.497	-0.873	0.036	0.537	-0.843	-0.215	0.194	-0.121	0.099	-0.008	-0.031	0.098	0.061	0.016	0.059
0.143	0.477	-0.845	0.032	0.534	-0.845	-0.202	0.388	-0.207	0.053	-0.024	-0.001	0.049	0.042	0.044	0.037
0.032	0.516	-0.885	0.028	0.529	-0.848	-0.268	0.345	-0.128	-0.054	0.020	-0.037	0.063	0.081	0.005	0.006
0.024	0.524	-0.924	0.025	0.523	-0.852	-0.325	0.194	-0.081	-0.059	0.033	-0.073	0.071	0.090	0.034	-0.025
0.017	0.489	-0.873	0.027	0.518	-0.855	-0.298	-0.072	-0.038	-0.068	0.004	-0.019	0.078	0.056	0.017	-0.028
0.024	0.527	-0.881	0.030	0.512	-0.858	-0.327	-0.194	0.014	-0.063	0.048	-0.024	0.070	0.096	0.010	-0.027
0.117	0.500	-0.873	0.028	0.508	-0.861	-0.284	0.179	-0.050	0.031	0.026	-0.013	0.022	0.070	0.018	-0.027
0.043	0.500	-0.881	0.028	0.501	-0.865	-0.359	0.053	-0.069	-0.041	0.032	-0.017	0.051	0.071	0.010	-0.028
0.063	0.454	-0.838	0.026	0.495	-0.869	-0.373	0.126	-0.079	-0.021	-0.008	0.030	0.033	0.026	0.054	-0.031
0.020	0.466	-0.865	0.028	0.488	-0.872	-0.378	-0.010	-0.090	-0.064	0.011	0.006	0.075	0.038	0.026	-0.049
0.020	0.466	-0.853	0.029	0.482	-0.876	-0.357	-0.058	-0.086	-0.066	0.017	0.021	0.075	0.039	0.039	-0.047
0.036	0.462	-0.861	0.033	0.476	-0.879	-0.324	-0.168	-0.080	-0.054	0.019	0.016	0.060	0.036	0.031	-0.047
0.059	0.439	-0.897	0.034	0.469	-0.882	-0.378	-0.060	-0.019	-0.032	0.002	-0.016	0.037	0.013	0.004	-0.046
0.067	0.427	-0.869	0.035	0.464	-0.885	-0.313	-0.010	-0.050	-0.025	-0.004	0.015	0.029	0.002	0.024	-0.035
0.047	0.396	-0.853	0.038	0.458	-0.888	-0.292	-0.114	-0.053	-0.046	-0.029	0.033	0.048	0.028	0.040	-0.042
0.082	0.400	-0.881	0.039	0.453	-0.891	-0.315	-0.039	-0.034	-0.013	-0.019	0.008	0.013	0.023	0.013	-0.038
0.005	0.385	-0.889	0.044	0.447	-0.894	-0.311	-0.306	0.027	-0.095	-0.029	0.003	0.089	0.038	0.006	-0.040
0.105	0.381	-0.869	0.044	0.442	-0.896	-0.267	-0.018	-0.009	0.005	-0.028	0.025	0.011	0.041	0.025	-0.025
0.067	0.385	-0.889	0.049	0.438	-0.898	-0.216	-0.293	0.069	-0.038	-0.020	0.007	0.028	0.036	0.006	-0.033
0.128	0.338	-0.877	0.045	0.435	-0.899	-0.153	0.248	0.034	0.028	-0.064	0.021	0.034	0.082	0.018	-0.019
0.047	0.377	-0.901	0.048	0.432	-0.900	-0.143	-0.232	0.081	-0.056	-0.023	-0.002	0.047	0.043	0.005	-0.025
0.086	0.415	-0.893	0.048	0.431	-0.901	-0.101	-0.010	0.042	-0.018	0.018	0.007	0.008	0.003	0.003	-0.022
0.070	0.408	-0.889	0.047	0.427	-0.903	-0.181	0.025	0.072	-0.032	0.013	0.013	0.023	0.011	0.007	-0.025
0.074	0.346	-0.909	0.049	0.425	-0.904	-0.102	-0.122	0.024	-0.030	-0.046	-0.006	0.019	0.072	0.012	-0.012
0.128	0.381	-0.849	0.048	0.423	-0.905	-0.109	0.066	0.049	0.025	-0.010	0.054	0.035	0.037	0.047	-0.013
0.124	0.392	-0.885	0.046	0.421	-0.906	-0.110	0.068	0.056	0.022	0.004	0.019	0.032	0.025	0.012	-0.008
0.086	0.415	-0.889	0.050	0.420	-0.906	-0.106	-0.224	0.072	-0.020	0.029	0.016	0.006	0.001	0.008	-0.006
0.101	0.369	-0.877	0.047	0.418	-0.907	-0.077	0.147	0.034	-0.002	-0.016	0.029	0.009	0.047	0.020	-0.007
0.101	0.369	-0.877	0.048	0.416	-0.908	-0.125	-0.045	0.036	-0.002	-0.014	0.030	0.009	0.047	0.020	-0.021
0.105	0.354	-0.877	0.044	0.415	-0.909	-0.066	0.223	0.025	0.006	-0.028	0.031	0.013	0.062	0.020	-0.022
0.040	0.350	-0.912	0.042	0.412	-0.910	-0.114	0.035	0.110	-0.058	-0.029	-0.004	0.052	0.066	0.015	-0.025
0.074	0.377	-0.885	0.041	0.411	-0.911	-0.078	0.036	0.097	-0.022	-0.001	0.025	0.017	0.039	0.012	-0.032
0.078	0.334	-0.877	0.039	0.410	-0.911	-0.042	0.097	0.071	-0.016	-0.043	0.033	0.013	0.081	0.020	-0.034
0.043	0.354	-0.893	0.036	0.409	-0.912	-0.053	0.103	0.091	-0.048	-0.022	0.018	0.048	0.062	0.005	-0.037
0.086	0.354	-0.873	0.032	0.409	-0.912	-0.007	0.198	0.020	-0.002	-0.022	0.038	0.005	0.062	0.024	-0.033
0.020	0.357	-0.901	0.034	0.408	-0.912	-0.051	-0.137	0.092	-0.069	-0.017	0.010	0.070	0.058	0.003	-0.032
0.086	0.346	-0.889	0.033	0.407	-0.913	-0.024	0.043	0.092	-0.002	-0.028	0.022	0.005	0.069	0.008	-0.033
0.082	0.361	-0.869	0.029	0.408	-0.913	0.009	0.159	0.082	-0.003	-0.013	0.042	0.008	0.054	0.028	-0.031
0.040	0.330	-0.869	0.030	0.409	-0.912	0.071	-0.109	0.121	-0.046	-0.045	0.041	0.050	0.085	0.028	-0.027
0.093	0.338	-0.865	0.026	0.410	-0.912	0.063	0.210	0.095	0.012	-0.038	0.045	0.004	0.077	0.032	-0.029
0.036	0.342	-0.885	0.024	0.411	-0.911	0.055	0.056	0.138	-0.044	-0.035	0.025	0.053	0.074	0.012	-0.032
0.063	0.354	-0.901	0.022	0.411	-0.911	0.037	0.034	0.128	-0.015	-0.024	0.009	0.026	0.062	0.003	-0.020
0.043	0.385	-0.901	0.021	0.411	-0.911	-0.001	0.009	0.134	-0.033	0.007	0.009	0.045	0.032	0.003	-0.019
0.082	0.354	-0.889	0.018	0.411	-0.912	-0.023	0.143	0.104	0.008	-0.024	0.021	0.006	0.063	0.009	-0.020
0.082	0.357	-0.885	0.015	0.411	-0.911	0.035	0.079	0.141	0.011	-0.020	0.024	0.005	0.059	0.013	-0.009
0.009	0.361	-0.920	0.013	0.413	-0.911	0.080	0.052	0.194	-0.060	-0.018	-0.012	0.078	0.055	0.023	0.002
0.113	0.369	-0.889	0.010	0.415	-0.910	0.123	0.089	0.165	0.047	-0.012	0.019	0.026	0.048	0.008	-0.008
0.093	0.381	-0.885	0.007	0.418	-0.909	0.142	0.127	0.142	0.031	-0.003	0.022	0.006	0.036	0.012	-0.012
0.001	0.346	-0.912	0.003	0.420	-0.908	0.138	0.188	0.109	-0.057	-0.040	-0.007	0.085	0.071	0.015	-0.015
0.028	0.338	-0.924	0.001	0.422	-0.907	0.135	0.052	0.092	-0.028	-0.050	-0.020	0.058	0.079	0.026	-0.027
-0.033	0.311	-0.956	0.001	0.424	-0.906	0.119	-0.056	0.116	-0.090	-0.079	-0.052	0.119	0.107	0.057	-0.030
0.013	0.319	-0.956	-0.001	0.425	-0.905	0.094	0.049	0.089	-0.042	-0.073	-0.053	0.072	0.099	0.055	-0.018
0.040	0.307	-0.948	-0.007	0.428	-0.904	0.158	0.305	0.072	-0.009	-0.087	-0.046	0.045	0.111	0.046	-0.009
0.032	0.319	-0.964	-0.008	0.431	-0.902	0.194	0.021	0.113	-0.015	-0.079	-0.064	0.051	0.099	0.060	0.012
0.032	0.334	-0.999	-0.016	0.434	-0.901	0.178	0.407	0.088	-0.007	-0.066	-0.100	0.051	0.084	0.095	0.027
0.047	0.307	-0.968	-0.026	0.439	-0.898	0.336	0.469	0.204	0.018	-0.099	-0.072	0.035	0.110	0.062	0.009
0.047	0.307	-0.968	-0.036	0.448	-0.893	0.504	0.431	0.305	0.028	-0.107	-0.076	0.033	0.111	0.061	-0.015
-0.064	0.450	-0.853	-0.043	0.458	-0.888	0.602	0.224	0.291	-0.077	0.025	0.032	0.144	0.031	0.054	-0.035
-0.107	0.462	-0.857	-0.046	0.469	-0.882	0.617	0.057	0.269	-0.115	0.026	0.023	0.185	0.042	0.052	-0.050
-0.072	0.454	-0.861	-0.052	0.478	-0.877	0.562	0.153	0.302	-0.075	0.009	0.013	0.150	0.034	0.049	-0.061
-0.037	0.493	-0.873	-0.055	0.487	-0.872	0.496	-0.001	0.340	-0.037	0.039	-0.003	0.116	0.072	0.040	-0.047
-0.022	0.551	-0.901	-0.059	0.495	-0.867	0.470	0.040	0.324	-0.018	0.089	-0.035	0.101	0.129	0.014	-0.022
-0.026	0.582	-0.889	-0.059	0.502	-0.863	0.409	-0.180	0.279	-0.022	0.113	-0.027	0.105	0.160	0.029	0.019
0.009	0.570	-0.873	-0.054	0.506	-0.861	0.278	-0.403	0.236	0.007	0.097	-0.014	0.072	0.147	0.046	0.059
0.136	0.551	-0.897	-0.050	0.510	-0.859	0.221	-0.256	0.157	0.131	0.074	-0.040	0.054	0.127	0.025	0.104
0.163	0.520	-0.944	-0.044	0.510	-0.859	-0.006	-0.388	0.094	0.151	0.043	-0.087	0.079	0.096	0.021	0.141
0.220	0.558	-0.948	-0.041	0.509	-0.860	-0.045	-0.162	0.023	0.205	0.082	-0.090	0.135	0.134	0.024	0.190
0.163	0.574	-1.003	-0.030	0.508	-0.861	-0.038	-0.594	-0.027	0.137	0.099	-0.144	0.076	0.149	0.078	0.210
0.263	0.562	-0.999	-0.019	0.507	-0.861	-0.048	-0.452	-0.147	0.227	0.088	-0.138	0.174	0.137	0.073	0.213
0.251	0.535	-0.991	-0.011	0.507	-0.862	-0.013	-0.351	-0.208	0.207	0.062	-0.130	0.161	0.110	0.064	0.218
0.201	0.512	-1.015	0.003	0.505	-0.863	-0.115	-0.651	-0.188	0.144	0.041	-0.152	0.108	0.087	0.088	0.201
0.305	0.477	-0.928	0.010	0.503	-0.864	-0.079	-0.252	-0.169	0.242	0.008	-0.064	0.209	0.051	0.002	0.182
0.136	0.408	-0.968	0.025	0.503	-0.864	-0.022	-0.790	-0.064	0.058	-0.061	-0.103	0.036	0.019	0.043	0.168
0.236	0.439	-0.940	0.035	0.502	-0.864	-0.053	-0.514	-0.055	0.148	-0.029	-0.074	0.133	0.012	0.017	0.162
0.251	0.462	-0.920	0.042	0.500	-0.865	-0.048	-0.328	-0.051	0.157	-0.006	-0.054	0.145	0.035	0.002	0.151
0.270	0.462	-0.849	0.043	0.498	-0.866	-0.106	0.027	-0.144	0.174	-0.004	0.019	0.161	0.036	0.071	0.150
0.324	0.481	-0.810	0.044	0.496	-0.867	-0.127	0.165	-0.255	0.227	0.017	0.061	0.212	0.055	0.109	0.147
0.159	0.543	-0.952	0.043	0.489	-0.871	-0.418	0.218	-0.271	0.062	0.086	-0.077	0.043	0.118	0.035	0.130
0.274	0.442	-0.830	0.040	0.481	-0.876	-0.403	0.377	-0.270	0.181	-0.007	0.050	0.154	0.018	0.086	0.106
0.178	0.404	-0.861	0.036	0.473	-0.880	-0.452	0.403	-0.285	0.089	-0.038	0.024	0.054	0.020	0.052	0.062
0.143	0.369	-0.838	0.033	0.466	-0.884	-0.398	0.345	-0.275	0.057	-0.066	0.052	0.016	0.054	0.074	0.048
0.043	0.338	-0.909	0.031	0.458	-0.888	-0.383	0.210	-0.245	-0.041	-0.090	-0.015	0.089	0.085	0.001	0.006
0.105	0.354	-0.889	0.032	0.452	-0.892	-0.343	0.067	-0.207	0.019	-0.068	0.009	0.031	0.069	0.019	-0.021
0.017	0.385	-0.901	0.032	0.447	-0.894	-0.284	0.104	-0.157	-0.068	-0.032	-0.000	0.123	0.037	0.005	-0.044
0.017	0.385	-0.901	0.028	0.443	-0.896	-0.179	0.291	-0.210	-0.065	-0.029	0.002	0.127	0.037	0.002	-0.043
-0.014	0.381	-0.936	0.028	0.441	-0.897	-0.122	0.004	-0.039	-0.096	-0.030	-0.032	0.161	0.040	0.036	-0.054
0.047	0.400	-0.897	0.026	0.437	-0.899	-0.215	0.169	-0.008	-0.031	-0.007	0.009	0.102	0.021	0.001	-0.039
0.059	0.377	-0.842	0.026	0.435	-0.900	-0.079	-0.006	0.029	-0.020	-0.029	0.065	0.094	0.044	0.053	-0.043
0.101	0.385	-0.869	0.018	0.433	-0.901	-0.139	0.380	0.048	0.030	-0.019	0.039	0.055	0.036	0.023	-0.038
-0.007	0.400	-0.881	0.018	0.430	-0.903	-0.160	-0.037	0.070	-0.078	-0.000	0.029	0.165	0.020	0.008	-0.038
0.032	0.419	-0.857	0.018	0.427	-0.904	-0.154	0.046	0.014	-0.039	0.022	0.054	0.130	0.000	0.029	-0.033
0.051	0.404	-0.881	0.015	0.421	-0.907	-0.354	0.107	0.033	-0.017	0.013	0.033	0.114	0.016	0.002	-0.040
0.055	0.415	-0.897	0.013	0.416	-0.909	-0.233	0.152	-0.021	-0.011	0.029	0.019	0.114	0.004	0.017	-0.034
0.047	0.431	-0.897	0.010	0.411	-0.911	-0.272	0.186	-0.034	-0.016	0.049	0.022	0.125	0.012	0.020	-0.038
-0.010	0.385	-0.964	0.009	0.407	-0.913	-0.247	0.051	0.023	-0.072	0.007	-0.043	0.186	0.033	0.090	-0.034
-0.010	0.373	-0.916	0.011	0.402	-0.915	-0.245	-0.143	0.041	-0.074	0.000	0.006	0.189	0.045	0.046	-0.036
0.036	0.404	-0.968	0.009	0.399	-0.917	-0.195	0.111	0.031	-0.026	0.035	-0.044	0.146	0.013	0.100	-0.039
0.036	0.404	-0.924	0.011	0.395	-0.918	-0.181	-0.118	0.007	-0.028	0.038	0.001	0.150	0.012	0.059	-0.029
0.032	0.338	-0.912	0.012	0.392	-0.920	-0.159	-0.089	0.036	-0.033	-0.024	0.014	0.157	0.078	0.049	-0.023
0.067	0.357	-0.916	0.013	0.390	-0.921	-0.132	0.003	-0.020	0.001	-0.002	0.011	0.125	0.058	0.056	-0.022
0.028	0.404	-0.916	0.016	0.388	-0.921	-0.088	-0.182	-0.031	-0.040	0.046	0.011	0.167	0.011	0.059	-0.012
0.059	0.381	-0.936	0.016	0.386	-0.922	-0.096	0.060	-0.063	-0.009	0.024	-0.008	0.140	0.034	0.081	-0.004
0.101	0.396	-0.912	0.017	0.384	-0.923	-0.117	-0.009	-0.093	0.032	0.042	0.017	0.102	0.018	0.061	-0.007
0.074	0.373	-0.936	0.020	0.381	-0.924	-0.148	-0.128	-0.080	0.002	0.021	-0.006	0.133	0.041	0.087	-0.005
0.063	0.354	-0.912	0.020	0.380	-0.925	-0.078	0.077	-0.133	-0.009	0.003	0.018	0.149	0.060	0.067	-0.007
0.047	0.330	-0.909	0.024	0.379	-0.925	-0.056	-0.158	-0.104	-0.028	-0.019	0.022	0.168	0.082	0.066	-0.013
0.067	0.361	-0.909	0.024	0.378	-0.926	-0.037	0.047	-0.117	-0.009	0.013	0.022	0.153	0.051	0.069	-0.013
0.074	0.408	-0.920	0.024	0.377	-0.926	-0.074	0.050	-0.119	-0.001	0.061	0.011	0.150	0.004	0.084	-0.007
0.082	0.365	-0.928	0.026	0.376	-0.926	-0.053	-0.035	-0.142	0.005	0.019	0.004	0.147	0.046	0.095	-0.008
0.093	0.369	-0.932	0.029	0.374	-0.927	-0.079	-0.108	-0.108	0.014	0.025	0.000	0.139	0.042	0.102	0.000
0.051	0.338	-0.901	0.027	0.372	-0.928	-0.090	0.173	-0.150	-0.027	-0.004	0.032	0.186	0.072	0.074	0.000
0.070	0.334	-0.912	0.028	0.370	-0.928	-0.090	0.013	-0.147	-0.008	-0.006	0.021	0.171	0.076	0.089	0.000
Avg ODBA	1.536
Vec ODBA	1.036
Avg ELBA	0.671
Avg EPBA	0.214
Speed	ODBA	VeDBA	ELBA	EPBA	StrkSpGn	StrSpGn_L	ISI
5.200	1.536	1.036	0.671	0.214	0.483	0.458	2.443
MeanPeak	0.049248
MeanLong	0.046737
MeanISI	2.443077
