# Supplementary material for: Averaged Propulsive Body Acceleration (APBA) Can Be Calculated from Biologging Tags That Incorporate Gyroscopes and Accelerometers to Estimate Swimming Speed, Hydrodynamic Drag and Energy Expenditure for Steller Sea Lions
Source: PLoS One. 2016 Jun 10;11(6):e0157326. doi: 10.1371/journal.pone.0157326 (PMC4902303; doi:10.1371/journal.pone.0157326)
Supplement: S2 Data — Each file contains a 50Hz time series. Provided are calibrated accelerometer and gyro measurements, together with the estimated gravity vector, and the estimated dynamic accelerations by the different methods. The small files with the suffix.txt are configuration files used in C++ processing. (ZIP) [file pone.0157326.s002.zip › BoniNov_18/boni4_5251_4.csv]

rawAx	rawAy	rawAz	gravX	gravY	gravZ	gyrX	gyrY	gyrZ	estAx	estAy	estAz	odbX	odbY	odbZ	spk
0.090	0.377	-1.054	0.070	0.301	-0.951	0.469	-0.417	-0.081	-0.031	0.096	-0.109	0.050	0.184	0.093	0.010
0.086	0.454	-1.090	0.071	0.303	-0.950	0.099	-0.045	0.084	-0.036	0.171	-0.145	0.049	0.259	0.127	0.013
0.101	0.470	-1.015	0.080	0.309	-0.948	0.280	-0.510	0.081	-0.030	0.181	-0.073	0.065	0.273	0.052	0.007
0.097	0.500	-1.106	0.072	0.309	-0.948	-0.016	0.422	0.068	-0.025	0.211	-0.163	0.061	0.303	0.142	0.016
0.055	0.489	-1.094	0.078	0.313	-0.946	0.204	-0.392	0.081	-0.074	0.195	-0.153	0.019	0.290	0.130	0.010
0.167	0.388	-0.975	0.072	0.313	-0.947	-0.049	0.324	0.028	0.044	0.096	-0.034	0.131	0.188	0.010	0.019
0.086	0.385	-1.003	0.071	0.316	-0.946	0.179	0.062	-0.021	-0.036	0.088	-0.063	0.051	0.183	0.037	0.015
0.117	0.396	-1.070	0.069	0.316	-0.946	-0.033	0.112	0.004	-0.003	0.100	-0.129	0.082	0.194	0.102	0.019
0.082	0.388	-1.086	0.068	0.315	-0.947	-0.025	0.057	-0.006	-0.037	0.093	-0.144	0.047	0.185	0.117	0.013
0.101	0.361	-0.991	0.067	0.314	-0.947	-0.070	0.105	-0.013	-0.016	0.067	-0.049	0.066	0.157	0.021	0.021
0.124	0.369	-0.972	0.065	0.313	-0.947	-0.030	0.102	-0.006	0.009	0.076	-0.029	0.088	0.164	0.000	0.012
0.113	0.385	-1.027	0.058	0.311	-0.948	-0.111	0.369	-0.038	0.004	0.093	-0.083	0.076	0.179	0.054	0.014
0.070	0.365	-1.031	0.057	0.310	-0.949	-0.097	0.049	0.024	-0.037	0.076	-0.086	0.033	0.159	0.057	0.018
0.117	0.365	-0.983	0.055	0.308	-0.950	-0.092	0.164	-0.044	0.012	0.077	-0.038	0.077	0.158	0.009	0.011
0.113	0.338	-0.979	0.052	0.306	-0.951	-0.117	0.126	-0.010	0.011	0.052	-0.033	0.072	0.131	0.004	0.008
0.070	0.288	-0.991	0.055	0.304	-0.951	-0.086	-0.114	0.011	-0.034	0.004	-0.044	0.028	0.081	0.015	0.014
0.113	0.311	-0.975	0.054	0.304	-0.951	-0.031	0.028	-0.046	0.009	0.028	-0.028	0.069	0.104	0.001	0.018
0.128	0.311	-0.952	0.052	0.302	-0.952	-0.097	0.127	-0.039	0.026	0.030	-0.003	0.083	0.103	0.026	0.022
0.136	0.303	-1.003	0.058	0.300	-0.952	-0.084	-0.270	0.003	0.028	0.023	-0.054	0.089	0.095	0.025	0.028
0.155	0.330	-0.932	0.057	0.300	-0.952	0.009	0.089	-0.095	0.048	0.050	0.017	0.106	0.122	0.047	0.039
0.105	0.307	-0.999	0.057	0.299	-0.953	-0.060	0.002	-0.061	-0.002	0.028	-0.050	0.054	0.098	0.019	0.034
0.178	0.327	-0.979	0.063	0.300	-0.952	0.032	-0.237	-0.084	0.066	0.047	-0.030	0.124	0.117	0.001	0.035
0.113	0.311	-0.952	0.065	0.301	-0.952	0.059	-0.044	-0.118	-0.001	0.031	-0.003	0.056	0.101	0.029	0.015
0.163	0.315	-0.975	0.070	0.304	-0.950	0.181	-0.259	-0.082	0.043	0.031	-0.028	0.103	0.105	0.006	0.021
0.024	0.276	-1.039	0.071	0.306	-0.949	0.141	-0.014	-0.094	-0.096	-0.010	-0.092	0.038	0.066	0.056	0.004
0.170	0.327	-0.968	0.079	0.309	-0.948	0.135	-0.402	-0.046	0.042	0.038	-0.022	0.106	0.116	0.015	-0.005
0.097	0.307	-0.972	0.078	0.311	-0.947	0.111	0.120	-0.116	-0.030	0.017	-0.026	0.030	0.096	0.012	-0.024
0.074	0.300	-0.972	0.081	0.311	-0.947	0.019	-0.164	-0.057	-0.056	0.009	-0.027	0.003	0.088	0.012	-0.005
0.074	0.300	-0.972	0.083	0.310	-0.947	-0.016	-0.117	-0.027	-0.059	0.009	-0.027	0.000	0.087	0.012	-0.023
0.186	0.296	-0.909	0.083	0.311	-0.947	0.010	0.063	-0.082	0.053	0.005	0.037	0.108	0.082	0.076	-0.017
0.090	0.269	-0.928	0.084	0.311	-0.947	0.028	-0.018	-0.097	-0.044	-0.022	0.017	0.009	0.054	0.056	-0.010
0.132	0.323	-0.979	0.081	0.309	-0.948	-0.067	0.216	-0.111	0.001	0.034	-0.034	0.048	0.108	0.005	0.007
0.117	0.334	-0.975	0.083	0.308	-0.948	-0.084	-0.077	-0.080	-0.016	0.047	-0.029	0.029	0.118	0.008	0.009
0.170	0.338	-0.964	0.085	0.306	-0.948	-0.067	-0.051	-0.127	0.035	0.052	-0.017	0.079	0.121	0.019	0.004
0.174	0.327	-0.960	0.077	0.305	-0.949	-0.044	0.448	-0.123	0.047	0.042	-0.012	0.079	0.108	0.023	0.013
0.040	0.330	-0.995	0.088	0.304	-0.948	-0.043	-0.551	0.004	-0.098	0.046	-0.048	0.059	0.111	0.014	0.011
0.205	0.327	-0.932	0.086	0.305	-0.948	0.023	0.095	-0.056	0.068	0.042	0.015	0.104	0.106	0.049	0.005
0.128	0.315	-0.928	0.088	0.306	-0.948	0.039	-0.068	-0.067	-0.011	0.030	0.018	0.023	0.093	0.052	-0.009
0.143	0.280	-0.952	0.086	0.307	-0.948	0.071	0.197	-0.132	0.007	-0.006	-0.006	0.034	0.057	0.029	0.005
0.117	0.296	-0.932	0.086	0.308	-0.947	0.092	0.000	-0.109	-0.020	0.008	0.013	0.003	0.071	0.049	-0.011
0.140	0.276	-0.940	0.089	0.308	-0.947	0.010	-0.108	-0.068	-0.000	-0.011	0.005	0.022	0.051	0.041	-0.000
0.120	0.280	-0.932	0.091	0.307	-0.947	-0.044	-0.072	-0.047	-0.021	-0.007	0.013	0.001	0.053	0.049	-0.010
0.178	0.323	-0.948	0.086	0.306	-0.948	-0.046	0.271	-0.110	0.041	0.037	-0.003	0.053	0.094	0.032	0.003
0.086	0.315	-0.979	0.092	0.304	-0.948	-0.086	-0.259	-0.035	-0.057	0.031	-0.034	0.040	0.086	0.000	0.008
0.190	0.311	-0.944	0.091	0.303	-0.948	-0.043	0.063	-0.078	0.048	0.028	0.001	0.062	0.081	0.036	0.013
0.174	0.276	-0.928	0.091	0.303	-0.949	-0.020	0.031	-0.036	0.032	-0.006	0.017	0.047	0.046	0.051	0.016
0.147	0.323	-0.940	0.094	0.303	-0.948	-0.011	-0.145	-0.045	0.002	0.040	0.005	0.020	0.092	0.038	0.023
0.190	0.346	-0.972	0.092	0.302	-0.949	-0.047	0.167	-0.061	0.046	0.064	-0.026	0.063	0.115	0.005	0.012
0.136	0.296	-0.960	0.092	0.301	-0.949	-0.042	-0.014	-0.068	-0.008	0.015	-0.014	0.011	0.064	0.015	0.005
0.124	0.311	-0.964	0.094	0.300	-0.949	-0.013	-0.061	-0.084	-0.021	0.031	-0.018	0.000	0.078	0.009	0.014
0.113	0.350	-1.011	0.097	0.300	-0.949	-0.039	-0.134	-0.078	-0.036	0.071	-0.065	0.010	0.116	0.040	-0.004
0.193	0.315	-0.968	0.100	0.299	-0.949	-0.049	-0.134	-0.058	0.042	0.037	-0.022	0.071	0.080	0.002	0.000
0.113	0.284	-0.932	0.100	0.299	-0.949	0.043	0.057	-0.115	-0.038	0.005	0.013	0.009	0.048	0.037	-0.001
0.170	0.276	-0.948	0.101	0.299	-0.949	0.029	-0.009	-0.095	0.019	-0.002	-0.003	0.050	0.039	0.021	-0.001
0.124	0.280	-0.964	0.103	0.299	-0.949	-0.022	-0.062	-0.047	-0.028	0.002	-0.019	0.004	0.041	0.005	-0.012
0.143	0.300	-0.940	0.102	0.298	-0.949	-0.027	0.042	-0.092	-0.008	0.022	0.004	0.024	0.060	0.028	-0.004
0.143	0.300	-0.940	0.105	0.297	-0.949	-0.053	-0.085	-0.070	-0.010	0.023	0.004	0.025	0.059	0.029	-0.001
0.151	0.284	-0.952	0.106	0.295	-0.950	-0.103	-0.072	-0.066	-0.004	0.010	-0.007	0.033	0.044	0.017	0.001
0.197	0.280	-0.936	0.110	0.293	-0.950	-0.096	-0.146	-0.066	0.039	0.008	0.008	0.079	0.040	0.034	-0.001
0.151	0.269	-0.940	0.107	0.291	-0.951	-0.078	0.173	-0.102	-0.004	-0.002	0.005	0.033	0.027	0.031	0.001
0.132	0.265	-0.944	0.110	0.289	-0.951	-0.106	-0.105	-0.078	-0.025	-0.003	0.001	0.012	0.023	0.026	0.003
0.159	0.276	-0.952	0.111	0.286	-0.952	-0.122	-0.048	-0.079	0.000	0.011	-0.006	0.039	0.034	0.018	0.003
0.167	0.269	-0.952	0.114	0.286	-0.952	-0.030	-0.086	-0.091	0.006	0.004	-0.006	0.044	0.025	0.017	0.002
0.190	0.276	-0.956	0.111	0.285	-0.952	-0.027	0.148	-0.060	0.032	0.012	-0.009	0.065	0.032	0.012	0.007
0.143	0.269	-0.960	0.111	0.284	-0.952	-0.055	0.029	-0.014	-0.014	0.005	-0.013	0.017	0.023	0.007	0.008
0.151	0.261	-0.972	0.113	0.283	-0.952	-0.035	-0.125	0.010	-0.008	-0.002	-0.025	0.023	0.016	0.006	0.006
0.163	0.272	-0.960	0.113	0.282	-0.953	-0.028	0.041	-0.007	0.004	0.011	-0.013	0.033	0.029	0.005	0.003
0.159	0.276	-0.948	0.115	0.282	-0.952	-0.021	-0.105	-0.003	-0.002	0.015	-0.001	0.027	0.033	0.016	0.011
0.190	0.245	-0.920	0.116	0.283	-0.952	0.043	-0.058	-0.025	0.028	-0.017	0.026	0.056	0.002	0.044	0.012
0.201	0.242	-0.928	0.115	0.283	-0.952	0.037	0.087	-0.017	0.041	-0.021	0.018	0.066	0.002	0.036	0.008
0.167	0.272	-0.952	0.116	0.283	-0.952	-0.008	-0.018	-0.025	0.005	0.010	-0.005	0.030	0.028	0.012	0.014
0.147	0.276	-0.956	0.118	0.283	-0.952	-0.016	-0.082	-0.006	-0.016	0.014	-0.009	0.009	0.030	0.008	0.004
0.190	0.234	-0.944	0.114	0.283	-0.952	0.015	0.231	-0.035	0.030	-0.029	0.003	0.050	0.014	0.020	-0.004
0.117	0.265	-0.964	0.115	0.282	-0.952	-0.034	-0.096	0.026	-0.045	0.003	-0.017	0.024	0.015	0.000	-0.003
0.151	0.249	-0.960	0.119	0.282	-0.952	-0.009	-0.219	0.071	-0.014	-0.013	-0.014	0.010	0.001	0.003	0.003
0.178	0.234	-0.944	0.115	0.282	-0.952	0.003	0.207	0.047	0.017	-0.028	0.002	0.036	0.017	0.018	-0.004
0.174	0.261	-0.972	0.117	0.282	-0.952	-0.023	-0.113	0.119	0.011	-0.001	-0.025	0.031	0.010	0.010	0.011
0.155	0.272	-0.940	0.119	0.282	-0.952	-0.013	-0.144	0.071	-0.010	0.011	0.006	0.011	0.022	0.021	0.020
0.213	0.245	-0.924	0.115	0.281	-0.953	-0.035	0.231	0.044	0.052	-0.015	0.022	0.068	0.005	0.036	0.008
0.197	0.242	-0.972	0.121	0.280	-0.952	-0.055	-0.332	0.095	0.030	-0.018	-0.026	0.052	0.008	0.012	0.016
0.113	0.230	-0.960	0.120	0.279	-0.953	-0.041	0.051	0.041	-0.053	-0.029	-0.013	0.034	0.020	0.001	0.014
0.236	0.257	-0.940	0.124	0.278	-0.952	-0.052	-0.230	0.063	0.065	-0.001	0.006	0.088	0.007	0.019	0.011
0.140	0.249	-0.964	0.121	0.277	-0.953	-0.050	0.130	0.049	-0.028	-0.008	-0.017	0.009	0.002	0.005	0.008
0.193	0.242	-0.948	0.121	0.277	-0.953	-0.045	0.003	0.052	0.026	-0.015	-0.001	0.044	0.011	0.011	0.018
0.193	0.242	-0.948	0.124	0.275	-0.953	-0.069	-0.171	0.094	0.023	-0.013	-0.001	0.043	0.012	0.011	0.011
0.186	0.238	-0.928	0.123	0.274	-0.954	-0.062	0.025	0.082	0.016	-0.016	0.019	0.035	0.017	0.030	0.022
0.193	0.265	-0.936	0.120	0.274	-0.954	-0.035	0.160	0.053	0.027	0.011	0.012	0.042	0.009	0.022	0.018
0.205	0.265	-0.940	0.118	0.273	-0.955	-0.061	0.084	0.081	0.040	0.012	0.008	0.053	0.008	0.018	0.008
0.170	0.245	-0.944	0.117	0.273	-0.955	0.003	0.097	0.044	0.007	-0.007	0.004	0.017	0.013	0.014	0.014
0.140	0.238	-0.936	0.120	0.273	-0.954	-0.004	-0.214	0.075	-0.027	-0.015	0.012	0.014	0.022	0.021	0.007
0.209	0.245	-0.944	0.117	0.273	-0.955	-0.023	0.197	0.046	0.046	-0.007	0.005	0.055	0.015	0.013	0.002
0.143	0.249	-0.956	0.119	0.271	-0.955	-0.089	-0.124	0.064	-0.022	-0.001	-0.007	0.011	0.012	0.001	0.005
0.190	0.253	-0.920	0.118	0.270	-0.956	-0.063	0.017	0.037	0.025	0.004	0.029	0.035	0.009	0.036	0.010
0.182	0.253	-0.948	0.117	0.269	-0.956	-0.044	0.103	0.011	0.019	0.005	0.002	0.027	0.009	0.008	0.004
0.151	0.253	-0.975	0.117	0.268	-0.956	-0.057	-0.023	0.029	-0.013	0.006	-0.026	0.004	0.010	0.021	0.014
0.170	0.238	-0.964	0.119	0.266	-0.957	-0.086	-0.105	0.024	0.005	-0.008	-0.014	0.016	0.025	0.010	0.008
0.209	0.261	-0.928	0.116	0.265	-0.957	-0.085	0.148	-0.015	0.046	0.017	0.023	0.054	0.002	0.025	0.011
0.143	0.249	-0.960	0.118	0.263	-0.957	-0.069	-0.104	0.051	-0.022	0.006	-0.009	0.011	0.013	0.007	0.015
0.193	0.234	-0.956	0.116	0.262	-0.958	-0.071	0.151	0.024	0.031	-0.008	-0.004	0.039	0.028	0.004	0.017
0.178	0.261	-0.975	0.118	0.261	-0.958	-0.064	-0.151	0.022	0.013	0.021	-0.024	0.024	0.001	0.024	0.008
0.190	0.245	-0.940	0.116	0.260	-0.959	-0.044	0.135	-0.007	0.026	0.006	0.012	0.036	0.016	0.011	0.018
0.151	0.226	-0.956	0.116	0.258	-0.959	-0.089	0.020	-0.000	-0.012	-0.011	-0.003	0.002	0.035	0.006	0.010
0.201	0.238	-0.936	0.113	0.256	-0.960	-0.099	0.157	-0.017	0.041	0.002	0.018	0.049	0.022	0.014	0.011
0.147	0.222	-0.964	0.113	0.255	-0.960	-0.056	0.001	0.003	-0.013	-0.012	-0.010	0.005	0.036	0.014	0.002
0.182	0.242	-0.960	0.114	0.254	-0.960	-0.032	-0.002	-0.015	0.021	0.008	-0.006	0.030	0.016	0.010	0.011
0.128	0.261	-0.975	0.116	0.253	-0.960	-0.056	-0.148	0.001	-0.035	0.028	-0.021	0.023	0.004	0.026	0.007
0.190	0.265	-0.979	0.111	0.251	-0.961	-0.081	0.300	-0.045	0.031	0.033	-0.024	0.038	0.009	0.029	0.012
0.170	0.253	-0.964	0.117	0.250	-0.961	-0.090	-0.279	0.028	0.007	0.023	-0.009	0.020	0.002	0.014	0.014
0.178	0.249	-0.968	0.114	0.248	-0.962	-0.075	0.131	-0.027	0.017	0.021	-0.012	0.028	0.006	0.019	0.019
0.201	0.238	-0.948	0.116	0.247	-0.962	-0.071	-0.075	0.006	0.038	0.011	0.008	0.052	0.017	0.000	0.015
0.163	0.230	-0.956	0.116	0.246	-0.962	-0.049	0.007	-0.012	-0.001	0.004	0.000	0.015	0.024	0.008	0.015
0.178	0.234	-0.956	0.116	0.244	-0.963	-0.084	0.008	-0.014	0.014	0.009	0.001	0.031	0.020	0.009	0.017
0.178	0.234	-0.956	0.116	0.243	-0.963	-0.075	0.041	-0.033	0.014	0.011	0.001	0.031	0.020	0.010	0.007
0.193	0.230	-0.960	0.115	0.242	-0.964	-0.048	0.064	-0.074	0.030	0.008	-0.002	0.047	0.024	0.014	0.009
0.140	0.214	-0.975	0.116	0.240	-0.964	-0.088	-0.042	-0.038	-0.025	-0.005	-0.018	0.006	0.040	0.030	0.008
0.174	0.222	-0.952	0.116	0.238	-0.964	-0.080	0.028	-0.056	0.010	0.004	0.007	0.028	0.034	0.007	0.003
0.182	0.203	-0.936	0.118	0.236	-0.965	-0.084	-0.065	-0.032	0.015	-0.013	0.023	0.035	0.054	0.009	-0.002
0.159	0.222	-0.952	0.118	0.235	-0.965	-0.051	0.016	-0.063	-0.008	0.007	0.007	0.012	0.035	0.006	0.001
0.167	0.214	-0.968	0.117	0.234	-0.965	-0.038	0.053	-0.052	0.000	0.000	-0.008	0.019	0.043	0.022	0.004
0.163	0.238	-0.975	0.119	0.233	-0.965	-0.040	-0.060	-0.056	-0.005	0.025	-0.016	0.015	0.020	0.029	0.004
0.190	0.245	-0.956	0.118	0.232	-0.965	-0.037	0.046	-0.052	0.022	0.033	0.004	0.041	0.013	0.009	0.006
0.174	0.242	-0.968	0.119	0.232	-0.965	-0.025	-0.018	-0.055	0.006	0.030	-0.008	0.025	0.017	0.021	0.010
0.170	0.222	-0.968	0.121	0.231	-0.965	-0.029	-0.073	-0.028	-0.000	0.011	-0.008	0.021	0.036	0.020	0.012
0.190	0.242	-0.968	0.121	0.230	-0.966	-0.057	-0.012	-0.025	0.018	0.031	-0.008	0.040	0.017	0.020	0.013
0.178	0.226	-0.975	0.123	0.230	-0.965	-0.012	-0.077	-0.006	0.005	0.016	-0.016	0.027	0.033	0.028	0.012
0.205	0.214	-0.948	0.122	0.229	-0.966	-0.010	0.056	-0.040	0.033	0.005	0.012	0.054	0.045	0.001	0.010
0.178	0.230	-0.952	0.121	0.228	-0.966	-0.082	0.095	-0.031	0.007	0.022	0.009	0.027	0.029	0.005	0.008
0.159	0.226	-0.979	0.124	0.226	-0.966	-0.062	-0.143	-0.017	-0.015	0.019	-0.019	0.007	0.033	0.032	0.009
0.186	0.207	-0.952	0.123	0.225	-0.967	-0.067	0.041	-0.059	0.012	0.002	0.009	0.034	0.053	0.005	0.000
0.193	0.187	-0.952	0.124	0.224	-0.967	-0.047	0.003	-0.049	0.020	-0.017	0.009	0.041	0.072	0.005	0.003
0.151	0.218	-0.972	0.124	0.222	-0.967	-0.080	-0.007	-0.046	-0.023	0.016	-0.010	0.001	0.042	0.024	0.004
0.201	0.214	-0.944	0.127	0.221	-0.967	-0.079	-0.108	-0.038	0.024	0.014	0.017	0.049	0.046	0.003	0.005
0.174	0.211	-0.964	0.125	0.218	-0.968	-0.107	0.086	-0.018	-0.001	0.012	-0.002	0.022	0.050	0.017	0.003
0.193	0.207	-0.948	0.127	0.218	-0.968	-0.014	-0.100	-0.018	0.016	0.008	0.014	0.042	0.054	0.001	0.012
0.186	0.211	-0.964	0.127	0.217	-0.968	-0.024	0.052	-0.044	0.009	0.013	-0.002	0.035	0.050	0.016	0.007
0.205	0.195	-0.960	0.127	0.217	-0.968	-0.039	0.011	-0.028	0.028	-0.002	0.002	0.054	0.066	0.013	0.007
0.170	0.195	-0.964	0.128	0.216	-0.968	-0.032	-0.058	-0.028	-0.008	-0.001	-0.002	0.021	0.066	0.017	0.003
0.182	0.172	-0.936	0.125	0.215	-0.968	-0.021	0.176	-0.046	0.007	-0.024	0.027	0.033	0.089	0.011	0.001
0.174	0.203	-0.948	0.128	0.215	-0.968	-0.012	-0.149	-0.006	-0.004	0.008	0.015	0.026	0.059	0.001	-0.006
0.170	0.207	-0.975	0.130	0.214	-0.968	-0.037	-0.066	0.012	-0.009	0.012	-0.013	0.022	0.056	0.028	0.000
0.170	0.207	-0.975	0.131	0.213	-0.968	-0.056	-0.071	0.038	-0.011	0.013	-0.013	0.023	0.056	0.028	-0.000
0.217	0.203	-0.932	0.132	0.213	-0.968	-0.015	-0.015	0.003	0.035	0.010	0.030	0.070	0.061	0.015	0.003
0.178	0.184	-0.952	0.131	0.212	-0.968	-0.041	0.036	-0.004	-0.003	-0.009	0.011	0.032	0.080	0.005	0.001
0.197	0.211	-0.936	0.129	0.211	-0.969	-0.052	0.125	-0.047	0.018	0.019	0.027	0.052	0.053	0.011	0.001
0.159	0.195	-0.979	0.132	0.210	-0.969	-0.032	-0.128	-0.039	-0.023	0.005	-0.016	0.014	0.069	0.033	0.001
0.186	0.180	-0.952	0.134	0.208	-0.969	-0.097	-0.111	-0.015	0.002	-0.009	0.011	0.042	0.085	0.005	-0.000
0.209	0.168	-0.952	0.133	0.207	-0.969	-0.052	0.086	-0.050	0.026	-0.019	0.012	0.065	0.096	0.006	-0.006
0.178	0.160	-0.936	0.132	0.206	-0.970	-0.019	0.084	-0.041	-0.003	-0.027	0.028	0.036	0.104	0.010	0.001
0.167	0.176	-0.940	0.133	0.205	-0.970	-0.050	-0.038	-0.024	-0.016	-0.010	0.024	0.025	0.089	0.006	-0.003
0.213	0.172	-0.940	0.130	0.204	-0.970	-0.044	0.152	-0.015	0.033	-0.013	0.024	0.071	0.093	0.006	-0.009
0.163	0.180	-0.944	0.130	0.203	-0.970	-0.045	0.008	-0.018	-0.017	-0.004	0.021	0.021	0.085	0.002	-0.011
0.182	0.187	-0.940	0.131	0.202	-0.971	-0.056	-0.054	-0.042	0.001	0.005	0.025	0.041	0.077	0.006	-0.008
0.167	0.164	-0.940	0.132	0.201	-0.971	-0.036	-0.009	-0.040	-0.015	-0.018	0.025	0.026	0.101	0.006	-0.010
0.178	0.164	-0.948	0.134	0.201	-0.971	-0.019	-0.083	-0.030	-0.005	-0.017	0.017	0.038	0.101	0.002	-0.006
0.197	0.191	-0.968	0.132	0.200	-0.971	-0.039	0.086	-0.070	0.015	0.011	-0.003	0.058	0.074	0.022	-0.002
0.178	0.176	-0.960	0.134	0.199	-0.971	-0.034	-0.051	-0.074	-0.005	-0.004	0.005	0.039	0.089	0.014	0.003
0.205	0.184	-0.948	0.134	0.198	-0.971	-0.031	0.025	-0.083	0.021	0.005	0.017	0.066	0.082	0.002	0.008
0.190	0.168	-0.956	0.132	0.197	-0.971	-0.034	0.119	-0.050	0.008	-0.010	0.010	0.051	0.097	0.010	0.004
0.209	0.153	-0.944	0.133	0.197	-0.971	0.017	-0.038	-0.013	0.026	-0.025	0.022	0.071	0.113	0.002	0.010
0.178	0.153	-0.956	0.131	0.199	-0.971	0.090	0.097	-0.044	-0.003	-0.027	0.010	0.041	0.113	0.009	0.003
0.209	0.180	-0.960	0.134	0.200	-0.971	0.080	-0.095	-0.033	0.025	-0.001	0.005	0.072	0.086	0.013	0.007
0.159	0.195	-0.956	0.130	0.201	-0.971	0.064	0.195	-0.044	-0.021	0.013	0.009	0.022	0.070	0.009	-0.000
0.220	0.203	-0.936	0.131	0.202	-0.970	0.065	-0.028	-0.007	0.040	0.019	0.029	0.084	0.062	0.010	0.004
0.170	0.180	-0.932	0.132	0.204	-0.970	0.069	-0.032	0.007	-0.011	-0.005	0.033	0.034	0.086	0.014	0.002
0.220	0.180	-0.901	0.131	0.206	-0.970	0.120	0.067	0.023	0.040	-0.008	0.064	0.085	0.086	0.046	0.011
0.209	0.164	-0.909	0.128	0.210	-0.969	0.211	0.162	0.045	0.032	-0.027	0.055	0.073	0.101	0.038	0.006
0.217	0.180	-0.920	0.126	0.214	-0.969	0.219	0.092	0.045	0.041	-0.016	0.043	0.081	0.086	0.026	0.011
0.193	0.187	-0.909	0.122	0.219	-0.968	0.223	0.201	0.024	0.022	-0.013	0.055	0.059	0.078	0.038	0.003
0.193	0.187	-0.909	0.123	0.223	-0.967	0.230	-0.027	0.039	0.021	-0.017	0.054	0.059	0.078	0.038	-0.002
0.163	0.191	-0.912	0.120	0.228	-0.966	0.252	0.140	0.058	-0.007	-0.018	0.049	0.029	0.074	0.034	-0.011
0.170	0.211	-0.912	0.117	0.235	-0.965	0.338	0.146	0.092	0.004	-0.006	0.048	0.037	0.055	0.034	-0.015
0.151	0.242	-0.932	0.115	0.242	-0.964	0.331	0.071	0.126	-0.013	0.018	0.027	0.018	0.023	0.015	-0.017
0.151	0.230	-0.928	0.113	0.248	-0.962	0.327	0.074	0.125	-0.011	0.000	0.029	0.018	0.035	0.019	-0.018
0.163	0.242	-0.928	0.110	0.254	-0.961	0.304	0.141	0.103	0.003	0.006	0.028	0.030	0.023	0.019	-0.014
0.155	0.218	-0.877	0.111	0.260	-0.959	0.308	-0.052	0.117	-0.005	-0.024	0.078	0.022	0.046	0.070	-0.010
0.182	0.222	-0.912	0.108	0.267	-0.958	0.343	0.111	0.115	0.024	-0.027	0.041	0.050	0.042	0.035	-0.008
0.167	0.238	-0.916	0.104	0.273	-0.956	0.304	0.198	0.118	0.013	-0.017	0.036	0.035	0.027	0.031	-0.007
0.151	0.257	-0.920	0.103	0.279	-0.955	0.296	0.040	0.112	-0.001	-0.004	0.030	0.020	0.007	0.027	0.005
0.167	0.242	-0.901	0.101	0.285	-0.953	0.319	0.029	0.139	0.016	-0.025	0.048	0.036	0.022	0.047	0.004
0.197	0.261	-0.893	0.097	0.291	-0.952	0.294	0.227	0.157	0.051	-0.012	0.055	0.067	0.003	0.055	0.008
0.167	0.245	-0.893	0.093	0.297	-0.950	0.285	0.129	0.191	0.024	-0.033	0.054	0.036	0.018	0.055	0.010
0.182	0.288	-0.877	0.087	0.302	-0.949	0.233	0.276	0.184	0.045	0.005	0.068	0.052	0.024	0.071	0.004
0.151	0.288	-0.881	0.080	0.306	-0.949	0.219	0.336	0.143	0.021	0.000	0.064	0.021	0.024	0.067	-0.000
0.120	0.276	-0.873	0.077	0.309	-0.948	0.160	0.114	0.168	-0.006	-0.015	0.071	0.009	0.013	0.075	-0.002
0.151	0.280	-0.881	0.072	0.312	-0.948	0.112	0.251	0.153	0.030	-0.013	0.062	0.022	0.017	0.067	-0.010
0.136	0.288	-0.873	0.063	0.314	-0.947	0.132	0.413	0.111	0.023	-0.008	0.070	0.006	0.024	0.075	-0.010
0.105	0.284	-0.889	0.059	0.317	-0.946	0.160	0.201	0.120	-0.004	-0.015	0.053	0.024	0.021	0.059	-0.003
0.117	0.300	-0.901	0.053	0.320	-0.946	0.138	0.267	0.126	0.013	-0.002	0.041	0.012	0.037	0.047	-0.002
0.117	0.296	-0.893	0.046	0.323	-0.945	0.160	0.356	0.120	0.021	-0.009	0.048	0.013	0.033	0.055	0.003
0.132	0.300	-0.869	0.040	0.325	-0.945	0.114	0.293	0.117	0.042	-0.007	0.071	0.003	0.037	0.079	0.005
0.120	0.303	-0.893	0.031	0.327	-0.945	0.066	0.461	0.113	0.040	-0.005	0.047	0.009	0.041	0.055	0.003
0.078	0.280	-0.889	0.025	0.327	-0.945	0.024	0.261	0.162	0.003	-0.029	0.051	0.051	0.018	0.059	0.005
0.078	0.269	-0.893	0.019	0.327	-0.945	-0.032	0.258	0.159	0.009	-0.039	0.048	0.051	0.007	0.055	0.000
0.090	0.265	-0.885	0.010	0.326	-0.945	-0.016	0.489	0.107	0.031	-0.043	0.056	0.039	0.003	0.063	-0.011
0.067	0.261	-0.889	0.005	0.326	-0.945	0.002	0.207	0.150	0.012	-0.047	0.052	0.062	0.000	0.059	-0.015
0.020	0.280	-0.905	-0.003	0.326	-0.945	0.010	0.361	0.140	-0.027	-0.028	0.036	0.109	0.019	0.043	-0.015
0.020	0.280	-0.905	-0.008	0.325	-0.946	-0.064	0.206	0.163	-0.022	-0.027	0.036	0.108	0.019	0.043	-0.024
0.028	0.303	-0.932	-0.012	0.325	-0.946	0.030	0.182	0.135	-0.010	-0.005	0.007	0.100	0.043	0.015	-0.027
0.005	0.292	-0.920	-0.017	0.326	-0.945	0.032	0.210	0.112	-0.029	-0.017	0.018	0.123	0.032	0.027	-0.022
0.005	0.288	-0.948	-0.021	0.326	-0.945	0.007	0.192	0.098	-0.026	-0.021	-0.010	0.122	0.028	0.001	-0.019
0.005	0.307	-0.972	-0.023	0.327	-0.945	0.040	0.109	0.084	-0.024	-0.002	-0.034	0.122	0.048	0.025	-0.016
-0.010	0.311	-0.975	-0.027	0.325	-0.945	-0.079	0.171	0.059	-0.036	0.004	-0.038	0.138	0.052	0.029	-0.008
0.001	0.300	-1.011	-0.031	0.324	-0.946	-0.056	0.194	0.045	-0.020	-0.006	-0.074	0.126	0.040	0.065	0.008
-0.007	0.280	-1.019	-0.032	0.323	-0.946	-0.007	0.078	0.048	-0.026	-0.025	-0.082	0.133	0.021	0.073	0.028
0.036	0.276	-1.050	-0.038	0.323	-0.946	-0.021	0.312	0.070	0.023	-0.028	-0.114	0.091	0.018	0.105	0.060
0.063	0.280	-1.042	-0.046	0.324	-0.945	0.090	0.383	0.104	0.057	-0.025	-0.108	0.064	0.022	0.097	0.070
0.105	0.211	-1.042	-0.058	0.327	-0.943	0.183	0.595	0.135	0.111	-0.097	-0.110	0.021	0.047	0.098	0.051
0.009	0.249	-1.031	-0.070	0.329	-0.942	0.133	0.580	0.203	0.027	-0.060	-0.100	0.117	0.008	0.086	0.012
-0.114	0.269	-0.905	-0.075	0.334	-0.940	0.273	0.192	0.186	-0.091	-0.045	0.024	0.240	0.011	0.040	-0.026
-0.133	0.288	-0.818	-0.077	0.341	-0.937	0.405	0.065	0.161	-0.108	-0.033	0.107	0.259	0.031	0.126	-0.060
-0.099	0.315	-0.806	-0.080	0.352	-0.933	0.607	0.079	0.162	-0.070	-0.017	0.114	0.224	0.058	0.138	-0.062
-0.033	0.323	-0.838	-0.082	0.364	-0.928	0.640	0.027	0.187	-0.004	-0.020	0.078	0.158	0.066	0.106	-0.037
0.028	0.388	-0.877	-0.086	0.373	-0.924	0.517	0.198	0.191	0.063	0.036	0.034	0.095	0.132	0.066	0.020
0.001	0.415	-0.924	-0.086	0.380	-0.921	0.374	-0.076	0.228	0.036	0.057	-0.017	0.122	0.159	0.019	0.080
0.105	0.454	-0.964	-0.088	0.384	-0.919	0.230	0.067	0.149	0.141	0.091	-0.058	0.018	0.197	0.021	0.133
0.155	0.454	-0.964	-0.086	0.385	-0.919	0.061	-0.082	0.041	0.189	0.090	-0.059	0.033	0.197	0.021	0.170
0.186	0.477	-1.019	-0.081	0.381	-0.921	-0.237	-0.216	-0.022	0.215	0.117	-0.112	0.065	0.220	0.076	0.222
0.170	0.462	-1.070	-0.078	0.372	-0.925	-0.500	-0.124	-0.080	0.196	0.111	-0.159	0.050	0.205	0.128	0.241
0.263	0.427	-1.027	-0.072	0.363	-0.929	-0.491	-0.197	-0.100	0.283	0.085	-0.112	0.143	0.170	0.085	0.261
0.213	0.377	-1.019	-0.069	0.357	-0.932	-0.359	-0.088	-0.155	0.229	0.041	-0.101	0.093	0.119	0.077	0.265
0.270	0.357	-1.015	-0.064	0.353	-0.934	-0.221	-0.131	-0.170	0.282	0.026	-0.095	0.152	0.100	0.073	0.272
0.220	0.342	-1.066	-0.058	0.351	-0.935	-0.095	-0.231	-0.092	0.226	0.012	-0.146	0.102	0.084	0.125	0.256
0.255	0.342	-1.027	-0.052	0.351	-0.935	0.033	-0.252	-0.101	0.255	0.012	-0.106	0.138	0.084	0.085	0.248
0.205	0.327	-1.011	-0.048	0.352	-0.935	0.026	-0.134	-0.042	0.201	-0.004	-0.090	0.088	0.069	0.070	0.235
0.205	0.327	-1.011	-0.040	0.352	-0.935	0.021	-0.421	0.042	0.193	-0.004	-0.090	0.089	0.069	0.070	0.215
0.255	0.338	-0.932	-0.038	0.352	-0.935	0.016	-0.075	0.002	0.241	0.007	-0.011	0.140	0.080	0.009	0.191
0.167	0.327	-0.972	-0.035	0.353	-0.935	0.037	-0.121	0.016	0.150	-0.005	-0.051	0.052	0.069	0.030	0.166
0.178	0.338	-0.932	-0.035	0.353	-0.935	-0.015	0.046	-0.000	0.161	0.007	-0.011	0.065	0.081	0.010	0.158
0.101	0.357	-0.979	-0.027	0.353	-0.935	0.017	-0.376	-0.020	0.077	0.026	-0.058	0.011	0.100	0.037	0.134
0.201	0.354	-0.932	-0.029	0.354	-0.935	0.073	0.161	-0.166	0.178	0.021	-0.012	0.090	0.096	0.011	0.121
0.124	0.373	-0.960	-0.026	0.357	-0.934	0.148	-0.051	-0.208	0.098	0.037	-0.040	0.013	0.115	0.017	0.099
0.109	0.330	-0.960	-0.027	0.360	-0.932	0.163	0.191	-0.241	0.084	-0.008	-0.041	0.001	0.073	0.016	0.085
0.055	0.334	-0.952	-0.029	0.363	-0.932	0.115	0.201	-0.250	0.032	-0.007	-0.034	0.054	0.077	0.009	0.060
0.013	0.361	-1.011	-0.027	0.363	-0.931	0.031	-0.030	-0.188	-0.012	0.020	-0.093	0.095	0.104	0.068	0.045
0.067	0.385	-0.940	-0.025	0.365	-0.931	0.098	0.022	-0.209	0.040	0.041	-0.023	0.039	0.126	0.002	0.031
0.051	0.319	-0.924	-0.028	0.368	-0.929	0.164	0.212	-0.186	0.027	-0.028	-0.008	0.053	0.060	0.018	0.022
0.024	0.361	-0.972	-0.030	0.370	-0.929	0.096	0.176	-0.157	0.002	0.013	-0.056	0.079	0.102	0.029	0.018
-0.010	0.396	-0.999	-0.026	0.371	-0.928	0.040	-0.202	-0.018	-0.037	0.047	-0.084	0.113	0.137	0.057	0.010
0.032	0.354	-0.909	-0.025	0.372	-0.928	0.087	-0.038	-0.049	0.005	0.003	0.006	0.071	0.094	0.034	0.002
0.032	0.404	-0.916	-0.025	0.372	-0.928	-0.010	0.059	-0.063	0.005	0.053	-0.002	0.070	0.144	0.027	-0.008
0.001	0.439	-0.944	-0.024	0.372	-0.928	-0.031	0.010	-0.157	-0.027	0.089	-0.029	0.101	0.178	0.000	-0.010
-0.007	0.408	-0.948	-0.020	0.369	-0.929	-0.142	-0.155	-0.146	-0.038	0.060	-0.032	0.109	0.147	0.003	-0.018
0.017	0.373	-0.920	-0.016	0.367	-0.930	-0.146	-0.124	-0.138	-0.019	0.028	-0.003	0.086	0.112	0.025	-0.025
-0.010	0.338	-0.924	-0.016	0.363	-0.932	-0.188	-0.001	-0.122	-0.046	-0.003	-0.006	0.114	0.077	0.022	-0.028
0.020	0.338	-0.889	-0.011	0.360	-0.933	-0.188	-0.209	-0.080	-0.020	0.000	0.031	0.083	0.077	0.058	-0.025
0.009	0.327	-0.924	-0.013	0.356	-0.935	-0.219	0.147	-0.123	-0.030	-0.007	-0.002	0.094	0.066	0.023	-0.026
0.036	0.338	-0.901	-0.010	0.351	-0.936	-0.243	-0.077	-0.137	-0.006	0.009	0.023	0.067	0.078	0.047	-0.025
0.013	0.350	-0.952	-0.006	0.346	-0.938	-0.263	-0.174	-0.147	-0.033	0.025	-0.026	0.090	0.090	0.004	-0.021
0.001	0.342	-0.956	-0.002	0.340	-0.940	-0.314	-0.141	-0.144	-0.049	0.023	-0.028	0.102	0.082	0.008	-0.012
0.043	0.323	-0.936	0.002	0.335	-0.942	-0.276	-0.130	-0.180	-0.010	0.009	-0.006	0.060	0.063	0.012	-0.008
0.078	0.334	-0.932	0.005	0.330	-0.944	-0.276	-0.117	-0.167	0.020	0.026	0.000	0.026	0.074	0.016	-0.003
0.059	0.307	-0.952	0.006	0.326	-0.945	-0.198	-0.006	-0.158	-0.000	0.003	-0.018	0.045	0.047	0.004	0.002
0.059	0.307	-0.952	0.011	0.323	-0.946	-0.157	-0.186	-0.131	-0.005	0.006	-0.017	0.045	0.047	0.003	0.005
0.051	0.303	-0.956	0.014	0.320	-0.947	-0.161	-0.086	-0.143	-0.016	0.005	-0.020	0.052	0.042	0.007	-0.006
0.063	0.319	-0.979	0.015	0.316	-0.949	-0.185	-0.005	-0.144	-0.005	0.024	-0.042	0.040	0.058	0.031	0.001
0.020	0.327	-0.975	0.020	0.312	-0.950	-0.209	-0.253	-0.098	-0.053	0.036	-0.037	0.082	0.065	0.027	-0.002
0.113	0.288	-0.956	0.022	0.309	-0.951	-0.179	-0.056	-0.128	0.037	0.001	-0.016	0.011	0.026	0.007	0.001
0.059	0.276	-0.956	0.025	0.305	-0.952	-0.171	-0.110	-0.146	-0.020	-0.007	-0.015	0.042	0.013	0.007	0.002
0.078	0.296	-0.975	0.030	0.302	-0.953	-0.191	-0.177	-0.130	-0.006	0.016	-0.033	0.022	0.032	0.026	0.012
0.097	0.288	-0.956	0.033	0.299	-0.954	-0.153	-0.108	-0.138	0.010	0.011	-0.013	0.002	0.023	0.006	0.006
0.105	0.265	-0.940	0.033	0.296	-0.955	-0.114	0.017	-0.135	0.017	-0.009	0.004	0.007	0.001	0.010	0.010
0.090	0.257	-0.972	0.036	0.293	-0.955	-0.147	-0.085	-0.059	-0.000	-0.014	-0.027	0.008	0.009	0.022	0.013
0.101	0.276	-0.944	0.037	0.291	-0.956	-0.128	-0.049	-0.064	0.010	0.008	0.002	0.005	0.009	0.006	0.010
0.117	0.280	-0.940	0.037	0.289	-0.957	-0.077	0.047	-0.049	0.025	0.013	0.006	0.021	0.012	0.010	0.006
0.067	0.288	-0.999	0.037	0.287	-0.957	-0.120	0.000	-0.029	-0.025	0.023	-0.052	0.028	0.019	0.049	0.005
0.082	0.284	-0.968	0.040	0.285	-0.958	-0.106	-0.145	0.002	-0.013	0.022	-0.020	0.011	0.015	0.017	0.009
0.105	0.265	-0.952	0.043	0.282	-0.958	-0.133	-0.174	-0.005	0.007	0.005	-0.003	0.013	0.006	0.001	0.007
0.124	0.257	-0.952	0.042	0.281	-0.959	-0.075	0.087	-0.039	0.027	-0.001	-0.003	0.033	0.014	0.001	0.010
0.109	0.249	-0.960	0.046	0.279	-0.959	-0.109	-0.195	-0.028	0.008	-0.007	-0.010	0.018	0.022	0.009	0.011
0.113	0.230	-0.944	0.044	0.276	-0.960	-0.125	0.168	-0.078	0.014	-0.024	0.007	0.023	0.042	0.007	0.010
0.097	0.242	-0.964	0.045	0.273	-0.961	-0.155	-0.044	-0.095	-0.003	-0.009	-0.012	0.008	0.031	0.013	-0.001
0.093	0.214	-0.979	0.046	0.270	-0.962	-0.138	-0.028	-0.090	-0.008	-0.033	-0.027	0.005	0.059	0.028	0.001
0.067	0.234	-0.964	0.046	0.267	-0.963	-0.129	0.029	-0.092	-0.035	-0.011	-0.010	0.021	0.040	0.013	-0.003
0.128	0.226	-0.964	0.051	0.264	-0.963	-0.156	-0.229	-0.018	0.022	-0.016	-0.009	0.041	0.048	0.013	-0.003
0.093	0.230	-0.956	0.053	0.262	-0.964	-0.123	-0.069	-0.045	-0.015	-0.009	-0.000	0.007	0.045	0.004	-0.006
0.117	0.214	-0.952	0.053	0.258	-0.965	-0.164	-0.017	-0.010	0.007	-0.021	0.005	0.031	0.061	0.000	-0.009
0.090	0.226	-0.975	0.056	0.255	-0.965	-0.178	-0.139	-0.009	-0.022	-0.006	-0.018	0.005	0.050	0.024	-0.013
0.067	0.199	-0.956	0.057	0.253	-0.966	-0.102	-0.047	-0.039	-0.047	-0.031	0.002	0.018	0.077	0.004	-0.011
0.124	0.214	-0.944	0.059	0.250	-0.966	-0.120	-0.045	-0.045	0.010	-0.013	0.015	0.040	0.063	0.008	-0.015
0.101	0.222	-0.987	0.063	0.247	-0.967	-0.139	-0.209	-0.034	-0.018	-0.002	-0.028	0.018	0.055	0.035	-0.014
0.101	0.222	-0.987	0.068	0.246	-0.967	-0.080	-0.243	-0.034	-0.023	0.000	-0.028	0.018	0.056	0.035	-0.010
0.113	0.226	-0.964	0.071	0.245	-0.967	-0.047	-0.167	-0.007	-0.015	0.005	-0.004	0.030	0.053	0.011	-0.008
0.109	0.238	-0.952	0.073	0.243	-0.967	-0.069	-0.095	-0.020	-0.022	0.019	0.008	0.027	0.042	0.001	-0.001
0.147	0.253	-0.972	0.079	0.243	-0.967	-0.033	-0.291	-0.006	0.010	0.035	-0.012	0.066	0.027	0.018	0.009
0.167	0.238	-0.968	0.083	0.242	-0.967	-0.049	-0.162	0.011	0.026	0.020	-0.009	0.085	0.043	0.014	0.014
0.178	0.234	-0.975	0.085	0.241	-0.967	-0.029	-0.103	0.000	0.035	0.017	-0.017	0.097	0.047	0.021	0.022
0.167	0.199	-0.940	0.088	0.240	-0.967	-0.035	-0.134	-0.044	0.020	-0.017	0.019	0.086	0.082	0.014	0.026
0.174	0.222	-0.948	0.091	0.238	-0.967	-0.103	-0.123	-0.013	0.025	0.009	0.011	0.093	0.060	0.007	0.025
0.197	0.199	-0.944	0.093	0.237	-0.967	-0.064	-0.101	-0.005	0.045	-0.013	0.015	0.116	0.083	0.011	0.017
0.182	0.211	-0.932	0.093	0.235	-0.967	-0.086	-0.011	-0.012	0.029	0.001	0.027	0.102	0.072	0.023	0.017
0.174	0.195	-0.912	0.095	0.234	-0.967	-0.027	-0.072	-0.035	0.019	-0.013	0.046	0.094	0.088	0.043	0.013
0.170	0.184	-0.944	0.094	0.232	-0.968	-0.098	0.099	-0.038	0.016	-0.023	0.015	0.090	0.100	0.012	0.001
0.159	0.207	-0.936	0.092	0.230	-0.969	-0.121	0.113	-0.018	0.007	0.003	0.024	0.079	0.078	0.020	-0.006
0.143	0.195	-0.916	0.091	0.227	-0.970	-0.152	0.058	0.027	-0.008	-0.006	0.045	0.064	0.090	0.040	-0.002
0.155	0.199	-0.901	0.089	0.225	-0.970	-0.107	0.078	0.013	0.005	0.000	0.062	0.075	0.087	0.056	-0.010
0.182	0.191	-0.920	0.083	0.225	-0.971	-0.014	0.354	-0.035	0.038	-0.007	0.043	0.102	0.095	0.036	-0.022
0.113	0.199	-0.956	0.082	0.224	-0.971	-0.043	0.031	0.032	-0.030	0.002	0.008	0.032	0.088	0.001	-0.027
0.086	0.211	-0.932	0.080	0.224	-0.971	-0.010	0.099	0.031	-0.055	0.014	0.032	0.005	0.077	0.024	-0.034
0.090	0.180	-0.952	0.077	0.224	-0.972	0.013	0.143	0.035	-0.049	-0.018	0.013	0.008	0.108	0.005	-0.037
0.101	0.191	-0.920	0.079	0.224	-0.971	0.034	-0.102	0.064	-0.039	-0.007	0.044	0.019	0.097	0.036	-0.035
0.167	0.180	-0.905	0.075	0.225	-0.971	0.049	0.216	0.036	0.031	-0.020	0.060	0.084	0.109	0.052	-0.022
0.132	0.176	-0.905	0.071	0.227	-0.971	0.090	0.194	0.085	-0.000	-0.027	0.060	0.049	0.113	0.051	-0.012
0.151	0.176	-0.909	0.069	0.229	-0.971	0.074	0.104	0.122	0.021	-0.029	0.056	0.067	0.114	0.047	-0.011
0.147	0.184	-0.920	0.068	0.231	-0.971	0.099	0.027	0.155	0.018	-0.024	0.044	0.063	0.106	0.035	-0.011
0.101	0.184	-0.897	0.063	0.233	-0.970	0.138	0.241	0.107	-0.023	-0.026	0.068	0.016	0.107	0.058	-0.017
0.159	0.172	-0.877	0.059	0.236	-0.970	0.123	0.198	0.126	0.038	-0.040	0.087	0.074	0.119	0.077	-0.020
0.090	0.172	-0.905	0.056	0.238	-0.970	0.112	0.111	0.139	-0.029	-0.042	0.059	0.004	0.120	0.048	-0.022
0.120	0.222	-0.905	0.054	0.241	-0.969	0.136	0.075	0.142	0.004	0.005	0.059	0.035	0.071	0.048	-0.019
0.120	0.222	-0.905	0.044	0.243	-0.969	0.135	0.487	0.153	0.014	0.002	0.059	0.033	0.071	0.048	-0.026
0.090	0.230	-0.909	0.041	0.246	-0.968	0.146	0.147	0.185	-0.014	0.007	0.055	0.001	0.064	0.045	-0.020
0.097	0.218	-0.885	0.035	0.250	-0.968	0.152	0.240	0.169	-0.001	-0.008	0.078	0.008	0.076	0.069	-0.030
0.097	0.191	-0.885	0.027	0.253	-0.967	0.205	0.412	0.164	0.008	-0.039	0.078	0.007	0.103	0.069	-0.036
0.024	0.203	-0.932	0.024	0.258	-0.966	0.212	0.100	0.203	-0.063	-0.032	0.030	0.066	0.092	0.022	-0.037
0.067	0.214	-0.897	0.019	0.261	-0.965	0.204	0.213	0.205	-0.016	-0.024	0.065	0.025	0.080	0.058	-0.033
0.055	0.214	-0.920	0.013	0.265	-0.964	0.197	0.225	0.228	-0.022	-0.028	0.040	0.036	0.079	0.034	-0.038
0.078	0.242	-0.909	0.005	0.270	-0.963	0.246	0.372	0.190	0.008	-0.005	0.051	0.013	0.052	0.046	-0.028
0.028	0.242	-0.932	0.001	0.273	-0.962	0.186	0.179	0.230	-0.037	-0.009	0.026	0.063	0.051	0.021	-0.028
0.059	0.245	-0.909	-0.003	0.277	-0.961	0.208	0.153	0.211	-0.003	-0.009	0.049	0.032	0.047	0.044	-0.020
0.040	0.261	-0.909	-0.006	0.281	-0.960	0.168	0.112	0.190	-0.020	0.004	0.048	0.050	0.031	0.044	-0.027
0.070	0.265	-0.928	-0.013	0.282	-0.959	0.069	0.341	0.123	0.018	0.006	0.029	0.019	0.027	0.024	-0.019
0.005	0.253	-0.948	-0.017	0.282	-0.959	0.024	0.154	0.120	-0.044	-0.006	0.009	0.084	0.039	0.003	-0.021
0.047	0.242	-0.940	-0.020	0.281	-0.959	-0.037	0.148	0.078	0.001	-0.016	0.017	0.041	0.050	0.010	-0.011
0.020	0.249	-0.936	-0.023	0.280	-0.960	-0.065	0.150	0.059	-0.023	-0.007	0.021	0.068	0.043	0.014	-0.011
0.067	0.249	-0.928	-0.027	0.278	-0.960	-0.112	0.188	0.040	0.027	-0.005	0.030	0.021	0.043	0.021	0.000
0.040	0.238	-0.968	-0.032	0.274	-0.961	-0.172	0.315	-0.009	0.006	-0.013	-0.009	0.048	0.055	0.019	0.004
0.032	0.199	-0.983	-0.038	0.270	-0.962	-0.235	0.293	0.005	0.004	-0.046	-0.023	0.055	0.093	0.035	0.011
0.017	0.199	-1.011	-0.046	0.266	-0.963	-0.182	0.455	0.006	-0.003	-0.042	-0.050	0.071	0.094	0.063	0.010
-0.014	0.203	-1.062	-0.051	0.262	-0.964	-0.172	0.212	0.109	-0.029	-0.035	-0.101	0.101	0.090	0.114	0.014
-0.022	0.245	-1.066	-0.059	0.261	-0.964	-0.063	0.384	0.139	-0.029	0.010	-0.105	0.109	0.047	0.118	0.019
0.001	0.214	-1.050	-0.063	0.261	-0.963	0.032	0.203	0.121	-0.002	-0.021	-0.089	0.086	0.078	0.102	0.029
0.028	0.199	-0.987	-0.072	0.261	-0.963	-0.011	0.426	0.124	0.034	-0.036	-0.027	0.060	0.094	0.040	0.021
0.043	0.153	-0.983	-0.082	0.261	-0.962	0.063	0.532	0.151	0.060	-0.082	-0.024	0.045	0.140	0.036	-0.011
-0.045	0.218	-0.912	-0.089	0.261	-0.961	-0.013	0.296	0.139	-0.022	-0.016	0.047	0.134	0.075	0.035	-0.040
-0.164	0.269	-0.881	-0.092	0.262	-0.961	0.090	0.108	0.167	-0.138	0.033	0.077	0.254	0.024	0.066	-0.048
-0.130	0.272	-0.889	-0.096	0.265	-0.959	0.160	0.173	0.125	-0.099	0.034	0.068	0.220	0.020	0.058	-0.062
-0.030	0.280	-0.936	-0.098	0.266	-0.959	0.029	0.095	0.077	0.004	0.041	0.020	0.121	0.013	0.010	-0.039
-0.030	0.280	-0.936	-0.099	0.265	-0.959	-0.005	0.066	0.032	0.005	0.041	0.020	0.122	0.012	0.010	0.025
0.040	0.249	-0.987	-0.097	0.263	-0.960	-0.106	-0.124	0.055	0.072	0.012	-0.031	0.053	0.043	0.042	0.085
0.113	0.269	-1.066	-0.095	0.261	-0.961	-0.117	-0.079	0.020	0.143	0.033	-0.109	0.019	0.024	0.121	0.132
0.147	0.288	-1.054	-0.087	0.257	-0.962	-0.200	-0.365	-0.018	0.170	0.056	-0.096	0.053	0.004	0.110	0.191
0.190	0.303	-1.086	-0.080	0.251	-0.965	-0.326	-0.319	-0.064	0.205	0.077	-0.125	0.094	0.012	0.142	0.225
0.259	0.269	-1.098	-0.074	0.245	-0.967	-0.327	-0.202	-0.154	0.268	0.049	-0.135	0.163	0.023	0.154	0.243
0.224	0.230	-1.090	-0.064	0.238	-0.969	-0.351	-0.435	-0.193	0.223	0.017	-0.124	0.127	0.061	0.146	0.249
0.251	0.222	-1.066	-0.057	0.232	-0.971	-0.333	-0.223	-0.273	0.243	0.015	-0.098	0.154	0.069	0.123	0.234
0.220	0.195	-1.066	-0.050	0.229	-0.972	-0.193	-0.262	-0.240	0.206	-0.009	-0.097	0.122	0.096	0.123	0.202
0.155	0.141	-1.066	-0.041	0.226	-0.973	-0.117	-0.375	-0.184	0.132	-0.061	-0.095	0.056	0.151	0.123	0.180
0.147	0.091	-1.062	-0.030	0.225	-0.974	-0.017	-0.518	-0.124	0.113	-0.110	-0.090	0.048	0.201	0.120	0.161
0.186	0.083	-1.003	-0.015	0.227	-0.974	0.078	-0.747	0.027	0.136	-0.120	-0.031	0.086	0.209	0.061	0.146
0.236	0.099	-0.964	-0.008	0.229	-0.973	0.146	-0.324	0.045	0.179	-0.107	0.008	0.135	0.193	0.022	0.140
0.224	0.168	-0.944	-0.007	0.234	-0.972	0.280	-0.032	0.039	0.166	-0.043	0.027	0.123	0.124	0.003	0.138
0.205	0.203	-0.944	-0.007	0.241	-0.971	0.353	-0.013	0.041	0.146	-0.015	0.025	0.104	0.089	0.003	0.133
0.193	0.226	-0.972	-0.005	0.250	-0.968	0.447	-0.038	0.048	0.133	-0.000	-0.004	0.092	0.066	0.031	0.120
0.182	0.265	-0.964	-0.007	0.259	-0.966	0.492	0.090	0.019	0.122	0.029	0.001	0.080	0.028	0.024	0.100
0.147	0.249	-0.991	-0.010	0.269	-0.963	0.489	0.191	-0.005	0.091	0.004	-0.029	0.045	0.044	0.052	0.085
0.086	0.249	-1.011	-0.011	0.279	-0.960	0.548	0.060	-0.041	0.029	-0.006	-0.051	0.016	0.044	0.072	0.069
0.109	0.292	-0.956	-0.016	0.289	-0.957	0.548	0.329	-0.085	0.058	0.026	0.001	0.006	0.001	0.017	0.043
0.082	0.265	-0.995	-0.017	0.298	-0.954	0.449	0.105	-0.049	0.032	-0.010	-0.041	0.020	0.029	0.057	0.030
0.013	0.292	-0.991	-0.019	0.307	-0.952	0.469	0.131	-0.125	-0.036	0.008	-0.040	0.090	0.002	0.054	0.012
0.067	0.334	-0.975	-0.022	0.314	-0.949	0.386	0.165	-0.051	0.021	0.043	-0.026	0.036	0.040	0.038	-0.006
-0.026	0.330	-1.011	-0.020	0.322	-0.946	0.429	-0.099	-0.024	-0.073	0.031	-0.064	0.128	0.036	0.074	-0.016
-0.007	0.327	-0.979	-0.022	0.329	-0.944	0.369	0.141	-0.057	-0.052	0.020	-0.034	0.109	0.031	0.043	-0.024
0.032	0.357	-0.960	-0.020	0.335	-0.942	0.305	-0.046	-0.067	-0.015	0.046	-0.016	0.070	0.062	0.024	-0.041
-0.014	0.338	-0.944	-0.018	0.339	-0.940	0.225	-0.075	-0.086	-0.063	0.022	-0.002	0.116	0.042	0.008	-0.042
-0.014	0.354	-0.964	-0.014	0.342	-0.940	0.146	-0.214	-0.069	-0.068	0.035	-0.022	0.116	0.057	0.028	-0.047
-0.014	0.354	-0.964	-0.015	0.347	-0.938	0.239	0.116	-0.119	-0.067	0.030	-0.024	0.116	0.057	0.028	-0.054
-0.014	0.334	-0.956	-0.011	0.351	-0.936	0.248	-0.192	-0.051	-0.071	0.006	-0.017	0.115	0.037	0.021	-0.048
0.017	0.342	-0.924	-0.010	0.356	-0.935	0.228	-0.037	-0.028	-0.041	0.010	0.013	0.084	0.045	0.010	-0.041
0.032	0.292	-0.928	-0.008	0.361	-0.932	0.313	-0.110	-0.072	-0.029	-0.046	0.007	0.068	0.006	0.006	-0.038
0.032	0.319	-0.956	-0.006	0.365	-0.931	0.211	-0.066	-0.034	-0.030	-0.022	-0.022	0.068	0.021	0.022	-0.034
0.028	0.350	-0.912	-0.006	0.368	-0.930	0.150	0.039	-0.047	-0.034	0.006	0.020	0.071	0.051	0.022	-0.036
0.024	0.350	-0.916	-0.007	0.371	-0.929	0.156	0.069	-0.062	-0.037	0.003	0.015	0.075	0.050	0.018	-0.047
-0.007	0.346	-0.948	-0.009	0.373	-0.928	0.109	0.139	-0.100	-0.066	-0.003	-0.017	0.105	0.046	0.014	-0.053
-0.030	0.338	-0.936	-0.006	0.375	-0.927	0.133	-0.105	-0.115	-0.092	-0.013	-0.006	0.129	0.038	0.002	-0.048
-0.003	0.327	-0.964	-0.002	0.377	-0.926	0.116	-0.218	-0.054	-0.069	-0.026	-0.035	0.102	0.026	0.029	-0.048
0.051	0.346	-0.936	0.000	0.380	-0.925	0.172	-0.070	-0.074	-0.017	-0.010	-0.008	0.047	0.044	0.001	-0.038
0.028	0.315	-0.928	0.003	0.384	-0.923	0.224	-0.129	-0.053	-0.043	-0.045	-0.002	0.070	0.013	0.006	-0.022
0.067	0.323	-0.936	0.006	0.386	-0.922	0.140	-0.116	-0.033	-0.007	-0.040	-0.011	0.030	0.019	0.002	-0.014
0.063	0.365	-0.948	0.008	0.389	-0.921	0.171	-0.072	-0.081	-0.013	-0.000	-0.024	0.033	0.061	0.014	-0.011
0.063	0.373	-0.932	0.012	0.392	-0.920	0.143	-0.216	-0.040	-0.017	0.005	-0.010	0.032	0.067	0.001	-0.006
0.082	0.357	-0.932	0.014	0.394	-0.919	0.102	-0.057	-0.071	0.000	-0.012	-0.010	0.013	0.050	0.000	-0.013
0.055	0.388	-0.964	0.017	0.396	-0.918	0.131	-0.119	-0.052	-0.029	0.016	-0.043	0.039	0.079	0.031	-0.008
0.036	0.404	-0.944	0.020	0.398	-0.917	0.105	-0.129	-0.062	-0.051	0.030	-0.024	0.058	0.093	0.012	-0.008
0.105	0.381	-0.944	0.022	0.400	-0.916	0.145	-0.093	-0.098	0.015	0.004	-0.025	0.011	0.068	0.011	-0.016
0.063	0.392	-0.956	0.025	0.402	-0.915	0.082	-0.085	-0.082	-0.029	0.014	-0.037	0.032	0.078	0.023	-0.013
0.051	0.373	-0.944	0.031	0.403	-0.915	0.071	-0.353	-0.021	-0.048	-0.006	-0.026	0.044	0.058	0.011	-0.002
0.090	0.381	-0.944	0.030	0.405	-0.914	0.099	0.113	-0.059	-0.008	0.000	-0.027	0.006	0.064	0.011	-0.007
0.117	0.381	-0.920	0.034	0.407	-0.913	0.138	-0.162	-0.047	0.016	-0.002	-0.005	0.021	0.063	0.013	-0.002
0.097	0.404	-0.924	0.035	0.409	-0.912	0.086	-0.019	-0.070	-0.004	0.020	-0.009	0.001	0.085	0.009	-0.003
0.105	0.396	-0.936	0.035	0.410	-0.912	0.057	0.025	-0.064	0.003	0.011	-0.022	0.009	0.076	0.003	-0.005
0.040	0.381	-0.964	0.039	0.411	-0.911	0.075	-0.225	-0.043	-0.067	-0.006	-0.050	0.057	0.060	0.031	-0.022
0.097	0.381	-0.920	0.037	0.412	-0.910	0.083	0.185	-0.067	-0.006	-0.007	-0.007	0.001	0.060	0.013	-0.037
0.017	0.388	-0.944	0.040	0.412	-0.910	0.026	-0.141	-0.033	-0.090	0.000	-0.031	0.080	0.067	0.011	-0.040
0.017	0.388	-0.944	0.041	0.413	-0.910	0.025	-0.083	-0.056	-0.092	-0.000	-0.031	0.080	0.066	0.011	-0.034
0.097	0.400	-0.932	0.045	0.414	-0.909	0.061	-0.150	-0.059	-0.014	0.011	-0.020	0.000	0.076	0.001	-0.035
0.097	0.377	-0.909	0.045	0.414	-0.909	-0.002	0.025	-0.095	-0.015	-0.013	0.004	0.000	0.052	0.025	-0.020
0.093	0.385	-0.940	0.048	0.413	-0.909	-0.012	-0.098	-0.097	-0.021	-0.004	-0.028	0.004	0.059	0.007	-0.012
0.109	0.396	-0.944	0.049	0.413	-0.909	0.029	0.003	-0.087	-0.007	0.007	-0.032	0.011	0.069	0.011	-0.008
0.082	0.392	-0.916	0.052	0.413	-0.909	-0.015	-0.170	-0.035	-0.037	0.003	-0.005	0.016	0.064	0.016	-0.013
0.136	0.392	-0.909	0.053	0.413	-0.909	0.013	-0.019	-0.059	0.016	0.003	0.003	0.038	0.062	0.024	-0.010
0.074	0.381	-0.928	0.057	0.413	-0.909	0.017	-0.146	-0.068	-0.049	-0.009	-0.017	0.023	0.050	0.004	-0.020
0.120	0.377	-0.924	0.057	0.413	-0.909	0.004	0.015	-0.071	-0.003	-0.012	-0.012	0.023	0.045	0.008	-0.007
0.074	0.400	-0.936	0.065	0.414	-0.908	0.027	-0.384	-0.040	-0.056	0.010	-0.024	0.023	0.066	0.004	-0.016
0.167	0.388	-0.905	0.061	0.413	-0.909	-0.035	0.248	-0.096	0.040	-0.000	0.008	0.070	0.053	0.028	-0.009
0.086	0.408	-0.940	0.066	0.412	-0.909	-0.045	-0.216	-0.046	-0.046	0.020	-0.027	0.010	0.071	0.008	-0.008
0.124	0.388	-0.920	0.068	0.411	-0.909	-0.030	-0.127	-0.042	-0.010	0.001	-0.008	0.029	0.051	0.012	0.000
0.143	0.392	-0.916	0.072	0.410	-0.909	-0.038	-0.162	-0.037	0.006	0.006	-0.003	0.049	0.053	0.016	-0.007
0.136	0.392	-0.916	0.071	0.410	-0.909	-0.014	0.081	-0.080	-0.001	0.006	-0.003	0.042	0.052	0.016	-0.003
0.136	0.388	-0.924	0.077	0.410	-0.909	0.003	-0.277	-0.075	-0.007	0.002	-0.011	0.042	0.047	0.008	-0.007
0.128	0.369	-0.916	0.076	0.408	-0.910	-0.093	0.120	-0.074	-0.013	-0.015	-0.002	0.035	0.027	0.016	-0.012
0.109	0.388	-0.928	0.080	0.407	-0.910	-0.043	-0.219	-0.058	-0.037	0.005	-0.013	0.016	0.046	0.004	-0.014
0.124	0.369	-0.924	0.081	0.406	-0.910	-0.042	-0.015	-0.062	-0.022	-0.013	-0.009	0.032	0.025	0.008	-0.019
0.136	0.396	-0.924	0.084	0.405	-0.910	-0.051	-0.117	-0.079	-0.014	0.015	-0.008	0.043	0.051	0.008	-0.024
0.117	0.400	-0.928	0.084	0.403	-0.911	-0.096	0.053	-0.070	-0.032	0.021	-0.011	0.024	0.054	0.004	-0.018
0.105	0.350	-0.948	0.089	0.402	-0.911	-0.046	-0.247	-0.069	-0.049	-0.028	-0.030	0.013	0.003	0.016	-0.023
0.155	0.392	-0.912	0.090	0.400	-0.912	-0.067	-0.023	-0.080	-0.000	0.016	0.006	0.063	0.044	0.019	-0.025
0.109	0.381	-0.932	0.091	0.399	-0.912	-0.078	-0.027	-0.065	-0.048	0.006	-0.013	0.017	0.032	0.000	-0.024
0.140	0.369	-0.912	0.094	0.397	-0.913	-0.093	-0.127	-0.074	-0.020	-0.004	0.007	0.048	0.019	0.019	-0.032
0.140	0.357	-0.916	0.096	0.395	-0.914	-0.077	-0.034	-0.082	-0.021	-0.013	0.004	0.048	0.007	0.015	-0.036
0.078	0.354	-0.936	0.099	0.394	-0.914	-0.069	-0.182	-0.068	-0.087	-0.016	-0.015	0.014	0.002	0.004	-0.032
0.151	0.334	-0.901	0.102	0.392	-0.914	-0.069	-0.109	-0.082	-0.017	-0.033	0.021	0.059	0.018	0.031	-0.029
0.151	0.334	-0.901	0.103	0.391	-0.915	-0.078	-0.021	-0.080	-0.018	-0.032	0.021	0.059	0.019	0.031	-0.035
0.170	0.369	-0.905	0.103	0.389	-0.915	-0.071	0.060	-0.112	0.001	0.005	0.018	0.078	0.015	0.027	-0.022
0.128	0.365	-0.901	0.107	0.388	-0.915	-0.043	-0.166	-0.058	-0.045	0.002	0.022	0.036	0.010	0.031	-0.025
0.163	0.361	-0.924	0.109	0.387	-0.916	-0.031	-0.085	-0.035	-0.012	-0.001	-0.001	0.071	0.005	0.007	-0.026
0.136	0.369	-0.916	0.111	0.387	-0.916	-0.029	-0.116	-0.026	-0.041	0.008	0.006	0.044	0.012	0.015	-0.031
0.151	0.373	-0.916	0.114	0.387	-0.915	0.037	-0.119	-0.033	-0.028	0.011	0.006	0.059	0.015	0.014	-0.021
0.167	0.361	-0.881	0.115	0.387	-0.915	0.026	-0.038	-0.073	-0.015	-0.001	0.041	0.074	0.002	0.049	-0.023
0.186	0.369	-0.924	0.117	0.386	-0.915	-0.047	-0.046	-0.079	0.003	0.008	-0.002	0.093	0.009	0.005	-0.013
0.159	0.346	-0.940	0.121	0.386	-0.915	-0.025	-0.220	-0.037	-0.029	-0.014	-0.018	0.065	0.015	0.011	-0.014
0.201	0.346	-0.901	0.122	0.386	-0.915	0.007	0.016	-0.050	0.013	-0.014	0.021	0.107	0.016	0.027	0.001
0.170	0.369	-0.897	0.126	0.386	-0.914	0.052	-0.248	-0.013	-0.022	0.008	0.024	0.076	0.006	0.031	-0.010
0.247	0.385	-0.905	0.124	0.388	-0.913	0.071	0.181	-0.062	0.057	0.022	0.016	0.153	0.020	0.022	-0.004
0.136	0.350	-0.916	0.126	0.388	-0.913	0.009	-0.131	-0.017	-0.057	-0.012	0.004	0.041	0.016	0.011	-0.006
0.217	0.338	-0.901	0.130	0.388	-0.913	0.007	-0.181	-0.002	0.020	-0.024	0.019	0.120	0.028	0.026	-0.006
0.197	0.334	-0.885	0.127	0.387	-0.913	-0.017	0.186	0.010	0.004	-0.027	0.035	0.100	0.033	0.042	-0.017
0.178	0.338	-0.881	0.127	0.388	-0.913	0.025	-0.001	0.031	-0.015	-0.024	0.038	0.080	0.030	0.046	-0.013
0.201	0.338	-0.869	0.125	0.389	-0.913	0.079	0.107	0.048	0.010	-0.025	0.050	0.103	0.030	0.058	-0.019
0.167	0.357	-0.881	0.125	0.390	-0.912	0.038	-0.064	0.084	-0.026	-0.007	0.037	0.068	0.012	0.045	-0.022
0.193	0.365	-0.853	0.122	0.391	-0.912	0.058	0.221	-0.021	0.005	-0.000	0.065	0.095	0.005	0.072	-0.021
0.186	0.346	-0.849	0.119	0.392	-0.912	0.061	0.186	0.004	-0.000	-0.020	0.069	0.087	0.025	0.075	-0.028
0.174	0.342	-0.881	0.116	0.393	-0.912	0.031	0.138	0.065	-0.009	-0.025	0.037	0.076	0.029	0.043	-0.026
0.147	0.327	-0.873	0.112	0.393	-0.913	0.024	0.153	0.099	-0.033	-0.041	0.045	0.050	0.045	0.050	-0.035
0.167	0.357	-0.861	0.106	0.394	-0.913	0.019	0.333	0.079	-0.007	-0.010	0.057	0.069	0.015	0.061	-0.040
0.128	0.369	-0.861	0.103	0.395	-0.913	0.042	0.087	0.106	-0.043	0.001	0.057	0.031	0.004	0.060	-0.037
0.132	0.365	-0.865	0.099	0.396	-0.913	0.045	0.227	0.073	-0.034	-0.004	0.053	0.036	0.009	0.055	-0.036
0.178	0.342	-0.857	0.095	0.396	-0.913	0.043	0.172	0.075	0.016	-0.028	0.061	0.082	0.034	0.062	-0.040
0.132	0.334	-0.869	0.091	0.397	-0.913	0.038	0.208	0.090	-0.025	-0.036	0.049	0.036	0.043	0.049	-0.033
0.120	0.361	-0.865	0.086	0.398	-0.913	0.038	0.245	0.103	-0.031	-0.010	0.053	0.025	0.017	0.053	-0.034
0.140	0.361	-0.865	0.081	0.399	-0.914	0.027	0.221	0.116	-0.006	-0.010	0.053	0.045	0.019	0.052	-0.038
0.097	0.350	-0.873	0.076	0.399	-0.914	0.032	0.211	0.128	-0.043	-0.022	0.045	0.003	0.032	0.044	-0.038
0.128	0.357	-0.857	0.073	0.401	-0.913	0.071	0.142	0.138	-0.008	-0.016	0.060	0.034	0.025	0.060	-0.038
0.109	0.354	-0.861	0.066	0.402	-0.913	0.069	0.311	0.130	-0.020	-0.021	0.055	0.015	0.029	0.056	-0.034
0.093	0.373	-0.865	0.063	0.403	-0.913	0.057	0.102	0.111	-0.033	-0.003	0.051	0.000	0.011	0.051	-0.034
0.143	0.354	-0.838	0.056	0.405	-0.912	0.112	0.389	0.053	0.025	-0.025	0.078	0.050	0.031	0.078	-0.032
0.070	0.365	-0.873	0.052	0.406	-0.912	0.048	0.171	0.116	-0.044	-0.014	0.042	0.024	0.020	0.042	-0.027
0.109	0.357	-0.857	0.047	0.407	-0.912	0.036	0.242	0.106	0.000	-0.023	0.058	0.015	0.028	0.058	-0.026
0.101	0.357	-0.881	0.040	0.408	-0.912	0.037	0.344	0.105	-0.000	-0.023	0.035	0.007	0.029	0.033	-0.031
0.063	0.369	-0.893	0.037	0.409	-0.912	0.044	0.113	0.134	-0.035	-0.013	0.023	0.032	0.018	0.021	-0.031
0.078	0.350	-0.869	0.031	0.410	-0.912	0.055	0.315	0.080	-0.014	-0.033	0.047	0.017	0.038	0.044	-0.027
0.036	0.350	-0.893	0.028	0.409	-0.912	-0.000	0.090	0.126	-0.053	-0.033	0.023	0.060	0.038	0.020	-0.027
0.097	0.354	-0.885	0.025	0.410	-0.912	0.048	0.154	0.069	0.011	-0.030	0.031	0.001	0.035	0.027	-0.022
0.082	0.354	-0.893	0.023	0.411	-0.911	0.044	0.088	0.094	-0.002	-0.031	0.023	0.015	0.035	0.019	-0.021
0.063	0.365	-0.920	0.018	0.411	-0.911	0.010	0.235	0.090	-0.017	-0.019	-0.005	0.035	0.024	0.009	-0.019
0.051	0.342	-0.909	0.016	0.411	-0.912	-0.015	0.079	0.088	-0.026	-0.042	0.007	0.047	0.047	0.003	-0.029
0.036	0.342	-0.889	0.012	0.411	-0.911	0.045	0.197	0.046	-0.038	-0.043	0.027	0.063	0.047	0.022	-0.036
0.020	0.354	-0.905	0.009	0.412	-0.911	0.049	0.115	0.065	-0.051	-0.032	0.010	0.080	0.036	0.006	-0.042
0.024	0.346	-0.909	0.006	0.414	-0.910	0.091	0.140	0.084	-0.044	-0.041	0.006	0.077	0.044	0.001	-0.044
0.024	0.338	-0.889	0.002	0.415	-0.910	0.097	0.207	0.056	-0.041	-0.050	0.025	0.077	0.053	0.021	-0.044
0.024	0.357	-0.912	-0.001	0.417	-0.909	0.080	0.156	0.069	-0.037	-0.032	0.001	0.077	0.034	0.003	-0.028
0.001	0.338	-0.936	-0.005	0.418	-0.909	0.084	0.207	0.026	-0.057	-0.052	-0.023	0.101	0.054	0.027	-0.016
0.051	0.338	-0.999	-0.010	0.418	-0.908	0.020	0.250	0.002	-0.003	-0.052	-0.086	0.052	0.054	0.090	0.010
0.043	0.323	-0.987	-0.014	0.418	-0.908	0.034	0.202	0.052	-0.006	-0.068	-0.075	0.060	0.070	0.079	0.038
0.109	0.330	-0.975	-0.023	0.420	-0.907	0.127	0.528	0.055	0.068	-0.063	-0.064	0.004	0.063	0.068	0.052
0.117	0.346	-0.975	-0.036	0.426	-0.904	0.334	0.618	0.246	0.089	-0.053	-0.067	0.012	0.048	0.068	0.041
0.013	0.334	-0.995	-0.048	0.434	-0.900	0.505	0.534	0.284	-0.003	-0.074	-0.091	0.093	0.060	0.088	0.004
-0.030	0.357	-0.928	-0.052	0.443	-0.895	0.531	0.128	0.257	-0.041	-0.059	-0.029	0.135	0.037	0.021	-0.027
-0.160	0.435	-0.853	-0.057	0.451	-0.891	0.466	0.105	0.255	-0.167	0.010	0.041	0.266	0.040	0.053	-0.050
-0.060	0.489	-0.857	-0.061	0.459	-0.886	0.466	0.111	0.269	-0.063	0.056	0.033	0.167	0.094	0.049	-0.060
-0.014	0.512	-0.881	-0.065	0.467	-0.882	0.460	0.104	0.178	-0.014	0.071	0.005	0.120	0.117	0.025	-0.045
-0.026	0.504	-0.881	-0.066	0.474	-0.878	0.379	0.036	0.105	-0.024	0.057	0.001	0.132	0.109	0.025	0.008
0.032	0.535	-0.936	-0.065	0.480	-0.875	0.351	-0.101	0.119	0.033	0.082	-0.057	0.075	0.139	0.031	0.055
0.070	0.524	-0.979	-0.062	0.482	-0.874	0.127	-0.259	0.137	0.068	0.068	-0.101	0.037	0.128	0.075	0.101
0.140	0.562	-1.007	-0.057	0.480	-0.875	-0.098	-0.274	0.103	0.133	0.109	-0.127	0.033	0.166	0.103	0.153
0.213	0.562	-0.987	-0.050	0.476	-0.878	-0.232	-0.364	-0.013	0.198	0.112	-0.105	0.105	0.166	0.084	0.194
0.240	0.524	-0.995	-0.040	0.469	-0.882	-0.397	-0.442	-0.075	0.216	0.081	-0.109	0.132	0.127	0.092	0.221
0.286	0.477	-0.952	-0.032	0.463	-0.886	-0.363	-0.365	-0.147	0.253	0.041	-0.062	0.178	0.080	0.049	0.238
0.259	0.454	-0.991	-0.021	0.456	-0.890	-0.403	-0.473	-0.164	0.216	0.024	-0.097	0.152	0.057	0.089	0.225
0.305	0.442	-0.948	-0.015	0.451	-0.892	-0.275	-0.172	-0.168	0.256	0.018	-0.051	0.198	0.046	0.046	0.207
0.205	0.369	-0.948	-0.008	0.448	-0.894	-0.171	-0.307	-0.097	0.149	-0.053	-0.049	0.098	0.028	0.046	0.183
0.201	0.338	-0.944	-0.003	0.446	-0.895	-0.058	-0.256	-0.041	0.140	-0.082	-0.044	0.094	0.059	0.043	0.163
0.201	0.319	-0.940	0.004	0.447	-0.895	0.056	-0.322	0.002	0.133	-0.103	-0.041	0.094	0.079	0.039	0.132
0.190	0.338	-0.956	0.008	0.448	-0.894	0.078	-0.227	0.046	0.118	-0.084	-0.057	0.082	0.060	0.055	0.120
0.174	0.369	-0.912	0.009	0.450	-0.893	0.127	-0.056	0.062	0.101	-0.056	-0.015	0.067	0.029	0.012	0.112
0.174	0.415	-0.916	0.012	0.452	-0.892	0.121	-0.206	0.065	0.098	-0.011	-0.020	0.067	0.017	0.016	0.098
0.190	0.442	-0.889	0.012	0.454	-0.891	0.093	0.007	0.028	0.113	0.014	0.007	0.082	0.044	0.011	0.096
0.155	0.412	-0.877	0.013	0.455	-0.891	0.059	-0.010	0.019	0.078	-0.018	0.018	0.048	0.013	0.023	0.085
0.217	0.446	-0.861	0.009	0.456	-0.890	0.053	0.256	-0.045	0.143	0.016	0.033	0.109	0.047	0.039	0.078
0.117	0.466	-0.889	0.008	0.456	-0.890	0.019	0.149	-0.091	0.044	0.035	0.005	0.009	0.067	0.012	0.056
0.136	0.458	-0.901	0.004	0.456	-0.890	0.016	0.333	-0.142	0.068	0.027	-0.007	0.028	0.059	0.000	0.047
0.043	0.408	-0.924	0.002	0.455	-0.891	-0.072	0.125	-0.064	-0.023	-0.021	-0.030	0.064	0.008	0.024	0.026
0.070	0.446	-0.944	0.002	0.454	-0.891	-0.035	0.074	-0.065	0.004	0.018	-0.049	0.037	0.047	0.044	0.017
0.070	0.454	-0.928	0.000	0.453	-0.891	-0.036	0.094	-0.023	0.006	0.027	-0.033	0.037	0.054	0.028	-0.002
0.043	0.431	-0.928	-0.005	0.452	-0.892	-0.070	0.343	-0.031	-0.016	0.005	-0.033	0.063	0.030	0.029	-0.014
0.020	0.450	-0.920	-0.002	0.451	-0.892	-0.059	-0.166	-0.004	-0.042	0.026	-0.024	0.085	0.049	0.021	-0.030
-0.014	0.427	-0.885	-0.002	0.450	-0.893	-0.040	-0.002	-0.052	-0.077	0.004	0.011	0.119	0.025	0.014	-0.040
-0.007	0.473	-0.928	0.001	0.450	-0.893	-0.031	-0.108	-0.079	-0.072	0.051	-0.032	0.111	0.070	0.030	-0.047
0.028	0.431	-0.905	0.004	0.450	-0.893	0.005	-0.156	-0.082	-0.041	0.008	-0.008	0.075	0.027	0.007	-0.048
0.036	0.392	-0.881	0.006	0.450	-0.893	0.035	-0.071	-0.074	-0.035	-0.031	0.015	0.067	0.013	0.016	-0.039
0.032	0.385	-0.889	0.007	0.450	-0.893	-0.002	-0.011	-0.022	-0.040	-0.038	0.007	0.071	0.022	0.008	-0.034
0.040	0.400	-0.901	0.010	0.450	-0.893	0.019	-0.154	-0.031	-0.035	-0.023	-0.005	0.064	0.007	0.004	-0.038
0.051	0.396	-0.865	0.008	0.449	-0.893	-0.052	0.115	-0.049	-0.022	-0.026	0.031	0.052	0.012	0.032	-0.038
0.020	0.404	-0.881	0.010	0.449	-0.894	-0.036	-0.054	-0.042	-0.054	-0.017	0.016	0.083	0.006	0.016	-0.040
0.043	0.415	-0.877	0.009	0.448	-0.894	-0.052	0.083	-0.071	-0.030	-0.004	0.020	0.061	0.005	0.020	-0.046
0.024	0.415	-0.893	0.009	0.446	-0.895	-0.077	0.029	-0.077	-0.050	-0.003	0.005	0.081	0.005	0.004	-0.048
0.005	0.423	-0.901	0.012	0.444	-0.896	-0.098	-0.115	-0.038	-0.071	0.007	-0.002	0.101	0.012	0.004	-0.038
0.032	0.454	-0.905	0.011	0.444	-0.896	-0.038	0.062	-0.062	-0.044	0.038	-0.006	0.075	0.043	0.008	-0.046
0.074	0.423	-0.885	0.011	0.445	-0.896	0.071	0.057	-0.092	-0.002	0.006	0.013	0.034	0.011	0.012	-0.036
-0.007	0.385	-0.920	0.015	0.445	-0.896	0.010	-0.166	-0.080	-0.086	-0.032	-0.022	0.115	0.028	0.024	-0.026
0.074	0.439	-0.916	0.017	0.446	-0.895	0.095	-0.101	-0.043	-0.007	0.020	-0.019	0.036	0.025	0.020	-0.015
0.055	0.454	-0.932	0.018	0.448	-0.894	0.107	-0.024	-0.085	-0.028	0.034	-0.036	0.055	0.040	0.036	-0.022
0.093	0.446	-0.912	0.019	0.450	-0.893	0.093	0.030	-0.080	0.010	0.025	-0.017	0.017	0.031	0.016	-0.013
0.028	0.442	-0.928	0.018	0.451	-0.892	0.057	0.136	-0.123	-0.054	0.020	-0.033	0.083	0.026	0.032	-0.028
0.051	0.466	-0.905	0.022	0.450	-0.893	-0.025	-0.199	-0.110	-0.035	0.044	-0.010	0.060	0.048	0.009	-0.025
-0.014	0.446	-0.968	0.026	0.448	-0.893	-0.098	-0.128	-0.139	-0.104	0.026	-0.072	0.125	0.028	0.073	-0.033
0.090	0.412	-0.897	0.026	0.446	-0.895	-0.112	0.037	-0.145	-0.001	-0.006	0.000	0.022	0.008	0.002	-0.026
0.070	0.408	-0.897	0.030	0.444	-0.896	-0.131	-0.150	-0.131	-0.024	-0.007	0.001	0.041	0.013	0.002	-0.037
0.093	0.400	-0.885	0.029	0.441	-0.897	-0.116	0.201	-0.178	0.000	-0.013	0.014	0.018	0.021	0.009	-0.011
-0.003	0.404	-0.924	0.033	0.440	-0.898	-0.081	-0.188	-0.144	-0.100	-0.007	-0.025	0.113	0.018	0.031	-0.022
0.163	0.419	-0.889	0.033	0.439	-0.898	-0.060	0.087	-0.153	0.065	0.009	0.011	0.052	0.004	0.004	-0.016
0.036	0.400	-0.909	0.035	0.438	-0.898	-0.038	-0.053	-0.102	-0.064	-0.009	-0.008	0.074	0.024	0.016	-0.022
0.124	0.412	-0.877	0.039	0.437	-0.899	-0.058	-0.185	-0.074	0.020	0.004	0.024	0.015	0.014	0.015	-0.009
0.063	0.419	-0.905	0.040	0.435	-0.899	-0.067	-0.008	-0.064	-0.042	0.013	-0.003	0.045	0.007	0.012	-0.020
0.090	0.423	-0.909	0.045	0.434	-0.900	-0.040	-0.235	-0.061	-0.020	0.018	-0.007	0.018	0.004	0.017	-0.020
0.113	0.427	-0.881	0.043	0.435	-0.900	0.024	0.174	-0.129	0.005	0.021	0.021	0.006	0.001	0.011	-0.023
0.040	0.412	-0.936	0.050	0.434	-0.899	-0.010	-0.321	-0.068	-0.074	0.006	-0.035	0.066	0.017	0.045	-0.026
0.117	0.431	-0.893	0.053	0.434	-0.899	-0.000	-0.106	-0.090	-0.000	0.026	0.009	0.011	0.001	0.002	-0.023
0.063	0.415	-0.901	0.056	0.435	-0.899	0.042	-0.189	-0.061	-0.058	0.010	0.000	0.042	0.015	0.010	-0.024
0.128	0.396	-0.881	0.058	0.435	-0.899	0.021	0.004	-0.123	0.006	-0.010	0.020	0.024	0.035	0.010	-0.017
0.113	0.412	-0.916	0.059	0.435	-0.898	0.012	-0.025	-0.106	-0.011	0.006	-0.016	0.010	0.021	0.025	-0.016
0.097	0.404	-0.912	0.064	0.435	-0.898	-0.018	-0.223	-0.091	-0.031	-0.001	-0.012	0.005	0.029	0.021	-0.007
0.136	0.388	-0.889	0.065	0.434	-0.899	-0.021	0.014	-0.091	0.007	-0.016	0.012	0.034	0.046	0.002	-0.013
0.124	0.392	-0.897	0.066	0.433	-0.899	-0.027	-0.035	-0.082	-0.006	-0.012	0.005	0.023	0.043	0.006	-0.008
0.109	0.415	-0.893	0.072	0.433	-0.899	-0.028	-0.271	-0.063	-0.027	0.012	0.008	0.008	0.021	0.002	-0.009
0.155	0.412	-0.893	0.070	0.433	-0.899	0.045	0.160	-0.137	0.020	0.008	0.008	0.055	0.025	0.002	-0.011
0.101	0.392	-0.909	0.071	0.432	-0.899	-0.071	-0.010	-0.061	-0.034	-0.010	-0.007	0.001	0.045	0.018	-0.020
0.128	0.400	-0.901	0.071	0.431	-0.900	-0.040	0.045	-0.090	-0.007	-0.001	0.002	0.029	0.038	0.010	-0.014
0.082	0.404	-0.909	0.074	0.429	-0.900	-0.103	-0.146	-0.026	-0.056	0.004	-0.006	0.017	0.035	0.018	-0.022
0.143	0.396	-0.897	0.076	0.428	-0.900	-0.011	-0.089	-0.048	0.003	-0.003	0.006	0.045	0.043	0.006	-0.020
0.124	0.412	-0.877	0.078	0.429	-0.900	0.012	-0.026	-0.089	-0.018	0.012	0.026	0.026	0.028	0.013	-0.023
0.132	0.381	-0.877	0.079	0.429	-0.900	0.020	-0.044	-0.045	-0.012	-0.019	0.026	0.034	0.060	0.013	-0.012
0.117	0.381	-0.928	0.082	0.429	-0.899	0.043	-0.133	-0.033	-0.030	-0.019	-0.026	0.018	0.061	0.038	-0.011
0.159	0.381	-0.889	0.085	0.430	-0.899	0.044	-0.163	-0.011	0.009	-0.020	0.013	0.061	0.062	0.002	-0.007
0.159	0.385	-0.885	0.084	0.432	-0.898	0.097	0.113	-0.045	0.010	-0.017	0.016	0.061	0.058	0.006	-0.005
0.147	0.400	-0.893	0.087	0.432	-0.898	0.043	-0.163	-0.013	-0.005	-0.003	0.008	0.049	0.043	0.002	-0.006
0.147	0.400	-0.881	0.083	0.434	-0.897	0.115	0.251	-0.079	-0.001	-0.005	0.019	0.049	0.044	0.010	-0.007
0.128	0.435	-0.897	0.085	0.435	-0.896	0.077	-0.043	-0.057	-0.022	0.029	0.003	0.030	0.010	0.006	-0.019
0.147	0.450	-0.885	0.081	0.435	-0.897	0.012	0.263	-0.093	0.001	0.044	0.015	0.049	0.005	0.006	-0.019
0.093	0.412	-0.885	0.084	0.437	-0.896	0.077	-0.100	-0.068	-0.056	0.005	0.014	0.005	0.034	0.006	-0.024
0.143	0.408	-0.897	0.085	0.437	-0.896	0.016	-0.078	-0.033	-0.007	0.001	0.002	0.045	0.039	0.006	-0.021
0.124	0.392	-0.881	0.083	0.436	-0.896	-0.008	0.164	-0.060	-0.025	-0.014	0.018	0.025	0.055	0.010	-0.027
0.147	0.392	-0.873	0.083	0.437	-0.896	0.018	0.045	-0.069	-0.002	-0.015	0.026	0.048	0.055	0.018	-0.020
0.113	0.385	-0.901	0.084	0.436	-0.896	-0.027	-0.002	-0.038	-0.037	-0.021	-0.001	0.014	0.063	0.010	-0.023
0.136	0.408	-0.873	0.084	0.436	-0.896	0.030	0.032	-0.038	-0.014	0.001	0.026	0.036	0.041	0.018	-0.025
0.140	0.415	-0.865	0.084	0.437	-0.895	0.052	-0.011	-0.032	-0.011	0.008	0.034	0.040	0.033	0.025	-0.026
0.117	0.392	-0.865	0.083	0.438	-0.895	0.059	0.088	-0.017	-0.032	-0.016	0.033	0.016	0.057	0.025	-0.014
0.147	0.412	-0.865	0.084	0.440	-0.894	0.085	-0.036	-0.003	-0.003	0.002	0.033	0.047	0.038	0.025	-0.021
0.190	0.400	-0.849	0.078	0.441	-0.894	0.073	0.325	-0.016	0.045	-0.011	0.048	0.089	0.050	0.041	-0.020
0.086	0.435	-0.897	0.078	0.442	-0.893	0.083	-0.011	0.025	-0.059	0.022	0.000	0.016	0.016	0.006	-0.016
0.128	0.435	-0.893	0.079	0.444	-0.893	0.079	-0.031	0.027	-0.017	0.021	0.004	0.026	0.016	0.002	-0.016
0.132	0.427	-0.865	0.079	0.445	-0.892	0.072	0.013	-0.005	-0.013	0.012	0.031	0.029	0.024	0.025	-0.025
0.143	0.427	-0.861	0.076	0.446	-0.892	0.078	0.183	-0.048	0.001	0.011	0.034	0.041	0.024	0.028	-0.010
0.124	0.431	-0.881	0.077	0.448	-0.891	0.071	-0.012	-0.003	-0.018	0.013	0.014	0.021	0.021	0.008	-0.017
0.178	0.419	-0.842	0.071	0.449	-0.891	0.073	0.352	-0.047	0.041	0.000	0.053	0.075	0.033	0.047	-0.017
0.086	0.427	-0.885	0.069	0.450	-0.891	0.057	0.109	0.004	-0.049	0.007	0.009	0.018	0.025	0.004	-0.022
0.109	0.446	-0.885	0.069	0.451	-0.890	0.092	0.037	0.008	-0.026	0.025	0.009	0.005	0.006	0.003	-0.022
0.109	0.415	-0.857	0.067	0.453	-0.889	0.103	0.116	-0.029	-0.024	-0.008	0.036	0.004	0.037	0.031	-0.027
0.124	0.412	-0.853	0.065	0.454	-0.889	0.045	0.123	-0.011	-0.007	-0.012	0.039	0.018	0.041	0.035	-0.032
0.132	0.412	-0.857	0.062	0.455	-0.888	0.056	0.196	-0.000	0.004	-0.013	0.035	0.025	0.041	0.031	-0.033
0.055	0.435	-0.881	0.063	0.456	-0.888	0.054	-0.061	-0.019	-0.074	0.009	0.011	0.053	0.017	0.008	-0.035
0.109	0.404	-0.849	0.061	0.457	-0.887	0.088	0.100	-0.012	-0.018	-0.023	0.042	0.000	0.047	0.039	-0.034
0.093	0.439	-0.849	0.060	0.458	-0.887	0.077	0.102	-0.009	-0.032	0.010	0.041	0.016	0.012	0.039	-0.035
0.113	0.435	-0.877	0.057	0.459	-0.887	0.030	0.157	-0.009	-0.010	0.006	0.013	0.003	0.015	0.011	-0.024
0.117	0.423	-0.849	0.054	0.459	-0.887	0.036	0.221	0.002	-0.003	-0.006	0.041	0.007	0.025	0.038	-0.022
0.113	0.431	-0.861	0.052	0.461	-0.886	0.075	0.128	-0.017	-0.005	0.000	0.029	0.004	0.017	0.026	-0.022
0.109	0.415	-0.842	0.047	0.462	-0.885	0.096	0.258	-0.022	-0.004	-0.017	0.048	0.000	0.031	0.045	-0.025
0.063	0.392	-0.877	0.045	0.463	-0.885	0.062	0.158	-0.013	-0.048	-0.041	0.012	0.045	0.054	0.009	-0.030
0.093	0.396	-0.857	0.044	0.465	-0.884	0.080	0.069	-0.004	-0.016	-0.039	0.031	0.014	0.049	0.028	-0.033
0.082	0.408	-0.834	0.042	0.467	-0.883	0.132	0.145	-0.036	-0.025	-0.029	0.054	0.025	0.037	0.052	-0.042
0.082	0.431	-0.857	0.041	0.469	-0.882	0.121	0.031	0.000	-0.025	-0.008	0.029	0.025	0.014	0.028	-0.045
0.040	0.446	-0.885	0.043	0.470	-0.881	0.088	-0.092	0.003	-0.069	0.006	0.001	0.067	0.001	0.000	-0.041
0.040	0.446	-0.885	0.043	0.472	-0.881	0.095	0.019	-0.010	-0.068	0.004	-0.000	0.067	0.001	0.000	-0.038
0.117	0.408	-0.842	0.041	0.474	-0.880	0.118	0.144	-0.035	0.010	-0.036	0.042	0.011	0.037	0.043	-0.037
0.074	0.423	-0.885	0.037	0.477	-0.878	0.158	0.232	-0.017	-0.028	-0.023	-0.002	0.032	0.022	0.001	-0.021
0.063	0.435	-0.901	0.037	0.479	-0.877	0.136	0.025	-0.013	-0.039	-0.014	-0.019	0.043	0.010	0.016	-0.006
0.105	0.450	-0.905	0.032	0.482	-0.876	0.162	0.311	-0.049	0.008	-0.001	-0.025	0.000	0.006	0.020	0.002
0.082	0.431	-0.960	0.030	0.485	-0.874	0.205	0.155	-0.047	-0.013	-0.024	-0.082	0.023	0.013	0.075	0.014
0.093	0.419	-0.975	0.024	0.487	-0.873	0.148	0.356	-0.082	0.004	-0.038	-0.098	0.011	0.024	0.091	0.035
0.093	0.412	-0.952	0.021	0.490	-0.872	0.157	0.257	-0.042	0.007	-0.048	-0.076	0.012	0.031	0.067	0.048
0.136	0.396	-0.948	0.013	0.493	-0.870	0.234	0.432	0.023	0.057	-0.067	-0.074	0.031	0.046	0.063	0.045
0.136	0.431	-0.912	0.002	0.499	-0.866	0.370	0.590	0.094	0.068	-0.039	-0.042	0.030	0.011	0.028	0.031
0.051	0.454	-0.893	-0.005	0.509	-0.861	0.558	0.340	0.138	-0.010	-0.025	-0.028	0.054	0.013	0.008	0.006
0.024	0.470	-0.830	-0.014	0.520	-0.854	0.629	0.470	0.142	-0.027	-0.020	0.028	0.082	0.029	0.055	-0.025
-0.041	0.512	-0.822	-0.020	0.530	-0.848	0.612	0.276	0.145	-0.086	0.012	0.030	0.147	0.072	0.063	-0.051
-0.037	0.543	-0.830	-0.022	0.539	-0.842	0.563	-0.005	0.157	-0.081	0.034	0.016	0.144	0.104	0.055	-0.058
-0.014	0.555	-0.834	-0.027	0.547	-0.837	0.459	0.223	0.126	-0.052	0.037	0.007	0.122	0.117	0.051	-0.052
-0.007	0.574	-0.845	-0.028	0.552	-0.833	0.320	0.018	0.079	-0.044	0.052	-0.009	0.115	0.137	0.039	-0.030
0.032	0.597	-0.834	-0.031	0.556	-0.830	0.227	0.184	0.003	-0.002	0.071	0.001	0.077	0.162	0.051	-0.001
0.051	0.620	-0.845	-0.029	0.559	-0.829	0.128	-0.092	-0.070	0.015	0.092	-0.013	0.058	0.186	0.039	0.039
0.101	0.620	-0.865	-0.024	0.560	-0.828	0.051	-0.162	-0.131	0.060	0.091	-0.033	0.009	0.186	0.019	0.072
0.186	0.597	-0.897	-0.018	0.559	-0.829	-0.048	-0.165	-0.192	0.139	0.068	-0.064	0.075	0.164	0.012	0.104
0.167	0.585	-0.916	-0.010	0.556	-0.831	-0.159	-0.352	-0.194	0.111	0.060	-0.082	0.056	0.153	0.032	0.151
0.205	0.562	-0.920	-0.001	0.554	-0.832	-0.126	-0.371	-0.183	0.141	0.039	-0.084	0.094	0.130	0.035	0.179
0.313	0.531	-0.920	0.005	0.553	-0.833	-0.076	-0.181	-0.204	0.243	0.009	-0.083	0.201	0.100	0.035	0.196
0.267	0.493	-0.932	0.014	0.554	-0.833	0.083	-0.350	-0.179	0.188	-0.031	-0.096	0.154	0.062	0.047	0.209
0.313	0.454	-0.928	0.023	0.555	-0.832	0.102	-0.455	-0.097	0.225	-0.070	-0.093	0.200	0.024	0.043	0.222
0.263	0.446	-0.940	0.030	0.558	-0.829	0.229	-0.322	-0.053	0.168	-0.082	-0.107	0.150	0.017	0.054	0.213
0.313	0.439	-0.916	0.036	0.561	-0.827	0.203	-0.341	0.001	0.212	-0.092	-0.086	0.200	0.010	0.030	0.213
0.317	0.497	-0.861	0.039	0.564	-0.825	0.174	-0.157	0.048	0.213	-0.037	-0.033	0.203	0.068	0.025	0.188
0.317	0.497	-0.861	0.040	0.567	-0.822	0.214	-0.079	0.105	0.212	-0.040	-0.035	0.203	0.069	0.025	0.177
0.205	0.539	-0.885	0.040	0.570	-0.821	0.171	-0.026	0.086	0.100	-0.000	-0.061	0.091	0.112	0.001	0.147
0.236	0.585	-0.869	0.040	0.572	-0.819	0.107	0.040	0.016	0.131	0.044	-0.046	0.122	0.159	0.017	0.128
0.174	0.589	-0.857	0.043	0.573	-0.818	0.091	-0.191	0.042	0.067	0.047	-0.036	0.060	0.164	0.029	0.096
0.220	0.531	-0.838	0.040	0.574	-0.818	0.027	0.200	0.035	0.116	-0.011	-0.016	0.106	0.107	0.049	0.088
0.147	0.589	-0.834	0.038	0.574	-0.818	0.004	0.056	0.069	0.044	0.046	-0.012	0.032	0.166	0.053	0.069
0.170	0.585	-0.845	0.036	0.574	-0.818	-0.018	0.160	0.048	0.070	0.043	-0.024	0.055	0.162	0.041	0.054
0.140	0.551	-0.838	0.033	0.573	-0.819	-0.050	0.172	0.016	0.042	0.009	-0.015	0.025	0.128	0.049	0.032
0.097	0.535	-0.806	0.032	0.571	-0.820	-0.077	0.070	0.011	0.001	-0.005	0.017	0.018	0.113	0.081	0.025
0.101	0.535	-0.814	0.030	0.570	-0.821	-0.097	0.100	0.018	0.006	-0.003	0.011	0.014	0.114	0.073	0.003
0.101	0.558	-0.834	0.027	0.567	-0.823	-0.164	0.228	-0.034	0.010	0.023	-0.007	0.014	0.138	0.053	-0.007
0.047	0.555	-0.842	0.027	0.564	-0.825	-0.155	-0.024	0.004	-0.045	0.022	-0.013	0.068	0.135	0.046	-0.016
0.074	0.531	-0.849	0.024	0.563	-0.826	-0.096	0.227	-0.028	-0.014	0.000	-0.020	0.041	0.112	0.038	-0.019
0.017	0.547	-0.873	0.025	0.560	-0.828	-0.133	-0.049	0.021	-0.073	0.018	-0.042	0.099	0.129	0.015	-0.027
0.067	0.527	-0.853	0.023	0.559	-0.829	-0.107	0.064	0.027	-0.021	0.001	-0.021	0.048	0.110	0.035	-0.026
0.055	0.504	-0.838	0.022	0.558	-0.830	-0.055	0.066	0.058	-0.031	-0.021	-0.004	0.060	0.088	0.051	-0.032
0.043	0.539	-0.849	0.020	0.556	-0.831	-0.063	0.079	0.047	-0.041	0.015	-0.015	0.072	0.123	0.040	-0.028
0.036	0.555	-0.873	0.023	0.554	-0.833	-0.171	-0.186	0.058	-0.051	0.033	-0.037	0.079	0.140	0.017	-0.036
0.051	0.516	-0.842	0.023	0.551	-0.834	-0.176	-0.057	0.032	-0.036	-0.003	-0.003	0.064	0.102	0.048	-0.043
0.028	0.520	-0.838	0.024	0.548	-0.836	-0.142	0.012	-0.042	-0.060	0.004	0.002	0.087	0.107	0.053	-0.040
0.017	0.527	-0.873	0.028	0.546	-0.837	-0.130	-0.269	0.004	-0.076	0.014	-0.032	0.099	0.115	0.018	-0.036
0.067	0.531	-0.849	0.026	0.543	-0.839	-0.163	0.133	-0.060	-0.024	0.020	-0.006	0.048	0.120	0.041	-0.039
0.090	0.555	-0.810	0.028	0.541	-0.841	-0.131	-0.010	-0.087	-0.002	0.046	0.034	0.024	0.143	0.081	-0.039
0.040	0.527	-0.865	0.030	0.537	-0.843	-0.193	-0.110	-0.052	-0.055	0.022	-0.019	0.074	0.116	0.025	-0.034
0.024	0.504	-0.873	0.034	0.534	-0.845	-0.179	-0.164	-0.051	-0.073	0.002	-0.025	0.089	0.093	0.018	-0.039
0.070	0.481	-0.838	0.035	0.531	-0.846	-0.167	-0.084	-0.027	-0.029	-0.018	0.013	0.042	0.069	0.053	-0.048
0.051	0.470	-0.845	0.036	0.529	-0.848	-0.130	-0.043	-0.030	-0.049	-0.027	0.006	0.061	0.058	0.046	-0.052
0.032	0.489	-0.873	0.038	0.526	-0.850	-0.197	-0.090	-0.025	-0.070	-0.005	-0.019	0.080	0.077	0.019	-0.044
0.032	0.489	-0.873	0.043	0.522	-0.852	-0.218	-0.310	0.021	-0.075	-0.001	-0.017	0.080	0.077	0.019	-0.039
0.097	0.508	-0.845	0.049	0.519	-0.853	-0.134	-0.294	-0.024	-0.015	0.021	0.012	0.015	0.096	0.047	-0.038
0.105	0.500	-0.861	0.049	0.516	-0.855	-0.175	0.001	-0.052	-0.008	0.016	-0.002	0.008	0.089	0.032	-0.031
0.070	0.493	-0.869	0.054	0.513	-0.857	-0.197	-0.221	-0.059	-0.048	0.012	-0.008	0.043	0.081	0.025	-0.022
0.086	0.508	-0.881	0.057	0.509	-0.859	-0.217	-0.129	-0.056	-0.035	0.031	-0.018	0.028	0.097	0.014	-0.023
0.097	0.500	-0.877	0.058	0.505	-0.861	-0.213	-0.054	-0.062	-0.025	0.027	-0.012	0.017	0.090	0.019	-0.025
0.105	0.473	-0.861	0.061	0.501	-0.863	-0.216	-0.120	-0.047	-0.021	0.004	0.006	0.010	0.063	0.035	-0.011
0.101	0.489	-0.893	0.064	0.497	-0.865	-0.243	-0.183	-0.013	-0.028	0.024	-0.023	0.014	0.079	0.004	-0.017
0.167	0.489	-0.857	0.064	0.493	-0.867	-0.219	0.058	-0.053	0.038	0.027	0.015	0.051	0.080	0.040	-0.013
0.067	0.489	-0.889	0.068	0.490	-0.869	-0.180	-0.211	-0.022	-0.066	0.031	-0.015	0.050	0.081	0.009	-0.012
0.136	0.485	-0.877	0.069	0.488	-0.870	-0.135	-0.032	-0.016	0.002	0.029	-0.002	0.019	0.078	0.021	-0.009
0.113	0.466	-0.893	0.071	0.486	-0.871	-0.098	-0.103	0.006	-0.023	0.012	-0.017	0.005	0.060	0.005	-0.024
0.136	0.466	-0.873	0.072	0.484	-0.872	-0.081	-0.033	-0.011	-0.001	0.013	0.004	0.018	0.060	0.025	-0.018
0.086	0.442	-0.877	0.072	0.482	-0.873	-0.109	0.011	-0.012	-0.051	-0.008	0.001	0.032	0.037	0.021	-0.028
0.109	0.442	-0.873	0.071	0.480	-0.875	-0.158	0.041	-0.035	-0.028	-0.005	0.007	0.009	0.038	0.025	-0.029
0.082	0.481	-0.901	0.075	0.477	-0.876	-0.170	-0.167	-0.018	-0.058	0.036	-0.019	0.036	0.077	0.002	-0.035
0.120	0.431	-0.885	0.075	0.473	-0.878	-0.206	-0.006	-0.036	-0.020	-0.010	-0.001	0.002	0.027	0.014	-0.031
0.120	0.431	-0.845	0.077	0.470	-0.879	-0.165	-0.075	-0.063	-0.022	-0.007	0.040	0.002	0.028	0.054	-0.029
0.101	0.442	-0.909	0.076	0.465	-0.882	-0.233	0.151	-0.098	-0.040	0.009	-0.021	0.017	0.040	0.009	-0.028
0.132	0.446	-0.893	0.083	0.461	-0.884	-0.244	-0.353	-0.063	-0.016	0.017	-0.003	0.014	0.044	0.008	-0.025
0.093	0.419	-0.916	0.083	0.456	-0.886	-0.274	0.048	-0.100	-0.055	-0.005	-0.024	0.024	0.018	0.016	-0.031
0.147	0.400	-0.889	0.083	0.450	-0.889	-0.307	0.009	-0.029	-0.001	-0.018	0.006	0.030	0.001	0.012	-0.028
0.078	0.377	-0.897	0.086	0.446	-0.891	-0.243	-0.146	-0.013	-0.073	-0.037	0.000	0.039	0.024	0.005	-0.032
0.140	0.373	-0.897	0.089	0.442	-0.893	-0.187	-0.183	0.030	-0.015	-0.038	0.002	0.023	0.028	0.005	-0.030
0.109	0.419	-0.916	0.087	0.439	-0.894	-0.175	0.091	-0.010	-0.044	0.012	-0.016	0.007	0.019	0.014	-0.037
0.120	0.412	-0.901	0.088	0.437	-0.895	-0.105	-0.040	0.007	-0.033	0.006	0.001	0.005	0.011	0.001	-0.024
0.117	0.427	-0.905	0.091	0.435	-0.896	-0.134	-0.194	0.041	-0.040	0.024	-0.002	0.002	0.027	0.002	-0.023
0.147	0.412	-0.912	0.091	0.431	-0.898	-0.178	0.018	0.049	-0.009	0.012	-0.009	0.033	0.011	0.010	-0.026
0.147	0.412	-0.912	0.091	0.430	-0.898	-0.092	-0.065	0.062	-0.010	0.013	-0.008	0.033	0.012	0.010	-0.023
0.109	0.400	-0.889	0.092	0.428	-0.899	-0.112	-0.088	0.084	-0.049	0.004	0.017	0.006	0.001	0.014	-0.021
0.147	0.385	-0.889	0.092	0.426	-0.900	-0.093	0.025	0.071	-0.009	-0.010	0.018	0.033	0.014	0.015	-0.031
0.132	0.412	-0.893	0.091	0.424	-0.901	-0.106	0.045	0.032	-0.024	0.019	0.015	0.018	0.013	0.011	-0.037
0.093	0.392	-0.916	0.093	0.422	-0.902	-0.121	-0.127	0.017	-0.064	0.002	-0.008	0.021	0.005	0.012	-0.036
0.124	0.373	-0.901	0.094	0.419	-0.903	-0.177	-0.095	0.035	-0.035	-0.014	0.009	0.010	0.025	0.004	-0.038
0.109	0.377	-0.912	0.096	0.414	-0.905	-0.259	-0.136	0.072	-0.052	-0.006	-0.001	0.006	0.020	0.007	-0.041
0.143	0.377	-0.885	0.095	0.410	-0.907	-0.232	0.035	0.067	-0.016	-0.002	0.029	0.029	0.020	0.020	-0.031
0.136	0.369	-0.869	0.098	0.407	-0.908	-0.190	-0.182	0.057	-0.027	-0.006	0.046	0.021	0.027	0.037	-0.029
0.167	0.361	-0.889	0.096	0.403	-0.910	-0.196	0.100	0.014	0.005	-0.010	0.028	0.052	0.035	0.017	-0.025
0.143	0.350	-0.889	0.098	0.399	-0.912	-0.221	-0.117	0.047	-0.020	-0.018	0.030	0.029	0.046	0.017	-0.013
0.147	0.361	-0.881	0.100	0.395	-0.913	-0.218	-0.111	0.023	-0.018	-0.002	0.039	0.032	0.034	0.026	-0.016
0.217	0.346	-0.885	0.097	0.391	-0.915	-0.231	0.226	-0.001	0.055	-0.013	0.038	0.101	0.049	0.022	-0.010
0.105	0.354	-0.924	0.101	0.386	-0.917	-0.236	-0.240	0.030	-0.060	-0.001	-0.000	0.011	0.041	0.017	-0.010
0.205	0.354	-0.889	0.099	0.382	-0.919	-0.251	0.103	-0.027	0.041	0.003	0.038	0.089	0.040	0.018	-0.009
0.147	0.338	-0.889	0.101	0.377	-0.921	-0.237	-0.075	-0.017	-0.018	-0.007	0.039	0.030	0.055	0.018	-0.023
0.151	0.334	-0.901	0.101	0.373	-0.922	-0.220	0.020	-0.037	-0.014	-0.007	0.029	0.034	0.059	0.006	-0.017
0.140	0.350	-0.901	0.099	0.368	-0.924	-0.257	0.127	-0.005	-0.024	0.013	0.032	0.022	0.043	0.007	-0.033
0.143	0.346	-0.909	0.097	0.365	-0.926	-0.164	0.095	-0.023	-0.018	0.012	0.025	0.025	0.046	0.001	-0.029
0.109	0.346	-0.920	0.099	0.361	-0.927	-0.209	-0.097	0.008	-0.055	0.016	0.015	0.009	0.045	0.013	-0.030
0.167	0.327	-0.893	0.097	0.358	-0.929	-0.190	0.142	-0.028	0.005	0.000	0.044	0.048	0.064	0.014	-0.034
0.151	0.327	-0.885	0.097	0.355	-0.930	-0.140	0.040	-0.042	-0.010	0.003	0.053	0.033	0.063	0.022	-0.031
0.117	0.330	-0.909	0.097	0.351	-0.931	-0.195	0.026	-0.053	-0.044	0.011	0.031	0.001	0.059	0.002	-0.031
0.155	0.342	-0.905	0.093	0.347	-0.933	-0.208	0.246	-0.103	-0.002	0.026	0.037	0.037	0.046	0.002	-0.038
0.113	0.354	-0.912	0.093	0.342	-0.935	-0.275	0.026	-0.128	-0.045	0.043	0.031	0.005	0.034	0.007	-0.042
0.120	0.357	-0.912	0.093	0.336	-0.937	-0.284	0.116	-0.213	-0.037	0.053	0.033	0.003	0.030	0.007	-0.039
0.117	0.354	-0.912	0.094	0.330	-0.939	-0.308	-0.008	-0.212	-0.042	0.055	0.035	0.001	0.033	0.007	-0.043
0.136	0.280	-0.912	0.095	0.325	-0.941	-0.251	0.038	-0.205	-0.024	-0.013	0.037	0.018	0.106	0.006	-0.037
0.136	0.280	-0.912	0.094	0.320	-0.943	-0.233	0.153	-0.204	-0.022	-0.008	0.038	0.017	0.105	0.006	-0.038
0.155	0.249	-0.893	0.093	0.316	-0.944	-0.186	0.115	-0.174	-0.002	-0.035	0.059	0.036	0.135	0.014	-0.034
0.117	0.238	-0.912	0.092	0.312	-0.946	-0.179	0.097	-0.140	-0.040	-0.043	0.041	0.003	0.145	0.005	-0.030
0.147	0.253	-0.889	0.091	0.309	-0.947	-0.154	0.086	-0.129	-0.008	-0.024	0.066	0.027	0.128	0.019	-0.031
0.155	0.234	-0.909	0.089	0.307	-0.947	-0.064	0.201	-0.144	0.003	-0.042	0.047	0.034	0.146	0.001	-0.034
0.120	0.230	-0.916	0.085	0.306	-0.948	-0.047	0.235	-0.097	-0.028	-0.045	0.040	0.001	0.149	0.008	-0.030
0.124	0.245	-0.905	0.082	0.306	-0.949	-0.006	0.156	-0.042	-0.022	-0.029	0.052	0.003	0.131	0.004	-0.033
0.120	0.234	-0.924	0.078	0.307	-0.948	0.082	0.207	0.028	-0.022	-0.042	0.032	0.000	0.141	0.016	-0.034
0.101	0.269	-0.924	0.075	0.309	-0.948	0.098	0.145	0.051	-0.038	-0.009	0.032	0.019	0.105	0.016	-0.031
0.128	0.272	-0.924	0.071	0.312	-0.947	0.179	0.214	0.037	-0.007	-0.009	0.031	0.009	0.100	0.016	-0.023
0.117	0.311	-0.924	0.069	0.315	-0.946	0.155	0.118	0.021	-0.016	0.027	0.030	0.001	0.060	0.016	-0.030
0.143	0.303	-0.924	0.064	0.318	-0.946	0.143	0.293	-0.008	0.016	0.017	0.030	0.027	0.067	0.016	-0.024
0.055	0.292	-0.952	0.064	0.320	-0.945	0.087	-0.026	0.023	-0.073	0.004	0.002	0.061	0.078	0.043	-0.028
0.124	0.307	-0.920	0.063	0.320	-0.945	0.042	0.073	-0.038	-0.002	0.018	0.033	0.010	0.061	0.012	-0.027
0.093	0.307	-0.920	0.061	0.321	-0.945	0.060	0.148	-0.074	-0.031	0.018	0.033	0.020	0.061	0.012	-0.034
0.105	0.307	-0.936	0.060	0.321	-0.945	-0.011	0.083	-0.077	-0.018	0.018	0.017	0.007	0.060	0.028	-0.029
0.097	0.296	-0.924	0.056	0.321	-0.945	0.011	0.278	-0.129	-0.021	0.007	0.029	0.013	0.070	0.015	-0.026
0.086	0.296	-0.920	0.055	0.319	-0.946	-0.078	0.082	-0.079	-0.031	0.008	0.033	0.024	0.069	0.011	-0.025
0.117	0.288	-0.948	0.052	0.318	-0.947	-0.062	0.187	-0.090	0.003	0.002	0.006	0.008	0.075	0.039	-0.022
0.086	0.272	-0.928	0.052	0.318	-0.947	-0.018	0.057	-0.084	-0.027	-0.013	0.026	0.022	0.089	0.019	-0.022
0.109	0.292	-0.940	0.053	0.317	-0.947	-0.036	-0.021	-0.082	-0.005	0.007	0.014	0.002	0.069	0.030	-0.018
0.090	0.292	-0.932	0.050	0.316	-0.948	-0.038	0.194	-0.109	-0.021	0.008	0.023	0.017	0.067	0.022	-0.023
0.101	0.284	-0.920	0.048	0.314	-0.948	-0.080	0.121	-0.122	-0.008	0.002	0.035	0.004	0.074	0.010	-0.025
0.090	0.280	-0.932	0.048	0.313	-0.949	-0.051	0.062	-0.119	-0.019	-0.001	0.024	0.015	0.076	0.021	-0.029
0.067	0.280	-0.932	0.047	0.312	-0.949	-0.039	0.110	-0.105	-0.041	0.000	0.024	0.038	0.075	0.020	-0.023
0.086	0.280	-0.928	0.047	0.311	-0.949	-0.038	0.031	-0.121	-0.021	0.001	0.028	0.019	0.074	0.015	-0.028
0.124	0.276	-0.912	0.045	0.311	-0.949	-0.003	0.192	-0.155	0.020	-0.002	0.044	0.020	0.076	0.001	-0.032
0.059	0.265	-0.952	0.044	0.310	-0.950	-0.010	0.072	-0.118	-0.045	-0.014	0.005	0.045	0.087	0.037	-0.027
0.059	0.265	-0.952	0.045	0.310	-0.950	-0.004	0.021	-0.151	-0.046	-0.013	0.005	0.046	0.086	0.037	-0.026
0.078	0.245	-0.956	0.044	0.310	-0.950	-0.006	0.121	-0.179	-0.025	-0.032	0.001	0.027	0.104	0.040	-0.029
0.067	0.253	-0.979	0.043	0.310	-0.950	0.052	0.091	-0.168	-0.036	-0.025	-0.023	0.038	0.095	0.063	-0.021
0.074	0.253	-0.999	0.042	0.310	-0.950	0.022	0.090	-0.176	-0.028	-0.025	-0.043	0.029	0.095	0.083	-0.008
0.078	0.257	-1.019	0.042	0.311	-0.949	0.069	0.087	-0.148	-0.023	-0.022	-0.063	0.025	0.091	0.102	0.014
0.109	0.249	-0.991	0.039	0.314	-0.949	0.137	0.161	-0.065	0.010	-0.032	-0.036	0.006	0.098	0.074	0.027
0.174	0.234	-0.983	0.030	0.318	-0.947	0.259	0.511	-0.030	0.085	-0.052	-0.029	0.072	0.113	0.066	0.026
0.113	0.222	-0.987	0.022	0.325	-0.946	0.355	0.430	0.058	0.031	-0.070	-0.035	0.010	0.124	0.070	0.014
0.047	0.265	-0.964	0.015	0.333	-0.943	0.429	0.359	0.126	-0.027	-0.036	-0.014	0.055	0.082	0.046	-0.008
0.024	0.303	-0.885	0.006	0.343	-0.939	0.574	0.394	0.132	-0.041	-0.008	0.061	0.078	0.044	0.033	-0.042
-0.018	0.350	-0.885	0.001	0.354	-0.935	0.548	0.239	0.136	-0.078	0.029	0.057	0.121	0.003	0.034	-0.053
-0.022	0.412	-0.909	-0.002	0.362	-0.932	0.420	0.120	0.120	-0.079	0.082	0.031	0.125	0.065	0.011	-0.054
0.051	0.423	-0.905	-0.008	0.367	-0.930	0.285	0.306	0.083	0.000	0.089	0.032	0.053	0.076	0.015	-0.039
0.013	0.408	-0.960	-0.010	0.369	-0.929	0.108	0.063	0.064	-0.037	0.071	-0.024	0.092	0.061	0.039	-0.013
0.063	0.431	-0.952	-0.010	0.369	-0.929	-0.008	0.013	0.004	0.013	0.094	-0.016	0.043	0.084	0.030	0.030
0.074	0.415	-0.983	-0.006	0.368	-0.930	-0.096	-0.192	-0.040	0.021	0.081	-0.047	0.032	0.070	0.061	0.060
0.186	0.396	-0.979	-0.004	0.366	-0.931	-0.102	-0.061	-0.080	0.130	0.063	-0.042	0.079	0.051	0.057	0.088
0.186	0.377	-1.007	0.000	0.363	-0.932	-0.143	-0.138	-0.101	0.126	0.047	-0.068	0.078	0.033	0.084	0.119
0.163	0.369	-1.019	0.006	0.359	-0.933	-0.226	-0.248	-0.146	0.097	0.043	-0.079	0.055	0.026	0.095	0.151
0.228	0.346	-1.035	0.016	0.354	-0.935	-0.263	-0.387	-0.196	0.153	0.025	-0.093	0.120	0.003	0.111	0.167
0.259	0.330	-1.046	0.023	0.349	-0.937	-0.256	-0.300	-0.210	0.176	0.015	-0.103	0.150	0.011	0.122	0.173
0.278	0.319	-1.066	0.033	0.344	-0.938	-0.226	-0.407	-0.190	0.186	0.008	-0.121	0.169	0.022	0.142	0.178
0.255	0.284	-1.015	0.037	0.341	-0.939	-0.150	-0.102	-0.172	0.159	-0.024	-0.069	0.146	0.056	0.091	0.172
0.247	0.249	-0.972	0.045	0.341	-0.939	0.006	-0.375	-0.099	0.143	-0.058	-0.026	0.138	0.091	0.047	0.153
0.251	0.230	-0.979	0.052	0.341	-0.939	0.043	-0.338	-0.020	0.140	-0.078	-0.034	0.142	0.110	0.055	0.124
0.217	0.234	-0.975	0.058	0.343	-0.938	0.099	-0.289	0.059	0.100	-0.076	-0.031	0.108	0.105	0.051	0.106
0.197	0.226	-0.940	0.062	0.345	-0.936	0.151	-0.232	0.061	0.076	-0.086	0.003	0.089	0.113	0.015	0.093
0.217	0.284	-0.912	0.063	0.348	-0.936	0.119	-0.032	0.085	0.095	-0.030	0.030	0.108	0.054	0.013	0.079
0.217	0.284	-0.912	0.061	0.351	-0.934	0.189	0.069	0.026	0.096	-0.034	0.028	0.109	0.054	0.014	0.070
0.197	0.327	-0.924	0.057	0.354	-0.933	0.172	0.214	0.065	0.081	0.006	0.016	0.090	0.012	0.002	0.063
0.178	0.307	-0.936	0.056	0.357	-0.933	0.136	0.067	0.058	0.063	-0.016	0.003	0.071	0.031	0.009	0.060
0.143	0.334	-0.960	0.055	0.360	-0.931	0.175	0.061	0.032	0.029	0.008	-0.022	0.037	0.003	0.032	0.047
0.170	0.319	-0.952	0.050	0.363	-0.931	0.168	0.310	0.019	0.062	-0.011	-0.015	0.064	0.019	0.024	0.026
0.124	0.280	-0.920	0.044	0.367	-0.929	0.217	0.314	-0.029	0.021	-0.053	0.016	0.018	0.057	0.008	0.017
0.059	0.296	-0.948	0.046	0.369	-0.928	0.134	-0.098	0.044	-0.046	-0.040	-0.013	0.047	0.042	0.020	0.003
0.113	0.296	-0.940	0.041	0.370	-0.928	0.056	0.252	0.065	0.013	-0.041	-0.005	0.007	0.042	0.012	-0.017
0.047	0.319	-0.964	0.040	0.370	-0.928	-0.001	-0.021	0.113	-0.052	-0.017	-0.029	0.059	0.018	0.036	-0.014
0.059	0.346	-0.932	0.042	0.371	-0.928	0.082	-0.108	0.109	-0.041	0.008	0.002	0.047	0.009	0.004	-0.024
0.128	0.381	-0.940	0.037	0.373	-0.927	0.105	0.259	0.022	0.033	0.041	-0.006	0.022	0.043	0.012	-0.036
-0.007	0.408	-0.940	0.035	0.375	-0.927	0.075	0.113	-0.005	-0.100	0.067	-0.007	0.112	0.070	0.012	-0.038
0.047	0.377	-0.924	0.038	0.376	-0.926	0.089	-0.168	0.018	-0.049	0.034	0.008	0.058	0.039	0.004	-0.039
0.051	0.404	-0.920	0.037	0.379	-0.925	0.132	0.019	-0.005	-0.045	0.059	0.011	0.054	0.066	0.007	-0.054
0.040	0.404	-0.960	0.042	0.380	-0.924	0.051	-0.260	-0.004	-0.061	0.058	-0.029	0.066	0.067	0.032	-0.041
0.067	0.365	-0.909	0.047	0.379	-0.924	-0.021	-0.215	-0.087	-0.039	0.020	0.022	0.038	0.028	0.019	-0.038
0.101	0.319	-0.889	0.053	0.380	-0.923	0.055	-0.296	-0.093	-0.011	-0.028	0.042	0.003	0.019	0.039	-0.026
0.078	0.327	-0.936	0.056	0.381	-0.923	0.041	-0.095	-0.103	-0.036	-0.020	-0.006	0.026	0.011	0.009	-0.025
0.136	0.319	-0.924	0.061	0.380	-0.923	-0.029	-0.246	-0.049	0.016	-0.027	0.006	0.032	0.019	0.003	-0.024
0.074	0.319	-0.948	0.063	0.380	-0.923	0.004	-0.054	-0.092	-0.047	-0.027	-0.018	0.030	0.019	0.020	-0.025
0.090	0.323	-0.905	0.068	0.380	-0.922	0.046	-0.233	-0.072	-0.037	-0.024	0.025	0.015	0.015	0.023	-0.018
0.090	0.377	-0.952	0.070	0.380	-0.922	0.014	-0.083	-0.085	-0.039	0.030	-0.023	0.014	0.039	0.024	-0.028
0.136	0.350	-0.928	0.074	0.381	-0.922	0.035	-0.202	-0.058	0.003	0.003	0.000	0.032	0.012	0.001	-0.021
0.097	0.330	-0.928	0.076	0.381	-0.921	0.040	-0.111	-0.004	-0.038	-0.017	-0.000	0.007	0.008	0.001	-0.009
0.140	0.365	-0.920	0.081	0.382	-0.921	0.044	-0.228	0.007	0.000	0.017	0.007	0.036	0.027	0.007	-0.012
0.159	0.365	-0.916	0.080	0.382	-0.921	-0.010	0.035	-0.012	0.020	0.017	0.011	0.055	0.027	0.011	-0.014
0.109	0.346	-0.905	0.084	0.382	-0.920	-0.007	-0.194	0.001	-0.034	-0.002	0.023	0.005	0.007	0.023	-0.009
0.136	0.346	-0.924	0.085	0.381	-0.921	-0.058	-0.029	-0.021	-0.008	-0.001	0.004	0.033	0.007	0.003	-0.003
0.136	0.346	-0.924	0.090	0.380	-0.921	-0.041	-0.281	-0.011	-0.013	-0.000	0.004	0.033	0.006	0.004	-0.007
0.209	0.319	-0.861	0.090	0.379	-0.921	-0.024	0.048	-0.055	0.060	-0.027	0.067	0.106	0.021	0.066	-0.003
0.155	0.319	-0.889	0.088	0.378	-0.921	-0.034	0.118	-0.035	0.008	-0.026	0.040	0.053	0.021	0.039	-0.006
0.136	0.323	-0.909	0.089	0.376	-0.922	-0.117	-0.036	-0.005	-0.012	-0.020	0.021	0.034	0.018	0.019	-0.006
0.155	0.315	-0.845	0.090	0.374	-0.923	-0.097	0.010	-0.033	0.006	-0.026	0.085	0.053	0.026	0.082	-0.018
0.151	0.330	-0.877	0.087	0.372	-0.924	-0.099	0.166	-0.095	0.005	-0.008	0.055	0.049	0.011	0.050	-0.030
0.128	0.327	-0.889	0.080	0.368	-0.926	-0.199	0.415	-0.046	-0.012	-0.008	0.045	0.026	0.015	0.039	-0.033
0.082	0.300	-0.877	0.078	0.365	-0.928	-0.171	0.144	-0.009	-0.055	-0.032	0.059	0.020	0.042	0.050	-0.047
0.117	0.261	-0.881	0.072	0.362	-0.929	-0.120	0.317	-0.017	-0.015	-0.068	0.056	0.015	0.082	0.046	-0.050
0.040	0.280	-0.909	0.069	0.359	-0.931	-0.177	0.163	0.026	-0.089	-0.045	0.030	0.062	0.063	0.019	-0.059
0.109	0.319	-0.897	0.065	0.357	-0.932	-0.122	0.217	0.008	-0.016	-0.004	0.044	0.008	0.025	0.030	-0.052
0.059	0.280	-0.897	0.063	0.355	-0.933	-0.057	0.099	0.033	-0.064	-0.042	0.044	0.042	0.064	0.030	-0.054
0.109	0.300	-0.873	0.060	0.355	-0.933	0.005	0.125	0.046	-0.011	-0.022	0.068	0.008	0.045	0.054	-0.050
0.082	0.346	-0.912	0.056	0.354	-0.934	-0.094	0.223	0.089	-0.033	0.026	0.030	0.019	0.001	0.014	-0.052
0.047	0.338	-0.905	0.052	0.352	-0.935	-0.111	0.122	0.115	-0.065	0.020	0.039	0.054	0.007	0.022	-0.048
0.090	0.311	-0.893	0.054	0.350	-0.935	-0.088	-0.110	0.135	-0.024	-0.006	0.051	0.012	0.035	0.034	-0.039
0.074	0.327	-0.893	0.052	0.349	-0.936	-0.090	0.057	0.072	-0.038	0.011	0.052	0.027	0.020	0.034	-0.035
0.136	0.315	-0.897	0.050	0.348	-0.936	-0.054	0.076	0.091	0.026	0.001	0.048	0.034	0.033	0.030	-0.024
0.097	0.330	-0.909	0.047	0.346	-0.937	-0.094	0.178	0.073	-0.009	0.018	0.037	0.004	0.018	0.018	-0.021
0.109	0.307	-0.897	0.046	0.345	-0.938	-0.066	0.000	0.096	0.003	-0.004	0.050	0.007	0.043	0.029	-0.012
0.097	0.300	-0.885	0.041	0.345	-0.938	-0.003	0.259	0.053	-0.003	-0.012	0.062	0.004	0.051	0.041	-0.016
0.101	0.300	-0.909	0.039	0.345	-0.938	0.016	0.103	0.051	0.003	-0.012	0.038	0.000	0.052	0.017	-0.017
0.090	0.272	-0.928	0.036	0.345	-0.938	0.020	0.153	0.070	-0.006	-0.039	0.019	0.012	0.080	0.003	-0.017
0.067	0.288	-0.940	0.032	0.346	-0.938	0.027	0.168	0.083	-0.025	-0.024	0.007	0.035	0.066	0.015	-0.016
0.086	0.284	-0.909	0.028	0.346	-0.938	0.030	0.220	0.040	-0.002	-0.029	0.039	0.016	0.070	0.017	-0.023
0.082	0.269	-0.905	0.026	0.346	-0.938	-0.017	0.114	0.074	-0.003	-0.044	0.043	0.020	0.086	0.020	-0.021
0.040	0.300	-0.924	0.022	0.345	-0.938	-0.003	0.150	0.091	-0.042	-0.013	0.023	0.062	0.056	0.001	-0.016
0.082	0.303	-0.932	0.020	0.347	-0.938	0.063	0.106	0.082	0.003	-0.010	0.015	0.020	0.053	0.008	-0.020
0.082	0.303	-0.932	0.019	0.348	-0.937	0.087	0.008	0.064	0.003	-0.011	0.015	0.020	0.054	0.008	-0.031
0.055	0.288	-0.905	0.015	0.349	-0.937	0.048	0.259	-0.002	-0.019	-0.028	0.042	0.047	0.070	0.019	-0.031
0.001	0.280	-0.924	0.015	0.350	-0.937	0.052	0.000	0.006	-0.072	-0.036	0.022	0.101	0.078	0.001	-0.037
0.040	0.292	-0.889	0.012	0.350	-0.937	0.021	0.173	-0.017	-0.031	-0.025	0.057	0.063	0.067	0.034	-0.042
0.040	0.307	-0.928	0.009	0.350	-0.937	0.008	0.133	0.001	-0.029	-0.009	0.018	0.064	0.052	0.005	-0.049
0.047	0.303	-0.924	0.006	0.351	-0.936	0.063	0.197	-0.001	-0.017	-0.014	0.022	0.056	0.057	0.001	-0.041
-0.003	0.307	-0.924	0.007	0.353	-0.936	0.117	-0.096	0.001	-0.069	-0.013	0.021	0.106	0.053	0.002	-0.041
0.051	0.280	-0.881	0.005	0.356	-0.934	0.181	0.178	-0.058	-0.012	-0.043	0.063	0.052	0.081	0.041	-0.038
0.032	0.292	-0.893	0.003	0.360	-0.933	0.182	0.107	-0.065	-0.030	-0.035	0.050	0.071	0.070	0.029	-0.041
0.040	0.288	-0.932	-0.000	0.363	-0.932	0.175	0.203	-0.043	-0.019	-0.041	0.009	0.064	0.074	0.011	-0.030
0.013	0.307	-0.952	-0.001	0.367	-0.930	0.214	0.035	-0.033	-0.045	-0.026	-0.012	0.091	0.056	0.031	-0.024
0.036	0.296	-0.952	-0.004	0.370	-0.929	0.180	0.222	-0.063	-0.019	-0.041	-0.013	0.068	0.068	0.031	-0.015
0.032	0.315	-0.987	-0.005	0.372	-0.928	0.152	0.098	-0.074	-0.021	-0.024	-0.050	0.072	0.049	0.067	-0.010
0.036	0.303	-0.979	-0.005	0.375	-0.927	0.165	0.038	-0.082	-0.018	-0.038	-0.043	0.068	0.061	0.060	0.012
0.036	0.307	-0.995	-0.008	0.378	-0.926	0.161	0.160	-0.053	-0.015	-0.037	-0.060	0.068	0.058	0.076	0.036
0.101	0.303	-0.987	-0.016	0.382	-0.924	0.250	0.476	-0.058	0.058	-0.046	-0.054	0.002	0.062	0.068	0.043
0.120	0.307	-1.011	-0.026	0.387	-0.922	0.300	0.563	0.076	0.088	-0.047	-0.080	0.017	0.059	0.092	0.035
0.024	0.327	-1.011	-0.035	0.397	-0.917	0.532	0.406	0.202	0.001	-0.037	-0.085	0.080	0.040	0.093	0.018
-0.026	0.381	-0.924	-0.041	0.408	-0.912	0.634	0.245	0.216	-0.043	0.006	-0.003	0.130	0.013	0.007	-0.020
-0.057	0.415	-0.873	-0.045	0.420	-0.906	0.681	0.102	0.234	-0.070	0.028	0.042	0.160	0.048	0.044	-0.045
-0.107	0.415	-0.873	-0.050	0.432	-0.901	0.635	0.138	0.234	-0.115	0.017	0.037	0.210	0.048	0.043	-0.045
-0.010	0.439	-0.897	-0.052	0.440	-0.897	0.458	0.029	0.188	-0.017	0.032	0.009	0.114	0.070	0.019	-0.033
0.043	0.473	-0.877	-0.057	0.446	-0.893	0.336	0.244	0.132	0.042	0.061	0.026	0.059	0.105	0.038	-0.013
0.024	0.516	-0.889	-0.058	0.450	-0.891	0.227	0.082	0.031	0.025	0.099	0.012	0.078	0.147	0.026	0.027
0.017	0.547	-0.928	-0.059	0.452	-0.890	0.108	0.017	0.021	0.017	0.128	-0.029	0.086	0.177	0.014	0.055
0.070	0.555	-0.948	-0.055	0.453	-0.890	0.033	-0.188	-0.027	0.067	0.135	-0.049	0.032	0.185	0.034	0.086
0.120	0.543	-0.952	-0.052	0.452	-0.890	-0.048	-0.068	-0.080	0.115	0.124	-0.053	0.017	0.173	0.037	0.117
0.170	0.508	-1.003	-0.048	0.447	-0.893	-0.305	-0.113	-0.140	0.161	0.095	-0.101	0.067	0.139	0.089	0.153
0.170	0.508	-1.003	-0.041	0.440	-0.897	-0.421	-0.264	-0.196	0.155	0.102	-0.097	0.067	0.140	0.089	0.168
0.209	0.466	-1.015	-0.031	0.431	-0.902	-0.478	-0.366	-0.315	0.183	0.068	-0.105	0.105	0.097	0.101	0.182
0.182	0.423	-0.979	-0.021	0.423	-0.906	-0.459	-0.361	-0.346	0.147	0.034	-0.065	0.078	0.056	0.065	0.165
0.220	0.369	-0.995	-0.013	0.418	-0.909	-0.284	-0.217	-0.360	0.178	-0.015	-0.079	0.117	0.002	0.081	0.156
0.132	0.334	-0.991	-0.003	0.413	-0.911	-0.227	-0.408	-0.256	0.079	-0.045	-0.073	0.029	0.032	0.077	0.142
0.201	0.311	-0.920	0.003	0.412	-0.911	-0.069	-0.255	-0.189	0.142	-0.067	-0.001	0.099	0.055	0.007	0.135
0.205	0.338	-0.932	0.008	0.413	-0.911	0.065	-0.156	-0.137	0.141	-0.041	-0.013	0.103	0.028	0.019	0.116
0.193	0.330	-0.932	0.009	0.415	-0.910	0.129	0.002	-0.018	0.129	-0.051	-0.014	0.092	0.036	0.019	0.106
0.170	0.334	-0.905	0.008	0.418	-0.909	0.160	0.063	0.009	0.107	-0.050	0.012	0.070	0.033	0.007	0.102
0.124	0.357	-0.897	0.010	0.421	-0.907	0.204	-0.125	0.030	0.059	-0.030	0.018	0.026	0.010	0.014	0.079
0.186	0.392	-0.901	0.007	0.426	-0.905	0.248	0.206	-0.033	0.124	0.000	0.012	0.089	0.024	0.009	0.062
0.074	0.385	-0.940	0.009	0.430	-0.903	0.272	-0.092	-0.032	0.010	-0.012	-0.029	0.022	0.015	0.031	0.045
0.101	0.388	-0.909	0.005	0.434	-0.901	0.196	0.293	-0.096	0.041	-0.012	0.000	0.007	0.017	0.000	0.046
0.063	0.392	-0.928	0.006	0.438	-0.899	0.229	0.046	-0.117	0.003	-0.012	-0.021	0.031	0.019	0.020	0.015
0.097	0.419	-0.960	0.004	0.440	-0.898	0.152	0.180	-0.126	0.039	0.013	-0.054	0.005	0.045	0.052	0.015
-0.014	0.396	-0.968	0.006	0.442	-0.897	0.132	-0.069	-0.109	-0.075	-0.013	-0.063	0.106	0.020	0.060	-0.000
0.063	0.415	-0.952	0.004	0.444	-0.896	0.115	0.185	-0.133	0.004	0.005	-0.048	0.029	0.038	0.044	-0.000
-0.014	0.442	-0.999	0.007	0.445	-0.896	0.021	-0.118	-0.140	-0.076	0.032	-0.096	0.106	0.064	0.091	-0.012
0.047	0.450	-0.991	0.014	0.445	-0.895	0.034	-0.349	-0.098	-0.021	0.039	-0.088	0.044	0.070	0.083	0.005
0.047	0.400	-0.956	0.019	0.446	-0.895	0.051	-0.168	-0.120	-0.026	-0.012	-0.053	0.044	0.019	0.047	-0.008
0.120	0.435	-0.901	0.025	0.447	-0.894	0.052	-0.307	-0.101	0.041	0.022	0.001	0.029	0.053	0.008	-0.003
0.040	0.415	-0.893	0.029	0.445	-0.895	-0.059	-0.139	-0.097	-0.043	0.004	0.010	0.052	0.033	0.016	-0.010
0.067	0.396	-0.924	0.034	0.444	-0.895	-0.066	-0.239	-0.057	-0.021	-0.014	-0.021	0.026	0.013	0.016	-0.008
0.074	0.412	-0.889	0.040	0.443	-0.895	-0.033	-0.332	-0.075	-0.020	0.002	0.014	0.018	0.027	0.020	-0.016
0.117	0.419	-0.857	0.043	0.443	-0.895	-0.005	-0.055	-0.138	0.019	0.010	0.046	0.024	0.035	0.051	-0.012
0.093	0.419	-0.909	0.045	0.442	-0.896	-0.042	-0.070	-0.135	-0.006	0.011	-0.005	0.000	0.034	0.000	-0.012
0.074	0.392	-0.924	0.050	0.441	-0.896	-0.052	-0.228	-0.106	-0.031	-0.015	-0.020	0.019	0.007	0.016	-0.010
0.093	0.396	-0.901	0.051	0.440	-0.897	-0.035	0.063	-0.151	-0.012	-0.010	0.004	0.000	0.010	0.008	-0.014
0.093	0.396	-0.901	0.053	0.440	-0.897	-0.012	-0.080	-0.137	-0.015	-0.009	0.004	0.001	0.010	0.008	-0.022
0.093	0.412	-0.893	0.054	0.439	-0.897	-0.032	0.059	-0.149	-0.015	0.007	0.012	0.001	0.025	0.016	-0.022
0.074	0.404	-0.869	0.054	0.439	-0.897	0.028	0.039	-0.132	-0.035	-0.001	0.035	0.020	0.017	0.039	-0.026
0.082	0.419	-0.920	0.055	0.438	-0.897	-0.060	0.034	-0.117	-0.028	0.016	-0.015	0.012	0.032	0.012	-0.028
0.082	0.412	-0.889	0.058	0.438	-0.897	0.034	-0.084	-0.122	-0.030	0.007	0.016	0.012	0.023	0.019	-0.030
0.093	0.400	-0.889	0.060	0.439	-0.896	0.071	-0.087	-0.116	-0.021	-0.005	0.015	0.000	0.011	0.019	-0.026
0.078	0.392	-0.928	0.064	0.440	-0.896	0.074	-0.179	-0.064	-0.041	-0.014	-0.025	0.015	0.002	0.021	-0.020
0.101	0.400	-0.889	0.066	0.442	-0.895	0.078	-0.071	-0.054	-0.019	-0.008	0.014	0.009	0.009	0.018	-0.015
0.143	0.415	-0.865	0.067	0.444	-0.894	0.119	-0.003	-0.096	0.022	0.006	0.036	0.051	0.023	0.042	-0.016
0.113	0.415	-0.909	0.068	0.444	-0.893	0.036	-0.008	-0.076	-0.010	0.005	-0.007	0.021	0.022	0.002	-0.010
0.093	0.431	-0.901	0.070	0.444	-0.893	0.024	-0.077	-0.088	-0.032	0.020	0.000	0.002	0.037	0.005	-0.017
0.143	0.415	-0.861	0.071	0.445	-0.893	0.063	0.051	-0.140	0.017	0.004	0.039	0.053	0.021	0.045	-0.016
0.055	0.404	-0.936	0.076	0.445	-0.892	0.013	-0.248	-0.054	-0.076	-0.008	-0.036	0.035	0.009	0.030	-0.012
0.147	0.415	-0.897	0.078	0.446	-0.892	0.063	-0.101	-0.062	0.014	0.003	0.003	0.059	0.020	0.009	-0.014
0.151	0.412	-0.877	0.074	0.448	-0.891	0.109	0.281	-0.082	0.021	-0.003	0.022	0.063	0.016	0.029	-0.018
0.093	0.392	-0.893	0.076	0.449	-0.890	0.082	-0.061	-0.045	-0.038	-0.023	0.006	0.006	0.003	0.013	-0.008
0.109	0.427	-0.909	0.078	0.451	-0.889	0.115	-0.129	-0.049	-0.025	0.010	-0.011	0.022	0.031	0.003	-0.013
0.136	0.415	-0.869	0.080	0.453	-0.888	0.149	-0.058	-0.058	-0.000	-0.004	0.027	0.050	0.020	0.036	-0.022
0.128	0.408	-0.885	0.079	0.455	-0.887	0.123	0.135	-0.073	-0.006	-0.014	0.010	0.043	0.011	0.021	-0.021
0.101	0.412	-0.889	0.081	0.457	-0.886	0.110	-0.098	-0.039	-0.036	-0.012	0.005	0.016	0.015	0.017	-0.013
0.101	0.419	-0.889	0.080	0.459	-0.885	0.097	0.109	-0.071	-0.035	-0.006	0.004	0.017	0.022	0.017	-0.028
0.163	0.442	-0.885	0.081	0.459	-0.885	0.026	-0.064	-0.051	0.025	0.017	0.008	0.079	0.045	0.021	-0.026
0.051	0.408	-0.889	0.082	0.460	-0.884	0.042	-0.028	-0.041	-0.087	-0.018	0.003	0.032	0.010	0.017	-0.031
0.136	0.404	-0.893	0.083	0.460	-0.884	0.063	-0.039	-0.038	-0.004	-0.023	-0.001	0.053	0.005	0.013	-0.026
0.070	0.442	-0.901	0.082	0.462	-0.883	0.078	0.108	-0.038	-0.068	0.015	-0.010	0.013	0.043	0.005	-0.034
0.140	0.427	-0.885	0.086	0.464	-0.882	0.123	-0.219	0.016	-0.003	-0.003	0.005	0.056	0.027	0.021	-0.020
0.117	0.419	-0.885	0.084	0.465	-0.881	0.065	0.092	-0.028	-0.024	-0.012	0.004	0.033	0.019	0.021	-0.026
0.128	0.454	-0.901	0.085	0.466	-0.880	0.096	-0.030	-0.001	-0.013	0.022	-0.012	0.045	0.054	0.006	-0.008
0.097	0.454	-0.905	0.088	0.467	-0.880	0.027	-0.164	0.034	-0.047	0.021	-0.017	0.014	0.053	0.002	-0.013
0.186	0.435	-0.861	0.086	0.468	-0.880	0.071	0.152	-0.036	0.044	0.001	0.026	0.103	0.033	0.045	-0.009
0.109	0.446	-0.893	0.087	0.470	-0.878	0.112	-0.109	0.018	-0.035	0.010	-0.007	0.026	0.045	0.013	-0.005
0.136	0.439	-0.912	0.089	0.471	-0.877	0.086	-0.092	0.036	-0.009	0.001	-0.027	0.053	0.037	0.006	0.003
0.155	0.439	-0.889	0.088	0.472	-0.877	0.027	0.049	0.025	0.011	0.001	-0.004	0.072	0.036	0.017	-0.005
0.151	0.419	-0.873	0.089	0.473	-0.877	0.057	-0.071	0.029	0.006	-0.020	0.011	0.069	0.017	0.033	0.007
0.136	0.446	-0.885	0.092	0.473	-0.876	0.025	-0.185	0.030	-0.012	0.007	-0.001	0.053	0.044	0.021	-0.005
0.186	0.446	-0.857	0.088	0.473	-0.877	0.008	0.282	0.001	0.042	0.007	0.027	0.104	0.043	0.049	-0.008
0.090	0.412	-0.873	0.089	0.473	-0.877	-0.023	-0.126	0.044	-0.056	-0.027	0.011	0.008	0.008	0.033	-0.013
0.147	0.415	-0.849	0.087	0.472	-0.877	-0.035	0.137	0.021	0.005	-0.023	0.035	0.066	0.011	0.057	-0.012
0.113	0.446	-0.905	0.087	0.471	-0.878	-0.053	-0.025	0.032	-0.030	0.009	-0.019	0.031	0.041	0.001	-0.024
0.136	0.412	-0.881	0.086	0.470	-0.878	-0.041	0.045	0.044	-0.006	-0.025	0.005	0.054	0.006	0.024	-0.012
0.117	0.435	-0.873	0.088	0.469	-0.879	-0.062	-0.103	0.048	-0.027	-0.001	0.013	0.035	0.028	0.032	-0.013
0.151	0.419	-0.881	0.085	0.468	-0.880	-0.057	0.162	0.015	0.011	-0.015	0.006	0.069	0.012	0.024	-0.010
0.124	0.423	-0.893	0.086	0.467	-0.880	-0.073	-0.123	0.069	-0.018	-0.010	-0.005	0.042	0.015	0.012	-0.014
0.132	0.435	-0.885	0.084	0.465	-0.881	-0.079	0.112	0.053	-0.008	0.003	0.004	0.050	0.027	0.020	-0.007
0.117	0.442	-0.885	0.085	0.463	-0.882	-0.149	-0.118	0.113	-0.024	0.013	0.005	0.035	0.034	0.020	-0.005
0.151	0.431	-0.865	0.083	0.461	-0.883	-0.095	0.111	0.063	0.013	0.003	0.026	0.069	0.022	0.039	-0.008
0.182	0.435	-0.830	0.081	0.460	-0.884	-0.057	0.132	0.010	0.046	0.008	0.062	0.099	0.025	0.074	0.004
0.109	0.431	-0.869	0.081	0.459	-0.885	-0.057	-0.020	0.037	-0.028	0.005	0.023	0.026	0.020	0.035	-0.003
0.197	0.423	-0.877	0.077	0.458	-0.886	-0.103	0.206	0.044	0.065	-0.000	0.016	0.114	0.012	0.027	-0.003
0.067	0.400	-0.893	0.074	0.455	-0.887	-0.130	0.160	0.073	-0.063	-0.021	0.002	0.016	0.012	0.011	-0.011
0.147	0.392	-0.845	0.073	0.454	-0.888	-0.088	0.003	0.083	0.019	-0.028	0.050	0.064	0.020	0.058	-0.009
0.124	0.392	-0.849	0.070	0.451	-0.890	-0.149	0.120	0.110	-0.001	-0.025	0.048	0.041	0.021	0.054	-0.027
0.109	0.392	-0.865	0.067	0.449	-0.891	-0.127	0.113	0.125	-0.014	-0.023	0.033	0.025	0.021	0.038	-0.020
0.093	0.423	-0.861	0.061	0.447	-0.893	-0.123	0.288	0.079	-0.023	0.010	0.038	0.009	0.009	0.042	-0.020
0.109	0.385	-0.849	0.060	0.444	-0.894	-0.145	0.024	0.104	-0.007	-0.026	0.052	0.024	0.030	0.053	-0.026
0.124	0.385	-0.865	0.056	0.442	-0.895	-0.135	0.203	0.094	0.013	-0.023	0.037	0.040	0.030	0.037	-0.023
0.067	0.400	-0.877	0.055	0.439	-0.897	-0.184	-0.009	0.130	-0.044	-0.005	0.027	0.019	0.015	0.024	-0.025
0.120	0.404	-0.842	0.050	0.436	-0.898	-0.133	0.280	0.076	0.016	0.002	0.064	0.035	0.012	0.059	-0.028
0.067	0.388	-0.869	0.046	0.434	-0.900	-0.108	0.166	0.079	-0.035	-0.012	0.037	0.019	0.028	0.031	-0.029
0.074	0.373	-0.861	0.044	0.432	-0.901	-0.131	0.046	0.100	-0.025	-0.025	0.047	0.011	0.044	0.039	-0.027
0.105	0.381	-0.865	0.041	0.429	-0.902	-0.141	0.180	0.079	0.009	-0.015	0.044	0.021	0.036	0.034	-0.025
0.067	0.350	-0.869	0.040	0.427	-0.904	-0.153	-0.007	0.089	-0.029	-0.043	0.041	0.018	0.068	0.030	-0.027
0.117	0.334	-0.857	0.036	0.424	-0.905	-0.137	0.240	0.052	0.026	-0.055	0.055	0.032	0.083	0.041	-0.025
0.043	0.342	-0.877	0.034	0.422	-0.906	-0.128	0.025	0.100	-0.046	-0.045	0.036	0.042	0.075	0.022	-0.038
0.070	0.319	-0.861	0.030	0.420	-0.907	-0.049	0.235	0.084	-0.014	-0.067	0.052	0.016	0.098	0.038	-0.032
0.013	0.334	-0.909	0.030	0.419	-0.908	-0.082	-0.124	0.166	-0.072	-0.050	0.006	0.074	0.083	0.009	-0.038
0.086	0.330	-0.877	0.028	0.419	-0.908	0.006	0.045	0.154	0.003	-0.054	0.037	0.001	0.086	0.023	-0.038
0.063	0.327	-0.873	0.024	0.420	-0.907	0.072	0.159	0.156	-0.016	-0.059	0.041	0.024	0.090	0.027	-0.038
0.028	0.323	-0.897	0.022	0.421	-0.907	0.043	0.047	0.179	-0.049	-0.064	0.017	0.060	0.093	0.004	-0.028
0.051	0.315	-0.873	0.020	0.422	-0.907	0.064	0.066	0.158	-0.023	-0.073	0.040	0.037	0.100	0.027	-0.032
0.059	0.319	-0.905	0.017	0.423	-0.906	0.073	0.033	0.194	-0.013	-0.070	0.008	0.029	0.096	0.004	-0.028
0.040	0.315	-0.905	0.015	0.424	-0.905	0.089	0.064	0.196	-0.030	-0.075	0.008	0.047	0.099	0.005	-0.022
0.055	0.334	-0.912	0.013	0.426	-0.905	0.120	0.033	0.187	-0.012	-0.058	-0.001	0.031	0.080	0.014	-0.009
0.032	0.330	-0.936	0.011	0.429	-0.903	0.178	0.008	0.155	-0.034	-0.065	-0.026	0.053	0.084	0.038	-0.006
0.086	0.303	-0.940	0.008	0.432	-0.902	0.181	0.111	0.148	0.023	-0.095	-0.031	0.001	0.111	0.043	0.006
0.043	0.307	-0.948	0.001	0.434	-0.901	0.134	0.336	0.151	-0.012	-0.093	-0.040	0.040	0.108	0.051	0.020
0.067	0.319	-0.948	-0.003	0.437	-0.900	0.150	0.124	0.186	0.015	-0.084	-0.041	0.016	0.098	0.051	0.045
0.086	0.319	-0.972	-0.012	0.441	-0.897	0.273	0.382	0.260	0.043	-0.088	-0.067	0.003	0.099	0.075	0.051
0.128	0.323	-0.932	-0.022	0.449	-0.893	0.450	0.437	0.346	0.096	-0.092	-0.032	0.046	0.096	0.036	0.055
0.082	0.385	-0.920	-0.035	0.459	-0.888	0.621	0.565	0.380	0.063	-0.040	-0.026	0.000	0.035	0.024	0.033
0.040	0.435	-0.865	-0.043	0.470	-0.882	0.606	0.269	0.355	0.028	-0.001	0.024	0.043	0.015	0.031	0.002
-0.068	0.473	-0.842	-0.051	0.478	-0.877	0.501	0.280	0.306	-0.071	0.029	0.043	0.151	0.053	0.055	-0.014
-0.091	0.477	-0.849	-0.056	0.485	-0.873	0.391	0.085	0.339	-0.090	0.027	0.031	0.174	0.056	0.047	-0.025
0.024	0.524	-0.838	-0.063	0.490	-0.869	0.337	0.264	0.310	0.033	0.068	0.039	0.059	0.102	0.059	-0.025
0.001	0.539	-0.857	-0.070	0.495	-0.866	0.288	0.260	0.284	0.017	0.078	0.016	0.083	0.117	0.040	-0.001
-0.003	0.547	-0.885	-0.075	0.498	-0.864	0.200	0.172	0.243	0.019	0.083	-0.013	0.087	0.124	0.012	0.041
0.009	0.566	-0.901	-0.076	0.500	-0.863	0.108	-0.024	0.185	0.031	0.101	-0.030	0.077	0.144	0.004	0.075
0.086	0.585	-0.920	-0.076	0.499	-0.863	-0.059	-0.083	0.109	0.107	0.121	-0.049	0.001	0.163	0.023	0.114
0.151	0.582	-0.964	-0.072	0.495	-0.866	-0.222	-0.129	-0.022	0.170	0.121	-0.090	0.064	0.159	0.067	0.148
0.178	0.555	-0.964	-0.068	0.489	-0.869	-0.347	-0.122	-0.124	0.193	0.099	-0.086	0.089	0.132	0.068	0.179
0.178	0.520	-0.948	-0.062	0.485	-0.873	-0.291	-0.189	-0.208	0.187	0.069	-0.067	0.089	0.097	0.052	0.185
0.178	0.481	-0.952	-0.057	0.482	-0.874	-0.180	-0.108	-0.229	0.182	0.034	-0.069	0.088	0.058	0.056	0.183
0.132	0.477	-0.972	-0.050	0.479	-0.876	-0.138	-0.302	-0.200	0.128	0.032	-0.087	0.042	0.054	0.076	0.174
0.178	0.470	-0.960	-0.043	0.478	-0.877	-0.056	-0.225	-0.203	0.167	0.025	-0.075	0.087	0.046	0.064	0.164
0.170	0.470	-0.940	-0.037	0.479	-0.877	0.002	-0.270	-0.132	0.153	0.025	-0.055	0.079	0.045	0.045	0.148
0.151	0.450	-0.960	-0.031	0.480	-0.877	0.084	-0.219	-0.092	0.129	0.004	-0.075	0.059	0.026	0.065	0.141
0.124	0.439	-0.936	-0.030	0.481	-0.876	0.054	-0.030	-0.037	0.100	-0.008	-0.052	0.033	0.014	0.041	0.127
0.143	0.439	-0.905	-0.027	0.483	-0.875	0.117	-0.133	0.028	0.117	-0.010	-0.021	0.052	0.014	0.010	0.117
0.120	0.462	-0.936	-0.030	0.485	-0.874	0.118	0.173	0.016	0.096	0.011	-0.054	0.028	0.036	0.042	0.106
0.117	0.462	-0.964	-0.030	0.485	-0.874	0.057	-0.015	0.024	0.092	0.010	-0.082	0.025	0.035	0.069	0.099
0.097	0.470	-0.936	-0.032	0.486	-0.873	0.066	0.172	-0.046	0.075	0.016	-0.055	0.006	0.043	0.042	0.083
0.090	0.470	-0.912	-0.034	0.488	-0.872	0.086	0.171	-0.065	0.069	0.015	-0.032	0.002	0.042	0.018	0.070
0.055	0.489	-0.897	-0.033	0.488	-0.872	0.009	0.035	-0.085	0.034	0.034	-0.016	0.037	0.060	0.003	0.050
0.055	0.500	-0.905	-0.033	0.490	-0.871	0.082	0.038	-0.060	0.034	0.044	-0.025	0.037	0.072	0.011	0.033
0.043	0.473	-0.845	-0.034	0.491	-0.871	0.078	0.081	-0.053	0.023	0.016	0.033	0.048	0.044	0.048	0.016
0.036	0.466	-0.845	-0.034	0.493	-0.869	0.111	0.117	-0.111	0.016	0.006	0.032	0.056	0.036	0.048	-0.001
0.020	0.508	-0.845	-0.035	0.495	-0.868	0.107	0.144	-0.157	0.001	0.046	0.031	0.072	0.078	0.048	-0.005
-0.033	0.524	-0.877	-0.034	0.496	-0.867	0.068	0.083	-0.215	-0.054	0.061	-0.001	0.126	0.092	0.016	-0.015
0.047	0.531	-0.861	-0.036	0.496	-0.868	-0.040	0.234	-0.252	0.028	0.069	0.015	0.045	0.100	0.031	-0.021
-0.026	0.524	-0.877	-0.035	0.494	-0.869	-0.129	0.113	-0.249	-0.045	0.063	0.000	0.117	0.092	0.015	-0.026
-0.010	0.535	-0.885	-0.034	0.490	-0.871	-0.248	0.104	-0.315	-0.031	0.079	-0.005	0.102	0.103	0.007	-0.027
-0.030	0.485	-0.928	-0.032	0.483	-0.875	-0.389	0.077	-0.335	-0.052	0.035	-0.045	0.121	0.053	0.036	-0.042
-0.026	0.450	-0.877	-0.027	0.477	-0.879	-0.366	-0.083	-0.348	-0.053	0.007	0.010	0.118	0.017	0.015	-0.038
-0.018	0.400	-0.873	-0.020	0.471	-0.882	-0.367	-0.189	-0.385	-0.052	-0.037	0.017	0.110	0.033	0.018	-0.040
0.009	0.350	-0.897	-0.016	0.463	-0.886	-0.406	-0.043	-0.359	-0.029	-0.080	-0.003	0.083	0.084	0.005	-0.039
0.001	0.361	-0.901	-0.011	0.457	-0.889	-0.326	-0.145	-0.284	-0.042	-0.062	-0.004	0.090	0.073	0.010	-0.044
0.020	0.385	-0.893	-0.007	0.453	-0.891	-0.216	-0.061	-0.267	-0.026	-0.035	0.006	0.071	0.050	0.002	-0.036
-0.033	0.396	-0.905	-0.001	0.449	-0.893	-0.215	-0.254	-0.236	-0.086	-0.019	-0.004	0.125	0.039	0.014	-0.036
0.051	0.419	-0.881	0.003	0.446	-0.895	-0.163	-0.072	-0.235	-0.005	0.007	0.022	0.040	0.016	0.010	-0.033
0.024	0.385	-0.909	0.005	0.444	-0.896	-0.127	-0.065	-0.136	-0.034	-0.026	-0.005	0.068	0.052	0.018	-0.032
0.040	0.400	-0.901	0.009	0.442	-0.897	-0.106	-0.178	-0.073	-0.022	-0.008	0.004	0.053	0.037	0.010	-0.021
0.051	0.396	-0.881	0.011	0.442	-0.897	0.034	-0.046	-0.098	-0.012	-0.013	0.023	0.041	0.041	0.009	-0.020
0.047	0.400	-0.897	0.017	0.442	-0.897	-0.009	-0.312	-0.060	-0.022	-0.009	0.008	0.045	0.037	0.007	-0.009
0.063	0.408	-0.909	0.020	0.441	-0.897	-0.060	-0.135	-0.032	-0.010	0.000	-0.004	0.030	0.030	0.019	-0.007
0.105	0.396	-0.893	0.021	0.439	-0.898	-0.075	0.035	-0.092	0.033	-0.010	0.013	0.011	0.042	0.004	-0.003
0.063	0.385	-0.901	0.024	0.439	-0.898	-0.023	-0.135	-0.050	-0.013	-0.021	0.005	0.031	0.053	0.012	-0.004
0.082	0.377	-0.897	0.022	0.438	-0.899	-0.047	0.136	-0.091	0.008	-0.028	0.009	0.012	0.062	0.008	0.000
0.040	0.400	-0.928	0.029	0.437	-0.899	-0.045	-0.365	-0.067	-0.041	-0.003	-0.022	0.054	0.039	0.040	-0.013
0.105	0.415	-0.881	0.028	0.436	-0.900	-0.050	0.169	-0.137	0.026	0.013	0.026	0.011	0.024	0.007	-0.011
0.043	0.392	-0.885	0.029	0.436	-0.900	-0.010	-0.034	-0.125	-0.037	-0.010	0.022	0.051	0.047	0.003	-0.016
0.082	0.388	-0.885	0.027	0.436	-0.900	0.016	0.215	-0.131	0.004	-0.014	0.022	0.012	0.051	0.002	-0.013
0.055	0.388	-0.912	0.030	0.436	-0.900	0.015	-0.116	-0.064	-0.026	-0.014	-0.006	0.039	0.051	0.026	-0.018
0.070	0.388	-0.901	0.033	0.435	-0.900	-0.018	-0.169	-0.041	-0.014	-0.013	0.006	0.024	0.051	0.014	-0.016
0.086	0.373	-0.873	0.034	0.435	-0.900	0.009	0.014	-0.063	0.001	-0.029	0.034	0.008	0.067	0.013	-0.013
0.067	0.388	-0.865	0.035	0.437	-0.899	0.080	-0.051	-0.046	-0.019	-0.015	0.041	0.028	0.052	0.021	-0.014
0.097	0.400	-0.909	0.035	0.439	-0.898	0.160	0.006	-0.031	0.011	-0.006	-0.004	0.003	0.040	0.023	-0.020
0.063	0.431	-0.893	0.037	0.441	-0.897	0.116	-0.085	0.012	-0.025	0.023	0.011	0.031	0.010	0.007	-0.015
0.032	0.423	-0.928	0.038	0.445	-0.895	0.178	-0.049	0.011	-0.057	0.012	-0.026	0.062	0.018	0.042	-0.006
0.120	0.404	-0.869	0.039	0.447	-0.894	0.153	-0.048	0.008	0.031	-0.010	0.032	0.026	0.037	0.016	-0.018
0.113	0.392	-0.857	0.034	0.450	-0.893	0.149	0.276	-0.055	0.027	-0.024	0.042	0.019	0.049	0.028	-0.013
0.032	0.419	-0.924	0.040	0.451	-0.892	0.064	-0.295	0.009	-0.059	0.002	-0.025	0.062	0.021	0.039	-0.012
0.097	0.419	-0.869	0.038	0.451	-0.892	0.028	0.096	-0.017	0.008	0.002	0.030	0.003	0.021	0.016	-0.018
0.055	0.404	-0.873	0.040	0.453	-0.891	0.082	-0.073	-0.028	-0.036	-0.015	0.025	0.039	0.037	0.011	-0.025
0.090	0.404	-0.873	0.039	0.454	-0.890	0.096	0.052	-0.031	-0.001	-0.017	0.024	0.004	0.037	0.011	-0.023
0.070	0.412	-0.873	0.039	0.455	-0.890	0.059	0.029	-0.021	-0.020	-0.010	0.024	0.023	0.029	0.011	-0.021
0.055	0.408	-0.893	0.041	0.455	-0.889	0.026	-0.093	0.020	-0.037	-0.014	0.004	0.039	0.033	0.009	-0.016
0.113	0.431	-0.857	0.041	0.456	-0.889	0.039	0.024	-0.035	0.021	0.008	0.039	0.019	0.010	0.027	-0.020
0.086	0.392	-0.865	0.039	0.456	-0.889	-0.011	0.149	-0.038	-0.004	-0.030	0.031	0.007	0.048	0.019	-0.019
0.055	0.415	-0.901	0.039	0.455	-0.890	-0.028	0.004	-0.078	-0.035	-0.006	-0.004	0.038	0.025	0.016	-0.017
0.074	0.408	-0.877	0.038	0.455	-0.890	-0.003	0.076	-0.045	-0.015	-0.013	0.020	0.019	0.032	0.007	-0.018
0.070	0.419	-0.881	0.039	0.455	-0.890	-0.005	-0.012	-0.009	-0.019	-0.002	0.016	0.022	0.021	0.003	-0.027
0.097	0.419	-0.869	0.037	0.455	-0.890	0.038	0.114	-0.006	0.009	-0.002	0.028	0.005	0.021	0.015	-0.014
0.032	0.412	-0.877	0.041	0.456	-0.889	0.024	-0.231	0.043	-0.060	-0.010	0.019	0.061	0.028	0.007	-0.016
0.140	0.412	-0.865	0.038	0.456	-0.889	0.002	0.184	-0.024	0.051	-0.010	0.031	0.047	0.028	0.019	-0.014
0.067	0.385	-0.865	0.038	0.455	-0.889	-0.008	-0.014	-0.014	-0.023	-0.037	0.031	0.026	0.055	0.019	-0.008
0.082	0.346	-0.873	0.037	0.454	-0.890	-0.073	0.083	0.030	-0.006	-0.074	0.024	0.010	0.094	0.011	-0.007
0.128	0.369	-0.869	0.034	0.454	-0.890	0.017	0.173	-0.001	0.043	-0.051	0.028	0.036	0.070	0.015	-0.024
0.032	0.408	-0.877	0.035	0.454	-0.890	0.018	-0.064	0.006	-0.054	-0.013	0.020	0.060	0.031	0.008	-0.021
0.036	0.400	-0.885	0.034	0.455	-0.890	0.049	0.067	-0.005	-0.049	-0.021	0.012	0.056	0.039	0.000	-0.030
0.070	0.408	-0.889	0.036	0.456	-0.889	0.055	-0.114	0.016	-0.016	-0.014	0.008	0.022	0.031	0.004	-0.041
0.017	0.427	-0.920	0.035	0.456	-0.889	0.008	0.024	0.002	-0.070	0.005	-0.024	0.075	0.012	0.035	-0.033
0.063	0.392	-0.885	0.035	0.457	-0.889	0.075	0.060	-0.021	-0.023	-0.031	0.011	0.029	0.047	0.000	-0.022
0.063	0.388	-0.905	0.033	0.458	-0.888	0.083	0.117	-0.022	-0.021	-0.036	-0.009	0.029	0.051	0.019	-0.022
0.078	0.404	-0.924	0.032	0.459	-0.888	0.072	0.035	-0.002	-0.005	-0.022	-0.029	0.014	0.035	0.039	-0.012
0.036	0.392	-0.964	0.030	0.461	-0.887	0.093	0.136	-0.004	-0.045	-0.035	-0.070	0.056	0.047	0.078	-0.007
0.047	0.396	-0.972	0.031	0.463	-0.886	0.114	-0.056	0.028	-0.034	-0.033	-0.078	0.045	0.043	0.086	0.005
0.047	0.396	-0.972	0.029	0.465	-0.885	0.179	0.126	0.006	-0.032	-0.035	-0.080	0.045	0.043	0.085	0.027
0.109	0.392	-0.948	0.027	0.470	-0.883	0.246	0.063	0.061	0.031	-0.043	-0.058	0.017	0.048	0.061	0.043
0.174	0.431	-0.944	0.020	0.476	-0.879	0.373	0.409	0.068	0.104	-0.011	-0.058	0.082	0.009	0.057	0.038
0.117	0.427	-0.916	0.014	0.484	-0.875	0.486	0.315	0.094	0.052	-0.023	-0.035	0.024	0.014	0.029	0.025
0.020	0.470	-0.893	0.010	0.491	-0.871	0.408	0.173	0.104	-0.040	0.012	-0.015	0.072	0.028	0.006	0.005
-0.010	0.466	-0.861	0.007	0.498	-0.867	0.363	0.096	0.098	-0.068	0.002	0.013	0.103	0.023	0.025	-0.018
0.005	0.462	-0.857	0.004	0.503	-0.865	0.285	0.084	0.108	-0.050	-0.007	0.014	0.087	0.018	0.029	-0.030
0.051	0.500	-0.865	-0.002	0.507	-0.862	0.247	0.284	0.139	0.002	0.027	0.004	0.041	0.056	0.021	-0.018
0.040	0.531	-0.877	-0.006	0.511	-0.859	0.251	0.222	0.105	-0.004	0.054	-0.010	0.052	0.086	0.008	-0.009
0.063	0.516	-0.885	-0.009	0.514	-0.858	0.179	0.119	0.061	0.021	0.036	-0.020	0.029	0.069	0.000	0.012
0.009	0.524	-0.905	-0.007	0.515	-0.857	0.054	-0.146	0.045	-0.035	0.042	-0.040	0.082	0.076	0.020	0.031
0.093	0.516	-0.893	-0.005	0.515	-0.857	0.025	-0.081	-0.014	0.048	0.034	-0.029	0.002	0.067	0.009	0.053
0.132	0.512	-0.916	-0.001	0.514	-0.858	-0.055	-0.172	-0.048	0.083	0.031	-0.052	0.041	0.062	0.033	0.080
0.151	0.497	-0.932	0.006	0.512	-0.859	-0.133	-0.363	-0.080	0.095	0.018	-0.066	0.060	0.045	0.048	0.117
0.224	0.493	-0.897	0.010	0.509	-0.861	-0.178	-0.093	-0.172	0.164	0.018	-0.029	0.133	0.041	0.013	0.137
0.224	0.508	-0.924	0.013	0.505	-0.863	-0.191	0.018	-0.225	0.161	0.036	-0.054	0.132	0.056	0.040	0.139
0.205	0.473	-0.960	0.018	0.502	-0.865	-0.163	-0.111	-0.223	0.137	0.005	-0.088	0.111	0.021	0.075	0.154
0.155	0.485	-0.972	0.026	0.501	-0.865	-0.082	-0.361	-0.185	0.079	0.018	-0.099	0.061	0.032	0.086	0.152
0.251	0.493	-0.948	0.033	0.499	-0.866	-0.088	-0.256	-0.194	0.168	0.028	-0.075	0.156	0.040	0.062	0.145
0.232	0.462	-0.948	0.042	0.498	-0.866	-0.041	-0.363	-0.163	0.140	-0.002	-0.075	0.136	0.009	0.062	0.140
0.213	0.439	-0.944	0.046	0.496	-0.867	-0.080	-0.148	-0.100	0.117	-0.024	-0.070	0.115	0.014	0.058	0.139
0.220	0.454	-0.940	0.052	0.496	-0.867	-0.020	-0.318	-0.025	0.118	-0.008	-0.066	0.123	0.001	0.055	0.137
0.209	0.427	-0.893	0.056	0.496	-0.866	0.066	-0.204	-0.008	0.103	-0.036	-0.019	0.111	0.025	0.008	0.115
0.278	0.427	-0.897	0.055	0.499	-0.865	0.185	0.095	0.005	0.173	-0.039	-0.025	0.180	0.025	0.012	0.099
0.124	0.446	-0.964	0.061	0.502	-0.863	0.169	-0.375	0.099	0.014	-0.022	-0.094	0.026	0.006	0.079	0.091
0.147	0.442	-0.912	0.057	0.506	-0.861	0.245	0.214	0.043	0.041	-0.030	-0.045	0.050	0.010	0.028	0.090
0.209	0.462	-0.861	0.059	0.511	-0.858	0.273	-0.153	0.063	0.100	-0.015	0.003	0.111	0.008	0.022	0.077
0.220	0.497	-0.845	0.059	0.515	-0.855	0.257	-0.001	0.054	0.111	0.015	0.017	0.123	0.043	0.037	0.067
0.220	0.497	-0.845	0.055	0.519	-0.853	0.246	0.271	-0.019	0.115	0.011	0.014	0.123	0.042	0.037	0.055
0.078	0.477	-0.916	0.057	0.523	-0.850	0.222	-0.095	0.027	-0.028	-0.012	-0.059	0.019	0.022	0.035	0.042
0.090	0.477	-0.877	0.057	0.525	-0.849	0.141	-0.083	0.100	-0.017	-0.014	-0.021	0.008	0.021	0.004	0.030
0.147	0.485	-0.826	0.056	0.529	-0.847	0.210	0.082	0.027	0.042	-0.010	0.029	0.050	0.028	0.055	0.000
0.136	0.527	-0.853	0.051	0.533	-0.844	0.265	0.312	-0.043	0.035	0.028	-0.001	0.039	0.070	0.027	-0.008
0.020	0.520	-0.936	0.052	0.535	-0.843	0.099	-0.046	0.018	-0.081	0.019	-0.085	0.077	0.061	0.057	0.001
0.040	0.527	-0.885	0.055	0.535	-0.843	0.004	-0.223	0.016	-0.065	0.027	-0.034	0.057	0.069	0.006	-0.014
0.147	0.547	-0.849	0.056	0.535	-0.843	0.032	0.035	-0.065	0.042	0.046	0.001	0.051	0.087	0.029	-0.012
0.059	0.535	-0.857	0.060	0.535	-0.843	0.002	-0.219	-0.049	-0.050	0.034	-0.007	0.038	0.075	0.021	-0.016
0.147	0.531	-0.873	0.062	0.535	-0.843	-0.009	-0.033	-0.091	0.036	0.031	-0.023	0.051	0.071	0.005	-0.006
0.032	0.547	-0.881	0.068	0.534	-0.843	-0.054	-0.391	-0.023	-0.086	0.047	-0.031	0.065	0.086	0.003	-0.021
0.128	0.485	-0.838	0.068	0.533	-0.843	-0.034	0.040	-0.057	0.010	-0.014	0.013	0.031	0.024	0.041	-0.015
0.082	0.512	-0.842	0.073	0.533	-0.843	-0.021	-0.196	-0.075	-0.040	0.013	0.009	0.015	0.051	0.036	-0.021
0.120	0.512	-0.822	0.076	0.533	-0.843	-0.002	-0.120	-0.088	-0.005	0.014	0.029	0.023	0.051	0.056	-0.026
0.143	0.493	-0.834	0.076	0.532	-0.843	0.005	0.071	-0.137	0.018	-0.006	0.017	0.046	0.031	0.044	-0.027
0.024	0.462	-0.861	0.080	0.531	-0.844	-0.063	-0.168	-0.076	-0.105	-0.035	-0.010	0.074	0.000	0.016	-0.022
0.143	0.477	-0.830	0.081	0.530	-0.844	-0.063	-0.040	-0.080	0.012	-0.019	0.023	0.045	0.015	0.047	-0.030
0.124	0.493	-0.834	0.084	0.529	-0.845	-0.045	-0.063	-0.102	-0.009	-0.002	0.019	0.025	0.030	0.043	-0.031
0.074	0.481	-0.865	0.088	0.528	-0.845	-0.037	-0.256	-0.035	-0.064	-0.013	-0.012	0.026	0.018	0.011	-0.030
0.151	0.470	-0.826	0.089	0.528	-0.845	0.011	0.027	-0.090	0.012	-0.025	0.027	0.051	0.006	0.050	-0.032
0.043	0.512	-0.869	0.094	0.528	-0.844	0.042	-0.302	-0.041	-0.101	0.017	-0.017	0.058	0.047	0.006	-0.035
0.136	0.508	-0.865	0.096	0.530	-0.843	0.106	-0.051	-0.038	-0.010	0.012	-0.014	0.034	0.043	0.010	-0.021
0.109	0.520	-0.877	0.101	0.532	-0.841	0.101	-0.311	0.023	-0.042	0.022	-0.027	0.007	0.053	0.002	-0.031
0.159	0.520	-0.869	0.102	0.533	-0.840	0.094	-0.042	-0.010	0.007	0.020	-0.020	0.056	0.053	0.005	-0.013
0.093	0.516	-0.877	0.105	0.534	-0.839	0.077	-0.199	-0.022	-0.062	0.015	-0.029	0.009	0.048	0.003	-0.014
0.167	0.493	-0.845	0.109	0.534	-0.839	-0.016	-0.174	-0.033	0.007	-0.007	0.002	0.064	0.024	0.028	-0.010
0.155	0.516	-0.826	0.111	0.533	-0.839	-0.071	-0.105	-0.013	-0.007	0.017	0.022	0.051	0.047	0.047	-0.014
0.163	0.477	-0.830	0.112	0.532	-0.839	-0.044	-0.031	-0.052	-0.000	-0.021	0.019	0.059	0.008	0.043	-0.003
0.163	0.477	-0.830	0.115	0.530	-0.840	-0.086	-0.149	-0.046	-0.003	-0.019	0.020	0.059	0.007	0.043	-0.002
0.193	0.477	-0.802	0.117	0.529	-0.840	-0.042	-0.067	-0.045	0.025	-0.018	0.048	0.089	0.006	0.070	-0.005
0.190	0.477	-0.822	0.116	0.527	-0.842	-0.115	0.106	-0.039	0.023	-0.016	0.029	0.085	0.006	0.050	-0.010
0.140	0.504	-0.842	0.115	0.525	-0.843	-0.135	0.043	0.019	-0.026	0.013	0.011	0.035	0.032	0.031	-0.007
0.143	0.512	-0.826	0.115	0.522	-0.845	-0.156	-0.036	0.027	-0.023	0.023	0.028	0.039	0.039	0.046	-0.009
0.182	0.508	-0.822	0.115	0.520	-0.846	-0.124	0.027	-0.015	0.016	0.021	0.033	0.077	0.034	0.050	-0.017
0.170	0.524	-0.838	0.114	0.517	-0.848	-0.154	0.078	0.004	0.005	0.039	0.019	0.065	0.049	0.034	-0.018
0.143	0.473	-0.830	0.113	0.515	-0.850	-0.124	0.068	-0.008	-0.020	-0.009	0.029	0.038	0.002	0.041	-0.014
0.140	0.446	-0.830	0.114	0.513	-0.851	-0.160	-0.039	0.032	-0.025	-0.033	0.030	0.034	0.029	0.041	-0.020
0.167	0.473	-0.822	0.110	0.510	-0.853	-0.168	0.211	-0.001	0.006	-0.003	0.040	0.060	0.003	0.049	-0.033
0.140	0.466	-0.826	0.106	0.507	-0.855	-0.122	0.231	-0.009	-0.017	-0.009	0.038	0.033	0.011	0.044	-0.023
0.097	0.477	-0.842	0.108	0.504	-0.857	-0.174	-0.085	0.014	-0.061	0.006	0.024	0.009	0.001	0.028	-0.029
0.190	0.493	-0.830	0.102	0.502	-0.859	-0.169	0.315	0.009	0.036	0.024	0.038	0.083	0.014	0.040	-0.030
0.090	0.481	-0.853	0.101	0.498	-0.861	-0.183	0.092	0.032	-0.062	0.016	0.017	0.018	0.002	0.016	-0.038
0.140	0.462	-0.845	0.097	0.495	-0.864	-0.210	0.211	-0.010	-0.008	0.000	0.027	0.032	0.018	0.024	-0.021
0.093	0.442	-0.834	0.101	0.491	-0.865	-0.192	-0.209	-0.007	-0.058	-0.016	0.040	0.015	0.037	0.035	-0.034
0.186	0.458	-0.834	0.097	0.487	-0.868	-0.230	0.247	-0.048	0.038	0.004	0.043	0.078	0.022	0.035	-0.024
0.120	0.439	-0.818	0.097	0.483	-0.870	-0.224	0.036	0.020	-0.026	-0.011	0.061	0.012	0.042	0.051	-0.027
0.147	0.408	-0.822	0.091	0.480	-0.873	-0.212	0.303	0.001	0.006	-0.038	0.060	0.039	0.073	0.047	-0.022
0.117	0.412	-0.861	0.089	0.476	-0.875	-0.197	0.146	-0.003	-0.022	-0.031	0.022	0.008	0.070	0.007	-0.037
0.105	0.442	-0.845	0.087	0.472	-0.877	-0.217	0.081	0.028	-0.032	0.004	0.040	0.004	0.039	0.023	-0.034
0.086	0.423	-0.857	0.085	0.469	-0.879	-0.175	0.163	-0.029	-0.048	-0.012	0.030	0.023	0.059	0.011	-0.033
0.120	0.435	-0.845	0.085	0.466	-0.881	-0.167	-0.023	-0.001	-0.014	0.002	0.043	0.011	0.048	0.023	-0.038
0.132	0.412	-0.853	0.084	0.464	-0.882	-0.127	0.092	0.016	-0.001	-0.019	0.037	0.022	0.071	0.015	-0.038
0.090	0.396	-0.857	0.084	0.460	-0.884	-0.185	-0.044	0.048	-0.043	-0.031	0.035	0.020	0.087	0.011	-0.034
0.093	0.419	-0.869	0.082	0.457	-0.885	-0.167	0.074	0.040	-0.037	-0.005	0.024	0.017	0.064	0.001	-0.034
0.105	0.385	-0.853	0.078	0.454	-0.888	-0.193	0.218	0.043	-0.021	-0.036	0.042	0.006	0.099	0.014	-0.036
0.113	0.396	-0.849	0.077	0.452	-0.888	-0.084	0.020	0.067	-0.013	-0.023	0.047	0.002	0.088	0.018	-0.032
0.113	0.396	-0.849	0.076	0.451	-0.889	-0.078	0.075	0.069	-0.011	-0.022	0.048	0.002	0.088	0.018	-0.031
0.093	0.365	-0.873	0.071	0.449	-0.891	-0.096	0.205	0.069	-0.026	-0.051	0.025	0.018	0.119	0.005	-0.031
0.090	0.388	-0.869	0.070	0.448	-0.891	-0.086	0.042	0.079	-0.028	-0.026	0.030	0.022	0.096	0.001	-0.032
0.097	0.388	-0.853	0.067	0.447	-0.892	-0.047	0.118	0.070	-0.018	-0.025	0.046	0.014	0.096	0.014	-0.034
0.078	0.377	-0.889	0.065	0.446	-0.893	-0.031	0.090	0.069	-0.035	-0.036	0.011	0.034	0.108	0.021	-0.036
0.074	0.357	-0.889	0.062	0.445	-0.893	-0.036	0.183	0.055	-0.035	-0.055	0.012	0.038	0.128	0.021	-0.035
0.078	0.346	-0.861	0.059	0.445	-0.894	-0.042	0.094	0.059	-0.029	-0.065	0.040	0.034	0.140	0.007	-0.036
0.074	0.361	-0.897	0.057	0.444	-0.894	-0.012	0.092	0.063	-0.030	-0.050	0.005	0.039	0.125	0.029	-0.035
0.070	0.361	-0.877	0.055	0.446	-0.893	0.090	0.103	0.072	-0.032	-0.051	0.024	0.043	0.125	0.009	-0.027
0.067	0.381	-0.897	0.054	0.448	-0.892	0.136	0.012	0.065	-0.035	-0.034	0.003	0.048	0.106	0.029	-0.024
0.109	0.373	-0.889	0.051	0.451	-0.891	0.169	0.159	0.040	0.011	-0.045	0.010	0.006	0.113	0.021	-0.020
0.063	0.381	-0.912	0.049	0.453	-0.890	0.125	0.100	0.017	-0.034	-0.039	-0.015	0.053	0.106	0.045	-0.015
0.093	0.327	-0.869	0.047	0.455	-0.889	0.138	0.137	-0.016	-0.001	-0.095	0.027	0.023	0.160	0.002	-0.010
0.074	0.327	-0.905	0.046	0.457	-0.888	0.149	0.071	-0.022	-0.019	-0.097	-0.009	0.043	0.160	0.038	-0.016
0.067	0.350	-0.928	0.041	0.460	-0.887	0.182	0.289	-0.044	-0.022	-0.077	-0.034	0.051	0.137	0.062	-0.009
0.043	0.354	-0.948	0.040	0.463	-0.885	0.191	0.067	0.030	-0.044	-0.076	-0.055	0.074	0.133	0.082	-0.007
0.067	0.381	-0.956	0.033	0.467	-0.884	0.233	0.347	0.077	-0.014	-0.053	-0.065	0.052	0.106	0.090	0.000
0.043	0.388	-0.975	0.029	0.473	-0.881	0.326	0.167	0.158	-0.033	-0.051	-0.088	0.075	0.099	0.111	0.010
0.070	0.415	-0.952	0.023	0.480	-0.877	0.413	0.217	0.244	0.000	-0.031	-0.068	0.048	0.072	0.087	0.019
0.097	0.439	-0.905	0.015	0.490	-0.872	0.584	0.348	0.252	0.036	-0.018	-0.026	0.022	0.048	0.040	0.012
0.082	0.458	-0.865	0.008	0.501	-0.865	0.638	0.210	0.270	0.026	-0.010	0.007	0.038	0.029	0.001	-0.002
0.036	0.477	-0.834	0.003	0.512	-0.859	0.627	0.210	0.235	-0.014	-0.001	0.033	0.084	0.009	0.031	-0.013
-0.026	0.508	-0.842	-0.002	0.521	-0.853	0.543	0.102	0.245	-0.071	0.021	0.019	0.147	0.022	0.023	-0.024
0.013	0.493	-0.826	-0.009	0.530	-0.848	0.506	0.291	0.222	-0.025	-0.003	0.029	0.109	0.007	0.039	-0.029
0.017	0.531	-0.861	-0.014	0.537	-0.843	0.432	0.146	0.254	-0.016	0.028	-0.011	0.105	0.046	0.003	-0.023
0.009	0.547	-0.877	-0.019	0.544	-0.839	0.427	0.185	0.214	-0.019	0.036	-0.031	0.113	0.063	0.013	-0.002
0.020	0.578	-0.881	-0.021	0.550	-0.835	0.371	0.020	0.155	-0.005	0.061	-0.039	0.103	0.094	0.017	0.015
0.059	0.574	-0.849	-0.022	0.554	-0.832	0.258	0.018	0.068	0.034	0.053	-0.011	0.064	0.091	0.015	0.034
0.070	0.566	-0.869	-0.022	0.559	-0.829	0.249	0.020	-0.005	0.045	0.041	-0.033	0.053	0.084	0.005	0.057
0.078	0.566	-0.936	-0.019	0.559	-0.829	0.042	-0.146	-0.026	0.050	0.041	-0.100	0.045	0.084	0.072	0.082
0.124	0.582	-0.909	-0.015	0.560	-0.829	0.039	-0.197	-0.066	0.092	0.055	-0.073	0.001	0.100	0.045	0.105
0.159	0.570	-0.901	-0.009	0.561	-0.828	0.056	-0.214	-0.110	0.121	0.043	-0.066	0.036	0.089	0.037	0.123
0.178	0.566	-0.905	-0.007	0.562	-0.827	0.089	-0.060	-0.119	0.138	0.038	-0.071	0.056	0.086	0.042	0.136
0.159	0.582	-0.956	0.000	0.564	-0.826	0.138	-0.313	-0.103	0.112	0.051	-0.123	0.037	0.102	0.093	0.148
0.170	0.547	-0.932	0.007	0.566	-0.825	0.099	-0.297	-0.088	0.117	0.015	-0.101	0.049	0.067	0.070	0.152
0.205	0.558	-0.936	0.013	0.568	-0.823	0.149	-0.272	-0.075	0.146	0.024	-0.106	0.084	0.079	0.074	0.140
0.213	0.516	-0.885	0.018	0.571	-0.821	0.204	-0.200	-0.141	0.148	-0.021	-0.057	0.092	0.037	0.023	0.132
0.147	0.508	-0.885	0.025	0.574	-0.818	0.222	-0.328	-0.088	0.076	-0.032	-0.060	0.027	0.029	0.024	0.128
0.163	0.531	-0.901	0.032	0.578	-0.815	0.232	-0.411	-0.009	0.084	-0.013	-0.078	0.042	0.053	0.040	0.121
0.193	0.558	-0.881	0.036	0.582	-0.813	0.234	-0.172	-0.037	0.111	0.011	-0.061	0.074	0.080	0.020	0.102
0.213	0.535	-0.865	0.036	0.584	-0.811	0.152	0.050	-0.045	0.130	-0.015	-0.047	0.093	0.057	0.004	0.107
0.132	0.562	-0.865	0.040	0.586	-0.810	0.131	-0.188	-0.045	0.045	0.011	-0.049	0.012	0.084	0.005	0.098
0.201	0.589	-0.842	0.039	0.589	-0.807	0.187	0.179	-0.127	0.115	0.035	-0.027	0.082	0.112	0.019	0.077
0.143	0.570	-0.834	0.040	0.590	-0.806	0.099	0.042	-0.098	0.057	0.014	-0.020	0.025	0.093	0.027	0.047
0.082	0.582	-0.889	0.043	0.590	-0.806	0.030	-0.191	-0.028	-0.008	0.025	-0.076	0.036	0.105	0.028	0.052
0.067	0.636	-0.842	0.045	0.591	-0.806	0.016	-0.026	-0.091	-0.025	0.079	-0.029	0.052	0.160	0.020	0.034
0.178	0.597	-0.818	0.044	0.591	-0.805	0.048	0.149	-0.141	0.087	0.040	-0.006	0.060	0.122	0.044	0.027
0.109	0.589	-0.842	0.046	0.592	-0.805	0.057	-0.012	-0.123	0.016	0.031	-0.030	0.009	0.115	0.020	0.020
0.124	0.589	-0.802	0.049	0.592	-0.804	0.021	-0.059	-0.109	0.029	0.031	0.009	0.006	0.116	0.060	0.023
0.078	0.597	-0.814	0.046	0.591	-0.806	-0.078	0.293	-0.166	-0.015	0.040	-0.001	0.040	0.124	0.048	0.003
0.086	0.578	-0.838	0.049	0.591	-0.805	0.021	-0.051	-0.161	-0.010	0.021	-0.025	0.033	0.105	0.025	-0.010
0.078	0.574	-0.822	0.051	0.590	-0.806	-0.051	-0.024	-0.157	-0.021	0.018	-0.009	0.041	0.103	0.041	-0.025
0.032	0.589	-0.885	0.056	0.589	-0.806	-0.060	-0.202	-0.115	-0.071	0.034	-0.071	0.087	0.119	0.021	-0.024
0.051	0.539	-0.802	0.057	0.589	-0.806	0.031	0.055	-0.173	-0.053	-0.016	0.012	0.068	0.069	0.062	-0.030
0.090	0.543	-0.834	0.058	0.588	-0.807	-0.043	-0.032	-0.072	-0.017	-0.011	-0.019	0.031	0.074	0.031	-0.037
0.051	0.562	-0.877	0.058	0.588	-0.807	-0.001	0.045	-0.082	-0.055	0.008	-0.062	0.069	0.094	0.012	-0.037
0.055	0.570	-0.814	0.061	0.588	-0.806	0.045	-0.110	-0.102	-0.055	0.016	0.000	0.066	0.102	0.051	-0.028
0.063	0.578	-0.826	0.063	0.589	-0.806	0.030	-0.056	-0.075	-0.049	0.023	-0.012	0.058	0.111	0.040	-0.036
0.109	0.578	-0.794	0.065	0.589	-0.806	0.017	0.025	-0.137	-0.004	0.023	0.019	0.011	0.111	0.071	-0.033
0.051	0.539	-0.849	0.067	0.587	-0.807	-0.074	-0.100	-0.107	-0.065	-0.014	-0.035	0.069	0.072	0.016	-0.037
0.097	0.562	-0.830	0.070	0.585	-0.808	-0.126	-0.140	-0.066	-0.022	0.011	-0.014	0.023	0.095	0.036	-0.032
0.051	0.566	-0.802	0.076	0.583	-0.809	-0.121	-0.251	-0.092	-0.073	0.017	0.015	0.069	0.099	0.064	-0.033
0.124	0.535	-0.782	0.078	0.581	-0.810	-0.117	-0.039	-0.123	-0.002	-0.012	0.036	0.004	0.068	0.083	-0.028
0.117	0.547	-0.810	0.079	0.579	-0.811	-0.092	0.001	-0.119	-0.012	0.002	0.010	0.003	0.079	0.056	-0.039
0.093	0.578	-0.838	0.079	0.577	-0.813	-0.100	0.114	-0.129	-0.034	0.034	-0.017	0.027	0.110	0.028	-0.026
0.055	0.524	-0.830	0.083	0.575	-0.814	-0.088	-0.186	-0.086	-0.077	-0.018	-0.008	0.066	0.055	0.036	-0.035
0.120	0.558	-0.830	0.084	0.574	-0.815	-0.066	0.073	-0.154	-0.012	0.018	-0.007	0.001	0.090	0.037	-0.041
0.074	0.524	-0.822	0.087	0.572	-0.816	-0.101	-0.100	-0.126	-0.061	-0.015	0.002	0.048	0.055	0.045	-0.041
0.082	0.531	-0.845	0.090	0.571	-0.816	-0.069	-0.152	-0.119	-0.057	-0.006	-0.021	0.041	0.062	0.022	-0.026
0.113	0.535	-0.830	0.092	0.569	-0.817	-0.058	-0.038	-0.081	-0.028	-0.001	-0.005	0.011	0.066	0.038	-0.032
0.147	0.547	-0.826	0.091	0.568	-0.818	-0.081	0.106	-0.076	0.007	0.012	0.001	0.022	0.078	0.043	-0.026
0.090	0.535	-0.857	0.092	0.566	-0.819	-0.087	-0.045	-0.037	-0.051	0.002	-0.030	0.036	0.066	0.011	-0.016
0.101	0.527	-0.857	0.094	0.565	-0.820	-0.081	-0.097	-0.034	-0.042	-0.004	-0.029	0.025	0.059	0.012	-0.018
0.155	0.539	-0.814	0.095	0.564	-0.821	-0.063	0.047	-0.083	0.012	0.009	0.015	0.029	0.070	0.056	-0.020
0.093	0.539	-0.869	0.096	0.561	-0.822	-0.133	-0.023	-0.051	-0.051	0.011	-0.039	0.033	0.070	0.001	-0.021
0.128	0.543	-0.865	0.098	0.559	-0.824	-0.135	-0.122	-0.018	-0.018	0.018	-0.033	0.000	0.074	0.005	-0.017
0.097	0.527	-0.849	0.099	0.557	-0.825	-0.120	0.008	-0.062	-0.050	0.004	-0.016	0.031	0.059	0.021	-0.021
0.140	0.531	-0.834	0.100	0.555	-0.826	-0.102	-0.072	-0.042	-0.009	0.010	0.001	0.011	0.063	0.037	-0.018
0.128	0.512	-0.849	0.100	0.553	-0.827	-0.089	0.015	-0.025	-0.021	-0.007	-0.014	0.000	0.043	0.021	-0.018
0.128	0.535	-0.842	0.102	0.552	-0.828	-0.073	-0.044	-0.055	-0.022	0.017	-0.005	0.001	0.067	0.029	-0.016
0.140	0.543	-0.838	0.101	0.550	-0.829	-0.097	0.076	-0.067	-0.010	0.027	-0.000	0.010	0.074	0.033	-0.026
0.117	0.531	-0.853	0.105	0.547	-0.830	-0.145	-0.203	-0.047	-0.037	0.018	-0.015	0.013	0.063	0.018	-0.027
0.090	0.504	-0.849	0.108	0.545	-0.831	-0.102	-0.098	-0.055	-0.066	-0.007	-0.010	0.040	0.036	0.022	-0.028
0.140	0.527	-0.830	0.108	0.543	-0.833	-0.169	0.035	-0.048	-0.016	0.019	0.012	0.010	0.059	0.042	-0.035
0.132	0.508	-0.830	0.107	0.540	-0.835	-0.153	0.106	-0.059	-0.023	0.002	0.014	0.003	0.040	0.042	-0.039
0.113	0.500	-0.838	0.108	0.537	-0.837	-0.167	-0.067	-0.071	-0.044	-0.003	0.008	0.017	0.032	0.034	-0.029
0.101	0.508	-0.857	0.111	0.534	-0.838	-0.172	-0.130	-0.060	-0.058	0.008	-0.010	0.028	0.039	0.014	-0.036
0.147	0.493	-0.853	0.111	0.530	-0.841	-0.195	0.074	-0.047	-0.011	-0.004	-0.004	0.018	0.024	0.019	-0.033
0.105	0.470	-0.849	0.114	0.527	-0.842	-0.177	-0.185	-0.028	-0.057	-0.024	0.001	0.024	0.000	0.023	-0.036
0.151	0.520	-0.853	0.112	0.525	-0.844	-0.117	0.182	-0.078	-0.009	0.028	-0.001	0.023	0.050	0.019	-0.032
0.093	0.497	-0.857	0.114	0.522	-0.845	-0.146	-0.137	-0.035	-0.069	0.008	-0.004	0.035	0.027	0.015	-0.036
0.128	0.493	-0.869	0.115	0.519	-0.847	-0.182	-0.004	-0.026	-0.035	0.007	-0.014	0.001	0.023	0.004	-0.038
0.140	0.485	-0.838	0.116	0.517	-0.848	-0.133	-0.024	-0.041	-0.024	0.002	0.019	0.011	0.015	0.035	-0.040
0.097	0.477	-0.853	0.117	0.514	-0.850	-0.155	-0.080	-0.017	-0.068	-0.003	0.005	0.032	0.007	0.019	-0.035
0.147	0.454	-0.857	0.117	0.512	-0.851	-0.123	0.003	-0.021	-0.018	-0.024	0.002	0.018	0.016	0.016	-0.035
0.120	0.477	-0.877	0.117	0.509	-0.853	-0.150	0.042	-0.016	-0.045	0.002	-0.016	0.008	0.008	0.004	-0.040
0.132	0.477	-0.869	0.117	0.506	-0.855	-0.180	0.035	-0.012	-0.033	0.005	-0.006	0.003	0.008	0.004	-0.029
0.117	0.473	-0.842	0.117	0.504	-0.856	-0.115	-0.030	-0.042	-0.049	0.003	0.023	0.013	0.004	0.031	-0.036
0.163	0.462	-0.849	0.119	0.500	-0.858	-0.190	-0.047	-0.029	-0.004	-0.005	0.017	0.033	0.008	0.024	-0.035
0.101	0.454	-0.885	0.120	0.496	-0.860	-0.231	-0.035	-0.038	-0.067	-0.008	-0.017	0.029	0.016	0.012	-0.032
0.143	0.442	-0.853	0.123	0.492	-0.862	-0.204	-0.157	-0.057	-0.027	-0.016	0.017	0.013	0.027	0.020	-0.030
0.159	0.439	-0.873	0.122	0.488	-0.864	-0.225	0.110	-0.067	-0.011	-0.016	-0.001	0.028	0.031	0.001	-0.040
0.120	0.446	-0.885	0.124	0.484	-0.866	-0.219	-0.089	-0.058	-0.051	-0.004	-0.010	0.010	0.024	0.011	-0.034
0.109	0.446	-0.877	0.128	0.480	-0.868	-0.232	-0.201	-0.065	-0.067	0.000	-0.001	0.022	0.024	0.003	-0.034
0.155	0.458	-0.873	0.129	0.476	-0.870	-0.179	-0.029	-0.086	-0.022	0.015	0.005	0.023	0.012	0.001	-0.034
0.147	0.439	-0.873	0.131	0.474	-0.871	-0.137	-0.055	-0.074	-0.032	-0.001	0.006	0.015	0.032	0.001	-0.029
0.167	0.466	-0.877	0.131	0.471	-0.872	-0.150	0.020	-0.064	-0.013	0.029	0.003	0.034	0.005	0.003	-0.022
0.167	0.442	-0.865	0.134	0.468	-0.873	-0.132	-0.095	-0.062	-0.015	0.008	0.016	0.034	0.028	0.009	-0.021
0.147	0.454	-0.912	0.137	0.464	-0.875	-0.220	-0.175	-0.040	-0.038	0.024	-0.029	0.014	0.016	0.038	-0.017
0.167	0.412	-0.873	0.135	0.462	-0.877	-0.137	0.172	-0.053	-0.016	-0.016	0.012	0.033	0.059	0.001	-0.024
0.190	0.419	-0.842	0.137	0.460	-0.877	-0.066	-0.134	-0.013	0.004	-0.007	0.044	0.056	0.051	0.032	-0.020
0.140	0.446	-0.869	0.138	0.459	-0.878	-0.073	-0.042	-0.015	-0.046	0.021	0.017	0.006	0.024	0.005	-0.015
0.193	0.442	-0.865	0.138	0.457	-0.879	-0.101	0.029	-0.008	0.008	0.019	0.021	0.059	0.028	0.009	-0.018
0.201	0.427	-0.853	0.137	0.457	-0.879	-0.010	0.098	-0.048	0.017	0.004	0.034	0.066	0.043	0.021	-0.027
0.140	0.419	-0.897	0.134	0.456	-0.880	-0.051	0.170	-0.021	-0.042	-0.003	-0.009	0.004	0.051	0.023	-0.020
0.128	0.408	-0.881	0.136	0.454	-0.880	-0.074	-0.085	0.011	-0.055	-0.013	0.007	0.008	0.063	0.008	-0.021
0.178	0.408	-0.861	0.136	0.454	-0.881	-0.048	-0.031	-0.001	-0.006	-0.012	0.027	0.042	0.063	0.012	-0.027
0.197	0.408	-0.838	0.135	0.452	-0.882	-0.055	0.107	-0.006	0.015	-0.011	0.052	0.061	0.062	0.035	-0.028
0.159	0.408	-0.873	0.134	0.452	-0.882	-0.018	0.059	-0.033	-0.023	-0.011	0.017	0.022	0.062	0.001	-0.026
0.140	0.408	-0.869	0.134	0.451	-0.883	-0.068	0.031	-0.033	-0.042	-0.009	0.021	0.002	0.061	0.003	-0.033
0.140	0.412	-0.885	0.132	0.449	-0.884	-0.092	0.120	-0.020	-0.040	-0.003	0.007	0.002	0.056	0.012	-0.039
0.128	0.415	-0.885	0.132	0.447	-0.885	-0.105	0.012	0.004	-0.051	0.002	0.008	0.010	0.052	0.012	-0.039
0.143	0.388	-0.881	0.132	0.446	-0.885	-0.045	-0.011	-0.008	-0.036	-0.024	0.012	0.004	0.078	0.008	-0.039
0.167	0.385	-0.857	0.130	0.444	-0.887	-0.091	0.152	-0.018	-0.010	-0.025	0.037	0.027	0.081	0.016	-0.041
0.128	0.415	-0.881	0.129	0.443	-0.887	-0.081	0.054	-0.020	-0.048	0.007	0.014	0.013	0.049	0.008	-0.031
0.140	0.392	-0.861	0.129	0.442	-0.888	-0.041	0.005	-0.026	-0.037	-0.015	0.035	0.002	0.071	0.012	-0.033
0.186	0.392	-0.865	0.126	0.440	-0.889	-0.076	0.165	-0.010	0.012	-0.013	0.032	0.044	0.070	0.008	-0.036
0.117	0.404	-0.897	0.125	0.439	-0.890	-0.035	0.089	-0.024	-0.055	-0.001	0.001	0.026	0.057	0.023	-0.031
0.143	0.400	-0.869	0.125	0.438	-0.890	-0.065	0.027	-0.017	-0.028	-0.004	0.029	0.001	0.060	0.005	-0.031
0.151	0.392	-0.877	0.125	0.437	-0.891	-0.037	-0.014	0.007	-0.021	-0.011	0.021	0.008	0.066	0.003	-0.030
0.132	0.388	-0.881	0.125	0.437	-0.891	-0.004	0.011	0.005	-0.039	-0.014	0.017	0.011	0.069	0.007	-0.026
0.178	0.400	-0.889	0.125	0.437	-0.891	-0.026	0.004	0.013	0.007	-0.002	0.009	0.035	0.056	0.015	-0.022
0.151	0.388	-0.861	0.123	0.437	-0.891	-0.003	0.085	0.004	-0.018	-0.014	0.037	0.008	0.067	0.013	-0.021
0.155	0.392	-0.877	0.122	0.437	-0.891	0.002	0.103	-0.010	-0.012	-0.010	0.022	0.012	0.061	0.003	-0.017
0.151	0.404	-0.889	0.122	0.436	-0.892	-0.035	-0.036	0.007	-0.017	0.002	0.010	0.009	0.049	0.015	-0.023
0.151	0.396	-0.869	0.118	0.435	-0.892	-0.024	0.255	-0.022	-0.012	-0.005	0.031	0.009	0.055	0.004	-0.020
0.143	0.404	-0.865	0.116	0.435	-0.893	-0.002	0.160	-0.047	-0.018	0.003	0.035	0.002	0.047	0.008	-0.021
0.151	0.400	-0.893	0.115	0.434	-0.893	-0.037	0.037	-0.033	-0.010	-0.000	0.008	0.010	0.050	0.019	-0.026
0.140	0.404	-0.873	0.113	0.433	-0.894	-0.059	0.152	-0.030	-0.019	0.005	0.029	0.002	0.045	0.000	-0.025
0.109	0.412	-0.901	0.110	0.431	-0.895	-0.091	0.206	-0.039	-0.046	0.014	0.002	0.032	0.036	0.027	-0.027
0.143	0.388	-0.897	0.111	0.430	-0.896	-0.054	-0.050	-0.035	-0.013	-0.008	0.007	0.003	0.059	0.023	-0.033
0.117	0.381	-0.897	0.111	0.429	-0.897	-0.081	0.012	-0.035	-0.040	-0.014	0.008	0.024	0.066	0.023	-0.034
0.117	0.381	-0.897	0.111	0.427	-0.897	-0.051	0.032	-0.025	-0.040	-0.013	0.008	0.023	0.064	0.022	-0.032
0.128	0.377	-0.885	0.110	0.427	-0.898	-0.036	0.073	-0.065	-0.028	-0.016	0.021	0.012	0.067	0.010	-0.038
0.124	0.381	-0.897	0.109	0.427	-0.898	0.023	0.100	-0.094	-0.031	-0.013	0.009	0.016	0.062	0.021	-0.033
0.101	0.357	-0.912	0.109	0.426	-0.898	-0.040	0.047	-0.076	-0.054	-0.035	-0.006	0.040	0.083	0.036	-0.036
0.136	0.361	-0.916	0.108	0.425	-0.899	-0.009	0.114	-0.083	-0.018	-0.030	-0.010	0.005	0.078	0.039	-0.037
0.086	0.354	-0.932	0.110	0.425	-0.898	0.033	-0.108	-0.037	-0.070	-0.038	-0.026	0.055	0.084	0.054	-0.040
0.113	0.369	-0.916	0.110	0.427	-0.898	0.104	0.010	-0.031	-0.044	-0.025	-0.011	0.029	0.067	0.038	-0.032
0.093	0.373	-0.936	0.111	0.429	-0.896	0.132	-0.051	-0.050	-0.064	-0.023	-0.032	0.048	0.062	0.057	-0.030
0.143	0.361	-0.920	0.110	0.432	-0.895	0.172	0.104	-0.052	-0.013	-0.037	-0.017	0.001	0.072	0.041	-0.019
0.120	0.357	-0.987	0.109	0.435	-0.894	0.210	0.063	0.001	-0.035	-0.044	-0.086	0.022	0.075	0.108	-0.002
0.120	0.373	-0.995	0.109	0.440	-0.891	0.277	-0.055	0.046	-0.036	-0.034	-0.096	0.022	0.058	0.116	0.023
0.182	0.369	-0.968	0.107	0.446	-0.889	0.333	0.149	0.039	0.029	-0.043	-0.071	0.039	0.061	0.088	0.035
0.213	0.361	-0.936	0.100	0.453	-0.886	0.394	0.354	0.068	0.066	-0.058	-0.042	0.070	0.068	0.057	0.039
0.190	0.354	-0.920	0.095	0.462	-0.882	0.522	0.206	0.172	0.048	-0.075	-0.030	0.046	0.076	0.041	0.029
0.147	0.396	-0.905	0.088	0.473	-0.877	0.604	0.279	0.234	0.012	-0.043	-0.020	0.004	0.033	0.024	0.006
0.078	0.439	-0.869	0.082	0.484	-0.871	0.612	0.243	0.248	-0.050	-0.011	0.010	0.066	0.010	0.012	-0.022
0.063	0.473	-0.834	0.076	0.493	-0.867	0.514	0.190	0.232	-0.060	0.014	0.041	0.082	0.045	0.048	-0.039
0.059	0.489	-0.845	0.072	0.501	-0.862	0.455	0.093	0.229	-0.060	0.021	0.025	0.087	0.061	0.037	-0.044
0.082	0.497	-0.853	0.067	0.509	-0.858	0.419	0.226	0.160	-0.031	0.021	0.013	0.064	0.069	0.030	-0.039
0.113	0.531	-0.842	0.065	0.514	-0.855	0.314	0.047	0.118	0.001	0.051	0.022	0.035	0.104	0.043	-0.023
0.093	0.531	-0.834	0.064	0.519	-0.852	0.275	0.011	0.102	-0.017	0.046	0.027	0.055	0.105	0.052	0.001
0.124	0.558	-0.861	0.066	0.522	-0.850	0.184	-0.204	0.109	0.012	0.069	-0.003	0.025	0.133	0.025	0.028
0.163	0.520	-0.889	0.069	0.527	-0.847	0.265	-0.185	0.080	0.048	0.026	-0.034	0.013	0.096	0.002	0.051
0.205	0.551	-0.920	0.072	0.528	-0.846	0.044	-0.206	0.059	0.087	0.056	-0.066	0.054	0.128	0.033	0.092
0.217	0.531	-0.920	0.077	0.529	-0.845	0.076	-0.290	0.027	0.093	0.036	-0.067	0.065	0.110	0.032	0.125
0.293	0.585	-0.956	0.085	0.527	-0.846	-0.114	-0.412	-0.000	0.163	0.092	-0.102	0.141	0.165	0.067	0.157
0.286	0.558	-0.972	0.089	0.525	-0.847	-0.112	-0.177	-0.072	0.151	0.067	-0.117	0.133	0.139	0.082	0.177
0.340	0.504	-0.948	0.098	0.523	-0.846	-0.051	-0.377	-0.164	0.196	0.014	-0.093	0.186	0.085	0.058	0.180
0.340	0.504	-0.948	0.104	0.520	-0.848	-0.147	-0.238	-0.171	0.190	0.017	-0.092	0.185	0.086	0.058	0.176
0.267	0.485	-0.920	0.114	0.519	-0.847	-0.045	-0.471	-0.161	0.106	-0.001	-0.065	0.111	0.067	0.030	0.153
0.332	0.458	-0.893	0.119	0.519	-0.846	0.024	-0.165	-0.144	0.167	-0.028	-0.038	0.176	0.041	0.002	0.138
0.209	0.462	-0.932	0.125	0.518	-0.846	-0.017	-0.308	-0.005	0.038	-0.023	-0.078	0.053	0.046	0.041	0.117
0.320	0.470	-0.853	0.127	0.518	-0.846	0.004	-0.125	-0.005	0.147	-0.015	0.001	0.164	0.055	0.038	0.109
0.286	0.458	-0.842	0.126	0.520	-0.845	0.123	0.117	-0.018	0.114	-0.029	0.012	0.129	0.044	0.050	0.082
0.240	0.504	-0.893	0.122	0.520	-0.845	0.004	0.294	-0.024	0.072	0.018	-0.039	0.083	0.091	0.001	0.081
0.190	0.512	-0.905	0.124	0.519	-0.846	-0.073	-0.116	0.006	0.020	0.027	-0.050	0.033	0.100	0.013	0.068
0.232	0.516	-0.849	0.124	0.517	-0.847	-0.098	0.032	0.002	0.063	0.032	0.006	0.076	0.104	0.043	0.064
0.255	0.489	-0.826	0.122	0.515	-0.849	-0.126	0.161	-0.070	0.087	0.007	0.031	0.099	0.077	0.067	0.039
0.236	0.493	-0.893	0.115	0.512	-0.851	-0.126	0.452	-0.083	0.074	0.014	-0.033	0.080	0.082	0.001	0.030
0.109	0.446	-0.877	0.118	0.510	-0.852	-0.098	-0.163	-0.018	-0.055	-0.031	-0.017	0.047	0.036	0.017	0.009
0.151	0.442	-0.861	0.115	0.508	-0.854	-0.113	0.208	-0.054	-0.010	-0.032	0.001	0.005	0.033	0.033	-0.013
0.113	0.462	-0.853	0.117	0.506	-0.855	-0.122	-0.078	-0.053	-0.050	-0.011	0.010	0.044	0.053	0.041	-0.033
0.120	0.493	-0.869	0.120	0.504	-0.856	-0.119	-0.122	-0.041	-0.045	0.022	-0.005	0.036	0.084	0.026	-0.039
0.155	0.497	-0.834	0.118	0.502	-0.857	-0.061	0.165	-0.095	-0.009	0.027	0.032	0.002	0.089	0.061	-0.041
0.078	0.543	-0.869	0.118	0.501	-0.857	-0.083	-0.014	-0.005	-0.086	0.075	-0.003	0.079	0.136	0.026	-0.047
0.128	0.473	-0.905	0.117	0.498	-0.859	-0.187	0.091	0.004	-0.034	0.009	-0.036	0.029	0.067	0.009	-0.049
0.063	0.470	-0.920	0.122	0.493	-0.861	-0.258	-0.343	0.046	-0.105	0.009	-0.050	0.094	0.064	0.025	-0.043
0.120	0.450	-0.849	0.122	0.489	-0.864	-0.225	-0.010	-0.009	-0.047	-0.006	0.023	0.037	0.045	0.046	-0.035
0.193	0.473	-0.838	0.123	0.486	-0.865	-0.199	-0.012	-0.009	0.025	0.021	0.036	0.036	0.069	0.058	-0.046
0.136	0.493	-0.849	0.121	0.480	-0.869	-0.307	0.132	-0.051	-0.031	0.045	0.028	0.022	0.089	0.046	-0.040
0.097	0.477	-0.865	0.124	0.474	-0.872	-0.373	-0.122	-0.087	-0.072	0.037	0.015	0.060	0.074	0.031	-0.041
0.128	0.412	-0.845	0.124	0.467	-0.875	-0.350	0.063	-0.112	-0.041	-0.023	0.039	0.030	0.009	0.051	-0.061
0.120	0.369	-0.865	0.128	0.460	-0.879	-0.377	-0.211	-0.027	-0.053	-0.058	0.022	0.038	0.033	0.031	-0.066
0.086	0.342	-0.861	0.127	0.455	-0.881	-0.300	0.009	0.047	-0.087	-0.080	0.029	0.072	0.059	0.035	-0.054
0.120	0.377	-0.865	0.131	0.451	-0.883	-0.248	-0.239	0.077	-0.056	-0.041	0.027	0.038	0.024	0.031	-0.043
0.170	0.419	-0.873	0.132	0.448	-0.884	-0.163	-0.097	0.026	-0.007	0.005	0.020	0.012	0.020	0.024	-0.039
0.182	0.423	-0.897	0.132	0.445	-0.886	-0.176	-0.004	0.027	0.004	0.012	-0.002	0.023	0.024	0.000	-0.027
0.140	0.404	-0.889	0.134	0.441	-0.887	-0.191	-0.149	0.102	-0.040	-0.005	0.007	0.019	0.005	0.008	-0.020
0.155	0.419	-0.885	0.134	0.438	-0.889	-0.184	-0.078	0.119	-0.025	0.014	0.012	0.004	0.021	0.012	-0.022
0.159	0.404	-0.885	0.135	0.435	-0.890	-0.194	-0.100	0.121	-0.022	0.002	0.014	0.000	0.007	0.012	-0.024
0.163	0.423	-0.873	0.135	0.434	-0.891	-0.100	-0.039	0.078	-0.018	0.022	0.027	0.003	0.027	0.024	-0.018
0.178	0.408	-0.889	0.135	0.431	-0.892	-0.153	-0.012	0.034	-0.003	0.010	0.012	0.018	0.012	0.009	-0.014
0.182	0.392	-0.873	0.134	0.427	-0.894	-0.241	0.088	0.029	0.003	-0.002	0.030	0.022	0.003	0.024	-0.017
0.178	0.385	-0.893	0.132	0.422	-0.897	-0.244	0.101	-0.040	0.000	-0.005	0.013	0.018	0.010	0.005	-0.019
0.132	0.369	-0.905	0.134	0.417	-0.899	-0.298	-0.062	-0.017	-0.047	-0.015	0.003	0.028	0.024	0.007	-0.026
0.147	0.361	-0.901	0.132	0.410	-0.902	-0.331	0.138	-0.078	-0.030	-0.016	0.010	0.012	0.031	0.003	-0.043
0.136	0.342	-0.885	0.130	0.405	-0.905	-0.296	0.141	-0.045	-0.039	-0.030	0.029	0.024	0.050	0.013	-0.044
0.082	0.369	-0.916	0.133	0.400	-0.907	-0.253	-0.173	-0.012	-0.096	0.002	-0.001	0.077	0.022	0.018	-0.046
0.182	0.361	-0.873	0.132	0.395	-0.909	-0.241	0.080	-0.043	0.005	-0.002	0.044	0.023	0.029	0.025	-0.044
0.124	0.369	-0.905	0.135	0.390	-0.911	-0.273	-0.154	0.003	-0.055	0.011	0.014	0.034	0.020	0.006	-0.039
0.170	0.365	-0.877	0.134	0.386	-0.913	-0.260	0.021	-0.017	-0.009	0.012	0.044	0.012	0.023	0.022	-0.029
0.167	0.342	-0.905	0.135	0.381	-0.915	-0.259	-0.043	-0.023	-0.014	-0.006	0.018	0.008	0.046	0.006	-0.029
0.167	0.342	-0.853	0.133	0.377	-0.917	-0.197	0.142	-0.048	-0.012	-0.002	0.071	0.009	0.045	0.046	-0.027
0.178	0.342	-0.897	0.134	0.373	-0.918	-0.185	-0.007	-0.013	-0.001	0.001	0.029	0.020	0.044	0.002	-0.037
0.128	0.354	-0.912	0.131	0.370	-0.920	-0.170	0.172	-0.019	-0.048	0.016	0.015	0.030	0.032	0.013	-0.037
0.105	0.327	-0.912	0.134	0.368	-0.920	-0.115	-0.174	0.010	-0.074	-0.009	0.016	0.053	0.058	0.013	-0.036
0.174	0.307	-0.881	0.133	0.367	-0.921	-0.062	0.038	0.014	-0.004	-0.027	0.048	0.017	0.077	0.019	-0.041
0.163	0.315	-0.881	0.132	0.366	-0.921	-0.060	0.068	0.018	-0.014	-0.018	0.048	0.005	0.069	0.019	-0.038
0.151	0.280	-0.897	0.132	0.365	-0.922	-0.049	-0.018	0.042	-0.025	-0.051	0.033	0.006	0.103	0.003	-0.030
0.151	0.292	-0.905	0.133	0.365	-0.922	0.005	-0.059	0.031	-0.026	-0.040	0.025	0.006	0.091	0.004	-0.036
0.159	0.338	-0.873	0.133	0.365	-0.922	0.015	0.008	0.010	-0.018	0.007	0.056	0.002	0.044	0.027	-0.036
0.136	0.342	-0.893	0.130	0.366	-0.922	0.037	0.123	0.015	-0.039	0.010	0.037	0.021	0.040	0.008	-0.036
0.163	0.315	-0.869	0.130	0.367	-0.921	0.057	0.045	0.013	-0.011	-0.018	0.060	0.006	0.066	0.032	-0.039
0.147	0.319	-0.889	0.129	0.368	-0.921	0.066	0.022	0.071	-0.025	-0.015	0.040	0.009	0.062	0.012	-0.038
0.132	0.327	-0.901	0.129	0.369	-0.920	0.080	-0.066	0.072	-0.041	-0.009	0.027	0.024	0.053	0.001	-0.033
0.143	0.334	-0.909	0.127	0.371	-0.920	0.080	0.113	0.049	-0.027	-0.003	0.019	0.013	0.045	0.007	-0.038
0.167	0.342	-0.877	0.127	0.373	-0.919	0.099	0.020	0.020	-0.003	0.003	0.050	0.011	0.036	0.025	-0.034
0.109	0.350	-0.924	0.126	0.375	-0.919	0.095	0.019	0.021	-0.060	0.009	0.002	0.047	0.028	0.022	-0.035
0.167	0.361	-0.881	0.123	0.377	-0.918	0.137	0.182	-0.044	0.000	0.018	0.045	0.011	0.016	0.022	-0.035
0.097	0.346	-0.952	0.124	0.378	-0.917	0.083	-0.033	-0.029	-0.069	0.001	-0.027	0.058	0.031	0.049	-0.037
0.140	0.311	-0.912	0.124	0.379	-0.917	0.037	0.020	-0.040	-0.027	-0.034	0.012	0.015	0.065	0.009	-0.034
0.143	0.315	-0.889	0.124	0.378	-0.917	-0.018	0.026	-0.019	-0.023	-0.030	0.036	0.011	0.061	0.015	-0.037
0.136	0.330	-0.897	0.124	0.378	-0.917	0.019	0.001	0.016	-0.030	-0.015	0.028	0.019	0.045	0.008	-0.033
0.143	0.346	-0.893	0.123	0.378	-0.917	0.005	0.075	-0.027	-0.022	0.000	0.032	0.011	0.029	0.012	-0.040
0.132	0.342	-0.912	0.122	0.378	-0.918	-0.035	0.068	-0.027	-0.032	-0.003	0.013	0.022	0.032	0.007	-0.041
0.097	0.357	-0.924	0.122	0.376	-0.918	-0.070	-0.017	-0.008	-0.067	0.014	0.002	0.057	0.017	0.018	-0.048
0.140	0.357	-0.873	0.121	0.376	-0.919	-0.036	0.087	-0.043	-0.024	0.015	0.053	0.014	0.017	0.033	-0.048
0.097	0.354	-0.901	0.121	0.376	-0.919	0.010	-0.029	-0.044	-0.067	0.011	0.026	0.056	0.020	0.005	-0.053
0.124	0.365	-0.936	0.122	0.374	-0.919	-0.067	0.003	-0.043	-0.041	0.024	-0.009	0.029	0.009	0.030	-0.051
0.105	0.369	-0.912	0.119	0.373	-0.920	-0.068	0.156	-0.049	-0.058	0.029	0.015	0.048	0.005	0.006	-0.042
0.105	0.338	-0.944	0.122	0.371	-0.921	-0.081	-0.134	-0.005	-0.060	-0.000	-0.016	0.047	0.037	0.038	-0.031
0.167	0.323	-0.932	0.121	0.369	-0.922	-0.122	0.084	-0.042	0.002	-0.013	-0.003	0.014	0.053	0.026	-0.020
0.140	0.296	-0.952	0.119	0.368	-0.922	-0.046	0.092	-0.074	-0.024	-0.039	-0.022	0.012	0.080	0.045	-0.005
0.167	0.307	-0.972	0.116	0.366	-0.923	-0.060	0.210	-0.063	0.006	-0.026	-0.041	0.015	0.069	0.065	0.014
0.155	0.280	-0.987	0.113	0.367	-0.923	0.080	0.188	0.030	-0.002	-0.054	-0.056	0.004	0.096	0.081	0.025
0.178	0.265	-0.987	0.107	0.372	-0.922	0.274	0.278	0.149	0.027	-0.074	-0.058	0.026	0.112	0.081	0.041
0.193	0.284	-0.964	0.101	0.382	-0.919	0.506	0.198	0.239	0.048	-0.065	-0.037	0.041	0.093	0.057	0.039
0.209	0.319	-0.916	0.090	0.393	-0.915	0.595	0.573	0.215	0.075	-0.041	0.007	0.057	0.059	0.010	0.027
0.147	0.334	-0.885	0.082	0.404	-0.911	0.614	0.350	0.196	0.021	-0.037	0.034	0.005	0.044	0.022	0.004
0.101	0.334	-0.845	0.074	0.413	-0.908	0.495	0.371	0.150	-0.017	-0.046	0.070	0.052	0.044	0.061	-0.011
0.055	0.346	-0.857	0.068	0.421	-0.905	0.409	0.234	0.181	-0.057	-0.042	0.055	0.098	0.033	0.049	-0.027
0.105	0.427	-0.853	0.061	0.428	-0.902	0.349	0.339	0.161	-0.000	0.033	0.057	0.049	0.048	0.053	-0.024
0.105	0.427	-0.853	0.056	0.433	-0.900	0.303	0.210	0.121	0.005	0.027	0.054	0.048	0.048	0.054	-0.005
0.117	0.504	-0.920	0.054	0.437	-0.898	0.192	0.070	0.084	0.018	0.101	-0.015	0.037	0.125	0.013	0.025
0.151	0.524	-0.932	0.054	0.439	-0.897	0.115	0.042	0.032	0.053	0.118	-0.027	0.002	0.145	0.025	0.055
0.167	0.524	-0.960	0.056	0.438	-0.897	-0.055	-0.111	-0.052	0.066	0.118	-0.055	0.013	0.146	0.052	0.084
0.213	0.516	-0.991	0.058	0.435	-0.899	-0.198	-0.004	-0.125	0.111	0.114	-0.085	0.058	0.138	0.083	0.101
0.224	0.466	-0.975	0.063	0.429	-0.901	-0.275	-0.149	-0.225	0.117	0.069	-0.067	0.069	0.089	0.067	0.128
0.197	0.435	-1.011	0.074	0.422	-0.904	-0.405	-0.509	-0.167	0.079	0.046	-0.099	0.042	0.058	0.102	0.160
0.309	0.442	-0.983	0.082	0.415	-0.906	-0.337	-0.301	-0.210	0.183	0.060	-0.069	0.153	0.067	0.074	0.163
0.370	0.388	-0.968	0.084	0.410	-0.908	-0.231	0.038	-0.289	0.242	0.011	-0.052	0.215	0.013	0.058	0.155
0.263	0.334	-1.003	0.091	0.407	-0.909	-0.160	-0.186	-0.293	0.128	-0.039	-0.086	0.107	0.040	0.093	0.161
0.213	0.330	-1.003	0.100	0.403	-0.910	-0.152	-0.375	-0.226	0.069	-0.040	-0.086	0.058	0.043	0.093	0.136
0.278	0.311	-0.952	0.104	0.402	-0.910	-0.049	-0.112	-0.180	0.131	-0.057	-0.034	0.124	0.062	0.042	0.109
0.220	0.303	-0.944	0.110	0.402	-0.909	0.065	-0.262	-0.095	0.067	-0.066	-0.027	0.066	0.069	0.034	0.088
0.259	0.330	-0.956	0.115	0.403	-0.908	0.033	-0.258	-0.046	0.100	-0.039	-0.040	0.106	0.042	0.046	0.087
0.193	0.365	-0.948	0.121	0.403	-0.907	0.062	-0.327	-0.028	0.028	-0.005	-0.033	0.042	0.006	0.039	0.077
0.274	0.377	-0.881	0.121	0.405	-0.906	0.075	0.090	-0.073	0.110	0.005	0.033	0.124	0.006	0.028	0.087
0.255	0.396	-0.912	0.124	0.405	-0.906	0.023	-0.128	-0.055	0.087	0.024	0.001	0.106	0.025	0.004	0.065
0.301	0.396	-0.909	0.123	0.404	-0.906	-0.024	0.126	-0.096	0.134	0.025	0.006	0.153	0.026	0.000	0.070
0.178	0.377	-0.877	0.125	0.404	-0.906	0.009	-0.053	-0.085	0.010	0.006	0.037	0.032	0.007	0.032	0.052
0.232	0.357	-0.928	0.124	0.404	-0.906	0.013	0.084	-0.037	0.064	-0.013	-0.014	0.086	0.012	0.019	0.036
0.167	0.357	-0.901	0.121	0.404	-0.907	0.014	0.186	-0.045	0.002	-0.013	0.014	0.022	0.011	0.008	-0.004
0.170	0.365	-0.893	0.120	0.406	-0.906	0.143	0.100	-0.021	0.007	-0.008	0.020	0.027	0.003	0.016	-0.008
0.078	0.354	-0.912	0.116	0.408	-0.905	0.106	0.190	-0.031	-0.082	-0.022	0.000	0.065	0.014	0.003	-0.043
0.147	0.361	-0.881	0.117	0.410	-0.904	0.131	0.017	-0.064	-0.014	-0.016	0.031	0.005	0.006	0.028	-0.053
0.032	0.412	-0.936	0.117	0.412	-0.904	0.090	-0.024	-0.083	-0.130	0.033	-0.026	0.109	0.045	0.027	-0.066
0.101	0.446	-0.928	0.121	0.412	-0.903	0.031	-0.159	-0.093	-0.064	0.067	-0.018	0.039	0.081	0.018	-0.057
0.090	0.439	-0.932	0.124	0.411	-0.903	-0.054	-0.141	-0.116	-0.079	0.061	-0.022	0.050	0.073	0.022	-0.059
0.140	0.400	-0.905	0.128	0.409	-0.903	-0.080	-0.171	-0.080	-0.032	0.024	0.006	0.000	0.035	0.006	-0.040
0.140	0.400	-0.905	0.133	0.408	-0.903	-0.060	-0.209	-0.131	-0.036	0.026	0.006	0.000	0.035	0.006	-0.038
0.167	0.412	-0.897	0.132	0.406	-0.904	-0.089	0.114	-0.138	-0.008	0.040	0.015	0.027	0.047	0.014	-0.028
0.128	0.404	-0.924	0.137	0.403	-0.905	-0.137	-0.195	-0.115	-0.051	0.035	-0.011	0.011	0.040	0.013	-0.038
0.178	0.338	-0.869	0.138	0.400	-0.906	-0.129	-0.004	-0.137	-0.002	-0.028	0.045	0.039	0.025	0.042	-0.037
0.109	0.361	-0.889	0.143	0.396	-0.907	-0.206	-0.255	-0.069	-0.076	-0.001	0.026	0.031	0.001	0.023	-0.046
0.163	0.346	-0.885	0.145	0.393	-0.908	-0.177	-0.071	-0.043	-0.024	-0.013	0.032	0.023	0.017	0.026	-0.035
0.151	0.346	-0.861	0.148	0.389	-0.909	-0.180	-0.208	0.006	-0.039	-0.010	0.057	0.011	0.016	0.050	-0.040
0.205	0.361	-0.905	0.147	0.386	-0.911	-0.161	0.107	0.011	0.016	0.008	0.015	0.065	0.001	0.007	-0.041
0.151	0.327	-0.885	0.143	0.385	-0.912	-0.066	0.191	0.019	-0.034	-0.025	0.036	0.012	0.035	0.027	-0.050
0.097	0.350	-0.912	0.144	0.384	-0.912	-0.067	-0.060	0.057	-0.088	-0.001	0.009	0.042	0.012	0.000	-0.041
0.117	0.354	-0.901	0.148	0.383	-0.912	-0.054	-0.283	0.050	-0.074	0.003	0.021	0.023	0.007	0.012	-0.046
0.193	0.346	-0.881	0.151	0.382	-0.912	-0.065	-0.159	0.035	0.000	-0.003	0.041	0.054	0.015	0.031	-0.045
0.190	0.361	-0.893	0.151	0.380	-0.913	-0.140	-0.038	0.076	-0.004	0.014	0.031	0.050	0.000	0.020	-0.034
0.155	0.346	-0.912	0.150	0.376	-0.914	-0.192	0.061	0.053	-0.037	0.002	0.013	0.015	0.016	0.000	-0.024
0.186	0.346	-0.865	0.151	0.372	-0.916	-0.221	-0.069	0.033	-0.007	0.006	0.062	0.046	0.016	0.047	-0.028
0.190	0.334	-0.857	0.149	0.368	-0.918	-0.222	0.102	-0.035	-0.002	-0.001	0.072	0.050	0.027	0.055	-0.032
0.174	0.315	-0.877	0.149	0.364	-0.920	-0.228	0.073	-0.048	-0.016	-0.016	0.054	0.035	0.047	0.036	-0.037
0.159	0.361	-0.909	0.146	0.358	-0.922	-0.292	0.126	-0.014	-0.030	0.035	0.026	0.020	0.000	0.004	-0.030
0.136	0.327	-0.912	0.151	0.353	-0.923	-0.291	-0.235	0.002	-0.057	0.006	0.023	0.003	0.035	0.000	-0.035
0.217	0.303	-0.885	0.147	0.348	-0.926	-0.258	0.212	-0.041	0.027	-0.012	0.054	0.078	0.059	0.028	-0.040
0.151	0.315	-0.889	0.146	0.343	-0.928	-0.280	0.058	0.017	-0.037	0.005	0.052	0.012	0.047	0.024	-0.041
0.136	0.280	-0.909	0.143	0.338	-0.930	-0.242	0.137	0.038	-0.050	-0.026	0.034	0.003	0.082	0.004	-0.035
0.167	0.284	-0.869	0.142	0.335	-0.931	-0.158	0.080	0.039	-0.017	-0.019	0.075	0.028	0.078	0.043	-0.050
0.170	0.292	-0.877	0.135	0.333	-0.933	-0.106	0.342	0.007	-0.007	-0.009	0.069	0.033	0.071	0.035	-0.049
0.113	0.303	-0.909	0.135	0.331	-0.934	-0.138	-0.009	0.048	-0.065	0.005	0.039	0.025	0.060	0.004	-0.050
0.140	0.272	-0.916	0.136	0.328	-0.935	-0.140	-0.076	0.063	-0.039	-0.023	0.031	0.002	0.091	0.004	-0.056
0.128	0.284	-0.905	0.136	0.327	-0.935	-0.067	0.016	0.032	-0.050	-0.010	0.044	0.010	0.080	0.007	-0.063
0.117	0.245	-0.909	0.135	0.326	-0.936	-0.035	-0.002	0.079	-0.061	-0.048	0.040	0.021	0.119	0.003	-0.060
0.117	0.245	-0.909	0.132	0.326	-0.936	-0.027	0.109	0.091	-0.059	-0.048	0.041	0.021	0.120	0.003	-0.062
0.132	0.276	-0.893	0.130	0.327	-0.936	0.052	0.065	0.123	-0.041	-0.018	0.057	0.005	0.089	0.019	-0.057
0.132	0.288	-0.897	0.129	0.328	-0.936	0.027	0.032	0.095	-0.040	-0.007	0.053	0.005	0.078	0.015	-0.053
0.151	0.307	-0.893	0.126	0.329	-0.936	0.061	0.179	0.070	-0.017	0.011	0.057	0.014	0.060	0.019	-0.049
0.128	0.280	-0.901	0.123	0.330	-0.936	0.042	0.082	0.096	-0.038	-0.017	0.049	0.008	0.088	0.011	-0.045
0.132	0.272	-0.909	0.123	0.331	-0.936	0.047	-0.025	0.099	-0.034	-0.026	0.041	0.004	0.096	0.003	-0.041
0.151	0.265	-0.877	0.122	0.333	-0.935	0.086	0.021	0.087	-0.014	-0.036	0.072	0.015	0.104	0.034	-0.039
0.132	0.280	-0.928	0.121	0.333	-0.935	0.025	0.064	0.100	-0.032	-0.021	0.020	0.005	0.090	0.017	-0.037
0.147	0.303	-0.909	0.116	0.334	-0.936	0.019	0.212	0.064	-0.012	0.002	0.040	0.011	0.067	0.002	-0.041
0.128	0.280	-0.893	0.111	0.335	-0.936	0.087	0.256	0.019	-0.026	-0.023	0.056	0.008	0.091	0.018	-0.045
0.093	0.300	-0.920	0.109	0.335	-0.936	-0.021	0.116	0.001	-0.059	-0.003	0.029	0.042	0.073	0.010	-0.047
0.101	0.303	-0.912	0.109	0.334	-0.936	-0.028	0.041	-0.011	-0.050	0.001	0.037	0.035	0.070	0.002	-0.050
0.113	0.300	-0.916	0.107	0.334	-0.937	-0.013	0.099	-0.047	-0.037	-0.002	0.034	0.023	0.074	0.006	-0.050
0.120	0.284	-0.916	0.107	0.333	-0.937	-0.040	0.009	-0.078	-0.030	-0.017	0.034	0.015	0.090	0.006	-0.045
0.113	0.269	-0.928	0.108	0.332	-0.937	-0.000	-0.019	-0.096	-0.039	-0.032	0.022	0.022	0.106	0.018	-0.041
0.120	0.303	-0.924	0.109	0.333	-0.937	0.052	0.008	-0.097	-0.032	0.002	0.026	0.015	0.072	0.014	-0.045
0.113	0.261	-0.936	0.108	0.334	-0.936	0.061	0.054	-0.042	-0.039	-0.041	0.014	0.022	0.115	0.026	-0.039
0.086	0.253	-0.932	0.104	0.335	-0.936	0.076	0.211	-0.008	-0.062	-0.050	0.017	0.049	0.124	0.023	-0.037
0.136	0.261	-0.936	0.102	0.337	-0.936	0.116	0.128	0.015	-0.009	-0.045	0.013	0.002	0.117	0.027	-0.041
0.120	0.272	-0.909	0.099	0.339	-0.936	0.123	0.181	-0.019	-0.021	-0.035	0.040	0.014	0.106	0.001	-0.035
0.070	0.280	-0.979	0.100	0.342	-0.934	0.169	-0.056	-0.004	-0.072	-0.031	-0.032	0.064	0.098	0.070	-0.029
0.128	0.288	-0.944	0.098	0.345	-0.933	0.176	0.086	-0.014	-0.013	-0.026	0.003	0.006	0.091	0.035	-0.024
0.097	0.288	-0.968	0.094	0.349	-0.932	0.241	0.218	-0.025	-0.040	-0.030	-0.022	0.036	0.092	0.059	-0.031
0.132	0.288	-0.983	0.093	0.354	-0.931	0.271	0.096	-0.002	-0.004	-0.035	-0.040	0.002	0.092	0.075	-0.026
0.051	0.284	-0.968	0.089	0.358	-0.929	0.232	0.170	0.014	-0.081	-0.043	-0.025	0.082	0.097	0.059	-0.019
0.086	0.307	-0.968	0.087	0.364	-0.927	0.322	0.105	0.105	-0.044	-0.026	-0.027	0.048	0.074	0.060	-0.006
0.136	0.330	-0.975	0.081	0.371	-0.925	0.351	0.226	0.170	0.012	-0.009	-0.037	0.003	0.051	0.068	0.001
0.147	0.377	-0.952	0.072	0.381	-0.922	0.503	0.430	0.220	0.033	0.028	-0.017	0.014	0.005	0.044	-0.006
0.147	0.377	-0.952	0.064	0.392	-0.918	0.594	0.335	0.249	0.041	0.017	-0.021	0.014	0.006	0.044	-0.008
0.009	0.408	-0.881	0.060	0.403	-0.913	0.593	0.081	0.289	-0.094	0.037	0.045	0.124	0.025	0.026	-0.026
0.059	0.431	-0.885	0.052	0.414	-0.909	0.586	0.356	0.238	-0.035	0.049	0.036	0.074	0.048	0.022	-0.033
0.024	0.442	-0.912	0.048	0.421	-0.906	0.396	0.078	0.224	-0.066	0.053	0.005	0.109	0.059	0.006	-0.044
0.078	0.450	-0.928	0.043	0.427	-0.903	0.282	0.219	0.169	-0.007	0.056	-0.013	0.055	0.067	0.022	-0.025
0.078	0.446	-0.897	0.039	0.431	-0.901	0.247	0.176	0.097	-0.002	0.047	0.017	0.055	0.062	0.010	-0.020
0.067	0.450	-0.912	0.036	0.434	-0.900	0.154	0.161	0.028	-0.011	0.048	-0.000	0.066	0.065	0.006	-0.006
0.047	0.462	-0.940	0.035	0.436	-0.899	0.124	0.037	0.022	-0.029	0.057	-0.029	0.085	0.076	0.034	0.005
0.086	0.431	-0.909	0.037	0.438	-0.898	0.091	-0.108	0.026	0.008	0.025	0.001	0.046	0.045	0.003	0.028
0.128	0.442	-0.932	0.041	0.437	-0.899	-0.055	-0.174	-0.002	0.047	0.037	-0.022	0.004	0.055	0.027	0.042
0.186	0.470	-0.952	0.040	0.435	-0.900	-0.109	0.113	-0.104	0.106	0.066	-0.041	0.054	0.082	0.047	0.070
0.143	0.458	-0.936	0.046	0.431	-0.901	-0.206	-0.267	-0.153	0.057	0.059	-0.024	0.013	0.070	0.031	0.091
0.197	0.458	-0.975	0.050	0.427	-0.903	-0.244	-0.110	-0.161	0.107	0.063	-0.062	0.067	0.069	0.071	0.108
0.197	0.431	-0.979	0.057	0.423	-0.905	-0.204	-0.272	-0.157	0.101	0.040	-0.064	0.067	0.041	0.075	0.108
0.228	0.388	-0.960	0.059	0.419	-0.906	-0.152	0.003	-0.230	0.130	0.001	-0.043	0.098	0.002	0.056	0.112
0.209	0.381	-0.960	0.063	0.416	-0.907	-0.166	-0.114	-0.203	0.106	-0.003	-0.042	0.079	0.011	0.056	0.096
0.174	0.373	-0.968	0.065	0.414	-0.908	-0.087	0.025	-0.212	0.070	-0.009	-0.050	0.045	0.019	0.064	0.084
0.132	0.365	-0.975	0.073	0.412	-0.908	-0.070	-0.376	-0.102	0.020	-0.015	-0.057	0.003	0.027	0.072	0.070
0.167	0.327	-0.940	0.074	0.412	-0.908	0.015	-0.038	-0.040	0.053	-0.053	-0.022	0.038	0.067	0.037	0.061
0.174	0.334	-0.936	0.074	0.413	-0.908	0.066	0.029	0.002	0.061	-0.047	-0.019	0.046	0.059	0.034	0.057
0.186	0.357	-0.920	0.078	0.416	-0.906	0.130	-0.193	0.033	0.070	-0.026	-0.005	0.058	0.037	0.019	0.057
0.182	0.373	-0.909	0.073	0.419	-0.905	0.205	0.275	-0.037	0.070	-0.014	0.005	0.054	0.022	0.008	0.055
0.147	0.404	-0.932	0.074	0.422	-0.904	0.160	-0.010	-0.021	0.035	0.015	-0.020	0.020	0.007	0.032	0.052
0.143	0.412	-0.944	0.068	0.424	-0.903	0.152	0.389	-0.095	0.037	0.020	-0.033	0.017	0.014	0.045	0.034
0.163	0.404	-0.889	0.065	0.427	-0.902	0.133	0.178	-0.063	0.059	0.010	0.021	0.037	0.005	0.010	0.018
0.059	0.396	-0.952	0.065	0.428	-0.901	0.095	0.041	-0.054	-0.044	0.001	-0.043	0.066	0.004	0.053	0.011
0.090	0.415	-0.901	0.066	0.430	-0.900	0.115	0.008	-0.084	-0.014	0.018	0.007	0.036	0.015	0.003	0.004
0.113	0.435	-0.885	0.063	0.431	-0.900	0.068	0.218	-0.167	0.012	0.036	0.023	0.012	0.033	0.013	-0.025
0.113	0.435	-0.885	0.057	0.432	-0.900	0.080	0.445	-0.198	0.018	0.035	0.022	0.012	0.032	0.013	-0.022
-0.014	0.466	-0.940	0.062	0.431	-0.900	-0.053	-0.211	-0.106	-0.113	0.067	-0.033	0.139	0.062	0.043	-0.020
0.082	0.442	-0.912	0.062	0.430	-0.900	-0.039	0.056	-0.136	-0.017	0.045	-0.005	0.042	0.038	0.016	-0.037
0.097	0.439	-0.897	0.062	0.429	-0.901	-0.089	0.064	-0.170	-0.002	0.043	0.011	0.026	0.033	0.000	-0.044
0.020	0.392	-0.897	0.068	0.425	-0.902	-0.166	-0.233	-0.146	-0.084	-0.001	0.012	0.103	0.014	0.000	-0.031
0.078	0.373	-0.901	0.067	0.423	-0.904	-0.113	0.114	-0.179	-0.026	-0.018	0.009	0.045	0.034	0.004	-0.034
0.078	0.396	-0.901	0.068	0.421	-0.904	-0.095	0.035	-0.176	-0.026	0.008	0.010	0.045	0.012	0.004	-0.039
0.074	0.365	-0.920	0.072	0.419	-0.905	-0.075	-0.137	-0.164	-0.034	-0.022	-0.010	0.048	0.044	0.024	-0.034
0.086	0.377	-0.881	0.075	0.417	-0.906	-0.089	-0.094	-0.182	-0.025	-0.008	0.030	0.037	0.034	0.015	-0.038
0.063	0.357	-0.885	0.078	0.415	-0.906	-0.096	-0.093	-0.180	-0.052	-0.025	0.027	0.060	0.054	0.010	-0.040
0.074	0.373	-0.897	0.080	0.415	-0.906	-0.008	-0.004	-0.186	-0.041	-0.009	0.015	0.048	0.040	0.002	-0.045
0.070	0.381	-0.928	0.082	0.414	-0.906	-0.006	-0.092	-0.102	-0.048	-0.001	-0.017	0.052	0.033	0.034	-0.047
0.059	0.357	-0.916	0.084	0.414	-0.906	0.012	-0.073	-0.052	-0.061	-0.024	-0.005	0.063	0.057	0.022	-0.040
0.082	0.385	-0.893	0.087	0.416	-0.905	0.105	-0.129	-0.056	-0.041	0.001	0.017	0.040	0.030	0.001	-0.037
0.109	0.373	-0.885	0.086	0.419	-0.904	0.204	0.101	-0.063	-0.012	-0.014	0.023	0.013	0.043	0.008	-0.029
0.086	0.392	-0.924	0.090	0.423	-0.902	0.204	-0.199	-0.051	-0.039	0.002	-0.019	0.036	0.024	0.031	-0.022
0.124	0.400	-0.916	0.091	0.425	-0.901	0.135	-0.029	-0.052	-0.002	0.007	-0.012	0.003	0.017	0.024	-0.020
0.101	0.385	-0.916	0.094	0.428	-0.899	0.163	-0.154	-0.023	-0.028	-0.011	-0.014	0.020	0.033	0.024	-0.016
0.093	0.396	-0.912	0.096	0.431	-0.897	0.170	-0.106	-0.058	-0.038	-0.002	-0.012	0.028	0.022	0.020	-0.010
0.132	0.404	-0.901	0.098	0.434	-0.896	0.162	-0.080	-0.065	-0.001	0.003	-0.001	0.011	0.015	0.009	-0.011
0.128	0.427	-0.916	0.099	0.436	-0.895	0.136	-0.023	-0.080	-0.006	0.024	-0.018	0.008	0.007	0.025	-0.006
0.136	0.412	-0.881	0.100	0.438	-0.893	0.156	-0.014	-0.084	0.001	0.006	0.016	0.016	0.009	0.010	-0.002
0.140	0.404	-0.897	0.102	0.440	-0.892	0.096	-0.041	-0.065	0.003	-0.003	-0.001	0.020	0.017	0.005	-0.005
0.128	0.404	-0.897	0.102	0.441	-0.892	0.060	0.051	-0.078	-0.008	-0.004	-0.002	0.009	0.018	0.006	-0.007
0.120	0.415	-0.893	0.107	0.442	-0.891	0.076	-0.234	-0.084	-0.021	0.006	0.001	0.001	0.007	0.002	-0.006
0.132	0.439	-0.897	0.106	0.443	-0.890	0.059	0.060	-0.067	-0.008	0.029	-0.003	0.013	0.016	0.006	-0.016
0.132	0.412	-0.909	0.107	0.444	-0.889	0.108	0.005	-0.039	-0.009	-0.000	-0.016	0.013	0.012	0.018	-0.023
0.101	0.392	-0.873	0.108	0.446	-0.889	0.084	-0.065	-0.034	-0.041	-0.021	0.019	0.018	0.032	0.017	-0.023
0.101	0.392	-0.873	0.107	0.448	-0.888	0.144	0.108	-0.040	-0.039	-0.023	0.018	0.017	0.033	0.017	-0.022
0.120	0.412	-0.885	0.108	0.450	-0.886	0.142	-0.091	-0.005	-0.022	-0.006	0.004	0.002	0.014	0.005	-0.029
0.140	0.419	-0.889	0.106	0.453	-0.885	0.156	0.137	-0.023	-0.001	-0.001	-0.001	0.021	0.007	0.001	-0.018
0.101	0.419	-0.889	0.109	0.456	-0.883	0.182	-0.156	-0.016	-0.042	-0.004	-0.003	0.017	0.007	0.001	-0.010
0.155	0.427	-0.885	0.108	0.459	-0.882	0.172	0.062	-0.027	0.013	0.001	0.000	0.037	0.000	0.005	-0.015
0.143	0.435	-0.869	0.107	0.462	-0.880	0.182	0.068	-0.030	0.002	0.006	0.014	0.026	0.007	0.020	-0.013
0.090	0.427	-0.893	0.110	0.465	-0.879	0.163	-0.132	0.013	-0.054	-0.005	-0.011	0.028	0.001	0.004	-0.012
0.155	0.423	-0.877	0.108	0.468	-0.877	0.175	0.106	0.022	0.014	-0.012	0.004	0.038	0.006	0.012	-0.019
0.117	0.431	-0.849	0.106	0.471	-0.876	0.178	0.062	0.016	-0.024	-0.007	0.030	0.001	0.001	0.039	-0.018
0.117	0.442	-0.873	0.107	0.474	-0.874	0.183	-0.065	0.031	-0.024	0.001	0.005	0.001	0.012	0.015	-0.011
0.143	0.450	-0.873	0.106	0.477	-0.873	0.153	0.096	0.009	0.004	0.006	0.004	0.026	0.019	0.015	-0.014
0.120	0.466	-0.885	0.106	0.478	-0.872	0.084	0.005	0.012	-0.019	0.020	-0.009	0.003	0.034	0.003	-0.016
0.143	0.450	-0.853	0.103	0.480	-0.871	0.116	0.144	-0.000	0.006	0.002	0.022	0.026	0.018	0.035	-0.009
0.093	0.450	-0.873	0.103	0.482	-0.870	0.110	-0.016	0.007	-0.044	0.000	0.002	0.024	0.017	0.015	-0.024
0.143	0.439	-0.877	0.100	0.484	-0.869	0.136	0.192	0.026	0.009	-0.014	-0.003	0.026	0.005	0.011	-0.024
0.047	0.473	-0.893	0.100	0.486	-0.868	0.118	-0.044	0.037	-0.087	0.019	-0.020	0.070	0.038	0.005	-0.027
0.124	0.470	-0.865	0.101	0.489	-0.867	0.130	-0.084	0.024	-0.011	0.012	0.007	0.007	0.034	0.022	-0.020
0.113	0.481	-0.869	0.097	0.491	-0.866	0.124	0.240	-0.000	-0.019	0.022	0.002	0.005	0.045	0.018	-0.024
0.128	0.489	-0.865	0.099	0.492	-0.865	0.075	-0.121	0.027	-0.005	0.028	0.005	0.010	0.052	0.022	-0.015
0.117	0.489	-0.881	0.096	0.492	-0.865	0.011	0.223	-0.033	-0.013	0.028	-0.010	0.001	0.051	0.006	-0.016
0.101	0.470	-0.877	0.099	0.493	-0.864	0.059	-0.201	-0.001	-0.032	0.008	-0.007	0.017	0.031	0.009	-0.014
0.113	0.473	-0.873	0.100	0.494	-0.864	0.025	-0.051	-0.022	-0.022	0.011	-0.003	0.005	0.034	0.013	-0.006
0.132	0.462	-0.857	0.100	0.494	-0.864	0.025	0.046	-0.019	-0.002	-0.001	0.012	0.014	0.022	0.029	-0.010
0.178	0.485	-0.849	0.103	0.494	-0.864	-0.010	-0.155	0.011	0.041	0.022	0.020	0.060	0.044	0.036	0.000
0.101	0.470	-0.877	0.100	0.493	-0.864	-0.033	0.199	-0.041	-0.033	0.007	-0.007	0.017	0.028	0.009	-0.004
0.167	0.462	-0.853	0.100	0.492	-0.865	-0.031	-0.015	-0.019	0.032	0.000	0.017	0.048	0.020	0.032	-0.002
0.090	0.473	-0.877	0.102	0.491	-0.865	-0.071	-0.074	-0.030	-0.047	0.013	-0.006	0.029	0.031	0.008	-0.010
0.147	0.458	-0.849	0.099	0.490	-0.866	-0.075	0.172	-0.027	0.014	-0.001	0.023	0.029	0.015	0.035	-0.013
0.124	0.450	-0.869	0.097	0.488	-0.867	-0.087	0.127	-0.022	-0.008	-0.007	0.005	0.006	0.006	0.015	-0.024
0.086	0.450	-0.873	0.098	0.487	-0.868	-0.038	0.015	-0.044	-0.046	-0.007	0.001	0.032	0.006	0.011	-0.017
0.105	0.462	-0.857	0.097	0.486	-0.869	-0.066	0.044	-0.029	-0.027	0.006	0.017	0.013	0.016	0.027	-0.027
0.124	0.442	-0.865	0.095	0.484	-0.870	-0.089	0.131	-0.054	-0.006	-0.011	0.011	0.006	0.004	0.018	-0.032
0.090	0.470	-0.857	0.095	0.483	-0.870	-0.067	0.035	-0.039	-0.040	0.017	0.019	0.028	0.022	0.026	-0.029
0.093	0.454	-0.869	0.094	0.481	-0.871	-0.082	0.070	-0.024	-0.035	0.003	0.008	0.025	0.006	0.014	-0.032
0.105	0.458	-0.861	0.093	0.480	-0.872	-0.052	0.075	-0.018	-0.023	0.008	0.017	0.013	0.009	0.021	-0.031
0.082	0.462	-0.865	0.095	0.480	-0.872	-0.029	-0.097	-0.018	-0.047	0.012	0.013	0.036	0.011	0.017	-0.028
0.132	0.462	-0.857	0.094	0.478	-0.873	-0.084	0.060	-0.033	0.003	0.014	0.022	0.013	0.011	0.024	-0.024
0.101	0.446	-0.869	0.094	0.477	-0.874	-0.045	0.054	-0.019	-0.026	-0.001	0.010	0.017	0.005	0.012	-0.023
0.117	0.450	-0.861	0.093	0.477	-0.874	-0.019	0.044	-0.027	-0.010	0.004	0.018	0.002	0.002	0.019	-0.017
0.101	0.454	-0.881	0.092	0.477	-0.874	0.003	0.095	-0.029	-0.024	0.008	-0.001	0.017	0.001	0.001	-0.016
0.109	0.431	-0.877	0.093	0.477	-0.874	0.001	-0.042	-0.016	-0.017	-0.016	0.002	0.010	0.023	0.003	-0.017
0.132	0.427	-0.857	0.091	0.476	-0.875	-0.064	0.137	-0.033	0.008	-0.018	0.023	0.013	0.027	0.023	-0.022
0.090	0.408	-0.885	0.091	0.474	-0.876	-0.061	-0.017	0.008	-0.035	-0.036	-0.004	0.029	0.047	0.005	-0.017
0.086	0.423	-0.869	0.094	0.474	-0.875	0.011	-0.208	0.016	-0.042	-0.021	0.011	0.033	0.031	0.011	-0.018
0.140	0.458	-0.865	0.094	0.475	-0.875	0.052	0.018	0.026	0.012	0.013	0.014	0.021	0.003	0.015	-0.017
0.105	0.423	-0.861	0.092	0.478	-0.874	0.127	0.124	0.019	-0.020	-0.024	0.017	0.015	0.032	0.019	-0.017
0.128	0.412	-0.877	0.092	0.480	-0.873	0.130	-0.019	0.024	0.003	-0.038	-0.000	0.008	0.043	0.003	-0.010
0.090	0.415	-0.873	0.088	0.483	-0.871	0.199	0.214	0.008	-0.031	-0.037	0.002	0.031	0.039	0.007	-0.013
0.117	0.419	-0.865	0.088	0.487	-0.869	0.228	-0.008	0.027	-0.004	-0.037	0.008	0.004	0.036	0.014	-0.012
0.101	0.435	-0.889	0.087	0.491	-0.867	0.234	0.048	0.079	-0.018	-0.026	-0.018	0.019	0.021	0.010	-0.006
0.090	0.419	-0.889	0.085	0.496	-0.864	0.290	0.053	0.093	-0.027	-0.046	-0.021	0.031	0.036	0.010	-0.001
0.136	0.439	-0.916	0.083	0.500	-0.862	0.246	0.036	0.120	0.021	-0.031	-0.051	0.015	0.017	0.038	0.009
0.086	0.419	-0.920	0.079	0.505	-0.859	0.308	0.149	0.115	-0.026	-0.055	-0.058	0.035	0.037	0.042	0.022
0.124	0.435	-0.940	0.075	0.510	-0.857	0.290	0.153	0.159	0.017	-0.045	-0.080	0.004	0.022	0.062	0.029
0.132	0.392	-0.932	0.067	0.517	-0.853	0.422	0.381	0.175	0.033	-0.094	-0.076	0.012	0.065	0.055	0.028
0.097	0.427	-0.885	0.059	0.526	-0.848	0.527	0.308	0.296	0.006	-0.069	-0.034	0.023	0.030	0.008	0.019
0.097	0.427	-0.885	0.050	0.538	-0.841	0.706	0.305	0.417	0.016	-0.081	-0.041	0.024	0.031	0.008	-0.001
0.032	0.547	-0.798	0.040	0.553	-0.832	0.852	0.292	0.407	-0.040	0.024	0.036	0.089	0.089	0.079	-0.019
0.017	0.551	-0.786	0.030	0.566	-0.824	0.762	0.345	0.357	-0.046	0.015	0.040	0.105	0.092	0.090	-0.026
0.017	0.578	-0.822	0.025	0.577	-0.816	0.663	0.120	0.322	-0.041	0.031	-0.004	0.105	0.119	0.055	-0.024
0.043	0.570	-0.794	0.020	0.584	-0.811	0.430	0.078	0.281	-0.010	0.016	0.019	0.079	0.110	0.083	-0.015
0.090	0.601	-0.798	0.013	0.589	-0.808	0.322	0.310	0.186	0.043	0.041	0.011	0.033	0.141	0.078	0.012
0.036	0.624	-0.822	0.013	0.594	-0.805	0.245	-0.133	0.200	-0.011	0.060	-0.016	0.088	0.163	0.055	0.031
0.124	0.643	-0.822	0.011	0.596	-0.803	0.176	0.046	0.164	0.080	0.076	-0.018	0.000	0.182	0.054	0.056
0.097	0.640	-0.838	0.011	0.599	-0.801	0.141	-0.067	0.124	0.053	0.070	-0.035	0.027	0.177	0.038	0.072
0.136	0.659	-0.877	0.012	0.598	-0.801	-0.024	-0.145	0.074	0.089	0.090	-0.075	0.011	0.196	0.001	0.097
0.151	0.655	-0.869	0.015	0.596	-0.803	-0.142	-0.140	0.003	0.102	0.088	-0.065	0.026	0.192	0.006	0.111
0.155	0.647	-0.889	0.020	0.591	-0.806	-0.300	-0.232	-0.088	0.101	0.085	-0.082	0.029	0.183	0.014	0.127
0.197	0.601	-0.881	0.025	0.586	-0.810	-0.315	-0.165	-0.139	0.139	0.044	-0.070	0.071	0.136	0.006	0.139
0.193	0.574	-0.885	0.033	0.582	-0.812	-0.219	-0.363	-0.155	0.127	0.021	-0.072	0.066	0.109	0.011	0.137
0.224	0.547	-0.885	0.038	0.579	-0.814	-0.187	-0.132	-0.172	0.154	-0.003	-0.070	0.097	0.081	0.011	0.144
0.159	0.535	-0.912	0.043	0.577	-0.816	-0.094	-0.163	-0.148	0.084	-0.013	-0.097	0.031	0.069	0.039	0.141
0.220	0.512	-0.901	0.049	0.576	-0.816	-0.024	-0.280	-0.102	0.139	-0.035	-0.085	0.092	0.045	0.027	0.134
0.205	0.497	-0.881	0.050	0.577	-0.815	0.081	0.018	-0.058	0.122	-0.052	-0.066	0.076	0.030	0.008	0.116
0.167	0.531	-0.909	0.054	0.579	-0.814	0.104	-0.199	-0.039	0.080	-0.018	-0.095	0.038	0.064	0.036	0.121
0.140	0.539	-0.901	0.056	0.580	-0.813	0.075	-0.128	-0.011	0.051	-0.011	-0.089	0.011	0.072	0.028	0.106
0.209	0.566	-0.873	0.059	0.581	-0.812	0.077	-0.131	0.019	0.119	0.015	-0.062	0.080	0.098	0.001	0.104
0.167	0.585	-0.849	0.059	0.581	-0.812	-0.000	-0.004	-0.033	0.076	0.035	-0.038	0.037	0.117	0.023	0.095
0.213	0.589	-0.838	0.057	0.580	-0.812	-0.024	0.200	-0.068	0.124	0.039	-0.026	0.083	0.120	0.034	0.089
0.147	0.589	-0.849	0.061	0.578	-0.813	-0.105	-0.178	-0.033	0.056	0.042	-0.037	0.017	0.119	0.022	0.074
0.128	0.593	-0.842	0.061	0.576	-0.816	-0.168	0.127	-0.134	0.037	0.049	-0.027	0.003	0.123	0.030	0.067
0.155	0.562	-0.822	0.062	0.572	-0.818	-0.201	-0.001	-0.136	0.062	0.022	-0.006	0.024	0.091	0.049	0.038
0.136	0.547	-0.834	0.063	0.569	-0.820	-0.193	0.090	-0.166	0.042	0.010	-0.015	0.005	0.075	0.037	0.020
0.070	0.551	-0.826	0.063	0.565	-0.823	-0.221	0.118	-0.170	-0.023	0.018	-0.005	0.061	0.079	0.045	0.009
0.063	0.558	-0.842	0.066	0.561	-0.825	-0.224	-0.071	-0.153	-0.034	0.030	-0.018	0.070	0.086	0.028	-0.001
0.078	0.570	-0.845	0.068	0.557	-0.828	-0.214	-0.015	-0.195	-0.021	0.045	-0.019	0.055	0.097	0.024	-0.018
0.101	0.566	-0.853	0.068	0.552	-0.831	-0.292	0.115	-0.173	0.001	0.047	-0.024	0.032	0.093	0.016	-0.019
0.047	0.562	-0.857	0.072	0.548	-0.833	-0.229	-0.128	-0.143	-0.056	0.047	-0.026	0.086	0.089	0.012	-0.015
0.074	0.531	-0.857	0.075	0.543	-0.836	-0.287	-0.118	-0.121	-0.032	0.020	-0.024	0.059	0.058	0.012	-0.011
0.105	0.555	-0.834	0.079	0.538	-0.839	-0.299	-0.128	-0.100	-0.004	0.047	0.003	0.028	0.081	0.035	-0.021
0.124	0.500	-0.818	0.080	0.533	-0.842	-0.253	0.020	-0.119	0.014	-0.003	0.021	0.009	0.027	0.050	-0.020
0.059	0.493	-0.861	0.085	0.529	-0.844	-0.224	-0.221	-0.123	-0.054	-0.006	-0.019	0.075	0.019	0.007	-0.016
0.082	0.497	-0.838	0.090	0.525	-0.846	-0.238	-0.237	-0.118	-0.036	0.002	0.006	0.052	0.023	0.030	-0.019
0.124	0.489	-0.822	0.091	0.522	-0.848	-0.180	-0.003	-0.120	0.005	-0.002	0.024	0.010	0.015	0.046	-0.026
0.105	0.493	-0.830	0.094	0.518	-0.850	-0.185	-0.061	-0.106	-0.017	0.006	0.018	0.029	0.019	0.038	-0.022
0.097	0.473	-0.849	0.097	0.514	-0.852	-0.215	-0.198	-0.055	-0.028	-0.009	0.000	0.037	0.001	0.018	-0.014
0.109	0.489	-0.830	0.100	0.511	-0.854	-0.175	-0.107	-0.100	-0.020	0.011	0.020	0.026	0.015	0.037	-0.016
0.143	0.477	-0.838	0.102	0.508	-0.855	-0.203	-0.075	-0.054	0.013	0.003	0.014	0.009	0.003	0.029	-0.013
0.113	0.481	-0.857	0.102	0.504	-0.858	-0.215	0.078	-0.066	-0.017	0.011	-0.003	0.022	0.007	0.009	-0.015
0.124	0.462	-0.861	0.104	0.500	-0.860	-0.194	-0.097	-0.074	-0.007	-0.005	-0.005	0.011	0.012	0.005	-0.007
0.097	0.481	-0.853	0.107	0.496	-0.862	-0.218	-0.102	-0.092	-0.037	0.017	0.004	0.038	0.007	0.013	-0.008
0.151	0.470	-0.849	0.107	0.492	-0.864	-0.218	0.034	-0.089	0.016	0.009	0.010	0.016	0.004	0.017	-0.012
0.132	0.442	-0.881	0.109	0.488	-0.866	-0.238	-0.030	-0.071	-0.005	-0.014	-0.019	0.004	0.031	0.015	-0.014
0.101	0.466	-0.873	0.110	0.484	-0.868	-0.224	-0.015	-0.106	-0.037	0.012	-0.009	0.035	0.007	0.007	-0.008
0.120	0.435	-0.877	0.114	0.480	-0.870	-0.199	-0.176	-0.099	-0.021	-0.015	-0.011	0.015	0.038	0.011	-0.003
0.136	0.458	-0.877	0.120	0.477	-0.871	-0.165	-0.319	-0.104	-0.012	0.012	-0.010	0.000	0.014	0.011	-0.006
0.193	0.450	-0.857	0.121	0.474	-0.872	-0.145	0.046	-0.145	0.045	0.008	0.012	0.058	0.021	0.009	0.011
0.143	0.431	-0.838	0.120	0.471	-0.874	-0.115	0.151	-0.151	-0.003	-0.008	0.034	0.008	0.040	0.029	0.009
0.224	0.454	-0.818	0.121	0.469	-0.875	-0.118	0.014	-0.137	0.077	0.018	0.056	0.089	0.016	0.048	0.015
0.113	0.439	-0.889	0.118	0.467	-0.877	-0.113	0.250	-0.115	-0.031	0.005	-0.014	0.023	0.031	0.023	0.001
0.182	0.454	-0.853	0.121	0.464	-0.878	-0.141	-0.110	-0.076	0.035	0.022	0.022	0.047	0.015	0.013	-0.001
0.113	0.423	-0.869	0.122	0.462	-0.879	-0.124	-0.015	-0.038	-0.036	-0.007	0.007	0.023	0.045	0.003	-0.016
0.132	0.439	-0.853	0.123	0.460	-0.880	-0.107	-0.046	-0.014	-0.018	0.010	0.024	0.004	0.029	0.013	-0.014
0.132	0.419	-0.857	0.123	0.458	-0.881	-0.098	0.004	-0.042	-0.018	-0.008	0.021	0.003	0.048	0.009	-0.024
0.136	0.404	-0.881	0.123	0.457	-0.881	-0.039	0.031	-0.039	-0.013	-0.023	-0.001	0.000	0.063	0.014	-0.025
0.120	0.435	-0.877	0.121	0.456	-0.881	-0.020	0.097	-0.045	-0.028	0.008	0.002	0.015	0.031	0.010	-0.024
0.109	0.408	-0.873	0.123	0.457	-0.881	0.024	-0.100	-0.014	-0.042	-0.020	0.006	0.027	0.057	0.006	-0.017
0.143	0.415	-0.853	0.124	0.457	-0.880	0.049	-0.071	0.028	-0.009	-0.013	0.025	0.008	0.048	0.014	-0.021
0.174	0.412	-0.842	0.122	0.458	-0.880	0.055	0.125	0.020	0.024	-0.018	0.036	0.039	0.051	0.026	-0.015
0.124	0.412	-0.861	0.123	0.459	-0.880	0.051	-0.040	0.039	-0.027	-0.019	0.015	0.011	0.050	0.006	-0.009
0.159	0.419	-0.853	0.121	0.460	-0.880	0.034	0.108	0.006	0.009	-0.011	0.023	0.024	0.042	0.014	-0.006
0.143	0.431	-0.865	0.121	0.461	-0.879	0.043	-0.059	0.045	-0.007	-0.000	0.012	0.008	0.030	0.002	-0.007
0.159	0.450	-0.853	0.119	0.462	-0.879	0.084	0.139	0.019	0.011	0.017	0.022	0.024	0.010	0.014	-0.004
0.159	0.431	-0.849	0.118	0.466	-0.877	0.184	0.046	0.064	0.012	-0.006	0.024	0.024	0.028	0.019	-0.004
0.132	0.412	-0.861	0.115	0.468	-0.876	0.128	0.103	0.083	-0.012	-0.027	0.012	0.003	0.047	0.007	-0.006
0.147	0.423	-0.861	0.112	0.470	-0.876	0.114	0.161	0.041	0.006	-0.019	0.012	0.013	0.035	0.007	-0.012
0.124	0.412	-0.853	0.109	0.471	-0.875	0.063	0.133	0.032	-0.015	-0.033	0.019	0.010	0.046	0.015	-0.015
0.105	0.427	-0.881	0.108	0.471	-0.875	0.030	0.054	0.010	-0.033	-0.019	-0.009	0.029	0.029	0.012	-0.020
0.128	0.431	-0.845	0.106	0.472	-0.875	0.066	0.157	-0.008	-0.007	-0.017	0.026	0.006	0.025	0.024	-0.026
0.097	0.439	-0.853	0.104	0.473	-0.875	0.058	0.090	-0.021	-0.036	-0.010	0.019	0.037	0.016	0.017	-0.028
0.113	0.462	-0.849	0.103	0.473	-0.875	-0.030	0.100	-0.034	-0.019	0.015	0.024	0.021	0.008	0.021	-0.028
0.101	0.427	-0.861	0.105	0.473	-0.875	-0.001	-0.097	0.014	-0.032	-0.019	0.012	0.033	0.027	0.010	-0.028
0.105	0.466	-0.865	0.103	0.471	-0.876	-0.093	0.099	0.013	-0.027	0.022	0.009	0.029	0.013	0.007	-0.024
0.128	0.458	-0.849	0.103	0.471	-0.876	0.002	-0.036	0.003	-0.005	0.015	0.025	0.006	0.006	0.023	-0.018
0.120	0.462	-0.845	0.103	0.471	-0.876	-0.001	0.072	-0.028	-0.012	0.019	0.028	0.014	0.010	0.027	-0.015
0.136	0.485	-0.865	0.100	0.470	-0.877	-0.073	0.182	-0.048	0.006	0.044	0.009	0.002	0.034	0.008	-0.017
0.113	0.427	-0.877	0.101	0.469	-0.878	-0.044	-0.009	-0.044	-0.018	-0.012	-0.002	0.021	0.024	0.004	-0.016
0.086	0.427	-0.877	0.100	0.467	-0.879	-0.094	0.071	-0.060	-0.043	-0.009	-0.001	0.047	0.024	0.004	-0.016
0.124	0.415	-0.865	0.099	0.466	-0.879	-0.060	0.100	-0.066	-0.004	-0.019	0.012	0.008	0.035	0.008	-0.015
0.101	0.419	-0.897	0.100	0.463	-0.881	-0.127	-0.060	-0.035	-0.028	-0.012	-0.018	0.031	0.031	0.023	-0.001
0.124	0.404	-0.924	0.102	0.461	-0.881	-0.103	-0.072	-0.013	-0.006	-0.025	-0.046	0.008	0.046	0.051	0.012
0.167	0.385	-0.924	0.098	0.461	-0.882	-0.008	0.218	-0.020	0.039	-0.044	-0.046	0.035	0.066	0.051	0.020
0.128	0.408	-0.944	0.096	0.462	-0.882	0.081	0.139	-0.015	0.002	-0.021	-0.067	0.004	0.043	0.070	0.034
0.132	0.400	-0.952	0.091	0.464	-0.881	0.116	0.263	0.015	0.012	-0.030	-0.075	0.000	0.051	0.078	0.053
0.136	0.415	-0.972	0.089	0.468	-0.879	0.225	0.055	0.106	0.018	-0.018	-0.096	0.003	0.036	0.097	0.052
0.205	0.412	-0.912	0.080	0.474	-0.877	0.327	0.477	0.185	0.097	-0.028	-0.039	0.072	0.040	0.037	0.043
0.143	0.427	-0.897	0.073	0.482	-0.873	0.491	0.246	0.253	0.042	-0.021	-0.028	0.010	0.025	0.020	0.032
0.082	0.442	-0.838	0.068	0.491	-0.869	0.477	0.169	0.265	-0.014	-0.014	0.026	0.052	0.010	0.039	0.009
0.086	0.493	-0.806	0.059	0.501	-0.864	0.534	0.402	0.214	-0.002	0.026	0.052	0.049	0.040	0.072	-0.013
0.017	0.508	-0.842	0.056	0.510	-0.858	0.555	0.043	0.183	-0.068	0.032	0.011	0.119	0.056	0.037	-0.023
0.063	0.531	-0.881	0.051	0.517	-0.854	0.389	0.197	0.121	-0.018	0.048	-0.033	0.074	0.079	0.002	-0.012
0.067	0.524	-0.877	0.049	0.523	-0.851	0.359	0.061	0.090	-0.012	0.034	-0.033	0.071	0.072	0.002	0.003
0.109	0.516	-0.853	0.049	0.526	-0.849	0.176	0.001	0.039	0.030	0.023	-0.011	0.029	0.064	0.026	0.027
0.132	0.539	-0.857	0.051	0.529	-0.847	0.175	-0.042	-0.066	0.052	0.043	-0.017	0.006	0.088	0.022	0.058
0.136	0.508	-0.869	0.056	0.531	-0.845	0.140	-0.254	-0.103	0.051	0.010	-0.030	0.003	0.058	0.010	0.090
0.224	0.539	-0.912	0.061	0.531	-0.845	0.021	-0.115	-0.189	0.135	0.042	-0.074	0.085	0.089	0.033	0.116
0.236	0.508	-0.924	0.067	0.531	-0.845	-0.020	-0.199	-0.184	0.141	0.011	-0.086	0.096	0.058	0.044	0.144
0.236	0.508	-0.960	0.072	0.528	-0.846	-0.127	-0.162	-0.192	0.135	0.014	-0.121	0.096	0.059	0.079	0.169
0.274	0.500	-0.952	0.079	0.526	-0.847	-0.114	-0.324	-0.128	0.166	0.009	-0.112	0.133	0.052	0.071	0.187
0.259	0.481	-0.983	0.084	0.524	-0.847	-0.049	-0.147	-0.150	0.147	-0.010	-0.144	0.117	0.034	0.102	0.189
0.332	0.489	-0.964	0.092	0.524	-0.847	0.034	-0.287	-0.197	0.212	-0.002	-0.125	0.190	0.043	0.081	0.180
0.282	0.489	-0.916	0.101	0.526	-0.844	0.130	-0.480	-0.115	0.153	-0.004	-0.080	0.140	0.045	0.033	0.173
0.240	0.450	-0.920	0.108	0.529	-0.842	0.179	-0.335	-0.086	0.103	-0.046	-0.086	0.097	0.007	0.037	0.154
0.286	0.473	-0.897	0.112	0.529	-0.841	0.063	-0.190	0.023	0.146	-0.024	-0.064	0.143	0.032	0.013	0.133
0.220	0.466	-0.885	0.117	0.531	-0.839	0.092	-0.325	0.065	0.076	-0.033	-0.053	0.078	0.026	0.000	0.130
0.274	0.493	-0.861	0.115	0.532	-0.839	0.088	0.136	0.020	0.132	-0.007	-0.030	0.132	0.054	0.023	0.123
0.301	0.520	-0.853	0.119	0.534	-0.837	0.123	-0.228	0.036	0.155	0.017	-0.024	0.159	0.082	0.032	0.115
0.228	0.520	-0.873	0.119	0.534	-0.837	-0.000	0.019	0.026	0.082	0.018	-0.044	0.086	0.084	0.012	0.117
0.278	0.527	-0.818	0.120	0.533	-0.837	-0.050	-0.082	-0.012	0.130	0.026	0.011	0.137	0.093	0.068	0.100
0.247	0.535	-0.842	0.117	0.532	-0.839	-0.069	0.285	-0.075	0.103	0.035	-0.011	0.107	0.101	0.044	0.076
0.174	0.508	-0.873	0.115	0.531	-0.840	-0.054	0.140	-0.056	0.032	0.010	-0.042	0.034	0.075	0.013	0.062
0.170	0.512	-0.849	0.113	0.529	-0.841	-0.087	0.194	-0.063	0.030	0.015	-0.017	0.031	0.080	0.036	0.031
0.151	0.539	-0.849	0.112	0.528	-0.842	-0.059	0.093	-0.017	0.012	0.043	-0.016	0.012	0.108	0.036	0.008
0.086	0.489	-0.873	0.114	0.527	-0.842	-0.094	-0.167	0.036	-0.056	-0.005	-0.039	0.053	0.059	0.013	-0.007
0.132	0.489	-0.822	0.115	0.525	-0.843	-0.080	-0.003	-0.058	-0.010	-0.004	0.012	0.007	0.060	0.064	-0.020
0.113	0.512	-0.818	0.114	0.523	-0.845	-0.111	0.126	-0.128	-0.028	0.021	0.018	0.026	0.084	0.068	-0.024
0.082	0.527	-0.909	0.117	0.519	-0.847	-0.229	-0.137	-0.082	-0.062	0.041	-0.071	0.056	0.101	0.022	-0.015
0.132	0.500	-0.873	0.120	0.515	-0.849	-0.239	-0.126	-0.070	-0.015	0.018	-0.033	0.005	0.075	0.014	-0.015
0.159	0.527	-0.830	0.121	0.511	-0.851	-0.202	0.013	-0.090	0.011	0.049	0.012	0.022	0.104	0.058	-0.009
0.132	0.504	-0.853	0.124	0.507	-0.853	-0.225	-0.161	-0.060	-0.019	0.029	-0.009	0.005	0.082	0.034	-0.012
0.155	0.481	-0.834	0.125	0.503	-0.855	-0.234	-0.018	-0.061	0.003	0.010	0.013	0.018	0.060	0.054	-0.014
0.101	0.470	-0.857	0.129	0.499	-0.857	-0.238	-0.219	-0.004	-0.054	0.003	-0.009	0.036	0.049	0.031	-0.021
0.147	0.450	-0.842	0.132	0.494	-0.859	-0.249	-0.204	0.010	-0.011	-0.012	0.008	0.011	0.031	0.047	-0.015
0.151	0.450	-0.798	0.134	0.491	-0.861	-0.219	-0.136	0.020	-0.010	-0.009	0.054	0.014	0.032	0.091	-0.010
0.182	0.435	-0.845	0.139	0.486	-0.863	-0.293	-0.272	0.060	0.017	-0.019	0.008	0.044	0.017	0.044	-0.007
0.201	0.458	-0.826	0.136	0.481	-0.866	-0.252	0.207	-0.014	0.039	0.008	0.031	0.063	0.042	0.064	-0.011
0.128	0.435	-0.857	0.135	0.477	-0.869	-0.252	0.014	0.010	-0.034	-0.011	0.002	0.010	0.020	0.033	-0.004
0.124	0.435	-0.861	0.135	0.472	-0.871	-0.279	0.024	-0.014	-0.037	-0.006	0.001	0.015	0.021	0.029	-0.019
0.182	0.423	-0.834	0.133	0.467	-0.874	-0.259	0.087	0.012	0.022	-0.013	0.031	0.043	0.010	0.057	-0.025
0.093	0.423	-0.853	0.134	0.462	-0.876	-0.277	-0.057	0.056	-0.067	-0.009	0.014	0.046	0.011	0.037	-0.024
0.163	0.419	-0.853	0.133	0.459	-0.879	-0.227	0.027	0.071	0.003	-0.009	0.016	0.023	0.008	0.038	-0.022
0.128	0.415	-0.873	0.131	0.455	-0.881	-0.194	0.056	0.073	-0.030	-0.009	-0.001	0.012	0.005	0.018	-0.029
0.136	0.450	-0.865	0.133	0.452	-0.882	-0.228	-0.181	0.086	-0.024	0.029	0.008	0.005	0.041	0.027	-0.013
0.143	0.423	-0.849	0.131	0.448	-0.884	-0.200	0.120	0.048	-0.014	0.005	0.026	0.003	0.014	0.043	-0.010
0.178	0.450	-0.857	0.131	0.443	-0.887	-0.276	-0.036	0.052	0.020	0.037	0.021	0.038	0.042	0.035	-0.004
0.182	0.435	-0.849	0.131	0.437	-0.890	-0.344	-0.016	0.045	0.024	0.028	0.031	0.041	0.027	0.043	0.002
0.178	0.427	-0.842	0.131	0.432	-0.892	-0.299	0.015	0.024	0.020	0.025	0.042	0.037	0.020	0.051	0.001
0.174	0.412	-0.853	0.128	0.427	-0.895	-0.288	0.181	-0.010	0.019	0.015	0.033	0.034	0.006	0.040	-0.005
0.128	0.385	-0.881	0.129	0.422	-0.897	-0.281	-0.045	0.022	-0.027	-0.007	0.008	0.013	0.021	0.013	-0.006
0.143	0.400	-0.857	0.126	0.417	-0.900	-0.286	0.123	0.021	-0.010	0.013	0.034	0.003	0.005	0.036	-0.007
0.170	0.381	-0.869	0.126	0.411	-0.903	-0.316	0.010	0.017	0.017	-0.001	0.025	0.029	0.023	0.025	-0.006
0.163	0.373	-0.873	0.126	0.406	-0.905	-0.286	0.013	0.013	0.010	-0.003	0.024	0.022	0.030	0.021	-0.008
0.167	0.385	-0.877	0.122	0.401	-0.908	-0.300	0.224	-0.010	0.017	0.014	0.023	0.026	0.018	0.017	-0.006
0.117	0.327	-0.873	0.120	0.396	-0.910	-0.251	0.087	0.015	-0.031	-0.040	0.029	0.024	0.076	0.021	-0.010
0.159	0.323	-0.842	0.118	0.392	-0.912	-0.195	0.137	-0.019	0.014	-0.040	0.063	0.018	0.079	0.053	-0.013
0.140	0.334	-0.881	0.116	0.388	-0.914	-0.193	0.146	-0.006	-0.003	-0.025	0.025	0.001	0.067	0.013	-0.019
0.128	0.334	-0.901	0.114	0.385	-0.916	-0.205	0.104	0.043	-0.012	-0.021	0.008	0.012	0.066	0.006	-0.021
0.120	0.327	-0.885	0.111	0.381	-0.918	-0.196	0.142	0.053	-0.017	-0.025	0.026	0.019	0.074	0.010	-0.025
0.105	0.315	-0.861	0.110	0.380	-0.919	-0.069	0.030	0.049	-0.032	-0.036	0.050	0.034	0.085	0.034	-0.033
0.113	0.307	-0.881	0.107	0.377	-0.920	-0.135	0.112	0.070	-0.021	-0.041	0.032	0.027	0.092	0.014	-0.036
0.086	0.315	-0.901	0.109	0.375	-0.921	-0.134	-0.137	0.117	-0.050	-0.031	0.013	0.053	0.084	0.005	-0.026
0.113	0.311	-0.881	0.105	0.373	-0.922	-0.116	0.158	0.087	-0.020	-0.033	0.034	0.026	0.088	0.015	-0.027
0.174	0.315	-0.869	0.103	0.373	-0.922	-0.008	0.061	0.115	0.044	-0.029	0.046	0.035	0.084	0.027	-0.022
0.082	0.307	-0.889	0.099	0.373	-0.923	-0.007	0.196	0.098	-0.045	-0.037	0.027	0.057	0.091	0.008	-0.015
0.132	0.307	-0.885	0.100	0.372	-0.923	-0.030	-0.074	0.128	0.005	-0.036	0.031	0.007	0.091	0.012	-0.009
0.113	0.300	-0.901	0.096	0.373	-0.923	0.015	0.184	0.077	-0.011	-0.044	0.016	0.026	0.098	0.004	-0.023
0.117	0.323	-0.936	0.096	0.373	-0.923	-0.008	-0.065	0.136	-0.007	-0.021	-0.019	0.022	0.075	0.039	-0.021
0.082	0.300	-0.897	0.095	0.374	-0.923	0.049	0.027	0.112	-0.040	-0.046	0.020	0.057	0.098	0.000	-0.019
0.086	0.296	-0.897	0.093	0.375	-0.922	0.071	0.030	0.124	-0.035	-0.051	0.020	0.053	0.101	0.001	-0.021
0.128	0.307	-0.905	0.094	0.377	-0.921	0.092	-0.125	0.156	0.006	-0.041	0.011	0.010	0.089	0.007	-0.025
0.097	0.327	-0.905	0.091	0.379	-0.921	0.090	0.134	0.090	-0.021	-0.024	0.010	0.040	0.070	0.007	-0.020
0.105	0.346	-0.885	0.090	0.380	-0.921	0.071	0.020	0.080	-0.013	-0.006	0.029	0.032	0.050	0.013	-0.015
0.105	0.346	-0.885	0.086	0.382	-0.920	0.090	0.204	0.071	-0.008	-0.007	0.029	0.032	0.049	0.014	-0.013
0.086	0.311	-0.932	0.084	0.382	-0.920	0.022	0.056	0.078	-0.026	-0.042	-0.019	0.051	0.084	0.033	-0.009
0.124	0.346	-0.916	0.083	0.384	-0.920	0.084	0.051	0.082	0.014	-0.008	-0.004	0.013	0.049	0.017	-0.010
0.113	0.327	-0.897	0.081	0.384	-0.920	0.054	0.087	0.016	0.004	-0.029	0.016	0.024	0.067	0.003	-0.010
0.082	0.319	-0.901	0.081	0.385	-0.919	0.026	0.005	0.007	-0.027	-0.037	0.012	0.055	0.075	0.001	-0.005
0.082	0.319	-0.936	0.080	0.384	-0.920	-0.016	0.064	-0.023	-0.026	-0.036	-0.024	0.055	0.074	0.036	-0.009
0.097	0.311	-0.944	0.077	0.383	-0.920	-0.027	0.206	-0.046	-0.007	-0.043	-0.031	0.039	0.081	0.044	-0.002
0.074	0.307	-0.987	0.077	0.383	-0.920	0.011	0.026	-0.038	-0.030	-0.047	-0.075	0.062	0.084	0.086	0.009
0.105	0.303	-0.995	0.071	0.382	-0.921	-0.051	0.324	-0.038	0.007	-0.049	-0.082	0.032	0.087	0.094	0.016
0.086	0.319	-1.015	0.067	0.382	-0.922	0.029	0.177	0.049	-0.008	-0.034	-0.101	0.051	0.071	0.113	0.030
0.093	0.296	-0.960	0.064	0.385	-0.921	0.125	0.115	0.131	0.003	-0.059	-0.047	0.044	0.094	0.057	0.045
0.155	0.319	-0.936	0.057	0.390	-0.919	0.272	0.348	0.210	0.073	-0.041	-0.025	0.018	0.070	0.033	0.033
0.140	0.357	-0.940	0.048	0.397	-0.916	0.408	0.399	0.248	0.067	-0.009	-0.031	0.003	0.031	0.037	0.013
0.040	0.385	-0.901	0.040	0.406	-0.913	0.449	0.338	0.201	-0.025	0.010	0.005	0.096	0.003	0.003	-0.009
-0.018	0.419	-0.889	0.036	0.412	-0.910	0.356	0.133	0.192	-0.079	0.038	0.013	0.154	0.031	0.014	-0.030
-0.041	0.392	-0.893	0.032	0.419	-0.907	0.365	0.120	0.203	-0.098	0.005	0.005	0.176	0.004	0.011	-0.042
0.028	0.408	-0.885	0.030	0.426	-0.904	0.361	-0.019	0.211	-0.027	0.014	0.010	0.107	0.019	0.019	-0.030
0.067	0.419	-0.881	0.026	0.432	-0.902	0.328	0.205	0.112	0.016	0.019	0.011	0.068	0.030	0.023	-0.005
0.097	0.435	-0.873	0.025	0.436	-0.900	0.228	0.009	0.113	0.048	0.030	0.016	0.037	0.045	0.031	0.030
0.090	0.470	-0.912	0.024	0.438	-0.899	0.106	0.002	0.106	0.041	0.063	-0.024	0.045	0.080	0.009	0.061
0.128	0.462	-0.920	0.026	0.439	-0.898	0.046	-0.097	0.057	0.078	0.054	-0.033	0.007	0.072	0.016	0.089
0.159	0.500	-0.983	0.029	0.436	-0.899	-0.137	-0.183	-0.007	0.105	0.095	-0.095	0.023	0.110	0.079	0.119
0.186	0.500	-0.972	0.031	0.431	-0.902	-0.272	-0.006	-0.094	0.131	0.100	-0.081	0.049	0.110	0.067	0.149
0.228	0.508	-0.995	0.035	0.425	-0.904	-0.341	-0.154	-0.146	0.169	0.113	-0.102	0.091	0.118	0.091	0.167
0.232	0.497	-1.023	0.045	0.421	-0.906	-0.252	-0.412	-0.168	0.164	0.106	-0.128	0.094	0.106	0.118	0.181
0.224	0.470	-1.015	0.051	0.417	-0.907	-0.191	-0.229	-0.242	0.149	0.083	-0.119	0.086	0.080	0.109	0.183
0.259	0.446	-1.007	0.063	0.413	-0.908	-0.177	-0.522	-0.221	0.172	0.063	-0.110	0.119	0.057	0.100	0.176
0.232	0.373	-1.003	0.072	0.408	-0.910	-0.272	-0.377	-0.206	0.136	-0.005	-0.105	0.092	0.015	0.096	0.176
0.232	0.373	-1.003	0.079	0.402	-0.912	-0.293	-0.283	-0.199	0.129	0.001	-0.103	0.091	0.014	0.095	0.158
0.297	0.400	-0.964	0.086	0.398	-0.914	-0.228	-0.224	-0.198	0.188	0.032	-0.062	0.156	0.014	0.056	0.138
0.197	0.334	-0.936	0.089	0.395	-0.914	-0.121	-0.095	-0.151	0.085	-0.031	-0.034	0.055	0.051	0.028	0.126
0.205	0.315	-0.940	0.094	0.392	-0.915	-0.134	-0.165	-0.165	0.088	-0.048	-0.037	0.062	0.070	0.032	0.104
0.217	0.334	-0.936	0.094	0.389	-0.916	-0.135	0.097	-0.171	0.099	-0.026	-0.032	0.073	0.050	0.027	0.092
0.136	0.334	-0.999	0.099	0.386	-0.917	-0.145	-0.288	-0.065	0.013	-0.023	-0.094	0.007	0.049	0.091	0.074
0.267	0.365	-0.897	0.097	0.384	-0.918	-0.091	0.207	-0.154	0.145	0.010	0.009	0.123	0.018	0.012	0.076
0.124	0.381	-0.916	0.103	0.382	-0.918	-0.096	-0.228	-0.130	-0.002	0.027	-0.011	0.018	0.002	0.008	0.068
0.228	0.361	-0.928	0.101	0.381	-0.919	-0.053	0.140	-0.131	0.103	0.009	-0.022	0.086	0.020	0.020	0.060
0.178	0.327	-0.928	0.096	0.381	-0.920	0.020	0.366	-0.108	0.058	-0.026	-0.021	0.037	0.055	0.020	0.037
0.109	0.311	-0.948	0.094	0.381	-0.920	0.055	0.099	-0.041	-0.009	-0.042	-0.041	0.031	0.070	0.040	0.036
0.120	0.338	-0.944	0.093	0.383	-0.919	0.124	0.117	-0.045	0.004	-0.017	-0.038	0.018	0.042	0.036	0.019
0.101	0.330	-0.932	0.093	0.385	-0.918	0.099	0.014	-0.102	-0.016	-0.027	-0.027	0.037	0.050	0.024	-0.001
0.128	0.319	-0.920	0.090	0.383	-0.919	-0.082	0.190	-0.088	0.013	-0.036	-0.014	0.009	0.061	0.013	0.002
0.078	0.404	-0.897	0.093	0.381	-0.920	-0.090	-0.072	-0.104	-0.039	0.050	0.010	0.058	0.025	0.011	-0.006
0.136	0.427	-0.916	0.092	0.380	-0.920	-0.063	0.131	-0.176	0.020	0.075	-0.009	0.000	0.048	0.008	-0.007
0.070	0.381	-0.956	0.090	0.376	-0.922	-0.198	0.146	-0.122	-0.044	0.033	-0.047	0.064	0.003	0.048	-0.026
0.090	0.377	-0.956	0.092	0.374	-0.923	-0.082	-0.099	-0.054	-0.027	0.030	-0.046	0.045	0.000	0.047	-0.021
0.040	0.365	-0.901	0.095	0.373	-0.923	-0.047	-0.102	-0.123	-0.080	0.020	0.009	0.094	0.011	0.008	-0.032
0.113	0.361	-0.901	0.099	0.373	-0.923	-0.032	-0.177	-0.111	-0.012	0.016	0.010	0.020	0.014	0.008	-0.037
0.086	0.357	-0.928	0.102	0.372	-0.923	-0.043	-0.138	-0.085	-0.042	0.013	-0.018	0.047	0.017	0.019	-0.033
0.070	0.323	-0.912	0.102	0.370	-0.923	-0.056	0.018	-0.082	-0.057	-0.020	-0.002	0.062	0.051	0.003	-0.013
0.140	0.292	-0.901	0.101	0.369	-0.924	-0.022	0.087	-0.092	0.013	-0.050	0.011	0.008	0.081	0.009	-0.023
0.151	0.338	-0.916	0.101	0.369	-0.924	-0.016	0.035	-0.088	0.024	-0.003	-0.005	0.019	0.033	0.007	-0.020
0.063	0.319	-0.912	0.107	0.368	-0.924	-0.051	-0.296	-0.031	-0.070	-0.022	-0.001	0.069	0.052	0.002	-0.020
0.117	0.303	-0.909	0.110	0.368	-0.923	0.028	-0.169	-0.025	-0.019	-0.038	0.002	0.015	0.067	0.002	-0.027
0.078	0.334	-0.928	0.113	0.368	-0.923	0.028	-0.150	-0.045	-0.061	-0.007	-0.019	0.054	0.035	0.018	-0.038
0.101	0.334	-0.932	0.117	0.369	-0.922	0.030	-0.178	-0.031	-0.041	-0.007	-0.023	0.031	0.034	0.021	-0.026
0.101	0.334	-0.932	0.118	0.370	-0.922	0.073	-0.034	-0.062	-0.042	-0.008	-0.024	0.031	0.033	0.021	-0.023
0.143	0.342	-0.897	0.119	0.371	-0.921	0.083	-0.026	-0.040	-0.000	-0.002	0.011	0.011	0.024	0.014	-0.008
0.136	0.334	-0.924	0.118	0.371	-0.921	-0.009	0.067	-0.033	-0.007	-0.009	-0.017	0.004	0.031	0.013	-0.007
0.170	0.330	-0.901	0.115	0.372	-0.921	0.045	0.188	-0.045	0.031	-0.014	0.007	0.039	0.034	0.011	-0.002
0.105	0.354	-0.928	0.117	0.372	-0.921	0.009	-0.121	-0.007	-0.037	0.009	-0.021	0.028	0.010	0.017	-0.001
0.136	0.381	-0.920	0.121	0.372	-0.920	0.014	-0.193	-0.030	-0.010	0.036	-0.014	0.000	0.017	0.009	0.009
0.147	0.342	-0.912	0.124	0.372	-0.920	-0.006	-0.170	-0.028	-0.001	-0.002	-0.007	0.012	0.021	0.002	0.001
0.205	0.350	-0.893	0.122	0.371	-0.921	-0.021	0.162	-0.086	0.059	0.006	0.013	0.071	0.012	0.019	0.009
0.132	0.334	-0.909	0.126	0.371	-0.920	0.008	-0.170	-0.062	-0.018	-0.009	-0.003	0.000	0.024	0.003	0.005
0.174	0.338	-0.881	0.125	0.371	-0.920	0.002	0.094	-0.079	0.025	-0.005	0.024	0.045	0.018	0.032	-0.002
0.132	0.361	-0.877	0.125	0.372	-0.920	0.054	0.023	-0.087	-0.017	0.017	0.028	0.006	0.008	0.037	-0.004
0.113	0.315	-0.916	0.128	0.373	-0.919	0.071	-0.166	-0.032	-0.040	-0.030	-0.013	0.012	0.037	0.001	-0.005
0.182	0.338	-0.920	0.125	0.373	-0.919	0.043	0.232	-0.042	0.033	-0.008	-0.016	0.059	0.012	0.000	-0.005
0.124	0.354	-0.912	0.122	0.375	-0.919	0.083	0.158	-0.031	-0.022	0.006	-0.009	0.002	0.004	0.009	0.002
0.174	0.330	-0.877	0.124	0.376	-0.918	0.100	-0.086	-0.002	0.026	-0.019	0.026	0.053	0.018	0.046	-0.006
0.155	0.319	-0.889	0.116	0.377	-0.919	0.064	0.427	-0.011	0.014	-0.031	0.014	0.034	0.030	0.036	-0.005
0.059	0.350	-0.916	0.120	0.378	-0.918	0.010	-0.266	0.033	-0.086	-0.001	-0.014	0.062	0.000	0.010	-0.007
0.197	0.350	-0.877	0.119	0.378	-0.918	0.026	0.110	-0.001	0.054	-0.001	0.025	0.076	0.000	0.051	-0.015
0.113	0.323	-0.897	0.116	0.379	-0.918	0.063	0.167	0.010	-0.028	-0.029	0.005	0.008	0.028	0.034	-0.018
0.117	0.334	-0.905	0.117	0.380	-0.917	0.069	-0.089	0.037	-0.025	-0.018	-0.003	0.005	0.016	0.027	-0.002
0.124	0.342	-0.916	0.115	0.381	-0.917	0.064	0.085	0.005	-0.016	-0.012	-0.015	0.001	0.009	0.017	-0.015
0.155	0.334	-0.869	0.113	0.383	-0.917	0.099	0.127	0.011	0.017	-0.021	0.031	0.031	0.017	0.066	-0.011
0.117	0.350	-0.881	0.110	0.385	-0.917	0.076	0.192	0.000	-0.018	-0.007	0.019	0.008	0.002	0.056	-0.013
0.132	0.342	-0.897	0.110	0.386	-0.916	0.080	-0.011	0.028	-0.003	-0.016	0.003	0.006	0.011	0.041	-0.015
0.101	0.346	-0.881	0.108	0.387	-0.916	0.073	0.109	-0.011	-0.032	-0.014	0.018	0.026	0.007	0.058	-0.018
0.113	0.346	-0.897	0.106	0.388	-0.915	0.060	0.096	0.008	-0.018	-0.015	0.002	0.017	0.007	0.043	-0.019
0.124	0.334	-0.885	0.104	0.390	-0.915	0.082	0.128	-0.008	-0.005	-0.028	0.013	0.007	0.019	0.056	-0.024
0.090	0.361	-0.916	0.101	0.391	-0.915	0.075	0.136	0.010	-0.037	-0.002	-0.019	0.044	0.008	0.025	-0.017
0.090	0.361	-0.916	0.102	0.392	-0.914	0.055	-0.047	0.043	-0.038	-0.003	-0.020	0.046	0.007	0.025	-0.010
0.117	0.381	-0.912	0.100	0.393	-0.914	0.035	0.076	-0.005	-0.010	0.015	-0.016	0.021	0.027	0.029	-0.011
0.143	0.369	-0.897	0.099	0.394	-0.914	0.061	0.116	-0.027	0.019	0.002	-0.001	0.003	0.015	0.045	-0.005
0.109	0.369	-0.893	0.098	0.394	-0.914	0.015	0.023	-0.003	-0.015	0.002	0.003	0.035	0.015	0.048	-0.000
0.124	0.369	-0.909	0.098	0.394	-0.914	-0.006	0.017	-0.011	0.000	0.002	-0.013	0.023	0.014	0.032	0.001
0.120	0.369	-0.889	0.097	0.394	-0.914	0.026	0.070	-0.067	-0.003	0.002	0.006	0.030	0.014	0.051	-0.008
0.120	0.361	-0.901	0.093	0.393	-0.915	-0.041	0.264	-0.083	0.001	-0.005	-0.005	0.032	0.006	0.038	-0.003
0.086	0.361	-0.916	0.094	0.391	-0.915	-0.088	-0.037	-0.058	-0.035	-0.004	-0.020	0.071	0.006	0.020	-0.005
0.128	0.373	-0.901	0.095	0.389	-0.916	-0.076	0.034	-0.096	0.007	0.010	-0.004	0.032	0.018	0.035	-0.003
0.109	0.350	-0.909	0.094	0.387	-0.917	-0.120	0.100	-0.087	-0.011	-0.011	-0.011	0.054	0.006	0.025	-0.008
0.128	0.361	-0.885	0.091	0.385	-0.918	-0.089	0.172	-0.075	0.011	0.002	0.013	0.039	0.005	0.047	0.001
0.082	0.354	-0.924	0.091	0.384	-0.919	-0.037	0.063	-0.074	-0.035	-0.005	-0.026	0.088	0.003	0.005	-0.004
0.136	0.346	-0.905	0.088	0.383	-0.920	-0.059	0.165	-0.070	0.022	-0.011	-0.005	0.038	0.012	0.023	-0.008
0.078	0.346	-0.940	0.087	0.382	-0.920	-0.029	0.072	-0.074	-0.035	-0.010	-0.041	0.100	0.013	0.015	-0.013
0.074	0.327	-0.928	0.088	0.381	-0.921	-0.077	-0.015	-0.031	-0.039	-0.028	-0.028	0.107	0.033	0.005	-0.013
0.093	0.354	-0.909	0.089	0.380	-0.921	-0.037	-0.052	-0.078	-0.021	-0.000	-0.008	0.092	0.007	0.012	-0.011
0.082	0.357	-0.920	0.090	0.379	-0.921	-0.018	-0.012	-0.090	-0.034	0.004	-0.020	0.107	0.003	0.003	-0.007
0.147	0.334	-0.905	0.087	0.379	-0.921	0.002	0.216	-0.099	0.035	-0.019	-0.004	0.045	0.027	0.010	-0.004
0.105	0.338	-0.924	0.087	0.379	-0.921	0.018	0.024	-0.072	-0.008	-0.015	-0.024	0.091	0.024	0.013	0.004
0.086	0.338	-0.932	0.087	0.379	-0.921	0.008	0.045	-0.064	-0.027	-0.015	-0.032	0.114	0.025	0.023	0.003
0.136	0.303	-0.905	0.087	0.380	-0.921	0.092	0.036	-0.085	0.023	-0.051	-0.005	0.068	0.061	0.001	-0.001
0.078	0.327	-0.920	0.089	0.381	-0.920	0.037	-0.041	-0.102	-0.036	-0.029	-0.021	0.130	0.038	0.018	-0.000
0.113	0.292	-0.932	0.088	0.382	-0.920	0.098	0.071	-0.104	-0.001	-0.065	-0.033	0.099	0.074	0.033	0.015
0.090	0.303	-0.972	0.087	0.383	-0.920	0.072	0.115	-0.092	-0.022	-0.054	-0.073	0.126	0.063	0.076	0.027
0.163	0.319	-0.948	0.086	0.384	-0.919	0.098	0.109	-0.053	0.052	-0.040	-0.049	0.056	0.048	0.056	0.060
0.170	0.303	-0.948	0.076	0.389	-0.918	0.249	0.538	-0.023	0.070	-0.060	-0.050	0.053	0.065	0.059	0.051
0.220	0.327	-0.972	0.068	0.393	-0.917	0.263	0.426	0.055	0.127	-0.042	-0.075	0.007	0.042	0.086	0.045
0.040	0.327	-0.912	0.061	0.402	-0.914	0.457	0.362	0.114	-0.046	-0.050	-0.019	0.191	0.043	0.031	0.019
0.040	0.327	-0.912	0.053	0.412	-0.910	0.544	0.337	0.134	-0.038	-0.060	-0.023	0.195	0.044	0.034	-0.005
0.009	0.442	-0.865	0.046	0.421	-0.906	0.502	0.345	0.148	-0.062	0.047	0.020	0.230	0.072	0.010	-0.040
0.013	0.462	-0.905	0.040	0.428	-0.903	0.402	0.260	0.126	-0.052	0.059	-0.022	0.230	0.091	0.033	-0.037
0.005	0.466	-0.932	0.035	0.433	-0.900	0.273	0.199	0.113	-0.055	0.058	-0.052	0.242	0.095	0.064	-0.023
0.024	0.485	-0.912	0.035	0.437	-0.899	0.191	-0.041	0.068	-0.036	0.074	-0.034	0.227	0.114	0.048	0.005
0.101	0.493	-0.897	0.037	0.439	-0.898	0.100	-0.068	0.023	0.040	0.079	-0.019	0.154	0.121	0.035	0.045
0.136	0.481	-0.909	0.039	0.439	-0.897	0.016	-0.146	0.006	0.072	0.067	-0.031	0.124	0.109	0.050	0.080
0.217	0.458	-0.936	0.041	0.439	-0.897	-0.003	-0.041	-0.049	0.151	0.044	-0.059	0.047	0.086	0.081	0.126
0.193	0.450	-0.968	0.048	0.437	-0.898	-0.138	-0.324	-0.042	0.122	0.039	-0.089	0.074	0.078	0.117	0.157
0.263	0.466	-0.995	0.052	0.433	-0.900	-0.229	-0.199	-0.062	0.186	0.059	-0.115	0.008	0.094	0.148	0.192
0.263	0.419	-0.987	0.062	0.427	-0.902	-0.281	-0.418	-0.110	0.177	0.017	-0.105	0.011	0.048	0.144	0.203
0.336	0.404	-0.960	0.068	0.422	-0.904	-0.285	-0.202	-0.180	0.245	0.007	-0.075	0.059	0.032	0.121	0.206
0.290	0.385	-0.991	0.072	0.417	-0.906	-0.210	-0.094	-0.231	0.194	-0.008	-0.105	0.010	0.013	0.157	0.190
0.228	0.365	-1.019	0.080	0.413	-0.907	-0.238	-0.343	-0.177	0.125	-0.023	-0.131	0.055	0.006	0.189	0.167
0.217	0.342	-0.979	0.085	0.410	-0.908	-0.096	-0.169	-0.151	0.108	-0.044	-0.091	0.069	0.030	0.153	0.141
0.178	0.311	-0.968	0.091	0.410	-0.908	-0.005	-0.328	-0.079	0.063	-0.074	-0.079	0.110	0.061	0.146	0.119
0.220	0.296	-0.952	0.093	0.409	-0.908	0.000	-0.084	0.003	0.103	-0.089	-0.063	0.071	0.077	0.134	0.102
0.228	0.330	-0.905	0.098	0.411	-0.906	0.092	-0.249	0.059	0.107	-0.056	-0.017	0.066	0.043	0.091	0.104
0.186	0.373	-0.940	0.099	0.413	-0.905	0.127	-0.082	0.032	0.063	-0.016	-0.054	0.112	0.001	0.130	0.105
0.267	0.439	-0.905	0.100	0.416	-0.904	0.150	-0.003	-0.029	0.142	0.046	-0.019	0.034	0.064	0.099	0.100
0.217	0.439	-0.901	0.100	0.416	-0.904	0.020	0.013	-0.039	0.092	0.045	-0.015	0.087	0.064	0.099	0.098
0.217	0.408	-0.912	0.098	0.418	-0.903	0.086	0.153	-0.050	0.093	0.013	-0.027	0.090	0.032	0.115	0.091
0.209	0.396	-0.920	0.096	0.418	-0.903	0.045	0.150	0.011	0.088	0.000	-0.034	0.100	0.020	0.127	0.062
0.143	0.357	-0.952	0.096	0.420	-0.902	0.090	-0.041	0.047	0.022	-0.040	-0.066	0.169	0.018	0.163	0.048
0.093	0.357	-0.944	0.096	0.422	-0.902	0.125	0.049	-0.007	-0.028	-0.043	-0.059	0.221	0.018	0.159	0.022
0.128	0.412	-0.928	0.098	0.422	-0.901	0.010	-0.132	0.014	0.004	0.011	-0.043	0.190	0.036	0.147	-0.003
0.090	0.400	-0.877	0.098	0.423	-0.901	0.043	-0.009	-0.029	-0.036	-0.001	0.008	0.232	0.024	0.100	-0.018
0.082	0.400	-0.909	0.101	0.422	-0.901	-0.008	-0.130	-0.013	-0.046	-0.001	-0.023	0.243	0.024	0.135	-0.021
0.082	0.400	-0.909	0.100	0.420	-0.902	-0.099	0.069	-0.052	-0.045	0.001	-0.022	0.247	0.024	0.139	-0.033
0.105	0.381	-0.893	0.098	0.417	-0.904	-0.181	0.085	-0.006	-0.021	-0.015	-0.005	0.227	0.004	0.127	0.000
0.070	0.396	-0.920	0.100	0.413	-0.905	-0.229	-0.091	0.035	-0.057	0.005	-0.031	0.265	0.020	0.158	0.000
0.109	0.385	-0.885	0.103	0.410	-0.906	-0.133	-0.136	-0.047	-0.022	-0.004	0.005	0.229	0.009	0.127	0.000
Avg ODBA	1.288
Vec ODBA	0.865
Avg ELBA	0.634
Avg EPBA	0.203
Speed	ODBA	VeDBA	ELBA	EPBA	StrkSpGn	StrSpGn_L	ISI
4.900	1.288	0.865	0.634	0.203	0.566	0.558	8.195
MeanPeak	0.057710
MeanLong	0.056980
MeanISI	8.195000
