# Supplementary material for: Averaged Propulsive Body Acceleration (APBA) Can Be Calculated from Biologging Tags That Incorporate Gyroscopes and Accelerometers to Estimate Swimming Speed, Hydrodynamic Drag and Energy Expenditure for Steller Sea Lions
Source: PLoS One. 2016 Jun 10;11(6):e0157326. doi: 10.1371/journal.pone.0157326 (PMC4902303; doi:10.1371/journal.pone.0157326)
Supplement: S2 Data — Each file contains a 50Hz time series. Provided are calibrated accelerometer and gyro measurements, together with the estimated gravity vector, and the estimated dynamic accelerations by the different methods. The small files with the suffix.txt are configuration files used in C++ processing. (ZIP) [file pone.0157326.s002.zip › BoniNov_18/boni6_1376_4.csv]

rawAx	rawAy	rawAz	gravX	gravY	gravZ	gyrX	gyrY	gyrZ	estAx	estAy	estAz	odbX	odbY	odbZ	spk
0.213	0.041	-1.098	-0.020	0.254	-0.967	0.194	-0.735	-0.033	0.119	-0.198	-0.161	0.085	0.238	0.132	0.282
0.205	0.072	-1.062	-0.001	0.257	-0.967	0.174	-1.039	0.190	0.092	-0.169	-0.125	0.077	0.206	0.097	0.217
0.393	0.118	-0.987	0.008	0.261	-0.965	0.234	-0.475	0.214	0.272	-0.127	-0.052	0.265	0.158	0.022	0.196
0.324	0.168	-1.007	0.021	0.266	-0.964	0.273	-0.630	0.151	0.190	-0.082	-0.073	0.196	0.107	0.042	0.195
0.393	0.245	-0.893	0.025	0.270	-0.963	0.226	-0.188	0.090	0.255	-0.008	0.040	0.265	0.028	0.072	0.201
0.309	0.276	-0.956	0.031	0.276	-0.961	0.326	-0.324	0.135	0.165	0.016	-0.025	0.180	0.003	0.009	0.157
0.355	0.327	-0.818	0.031	0.285	-0.958	0.445	0.050	0.032	0.211	0.058	0.111	0.226	0.054	0.147	0.136
0.240	0.242	-0.818	0.034	0.297	-0.954	0.611	-0.126	0.019	0.093	-0.039	0.107	0.110	0.030	0.146	0.105
0.240	0.234	-0.916	0.024	0.306	-0.952	0.479	0.547	-0.006	0.103	-0.056	0.006	0.110	0.036	0.047	0.062
0.178	0.292	-0.972	0.013	0.315	-0.949	0.489	0.637	-0.071	0.053	-0.007	-0.051	0.048	0.022	0.008	0.021
0.009	0.226	-1.058	0.005	0.322	-0.947	0.373	0.475	-0.128	-0.108	-0.079	-0.140	0.121	0.042	0.095	-0.026
0.009	0.354	-1.039	-0.002	0.330	-0.944	0.447	0.446	-0.146	-0.100	0.040	-0.123	0.121	0.086	0.076	-0.066
-0.126	0.276	-1.007	-0.004	0.334	-0.943	0.211	0.137	-0.143	-0.233	-0.041	-0.093	0.256	0.009	0.045	-0.085
-0.037	0.234	-0.983	-0.003	0.336	-0.942	0.153	-0.044	-0.155	-0.146	-0.086	-0.070	0.168	0.032	0.022	-0.098
0.043	0.238	-1.023	-0.000	0.340	-0.941	0.181	-0.076	-0.143	-0.067	-0.085	-0.110	0.087	0.027	0.062	-0.095
-0.057	0.307	-1.031	0.007	0.342	-0.940	0.134	-0.353	-0.132	-0.175	-0.018	-0.119	0.188	0.044	0.071	-0.073
0.051	0.327	-0.999	0.011	0.346	-0.938	0.232	-0.173	-0.129	-0.071	-0.003	-0.089	0.080	0.064	0.040	-0.072
0.001	0.350	-1.046	0.017	0.348	-0.937	0.100	-0.274	-0.087	-0.127	0.019	-0.137	0.130	0.088	0.088	-0.082
-0.018	0.342	-1.011	0.025	0.350	-0.936	0.131	-0.424	-0.019	-0.153	0.009	-0.102	0.149	0.081	0.053	-0.064
0.032	0.346	-0.991	0.033	0.356	-0.934	0.329	-0.385	-0.124	-0.111	0.007	-0.085	0.099	0.086	0.034	-0.073
0.063	0.412	-1.054	0.041	0.361	-0.932	0.246	-0.373	-0.082	-0.088	0.069	-0.150	0.068	0.152	0.098	-0.063
0.013	0.435	-1.039	0.045	0.362	-0.931	0.084	-0.175	-0.118	-0.141	0.090	-0.135	0.117	0.176	0.083	-0.046
0.101	0.435	-1.003	0.051	0.363	-0.930	0.030	-0.254	-0.149	-0.058	0.090	-0.100	0.029	0.176	0.048	-0.036
0.105	0.392	-1.003	0.054	0.364	-0.930	0.069	-0.104	-0.171	-0.058	0.046	-0.101	0.025	0.134	0.049	-0.046
0.105	0.392	-1.003	0.061	0.365	-0.929	0.057	-0.299	-0.117	-0.064	0.045	-0.101	0.024	0.134	0.049	-0.041
0.028	0.334	-1.062	0.066	0.365	-0.929	0.005	-0.297	-0.056	-0.147	-0.012	-0.161	0.100	0.076	0.108	-0.050
0.070	0.346	-1.039	0.076	0.366	-0.928	0.079	-0.522	-0.009	-0.114	-0.002	-0.138	0.057	0.087	0.085	-0.056
0.090	0.319	-0.979	0.083	0.367	-0.926	0.099	-0.345	-0.022	-0.102	-0.030	-0.080	0.037	0.060	0.026	-0.067
0.113	0.288	-0.983	0.087	0.370	-0.925	0.127	-0.210	0.002	-0.083	-0.063	-0.085	0.013	0.029	0.030	-0.066
0.078	0.257	-0.995	0.092	0.368	-0.925	-0.067	-0.315	0.013	-0.123	-0.093	-0.097	0.048	0.002	0.042	-0.064
0.086	0.284	-0.999	0.097	0.367	-0.925	-0.049	-0.229	-0.008	-0.120	-0.064	-0.100	0.040	0.026	0.046	-0.064
0.117	0.311	-0.991	0.095	0.362	-0.927	-0.233	0.103	0.004	-0.087	-0.032	-0.090	0.008	0.054	0.039	-0.051
0.093	0.330	-1.019	0.098	0.358	-0.929	-0.232	-0.214	0.109	-0.113	-0.009	-0.116	0.030	0.074	0.066	-0.052
0.197	0.292	-0.975	0.095	0.353	-0.931	-0.275	0.113	0.097	-0.007	-0.042	-0.070	0.074	0.037	0.024	-0.047
0.082	0.288	-0.983	0.092	0.349	-0.933	-0.231	0.162	0.097	-0.119	-0.041	-0.076	0.040	0.034	0.032	-0.046
0.120	0.315	-0.972	0.089	0.344	-0.935	-0.241	0.096	0.068	-0.078	-0.009	-0.062	0.000	0.062	0.020	-0.057
0.109	0.327	-1.007	0.088	0.340	-0.936	-0.211	0.066	-0.002	-0.088	0.006	-0.096	0.011	0.074	0.056	-0.063
0.040	0.300	-1.003	0.093	0.336	-0.937	-0.193	-0.260	-0.020	-0.163	-0.017	-0.091	0.079	0.048	0.052	-0.059
0.159	0.292	-1.003	0.095	0.332	-0.938	-0.212	-0.087	-0.023	-0.045	-0.020	-0.089	0.041	0.040	0.052	-0.051
0.120	0.307	-0.968	0.102	0.330	-0.939	-0.118	-0.367	0.015	-0.091	-0.002	-0.054	0.003	0.056	0.016	-0.046
0.186	0.307	-0.956	0.099	0.327	-0.940	-0.134	0.199	-0.087	-0.022	0.000	-0.040	0.070	0.057	0.004	-0.020
0.140	0.323	-1.046	0.107	0.326	-0.939	-0.064	-0.445	0.012	-0.077	0.017	-0.131	0.025	0.073	0.095	-0.030
0.193	0.369	-1.015	0.107	0.321	-0.941	-0.236	0.030	-0.007	-0.022	0.068	-0.098	0.080	0.121	0.063	-0.019
0.120	0.307	-0.983	0.104	0.317	-0.943	-0.190	0.170	-0.040	-0.092	0.010	-0.064	0.008	0.060	0.031	-0.045
0.186	0.261	-0.968	0.107	0.312	-0.944	-0.270	-0.127	-0.000	-0.029	-0.031	-0.047	0.075	0.014	0.014	-0.049
0.047	0.226	-0.983	0.110	0.308	-0.945	-0.228	-0.176	-0.062	-0.171	-0.061	-0.061	0.063	0.020	0.029	-0.065
0.163	0.180	-0.948	0.113	0.304	-0.946	-0.150	-0.106	-0.085	-0.058	-0.103	-0.025	0.053	0.065	0.007	-0.053
0.136	0.203	-0.964	0.114	0.302	-0.947	-0.105	-0.026	-0.064	-0.086	-0.078	-0.040	0.027	0.041	0.008	-0.068
0.197	0.226	-0.972	0.115	0.298	-0.947	-0.153	-0.027	-0.074	-0.026	-0.051	-0.046	0.090	0.017	0.016	-0.045
0.143	0.238	-0.901	0.118	0.295	-0.948	-0.153	-0.128	-0.049	-0.082	-0.036	0.025	0.039	0.006	0.055	-0.048
0.170	0.249	-1.007	0.117	0.290	-0.950	-0.288	0.068	-0.045	-0.054	-0.019	-0.079	0.067	0.006	0.051	-0.045
0.151	0.203	-0.964	0.118	0.284	-0.952	-0.278	-0.044	-0.020	-0.074	-0.060	-0.034	0.049	0.041	0.008	-0.053
0.170	0.214	-0.932	0.123	0.279	-0.952	-0.254	-0.225	-0.027	-0.059	-0.043	-0.001	0.069	0.030	0.024	-0.049
0.170	0.168	-0.940	0.118	0.274	-0.954	-0.231	0.291	-0.054	-0.054	-0.085	-0.007	0.070	0.077	0.016	-0.047
0.170	0.114	-0.901	0.119	0.270	-0.956	-0.193	-0.042	0.012	-0.055	-0.135	0.034	0.070	0.132	0.056	-0.050
0.197	0.187	-0.956	0.116	0.266	-0.957	-0.207	0.162	0.027	-0.025	-0.057	-0.020	0.097	0.059	0.001	-0.054
0.136	0.180	-0.948	0.112	0.264	-0.958	-0.101	0.222	-0.026	-0.082	-0.063	-0.011	0.035	0.067	0.010	-0.050
0.136	0.153	-0.948	0.115	0.264	-0.958	0.007	-0.208	0.011	-0.086	-0.090	-0.011	0.033	0.095	0.011	-0.044
0.205	0.095	-0.893	0.113	0.266	-0.957	0.135	0.172	-0.005	-0.013	-0.150	0.044	0.101	0.154	0.068	-0.046
0.167	0.129	-0.987	0.112	0.267	-0.957	0.061	0.021	0.063	-0.051	-0.116	-0.051	0.061	0.120	0.026	-0.040
0.178	0.218	-0.964	0.108	0.267	-0.958	0.026	0.209	0.047	-0.036	-0.028	-0.027	0.072	0.030	0.001	-0.033
0.159	0.280	-0.956	0.105	0.270	-0.957	0.176	0.175	-0.042	-0.052	0.031	-0.019	0.051	0.032	0.007	-0.033
0.155	0.296	-0.964	0.104	0.274	-0.956	0.213	0.073	-0.091	-0.055	0.042	-0.028	0.047	0.049	0.000	-0.044
0.167	0.280	-0.956	0.102	0.278	-0.955	0.225	0.176	-0.113	-0.040	0.023	-0.021	0.057	0.033	0.009	-0.055
0.105	0.242	-0.956	0.102	0.281	-0.954	0.131	-0.002	-0.054	-0.102	-0.018	-0.022	0.006	0.006	0.010	-0.068
0.113	0.242	-0.960	0.100	0.281	-0.954	0.062	0.148	-0.148	-0.092	-0.019	-0.026	0.000	0.006	0.006	-0.067
0.078	0.265	-0.975	0.104	0.282	-0.954	0.014	-0.187	-0.055	-0.131	0.004	-0.042	0.036	0.017	0.010	-0.073
0.143	0.214	-1.003	0.103	0.281	-0.954	-0.000	0.078	-0.073	-0.064	-0.046	-0.070	0.029	0.033	0.037	-0.077
0.124	0.199	-0.987	0.103	0.281	-0.954	0.037	0.052	-0.094	-0.083	-0.061	-0.054	0.009	0.049	0.021	-0.065
0.067	0.234	-1.007	0.107	0.280	-0.954	-0.063	-0.243	-0.069	-0.145	-0.025	-0.074	0.050	0.015	0.040	-0.050
0.193	0.218	-0.928	0.106	0.280	-0.954	0.055	0.139	-0.192	-0.017	-0.040	0.005	0.077	0.031	0.038	-0.054
0.167	0.245	-0.956	0.106	0.280	-0.954	0.002	0.050	-0.148	-0.043	-0.013	-0.023	0.050	0.004	0.011	-0.052
0.140	0.242	-0.983	0.110	0.279	-0.954	-0.016	-0.146	-0.191	-0.074	-0.015	-0.050	0.024	0.009	0.016	-0.041
0.128	0.272	-1.015	0.110	0.279	-0.954	-0.004	0.049	-0.144	-0.085	0.016	-0.082	0.013	0.022	0.048	-0.050
0.151	0.211	-0.944	0.112	0.278	-0.954	-0.011	-0.071	-0.143	-0.064	-0.045	-0.011	0.036	0.040	0.023	-0.059
0.140	0.226	-0.964	0.111	0.278	-0.954	0.054	0.144	-0.214	-0.074	-0.030	-0.031	0.024	0.025	0.004	-0.060
0.124	0.245	-0.948	0.113	0.277	-0.954	-0.034	-0.038	-0.199	-0.091	-0.009	-0.015	0.009	0.006	0.020	-0.062
0.163	0.245	-0.905	0.113	0.278	-0.954	0.063	0.081	-0.269	-0.052	-0.010	0.029	0.047	0.006	0.063	-0.057
0.163	0.245	-0.905	0.114	0.278	-0.954	0.047	-0.001	-0.188	-0.053	-0.010	0.028	0.047	0.007	0.063	-0.055
0.186	0.187	-0.928	0.117	0.280	-0.953	0.125	-0.104	-0.187	-0.033	-0.070	0.004	0.070	0.065	0.039	-0.046
0.147	0.222	-0.972	0.116	0.282	-0.952	0.118	0.108	-0.175	-0.070	-0.037	-0.040	0.032	0.031	0.004	-0.043
0.155	0.211	-1.007	0.118	0.283	-0.952	0.095	-0.082	-0.082	-0.064	-0.050	-0.076	0.039	0.043	0.040	-0.042
0.167	0.234	-0.952	0.119	0.285	-0.951	0.128	-0.003	-0.080	-0.053	-0.029	-0.021	0.050	0.021	0.015	-0.039
0.155	0.214	-0.972	0.124	0.288	-0.950	0.169	-0.235	-0.074	-0.070	-0.051	-0.042	0.039	0.042	0.005	-0.031
0.201	0.234	-0.944	0.125	0.290	-0.949	0.150	0.006	-0.081	-0.024	-0.035	-0.016	0.085	0.023	0.021	-0.035
0.205	0.238	-0.932	0.121	0.292	-0.949	0.096	0.193	-0.042	-0.017	-0.032	-0.004	0.089	0.020	0.032	-0.028
0.151	0.238	-0.975	0.122	0.294	-0.948	0.147	-0.046	-0.004	-0.072	-0.035	-0.048	0.036	0.021	0.012	-0.023
0.205	0.234	-0.948	0.119	0.296	-0.948	0.101	0.214	-0.000	-0.014	-0.041	-0.020	0.089	0.027	0.015	-0.033
0.170	0.261	-0.972	0.118	0.298	-0.947	0.129	0.076	-0.056	-0.048	-0.016	-0.044	0.052	0.000	0.009	-0.037
0.124	0.249	-0.995	0.118	0.300	-0.946	0.130	-0.011	-0.075	-0.094	-0.029	-0.068	0.004	0.013	0.032	-0.039
0.163	0.257	-0.972	0.120	0.301	-0.946	0.058	-0.058	-0.030	-0.057	-0.022	-0.045	0.042	0.005	0.008	-0.044
0.163	0.238	-0.916	0.121	0.303	-0.945	0.083	-0.022	-0.052	-0.058	-0.043	0.010	0.041	0.025	0.048	-0.049
0.182	0.222	-0.940	0.119	0.303	-0.945	0.064	0.104	-0.065	-0.038	-0.059	-0.013	0.059	0.041	0.024	-0.046
0.159	0.199	-0.936	0.122	0.305	-0.945	0.075	-0.132	-0.011	-0.063	-0.083	-0.009	0.036	0.065	0.027	-0.052
0.167	0.249	-0.928	0.120	0.306	-0.944	0.089	0.112	-0.037	-0.054	-0.035	-0.001	0.043	0.015	0.035	-0.049
0.147	0.222	-0.924	0.121	0.308	-0.944	0.092	-0.018	0.011	-0.073	-0.063	0.002	0.026	0.042	0.037	-0.054
0.163	0.211	-0.960	0.119	0.310	-0.943	0.145	0.063	0.047	-0.057	-0.078	-0.034	0.043	0.053	0.001	-0.054
0.159	0.234	-0.924	0.119	0.313	-0.942	0.167	-0.002	0.027	-0.060	-0.057	0.001	0.041	0.030	0.035	-0.056
0.143	0.245	-0.960	0.118	0.316	-0.941	0.169	0.071	-0.006	-0.075	-0.049	-0.035	0.028	0.020	0.001	-0.054
0.140	0.269	-0.975	0.120	0.319	-0.940	0.180	-0.089	0.012	-0.080	-0.029	-0.052	0.026	0.002	0.018	-0.054
0.143	0.249	-0.960	0.121	0.321	-0.939	0.110	-0.106	0.061	-0.078	-0.051	-0.037	0.030	0.019	0.003	-0.048
0.163	0.234	-0.964	0.120	0.323	-0.939	0.108	0.081	0.052	-0.057	-0.068	-0.041	0.049	0.036	0.007	-0.046
0.182	0.234	-0.948	0.123	0.326	-0.937	0.129	-0.223	0.129	-0.042	-0.071	-0.026	0.070	0.038	0.008	-0.040
0.163	0.242	-0.956	0.122	0.329	-0.936	0.157	-0.014	0.159	-0.060	-0.067	-0.035	0.052	0.031	0.000	-0.030
0.205	0.280	-0.901	0.125	0.333	-0.935	0.223	-0.163	0.157	-0.020	-0.032	0.019	0.096	0.007	0.056	-0.025
0.205	0.265	-0.944	0.126	0.337	-0.933	0.218	-0.103	0.091	-0.022	-0.052	-0.026	0.097	0.009	0.012	-0.023
0.205	0.265	-0.944	0.128	0.340	-0.932	0.152	-0.127	0.112	-0.024	-0.055	-0.027	0.098	0.008	0.013	-0.018
0.205	0.242	-0.916	0.130	0.342	-0.931	0.075	-0.164	0.155	-0.026	-0.079	-0.000	0.099	0.032	0.041	-0.016
0.217	0.280	-0.897	0.129	0.343	-0.931	0.042	0.060	0.133	-0.012	-0.041	0.020	0.111	0.006	0.061	-0.012
0.213	0.284	-0.920	0.129	0.343	-0.931	0.000	-0.031	0.126	-0.016	-0.038	-0.004	0.107	0.010	0.037	-0.021
0.232	0.307	-0.928	0.125	0.342	-0.931	-0.064	0.159	0.110	0.007	-0.013	-0.010	0.126	0.033	0.029	-0.023
0.155	0.296	-0.924	0.123	0.341	-0.932	-0.069	0.046	0.146	-0.068	-0.024	-0.006	0.048	0.021	0.032	-0.026
0.197	0.269	-0.893	0.121	0.340	-0.932	-0.040	0.082	0.112	-0.024	-0.050	0.027	0.090	0.006	0.064	-0.031
0.201	0.261	-0.861	0.116	0.340	-0.933	-0.031	0.250	0.104	-0.015	-0.057	0.059	0.092	0.014	0.095	-0.035
0.197	0.280	-0.849	0.113	0.339	-0.934	-0.063	0.170	0.085	-0.015	-0.037	0.072	0.088	0.005	0.106	-0.035
0.209	0.249	-0.877	0.106	0.337	-0.935	-0.078	0.346	0.079	0.003	-0.066	0.046	0.098	0.026	0.078	-0.036
0.147	0.284	-0.905	0.103	0.334	-0.937	-0.159	0.182	0.057	-0.055	-0.028	0.020	0.036	0.009	0.051	-0.042
0.178	0.265	-0.857	0.096	0.330	-0.939	-0.206	0.330	0.070	-0.018	-0.044	0.069	0.066	0.010	0.097	-0.053
0.140	0.288	-0.885	0.090	0.326	-0.941	-0.234	0.291	0.114	-0.050	-0.016	0.044	0.027	0.013	0.070	-0.060
0.101	0.269	-0.877	0.084	0.324	-0.942	-0.130	0.291	0.117	-0.082	-0.033	0.053	0.012	0.005	0.077	-0.069
0.155	0.276	-0.849	0.077	0.322	-0.944	-0.109	0.328	0.108	-0.021	-0.024	0.082	0.041	0.003	0.104	-0.075
0.070	0.269	-0.881	0.069	0.318	-0.946	-0.199	0.425	0.104	-0.097	-0.028	0.052	0.045	0.004	0.072	-0.077
0.117	0.226	-0.838	0.058	0.315	-0.947	-0.166	0.554	0.082	-0.040	-0.067	0.098	0.001	0.046	0.115	-0.084
0.093	0.253	-0.873	0.049	0.312	-0.949	-0.149	0.456	0.091	-0.054	-0.037	0.064	0.022	0.018	0.079	-0.090
0.024	0.265	-0.881	0.045	0.309	-0.950	-0.175	0.169	0.120	-0.119	-0.022	0.057	0.092	0.006	0.071	-0.085
0.070	0.242	-0.881	0.033	0.305	-0.952	-0.184	0.573	0.077	-0.061	-0.042	0.059	0.046	0.029	0.070	-0.086
0.067	0.261	-0.865	0.027	0.302	-0.953	-0.175	0.308	0.108	-0.058	-0.019	0.076	0.050	0.009	0.086	-0.095
0.067	0.238	-0.853	0.018	0.299	-0.954	-0.165	0.454	0.093	-0.049	-0.040	0.090	0.051	0.032	0.098	-0.074
0.013	0.207	-0.869	0.013	0.297	-0.955	-0.098	0.211	0.134	-0.098	-0.069	0.075	0.105	0.063	0.082	-0.068
0.109	0.214	-0.853	0.004	0.295	-0.955	-0.080	0.442	0.116	0.006	-0.059	0.091	0.009	0.055	0.097	-0.070
0.074	0.211	-0.861	-0.004	0.294	-0.956	-0.069	0.416	0.121	-0.020	-0.062	0.084	0.044	0.059	0.089	-0.073
0.013	0.176	-0.889	-0.009	0.292	-0.956	-0.057	0.209	0.173	-0.076	-0.095	0.056	0.106	0.094	0.061	-0.064
0.001	0.218	-0.889	-0.018	0.290	-0.957	-0.089	0.404	0.150	-0.079	-0.051	0.057	0.118	0.051	0.061	-0.072
0.009	0.218	-0.924	-0.020	0.288	-0.957	-0.127	0.088	0.167	-0.069	-0.048	0.022	0.111	0.051	0.025	-0.079
0.009	0.218	-0.924	-0.029	0.285	-0.958	-0.114	0.459	0.101	-0.059	-0.046	0.023	0.111	0.051	0.025	-0.078
-0.022	0.160	-0.932	-0.036	0.283	-0.959	-0.117	0.293	0.110	-0.084	-0.101	0.016	0.142	0.109	0.017	-0.078
-0.033	0.195	-0.932	-0.044	0.281	-0.959	-0.096	0.389	0.132	-0.087	-0.064	0.016	0.154	0.073	0.017	-0.079
-0.033	0.199	-0.905	-0.051	0.280	-0.959	-0.033	0.348	0.106	-0.080	-0.059	0.043	0.155	0.069	0.044	-0.082
-0.033	0.195	-0.924	-0.057	0.280	-0.958	0.039	0.267	0.078	-0.074	-0.064	0.023	0.155	0.073	0.024	-0.085
-0.053	0.172	-0.948	-0.064	0.279	-0.958	-0.017	0.357	0.079	-0.086	-0.086	-0.001	0.174	0.096	0.000	-0.080
-0.080	0.168	-0.952	-0.068	0.278	-0.958	-0.055	0.210	0.053	-0.108	-0.088	-0.004	0.201	0.099	0.004	-0.079
-0.049	0.168	-0.964	-0.073	0.277	-0.958	-0.057	0.290	-0.042	-0.072	-0.087	-0.016	0.171	0.099	0.017	-0.070
-0.087	0.122	-1.003	-0.079	0.274	-0.958	-0.113	0.298	-0.033	-0.105	-0.130	-0.055	0.210	0.145	0.057	-0.057
-0.064	0.133	-1.058	-0.085	0.272	-0.959	-0.106	0.310	-0.055	-0.077	-0.116	-0.110	0.187	0.133	0.112	-0.035
-0.064	0.145	-1.094	-0.092	0.271	-0.958	-0.006	0.380	0.031	-0.069	-0.104	-0.146	0.188	0.121	0.148	-0.006
-0.041	0.099	-1.090	-0.099	0.274	-0.957	0.200	0.360	0.165	-0.038	-0.153	-0.144	0.166	0.168	0.145	0.005
0.028	0.087	-1.062	-0.113	0.282	-0.953	0.471	0.652	0.324	0.045	-0.173	-0.120	0.097	0.180	0.117	-0.022
-0.080	0.099	-1.015	-0.123	0.294	-0.948	0.711	0.390	0.473	-0.053	-0.173	-0.077	0.205	0.168	0.070	-0.070
-0.222	0.168	-0.948	-0.131	0.306	-0.943	0.755	0.250	0.471	-0.187	-0.116	-0.015	0.348	0.099	0.003	-0.110
-0.322	0.234	-0.952	-0.133	0.317	-0.939	0.683	-0.129	0.607	-0.285	-0.061	-0.023	0.448	0.033	0.007	-0.134
-0.249	0.292	-0.940	-0.134	0.327	-0.935	0.612	-0.149	0.564	-0.211	-0.013	-0.015	0.375	0.025	0.004	-0.127
-0.087	0.354	-0.936	-0.137	0.335	-0.932	0.481	0.038	0.400	-0.046	0.041	-0.014	0.214	0.087	0.007	-0.076
-0.037	0.408	-0.940	-0.138	0.340	-0.930	0.293	-0.064	0.251	0.005	0.090	-0.019	0.164	0.142	0.003	0.010
0.032	0.450	-0.979	-0.137	0.340	-0.931	-0.011	-0.062	0.119	0.074	0.133	-0.058	0.095	0.184	0.036	0.084
0.124	0.427	-1.019	-0.130	0.338	-0.932	-0.116	-0.328	0.066	0.160	0.112	-0.096	0.003	0.161	0.076	0.149
0.124	0.392	-1.054	-0.118	0.335	-0.935	-0.157	-0.629	0.019	0.147	0.080	-0.129	0.003	0.126	0.112	0.225
0.240	0.415	-1.113	-0.104	0.333	-0.937	-0.118	-0.682	-0.025	0.249	0.106	-0.186	0.112	0.149	0.171	0.286
0.355	0.477	-1.129	-0.088	0.332	-0.939	-0.077	-0.719	-0.096	0.349	0.169	-0.199	0.228	0.211	0.187	0.335
0.378	0.408	-1.117	-0.075	0.330	-0.941	-0.127	-0.568	-0.224	0.358	0.101	-0.185	0.251	0.141	0.175	0.370
0.428	0.284	-1.125	-0.061	0.327	-0.943	-0.155	-0.539	-0.256	0.395	-0.020	-0.191	0.301	0.017	0.183	0.357
0.359	0.218	-1.125	-0.046	0.324	-0.945	-0.152	-0.645	-0.269	0.311	-0.082	-0.189	0.232	0.048	0.184	0.325
0.259	0.126	-1.070	-0.034	0.323	-0.946	-0.010	-0.560	-0.199	0.198	-0.174	-0.133	0.132	0.140	0.129	0.301
0.282	0.203	-1.039	-0.021	0.325	-0.946	0.092	-0.555	-0.117	0.209	-0.098	-0.101	0.155	0.062	0.098	0.255
0.340	0.284	-1.046	-0.013	0.329	-0.944	0.266	-0.348	-0.098	0.259	-0.022	-0.110	0.213	0.020	0.106	0.236
0.278	0.261	-1.023	0.002	0.335	-0.942	0.317	-0.771	-0.015	0.182	-0.051	-0.088	0.152	0.003	0.083	0.226
0.374	0.315	-0.932	0.006	0.342	-0.940	0.346	-0.100	-0.114	0.274	-0.003	0.000	0.248	0.052	0.008	0.196
0.297	0.315	-0.928	0.006	0.349	-0.937	0.394	0.111	-0.181	0.197	-0.011	0.001	0.171	0.053	0.011	0.157
0.170	0.311	-0.964	0.007	0.356	-0.935	0.381	0.072	-0.200	0.070	-0.022	-0.037	0.044	0.049	0.025	0.140
0.163	0.330	-0.979	0.006	0.362	-0.932	0.357	0.107	-0.121	0.063	-0.009	-0.055	0.037	0.069	0.040	0.093
0.217	0.338	-0.924	0.001	0.370	-0.929	0.438	0.415	-0.215	0.122	-0.009	-0.003	0.091	0.077	0.014	0.055
0.124	0.392	-0.869	-0.004	0.379	-0.926	0.435	0.384	-0.239	0.035	0.037	0.049	0.001	0.132	0.069	0.021
0.070	0.307	-0.936	-0.007	0.389	-0.921	0.573	0.273	-0.264	-0.016	-0.058	-0.023	0.054	0.048	0.002	-0.016
-0.049	0.350	-0.999	-0.005	0.396	-0.918	0.382	-0.017	-0.214	-0.137	-0.023	-0.089	0.173	0.091	0.061	-0.047
-0.026	0.292	-0.909	-0.002	0.403	-0.915	0.383	-0.117	-0.152	-0.116	-0.087	-0.001	0.149	0.034	0.029	-0.069
0.036	0.303	-0.940	0.002	0.407	-0.914	0.242	-0.150	-0.192	-0.059	-0.080	-0.034	0.087	0.047	0.002	-0.080
-0.014	0.361	-0.928	0.004	0.410	-0.912	0.206	0.001	-0.221	-0.111	-0.025	-0.024	0.137	0.105	0.009	-0.075
0.028	0.327	-0.916	0.008	0.412	-0.911	0.110	-0.166	-0.118	-0.072	-0.062	-0.013	0.094	0.072	0.021	-0.080
0.020	0.319	-0.901	0.002	0.414	-0.910	0.143	0.440	-0.219	-0.074	-0.071	0.002	0.101	0.065	0.037	-0.099
-0.030	0.265	-0.865	0.010	0.418	-0.908	0.210	-0.405	-0.067	-0.131	-0.129	0.036	0.150	0.011	0.073	-0.092
-0.041	0.226	-0.873	0.006	0.418	-0.908	0.046	0.209	-0.025	-0.139	-0.167	0.028	0.161	0.027	0.065	-0.097
0.043	0.311	-0.877	0.007	0.420	-0.907	0.117	-0.029	-0.033	-0.055	-0.084	0.023	0.076	0.059	0.061	-0.104
0.009	0.334	-0.889	0.012	0.422	-0.906	0.117	-0.272	-0.002	-0.094	-0.063	0.010	0.110	0.083	0.050	-0.092
-0.018	0.388	-0.936	0.015	0.423	-0.906	0.061	-0.140	-0.075	-0.124	-0.009	-0.038	0.136	0.138	0.003	-0.082
0.020	0.396	-0.924	0.017	0.423	-0.906	-0.011	-0.089	-0.084	-0.087	-0.001	-0.026	0.097	0.147	0.015	-0.086
0.009	0.404	-0.905	0.020	0.422	-0.906	-0.052	-0.097	-0.124	-0.101	0.008	-0.006	0.107	0.156	0.036	-0.077
0.013	0.338	-0.952	0.023	0.420	-0.907	-0.055	-0.084	-0.154	-0.100	-0.057	-0.052	0.102	0.091	0.011	-0.064
0.051	0.365	-0.936	0.028	0.417	-0.908	-0.159	-0.190	-0.127	-0.065	-0.026	-0.035	0.064	0.120	0.005	-0.057
0.070	0.311	-0.940	0.031	0.415	-0.909	-0.115	-0.097	-0.153	-0.049	-0.078	-0.038	0.044	0.067	0.002	-0.040
0.070	0.311	-0.940	0.036	0.413	-0.910	-0.102	-0.229	-0.119	-0.054	-0.075	-0.037	0.044	0.068	0.002	-0.032
0.113	0.338	-0.912	0.038	0.411	-0.911	-0.073	-0.037	-0.164	-0.014	-0.047	-0.009	0.000	0.096	0.030	-0.032
0.078	0.365	-0.956	0.043	0.409	-0.911	-0.083	-0.197	-0.155	-0.053	-0.018	-0.052	0.033	0.124	0.013	-0.030
0.070	0.350	-0.944	0.049	0.408	-0.912	-0.062	-0.276	-0.078	-0.066	-0.032	-0.039	0.039	0.109	0.001	-0.030
0.113	0.373	-0.909	0.050	0.407	-0.912	-0.048	0.003	-0.133	-0.025	-0.007	-0.003	0.005	0.133	0.035	-0.039
0.093	0.377	-0.928	0.054	0.406	-0.912	-0.022	-0.174	-0.098	-0.048	-0.003	-0.023	0.014	0.138	0.015	-0.040
0.074	0.334	-0.936	0.058	0.406	-0.912	0.003	-0.159	-0.091	-0.071	-0.045	-0.031	0.033	0.097	0.007	-0.039
0.093	0.327	-0.948	0.060	0.405	-0.912	-0.028	-0.098	-0.092	-0.054	-0.052	-0.042	0.013	0.091	0.004	-0.051
0.090	0.300	-0.940	0.065	0.404	-0.912	-0.017	-0.161	-0.125	-0.062	-0.078	-0.034	0.017	0.065	0.005	-0.047
0.059	0.330	-0.936	0.071	0.402	-0.913	-0.088	-0.321	-0.051	-0.099	-0.045	-0.029	0.049	0.097	0.009	-0.045
0.132	0.373	-0.928	0.071	0.399	-0.914	-0.155	0.032	-0.079	-0.026	0.000	-0.020	0.023	0.141	0.018	-0.040
0.101	0.361	-0.948	0.075	0.398	-0.914	-0.071	-0.189	-0.087	-0.061	-0.009	-0.039	0.008	0.131	0.001	-0.034
0.147	0.369	-0.912	0.076	0.395	-0.916	-0.151	-0.012	-0.043	-0.016	0.001	-0.002	0.036	0.140	0.035	-0.031
0.132	0.388	-0.952	0.077	0.392	-0.917	-0.142	-0.045	-0.062	-0.033	0.024	-0.040	0.020	0.160	0.003	-0.029
0.070	0.423	-0.987	0.080	0.389	-0.918	-0.158	-0.125	-0.069	-0.097	0.062	-0.074	0.042	0.197	0.038	-0.035
0.147	0.408	-0.952	0.080	0.386	-0.919	-0.173	0.060	-0.127	-0.020	0.050	-0.037	0.034	0.183	0.002	-0.033
0.074	0.327	-0.956	0.082	0.383	-0.920	-0.151	-0.053	-0.104	-0.095	-0.028	-0.040	0.040	0.103	0.006	-0.059
0.170	0.269	-0.916	0.088	0.380	-0.921	-0.142	-0.292	0.004	-0.004	-0.083	0.000	0.056	0.047	0.034	-0.051
0.020	0.261	-0.916	0.090	0.377	-0.922	-0.126	-0.117	-0.011	-0.156	-0.088	0.002	0.095	0.041	0.035	-0.065
0.155	0.284	-0.912	0.092	0.376	-0.922	-0.039	-0.093	-0.009	-0.024	-0.064	0.006	0.040	0.066	0.039	-0.047
0.070	0.346	-0.991	0.097	0.374	-0.922	-0.105	-0.279	-0.022	-0.114	0.000	-0.072	0.046	0.129	0.040	-0.067
0.186	0.350	-0.972	0.099	0.373	-0.923	-0.067	-0.057	-0.083	-0.000	0.005	-0.052	0.069	0.134	0.020	-0.040
0.055	0.323	-0.987	0.106	0.371	-0.923	-0.070	-0.354	-0.082	-0.138	-0.020	-0.068	0.061	0.108	0.035	-0.047
0.174	0.323	-0.968	0.114	0.369	-0.923	-0.113	-0.422	-0.044	-0.027	-0.018	-0.048	0.058	0.110	0.015	-0.037
0.117	0.284	-0.972	0.112	0.366	-0.924	-0.121	0.113	-0.031	-0.083	-0.054	-0.050	0.001	0.072	0.019	-0.045
0.170	0.315	-0.932	0.119	0.364	-0.924	-0.124	-0.379	0.039	-0.036	-0.021	-0.011	0.056	0.104	0.022	-0.029
0.182	0.319	-0.916	0.118	0.361	-0.925	-0.118	0.107	-0.032	-0.023	-0.015	0.006	0.068	0.109	0.038	-0.034
0.159	0.303	-0.968	0.117	0.359	-0.926	-0.108	0.097	-0.085	-0.045	-0.028	-0.044	0.045	0.095	0.012	-0.025
0.159	0.303	-0.968	0.123	0.356	-0.926	-0.153	-0.324	-0.027	-0.051	-0.024	-0.043	0.046	0.096	0.012	-0.034
0.193	0.303	-0.932	0.123	0.352	-0.928	-0.157	0.021	-0.092	-0.017	-0.021	-0.007	0.081	0.097	0.025	-0.038
0.120	0.265	-0.956	0.126	0.349	-0.929	-0.170	-0.118	-0.096	-0.092	-0.056	-0.029	0.008	0.059	0.002	-0.042
0.155	0.253	-0.956	0.128	0.345	-0.930	-0.179	-0.054	-0.051	-0.059	-0.063	-0.028	0.043	0.049	0.002	-0.031
0.167	0.303	-0.940	0.133	0.342	-0.930	-0.163	-0.276	-0.007	-0.053	-0.010	-0.012	0.055	0.100	0.019	-0.046
0.243	0.319	-0.912	0.129	0.340	-0.932	-0.098	0.274	-0.087	0.028	0.008	0.017	0.131	0.117	0.046	-0.042
0.117	0.272	-0.960	0.133	0.339	-0.932	-0.058	-0.231	0.008	-0.103	-0.037	-0.031	0.005	0.071	0.001	-0.045
0.163	0.280	-0.928	0.137	0.337	-0.931	-0.057	-0.204	0.031	-0.060	-0.028	0.001	0.051	0.080	0.031	-0.053
0.163	0.253	-0.912	0.136	0.337	-0.932	0.004	0.032	-0.037	-0.060	-0.054	0.016	0.051	0.054	0.047	-0.069
0.128	0.253	-0.952	0.142	0.338	-0.931	0.031	-0.309	0.006	-0.100	-0.055	-0.024	0.016	0.055	0.008	-0.058
0.159	0.265	-0.940	0.144	0.337	-0.930	-0.020	-0.083	-0.036	-0.070	-0.042	-0.012	0.047	0.067	0.021	-0.059
0.182	0.288	-0.968	0.144	0.336	-0.931	-0.045	-0.013	-0.042	-0.048	-0.018	-0.040	0.070	0.090	0.006	-0.057
0.155	0.276	-0.960	0.146	0.335	-0.931	-0.052	-0.052	-0.004	-0.075	-0.029	-0.031	0.043	0.079	0.002	-0.047
0.163	0.292	-0.968	0.148	0.334	-0.931	-0.045	-0.153	0.063	-0.070	-0.013	-0.040	0.051	0.094	0.005	-0.033
0.182	0.303	-0.979	0.151	0.333	-0.931	-0.039	-0.196	0.039	-0.054	-0.000	-0.052	0.070	0.106	0.016	-0.038
0.247	0.261	-0.920	0.149	0.332	-0.931	-0.044	0.162	-0.028	0.014	-0.042	0.008	0.135	0.063	0.043	-0.026
0.167	0.292	-0.948	0.155	0.332	-0.931	-0.005	-0.310	-0.032	-0.072	-0.011	-0.020	0.053	0.094	0.016	-0.026
0.236	0.265	-0.952	0.155	0.330	-0.931	-0.046	0.047	-0.060	-0.003	-0.037	-0.024	0.122	0.068	0.013	-0.029
0.178	0.230	-0.936	0.157	0.328	-0.931	-0.107	-0.124	0.007	-0.063	-0.069	-0.007	0.064	0.033	0.029	-0.041
0.193	0.253	-0.924	0.159	0.327	-0.932	-0.059	-0.064	-0.045	-0.049	-0.045	0.005	0.079	0.055	0.041	-0.044
0.197	0.269	-0.909	0.159	0.324	-0.933	-0.141	-0.018	-0.030	-0.046	-0.026	0.022	0.082	0.071	0.056	-0.054
0.163	0.249	-0.936	0.162	0.320	-0.934	-0.190	-0.097	-0.059	-0.082	-0.041	-0.005	0.046	0.051	0.029	-0.064
0.197	0.253	-0.936	0.166	0.316	-0.934	-0.210	-0.247	-0.014	-0.052	-0.033	-0.004	0.080	0.055	0.030	-0.066
0.143	0.230	-0.920	0.168	0.311	-0.935	-0.231	-0.103	-0.003	-0.108	-0.052	0.013	0.025	0.032	0.045	-0.066
0.201	0.253	-0.916	0.174	0.307	-0.936	-0.247	-0.285	0.010	-0.055	-0.024	0.018	0.082	0.055	0.049	-0.048
0.213	0.245	-0.912	0.172	0.301	-0.938	-0.244	0.104	-0.087	-0.042	-0.027	0.024	0.093	0.046	0.053	-0.044
0.278	0.249	-0.920	0.172	0.295	-0.940	-0.343	0.057	-0.053	0.023	-0.016	0.018	0.157	0.050	0.045	-0.030
0.240	0.272	-0.909	0.174	0.287	-0.942	-0.382	-0.066	-0.054	-0.017	0.015	0.032	0.117	0.072	0.056	-0.008
0.240	0.272	-0.909	0.181	0.281	-0.943	-0.350	-0.360	-0.044	-0.024	0.021	0.033	0.116	0.072	0.055	-0.006
0.343	0.238	-0.865	0.173	0.274	-0.946	-0.314	0.459	-0.113	0.087	-0.007	0.080	0.219	0.036	0.098	-0.023
0.217	0.199	-0.936	0.175	0.268	-0.947	-0.314	-0.071	-0.023	-0.041	-0.040	0.011	0.091	0.003	0.026	-0.019
0.193	0.234	-0.928	0.175	0.262	-0.949	-0.318	0.003	0.012	-0.064	0.001	0.020	0.067	0.030	0.034	-0.025
0.259	0.238	-0.916	0.173	0.256	-0.951	-0.329	0.126	-0.003	0.004	0.011	0.034	0.131	0.034	0.046	-0.041
0.201	0.211	-0.909	0.173	0.248	-0.953	-0.381	0.006	0.039	-0.054	-0.009	0.044	0.070	0.006	0.054	-0.035
0.259	0.180	-0.861	0.171	0.241	-0.955	-0.372	0.112	-0.005	0.006	-0.033	0.094	0.126	0.025	0.101	-0.035
0.270	0.191	-0.861	0.165	0.235	-0.958	-0.305	0.348	-0.081	0.023	-0.015	0.097	0.136	0.013	0.100	-0.042
0.182	0.160	-0.932	0.159	0.229	-0.960	-0.280	0.296	-0.033	-0.060	-0.040	0.028	0.047	0.043	0.030	-0.043
0.220	0.184	-0.877	0.152	0.224	-0.963	-0.291	0.419	-0.026	-0.013	-0.011	0.087	0.084	0.019	0.085	-0.044
0.178	0.141	-0.893	0.147	0.218	-0.965	-0.290	0.265	0.056	-0.051	-0.047	0.073	0.042	0.061	0.068	-0.052
0.220	0.157	-0.869	0.136	0.214	-0.967	-0.198	0.571	-0.005	0.002	-0.027	0.099	0.084	0.045	0.091	-0.062
0.182	0.164	-0.885	0.128	0.210	-0.969	-0.231	0.425	0.021	-0.028	-0.015	0.086	0.046	0.037	0.075	-0.072
0.086	0.191	-0.964	0.120	0.204	-0.972	-0.274	0.381	0.066	-0.116	0.018	0.010	0.050	0.009	0.005	-0.069
0.120	0.153	-0.909	0.116	0.200	-0.973	-0.225	0.200	0.064	-0.077	-0.017	0.066	0.013	0.048	0.049	-0.076
0.170	0.164	-0.873	0.110	0.196	-0.974	-0.211	0.299	0.034	-0.021	-0.001	0.103	0.038	0.036	0.084	-0.080
0.143	0.149	-0.889	0.102	0.191	-0.976	-0.269	0.411	0.025	-0.041	-0.011	0.090	0.012	0.052	0.067	-0.067
0.132	0.133	-0.885	0.100	0.186	-0.977	-0.225	0.126	0.014	-0.050	-0.022	0.095	0.000	0.069	0.070	-0.061
0.159	0.129	-0.885	0.090	0.184	-0.979	-0.118	0.517	-0.023	-0.013	-0.024	0.096	0.028	0.073	0.069	-0.077
0.140	0.141	-0.861	0.082	0.182	-0.980	-0.109	0.399	-0.002	-0.024	-0.010	0.121	0.009	0.062	0.092	-0.082
0.028	0.118	-0.932	0.076	0.178	-0.981	-0.188	0.322	0.016	-0.129	-0.030	0.052	0.102	0.086	0.020	-0.078
0.074	0.141	-0.924	0.070	0.175	-0.982	-0.143	0.295	-0.013	-0.077	-0.004	0.061	0.055	0.063	0.028	-0.085
0.120	0.126	-0.881	0.062	0.172	-0.983	-0.133	0.455	-0.088	-0.022	-0.016	0.106	0.008	0.078	0.072	-0.099
0.101	0.122	-0.849	0.058	0.168	-0.984	-0.179	0.193	-0.030	-0.038	-0.017	0.138	0.028	0.082	0.103	-0.086
-0.018	0.129	-1.011	0.054	0.165	-0.985	-0.191	0.194	0.043	-0.153	-0.005	-0.022	0.147	0.075	0.059	-0.081
0.082	0.110	-0.905	0.047	0.161	-0.986	-0.180	0.358	-0.014	-0.046	-0.020	0.085	0.047	0.094	0.047	-0.074
0.082	0.110	-0.905	0.041	0.160	-0.986	-0.066	0.314	-0.018	-0.040	-0.019	0.086	0.047	0.094	0.047	-0.081
0.117	0.083	-0.932	0.033	0.158	-0.987	-0.059	0.460	-0.097	0.003	-0.044	0.059	0.013	0.121	0.019	-0.070
-0.014	0.064	-0.972	0.027	0.155	-0.988	-0.144	0.274	-0.066	-0.123	-0.060	0.020	0.145	0.140	0.021	-0.068
0.043	0.052	-0.944	0.026	0.152	-0.988	-0.142	0.065	-0.096	-0.064	-0.069	0.048	0.088	0.152	0.007	-0.077
0.063	0.060	-0.916	0.021	0.148	-0.989	-0.195	0.278	-0.121	-0.040	-0.057	0.077	0.069	0.144	0.034	-0.087
-0.003	0.072	-0.948	0.021	0.143	-0.990	-0.236	0.041	-0.127	-0.105	-0.040	0.046	0.136	0.132	0.002	-0.075
0.043	0.072	-0.952	0.018	0.137	-0.990	-0.287	0.188	-0.159	-0.056	-0.034	0.043	0.090	0.132	0.002	-0.073
0.055	0.060	-0.932	0.014	0.132	-0.991	-0.252	0.230	-0.209	-0.040	-0.040	0.064	0.079	0.144	0.017	-0.075
0.032	0.075	-0.960	0.010	0.125	-0.992	-0.306	0.239	-0.222	-0.059	-0.019	0.037	0.103	0.128	0.010	-0.065
0.013	0.075	-0.991	0.007	0.118	-0.993	-0.335	0.174	-0.263	-0.076	-0.012	0.007	0.123	0.129	0.042	-0.059
0.024	0.072	-0.983	0.004	0.112	-0.994	-0.316	0.163	-0.341	-0.062	-0.009	0.015	0.112	0.133	0.034	-0.060
0.040	0.044	-1.003	-0.002	0.105	-0.994	-0.351	0.379	-0.399	-0.040	-0.029	-0.004	0.097	0.160	0.054	-0.051
-0.010	0.014	-1.050	-0.006	0.097	-0.995	-0.374	0.207	-0.352	-0.087	-0.052	-0.050	0.147	0.190	0.101	-0.035
0.017	0.010	-1.086	-0.010	0.090	-0.996	-0.362	0.259	-0.334	-0.055	-0.048	-0.085	0.120	0.194	0.137	-0.029
0.032	0.052	-1.117	-0.016	0.082	-0.997	-0.414	0.346	-0.276	-0.033	0.003	-0.115	0.106	0.150	0.168	-0.005
-0.010	0.010	-1.117	-0.017	0.074	-0.997	-0.363	0.028	-0.198	-0.075	-0.032	-0.114	0.149	0.193	0.169	0.027
0.128	-0.017	-1.050	-0.025	0.068	-0.997	-0.298	0.488	-0.253	0.072	-0.053	-0.047	0.011	0.219	0.102	0.030
0.128	-0.010	-1.062	-0.036	0.063	-0.997	-0.238	0.578	-0.243	0.083	-0.041	-0.058	0.011	0.211	0.114	0.004
0.017	0.014	-1.039	-0.047	0.059	-0.997	-0.216	0.568	-0.224	-0.017	-0.013	-0.034	0.123	0.188	0.091	-0.027
-0.110	0.021	-1.027	-0.051	0.056	-0.997	-0.155	0.226	-0.125	-0.139	-0.002	-0.022	0.249	0.180	0.079	-0.071
-0.183	0.060	-1.015	-0.054	0.053	-0.997	-0.167	0.121	-0.098	-0.210	0.040	-0.010	0.322	0.141	0.067	-0.124
-0.118	0.079	-0.991	-0.054	0.050	-0.997	-0.137	-0.005	-0.155	-0.144	0.062	0.014	0.257	0.121	0.044	-0.132
-0.133	0.056	-0.948	-0.050	0.048	-0.998	-0.141	-0.212	-0.182	-0.163	0.041	0.058	0.272	0.143	0.000	-0.101
0.009	0.021	-0.932	-0.049	0.047	-0.998	-0.051	-0.009	-0.165	-0.021	0.007	0.074	0.130	0.177	0.015	-0.043
0.090	-0.025	-0.968	-0.045	0.046	-0.998	-0.007	-0.192	-0.088	0.055	-0.039	0.039	0.049	0.223	0.020	0.016
0.128	-0.029	-1.054	-0.040	0.046	-0.998	-0.028	-0.219	-0.070	0.089	-0.042	-0.047	0.010	0.226	0.106	0.102
0.197	-0.048	-1.078	-0.030	0.042	-0.999	-0.159	-0.496	-0.082	0.148	-0.058	-0.070	0.059	0.245	0.129	0.161
0.309	-0.013	-1.102	-0.019	0.038	-0.999	-0.187	-0.481	-0.055	0.249	-0.019	-0.093	0.170	0.209	0.153	0.213
0.309	-0.013	-1.102	-0.010	0.036	-0.999	-0.110	-0.400	0.008	0.240	-0.017	-0.092	0.170	0.208	0.152	0.254
0.359	-0.006	-1.137	0.003	0.037	-0.999	0.051	-0.608	-0.039	0.277	-0.010	-0.128	0.220	0.199	0.187	0.280
0.382	-0.021	-1.121	0.016	0.037	-0.999	-0.008	-0.562	-0.106	0.288	-0.025	-0.112	0.244	0.213	0.171	0.268
0.378	-0.033	-1.117	0.028	0.036	-0.999	0.012	-0.537	-0.139	0.272	-0.036	-0.108	0.242	0.224	0.166	0.267
0.309	-0.064	-1.102	0.045	0.036	-0.998	0.014	-0.832	-0.088	0.186	-0.067	-0.093	0.174	0.254	0.151	0.234
0.405	-0.102	-0.991	0.052	0.039	-0.998	0.167	-0.272	-0.124	0.275	-0.108	0.017	0.271	0.292	0.041	0.202
0.282	-0.068	-1.003	0.057	0.044	-0.997	0.242	-0.223	-0.073	0.147	-0.078	0.005	0.148	0.257	0.053	0.181
0.301	-0.064	-0.991	0.063	0.050	-0.997	0.331	-0.256	-0.029	0.160	-0.080	0.016	0.168	0.254	0.041	0.161
0.313	-0.064	-1.082	0.064	0.057	-0.996	0.382	-0.049	0.114	0.170	-0.087	-0.075	0.180	0.254	0.131	0.143
0.263	-0.013	-0.991	0.068	0.065	-0.996	0.393	-0.179	0.095	0.116	-0.045	0.015	0.129	0.204	0.039	0.135
0.355	-0.037	-0.877	0.060	0.075	-0.995	0.542	0.446	0.060	0.217	-0.078	0.129	0.220	0.227	0.075	0.102
0.247	0.033	-0.975	0.057	0.085	-0.995	0.477	0.213	-0.055	0.112	-0.018	0.030	0.112	0.157	0.023	0.071
0.093	0.060	-1.066	0.060	0.094	-0.994	0.449	-0.189	0.055	-0.045	0.001	-0.062	0.044	0.130	0.112	0.046
0.193	0.002	-0.912	0.057	0.103	-0.993	0.465	0.198	-0.013	0.058	-0.066	0.091	0.056	0.188	0.042	0.011
0.097	0.068	-1.039	0.057	0.112	-0.992	0.474	0.027	-0.038	-0.038	-0.010	-0.036	0.042	0.121	0.084	-0.010
0.109	0.017	-1.015	0.053	0.117	-0.992	0.300	0.197	-0.018	-0.023	-0.065	-0.013	0.031	0.171	0.059	-0.021
0.109	0.052	-1.007	0.048	0.123	-0.991	0.274	0.252	-0.077	-0.018	-0.036	-0.006	0.032	0.135	0.051	-0.026
0.017	0.037	-1.062	0.040	0.129	-0.991	0.347	0.437	-0.118	-0.102	-0.058	-0.062	0.125	0.150	0.106	-0.044
0.105	0.044	-1.027	0.041	0.134	-0.990	0.245	-0.057	-0.024	-0.015	-0.054	-0.027	0.038	0.142	0.070	-0.036
-0.037	0.099	-1.098	0.040	0.138	-0.990	0.235	0.029	0.035	-0.156	-0.005	-0.099	0.181	0.088	0.141	-0.044
0.167	0.064	-0.924	0.039	0.145	-0.989	0.370	0.066	0.060	0.049	-0.047	0.073	0.022	0.123	0.033	-0.037
0.063	0.017	-0.995	0.041	0.154	-0.987	0.440	-0.073	0.029	-0.057	-0.101	0.000	0.082	0.169	0.038	-0.041
0.093	0.079	-0.944	0.038	0.161	-0.986	0.385	0.110	0.071	-0.024	-0.047	0.050	0.052	0.107	0.013	-0.032
0.109	0.048	-0.944	0.034	0.167	-0.985	0.314	0.201	0.129	-0.005	-0.083	0.049	0.037	0.137	0.013	-0.052
0.070	0.091	-0.909	0.033	0.173	-0.984	0.294	0.047	0.157	-0.042	-0.047	0.084	0.076	0.094	0.048	-0.058
0.043	0.041	-0.928	0.028	0.179	-0.984	0.314	0.237	0.063	-0.064	-0.103	0.063	0.102	0.144	0.028	-0.057
0.055	0.025	-0.885	0.030	0.185	-0.982	0.359	-0.126	0.085	-0.054	-0.125	0.105	0.091	0.159	0.072	-0.058
0.070	0.141	-1.007	0.032	0.192	-0.981	0.369	-0.095	0.099	-0.040	-0.016	-0.019	0.075	0.043	0.050	-0.054
0.070	0.141	-1.007	0.031	0.198	-0.980	0.310	0.018	0.104	-0.039	-0.022	-0.021	0.075	0.043	0.050	-0.035
0.067	0.191	-0.972	0.032	0.205	-0.978	0.330	-0.055	0.069	-0.044	0.021	0.013	0.078	0.008	0.014	-0.037
0.132	0.176	-0.964	0.030	0.212	-0.977	0.401	0.123	-0.018	0.024	-0.002	0.019	0.013	0.008	0.006	-0.028
0.009	0.191	-0.975	0.039	0.220	-0.975	0.390	-0.456	0.048	-0.106	0.006	0.004	0.135	0.008	0.018	-0.022
0.132	0.176	-0.979	0.040	0.228	-0.973	0.392	-0.021	-0.029	0.017	-0.017	-0.002	0.012	0.007	0.022	-0.012
0.105	0.191	-1.007	0.042	0.233	-0.972	0.294	-0.120	0.011	-0.012	-0.007	-0.031	0.038	0.009	0.049	-0.009
0.120	0.195	-0.995	0.047	0.239	-0.970	0.321	-0.228	0.027	-0.000	-0.010	-0.021	0.023	0.013	0.037	0.007
0.163	0.199	-0.952	0.046	0.247	-0.968	0.404	0.044	0.009	0.043	-0.013	0.020	0.020	0.017	0.006	-0.003
0.090	0.234	-0.995	0.050	0.253	-0.966	0.332	-0.202	0.080	-0.033	0.015	-0.026	0.052	0.051	0.037	-0.000
0.097	0.230	-0.960	0.055	0.260	-0.964	0.335	-0.292	0.034	-0.030	0.005	0.008	0.044	0.047	0.001	0.000
0.143	0.238	-0.956	0.057	0.266	-0.962	0.344	-0.073	-0.019	0.015	0.006	0.010	0.002	0.054	0.003	-0.010
0.136	0.222	-0.987	0.061	0.271	-0.961	0.260	-0.203	0.049	0.004	-0.014	-0.023	0.005	0.039	0.028	-0.007
0.109	0.180	-0.979	0.066	0.277	-0.959	0.310	-0.285	0.054	-0.028	-0.063	-0.018	0.032	0.004	0.020	0.001
0.143	0.234	-0.920	0.067	0.283	-0.957	0.338	-0.036	0.007	0.006	-0.015	0.040	0.003	0.050	0.039	-0.011
0.155	0.245	-0.932	0.062	0.290	-0.955	0.336	0.298	-0.030	0.023	-0.009	0.026	0.015	0.062	0.028	-0.014
0.093	0.249	-0.940	0.070	0.295	-0.953	0.284	-0.470	0.059	-0.047	-0.011	0.016	0.046	0.066	0.020	-0.018
0.120	0.257	-1.003	0.075	0.300	-0.951	0.247	-0.245	0.035	-0.025	-0.008	-0.049	0.018	0.074	0.043	-0.004
0.117	0.242	-0.928	0.079	0.303	-0.950	0.196	-0.184	0.016	-0.032	-0.027	0.024	0.022	0.059	0.033	-0.011
0.232	0.261	-0.912	0.082	0.307	-0.948	0.220	-0.159	0.024	0.080	-0.011	0.038	0.094	0.078	0.049	0.001
0.132	0.253	-0.940	0.084	0.312	-0.946	0.231	-0.140	0.046	-0.022	-0.023	0.009	0.005	0.071	0.022	0.001
0.155	0.276	-0.975	0.081	0.317	-0.945	0.321	0.170	-0.009	0.004	-0.006	-0.028	0.019	0.094	0.013	0.014
0.155	0.288	-0.916	0.086	0.322	-0.943	0.264	-0.259	0.074	-0.001	0.001	0.029	0.019	0.105	0.046	0.004
0.190	0.284	-0.940	0.086	0.327	-0.941	0.231	-0.008	0.084	0.034	-0.007	0.004	0.054	0.101	0.022	0.019
0.167	0.311	-0.956	0.091	0.331	-0.939	0.222	-0.261	0.096	0.006	0.015	-0.014	0.031	0.128	0.007	0.025
0.228	0.303	-0.901	0.086	0.336	-0.938	0.272	0.237	0.008	0.072	0.003	0.040	0.093	0.120	0.063	0.017
0.220	0.284	-0.905	0.092	0.340	-0.936	0.202	-0.317	0.053	0.058	-0.020	0.034	0.086	0.101	0.059	0.011
0.097	0.307	-0.968	0.092	0.344	-0.934	0.237	0.028	-0.031	-0.065	-0.001	-0.031	0.037	0.124	0.003	0.007
0.163	0.307	-0.928	0.093	0.348	-0.933	0.202	-0.043	-0.044	-0.000	-0.004	0.007	0.029	0.124	0.036	-0.000
0.163	0.307	-0.928	0.099	0.351	-0.931	0.185	-0.254	-0.019	-0.005	-0.007	0.005	0.029	0.123	0.037	-0.013
0.182	0.280	-0.940	0.099	0.353	-0.930	0.136	0.008	-0.011	0.014	-0.036	-0.007	0.048	0.096	0.025	0.005
0.151	0.334	-0.936	0.105	0.356	-0.929	0.122	-0.353	0.037	-0.023	0.015	-0.005	0.017	0.150	0.029	-0.011
0.209	0.350	-0.932	0.097	0.359	-0.928	0.165	0.484	-0.045	0.043	0.028	-0.001	0.074	0.165	0.033	-0.004
0.078	0.377	-0.948	0.104	0.362	-0.926	0.171	-0.426	0.019	-0.096	0.051	-0.019	0.057	0.191	0.018	-0.011
0.217	0.323	-0.889	0.106	0.364	-0.925	0.142	-0.048	-0.019	0.041	-0.005	0.039	0.082	0.137	0.077	0.009
0.159	0.315	-0.928	0.111	0.366	-0.924	0.098	-0.297	0.047	-0.022	-0.014	-0.002	0.024	0.129	0.039	-0.006
0.270	0.323	-0.901	0.106	0.367	-0.924	0.078	0.303	0.002	0.095	-0.008	0.026	0.135	0.136	0.067	0.016
0.147	0.330	-0.916	0.110	0.369	-0.923	0.079	-0.248	0.058	-0.033	-0.002	0.010	0.012	0.143	0.051	0.012
0.217	0.307	-0.909	0.110	0.370	-0.923	0.049	-0.008	0.080	0.036	-0.027	0.017	0.081	0.119	0.060	0.015
0.213	0.350	-0.845	0.108	0.371	-0.922	0.061	0.117	0.036	0.034	0.014	0.080	0.076	0.162	0.123	-0.005
0.178	0.381	-0.924	0.109	0.370	-0.923	-0.037	-0.024	0.031	-0.001	0.046	0.002	0.041	0.192	0.044	0.003
0.159	0.354	-0.912	0.109	0.369	-0.923	-0.094	-0.040	0.061	-0.021	0.021	0.014	0.021	0.165	0.056	-0.005
0.205	0.330	-0.889	0.110	0.367	-0.924	-0.123	-0.069	0.064	0.024	0.000	0.039	0.067	0.142	0.080	-0.007
0.193	0.361	-0.849	0.108	0.363	-0.925	-0.175	0.108	0.048	0.014	0.034	0.080	0.055	0.173	0.119	-0.002
0.197	0.346	-0.849	0.102	0.360	-0.927	-0.170	0.316	0.005	0.023	0.022	0.082	0.058	0.157	0.119	-0.009
0.193	0.327	-0.948	0.099	0.357	-0.929	-0.186	0.153	0.069	0.022	0.006	-0.015	0.053	0.137	0.021	-0.010
0.117	0.307	-0.905	0.098	0.354	-0.930	-0.160	0.083	0.026	-0.053	-0.010	0.030	0.024	0.117	0.064	-0.013
0.197	0.307	-0.857	0.093	0.351	-0.932	-0.162	0.263	0.079	0.032	-0.007	0.079	0.056	0.117	0.112	-0.014
0.140	0.323	-0.901	0.086	0.347	-0.934	-0.207	0.324	0.113	-0.019	0.012	0.037	0.003	0.132	0.068	-0.023
0.182	0.284	-0.834	0.083	0.345	-0.935	-0.138	0.105	0.133	0.026	-0.024	0.105	0.038	0.092	0.135	-0.017
0.167	0.330	-0.849	0.081	0.345	-0.935	-0.025	0.088	0.084	0.012	0.023	0.089	0.022	0.138	0.120	-0.027
0.140	0.323	-0.865	0.073	0.343	-0.936	-0.081	0.405	0.088	-0.007	0.017	0.075	0.006	0.130	0.104	-0.036
0.117	0.292	-0.885	0.072	0.341	-0.937	-0.109	0.044	0.162	-0.028	-0.012	0.056	0.030	0.099	0.084	-0.038
0.082	0.315	-0.889	0.068	0.340	-0.938	-0.093	0.137	0.122	-0.059	0.013	0.053	0.066	0.122	0.080	-0.045
0.143	0.300	-0.849	0.062	0.341	-0.938	0.064	0.307	0.137	0.009	-0.004	0.092	0.005	0.106	0.119	-0.042
0.093	0.307	-0.873	0.057	0.342	-0.938	0.033	0.206	0.184	-0.036	0.003	0.069	0.056	0.114	0.095	-0.045
0.132	0.330	-0.873	0.052	0.342	-0.938	-0.006	0.203	0.173	0.007	0.026	0.069	0.019	0.137	0.094	-0.048
0.078	0.338	-0.889	0.049	0.342	-0.939	-0.033	0.103	0.171	-0.043	0.034	0.054	0.074	0.144	0.077	-0.049
0.040	0.284	-0.916	0.050	0.340	-0.939	-0.101	-0.119	0.185	-0.083	-0.019	0.027	0.113	0.089	0.049	-0.033
0.113	0.276	-0.885	0.050	0.337	-0.940	-0.139	-0.013	0.151	-0.009	-0.024	0.059	0.041	0.081	0.079	-0.034
0.159	0.288	-0.909	0.047	0.334	-0.942	-0.191	0.127	0.114	0.040	-0.008	0.037	0.004	0.092	0.054	-0.021
0.117	0.300	-0.877	0.046	0.330	-0.943	-0.194	0.012	0.071	-0.002	0.007	0.070	0.038	0.103	0.085	-0.013
0.155	0.272	-0.857	0.039	0.326	-0.944	-0.192	0.388	0.037	0.044	-0.016	0.091	0.000	0.075	0.104	-0.015
0.074	0.265	-0.905	0.036	0.321	-0.946	-0.272	0.144	0.090	-0.033	-0.019	0.046	0.081	0.066	0.056	-0.021
0.082	0.261	-0.901	0.031	0.316	-0.948	-0.282	0.242	0.083	-0.021	-0.017	0.052	0.075	0.061	0.059	-0.022
0.097	0.276	-0.924	0.025	0.310	-0.950	-0.305	0.293	0.112	0.001	0.004	0.030	0.061	0.076	0.035	-0.033
0.074	0.265	-0.932	0.024	0.303	-0.953	-0.360	-0.007	0.109	-0.022	0.000	0.024	0.086	0.063	0.026	-0.021
0.063	0.222	-0.912	0.023	0.297	-0.955	-0.317	0.069	0.101	-0.031	-0.036	0.046	0.099	0.020	0.045	-0.024
0.124	0.191	-0.885	0.013	0.291	-0.957	-0.309	0.515	-0.023	0.040	-0.060	0.075	0.038	0.012	0.073	-0.016
0.017	0.168	-0.991	0.008	0.284	-0.959	-0.324	0.273	0.008	-0.063	-0.077	-0.029	0.146	0.036	0.034	-0.005
0.082	0.157	-1.023	0.001	0.276	-0.961	-0.385	0.378	-0.001	0.010	-0.080	-0.059	0.080	0.049	0.066	0.020
0.059	0.203	-1.058	-0.008	0.268	-0.964	-0.447	0.483	-0.002	-0.004	-0.024	-0.092	0.103	0.004	0.102	0.039
0.113	0.126	-1.042	-0.017	0.262	-0.965	-0.286	0.499	0.022	0.059	-0.095	-0.074	0.048	0.082	0.087	0.073
0.117	0.102	-1.082	-0.030	0.259	-0.965	-0.107	0.635	0.111	0.076	-0.116	-0.114	0.043	0.106	0.127	0.055
0.124	0.149	-1.074	-0.040	0.259	-0.965	0.033	0.499	0.130	0.093	-0.069	-0.106	0.034	0.061	0.120	0.013
-0.049	0.195	-0.979	-0.051	0.262	-0.964	0.146	0.543	0.101	-0.069	-0.025	-0.013	0.206	0.016	0.027	-0.044
-0.183	0.218	-0.972	-0.052	0.264	-0.963	0.130	-0.006	0.236	-0.202	-0.004	-0.006	0.340	0.007	0.019	-0.075
-0.195	0.245	-0.928	-0.053	0.266	-0.963	0.127	-0.025	0.258	-0.212	0.021	0.037	0.350	0.033	0.023	-0.105
-0.014	0.296	-0.905	-0.055	0.268	-0.962	0.100	0.015	0.282	-0.030	0.070	0.060	0.168	0.082	0.047	-0.082
-0.018	0.327	-0.952	-0.063	0.270	-0.961	0.117	0.356	0.201	-0.026	0.099	0.012	0.171	0.112	0.001	-0.037
0.078	0.311	-0.964	-0.054	0.269	-0.962	-0.020	-0.507	0.294	0.062	0.084	0.000	0.074	0.096	0.013	0.054
0.032	0.280	-1.046	-0.052	0.266	-0.963	-0.143	-0.171	0.195	0.013	0.056	-0.081	0.119	0.064	0.096	0.111
0.274	0.307	-1.039	-0.039	0.263	-0.964	-0.147	-0.650	0.104	0.242	0.086	-0.072	0.124	0.091	0.089	0.185
0.274	0.307	-1.039	-0.030	0.259	-0.965	-0.240	-0.395	-0.011	0.234	0.091	-0.071	0.125	0.090	0.088	0.239
0.370	0.346	-1.121	-0.018	0.257	-0.966	-0.088	-0.558	-0.052	0.318	0.131	-0.153	0.222	0.128	0.171	0.287
0.343	0.300	-1.184	-0.006	0.257	-0.966	-0.019	-0.562	-0.116	0.278	0.085	-0.216	0.195	0.082	0.235	0.302
0.332	0.234	-1.125	0.016	0.254	-0.967	-0.148	-1.050	-0.055	0.245	0.023	-0.156	0.184	0.016	0.175	0.294
0.420	0.176	-1.054	0.030	0.253	-0.967	-0.038	-0.628	-0.115	0.320	-0.034	-0.085	0.273	0.042	0.104	0.274
0.290	0.160	-1.070	0.044	0.250	-0.967	-0.110	-0.722	0.032	0.175	-0.047	-0.101	0.142	0.058	0.120	0.251
0.378	0.164	-1.011	0.057	0.250	-0.966	0.016	-0.600	-0.006	0.250	-0.043	-0.043	0.230	0.054	0.061	0.231
0.347	0.226	-1.019	0.061	0.251	-0.966	0.018	-0.136	-0.030	0.216	0.019	-0.051	0.199	0.007	0.068	0.199
0.320	0.269	-0.983	0.064	0.251	-0.966	0.017	-0.090	-0.143	0.186	0.062	-0.016	0.171	0.050	0.033	0.185
0.305	0.296	-0.991	0.067	0.251	-0.966	0.043	-0.076	-0.216	0.167	0.088	-0.024	0.155	0.077	0.041	0.167
0.274	0.234	-0.987	0.073	0.250	-0.965	-0.038	-0.236	-0.166	0.131	0.028	-0.020	0.125	0.016	0.037	0.141
0.328	0.284	-0.916	0.073	0.252	-0.965	0.104	0.132	-0.300	0.185	0.076	0.050	0.179	0.065	0.034	0.129
0.251	0.226	-0.940	0.078	0.254	-0.964	0.144	-0.183	-0.202	0.103	0.016	0.025	0.103	0.007	0.010	0.100
0.305	0.164	-0.861	0.070	0.257	-0.964	0.173	0.489	-0.239	0.164	-0.049	0.104	0.158	0.056	0.089	0.070
0.170	0.141	-0.940	0.070	0.261	-0.963	0.203	0.060	-0.137	0.030	-0.075	0.024	0.023	0.080	0.011	0.043
0.109	0.145	-0.964	0.065	0.261	-0.963	0.040	0.300	-0.108	-0.027	-0.072	0.001	0.039	0.077	0.012	0.018
0.147	0.187	-0.979	0.061	0.262	-0.963	0.096	0.253	-0.128	0.016	-0.031	-0.015	0.001	0.035	0.027	-0.004
0.078	0.226	-0.975	0.056	0.263	-0.963	0.035	0.326	-0.156	-0.048	0.007	-0.011	0.071	0.004	0.023	-0.007
0.120	0.226	-1.003	0.055	0.264	-0.963	0.080	0.105	-0.193	-0.005	0.006	-0.039	0.030	0.004	0.050	-0.004
0.109	0.238	-1.019	0.057	0.264	-0.963	0.035	-0.034	-0.192	-0.018	0.017	-0.055	0.043	0.016	0.065	-0.016
0.120	0.269	-0.960	0.059	0.265	-0.962	0.049	-0.069	-0.133	-0.009	0.047	0.004	0.033	0.047	0.005	-0.000
0.078	0.253	-0.999	0.063	0.265	-0.962	0.034	-0.179	-0.145	-0.055	0.031	-0.036	0.077	0.032	0.044	-0.020
0.182	0.242	-0.952	0.067	0.268	-0.961	0.132	-0.124	-0.146	0.045	0.017	0.011	0.025	0.021	0.004	-0.023
0.047	0.226	-0.952	0.071	0.268	-0.961	0.040	-0.181	-0.073	-0.093	0.001	0.010	0.110	0.006	0.005	-0.028
0.124	0.234	-0.964	0.071	0.271	-0.960	0.160	0.032	-0.115	-0.017	0.006	-0.002	0.034	0.015	0.007	-0.037
0.101	0.253	-0.972	0.072	0.273	-0.959	0.079	-0.040	-0.019	-0.041	0.024	-0.011	0.058	0.035	0.014	-0.044
0.051	0.327	-0.975	0.078	0.275	-0.958	0.100	-0.300	-0.054	-0.097	0.096	-0.016	0.109	0.110	0.018	-0.026
0.132	0.334	-1.003	0.075	0.275	-0.958	0.044	0.166	-0.083	-0.013	0.103	-0.044	0.030	0.118	0.045	-0.032
0.132	0.334	-1.003	0.077	0.276	-0.958	0.026	-0.058	-0.069	-0.015	0.102	-0.044	0.031	0.119	0.045	-0.020
0.097	0.245	-0.979	0.083	0.274	-0.958	-0.063	-0.282	-0.061	-0.055	0.015	-0.020	0.067	0.030	0.022	-0.016
0.190	0.230	-0.924	0.083	0.275	-0.958	0.056	0.036	-0.144	0.037	-0.002	0.034	0.025	0.015	0.033	-0.022
0.086	0.211	-0.968	0.084	0.275	-0.958	0.022	-0.020	-0.116	-0.068	-0.021	-0.009	0.080	0.004	0.010	-0.033
0.113	0.242	-0.995	0.088	0.275	-0.957	0.022	-0.153	-0.110	-0.045	0.010	-0.037	0.053	0.027	0.038	-0.023
0.097	0.218	-0.968	0.091	0.275	-0.957	-0.023	-0.153	-0.061	-0.064	-0.013	-0.010	0.068	0.004	0.010	-0.035
0.155	0.222	-0.995	0.091	0.275	-0.957	0.021	0.024	-0.089	-0.006	-0.009	-0.037	0.010	0.009	0.037	-0.027
0.109	0.214	-1.007	0.096	0.275	-0.957	0.032	-0.236	-0.031	-0.057	-0.017	-0.050	0.057	0.002	0.049	-0.019
0.140	0.226	-0.972	0.100	0.275	-0.956	0.021	-0.186	-0.039	-0.030	-0.005	-0.015	0.025	0.014	0.013	-0.008
0.178	0.245	-0.975	0.100	0.275	-0.956	-0.011	-0.004	-0.025	0.008	0.014	-0.019	0.014	0.034	0.017	-0.026
0.159	0.222	-0.972	0.098	0.275	-0.956	0.017	0.128	-0.031	-0.009	-0.009	-0.015	0.004	0.012	0.012	-0.012
0.070	0.238	-1.003	0.106	0.275	-0.955	0.034	-0.402	-0.004	-0.105	0.006	-0.047	0.093	0.028	0.044	-0.013
0.220	0.226	-0.932	0.105	0.276	-0.955	0.059	0.059	-0.091	0.045	-0.007	0.024	0.057	0.017	0.027	-0.016
0.143	0.234	-0.968	0.105	0.276	-0.955	-0.018	0.026	-0.057	-0.032	0.002	-0.012	0.019	0.025	0.008	-0.023
0.174	0.234	-0.956	0.110	0.274	-0.956	-0.090	-0.198	-0.035	-0.005	0.004	0.000	0.012	0.026	0.004	-0.015
0.132	0.249	-0.979	0.112	0.271	-0.956	-0.112	-0.138	-0.039	-0.051	0.021	-0.023	0.029	0.041	0.020	-0.021
0.132	0.214	-0.991	0.118	0.270	-0.956	-0.059	-0.257	-0.031	-0.056	-0.012	-0.035	0.029	0.007	0.032	-0.016
0.190	0.214	-0.972	0.121	0.269	-0.956	-0.048	-0.164	0.015	-0.001	-0.011	-0.016	0.029	0.007	0.012	-0.015
0.193	0.218	-0.956	0.123	0.269	-0.955	0.008	-0.127	0.018	-0.000	-0.007	-0.000	0.034	0.011	0.004	-0.000
0.201	0.226	-0.948	0.128	0.269	-0.955	0.001	-0.249	0.044	0.003	0.001	0.007	0.041	0.018	0.012	0.003
0.247	0.218	-0.916	0.127	0.269	-0.955	-0.001	0.091	0.011	0.050	-0.007	0.039	0.088	0.011	0.043	-0.006
0.178	0.226	-0.940	0.127	0.268	-0.955	-0.020	-0.024	0.010	-0.019	0.001	0.015	0.019	0.019	0.020	-0.010
0.151	0.238	-0.975	0.134	0.268	-0.954	-0.051	-0.374	0.043	-0.053	0.014	-0.021	0.008	0.031	0.015	-0.018
0.174	0.257	-0.975	0.133	0.267	-0.954	-0.008	0.082	-0.045	-0.029	0.033	-0.021	0.015	0.051	0.015	-0.024
0.143	0.261	-1.015	0.137	0.266	-0.954	-0.037	-0.198	0.000	-0.063	0.038	-0.060	0.015	0.055	0.054	-0.022
0.201	0.269	-0.995	0.141	0.265	-0.954	-0.101	-0.234	0.051	-0.010	0.047	-0.041	0.043	0.062	0.034	-0.015
0.197	0.230	-0.960	0.143	0.263	-0.954	-0.073	-0.085	0.014	-0.016	0.010	-0.005	0.039	0.024	0.001	-0.013
0.217	0.195	-0.924	0.145	0.262	-0.954	-0.034	-0.108	-0.047	0.001	-0.024	0.030	0.058	0.011	0.037	-0.019
0.217	0.195	-0.924	0.144	0.259	-0.955	-0.125	0.097	-0.048	0.002	-0.021	0.031	0.059	0.011	0.037	-0.029
0.143	0.157	-0.956	0.151	0.257	-0.955	-0.117	-0.379	-0.041	-0.078	-0.057	-0.001	0.014	0.049	0.006	-0.039
0.193	0.137	-0.901	0.149	0.254	-0.956	-0.106	0.183	-0.098	-0.025	-0.074	0.055	0.035	0.068	0.061	-0.043
0.143	0.187	-0.987	0.154	0.250	-0.956	-0.212	-0.293	-0.008	-0.081	-0.019	-0.031	0.014	0.018	0.025	-0.045
0.201	0.149	-0.948	0.157	0.246	-0.956	-0.194	-0.134	0.005	-0.026	-0.054	0.009	0.043	0.056	0.015	-0.030
0.220	0.157	-0.932	0.161	0.242	-0.957	-0.183	-0.214	0.028	-0.011	-0.043	0.025	0.062	0.048	0.031	-0.027
0.240	0.168	-0.952	0.164	0.238	-0.957	-0.197	-0.125	0.018	0.006	-0.027	0.006	0.082	0.036	0.011	-0.020
0.217	0.180	-0.928	0.164	0.233	-0.958	-0.265	-0.036	0.022	-0.018	-0.010	0.030	0.059	0.024	0.035	-0.020
0.209	0.180	-0.940	0.167	0.228	-0.959	-0.259	-0.138	0.011	-0.029	-0.005	0.019	0.051	0.023	0.024	-0.017
0.209	0.191	-0.968	0.170	0.222	-0.960	-0.296	-0.132	-0.004	-0.031	0.012	-0.008	0.051	0.011	0.004	-0.016
0.251	0.180	-0.932	0.170	0.217	-0.961	-0.295	-0.012	0.031	0.011	0.006	0.029	0.094	0.023	0.032	-0.002
0.255	0.157	-0.932	0.168	0.212	-0.963	-0.226	0.123	0.030	0.017	-0.013	0.030	0.098	0.046	0.033	-0.016
0.290	0.153	-0.928	0.161	0.208	-0.965	-0.219	0.403	-0.007	0.059	-0.012	0.037	0.132	0.049	0.037	-0.015
0.120	0.176	-0.979	0.164	0.204	-0.965	-0.228	-0.206	0.057	-0.114	0.015	-0.014	0.038	0.026	0.014	-0.020
0.236	0.133	-0.901	0.162	0.200	-0.966	-0.205	0.098	0.014	0.003	-0.023	0.066	0.077	0.068	0.064	-0.029
0.228	0.118	-0.901	0.161	0.194	-0.968	-0.266	0.063	0.055	-0.004	-0.034	0.067	0.069	0.083	0.065	-0.033
0.224	0.091	-0.861	0.158	0.191	-0.969	-0.145	0.204	0.002	-0.004	-0.058	0.108	0.065	0.110	0.105	-0.025
0.282	0.091	-0.873	0.150	0.189	-0.970	-0.136	0.382	0.042	0.060	-0.055	0.098	0.122	0.109	0.093	-0.026
0.190	0.091	-0.869	0.148	0.188	-0.971	-0.055	0.095	0.092	-0.030	-0.054	0.102	0.029	0.109	0.097	-0.036
0.232	0.118	-0.842	0.137	0.187	-0.973	-0.067	0.555	0.123	0.023	-0.026	0.132	0.070	0.082	0.124	-0.037
0.159	0.126	-0.873	0.136	0.187	-0.973	-0.003	0.042	0.188	-0.048	-0.018	0.100	0.003	0.074	0.093	-0.043
0.186	0.141	-0.873	0.128	0.191	-0.973	0.195	0.398	0.132	-0.013	-0.007	0.100	0.024	0.058	0.093	-0.041
0.217	0.184	-0.889	0.124	0.195	-0.973	0.161	0.176	0.185	0.022	0.032	0.084	0.054	0.015	0.077	-0.048
0.155	0.211	-0.901	0.116	0.198	-0.973	0.142	0.393	0.203	-0.031	0.055	0.072	0.008	0.012	0.065	-0.040
0.147	0.214	-0.897	0.110	0.202	-0.973	0.207	0.254	0.164	-0.034	0.055	0.076	0.016	0.016	0.069	-0.039
0.159	0.199	-0.881	0.097	0.206	-0.974	0.165	0.689	0.133	-0.009	0.035	0.093	0.006	0.001	0.085	-0.043
0.151	0.203	-0.897	0.096	0.209	-0.973	0.124	0.022	0.161	-0.016	0.036	0.077	0.014	0.005	0.069	-0.037
0.178	0.238	-0.853	0.092	0.210	-0.973	0.084	0.228	0.025	0.015	0.069	0.120	0.012	0.039	0.112	-0.043
0.178	0.238	-0.853	0.086	0.211	-0.974	0.013	0.293	-0.019	0.020	0.069	0.121	0.012	0.039	0.112	-0.048
0.086	0.226	-0.916	0.085	0.210	-0.974	-0.030	0.066	-0.016	-0.072	0.058	0.058	0.080	0.027	0.049	-0.053
0.097	0.187	-0.936	0.083	0.209	-0.974	-0.046	0.145	-0.067	-0.058	0.020	0.039	0.070	0.012	0.028	-0.049
0.097	0.207	-0.948	0.082	0.207	-0.975	-0.108	0.065	-0.053	-0.057	0.042	0.027	0.070	0.007	0.015	-0.052
0.159	0.191	-0.928	0.081	0.205	-0.975	-0.116	0.068	-0.074	0.005	0.029	0.047	0.009	0.008	0.034	-0.043
0.128	0.218	-0.932	0.078	0.202	-0.976	-0.132	0.172	-0.134	-0.022	0.059	0.044	0.040	0.018	0.029	-0.040
0.120	0.184	-0.936	0.077	0.198	-0.977	-0.170	0.072	-0.108	-0.029	0.028	0.041	0.048	0.018	0.025	-0.029
0.090	0.203	-0.987	0.077	0.193	-0.978	-0.249	0.031	-0.148	-0.059	0.052	-0.010	0.079	0.001	0.028	-0.034
0.155	0.141	-0.944	0.076	0.188	-0.979	-0.256	0.095	-0.136	0.007	-0.005	0.035	0.014	0.061	0.015	-0.026
0.117	0.141	-0.956	0.078	0.183	-0.980	-0.251	-0.037	-0.123	-0.033	0.000	0.024	0.054	0.061	0.003	-0.029
0.167	0.122	-0.944	0.074	0.179	-0.981	-0.188	0.233	-0.178	0.021	-0.015	0.036	0.005	0.080	0.015	-0.027
0.097	0.126	-0.944	0.073	0.175	-0.982	-0.167	0.080	-0.192	-0.047	-0.007	0.037	0.075	0.076	0.015	-0.034
0.117	0.079	-0.924	0.071	0.172	-0.983	-0.152	0.124	-0.149	-0.026	-0.050	0.058	0.056	0.122	0.034	-0.031
0.101	0.110	-0.979	0.071	0.168	-0.983	-0.179	0.062	-0.116	-0.041	-0.016	0.003	0.071	0.090	0.022	-0.036
0.124	0.102	-0.964	0.070	0.164	-0.984	-0.161	0.048	-0.133	-0.017	-0.020	0.020	0.048	0.098	0.007	-0.033
0.128	0.099	-0.956	0.068	0.161	-0.985	-0.141	0.128	-0.145	-0.011	-0.021	0.028	0.043	0.101	0.000	-0.035
0.097	0.091	-0.964	0.066	0.159	-0.985	-0.098	0.174	-0.164	-0.039	-0.026	0.021	0.073	0.109	0.008	-0.037
0.086	0.068	-0.972	0.064	0.157	-0.986	-0.082	0.105	-0.168	-0.049	-0.047	0.014	0.083	0.131	0.017	-0.040
0.082	0.110	-0.968	0.061	0.153	-0.986	-0.145	0.170	-0.155	-0.050	-0.002	0.018	0.085	0.088	0.014	-0.038
0.082	0.095	-1.015	0.057	0.151	-0.987	-0.121	0.227	-0.159	-0.046	-0.014	-0.028	0.083	0.104	0.062	-0.030
0.101	0.091	-1.019	0.055	0.148	-0.987	-0.138	0.129	-0.140	-0.025	-0.015	-0.032	0.062	0.108	0.066	-0.012
0.105	0.072	-1.027	0.050	0.145	-0.988	-0.117	0.300	-0.141	-0.016	-0.032	-0.039	0.057	0.127	0.075	0.018
0.140	0.068	-1.039	0.043	0.143	-0.989	-0.095	0.385	-0.145	0.026	-0.034	-0.050	0.021	0.131	0.086	0.047
0.178	0.044	-1.074	0.036	0.141	-0.989	-0.087	0.409	-0.149	0.071	-0.055	-0.085	0.018	0.154	0.121	0.065
0.193	0.048	-1.054	0.022	0.139	-0.990	-0.081	0.766	-0.157	0.101	-0.049	-0.065	0.035	0.149	0.101	0.060
0.155	0.037	-1.015	0.007	0.138	-0.990	-0.024	0.781	-0.207	0.077	-0.059	-0.025	0.002	0.160	0.062	0.031
0.055	0.037	-0.952	-0.000	0.136	-0.991	-0.066	0.397	-0.144	-0.016	-0.058	0.038	0.100	0.160	0.001	-0.014
-0.041	0.129	-0.960	-0.008	0.135	-0.991	-0.041	0.432	-0.075	-0.104	0.036	0.030	0.194	0.068	0.007	-0.055
-0.080	0.195	-0.964	-0.016	0.135	-0.991	-0.008	0.356	-0.056	-0.135	0.101	0.026	0.231	0.003	0.011	-0.079
-0.045	0.214	-0.995	-0.015	0.136	-0.991	0.012	-0.014	-0.046	-0.101	0.120	-0.006	0.194	0.015	0.042	-0.063
0.017	0.211	-0.991	-0.013	0.137	-0.990	0.043	-0.113	-0.109	-0.042	0.116	-0.002	0.132	0.010	0.038	-0.009
0.113	0.187	-1.003	-0.008	0.138	-0.990	0.025	-0.196	-0.115	0.050	0.092	-0.014	0.035	0.015	0.049	0.057
0.228	0.153	-1.042	-0.005	0.137	-0.991	-0.015	-0.119	-0.067	0.162	0.057	-0.053	0.080	0.051	0.088	0.125
0.240	0.118	-1.113	0.003	0.136	-0.991	-0.047	-0.356	-0.021	0.166	0.023	-0.124	0.091	0.086	0.159	0.190
0.309	0.126	-1.113	0.010	0.133	-0.991	-0.147	-0.322	-0.053	0.227	0.034	-0.124	0.160	0.079	0.159	0.241
0.363	0.102	-1.086	0.017	0.132	-0.991	-0.049	-0.253	-0.058	0.275	0.012	-0.096	0.213	0.103	0.131	0.271
0.370	0.137	-1.165	0.028	0.133	-0.991	0.057	-0.516	-0.077	0.271	0.046	-0.176	0.219	0.069	0.209	0.293
0.413	0.129	-1.102	0.037	0.134	-0.990	0.072	-0.371	-0.195	0.304	0.037	-0.113	0.260	0.077	0.145	0.292
0.413	0.129	-1.082	0.045	0.136	-0.990	0.106	-0.291	-0.254	0.297	0.035	-0.094	0.260	0.077	0.125	0.259
0.340	0.037	-1.113	0.050	0.140	-0.989	0.224	-0.193	-0.168	0.219	-0.062	-0.126	0.186	0.170	0.156	0.228
0.213	0.006	-1.137	0.065	0.142	-0.988	0.131	-0.759	0.001	0.076	-0.095	-0.151	0.058	0.201	0.180	0.201
0.297	-0.037	-1.050	0.082	0.147	-0.986	0.253	-0.822	0.159	0.144	-0.142	-0.067	0.141	0.243	0.093	0.190
0.340	0.044	-1.023	0.088	0.153	-0.984	0.293	-0.342	0.184	0.180	-0.066	-0.041	0.183	0.162	0.065	0.172
0.447	0.083	-0.956	0.095	0.162	-0.982	0.457	-0.316	0.141	0.281	-0.037	0.024	0.290	0.123	0.002	0.195
0.347	0.122	-0.944	0.097	0.171	-0.981	0.445	-0.081	0.116	0.179	-0.007	0.034	0.189	0.084	0.013	0.164
0.455	0.133	-0.897	0.095	0.180	-0.979	0.513	0.185	-0.035	0.289	-0.005	0.080	0.296	0.072	0.060	0.150
0.163	0.191	-0.983	0.094	0.191	-0.977	0.551	0.096	-0.117	-0.002	0.042	-0.009	0.003	0.015	0.026	0.101
0.282	0.184	-0.952	0.088	0.199	-0.976	0.446	0.351	-0.208	0.122	0.026	0.022	0.121	0.023	0.005	0.071
0.163	0.176	-0.960	0.080	0.207	-0.975	0.439	0.495	-0.281	0.011	0.011	0.013	0.002	0.031	0.003	0.010
0.136	0.141	-1.027	0.083	0.210	-0.974	0.177	-0.100	-0.179	-0.018	-0.027	-0.055	0.026	0.066	0.070	0.018
0.063	0.133	-1.003	0.070	0.215	-0.974	0.296	0.709	-0.274	-0.079	-0.040	-0.032	0.098	0.074	0.046	-0.043
0.205	0.068	-0.936	0.082	0.219	-0.972	0.200	-0.537	-0.142	0.052	-0.109	0.033	0.044	0.140	0.020	-0.059
-0.072	0.129	-0.991	0.079	0.222	-0.972	0.190	0.107	-0.090	-0.223	-0.050	-0.022	0.233	0.078	0.035	-0.074
0.047	0.099	-1.050	0.084	0.224	-0.971	0.145	-0.252	0.129	-0.108	-0.084	-0.082	0.113	0.109	0.094	-0.048
0.047	0.099	-1.050	0.089	0.229	-0.969	0.239	-0.317	0.166	-0.113	-0.088	-0.084	0.113	0.109	0.094	-0.075
0.259	0.129	-0.885	0.085	0.239	-0.967	0.536	0.227	0.096	0.103	-0.068	0.079	0.099	0.078	0.071	-0.045
0.055	0.164	-0.944	0.082	0.250	-0.965	0.573	0.100	0.082	-0.099	-0.044	0.018	0.105	0.044	0.012	-0.043
0.105	0.203	-0.956	0.082	0.261	-0.962	0.532	-0.064	0.194	-0.049	-0.016	0.003	0.055	0.006	0.000	-0.048
0.074	0.272	-0.972	0.077	0.269	-0.960	0.405	0.227	0.204	-0.074	0.046	-0.014	0.085	0.064	0.015	-0.083
0.036	0.249	-0.960	0.075	0.277	-0.958	0.400	0.032	0.143	-0.111	0.015	-0.005	0.123	0.040	0.004	-0.077
0.036	0.292	-0.948	0.077	0.283	-0.956	0.306	-0.110	0.108	-0.113	0.051	0.005	0.122	0.082	0.008	-0.090
0.070	0.257	-0.972	0.080	0.286	-0.955	0.148	-0.227	0.134	-0.082	0.013	-0.019	0.087	0.047	0.016	-0.068
0.032	0.269	-0.979	0.091	0.288	-0.953	0.146	-0.577	0.099	-0.130	0.022	-0.029	0.125	0.059	0.024	-0.060
0.236	0.300	-0.881	0.091	0.292	-0.952	0.207	-0.004	-0.034	0.073	0.049	0.068	0.080	0.089	0.075	-0.048
0.109	0.292	-0.928	0.094	0.296	-0.950	0.198	-0.147	-0.027	-0.057	0.037	0.019	0.047	0.082	0.028	-0.050
0.105	0.272	-0.983	0.096	0.299	-0.949	0.180	-0.116	0.029	-0.063	0.015	-0.037	0.050	0.062	0.027	-0.019
0.086	0.288	-0.956	0.107	0.302	-0.947	0.155	-0.573	0.024	-0.093	0.027	-0.011	0.069	0.077	0.000	-0.043
0.224	0.296	-0.952	0.103	0.305	-0.947	0.156	0.267	-0.049	0.050	0.032	-0.008	0.069	0.084	0.004	-0.040
0.082	0.296	-0.979	0.109	0.309	-0.945	0.200	-0.320	-0.021	-0.098	0.028	-0.037	0.073	0.084	0.024	-0.029
0.140	0.280	-0.936	0.114	0.312	-0.943	0.146	-0.266	-0.015	-0.046	0.010	0.004	0.015	0.069	0.019	-0.020
0.213	0.350	-0.897	0.115	0.314	-0.942	0.144	0.001	-0.159	0.026	0.077	0.043	0.058	0.138	0.058	-0.040
0.147	0.342	-0.944	0.115	0.313	-0.943	-0.023	0.095	-0.249	-0.039	0.071	-0.004	0.007	0.131	0.011	-0.024
0.128	0.288	-0.964	0.124	0.313	-0.942	-0.006	-0.433	-0.163	-0.068	0.017	-0.025	0.026	0.076	0.008	-0.013
0.197	0.300	-0.948	0.127	0.311	-0.942	-0.030	-0.079	-0.227	-0.002	0.030	-0.009	0.043	0.088	0.008	-0.024
0.209	0.292	-0.968	0.134	0.310	-0.941	-0.062	-0.284	-0.175	0.003	0.024	-0.029	0.055	0.079	0.012	-0.013
0.155	0.265	-0.948	0.136	0.308	-0.942	-0.069	-0.039	-0.169	-0.053	-0.001	-0.009	0.001	0.052	0.008	-0.015
0.220	0.284	-0.983	0.144	0.306	-0.941	-0.068	-0.403	-0.118	0.004	0.020	-0.045	0.067	0.071	0.028	-0.027
0.163	0.280	-0.905	0.147	0.303	-0.941	-0.133	-0.117	-0.112	-0.056	0.018	0.034	0.009	0.066	0.051	-0.038
0.151	0.230	-0.956	0.149	0.301	-0.942	-0.109	-0.059	-0.071	-0.070	-0.029	-0.017	0.002	0.016	0.000	-0.043
0.178	0.226	-0.932	0.151	0.299	-0.942	-0.080	-0.091	-0.007	-0.044	-0.032	0.007	0.025	0.012	0.023	-0.068
0.147	0.222	-0.932	0.149	0.299	-0.943	0.007	0.089	0.022	-0.073	-0.035	0.007	0.005	0.008	0.024	-0.076
0.109	0.242	-0.940	0.149	0.300	-0.942	0.043	-0.001	0.016	-0.112	-0.017	-0.001	0.043	0.027	0.016	-0.067
0.109	0.242	-0.940	0.153	0.299	-0.942	-0.023	-0.244	0.063	-0.116	-0.016	-0.001	0.043	0.027	0.016	-0.067
0.217	0.296	-0.924	0.154	0.299	-0.942	-0.043	-0.071	0.002	-0.010	0.038	0.015	0.065	0.081	0.032	-0.062
0.197	0.253	-0.897	0.157	0.298	-0.942	-0.057	-0.150	0.058	-0.032	-0.003	0.042	0.047	0.038	0.059	-0.041
0.193	0.222	-0.912	0.162	0.296	-0.941	-0.072	-0.276	0.112	-0.040	-0.033	0.026	0.043	0.006	0.044	-0.039
0.259	0.230	-0.873	0.159	0.295	-0.942	-0.045	0.136	0.025	0.028	-0.024	0.066	0.109	0.014	0.083	-0.046
0.140	0.214	-0.909	0.162	0.294	-0.942	-0.060	-0.148	0.053	-0.094	-0.038	0.030	0.011	0.003	0.048	-0.040
0.178	0.249	-0.948	0.163	0.292	-0.942	-0.120	-0.070	0.038	-0.057	-0.001	-0.008	0.028	0.031	0.009	-0.037
0.243	0.257	-0.885	0.163	0.289	-0.943	-0.155	0.024	0.026	0.009	0.009	0.055	0.094	0.039	0.073	-0.039
0.209	0.265	-0.920	0.162	0.286	-0.945	-0.186	0.046	0.046	-0.025	0.020	0.021	0.060	0.046	0.038	-0.027
0.228	0.269	-0.916	0.158	0.284	-0.946	-0.085	0.160	0.083	-0.002	0.025	0.026	0.079	0.049	0.043	-0.027
0.205	0.242	-0.901	0.155	0.285	-0.946	0.014	0.165	0.141	-0.022	-0.002	0.042	0.056	0.021	0.059	-0.021
0.182	0.253	-0.916	0.154	0.285	-0.946	-0.039	-0.023	0.167	-0.044	0.010	0.027	0.033	0.032	0.043	-0.021
0.259	0.242	-0.885	0.146	0.285	-0.947	-0.001	0.402	0.123	0.041	-0.002	0.059	0.110	0.021	0.075	-0.030
0.220	0.257	-0.853	0.145	0.285	-0.948	-0.021	0.055	0.146	0.004	0.013	0.091	0.071	0.036	0.107	-0.018
0.167	0.207	-0.901	0.142	0.286	-0.948	0.042	0.105	0.168	-0.047	-0.038	0.044	0.017	0.014	0.060	-0.013
0.278	0.203	-0.857	0.143	0.288	-0.947	0.083	-0.063	0.153	0.064	-0.044	0.086	0.128	0.018	0.103	-0.026
0.201	0.272	-0.869	0.133	0.289	-0.948	0.044	0.462	0.172	-0.004	0.024	0.075	0.051	0.052	0.092	-0.032
0.182	0.257	-0.853	0.123	0.289	-0.949	-0.021	0.458	0.182	-0.014	0.009	0.093	0.032	0.037	0.108	-0.039
0.151	0.265	-0.889	0.124	0.289	-0.949	-0.074	-0.088	0.261	-0.045	0.017	0.057	0.001	0.045	0.073	-0.049
0.117	0.272	-0.861	0.115	0.288	-0.951	-0.064	0.379	0.230	-0.071	0.025	0.086	0.033	0.052	0.102	-0.050
0.209	0.238	-0.822	0.111	0.287	-0.951	-0.070	0.133	0.273	0.025	-0.009	0.126	0.059	0.017	0.141	-0.051
0.170	0.218	-0.865	0.103	0.288	-0.952	0.021	0.383	0.266	-0.005	-0.029	0.083	0.020	0.002	0.098	-0.038
0.151	0.242	-0.857	0.097	0.290	-0.952	0.104	0.245	0.254	-0.018	-0.008	0.091	0.001	0.021	0.107	-0.026
0.197	0.280	-0.865	0.093	0.292	-0.952	0.058	0.156	0.254	0.032	0.029	0.083	0.046	0.059	0.099	-0.036
0.128	0.288	-0.924	0.085	0.290	-0.953	-0.106	0.346	0.269	-0.029	0.038	0.025	0.024	0.067	0.040	-0.038
0.097	0.226	-0.905	0.079	0.289	-0.954	-0.113	0.235	0.250	-0.054	-0.022	0.046	0.055	0.005	0.059	-0.044
0.147	0.211	-0.802	0.068	0.288	-0.955	-0.032	0.561	0.128	0.007	-0.037	0.149	0.005	0.010	0.162	-0.059
0.063	0.242	-0.912	0.059	0.287	-0.956	-0.038	0.388	0.173	-0.069	-0.005	0.039	0.091	0.020	0.051	-0.073
0.063	0.242	-0.912	0.057	0.286	-0.957	-0.110	0.037	0.260	-0.067	-0.004	0.040	0.091	0.020	0.051	-0.087
0.024	0.214	-0.901	0.049	0.284	-0.958	-0.109	0.368	0.260	-0.097	-0.029	0.053	0.130	0.007	0.063	-0.090
0.001	0.191	-0.889	0.048	0.282	-0.958	-0.081	-0.066	0.261	-0.119	-0.051	0.065	0.153	0.031	0.075	-0.091
0.078	0.238	-0.873	0.041	0.281	-0.959	-0.064	0.303	0.213	-0.036	-0.003	0.081	0.077	0.015	0.090	-0.091
0.040	0.207	-0.893	0.036	0.281	-0.959	-0.009	0.251	0.169	-0.068	-0.034	0.062	0.116	0.017	0.070	-0.079
0.043	0.222	-0.901	0.033	0.281	-0.959	0.010	0.078	0.210	-0.062	-0.019	0.054	0.112	0.002	0.063	-0.063
0.063	0.253	-0.916	0.027	0.281	-0.959	-0.020	0.298	0.147	-0.036	0.013	0.038	0.094	0.029	0.047	-0.072
0.043	0.230	-0.932	0.019	0.281	-0.960	0.012	0.367	0.058	-0.048	-0.011	0.023	0.114	0.005	0.031	-0.052
-0.010	0.230	-0.932	0.020	0.280	-0.960	-0.030	-0.077	0.081	-0.103	-0.010	0.023	0.168	0.005	0.031	-0.045
0.090	0.222	-0.987	0.013	0.277	-0.961	-0.137	0.389	0.047	0.005	-0.015	-0.031	0.069	0.004	0.025	-0.025
0.024	0.218	-0.999	0.012	0.275	-0.961	-0.139	0.021	-0.001	-0.060	-0.016	-0.042	0.135	0.009	0.037	-0.016
0.117	0.211	-1.007	0.004	0.270	-0.963	-0.240	0.493	-0.108	0.041	-0.019	-0.049	0.043	0.017	0.045	0.026
0.032	0.153	-1.050	-0.001	0.266	-0.964	-0.170	0.267	-0.101	-0.039	-0.073	-0.091	0.128	0.076	0.089	0.045
0.143	0.137	-1.054	-0.012	0.265	-0.964	-0.034	0.652	-0.091	0.084	-0.088	-0.095	0.017	0.092	0.094	0.047
0.128	0.118	-1.058	-0.026	0.267	-0.963	0.150	0.754	0.012	0.083	-0.109	-0.100	0.033	0.112	0.099	0.008
-0.022	0.168	-1.023	-0.035	0.275	-0.961	0.398	0.423	0.128	-0.058	-0.066	-0.066	0.183	0.063	0.064	-0.030
-0.110	0.218	-0.920	-0.043	0.285	-0.957	0.582	0.332	0.179	-0.139	-0.027	0.033	0.272	0.013	0.039	-0.074
-0.176	0.315	-0.901	-0.050	0.297	-0.953	0.620	0.296	0.229	-0.197	0.058	0.048	0.339	0.083	0.058	-0.103
-0.107	0.365	-0.944	-0.057	0.308	-0.950	0.566	0.248	0.256	-0.122	0.098	0.001	0.272	0.134	0.015	-0.096
-0.041	0.412	-0.999	-0.058	0.315	-0.947	0.370	-0.027	0.244	-0.055	0.137	-0.056	0.208	0.180	0.041	-0.057
0.001	0.439	-0.987	-0.056	0.319	-0.946	0.201	-0.137	0.229	-0.014	0.160	-0.045	0.166	0.207	0.029	0.011
0.047	0.481	-1.035	-0.053	0.319	-0.946	0.015	-0.202	0.216	0.029	0.202	-0.093	0.121	0.250	0.077	0.065
0.140	0.415	-1.042	-0.051	0.317	-0.947	-0.117	-0.139	0.149	0.119	0.139	-0.099	0.029	0.184	0.085	0.111
0.163	0.400	-1.039	-0.042	0.314	-0.949	-0.185	-0.462	0.046	0.133	0.127	-0.094	0.006	0.168	0.082	0.160
0.220	0.381	-1.058	-0.029	0.309	-0.951	-0.254	-0.624	-0.014	0.178	0.112	-0.111	0.053	0.148	0.103	0.210
0.267	0.408	-1.086	-0.020	0.305	-0.952	-0.196	-0.394	-0.161	0.214	0.143	-0.137	0.100	0.174	0.131	0.247
0.367	0.392	-1.050	-0.007	0.301	-0.953	-0.213	-0.594	-0.176	0.301	0.131	-0.100	0.200	0.158	0.097	0.253
0.374	0.272	-1.109	0.004	0.297	-0.955	-0.232	-0.417	-0.205	0.299	0.016	-0.158	0.209	0.038	0.157	0.255
0.243	0.238	-1.078	0.021	0.292	-0.956	-0.239	-0.804	-0.161	0.151	-0.014	-0.125	0.079	0.003	0.127	0.245
0.309	0.238	-1.023	0.033	0.291	-0.956	-0.029	-0.553	-0.189	0.204	-0.013	-0.070	0.145	0.002	0.073	0.230
0.301	0.265	-1.015	0.039	0.291	-0.956	0.009	-0.187	-0.157	0.191	0.014	-0.062	0.138	0.028	0.066	0.179
0.367	0.203	-0.960	0.043	0.292	-0.955	0.059	-0.155	-0.127	0.251	-0.049	-0.008	0.203	0.035	0.012	0.173
0.174	0.238	-1.046	0.056	0.292	-0.955	0.034	-0.648	0.017	0.046	-0.015	-0.095	0.012	0.001	0.099	0.162
0.305	0.253	-0.928	0.063	0.293	-0.954	0.068	-0.308	-0.033	0.170	-0.001	0.023	0.144	0.013	0.019	0.144
0.305	0.296	-0.956	0.065	0.294	-0.954	0.051	-0.043	-0.119	0.167	0.041	-0.005	0.145	0.055	0.009	0.129
0.255	0.284	-0.964	0.068	0.293	-0.954	-0.056	-0.106	-0.065	0.114	0.030	-0.013	0.097	0.044	0.017	0.135
0.320	0.300	-0.928	0.066	0.292	-0.954	-0.031	0.157	-0.064	0.181	0.046	0.023	0.163	0.059	0.017	0.110
0.259	0.288	-0.928	0.065	0.293	-0.954	0.053	0.129	-0.137	0.120	0.034	0.023	0.102	0.048	0.017	0.084
0.147	0.334	-1.007	0.069	0.294	-0.953	0.054	-0.175	-0.169	0.004	0.079	-0.056	0.010	0.094	0.062	0.053
0.170	0.242	-0.944	0.063	0.294	-0.954	0.039	0.402	-0.159	0.033	-0.014	0.007	0.014	0.001	0.000	0.022
0.067	0.280	-1.003	0.064	0.293	-0.954	-0.052	-0.017	-0.166	-0.072	0.026	-0.052	0.090	0.040	0.060	0.004
0.143	0.253	-0.952	0.063	0.296	-0.953	0.151	0.164	-0.234	0.006	-0.004	-0.001	0.012	0.013	0.008	-0.015
0.140	0.269	-0.987	0.063	0.298	-0.953	0.125	0.063	-0.234	0.001	0.010	-0.037	0.016	0.028	0.044	-0.022
0.059	0.276	-0.952	0.066	0.299	-0.952	0.072	-0.114	-0.169	-0.083	0.016	-0.003	0.097	0.035	0.010	-0.029
0.143	0.230	-0.928	0.063	0.299	-0.952	0.014	0.251	-0.142	0.005	-0.030	0.021	0.013	0.011	0.013	-0.032
0.032	0.253	-0.999	0.069	0.299	-0.952	0.031	-0.342	-0.046	-0.113	-0.008	-0.050	0.123	0.012	0.058	-0.049
0.140	0.307	-0.928	0.067	0.300	-0.952	0.052	0.153	-0.042	-0.003	0.045	0.020	0.015	0.066	0.013	-0.053
0.067	0.280	-0.944	0.065	0.301	-0.952	0.035	0.085	0.005	-0.075	0.018	0.005	0.088	0.040	0.003	-0.061
0.020	0.300	-0.991	0.064	0.300	-0.952	-0.057	0.023	0.052	-0.121	0.038	-0.042	0.133	0.059	0.050	-0.061
0.097	0.261	-0.944	0.064	0.300	-0.952	0.022	0.029	-0.070	-0.044	-0.001	0.005	0.056	0.021	0.003	-0.093
0.055	0.300	-0.936	0.065	0.299	-0.952	-0.022	0.012	-0.111	-0.086	0.039	0.013	0.099	0.061	0.005	-0.083
-0.041	0.276	-0.956	0.070	0.297	-0.952	-0.089	-0.263	-0.110	-0.188	0.017	-0.006	0.194	0.038	0.015	-0.072
0.128	0.253	-0.932	0.072	0.296	-0.952	-0.037	-0.047	-0.180	-0.020	-0.005	0.017	0.025	0.016	0.009	-0.072
0.113	0.257	-0.944	0.077	0.294	-0.953	-0.110	-0.175	-0.166	-0.040	0.002	0.006	0.040	0.021	0.002	-0.064
0.113	0.257	-0.944	0.080	0.291	-0.953	-0.124	-0.141	-0.118	-0.043	0.004	0.006	0.039	0.022	0.001	-0.034
0.109	0.272	-0.979	0.091	0.288	-0.953	-0.148	-0.560	-0.056	-0.058	0.023	-0.030	0.042	0.038	0.036	-0.038
0.136	0.319	-0.972	0.092	0.286	-0.954	-0.105	-0.019	-0.125	-0.032	0.072	-0.021	0.015	0.086	0.027	-0.028
0.109	0.354	-0.991	0.099	0.283	-0.954	-0.167	-0.333	-0.099	-0.065	0.110	-0.041	0.041	0.122	0.046	-0.028
0.193	0.257	-0.936	0.101	0.280	-0.955	-0.117	-0.053	-0.135	0.018	0.016	0.015	0.043	0.026	0.009	-0.019
0.143	0.245	-0.924	0.106	0.277	-0.955	-0.179	-0.225	-0.110	-0.037	0.007	0.027	0.006	0.015	0.022	-0.023
0.197	0.245	-0.916	0.106	0.273	-0.956	-0.141	0.081	-0.171	0.018	0.010	0.035	0.049	0.016	0.030	-0.030
0.132	0.211	-0.956	0.107	0.271	-0.957	-0.127	0.007	-0.122	-0.048	-0.022	-0.003	0.014	0.018	0.009	-0.035
0.090	0.238	-0.983	0.113	0.268	-0.957	-0.134	-0.323	-0.100	-0.097	0.008	-0.031	0.056	0.009	0.036	-0.031
0.167	0.245	-0.972	0.115	0.266	-0.957	-0.091	-0.061	-0.135	-0.021	0.018	-0.019	0.022	0.017	0.024	-0.033
0.163	0.242	-0.956	0.120	0.263	-0.957	-0.121	-0.185	-0.089	-0.029	0.017	-0.003	0.020	0.014	0.008	-0.027
0.201	0.249	-0.924	0.121	0.261	-0.958	-0.070	-0.025	-0.099	0.008	0.026	0.029	0.058	0.022	0.024	-0.020
0.182	0.249	-0.944	0.120	0.260	-0.958	-0.069	0.085	-0.123	-0.010	0.028	0.010	0.039	0.023	0.005	-0.024
0.151	0.242	-0.940	0.123	0.259	-0.958	-0.017	-0.142	-0.083	-0.044	0.021	0.014	0.008	0.015	0.010	-0.026
0.167	0.214	-0.940	0.125	0.258	-0.958	-0.026	-0.043	-0.092	-0.030	-0.005	0.014	0.023	0.012	0.011	-0.042
0.151	0.214	-0.936	0.116	0.259	-0.959	0.047	0.495	-0.125	-0.036	-0.006	0.019	0.006	0.012	0.016	-0.044
0.097	0.199	-0.972	0.122	0.259	-0.958	0.041	-0.281	-0.078	-0.096	-0.022	-0.018	0.049	0.027	0.019	-0.034
0.163	0.238	-0.979	0.124	0.259	-0.958	0.014	-0.103	-0.068	-0.033	0.017	-0.026	0.016	0.012	0.026	-0.037
0.209	0.226	-0.940	0.124	0.260	-0.958	0.081	0.063	-0.094	0.013	0.004	0.013	0.061	0.001	0.014	-0.043
0.140	0.234	-0.956	0.122	0.260	-0.958	-0.017	0.113	-0.062	-0.054	0.012	-0.002	0.009	0.009	0.001	-0.026
0.117	0.230	-0.960	0.123	0.259	-0.958	-0.059	-0.067	-0.022	-0.079	0.009	-0.006	0.033	0.006	0.004	-0.033
0.205	0.230	-0.944	0.129	0.259	-0.957	0.006	-0.275	-0.028	0.004	0.009	0.009	0.055	0.007	0.013	-0.036
0.132	0.253	-0.979	0.130	0.258	-0.957	-0.003	-0.040	-0.057	-0.070	0.033	-0.026	0.019	0.031	0.022	-0.035
0.193	0.249	-0.964	0.135	0.258	-0.957	0.004	-0.230	-0.076	-0.013	0.029	-0.011	0.042	0.028	0.006	-0.019
0.151	0.253	-0.979	0.134	0.257	-0.957	-0.042	0.099	-0.079	-0.054	0.034	-0.027	0.001	0.033	0.021	-0.027
0.209	0.222	-0.983	0.136	0.256	-0.957	-0.070	-0.096	-0.033	0.001	0.004	-0.030	0.057	0.003	0.025	-0.021
0.163	0.234	-0.964	0.140	0.255	-0.957	-0.012	-0.228	-0.038	-0.050	0.016	-0.011	0.010	0.015	0.005	-0.024
0.182	0.234	-0.968	0.140	0.255	-0.957	-0.010	0.046	-0.042	-0.030	0.017	-0.015	0.028	0.016	0.009	-0.015
0.182	0.234	-0.968	0.143	0.254	-0.956	-0.033	-0.191	0.022	-0.034	0.017	-0.016	0.029	0.016	0.008	-0.028
0.217	0.214	-0.960	0.140	0.254	-0.957	0.021	0.226	-0.081	0.004	-0.002	-0.007	0.063	0.003	0.000	-0.022
0.155	0.222	-0.960	0.146	0.253	-0.956	-0.045	-0.321	-0.031	-0.063	0.007	-0.008	0.001	0.005	0.001	-0.018
0.220	0.187	-0.912	0.148	0.252	-0.956	-0.059	-0.045	-0.129	0.000	-0.026	0.040	0.068	0.030	0.049	-0.012
0.228	0.195	-0.936	0.152	0.250	-0.956	-0.076	-0.189	-0.112	0.004	-0.017	0.016	0.075	0.022	0.026	-0.025
0.232	0.172	-0.936	0.149	0.248	-0.957	-0.040	0.212	-0.119	0.011	-0.039	0.016	0.080	0.045	0.026	-0.029
0.163	0.214	-0.944	0.150	0.247	-0.957	-0.058	-0.028	-0.078	-0.060	0.005	0.009	0.011	0.002	0.019	-0.034
0.132	0.184	-0.975	0.152	0.245	-0.957	-0.062	-0.123	-0.025	-0.093	-0.024	-0.023	0.020	0.033	0.012	-0.056
0.167	0.199	-0.995	0.149	0.244	-0.958	-0.073	0.174	-0.071	-0.055	-0.007	-0.042	0.014	0.017	0.032	-0.064
0.082	0.238	-1.023	0.158	0.242	-0.957	-0.102	-0.447	0.018	-0.148	0.034	-0.070	0.070	0.022	0.059	-0.059
0.167	0.222	-1.027	0.157	0.240	-0.958	-0.081	0.047	-0.037	-0.063	0.020	-0.074	0.015	0.006	0.062	-0.060
0.178	0.238	-0.999	0.160	0.238	-0.958	-0.068	-0.157	-0.046	-0.055	0.037	-0.046	0.027	0.021	0.034	-0.052
0.128	0.222	-1.011	0.168	0.237	-0.957	-0.059	-0.388	0.011	-0.112	0.022	-0.059	0.023	0.006	0.045	-0.027
0.247	0.238	-0.944	0.170	0.237	-0.957	-0.018	-0.112	-0.045	0.005	0.038	0.008	0.097	0.021	0.023	-0.026
0.263	0.214	-0.944	0.173	0.237	-0.956	-0.003	-0.131	-0.030	0.017	0.015	0.007	0.112	0.003	0.023	-0.027
0.220	0.180	-0.932	0.172	0.235	-0.957	-0.061	0.058	-0.027	-0.024	-0.018	0.019	0.070	0.037	0.035	-0.018
0.217	0.187	-0.920	0.175	0.234	-0.956	-0.044	-0.157	-0.012	-0.031	-0.009	0.031	0.066	0.030	0.048	-0.024
0.220	0.214	-0.920	0.176	0.233	-0.956	-0.036	0.007	-0.052	-0.028	0.019	0.031	0.070	0.003	0.048	-0.039
0.224	0.187	-0.924	0.175	0.232	-0.957	-0.059	0.071	-0.075	-0.023	-0.007	0.027	0.073	0.030	0.044	-0.039
0.182	0.168	-0.960	0.176	0.231	-0.957	-0.045	-0.074	-0.055	-0.067	-0.025	-0.008	0.030	0.050	0.009	-0.043
0.224	0.195	-0.944	0.183	0.230	-0.956	-0.022	-0.313	-0.015	-0.031	0.003	0.006	0.071	0.023	0.025	-0.048
0.190	0.211	-0.944	0.180	0.230	-0.956	0.035	0.158	-0.062	-0.063	0.018	0.007	0.036	0.008	0.025	-0.042
0.197	0.199	-0.936	0.183	0.231	-0.956	0.035	-0.162	-0.012	-0.059	0.005	0.014	0.043	0.020	0.033	-0.039
0.255	0.191	-0.952	0.184	0.231	-0.955	0.033	0.000	-0.030	-0.001	-0.003	-0.002	0.100	0.028	0.017	-0.035
0.217	0.195	-0.924	0.183	0.232	-0.955	0.036	0.050	0.002	-0.039	0.000	0.026	0.061	0.024	0.045	-0.037
0.243	0.172	-0.952	0.186	0.233	-0.954	0.070	-0.199	0.075	-0.016	-0.024	-0.003	0.087	0.047	0.017	-0.028
0.190	0.187	-0.936	0.185	0.235	-0.954	0.094	0.029	0.109	-0.069	-0.011	0.012	0.032	0.031	0.032	-0.031
0.243	0.245	-0.932	0.181	0.238	-0.954	0.140	0.215	0.056	-0.011	0.044	0.016	0.085	0.027	0.036	-0.029
0.243	0.245	-0.932	0.183	0.241	-0.953	0.112	-0.084	0.076	-0.012	0.042	0.015	0.084	0.027	0.035	-0.033
0.209	0.242	-0.975	0.182	0.243	-0.953	0.096	0.037	0.024	-0.046	0.036	-0.029	0.048	0.023	0.009	-0.023
0.224	0.222	-0.952	0.190	0.244	-0.951	0.070	-0.456	0.083	-0.039	0.015	-0.007	0.063	0.003	0.014	-0.025
0.251	0.184	-0.916	0.189	0.246	-0.951	0.102	0.040	0.063	-0.011	-0.026	0.028	0.089	0.036	0.049	-0.027
0.247	0.164	-0.916	0.189	0.248	-0.950	0.112	0.020	0.040	-0.015	-0.047	0.027	0.085	0.056	0.048	-0.033
0.236	0.195	-0.924	0.188	0.249	-0.950	0.062	0.068	0.010	-0.025	-0.017	0.019	0.071	0.026	0.040	-0.027
0.197	0.195	-0.940	0.189	0.250	-0.950	0.026	-0.057	0.050	-0.064	-0.018	0.003	0.031	0.026	0.024	-0.032
0.263	0.187	-0.928	0.188	0.250	-0.950	-0.018	0.040	0.053	0.002	-0.025	0.015	0.095	0.033	0.036	-0.026
0.224	0.164	-0.924	0.190	0.249	-0.950	-0.051	-0.142	0.091	-0.039	-0.048	0.019	0.054	0.056	0.039	-0.029
0.270	0.211	-0.936	0.188	0.248	-0.950	-0.054	0.090	0.075	0.009	-0.000	0.008	0.099	0.008	0.027	-0.021
0.213	0.199	-0.944	0.190	0.247	-0.950	-0.068	-0.088	0.078	-0.050	-0.011	-0.000	0.040	0.019	0.019	-0.031
0.247	0.184	-0.916	0.185	0.247	-0.951	-0.003	0.257	0.063	-0.010	-0.026	0.028	0.074	0.033	0.045	-0.022
0.193	0.207	-0.964	0.186	0.246	-0.951	-0.056	-0.104	0.137	-0.065	-0.003	-0.019	0.020	0.009	0.003	-0.035
0.259	0.222	-0.940	0.180	0.245	-0.953	-0.068	0.313	0.120	0.006	0.014	0.006	0.085	0.007	0.020	-0.030
0.193	0.257	-0.916	0.177	0.243	-0.954	-0.126	0.131	0.090	-0.056	0.051	0.030	0.019	0.043	0.042	-0.032
0.236	0.245	-0.920	0.172	0.240	-0.955	-0.166	0.242	0.082	-0.009	0.042	0.028	0.062	0.032	0.037	-0.030
0.232	0.245	-0.893	0.171	0.237	-0.956	-0.199	0.058	0.075	-0.012	0.045	0.057	0.059	0.032	0.064	-0.034
0.228	0.238	-0.845	0.165	0.233	-0.958	-0.225	0.311	0.049	-0.010	0.042	0.106	0.056	0.024	0.110	-0.026
0.247	0.187	-0.853	0.156	0.230	-0.961	-0.166	0.461	0.056	0.018	-0.005	0.100	0.075	0.026	0.101	-0.040
0.224	0.218	-0.881	0.148	0.227	-0.963	-0.135	0.417	0.060	0.003	0.028	0.074	0.053	0.004	0.072	-0.042
0.140	0.207	-0.912	0.144	0.225	-0.964	-0.110	0.201	0.085	-0.077	0.018	0.044	0.031	0.008	0.040	-0.040
0.190	0.214	-0.877	0.132	0.223	-0.966	-0.158	0.593	0.085	-0.015	0.029	0.082	0.020	0.001	0.075	-0.053
0.186	0.218	-0.897	0.126	0.220	-0.967	-0.170	0.308	0.115	-0.013	0.035	0.064	0.017	0.003	0.055	-0.054
0.120	0.218	-0.901	0.116	0.217	-0.969	-0.142	0.493	0.092	-0.069	0.038	0.062	0.048	0.003	0.051	-0.060
0.190	0.226	-0.873	0.109	0.215	-0.971	-0.158	0.358	0.163	0.008	0.048	0.091	0.022	0.010	0.078	-0.068
0.086	0.164	-0.849	0.098	0.211	-0.973	-0.196	0.508	0.195	-0.085	-0.010	0.116	0.081	0.052	0.101	-0.072
0.117	0.137	-0.849	0.092	0.208	-0.974	-0.154	0.270	0.174	-0.048	-0.034	0.117	0.050	0.079	0.101	-0.063
0.140	0.172	-0.857	0.082	0.207	-0.975	-0.073	0.505	0.122	-0.015	0.002	0.111	0.026	0.044	0.092	-0.085
0.140	0.172	-0.857	0.067	0.207	-0.976	-0.027	0.746	0.073	-0.001	0.002	0.112	0.026	0.044	0.091	-0.076
0.017	0.149	-0.889	0.061	0.205	-0.977	-0.083	0.265	0.128	-0.118	-0.020	0.081	0.148	0.067	0.059	-0.084
0.067	0.153	-0.905	0.049	0.204	-0.978	-0.034	0.619	0.077	-0.056	-0.015	0.066	0.099	0.064	0.043	-0.089
0.009	0.126	-0.901	0.041	0.202	-0.979	-0.129	0.387	0.144	-0.105	-0.040	0.071	0.156	0.091	0.046	-0.092
0.055	0.153	-0.889	0.038	0.201	-0.979	-0.020	0.139	0.127	-0.056	-0.012	0.083	0.110	0.064	0.057	-0.084
0.078	0.157	-0.889	0.028	0.201	-0.979	-0.025	0.490	0.036	-0.024	-0.008	0.084	0.087	0.060	0.057	-0.087
0.020	0.149	-0.893	0.023	0.200	-0.980	-0.047	0.264	0.058	-0.076	-0.015	0.080	0.144	0.068	0.053	-0.082
0.017	0.141	-0.920	0.016	0.197	-0.980	-0.135	0.345	0.008	-0.074	-0.020	0.054	0.148	0.076	0.024	-0.085
0.009	0.126	-0.901	0.012	0.196	-0.981	-0.071	0.185	-0.012	-0.078	-0.034	0.074	0.155	0.092	0.044	-0.088
-0.010	0.126	-0.956	0.009	0.195	-0.981	-0.028	0.184	-0.032	-0.095	-0.033	0.019	0.175	0.092	0.011	-0.083
0.020	0.160	-0.952	0.007	0.193	-0.981	-0.082	0.127	-0.074	-0.062	0.003	0.024	0.144	0.056	0.007	-0.078
0.001	0.164	-0.960	0.002	0.190	-0.982	-0.149	0.265	-0.110	-0.076	0.010	0.016	0.164	0.053	0.014	-0.067
0.020	0.141	-0.956	-0.001	0.187	-0.982	-0.165	0.196	-0.118	-0.054	-0.010	0.021	0.144	0.076	0.010	-0.053
0.017	0.126	-0.999	-0.001	0.182	-0.983	-0.215	0.008	-0.156	-0.058	-0.021	-0.021	0.148	0.091	0.053	-0.043
0.043	0.118	-0.991	-0.006	0.178	-0.984	-0.227	0.316	-0.228	-0.026	-0.024	-0.013	0.120	0.099	0.045	-0.029
0.024	0.106	-1.058	-0.008	0.172	-0.985	-0.302	0.137	-0.199	-0.044	-0.029	-0.078	0.138	0.111	0.112	-0.024
0.017	0.068	-1.086	-0.013	0.165	-0.986	-0.322	0.280	-0.196	-0.047	-0.061	-0.105	0.144	0.150	0.140	-0.015
-0.022	0.099	-1.121	-0.014	0.160	-0.987	-0.218	0.082	-0.110	-0.084	-0.026	-0.140	0.182	0.120	0.176	0.005
0.020	0.052	-1.070	-0.021	0.158	-0.987	-0.121	0.373	-0.118	-0.035	-0.070	-0.088	0.140	0.167	0.125	0.021
0.097	0.041	-1.090	-0.028	0.158	-0.987	0.036	0.354	0.022	0.048	-0.081	-0.108	0.063	0.179	0.145	0.018
0.078	0.056	-1.082	-0.035	0.161	-0.986	0.190	0.371	0.022	0.036	-0.069	-0.101	0.082	0.165	0.136	0.004
-0.018	0.133	-1.062	-0.042	0.166	-0.985	0.240	0.370	0.012	-0.053	0.003	-0.082	0.179	0.089	0.116	-0.027
-0.099	0.172	-1.027	-0.045	0.169	-0.984	0.177	0.158	0.044	-0.130	0.038	-0.047	0.260	0.052	0.080	-0.067
-0.149	0.214	-1.007	-0.046	0.171	-0.984	0.099	-0.011	0.012	-0.180	0.079	-0.028	0.312	0.011	0.059	-0.085
-0.103	0.238	-0.991	-0.046	0.175	-0.983	0.171	0.016	-0.055	-0.134	0.098	-0.012	0.268	0.011	0.043	-0.087
-0.010	0.226	-1.039	-0.040	0.177	-0.983	0.089	-0.262	-0.041	-0.047	0.085	-0.060	0.177	0.001	0.090	-0.037
-0.010	0.226	-1.039	-0.033	0.178	-0.983	0.055	-0.395	0.014	-0.055	0.083	-0.060	0.178	0.001	0.090	0.030
0.178	0.141	-1.054	-0.026	0.177	-0.984	-0.073	-0.302	0.058	0.127	-0.000	-0.075	0.009	0.087	0.105	0.090
0.213	0.195	-1.086	-0.020	0.175	-0.984	-0.059	-0.293	0.084	0.156	0.055	-0.106	0.043	0.033	0.136	0.136
0.220	0.214	-1.098	-0.011	0.175	-0.985	-0.025	-0.450	0.063	0.154	0.075	-0.117	0.050	0.013	0.147	0.197
0.263	0.187	-1.098	0.000	0.172	-0.985	-0.126	-0.521	-0.001	0.186	0.050	-0.117	0.091	0.041	0.147	0.229
0.340	0.234	-1.109	0.013	0.170	-0.985	-0.119	-0.579	-0.021	0.250	0.099	-0.128	0.167	0.005	0.159	0.237
0.370	0.234	-1.133	0.023	0.170	-0.985	-0.003	-0.469	-0.086	0.270	0.099	-0.152	0.196	0.005	0.183	0.244
0.301	0.207	-1.129	0.036	0.171	-0.985	0.051	-0.584	-0.157	0.188	0.071	-0.149	0.126	0.022	0.180	0.246
0.317	0.149	-1.090	0.049	0.172	-0.984	0.057	-0.596	-0.176	0.190	0.012	-0.110	0.140	0.081	0.140	0.235
0.340	0.083	-1.094	0.065	0.174	-0.983	0.118	-0.746	-0.112	0.198	-0.056	-0.115	0.163	0.146	0.145	0.213
0.355	0.064	-1.086	0.079	0.176	-0.981	0.126	-0.634	-0.088	0.199	-0.077	-0.108	0.178	0.166	0.136	0.200
0.351	0.052	-1.031	0.088	0.179	-0.980	0.174	-0.397	-0.087	0.187	-0.091	-0.054	0.174	0.178	0.081	0.190
0.328	0.079	-1.019	0.094	0.183	-0.979	0.260	-0.263	-0.093	0.157	-0.069	-0.044	0.152	0.152	0.069	0.174
0.332	0.048	-1.027	0.099	0.189	-0.977	0.320	-0.224	-0.097	0.156	-0.106	-0.053	0.156	0.183	0.077	0.146
0.317	0.048	-1.007	0.102	0.194	-0.976	0.308	-0.075	-0.086	0.138	-0.111	-0.035	0.141	0.183	0.057	0.129
0.259	0.099	-0.987	0.103	0.201	-0.974	0.373	-0.022	-0.110	0.079	-0.067	-0.017	0.084	0.134	0.037	0.140
0.297	0.122	-0.983	0.107	0.209	-0.972	0.433	-0.172	-0.049	0.113	-0.052	-0.015	0.123	0.112	0.033	0.084
0.440	0.110	-0.893	0.104	0.218	-0.970	0.489	0.192	-0.042	0.258	-0.073	0.074	0.265	0.124	0.058	0.086
0.024	0.187	-1.074	0.114	0.227	-0.967	0.438	-0.526	0.088	-0.167	-0.004	-0.111	0.149	0.047	0.124	0.084
0.343	0.226	-0.960	0.108	0.238	-0.965	0.605	0.385	-0.083	0.159	0.023	0.001	0.170	0.009	0.010	0.043
0.267	0.214	-0.944	0.109	0.248	-0.963	0.522	-0.015	-0.047	0.081	0.001	0.014	0.094	0.021	0.006	0.007
0.040	0.245	-1.042	0.099	0.255	-0.962	0.362	0.492	-0.032	-0.136	0.026	-0.085	0.132	0.009	0.092	0.012
0.190	0.222	-1.035	0.103	0.262	-0.959	0.380	-0.223	0.033	0.009	-0.005	-0.079	0.019	0.015	0.084	-0.009
0.090	0.184	-0.928	0.105	0.266	-0.958	0.203	-0.089	-0.015	-0.093	-0.047	0.026	0.081	0.054	0.022	-0.035
0.220	0.164	-0.952	0.099	0.270	-0.958	0.243	0.322	-0.009	0.044	-0.071	0.001	0.050	0.073	0.002	-0.006
0.117	0.184	-0.940	0.096	0.274	-0.957	0.231	0.222	-0.193	-0.057	-0.055	0.012	0.053	0.054	0.010	-0.022
0.240	0.257	-0.920	0.099	0.277	-0.956	0.177	-0.114	-0.088	0.063	0.015	0.031	0.071	0.020	0.030	-0.012
0.109	0.226	-1.015	0.103	0.278	-0.955	0.075	-0.159	-0.135	-0.072	-0.017	-0.064	0.060	0.011	0.065	-0.032
0.109	0.226	-1.015	0.105	0.281	-0.954	0.144	-0.094	-0.026	-0.074	-0.019	-0.065	0.060	0.011	0.066	-0.031
0.124	0.296	-0.940	0.107	0.285	-0.953	0.232	-0.100	-0.049	-0.061	0.046	0.008	0.045	0.059	0.009	-0.058
0.101	0.327	-1.023	0.107	0.288	-0.951	0.195	0.017	-0.078	-0.084	0.073	-0.076	0.067	0.091	0.074	-0.060
0.067	0.334	-1.023	0.116	0.289	-0.950	0.035	-0.427	-0.067	-0.126	0.080	-0.077	0.101	0.099	0.074	-0.069
0.147	0.296	-0.905	0.116	0.290	-0.950	0.069	0.077	-0.223	-0.045	0.040	0.041	0.020	0.060	0.044	-0.078
0.105	0.245	-0.932	0.120	0.290	-0.950	0.016	-0.163	-0.232	-0.092	-0.009	0.013	0.062	0.010	0.016	-0.078
0.093	0.261	-0.952	0.132	0.288	-0.949	-0.056	-0.551	-0.240	-0.115	0.008	-0.008	0.073	0.025	0.004	-0.061
0.167	0.218	-0.928	0.143	0.289	-0.947	0.090	-0.495	-0.231	-0.052	-0.036	0.013	0.000	0.018	0.020	-0.063
0.220	0.276	-0.912	0.144	0.290	-0.946	0.078	0.019	-0.230	0.001	0.021	0.029	0.054	0.040	0.036	-0.066
0.140	0.272	-0.983	0.149	0.292	-0.945	0.145	-0.257	-0.095	-0.085	0.015	-0.044	0.026	0.036	0.035	-0.051
0.117	0.288	-0.952	0.160	0.294	-0.942	0.110	-0.579	-0.050	-0.119	0.028	-0.015	0.049	0.051	0.004	-0.058
0.220	0.300	-0.905	0.163	0.297	-0.941	0.167	-0.107	-0.123	-0.018	0.037	0.031	0.054	0.063	0.043	-0.067
0.151	0.253	-0.940	0.173	0.297	-0.939	0.061	-0.483	-0.064	-0.096	-0.010	-0.007	0.015	0.016	0.008	-0.065
0.205	0.272	-0.901	0.179	0.298	-0.938	0.047	-0.288	-0.076	-0.048	0.008	0.032	0.040	0.035	0.048	-0.053
0.217	0.242	-0.893	0.184	0.300	-0.936	0.160	-0.235	-0.102	-0.042	-0.025	0.038	0.052	0.004	0.056	-0.044
0.232	0.214	-0.881	0.188	0.303	-0.934	0.193	-0.193	-0.109	-0.031	-0.055	0.048	0.068	0.023	0.068	-0.039
0.297	0.191	-0.885	0.189	0.306	-0.933	0.173	-0.031	-0.020	0.034	-0.081	0.042	0.133	0.046	0.064	-0.037
0.224	0.218	-0.869	0.195	0.308	-0.931	0.066	-0.350	0.078	-0.045	-0.056	0.057	0.061	0.019	0.080	-0.027
0.232	0.238	-0.893	0.198	0.310	-0.930	0.112	-0.146	0.051	-0.040	-0.038	0.032	0.069	0.000	0.056	-0.029
0.278	0.272	-0.916	0.199	0.311	-0.929	0.053	-0.062	0.001	0.004	-0.005	0.007	0.115	0.035	0.033	-0.036
0.224	0.218	-0.897	0.201	0.312	-0.929	0.078	-0.093	-0.001	-0.051	-0.060	0.026	0.061	0.018	0.052	-0.030
0.267	0.238	-0.916	0.207	0.312	-0.927	0.020	-0.288	0.026	-0.014	-0.041	0.005	0.104	0.001	0.033	-0.022
0.232	0.226	-0.936	0.201	0.311	-0.929	-0.031	0.327	0.012	-0.043	-0.052	-0.013	0.069	0.011	0.013	-0.034
0.290	0.222	-0.877	0.205	0.311	-0.928	-0.045	-0.224	0.052	0.010	-0.055	0.045	0.127	0.015	0.073	-0.037
0.232	0.226	-0.873	0.202	0.309	-0.929	-0.063	0.127	0.063	-0.045	-0.050	0.050	0.070	0.011	0.077	-0.035
0.209	0.230	-0.893	0.199	0.310	-0.930	0.008	0.158	0.050	-0.065	-0.047	0.031	0.047	0.007	0.058	-0.029
0.282	0.261	-0.877	0.195	0.310	-0.931	0.008	0.188	0.079	0.012	-0.016	0.047	0.121	0.024	0.074	-0.030
0.267	0.238	-0.897	0.192	0.309	-0.931	-0.053	0.155	0.101	0.000	-0.039	0.029	0.106	0.001	0.054	-0.030
0.267	0.238	-0.897	0.192	0.308	-0.932	-0.084	-0.027	0.096	-0.000	-0.037	0.029	0.106	0.001	0.054	-0.028
0.213	0.288	-0.893	0.186	0.307	-0.933	-0.053	0.313	0.015	-0.048	0.014	0.035	0.052	0.051	0.059	-0.039
0.213	0.218	-0.873	0.184	0.306	-0.934	-0.027	0.112	0.038	-0.046	-0.055	0.055	0.052	0.018	0.078	-0.053
0.228	0.222	-0.826	0.182	0.306	-0.935	-0.039	0.088	0.079	-0.029	-0.051	0.103	0.068	0.014	0.126	-0.062
0.201	0.242	-0.834	0.177	0.305	-0.936	-0.045	0.252	0.109	-0.050	-0.031	0.096	0.040	0.005	0.118	-0.061
0.220	0.253	-0.842	0.171	0.307	-0.936	0.072	0.302	0.075	-0.025	-0.021	0.089	0.060	0.017	0.110	-0.058
0.209	0.323	-0.865	0.165	0.309	-0.937	0.093	0.306	0.108	-0.031	0.046	0.065	0.048	0.087	0.087	-0.064
0.217	0.338	-0.834	0.157	0.310	-0.938	0.053	0.395	0.065	-0.015	0.060	0.098	0.056	0.102	0.119	-0.060
0.159	0.280	-0.845	0.150	0.312	-0.938	0.091	0.353	0.124	-0.066	0.000	0.086	0.002	0.044	0.108	-0.060
0.174	0.303	-0.865	0.142	0.315	-0.938	0.119	0.378	0.142	-0.043	0.021	0.067	0.014	0.068	0.088	-0.071
0.167	0.334	-0.889	0.133	0.319	-0.938	0.201	0.465	0.114	-0.041	0.047	0.043	0.006	0.099	0.065	-0.076
0.093	0.315	-0.909	0.126	0.324	-0.938	0.218	0.313	0.165	-0.107	0.023	0.023	0.068	0.080	0.045	-0.073
0.132	0.296	-0.889	0.121	0.329	-0.937	0.258	0.185	0.171	-0.064	-0.001	0.041	0.029	0.061	0.065	-0.070
0.124	0.315	-0.889	0.115	0.334	-0.936	0.258	0.299	0.110	-0.065	0.013	0.040	0.038	0.080	0.065	-0.071
0.167	0.319	-0.842	0.113	0.340	-0.934	0.286	0.089	0.113	-0.021	0.011	0.085	0.005	0.084	0.113	-0.055
0.147	0.296	-0.849	0.104	0.345	-0.933	0.261	0.425	0.101	-0.031	-0.017	0.076	0.015	0.061	0.105	-0.061
0.170	0.315	-0.849	0.098	0.348	-0.932	0.181	0.290	0.150	-0.002	-0.001	0.076	0.007	0.080	0.106	-0.056
0.082	0.307	-0.845	0.091	0.352	-0.932	0.165	0.328	0.147	-0.083	-0.013	0.079	0.082	0.072	0.110	-0.060
0.143	0.307	-0.842	0.088	0.353	-0.932	0.047	0.101	0.186	-0.019	-0.014	0.083	0.020	0.072	0.114	-0.057
0.105	0.300	-0.857	0.082	0.354	-0.932	0.066	0.252	0.125	-0.052	-0.023	0.067	0.060	0.065	0.099	-0.064
0.147	0.311	-0.810	0.076	0.357	-0.931	0.124	0.327	0.058	-0.003	-0.014	0.114	0.018	0.076	0.146	-0.062
0.109	0.311	-0.834	0.070	0.359	-0.931	0.101	0.318	0.051	-0.036	-0.016	0.090	0.058	0.076	0.123	-0.063
0.063	0.296	-0.865	0.065	0.360	-0.931	0.095	0.238	0.064	-0.077	-0.033	0.058	0.105	0.061	0.091	-0.067
0.097	0.292	-0.865	0.058	0.361	-0.931	0.012	0.361	0.071	-0.035	-0.037	0.058	0.071	0.057	0.091	-0.073
0.051	0.315	-0.869	0.054	0.361	-0.931	0.028	0.172	0.078	-0.077	-0.014	0.054	0.118	0.080	0.088	-0.072
0.055	0.292	-0.885	0.046	0.361	-0.932	-0.014	0.429	0.009	-0.066	-0.037	0.039	0.115	0.057	0.072	-0.054
0.063	0.288	-0.905	0.039	0.360	-0.932	-0.052	0.351	0.019	-0.051	-0.040	0.020	0.109	0.053	0.052	-0.042
0.082	0.249	-0.995	0.032	0.358	-0.933	-0.063	0.437	-0.037	-0.024	-0.077	-0.070	0.091	0.014	0.039	-0.009
0.082	0.249	-0.995	0.025	0.356	-0.934	-0.088	0.372	0.009	-0.018	-0.075	-0.068	0.092	0.014	0.039	0.016
0.117	0.253	-1.062	0.012	0.356	-0.935	-0.004	0.694	-0.004	0.030	-0.071	-0.135	0.058	0.018	0.106	0.018
0.090	0.245	-1.046	0.000	0.358	-0.934	0.137	0.629	0.052	0.014	-0.081	-0.120	0.086	0.010	0.091	-0.016
-0.007	0.280	-0.983	-0.011	0.363	-0.932	0.299	0.596	-0.004	-0.071	-0.051	-0.059	0.183	0.044	0.028	-0.068
-0.126	0.272	-0.920	-0.020	0.369	-0.929	0.316	0.450	0.029	-0.181	-0.064	0.002	0.303	0.036	0.035	-0.116
-0.210	0.338	-0.885	-0.020	0.374	-0.927	0.304	-0.050	0.117	-0.265	-0.004	0.035	0.389	0.102	0.070	-0.138
-0.114	0.385	-0.881	-0.021	0.380	-0.925	0.331	-0.032	0.192	-0.167	0.036	0.036	0.294	0.147	0.073	-0.126
-0.014	0.419	-0.932	-0.022	0.386	-0.922	0.301	-0.051	0.193	-0.067	0.065	-0.017	0.195	0.182	0.021	-0.069
0.059	0.462	-0.936	-0.023	0.389	-0.921	0.153	-0.017	0.186	0.007	0.105	-0.023	0.123	0.223	0.016	0.004
0.147	0.489	-0.999	-0.021	0.391	-0.920	0.106	-0.133	0.230	0.094	0.130	-0.086	0.035	0.249	0.048	0.077
0.136	0.524	-1.046	-0.010	0.391	-0.920	-0.015	-0.656	0.202	0.072	0.165	-0.133	0.047	0.283	0.096	0.142
0.255	0.500	-1.019	-0.001	0.390	-0.921	-0.059	-0.540	0.105	0.181	0.142	-0.105	0.072	0.259	0.069	0.224
0.320	0.512	-1.074	0.014	0.388	-0.922	-0.114	-0.779	0.136	0.232	0.156	-0.160	0.136	0.271	0.125	0.290
0.505	0.500	-1.078	0.028	0.386	-0.922	-0.115	-0.670	-0.040	0.402	0.146	-0.163	0.319	0.259	0.130	0.338
0.547	0.466	-1.070	0.040	0.380	-0.924	-0.283	-0.513	-0.230	0.431	0.116	-0.153	0.360	0.224	0.123	0.356
0.470	0.381	-1.031	0.055	0.374	-0.926	-0.348	-0.573	-0.325	0.339	0.038	-0.111	0.282	0.139	0.084	0.355
0.405	0.319	-1.066	0.065	0.366	-0.928	-0.375	-0.372	-0.348	0.263	-0.016	-0.144	0.216	0.077	0.120	0.313
0.386	0.307	-1.062	0.074	0.361	-0.930	-0.210	-0.309	-0.273	0.235	-0.023	-0.139	0.197	0.065	0.117	0.260
0.336	0.265	-1.094	0.089	0.357	-0.930	-0.207	-0.729	-0.094	0.170	-0.061	-0.170	0.147	0.023	0.150	0.239
0.332	0.261	-1.050	0.102	0.355	-0.929	-0.105	-0.692	0.008	0.153	-0.063	-0.127	0.144	0.019	0.107	0.210
0.455	0.261	-0.901	0.104	0.351	-0.931	-0.168	-0.008	-0.052	0.274	-0.059	0.024	0.267	0.018	0.041	0.196
0.347	0.292	-0.901	0.103	0.349	-0.931	-0.106	0.096	-0.088	0.166	-0.026	0.025	0.161	0.049	0.040	0.181
0.409	0.276	-0.885	0.106	0.346	-0.932	-0.132	-0.051	-0.070	0.225	-0.038	0.041	0.224	0.034	0.055	0.168
0.351	0.272	-0.881	0.105	0.346	-0.933	0.005	0.161	-0.173	0.169	-0.042	0.045	0.167	0.030	0.058	0.148
0.328	0.288	-0.889	0.109	0.347	-0.932	0.096	-0.102	-0.189	0.142	-0.027	0.037	0.145	0.045	0.049	0.122
0.343	0.249	-0.909	0.105	0.349	-0.931	0.154	0.257	-0.116	0.160	-0.068	0.017	0.162	0.005	0.028	0.073
0.163	0.323	-1.027	0.103	0.351	-0.931	0.106	0.171	-0.109	-0.018	0.004	-0.102	0.018	0.078	0.091	0.027
0.082	0.369	-1.027	0.098	0.347	-0.933	-0.215	0.335	-0.111	-0.093	0.054	-0.100	0.098	0.123	0.091	-0.011
0.074	0.303	-0.936	0.095	0.344	-0.934	-0.137	0.198	-0.135	-0.098	-0.008	-0.008	0.105	0.057	0.001	-0.047
0.059	0.315	-1.031	0.100	0.343	-0.934	-0.037	-0.224	-0.108	-0.118	0.004	-0.102	0.119	0.068	0.095	-0.060
0.117	0.330	-0.979	0.095	0.340	-0.936	-0.131	0.294	-0.117	-0.056	0.023	-0.049	0.060	0.082	0.044	-0.059
0.067	0.365	-1.082	0.097	0.333	-0.938	-0.352	-0.099	-0.049	-0.108	0.064	-0.150	0.110	0.117	0.146	-0.044
0.132	0.427	-0.901	0.095	0.329	-0.940	-0.233	0.142	-0.132	-0.041	0.130	0.033	0.043	0.179	0.036	-0.053
0.132	0.377	-0.999	0.090	0.323	-0.942	-0.282	0.305	-0.122	-0.036	0.086	-0.063	0.040	0.129	0.062	-0.053
0.024	0.357	-0.979	0.094	0.319	-0.943	-0.223	-0.199	-0.023	-0.148	0.071	-0.042	0.147	0.110	0.043	-0.060
0.143	0.315	-0.912	0.090	0.314	-0.945	-0.255	0.240	-0.042	-0.024	0.033	0.027	0.026	0.067	0.023	-0.070
0.055	0.369	-0.987	0.086	0.310	-0.947	-0.246	0.193	-0.036	-0.109	0.092	-0.046	0.113	0.121	0.052	-0.094
0.040	0.361	-0.975	0.082	0.304	-0.949	-0.299	0.272	-0.075	-0.119	0.090	-0.032	0.128	0.114	0.040	-0.078
0.017	0.284	-0.964	0.088	0.298	-0.950	-0.287	-0.329	-0.007	-0.149	0.018	-0.019	0.151	0.037	0.029	-0.089
0.124	0.265	-0.924	0.087	0.292	-0.953	-0.340	0.064	-0.084	-0.040	0.005	0.023	0.043	0.016	0.011	-0.083
0.097	0.184	-0.869	0.085	0.287	-0.954	-0.216	0.140	-0.090	-0.065	-0.071	0.080	0.070	0.066	0.067	-0.093
0.097	0.126	-0.944	0.078	0.280	-0.957	-0.341	0.376	-0.068	-0.058	-0.122	0.007	0.073	0.125	0.007	-0.071
-0.014	0.149	-1.003	0.084	0.275	-0.958	-0.235	-0.325	0.015	-0.176	-0.094	-0.051	0.186	0.102	0.066	-0.073
0.147	0.199	-0.928	0.085	0.272	-0.959	-0.171	-0.005	-0.023	-0.014	-0.041	0.025	0.027	0.051	0.009	-0.061
0.109	0.191	-0.936	0.086	0.270	-0.959	-0.081	-0.070	-0.074	-0.055	-0.046	0.017	0.068	0.058	0.002	-0.068
0.140	0.180	-0.932	0.085	0.265	-0.960	-0.238	0.090	-0.037	-0.023	-0.053	0.023	0.038	0.068	0.006	-0.044
0.067	0.145	-0.956	0.086	0.263	-0.961	-0.088	-0.036	-0.009	-0.096	-0.086	-0.001	0.113	0.101	0.018	-0.045
0.151	0.176	-0.924	0.088	0.260	-0.962	-0.156	-0.135	0.017	-0.014	-0.052	0.032	0.029	0.068	0.014	-0.044
0.155	0.191	-0.909	0.090	0.260	-0.961	0.037	-0.039	-0.070	-0.012	-0.037	0.047	0.026	0.052	0.030	-0.035
0.124	0.211	-0.909	0.088	0.260	-0.962	-0.035	0.082	0.016	-0.041	-0.017	0.047	0.059	0.032	0.030	-0.032
0.197	0.218	-0.916	0.090	0.260	-0.962	0.000	-0.068	0.023	0.031	-0.009	0.039	0.014	0.024	0.022	-0.025
0.090	0.242	-0.952	0.090	0.258	-0.962	-0.069	0.001	0.012	-0.077	0.015	0.004	0.095	0.001	0.013	-0.020
0.178	0.222	-0.964	0.092	0.256	-0.962	-0.093	-0.123	0.004	0.009	-0.002	-0.008	0.007	0.020	0.025	-0.009
0.186	0.222	-0.916	0.092	0.254	-0.963	-0.132	0.042	-0.067	0.016	0.001	0.040	0.000	0.020	0.022	-0.006
0.186	0.222	-0.916	0.091	0.250	-0.964	-0.194	0.062	-0.030	0.017	0.005	0.042	0.001	0.019	0.022	0.003
0.220	0.203	-0.909	0.095	0.247	-0.964	-0.150	-0.143	-0.037	0.048	-0.011	0.050	0.034	0.038	0.031	0.001
0.140	0.242	-0.968	0.096	0.245	-0.965	-0.108	-0.048	-0.052	-0.034	0.030	-0.009	0.046	0.001	0.028	-0.003
0.170	0.257	-0.979	0.097	0.242	-0.965	-0.120	-0.014	-0.090	-0.004	0.048	-0.020	0.015	0.017	0.039	-0.014
0.151	0.253	-0.968	0.099	0.239	-0.966	-0.138	-0.068	-0.047	-0.024	0.047	-0.008	0.034	0.013	0.026	-0.016
0.117	0.211	-0.975	0.105	0.239	-0.965	-0.029	-0.312	-0.038	-0.065	0.005	-0.017	0.067	0.030	0.033	-0.026
0.205	0.207	-0.944	0.104	0.237	-0.966	-0.094	0.080	-0.094	0.025	0.003	0.015	0.022	0.035	0.002	-0.026
0.090	0.226	-0.995	0.111	0.233	-0.966	-0.158	-0.361	-0.084	-0.097	0.026	-0.036	0.092	0.015	0.052	-0.030
0.190	0.207	-0.972	0.114	0.230	-0.967	-0.168	-0.104	-0.060	0.000	0.010	-0.012	0.008	0.034	0.028	-0.019
0.155	0.172	-0.952	0.120	0.228	-0.966	-0.089	-0.315	-0.034	-0.040	-0.023	0.007	0.025	0.069	0.009	-0.022
0.209	0.180	-0.932	0.124	0.225	-0.966	-0.135	-0.174	-0.045	0.010	-0.012	0.027	0.030	0.061	0.012	-0.003
0.190	0.184	-0.995	0.127	0.222	-0.967	-0.128	-0.144	-0.042	-0.012	-0.006	-0.036	0.012	0.057	0.051	-0.008
0.228	0.187	-0.936	0.126	0.221	-0.967	-0.072	0.086	-0.073	0.027	-0.000	0.024	0.051	0.052	0.008	-0.002
0.159	0.199	-1.027	0.131	0.217	-0.967	-0.172	-0.228	0.022	-0.046	0.015	-0.067	0.017	0.040	0.082	-0.013
0.182	0.149	-0.999	0.133	0.214	-0.968	-0.183	-0.136	0.024	-0.025	-0.032	-0.039	0.007	0.091	0.054	-0.015
0.155	0.195	-0.956	0.138	0.213	-0.967	-0.052	-0.226	-0.004	-0.057	0.016	0.004	0.020	0.044	0.010	-0.026
0.197	0.195	-0.964	0.136	0.211	-0.968	-0.057	0.108	-0.039	-0.012	0.017	-0.003	0.024	0.044	0.017	-0.023
0.159	0.191	-0.999	0.141	0.209	-0.968	-0.098	-0.272	0.028	-0.056	0.015	-0.039	0.014	0.047	0.052	-0.027
0.209	0.176	-0.972	0.145	0.208	-0.967	-0.048	-0.172	0.004	-0.009	0.001	-0.012	0.037	0.062	0.024	-0.001
0.178	0.199	-1.003	0.150	0.207	-0.967	-0.073	-0.275	0.016	-0.045	0.025	-0.044	0.007	0.038	0.055	-0.017
0.297	0.184	-0.956	0.142	0.206	-0.968	-0.037	0.441	-0.059	0.082	0.010	0.005	0.127	0.054	0.007	-0.002
0.124	0.211	-0.960	0.148	0.204	-0.968	-0.095	-0.326	-0.018	-0.098	0.039	0.001	0.046	0.026	0.011	0.004
0.259	0.203	-0.979	0.153	0.203	-0.967	-0.056	-0.183	-0.072	0.033	0.033	-0.020	0.089	0.034	0.030	0.007
0.263	0.226	-0.936	0.150	0.201	-0.968	-0.074	0.197	-0.136	0.039	0.058	0.024	0.093	0.010	0.015	-0.024
0.228	0.199	-0.924	0.158	0.199	-0.967	-0.114	-0.418	-0.091	-0.004	0.033	0.035	0.059	0.036	0.027	-0.001
0.136	0.203	-0.991	0.158	0.197	-0.968	-0.075	0.034	-0.131	-0.096	0.039	-0.031	0.033	0.031	0.039	-0.012
0.282	0.180	-0.901	0.161	0.196	-0.967	-0.016	-0.099	-0.139	0.047	0.017	0.059	0.114	0.053	0.052	-0.021
0.224	0.172	-0.928	0.158	0.195	-0.968	-0.033	0.164	-0.090	-0.008	0.010	0.032	0.056	0.060	0.025	-0.022
0.224	0.172	-0.928	0.158	0.194	-0.968	-0.012	0.063	-0.061	-0.007	0.010	0.032	0.056	0.059	0.025	-0.017
0.213	0.176	-0.956	0.163	0.194	-0.967	-0.040	-0.256	0.019	-0.024	0.015	0.004	0.045	0.054	0.002	-0.020
0.193	0.191	-0.936	0.165	0.194	-0.967	0.024	-0.083	-0.049	-0.045	0.030	0.023	0.026	0.038	0.018	-0.027
0.251	0.180	-0.940	0.162	0.194	-0.968	0.004	0.140	-0.084	0.015	0.019	0.019	0.083	0.049	0.014	-0.022
0.209	0.157	-0.897	0.171	0.193	-0.966	-0.016	-0.404	-0.061	-0.036	-0.003	0.061	0.041	0.071	0.058	-0.024
0.267	0.187	-0.909	0.167	0.192	-0.967	-0.043	0.229	-0.134	0.026	0.029	0.050	0.099	0.040	0.047	-0.027
0.217	0.168	-0.936	0.166	0.191	-0.967	-0.025	0.063	-0.110	-0.024	0.010	0.023	0.049	0.059	0.020	-0.035
0.182	0.187	-0.928	0.169	0.191	-0.967	-0.000	-0.121	-0.128	-0.061	0.030	0.030	0.015	0.039	0.028	-0.033
0.220	0.168	-0.920	0.169	0.190	-0.967	-0.002	0.054	-0.094	-0.022	0.011	0.038	0.053	0.057	0.037	-0.038
0.209	0.164	-0.936	0.171	0.190	-0.967	-0.013	-0.113	-0.031	-0.036	0.008	0.022	0.041	0.061	0.021	-0.045
0.236	0.137	-0.916	0.170	0.189	-0.967	-0.020	0.076	-0.031	-0.008	-0.019	0.042	0.068	0.087	0.042	-0.025
0.190	0.122	-0.928	0.171	0.190	-0.967	0.058	-0.036	0.020	-0.055	-0.035	0.030	0.021	0.102	0.030	-0.028
0.290	0.149	-0.920	0.166	0.191	-0.967	0.055	0.277	0.052	0.050	-0.009	0.038	0.121	0.075	0.039	-0.022
0.190	0.168	-0.940	0.166	0.195	-0.967	0.176	-0.025	0.052	-0.050	0.007	0.018	0.021	0.055	0.020	-0.027
0.243	0.157	-0.920	0.168	0.199	-0.966	0.188	-0.114	0.076	0.002	-0.009	0.036	0.074	0.066	0.040	-0.019
0.193	0.145	-0.936	0.163	0.201	-0.966	0.099	0.225	0.106	-0.044	-0.022	0.021	0.024	0.077	0.024	-0.029
0.240	0.149	-0.897	0.164	0.204	-0.965	0.132	-0.019	0.124	0.002	-0.021	0.059	0.070	0.073	0.064	-0.016
0.232	0.172	-0.912	0.159	0.208	-0.965	0.234	0.203	0.149	-0.001	-0.003	0.043	0.061	0.050	0.048	-0.018
0.255	0.184	-0.920	0.156	0.214	-0.964	0.271	0.168	0.123	0.025	0.003	0.034	0.084	0.038	0.040	-0.015
0.224	0.168	-0.901	0.155	0.219	-0.963	0.241	0.007	0.143	-0.005	-0.017	0.053	0.053	0.053	0.059	-0.017
0.201	0.184	-0.920	0.149	0.223	-0.963	0.183	0.286	0.149	-0.022	-0.006	0.033	0.030	0.038	0.039	-0.016
0.209	0.187	-0.909	0.146	0.227	-0.963	0.215	0.146	0.105	-0.011	-0.006	0.045	0.037	0.034	0.051	-0.026
0.217	0.199	-0.916	0.143	0.231	-0.962	0.180	0.170	0.125	0.000	0.001	0.036	0.043	0.022	0.043	-0.013
0.163	0.180	-0.972	0.137	0.234	-0.962	0.169	0.263	0.094	-0.048	-0.021	-0.019	0.013	0.041	0.012	-0.013
0.270	0.211	-0.901	0.133	0.237	-0.962	0.129	0.175	0.181	0.063	0.007	0.052	0.094	0.009	0.059	-0.007
0.174	0.180	-0.928	0.126	0.241	-0.962	0.160	0.366	0.206	-0.025	-0.028	0.024	0.003	0.039	0.032	-0.010
0.220	0.207	-0.905	0.122	0.245	-0.962	0.196	0.174	0.203	0.025	-0.005	0.048	0.042	0.011	0.056	-0.007
0.170	0.242	-0.912	0.114	0.249	-0.962	0.201	0.376	0.108	-0.017	0.026	0.040	0.008	0.025	0.048	-0.021
0.170	0.242	-0.912	0.106	0.252	-0.962	0.149	0.398	0.063	-0.010	0.023	0.040	0.008	0.026	0.047	-0.019
0.159	0.230	-0.920	0.104	0.254	-0.962	0.071	0.086	0.112	-0.019	0.010	0.032	0.019	0.015	0.039	-0.033
0.174	0.234	-0.873	0.095	0.256	-0.962	0.105	0.454	0.083	0.005	0.012	0.079	0.003	0.021	0.085	-0.031
0.117	0.242	-0.905	0.093	0.257	-0.962	0.051	0.058	0.169	-0.051	0.018	0.048	0.059	0.029	0.053	-0.027
0.174	0.242	-0.865	0.089	0.259	-0.962	0.055	0.210	0.138	0.012	0.017	0.087	0.000	0.030	0.092	-0.024
0.178	0.242	-0.881	0.084	0.260	-0.962	0.087	0.235	0.055	0.020	0.015	0.071	0.006	0.031	0.076	-0.027
0.167	0.230	-0.885	0.081	0.260	-0.962	0.001	0.178	0.024	0.012	0.003	0.068	0.005	0.020	0.071	-0.020
0.136	0.203	-0.889	0.081	0.259	-0.963	-0.074	0.017	0.039	-0.019	-0.023	0.064	0.035	0.007	0.067	-0.026
0.147	0.230	-0.877	0.075	0.258	-0.963	-0.065	0.333	0.020	-0.001	0.005	0.077	0.022	0.020	0.078	-0.027
0.120	0.253	-0.885	0.073	0.256	-0.964	-0.074	0.068	0.073	-0.027	0.030	0.070	0.048	0.042	0.070	-0.043
0.159	0.280	-0.865	0.064	0.255	-0.965	-0.068	0.451	0.025	0.020	0.058	0.090	0.008	0.069	0.090	-0.044
0.059	0.257	-0.897	0.061	0.254	-0.965	-0.093	0.146	0.072	-0.077	0.036	0.060	0.107	0.046	0.058	-0.048
0.113	0.245	-0.897	0.061	0.252	-0.966	-0.094	-0.000	0.065	-0.023	0.026	0.060	0.052	0.034	0.059	-0.043
0.105	0.207	-0.893	0.059	0.249	-0.967	-0.129	0.087	0.042	-0.030	-0.010	0.065	0.059	0.005	0.063	-0.049
0.136	0.242	-0.877	0.052	0.247	-0.968	-0.146	0.387	-0.041	0.008	0.027	0.082	0.028	0.030	0.079	-0.031
0.101	0.203	-0.905	0.052	0.244	-0.968	-0.140	0.056	-0.027	-0.026	-0.009	0.055	0.061	0.009	0.051	-0.016
0.128	0.242	-0.940	0.044	0.240	-0.970	-0.174	0.445	-0.099	0.008	0.034	0.021	0.035	0.030	0.015	0.005
0.147	0.242	-0.964	0.037	0.236	-0.971	-0.227	0.419	-0.139	0.035	0.038	-0.001	0.016	0.030	0.009	0.024
0.143	0.253	-1.015	0.027	0.230	-0.973	-0.280	0.531	-0.169	0.040	0.055	-0.050	0.020	0.042	0.060	0.039
0.147	0.207	-1.050	0.018	0.225	-0.974	-0.255	0.555	-0.135	0.053	0.014	-0.084	0.017	0.004	0.096	0.054
0.086	0.176	-1.054	0.005	0.219	-0.976	-0.286	0.668	-0.065	0.004	-0.011	-0.087	0.079	0.035	0.101	0.045
0.124	0.114	-1.058	-0.003	0.216	-0.976	-0.142	0.438	0.074	0.051	-0.070	-0.090	0.041	0.096	0.105	0.021
0.009	0.126	-1.062	-0.019	0.216	-0.976	0.004	0.797	0.023	-0.049	-0.058	-0.094	0.156	0.084	0.109	-0.039
-0.030	0.129	-0.995	-0.022	0.215	-0.976	-0.027	0.164	0.039	-0.085	-0.054	-0.027	0.196	0.080	0.043	-0.066
-0.172	0.133	-0.916	-0.027	0.218	-0.976	0.139	0.188	0.008	-0.223	-0.052	0.052	0.338	0.076	0.036	-0.106
-0.018	0.180	-0.849	-0.027	0.221	-0.975	0.151	0.043	-0.067	-0.068	-0.009	0.118	0.185	0.029	0.103	-0.103
-0.068	0.187	-0.905	-0.033	0.224	-0.974	0.167	0.308	-0.120	-0.113	-0.004	0.062	0.236	0.021	0.048	-0.090
0.047	0.184	-0.979	-0.027	0.227	-0.974	0.141	-0.282	-0.079	-0.003	-0.011	-0.013	0.121	0.024	0.028	-0.022
0.047	0.184	-0.979	-0.024	0.228	-0.973	0.065	-0.131	-0.020	-0.006	-0.012	-0.013	0.122	0.024	0.028	0.046
0.143	0.419	-1.090	-0.014	0.226	-0.974	-0.120	-0.480	0.083	0.081	0.226	-0.123	0.026	0.212	0.138	0.168
0.293	0.470	-1.098	0.004	0.222	-0.975	-0.239	-0.914	0.095	0.212	0.280	-0.130	0.123	0.261	0.146	0.266
0.597	0.404	-1.035	0.017	0.215	-0.976	-0.349	-0.574	-0.057	0.503	0.221	-0.065	0.427	0.195	0.083	0.356
0.628	0.269	-0.999	0.029	0.209	-0.977	-0.311	-0.478	-0.139	0.522	0.092	-0.029	0.456	0.059	0.048	0.405
0.586	0.114	-1.035	0.039	0.201	-0.979	-0.395	-0.378	-0.249	0.470	-0.055	-0.063	0.413	0.096	0.084	0.413
0.482	-0.013	-1.070	0.051	0.193	-0.980	-0.373	-0.511	-0.116	0.354	-0.174	-0.097	0.310	0.223	0.120	0.357
0.405	-0.029	-1.062	0.061	0.189	-0.980	-0.197	-0.435	-0.075	0.267	-0.185	-0.089	0.232	0.239	0.112	0.299
0.359	-0.013	-1.007	0.070	0.187	-0.980	-0.057	-0.416	-0.035	0.212	-0.168	-0.034	0.186	0.224	0.057	0.241
0.367	0.025	-0.975	0.073	0.190	-0.979	0.202	-0.131	-0.069	0.216	-0.133	-0.003	0.193	0.186	0.026	0.207
0.317	0.087	-1.011	0.079	0.195	-0.978	0.240	-0.247	0.053	0.161	-0.075	-0.040	0.143	0.124	0.061	0.175
0.367	0.176	-0.964	0.082	0.200	-0.976	0.267	-0.129	0.090	0.208	0.008	0.006	0.193	0.035	0.014	0.169
0.293	0.242	-0.968	0.090	0.204	-0.975	0.220	-0.386	0.087	0.127	0.070	0.000	0.120	0.030	0.018	0.161
0.370	0.172	-0.924	0.087	0.207	-0.975	0.116	0.162	0.093	0.207	-0.002	0.043	0.197	0.039	0.025	0.145
0.336	0.245	-0.956	0.081	0.207	-0.975	0.012	0.341	0.086	0.178	0.071	0.012	0.163	0.034	0.007	0.133
0.247	0.203	-0.932	0.069	0.211	-0.975	0.198	0.611	-0.051	0.101	0.024	0.036	0.075	0.008	0.017	0.111
0.270	0.172	-0.991	0.060	0.212	-0.975	0.067	0.511	0.049	0.134	-0.008	-0.023	0.098	0.039	0.043	0.080
0.097	0.203	-1.082	0.053	0.214	-0.975	0.070	0.360	0.043	-0.032	0.022	-0.113	0.074	0.008	0.133	0.058
0.143	0.211	-0.972	0.044	0.217	-0.975	0.168	0.515	-0.099	0.023	0.026	-0.003	0.028	0.000	0.023	0.030
0.163	0.207	-0.991	0.040	0.216	-0.976	-0.042	0.236	-0.110	0.046	0.023	-0.022	0.008	0.003	0.043	0.001
0.013	0.269	-1.070	0.040	0.212	-0.977	-0.210	0.015	-0.098	-0.104	0.089	-0.100	0.158	0.059	0.123	-0.006
0.070	0.269	-1.042	0.035	0.210	-0.977	-0.085	0.316	-0.207	-0.041	0.091	-0.072	0.101	0.059	0.095	-0.022
0.090	0.288	-0.956	0.037	0.208	-0.977	-0.097	-0.063	-0.208	-0.024	0.112	0.015	0.081	0.079	0.009	-0.039
0.051	0.238	-0.968	0.035	0.206	-0.978	-0.098	0.117	-0.181	-0.061	0.063	0.004	0.119	0.029	0.021	-0.044
0.086	0.153	-0.932	0.036	0.206	-0.978	-0.012	0.022	-0.107	-0.027	-0.021	0.039	0.084	0.056	0.015	-0.057
0.024	0.187	-0.964	0.036	0.206	-0.978	0.017	-0.028	-0.099	-0.089	0.013	0.007	0.145	0.020	0.017	-0.078
0.020	0.176	-0.979	0.032	0.205	-0.978	-0.035	0.273	-0.108	-0.088	0.003	-0.008	0.148	0.031	0.033	-0.064
-0.033	0.187	-0.979	0.038	0.203	-0.978	-0.110	-0.320	-0.046	-0.148	0.016	-0.008	0.202	0.019	0.033	-0.070
0.120	0.129	-0.995	0.039	0.201	-0.979	-0.111	-0.042	-0.095	0.005	-0.039	-0.023	0.047	0.077	0.049	-0.053
0.047	0.176	-0.983	0.049	0.200	-0.979	-0.040	-0.459	-0.098	-0.078	0.008	-0.012	0.120	0.030	0.037	-0.047
0.128	0.218	-0.979	0.050	0.199	-0.979	-0.047	-0.036	-0.176	0.002	0.052	-0.008	0.039	0.013	0.033	-0.030
0.078	0.203	-0.964	0.052	0.198	-0.979	0.001	-0.060	-0.180	-0.050	0.036	0.008	0.089	0.002	0.018	-0.042
0.074	0.145	-0.991	0.059	0.199	-0.978	0.040	-0.296	-0.137	-0.061	-0.022	-0.020	0.092	0.059	0.045	-0.031
0.082	0.122	-0.987	0.063	0.200	-0.978	0.075	-0.197	-0.132	-0.058	-0.046	-0.017	0.084	0.082	0.041	-0.047
0.117	0.153	-0.991	0.061	0.201	-0.978	0.082	0.156	-0.179	-0.021	-0.016	-0.021	0.049	0.051	0.045	-0.040
0.032	0.211	-1.042	0.067	0.201	-0.977	-0.030	-0.321	-0.082	-0.112	0.042	-0.072	0.133	0.008	0.096	-0.040
0.132	0.191	-0.972	0.070	0.200	-0.977	-0.038	-0.106	-0.141	-0.015	0.024	-0.001	0.032	0.011	0.024	-0.028
0.113	0.199	-0.936	0.075	0.200	-0.977	0.022	-0.188	-0.164	-0.038	0.032	0.034	0.051	0.002	0.011	-0.026
0.151	0.137	-0.995	0.075	0.200	-0.977	0.039	0.038	-0.139	0.001	-0.031	-0.026	0.012	0.064	0.047	-0.010
0.140	0.106	-0.999	0.075	0.202	-0.977	0.099	-0.003	-0.031	-0.011	-0.063	-0.030	0.022	0.094	0.051	-0.006
0.151	0.141	-0.964	0.075	0.205	-0.976	0.151	0.024	0.012	0.001	-0.031	0.005	0.009	0.059	0.015	-0.013
0.147	0.129	-0.991	0.072	0.208	-0.975	0.193	0.170	0.026	0.001	-0.046	-0.024	0.011	0.071	0.043	-0.011
0.047	0.141	-1.019	0.081	0.212	-0.974	0.206	-0.519	0.111	-0.108	-0.038	-0.053	0.110	0.060	0.071	-0.022
0.186	0.114	-0.932	0.078	0.214	-0.974	0.134	0.172	0.036	0.033	-0.068	0.033	0.030	0.087	0.016	-0.029
0.101	0.141	-0.940	0.079	0.218	-0.973	0.205	-0.069	0.011	-0.052	-0.045	0.024	0.054	0.061	0.008	-0.038
0.117	0.137	-0.964	0.079	0.221	-0.972	0.139	0.045	-0.023	-0.036	-0.051	0.000	0.039	0.065	0.016	-0.033
0.113	0.137	-0.972	0.084	0.222	-0.971	0.094	-0.275	0.016	-0.045	-0.053	-0.009	0.042	0.065	0.023	-0.049
0.101	0.153	-0.960	0.086	0.225	-0.971	0.167	-0.085	-0.048	-0.058	-0.040	0.002	0.054	0.050	0.011	-0.041
0.105	0.168	-0.940	0.089	0.227	-0.970	0.111	-0.169	-0.035	-0.058	-0.027	0.021	0.051	0.035	0.009	-0.044
0.136	0.180	-0.983	0.088	0.229	-0.969	0.094	0.058	0.010	-0.026	-0.017	-0.022	0.020	0.024	0.033	-0.042
0.124	0.172	-0.932	0.093	0.232	-0.968	0.162	-0.221	0.010	-0.042	-0.028	0.028	0.032	0.032	0.019	-0.037
0.128	0.172	-0.964	0.088	0.236	-0.968	0.233	0.234	-0.026	-0.033	-0.032	-0.004	0.030	0.032	0.012	-0.024
0.132	0.207	-0.964	0.093	0.240	-0.966	0.200	-0.237	0.052	-0.034	-0.001	-0.006	0.027	0.002	0.011	-0.019
0.182	0.195	-0.924	0.091	0.243	-0.966	0.175	0.080	0.034	0.017	-0.016	0.033	0.023	0.009	0.029	-0.012
0.182	0.195	-0.924	0.092	0.246	-0.965	0.149	-0.011	0.053	0.017	-0.019	0.032	0.023	0.009	0.030	-0.014
0.163	0.211	-0.932	0.094	0.250	-0.964	0.187	-0.124	0.038	-0.004	-0.007	0.023	0.002	0.007	0.022	-0.017
0.117	0.199	-0.968	0.093	0.253	-0.963	0.167	0.077	-0.005	-0.049	-0.022	-0.013	0.043	0.005	0.012	-0.016
0.117	0.214	-0.975	0.097	0.256	-0.962	0.194	-0.197	-0.019	-0.053	-0.010	-0.022	0.044	0.011	0.020	-0.024
0.178	0.222	-0.956	0.098	0.259	-0.961	0.146	-0.052	0.012	0.007	-0.005	-0.003	0.017	0.018	0.000	-0.026
0.147	0.211	-0.932	0.101	0.262	-0.960	0.172	-0.157	-0.006	-0.027	-0.020	0.019	0.015	0.006	0.024	-0.021
0.155	0.211	-0.936	0.102	0.265	-0.959	0.168	-0.032	-0.028	-0.020	-0.023	0.014	0.007	0.006	0.020	-0.018
0.151	0.195	-0.972	0.104	0.268	-0.958	0.134	-0.090	0.019	-0.026	-0.041	-0.022	0.011	0.009	0.015	-0.026
0.143	0.245	-0.972	0.105	0.270	-0.957	0.103	-0.052	0.016	-0.035	0.007	-0.023	0.019	0.041	0.015	-0.021
0.143	0.238	-0.944	0.105	0.273	-0.956	0.187	-0.024	0.004	-0.035	-0.004	0.004	0.018	0.033	0.013	-0.021
0.174	0.257	-0.940	0.104	0.276	-0.955	0.183	0.087	-0.029	-0.003	0.012	0.007	0.012	0.052	0.017	-0.015
0.136	0.257	-0.991	0.106	0.279	-0.955	0.114	-0.101	0.012	-0.044	0.010	-0.045	0.025	0.052	0.033	-0.017
0.186	0.257	-0.968	0.107	0.281	-0.954	0.134	-0.064	0.001	0.004	0.007	-0.022	0.025	0.052	0.009	-0.010
0.143	0.230	-0.956	0.111	0.283	-0.953	0.123	-0.181	0.020	-0.041	-0.022	-0.012	0.017	0.024	0.003	-0.015
0.186	0.257	-0.944	0.108	0.286	-0.952	0.147	0.177	-0.003	0.004	0.003	-0.000	0.026	0.051	0.015	-0.016
0.147	0.234	-0.944	0.110	0.288	-0.951	0.122	-0.142	0.043	-0.037	-0.023	-0.001	0.012	0.028	0.015	-0.020
0.147	0.257	-0.972	0.112	0.291	-0.950	0.134	-0.118	0.045	-0.039	-0.002	-0.030	0.012	0.051	0.012	-0.019
0.182	0.265	-0.928	0.114	0.293	-0.949	0.128	-0.084	0.043	-0.006	0.003	0.013	0.024	0.059	0.032	-0.024
0.159	0.269	-0.936	0.114	0.296	-0.948	0.131	-0.024	0.016	-0.030	0.005	0.004	0.001	0.063	0.024	-0.017
0.159	0.261	-0.956	0.117	0.298	-0.947	0.103	-0.150	0.031	-0.033	-0.005	-0.017	0.001	0.055	0.004	-0.021
0.201	0.261	-0.920	0.116	0.299	-0.947	0.103	0.076	-0.020	0.011	-0.007	0.018	0.044	0.054	0.040	-0.014
0.136	0.269	-0.952	0.120	0.301	-0.946	0.082	-0.191	0.034	-0.058	-0.001	-0.014	0.021	0.062	0.009	-0.010
0.220	0.253	-0.944	0.119	0.303	-0.946	0.110	0.063	0.029	0.028	-0.018	-0.007	0.064	0.047	0.018	-0.007
0.182	0.265	-0.952	0.122	0.306	-0.944	0.158	-0.185	0.053	-0.014	-0.009	-0.016	0.026	0.058	0.010	-0.005
0.174	0.284	-0.956	0.119	0.310	-0.943	0.227	0.155	0.011	-0.019	0.006	-0.021	0.018	0.078	0.007	-0.008
0.213	0.292	-0.936	0.122	0.314	-0.942	0.180	-0.157	0.062	0.017	0.010	-0.003	0.057	0.085	0.027	-0.021
0.105	0.292	-0.987	0.121	0.317	-0.941	0.147	0.007	0.093	-0.090	0.007	-0.055	0.051	0.085	0.024	-0.026
0.155	0.342	-0.948	0.127	0.321	-0.939	0.227	-0.321	0.086	-0.046	0.053	-0.018	0.001	0.136	0.016	-0.027
0.155	0.342	-0.948	0.124	0.325	-0.938	0.196	0.173	0.006	-0.043	0.049	-0.019	0.000	0.136	0.016	-0.033
0.167	0.307	-0.964	0.126	0.327	-0.936	0.133	-0.149	0.041	-0.034	0.012	-0.036	0.011	0.101	0.001	-0.026
0.190	0.280	-0.924	0.125	0.329	-0.936	0.103	0.090	-0.009	-0.010	-0.017	0.003	0.034	0.074	0.041	-0.016
0.163	0.288	-0.940	0.127	0.330	-0.935	0.073	-0.111	0.021	-0.039	-0.011	-0.013	0.007	0.081	0.025	-0.015
0.213	0.288	-0.928	0.125	0.331	-0.935	0.061	0.088	0.017	0.013	-0.012	-0.002	0.057	0.081	0.037	-0.012
0.170	0.307	-0.936	0.127	0.332	-0.935	0.027	-0.105	0.055	-0.031	0.007	-0.010	0.015	0.100	0.030	-0.017
0.205	0.307	-0.897	0.126	0.332	-0.935	0.029	0.072	-0.006	0.004	0.007	0.029	0.049	0.100	0.069	-0.013
0.167	0.296	-0.912	0.127	0.332	-0.935	-0.037	-0.047	-0.017	-0.035	-0.004	0.014	0.011	0.088	0.053	-0.020
0.193	0.272	-0.912	0.125	0.330	-0.936	-0.077	0.128	-0.031	-0.006	-0.026	0.015	0.038	0.065	0.053	-0.023
0.178	0.272	-0.924	0.124	0.327	-0.937	-0.144	0.103	-0.031	-0.020	-0.023	0.004	0.022	0.064	0.041	-0.017
0.155	0.315	-0.940	0.127	0.325	-0.937	-0.129	-0.182	-0.027	-0.047	0.022	-0.012	0.001	0.106	0.024	-0.023
0.228	0.300	-0.928	0.125	0.322	-0.939	-0.139	0.141	-0.064	0.028	0.009	0.002	0.072	0.090	0.035	-0.014
0.132	0.272	-0.928	0.132	0.319	-0.938	-0.130	-0.383	0.044	-0.075	-0.015	0.001	0.025	0.063	0.035	-0.023
0.255	0.296	-0.897	0.131	0.316	-0.940	-0.148	0.109	-0.009	0.049	0.011	0.034	0.097	0.085	0.066	-0.013
0.140	0.276	-0.928	0.133	0.313	-0.940	-0.177	-0.126	0.057	-0.068	-0.005	0.003	0.020	0.065	0.034	-0.020
0.220	0.276	-0.928	0.134	0.310	-0.941	-0.157	-0.098	0.067	0.011	-0.002	0.004	0.060	0.065	0.035	-0.010
0.197	0.269	-0.928	0.131	0.308	-0.942	-0.103	0.175	0.050	-0.009	-0.008	0.005	0.036	0.057	0.035	-0.018
0.193	0.292	-0.920	0.135	0.306	-0.942	-0.142	-0.227	0.076	-0.017	0.017	0.013	0.031	0.079	0.043	-0.006
0.209	0.269	-0.924	0.133	0.303	-0.943	-0.130	0.085	0.033	0.000	-0.003	0.010	0.046	0.056	0.038	-0.014
0.217	0.261	-0.889	0.130	0.301	-0.945	-0.148	0.200	0.013	0.012	-0.008	0.047	0.054	0.049	0.073	-0.013
0.186	0.253	-0.901	0.131	0.297	-0.946	-0.211	-0.055	0.053	-0.020	-0.012	0.037	0.024	0.042	0.060	-0.008
0.213	0.253	-0.909	0.132	0.292	-0.947	-0.238	-0.108	0.125	0.005	-0.008	0.030	0.053	0.042	0.052	-0.008
0.220	0.269	-0.893	0.124	0.288	-0.950	-0.231	0.441	0.064	0.022	0.012	0.048	0.063	0.058	0.067	-0.024
0.220	0.265	-0.857	0.120	0.283	-0.952	-0.279	0.186	0.066	0.025	0.013	0.085	0.065	0.053	0.102	-0.023
0.124	0.226	-0.893	0.119	0.277	-0.954	-0.338	0.046	0.098	-0.069	-0.019	0.052	0.030	0.013	0.066	-0.028
0.178	0.222	-0.897	0.116	0.272	-0.955	-0.274	0.145	0.066	-0.013	-0.018	0.050	0.025	0.007	0.061	-0.033
0.178	0.226	-0.893	0.112	0.268	-0.957	-0.180	0.221	0.065	-0.008	-0.011	0.055	0.026	0.010	0.064	-0.037
0.174	0.249	-0.893	0.106	0.264	-0.959	-0.220	0.261	0.103	-0.007	0.016	0.057	0.023	0.031	0.064	-0.030
0.174	0.249	-0.893	0.101	0.260	-0.960	-0.236	0.235	0.136	-0.002	0.021	0.059	0.024	0.030	0.064	-0.036
0.136	0.238	-0.901	0.095	0.256	-0.962	-0.236	0.290	0.084	-0.035	0.013	0.053	0.014	0.018	0.055	-0.040
0.113	0.261	-0.928	0.090	0.249	-0.964	-0.362	0.241	0.128	-0.052	0.043	0.028	0.036	0.041	0.028	-0.047
0.136	0.234	-0.889	0.086	0.243	-0.966	-0.325	0.193	0.107	-0.025	0.022	0.069	0.012	0.014	0.067	-0.048
0.124	0.238	-0.869	0.084	0.237	-0.968	-0.311	0.093	0.072	-0.035	0.032	0.090	0.023	0.018	0.086	-0.055
0.151	0.207	-0.897	0.079	0.229	-0.970	-0.391	0.292	0.014	-0.003	0.009	0.065	0.004	0.014	0.059	-0.057
0.090	0.180	-0.885	0.075	0.222	-0.972	-0.383	0.200	0.007	-0.060	-0.011	0.079	0.057	0.041	0.070	-0.061
0.093	0.172	-0.905	0.073	0.215	-0.974	-0.357	0.072	0.035	-0.055	-0.012	0.061	0.053	0.049	0.050	-0.059
0.097	0.149	-0.905	0.070	0.209	-0.975	-0.310	0.188	-0.005	-0.048	-0.029	0.063	0.050	0.073	0.049	-0.056
0.117	0.160	-0.897	0.071	0.203	-0.977	-0.310	-0.050	0.044	-0.030	-0.011	0.072	0.030	0.061	0.057	-0.054
0.151	0.149	-0.905	0.064	0.197	-0.978	-0.307	0.357	-0.002	0.012	-0.016	0.066	0.003	0.073	0.048	-0.050
0.082	0.157	-0.912	0.060	0.191	-0.980	-0.307	0.196	0.052	-0.054	-0.003	0.060	0.066	0.065	0.040	-0.050
0.093	0.133	-0.924	0.055	0.185	-0.981	-0.280	0.234	0.059	-0.038	-0.020	0.049	0.055	0.088	0.028	-0.042
0.063	0.137	-0.964	0.055	0.180	-0.982	-0.236	0.007	0.042	-0.068	-0.012	0.011	0.087	0.084	0.012	-0.049
0.132	0.153	-0.920	0.049	0.176	-0.983	-0.204	0.309	-0.044	0.007	0.008	0.055	0.018	0.069	0.032	-0.051
0.086	0.095	-0.932	0.047	0.171	-0.984	-0.238	0.142	-0.015	-0.036	-0.045	0.044	0.064	0.127	0.020	-0.046
0.040	0.064	-0.968	0.046	0.167	-0.985	-0.215	0.039	-0.005	-0.082	-0.072	0.009	0.111	0.158	0.016	-0.046
0.101	0.075	-0.944	0.041	0.165	-0.985	-0.098	0.260	-0.009	-0.015	-0.058	0.034	0.050	0.147	0.007	-0.046
0.055	0.087	-0.952	0.045	0.163	-0.986	-0.071	-0.196	0.026	-0.065	-0.045	0.026	0.097	0.136	0.002	-0.042
0.120	0.079	-0.952	0.046	0.162	-0.986	-0.069	-0.060	0.043	-0.001	-0.052	0.026	0.032	0.144	0.002	-0.022
0.105	0.087	-0.940	0.043	0.162	-0.986	0.024	0.184	-0.058	-0.014	-0.044	0.038	0.047	0.136	0.009	-0.026
0.159	0.110	-0.920	0.038	0.162	-0.986	-0.004	0.278	-0.057	0.044	-0.021	0.058	0.006	0.113	0.029	-0.018
0.047	0.106	-1.019	0.036	0.162	-0.986	0.009	0.116	-0.049	-0.066	-0.025	-0.040	0.105	0.117	0.070	-0.020
0.074	0.068	-0.999	0.035	0.161	-0.986	-0.008	0.090	-0.055	-0.038	-0.063	-0.020	0.078	0.156	0.050	-0.001
0.070	0.079	-1.015	0.026	0.162	-0.986	0.068	0.485	-0.147	-0.033	-0.052	-0.036	0.082	0.145	0.066	-0.000
0.163	0.095	-1.003	0.019	0.161	-0.987	-0.019	0.375	-0.117	0.066	-0.036	-0.023	0.010	0.129	0.055	0.030
0.067	0.102	-1.117	0.013	0.161	-0.987	-0.031	0.313	-0.098	-0.025	-0.027	-0.138	0.086	0.121	0.170	0.050
0.167	0.033	-1.062	0.005	0.162	-0.987	0.076	0.441	-0.003	0.084	-0.098	-0.083	0.014	0.191	0.115	0.036
0.132	0.072	-1.019	-0.008	0.168	-0.986	0.361	0.674	0.075	0.062	-0.066	-0.040	0.020	0.152	0.072	-0.019
-0.053	0.126	-1.023	-0.020	0.180	-0.984	0.584	0.594	0.121	-0.110	-0.023	-0.047	0.205	0.098	0.076	-0.052
-0.176	0.168	-0.983	-0.024	0.191	-0.981	0.559	0.127	0.185	-0.230	0.009	-0.010	0.327	0.056	0.037	-0.091
-0.083	0.218	-0.916	-0.026	0.201	-0.979	0.510	0.060	0.175	-0.135	0.049	0.055	0.235	0.006	0.030	-0.121
-0.022	0.257	-0.901	-0.029	0.210	-0.977	0.454	0.137	0.139	-0.071	0.079	0.069	0.174	0.032	0.045	-0.098
-0.010	0.276	-0.901	-0.027	0.217	-0.976	0.392	-0.137	0.108	-0.061	0.090	0.067	0.162	0.051	0.045	-0.032
0.093	0.269	-0.936	-0.025	0.221	-0.975	0.206	-0.093	0.081	0.041	0.079	0.031	0.058	0.043	0.010	0.019
0.178	0.269	-0.983	-0.027	0.223	-0.974	0.074	0.138	0.062	0.128	0.077	-0.017	0.026	0.043	0.036	0.072
0.159	0.284	-1.015	-0.022	0.221	-0.975	-0.100	-0.261	0.084	0.104	0.094	-0.048	0.006	0.058	0.067	0.140
0.236	0.284	-1.019	-0.014	0.215	-0.976	-0.317	-0.401	-0.002	0.172	0.100	-0.051	0.083	0.058	0.071	0.189
0.336	0.253	-1.011	-0.009	0.209	-0.978	-0.344	-0.186	-0.087	0.268	0.076	-0.041	0.183	0.027	0.062	0.218
0.351	0.230	-1.035	-0.001	0.204	-0.979	-0.239	-0.304	-0.065	0.276	0.058	-0.064	0.199	0.004	0.086	0.263
0.328	0.245	-1.117	0.013	0.202	-0.979	-0.098	-0.651	-0.056	0.239	0.075	-0.146	0.177	0.019	0.170	0.277
0.432	0.203	-1.062	0.023	0.205	-0.979	0.146	-0.425	-0.165	0.333	0.030	-0.092	0.282	0.024	0.115	0.267
0.351	0.176	-1.027	0.032	0.209	-0.977	0.218	-0.390	-0.148	0.243	-0.001	-0.057	0.202	0.051	0.080	0.257
0.301	0.091	-1.106	0.044	0.212	-0.976	0.182	-0.579	0.012	0.181	-0.089	-0.137	0.152	0.137	0.158	0.250
0.320	0.102	-1.094	0.050	0.213	-0.976	0.067	-0.232	-0.047	0.195	-0.079	-0.126	0.171	0.125	0.146	0.203
0.367	0.137	-1.035	0.060	0.214	-0.975	0.072	-0.476	0.069	0.231	-0.045	-0.068	0.217	0.091	0.086	0.197
0.213	0.153	-1.086	0.069	0.214	-0.974	-0.013	-0.466	0.083	0.068	-0.029	-0.120	0.062	0.076	0.137	0.188
0.390	0.122	-0.940	0.072	0.216	-0.974	0.139	-0.128	0.030	0.242	-0.063	0.025	0.238	0.108	0.009	0.177
0.340	0.191	-0.936	0.075	0.220	-0.973	0.190	-0.105	-0.096	0.189	0.003	0.028	0.185	0.039	0.014	0.140
0.324	0.222	-1.011	0.081	0.222	-0.972	0.112	-0.235	-0.024	0.168	0.032	-0.047	0.168	0.008	0.061	0.147
0.201	0.168	-0.991	0.083	0.226	-0.971	0.211	-0.064	-0.069	0.043	-0.026	-0.029	0.043	0.063	0.040	0.117
0.328	0.180	-0.881	0.072	0.230	-0.971	0.234	0.612	-0.195	0.180	-0.018	0.081	0.168	0.051	0.071	0.091
0.205	0.191	-1.003	0.077	0.232	-0.970	0.133	-0.172	-0.105	0.052	-0.009	-0.042	0.044	0.039	0.051	0.070
0.182	0.207	-0.975	0.072	0.234	-0.970	0.120	0.290	-0.234	0.034	0.005	-0.014	0.020	0.024	0.023	0.026
0.193	0.265	-1.019	0.066	0.237	-0.969	0.198	0.427	-0.272	0.052	0.059	-0.058	0.030	0.034	0.066	0.012
-0.080	0.249	-1.074	0.075	0.240	-0.968	0.128	-0.476	-0.151	-0.231	0.042	-0.114	0.244	0.019	0.122	0.002
0.224	0.226	-0.972	0.077	0.240	-0.968	0.050	-0.008	-0.173	0.071	0.018	-0.012	0.059	0.004	0.019	-0.011
0.167	0.218	-0.944	0.071	0.243	-0.967	0.163	0.340	-0.218	0.019	0.007	0.015	0.000	0.012	0.008	-0.036
0.101	0.226	-1.007	0.075	0.244	-0.967	0.062	-0.162	-0.181	-0.050	0.014	-0.048	0.066	0.004	0.055	0.001
0.105	0.199	-0.936	0.081	0.248	-0.965	0.217	-0.277	-0.109	-0.053	-0.017	0.021	0.063	0.031	0.015	-0.041
0.167	0.249	-0.940	0.074	0.251	-0.965	0.190	0.455	-0.144	0.017	0.030	0.017	0.002	0.019	0.011	-0.051
-0.022	0.230	-1.031	0.081	0.251	-0.965	0.011	-0.380	0.030	-0.179	0.010	-0.075	0.191	0.000	0.080	-0.044
0.101	0.272	-0.987	0.082	0.253	-0.964	0.062	-0.041	-0.047	-0.057	0.052	-0.032	0.068	0.042	0.036	-0.043
0.167	0.280	-0.948	0.078	0.256	-0.963	0.203	0.239	-0.133	0.012	0.056	0.007	0.001	0.049	0.004	-0.063
0.090	0.288	-0.972	0.078	0.261	-0.962	0.257	0.061	-0.162	-0.064	0.059	-0.018	0.078	0.057	0.019	-0.032
0.036	0.230	-1.011	0.080	0.264	-0.961	0.176	-0.097	-0.168	-0.121	-0.002	-0.058	0.132	0.002	0.058	-0.045
0.174	0.234	-0.940	0.072	0.267	-0.961	0.160	0.515	-0.206	0.026	-0.001	0.012	0.007	0.002	0.013	-0.044
0.017	0.195	-1.015	0.080	0.269	-0.960	0.106	-0.439	-0.070	-0.140	-0.041	-0.064	0.150	0.037	0.062	-0.053
0.190	0.249	-0.889	0.079	0.270	-0.960	0.082	0.101	-0.112	0.034	0.012	0.062	0.023	0.018	0.064	-0.031
0.047	0.203	-0.975	0.082	0.273	-0.959	0.155	-0.158	-0.031	-0.112	-0.038	-0.026	0.119	0.029	0.023	-0.049
0.178	0.222	-0.944	0.080	0.275	-0.958	0.152	0.200	-0.107	0.022	-0.021	0.005	0.012	0.009	0.009	-0.037
0.070	0.214	-0.983	0.084	0.278	-0.957	0.167	-0.219	-0.002	-0.090	-0.031	-0.035	0.095	0.017	0.030	-0.049
0.101	0.280	-0.972	0.087	0.284	-0.955	0.283	-0.146	-0.044	-0.062	0.029	-0.025	0.064	0.049	0.018	-0.032
0.101	0.276	-0.964	0.086	0.288	-0.954	0.237	0.028	-0.025	-0.062	0.021	-0.019	0.063	0.046	0.010	-0.042
0.151	0.261	-0.968	0.091	0.292	-0.952	0.224	-0.235	0.071	-0.016	0.001	-0.024	0.013	0.031	0.014	-0.041
0.120	0.253	-0.968	0.088	0.296	-0.951	0.176	0.106	0.060	-0.045	-0.010	-0.025	0.043	0.023	0.014	-0.036
0.097	0.249	-0.948	0.094	0.299	-0.949	0.197	-0.327	0.124	-0.073	-0.018	-0.007	0.066	0.020	0.006	-0.034
0.143	0.276	-0.936	0.096	0.303	-0.948	0.192	-0.114	0.088	-0.029	0.005	0.003	0.020	0.048	0.018	-0.031
0.128	0.303	-0.952	0.097	0.307	-0.947	0.199	-0.115	0.093	-0.046	0.029	-0.014	0.035	0.075	0.002	-0.040
0.186	0.303	-0.924	0.099	0.310	-0.946	0.135	-0.108	0.056	0.010	0.026	0.013	0.023	0.076	0.030	-0.033
0.082	0.288	-0.979	0.104	0.311	-0.945	0.086	-0.297	0.077	-0.099	0.009	-0.044	0.081	0.061	0.025	-0.033
0.155	0.269	-0.932	0.107	0.313	-0.944	0.072	-0.148	0.026	-0.029	-0.012	0.003	0.008	0.042	0.023	-0.027
0.155	0.269	-0.932	0.106	0.313	-0.944	0.020	0.047	0.014	-0.028	-0.012	0.003	0.008	0.043	0.023	-0.040
0.178	0.218	-0.924	0.108	0.314	-0.943	0.084	-0.068	0.015	-0.006	-0.064	0.010	0.016	0.007	0.031	-0.028
0.120	0.245	-0.936	0.110	0.315	-0.943	0.034	-0.117	0.074	-0.066	-0.037	-0.002	0.042	0.020	0.019	-0.026
0.182	0.280	-0.909	0.112	0.316	-0.942	0.034	-0.178	0.099	-0.007	-0.003	0.025	0.020	0.056	0.047	-0.018
0.178	0.276	-0.916	0.115	0.317	-0.941	0.075	-0.161	0.067	-0.014	-0.009	0.016	0.016	0.052	0.039	-0.043
0.205	0.292	-0.909	0.108	0.318	-0.942	0.046	0.410	-0.028	0.020	0.006	0.025	0.044	0.068	0.047	-0.027
0.032	0.261	-0.979	0.117	0.319	-0.940	0.065	-0.511	0.122	-0.161	-0.026	-0.048	0.129	0.038	0.023	-0.038
0.213	0.261	-0.928	0.112	0.320	-0.941	0.022	0.217	0.085	0.024	-0.027	0.004	0.052	0.038	0.028	-0.038
0.120	0.307	-0.916	0.117	0.320	-0.940	0.011	-0.284	0.128	-0.073	0.019	0.015	0.040	0.085	0.040	-0.050
0.182	0.284	-0.912	0.116	0.322	-0.940	0.078	0.024	0.031	-0.011	-0.006	0.018	0.022	0.062	0.044	-0.032
0.151	0.276	-0.901	0.117	0.322	-0.939	0.022	-0.056	0.054	-0.043	-0.014	0.030	0.009	0.055	0.056	-0.035
0.147	0.292	-0.956	0.124	0.321	-0.939	-0.060	-0.395	0.101	-0.054	0.003	-0.026	0.013	0.071	0.001	-0.033
0.217	0.276	-0.885	0.121	0.321	-0.939	-0.029	0.166	0.017	0.019	-0.012	0.046	0.056	0.055	0.073	-0.037
0.143	0.292	-0.916	0.125	0.320	-0.939	-0.043	-0.222	0.069	-0.058	0.004	0.014	0.016	0.071	0.042	-0.034
0.159	0.284	-0.932	0.126	0.318	-0.940	-0.129	-0.077	0.085	-0.044	-0.002	-0.001	0.001	0.064	0.026	-0.033
0.182	0.296	-0.885	0.126	0.316	-0.940	-0.081	0.016	0.035	-0.021	0.011	0.046	0.022	0.075	0.074	-0.042
0.174	0.319	-0.905	0.125	0.314	-0.941	-0.115	0.038	-0.019	-0.028	0.037	0.027	0.014	0.098	0.054	-0.026
0.167	0.303	-0.909	0.125	0.310	-0.942	-0.197	-0.010	0.003	-0.036	0.025	0.025	0.007	0.083	0.051	-0.025
0.228	0.292	-0.928	0.127	0.306	-0.943	-0.214	-0.070	0.052	0.025	0.017	0.006	0.068	0.072	0.031	-0.025
0.167	0.276	-0.928	0.123	0.302	-0.945	-0.249	0.172	0.039	-0.034	0.006	0.008	0.006	0.056	0.031	-0.025
0.174	0.257	-0.909	0.127	0.298	-0.946	-0.231	-0.199	0.116	-0.029	-0.009	0.029	0.014	0.037	0.051	-0.023
0.174	0.272	-0.912	0.125	0.294	-0.948	-0.199	0.067	0.041	-0.028	0.011	0.026	0.013	0.053	0.048	-0.025
0.182	0.276	-0.889	0.121	0.292	-0.949	-0.121	0.208	0.017	-0.016	0.017	0.051	0.021	0.057	0.072	-0.028
0.224	0.265	-0.909	0.121	0.287	-0.950	-0.225	0.025	0.003	0.026	0.009	0.032	0.063	0.045	0.052	-0.018
0.143	0.257	-0.940	0.120	0.283	-0.952	-0.202	0.090	-0.005	-0.053	0.005	0.002	0.018	0.038	0.021	-0.016
0.209	0.253	-0.932	0.117	0.281	-0.953	-0.134	0.153	0.036	0.015	0.004	0.011	0.047	0.034	0.029	-0.016
0.174	0.245	-0.924	0.114	0.278	-0.954	-0.127	0.152	0.032	-0.017	-0.001	0.020	0.012	0.026	0.037	-0.025
0.159	0.261	-0.928	0.110	0.275	-0.955	-0.172	0.195	0.068	-0.028	0.018	0.017	0.004	0.042	0.033	-0.018
0.159	0.261	-0.928	0.111	0.273	-0.956	-0.120	-0.093	0.089	-0.030	0.020	0.018	0.004	0.042	0.033	-0.030
0.182	0.265	-0.924	0.110	0.270	-0.956	-0.149	0.075	0.004	-0.005	0.026	0.023	0.018	0.046	0.038	-0.021
0.136	0.222	-0.928	0.108	0.268	-0.957	-0.127	0.113	0.032	-0.049	-0.014	0.020	0.028	0.003	0.034	-0.031
0.220	0.230	-0.901	0.102	0.265	-0.959	-0.131	0.358	-0.039	0.042	-0.003	0.049	0.056	0.011	0.061	-0.036
0.093	0.230	-0.944	0.100	0.262	-0.960	-0.155	0.101	0.012	-0.083	0.000	0.007	0.071	0.011	0.018	-0.042
0.128	0.218	-0.905	0.099	0.260	-0.961	-0.131	0.051	0.029	-0.048	-0.009	0.047	0.037	0.001	0.057	-0.035
0.143	0.261	-0.916	0.100	0.258	-0.961	-0.093	-0.082	0.104	-0.033	0.036	0.036	0.023	0.041	0.045	-0.045
0.182	0.249	-0.893	0.098	0.257	-0.961	-0.057	0.090	0.076	0.007	0.025	0.060	0.015	0.029	0.069	-0.039
0.167	0.180	-0.869	0.094	0.257	-0.962	-0.008	0.233	0.045	-0.004	-0.044	0.084	0.001	0.041	0.093	-0.031
0.140	0.214	-0.893	0.092	0.257	-0.962	-0.007	0.092	-0.020	-0.029	-0.010	0.060	0.028	0.006	0.069	-0.038
0.155	0.226	-0.905	0.085	0.253	-0.964	-0.163	0.409	-0.084	-0.006	0.005	0.050	0.013	0.005	0.057	-0.050
0.097	0.207	-0.893	0.080	0.249	-0.965	-0.185	0.315	-0.165	-0.059	-0.010	0.063	0.071	0.014	0.069	-0.069
0.082	0.214	-0.928	0.073	0.246	-0.967	-0.174	0.415	-0.202	-0.068	0.001	0.029	0.087	0.007	0.033	-0.068
0.017	0.203	-0.960	0.077	0.242	-0.967	-0.183	-0.212	-0.064	-0.137	-0.007	-0.001	0.153	0.019	0.002	-0.068
0.113	0.207	-0.944	0.079	0.239	-0.968	-0.140	-0.084	-0.042	-0.043	-0.000	0.015	0.057	0.015	0.017	-0.066
0.159	0.195	-0.885	0.079	0.237	-0.968	-0.112	0.004	-0.043	0.002	-0.010	0.075	0.011	0.027	0.076	-0.078
0.113	0.176	-0.885	0.076	0.236	-0.969	-0.052	0.198	-0.031	-0.041	-0.028	0.075	0.058	0.046	0.075	-0.065
0.024	0.149	-0.916	0.074	0.235	-0.969	-0.017	0.086	-0.020	-0.128	-0.055	0.044	0.146	0.074	0.043	-0.068
0.105	0.164	-0.924	0.076	0.234	-0.969	-0.045	-0.105	0.039	-0.050	-0.038	0.037	0.066	0.059	0.034	-0.079
0.097	0.149	-0.932	0.076	0.234	-0.969	0.022	-0.003	0.044	-0.058	-0.054	0.029	0.075	0.074	0.026	-0.071
0.082	0.164	-0.928	0.076	0.235	-0.969	0.061	-0.029	0.028	-0.074	-0.039	0.033	0.092	0.059	0.030	-0.054
0.136	0.184	-0.960	0.078	0.235	-0.969	0.004	-0.078	0.019	-0.022	-0.020	0.002	0.039	0.039	0.002	-0.042
0.090	0.184	-0.995	0.076	0.236	-0.969	0.043	0.098	0.041	-0.066	-0.020	-0.034	0.086	0.038	0.037	-0.033
0.159	0.199	-0.956	0.076	0.236	-0.969	0.003	-0.022	0.012	0.002	-0.005	0.006	0.018	0.022	0.002	-0.009
0.117	0.214	-1.011	0.070	0.234	-0.970	-0.104	0.324	0.018	-0.034	0.013	-0.048	0.060	0.005	0.053	0.019
0.155	0.245	-1.054	0.064	0.232	-0.971	-0.129	0.342	0.030	0.011	0.046	-0.091	0.022	0.027	0.097	0.045
0.220	0.187	-1.078	0.055	0.232	-0.971	0.034	0.487	-0.004	0.085	-0.013	-0.114	0.044	0.030	0.121	0.064
0.178	0.114	-1.066	0.043	0.234	-0.971	0.102	0.579	0.120	0.054	-0.088	-0.102	0.002	0.102	0.109	0.027
0.178	0.114	-1.066	0.031	0.239	-0.971	0.271	0.615	0.238	0.067	-0.093	-0.102	0.003	0.101	0.110	-0.027
-0.091	0.176	-0.893	0.021	0.247	-0.969	0.417	0.386	0.306	-0.193	-0.039	0.070	0.265	0.038	0.063	-0.082
-0.110	0.253	-0.842	0.018	0.255	-0.967	0.438	0.094	0.252	-0.209	0.029	0.119	0.283	0.040	0.113	-0.109
-0.037	0.292	-0.861	0.018	0.264	-0.964	0.407	-0.038	0.185	-0.135	0.060	0.097	0.208	0.080	0.093	-0.124
0.059	0.307	-0.916	0.016	0.270	-0.963	0.323	0.045	0.096	-0.038	0.069	0.040	0.111	0.097	0.037	-0.061
0.105	0.288	-0.991	0.018	0.271	-0.962	0.078	-0.099	0.061	0.006	0.048	-0.035	0.063	0.078	0.039	0.011
0.205	0.249	-1.015	0.020	0.273	-0.962	0.078	-0.104	0.060	0.104	0.007	-0.059	0.038	0.040	0.063	0.081
0.217	0.280	-1.042	0.028	0.275	-0.961	0.102	-0.384	0.097	0.108	0.036	-0.087	0.051	0.072	0.091	0.148
0.286	0.327	-1.066	0.038	0.276	-0.961	0.032	-0.559	0.142	0.166	0.082	-0.111	0.120	0.119	0.116	0.244
0.420	0.381	-1.039	0.057	0.277	-0.959	0.060	-0.941	0.088	0.282	0.134	-0.085	0.256	0.174	0.088	0.309
0.647	0.334	-1.070	0.068	0.279	-0.958	0.108	-0.483	-0.027	0.498	0.086	-0.117	0.484	0.129	0.120	0.352
0.594	0.257	-1.086	0.080	0.277	-0.957	-0.072	-0.517	-0.099	0.432	0.011	-0.133	0.432	0.053	0.135	0.381
0.517	0.245	-1.031	0.093	0.274	-0.957	-0.139	-0.589	-0.129	0.342	0.002	-0.078	0.355	0.043	0.080	0.367
0.505	0.214	-1.070	0.100	0.270	-0.958	-0.214	-0.231	-0.133	0.325	-0.024	-0.117	0.344	0.013	0.119	0.299
0.397	0.187	-1.027	0.110	0.267	-0.957	-0.118	-0.436	-0.172	0.208	-0.048	-0.073	0.237	0.012	0.075	0.239
0.332	0.234	-1.046	0.115	0.267	-0.957	0.009	-0.222	-0.099	0.137	-0.002	-0.093	0.171	0.036	0.094	0.197
0.340	0.257	-1.003	0.123	0.266	-0.956	-0.037	-0.358	-0.063	0.138	0.022	-0.050	0.179	0.062	0.050	0.163
0.340	0.242	-0.968	0.124	0.266	-0.956	0.059	-0.012	-0.084	0.137	0.006	-0.015	0.179	0.049	0.015	0.148
0.382	0.265	-0.964	0.124	0.267	-0.956	0.035	0.100	-0.067	0.180	0.028	-0.011	0.223	0.074	0.011	0.138
0.374	0.234	-0.889	0.124	0.269	-0.955	0.096	-0.004	0.008	0.171	-0.004	0.063	0.217	0.045	0.063	0.121
0.332	0.164	-0.912	0.121	0.271	-0.955	0.111	0.177	0.032	0.132	-0.075	0.040	0.176	0.023	0.039	0.109
0.290	0.249	-0.861	0.115	0.274	-0.955	0.155	0.389	-0.005	0.096	0.007	0.091	0.134	0.064	0.090	0.087
0.290	0.261	-0.873	0.106	0.278	-0.955	0.246	0.527	-0.082	0.106	0.014	0.079	0.135	0.078	0.079	0.058
0.251	0.269	-0.924	0.096	0.283	-0.954	0.252	0.557	-0.099	0.077	0.017	0.028	0.095	0.088	0.027	0.018
0.132	0.315	-1.027	0.091	0.285	-0.954	0.138	0.288	-0.019	-0.037	0.060	-0.075	0.025	0.136	0.075	0.005
0.020	0.381	-1.078	0.085	0.283	-0.955	-0.112	0.283	-0.006	-0.143	0.127	-0.125	0.137	0.204	0.125	-0.014
0.136	0.296	-1.003	0.082	0.282	-0.956	-0.081	0.170	-0.045	-0.025	0.043	-0.049	0.022	0.121	0.050	-0.031
0.120	0.350	-0.987	0.080	0.280	-0.957	-0.089	0.144	-0.094	-0.038	0.099	-0.032	0.040	0.177	0.034	-0.039
0.120	0.350	-0.987	0.082	0.279	-0.957	-0.032	-0.064	-0.110	-0.040	0.099	-0.031	0.042	0.178	0.033	-0.025
0.101	0.257	-0.983	0.085	0.278	-0.957	-0.063	-0.159	-0.034	-0.063	0.008	-0.027	0.063	0.087	0.029	-0.032
0.159	0.249	-0.928	0.089	0.277	-0.957	-0.034	-0.177	-0.003	-0.009	0.001	0.028	0.007	0.081	0.027	-0.057
0.117	0.269	-0.948	0.081	0.276	-0.958	-0.080	0.426	-0.037	-0.043	0.022	0.010	0.051	0.102	0.008	-0.063
-0.007	0.303	-0.972	0.083	0.274	-0.958	-0.071	-0.098	-0.045	-0.168	0.058	-0.014	0.175	0.139	0.015	-0.068
0.078	0.319	-1.015	0.083	0.271	-0.959	-0.194	0.033	-0.034	-0.083	0.077	-0.056	0.090	0.157	0.058	-0.083
0.074	0.245	-0.972	0.081	0.269	-0.960	-0.097	0.103	-0.080	-0.085	0.006	-0.012	0.096	0.087	0.015	-0.083
0.067	0.226	-0.964	0.088	0.265	-0.960	-0.195	-0.350	-0.021	-0.099	-0.010	-0.004	0.105	0.071	0.007	-0.060
0.124	0.191	-0.956	0.092	0.260	-0.961	-0.209	-0.222	-0.013	-0.046	-0.040	0.005	0.048	0.039	0.001	-0.051
0.136	0.203	-0.968	0.095	0.256	-0.962	-0.201	-0.132	-0.062	-0.037	-0.024	-0.006	0.037	0.053	0.010	-0.050
0.159	0.176	-0.952	0.094	0.254	-0.963	-0.091	0.101	-0.113	-0.013	-0.049	0.010	0.014	0.029	0.005	-0.035
0.101	0.184	-0.964	0.096	0.251	-0.963	-0.167	-0.118	-0.030	-0.073	-0.038	-0.001	0.072	0.039	0.006	-0.030
0.151	0.160	-0.983	0.098	0.248	-0.964	-0.130	-0.052	-0.006	-0.024	-0.058	-0.020	0.022	0.018	0.026	-0.029
0.159	0.184	-0.948	0.098	0.246	-0.964	-0.071	-0.003	-0.032	-0.017	-0.033	0.015	0.014	0.044	0.010	-0.028
0.155	0.195	-0.940	0.098	0.246	-0.964	0.016	0.009	-0.015	-0.021	-0.022	0.023	0.017	0.058	0.018	-0.020
0.155	0.226	-0.995	0.098	0.245	-0.964	-0.053	0.013	0.017	-0.020	0.010	-0.032	0.017	0.091	0.037	-0.017
0.147	0.176	-0.956	0.098	0.245	-0.965	-0.024	-0.002	0.022	-0.028	-0.040	0.007	0.024	0.043	0.003	-0.023
0.178	0.203	-0.956	0.100	0.243	-0.965	-0.117	-0.130	0.081	0.000	-0.010	0.008	0.007	0.072	0.003	-0.022
0.120	0.172	-0.975	0.102	0.240	-0.965	-0.142	-0.091	0.048	-0.059	-0.038	-0.012	0.051	0.043	0.017	-0.028
0.170	0.168	-0.920	0.098	0.236	-0.967	-0.170	0.219	-0.030	-0.005	-0.039	0.045	0.001	0.042	0.039	-0.029
0.143	0.176	-0.952	0.103	0.233	-0.967	-0.168	-0.266	0.028	-0.037	-0.028	0.013	0.027	0.051	0.008	-0.040
0.132	0.184	-0.987	0.101	0.230	-0.968	-0.162	0.103	0.008	-0.046	-0.017	-0.021	0.037	0.061	0.027	-0.037
0.132	0.168	-0.932	0.104	0.228	-0.968	-0.086	-0.110	0.011	-0.048	-0.030	0.034	0.037	0.047	0.028	-0.035
0.136	0.180	-0.991	0.105	0.226	-0.968	-0.091	-0.075	0.081	-0.046	-0.017	-0.025	0.033	0.060	0.031	-0.032
0.174	0.180	-0.964	0.109	0.225	-0.968	-0.069	-0.242	0.084	-0.012	-0.015	0.002	0.006	0.063	0.003	-0.022
0.163	0.203	-0.952	0.105	0.225	-0.969	-0.010	0.234	0.053	-0.019	0.008	0.015	0.006	0.088	0.009	-0.012
0.213	0.211	-0.936	0.112	0.223	-0.968	-0.075	-0.400	0.151	0.024	0.017	0.030	0.045	0.098	0.025	-0.006
0.190	0.203	-0.940	0.110	0.223	-0.969	-0.041	0.100	0.053	0.003	0.010	0.026	0.022	0.092	0.021	-0.015
0.190	0.203	-0.940	0.108	0.222	-0.969	-0.060	0.128	0.030	0.005	0.011	0.027	0.023	0.094	0.022	-0.013
0.124	0.199	-0.972	0.110	0.220	-0.969	-0.073	-0.144	0.009	-0.063	0.008	-0.005	0.042	0.092	0.009	-0.023
0.182	0.199	-0.948	0.111	0.219	-0.969	-0.059	-0.027	-0.009	-0.006	0.010	0.019	0.015	0.094	0.014	-0.023
0.140	0.226	-0.995	0.112	0.216	-0.970	-0.137	-0.050	0.007	-0.049	0.039	-0.028	0.027	0.122	0.033	-0.028
0.190	0.230	-0.948	0.114	0.213	-0.970	-0.154	-0.066	-0.017	-0.001	0.046	0.019	0.024	0.128	0.015	-0.018
0.163	0.222	-0.960	0.117	0.211	-0.970	-0.134	-0.164	-0.027	-0.031	0.041	0.007	0.003	0.122	0.003	-0.023
0.213	0.199	-0.901	0.116	0.208	-0.971	-0.121	0.082	-0.089	0.020	0.020	0.067	0.048	0.100	0.063	-0.012
0.159	0.230	-0.960	0.120	0.204	-0.972	-0.228	-0.159	-0.066	-0.038	0.056	0.008	0.006	0.133	0.004	-0.022
0.220	0.242	-0.956	0.117	0.199	-0.973	-0.233	0.218	-0.140	0.027	0.072	0.014	0.056	0.146	0.008	-0.015
0.147	0.199	-0.940	0.120	0.194	-0.974	-0.225	-0.153	-0.106	-0.049	0.034	0.030	0.017	0.105	0.024	-0.027
0.205	0.180	-0.944	0.120	0.190	-0.974	-0.214	0.047	-0.112	0.009	0.019	0.027	0.041	0.087	0.021	-0.014
0.140	0.191	-0.956	0.123	0.186	-0.975	-0.214	-0.148	-0.056	-0.060	0.035	0.015	0.025	0.100	0.009	-0.027
0.251	0.176	-0.897	0.121	0.183	-0.976	-0.113	0.165	-0.107	0.054	0.022	0.075	0.086	0.086	0.068	-0.019
0.159	0.172	-0.944	0.122	0.180	-0.976	-0.174	-0.045	-0.054	-0.039	0.022	0.029	0.006	0.083	0.021	-0.023
0.174	0.137	-1.003	0.123	0.175	-0.977	-0.207	-0.024	-0.047	-0.024	-0.009	-0.030	0.010	0.049	0.038	-0.012
0.190	0.153	-0.924	0.121	0.172	-0.978	-0.154	0.109	-0.109	-0.008	0.010	0.050	0.025	0.066	0.041	-0.028
0.217	0.149	-0.905	0.119	0.168	-0.979	-0.188	0.127	-0.088	0.021	0.010	0.070	0.052	0.063	0.061	-0.027
0.143	0.129	-0.952	0.119	0.165	-0.979	-0.149	0.021	-0.051	-0.051	-0.007	0.023	0.021	0.045	0.014	-0.027
0.159	0.126	-0.968	0.121	0.162	-0.979	-0.154	-0.101	-0.061	-0.038	-0.007	0.008	0.006	0.041	0.001	-0.029
0.201	0.145	-0.928	0.123	0.158	-0.980	-0.176	-0.083	-0.010	0.003	0.015	0.048	0.037	0.062	0.039	-0.029
0.163	0.122	-0.948	0.115	0.154	-0.981	-0.190	0.409	-0.015	-0.028	-0.004	0.029	0.002	0.039	0.019	-0.025
0.209	0.114	-0.932	0.121	0.153	-0.981	-0.062	-0.291	-0.023	0.012	-0.011	0.045	0.044	0.032	0.035	-0.013
0.174	0.153	-0.932	0.119	0.152	-0.981	-0.044	0.125	-0.027	-0.020	0.029	0.045	0.009	0.072	0.036	-0.015
0.228	0.168	-0.944	0.120	0.151	-0.981	-0.065	-0.022	-0.006	0.033	0.045	0.033	0.063	0.088	0.024	-0.011
0.178	0.168	-0.952	0.116	0.151	-0.982	-0.018	0.208	-0.004	-0.013	0.045	0.026	0.013	0.088	0.017	-0.015
0.182	0.149	-0.968	0.121	0.150	-0.981	-0.035	-0.258	0.021	-0.014	0.027	0.010	0.017	0.069	0.001	-0.008
0.182	0.145	-0.932	0.117	0.150	-0.982	0.008	0.245	-0.014	-0.009	0.022	0.045	0.017	0.066	0.037	-0.016
0.201	0.122	-0.944	0.115	0.149	-0.982	-0.073	0.074	0.044	0.012	0.000	0.034	0.035	0.043	0.025	-0.012
0.178	0.160	-0.944	0.115	0.146	-0.982	-0.124	0.003	0.065	-0.011	0.041	0.034	0.012	0.082	0.025	-0.015
0.201	0.160	-0.936	0.113	0.144	-0.983	-0.127	0.125	-0.003	0.014	0.043	0.042	0.034	0.083	0.033	-0.011
0.182	0.141	-0.916	0.114	0.142	-0.983	-0.112	-0.044	-0.023	-0.006	0.026	0.062	0.014	0.064	0.053	-0.020
0.197	0.133	-0.928	0.111	0.139	-0.984	-0.123	0.205	-0.063	0.014	0.020	0.052	0.029	0.056	0.042	-0.018
0.143	0.095	-0.952	0.110	0.135	-0.985	-0.210	0.029	-0.035	-0.039	-0.014	0.029	0.025	0.018	0.019	-0.021
0.182	0.114	-0.944	0.109	0.130	-0.986	-0.258	0.103	-0.048	0.001	0.010	0.038	0.012	0.037	0.027	-0.023
0.186	0.129	-0.912	0.106	0.124	-0.987	-0.265	0.166	-0.063	0.008	0.031	0.070	0.016	0.052	0.058	-0.021
0.151	0.126	-0.940	0.103	0.117	-0.988	-0.347	0.180	-0.004	-0.023	0.034	0.044	0.020	0.048	0.030	-0.016
0.197	0.133	-0.924	0.096	0.109	-0.989	-0.407	0.333	-0.071	0.030	0.050	0.061	0.026	0.056	0.046	-0.024
0.163	0.118	-0.928	0.096	0.101	-0.990	-0.424	0.058	-0.124	-0.004	0.043	0.058	0.009	0.041	0.042	-0.022
0.132	0.106	-0.928	0.093	0.092	-0.991	-0.441	0.142	-0.160	-0.033	0.040	0.059	0.040	0.030	0.042	-0.025
0.190	0.091	-0.881	0.089	0.082	-0.993	-0.478	0.231	-0.172	0.029	0.034	0.107	0.017	0.015	0.089	-0.033
0.120	0.083	-0.940	0.085	0.072	-0.994	-0.520	0.224	-0.159	-0.036	0.037	0.049	0.053	0.008	0.029	-0.035
0.143	0.056	-0.916	0.083	0.061	-0.995	-0.524	0.113	-0.142	-0.011	0.021	0.073	0.030	0.019	0.052	-0.045
0.136	0.068	-0.920	0.074	0.050	-0.996	-0.515	0.519	-0.178	-0.009	0.043	0.070	0.037	0.006	0.047	-0.051
0.051	0.037	-0.952	0.074	0.040	-0.996	-0.513	-0.038	-0.080	-0.094	0.022	0.039	0.122	0.037	0.015	-0.050
0.132	-0.002	-0.905	0.071	0.030	-0.997	-0.475	0.168	-0.078	-0.010	-0.007	0.087	0.041	0.076	0.062	-0.063
0.132	0.021	-0.869	0.065	0.022	-0.998	-0.436	0.301	-0.101	-0.004	0.025	0.123	0.042	0.052	0.097	-0.056
0.043	-0.002	-0.936	0.063	0.013	-0.998	-0.398	0.117	-0.116	-0.090	0.010	0.056	0.132	0.074	0.030	-0.057
0.163	-0.010	-0.928	0.064	0.005	-0.998	-0.424	-0.023	-0.079	0.029	0.011	0.063	0.014	0.081	0.038	-0.056
0.043	-0.025	-0.924	0.061	-0.003	-0.998	-0.395	0.143	-0.073	-0.088	0.004	0.067	0.133	0.096	0.043	-0.060
0.124	-0.037	-0.897	0.059	-0.009	-0.998	-0.293	0.108	-0.034	-0.005	-0.002	0.094	0.052	0.106	0.070	-0.048
0.074	-0.041	-0.952	0.059	-0.016	-0.998	-0.318	0.005	-0.037	-0.054	0.001	0.039	0.102	0.109	0.014	-0.056
0.093	-0.025	-0.948	0.055	-0.021	-0.998	-0.279	0.185	-0.062	-0.031	0.022	0.043	0.082	0.093	0.018	-0.036
0.105	-0.056	-0.940	0.056	-0.029	-0.998	-0.376	-0.026	-0.057	-0.020	-0.002	0.050	0.070	0.122	0.025	-0.029
0.132	-0.056	-0.948	0.051	-0.039	-0.998	-0.509	0.275	-0.110	0.013	0.008	0.042	0.042	0.121	0.016	-0.015
0.132	-0.056	-0.948	0.049	-0.049	-0.998	-0.503	0.116	-0.114	0.015	0.018	0.041	0.038	0.119	0.015	0.004
0.105	-0.079	-1.027	0.046	-0.061	-0.997	-0.554	0.135	-0.120	-0.010	0.006	-0.038	0.063	0.141	0.064	0.028
0.159	-0.075	-1.011	0.041	-0.071	-0.997	-0.494	0.251	-0.202	0.049	0.020	-0.023	0.007	0.136	0.049	0.048
0.170	-0.071	-1.050	0.031	-0.083	-0.996	-0.630	0.479	-0.305	0.070	0.036	-0.063	0.007	0.131	0.089	0.074
0.147	-0.118	-1.113	0.019	-0.098	-0.995	-0.725	0.602	-0.368	0.060	0.004	-0.128	0.015	0.177	0.153	0.105
0.193	-0.207	-1.046	0.006	-0.115	-0.993	-0.837	0.660	-0.476	0.120	-0.068	-0.062	0.032	0.265	0.087	0.087
0.193	-0.245	-1.066	-0.014	-0.131	-0.991	-0.763	0.939	-0.450	0.139	-0.091	-0.084	0.034	0.302	0.107	0.042
-0.026	-0.265	-1.054	-0.025	-0.141	-0.990	-0.516	0.535	-0.312	-0.068	-0.100	-0.074	0.184	0.320	0.095	-0.022
-0.103	-0.218	-0.928	-0.039	-0.147	-0.988	-0.283	0.662	-0.321	-0.131	-0.048	0.051	0.259	0.273	0.031	-0.088
-0.191	-0.141	-0.905	-0.044	-0.149	-0.988	-0.125	0.194	-0.205	-0.216	0.031	0.073	0.346	0.194	0.055	-0.139
-0.172	-0.098	-0.928	-0.044	-0.149	-0.988	-0.025	-0.056	-0.084	-0.197	0.074	0.049	0.326	0.151	0.032	-0.121
-0.057	-0.156	-0.909	-0.043	-0.148	-0.988	0.055	-0.055	0.019	-0.082	0.016	0.069	0.209	0.208	0.053	-0.064
0.097	-0.203	-0.936	-0.040	-0.149	-0.988	-0.041	-0.109	0.125	0.069	-0.029	0.041	0.054	0.253	0.026	0.014
0.182	-0.195	-0.995	-0.040	-0.152	-0.988	-0.113	0.099	0.132	0.155	-0.018	-0.018	0.031	0.244	0.033	0.104
0.182	-0.156	-1.062	-0.034	-0.154	-0.988	-0.092	-0.291	0.153	0.148	0.023	-0.086	0.031	0.203	0.100	0.184
0.278	-0.118	-1.086	-0.024	-0.155	-0.988	-0.080	-0.429	0.060	0.235	0.063	-0.110	0.127	0.162	0.124	0.259
0.336	-0.091	-1.102	-0.012	-0.159	-0.987	-0.216	-0.548	-0.009	0.281	0.095	-0.126	0.186	0.134	0.139	0.324
0.490	-0.098	-1.098	0.004	-0.161	-0.987	-0.125	-0.771	-0.084	0.419	0.090	-0.123	0.341	0.140	0.135	0.369
0.544	-0.041	-1.086	0.006	-0.164	-0.986	-0.166	-0.074	-0.320	0.472	0.151	-0.112	0.396	0.081	0.123	0.391
0.470	-0.064	-1.086	0.020	-0.169	-0.985	-0.263	-0.713	-0.418	0.385	0.133	-0.114	0.324	0.104	0.123	0.383
0.432	-0.145	-1.098	0.018	-0.173	-0.985	-0.195	0.096	-0.500	0.349	0.056	-0.126	0.286	0.185	0.135	0.344
0.336	-0.160	-1.082	0.031	-0.179	-0.983	-0.296	-0.671	-0.353	0.241	0.046	-0.112	0.190	0.200	0.119	0.265
0.320	-0.280	-1.090	0.048	-0.186	-0.981	-0.328	-0.870	-0.073	0.208	-0.067	-0.122	0.174	0.320	0.127	0.249
0.170	-0.307	-1.062	0.056	-0.187	-0.981	-0.027	-0.394	-0.131	0.051	-0.093	-0.095	0.023	0.346	0.099	0.217
0.493	-0.323	-0.845	0.049	-0.182	-0.982	0.268	0.393	-0.218	0.382	-0.114	0.123	0.346	0.361	0.119	0.191
0.332	-0.323	-0.983	0.056	-0.179	-0.982	0.180	-0.302	0.006	0.214	-0.117	-0.014	0.182	0.361	0.018	0.154
0.236	-0.319	-1.039	0.056	-0.173	-0.983	0.330	0.009	-0.015	0.117	-0.119	-0.068	0.084	0.358	0.072	0.146
0.178	-0.288	-0.964	0.062	-0.167	-0.984	0.317	-0.260	0.216	0.054	-0.094	0.007	0.025	0.327	0.003	0.099
0.178	-0.288	-0.964	0.067	-0.157	-0.985	0.513	-0.210	0.154	0.049	-0.103	0.009	0.024	0.326	0.004	0.058
0.217	-0.207	-0.940	0.059	-0.142	-0.988	0.780	0.442	0.028	0.095	-0.037	0.035	0.061	0.245	0.029	0.040
0.078	-0.176	-1.050	0.049	-0.131	-0.990	0.540	0.504	0.065	-0.034	-0.017	-0.073	0.078	0.213	0.081	0.013
0.147	-0.184	-0.987	0.042	-0.121	-0.992	0.514	0.369	0.109	0.042	-0.034	-0.009	0.009	0.220	0.017	0.004
0.001	-0.241	-0.999	0.039	-0.114	-0.993	0.378	0.189	0.166	-0.101	-0.099	-0.019	0.156	0.277	0.028	-0.020
0.113	-0.245	-0.948	0.040	-0.102	-0.994	0.617	-0.056	-0.032	0.009	-0.114	0.033	0.046	0.279	0.022	-0.021
0.067	-0.195	-0.972	0.046	-0.092	-0.995	0.514	-0.298	-0.019	-0.044	-0.074	0.011	0.093	0.228	0.001	-0.024
0.105	-0.168	-0.972	0.048	-0.084	-0.995	0.388	-0.081	-0.030	-0.007	-0.054	0.011	0.056	0.200	0.001	-0.007
0.132	-0.110	-1.003	0.049	-0.078	-0.996	0.356	-0.050	-0.052	0.018	-0.003	-0.019	0.030	0.142	0.033	-0.015
0.120	-0.156	-0.952	0.045	-0.069	-0.997	0.422	0.210	-0.034	0.010	-0.058	0.033	0.042	0.188	0.019	-0.032
0.063	-0.110	-0.983	0.041	-0.062	-0.997	0.361	0.192	0.048	-0.044	-0.018	0.002	0.100	0.142	0.012	-0.036
-0.053	-0.041	-1.046	0.042	-0.054	-0.998	0.392	-0.013	0.111	-0.160	0.043	-0.061	0.215	0.072	0.075	-0.057
0.074	-0.095	-0.995	0.048	-0.046	-0.998	0.446	-0.293	0.097	-0.040	-0.020	-0.009	0.088	0.125	0.024	-0.054
0.040	-0.129	-0.956	0.052	-0.042	-0.998	0.188	-0.213	0.134	-0.079	-0.058	0.030	0.122	0.159	0.015	-0.050
0.174	-0.160	-0.881	0.054	-0.036	-0.998	0.316	-0.085	0.015	0.053	-0.095	0.105	0.013	0.189	0.090	-0.035
0.101	-0.141	-0.991	0.056	-0.030	-0.998	0.312	-0.106	-0.086	-0.022	-0.082	-0.005	0.059	0.169	0.020	-0.029
0.063	-0.079	-1.007	0.062	-0.024	-0.998	0.321	-0.299	-0.054	-0.067	-0.026	-0.021	0.097	0.107	0.036	-0.030
0.128	-0.106	-0.975	0.062	-0.017	-0.998	0.384	0.021	-0.095	-0.001	-0.061	0.010	0.032	0.133	0.004	-0.042
0.043	-0.095	-0.972	0.067	-0.007	-0.998	0.485	-0.240	-0.084	-0.090	-0.059	0.014	0.116	0.121	0.000	-0.040
0.086	-0.079	-0.995	0.072	0.000	-0.997	0.404	-0.278	-0.061	-0.053	-0.051	-0.010	0.073	0.106	0.023	-0.039
0.147	-0.083	-0.964	0.080	0.009	-0.997	0.455	-0.378	-0.050	0.000	-0.064	0.021	0.011	0.110	0.009	-0.052
0.113	-0.033	-0.932	0.081	0.016	-0.997	0.341	-0.030	-0.044	-0.035	-0.020	0.052	0.045	0.059	0.040	-0.045
0.082	-0.025	-0.964	0.087	0.022	-0.996	0.315	-0.301	-0.019	-0.072	-0.019	0.020	0.075	0.051	0.009	-0.044
0.109	-0.044	-0.964	0.088	0.029	-0.996	0.380	-0.071	-0.038	-0.046	-0.046	0.019	0.048	0.069	0.009	-0.043
0.113	-0.013	-0.979	0.090	0.036	-0.995	0.354	-0.085	0.006	-0.044	-0.022	0.003	0.043	0.037	0.007	-0.047
0.159	-0.037	-0.991	0.101	0.041	-0.994	0.259	-0.532	0.102	-0.008	-0.051	-0.010	0.003	0.060	0.019	-0.031
0.086	-0.017	-1.003	0.100	0.048	-0.994	0.347	0.006	0.048	-0.081	-0.038	-0.022	0.069	0.040	0.030	-0.022
0.182	-0.037	-0.960	0.102	0.054	-0.993	0.292	-0.075	0.086	0.014	-0.064	0.021	0.027	0.058	0.013	-0.006
0.182	-0.037	-0.960	0.112	0.060	-0.992	0.341	-0.510	0.094	0.004	-0.070	0.019	0.028	0.058	0.013	-0.002
0.232	-0.013	-0.936	0.113	0.068	-0.991	0.408	-0.003	0.031	0.054	-0.055	0.042	0.078	0.034	0.037	0.008
0.197	-0.002	-0.968	0.111	0.076	-0.991	0.385	0.085	0.006	0.021	-0.051	0.011	0.044	0.022	0.007	0.004
0.167	0.014	-0.975	0.119	0.082	-0.990	0.320	-0.388	0.138	-0.017	-0.042	0.001	0.014	0.006	0.001	0.002
0.174	0.041	-0.979	0.123	0.087	-0.989	0.259	-0.220	0.174	-0.014	-0.020	-0.004	0.022	0.021	0.005	-0.000
0.182	0.056	-0.952	0.126	0.093	-0.988	0.276	-0.171	0.128	-0.009	-0.010	0.023	0.030	0.037	0.023	-0.015
0.217	0.064	-0.972	0.123	0.100	-0.987	0.331	0.192	0.107	0.029	-0.009	0.003	0.065	0.045	0.003	-0.022
0.120	0.064	-0.987	0.122	0.104	-0.987	0.228	0.023	0.084	-0.066	-0.014	-0.013	0.032	0.046	0.012	-0.032
0.109	0.087	-1.035	0.123	0.109	-0.987	0.201	-0.044	0.116	-0.078	0.005	-0.060	0.043	0.069	0.059	-0.019
0.136	0.064	-0.952	0.130	0.116	-0.985	0.383	-0.361	0.090	-0.058	-0.026	0.021	0.016	0.046	0.024	-0.036
0.240	0.017	-0.979	0.128	0.125	-0.984	0.449	0.109	0.073	0.047	-0.081	-0.008	0.088	0.000	0.004	-0.024
0.124	0.079	-1.003	0.133	0.134	-0.982	0.442	-0.303	0.142	-0.074	-0.028	-0.033	0.027	0.062	0.027	-0.024
0.209	0.095	-0.944	0.130	0.142	-0.981	0.395	0.166	0.093	0.014	-0.021	0.026	0.058	0.078	0.032	-0.009
0.147	0.145	-0.960	0.137	0.149	-0.979	0.374	-0.359	0.092	-0.054	0.021	0.008	0.003	0.129	0.016	-0.038
0.220	0.133	-0.956	0.135	0.154	-0.979	0.267	0.117	0.004	0.020	0.004	0.012	0.070	0.118	0.020	-0.027
0.090	0.149	-0.999	0.144	0.159	-0.977	0.205	-0.494	0.061	-0.120	0.016	-0.033	0.060	0.134	0.023	-0.032
0.205	0.141	-0.968	0.142	0.161	-0.977	0.147	0.091	-0.014	-0.004	0.005	-0.002	0.055	0.126	0.009	-0.037
0.213	0.106	-0.909	0.147	0.163	-0.976	0.106	-0.236	0.026	-0.002	-0.032	0.056	0.063	0.091	0.068	-0.041
0.143	0.137	-0.932	0.150	0.164	-0.975	0.036	-0.157	0.042	-0.074	-0.001	0.032	0.006	0.123	0.045	-0.018
0.224	0.083	-0.936	0.148	0.165	-0.975	0.070	0.096	0.017	0.007	-0.056	0.028	0.075	0.069	0.041	-0.009
0.240	0.106	-0.956	0.151	0.168	-0.974	0.128	-0.122	0.067	0.020	-0.035	0.007	0.090	0.093	0.021	-0.013
0.251	0.149	-0.991	0.149	0.169	-0.974	0.080	0.075	0.081	0.033	0.006	-0.028	0.102	0.135	0.014	-0.001
0.170	0.187	-0.983	0.151	0.171	-0.974	0.079	-0.075	0.102	-0.049	0.042	-0.021	0.021	0.174	0.006	-0.002
0.213	0.164	-0.932	0.153	0.172	-0.973	0.018	-0.157	0.126	-0.010	0.019	0.029	0.064	0.151	0.045	-0.004
0.228	0.160	-0.912	0.151	0.172	-0.973	-0.039	0.097	0.117	0.008	0.016	0.049	0.080	0.147	0.065	-0.005
0.240	0.133	-0.920	0.149	0.172	-0.974	0.024	0.121	0.080	0.022	-0.012	0.041	0.091	0.120	0.058	-0.007
0.278	0.129	-0.881	0.144	0.172	-0.975	-0.035	0.290	0.062	0.066	-0.015	0.081	0.130	0.117	0.097	-0.014
0.155	0.133	-0.968	0.142	0.169	-0.975	-0.156	0.077	0.077	-0.055	-0.009	-0.005	0.007	0.121	0.011	-0.006
0.155	0.133	-0.968	0.143	0.167	-0.976	-0.107	-0.051	0.044	-0.055	-0.007	-0.005	0.007	0.121	0.011	-0.019
0.263	0.110	-0.881	0.134	0.163	-0.977	-0.169	0.488	-0.045	0.062	-0.027	0.083	0.115	0.097	0.098	-0.025
0.159	0.079	-0.897	0.134	0.160	-0.978	-0.156	-0.009	-0.016	-0.042	-0.055	0.068	0.011	0.066	0.082	-0.017
0.217	0.095	-0.928	0.129	0.156	-0.979	-0.208	0.296	-0.028	0.021	-0.035	0.037	0.068	0.081	0.051	-0.026
0.197	0.056	-0.897	0.117	0.150	-0.982	-0.248	0.631	-0.024	0.014	-0.068	0.071	0.049	0.043	0.083	-0.039
0.101	0.083	-0.920	0.117	0.147	-0.982	-0.187	-0.052	0.052	-0.083	-0.038	0.047	0.048	0.069	0.059	-0.033
0.159	0.095	-0.916	0.115	0.144	-0.983	-0.148	0.137	0.057	-0.022	-0.023	0.051	0.010	0.080	0.063	-0.034
0.159	0.083	-0.928	0.113	0.141	-0.984	-0.160	0.109	0.095	-0.019	-0.031	0.040	0.010	0.068	0.052	-0.037
0.201	0.091	-0.893	0.107	0.137	-0.985	-0.179	0.284	0.067	0.029	-0.020	0.076	0.052	0.075	0.088	-0.023
0.167	0.072	-0.885	0.097	0.134	-0.986	-0.164	0.494	0.044	0.005	-0.036	0.086	0.017	0.055	0.096	-0.030
0.132	0.149	-0.952	0.088	0.131	-0.987	-0.159	0.488	0.018	-0.020	0.044	0.020	0.018	0.131	0.029	-0.034
0.082	0.114	-0.948	0.088	0.127	-0.988	-0.214	-0.014	0.028	-0.070	0.013	0.024	0.068	0.096	0.033	-0.043
0.113	0.068	-0.916	0.081	0.123	-0.989	-0.193	0.382	0.014	-0.031	-0.029	0.056	0.037	0.049	0.065	-0.048
0.101	0.072	-0.928	0.072	0.117	-0.991	-0.312	0.423	0.025	-0.035	-0.019	0.045	0.049	0.051	0.053	-0.043
0.097	0.056	-0.920	0.069	0.111	-0.991	-0.278	0.145	0.095	-0.035	-0.029	0.054	0.053	0.035	0.061	-0.048
0.163	0.044	-0.889	0.067	0.107	-0.992	-0.201	0.148	0.050	0.034	-0.037	0.086	0.012	0.022	0.093	-0.046
0.032	0.041	-0.928	0.059	0.102	-0.993	-0.248	0.350	0.041	-0.090	-0.036	0.047	0.118	0.017	0.054	-0.041
0.117	0.029	-0.869	0.054	0.098	-0.994	-0.205	0.258	0.034	0.000	-0.043	0.107	0.034	0.004	0.113	-0.045
0.117	0.002	-0.889	0.048	0.095	-0.994	-0.150	0.323	0.075	0.007	-0.067	0.088	0.034	0.024	0.093	-0.039
0.036	0.021	-0.968	0.045	0.092	-0.995	-0.135	0.166	0.050	-0.071	-0.045	0.010	0.115	0.006	0.014	-0.027
0.163	0.033	-0.897	0.040	0.090	-0.995	-0.062	0.228	0.025	0.061	-0.032	0.081	0.012	0.005	0.084	-0.032
0.078	0.044	-0.928	0.036	0.089	-0.995	-0.068	0.228	0.051	-0.019	-0.019	0.050	0.072	0.015	0.052	-0.038
0.036	0.006	-0.956	0.032	0.087	-0.996	-0.085	0.183	0.079	-0.058	-0.056	0.023	0.114	0.026	0.024	-0.029
0.043	0.006	-0.940	0.030	0.085	-0.996	-0.109	0.123	0.029	-0.048	-0.054	0.039	0.108	0.028	0.040	-0.043
0.082	0.006	-0.920	0.022	0.082	-0.996	-0.147	0.402	-0.013	-0.002	-0.051	0.059	0.071	0.030	0.060	-0.036
0.028	0.002	-0.995	0.019	0.079	-0.997	-0.140	0.132	-0.035	-0.053	-0.052	-0.016	0.126	0.036	0.015	-0.020
0.078	0.029	-0.983	0.016	0.078	-0.997	-0.011	0.205	-0.081	0.001	-0.024	-0.004	0.078	0.010	0.003	-0.003
0.070	0.010	-1.054	0.012	0.075	-0.997	-0.122	0.209	-0.056	-0.003	-0.041	-0.074	0.087	0.031	0.074	0.014
0.070	0.010	-1.054	0.007	0.073	-0.997	-0.133	0.274	-0.087	0.002	-0.038	-0.074	0.087	0.033	0.074	0.049
0.109	-0.064	-1.042	-0.001	0.069	-0.998	-0.156	0.393	-0.098	0.048	-0.108	-0.061	0.049	0.108	0.062	0.052
0.174	-0.102	-1.023	-0.012	0.068	-0.998	-0.030	0.601	-0.098	0.125	-0.145	-0.041	0.017	0.148	0.043	0.033
0.036	-0.060	-1.039	-0.027	0.073	-0.997	0.266	0.752	0.056	0.001	-0.108	-0.058	0.121	0.107	0.059	-0.009
-0.076	0.048	-1.019	-0.040	0.082	-0.996	0.477	0.619	0.126	-0.098	-0.009	-0.039	0.232	0.001	0.040	-0.048
-0.203	0.106	-1.035	-0.045	0.093	-0.995	0.536	0.236	0.239	-0.220	0.039	-0.056	0.357	0.056	0.056	-0.085
-0.122	0.157	-0.968	-0.046	0.104	-0.994	0.573	-0.009	0.211	-0.138	0.078	0.010	0.274	0.105	0.010	-0.089
-0.037	0.187	-0.964	-0.046	0.114	-0.992	0.516	0.001	0.056	-0.054	0.098	0.013	0.188	0.135	0.013	-0.063
0.020	0.211	-0.960	-0.046	0.121	-0.992	0.337	0.028	0.021	0.004	0.114	0.016	0.129	0.156	0.016	0.007
0.074	0.218	-0.983	-0.042	0.126	-0.991	0.205	-0.188	0.049	0.054	0.117	-0.008	0.074	0.162	0.008	0.083
0.190	0.207	-1.027	-0.038	0.130	-0.991	0.189	-0.187	-0.030	0.165	0.102	-0.051	0.042	0.148	0.052	0.127
0.243	0.234	-1.113	-0.038	0.130	-0.991	-0.010	0.052	-0.136	0.218	0.129	-0.138	0.096	0.173	0.139	0.204
0.167	0.207	-1.137	-0.018	0.124	-0.992	-0.288	-0.949	-0.070	0.122	0.107	-0.160	0.020	0.143	0.162	0.283
0.428	0.222	-1.102	-0.009	0.119	-0.993	-0.305	-0.376	-0.195	0.374	0.128	-0.124	0.283	0.156	0.127	0.324
0.486	0.226	-1.161	0.004	0.111	-0.994	-0.389	-0.550	-0.321	0.419	0.139	-0.182	0.341	0.157	0.187	0.346
0.424	0.153	-1.149	0.014	0.106	-0.994	-0.285	-0.401	-0.365	0.347	0.072	-0.169	0.280	0.081	0.175	0.356
0.428	0.110	-1.106	0.026	0.100	-0.995	-0.290	-0.472	-0.349	0.340	0.035	-0.125	0.283	0.036	0.132	0.319
0.282	0.087	-1.141	0.040	0.093	-0.995	-0.324	-0.682	-0.210	0.179	0.019	-0.161	0.138	0.011	0.167	0.269
0.278	0.044	-1.113	0.044	0.088	-0.995	-0.259	-0.144	-0.161	0.171	-0.018	-0.133	0.133	0.034	0.140	0.228
0.297	-0.029	-1.094	0.063	0.082	-0.995	-0.275	-0.928	-0.008	0.171	-0.086	-0.113	0.152	0.109	0.121	0.213
0.297	-0.013	-1.066	0.081	0.079	-0.994	-0.135	-0.871	0.088	0.153	-0.067	-0.087	0.151	0.096	0.093	0.202
0.474	-0.060	-0.916	0.086	0.082	-0.993	0.200	-0.182	0.011	0.325	-0.117	0.062	0.328	0.145	0.056	0.203
0.336	0.017	-0.956	0.089	0.088	-0.992	0.283	-0.122	-0.018	0.184	-0.046	0.022	0.189	0.070	0.016	0.184
0.382	0.021	-0.972	0.090	0.095	-0.991	0.381	0.011	0.084	0.229	-0.049	0.005	0.235	0.069	0.000	0.181
0.251	0.075	-1.011	0.090	0.105	-0.990	0.518	0.014	-0.015	0.098	-0.005	-0.036	0.104	0.016	0.039	0.140
0.313	0.153	-0.975	0.085	0.110	-0.990	0.238	0.287	0.050	0.164	0.067	-0.001	0.166	0.059	0.004	0.096
0.197	0.222	-1.031	0.073	0.116	-0.991	0.253	0.610	0.033	0.061	0.131	-0.056	0.050	0.127	0.060	0.054
0.070	0.025	-0.960	0.064	0.117	-0.991	0.070	0.455	0.000	-0.058	-0.067	0.015	0.078	0.072	0.010	0.023
0.117	0.056	-0.979	0.053	0.116	-0.992	-0.022	0.589	-0.067	-0.000	-0.036	-0.004	0.032	0.043	0.010	-0.027
0.070	0.014	-0.932	0.051	0.120	-0.991	0.209	0.096	-0.222	-0.045	-0.082	0.043	0.079	0.087	0.037	-0.045
0.009	0.041	-0.983	0.054	0.121	-0.991	0.103	-0.105	-0.187	-0.109	-0.056	-0.009	0.140	0.062	0.014	-0.040
0.101	0.068	-0.987	0.055	0.120	-0.991	-0.050	-0.044	-0.174	-0.018	-0.028	-0.013	0.048	0.037	0.019	-0.039
0.101	0.048	-0.936	0.059	0.121	-0.991	0.050	-0.166	-0.212	-0.022	-0.048	0.037	0.048	0.058	0.032	-0.031
0.128	0.079	-0.964	0.059	0.119	-0.991	-0.070	0.014	-0.050	0.005	-0.015	0.009	0.021	0.028	0.004	-0.024
0.082	0.195	-1.027	0.057	0.116	-0.992	-0.143	0.135	-0.021	-0.038	0.104	-0.054	0.067	0.086	0.059	-0.031
0.043	0.203	-0.991	0.055	0.115	-0.992	-0.101	0.080	-0.050	-0.074	0.113	-0.018	0.105	0.092	0.024	-0.039
0.036	0.234	-1.058	0.055	0.113	-0.992	-0.113	0.003	-0.100	-0.081	0.146	-0.085	0.112	0.122	0.092	-0.045
0.051	0.114	-0.956	0.059	0.111	-0.992	-0.060	-0.183	-0.177	-0.070	0.027	0.017	0.097	0.001	0.011	-0.049
0.097	0.083	-0.940	0.059	0.108	-0.992	-0.155	0.019	-0.170	-0.023	-0.001	0.032	0.050	0.031	0.026	-0.059
0.090	0.060	-0.948	0.056	0.105	-0.993	-0.120	0.214	-0.263	-0.027	-0.021	0.025	0.058	0.056	0.018	-0.041
0.001	0.014	-0.983	0.067	0.102	-0.992	-0.113	-0.577	-0.114	-0.127	-0.065	-0.012	0.147	0.103	0.017	-0.039
0.182	0.037	-0.944	0.066	0.100	-0.993	-0.085	0.102	-0.186	0.055	-0.040	0.028	0.035	0.081	0.021	-0.035
0.047	0.095	-1.015	0.067	0.098	-0.993	-0.105	-0.050	-0.114	-0.080	0.021	-0.043	0.100	0.024	0.050	-0.042
0.105	0.072	-1.003	0.070	0.098	-0.993	-0.012	-0.133	-0.100	-0.025	-0.002	-0.032	0.042	0.048	0.038	-0.022
0.067	0.037	-0.960	0.073	0.101	-0.992	0.205	-0.114	-0.158	-0.066	-0.040	0.011	0.080	0.084	0.005	-0.041
0.093	0.114	-1.031	0.073	0.103	-0.992	0.108	-0.033	-0.035	-0.040	0.035	-0.060	0.052	0.007	0.065	-0.027
0.063	0.041	-1.015	0.078	0.104	-0.991	0.059	-0.237	0.009	-0.075	-0.040	-0.045	0.082	0.081	0.050	-0.031
0.147	0.095	-0.983	0.082	0.106	-0.991	0.084	-0.209	0.016	0.006	0.013	-0.015	0.003	0.028	0.018	-0.022
0.105	0.091	-0.987	0.086	0.106	-0.991	0.016	-0.176	0.015	-0.040	0.008	-0.019	0.039	0.032	0.021	-0.016
0.128	0.064	-0.972	0.091	0.107	-0.990	0.031	-0.239	0.018	-0.022	-0.019	-0.004	0.016	0.059	0.004	-0.005
0.170	0.075	-0.940	0.088	0.108	-0.990	0.073	0.131	-0.052	0.023	-0.009	0.028	0.027	0.047	0.028	-0.008
0.140	0.052	-1.011	0.093	0.109	-0.990	0.055	-0.228	-0.016	-0.013	-0.033	-0.044	0.003	0.070	0.043	-0.006
0.132	0.095	-1.019	0.097	0.111	-0.989	0.088	-0.175	-0.077	-0.024	0.008	-0.052	0.009	0.027	0.051	-0.007
0.136	0.072	-0.960	0.097	0.113	-0.989	0.129	0.015	-0.100	-0.020	-0.017	0.006	0.004	0.051	0.008	-0.019
0.136	0.072	-0.960	0.102	0.113	-0.988	-0.001	-0.225	-0.051	-0.024	-0.017	0.006	0.002	0.052	0.008	-0.018
0.101	0.060	-0.991	0.107	0.112	-0.988	-0.015	-0.250	-0.031	-0.064	-0.028	-0.026	0.035	0.064	0.024	-0.022
0.178	0.056	-0.964	0.109	0.112	-0.988	0.008	-0.099	-0.032	0.011	-0.032	0.002	0.042	0.068	0.004	-0.022
0.155	0.060	-0.924	0.107	0.114	-0.988	0.106	0.111	-0.051	-0.010	-0.030	0.041	0.019	0.065	0.044	-0.022
0.128	0.064	-1.007	0.107	0.116	-0.988	0.105	0.020	-0.025	-0.037	-0.028	-0.041	0.007	0.061	0.038	-0.017
0.128	0.091	-0.991	0.109	0.116	-0.987	0.022	-0.138	0.019	-0.039	-0.001	-0.025	0.008	0.035	0.022	-0.021
0.147	0.133	-0.944	0.108	0.118	-0.987	0.067	0.090	0.029	-0.018	0.040	0.022	0.011	0.007	0.026	-0.015
0.140	0.087	-1.007	0.109	0.119	-0.987	0.079	-0.073	0.027	-0.027	-0.008	-0.041	0.002	0.040	0.036	-0.006
0.178	0.044	-0.960	0.108	0.121	-0.987	0.095	0.069	-0.004	0.013	-0.052	0.006	0.038	0.084	0.012	-0.003
0.197	0.083	-0.940	0.105	0.122	-0.987	0.090	0.190	0.001	0.036	-0.015	0.027	0.057	0.046	0.033	-0.005
0.140	0.079	-0.979	0.102	0.124	-0.987	0.081	0.111	0.036	-0.020	-0.021	-0.013	0.002	0.050	0.006	-0.002
0.120	0.095	-0.983	0.105	0.126	-0.986	0.087	-0.140	0.032	-0.042	-0.007	-0.017	0.021	0.034	0.009	-0.008
0.174	0.083	-0.944	0.103	0.128	-0.986	0.115	0.114	0.023	0.014	-0.021	0.023	0.032	0.045	0.031	-0.016
0.140	0.091	-0.956	0.100	0.131	-0.986	0.154	0.176	-0.037	-0.018	-0.016	0.011	0.003	0.037	0.019	-0.011
0.132	0.079	-0.979	0.099	0.134	-0.986	0.175	0.028	-0.033	-0.026	-0.031	-0.013	0.012	0.049	0.004	-0.026
0.159	0.114	-0.991	0.098	0.137	-0.986	0.171	0.104	-0.002	0.003	0.001	-0.025	0.015	0.014	0.016	-0.018
0.032	0.114	-1.011	0.105	0.140	-0.985	0.141	-0.374	0.039	-0.132	-0.002	-0.045	0.113	0.014	0.035	-0.018
0.217	0.102	-0.952	0.103	0.142	-0.985	0.103	0.104	0.022	0.054	-0.016	0.015	0.071	0.025	0.024	-0.010
0.155	0.110	-0.936	0.104	0.145	-0.984	0.135	-0.036	0.018	-0.010	-0.011	0.030	0.009	0.018	0.039	-0.016
0.201	0.095	-0.932	0.103	0.147	-0.984	0.114	0.045	-0.015	0.036	-0.029	0.035	0.055	0.033	0.043	0.005
0.140	0.122	-0.968	0.100	0.148	-0.984	0.078	0.148	-0.018	-0.024	-0.003	-0.000	0.006	0.006	0.008	-0.000
0.159	0.099	-0.968	0.095	0.150	-0.984	0.091	0.310	-0.028	0.001	-0.028	0.000	0.013	0.030	0.009	-0.005
0.182	0.102	-0.952	0.093	0.153	-0.984	0.178	0.119	-0.010	0.025	-0.028	0.016	0.037	0.026	0.025	-0.003
0.101	0.122	-0.995	0.091	0.155	-0.984	0.121	0.097	0.007	-0.055	-0.011	-0.028	0.044	0.008	0.018	-0.006
0.190	0.129	-0.964	0.089	0.158	-0.983	0.159	0.079	0.008	0.034	-0.006	0.004	0.045	0.000	0.014	-0.008
0.117	0.129	-0.964	0.091	0.162	-0.983	0.193	-0.089	0.006	-0.041	-0.010	0.003	0.028	0.001	0.015	-0.015
0.155	0.114	-0.944	0.090	0.165	-0.982	0.138	0.083	-0.023	-0.001	-0.028	0.022	0.011	0.017	0.035	-0.009
0.143	0.176	-0.960	0.092	0.167	-0.982	0.118	-0.116	0.000	-0.015	0.031	0.005	0.000	0.044	0.020	-0.012
0.143	0.176	-0.960	0.088	0.169	-0.982	0.121	0.242	-0.041	-0.011	0.029	0.005	0.000	0.044	0.020	-0.024
0.163	0.114	-0.960	0.080	0.172	-0.982	0.147	0.446	-0.085	0.016	-0.035	0.006	0.019	0.018	0.020	-0.023
0.028	0.129	-1.003	0.081	0.173	-0.981	0.092	-0.084	-0.035	-0.120	-0.022	-0.038	0.115	0.003	0.023	-0.020
0.128	0.157	-1.011	0.082	0.175	-0.981	0.102	-0.012	-0.067	-0.020	0.003	-0.046	0.015	0.023	0.031	-0.019
0.140	0.160	-0.979	0.081	0.177	-0.981	0.104	0.052	-0.072	-0.008	0.005	-0.015	0.004	0.027	0.001	-0.024
0.124	0.176	-1.007	0.080	0.178	-0.981	0.035	0.071	-0.017	-0.022	0.020	-0.042	0.019	0.042	0.027	0.003
0.128	0.160	-0.995	0.084	0.180	-0.980	0.089	-0.175	-0.004	-0.022	0.003	-0.031	0.015	0.025	0.015	0.003
0.170	0.157	-1.007	0.083	0.182	-0.980	0.157	0.030	-0.024	0.021	-0.004	-0.043	0.027	0.021	0.026	0.002
0.143	0.149	-0.983	0.085	0.186	-0.979	0.168	-0.047	-0.041	-0.007	-0.015	-0.021	0.000	0.012	0.002	0.003
0.136	0.168	-0.975	0.087	0.188	-0.978	0.112	-0.095	-0.025	-0.017	0.002	-0.013	0.008	0.031	0.006	0.009
0.147	0.145	-0.995	0.091	0.190	-0.978	0.125	-0.199	-0.010	-0.009	-0.023	-0.034	0.004	0.007	0.014	0.004
0.178	0.141	-0.964	0.092	0.193	-0.977	0.142	-0.046	-0.029	0.020	-0.030	-0.003	0.034	0.003	0.018	0.013
0.163	0.164	-0.972	0.095	0.195	-0.976	0.150	-0.137	-0.027	0.002	-0.009	-0.012	0.018	0.025	0.010	0.015
0.201	0.168	-0.975	0.092	0.197	-0.976	0.108	0.196	-0.028	0.044	-0.007	-0.016	0.056	0.028	0.007	0.016
0.155	0.172	-0.979	0.096	0.200	-0.975	0.150	-0.221	-0.019	-0.007	-0.006	-0.021	0.009	0.030	0.003	0.014
0.167	0.141	-0.960	0.094	0.203	-0.975	0.170	0.138	-0.011	0.007	-0.040	-0.002	0.020	0.002	0.022	0.016
0.174	0.153	-0.948	0.094	0.206	-0.974	0.124	-0.001	0.022	0.015	-0.031	0.010	0.028	0.009	0.034	0.010
0.178	0.180	-0.964	0.096	0.209	-0.973	0.174	-0.115	0.040	0.017	-0.007	-0.007	0.031	0.035	0.018	0.010
0.178	0.184	-0.948	0.096	0.213	-0.972	0.201	0.034	0.036	0.017	-0.007	0.008	0.030	0.037	0.033	0.015
0.159	0.168	-0.960	0.093	0.216	-0.972	0.169	0.151	0.029	0.001	-0.026	-0.004	0.011	0.020	0.020	0.012
0.193	0.180	-0.948	0.091	0.220	-0.971	0.199	0.096	0.031	0.037	-0.018	0.007	0.045	0.030	0.031	0.006
0.147	0.207	-0.972	0.094	0.224	-0.970	0.197	-0.138	0.060	-0.011	0.005	-0.018	0.002	0.056	0.007	0.009
0.136	0.187	-0.975	0.093	0.227	-0.969	0.172	0.048	0.058	-0.022	-0.018	-0.022	0.015	0.036	0.002	0.007
0.186	0.168	-0.968	0.094	0.231	-0.968	0.201	-0.065	0.070	0.027	-0.041	-0.015	0.033	0.016	0.010	0.001
0.147	0.191	-0.948	0.094	0.234	-0.968	0.169	-0.027	0.064	-0.012	-0.021	0.004	0.007	0.038	0.029	0.001
0.167	0.218	-0.944	0.094	0.235	-0.967	0.064	0.007	0.062	0.008	0.004	0.007	0.011	0.065	0.033	0.005
0.159	0.184	-0.920	0.090	0.237	-0.967	0.080	0.205	0.023	0.004	-0.032	0.031	0.003	0.030	0.056	0.000
0.163	0.191	-0.960	0.093	0.239	-0.966	0.120	-0.146	0.063	0.005	-0.027	-0.009	0.006	0.037	0.016	0.006
0.163	0.191	-0.960	0.093	0.242	-0.966	0.168	-0.023	0.062	0.005	-0.030	-0.010	0.006	0.036	0.016	0.005
0.167	0.211	-0.968	0.091	0.245	-0.965	0.115	0.096	0.082	0.011	-0.013	-0.018	0.010	0.056	0.007	0.002
0.151	0.234	-0.960	0.089	0.247	-0.965	0.111	0.126	0.048	-0.002	0.008	-0.011	0.005	0.078	0.014	0.001
0.120	0.211	-0.968	0.090	0.249	-0.964	0.090	-0.050	0.028	-0.034	-0.017	-0.019	0.035	0.054	0.005	0.003
0.159	0.203	-0.944	0.089	0.251	-0.964	0.113	0.047	0.058	0.006	-0.027	0.004	0.005	0.046	0.027	0.005
0.170	0.207	-0.956	0.090	0.253	-0.963	0.113	-0.054	0.098	0.017	-0.025	-0.008	0.018	0.049	0.014	0.004
0.182	0.238	-0.944	0.086	0.256	-0.963	0.131	0.144	0.120	0.031	0.003	0.003	0.031	0.079	0.025	0.015
0.143	0.226	-0.960	0.088	0.259	-0.962	0.159	-0.082	0.108	-0.008	-0.012	-0.014	0.007	0.066	0.008	0.018
0.182	0.230	-0.944	0.087	0.262	-0.961	0.139	0.003	0.105	0.031	-0.011	0.002	0.032	0.068	0.023	0.018
0.186	0.230	-0.912	0.088	0.264	-0.960	0.119	-0.058	0.123	0.034	-0.013	0.033	0.037	0.066	0.053	0.016
0.182	0.238	-0.905	0.087	0.267	-0.960	0.117	0.045	0.147	0.031	-0.008	0.040	0.033	0.072	0.060	0.013
0.182	0.272	-0.909	0.084	0.269	-0.959	0.117	0.125	0.139	0.034	0.024	0.035	0.035	0.104	0.056	0.011
0.143	0.230	-0.893	0.080	0.270	-0.959	0.059	0.153	0.172	-0.001	-0.020	0.051	0.003	0.060	0.071	0.002
0.163	0.276	-0.928	0.076	0.271	-0.959	0.041	0.198	0.141	0.023	0.025	0.016	0.018	0.104	0.036	0.002
0.120	0.253	-0.924	0.073	0.271	-0.960	-0.031	0.126	0.135	-0.016	0.003	0.020	0.024	0.079	0.039	0.004
0.170	0.265	-0.885	0.071	0.269	-0.961	-0.117	0.094	0.112	0.036	0.016	0.060	0.027	0.089	0.078	0.006
0.182	0.261	-0.885	0.064	0.267	-0.962	-0.096	0.375	0.007	0.054	0.014	0.061	0.038	0.084	0.077	0.000
0.140	0.261	-0.897	0.065	0.264	-0.962	-0.152	-0.046	0.058	0.011	0.017	0.050	0.005	0.082	0.065	-0.002
0.117	0.261	-0.912	0.054	0.261	-0.964	-0.179	0.589	0.002	-0.001	0.020	0.036	0.028	0.080	0.049	-0.016
0.097	0.245	-0.905	0.052	0.256	-0.965	-0.276	0.082	0.068	-0.018	0.010	0.046	0.048	0.062	0.056	-0.026
0.067	0.234	-0.901	0.049	0.251	-0.967	-0.241	0.126	0.106	-0.046	0.003	0.051	0.079	0.049	0.060	-0.035
0.128	0.238	-0.834	0.043	0.249	-0.967	-0.102	0.269	0.118	0.021	0.008	0.119	0.018	0.050	0.126	-0.037
0.070	0.230	-0.893	0.040	0.248	-0.968	-0.055	0.146	0.163	-0.033	0.002	0.060	0.076	0.040	0.066	-0.044
0.093	0.191	-0.885	0.031	0.248	-0.968	-0.028	0.449	0.100	-0.001	-0.036	0.069	0.053	0.000	0.074	-0.043
0.036	0.203	-0.928	0.033	0.246	-0.969	-0.094	-0.168	0.173	-0.061	-0.023	0.026	0.111	0.010	0.030	-0.048
0.051	0.218	-0.901	0.027	0.244	-0.969	-0.092	0.284	0.086	-0.039	-0.006	0.054	0.096	0.024	0.056	-0.041
0.047	0.191	-0.936	0.030	0.242	-0.970	-0.140	-0.153	0.146	-0.046	-0.030	0.019	0.100	0.004	0.020	-0.043
0.097	0.195	-0.893	0.026	0.238	-0.971	-0.198	0.212	0.073	0.009	-0.023	0.064	0.050	0.002	0.063	-0.028
0.067	0.203	-0.909	0.024	0.233	-0.972	-0.235	0.060	0.065	-0.021	-0.010	0.049	0.081	0.003	0.046	-0.016
0.109	0.199	-0.924	0.021	0.228	-0.973	-0.270	0.154	0.063	0.025	-0.009	0.035	0.039	0.003	0.030	-0.006
0.097	0.187	-0.944	0.021	0.222	-0.975	-0.295	0.010	0.045	0.013	-0.015	0.017	0.051	0.017	0.010	-0.004
0.101	0.176	-0.905	0.018	0.216	-0.976	-0.330	0.148	0.026	0.020	-0.020	0.057	0.047	0.031	0.049	0.004
0.090	0.180	-0.936	0.016	0.208	-0.978	-0.371	0.150	-0.017	0.011	-0.009	0.028	0.058	0.028	0.016	-0.004
0.090	0.137	-0.932	0.012	0.201	-0.979	-0.351	0.236	-0.059	0.015	-0.044	0.033	0.059	0.073	0.019	-0.004
0.036	0.172	-0.987	0.009	0.193	-0.981	-0.411	0.127	-0.050	-0.037	-0.001	-0.020	0.113	0.040	0.036	0.005
0.078	0.149	-0.956	0.006	0.185	-0.983	-0.389	0.196	-0.072	0.009	-0.017	0.013	0.071	0.065	0.006	0.016
0.097	0.126	-0.999	-0.001	0.179	-0.984	-0.300	0.382	-0.116	0.035	-0.034	-0.029	0.052	0.091	0.050	0.031
0.090	0.099	-1.050	-0.009	0.172	-0.985	-0.339	0.450	-0.165	0.035	-0.054	-0.079	0.060	0.119	0.102	0.058
0.070	0.068	-1.133	-0.018	0.164	-0.986	-0.410	0.520	-0.182	0.025	-0.077	-0.160	0.079	0.152	0.186	0.081
0.093	0.041	-1.133	-0.029	0.156	-0.987	-0.363	0.597	-0.153	0.060	-0.097	-0.159	0.056	0.181	0.187	0.076
0.097	0.010	-1.125	-0.042	0.153	-0.987	-0.169	0.686	-0.071	0.076	-0.124	-0.151	0.053	0.213	0.179	0.040
0.013	0.017	-1.007	-0.053	0.154	-0.987	0.076	0.549	0.010	0.002	-0.117	-0.034	0.137	0.207	0.062	-0.017
-0.126	0.087	-0.964	-0.060	0.158	-0.986	0.218	0.343	0.013	-0.129	-0.052	0.009	0.275	0.139	0.019	-0.078
-0.207	0.160	-0.924	-0.061	0.163	-0.985	0.283	0.038	0.037	-0.209	0.016	0.047	0.357	0.067	0.020	-0.114
-0.187	0.187	-0.920	-0.057	0.170	-0.984	0.312	-0.253	0.054	-0.194	0.037	0.050	0.338	0.041	0.024	-0.102
-0.041	0.176	-0.932	-0.057	0.175	-0.983	0.264	0.025	0.016	-0.047	0.020	0.038	0.192	0.054	0.012	-0.059
0.082	0.214	-0.972	-0.055	0.177	-0.983	0.133	-0.096	0.045	0.074	0.056	-0.002	0.068	0.017	0.027	0.019
0.078	0.207	-1.066	-0.052	0.178	-0.983	0.056	-0.142	0.111	0.067	0.047	-0.097	0.070	0.027	0.123	0.104
0.167	0.218	-1.106	-0.046	0.180	-0.983	0.086	-0.285	0.096	0.150	0.057	-0.136	0.020	0.017	0.164	0.164
0.213	0.242	-1.165	-0.030	0.179	-0.983	-0.048	-0.816	0.157	0.180	0.081	-0.194	0.067	0.003	0.224	0.237
0.263	0.276	-1.113	-0.014	0.175	-0.984	-0.212	-0.758	0.044	0.214	0.120	-0.142	0.117	0.035	0.174	0.316
0.497	0.319	-1.074	-0.000	0.173	-0.985	-0.111	-0.615	-0.101	0.435	0.164	-0.102	0.351	0.074	0.135	0.343
0.551	0.296	-1.109	0.007	0.174	-0.985	-0.000	-0.234	-0.208	0.481	0.140	-0.137	0.405	0.048	0.171	0.358
0.378	0.199	-1.125	0.024	0.171	-0.985	-0.128	-0.813	-0.238	0.290	0.046	-0.153	0.232	0.051	0.187	0.359
0.378	0.199	-1.125	0.043	0.169	-0.985	-0.096	-0.857	-0.294	0.272	0.048	-0.153	0.231	0.054	0.187	0.308
0.320	0.102	-1.149	0.050	0.167	-0.985	-0.084	-0.254	-0.227	0.207	-0.047	-0.177	0.171	0.153	0.211	0.253
0.293	0.056	-1.054	0.065	0.166	-0.984	0.002	-0.704	-0.120	0.166	-0.093	-0.083	0.142	0.202	0.116	0.232
0.351	0.110	-1.019	0.075	0.168	-0.983	0.124	-0.457	-0.095	0.213	-0.042	-0.049	0.198	0.150	0.081	0.205
0.370	0.149	-0.995	0.082	0.170	-0.982	0.106	-0.323	-0.058	0.225	-0.005	-0.026	0.216	0.113	0.057	0.194
0.343	0.083	-0.940	0.090	0.174	-0.981	0.178	-0.347	-0.005	0.190	-0.074	0.028	0.188	0.181	0.002	0.177
0.397	0.149	-0.885	0.091	0.178	-0.980	0.215	0.000	-0.085	0.243	-0.012	0.082	0.240	0.116	0.053	0.161
0.274	0.141	-0.916	0.091	0.182	-0.979	0.219	0.076	-0.105	0.120	-0.024	0.050	0.117	0.126	0.022	0.127
0.324	0.164	-0.885	0.087	0.191	-0.978	0.483	0.292	-0.264	0.174	-0.010	0.080	0.166	0.105	0.053	0.100
0.190	0.102	-0.975	0.082	0.197	-0.977	0.364	0.287	-0.175	0.044	-0.078	-0.012	0.030	0.169	0.038	0.062
0.170	0.122	-0.979	0.077	0.205	-0.976	0.413	0.321	-0.204	0.030	-0.066	-0.017	0.010	0.152	0.043	0.057
0.132	0.099	-1.003	0.076	0.206	-0.976	0.095	0.052	-0.087	-0.008	-0.091	-0.041	0.029	0.178	0.067	0.029
0.186	0.141	-1.015	0.066	0.207	-0.976	0.063	0.576	-0.133	0.056	-0.049	-0.052	0.024	0.138	0.079	0.016
0.090	0.242	-1.039	0.065	0.210	-0.975	0.192	0.100	-0.196	-0.039	0.048	-0.077	0.073	0.040	0.104	0.013
0.105	0.160	-0.960	0.063	0.213	-0.975	0.166	0.174	-0.215	-0.021	-0.036	0.001	0.058	0.124	0.026	-0.009
0.113	0.207	-1.046	0.059	0.212	-0.976	-0.076	0.227	-0.118	-0.009	0.012	-0.085	0.050	0.081	0.112	-0.008
-0.030	0.207	-1.086	0.066	0.211	-0.975	-0.023	-0.350	-0.121	-0.158	0.013	-0.125	0.192	0.084	0.152	-0.025
0.209	0.199	-0.948	0.065	0.213	-0.975	0.145	0.104	-0.107	0.082	0.003	0.012	0.047	0.093	0.014	-0.024
0.013	0.191	-1.015	0.074	0.216	-0.974	0.119	-0.459	-0.076	-0.123	-0.007	-0.056	0.149	0.103	0.082	-0.046
0.120	0.145	-0.948	0.072	0.218	-0.973	0.146	0.107	-0.052	-0.013	-0.056	0.010	0.041	0.152	0.015	-0.029
0.055	0.160	-0.928	0.077	0.219	-0.973	0.075	-0.267	-0.017	-0.084	-0.042	0.029	0.107	0.139	0.003	-0.053
0.124	0.214	-0.944	0.079	0.221	-0.972	0.065	-0.083	-0.029	-0.016	0.011	0.013	0.038	0.087	0.013	-0.037
0.090	0.222	-0.964	0.083	0.221	-0.972	0.019	-0.206	-0.036	-0.055	0.018	-0.008	0.075	0.083	0.034	-0.039
0.136	0.137	-0.920	0.081	0.221	-0.972	0.025	0.164	-0.056	-0.006	-0.067	0.036	0.031	0.170	0.009	-0.022
0.124	0.180	-0.948	0.085	0.223	-0.971	0.119	-0.212	-0.094	-0.022	-0.027	0.007	0.041	0.129	0.018	-0.025
0.143	0.176	-0.968	0.088	0.224	-0.971	0.053	-0.140	-0.050	-0.006	-0.032	-0.013	0.021	0.133	0.038	-0.026
0.093	0.172	-0.999	0.091	0.225	-0.970	0.057	-0.110	-0.069	-0.058	-0.037	-0.045	0.069	0.138	0.070	-0.033
0.109	0.122	-0.940	0.098	0.226	-0.969	0.085	-0.358	-0.069	-0.050	-0.088	0.013	0.051	0.190	0.010	-0.023
0.109	0.122	-0.940	0.100	0.228	-0.969	0.112	-0.093	-0.107	-0.052	-0.090	0.012	0.049	0.192	0.009	-0.032
0.178	0.187	-0.983	0.104	0.231	-0.968	0.166	-0.133	-0.158	0.014	-0.027	-0.033	0.023	0.128	0.052	-0.021
0.120	0.180	-0.956	0.107	0.234	-0.966	0.182	-0.125	-0.111	-0.047	-0.038	-0.006	0.032	0.138	0.024	-0.015
0.174	0.249	-0.975	0.108	0.237	-0.965	0.173	-0.040	-0.085	0.005	0.029	-0.027	0.023	0.070	0.043	-0.010
0.147	0.234	-0.968	0.115	0.241	-0.964	0.199	-0.336	-0.059	-0.028	0.009	-0.021	0.004	0.086	0.035	-0.020
0.147	0.269	-0.948	0.116	0.246	-0.962	0.293	-0.002	-0.112	-0.029	0.039	-0.003	0.005	0.052	0.015	-0.004
0.147	0.234	-0.956	0.121	0.253	-0.960	0.387	-0.266	-0.030	-0.034	-0.003	-0.013	0.006	0.087	0.022	-0.005
0.236	0.234	-0.912	0.122	0.260	-0.958	0.370	-0.041	-0.031	0.053	-0.010	0.028	0.082	0.088	0.022	-0.006
0.197	0.253	-0.924	0.125	0.268	-0.955	0.405	-0.110	-0.042	0.012	0.002	0.013	0.043	0.070	0.010	-0.007
0.178	0.265	-0.897	0.128	0.276	-0.952	0.453	-0.142	-0.074	-0.011	0.005	0.038	0.023	0.061	0.038	0.007
0.174	0.218	-0.905	0.135	0.283	-0.950	0.369	-0.346	-0.023	-0.021	-0.048	0.027	0.018	0.111	0.031	-0.006
0.251	0.187	-0.893	0.132	0.290	-0.948	0.383	0.205	-0.020	0.059	-0.086	0.037	0.093	0.146	0.044	-0.006
0.186	0.242	-0.873	0.132	0.298	-0.945	0.414	-0.004	-0.000	-0.007	-0.039	0.055	0.026	0.095	0.064	-0.007
0.197	0.276	-0.924	0.129	0.306	-0.943	0.437	0.161	0.037	0.007	-0.012	0.001	0.036	0.063	0.014	-0.002
0.147	0.249	-0.964	0.134	0.314	-0.940	0.444	-0.291	0.034	-0.048	-0.048	-0.041	0.016	0.093	0.025	-0.020
0.209	0.288	-0.865	0.133	0.323	-0.937	0.450	0.067	0.082	0.015	-0.018	0.055	0.043	0.056	0.073	-0.017
0.140	0.292	-0.924	0.135	0.331	-0.934	0.421	-0.120	0.046	-0.056	-0.022	-0.007	0.029	0.054	0.014	-0.013
0.201	0.307	-0.869	0.136	0.339	-0.931	0.411	-0.066	0.058	0.005	-0.014	0.045	0.029	0.040	0.068	-0.013
0.220	0.303	-0.916	0.133	0.347	-0.929	0.416	0.145	0.065	0.027	-0.026	-0.005	0.045	0.046	0.020	-0.011
0.155	0.284	-0.916	0.130	0.355	-0.926	0.477	0.135	0.045	-0.035	-0.054	-0.008	0.023	0.066	0.018	-0.005
0.190	0.334	-0.920	0.130	0.363	-0.923	0.427	0.013	0.036	-0.000	-0.012	-0.015	0.007	0.017	0.013	-0.006
0.182	0.327	-0.873	0.129	0.370	-0.920	0.380	0.034	0.119	-0.007	-0.027	0.030	0.004	0.026	0.058	-0.013
0.167	0.307	-0.920	0.127	0.377	-0.917	0.381	0.042	0.080	-0.022	-0.054	-0.020	0.024	0.046	0.009	-0.016
0.182	0.377	-0.881	0.127	0.386	-0.914	0.431	0.013	0.077	-0.006	0.007	0.016	0.012	0.022	0.045	-0.022
0.132	0.381	-0.901	0.122	0.392	-0.912	0.353	0.247	0.062	-0.052	0.004	-0.005	0.066	0.025	0.023	-0.021
0.151	0.373	-0.912	0.123	0.400	-0.908	0.437	-0.086	0.092	-0.034	-0.011	-0.021	0.051	0.017	0.008	-0.018
0.174	0.373	-0.897	0.123	0.407	-0.905	0.362	-0.070	0.124	-0.012	-0.018	-0.008	0.032	0.016	0.021	-0.014
0.190	0.365	-0.877	0.120	0.414	-0.902	0.357	0.120	0.156	0.006	-0.032	0.010	0.021	0.008	0.037	-0.000
0.190	0.365	-0.877	0.118	0.421	-0.899	0.416	0.037	0.138	0.007	-0.040	0.006	0.025	0.007	0.034	-0.003
0.209	0.427	-0.873	0.114	0.428	-0.896	0.379	0.228	0.052	0.030	0.015	0.008	0.009	0.068	0.034	0.002
0.113	0.400	-0.940	0.114	0.436	-0.893	0.409	-0.042	0.094	-0.066	-0.020	-0.063	0.109	0.040	0.037	-0.005
0.190	0.442	-0.893	0.110	0.442	-0.890	0.315	0.182	0.096	0.014	0.017	-0.018	0.036	0.082	0.007	-0.005
0.136	0.458	-0.881	0.109	0.447	-0.888	0.276	-0.020	0.173	-0.039	0.027	-0.009	0.093	0.097	0.015	-0.013
0.170	0.458	-0.881	0.106	0.453	-0.885	0.355	0.086	0.138	-0.002	0.020	-0.012	0.062	0.096	0.012	0.005
0.143	0.423	-0.909	0.106	0.458	-0.882	0.256	-0.052	0.147	-0.029	-0.019	-0.042	0.093	0.060	0.020	-0.008
0.220	0.419	-0.869	0.102	0.464	-0.880	0.303	0.186	0.141	0.052	-0.029	-0.005	0.020	0.055	0.016	0.001
0.093	0.431	-0.924	0.101	0.469	-0.878	0.278	-0.043	0.138	-0.074	-0.022	-0.063	0.151	0.066	0.043	0.001
0.186	0.450	-0.849	0.100	0.473	-0.875	0.258	0.079	0.071	0.020	-0.008	0.010	0.062	0.085	0.027	0.003
0.170	0.485	-0.838	0.099	0.479	-0.872	0.321	0.044	0.029	0.005	0.021	0.019	0.081	0.119	0.035	-0.010
0.167	0.470	-0.838	0.096	0.482	-0.871	0.152	0.154	0.057	0.005	0.003	0.018	0.089	0.102	0.031	0.004
0.143	0.504	-0.857	0.096	0.484	-0.870	0.101	0.025	-0.012	-0.018	0.036	-0.003	0.116	0.135	0.007	-0.012
0.190	0.477	-0.842	0.092	0.486	-0.869	0.115	0.202	0.039	0.031	0.007	0.012	0.074	0.107	0.018	-0.019
0.074	0.462	-0.893	0.093	0.487	-0.868	0.097	-0.073	0.029	-0.085	-0.010	-0.040	0.193	0.090	0.037	-0.029
0.136	0.477	-0.794	0.091	0.490	-0.867	0.132	0.138	0.011	-0.021	0.003	0.057	0.136	0.104	0.057	-0.030
0.101	0.493	-0.849	0.089	0.491	-0.867	0.075	0.080	0.003	-0.054	0.017	0.001	0.175	0.118	0.003	-0.050
0.120	0.497	-0.873	0.087	0.492	-0.866	0.051	0.155	-0.055	-0.033	0.020	-0.022	0.159	0.120	0.031	-0.045
0.067	0.512	-0.877	0.089	0.491	-0.867	-0.058	-0.118	-0.001	-0.089	0.036	-0.026	0.217	0.134	0.039	-0.051
0.117	0.535	-0.845	0.092	0.492	-0.866	0.045	-0.162	-0.026	-0.042	0.059	0.005	0.170	0.156	0.012	-0.042
0.082	0.485	-0.857	0.093	0.493	-0.865	0.049	-0.059	-0.026	-0.077	0.008	-0.008	0.208	0.104	0.028	-0.053
0.163	0.473	-0.826	0.093	0.492	-0.866	-0.038	0.050	-0.036	0.004	-0.003	0.024	0.132	0.090	0.001	-0.039
0.078	0.446	-0.845	0.095	0.491	-0.866	-0.033	-0.130	0.052	-0.083	-0.030	0.005	0.220	0.062	0.024	-0.040
0.163	0.439	-0.838	0.094	0.492	-0.865	0.063	0.097	-0.033	0.003	-0.039	0.013	0.139	0.052	0.020	-0.032
0.120	0.462	-0.822	0.097	0.493	-0.865	0.024	-0.177	-0.021	-0.043	-0.016	0.028	0.185	0.074	0.008	-0.029
0.132	0.497	-0.853	0.096	0.494	-0.864	0.069	0.084	-0.061	-0.030	0.018	-0.004	0.177	0.107	0.043	-0.019
0.186	0.454	-0.818	0.098	0.494	-0.864	0.010	-0.077	-0.050	0.021	-0.024	0.031	0.127	0.063	0.012	-0.025
0.143	0.427	-0.818	0.096	0.493	-0.865	-0.059	0.127	0.004	-0.019	-0.050	0.032	0.173	0.034	0.016	-0.019
0.143	0.427	-0.818	0.101	0.493	-0.864	0.039	-0.256	0.048	-0.023	-0.051	0.031	0.177	0.032	0.021	-0.008
0.163	0.400	-0.798	0.099	0.494	-0.864	0.068	0.090	0.034	-0.002	-0.079	0.050	0.161	0.003	0.006	-0.006
0.197	0.442	-0.822	0.093	0.496	-0.863	0.119	0.334	0.008	0.038	-0.039	0.026	0.130	0.043	0.034	-0.013
0.155	0.404	-0.901	0.086	0.498	-0.863	0.122	0.418	0.010	0.003	-0.079	-0.053	0.176	0.002	0.117	0.015
0.059	0.392	-0.916	0.084	0.500	-0.862	0.101	0.064	0.081	-0.091	-0.092	-0.069	0.276	0.011	0.137	0.041
0.232	0.300	-0.916	0.074	0.503	-0.861	0.194	0.554	0.079	0.092	-0.188	-0.070	0.109	0.105	0.141	0.056
0.201	0.288	-0.960	0.059	0.507	-0.860	0.287	0.799	0.163	0.076	-0.204	-0.115	0.144	0.117	0.188	0.031
0.167	0.350	-0.987	0.042	0.518	-0.854	0.636	0.849	0.360	0.059	-0.153	-0.148	0.183	0.056	0.219	-0.019
-0.045	0.373	-0.893	0.025	0.531	-0.847	0.766	0.704	0.425	-0.135	-0.143	-0.060	0.398	0.034	0.128	-0.091
-0.218	0.435	-0.727	0.019	0.544	-0.839	0.804	0.068	0.342	-0.303	-0.095	0.097	0.575	0.028	0.033	-0.132
-0.149	0.543	-0.700	0.018	0.557	-0.831	0.710	-0.178	0.340	-0.233	0.001	0.117	0.509	0.136	0.057	-0.142
0.001	0.636	-0.743	0.014	0.565	-0.825	0.502	0.089	0.229	-0.078	0.085	0.068	0.361	0.229	0.009	-0.100
0.143	0.698	-0.782	0.009	0.571	-0.821	0.327	0.192	0.172	0.069	0.141	0.024	0.222	0.291	0.035	-0.013
0.174	0.690	-0.834	0.007	0.573	-0.820	0.092	0.097	0.125	0.102	0.131	-0.028	0.193	0.284	0.092	0.069
0.186	0.655	-0.881	0.009	0.572	-0.820	-0.067	-0.202	0.119	0.111	0.098	-0.075	0.183	0.249	0.144	0.144
0.224	0.632	-0.897	0.020	0.568	-0.823	-0.228	-0.727	0.145	0.138	0.078	-0.088	0.147	0.226	0.164	0.220
0.351	0.651	-0.936	0.027	0.563	-0.826	-0.305	-0.418	0.098	0.259	0.102	-0.124	0.021	0.246	0.207	0.293
0.528	0.636	-0.936	0.035	0.559	-0.829	-0.254	-0.385	-0.050	0.427	0.091	-0.122	0.155	0.231	0.211	0.349
0.555	0.562	-0.987	0.044	0.555	-0.831	-0.201	-0.315	-0.145	0.446	0.022	-0.171	0.180	0.158	0.265	0.383
0.486	0.520	-1.027	0.056	0.550	-0.833	-0.293	-0.547	-0.141	0.365	-0.015	-0.207	0.110	0.116	0.308	0.382
0.417	0.439	-1.023	0.066	0.547	-0.835	-0.124	-0.505	-0.111	0.285	-0.094	-0.202	0.039	0.036	0.308	0.346
0.390	0.439	-0.964	0.078	0.546	-0.834	-0.050	-0.621	-0.052	0.246	-0.092	-0.144	0.010	0.037	0.252	0.273
0.370	0.435	-0.975	0.085	0.547	-0.833	0.112	-0.370	0.023	0.220	-0.097	-0.157	0.011	0.035	0.268	0.245
0.224	0.431	-0.940	0.096	0.550	-0.830	0.191	-0.703	0.052	0.062	-0.104	-0.125	0.160	0.032	0.237	0.226
0.424	0.601	-0.905	0.101	0.554	-0.826	0.247	-0.250	0.044	0.258	0.062	-0.092	0.037	0.205	0.207	0.194
0.424	0.574	-0.818	0.110	0.557	-0.823	0.191	-0.561	0.072	0.248	0.032	-0.009	0.033	0.179	0.126	0.163
0.286	0.566	-0.861	0.115	0.563	-0.819	0.328	-0.285	0.018	0.105	0.019	-0.057	0.109	0.174	0.175	0.163
0.278	0.620	-0.838	0.118	0.566	-0.816	0.194	-0.134	0.033	0.095	0.069	-0.036	0.121	0.230	0.157	0.129
0.278	0.620	-0.838	0.121	0.569	-0.814	0.155	-0.176	0.023	0.092	0.067	-0.038	0.125	0.232	0.163	0.104
0.286	0.655	-0.806	0.114	0.572	-0.812	0.204	0.462	-0.070	0.106	0.098	-0.008	0.121	0.270	0.137	0.086
0.270	0.698	-0.838	0.105	0.576	-0.811	0.238	0.690	-0.140	0.100	0.137	-0.041	0.140	0.315	0.173	0.068
0.124	0.721	-0.979	0.095	0.576	-0.812	0.043	0.685	-0.115	-0.036	0.160	-0.182	0.289	0.340	0.320	0.000
0.117	0.647	-0.920	0.085	0.576	-0.813	0.005	0.744	-0.155	-0.034	0.086	-0.121	0.301	0.269	0.267	0.000
0.040	0.624	-0.869	0.087	0.576	-0.813	0.022	0.060	-0.225	-0.113	0.063	-0.070	0.381	0.248	0.220	0.000
Avg ODBA	1.965
Vec ODBA	1.314
Avg ELBA	1.004
Avg EPBA	0.334
Speed	ODBA	VeDBA	ELBA	EPBA	StrkSpGn	StrSpGn_L	ISI
6.700	1.965	1.314	1.004	0.334	0.707	0.645	2.463
MeanPeak	0.072125
MeanLong	0.065863
MeanISI	2.462857
