# Supplementary material for: Averaged Propulsive Body Acceleration (APBA) Can Be Calculated from Biologging Tags That Incorporate Gyroscopes and Accelerometers to Estimate Swimming Speed, Hydrodynamic Drag and Energy Expenditure for Steller Sea Lions
Source: PLoS One. 2016 Jun 10;11(6):e0157326. doi: 10.1371/journal.pone.0157326 (PMC4902303; doi:10.1371/journal.pone.0157326)
Supplement: S2 Data — Each file contains a 50Hz time series. Provided are calibrated accelerometer and gyro measurements, together with the estimated gravity vector, and the estimated dynamic accelerations by the different methods. The small files with the suffix.txt are configuration files used in C++ processing. (ZIP) [file pone.0157326.s002.zip › BoniNov_18/boni6_2300_4.csv]

rawAx	rawAy	rawAz	gravX	gravY	gravZ	gyrX	gyrY	gyrZ	estAx	estAy	estAz	odbX	odbY	odbZ	spk
-0.222	-0.168	-1.058	0.017	0.013	-1.000	0.271	-0.428	-0.137	-0.246	-0.154	-0.046	0.319	0.223	0.109	-0.098
-0.137	-0.346	-1.046	0.021	0.022	-1.000	0.494	-0.247	-0.029	-0.166	-0.340	-0.034	0.233	0.404	0.097	-0.119
-0.087	-0.265	-1.007	0.028	0.029	-0.999	0.401	-0.329	-0.014	-0.122	-0.266	0.005	0.181	0.325	0.058	-0.119
-0.068	0.029	-1.090	0.021	0.026	-0.999	-0.121	0.294	0.033	-0.097	0.030	-0.078	0.160	0.034	0.141	-0.090
-0.091	0.168	-1.125	0.015	0.029	-0.999	0.133	0.313	0.096	-0.114	0.166	-0.114	0.181	0.103	0.177	-0.097
-0.053	0.180	-1.042	0.022	0.045	-0.999	0.734	-0.400	0.161	-0.083	0.162	-0.032	0.141	0.112	0.095	-0.100
-0.103	-0.126	-0.889	0.035	0.059	-0.998	0.758	-0.661	0.213	-0.146	-0.158	0.121	0.189	0.196	0.059	-0.100
-0.103	-0.129	-1.035	0.038	0.066	-0.997	0.341	-0.183	0.217	-0.149	-0.168	-0.026	0.186	0.203	0.088	-0.089
-0.010	0.014	-0.975	0.040	0.071	-0.997	0.267	-0.108	0.170	-0.059	-0.031	0.033	0.091	0.063	0.029	-0.110
0.024	0.176	-1.074	0.051	0.085	-0.995	0.718	-0.557	-0.016	-0.035	0.117	-0.068	0.054	0.096	0.128	-0.098
-0.095	-0.021	-0.932	0.056	0.095	-0.994	0.496	-0.280	-0.074	-0.160	-0.090	0.073	0.170	0.104	0.013	-0.081
-0.049	-0.033	-0.964	0.054	0.096	-0.994	0.066	0.079	0.010	-0.112	-0.102	0.041	0.123	0.119	0.018	-0.080
0.020	-0.025	-0.991	0.050	0.094	-0.994	-0.064	0.207	-0.119	-0.039	-0.093	0.014	0.051	0.114	0.045	-0.084
-0.022	0.044	-1.074	0.060	0.104	-0.993	0.519	-0.503	-0.149	-0.091	-0.033	-0.070	0.090	0.047	0.128	-0.066
-0.022	0.257	-1.212	0.080	0.116	-0.990	0.609	-1.011	-0.045	-0.111	0.167	-0.211	0.087	0.162	0.266	-0.079
0.005	0.176	-0.972	0.070	0.118	-0.991	0.056	0.496	-0.072	-0.075	0.084	0.030	0.058	0.078	0.026	-0.118
-0.076	-0.052	-0.877	0.067	0.114	-0.991	-0.177	0.097	0.144	-0.153	-0.140	0.125	0.136	0.154	0.070	-0.121
-0.180	-0.168	-0.983	0.060	0.110	-0.992	-0.181	0.353	0.065	-0.249	-0.252	0.019	0.238	0.273	0.037	-0.139
0.028	-0.137	-0.889	0.057	0.104	-0.993	-0.232	0.100	0.095	-0.039	-0.216	0.115	0.028	0.245	0.058	-0.130
-0.026	-0.149	-0.928	0.074	0.110	-0.991	0.307	-0.843	0.002	-0.110	-0.233	0.073	0.079	0.260	0.019	-0.093
0.047	-0.006	-1.027	0.079	0.118	-0.990	0.454	-0.245	-0.146	-0.042	-0.098	-0.026	0.003	0.120	0.079	-0.044
0.055	0.184	-1.098	0.078	0.122	-0.989	0.175	0.031	-0.065	-0.034	0.088	-0.098	0.008	0.067	0.150	-0.059
0.055	0.184	-1.098	0.072	0.121	-0.990	-0.022	0.326	-0.046	-0.028	0.088	-0.097	0.010	0.064	0.149	-0.057
-0.053	0.048	-0.936	0.073	0.119	-0.990	-0.103	-0.061	-0.062	-0.137	-0.045	0.065	0.095	0.074	0.013	-0.076
-0.014	-0.013	-0.932	0.075	0.118	-0.990	-0.001	-0.106	-0.071	-0.100	-0.107	0.068	0.054	0.138	0.017	-0.106
-0.010	-0.141	-0.916	0.089	0.128	-0.988	0.519	-0.726	-0.060	-0.110	-0.244	0.082	0.048	0.268	0.034	-0.118
-0.022	-0.110	-0.928	0.102	0.137	-0.985	0.500	-0.680	-0.080	-0.135	-0.222	0.067	0.057	0.240	0.022	-0.096
0.059	-0.064	-0.995	0.106	0.145	-0.984	0.447	-0.202	-0.031	-0.058	-0.184	-0.001	0.027	0.196	0.044	-0.064
0.043	0.099	-1.117	0.117	0.151	-0.982	0.320	-0.556	-0.011	-0.085	-0.028	-0.125	0.016	0.037	0.166	-0.063
0.113	0.230	-1.109	0.097	0.148	-0.984	-0.183	1.028	-0.011	0.004	0.106	-0.115	0.089	0.092	0.158	-0.049
-0.030	0.226	-1.015	0.097	0.146	-0.984	-0.073	-0.027	0.009	-0.138	0.104	-0.020	0.050	0.085	0.063	-0.059
0.005	0.187	-1.054	0.099	0.153	-0.983	0.318	-0.124	-0.027	-0.106	0.059	-0.061	0.013	0.042	0.102	-0.074
0.009	0.184	-0.964	0.101	0.157	-0.982	0.208	-0.086	-0.049	-0.105	0.051	0.029	0.006	0.035	0.010	-0.081
0.017	0.176	-0.983	0.120	0.161	-0.980	0.224	-1.013	0.092	-0.117	0.038	0.007	0.003	0.024	0.029	-0.056
0.124	0.218	-1.042	0.117	0.161	-0.980	-0.021	0.135	-0.014	-0.007	0.081	-0.052	0.111	0.062	0.088	-0.047
0.117	0.288	-1.070	0.130	0.169	-0.977	0.417	-0.655	-0.059	-0.028	0.142	-0.082	0.104	0.128	0.114	-0.041
0.093	0.300	-1.035	0.131	0.174	-0.976	0.220	-0.012	-0.120	-0.052	0.149	-0.048	0.080	0.137	0.078	-0.026
0.040	0.365	-1.094	0.146	0.186	-0.972	0.630	-0.774	-0.092	-0.121	0.203	-0.111	0.027	0.199	0.135	-0.063
0.128	0.303	-0.979	0.154	0.197	-0.968	0.552	-0.384	-0.110	-0.041	0.130	-0.000	0.116	0.135	0.019	-0.092
-0.033	0.214	-1.019	0.153	0.204	-0.967	0.367	0.026	0.004	-0.202	0.034	-0.041	0.046	0.044	0.058	-0.112
0.040	0.114	-0.920	0.160	0.212	-0.964	0.389	-0.407	0.088	-0.137	-0.074	0.055	0.026	0.059	0.041	-0.113
0.028	0.064	-0.983	0.158	0.211	-0.965	-0.014	0.085	0.051	-0.146	-0.124	-0.007	0.017	0.112	0.020	-0.132
0.101	0.017	-0.932	0.152	0.211	-0.966	0.004	0.247	0.040	-0.068	-0.170	0.045	0.089	0.161	0.033	-0.101
0.013	0.017	-1.015	0.154	0.212	-0.965	0.121	-0.103	0.001	-0.159	-0.172	-0.039	0.001	0.164	0.048	-0.104
0.163	0.087	-0.952	0.156	0.218	-0.963	0.333	-0.102	-0.072	-0.011	-0.109	0.022	0.150	0.097	0.016	-0.084
-0.045	0.191	-1.125	0.166	0.228	-0.959	0.536	-0.534	-0.051	-0.229	-0.014	-0.155	0.058	0.004	0.157	-0.066
0.105	0.311	-1.106	0.174	0.239	-0.955	0.572	-0.406	-0.109	-0.087	0.095	-0.139	0.092	0.120	0.137	-0.054
0.163	0.354	-1.106	0.185	0.249	-0.951	0.522	-0.568	-0.007	-0.040	0.127	-0.144	0.149	0.158	0.136	-0.092
0.055	0.365	-1.137	0.182	0.260	-0.948	0.589	0.160	-0.072	-0.145	0.128	-0.178	0.041	0.166	0.167	-0.101
-0.076	0.381	-1.121	0.192	0.263	-0.945	0.136	-0.619	0.141	-0.285	0.140	-0.165	0.090	0.179	0.151	-0.117
-0.076	0.381	-1.121	0.188	0.267	-0.945	0.180	0.145	0.021	-0.282	0.136	-0.165	0.089	0.177	0.150	-0.130
0.028	0.350	-1.094	0.183	0.267	-0.946	-0.057	0.205	0.078	-0.173	0.106	-0.137	0.015	0.144	0.121	-0.123
0.124	0.361	-1.031	0.188	0.271	-0.944	0.205	-0.284	0.083	-0.082	0.113	-0.076	0.111	0.154	0.057	-0.079
0.105	0.385	-1.117	0.188	0.272	-0.944	0.003	-0.037	0.132	-0.101	0.136	-0.163	0.091	0.174	0.143	-0.058
0.159	0.327	-1.106	0.184	0.277	-0.943	0.287	0.173	0.107	-0.043	0.072	-0.152	0.144	0.114	0.130	-0.046
0.032	0.330	-1.117	0.181	0.277	-0.944	-0.045	0.063	0.200	-0.168	0.076	-0.163	0.016	0.116	0.141	-0.031
0.074	0.412	-1.133	0.177	0.277	-0.945	-0.094	0.133	0.185	-0.121	0.158	-0.178	0.057	0.193	0.156	-0.031
0.159	0.423	-1.106	0.165	0.273	-0.948	-0.237	0.597	0.070	-0.025	0.173	-0.147	0.139	0.201	0.127	-0.019
0.093	0.388	-1.070	0.160	0.270	-0.950	-0.204	0.179	0.170	-0.086	0.142	-0.110	0.072	0.163	0.091	0.005
0.205	0.357	-1.066	0.145	0.262	-0.954	-0.431	0.792	0.143	0.041	0.118	-0.101	0.181	0.128	0.087	0.008
0.117	0.354	-1.121	0.132	0.257	-0.958	-0.317	0.611	0.188	-0.035	0.120	-0.153	0.091	0.120	0.141	0.014
0.043	0.330	-1.145	0.125	0.250	-0.960	-0.350	0.289	0.156	-0.101	0.103	-0.174	0.015	0.094	0.165	0.015
0.155	0.342	-1.090	0.117	0.248	-0.962	-0.153	0.397	0.105	0.018	0.117	-0.117	0.125	0.102	0.109	-0.003
0.078	0.296	-1.011	0.113	0.248	-0.962	0.025	0.200	0.040	-0.055	0.070	-0.038	0.045	0.052	0.030	-0.001
0.105	0.292	-1.007	0.119	0.249	-0.961	0.021	-0.352	0.037	-0.034	0.066	-0.035	0.069	0.045	0.026	0.000
0.163	0.303	-1.019	0.124	0.254	-0.959	0.263	-0.237	-0.057	0.018	0.073	-0.048	0.124	0.053	0.037	-0.004
0.109	0.354	-0.979	0.126	0.259	-0.958	0.242	-0.048	-0.115	-0.037	0.118	-0.010	0.067	0.100	0.002	-0.020
0.193	0.303	-0.960	0.131	0.264	-0.955	0.297	-0.267	-0.045	0.042	0.062	0.008	0.148	0.046	0.022	-0.011
0.005	0.323	-1.035	0.141	0.270	-0.952	0.297	-0.540	0.046	-0.156	0.076	-0.070	0.044	0.062	0.053	-0.030
0.178	0.307	-0.999	0.141	0.277	-0.951	0.341	-0.001	-0.039	0.017	0.054	-0.036	0.126	0.042	0.018	-0.041
0.082	0.354	-1.015	0.150	0.284	-0.947	0.368	-0.493	-0.013	-0.089	0.093	-0.055	0.026	0.086	0.034	-0.055
0.055	0.377	-1.023	0.152	0.291	-0.945	0.371	-0.085	0.014	-0.117	0.109	-0.065	0.004	0.106	0.043	-0.031
0.105	0.396	-1.090	0.169	0.300	-0.939	0.481	-0.958	0.043	-0.085	0.119	-0.138	0.042	0.122	0.111	-0.049
0.143	0.446	-1.066	0.169	0.310	-0.936	0.496	0.005	-0.042	-0.046	0.159	-0.117	0.077	0.170	0.088	-0.039
0.101	0.493	-1.027	0.178	0.321	-0.930	0.572	-0.474	-0.071	-0.098	0.195	-0.083	0.031	0.213	0.049	-0.025
0.136	0.466	-1.086	0.181	0.328	-0.927	0.390	-0.123	-0.059	-0.066	0.160	-0.145	0.061	0.183	0.108	-0.025
0.151	0.446	-1.074	0.195	0.335	-0.922	0.413	-0.749	-0.088	-0.065	0.134	-0.138	0.073	0.161	0.096	-0.031
0.163	0.234	-0.999	0.205	0.344	-0.916	0.507	-0.510	-0.135	-0.064	-0.087	-0.069	0.081	0.054	0.022	-0.043
0.178	0.199	-0.991	0.213	0.350	-0.912	0.376	-0.395	-0.119	-0.056	-0.128	-0.064	0.092	0.090	0.015	-0.058
0.097	0.145	-0.960	0.224	0.358	-0.906	0.543	-0.590	-0.120	-0.148	-0.191	-0.039	0.008	0.146	0.016	-0.072
0.143	0.126	-0.968	0.235	0.365	-0.901	0.413	-0.553	-0.112	-0.113	-0.217	-0.052	0.052	0.166	0.007	-0.083
0.167	0.172	-0.924	0.241	0.370	-0.897	0.342	-0.343	-0.087	-0.097	-0.176	-0.012	0.073	0.120	0.049	-0.098
0.163	0.168	-0.924	0.246	0.375	-0.894	0.361	-0.242	-0.106	-0.105	-0.186	-0.015	0.069	0.124	0.048	-0.096
0.132	0.238	-0.983	0.248	0.378	-0.892	0.163	-0.115	-0.034	-0.138	-0.119	-0.076	0.038	0.056	0.013	-0.102
0.124	0.222	-0.983	0.254	0.380	-0.890	0.148	-0.346	0.006	-0.152	-0.136	-0.078	0.030	0.073	0.014	-0.106
0.163	0.238	-0.869	0.256	0.383	-0.888	0.231	-0.075	-0.087	-0.115	-0.124	0.034	0.069	0.059	0.098	-0.107
0.155	0.160	-0.936	0.261	0.387	-0.884	0.309	-0.244	-0.113	-0.128	-0.206	-0.036	0.062	0.138	0.029	-0.100
0.182	0.164	-0.897	0.261	0.391	-0.883	0.264	-0.002	-0.049	-0.102	-0.206	0.002	0.091	0.137	0.066	-0.102
0.205	0.145	-0.909	0.262	0.396	-0.880	0.345	-0.045	-0.073	-0.080	-0.231	-0.012	0.116	0.159	0.052	-0.097
0.140	0.187	-0.940	0.267	0.402	-0.876	0.350	-0.271	-0.029	-0.150	-0.194	-0.047	0.053	0.119	0.019	-0.103
0.190	0.253	-0.885	0.265	0.408	-0.874	0.375	0.086	-0.032	-0.099	-0.135	0.006	0.105	0.055	0.073	-0.100
0.128	0.269	-0.936	0.269	0.414	-0.870	0.330	-0.290	0.099	-0.164	-0.126	-0.049	0.044	0.041	0.021	-0.093
0.197	0.276	-0.901	0.269	0.420	-0.867	0.333	-0.038	0.140	-0.095	-0.124	-0.016	0.115	0.035	0.056	-0.096
0.243	0.327	-0.901	0.266	0.428	-0.864	0.444	0.086	0.167	-0.046	-0.082	-0.019	0.163	0.013	0.056	-0.098
0.117	0.292	-0.940	0.262	0.436	-0.861	0.378	0.037	0.246	-0.170	-0.125	-0.061	0.037	0.024	0.016	-0.086
0.174	0.276	-0.873	0.258	0.443	-0.858	0.393	0.104	0.254	-0.108	-0.148	0.004	0.095	0.043	0.084	-0.099
0.190	0.280	-0.889	0.255	0.450	-0.856	0.376	0.059	0.223	-0.089	-0.152	-0.014	0.109	0.042	0.069	-0.107
0.117	0.288	-0.873	0.249	0.457	-0.854	0.370	0.256	0.162	-0.156	-0.151	-0.000	0.036	0.035	0.085	-0.104
0.201	0.303	-0.818	0.242	0.464	-0.852	0.380	0.352	0.145	-0.065	-0.143	0.054	0.120	0.021	0.140	-0.110
0.147	0.334	-0.806	0.233	0.471	-0.851	0.388	0.464	0.054	-0.110	-0.118	0.064	0.065	0.009	0.151	-0.120
0.117	0.307	-0.857	0.227	0.476	-0.850	0.269	0.205	0.206	-0.135	-0.151	0.012	0.033	0.020	0.100	-0.121
0.120	0.303	-0.822	0.219	0.481	-0.849	0.285	0.364	0.151	-0.124	-0.160	0.046	0.035	0.027	0.135	-0.136
0.093	0.354	-0.830	0.211	0.486	-0.848	0.240	0.371	0.165	-0.143	-0.114	0.038	0.007	0.020	0.126	-0.141
0.086	0.369	-0.806	0.207	0.491	-0.846	0.311	0.110	0.165	-0.147	-0.105	0.060	0.002	0.034	0.150	-0.144
0.086	0.369	-0.806	0.196	0.496	-0.846	0.231	0.545	0.168	-0.136	-0.110	0.060	0.003	0.033	0.149	-0.146
0.070	0.361	-0.822	0.188	0.501	-0.845	0.328	0.406	0.089	-0.144	-0.123	0.043	0.020	0.025	0.133	-0.151
0.070	0.361	-0.830	0.185	0.505	-0.843	0.223	0.113	0.142	-0.140	-0.127	0.033	0.022	0.023	0.125	-0.148
0.047	0.361	-0.794	0.180	0.510	-0.841	0.274	0.193	0.147	-0.158	-0.132	0.067	0.047	0.021	0.160	-0.138
0.090	0.373	-0.751	0.176	0.515	-0.839	0.279	0.126	0.157	-0.112	-0.126	0.108	0.005	0.031	0.203	-0.152
0.105	0.373	-0.810	0.163	0.519	-0.839	0.211	0.694	0.097	-0.084	-0.129	0.049	0.009	0.030	0.144	-0.141
-0.049	0.357	-0.849	0.160	0.523	-0.837	0.205	0.033	0.212	-0.235	-0.148	0.007	0.146	0.014	0.104	-0.145
0.109	0.412	-0.790	0.149	0.526	-0.837	0.181	0.519	0.137	-0.067	-0.097	0.066	0.010	0.066	0.164	-0.156
-0.026	0.323	-0.834	0.142	0.529	-0.837	0.183	0.334	0.151	-0.195	-0.189	0.022	0.125	0.024	0.120	-0.161
-0.037	0.365	-0.826	0.139	0.531	-0.836	0.134	0.073	0.097	-0.204	-0.149	0.028	0.138	0.018	0.127	-0.147
0.055	0.354	-0.790	0.132	0.534	-0.835	0.161	0.393	0.049	-0.104	-0.163	0.063	0.047	0.007	0.161	-0.166
0.001	0.385	-0.818	0.124	0.536	-0.835	0.133	0.424	0.083	-0.150	-0.134	0.035	0.101	0.038	0.133	-0.152
-0.057	0.373	-0.877	0.121	0.539	-0.834	0.174	0.028	0.166	-0.205	-0.148	-0.026	0.161	0.025	0.075	-0.141
0.013	0.373	-0.845	0.113	0.541	-0.833	0.144	0.381	0.132	-0.127	-0.151	0.005	0.093	0.023	0.106	-0.153
-0.026	0.381	-0.861	0.105	0.543	-0.833	0.104	0.313	0.179	-0.158	-0.144	-0.011	0.133	0.029	0.091	-0.146
-0.091	0.408	-0.920	0.101	0.544	-0.833	0.081	0.121	0.134	-0.219	-0.119	-0.071	0.199	0.055	0.032	-0.135
-0.022	0.385	-0.912	0.094	0.545	-0.833	0.075	0.356	0.063	-0.142	-0.143	-0.063	0.131	0.030	0.039	-0.130
-0.064	0.354	-0.964	0.090	0.543	-0.835	-0.102	0.158	0.098	-0.180	-0.171	-0.113	0.174	0.000	0.012	-0.110
-0.045	0.319	-0.999	0.086	0.542	-0.836	-0.025	0.120	0.177	-0.156	-0.205	-0.148	0.155	0.035	0.049	-0.068
0.009	0.284	-0.979	0.075	0.545	-0.835	0.188	0.465	0.235	-0.091	-0.243	-0.130	0.103	0.070	0.029	-0.042
0.051	0.342	-1.042	0.065	0.552	-0.831	0.443	0.409	0.298	-0.038	-0.193	-0.197	0.062	0.013	0.092	-0.015
0.028	0.369	-1.023	0.049	0.563	-0.825	0.630	0.638	0.451	-0.044	-0.176	-0.183	0.085	0.012	0.072	-0.039
0.024	0.381	-0.948	0.036	0.575	-0.817	0.779	0.478	0.469	-0.034	-0.177	-0.117	0.091	0.023	0.003	-0.095
-0.222	0.435	-0.924	0.028	0.586	-0.810	0.671	0.164	0.446	-0.271	-0.134	-0.100	0.338	0.076	0.027	-0.144
-0.307	0.473	-0.838	0.025	0.596	-0.803	0.628	-0.232	0.484	-0.352	-0.106	-0.021	0.424	0.114	0.112	-0.181
-0.191	0.470	-0.806	0.019	0.605	-0.796	0.548	-0.008	0.443	-0.231	-0.118	0.004	0.309	0.111	0.143	-0.178
-0.160	0.520	-0.853	0.016	0.612	-0.791	0.458	-0.109	0.362	-0.196	-0.075	-0.049	0.280	0.161	0.096	-0.131
0.005	0.531	-0.940	0.014	0.618	-0.786	0.393	-0.138	0.287	-0.029	-0.069	-0.140	0.115	0.173	0.008	-0.035
0.005	0.531	-0.940	0.016	0.621	-0.784	0.214	-0.355	0.284	-0.031	-0.072	-0.143	0.116	0.174	0.008	0.068
0.151	0.605	-0.995	0.028	0.621	-0.783	0.030	-0.950	0.253	0.103	0.001	-0.198	0.029	0.247	0.047	0.178
0.340	0.601	-0.928	0.038	0.622	-0.782	0.054	-0.690	0.147	0.282	-0.003	-0.133	0.217	0.244	0.020	0.248
0.432	0.566	-0.936	0.046	0.623	-0.781	0.074	-0.575	0.189	0.366	-0.039	-0.142	0.309	0.210	0.011	0.336
0.409	0.489	-0.995	0.057	0.622	-0.781	-0.013	-0.759	0.159	0.332	-0.115	-0.201	0.285	0.133	0.048	0.371
0.497	0.427	-1.035	0.067	0.620	-0.782	-0.097	-0.546	0.012	0.411	-0.175	-0.239	0.373	0.072	0.088	0.372
0.367	0.404	-1.042	0.074	0.616	-0.785	-0.219	-0.493	0.055	0.272	-0.194	-0.245	0.241	0.050	0.097	0.368
0.397	0.346	-0.920	0.087	0.617	-0.782	0.127	-0.748	-0.009	0.290	-0.253	-0.125	0.270	0.008	0.025	0.322
0.478	0.354	-0.861	0.087	0.622	-0.778	0.405	0.118	-0.026	0.371	-0.251	-0.070	0.350	0.001	0.084	0.286
0.197	0.439	-0.991	0.093	0.626	-0.774	0.280	-0.521	0.145	0.084	-0.170	-0.204	0.068	0.084	0.046	0.255
0.378	0.458	-0.873	0.091	0.632	-0.770	0.398	0.124	0.123	0.267	-0.156	-0.091	0.248	0.103	0.072	0.232
0.236	0.582	-0.975	0.093	0.635	-0.767	0.178	-0.270	0.163	0.122	-0.035	-0.196	0.105	0.226	0.031	0.191
0.274	0.605	-0.916	0.093	0.637	-0.765	0.180	-0.011	0.107	0.161	-0.015	-0.139	0.143	0.248	0.028	0.190
0.255	0.643	-0.869	0.092	0.639	-0.764	0.100	-0.041	0.139	0.142	0.022	-0.093	0.122	0.287	0.075	0.143
0.240	0.740	-0.842	0.093	0.644	-0.760	0.300	-0.129	0.092	0.126	0.114	-0.069	0.106	0.384	0.101	0.111
0.163	0.686	-0.759	0.094	0.650	-0.754	0.408	0.006	-0.081	0.047	0.054	0.008	0.029	0.331	0.183	0.063
0.128	0.624	-0.775	0.090	0.656	-0.750	0.399	0.379	-0.084	0.017	-0.013	-0.012	0.007	0.270	0.166	0.012
0.001	0.470	-0.909	0.083	0.652	-0.753	-0.157	0.565	-0.114	-0.103	-0.165	-0.142	0.135	0.116	0.031	-0.027
-0.045	0.442	-0.881	0.076	0.647	-0.758	-0.292	0.511	-0.085	-0.142	-0.187	-0.110	0.183	0.090	0.058	-0.059
-0.030	0.365	-0.936	0.069	0.642	-0.764	-0.313	0.488	-0.090	-0.120	-0.259	-0.159	0.169	0.013	0.002	-0.079
-0.099	0.423	-0.940	0.067	0.635	-0.769	-0.373	0.256	-0.180	-0.187	-0.195	-0.158	0.239	0.072	0.003	-0.089
-0.053	0.462	-0.960	0.077	0.631	-0.772	-0.223	-0.518	-0.186	-0.151	-0.152	-0.175	0.193	0.111	0.024	-0.070
-0.033	0.439	-0.877	0.083	0.628	-0.774	-0.141	-0.254	-0.204	-0.138	-0.172	-0.090	0.174	0.088	0.058	-0.076
0.063	0.535	-0.940	0.098	0.631	-0.770	0.221	-0.818	-0.237	-0.057	-0.078	-0.157	0.079	0.186	0.006	-0.057
-0.037	0.667	-0.991	0.113	0.636	-0.764	0.375	-0.793	-0.198	-0.172	0.048	-0.214	0.180	0.318	0.059	-0.059
0.051	0.752	-0.948	0.117	0.635	-0.763	0.020	-0.162	-0.181	-0.088	0.133	-0.171	0.091	0.404	0.017	-0.058
0.001	0.783	-0.901	0.124	0.638	-0.760	0.165	-0.292	-0.189	-0.145	0.162	-0.127	0.142	0.436	0.030	-0.077
-0.010	0.786	-0.936	0.120	0.634	-0.764	-0.245	0.274	-0.120	-0.154	0.170	-0.158	0.153	0.440	0.006	-0.066
-0.010	0.786	-0.936	0.127	0.632	-0.765	-0.120	-0.375	-0.117	-0.161	0.172	-0.158	0.153	0.440	0.008	-0.077
0.090	0.752	-0.853	0.125	0.626	-0.770	-0.372	0.264	-0.127	-0.058	0.143	-0.069	0.054	0.406	0.074	-0.068
-0.003	0.748	-0.972	0.129	0.622	-0.772	-0.189	-0.225	-0.109	-0.155	0.143	-0.186	0.146	0.403	0.046	-0.056
0.047	0.752	-0.940	0.128	0.616	-0.777	-0.382	0.173	-0.133	-0.104	0.153	-0.149	0.097	0.407	0.015	-0.041
0.082	0.736	-0.905	0.127	0.610	-0.782	-0.388	0.120	-0.102	-0.069	0.143	-0.108	0.062	0.392	0.020	-0.039
0.082	0.705	-0.928	0.128	0.600	-0.790	-0.608	0.021	-0.134	-0.070	0.122	-0.125	0.062	0.362	0.005	-0.022
0.090	0.659	-0.928	0.132	0.593	-0.795	-0.435	-0.140	-0.148	-0.066	0.083	-0.120	0.054	0.316	0.005	-0.012
0.147	0.643	-0.861	0.131	0.584	-0.802	-0.559	0.165	-0.144	-0.008	0.077	-0.046	0.004	0.301	0.061	0.004
0.109	0.678	-0.952	0.128	0.573	-0.810	-0.661	0.257	-0.122	-0.044	0.123	-0.128	0.035	0.336	0.030	0.011
0.174	0.701	-0.920	0.123	0.562	-0.818	-0.627	0.426	-0.200	0.026	0.156	-0.089	0.030	0.360	0.001	0.015
0.113	0.570	-0.972	0.120	0.552	-0.825	-0.558	0.255	-0.130	-0.033	0.035	-0.133	0.031	0.229	0.051	0.022
0.105	0.547	-0.952	0.121	0.540	-0.833	-0.717	0.037	-0.112	-0.041	0.024	-0.105	0.040	0.206	0.032	0.025
0.155	0.504	-0.948	0.119	0.528	-0.841	-0.667	0.191	-0.102	0.011	-0.007	-0.093	0.011	0.165	0.029	0.023
0.132	0.543	-0.952	0.116	0.516	-0.849	-0.699	0.278	-0.165	-0.009	0.044	-0.089	0.012	0.205	0.034	0.027
0.151	0.543	-0.948	0.110	0.503	-0.857	-0.771	0.454	-0.121	0.016	0.057	-0.077	0.007	0.206	0.031	0.040
0.124	0.555	-1.015	0.111	0.490	-0.865	-0.710	-0.015	-0.133	-0.013	0.082	-0.137	0.019	0.219	0.099	0.033
0.155	0.527	-1.015	0.108	0.475	-0.873	-0.843	0.266	-0.106	0.022	0.069	-0.128	0.012	0.193	0.100	0.036
0.124	0.493	-0.912	0.100	0.462	-0.881	-0.736	0.546	-0.203	-0.001	0.048	-0.017	0.018	0.158	0.003	0.022
0.128	0.412	-0.999	0.094	0.447	-0.889	-0.807	0.402	-0.098	0.009	-0.019	-0.096	0.013	0.077	0.084	0.005
0.070	0.315	-0.936	0.087	0.431	-0.898	-0.879	0.441	-0.158	-0.043	-0.099	-0.024	0.070	0.019	0.021	-0.008
0.074	0.222	-0.861	0.084	0.416	-0.905	-0.770	0.238	-0.104	-0.036	-0.177	0.058	0.066	0.112	0.055	-0.006
0.136	0.187	-0.834	0.075	0.402	-0.913	-0.768	0.534	-0.072	0.035	-0.198	0.093	0.004	0.146	0.083	-0.014
0.143	0.195	-0.853	0.073	0.388	-0.919	-0.711	0.147	-0.006	0.045	-0.176	0.080	0.004	0.138	0.064	-0.005
0.136	0.211	-0.826	0.072	0.379	-0.923	-0.485	0.080	-0.108	0.037	-0.152	0.111	0.003	0.123	0.092	0.013
0.140	0.261	-0.873	0.071	0.368	-0.927	-0.545	0.131	-0.132	0.042	-0.091	0.068	0.003	0.072	0.044	0.019
0.159	0.242	-0.877	0.066	0.360	-0.930	-0.410	0.327	-0.153	0.066	-0.102	0.068	0.024	0.092	0.040	0.021
0.151	0.226	-0.857	0.061	0.348	-0.935	-0.643	0.307	-0.085	0.063	-0.105	0.093	0.017	0.108	0.059	0.027
0.151	0.300	-0.873	0.067	0.337	-0.939	-0.569	-0.248	-0.071	0.058	-0.021	0.081	0.019	0.036	0.043	0.023
0.151	0.300	-0.873	0.061	0.328	-0.943	-0.501	0.364	-0.098	0.064	-0.011	0.085	0.020	0.038	0.043	0.033
0.101	0.381	-0.920	0.065	0.320	-0.945	-0.405	-0.189	-0.116	0.009	0.078	0.040	0.030	0.042	0.004	0.041
0.217	0.311	-0.885	0.070	0.315	-0.946	-0.254	-0.174	-0.112	0.120	0.013	0.076	0.085	0.029	0.032	0.050
0.178	0.334	-0.952	0.070	0.309	-0.948	-0.300	0.009	-0.054	0.081	0.042	0.011	0.046	0.007	0.034	0.054
0.167	0.412	-0.983	0.071	0.303	-0.950	-0.351	0.014	-0.055	0.069	0.125	-0.018	0.033	0.070	0.065	0.064
0.143	0.435	-0.991	0.068	0.296	-0.953	-0.400	0.187	-0.030	0.049	0.156	-0.023	0.009	0.093	0.072	0.057
0.147	0.408	-0.956	0.070	0.290	-0.955	-0.320	-0.088	-0.078	0.050	0.135	0.014	0.012	0.065	0.036	0.070
0.163	0.396	-0.948	0.073	0.283	-0.956	-0.386	-0.147	-0.094	0.062	0.131	0.024	0.026	0.054	0.027	0.063
0.247	0.338	-0.964	0.070	0.276	-0.959	-0.325	0.276	-0.176	0.150	0.079	0.010	0.110	0.004	0.042	0.066
0.132	0.323	-0.999	0.075	0.268	-0.960	-0.408	-0.223	-0.067	0.030	0.071	-0.023	0.006	0.020	0.076	0.069
0.178	0.315	-0.979	0.075	0.261	-0.962	-0.392	0.016	-0.100	0.075	0.071	-0.002	0.040	0.028	0.055	0.070
0.186	0.280	-0.924	0.078	0.255	-0.964	-0.297	-0.134	-0.064	0.080	0.042	0.055	0.047	0.063	0.001	0.049
0.186	0.300	-0.932	0.080	0.249	-0.965	-0.338	-0.033	-0.054	0.078	0.068	0.049	0.046	0.044	0.006	0.054
0.140	0.334	-0.968	0.076	0.244	-0.967	-0.261	0.218	-0.108	0.036	0.108	0.015	0.001	0.010	0.041	0.043
0.193	0.327	-0.948	0.084	0.239	-0.967	-0.238	-0.350	-0.104	0.082	0.105	0.035	0.052	0.018	0.021	0.048
0.124	0.327	-0.987	0.081	0.234	-0.969	-0.247	0.174	-0.123	0.015	0.109	-0.003	0.018	0.019	0.060	0.051
0.209	0.296	-0.979	0.093	0.229	-0.969	-0.315	-0.628	-0.005	0.087	0.084	0.005	0.066	0.050	0.052	0.064
0.209	0.311	-0.964	0.093	0.224	-0.970	-0.227	0.074	-0.119	0.087	0.104	0.021	0.066	0.035	0.035	0.076
0.247	0.300	-0.909	0.091	0.220	-0.971	-0.203	0.162	-0.177	0.127	0.097	0.077	0.105	0.047	0.021	0.082
0.282	0.311	-0.916	0.093	0.217	-0.972	-0.177	-0.047	-0.131	0.160	0.112	0.070	0.140	0.035	0.014	0.080
0.159	0.288	-1.011	0.093	0.211	-0.973	-0.273	0.037	-0.117	0.036	0.094	-0.024	0.017	0.059	0.079	0.081
0.213	0.253	-0.972	0.101	0.206	-0.973	-0.258	-0.354	-0.107	0.082	0.064	0.016	0.071	0.094	0.039	0.076
0.220	0.265	-0.968	0.100	0.202	-0.974	-0.235	0.089	-0.160	0.091	0.081	0.020	0.079	0.083	0.035	0.053
0.213	0.230	-0.956	0.098	0.196	-0.976	-0.290	0.161	-0.108	0.085	0.052	0.033	0.071	0.118	0.022	0.050
0.155	0.214	-0.960	0.102	0.189	-0.977	-0.328	-0.218	-0.031	0.023	0.043	0.030	0.013	0.133	0.026	0.041
0.186	0.149	-0.920	0.101	0.184	-0.978	-0.282	0.092	-0.093	0.054	-0.017	0.070	0.043	0.199	0.014	0.038
0.186	0.149	-0.920	0.102	0.178	-0.979	-0.283	-0.001	-0.102	0.054	-0.011	0.071	0.043	0.200	0.015	0.036
0.213	0.222	-0.952	0.102	0.172	-0.980	-0.284	0.026	-0.125	0.080	0.068	0.040	0.069	0.126	0.017	0.048
0.205	0.218	-0.964	0.103	0.166	-0.981	-0.310	-0.002	-0.144	0.072	0.070	0.028	0.061	0.130	0.028	0.050
0.232	0.180	-0.940	0.103	0.159	-0.982	-0.343	0.031	-0.141	0.098	0.038	0.053	0.088	0.169	0.004	0.054
0.186	0.172	-0.960	0.105	0.154	-0.983	-0.269	-0.063	-0.094	0.050	0.036	0.033	0.042	0.177	0.023	0.061
0.190	0.195	-0.987	0.106	0.148	-0.983	-0.263	-0.032	-0.100	0.053	0.064	0.006	0.045	0.153	0.051	0.053
0.259	0.211	-0.948	0.107	0.144	-0.984	-0.237	-0.031	-0.103	0.121	0.084	0.046	0.114	0.138	0.011	0.051
0.159	0.180	-0.983	0.110	0.140	-0.984	-0.180	-0.095	-0.060	0.018	0.057	0.010	0.013	0.169	0.047	0.057
0.236	0.141	-0.932	0.110	0.138	-0.984	-0.112	0.017	-0.121	0.095	0.021	0.061	0.089	0.208	0.004	0.055
0.213	0.176	-0.975	0.108	0.135	-0.985	-0.134	0.149	-0.105	0.074	0.058	0.018	0.066	0.174	0.040	0.037
0.190	0.172	-0.972	0.108	0.132	-0.985	-0.166	-0.004	-0.075	0.050	0.058	0.022	0.043	0.179	0.037	0.056
0.159	0.145	-0.972	0.117	0.129	-0.985	-0.160	-0.433	0.026	0.011	0.034	0.021	0.011	0.206	0.037	0.053
0.278	0.157	-0.956	0.114	0.127	-0.985	-0.081	0.145	-0.016	0.132	0.047	0.037	0.130	0.195	0.021	0.062
0.232	0.126	-0.920	0.117	0.126	-0.985	-0.066	-0.133	0.022	0.083	0.017	0.072	0.082	0.226	0.014	0.070
0.286	0.114	-0.924	0.115	0.125	-0.985	-0.015	0.127	-0.022	0.139	0.006	0.068	0.134	0.237	0.011	0.086
0.228	0.141	-1.003	0.117	0.126	-0.985	0.002	-0.077	0.033	0.080	0.033	-0.012	0.074	0.209	0.068	0.065
0.263	0.133	-0.932	0.116	0.125	-0.985	-0.031	0.094	-0.011	0.116	0.026	0.059	0.108	0.217	0.004	0.064
0.170	0.114	-0.944	0.117	0.125	-0.985	-0.022	-0.063	0.002	0.022	0.007	0.047	0.014	0.235	0.008	0.060
0.209	0.141	-0.972	0.123	0.125	-0.985	0.030	-0.260	-0.009	0.055	0.033	0.018	0.052	0.207	0.036	0.045
0.255	0.129	-0.964	0.122	0.127	-0.984	0.096	0.069	-0.002	0.102	0.020	0.025	0.099	0.218	0.029	0.040
0.167	0.129	-0.975	0.129	0.130	-0.983	0.133	-0.386	0.074	0.007	0.017	0.012	0.011	0.217	0.040	0.049
0.243	0.157	-0.952	0.133	0.133	-0.982	0.148	-0.209	0.050	0.079	0.041	0.035	0.090	0.189	0.017	0.051
0.232	0.168	-0.948	0.135	0.135	-0.982	0.102	-0.059	0.049	0.067	0.050	0.038	0.079	0.176	0.013	0.048
0.247	0.141	-0.932	0.136	0.138	-0.981	0.145	-0.058	0.052	0.081	0.021	0.053	0.096	0.203	0.002	0.062
0.263	0.176	-0.936	0.138	0.141	-0.980	0.136	-0.094	0.089	0.094	0.052	0.048	0.113	0.168	0.002	0.062
0.255	0.184	-0.952	0.134	0.144	-0.980	0.111	0.210	0.061	0.091	0.058	0.032	0.107	0.161	0.018	0.063
0.251	0.184	-0.936	0.137	0.147	-0.980	0.133	-0.131	0.097	0.085	0.055	0.047	0.104	0.161	0.002	0.061
0.240	0.157	-0.932	0.136	0.150	-0.979	0.176	0.041	0.083	0.074	0.024	0.050	0.092	0.188	0.002	0.062
0.240	0.157	-0.932	0.138	0.154	-0.978	0.154	-0.100	0.134	0.072	0.020	0.050	0.093	0.187	0.002	0.065
0.282	0.160	-0.885	0.138	0.159	-0.978	0.222	0.008	0.106	0.115	0.019	0.096	0.136	0.182	0.049	0.063
0.282	0.199	-0.924	0.134	0.164	-0.977	0.229	0.187	0.157	0.119	0.053	0.056	0.137	0.142	0.010	0.065
0.232	0.187	-0.952	0.136	0.168	-0.976	0.201	-0.101	0.139	0.067	0.037	0.028	0.087	0.152	0.018	0.065
0.259	0.184	-0.893	0.134	0.172	-0.976	0.194	0.100	0.113	0.095	0.029	0.087	0.114	0.154	0.042	0.059
0.228	0.187	-0.936	0.130	0.176	-0.976	0.191	0.190	0.157	0.068	0.028	0.043	0.083	0.148	0.001	0.054
0.224	0.207	-0.932	0.129	0.181	-0.975	0.192	0.052	0.195	0.066	0.043	0.046	0.079	0.127	0.004	0.054
0.247	0.230	-0.924	0.125	0.185	-0.975	0.208	0.190	0.183	0.093	0.061	0.054	0.101	0.104	0.012	0.061
0.232	0.226	-0.916	0.124	0.190	-0.974	0.199	0.026	0.161	0.078	0.053	0.061	0.085	0.107	0.020	0.056
0.274	0.218	-0.901	0.116	0.192	-0.974	0.128	0.432	0.094	0.128	0.043	0.077	0.126	0.115	0.036	0.059
0.193	0.222	-0.920	0.116	0.194	-0.974	0.078	-0.018	0.149	0.048	0.044	0.057	0.044	0.110	0.017	0.053
0.236	0.222	-0.889	0.109	0.196	-0.975	0.053	0.317	0.109	0.096	0.043	0.089	0.085	0.110	0.048	0.048
0.213	0.234	-0.877	0.106	0.198	-0.974	0.112	0.153	0.102	0.076	0.052	0.100	0.060	0.098	0.060	0.040
0.205	0.222	-0.873	0.104	0.199	-0.974	0.024	0.105	0.120	0.070	0.039	0.104	0.052	0.108	0.064	0.039
0.228	0.218	-0.865	0.099	0.199	-0.975	-0.005	0.265	0.080	0.098	0.035	0.113	0.074	0.110	0.072	0.029
0.174	0.234	-0.877	0.088	0.200	-0.976	0.025	0.598	0.036	0.055	0.050	0.102	0.019	0.093	0.060	0.024
0.163	0.230	-0.885	0.088	0.201	-0.976	0.027	-0.047	0.105	0.043	0.046	0.094	0.007	0.094	0.052	0.017
0.155	0.257	-0.905	0.083	0.202	-0.976	0.053	0.272	0.089	0.041	0.071	0.074	0.002	0.065	0.032	0.010
0.147	0.257	-0.873	0.080	0.204	-0.976	0.038	0.105	0.154	0.035	0.070	0.106	0.011	0.062	0.064	0.012
0.167	0.226	-0.849	0.072	0.205	-0.976	0.042	0.422	0.134	0.063	0.038	0.129	0.008	0.091	0.088	0.021
0.174	0.234	-0.857	0.068	0.207	-0.976	0.095	0.175	0.116	0.074	0.044	0.121	0.015	0.081	0.080	0.022
0.193	0.238	-0.865	0.061	0.210	-0.976	0.122	0.401	0.098	0.101	0.045	0.113	0.033	0.075	0.071	0.020
0.151	0.214	-0.853	0.055	0.213	-0.976	0.157	0.264	0.123	0.063	0.018	0.124	0.010	0.096	0.083	0.024
0.101	0.211	-0.877	0.047	0.215	-0.976	0.082	0.383	0.155	0.021	0.012	0.101	0.061	0.098	0.060	0.018
0.151	0.222	-0.869	0.040	0.216	-0.975	0.074	0.341	0.148	0.078	0.022	0.108	0.011	0.084	0.068	0.014
0.105	0.230	-0.865	0.035	0.218	-0.975	0.087	0.277	0.105	0.037	0.028	0.112	0.058	0.075	0.072	0.016
0.136	0.238	-0.873	0.027	0.220	-0.975	0.106	0.402	0.099	0.075	0.033	0.104	0.028	0.065	0.064	0.025
0.124	0.226	-0.869	0.021	0.221	-0.975	0.035	0.289	0.131	0.069	0.021	0.108	0.040	0.075	0.067	0.030
0.124	0.226	-0.869	0.014	0.222	-0.975	0.043	0.337	0.094	0.075	0.020	0.107	0.041	0.074	0.067	0.030
0.140	0.245	-0.881	0.004	0.223	-0.975	0.055	0.523	0.014	0.100	0.038	0.095	0.026	0.053	0.055	0.025
0.051	0.230	-0.905	-0.004	0.223	-0.975	-0.024	0.431	0.035	0.019	0.023	0.072	0.115	0.067	0.032	0.024
0.067	0.191	-0.901	-0.009	0.224	-0.975	0.053	0.247	0.034	0.039	-0.017	0.075	0.100	0.105	0.035	0.024
0.078	0.218	-0.877	-0.016	0.225	-0.974	0.072	0.362	0.001	0.057	0.009	0.098	0.089	0.077	0.059	0.006
0.082	0.211	-0.877	-0.027	0.227	-0.974	0.059	0.594	-0.031	0.072	0.000	0.098	0.086	0.083	0.058	0.006
-0.003	0.218	-0.905	-0.033	0.226	-0.974	-0.049	0.317	-0.019	-0.007	0.009	0.070	0.171	0.074	0.030	0.004
-0.003	0.168	-0.968	-0.040	0.224	-0.974	-0.064	0.410	-0.018	0.001	-0.040	0.007	0.172	0.124	0.033	0.013
-0.022	0.160	-0.999	-0.047	0.223	-0.974	-0.060	0.322	-0.006	-0.013	-0.046	-0.025	0.192	0.131	0.065	0.032
0.028	0.160	-1.050	-0.056	0.222	-0.973	-0.045	0.484	0.013	0.046	-0.045	-0.076	0.142	0.131	0.117	0.060
0.070	0.114	-1.074	-0.069	0.223	-0.972	0.098	0.708	0.064	0.102	-0.093	-0.101	0.101	0.177	0.141	0.099
0.028	0.126	-1.106	-0.080	0.228	-0.970	0.294	0.517	0.162	0.070	-0.086	-0.135	0.144	0.166	0.172	0.102
0.120	0.118	-1.050	-0.095	0.240	-0.966	0.635	0.744	0.308	0.177	-0.105	-0.084	0.052	0.174	0.117	0.066
-0.049	0.141	-0.956	-0.105	0.253	-0.962	0.766	0.403	0.380	0.017	-0.096	0.006	0.221	0.151	0.022	0.007
-0.157	0.203	-0.861	-0.110	0.269	-0.957	0.886	0.150	0.388	-0.085	-0.050	0.095	0.329	0.090	0.073	-0.028
-0.210	0.280	-0.810	-0.115	0.287	-0.951	0.949	0.130	0.393	-0.134	0.010	0.141	0.383	0.013	0.124	-0.072
-0.107	0.342	-0.830	-0.120	0.302	-0.946	0.837	0.156	0.321	-0.026	0.057	0.116	0.280	0.049	0.104	-0.055
-0.103	0.439	-0.901	-0.122	0.313	-0.942	0.606	0.031	0.337	-0.019	0.142	0.041	0.276	0.146	0.033	0.004
0.020	0.477	-0.944	-0.122	0.320	-0.940	0.356	-0.056	0.294	0.104	0.174	-0.005	0.153	0.184	0.011	0.078
0.109	0.531	-0.983	-0.116	0.321	-0.940	0.096	-0.357	0.172	0.186	0.226	-0.044	0.065	0.239	0.051	0.185
0.132	0.527	-0.979	-0.111	0.321	-0.941	-0.065	-0.279	0.052	0.204	0.223	-0.039	0.042	0.235	0.047	0.279
0.405	0.466	-1.058	-0.103	0.318	-0.942	-0.148	-0.357	0.051	0.469	0.164	-0.116	0.231	0.173	0.126	0.350
0.363	0.400	-1.106	-0.096	0.315	-0.944	-0.149	-0.316	0.085	0.420	0.101	-0.162	0.189	0.108	0.174	0.401
0.393	0.354	-1.094	-0.084	0.315	-0.945	-0.010	-0.563	0.081	0.439	0.055	-0.149	0.220	0.062	0.163	0.441
0.393	0.334	-1.078	-0.074	0.318	-0.945	0.150	-0.507	0.104	0.428	0.033	-0.133	0.220	0.043	0.148	0.417
0.355	0.300	-1.094	-0.068	0.322	-0.944	0.253	-0.242	0.001	0.384	-0.007	-0.150	0.181	0.009	0.164	0.397
0.324	0.280	-1.058	-0.052	0.328	-0.943	0.330	-0.800	-0.004	0.337	-0.032	-0.116	0.151	0.010	0.129	0.373
0.313	0.342	-1.074	-0.046	0.334	-0.941	0.314	-0.237	0.058	0.320	0.024	-0.133	0.140	0.051	0.146	0.325
0.313	0.342	-1.074	-0.039	0.339	-0.940	0.299	-0.387	0.079	0.313	0.019	-0.135	0.140	0.051	0.147	0.304
0.217	0.412	-0.964	-0.031	0.345	-0.938	0.304	-0.410	0.056	0.208	0.082	-0.026	0.044	0.120	0.037	0.276
0.332	0.442	-0.948	-0.029	0.352	-0.935	0.359	-0.017	-0.023	0.322	0.106	-0.013	0.160	0.150	0.021	0.248
0.236	0.423	-0.936	-0.025	0.360	-0.933	0.383	-0.188	0.038	0.222	0.080	-0.004	0.064	0.131	0.010	0.218
0.240	0.400	-0.916	-0.022	0.365	-0.931	0.296	-0.154	0.068	0.222	0.051	0.014	0.068	0.107	0.009	0.209
0.236	0.442	-0.877	-0.022	0.370	-0.929	0.224	0.076	-0.017	0.219	0.090	0.051	0.065	0.149	0.048	0.164
0.178	0.504	-0.932	-0.024	0.375	-0.927	0.247	0.171	-0.074	0.163	0.146	-0.006	0.007	0.211	0.007	0.134
0.082	0.392	-0.972	-0.026	0.377	-0.926	0.134	0.181	-0.116	0.069	0.032	-0.047	0.088	0.099	0.047	0.100
0.055	0.419	-0.964	-0.027	0.379	-0.925	0.095	0.133	-0.197	0.043	0.057	-0.040	0.114	0.125	0.038	0.069
-0.003	0.431	-1.050	-0.031	0.378	-0.925	-0.063	0.316	-0.197	-0.011	0.070	-0.126	0.172	0.137	0.125	0.044
0.009	0.466	-1.011	-0.031	0.378	-0.925	-0.022	0.058	-0.179	0.000	0.105	-0.087	0.160	0.171	0.086	0.033
0.032	0.477	-0.960	-0.026	0.377	-0.926	-0.044	-0.218	-0.148	0.018	0.117	-0.035	0.135	0.182	0.035	0.023
0.024	0.400	-0.968	-0.024	0.377	-0.926	-0.031	-0.057	-0.096	0.008	0.040	-0.043	0.141	0.103	0.044	0.031
0.028	0.357	-0.920	-0.015	0.377	-0.926	0.011	-0.434	-0.031	0.004	-0.002	0.005	0.135	0.059	0.002	0.043
0.117	0.408	-0.901	-0.013	0.378	-0.926	0.045	-0.104	-0.057	0.089	0.047	0.024	0.046	0.107	0.021	0.043
0.120	0.404	-0.936	-0.011	0.376	-0.926	-0.084	-0.042	-0.038	0.091	0.045	-0.011	0.041	0.101	0.014	0.041
0.070	0.400	-0.905	-0.009	0.376	-0.927	-0.055	-0.059	-0.084	0.039	0.042	0.021	0.091	0.095	0.017	0.040
0.070	0.427	-0.861	-0.006	0.374	-0.927	-0.069	-0.095	-0.130	0.036	0.070	0.065	0.091	0.120	0.060	0.017
0.032	0.392	-0.920	-0.010	0.372	-0.928	-0.154	0.295	-0.186	0.002	0.038	0.007	0.130	0.084	0.001	0.004
-0.010	0.365	-0.924	-0.005	0.369	-0.929	-0.153	-0.231	-0.155	-0.046	0.014	0.004	0.173	0.054	0.003	-0.004
0.059	0.408	-0.936	-0.003	0.367	-0.930	-0.129	-0.048	-0.149	0.021	0.059	-0.007	0.106	0.095	0.015	-0.002
0.040	0.385	-0.912	0.001	0.363	-0.932	-0.210	-0.114	-0.130	-0.001	0.039	0.018	0.126	0.071	0.008	-0.001
0.067	0.388	-0.940	0.006	0.360	-0.933	-0.157	-0.211	-0.158	0.020	0.046	-0.008	0.100	0.073	0.019	0.014
0.070	0.388	-0.885	0.011	0.359	-0.933	-0.071	-0.165	-0.216	0.019	0.047	0.047	0.098	0.072	0.036	0.006
0.090	0.415	-0.944	0.019	0.357	-0.934	-0.108	-0.387	-0.118	0.030	0.076	-0.011	0.079	0.097	0.023	0.018
0.040	0.423	-0.952	0.023	0.356	-0.934	-0.072	-0.141	-0.145	-0.024	0.085	-0.019	0.130	0.103	0.031	0.022
0.140	0.439	-0.885	0.027	0.356	-0.934	0.031	-0.120	-0.206	0.072	0.100	0.048	0.031	0.116	0.035	0.025
0.097	0.470	-0.983	0.031	0.356	-0.934	-0.017	-0.145	-0.165	0.025	0.131	-0.051	0.074	0.145	0.064	0.024
0.093	0.470	-0.964	0.042	0.357	-0.933	0.020	-0.557	-0.129	0.010	0.130	-0.032	0.078	0.142	0.044	0.033
0.132	0.385	-0.893	0.047	0.356	-0.933	-0.009	-0.188	-0.144	0.044	0.046	0.039	0.040	0.054	0.026	0.038
0.132	0.388	-0.912	0.052	0.356	-0.933	-0.023	-0.211	-0.130	0.038	0.050	0.019	0.040	0.056	0.005	0.037
0.186	0.415	-0.905	0.054	0.354	-0.934	-0.100	-0.003	-0.153	0.091	0.079	0.027	0.014	0.080	0.012	0.045
0.136	0.396	-0.932	0.057	0.351	-0.935	-0.151	-0.126	-0.085	0.037	0.063	0.000	0.035	0.058	0.016	0.040
0.182	0.400	-0.893	0.059	0.350	-0.935	-0.096	-0.034	-0.136	0.081	0.069	0.040	0.010	0.060	0.023	0.039
0.093	0.369	-0.952	0.059	0.348	-0.936	-0.100	0.029	-0.116	-0.007	0.040	-0.019	0.078	0.026	0.037	0.036
0.151	0.381	-0.877	0.062	0.345	-0.936	-0.132	-0.112	-0.124	0.047	0.054	0.057	0.019	0.035	0.037	0.028
0.167	0.388	-0.944	0.062	0.343	-0.937	-0.106	0.104	-0.137	0.063	0.064	-0.009	0.003	0.040	0.031	0.033
0.105	0.365	-0.916	0.065	0.342	-0.938	-0.075	-0.117	-0.111	-0.002	0.042	0.018	0.063	0.016	0.004	0.028
0.205	0.357	-0.932	0.065	0.340	-0.938	-0.067	0.069	-0.119	0.098	0.036	0.003	0.038	0.006	0.021	0.037
0.078	0.381	-0.948	0.067	0.338	-0.939	-0.117	-0.068	-0.070	-0.031	0.061	-0.012	0.088	0.028	0.037	0.026
0.190	0.377	-0.928	0.068	0.336	-0.939	-0.099	-0.048	-0.103	0.079	0.059	0.008	0.024	0.022	0.018	0.046
0.105	0.404	-0.972	0.069	0.334	-0.940	-0.097	-0.006	-0.091	-0.007	0.088	-0.035	0.060	0.046	0.063	0.041
0.224	0.342	-0.909	0.075	0.333	-0.940	-0.064	-0.289	-0.023	0.106	0.028	0.028	0.060	0.018	0.001	0.055
0.193	0.357	-0.920	0.075	0.331	-0.941	-0.113	0.087	-0.074	0.076	0.045	0.017	0.030	0.005	0.013	0.046
0.170	0.377	-0.944	0.077	0.328	-0.941	-0.143	-0.093	-0.039	0.051	0.068	-0.006	0.008	0.011	0.038	0.051
0.151	0.315	-0.932	0.077	0.326	-0.942	-0.131	0.015	-0.062	0.031	0.008	0.007	0.010	0.053	0.026	0.046
0.170	0.323	-0.901	0.080	0.325	-0.942	-0.053	-0.129	-0.065	0.047	0.017	0.039	0.010	0.048	0.005	0.035
0.193	0.330	-0.940	0.083	0.323	-0.943	-0.112	-0.124	-0.062	0.067	0.027	-0.000	0.033	0.043	0.036	0.037
0.136	0.365	-0.956	0.085	0.320	-0.944	-0.138	-0.050	-0.090	0.007	0.065	-0.015	0.024	0.010	0.052	0.044
0.209	0.338	-0.905	0.090	0.319	-0.944	-0.065	-0.189	-0.114	0.075	0.039	0.036	0.050	0.039	0.001	0.046
0.201	0.319	-0.924	0.088	0.318	-0.944	-0.030	0.178	-0.127	0.070	0.021	0.017	0.043	0.061	0.022	0.042
0.178	0.338	-0.944	0.092	0.316	-0.944	-0.104	-0.229	-0.021	0.042	0.042	-0.003	0.020	0.043	0.042	0.056
0.178	0.354	-0.956	0.094	0.316	-0.944	-0.006	-0.051	-0.051	0.040	0.058	-0.015	0.021	0.030	0.054	0.060
0.220	0.354	-0.964	0.095	0.316	-0.944	0.001	-0.036	-0.056	0.081	0.058	-0.022	0.064	0.031	0.063	0.061
0.220	0.354	-0.964	0.098	0.315	-0.944	-0.055	-0.126	-0.025	0.078	0.059	-0.022	0.064	0.033	0.063	0.062
0.224	0.346	-0.912	0.101	0.314	-0.944	-0.052	-0.091	-0.057	0.079	0.053	0.029	0.069	0.042	0.012	0.057
0.197	0.315	-0.928	0.098	0.312	-0.945	-0.077	0.159	-0.090	0.055	0.024	0.014	0.042	0.075	0.028	0.042
0.159	0.307	-0.960	0.101	0.309	-0.946	-0.147	-0.146	-0.035	0.013	0.019	-0.016	0.004	0.084	0.060	0.051
0.174	0.315	-0.897	0.109	0.307	-0.946	-0.133	-0.354	-0.021	0.021	0.029	0.047	0.020	0.079	0.003	0.044
0.301	0.334	-0.905	0.104	0.303	-0.947	-0.194	0.288	-0.114	0.152	0.052	0.041	0.147	0.061	0.005	0.045
0.178	0.303	-0.952	0.106	0.300	-0.948	-0.156	-0.061	-0.074	0.027	0.024	-0.006	0.024	0.094	0.053	0.044
0.217	0.288	-0.924	0.107	0.297	-0.949	-0.144	-0.023	-0.053	0.064	0.011	0.023	0.062	0.111	0.026	0.051
0.174	0.303	-0.936	0.113	0.295	-0.949	-0.090	-0.287	-0.016	0.016	0.028	0.011	0.020	0.097	0.038	0.028
0.213	0.319	-0.924	0.116	0.294	-0.949	-0.086	-0.139	-0.058	0.051	0.045	0.023	0.059	0.084	0.026	0.034
0.190	0.276	-0.916	0.121	0.292	-0.949	-0.097	-0.206	-0.047	0.023	0.004	0.031	0.036	0.128	0.018	0.030
0.251	0.296	-0.897	0.119	0.289	-0.950	-0.104	0.105	-0.073	0.085	0.025	0.052	0.097	0.110	0.001	0.034
0.217	0.307	-0.920	0.125	0.287	-0.950	-0.114	-0.257	-0.012	0.044	0.039	0.029	0.063	0.100	0.022	0.029
0.209	0.296	-0.936	0.126	0.286	-0.950	-0.068	-0.053	0.032	0.035	0.028	0.013	0.055	0.113	0.038	0.044
0.213	0.327	-0.916	0.134	0.285	-0.949	-0.083	-0.440	0.057	0.030	0.061	0.032	0.059	0.083	0.019	0.035
0.282	0.311	-0.924	0.133	0.284	-0.949	-0.052	0.047	0.020	0.099	0.046	0.025	0.128	0.100	0.027	0.047
0.224	0.303	-0.909	0.142	0.284	-0.948	-0.014	-0.417	0.013	0.033	0.039	0.040	0.070	0.109	0.011	0.045
0.309	0.315	-0.869	0.134	0.284	-0.950	-0.010	0.465	-0.084	0.125	0.051	0.081	0.154	0.099	0.028	0.050
0.213	0.323	-0.944	0.140	0.282	-0.949	-0.070	-0.345	0.018	0.022	0.059	0.005	0.058	0.092	0.047	0.042
0.236	0.276	-0.952	0.141	0.281	-0.949	-0.065	-0.004	0.036	0.045	0.014	-0.002	0.081	0.140	0.055	0.050
0.255	0.276	-0.920	0.142	0.282	-0.949	0.032	-0.096	0.047	0.062	0.013	0.029	0.100	0.142	0.024	0.035
0.270	0.315	-0.909	0.145	0.281	-0.949	-0.064	-0.146	0.060	0.074	0.053	0.041	0.115	0.104	0.012	0.044
0.232	0.296	-0.885	0.143	0.281	-0.949	-0.015	0.150	0.034	0.038	0.033	0.065	0.076	0.125	0.012	0.038
0.282	0.303	-0.885	0.138	0.282	-0.950	0.027	0.281	-0.006	0.092	0.040	0.066	0.126	0.118	0.012	0.037
0.224	0.307	-0.909	0.144	0.283	-0.948	0.066	-0.340	0.093	0.028	0.042	0.041	0.067	0.115	0.012	0.030
0.255	0.311	-0.909	0.141	0.283	-0.949	0.002	0.171	0.033	0.062	0.046	0.042	0.097	0.113	0.013	0.026
0.240	0.303	-0.877	0.141	0.283	-0.949	-0.019	0.001	0.057	0.047	0.038	0.074	0.080	0.122	0.018	0.013
0.217	0.265	-0.857	0.136	0.284	-0.949	0.014	0.287	0.012	0.029	-0.001	0.094	0.056	0.162	0.037	0.014
0.217	0.265	-0.857	0.134	0.284	-0.950	0.002	0.094	0.041	0.030	-0.001	0.095	0.056	0.163	0.036	0.005
0.236	0.280	-0.865	0.132	0.284	-0.950	-0.006	0.072	0.080	0.051	0.014	0.087	0.074	0.149	0.027	0.010
0.217	0.288	-0.853	0.131	0.285	-0.950	0.049	0.069	0.104	0.033	0.020	0.099	0.054	0.143	0.038	0.008
0.259	0.307	-0.861	0.122	0.287	-0.950	0.071	0.437	0.064	0.083	0.038	0.092	0.095	0.125	0.030	0.000
0.186	0.280	-0.861	0.119	0.290	-0.950	0.152	0.204	0.039	0.014	0.008	0.091	0.020	0.153	0.029	0.002
0.163	0.265	-0.849	0.117	0.294	-0.949	0.192	0.030	0.132	-0.008	-0.012	0.102	0.005	0.169	0.041	0.001
0.240	0.284	-0.834	0.112	0.297	-0.948	0.168	0.258	0.109	0.073	0.004	0.117	0.070	0.150	0.057	-0.008
0.193	0.303	-0.834	0.107	0.302	-0.947	0.208	0.255	0.116	0.032	0.019	0.117	0.022	0.130	0.057	-0.000
0.201	0.253	-0.826	0.102	0.307	-0.946	0.294	0.276	0.104	0.045	-0.037	0.123	0.029	0.180	0.065	0.000
0.213	0.311	-0.838	0.094	0.314	-0.945	0.323	0.412	0.085	0.065	0.014	0.110	0.040	0.121	0.052	-0.007
0.128	0.300	-0.869	0.089	0.320	-0.943	0.329	0.227	0.142	-0.015	-0.004	0.077	0.045	0.132	0.019	-0.002
0.167	0.292	-0.838	0.084	0.328	-0.941	0.400	0.227	0.153	0.028	-0.019	0.106	0.006	0.139	0.050	-0.005
0.182	0.334	-0.853	0.076	0.336	-0.939	0.431	0.380	0.182	0.051	0.015	0.088	0.010	0.097	0.033	-0.010
0.143	0.327	-0.853	0.072	0.344	-0.936	0.397	0.134	0.225	0.016	-0.000	0.086	0.027	0.105	0.032	-0.011
0.159	0.327	-0.818	0.064	0.352	-0.934	0.381	0.355	0.216	0.039	-0.008	0.119	0.011	0.105	0.066	-0.009
0.105	0.307	-0.822	0.059	0.359	-0.931	0.383	0.181	0.186	-0.010	-0.034	0.112	0.064	0.125	0.061	-0.009
0.136	0.346	-0.861	0.052	0.367	-0.929	0.408	0.347	0.181	0.028	-0.003	0.070	0.032	0.087	0.020	-0.012
0.159	0.392	-0.830	0.047	0.376	-0.926	0.466	0.204	0.172	0.056	0.034	0.099	0.009	0.040	0.050	-0.010
0.082	0.385	-0.869	0.039	0.384	-0.923	0.415	0.351	0.188	-0.013	0.018	0.056	0.085	0.048	0.010	0.000
0.120	0.369	-0.865	0.037	0.391	-0.920	0.396	0.033	0.200	0.027	-0.005	0.057	0.046	0.064	0.013	-0.003
0.128	0.377	-0.826	0.030	0.399	-0.917	0.399	0.358	0.163	0.042	-0.004	0.094	0.038	0.056	0.052	0.002
0.090	0.400	-0.853	0.026	0.406	-0.914	0.378	0.181	0.114	0.007	0.012	0.063	0.076	0.033	0.024	0.002
0.147	0.400	-0.842	0.020	0.412	-0.911	0.321	0.323	0.105	0.071	0.006	0.072	0.017	0.034	0.035	0.014
0.036	0.404	-0.912	0.012	0.416	-0.909	0.227	0.375	0.083	-0.033	0.006	-0.000	0.129	0.029	0.036	0.016
0.132	0.369	-0.905	0.003	0.420	-0.908	0.221	0.495	0.056	0.072	-0.033	0.006	0.033	0.063	0.029	0.046
0.036	0.365	-0.995	-0.008	0.424	-0.906	0.255	0.552	0.190	-0.012	-0.041	-0.087	0.129	0.067	0.120	0.068
0.143	0.323	-1.019	-0.019	0.430	-0.903	0.371	0.442	0.397	0.106	-0.090	-0.114	0.022	0.110	0.144	0.109
0.174	0.369	-0.948	-0.032	0.442	-0.896	0.690	0.500	0.475	0.149	-0.056	-0.049	0.009	0.064	0.074	0.064
0.174	0.369	-0.948	-0.051	0.455	-0.889	0.768	0.909	0.411	0.169	-0.069	-0.057	0.008	0.063	0.075	0.016
-0.153	0.462	-0.814	-0.059	0.468	-0.882	0.720	0.224	0.375	-0.151	0.012	0.070	0.319	0.029	0.058	-0.038
-0.207	0.527	-0.767	-0.064	0.479	-0.875	0.687	0.102	0.316	-0.199	0.065	0.111	0.374	0.095	0.105	-0.076
-0.126	0.555	-0.790	-0.066	0.490	-0.869	0.620	-0.089	0.319	-0.117	0.082	0.081	0.293	0.122	0.080	-0.093
-0.037	0.601	-0.834	-0.067	0.500	-0.864	0.552	-0.073	0.287	-0.027	0.118	0.032	0.205	0.168	0.037	-0.026
0.078	0.582	-0.881	-0.065	0.506	-0.860	0.364	-0.243	0.259	0.086	0.093	-0.018	0.089	0.148	0.011	0.049
0.170	0.605	-0.889	-0.065	0.508	-0.859	0.164	-0.114	0.191	0.178	0.113	-0.028	0.003	0.171	0.019	0.136
0.159	0.605	-0.881	-0.059	0.509	-0.859	0.034	-0.399	0.201	0.161	0.113	-0.020	0.009	0.171	0.012	0.228
0.305	0.609	-0.948	-0.050	0.510	-0.859	0.065	-0.573	0.177	0.298	0.115	-0.087	0.137	0.174	0.079	0.296
0.440	0.574	-0.956	-0.043	0.513	-0.857	0.184	-0.446	0.171	0.425	0.077	-0.096	0.271	0.139	0.087	0.351
0.459	0.520	-0.928	-0.033	0.518	-0.855	0.301	-0.534	0.137	0.435	0.018	-0.071	0.291	0.085	0.060	0.407
0.497	0.497	-0.916	-0.027	0.522	-0.852	0.260	-0.257	-0.027	0.467	-0.009	-0.062	0.329	0.062	0.048	0.415
0.470	0.458	-0.964	-0.019	0.527	-0.850	0.262	-0.369	-0.042	0.432	-0.052	-0.111	0.302	0.023	0.095	0.402
0.367	0.481	-0.991	-0.013	0.531	-0.847	0.278	-0.283	-0.006	0.322	-0.033	-0.142	0.198	0.046	0.122	0.381
0.409	0.470	-0.928	-0.008	0.537	-0.844	0.362	-0.228	-0.012	0.359	-0.051	-0.082	0.240	0.034	0.060	0.339
0.386	0.547	-0.881	-0.003	0.544	-0.839	0.454	-0.180	-0.048	0.331	0.019	-0.040	0.217	0.110	0.013	0.313
0.282	0.659	-0.944	0.003	0.551	-0.835	0.382	-0.363	0.069	0.220	0.124	-0.108	0.115	0.222	0.077	0.278
0.386	0.620	-0.865	0.005	0.556	-0.831	0.319	-0.042	-0.009	0.322	0.080	-0.032	0.220	0.183	0.001	0.258
0.243	0.663	-0.849	0.008	0.562	-0.827	0.356	-0.106	-0.007	0.177	0.117	-0.021	0.078	0.224	0.016	0.225
0.359	0.659	-0.782	0.008	0.568	-0.823	0.346	0.133	-0.146	0.292	0.107	0.042	0.194	0.219	0.083	0.204
0.263	0.647	-0.755	0.012	0.574	-0.819	0.341	-0.112	-0.104	0.192	0.089	0.066	0.098	0.206	0.110	0.163
0.205	0.667	-0.842	0.010	0.577	-0.817	0.184	0.175	-0.009	0.137	0.106	-0.023	0.041	0.224	0.024	0.166
0.182	0.589	-0.810	0.011	0.580	-0.814	0.193	0.023	-0.084	0.112	0.025	0.006	0.017	0.146	0.055	0.116
0.297	0.643	-0.735	0.009	0.584	-0.811	0.242	0.273	-0.169	0.229	0.075	0.078	0.132	0.199	0.130	0.090
0.055	0.628	-0.853	0.004	0.587	-0.809	0.166	0.508	-0.234	-0.008	0.057	-0.042	0.112	0.183	0.012	0.053
0.078	0.655	-0.849	0.009	0.589	-0.808	0.136	-0.139	-0.176	0.011	0.082	-0.039	0.090	0.209	0.016	0.026
-0.003	0.609	-0.842	0.007	0.589	-0.808	-0.018	0.271	-0.216	-0.068	0.036	-0.031	0.172	0.162	0.024	-0.017
0.047	0.477	-0.767	0.006	0.590	-0.808	0.048	0.224	-0.242	-0.017	-0.096	0.043	0.124	0.031	0.099	-0.024
0.047	0.477	-0.767	0.007	0.589	-0.808	-0.036	0.115	-0.216	-0.018	-0.096	0.044	0.126	0.030	0.099	-0.030
0.063	0.535	-0.755	0.017	0.588	-0.808	-0.032	-0.469	-0.171	-0.013	-0.037	0.056	0.111	0.087	0.111	-0.017
0.093	0.574	-0.747	0.018	0.586	-0.810	-0.163	0.055	-0.179	0.017	0.004	0.066	0.081	0.125	0.119	-0.008
0.117	0.670	-0.763	0.025	0.585	-0.811	-0.059	-0.244	-0.270	0.032	0.102	0.051	0.059	0.220	0.103	0.000
0.120	0.694	-0.759	0.025	0.583	-0.812	-0.149	0.223	-0.255	0.036	0.127	0.057	0.056	0.242	0.106	0.001
0.117	0.728	-0.763	0.026	0.579	-0.815	-0.248	0.099	-0.232	0.031	0.166	0.056	0.060	0.275	0.102	-0.008
0.063	0.713	-0.802	0.027	0.575	-0.818	-0.235	0.175	-0.270	-0.023	0.154	0.019	0.114	0.258	0.062	-0.012
0.043	0.690	-0.802	0.031	0.572	-0.820	-0.214	-0.102	-0.255	-0.047	0.134	0.022	0.134	0.234	0.061	-0.016
0.109	0.663	-0.763	0.034	0.567	-0.823	-0.288	0.004	-0.219	0.016	0.112	0.064	0.069	0.205	0.100	-0.012
0.097	0.682	-0.810	0.036	0.561	-0.827	-0.364	0.008	-0.206	0.002	0.137	0.021	0.080	0.224	0.052	-0.009
0.151	0.593	-0.778	0.038	0.556	-0.830	-0.298	0.100	-0.231	0.054	0.053	0.057	0.026	0.135	0.083	-0.002
0.109	0.651	-0.778	0.040	0.552	-0.833	-0.272	0.063	-0.241	0.010	0.116	0.060	0.067	0.192	0.083	0.006
0.093	0.636	-0.818	0.044	0.547	-0.836	-0.312	-0.083	-0.232	-0.010	0.105	0.024	0.082	0.176	0.043	0.001
0.163	0.605	-0.782	0.045	0.542	-0.839	-0.271	0.082	-0.260	0.058	0.079	0.063	0.012	0.144	0.078	-0.002
0.082	0.582	-0.818	0.047	0.538	-0.842	-0.248	0.002	-0.153	-0.025	0.060	0.030	0.092	0.121	0.042	-0.005
0.140	0.535	-0.822	0.052	0.535	-0.843	-0.174	-0.177	-0.132	0.028	0.017	0.028	0.034	0.074	0.038	0.006
0.097	0.562	-0.826	0.054	0.534	-0.844	-0.057	0.014	-0.176	-0.016	0.045	0.025	0.075	0.100	0.033	0.001
0.178	0.574	-0.790	0.054	0.534	-0.844	-0.002	0.105	-0.181	0.064	0.056	0.061	0.007	0.111	0.068	0.001
0.128	0.578	-0.842	0.057	0.534	-0.844	-0.002	-0.028	-0.185	0.012	0.060	0.010	0.043	0.115	0.016	0.009
0.086	0.570	-0.830	0.057	0.533	-0.844	-0.029	0.105	-0.173	-0.031	0.053	0.023	0.085	0.107	0.027	0.017
0.209	0.589	-0.798	0.065	0.533	-0.843	0.014	-0.343	-0.164	0.084	0.072	0.054	0.038	0.125	0.058	0.012
0.143	0.640	-0.861	0.068	0.531	-0.845	-0.134	-0.071	-0.111	0.016	0.124	-0.008	0.026	0.175	0.005	0.012
0.147	0.612	-0.853	0.074	0.529	-0.846	-0.139	-0.280	-0.167	0.013	0.100	0.001	0.022	0.148	0.002	0.026
0.167	0.601	-0.790	0.073	0.526	-0.847	-0.132	0.249	-0.237	0.033	0.091	0.066	0.002	0.136	0.065	0.007
0.182	0.582	-0.834	0.078	0.522	-0.849	-0.223	-0.197	-0.143	0.043	0.075	0.024	0.014	0.116	0.021	0.005
0.093	0.566	-0.889	0.079	0.519	-0.851	-0.215	0.008	-0.133	-0.047	0.064	-0.028	0.074	0.100	0.034	0.003
0.170	0.558	-0.822	0.085	0.513	-0.854	-0.301	-0.280	-0.107	0.024	0.061	0.041	0.004	0.092	0.032	-0.004
0.163	0.477	-0.822	0.084	0.508	-0.857	-0.320	0.192	-0.130	0.018	-0.014	0.045	0.004	0.011	0.032	-0.021
0.136	0.497	-0.818	0.085	0.502	-0.861	-0.341	-0.014	-0.100	-0.011	0.011	0.052	0.030	0.030	0.036	-0.020
0.097	0.504	-0.853	0.088	0.495	-0.865	-0.397	-0.101	-0.096	-0.052	0.026	0.020	0.068	0.038	0.000	-0.022
0.132	0.516	-0.849	0.089	0.486	-0.869	-0.483	0.008	-0.098	-0.019	0.046	0.029	0.032	0.049	0.004	-0.027
0.170	0.516	-0.822	0.087	0.478	-0.874	-0.437	0.199	-0.177	0.021	0.053	0.061	0.007	0.049	0.031	-0.018
0.155	0.489	-0.814	0.092	0.471	-0.878	-0.443	-0.174	-0.108	0.001	0.034	0.073	0.008	0.021	0.040	-0.017
0.190	0.477	-0.838	0.092	0.464	-0.881	-0.379	0.096	-0.158	0.035	0.029	0.052	0.027	0.008	0.016	-0.006
0.128	0.512	-0.838	0.096	0.457	-0.884	-0.373	-0.209	-0.078	-0.031	0.071	0.055	0.034	0.042	0.016	-0.013
0.205	0.524	-0.853	0.095	0.451	-0.888	-0.367	0.125	-0.122	0.046	0.089	0.043	0.043	0.053	0.000	-0.015
0.132	0.516	-0.865	0.096	0.443	-0.891	-0.411	-0.003	-0.105	-0.028	0.088	0.034	0.029	0.045	0.012	-0.023
0.124	0.473	-0.901	0.100	0.435	-0.895	-0.480	-0.149	-0.102	-0.039	0.054	0.003	0.036	0.002	0.047	-0.016
0.155	0.462	-0.873	0.104	0.427	-0.898	-0.431	-0.177	-0.082	-0.011	0.050	0.034	0.005	0.011	0.018	-0.026
0.170	0.431	-0.869	0.110	0.420	-0.901	-0.373	-0.285	-0.096	-0.002	0.026	0.041	0.011	0.042	0.014	-0.018
0.178	0.400	-0.845	0.113	0.413	-0.904	-0.370	-0.068	-0.108	0.003	0.002	0.067	0.020	0.073	0.009	-0.018
0.190	0.408	-0.901	0.118	0.407	-0.906	-0.337	-0.262	-0.073	0.009	0.017	0.014	0.031	0.066	0.046	-0.006
0.155	0.446	-0.905	0.125	0.400	-0.908	-0.388	-0.373	-0.030	-0.033	0.063	0.013	0.003	0.027	0.050	-0.005
0.255	0.454	-0.853	0.126	0.395	-0.910	-0.277	-0.022	-0.061	0.066	0.075	0.066	0.097	0.020	0.002	0.001
0.205	0.404	-0.842	0.127	0.390	-0.912	-0.244	0.021	-0.051	0.016	0.030	0.080	0.048	0.071	0.014	-0.003
0.220	0.423	-0.885	0.132	0.386	-0.913	-0.243	-0.317	0.038	0.025	0.053	0.038	0.064	0.052	0.029	0.009
0.197	0.435	-0.869	0.135	0.383	-0.914	-0.186	-0.150	0.032	-0.000	0.068	0.055	0.041	0.040	0.013	0.004
0.251	0.419	-0.869	0.137	0.380	-0.915	-0.188	-0.098	0.008	0.052	0.056	0.056	0.095	0.056	0.013	0.009
0.240	0.408	-0.838	0.134	0.375	-0.917	-0.236	0.197	-0.035	0.044	0.048	0.090	0.083	0.068	0.019	0.008
0.236	0.377	-0.857	0.133	0.371	-0.919	-0.267	0.070	0.008	0.041	0.022	0.073	0.079	0.099	0.000	0.003
0.232	0.327	-0.842	0.132	0.367	-0.921	-0.188	0.038	0.042	0.039	-0.025	0.090	0.076	0.150	0.016	0.004
0.170	0.357	-0.857	0.131	0.365	-0.922	-0.128	0.047	0.043	-0.021	0.008	0.075	0.014	0.119	0.000	0.003
0.259	0.419	-0.853	0.135	0.365	-0.921	-0.025	-0.181	0.054	0.065	0.069	0.079	0.103	0.058	0.005	0.000
0.236	0.365	-0.814	0.128	0.364	-0.922	-0.032	0.401	0.014	0.049	0.016	0.119	0.080	0.112	0.045	0.005
0.236	0.365	-0.814	0.132	0.363	-0.922	-0.075	-0.248	0.076	0.045	0.017	0.119	0.080	0.112	0.045	0.006
0.240	0.361	-0.865	0.125	0.363	-0.923	-0.009	0.364	0.040	0.056	0.013	0.069	0.083	0.116	0.006	-0.003
0.167	0.385	-0.861	0.122	0.364	-0.923	-0.003	0.133	0.110	-0.013	0.036	0.073	0.011	0.093	0.002	-0.011
0.190	0.419	-0.845	0.118	0.365	-0.924	0.029	0.225	0.107	0.015	0.069	0.089	0.033	0.058	0.014	-0.015
0.167	0.404	-0.857	0.116	0.367	-0.923	0.121	0.011	0.161	-0.007	0.051	0.077	0.010	0.074	0.003	-0.020
0.193	0.385	-0.818	0.113	0.372	-0.921	0.199	0.128	0.124	0.023	0.028	0.115	0.037	0.094	0.043	-0.013
0.217	0.346	-0.790	0.108	0.375	-0.921	0.151	0.272	0.151	0.052	-0.014	0.142	0.059	0.132	0.071	-0.015
0.193	0.361	-0.830	0.101	0.378	-0.920	0.147	0.316	0.133	0.035	-0.002	0.102	0.036	0.116	0.032	-0.005
0.167	0.415	-0.818	0.097	0.380	-0.920	0.116	0.183	0.108	0.013	0.050	0.114	0.008	0.062	0.044	-0.010
0.209	0.427	-0.818	0.090	0.384	-0.919	0.177	0.393	0.085	0.062	0.058	0.113	0.050	0.051	0.044	-0.012
0.120	0.435	-0.865	0.085	0.386	-0.918	0.109	0.157	0.188	-0.022	0.064	0.065	0.038	0.043	0.003	-0.018
0.163	0.470	-0.838	0.081	0.389	-0.918	0.116	0.224	0.120	0.024	0.096	0.092	0.003	0.008	0.025	-0.017
0.132	0.458	-0.834	0.077	0.392	-0.917	0.156	0.188	0.077	-0.003	0.081	0.095	0.028	0.019	0.029	-0.018
0.159	0.396	-0.790	0.074	0.397	-0.915	0.261	0.121	0.092	0.027	0.014	0.136	0.002	0.081	0.072	-0.014
0.190	0.357	-0.790	0.063	0.403	-0.913	0.326	0.601	0.042	0.068	-0.030	0.134	0.029	0.120	0.072	-0.010
0.117	0.369	-0.861	0.060	0.409	-0.911	0.287	0.126	0.097	-0.002	-0.024	0.061	0.045	0.108	0.001	-0.014
0.159	0.419	-0.826	0.054	0.415	-0.908	0.355	0.357	0.014	0.046	0.020	0.094	0.003	0.058	0.036	-0.004
0.074	0.462	-0.869	0.056	0.421	-0.905	0.323	-0.166	0.106	-0.041	0.056	0.047	0.088	0.015	0.008	-0.013
0.174	0.450	-0.806	0.048	0.427	-0.903	0.308	0.458	0.054	0.067	0.039	0.108	0.011	0.027	0.055	-0.011
0.109	0.466	-0.818	0.043	0.432	-0.901	0.237	0.210	0.119	0.006	0.050	0.094	0.056	0.011	0.043	-0.012
0.101	0.419	-0.853	0.037	0.437	-0.899	0.311	0.289	0.096	0.004	-0.002	0.056	0.066	0.056	0.008	-0.002
0.128	0.408	-0.826	0.030	0.444	-0.896	0.363	0.380	0.087	0.038	-0.021	0.081	0.041	0.067	0.036	-0.016
0.117	0.458	-0.818	0.028	0.450	-0.893	0.332	0.057	0.133	0.029	0.023	0.085	0.054	0.015	0.044	-0.003
0.051	0.477	-0.853	0.023	0.456	-0.889	0.350	0.217	0.105	-0.032	0.036	0.047	0.120	0.005	0.009	-0.008
0.151	0.485	-0.806	0.018	0.462	-0.886	0.330	0.274	0.083	0.073	0.038	0.091	0.020	0.014	0.056	-0.015
0.059	0.473	-0.818	0.014	0.467	-0.884	0.258	0.217	0.061	-0.015	0.022	0.077	0.112	0.004	0.044	-0.014
0.059	0.466	-0.849	0.011	0.471	-0.882	0.223	0.160	-0.023	-0.013	0.010	0.043	0.112	0.003	0.012	-0.003
0.070	0.427	-0.897	0.006	0.474	-0.880	0.180	0.315	-0.037	0.004	-0.032	-0.006	0.099	0.040	0.035	-0.006
0.070	0.427	-0.897	0.002	0.475	-0.880	0.086	0.215	0.050	0.008	-0.033	-0.006	0.098	0.040	0.036	0.017
0.070	0.423	-0.912	-0.004	0.479	-0.878	0.201	0.303	0.115	0.014	-0.041	-0.024	0.096	0.043	0.052	0.044
0.109	0.439	-0.948	-0.013	0.483	-0.875	0.274	0.425	0.179	0.061	-0.030	-0.062	0.056	0.027	0.088	0.060
0.132	0.446	-0.936	-0.027	0.491	-0.870	0.479	0.672	0.325	0.098	-0.030	-0.055	0.032	0.018	0.076	0.054
0.109	0.493	-0.893	-0.038	0.503	-0.864	0.668	0.453	0.400	0.087	0.005	-0.019	0.054	0.029	0.033	0.020
-0.003	0.508	-0.826	-0.052	0.514	-0.856	0.699	0.592	0.381	-0.011	0.009	0.040	0.165	0.046	0.034	-0.026
-0.137	0.512	-0.782	-0.062	0.525	-0.849	0.651	0.351	0.329	-0.136	0.001	0.076	0.299	0.051	0.077	-0.059
-0.149	0.597	-0.802	-0.066	0.533	-0.843	0.498	0.025	0.328	-0.144	0.078	0.051	0.310	0.138	0.057	-0.076
-0.045	0.651	-0.771	-0.071	0.540	-0.839	0.380	0.141	0.257	-0.035	0.126	0.078	0.206	0.194	0.088	-0.043
0.001	0.698	-0.826	-0.071	0.544	-0.836	0.226	-0.091	0.160	0.011	0.168	0.020	0.159	0.242	0.034	0.016
0.120	0.686	-0.893	-0.072	0.545	-0.835	0.074	0.067	0.047	0.132	0.155	-0.048	0.039	0.232	0.033	0.086
0.124	0.655	-0.928	-0.065	0.543	-0.837	-0.158	-0.376	0.006	0.129	0.127	-0.082	0.035	0.203	0.068	0.151
0.201	0.593	-0.905	-0.057	0.541	-0.839	-0.116	-0.463	0.003	0.197	0.067	-0.056	0.042	0.143	0.044	0.230
0.282	0.539	-0.909	-0.049	0.540	-0.840	-0.025	-0.414	0.039	0.270	0.013	-0.060	0.123	0.091	0.047	0.282
0.413	0.555	-0.944	-0.043	0.541	-0.840	0.086	-0.326	0.034	0.395	0.028	-0.096	0.253	0.108	0.083	0.337
0.417	0.535	-0.983	-0.028	0.539	-0.842	-0.117	-0.801	0.033	0.384	0.011	-0.134	0.257	0.091	0.122	0.386
0.470	0.458	-0.932	-0.020	0.537	-0.843	-0.118	-0.458	0.059	0.429	-0.064	-0.081	0.310	0.015	0.071	0.414
0.505	0.454	-0.920	-0.015	0.537	-0.844	0.005	-0.216	0.030	0.459	-0.068	-0.069	0.344	0.012	0.058	0.388
0.455	0.462	-0.960	-0.012	0.538	-0.843	0.115	-0.104	0.003	0.406	-0.062	-0.110	0.294	0.021	0.097	0.354
0.305	0.485	-0.952	-0.006	0.541	-0.841	0.174	-0.285	-0.038	0.250	-0.041	-0.104	0.144	0.046	0.089	0.318
0.274	0.589	-0.952	0.005	0.543	-0.840	0.100	-0.596	-0.014	0.208	0.062	-0.105	0.113	0.152	0.088	0.283
0.332	0.670	-0.842	0.007	0.542	-0.840	-0.037	-0.068	-0.001	0.264	0.143	0.005	0.171	0.235	0.023	0.233
0.359	0.667	-0.877	0.013	0.541	-0.841	-0.111	-0.277	0.026	0.285	0.140	-0.030	0.198	0.233	0.012	0.215
0.240	0.667	-0.869	0.014	0.536	-0.844	-0.274	0.024	-0.058	0.165	0.145	-0.019	0.079	0.235	0.003	0.185
0.274	0.643	-0.842	0.016	0.531	-0.847	-0.299	-0.012	-0.137	0.197	0.126	0.011	0.114	0.214	0.025	0.158
0.193	0.601	-0.771	0.021	0.527	-0.850	-0.292	-0.178	-0.130	0.112	0.088	0.085	0.033	0.174	0.097	0.110
0.232	0.582	-0.759	0.019	0.521	-0.854	-0.361	0.303	-0.194	0.153	0.074	0.100	0.071	0.157	0.110	0.084
0.120	0.462	-0.838	0.018	0.515	-0.857	-0.315	0.164	-0.198	0.042	-0.040	0.025	0.040	0.039	0.032	0.039
0.120	0.462	-0.838	0.016	0.508	-0.861	-0.387	0.266	-0.153	0.045	-0.033	0.028	0.040	0.041	0.033	0.019
0.028	0.493	-0.853	0.016	0.501	-0.865	-0.431	0.066	-0.166	-0.048	0.006	0.017	0.133	0.074	0.019	-0.021
0.063	0.466	-0.830	0.013	0.494	-0.869	-0.400	0.318	-0.254	-0.010	-0.014	0.044	0.098	0.048	0.043	-0.031
-0.030	0.423	-0.909	0.023	0.489	-0.872	-0.294	-0.496	-0.124	-0.112	-0.052	-0.032	0.189	0.007	0.036	-0.050
0.105	0.419	-0.771	0.026	0.483	-0.875	-0.335	-0.045	-0.191	0.019	-0.049	0.108	0.053	0.004	0.102	-0.045
0.024	0.454	-0.877	0.034	0.475	-0.879	-0.399	-0.395	-0.182	-0.070	-0.007	0.005	0.133	0.039	0.004	-0.055
0.090	0.477	-0.849	0.040	0.469	-0.882	-0.375	-0.225	-0.195	-0.010	0.023	0.036	0.067	0.062	0.024	-0.040
0.036	0.462	-0.865	0.054	0.465	-0.883	-0.180	-0.685	-0.146	-0.078	0.011	0.021	0.121	0.047	0.009	-0.049
0.147	0.419	-0.759	0.059	0.460	-0.886	-0.300	-0.179	-0.142	0.029	-0.026	0.129	0.009	0.005	0.116	-0.045
0.097	0.385	-0.775	0.066	0.456	-0.888	-0.229	-0.348	-0.096	-0.028	-0.057	0.114	0.059	0.029	0.101	-0.055
0.105	0.404	-0.822	0.070	0.452	-0.889	-0.190	-0.180	-0.140	-0.024	-0.034	0.068	0.051	0.009	0.055	-0.062
0.082	0.412	-0.814	0.072	0.447	-0.892	-0.273	-0.001	-0.187	-0.049	-0.021	0.078	0.075	0.000	0.064	-0.070
0.024	0.381	-0.869	0.079	0.443	-0.893	-0.228	-0.303	-0.181	-0.113	-0.047	0.024	0.134	0.030	0.010	-0.063
0.097	0.369	-0.838	0.080	0.433	-0.898	-0.506	0.046	-0.184	-0.041	-0.049	0.060	0.062	0.040	0.042	-0.074
0.113	0.385	-0.889	0.083	0.425	-0.901	-0.435	-0.110	-0.182	-0.029	-0.025	0.012	0.047	0.023	0.008	-0.071
0.051	0.361	-0.877	0.089	0.416	-0.905	-0.488	-0.210	-0.172	-0.096	-0.039	0.027	0.110	0.045	0.005	-0.053
0.124	0.330	-0.810	0.091	0.410	-0.908	-0.317	-0.043	-0.191	-0.025	-0.064	0.097	0.037	0.074	0.073	-0.058
0.140	0.338	-0.845	0.087	0.400	-0.912	-0.500	0.347	-0.197	-0.005	-0.047	0.066	0.022	0.066	0.038	-0.054
0.074	0.311	-0.873	0.089	0.393	-0.915	-0.364	-0.079	-0.127	-0.072	-0.067	0.041	0.088	0.092	0.011	-0.054
0.151	0.338	-0.865	0.087	0.387	-0.918	-0.317	0.229	-0.247	0.007	-0.034	0.052	0.013	0.065	0.019	-0.049
0.047	0.350	-0.920	0.093	0.383	-0.919	-0.171	-0.292	-0.164	-0.104	-0.019	-0.003	0.117	0.053	0.036	-0.048
0.128	0.427	-0.916	0.105	0.383	-0.918	-0.029	-0.586	-0.076	-0.035	0.059	0.000	0.037	0.025	0.032	-0.028
0.136	0.516	-0.940	0.111	0.383	-0.917	0.032	-0.277	-0.144	-0.034	0.147	-0.025	0.030	0.114	0.056	-0.032
0.197	0.489	-0.901	0.112	0.381	-0.918	-0.130	0.003	-0.123	0.027	0.122	0.016	0.032	0.087	0.016	-0.018
0.140	0.454	-0.928	0.121	0.381	-0.917	-0.002	-0.444	-0.106	-0.040	0.088	-0.013	0.025	0.053	0.043	-0.019
0.159	0.442	-0.916	0.125	0.381	-0.916	0.017	-0.147	-0.135	-0.025	0.076	-0.002	0.005	0.042	0.031	-0.025
0.128	0.415	-0.960	0.127	0.381	-0.916	0.036	-0.052	-0.199	-0.059	0.049	-0.045	0.036	0.016	0.074	-0.040
0.101	0.454	-1.015	0.135	0.379	-0.915	-0.107	-0.399	-0.109	-0.094	0.090	-0.101	0.062	0.055	0.129	-0.043
0.101	0.454	-1.015	0.137	0.377	-0.916	-0.107	-0.025	-0.099	-0.095	0.092	-0.100	0.062	0.055	0.129	-0.055
0.151	0.354	-0.905	0.138	0.375	-0.917	-0.059	-0.030	-0.118	-0.047	-0.007	0.010	0.012	0.045	0.019	-0.047
0.120	0.354	-0.897	0.143	0.374	-0.916	-0.076	-0.251	-0.080	-0.083	-0.005	0.018	0.042	0.045	0.010	-0.048
0.213	0.330	-0.897	0.144	0.372	-0.917	-0.054	0.033	-0.123	0.009	-0.026	0.018	0.051	0.069	0.010	-0.047
0.140	0.342	-0.924	0.148	0.371	-0.917	-0.057	-0.220	-0.099	-0.069	-0.013	-0.010	0.021	0.057	0.038	-0.045
0.170	0.361	-0.889	0.153	0.369	-0.917	-0.066	-0.186	-0.096	-0.043	0.007	0.025	0.010	0.038	0.002	-0.045
0.174	0.369	-0.916	0.153	0.367	-0.917	-0.096	0.023	-0.092	-0.039	0.017	-0.002	0.015	0.030	0.029	-0.051
0.117	0.338	-0.948	0.156	0.365	-0.918	-0.135	-0.166	-0.039	-0.100	-0.011	-0.033	0.042	0.061	0.061	-0.040
0.178	0.342	-0.944	0.157	0.364	-0.918	-0.037	-0.053	-0.037	-0.040	-0.007	-0.029	0.020	0.058	0.056	-0.040
0.213	0.357	-0.905	0.158	0.364	-0.918	0.057	0.018	-0.065	-0.006	0.008	0.010	0.055	0.042	0.017	-0.033
0.170	0.369	-0.909	0.160	0.366	-0.917	0.066	-0.120	-0.059	-0.051	0.018	0.004	0.014	0.031	0.020	-0.027
0.220	0.327	-0.920	0.162	0.366	-0.916	0.056	-0.091	0.011	-0.003	-0.025	-0.009	0.064	0.073	0.031	-0.038
0.178	0.315	-0.885	0.161	0.367	-0.916	0.036	0.066	-0.018	-0.044	-0.038	0.026	0.023	0.085	0.004	-0.045
0.128	0.350	-0.912	0.161	0.369	-0.915	0.102	0.001	-0.049	-0.095	-0.004	-0.003	0.027	0.050	0.023	-0.041
0.174	0.373	-0.932	0.166	0.370	-0.914	0.084	-0.211	-0.042	-0.053	0.017	-0.025	0.020	0.027	0.042	-0.047
0.193	0.350	-0.912	0.167	0.371	-0.914	0.039	-0.074	-0.050	-0.035	-0.007	-0.006	0.040	0.050	0.022	-0.042
0.197	0.342	-0.905	0.168	0.372	-0.913	0.077	0.013	-0.033	-0.030	-0.016	0.002	0.044	0.058	0.014	-0.041
0.197	0.338	-0.916	0.170	0.372	-0.912	0.042	-0.134	0.008	-0.033	-0.020	-0.012	0.045	0.062	0.025	-0.042
0.143	0.361	-0.912	0.171	0.373	-0.912	0.051	-0.054	-0.024	-0.088	0.002	-0.009	0.009	0.039	0.021	-0.037
0.186	0.315	-0.893	0.174	0.374	-0.911	0.076	-0.153	-0.040	-0.049	-0.045	0.009	0.034	0.085	0.001	-0.043
0.228	0.365	-0.909	0.175	0.375	-0.910	0.034	-0.008	-0.048	-0.007	0.005	-0.008	0.076	0.035	0.016	-0.040
0.167	0.357	-0.897	0.173	0.375	-0.911	0.002	0.142	-0.073	-0.066	-0.002	0.004	0.015	0.043	0.003	-0.030
0.209	0.330	-0.940	0.176	0.374	-0.910	0.004	-0.153	-0.021	-0.027	-0.029	-0.040	0.058	0.070	0.046	-0.030
0.201	0.338	-0.928	0.179	0.374	-0.910	-0.016	-0.169	-0.022	-0.038	-0.021	-0.028	0.050	0.062	0.034	-0.036
0.197	0.350	-0.869	0.176	0.374	-0.911	0.002	0.182	-0.047	-0.039	-0.009	0.031	0.047	0.051	0.026	-0.037
0.197	0.365	-0.897	0.177	0.373	-0.911	-0.014	-0.054	-0.018	-0.039	0.007	0.004	0.047	0.035	0.001	-0.038
0.163	0.365	-0.912	0.178	0.374	-0.910	0.046	-0.004	-0.005	-0.073	0.006	-0.012	0.012	0.034	0.017	-0.030
0.220	0.377	-0.905	0.180	0.375	-0.909	0.046	-0.167	0.038	-0.018	0.016	-0.005	0.070	0.022	0.008	-0.024
0.243	0.369	-0.920	0.181	0.377	-0.909	0.072	-0.038	0.036	0.004	0.006	-0.021	0.093	0.029	0.024	-0.024
0.228	0.365	-0.893	0.183	0.377	-0.908	0.010	-0.107	0.049	-0.014	0.002	0.006	0.078	0.033	0.005	-0.019
0.197	0.354	-0.909	0.182	0.378	-0.908	0.024	0.033	0.075	-0.044	-0.011	-0.009	0.047	0.044	0.010	-0.020
0.209	0.346	-0.881	0.183	0.379	-0.907	0.061	-0.126	0.073	-0.035	-0.021	0.018	0.059	0.051	0.017	-0.029
0.224	0.361	-0.885	0.183	0.380	-0.907	0.055	0.019	0.035	-0.019	-0.007	0.013	0.074	0.035	0.014	-0.030
0.213	0.350	-0.897	0.185	0.381	-0.906	0.053	-0.142	0.017	-0.034	-0.019	0.001	0.062	0.046	0.003	-0.020
0.240	0.357	-0.857	0.189	0.380	-0.905	-0.049	-0.217	0.040	-0.011	-0.011	0.040	0.089	0.038	0.043	-0.019
0.270	0.346	-0.877	0.185	0.378	-0.907	-0.100	0.260	0.011	0.024	-0.021	0.023	0.120	0.049	0.023	-0.019
0.224	0.354	-0.865	0.183	0.377	-0.908	-0.084	0.071	0.055	-0.021	-0.012	0.035	0.073	0.041	0.036	-0.016
0.209	0.377	-0.932	0.183	0.375	-0.909	-0.108	-0.014	0.020	-0.037	0.013	-0.031	0.058	0.017	0.031	-0.022
0.243	0.346	-0.853	0.182	0.373	-0.910	-0.133	0.074	-0.023	-0.002	-0.015	0.050	0.093	0.048	0.049	-0.024
0.205	0.373	-0.857	0.179	0.369	-0.912	-0.167	0.210	-0.041	-0.037	0.015	0.048	0.054	0.020	0.045	-0.031
0.251	0.361	-0.889	0.176	0.366	-0.914	-0.184	0.187	-0.077	0.011	0.007	0.019	0.099	0.030	0.014	-0.040
0.178	0.342	-0.869	0.172	0.362	-0.916	-0.182	0.263	-0.079	-0.058	-0.009	0.041	0.026	0.049	0.034	-0.045
0.170	0.346	-0.893	0.173	0.358	-0.918	-0.238	-0.040	0.012	-0.067	-0.001	0.019	0.017	0.044	0.011	-0.048
0.201	0.357	-0.881	0.172	0.354	-0.919	-0.234	0.061	-0.015	-0.036	0.015	0.032	0.048	0.032	0.023	-0.053
0.190	0.369	-0.853	0.171	0.350	-0.921	-0.197	0.094	-0.040	-0.046	0.030	0.062	0.036	0.020	0.051	-0.052
0.232	0.334	-0.842	0.163	0.347	-0.924	-0.167	0.460	-0.058	0.004	-0.002	0.076	0.077	0.054	0.062	-0.055
0.163	0.346	-0.916	0.165	0.343	-0.925	-0.211	-0.119	0.039	-0.068	0.013	0.002	0.008	0.042	0.013	-0.052
0.151	0.323	-0.881	0.158	0.340	-0.927	-0.134	0.351	-0.041	-0.073	-0.008	0.040	0.004	0.064	0.022	-0.053
0.217	0.311	-0.845	0.157	0.339	-0.928	-0.081	0.099	-0.074	-0.007	-0.018	0.076	0.061	0.075	0.058	-0.058
0.170	0.307	-0.857	0.155	0.336	-0.929	-0.150	0.156	-0.025	-0.050	-0.019	0.065	0.014	0.078	0.046	-0.052
0.182	0.300	-0.893	0.155	0.333	-0.930	-0.146	0.017	-0.017	-0.039	-0.024	0.031	0.024	0.085	0.012	-0.036
0.205	0.303	-0.849	0.150	0.330	-0.932	-0.161	0.277	-0.066	-0.011	-0.017	0.076	0.045	0.079	0.055	-0.034
0.243	0.303	-0.849	0.150	0.327	-0.933	-0.128	0.007	-0.016	0.027	-0.014	0.076	0.083	0.078	0.056	-0.023
0.220	0.292	-0.849	0.146	0.324	-0.935	-0.192	0.266	-0.005	0.008	-0.022	0.078	0.059	0.088	0.056	-0.028
0.220	0.292	-0.849	0.138	0.321	-0.937	-0.126	0.426	0.006	0.015	-0.019	0.079	0.059	0.086	0.056	-0.028
0.136	0.272	-0.889	0.132	0.320	-0.938	-0.085	0.313	0.046	-0.064	-0.037	0.041	0.026	0.104	0.017	-0.041
0.190	0.269	-0.849	0.130	0.319	-0.939	-0.061	0.102	0.036	-0.008	-0.040	0.081	0.028	0.106	0.056	-0.040
0.136	0.296	-0.897	0.127	0.319	-0.939	0.002	0.140	0.080	-0.059	-0.013	0.034	0.025	0.078	0.008	-0.046
0.197	0.284	-0.857	0.121	0.319	-0.940	0.030	0.310	0.047	0.008	-0.026	0.073	0.038	0.089	0.048	-0.042
0.151	0.261	-0.897	0.114	0.321	-0.940	0.070	0.362	0.034	-0.031	-0.050	0.033	0.007	0.111	0.008	-0.049
0.140	0.272	-0.869	0.109	0.323	-0.940	0.107	0.226	0.066	-0.037	-0.040	0.060	0.017	0.099	0.035	-0.048
0.113	0.238	-0.881	0.102	0.326	-0.940	0.159	0.358	0.082	-0.056	-0.077	0.048	0.042	0.133	0.023	-0.057
0.105	0.234	-0.893	0.097	0.329	-0.939	0.147	0.238	0.143	-0.058	-0.083	0.035	0.048	0.137	0.011	-0.060
0.117	0.269	-0.857	0.090	0.332	-0.939	0.169	0.360	0.104	-0.038	-0.052	0.070	0.035	0.101	0.046	-0.064
0.105	0.280	-0.869	0.081	0.336	-0.938	0.206	0.440	0.057	-0.040	-0.045	0.057	0.047	0.088	0.034	-0.071
0.067	0.292	-0.893	0.074	0.339	-0.938	0.195	0.385	0.034	-0.070	-0.037	0.032	0.084	0.075	0.010	-0.062
0.028	0.253	-0.920	0.071	0.344	-0.936	0.225	0.084	0.077	-0.106	-0.081	0.002	0.121	0.112	0.017	-0.062
0.124	0.261	-0.869	0.064	0.347	-0.936	0.191	0.396	0.016	-0.003	-0.077	0.052	0.025	0.103	0.034	-0.067
0.036	0.265	-0.968	0.058	0.350	-0.935	0.178	0.294	0.026	-0.085	-0.077	-0.048	0.112	0.098	0.065	-0.049
0.020	0.242	-0.956	0.057	0.352	-0.934	0.130	0.017	0.056	-0.099	-0.102	-0.037	0.127	0.120	0.052	-0.024
0.105	0.249	-0.979	0.050	0.355	-0.934	0.143	0.402	0.002	-0.007	-0.097	-0.062	0.042	0.111	0.075	0.004
0.101	0.242	-1.015	0.046	0.358	-0.933	0.177	0.204	0.097	-0.006	-0.108	-0.098	0.046	0.118	0.110	0.035
0.190	0.253	-1.007	0.034	0.363	-0.931	0.275	0.599	0.167	0.095	-0.101	-0.092	0.043	0.106	0.102	0.057
0.140	0.272	-1.027	0.020	0.373	-0.928	0.561	0.651	0.338	0.059	-0.092	-0.115	0.007	0.086	0.122	0.024
0.097	0.300	-0.916	0.003	0.385	-0.923	0.670	0.792	0.311	0.034	-0.077	-0.010	0.050	0.059	0.012	-0.018
-0.110	0.377	-0.909	-0.004	0.395	-0.918	0.569	0.233	0.282	-0.167	-0.010	-0.007	0.258	0.019	0.004	-0.075
-0.122	0.415	-0.830	-0.008	0.405	-0.914	0.495	0.078	0.290	-0.175	0.019	0.068	0.270	0.058	0.076	-0.095
-0.122	0.477	-0.857	-0.014	0.412	-0.911	0.382	0.206	0.184	-0.169	0.073	0.037	0.270	0.120	0.048	-0.092
0.047	0.520	-0.869	-0.018	0.415	-0.910	0.179	0.191	0.112	0.004	0.112	0.023	0.100	0.163	0.036	-0.054
0.090	0.512	-0.893	-0.021	0.418	-0.908	0.118	0.199	0.002	0.050	0.102	-0.001	0.058	0.156	0.013	0.010
0.063	0.508	-0.952	-0.017	0.418	-0.908	0.031	-0.240	0.040	0.019	0.097	-0.061	0.085	0.152	0.045	0.069
0.143	0.442	-1.046	-0.011	0.415	-0.910	-0.168	-0.324	0.056	0.094	0.034	-0.154	0.004	0.087	0.138	0.138
0.143	0.442	-1.046	0.001	0.411	-0.912	-0.232	-0.667	0.105	0.082	0.039	-0.152	0.004	0.087	0.137	0.183
0.382	0.408	-1.058	0.010	0.406	-0.914	-0.238	-0.408	-0.037	0.311	0.009	-0.162	0.234	0.053	0.148	0.251
0.328	0.412	-1.054	0.025	0.400	-0.916	-0.334	-0.761	-0.053	0.241	0.019	-0.155	0.180	0.057	0.143	0.263
0.463	0.323	-1.003	0.028	0.397	-0.917	-0.136	-0.046	-0.143	0.372	-0.067	-0.103	0.315	0.032	0.092	0.281
0.267	0.292	-1.023	0.035	0.398	-0.917	0.080	-0.275	-0.169	0.168	-0.098	-0.123	0.119	0.063	0.112	0.242
0.286	0.269	-1.054	0.045	0.401	-0.915	0.193	-0.479	-0.058	0.177	-0.124	-0.156	0.139	0.086	0.144	0.215
0.236	0.230	-1.015	0.053	0.405	-0.913	0.209	-0.433	0.057	0.119	-0.166	-0.118	0.090	0.126	0.104	0.173
0.251	0.334	-0.960	0.059	0.409	-0.911	0.246	-0.299	-0.027	0.127	-0.066	-0.065	0.106	0.022	0.049	0.168
0.297	0.415	-0.920	0.064	0.415	-0.908	0.335	-0.204	-0.035	0.168	0.009	-0.028	0.152	0.058	0.009	0.144
0.301	0.446	-0.932	0.064	0.419	-0.906	0.225	0.025	0.085	0.172	0.036	-0.042	0.156	0.088	0.021	0.142
0.236	0.427	-0.897	0.068	0.423	-0.904	0.190	-0.256	0.106	0.101	0.013	-0.008	0.090	0.068	0.015	0.139
0.309	0.442	-0.810	0.061	0.426	-0.903	0.176	0.415	-0.013	0.181	0.026	0.077	0.162	0.084	0.102	0.100
0.274	0.462	-0.830	0.052	0.429	-0.902	0.178	0.560	-0.052	0.154	0.042	0.057	0.125	0.103	0.083	0.075
0.059	0.415	-0.944	0.049	0.431	-0.901	0.115	0.255	-0.122	-0.058	-0.006	-0.058	0.091	0.057	0.031	0.044
0.182	0.373	-0.842	0.042	0.433	-0.900	0.115	0.476	-0.188	0.072	-0.051	0.044	0.030	0.015	0.072	0.005
0.009	0.412	-0.975	0.040	0.432	-0.901	-0.043	0.189	-0.101	-0.099	-0.011	-0.090	0.144	0.054	0.061	-0.020
0.040	0.319	-0.916	0.044	0.431	-0.901	-0.034	-0.215	-0.052	-0.073	-0.103	-0.030	0.115	0.038	0.002	-0.022
0.105	0.373	-0.901	0.042	0.431	-0.902	0.006	0.217	-0.166	-0.005	-0.048	-0.015	0.051	0.016	0.014	-0.035
0.063	0.385	-0.885	0.043	0.431	-0.902	0.006	-0.003	-0.163	-0.049	-0.037	0.001	0.094	0.028	0.029	-0.036
0.097	0.388	-0.885	0.040	0.429	-0.902	-0.058	0.254	-0.163	-0.011	-0.032	0.001	0.060	0.032	0.029	-0.034
0.036	0.415	-0.885	0.038	0.427	-0.903	-0.119	0.199	-0.191	-0.071	-0.002	0.002	0.123	0.058	0.029	-0.046
0.047	0.462	-0.932	0.047	0.424	-0.904	-0.159	-0.442	-0.064	-0.068	0.047	-0.045	0.111	0.104	0.018	-0.036
0.032	0.454	-0.944	0.052	0.423	-0.905	-0.078	-0.252	-0.141	-0.089	0.041	-0.056	0.127	0.096	0.029	-0.038
0.147	0.473	-0.845	0.055	0.420	-0.906	-0.128	-0.022	-0.211	0.025	0.062	0.043	0.013	0.114	0.069	-0.031
0.090	0.470	-0.924	0.057	0.419	-0.906	-0.089	-0.038	-0.172	-0.035	0.059	-0.036	0.071	0.110	0.010	-0.022
0.074	0.435	-0.940	0.061	0.416	-0.907	-0.118	-0.161	-0.110	-0.054	0.027	-0.051	0.087	0.075	0.026	-0.013
0.117	0.439	-0.928	0.067	0.417	-0.907	0.029	-0.243	-0.120	-0.016	0.030	-0.039	0.044	0.078	0.015	-0.019
0.086	0.419	-0.968	0.068	0.416	-0.907	-0.000	0.016	-0.147	-0.048	0.011	-0.079	0.075	0.058	0.054	-0.017
0.086	0.419	-0.968	0.074	0.417	-0.906	0.050	-0.303	-0.129	-0.054	0.010	-0.080	0.074	0.057	0.054	-0.026
0.120	0.400	-0.905	0.075	0.417	-0.906	-0.016	0.009	-0.137	-0.020	-0.009	-0.017	0.039	0.038	0.009	-0.031
0.051	0.357	-0.920	0.078	0.415	-0.906	-0.062	-0.098	-0.128	-0.091	-0.050	-0.032	0.108	0.006	0.007	-0.032
0.113	0.365	-0.901	0.082	0.413	-0.907	-0.084	-0.159	-0.095	-0.033	-0.041	-0.012	0.046	0.001	0.013	-0.038
0.109	0.385	-0.916	0.082	0.413	-0.907	0.001	0.070	-0.126	-0.037	-0.021	-0.028	0.050	0.020	0.003	-0.030
0.074	0.419	-0.932	0.087	0.412	-0.907	-0.049	-0.239	-0.092	-0.076	0.015	-0.044	0.084	0.055	0.020	-0.019
0.170	0.435	-0.924	0.087	0.411	-0.907	-0.036	0.028	-0.126	0.020	0.031	-0.036	0.012	0.070	0.012	-0.018
0.109	0.404	-0.948	0.090	0.409	-0.908	-0.094	-0.070	-0.118	-0.044	0.003	-0.059	0.049	0.038	0.035	-0.010
0.124	0.396	-0.920	0.092	0.407	-0.909	-0.129	-0.080	-0.128	-0.031	-0.002	-0.031	0.033	0.030	0.008	-0.009
0.155	0.369	-0.924	0.089	0.403	-0.911	-0.172	0.245	-0.176	0.003	-0.025	-0.033	0.002	0.002	0.012	-0.020
0.074	0.357	-0.975	0.095	0.398	-0.912	-0.235	-0.268	-0.059	-0.083	-0.032	-0.083	0.082	0.010	0.063	-0.011
0.113	0.350	-0.948	0.099	0.395	-0.913	-0.184	-0.208	-0.092	-0.049	-0.036	-0.054	0.043	0.018	0.035	-0.014
0.182	0.377	-0.909	0.099	0.392	-0.914	-0.112	0.082	-0.181	0.021	-0.006	-0.014	0.027	0.009	0.004	-0.023
0.124	0.400	-0.909	0.100	0.389	-0.916	-0.144	0.047	-0.152	-0.038	0.020	-0.013	0.030	0.032	0.004	-0.013
0.117	0.400	-0.928	0.103	0.385	-0.917	-0.234	-0.112	-0.080	-0.048	0.024	-0.031	0.038	0.033	0.016	-0.010
0.159	0.330	-0.916	0.100	0.380	-0.919	-0.236	0.227	-0.138	-0.002	-0.040	-0.017	0.005	0.037	0.004	-0.021
0.143	0.338	-0.924	0.102	0.377	-0.921	-0.152	-0.077	-0.122	-0.020	-0.029	-0.024	0.011	0.029	0.011	-0.012
0.113	0.342	-0.944	0.103	0.376	-0.921	-0.053	0.003	-0.144	-0.052	-0.024	-0.043	0.041	0.025	0.031	-0.014
0.170	0.350	-0.932	0.102	0.374	-0.922	-0.097	0.128	-0.100	0.007	-0.014	-0.030	0.017	0.017	0.019	-0.011
0.090	0.357	-0.983	0.106	0.371	-0.922	-0.125	-0.215	-0.046	-0.078	-0.004	-0.081	0.064	0.009	0.071	-0.021
0.186	0.315	-0.897	0.105	0.369	-0.924	-0.121	0.115	-0.082	0.020	-0.044	0.007	0.032	0.051	0.016	-0.010
0.105	0.284	-0.909	0.109	0.366	-0.924	-0.147	-0.229	-0.034	-0.066	-0.072	-0.004	0.048	0.082	0.004	-0.020
0.190	0.292	-0.916	0.110	0.364	-0.925	-0.095	-0.027	-0.057	0.018	-0.062	-0.012	0.037	0.074	0.003	-0.008
0.124	0.327	-0.940	0.110	0.362	-0.926	-0.062	0.050	-0.106	-0.047	-0.026	-0.035	0.029	0.040	0.027	-0.010
0.182	0.354	-0.924	0.114	0.361	-0.926	-0.053	-0.177	-0.093	0.006	0.002	-0.019	0.030	0.012	0.011	-0.003
0.182	0.311	-0.928	0.121	0.360	-0.925	-0.053	-0.339	0.026	0.000	-0.039	-0.023	0.030	0.055	0.015	-0.018
0.140	0.315	-0.936	0.119	0.358	-0.926	-0.064	0.124	-0.023	-0.040	-0.034	-0.030	0.012	0.051	0.022	-0.022
0.117	0.381	-0.936	0.123	0.357	-0.926	-0.080	-0.231	-0.025	-0.067	0.034	-0.030	0.035	0.015	0.022	-0.035
0.117	0.381	-0.936	0.124	0.355	-0.927	-0.096	-0.043	-0.060	-0.069	0.036	-0.029	0.035	0.015	0.022	-0.029
0.136	0.296	-0.909	0.129	0.353	-0.927	-0.103	-0.212	-0.082	-0.054	-0.047	-0.001	0.015	0.070	0.005	-0.032
0.232	0.292	-0.909	0.129	0.350	-0.928	-0.132	0.047	-0.107	0.042	-0.048	-0.000	0.081	0.074	0.005	-0.010
0.136	0.296	-0.944	0.135	0.348	-0.928	-0.106	-0.305	0.020	-0.060	-0.042	-0.036	0.015	0.070	0.030	-0.004
0.240	0.303	-0.944	0.132	0.346	-0.929	-0.099	0.123	0.043	0.047	-0.032	-0.035	0.089	0.062	0.030	0.004
0.174	0.338	-0.901	0.131	0.345	-0.929	-0.048	0.051	0.032	-0.018	0.003	0.009	0.024	0.027	0.014	-0.001
0.182	0.319	-0.912	0.132	0.346	-0.929	0.022	-0.030	-0.009	-0.011	-0.016	-0.003	0.031	0.046	0.002	-0.005
0.197	0.319	-0.924	0.131	0.345	-0.929	-0.035	0.076	0.016	0.006	-0.016	-0.014	0.047	0.046	0.010	-0.002
0.132	0.280	-0.905	0.137	0.345	-0.929	-0.021	-0.340	0.084	-0.065	-0.054	0.005	0.019	0.085	0.010	-0.011
0.286	0.307	-0.853	0.127	0.346	-0.929	0.102	0.525	-0.012	0.098	-0.029	0.056	0.135	0.058	0.061	-0.006
0.113	0.319	-0.920	0.130	0.349	-0.928	0.126	-0.183	0.076	-0.078	-0.020	-0.012	0.038	0.046	0.006	-0.024
0.217	0.319	-0.873	0.126	0.351	-0.928	0.106	0.233	0.017	0.030	-0.021	0.035	0.065	0.046	0.042	-0.011
0.101	0.300	-0.916	0.128	0.353	-0.927	0.091	-0.170	0.101	-0.088	-0.043	-0.009	0.050	0.066	0.002	-0.023
0.197	0.307	-0.873	0.122	0.355	-0.927	0.118	0.320	0.050	0.014	-0.037	0.035	0.046	0.058	0.042	-0.020
0.205	0.319	-0.877	0.118	0.358	-0.926	0.171	0.244	0.055	0.027	-0.029	0.030	0.054	0.046	0.038	-0.021
0.128	0.346	-0.889	0.118	0.361	-0.925	0.129	-0.042	0.104	-0.050	-0.004	0.018	0.022	0.019	0.026	-0.013
0.193	0.334	-0.881	0.112	0.365	-0.924	0.225	0.282	0.067	0.021	-0.020	0.025	0.043	0.030	0.034	-0.021
0.128	0.334	-0.901	0.110	0.369	-0.923	0.191	0.079	0.086	-0.043	-0.024	0.004	0.022	0.030	0.014	-0.026
0.136	0.327	-0.885	0.107	0.373	-0.922	0.219	0.128	0.111	-0.032	-0.036	0.018	0.015	0.038	0.030	-0.014
0.151	0.330	-0.889	0.101	0.377	-0.920	0.239	0.279	0.119	-0.011	-0.036	0.013	0.000	0.034	0.026	-0.028
0.174	0.346	-0.897	0.100	0.383	-0.918	0.286	0.017	0.153	0.013	-0.026	0.003	0.024	0.018	0.018	-0.026
0.093	0.361	-0.889	0.096	0.387	-0.917	0.220	0.202	0.116	-0.063	-0.015	0.009	0.057	0.003	0.026	-0.020
0.124	0.381	-0.889	0.095	0.391	-0.915	0.209	-0.034	0.131	-0.032	0.000	0.008	0.027	0.016	0.026	-0.021
0.147	0.377	-0.901	0.092	0.395	-0.914	0.185	0.179	0.067	-0.005	-0.007	-0.005	0.004	0.012	0.014	-0.030
0.132	0.361	-0.877	0.088	0.398	-0.913	0.165	0.174	0.044	-0.017	-0.026	0.017	0.020	0.004	0.038	-0.013
0.117	0.365	-0.881	0.087	0.400	-0.912	0.140	0.063	0.041	-0.031	-0.024	0.012	0.035	0.000	0.034	0.001
0.182	0.346	-0.849	0.084	0.402	-0.912	0.115	0.149	0.044	0.038	-0.046	0.043	0.029	0.019	0.065	-0.012
0.193	0.334	-0.861	0.077	0.404	-0.912	0.099	0.444	-0.029	0.057	-0.059	0.031	0.041	0.030	0.054	0.001
0.059	0.388	-0.901	0.079	0.406	-0.911	0.089	-0.155	0.007	-0.081	-0.006	-0.010	0.095	0.023	0.014	-0.007
0.201	0.369	-0.842	0.072	0.408	-0.910	0.111	0.415	-0.007	0.069	-0.028	0.049	0.048	0.004	0.073	-0.012
0.063	0.350	-0.865	0.072	0.409	-0.910	0.088	-0.009	0.039	-0.070	-0.049	0.024	0.092	0.015	0.049	-0.019
0.128	0.327	-0.873	0.065	0.410	-0.910	0.063	0.361	0.034	0.002	-0.073	0.016	0.027	0.038	0.041	-0.008
0.132	0.373	-0.869	0.061	0.411	-0.909	0.070	0.266	-0.016	0.010	-0.028	0.019	0.023	0.008	0.044	-0.029
0.097	0.381	-0.901	0.058	0.413	-0.909	0.116	0.215	-0.071	-0.021	-0.022	-0.013	0.058	0.016	0.012	-0.027
0.047	0.361	-0.893	0.055	0.414	-0.909	0.050	0.153	0.015	-0.068	-0.042	-0.006	0.108	0.004	0.020	-0.025
0.059	0.365	-0.873	0.057	0.416	-0.908	0.104	-0.157	0.023	-0.059	-0.040	0.013	0.096	0.000	0.039	-0.026
0.136	0.377	-0.842	0.054	0.417	-0.907	0.056	0.208	-0.015	0.021	-0.029	0.043	0.019	0.012	0.070	-0.030
0.113	0.396	-0.869	0.050	0.417	-0.907	0.030	0.289	-0.086	0.003	-0.010	0.016	0.043	0.032	0.043	-0.026
0.074	0.369	-0.881	0.047	0.416	-0.908	-0.058	0.162	-0.043	-0.033	-0.036	0.004	0.083	0.006	0.032	-0.026
0.051	0.365	-0.905	0.044	0.414	-0.909	-0.093	0.231	-0.070	-0.052	-0.038	-0.019	0.108	0.003	0.009	-0.038
0.032	0.346	-0.897	0.041	0.412	-0.910	-0.111	0.151	-0.075	-0.069	-0.055	-0.010	0.127	0.014	0.018	-0.026
0.040	0.342	-0.897	0.038	0.409	-0.912	-0.134	0.213	-0.080	-0.058	-0.056	-0.009	0.120	0.017	0.019	-0.017
0.128	0.365	-0.952	0.034	0.408	-0.912	-0.050	0.252	-0.051	0.034	-0.032	-0.064	0.031	0.007	0.037	0.008
0.055	0.357	-1.042	0.033	0.408	-0.912	0.022	0.034	0.065	-0.038	-0.040	-0.155	0.102	0.000	0.129	0.045
0.128	0.338	-1.007	0.024	0.412	-0.911	0.194	0.518	0.057	0.045	-0.062	-0.120	0.028	0.019	0.094	0.068
0.143	0.327	-1.070	0.015	0.416	-0.909	0.260	0.405	0.178	0.069	-0.078	-0.185	0.012	0.031	0.159	0.066
0.086	0.303	-1.031	0.011	0.423	-0.906	0.375	0.131	0.265	0.016	-0.108	-0.149	0.068	0.055	0.120	0.040
0.097	0.327	-0.893	-0.002	0.432	-0.902	0.559	0.647	0.158	0.040	-0.095	-0.016	0.055	0.032	0.017	-0.013
-0.060	0.392	-0.842	-0.004	0.442	-0.897	0.541	0.023	0.185	-0.115	-0.039	0.031	0.212	0.032	0.068	-0.052
-0.130	0.439	-0.818	-0.009	0.452	-0.892	0.544	0.151	0.223	-0.179	-0.002	0.049	0.282	0.077	0.091	-0.067
-0.022	0.489	-0.838	-0.013	0.460	-0.888	0.463	0.098	0.177	-0.068	0.040	0.025	0.175	0.126	0.072	-0.063
0.047	0.535	-0.818	-0.016	0.465	-0.885	0.235	0.172	0.022	0.005	0.082	0.043	0.106	0.172	0.092	-0.010
0.105	0.539	-0.881	-0.014	0.465	-0.885	0.021	-0.031	-0.026	0.062	0.085	-0.020	0.050	0.176	0.029	0.054
0.170	0.454	-0.972	-0.007	0.462	-0.887	-0.162	-0.422	0.011	0.119	0.003	-0.109	0.014	0.092	0.061	0.121
0.170	0.454	-0.972	0.001	0.458	-0.889	-0.220	-0.399	0.008	0.112	0.007	-0.107	0.013	0.093	0.060	0.214
0.305	0.427	-1.019	0.012	0.455	-0.890	-0.146	-0.586	0.063	0.236	-0.018	-0.153	0.147	0.067	0.106	0.284
0.520	0.439	-1.011	0.022	0.454	-0.891	-0.087	-0.492	0.037	0.442	-0.004	-0.144	0.362	0.080	0.098	0.325
0.474	0.439	-1.027	0.030	0.453	-0.891	-0.008	-0.428	0.049	0.387	-0.004	-0.160	0.314	0.080	0.114	0.367
0.420	0.408	-1.039	0.040	0.454	-0.890	0.064	-0.500	0.021	0.324	-0.035	-0.172	0.259	0.048	0.125	0.384
0.436	0.373	-0.995	0.047	0.457	-0.888	0.160	-0.402	0.105	0.332	-0.073	-0.130	0.273	0.013	0.082	0.344
0.436	0.323	-1.003	0.051	0.460	-0.886	0.221	-0.235	0.148	0.328	-0.126	-0.139	0.272	0.038	0.089	0.293
0.336	0.327	-1.019	0.056	0.463	-0.885	0.163	-0.349	0.245	0.223	-0.125	-0.156	0.172	0.035	0.105	0.262
0.243	0.404	-0.983	0.063	0.465	-0.883	0.147	-0.482	0.184	0.124	-0.050	-0.123	0.078	0.042	0.070	0.232
0.336	0.431	-0.877	0.070	0.469	-0.880	0.220	-0.373	0.100	0.210	-0.027	-0.018	0.169	0.069	0.036	0.193
0.313	0.497	-0.932	0.068	0.473	-0.878	0.203	0.139	0.044	0.189	0.035	-0.075	0.145	0.134	0.019	0.161
0.259	0.446	-0.948	0.073	0.475	-0.877	0.104	-0.330	0.154	0.131	-0.017	-0.092	0.091	0.084	0.035	0.174
0.209	0.466	-0.944	0.078	0.476	-0.876	0.072	-0.385	0.207	0.076	0.000	-0.089	0.041	0.103	0.030	0.162
0.382	0.466	-0.838	0.080	0.478	-0.875	0.076	-0.144	0.154	0.247	-0.001	0.016	0.215	0.103	0.077	0.139
0.270	0.477	-0.881	0.076	0.477	-0.875	-0.029	0.228	0.076	0.140	0.011	-0.026	0.103	0.115	0.033	0.120
0.213	0.473	-0.889	0.077	0.479	-0.875	0.078	-0.052	-0.027	0.080	0.006	-0.035	0.045	0.111	0.025	0.097
0.178	0.500	-0.893	0.077	0.481	-0.874	0.107	0.077	-0.067	0.046	0.031	-0.040	0.010	0.138	0.021	0.040
0.090	0.504	-0.909	0.072	0.480	-0.874	0.006	0.365	-0.126	-0.038	0.035	-0.055	0.078	0.142	0.004	0.012
0.055	0.431	-0.881	0.073	0.478	-0.875	-0.115	-0.064	-0.071	-0.075	-0.037	-0.025	0.113	0.069	0.032	-0.008
0.120	0.388	-0.901	0.080	0.475	-0.876	-0.177	-0.341	-0.035	-0.017	-0.076	-0.043	0.048	0.026	0.012	-0.025
0.113	0.450	-0.869	0.075	0.470	-0.879	-0.253	0.321	-0.098	-0.021	-0.010	-0.008	0.055	0.086	0.044	-0.016
0.090	0.485	-0.905	0.079	0.467	-0.881	-0.164	-0.122	-0.150	-0.049	0.028	-0.042	0.078	0.120	0.009	0.003
0.178	0.431	-0.865	0.082	0.463	-0.882	-0.193	-0.087	-0.173	0.035	-0.022	-0.001	0.011	0.066	0.048	0.001
0.186	0.466	-0.849	0.081	0.459	-0.885	-0.247	0.191	-0.235	0.043	0.018	0.018	0.018	0.101	0.064	0.005
0.120	0.435	-0.912	0.086	0.454	-0.887	-0.229	-0.214	-0.135	-0.028	-0.009	-0.043	0.047	0.070	0.001	-0.007
0.136	0.477	-0.909	0.086	0.449	-0.889	-0.269	0.140	-0.198	-0.012	0.039	-0.037	0.031	0.113	0.005	-0.025
0.047	0.481	-0.893	0.090	0.444	-0.891	-0.262	-0.156	-0.131	-0.104	0.048	-0.019	0.120	0.117	0.021	-0.045
0.078	0.446	-0.905	0.089	0.439	-0.894	-0.306	0.093	-0.177	-0.073	0.019	-0.028	0.088	0.082	0.009	-0.045
0.078	0.446	-0.905	0.098	0.433	-0.896	-0.309	-0.397	-0.179	-0.081	0.025	-0.027	0.089	0.083	0.009	-0.065
0.143	0.385	-0.897	0.100	0.426	-0.899	-0.321	0.057	-0.312	-0.017	-0.030	-0.016	0.023	0.021	0.016	-0.066
0.036	0.357	-0.940	0.105	0.419	-0.902	-0.343	-0.139	-0.315	-0.130	-0.051	-0.057	0.131	0.006	0.027	-0.053
0.067	0.330	-0.909	0.118	0.413	-0.903	-0.337	-0.667	-0.183	-0.112	-0.071	-0.024	0.100	0.033	0.004	-0.052
0.182	0.300	-0.909	0.121	0.407	-0.905	-0.255	-0.056	-0.196	0.001	-0.096	-0.022	0.015	0.064	0.004	-0.055
0.109	0.330	-0.920	0.129	0.403	-0.906	-0.203	-0.386	-0.113	-0.080	-0.061	-0.033	0.058	0.033	0.008	-0.032
0.147	0.357	-0.944	0.137	0.399	-0.906	-0.179	-0.408	-0.127	-0.049	-0.030	-0.057	0.019	0.006	0.031	-0.009
0.220	0.346	-0.889	0.143	0.397	-0.907	-0.116	-0.225	-0.124	0.019	-0.039	-0.001	0.054	0.018	0.023	-0.016
0.217	0.338	-0.912	0.145	0.393	-0.908	-0.210	-0.075	-0.083	0.013	-0.043	-0.023	0.050	0.026	0.001	-0.012
0.170	0.327	-0.912	0.151	0.392	-0.907	-0.007	-0.309	-0.064	-0.039	-0.054	-0.024	0.004	0.037	0.001	-0.010
0.155	0.265	-0.909	0.154	0.392	-0.907	-0.011	-0.163	0.018	-0.057	-0.115	-0.020	0.011	0.099	0.003	-0.026
0.197	0.319	-0.873	0.151	0.392	-0.908	0.014	0.146	0.078	-0.011	-0.062	0.016	0.031	0.045	0.039	-0.029
0.132	0.373	-0.924	0.156	0.394	-0.906	0.110	-0.368	0.119	-0.082	-0.010	-0.038	0.034	0.008	0.012	-0.036
0.213	0.357	-0.893	0.153	0.397	-0.905	0.153	0.133	0.143	0.002	-0.028	-0.007	0.046	0.007	0.019	-0.031
0.136	0.323	-0.916	0.157	0.400	-0.903	0.151	-0.304	0.140	-0.079	-0.066	-0.033	0.031	0.042	0.005	-0.028
0.182	0.330	-0.924	0.161	0.401	-0.902	0.065	-0.220	0.067	-0.036	-0.059	-0.042	0.016	0.035	0.013	-0.029
0.205	0.354	-0.909	0.160	0.401	-0.902	-0.017	0.047	0.018	-0.012	-0.035	-0.026	0.039	0.012	0.003	-0.035
0.140	0.365	-0.901	0.160	0.399	-0.903	-0.093	0.016	-0.066	-0.078	-0.022	-0.017	0.027	0.000	0.011	-0.040
0.197	0.357	-0.865	0.162	0.396	-0.904	-0.147	-0.016	-0.121	-0.021	-0.026	0.020	0.030	0.008	0.046	-0.036
0.128	0.350	-0.881	0.164	0.391	-0.905	-0.228	-0.085	-0.147	-0.093	-0.029	0.005	0.039	0.016	0.031	-0.041
0.228	0.338	-0.873	0.165	0.386	-0.908	-0.253	0.052	-0.174	0.007	-0.035	0.015	0.062	0.027	0.039	-0.034
0.178	0.330	-0.932	0.165	0.383	-0.909	-0.155	0.039	-0.165	-0.044	-0.040	-0.042	0.012	0.035	0.020	-0.047
0.174	0.334	-0.928	0.168	0.378	-0.911	-0.232	-0.088	-0.112	-0.050	-0.031	-0.037	0.008	0.031	0.016	-0.033
0.132	0.327	-0.893	0.173	0.373	-0.912	-0.240	-0.224	-0.094	-0.097	-0.034	0.000	0.034	0.039	0.019	-0.041
0.213	0.323	-0.893	0.175	0.368	-0.913	-0.230	-0.053	-0.114	-0.018	-0.033	0.002	0.047	0.043	0.019	-0.037
0.193	0.315	-0.889	0.175	0.364	-0.915	-0.227	0.041	-0.123	-0.037	-0.036	0.008	0.028	0.051	0.023	-0.032
0.232	0.300	-0.873	0.176	0.359	-0.917	-0.219	-0.008	-0.054	0.001	-0.047	0.025	0.066	0.067	0.039	-0.017
0.220	0.311	-0.885	0.169	0.356	-0.919	-0.182	0.359	-0.026	-0.005	-0.032	0.016	0.054	0.056	0.028	-0.011
0.220	0.311	-0.885	0.171	0.354	-0.919	-0.081	-0.115	0.016	-0.007	-0.030	0.016	0.054	0.056	0.028	-0.009
0.243	0.334	-0.885	0.168	0.352	-0.921	-0.128	0.228	-0.031	0.020	-0.005	0.018	0.077	0.033	0.028	-0.024
0.209	0.330	-0.861	0.168	0.350	-0.921	-0.057	0.003	-0.069	-0.015	-0.007	0.042	0.042	0.036	0.051	-0.036
0.140	0.280	-0.885	0.167	0.348	-0.922	-0.090	0.095	-0.108	-0.083	-0.055	0.019	0.028	0.087	0.028	-0.056
0.151	0.261	-0.893	0.168	0.346	-0.923	-0.077	-0.008	-0.097	-0.072	-0.072	0.012	0.016	0.106	0.020	-0.067
0.124	0.257	-0.857	0.172	0.344	-0.923	-0.093	-0.203	-0.043	-0.103	-0.074	0.047	0.043	0.110	0.056	-0.072
0.201	0.242	-0.845	0.169	0.343	-0.924	-0.059	0.175	-0.083	-0.024	-0.088	0.060	0.033	0.125	0.068	-0.060
0.193	0.303	-0.834	0.171	0.341	-0.925	-0.094	-0.020	-0.080	-0.032	-0.024	0.073	0.026	0.063	0.079	-0.061
0.220	0.265	-0.849	0.170	0.340	-0.925	-0.002	0.054	-0.072	-0.005	-0.062	0.057	0.052	0.102	0.064	-0.049
0.155	0.226	-0.881	0.171	0.339	-0.925	-0.045	-0.066	0.039	-0.071	-0.100	0.026	0.014	0.140	0.033	-0.050
0.193	0.257	-0.849	0.171	0.340	-0.925	0.018	-0.002	0.042	-0.033	-0.069	0.057	0.024	0.109	0.064	-0.046
0.190	0.265	-0.853	0.167	0.340	-0.926	0.000	0.203	0.002	-0.033	-0.061	0.054	0.020	0.101	0.060	-0.045
0.186	0.330	-0.897	0.163	0.337	-0.927	-0.154	0.254	0.022	-0.032	0.007	0.013	0.016	0.035	0.017	-0.039
0.193	0.330	-0.905	0.159	0.334	-0.929	-0.141	0.213	0.015	-0.020	0.010	0.006	0.024	0.034	0.009	-0.040
0.167	0.342	-0.901	0.153	0.334	-0.930	0.006	0.298	0.000	-0.041	0.021	0.011	0.004	0.023	0.013	-0.030
0.159	0.257	-0.873	0.148	0.334	-0.931	-0.001	0.273	-0.006	-0.044	-0.064	0.040	0.012	0.107	0.041	-0.039
0.209	0.218	-0.877	0.144	0.335	-0.931	0.025	0.215	0.040	0.010	-0.103	0.036	0.038	0.146	0.037	-0.042
0.120	0.249	-0.901	0.141	0.335	-0.932	0.018	0.158	0.011	-0.075	-0.072	0.013	0.050	0.115	0.014	-0.046
0.163	0.280	-0.901	0.144	0.336	-0.931	0.079	-0.195	0.050	-0.036	-0.042	0.012	0.008	0.084	0.014	-0.041
0.151	0.242	-0.845	0.138	0.336	-0.932	0.008	0.306	0.099	-0.041	-0.081	0.068	0.020	0.122	0.069	-0.043
0.167	0.222	-0.885	0.133	0.337	-0.932	0.010	0.253	0.110	-0.020	-0.101	0.030	0.005	0.141	0.030	-0.040
0.193	0.242	-0.849	0.132	0.339	-0.932	0.103	0.031	0.083	0.007	-0.083	0.065	0.022	0.122	0.066	-0.039
0.132	0.288	-0.877	0.126	0.341	-0.931	0.139	0.276	0.055	-0.049	-0.040	0.037	0.041	0.075	0.038	-0.039
0.136	0.280	-0.924	0.122	0.343	-0.931	0.093	0.213	0.076	-0.040	-0.049	-0.011	0.037	0.082	0.009	-0.050
0.105	0.292	-0.924	0.120	0.346	-0.931	0.133	0.106	0.075	-0.068	-0.040	-0.011	0.068	0.070	0.008	-0.053
0.074	0.261	-0.920	0.116	0.349	-0.930	0.187	0.153	0.078	-0.096	-0.074	-0.008	0.100	0.101	0.004	-0.044
0.132	0.242	-0.920	0.115	0.352	-0.929	0.173	0.052	0.080	-0.036	-0.097	-0.009	0.042	0.121	0.003	-0.039
0.124	0.238	-0.968	0.105	0.355	-0.929	0.188	0.516	0.048	-0.034	-0.104	-0.056	0.049	0.124	0.050	-0.007
0.124	0.238	-0.968	0.101	0.357	-0.929	0.107	0.160	0.114	-0.030	-0.106	-0.057	0.050	0.125	0.050	0.020
0.201	0.203	-1.042	0.087	0.362	-0.928	0.274	0.758	0.087	0.061	-0.145	-0.132	0.027	0.160	0.124	0.043
0.124	0.203	-1.086	0.077	0.369	-0.926	0.380	0.460	0.193	-0.006	-0.152	-0.177	0.050	0.160	0.167	0.005
0.167	0.245	-1.007	0.060	0.380	-0.923	0.638	0.802	0.286	0.053	-0.121	-0.101	0.008	0.118	0.087	-0.047
-0.110	0.300	-0.881	0.050	0.394	-0.918	0.749	0.357	0.342	-0.214	-0.081	0.019	0.285	0.064	0.039	-0.095
-0.149	0.377	-0.782	0.047	0.411	-0.911	0.876	0.005	0.353	-0.249	-0.020	0.111	0.324	0.013	0.137	-0.107
-0.037	0.419	-0.834	0.046	0.425	-0.904	0.748	-0.142	0.386	-0.137	0.008	0.053	0.213	0.055	0.086	-0.121
0.117	0.454	-0.814	0.041	0.434	-0.900	0.495	0.199	0.223	0.023	0.034	0.069	0.059	0.090	0.105	-0.073
0.113	0.500	-0.853	0.037	0.439	-0.898	0.243	0.196	0.055	0.023	0.076	0.028	0.064	0.136	0.065	0.006
0.132	0.508	-0.865	0.038	0.439	-0.898	0.029	0.007	-0.042	0.042	0.083	0.015	0.046	0.143	0.053	0.070
0.209	0.497	-0.956	0.041	0.440	-0.897	0.039	-0.176	-0.030	0.115	0.070	-0.076	0.029	0.132	0.037	0.130
0.251	0.493	-0.999	0.051	0.441	-0.896	0.046	-0.469	-0.024	0.148	0.066	-0.120	0.069	0.128	0.081	0.205
0.370	0.489	-1.074	0.063	0.440	-0.896	-0.026	-0.625	-0.027	0.255	0.063	-0.195	0.187	0.125	0.155	0.280
0.474	0.446	-1.070	0.074	0.437	-0.897	-0.184	-0.569	-0.022	0.347	0.024	-0.191	0.289	0.083	0.151	0.332
0.544	0.361	-0.991	0.083	0.434	-0.897	-0.123	-0.370	-0.112	0.407	-0.059	-0.111	0.357	0.001	0.073	0.369
0.520	0.300	-0.999	0.091	0.431	-0.898	-0.110	-0.295	-0.152	0.376	-0.118	-0.118	0.334	0.063	0.081	0.363
0.490	0.257	-1.035	0.098	0.431	-0.897	0.042	-0.206	-0.170	0.339	-0.160	-0.154	0.302	0.105	0.118	0.333
0.390	0.238	-1.046	0.106	0.433	-0.895	0.119	-0.403	-0.008	0.231	-0.181	-0.168	0.201	0.124	0.131	0.293
0.390	0.245	-0.952	0.113	0.435	-0.893	0.188	-0.349	0.039	0.225	-0.176	-0.075	0.201	0.116	0.037	0.263
0.378	0.350	-0.924	0.114	0.439	-0.891	0.194	-0.024	0.015	0.212	-0.075	-0.049	0.190	0.012	0.010	0.218
0.409	0.473	-0.924	0.116	0.443	-0.889	0.262	-0.051	-0.089	0.241	0.044	-0.052	0.222	0.112	0.011	0.185
0.278	0.531	-0.979	0.118	0.447	-0.887	0.241	-0.041	-0.054	0.108	0.098	-0.109	0.093	0.169	0.067	0.158
0.263	0.470	-0.952	0.124	0.451	-0.884	0.216	-0.354	0.032	0.087	0.032	-0.085	0.080	0.106	0.040	0.141
0.267	0.466	-0.893	0.123	0.454	-0.882	0.153	0.027	0.105	0.091	0.026	-0.027	0.087	0.102	0.020	0.109
0.320	0.477	-0.845	0.123	0.456	-0.881	0.099	0.025	0.043	0.146	0.035	0.020	0.144	0.114	0.070	0.097
0.255	0.481	-0.857	0.115	0.458	-0.882	0.107	0.559	-0.127	0.089	0.037	0.008	0.080	0.118	0.060	0.062
0.243	0.524	-0.869	0.106	0.458	-0.882	0.044	0.562	-0.112	0.086	0.079	-0.003	0.070	0.162	0.050	0.039
0.063	0.427	-0.920	0.106	0.458	-0.882	0.041	0.116	-0.204	-0.095	-0.017	-0.054	0.110	0.068	0.000	0.004
0.070	0.462	-1.042	0.105	0.456	-0.884	-0.145	0.051	-0.071	-0.087	0.020	-0.175	0.102	0.103	0.122	-0.021
0.082	0.462	-0.932	0.104	0.452	-0.886	-0.183	0.070	-0.036	-0.074	0.024	-0.062	0.090	0.104	0.009	-0.035
0.097	0.415	-0.901	0.106	0.450	-0.886	-0.093	-0.101	-0.007	-0.060	-0.021	-0.030	0.075	0.058	0.024	-0.027
0.167	0.427	-0.869	0.104	0.449	-0.887	-0.072	0.120	-0.010	0.011	-0.008	0.002	0.006	0.070	0.057	-0.027
0.124	0.439	-0.881	0.106	0.449	-0.887	0.021	-0.078	-0.050	-0.033	0.003	-0.010	0.050	0.082	0.047	-0.027
0.128	0.404	-0.873	0.104	0.451	-0.886	0.109	0.173	-0.045	-0.027	-0.034	-0.002	0.048	0.047	0.057	-0.024
0.070	0.493	-0.972	0.106	0.451	-0.886	-0.005	-0.148	0.061	-0.087	0.055	-0.101	0.108	0.135	0.040	-0.031
0.113	0.500	-0.893	0.101	0.450	-0.887	-0.067	0.237	0.044	-0.040	0.064	-0.021	0.067	0.142	0.040	-0.039
0.093	0.570	-0.932	0.094	0.448	-0.889	-0.142	0.394	-0.039	-0.052	0.136	-0.058	0.089	0.210	0.002	-0.057
0.028	0.485	-0.987	0.092	0.443	-0.892	-0.279	0.153	-0.054	-0.115	0.056	-0.111	0.157	0.124	0.053	-0.047
0.009	0.466	-0.920	0.096	0.437	-0.894	-0.302	-0.185	-0.066	-0.138	0.042	-0.041	0.179	0.104	0.014	-0.050
0.124	0.392	-0.948	0.092	0.429	-0.898	-0.426	0.253	-0.047	-0.018	-0.024	-0.065	0.066	0.030	0.013	-0.046
0.070	0.373	-0.940	0.089	0.424	-0.901	-0.313	0.147	-0.036	-0.070	-0.037	-0.054	0.123	0.011	0.006	-0.035
0.120	0.385	-0.912	0.087	0.419	-0.904	-0.238	0.185	-0.098	-0.017	-0.021	-0.024	0.076	0.023	0.021	-0.022
0.101	0.369	-0.952	0.085	0.415	-0.906	-0.204	0.133	-0.049	-0.035	-0.032	-0.061	0.100	0.007	0.019	-0.026
0.074	0.350	-0.912	0.083	0.410	-0.908	-0.240	0.129	-0.052	-0.059	-0.047	-0.020	0.131	0.012	0.019	-0.015
0.101	0.296	-0.932	0.084	0.407	-0.909	-0.158	-0.079	-0.019	-0.034	-0.098	-0.038	0.108	0.065	0.003	-0.019
0.143	0.330	-0.916	0.087	0.404	-0.911	-0.162	-0.089	-0.041	0.006	-0.060	-0.021	0.069	0.031	0.011	-0.019
0.113	0.369	-0.877	0.088	0.401	-0.912	-0.128	-0.040	-0.116	-0.026	-0.019	0.019	0.104	0.008	0.048	-0.009
0.128	0.365	-0.912	0.092	0.399	-0.912	-0.127	-0.152	-0.065	-0.014	-0.021	-0.016	0.093	0.005	0.011	-0.005
0.136	0.392	-0.916	0.094	0.396	-0.913	-0.125	-0.060	-0.092	-0.009	0.009	-0.019	0.089	0.032	0.005	-0.015
0.155	0.381	-0.885	0.095	0.392	-0.915	-0.232	-0.009	-0.066	0.010	0.002	0.014	0.074	0.020	0.033	-0.008
0.105	0.357	-0.905	0.097	0.389	-0.916	-0.180	-0.117	-0.059	-0.043	-0.018	-0.004	0.128	0.002	0.010	-0.001
0.186	0.330	-0.814	0.098	0.386	-0.917	-0.150	-0.030	-0.041	0.037	-0.042	0.088	0.050	0.029	0.098	-0.012
0.182	0.327	-0.877	0.096	0.383	-0.919	-0.123	0.200	-0.095	0.036	-0.043	0.026	0.058	0.032	0.031	-0.025
0.070	0.346	-0.940	0.096	0.381	-0.919	-0.080	0.022	-0.107	-0.076	-0.022	-0.037	0.174	0.013	0.036	-0.017
0.070	0.346	-0.940	0.097	0.378	-0.921	-0.170	-0.049	-0.030	-0.077	-0.019	-0.035	0.178	0.013	0.039	-0.014
0.147	0.381	-0.920	0.102	0.376	-0.921	-0.134	-0.222	-0.045	-0.004	0.018	-0.015	0.106	0.022	0.024	-0.013
0.170	0.392	-0.916	0.104	0.373	-0.922	-0.108	-0.111	-0.079	0.016	0.032	-0.011	0.087	0.034	0.024	0.003
0.193	0.373	-0.897	0.107	0.372	-0.922	-0.081	-0.064	-0.127	0.037	0.014	0.009	0.068	0.015	0.009	0.009
0.174	0.334	-0.924	0.109	0.369	-0.923	-0.108	-0.076	-0.106	0.016	-0.022	-0.018	0.091	0.024	0.041	0.009
0.128	0.346	-0.928	0.113	0.368	-0.923	-0.058	-0.172	-0.100	-0.035	-0.009	-0.022	0.141	0.013	0.049	-0.001
0.159	0.357	-0.924	0.114	0.367	-0.923	-0.033	0.007	-0.151	-0.005	0.003	-0.018	0.114	0.001	0.050	0.001
0.109	0.354	-0.972	0.120	0.365	-0.923	-0.097	-0.291	-0.087	-0.061	0.002	-0.065	0.168	0.005	0.101	-0.014
0.220	0.373	-0.893	0.120	0.364	-0.924	-0.039	0.112	-0.181	0.051	0.022	0.014	0.060	0.015	0.026	-0.007
0.105	0.342	-0.936	0.124	0.363	-0.924	-0.048	-0.156	-0.127	-0.068	-0.007	-0.029	0.180	0.016	0.074	-0.009
0.178	0.319	-0.924	0.123	0.361	-0.924	-0.063	0.091	-0.165	0.005	-0.029	-0.017	0.110	0.040	0.067	-0.005
0.143	0.319	-0.972	0.127	0.357	-0.925	-0.171	-0.139	-0.101	-0.032	-0.025	-0.063	0.148	0.041	0.119	-0.017
0.151	0.330	-0.940	0.130	0.354	-0.926	-0.145	-0.162	-0.109	-0.028	-0.010	-0.031	0.144	0.029	0.091	-0.005
0.151	0.334	-0.944	0.135	0.354	-0.926	-0.023	-0.228	-0.098	-0.033	-0.006	-0.036	0.147	0.026	0.100	-0.007
0.197	0.338	-0.897	0.136	0.354	-0.925	0.077	0.042	-0.181	0.013	-0.003	0.011	0.105	0.022	0.057	-0.009
0.178	0.350	-0.928	0.138	0.355	-0.925	0.041	-0.049	-0.161	-0.008	0.008	-0.021	0.127	0.011	0.093	0.007
0.167	0.357	-0.928	0.151	0.355	-0.923	-0.002	-0.670	-0.044	-0.032	0.016	-0.024	0.143	0.004	0.098	0.012
0.259	0.377	-0.932	0.148	0.355	-0.923	0.025	0.234	-0.116	0.064	0.035	-0.027	0.054	0.015	0.107	0.010
0.205	0.350	-0.909	0.156	0.354	-0.922	-0.040	-0.412	-0.004	0.003	0.009	-0.004	0.111	0.013	0.088	0.016
0.190	0.327	-0.936	0.154	0.352	-0.923	-0.101	0.088	-0.030	-0.011	-0.012	-0.030	0.130	0.037	0.121	0.024
0.243	0.284	-0.885	0.158	0.351	-0.923	-0.035	-0.179	-0.007	0.040	-0.053	0.021	0.080	0.080	0.074	0.012
0.232	0.303	-0.869	0.157	0.350	-0.924	-0.043	0.096	-0.033	0.031	-0.033	0.038	0.095	0.062	0.063	0.018
0.209	0.330	-0.912	0.158	0.349	-0.924	-0.051	-0.047	-0.040	0.008	-0.004	-0.005	0.122	0.035	0.111	0.018
0.232	0.315	-0.920	0.155	0.348	-0.925	-0.065	0.171	-0.034	0.034	-0.019	-0.011	0.102	0.051	0.124	0.006
0.201	0.303	-0.901	0.153	0.347	-0.925	-0.018	0.156	-0.031	0.006	-0.030	0.010	0.136	0.063	0.108	0.012
0.159	0.315	-0.912	0.154	0.347	-0.925	-0.021	-0.094	-0.006	-0.038	-0.018	-0.001	0.181	0.052	0.125	0.016
0.240	0.319	-0.936	0.155	0.346	-0.925	-0.026	-0.022	0.003	0.042	-0.013	-0.024	0.104	0.048	0.153	0.015
0.224	0.300	-0.916	0.151	0.346	-0.926	0.000	0.229	-0.029	0.031	-0.032	-0.004	0.122	0.067	0.139	0.016
0.224	0.300	-0.916	0.152	0.347	-0.926	0.064	-0.035	-0.016	0.030	-0.033	-0.004	0.126	0.067	0.143	0.013
0.205	0.280	-0.897	0.148	0.348	-0.926	0.063	0.221	0.001	0.014	-0.054	0.016	0.149	0.086	0.128	0.002
0.143	0.300	-0.901	0.145	0.349	-0.926	0.049	0.167	0.026	-0.045	-0.035	0.013	0.214	0.067	0.136	-0.008
0.178	0.300	-0.912	0.147	0.349	-0.925	0.025	-0.130	0.072	-0.012	-0.036	0.001	0.182	0.066	0.153	-0.012
0.178	0.327	-0.893	0.146	0.350	-0.925	0.025	0.070	0.028	-0.011	-0.010	0.021	0.186	0.039	0.138	-0.005
0.197	0.330	-0.905	0.144	0.350	-0.926	0.001	0.078	0.028	0.010	-0.006	0.010	0.171	0.035	0.154	0.005
0.232	0.315	-0.909	0.140	0.351	-0.926	0.047	0.239	0.006	0.049	-0.023	0.007	0.139	0.050	0.162	-0.002
0.182	0.311	-0.916	0.135	0.351	-0.927	0.031	0.300	0.020	0.004	-0.027	-0.000	0.192	0.054	0.174	0.005
0.128	0.323	-0.928	0.136	0.352	-0.926	0.038	-0.116	0.063	-0.051	-0.016	-0.012	0.249	0.042	0.189	0.004
0.209	0.307	-0.877	0.133	0.353	-0.926	0.054	0.155	0.065	0.032	-0.033	0.039	0.172	0.058	0.141	-0.005
0.186	0.338	-0.889	0.132	0.354	-0.926	0.065	0.073	0.038	0.011	-0.003	0.027	0.198	0.026	0.157	0.005
0.178	0.276	-0.893	0.131	0.356	-0.925	0.114	0.042	0.048	0.004	-0.066	0.022	0.208	0.087	0.164	0.024
0.236	0.272	-0.897	0.128	0.359	-0.925	0.155	0.156	0.034	0.064	-0.073	0.018	0.154	0.089	0.172	0.022
0.209	0.288	-0.956	0.124	0.362	-0.924	0.153	0.257	-0.036	0.041	-0.060	-0.042	0.184	0.072	0.234	0.019
0.147	0.338	-0.987	0.122	0.364	-0.924	0.130	0.124	-0.034	-0.018	-0.011	-0.074	0.248	0.020	0.269	0.015
0.124	0.342	-0.972	0.116	0.366	-0.923	0.157	0.325	-0.096	-0.036	-0.010	-0.058	0.274	0.014	0.257	-0.002
0.117	0.404	-0.968	0.118	0.369	-0.922	0.151	-0.044	-0.137	-0.046	0.050	-0.056	0.284	0.049	0.257	-0.015
0.105	0.388	-0.975	0.120	0.370	-0.921	0.098	-0.056	-0.135	-0.059	0.033	-0.064	0.298	0.034	0.270	-0.019
0.120	0.408	-0.991	0.123	0.372	-0.920	0.107	-0.074	-0.158	-0.046	0.051	-0.081	0.286	0.055	0.291	-0.028
0.136	0.404	-0.972	0.122	0.374	-0.919	0.114	0.072	-0.137	-0.031	0.045	-0.062	0.274	0.053	0.276	-0.029
0.074	0.385	-1.003	0.130	0.376	-0.917	0.156	-0.399	-0.082	-0.100	0.023	-0.096	0.339	0.036	0.313	-0.028
0.109	0.412	-1.019	0.141	0.380	-0.914	0.236	-0.558	-0.112	-0.076	0.046	-0.115	0.307	0.066	0.334	-0.028
0.120	0.427	-1.019	0.149	0.384	-0.911	0.229	-0.422	-0.099	-0.073	0.058	-0.118	0.300	0.084	0.338	-0.025
0.147	0.408	-1.019	0.162	0.388	-0.907	0.261	-0.639	-0.127	-0.059	0.034	-0.122	0.277	0.068	0.341	-0.013
0.197	0.392	-0.964	0.173	0.393	-0.903	0.261	-0.547	-0.121	-0.020	0.015	-0.071	0.230	0.056	0.290	0.004
0.213	0.381	-0.920	0.180	0.397	-0.900	0.275	-0.329	-0.146	-0.011	-0.001	-0.031	0.217	0.047	0.250	0.016
0.293	0.365	-0.885	0.191	0.403	-0.895	0.375	-0.523	-0.118	0.059	-0.023	-0.000	0.139	0.035	0.218	0.024
0.270	0.373	-0.901	0.197	0.408	-0.891	0.323	-0.306	-0.099	0.029	-0.020	-0.020	0.165	0.046	0.238	0.040
0.270	0.373	-0.901	0.204	0.414	-0.887	0.305	-0.333	-0.060	0.023	-0.025	-0.024	0.167	0.049	0.241	0.046
0.351	0.388	-0.853	0.210	0.418	-0.884	0.255	-0.283	-0.051	0.098	-0.014	0.020	0.089	0.068	0.198	0.000
0.301	0.354	-0.853	0.218	0.421	-0.880	0.208	-0.443	-0.041	0.039	-0.052	0.017	0.141	0.037	0.201	0.000
0.328	0.396	-0.838	0.220	0.424	-0.878	0.196	-0.060	-0.063	0.064	-0.013	0.030	0.115	0.082	0.189	0.000
Avg ODBA	2.255
Vec ODBA	1.525
Avg ELBA	1.281
Avg EPBA	0.408
Speed	ODBA	VeDBA	ELBA	EPBA	StrkSpGn	StrSpGn_L	ISI
6.400	2.255	1.525	1.281	0.408	0.460	0.476	0.855
MeanPeak	0.046921
MeanLong	0.048562
MeanISI	0.855294
