# Supplementary material for: Averaged Propulsive Body Acceleration (APBA) Can Be Calculated from Biologging Tags That Incorporate Gyroscopes and Accelerometers to Estimate Swimming Speed, Hydrodynamic Drag and Energy Expenditure for Steller Sea Lions
Source: PLoS One. 2016 Jun 10;11(6):e0157326. doi: 10.1371/journal.pone.0157326 (PMC4902303; doi:10.1371/journal.pone.0157326)
Supplement: S2 Data — Each file contains a 50Hz time series. Provided are calibrated accelerometer and gyro measurements, together with the estimated gravity vector, and the estimated dynamic accelerations by the different methods. The small files with the suffix.txt are configuration files used in C++ processing. (ZIP) [file pone.0157326.s002.zip › BoniNov_18/boni6_2740_4.csv]

rawAx	rawAy	rawAz	gravX	gravY	gravZ	gyrX	gyrY	gyrZ	estAx	estAy	estAz	odbX	odbY	odbZ	spk
0.093	0.044	-1.035	-0.134	0.235	-0.963	0.151	1.175	0.043	0.182	-0.169	-0.071	0.063	0.177	0.084	0.019
-0.145	0.114	-1.054	-0.146	0.242	-0.959	0.418	0.610	0.136	-0.045	-0.107	-0.094	0.302	0.108	0.104	-0.051
-0.360	0.203	-0.956	-0.160	0.250	-0.955	0.472	0.598	0.207	-0.247	-0.026	0.000	0.519	0.019	0.006	-0.089
-0.407	0.269	-0.881	-0.156	0.257	-0.954	0.397	-0.268	0.129	-0.297	0.032	0.074	0.566	0.046	0.069	-0.129
-0.187	0.365	-0.877	-0.152	0.263	-0.953	0.302	-0.236	0.181	-0.081	0.123	0.077	0.347	0.142	0.073	-0.113
-0.141	0.466	-1.019	-0.152	0.263	-0.953	0.010	-0.041	0.049	-0.036	0.223	-0.065	0.301	0.243	0.070	-0.046
-0.068	0.423	-1.066	-0.150	0.263	-0.953	-0.019	-0.106	0.060	0.035	0.181	-0.112	0.229	0.201	0.118	0.067
-0.018	0.373	-1.078	-0.140	0.259	-0.956	-0.198	-0.537	0.117	0.075	0.135	-0.122	0.181	0.150	0.130	0.172
0.174	0.350	-1.066	-0.125	0.256	-0.959	-0.166	-0.765	0.103	0.252	0.115	-0.107	0.011	0.126	0.118	0.287
0.340	0.385	-1.133	-0.106	0.248	-0.963	-0.411	-0.896	0.059	0.399	0.157	-0.170	0.176	0.160	0.186	0.391
0.520	0.346	-1.117	-0.086	0.240	-0.967	-0.446	-0.941	-0.122	0.559	0.127	-0.150	0.356	0.122	0.171	0.491
0.574	0.284	-1.106	-0.062	0.234	-0.970	-0.351	-1.063	-0.242	0.589	0.071	-0.135	0.410	0.060	0.159	0.541
0.620	0.249	-1.109	-0.043	0.226	-0.973	-0.409	-0.770	-0.389	0.616	0.044	-0.137	0.456	0.025	0.163	0.543
0.536	0.099	-1.094	-0.026	0.221	-0.975	-0.248	-0.737	-0.257	0.515	-0.102	-0.120	0.371	0.126	0.148	0.505
0.467	0.017	-1.094	-0.011	0.219	-0.976	-0.110	-0.662	-0.150	0.430	-0.180	-0.119	0.302	0.207	0.149	0.452
0.428	0.118	-1.035	-0.004	0.221	-0.975	0.160	-0.316	0.004	0.384	-0.083	-0.061	0.264	0.105	0.091	0.395
0.363	0.145	-1.098	0.008	0.224	-0.975	0.155	-0.575	0.143	0.307	-0.058	-0.125	0.198	0.078	0.154	0.359
0.413	0.234	-0.999	0.020	0.231	-0.973	0.334	-0.588	0.146	0.344	0.024	-0.028	0.248	0.011	0.056	0.309
0.440	0.226	-0.956	0.022	0.236	-0.971	0.285	-0.072	0.082	0.369	0.011	0.013	0.274	0.004	0.013	0.267
0.309	0.242	-0.865	0.018	0.239	-0.971	0.153	0.247	0.041	0.242	0.023	0.103	0.144	0.019	0.077	0.234
0.282	0.160	-0.853	0.019	0.242	-0.970	0.157	-0.020	0.085	0.215	-0.061	0.114	0.118	0.063	0.089	0.204
0.297	0.129	-0.802	0.014	0.244	-0.970	0.131	0.294	-0.042	0.235	-0.094	0.165	0.133	0.094	0.139	0.164
0.255	0.168	-0.948	0.011	0.246	-0.969	0.093	0.242	-0.042	0.197	-0.057	0.018	0.091	0.055	0.007	0.156
0.163	0.323	-1.066	0.006	0.257	-0.966	0.582	0.304	-0.153	0.110	0.086	-0.104	0.001	0.101	0.126	0.129
0.163	0.466	-1.094	0.002	0.264	-0.964	0.346	0.279	-0.219	0.114	0.222	-0.134	0.001	0.245	0.154	0.081
0.036	0.388	-1.042	-0.006	0.260	-0.966	-0.254	0.425	-0.058	-0.004	0.150	-0.082	0.127	0.168	0.103	0.048
-0.076	0.203	-1.023	-0.011	0.257	-0.966	-0.153	0.329	-0.143	-0.109	-0.032	-0.062	0.238	0.017	0.083	0.021
0.055	0.164	-0.956	-0.004	0.262	-0.965	0.269	-0.307	-0.273	0.015	-0.076	0.004	0.106	0.056	0.016	0.017
0.055	0.164	-0.956	0.012	0.269	-0.963	0.394	-0.773	-0.188	0.000	-0.083	0.001	0.106	0.055	0.017	0.023
0.167	0.481	-1.042	0.017	0.275	-0.961	0.290	-0.213	-0.073	0.108	0.228	-0.088	0.006	0.263	0.104	0.039
0.070	0.535	-1.078	0.019	0.279	-0.960	0.166	-0.090	-0.056	0.010	0.278	-0.124	0.089	0.318	0.140	0.039
0.028	0.442	-1.039	0.016	0.277	-0.961	-0.127	0.145	0.004	-0.029	0.188	-0.084	0.131	0.226	0.101	0.037
0.047	0.500	-1.019	0.016	0.274	-0.962	-0.161	0.062	-0.091	-0.009	0.248	-0.064	0.110	0.284	0.081	-0.009
0.028	0.381	-0.991	0.011	0.269	-0.963	-0.263	0.265	-0.122	-0.023	0.133	-0.035	0.129	0.165	0.054	-0.038
-0.037	0.230	-0.920	0.018	0.266	-0.964	-0.200	-0.320	-0.140	-0.095	-0.014	0.037	0.193	0.015	0.017	-0.051
0.013	0.180	-0.838	0.033	0.270	-0.962	0.246	-0.718	-0.193	-0.060	-0.068	0.119	0.143	0.035	0.099	-0.064
0.040	0.157	-0.881	0.044	0.272	-0.961	0.123	-0.503	-0.230	-0.044	-0.093	0.075	0.115	0.057	0.056	-0.068
0.070	0.199	-0.877	0.057	0.275	-0.960	0.196	-0.594	-0.199	-0.026	-0.054	0.077	0.083	0.014	0.060	-0.067
0.082	0.284	-0.928	0.066	0.278	-0.958	0.150	-0.422	-0.236	-0.024	0.028	0.024	0.071	0.072	0.008	-0.049
0.055	0.145	-0.849	0.083	0.284	-0.955	0.328	-0.828	-0.146	-0.068	-0.116	0.100	0.096	0.067	0.087	-0.042
0.155	0.106	-0.869	0.090	0.287	-0.954	0.211	-0.325	-0.137	0.025	-0.158	0.079	0.004	0.105	0.068	-0.031
0.105	0.126	-0.916	0.089	0.285	-0.954	-0.066	0.082	-0.029	-0.024	-0.137	0.032	0.045	0.086	0.021	-0.015
0.143	0.087	-0.928	0.087	0.283	-0.955	-0.089	0.111	-0.011	0.016	-0.173	0.021	0.005	0.124	0.009	0.014
0.170	0.145	-0.952	0.077	0.273	-0.959	-0.486	0.504	-0.004	0.053	-0.106	0.001	0.023	0.065	0.015	0.023
0.136	0.180	-1.039	0.072	0.265	-0.962	-0.445	0.278	-0.002	0.023	-0.062	-0.083	0.011	0.029	0.101	0.062
0.120	0.373	-1.062	0.071	0.261	-0.963	-0.180	0.128	-0.139	0.009	0.134	-0.106	0.024	0.164	0.123	0.059
0.255	0.365	-1.042	0.068	0.257	-0.964	-0.197	0.215	-0.124	0.146	0.130	-0.085	0.112	0.156	0.103	0.065
0.063	0.354	-1.086	0.077	0.257	-0.963	-0.016	-0.464	-0.115	-0.055	0.119	-0.129	0.079	0.145	0.145	0.053
0.201	0.330	-0.956	0.076	0.258	-0.963	0.064	0.126	-0.142	0.084	0.094	0.001	0.060	0.123	0.015	0.042
0.082	0.354	-1.046	0.086	0.258	-0.962	0.004	-0.497	-0.096	-0.046	0.117	-0.090	0.059	0.147	0.106	0.017
0.101	0.342	-1.039	0.100	0.261	-0.960	0.112	-0.755	-0.042	-0.041	0.103	-0.084	0.039	0.136	0.098	0.025
0.174	0.415	-0.995	0.105	0.262	-0.959	0.077	-0.211	-0.092	0.027	0.175	-0.041	0.036	0.210	0.054	0.018
0.163	0.369	-1.019	0.111	0.266	-0.958	0.163	-0.267	-0.081	0.009	0.126	-0.067	0.026	0.163	0.077	0.010
0.190	0.354	-0.983	0.112	0.263	-0.958	-0.176	-0.072	0.050	0.034	0.113	-0.030	0.054	0.146	0.041	0.024
0.082	0.373	-1.007	0.116	0.261	-0.958	-0.095	-0.181	-0.011	-0.077	0.134	-0.054	0.052	0.165	0.065	0.028
0.201	0.365	-0.987	0.104	0.253	-0.962	-0.439	0.645	-0.012	0.054	0.134	-0.031	0.068	0.157	0.045	0.018
0.201	0.365	-0.987	0.103	0.245	-0.964	-0.443	0.044	0.089	0.055	0.142	-0.029	0.069	0.157	0.045	0.012
0.163	0.230	-0.849	0.097	0.235	-0.967	-0.494	0.295	0.036	0.022	0.017	0.112	0.031	0.022	0.093	0.018
0.190	0.180	-0.849	0.089	0.229	-0.969	-0.339	0.441	-0.010	0.056	-0.027	0.115	0.059	0.028	0.093	-0.006
0.143	0.102	-0.881	0.096	0.227	-0.969	-0.051	-0.361	-0.010	0.003	-0.103	0.083	0.013	0.105	0.062	-0.020
0.101	0.091	-0.916	0.106	0.225	-0.969	-0.112	-0.546	0.026	-0.050	-0.112	0.047	0.029	0.117	0.028	-0.031
0.186	0.068	-0.853	0.111	0.229	-0.967	0.253	-0.181	-0.112	0.030	-0.140	0.108	0.056	0.140	0.092	-0.039
0.120	0.048	-0.885	0.130	0.232	-0.964	0.189	-1.006	0.011	-0.055	-0.162	0.073	0.010	0.160	0.061	-0.050
0.220	0.006	-0.786	0.140	0.241	-0.960	0.503	-0.461	-0.164	0.035	-0.213	0.168	0.089	0.203	0.160	-0.046
0.159	-0.025	-0.830	0.156	0.249	-0.956	0.455	-0.799	-0.093	-0.042	-0.252	0.120	0.028	0.234	0.118	-0.054
0.193	0.014	-0.877	0.169	0.256	-0.952	0.436	-0.654	-0.016	-0.020	-0.221	0.069	0.062	0.196	0.071	-0.058
0.217	0.037	-0.818	0.178	0.262	-0.948	0.352	-0.470	-0.092	-0.007	-0.204	0.125	0.085	0.172	0.130	-0.070
0.167	0.095	-0.845	0.192	0.269	-0.944	0.407	-0.677	-0.123	-0.070	-0.153	0.093	0.034	0.114	0.103	-0.063
0.190	0.110	-0.834	0.202	0.274	-0.940	0.335	-0.496	-0.159	-0.057	-0.143	0.101	0.057	0.098	0.116	-0.084
0.232	0.044	-0.845	0.204	0.275	-0.940	0.095	-0.056	-0.071	-0.017	-0.209	0.088	0.099	0.164	0.104	-0.088
0.132	0.033	-0.834	0.211	0.278	-0.937	0.216	-0.344	-0.132	-0.124	-0.224	0.098	0.001	0.175	0.116	-0.106
0.213	0.041	-0.861	0.215	0.279	-0.936	0.123	-0.165	-0.151	-0.047	-0.217	0.069	0.079	0.167	0.088	-0.090
0.078	0.129	-0.912	0.227	0.281	-0.933	0.102	-0.647	-0.070	-0.194	-0.129	0.014	0.056	0.078	0.038	-0.104
0.293	0.187	-0.861	0.234	0.282	-0.930	0.132	-0.346	-0.114	0.014	-0.073	0.063	0.160	0.021	0.090	-0.079
0.132	0.296	-1.007	0.242	0.285	-0.927	0.195	-0.407	-0.174	-0.156	0.032	-0.086	0.003	0.086	0.055	-0.105
0.270	0.288	-0.924	0.253	0.288	-0.924	0.194	-0.528	-0.127	-0.028	0.022	-0.007	0.136	0.077	0.029	-0.079
0.063	0.323	-1.003	0.266	0.291	-0.919	0.215	-0.683	-0.155	-0.248	0.053	-0.090	0.072	0.111	0.049	-0.085
0.259	0.330	-0.920	0.275	0.295	-0.915	0.254	-0.450	-0.178	-0.061	0.057	-0.011	0.125	0.117	0.034	-0.065
0.259	0.369	-1.007	0.289	0.297	-0.910	0.193	-0.708	-0.219	-0.075	0.093	-0.103	0.125	0.154	0.052	-0.083
0.282	0.388	-1.027	0.299	0.300	-0.906	0.204	-0.477	-0.200	-0.062	0.110	-0.127	0.148	0.173	0.070	-0.061
0.143	0.300	-1.121	0.304	0.295	-0.906	-0.215	-0.256	-0.149	-0.205	0.026	-0.222	0.010	0.083	0.164	-0.058
0.228	0.145	-0.979	0.309	0.294	-0.904	0.043	-0.263	-0.180	-0.126	-0.128	-0.082	0.094	0.072	0.022	-0.066
0.278	0.126	-0.987	0.304	0.290	-0.908	-0.170	0.339	-0.192	-0.071	-0.142	-0.086	0.143	0.092	0.030	-0.078
0.274	0.048	-0.893	0.308	0.284	-0.908	-0.218	-0.207	-0.117	-0.079	-0.214	0.009	0.139	0.171	0.065	-0.078
0.274	0.048	-0.893	0.303	0.277	-0.912	-0.359	0.317	-0.088	-0.074	-0.206	0.013	0.139	0.171	0.064	-0.071
0.220	0.102	-0.912	0.303	0.270	-0.914	-0.323	-0.004	-0.067	-0.128	-0.146	-0.005	0.085	0.118	0.045	-0.084
0.286	0.195	-0.916	0.301	0.264	-0.916	-0.291	0.147	-0.017	-0.060	-0.047	-0.007	0.149	0.026	0.040	-0.091
0.228	0.253	-0.924	0.298	0.259	-0.919	-0.268	0.163	-0.055	-0.115	0.016	-0.012	0.091	0.030	0.033	-0.098
0.186	0.238	-1.007	0.295	0.252	-0.922	-0.368	0.127	0.024	-0.154	0.007	-0.092	0.049	0.013	0.050	-0.070
0.209	0.315	-0.952	0.294	0.245	-0.924	-0.390	0.020	-0.002	-0.131	0.092	-0.035	0.071	0.089	0.006	-0.073
0.328	0.315	-0.995	0.285	0.240	-0.928	-0.310	0.506	-0.014	-0.002	0.097	-0.074	0.190	0.087	0.037	-0.064
0.228	0.261	-1.003	0.284	0.236	-0.929	-0.190	0.036	-0.011	-0.102	0.047	-0.081	0.089	0.031	0.045	-0.051
0.236	0.269	-1.011	0.283	0.233	-0.930	-0.174	0.073	0.022	-0.092	0.058	-0.088	0.096	0.038	0.053	-0.031
0.255	0.234	-0.979	0.284	0.230	-0.931	-0.150	-0.052	-0.011	-0.074	0.026	-0.056	0.115	0.001	0.021	-0.049
0.313	0.207	-0.944	0.282	0.227	-0.932	-0.173	0.125	-0.061	-0.014	0.002	-0.019	0.172	0.027	0.014	-0.042
0.224	0.203	-1.015	0.285	0.223	-0.932	-0.169	-0.185	-0.019	-0.106	0.002	-0.090	0.083	0.032	0.057	-0.044
0.293	0.195	-0.924	0.282	0.220	-0.934	-0.151	0.182	-0.062	-0.034	-0.003	0.003	0.151	0.040	0.033	-0.048
0.255	0.145	-0.932	0.281	0.218	-0.935	-0.082	0.070	-0.039	-0.071	-0.051	-0.005	0.112	0.092	0.025	-0.053
0.240	0.141	-0.952	0.281	0.215	-0.935	-0.166	-0.057	0.031	-0.087	-0.051	-0.024	0.096	0.097	0.005	-0.053
0.282	0.187	-0.956	0.282	0.213	-0.935	-0.073	-0.026	0.006	-0.045	-0.004	-0.028	0.137	0.052	0.000	-0.052
0.251	0.172	-0.948	0.281	0.209	-0.937	-0.244	0.037	0.074	-0.075	-0.015	-0.019	0.106	0.070	0.007	-0.037
0.313	0.149	-0.889	0.283	0.206	-0.937	-0.172	-0.123	0.073	-0.016	-0.035	0.041	0.166	0.094	0.065	-0.037
0.340	0.180	-0.920	0.280	0.204	-0.938	-0.126	0.160	0.004	0.014	-0.002	0.010	0.190	0.065	0.033	-0.040
0.263	0.172	-0.905	0.284	0.202	-0.937	-0.084	-0.203	0.011	-0.066	-0.008	0.025	0.110	0.073	0.049	-0.039
0.282	0.126	-0.905	0.278	0.199	-0.940	-0.155	0.289	0.010	-0.042	-0.051	0.028	0.127	0.120	0.049	-0.041
0.259	0.180	-0.932	0.277	0.197	-0.940	-0.131	0.069	0.013	-0.063	0.006	0.001	0.103	0.066	0.021	-0.050
0.293	0.145	-0.885	0.270	0.194	-0.943	-0.137	0.379	0.035	-0.022	-0.027	0.051	0.136	0.101	0.067	-0.051
0.282	0.141	-0.924	0.273	0.190	-0.943	-0.254	-0.173	0.103	-0.036	-0.026	0.011	0.123	0.105	0.027	-0.052
0.236	0.122	-0.912	0.262	0.187	-0.947	-0.146	0.572	-0.037	-0.072	-0.042	0.027	0.077	0.125	0.038	-0.061
0.270	0.110	-0.881	0.258	0.184	-0.948	-0.145	0.201	0.055	-0.033	-0.051	0.060	0.112	0.136	0.068	-0.073
0.182	0.102	-0.948	0.252	0.182	-0.951	-0.126	0.311	0.039	-0.115	-0.056	-0.005	0.025	0.145	0.000	-0.086
0.174	0.184	-0.956	0.241	0.178	-0.954	-0.230	0.543	0.046	-0.112	0.029	-0.009	0.020	0.064	0.009	-0.086
0.174	0.184	-0.956	0.239	0.174	-0.955	-0.218	0.081	0.066	-0.110	0.033	-0.008	0.022	0.065	0.010	-0.101
0.209	0.087	-0.905	0.227	0.170	-0.959	-0.187	0.608	0.094	-0.064	-0.060	0.046	0.058	0.164	0.040	-0.086
0.151	0.091	-0.901	0.225	0.168	-0.960	-0.127	0.121	0.082	-0.119	-0.054	0.051	0.002	0.162	0.043	-0.080
0.259	0.102	-0.869	0.214	0.164	-0.963	-0.230	0.540	0.126	-0.000	-0.039	0.086	0.110	0.152	0.074	-0.080
0.190	0.153	-0.901	0.199	0.160	-0.967	-0.250	0.752	0.128	-0.054	0.016	0.058	0.042	0.103	0.041	-0.068
0.155	0.075	-0.881	0.188	0.156	-0.970	-0.211	0.537	0.109	-0.078	-0.058	0.081	0.008	0.181	0.060	-0.081
0.224	0.095	-0.893	0.169	0.153	-0.974	-0.153	0.984	0.091	0.010	-0.035	0.073	0.079	0.163	0.048	-0.100
-0.003	0.110	-0.972	0.163	0.150	-0.975	-0.183	0.259	0.167	-0.211	-0.017	-0.004	0.148	0.148	0.031	-0.107
0.090	0.106	-0.901	0.152	0.146	-0.977	-0.200	0.545	0.112	-0.107	-0.017	0.069	0.055	0.153	0.040	-0.096
0.097	0.095	-0.924	0.149	0.145	-0.978	-0.073	0.136	0.107	-0.097	-0.027	0.046	0.047	0.167	0.017	-0.120
0.151	0.052	-0.916	0.139	0.145	-0.980	-0.015	0.506	0.096	-0.033	-0.069	0.055	0.007	0.211	0.025	-0.094
0.055	0.037	-0.909	0.132	0.145	-0.981	-0.022	0.311	0.141	-0.122	-0.084	0.064	0.089	0.226	0.031	-0.102
0.128	0.025	-0.881	0.119	0.146	-0.982	0.090	0.632	0.124	-0.036	-0.097	0.093	0.016	0.238	0.058	-0.087
0.001	0.014	-0.924	0.114	0.148	-0.982	0.082	0.234	0.173	-0.158	-0.111	0.050	0.144	0.249	0.014	-0.107
0.140	0.033	-0.912	0.103	0.150	-0.983	0.115	0.510	0.169	-0.009	-0.093	0.063	0.007	0.231	0.025	-0.093
0.001	0.037	-0.920	0.097	0.152	-0.984	0.089	0.303	0.204	-0.140	-0.091	0.055	0.147	0.229	0.017	-0.085
0.101	0.014	-0.877	0.089	0.156	-0.984	0.199	0.386	0.153	-0.032	-0.118	0.099	0.048	0.253	0.060	-0.082
0.136	0.014	-0.889	0.082	0.159	-0.984	0.165	0.309	0.166	0.009	-0.121	0.087	0.014	0.253	0.047	-0.091
-0.022	0.002	-0.916	0.075	0.164	-0.984	0.263	0.316	0.137	-0.142	-0.138	0.060	0.172	0.264	0.019	-0.081
0.074	0.006	-0.861	0.063	0.167	-0.984	0.156	0.581	0.141	-0.034	-0.137	0.115	0.077	0.260	0.073	-0.085
0.017	0.033	-0.905	0.056	0.171	-0.984	0.212	0.369	0.141	-0.084	-0.114	0.072	0.136	0.232	0.029	-0.098
0.028	0.060	-0.916	0.047	0.174	-0.984	0.170	0.396	0.120	-0.064	-0.090	0.060	0.126	0.205	0.016	-0.082
0.009	0.056	-0.916	0.041	0.178	-0.983	0.213	0.323	0.111	-0.077	-0.098	0.059	0.147	0.210	0.016	-0.082
0.028	0.075	-0.909	0.034	0.184	-0.982	0.326	0.341	0.052	-0.051	-0.085	0.067	0.129	0.192	0.024	-0.084
0.017	0.122	-0.912	0.025	0.190	-0.981	0.291	0.419	0.052	-0.054	-0.044	0.062	0.142	0.146	0.020	-0.084
-0.068	0.157	-1.007	0.022	0.194	-0.981	0.229	0.124	0.076	-0.135	-0.013	-0.033	0.227	0.112	0.074	-0.080
-0.010	0.133	-0.944	0.016	0.201	-0.979	0.364	0.302	0.012	-0.072	-0.044	0.029	0.170	0.136	0.012	-0.077
-0.030	0.133	-1.011	0.015	0.207	-0.978	0.312	0.055	0.032	-0.090	-0.050	-0.039	0.191	0.137	0.079	-0.076
-0.003	0.072	-0.964	0.011	0.212	-0.977	0.268	0.197	-0.023	-0.059	-0.116	0.008	0.164	0.200	0.031	-0.066
-0.022	0.083	-0.987	0.009	0.215	-0.977	0.162	0.104	-0.014	-0.077	-0.107	-0.016	0.184	0.189	0.055	-0.057
-0.030	0.099	-1.003	0.005	0.218	-0.976	0.202	0.184	-0.045	-0.082	-0.095	-0.033	0.193	0.175	0.072	-0.048
-0.007	0.118	-1.039	0.001	0.222	-0.975	0.232	0.234	-0.080	-0.055	-0.080	-0.069	0.170	0.157	0.108	-0.045
-0.026	0.114	-1.070	-0.005	0.227	-0.974	0.243	0.361	-0.105	-0.067	-0.088	-0.101	0.190	0.162	0.140	-0.049
-0.053	0.110	-1.090	-0.011	0.232	-0.973	0.280	0.272	-0.042	-0.089	-0.097	-0.122	0.217	0.166	0.161	-0.038
-0.091	0.160	-1.070	-0.010	0.238	-0.971	0.306	-0.062	0.027	-0.129	-0.052	-0.104	0.255	0.116	0.142	-0.029
-0.018	0.149	-1.086	-0.011	0.247	-0.969	0.507	0.071	0.059	-0.054	-0.074	-0.122	0.183	0.127	0.159	-0.015
0.028	0.145	-1.031	-0.016	0.259	-0.966	0.626	0.210	0.112	-0.004	-0.089	-0.070	0.137	0.131	0.105	-0.012
0.043	0.133	-1.019	-0.024	0.273	-0.962	0.759	0.378	0.216	0.020	-0.115	-0.062	0.123	0.143	0.094	-0.013
-0.049	0.187	-1.058	-0.032	0.289	-0.957	0.849	0.318	0.281	-0.065	-0.077	-0.106	0.216	0.088	0.135	-0.040
-0.110	0.253	-1.027	-0.034	0.304	-0.952	0.850	0.008	0.307	-0.125	-0.027	-0.079	0.277	0.022	0.104	-0.062
-0.137	0.296	-0.916	-0.037	0.321	-0.946	0.863	0.051	0.227	-0.149	-0.001	0.026	0.305	0.020	0.006	-0.089
-0.091	0.311	-0.936	-0.039	0.334	-0.942	0.744	0.034	0.174	-0.101	0.001	0.001	0.259	0.036	0.015	-0.095
-0.103	0.342	-0.964	-0.037	0.346	-0.938	0.598	-0.195	0.195	-0.114	0.021	-0.030	0.271	0.067	0.043	-0.072
-0.057	0.338	-0.964	-0.036	0.355	-0.934	0.527	-0.067	0.114	-0.068	0.007	-0.033	0.225	0.063	0.044	-0.034
0.017	0.334	-0.995	-0.034	0.364	-0.931	0.488	-0.131	0.060	0.002	-0.006	-0.068	0.152	0.059	0.076	-0.010
0.051	0.334	-0.972	-0.028	0.372	-0.928	0.411	-0.308	0.042	0.031	-0.013	-0.047	0.117	0.059	0.053	0.033
0.009	0.342	-1.058	-0.019	0.377	-0.926	0.322	-0.505	0.010	-0.020	-0.011	-0.136	0.160	0.066	0.139	0.082
0.128	0.373	-1.035	-0.010	0.383	-0.924	0.314	-0.482	-0.009	0.090	0.014	-0.114	0.041	0.096	0.116	0.106
0.213	0.400	-1.035	-0.003	0.387	-0.922	0.227	-0.330	-0.021	0.168	0.037	-0.116	0.044	0.121	0.117	0.144
0.163	0.385	-1.054	0.009	0.392	-0.920	0.246	-0.631	-0.002	0.106	0.018	-0.138	0.006	0.104	0.136	0.192
0.267	0.361	-1.062	0.017	0.397	-0.918	0.287	-0.399	0.048	0.202	-0.011	-0.148	0.097	0.080	0.144	0.215
0.305	0.311	-1.082	0.028	0.403	-0.915	0.372	-0.578	0.094	0.229	-0.068	-0.172	0.136	0.028	0.163	0.222
0.286	0.354	-1.058	0.036	0.409	-0.912	0.335	-0.439	0.036	0.201	-0.032	-0.152	0.116	0.069	0.139	0.237
0.305	0.327	-0.999	0.046	0.415	-0.908	0.385	-0.504	0.013	0.210	-0.065	-0.097	0.135	0.040	0.079	0.233
0.305	0.327	-0.999	0.052	0.423	-0.905	0.418	-0.278	0.018	0.203	-0.073	-0.101	0.135	0.039	0.078	0.207
0.297	0.350	-1.019	0.059	0.431	-0.901	0.466	-0.355	0.034	0.189	-0.057	-0.125	0.127	0.060	0.098	0.203
0.228	0.415	-0.991	0.067	0.439	-0.896	0.451	-0.497	0.112	0.111	0.001	-0.103	0.059	0.124	0.070	0.176
0.340	0.396	-0.940	0.074	0.446	-0.892	0.422	-0.375	0.098	0.216	-0.026	-0.056	0.172	0.103	0.020	0.163
0.193	0.377	-0.979	0.083	0.452	-0.888	0.330	-0.576	0.159	0.061	-0.051	-0.100	0.026	0.081	0.060	0.149
0.293	0.385	-0.909	0.085	0.457	-0.885	0.286	-0.141	0.082	0.159	-0.048	-0.032	0.127	0.086	0.011	0.118
0.270	0.392	-0.928	0.084	0.463	-0.882	0.336	0.113	-0.016	0.137	-0.046	-0.055	0.103	0.091	0.009	0.107
0.082	0.377	-0.979	0.090	0.466	-0.880	0.172	-0.417	0.090	-0.058	-0.064	-0.109	0.085	0.074	0.060	0.101
0.305	0.404	-0.885	0.086	0.470	-0.879	0.245	0.334	-0.079	0.170	-0.041	-0.016	0.138	0.100	0.034	0.073
0.170	0.454	-0.936	0.082	0.473	-0.877	0.206	0.305	-0.162	0.039	0.006	-0.069	0.003	0.148	0.017	0.027
0.090	0.446	-1.011	0.078	0.474	-0.877	0.114	0.317	-0.138	-0.037	-0.003	-0.145	0.080	0.140	0.092	0.039
-0.007	0.489	-0.987	0.082	0.477	-0.875	0.145	-0.183	-0.083	-0.137	0.037	-0.123	0.177	0.182	0.068	0.007
0.159	0.442	-0.905	0.079	0.479	-0.874	0.125	0.198	-0.091	0.031	-0.011	-0.042	0.013	0.136	0.015	-0.014
0.086	0.419	-0.987	0.080	0.481	-0.873	0.130	-0.025	0.023	-0.043	-0.036	-0.126	0.087	0.112	0.068	-0.013
0.043	0.454	-0.979	0.089	0.483	-0.871	0.164	-0.584	0.061	-0.094	-0.004	-0.121	0.131	0.147	0.061	0.000
0.140	0.431	-0.912	0.090	0.486	-0.869	0.173	-0.079	0.039	0.001	-0.030	-0.056	0.035	0.122	0.006	-0.005
0.128	0.458	-0.842	0.093	0.490	-0.867	0.204	-0.137	0.012	-0.013	-0.006	0.013	0.048	0.147	0.077	-0.008
0.151	0.466	-0.869	0.094	0.494	-0.864	0.259	-0.001	-0.092	0.009	-0.003	-0.017	0.025	0.152	0.049	-0.016
0.128	0.450	-0.861	0.096	0.499	-0.861	0.299	-0.104	-0.059	-0.016	-0.023	-0.012	0.049	0.134	0.057	-0.034
0.040	0.454	-0.885	0.102	0.501	-0.860	0.119	-0.334	-0.046	-0.110	-0.022	-0.038	0.138	0.136	0.033	-0.038
0.074	0.446	-0.857	0.103	0.502	-0.858	0.108	-0.018	-0.069	-0.077	-0.031	-0.011	0.103	0.126	0.060	-0.058
0.093	0.466	-0.889	0.105	0.504	-0.857	0.110	-0.052	-0.076	-0.059	-0.013	-0.044	0.085	0.145	0.028	-0.059
0.040	0.462	-0.912	0.107	0.505	-0.856	0.082	-0.076	-0.108	-0.115	-0.018	-0.068	0.139	0.140	0.004	-0.061
0.109	0.470	-0.936	0.112	0.504	-0.857	-0.038	-0.200	-0.139	-0.050	-0.009	-0.092	0.069	0.146	0.020	-0.050
0.036	0.458	-0.901	0.115	0.503	-0.856	0.008	-0.103	-0.220	-0.127	-0.021	-0.056	0.141	0.134	0.015	-0.057
0.132	0.466	-0.885	0.116	0.502	-0.857	-0.047	0.122	-0.232	-0.031	-0.011	-0.040	0.045	0.140	0.031	-0.052
0.063	0.458	-0.924	0.125	0.500	-0.857	-0.089	-0.490	-0.144	-0.110	-0.017	-0.079	0.113	0.131	0.008	-0.062
0.090	0.485	-0.909	0.126	0.498	-0.858	-0.085	0.027	-0.136	-0.084	0.012	-0.062	0.086	0.157	0.007	-0.041
0.090	0.485	-0.909	0.135	0.497	-0.857	-0.022	-0.490	-0.111	-0.093	0.013	-0.063	0.085	0.155	0.007	-0.048
0.170	0.450	-0.916	0.142	0.497	-0.856	0.046	-0.261	-0.186	-0.019	-0.022	-0.072	0.004	0.119	0.002	-0.036
0.120	0.396	-0.885	0.147	0.497	-0.855	0.046	-0.168	-0.210	-0.073	-0.076	-0.042	0.054	0.064	0.029	-0.029
0.159	0.431	-0.928	0.155	0.497	-0.854	0.009	-0.440	-0.122	-0.044	-0.041	-0.086	0.014	0.098	0.014	-0.013
0.151	0.415	-0.924	0.160	0.495	-0.854	-0.049	-0.193	-0.130	-0.056	-0.055	-0.082	0.022	0.081	0.011	-0.020
0.228	0.427	-0.845	0.164	0.495	-0.853	0.016	-0.150	-0.105	0.017	-0.043	-0.004	0.056	0.091	0.067	-0.013
0.170	0.419	-0.873	0.167	0.495	-0.852	0.064	-0.085	-0.165	-0.043	-0.051	-0.032	0.001	0.082	0.039	-0.013
0.174	0.415	-0.905	0.172	0.496	-0.851	0.036	-0.235	-0.069	-0.044	-0.055	-0.065	0.004	0.077	0.008	-0.014
0.193	0.435	-0.885	0.173	0.495	-0.851	0.001	-0.055	-0.062	-0.027	-0.035	-0.045	0.024	0.095	0.028	-0.013
0.178	0.442	-0.885	0.179	0.495	-0.850	0.026	-0.276	-0.060	-0.047	-0.027	-0.047	0.010	0.102	0.028	-0.018
0.232	0.419	-0.881	0.177	0.495	-0.851	0.010	0.186	-0.098	0.009	-0.050	-0.042	0.065	0.078	0.032	-0.019
0.147	0.427	-0.889	0.182	0.493	-0.851	-0.079	-0.340	-0.008	-0.082	-0.041	-0.050	0.020	0.085	0.024	-0.022
0.197	0.442	-0.877	0.186	0.493	-0.850	0.003	-0.157	-0.073	-0.035	-0.025	-0.039	0.031	0.099	0.036	-0.015
0.197	0.439	-0.857	0.189	0.492	-0.850	-0.007	-0.177	-0.050	-0.039	-0.028	-0.020	0.031	0.095	0.055	-0.026
0.236	0.442	-0.873	0.190	0.492	-0.850	-0.028	-0.034	-0.033	-0.001	-0.023	-0.035	0.070	0.098	0.039	-0.011
0.193	0.462	-0.857	0.190	0.491	-0.850	-0.021	0.050	-0.051	-0.043	-0.003	-0.019	0.028	0.116	0.055	-0.015
0.228	0.477	-0.905	0.191	0.490	-0.850	-0.016	-0.045	-0.052	-0.010	0.013	-0.066	0.062	0.130	0.008	-0.012
0.174	0.431	-0.909	0.193	0.489	-0.850	-0.041	-0.114	-0.030	-0.066	-0.032	-0.070	0.008	0.083	0.003	-0.016
0.201	0.423	-0.912	0.194	0.488	-0.851	-0.076	-0.024	-0.019	-0.040	-0.038	-0.073	0.034	0.074	0.001	-0.019
0.217	0.427	-0.877	0.197	0.488	-0.850	0.057	-0.090	-0.112	-0.027	-0.035	-0.039	0.050	0.077	0.035	-0.019
0.170	0.450	-0.901	0.199	0.487	-0.850	-0.040	-0.091	-0.039	-0.075	-0.010	-0.062	0.003	0.099	0.011	-0.027
0.251	0.400	-0.877	0.201	0.486	-0.851	-0.046	-0.109	-0.050	0.003	-0.059	-0.038	0.084	0.048	0.035	-0.025
0.143	0.423	-0.885	0.202	0.485	-0.851	-0.037	-0.025	-0.050	-0.105	-0.035	-0.046	0.024	0.070	0.027	-0.030
0.251	0.408	-0.849	0.210	0.485	-0.849	0.003	-0.460	-0.003	-0.005	-0.050	-0.012	0.083	0.054	0.062	-0.015
0.190	0.462	-0.916	0.209	0.484	-0.850	-0.069	0.040	0.010	-0.066	0.006	-0.078	0.022	0.107	0.004	-0.035
0.274	0.412	-0.873	0.214	0.482	-0.850	-0.090	-0.323	0.039	0.013	-0.043	-0.035	0.106	0.056	0.039	-0.028
0.167	0.404	-0.861	0.216	0.481	-0.850	-0.010	-0.059	-0.046	-0.096	-0.050	-0.023	0.003	0.047	0.050	-0.038
0.190	0.458	-0.893	0.215	0.480	-0.850	-0.060	0.060	-0.057	-0.072	0.005	-0.053	0.020	0.100	0.019	-0.042
0.190	0.458	-0.893	0.218	0.478	-0.851	-0.112	-0.167	-0.069	-0.076	0.008	-0.053	0.019	0.100	0.018	-0.044
0.205	0.396	-0.857	0.223	0.475	-0.851	-0.137	-0.240	-0.068	-0.065	-0.051	-0.017	0.034	0.037	0.054	-0.040
0.259	0.408	-0.909	0.220	0.472	-0.854	-0.137	0.207	-0.084	-0.009	-0.037	-0.065	0.087	0.047	0.002	-0.032
0.186	0.435	-0.905	0.225	0.470	-0.853	-0.120	-0.300	0.001	-0.087	-0.008	-0.061	0.013	0.073	0.006	-0.022
0.259	0.450	-0.861	0.227	0.468	-0.854	-0.081	-0.067	-0.065	-0.016	0.010	-0.017	0.085	0.087	0.049	-0.017
0.251	0.458	-0.905	0.229	0.465	-0.855	-0.171	-0.054	-0.078	-0.026	0.021	-0.059	0.077	0.094	0.006	-0.022
0.243	0.400	-0.873	0.233	0.462	-0.856	-0.147	-0.211	-0.081	-0.038	-0.034	-0.027	0.068	0.034	0.037	-0.012
0.259	0.361	-0.881	0.236	0.458	-0.857	-0.201	-0.102	-0.065	-0.025	-0.069	-0.033	0.083	0.006	0.030	-0.014
0.270	0.392	-0.873	0.237	0.454	-0.859	-0.183	-0.045	-0.034	-0.016	-0.034	-0.023	0.093	0.024	0.037	-0.016
0.243	0.408	-0.909	0.239	0.451	-0.860	-0.173	-0.148	0.020	-0.045	-0.016	-0.058	0.066	0.038	0.002	-0.006
0.274	0.396	-0.865	0.245	0.449	-0.859	-0.109	-0.291	-0.014	-0.020	-0.025	-0.014	0.096	0.026	0.045	-0.004
0.332	0.404	-0.842	0.248	0.447	-0.859	-0.090	-0.186	-0.032	0.033	-0.015	0.009	0.152	0.032	0.069	-0.002
0.293	0.408	-0.849	0.244	0.445	-0.861	-0.080	0.287	-0.090	-0.002	-0.009	0.004	0.113	0.035	0.061	-0.012
0.305	0.392	-0.838	0.248	0.442	-0.862	-0.158	-0.149	-0.050	0.006	-0.022	0.017	0.124	0.019	0.073	-0.007
0.209	0.404	-0.889	0.248	0.438	-0.864	-0.224	-0.028	-0.027	-0.091	-0.006	-0.033	0.027	0.030	0.021	-0.026
0.305	0.357	-0.885	0.251	0.433	-0.866	-0.293	-0.127	-0.021	0.002	-0.047	-0.027	0.121	0.016	0.025	-0.034
0.220	0.354	-0.877	0.246	0.427	-0.870	-0.284	0.288	-0.063	-0.078	-0.045	-0.015	0.036	0.020	0.032	-0.035
0.259	0.338	-0.849	0.247	0.424	-0.872	-0.202	-0.018	0.007	-0.040	-0.057	0.015	0.073	0.036	0.059	-0.024
0.297	0.330	-0.849	0.246	0.421	-0.873	-0.108	0.078	-0.035	-0.001	-0.063	0.016	0.111	0.045	0.059	-0.040
0.290	0.346	-0.842	0.241	0.419	-0.876	-0.141	0.276	0.012	-0.005	-0.044	0.027	0.102	0.030	0.066	-0.024
0.232	0.357	-0.834	0.241	0.418	-0.876	-0.067	-0.021	0.021	-0.063	-0.032	0.035	0.044	0.019	0.074	-0.028
0.313	0.392	-0.849	0.239	0.418	-0.877	-0.002	0.144	-0.015	0.020	0.003	0.020	0.124	0.015	0.057	-0.048
0.232	0.396	-0.853	0.236	0.417	-0.878	-0.027	0.140	0.019	-0.059	0.008	0.017	0.042	0.018	0.053	-0.059
0.170	0.392	-0.869	0.233	0.417	-0.879	-0.048	0.166	0.087	-0.117	0.004	0.003	0.021	0.013	0.036	-0.065
0.220	0.327	-0.849	0.230	0.416	-0.880	-0.022	0.133	0.060	-0.064	-0.061	0.024	0.028	0.053	0.055	-0.070
0.190	0.323	-0.826	0.226	0.418	-0.880	0.074	0.186	0.010	-0.091	-0.066	0.048	0.004	0.058	0.078	-0.070
0.278	0.346	-0.830	0.225	0.419	-0.880	0.081	0.067	0.059	-0.002	-0.045	0.044	0.084	0.035	0.073	-0.059
0.240	0.323	-0.806	0.221	0.421	-0.880	0.114	0.201	0.047	-0.037	-0.070	0.068	0.045	0.059	0.096	-0.059
0.240	0.323	-0.806	0.223	0.422	-0.879	0.052	-0.114	0.054	-0.038	-0.071	0.067	0.044	0.060	0.095	-0.049
0.213	0.327	-0.861	0.222	0.424	-0.878	0.109	0.018	0.072	-0.065	-0.069	0.011	0.016	0.056	0.039	-0.062
0.240	0.330	-0.818	0.218	0.426	-0.878	0.111	0.195	0.057	-0.034	-0.067	0.055	0.042	0.052	0.083	-0.062
0.201	0.361	-0.826	0.216	0.428	-0.878	0.087	0.079	0.025	-0.071	-0.037	0.046	0.002	0.021	0.074	-0.058
0.209	0.369	-0.869	0.214	0.429	-0.877	0.090	0.086	0.066	-0.061	-0.031	0.003	0.008	0.013	0.031	-0.060
0.240	0.381	-0.826	0.210	0.432	-0.877	0.160	0.255	0.036	-0.026	-0.023	0.046	0.038	0.001	0.074	-0.069
0.197	0.357	-0.830	0.206	0.436	-0.876	0.199	0.201	0.045	-0.064	-0.049	0.041	0.005	0.024	0.069	-0.064
0.167	0.296	-0.845	0.207	0.440	-0.874	0.249	-0.108	0.083	-0.096	-0.115	0.023	0.036	0.086	0.053	-0.068
0.217	0.323	-0.826	0.205	0.445	-0.872	0.255	0.083	0.048	-0.044	-0.093	0.041	0.014	0.059	0.073	-0.073
0.197	0.311	-0.798	0.200	0.448	-0.871	0.200	0.277	0.074	-0.058	-0.108	0.068	0.006	0.070	0.100	-0.067
0.193	0.361	-0.830	0.195	0.451	-0.871	0.165	0.226	0.045	-0.057	-0.060	0.036	0.010	0.019	0.069	-0.061
0.193	0.365	-0.881	0.191	0.452	-0.871	0.055	0.232	0.029	-0.052	-0.057	-0.014	0.010	0.015	0.017	-0.046
0.163	0.361	-0.889	0.188	0.453	-0.871	0.087	0.175	0.036	-0.080	-0.063	-0.022	0.040	0.018	0.008	-0.034
0.243	0.319	-0.905	0.179	0.455	-0.872	0.131	0.494	-0.007	0.010	-0.107	-0.037	0.042	0.061	0.009	-0.009
0.159	0.327	-0.991	0.170	0.458	-0.872	0.165	0.452	0.103	-0.066	-0.102	-0.123	0.041	0.054	0.097	0.026
0.240	0.311	-0.983	0.160	0.465	-0.871	0.357	0.472	0.240	0.025	-0.125	-0.117	0.041	0.071	0.089	0.049
0.290	0.323	-0.995	0.142	0.476	-0.868	0.620	0.879	0.395	0.094	-0.124	-0.131	0.092	0.060	0.102	0.000
0.220	0.365	-0.897	0.125	0.490	-0.863	0.748	0.728	0.453	0.041	-0.096	-0.038	0.024	0.019	0.004	-0.042
-0.049	0.439	-0.802	0.120	0.502	-0.856	0.665	0.033	0.387	-0.223	-0.035	0.051	0.245	0.055	0.090	-0.080
-0.037	0.504	-0.711	0.112	0.513	-0.851	0.581	0.256	0.303	-0.203	0.020	0.136	0.233	0.120	0.181	-0.121
0.070	0.593	-0.723	0.108	0.522	-0.846	0.466	0.078	0.231	-0.092	0.100	0.120	0.126	0.208	0.169	-0.124
0.086	0.609	-0.806	0.103	0.527	-0.844	0.273	0.234	0.108	-0.071	0.110	0.035	0.111	0.223	0.087	-0.071
0.178	0.574	-0.877	0.098	0.529	-0.843	0.114	0.286	0.046	0.026	0.073	-0.037	0.020	0.188	0.017	-0.000
0.174	0.555	-0.909	0.098	0.529	-0.843	-0.001	0.040	-0.031	0.022	0.054	-0.068	0.026	0.169	0.015	0.069
0.263	0.570	-0.924	0.106	0.526	-0.844	-0.160	-0.404	-0.019	0.103	0.072	-0.083	0.062	0.185	0.030	0.140
0.359	0.555	-0.979	0.113	0.522	-0.845	-0.206	-0.375	-0.049	0.191	0.060	-0.136	0.157	0.170	0.085	0.200
0.428	0.489	-0.983	0.120	0.518	-0.847	-0.192	-0.271	-0.171	0.253	-0.002	-0.138	0.225	0.104	0.089	0.255
0.501	0.377	-0.972	0.128	0.516	-0.847	-0.073	-0.303	-0.130	0.318	-0.112	-0.126	0.297	0.007	0.077	0.290
0.493	0.396	-0.960	0.133	0.517	-0.846	0.073	-0.207	-0.055	0.305	-0.094	-0.114	0.288	0.012	0.065	0.309
0.455	0.423	-1.011	0.138	0.519	-0.844	0.150	-0.297	0.085	0.261	-0.069	-0.168	0.248	0.039	0.117	0.280
0.482	0.412	-0.995	0.138	0.522	-0.842	0.210	0.038	0.078	0.288	-0.084	-0.154	0.274	0.027	0.101	0.262
0.301	0.442	-0.960	0.144	0.524	-0.839	0.108	-0.427	0.158	0.101	-0.055	-0.120	0.092	0.058	0.066	0.239
0.447	0.570	-0.909	0.147	0.525	-0.839	0.024	-0.174	0.066	0.244	0.072	-0.069	0.238	0.185	0.015	0.204
0.413	0.582	-0.877	0.149	0.527	-0.837	0.156	-0.064	-0.038	0.207	0.081	-0.040	0.202	0.198	0.016	0.157
0.305	0.547	-0.928	0.154	0.527	-0.836	0.024	-0.261	-0.028	0.094	0.046	-0.092	0.094	0.163	0.035	0.165
0.309	0.500	-0.834	0.159	0.527	-0.835	0.018	-0.243	-0.096	0.092	-0.000	0.002	0.097	0.117	0.060	0.132
0.405	0.508	-0.826	0.158	0.525	-0.836	-0.107	0.235	-0.174	0.190	0.010	0.013	0.194	0.125	0.068	0.097
0.297	0.462	-0.853	0.151	0.521	-0.840	-0.189	0.615	-0.231	0.090	-0.032	-0.011	0.086	0.079	0.041	0.079
0.217	0.473	-0.909	0.151	0.514	-0.845	-0.368	0.125	-0.224	0.008	-0.014	-0.061	0.004	0.091	0.015	0.052
0.209	0.520	-0.920	0.150	0.508	-0.848	-0.296	0.261	-0.294	0.002	0.039	-0.069	0.004	0.138	0.026	0.003
0.120	0.547	-0.928	0.145	0.501	-0.853	-0.362	0.462	-0.281	-0.082	0.073	-0.072	0.093	0.165	0.034	-0.023
0.078	0.497	-1.007	0.151	0.495	-0.856	-0.326	-0.332	-0.096	-0.131	0.028	-0.149	0.135	0.114	0.113	-0.030
0.120	0.558	-0.987	0.157	0.489	-0.858	-0.340	-0.325	-0.081	-0.095	0.097	-0.127	0.093	0.176	0.094	-0.046
0.205	0.500	-0.857	0.150	0.485	-0.862	-0.195	0.532	-0.207	-0.004	0.043	0.006	0.008	0.118	0.036	-0.044
0.147	0.470	-0.877	0.152	0.480	-0.864	-0.263	-0.037	-0.117	-0.063	0.017	-0.011	0.066	0.088	0.016	-0.028
0.140	0.415	-0.952	0.158	0.475	-0.866	-0.266	-0.322	-0.107	-0.077	-0.032	-0.084	0.074	0.034	0.059	-0.048
0.232	0.446	-0.845	0.156	0.469	-0.869	-0.263	0.220	-0.141	0.018	0.004	0.025	0.018	0.065	0.048	-0.053
0.070	0.408	-0.853	0.164	0.463	-0.871	-0.342	-0.458	-0.041	-0.152	-0.028	0.019	0.143	0.026	0.040	-0.054
0.209	0.408	-0.814	0.163	0.458	-0.874	-0.265	0.191	-0.193	-0.012	-0.023	0.061	0.005	0.026	0.079	-0.079
0.174	0.462	-0.842	0.165	0.451	-0.877	-0.348	0.019	-0.216	-0.048	0.038	0.037	0.039	0.080	0.052	-0.097
0.028	0.427	-0.909	0.168	0.445	-0.880	-0.325	-0.097	-0.221	-0.197	0.010	-0.028	0.185	0.045	0.015	-0.088
0.140	0.435	-0.893	0.175	0.435	-0.883	-0.521	-0.326	-0.159	-0.092	0.027	-0.009	0.073	0.053	0.001	-0.109
0.113	0.373	-0.924	0.176	0.426	-0.888	-0.470	0.052	-0.233	-0.120	-0.025	-0.036	0.101	0.009	0.031	-0.126
0.078	0.354	-0.932	0.187	0.419	-0.889	-0.355	-0.530	-0.210	-0.165	-0.037	-0.043	0.135	0.028	0.039	-0.100
0.078	0.354	-0.932	0.192	0.412	-0.891	-0.329	-0.197	-0.246	-0.170	-0.030	-0.041	0.135	0.028	0.038	-0.106
0.209	0.323	-0.897	0.197	0.404	-0.894	-0.395	-0.175	-0.192	-0.044	-0.053	-0.003	0.005	0.058	0.003	-0.090
0.136	0.288	-0.905	0.207	0.396	-0.895	-0.410	-0.519	-0.106	-0.127	-0.079	-0.009	0.078	0.093	0.011	-0.076
0.267	0.265	-0.845	0.209	0.389	-0.897	-0.331	-0.079	-0.133	0.002	-0.096	0.052	0.053	0.116	0.049	-0.054
0.201	0.323	-0.889	0.213	0.382	-0.899	-0.340	-0.171	-0.156	-0.068	-0.031	0.011	0.012	0.057	0.005	-0.046
0.228	0.342	-0.916	0.217	0.375	-0.901	-0.331	-0.161	-0.144	-0.045	-0.005	-0.015	0.015	0.037	0.022	-0.038
0.270	0.415	-0.912	0.216	0.368	-0.904	-0.371	0.128	-0.149	-0.001	0.076	-0.008	0.057	0.037	0.018	-0.044
0.205	0.334	-0.889	0.220	0.362	-0.906	-0.305	-0.165	-0.107	-0.070	0.001	0.017	0.008	0.043	0.006	-0.039
0.228	0.338	-0.905	0.222	0.356	-0.908	-0.293	-0.068	-0.116	-0.049	0.011	0.003	0.015	0.038	0.011	-0.043
0.236	0.346	-0.897	0.220	0.349	-0.911	-0.365	0.164	-0.153	-0.040	0.025	0.014	0.023	0.030	0.003	-0.048
0.209	0.319	-0.932	0.227	0.344	-0.911	-0.223	-0.313	-0.120	-0.073	0.003	-0.021	0.004	0.056	0.038	-0.048
0.274	0.284	-0.861	0.226	0.339	-0.913	-0.257	0.088	-0.137	-0.007	-0.027	0.052	0.062	0.091	0.033	-0.047
0.209	0.249	-0.916	0.229	0.334	-0.914	-0.226	-0.134	-0.060	-0.076	-0.057	-0.002	0.004	0.125	0.021	-0.065
0.247	0.300	-0.877	0.224	0.330	-0.917	-0.218	0.317	-0.085	-0.032	-0.002	0.040	0.035	0.074	0.018	-0.067
0.140	0.265	-0.928	0.225	0.326	-0.918	-0.204	-0.081	-0.014	-0.142	-0.033	-0.010	0.073	0.108	0.033	-0.071
0.217	0.311	-0.889	0.227	0.322	-0.919	-0.158	-0.050	-0.102	-0.067	0.017	0.030	0.004	0.060	0.007	-0.068
0.247	0.303	-0.889	0.228	0.318	-0.920	-0.209	-0.055	-0.038	-0.038	0.013	0.032	0.035	0.067	0.007	-0.071
0.228	0.284	-0.916	0.229	0.315	-0.921	-0.160	-0.022	-0.025	-0.057	-0.003	0.006	0.015	0.085	0.020	-0.061
0.251	0.184	-0.834	0.225	0.312	-0.923	-0.171	0.229	-0.018	-0.030	-0.100	0.091	0.038	0.185	0.063	-0.057
0.220	0.234	-0.877	0.227	0.309	-0.923	-0.115	-0.138	0.023	-0.063	-0.047	0.048	0.008	0.133	0.020	-0.061
0.247	0.257	-0.849	0.222	0.308	-0.925	-0.064	0.275	-0.009	-0.032	-0.023	0.078	0.034	0.109	0.047	-0.055
0.232	0.261	-0.861	0.221	0.307	-0.926	-0.028	0.118	-0.031	-0.045	-0.018	0.067	0.019	0.104	0.035	-0.057
0.267	0.276	-0.873	0.217	0.306	-0.927	-0.083	0.194	-0.022	-0.007	-0.001	0.057	0.054	0.087	0.024	-0.050
0.205	0.288	-0.920	0.219	0.305	-0.927	-0.023	-0.112	-0.005	-0.071	0.011	0.009	0.007	0.075	0.023	-0.053
0.236	0.300	-0.928	0.217	0.303	-0.928	-0.084	0.135	-0.068	-0.038	0.025	0.003	0.024	0.062	0.031	-0.046
0.213	0.292	-0.885	0.214	0.301	-0.929	-0.111	0.237	-0.102	-0.057	0.019	0.048	0.001	0.069	0.012	-0.056
0.255	0.276	-0.885	0.214	0.298	-0.930	-0.117	0.023	-0.076	-0.015	0.007	0.049	0.044	0.083	0.012	-0.058
0.197	0.226	-0.901	0.212	0.299	-0.931	0.035	0.110	-0.043	-0.071	-0.044	0.034	0.014	0.132	0.003	-0.056
0.197	0.226	-0.901	0.210	0.299	-0.931	0.025	0.125	-0.032	-0.069	-0.044	0.035	0.013	0.131	0.003	-0.065
0.243	0.245	-0.901	0.205	0.299	-0.932	0.055	0.292	-0.066	-0.018	-0.025	0.036	0.034	0.111	0.003	-0.068
0.132	0.253	-0.952	0.206	0.298	-0.932	-0.067	-0.084	0.009	-0.131	-0.016	-0.014	0.077	0.102	0.054	-0.065
0.243	0.238	-0.849	0.203	0.299	-0.933	0.051	0.193	-0.078	-0.016	-0.032	0.089	0.035	0.117	0.049	-0.063
0.205	0.191	-0.889	0.196	0.299	-0.934	0.040	0.397	-0.102	-0.048	-0.079	0.051	0.003	0.163	0.010	-0.070
0.193	0.180	-0.901	0.196	0.299	-0.934	0.062	0.040	-0.003	-0.058	-0.091	0.040	0.013	0.174	0.001	-0.059
0.209	0.187	-0.873	0.194	0.302	-0.933	0.132	0.105	-0.019	-0.041	-0.085	0.067	0.003	0.166	0.027	-0.065
0.205	0.242	-0.861	0.186	0.304	-0.934	0.162	0.437	-0.037	-0.037	-0.034	0.080	0.001	0.111	0.039	-0.072
0.163	0.249	-0.916	0.181	0.308	-0.934	0.197	0.298	-0.020	-0.074	-0.030	0.025	0.042	0.103	0.016	-0.081
0.140	0.199	-0.924	0.178	0.311	-0.934	0.156	0.098	0.062	-0.095	-0.083	0.017	0.065	0.152	0.023	-0.088
0.128	0.238	-0.885	0.176	0.313	-0.934	0.102	0.132	0.048	-0.104	-0.046	0.056	0.076	0.113	0.017	-0.088
0.143	0.249	-0.901	0.174	0.317	-0.932	0.247	0.064	0.038	-0.087	-0.039	0.039	0.059	0.101	0.001	-0.086
0.170	0.296	-0.905	0.172	0.322	-0.931	0.263	0.087	0.040	-0.058	0.003	0.034	0.032	0.054	0.002	-0.080
0.159	0.284	-0.924	0.167	0.328	-0.930	0.288	0.266	0.043	-0.064	-0.014	0.013	0.044	0.065	0.022	-0.067
0.163	0.280	-0.909	0.168	0.333	-0.928	0.287	-0.113	0.104	-0.062	-0.023	0.027	0.040	0.068	0.006	-0.072
0.178	0.303	-0.901	0.162	0.337	-0.927	0.234	0.314	0.024	-0.041	-0.004	0.034	0.024	0.045	0.002	-0.070
0.117	0.288	-0.861	0.163	0.342	-0.926	0.215	-0.052	0.043	-0.103	-0.024	0.072	0.085	0.060	0.042	-0.070
0.163	0.288	-0.912	0.158	0.346	-0.925	0.239	0.241	0.041	-0.052	-0.028	0.020	0.038	0.060	0.008	-0.075
0.151	0.257	-0.916	0.158	0.351	-0.923	0.279	0.003	0.047	-0.063	-0.064	0.014	0.050	0.090	0.012	-0.076
0.124	0.288	-0.897	0.153	0.355	-0.922	0.229	0.277	0.017	-0.085	-0.037	0.033	0.076	0.059	0.008	-0.069
0.163	0.284	-0.897	0.153	0.359	-0.921	0.213	-0.044	0.051	-0.047	-0.045	0.032	0.037	0.063	0.009	-0.069
0.128	0.311	-0.889	0.150	0.362	-0.920	0.188	0.163	0.021	-0.079	-0.021	0.038	0.072	0.035	0.017	-0.076
0.163	0.300	-0.885	0.150	0.367	-0.918	0.235	0.012	-0.013	-0.044	-0.037	0.040	0.036	0.046	0.022	-0.071
0.105	0.296	-0.901	0.146	0.372	-0.917	0.297	0.266	-0.092	-0.098	-0.046	0.023	0.094	0.050	0.007	-0.067
0.136	0.296	-0.916	0.144	0.376	-0.915	0.261	0.116	-0.088	-0.066	-0.050	0.006	0.062	0.049	0.008	-0.059
0.151	0.307	-0.940	0.140	0.379	-0.915	0.186	0.258	-0.082	-0.046	-0.041	-0.019	0.047	0.038	0.031	-0.045
0.117	0.311	-1.011	0.139	0.382	-0.914	0.182	0.039	0.015	-0.080	-0.040	-0.091	0.082	0.034	0.101	-0.020
0.174	0.249	-1.019	0.138	0.387	-0.912	0.271	0.047	0.069	-0.021	-0.107	-0.101	0.024	0.096	0.109	0.003
0.174	0.249	-1.019	0.127	0.394	-0.910	0.411	0.576	0.036	-0.010	-0.114	-0.103	0.023	0.096	0.109	-0.004
0.209	0.296	-0.964	0.113	0.405	-0.907	0.625	0.715	0.156	0.038	-0.079	-0.051	0.012	0.050	0.054	-0.014
0.105	0.330	-0.865	0.109	0.420	-0.901	0.817	0.161	0.208	-0.061	-0.059	0.041	0.091	0.016	0.045	-0.051
0.090	0.415	-0.798	0.096	0.435	-0.895	0.828	0.637	0.136	-0.064	0.011	0.102	0.106	0.068	0.112	-0.078
-0.018	0.489	-0.849	0.090	0.448	-0.890	0.659	0.214	0.235	-0.165	0.071	0.045	0.213	0.140	0.060	-0.095
0.036	0.535	-0.849	0.086	0.457	-0.885	0.510	0.050	0.239	-0.108	0.108	0.040	0.159	0.185	0.059	-0.087
0.128	0.547	-0.822	0.081	0.465	-0.881	0.430	0.282	0.070	-0.010	0.112	0.063	0.067	0.196	0.087	-0.052
0.097	0.527	-0.901	0.080	0.469	-0.880	0.186	0.033	0.004	-0.039	0.089	-0.018	0.097	0.176	0.008	0.010
0.193	0.477	-0.972	0.085	0.471	-0.878	0.106	-0.224	0.001	0.054	0.037	-0.090	0.003	0.126	0.062	0.064
0.263	0.462	-0.979	0.088	0.469	-0.879	-0.055	-0.129	-0.033	0.121	0.023	-0.098	0.064	0.111	0.068	0.126
0.278	0.442	-0.995	0.094	0.467	-0.879	-0.127	-0.291	-0.032	0.131	0.006	-0.114	0.078	0.093	0.082	0.188
0.405	0.462	-1.023	0.102	0.462	-0.881	-0.232	-0.353	-0.082	0.251	0.030	-0.140	0.203	0.113	0.109	0.245
0.420	0.450	-1.019	0.113	0.460	-0.881	-0.090	-0.555	-0.084	0.256	0.020	-0.137	0.218	0.102	0.105	0.269
0.528	0.396	-0.979	0.118	0.460	-0.880	0.015	-0.207	-0.066	0.359	-0.034	-0.098	0.325	0.049	0.065	0.279
0.417	0.354	-1.011	0.127	0.463	-0.878	0.170	-0.385	-0.061	0.240	-0.079	-0.132	0.213	0.007	0.097	0.268
0.367	0.323	-0.995	0.134	0.466	-0.874	0.245	-0.421	0.011	0.183	-0.114	-0.120	0.162	0.023	0.081	0.237
0.386	0.415	-0.995	0.138	0.469	-0.872	0.174	-0.132	-0.044	0.199	-0.023	-0.122	0.182	0.069	0.082	0.203
0.286	0.427	-0.991	0.145	0.472	-0.870	0.164	-0.428	0.076	0.092	-0.015	-0.121	0.083	0.081	0.078	0.183
0.378	0.442	-0.956	0.151	0.476	-0.866	0.239	-0.347	0.043	0.179	-0.003	-0.088	0.177	0.096	0.043	0.159
0.351	0.497	-0.928	0.148	0.477	-0.866	0.073	0.234	-0.003	0.156	0.050	-0.061	0.151	0.150	0.016	0.133
0.301	0.497	-0.830	0.147	0.478	-0.866	0.077	0.113	-0.027	0.107	0.048	0.038	0.102	0.150	0.082	0.121
0.301	0.454	-0.865	0.145	0.475	-0.868	-0.164	0.080	0.042	0.108	0.009	0.004	0.102	0.107	0.046	0.098
0.270	0.396	-0.830	0.137	0.472	-0.871	-0.146	0.541	-0.102	0.086	-0.046	0.042	0.073	0.050	0.082	0.068
0.278	0.346	-0.838	0.133	0.469	-0.873	-0.168	0.317	-0.117	0.097	-0.093	0.037	0.082	0.000	0.074	0.065
0.174	0.369	-0.920	0.129	0.465	-0.876	-0.160	0.363	-0.162	-0.002	-0.066	-0.043	0.021	0.024	0.009	0.028
0.243	0.377	-0.893	0.125	0.462	-0.878	-0.129	0.283	-0.151	0.071	-0.056	-0.014	0.049	0.032	0.019	0.009
0.063	0.400	-0.936	0.126	0.459	-0.879	-0.162	0.001	-0.087	-0.111	-0.029	-0.056	0.130	0.055	0.024	-0.013
0.132	0.361	-0.901	0.125	0.458	-0.880	-0.034	0.134	-0.102	-0.040	-0.067	-0.020	0.061	0.017	0.012	-0.018
0.132	0.361	-0.901	0.126	0.456	-0.881	-0.083	-0.064	-0.043	-0.042	-0.065	-0.019	0.060	0.017	0.012	-0.035
0.147	0.497	-0.916	0.125	0.453	-0.883	-0.169	0.125	-0.072	-0.025	0.073	-0.033	0.045	0.152	0.005	-0.030
0.159	0.489	-0.869	0.125	0.451	-0.884	-0.125	0.044	-0.139	-0.014	0.068	0.016	0.033	0.145	0.043	-0.036
0.109	0.481	-0.905	0.127	0.450	-0.884	-0.037	-0.081	-0.083	-0.066	0.061	-0.020	0.083	0.138	0.007	-0.040
0.105	0.442	-0.901	0.130	0.449	-0.884	-0.069	-0.137	-0.031	-0.073	0.024	-0.015	0.087	0.101	0.010	-0.038
0.128	0.442	-0.881	0.134	0.447	-0.884	-0.092	-0.219	0.002	-0.054	0.026	0.005	0.064	0.101	0.030	-0.041
0.182	0.431	-0.869	0.132	0.444	-0.886	-0.147	0.133	-0.030	0.002	0.017	0.018	0.010	0.090	0.041	-0.034
0.143	0.419	-0.905	0.136	0.440	-0.887	-0.211	-0.219	-0.059	-0.041	0.009	-0.016	0.049	0.079	0.006	-0.031
0.170	0.427	-0.869	0.137	0.436	-0.890	-0.243	0.023	-0.123	-0.015	0.022	0.022	0.022	0.087	0.041	-0.031
0.124	0.388	-0.912	0.136	0.429	-0.893	-0.369	0.103	-0.097	-0.060	-0.010	-0.018	0.068	0.049	0.002	-0.039
0.140	0.396	-0.885	0.138	0.421	-0.896	-0.399	-0.051	-0.087	-0.046	0.006	0.013	0.052	0.057	0.027	-0.035
0.155	0.419	-0.865	0.142	0.416	-0.898	-0.256	-0.179	-0.125	-0.035	0.034	0.034	0.037	0.080	0.047	-0.042
0.170	0.446	-0.912	0.141	0.409	-0.902	-0.418	0.112	-0.117	-0.019	0.068	-0.010	0.022	0.107	0.001	-0.027
0.117	0.446	-0.952	0.150	0.401	-0.904	-0.389	-0.455	-0.065	-0.081	0.076	-0.048	0.076	0.107	0.041	-0.020
0.247	0.439	-0.861	0.151	0.395	-0.906	-0.356	-0.006	-0.161	0.048	0.075	0.046	0.054	0.099	0.050	-0.020
0.186	0.412	-0.920	0.155	0.387	-0.909	-0.428	-0.144	-0.087	-0.017	0.056	-0.010	0.008	0.072	0.010	-0.008
0.155	0.404	-0.932	0.164	0.378	-0.911	-0.467	-0.477	-0.027	-0.057	0.057	-0.020	0.039	0.064	0.022	-0.005
0.278	0.369	-0.873	0.165	0.371	-0.914	-0.355	0.025	-0.145	0.065	0.029	0.041	0.084	0.029	0.037	-0.014
0.170	0.381	-0.920	0.168	0.363	-0.916	-0.417	-0.132	-0.144	-0.046	0.049	-0.003	0.024	0.040	0.010	-0.017
0.209	0.350	-0.885	0.168	0.353	-0.920	-0.512	0.090	-0.159	-0.007	0.028	0.036	0.015	0.009	0.025	-0.023
0.205	0.284	-0.873	0.166	0.344	-0.924	-0.471	0.154	-0.216	-0.010	-0.028	0.052	0.011	0.057	0.037	-0.035
0.143	0.319	-0.893	0.167	0.334	-0.928	-0.478	0.041	-0.150	-0.071	0.016	0.035	0.050	0.023	0.017	-0.033
0.209	0.296	-0.920	0.168	0.324	-0.931	-0.548	-0.007	-0.117	-0.007	0.003	0.011	0.016	0.046	0.011	-0.037
0.190	0.261	-0.905	0.166	0.314	-0.935	-0.480	0.111	-0.111	-0.025	-0.022	0.031	0.003	0.081	0.005	-0.038
0.205	0.303	-0.845	0.165	0.306	-0.938	-0.415	0.125	-0.130	-0.008	0.029	0.093	0.013	0.038	0.064	-0.035
0.209	0.307	-0.857	0.166	0.298	-0.940	-0.396	-0.001	-0.121	-0.006	0.041	0.083	0.017	0.034	0.052	-0.036
0.140	0.253	-0.975	0.170	0.291	-0.941	-0.361	-0.204	-0.069	-0.079	-0.006	-0.033	0.052	0.089	0.067	-0.032
0.197	0.330	-0.960	0.169	0.284	-0.944	-0.378	0.051	-0.053	-0.021	0.078	-0.015	0.006	0.011	0.051	-0.025
0.197	0.330	-0.960	0.169	0.278	-0.946	-0.329	0.009	-0.018	-0.021	0.085	-0.014	0.006	0.012	0.051	-0.020
0.228	0.249	-0.905	0.169	0.272	-0.947	-0.290	0.054	-0.038	0.011	0.009	0.043	0.037	0.093	0.004	-0.014
0.217	0.257	-0.932	0.167	0.267	-0.949	-0.244	0.117	-0.009	0.001	0.022	0.017	0.026	0.086	0.024	-0.013
0.193	0.214	-0.909	0.168	0.264	-0.950	-0.165	-0.061	0.004	-0.023	-0.018	0.042	0.003	0.128	0.001	-0.011
0.217	0.222	-0.924	0.167	0.262	-0.950	-0.107	0.045	-0.017	0.001	-0.008	0.027	0.027	0.121	0.017	-0.011
0.236	0.211	-0.893	0.167	0.261	-0.951	-0.036	0.067	-0.037	0.021	-0.019	0.058	0.047	0.132	0.015	-0.022
0.209	0.238	-0.940	0.164	0.259	-0.952	-0.100	0.131	-0.028	-0.004	0.011	0.012	0.020	0.106	0.032	-0.005
0.163	0.203	-0.928	0.168	0.256	-0.952	-0.167	-0.188	0.079	-0.054	-0.021	0.024	0.025	0.141	0.021	-0.009
0.282	0.218	-0.909	0.165	0.254	-0.953	-0.110	0.173	-0.005	0.068	-0.003	0.045	0.095	0.126	0.001	-0.010
0.213	0.199	-0.873	0.164	0.253	-0.953	-0.031	0.063	-0.026	-0.001	-0.022	0.081	0.026	0.146	0.035	-0.015
0.217	0.207	-0.909	0.157	0.251	-0.955	-0.086	0.367	0.016	0.010	-0.012	0.047	0.031	0.139	0.001	-0.011
0.170	0.226	-0.964	0.156	0.249	-0.956	-0.123	0.049	0.031	-0.036	0.009	-0.007	0.015	0.120	0.056	-0.022
0.178	0.195	-0.924	0.154	0.248	-0.956	-0.023	0.088	0.000	-0.027	-0.021	0.033	0.007	0.151	0.017	-0.024
0.217	0.149	-0.885	0.149	0.248	-0.957	-0.004	0.276	-0.041	0.016	-0.067	0.073	0.032	0.197	0.022	-0.030
0.186	0.168	-0.881	0.145	0.248	-0.958	0.006	0.227	-0.007	-0.011	-0.047	0.078	0.003	0.178	0.027	-0.030
0.170	0.184	-0.909	0.143	0.249	-0.958	0.065	0.117	-0.016	-0.024	-0.033	0.051	0.012	0.164	0.001	-0.031
0.182	0.184	-0.893	0.139	0.251	-0.958	0.097	0.242	-0.030	-0.008	-0.035	0.067	0.000	0.164	0.015	-0.040
0.159	0.218	-0.920	0.137	0.253	-0.958	0.147	0.091	0.028	-0.030	-0.003	0.039	0.022	0.130	0.013	-0.045
0.128	0.269	-0.956	0.135	0.257	-0.957	0.184	0.128	0.001	-0.058	0.044	0.003	0.053	0.080	0.049	-0.048
0.124	0.280	-0.948	0.134	0.261	-0.956	0.221	-0.007	0.046	-0.062	0.051	0.009	0.056	0.069	0.040	-0.055
0.120	0.272	-0.960	0.129	0.265	-0.955	0.202	0.262	0.001	-0.061	0.040	-0.003	0.059	0.077	0.052	-0.060
0.101	0.265	-0.991	0.133	0.271	-0.954	0.275	-0.181	0.043	-0.084	0.027	-0.036	0.078	0.086	0.083	-0.056
0.117	0.222	-0.952	0.132	0.274	-0.953	0.191	0.010	0.080	-0.068	-0.020	0.002	0.062	0.129	0.042	-0.054
0.151	0.176	-0.932	0.133	0.279	-0.951	0.276	-0.051	0.067	-0.034	-0.071	0.020	0.028	0.175	0.022	-0.048
0.147	0.226	-0.901	0.131	0.285	-0.950	0.285	0.094	0.022	-0.036	-0.026	0.051	0.031	0.125	0.009	-0.045
0.174	0.245	-0.912	0.135	0.289	-0.948	0.216	-0.214	0.047	-0.013	-0.011	0.037	0.003	0.107	0.003	-0.044
0.136	0.230	-0.928	0.133	0.294	-0.947	0.275	0.095	-0.026	-0.050	-0.032	0.020	0.041	0.123	0.020	-0.046
0.140	0.226	-0.909	0.133	0.298	-0.945	0.211	-0.010	0.015	-0.046	-0.039	0.039	0.036	0.129	0.000	-0.038
0.140	0.269	-0.932	0.136	0.301	-0.944	0.150	-0.189	0.051	-0.049	0.000	0.014	0.035	0.087	0.024	-0.034
0.190	0.257	-0.916	0.134	0.305	-0.943	0.218	0.105	0.044	0.003	-0.015	0.028	0.015	0.100	0.009	-0.031
0.201	0.280	-0.889	0.135	0.311	-0.941	0.313	-0.040	0.030	0.014	0.002	0.054	0.027	0.079	0.019	-0.029
0.159	0.284	-0.905	0.134	0.316	-0.939	0.303	0.075	0.000	-0.027	0.000	0.036	0.014	0.076	0.003	-0.031
0.140	0.303	-0.920	0.133	0.322	-0.937	0.306	0.054	-0.021	-0.045	0.014	0.019	0.034	0.058	0.012	-0.036
0.136	0.257	-0.901	0.134	0.328	-0.935	0.329	-0.035	-0.003	-0.050	-0.039	0.036	0.039	0.106	0.008	-0.043
0.163	0.257	-0.893	0.131	0.334	-0.934	0.320	0.158	-0.064	-0.021	-0.044	0.043	0.013	0.107	0.016	-0.041
0.143	0.269	-0.928	0.130	0.339	-0.932	0.288	0.089	-0.033	-0.038	-0.038	0.006	0.033	0.096	0.019	-0.029
0.151	0.284	-0.920	0.128	0.344	-0.930	0.293	0.097	-0.019	-0.029	-0.028	0.012	0.027	0.082	0.011	-0.029
0.186	0.276	-0.944	0.123	0.350	-0.929	0.354	0.338	-0.052	0.011	-0.042	-0.013	0.007	0.090	0.034	-0.027
0.078	0.261	-1.007	0.119	0.356	-0.927	0.327	0.195	0.034	-0.092	-0.063	-0.078	0.101	0.106	0.096	-0.020
0.120	0.257	-0.987	0.115	0.363	-0.925	0.398	0.161	0.153	-0.046	-0.075	-0.061	0.060	0.111	0.077	0.003
0.136	0.272	-0.991	0.112	0.373	-0.921	0.509	0.059	0.212	-0.028	-0.069	-0.068	0.045	0.097	0.081	0.014
0.205	0.315	-1.027	0.104	0.386	-0.917	0.667	0.321	0.307	0.049	-0.038	-0.108	0.024	0.055	0.116	0.034
0.201	0.327	-0.979	0.095	0.401	-0.911	0.793	0.372	0.351	0.055	-0.042	-0.066	0.019	0.044	0.070	0.023
0.193	0.385	-0.881	0.087	0.417	-0.905	0.903	0.312	0.347	0.055	-0.000	0.026	0.011	0.012	0.028	0.002
0.067	0.415	-0.842	0.079	0.433	-0.898	0.806	0.280	0.285	-0.064	0.016	0.059	0.116	0.042	0.067	-0.030
0.032	0.431	-0.814	0.069	0.445	-0.893	0.692	0.417	0.260	-0.089	0.018	0.081	0.150	0.057	0.094	-0.052
0.047	0.481	-0.857	0.067	0.456	-0.887	0.575	-0.022	0.309	-0.071	0.058	0.032	0.134	0.106	0.051	-0.058
0.067	0.539	-0.893	0.062	0.464	-0.884	0.395	0.189	0.201	-0.047	0.108	-0.007	0.115	0.164	0.016	-0.028
0.143	0.562	-0.842	0.063	0.468	-0.882	0.218	-0.086	0.076	0.029	0.127	0.042	0.039	0.187	0.068	0.017
0.186	0.555	-0.897	0.059	0.469	-0.881	0.051	0.279	-0.115	0.075	0.118	-0.013	0.003	0.180	0.013	0.050
0.217	0.516	-0.956	0.066	0.465	-0.883	-0.186	-0.289	-0.092	0.099	0.083	-0.071	0.035	0.142	0.046	0.092
0.178	0.470	-1.011	0.073	0.459	-0.885	-0.322	-0.365	-0.075	0.054	0.043	-0.124	0.004	0.096	0.101	0.145
0.278	0.435	-0.983	0.081	0.455	-0.887	-0.208	-0.364	-0.072	0.146	0.012	-0.095	0.097	0.061	0.074	0.185
0.401	0.396	-1.007	0.089	0.453	-0.887	-0.115	-0.380	-0.089	0.261	-0.024	-0.118	0.221	0.022	0.098	0.218
0.401	0.396	-1.007	0.096	0.452	-0.887	-0.023	-0.289	-0.106	0.254	-0.023	-0.118	0.222	0.022	0.098	0.235
0.417	0.392	-0.999	0.103	0.455	-0.885	0.186	-0.322	-0.042	0.262	-0.029	-0.113	0.239	0.019	0.091	0.238
0.324	0.423	-0.991	0.116	0.459	-0.881	0.262	-0.747	0.080	0.157	-0.003	-0.108	0.148	0.050	0.084	0.224
0.351	0.373	-0.928	0.124	0.463	-0.878	0.210	-0.495	0.146	0.176	-0.057	-0.048	0.177	0.000	0.021	0.210
0.401	0.431	-0.897	0.127	0.467	-0.875	0.214	-0.180	0.109	0.223	-0.003	-0.019	0.229	0.058	0.010	0.179
0.393	0.450	-0.885	0.129	0.472	-0.872	0.293	-0.067	0.012	0.213	0.012	-0.010	0.222	0.077	0.021	0.161
0.317	0.481	-0.873	0.130	0.474	-0.871	0.124	-0.046	-0.011	0.135	0.040	0.001	0.147	0.108	0.032	0.150
0.270	0.431	-0.909	0.132	0.475	-0.870	0.051	-0.107	0.030	0.087	-0.011	-0.036	0.102	0.058	0.003	0.125
0.293	0.477	-0.920	0.126	0.475	-0.871	0.022	0.444	-0.096	0.116	0.036	-0.046	0.126	0.105	0.015	0.100
0.278	0.477	-0.853	0.125	0.475	-0.871	0.053	0.209	-0.171	0.102	0.035	0.021	0.112	0.106	0.051	0.080
0.247	0.400	-0.897	0.122	0.476	-0.871	0.048	0.228	-0.153	0.074	-0.042	-0.022	0.082	0.030	0.008	0.068
0.186	0.412	-0.905	0.120	0.472	-0.873	-0.188	0.204	-0.115	0.014	-0.027	-0.028	0.021	0.042	0.001	0.038
0.186	0.458	-0.932	0.117	0.469	-0.875	-0.153	0.254	-0.146	0.017	0.023	-0.053	0.022	0.089	0.026	0.025
0.124	0.473	-0.916	0.115	0.467	-0.877	-0.086	0.199	-0.113	-0.042	0.040	-0.036	0.039	0.104	0.010	0.009
0.186	0.442	-0.885	0.114	0.466	-0.878	-0.063	0.137	-0.132	0.021	0.011	-0.003	0.023	0.073	0.022	-0.009
0.147	0.470	-0.920	0.115	0.464	-0.879	-0.100	0.002	-0.078	-0.019	0.040	-0.038	0.015	0.101	0.014	-0.006
0.070	0.466	-0.956	0.117	0.461	-0.880	-0.158	-0.110	-0.055	-0.098	0.039	-0.072	0.092	0.097	0.049	-0.002
0.228	0.481	-0.853	0.115	0.458	-0.882	-0.154	0.192	-0.098	0.062	0.057	0.032	0.065	0.113	0.054	-0.000
0.167	0.446	-0.865	0.113	0.455	-0.883	-0.132	0.201	-0.150	0.002	0.025	0.022	0.004	0.079	0.042	-0.024
0.209	0.404	-0.857	0.115	0.454	-0.884	-0.030	0.011	-0.177	0.043	-0.016	0.030	0.046	0.037	0.050	-0.022
0.013	0.419	-0.948	0.117	0.450	-0.885	-0.211	-0.148	-0.037	-0.156	0.003	-0.059	0.150	0.054	0.041	-0.035
0.120	0.334	-0.869	0.121	0.446	-0.887	-0.190	-0.220	-0.038	-0.052	-0.079	0.022	0.043	0.030	0.038	-0.029
0.178	0.388	-0.822	0.120	0.443	-0.889	-0.183	0.150	-0.126	0.007	-0.021	0.071	0.015	0.025	0.085	-0.060
0.209	0.385	-0.889	0.128	0.438	-0.890	-0.240	-0.404	-0.071	0.029	-0.020	0.005	0.046	0.022	0.019	-0.035
0.051	0.369	-0.873	0.129	0.431	-0.893	-0.386	-0.021	-0.097	-0.129	-0.028	0.024	0.112	0.007	0.035	-0.023
0.190	0.338	-0.885	0.130	0.426	-0.895	-0.229	0.040	-0.114	0.008	-0.055	0.014	0.027	0.023	0.023	-0.025
0.190	0.369	-0.893	0.133	0.422	-0.897	-0.227	-0.112	-0.091	0.005	-0.019	0.008	0.027	0.008	0.016	-0.036
0.143	0.365	-0.936	0.135	0.419	-0.898	-0.146	-0.101	-0.074	-0.043	-0.020	-0.034	0.020	0.005	0.028	-0.020
0.143	0.365	-0.936	0.138	0.415	-0.899	-0.177	-0.122	-0.046	-0.045	-0.017	-0.033	0.020	0.006	0.028	-0.024
0.151	0.396	-0.885	0.142	0.413	-0.900	-0.144	-0.254	-0.009	-0.042	0.017	0.019	0.012	0.037	0.024	-0.033
0.190	0.388	-0.861	0.141	0.410	-0.901	-0.126	0.070	-0.030	-0.002	0.012	0.044	0.027	0.030	0.047	-0.029
0.159	0.431	-0.869	0.143	0.406	-0.903	-0.253	-0.087	0.027	-0.034	0.059	0.038	0.004	0.074	0.039	-0.012
0.201	0.442	-0.857	0.142	0.400	-0.906	-0.351	0.045	0.010	0.009	0.076	0.053	0.038	0.086	0.051	-0.026
0.259	0.423	-0.877	0.134	0.396	-0.908	-0.178	0.523	-0.094	0.075	0.061	0.037	0.096	0.067	0.031	-0.014
0.086	0.396	-0.857	0.142	0.392	-0.909	-0.232	-0.451	0.024	-0.106	0.038	0.057	0.076	0.041	0.051	-0.019
0.251	0.388	-0.869	0.137	0.387	-0.912	-0.270	0.254	-0.013	0.064	0.035	0.048	0.089	0.033	0.040	-0.030
0.132	0.373	-0.865	0.132	0.383	-0.914	-0.239	0.304	-0.053	-0.050	0.024	0.055	0.030	0.018	0.044	-0.044
0.132	0.385	-0.877	0.136	0.379	-0.915	-0.217	-0.192	-0.063	-0.054	0.040	0.045	0.029	0.030	0.032	-0.031
0.178	0.385	-0.889	0.131	0.375	-0.918	-0.190	0.319	-0.074	-0.003	0.043	0.036	0.017	0.030	0.020	-0.047
0.132	0.369	-0.912	0.135	0.372	-0.918	-0.174	-0.193	0.012	-0.052	0.031	0.013	0.029	0.014	0.004	-0.032
0.178	0.354	-0.826	0.134	0.369	-0.920	-0.157	0.061	-0.010	-0.005	0.018	0.101	0.018	0.001	0.083	-0.029
0.232	0.334	-0.814	0.132	0.368	-0.920	-0.074	0.100	0.024	0.051	0.000	0.114	0.072	0.021	0.094	-0.030
0.132	0.381	-0.905	0.129	0.366	-0.921	-0.091	0.118	0.062	-0.045	0.048	0.024	0.028	0.025	0.004	-0.024
0.186	0.346	-0.842	0.129	0.365	-0.922	-0.085	-0.001	0.106	0.010	0.014	0.088	0.027	0.010	0.067	-0.023
0.178	0.346	-0.857	0.125	0.365	-0.922	-0.002	0.204	0.096	0.007	0.014	0.073	0.019	0.010	0.051	-0.027
0.167	0.303	-0.834	0.121	0.366	-0.923	0.052	0.172	0.077	-0.001	-0.030	0.097	0.008	0.053	0.075	-0.018
0.170	0.323	-0.881	0.118	0.366	-0.923	-0.010	0.117	0.108	0.006	-0.011	0.050	0.012	0.034	0.027	-0.028
0.186	0.342	-0.834	0.111	0.368	-0.923	0.106	0.379	0.024	0.028	0.007	0.098	0.028	0.015	0.075	-0.035
0.101	0.338	-0.861	0.107	0.370	-0.923	0.090	0.182	0.062	-0.052	0.001	0.070	0.056	0.019	0.047	-0.030
0.109	0.300	-0.877	0.101	0.371	-0.923	0.028	0.356	0.052	-0.037	-0.038	0.055	0.048	0.059	0.031	-0.039
0.159	0.315	-0.869	0.099	0.372	-0.923	0.039	0.082	0.098	0.015	-0.023	0.063	0.002	0.044	0.038	-0.039
0.090	0.315	-0.881	0.086	0.373	-0.924	0.062	0.640	0.054	-0.042	-0.025	0.052	0.067	0.044	0.026	-0.033
0.151	0.311	-0.869	0.087	0.375	-0.923	0.125	-0.076	0.089	0.019	-0.031	0.063	0.004	0.049	0.038	-0.025
0.101	0.346	-0.873	0.082	0.378	-0.922	0.168	0.238	0.089	-0.026	0.001	0.058	0.054	0.015	0.034	-0.028
0.140	0.354	-0.853	0.078	0.382	-0.921	0.173	0.181	0.105	0.016	0.005	0.077	0.015	0.008	0.054	-0.021
0.109	0.350	-0.889	0.076	0.385	-0.920	0.152	0.107	0.112	-0.012	-0.001	0.040	0.045	0.012	0.018	-0.017
0.109	0.350	-0.889	0.073	0.386	-0.919	0.103	0.118	0.090	-0.010	-0.003	0.040	0.044	0.013	0.019	-0.017
0.151	0.338	-0.877	0.069	0.389	-0.919	0.116	0.177	0.070	0.036	-0.017	0.051	0.002	0.025	0.031	-0.029
0.090	0.357	-0.857	0.066	0.392	-0.918	0.175	0.204	0.021	-0.022	-0.001	0.070	0.063	0.006	0.051	-0.032
0.051	0.334	-0.881	0.065	0.395	-0.916	0.182	-0.006	0.069	-0.060	-0.027	0.044	0.102	0.030	0.028	-0.040
0.067	0.357	-0.912	0.063	0.396	-0.916	0.046	0.052	0.099	-0.043	-0.005	0.012	0.086	0.007	0.004	-0.042
0.059	0.377	-0.893	0.064	0.397	-0.915	0.074	-0.096	0.081	-0.051	0.014	0.031	0.094	0.011	0.016	-0.044
0.132	0.330	-0.873	0.063	0.400	-0.914	0.131	0.071	0.010	0.023	-0.035	0.050	0.019	0.037	0.035	-0.034
0.055	0.342	-0.912	0.062	0.402	-0.914	0.109	0.085	0.019	-0.053	-0.025	0.010	0.096	0.027	0.005	-0.022
0.090	0.330	-0.905	0.060	0.402	-0.914	0.017	0.090	0.017	-0.016	-0.037	0.018	0.061	0.040	0.002	-0.007
0.113	0.323	-0.944	0.057	0.402	-0.914	0.022	0.153	-0.030	0.009	-0.045	-0.022	0.038	0.049	0.037	0.000
0.090	0.315	-0.999	0.051	0.402	-0.914	0.022	0.390	-0.021	-0.007	-0.053	-0.076	0.061	0.058	0.093	0.019
0.105	0.315	-1.003	0.045	0.404	-0.914	0.113	0.316	0.039	0.014	-0.054	-0.081	0.046	0.059	0.097	0.053
0.090	0.280	-1.027	0.037	0.409	-0.912	0.332	0.348	0.158	0.006	-0.095	-0.107	0.062	0.095	0.121	0.055
0.201	0.265	-0.999	0.025	0.422	-0.906	0.707	0.544	0.365	0.130	-0.123	-0.084	0.049	0.112	0.093	0.027
0.097	0.311	-0.889	0.014	0.438	-0.899	0.904	0.399	0.454	0.037	-0.093	0.018	0.057	0.067	0.018	-0.016
-0.033	0.404	-0.767	0.006	0.455	-0.890	0.937	0.254	0.397	-0.086	-0.017	0.132	0.188	0.025	0.141	-0.043
-0.095	0.454	-0.763	0.001	0.470	-0.883	0.818	0.053	0.389	-0.142	0.018	0.129	0.251	0.075	0.145	-0.077
-0.037	0.500	-0.818	-0.005	0.481	-0.876	0.658	0.189	0.300	-0.078	0.052	0.067	0.195	0.120	0.090	-0.081
0.032	0.539	-0.822	-0.010	0.491	-0.871	0.545	0.161	0.253	-0.004	0.081	0.058	0.127	0.158	0.086	-0.047
0.051	0.570	-0.845	-0.016	0.497	-0.868	0.316	0.255	0.160	0.021	0.107	0.030	0.108	0.188	0.062	-0.000
0.067	0.609	-0.916	-0.015	0.499	-0.866	0.143	-0.146	0.161	0.036	0.143	-0.042	0.093	0.226	0.008	0.054
0.070	0.582	-0.960	-0.010	0.498	-0.867	-0.074	-0.404	0.174	0.034	0.117	-0.085	0.090	0.198	0.051	0.117
0.209	0.527	-0.948	-0.003	0.495	-0.869	-0.161	-0.458	0.179	0.166	0.066	-0.071	0.048	0.143	0.040	0.183
0.328	0.481	-0.987	0.004	0.492	-0.871	-0.184	-0.346	0.050	0.278	0.023	-0.109	0.166	0.095	0.079	0.238
0.386	0.504	-1.007	0.014	0.488	-0.873	-0.224	-0.554	0.016	0.325	0.051	-0.127	0.223	0.117	0.099	0.292
0.370	0.524	-1.003	0.025	0.486	-0.874	-0.095	-0.484	-0.078	0.300	0.072	-0.122	0.208	0.135	0.096	0.300
0.413	0.500	-0.956	0.032	0.487	-0.873	0.061	-0.298	-0.102	0.335	0.048	-0.076	0.250	0.111	0.048	0.283
0.270	0.396	-0.995	0.035	0.488	-0.872	0.091	-0.140	0.020	0.190	-0.058	-0.116	0.108	0.005	0.088	0.264
0.270	0.396	-0.995	0.042	0.487	-0.872	-0.026	-0.438	0.128	0.183	-0.057	-0.116	0.108	0.005	0.088	0.232
0.367	0.470	-0.865	0.043	0.487	-0.872	-0.012	-0.047	0.031	0.277	0.017	0.014	0.204	0.077	0.042	0.177
0.240	0.551	-0.924	0.041	0.486	-0.873	-0.057	0.203	-0.047	0.153	0.099	-0.044	0.077	0.157	0.018	0.165
0.140	0.524	-0.920	0.047	0.483	-0.874	-0.169	-0.324	-0.014	0.047	0.075	-0.039	0.023	0.129	0.015	0.147
0.267	0.470	-0.869	0.047	0.480	-0.876	-0.173	0.142	-0.144	0.175	0.024	0.014	0.105	0.074	0.036	0.111
0.228	0.485	-0.845	0.045	0.477	-0.878	-0.174	0.267	-0.236	0.138	0.043	0.040	0.067	0.089	0.059	0.087
0.163	0.485	-0.905	0.043	0.471	-0.881	-0.308	0.196	-0.198	0.074	0.048	-0.017	0.001	0.089	0.000	0.073
0.105	0.466	-0.952	0.045	0.466	-0.884	-0.309	0.023	-0.164	0.015	0.034	-0.061	0.057	0.070	0.047	0.047
0.086	0.454	-0.877	0.047	0.459	-0.887	-0.347	-0.008	-0.183	-0.006	0.029	0.017	0.077	0.059	0.028	0.016
0.113	0.454	-0.912	0.047	0.453	-0.890	-0.317	0.111	-0.234	0.021	0.034	-0.015	0.050	0.060	0.008	0.000
0.051	0.450	-0.893	0.049	0.447	-0.893	-0.320	0.008	-0.285	-0.043	0.036	0.007	0.112	0.056	0.012	-0.020
0.093	0.431	-0.897	0.052	0.442	-0.895	-0.261	-0.017	-0.266	-0.003	0.021	0.005	0.069	0.038	0.008	-0.020
0.020	0.454	-0.928	0.059	0.436	-0.898	-0.329	-0.263	-0.257	-0.083	0.051	-0.024	0.142	0.061	0.024	-0.037
0.090	0.481	-0.936	0.065	0.431	-0.900	-0.310	-0.194	-0.246	-0.020	0.083	-0.029	0.072	0.089	0.032	-0.035
0.051	0.500	-0.901	0.069	0.425	-0.903	-0.314	-0.088	-0.281	-0.062	0.108	0.009	0.110	0.109	0.003	-0.039
0.082	0.481	-0.920	0.076	0.418	-0.905	-0.364	-0.335	-0.191	-0.039	0.096	-0.008	0.078	0.089	0.018	-0.030
0.109	0.454	-0.889	0.082	0.411	-0.908	-0.371	-0.191	-0.237	-0.017	0.075	0.026	0.050	0.063	0.013	-0.041
0.124	0.415	-0.857	0.085	0.404	-0.911	-0.384	-0.054	-0.189	-0.004	0.044	0.060	0.033	0.025	0.044	-0.033
0.067	0.392	-0.905	0.088	0.395	-0.914	-0.444	-0.102	-0.148	-0.065	0.029	0.016	0.090	0.002	0.004	-0.038
0.120	0.338	-0.912	0.091	0.386	-0.918	-0.495	-0.143	-0.122	-0.015	-0.016	0.012	0.035	0.052	0.012	-0.033
0.093	0.373	-0.877	0.095	0.379	-0.921	-0.384	-0.124	-0.240	-0.046	0.026	0.050	0.061	0.017	0.024	-0.051
0.163	0.373	-0.853	0.093	0.372	-0.924	-0.338	0.243	-0.244	0.026	0.033	0.076	0.009	0.017	0.047	-0.045
0.024	0.334	-0.912	0.098	0.365	-0.926	-0.360	-0.258	-0.110	-0.118	0.001	0.019	0.128	0.055	0.012	-0.043
0.097	0.330	-0.948	0.096	0.359	-0.928	-0.300	0.169	-0.109	-0.042	0.003	-0.014	0.055	0.058	0.047	-0.055
0.155	0.315	-0.885	0.098	0.355	-0.930	-0.188	-0.095	-0.013	0.014	-0.008	0.050	0.003	0.073	0.015	-0.049
0.024	0.319	-0.889	0.094	0.354	-0.931	-0.075	0.236	-0.096	-0.113	-0.003	0.046	0.127	0.069	0.012	-0.030
0.174	0.350	-0.928	0.100	0.352	-0.931	-0.103	-0.303	-0.029	0.031	0.030	0.007	0.024	0.038	0.028	-0.027
0.124	0.327	-0.944	0.105	0.350	-0.931	-0.104	-0.229	-0.045	-0.024	0.009	-0.009	0.026	0.061	0.044	-0.031
0.124	0.327	-0.944	0.106	0.347	-0.932	-0.121	-0.010	-0.084	-0.025	0.011	-0.009	0.026	0.060	0.044	-0.007
0.124	0.381	-0.932	0.107	0.343	-0.933	-0.243	-0.005	-0.148	-0.025	0.070	0.005	0.026	0.006	0.032	-0.015
0.170	0.334	-0.905	0.110	0.337	-0.935	-0.288	-0.100	-0.213	0.017	0.029	0.034	0.021	0.052	0.004	-0.023
0.143	0.292	-0.920	0.110	0.330	-0.938	-0.338	0.105	-0.251	-0.009	-0.007	0.020	0.006	0.094	0.020	-0.017
0.101	0.284	-0.920	0.114	0.324	-0.939	-0.263	-0.150	-0.248	-0.056	-0.009	0.021	0.049	0.101	0.020	-0.012
0.163	0.284	-0.956	0.116	0.319	-0.941	-0.271	-0.012	-0.197	0.004	-0.003	-0.013	0.013	0.100	0.056	-0.020
0.167	0.284	-0.928	0.116	0.315	-0.942	-0.161	0.083	-0.181	0.008	0.000	0.016	0.017	0.099	0.028	-0.019
0.128	0.296	-0.924	0.119	0.312	-0.942	-0.116	-0.107	-0.144	-0.033	0.015	0.020	0.021	0.087	0.023	-0.009
0.159	0.315	-0.924	0.121	0.309	-0.943	-0.182	-0.067	-0.145	-0.005	0.038	0.021	0.009	0.068	0.024	-0.022
0.170	0.276	-0.905	0.119	0.307	-0.944	-0.090	0.151	-0.148	0.009	0.001	0.041	0.021	0.106	0.004	-0.030
0.120	0.261	-0.885	0.120	0.304	-0.945	-0.091	-0.004	-0.119	-0.042	-0.012	0.061	0.029	0.122	0.016	-0.024
0.132	0.296	-0.916	0.119	0.305	-0.945	0.045	0.097	-0.109	-0.029	0.022	0.029	0.017	0.087	0.015	-0.026
0.151	0.300	-0.960	0.119	0.305	-0.945	0.002	0.010	-0.083	-0.011	0.026	-0.014	0.002	0.083	0.058	-0.026
0.140	0.269	-0.932	0.117	0.306	-0.945	0.049	0.159	-0.022	-0.019	-0.006	0.013	0.009	0.113	0.031	-0.019
0.163	0.272	-0.920	0.117	0.308	-0.944	0.146	0.030	-0.063	0.004	-0.005	0.024	0.014	0.109	0.019	-0.013
0.132	0.296	-0.932	0.116	0.311	-0.943	0.140	0.025	-0.007	-0.026	0.016	0.011	0.017	0.086	0.031	-0.017
0.167	0.265	-0.905	0.117	0.313	-0.943	0.107	-0.028	0.030	0.008	-0.017	0.038	0.018	0.116	0.004	-0.020
0.147	0.253	-0.889	0.115	0.317	-0.942	0.208	0.130	-0.024	-0.009	-0.033	0.053	0.001	0.128	0.012	-0.017
0.132	0.296	-0.901	0.113	0.321	-0.940	0.235	0.104	-0.013	-0.023	0.005	0.040	0.016	0.085	0.000	-0.012
0.178	0.280	-0.901	0.113	0.325	-0.939	0.237	-0.002	0.039	0.024	-0.015	0.038	0.031	0.100	0.000	-0.008
0.151	0.288	-0.920	0.109	0.330	-0.938	0.255	0.169	0.064	0.000	-0.012	0.017	0.004	0.092	0.020	-0.020
0.182	0.300	-0.901	0.112	0.335	-0.935	0.263	-0.157	0.102	0.029	-0.005	0.034	0.036	0.080	0.000	-0.007
0.051	0.296	-0.944	0.107	0.341	-0.934	0.286	0.209	0.039	-0.098	-0.014	-0.011	0.095	0.083	0.043	-0.017
0.193	0.303	-0.897	0.105	0.345	-0.933	0.260	0.116	0.071	0.047	-0.011	0.035	0.049	0.075	0.005	-0.018
0.105	0.334	-0.928	0.105	0.350	-0.931	0.226	-0.001	0.084	-0.041	0.016	0.002	0.039	0.044	0.027	-0.027
0.151	0.319	-0.877	0.102	0.354	-0.930	0.199	0.130	0.022	0.008	-0.003	0.052	0.007	0.059	0.024	-0.013
0.117	0.307	-0.912	0.103	0.356	-0.929	0.118	-0.080	0.040	-0.028	-0.017	0.016	0.028	0.070	0.011	-0.019
0.155	0.319	-0.853	0.103	0.359	-0.928	0.152	0.005	0.024	0.010	-0.009	0.074	0.011	0.058	0.048	-0.013
0.170	0.346	-0.845	0.102	0.362	-0.926	0.206	0.068	0.008	0.027	0.014	0.081	0.027	0.031	0.056	-0.024
0.128	0.377	-0.932	0.097	0.365	-0.926	0.150	0.282	-0.006	-0.011	0.042	-0.007	0.014	0.000	0.030	-0.027
0.078	0.350	-0.916	0.101	0.366	-0.925	0.047	-0.205	0.048	-0.064	0.014	0.009	0.064	0.027	0.014	-0.031
0.109	0.323	-0.885	0.102	0.367	-0.924	0.072	-0.084	-0.005	-0.035	-0.014	0.040	0.032	0.053	0.018	-0.033
0.105	0.342	-0.912	0.102	0.368	-0.924	0.068	0.026	-0.038	-0.039	0.004	0.012	0.036	0.034	0.009	-0.048
0.143	0.354	-0.885	0.097	0.370	-0.924	0.078	0.288	-0.095	0.004	0.014	0.040	0.003	0.022	0.019	-0.038
0.051	0.365	-0.936	0.103	0.372	-0.922	0.153	-0.290	-0.038	-0.094	0.023	-0.013	0.089	0.010	0.032	-0.032
0.136	0.365	-0.920	0.106	0.374	-0.921	0.075	-0.149	0.004	-0.012	0.022	0.002	0.004	0.010	0.015	-0.028
0.151	0.319	-0.861	0.104	0.376	-0.921	0.118	0.097	-0.015	0.005	-0.026	0.060	0.011	0.056	0.045	-0.035
0.151	0.334	-0.857	0.106	0.378	-0.920	0.114	-0.096	0.009	0.002	-0.013	0.063	0.012	0.041	0.048	-0.017
0.113	0.342	-0.885	0.108	0.380	-0.919	0.107	-0.102	-0.003	-0.038	-0.007	0.035	0.025	0.034	0.020	-0.030
0.178	0.338	-0.857	0.105	0.382	-0.918	0.117	0.222	-0.041	0.030	-0.014	0.062	0.040	0.039	0.048	-0.033
0.070	0.342	-0.909	0.102	0.383	-0.918	0.089	0.146	-0.026	-0.075	-0.011	0.011	0.066	0.036	0.004	-0.043
0.105	0.365	-0.928	0.103	0.384	-0.917	0.056	-0.042	-0.022	-0.041	0.011	-0.009	0.032	0.014	0.023	-0.035
0.078	0.334	-0.901	0.100	0.385	-0.917	0.077	0.195	-0.055	-0.065	-0.022	0.019	0.058	0.046	0.005	-0.044
0.128	0.323	-0.924	0.093	0.388	-0.917	0.149	0.384	-0.058	-0.009	-0.036	-0.005	0.008	0.059	0.018	-0.026
0.063	0.319	-1.019	0.096	0.390	-0.916	0.130	-0.183	0.053	-0.077	-0.043	-0.100	0.074	0.064	0.112	-0.001
0.124	0.327	-0.995	0.090	0.395	-0.914	0.273	0.283	0.072	-0.010	-0.040	-0.078	0.013	0.057	0.088	0.040
0.205	0.296	-0.964	0.083	0.403	-0.911	0.459	0.362	0.122	0.078	-0.079	-0.049	0.067	0.088	0.056	0.052
0.240	0.280	-0.983	0.072	0.416	-0.907	0.687	0.487	0.282	0.123	-0.108	-0.073	0.100	0.104	0.075	0.051
0.159	0.334	-0.932	0.064	0.429	-0.901	0.736	0.332	0.336	0.051	-0.067	-0.027	0.017	0.051	0.024	0.018
0.086	0.415	-0.822	0.060	0.442	-0.895	0.703	0.075	0.354	-0.018	0.000	0.078	0.057	0.030	0.087	-0.001
-0.033	0.485	-0.806	0.052	0.454	-0.889	0.639	0.259	0.281	-0.130	0.058	0.088	0.177	0.099	0.103	-0.038
0.117	0.508	-0.794	0.043	0.464	-0.885	0.531	0.400	0.206	0.028	0.071	0.095	0.029	0.121	0.115	-0.048
0.036	0.539	-0.881	0.040	0.470	-0.882	0.308	0.171	0.095	-0.049	0.096	0.006	0.110	0.152	0.029	-0.038
0.101	0.574	-0.869	0.043	0.472	-0.881	0.113	-0.149	-0.022	0.014	0.128	0.017	0.046	0.185	0.041	0.019
0.101	0.574	-0.869	0.046	0.472	-0.881	-0.021	-0.137	-0.110	0.010	0.128	0.017	0.046	0.184	0.040	0.049
0.220	0.466	-0.948	0.048	0.469	-0.882	-0.125	0.014	-0.169	0.127	0.022	-0.061	0.072	0.075	0.039	0.104
0.217	0.473	-1.003	0.057	0.465	-0.883	-0.206	-0.407	-0.156	0.114	0.034	-0.114	0.067	0.082	0.095	0.164
0.336	0.481	-0.964	0.068	0.461	-0.885	-0.211	-0.467	-0.197	0.223	0.045	-0.074	0.186	0.089	0.056	0.206
0.420	0.415	-0.983	0.075	0.457	-0.886	-0.212	-0.212	-0.198	0.301	-0.016	-0.092	0.270	0.022	0.076	0.246
0.305	0.381	-1.050	0.089	0.455	-0.886	-0.085	-0.742	-0.064	0.171	-0.049	-0.159	0.154	0.013	0.142	0.256
0.482	0.377	-0.964	0.095	0.455	-0.886	0.029	-0.188	-0.133	0.342	-0.053	-0.073	0.330	0.017	0.055	0.263
0.343	0.373	-0.932	0.104	0.458	-0.883	0.206	-0.512	-0.012	0.194	-0.060	-0.045	0.191	0.020	0.022	0.236
0.417	0.377	-0.944	0.105	0.463	-0.880	0.271	-0.003	0.055	0.266	-0.060	-0.059	0.263	0.016	0.034	0.224
0.328	0.423	-0.916	0.106	0.467	-0.878	0.220	-0.075	0.063	0.176	-0.018	-0.034	0.175	0.031	0.006	0.180
0.290	0.489	-0.968	0.111	0.470	-0.876	0.189	-0.275	0.101	0.133	0.045	-0.088	0.136	0.098	0.057	0.161
0.267	0.470	-0.924	0.111	0.473	-0.874	0.173	-0.024	0.064	0.110	0.022	-0.047	0.113	0.079	0.014	0.142
0.274	0.497	-0.853	0.111	0.476	-0.873	0.139	-0.003	0.052	0.117	0.047	0.022	0.121	0.106	0.057	0.123
0.340	0.535	-0.877	0.111	0.478	-0.871	0.152	0.064	-0.043	0.183	0.083	-0.003	0.187	0.144	0.033	0.111
0.228	0.543	-0.897	0.106	0.479	-0.872	0.029	0.341	-0.103	0.076	0.090	-0.023	0.077	0.152	0.013	0.095
0.255	0.512	-0.857	0.106	0.478	-0.872	-0.049	0.089	-0.051	0.103	0.060	0.017	0.105	0.122	0.052	0.073
0.170	0.504	-0.932	0.104	0.476	-0.874	-0.109	0.189	-0.163	0.020	0.054	-0.056	0.022	0.115	0.023	0.026
0.124	0.473	-0.916	0.103	0.470	-0.876	-0.274	0.124	-0.135	-0.025	0.028	-0.038	0.023	0.084	0.008	0.016
0.074	0.427	-0.893	0.104	0.467	-0.878	-0.177	0.064	-0.189	-0.076	-0.015	-0.013	0.073	0.038	0.015	-0.012
0.159	0.466	-0.944	0.104	0.462	-0.881	-0.229	0.066	-0.128	0.009	0.029	-0.062	0.013	0.078	0.036	-0.024
0.086	0.466	-0.916	0.109	0.459	-0.882	-0.198	-0.187	-0.145	-0.068	0.032	-0.034	0.059	0.079	0.008	-0.023
0.136	0.481	-0.869	0.107	0.454	-0.884	-0.221	0.214	-0.212	-0.016	0.052	0.015	0.009	0.095	0.039	-0.020
0.155	0.500	-0.861	0.106	0.449	-0.887	-0.286	0.141	-0.174	0.004	0.077	0.026	0.011	0.116	0.047	-0.027
0.097	0.450	-0.885	0.108	0.442	-0.890	-0.377	-0.031	-0.141	-0.056	0.034	0.005	0.046	0.066	0.024	-0.028
0.163	0.431	-0.849	0.107	0.437	-0.893	-0.248	0.085	-0.106	0.011	0.019	0.042	0.020	0.048	0.059	-0.043
0.113	0.396	-0.853	0.114	0.432	-0.895	-0.304	-0.347	-0.048	-0.046	-0.010	0.039	0.031	0.014	0.055	-0.048
0.070	0.408	-0.842	0.112	0.428	-0.897	-0.184	0.120	-0.070	-0.087	0.006	0.053	0.074	0.026	0.067	-0.044
0.143	0.419	-0.838	0.111	0.423	-0.899	-0.307	0.156	-0.094	-0.011	0.022	0.059	0.001	0.038	0.071	-0.046
0.143	0.419	-0.838	0.113	0.419	-0.901	-0.210	-0.115	-0.050	-0.012	0.025	0.060	0.001	0.039	0.071	-0.043
0.140	0.442	-0.897	0.114	0.416	-0.902	-0.188	-0.027	-0.031	-0.016	0.052	0.003	0.005	0.063	0.012	-0.029
0.109	0.412	-0.920	0.119	0.414	-0.903	-0.089	-0.252	-0.101	-0.052	0.023	-0.021	0.037	0.033	0.011	-0.025
0.140	0.373	-0.881	0.120	0.410	-0.904	-0.197	-0.016	-0.092	-0.022	-0.011	0.020	0.007	0.005	0.028	-0.031
0.159	0.365	-0.873	0.118	0.404	-0.907	-0.297	0.153	-0.075	-0.000	-0.013	0.030	0.012	0.012	0.036	-0.022
0.113	0.354	-0.865	0.125	0.402	-0.907	-0.127	-0.321	-0.033	-0.052	-0.022	0.038	0.035	0.023	0.044	-0.016
0.205	0.276	-0.881	0.124	0.399	-0.908	-0.130	0.049	-0.025	0.042	-0.097	0.024	0.057	0.099	0.028	-0.016
0.167	0.342	-0.849	0.122	0.397	-0.910	-0.096	0.123	-0.002	0.005	-0.029	0.056	0.018	0.033	0.060	-0.017
0.136	0.373	-0.897	0.122	0.395	-0.911	-0.141	0.011	0.017	-0.025	0.004	0.009	0.013	0.002	0.013	-0.007
0.151	0.381	-0.885	0.122	0.393	-0.911	-0.092	0.012	-0.053	-0.011	0.013	0.022	0.002	0.006	0.025	-0.016
0.163	0.385	-0.889	0.124	0.391	-0.912	-0.064	-0.087	-0.084	-0.001	0.019	0.018	0.013	0.011	0.021	-0.017
0.159	0.373	-0.881	0.125	0.390	-0.912	-0.097	-0.034	-0.024	-0.006	0.009	0.027	0.009	0.000	0.029	-0.012
0.151	0.323	-0.885	0.127	0.387	-0.913	-0.153	-0.099	0.007	-0.015	-0.038	0.024	0.000	0.050	0.026	-0.003
0.182	0.354	-0.877	0.131	0.384	-0.914	-0.141	-0.219	-0.012	0.011	-0.004	0.032	0.031	0.019	0.033	-0.011
0.213	0.396	-0.853	0.121	0.380	-0.917	-0.204	0.591	-0.051	0.052	0.042	0.059	0.062	0.023	0.057	-0.012
0.120	0.392	-0.901	0.128	0.380	-0.916	-0.049	-0.379	0.069	-0.046	0.039	0.011	0.032	0.020	0.010	-0.011
0.136	0.357	-0.936	0.124	0.379	-0.917	-0.018	0.187	0.020	-0.028	0.005	-0.024	0.016	0.015	0.026	-0.008
0.155	0.338	-0.873	0.122	0.377	-0.918	-0.114	0.115	0.068	-0.006	-0.012	0.040	0.003	0.034	0.037	-0.019
0.193	0.346	-0.869	0.119	0.376	-0.919	-0.055	0.106	0.063	0.034	-0.003	0.045	0.041	0.027	0.041	-0.015
0.113	0.388	-0.928	0.111	0.377	-0.919	0.050	0.468	-0.002	-0.038	0.039	-0.014	0.040	0.016	0.018	-0.020
0.113	0.392	-0.952	0.113	0.376	-0.920	-0.081	-0.157	0.068	-0.040	0.044	-0.037	0.040	0.020	0.042	-0.013
0.105	0.361	-0.916	0.110	0.374	-0.921	-0.097	0.151	0.081	-0.045	0.015	-0.001	0.047	0.011	0.007	-0.013
0.193	0.311	-0.834	0.105	0.373	-0.922	-0.067	0.255	0.090	0.048	-0.034	0.083	0.041	0.061	0.075	-0.014
0.155	0.300	-0.928	0.103	0.373	-0.922	-0.008	0.074	0.089	0.012	-0.046	-0.011	0.002	0.073	0.020	-0.015
0.101	0.327	-0.932	0.105	0.373	-0.922	0.009	-0.188	0.119	-0.045	-0.019	-0.016	0.051	0.046	0.024	-0.005
0.105	0.361	-0.932	0.100	0.373	-0.922	-0.022	0.286	0.077	-0.035	0.016	-0.015	0.047	0.011	0.024	-0.014
0.163	0.342	-0.877	0.101	0.373	-0.922	-0.005	-0.107	0.067	0.020	-0.003	0.040	0.010	0.030	0.031	-0.022
0.117	0.354	-0.912	0.100	0.373	-0.923	-0.028	0.014	0.102	-0.025	0.009	0.005	0.035	0.019	0.005	-0.017
0.117	0.354	-0.912	0.101	0.373	-0.922	0.006	-0.051	0.078	-0.025	0.009	0.005	0.035	0.020	0.005	-0.015
0.132	0.354	-0.901	0.097	0.373	-0.923	0.012	0.194	0.059	-0.006	0.008	0.017	0.020	0.020	0.007	-0.021
0.132	0.280	-0.873	0.093	0.374	-0.923	0.021	0.168	0.071	-0.003	-0.066	0.045	0.020	0.094	0.034	-0.023
0.117	0.342	-0.885	0.090	0.373	-0.924	-0.055	0.156	0.075	-0.015	-0.003	0.034	0.035	0.032	0.022	-0.027
0.101	0.327	-0.889	0.087	0.372	-0.924	-0.048	0.153	0.068	-0.028	-0.018	0.031	0.050	0.048	0.017	-0.025
0.101	0.307	-0.869	0.089	0.372	-0.924	-0.008	-0.140	0.049	-0.030	-0.037	0.050	0.050	0.067	0.037	-0.036
0.147	0.296	-0.857	0.082	0.370	-0.925	-0.076	0.380	0.036	0.023	-0.047	0.064	0.004	0.079	0.048	-0.038
0.063	0.334	-0.869	0.082	0.368	-0.926	-0.102	-0.073	0.102	-0.062	-0.007	0.053	0.088	0.041	0.036	-0.037
0.105	0.327	-0.877	0.081	0.368	-0.926	-0.032	0.051	0.087	-0.019	-0.014	0.045	0.045	0.049	0.028	-0.027
0.109	0.327	-0.865	0.079	0.368	-0.926	0.008	0.090	0.045	-0.013	-0.014	0.057	0.041	0.049	0.040	-0.046
0.132	0.323	-0.877	0.069	0.368	-0.927	-0.024	0.541	0.003	0.019	-0.018	0.046	0.017	0.053	0.028	-0.034
0.013	0.334	-0.912	0.067	0.367	-0.928	-0.049	0.071	0.041	-0.098	-0.005	0.011	0.136	0.042	0.007	-0.037
0.101	0.311	-0.901	0.064	0.367	-0.928	0.026	0.145	0.071	-0.006	-0.029	0.023	0.048	0.065	0.005	-0.043
0.059	0.319	-0.912	0.061	0.367	-0.928	-0.002	0.118	0.116	-0.046	-0.021	0.012	0.089	0.057	0.006	-0.042
0.051	0.311	-0.889	0.064	0.368	-0.928	0.024	-0.196	0.127	-0.056	-0.030	0.035	0.097	0.065	0.018	-0.027
0.143	0.311	-0.842	0.061	0.369	-0.927	0.089	0.153	0.076	0.039	-0.031	0.082	0.005	0.065	0.066	-0.032
0.093	0.311	-0.893	0.060	0.371	-0.927	0.108	0.034	0.077	-0.009	-0.033	0.030	0.055	0.064	0.016	-0.032
0.074	0.327	-0.865	0.055	0.373	-0.926	0.114	0.245	0.065	-0.024	-0.020	0.057	0.074	0.049	0.043	-0.033
0.059	0.296	-0.897	0.056	0.375	-0.925	0.116	-0.109	0.093	-0.040	-0.053	0.024	0.088	0.080	0.011	-0.037
0.005	0.319	-0.968	0.053	0.377	-0.925	0.111	0.148	0.059	-0.091	-0.032	-0.048	0.141	0.057	0.060	-0.036
0.090	0.338	-0.897	0.052	0.379	-0.924	0.117	0.008	0.045	-0.006	-0.015	0.022	0.056	0.038	0.011	-0.028
0.074	0.292	-0.920	0.049	0.381	-0.923	0.114	0.165	0.056	-0.018	-0.063	-0.002	0.071	0.086	0.013	-0.018
0.074	0.296	-0.960	0.048	0.383	-0.923	0.096	0.043	0.091	-0.016	-0.061	-0.043	0.071	0.082	0.053	0.001
0.074	0.288	-0.979	0.045	0.384	-0.922	0.079	0.097	0.094	-0.014	-0.070	-0.063	0.071	0.091	0.072	0.021
0.078	0.296	-1.007	0.043	0.388	-0.921	0.192	0.047	0.174	-0.008	-0.065	-0.092	0.068	0.083	0.099	0.062
0.143	0.257	-0.991	0.034	0.396	-0.918	0.450	0.383	0.289	0.067	-0.112	-0.080	0.004	0.123	0.082	0.026
0.240	0.276	-0.987	0.018	0.409	-0.912	0.758	0.723	0.431	0.179	-0.107	-0.082	0.091	0.104	0.077	-0.011
-0.114	0.415	-0.806	0.010	0.427	-0.904	0.946	0.211	0.445	-0.167	0.015	0.091	0.264	0.035	0.105	-0.019
-0.114	0.415	-0.806	0.006	0.443	-0.896	0.924	0.032	0.397	-0.162	-0.002	0.083	0.266	0.034	0.105	-0.044
0.032	0.497	-0.861	0.000	0.459	-0.889	0.839	0.116	0.415	-0.010	0.064	0.020	0.121	0.115	0.051	-0.077
0.005	0.558	-0.865	-0.002	0.472	-0.882	0.730	-0.035	0.334	-0.035	0.113	0.009	0.149	0.177	0.048	-0.029
0.055	0.601	-0.889	-0.010	0.480	-0.877	0.430	0.329	0.180	0.023	0.148	-0.019	0.100	0.219	0.024	0.035
0.040	0.562	-1.015	-0.009	0.484	-0.875	0.233	-0.157	0.187	0.006	0.105	-0.147	0.117	0.180	0.101	0.072
0.140	0.558	-1.015	-0.005	0.485	-0.874	0.092	-0.240	0.131	0.103	0.100	-0.148	0.018	0.176	0.101	0.122
0.186	0.524	-0.975	0.003	0.486	-0.874	0.033	-0.482	0.100	0.141	0.064	-0.109	0.027	0.141	0.062	0.173
0.247	0.512	-0.975	0.012	0.484	-0.875	-0.073	-0.492	0.019	0.194	0.054	-0.109	0.088	0.129	0.063	0.221
0.336	0.489	-0.972	0.021	0.480	-0.877	-0.219	-0.447	-0.077	0.273	0.035	-0.103	0.176	0.105	0.060	0.257
0.367	0.473	-0.936	0.032	0.477	-0.878	-0.199	-0.466	-0.172	0.293	0.023	-0.066	0.207	0.089	0.024	0.280
0.397	0.450	-0.979	0.042	0.475	-0.879	-0.069	-0.377	-0.188	0.314	0.001	-0.109	0.237	0.066	0.068	0.278
0.367	0.450	-0.968	0.054	0.475	-0.878	0.003	-0.542	-0.163	0.271	0.001	-0.098	0.206	0.066	0.055	0.265
0.286	0.454	-0.968	0.058	0.475	-0.878	0.013	-0.133	-0.156	0.186	0.005	-0.098	0.124	0.071	0.055	0.239
0.328	0.466	-0.920	0.064	0.476	-0.877	0.073	-0.223	-0.136	0.222	0.015	-0.052	0.167	0.083	0.007	0.209
0.247	0.477	-0.968	0.066	0.475	-0.877	-0.020	-0.016	-0.135	0.140	0.028	-0.099	0.086	0.096	0.054	0.177
0.270	0.516	-0.952	0.071	0.474	-0.878	-0.044	-0.191	-0.118	0.158	0.067	-0.083	0.109	0.136	0.038	0.170
0.240	0.527	-0.916	0.079	0.472	-0.878	-0.123	-0.349	-0.102	0.120	0.081	-0.047	0.078	0.148	0.002	0.155
0.293	0.512	-0.889	0.080	0.469	-0.879	-0.118	0.091	-0.222	0.172	0.068	-0.018	0.132	0.134	0.025	0.140
0.274	0.473	-0.909	0.084	0.466	-0.881	-0.150	-0.048	-0.230	0.150	0.032	-0.037	0.113	0.096	0.005	0.135
0.201	0.473	-0.916	0.080	0.463	-0.883	-0.175	0.403	-0.323	0.080	0.036	-0.042	0.041	0.096	0.003	0.107
0.278	0.504	-0.889	0.083	0.459	-0.885	-0.199	-0.008	-0.306	0.154	0.070	-0.013	0.120	0.127	0.024	0.082
0.101	0.470	-0.893	0.079	0.455	-0.887	-0.185	0.443	-0.395	-0.019	0.039	-0.015	0.056	0.093	0.019	0.043
0.155	0.435	-0.901	0.078	0.449	-0.890	-0.285	0.247	-0.319	0.036	0.010	-0.020	0.001	0.058	0.011	0.033
0.051	0.423	-0.928	0.077	0.441	-0.894	-0.448	0.135	-0.212	-0.067	0.007	-0.043	0.103	0.047	0.017	-0.002
0.151	0.427	-0.920	0.078	0.433	-0.898	-0.425	0.052	-0.145	0.032	0.019	-0.031	0.002	0.051	0.009	0.013
0.078	0.442	-0.916	0.077	0.427	-0.901	-0.306	0.139	-0.216	-0.041	0.040	-0.024	0.074	0.067	0.006	-0.008
0.186	0.442	-0.877	0.070	0.422	-0.904	-0.267	0.570	-0.295	0.074	0.045	0.019	0.035	0.068	0.034	0.010
0.028	0.508	-0.960	0.081	0.416	-0.906	-0.314	-0.565	-0.141	-0.095	0.117	-0.062	0.122	0.134	0.049	0.001
0.170	0.516	-0.893	0.080	0.411	-0.908	-0.273	0.200	-0.237	0.049	0.129	0.007	0.021	0.143	0.019	0.008
0.097	0.493	-0.968	0.081	0.407	-0.910	-0.252	-0.025	-0.164	-0.027	0.111	-0.065	0.052	0.121	0.056	-0.011
0.132	0.462	-0.905	0.087	0.401	-0.912	-0.277	-0.204	-0.184	0.002	0.085	-0.000	0.017	0.091	0.007	-0.007
0.093	0.404	-0.912	0.089	0.396	-0.914	-0.277	-0.021	-0.223	-0.039	0.032	-0.006	0.055	0.035	0.000	-0.025
0.097	0.369	-0.893	0.095	0.390	-0.916	-0.312	-0.274	-0.154	-0.041	0.003	0.016	0.051	0.001	0.019	-0.019
0.113	0.311	-0.853	0.102	0.384	-0.918	-0.305	-0.274	-0.176	-0.032	-0.049	0.057	0.036	0.056	0.059	-0.032
0.182	0.354	-0.893	0.100	0.377	-0.921	-0.362	0.224	-0.261	0.039	0.000	0.021	0.033	0.013	0.020	-0.033
0.055	0.346	-0.987	0.105	0.370	-0.923	-0.337	-0.210	-0.249	-0.094	-0.001	-0.071	0.094	0.020	0.075	-0.031
0.109	0.338	-0.928	0.110	0.361	-0.926	-0.433	-0.159	-0.238	-0.045	0.000	-0.009	0.040	0.026	0.016	-0.026
0.124	0.238	-0.909	0.114	0.354	-0.928	-0.362	-0.125	-0.186	-0.033	-0.093	0.013	0.025	0.126	0.004	-0.039
0.143	0.284	-0.905	0.114	0.347	-0.931	-0.313	0.067	-0.184	-0.014	-0.041	0.020	0.006	0.078	0.009	-0.047
0.124	0.300	-0.905	0.114	0.344	-0.932	-0.155	0.045	-0.180	-0.034	-0.022	0.021	0.025	0.062	0.009	-0.036
0.051	0.342	-0.936	0.121	0.340	-0.933	-0.184	-0.316	-0.093	-0.114	0.024	-0.010	0.099	0.019	0.022	-0.031
0.190	0.330	-0.912	0.122	0.338	-0.933	-0.116	-0.045	-0.090	0.023	0.015	0.014	0.040	0.030	0.002	-0.030
0.163	0.311	-0.905	0.125	0.336	-0.934	-0.119	-0.120	-0.043	-0.007	-0.002	0.022	0.012	0.048	0.010	-0.022
0.163	0.323	-0.920	0.129	0.333	-0.934	-0.132	-0.193	-0.033	-0.010	0.012	0.007	0.011	0.035	0.005	-0.007
0.182	0.288	-0.897	0.126	0.331	-0.935	-0.104	0.189	-0.063	0.012	-0.021	0.032	0.030	0.069	0.019	-0.011
0.132	0.315	-0.975	0.134	0.329	-0.935	-0.113	-0.430	0.004	-0.046	0.008	-0.048	0.020	0.041	0.060	-0.004
0.178	0.327	-0.924	0.136	0.326	-0.936	-0.127	-0.068	-0.077	-0.002	0.022	0.004	0.026	0.029	0.009	-0.002
0.205	0.323	-0.928	0.135	0.324	-0.937	-0.115	0.096	-0.106	0.026	0.020	0.001	0.052	0.032	0.013	-0.003
0.190	0.276	-0.905	0.141	0.322	-0.936	-0.096	-0.293	-0.024	0.004	-0.024	0.024	0.037	0.078	0.012	0.006
0.197	0.300	-0.877	0.136	0.321	-0.937	-0.046	0.280	-0.071	0.017	0.000	0.053	0.044	0.055	0.040	0.002
0.205	0.319	-0.924	0.140	0.320	-0.937	-0.044	-0.181	-0.023	0.020	0.021	0.005	0.052	0.035	0.008	-0.004
0.151	0.292	-0.956	0.141	0.319	-0.937	-0.022	-0.064	-0.028	-0.035	-0.006	-0.026	0.002	0.062	0.039	-0.001
0.170	0.307	-0.952	0.143	0.319	-0.937	-0.006	-0.073	-0.069	-0.018	0.010	-0.023	0.016	0.046	0.035	0.002
0.197	0.276	-0.944	0.145	0.319	-0.937	0.004	-0.058	-0.057	0.007	-0.020	-0.015	0.043	0.076	0.027	-0.004
0.197	0.276	-0.944	0.145	0.318	-0.937	-0.007	-0.011	-0.058	0.007	-0.020	-0.015	0.043	0.076	0.027	0.003
0.193	0.296	-0.885	0.145	0.317	-0.937	-0.031	0.073	-0.063	0.004	0.000	0.044	0.039	0.056	0.033	0.004
0.201	0.257	-0.920	0.143	0.317	-0.938	-0.013	0.099	-0.041	0.013	-0.038	0.009	0.046	0.095	0.002	-0.003
0.178	0.315	-0.932	0.140	0.317	-0.938	0.023	0.193	-0.015	-0.006	0.020	-0.003	0.023	0.036	0.014	-0.008
0.170	0.315	-0.901	0.138	0.318	-0.938	0.055	0.122	0.012	-0.011	0.019	0.028	0.016	0.036	0.018	-0.021
0.174	0.300	-0.885	0.130	0.321	-0.938	0.115	0.417	0.022	0.001	0.001	0.044	0.019	0.050	0.033	-0.022
0.093	0.307	-0.924	0.132	0.324	-0.937	0.157	-0.181	0.092	-0.082	0.005	0.003	0.062	0.042	0.006	-0.019
0.190	0.334	-0.893	0.132	0.327	-0.936	0.171	0.032	0.048	0.015	0.029	0.033	0.034	0.015	0.025	-0.020
0.193	0.315	-0.889	0.127	0.332	-0.935	0.249	0.247	0.008	0.024	0.005	0.036	0.038	0.034	0.029	-0.016
0.151	0.300	-0.905	0.124	0.335	-0.934	0.174	0.127	0.080	-0.015	-0.014	0.020	0.005	0.050	0.013	-0.017
0.186	0.280	-0.857	0.117	0.339	-0.934	0.193	0.386	0.063	0.027	-0.037	0.066	0.029	0.069	0.060	-0.016
0.090	0.311	-0.877	0.118	0.342	-0.932	0.176	-0.077	0.109	-0.070	-0.010	0.045	0.067	0.038	0.040	-0.020
0.186	0.315	-0.869	0.115	0.346	-0.931	0.180	0.149	0.074	0.030	-0.010	0.052	0.029	0.034	0.049	-0.025
0.167	0.292	-0.845	0.109	0.351	-0.930	0.259	0.326	0.027	0.016	-0.038	0.075	0.010	0.058	0.072	-0.027
0.117	0.315	-0.857	0.106	0.353	-0.930	0.139	0.124	-0.018	-0.031	-0.017	0.063	0.040	0.035	0.060	-0.018
0.155	0.319	-0.861	0.100	0.356	-0.929	0.159	0.388	-0.092	0.013	-0.016	0.058	0.002	0.031	0.056	-0.028
0.124	0.338	-0.869	0.099	0.358	-0.929	0.115	0.100	-0.059	-0.016	0.001	0.050	0.033	0.012	0.048	-0.032
0.097	0.350	-0.905	0.095	0.360	-0.928	0.124	0.208	0.019	-0.039	0.010	0.014	0.060	0.001	0.012	-0.022
0.120	0.334	-0.873	0.094	0.363	-0.927	0.129	0.037	0.064	-0.015	-0.008	0.044	0.037	0.016	0.044	-0.031
0.147	0.369	-0.865	0.086	0.364	-0.927	0.085	0.421	0.030	0.019	0.025	0.052	0.010	0.018	0.052	-0.030
0.086	0.319	-0.861	0.085	0.365	-0.927	0.051	0.005	0.094	-0.041	-0.026	0.056	0.072	0.032	0.055	-0.027
0.117	0.319	-0.873	0.083	0.366	-0.927	0.054	0.121	0.008	-0.008	-0.027	0.044	0.041	0.032	0.044	-0.025
0.120	0.327	-0.845	0.081	0.369	-0.926	0.142	0.143	-0.045	-0.002	-0.022	0.071	0.037	0.025	0.071	-0.034
0.117	0.357	-0.857	0.077	0.371	-0.925	0.110	0.229	-0.049	-0.003	0.007	0.059	0.041	0.006	0.059	-0.027
0.082	0.319	-0.881	0.074	0.373	-0.925	0.103	0.185	-0.022	-0.034	-0.034	0.035	0.076	0.033	0.036	-0.033
0.105	0.346	-0.873	0.072	0.374	-0.925	0.079	0.087	-0.021	-0.009	-0.008	0.042	0.053	0.006	0.044	-0.036
0.067	0.315	-0.885	0.068	0.375	-0.924	0.074	0.221	-0.002	-0.044	-0.041	0.030	0.092	0.037	0.032	-0.041
0.059	0.327	-0.916	0.064	0.375	-0.925	0.008	0.221	-0.017	-0.048	-0.029	-0.001	0.099	0.026	0.000	-0.035
0.059	0.327	-0.916	0.068	0.375	-0.924	0.002	-0.185	0.024	-0.051	-0.029	-0.001	0.099	0.026	0.000	-0.033
0.097	0.319	-0.897	0.061	0.376	-0.925	0.042	0.387	-0.095	-0.006	-0.038	0.019	0.061	0.034	0.020	-0.023
0.067	0.323	-0.983	0.059	0.375	-0.925	-0.039	0.174	-0.061	-0.035	-0.033	-0.066	0.092	0.031	0.067	-0.002
0.051	0.334	-1.027	0.054	0.373	-0.926	-0.068	0.246	0.007	-0.045	-0.020	-0.109	0.108	0.019	0.111	0.028
0.113	0.296	-1.050	0.050	0.373	-0.926	0.000	0.215	0.053	0.020	-0.059	-0.132	0.046	0.058	0.135	0.057
0.143	0.257	-1.070	0.041	0.376	-0.926	0.182	0.423	0.131	0.060	-0.100	-0.152	0.015	0.097	0.154	0.054
0.186	0.280	-0.999	0.031	0.382	-0.923	0.352	0.496	0.185	0.112	-0.083	-0.084	0.027	0.074	0.083	0.019
0.059	0.319	-0.849	0.021	0.391	-0.920	0.479	0.523	0.106	-0.004	-0.054	0.063	0.100	0.036	0.066	-0.018
-0.107	0.377	-0.822	0.017	0.400	-0.916	0.466	0.150	0.105	-0.166	-0.004	0.087	0.266	0.022	0.094	-0.039
-0.041	0.412	-0.826	0.016	0.408	-0.913	0.459	-0.066	0.169	-0.100	0.022	0.079	0.201	0.056	0.090	-0.068
0.074	0.481	-0.845	0.012	0.417	-0.909	0.440	0.191	0.120	0.019	0.083	0.056	0.086	0.126	0.071	-0.057
0.047	0.500	-0.869	0.010	0.423	-0.906	0.344	0.129	0.051	-0.005	0.096	0.030	0.114	0.145	0.047	0.003
0.078	0.470	-0.916	0.009	0.428	-0.904	0.274	0.043	-0.003	0.027	0.060	-0.020	0.084	0.114	0.000	0.070
0.147	0.458	-0.991	0.014	0.430	-0.903	0.122	-0.264	0.019	0.091	0.046	-0.096	0.014	0.102	0.075	0.122
0.251	0.458	-1.023	0.017	0.431	-0.902	0.045	-0.153	0.010	0.191	0.045	-0.128	0.090	0.101	0.108	0.186
0.286	0.504	-1.070	0.026	0.430	-0.903	-0.077	-0.431	-0.017	0.217	0.092	-0.174	0.126	0.146	0.156	0.260
0.351	0.470	-1.062	0.038	0.426	-0.904	-0.179	-0.603	-0.049	0.270	0.061	-0.166	0.193	0.110	0.149	0.310
0.482	0.404	-1.007	0.044	0.423	-0.905	-0.143	-0.153	-0.176	0.395	-0.002	-0.110	0.323	0.044	0.094	0.331
0.436	0.365	-1.058	0.054	0.421	-0.906	-0.112	-0.363	-0.241	0.339	-0.037	-0.161	0.276	0.004	0.145	0.331
0.413	0.385	-1.039	0.066	0.419	-0.905	-0.055	-0.541	-0.198	0.304	-0.016	-0.141	0.252	0.024	0.125	0.313
0.359	0.377	-1.003	0.075	0.421	-0.904	0.102	-0.364	-0.150	0.241	-0.025	-0.107	0.197	0.016	0.089	0.270
0.328	0.385	-0.975	0.082	0.420	-0.904	-0.005	-0.363	-0.011	0.203	-0.017	-0.080	0.166	0.024	0.061	0.235
0.301	0.412	-0.964	0.084	0.418	-0.904	-0.114	-0.104	0.032	0.174	0.012	-0.068	0.137	0.052	0.049	0.201
0.332	0.408	-0.920	0.088	0.418	-0.904	0.001	-0.129	-0.024	0.202	0.009	-0.025	0.167	0.048	0.007	0.172
0.290	0.412	-0.952	0.096	0.418	-0.903	-0.009	-0.466	0.074	0.151	0.013	-0.058	0.123	0.053	0.038	0.170
0.270	0.377	-0.849	0.092	0.419	-0.904	0.034	0.280	-0.084	0.135	-0.023	0.045	0.103	0.018	0.064	0.150
0.363	0.396	-0.873	0.092	0.418	-0.904	0.000	0.090	-0.043	0.228	-0.003	0.021	0.195	0.038	0.041	0.129
0.213	0.377	-0.928	0.089	0.416	-0.905	-0.129	0.184	-0.046	0.081	-0.020	-0.033	0.045	0.019	0.015	0.111
0.213	0.377	-0.928	0.088	0.414	-0.906	-0.101	0.108	-0.062	0.083	-0.017	-0.032	0.045	0.019	0.015	0.097
0.197	0.357	-0.932	0.092	0.411	-0.907	-0.128	-0.116	-0.149	0.064	-0.034	-0.035	0.030	0.001	0.019	0.050
0.170	0.350	-0.889	0.086	0.409	-0.908	-0.077	0.435	-0.257	0.043	-0.040	0.010	0.003	0.010	0.024	0.023
0.074	0.311	-0.964	0.088	0.406	-0.910	-0.144	0.007	-0.185	-0.055	-0.075	-0.064	0.093	0.049	0.052	0.001
0.067	0.350	-0.936	0.090	0.402	-0.911	-0.204	-0.039	-0.206	-0.065	-0.032	-0.035	0.101	0.011	0.024	-0.012
0.109	0.354	-0.909	0.096	0.398	-0.913	-0.193	-0.263	-0.140	-0.028	-0.024	-0.007	0.059	0.007	0.003	-0.024
0.128	0.338	-0.948	0.099	0.393	-0.914	-0.241	-0.123	-0.119	-0.012	-0.035	-0.045	0.039	0.022	0.037	-0.012
0.120	0.361	-0.916	0.107	0.389	-0.915	-0.185	-0.361	-0.101	-0.028	-0.009	-0.013	0.047	0.000	0.005	-0.023
0.186	0.357	-0.881	0.106	0.385	-0.917	-0.205	0.075	-0.102	0.038	-0.008	0.024	0.019	0.004	0.030	-0.015
0.051	0.361	-0.897	0.117	0.383	-0.916	-0.104	-0.568	-0.078	-0.107	-0.003	0.008	0.115	0.001	0.014	-0.032
0.197	0.381	-0.845	0.117	0.381	-0.917	-0.071	0.071	-0.178	0.039	0.018	0.060	0.032	0.018	0.066	-0.035
0.078	0.354	-0.912	0.126	0.378	-0.917	-0.149	-0.462	-0.069	-0.089	-0.006	-0.008	0.087	0.009	0.001	-0.055
0.143	0.292	-0.869	0.127	0.373	-0.919	-0.236	0.022	-0.194	-0.025	-0.063	0.038	0.021	0.071	0.042	-0.047
0.093	0.319	-0.897	0.132	0.367	-0.921	-0.296	-0.154	-0.196	-0.079	-0.030	0.012	0.072	0.045	0.014	-0.058
0.117	0.327	-0.901	0.135	0.361	-0.923	-0.290	-0.105	-0.244	-0.059	-0.016	0.009	0.048	0.037	0.010	-0.061
0.143	0.315	-0.889	0.137	0.354	-0.925	-0.345	-0.018	-0.209	-0.034	-0.020	0.023	0.021	0.049	0.022	-0.063
0.067	0.307	-0.936	0.139	0.347	-0.927	-0.354	-0.059	-0.212	-0.114	-0.021	-0.022	0.098	0.057	0.026	-0.046
0.128	0.300	-0.940	0.144	0.341	-0.929	-0.294	-0.198	-0.164	-0.057	-0.023	-0.024	0.037	0.065	0.030	-0.039
0.174	0.330	-0.972	0.145	0.337	-0.930	-0.191	0.033	-0.251	-0.012	0.013	-0.054	0.010	0.034	0.062	-0.034
0.155	0.330	-0.956	0.152	0.331	-0.931	-0.255	-0.295	-0.204	-0.038	0.018	-0.038	0.009	0.034	0.047	-0.022
0.182	0.257	-0.920	0.157	0.328	-0.932	-0.140	-0.165	-0.182	-0.015	-0.052	-0.002	0.018	0.108	0.011	-0.020
0.163	0.265	-0.909	0.161	0.323	-0.933	-0.225	-0.166	-0.141	-0.038	-0.040	0.011	0.001	0.100	0.001	-0.034
0.170	0.269	-0.905	0.162	0.319	-0.934	-0.188	-0.042	-0.136	-0.032	-0.032	0.016	0.006	0.097	0.005	-0.033
0.136	0.276	-0.940	0.167	0.315	-0.934	-0.184	-0.236	-0.099	-0.072	-0.021	-0.020	0.028	0.091	0.030	-0.034
0.174	0.284	-0.964	0.167	0.311	-0.935	-0.186	0.047	-0.132	-0.034	-0.009	-0.042	0.010	0.083	0.054	-0.033
0.193	0.303	-0.909	0.170	0.306	-0.937	-0.244	-0.124	-0.128	-0.018	0.015	0.014	0.029	0.065	0.001	-0.038
0.170	0.280	-0.948	0.171	0.303	-0.937	-0.124	-0.003	-0.157	-0.042	-0.005	-0.024	0.006	0.088	0.039	-0.038
0.140	0.284	-0.948	0.173	0.300	-0.938	-0.164	-0.066	-0.114	-0.074	0.002	-0.024	0.025	0.084	0.039	-0.041
0.140	0.284	-0.948	0.177	0.296	-0.939	-0.172	-0.150	-0.102	-0.078	0.006	-0.023	0.024	0.084	0.039	-0.046
0.193	0.272	-0.905	0.178	0.294	-0.939	-0.090	-0.011	-0.133	-0.025	-0.004	0.020	0.030	0.095	0.005	-0.046
0.167	0.261	-0.932	0.180	0.292	-0.939	-0.065	-0.113	-0.114	-0.055	-0.014	-0.007	0.002	0.107	0.023	-0.037
0.190	0.242	-0.936	0.181	0.290	-0.940	-0.109	-0.030	-0.069	-0.033	-0.031	-0.011	0.025	0.126	0.027	-0.024
0.201	0.207	-0.948	0.186	0.289	-0.939	-0.013	-0.220	-0.001	-0.025	-0.065	-0.023	0.037	0.161	0.039	-0.025
0.236	0.245	-0.893	0.185	0.292	-0.938	0.136	0.019	-0.008	0.009	-0.029	0.031	0.072	0.122	0.016	-0.017
0.197	0.261	-0.916	0.188	0.293	-0.937	0.049	-0.158	0.027	-0.032	-0.014	0.007	0.033	0.107	0.008	-0.020
0.217	0.230	-0.924	0.187	0.294	-0.937	0.050	0.063	0.004	-0.012	-0.046	-0.001	0.052	0.138	0.016	-0.023
0.201	0.261	-0.881	0.186	0.294	-0.938	0.019	0.056	-0.029	-0.027	-0.015	0.042	0.037	0.107	0.027	-0.020
0.197	0.272	-0.920	0.186	0.295	-0.937	0.094	0.049	-0.066	-0.030	-0.005	0.003	0.033	0.095	0.012	-0.018
0.213	0.269	-0.995	0.186	0.297	-0.937	0.124	0.019	-0.017	-0.015	-0.011	-0.073	0.048	0.099	0.087	-0.018
0.197	0.253	-0.940	0.186	0.301	-0.935	0.169	-0.037	0.078	-0.030	-0.029	-0.019	0.033	0.114	0.031	-0.015
0.217	0.253	-0.916	0.185	0.303	-0.935	0.109	0.040	0.089	-0.010	-0.032	0.004	0.052	0.114	0.008	-0.014
0.201	0.269	-0.924	0.186	0.307	-0.933	0.217	-0.116	0.088	-0.027	-0.021	-0.006	0.037	0.099	0.016	-0.018
0.205	0.272	-0.901	0.184	0.312	-0.932	0.225	0.098	0.117	-0.020	-0.021	0.017	0.040	0.095	0.008	-0.017
0.213	0.292	-0.920	0.184	0.318	-0.930	0.307	-0.051	0.103	-0.013	-0.008	-0.005	0.048	0.075	0.012	-0.013
0.201	0.311	-0.924	0.183	0.324	-0.928	0.313	0.054	0.125	-0.023	0.005	-0.011	0.037	0.056	0.016	-0.015
0.228	0.280	-0.920	0.179	0.329	-0.927	0.253	0.161	0.158	0.008	-0.031	-0.008	0.064	0.087	0.012	-0.010
0.174	0.276	-0.932	0.178	0.335	-0.925	0.283	0.014	0.113	-0.045	-0.041	-0.022	0.010	0.091	0.024	-0.020
0.217	0.276	-0.909	0.176	0.340	-0.924	0.254	0.055	0.125	-0.001	-0.046	-0.000	0.052	0.091	0.000	-0.017
0.140	0.257	-0.932	0.174	0.345	-0.922	0.282	0.071	0.126	-0.075	-0.070	-0.025	0.025	0.110	0.024	-0.026
0.224	0.280	-0.869	0.174	0.351	-0.920	0.320	-0.033	0.146	0.010	-0.053	0.036	0.060	0.087	0.039	-0.022
0.174	0.307	-0.897	0.169	0.358	-0.918	0.347	0.208	0.109	-0.036	-0.033	0.006	0.009	0.059	0.012	-0.027
0.205	0.323	-0.873	0.165	0.364	-0.917	0.330	0.193	0.098	-0.001	-0.024	0.028	0.040	0.044	0.036	-0.019
0.186	0.319	-0.873	0.163	0.370	-0.915	0.303	0.057	0.140	-0.018	-0.034	0.026	0.021	0.047	0.036	-0.020
0.182	0.346	-0.877	0.157	0.376	-0.913	0.273	0.294	0.126	-0.015	-0.012	0.021	0.017	0.020	0.032	-0.021
0.190	0.369	-0.885	0.152	0.380	-0.912	0.216	0.208	0.109	-0.003	0.007	0.012	0.025	0.003	0.024	-0.026
0.147	0.365	-0.901	0.153	0.386	-0.910	0.299	-0.092	0.146	-0.046	-0.003	-0.006	0.018	0.001	0.009	-0.029
0.147	0.365	-0.901	0.149	0.390	-0.909	0.206	0.177	0.084	-0.042	-0.007	-0.007	0.018	0.001	0.009	-0.028
0.151	0.404	-0.881	0.149	0.393	-0.907	0.195	-0.026	0.107	-0.038	0.028	0.011	0.014	0.038	0.029	-0.022
0.170	0.377	-0.881	0.145	0.397	-0.906	0.172	0.163	0.058	-0.016	-0.003	0.010	0.005	0.011	0.029	-0.022
0.209	0.381	-0.885	0.138	0.400	-0.906	0.198	0.423	0.028	0.030	-0.003	0.006	0.044	0.015	0.025	-0.025
0.132	0.381	-0.893	0.137	0.404	-0.904	0.189	-0.001	0.031	-0.046	-0.006	-0.004	0.033	0.015	0.018	-0.018
0.120	0.388	-0.881	0.134	0.406	-0.904	0.126	0.133	0.058	-0.055	-0.001	0.008	0.045	0.023	0.030	-0.028
0.170	0.342	-0.877	0.129	0.409	-0.903	0.173	0.300	0.057	0.001	-0.050	0.011	0.005	0.023	0.034	-0.037
0.097	0.361	-0.881	0.131	0.412	-0.902	0.127	-0.164	0.068	-0.075	-0.034	0.005	0.068	0.003	0.030	-0.031
0.163	0.365	-0.853	0.128	0.413	-0.901	0.096	0.172	0.023	-0.006	-0.031	0.033	0.004	0.001	0.057	-0.026
0.155	0.369	-0.885	0.125	0.415	-0.901	0.056	0.148	0.052	-0.011	-0.029	0.001	0.012	0.005	0.025	-0.026
0.136	0.385	-0.873	0.124	0.417	-0.901	0.109	0.037	0.060	-0.029	-0.016	0.012	0.032	0.020	0.037	-0.020
0.167	0.327	-0.865	0.118	0.418	-0.901	0.086	0.270	0.075	0.007	-0.075	0.020	0.002	0.037	0.046	-0.028
0.120	0.342	-0.861	0.113	0.421	-0.900	0.142	0.276	0.057	-0.034	-0.062	0.023	0.043	0.020	0.051	-0.028
0.086	0.361	-0.885	0.110	0.422	-0.900	0.105	0.166	0.021	-0.066	-0.045	-0.001	0.076	0.000	0.030	-0.024
0.147	0.388	-0.861	0.110	0.425	-0.899	0.135	-0.013	0.048	-0.004	-0.020	0.022	0.015	0.028	0.056	-0.041
0.140	0.408	-0.869	0.103	0.427	-0.898	0.094	0.349	0.024	-0.005	-0.003	0.014	0.022	0.048	0.050	-0.033
0.047	0.400	-0.905	0.104	0.428	-0.898	0.081	-0.104	0.068	-0.099	-0.012	-0.023	0.113	0.041	0.015	-0.036
0.167	0.369	-0.826	0.103	0.430	-0.897	0.102	0.083	0.063	0.022	-0.045	0.055	0.007	0.010	0.095	-0.037
0.051	0.369	-0.889	0.098	0.431	-0.897	0.078	0.240	0.068	-0.089	-0.046	-0.008	0.109	0.010	0.033	-0.042
0.128	0.334	-0.861	0.095	0.433	-0.896	0.095	0.130	0.074	-0.009	-0.082	0.019	0.032	0.026	0.062	-0.040
0.105	0.361	-0.869	0.096	0.435	-0.895	0.104	-0.107	0.097	-0.033	-0.057	0.010	0.055	0.000	0.055	-0.044
0.055	0.377	-0.881	0.097	0.438	-0.894	0.138	-0.122	0.136	-0.084	-0.044	-0.003	0.105	0.014	0.044	-0.027
0.128	0.381	-0.842	0.091	0.441	-0.893	0.216	0.309	0.051	-0.005	-0.044	0.035	0.033	0.017	0.085	-0.033
0.132	0.392	-0.881	0.086	0.443	-0.893	0.061	0.242	0.064	0.004	-0.034	-0.004	0.031	0.027	0.048	-0.027
0.067	0.369	-0.916	0.084	0.444	-0.892	0.060	0.052	0.083	-0.060	-0.058	-0.040	0.099	0.003	0.014	0.008
0.090	0.354	-0.948	0.079	0.445	-0.892	0.077	0.258	0.081	-0.032	-0.075	-0.072	0.078	0.012	0.016	0.044
0.190	0.334	-0.972	0.074	0.448	-0.891	0.170	0.209	0.148	0.073	-0.097	-0.096	0.021	0.032	0.038	0.072
0.251	0.334	-0.968	0.064	0.454	-0.889	0.369	0.545	0.195	0.145	-0.104	-0.095	0.080	0.032	0.032	0.085
0.217	0.377	-0.948	0.050	0.464	-0.885	0.539	0.643	0.282	0.124	-0.071	-0.079	0.044	0.011	0.012	0.061
0.090	0.377	-0.905	0.038	0.475	-0.879	0.629	0.536	0.322	0.010	-0.082	-0.041	0.085	0.011	0.032	0.002
-0.049	0.388	-0.814	0.027	0.487	-0.873	0.686	0.456	0.298	-0.118	-0.082	0.043	0.225	0.023	0.123	-0.049
-0.130	0.466	-0.810	0.023	0.496	-0.868	0.511	-0.010	0.307	-0.195	-0.014	0.042	0.308	0.100	0.126	-0.079
-0.022	0.500	-0.802	0.018	0.504	-0.864	0.448	0.098	0.329	-0.083	0.013	0.046	0.202	0.135	0.133	-0.080
0.055	0.601	-0.818	0.013	0.511	-0.859	0.407	0.176	0.200	-0.001	0.106	0.026	0.126	0.235	0.116	-0.038
0.067	0.578	-0.857	0.012	0.517	-0.856	0.328	0.063	0.069	0.012	0.077	-0.017	0.117	0.212	0.075	0.031
0.120	0.512	-0.920	0.015	0.519	-0.855	0.137	-0.157	0.012	0.063	0.009	-0.082	0.065	0.146	0.011	0.081
0.190	0.508	-0.944	0.018	0.520	-0.854	0.026	-0.201	0.010	0.129	0.005	-0.106	0.002	0.142	0.015	0.141
0.193	0.504	-0.972	0.029	0.518	-0.855	-0.081	-0.640	0.061	0.122	0.002	-0.132	0.004	0.137	0.044	0.206
0.359	0.500	-0.936	0.036	0.516	-0.856	-0.095	-0.360	0.027	0.280	0.000	-0.096	0.166	0.133	0.011	0.267
0.424	0.473	-0.932	0.044	0.517	-0.855	0.053	-0.408	0.040	0.338	-0.027	-0.093	0.230	0.106	0.009	0.308
0.470	0.404	-0.972	0.051	0.517	-0.854	0.040	-0.413	0.095	0.377	-0.097	-0.133	0.273	0.036	0.050	0.343
0.443	0.427	-0.972	0.058	0.519	-0.853	0.130	-0.385	0.075	0.343	-0.076	-0.135	0.243	0.059	0.052	0.341
0.420	0.435	-0.944	0.061	0.524	-0.849	0.312	-0.145	0.074	0.317	-0.073	-0.110	0.218	0.066	0.027	0.316
0.386	0.450	-0.909	0.064	0.529	-0.846	0.312	-0.238	0.137	0.279	-0.063	-0.078	0.180	0.081	0.005	0.270
0.301	0.485	-0.952	0.068	0.533	-0.843	0.233	-0.279	0.185	0.191	-0.032	-0.124	0.092	0.116	0.041	0.245
0.247	0.539	-0.952	0.074	0.536	-0.841	0.149	-0.477	0.177	0.130	0.019	-0.126	0.035	0.169	0.044	0.221
0.382	0.582	-0.794	0.074	0.540	-0.838	0.265	0.040	0.022	0.265	0.057	0.028	0.166	0.210	0.110	0.181
0.328	0.609	-0.869	0.075	0.543	-0.836	0.153	0.013	-0.026	0.210	0.081	-0.048	0.109	0.236	0.032	0.176
0.182	0.543	-0.897	0.080	0.542	-0.837	-0.072	-0.296	0.039	0.059	0.017	-0.076	0.041	0.169	0.001	0.164
0.324	0.516	-0.845	0.080	0.541	-0.837	-0.066	0.041	-0.010	0.201	-0.009	-0.024	0.097	0.141	0.049	0.137
0.220	0.535	-0.857	0.080	0.539	-0.838	-0.069	0.133	-0.128	0.098	0.012	-0.034	0.010	0.160	0.034	0.118
0.201	0.628	-0.897	0.077	0.537	-0.840	-0.128	0.343	-0.241	0.081	0.107	-0.072	0.034	0.252	0.009	0.101
0.220	0.612	-0.889	0.076	0.534	-0.842	-0.119	0.261	-0.266	0.102	0.094	-0.063	0.017	0.236	0.004	0.063
0.078	0.551	-0.944	0.080	0.529	-0.845	-0.287	-0.110	-0.179	-0.044	0.037	-0.115	0.163	0.173	0.063	0.038
0.082	0.570	-0.960	0.082	0.523	-0.848	-0.346	-0.061	-0.144	-0.043	0.063	-0.127	0.163	0.191	0.082	0.020
0.070	0.520	-0.916	0.083	0.516	-0.853	-0.415	-0.019	-0.084	-0.056	0.020	-0.080	0.178	0.140	0.041	-0.003
0.136	0.547	-0.834	0.083	0.510	-0.856	-0.324	0.158	-0.194	0.010	0.053	0.007	0.116	0.166	0.038	-0.011
0.101	0.497	-0.912	0.084	0.505	-0.859	-0.278	0.039	-0.217	-0.026	0.007	-0.069	0.154	0.115	0.044	-0.015
0.063	0.524	-0.916	0.087	0.498	-0.863	-0.402	-0.064	-0.164	-0.067	0.041	-0.069	0.196	0.141	0.051	-0.017
0.113	0.527	-0.845	0.090	0.490	-0.867	-0.408	-0.096	-0.167	-0.020	0.052	0.006	0.150	0.144	0.017	-0.026
0.113	0.439	-0.818	0.095	0.485	-0.870	-0.317	-0.182	-0.162	-0.025	-0.031	0.036	0.153	0.055	0.041	-0.033
0.109	0.481	-0.826	0.095	0.478	-0.873	-0.362	0.114	-0.171	-0.029	0.018	0.032	0.161	0.096	0.030	-0.032
0.101	0.527	-0.861	0.097	0.471	-0.877	-0.402	0.002	-0.190	-0.038	0.071	0.000	0.171	0.142	0.009	-0.041
0.097	0.500	-0.885	0.095	0.462	-0.882	-0.469	0.210	-0.231	-0.040	0.053	-0.018	0.179	0.114	0.037	-0.039
0.070	0.524	-0.865	0.098	0.452	-0.887	-0.573	-0.019	-0.278	-0.070	0.086	0.006	0.209	0.136	0.020	-0.041
0.093	0.512	-0.940	0.101	0.442	-0.892	-0.537	-0.010	-0.297	-0.050	0.085	-0.064	0.189	0.123	0.099	-0.031
0.082	0.508	-0.916	0.101	0.428	-0.898	-0.737	0.126	-0.288	-0.062	0.094	-0.033	0.203	0.118	0.078	-0.026
0.132	0.527	-0.960	0.104	0.417	-0.903	-0.572	-0.077	-0.232	-0.015	0.124	-0.072	0.157	0.136	0.125	-0.019
0.128	0.458	-0.936	0.107	0.406	-0.907	-0.595	-0.106	-0.155	-0.022	0.066	-0.044	0.164	0.066	0.105	-0.026
0.124	0.439	-0.877	0.108	0.395	-0.912	-0.588	0.052	-0.185	-0.027	0.057	0.020	0.171	0.045	0.049	-0.020
0.093	0.327	-0.885	0.109	0.388	-0.915	-0.394	0.041	-0.204	-0.058	-0.047	0.015	0.205	0.068	0.061	-0.035
0.155	0.242	-0.849	0.109	0.379	-0.919	-0.429	0.070	-0.170	0.003	-0.124	0.054	0.146	0.154	0.029	-0.041
0.074	0.284	-0.936	0.112	0.370	-0.922	-0.476	-0.140	-0.126	-0.081	-0.072	-0.030	0.231	0.112	0.119	-0.038
0.120	0.280	-0.909	0.114	0.362	-0.925	-0.396	-0.042	-0.088	-0.036	-0.068	0.001	0.187	0.117	0.095	-0.032
0.163	0.284	-0.849	0.118	0.357	-0.927	-0.276	-0.157	-0.088	0.002	-0.059	0.062	0.148	0.114	0.039	-0.032
0.136	0.350	-0.912	0.121	0.350	-0.929	-0.370	-0.158	-0.051	-0.028	0.013	0.001	0.178	0.050	0.106	-0.025
0.155	0.300	-0.897	0.122	0.344	-0.931	-0.299	-0.011	-0.101	-0.010	-0.031	0.019	0.161	0.101	0.094	-0.017
0.143	0.323	-0.905	0.127	0.338	-0.932	-0.292	-0.228	-0.073	-0.027	-0.002	0.012	0.176	0.079	0.105	-0.009
0.182	0.300	-0.909	0.130	0.333	-0.934	-0.267	-0.125	-0.068	0.009	-0.020	0.010	0.140	0.102	0.113	-0.002
0.190	0.361	-0.940	0.130	0.328	-0.936	-0.255	0.052	-0.085	0.017	0.047	-0.020	0.135	0.041	0.148	0.007
0.182	0.327	-0.916	0.130	0.323	-0.938	-0.286	0.033	-0.111	0.009	0.018	0.005	0.146	0.077	0.128	0.019
0.213	0.265	-0.909	0.130	0.318	-0.939	-0.219	0.064	-0.131	0.040	-0.039	0.014	0.118	0.138	0.123	0.013
0.213	0.265	-0.909	0.131	0.313	-0.941	-0.251	-0.013	-0.085	0.039	-0.034	0.016	0.121	0.138	0.127	0.007
0.143	0.296	-0.952	0.137	0.308	-0.941	-0.245	-0.337	-0.034	-0.037	0.001	-0.027	0.193	0.107	0.173	0.016
0.190	0.307	-0.881	0.138	0.304	-0.943	-0.192	0.005	-0.090	0.009	0.016	0.044	0.150	0.095	0.106	0.007
0.236	0.307	-0.916	0.137	0.301	-0.944	-0.160	0.076	-0.088	0.056	0.019	0.010	0.106	0.095	0.145	-0.003
0.170	0.257	-0.920	0.138	0.299	-0.944	-0.117	-0.034	-0.050	-0.010	-0.028	0.006	0.174	0.145	0.152	0.004
0.151	0.261	-0.944	0.138	0.296	-0.945	-0.146	0.052	-0.013	-0.029	-0.022	-0.016	0.196	0.140	0.179	0.010
0.193	0.265	-0.916	0.138	0.294	-0.946	-0.072	0.007	0.008	0.014	-0.017	0.012	0.156	0.135	0.154	-0.008
0.209	0.280	-0.920	0.134	0.294	-0.946	-0.007	0.178	0.035	0.033	-0.001	0.008	0.143	0.119	0.161	-0.005
0.124	0.300	-0.944	0.136	0.295	-0.946	0.016	-0.098	0.055	-0.053	0.018	-0.016	0.230	0.099	0.188	0.000
0.174	0.307	-0.944	0.137	0.295	-0.946	-0.017	-0.096	0.098	-0.004	0.025	-0.016	0.182	0.090	0.191	0.003
0.193	0.265	-0.905	0.136	0.295	-0.946	0.020	0.007	0.122	0.016	-0.018	0.023	0.166	0.132	0.154	-0.004
0.213	0.261	-0.893	0.135	0.297	-0.945	0.076	0.049	0.103	0.036	-0.023	0.034	0.150	0.135	0.145	0.004
0.167	0.272	-0.928	0.132	0.299	-0.945	0.112	0.137	0.089	-0.007	-0.014	-0.002	0.198	0.122	0.184	0.005
0.155	0.288	-0.956	0.132	0.301	-0.945	0.075	0.016	0.045	-0.018	-0.000	-0.030	0.212	0.105	0.214	0.009
0.186	0.284	-0.920	0.131	0.303	-0.944	0.111	0.001	0.055	0.013	-0.006	0.005	0.184	0.108	0.181	0.001
0.201	0.292	-0.909	0.126	0.304	-0.944	0.066	0.286	0.060	0.034	-0.000	0.017	0.170	0.099	0.172	0.008
0.151	0.303	-0.916	0.127	0.306	-0.943	0.084	-0.072	0.109	-0.017	0.010	0.008	0.222	0.086	0.182	0.006
0.205	0.272	-0.893	0.119	0.308	-0.944	0.074	0.424	0.055	0.045	-0.023	0.032	0.171	0.115	0.161	0.004
0.147	0.311	-0.905	0.116	0.309	-0.944	0.057	0.099	0.068	-0.010	0.015	0.020	0.231	0.074	0.175	-0.003
0.155	0.292	-0.920	0.112	0.310	-0.944	0.059	0.203	0.068	0.001	-0.006	0.005	0.226	0.092	0.193	-0.002
0.147	0.257	-0.905	0.109	0.312	-0.944	0.083	0.173	0.086	-0.003	-0.042	0.020	0.236	0.125	0.180	-0.017
0.143	0.261	-0.885	0.106	0.314	-0.943	0.118	0.139	0.045	-0.004	-0.041	0.039	0.242	0.119	0.162	-0.015
0.109	0.284	-0.901	0.108	0.317	-0.942	0.163	-0.163	0.097	-0.041	-0.021	0.022	0.279	0.095	0.180	-0.011
0.136	0.311	-0.932	0.105	0.320	-0.942	0.105	0.164	0.123	-0.010	0.004	-0.010	0.255	0.066	0.213	-0.009
0.170	0.296	-0.920	0.105	0.322	-0.941	0.135	-0.053	0.134	0.024	-0.014	0.001	0.223	0.081	0.204	0.006
0.174	0.330	-0.845	0.106	0.325	-0.940	0.144	-0.084	0.077	0.027	0.017	0.075	0.222	0.045	0.131	0.024
0.240	0.327	-0.838	0.104	0.326	-0.940	0.047	0.168	-0.016	0.094	0.012	0.082	0.159	0.047	0.125	0.038
0.217	0.288	-0.814	0.085	0.327	-0.941	0.051	1.115	-0.258	0.090	-0.027	0.108	0.185	0.084	0.103	-0.039
0.217	0.288	-0.814	0.066	0.324	-0.944	-0.121	1.060	-0.193	0.108	-0.024	0.110	0.187	0.082	0.104	-0.090
-0.360	0.187	-1.113	0.060	0.317	-0.946	-0.324	0.329	-0.168	-0.462	-0.118	-0.187	0.765	0.181	0.405	-0.119
-0.257	0.075	-1.149	0.061	0.308	-0.949	-0.426	0.003	-0.271	-0.359	-0.221	-0.219	0.663	0.291	0.441	-0.118
-0.110	0.133	-1.259	0.060	0.306	-0.950	-0.037	0.082	-0.254	-0.212	-0.161	-0.329	0.519	0.231	0.553	-0.126
0.020	0.141	-1.307	0.062	0.313	-0.948	0.430	-0.026	-0.222	-0.083	-0.161	-0.379	0.390	0.221	0.600	-0.087
-0.007	0.129	-1.307	0.067	0.325	-0.943	0.644	-0.242	-0.102	-0.115	-0.184	-0.383	0.419	0.230	0.601	-0.062
-0.157	0.226	-1.192	0.081	0.338	-0.938	0.735	-0.855	0.125	-0.280	-0.101	-0.275	0.571	0.131	0.488	-0.046
-0.060	0.357	-1.062	0.096	0.353	-0.930	0.807	-0.887	0.129	-0.199	0.016	-0.152	0.477	0.004	0.359	-0.052
0.070	0.419	-1.117	0.111	0.367	-0.924	0.730	-0.781	-0.006	-0.082	0.064	-0.214	0.348	0.069	0.416	-0.038
0.059	0.497	-1.275	0.132	0.376	-0.917	0.539	-1.102	-0.163	-0.115	0.132	-0.378	0.362	0.149	0.575	0.026
0.147	0.539	-1.307	0.159	0.385	-0.909	0.532	-1.367	-0.316	-0.054	0.165	-0.418	0.276	0.195	0.607	0.091
0.247	0.524	-1.299	0.189	0.392	-0.900	0.460	-1.470	-0.397	0.017	0.143	-0.418	0.178	0.181	0.599	0.128
0.317	0.516	-1.287	0.217	0.397	-0.891	0.427	-1.389	-0.489	0.057	0.130	-0.416	0.111	0.175	0.587	0.158
0.355	0.489	-1.232	0.252	0.402	-0.880	0.401	-1.752	-0.494	0.060	0.098	-0.372	0.074	0.150	0.531	0.172
0.390	0.504	-1.192	0.283	0.406	-0.869	0.383	-1.531	-0.500	0.064	0.110	-0.344	0.042	0.167	0.491	0.169
0.397	0.508	-1.200	0.318	0.411	-0.855	0.430	-1.816	-0.409	0.037	0.109	-0.366	0.037	0.172	0.499	0.163
0.413	0.524	-1.192	0.355	0.417	-0.837	0.548	-2.007	-0.363	0.016	0.118	-0.376	0.024	0.189	0.491	0.147
0.482	0.481	-1.145	0.388	0.424	-0.818	0.596	-1.822	-0.397	0.052	0.069	-0.347	0.043	0.148	0.443	0.142
0.447	0.458	-1.113	0.421	0.430	-0.799	0.590	-1.823	-0.405	-0.015	0.040	-0.335	0.007	0.127	0.412	0.135
0.536	0.415	-1.094	0.456	0.436	-0.776	0.630	-2.037	-0.359	0.038	-0.009	-0.338	0.093	0.087	0.392	0.136
0.574	0.454	-0.987	0.488	0.442	-0.753	0.623	-1.876	-0.392	0.045	0.024	-0.255	0.128	0.129	0.285	0.135
0.636	0.446	-0.928	0.520	0.448	-0.727	0.638	-1.975	-0.352	0.074	0.010	-0.221	0.185	0.124	0.226	0.156
0.686	0.427	-0.905	0.551	0.454	-0.700	0.720	-1.943	-0.358	0.093	-0.015	-0.225	0.231	0.107	0.202	0.163
0.786	0.439	-0.798	0.578	0.461	-0.673	0.847	-1.738	-0.344	0.165	-0.011	-0.146	0.328	0.122	0.095	0.173
0.794	0.473	-0.767	0.603	0.468	-0.646	0.814	-1.604	-0.320	0.149	0.017	-0.141	0.333	0.159	0.063	0.163
0.820	0.412	-0.700	0.623	0.475	-0.622	0.756	-1.404	-0.205	0.156	-0.052	-0.098	0.356	0.098	0.005	0.156
0.751	0.466	-0.680	0.645	0.481	-0.594	0.760	-1.663	-0.196	0.064	-0.004	-0.106	0.284	0.154	0.025	0.139
0.832	0.493	-0.562	0.662	0.489	-0.568	0.873	-1.272	-0.195	0.128	0.015	-0.013	0.362	0.182	0.143	0.110
0.832	0.493	-0.562	0.677	0.497	-0.543	0.874	-1.264	-0.089	0.113	0.007	-0.039	0.361	0.184	0.144	0.091
0.763	0.446	-0.538	0.693	0.503	-0.517	0.756	-1.343	-0.105	0.028	-0.046	-0.041	0.290	0.138	0.168	0.086
0.824	0.466	-0.503	0.707	0.510	-0.490	0.791	-1.336	-0.077	0.075	-0.033	-0.032	0.351	0.159	0.204	0.077
0.844	0.450	-0.436	0.719	0.517	-0.465	0.853	-1.099	-0.082	0.083	-0.056	0.010	0.369	0.144	0.271	0.065
0.867	0.450	-0.384	0.731	0.523	-0.439	0.891	-1.188	-0.126	0.094	-0.062	0.035	0.390	0.145	0.322	0.067
0.878	0.423	-0.302	0.739	0.529	-0.417	0.983	-0.721	-0.138	0.097	-0.095	0.097	0.400	0.120	0.405	0.057
0.870	0.477	-0.298	0.746	0.535	-0.397	0.943	-0.672	-0.088	0.082	-0.047	0.080	0.389	0.175	0.409	0.041
0.832	0.512	-0.345	0.752	0.540	-0.379	0.855	-0.578	-0.090	0.038	-0.018	0.015	0.348	0.211	0.361	0.032
0.813	0.531	-0.294	0.757	0.544	-0.361	0.875	-0.542	-0.152	0.013	-0.003	0.049	0.326	0.232	0.413	0.023
0.844	0.551	-0.302	0.763	0.546	-0.347	0.684	-0.457	-0.212	0.038	0.015	0.027	0.355	0.254	0.404	0.025
0.836	0.582	-0.286	0.768	0.547	-0.334	0.578	-0.388	-0.192	0.026	0.045	0.030	0.344	0.287	0.420	0.019
0.894	0.539	-0.262	0.771	0.546	-0.328	0.491	-0.063	-0.234	0.080	0.003	0.047	0.399	0.247	0.443	0.029
0.828	0.535	-0.270	0.777	0.545	-0.316	0.507	-0.365	-0.296	0.009	0.000	0.028	0.331	0.246	0.435	0.018
0.897	0.489	-0.227	0.779	0.542	-0.316	0.404	0.270	-0.318	0.077	-0.044	0.070	0.397	0.202	0.477	0.006
0.817	0.512	-0.231	0.783	0.539	-0.310	0.343	-0.136	-0.342	-0.009	-0.018	0.060	0.314	0.229	0.472	-0.006
0.782	0.551	-0.270	0.787	0.536	-0.305	0.253	-0.143	-0.258	-0.047	0.023	0.016	0.275	0.271	0.431	-0.016
0.870	0.535	-0.183	0.789	0.532	-0.306	0.242	0.276	-0.351	0.039	0.012	0.104	0.360	0.260	0.515	-0.033
0.786	0.524	-0.262	0.792	0.528	-0.305	0.129	0.031	-0.308	-0.049	0.004	0.024	0.271	0.252	0.434	0.000
0.805	0.555	-0.266	0.797	0.524	-0.301	0.124	-0.164	-0.301	-0.034	0.039	0.016	0.286	0.287	0.428	0.000
0.817	0.520	-0.262	0.801	0.519	-0.298	0.079	-0.125	-0.332	-0.026	0.009	0.017	0.294	0.257	0.429	0.000
Avg ODBA	2.374
Vec ODBA	1.575
Avg ELBA	1.134
Avg EPBA	0.353
Speed	ODBA	VeDBA	ELBA	EPBA	StrkSpGn	StrSpGn_L	ISI
6.400	2.374	1.575	1.134	0.353	0.664	0.622	2.031
MeanPeak	0.067802
MeanLong	0.063473
MeanISI	2.031111
