# Supplementary material for: Averaged Propulsive Body Acceleration (APBA) Can Be Calculated from Biologging Tags That Incorporate Gyroscopes and Accelerometers to Estimate Swimming Speed, Hydrodynamic Drag and Energy Expenditure for Steller Sea Lions
Source: PLoS One. 2016 Jun 10;11(6):e0157326. doi: 10.1371/journal.pone.0157326 (PMC4902303; doi:10.1371/journal.pone.0157326)
Supplement: S2 Data — Each file contains a 50Hz time series. Provided are calibrated accelerometer and gyro measurements, together with the estimated gravity vector, and the estimated dynamic accelerations by the different methods. The small files with the suffix.txt are configuration files used in C++ processing. (ZIP) [file pone.0157326.s002.zip › BoniNov_18/boni6_3770_4.csv]

rawAx	rawAy	rawAz	gravX	gravY	gravZ	gyrX	gyrY	gyrZ	estAx	estAy	estAz	odbX	odbY	odbZ	spk
0.113	0.338	-1.035	0.089	0.203	-0.975	-0.273	0.073	0.101	-0.033	0.151	-0.066	0.100	0.342	0.058	0.016
0.147	0.307	-1.011	0.083	0.194	-0.977	-0.467	0.321	0.064	0.008	0.128	-0.040	0.136	0.309	0.033	-0.011
0.155	0.319	-0.869	0.074	0.184	-0.980	-0.536	0.449	-0.005	0.025	0.150	0.104	0.145	0.318	0.110	-0.033
0.051	0.199	-0.912	0.082	0.179	-0.980	-0.273	-0.362	-0.164	-0.087	0.036	0.061	0.043	0.195	0.068	-0.040
0.113	0.118	-0.849	0.083	0.175	-0.981	-0.160	0.017	-0.319	-0.026	-0.042	0.125	0.105	0.112	0.133	-0.048
0.147	0.056	-0.822	0.083	0.173	-0.981	-0.053	0.040	-0.328	0.008	-0.101	0.152	0.141	0.048	0.162	-0.053
0.155	0.087	-0.861	0.077	0.167	-0.983	-0.284	0.400	-0.233	0.022	-0.064	0.115	0.148	0.077	0.124	-0.043
0.082	0.184	-0.968	0.063	0.152	-0.986	-0.773	0.693	-0.051	-0.038	0.048	0.011	0.075	0.172	0.019	-0.039
0.090	0.288	-0.893	0.055	0.139	-0.989	-0.669	0.432	-0.123	-0.022	0.165	0.089	0.083	0.274	0.095	-0.063
0.043	0.272	-1.011	0.043	0.127	-0.991	-0.633	0.628	-0.161	-0.056	0.162	-0.028	0.038	0.256	0.021	-0.079
-0.060	0.307	-0.936	0.043	0.116	-0.992	-0.595	0.006	-0.122	-0.160	0.208	0.049	0.066	0.288	0.055	-0.090
0.013	0.245	-0.920	0.042	0.111	-0.993	-0.243	0.045	-0.242	-0.086	0.151	0.065	0.006	0.224	0.072	-0.102
0.036	0.110	-0.853	0.035	0.105	-0.994	-0.305	0.415	-0.245	-0.055	0.022	0.133	0.028	0.087	0.141	-0.112
0.009	0.033	-0.877	0.030	0.095	-0.995	-0.496	0.233	-0.189	-0.077	-0.045	0.110	0.000	0.007	0.118	-0.090
0.005	0.087	-0.901	0.020	0.083	-0.996	-0.583	0.558	-0.206	-0.070	0.020	0.087	0.005	0.059	0.097	-0.075
0.036	0.041	-0.920	0.016	0.072	-0.997	-0.546	0.223	-0.149	-0.034	-0.015	0.068	0.024	0.011	0.078	-0.068
0.074	0.079	-0.885	0.008	0.065	-0.998	-0.361	0.392	-0.192	0.012	0.031	0.104	0.061	0.047	0.114	-0.049
0.013	0.195	-0.928	0.004	0.063	-0.998	-0.111	0.211	-0.249	-0.045	0.149	0.061	0.003	0.161	0.072	-0.056
0.043	0.180	-0.983	-0.002	0.063	-0.998	-0.005	0.326	-0.193	-0.008	0.133	0.005	0.026	0.143	0.019	-0.068
-0.072	0.157	-0.905	-0.013	0.056	-0.998	-0.396	0.557	-0.032	-0.112	0.117	0.084	0.092	0.117	0.098	-0.088
-0.053	0.002	-0.861	-0.028	0.047	-0.999	-0.433	0.722	-0.021	-0.078	-0.029	0.128	0.076	0.040	0.143	-0.103
-0.072	-0.060	-0.881	-0.029	0.040	-0.999	-0.318	0.095	-0.117	-0.095	-0.084	0.108	0.098	0.104	0.124	-0.127
-0.060	-0.122	-0.790	-0.038	0.034	-0.999	-0.283	0.439	-0.178	-0.074	-0.140	0.199	0.089	0.168	0.216	-0.125
-0.114	-0.064	-0.956	-0.038	0.033	-0.999	-0.039	-0.035	-0.176	-0.128	-0.081	0.034	0.146	0.113	0.052	-0.133
-0.114	-0.064	-0.956	-0.044	0.033	-0.998	-0.015	0.316	-0.147	-0.122	-0.080	0.033	0.149	0.115	0.053	-0.128
-0.176	-0.002	-1.027	-0.047	0.030	-0.998	-0.154	0.110	-0.022	-0.180	-0.015	-0.038	0.214	0.055	0.017	-0.119
-0.110	0.014	-1.011	-0.047	0.025	-0.999	-0.215	-0.010	-0.014	-0.115	0.005	-0.022	0.151	0.042	0.000	-0.103
-0.091	-0.037	-0.979	-0.048	0.024	-0.999	-0.062	0.082	-0.161	-0.094	-0.044	0.010	0.136	0.095	0.032	-0.073
-0.087	-0.033	-1.094	-0.047	0.024	-0.999	-0.013	-0.073	-0.182	-0.091	-0.040	-0.104	0.135	0.093	0.082	-0.042
-0.022	0.002	-1.109	-0.055	0.018	-0.998	-0.301	0.428	-0.219	-0.017	0.001	-0.120	0.073	0.061	0.096	-0.023
-0.068	-0.017	-1.173	-0.057	0.010	-0.998	-0.402	0.082	-0.210	-0.062	-0.011	-0.183	0.123	0.083	0.159	0.014
-0.064	-0.087	-1.149	-0.053	-0.000	-0.999	-0.533	-0.212	-0.342	-0.062	-0.070	-0.159	0.123	0.155	0.135	0.033
0.067	-0.184	-1.078	-0.056	-0.008	-0.998	-0.378	0.188	-0.348	0.072	-0.159	-0.089	0.005	0.254	0.063	0.023
0.040	-0.207	-0.972	-0.064	-0.007	-0.998	0.053	0.403	-0.296	0.052	-0.183	0.017	0.026	0.279	0.043	-0.027
-0.068	-0.064	-1.039	-0.076	-0.002	-0.997	0.271	0.605	-0.114	-0.043	-0.045	-0.051	0.137	0.139	0.024	-0.077
-0.307	0.037	-1.031	-0.077	0.003	-0.997	0.262	0.048	0.174	-0.280	0.050	-0.043	0.380	0.041	0.017	-0.105
-0.295	0.149	-0.979	-0.071	0.008	-0.997	0.237	-0.379	0.150	-0.276	0.158	0.009	0.371	0.068	0.035	-0.104
-0.049	0.133	-0.944	-0.068	0.012	-0.998	0.186	-0.107	0.004	-0.032	0.138	0.044	0.129	0.051	0.070	-0.076
0.013	0.083	-1.058	-0.066	0.012	-0.998	-0.019	-0.111	0.012	0.027	0.088	-0.070	0.071	0.002	0.044	0.010
0.097	0.048	-1.042	-0.058	0.014	-0.998	0.101	-0.359	0.181	0.104	0.052	-0.054	0.009	0.038	0.028	0.124
0.163	0.064	-1.117	-0.044	0.020	-0.999	0.302	-0.689	0.235	0.155	0.061	-0.128	0.070	0.024	0.103	0.224
0.324	0.064	-1.117	-0.026	0.025	-0.999	0.247	-0.873	0.406	0.298	0.056	-0.127	0.228	0.025	0.103	0.316
0.463	0.048	-1.180	-0.013	0.025	-1.000	0.030	-0.548	0.238	0.424	0.040	-0.190	0.363	0.042	0.167	0.373
0.547	0.079	-1.149	0.001	0.023	-1.000	-0.094	-0.615	-0.132	0.495	0.073	-0.158	0.445	0.012	0.136	0.402
0.440	0.006	-1.161	0.017	0.018	-1.000	-0.252	-0.769	-0.144	0.371	0.005	-0.170	0.336	0.085	0.148	0.401
0.370	-0.141	-1.212	0.041	0.014	-0.999	-0.173	-1.140	-0.136	0.278	-0.138	-0.222	0.265	0.233	0.200	0.362
0.386	-0.172	-1.165	0.058	0.015	-0.998	0.063	-0.774	-0.074	0.276	-0.169	-0.176	0.279	0.265	0.154	0.307
0.382	-0.114	-1.078	0.080	0.015	-0.997	0.026	-1.070	0.143	0.250	-0.112	-0.091	0.275	0.208	0.069	0.278
0.390	-0.102	-0.987	0.083	0.020	-0.996	0.243	-0.129	0.011	0.255	-0.105	-0.000	0.283	0.197	0.019	0.250
0.428	-0.114	-0.956	0.093	0.024	-0.995	0.247	-0.428	0.129	0.283	-0.121	0.030	0.322	0.210	0.049	0.195
0.363	0.021	-0.960	0.094	0.029	-0.995	0.208	-0.040	-0.036	0.216	0.010	0.026	0.257	0.077	0.043	0.153
0.209	-0.033	-0.928	0.094	0.029	-0.995	0.054	0.019	0.020	0.062	-0.045	0.057	0.104	0.133	0.073	0.121
0.209	-0.033	-0.928	0.082	0.036	-0.996	0.335	0.622	-0.084	0.074	-0.051	0.058	0.104	0.136	0.071	0.100
0.213	-0.091	-1.003	0.082	0.052	-0.995	0.835	0.027	-0.103	0.078	-0.125	-0.018	0.109	0.196	0.004	0.068
0.224	0.021	-1.153	0.075	0.068	-0.995	0.843	0.385	-0.145	0.097	-0.029	-0.168	0.121	0.086	0.155	0.055
0.101	0.195	-1.102	0.059	0.071	-0.996	0.115	0.818	-0.043	-0.010	0.142	-0.116	0.001	0.086	0.104	0.021
0.024	0.160	-1.102	0.042	0.071	-0.997	0.024	0.864	-0.075	-0.070	0.107	-0.115	0.076	0.050	0.104	-0.027
-0.080	0.099	-1.074	0.030	0.078	-0.997	0.333	0.610	-0.143	-0.162	0.038	-0.087	0.179	0.014	0.077	-0.076
-0.083	-0.010	-0.944	0.028	0.088	-0.996	0.525	0.083	-0.082	-0.164	-0.080	0.042	0.182	0.123	0.053	-0.092
-0.037	-0.048	-1.019	0.032	0.097	-0.995	0.460	-0.249	0.091	-0.122	-0.127	-0.034	0.135	0.164	0.021	-0.097
0.051	-0.002	-0.956	0.040	0.105	-0.994	0.433	-0.394	0.053	-0.041	-0.089	0.028	0.047	0.119	0.043	-0.064
0.013	0.095	-1.042	0.038	0.105	-0.994	-0.041	0.079	0.155	-0.078	0.008	-0.059	0.085	0.024	0.044	-0.039
0.097	0.280	-1.074	0.031	0.107	-0.994	0.103	0.364	0.065	0.014	0.191	-0.090	0.001	0.161	0.075	-0.046
0.017	0.288	-1.058	0.033	0.116	-0.993	0.413	-0.109	-0.094	-0.069	0.190	-0.076	0.082	0.168	0.060	-0.056
-0.095	0.153	-1.109	0.047	0.123	-0.991	0.390	-0.725	-0.009	-0.195	0.047	-0.129	0.195	0.031	0.111	-0.067
0.024	-0.002	-0.905	0.050	0.132	-0.990	0.442	-0.119	-0.021	-0.078	-0.116	0.075	0.077	0.125	0.094	-0.081
0.040	-0.052	-0.849	0.054	0.140	-0.989	0.447	-0.207	-0.046	-0.067	-0.174	0.129	0.063	0.177	0.148	-0.097
0.105	-0.118	-0.881	0.046	0.135	-0.990	-0.207	0.389	-0.002	0.006	-0.235	0.098	0.000	0.244	0.116	-0.076
-0.026	-0.110	-0.948	0.042	0.133	-0.990	-0.070	0.195	0.117	-0.120	-0.225	0.031	0.133	0.236	0.048	-0.048
0.051	0.002	-0.999	0.039	0.131	-0.991	-0.102	0.158	0.062	-0.040	-0.111	-0.019	0.057	0.126	0.003	-0.028
0.128	0.095	-1.019	0.041	0.133	-0.990	0.094	-0.097	0.045	0.035	-0.020	-0.039	0.018	0.036	0.023	-0.032
0.051	0.214	-1.109	0.051	0.143	-0.988	0.495	-0.520	0.011	-0.053	0.090	-0.132	0.060	0.083	0.114	-0.000
0.009	0.280	-1.125	0.061	0.155	-0.986	0.588	-0.532	0.030	-0.105	0.144	-0.150	0.103	0.149	0.131	0.007
0.132	0.327	-1.023	0.060	0.166	-0.984	0.580	0.098	-0.098	0.019	0.179	-0.050	0.018	0.196	0.029	-0.010
0.090	0.350	-1.090	0.074	0.178	-0.981	0.586	-0.692	-0.056	-0.037	0.190	-0.120	0.025	0.219	0.096	-0.024
0.036	0.365	-1.106	0.078	0.188	-0.979	0.454	-0.230	0.057	-0.095	0.196	-0.138	0.080	0.234	0.113	-0.024
0.001	0.377	-1.117	0.082	0.196	-0.977	0.411	-0.223	0.063	-0.133	0.199	-0.151	0.116	0.244	0.124	-0.039
0.051	0.265	-1.050	0.080	0.194	-0.978	-0.119	0.057	0.135	-0.082	0.089	-0.084	0.067	0.131	0.057	-0.058
0.051	0.265	-1.050	0.071	0.193	-0.979	-0.088	0.420	0.147	-0.073	0.091	-0.083	0.068	0.129	0.057	-0.058
0.001	0.187	-1.031	0.071	0.187	-0.980	-0.299	-0.020	0.122	-0.123	0.019	-0.062	0.119	0.050	0.037	-0.041
0.063	0.180	-1.007	0.064	0.182	-0.981	-0.295	0.308	0.130	-0.054	0.017	-0.037	0.058	0.041	0.014	-0.033
0.128	0.207	-0.968	0.062	0.175	-0.983	-0.329	0.124	0.032	0.013	0.050	0.004	0.006	0.067	0.025	-0.023
0.086	0.207	-1.027	0.058	0.169	-0.984	-0.334	0.148	0.166	-0.026	0.057	-0.054	0.037	0.067	0.035	0.001
0.086	0.330	-1.066	0.056	0.162	-0.985	-0.398	0.129	0.065	-0.023	0.188	-0.092	0.038	0.191	0.076	0.007
0.097	0.303	-1.074	0.048	0.155	-0.987	-0.354	0.389	0.051	-0.004	0.168	-0.098	0.027	0.165	0.085	0.005
0.024	0.315	-1.173	0.051	0.148	-0.988	-0.407	-0.202	0.159	-0.080	0.187	-0.196	0.101	0.177	0.185	0.005
0.082	0.284	-1.035	0.050	0.142	-0.989	-0.337	0.069	0.118	-0.021	0.162	-0.057	0.044	0.146	0.048	0.002
0.070	0.253	-1.074	0.060	0.142	-0.988	-0.020	-0.533	-0.052	-0.043	0.132	-0.097	0.056	0.115	0.087	-0.009
0.113	0.172	-0.975	0.065	0.140	-0.988	-0.077	-0.232	-0.061	-0.006	0.052	0.001	0.014	0.034	0.011	-0.001
0.113	0.172	-0.964	0.082	0.142	-0.986	0.100	-0.828	-0.021	-0.022	0.050	0.012	0.015	0.033	0.022	0.005
0.178	0.195	-0.960	0.086	0.139	-0.987	-0.155	-0.175	-0.012	0.039	0.076	0.016	0.051	0.055	0.026	0.004
0.159	0.164	-1.031	0.092	0.143	-0.985	0.186	-0.313	-0.009	0.014	0.041	-0.056	0.032	0.024	0.045	0.009
0.124	0.211	-1.027	0.102	0.146	-0.984	0.158	-0.521	-0.033	-0.031	0.084	-0.054	0.003	0.070	0.042	-0.001
0.167	0.195	-1.015	0.109	0.155	-0.982	0.446	-0.318	-0.067	0.004	0.060	-0.044	0.039	0.054	0.031	-0.002
0.070	0.149	-1.039	0.123	0.160	-0.979	0.263	-0.706	0.010	-0.106	0.009	-0.070	0.057	0.008	0.055	-0.020
0.205	0.129	-0.964	0.125	0.162	-0.979	0.120	-0.102	0.043	0.027	-0.013	0.004	0.078	0.011	0.019	-0.016
0.101	0.153	-1.031	0.135	0.164	-0.977	0.044	-0.535	0.158	-0.087	0.009	-0.064	0.027	0.012	0.049	-0.015
0.193	0.191	-0.987	0.134	0.165	-0.977	0.081	0.031	0.068	0.005	0.046	-0.021	0.066	0.050	0.006	-0.005
0.209	0.176	-0.983	0.139	0.169	-0.976	0.171	-0.235	0.022	0.016	0.027	-0.018	0.082	0.035	0.003	-0.012
0.132	0.222	-1.078	0.142	0.172	-0.975	0.137	-0.190	0.100	-0.065	0.070	-0.114	0.005	0.083	0.098	-0.002
0.182	0.184	-0.991	0.148	0.177	-0.973	0.276	-0.318	-0.010	-0.021	0.026	-0.029	0.056	0.045	0.012	0.004
0.151	0.234	-1.066	0.144	0.176	-0.974	-0.053	0.238	0.038	-0.048	0.078	-0.103	0.026	0.096	0.088	-0.022
0.240	0.230	-0.987	0.151	0.179	-0.972	0.121	-0.362	0.005	0.033	0.071	-0.026	0.115	0.093	0.009	-0.008
0.059	0.214	-1.039	0.150	0.177	-0.973	-0.132	-0.008	0.064	-0.147	0.058	-0.076	0.066	0.078	0.060	0.001
0.255	0.164	-0.983	0.150	0.176	-0.973	-0.045	0.025	0.051	0.049	0.009	-0.021	0.131	0.027	0.004	0.008
0.228	0.160	-0.987	0.146	0.174	-0.974	-0.084	0.237	-0.031	0.026	0.007	-0.024	0.105	0.023	0.008	-0.005
0.228	0.160	-0.987	0.152	0.172	-0.973	-0.123	-0.310	0.026	0.020	0.009	-0.025	0.105	0.023	0.007	0.021
0.163	0.187	-1.019	0.155	0.169	-0.973	-0.162	-0.185	0.067	-0.049	0.039	-0.056	0.040	0.050	0.039	0.005
0.217	0.176	-0.987	0.149	0.166	-0.975	-0.134	0.353	-0.022	0.011	0.030	-0.023	0.094	0.039	0.007	-0.007
0.170	0.145	-0.991	0.149	0.165	-0.975	-0.051	-0.008	0.001	-0.035	0.000	-0.027	0.049	0.009	0.011	-0.024
0.167	0.187	-0.983	0.150	0.165	-0.975	-0.018	-0.039	0.009	-0.040	0.043	-0.019	0.044	0.053	0.002	-0.013
0.147	0.153	-0.956	0.154	0.166	-0.974	0.074	-0.222	0.052	-0.063	0.007	0.008	0.025	0.019	0.026	-0.025
0.243	0.157	-0.956	0.152	0.168	-0.974	0.074	0.118	-0.017	0.035	0.010	0.008	0.121	0.023	0.027	-0.018
0.182	0.129	-0.932	0.155	0.170	-0.973	0.142	-0.154	-0.088	-0.030	-0.020	0.030	0.059	0.004	0.052	-0.024
0.201	0.126	-1.019	0.154	0.169	-0.974	-0.040	0.092	-0.056	-0.009	-0.023	-0.056	0.079	0.007	0.034	-0.008
0.147	0.114	-0.964	0.157	0.170	-0.973	0.065	-0.143	-0.025	-0.066	-0.035	-0.001	0.026	0.020	0.021	-0.020
0.240	0.153	-0.940	0.155	0.171	-0.973	0.062	0.098	-0.067	0.028	0.002	0.022	0.120	0.018	0.045	-0.011
0.182	0.133	-0.964	0.160	0.173	-0.972	0.097	-0.225	-0.090	-0.035	-0.019	-0.002	0.063	0.002	0.021	-0.015
0.228	0.149	-0.956	0.157	0.175	-0.972	0.124	0.164	-0.093	0.014	-0.005	0.006	0.110	0.013	0.029	0.002
0.205	0.160	-0.948	0.157	0.177	-0.972	0.130	0.012	-0.035	-0.009	0.004	0.013	0.086	0.024	0.038	-0.007
0.232	0.149	-0.983	0.155	0.179	-0.972	0.097	0.141	-0.013	0.020	-0.009	-0.022	0.112	0.011	0.003	0.006
0.174	0.137	-0.987	0.155	0.180	-0.971	0.094	0.018	-0.018	-0.037	-0.022	-0.026	0.053	0.002	0.000	0.002
0.247	0.168	-0.952	0.155	0.182	-0.971	0.075	-0.019	-0.032	0.035	0.007	0.009	0.124	0.027	0.037	-0.002
0.186	0.184	-1.015	0.155	0.182	-0.971	0.042	0.036	-0.004	-0.026	0.022	-0.054	0.059	0.040	0.026	-0.001
0.170	0.180	-0.972	0.156	0.183	-0.971	0.040	-0.067	0.006	-0.042	0.017	-0.011	0.041	0.034	0.018	-0.003
0.255	0.149	-0.928	0.154	0.185	-0.970	0.123	0.128	-0.027	0.044	-0.016	0.032	0.123	0.002	0.062	-0.006
0.167	0.172	-0.979	0.153	0.188	-0.970	0.103	0.065	0.038	-0.043	0.005	-0.019	0.031	0.024	0.011	-0.011
0.236	0.141	-0.924	0.151	0.190	-0.970	0.108	0.123	0.003	0.029	-0.027	0.036	0.099	0.008	0.067	-0.011
0.170	0.195	-0.960	0.147	0.190	-0.971	0.026	0.190	-0.011	-0.033	0.026	0.001	0.031	0.046	0.032	-0.017
0.143	0.137	-1.003	0.143	0.191	-0.971	0.077	0.214	-0.013	-0.056	-0.033	-0.042	0.003	0.013	0.012	-0.007
0.201	0.133	-0.972	0.146	0.193	-0.970	0.102	-0.158	-0.007	-0.001	-0.039	-0.012	0.059	0.018	0.019	-0.023
0.224	0.110	-0.940	0.141	0.194	-0.971	0.066	0.281	0.009	0.027	-0.063	0.020	0.080	0.043	0.049	-0.018
0.109	0.129	-1.007	0.145	0.195	-0.970	0.027	-0.219	0.084	-0.092	-0.044	-0.047	0.037	0.026	0.018	-0.004
0.197	0.153	-0.968	0.147	0.195	-0.970	-0.002	-0.146	0.113	-0.007	-0.021	-0.008	0.051	0.005	0.021	-0.006
0.243	0.157	-0.932	0.143	0.196	-0.970	0.034	0.234	0.059	0.044	-0.018	0.028	0.095	0.003	0.055	-0.019
0.190	0.137	-0.948	0.138	0.197	-0.971	0.071	0.237	0.068	-0.005	-0.039	0.012	0.039	0.023	0.039	0.003
0.136	0.172	-0.991	0.141	0.197	-0.970	0.014	-0.142	0.056	-0.061	-0.004	-0.032	0.018	0.011	0.004	-0.001
0.236	0.126	-0.964	0.138	0.197	-0.971	-0.003	0.155	0.046	0.041	-0.050	-0.003	0.082	0.036	0.023	-0.015
0.163	0.114	-0.972	0.135	0.198	-0.971	0.042	0.139	0.012	-0.029	-0.063	-0.011	0.008	0.049	0.015	-0.012
0.151	0.114	-0.972	0.136	0.198	-0.971	0.035	-0.060	0.040	-0.042	-0.063	-0.011	0.003	0.050	0.015	-0.004
0.197	0.141	-0.948	0.134	0.200	-0.971	0.090	0.091	0.043	0.006	-0.038	0.012	0.044	0.024	0.037	-0.022
0.182	0.153	-0.960	0.130	0.200	-0.971	0.017	0.212	0.032	-0.005	-0.026	0.001	0.030	0.013	0.025	-0.020
0.140	0.180	-0.936	0.131	0.200	-0.971	-0.000	-0.017	0.052	-0.047	0.001	0.025	0.009	0.013	0.048	-0.017
0.190	0.157	-0.916	0.127	0.201	-0.971	0.016	0.204	-0.010	0.006	-0.023	0.045	0.042	0.012	0.067	-0.020
0.151	0.164	-0.983	0.127	0.200	-0.972	-0.032	-0.022	0.044	-0.032	-0.014	-0.022	0.006	0.006	0.001	-0.027
0.163	0.153	-0.972	0.125	0.200	-0.972	-0.021	0.118	0.061	-0.018	-0.025	-0.010	0.019	0.020	0.010	-0.006
0.155	0.157	-0.932	0.128	0.200	-0.971	0.030	-0.192	0.058	-0.030	-0.022	0.029	0.013	0.018	0.048	-0.021
0.247	0.141	-0.924	0.121	0.201	-0.972	0.059	0.413	0.009	0.070	-0.038	0.037	0.107	0.036	0.055	-0.013
0.090	0.133	-0.952	0.122	0.202	-0.972	0.053	-0.093	0.080	-0.089	-0.047	0.009	0.049	0.046	0.027	-0.026
0.186	0.160	-0.991	0.123	0.204	-0.971	0.066	-0.075	0.091	0.006	-0.021	-0.030	0.049	0.021	0.012	-0.021
0.086	0.176	-0.991	0.125	0.205	-0.971	0.042	-0.094	0.080	-0.095	-0.007	-0.031	0.050	0.007	0.012	-0.030
0.178	0.187	-0.932	0.124	0.206	-0.971	0.061	0.019	0.023	-0.003	0.003	0.028	0.043	0.003	0.047	-0.021
0.190	0.176	-0.952	0.121	0.206	-0.971	0.010	0.164	-0.001	0.012	-0.008	0.009	0.055	0.010	0.027	-0.021
0.128	0.207	-0.983	0.125	0.206	-0.970	0.009	-0.208	0.071	-0.053	0.022	-0.023	0.006	0.020	0.004	-0.008
0.190	0.187	-0.983	0.122	0.206	-0.971	0.004	0.184	0.009	0.012	0.003	-0.023	0.056	0.001	0.005	-0.001
0.159	0.164	-0.979	0.122	0.208	-0.971	0.086	-0.002	0.013	-0.019	-0.022	-0.019	0.026	0.025	0.002	-0.006
0.193	0.191	-0.979	0.124	0.209	-0.970	0.085	-0.083	0.020	0.014	0.004	-0.020	0.060	0.001	0.002	0.003
0.159	0.207	-0.975	0.122	0.211	-0.970	0.091	0.064	0.065	-0.020	0.017	-0.016	0.025	0.016	0.001	0.001
0.182	0.191	-0.964	0.124	0.212	-0.969	0.013	-0.099	0.076	0.002	0.001	-0.005	0.047	0.001	0.013	0.004
0.186	0.187	-0.948	0.120	0.212	-0.970	0.037	0.199	0.024	0.009	-0.003	0.011	0.050	0.007	0.029	0.004
0.186	0.187	-0.948	0.121	0.213	-0.969	0.028	-0.068	0.056	0.008	-0.004	0.011	0.050	0.009	0.029	0.003
0.205	0.195	-0.940	0.120	0.215	-0.969	0.120	0.119	-0.028	0.029	0.001	0.019	0.068	0.002	0.036	0.004
0.151	0.176	-0.975	0.121	0.217	-0.969	0.093	-0.052	0.023	-0.026	-0.020	-0.017	0.014	0.021	0.000	-0.004
0.178	0.195	-0.979	0.119	0.219	-0.968	0.100	0.070	-0.001	0.003	-0.002	-0.022	0.041	0.002	0.004	-0.009
0.117	0.218	-1.015	0.123	0.219	-0.968	-0.006	-0.177	0.049	-0.062	0.021	-0.057	0.022	0.021	0.040	-0.018
0.174	0.168	-0.912	0.122	0.219	-0.968	0.037	0.041	-0.012	-0.004	-0.030	0.045	0.036	0.031	0.063	-0.013
0.151	0.172	-0.960	0.124	0.221	-0.967	0.062	-0.126	0.019	-0.029	-0.027	-0.003	0.012	0.029	0.016	-0.016
0.190	0.184	-0.956	0.124	0.223	-0.967	0.114	0.041	0.063	0.010	-0.018	0.001	0.050	0.019	0.020	-0.006
0.163	0.222	-0.995	0.126	0.225	-0.966	0.079	-0.126	0.094	-0.019	0.019	-0.040	0.022	0.018	0.019	0.001
0.193	0.218	-0.948	0.127	0.225	-0.966	0.041	-0.049	0.056	0.011	0.015	0.007	0.053	0.013	0.028	0.003
0.205	0.234	-0.940	0.124	0.227	-0.966	0.063	0.156	-0.014	0.025	0.029	0.015	0.064	0.028	0.035	0.001
0.155	0.226	-0.983	0.128	0.227	-0.965	0.006	-0.215	0.031	-0.029	0.021	-0.028	0.014	0.020	0.009	0.011
0.186	0.168	-0.960	0.129	0.228	-0.965	0.048	-0.048	0.034	0.001	-0.038	-0.005	0.044	0.038	0.014	0.011
0.236	0.195	-0.960	0.132	0.228	-0.965	-0.002	-0.160	0.024	0.048	-0.011	-0.006	0.093	0.010	0.013	0.012
0.190	0.195	-0.956	0.130	0.227	-0.965	-0.015	0.086	0.064	0.003	-0.010	-0.001	0.047	0.010	0.016	0.025
0.220	0.199	-0.960	0.137	0.228	-0.964	0.021	-0.337	0.085	0.028	-0.007	-0.006	0.078	0.005	0.012	0.022
0.255	0.211	-0.912	0.133	0.229	-0.964	0.043	0.197	0.012	0.066	0.004	0.041	0.112	0.007	0.059	0.025
0.178	0.199	-0.952	0.135	0.230	-0.964	0.054	-0.080	0.040	-0.013	-0.009	0.001	0.034	0.004	0.019	0.023
0.259	0.211	-0.944	0.134	0.229	-0.964	-0.024	0.042	0.014	0.069	0.003	0.009	0.115	0.007	0.026	0.016
0.182	0.203	-0.964	0.136	0.227	-0.964	-0.123	-0.115	0.057	-0.010	-0.002	-0.010	0.037	0.001	0.006	0.009
0.190	0.218	-0.928	0.133	0.225	-0.965	-0.125	0.175	0.027	0.001	0.016	0.026	0.044	0.015	0.041	0.008
0.224	0.207	-0.897	0.136	0.223	-0.965	-0.105	-0.148	0.043	0.032	0.006	0.058	0.079	0.003	0.073	0.000
0.178	0.191	-0.920	0.127	0.220	-0.967	-0.153	0.492	0.023	-0.004	-0.006	0.036	0.032	0.013	0.049	-0.006
0.224	0.184	-0.905	0.126	0.218	-0.968	-0.120	0.048	0.073	0.043	-0.012	0.053	0.078	0.020	0.065	-0.008
0.147	0.191	-0.920	0.119	0.215	-0.969	-0.161	0.353	0.046	-0.027	-0.001	0.039	0.001	0.012	0.048	-0.005
0.174	0.168	-0.885	0.112	0.212	-0.971	-0.120	0.368	0.005	0.007	-0.022	0.076	0.027	0.034	0.082	-0.010
0.224	0.199	-0.869	0.106	0.209	-0.972	-0.157	0.312	0.041	0.062	0.012	0.093	0.077	0.003	0.098	-0.021
0.136	0.180	-0.881	0.096	0.206	-0.974	-0.174	0.495	0.059	-0.016	-0.004	0.083	0.012	0.023	0.086	-0.032
0.140	0.164	-0.877	0.087	0.203	-0.975	-0.136	0.449	0.049	-0.004	-0.017	0.088	0.009	0.038	0.090	-0.039
0.067	0.172	-0.889	0.084	0.202	-0.976	-0.066	0.183	0.053	-0.073	-0.008	0.077	0.082	0.031	0.078	-0.059
0.113	0.184	-0.865	0.081	0.202	-0.976	-0.033	0.140	0.073	-0.024	0.004	0.101	0.036	0.020	0.101	-0.054
0.090	0.176	-0.873	0.076	0.201	-0.977	-0.038	0.230	0.083	-0.042	-0.003	0.093	0.059	0.028	0.093	-0.058
0.147	0.195	-0.853	0.069	0.201	-0.977	-0.028	0.333	0.068	0.022	0.017	0.113	0.001	0.009	0.113	-0.054
0.093	0.187	-0.877	0.063	0.202	-0.977	0.074	0.362	-0.014	-0.025	0.008	0.090	0.055	0.017	0.089	-0.049
0.063	0.191	-0.885	0.056	0.202	-0.978	-0.020	0.331	-0.013	-0.049	0.012	0.083	0.087	0.013	0.080	-0.034
0.113	0.176	-0.857	0.051	0.203	-0.978	0.045	0.280	-0.041	0.006	-0.004	0.111	0.036	0.029	0.108	-0.053
0.147	0.199	-0.842	0.038	0.203	-0.978	0.032	0.692	-0.076	0.053	0.018	0.127	0.002	0.006	0.123	-0.046
-0.003	0.203	-0.893	0.037	0.202	-0.979	-0.084	0.069	0.044	-0.096	0.023	0.076	0.152	0.003	0.072	-0.041
0.097	0.176	-0.881	0.028	0.200	-0.979	-0.075	0.482	-0.063	0.012	-0.003	0.088	0.052	0.030	0.083	-0.050
0.051	0.153	-0.893	0.018	0.199	-0.980	-0.051	0.497	-0.071	-0.025	-0.025	0.077	0.098	0.053	0.071	-0.064
0.013	0.176	-0.909	0.011	0.197	-0.980	-0.090	0.389	-0.075	-0.057	0.000	0.061	0.136	0.030	0.055	-0.046
0.013	0.157	-0.916	0.005	0.195	-0.981	-0.129	0.318	-0.059	-0.051	-0.016	0.053	0.136	0.049	0.047	-0.057
0.047	0.141	-0.916	-0.002	0.192	-0.981	-0.137	0.352	-0.042	-0.010	-0.028	0.053	0.102	0.064	0.047	-0.048
-0.007	0.153	-0.920	-0.006	0.191	-0.982	-0.043	0.226	-0.082	-0.060	-0.016	0.049	0.156	0.053	0.042	-0.055
0.067	0.157	-0.905	-0.014	0.190	-0.982	-0.024	0.423	-0.088	0.020	-0.011	0.064	0.083	0.049	0.058	-0.038
-0.080	0.160	-0.987	-0.013	0.189	-0.982	-0.083	-0.027	-0.059	-0.126	-0.005	-0.019	0.229	0.046	0.025	-0.041
0.082	0.129	-0.909	-0.022	0.188	-0.982	-0.026	0.481	-0.125	0.044	-0.035	0.059	0.067	0.077	0.054	-0.024
-0.014	0.133	-0.979	-0.025	0.188	-0.982	0.011	0.206	-0.128	-0.049	-0.031	-0.012	0.163	0.073	0.017	-0.028
0.051	0.126	-0.960	-0.027	0.187	-0.982	-0.038	0.131	-0.153	0.018	-0.038	0.007	0.097	0.081	0.002	0.001
-0.022	0.110	-1.027	-0.034	0.184	-0.982	-0.180	0.370	-0.178	-0.048	-0.050	-0.059	0.170	0.097	0.065	0.013
0.020	0.068	-1.078	-0.038	0.179	-0.983	-0.237	0.291	-0.178	-0.001	-0.087	-0.110	0.128	0.140	0.116	0.041
0.067	0.060	-1.078	-0.041	0.175	-0.984	-0.175	0.191	-0.155	0.048	-0.091	-0.110	0.082	0.148	0.116	0.043
0.070	0.025	-1.074	-0.057	0.175	-0.983	0.018	0.830	-0.134	0.067	-0.126	-0.107	0.078	0.183	0.112	0.056
-0.007	0.021	-1.027	-0.073	0.182	-0.981	0.392	0.812	0.096	0.006	-0.137	-0.063	0.154	0.187	0.065	-0.000
-0.007	0.021	-1.027	-0.087	0.193	-0.977	0.613	0.658	0.287	0.020	-0.147	-0.066	0.154	0.187	0.065	-0.053
-0.276	0.226	-0.885	-0.094	0.208	-0.974	0.769	0.299	0.385	-0.242	0.043	0.072	0.423	0.017	0.076	-0.072
-0.230	0.311	-0.940	-0.095	0.220	-0.971	0.674	-0.056	0.388	-0.194	0.115	0.014	0.377	0.102	0.021	-0.084
-0.033	0.300	-0.924	-0.105	0.233	-0.967	0.666	0.459	0.223	0.011	0.091	0.025	0.181	0.090	0.037	-0.069
-0.110	0.280	-1.039	-0.104	0.244	-0.964	0.602	-0.082	0.195	-0.066	0.061	-0.092	0.257	0.071	0.078	0.010
0.043	0.238	-1.039	-0.105	0.257	-0.961	0.672	0.001	0.191	0.088	0.006	-0.095	0.103	0.028	0.078	0.108
0.082	0.218	-1.058	-0.098	0.268	-0.958	0.663	-0.456	0.357	0.119	-0.025	-0.118	0.064	0.008	0.098	0.189
0.263	0.257	-1.046	-0.091	0.279	-0.956	0.605	-0.404	0.428	0.294	0.003	-0.108	0.116	0.047	0.086	0.285
0.374	0.361	-1.066	-0.080	0.286	-0.955	0.390	-0.607	0.331	0.394	0.100	-0.129	0.229	0.151	0.106	0.359
0.428	0.369	-1.078	-0.067	0.288	-0.955	0.110	-0.655	0.224	0.435	0.106	-0.141	0.283	0.159	0.118	0.420
0.478	0.365	-1.082	-0.056	0.291	-0.955	0.145	-0.530	0.070	0.474	0.099	-0.145	0.333	0.155	0.121	0.450
0.451	0.284	-1.086	-0.047	0.294	-0.955	0.152	-0.398	-0.021	0.438	0.015	-0.149	0.307	0.073	0.125	0.432
0.451	0.180	-1.121	-0.038	0.296	-0.954	0.143	-0.377	-0.005	0.429	-0.092	-0.185	0.307	0.031	0.161	0.398
0.305	0.126	-1.121	-0.031	0.297	-0.954	0.067	-0.303	-0.021	0.276	-0.146	-0.185	0.161	0.085	0.161	0.354
0.293	0.064	-1.078	-0.017	0.297	-0.955	0.057	-0.718	0.102	0.251	-0.208	-0.141	0.150	0.147	0.118	0.310
0.301	0.141	-1.050	-0.008	0.298	-0.954	0.104	-0.451	0.117	0.250	-0.133	-0.113	0.157	0.070	0.091	0.264
0.297	0.214	-0.987	0.004	0.302	-0.953	0.208	-0.618	0.095	0.234	-0.063	-0.051	0.154	0.003	0.028	0.243
0.290	0.276	-1.011	0.011	0.305	-0.952	0.181	-0.371	0.091	0.219	-0.005	-0.076	0.146	0.065	0.052	0.221
0.309	0.315	-0.920	0.016	0.309	-0.951	0.181	-0.203	0.047	0.234	0.030	0.014	0.166	0.103	0.038	0.197
0.270	0.296	-0.916	0.020	0.308	-0.951	-0.031	-0.220	0.056	0.191	0.012	0.018	0.128	0.084	0.042	0.176
0.267	0.238	-0.853	0.017	0.307	-0.951	-0.048	0.235	-0.043	0.190	-0.045	0.082	0.125	0.025	0.105	0.155
0.220	0.238	-0.916	0.020	0.309	-0.951	0.113	-0.095	-0.075	0.141	-0.047	0.018	0.079	0.025	0.042	0.122
0.201	0.284	-0.968	0.020	0.312	-0.950	0.178	0.093	-0.205	0.122	-0.004	-0.034	0.060	0.071	0.010	0.091
0.109	0.311	-0.991	0.019	0.310	-0.951	-0.135	0.106	-0.185	0.030	0.026	-0.057	0.032	0.098	0.034	0.054
0.063	0.292	-1.007	0.015	0.307	-0.952	-0.126	0.293	-0.248	-0.012	0.009	-0.072	0.077	0.079	0.049	0.022
0.043	0.214	-0.897	0.014	0.307	-0.952	-0.007	0.209	-0.370	-0.029	-0.068	0.039	0.096	0.001	0.060	-0.019
0.020	0.214	-0.968	0.011	0.305	-0.952	-0.072	0.229	-0.312	-0.050	-0.066	-0.031	0.119	0.001	0.011	-0.047
-0.053	0.288	-1.054	0.018	0.304	-0.952	-0.020	-0.347	-0.121	-0.130	0.008	-0.118	0.191	0.074	0.098	-0.034
-0.053	0.288	-1.054	0.029	0.302	-0.953	-0.094	-0.529	-0.055	-0.141	0.010	-0.117	0.191	0.075	0.098	-0.033
0.167	0.327	-0.952	0.029	0.301	-0.953	-0.066	0.029	-0.051	0.079	0.050	-0.015	0.029	0.114	0.005	-0.032
0.055	0.330	-0.948	0.037	0.300	-0.953	-0.078	-0.407	-0.005	-0.041	0.056	-0.010	0.082	0.118	0.008	-0.017
0.051	0.342	-0.968	0.039	0.299	-0.953	-0.042	-0.116	-0.028	-0.047	0.068	-0.030	0.085	0.129	0.012	-0.008
0.086	0.303	-0.960	0.041	0.297	-0.954	-0.094	-0.110	-0.016	-0.015	0.031	-0.021	0.050	0.091	0.004	-0.037
0.055	0.342	-0.940	0.040	0.297	-0.954	-0.003	0.067	-0.062	-0.045	0.070	-0.002	0.080	0.130	0.015	-0.054
0.017	0.338	-0.960	0.041	0.295	-0.954	-0.101	0.012	-0.092	-0.084	0.068	-0.021	0.118	0.126	0.005	-0.035
-0.033	0.307	-0.991	0.053	0.293	-0.954	-0.106	-0.663	-0.051	-0.146	0.039	-0.052	0.167	0.095	0.037	-0.048
0.182	0.296	-0.920	0.052	0.290	-0.956	-0.194	0.146	-0.127	0.071	0.031	0.020	0.049	0.084	0.034	-0.031
0.043	0.300	-0.940	0.062	0.287	-0.956	-0.145	-0.501	-0.105	-0.078	0.038	0.001	0.088	0.088	0.014	-0.023
0.193	0.234	-0.885	0.061	0.284	-0.957	-0.127	0.129	-0.166	0.073	-0.025	0.057	0.063	0.023	0.069	0.000
0.078	0.238	-0.972	0.063	0.282	-0.957	-0.106	-0.063	-0.104	-0.044	-0.018	-0.029	0.052	0.027	0.018	-0.021
0.113	0.323	-0.956	0.061	0.281	-0.958	-0.063	0.153	-0.127	-0.007	0.068	-0.012	0.016	0.113	0.003	-0.017
0.051	0.315	-0.999	0.064	0.280	-0.958	-0.006	-0.166	-0.047	-0.072	0.060	-0.056	0.076	0.105	0.047	-0.027
0.047	0.311	-1.019	0.069	0.281	-0.957	0.019	-0.290	-0.007	-0.081	0.056	-0.076	0.079	0.102	0.067	-0.033
0.117	0.315	-0.972	0.072	0.281	-0.957	0.032	-0.102	-0.021	-0.014	0.059	-0.028	0.008	0.106	0.020	-0.029
0.055	0.319	-0.987	0.077	0.282	-0.956	0.005	-0.265	-0.026	-0.081	0.063	-0.044	0.069	0.111	0.036	-0.028
0.140	0.330	-0.983	0.078	0.283	-0.956	0.059	-0.043	-0.088	0.002	0.074	-0.041	0.017	0.123	0.032	-0.018
0.090	0.300	-0.956	0.083	0.281	-0.956	-0.089	-0.225	-0.048	-0.053	0.045	-0.013	0.031	0.092	0.005	-0.018
0.136	0.265	-0.983	0.088	0.279	-0.956	-0.067	-0.256	-0.082	-0.012	0.011	-0.040	0.016	0.058	0.033	-0.011
0.132	0.214	-0.964	0.084	0.278	-0.957	-0.065	0.274	-0.145	-0.012	-0.037	-0.020	0.014	0.008	0.013	-0.019
0.109	0.303	-0.987	0.091	0.278	-0.956	-0.004	-0.307	-0.115	-0.042	0.052	-0.044	0.008	0.098	0.037	-0.016
0.113	0.284	-0.991	0.096	0.276	-0.956	-0.069	-0.264	-0.094	-0.044	0.034	-0.047	0.003	0.079	0.042	-0.015
0.117	0.303	-0.975	0.098	0.275	-0.956	-0.046	-0.034	-0.148	-0.041	0.055	-0.031	0.003	0.098	0.026	-0.015
0.155	0.300	-0.964	0.098	0.274	-0.957	-0.033	0.041	-0.175	-0.003	0.052	-0.019	0.043	0.095	0.014	-0.013
0.167	0.234	-0.912	0.098	0.273	-0.957	-0.055	0.042	-0.120	0.008	-0.012	0.032	0.056	0.030	0.037	-0.011
0.140	0.242	-0.968	0.100	0.270	-0.958	-0.142	-0.044	-0.091	-0.020	-0.002	-0.022	0.031	0.039	0.018	-0.004
0.151	0.211	-0.928	0.099	0.269	-0.958	-0.006	0.071	-0.119	-0.008	-0.032	0.018	0.044	0.008	0.022	-0.012
0.159	0.245	-0.968	0.101	0.268	-0.958	-0.032	-0.083	-0.095	-0.003	0.004	-0.021	0.054	0.044	0.017	-0.015
0.132	0.222	-0.928	0.103	0.266	-0.958	-0.092	-0.074	-0.063	-0.032	-0.017	0.018	0.029	0.022	0.023	-0.012
0.159	0.218	-0.912	0.107	0.265	-0.958	-0.036	-0.194	-0.027	-0.009	-0.020	0.034	0.057	0.019	0.040	-0.020
0.170	0.242	-0.940	0.103	0.265	-0.959	-0.008	0.247	-0.087	0.006	0.003	0.007	0.070	0.043	0.013	-0.036
0.109	0.226	-0.940	0.099	0.266	-0.959	0.045	0.238	-0.120	-0.051	-0.012	0.008	0.011	0.027	0.013	-0.024
0.051	0.242	-1.031	0.107	0.265	-0.958	-0.021	-0.393	-0.012	-0.117	0.004	-0.083	0.043	0.043	0.078	-0.015
0.190	0.261	-0.968	0.107	0.263	-0.959	-0.084	0.003	0.016	0.022	0.025	-0.020	0.098	0.062	0.014	-0.033
0.193	0.230	-0.940	0.103	0.262	-0.960	-0.091	0.229	-0.007	0.029	-0.004	0.009	0.104	0.031	0.013	-0.021
0.070	0.249	-0.964	0.108	0.261	-0.959	-0.027	-0.283	0.024	-0.099	0.016	-0.015	0.017	0.050	0.010	-0.014
0.182	0.222	-0.952	0.108	0.260	-0.960	-0.052	0.023	0.007	0.012	-0.010	-0.003	0.095	0.022	0.002	-0.017
0.117	0.230	-0.968	0.112	0.260	-0.959	0.011	-0.202	-0.009	-0.057	-0.002	-0.019	0.030	0.030	0.013	-0.034
0.174	0.245	-0.968	0.107	0.261	-0.959	0.036	0.248	-0.075	0.005	0.013	-0.018	0.089	0.045	0.012	-0.015
0.090	0.214	-0.999	0.112	0.260	-0.959	-0.026	-0.259	0.009	-0.085	-0.018	-0.050	0.004	0.014	0.042	-0.025
0.167	0.207	-1.007	0.114	0.259	-0.959	-0.030	-0.070	-0.013	-0.010	-0.024	-0.058	0.082	0.006	0.049	-0.023
0.136	0.222	-0.956	0.117	0.259	-0.959	-0.015	-0.142	0.014	-0.043	-0.008	-0.007	0.051	0.022	0.003	-0.024
0.136	0.253	-0.944	0.112	0.259	-0.959	-0.010	0.229	-0.007	-0.039	0.023	0.006	0.051	0.052	0.016	-0.019
0.186	0.245	-0.952	0.115	0.258	-0.959	-0.020	-0.113	0.038	0.008	0.016	-0.002	0.102	0.045	0.009	-0.015
0.120	0.249	-1.003	0.116	0.258	-0.959	-0.012	-0.086	-0.026	-0.059	0.020	-0.054	0.036	0.049	0.041	-0.013
0.209	0.230	-0.960	0.118	0.258	-0.959	-0.013	-0.083	-0.017	0.027	0.002	-0.011	0.125	0.030	0.004	-0.001
0.147	0.257	-0.975	0.122	0.257	-0.959	-0.044	-0.212	-0.023	-0.039	0.030	-0.027	0.063	0.057	0.011	-0.004
0.201	0.272	-0.975	0.124	0.256	-0.959	-0.025	-0.074	-0.040	0.013	0.046	-0.027	0.117	0.073	0.011	0.003
0.174	0.226	-0.972	0.125	0.256	-0.959	0.001	-0.042	-0.019	-0.015	-0.000	-0.023	0.089	0.026	0.006	-0.010
0.182	0.234	-0.983	0.130	0.256	-0.958	-0.014	-0.220	-0.020	-0.012	0.008	-0.035	0.097	0.034	0.017	-0.000
0.147	0.249	-0.960	0.129	0.255	-0.958	-0.041	0.064	-0.070	-0.046	0.025	-0.011	0.062	0.049	0.007	-0.016
0.220	0.234	-0.932	0.126	0.253	-0.959	-0.078	0.184	-0.093	0.030	0.011	0.018	0.135	0.033	0.036	-0.026
0.132	0.211	-0.948	0.130	0.251	-0.959	-0.095	-0.189	-0.046	-0.062	-0.010	0.002	0.047	0.010	0.020	-0.037
0.132	0.211	-0.948	0.127	0.249	-0.960	-0.087	0.181	-0.080	-0.060	-0.008	0.003	0.047	0.010	0.021	-0.027
0.140	0.222	-0.936	0.130	0.246	-0.960	-0.131	-0.161	-0.037	-0.055	0.006	0.015	0.055	0.021	0.034	-0.042
0.213	0.226	-0.932	0.127	0.244	-0.961	-0.087	0.231	-0.065	0.022	0.012	0.020	0.129	0.025	0.038	-0.030
0.132	0.191	-0.972	0.131	0.242	-0.961	-0.097	-0.224	-0.010	-0.064	-0.021	-0.019	0.048	0.010	0.001	-0.022
0.190	0.203	-0.964	0.128	0.240	-0.962	-0.091	0.183	-0.072	-0.003	-0.007	-0.010	0.106	0.002	0.007	-0.011
0.174	0.214	-0.964	0.129	0.239	-0.962	-0.055	-0.057	-0.062	-0.021	0.006	-0.010	0.090	0.013	0.008	-0.016
0.190	0.214	-0.968	0.129	0.237	-0.963	-0.056	0.047	-0.081	-0.005	0.008	-0.013	0.106	0.013	0.004	-0.006
0.178	0.222	-0.968	0.130	0.236	-0.963	-0.087	-0.044	-0.038	-0.018	0.017	-0.012	0.094	0.020	0.005	-0.006
0.205	0.211	-0.924	0.128	0.235	-0.964	-0.028	0.130	-0.088	0.011	0.007	0.032	0.122	0.007	0.049	-0.008
0.190	0.211	-0.960	0.125	0.233	-0.964	-0.057	0.216	-0.071	-0.001	0.008	-0.002	0.106	0.007	0.013	-0.010
0.147	0.226	-0.995	0.123	0.233	-0.965	-0.038	0.086	-0.006	-0.042	0.024	-0.037	0.064	0.022	0.022	-0.010
0.170	0.242	-0.979	0.121	0.232	-0.965	-0.017	0.110	-0.000	-0.018	0.040	-0.021	0.087	0.037	0.006	-0.010
0.167	0.230	-0.975	0.118	0.233	-0.965	0.016	0.158	-0.006	-0.019	0.028	-0.016	0.084	0.025	0.002	-0.016
0.186	0.180	-0.936	0.115	0.232	-0.966	-0.002	0.208	0.001	0.004	-0.023	0.024	0.103	0.026	0.037	-0.016
0.143	0.218	-0.975	0.113	0.233	-0.966	0.028	0.083	0.016	-0.037	0.015	-0.015	0.062	0.012	0.002	-0.021
0.147	0.199	-0.979	0.115	0.233	-0.966	0.021	-0.089	0.042	-0.036	-0.005	-0.019	0.066	0.008	0.007	-0.027
0.163	0.226	-0.909	0.113	0.235	-0.965	0.089	0.089	-0.009	-0.019	0.021	0.052	0.081	0.018	0.063	-0.036
0.143	0.218	-0.928	0.109	0.234	-0.966	-0.028	0.251	-0.046	-0.034	0.014	0.033	0.062	0.009	0.043	-0.044
0.124	0.184	-0.956	0.108	0.232	-0.967	-0.110	0.050	0.004	-0.052	-0.019	0.006	0.043	0.027	0.016	-0.032
0.113	0.176	-0.952	0.113	0.230	-0.967	-0.090	-0.271	0.078	-0.068	-0.025	0.010	0.030	0.035	0.020	-0.031
0.236	0.172	-0.901	0.111	0.230	-0.967	-0.010	0.119	0.014	0.057	-0.029	0.062	0.152	0.038	0.072	-0.026
0.159	0.211	-0.932	0.107	0.229	-0.967	-0.055	0.171	0.006	-0.017	0.011	0.032	0.075	0.001	0.041	-0.023
0.174	0.184	-0.912	0.108	0.227	-0.968	-0.083	-0.037	-0.025	-0.003	-0.015	0.052	0.090	0.026	0.060	-0.013
0.151	0.199	-0.936	0.109	0.225	-0.968	-0.109	0.005	-0.026	-0.026	0.003	0.029	0.067	0.010	0.036	-0.021
0.170	0.218	-0.936	0.107	0.222	-0.969	-0.176	0.107	-0.018	-0.005	0.026	0.030	0.087	0.009	0.036	-0.022
0.167	0.176	-0.972	0.109	0.218	-0.970	-0.174	-0.091	0.037	-0.011	-0.013	-0.004	0.084	0.033	0.000	-0.025
0.132	0.199	-0.979	0.105	0.217	-0.971	-0.082	0.196	0.017	-0.042	0.012	-0.011	0.052	0.009	0.008	-0.025
0.124	0.191	-0.999	0.103	0.215	-0.971	-0.106	0.095	0.090	-0.047	0.006	-0.030	0.045	0.016	0.029	-0.027
0.124	0.191	-0.999	0.102	0.214	-0.972	-0.055	0.036	0.084	-0.046	0.007	-0.030	0.048	0.016	0.029	-0.031
0.147	0.176	-0.940	0.096	0.213	-0.972	-0.041	0.252	0.126	-0.018	-0.008	0.030	0.073	0.031	0.029	-0.028
0.136	0.184	-0.956	0.092	0.213	-0.973	0.009	0.199	0.146	-0.025	-0.001	0.015	0.063	0.023	0.013	-0.026
0.155	0.187	-0.928	0.091	0.213	-0.973	-0.028	0.012	0.158	-0.005	0.003	0.043	0.084	0.020	0.039	-0.019
0.155	0.191	-0.897	0.085	0.213	-0.973	-0.002	0.292	0.096	0.001	0.007	0.075	0.085	0.017	0.070	-0.021
0.182	0.187	-0.897	0.079	0.213	-0.974	-0.009	0.322	0.060	0.034	0.003	0.076	0.113	0.021	0.070	-0.019
0.132	0.172	-0.885	0.076	0.212	-0.974	-0.040	0.174	0.045	-0.012	-0.011	0.088	0.065	0.036	0.082	-0.032
0.132	0.164	-0.928	0.066	0.211	-0.975	-0.068	0.496	0.033	-0.003	-0.018	0.046	0.066	0.043	0.039	-0.033
0.055	0.191	-0.944	0.066	0.208	-0.976	-0.151	-0.014	0.103	-0.079	0.012	0.031	0.010	0.016	0.023	-0.037
0.124	0.199	-0.901	0.059	0.205	-0.977	-0.167	0.366	0.066	-0.003	0.023	0.075	0.061	0.008	0.067	-0.044
0.113	0.195	-0.936	0.048	0.202	-0.978	-0.167	0.544	0.005	-0.004	0.023	0.041	0.050	0.011	0.032	-0.045
0.059	0.191	-0.924	0.049	0.199	-0.979	-0.134	-0.026	0.036	-0.058	0.022	0.054	0.003	0.015	0.044	-0.031
0.105	0.195	-0.920	0.044	0.197	-0.979	-0.117	0.282	-0.022	-0.006	0.028	0.058	0.044	0.011	0.048	-0.040
0.113	0.164	-0.920	0.038	0.193	-0.980	-0.182	0.298	-0.002	0.007	0.001	0.059	0.051	0.041	0.048	-0.047
0.043	0.184	-0.928	0.033	0.190	-0.981	-0.185	0.266	0.027	-0.057	0.024	0.052	0.018	0.021	0.040	-0.041
0.067	0.191	-0.901	0.027	0.188	-0.982	-0.098	0.278	0.000	-0.029	0.034	0.080	0.005	0.013	0.068	-0.043
0.067	0.145	-0.920	0.023	0.185	-0.982	-0.143	0.234	0.077	-0.024	-0.009	0.061	0.004	0.060	0.048	-0.053
0.082	0.126	-0.897	0.019	0.181	-0.983	-0.211	0.173	0.102	-0.006	-0.024	0.086	0.019	0.079	0.071	-0.040
0.047	0.095	-0.869	0.008	0.178	-0.984	-0.141	0.549	0.061	-0.030	-0.052	0.114	0.016	0.109	0.098	-0.040
0.090	0.133	-0.928	0.004	0.174	-0.985	-0.166	0.193	0.143	0.017	-0.009	0.056	0.027	0.070	0.039	-0.037
0.036	0.118	-0.905	-0.004	0.172	-0.985	-0.103	0.422	0.065	-0.028	-0.023	0.080	0.027	0.085	0.063	-0.045
0.070	0.133	-0.869	-0.009	0.172	-0.985	-0.012	0.260	0.041	0.011	-0.007	0.115	0.007	0.068	0.098	-0.031
-0.007	0.129	-0.909	-0.019	0.170	-0.985	-0.114	0.472	0.079	-0.056	-0.008	0.076	0.070	0.072	0.059	-0.045
0.086	0.106	-0.889	-0.023	0.168	-0.985	-0.058	0.212	0.101	0.040	-0.030	0.095	0.023	0.094	0.079	-0.053
-0.007	0.137	-0.889	-0.035	0.168	-0.985	0.012	0.618	0.023	-0.040	0.000	0.095	0.070	0.063	0.079	-0.064
-0.045	0.114	-0.905	-0.042	0.167	-0.985	-0.050	0.338	0.030	-0.072	-0.022	0.079	0.108	0.085	0.063	-0.058
-0.045	0.114	-0.905	-0.049	0.165	-0.985	-0.114	0.318	0.057	-0.066	-0.020	0.079	0.108	0.085	0.063	-0.062
-0.007	0.110	-0.905	-0.057	0.164	-0.985	-0.063	0.416	0.035	-0.019	-0.023	0.079	0.069	0.088	0.063	-0.064
0.020	0.122	-0.881	-0.070	0.162	-0.984	-0.083	0.689	0.024	0.021	-0.010	0.102	0.042	0.076	0.086	-0.053
-0.072	0.091	-0.912	-0.078	0.160	-0.984	-0.056	0.391	0.117	-0.063	-0.040	0.071	0.134	0.107	0.054	-0.052
-0.014	0.095	-0.865	-0.085	0.160	-0.984	-0.024	0.328	0.083	0.002	-0.035	0.118	0.076	0.102	0.101	-0.056
-0.087	0.091	-0.912	-0.092	0.159	-0.983	-0.017	0.344	0.119	-0.064	-0.039	0.070	0.149	0.105	0.053	-0.063
-0.072	0.079	-0.912	-0.099	0.158	-0.982	-0.027	0.334	0.157	-0.042	-0.049	0.070	0.134	0.116	0.053	-0.060
-0.072	0.068	-0.916	-0.107	0.158	-0.982	0.013	0.392	0.174	-0.033	-0.060	0.065	0.133	0.127	0.049	-0.061
-0.080	0.091	-0.881	-0.115	0.157	-0.981	0.021	0.367	0.183	-0.033	-0.036	0.100	0.141	0.103	0.084	-0.057
-0.076	0.110	-0.905	-0.125	0.158	-0.979	0.050	0.510	0.165	-0.018	-0.017	0.075	0.136	0.083	0.060	-0.056
-0.118	0.102	-0.924	-0.132	0.159	-0.978	0.058	0.349	0.133	-0.053	-0.025	0.054	0.178	0.090	0.040	-0.061
-0.107	0.091	-0.912	-0.140	0.160	-0.977	0.076	0.364	0.103	-0.035	-0.038	0.065	0.166	0.101	0.052	-0.057
-0.145	0.095	-0.920	-0.146	0.161	-0.976	0.078	0.310	0.124	-0.067	-0.035	0.056	0.204	0.097	0.044	-0.058
-0.107	0.110	-0.909	-0.153	0.163	-0.975	0.133	0.337	0.077	-0.022	-0.022	0.066	0.165	0.080	0.056	-0.058
-0.126	0.110	-0.920	-0.160	0.166	-0.973	0.153	0.335	0.060	-0.034	-0.025	0.053	0.183	0.079	0.045	-0.049
-0.149	0.091	-0.924	-0.163	0.167	-0.972	0.075	0.153	0.010	-0.054	-0.046	0.048	0.206	0.097	0.041	-0.049
-0.091	0.072	-0.912	-0.172	0.167	-0.971	0.018	0.504	-0.023	0.014	-0.066	0.059	0.148	0.115	0.054	-0.043
-0.210	0.044	-1.003	-0.176	0.165	-0.970	-0.108	0.205	-0.006	-0.101	-0.090	-0.032	0.267	0.141	0.036	-0.049
-0.145	0.052	-1.023	-0.183	0.162	-0.970	-0.129	0.375	-0.088	-0.029	-0.080	-0.052	0.201	0.132	0.055	-0.039
-0.237	0.079	-1.054	-0.187	0.159	-0.970	-0.166	0.177	-0.004	-0.118	-0.050	-0.083	0.292	0.105	0.086	-0.026
-0.180	0.029	-1.074	-0.190	0.157	-0.969	-0.075	0.201	-0.043	-0.057	-0.098	-0.104	0.233	0.154	0.106	0.009
-0.114	0.037	-1.094	-0.199	0.156	-0.967	-0.031	0.473	0.033	0.018	-0.089	-0.125	0.166	0.146	0.126	0.013
-0.091	0.052	-1.113	-0.209	0.159	-0.965	0.231	0.482	0.195	0.050	-0.077	-0.147	0.142	0.131	0.146	-0.000
-0.183	0.072	-1.078	-0.218	0.166	-0.962	0.460	0.457	0.298	-0.032	-0.065	-0.115	0.234	0.112	0.110	-0.042
-0.326	0.118	-0.991	-0.222	0.174	-0.960	0.480	0.087	0.386	-0.171	-0.026	-0.030	0.376	0.066	0.023	-0.079
-0.395	0.191	-0.944	-0.223	0.179	-0.958	0.378	-0.044	0.431	-0.239	0.043	0.016	0.446	0.008	0.025	-0.097
-0.291	0.242	-0.952	-0.225	0.183	-0.957	0.286	0.004	0.403	-0.134	0.089	0.007	0.341	0.058	0.017	-0.098
-0.164	0.303	-1.003	-0.222	0.185	-0.957	0.173	-0.199	0.308	-0.010	0.149	-0.044	0.214	0.120	0.033	-0.037
-0.164	0.303	-1.003	-0.218	0.187	-0.958	0.164	-0.220	0.275	-0.013	0.147	-0.044	0.216	0.120	0.033	0.053
-0.003	0.253	-1.039	-0.210	0.188	-0.959	0.101	-0.457	0.313	0.141	0.096	-0.077	0.055	0.070	0.067	0.127
0.074	0.238	-1.058	-0.203	0.190	-0.960	0.152	-0.348	0.253	0.211	0.078	-0.096	0.021	0.055	0.086	0.179
0.086	0.245	-1.106	-0.195	0.192	-0.962	0.142	-0.430	0.181	0.214	0.084	-0.142	0.032	0.064	0.133	0.231
0.113	0.226	-1.117	-0.187	0.194	-0.963	0.115	-0.375	0.119	0.233	0.063	-0.152	0.057	0.045	0.144	0.260
0.117	0.234	-1.141	-0.173	0.196	-0.965	0.128	-0.692	0.081	0.223	0.069	-0.174	0.060	0.053	0.167	0.266
0.182	0.187	-1.102	-0.162	0.199	-0.967	0.162	-0.544	-0.044	0.277	0.019	-0.133	0.125	0.007	0.128	0.254
0.143	0.164	-1.113	-0.152	0.201	-0.968	0.067	-0.453	-0.051	0.228	-0.005	-0.143	0.085	0.016	0.139	0.249
0.090	0.137	-1.090	-0.137	0.204	-0.969	0.178	-0.718	-0.025	0.160	-0.035	-0.118	0.030	0.043	0.116	0.234
0.151	0.126	-1.102	-0.127	0.208	-0.970	0.228	-0.461	-0.005	0.211	-0.051	-0.130	0.091	0.054	0.128	0.213
0.120	0.118	-1.074	-0.115	0.213	-0.970	0.246	-0.597	0.003	0.168	-0.063	-0.101	0.060	0.061	0.101	0.198
0.147	0.114	-1.039	-0.103	0.218	-0.970	0.302	-0.542	-0.042	0.184	-0.072	-0.066	0.086	0.065	0.066	0.194
0.155	0.180	-1.035	-0.092	0.221	-0.971	0.161	-0.514	-0.035	0.181	-0.009	-0.062	0.094	0.001	0.062	0.182
0.136	0.230	-1.050	-0.082	0.225	-0.971	0.208	-0.513	-0.054	0.151	0.037	-0.077	0.075	0.052	0.078	0.169
0.167	0.238	-1.023	-0.078	0.228	-0.971	0.137	-0.142	-0.031	0.178	0.042	-0.050	0.106	0.060	0.050	0.154
0.117	0.218	-0.995	-0.073	0.230	-0.970	0.088	-0.204	-0.028	0.123	0.021	-0.022	0.056	0.040	0.022	0.137
0.105	0.257	-1.023	-0.069	0.233	-0.970	0.151	-0.150	-0.142	0.107	0.056	-0.050	0.046	0.079	0.050	0.109
0.120	0.218	-0.944	-0.069	0.237	-0.969	0.203	0.067	-0.168	0.123	0.014	0.028	0.062	0.040	0.029	0.079
0.005	0.203	-1.011	-0.074	0.241	-0.968	0.218	0.289	-0.200	0.012	-0.006	-0.041	0.054	0.025	0.037	0.054
0.001	0.218	-1.042	-0.071	0.245	-0.967	0.164	-0.076	-0.161	0.006	0.006	-0.073	0.057	0.040	0.069	0.024
-0.010	0.168	-0.979	-0.070	0.246	-0.967	0.063	-0.044	-0.071	-0.007	-0.046	-0.010	0.068	0.010	0.005	0.014
-0.049	0.191	-0.999	-0.067	0.246	-0.967	0.020	-0.142	-0.064	-0.048	-0.023	-0.030	0.106	0.012	0.025	0.021
0.067	0.164	-0.928	-0.069	0.248	-0.966	0.099	0.159	-0.148	0.069	-0.052	0.041	0.010	0.015	0.046	0.003
0.059	0.218	-0.999	-0.064	0.248	-0.967	0.000	-0.172	-0.068	0.057	0.002	-0.030	0.002	0.039	0.025	0.012
-0.087	0.276	-1.039	-0.061	0.250	-0.966	0.075	-0.159	-0.097	-0.092	0.059	-0.069	0.143	0.097	0.065	0.022
0.051	0.300	-0.975	-0.058	0.254	-0.965	0.222	-0.119	-0.121	0.043	0.077	-0.007	0.004	0.120	0.002	0.006
0.013	0.319	-1.019	-0.053	0.256	-0.965	0.106	-0.228	-0.068	-0.000	0.094	-0.050	0.041	0.139	0.045	-0.020
-0.037	0.238	-1.023	-0.053	0.257	-0.965	0.010	0.017	-0.099	-0.051	0.013	-0.054	0.091	0.058	0.049	-0.015
-0.064	0.207	-0.999	-0.045	0.256	-0.966	-0.012	-0.381	-0.092	-0.086	-0.017	-0.029	0.117	0.027	0.025	-0.030
-0.010	0.222	-0.964	-0.042	0.259	-0.965	0.147	-0.112	-0.133	-0.035	-0.005	0.006	0.062	0.043	0.010	-0.047
-0.007	0.230	-0.948	-0.043	0.263	-0.964	0.178	0.137	-0.193	-0.030	-0.000	0.021	0.058	0.051	0.026	-0.057
-0.072	0.234	-1.023	-0.042	0.264	-0.963	0.097	-0.073	-0.080	-0.097	0.002	-0.054	0.123	0.054	0.049	-0.056
-0.064	0.242	-1.003	-0.037	0.265	-0.964	0.021	-0.237	-0.066	-0.094	0.010	-0.034	0.115	0.062	0.029	-0.051
-0.041	0.211	-0.972	-0.034	0.266	-0.964	0.039	-0.140	-0.108	-0.074	-0.022	-0.002	0.091	0.031	0.002	-0.053
0.043	0.226	-0.916	-0.034	0.267	-0.963	0.070	0.106	-0.185	0.011	-0.008	0.053	0.006	0.046	0.058	-0.051
-0.026	0.238	-1.011	-0.032	0.266	-0.963	-0.053	-0.074	-0.171	-0.061	0.005	-0.041	0.075	0.058	0.036	-0.041
-0.030	0.226	-0.987	-0.024	0.265	-0.964	-0.066	-0.355	-0.129	-0.072	-0.005	-0.016	0.079	0.046	0.013	-0.036
0.013	0.242	-0.975	-0.023	0.263	-0.965	-0.096	-0.011	-0.150	-0.031	0.012	-0.004	0.037	0.061	0.001	-0.048
-0.014	0.203	-1.011	-0.021	0.260	-0.965	-0.117	-0.113	-0.075	-0.061	-0.024	-0.039	0.063	0.023	0.036	-0.043
-0.037	0.234	-1.011	-0.019	0.257	-0.966	-0.153	-0.050	-0.076	-0.085	0.010	-0.038	0.086	0.054	0.036	-0.048
0.043	0.203	-0.936	-0.019	0.257	-0.966	-0.022	0.017	-0.120	-0.005	-0.020	0.038	0.005	0.023	0.039	-0.049
-0.057	0.214	-1.015	-0.016	0.255	-0.967	-0.096	-0.153	-0.018	-0.108	-0.006	-0.040	0.105	0.034	0.040	-0.049
0.017	0.222	-0.979	-0.016	0.254	-0.967	-0.025	-0.008	-0.030	-0.035	0.002	-0.005	0.032	0.042	0.004	-0.044
0.009	0.242	-0.975	-0.011	0.254	-0.967	-0.014	-0.221	-0.051	-0.048	0.022	-0.000	0.040	0.061	0.000	-0.035
0.005	0.230	-0.999	-0.007	0.253	-0.967	-0.040	-0.177	-0.064	-0.055	0.011	-0.024	0.044	0.050	0.024	-0.023
0.109	0.214	-0.956	0.000	0.252	-0.968	-0.066	-0.370	-0.055	0.041	-0.003	0.020	0.060	0.034	0.020	-0.021
0.040	0.234	-0.975	-0.000	0.250	-0.968	-0.096	0.053	-0.074	-0.028	0.018	0.001	0.009	0.053	0.000	-0.020
0.051	0.242	-0.972	0.006	0.249	-0.969	-0.051	-0.269	-0.109	-0.022	0.027	0.006	0.002	0.061	0.004	-0.022
0.043	0.203	-0.936	0.005	0.248	-0.969	-0.055	0.073	-0.146	-0.029	-0.011	0.041	0.006	0.022	0.039	-0.042
0.032	0.211	-0.964	0.013	0.245	-0.969	-0.125	-0.379	-0.117	-0.049	-0.000	0.014	0.017	0.030	0.012	-0.041
-0.003	0.164	-0.999	0.013	0.242	-0.970	-0.125	0.050	-0.141	-0.083	-0.044	-0.020	0.052	0.017	0.023	-0.037
0.055	0.180	-0.991	0.017	0.240	-0.971	-0.105	-0.187	-0.143	-0.030	-0.026	-0.012	0.006	0.001	0.015	-0.043
0.078	0.187	-0.991	0.017	0.239	-0.971	-0.022	0.045	-0.076	-0.007	-0.018	-0.012	0.029	0.007	0.015	-0.048
0.009	0.234	-0.999	0.025	0.240	-0.970	0.050	-0.420	0.024	-0.084	0.027	-0.020	0.041	0.053	0.022	-0.037
0.009	0.234	-0.999	0.028	0.241	-0.970	0.043	-0.154	-0.006	-0.087	0.027	-0.021	0.041	0.053	0.022	-0.031
0.074	0.195	-1.007	0.031	0.241	-0.970	-0.009	-0.136	0.029	-0.024	-0.012	-0.029	0.024	0.014	0.030	-0.041
0.105	0.184	-0.975	0.032	0.241	-0.970	0.022	-0.049	-0.029	0.005	-0.024	0.003	0.054	0.002	0.002	-0.032
0.043	0.195	-0.987	0.037	0.241	-0.970	0.013	-0.269	0.023	-0.062	-0.012	-0.010	0.008	0.014	0.010	-0.011
0.093	0.211	-0.952	0.040	0.242	-0.969	0.034	-0.159	0.036	-0.015	0.002	0.026	0.042	0.029	0.026	-0.018
0.147	0.203	-0.952	0.039	0.242	-0.970	0.004	0.098	-0.001	0.041	-0.005	0.025	0.096	0.021	0.026	-0.030
0.067	0.164	-0.952	0.040	0.242	-0.969	0.030	-0.051	0.009	-0.041	-0.044	0.025	0.014	0.018	0.026	-0.013
0.047	0.195	-0.987	0.044	0.242	-0.969	-0.029	-0.251	-0.000	-0.066	-0.013	-0.011	0.005	0.013	0.009	-0.018
0.151	0.207	-0.960	0.040	0.239	-0.970	-0.147	0.274	-0.082	0.043	0.002	0.018	0.098	0.024	0.019	-0.023
0.070	0.207	-0.940	0.041	0.237	-0.971	-0.094	-0.060	-0.017	-0.040	0.004	0.038	0.017	0.024	0.038	-0.023
0.124	0.222	-0.932	0.036	0.236	-0.971	-0.020	0.302	-0.050	0.020	0.020	0.046	0.070	0.039	0.047	-0.016
0.051	0.214	-0.983	0.036	0.236	-0.971	-0.007	0.020	-0.014	-0.053	0.013	-0.006	0.003	0.031	0.005	-0.035
0.082	0.187	-0.964	0.031	0.236	-0.971	0.001	0.259	-0.035	-0.017	-0.014	0.014	0.027	0.003	0.015	-0.027
0.040	0.168	-0.960	0.032	0.235	-0.971	-0.027	-0.057	0.081	-0.060	-0.032	0.018	0.016	0.016	0.020	-0.040
0.090	0.187	-0.960	0.026	0.233	-0.972	-0.098	0.302	-0.023	-0.004	-0.011	0.018	0.033	0.003	0.020	-0.052
0.043	0.203	-0.924	0.023	0.232	-0.973	-0.081	0.161	-0.033	-0.047	0.006	0.054	0.013	0.018	0.055	-0.059
-0.010	0.211	-0.948	0.028	0.229	-0.973	-0.138	-0.244	0.015	-0.105	0.017	0.030	0.068	0.025	0.032	-0.050
0.047	0.191	-0.936	0.028	0.227	-0.974	-0.111	-0.019	-0.014	-0.047	0.000	0.042	0.011	0.005	0.044	-0.061
0.090	0.187	-0.920	0.022	0.225	-0.974	-0.057	0.362	-0.051	0.003	-0.003	0.058	0.030	0.001	0.060	-0.051
0.028	0.164	-0.948	0.021	0.225	-0.974	-0.008	0.034	0.027	-0.058	-0.026	0.030	0.033	0.023	0.032	-0.031
0.097	0.164	-0.905	0.020	0.224	-0.974	-0.041	0.021	0.054	0.012	-0.025	0.073	0.036	0.023	0.076	-0.041
0.101	0.172	-0.909	0.018	0.223	-0.975	-0.072	0.108	0.031	0.019	-0.016	0.069	0.038	0.016	0.072	-0.040
-0.003	0.207	-0.885	0.014	0.221	-0.975	-0.089	0.207	-0.026	-0.081	0.021	0.093	0.067	0.018	0.096	-0.044
0.097	0.160	-0.865	0.008	0.220	-0.975	-0.047	0.371	-0.060	0.027	-0.024	0.113	0.032	0.029	0.116	-0.054
-0.018	0.203	-0.964	0.006	0.219	-0.976	-0.061	0.086	-0.041	-0.087	0.019	0.015	0.085	0.013	0.018	-0.072
0.020	0.191	-0.928	0.005	0.216	-0.976	-0.150	0.072	-0.024	-0.046	0.011	0.051	0.047	0.001	0.053	-0.064
-0.018	0.137	-0.924	0.006	0.213	-0.977	-0.152	-0.068	0.015	-0.086	-0.040	0.056	0.087	0.053	0.057	-0.078
0.024	0.126	-0.889	0.002	0.211	-0.977	-0.065	0.218	0.014	-0.039	-0.050	0.091	0.046	0.065	0.093	-0.064
-0.007	0.157	-0.928	0.003	0.210	-0.978	-0.037	-0.053	0.025	-0.070	-0.018	0.052	0.078	0.034	0.053	-0.066
0.055	0.145	-0.940	-0.003	0.209	-0.978	-0.030	0.289	-0.021	-0.003	-0.029	0.041	0.018	0.046	0.041	-0.053
-0.022	0.133	-0.995	-0.005	0.208	-0.978	-0.051	0.132	-0.032	-0.077	-0.039	-0.014	0.096	0.058	0.014	-0.047
-0.003	0.099	-1.039	-0.008	0.205	-0.979	-0.159	0.141	-0.030	-0.055	-0.071	-0.057	0.078	0.093	0.057	-0.026
-0.018	0.079	-1.066	-0.008	0.200	-0.980	-0.213	0.024	0.012	-0.070	-0.085	-0.083	0.095	0.113	0.085	0.001
0.043	0.075	-1.062	-0.013	0.198	-0.980	-0.101	0.233	-0.019	-0.004	-0.087	-0.079	0.035	0.117	0.081	0.029
0.120	0.060	-1.106	-0.021	0.194	-0.981	-0.152	0.486	-0.079	0.081	-0.099	-0.122	0.041	0.133	0.124	0.042
0.059	0.021	-1.137	-0.027	0.193	-0.981	-0.063	0.307	-0.016	0.025	-0.136	-0.153	0.022	0.172	0.156	0.029
0.036	0.002	-1.058	-0.032	0.194	-0.980	0.103	0.278	0.037	0.008	-0.156	-0.075	0.047	0.192	0.078	-0.017
-0.076	0.072	-0.952	-0.038	0.198	-0.979	0.226	0.253	0.131	-0.098	-0.091	0.030	0.160	0.122	0.028	-0.063
-0.183	0.137	-0.920	-0.039	0.204	-0.978	0.305	-0.010	0.177	-0.205	-0.031	0.060	0.269	0.057	0.059	-0.086
-0.076	0.187	-0.912	-0.041	0.210	-0.977	0.312	0.024	0.222	-0.096	0.013	0.067	0.163	0.008	0.066	-0.099
-0.022	0.245	-0.960	-0.044	0.216	-0.975	0.306	0.164	0.197	-0.038	0.066	0.018	0.110	0.050	0.018	-0.068
-0.026	0.265	-1.007	-0.041	0.221	-0.975	0.261	-0.218	0.151	-0.046	0.080	-0.030	0.115	0.069	0.030	0.006
0.067	0.276	-1.015	-0.038	0.224	-0.974	0.180	-0.159	0.161	0.044	0.088	-0.039	0.025	0.081	0.038	0.050
0.170	0.234	-1.054	-0.036	0.229	-0.973	0.247	-0.141	0.198	0.145	0.041	-0.079	0.076	0.039	0.078	0.091
0.105	0.211	-1.098	-0.029	0.231	-0.972	0.149	-0.379	0.223	0.073	0.016	-0.123	0.009	0.016	0.121	0.152
0.182	0.222	-1.090	-0.016	0.233	-0.972	0.089	-0.676	0.230	0.137	0.026	-0.115	0.085	0.029	0.113	0.211
0.320	0.199	-1.066	-0.005	0.235	-0.972	0.135	-0.571	0.192	0.264	-0.000	-0.092	0.222	0.007	0.090	0.236
0.401	0.157	-1.078	-0.000	0.237	-0.971	0.127	-0.187	0.055	0.341	-0.045	-0.104	0.302	0.035	0.103	0.271
0.324	0.126	-1.125	0.012	0.240	-0.971	0.155	-0.600	0.022	0.251	-0.079	-0.152	0.225	0.066	0.150	0.293
0.332	0.118	-1.133	0.021	0.243	-0.970	0.168	-0.415	-0.027	0.250	-0.089	-0.161	0.233	0.073	0.159	0.282
0.343	0.141	-1.106	0.033	0.245	-0.969	0.122	-0.544	0.015	0.250	-0.068	-0.134	0.245	0.049	0.131	0.256
0.313	0.118	-1.054	0.045	0.250	-0.967	0.295	-0.634	0.064	0.207	-0.096	-0.085	0.214	0.071	0.081	0.243
0.328	0.157	-1.050	0.056	0.255	-0.965	0.275	-0.534	0.060	0.211	-0.062	-0.083	0.230	0.031	0.077	0.229
0.367	0.176	-0.940	0.062	0.260	-0.964	0.276	-0.276	0.047	0.244	-0.048	0.025	0.268	0.011	0.033	0.202
0.367	0.176	-0.940	0.066	0.264	-0.962	0.223	-0.176	0.085	0.240	-0.052	0.024	0.268	0.011	0.033	0.185
0.301	0.195	-0.912	0.068	0.268	-0.961	0.190	-0.113	0.084	0.172	-0.036	0.050	0.203	0.008	0.060	0.167
0.286	0.199	-0.928	0.068	0.272	-0.960	0.205	0.033	0.057	0.157	-0.036	0.033	0.188	0.012	0.044	0.127
0.286	0.164	-0.901	0.061	0.277	-0.959	0.280	0.429	-0.035	0.164	-0.076	0.060	0.189	0.023	0.071	0.092
0.136	0.168	-0.975	0.061	0.278	-0.959	0.085	0.005	0.035	0.014	-0.073	-0.015	0.040	0.020	0.004	0.065
0.167	0.207	-0.928	0.056	0.280	-0.958	0.097	0.308	-0.135	0.050	-0.036	0.032	0.072	0.018	0.043	0.033
0.113	0.218	-0.972	0.047	0.279	-0.959	-0.005	0.517	-0.164	0.005	-0.024	-0.011	0.018	0.029	0.001	-0.007
0.067	0.234	-0.975	0.043	0.279	-0.959	0.024	0.271	-0.225	-0.037	-0.009	-0.015	0.028	0.045	0.005	-0.022
0.013	0.214	-1.011	0.040	0.278	-0.960	-0.049	0.172	-0.115	-0.088	-0.027	-0.050	0.082	0.025	0.041	-0.021
0.028	0.207	-0.991	0.043	0.275	-0.960	-0.131	-0.131	-0.013	-0.076	-0.032	-0.029	0.068	0.017	0.020	-0.021
0.128	0.261	-1.019	0.042	0.274	-0.961	-0.051	0.098	-0.023	0.026	0.023	-0.057	0.031	0.070	0.048	-0.015
0.105	0.249	-0.972	0.041	0.275	-0.961	0.045	0.021	-0.015	0.003	0.011	-0.010	0.006	0.059	0.000	-0.007
0.097	0.253	-0.991	0.048	0.276	-0.960	0.067	-0.328	-0.029	-0.012	0.014	-0.030	0.003	0.062	0.020	-0.006
0.070	0.276	-0.983	0.040	0.277	-0.960	0.055	0.425	-0.056	-0.031	0.037	-0.022	0.032	0.085	0.011	-0.015
0.055	0.242	-0.924	0.042	0.280	-0.959	0.136	-0.093	-0.024	-0.048	-0.000	0.036	0.049	0.050	0.048	-0.027
0.097	0.249	-0.952	0.036	0.281	-0.959	0.094	0.339	-0.016	0.000	0.006	0.008	0.008	0.058	0.021	-0.039
0.036	0.238	-0.972	0.038	0.283	-0.958	0.098	-0.138	0.039	-0.063	-0.007	-0.012	0.072	0.047	0.001	-0.047
0.028	0.245	-0.952	0.030	0.283	-0.959	-0.010	0.423	-0.032	-0.063	0.001	0.008	0.081	0.055	0.020	-0.048
0.032	0.242	-0.948	0.034	0.284	-0.958	0.066	-0.165	-0.021	-0.063	-0.005	0.012	0.079	0.051	0.024	-0.070
0.051	0.180	-0.893	0.031	0.280	-0.959	-0.185	0.158	-0.110	-0.041	-0.063	0.068	0.061	0.011	0.079	-0.066
-0.026	0.176	-0.983	0.041	0.278	-0.960	-0.114	-0.479	-0.082	-0.128	-0.064	-0.022	0.140	0.015	0.012	-0.069
0.067	0.222	-0.964	0.043	0.275	-0.960	-0.125	-0.075	-0.117	-0.038	-0.015	-0.001	0.048	0.031	0.008	-0.050
0.013	0.245	-0.995	0.047	0.273	-0.961	-0.080	-0.187	-0.115	-0.096	0.010	-0.032	0.104	0.054	0.024	-0.050
0.147	0.242	-0.956	0.049	0.273	-0.961	-0.021	-0.019	-0.145	0.037	0.007	0.007	0.030	0.050	0.015	-0.039
0.047	0.230	-0.972	0.054	0.271	-0.961	-0.089	-0.261	-0.129	-0.069	-0.003	-0.008	0.071	0.039	0.001	-0.041
0.051	0.211	-1.011	0.066	0.270	-0.961	-0.044	-0.575	-0.085	-0.077	-0.021	-0.047	0.068	0.019	0.040	-0.029
0.067	0.230	-1.015	0.069	0.269	-0.961	-0.025	-0.127	-0.127	-0.065	-0.000	-0.051	0.053	0.039	0.044	-0.040
0.117	0.249	-0.975	0.077	0.268	-0.960	-0.032	-0.397	-0.076	-0.023	0.020	-0.012	0.004	0.058	0.005	-0.026
0.117	0.249	-0.975	0.083	0.268	-0.960	-0.009	-0.268	-0.080	-0.029	0.020	-0.012	0.005	0.058	0.005	-0.018
0.163	0.187	-0.944	0.085	0.268	-0.960	0.053	-0.083	-0.176	0.014	-0.042	0.019	0.041	0.005	0.027	-0.021
0.136	0.184	-0.960	0.088	0.267	-0.960	-0.010	-0.068	-0.146	-0.015	-0.045	0.003	0.013	0.009	0.011	-0.026
0.093	0.164	-0.979	0.096	0.267	-0.959	0.015	-0.421	-0.079	-0.066	-0.064	-0.017	0.030	0.029	0.009	-0.013
0.128	0.172	-0.936	0.101	0.267	-0.959	-0.018	-0.233	-0.034	-0.037	-0.055	0.026	0.004	0.022	0.035	-0.019
0.217	0.199	-0.936	0.098	0.266	-0.959	-0.024	0.172	-0.074	0.054	-0.027	0.027	0.092	0.005	0.035	-0.016
0.132	0.218	-0.979	0.101	0.265	-0.959	-0.041	-0.146	-0.035	-0.034	-0.007	-0.017	0.007	0.024	0.009	-0.010
0.167	0.218	-0.975	0.104	0.264	-0.959	-0.003	-0.116	-0.063	-0.002	-0.007	-0.013	0.042	0.024	0.005	-0.008
0.140	0.211	-0.975	0.107	0.265	-0.958	0.039	-0.113	-0.102	-0.032	-0.015	-0.013	0.014	0.016	0.005	-0.022
0.128	0.234	-0.995	0.109	0.265	-0.958	0.020	-0.086	-0.084	-0.046	0.008	-0.033	0.003	0.040	0.025	-0.019
0.143	0.207	-0.960	0.112	0.265	-0.958	0.012	-0.146	-0.070	-0.034	-0.019	0.002	0.018	0.012	0.010	-0.024
0.170	0.187	-0.968	0.116	0.263	-0.958	-0.065	-0.174	-0.019	-0.010	-0.037	-0.005	0.045	0.007	0.003	-0.020
0.159	0.203	-0.956	0.117	0.261	-0.958	-0.111	-0.051	-0.045	-0.023	-0.019	0.007	0.033	0.008	0.015	-0.029
0.182	0.187	-0.948	0.116	0.260	-0.959	-0.038	0.089	-0.044	0.001	-0.034	0.015	0.056	0.008	0.023	-0.021
0.093	0.203	-0.983	0.122	0.258	-0.958	-0.071	-0.301	0.017	-0.093	-0.017	-0.021	0.033	0.007	0.013	-0.026
0.205	0.180	-0.952	0.124	0.258	-0.958	0.008	-0.123	0.034	0.016	-0.040	0.010	0.079	0.017	0.019	-0.014
0.159	0.199	-0.936	0.122	0.259	-0.958	0.031	0.097	0.059	-0.028	-0.021	0.026	0.032	0.002	0.034	-0.016
0.224	0.234	-0.975	0.123	0.258	-0.958	-0.048	-0.063	0.146	0.036	0.014	-0.013	0.097	0.037	0.006	-0.004
0.178	0.168	-0.944	0.121	0.260	-0.958	0.080	0.060	0.111	-0.008	-0.053	0.018	0.050	0.029	0.026	-0.006
0.174	0.207	-0.920	0.117	0.262	-0.958	0.096	0.207	0.076	-0.008	-0.016	0.041	0.046	0.010	0.049	-0.006
0.182	0.230	-0.952	0.114	0.265	-0.958	0.156	0.171	0.080	0.003	0.004	0.009	0.053	0.033	0.017	-0.027
0.136	0.238	-0.979	0.116	0.266	-0.957	0.068	-0.155	0.102	-0.045	0.010	-0.019	0.006	0.040	0.011	-0.026
0.105	0.211	-0.987	0.119	0.268	-0.956	0.078	-0.203	0.107	-0.080	-0.018	-0.028	0.025	0.012	0.019	-0.028
0.178	0.207	-0.948	0.116	0.269	-0.956	0.088	0.161	0.019	-0.004	-0.024	0.012	0.048	0.008	0.021	-0.032
0.151	0.203	-0.956	0.120	0.271	-0.955	0.073	-0.193	0.092	-0.034	-0.029	0.003	0.021	0.004	0.013	-0.028
0.163	0.195	-0.948	0.118	0.273	-0.955	0.094	0.066	0.071	-0.021	-0.038	0.011	0.032	0.004	0.020	-0.018
0.163	0.238	-0.972	0.120	0.274	-0.954	0.066	-0.145	0.123	-0.023	0.003	-0.014	0.031	0.039	0.004	-0.016
0.190	0.211	-0.909	0.122	0.275	-0.954	0.045	-0.068	0.057	0.003	-0.025	0.049	0.058	0.012	0.060	-0.031
0.193	0.218	-0.936	0.118	0.274	-0.954	-0.026	0.205	-0.001	0.011	-0.017	0.021	0.062	0.019	0.032	-0.029
0.078	0.211	-0.940	0.122	0.273	-0.954	-0.060	-0.244	0.099	-0.107	-0.023	0.017	0.054	0.012	0.028	-0.034
0.178	0.199	-0.932	0.123	0.272	-0.955	-0.072	-0.042	0.048	-0.008	-0.033	0.025	0.045	0.000	0.036	-0.039
0.155	0.172	-0.932	0.127	0.271	-0.954	-0.049	-0.221	0.017	-0.035	-0.059	0.025	0.022	0.027	0.036	-0.045
0.167	0.211	-0.924	0.130	0.268	-0.955	-0.128	-0.184	0.022	-0.027	-0.018	0.032	0.033	0.011	0.043	-0.031
0.167	0.203	-0.940	0.132	0.264	-0.955	-0.182	-0.054	0.004	-0.027	-0.022	0.017	0.032	0.003	0.028	-0.030
0.159	0.207	-0.964	0.134	0.261	-0.956	-0.179	-0.147	0.010	-0.038	-0.015	-0.006	0.024	0.007	0.004	-0.021
0.193	0.222	-0.944	0.136	0.258	-0.957	-0.169	-0.062	-0.010	-0.004	0.004	0.015	0.057	0.022	0.024	-0.015
0.217	0.184	-0.912	0.136	0.253	-0.958	-0.219	-0.018	-0.008	0.019	-0.031	0.047	0.080	0.017	0.055	-0.019
0.213	0.184	-0.909	0.133	0.249	-0.959	-0.201	0.188	-0.005	0.018	-0.027	0.053	0.075	0.017	0.059	-0.010
0.136	0.187	-0.964	0.134	0.244	-0.960	-0.247	-0.035	0.041	-0.059	-0.018	-0.001	0.002	0.013	0.004	-0.024
0.232	0.191	-0.889	0.131	0.241	-0.962	-0.146	0.184	-0.025	0.040	-0.011	0.075	0.094	0.010	0.079	-0.026
0.117	0.230	-0.944	0.132	0.236	-0.963	-0.261	-0.112	0.039	-0.077	0.032	0.020	0.023	0.029	0.024	-0.029
0.190	0.184	-0.948	0.130	0.232	-0.964	-0.209	0.155	-0.021	-0.001	-0.010	0.018	0.050	0.018	0.020	-0.026
0.186	0.191	-0.928	0.128	0.227	-0.965	-0.279	0.077	0.003	-0.004	0.004	0.039	0.045	0.010	0.040	-0.034
0.163	0.176	-0.912	0.124	0.223	-0.967	-0.204	0.222	-0.041	-0.023	-0.008	0.056	0.021	0.026	0.056	-0.030
0.163	0.184	-0.944	0.122	0.218	-0.968	-0.209	0.145	-0.020	-0.021	0.004	0.026	0.020	0.019	0.024	-0.029
0.136	0.153	-0.924	0.120	0.214	-0.969	-0.208	0.084	-0.019	-0.046	-0.022	0.046	0.007	0.050	0.044	-0.040
0.205	0.164	-0.881	0.113	0.211	-0.971	-0.167	0.378	0.008	0.030	-0.008	0.091	0.061	0.039	0.087	-0.048
0.109	0.149	-0.932	0.107	0.208	-0.972	-0.151	0.324	0.032	-0.060	-0.020	0.041	0.036	0.055	0.036	-0.044
0.097	0.114	-0.928	0.109	0.205	-0.973	-0.154	-0.116	0.081	-0.073	-0.051	0.046	0.048	0.090	0.040	-0.042
0.186	0.145	-0.905	0.104	0.203	-0.974	-0.113	0.258	0.074	0.020	-0.018	0.070	0.040	0.060	0.063	-0.052
0.124	0.172	-0.932	0.104	0.201	-0.974	-0.067	-0.013	0.066	-0.042	0.010	0.043	0.023	0.033	0.034	-0.049
0.128	0.149	-0.920	0.100	0.199	-0.975	-0.128	0.213	0.027	-0.034	-0.010	0.055	0.019	0.057	0.046	-0.038
0.113	0.191	-0.928	0.095	0.197	-0.976	-0.112	0.214	0.034	-0.045	0.034	0.049	0.035	0.015	0.037	-0.042
0.151	0.141	-0.905	0.091	0.194	-0.977	-0.122	0.225	0.047	-0.002	-0.014	0.073	0.003	0.066	0.059	-0.042
0.151	0.141	-0.905	0.087	0.193	-0.977	-0.050	0.194	0.047	0.002	-0.013	0.074	0.003	0.067	0.058	-0.030
0.093	0.145	-0.964	0.086	0.192	-0.978	-0.052	0.027	0.093	-0.055	-0.008	0.015	0.056	0.063	0.001	-0.026
0.186	0.118	-0.912	0.084	0.193	-0.978	0.044	0.136	0.073	0.040	-0.036	0.066	0.035	0.091	0.051	-0.031
0.117	0.137	-0.932	0.083	0.195	-0.977	0.106	0.058	0.066	-0.028	-0.019	0.046	0.035	0.071	0.031	-0.040
0.101	0.091	-0.940	0.079	0.195	-0.978	0.008	0.177	0.083	-0.040	-0.065	0.038	0.051	0.117	0.023	-0.031
0.082	0.122	-0.936	0.078	0.195	-0.978	-0.008	0.018	0.074	-0.058	-0.034	0.042	0.071	0.086	0.026	-0.042
0.143	0.118	-0.916	0.073	0.195	-0.978	-0.018	0.238	0.080	0.008	-0.037	0.062	0.010	0.089	0.046	-0.041
0.097	0.149	-0.964	0.071	0.195	-0.978	0.028	0.139	0.042	-0.036	-0.006	0.015	0.056	0.057	0.002	-0.046
0.109	0.114	-0.928	0.067	0.196	-0.978	0.051	0.199	0.043	-0.020	-0.042	0.050	0.044	0.092	0.032	-0.031
0.055	0.118	-0.972	0.071	0.197	-0.978	0.065	-0.215	0.076	-0.078	-0.039	0.006	0.098	0.088	0.012	-0.034
0.155	0.068	-0.920	0.065	0.198	-0.978	0.081	0.301	0.030	0.028	-0.090	0.058	0.003	0.138	0.039	-0.040
0.113	0.145	-0.924	0.061	0.199	-0.978	0.047	0.226	-0.061	-0.011	-0.013	0.054	0.037	0.061	0.034	-0.043
0.043	0.133	-0.987	0.058	0.200	-0.978	0.065	0.160	-0.076	-0.077	-0.026	-0.009	0.105	0.072	0.030	-0.039
0.051	0.083	-0.999	0.053	0.201	-0.978	0.092	0.263	-0.098	-0.065	-0.077	-0.021	0.097	0.123	0.042	-0.038
0.036	0.060	-1.035	0.052	0.202	-0.978	0.071	0.061	-0.037	-0.079	-0.101	-0.056	0.111	0.146	0.078	-0.022
0.082	0.021	-1.090	0.048	0.203	-0.978	0.052	0.221	0.018	-0.029	-0.140	-0.112	0.064	0.185	0.134	0.008
0.140	0.029	-1.046	0.044	0.204	-0.978	0.088	0.198	0.000	0.033	-0.133	-0.068	0.005	0.177	0.090	0.031
0.163	0.014	-1.050	0.036	0.206	-0.978	0.128	0.422	0.003	0.064	-0.151	-0.072	0.019	0.192	0.093	0.043
0.136	0.048	-1.042	0.030	0.211	-0.977	0.310	0.304	0.138	0.043	-0.121	-0.066	0.007	0.157	0.085	0.027
0.086	0.137	-0.991	0.020	0.222	-0.975	0.549	0.486	0.136	0.003	-0.043	-0.017	0.055	0.068	0.034	-0.008
0.005	0.199	-0.952	0.013	0.233	-0.972	0.591	0.309	0.187	-0.071	0.007	0.020	0.134	0.007	0.005	-0.044
-0.064	0.199	-0.983	0.008	0.245	-0.969	0.621	0.198	0.247	-0.135	-0.005	-0.014	0.202	0.007	0.026	-0.078
-0.033	0.249	-0.960	0.008	0.257	-0.966	0.596	-0.093	0.275	-0.105	0.034	0.007	0.171	0.042	0.003	-0.079
-0.060	0.323	-0.999	0.008	0.267	-0.964	0.502	-0.057	0.205	-0.132	0.098	-0.035	0.197	0.115	0.042	-0.049
0.082	0.334	-0.948	0.011	0.275	-0.961	0.418	-0.206	0.207	0.007	0.101	0.014	0.055	0.126	0.009	0.004
0.147	0.296	-1.003	0.011	0.282	-0.959	0.381	-0.020	0.187	0.073	0.055	-0.044	0.009	0.087	0.046	0.067
0.220	0.288	-0.991	0.014	0.288	-0.958	0.280	-0.186	0.157	0.142	0.042	-0.033	0.081	0.079	0.034	0.133
0.286	0.330	-1.050	0.020	0.290	-0.957	0.112	-0.324	0.196	0.202	0.082	-0.093	0.145	0.121	0.092	0.188
0.297	0.296	-1.054	0.026	0.292	-0.956	0.099	-0.302	0.120	0.207	0.045	-0.098	0.156	0.086	0.096	0.224
0.359	0.272	-1.062	0.033	0.295	-0.955	0.163	-0.313	0.041	0.262	0.019	-0.107	0.216	0.062	0.103	0.243
0.347	0.238	-1.066	0.040	0.297	-0.954	0.128	-0.358	0.065	0.243	-0.018	-0.112	0.203	0.028	0.107	0.256
0.347	0.226	-1.039	0.052	0.299	-0.953	0.087	-0.614	0.057	0.230	-0.030	-0.085	0.202	0.016	0.079	0.247
0.393	0.238	-1.046	0.058	0.300	-0.952	0.071	-0.249	-0.005	0.270	-0.020	-0.094	0.246	0.028	0.086	0.229
0.313	0.168	-0.987	0.067	0.301	-0.951	0.082	-0.448	0.031	0.180	-0.090	-0.036	0.165	0.042	0.027	0.225
0.336	0.199	-0.975	0.077	0.303	-0.950	0.140	-0.488	-0.001	0.193	-0.062	-0.025	0.186	0.011	0.015	0.187
0.401	0.238	-0.956	0.077	0.306	-0.949	0.169	0.086	-0.111	0.258	-0.026	-0.007	0.250	0.028	0.005	0.154
0.186	0.238	-1.007	0.084	0.306	-0.948	0.034	-0.299	-0.030	0.036	-0.026	-0.059	0.033	0.028	0.046	0.148
0.278	0.249	-0.944	0.086	0.309	-0.947	0.142	-0.112	-0.041	0.126	-0.017	0.003	0.125	0.039	0.018	0.113
0.305	0.269	-0.956	0.082	0.310	-0.947	0.055	0.276	-0.040	0.157	0.002	-0.008	0.150	0.057	0.005	0.091
0.159	0.276	-0.948	0.082	0.311	-0.947	0.072	0.025	-0.064	0.011	0.008	-0.001	0.003	0.064	0.013	0.086
0.297	0.261	-0.920	0.078	0.313	-0.947	0.132	0.320	-0.106	0.154	-0.009	0.027	0.140	0.048	0.040	0.066
0.167	0.265	-0.960	0.075	0.314	-0.947	0.054	0.198	-0.104	0.026	-0.006	-0.013	0.010	0.052	0.001	0.040
0.136	0.265	-0.987	0.072	0.313	-0.947	-0.007	0.173	-0.078	-0.002	-0.006	-0.040	0.021	0.052	0.027	0.030
0.159	0.199	-0.936	0.068	0.311	-0.948	-0.109	0.270	-0.054	0.025	-0.069	0.012	0.001	0.014	0.024	0.011
0.078	0.222	-0.972	0.063	0.309	-0.949	-0.069	0.298	-0.078	-0.050	-0.044	-0.022	0.080	0.009	0.012	0.013
0.163	0.234	-0.948	0.060	0.310	-0.949	0.042	0.225	-0.168	0.037	-0.033	0.001	0.005	0.020	0.012	0.010
0.159	0.327	-0.987	0.062	0.310	-0.949	0.051	-0.034	-0.164	0.032	0.059	-0.038	0.001	0.112	0.027	-0.001
0.086	0.365	-1.042	0.063	0.309	-0.949	-0.071	0.000	-0.190	-0.043	0.099	-0.093	0.072	0.150	0.082	0.016
0.078	0.315	-0.995	0.065	0.308	-0.949	-0.051	-0.063	-0.216	-0.053	0.050	-0.046	0.080	0.099	0.035	0.007
0.159	0.323	-1.019	0.069	0.308	-0.949	0.028	-0.114	-0.157	0.024	0.058	-0.070	0.001	0.106	0.059	-0.007
0.109	0.323	-0.987	0.069	0.308	-0.949	0.000	0.019	-0.142	-0.026	0.058	-0.038	0.049	0.105	0.027	-0.009
0.097	0.261	-0.968	0.071	0.308	-0.949	0.025	-0.045	-0.123	-0.039	-0.004	-0.018	0.060	0.043	0.008	-0.021
0.109	0.261	-0.979	0.074	0.308	-0.948	0.028	-0.130	-0.080	-0.031	-0.004	-0.031	0.049	0.042	0.020	-0.048
0.047	0.218	-0.944	0.078	0.307	-0.949	-0.053	-0.169	-0.074	-0.096	-0.046	0.005	0.110	0.001	0.016	-0.053
0.047	0.218	-0.944	0.078	0.306	-0.949	-0.019	0.037	-0.098	-0.096	-0.045	0.005	0.109	0.001	0.015	-0.050
0.105	0.211	-0.936	0.077	0.305	-0.949	-0.045	0.051	-0.114	-0.038	-0.051	0.014	0.052	0.009	0.023	-0.064
0.124	0.284	-0.956	0.074	0.304	-0.950	-0.012	0.206	-0.131	-0.016	0.023	-0.006	0.032	0.064	0.003	-0.050
0.024	0.296	-1.007	0.077	0.303	-0.950	-0.053	-0.133	-0.037	-0.118	0.035	-0.057	0.132	0.075	0.049	-0.052
0.113	0.311	-0.972	0.077	0.301	-0.950	-0.081	0.017	-0.055	-0.030	0.052	-0.021	0.043	0.090	0.013	-0.049
0.043	0.292	-0.952	0.083	0.301	-0.950	-0.013	-0.330	-0.040	-0.105	0.033	-0.002	0.112	0.070	0.006	-0.069
0.101	0.296	-0.995	0.082	0.300	-0.951	-0.064	0.123	-0.080	-0.046	0.039	-0.044	0.054	0.073	0.037	-0.051
0.028	0.265	-0.975	0.093	0.299	-0.950	-0.036	-0.624	0.008	-0.131	0.008	-0.025	0.127	0.042	0.017	-0.058
0.159	0.269	-0.956	0.096	0.298	-0.950	-0.032	-0.106	-0.043	-0.002	0.013	-0.006	0.004	0.045	0.003	-0.040
0.113	0.238	-0.948	0.104	0.299	-0.949	0.037	-0.443	-0.013	-0.057	-0.018	0.001	0.042	0.014	0.011	-0.039
0.178	0.168	-0.912	0.109	0.299	-0.948	0.021	-0.209	-0.043	0.004	-0.088	0.036	0.024	0.057	0.046	-0.023
0.163	0.226	-0.936	0.115	0.297	-0.948	-0.070	-0.310	0.003	-0.017	-0.028	0.012	0.009	0.001	0.023	-0.030
0.151	0.249	-0.936	0.115	0.295	-0.949	-0.121	-0.013	-0.037	-0.029	-0.003	0.013	0.002	0.024	0.023	-0.023
0.159	0.276	-0.916	0.123	0.295	-0.948	0.010	-0.365	-0.093	-0.029	0.024	0.032	0.005	0.051	0.042	-0.028
0.163	0.303	-0.960	0.123	0.295	-0.948	0.027	0.054	-0.127	-0.025	0.051	-0.012	0.009	0.078	0.002	-0.028
0.159	0.276	-0.956	0.129	0.294	-0.947	-0.035	-0.325	-0.078	-0.036	0.025	-0.009	0.006	0.050	0.002	-0.023
0.182	0.222	-0.936	0.133	0.291	-0.947	-0.127	-0.192	-0.016	-0.017	-0.027	0.011	0.029	0.004	0.022	-0.018
0.201	0.199	-0.916	0.134	0.289	-0.948	-0.081	-0.027	-0.004	0.002	-0.048	0.031	0.048	0.028	0.042	-0.026
0.193	0.218	-0.920	0.132	0.289	-0.948	-0.004	0.108	-0.021	-0.004	-0.029	0.028	0.041	0.009	0.037	-0.023
0.120	0.234	-0.987	0.135	0.289	-0.948	-0.015	-0.170	0.073	-0.080	-0.013	-0.040	0.032	0.006	0.030	-0.027
0.174	0.187	-0.983	0.136	0.290	-0.947	0.074	-0.055	0.046	-0.027	-0.060	-0.036	0.022	0.040	0.026	-0.039
0.182	0.257	-0.889	0.136	0.289	-0.947	-0.029	0.000	-0.016	-0.020	0.010	0.059	0.029	0.029	0.069	-0.044
0.124	0.226	-0.944	0.135	0.288	-0.948	-0.069	0.031	0.031	-0.077	-0.020	0.004	0.028	0.002	0.014	-0.039
0.163	0.199	-0.952	0.138	0.286	-0.948	-0.115	-0.130	0.057	-0.040	-0.045	-0.004	0.010	0.030	0.006	-0.040
0.170	0.222	-0.916	0.135	0.284	-0.949	-0.064	0.113	0.029	-0.030	-0.020	0.033	0.018	0.007	0.041	-0.040
0.205	0.207	-0.897	0.137	0.284	-0.949	-0.001	-0.081	-0.004	0.003	-0.035	0.052	0.052	0.023	0.061	-0.023
0.163	0.211	-0.952	0.138	0.283	-0.949	-0.063	-0.034	0.052	-0.040	-0.030	-0.003	0.010	0.019	0.006	-0.014
0.220	0.245	-0.928	0.138	0.280	-0.950	-0.139	0.006	0.029	0.017	0.007	0.022	0.068	0.015	0.030	-0.017
0.220	0.245	-0.928	0.136	0.278	-0.951	-0.113	0.071	0.020	0.019	0.009	0.022	0.068	0.015	0.030	-0.014
0.151	0.242	-0.940	0.140	0.276	-0.951	-0.096	-0.223	0.094	-0.054	0.007	0.011	0.001	0.010	0.019	-0.013
0.201	0.238	-0.952	0.137	0.275	-0.952	-0.069	0.181	0.045	-0.001	0.005	-0.000	0.049	0.006	0.007	-0.026
0.167	0.265	-0.964	0.137	0.272	-0.952	-0.164	-0.046	0.049	-0.036	0.035	-0.012	0.014	0.032	0.005	-0.033
0.167	0.207	-0.889	0.138	0.269	-0.953	-0.163	-0.026	0.037	-0.037	-0.020	0.064	0.014	0.026	0.070	-0.025
0.201	0.214	-0.889	0.139	0.266	-0.954	-0.145	-0.047	0.014	-0.003	-0.010	0.065	0.049	0.019	0.070	-0.035
0.197	0.218	-0.920	0.137	0.263	-0.955	-0.144	0.126	-0.025	-0.005	-0.003	0.034	0.045	0.016	0.038	-0.034
0.159	0.242	-0.920	0.135	0.261	-0.956	-0.109	0.118	-0.013	-0.041	0.023	0.035	0.007	0.007	0.038	-0.031
0.182	0.249	-0.928	0.132	0.258	-0.957	-0.146	0.167	-0.010	-0.015	0.033	0.028	0.029	0.014	0.030	-0.031
0.151	0.230	-0.960	0.131	0.255	-0.958	-0.173	0.044	0.020	-0.045	0.017	-0.002	0.002	0.006	0.001	-0.036
0.186	0.214	-0.893	0.125	0.253	-0.959	-0.104	0.303	-0.028	-0.005	0.004	0.066	0.033	0.022	0.066	-0.035
0.151	0.184	-0.928	0.121	0.251	-0.961	-0.111	0.246	0.012	-0.035	-0.025	0.032	0.002	0.053	0.030	-0.043
0.151	0.211	-0.932	0.120	0.249	-0.961	-0.093	0.049	0.008	-0.034	0.004	0.028	0.003	0.027	0.026	-0.042
0.109	0.226	-0.972	0.119	0.245	-0.962	-0.169	0.010	0.042	-0.076	0.023	-0.010	0.046	0.012	0.013	-0.046
0.167	0.203	-0.901	0.117	0.243	-0.963	-0.124	0.147	0.024	-0.015	0.002	0.062	0.012	0.035	0.057	-0.041
0.143	0.191	-0.916	0.112	0.240	-0.964	-0.139	0.223	0.008	-0.034	-0.007	0.047	0.012	0.047	0.041	-0.044
0.182	0.207	-0.885	0.107	0.238	-0.965	-0.101	0.273	-0.019	0.009	0.011	0.080	0.026	0.032	0.073	-0.042
0.132	0.191	-0.916	0.107	0.235	-0.966	-0.169	0.031	0.050	-0.040	-0.001	0.049	0.024	0.048	0.041	-0.047
0.124	0.133	-0.916	0.102	0.232	-0.967	-0.131	0.234	0.044	-0.043	-0.056	0.050	0.032	0.107	0.041	-0.042
0.120	0.145	-0.909	0.097	0.231	-0.968	-0.047	0.257	0.065	-0.042	-0.044	0.059	0.036	0.096	0.049	-0.049
0.132	0.172	-0.979	0.096	0.231	-0.968	-0.031	0.023	0.073	-0.030	-0.016	-0.012	0.024	0.070	0.022	-0.061
0.113	0.211	-0.936	0.095	0.229	-0.969	-0.081	0.068	0.088	-0.047	0.024	0.032	0.044	0.031	0.021	-0.057
0.051	0.133	-0.932	0.093	0.228	-0.969	-0.044	0.024	0.100	-0.107	-0.052	0.036	0.105	0.109	0.024	-0.055
0.132	0.153	-0.912	0.089	0.229	-0.969	0.015	0.200	0.085	-0.022	-0.033	0.056	0.025	0.091	0.044	-0.063
0.117	0.126	-0.928	0.088	0.230	-0.969	0.067	0.049	0.125	-0.036	-0.061	0.041	0.041	0.118	0.028	-0.065
0.097	0.133	-0.920	0.086	0.232	-0.969	0.108	0.056	0.100	-0.054	-0.056	0.048	0.060	0.111	0.036	-0.053
0.097	0.133	-0.920	0.085	0.235	-0.968	0.186	0.051	0.090	-0.053	-0.059	0.047	0.060	0.112	0.036	-0.053
0.113	0.168	-0.912	0.082	0.239	-0.968	0.176	0.142	0.070	-0.034	-0.028	0.055	0.046	0.078	0.043	-0.058
0.113	0.160	-0.932	0.077	0.242	-0.967	0.159	0.246	0.056	-0.030	-0.039	0.035	0.046	0.086	0.023	-0.047
0.063	0.157	-0.972	0.079	0.244	-0.967	0.114	-0.100	0.092	-0.081	-0.045	-0.005	0.096	0.090	0.016	-0.035
0.132	0.199	-0.968	0.076	0.245	-0.967	0.056	0.128	0.076	-0.010	-0.003	-0.001	0.027	0.048	0.013	-0.038
0.128	0.153	-0.979	0.070	0.246	-0.967	0.091	0.298	0.017	-0.008	-0.051	-0.013	0.031	0.096	0.025	-0.022
0.051	0.160	-1.015	0.071	0.246	-0.967	-0.014	-0.074	0.062	-0.087	-0.043	-0.048	0.109	0.089	0.061	0.009
0.163	0.133	-1.007	0.066	0.246	-0.967	0.001	0.272	0.002	0.030	-0.070	-0.040	0.003	0.117	0.054	0.024
0.178	0.114	-1.062	0.060	0.244	-0.968	-0.041	0.369	-0.012	0.052	-0.088	-0.094	0.018	0.137	0.110	0.029
0.155	0.118	-1.070	0.052	0.245	-0.968	0.045	0.433	-0.002	0.037	-0.084	-0.101	0.005	0.134	0.118	0.015
0.124	0.153	-0.991	0.045	0.250	-0.967	0.294	0.369	0.026	0.013	-0.055	-0.023	0.035	0.100	0.040	-0.024
-0.030	0.203	-0.944	0.039	0.257	-0.965	0.374	0.211	0.161	-0.136	-0.012	0.022	0.189	0.050	0.007	-0.070
-0.045	0.222	-0.909	0.033	0.265	-0.964	0.407	0.270	0.267	-0.145	-0.000	0.056	0.205	0.031	0.043	-0.093
-0.057	0.261	-0.924	0.028	0.274	-0.961	0.455	0.121	0.314	-0.152	0.029	0.038	0.217	0.008	0.028	-0.096
0.070	0.307	-0.893	0.026	0.283	-0.959	0.451	0.037	0.280	-0.024	0.067	0.067	0.092	0.055	0.059	-0.057
0.105	0.330	-0.936	0.026	0.290	-0.957	0.349	-0.070	0.240	0.011	0.083	0.022	0.058	0.079	0.016	0.002
0.159	0.330	-0.968	0.028	0.296	-0.955	0.317	-0.124	0.237	0.063	0.077	-0.012	0.005	0.080	0.015	0.063
0.240	0.334	-0.979	0.026	0.304	-0.952	0.400	0.091	0.199	0.146	0.073	-0.026	0.077	0.084	0.028	0.119
0.217	0.327	-1.082	0.031	0.309	-0.950	0.266	-0.328	0.264	0.118	0.060	-0.130	0.055	0.076	0.131	0.157
0.301	0.303	-1.106	0.034	0.312	-0.949	0.155	-0.236	0.277	0.199	0.034	-0.154	0.141	0.053	0.155	0.199
0.270	0.307	-1.090	0.044	0.315	-0.948	0.151	-0.532	0.233	0.159	0.035	-0.140	0.112	0.057	0.140	0.231
0.367	0.300	-1.086	0.054	0.316	-0.947	0.048	-0.549	0.113	0.244	0.026	-0.137	0.210	0.048	0.136	0.255
0.417	0.265	-1.066	0.060	0.319	-0.946	0.153	-0.271	-0.013	0.288	-0.011	-0.118	0.261	0.013	0.117	0.249
0.397	0.245	-1.035	0.067	0.321	-0.945	0.164	-0.293	-0.074	0.262	-0.033	-0.088	0.243	0.007	0.086	0.240
0.332	0.238	-1.042	0.076	0.324	-0.943	0.163	-0.424	0.012	0.188	-0.044	-0.097	0.178	0.015	0.094	0.223
0.267	0.218	-1.082	0.086	0.325	-0.942	0.090	-0.529	0.057	0.112	-0.065	-0.138	0.113	0.035	0.133	0.192
0.343	0.211	-0.983	0.089	0.329	-0.940	0.201	-0.090	0.020	0.187	-0.076	-0.041	0.190	0.043	0.034	0.169
0.309	0.257	-0.983	0.091	0.333	-0.938	0.237	-0.126	0.042	0.149	-0.034	-0.042	0.156	0.003	0.034	0.149
0.309	0.257	-0.983	0.091	0.337	-0.937	0.231	0.031	0.056	0.150	-0.038	-0.044	0.155	0.002	0.033	0.141
0.263	0.350	-0.968	0.091	0.339	-0.936	0.063	-0.017	0.064	0.103	0.054	-0.028	0.109	0.095	0.017	0.121
0.278	0.354	-0.940	0.090	0.339	-0.937	0.012	0.105	0.033	0.120	0.057	-0.001	0.124	0.099	0.011	0.105
0.270	0.338	-0.881	0.086	0.340	-0.936	0.090	0.241	-0.103	0.116	0.040	0.058	0.115	0.084	0.070	0.068
0.228	0.300	-0.920	0.078	0.343	-0.936	0.165	0.540	-0.199	0.082	-0.001	0.019	0.074	0.045	0.032	0.045
0.082	0.261	-1.019	0.077	0.343	-0.936	0.017	0.111	-0.089	-0.063	-0.040	-0.080	0.073	0.007	0.067	0.022
0.151	0.269	-0.893	0.077	0.342	-0.936	-0.030	0.012	-0.103	0.006	-0.031	0.046	0.005	0.014	0.059	0.001
0.124	0.303	-0.983	0.075	0.340	-0.937	-0.094	0.187	-0.088	-0.019	0.006	-0.043	0.032	0.048	0.032	-0.008
0.132	0.323	-0.897	0.072	0.340	-0.938	-0.014	0.213	-0.162	-0.008	0.026	0.044	0.025	0.067	0.055	0.001
0.143	0.330	-1.007	0.073	0.338	-0.938	-0.062	0.041	-0.184	0.003	0.035	-0.066	0.014	0.073	0.056	-0.002
0.132	0.338	-1.003	0.073	0.336	-0.939	-0.082	0.061	-0.193	-0.009	0.044	-0.062	0.026	0.081	0.052	-0.002
0.097	0.346	-0.999	0.075	0.335	-0.939	-0.053	-0.020	-0.260	-0.046	0.053	-0.058	0.061	0.089	0.049	0.004
0.151	0.327	-0.916	0.077	0.334	-0.939	-0.006	-0.048	-0.184	0.005	0.035	0.025	0.007	0.070	0.034	0.002
0.159	0.342	-0.928	0.076	0.334	-0.939	0.006	0.158	-0.196	0.014	0.050	0.013	0.001	0.086	0.021	-0.024
0.147	0.350	-0.972	0.073	0.333	-0.940	-0.032	0.202	-0.153	0.005	0.059	-0.030	0.011	0.094	0.022	-0.020
0.013	0.288	-0.948	0.075	0.333	-0.940	-0.006	-0.070	-0.104	-0.131	-0.002	-0.006	0.145	0.032	0.001	-0.027
0.151	0.288	-0.920	0.075	0.332	-0.940	-0.064	0.050	-0.043	0.008	-0.001	0.022	0.007	0.032	0.029	-0.039
0.086	0.315	-0.983	0.078	0.330	-0.941	-0.089	-0.118	-0.086	-0.060	0.028	-0.041	0.072	0.058	0.034	-0.047
0.105	0.300	-0.901	0.076	0.328	-0.942	-0.057	0.152	-0.144	-0.038	0.014	0.043	0.054	0.042	0.049	-0.034
0.128	0.284	-0.905	0.074	0.325	-0.943	-0.181	0.175	-0.148	-0.013	0.002	0.040	0.030	0.026	0.045	-0.044
0.097	0.300	-0.912	0.079	0.323	-0.943	-0.087	-0.229	-0.173	-0.049	0.020	0.032	0.061	0.042	0.037	-0.055
0.105	0.307	-0.916	0.081	0.322	-0.943	-0.049	-0.043	-0.137	-0.042	0.029	0.028	0.054	0.049	0.033	-0.045
0.040	0.284	-0.952	0.080	0.321	-0.944	-0.021	0.098	-0.090	-0.106	0.006	-0.007	0.119	0.026	0.003	-0.054
0.151	0.288	-0.928	0.081	0.323	-0.943	0.117	-0.013	-0.071	0.005	0.008	0.016	0.008	0.030	0.021	-0.044
0.059	0.307	-0.972	0.081	0.326	-0.942	0.159	-0.023	-0.042	-0.087	0.024	-0.029	0.100	0.050	0.023	-0.045
0.128	0.354	-0.987	0.083	0.327	-0.941	0.066	-0.101	0.006	-0.020	0.069	-0.045	0.031	0.096	0.039	-0.023
0.074	0.315	-0.979	0.085	0.327	-0.941	0.025	-0.110	0.023	-0.075	0.030	-0.038	0.084	0.057	0.031	-0.031
0.167	0.296	-0.952	0.088	0.328	-0.941	0.038	-0.161	-0.025	0.014	0.010	-0.011	0.008	0.038	0.004	-0.022
0.113	0.307	-0.932	0.090	0.329	-0.940	0.034	-0.044	-0.070	-0.041	0.021	0.009	0.046	0.048	0.016	-0.027
0.120	0.253	-0.975	0.094	0.328	-0.940	-0.020	-0.208	-0.083	-0.038	-0.032	-0.035	0.037	0.006	0.027	-0.020
0.136	0.226	-0.920	0.099	0.326	-0.940	-0.061	-0.225	-0.077	-0.027	-0.057	0.020	0.022	0.034	0.028	-0.025
0.155	0.253	-0.909	0.101	0.325	-0.940	-0.036	-0.059	-0.087	-0.010	-0.029	0.032	0.002	0.007	0.040	-0.033
0.159	0.311	-0.928	0.101	0.324	-0.941	-0.055	0.028	-0.110	-0.006	0.030	0.013	0.002	0.051	0.020	-0.038
0.078	0.315	-0.956	0.106	0.322	-0.941	-0.090	-0.231	-0.101	-0.092	0.036	-0.014	0.078	0.055	0.007	-0.039
0.117	0.288	-0.948	0.107	0.321	-0.941	-0.046	-0.013	-0.096	-0.054	0.010	-0.006	0.040	0.028	0.001	-0.051
0.124	0.303	-0.956	0.108	0.318	-0.942	-0.125	-0.020	-0.094	-0.048	0.028	-0.013	0.032	0.044	0.007	-0.042
0.093	0.276	-0.932	0.113	0.318	-0.941	0.004	-0.260	-0.051	-0.084	0.001	0.010	0.062	0.017	0.017	-0.043
0.240	0.245	-0.877	0.112	0.319	-0.941	0.058	0.141	-0.103	0.064	-0.031	0.065	0.084	0.014	0.072	-0.039
0.078	0.253	-0.972	0.117	0.318	-0.941	-0.030	-0.293	-0.015	-0.103	-0.022	-0.030	0.077	0.006	0.023	-0.042
0.159	0.284	-0.920	0.120	0.318	-0.941	-0.010	-0.121	-0.062	-0.025	0.009	0.021	0.004	0.025	0.028	-0.032
0.128	0.269	-0.940	0.119	0.317	-0.941	-0.019	0.105	-0.062	-0.054	-0.006	0.001	0.027	0.010	0.009	-0.044
0.155	0.303	-0.940	0.124	0.315	-0.941	-0.082	-0.263	-0.050	-0.033	0.031	0.001	0.000	0.045	0.009	-0.024
0.170	0.284	-0.940	0.132	0.313	-0.941	-0.101	-0.401	-0.069	-0.026	0.014	0.001	0.016	0.026	0.009	-0.016
0.224	0.276	-0.909	0.133	0.313	-0.940	0.018	-0.039	-0.066	0.027	0.006	0.032	0.070	0.019	0.041	-0.015
0.201	0.284	-0.960	0.133	0.312	-0.941	-0.022	0.071	-0.045	0.005	0.014	-0.019	0.047	0.027	0.011	-0.025
0.132	0.249	-0.999	0.136	0.312	-0.940	-0.013	-0.223	0.051	-0.069	-0.020	-0.059	0.022	0.007	0.050	-0.018
0.090	0.269	-1.011	0.143	0.313	-0.939	0.031	-0.377	0.112	-0.117	-0.001	-0.072	0.064	0.013	0.062	-0.017
0.217	0.303	-0.952	0.143	0.314	-0.939	0.073	0.013	-0.017	0.010	0.032	-0.013	0.063	0.048	0.003	-0.019
0.228	0.334	-0.944	0.146	0.314	-0.938	0.018	-0.119	-0.050	0.018	0.063	-0.006	0.075	0.080	0.005	-0.016
0.213	0.346	-0.932	0.148	0.313	-0.938	-0.054	-0.087	-0.060	0.001	0.075	0.006	0.059	0.092	0.017	-0.013
0.193	0.296	-0.912	0.147	0.313	-0.938	-0.016	0.086	-0.097	-0.018	0.026	0.026	0.040	0.042	0.037	-0.033
0.155	0.265	-0.901	0.153	0.311	-0.938	-0.082	-0.297	-0.041	-0.062	-0.003	0.038	0.002	0.012	0.049	-0.041
0.120	0.315	-0.948	0.154	0.309	-0.939	-0.085	-0.011	-0.116	-0.097	0.049	-0.009	0.032	0.063	0.002	-0.046
0.193	0.276	-0.944	0.153	0.307	-0.939	-0.107	0.038	-0.045	-0.024	0.013	-0.005	0.041	0.025	0.006	-0.041
0.193	0.276	-0.944	0.162	0.305	-0.938	-0.064	-0.451	0.006	-0.033	0.014	-0.006	0.041	0.026	0.006	-0.030
0.240	0.261	-0.893	0.161	0.304	-0.939	-0.069	0.101	-0.062	0.015	0.000	0.046	0.087	0.011	0.057	-0.024
0.220	0.280	-0.916	0.161	0.303	-0.939	-0.040	0.003	-0.055	-0.005	0.021	0.023	0.068	0.031	0.034	-0.024
0.167	0.269	-0.932	0.164	0.300	-0.940	-0.122	-0.150	-0.008	-0.062	0.011	0.007	0.014	0.019	0.018	-0.020
0.228	0.238	-0.881	0.164	0.299	-0.940	-0.094	-0.031	0.035	-0.001	-0.018	0.059	0.076	0.011	0.070	-0.020
0.251	0.214	-0.853	0.161	0.298	-0.941	-0.010	0.177	0.001	0.025	-0.040	0.087	0.099	0.033	0.097	-0.033
0.247	0.238	-0.857	0.156	0.297	-0.942	-0.035	0.305	-0.051	0.027	-0.016	0.084	0.095	0.010	0.094	-0.020
0.147	0.245	-0.916	0.157	0.297	-0.942	-0.034	-0.075	0.053	-0.075	-0.008	0.025	0.005	0.002	0.035	-0.030
0.243	0.269	-0.885	0.149	0.296	-0.944	-0.066	0.453	0.005	0.030	0.017	0.058	0.092	0.022	0.067	-0.034
0.143	0.257	-0.916	0.148	0.294	-0.944	-0.088	0.065	0.071	-0.069	0.007	0.028	0.008	0.011	0.035	-0.050
0.197	0.261	-0.893	0.141	0.293	-0.946	-0.074	0.379	-0.002	-0.008	0.012	0.053	0.046	0.015	0.059	-0.037
0.128	0.303	-0.916	0.141	0.291	-0.946	-0.094	-0.040	0.022	-0.078	0.056	0.030	0.023	0.058	0.036	-0.053
0.205	0.272	-0.885	0.134	0.289	-0.948	-0.110	0.390	-0.041	0.006	0.027	0.063	0.054	0.027	0.067	-0.052
0.147	0.230	-0.877	0.133	0.286	-0.949	-0.130	0.058	-0.007	-0.050	-0.012	0.072	0.004	0.015	0.075	-0.048
0.147	0.234	-0.881	0.132	0.285	-0.949	-0.046	0.075	-0.053	-0.050	-0.007	0.069	0.004	0.011	0.071	-0.051
0.209	0.245	-0.901	0.128	0.284	-0.950	-0.022	0.223	-0.025	0.016	0.005	0.050	0.058	0.001	0.052	-0.049
0.109	0.222	-0.881	0.123	0.285	-0.951	0.041	0.286	0.008	-0.079	-0.019	0.070	0.043	0.022	0.072	-0.047
0.193	0.261	-0.920	0.125	0.285	-0.950	-0.020	-0.097	0.079	0.004	0.020	0.030	0.042	0.016	0.032	-0.040
0.124	0.245	-0.932	0.120	0.285	-0.951	-0.005	0.243	0.014	-0.060	0.005	0.019	0.027	0.001	0.021	-0.045
0.178	0.222	-0.861	0.119	0.284	-0.951	-0.033	0.062	-0.003	-0.005	-0.018	0.090	0.027	0.022	0.092	-0.036
0.174	0.234	-0.885	0.113	0.283	-0.952	-0.023	0.315	-0.009	-0.004	-0.006	0.068	0.023	0.010	0.068	-0.048
0.140	0.249	-0.897	0.110	0.283	-0.953	-0.009	0.172	-0.027	-0.035	0.010	0.056	0.011	0.006	0.057	-0.042
0.105	0.234	-0.940	0.106	0.283	-0.953	-0.022	0.205	0.016	-0.066	-0.005	0.014	0.046	0.009	0.013	-0.041
0.155	0.218	-0.909	0.108	0.283	-0.953	-0.000	-0.089	0.014	-0.018	-0.020	0.045	0.004	0.024	0.045	-0.044
0.151	0.238	-0.909	0.099	0.282	-0.954	0.000	0.473	-0.053	-0.014	-0.001	0.046	0.000	0.005	0.044	-0.051
0.143	0.238	-0.901	0.107	0.282	-0.953	-0.017	-0.392	0.066	-0.029	-0.001	0.054	0.007	0.004	0.052	-0.051
0.086	0.234	-0.916	0.099	0.283	-0.954	0.062	0.433	-0.040	-0.079	-0.006	0.038	0.064	0.008	0.036	-0.058
0.086	0.218	-0.964	0.095	0.284	-0.954	0.037	0.203	-0.012	-0.075	-0.021	-0.008	0.064	0.024	0.012	-0.050
0.086	0.218	-0.964	0.093	0.285	-0.954	0.072	0.084	-0.039	-0.074	-0.022	-0.009	0.064	0.023	0.012	-0.050
0.159	0.195	-0.972	0.087	0.285	-0.955	0.041	0.368	-0.058	0.005	-0.046	-0.016	0.009	0.046	0.020	-0.039
0.082	0.180	-1.007	0.082	0.285	-0.955	0.002	0.275	-0.045	-0.067	-0.061	-0.051	0.069	0.061	0.055	-0.006
0.093	0.168	-1.019	0.080	0.284	-0.956	-0.039	0.090	-0.034	-0.054	-0.072	-0.062	0.058	0.072	0.067	0.018
0.232	0.157	-0.999	0.069	0.282	-0.957	-0.063	0.640	-0.114	0.095	-0.081	-0.041	0.080	0.082	0.047	0.016
0.159	0.137	-1.031	0.059	0.282	-0.958	0.033	0.541	-0.017	0.032	-0.101	-0.072	0.007	0.100	0.078	0.011
0.113	0.153	-0.979	0.053	0.285	-0.957	0.178	0.296	0.079	-0.009	-0.088	-0.021	0.039	0.083	0.026	-0.005
0.063	0.203	-0.885	0.043	0.294	-0.955	0.453	0.519	0.124	-0.048	-0.047	0.071	0.089	0.032	0.069	-0.049
0.005	0.284	-0.889	0.033	0.305	-0.952	0.578	0.451	0.177	-0.096	0.023	0.064	0.146	0.051	0.065	-0.075
-0.030	0.315	-0.940	0.026	0.314	-0.949	0.455	0.315	0.205	-0.124	0.045	0.010	0.180	0.083	0.013	-0.089
0.001	0.338	-0.960	0.022	0.321	-0.947	0.401	0.115	0.234	-0.089	0.061	-0.012	0.147	0.107	0.008	-0.083
0.005	0.396	-0.960	0.020	0.329	-0.944	0.417	0.031	0.179	-0.084	0.110	-0.014	0.141	0.165	0.009	-0.043
0.051	0.385	-0.936	0.021	0.336	-0.942	0.349	-0.080	0.170	-0.038	0.092	0.007	0.093	0.154	0.014	0.018
0.170	0.330	-0.987	0.021	0.340	-0.940	0.226	-0.074	0.143	0.081	0.034	-0.046	0.028	0.100	0.037	0.061
0.267	0.303	-1.015	0.022	0.342	-0.939	0.098	-0.031	0.157	0.177	0.005	-0.074	0.125	0.074	0.065	0.118
0.213	0.334	-1.027	0.027	0.345	-0.938	0.139	-0.317	0.181	0.118	0.033	-0.086	0.072	0.105	0.077	0.182
0.301	0.315	-1.023	0.032	0.348	-0.937	0.169	-0.273	0.140	0.201	0.011	-0.084	0.161	0.086	0.072	0.207
0.367	0.296	-1.062	0.035	0.351	-0.936	0.160	-0.170	0.096	0.263	-0.011	-0.124	0.226	0.067	0.111	0.222
0.282	0.284	-1.106	0.043	0.354	-0.934	0.169	-0.403	0.152	0.172	-0.026	-0.169	0.142	0.056	0.154	0.236
0.359	0.257	-1.046	0.049	0.356	-0.933	0.167	-0.304	0.085	0.243	-0.056	-0.111	0.218	0.031	0.094	0.234
0.309	0.269	-1.039	0.052	0.361	-0.931	0.299	-0.129	-0.012	0.189	-0.049	-0.105	0.168	0.043	0.085	0.198
0.320	0.249	-0.999	0.057	0.367	-0.928	0.322	-0.257	0.048	0.196	-0.074	-0.068	0.179	0.025	0.045	0.179
0.201	0.226	-1.042	0.064	0.369	-0.927	0.122	-0.405	0.102	0.070	-0.099	-0.112	0.059	0.003	0.088	0.164
0.236	0.265	-0.999	0.065	0.370	-0.927	0.058	-0.030	0.027	0.104	-0.062	-0.069	0.092	0.043	0.044	0.153
0.336	0.307	-0.932	0.068	0.371	-0.926	0.081	-0.159	0.048	0.200	-0.020	-0.003	0.191	0.087	0.023	0.128
0.313	0.315	-0.901	0.067	0.371	-0.926	0.004	0.129	0.034	0.179	-0.012	0.029	0.168	0.096	0.055	0.127
0.228	0.361	-0.905	0.067	0.372	-0.926	0.070	0.021	-0.110	0.094	0.033	0.025	0.082	0.143	0.052	0.106
0.240	0.481	-0.920	0.061	0.374	-0.925	0.117	0.512	-0.291	0.112	0.151	0.009	0.093	0.264	0.036	0.075
0.117	0.338	-0.999	0.064	0.372	-0.926	-0.086	-0.103	-0.210	-0.014	0.010	-0.069	0.031	0.122	0.043	0.045
0.178	0.288	-0.897	0.062	0.371	-0.927	-0.049	0.232	-0.227	0.049	-0.039	0.035	0.030	0.073	0.059	0.029
0.128	0.288	-0.940	0.063	0.369	-0.927	-0.084	0.030	-0.176	-0.001	-0.037	-0.008	0.021	0.074	0.015	-0.001
0.136	0.253	-0.905	0.060	0.366	-0.929	-0.147	0.235	-0.164	0.009	-0.068	0.030	0.014	0.041	0.051	-0.010
0.070	0.280	-0.944	0.060	0.361	-0.930	-0.210	0.011	-0.053	-0.056	-0.037	-0.008	0.079	0.069	0.012	-0.014
0.090	0.307	-0.940	0.061	0.357	-0.932	-0.256	-0.064	0.010	-0.038	-0.006	-0.001	0.060	0.097	0.016	-0.022
0.143	0.288	-0.936	0.060	0.354	-0.933	-0.146	0.083	-0.006	0.017	-0.022	0.004	0.006	0.079	0.020	-0.012
0.078	0.303	-0.964	0.062	0.350	-0.935	-0.171	-0.130	0.077	-0.050	-0.003	-0.022	0.071	0.095	0.008	-0.013
0.167	0.288	-0.964	0.056	0.346	-0.937	-0.227	0.305	0.116	0.044	-0.015	-0.020	0.017	0.080	0.007	-0.008
0.055	0.296	-0.979	0.058	0.343	-0.937	-0.154	-0.138	0.108	-0.069	-0.004	-0.034	0.094	0.088	0.023	-0.013
0.113	0.311	-0.944	0.058	0.343	-0.938	-0.032	-0.032	0.093	-0.011	0.012	0.002	0.037	0.103	0.013	-0.009
0.124	0.323	-0.920	0.057	0.341	-0.938	-0.087	0.029	0.032	0.001	0.025	0.026	0.025	0.115	0.037	-0.024
0.093	0.288	-0.968	0.057	0.337	-0.940	-0.191	-0.012	0.072	-0.030	-0.006	-0.019	0.057	0.080	0.010	-0.024
0.105	0.288	-0.916	0.057	0.334	-0.941	-0.158	-0.008	0.097	-0.018	-0.003	0.033	0.045	0.080	0.042	-0.042
0.070	0.265	-0.944	0.054	0.330	-0.942	-0.203	0.099	0.098	-0.050	-0.022	0.007	0.080	0.058	0.014	-0.048
0.020	0.249	-0.920	0.055	0.326	-0.944	-0.210	-0.053	0.051	-0.101	-0.033	0.033	0.130	0.043	0.038	-0.054
0.082	0.319	-0.960	0.060	0.322	-0.945	-0.234	-0.280	0.037	-0.045	0.041	-0.005	0.068	0.114	0.002	-0.048
0.082	0.311	-0.936	0.062	0.316	-0.947	-0.290	-0.061	-0.053	-0.046	0.039	0.020	0.068	0.107	0.022	-0.060
0.143	0.311	-0.932	0.066	0.310	-0.949	-0.350	-0.201	-0.028	0.011	0.046	0.026	0.007	0.107	0.026	-0.047
0.013	0.319	-0.975	0.071	0.303	-0.950	-0.330	-0.236	-0.059	-0.125	0.060	-0.015	0.138	0.115	0.018	-0.045
0.128	0.319	-0.889	0.073	0.296	-0.952	-0.369	-0.073	-0.119	-0.012	0.067	0.074	0.022	0.115	0.069	-0.042
0.113	0.296	-0.948	0.075	0.291	-0.954	-0.281	-0.088	-0.125	-0.030	0.049	0.016	0.037	0.092	0.010	-0.056
0.117	0.296	-0.956	0.082	0.283	-0.956	-0.412	-0.312	-0.100	-0.033	0.057	0.010	0.033	0.092	0.003	-0.042
0.070	0.249	-0.987	0.083	0.274	-0.958	-0.436	-0.064	-0.062	-0.080	0.020	-0.019	0.080	0.046	0.029	-0.046
0.124	0.230	-0.936	0.088	0.266	-0.960	-0.410	-0.199	-0.027	-0.031	0.009	0.035	0.026	0.027	0.022	-0.052
0.109	0.195	-0.932	0.090	0.259	-0.962	-0.351	-0.122	-0.034	-0.049	-0.019	0.040	0.041	0.007	0.026	-0.052
0.109	0.195	-0.932	0.094	0.252	-0.963	-0.378	-0.163	-0.026	-0.052	-0.012	0.042	0.042	0.007	0.026	-0.049
0.132	0.199	-0.968	0.096	0.244	-0.965	-0.377	-0.105	-0.051	-0.031	-0.000	0.008	0.018	0.003	0.009	-0.047
0.120	0.153	-0.936	0.098	0.236	-0.967	-0.413	-0.068	-0.049	-0.045	-0.038	0.042	0.030	0.050	0.022	-0.043
0.147	0.168	-0.952	0.101	0.228	-0.968	-0.407	-0.160	-0.078	-0.021	-0.015	0.027	0.003	0.034	0.006	-0.042
0.143	0.133	-0.940	0.103	0.220	-0.970	-0.404	-0.040	-0.126	-0.027	-0.041	0.041	0.007	0.069	0.018	-0.042
0.132	0.145	-0.932	0.105	0.212	-0.972	-0.359	-0.070	-0.156	-0.040	-0.022	0.050	0.018	0.057	0.026	-0.044
0.155	0.145	-0.936	0.106	0.205	-0.973	-0.330	0.002	-0.149	-0.018	-0.015	0.048	0.005	0.057	0.022	-0.042
0.101	0.137	-0.991	0.110	0.197	-0.974	-0.400	-0.220	-0.067	-0.076	-0.014	-0.006	0.048	0.064	0.033	-0.048
0.178	0.133	-0.928	0.109	0.190	-0.976	-0.342	0.073	-0.073	0.001	-0.011	0.058	0.029	0.068	0.030	-0.039
0.120	0.133	-0.960	0.114	0.185	-0.976	-0.256	-0.243	-0.059	-0.061	-0.006	0.027	0.029	0.067	0.002	-0.039
0.193	0.118	-0.928	0.114	0.180	-0.977	-0.239	0.038	-0.058	0.012	-0.017	0.060	0.044	0.083	0.030	-0.030
0.159	0.126	-0.936	0.112	0.177	-0.978	-0.149	0.126	-0.052	-0.020	-0.006	0.053	0.009	0.074	0.022	-0.036
0.159	0.145	-0.979	0.111	0.173	-0.979	-0.168	0.059	-0.030	-0.020	0.017	0.010	0.010	0.055	0.022	-0.033
0.120	0.102	-0.999	0.110	0.170	-0.979	-0.182	0.017	0.032	-0.058	-0.022	-0.009	0.028	0.096	0.041	-0.038
0.151	0.110	-0.916	0.109	0.166	-0.980	-0.165	0.074	0.008	-0.025	-0.011	0.075	0.003	0.088	0.041	-0.038
0.155	0.137	-0.948	0.107	0.164	-0.981	-0.103	0.110	-0.015	-0.020	0.019	0.044	0.007	0.061	0.010	-0.036
0.151	0.102	-0.952	0.110	0.162	-0.981	-0.077	-0.124	0.003	-0.026	-0.014	0.040	0.003	0.095	0.006	-0.046
0.182	0.083	-0.924	0.103	0.161	-0.982	-0.082	0.351	-0.053	0.011	-0.032	0.068	0.034	0.114	0.034	-0.042
0.082	0.095	-0.952	0.107	0.158	-0.982	-0.104	-0.184	0.026	-0.092	-0.018	0.041	0.065	0.102	0.006	-0.043
0.155	0.087	-0.944	0.104	0.157	-0.982	-0.079	0.155	0.009	-0.016	-0.024	0.049	0.008	0.110	0.014	-0.041
0.143	0.095	-0.968	0.104	0.156	-0.982	-0.053	-0.010	0.021	-0.028	-0.015	0.026	0.003	0.102	0.009	-0.050
0.159	0.118	-0.944	0.103	0.154	-0.983	-0.078	0.072	-0.029	-0.011	0.009	0.050	0.013	0.078	0.015	-0.033
0.128	0.075	-0.912	0.096	0.154	-0.983	0.041	0.374	-0.083	-0.035	-0.033	0.082	0.018	0.120	0.046	-0.040
0.167	0.122	-0.960	0.100	0.154	-0.983	-0.014	-0.209	0.024	-0.001	0.013	0.034	0.022	0.074	0.000	-0.043
0.090	0.095	-0.979	0.092	0.154	-0.984	0.010	0.441	-0.040	-0.069	-0.014	0.015	0.055	0.101	0.019	-0.058
0.117	0.099	-0.968	0.092	0.154	-0.984	0.028	-0.043	0.025	-0.043	-0.010	0.027	0.027	0.097	0.007	-0.049
0.063	0.095	-0.964	0.091	0.155	-0.984	0.029	0.057	-0.013	-0.096	-0.015	0.031	0.081	0.100	0.003	-0.050
0.155	0.114	-0.936	0.087	0.154	-0.984	-0.021	0.240	-0.035	0.001	0.005	0.059	0.012	0.081	0.025	-0.053
0.155	0.114	-0.936	0.086	0.154	-0.984	0.020	0.075	0.009	0.002	0.005	0.059	0.012	0.080	0.025	-0.046
0.067	0.114	-0.983	0.086	0.154	-0.984	-0.041	-0.037	0.047	-0.087	0.005	0.012	0.076	0.079	0.022	-0.040
0.167	0.110	-0.909	0.082	0.154	-0.985	0.027	0.247	0.004	0.018	0.001	0.087	0.024	0.083	0.053	-0.038
0.082	0.110	-0.972	0.081	0.155	-0.985	0.058	0.004	0.016	-0.067	-0.000	0.023	0.060	0.083	0.009	-0.054
0.147	0.122	-0.956	0.074	0.156	-0.985	0.079	0.427	-0.099	0.007	0.010	0.039	0.005	0.071	0.007	-0.043
0.043	0.087	-0.983	0.077	0.156	-0.985	-0.005	-0.198	-0.040	-0.101	-0.025	0.011	0.099	0.105	0.021	-0.055
0.117	0.126	-0.975	0.075	0.154	-0.985	-0.074	0.128	-0.045	-0.026	0.015	0.019	0.025	0.066	0.012	-0.052
0.074	0.118	-0.960	0.073	0.153	-0.985	-0.055	0.124	-0.036	-0.066	0.009	0.035	0.067	0.073	0.004	-0.066
0.093	0.106	-0.952	0.072	0.152	-0.986	-0.033	0.075	-0.049	-0.045	-0.002	0.043	0.048	0.084	0.012	-0.061
0.067	0.083	-0.972	0.073	0.152	-0.986	-0.002	-0.084	-0.025	-0.074	-0.025	0.023	0.074	0.107	0.008	-0.067
0.078	0.072	-0.956	0.072	0.153	-0.986	0.048	0.097	-0.038	-0.060	-0.037	0.039	0.062	0.118	0.008	-0.057
0.082	0.083	-0.975	0.075	0.154	-0.985	0.059	-0.198	0.020	-0.060	-0.026	0.019	0.058	0.106	0.011	-0.062
0.132	0.114	-0.948	0.071	0.154	-0.985	0.030	0.225	-0.034	-0.006	0.005	0.046	0.008	0.075	0.017	-0.052
0.051	0.118	-0.987	0.076	0.154	-0.985	-0.023	-0.235	0.015	-0.090	0.009	0.006	0.088	0.070	0.022	-0.050
0.132	0.106	-0.944	0.074	0.154	-0.985	0.033	0.109	-0.003	-0.007	-0.003	0.049	0.007	0.081	0.021	-0.047
0.090	0.106	-0.952	0.073	0.154	-0.985	0.004	0.054	-0.012	-0.048	-0.003	0.041	0.050	0.081	0.014	-0.050
0.113	0.102	-0.920	0.073	0.154	-0.985	-0.002	0.006	-0.026	-0.025	-0.006	0.072	0.027	0.084	0.045	-0.053
0.109	0.114	-0.960	0.072	0.153	-0.986	-0.034	0.086	-0.044	-0.027	0.006	0.032	0.030	0.072	0.006	-0.058
0.040	0.114	-0.960	0.075	0.153	-0.985	-0.005	-0.157	-0.055	-0.098	0.006	0.032	0.099	0.071	0.006	-0.058
0.101	0.091	-0.944	0.076	0.152	-0.986	-0.046	-0.024	-0.079	-0.037	-0.016	0.047	0.037	0.094	0.022	-0.061
0.086	0.087	-0.968	0.075	0.150	-0.986	-0.048	0.024	-0.076	-0.052	-0.018	0.023	0.053	0.097	0.002	-0.057
0.078	0.099	-0.968	0.076	0.149	-0.986	-0.045	-0.002	-0.115	-0.060	-0.006	0.023	0.060	0.085	0.003	-0.038
0.120	0.075	-0.975	0.072	0.147	-0.987	-0.117	0.215	-0.111	-0.013	-0.026	0.016	0.017	0.108	0.011	-0.030
0.101	0.075	-1.058	0.070	0.143	-0.987	-0.174	0.116	-0.086	-0.030	-0.023	-0.066	0.036	0.108	0.094	0.005
0.093	0.068	-1.054	0.067	0.139	-0.988	-0.162	0.148	-0.076	-0.034	-0.027	-0.062	0.044	0.115	0.090	0.044
0.224	0.021	-1.070	0.058	0.137	-0.989	-0.096	0.503	-0.141	0.106	-0.071	-0.077	0.087	0.161	0.106	0.042
0.224	0.021	-1.070	0.048	0.136	-0.990	-0.037	0.541	-0.090	0.116	-0.070	-0.076	0.087	0.160	0.105	0.004
0.078	0.091	-0.964	0.037	0.139	-0.990	0.176	0.562	-0.015	-0.019	-0.003	0.030	0.060	0.089	0.002	-0.034
-0.087	0.184	-0.885	0.027	0.145	-0.989	0.291	0.499	0.029	-0.174	0.084	0.108	0.226	0.005	0.081	-0.078
-0.099	0.226	-0.901	0.024	0.150	-0.988	0.271	0.112	0.010	-0.182	0.121	0.092	0.238	0.049	0.066	-0.112
-0.007	0.199	-0.936	0.022	0.155	-0.988	0.236	0.135	-0.036	-0.087	0.089	0.056	0.146	0.024	0.031	-0.095
0.040	0.176	-0.983	0.023	0.158	-0.987	0.159	-0.045	-0.069	-0.042	0.063	0.007	0.100	0.002	0.016	-0.033
0.132	0.172	-1.039	0.025	0.160	-0.987	0.088	-0.077	0.004	0.049	0.057	-0.048	0.007	0.000	0.071	0.044
0.182	0.137	-1.066	0.031	0.163	-0.986	0.132	-0.298	0.098	0.093	0.020	-0.077	0.044	0.034	0.099	0.100
0.259	0.122	-1.090	0.034	0.165	-0.986	0.107	-0.171	0.147	0.167	0.002	-0.101	0.123	0.049	0.123	0.159
0.255	0.118	-1.094	0.040	0.166	-0.985	0.076	-0.258	0.114	0.158	-0.003	-0.106	0.121	0.053	0.128	0.200
0.340	0.110	-1.090	0.046	0.167	-0.985	0.078	-0.298	0.037	0.237	-0.012	-0.102	0.207	0.060	0.124	0.233
0.367	0.110	-1.094	0.056	0.168	-0.984	0.047	-0.460	-0.019	0.254	-0.013	-0.107	0.235	0.060	0.128	0.245
0.374	0.114	-1.125	0.068	0.168	-0.983	0.004	-0.512	-0.128	0.250	-0.009	-0.140	0.243	0.056	0.160	0.256
0.374	0.075	-1.062	0.078	0.170	-0.982	0.122	-0.431	-0.146	0.240	-0.049	-0.078	0.244	0.094	0.097	0.238
0.374	0.052	-1.046	0.085	0.173	-0.981	0.181	-0.327	-0.113	0.233	-0.075	-0.063	0.244	0.118	0.081	0.219
0.297	0.052	-1.039	0.088	0.177	-0.980	0.237	-0.105	-0.048	0.153	-0.080	-0.057	0.167	0.118	0.072	0.185
0.309	0.056	-1.062	0.096	0.182	-0.979	0.269	-0.373	0.070	0.157	-0.081	-0.082	0.179	0.113	0.095	0.176
0.247	0.052	-1.050	0.102	0.186	-0.977	0.220	-0.310	0.123	0.090	-0.089	-0.072	0.117	0.117	0.082	0.152
0.386	0.079	-0.964	0.100	0.192	-0.976	0.331	0.106	0.037	0.230	-0.068	0.014	0.255	0.089	0.005	0.147
0.282	0.106	-0.964	0.101	0.196	-0.975	0.233	-0.007	0.023	0.126	-0.045	0.013	0.151	0.060	0.006	0.113
0.320	0.137	-0.928	0.098	0.200	-0.975	0.212	0.189	0.006	0.167	-0.018	0.047	0.189	0.028	0.042	0.112
0.151	0.126	-0.991	0.102	0.201	-0.974	0.065	-0.194	0.039	-0.006	-0.031	-0.016	0.019	0.038	0.021	0.090
0.301	0.083	-0.849	0.090	0.206	-0.974	0.292	0.675	-0.210	0.156	-0.079	0.126	0.168	0.080	0.121	0.048
0.274	0.110	-0.916	0.091	0.209	-0.974	0.169	0.015	-0.144	0.128	-0.055	0.058	0.141	0.052	0.055	0.025
0.017	0.106	-1.027	0.090	0.212	-0.973	0.148	0.072	-0.095	-0.128	-0.062	-0.053	0.118	0.055	0.056	0.020
0.159	0.095	-1.003	0.089	0.215	-0.973	0.175	0.066	-0.051	0.015	-0.076	-0.030	0.024	0.066	0.032	-0.013
0.124	0.114	-0.940	0.085	0.217	-0.972	0.169	0.245	-0.147	-0.015	-0.060	0.033	0.011	0.046	0.031	-0.045
0.074	0.191	-0.975	0.089	0.220	-0.971	0.136	-0.188	-0.095	-0.069	0.015	-0.003	0.062	0.032	0.004	-0.025
0.074	0.191	-0.975	0.086	0.220	-0.972	0.030	0.179	-0.101	-0.066	0.014	-0.003	0.062	0.032	0.004	-0.028
0.120	0.261	-1.027	0.089	0.220	-0.971	0.000	-0.178	0.009	-0.024	0.083	-0.054	0.016	0.102	0.055	-0.022
0.147	0.272	-0.995	0.089	0.222	-0.971	0.111	0.058	-0.017	0.004	0.093	-0.023	0.010	0.114	0.023	-0.012
0.136	0.257	-1.015	0.091	0.225	-0.970	0.131	-0.098	-0.016	-0.010	0.075	-0.044	0.001	0.099	0.042	-0.001
0.120	0.272	-1.007	0.093	0.227	-0.969	0.123	-0.098	0.010	-0.027	0.088	-0.036	0.017	0.115	0.034	-0.010
0.136	0.257	-0.983	0.095	0.233	-0.968	0.266	-0.130	-0.005	-0.015	0.067	-0.014	0.001	0.100	0.010	-0.027
0.105	0.203	-0.964	0.096	0.237	-0.967	0.254	-0.029	-0.002	-0.046	0.008	0.004	0.032	0.046	0.010	-0.033
0.070	0.164	-0.975	0.099	0.242	-0.965	0.220	-0.154	0.031	-0.084	-0.034	-0.009	0.067	0.008	0.002	-0.036
0.143	0.153	-0.920	0.099	0.246	-0.964	0.242	-0.006	-0.007	-0.011	-0.050	0.045	0.006	0.003	0.054	-0.041
0.143	0.157	-0.912	0.097	0.251	-0.963	0.251	0.090	0.004	-0.010	-0.051	0.052	0.006	0.002	0.062	-0.038
0.117	0.218	-0.956	0.097	0.256	-0.962	0.284	-0.019	0.037	-0.037	0.006	0.007	0.020	0.065	0.018	-0.023
0.124	0.211	-0.952	0.098	0.260	-0.961	0.215	-0.034	0.047	-0.030	-0.006	0.010	0.013	0.058	0.022	-0.024
0.155	0.242	-0.972	0.097	0.264	-0.960	0.195	0.070	0.008	0.002	0.022	-0.011	0.018	0.090	0.003	-0.025
0.120	0.269	-0.948	0.097	0.268	-0.959	0.207	-0.031	0.002	-0.033	0.045	0.011	0.017	0.118	0.026	-0.028
0.117	0.222	-0.972	0.096	0.270	-0.958	0.112	0.061	0.049	-0.036	-0.003	-0.013	0.021	0.072	0.003	-0.037
0.109	0.218	-0.928	0.096	0.272	-0.958	0.110	-0.006	0.074	-0.043	-0.009	0.029	0.028	0.069	0.046	-0.034
0.082	0.222	-0.928	0.100	0.275	-0.956	0.148	-0.225	0.098	-0.074	-0.008	0.028	0.055	0.074	0.046	-0.029
0.190	0.238	-0.905	0.096	0.278	-0.956	0.169	0.218	0.016	0.038	0.004	0.051	0.053	0.089	0.070	-0.034
0.143	0.253	-0.960	0.097	0.281	-0.955	0.164	-0.091	0.045	-0.010	0.017	-0.006	0.006	0.105	0.015	-0.023
0.093	0.234	-0.960	0.100	0.283	-0.954	0.077	-0.156	0.076	-0.062	-0.004	-0.007	0.044	0.086	0.015	-0.014
0.170	0.234	-0.905	0.090	0.284	-0.955	0.058	0.545	0.011	0.026	-0.004	0.048	0.034	0.086	0.070	-0.017
0.120	0.269	-0.928	0.094	0.283	-0.954	-0.039	-0.240	0.080	-0.028	0.031	0.024	0.016	0.121	0.047	-0.014
0.140	0.242	-0.995	0.095	0.282	-0.955	-0.037	-0.068	0.060	-0.009	0.005	-0.043	0.003	0.095	0.020	-0.007
0.163	0.245	-0.936	0.096	0.281	-0.955	-0.047	-0.046	-0.057	0.013	0.010	0.016	0.026	0.099	0.039	-0.007
0.128	0.253	-0.944	0.092	0.280	-0.956	-0.078	0.262	-0.055	-0.017	0.019	0.009	0.009	0.107	0.031	-0.007
0.167	0.218	-0.928	0.097	0.278	-0.956	-0.064	-0.242	-0.001	0.017	-0.014	0.024	0.030	0.072	0.046	-0.006
0.120	0.214	-0.932	0.097	0.278	-0.956	-0.028	-0.018	0.017	-0.030	-0.017	0.020	0.016	0.068	0.042	-0.006
0.159	0.226	-0.956	0.096	0.276	-0.956	-0.095	0.066	0.022	0.010	-0.004	-0.003	0.023	0.080	0.019	0.001
0.159	0.226	-0.956	0.098	0.273	-0.957	-0.137	-0.137	0.018	0.007	-0.001	-0.003	0.023	0.080	0.019	-0.006
0.174	0.191	-0.936	0.097	0.271	-0.958	-0.110	0.103	-0.030	0.024	-0.033	0.017	0.039	0.046	0.039	-0.008
0.132	0.226	-0.909	0.098	0.269	-0.958	-0.086	-0.048	-0.008	-0.019	0.004	0.045	0.003	0.081	0.066	-0.008
0.101	0.207	-0.972	0.100	0.266	-0.959	-0.134	-0.096	0.012	-0.051	-0.013	-0.018	0.034	0.062	0.002	-0.016
0.170	0.226	-0.924	0.095	0.264	-0.960	-0.110	0.289	-0.042	0.024	0.009	0.030	0.035	0.082	0.050	-0.019
0.101	0.207	-0.972	0.094	0.261	-0.961	-0.158	0.019	0.018	-0.045	-0.007	-0.016	0.034	0.063	0.003	-0.014
0.147	0.211	-0.944	0.090	0.258	-0.962	-0.116	0.213	-0.001	0.005	-0.001	0.013	0.013	0.067	0.030	-0.017
0.140	0.222	-0.936	0.087	0.256	-0.963	-0.119	0.168	-0.037	0.001	0.012	0.022	0.006	0.078	0.038	-0.027
0.078	0.226	-0.964	0.089	0.252	-0.964	-0.190	-0.075	0.019	-0.062	0.020	-0.005	0.055	0.082	0.011	-0.017
0.117	0.176	-0.912	0.090	0.250	-0.964	-0.118	-0.057	0.052	-0.024	-0.029	0.047	0.017	0.032	0.062	-0.025
0.159	0.199	-0.944	0.087	0.246	-0.965	-0.185	0.122	0.031	0.020	-0.002	0.017	0.026	0.056	0.030	-0.022
0.101	0.222	-0.944	0.084	0.243	-0.966	-0.149	0.188	0.020	-0.034	0.024	0.018	0.031	0.079	0.030	-0.016
0.151	0.199	-0.936	0.083	0.241	-0.967	-0.105	0.017	0.024	0.017	0.003	0.027	0.019	0.056	0.038	-0.014
0.093	0.199	-0.995	0.081	0.239	-0.968	-0.096	0.128	0.003	-0.039	0.005	-0.032	0.038	0.057	0.021	-0.022
0.101	0.214	-0.960	0.077	0.235	-0.969	-0.199	0.201	0.026	-0.028	0.024	0.005	0.030	0.073	0.014	-0.011
0.090	0.214	-0.995	0.080	0.232	-0.969	-0.165	-0.174	0.051	-0.042	0.027	-0.030	0.041	0.073	0.021	-0.013
0.163	0.176	-0.924	0.072	0.228	-0.971	-0.199	0.442	-0.019	0.039	-0.007	0.042	0.032	0.035	0.050	-0.013
0.120	0.160	-0.968	0.076	0.225	-0.971	-0.160	-0.204	0.021	-0.008	-0.020	-0.000	0.010	0.020	0.006	-0.012
0.097	0.172	-0.975	0.074	0.220	-0.973	-0.235	0.099	0.028	-0.029	-0.004	-0.007	0.032	0.032	0.001	-0.008
0.113	0.172	-0.964	0.078	0.217	-0.973	-0.175	-0.202	0.047	-0.018	-0.000	0.006	0.017	0.033	0.010	-0.012
0.124	0.180	-0.944	0.071	0.214	-0.974	-0.160	0.357	0.030	-0.000	0.010	0.027	0.004	0.041	0.031	-0.009
0.128	0.176	-0.960	0.070	0.210	-0.975	-0.163	0.019	0.041	0.004	0.010	0.012	0.000	0.037	0.015	-0.002
0.143	0.187	-0.944	0.069	0.208	-0.976	-0.111	0.109	-0.015	0.020	0.024	0.029	0.016	0.049	0.030	-0.012
0.151	0.195	-0.920	0.067	0.205	-0.977	-0.171	0.124	-0.027	0.030	0.035	0.054	0.024	0.057	0.054	-0.014
0.043	0.160	-0.983	0.067	0.200	-0.977	-0.236	-0.028	-0.011	-0.079	0.005	-0.008	0.084	0.023	0.009	-0.018
0.105	0.129	-0.956	0.063	0.196	-0.979	-0.214	0.214	-0.004	-0.013	-0.021	0.021	0.022	0.008	0.019	-0.026
0.105	0.129	-0.956	0.064	0.193	-0.979	-0.116	-0.020	0.008	-0.014	-0.019	0.021	0.022	0.008	0.019	-0.033
0.086	0.157	-0.972	0.064	0.191	-0.980	-0.130	-0.030	0.031	-0.034	0.011	0.006	0.041	0.019	0.003	-0.021
0.109	0.133	-0.932	0.065	0.187	-0.980	-0.159	-0.035	0.031	-0.011	-0.009	0.046	0.017	0.004	0.043	-0.023
0.113	0.133	-0.956	0.060	0.184	-0.981	-0.165	0.265	-0.019	-0.002	-0.006	0.023	0.013	0.004	0.020	-0.029
0.093	0.126	-0.956	0.058	0.181	-0.982	-0.160	0.120	-0.033	-0.019	-0.010	0.024	0.032	0.011	0.020	-0.031
0.055	0.129	-0.979	0.057	0.177	-0.983	-0.205	0.024	0.022	-0.057	-0.002	0.001	0.070	0.006	0.003	-0.026
0.074	0.114	-0.960	0.057	0.173	-0.983	-0.196	-0.003	0.030	-0.038	-0.014	0.021	0.051	0.021	0.017	-0.026
0.124	0.099	-0.940	0.057	0.169	-0.984	-0.173	0.040	0.038	0.013	-0.026	0.041	0.001	0.036	0.038	-0.026
0.120	0.106	-0.924	0.056	0.167	-0.984	-0.117	0.031	0.032	0.010	-0.016	0.057	0.004	0.028	0.054	-0.027
0.086	0.091	-0.964	0.051	0.165	-0.985	-0.090	0.243	0.024	-0.019	-0.030	0.018	0.038	0.044	0.015	-0.026
0.040	0.122	-0.987	0.050	0.163	-0.985	-0.078	0.048	0.032	-0.064	0.003	-0.005	0.083	0.013	0.009	-0.037
0.063	0.114	-0.979	0.049	0.162	-0.986	-0.071	0.041	0.011	-0.040	-0.003	0.003	0.059	0.021	0.001	-0.037
0.055	0.102	-0.948	0.050	0.160	-0.986	-0.085	-0.023	0.019	-0.048	-0.013	0.035	0.067	0.033	0.031	-0.043
0.101	0.091	-0.944	0.048	0.160	-0.986	0.044	0.072	0.031	0.000	-0.026	0.039	0.021	0.045	0.035	-0.043
0.055	0.083	-0.944	0.048	0.161	-0.986	0.050	0.042	0.025	-0.045	-0.035	0.039	0.067	0.053	0.036	-0.039
0.055	0.075	-0.940	0.047	0.160	-0.986	-0.026	0.025	0.012	-0.044	-0.042	0.043	0.068	0.062	0.040	-0.037
0.090	0.075	-0.952	0.047	0.160	-0.986	0.013	0.023	-0.026	-0.009	-0.042	0.031	0.034	0.063	0.028	-0.042
0.055	0.083	-0.968	0.048	0.160	-0.986	-0.036	-0.038	-0.029	-0.044	-0.034	0.015	0.069	0.056	0.013	-0.026
0.055	0.072	-0.995	0.047	0.159	-0.986	-0.024	0.022	-0.045	-0.043	-0.045	-0.012	0.070	0.068	0.015	-0.007
0.117	0.056	-1.007	0.046	0.157	-0.986	-0.065	0.067	-0.051	0.019	-0.058	-0.024	0.009	0.084	0.026	0.008
0.124	0.072	-1.027	0.045	0.155	-0.987	-0.068	0.101	-0.048	0.029	-0.041	-0.043	0.003	0.068	0.044	0.042
0.124	0.029	-1.062	0.040	0.153	-0.987	-0.096	0.254	-0.112	0.033	-0.081	-0.078	0.005	0.110	0.079	0.072
0.190	0.017	-1.062	0.033	0.151	-0.988	-0.068	0.413	-0.101	0.106	-0.091	-0.078	0.059	0.121	0.078	0.077
0.170	0.021	-1.050	0.022	0.155	-0.988	0.190	0.601	0.038	0.099	-0.091	-0.066	0.038	0.117	0.067	0.048
0.113	0.052	-1.003	0.015	0.163	-0.987	0.425	0.294	0.159	0.047	-0.068	-0.020	0.020	0.085	0.020	0.015
-0.053	0.157	-0.979	0.008	0.173	-0.985	0.517	0.349	0.201	-0.111	0.026	0.002	0.186	0.020	0.004	-0.015
-0.041	0.187	-0.909	0.003	0.183	-0.983	0.525	0.202	0.211	-0.094	0.046	0.070	0.175	0.051	0.074	-0.042
0.017	0.242	-0.995	0.001	0.191	-0.982	0.409	0.061	0.190	-0.035	0.092	-0.018	0.117	0.105	0.014	-0.044
0.017	0.242	-0.995	-0.002	0.197	-0.980	0.287	0.132	0.181	-0.032	0.086	-0.019	0.116	0.105	0.014	0.008
0.082	0.261	-1.019	0.000	0.203	-0.979	0.297	-0.156	0.231	0.031	0.100	-0.044	0.050	0.124	0.038	0.062
0.197	0.226	-1.031	-0.000	0.209	-0.978	0.293	0.005	0.233	0.147	0.059	-0.056	0.066	0.089	0.051	0.098
0.197	0.222	-1.046	-0.001	0.214	-0.977	0.255	0.011	0.224	0.147	0.050	-0.073	0.068	0.085	0.067	0.162
0.178	0.265	-1.109	0.006	0.216	-0.976	0.127	-0.353	0.194	0.121	0.090	-0.137	0.050	0.127	0.130	0.186
0.336	0.249	-1.098	0.007	0.217	-0.976	0.033	-0.004	-0.007	0.277	0.074	-0.125	0.209	0.111	0.118	0.220
0.193	0.218	-1.125	0.021	0.216	-0.976	-0.054	-0.690	-0.032	0.121	0.045	-0.152	0.068	0.080	0.146	0.228
0.393	0.168	-1.078	0.026	0.215	-0.976	-0.036	-0.173	-0.152	0.315	-0.005	-0.105	0.269	0.029	0.099	0.231
0.267	0.176	-1.082	0.037	0.214	-0.976	-0.038	-0.476	-0.145	0.177	0.004	-0.109	0.144	0.037	0.103	0.201
0.251	0.122	-1.062	0.043	0.214	-0.976	0.050	-0.241	-0.121	0.156	-0.050	-0.090	0.130	0.018	0.083	0.207
0.236	0.102	-1.050	0.055	0.215	-0.975	0.067	-0.615	-0.039	0.128	-0.070	-0.079	0.116	0.038	0.071	0.170
0.317	0.064	-0.995	0.061	0.217	-0.974	0.096	-0.255	-0.030	0.203	-0.110	-0.024	0.197	0.077	0.016	0.157
0.267	0.072	-0.979	0.066	0.218	-0.974	0.091	-0.198	0.004	0.148	-0.104	-0.009	0.149	0.070	0.001	0.154
0.255	0.137	-1.007	0.072	0.219	-0.973	0.077	-0.273	-0.043	0.130	-0.039	-0.038	0.138	0.005	0.027	0.145
0.309	0.195	-0.932	0.071	0.220	-0.973	0.064	0.084	-0.129	0.184	0.018	0.037	0.192	0.052	0.047	0.125
0.240	0.184	-0.968	0.074	0.220	-0.973	-0.014	-0.095	-0.144	0.112	0.007	0.001	0.123	0.040	0.012	0.113
0.228	0.141	-0.960	0.072	0.218	-0.973	-0.053	0.151	-0.114	0.103	-0.034	0.009	0.112	0.003	0.020	0.095
0.197	0.187	-1.007	0.072	0.218	-0.973	0.014	0.057	-0.129	0.072	0.013	-0.039	0.081	0.044	0.028	0.067
0.178	0.180	-0.956	0.073	0.218	-0.973	-0.007	0.017	-0.120	0.053	0.005	0.012	0.062	0.036	0.024	0.060
0.136	0.191	-0.983	0.072	0.218	-0.973	0.004	0.090	-0.158	0.012	0.017	-0.016	0.020	0.048	0.004	0.037
0.182	0.245	-1.011	0.073	0.215	-0.974	-0.139	-0.026	-0.120	0.057	0.073	-0.043	0.066	0.102	0.032	0.023
0.070	0.207	-1.054	0.073	0.213	-0.974	-0.060	0.024	-0.143	-0.055	0.036	-0.087	0.045	0.064	0.075	0.005
0.132	0.191	-0.979	0.075	0.211	-0.975	-0.107	-0.051	-0.143	0.005	0.023	-0.012	0.016	0.048	0.001	-0.006
0.059	0.230	-1.035	0.079	0.207	-0.975	-0.220	-0.189	-0.084	-0.071	0.066	-0.066	0.056	0.087	0.056	-0.018
0.063	0.191	-1.027	0.077	0.202	-0.976	-0.227	0.104	-0.111	-0.065	0.032	-0.058	0.053	0.048	0.048	-0.027
0.136	0.176	-0.972	0.082	0.198	-0.977	-0.207	-0.193	-0.089	0.004	0.021	-0.002	0.020	0.032	0.007	-0.044
0.043	0.203	-1.015	0.082	0.193	-0.978	-0.225	0.019	-0.131	-0.088	0.052	-0.045	0.073	0.059	0.036	-0.039
0.070	0.095	-0.920	0.086	0.191	-0.978	-0.102	-0.213	-0.083	-0.065	-0.054	0.050	0.045	0.049	0.059	-0.037
0.128	0.126	-0.940	0.085	0.187	-0.979	-0.174	0.113	-0.147	-0.005	-0.019	0.031	0.012	0.018	0.038	-0.043
0.120	0.068	-0.912	0.087	0.183	-0.979	-0.162	-0.098	-0.160	-0.015	-0.073	0.059	0.004	0.076	0.066	-0.044
0.120	0.129	-0.944	0.087	0.178	-0.980	-0.221	0.064	-0.153	-0.015	-0.007	0.028	0.005	0.014	0.034	-0.027
0.070	0.122	-0.944	0.088	0.173	-0.981	-0.259	-0.080	-0.045	-0.066	-0.009	0.028	0.046	0.022	0.034	-0.044
0.147	0.129	-0.944	0.082	0.168	-0.982	-0.265	0.345	-0.049	0.017	0.003	0.029	0.031	0.014	0.034	-0.045
0.009	0.153	-1.015	0.086	0.163	-0.983	-0.215	-0.232	-0.012	-0.125	0.031	-0.041	0.107	0.009	0.037	-0.047
0.097	0.102	-0.972	0.087	0.159	-0.983	-0.234	-0.063	0.002	-0.038	-0.015	0.003	0.019	0.041	0.006	-0.038
0.117	0.110	-0.932	0.088	0.156	-0.984	-0.139	-0.014	0.040	-0.019	-0.004	0.042	0.001	0.034	0.046	-0.039
0.101	0.141	-0.987	0.088	0.152	-0.984	-0.178	-0.038	0.063	-0.035	0.030	-0.012	0.015	0.003	0.010	-0.025
0.140	0.133	-0.960	0.082	0.149	-0.985	-0.175	0.334	-0.022	0.010	0.026	0.017	0.024	0.011	0.018	-0.024
0.086	0.129	-0.987	0.082	0.148	-0.986	-0.066	-0.003	0.073	-0.043	0.023	-0.011	0.030	0.014	0.009	-0.016
0.101	0.114	-0.975	0.084	0.145	-0.986	-0.163	-0.122	0.085	-0.030	0.011	0.001	0.014	0.030	0.002	-0.011
0.163	0.083	-0.928	0.087	0.142	-0.986	-0.122	-0.121	0.047	0.029	-0.018	0.049	0.048	0.060	0.049	-0.016
0.155	0.091	-0.893	0.084	0.138	-0.987	-0.202	0.128	0.044	0.024	-0.006	0.085	0.040	0.053	0.085	-0.016
0.132	0.083	-0.916	0.083	0.134	-0.987	-0.184	0.053	0.040	0.001	-0.010	0.063	0.017	0.060	0.061	-0.005
0.097	0.106	-0.948	0.079	0.132	-0.988	-0.130	0.221	-0.015	-0.029	0.016	0.032	0.017	0.037	0.029	-0.018
0.182	0.118	-0.912	0.076	0.132	-0.988	0.031	0.188	-0.095	0.058	0.027	0.068	0.067	0.026	0.065	-0.028
0.043	0.133	-1.015	0.072	0.130	-0.989	-0.120	0.211	-0.030	-0.076	0.045	-0.034	0.071	0.010	0.038	-0.028
0.074	0.068	-0.940	0.071	0.127	-0.989	-0.121	0.036	-0.012	-0.045	-0.018	0.042	0.039	0.076	0.037	-0.021
0.109	0.056	-0.956	0.069	0.122	-0.990	-0.240	0.107	0.043	-0.009	-0.025	0.027	0.004	0.087	0.022	-0.027
0.140	0.029	-0.912	0.068	0.119	-0.991	-0.180	0.063	0.021	0.023	-0.048	0.071	0.026	0.114	0.065	-0.019
0.147	0.075	-0.889	0.063	0.116	-0.991	-0.117	0.260	0.004	0.035	0.001	0.096	0.034	0.068	0.088	-0.015
0.113	0.044	-0.920	0.059	0.114	-0.992	-0.122	0.177	0.051	0.003	-0.028	0.065	0.000	0.098	0.057	-0.020
0.067	0.068	-0.979	0.054	0.111	-0.992	-0.106	0.251	0.072	-0.038	-0.002	0.007	0.046	0.075	0.002	-0.029
0.059	0.079	-0.964	0.046	0.111	-0.993	-0.042	0.439	0.038	-0.037	0.010	0.023	0.054	0.063	0.013	-0.038
0.043	0.052	-0.983	0.041	0.108	-0.993	-0.143	0.216	0.080	-0.049	-0.014	0.005	0.069	0.090	0.006	-0.039
0.043	0.052	-0.983	0.041	0.105	-0.994	-0.118	-0.011	0.010	-0.049	-0.011	0.005	0.069	0.090	0.006	-0.039
0.086	0.044	-0.932	0.038	0.104	-0.994	-0.065	0.199	-0.060	-0.003	-0.018	0.057	0.026	0.098	0.045	-0.038
0.063	0.060	-0.936	0.033	0.102	-0.994	-0.092	0.222	-0.030	-0.022	-0.000	0.054	0.049	0.082	0.041	-0.033
0.059	0.021	-0.952	0.033	0.099	-0.995	-0.113	0.045	-0.006	-0.026	-0.037	0.038	0.053	0.121	0.025	-0.036
0.082	0.029	-0.924	0.027	0.098	-0.995	-0.067	0.277	-0.017	0.003	-0.027	0.066	0.029	0.113	0.053	-0.024
0.020	0.014	-0.964	0.028	0.096	-0.995	-0.063	-0.070	0.085	-0.060	-0.042	0.027	0.090	0.128	0.013	-0.029
0.147	0.025	-0.901	0.020	0.095	-0.995	-0.048	0.447	0.005	0.075	-0.029	0.090	0.037	0.116	0.076	-0.032
0.013	0.006	-0.956	0.018	0.094	-0.995	-0.028	0.095	0.049	-0.057	-0.048	0.035	0.098	0.135	0.021	-0.040
0.013	0.033	-0.979	0.014	0.092	-0.996	-0.090	0.175	0.075	-0.053	-0.019	0.012	0.097	0.108	0.003	-0.033
0.024	0.017	-0.924	0.011	0.093	-0.996	0.025	0.182	0.011	-0.038	-0.034	0.067	0.086	0.123	0.053	-0.050
0.036	0.006	-0.964	0.008	0.093	-0.996	0.005	0.115	0.061	-0.024	-0.046	0.028	0.075	0.135	0.014	-0.051
0.017	0.010	-0.972	0.005	0.093	-0.996	0.035	0.177	0.104	-0.040	-0.043	0.020	0.094	0.130	0.006	-0.043
-0.018	0.006	-0.991	0.006	0.094	-0.996	0.048	-0.063	0.110	-0.075	-0.047	-0.000	0.129	0.134	0.014	-0.039
0.059	0.025	-0.928	0.004	0.097	-0.995	0.157	0.109	0.086	0.005	-0.031	0.062	0.051	0.114	0.049	-0.044
0.017	0.052	-0.979	0.002	0.100	-0.995	0.169	0.048	0.090	-0.037	-0.007	0.011	0.092	0.087	0.002	-0.029
-0.010	0.072	-0.991	0.001	0.103	-0.995	0.143	0.056	0.119	-0.062	0.009	-0.002	0.118	0.068	0.014	-0.023
0.101	0.079	-0.940	-0.003	0.105	-0.994	0.125	0.213	0.031	0.054	0.014	0.049	0.006	0.061	0.037	-0.024
0.005	0.052	-1.003	-0.001	0.106	-0.994	0.041	-0.079	0.037	-0.043	-0.014	-0.014	0.102	0.089	0.026	-0.019
0.032	0.075	-0.960	-0.004	0.105	-0.994	-0.015	0.163	-0.065	-0.013	0.010	0.029	0.075	0.067	0.018	-0.010
0.028	0.041	-0.995	-0.004	0.103	-0.995	-0.087	-0.010	-0.105	-0.018	-0.023	-0.006	0.080	0.102	0.018	-0.013
0.017	0.060	-1.031	-0.004	0.100	-0.995	-0.186	-0.003	-0.137	-0.029	-0.000	-0.041	0.092	0.084	0.053	-0.005
0.028	0.064	-1.098	-0.006	0.095	-0.995	-0.215	0.130	-0.168	-0.016	0.008	-0.108	0.082	0.081	0.119	0.006
0.017	0.014	-1.070	-0.006	0.090	-0.996	-0.269	0.014	-0.169	-0.027	-0.037	-0.080	0.095	0.132	0.091	0.035
0.043	-0.037	-1.066	-0.014	0.086	-0.996	-0.146	0.474	-0.210	0.009	-0.084	-0.076	0.069	0.184	0.087	0.051
0.143	-0.037	-1.054	-0.022	0.088	-0.996	0.106	0.394	-0.071	0.116	-0.086	-0.065	0.029	0.185	0.074	0.044
0.067	0.021	-1.070	-0.029	0.095	-0.995	0.344	0.369	0.004	0.047	-0.035	-0.081	0.049	0.128	0.089	0.016
-0.026	0.095	-1.042	-0.037	0.102	-0.994	0.386	0.420	0.034	-0.037	0.031	-0.055	0.142	0.055	0.061	-0.018
-0.141	0.122	-0.979	-0.043	0.110	-0.993	0.385	0.286	0.127	-0.146	0.050	0.007	0.258	0.028	0.002	-0.051
-0.141	0.122	-0.979	-0.040	0.117	-0.992	0.351	-0.183	0.162	-0.149	0.043	0.006	0.259	0.028	0.002	-0.056
-0.018	0.187	-0.952	-0.038	0.124	-0.992	0.352	-0.127	0.160	-0.028	0.101	0.033	0.137	0.037	0.029	-0.030
0.067	0.168	-0.972	-0.035	0.130	-0.991	0.332	-0.157	0.194	0.054	0.075	0.013	0.054	0.016	0.010	0.034
0.128	0.137	-1.027	-0.031	0.137	-0.990	0.354	-0.219	0.309	0.111	0.038	-0.043	0.007	0.015	0.045	0.108
0.182	0.199	-1.086	-0.026	0.144	-0.989	0.342	-0.287	0.387	0.160	0.093	-0.103	0.060	0.046	0.104	0.175
0.247	0.238	-1.074	-0.021	0.151	-0.988	0.360	-0.251	0.386	0.221	0.124	-0.092	0.125	0.084	0.093	0.222
0.305	0.245	-1.117	-0.016	0.157	-0.988	0.276	-0.257	0.336	0.274	0.126	-0.136	0.181	0.090	0.136	0.250
0.290	0.184	-1.117	-0.010	0.160	-0.987	0.190	-0.299	0.233	0.252	0.061	-0.137	0.166	0.027	0.136	0.263
0.274	0.207	-1.125	-0.001	0.162	-0.987	0.081	-0.427	0.053	0.228	0.083	-0.145	0.150	0.049	0.144	0.256
0.270	0.168	-1.141	0.010	0.163	-0.987	0.039	-0.520	-0.126	0.212	0.043	-0.160	0.146	0.010	0.160	0.232
0.247	0.141	-1.074	0.021	0.165	-0.986	0.116	-0.480	-0.218	0.178	0.014	-0.094	0.123	0.018	0.093	0.216
0.240	0.118	-1.090	0.038	0.165	-0.986	0.045	-0.812	-0.107	0.154	-0.010	-0.110	0.115	0.043	0.109	0.215
0.290	0.060	-1.054	0.052	0.166	-0.985	0.078	-0.660	-0.115	0.190	-0.069	-0.076	0.165	0.102	0.074	0.198
0.386	0.033	-0.948	0.053	0.168	-0.984	0.116	0.007	-0.124	0.285	-0.097	0.030	0.262	0.130	0.033	0.197
0.278	0.029	-0.991	0.059	0.173	-0.983	0.251	-0.217	-0.150	0.172	-0.106	-0.014	0.154	0.135	0.011	0.183
0.317	0.033	-0.975	0.060	0.176	-0.983	0.195	0.009	-0.061	0.209	-0.105	0.001	0.192	0.132	0.005	0.172
0.228	-0.010	-0.956	0.056	0.182	-0.982	0.353	0.218	-0.063	0.124	-0.154	0.020	0.103	0.174	0.025	0.148
0.270	0.129	-0.964	0.060	0.186	-0.981	0.190	-0.174	-0.095	0.162	-0.018	0.011	0.145	0.035	0.017	0.128
0.243	0.133	-0.983	0.056	0.188	-0.981	0.139	0.296	-0.180	0.140	-0.017	-0.009	0.118	0.031	0.003	0.103
0.167	0.176	-0.979	0.054	0.191	-0.980	0.165	0.161	-0.202	0.065	0.022	-0.005	0.041	0.012	0.001	0.090
0.167	0.126	-0.999	0.052	0.195	-0.980	0.204	0.146	-0.212	0.067	-0.031	-0.025	0.041	0.038	0.020	0.056
0.124	0.176	-1.007	0.044	0.198	-0.979	0.207	0.500	-0.240	0.033	0.015	-0.034	0.001	0.013	0.028	0.036
0.043	0.172	-1.027	0.041	0.204	-0.978	0.319	0.183	-0.237	-0.045	0.005	-0.054	0.081	0.010	0.048	0.013
0.113	0.102	-0.983	0.037	0.207	-0.978	0.147	0.214	-0.120	0.028	-0.067	-0.012	0.011	0.059	0.006	-0.014
-0.003	0.180	-1.039	0.032	0.208	-0.978	0.099	0.287	-0.179	-0.082	0.009	-0.067	0.126	0.018	0.062	-0.035
0.017	0.118	-0.944	0.029	0.208	-0.978	0.008	0.193	-0.114	-0.060	-0.053	0.027	0.105	0.043	0.032	-0.034
0.017	0.118	-0.944	0.028	0.208	-0.978	0.006	0.107	-0.198	-0.059	-0.053	0.027	0.104	0.043	0.032	-0.055
0.040	0.195	-1.011	0.029	0.208	-0.978	-0.003	0.007	-0.201	-0.036	0.024	-0.040	0.080	0.034	0.036	-0.052
-0.014	0.226	-0.999	0.032	0.211	-0.977	0.147	-0.175	-0.109	-0.094	0.052	-0.029	0.134	0.065	0.025	-0.049
0.036	0.249	-0.983	0.032	0.214	-0.976	0.156	0.019	-0.072	-0.043	0.072	-0.014	0.083	0.088	0.009	-0.035
0.013	0.276	-1.031	0.042	0.216	-0.975	0.129	-0.481	-0.026	-0.076	0.097	-0.063	0.105	0.114	0.057	-0.037
0.124	0.234	-0.881	0.042	0.219	-0.975	0.154	0.011	-0.103	0.035	0.051	0.086	0.007	0.071	0.093	-0.028
0.055	0.253	-0.979	0.045	0.220	-0.974	0.050	-0.147	-0.074	-0.037	0.070	-0.013	0.061	0.091	0.006	-0.027
0.055	0.187	-0.975	0.046	0.223	-0.974	0.129	0.004	-0.140	-0.037	0.002	-0.010	0.061	0.025	0.002	-0.015
0.078	0.184	-0.928	0.052	0.225	-0.973	0.144	-0.297	-0.154	-0.020	-0.005	0.036	0.037	0.022	0.045	-0.029
0.113	0.230	-0.964	0.053	0.225	-0.973	0.012	0.051	-0.208	0.015	0.041	0.001	0.002	0.068	0.009	-0.021
0.013	0.211	-1.019	0.061	0.225	-0.972	0.000	-0.403	-0.099	-0.094	0.022	-0.055	0.102	0.049	0.045	-0.020
0.120	0.191	-0.964	0.065	0.227	-0.972	0.107	-0.178	-0.151	0.010	0.001	-0.001	0.006	0.030	0.010	-0.023
0.086	0.172	-0.964	0.068	0.228	-0.971	0.094	-0.129	-0.094	-0.028	-0.020	-0.002	0.028	0.011	0.009	-0.027
0.059	0.214	-1.003	0.075	0.231	-0.970	0.136	-0.355	-0.063	-0.062	0.020	-0.042	0.055	0.053	0.030	-0.018
0.113	0.242	-0.952	0.075	0.233	-0.970	0.087	0.032	-0.047	-0.008	0.045	0.008	0.001	0.080	0.021	-0.010
0.086	0.276	-0.999	0.077	0.234	-0.969	0.073	-0.123	-0.016	-0.037	0.078	-0.040	0.029	0.115	0.027	-0.003
0.178	0.272	-0.952	0.078	0.235	-0.969	0.063	-0.034	-0.012	0.054	0.073	0.006	0.064	0.112	0.020	0.009
0.128	0.249	-0.983	0.081	0.236	-0.968	0.049	-0.124	-0.025	0.002	0.049	-0.026	0.014	0.088	0.012	0.002
0.155	0.207	-0.920	0.078	0.239	-0.968	0.131	0.183	-0.062	0.032	0.004	0.037	0.041	0.046	0.051	0.011
0.086	0.184	-0.944	0.083	0.240	-0.967	0.069	-0.247	-0.021	-0.042	-0.020	0.012	0.029	0.022	0.028	-0.001
0.178	0.168	-0.869	0.079	0.243	-0.967	0.153	0.214	-0.055	0.054	-0.038	0.087	0.064	0.006	0.103	-0.011
0.109	0.214	-0.956	0.078	0.245	-0.966	0.125	0.064	-0.029	-0.014	0.006	-0.000	0.006	0.052	0.016	-0.004
0.105	0.214	-0.909	0.083	0.248	-0.965	0.148	-0.215	-0.013	-0.022	0.003	0.046	0.010	0.052	0.063	-0.001
0.178	0.245	-0.956	0.081	0.249	-0.965	0.067	0.130	-0.060	0.053	0.033	-0.002	0.063	0.082	0.016	-0.005
0.109	0.242	-0.932	0.083	0.250	-0.965	0.057	-0.127	-0.041	-0.019	0.028	0.021	0.006	0.078	0.040	-0.002
0.147	0.211	-0.893	0.082	0.251	-0.964	0.078	0.109	-0.022	0.021	-0.004	0.060	0.032	0.046	0.079	0.001
0.143	0.218	-0.912	0.081	0.253	-0.964	0.114	0.074	-0.034	0.018	0.001	0.040	0.028	0.053	0.059	-0.013
0.109	0.272	-0.928	0.078	0.255	-0.964	0.100	0.123	-0.014	-0.014	0.053	0.024	0.007	0.106	0.043	-0.016
0.109	0.272	-0.928	0.079	0.256	-0.963	0.052	-0.014	0.016	-0.015	0.052	0.024	0.007	0.106	0.043	-0.022
0.074	0.222	-0.960	0.075	0.256	-0.964	0.005	0.214	-0.046	-0.046	0.002	-0.008	0.041	0.055	0.012	-0.025
0.090	0.226	-0.944	0.078	0.257	-0.963	0.034	-0.145	0.008	-0.033	0.005	0.008	0.026	0.058	0.027	-0.029
0.128	0.222	-0.901	0.075	0.256	-0.964	-0.050	0.154	-0.039	0.008	0.002	0.052	0.013	0.053	0.070	-0.024
0.082	0.218	-0.932	0.075	0.254	-0.964	-0.070	-0.018	-0.005	-0.038	-0.001	0.020	0.033	0.048	0.039	-0.018
0.132	0.226	-0.928	0.074	0.254	-0.964	-0.031	0.121	-0.059	0.014	0.008	0.025	0.017	0.055	0.043	-0.013
0.117	0.230	-0.924	0.069	0.251	-0.965	-0.110	0.258	-0.035	0.003	0.014	0.030	0.002	0.058	0.047	-0.016
0.105	0.234	-0.940	0.067	0.249	-0.966	-0.110	0.103	-0.044	-0.007	0.020	0.015	0.010	0.061	0.031	-0.015
0.109	0.234	-0.901	0.067	0.248	-0.967	-0.070	0.066	-0.091	-0.003	0.021	0.055	0.006	0.060	0.071	-0.021
0.063	0.207	-0.968	0.066	0.245	-0.967	-0.138	0.024	-0.038	-0.049	-0.003	-0.011	0.052	0.032	0.003	-0.024
0.082	0.211	-0.972	0.067	0.241	-0.968	-0.207	-0.007	-0.020	-0.030	0.005	-0.014	0.033	0.034	0.001	-0.025
0.097	0.245	-0.924	0.065	0.236	-0.969	-0.220	0.120	-0.075	-0.013	0.044	0.035	0.018	0.068	0.046	-0.025
0.109	0.187	-0.909	0.066	0.234	-0.970	-0.116	-0.034	-0.027	-0.002	-0.011	0.051	0.006	0.008	0.062	-0.015
0.093	0.180	-0.948	0.067	0.233	-0.970	-0.069	-0.032	-0.049	-0.018	-0.017	0.012	0.021	0.000	0.023	-0.026
0.128	0.176	-0.928	0.059	0.231	-0.971	-0.089	0.437	-0.098	0.024	-0.019	0.033	0.014	0.005	0.043	-0.016
0.017	0.145	-0.979	0.062	0.228	-0.972	-0.106	-0.143	-0.023	-0.090	-0.048	-0.018	0.097	0.038	0.009	-0.019
0.151	0.199	-0.912	0.058	0.227	-0.972	-0.072	0.193	-0.054	0.048	0.007	0.049	0.037	0.015	0.058	-0.022
0.067	0.187	-0.952	0.057	0.226	-0.972	-0.039	0.062	0.020	-0.036	-0.003	0.010	0.048	0.003	0.018	-0.031
0.074	0.211	-0.932	0.054	0.227	-0.972	0.034	0.137	0.024	-0.026	0.019	0.030	0.040	0.024	0.037	-0.014
0.067	0.168	-0.944	0.053	0.228	-0.972	0.059	0.065	0.006	-0.033	-0.024	0.017	0.048	0.019	0.026	-0.031
0.120	0.172	-0.924	0.051	0.228	-0.972	0.023	0.130	0.016	0.024	-0.021	0.037	0.006	0.016	0.045	-0.030
0.043	0.149	-0.932	0.051	0.227	-0.972	-0.018	-0.033	0.027	-0.054	-0.044	0.029	0.071	0.041	0.037	-0.031
0.074	0.149	-0.916	0.046	0.228	-0.972	0.058	0.278	-0.048	-0.018	-0.045	0.044	0.040	0.042	0.053	-0.029
0.063	0.164	-0.928	0.045	0.229	-0.972	0.037	0.052	-0.028	-0.029	-0.030	0.032	0.052	0.028	0.042	-0.045
0.070	0.149	-0.944	0.044	0.229	-0.973	0.008	0.101	-0.042	-0.020	-0.045	0.016	0.044	0.045	0.026	-0.028
0.001	0.157	-0.987	0.041	0.228	-0.973	-0.015	0.124	-0.073	-0.087	-0.037	-0.027	0.113	0.038	0.018	-0.004
0.105	0.164	-0.979	0.040	0.227	-0.973	-0.053	0.101	-0.082	0.019	-0.028	-0.019	0.010	0.031	0.010	0.022
0.155	0.133	-1.027	0.036	0.224	-0.974	-0.111	0.245	-0.136	0.072	-0.056	-0.066	0.039	0.064	0.057	0.051
0.155	0.133	-1.027	0.033	0.221	-0.975	-0.158	0.211	-0.150	0.075	-0.053	-0.065	0.039	0.065	0.057	0.076
0.182	0.087	-1.031	0.026	0.220	-0.975	-0.020	0.434	-0.119	0.110	-0.099	-0.069	0.066	0.112	0.061	0.050
0.117	0.083	-0.968	0.014	0.224	-0.975	0.225	0.654	-0.131	0.056	-0.107	-0.006	0.000	0.117	0.002	0.002
-0.057	0.164	-0.936	0.006	0.231	-0.973	0.347	0.424	-0.060	-0.109	-0.032	0.023	0.173	0.037	0.035	-0.038
-0.107	0.222	-0.924	0.001	0.239	-0.971	0.434	0.229	0.047	-0.154	0.017	0.033	0.224	0.021	0.047	-0.063
-0.068	0.272	-0.948	-0.003	0.249	-0.969	0.488	0.138	0.119	-0.112	0.058	0.007	0.186	0.071	0.024	-0.071
0.040	0.261	-0.948	-0.006	0.259	-0.966	0.530	0.119	0.157	-0.001	0.036	0.004	0.078	0.058	0.024	-0.031
0.047	0.276	-0.964	-0.007	0.269	-0.963	0.518	-0.004	0.259	0.008	0.041	-0.015	0.070	0.073	0.007	0.033
0.132	0.311	-0.972	-0.006	0.278	-0.960	0.495	-0.118	0.276	0.091	0.066	-0.026	0.015	0.106	0.001	0.093
0.213	0.303	-0.983	-0.003	0.288	-0.958	0.494	-0.195	0.298	0.169	0.049	-0.040	0.096	0.097	0.013	0.151
0.236	0.334	-1.011	0.003	0.297	-0.955	0.455	-0.377	0.361	0.187	0.071	-0.071	0.118	0.127	0.041	0.228
0.336	0.346	-1.015	0.008	0.304	-0.953	0.406	-0.321	0.298	0.281	0.075	-0.077	0.217	0.137	0.045	0.273
0.443	0.350	-1.054	0.010	0.310	-0.951	0.268	-0.086	0.243	0.388	0.073	-0.118	0.324	0.139	0.085	0.299
0.351	0.338	-1.078	0.013	0.310	-0.951	0.036	-0.193	0.204	0.292	0.060	-0.142	0.231	0.126	0.109	0.313
0.340	0.292	-1.078	0.017	0.310	-0.951	-0.018	-0.182	0.077	0.277	0.014	-0.142	0.219	0.077	0.108	0.298
0.309	0.276	-1.070	0.024	0.308	-0.951	-0.082	-0.341	0.044	0.239	0.000	-0.134	0.186	0.060	0.101	0.254
0.255	0.203	-1.082	0.034	0.308	-0.951	-0.002	-0.509	0.034	0.175	-0.073	-0.146	0.130	0.015	0.112	0.226
0.259	0.207	-0.979	0.040	0.307	-0.951	-0.011	-0.310	0.029	0.173	-0.069	-0.044	0.132	0.012	0.009	0.211
0.274	0.187	-0.964	0.043	0.307	-0.951	-0.006	-0.083	0.024	0.186	-0.088	-0.028	0.145	0.032	0.006	0.195
0.336	0.245	-0.960	0.053	0.305	-0.951	-0.088	-0.468	-0.042	0.238	-0.028	-0.024	0.204	0.026	0.010	0.176
0.274	0.253	-0.991	0.049	0.302	-0.952	-0.110	0.256	-0.107	0.180	-0.018	-0.055	0.142	0.033	0.021	0.174
0.217	0.253	-0.956	0.053	0.297	-0.953	-0.267	-0.136	-0.071	0.119	-0.012	-0.017	0.083	0.032	0.015	0.158
0.286	0.211	-0.924	0.055	0.293	-0.955	-0.212	-0.071	-0.126	0.185	-0.050	0.016	0.152	0.011	0.046	0.142
0.201	0.245	-0.956	0.055	0.292	-0.955	-0.026	0.128	-0.288	0.101	-0.015	-0.015	0.067	0.023	0.013	0.114
0.267	0.311	-0.936	0.060	0.289	-0.955	-0.118	-0.137	-0.303	0.162	0.054	0.005	0.132	0.088	0.032	0.096
0.128	0.334	-1.011	0.061	0.285	-0.957	-0.194	0.031	-0.297	0.022	0.081	-0.068	0.007	0.110	0.044	0.072
0.128	0.296	-0.964	0.063	0.282	-0.957	-0.176	-0.004	-0.277	0.021	0.046	-0.020	0.007	0.071	0.003	0.048
0.140	0.234	-0.987	0.059	0.276	-0.959	-0.278	0.311	-0.289	0.037	-0.010	-0.042	0.004	0.008	0.021	0.037
0.051	0.265	-1.039	0.066	0.267	-0.961	-0.415	-0.319	-0.217	-0.059	0.029	-0.091	0.084	0.039	0.073	0.036
0.213	0.253	-0.924	0.061	0.261	-0.963	-0.286	0.367	-0.311	0.108	0.024	0.025	0.078	0.027	0.041	0.032
0.113	0.292	-1.027	0.058	0.256	-0.965	-0.285	0.255	-0.300	0.012	0.068	-0.075	0.020	0.064	0.061	0.023
0.074	0.280	-1.066	0.062	0.248	-0.967	-0.406	-0.135	-0.209	-0.030	0.065	-0.113	0.056	0.052	0.100	0.031
0.101	0.253	-0.975	0.065	0.242	-0.968	-0.281	-0.133	-0.192	-0.007	0.044	-0.021	0.028	0.024	0.009	0.001
0.124	0.249	-0.968	0.064	0.236	-0.970	-0.279	0.111	-0.176	0.017	0.046	-0.012	0.003	0.019	0.000	-0.013
0.043	0.230	-0.952	0.066	0.232	-0.971	-0.222	-0.052	-0.146	-0.066	0.031	0.006	0.083	0.002	0.017	-0.015
0.078	0.218	-0.960	0.069	0.228	-0.971	-0.199	-0.151	-0.128	-0.035	0.024	-0.001	0.048	0.014	0.009	-0.016
0.117	0.149	-0.960	0.070	0.225	-0.972	-0.117	0.013	-0.120	0.002	-0.043	-0.000	0.009	0.084	0.010	-0.021
0.113	0.145	-0.956	0.074	0.223	-0.972	-0.085	-0.187	-0.100	-0.007	-0.045	0.004	0.013	0.088	0.015	-0.009
0.120	0.145	-0.952	0.074	0.221	-0.973	-0.106	0.043	-0.078	0.000	-0.042	0.009	0.005	0.088	0.019	-0.007
0.113	0.141	-0.960	0.071	0.217	-0.974	-0.191	0.148	-0.038	-0.006	-0.042	0.002	0.013	0.092	0.012	-0.016
0.101	0.145	-0.944	0.068	0.213	-0.975	-0.199	0.164	-0.034	-0.015	-0.034	0.019	0.025	0.088	0.028	-0.015
0.067	0.157	-0.964	0.066	0.207	-0.976	-0.259	0.123	-0.025	-0.048	-0.017	0.001	0.060	0.077	0.009	-0.007
0.124	0.110	-0.932	0.065	0.205	-0.977	-0.097	0.058	-0.010	0.010	-0.062	0.033	0.004	0.122	0.041	-0.022
0.163	0.153	-0.944	0.065	0.204	-0.977	-0.075	0.056	-0.084	0.048	-0.018	0.022	0.034	0.078	0.030	-0.018
0.020	0.133	-0.987	0.068	0.204	-0.977	0.020	-0.164	0.012	-0.097	-0.037	-0.022	0.110	0.096	0.012	-0.005
0.128	0.114	-0.936	0.065	0.203	-0.977	-0.016	0.156	0.006	0.013	-0.056	0.029	0.004	0.115	0.040	-0.011
0.155	0.095	-0.901	0.059	0.204	-0.977	0.040	0.301	-0.027	0.045	-0.075	0.065	0.021	0.133	0.076	-0.014
0.086	0.172	-0.952	0.065	0.204	-0.977	0.006	-0.290	-0.027	-0.030	0.002	0.013	0.050	0.055	0.026	0.001
0.143	0.199	-0.948	0.063	0.204	-0.977	0.011	0.121	-0.079	0.029	0.029	0.017	0.006	0.028	0.031	-0.006
0.113	0.195	-0.948	0.063	0.203	-0.977	-0.059	0.046	-0.096	-0.001	0.026	0.017	0.026	0.032	0.032	-0.000
0.093	0.164	-0.916	0.062	0.202	-0.977	-0.006	0.065	-0.153	-0.019	-0.004	0.049	0.047	0.063	0.065	0.003
0.178	0.141	-0.940	0.064	0.201	-0.977	-0.029	-0.030	-0.094	0.064	-0.027	0.025	0.036	0.087	0.043	-0.002
0.105	0.137	-0.952	0.067	0.202	-0.977	0.072	-0.129	-0.092	-0.012	-0.032	0.013	0.040	0.091	0.032	-0.002
0.097	0.160	-0.991	0.064	0.205	-0.977	0.152	0.159	-0.067	-0.017	-0.011	-0.027	0.050	0.067	0.006	0.005
0.097	0.160	-0.991	0.063	0.207	-0.976	0.112	0.070	-0.047	-0.015	-0.013	-0.027	0.053	0.066	0.006	0.001
0.117	0.126	-0.956	0.064	0.210	-0.976	0.169	-0.054	0.027	0.003	-0.051	0.008	0.036	0.101	0.031	0.006
0.163	0.218	-0.924	0.062	0.216	-0.974	0.286	0.115	-0.014	0.051	0.036	0.038	0.007	0.008	0.063	0.013
0.093	0.249	-1.035	0.062	0.219	-0.974	0.159	0.007	0.017	-0.018	0.064	-0.073	0.066	0.023	0.047	0.017
0.136	0.195	-0.972	0.060	0.223	-0.973	0.189	0.097	-0.001	0.026	0.006	-0.010	0.027	0.030	0.016	0.010
0.128	0.137	-0.936	0.053	0.227	-0.973	0.220	0.373	-0.024	0.025	-0.056	0.025	0.038	0.087	0.051	0.001
0.063	0.164	-0.979	0.058	0.232	-0.971	0.263	-0.216	0.000	-0.045	-0.034	-0.020	0.107	0.059	0.007	-0.012
0.097	0.160	-0.948	0.057	0.236	-0.970	0.262	0.032	0.053	-0.009	-0.043	0.010	0.076	0.062	0.038	-0.012
0.043	0.191	-0.979	0.061	0.242	-0.968	0.291	-0.243	0.100	-0.067	-0.017	-0.023	0.134	0.031	0.006	-0.017
0.128	0.207	-0.979	0.062	0.248	-0.967	0.314	-0.038	0.047	0.017	-0.008	-0.025	0.054	0.015	0.004	-0.013
0.117	0.199	-0.916	0.061	0.254	-0.965	0.290	0.043	0.023	0.006	-0.021	0.037	0.069	0.022	0.067	-0.008
0.109	0.211	-0.924	0.066	0.260	-0.963	0.357	-0.254	0.042	-0.006	-0.016	0.027	0.081	0.010	0.057	0.009
0.128	0.211	-0.948	0.064	0.267	-0.961	0.371	0.129	0.027	0.015	-0.023	0.002	0.066	0.010	0.032	0.002
0.143	0.195	-0.952	0.061	0.273	-0.960	0.292	0.092	0.099	0.033	-0.044	-0.004	0.055	0.024	0.026	0.017
0.074	0.257	-1.023	0.067	0.278	-0.958	0.240	-0.368	0.190	-0.042	0.013	-0.076	0.129	0.038	0.047	0.019
0.193	0.253	-0.924	0.061	0.285	-0.957	0.368	0.318	0.075	0.083	0.002	0.021	0.013	0.035	0.049	0.015
0.120	0.261	-0.901	0.062	0.290	-0.955	0.287	-0.038	0.125	0.010	0.004	0.043	0.090	0.043	0.071	0.015
0.093	0.300	-0.948	0.054	0.294	-0.954	0.212	0.371	0.031	-0.010	0.039	-0.005	0.122	0.082	0.021	0.016
0.132	0.272	-0.960	0.054	0.299	-0.953	0.217	0.038	0.057	0.029	0.007	-0.018	0.087	0.055	0.006	0.009
0.097	0.272	-0.928	0.053	0.303	-0.952	0.237	0.050	0.015	-0.004	0.003	0.012	0.127	0.055	0.034	0.009
0.132	0.269	-0.940	0.048	0.307	-0.951	0.200	0.223	0.057	0.035	-0.005	-0.001	0.096	0.051	0.019	0.014
0.082	0.300	-0.968	0.050	0.310	-0.950	0.153	-0.102	0.090	-0.017	0.023	-0.030	0.151	0.082	0.012	0.015
0.117	0.265	-0.928	0.045	0.313	-0.949	0.168	0.256	0.054	0.023	-0.015	0.009	0.121	0.048	0.023	0.016
0.143	0.296	-0.905	0.042	0.316	-0.948	0.185	0.139	0.022	0.052	0.013	0.032	0.098	0.079	0.043	0.011
0.078	0.311	-0.940	0.036	0.319	-0.947	0.156	0.350	0.027	-0.006	0.025	-0.004	0.167	0.094	0.004	0.008
0.093	0.280	-0.940	0.037	0.321	-0.946	0.078	-0.050	0.046	0.008	-0.007	-0.005	0.156	0.063	0.000	0.009
0.055	0.307	-0.948	0.036	0.322	-0.946	0.084	0.053	-0.005	-0.029	0.018	-0.013	0.199	0.090	0.012	0.007
0.117	0.354	-0.912	0.032	0.325	-0.945	0.138	0.241	-0.037	0.036	0.062	0.021	0.142	0.135	0.019	0.013
0.117	0.354	-0.912	0.032	0.326	-0.945	0.048	0.009	0.013	0.036	0.061	0.021	0.146	0.135	0.014	0.009
0.113	0.307	-0.916	0.031	0.327	-0.945	0.041	0.032	-0.025	0.033	0.014	0.017	0.155	0.088	0.006	0.013
0.070	0.319	-0.924	0.031	0.326	-0.945	-0.022	0.023	0.012	-0.009	0.026	0.009	0.201	0.099	0.007	0.008
0.078	0.280	-0.936	0.029	0.326	-0.945	-0.015	0.106	0.036	0.001	-0.012	-0.003	0.198	0.060	0.023	-0.003
0.082	0.272	-0.912	0.029	0.326	-0.945	0.029	0.021	0.004	0.005	-0.021	0.021	0.198	0.052	0.004	-0.004
0.047	0.307	-0.932	0.028	0.326	-0.945	-0.021	0.051	-0.005	-0.029	0.014	0.001	0.237	0.085	0.028	-0.004
0.101	0.303	-0.920	0.026	0.325	-0.945	-0.022	0.107	-0.039	0.027	0.011	0.013	0.187	0.081	0.021	0.001
0.070	0.300	-0.916	0.026	0.324	-0.946	-0.097	0.010	-0.006	-0.004	0.009	0.018	0.222	0.076	0.021	-0.006
0.101	0.303	-0.924	0.023	0.322	-0.947	-0.106	0.210	-0.011	0.030	0.015	0.011	0.195	0.080	0.034	-0.002
0.028	0.272	-0.944	0.024	0.319	-0.947	-0.126	-0.095	0.005	-0.044	-0.014	-0.008	0.272	0.048	0.058	-0.001
0.070	0.300	-0.932	0.027	0.318	-0.948	-0.056	-0.109	-0.026	-0.005	0.014	0.004	0.234	0.074	0.051	-0.003
0.105	0.272	-0.928	0.027	0.318	-0.948	0.026	0.025	-0.052	0.030	-0.013	0.008	0.203	0.045	0.051	-0.010
0.043	0.280	-0.968	0.026	0.317	-0.948	-0.044	0.039	-0.014	-0.031	-0.004	-0.031	0.269	0.052	0.095	-0.002
0.055	0.242	-0.956	0.028	0.315	-0.949	-0.092	-0.104	0.009	-0.021	-0.041	-0.018	0.262	0.013	0.088	-0.008
0.090	0.269	-0.901	0.027	0.314	-0.949	-0.085	0.096	-0.015	0.015	-0.013	0.038	0.232	0.039	0.038	-0.014
0.059	0.238	-0.901	0.033	0.312	-0.949	-0.068	-0.326	-0.014	-0.022	-0.042	0.038	0.267	0.007	0.043	0.005
0.082	0.257	-0.916	0.030	0.309	-0.950	-0.139	0.183	-0.069	0.004	-0.020	0.023	0.248	0.026	0.064	0.003
0.159	0.284	-0.944	0.031	0.307	-0.951	-0.130	0.033	-0.121	0.080	0.010	-0.004	0.175	0.052	0.096	0.005
0.032	0.269	-1.007	0.030	0.303	-0.952	-0.173	0.049	-0.118	-0.047	-0.002	-0.065	0.305	0.035	0.164	0.020
0.063	0.242	-1.015	0.029	0.299	-0.954	-0.195	0.117	-0.108	-0.014	-0.025	-0.072	0.279	0.006	0.178	0.043
0.078	0.187	-1.058	0.025	0.294	-0.955	-0.251	0.238	-0.126	0.005	-0.074	-0.113	0.268	0.049	0.226	0.059
0.132	0.153	-1.094	0.020	0.288	-0.958	-0.312	0.342	-0.092	0.064	-0.103	-0.147	0.219	0.085	0.266	0.081
0.186	0.141	-1.062	0.013	0.285	-0.959	-0.123	0.423	-0.081	0.125	-0.111	-0.114	0.170	0.098	0.239	0.081
0.124	0.149	-1.023	0.003	0.289	-0.957	0.259	0.517	-0.016	0.073	-0.108	-0.076	0.236	0.091	0.205	0.048
0.047	0.195	-0.960	-0.004	0.297	-0.955	0.419	0.347	0.081	0.003	-0.069	-0.015	0.318	0.046	0.147	0.003
-0.083	0.265	-0.912	-0.010	0.305	-0.952	0.408	0.279	0.179	-0.121	-0.008	0.030	0.453	0.024	0.104	-0.030
-0.080	0.315	-0.920	-0.010	0.312	-0.950	0.391	-0.103	0.210	-0.118	0.035	0.019	0.452	0.074	0.117	-0.026
0.036	0.365	-0.893	-0.011	0.320	-0.947	0.427	0.007	0.211	-0.001	0.077	0.044	0.340	0.124	0.095	0.007
0.147	0.357	-0.968	-0.013	0.326	-0.945	0.291	0.080	0.166	0.113	0.064	-0.032	0.232	0.117	0.175	0.066
0.201	0.319	-0.991	-0.012	0.331	-0.944	0.272	-0.127	0.173	0.165	0.020	-0.058	0.181	0.078	0.204	0.130
0.190	0.334	-1.050	-0.008	0.336	-0.942	0.292	-0.228	0.165	0.149	0.030	-0.118	0.195	0.094	0.268	0.188
0.220	0.357	-1.070	-0.001	0.340	-0.940	0.205	-0.390	0.127	0.173	0.049	-0.140	0.166	0.118	0.294	0.238
0.301	0.361	-1.070	0.008	0.343	-0.939	0.145	-0.459	0.064	0.245	0.051	-0.141	0.088	0.123	0.301	0.269
0.405	0.361	-1.078	0.014	0.346	-0.938	0.180	-0.232	-0.021	0.343	0.047	-0.150	0.013	0.123	0.315	0.282
0.363	0.354	-1.094	0.023	0.349	-0.937	0.148	-0.406	0.002	0.292	0.037	-0.166	0.032	0.116	0.337	0.298
0.301	0.296	-1.058	0.038	0.349	-0.936	0.038	-0.822	0.072	0.215	-0.022	-0.131	0.095	0.058	0.307	0.294
0.393	0.257	-0.968	0.048	0.348	-0.936	-0.033	-0.469	0.002	0.297	-0.060	-0.041	0.005	0.020	0.221	0.261
0.370	0.284	-0.944	0.055	0.349	-0.936	0.043	-0.283	-0.089	0.267	-0.034	-0.018	0.030	0.048	0.201	0.231
0.278	0.296	-1.074	0.065	0.347	-0.936	-0.072	-0.472	-0.034	0.165	-0.021	-0.148	0.125	0.060	0.336	0.230
0.282	0.327	-1.007	0.076	0.344	-0.936	-0.161	-0.551	-0.029	0.158	0.013	-0.081	0.123	0.092	0.273	0.209
0.370	0.342	-0.952	0.074	0.340	-0.938	-0.211	0.181	-0.057	0.248	0.033	-0.024	0.037	0.108	0.221	0.205
0.317	0.354	-0.964	0.081	0.335	-0.939	-0.226	-0.303	-0.103	0.188	0.049	-0.035	0.093	0.120	0.236	0.199
0.382	0.323	-0.920	0.080	0.330	-0.941	-0.291	0.170	-0.165	0.254	0.023	0.011	0.031	0.089	0.196	0.195
0.317	0.404	-0.940	0.084	0.325	-0.942	-0.224	-0.082	-0.251	0.185	0.109	-0.008	0.100	0.172	0.220	0.192
0.286	0.419	-0.968	0.085	0.320	-0.944	-0.245	0.058	-0.371	0.152	0.130	-0.034	0.135	0.189	0.251	0.169
0.336	0.323	-1.031	0.080	0.315	-0.946	-0.250	0.495	-0.476	0.208	0.039	-0.095	0.088	0.095	0.317	0.121
0.174	0.207	-0.995	0.074	0.307	-0.949	-0.362	0.429	-0.366	0.051	-0.069	-0.056	0.252	0.019	0.285	0.067
0.067	0.203	-1.062	0.071	0.297	-0.952	-0.471	0.234	-0.234	-0.053	-0.064	-0.120	0.362	0.021	0.355	0.017
-0.026	0.242	-1.054	0.070	0.284	-0.956	-0.673	0.119	-0.226	-0.144	-0.012	-0.108	0.457	0.020	0.351	-0.039
-0.037	0.242	-1.094	0.075	0.268	-0.960	-0.775	-0.197	-0.290	-0.161	0.004	-0.143	0.471	0.022	0.395	-0.068
0.013	0.226	-1.121	0.087	0.251	-0.964	-0.869	-0.555	-0.328	-0.123	0.006	-0.167	0.424	0.009	0.427	-0.072
0.009	0.249	-1.113	0.103	0.236	-0.966	-0.711	-0.721	-0.395	-0.142	0.044	-0.158	0.431	0.033	0.424	-0.054
0.086	0.253	-1.106	0.122	0.223	-0.967	-0.676	-0.967	-0.287	-0.085	0.061	-0.149	0.357	0.038	0.420	-0.040
0.132	0.207	-1.098	0.146	0.210	-0.967	-0.620	-1.175	-0.218	-0.062	0.028	-0.142	0.314	0.007	0.416	-0.033
0.132	0.207	-1.098	0.167	0.198	-0.966	-0.587	-1.068	-0.208	-0.083	0.040	-0.143	0.317	0.006	0.420	-0.027
0.143	0.222	-1.149	0.194	0.186	-0.963	-0.584	-1.364	-0.182	-0.098	0.067	-0.197	0.308	0.011	0.475	-0.038
0.174	0.184	-1.062	0.216	0.176	-0.961	-0.483	-1.082	-0.267	-0.088	0.039	-0.113	0.281	0.026	0.393	-0.048
0.140	0.145	-1.106	0.241	0.167	-0.956	-0.378	-1.307	-0.258	-0.148	0.009	-0.161	0.318	0.064	0.440	-0.056
0.174	0.180	-1.129	0.266	0.158	-0.951	-0.351	-1.250	-0.419	-0.138	0.053	-0.190	0.287	0.028	0.468	-0.051
0.182	0.153	-1.165	0.292	0.147	-0.945	-0.442	-1.335	-0.429	-0.157	0.037	-0.232	0.283	0.053	0.507	-0.056
0.282	-0.010	-1.141	0.313	0.134	-0.940	-0.519	-1.023	-0.561	-0.077	-0.112	-0.213	0.186	0.215	0.487	-0.035
0.232	-0.191	-1.121	0.334	0.124	-0.934	-0.331	-1.087	-0.347	-0.148	-0.284	-0.199	0.239	0.395	0.470	-0.023
0.332	-0.122	-1.169	0.349	0.122	-0.929	-0.087	-0.803	-0.058	-0.063	-0.211	-0.251	0.142	0.324	0.521	-0.013
0.309	0.002	-1.169	0.366	0.131	-0.922	0.438	-0.978	0.202	-0.103	-0.096	-0.259	0.169	0.200	0.524	-0.010
0.324	0.068	-1.145	0.386	0.143	-0.911	0.607	-1.171	0.276	-0.108	-0.044	-0.246	0.157	0.133	0.504	0.004
0.370	0.110	-1.149	0.402	0.154	-0.902	0.509	-0.942	0.137	-0.078	-0.011	-0.259	0.114	0.090	0.511	0.007
0.336	0.211	-1.243	0.421	0.163	-0.892	0.470	-1.117	0.130	-0.131	0.080	-0.364	0.152	0.011	0.608	0.010
0.409	0.249	-1.212	0.440	0.171	-0.882	0.396	-1.062	0.068	-0.077	0.111	-0.343	0.082	0.050	0.578	0.025
0.382	0.354	-1.224	0.463	0.175	-0.869	0.249	-1.370	-0.020	-0.128	0.211	-0.368	0.113	0.155	0.592	0.052
0.470	0.307	-1.200	0.489	0.175	-0.854	0.091	-1.515	-0.194	-0.065	0.164	-0.359	0.027	0.109	0.571	0.073
0.582	0.157	-1.212	0.516	0.172	-0.839	-0.045	-1.575	-0.229	0.019	0.017	-0.386	0.081	0.041	0.585	0.094
0.574	0.075	-1.180	0.546	0.169	-0.821	0.000	-1.747	-0.219	-0.018	-0.061	-0.373	0.069	0.122	0.556	0.000
0.651	0.145	-1.141	0.573	0.167	-0.802	-0.038	-1.697	-0.171	0.031	0.012	-0.353	0.142	0.052	0.519	0.000
0.674	0.184	-1.137	0.598	0.167	-0.784	0.075	-1.579	-0.037	0.030	0.050	-0.367	0.160	0.012	0.517	0.000
Avg ODBA	1.923
Vec ODBA	1.303
Avg ELBA	1.001
Avg EPBA	0.303
Speed	ODBA	VeDBA	ELBA	EPBA	StrkSpGn	StrSpGn_L	ISI
6.400	1.923	1.303	1.001	0.303	0.655	0.621	2.256
MeanPeak	0.066789
MeanLong	0.063351
MeanISI	2.256364
