# Supplementary material for: Averaged Propulsive Body Acceleration (APBA) Can Be Calculated from Biologging Tags That Incorporate Gyroscopes and Accelerometers to Estimate Swimming Speed, Hydrodynamic Drag and Energy Expenditure for Steller Sea Lions
Source: PLoS One. 2016 Jun 10;11(6):e0157326. doi: 10.1371/journal.pone.0157326 (PMC4902303; doi:10.1371/journal.pone.0157326)
Supplement: S2 Data — Each file contains a 50Hz time series. Provided are calibrated accelerometer and gyro measurements, together with the estimated gravity vector, and the estimated dynamic accelerations by the different methods. The small files with the suffix.txt are configuration files used in C++ processing. (ZIP) [file pone.0157326.s002.zip › BoniNov_18/boni6_4290_4.csv]

rawAx	rawAy	rawAz	gravX	gravY	gravZ	gyrX	gyrY	gyrZ	estAx	estAy	estAz	odbX	odbY	odbZ	spk
0.105	-0.021	-1.003	0.070	0.018	-0.997	0.273	-0.078	-0.027	-0.074	-0.074	-0.034	0.072	0.039	0.016	-0.022
0.159	-0.044	-0.936	0.074	0.025	-0.997	0.356	-0.179	-0.012	-0.025	-0.104	0.033	0.124	0.064	0.052	-0.039
0.232	-0.056	-0.905	0.070	0.032	-0.997	0.338	0.217	-0.047	0.052	-0.122	0.065	0.195	0.078	0.085	-0.027
0.078	-0.010	-0.991	0.071	0.033	-0.997	0.069	-0.004	0.093	-0.102	-0.077	-0.022	0.039	0.034	0.001	-0.025
0.197	0.010	-0.956	0.065	0.036	-0.997	0.145	0.280	0.071	0.022	-0.061	0.014	0.155	0.017	0.036	-0.025
0.101	0.122	-1.039	0.068	0.040	-0.997	0.209	-0.124	0.009	-0.077	0.047	-0.069	0.057	0.093	0.045	-0.040
0.117	0.102	-1.046	0.066	0.044	-0.997	0.198	0.096	-0.077	-0.060	0.024	-0.077	0.070	0.072	0.052	-0.022
0.090	0.145	-1.054	0.069	0.053	-0.996	0.408	-0.119	-0.115	-0.090	0.058	-0.086	0.040	0.112	0.058	-0.044
0.163	0.099	-1.035	0.072	0.061	-0.996	0.397	-0.159	-0.045	-0.020	0.003	-0.067	0.111	0.064	0.037	-0.026
0.074	0.025	-0.991	0.071	0.065	-0.995	0.218	0.045	0.085	-0.108	-0.074	-0.024	0.020	0.011	0.008	-0.033
0.236	0.017	-0.936	0.070	0.068	-0.995	0.174	0.070	0.099	0.055	-0.086	0.031	0.180	0.021	0.065	-0.013
0.128	-0.037	-0.916	0.067	0.068	-0.995	0.001	0.173	0.052	-0.050	-0.139	0.051	0.069	0.077	0.086	-0.025
0.236	-0.010	-0.944	0.066	0.069	-0.995	0.055	0.058	0.033	0.059	-0.113	0.023	0.174	0.052	0.059	-0.012
0.105	0.010	-0.987	0.064	0.074	-0.995	0.277	0.110	-0.089	-0.070	-0.099	-0.021	0.041	0.035	0.017	-0.033
0.140	0.037	-0.987	0.063	0.079	-0.995	0.263	0.055	-0.014	-0.035	-0.077	-0.021	0.073	0.010	0.018	-0.020
0.090	0.064	-1.023	0.069	0.085	-0.994	0.262	-0.299	0.044	-0.090	-0.056	-0.058	0.020	0.016	0.018	-0.031
0.178	0.048	-0.972	0.071	0.090	-0.993	0.295	-0.095	0.038	-0.004	-0.077	-0.007	0.105	0.001	0.034	-0.011
0.159	0.087	-0.995	0.069	0.097	-0.993	0.331	0.151	0.033	-0.020	-0.045	-0.031	0.083	0.035	0.010	-0.006
0.213	0.157	-1.007	0.071	0.103	-0.992	0.306	-0.091	0.031	0.032	0.018	-0.044	0.133	0.102	0.002	0.006
0.143	0.149	-1.070	0.074	0.110	-0.991	0.320	-0.156	0.077	-0.040	0.004	-0.108	0.061	0.092	0.066	0.003
0.143	0.172	-1.070	0.077	0.115	-0.990	0.230	-0.137	0.139	-0.043	0.022	-0.109	0.057	0.112	0.067	0.012
0.140	0.180	-1.027	0.073	0.116	-0.991	0.053	0.148	0.155	-0.043	0.028	-0.066	0.050	0.118	0.024	-0.009
0.190	0.211	-1.054	0.074	0.119	-0.990	0.113	-0.017	0.192	0.007	0.056	-0.094	0.098	0.146	0.052	-0.008
0.078	0.191	-1.054	0.070	0.119	-0.990	0.003	0.160	0.149	-0.101	0.036	-0.094	0.017	0.123	0.052	-0.007
0.170	0.164	-0.983	0.067	0.119	-0.991	-0.021	0.149	0.104	-0.006	0.009	-0.023	0.072	0.093	0.018	-0.007
0.147	0.191	-1.046	0.064	0.120	-0.991	0.036	0.156	0.096	-0.026	0.035	-0.086	0.045	0.118	0.045	-0.005
0.124	0.249	-1.042	0.064	0.119	-0.991	-0.090	-0.014	0.145	-0.049	0.095	-0.082	0.019	0.174	0.041	0.012
0.201	0.245	-1.007	0.060	0.120	-0.991	0.005	0.235	0.020	0.032	0.090	-0.046	0.093	0.168	0.006	0.024
0.167	0.242	-1.019	0.054	0.117	-0.992	-0.159	0.334	0.057	0.004	0.089	-0.057	0.055	0.162	0.018	0.013
0.190	0.342	-1.102	0.060	0.116	-0.991	-0.068	-0.288	-0.033	0.021	0.190	-0.140	0.076	0.259	0.101	0.028
0.067	0.330	-1.098	0.061	0.114	-0.992	-0.161	-0.068	0.040	-0.103	0.181	-0.136	0.050	0.245	0.097	0.034
0.224	0.300	-1.007	0.070	0.117	-0.991	0.164	-0.411	-0.011	0.046	0.146	-0.046	0.107	0.211	0.007	0.029
0.205	0.276	-1.086	0.064	0.116	-0.991	-0.097	0.325	-0.009	0.032	0.125	-0.124	0.087	0.185	0.087	0.025
0.143	0.334	-1.066	0.070	0.117	-0.991	0.024	-0.298	-0.014	-0.036	0.182	-0.105	0.026	0.240	0.068	0.031
0.186	0.300	-1.070	0.069	0.112	-0.991	-0.280	0.044	0.081	0.007	0.152	-0.108	0.069	0.203	0.073	0.030
0.132	0.300	-1.035	0.071	0.109	-0.992	-0.169	-0.079	-0.010	-0.048	0.155	-0.072	0.016	0.200	0.040	0.017
0.228	0.187	-0.983	0.067	0.104	-0.992	-0.253	0.223	0.055	0.052	0.047	-0.020	0.114	0.085	0.010	0.038
0.190	0.102	-0.972	0.075	0.101	-0.992	-0.177	-0.417	0.034	0.005	-0.034	-0.008	0.078	0.003	0.020	0.026
0.286	0.153	-0.979	0.064	0.097	-0.993	-0.227	0.592	-0.026	0.111	0.020	-0.014	0.177	0.044	0.011	0.031
0.151	0.087	-1.007	0.075	0.093	-0.993	-0.202	-0.524	0.025	-0.034	-0.041	-0.042	0.044	0.024	0.018	0.020
0.190	0.052	-0.936	0.063	0.089	-0.994	-0.195	0.604	0.022	0.015	-0.072	0.030	0.085	0.060	0.053	0.028
0.193	0.064	-0.924	0.069	0.084	-0.994	-0.245	-0.301	0.121	0.013	-0.056	0.042	0.091	0.051	0.064	0.004
0.247	0.068	-0.909	0.063	0.080	-0.995	-0.205	0.320	0.066	0.073	-0.048	0.058	0.147	0.050	0.080	0.015
0.170	0.106	-0.920	0.057	0.072	-0.996	-0.420	0.302	0.153	0.002	-0.001	0.048	0.071	0.013	0.068	0.028
0.228	0.041	-0.905	0.051	0.064	-0.997	-0.398	0.353	0.120	0.066	-0.059	0.065	0.129	0.080	0.085	0.044
0.270	0.149	-0.853	0.041	0.054	-0.998	-0.526	0.545	0.118	0.119	0.059	0.117	0.172	0.026	0.137	0.047
0.270	0.149	-0.853	0.032	0.045	-0.998	-0.469	0.439	0.150	0.127	0.068	0.118	0.172	0.024	0.138	0.047
0.240	0.129	-0.865	0.018	0.037	-0.999	-0.416	0.752	0.085	0.110	0.057	0.107	0.142	0.003	0.126	0.049
0.136	0.122	-0.893	0.015	0.031	-0.999	-0.295	0.163	0.132	0.009	0.055	0.080	0.038	0.005	0.098	0.033
0.186	0.145	-0.952	0.008	0.025	-1.000	-0.328	0.390	0.097	0.066	0.084	0.022	0.087	0.016	0.039	0.014
0.136	0.176	-0.893	0.006	0.017	-1.000	-0.450	0.093	0.147	0.017	0.123	0.081	0.036	0.045	0.098	0.032
0.132	0.153	-0.901	0.011	0.011	-1.000	-0.322	-0.206	0.089	0.008	0.106	0.073	0.031	0.020	0.089	0.041
0.290	0.176	-0.932	-0.005	0.003	-1.000	-0.423	0.830	-0.019	0.182	0.137	0.042	0.187	0.042	0.058	0.036
0.132	0.176	-0.975	-0.010	-0.004	-1.000	-0.364	0.280	0.010	0.029	0.144	-0.002	0.029	0.041	0.014	0.057
0.132	0.242	-0.964	-0.014	-0.013	-1.000	-0.481	0.203	0.065	0.033	0.218	0.010	0.027	0.106	0.026	0.058
0.209	0.207	-0.916	-0.027	-0.019	-0.999	-0.365	0.679	-0.037	0.123	0.190	0.057	0.103	0.070	0.074	0.049
0.086	0.199	-0.936	-0.027	-0.028	-0.999	-0.442	0.038	0.083	-0.000	0.190	0.037	0.021	0.060	0.054	0.037
0.186	0.257	-0.983	-0.041	-0.033	-0.999	-0.339	0.721	-0.034	0.114	0.254	-0.011	0.079	0.116	0.007	0.049
0.040	0.191	-0.956	-0.044	-0.041	-0.998	-0.406	0.168	0.058	-0.029	0.196	0.017	0.068	0.050	0.034	0.031
0.174	0.214	-0.932	-0.052	-0.045	-0.998	-0.227	0.409	0.014	0.113	0.223	0.040	0.065	0.072	0.057	0.035
0.051	0.211	-0.979	-0.058	-0.048	-0.997	-0.233	0.345	-0.040	-0.004	0.223	-0.008	0.059	0.067	0.011	0.028
0.090	0.145	-0.889	-0.064	-0.051	-0.997	-0.142	0.319	-0.064	0.041	0.159	0.082	0.021	0.001	0.101	0.031
0.140	0.187	-0.912	-0.073	-0.052	-0.996	-0.126	0.456	-0.055	0.099	0.204	0.058	0.029	0.041	0.077	0.022
0.024	0.122	-0.956	-0.077	-0.053	-0.996	-0.078	0.214	0.006	-0.013	0.139	0.014	0.088	0.026	0.034	0.023
0.101	0.157	-0.924	-0.081	-0.054	-0.995	-0.066	0.244	0.057	0.069	0.175	0.045	0.012	0.007	0.065	0.031
0.047	0.149	-0.916	-0.086	-0.052	-0.995	0.082	0.261	0.002	0.019	0.164	0.052	0.067	0.002	0.073	0.026
0.082	0.126	-0.964	-0.091	-0.051	-0.995	0.042	0.304	0.021	0.060	0.140	0.004	0.033	0.026	0.025	0.035
0.078	0.145	-0.956	-0.090	-0.047	-0.995	0.159	-0.030	0.071	0.055	0.156	0.012	0.038	0.008	0.033	0.024
0.067	0.102	-0.905	-0.101	-0.045	-0.994	0.089	0.580	0.030	0.054	0.111	0.062	0.050	0.052	0.084	0.030
0.005	0.068	-0.944	-0.105	-0.041	-0.994	0.170	0.223	0.049	-0.003	0.072	0.022	0.112	0.088	0.044	0.025
0.055	0.068	-0.932	-0.105	-0.040	-0.994	0.039	0.013	0.087	0.047	0.071	0.034	0.063	0.089	0.056	0.021
0.059	0.075	-0.893	-0.113	-0.037	-0.993	0.138	0.448	0.027	0.059	0.076	0.073	0.059	0.082	0.096	0.016
0.043	0.072	-0.905	-0.117	-0.034	-0.993	0.182	0.187	0.036	0.047	0.068	0.061	0.076	0.088	0.084	0.020
0.028	0.021	-0.881	-0.123	-0.030	-0.992	0.192	0.348	0.026	0.038	0.014	0.084	0.091	0.139	0.107	0.002
0.028	0.021	-0.881	-0.126	-0.027	-0.992	0.127	0.187	0.088	0.041	0.012	0.083	0.092	0.140	0.107	-0.007
-0.076	0.014	-0.956	-0.129	-0.025	-0.991	0.134	0.155	0.089	-0.060	0.001	0.008	0.196	0.148	0.031	-0.011
-0.033	0.021	-0.944	-0.134	-0.024	-0.991	0.053	0.262	0.098	-0.013	0.008	0.019	0.155	0.142	0.042	-0.009
-0.003	0.060	-0.920	-0.133	-0.019	-0.991	0.248	-0.041	-0.040	0.017	0.042	0.043	0.125	0.104	0.066	-0.015
-0.026	0.114	-1.015	-0.139	-0.016	-0.990	0.084	0.317	-0.057	0.000	0.094	-0.052	0.148	0.051	0.029	0.011
-0.072	0.118	-1.031	-0.139	-0.017	-0.990	-0.067	0.003	-0.011	-0.046	0.098	-0.068	0.195	0.047	0.045	0.030
0.028	0.079	-1.011	-0.144	-0.016	-0.989	0.053	0.301	-0.047	0.060	0.058	-0.048	0.095	0.087	0.026	0.046
0.024	0.021	-1.023	-0.150	-0.013	-0.989	0.123	0.325	-0.068	0.062	-0.003	-0.061	0.099	0.146	0.038	0.052
-0.003	0.014	-1.090	-0.159	-0.012	-0.987	0.061	0.467	-0.055	0.044	-0.012	-0.129	0.126	0.156	0.105	0.088
-0.049	-0.013	-1.106	-0.160	-0.010	-0.987	0.095	0.104	0.047	-0.001	-0.041	-0.145	0.173	0.183	0.121	0.097
0.086	-0.017	-1.054	-0.169	-0.004	-0.986	0.295	0.491	0.096	0.143	-0.050	-0.095	0.039	0.188	0.071	0.060
0.024	0.044	-1.046	-0.181	0.008	-0.983	0.669	0.639	0.212	0.093	-0.001	-0.089	0.101	0.127	0.063	0.010
-0.210	0.164	-1.007	-0.187	0.024	-0.982	0.875	0.305	0.369	-0.135	0.103	-0.051	0.336	0.008	0.024	-0.017
-0.245	0.261	-0.920	-0.187	0.039	-0.982	0.795	-0.058	0.436	-0.171	0.185	0.036	0.371	0.087	0.063	-0.039
-0.153	0.361	-0.912	-0.189	0.052	-0.981	0.675	0.106	0.375	-0.076	0.273	0.043	0.279	0.186	0.071	-0.054
-0.026	0.357	-0.952	-0.192	0.062	-0.979	0.520	0.144	0.259	0.053	0.259	0.003	0.152	0.181	0.031	-0.006
-0.045	0.385	-0.979	-0.194	0.069	-0.979	0.351	0.095	0.258	0.036	0.279	-0.026	0.172	0.207	0.003	0.051
0.040	0.365	-1.019	-0.193	0.073	-0.978	0.227	-0.005	0.335	0.120	0.256	-0.065	0.088	0.187	0.037	0.125
0.013	0.307	-1.054	-0.189	0.077	-0.979	0.237	-0.221	0.413	0.089	0.194	-0.100	0.115	0.129	0.074	0.186
0.182	0.338	-1.125	-0.181	0.077	-0.980	0.056	-0.360	0.365	0.250	0.224	-0.169	0.054	0.158	0.145	0.263
0.267	0.342	-1.133	-0.170	0.077	-0.983	-0.004	-0.543	0.240	0.323	0.229	-0.175	0.138	0.160	0.153	0.324
0.351	0.303	-1.141	-0.160	0.076	-0.984	-0.057	-0.436	0.056	0.398	0.191	-0.181	0.223	0.120	0.161	0.389
0.390	0.218	-1.094	-0.151	0.077	-0.986	0.006	-0.374	0.003	0.427	0.105	-0.132	0.261	0.034	0.115	0.403
0.401	0.149	-1.098	-0.142	0.081	-0.987	0.183	-0.332	-0.055	0.430	0.032	-0.134	0.273	0.036	0.119	0.390
0.305	0.075	-1.137	-0.131	0.083	-0.988	0.095	-0.505	-0.007	0.322	-0.043	-0.172	0.177	0.110	0.159	0.368
0.270	0.014	-1.070	-0.123	0.085	-0.989	0.173	-0.366	0.137	0.279	-0.108	-0.104	0.142	0.173	0.093	0.326
0.320	0.037	-1.031	-0.112	0.091	-0.990	0.307	-0.484	0.226	0.319	-0.090	-0.064	0.192	0.150	0.054	0.281
0.247	0.195	-1.007	-0.102	0.096	-0.990	0.277	-0.503	0.226	0.235	0.063	-0.040	0.119	0.007	0.030	0.260
0.270	0.222	-0.928	-0.092	0.100	-0.991	0.195	-0.463	0.178	0.248	0.086	0.040	0.142	0.032	0.049	0.235
0.317	0.276	-0.897	-0.090	0.107	-0.990	0.318	-0.038	0.023	0.292	0.134	0.071	0.189	0.085	0.080	0.199
0.217	0.242	-0.956	-0.088	0.113	-0.990	0.299	-0.055	-0.003	0.190	0.093	0.011	0.089	0.050	0.021	0.174
0.193	0.245	-0.924	-0.082	0.120	-0.989	0.336	-0.247	-0.048	0.161	0.089	0.043	0.066	0.054	0.051	0.166
0.163	0.172	-0.936	-0.078	0.128	-0.989	0.387	-0.174	-0.117	0.126	0.008	0.030	0.035	0.020	0.038	0.138
0.224	0.222	-0.952	-0.082	0.135	-0.988	0.292	0.278	-0.193	0.191	0.051	0.013	0.096	0.030	0.022	0.108
0.105	0.296	-1.066	-0.088	0.137	-0.987	0.087	0.363	-0.246	0.077	0.122	-0.102	0.023	0.103	0.093	0.089
0.017	0.311	-1.058	-0.092	0.136	-0.986	-0.079	0.270	-0.201	-0.007	0.138	-0.095	0.111	0.118	0.086	0.056
0.028	0.330	-1.042	-0.102	0.136	-0.985	-0.094	0.576	-0.227	0.014	0.158	-0.080	0.099	0.136	0.070	0.030
-0.087	0.442	-1.086	-0.094	0.139	-0.986	0.098	-0.401	-0.284	-0.110	0.267	-0.123	0.214	0.247	0.113	-0.003
0.055	0.357	-0.991	-0.095	0.143	-0.985	0.164	0.159	-0.305	0.034	0.178	-0.029	0.071	0.161	0.019	-0.006
-0.053	0.307	-0.995	-0.090	0.149	-0.985	0.241	-0.256	-0.199	-0.080	0.122	-0.034	0.178	0.110	0.023	-0.020
0.051	0.300	-0.956	-0.079	0.155	-0.985	0.261	-0.476	-0.170	0.013	0.108	0.006	0.074	0.102	0.016	-0.012
0.017	0.195	-0.940	-0.078	0.154	-0.985	-0.043	-0.076	0.018	-0.024	0.005	0.021	0.109	0.003	0.031	-0.020
0.036	0.211	-0.916	-0.076	0.155	-0.985	0.049	-0.074	-0.010	-0.007	0.019	0.045	0.089	0.012	0.055	-0.015
0.055	0.249	-0.944	-0.074	0.156	-0.985	0.019	-0.080	-0.007	0.010	0.057	0.017	0.069	0.050	0.027	-0.019
-0.007	0.288	-0.983	-0.076	0.155	-0.985	-0.089	0.157	-0.137	-0.049	0.096	-0.022	0.129	0.089	0.013	-0.014
0.040	0.330	-0.936	-0.073	0.155	-0.985	-0.056	-0.114	-0.241	-0.006	0.139	0.025	0.083	0.132	0.034	-0.020
0.036	0.311	-0.991	-0.069	0.152	-0.986	-0.198	-0.181	-0.196	-0.014	0.122	-0.030	0.086	0.112	0.022	-0.028
-0.010	0.288	-0.979	-0.067	0.151	-0.986	-0.083	-0.023	-0.247	-0.061	0.100	-0.018	0.131	0.089	0.011	-0.017
0.005	0.303	-0.995	-0.061	0.150	-0.987	-0.075	-0.261	-0.192	-0.051	0.116	-0.033	0.115	0.105	0.027	-0.016
0.074	0.288	-0.983	-0.056	0.151	-0.987	0.045	-0.223	-0.174	0.013	0.099	-0.022	0.046	0.090	0.015	-0.015
0.036	0.327	-0.987	-0.059	0.151	-0.987	-0.045	0.201	-0.157	-0.021	0.137	-0.026	0.084	0.129	0.019	-0.018
0.059	0.319	-0.972	-0.054	0.150	-0.987	-0.074	-0.223	-0.094	-0.002	0.130	-0.011	0.060	0.121	0.003	-0.020
-0.026	0.288	-1.015	-0.051	0.149	-0.988	-0.087	-0.144	-0.049	-0.089	0.101	-0.054	0.144	0.091	0.047	-0.033
0.009	0.327	-1.003	-0.039	0.147	-0.988	-0.132	-0.603	0.027	-0.065	0.141	-0.041	0.109	0.131	0.034	-0.031
0.009	0.327	-1.003	-0.040	0.146	-0.989	-0.099	0.073	-0.081	-0.064	0.142	-0.041	0.109	0.131	0.034	-0.020
0.063	0.319	-0.983	-0.037	0.141	-0.989	-0.243	-0.118	-0.021	-0.012	0.139	-0.021	0.054	0.124	0.015	0.001
0.132	0.338	-0.987	-0.034	0.140	-0.990	-0.104	-0.115	-0.062	0.055	0.160	-0.025	0.016	0.144	0.020	0.015
0.101	0.303	-1.023	-0.035	0.135	-0.990	-0.263	0.051	-0.066	0.025	0.130	-0.060	0.012	0.109	0.057	0.023
0.086	0.327	-0.995	-0.034	0.132	-0.991	-0.201	-0.036	-0.065	0.009	0.156	-0.031	0.027	0.132	0.030	0.031
0.040	0.350	-1.066	-0.029	0.125	-0.992	-0.360	-0.230	-0.039	-0.042	0.186	-0.101	0.072	0.155	0.102	0.031
0.105	0.369	-1.019	-0.029	0.121	-0.992	-0.262	0.034	-0.052	0.024	0.209	-0.053	0.006	0.174	0.055	0.028
0.124	0.385	-1.019	-0.032	0.116	-0.993	-0.306	0.179	-0.105	0.046	0.230	-0.052	0.014	0.190	0.055	0.040
0.093	0.350	-1.007	-0.028	0.111	-0.993	-0.293	-0.194	-0.007	0.011	0.200	-0.040	0.016	0.155	0.043	0.039
0.170	0.311	-0.968	-0.028	0.107	-0.994	-0.223	0.083	-0.077	0.089	0.165	0.000	0.060	0.115	0.003	0.037
0.070	0.269	-0.991	-0.023	0.106	-0.994	-0.047	-0.252	-0.080	-0.017	0.123	-0.023	0.041	0.072	0.026	0.032
0.128	0.191	-0.944	-0.019	0.105	-0.994	-0.065	-0.165	-0.034	0.037	0.047	0.024	0.016	0.007	0.022	0.032
0.117	0.218	-1.007	-0.017	0.104	-0.994	-0.090	-0.068	-0.047	0.023	0.075	-0.039	0.004	0.019	0.040	0.022
0.128	0.222	-0.952	-0.014	0.103	-0.995	-0.069	-0.143	-0.080	0.031	0.080	0.016	0.015	0.023	0.016	0.028
0.124	0.245	-0.999	-0.010	0.102	-0.995	-0.063	-0.174	-0.071	0.023	0.104	-0.031	0.010	0.045	0.031	0.029
0.136	0.234	-0.972	-0.004	0.101	-0.995	-0.060	-0.281	-0.042	0.028	0.093	-0.003	0.022	0.034	0.002	0.022
0.147	0.211	-0.948	-0.003	0.102	-0.995	0.011	-0.024	-0.090	0.039	0.070	0.021	0.033	0.010	0.022	0.027
0.117	0.226	-0.960	0.000	0.102	-0.995	-0.028	-0.128	-0.078	0.005	0.085	0.009	0.002	0.024	0.010	0.027
0.170	0.214	-0.956	0.007	0.101	-0.995	-0.063	-0.299	0.003	0.052	0.075	0.013	0.056	0.012	0.015	0.038
0.155	0.226	-0.975	0.008	0.098	-0.995	-0.162	-0.017	-0.049	0.036	0.089	-0.007	0.041	0.022	0.004	0.026
0.220	0.199	-0.920	0.001	0.097	-0.995	-0.065	0.361	-0.129	0.107	0.063	0.048	0.106	0.006	0.051	0.033
0.078	0.211	-0.979	0.007	0.095	-0.995	-0.096	-0.240	-0.039	-0.040	0.076	-0.011	0.036	0.004	0.008	0.028
0.155	0.230	-0.975	0.005	0.094	-0.996	-0.093	0.128	-0.071	0.038	0.097	-0.006	0.040	0.023	0.003	0.032
0.140	0.214	-0.968	0.008	0.092	-0.996	-0.121	-0.155	-0.020	0.019	0.083	0.002	0.025	0.006	0.005	0.012
0.178	0.207	-0.972	0.005	0.090	-0.996	-0.120	0.189	-0.064	0.061	0.078	-0.002	0.064	0.002	0.001	0.030
0.097	0.199	-0.975	0.007	0.088	-0.996	-0.139	-0.095	-0.072	-0.022	0.072	-0.006	0.016	0.010	0.003	0.024
0.186	0.211	-0.960	0.009	0.086	-0.996	-0.093	-0.064	-0.109	0.064	0.085	0.010	0.073	0.001	0.013	0.021
0.113	0.249	-1.015	0.009	0.084	-0.996	-0.130	0.033	-0.063	-0.009	0.126	-0.045	0.001	0.039	0.042	0.012
0.113	0.249	-1.015	0.011	0.082	-0.997	-0.099	-0.059	-0.109	-0.011	0.128	-0.045	0.001	0.038	0.041	0.025
0.120	0.245	-1.023	0.014	0.079	-0.997	-0.186	-0.139	-0.038	-0.006	0.127	-0.053	0.009	0.034	0.049	0.025
0.170	0.214	-0.991	0.014	0.077	-0.997	-0.123	0.011	-0.115	0.043	0.098	-0.021	0.060	0.003	0.017	0.026
0.190	0.172	-0.964	0.015	0.075	-0.997	-0.124	-0.017	-0.129	0.061	0.058	0.006	0.079	0.040	0.010	0.035
0.132	0.184	-1.015	0.021	0.072	-0.997	-0.138	-0.260	-0.088	-0.002	0.072	-0.045	0.021	0.028	0.042	0.029
0.197	0.176	-0.936	0.019	0.071	-0.997	-0.063	0.121	-0.148	0.065	0.065	0.034	0.087	0.037	0.038	0.031
0.113	0.168	-0.983	0.025	0.071	-0.997	-0.059	-0.275	-0.063	-0.026	0.058	-0.014	0.003	0.045	0.009	0.028
0.201	0.176	-0.972	0.026	0.068	-0.997	-0.122	0.010	-0.070	0.062	0.068	-0.002	0.091	0.038	0.002	0.031
0.182	0.184	-0.972	0.027	0.066	-0.997	-0.113	-0.049	-0.102	0.041	0.078	-0.002	0.072	0.031	0.002	0.032
0.170	0.180	-0.975	0.030	0.065	-0.997	-0.082	-0.102	-0.099	0.027	0.075	-0.006	0.061	0.035	0.002	0.043
0.197	0.191	-0.991	0.030	0.063	-0.998	-0.143	0.040	-0.116	0.054	0.089	-0.021	0.088	0.024	0.017	0.041
0.190	0.180	-0.956	0.033	0.062	-0.998	-0.062	-0.120	-0.115	0.044	0.079	0.014	0.080	0.037	0.018	0.032
0.190	0.184	-0.975	0.027	0.062	-0.998	-0.012	0.322	-0.121	0.049	0.082	-0.005	0.080	0.033	0.001	0.046
0.143	0.172	-0.975	0.039	0.061	-0.997	-0.061	-0.603	-0.024	-0.009	0.072	-0.006	0.033	0.046	0.001	0.041
0.243	0.180	-0.999	0.036	0.060	-0.998	-0.069	0.219	-0.100	0.094	0.081	-0.029	0.133	0.039	0.025	0.044
0.201	0.176	-0.940	0.040	0.060	-0.997	-0.023	-0.185	-0.042	0.048	0.077	0.030	0.091	0.044	0.035	0.037
0.213	0.164	-0.944	0.037	0.059	-0.998	-0.037	0.199	-0.103	0.062	0.066	0.026	0.102	0.056	0.031	0.043
0.186	0.149	-0.909	0.035	0.058	-0.998	-0.059	0.096	-0.090	0.037	0.051	0.061	0.075	0.073	0.067	0.016
0.174	0.118	-0.968	0.036	0.057	-0.998	-0.084	-0.019	-0.038	0.024	0.022	0.002	0.063	0.105	0.008	0.026
0.113	0.114	-0.960	0.034	0.057	-0.998	0.007	0.123	-0.082	-0.035	0.018	0.010	0.001	0.110	0.016	0.017
0.255	0.157	-0.924	0.033	0.058	-0.998	0.022	0.086	-0.058	0.108	0.060	0.046	0.142	0.068	0.051	0.018
0.159	0.160	-0.948	0.032	0.059	-0.998	0.073	0.054	-0.042	0.012	0.062	0.022	0.045	0.066	0.028	0.021
0.170	0.149	-0.940	0.029	0.061	-0.998	0.077	0.205	-0.023	0.028	0.049	0.030	0.056	0.078	0.036	0.018
0.182	0.172	-0.983	0.032	0.063	-0.998	0.062	-0.152	0.065	0.036	0.071	-0.014	0.066	0.055	0.008	0.009
0.090	0.145	-0.987	0.036	0.065	-0.997	0.099	-0.201	-0.004	-0.061	0.041	-0.018	0.026	0.083	0.012	0.014
0.197	0.195	-0.936	0.031	0.067	-0.997	0.080	0.286	-0.051	0.052	0.089	0.033	0.081	0.034	0.038	0.013
0.197	0.184	-0.932	0.037	0.069	-0.997	0.091	-0.287	0.016	0.046	0.075	0.037	0.080	0.046	0.042	0.016
0.174	0.133	-0.924	0.033	0.071	-0.997	0.094	0.252	-0.004	0.027	0.023	0.045	0.057	0.098	0.049	0.026
0.217	0.149	-0.948	0.034	0.074	-0.997	0.113	-0.051	0.033	0.068	0.036	0.021	0.099	0.084	0.025	0.025
0.155	0.133	-0.956	0.035	0.076	-0.996	0.131	-0.047	0.052	0.005	0.018	0.013	0.037	0.100	0.017	0.016
0.174	0.203	-0.995	0.038	0.080	-0.996	0.154	-0.098	0.076	0.022	0.084	-0.027	0.054	0.030	0.023	0.022
0.143	0.218	-0.960	0.041	0.083	-0.996	0.134	-0.148	0.072	-0.013	0.096	0.008	0.021	0.015	0.013	0.019
0.220	0.191	-0.916	0.042	0.087	-0.995	0.172	-0.034	0.094	0.063	0.065	0.051	0.097	0.041	0.056	0.023
0.213	0.207	-0.928	0.041	0.091	-0.995	0.172	0.059	0.057	0.056	0.077	0.039	0.089	0.025	0.044	0.025
0.201	0.157	-0.912	0.040	0.094	-0.995	0.136	0.066	0.029	0.045	0.024	0.055	0.077	0.074	0.060	0.030
0.205	0.176	-0.936	0.037	0.096	-0.995	0.095	0.161	0.043	0.051	0.041	0.031	0.080	0.054	0.036	0.027
0.182	0.199	-0.912	0.033	0.098	-0.995	0.086	0.232	0.049	0.032	0.062	0.055	0.056	0.031	0.060	0.020
0.190	0.187	-0.916	0.028	0.100	-0.995	0.091	0.291	0.001	0.045	0.048	0.051	0.064	0.042	0.055	0.012
0.155	0.187	-0.936	0.023	0.100	-0.995	0.009	0.258	0.007	0.015	0.048	0.031	0.030	0.041	0.034	0.011
0.143	0.199	-0.909	0.021	0.101	-0.995	0.013	0.139	-0.006	0.006	0.059	0.059	0.020	0.029	0.061	0.007
0.182	0.222	-0.924	0.016	0.101	-0.995	-0.036	0.267	-0.037	0.048	0.082	0.043	0.059	0.006	0.044	-0.001
0.136	0.245	-0.932	0.014	0.101	-0.995	-0.000	0.144	-0.034	0.005	0.105	0.035	0.014	0.016	0.036	0.006
0.132	0.226	-0.912	0.011	0.101	-0.995	-0.004	0.155	-0.017	0.003	0.086	0.055	0.012	0.004	0.055	-0.005
0.190	0.184	-0.893	0.002	0.100	-0.995	-0.091	0.476	-0.017	0.070	0.045	0.075	0.070	0.047	0.074	-0.009
0.067	0.187	-0.901	0.002	0.099	-0.995	-0.036	0.028	-0.003	-0.053	0.049	0.067	0.053	0.044	0.065	-0.009
0.147	0.207	-0.905	-0.006	0.099	-0.995	-0.054	0.437	-0.104	0.036	0.069	0.063	0.029	0.025	0.061	-0.015
0.136	0.242	-0.877	-0.008	0.098	-0.995	-0.085	0.105	-0.030	0.026	0.105	0.091	0.018	0.009	0.089	-0.030
0.059	0.207	-0.944	-0.014	0.094	-0.996	-0.213	0.336	0.014	-0.045	0.074	0.024	0.059	0.025	0.022	-0.015
0.090	0.164	-0.920	-0.009	0.090	-0.996	-0.170	-0.244	0.102	-0.019	0.035	0.048	0.028	0.068	0.045	-0.018
0.143	0.133	-0.853	-0.018	0.089	-0.996	-0.094	0.441	0.002	0.043	0.006	0.115	0.026	0.099	0.112	-0.019
0.128	0.191	-0.869	-0.025	0.089	-0.996	-0.017	0.371	-0.048	0.035	0.064	0.099	0.011	0.041	0.097	-0.007
0.097	0.176	-0.901	-0.031	0.089	-0.996	-0.018	0.333	-0.065	0.010	0.048	0.067	0.019	0.056	0.065	-0.002
0.117	0.164	-0.920	-0.032	0.088	-0.996	-0.040	0.109	-0.015	0.031	0.037	0.048	0.000	0.068	0.045	-0.003
0.093	0.172	-0.901	-0.038	0.086	-0.996	-0.106	0.290	-0.002	0.013	0.047	0.067	0.024	0.060	0.064	-0.013
0.093	0.172	-0.901	-0.044	0.086	-0.995	-0.010	0.322	0.037	0.019	0.047	0.067	0.025	0.059	0.063	-0.005
0.036	0.172	-0.920	-0.049	0.087	-0.995	0.016	0.246	0.014	-0.034	0.046	0.047	0.084	0.059	0.043	-0.007
0.101	0.176	-0.944	-0.054	0.088	-0.995	0.030	0.311	0.016	0.037	0.049	0.023	0.019	0.054	0.019	-0.007
0.074	0.180	-0.924	-0.057	0.089	-0.994	0.062	0.150	0.029	0.013	0.052	0.042	0.047	0.050	0.038	-0.006
0.067	0.176	-0.912	-0.062	0.090	-0.994	0.039	0.241	0.080	0.010	0.047	0.054	0.055	0.054	0.050	0.005
0.067	0.141	-0.928	-0.065	0.093	-0.994	0.107	0.210	0.040	0.014	0.010	0.038	0.056	0.089	0.034	-0.007
0.074	0.157	-0.924	-0.070	0.095	-0.993	0.105	0.248	0.028	0.026	0.023	0.041	0.049	0.074	0.038	-0.017
0.013	0.129	-0.960	-0.072	0.096	-0.993	0.079	0.132	0.087	-0.033	-0.006	0.005	0.111	0.101	0.003	-0.009
-0.003	0.133	-0.936	-0.073	0.098	-0.993	0.065	0.032	0.125	-0.048	-0.003	0.029	0.127	0.097	0.026	-0.027
0.086	0.145	-0.920	-0.082	0.101	-0.992	0.157	0.459	0.043	0.050	0.005	0.044	0.039	0.085	0.041	-0.027
-0.060	0.168	-0.972	-0.079	0.103	-0.991	0.134	-0.130	0.130	-0.099	0.026	-0.008	0.186	0.061	0.010	-0.023
0.055	0.157	-0.936	-0.084	0.105	-0.991	0.069	0.241	0.045	0.021	0.012	0.027	0.072	0.073	0.025	-0.008
0.013	0.149	-0.979	-0.083	0.106	-0.991	0.073	-0.038	0.063	-0.022	0.003	-0.016	0.115	0.080	0.019	-0.004
0.059	0.145	-0.952	-0.086	0.108	-0.990	0.076	0.178	0.043	0.027	-0.002	0.011	0.069	0.084	0.008	0.020
0.070	0.102	-0.991	-0.094	0.110	-0.989	0.102	0.439	-0.045	0.047	-0.047	-0.029	0.057	0.126	0.032	0.026
0.020	0.114	-1.046	-0.099	0.110	-0.989	0.021	0.259	-0.005	0.001	-0.036	-0.085	0.108	0.114	0.087	0.058
0.013	0.118	-1.102	-0.102	0.112	-0.989	0.064	0.160	0.044	-0.004	-0.034	-0.141	0.116	0.111	0.143	0.079
0.120	0.114	-1.082	-0.110	0.114	-0.987	0.126	0.429	0.116	0.112	-0.040	-0.122	0.009	0.114	0.124	0.076
0.093	0.110	-1.070	-0.122	0.119	-0.985	0.302	0.597	0.200	0.097	-0.049	-0.112	0.036	0.118	0.112	0.031
0.036	0.214	-0.940	-0.129	0.130	-0.983	0.562	0.368	0.196	0.046	0.044	0.016	0.094	0.013	0.017	-0.014
-0.187	0.269	-0.842	-0.132	0.142	-0.981	0.603	0.137	0.260	-0.173	0.086	0.112	0.317	0.042	0.115	-0.048
-0.180	0.323	-0.865	-0.133	0.151	-0.980	0.500	-0.043	0.272	-0.165	0.131	0.087	0.309	0.096	0.091	-0.073
-0.030	0.342	-0.889	-0.142	0.160	-0.977	0.416	0.458	0.190	-0.006	0.142	0.061	0.159	0.115	0.067	-0.073
-0.018	0.327	-0.936	-0.145	0.166	-0.975	0.318	0.155	0.213	0.009	0.120	0.012	0.148	0.100	0.019	-0.019
0.005	0.296	-0.972	-0.142	0.170	-0.975	0.232	-0.186	0.308	0.029	0.085	-0.023	0.125	0.070	0.017	0.056
0.040	0.300	-1.015	-0.135	0.174	-0.975	0.238	-0.375	0.353	0.056	0.085	-0.066	0.090	0.074	0.061	0.134
0.167	0.257	-1.039	-0.129	0.177	-0.976	0.189	-0.363	0.303	0.177	0.039	-0.089	0.037	0.032	0.085	0.204
0.347	0.315	-1.078	-0.119	0.178	-0.977	0.058	-0.447	0.213	0.348	0.096	-0.128	0.218	0.090	0.125	0.278
0.347	0.315	-1.078	-0.112	0.178	-0.978	-0.004	-0.302	0.106	0.342	0.096	-0.127	0.218	0.090	0.124	0.324
0.393	0.288	-1.102	-0.107	0.180	-0.978	0.117	-0.212	0.024	0.383	0.066	-0.150	0.264	0.063	0.147	0.355
0.270	0.218	-1.176	-0.095	0.183	-0.978	0.165	-0.552	0.076	0.248	-0.007	-0.224	0.140	0.007	0.222	0.340
0.359	0.214	-1.090	-0.087	0.187	-0.979	0.173	-0.340	0.080	0.329	-0.014	-0.137	0.228	0.010	0.135	0.316
0.320	0.141	-1.023	-0.083	0.194	-0.978	0.365	-0.155	0.075	0.286	-0.095	-0.071	0.190	0.084	0.069	0.268
0.255	0.157	-1.062	-0.080	0.198	-0.977	0.257	-0.115	0.129	0.217	-0.084	-0.112	0.126	0.069	0.109	0.251
0.197	0.187	-1.023	-0.074	0.204	-0.976	0.323	-0.330	0.135	0.152	-0.059	-0.073	0.069	0.039	0.071	0.232
0.290	0.272	-0.952	-0.066	0.212	-0.975	0.401	-0.361	0.115	0.236	0.018	-0.004	0.162	0.045	0.000	0.204
0.328	0.323	-0.952	-0.065	0.219	-0.974	0.319	-0.022	0.020	0.273	0.062	-0.005	0.201	0.093	0.001	0.191
0.217	0.361	-0.936	-0.065	0.225	-0.972	0.315	0.062	-0.079	0.162	0.094	0.009	0.090	0.130	0.015	0.165
0.232	0.396	-0.968	-0.066	0.229	-0.971	0.183	0.165	-0.098	0.179	0.124	-0.024	0.105	0.164	0.016	0.153
0.063	0.404	-1.039	-0.062	0.230	-0.971	0.012	-0.189	-0.099	0.005	0.131	-0.096	0.065	0.171	0.087	0.113
0.213	0.396	-0.975	-0.065	0.231	-0.971	-0.014	0.269	-0.202	0.159	0.123	-0.033	0.085	0.162	0.024	0.104
0.101	0.350	-0.975	-0.065	0.227	-0.972	-0.223	0.048	-0.234	0.047	0.080	-0.033	0.028	0.114	0.023	0.064
0.155	0.280	-0.932	-0.073	0.223	-0.972	-0.223	0.499	-0.292	0.108	0.015	0.011	0.025	0.044	0.020	0.068
-0.003	0.300	-1.015	-0.069	0.220	-0.973	-0.214	-0.140	-0.205	-0.053	0.038	-0.071	0.134	0.063	0.062	0.038
0.101	0.303	-0.968	-0.073	0.216	-0.974	-0.246	0.315	-0.255	0.055	0.046	-0.024	0.031	0.066	0.015	0.030
0.032	0.311	-1.015	-0.069	0.210	-0.975	-0.314	-0.131	-0.254	-0.018	0.059	-0.070	0.101	0.073	0.062	0.017
0.036	0.350	-1.019	-0.069	0.204	-0.976	-0.333	0.041	-0.226	-0.014	0.103	-0.073	0.098	0.111	0.067	0.007
0.074	0.280	-0.975	-0.068	0.200	-0.977	-0.260	0.046	-0.206	0.024	0.038	-0.029	0.060	0.041	0.024	-0.002
-0.037	0.303	-0.991	-0.062	0.195	-0.979	-0.256	-0.316	-0.153	-0.094	0.066	-0.043	0.172	0.062	0.040	-0.001
0.082	0.211	-0.909	-0.062	0.191	-0.980	-0.217	0.110	-0.259	0.026	-0.023	0.040	0.054	0.032	0.043	0.002
0.090	0.230	-0.901	-0.061	0.190	-0.980	-0.098	-0.025	-0.146	0.032	-0.002	0.049	0.046	0.015	0.050	-0.013
0.090	0.253	-0.944	-0.058	0.188	-0.980	-0.094	-0.113	-0.160	0.029	0.023	0.006	0.047	0.007	0.006	0.006
0.005	0.292	-0.983	-0.054	0.186	-0.981	-0.134	-0.132	-0.140	-0.059	0.064	-0.033	0.132	0.043	0.034	-0.012
0.109	0.292	-0.889	-0.055	0.183	-0.982	-0.201	0.112	-0.192	0.046	0.067	0.062	0.028	0.042	0.060	-0.022
-0.010	0.226	-0.932	-0.053	0.178	-0.983	-0.281	-0.062	-0.202	-0.075	0.006	0.020	0.147	0.026	0.016	-0.033
0.028	0.261	-0.948	-0.049	0.173	-0.984	-0.269	-0.129	-0.270	-0.040	0.046	0.005	0.108	0.008	0.000	-0.019
0.040	0.280	-0.972	-0.041	0.169	-0.985	-0.227	-0.406	-0.204	-0.037	0.069	-0.017	0.096	0.025	0.024	-0.016
0.109	0.300	-0.956	-0.038	0.165	-0.986	-0.210	-0.088	-0.226	0.029	0.092	-0.001	0.026	0.043	0.008	-0.004
0.117	0.269	-0.972	-0.037	0.162	-0.986	-0.180	0.009	-0.200	0.036	0.064	-0.016	0.018	0.010	0.024	0.000
0.047	0.269	-1.011	-0.032	0.160	-0.987	-0.159	-0.198	-0.157	-0.038	0.067	-0.055	0.086	0.009	0.064	0.002
0.070	0.261	-0.944	-0.030	0.157	-0.987	-0.147	-0.042	-0.127	-0.016	0.062	0.013	0.062	0.001	0.002	0.002
0.074	0.257	-0.948	-0.025	0.157	-0.987	-0.050	-0.240	-0.102	-0.018	0.058	0.009	0.058	0.006	0.002	-0.004
0.147	0.207	-0.885	-0.025	0.157	-0.987	0.004	0.059	-0.170	0.055	0.008	0.072	0.016	0.058	0.061	-0.001
0.105	0.207	-0.944	-0.025	0.156	-0.987	-0.058	0.035	-0.125	0.013	0.009	0.014	0.026	0.060	0.001	-0.003
0.090	0.249	-0.975	-0.023	0.155	-0.988	-0.050	-0.052	-0.123	-0.005	0.052	-0.017	0.040	0.019	0.031	0.008
0.063	0.238	-0.972	-0.018	0.154	-0.988	-0.101	-0.244	-0.064	-0.037	0.042	-0.013	0.067	0.033	0.028	0.003
0.151	0.257	-0.928	-0.017	0.152	-0.988	-0.096	-0.026	-0.131	0.050	0.063	0.031	0.022	0.016	0.016	0.012
0.086	0.253	-1.007	-0.017	0.151	-0.988	-0.096	0.034	-0.126	-0.016	0.060	-0.047	0.042	0.021	0.063	0.015
0.170	0.230	-0.924	-0.018	0.149	-0.989	-0.103	0.125	-0.146	0.070	0.039	0.036	0.043	0.047	0.019	0.022
0.120	0.257	-0.956	-0.015	0.146	-0.989	-0.140	-0.112	-0.115	0.017	0.068	0.005	0.006	0.021	0.012	0.017
0.101	0.230	-0.983	-0.017	0.145	-0.989	-0.106	0.118	-0.075	-0.001	0.043	-0.022	0.025	0.050	0.040	0.019
0.128	0.203	-0.912	-0.019	0.145	-0.989	0.009	0.117	-0.130	0.028	0.016	0.049	0.002	0.079	0.031	0.007
0.105	0.238	-0.995	-0.015	0.145	-0.989	-0.014	-0.162	-0.060	0.001	0.051	-0.034	0.020	0.045	0.052	0.016
0.093	0.222	-0.975	-0.012	0.145	-0.989	-0.022	-0.122	-0.060	-0.014	0.036	-0.014	0.031	0.062	0.033	0.010
0.170	0.214	-0.964	-0.014	0.144	-0.989	-0.047	0.124	-0.070	0.065	0.029	-0.002	0.046	0.071	0.021	0.016
0.093	0.184	-0.940	-0.012	0.143	-0.990	-0.051	-0.084	-0.021	-0.015	-0.001	0.022	0.030	0.103	0.002	0.013
0.147	0.199	-0.968	-0.010	0.144	-0.990	0.015	-0.025	-0.034	0.038	0.014	-0.006	0.024	0.089	0.026	0.010
0.120	0.211	-0.932	-0.009	0.145	-0.989	0.037	-0.043	-0.068	0.010	0.024	0.030	0.003	0.078	0.009	-0.003
0.090	0.234	-0.952	-0.009	0.147	-0.989	0.084	0.011	-0.075	-0.021	0.045	0.010	0.033	0.057	0.010	0.000
0.113	0.222	-0.952	-0.005	0.148	-0.989	0.061	-0.177	-0.053	-0.002	0.032	0.009	0.010	0.069	0.011	-0.004
0.101	0.203	-0.987	-0.001	0.150	-0.989	0.070	-0.166	-0.038	-0.018	0.011	-0.026	0.020	0.090	0.046	-0.001
0.124	0.218	-0.995	-0.002	0.152	-0.988	0.088	0.086	-0.005	0.007	0.025	-0.034	0.003	0.075	0.054	0.007
0.124	0.218	-0.995	0.001	0.154	-0.988	0.100	-0.161	0.049	0.003	0.023	-0.035	0.003	0.076	0.054	0.006
0.143	0.242	-0.944	0.003	0.157	-0.988	0.135	-0.066	0.008	0.021	0.043	0.016	0.022	0.054	0.003	0.014
0.117	0.253	-0.964	0.007	0.159	-0.987	0.099	-0.203	-0.010	-0.010	0.052	-0.004	0.004	0.043	0.023	0.013
0.170	0.222	-0.940	0.010	0.161	-0.987	0.081	-0.101	-0.059	0.041	0.019	0.020	0.050	0.075	0.001	0.014
0.147	0.253	-0.956	0.013	0.162	-0.987	0.049	-0.150	-0.022	0.014	0.049	0.004	0.027	0.045	0.015	0.008
0.155	0.249	-0.972	0.015	0.163	-0.986	0.056	-0.084	-0.003	0.020	0.044	-0.012	0.035	0.050	0.031	0.008
0.117	0.234	-0.964	0.017	0.164	-0.986	0.024	-0.071	0.010	-0.021	0.028	-0.004	0.004	0.066	0.023	0.009
0.147	0.234	-0.924	0.022	0.166	-0.986	0.086	-0.227	0.039	0.005	0.026	0.035	0.027	0.067	0.016	0.010
0.182	0.218	-0.956	0.023	0.167	-0.986	0.064	-0.024	0.030	0.039	0.009	0.004	0.062	0.083	0.015	0.001
0.174	0.242	-0.920	0.023	0.170	-0.985	0.117	-0.009	-0.009	0.031	0.030	0.039	0.054	0.061	0.020	0.017
0.132	0.257	-0.948	0.031	0.172	-0.985	0.072	-0.374	0.029	-0.019	0.043	0.011	0.011	0.046	0.007	0.012
0.224	0.253	-0.932	0.027	0.173	-0.984	0.073	0.255	-0.043	0.077	0.038	0.026	0.104	0.050	0.008	0.012
0.128	0.249	-0.928	0.030	0.175	-0.984	0.051	-0.174	-0.021	-0.023	0.033	0.030	0.007	0.055	0.012	0.008
0.193	0.218	-0.936	0.029	0.177	-0.984	0.093	0.094	-0.011	0.044	0.000	0.022	0.072	0.087	0.004	0.004
0.155	0.234	-0.920	0.027	0.178	-0.984	0.060	0.145	0.010	0.008	0.014	0.038	0.034	0.072	0.021	-0.003
0.105	0.238	-0.975	0.031	0.179	-0.983	0.024	-0.236	0.077	-0.047	0.017	-0.017	0.017	0.069	0.034	0.003
0.197	0.234	-0.912	0.031	0.180	-0.983	0.082	0.046	0.027	0.046	0.012	0.045	0.075	0.074	0.029	-0.002
0.143	0.269	-0.979	0.032	0.182	-0.983	0.071	-0.069	0.019	-0.010	0.045	-0.022	0.021	0.040	0.038	0.002
0.178	0.261	-0.916	0.034	0.184	-0.982	0.081	-0.069	0.000	0.023	0.035	0.041	0.055	0.048	0.025	0.005
0.186	0.265	-0.912	0.032	0.186	-0.982	0.088	0.147	-0.009	0.033	0.037	0.045	0.062	0.045	0.029	-0.002
0.128	0.272	-0.960	0.031	0.188	-0.982	0.074	0.047	0.001	-0.024	0.044	-0.003	0.005	0.038	0.019	0.003
0.151	0.261	-0.932	0.030	0.189	-0.981	0.063	0.051	0.026	-0.001	0.031	0.025	0.027	0.050	0.009	-0.001
0.190	0.253	-0.916	0.026	0.191	-0.981	0.092	0.220	0.022	0.041	0.021	0.040	0.066	0.059	0.025	-0.006
0.136	0.257	-0.952	0.025	0.193	-0.981	0.098	0.095	0.044	-0.011	0.023	0.004	0.011	0.056	0.010	-0.002
0.147	0.253	-0.920	0.025	0.195	-0.980	0.088	-0.015	0.041	-0.000	0.017	0.035	0.022	0.060	0.021	-0.000
0.151	0.265	-0.944	0.024	0.198	-0.980	0.115	0.045	0.066	0.004	0.026	0.011	0.025	0.049	0.003	-0.003
0.178	0.242	-0.869	0.026	0.200	-0.979	0.115	-0.052	0.041	0.029	0.000	0.085	0.052	0.073	0.072	0.001
0.182	0.253	-0.877	0.020	0.203	-0.979	0.153	0.325	0.006	0.039	0.009	0.077	0.055	0.063	0.064	0.006
0.182	0.253	-0.877	0.021	0.206	-0.978	0.105	-0.065	0.096	0.037	0.007	0.077	0.054	0.063	0.064	0.008
0.182	0.245	-0.881	0.015	0.208	-0.978	0.113	0.307	0.067	0.043	-0.003	0.072	0.053	0.072	0.060	-0.006
0.174	0.257	-0.869	0.014	0.212	-0.977	0.167	0.081	0.112	0.037	0.005	0.083	0.045	0.061	0.072	-0.015
0.067	0.269	-0.928	0.009	0.216	-0.976	0.198	0.216	0.142	-0.066	0.013	0.023	0.063	0.050	0.013	-0.018
0.097	0.284	-0.932	0.008	0.221	-0.975	0.242	0.063	0.134	-0.034	0.024	0.018	0.033	0.035	0.008	-0.034
0.140	0.300	-0.901	0.005	0.225	-0.974	0.186	0.144	0.061	0.011	0.035	0.049	0.009	0.021	0.039	-0.044
0.070	0.288	-0.924	0.003	0.228	-0.974	0.174	0.100	0.065	-0.057	0.020	0.025	0.061	0.033	0.015	-0.034
0.093	0.265	-0.897	0.002	0.232	-0.973	0.194	0.056	0.030	-0.033	-0.007	0.052	0.038	0.057	0.042	-0.040
0.120	0.257	-0.905	-0.000	0.235	-0.972	0.139	0.140	0.012	-0.003	-0.018	0.043	0.012	0.066	0.033	-0.047
0.059	0.249	-0.924	0.000	0.238	-0.971	0.153	-0.042	0.108	-0.065	-0.028	0.023	0.074	0.074	0.013	-0.047
0.101	0.257	-0.881	0.000	0.241	-0.971	0.153	-0.024	0.093	-0.023	-0.024	0.065	0.034	0.066	0.057	-0.041
0.086	0.288	-0.881	-0.000	0.245	-0.970	0.182	0.042	0.067	-0.038	0.004	0.064	0.051	0.035	0.057	-0.043
0.117	0.292	-0.893	-0.003	0.248	-0.969	0.145	0.148	0.096	-0.004	0.005	0.052	0.021	0.031	0.045	-0.038
0.105	0.284	-0.901	-0.004	0.251	-0.968	0.140	0.026	0.089	-0.015	-0.006	0.044	0.034	0.038	0.037	-0.034
0.086	0.280	-0.905	-0.007	0.254	-0.967	0.190	0.162	0.077	-0.031	-0.014	0.039	0.054	0.042	0.033	-0.022
0.113	0.280	-0.889	-0.007	0.258	-0.966	0.184	-0.038	0.086	-0.005	-0.017	0.054	0.027	0.042	0.049	-0.015
0.117	0.280	-0.944	-0.011	0.261	-0.965	0.135	0.259	0.044	0.004	-0.020	-0.002	0.024	0.042	0.007	-0.003
0.101	0.269	-0.999	-0.016	0.264	-0.964	0.174	0.245	0.016	-0.007	-0.035	-0.058	0.038	0.054	0.063	0.017
0.101	0.269	-1.046	-0.018	0.266	-0.964	0.116	0.080	0.083	-0.005	-0.037	-0.106	0.037	0.054	0.111	0.053
0.128	0.218	-1.039	-0.023	0.269	-0.963	0.154	0.284	0.067	0.027	-0.090	-0.098	0.009	0.104	0.104	0.080
0.217	0.207	-1.062	-0.034	0.273	-0.961	0.220	0.595	0.100	0.127	-0.105	-0.123	0.081	0.116	0.129	0.078
0.205	0.184	-1.011	-0.044	0.282	-0.958	0.488	0.478	0.302	0.126	-0.138	-0.074	0.070	0.139	0.079	0.038
0.090	0.253	-0.885	-0.055	0.295	-0.954	0.724	0.474	0.381	0.021	-0.082	0.048	0.045	0.071	0.047	-0.008
-0.068	0.354	-0.763	-0.067	0.311	-0.948	0.831	0.486	0.393	-0.125	0.003	0.164	0.202	0.029	0.168	-0.058
-0.083	0.435	-0.767	-0.076	0.325	-0.943	0.765	0.328	0.405	-0.132	0.070	0.155	0.217	0.110	0.164	-0.090
-0.026	0.485	-0.834	-0.082	0.336	-0.938	0.585	0.256	0.277	-0.068	0.110	0.084	0.159	0.160	0.096	-0.072
0.017	0.539	-0.916	-0.086	0.344	-0.935	0.387	0.139	0.196	-0.022	0.157	-0.002	0.115	0.214	0.013	-0.004
0.136	0.493	-0.932	-0.085	0.348	-0.933	0.255	-0.047	0.190	0.096	0.105	-0.019	0.004	0.168	0.002	0.074
0.197	0.446	-0.972	-0.089	0.353	-0.931	0.242	0.182	0.191	0.162	0.054	-0.059	0.066	0.123	0.042	0.152
0.232	0.431	-1.027	-0.086	0.357	-0.930	0.218	-0.225	0.267	0.193	0.035	-0.115	0.100	0.108	0.098	0.219
0.324	0.427	-1.039	-0.081	0.362	-0.928	0.326	-0.276	0.235	0.281	0.025	-0.128	0.193	0.105	0.110	0.271
0.347	0.435	-1.027	-0.075	0.369	-0.926	0.359	-0.321	0.141	0.298	0.026	-0.117	0.216	0.113	0.099	0.295
0.409	0.388	-0.995	-0.072	0.376	-0.924	0.388	-0.096	0.029	0.356	-0.027	-0.088	0.278	0.066	0.067	0.309
0.332	0.350	-1.019	-0.064	0.381	-0.922	0.296	-0.390	-0.017	0.270	-0.071	-0.113	0.200	0.028	0.092	0.297
0.355	0.311	-0.975	-0.056	0.385	-0.921	0.229	-0.315	-0.025	0.286	-0.114	-0.070	0.223	0.011	0.048	0.271
0.301	0.338	-0.991	-0.054	0.391	-0.919	0.307	-0.060	-0.031	0.230	-0.092	-0.088	0.169	0.016	0.065	0.230
0.263	0.388	-0.932	-0.050	0.398	-0.916	0.397	-0.134	-0.095	0.187	-0.050	-0.032	0.130	0.067	0.006	0.207
0.220	0.454	-0.979	-0.043	0.403	-0.914	0.266	-0.296	-0.023	0.138	0.011	-0.081	0.088	0.133	0.053	0.182
0.267	0.500	-0.920	-0.037	0.410	-0.911	0.342	-0.309	-0.009	0.177	0.051	-0.024	0.133	0.179	0.005	0.151
0.274	0.555	-0.885	-0.031	0.413	-0.910	0.178	-0.271	0.009	0.179	0.101	0.010	0.141	0.233	0.041	0.144
0.197	0.539	-0.877	-0.031	0.416	-0.909	0.143	0.031	-0.043	0.101	0.083	0.017	0.064	0.217	0.049	0.137
0.267	0.539	-0.881	-0.024	0.420	-0.907	0.165	-0.278	-0.066	0.164	0.079	0.012	0.133	0.217	0.045	0.124
0.247	0.555	-0.838	-0.024	0.423	-0.906	0.177	0.146	-0.174	0.145	0.091	0.054	0.113	0.232	0.088	0.091
0.232	0.504	-0.853	-0.024	0.426	-0.904	0.129	0.100	-0.146	0.129	0.038	0.037	0.098	0.182	0.072	0.069
0.097	0.516	-0.893	-0.028	0.429	-0.903	0.123	0.321	-0.197	-0.001	0.047	-0.004	0.038	0.194	0.032	0.044
0.074	0.466	-0.881	-0.030	0.430	-0.902	0.082	0.187	-0.164	-0.023	-0.005	0.007	0.061	0.143	0.044	0.005
0.105	0.527	-0.936	-0.029	0.432	-0.902	0.057	0.062	-0.146	0.007	0.056	-0.048	0.030	0.205	0.012	-0.020
0.001	0.485	-0.905	-0.032	0.431	-0.902	-0.065	0.251	-0.124	-0.093	0.014	-0.017	0.134	0.162	0.020	-0.028
0.070	0.520	-0.905	-0.032	0.429	-0.903	-0.098	0.034	-0.080	-0.025	0.051	-0.016	0.064	0.197	0.020	-0.029
0.047	0.555	-0.897	-0.032	0.428	-0.903	-0.070	0.076	-0.144	-0.048	0.086	-0.007	0.087	0.232	0.028	-0.053
0.063	0.508	-0.893	-0.030	0.428	-0.903	-0.032	0.014	-0.205	-0.034	0.040	-0.003	0.072	0.186	0.032	-0.043
0.009	0.485	-0.869	-0.023	0.427	-0.904	-0.081	-0.295	-0.161	-0.095	0.018	0.021	0.126	0.163	0.057	-0.046
0.082	0.485	-0.865	-0.022	0.424	-0.905	-0.157	-0.024	-0.123	-0.024	0.021	0.027	0.053	0.163	0.061	-0.045
0.082	0.477	-0.849	-0.026	0.423	-0.906	-0.105	0.332	-0.144	-0.019	0.015	0.043	0.053	0.155	0.077	-0.045
0.082	0.477	-0.849	-0.020	0.421	-0.907	-0.118	-0.295	-0.035	-0.025	0.016	0.044	0.052	0.155	0.076	-0.042
0.090	0.578	-0.845	-0.022	0.419	-0.908	-0.138	0.183	-0.069	-0.015	0.119	0.049	0.044	0.255	0.080	-0.056
0.005	0.578	-0.924	-0.025	0.415	-0.909	-0.204	0.206	-0.090	-0.097	0.122	-0.029	0.127	0.254	0.000	-0.058
-0.018	0.539	-0.928	-0.023	0.410	-0.912	-0.310	-0.057	-0.102	-0.122	0.089	-0.030	0.150	0.214	0.004	-0.060
0.063	0.547	-0.893	-0.023	0.405	-0.914	-0.320	0.063	-0.175	-0.041	0.102	0.007	0.069	0.220	0.031	-0.063
0.043	0.520	-0.936	-0.023	0.395	-0.918	-0.540	0.078	-0.151	-0.061	0.084	-0.032	0.088	0.192	0.012	-0.054
0.047	0.504	-0.924	-0.019	0.388	-0.922	-0.432	-0.095	-0.195	-0.060	0.076	-0.017	0.085	0.175	0.000	-0.045
0.074	0.481	-0.909	-0.016	0.381	-0.924	-0.368	-0.069	-0.207	-0.036	0.059	0.001	0.058	0.151	0.016	-0.043
0.040	0.454	-0.960	-0.012	0.374	-0.927	-0.386	-0.174	-0.121	-0.075	0.039	-0.047	0.094	0.123	0.035	-0.036
0.097	0.415	-0.881	-0.007	0.370	-0.929	-0.219	-0.207	-0.102	-0.022	0.004	0.033	0.038	0.083	0.044	-0.041
0.113	0.446	-0.901	-0.006	0.367	-0.930	-0.190	0.029	-0.166	-0.008	0.038	0.015	0.024	0.112	0.024	-0.034
0.059	0.377	-0.881	-0.001	0.363	-0.932	-0.216	-0.241	-0.072	-0.067	-0.027	0.036	0.079	0.042	0.044	-0.027
0.143	0.415	-0.885	0.001	0.359	-0.933	-0.236	-0.045	-0.110	0.015	0.016	0.034	0.005	0.080	0.041	-0.034
0.105	0.431	-0.920	0.002	0.354	-0.935	-0.289	0.038	-0.101	-0.023	0.036	0.001	0.034	0.095	0.006	-0.028
0.067	0.446	-0.909	0.007	0.350	-0.937	-0.196	-0.219	-0.114	-0.066	0.055	0.014	0.073	0.110	0.018	-0.026
0.163	0.408	-0.897	0.007	0.346	-0.938	-0.255	0.058	-0.083	0.031	0.021	0.028	0.022	0.070	0.030	-0.022
0.059	0.396	-0.948	0.012	0.342	-0.940	-0.235	-0.244	-0.048	-0.078	0.014	-0.022	0.083	0.057	0.022	-0.020
0.186	0.381	-0.877	0.018	0.338	-0.941	-0.183	-0.315	-0.056	0.042	0.002	0.051	0.044	0.040	0.049	-0.006
0.140	0.373	-0.905	0.016	0.334	-0.942	-0.238	0.153	-0.057	-0.002	-0.001	0.025	0.003	0.031	0.021	-0.020
0.163	0.377	-0.893	0.019	0.329	-0.944	-0.256	-0.120	-0.054	0.018	0.008	0.038	0.019	0.033	0.032	-0.016
0.101	0.385	-0.912	0.022	0.325	-0.945	-0.236	-0.116	-0.079	-0.046	0.020	0.020	0.043	0.040	0.012	-0.025
0.113	0.381	-0.873	0.019	0.320	-0.947	-0.250	0.221	-0.086	-0.031	0.020	0.062	0.031	0.034	0.051	-0.030
0.136	0.412	-0.901	0.020	0.317	-0.948	-0.218	-0.007	-0.092	-0.009	0.055	0.036	0.008	0.064	0.023	-0.035
0.120	0.381	-0.901	0.024	0.313	-0.949	-0.198	-0.159	-0.058	-0.028	0.028	0.037	0.023	0.032	0.023	-0.030
0.136	0.385	-0.928	0.026	0.309	-0.951	-0.230	-0.086	-0.081	-0.015	0.036	0.011	0.008	0.034	0.005	-0.031
0.140	0.396	-0.901	0.028	0.304	-0.952	-0.260	-0.059	-0.113	-0.013	0.053	0.040	0.003	0.044	0.022	-0.028
0.105	0.361	-0.928	0.033	0.299	-0.954	-0.288	-0.200	-0.087	-0.052	0.023	0.015	0.037	0.008	0.005	-0.020
0.178	0.361	-0.881	0.035	0.294	-0.955	-0.236	-0.084	-0.101	0.018	0.028	0.063	0.036	0.007	0.042	-0.037
0.178	0.361	-0.881	0.030	0.290	-0.956	-0.219	0.331	-0.132	0.023	0.032	0.065	0.036	0.007	0.041	-0.035
0.059	0.319	-0.936	0.039	0.285	-0.958	-0.264	-0.432	-0.070	-0.105	-0.006	0.011	0.082	0.037	0.014	-0.025
0.174	0.311	-0.877	0.044	0.280	-0.959	-0.275	-0.243	-0.041	0.006	-0.008	0.072	0.033	0.046	0.044	-0.024
0.186	0.327	-0.893	0.043	0.277	-0.960	-0.186	0.120	-0.064	0.019	0.011	0.057	0.045	0.031	0.028	-0.033
0.163	0.350	-0.960	0.043	0.273	-0.961	-0.200	0.043	-0.046	-0.004	0.037	-0.008	0.023	0.010	0.039	-0.012
0.136	0.365	-0.912	0.044	0.270	-0.962	-0.156	-0.062	-0.025	-0.033	0.056	0.040	0.004	0.005	0.008	-0.021
0.190	0.346	-0.924	0.047	0.268	-0.962	-0.151	-0.086	-0.037	0.019	0.039	0.029	0.051	0.016	0.004	-0.022
0.117	0.319	-0.920	0.051	0.265	-0.963	-0.171	-0.209	-0.002	-0.059	0.015	0.033	0.022	0.044	0.001	-0.024
0.186	0.296	-0.905	0.051	0.262	-0.964	-0.143	0.044	-0.068	0.011	-0.005	0.050	0.048	0.068	0.015	-0.025
0.167	0.300	-0.944	0.051	0.259	-0.965	-0.167	0.006	-0.059	-0.009	0.002	0.011	0.029	0.064	0.025	-0.025
0.147	0.300	-0.901	0.054	0.256	-0.965	-0.174	-0.136	-0.056	-0.032	0.005	0.056	0.010	0.065	0.018	-0.034
0.205	0.300	-0.897	0.052	0.253	-0.966	-0.160	0.144	-0.036	0.028	0.009	0.060	0.069	0.066	0.022	-0.041
0.055	0.311	-0.972	0.054	0.250	-0.967	-0.158	-0.059	-0.019	-0.123	0.023	-0.014	0.081	0.055	0.053	-0.036
0.140	0.296	-0.952	0.058	0.248	-0.967	-0.079	-0.235	0.007	-0.043	0.009	0.006	0.004	0.071	0.033	-0.038
0.213	0.300	-0.909	0.055	0.247	-0.967	-0.082	0.199	-0.019	0.033	0.014	0.050	0.077	0.068	0.010	-0.044
0.117	0.292	-0.972	0.059	0.245	-0.968	-0.113	-0.220	0.027	-0.068	0.009	-0.013	0.019	0.077	0.053	-0.029
0.170	0.300	-0.916	0.055	0.244	-0.968	-0.043	0.271	-0.042	-0.009	0.017	0.042	0.036	0.070	0.002	-0.025
0.155	0.300	-0.928	0.058	0.243	-0.968	-0.067	-0.144	-0.043	-0.028	0.018	0.030	0.021	0.070	0.010	-0.038
0.167	0.307	-0.936	0.055	0.241	-0.969	-0.089	0.195	-0.075	-0.014	0.027	0.022	0.033	0.063	0.017	-0.036
0.140	0.307	-0.924	0.062	0.240	-0.969	-0.056	-0.355	-0.042	-0.048	0.028	0.034	0.006	0.064	0.006	-0.034
0.147	0.280	-0.932	0.062	0.239	-0.969	-0.062	0.064	-0.062	-0.040	0.002	0.026	0.014	0.091	0.014	-0.034
0.170	0.272	-0.956	0.061	0.237	-0.970	-0.117	0.048	-0.060	-0.016	-0.003	0.002	0.037	0.099	0.037	-0.037
0.170	0.257	-0.912	0.063	0.236	-0.970	-0.070	-0.096	0.003	-0.018	-0.018	0.046	0.037	0.115	0.006	-0.029
0.155	0.280	-0.948	0.066	0.236	-0.970	-0.013	-0.089	-0.043	-0.036	0.006	0.010	0.022	0.092	0.029	-0.032
0.182	0.292	-0.952	0.068	0.235	-0.970	-0.032	-0.121	-0.008	-0.012	0.018	0.006	0.048	0.081	0.033	-0.026
0.124	0.272	-0.948	0.064	0.234	-0.970	-0.049	0.239	-0.059	-0.066	-0.000	0.010	0.010	0.100	0.028	-0.025
0.236	0.261	-0.885	0.064	0.233	-0.970	-0.052	0.012	0.024	0.045	-0.011	0.073	0.102	0.112	0.035	-0.019
0.174	0.288	-0.920	0.067	0.234	-0.970	0.002	-0.105	0.020	-0.018	0.016	0.037	0.039	0.086	0.001	-0.023
0.217	0.311	-0.869	0.065	0.234	-0.970	0.002	0.117	-0.016	0.026	0.039	0.088	0.082	0.063	0.051	-0.023
0.167	0.272	-0.909	0.062	0.235	-0.970	0.038	0.169	-0.046	-0.021	-0.001	0.048	0.031	0.102	0.012	-0.033
0.128	0.276	-0.936	0.061	0.236	-0.970	0.053	0.057	-0.039	-0.059	0.002	0.020	0.007	0.098	0.016	-0.029
0.163	0.311	-0.932	0.064	0.236	-0.970	-0.012	-0.077	-0.058	-0.025	0.037	0.024	0.027	0.063	0.012	-0.034
0.182	0.307	-0.936	0.061	0.235	-0.970	-0.080	0.166	-0.031	-0.003	0.034	0.020	0.046	0.067	0.016	-0.033
0.163	0.296	-0.916	0.058	0.233	-0.971	-0.080	0.141	-0.007	-0.019	0.024	0.039	0.027	0.079	0.004	-0.034
0.167	0.288	-0.885	0.056	0.234	-0.971	0.041	0.179	-0.065	-0.012	0.015	0.070	0.031	0.087	0.035	-0.031
0.105	0.284	-0.956	0.055	0.234	-0.971	0.013	0.032	-0.002	-0.072	0.011	-0.001	0.031	0.091	0.036	-0.034
0.178	0.276	-0.901	0.052	0.236	-0.970	0.065	0.212	-0.042	0.005	0.002	0.054	0.042	0.099	0.019	-0.043
0.159	0.265	-0.905	0.048	0.236	-0.971	0.005	0.197	-0.014	-0.010	-0.010	0.050	0.023	0.111	0.014	-0.041
0.090	0.284	-0.952	0.049	0.235	-0.971	-0.040	-0.050	0.051	-0.080	0.010	0.003	0.046	0.092	0.034	-0.030
0.151	0.292	-0.916	0.046	0.236	-0.971	0.015	0.204	-0.024	-0.014	0.017	0.038	0.016	0.084	0.001	-0.027
0.170	0.300	-0.909	0.048	0.237	-0.970	0.057	-0.080	-0.029	0.004	0.023	0.046	0.035	0.077	0.010	-0.038
0.178	0.307	-0.928	0.047	0.238	-0.970	0.013	0.027	0.004	0.012	0.031	0.026	0.041	0.069	0.009	-0.015
0.090	0.307	-0.916	0.047	0.238	-0.970	0.003	0.015	-0.032	-0.076	0.030	0.038	0.048	0.068	0.003	-0.018
0.243	0.284	-0.861	0.044	0.237	-0.970	-0.036	0.205	-0.052	0.081	0.008	0.094	0.105	0.090	0.059	-0.022
0.124	0.265	-0.924	0.040	0.237	-0.971	-0.036	0.225	-0.041	-0.034	-0.011	0.031	0.015	0.108	0.004	-0.031
0.140	0.253	-0.909	0.039	0.237	-0.971	0.017	0.082	-0.007	-0.017	-0.023	0.047	0.000	0.119	0.012	-0.018
0.132	0.280	-0.889	0.036	0.238	-0.971	0.025	0.165	0.007	-0.022	0.003	0.066	0.007	0.091	0.032	-0.036
0.155	0.269	-0.897	0.033	0.239	-0.971	0.029	0.202	-0.023	0.004	-0.009	0.059	0.016	0.102	0.023	-0.040
0.109	0.296	-0.920	0.031	0.238	-0.971	-0.016	0.111	-0.006	-0.040	0.018	0.035	0.029	0.074	0.001	-0.044
0.097	0.284	-0.916	0.030	0.238	-0.971	-0.008	0.036	-0.006	-0.051	0.006	0.039	0.040	0.085	0.003	-0.041
0.113	0.272	-0.905	0.031	0.239	-0.971	-0.006	-0.012	0.028	-0.037	-0.005	0.051	0.023	0.096	0.014	-0.044
0.136	0.269	-0.897	0.025	0.240	-0.970	0.070	0.335	-0.026	-0.008	-0.010	0.059	0.001	0.099	0.022	-0.039
0.124	0.269	-0.912	0.025	0.242	-0.970	0.100	-0.029	0.015	-0.021	-0.012	0.042	0.010	0.099	0.006	-0.031
0.117	0.280	-0.956	0.022	0.244	-0.969	0.112	0.190	0.020	-0.025	-0.003	-0.001	0.017	0.087	0.038	-0.033
0.117	0.280	-0.956	0.018	0.248	-0.969	0.163	0.221	0.021	-0.021	-0.006	-0.002	0.016	0.086	0.038	-0.028
0.082	0.269	-0.920	0.019	0.250	-0.968	0.136	-0.057	0.087	-0.057	-0.021	0.033	0.051	0.096	0.003	-0.026
0.143	0.288	-0.909	0.011	0.255	-0.967	0.221	0.406	0.040	0.012	-0.005	0.044	0.011	0.076	0.009	-0.030
0.113	0.323	-0.928	0.010	0.259	-0.966	0.190	0.076	0.075	-0.017	0.025	0.023	0.019	0.039	0.011	-0.036
0.105	0.288	-0.889	0.007	0.262	-0.965	0.168	0.141	0.055	-0.023	-0.013	0.062	0.027	0.073	0.029	-0.028
0.093	0.292	-0.893	0.005	0.266	-0.964	0.194	0.105	0.060	-0.032	-0.013	0.057	0.038	0.067	0.025	-0.032
0.113	0.272	-0.909	0.001	0.270	-0.963	0.189	0.206	0.065	-0.009	-0.036	0.040	0.018	0.085	0.010	-0.029
0.113	0.276	-0.885	-0.002	0.274	-0.962	0.199	0.132	0.093	-0.006	-0.036	0.062	0.018	0.080	0.034	-0.038
0.124	0.288	-0.893	-0.008	0.278	-0.961	0.209	0.320	0.070	0.011	-0.028	0.053	0.007	0.067	0.026	-0.037
0.028	0.292	-0.928	-0.008	0.281	-0.960	0.149	-0.034	0.072	-0.085	-0.027	0.017	0.103	0.062	0.009	-0.045
0.074	0.300	-0.901	-0.013	0.284	-0.959	0.158	0.263	0.033	-0.034	-0.023	0.043	0.057	0.052	0.018	-0.049
0.040	0.288	-0.944	-0.016	0.285	-0.958	0.090	0.190	0.030	-0.065	-0.036	-0.000	0.092	0.063	0.025	-0.049
0.028	0.265	-0.999	-0.021	0.286	-0.958	0.036	0.225	0.015	-0.073	-0.060	-0.056	0.104	0.084	0.080	-0.022
0.067	0.261	-1.007	-0.024	0.287	-0.958	0.050	0.189	-0.005	-0.031	-0.065	-0.064	0.066	0.086	0.088	0.009
0.109	0.238	-1.054	-0.027	0.287	-0.958	0.016	0.218	-0.037	0.015	-0.088	-0.111	0.024	0.108	0.135	0.047
0.159	0.203	-1.070	-0.034	0.288	-0.957	0.090	0.372	0.008	0.072	-0.124	-0.128	0.025	0.141	0.150	0.062
0.182	0.211	-1.039	-0.046	0.294	-0.955	0.331	0.621	0.079	0.106	-0.123	-0.099	0.048	0.132	0.118	0.026
0.097	0.238	-0.932	-0.054	0.306	-0.950	0.637	0.401	0.223	0.030	-0.107	0.004	0.036	0.103	0.012	-0.024
-0.114	0.284	-0.842	-0.061	0.320	-0.945	0.761	0.279	0.254	-0.174	-0.075	0.089	0.248	0.056	0.079	-0.071
-0.118	0.385	-0.822	-0.063	0.335	-0.940	0.791	-0.003	0.289	-0.176	0.011	0.104	0.252	0.047	0.099	-0.097
-0.068	0.454	-0.881	-0.066	0.348	-0.935	0.698	0.089	0.215	-0.123	0.067	0.039	0.203	0.118	0.040	-0.099
0.063	0.485	-0.889	-0.071	0.358	-0.931	0.541	0.213	0.158	0.013	0.088	0.027	0.072	0.151	0.032	-0.040
0.063	0.504	-0.912	-0.073	0.368	-0.927	0.487	0.058	0.166	0.015	0.098	-0.000	0.072	0.172	0.009	0.026
0.155	0.470	-0.932	-0.073	0.377	-0.923	0.497	0.004	0.163	0.107	0.054	-0.024	0.020	0.138	0.011	0.086
0.155	0.450	-1.019	-0.068	0.383	-0.921	0.321	-0.344	0.166	0.102	0.029	-0.112	0.020	0.121	0.097	0.130
0.213	0.477	-1.007	-0.061	0.386	-0.920	0.199	-0.350	0.137	0.153	0.053	-0.102	0.077	0.149	0.086	0.204
0.274	0.497	-0.999	-0.054	0.390	-0.919	0.191	-0.406	0.094	0.207	0.068	-0.095	0.139	0.170	0.078	0.258
0.443	0.458	-1.019	-0.052	0.393	-0.918	0.176	-0.004	0.008	0.375	0.026	-0.116	0.308	0.132	0.097	0.292
0.443	0.458	-1.019	-0.046	0.397	-0.917	0.208	-0.279	0.026	0.368	0.023	-0.117	0.308	0.133	0.097	0.299
0.378	0.327	-0.983	-0.041	0.403	-0.914	0.325	-0.149	-0.057	0.298	-0.114	-0.084	0.243	0.003	0.062	0.296
0.263	0.307	-1.023	-0.037	0.409	-0.912	0.357	-0.179	-0.002	0.179	-0.140	-0.126	0.128	0.015	0.101	0.257
0.263	0.342	-1.039	-0.030	0.416	-0.909	0.433	-0.398	0.080	0.171	-0.113	-0.145	0.129	0.021	0.117	0.218
0.270	0.412	-0.987	-0.022	0.424	-0.905	0.419	-0.390	0.089	0.172	-0.051	-0.097	0.137	0.092	0.065	0.192
0.270	0.462	-0.972	-0.021	0.430	-0.902	0.368	-0.100	0.101	0.170	-0.007	-0.084	0.138	0.143	0.049	0.179
0.270	0.512	-0.928	-0.019	0.438	-0.899	0.416	-0.051	0.040	0.168	0.036	-0.045	0.138	0.194	0.006	0.177
0.232	0.497	-0.964	-0.016	0.444	-0.896	0.320	-0.236	0.156	0.126	0.014	-0.083	0.100	0.180	0.041	0.163
0.320	0.512	-0.869	-0.017	0.450	-0.893	0.317	0.099	0.052	0.216	0.024	0.008	0.189	0.196	0.054	0.147
0.228	0.500	-0.889	-0.018	0.452	-0.892	0.122	0.051	0.067	0.124	0.010	-0.013	0.097	0.186	0.034	0.130
0.213	0.504	-0.881	-0.019	0.453	-0.891	0.078	0.121	0.026	0.111	0.013	-0.005	0.082	0.190	0.043	0.100
0.205	0.516	-0.845	-0.021	0.453	-0.891	-0.020	0.182	-0.098	0.105	0.024	0.030	0.075	0.203	0.079	0.065
0.090	0.516	-0.905	-0.016	0.451	-0.892	-0.134	-0.236	-0.073	-0.016	0.027	-0.028	0.040	0.205	0.021	0.043
0.128	0.516	-0.881	-0.015	0.449	-0.894	-0.147	0.069	-0.183	0.022	0.029	-0.003	0.001	0.206	0.045	0.008
0.117	0.512	-0.869	-0.018	0.446	-0.895	-0.172	0.298	-0.210	0.013	0.028	0.010	0.012	0.204	0.058	-0.014
0.013	0.500	-0.936	-0.013	0.441	-0.897	-0.258	-0.201	-0.138	-0.095	0.021	-0.055	0.115	0.193	0.009	-0.019
0.067	0.470	-0.916	-0.014	0.438	-0.899	-0.200	0.121	-0.148	-0.041	-0.006	-0.033	0.061	0.163	0.011	-0.033
0.086	0.435	-0.857	-0.014	0.432	-0.902	-0.342	0.121	-0.134	-0.021	-0.035	0.029	0.040	0.129	0.070	-0.034
0.063	0.385	-0.861	-0.016	0.427	-0.904	-0.249	0.140	-0.084	-0.042	-0.081	0.027	0.062	0.079	0.066	-0.018
0.124	0.427	-0.873	-0.009	0.424	-0.906	-0.213	-0.325	-0.084	0.012	-0.035	0.017	0.000	0.121	0.055	-0.018
0.136	0.489	-0.857	-0.009	0.421	-0.907	-0.185	0.083	-0.156	0.023	0.030	0.034	0.012	0.183	0.071	-0.033
0.101	0.485	-0.845	-0.008	0.418	-0.908	-0.148	0.049	-0.161	-0.012	0.029	0.047	0.022	0.179	0.083	-0.025
0.009	0.504	-0.857	-0.009	0.415	-0.910	-0.173	0.129	-0.172	-0.104	0.051	0.036	0.114	0.199	0.072	-0.054
0.113	0.508	-0.881	-0.009	0.410	-0.912	-0.318	0.054	-0.113	-0.000	0.061	0.015	0.010	0.203	0.049	-0.073
-0.033	0.442	-0.881	-0.006	0.403	-0.915	-0.363	-0.095	-0.115	-0.149	0.002	0.018	0.156	0.138	0.050	-0.080
0.047	0.419	-0.857	-0.002	0.397	-0.918	-0.323	-0.120	-0.139	-0.072	-0.016	0.044	0.076	0.115	0.074	-0.068
0.055	0.415	-0.889	-0.001	0.392	-0.920	-0.326	-0.045	-0.103	-0.066	-0.014	0.015	0.069	0.111	0.043	-0.077
0.078	0.385	-0.889	0.003	0.386	-0.922	-0.305	-0.123	-0.125	-0.046	-0.039	0.017	0.046	0.081	0.044	-0.067
0.078	0.385	-0.889	0.004	0.380	-0.925	-0.312	0.025	-0.149	-0.047	-0.033	0.020	0.047	0.081	0.045	-0.057
0.028	0.415	-0.912	0.006	0.376	-0.927	-0.244	-0.131	-0.016	-0.099	0.002	-0.002	0.096	0.113	0.022	-0.056
0.093	0.408	-0.916	0.008	0.371	-0.928	-0.255	-0.085	-0.010	-0.036	-0.001	-0.004	0.032	0.106	0.018	-0.055
0.070	0.388	-0.901	0.012	0.367	-0.930	-0.210	-0.155	-0.037	-0.062	-0.017	0.013	0.055	0.087	0.035	-0.050
0.093	0.439	-0.905	0.013	0.364	-0.931	-0.215	-0.063	-0.038	-0.041	0.037	0.011	0.032	0.138	0.031	-0.045
0.101	0.415	-0.936	0.014	0.359	-0.933	-0.257	0.020	-0.059	-0.034	0.019	-0.019	0.025	0.115	0.000	-0.037
0.074	0.412	-0.901	0.021	0.353	-0.935	-0.318	-0.366	-0.019	-0.068	0.021	0.018	0.052	0.112	0.036	-0.037
0.170	0.385	-0.877	0.022	0.347	-0.938	-0.343	0.011	-0.082	0.028	0.000	0.044	0.044	0.086	0.059	-0.033
0.093	0.377	-0.893	0.028	0.340	-0.940	-0.379	-0.318	-0.067	-0.056	-0.000	0.031	0.033	0.078	0.044	-0.037
0.151	0.315	-0.873	0.031	0.332	-0.943	-0.394	-0.107	-0.117	-0.001	-0.054	0.053	0.025	0.017	0.064	-0.036
0.124	0.311	-0.869	0.031	0.326	-0.945	-0.347	0.102	-0.176	-0.028	-0.051	0.059	0.002	0.013	0.068	-0.048
0.078	0.350	-0.940	0.031	0.320	-0.947	-0.332	0.058	-0.105	-0.074	-0.006	-0.009	0.047	0.052	0.002	-0.044
0.086	0.373	-0.972	0.035	0.313	-0.949	-0.335	-0.191	-0.035	-0.070	0.023	-0.039	0.039	0.075	0.034	-0.055
0.105	0.381	-0.956	0.037	0.308	-0.951	-0.281	-0.109	-0.022	-0.053	0.036	-0.021	0.020	0.083	0.018	-0.042
0.082	0.346	-0.960	0.046	0.303	-0.952	-0.261	-0.473	0.032	-0.085	0.007	-0.024	0.042	0.049	0.021	-0.033
0.193	0.338	-0.928	0.049	0.300	-0.953	-0.195	-0.133	-0.035	0.023	0.003	0.008	0.070	0.041	0.011	-0.023
0.159	0.334	-0.905	0.050	0.295	-0.954	-0.231	-0.048	-0.026	-0.013	0.003	0.033	0.037	0.037	0.035	-0.023
0.182	0.361	-0.909	0.050	0.293	-0.955	-0.142	0.051	-0.091	0.011	0.033	0.030	0.060	0.064	0.031	-0.014
0.120	0.361	-0.968	0.053	0.289	-0.956	-0.183	-0.093	-0.072	-0.053	0.036	-0.029	0.001	0.064	0.028	-0.032
0.147	0.319	-0.928	0.053	0.286	-0.957	-0.194	-0.004	-0.015	-0.027	-0.002	0.012	0.027	0.022	0.012	-0.032
0.113	0.272	-0.901	0.055	0.283	-0.958	-0.166	-0.080	0.039	-0.063	-0.045	0.040	0.008	0.024	0.040	-0.045
0.159	0.288	-0.920	0.050	0.280	-0.959	-0.144	0.255	-0.020	-0.013	-0.027	0.022	0.039	0.008	0.020	-0.043
0.120	0.280	-0.897	0.054	0.278	-0.959	-0.119	-0.195	0.042	-0.055	-0.032	0.046	0.001	0.016	0.044	-0.045
0.151	0.300	-0.916	0.054	0.276	-0.960	-0.113	0.021	0.015	-0.024	-0.011	0.027	0.032	0.004	0.025	-0.046
0.136	0.319	-0.940	0.056	0.273	-0.960	-0.168	-0.096	0.037	-0.042	0.012	0.004	0.017	0.023	0.002	-0.051
0.109	0.315	-0.928	0.060	0.269	-0.961	-0.182	-0.197	0.019	-0.072	0.011	0.017	0.009	0.020	0.014	-0.045
0.136	0.272	-0.936	0.061	0.266	-0.962	-0.181	-0.070	0.005	-0.047	-0.028	0.010	0.018	0.022	0.006	-0.051
0.159	0.276	-0.912	0.061	0.263	-0.963	-0.170	0.023	-0.012	-0.024	-0.021	0.034	0.041	0.018	0.030	-0.048
0.132	0.292	-0.916	0.065	0.259	-0.964	-0.206	-0.208	-0.012	-0.055	-0.001	0.031	0.014	0.003	0.026	-0.052
0.159	0.280	-0.928	0.060	0.256	-0.965	-0.166	0.329	-0.099	-0.023	-0.010	0.021	0.041	0.014	0.014	-0.042
0.078	0.296	-0.979	0.065	0.251	-0.966	-0.251	-0.254	0.018	-0.109	0.010	-0.030	0.039	0.002	0.037	-0.043
0.197	0.288	-0.936	0.063	0.246	-0.967	-0.235	0.111	-0.048	0.012	0.007	0.015	0.080	0.005	0.007	-0.040
0.143	0.288	-0.936	0.060	0.243	-0.968	-0.191	0.170	-0.047	-0.039	0.011	0.016	0.026	0.005	0.007	-0.038
0.132	0.280	-0.960	0.064	0.240	-0.969	-0.151	-0.187	-0.035	-0.055	0.006	-0.007	0.015	0.013	0.016	-0.023
0.170	0.245	-0.948	0.065	0.238	-0.969	-0.079	-0.008	-0.035	-0.017	-0.027	0.006	0.053	0.047	0.004	-0.039
0.174	0.296	-0.932	0.061	0.236	-0.970	-0.128	0.213	-0.027	-0.009	0.025	0.022	0.057	0.003	0.012	-0.037
0.109	0.292	-0.956	0.066	0.233	-0.970	-0.147	-0.246	-0.041	-0.079	0.024	-0.001	0.008	0.001	0.012	-0.039
0.167	0.280	-0.916	0.067	0.232	-0.970	-0.088	0.012	-0.100	-0.022	0.015	0.039	0.049	0.012	0.028	-0.041
0.124	0.284	-0.972	0.071	0.228	-0.971	-0.171	-0.171	-0.078	-0.068	0.022	-0.016	0.007	0.008	0.027	-0.050
0.167	0.272	-0.960	0.071	0.225	-0.972	-0.166	0.027	-0.080	-0.026	0.014	-0.003	0.049	0.020	0.015	-0.044
0.140	0.238	-0.916	0.074	0.223	-0.972	-0.139	-0.118	-0.045	-0.055	-0.018	0.041	0.022	0.055	0.028	-0.035
0.159	0.265	-0.944	0.077	0.221	-0.972	-0.091	-0.144	-0.082	-0.040	0.011	0.014	0.041	0.028	0.001	-0.039
0.213	0.253	-0.936	0.072	0.218	-0.973	-0.141	0.293	-0.113	0.019	0.002	0.023	0.095	0.040	0.009	-0.046
0.117	0.218	-0.956	0.078	0.216	-0.973	-0.108	-0.272	-0.046	-0.082	-0.030	0.003	0.001	0.075	0.011	-0.033
0.155	0.226	-0.920	0.079	0.214	-0.974	-0.087	-0.059	-0.034	-0.045	-0.021	0.039	0.038	0.067	0.024	-0.038
0.213	0.261	-0.905	0.076	0.213	-0.974	-0.076	0.195	-0.057	0.016	0.016	0.055	0.095	0.032	0.040	-0.045
0.155	0.265	-0.897	0.080	0.211	-0.974	-0.117	-0.163	-0.030	-0.046	0.022	0.063	0.037	0.029	0.047	-0.039
0.190	0.222	-0.901	0.078	0.208	-0.975	-0.125	0.135	-0.051	-0.009	-0.018	0.060	0.072	0.071	0.043	-0.033
0.170	0.242	-0.901	0.077	0.205	-0.976	-0.177	0.040	-0.042	-0.028	0.005	0.061	0.053	0.052	0.043	-0.037
0.190	0.211	-0.916	0.077	0.202	-0.976	-0.139	0.026	-0.047	-0.008	-0.023	0.046	0.072	0.083	0.028	-0.025
0.174	0.222	-0.940	0.075	0.199	-0.977	-0.158	0.157	-0.033	-0.021	-0.008	0.023	0.057	0.072	0.004	-0.037
0.217	0.218	-0.909	0.075	0.197	-0.977	-0.100	0.011	-0.038	0.021	-0.009	0.055	0.099	0.076	0.036	-0.040
0.109	0.226	-0.924	0.073	0.196	-0.978	-0.071	0.143	-0.064	-0.084	-0.000	0.040	0.008	0.068	0.020	-0.048
0.136	0.242	-0.932	0.072	0.193	-0.979	-0.152	0.058	0.006	-0.056	0.018	0.032	0.018	0.053	0.012	-0.052
0.136	0.242	-0.932	0.069	0.191	-0.979	-0.125	0.138	-0.023	-0.054	0.021	0.033	0.018	0.053	0.012	-0.071
0.147	0.195	-0.909	0.060	0.190	-0.980	-0.050	0.502	-0.096	-0.033	-0.024	0.058	0.030	0.099	0.036	-0.059
0.078	0.164	-0.968	0.056	0.188	-0.981	-0.083	0.207	-0.036	-0.098	-0.053	-0.001	0.040	0.131	0.024	-0.064
0.159	0.191	-0.905	0.052	0.187	-0.981	-0.047	0.240	-0.012	-0.013	-0.025	0.063	0.040	0.104	0.038	-0.056
0.086	0.199	-0.940	0.052	0.185	-0.981	-0.115	0.002	0.094	-0.086	-0.015	0.028	0.033	0.097	0.002	-0.061
0.167	0.199	-0.893	0.042	0.184	-0.982	-0.071	0.506	0.027	0.005	-0.014	0.076	0.048	0.097	0.049	-0.058
0.093	0.184	-0.920	0.038	0.183	-0.982	-0.011	0.196	0.029	-0.064	-0.029	0.048	0.024	0.113	0.020	-0.052
0.093	0.222	-0.924	0.038	0.182	-0.983	-0.064	0.036	0.037	-0.064	0.011	0.045	0.024	0.075	0.017	-0.052
0.178	0.203	-0.881	0.028	0.181	-0.983	-0.070	0.495	-0.043	0.030	-0.007	0.089	0.059	0.095	0.061	-0.056
0.067	0.199	-0.916	0.023	0.181	-0.983	-0.002	0.288	-0.031	-0.076	-0.011	0.053	0.054	0.098	0.026	-0.060
0.105	0.199	-0.936	0.016	0.182	-0.983	0.019	0.349	-0.013	-0.031	-0.011	0.034	0.016	0.096	0.008	-0.047
0.032	0.222	-0.960	0.013	0.181	-0.983	-0.021	0.193	0.002	-0.100	0.012	0.010	0.089	0.072	0.016	-0.058
0.128	0.218	-0.940	0.007	0.181	-0.983	0.001	0.299	0.013	0.002	0.009	0.030	0.007	0.075	0.004	-0.049
0.070	0.226	-0.932	0.002	0.181	-0.983	-0.013	0.271	0.021	-0.051	0.017	0.038	0.049	0.067	0.011	-0.058
0.086	0.184	-0.920	-0.004	0.181	-0.983	-0.006	0.313	0.027	-0.029	-0.026	0.050	0.033	0.110	0.022	-0.045
0.043	0.180	-0.916	-0.008	0.182	-0.983	0.028	0.221	0.054	-0.067	-0.030	0.053	0.075	0.114	0.025	-0.054
0.082	0.203	-0.932	-0.013	0.183	-0.983	0.074	0.273	-0.007	-0.024	-0.008	0.037	0.036	0.091	0.009	-0.050
0.063	0.187	-0.909	-0.023	0.183	-0.983	-0.024	0.476	-0.022	-0.034	-0.023	0.061	0.053	0.107	0.032	-0.059
0.063	0.195	-0.916	-0.030	0.183	-0.983	-0.014	0.385	-0.045	-0.027	-0.016	0.053	0.052	0.099	0.024	-0.054
0.017	0.168	-0.905	-0.033	0.182	-0.983	-0.031	0.186	-0.011	-0.069	-0.042	0.064	0.097	0.127	0.036	-0.064
0.036	0.184	-0.932	-0.034	0.181	-0.983	-0.062	0.066	0.022	-0.049	-0.025	0.037	0.078	0.113	0.009	-0.062
-0.003	0.184	-0.940	-0.041	0.182	-0.983	0.025	0.354	-0.049	-0.081	-0.025	0.029	0.117	0.113	0.000	-0.066
0.051	0.191	-0.912	-0.044	0.183	-0.982	0.051	0.151	-0.010	-0.024	-0.018	0.056	0.063	0.106	0.028	-0.058
0.001	0.184	-0.972	-0.047	0.184	-0.982	0.045	0.156	0.011	-0.071	-0.027	-0.003	0.113	0.113	0.031	-0.055
0.036	0.184	-0.936	-0.049	0.184	-0.982	0.008	0.155	-0.008	-0.034	-0.026	0.032	0.079	0.113	0.005	-0.050
0.032	0.191	-0.940	-0.049	0.184	-0.982	0.008	0.002	-0.014	-0.038	-0.019	0.028	0.083	0.104	0.001	-0.043
0.013	0.187	-0.948	-0.052	0.184	-0.982	-0.008	0.144	-0.046	-0.054	-0.022	0.020	0.102	0.108	0.007	-0.031
0.051	0.203	-0.975	-0.054	0.184	-0.981	-0.019	0.181	-0.113	-0.013	-0.006	-0.008	0.063	0.092	0.034	-0.027
0.051	0.203	-0.975	-0.058	0.182	-0.982	-0.096	0.227	-0.131	-0.009	-0.004	-0.008	0.064	0.091	0.034	-0.022
0.009	0.153	-1.039	-0.061	0.179	-0.982	-0.152	0.211	-0.129	-0.047	-0.051	-0.071	0.106	0.141	0.096	0.000
0.001	0.091	-1.054	-0.064	0.175	-0.982	-0.179	0.172	-0.133	-0.052	-0.109	-0.086	0.115	0.202	0.112	0.012
0.074	0.075	-1.054	-0.069	0.172	-0.983	-0.195	0.314	-0.156	0.027	-0.121	-0.086	0.042	0.217	0.112	0.007
0.059	0.083	-1.082	-0.073	0.169	-0.983	-0.095	0.196	-0.067	0.015	-0.111	-0.114	0.058	0.209	0.140	-0.007
0.001	0.168	-0.975	-0.077	0.173	-0.982	0.164	0.221	0.026	-0.038	-0.029	-0.008	0.117	0.123	0.034	-0.031
-0.045	0.245	-0.916	-0.083	0.180	-0.980	0.386	0.286	0.076	-0.078	0.040	0.049	0.163	0.046	0.025	-0.055
-0.110	0.272	-0.940	-0.084	0.188	-0.979	0.409	0.019	0.166	-0.142	0.060	0.023	0.229	0.019	0.002	-0.067
-0.033	0.307	-0.936	-0.086	0.195	-0.977	0.360	0.087	0.143	-0.063	0.087	0.026	0.152	0.016	0.007	-0.052
0.009	0.330	-0.979	-0.088	0.201	-0.976	0.255	0.105	0.130	-0.018	0.106	-0.019	0.109	0.040	0.037	-0.036
0.059	0.342	-0.987	-0.092	0.206	-0.974	0.248	0.197	0.084	0.036	0.112	-0.028	0.059	0.052	0.044	0.016
0.001	0.311	-1.011	-0.087	0.210	-0.974	0.208	-0.275	0.118	-0.026	0.078	-0.052	0.117	0.021	0.067	0.053
0.132	0.292	-1.039	-0.085	0.215	-0.973	0.250	-0.059	0.055	0.103	0.053	-0.080	0.013	0.002	0.095	0.092
0.132	0.257	-1.054	-0.077	0.218	-0.973	0.153	-0.390	0.112	0.095	0.016	-0.096	0.014	0.032	0.110	0.122
0.201	0.245	-1.066	-0.072	0.218	-0.973	0.035	-0.259	0.106	0.159	0.004	-0.108	0.082	0.043	0.122	0.172
0.232	0.257	-1.023	-0.066	0.218	-0.974	-0.003	-0.221	-0.040	0.185	0.016	-0.064	0.112	0.031	0.078	0.187
0.290	0.269	-1.031	-0.062	0.217	-0.974	-0.097	-0.124	-0.116	0.239	0.029	-0.071	0.170	0.019	0.086	0.202
0.224	0.226	-1.102	-0.054	0.215	-0.975	-0.071	-0.363	-0.170	0.164	-0.012	-0.142	0.104	0.061	0.157	0.187
0.232	0.226	-1.082	-0.048	0.215	-0.975	-0.029	-0.206	-0.201	0.166	-0.011	-0.122	0.112	0.061	0.137	0.180
0.159	0.172	-1.054	-0.036	0.216	-0.976	0.037	-0.567	-0.113	0.081	-0.066	-0.094	0.039	0.114	0.109	0.159
0.213	0.176	-1.070	-0.030	0.216	-0.976	0.046	-0.257	-0.106	0.129	-0.062	-0.110	0.092	0.109	0.125	0.143
0.213	0.164	-1.035	-0.025	0.217	-0.976	0.041	-0.207	-0.068	0.124	-0.075	-0.074	0.092	0.120	0.090	0.122
0.220	0.164	-0.979	-0.020	0.218	-0.976	0.072	-0.197	-0.010	0.127	-0.076	-0.019	0.100	0.119	0.034	0.123
0.170	0.153	-1.023	-0.016	0.221	-0.975	0.158	-0.178	-0.035	0.073	-0.090	-0.063	0.049	0.130	0.078	0.108
0.217	0.195	-0.972	-0.014	0.223	-0.975	0.086	-0.067	-0.017	0.117	-0.049	-0.012	0.095	0.087	0.026	0.099
0.186	0.172	-0.964	-0.013	0.226	-0.974	0.147	0.010	-0.035	0.085	-0.075	-0.004	0.065	0.109	0.018	0.073
0.190	0.211	-0.964	-0.020	0.229	-0.973	0.168	0.407	-0.146	0.096	-0.039	-0.005	0.068	0.070	0.018	0.062
0.070	0.245	-1.019	-0.018	0.231	-0.973	0.108	-0.065	-0.123	-0.025	-0.006	-0.061	0.051	0.034	0.073	0.036
0.097	0.222	-1.035	-0.020	0.233	-0.972	0.108	0.192	-0.160	0.004	-0.031	-0.077	0.025	0.057	0.088	0.020
0.059	0.253	-0.999	-0.022	0.233	-0.972	-0.004	0.128	-0.145	-0.033	-0.000	-0.042	0.064	0.025	0.053	0.005
0.086	0.245	-0.968	-0.021	0.234	-0.972	0.018	-0.014	-0.107	-0.007	-0.008	-0.010	0.037	0.032	0.022	-0.007
0.093	0.203	-0.995	-0.024	0.235	-0.972	0.061	0.234	-0.143	0.005	-0.052	-0.038	0.030	0.074	0.049	-0.020
0.001	0.269	-1.023	-0.020	0.233	-0.972	-0.069	-0.223	-0.099	-0.093	0.015	-0.065	0.122	0.008	0.077	-0.024
0.040	0.265	-1.007	-0.018	0.232	-0.972	-0.072	-0.030	-0.112	-0.056	0.013	-0.049	0.084	0.011	0.061	-0.027
0.047	0.265	-0.987	-0.016	0.230	-0.973	-0.101	-0.065	-0.125	-0.050	0.015	-0.029	0.076	0.010	0.042	-0.038
0.090	0.292	-0.936	-0.015	0.229	-0.973	-0.064	-0.013	-0.153	-0.009	0.043	0.023	0.034	0.018	0.010	-0.035
0.055	0.292	-0.975	-0.011	0.228	-0.974	-0.077	-0.148	-0.162	-0.048	0.045	-0.016	0.068	0.019	0.030	-0.030
0.051	0.284	-0.968	-0.004	0.227	-0.974	-0.076	-0.308	-0.144	-0.059	0.038	-0.008	0.072	0.012	0.022	-0.030
0.113	0.230	-0.928	-0.002	0.224	-0.975	-0.135	-0.053	-0.187	0.001	-0.013	0.032	0.011	0.041	0.018	-0.027
0.070	0.199	-0.991	0.006	0.224	-0.975	0.003	-0.373	-0.087	-0.050	-0.044	-0.031	0.053	0.072	0.045	-0.030
0.113	0.191	-0.983	0.007	0.223	-0.975	-0.068	-0.006	-0.111	-0.009	-0.050	-0.023	0.011	0.079	0.037	-0.036
0.055	0.242	-0.991	0.010	0.222	-0.975	-0.022	-0.148	-0.125	-0.070	0.001	-0.031	0.069	0.028	0.045	-0.042
0.036	0.265	-0.987	0.016	0.223	-0.975	0.012	-0.241	-0.130	-0.095	0.025	-0.027	0.088	0.004	0.041	-0.041
0.074	0.238	-0.999	0.022	0.224	-0.974	0.045	-0.293	-0.090	-0.062	-0.003	-0.039	0.049	0.030	0.052	-0.052
0.113	0.226	-0.952	0.023	0.225	-0.974	0.094	-0.036	-0.074	-0.025	-0.016	0.008	0.011	0.041	0.005	-0.042
0.063	0.211	-0.999	0.026	0.228	-0.973	0.129	-0.152	0.004	-0.078	-0.034	-0.040	0.061	0.055	0.052	-0.028
0.147	0.226	-0.948	0.032	0.232	-0.972	0.206	-0.299	0.033	0.000	-0.022	0.010	0.024	0.039	0.001	-0.027
0.151	0.218	-0.920	0.032	0.238	-0.971	0.296	0.010	0.011	0.004	-0.036	0.036	0.028	0.046	0.027	-0.025
0.097	0.238	-0.975	0.033	0.244	-0.969	0.326	-0.026	0.034	-0.051	-0.023	-0.020	0.026	0.026	0.029	-0.024
0.136	0.230	-0.964	0.039	0.248	-0.968	0.227	-0.346	0.103	-0.019	-0.035	-0.010	0.013	0.033	0.017	-0.018
0.090	0.249	-0.983	0.043	0.252	-0.967	0.205	-0.220	0.090	-0.069	-0.019	-0.031	0.033	0.013	0.037	-0.022
0.186	0.234	-0.944	0.040	0.257	-0.966	0.235	0.164	0.048	0.031	-0.039	0.008	0.063	0.028	0.003	-0.014
0.143	0.242	-0.905	0.046	0.262	-0.964	0.249	-0.268	0.059	-0.017	-0.036	0.046	0.021	0.020	0.042	-0.013
0.163	0.269	-0.932	0.042	0.267	-0.963	0.282	0.205	-0.006	0.006	-0.015	0.017	0.040	0.008	0.014	0.003
0.163	0.269	-0.932	0.048	0.272	-0.961	0.258	-0.309	0.043	0.000	-0.019	0.015	0.041	0.009	0.014	-0.011
0.201	0.269	-0.916	0.047	0.277	-0.960	0.235	0.067	0.048	0.040	-0.024	0.030	0.079	0.009	0.030	-0.010
0.120	0.276	-0.920	0.047	0.282	-0.958	0.252	0.012	0.071	-0.040	-0.021	0.024	0.001	0.018	0.026	-0.015
0.124	0.300	-0.956	0.044	0.286	-0.957	0.200	0.136	0.087	-0.034	-0.002	-0.012	0.003	0.041	0.010	-0.030
0.136	0.307	-0.924	0.043	0.289	-0.956	0.190	0.057	0.056	-0.021	0.003	0.018	0.014	0.049	0.022	-0.046
0.082	0.288	-0.912	0.043	0.294	-0.955	0.237	-0.053	0.058	-0.076	-0.021	0.029	0.039	0.031	0.034	-0.044
0.101	0.284	-0.928	0.042	0.299	-0.953	0.241	0.079	0.045	-0.055	-0.030	0.011	0.019	0.027	0.018	-0.049
0.132	0.276	-0.889	0.040	0.304	-0.952	0.270	0.073	0.067	-0.022	-0.042	0.049	0.012	0.020	0.057	-0.051
0.117	0.292	-0.897	0.041	0.309	-0.950	0.300	-0.026	0.062	-0.038	-0.032	0.039	0.003	0.035	0.049	-0.040
0.105	0.327	-0.956	0.040	0.314	-0.949	0.225	0.026	0.077	-0.049	-0.002	-0.021	0.014	0.070	0.009	-0.045
0.143	0.327	-0.881	0.037	0.318	-0.947	0.201	0.151	0.070	-0.007	-0.006	0.053	0.025	0.071	0.066	-0.052
0.067	0.315	-0.920	0.035	0.321	-0.947	0.149	0.077	0.097	-0.082	-0.020	0.012	0.052	0.059	0.027	-0.048
0.093	0.307	-0.881	0.037	0.325	-0.945	0.214	-0.097	0.048	-0.057	-0.032	0.050	0.025	0.052	0.067	-0.050
0.124	0.327	-0.901	0.034	0.327	-0.944	0.124	0.119	0.085	-0.023	-0.015	0.030	0.006	0.071	0.048	-0.055
0.101	0.323	-0.912	0.033	0.331	-0.943	0.184	0.032	0.075	-0.045	-0.022	0.017	0.017	0.068	0.036	-0.048
0.093	0.311	-0.920	0.031	0.334	-0.942	0.178	0.125	0.018	-0.051	-0.037	0.008	0.024	0.056	0.029	-0.047
0.109	0.311	-0.901	0.030	0.337	-0.941	0.133	0.069	0.015	-0.034	-0.039	0.027	0.009	0.057	0.049	-0.055
0.078	0.327	-0.905	0.030	0.338	-0.941	0.082	-0.013	0.018	-0.065	-0.025	0.022	0.040	0.072	0.045	-0.058
0.070	0.315	-0.924	0.033	0.339	-0.940	0.050	-0.166	0.081	-0.075	-0.037	0.002	0.047	0.061	0.025	-0.061
0.090	0.323	-0.901	0.034	0.340	-0.940	0.074	-0.114	0.093	-0.058	-0.031	0.025	0.027	0.068	0.049	-0.051
0.090	0.307	-0.889	0.034	0.343	-0.939	0.122	-0.015	0.062	-0.058	-0.048	0.036	0.026	0.051	0.061	-0.049
0.174	0.327	-0.877	0.034	0.346	-0.938	0.147	0.062	0.005	0.028	-0.032	0.047	0.059	0.070	0.073	-0.044
0.090	0.342	-0.901	0.031	0.348	-0.937	0.140	0.123	0.013	-0.055	-0.019	0.022	0.026	0.084	0.049	-0.039
0.093	0.334	-0.916	0.029	0.351	-0.936	0.128	0.136	-0.039	-0.049	-0.029	0.006	0.022	0.076	0.034	-0.038
0.109	0.330	-0.905	0.028	0.352	-0.936	0.095	0.141	-0.080	-0.031	-0.034	0.017	0.007	0.071	0.046	-0.032
0.051	0.330	-0.975	0.022	0.352	-0.936	0.019	0.311	-0.091	-0.084	-0.034	-0.054	0.066	0.071	0.025	-0.012
0.155	0.303	-0.979	0.021	0.353	-0.935	0.029	0.143	-0.055	0.022	-0.062	-0.058	0.037	0.043	0.028	0.006
0.120	0.214	-1.070	0.021	0.352	-0.936	0.007	0.031	-0.042	-0.013	-0.150	-0.148	0.001	0.046	0.118	0.015
0.120	0.214	-1.070	0.015	0.354	-0.935	0.094	0.302	0.035	-0.007	-0.151	-0.149	0.000	0.047	0.117	-0.006
0.124	0.292	-0.936	0.006	0.361	-0.933	0.407	0.418	0.181	0.006	-0.081	-0.018	0.003	0.030	0.018	-0.044
-0.037	0.354	-0.838	-0.001	0.374	-0.927	0.705	0.276	0.313	-0.148	-0.032	0.076	0.159	0.092	0.117	-0.069
-0.033	0.415	-0.830	-0.008	0.389	-0.921	0.767	0.256	0.305	-0.137	0.015	0.078	0.156	0.154	0.126	-0.080
0.009	0.473	-0.897	-0.011	0.399	-0.917	0.569	0.007	0.294	-0.092	0.063	0.006	0.115	0.212	0.059	-0.087
0.090	0.535	-0.877	-0.019	0.408	-0.913	0.457	0.366	0.210	-0.003	0.116	0.022	0.035	0.273	0.079	-0.041
0.067	0.551	-0.885	-0.021	0.417	-0.909	0.472	0.042	0.170	-0.024	0.123	0.010	0.059	0.288	0.071	0.006
0.143	0.516	-0.956	-0.022	0.425	-0.905	0.459	0.043	0.165	0.054	0.080	-0.065	0.016	0.253	0.000	0.052
0.147	0.481	-0.987	-0.019	0.431	-0.902	0.319	-0.275	0.201	0.054	0.039	-0.099	0.019	0.218	0.032	0.092
0.217	0.481	-0.972	-0.017	0.434	-0.901	0.158	-0.136	0.222	0.122	0.037	-0.085	0.087	0.217	0.016	0.142
0.255	0.493	-1.019	-0.012	0.436	-0.900	0.114	-0.361	0.203	0.155	0.047	-0.133	0.125	0.227	0.063	0.177
0.309	0.485	-1.007	-0.005	0.437	-0.900	0.068	-0.399	0.090	0.202	0.038	-0.121	0.178	0.219	0.051	0.205
0.347	0.454	-0.968	-0.002	0.438	-0.899	0.063	-0.087	-0.010	0.238	0.006	-0.082	0.216	0.187	0.012	0.220
0.313	0.408	-1.019	0.006	0.438	-0.899	-0.001	-0.353	-0.026	0.196	-0.040	-0.134	0.181	0.140	0.063	0.212
0.324	0.388	-0.968	0.009	0.439	-0.898	0.092	-0.102	-0.040	0.204	-0.061	-0.083	0.192	0.120	0.011	0.190
0.251	0.381	-0.964	0.012	0.440	-0.898	0.055	-0.157	0.045	0.128	-0.069	-0.079	0.119	0.111	0.007	0.162
0.220	0.373	-0.975	0.018	0.441	-0.897	0.079	-0.333	0.093	0.092	-0.078	-0.092	0.088	0.103	0.019	0.149
0.224	0.385	-0.948	0.021	0.441	-0.897	0.013	-0.145	0.036	0.093	-0.066	-0.064	0.091	0.114	0.008	0.133
0.305	0.419	-0.909	0.025	0.441	-0.897	-0.032	-0.210	0.023	0.169	-0.031	-0.025	0.172	0.148	0.048	0.126
0.270	0.446	-0.916	0.025	0.438	-0.899	-0.139	0.041	-0.034	0.134	-0.001	-0.031	0.136	0.174	0.039	0.110
0.255	0.431	-0.897	0.028	0.433	-0.901	-0.264	-0.064	-0.048	0.117	-0.011	-0.009	0.121	0.157	0.058	0.110
0.170	0.419	-0.901	0.026	0.427	-0.904	-0.322	0.163	-0.121	0.034	-0.017	-0.010	0.036	0.145	0.054	0.084
0.263	0.381	-0.849	0.022	0.422	-0.906	-0.276	0.324	-0.178	0.130	-0.050	0.044	0.128	0.105	0.104	0.054
0.190	0.388	-0.857	0.025	0.416	-0.909	-0.328	-0.068	-0.145	0.054	-0.036	0.038	0.054	0.112	0.096	0.035
0.097	0.385	-0.944	0.024	0.408	-0.913	-0.446	0.181	-0.176	-0.037	-0.032	-0.044	0.039	0.108	0.009	0.013
0.151	0.404	-0.920	0.029	0.399	-0.916	-0.464	-0.213	-0.133	0.012	-0.004	-0.017	0.014	0.127	0.033	-0.018
0.051	0.400	-0.944	0.033	0.391	-0.920	-0.434	-0.099	-0.200	-0.092	0.001	-0.037	0.087	0.124	0.009	-0.037
0.082	0.361	-0.924	0.035	0.380	-0.924	-0.581	-0.048	-0.214	-0.064	-0.027	-0.013	0.057	0.085	0.028	-0.043
0.097	0.385	-0.889	0.038	0.369	-0.929	-0.602	-0.071	-0.224	-0.051	0.008	0.027	0.042	0.109	0.064	-0.046
0.093	0.392	-0.944	0.044	0.358	-0.933	-0.612	-0.214	-0.238	-0.061	0.027	-0.024	0.046	0.118	0.008	-0.041
0.159	0.431	-0.905	0.043	0.347	-0.937	-0.546	0.184	-0.213	0.006	0.076	0.020	0.019	0.157	0.047	-0.036
0.090	0.450	-0.972	0.046	0.336	-0.941	-0.595	-0.101	-0.212	-0.067	0.107	-0.043	0.050	0.176	0.021	-0.033
0.124	0.361	-0.944	0.049	0.327	-0.944	-0.486	-0.072	-0.224	-0.035	0.027	-0.012	0.015	0.087	0.006	-0.044
0.105	0.357	-0.964	0.051	0.318	-0.947	-0.448	-0.001	-0.189	-0.056	0.032	-0.029	0.034	0.083	0.013	-0.055
0.074	0.300	-0.893	0.057	0.310	-0.949	-0.420	-0.284	-0.165	-0.093	-0.018	0.044	0.064	0.026	0.057	-0.057
0.128	0.292	-0.885	0.063	0.302	-0.951	-0.431	-0.242	-0.131	-0.044	-0.017	0.055	0.010	0.018	0.064	-0.075
0.128	0.280	-0.901	0.064	0.292	-0.954	-0.506	-0.004	-0.180	-0.046	-0.019	0.042	0.010	0.006	0.047	-0.074
0.074	0.238	-0.889	0.074	0.284	-0.956	-0.415	-0.493	-0.072	-0.109	-0.053	0.055	0.064	0.036	0.058	-0.079
0.167	0.265	-0.889	0.075	0.277	-0.958	-0.339	0.013	-0.156	-0.018	-0.020	0.058	0.029	0.009	0.058	-0.079
0.059	0.257	-0.940	0.080	0.270	-0.960	-0.371	-0.215	-0.125	-0.131	-0.020	0.008	0.079	0.017	0.006	-0.075
0.147	0.265	-0.889	0.082	0.262	-0.962	-0.419	-0.088	-0.124	-0.045	-0.004	0.062	0.010	0.009	0.057	-0.070
0.159	0.249	-0.944	0.082	0.255	-0.963	-0.346	0.056	-0.100	-0.033	-0.013	0.008	0.022	0.025	0.001	-0.071
0.093	0.245	-0.952	0.086	0.249	-0.965	-0.313	-0.174	-0.066	-0.102	-0.010	0.002	0.044	0.028	0.007	-0.057
0.155	0.226	-0.952	0.088	0.242	-0.966	-0.340	-0.088	-0.026	-0.043	-0.023	0.004	0.018	0.047	0.007	-0.047
0.147	0.207	-0.940	0.088	0.235	-0.968	-0.362	-0.037	0.032	-0.051	-0.035	0.017	0.011	0.067	0.005	-0.043
0.193	0.199	-0.944	0.092	0.230	-0.969	-0.276	-0.193	-0.022	-0.010	-0.037	0.014	0.057	0.074	0.001	-0.040
0.209	0.218	-0.905	0.090	0.224	-0.970	-0.279	0.137	-0.039	0.008	-0.012	0.055	0.072	0.055	0.040	-0.039
0.136	0.195	-0.901	0.089	0.219	-0.972	-0.258	0.067	-0.033	-0.064	-0.030	0.061	0.002	0.077	0.043	-0.041
0.178	0.222	-0.916	0.089	0.214	-0.973	-0.266	0.035	-0.055	-0.022	0.002	0.046	0.041	0.050	0.027	-0.041
0.136	0.218	-0.936	0.084	0.207	-0.975	-0.339	0.295	-0.072	-0.059	0.005	0.028	0.002	0.053	0.007	-0.054
0.197	0.191	-0.932	0.092	0.201	-0.975	-0.307	-0.375	-0.004	-0.005	-0.016	0.033	0.059	0.080	0.011	-0.044
0.124	0.203	-0.944	0.088	0.196	-0.977	-0.272	0.208	-0.097	-0.075	0.001	0.022	0.015	0.068	0.001	-0.047
0.190	0.180	-0.901	0.087	0.190	-0.978	-0.266	0.074	-0.103	-0.008	-0.017	0.067	0.050	0.090	0.042	-0.044
0.151	0.137	-0.956	0.088	0.184	-0.979	-0.307	0.005	-0.163	-0.048	-0.053	0.013	0.012	0.132	0.013	-0.055
0.151	0.137	-0.956	0.088	0.178	-0.980	-0.278	0.056	-0.161	-0.047	-0.047	0.014	0.011	0.132	0.014	-0.041
0.128	0.149	-0.952	0.089	0.173	-0.981	-0.243	-0.023	-0.094	-0.072	-0.030	0.019	0.012	0.119	0.010	-0.050
0.213	0.180	-0.916	0.087	0.168	-0.982	-0.244	0.112	-0.096	0.015	0.006	0.055	0.072	0.088	0.026	-0.053
0.117	0.176	-0.960	0.083	0.165	-0.983	-0.176	0.203	-0.057	-0.078	0.006	0.013	0.024	0.092	0.018	-0.055
0.140	0.184	-0.928	0.082	0.163	-0.983	-0.088	0.082	-0.014	-0.053	0.016	0.045	0.001	0.084	0.013	-0.057
0.132	0.137	-0.964	0.080	0.162	-0.984	-0.062	0.126	-0.005	-0.058	-0.029	0.010	0.009	0.130	0.023	-0.063
0.105	0.114	-0.956	0.080	0.161	-0.984	-0.040	-0.023	0.062	-0.085	-0.052	0.018	0.036	0.153	0.015	-0.064
0.159	0.114	-0.944	0.076	0.162	-0.984	0.044	0.210	-0.001	-0.027	-0.052	0.030	0.017	0.153	0.003	-0.062
0.105	0.137	-0.952	0.076	0.163	-0.984	0.071	0.023	0.062	-0.080	-0.030	0.022	0.036	0.129	0.011	-0.060
0.151	0.129	-0.905	0.072	0.165	-0.984	0.098	0.170	0.033	-0.030	-0.040	0.069	0.010	0.137	0.036	-0.061
0.136	0.110	-0.940	0.069	0.168	-0.983	0.167	0.157	0.034	-0.042	-0.062	0.033	0.006	0.156	0.000	-0.058
0.097	0.176	-0.932	0.068	0.170	-0.983	0.066	0.077	0.017	-0.079	0.002	0.040	0.044	0.090	0.008	-0.061
0.163	0.164	-0.932	0.065	0.172	-0.983	0.120	0.177	-0.049	-0.010	-0.012	0.040	0.021	0.102	0.008	-0.062
0.082	0.145	-0.928	0.062	0.173	-0.983	0.037	0.140	-0.009	-0.088	-0.032	0.044	0.059	0.121	0.012	-0.064
0.136	0.118	-0.901	0.061	0.174	-0.983	0.084	0.085	-0.009	-0.033	-0.060	0.071	0.005	0.148	0.039	-0.061
0.113	0.149	-0.932	0.059	0.176	-0.983	0.096	0.093	0.018	-0.054	-0.031	0.040	0.028	0.117	0.008	-0.064
0.109	0.160	-0.920	0.059	0.178	-0.982	0.111	0.014	0.026	-0.057	-0.022	0.051	0.031	0.105	0.020	-0.064
0.140	0.184	-0.920	0.055	0.181	-0.982	0.118	0.202	-0.028	-0.022	-0.001	0.051	0.000	0.081	0.020	-0.064
0.063	0.153	-0.952	0.054	0.183	-0.982	0.154	0.045	0.007	-0.098	-0.034	0.019	0.077	0.112	0.011	-0.062
0.109	0.149	-0.940	0.051	0.186	-0.981	0.128	0.169	0.023	-0.049	-0.040	0.030	0.031	0.115	0.001	-0.056
0.117	0.153	-0.932	0.053	0.189	-0.981	0.145	-0.065	0.024	-0.042	-0.039	0.037	0.023	0.111	0.010	-0.065
0.128	0.176	-0.924	0.049	0.191	-0.980	0.142	0.189	-0.001	-0.027	-0.018	0.045	0.012	0.087	0.018	-0.063
0.074	0.164	-0.948	0.051	0.194	-0.980	0.114	-0.072	0.011	-0.082	-0.032	0.021	0.066	0.098	0.006	-0.062
0.070	0.176	-0.944	0.050	0.196	-0.979	0.146	0.037	-0.019	-0.085	-0.023	0.024	0.069	0.087	0.002	-0.070
0.120	0.164	-0.909	0.047	0.199	-0.979	0.153	0.157	-0.012	-0.032	-0.038	0.059	0.018	0.099	0.034	-0.071
0.059	0.195	-0.960	0.048	0.203	-0.978	0.210	-0.059	-0.009	-0.095	-0.011	0.007	0.079	0.068	0.017	-0.068
0.117	0.187	-0.920	0.046	0.208	-0.977	0.245	0.149	-0.054	-0.035	-0.023	0.045	0.021	0.077	0.022	-0.064
0.078	0.191	-0.964	0.045	0.211	-0.976	0.169	0.060	-0.070	-0.073	-0.022	0.001	0.060	0.073	0.021	-0.054
0.078	0.191	-0.964	0.046	0.213	-0.976	0.098	0.000	-0.082	-0.073	-0.024	0.001	0.060	0.074	0.021	-0.041
0.147	0.172	-0.987	0.047	0.214	-0.976	0.052	-0.013	-0.065	-0.004	-0.044	-0.023	0.009	0.093	0.044	-0.032
0.101	0.199	-1.019	0.046	0.215	-0.976	0.043	0.068	-0.074	-0.050	-0.017	-0.054	0.038	0.067	0.075	-0.008
0.128	0.160	-1.015	0.044	0.216	-0.975	0.057	0.107	-0.045	-0.021	-0.057	-0.051	0.012	0.106	0.070	0.023
0.170	0.157	-1.062	0.042	0.217	-0.975	0.074	0.141	-0.099	0.023	-0.062	-0.098	0.029	0.110	0.117	0.033
0.193	0.184	-1.074	0.035	0.218	-0.975	0.072	0.415	-0.114	0.053	-0.036	-0.110	0.052	0.084	0.128	0.025
0.174	0.168	-1.007	0.027	0.221	-0.975	0.178	0.421	-0.030	0.042	-0.054	-0.043	0.032	0.100	0.061	-0.005
0.070	0.211	-0.916	0.018	0.230	-0.973	0.434	0.443	0.074	-0.053	-0.020	0.045	0.073	0.057	0.031	-0.044
-0.018	0.276	-0.869	0.012	0.240	-0.971	0.537	0.312	0.146	-0.135	0.035	0.090	0.163	0.009	0.078	-0.076
-0.026	0.330	-0.909	0.006	0.252	-0.968	0.568	0.254	0.159	-0.136	0.078	0.048	0.171	0.063	0.039	-0.092
0.032	0.373	-0.944	0.003	0.261	-0.965	0.494	0.145	0.084	-0.076	0.111	0.010	0.114	0.105	0.004	-0.086
0.078	0.369	-0.936	-0.000	0.270	-0.963	0.429	0.155	0.016	-0.026	0.099	0.015	0.068	0.101	0.012	-0.047
0.067	0.350	-0.964	-0.000	0.277	-0.961	0.332	-0.010	0.077	-0.038	0.073	-0.014	0.080	0.081	0.016	0.007
0.151	0.338	-0.956	0.005	0.284	-0.959	0.371	-0.277	0.104	0.042	0.054	-0.008	0.004	0.069	0.008	0.061
0.224	0.338	-1.027	0.010	0.290	-0.957	0.317	-0.285	0.137	0.109	0.048	-0.081	0.076	0.069	0.079	0.099
0.320	0.315	-0.968	0.012	0.294	-0.956	0.227	-0.112	0.151	0.203	0.021	-0.023	0.172	0.045	0.019	0.159
0.251	0.327	-1.062	0.017	0.297	-0.955	0.119	-0.218	0.132	0.130	0.030	-0.119	0.103	0.056	0.114	0.192
0.386	0.288	-1.039	0.020	0.298	-0.954	0.065	-0.124	0.035	0.262	-0.010	-0.095	0.237	0.017	0.091	0.200
0.301	0.292	-1.070	0.022	0.300	-0.954	0.101	-0.080	-0.034	0.175	-0.007	-0.128	0.153	0.020	0.124	0.194
0.259	0.280	-1.094	0.028	0.303	-0.953	0.197	-0.218	-0.080	0.127	-0.022	-0.153	0.110	0.008	0.147	0.182
0.263	0.238	-1.106	0.037	0.307	-0.951	0.220	-0.451	-0.019	0.122	-0.069	-0.166	0.114	0.035	0.159	0.163
0.213	0.218	-1.066	0.046	0.312	-0.949	0.261	-0.438	-0.041	0.063	-0.092	-0.128	0.063	0.054	0.118	0.141
0.340	0.199	-0.944	0.048	0.316	-0.948	0.254	-0.053	-0.038	0.188	-0.116	-0.008	0.189	0.073	0.004	0.129
0.247	0.230	-0.972	0.053	0.319	-0.946	0.159	-0.236	0.014	0.090	-0.088	-0.037	0.097	0.041	0.023	0.117
0.278	0.265	-0.924	0.058	0.321	-0.945	0.145	-0.200	-0.022	0.117	-0.055	0.010	0.128	0.005	0.025	0.118
0.270	0.327	-0.952	0.055	0.324	-0.944	0.138	0.204	-0.056	0.112	0.004	-0.019	0.120	0.057	0.003	0.107
0.293	0.323	-0.885	0.058	0.326	-0.944	0.102	-0.123	0.012	0.132	-0.002	0.048	0.144	0.054	0.063	0.101
0.274	0.361	-0.956	0.051	0.326	-0.944	0.018	0.419	-0.098	0.120	0.037	-0.023	0.125	0.094	0.008	0.079
0.228	0.342	-0.920	0.047	0.326	-0.944	-0.033	0.263	-0.081	0.078	0.018	0.013	0.080	0.075	0.027	0.051
0.128	0.350	-0.960	0.042	0.324	-0.945	-0.053	0.335	-0.166	-0.017	0.027	-0.026	0.019	0.084	0.013	0.024
0.105	0.361	-0.948	0.035	0.324	-0.946	-0.047	0.476	-0.205	-0.033	0.040	-0.013	0.041	0.097	0.001	-0.016
0.109	0.373	-0.924	0.036	0.324	-0.946	0.006	0.062	-0.275	-0.030	0.052	0.011	0.036	0.109	0.023	-0.040
0.032	0.354	-0.995	0.038	0.322	-0.946	-0.067	-0.065	-0.186	-0.109	0.034	-0.060	0.112	0.090	0.049	-0.048
0.070	0.346	-0.979	0.042	0.320	-0.946	-0.093	-0.101	-0.239	-0.074	0.028	-0.044	0.073	0.083	0.033	-0.041
0.097	0.300	-0.940	0.047	0.318	-0.947	-0.138	-0.237	-0.154	-0.053	-0.015	-0.004	0.045	0.037	0.006	-0.045
0.147	0.323	-0.964	0.047	0.316	-0.948	-0.074	0.086	-0.193	-0.003	0.010	-0.027	0.005	0.061	0.017	-0.023
0.105	0.357	-0.928	0.052	0.313	-0.948	-0.131	-0.180	-0.213	-0.050	0.047	0.009	0.036	0.096	0.018	-0.032
0.174	0.369	-0.979	0.054	0.310	-0.949	-0.166	-0.005	-0.223	0.018	0.062	-0.041	0.034	0.109	0.033	-0.028
0.063	0.323	-0.909	0.061	0.307	-0.950	-0.155	-0.271	-0.234	-0.100	0.019	0.031	0.077	0.064	0.038	-0.046
0.147	0.280	-0.920	0.063	0.303	-0.951	-0.186	-0.071	-0.182	-0.019	-0.020	0.020	0.007	0.022	0.027	-0.050
0.082	0.288	-0.940	0.068	0.298	-0.952	-0.273	-0.203	-0.169	-0.089	-0.007	0.002	0.057	0.031	0.007	-0.067
0.120	0.272	-0.873	0.072	0.293	-0.954	-0.261	-0.124	-0.131	-0.054	-0.017	0.070	0.019	0.016	0.075	-0.067
0.124	0.272	-0.920	0.071	0.287	-0.955	-0.298	0.092	-0.142	-0.049	-0.011	0.025	0.015	0.017	0.027	-0.076
0.074	0.284	-0.928	0.078	0.282	-0.956	-0.232	-0.330	-0.074	-0.106	0.005	0.018	0.065	0.030	0.019	-0.067
0.124	0.253	-0.912	0.081	0.277	-0.958	-0.285	-0.126	-0.097	-0.059	-0.020	0.035	0.016	0.000	0.035	-0.068
0.159	0.265	-0.901	0.078	0.269	-0.960	-0.388	0.191	-0.129	-0.022	-0.000	0.050	0.019	0.012	0.047	-0.073
0.101	0.211	-0.944	0.078	0.262	-0.962	-0.355	0.006	-0.080	-0.081	-0.047	0.008	0.039	0.041	0.004	-0.060
0.082	0.199	-0.995	0.080	0.255	-0.963	-0.317	-0.089	-0.056	-0.102	-0.052	-0.041	0.059	0.052	0.048	-0.059
0.147	0.199	-0.944	0.084	0.250	-0.965	-0.261	-0.177	-0.013	-0.040	-0.047	0.011	0.007	0.051	0.004	-0.054
0.147	0.238	-0.881	0.081	0.247	-0.966	-0.184	0.206	-0.053	-0.037	-0.005	0.076	0.007	0.011	0.067	-0.053
0.178	0.249	-0.944	0.085	0.242	-0.966	-0.223	-0.194	-0.016	-0.010	0.011	0.013	0.037	0.001	0.003	-0.040
0.097	0.234	-1.003	0.086	0.238	-0.967	-0.210	-0.091	-0.003	-0.093	-0.000	-0.045	0.044	0.014	0.056	-0.030
0.193	0.242	-0.909	0.087	0.233	-0.968	-0.251	-0.020	-0.001	0.003	0.013	0.051	0.053	0.006	0.039	-0.016
0.220	0.222	-0.905	0.086	0.228	-0.970	-0.294	0.064	-0.018	0.030	-0.001	0.056	0.080	0.025	0.043	-0.021
0.220	0.222	-0.905	0.085	0.224	-0.971	-0.186	0.126	-0.066	0.032	0.003	0.057	0.080	0.025	0.043	-0.010
0.147	0.187	-0.960	0.084	0.219	-0.972	-0.232	0.080	-0.039	-0.040	-0.027	0.003	0.006	0.059	0.012	-0.015
0.174	0.168	-0.952	0.082	0.214	-0.973	-0.258	0.123	-0.047	-0.011	-0.041	0.013	0.034	0.079	0.004	-0.028
0.155	0.172	-0.928	0.081	0.210	-0.974	-0.214	0.042	-0.039	-0.030	-0.033	0.038	0.014	0.075	0.020	-0.036
0.128	0.184	-0.948	0.081	0.205	-0.975	-0.246	0.033	0.010	-0.056	-0.016	0.019	0.013	0.063	0.001	-0.030
0.170	0.141	-0.916	0.081	0.201	-0.976	-0.175	-0.014	-0.033	-0.014	-0.055	0.051	0.030	0.106	0.032	-0.038
0.193	0.172	-0.920	0.078	0.200	-0.977	-0.082	0.201	-0.066	0.012	-0.022	0.048	0.053	0.075	0.028	-0.037
0.143	0.126	-0.905	0.077	0.199	-0.977	-0.008	0.079	0.022	-0.036	-0.068	0.064	0.003	0.121	0.044	-0.034
0.140	0.176	-0.964	0.074	0.198	-0.977	-0.079	0.133	0.031	-0.037	-0.017	0.005	0.001	0.071	0.015	-0.039
0.140	0.180	-0.940	0.075	0.197	-0.977	-0.044	-0.068	0.037	-0.039	-0.012	0.029	0.000	0.067	0.008	-0.047
0.124	0.187	-0.960	0.075	0.196	-0.978	-0.040	0.036	0.012	-0.053	-0.003	0.010	0.015	0.060	0.011	-0.051
0.136	0.126	-0.944	0.073	0.196	-0.978	-0.027	0.082	0.042	-0.040	-0.064	0.026	0.003	0.122	0.005	-0.040
0.113	0.157	-0.924	0.074	0.196	-0.978	0.034	-0.031	0.014	-0.064	-0.034	0.046	0.026	0.091	0.025	-0.044
0.213	0.164	-0.909	0.068	0.198	-0.978	0.113	0.358	-0.067	0.042	-0.028	0.061	0.074	0.084	0.040	-0.050
0.093	0.172	-0.975	0.066	0.199	-0.978	0.046	0.065	0.063	-0.075	-0.021	-0.006	0.044	0.076	0.027	-0.049
0.082	0.164	-0.972	0.066	0.201	-0.977	0.114	-0.014	0.063	-0.087	-0.031	-0.002	0.056	0.084	0.023	-0.043
0.147	0.149	-0.905	0.066	0.203	-0.977	0.106	0.023	0.063	-0.021	-0.049	0.065	0.010	0.100	0.044	-0.054
0.128	0.176	-0.936	0.064	0.206	-0.977	0.117	0.121	0.054	-0.038	-0.024	0.033	0.009	0.074	0.013	-0.049
0.147	0.164	-0.905	0.060	0.209	-0.976	0.148	0.192	0.050	-0.015	-0.038	0.064	0.011	0.086	0.044	-0.044
0.124	0.168	-0.936	0.059	0.212	-0.975	0.193	0.040	0.065	-0.037	-0.038	0.032	0.013	0.083	0.012	-0.043
0.109	0.191	-0.948	0.057	0.215	-0.975	0.134	0.123	0.041	-0.050	-0.017	0.020	0.027	0.060	0.001	-0.042
0.136	0.160	-0.928	0.059	0.218	-0.974	0.142	-0.119	0.078	-0.025	-0.051	0.039	0.000	0.091	0.020	-0.049
0.120	0.176	-0.936	0.056	0.220	-0.974	0.129	0.166	0.049	-0.037	-0.038	0.030	0.015	0.076	0.012	-0.047
0.093	0.187	-0.936	0.054	0.223	-0.973	0.163	0.094	0.062	-0.062	-0.029	0.030	0.042	0.065	0.012	-0.043
0.128	0.168	-0.928	0.049	0.227	-0.973	0.219	0.219	0.065	-0.023	-0.053	0.037	0.007	0.085	0.020	-0.049
0.117	0.172	-0.964	0.050	0.231	-0.972	0.199	-0.025	0.085	-0.035	-0.053	0.001	0.018	0.082	0.014	-0.050
0.082	0.187	-0.948	0.049	0.235	-0.971	0.199	0.008	0.055	-0.069	-0.041	0.015	0.053	0.067	0.002	-0.045
0.109	0.207	-0.924	0.045	0.239	-0.970	0.208	0.214	0.054	-0.038	-0.026	0.038	0.026	0.048	0.026	-0.042
0.109	0.207	-0.924	0.042	0.243	-0.969	0.196	0.148	0.082	-0.035	-0.029	0.037	0.026	0.048	0.026	-0.043
0.128	0.195	-0.948	0.041	0.247	-0.968	0.220	0.033	0.053	-0.015	-0.045	0.012	0.007	0.060	0.003	-0.049
0.117	0.184	-0.916	0.039	0.251	-0.967	0.227	0.112	0.040	-0.024	-0.061	0.043	0.018	0.072	0.034	-0.053
0.040	0.195	-0.952	0.041	0.255	-0.966	0.209	-0.133	0.075	-0.103	-0.053	0.007	0.095	0.062	0.002	-0.055
0.059	0.211	-0.975	0.041	0.258	-0.965	0.172	0.005	0.028	-0.084	-0.041	-0.018	0.075	0.047	0.026	-0.057
0.093	0.180	-0.940	0.042	0.262	-0.964	0.185	-0.052	0.012	-0.050	-0.075	0.017	0.040	0.079	0.010	-0.048
0.113	0.195	-0.960	0.042	0.265	-0.963	0.180	0.026	0.013	-0.030	-0.063	-0.004	0.020	0.065	0.010	-0.026
0.136	0.211	-0.987	0.039	0.268	-0.963	0.180	0.166	-0.010	-0.004	-0.050	-0.032	0.003	0.051	0.037	0.002
0.124	0.187	-1.023	0.036	0.271	-0.962	0.169	0.170	-0.018	-0.013	-0.076	-0.068	0.009	0.076	0.073	0.028
0.174	0.160	-1.042	0.030	0.274	-0.961	0.141	0.364	-0.074	0.044	-0.106	-0.089	0.040	0.104	0.092	0.035
0.167	0.157	-1.074	0.022	0.276	-0.961	0.133	0.425	-0.020	0.044	-0.111	-0.121	0.031	0.110	0.123	0.030
0.109	0.195	-0.995	0.019	0.282	-0.959	0.337	0.182	0.102	-0.009	-0.079	-0.044	0.027	0.072	0.044	0.014
0.113	0.265	-0.897	0.013	0.294	-0.956	0.642	0.290	0.150	0.001	-0.022	0.051	0.025	0.004	0.055	-0.029
0.043	0.334	-0.893	0.004	0.309	-0.951	0.752	0.418	0.194	-0.059	0.034	0.050	0.095	0.065	0.059	-0.060
-0.049	0.323	-0.909	-0.000	0.321	-0.947	0.642	0.099	0.247	-0.147	0.010	0.031	0.188	0.052	0.044	-0.071
0.009	0.361	-0.944	-0.005	0.333	-0.943	0.606	0.180	0.217	-0.084	0.037	-0.009	0.131	0.090	0.009	-0.067
0.036	0.396	-0.952	-0.004	0.344	-0.939	0.619	-0.128	0.266	-0.058	0.060	-0.021	0.105	0.124	0.001	-0.042
0.082	0.427	-0.956	-0.006	0.355	-0.935	0.576	0.014	0.336	-0.009	0.080	-0.029	0.060	0.154	0.003	0.020
0.140	0.412	-0.956	-0.007	0.366	-0.931	0.570	-0.088	0.384	0.050	0.054	-0.033	0.004	0.138	0.004	0.059
0.243	0.396	-0.975	-0.009	0.377	-0.926	0.586	-0.054	0.425	0.155	0.028	-0.057	0.100	0.121	0.023	0.109
0.186	0.439	-1.003	-0.009	0.385	-0.923	0.436	-0.126	0.418	0.098	0.062	-0.088	0.041	0.163	0.052	0.164
0.263	0.442	-1.046	-0.008	0.393	-0.920	0.450	-0.138	0.368	0.174	0.058	-0.135	0.118	0.165	0.095	0.196
0.347	0.423	-1.027	-0.006	0.400	-0.917	0.368	-0.162	0.240	0.257	0.033	-0.118	0.202	0.145	0.077	0.203
0.278	0.408	-1.039	-0.004	0.404	-0.915	0.258	-0.151	0.207	0.186	0.013	-0.132	0.134	0.129	0.089	0.219
0.274	0.342	-1.015	0.001	0.406	-0.914	0.098	-0.325	0.178	0.177	-0.054	-0.109	0.130	0.062	0.066	0.213
0.282	0.300	-1.007	0.009	0.406	-0.914	0.062	-0.427	0.139	0.177	-0.098	-0.102	0.137	0.019	0.058	0.178
0.282	0.307	-0.948	0.008	0.409	-0.912	0.165	0.064	-0.006	0.178	-0.092	-0.044	0.137	0.026	0.002	0.153
0.190	0.354	-0.975	0.013	0.411	-0.912	0.095	-0.237	-0.016	0.081	-0.048	-0.072	0.044	0.072	0.026	0.132
0.190	0.354	-0.975	0.018	0.411	-0.912	0.003	-0.231	0.011	0.076	-0.047	-0.072	0.044	0.072	0.026	0.119
0.209	0.404	-0.932	0.024	0.409	-0.912	-0.085	-0.320	-0.017	0.089	0.005	-0.028	0.063	0.122	0.018	0.100
0.282	0.435	-0.877	0.028	0.406	-0.913	-0.167	-0.098	-0.124	0.158	0.039	0.029	0.136	0.153	0.073	0.093
0.205	0.400	-0.932	0.028	0.401	-0.915	-0.238	0.103	-0.203	0.081	0.009	-0.025	0.059	0.118	0.018	0.085
0.190	0.404	-0.916	0.030	0.396	-0.918	-0.282	0.011	-0.199	0.064	0.018	-0.007	0.044	0.122	0.033	0.066
0.159	0.431	-0.983	0.027	0.389	-0.921	-0.381	0.274	-0.219	0.036	0.052	-0.070	0.015	0.149	0.034	0.058
0.109	0.404	-0.944	0.031	0.381	-0.924	-0.422	-0.115	-0.179	-0.018	0.033	-0.028	0.035	0.122	0.005	0.029
0.232	0.396	-0.905	0.025	0.375	-0.927	-0.306	0.498	-0.280	0.112	0.031	0.014	0.090	0.114	0.043	0.026
0.055	0.373	-0.928	0.030	0.370	-0.929	-0.291	-0.187	-0.219	-0.070	0.014	-0.007	0.086	0.091	0.019	0.005
0.170	0.330	-0.920	0.029	0.365	-0.931	-0.259	0.159	-0.270	0.046	-0.023	0.002	0.030	0.049	0.026	-0.001
0.059	0.365	-0.968	0.031	0.360	-0.933	-0.277	0.008	-0.226	-0.067	0.017	-0.043	0.081	0.083	0.022	-0.014
0.070	0.412	-0.987	0.034	0.354	-0.934	-0.274	-0.045	-0.273	-0.059	0.069	-0.060	0.069	0.129	0.043	-0.014
0.155	0.396	-0.952	0.031	0.348	-0.937	-0.315	0.283	-0.289	0.028	0.059	-0.023	0.017	0.113	0.008	-0.027
0.043	0.354	-0.975	0.034	0.341	-0.939	-0.363	-0.082	-0.243	-0.087	0.024	-0.044	0.094	0.070	0.031	-0.028
0.109	0.377	-0.940	0.036	0.335	-0.942	-0.362	-0.038	-0.222	-0.024	0.054	-0.006	0.028	0.094	0.004	-0.035
0.082	0.319	-0.912	0.036	0.328	-0.944	-0.337	0.092	-0.217	-0.051	0.003	0.024	0.054	0.036	0.032	-0.057
0.070	0.319	-0.916	0.040	0.322	-0.946	-0.318	-0.136	-0.188	-0.066	0.009	0.022	0.065	0.036	0.028	-0.045
0.063	0.303	-0.920	0.042	0.315	-0.948	-0.340	-0.018	-0.211	-0.076	0.000	0.021	0.072	0.021	0.024	-0.050
0.147	0.307	-0.912	0.045	0.308	-0.950	-0.360	-0.085	-0.199	0.005	0.011	0.031	0.013	0.025	0.032	-0.054
0.101	0.276	-0.916	0.044	0.301	-0.953	-0.377	0.138	-0.160	-0.039	-0.012	0.029	0.033	0.005	0.028	-0.052
0.059	0.292	-0.991	0.055	0.295	-0.954	-0.293	-0.554	-0.094	-0.093	0.009	-0.044	0.076	0.011	0.047	-0.039
0.093	0.311	-0.940	0.057	0.291	-0.955	-0.242	-0.063	-0.154	-0.061	0.033	0.008	0.042	0.031	0.004	-0.051
0.147	0.296	-0.932	0.061	0.288	-0.956	-0.151	-0.136	-0.139	-0.011	0.021	0.017	0.011	0.015	0.011	-0.049
0.093	0.288	-0.948	0.065	0.283	-0.957	-0.212	-0.212	-0.125	-0.069	0.017	0.002	0.043	0.008	0.005	-0.037
0.132	0.280	-0.944	0.068	0.280	-0.958	-0.160	-0.098	-0.145	-0.034	0.013	0.007	0.005	0.001	0.001	-0.032
0.167	0.234	-0.924	0.071	0.276	-0.959	-0.218	-0.060	-0.134	-0.001	-0.029	0.028	0.030	0.045	0.018	-0.044
0.128	0.211	-0.952	0.068	0.271	-0.960	-0.218	0.162	-0.125	-0.038	-0.048	0.002	0.009	0.068	0.009	-0.032
0.086	0.207	-0.956	0.072	0.268	-0.961	-0.175	-0.182	-0.030	-0.083	-0.048	-0.001	0.051	0.071	0.013	-0.033
0.178	0.218	-0.912	0.072	0.264	-0.962	-0.164	0.030	-0.011	0.009	-0.033	0.043	0.041	0.060	0.030	-0.041
0.140	0.242	-0.928	0.074	0.261	-0.962	-0.164	-0.125	0.008	-0.032	-0.006	0.028	0.003	0.036	0.014	-0.030
0.132	0.214	-0.920	0.074	0.259	-0.963	-0.111	0.027	-0.069	-0.039	-0.031	0.037	0.005	0.064	0.022	-0.025
0.197	0.207	-0.928	0.071	0.257	-0.964	-0.092	0.239	-0.084	0.030	-0.036	0.030	0.060	0.071	0.014	-0.035
0.128	0.187	-0.920	0.069	0.255	-0.964	-0.077	0.123	-0.047	-0.037	-0.054	0.038	0.009	0.091	0.022	-0.031
0.109	0.222	-0.932	0.067	0.253	-0.965	-0.095	0.116	0.004	-0.054	-0.017	0.027	0.029	0.056	0.010	-0.032
0.151	0.238	-0.944	0.066	0.253	-0.965	0.003	0.040	-0.005	-0.011	-0.002	0.015	0.014	0.040	0.002	-0.039
0.113	0.234	-0.936	0.067	0.255	-0.965	0.071	-0.041	0.016	-0.051	-0.007	0.023	0.024	0.044	0.006	-0.038
0.155	0.207	-0.924	0.067	0.256	-0.964	0.106	-0.015	0.010	-0.009	-0.036	0.034	0.018	0.072	0.018	-0.039
0.136	0.218	-0.897	0.062	0.258	-0.964	0.109	0.295	-0.033	-0.023	-0.026	0.062	0.001	0.060	0.045	-0.042
0.093	0.253	-0.948	0.064	0.260	-0.963	0.075	-0.113	-0.008	-0.067	0.007	0.010	0.044	0.026	0.007	-0.034
0.143	0.230	-0.916	0.065	0.261	-0.963	0.077	-0.025	-0.026	-0.018	-0.017	0.041	0.006	0.049	0.025	-0.033
0.159	0.214	-0.905	0.061	0.263	-0.963	0.073	0.264	-0.011	0.002	-0.034	0.053	0.022	0.065	0.036	-0.039
0.155	0.218	-0.928	0.059	0.264	-0.963	0.085	0.074	-0.000	-0.000	-0.031	0.029	0.018	0.061	0.012	-0.039
0.070	0.234	-0.960	0.057	0.265	-0.962	0.074	0.103	0.018	-0.083	-0.017	-0.003	0.066	0.046	0.019	-0.041
0.090	0.234	-0.936	0.055	0.268	-0.962	0.126	0.098	0.034	-0.062	-0.019	0.020	0.046	0.046	0.004	-0.043
0.105	0.226	-0.964	0.053	0.270	-0.961	0.132	0.106	0.031	-0.044	-0.030	-0.008	0.030	0.054	0.023	-0.047
0.132	0.245	-0.916	0.051	0.272	-0.961	0.112	0.120	-0.004	-0.015	-0.012	0.039	0.003	0.035	0.024	-0.039
0.120	0.238	-0.920	0.048	0.274	-0.961	0.082	0.195	-0.004	-0.023	-0.021	0.035	0.014	0.043	0.020	-0.032
0.109	0.234	-0.948	0.047	0.276	-0.960	0.126	0.027	0.015	-0.034	-0.027	0.007	0.025	0.048	0.008	-0.029
0.120	0.276	-0.924	0.046	0.279	-0.959	0.130	0.108	0.014	-0.021	0.013	0.030	0.013	0.006	0.016	-0.032
0.124	0.261	-0.932	0.045	0.280	-0.959	0.088	0.046	0.030	-0.016	-0.004	0.021	0.009	0.022	0.008	-0.027
0.097	0.257	-0.940	0.043	0.283	-0.958	0.132	0.130	-0.013	-0.041	-0.011	0.013	0.036	0.027	0.000	-0.026
0.136	0.249	-0.940	0.044	0.284	-0.958	0.056	-0.102	0.048	-0.004	-0.019	0.012	0.003	0.035	0.000	-0.028
0.109	0.238	-0.936	0.040	0.285	-0.958	0.038	0.262	0.013	-0.026	-0.031	0.016	0.024	0.047	0.004	-0.033
0.105	0.234	-0.932	0.043	0.285	-0.957	0.045	-0.198	0.038	-0.034	-0.036	0.020	0.027	0.052	0.009	-0.038
0.090	0.249	-0.924	0.036	0.286	-0.958	0.034	0.408	-0.049	-0.042	-0.021	0.028	0.042	0.037	0.017	-0.042
0.055	0.265	-0.964	0.037	0.287	-0.957	0.082	-0.041	-0.017	-0.077	-0.007	-0.012	0.077	0.022	0.022	-0.044
0.109	0.253	-0.936	0.037	0.289	-0.957	0.097	0.015	-0.011	-0.023	-0.020	0.015	0.023	0.033	0.006	-0.046
0.090	0.269	-0.944	0.037	0.291	-0.956	0.099	0.008	0.011	-0.042	-0.007	0.007	0.042	0.018	0.002	-0.038
0.090	0.245	-0.924	0.038	0.293	-0.955	0.092	-0.037	0.014	-0.043	-0.031	0.026	0.042	0.042	0.017	-0.031
0.140	0.249	-0.905	0.035	0.295	-0.955	0.105	0.154	0.010	0.010	-0.029	0.045	0.009	0.039	0.036	-0.035
0.097	0.238	-0.940	0.037	0.296	-0.955	0.061	-0.081	0.032	-0.034	-0.042	0.009	0.033	0.052	0.001	-0.037
0.082	0.253	-0.944	0.035	0.297	-0.954	0.083	0.094	0.038	-0.047	-0.028	0.005	0.048	0.038	0.003	-0.027
0.090	0.261	-0.916	0.036	0.300	-0.953	0.137	-0.087	0.042	-0.041	-0.023	0.032	0.040	0.032	0.024	-0.042
0.140	0.265	-0.912	0.032	0.302	-0.953	0.119	0.266	-0.007	0.014	-0.021	0.035	0.010	0.030	0.028	-0.042
0.043	0.276	-0.940	0.033	0.304	-0.952	0.101	-0.070	0.007	-0.084	-0.011	0.007	0.086	0.020	0.001	-0.039
0.086	0.265	-0.944	0.032	0.306	-0.952	0.107	0.082	-0.034	-0.040	-0.024	0.003	0.044	0.033	0.003	-0.034
0.101	0.269	-0.924	0.031	0.307	-0.951	0.083	0.059	-0.079	-0.025	-0.022	0.022	0.029	0.031	0.017	-0.037
0.090	0.269	-0.972	0.032	0.307	-0.951	0.005	-0.006	-0.046	-0.037	-0.022	-0.025	0.042	0.032	0.029	-0.027
0.082	0.245	-1.019	0.027	0.306	-0.952	-0.032	0.286	-0.058	-0.039	-0.044	-0.072	0.050	0.057	0.076	-0.014
0.059	0.249	-1.042	0.031	0.306	-0.952	-0.014	-0.240	0.009	-0.067	-0.039	-0.096	0.074	0.054	0.100	0.005
0.120	0.211	-1.031	0.029	0.307	-0.951	0.082	0.178	-0.032	-0.002	-0.079	-0.084	0.014	0.093	0.088	0.026
0.159	0.211	-1.031	0.025	0.308	-0.951	0.061	0.217	-0.091	0.039	-0.080	-0.084	0.024	0.094	0.088	0.033
0.170	0.211	-1.031	0.021	0.310	-0.951	0.132	0.267	0.020	0.056	-0.082	-0.085	0.035	0.095	0.088	0.023
0.143	0.214	-0.916	0.014	0.317	-0.948	0.393	0.324	0.151	0.035	-0.085	0.027	0.008	0.092	0.027	-0.004
0.043	0.269	-0.865	0.007	0.327	-0.945	0.534	0.331	0.151	-0.057	-0.041	0.075	0.093	0.039	0.078	-0.031
0.017	0.307	-0.842	0.006	0.337	-0.941	0.538	-0.007	0.155	-0.083	-0.013	0.095	0.121	0.002	0.101	-0.059
0.028	0.350	-0.897	-0.001	0.348	-0.938	0.538	0.339	0.113	-0.065	0.020	0.036	0.110	0.039	0.045	-0.066
0.036	0.392	-0.897	-0.005	0.359	-0.933	0.613	0.143	0.174	-0.053	0.051	0.032	0.102	0.080	0.045	-0.041
0.067	0.419	-0.940	-0.010	0.372	-0.928	0.671	0.177	0.216	-0.018	0.065	-0.016	0.072	0.106	0.002	0.000
0.124	0.431	-0.952	-0.008	0.382	-0.924	0.540	-0.220	0.335	0.038	0.067	-0.032	0.014	0.116	0.011	0.053
0.170	0.431	-0.972	-0.010	0.391	-0.920	0.505	0.037	0.277	0.087	0.058	-0.056	0.032	0.115	0.031	0.103
0.263	0.470	-1.003	-0.006	0.397	-0.918	0.332	-0.274	0.275	0.175	0.090	-0.090	0.125	0.152	0.063	0.144
0.263	0.470	-1.003	-0.006	0.402	-0.916	0.233	-0.056	0.189	0.175	0.086	-0.092	0.126	0.151	0.063	0.185
0.267	0.423	-1.015	0.002	0.403	-0.915	0.097	-0.418	0.082	0.171	0.038	-0.104	0.130	0.103	0.075	0.217
0.347	0.419	-0.975	0.006	0.404	-0.915	0.051	-0.122	-0.056	0.248	0.033	-0.065	0.211	0.099	0.036	0.216
0.351	0.369	-0.999	0.009	0.405	-0.914	0.081	-0.004	-0.225	0.249	-0.018	-0.089	0.214	0.048	0.059	0.207
0.259	0.350	-1.046	0.015	0.406	-0.914	0.052	-0.215	-0.188	0.151	-0.038	-0.137	0.121	0.028	0.106	0.202
0.228	0.330	-1.039	0.022	0.406	-0.914	-0.002	-0.340	-0.052	0.113	-0.057	-0.129	0.091	0.008	0.098	0.185
0.278	0.338	-0.999	0.032	0.405	-0.914	0.002	-0.532	0.016	0.153	-0.049	-0.090	0.140	0.016	0.059	0.174
0.301	0.346	-0.928	0.040	0.405	-0.914	-0.024	-0.352	-0.048	0.168	-0.040	-0.019	0.164	0.024	0.012	0.144
0.374	0.373	-0.842	0.034	0.405	-0.914	0.037	0.489	-0.182	0.248	-0.014	0.068	0.237	0.051	0.098	0.137
0.155	0.373	-0.964	0.043	0.402	-0.915	-0.179	-0.451	-0.066	0.019	-0.010	-0.053	0.019	0.052	0.025	0.114
0.259	0.412	-0.909	0.042	0.398	-0.916	-0.185	0.164	-0.212	0.124	0.032	0.004	0.123	0.091	0.030	0.102
0.201	0.385	-0.901	0.043	0.395	-0.918	-0.173	0.063	-0.179	0.066	0.008	0.013	0.067	0.064	0.037	0.053
0.240	0.346	-0.905	0.036	0.391	-0.920	-0.205	0.493	-0.261	0.111	-0.026	0.011	0.106	0.026	0.032	0.051
0.074	0.334	-0.972	0.039	0.385	-0.922	-0.309	-0.100	-0.144	-0.058	-0.032	-0.053	0.058	0.015	0.035	0.026
0.151	0.385	-0.932	0.039	0.380	-0.924	-0.242	0.145	-0.222	0.020	0.023	-0.012	0.020	0.065	0.004	0.016
0.120	0.342	-0.916	0.040	0.377	-0.925	-0.157	0.043	-0.178	-0.012	-0.016	0.005	0.010	0.022	0.019	-0.012
0.136	0.381	-0.924	0.038	0.373	-0.927	-0.218	0.179	-0.172	0.006	0.027	-0.001	0.007	0.061	0.011	-0.013
0.074	0.365	-0.956	0.037	0.369	-0.929	-0.189	0.151	-0.198	-0.055	0.015	-0.031	0.054	0.046	0.020	-0.028
0.074	0.415	-0.964	0.041	0.365	-0.930	-0.223	-0.150	-0.192	-0.059	0.070	-0.037	0.054	0.096	0.028	-0.026
0.055	0.442	-0.983	0.040	0.362	-0.931	-0.174	0.098	-0.152	-0.078	0.100	-0.055	0.073	0.123	0.048	-0.038
0.124	0.450	-0.972	0.045	0.357	-0.933	-0.289	-0.200	-0.166	-0.014	0.113	-0.042	0.003	0.132	0.036	-0.027
0.082	0.350	-0.920	0.047	0.352	-0.935	-0.243	0.010	-0.264	-0.058	0.017	0.011	0.045	0.032	0.015	-0.037
0.178	0.330	-0.885	0.053	0.348	-0.936	-0.177	-0.216	-0.225	0.033	0.001	0.047	0.052	0.013	0.051	-0.042
0.051	0.323	-0.924	0.054	0.343	-0.938	-0.277	0.015	-0.173	-0.095	-0.001	0.010	0.075	0.005	0.011	-0.052
0.059	0.272	-0.964	0.061	0.338	-0.939	-0.224	-0.314	-0.126	-0.094	-0.047	-0.028	0.067	0.044	0.029	-0.050
0.117	0.257	-0.901	0.065	0.333	-0.941	-0.254	-0.173	-0.143	-0.041	-0.057	0.037	0.009	0.059	0.034	-0.070
0.128	0.296	-0.885	0.069	0.329	-0.942	-0.188	-0.119	-0.177	-0.033	-0.014	0.054	0.002	0.020	0.050	-0.069
0.078	0.276	-0.916	0.067	0.327	-0.943	-0.116	0.130	-0.164	-0.082	-0.031	0.023	0.047	0.040	0.019	-0.053
0.078	0.276	-0.916	0.072	0.323	-0.944	-0.207	-0.196	-0.084	-0.086	-0.027	0.024	0.048	0.039	0.019	-0.059
0.170	0.269	-0.920	0.068	0.318	-0.945	-0.210	0.229	-0.079	0.010	-0.030	0.022	0.044	0.046	0.014	-0.052
0.086	0.296	-0.932	0.075	0.316	-0.946	-0.144	-0.340	-0.017	-0.082	-0.000	0.011	0.040	0.019	0.002	-0.047
0.155	0.300	-0.940	0.072	0.314	-0.947	-0.071	0.172	-0.016	-0.009	0.005	0.004	0.028	0.015	0.006	-0.030
0.101	0.257	-0.952	0.077	0.313	-0.947	-0.073	-0.236	-0.014	-0.068	-0.036	-0.008	0.026	0.057	0.018	-0.027
0.163	0.280	-0.952	0.079	0.310	-0.947	-0.145	-0.110	0.020	-0.008	-0.010	-0.007	0.036	0.034	0.018	-0.014
0.205	0.238	-0.901	0.077	0.308	-0.948	-0.093	0.100	0.043	0.036	-0.050	0.045	0.078	0.076	0.033	-0.008
0.163	0.276	-0.928	0.080	0.306	-0.949	-0.088	-0.145	0.063	-0.009	-0.010	0.017	0.036	0.038	0.006	-0.011
0.190	0.311	-0.936	0.073	0.305	-0.950	-0.075	0.364	0.015	0.025	0.026	0.010	0.063	0.003	0.002	-0.011
0.090	0.265	-0.944	0.078	0.305	-0.949	0.001	-0.259	0.049	-0.080	-0.020	0.002	0.038	0.049	0.010	-0.023
0.186	0.284	-0.881	0.077	0.305	-0.949	-0.024	0.033	-0.016	0.017	-0.000	0.065	0.058	0.030	0.053	-0.015
0.151	0.276	-0.877	0.079	0.305	-0.949	0.046	-0.034	-0.065	-0.019	-0.009	0.069	0.023	0.038	0.057	-0.036
0.209	0.276	-0.905	0.074	0.305	-0.949	-0.008	0.303	-0.062	0.044	-0.008	0.042	0.081	0.038	0.029	-0.021
0.086	0.249	-0.920	0.076	0.303	-0.950	-0.074	-0.118	0.003	-0.081	-0.034	0.026	0.042	0.066	0.013	-0.022
0.182	0.257	-0.893	0.074	0.303	-0.950	-0.034	0.118	0.028	0.017	-0.025	0.054	0.054	0.058	0.041	-0.020
0.159	0.280	-0.928	0.072	0.303	-0.950	0.009	0.122	0.000	-0.004	-0.002	0.019	0.031	0.035	0.005	-0.034
0.136	0.253	-0.920	0.071	0.304	-0.950	0.075	0.064	0.042	-0.025	-0.030	0.026	0.008	0.063	0.013	-0.022
0.120	0.269	-0.940	0.071	0.306	-0.950	0.075	-0.001	0.051	-0.041	-0.016	0.006	0.008	0.048	0.007	-0.039
0.140	0.265	-0.912	0.066	0.307	-0.949	0.084	0.253	0.003	-0.017	-0.021	0.034	0.012	0.053	0.021	-0.036
0.067	0.296	-0.936	0.066	0.309	-0.949	0.084	-0.010	0.034	-0.090	0.008	0.010	0.061	0.022	0.003	-0.035
0.170	0.323	-0.909	0.065	0.310	-0.948	0.063	0.076	-0.010	0.015	0.034	0.037	0.043	0.004	0.024	-0.033
0.136	0.272	-0.905	0.059	0.311	-0.949	0.063	0.318	0.002	-0.013	-0.018	0.041	0.009	0.047	0.028	-0.030
0.140	0.272	-0.877	0.054	0.313	-0.948	0.076	0.305	-0.017	-0.004	-0.019	0.068	0.013	0.048	0.055	-0.028
0.155	0.245	-0.881	0.055	0.312	-0.948	-0.009	-0.056	0.053	0.010	-0.046	0.064	0.028	0.075	0.051	-0.038
0.055	0.242	-0.940	0.050	0.313	-0.948	0.056	0.245	0.069	-0.085	-0.051	0.005	0.072	0.080	0.008	-0.038
0.113	0.276	-0.889	0.052	0.315	-0.948	0.092	-0.112	0.054	-0.029	-0.017	0.056	0.014	0.046	0.043	-0.039
0.120	0.300	-0.905	0.044	0.317	-0.947	0.127	0.433	0.005	-0.013	0.003	0.040	0.006	0.023	0.027	-0.044
0.109	0.269	-0.909	0.045	0.319	-0.947	0.111	-0.048	0.035	-0.025	-0.029	0.035	0.017	0.055	0.023	-0.030
0.109	0.269	-0.909	0.044	0.321	-0.946	0.084	0.011	0.050	-0.025	-0.031	0.035	0.018	0.055	0.023	-0.026
0.147	0.238	-0.873	0.041	0.324	-0.945	0.176	0.162	0.040	0.016	-0.065	0.069	0.021	0.087	0.059	-0.029
0.113	0.272	-0.901	0.039	0.327	-0.944	0.131	0.087	0.063	-0.016	-0.032	0.041	0.013	0.053	0.031	-0.031
0.093	0.257	-0.916	0.035	0.329	-0.944	0.113	0.210	0.044	-0.031	-0.050	0.025	0.032	0.069	0.015	-0.030
0.078	0.288	-0.920	0.033	0.331	-0.943	0.109	0.099	0.061	-0.045	-0.021	0.020	0.047	0.039	0.011	-0.033
0.105	0.280	-0.905	0.034	0.334	-0.942	0.196	-0.037	0.053	-0.018	-0.032	0.035	0.021	0.047	0.026	-0.025
0.101	0.292	-0.936	0.035	0.337	-0.941	0.132	-0.108	0.077	-0.024	-0.023	0.002	0.025	0.036	0.006	-0.028
0.151	0.272	-0.881	0.030	0.340	-0.940	0.165	0.271	0.032	0.031	-0.045	0.056	0.026	0.056	0.049	-0.020
0.070	0.272	-0.928	0.032	0.342	-0.939	0.144	-0.087	0.105	-0.051	-0.048	0.008	0.055	0.057	0.002	-0.026
0.105	0.280	-0.940	0.028	0.345	-0.938	0.149	0.172	0.067	-0.013	-0.042	-0.005	0.020	0.050	0.010	-0.020
0.063	0.300	-0.912	0.029	0.347	-0.937	0.119	-0.084	0.098	-0.056	-0.025	0.022	0.063	0.031	0.017	-0.028
0.132	0.307	-0.916	0.028	0.350	-0.936	0.180	0.030	0.054	0.014	-0.021	0.017	0.006	0.023	0.014	-0.020
0.093	0.292	-0.909	0.027	0.352	-0.935	0.119	0.081	0.055	-0.023	-0.038	0.024	0.033	0.039	0.022	-0.028
0.109	0.284	-0.905	0.019	0.354	-0.935	0.072	0.433	-0.017	0.000	-0.047	0.028	0.017	0.047	0.026	-0.015
0.028	0.276	-1.007	0.020	0.353	-0.935	-0.005	-0.046	0.037	-0.081	-0.054	-0.075	0.098	0.056	0.077	-0.018
0.082	0.288	-1.019	0.019	0.352	-0.936	-0.072	0.069	-0.019	-0.026	-0.041	-0.086	0.044	0.045	0.089	0.005
0.067	0.238	-1.023	0.018	0.351	-0.936	-0.024	0.019	0.003	-0.041	-0.090	-0.089	0.059	0.096	0.093	0.023
0.163	0.211	-1.019	0.013	0.350	-0.937	-0.014	0.351	-0.034	0.061	-0.117	-0.085	0.038	0.124	0.089	0.039
0.167	0.199	-0.995	0.008	0.353	-0.935	0.198	0.255	0.042	0.069	-0.131	-0.063	0.042	0.136	0.066	0.025
0.105	0.272	-0.968	0.001	0.363	-0.932	0.518	0.337	0.136	0.015	-0.067	-0.039	0.019	0.064	0.039	0.002
0.036	0.327	-0.873	-0.003	0.374	-0.927	0.619	0.170	0.177	-0.050	-0.025	0.051	0.089	0.011	0.056	-0.021
-0.033	0.365	-0.857	-0.012	0.386	-0.923	0.624	0.372	0.218	-0.111	0.003	0.062	0.158	0.026	0.072	-0.045
0.047	0.404	-0.893	-0.016	0.397	-0.918	0.595	0.109	0.285	-0.026	0.030	0.022	0.078	0.064	0.036	-0.052
0.028	0.442	-0.924	-0.020	0.408	-0.913	0.596	0.085	0.284	-0.041	0.058	-0.014	0.097	0.101	0.005	-0.029
0.055	0.481	-0.912	-0.023	0.418	-0.908	0.585	0.052	0.320	-0.011	0.086	-0.007	0.071	0.139	0.017	0.023
0.109	0.477	-0.916	-0.025	0.428	-0.903	0.540	-0.016	0.342	0.045	0.073	-0.016	0.018	0.134	0.013	0.056
0.193	0.473	-0.960	-0.025	0.435	-0.900	0.408	-0.157	0.345	0.130	0.062	-0.063	0.065	0.129	0.030	0.101
0.174	0.489	-0.995	-0.022	0.441	-0.897	0.307	-0.271	0.271	0.107	0.072	-0.101	0.045	0.143	0.066	0.146
0.224	0.516	-1.042	-0.018	0.442	-0.897	0.110	-0.278	0.242	0.154	0.097	-0.149	0.094	0.170	0.113	0.185
0.267	0.485	-1.023	-0.011	0.443	-0.896	0.036	-0.438	0.149	0.189	0.066	-0.129	0.135	0.138	0.093	0.196
0.313	0.415	-0.983	-0.009	0.444	-0.896	0.068	-0.061	-0.003	0.233	-0.005	-0.090	0.180	0.067	0.055	0.210
0.267	0.365	-0.975	-0.003	0.446	-0.895	0.137	-0.254	-0.011	0.181	-0.057	-0.083	0.134	0.016	0.047	0.198
0.270	0.388	-1.003	0.000	0.447	-0.894	0.079	-0.128	-0.009	0.182	-0.035	-0.112	0.137	0.038	0.075	0.187
0.209	0.365	-0.960	0.006	0.450	-0.893	0.190	-0.297	0.035	0.115	-0.061	-0.070	0.075	0.013	0.033	0.160
0.251	0.369	-0.952	0.008	0.454	-0.891	0.192	-0.089	-0.006	0.155	-0.060	-0.063	0.118	0.016	0.026	0.150
0.193	0.392	-0.956	0.011	0.455	-0.891	0.071	-0.144	0.018	0.094	-0.038	-0.068	0.060	0.037	0.030	0.133
0.263	0.404	-0.877	0.014	0.455	-0.891	0.000	-0.101	-0.009	0.161	-0.026	0.011	0.128	0.048	0.049	0.124
0.228	0.481	-0.885	0.010	0.454	-0.891	-0.055	0.291	-0.095	0.130	0.052	0.003	0.093	0.124	0.041	0.108
0.190	0.466	-0.893	0.012	0.452	-0.892	-0.102	-0.044	-0.057	0.090	0.039	-0.004	0.054	0.108	0.033	0.093
0.190	0.485	-0.893	0.012	0.449	-0.893	-0.147	0.075	-0.165	0.089	0.061	-0.002	0.054	0.127	0.033	0.064
0.132	0.481	-0.916	0.012	0.444	-0.896	-0.284	0.120	-0.194	0.031	0.062	-0.023	0.003	0.123	0.009	0.046
0.090	0.489	-0.916	0.010	0.439	-0.898	-0.288	0.262	-0.250	-0.009	0.075	-0.021	0.045	0.130	0.009	0.023
0.117	0.450	-0.932	0.009	0.434	-0.901	-0.300	0.162	-0.217	0.019	0.042	-0.034	0.018	0.091	0.007	0.005
0.051	0.450	-0.916	0.006	0.429	-0.903	-0.260	0.338	-0.285	-0.043	0.047	-0.016	0.082	0.091	0.008	-0.006
0.070	0.408	-0.960	0.008	0.423	-0.906	-0.319	-0.042	-0.131	-0.025	0.010	-0.056	0.062	0.049	0.036	0.000
0.059	0.385	-0.948	0.008	0.419	-0.908	-0.203	0.063	-0.132	-0.037	-0.009	-0.043	0.072	0.026	0.025	-0.000
0.113	0.412	-0.944	0.005	0.416	-0.909	-0.154	0.238	-0.130	0.020	0.021	-0.037	0.017	0.053	0.021	-0.001
0.113	0.442	-0.924	0.004	0.414	-0.910	-0.156	0.199	-0.222	0.021	0.055	-0.016	0.016	0.084	0.002	-0.012
0.028	0.458	-0.983	0.009	0.407	-0.914	-0.383	-0.225	-0.079	-0.068	0.078	-0.072	0.100	0.099	0.062	-0.012
0.001	0.442	-0.999	0.010	0.404	-0.915	-0.123	-0.016	-0.141	-0.097	0.064	-0.087	0.126	0.083	0.079	-0.027
0.082	0.431	-0.889	0.005	0.400	-0.916	-0.211	0.374	-0.207	-0.011	0.057	0.025	0.044	0.072	0.031	-0.043
0.051	0.373	-0.905	0.008	0.395	-0.918	-0.277	-0.138	-0.062	-0.045	0.004	0.012	0.074	0.014	0.015	-0.040
0.032	0.338	-0.928	0.007	0.390	-0.921	-0.285	0.078	-0.076	-0.063	-0.025	-0.010	0.092	0.021	0.008	-0.033
0.097	0.338	-0.857	0.012	0.386	-0.923	-0.228	-0.195	-0.066	-0.002	-0.021	0.063	0.026	0.021	0.063	-0.041
0.097	0.338	-0.857	0.010	0.383	-0.924	-0.151	0.139	-0.092	-0.000	-0.018	0.064	0.025	0.020	0.063	-0.043
0.040	0.342	-0.912	0.016	0.380	-0.925	-0.167	-0.299	0.022	-0.063	-0.011	0.011	0.083	0.016	0.007	-0.027
0.063	0.338	-0.881	0.016	0.377	-0.926	-0.149	-0.015	-0.036	-0.041	-0.012	0.043	0.059	0.019	0.039	-0.033
0.140	0.327	-0.897	0.015	0.374	-0.927	-0.139	0.122	-0.051	0.037	-0.021	0.029	0.018	0.031	0.023	-0.040
0.043	0.350	-0.928	0.017	0.371	-0.928	-0.138	-0.063	-0.076	-0.061	0.005	-0.002	0.078	0.007	0.009	-0.028
0.040	0.350	-0.944	0.020	0.370	-0.929	-0.082	-0.143	-0.071	-0.068	0.006	-0.017	0.082	0.007	0.024	-0.025
0.093	0.330	-0.968	0.021	0.368	-0.930	-0.089	-0.025	-0.096	-0.016	-0.011	-0.039	0.028	0.026	0.048	-0.027
0.063	0.311	-0.956	0.026	0.367	-0.930	-0.039	-0.211	-0.058	-0.051	-0.029	-0.027	0.059	0.045	0.036	-0.018
0.128	0.334	-0.944	0.025	0.366	-0.930	-0.078	0.100	-0.059	0.015	-0.005	-0.015	0.007	0.021	0.025	-0.010
0.101	0.323	-0.928	0.026	0.364	-0.931	-0.072	-0.078	-0.023	-0.014	-0.015	0.002	0.021	0.032	0.009	-0.005
0.113	0.327	-0.901	0.031	0.363	-0.931	-0.037	-0.214	-0.074	-0.007	-0.010	0.030	0.009	0.027	0.018	-0.009
0.163	0.323	-0.881	0.027	0.362	-0.932	-0.042	0.277	-0.116	0.047	-0.013	0.050	0.040	0.030	0.038	-0.012
0.047	0.342	-0.956	0.033	0.359	-0.933	-0.178	-0.286	-0.030	-0.074	0.010	-0.023	0.074	0.010	0.037	-0.017
0.120	0.323	-0.952	0.032	0.355	-0.934	-0.190	0.059	-0.052	-0.001	-0.005	-0.018	0.001	0.029	0.033	-0.002
0.101	0.311	-0.897	0.038	0.354	-0.935	-0.081	-0.278	-0.038	-0.026	-0.015	0.038	0.021	0.041	0.022	-0.021
0.201	0.307	-0.897	0.039	0.352	-0.935	-0.107	0.034	-0.086	0.073	-0.017	0.039	0.079	0.045	0.022	-0.009
0.059	0.296	-0.932	0.041	0.350	-0.936	-0.048	-0.108	-0.061	-0.071	-0.027	0.003	0.063	0.056	0.013	-0.012
0.132	0.303	-0.928	0.043	0.349	-0.936	-0.092	-0.084	-0.043	-0.001	-0.018	0.008	0.010	0.048	0.009	-0.005
0.128	0.284	-0.932	0.045	0.347	-0.937	-0.090	-0.090	-0.029	-0.007	-0.035	0.005	0.007	0.067	0.013	-0.019
0.143	0.280	-0.897	0.043	0.347	-0.937	0.041	0.144	-0.069	0.011	-0.040	0.040	0.022	0.070	0.022	-0.003
0.136	0.334	-0.897	0.047	0.347	-0.937	-0.003	-0.130	-0.054	-0.000	0.015	0.040	0.015	0.016	0.022	-0.005
0.151	0.307	-0.920	0.043	0.347	-0.937	0.001	0.223	-0.055	0.019	-0.012	0.017	0.030	0.042	0.002	-0.006
0.124	0.307	-0.936	0.047	0.348	-0.936	0.039	-0.163	-0.047	-0.012	-0.013	0.001	0.003	0.042	0.017	-0.009
0.124	0.311	-0.920	0.043	0.349	-0.936	0.071	0.233	-0.083	-0.008	-0.010	0.016	0.004	0.038	0.002	-0.023
0.113	0.315	-0.940	0.047	0.350	-0.936	0.061	-0.211	0.025	-0.024	-0.007	-0.004	0.007	0.034	0.021	-0.025
0.040	0.319	-0.952	0.044	0.351	-0.935	0.063	0.172	-0.029	-0.094	-0.004	-0.016	0.080	0.030	0.033	-0.013
0.143	0.327	-0.916	0.046	0.353	-0.934	0.122	-0.108	0.017	0.008	0.001	0.019	0.025	0.022	0.002	-0.002
0.193	0.307	-0.905	0.043	0.354	-0.934	0.061	0.226	-0.014	0.062	-0.019	0.030	0.075	0.041	0.014	0.002
0.193	0.307	-0.905	0.046	0.356	-0.934	0.079	-0.128	-0.007	0.059	-0.021	0.030	0.076	0.040	0.015	0.012
0.136	0.319	-0.912	0.042	0.358	-0.933	0.119	0.213	-0.044	0.005	-0.011	0.021	0.018	0.029	0.007	0.005
0.097	0.338	-0.952	0.044	0.359	-0.932	0.089	-0.093	0.019	-0.036	0.007	-0.019	0.019	0.009	0.032	-0.010
0.097	0.338	-0.928	0.044	0.362	-0.931	0.152	0.014	-0.019	-0.036	0.004	0.004	0.020	0.009	0.008	-0.020
0.097	0.323	-0.944	0.045	0.364	-0.930	0.122	-0.078	0.048	-0.037	-0.014	-0.013	0.019	0.025	0.024	-0.026
0.140	0.315	-0.901	0.046	0.367	-0.929	0.141	-0.035	0.056	0.005	-0.024	0.029	0.024	0.032	0.019	-0.017
0.113	0.330	-0.889	0.046	0.370	-0.928	0.157	-0.040	0.052	-0.022	-0.011	0.040	0.003	0.017	0.031	-0.025
0.159	0.342	-0.901	0.041	0.373	-0.927	0.196	0.317	0.012	0.029	-0.003	0.027	0.044	0.005	0.020	-0.025
0.040	0.342	-0.964	0.043	0.376	-0.925	0.172	-0.188	0.086	-0.093	-0.007	-0.037	0.075	0.005	0.043	-0.022
0.105	0.330	-0.909	0.045	0.379	-0.924	0.151	-0.064	0.030	-0.028	-0.021	0.016	0.010	0.016	0.012	-0.020
0.163	0.357	-0.869	0.045	0.381	-0.923	0.127	-0.007	0.021	0.029	0.004	0.055	0.048	0.011	0.051	-0.027
0.124	0.338	-0.881	0.043	0.384	-0.922	0.169	0.137	0.015	-0.007	-0.019	0.042	0.010	0.008	0.040	-0.019
0.117	0.373	-0.905	0.043	0.387	-0.921	0.152	0.012	0.004	-0.015	0.014	0.017	0.003	0.027	0.017	-0.016
0.097	0.342	-0.905	0.040	0.390	-0.920	0.129	0.151	0.045	-0.031	-0.020	0.016	0.016	0.004	0.017	-0.025
0.109	0.357	-0.928	0.041	0.392	-0.919	0.154	-0.095	0.049	-0.021	-0.007	-0.009	0.004	0.012	0.006	-0.019
0.093	0.350	-0.905	0.038	0.396	-0.918	0.178	0.156	0.027	-0.033	-0.017	0.014	0.020	0.004	0.018	-0.026
0.143	0.365	-0.897	0.038	0.398	-0.917	0.129	-0.016	0.069	0.017	-0.004	0.021	0.030	0.020	0.026	-0.021
0.082	0.354	-0.893	0.041	0.399	-0.916	0.086	-0.174	0.093	-0.047	-0.017	0.024	0.032	0.009	0.031	-0.019
0.120	0.381	-0.897	0.036	0.402	-0.915	0.115	0.276	0.037	-0.004	0.008	0.019	0.007	0.036	0.028	-0.024
0.120	0.361	-0.897	0.036	0.404	-0.914	0.154	0.010	0.046	-0.003	-0.014	0.018	0.007	0.017	0.028	-0.031
0.063	0.350	-0.909	0.038	0.407	-0.913	0.134	-0.143	0.067	-0.063	-0.028	0.004	0.050	0.005	0.016	-0.029
0.093	0.361	-0.909	0.034	0.409	-0.912	0.107	0.184	0.065	-0.028	-0.018	0.004	0.019	0.017	0.016	-0.036
0.093	0.354	-0.873	0.034	0.411	-0.911	0.113	-0.056	0.079	-0.029	-0.028	0.038	0.018	0.009	0.052	-0.033
0.090	0.365	-0.861	0.032	0.413	-0.910	0.124	0.095	0.077	-0.030	-0.018	0.049	0.022	0.020	0.064	-0.029
0.140	0.388	-0.861	0.032	0.415	-0.909	0.134	0.036	0.006	0.021	0.002	0.048	0.028	0.043	0.064	-0.026
0.082	0.346	-0.889	0.028	0.417	-0.908	0.109	0.246	-0.051	-0.033	-0.042	0.019	0.029	0.000	0.037	-0.016
0.113	0.381	-0.881	0.029	0.418	-0.908	0.054	-0.048	0.005	-0.003	-0.008	0.027	0.002	0.034	0.045	-0.005
0.117	0.350	-0.928	0.025	0.418	-0.908	-0.001	0.287	-0.052	0.005	-0.039	-0.021	0.005	0.003	0.002	0.003
0.117	0.350	-0.928	0.028	0.418	-0.908	0.012	-0.183	0.034	0.002	-0.039	-0.021	0.004	0.003	0.001	0.034
0.136	0.342	-0.968	0.027	0.417	-0.908	-0.019	0.049	0.018	0.022	-0.046	-0.060	0.023	0.005	0.040	0.050
0.197	0.327	-1.023	0.022	0.417	-0.909	0.002	0.351	-0.043	0.090	-0.061	-0.115	0.084	0.020	0.095	0.055
0.147	0.334	-0.983	0.017	0.417	-0.909	0.013	0.270	0.003	0.044	-0.053	-0.075	0.033	0.013	0.054	0.043
0.132	0.350	-0.920	0.009	0.421	-0.907	0.234	0.421	0.065	0.037	-0.042	-0.014	0.016	0.003	0.009	0.021
0.043	0.373	-0.873	0.003	0.430	-0.903	0.498	0.304	0.163	-0.045	-0.028	0.029	0.073	0.026	0.056	-0.024
0.017	0.400	-0.865	-0.005	0.440	-0.898	0.552	0.337	0.138	-0.064	-0.010	0.032	0.101	0.053	0.064	-0.046
-0.026	0.435	-0.861	-0.009	0.448	-0.894	0.484	0.168	0.192	-0.102	0.016	0.032	0.143	0.088	0.068	-0.060
0.028	0.477	-0.877	-0.015	0.457	-0.890	0.469	0.214	0.185	-0.043	0.050	0.012	0.090	0.131	0.052	-0.046
0.032	0.504	-0.889	-0.016	0.465	-0.885	0.478	0.003	0.150	-0.037	0.069	-0.005	0.086	0.158	0.041	-0.006
0.086	0.504	-0.893	-0.014	0.474	-0.880	0.508	-0.183	0.131	0.014	0.060	-0.014	0.033	0.158	0.038	0.040
0.193	0.466	-0.944	-0.013	0.480	-0.877	0.368	-0.084	0.120	0.121	0.015	-0.068	0.073	0.120	0.013	0.074
0.170	0.477	-0.972	-0.011	0.485	-0.874	0.285	-0.107	0.112	0.097	0.022	-0.099	0.050	0.133	0.040	0.119
0.178	0.500	-0.975	-0.007	0.489	-0.872	0.196	-0.268	0.118	0.100	0.042	-0.104	0.056	0.157	0.044	0.161
0.263	0.500	-0.956	-0.004	0.491	-0.871	0.168	-0.208	0.102	0.181	0.039	-0.086	0.140	0.158	0.024	0.179
0.301	0.485	-0.944	-0.002	0.495	-0.869	0.218	-0.129	0.093	0.218	0.020	-0.076	0.179	0.144	0.012	0.199
0.293	0.458	-0.972	0.003	0.498	-0.867	0.198	-0.229	0.069	0.206	-0.010	-0.106	0.171	0.118	0.039	0.207
0.309	0.442	-0.932	0.007	0.502	-0.865	0.199	-0.263	0.067	0.217	-0.029	-0.068	0.187	0.104	0.000	0.204
0.255	0.431	-0.932	0.013	0.505	-0.863	0.205	-0.331	0.090	0.157	-0.044	-0.070	0.134	0.094	0.000	0.197
0.267	0.439	-0.920	0.011	0.509	-0.861	0.252	0.135	-0.002	0.170	-0.040	-0.061	0.146	0.103	0.012	0.168
0.290	0.454	-0.909	0.013	0.511	-0.860	0.114	-0.080	0.071	0.192	-0.026	-0.050	0.170	0.119	0.023	0.154
0.151	0.466	-0.952	0.016	0.511	-0.859	0.022	-0.224	0.060	0.050	-0.015	-0.094	0.033	0.130	0.020	0.137
0.259	0.466	-0.873	0.013	0.511	-0.860	0.002	0.238	-0.006	0.161	-0.015	-0.015	0.142	0.131	0.059	0.120
0.174	0.493	-0.897	0.014	0.508	-0.861	-0.132	-0.012	0.005	0.076	0.015	-0.037	0.058	0.158	0.035	0.097
0.197	0.520	-0.865	0.012	0.505	-0.863	-0.203	0.151	-0.048	0.100	0.046	-0.003	0.082	0.186	0.067	0.094
0.193	0.512	-0.849	0.014	0.500	-0.866	-0.272	-0.035	-0.053	0.095	0.043	0.015	0.078	0.180	0.082	0.072
0.155	0.524	-0.873	0.008	0.495	-0.869	-0.312	0.450	-0.139	0.062	0.060	-0.005	0.040	0.192	0.059	0.056
0.132	0.481	-0.893	0.009	0.489	-0.872	-0.347	0.024	-0.113	0.038	0.023	-0.021	0.018	0.151	0.040	0.023
0.093	0.481	-0.877	0.007	0.484	-0.875	-0.275	0.232	-0.156	0.002	0.028	-0.003	0.020	0.152	0.056	0.004
0.013	0.466	-0.897	0.011	0.477	-0.879	-0.404	-0.210	-0.044	-0.083	0.020	-0.019	0.101	0.138	0.036	-0.016
0.074	0.477	-0.889	0.009	0.470	-0.883	-0.376	0.179	-0.139	-0.019	0.038	-0.007	0.039	0.151	0.044	-0.023
0.055	0.516	-0.869	0.009	0.463	-0.886	-0.408	0.119	-0.202	-0.038	0.084	0.016	0.058	0.191	0.064	-0.028
0.105	0.500	-0.885	0.010	0.455	-0.890	-0.445	0.068	-0.222	0.010	0.076	0.005	0.008	0.177	0.048	-0.038
0.063	0.442	-0.909	0.008	0.446	-0.895	-0.499	0.272	-0.255	-0.030	0.027	-0.014	0.051	0.121	0.025	-0.035
-0.033	0.450	-0.901	0.015	0.436	-0.900	-0.556	-0.340	-0.132	-0.133	0.045	-0.002	0.147	0.130	0.033	-0.045
0.113	0.415	-0.881	0.016	0.427	-0.904	-0.518	0.032	-0.196	0.012	0.019	0.023	0.001	0.096	0.052	-0.048
0.009	0.388	-0.909	0.024	0.418	-0.908	-0.491	-0.385	-0.121	-0.100	0.001	-0.001	0.105	0.070	0.025	-0.047
0.136	0.361	-0.834	0.029	0.408	-0.913	-0.541	-0.157	-0.125	0.022	-0.016	0.079	0.021	0.045	0.100	-0.026
0.117	0.357	-0.861	0.030	0.399	-0.917	-0.500	-0.016	-0.101	0.001	-0.011	0.055	0.002	0.042	0.072	-0.040
0.117	0.396	-0.861	0.031	0.391	-0.920	-0.436	0.018	-0.163	-0.000	0.036	0.059	0.001	0.082	0.072	-0.033
0.059	0.354	-0.901	0.033	0.381	-0.924	-0.494	-0.050	-0.126	-0.060	0.003	0.023	0.057	0.041	0.032	-0.039
0.063	0.323	-0.916	0.034	0.372	-0.928	-0.524	-0.017	-0.066	-0.057	-0.018	0.012	0.054	0.011	0.017	-0.037
0.074	0.342	-0.948	0.037	0.363	-0.931	-0.461	-0.146	-0.015	-0.049	0.010	-0.016	0.042	0.031	0.014	-0.036
0.124	0.330	-0.909	0.035	0.357	-0.934	-0.323	0.135	-0.097	0.003	0.005	0.025	0.008	0.020	0.025	-0.023
0.132	0.303	-0.877	0.040	0.350	-0.936	-0.366	-0.235	-0.031	0.006	-0.015	0.060	0.015	0.006	0.057	-0.023
0.132	0.288	-0.928	0.040	0.343	-0.938	-0.340	0.068	-0.065	0.006	-0.024	0.011	0.015	0.021	0.006	-0.013
0.082	0.296	-0.901	0.040	0.337	-0.941	-0.328	0.015	-0.044	-0.044	-0.010	0.041	0.036	0.012	0.034	-0.021
0.147	0.300	-0.920	0.043	0.330	-0.943	-0.369	-0.176	0.036	0.018	0.001	0.023	0.029	0.007	0.014	-0.016
0.082	0.311	-0.932	0.043	0.325	-0.945	-0.282	0.055	-0.067	-0.047	0.018	0.013	0.036	0.005	0.002	-0.015
0.155	0.315	-0.897	0.036	0.319	-0.947	-0.273	0.400	-0.085	0.032	0.027	0.051	0.037	0.010	0.038	-0.025
0.140	0.292	-0.909	0.033	0.313	-0.949	-0.324	0.205	-0.026	0.020	0.010	0.041	0.021	0.013	0.026	-0.036
0.005	0.284	-0.972	0.037	0.306	-0.951	-0.358	-0.216	-0.029	-0.118	0.009	-0.020	0.114	0.020	0.037	-0.028
0.090	0.265	-0.912	0.037	0.301	-0.953	-0.285	0.003	-0.048	-0.034	-0.005	0.041	0.029	0.039	0.022	-0.033
0.128	0.272	-0.901	0.033	0.295	-0.955	-0.301	0.248	-0.079	0.008	0.008	0.055	0.010	0.030	0.034	-0.031
0.128	0.272	-0.901	0.034	0.290	-0.956	-0.268	0.001	-0.099	0.007	0.014	0.057	0.010	0.030	0.034	-0.031
0.151	0.245	-0.912	0.029	0.285	-0.958	-0.257	0.333	-0.121	0.036	-0.008	0.046	0.033	0.056	0.022	-0.027
0.009	0.249	-0.948	0.032	0.279	-0.960	-0.271	-0.181	-0.033	-0.110	0.001	0.012	0.110	0.051	0.013	-0.029
0.109	0.226	-0.916	0.029	0.274	-0.961	-0.260	0.196	-0.054	-0.007	-0.017	0.045	0.010	0.074	0.018	-0.032
0.097	0.238	-0.932	0.027	0.270	-0.962	-0.191	0.144	-0.068	-0.016	-0.002	0.031	0.021	0.062	0.002	-0.041
0.101	0.245	-0.924	0.026	0.267	-0.963	-0.175	0.107	-0.055	-0.011	0.009	0.040	0.017	0.054	0.010	-0.030
0.097	0.214	-0.912	0.023	0.265	-0.964	-0.082	0.136	-0.050	-0.013	-0.020	0.052	0.021	0.084	0.022	-0.038
0.067	0.187	-0.924	0.023	0.264	-0.964	-0.079	0.045	-0.012	-0.043	-0.045	0.041	0.051	0.111	0.010	-0.033
0.055	0.218	-0.936	0.025	0.262	-0.965	-0.087	-0.109	0.021	-0.056	-0.012	0.029	0.062	0.079	0.001	-0.039
0.136	0.230	-0.889	0.020	0.261	-0.965	-0.039	0.275	0.008	0.030	0.000	0.077	0.019	0.067	0.046	-0.029
0.067	0.214	-0.920	0.023	0.261	-0.965	-0.015	-0.166	0.036	-0.042	-0.015	0.046	0.050	0.082	0.015	-0.030
0.151	0.214	-0.897	0.016	0.261	-0.965	0.029	0.398	-0.043	0.050	-0.015	0.069	0.036	0.082	0.038	-0.025
0.040	0.226	-0.960	0.017	0.263	-0.965	0.091	-0.062	-0.002	-0.063	-0.005	0.006	0.076	0.070	0.025	-0.035
0.070	0.195	-0.936	0.015	0.264	-0.964	0.072	0.095	0.046	-0.030	-0.037	0.030	0.044	0.100	0.001	-0.026
0.059	0.234	-0.944	0.015	0.265	-0.964	0.049	0.028	0.036	-0.040	0.001	0.022	0.056	0.061	0.008	-0.039
0.093	0.211	-0.936	0.011	0.266	-0.964	0.081	0.216	-0.022	-0.002	-0.024	0.029	0.021	0.083	0.000	-0.032
0.055	0.218	-0.944	0.007	0.268	-0.963	0.109	0.216	-0.011	-0.036	-0.017	0.021	0.059	0.075	0.007	-0.033
0.067	0.222	-0.944	0.008	0.271	-0.963	0.128	-0.030	0.024	-0.025	-0.016	0.021	0.047	0.070	0.007	-0.030
0.055	0.214	-0.952	0.008	0.273	-0.962	0.119	-0.044	0.036	-0.037	-0.025	0.012	0.059	0.077	0.014	-0.035
0.059	0.230	-0.948	0.004	0.276	-0.961	0.149	0.226	-0.003	-0.028	-0.013	0.016	0.055	0.061	0.009	-0.025
0.059	0.242	-0.932	0.006	0.278	-0.961	0.142	-0.089	-0.000	-0.030	-0.004	0.031	0.054	0.049	0.007	-0.031
0.109	0.261	-0.948	0.008	0.280	-0.960	0.114	-0.108	0.018	0.018	0.013	0.015	0.004	0.029	0.009	-0.024
0.032	0.249	-0.944	0.008	0.282	-0.959	0.088	0.043	-0.006	-0.058	-0.000	0.018	0.080	0.040	0.006	-0.018
0.097	0.261	-0.932	0.007	0.284	-0.959	0.083	0.073	-0.031	0.009	0.010	0.030	0.014	0.029	0.006	-0.022
0.097	0.265	-0.924	0.003	0.285	-0.959	0.082	0.217	-0.078	0.013	0.012	0.038	0.013	0.025	0.015	-0.030
0.024	0.257	-0.952	0.004	0.286	-0.958	0.036	-0.022	-0.038	-0.061	0.003	0.010	0.086	0.033	0.013	-0.017
0.063	0.253	-0.952	0.006	0.286	-0.958	0.033	-0.103	-0.021	-0.025	-0.001	0.010	0.048	0.037	0.013	-0.016
0.105	0.234	-0.912	0.002	0.288	-0.958	0.075	0.268	-0.090	0.022	-0.022	0.050	0.006	0.056	0.027	-0.020
0.105	0.234	-0.912	0.004	0.288	-0.958	0.046	-0.076	-0.078	0.020	-0.022	0.050	0.006	0.056	0.028	-0.020
0.055	0.257	-0.983	0.004	0.288	-0.958	-0.016	0.031	-0.116	-0.030	0.001	-0.021	0.057	0.033	0.042	-0.009
0.028	0.253	-0.960	0.009	0.287	-0.958	-0.051	-0.204	-0.088	-0.061	-0.002	0.003	0.085	0.037	0.018	-0.018
0.113	0.226	-0.975	0.006	0.285	-0.958	-0.075	0.215	-0.121	0.026	-0.027	-0.012	0.001	0.064	0.033	-0.009
0.040	0.187	-0.987	0.010	0.283	-0.959	-0.085	-0.203	-0.067	-0.051	-0.064	-0.023	0.075	0.102	0.044	0.002
0.120	0.187	-1.011	0.007	0.281	-0.960	-0.082	0.221	-0.084	0.033	-0.062	-0.046	0.005	0.102	0.067	0.031
0.109	0.214	-1.007	0.007	0.281	-0.960	0.020	0.040	-0.080	0.021	-0.034	-0.042	0.008	0.074	0.062	0.038
0.155	0.187	-1.027	0.001	0.281	-0.960	0.009	0.345	-0.067	0.073	-0.061	-0.062	0.037	0.101	0.082	0.049
0.113	0.226	-1.046	-0.004	0.283	-0.959	0.086	0.255	0.012	0.035	-0.024	-0.082	0.006	0.062	0.101	0.035
0.097	0.245	-0.952	-0.010	0.288	-0.958	0.268	0.302	0.051	0.026	-0.009	0.011	0.022	0.042	0.006	0.016
0.047	0.300	-0.924	-0.016	0.294	-0.956	0.315	0.355	0.060	-0.017	0.039	0.037	0.073	0.012	0.022	-0.019
0.001	0.296	-0.948	-0.022	0.300	-0.954	0.341	0.249	0.108	-0.058	0.029	0.011	0.120	0.008	0.002	-0.032
-0.033	0.307	-0.944	-0.023	0.307	-0.952	0.334	0.042	0.126	-0.091	0.034	0.013	0.155	0.020	0.003	-0.039
0.055	0.342	-0.920	-0.031	0.313	-0.949	0.344	0.384	0.065	0.004	0.062	0.034	0.067	0.054	0.027	-0.027
0.032	0.365	-0.964	-0.030	0.318	-0.947	0.276	-0.059	0.108	-0.019	0.080	-0.011	0.091	0.078	0.016	-0.009
0.078	0.350	-0.972	-0.031	0.321	-0.947	0.143	0.025	0.114	0.028	0.062	-0.020	0.045	0.063	0.024	0.041
0.067	0.350	-1.027	-0.023	0.322	-0.946	0.064	-0.465	0.110	0.008	0.061	-0.075	0.056	0.063	0.078	0.074
0.224	0.307	-0.991	-0.019	0.322	-0.946	0.008	-0.167	-0.001	0.161	0.019	-0.039	0.102	0.021	0.043	0.118
0.213	0.307	-1.015	-0.016	0.322	-0.947	-0.015	-0.076	-0.100	0.147	0.019	-0.063	0.090	0.021	0.066	0.148
0.278	0.377	-1.003	-0.011	0.321	-0.947	-0.055	-0.153	-0.180	0.207	0.089	-0.051	0.156	0.091	0.055	0.179
0.232	0.346	-1.070	-0.004	0.318	-0.948	-0.161	-0.282	-0.201	0.154	0.061	-0.117	0.110	0.060	0.122	0.181
0.240	0.292	-1.106	0.009	0.314	-0.949	-0.186	-0.583	-0.199	0.149	0.011	-0.151	0.118	0.006	0.158	0.189
0.243	0.253	-1.074	0.019	0.310	-0.950	-0.188	-0.402	-0.168	0.143	-0.024	-0.118	0.123	0.033	0.126	0.177
0.301	0.218	-1.011	0.022	0.308	-0.951	-0.106	-0.068	-0.194	0.197	-0.056	-0.055	0.180	0.067	0.063	0.162
0.255	0.238	-1.011	0.033	0.307	-0.951	-0.059	-0.508	-0.094	0.141	-0.035	-0.054	0.134	0.047	0.062	0.145
0.190	0.203	-1.066	0.036	0.303	-0.952	-0.161	-0.120	-0.048	0.072	-0.067	-0.108	0.068	0.081	0.117	0.128
0.240	0.195	-0.952	0.044	0.303	-0.952	-0.014	-0.339	-0.106	0.114	-0.074	0.006	0.117	0.088	0.003	0.104
0.186	0.234	-1.042	0.041	0.300	-0.953	-0.107	0.173	-0.097	0.063	-0.033	-0.084	0.063	0.048	0.093	0.097
0.186	0.234	-1.042	0.048	0.298	-0.953	-0.082	-0.309	-0.027	0.057	-0.031	-0.084	0.063	0.047	0.093	0.074
0.251	0.245	-0.956	0.047	0.298	-0.953	-0.005	0.077	-0.077	0.122	-0.019	0.003	0.128	0.035	0.006	0.065
0.093	0.276	-1.042	0.054	0.295	-0.954	-0.169	-0.331	-0.014	-0.042	0.015	-0.083	0.029	0.003	0.093	0.056
0.217	0.222	-0.916	0.056	0.293	-0.955	-0.093	-0.057	-0.127	0.079	-0.037	0.043	0.095	0.056	0.033	0.039
0.193	0.222	-0.924	0.056	0.290	-0.955	-0.093	0.114	-0.223	0.056	-0.035	0.036	0.072	0.054	0.025	0.017
0.143	0.230	-0.936	0.055	0.287	-0.956	-0.166	0.108	-0.183	0.007	-0.024	0.025	0.023	0.046	0.013	0.003
0.128	0.191	-0.983	0.052	0.283	-0.958	-0.182	0.242	-0.169	-0.005	-0.058	-0.021	0.009	0.083	0.034	-0.015
0.028	0.218	-1.011	0.055	0.280	-0.958	-0.143	-0.136	-0.097	-0.108	-0.028	-0.047	0.090	0.055	0.062	-0.026
0.078	0.261	-1.027	0.055	0.274	-0.960	-0.289	0.010	-0.095	-0.058	0.020	-0.062	0.040	0.011	0.077	-0.027
0.117	0.284	-0.987	0.056	0.270	-0.961	-0.180	0.013	-0.165	-0.021	0.047	-0.021	0.001	0.013	0.038	-0.044
0.136	0.284	-0.932	0.053	0.268	-0.962	-0.148	0.211	-0.187	0.001	0.050	0.035	0.019	0.014	0.018	-0.033
0.028	0.350	-1.019	0.052	0.263	-0.963	-0.252	0.064	-0.149	-0.106	0.120	-0.051	0.089	0.081	0.069	-0.046
0.109	0.284	-0.944	0.050	0.258	-0.965	-0.263	0.137	-0.067	-0.023	0.060	0.026	0.008	0.016	0.006	-0.047
0.028	0.265	-0.979	0.056	0.252	-0.966	-0.275	-0.274	-0.019	-0.109	0.046	-0.009	0.088	0.002	0.029	-0.045
0.124	0.199	-0.956	0.059	0.248	-0.967	-0.198	-0.128	-0.046	-0.015	-0.016	0.016	0.009	0.066	0.005	-0.040
0.163	0.211	-0.916	0.058	0.246	-0.967	-0.094	0.062	-0.084	0.024	-0.003	0.056	0.047	0.053	0.035	-0.039
0.101	0.191	-0.924	0.065	0.245	-0.967	-0.073	-0.329	-0.029	-0.044	-0.020	0.048	0.014	0.071	0.027	-0.031
0.109	0.218	-0.999	0.063	0.241	-0.968	-0.181	0.138	-0.074	-0.034	0.010	-0.026	0.006	0.043	0.048	-0.030
0.097	0.207	-0.952	0.072	0.238	-0.969	-0.146	-0.461	-0.030	-0.055	0.002	0.021	0.018	0.053	0.000	-0.038
0.155	0.207	-0.912	0.070	0.234	-0.970	-0.219	0.097	-0.078	0.004	0.006	0.062	0.040	0.052	0.040	-0.044
0.132	0.184	-0.928	0.070	0.230	-0.971	-0.201	0.035	-0.075	-0.019	-0.013	0.047	0.016	0.074	0.024	-0.043
0.059	0.187	-0.960	0.072	0.227	-0.971	-0.142	-0.059	-0.103	-0.093	-0.006	0.016	0.057	0.069	0.007	-0.047
0.147	0.160	-0.944	0.071	0.223	-0.972	-0.172	0.093	-0.091	-0.004	-0.030	0.032	0.031	0.094	0.009	-0.048
0.074	0.126	-0.952	0.071	0.221	-0.973	-0.069	-0.001	-0.083	-0.077	-0.063	0.025	0.042	0.128	0.001	-0.049
0.143	0.145	-0.940	0.073	0.221	-0.973	0.018	-0.035	-0.095	-0.009	-0.043	0.036	0.027	0.107	0.013	-0.038
0.105	0.199	-0.987	0.073	0.221	-0.973	-0.032	-0.003	-0.006	-0.048	0.011	-0.011	0.012	0.052	0.034	-0.040
0.109	0.172	-0.987	0.073	0.220	-0.973	-0.039	-0.014	0.045	-0.044	-0.015	-0.011	0.008	0.079	0.034	-0.028
0.151	0.184	-0.916	0.073	0.220	-0.973	0.001	-0.012	0.027	-0.002	-0.003	0.060	0.034	0.066	0.038	-0.027
0.151	0.184	-0.916	0.072	0.220	-0.973	0.013	0.071	0.030	-0.001	-0.004	0.060	0.034	0.066	0.038	-0.020
0.155	0.149	-0.920	0.071	0.220	-0.973	0.033	0.040	-0.001	0.004	-0.039	0.056	0.038	0.100	0.034	-0.022
0.167	0.218	-0.916	0.069	0.221	-0.973	0.034	0.152	-0.046	0.018	0.030	0.059	0.050	0.030	0.039	-0.027
0.093	0.195	-0.972	0.068	0.221	-0.973	-0.003	0.053	-0.004	-0.054	0.007	0.004	0.024	0.052	0.017	-0.039
0.097	0.195	-0.975	0.068	0.221	-0.973	0.025	0.036	-0.010	-0.049	0.006	-0.000	0.020	0.052	0.020	-0.038
0.074	0.187	-0.948	0.073	0.223	-0.972	0.069	-0.260	0.003	-0.077	-0.003	0.027	0.043	0.059	0.007	-0.048
0.163	0.145	-0.905	0.070	0.224	-0.972	0.107	0.172	-0.049	0.014	-0.047	0.069	0.046	0.102	0.051	-0.036
0.113	0.164	-0.920	0.073	0.226	-0.971	0.118	-0.170	-0.037	-0.039	-0.030	0.053	0.004	0.082	0.035	-0.029
0.178	0.184	-0.916	0.071	0.228	-0.971	0.085	0.141	-0.067	0.028	-0.012	0.056	0.061	0.063	0.039	-0.032
0.159	0.157	-0.897	0.063	0.228	-0.972	0.014	0.431	-0.002	0.018	-0.039	0.076	0.042	0.090	0.059	-0.035
0.043	0.168	-0.964	0.064	0.228	-0.972	0.007	-0.047	0.076	-0.098	-0.028	0.008	0.074	0.078	0.008	-0.030
0.132	0.203	-0.905	0.060	0.231	-0.971	0.125	0.196	0.006	-0.006	0.005	0.067	0.016	0.043	0.051	-0.041
0.124	0.207	-0.920	0.059	0.233	-0.971	0.107	0.045	-0.003	-0.013	0.006	0.051	0.008	0.039	0.036	-0.050
0.093	0.207	-0.944	0.056	0.235	-0.970	0.105	0.173	0.018	-0.040	0.004	0.027	0.023	0.039	0.012	-0.035
0.070	0.191	-0.975	0.054	0.237	-0.970	0.153	0.077	0.037	-0.061	-0.014	-0.006	0.047	0.054	0.019	-0.035
0.113	0.195	-0.952	0.052	0.241	-0.969	0.210	0.129	0.038	-0.016	-0.014	0.017	0.004	0.049	0.006	-0.044
0.109	0.176	-0.944	0.052	0.245	-0.968	0.194	0.002	0.057	-0.020	-0.037	0.024	0.009	0.068	0.014	-0.034
0.063	0.187	-0.928	0.049	0.248	-0.968	0.140	0.106	0.085	-0.063	-0.028	0.039	0.054	0.056	0.030	-0.026
0.140	0.222	-0.932	0.049	0.250	-0.967	0.104	-0.004	0.082	0.014	0.005	0.034	0.022	0.021	0.026	-0.030
0.128	0.207	-0.901	0.045	0.252	-0.967	0.129	0.231	0.033	0.007	-0.013	0.065	0.012	0.037	0.057	-0.037
0.097	0.203	-0.912	0.045	0.254	-0.966	0.089	-0.020	0.054	-0.024	-0.019	0.053	0.019	0.041	0.045	-0.027
0.063	0.195	-0.928	0.041	0.255	-0.966	0.089	0.187	0.062	-0.054	-0.028	0.036	0.053	0.049	0.030	-0.041
0.105	0.211	-0.920	0.038	0.257	-0.966	0.072	0.183	0.067	-0.007	-0.014	0.044	0.011	0.035	0.038	-0.054
0.055	0.230	-0.924	0.037	0.259	-0.965	0.121	0.019	0.039	-0.057	0.003	0.039	0.061	0.016	0.034	-0.054
0.024	0.203	-0.936	0.030	0.261	-0.965	0.104	0.373	-0.007	-0.080	-0.025	0.026	0.093	0.044	0.022	-0.054
0.078	0.195	-0.920	0.033	0.263	-0.964	0.136	-0.159	0.049	-0.029	-0.036	0.041	0.039	0.052	0.039	-0.066
0.043	0.203	-0.944	0.029	0.265	-0.964	0.113	0.207	0.031	-0.059	-0.030	0.017	0.075	0.045	0.016	-0.066
0.013	0.207	-0.956	0.029	0.268	-0.963	0.134	-0.019	0.053	-0.089	-0.029	0.004	0.107	0.042	0.004	-0.058
0.040	0.226	-0.932	0.029	0.270	-0.962	0.105	-0.043	0.076	-0.063	-0.012	0.027	0.082	0.023	0.028	-0.048
0.055	0.199	-0.972	0.030	0.272	-0.962	0.099	-0.055	0.009	-0.048	-0.041	-0.012	0.068	0.051	0.011	-0.042
0.097	0.199	-0.991	0.027	0.272	-0.962	0.029	0.213	-0.032	-0.002	-0.041	-0.031	0.027	0.051	0.030	-0.022
0.051	0.203	-1.003	0.025	0.272	-0.962	0.022	0.078	-0.011	-0.046	-0.037	-0.043	0.074	0.048	0.041	-0.006
0.074	0.207	-1.054	0.022	0.272	-0.962	-0.006	0.190	0.001	-0.020	-0.033	-0.094	0.052	0.044	0.092	0.025
0.074	0.149	-1.062	0.021	0.271	-0.962	-0.032	0.054	-0.040	-0.019	-0.090	-0.101	0.053	0.103	0.100	0.034
0.159	0.129	-1.094	0.013	0.270	-0.963	-0.011	0.459	-0.045	0.074	-0.109	-0.132	0.030	0.123	0.132	0.034
0.109	0.149	-1.058	0.009	0.274	-0.962	0.213	0.211	0.018	0.028	-0.093	-0.097	0.021	0.105	0.096	0.006
0.051	0.180	-0.932	0.004	0.282	-0.959	0.433	0.276	0.097	-0.024	-0.070	0.027	0.079	0.074	0.030	-0.023
-0.037	0.253	-0.869	-0.002	0.292	-0.956	0.532	0.256	0.167	-0.107	-0.007	0.087	0.169	0.001	0.093	-0.059
-0.049	0.319	-0.885	-0.006	0.301	-0.953	0.493	0.144	0.171	-0.114	0.050	0.069	0.181	0.064	0.077	-0.076
-0.007	0.338	-0.936	-0.011	0.311	-0.950	0.508	0.188	0.162	-0.067	0.059	0.014	0.139	0.082	0.026	-0.067
0.028	0.381	-0.952	-0.013	0.321	-0.947	0.509	0.047	0.152	-0.031	0.092	-0.004	0.105	0.125	0.010	-0.022
0.074	0.385	-0.952	-0.011	0.330	-0.944	0.474	-0.114	0.161	0.014	0.087	-0.007	0.059	0.128	0.010	0.033
0.151	0.350	-0.983	-0.010	0.338	-0.941	0.433	-0.131	0.186	0.089	0.044	-0.042	0.018	0.093	0.021	0.072
0.201	0.307	-1.011	-0.007	0.345	-0.939	0.389	-0.174	0.189	0.136	-0.005	-0.072	0.068	0.051	0.049	0.119
0.167	0.327	-1.054	-0.002	0.350	-0.937	0.242	-0.326	0.192	0.096	0.010	-0.117	0.033	0.069	0.092	0.165
0.267	0.346	-1.023	0.003	0.354	-0.935	0.217	-0.219	0.062	0.192	0.025	-0.087	0.132	0.088	0.061	0.187
0.313	0.323	-1.042	0.011	0.356	-0.934	0.156	-0.423	0.021	0.229	-0.001	-0.108	0.178	0.065	0.080	0.197
0.274	0.323	-1.042	0.021	0.357	-0.934	0.070	-0.479	0.044	0.181	-0.002	-0.109	0.140	0.064	0.080	0.213
0.267	0.315	-1.098	0.034	0.357	-0.933	0.020	-0.712	0.053	0.160	-0.009	-0.165	0.132	0.056	0.136	0.217
0.309	0.292	-1.015	0.040	0.359	-0.932	0.116	-0.235	-0.039	0.197	-0.034	-0.083	0.174	0.032	0.053	0.203
0.343	0.276	-0.983	0.049	0.362	-0.931	0.139	-0.411	-0.038	0.223	-0.052	-0.054	0.209	0.016	0.022	0.189
0.297	0.276	-0.979	0.051	0.365	-0.930	0.185	-0.031	-0.086	0.175	-0.055	-0.051	0.162	0.016	0.019	0.179
0.247	0.296	-0.999	0.057	0.365	-0.929	0.028	-0.325	-0.000	0.118	-0.036	-0.072	0.112	0.035	0.039	0.167
0.274	0.330	-0.987	0.057	0.364	-0.930	-0.033	0.060	-0.053	0.145	-0.000	-0.060	0.140	0.070	0.027	0.148
0.274	0.330	-0.987	0.062	0.364	-0.929	0.007	-0.249	0.004	0.140	0.001	-0.061	0.139	0.070	0.027	0.128
0.278	0.342	-0.905	0.060	0.363	-0.930	-0.071	0.172	-0.074	0.146	0.014	0.023	0.143	0.082	0.055	0.117
0.205	0.361	-0.960	0.062	0.361	-0.930	-0.048	-0.027	-0.095	0.072	0.035	-0.033	0.069	0.101	0.000	0.093
0.213	0.350	-0.932	0.059	0.358	-0.932	-0.150	0.261	-0.182	0.083	0.027	-0.004	0.076	0.090	0.028	0.067
0.159	0.296	-0.932	0.056	0.355	-0.933	-0.168	0.251	-0.162	0.033	-0.024	-0.003	0.022	0.037	0.028	0.049
0.147	0.315	-0.936	0.054	0.352	-0.934	-0.119	0.162	-0.174	0.023	-0.002	-0.007	0.010	0.057	0.024	0.025
0.124	0.288	-1.027	0.052	0.349	-0.936	-0.153	0.170	-0.154	0.002	-0.025	-0.096	0.014	0.030	0.067	0.002
0.067	0.253	-0.960	0.052	0.346	-0.937	-0.142	0.017	-0.028	-0.055	-0.057	-0.028	0.071	0.004	0.001	-0.007
0.086	0.284	-0.916	0.052	0.344	-0.937	-0.082	0.052	-0.099	-0.036	-0.024	0.015	0.051	0.027	0.042	-0.019
0.113	0.300	-0.912	0.049	0.342	-0.938	-0.105	0.197	-0.116	-0.006	-0.006	0.020	0.024	0.043	0.046	-0.036
0.078	0.357	-0.932	0.051	0.339	-0.939	-0.139	0.016	-0.215	-0.041	0.055	0.001	0.058	0.102	0.026	-0.047
0.063	0.361	-0.944	0.050	0.335	-0.941	-0.227	0.105	-0.257	-0.056	0.063	-0.010	0.073	0.106	0.013	-0.044
0.020	0.330	-0.932	0.056	0.330	-0.942	-0.277	-0.258	-0.184	-0.104	0.038	0.004	0.115	0.075	0.024	-0.058
0.101	0.300	-0.936	0.058	0.325	-0.944	-0.233	-0.008	-0.201	-0.024	0.012	0.001	0.034	0.044	0.020	-0.052
0.013	0.303	-1.019	0.065	0.319	-0.946	-0.318	-0.373	-0.083	-0.120	0.022	-0.080	0.122	0.048	0.064	-0.041
0.128	0.319	-0.936	0.071	0.314	-0.947	-0.227	-0.245	-0.122	-0.010	0.042	0.003	0.006	0.063	0.019	-0.026
0.159	0.300	-0.912	0.072	0.310	-0.948	-0.203	0.046	-0.204	0.021	0.026	0.028	0.025	0.043	0.042	-0.025
0.124	0.280	-0.909	0.074	0.306	-0.949	-0.207	-0.028	-0.214	-0.016	0.011	0.033	0.009	0.024	0.045	-0.015
0.128	0.257	-0.940	0.076	0.302	-0.950	-0.205	-0.030	-0.210	-0.014	-0.008	0.003	0.005	0.001	0.014	-0.021
0.105	0.292	-0.952	0.079	0.296	-0.952	-0.253	-0.149	-0.152	-0.041	0.032	-0.008	0.028	0.035	0.002	-0.035
0.086	0.288	-0.991	0.082	0.292	-0.953	-0.203	-0.065	-0.170	-0.062	0.032	-0.046	0.047	0.032	0.038	-0.043
0.101	0.253	-0.905	0.085	0.288	-0.954	-0.238	-0.141	-0.090	-0.050	0.002	0.042	0.031	0.003	0.049	-0.047
0.070	0.238	-0.972	0.087	0.283	-0.955	-0.240	-0.104	-0.054	-0.083	-0.009	-0.024	0.062	0.019	0.018	-0.040
0.113	0.242	-0.960	0.085	0.280	-0.956	-0.138	0.145	-0.092	-0.038	-0.002	-0.011	0.020	0.015	0.006	-0.035
0.159	0.184	-0.916	0.082	0.278	-0.957	-0.083	0.197	-0.043	0.011	-0.058	0.033	0.026	0.074	0.037	-0.027
0.128	0.211	-0.960	0.081	0.277	-0.957	-0.012	0.054	-0.060	-0.019	-0.031	-0.010	0.005	0.047	0.007	-0.014
0.136	0.242	-0.940	0.088	0.277	-0.957	-0.036	-0.354	-0.008	-0.018	0.000	0.010	0.002	0.016	0.012	-0.008
0.143	0.249	-0.983	0.091	0.277	-0.957	0.008	-0.150	-0.014	-0.014	0.008	-0.034	0.010	0.008	0.032	-0.003
0.143	0.249	-0.983	0.095	0.276	-0.957	-0.058	-0.230	0.083	-0.018	0.009	-0.033	0.010	0.008	0.032	0.001
0.220	0.265	-0.865	0.092	0.274	-0.957	-0.068	0.219	0.002	0.062	0.025	0.086	0.086	0.008	0.086	-0.008
0.155	0.272	-0.952	0.087	0.276	-0.957	0.103	0.238	-0.023	0.001	0.031	-0.001	0.020	0.015	0.001	-0.016
0.078	0.238	-0.979	0.087	0.275	-0.957	-0.054	-0.011	0.014	-0.076	-0.003	-0.028	0.057	0.020	0.029	-0.017
0.132	0.207	-0.889	0.088	0.275	-0.957	0.020	-0.008	-0.002	-0.023	-0.034	0.063	0.004	0.051	0.062	-0.035
0.143	0.207	-0.928	0.082	0.275	-0.958	0.005	0.335	-0.032	-0.005	-0.034	0.024	0.008	0.052	0.023	-0.043
0.078	0.230	-0.972	0.081	0.275	-0.958	-0.028	0.036	0.018	-0.070	-0.010	-0.018	0.057	0.029	0.021	-0.034
0.120	0.245	-0.909	0.078	0.274	-0.958	-0.007	0.142	0.003	-0.026	0.005	0.045	0.015	0.014	0.042	-0.037
0.124	0.253	-0.956	0.074	0.275	-0.959	0.046	0.229	-0.017	-0.018	0.012	-0.002	0.012	0.007	0.006	-0.036
0.078	0.257	-0.960	0.077	0.276	-0.958	0.022	-0.159	-0.015	-0.067	0.015	-0.006	0.058	0.003	0.009	-0.037
0.151	0.218	-0.909	0.075	0.276	-0.958	0.035	0.147	-0.004	0.008	-0.025	0.046	0.015	0.042	0.042	-0.036
0.070	0.226	-0.972	0.075	0.277	-0.958	0.046	-0.028	0.076	-0.073	-0.018	-0.018	0.066	0.035	0.022	-0.046
0.120	0.214	-0.909	0.072	0.279	-0.958	0.090	0.132	0.047	-0.020	-0.031	0.045	0.016	0.048	0.041	-0.038
0.082	0.234	-0.912	0.073	0.280	-0.957	0.057	-0.020	0.017	-0.059	-0.013	0.041	0.055	0.029	0.037	-0.053
0.132	0.207	-0.905	0.069	0.281	-0.957	0.071	0.197	-0.019	-0.005	-0.041	0.048	0.004	0.057	0.045	-0.051
0.055	0.226	-0.928	0.070	0.282	-0.957	0.049	-0.072	0.060	-0.083	-0.023	0.024	0.081	0.038	0.021	-0.049
0.090	0.211	-0.936	0.072	0.283	-0.957	0.062	-0.095	0.069	-0.049	-0.039	0.016	0.047	0.054	0.013	-0.040
0.124	0.234	-0.916	0.068	0.286	-0.956	0.187	0.201	0.053	-0.010	-0.020	0.035	0.012	0.032	0.033	-0.047
0.113	0.238	-0.936	0.066	0.291	-0.955	0.225	0.076	0.078	-0.020	-0.020	0.015	0.023	0.029	0.013	-0.032
0.074	0.230	-0.952	0.065	0.294	-0.954	0.186	0.025	0.113	-0.058	-0.031	-0.002	0.062	0.037	0.003	-0.027
0.120	0.257	-0.940	0.064	0.297	-0.953	0.142	0.011	0.089	-0.011	-0.007	0.009	0.015	0.011	0.009	-0.039
0.113	0.234	-0.920	0.063	0.298	-0.952	0.087	0.012	0.126	-0.018	-0.032	0.028	0.023	0.034	0.028	-0.037
0.036	0.261	-0.979	0.067	0.300	-0.952	0.078	-0.223	0.136	-0.098	-0.006	-0.032	0.100	0.008	0.031	-0.042
0.124	0.265	-0.924	0.066	0.302	-0.951	0.114	0.016	0.071	-0.009	-0.004	0.023	0.012	0.005	0.023	-0.043
0.063	0.269	-0.912	0.067	0.304	-0.950	0.093	-0.074	0.083	-0.071	-0.002	0.034	0.073	0.002	0.035	-0.042
0.128	0.261	-0.912	0.067	0.306	-0.950	0.108	0.013	0.049	-0.005	-0.011	0.033	0.008	0.010	0.035	-0.028
0.117	0.269	-0.924	0.068	0.307	-0.949	0.058	-0.072	0.039	-0.017	-0.004	0.020	0.019	0.003	0.023	-0.028
0.128	0.269	-0.916	0.065	0.307	-0.950	-0.028	0.149	0.006	-0.003	-0.004	0.029	0.007	0.004	0.032	-0.031
0.128	0.269	-0.916	0.065	0.306	-0.950	-0.002	0.058	-0.023	-0.002	-0.003	0.028	0.008	0.005	0.031	-0.025
0.028	0.265	-0.960	0.069	0.304	-0.950	-0.101	-0.220	-0.033	-0.106	-0.005	-0.015	0.107	0.009	0.011	-0.027
0.128	0.226	-0.991	0.065	0.302	-0.951	-0.116	0.233	-0.038	-0.002	-0.041	-0.045	0.007	0.048	0.043	-0.015
0.063	0.245	-1.035	0.068	0.299	-0.952	-0.127	-0.156	-0.014	-0.070	-0.019	-0.088	0.073	0.029	0.086	-0.001
0.159	0.207	-1.019	0.065	0.297	-0.953	-0.089	0.154	-0.046	0.028	-0.056	-0.072	0.023	0.068	0.070	0.036
0.147	0.168	-1.070	0.064	0.292	-0.954	-0.221	0.114	-0.116	0.018	-0.090	-0.122	0.011	0.107	0.120	0.029
0.205	0.176	-1.003	0.058	0.289	-0.956	-0.166	0.374	-0.122	0.082	-0.078	-0.053	0.068	0.100	0.053	0.015
0.090	0.164	-0.968	0.053	0.290	-0.955	0.117	0.262	-0.024	-0.028	-0.091	-0.018	0.047	0.112	0.018	-0.029
0.020	0.203	-0.885	0.047	0.299	-0.953	0.430	0.294	0.049	-0.092	-0.060	0.062	0.116	0.074	0.064	-0.057
-0.057	0.242	-0.881	0.043	0.311	-0.949	0.673	0.154	0.146	-0.165	-0.034	0.062	0.193	0.036	0.068	-0.081
0.028	0.315	-0.897	0.038	0.323	-0.946	0.606	0.246	0.167	-0.074	0.028	0.043	0.108	0.036	0.053	-0.082
0.082	0.361	-0.912	0.034	0.333	-0.942	0.534	0.137	0.152	-0.017	0.064	0.023	0.055	0.081	0.037	-0.051
0.067	0.400	-0.936	0.034	0.343	-0.939	0.487	-0.057	0.173	-0.033	0.094	-0.004	0.070	0.119	0.014	0.014
0.140	0.369	-0.975	0.035	0.349	-0.936	0.336	-0.115	0.258	0.040	0.056	-0.046	0.002	0.087	0.025	0.065
0.232	0.315	-1.019	0.037	0.355	-0.934	0.331	-0.210	0.304	0.130	-0.004	-0.092	0.093	0.032	0.068	0.111
0.255	0.319	-1.031	0.041	0.361	-0.931	0.325	-0.304	0.301	0.149	-0.007	-0.107	0.115	0.035	0.080	0.174
0.309	0.327	-0.995	0.046	0.368	-0.929	0.367	-0.314	0.236	0.198	-0.006	-0.074	0.168	0.042	0.044	0.218
0.390	0.354	-1.011	0.047	0.375	-0.926	0.381	-0.016	0.097	0.279	0.015	-0.093	0.247	0.068	0.060	0.235
0.370	0.346	-1.035	0.052	0.381	-0.923	0.298	-0.248	0.055	0.254	0.002	-0.120	0.226	0.059	0.083	0.246
0.336	0.315	-1.023	0.057	0.386	-0.921	0.300	-0.220	0.020	0.215	-0.034	-0.111	0.190	0.028	0.071	0.237
0.324	0.327	-1.039	0.062	0.391	-0.918	0.318	-0.270	0.002	0.198	-0.027	-0.129	0.177	0.039	0.087	0.215
0.263	0.330	-1.035	0.071	0.395	-0.916	0.188	-0.455	0.038	0.128	-0.026	-0.127	0.114	0.042	0.083	0.191
0.317	0.300	-0.968	0.079	0.398	-0.914	0.203	-0.431	0.070	0.175	-0.061	-0.063	0.167	0.010	0.017	0.169
0.297	0.350	-0.932	0.080	0.400	-0.913	0.127	0.028	-0.039	0.155	-0.013	-0.028	0.147	0.059	0.018	0.149
0.274	0.350	-0.928	0.086	0.400	-0.912	0.020	-0.292	-0.014	0.126	-0.013	-0.025	0.123	0.058	0.021	0.133
0.267	0.415	-0.940	0.081	0.398	-0.914	-0.118	0.316	-0.122	0.123	0.055	-0.036	0.115	0.122	0.009	0.116
0.243	0.361	-0.889	0.087	0.394	-0.915	-0.183	-0.231	-0.151	0.094	0.005	0.016	0.091	0.067	0.060	0.104
0.236	0.385	-0.948	0.086	0.389	-0.917	-0.265	0.184	-0.278	0.088	0.033	-0.041	0.082	0.089	0.001	0.089
0.236	0.385	-0.948	0.086	0.382	-0.920	-0.330	0.140	-0.259	0.088	0.040	-0.038	0.081	0.089	0.001	0.069
0.197	0.350	-0.932	0.087	0.376	-0.923	-0.321	0.113	-0.309	0.049	0.011	-0.020	0.041	0.054	0.017	0.049
0.174	0.323	-0.901	0.081	0.370	-0.926	-0.295	0.469	-0.331	0.032	-0.010	0.014	0.018	0.027	0.048	0.018
0.090	0.303	-0.999	0.081	0.362	-0.929	-0.400	0.085	-0.267	-0.053	-0.022	-0.081	0.067	0.008	0.050	-0.002
0.051	0.292	-1.003	0.087	0.354	-0.931	-0.370	-0.212	-0.201	-0.096	-0.026	-0.083	0.106	0.004	0.055	-0.012
0.143	0.303	-0.920	0.085	0.346	-0.934	-0.419	0.144	-0.135	-0.002	-0.006	0.003	0.013	0.008	0.028	-0.018
0.132	0.323	-0.968	0.086	0.340	-0.937	-0.327	0.007	-0.158	-0.015	0.019	-0.042	0.024	0.026	0.020	-0.012
0.136	0.346	-0.948	0.087	0.335	-0.938	-0.224	0.013	-0.169	-0.012	0.047	-0.021	0.020	0.049	0.001	-0.015
0.140	0.346	-0.960	0.083	0.331	-0.940	-0.219	0.295	-0.176	-0.004	0.051	-0.030	0.015	0.049	0.013	-0.026
0.040	0.357	-1.007	0.088	0.324	-0.942	-0.340	-0.231	-0.078	-0.108	0.069	-0.076	0.114	0.060	0.061	-0.028
0.090	0.319	-0.924	0.094	0.320	-0.943	-0.222	-0.283	-0.103	-0.064	0.035	0.008	0.063	0.021	0.020	-0.037
0.159	0.261	-0.893	0.092	0.315	-0.945	-0.254	0.113	-0.057	0.007	-0.018	0.041	0.007	0.037	0.051	-0.037
0.097	0.292	-0.968	0.099	0.309	-0.946	-0.277	-0.365	-0.059	-0.062	0.018	-0.032	0.054	0.006	0.024	-0.031
0.174	0.292	-0.897	0.096	0.306	-0.947	-0.142	0.239	-0.168	0.018	0.021	0.040	0.024	0.006	0.047	-0.033
0.117	0.269	-0.909	0.094	0.302	-0.949	-0.210	0.170	-0.105	-0.037	0.002	0.030	0.033	0.030	0.034	-0.043
0.063	0.238	-0.979	0.093	0.296	-0.951	-0.289	0.035	-0.056	-0.091	-0.023	-0.039	0.086	0.061	0.037	-0.046
0.105	0.245	-0.916	0.095	0.292	-0.952	-0.235	-0.047	-0.088	-0.050	-0.010	0.026	0.043	0.053	0.026	-0.049
0.097	0.234	-0.928	0.102	0.288	-0.952	-0.158	-0.339	-0.081	-0.065	-0.019	0.014	0.050	0.064	0.014	-0.046
0.151	0.234	-0.932	0.099	0.287	-0.953	-0.059	0.187	-0.136	-0.008	-0.017	0.011	0.004	0.064	0.010	-0.042
0.136	0.218	-0.940	0.106	0.285	-0.953	-0.065	-0.350	-0.015	-0.031	-0.031	0.003	0.011	0.079	0.002	-0.028
0.105	0.214	-0.960	0.102	0.286	-0.953	0.042	0.238	-0.073	-0.058	-0.035	-0.016	0.042	0.083	0.017	-0.025
0.174	0.249	-0.944	0.101	0.285	-0.953	-0.025	0.046	-0.028	0.012	-0.000	0.000	0.027	0.048	0.002	-0.024
0.117	0.269	-0.936	0.104	0.286	-0.953	0.039	-0.127	0.004	-0.049	0.018	0.008	0.030	0.028	0.005	-0.021
0.159	0.265	-0.944	0.102	0.285	-0.953	-0.020	0.117	-0.037	-0.005	0.015	0.000	0.011	0.032	0.003	-0.019
0.151	0.272	-0.952	0.109	0.284	-0.953	-0.077	-0.379	-0.030	-0.020	0.024	-0.008	0.004	0.025	0.010	-0.024
0.128	0.238	-0.940	0.105	0.283	-0.953	-0.005	0.253	-0.064	-0.039	-0.010	0.005	0.020	0.060	0.001	-0.013
0.163	0.214	-0.928	0.112	0.285	-0.952	0.076	-0.323	-0.042	-0.012	-0.035	0.016	0.014	0.082	0.013	-0.011
0.190	0.242	-0.916	0.106	0.286	-0.952	0.079	0.353	-0.124	0.021	-0.009	0.028	0.041	0.055	0.025	-0.008
0.190	0.242	-0.916	0.108	0.287	-0.952	0.093	-0.100	-0.070	0.018	-0.010	0.028	0.040	0.054	0.024	-0.006
0.178	0.222	-0.924	0.109	0.288	-0.951	0.030	-0.029	-0.071	0.005	-0.030	0.020	0.028	0.073	0.016	-0.013
0.140	0.245	-0.944	0.110	0.287	-0.951	-0.001	-0.019	-0.045	-0.034	-0.007	0.000	0.010	0.050	0.004	-0.022
0.120	0.245	-0.948	0.111	0.287	-0.951	0.002	-0.024	-0.030	-0.054	-0.006	-0.004	0.030	0.050	0.008	-0.029
0.147	0.257	-0.912	0.111	0.288	-0.951	0.048	0.011	-0.083	-0.028	0.004	0.031	0.003	0.038	0.028	-0.038
0.147	0.272	-0.928	0.109	0.289	-0.951	0.096	0.154	-0.085	-0.025	0.018	0.015	0.003	0.022	0.012	-0.032
0.117	0.249	-0.968	0.112	0.291	-0.950	0.094	-0.126	-0.066	-0.059	-0.006	-0.025	0.034	0.045	0.027	-0.030
0.167	0.238	-0.948	0.108	0.293	-0.950	0.132	0.211	-0.088	-0.006	-0.020	-0.005	0.016	0.056	0.008	-0.024
0.136	0.265	-0.932	0.108	0.295	-0.949	0.125	0.041	-0.022	-0.036	0.005	0.010	0.015	0.029	0.008	-0.017
0.155	0.265	-0.975	0.111	0.298	-0.948	0.169	-0.149	-0.022	-0.019	0.002	-0.035	0.005	0.028	0.035	-0.016
0.174	0.269	-0.952	0.108	0.302	-0.947	0.179	0.191	-0.014	0.003	0.002	-0.012	0.024	0.024	0.012	-0.017
0.128	0.242	-0.936	0.109	0.304	-0.947	0.111	-0.064	0.041	-0.044	-0.027	0.003	0.022	0.051	0.004	-0.012
0.178	0.257	-0.893	0.109	0.306	-0.946	0.139	-0.039	0.016	0.005	-0.014	0.045	0.028	0.036	0.047	-0.016
0.174	0.261	-0.905	0.108	0.309	-0.945	0.180	0.113	-0.071	0.003	-0.013	0.032	0.024	0.032	0.035	-0.024
0.132	0.269	-0.960	0.108	0.313	-0.944	0.202	0.007	-0.029	-0.039	-0.009	-0.025	0.018	0.024	0.020	-0.016
0.143	0.276	-0.916	0.108	0.317	-0.942	0.207	0.038	-0.037	-0.027	-0.005	0.017	0.006	0.016	0.023	-0.021
0.167	0.315	-0.936	0.108	0.319	-0.942	0.114	-0.000	0.035	-0.004	0.031	-0.003	0.017	0.023	0.003	-0.017
0.124	0.280	-0.948	0.105	0.321	-0.941	0.134	0.144	0.010	-0.043	-0.006	-0.016	0.024	0.011	0.008	-0.021
0.190	0.292	-0.897	0.105	0.323	-0.940	0.094	-0.004	0.018	0.022	0.003	0.034	0.042	0.001	0.043	-0.009
0.132	0.296	-0.889	0.104	0.326	-0.940	0.164	0.094	-0.025	-0.034	0.004	0.041	0.016	0.005	0.051	-0.024
0.182	0.334	-0.960	0.105	0.329	-0.938	0.173	-0.006	-0.072	0.016	0.039	-0.032	0.034	0.043	0.020	-0.017
0.082	0.319	-0.936	0.104	0.331	-0.938	0.101	0.003	-0.006	-0.084	0.022	-0.009	0.066	0.028	0.004	-0.020
0.167	0.296	-0.924	0.103	0.333	-0.937	0.087	0.086	-0.014	0.002	-0.003	0.003	0.018	0.005	0.015	-0.014
0.170	0.311	-0.889	0.102	0.335	-0.937	0.137	0.057	-0.030	0.007	0.010	0.037	0.022	0.021	0.051	-0.021
0.143	0.276	-0.924	0.098	0.337	-0.936	0.088	0.225	-0.000	-0.016	-0.026	0.001	0.005	0.014	0.015	-0.015
0.143	0.276	-0.940	0.101	0.338	-0.936	0.094	-0.166	0.047	-0.019	-0.028	-0.015	0.005	0.013	0.001	-0.026
0.113	0.288	-0.916	0.097	0.341	-0.935	0.125	0.220	0.015	-0.045	-0.018	0.008	0.035	0.001	0.023	-0.032
0.109	0.311	-0.909	0.097	0.342	-0.935	0.092	0.019	0.038	-0.048	0.003	0.015	0.039	0.022	0.031	-0.021
0.120	0.288	-0.916	0.097	0.344	-0.934	0.123	-0.042	0.015	-0.037	-0.022	0.006	0.027	0.001	0.023	-0.042
0.205	0.280	-0.873	0.088	0.346	-0.934	0.094	0.554	-0.025	0.058	-0.032	0.050	0.058	0.008	0.067	-0.031
0.009	0.315	-0.964	0.091	0.348	-0.933	0.087	-0.226	0.085	-0.142	0.002	-0.042	0.137	0.027	0.023	-0.029
0.167	0.319	-0.901	0.087	0.350	-0.933	0.111	0.229	-0.000	0.020	0.003	0.021	0.021	0.031	0.040	-0.028
0.101	0.315	-0.924	0.088	0.352	-0.932	0.122	-0.046	0.024	-0.045	-0.003	-0.004	0.045	0.027	0.016	-0.033
0.105	0.327	-0.940	0.090	0.354	-0.931	0.095	-0.104	0.012	-0.043	0.007	-0.020	0.041	0.039	0.001	-0.017
0.159	0.303	-0.920	0.088	0.356	-0.930	0.122	0.079	0.003	0.012	-0.019	-0.001	0.013	0.016	0.021	-0.025
0.113	0.307	-0.901	0.088	0.358	-0.930	0.105	0.023	0.035	-0.033	-0.017	0.018	0.034	0.020	0.042	-0.013
0.132	0.311	-0.873	0.088	0.359	-0.929	0.092	-0.029	0.018	-0.015	-0.015	0.045	0.015	0.025	0.069	-0.014
0.167	0.307	-0.912	0.085	0.360	-0.929	0.020	0.202	-0.019	0.024	-0.019	0.006	0.021	0.020	0.030	-0.027
0.105	0.334	-0.912	0.085	0.359	-0.929	-0.027	-0.008	0.021	-0.038	0.009	0.006	0.041	0.047	0.029	-0.022
0.097	0.350	-0.893	0.084	0.360	-0.929	0.027	0.032	0.005	-0.045	0.024	0.026	0.048	0.062	0.049	-0.021
0.128	0.315	-0.916	0.082	0.361	-0.929	0.067	0.123	-0.002	-0.013	-0.012	0.002	0.016	0.027	0.025	-0.024
0.117	0.323	-0.901	0.080	0.362	-0.929	0.049	0.096	0.010	-0.023	-0.005	0.018	0.028	0.034	0.041	-0.030
0.140	0.296	-0.928	0.080	0.363	-0.928	0.080	0.042	-0.007	0.001	-0.033	-0.010	0.005	0.006	0.014	-0.023
0.059	0.334	-0.944	0.082	0.363	-0.928	0.013	-0.108	-0.005	-0.082	0.005	-0.026	0.086	0.044	0.001	-0.032
0.113	0.323	-0.944	0.076	0.362	-0.929	-0.025	0.357	-0.077	-0.023	-0.005	-0.025	0.032	0.032	0.001	-0.026
0.051	0.327	-0.979	0.078	0.361	-0.929	-0.044	-0.112	-0.034	-0.087	-0.000	-0.060	0.095	0.035	0.036	-0.020
0.113	0.303	-0.999	0.080	0.360	-0.930	-0.078	-0.068	-0.013	-0.027	-0.022	-0.080	0.034	0.012	0.055	0.018
0.143	0.265	-1.003	0.073	0.359	-0.931	-0.021	0.359	-0.029	0.010	-0.060	-0.083	0.004	0.028	0.059	0.039
0.220	0.245	-1.050	0.073	0.358	-0.931	-0.019	0.034	-0.003	0.087	-0.078	-0.130	0.072	0.048	0.106	0.062
0.167	0.234	-1.070	0.062	0.358	-0.932	0.018	0.596	-0.006	0.044	-0.090	-0.149	0.018	0.060	0.126	0.051
0.163	0.272	-0.964	0.059	0.362	-0.930	0.237	0.141	0.121	0.043	-0.055	-0.044	0.014	0.021	0.020	0.027
0.070	0.319	-0.881	0.054	0.370	-0.928	0.412	0.235	0.121	-0.044	-0.017	0.036	0.079	0.024	0.063	-0.002
0.047	0.342	-0.849	0.049	0.377	-0.925	0.395	0.190	0.139	-0.062	-0.002	0.064	0.103	0.047	0.095	-0.023
0.086	0.385	-0.901	0.046	0.383	-0.922	0.316	0.120	0.182	-0.021	0.035	0.011	0.066	0.089	0.045	-0.028
0.086	0.385	-0.901	0.041	0.389	-0.920	0.320	0.207	0.196	-0.016	0.028	0.008	0.067	0.089	0.045	-0.001
0.120	0.419	-0.948	0.040	0.397	-0.917	0.378	-0.013	0.194	0.020	0.056	-0.042	0.033	0.124	0.002	0.050
0.155	0.392	-0.995	0.043	0.404	-0.914	0.408	-0.242	0.247	0.052	0.021	-0.093	0.001	0.097	0.050	0.085
0.267	0.388	-0.979	0.042	0.411	-0.911	0.354	0.001	0.176	0.165	0.012	-0.080	0.112	0.093	0.034	0.130
0.228	0.423	-1.011	0.045	0.415	-0.909	0.237	-0.195	0.153	0.124	0.043	-0.114	0.074	0.127	0.066	0.165
0.290	0.439	-1.007	0.048	0.418	-0.907	0.170	-0.197	0.084	0.183	0.055	-0.112	0.136	0.143	0.063	0.204
0.301	0.408	-1.015	0.057	0.420	-0.906	0.098	-0.495	0.079	0.185	0.023	-0.121	0.148	0.112	0.071	0.226
0.378	0.369	-0.999	0.064	0.422	-0.904	0.137	-0.363	0.031	0.255	-0.018	-0.107	0.227	0.073	0.056	0.232
0.405	0.373	-0.995	0.071	0.423	-0.904	0.056	-0.298	0.011	0.276	-0.015	-0.104	0.255	0.077	0.052	0.230
0.309	0.338	-0.952	0.075	0.424	-0.903	0.083	-0.232	0.027	0.175	-0.051	-0.062	0.160	0.042	0.009	0.220
0.328	0.303	-0.960	0.082	0.427	-0.900	0.212	-0.347	0.037	0.188	-0.089	-0.073	0.181	0.006	0.017	0.199
0.278	0.330	-0.987	0.081	0.430	-0.899	0.168	0.055	0.039	0.138	-0.065	-0.102	0.131	0.033	0.045	0.168
0.305	0.354	-0.932	0.086	0.432	-0.898	0.097	-0.217	-0.002	0.161	-0.044	-0.048	0.159	0.056	0.010	0.151
0.251	0.388	-0.991	0.086	0.431	-0.898	-0.031	0.007	-0.001	0.107	-0.008	-0.107	0.107	0.090	0.050	0.145
0.240	0.404	-0.924	0.087	0.431	-0.898	0.041	0.010	-0.106	0.094	0.007	-0.040	0.096	0.106	0.017	0.112
0.324	0.435	-0.881	0.087	0.431	-0.898	-0.018	0.146	-0.169	0.180	0.038	0.004	0.182	0.137	0.060	0.103
0.124	0.423	-0.952	0.092	0.427	-0.900	-0.205	-0.267	-0.079	-0.026	0.031	-0.066	0.017	0.126	0.010	0.092
0.270	0.419	-0.905	0.090	0.422	-0.902	-0.259	0.265	-0.221	0.123	0.032	-0.016	0.129	0.123	0.037	0.074
0.228	0.385	-0.901	0.089	0.416	-0.905	-0.296	0.166	-0.180	0.082	0.003	-0.009	0.087	0.088	0.041	0.044
0.147	0.392	-0.916	0.089	0.410	-0.908	-0.285	0.131	-0.236	0.002	0.016	-0.022	0.007	0.096	0.025	0.048
0.147	0.369	-0.936	0.087	0.403	-0.911	-0.366	0.197	-0.169	0.004	-0.000	-0.039	0.008	0.073	0.006	0.026
0.147	0.315	-0.936	0.086	0.397	-0.914	-0.302	0.145	-0.155	0.005	-0.049	-0.036	0.008	0.019	0.006	-0.005
0.147	0.330	-0.920	0.088	0.394	-0.915	-0.169	-0.103	-0.070	0.002	-0.030	-0.019	0.007	0.034	0.021	-0.011
0.043	0.408	-0.960	0.087	0.390	-0.917	-0.195	0.139	-0.134	-0.101	0.051	-0.056	0.096	0.112	0.018	-0.010
0.117	0.439	-0.912	0.088	0.387	-0.918	-0.170	-0.028	-0.124	-0.029	0.086	-0.007	0.024	0.143	0.029	-0.024
0.182	0.442	-0.889	0.090	0.384	-0.919	-0.162	-0.050	-0.131	0.033	0.092	0.017	0.042	0.147	0.052	-0.025
0.082	0.392	-0.928	0.091	0.380	-0.921	-0.200	-0.004	-0.114	-0.068	0.046	-0.020	0.058	0.098	0.013	-0.009
0.159	0.338	-0.905	0.091	0.376	-0.922	-0.195	0.044	-0.110	0.008	-0.004	0.005	0.018	0.044	0.036	-0.019
0.159	0.338	-0.905	0.092	0.372	-0.924	-0.181	0.056	-0.123	0.008	-0.001	0.007	0.018	0.045	0.036	-0.013
0.078	0.315	-0.912	0.099	0.367	-0.925	-0.258	-0.411	-0.044	-0.081	-0.019	-0.000	0.063	0.021	0.028	-0.018
0.224	0.307	-0.881	0.095	0.363	-0.927	-0.212	0.279	-0.109	0.069	-0.023	0.034	0.083	0.014	0.059	-0.021
0.074	0.361	-0.920	0.100	0.359	-0.928	-0.212	-0.234	-0.060	-0.086	0.035	-0.005	0.066	0.068	0.020	-0.023
0.151	0.350	-0.905	0.101	0.355	-0.929	-0.183	0.041	-0.141	-0.009	0.027	0.012	0.010	0.056	0.036	-0.017
0.143	0.334	-0.952	0.099	0.351	-0.931	-0.224	0.105	-0.076	-0.015	0.016	-0.033	0.003	0.041	0.012	-0.036
0.105	0.303	-0.944	0.102	0.345	-0.933	-0.291	-0.107	-0.031	-0.056	-0.010	-0.024	0.036	0.010	0.004	-0.024
0.117	0.284	-0.916	0.101	0.340	-0.935	-0.276	0.058	-0.033	-0.043	-0.024	0.006	0.025	0.010	0.024	-0.015
0.143	0.288	-0.924	0.104	0.337	-0.936	-0.169	-0.196	0.008	-0.020	-0.017	-0.001	0.002	0.006	0.016	-0.027
0.190	0.265	-0.936	0.102	0.334	-0.937	-0.164	0.148	-0.002	0.029	-0.037	-0.012	0.049	0.030	0.004	-0.020
0.097	0.284	-0.916	0.104	0.331	-0.938	-0.137	-0.118	0.029	-0.066	-0.015	0.009	0.044	0.011	0.023	-0.015
0.163	0.292	-0.901	0.104	0.328	-0.939	-0.143	0.015	0.037	0.000	-0.004	0.025	0.022	0.003	0.039	-0.008
0.147	0.284	-0.928	0.105	0.326	-0.940	-0.127	-0.058	0.034	-0.016	-0.010	-0.002	0.007	0.011	0.011	-0.026
0.178	0.303	-0.920	0.103	0.323	-0.941	-0.166	0.106	0.046	0.017	0.013	0.007	0.038	0.009	0.019	-0.000
0.101	0.296	-0.924	0.107	0.319	-0.942	-0.193	-0.230	0.035	-0.064	0.009	0.004	0.039	0.001	0.015	-0.007
0.255	0.300	-0.873	0.103	0.315	-0.943	-0.197	0.209	-0.030	0.094	0.016	0.057	0.115	0.005	0.067	-0.004
0.117	0.280	-0.928	0.105	0.310	-0.945	-0.269	-0.084	0.008	-0.046	0.002	0.003	0.023	0.015	0.011	-0.011
0.167	0.257	-0.909	0.098	0.305	-0.947	-0.246	0.389	-0.058	0.011	-0.016	0.025	0.027	0.038	0.031	-0.004
0.143	0.249	-0.901	0.095	0.300	-0.949	-0.268	0.223	-0.056	-0.009	-0.018	0.034	0.005	0.046	0.039	-0.034
0.132	0.249	-0.901	0.089	0.294	-0.952	-0.319	0.336	-0.056	-0.015	-0.012	0.036	0.006	0.046	0.039	-0.024
0.055	0.234	-0.960	0.095	0.288	-0.953	-0.290	-0.355	0.014	-0.098	-0.022	-0.022	0.083	0.062	0.020	-0.021
0.170	0.234	-0.912	0.093	0.283	-0.954	-0.237	0.141	-0.057	0.019	-0.017	0.026	0.033	0.062	0.027	-0.024
0.182	0.261	-0.897	0.091	0.279	-0.956	-0.237	0.137	-0.062	0.033	0.014	0.043	0.045	0.035	0.043	-0.023
0.105	0.257	-0.944	0.090	0.274	-0.958	-0.263	0.080	0.000	-0.042	0.015	-0.002	0.032	0.039	0.005	-0.011
0.124	0.199	-0.932	0.085	0.268	-0.960	-0.275	0.228	-0.017	-0.019	-0.038	0.011	0.012	0.097	0.007	-0.019
0.140	0.222	-0.905	0.089	0.264	-0.960	-0.233	-0.175	0.020	-0.006	-0.010	0.040	0.003	0.074	0.034	-0.039
0.105	0.172	-0.932	0.078	0.260	-0.963	-0.186	0.604	-0.031	-0.029	-0.056	0.014	0.031	0.124	0.007	-0.048
0.040	0.211	-0.964	0.080	0.257	-0.963	-0.165	-0.132	0.039	-0.097	-0.014	-0.017	0.096	0.085	0.025	-0.057
0.040	0.211	-0.964	0.078	0.254	-0.964	-0.123	0.081	0.035	-0.095	-0.012	-0.016	0.095	0.085	0.025	-0.056
0.067	0.195	-0.928	0.079	0.253	-0.964	-0.082	-0.062	0.084	-0.069	-0.026	0.020	0.068	0.100	0.010	-0.045
0.136	0.207	-0.901	0.077	0.252	-0.965	-0.054	0.074	0.035	0.002	-0.013	0.048	0.002	0.089	0.038	-0.039
0.170	0.207	-0.909	0.071	0.251	-0.965	-0.004	0.367	-0.022	0.044	-0.013	0.040	0.037	0.089	0.030	-0.022
0.063	0.207	-0.952	0.068	0.251	-0.966	-0.018	0.133	0.031	-0.061	-0.012	-0.003	0.070	0.088	0.013	-0.014
0.124	0.184	-0.956	0.066	0.251	-0.966	-0.001	0.094	0.025	0.002	-0.035	-0.007	0.008	0.112	0.017	-0.011
0.090	0.184	-0.948	0.065	0.251	-0.966	0.009	0.031	0.067	-0.031	-0.035	0.001	0.042	0.111	0.009	-0.027
0.120	0.172	-0.928	0.061	0.252	-0.966	0.066	0.226	0.086	0.004	-0.048	0.020	0.011	0.123	0.010	-0.017
0.051	0.168	-0.968	0.061	0.253	-0.966	0.048	-0.083	0.164	-0.066	-0.053	-0.019	0.080	0.127	0.029	-0.024
0.117	0.203	-0.928	0.058	0.254	-0.965	0.059	0.181	0.072	0.003	-0.020	0.020	0.015	0.092	0.012	-0.021
0.093	0.180	-0.912	0.056	0.255	-0.965	0.056	0.058	0.084	-0.018	-0.044	0.035	0.037	0.115	0.028	-0.013
0.097	0.184	-0.944	0.057	0.255	-0.965	0.020	-0.077	0.102	-0.015	-0.041	0.003	0.034	0.111	0.004	-0.002
0.163	0.203	-0.905	0.052	0.256	-0.965	0.060	0.273	0.047	0.056	-0.023	0.043	0.032	0.092	0.036	-0.002
0.109	0.199	-0.940	0.052	0.258	-0.965	0.099	0.019	0.037	0.002	-0.028	0.007	0.021	0.096	0.000	0.001
0.105	0.172	-0.928	0.047	0.259	-0.965	0.044	0.251	0.032	0.004	-0.056	0.019	0.024	0.123	0.012	-0.003
0.086	0.149	-0.944	0.045	0.261	-0.964	0.103	0.086	0.034	-0.014	-0.081	0.003	0.043	0.147	0.004	-0.021
0.055	0.164	-0.956	0.042	0.263	-0.964	0.138	0.140	0.076	-0.042	-0.068	-0.009	0.073	0.133	0.016	-0.028
0.032	0.187	-0.960	0.038	0.266	-0.963	0.160	0.221	0.024	-0.060	-0.047	-0.014	0.095	0.110	0.020	-0.041
0.051	0.203	-0.940	0.035	0.269	-0.962	0.175	0.173	-0.008	-0.038	-0.035	0.005	0.076	0.096	0.000	-0.052
0.001	0.184	-0.979	0.035	0.270	-0.962	0.053	-0.032	0.022	-0.089	-0.055	-0.034	0.126	0.116	0.039	-0.055
0.001	0.145	-0.991	0.034	0.272	-0.962	0.108	0.006	0.059	-0.088	-0.095	-0.047	0.127	0.155	0.051	-0.034
0.028	0.160	-0.964	0.033	0.273	-0.961	0.103	0.057	0.061	-0.060	-0.082	-0.020	0.101	0.141	0.023	-0.019
0.132	0.187	-0.979	0.032	0.276	-0.961	0.138	0.028	0.062	0.044	-0.057	-0.037	0.002	0.114	0.038	0.006
0.097	0.184	-1.011	0.029	0.279	-0.960	0.156	0.203	0.045	0.014	-0.064	-0.069	0.033	0.119	0.069	0.036
0.105	0.157	-1.039	0.026	0.280	-0.960	0.087	0.133	0.081	0.024	-0.092	-0.097	0.026	0.146	0.096	0.068
0.136	0.168	-1.039	0.023	0.285	-0.958	0.260	0.099	0.179	0.057	-0.085	-0.098	0.004	0.135	0.096	0.038
0.170	0.184	-0.991	0.012	0.295	-0.955	0.576	0.550	0.235	0.103	-0.080	-0.054	0.038	0.120	0.048	0.013
-0.026	0.307	-0.873	0.004	0.310	-0.951	0.766	0.307	0.312	-0.086	0.029	0.059	0.159	0.003	0.070	-0.008
-0.026	0.307	-0.873	-0.004	0.326	-0.945	0.824	0.339	0.280	-0.078	0.013	0.054	0.160	0.003	0.070	-0.034
-0.007	0.357	-0.916	-0.011	0.338	-0.941	0.664	0.241	0.256	-0.052	0.051	0.006	0.141	0.053	0.027	-0.051
-0.014	0.396	-0.952	-0.012	0.348	-0.937	0.510	-0.018	0.285	-0.058	0.080	-0.033	0.149	0.091	0.008	-0.009
0.055	0.415	-0.968	-0.013	0.357	-0.934	0.476	-0.069	0.269	0.011	0.090	-0.053	0.081	0.110	0.024	0.042
0.151	0.385	-0.940	-0.012	0.365	-0.931	0.440	-0.086	0.219	0.106	0.051	-0.029	0.015	0.078	0.003	0.087
0.193	0.365	-1.003	-0.012	0.371	-0.929	0.326	-0.068	0.187	0.148	0.025	-0.094	0.057	0.059	0.060	0.140
0.205	0.373	-0.999	-0.009	0.374	-0.927	0.175	-0.150	0.153	0.157	0.030	-0.092	0.068	0.066	0.056	0.185
0.243	0.369	-1.035	-0.006	0.375	-0.927	0.061	-0.151	0.086	0.193	0.025	-0.128	0.106	0.062	0.092	0.210
0.274	0.381	-1.058	-0.003	0.376	-0.927	0.066	-0.148	0.004	0.220	0.035	-0.152	0.137	0.073	0.116	0.229
0.255	0.377	-1.074	0.006	0.376	-0.927	-0.003	-0.415	-0.046	0.192	0.032	-0.168	0.118	0.068	0.133	0.227
0.301	0.338	-1.039	0.008	0.377	-0.926	0.062	-0.031	-0.131	0.236	-0.008	-0.133	0.165	0.028	0.098	0.219
0.209	0.272	-1.042	0.018	0.379	-0.925	0.140	-0.469	-0.037	0.134	-0.076	-0.139	0.073	0.038	0.103	0.196
0.228	0.226	-1.042	0.029	0.380	-0.924	0.107	-0.571	0.079	0.142	-0.124	-0.140	0.092	0.085	0.103	0.181
0.197	0.265	-1.019	0.034	0.383	-0.923	0.141	-0.293	0.089	0.106	-0.087	-0.117	0.062	0.047	0.080	0.155
0.240	0.261	-0.979	0.039	0.386	-0.922	0.208	-0.283	0.086	0.143	-0.095	-0.080	0.104	0.051	0.040	0.149
0.217	0.334	-0.972	0.043	0.390	-0.920	0.216	-0.156	-0.027	0.117	-0.025	-0.074	0.080	0.023	0.032	0.138
0.240	0.396	-0.936	0.047	0.391	-0.919	0.079	-0.180	-0.068	0.135	0.035	-0.039	0.102	0.085	0.003	0.130
0.228	0.365	-0.920	0.048	0.391	-0.919	-0.011	0.027	-0.106	0.123	0.005	-0.024	0.091	0.055	0.019	0.114
0.220	0.392	-0.881	0.047	0.391	-0.919	0.005	0.119	-0.167	0.116	0.032	0.016	0.083	0.083	0.058	0.104
0.170	0.369	-0.948	0.047	0.389	-0.920	-0.068	0.137	-0.177	0.067	0.010	-0.051	0.035	0.061	0.009	0.088
0.178	0.346	-0.936	0.048	0.388	-0.920	-0.072	0.008	-0.199	0.073	-0.012	-0.039	0.044	0.039	0.003	0.066
0.167	0.350	-0.897	0.046	0.385	-0.922	-0.154	0.252	-0.182	0.064	-0.005	0.002	0.034	0.044	0.042	0.048
0.097	0.357	-0.936	0.043	0.383	-0.923	-0.100	0.259	-0.226	-0.002	0.005	-0.036	0.032	0.052	0.003	0.036
0.101	0.350	-0.940	0.043	0.380	-0.924	-0.114	0.077	-0.163	0.002	-0.001	-0.039	0.025	0.045	0.000	0.022
0.097	0.369	-0.944	0.037	0.379	-0.925	-0.082	0.354	-0.131	0.003	0.020	-0.043	0.026	0.064	0.004	0.015
0.063	0.388	-1.019	0.038	0.376	-0.926	-0.107	0.027	-0.118	-0.031	0.041	-0.117	0.058	0.084	0.078	0.020
0.093	0.412	-0.979	0.040	0.374	-0.927	-0.126	-0.073	-0.132	-0.003	0.067	-0.077	0.026	0.108	0.037	0.013
0.132	0.396	-0.901	0.039	0.371	-0.928	-0.174	0.188	-0.223	0.037	0.055	0.004	0.014	0.094	0.043	0.002
0.067	0.369	-0.928	0.040	0.368	-0.929	-0.144	0.020	-0.219	-0.030	0.030	-0.023	0.051	0.069	0.017	-0.012
0.047	0.415	-0.936	0.043	0.363	-0.931	-0.263	-0.094	-0.186	-0.052	0.082	-0.029	0.070	0.117	0.010	-0.019
0.036	0.315	-0.924	0.048	0.359	-0.932	-0.211	-0.242	-0.114	-0.068	-0.015	-0.015	0.082	0.017	0.023	-0.027
0.113	0.315	-0.869	0.053	0.355	-0.934	-0.220	-0.144	-0.181	0.004	-0.010	0.041	0.004	0.018	0.080	-0.025
0.101	0.303	-0.920	0.060	0.351	-0.935	-0.191	-0.335	-0.163	-0.015	-0.018	-0.009	0.016	0.006	0.030	-0.002
0.101	0.292	-0.948	0.068	0.346	-0.936	-0.223	-0.379	-0.113	-0.022	-0.025	-0.035	0.016	0.005	0.003	0.007
0.193	0.323	-0.944	0.066	0.341	-0.938	-0.250	0.177	-0.168	0.072	0.011	-0.029	0.076	0.025	0.008	-0.005
0.097	0.327	-0.956	0.066	0.337	-0.939	-0.191	0.080	-0.202	-0.024	0.019	-0.039	0.021	0.028	0.002	-0.007
0.024	0.307	-0.983	0.073	0.332	-0.940	-0.258	-0.332	-0.114	-0.104	0.005	-0.064	0.096	0.009	0.029	-0.007
0.101	0.300	-0.944	0.076	0.327	-0.942	-0.287	-0.127	-0.074	-0.030	0.003	-0.023	0.020	0.000	0.012	-0.028
0.124	0.303	-0.912	0.077	0.321	-0.944	-0.264	-0.006	-0.067	-0.007	0.012	0.010	0.001	0.004	0.044	-0.019
0.101	0.257	-0.948	0.084	0.318	-0.944	-0.158	-0.397	-0.002	-0.038	-0.032	-0.025	0.025	0.043	0.009	-0.004
0.182	0.238	-0.912	0.084	0.317	-0.945	-0.077	0.054	-0.032	0.044	-0.049	0.012	0.054	0.061	0.045	-0.003
0.140	0.265	-0.916	0.085	0.315	-0.945	-0.074	-0.039	-0.011	0.000	-0.020	0.008	0.010	0.034	0.042	-0.001
0.128	0.238	-0.916	0.086	0.312	-0.946	-0.136	-0.075	0.031	-0.013	-0.045	0.009	0.005	0.061	0.041	0.013
0.151	0.253	-0.901	0.084	0.313	-0.946	0.016	0.148	0.022	0.013	-0.029	0.025	0.016	0.045	0.057	0.000
0.178	0.261	-0.936	0.079	0.312	-0.947	-0.040	0.278	-0.040	0.044	-0.021	-0.009	0.040	0.038	0.021	0.000
0.090	0.265	-0.936	0.078	0.311	-0.947	-0.044	0.064	-0.002	-0.044	-0.016	-0.008	0.052	0.034	0.020	0.000
Avg ODBA	1.618
Vec ODBA	1.081
Avg ELBA	0.927
Avg EPBA	0.290
Speed	ODBA	VeDBA	ELBA	EPBA	StrkSpGn	StrSpGn_L	ISI
6.500	1.618	1.081	0.927	0.290	0.561	0.540	2.262
MeanPeak	0.057222
MeanLong	0.055077
MeanISI	2.261539
