# Supplementary material for: Averaged Propulsive Body Acceleration (APBA) Can Be Calculated from Biologging Tags That Incorporate Gyroscopes and Accelerometers to Estimate Swimming Speed, Hydrodynamic Drag and Energy Expenditure for Steller Sea Lions
Source: PLoS One. 2016 Jun 10;11(6):e0157326. doi: 10.1371/journal.pone.0157326 (PMC4902303; doi:10.1371/journal.pone.0157326)
Supplement: S2 Data — Each file contains a 50Hz time series. Provided are calibrated accelerometer and gyro measurements, together with the estimated gravity vector, and the estimated dynamic accelerations by the different methods. The small files with the suffix.txt are configuration files used in C++ processing. (ZIP) [file pone.0157326.s002.zip › BoniNov_18/boni6_4990_4.csv]

rawAx	rawAy	rawAz	gravX	gravY	gravZ	gyrX	gyrY	gyrZ	estAx	estAy	estAz	odbX	odbY	odbZ	spk
0.243	0.311	-0.936	0.161	0.249	-0.955	-0.333	-0.227	-0.010	0.007	0.060	-0.005	0.068	0.137	0.013	-0.008
0.255	0.253	-0.881	0.156	0.243	-0.957	-0.289	0.269	-0.093	0.023	0.008	0.052	0.079	0.079	0.067	-0.003
0.193	0.257	-0.944	0.159	0.238	-0.958	-0.264	-0.148	-0.020	-0.042	0.017	-0.010	0.017	0.083	0.004	-0.006
0.251	0.280	-0.920	0.159	0.232	-0.960	-0.310	0.058	-0.039	0.017	0.046	0.015	0.073	0.106	0.028	0.001
0.232	0.253	-0.905	0.160	0.226	-0.961	-0.280	-0.079	-0.043	-0.005	0.025	0.032	0.053	0.077	0.044	-0.001
0.278	0.257	-0.936	0.158	0.221	-0.963	-0.300	0.184	-0.068	0.045	0.034	0.002	0.098	0.079	0.012	0.011
0.217	0.249	-0.979	0.162	0.214	-0.963	-0.342	-0.219	0.030	-0.021	0.033	-0.041	0.036	0.070	0.031	0.012
0.282	0.261	-0.893	0.161	0.208	-0.965	-0.312	0.066	-0.026	0.045	0.051	0.047	0.100	0.080	0.055	0.017
0.259	0.284	-0.928	0.162	0.201	-0.966	-0.362	-0.014	-0.049	0.021	0.081	0.013	0.076	0.103	0.019	0.011
0.243	0.269	-0.960	0.163	0.195	-0.967	-0.337	-0.030	-0.047	0.005	0.072	-0.017	0.060	0.087	0.013	0.020
0.259	0.245	-0.924	0.163	0.188	-0.969	-0.371	0.029	-0.049	0.020	0.056	0.019	0.075	0.064	0.022	0.011
0.286	0.230	-0.924	0.160	0.180	-0.970	-0.383	0.160	-0.074	0.050	0.048	0.021	0.101	0.049	0.021	0.013
0.213	0.187	-0.960	0.164	0.172	-0.971	-0.391	-0.194	-0.054	-0.027	0.013	-0.013	0.027	0.007	0.015	0.009
0.290	0.203	-0.889	0.165	0.165	-0.972	-0.368	0.021	-0.092	0.049	0.036	0.059	0.103	0.022	0.056	0.001
0.224	0.203	-0.952	0.162	0.157	-0.974	-0.422	0.181	-0.060	-0.013	0.045	-0.003	0.037	0.021	0.006	0.002
0.228	0.214	-0.901	0.167	0.147	-0.975	-0.492	-0.257	-0.046	-0.014	0.066	0.049	0.041	0.032	0.045	-0.004
0.305	0.199	-0.901	0.163	0.137	-0.977	-0.517	0.262	-0.115	0.067	0.061	0.051	0.117	0.017	0.044	-0.010
0.205	0.195	-0.897	0.163	0.127	-0.978	-0.529	-0.005	-0.080	-0.033	0.068	0.057	0.017	0.013	0.048	-0.013
0.251	0.180	-0.901	0.158	0.117	-0.980	-0.501	0.278	-0.117	0.018	0.062	0.055	0.062	0.002	0.043	-0.009
0.220	0.133	-0.916	0.159	0.107	-0.981	-0.515	-0.027	-0.053	-0.014	0.026	0.040	0.031	0.048	0.027	-0.017
0.240	0.137	-0.912	0.159	0.098	-0.982	-0.443	0.005	-0.070	0.005	0.039	0.045	0.049	0.043	0.030	-0.009
0.251	0.106	-0.916	0.157	0.089	-0.984	-0.445	0.161	-0.147	0.019	0.017	0.042	0.061	0.073	0.026	-0.005
0.243	0.129	-0.897	0.155	0.079	-0.985	-0.466	0.108	-0.105	0.013	0.050	0.063	0.052	0.050	0.045	0.000
0.274	0.114	-0.877	0.149	0.069	-0.986	-0.504	0.337	-0.107	0.050	0.044	0.084	0.082	0.065	0.065	-0.007
0.240	0.122	-0.912	0.148	0.060	-0.987	-0.461	0.080	-0.102	0.017	0.061	0.050	0.047	0.057	0.029	0.001
0.193	0.110	-0.889	0.142	0.052	-0.989	-0.373	0.332	-0.128	-0.023	0.057	0.075	0.000	0.069	0.053	-0.002
0.290	0.079	-0.869	0.135	0.046	-0.990	-0.326	0.365	-0.128	0.080	0.033	0.096	0.096	0.099	0.074	-0.017
0.186	0.044	-0.944	0.128	0.040	-0.991	-0.262	0.383	-0.070	-0.017	0.004	0.022	0.009	0.135	0.001	-0.021
0.174	0.056	-0.873	0.125	0.036	-0.992	-0.238	0.174	-0.013	-0.025	0.020	0.094	0.020	0.123	0.070	-0.015
0.190	0.056	-0.905	0.114	0.031	-0.993	-0.224	0.531	0.006	0.001	0.025	0.064	0.005	0.123	0.039	-0.028
0.193	0.052	-0.889	0.112	0.028	-0.993	-0.153	0.129	-0.002	0.007	0.024	0.080	0.002	0.128	0.055	-0.028
0.174	0.064	-0.920	0.106	0.026	-0.994	-0.110	0.310	-0.046	-0.006	0.038	0.049	0.022	0.116	0.024	-0.023
0.170	0.037	-0.912	0.099	0.026	-0.995	-0.031	0.357	-0.044	-0.003	0.011	0.058	0.026	0.144	0.032	-0.019
0.151	0.037	-0.932	0.096	0.023	-0.995	-0.111	0.169	0.031	-0.019	0.014	0.039	0.046	0.144	0.013	-0.026
0.193	0.021	-0.885	0.088	0.024	-0.996	0.012	0.406	-0.018	0.031	-0.002	0.087	0.004	0.160	0.060	-0.023
0.113	0.029	-0.948	0.087	0.024	-0.996	0.023	0.055	0.043	-0.048	0.005	0.025	0.085	0.152	0.003	-0.033
0.174	0.025	-0.897	0.081	0.026	-0.996	0.075	0.339	-0.012	0.020	0.000	0.076	0.025	0.156	0.048	-0.030
0.093	0.037	-0.920	0.078	0.028	-0.997	0.101	0.146	0.038	-0.058	0.010	0.053	0.107	0.145	0.025	-0.030
0.159	0.002	-0.889	0.072	0.030	-0.997	0.104	0.302	0.027	0.013	-0.027	0.085	0.041	0.180	0.057	-0.026
0.163	0.041	-0.912	0.066	0.030	-0.997	0.025	0.325	0.024	0.023	0.012	0.062	0.038	0.141	0.033	-0.026
0.109	0.044	-0.948	0.062	0.030	-0.998	-0.016	0.201	0.022	-0.027	0.016	0.027	0.092	0.136	0.002	-0.014
0.136	0.060	-0.936	0.057	0.032	-0.998	0.085	0.252	-0.031	0.005	0.030	0.039	0.065	0.121	0.010	-0.010
0.128	0.037	-0.944	0.055	0.033	-0.998	0.068	0.122	0.002	-0.000	0.005	0.031	0.073	0.144	0.002	-0.010
0.143	0.037	-0.924	0.051	0.035	-0.998	0.073	0.235	0.015	0.019	0.004	0.051	0.058	0.143	0.023	-0.013
0.140	0.033	-0.932	0.046	0.036	-0.998	0.071	0.276	-0.012	0.021	-0.002	0.044	0.062	0.147	0.015	-0.012
0.078	0.033	-0.928	0.044	0.038	-0.998	0.072	0.105	0.011	-0.039	-0.003	0.048	0.124	0.146	0.019	-0.006
0.124	0.060	-0.940	0.041	0.038	-0.998	0.026	0.126	0.007	0.010	0.024	0.036	0.078	0.118	0.007	-0.017
0.163	0.037	-0.897	0.038	0.040	-0.998	0.103	0.207	-0.075	0.052	-0.002	0.080	0.040	0.141	0.051	-0.022
0.063	0.041	-0.940	0.036	0.041	-0.999	0.022	0.087	-0.063	-0.047	0.002	0.037	0.140	0.137	0.008	-0.018
0.082	0.029	-0.979	0.033	0.041	-0.999	0.045	0.173	-0.116	-0.024	-0.010	-0.002	0.121	0.148	0.031	-0.017
0.070	0.037	-0.964	0.028	0.042	-0.999	0.016	0.255	-0.112	-0.031	-0.003	0.014	0.133	0.140	0.015	-0.026
0.097	0.017	-1.003	0.027	0.041	-0.999	-0.041	0.079	-0.100	-0.003	-0.021	-0.025	0.106	0.159	0.054	-0.004
0.040	0.014	-1.058	0.022	0.039	-0.999	-0.093	0.262	-0.132	-0.056	-0.023	-0.080	0.164	0.162	0.109	0.013
0.120	-0.021	-1.062	0.017	0.037	-0.999	-0.076	0.234	-0.107	0.029	-0.056	-0.084	0.082	0.196	0.113	0.036
0.120	-0.021	-1.062	0.007	0.037	-0.999	-0.000	0.515	-0.090	0.039	-0.055	-0.084	0.083	0.195	0.113	0.036
0.109	0.006	-1.113	-0.003	0.040	-0.999	0.155	0.533	0.088	0.037	-0.031	-0.135	0.094	0.167	0.164	0.002
0.067	0.044	-0.972	-0.016	0.046	-0.999	0.331	0.642	0.150	0.008	0.001	0.006	0.137	0.127	0.023	-0.040
-0.122	0.137	-0.885	-0.020	0.058	-0.998	0.551	0.181	0.227	-0.177	0.083	0.093	0.324	0.034	0.065	-0.057
-0.083	0.199	-0.893	-0.019	0.068	-0.997	0.528	-0.098	0.337	-0.139	0.134	0.084	0.286	0.029	0.057	-0.065
0.070	0.257	-0.865	-0.023	0.080	-0.997	0.539	0.212	0.205	0.019	0.180	0.111	0.132	0.088	0.085	-0.057
0.109	0.242	-0.916	-0.030	0.089	-0.996	0.466	0.366	0.098	0.064	0.155	0.059	0.094	0.074	0.033	0.011
0.078	0.238	-1.011	-0.031	0.097	-0.995	0.347	0.059	0.089	0.034	0.144	-0.037	0.125	0.071	0.061	0.066
0.197	0.180	-0.975	-0.035	0.103	-0.994	0.337	0.263	0.020	0.158	0.079	-0.002	0.005	0.015	0.026	0.119
0.143	0.164	-1.050	-0.031	0.109	-0.994	0.261	-0.190	0.038	0.100	0.058	-0.077	0.059	0.001	0.102	0.162
0.267	0.137	-1.106	-0.028	0.114	-0.993	0.254	-0.125	0.040	0.220	0.026	-0.133	0.064	0.024	0.157	0.229
0.267	0.106	-1.165	-0.015	0.117	-0.993	0.169	-0.595	0.083	0.208	-0.008	-0.192	0.064	0.054	0.217	0.275
0.428	0.102	-1.106	-0.006	0.122	-0.992	0.274	-0.415	0.031	0.360	-0.017	-0.134	0.226	0.057	0.158	0.332
0.447	0.118	-1.082	0.003	0.130	-0.992	0.374	-0.391	0.020	0.370	-0.009	-0.111	0.246	0.040	0.134	0.349
0.486	0.083	-1.070	0.009	0.137	-0.991	0.380	-0.228	0.016	0.403	-0.051	-0.100	0.285	0.074	0.122	0.348
0.386	0.056	-1.149	0.018	0.143	-0.990	0.310	-0.407	0.155	0.294	-0.084	-0.180	0.185	0.100	0.201	0.337
0.324	0.095	-1.102	0.030	0.149	-0.988	0.292	-0.581	0.149	0.221	-0.051	-0.134	0.125	0.061	0.153	0.296
0.443	0.106	-1.007	0.037	0.154	-0.987	0.275	-0.310	0.134	0.334	-0.045	-0.041	0.245	0.049	0.058	0.259
0.297	0.157	-0.983	0.042	0.159	-0.986	0.236	-0.258	0.102	0.182	0.000	-0.018	0.100	0.002	0.034	0.236
0.355	0.180	-0.979	0.047	0.163	-0.986	0.212	-0.207	0.085	0.235	0.019	-0.015	0.158	0.027	0.030	0.204
0.351	0.187	-0.975	0.046	0.165	-0.985	0.101	0.086	0.020	0.232	0.025	-0.011	0.155	0.036	0.027	0.185
0.217	0.114	-0.964	0.048	0.169	-0.984	0.206	-0.090	-0.021	0.095	-0.052	-0.000	0.021	0.036	0.015	0.177
0.390	0.184	-0.912	0.052	0.174	-0.983	0.235	-0.128	-0.075	0.264	0.013	0.050	0.195	0.035	0.036	0.158
0.267	0.199	-0.972	0.052	0.175	-0.983	0.089	0.065	-0.074	0.142	0.027	-0.010	0.072	0.052	0.023	0.121
0.243	0.145	-0.991	0.047	0.175	-0.983	-0.016	0.287	-0.027	0.124	-0.027	-0.029	0.050	0.000	0.042	0.115
0.132	0.149	-1.019	0.046	0.178	-0.983	0.161	0.052	-0.125	0.013	-0.025	-0.057	0.060	0.006	0.069	0.075
0.178	0.187	-0.975	0.044	0.180	-0.983	0.124	0.166	-0.176	0.062	0.011	-0.014	0.013	0.046	0.025	0.052
0.093	0.164	-1.082	0.041	0.179	-0.983	-0.048	0.212	-0.089	-0.018	-0.011	-0.121	0.098	0.024	0.131	0.038
0.093	0.164	-1.082	0.043	0.178	-0.983	-0.056	-0.118	0.026	-0.020	-0.010	-0.121	0.097	0.025	0.130	0.031
0.178	0.214	-0.932	0.043	0.177	-0.983	-0.044	0.026	-0.002	0.065	0.041	0.029	0.011	0.076	0.020	0.021
0.120	0.176	-0.940	0.042	0.176	-0.983	-0.029	0.041	-0.045	0.008	0.003	0.021	0.067	0.038	0.012	0.001
0.124	0.184	-0.960	0.042	0.180	-0.983	0.178	0.054	-0.082	0.012	0.007	0.001	0.062	0.046	0.008	0.017
0.036	0.245	-0.979	0.058	0.181	-0.982	0.034	-0.861	0.105	-0.092	0.068	-0.020	0.149	0.108	0.028	0.013
0.236	0.257	-0.952	0.053	0.184	-0.981	0.151	0.292	-0.021	0.113	0.077	0.007	0.052	0.119	0.000	-0.007
0.151	0.257	-0.952	0.049	0.186	-0.981	0.079	0.238	-0.050	0.033	0.075	0.007	0.032	0.120	0.000	-0.016
0.001	0.226	-0.991	0.052	0.186	-0.981	0.030	-0.177	-0.026	-0.120	0.044	-0.033	0.181	0.089	0.039	-0.013
0.074	0.261	-0.999	0.054	0.186	-0.981	-0.030	-0.041	-0.082	-0.048	0.079	-0.041	0.108	0.124	0.046	-0.037
0.055	0.195	-0.968	0.058	0.185	-0.981	-0.068	-0.179	-0.159	-0.071	0.015	-0.009	0.127	0.058	0.014	-0.056
0.113	0.160	-0.948	0.064	0.183	-0.981	-0.059	-0.260	-0.156	-0.019	-0.018	0.010	0.070	0.024	0.007	-0.037
0.063	0.153	-0.972	0.071	0.180	-0.981	-0.162	-0.346	-0.134	-0.076	-0.023	-0.013	0.120	0.017	0.016	-0.022
0.143	0.187	-0.936	0.075	0.177	-0.981	-0.127	-0.159	-0.167	0.001	0.015	0.023	0.040	0.052	0.020	-0.019
0.193	0.261	-0.968	0.079	0.176	-0.981	-0.045	-0.176	-0.141	0.047	0.089	-0.009	0.010	0.126	0.011	-0.025
0.074	0.234	-1.027	0.082	0.173	-0.981	-0.143	-0.108	-0.096	-0.075	0.065	-0.068	0.110	0.100	0.069	-0.006
0.093	0.226	-0.975	0.090	0.174	-0.981	0.017	-0.408	-0.084	-0.064	0.057	-0.018	0.090	0.092	0.017	-0.004
0.182	0.265	-0.999	0.096	0.172	-0.980	-0.079	-0.296	-0.087	0.018	0.098	-0.042	0.002	0.131	0.040	-0.008
0.167	0.253	-0.968	0.102	0.170	-0.980	-0.097	-0.245	-0.110	-0.003	0.088	-0.011	0.018	0.119	0.008	-0.003
0.197	0.226	-0.983	0.110	0.167	-0.980	-0.151	-0.399	-0.067	0.020	0.064	-0.027	0.013	0.092	0.024	0.003
0.159	0.157	-0.944	0.107	0.165	-0.981	-0.133	0.153	-0.115	-0.016	-0.002	0.013	0.025	0.022	0.016	-0.002
0.155	0.153	-0.968	0.118	0.161	-0.980	-0.179	-0.551	0.010	-0.031	-0.003	-0.011	0.029	0.018	0.008	0.003
0.178	0.160	-0.991	0.118	0.158	-0.980	-0.150	0.010	-0.061	-0.008	0.008	-0.034	0.006	0.025	0.031	-0.004
0.228	0.199	-0.928	0.121	0.155	-0.980	-0.150	-0.103	-0.097	0.040	0.050	0.029	0.044	0.063	0.032	0.005
0.174	0.222	-0.972	0.119	0.151	-0.981	-0.212	0.139	-0.084	-0.012	0.078	-0.014	0.009	0.086	0.011	0.000
0.220	0.172	-0.952	0.124	0.148	-0.981	-0.133	-0.240	-0.111	0.029	0.031	0.006	0.038	0.036	0.009	0.005
0.136	0.211	-0.964	0.125	0.145	-0.981	-0.122	-0.005	-0.130	-0.056	0.072	-0.006	0.046	0.074	0.003	0.003
0.220	0.141	-0.979	0.128	0.143	-0.981	-0.114	-0.150	-0.065	0.025	0.005	-0.022	0.040	0.005	0.018	0.007
0.209	0.164	-0.979	0.133	0.139	-0.981	-0.196	-0.228	-0.021	0.009	0.032	-0.022	0.029	0.028	0.018	0.001
0.209	0.164	-0.979	0.134	0.135	-0.982	-0.222	-0.064	-0.048	0.007	0.037	-0.022	0.030	0.028	0.018	0.013
0.201	0.180	-0.948	0.139	0.132	-0.982	-0.155	-0.209	-0.039	-0.005	0.055	0.010	0.024	0.044	0.014	-0.001
0.220	0.164	-0.952	0.136	0.129	-0.982	-0.130	0.157	-0.069	0.017	0.043	0.006	0.043	0.027	0.010	0.005
0.151	0.160	-0.995	0.144	0.126	-0.982	-0.150	-0.378	-0.032	-0.060	0.042	-0.038	0.024	0.023	0.033	-0.006
0.267	0.141	-0.940	0.139	0.123	-0.983	-0.151	0.275	-0.108	0.061	0.026	0.018	0.092	0.004	0.023	-0.007
0.147	0.133	-0.995	0.141	0.120	-0.983	-0.165	-0.104	-0.056	-0.061	0.021	-0.037	0.027	0.004	0.032	-0.013
0.201	0.110	-0.956	0.145	0.116	-0.983	-0.197	-0.170	-0.035	-0.011	0.002	0.003	0.028	0.028	0.007	0.000
0.197	0.102	-0.952	0.146	0.113	-0.983	-0.137	-0.035	-0.066	-0.015	-0.003	0.007	0.024	0.035	0.011	-0.013
0.251	0.087	-0.920	0.147	0.110	-0.983	-0.142	-0.026	-0.079	0.037	-0.015	0.039	0.079	0.051	0.044	-0.008
0.197	0.102	-0.964	0.147	0.107	-0.983	-0.136	0.011	-0.068	-0.016	0.003	-0.005	0.026	0.036	0.001	-0.007
0.190	0.095	-0.972	0.148	0.106	-0.983	-0.060	-0.050	-0.006	-0.025	-0.003	-0.013	0.020	0.044	0.007	0.001
0.209	0.091	-0.964	0.150	0.103	-0.983	-0.157	-0.098	0.038	-0.008	-0.004	-0.005	0.039	0.048	0.001	-0.009
0.243	0.118	-0.948	0.146	0.101	-0.984	-0.099	0.198	-0.002	0.030	0.025	0.012	0.074	0.021	0.017	-0.002
0.174	0.110	-0.987	0.151	0.099	-0.984	-0.073	-0.217	0.004	-0.043	0.019	-0.028	0.006	0.029	0.022	0.006
0.251	0.091	-0.936	0.150	0.098	-0.984	-0.051	0.038	-0.015	0.034	0.000	0.023	0.083	0.048	0.030	0.006
0.243	0.118	-0.956	0.153	0.096	-0.983	-0.117	-0.140	0.014	0.023	0.030	0.003	0.076	0.022	0.011	0.008
0.224	0.087	-0.932	0.156	0.094	-0.983	-0.079	-0.117	-0.044	0.002	0.001	0.027	0.057	0.053	0.035	0.005
0.255	0.126	-0.956	0.149	0.094	-0.984	-0.022	0.374	-0.135	0.039	0.040	0.004	0.088	0.015	0.011	-0.000
0.167	0.122	-0.968	0.154	0.092	-0.984	-0.069	-0.248	-0.032	-0.054	0.038	-0.008	0.000	0.019	0.000	-0.009
0.209	0.110	-0.987	0.155	0.089	-0.984	-0.151	-0.029	-0.024	-0.013	0.029	-0.028	0.042	0.031	0.020	-0.007
0.190	0.102	-0.983	0.158	0.087	-0.984	-0.126	-0.149	-0.015	-0.035	0.024	-0.024	0.023	0.039	0.016	-0.003
0.232	0.110	-0.948	0.157	0.085	-0.984	-0.090	0.064	-0.037	0.008	0.034	0.012	0.065	0.031	0.020	0.003
0.293	0.072	-0.944	0.158	0.083	-0.984	-0.092	-0.041	0.020	0.068	-0.003	0.016	0.127	0.070	0.024	0.002
0.205	0.083	-0.960	0.162	0.081	-0.984	-0.114	-0.172	0.048	-0.023	0.011	-0.000	0.038	0.059	0.008	0.004
0.228	0.075	-0.940	0.161	0.079	-0.984	-0.111	0.029	0.013	0.000	0.005	0.020	0.061	0.067	0.028	0.009
0.205	0.083	-0.964	0.153	0.077	-0.985	-0.073	0.438	-0.048	-0.015	0.014	-0.003	0.038	0.060	0.005	0.012
0.263	0.122	-0.936	0.159	0.077	-0.984	-0.041	-0.305	0.034	0.037	0.053	0.024	0.095	0.022	0.033	0.012
0.301	0.106	-0.964	0.156	0.075	-0.985	-0.110	0.212	-0.042	0.079	0.040	-0.003	0.133	0.038	0.005	0.015
0.201	0.110	-0.960	0.159	0.073	-0.985	-0.070	-0.150	0.003	-0.024	0.045	0.001	0.033	0.034	0.009	0.013
0.240	0.052	-0.948	0.157	0.071	-0.985	-0.109	0.115	0.015	0.016	-0.011	0.013	0.072	0.092	0.021	0.008
0.201	0.041	-0.960	0.159	0.069	-0.985	-0.106	-0.106	0.062	-0.025	-0.020	0.001	0.033	0.104	0.009	-0.002
0.247	0.056	-0.909	0.159	0.069	-0.985	0.001	-0.013	0.026	0.021	-0.005	0.053	0.079	0.088	0.061	-0.010
0.251	0.087	-0.956	0.155	0.069	-0.985	-0.012	0.225	0.005	0.029	0.026	0.006	0.083	0.058	0.014	-0.011
0.151	0.118	-0.975	0.159	0.069	-0.985	-0.043	-0.200	0.044	-0.075	0.058	-0.014	0.017	0.027	0.006	-0.004
0.251	0.099	-0.912	0.160	0.068	-0.985	-0.051	-0.064	0.034	0.023	0.039	0.049	0.083	0.046	0.057	-0.013
0.255	0.060	-0.916	0.156	0.068	-0.985	0.005	0.238	-0.008	0.031	0.001	0.046	0.086	0.085	0.053	-0.020
0.190	0.075	-0.936	0.158	0.068	-0.985	0.009	-0.101	0.067	-0.037	0.016	0.026	0.021	0.070	0.033	-0.019
0.224	0.079	-0.936	0.156	0.068	-0.985	-0.039	0.113	0.092	0.000	0.020	0.026	0.055	0.067	0.034	-0.018
0.178	0.052	-0.916	0.158	0.068	-0.985	-0.023	-0.107	0.120	-0.048	-0.007	0.046	0.009	0.094	0.053	-0.017
0.259	0.068	-0.897	0.156	0.067	-0.986	-0.050	0.126	0.046	0.035	0.009	0.066	0.089	0.079	0.072	-0.017
0.259	0.095	-0.901	0.148	0.066	-0.987	-0.068	0.397	-0.001	0.042	0.038	0.063	0.089	0.053	0.068	-0.021
0.182	0.079	-0.928	0.148	0.066	-0.987	-0.010	0.040	0.019	-0.034	0.022	0.036	0.011	0.069	0.040	-0.014
0.193	0.102	-0.928	0.145	0.065	-0.987	-0.019	0.161	0.024	-0.020	0.046	0.036	0.023	0.046	0.040	-0.017
0.201	0.075	-0.924	0.145	0.064	-0.987	-0.076	0.009	0.026	-0.012	0.020	0.040	0.030	0.075	0.043	-0.024
0.217	0.091	-0.924	0.139	0.064	-0.988	-0.011	0.297	-0.009	0.009	0.036	0.041	0.046	0.060	0.042	-0.019
0.193	0.060	-0.948	0.138	0.063	-0.988	-0.049	0.063	0.043	-0.013	0.006	0.017	0.023	0.092	0.017	-0.025
0.213	0.044	-0.889	0.131	0.064	-0.989	0.042	0.377	0.013	0.013	-0.011	0.078	0.042	0.108	0.076	-0.020
0.140	0.048	-0.936	0.129	0.064	-0.990	0.010	0.098	0.048	-0.058	-0.007	0.030	0.032	0.104	0.029	-0.029
0.209	0.048	-0.936	0.126	0.064	-0.990	0.006	0.171	0.081	0.015	-0.007	0.031	0.037	0.104	0.029	-0.018
0.147	0.060	-0.924	0.121	0.065	-0.990	0.040	0.220	0.064	-0.043	0.003	0.043	0.025	0.092	0.041	-0.018
0.259	0.072	-0.881	0.115	0.068	-0.991	0.113	0.345	-0.001	0.075	0.013	0.087	0.087	0.081	0.085	-0.011
0.190	0.037	-0.889	0.111	0.070	-0.991	0.116	0.208	0.051	0.010	-0.025	0.080	0.017	0.115	0.076	-0.013
0.167	0.056	-0.909	0.108	0.072	-0.992	0.102	0.171	0.093	-0.009	-0.007	0.060	0.005	0.096	0.057	-0.003
0.190	0.041	-0.893	0.102	0.075	-0.992	0.151	0.284	0.134	0.020	-0.026	0.076	0.018	0.112	0.072	-0.021
0.190	0.041	-0.893	0.096	0.080	-0.992	0.203	0.306	0.124	0.026	-0.030	0.077	0.019	0.112	0.071	-0.016
0.132	0.068	-0.901	0.094	0.084	-0.992	0.229	0.110	0.163	-0.030	-0.008	0.069	0.038	0.086	0.062	-0.018
0.186	0.095	-0.909	0.085	0.089	-0.992	0.228	0.438	0.111	0.033	0.014	0.061	0.018	0.060	0.054	-0.022
0.113	0.095	-0.944	0.080	0.093	-0.993	0.171	0.282	0.138	-0.035	0.010	0.025	0.053	0.060	0.018	-0.019
0.132	0.106	-0.920	0.074	0.097	-0.993	0.179	0.287	0.148	-0.011	0.018	0.049	0.032	0.049	0.042	-0.020
0.159	0.072	-0.932	0.063	0.100	-0.993	0.192	0.534	0.086	0.026	-0.021	0.037	0.003	0.084	0.030	-0.032
0.078	0.056	-0.940	0.057	0.105	-0.993	0.210	0.325	0.134	-0.049	-0.040	0.028	0.083	0.099	0.022	-0.032
0.086	0.083	-0.916	0.053	0.109	-0.993	0.214	0.172	0.137	-0.038	-0.018	0.051	0.074	0.073	0.045	-0.027
0.090	0.095	-0.920	0.047	0.114	-0.992	0.227	0.281	0.155	-0.028	-0.011	0.047	0.069	0.061	0.041	-0.033
0.128	0.099	-0.920	0.040	0.119	-0.992	0.254	0.361	0.111	0.018	-0.012	0.047	0.029	0.058	0.041	-0.033
0.093	0.102	-0.932	0.033	0.124	-0.992	0.252	0.358	0.096	-0.009	-0.013	0.034	0.062	0.055	0.029	-0.027
0.051	0.091	-0.944	0.028	0.127	-0.992	0.152	0.226	0.103	-0.047	-0.028	0.022	0.103	0.067	0.017	-0.027
0.059	0.114	-0.979	0.022	0.129	-0.991	0.092	0.310	0.054	-0.033	-0.007	-0.014	0.096	0.045	0.018	-0.032
0.040	0.075	-0.975	0.017	0.130	-0.991	0.078	0.266	0.048	-0.047	-0.047	-0.011	0.114	0.083	0.012	-0.027
0.032	0.044	-1.039	0.013	0.130	-0.991	0.020	0.197	0.042	-0.051	-0.078	-0.074	0.120	0.114	0.073	-0.004
0.036	0.060	-1.094	0.008	0.128	-0.992	-0.081	0.250	0.034	-0.042	-0.060	-0.129	0.114	0.097	0.128	0.032
0.109	0.029	-1.050	0.003	0.129	-0.992	0.047	0.245	0.090	0.036	-0.092	-0.086	0.040	0.127	0.084	0.061
0.190	0.044	-1.062	-0.011	0.133	-0.991	0.223	0.724	0.103	0.131	-0.081	-0.099	0.040	0.112	0.095	0.054
0.120	0.068	-1.074	-0.024	0.141	-0.990	0.426	0.646	0.206	0.074	-0.065	-0.113	0.031	0.089	0.106	0.024
-0.026	0.122	-0.975	-0.030	0.155	-0.987	0.724	0.246	0.324	-0.066	-0.025	-0.017	0.177	0.034	0.006	-0.011
-0.091	0.191	-0.865	-0.033	0.171	-0.985	0.831	0.093	0.377	-0.128	0.028	0.091	0.243	0.036	0.107	-0.051
-0.064	0.265	-0.881	-0.040	0.186	-0.982	0.742	0.314	0.347	-0.093	0.087	0.072	0.216	0.110	0.093	-0.069
-0.003	0.292	-0.885	-0.043	0.199	-0.979	0.678	0.075	0.302	-0.029	0.100	0.065	0.156	0.137	0.090	-0.050
0.055	0.323	-0.905	-0.048	0.210	-0.977	0.510	0.250	0.186	0.034	0.121	0.043	0.099	0.168	0.071	0.001
0.055	0.296	-0.964	-0.049	0.217	-0.975	0.366	0.002	0.240	0.035	0.087	-0.018	0.100	0.141	0.012	0.056
0.113	0.323	-1.011	-0.051	0.221	-0.974	0.210	0.046	0.299	0.094	0.110	-0.067	0.045	0.167	0.036	0.123
0.163	0.280	-1.058	-0.046	0.223	-0.974	0.118	-0.270	0.350	0.140	0.066	-0.114	0.002	0.125	0.083	0.175
0.297	0.272	-1.058	-0.039	0.226	-0.973	0.156	-0.401	0.306	0.267	0.055	-0.115	0.135	0.117	0.083	0.232
0.297	0.272	-1.058	-0.031	0.229	-0.973	0.189	-0.418	0.234	0.259	0.051	-0.116	0.133	0.116	0.083	0.266
0.340	0.199	-1.098	-0.025	0.231	-0.973	0.105	-0.278	0.198	0.296	-0.024	-0.155	0.173	0.042	0.123	0.284
0.301	0.211	-1.078	-0.018	0.235	-0.972	0.232	-0.379	0.147	0.250	-0.016	-0.137	0.132	0.052	0.104	0.274
0.282	0.195	-1.102	-0.010	0.241	-0.970	0.308	-0.370	0.123	0.223	-0.038	-0.162	0.111	0.036	0.128	0.257
0.286	0.176	-1.042	-0.002	0.247	-0.969	0.345	-0.406	0.123	0.219	-0.063	-0.104	0.113	0.016	0.070	0.237
0.243	0.257	-1.031	0.003	0.254	-0.967	0.336	-0.235	0.093	0.172	0.011	-0.094	0.069	0.096	0.059	0.213
0.278	0.300	-1.046	0.005	0.259	-0.966	0.237	-0.086	0.065	0.204	0.049	-0.111	0.102	0.138	0.075	0.194
0.220	0.319	-1.015	0.012	0.261	-0.965	0.117	-0.371	0.071	0.139	0.066	-0.080	0.043	0.156	0.044	0.173
0.251	0.315	-0.964	0.014	0.263	-0.965	0.078	-0.026	0.006	0.169	0.061	-0.029	0.073	0.150	0.007	0.162
0.224	0.369	-0.932	0.015	0.263	-0.965	-0.001	-0.009	-0.134	0.140	0.115	0.002	0.044	0.203	0.037	0.138
0.220	0.357	-0.972	0.017	0.263	-0.965	-0.009	-0.050	-0.114	0.134	0.103	-0.037	0.039	0.190	0.003	0.131
0.201	0.354	-0.948	0.020	0.262	-0.965	-0.064	-0.094	-0.097	0.112	0.100	-0.014	0.018	0.186	0.020	0.114
0.201	0.365	-0.983	0.021	0.261	-0.965	-0.057	0.044	-0.181	0.112	0.113	-0.049	0.017	0.197	0.017	0.089
0.155	0.342	-0.991	0.022	0.259	-0.966	-0.129	0.028	-0.230	0.064	0.092	-0.056	0.031	0.173	0.025	0.065
0.074	0.288	-1.003	0.022	0.252	-0.967	-0.326	0.040	-0.226	-0.017	0.044	-0.066	0.112	0.118	0.038	0.033
0.105	0.257	-0.944	0.022	0.245	-0.969	-0.376	0.106	-0.248	0.014	0.020	-0.005	0.084	0.086	0.020	0.004
0.036	0.234	-0.932	0.023	0.239	-0.971	-0.325	-0.021	-0.261	-0.057	0.004	0.008	0.154	0.062	0.031	-0.010
0.063	0.242	-0.960	0.025	0.231	-0.973	-0.397	-0.004	-0.233	-0.031	0.019	-0.017	0.129	0.070	0.002	-0.019
0.074	0.245	-1.011	0.025	0.223	-0.975	-0.403	0.041	-0.259	-0.020	0.031	-0.067	0.119	0.073	0.051	-0.015
0.043	0.265	-0.987	0.028	0.216	-0.976	-0.353	-0.092	-0.235	-0.053	0.057	-0.041	0.152	0.092	0.028	-0.017
0.117	0.311	-0.995	0.027	0.211	-0.977	-0.282	0.120	-0.277	0.020	0.109	-0.048	0.080	0.138	0.037	-0.017
0.013	0.269	-1.003	0.036	0.203	-0.978	-0.374	-0.394	-0.159	-0.092	0.074	-0.054	0.185	0.095	0.047	-0.022
0.067	0.253	-0.999	0.043	0.199	-0.979	-0.232	-0.317	-0.181	-0.045	0.063	-0.049	0.132	0.079	0.044	-0.011
0.105	0.269	-0.924	0.046	0.192	-0.980	-0.339	-0.104	-0.200	-0.009	0.085	0.027	0.095	0.094	0.030	-0.021
0.155	0.218	-0.897	0.047	0.188	-0.981	-0.222	0.015	-0.270	0.040	0.040	0.055	0.046	0.044	0.057	-0.019
0.101	0.226	-0.960	0.051	0.181	-0.982	-0.352	-0.167	-0.229	-0.018	0.054	-0.007	0.101	0.051	0.007	-0.027
0.036	0.238	-1.039	0.061	0.173	-0.983	-0.403	-0.488	-0.174	-0.094	0.074	-0.084	0.167	0.062	0.087	-0.037
0.063	0.168	-0.964	0.064	0.166	-0.984	-0.341	-0.109	-0.242	-0.070	0.011	-0.008	0.141	0.008	0.013	-0.037
0.063	0.168	-0.964	0.069	0.159	-0.985	-0.361	-0.239	-0.181	-0.075	0.018	-0.007	0.142	0.008	0.014	-0.037
0.155	0.160	-0.960	0.070	0.153	-0.986	-0.288	-0.029	-0.131	0.016	0.016	-0.002	0.050	0.016	0.011	-0.021
0.124	0.172	-0.968	0.073	0.147	-0.986	-0.288	-0.105	-0.144	-0.018	0.033	-0.009	0.082	0.005	0.020	-0.006
0.170	0.145	-0.956	0.077	0.144	-0.987	-0.133	-0.170	-0.123	0.024	0.009	0.003	0.037	0.032	0.009	0.004
0.155	0.133	-0.983	0.080	0.141	-0.987	-0.124	-0.112	-0.157	0.006	0.000	-0.025	0.053	0.044	0.037	-0.000
0.120	0.172	-0.999	0.083	0.137	-0.987	-0.236	-0.119	-0.068	-0.032	0.043	-0.040	0.088	0.005	0.054	0.008
0.147	0.180	-0.972	0.089	0.132	-0.987	-0.219	-0.288	-0.070	-0.011	0.055	-0.012	0.062	0.002	0.027	-0.004
0.201	0.137	-0.924	0.088	0.127	-0.988	-0.254	0.079	-0.090	0.043	0.018	0.036	0.008	0.040	0.020	-0.005
0.120	0.118	-0.968	0.096	0.123	-0.988	-0.227	-0.405	-0.054	-0.046	0.003	-0.007	0.090	0.059	0.024	0.002
0.197	0.095	-0.928	0.102	0.118	-0.988	-0.231	-0.281	-0.063	0.025	-0.015	0.033	0.013	0.083	0.014	0.017
0.217	0.091	-0.901	0.103	0.114	-0.988	-0.183	-0.009	-0.112	0.043	-0.015	0.061	0.005	0.087	0.041	-0.004
0.247	0.099	-0.948	0.099	0.112	-0.989	-0.103	0.210	-0.159	0.077	-0.005	0.014	0.036	0.079	0.007	0.012
0.082	0.122	-1.003	0.106	0.109	-0.988	-0.117	-0.319	-0.088	-0.095	0.021	-0.041	0.129	0.056	0.063	0.003
0.240	0.114	-0.912	0.110	0.106	-0.988	-0.174	-0.158	-0.113	0.058	0.017	0.050	0.028	0.064	0.027	0.000
0.140	0.129	-0.979	0.110	0.101	-0.989	-0.211	0.008	-0.109	-0.042	0.037	-0.016	0.072	0.048	0.040	-0.015
0.197	0.129	-0.944	0.111	0.098	-0.989	-0.158	-0.017	-0.087	0.014	0.040	0.020	0.015	0.049	0.005	-0.001
0.170	0.114	-0.960	0.110	0.096	-0.989	-0.081	0.065	-0.100	-0.012	0.026	0.004	0.041	0.064	0.021	-0.015
0.182	0.079	-0.952	0.108	0.096	-0.989	-0.027	0.078	-0.061	0.001	-0.008	0.013	0.030	0.099	0.014	-0.011
0.163	0.052	-0.912	0.107	0.096	-0.990	0.013	0.087	-0.057	-0.017	-0.035	0.052	0.049	0.126	0.025	-0.017
0.178	0.037	-0.924	0.104	0.096	-0.990	0.057	0.155	-0.061	0.001	-0.051	0.041	0.033	0.141	0.012	-0.017
0.151	0.056	-0.956	0.101	0.099	-0.990	0.125	0.182	-0.064	-0.023	-0.034	0.010	0.060	0.123	0.019	-0.028
0.163	0.075	-0.972	0.101	0.102	-0.990	0.170	0.031	-0.017	-0.011	-0.018	-0.006	0.049	0.104	0.036	-0.022
0.101	0.091	-0.983	0.101	0.105	-0.989	0.158	-0.035	0.058	-0.074	-0.006	-0.018	0.109	0.088	0.048	-0.025
0.186	0.083	-0.912	0.095	0.110	-0.989	0.221	0.302	0.057	0.017	-0.018	0.053	0.025	0.096	0.023	-0.030
0.147	0.087	-0.936	0.094	0.115	-0.989	0.266	0.050	0.113	-0.021	-0.019	0.029	0.063	0.093	0.001	-0.028
0.128	0.072	-0.924	0.092	0.121	-0.988	0.330	0.123	0.070	-0.038	-0.041	0.041	0.082	0.109	0.011	-0.021
0.178	0.083	-0.928	0.090	0.128	-0.988	0.345	0.086	0.108	0.014	-0.036	0.036	0.031	0.097	0.007	-0.021
0.136	0.133	-0.960	0.087	0.135	-0.987	0.349	0.165	0.116	-0.025	0.007	0.004	0.073	0.047	0.025	-0.022
0.178	0.137	-0.909	0.085	0.143	-0.986	0.372	0.100	0.084	0.019	0.004	0.055	0.031	0.044	0.026	-0.014
0.140	0.141	-0.901	0.081	0.150	-0.985	0.350	0.185	0.104	-0.016	0.000	0.062	0.068	0.040	0.034	-0.014
0.163	0.168	-0.909	0.077	0.157	-0.985	0.335	0.197	0.104	0.010	0.021	0.053	0.044	0.013	0.026	-0.020
0.155	0.145	-0.936	0.072	0.164	-0.984	0.341	0.261	0.104	0.008	-0.009	0.025	0.052	0.037	0.001	-0.026
0.101	0.157	-0.912	0.068	0.170	-0.983	0.322	0.208	0.087	-0.042	-0.004	0.048	0.105	0.025	0.022	-0.029
0.120	0.195	-0.928	0.065	0.176	-0.982	0.311	0.140	0.048	-0.021	0.029	0.031	0.085	0.013	0.006	-0.039
0.101	0.195	-0.909	0.060	0.182	-0.981	0.298	0.284	-0.017	-0.035	0.023	0.050	0.104	0.012	0.026	-0.056
0.074	0.184	-0.928	0.055	0.186	-0.981	0.211	0.231	0.016	-0.057	0.008	0.030	0.131	0.000	0.006	-0.050
0.063	0.172	-0.901	0.054	0.191	-0.980	0.210	0.041	-0.025	-0.068	-0.008	0.057	0.141	0.012	0.034	-0.063
0.117	0.176	-0.912	0.050	0.194	-0.980	0.173	0.217	-0.029	-0.011	-0.007	0.045	0.087	0.008	0.022	-0.050
0.028	0.184	-0.948	0.052	0.196	-0.979	0.134	-0.102	-0.003	-0.101	-0.002	0.009	0.175	0.001	0.014	-0.063
0.163	0.203	-0.893	0.046	0.199	-0.979	0.145	0.326	-0.033	0.039	0.014	0.064	0.040	0.018	0.042	-0.050
-0.010	0.211	-0.944	0.046	0.202	-0.978	0.157	-0.002	0.009	-0.134	0.019	0.012	0.212	0.025	0.009	-0.059
0.117	0.211	-0.924	0.045	0.205	-0.978	0.127	0.069	-0.030	-0.006	0.016	0.032	0.084	0.024	0.012	-0.043
0.055	0.230	-0.936	0.043	0.207	-0.977	0.077	0.118	-0.048	-0.066	0.034	0.020	0.145	0.043	0.001	-0.060
0.113	0.191	-0.932	0.045	0.207	-0.977	0.033	-0.071	-0.006	-0.010	-0.006	0.024	0.087	0.005	0.006	-0.035
0.036	0.242	-0.972	0.038	0.207	-0.978	0.004	0.359	-0.130	-0.081	0.044	-0.015	0.163	0.055	0.033	-0.039
0.101	0.245	-0.983	0.039	0.207	-0.978	-0.036	-0.018	-0.119	-0.016	0.048	-0.026	0.097	0.058	0.044	-0.023
0.047	0.199	-1.042	0.036	0.203	-0.978	-0.161	0.223	-0.133	-0.067	0.005	-0.084	0.149	0.011	0.104	-0.024
0.090	0.168	-1.054	0.033	0.199	-0.980	-0.222	0.183	-0.150	-0.022	-0.022	-0.095	0.105	0.021	0.116	0.001
0.028	0.172	-1.117	0.033	0.193	-0.981	-0.288	0.041	-0.159	-0.083	-0.013	-0.156	0.166	0.018	0.179	0.014
0.132	0.129	-1.070	0.031	0.188	-0.982	-0.211	0.144	-0.158	0.022	-0.051	-0.108	0.061	0.062	0.132	0.027
0.147	0.129	-1.019	0.026	0.186	-0.982	-0.078	0.294	-0.100	0.042	-0.050	-0.056	0.045	0.063	0.081	0.005
0.147	0.149	-0.936	0.019	0.189	-0.982	0.153	0.376	-0.003	0.049	-0.034	0.027	0.045	0.045	0.002	-0.000
0.005	0.207	-0.912	0.014	0.193	-0.981	0.183	0.243	0.042	-0.089	0.020	0.051	0.188	0.012	0.027	-0.022
0.036	0.296	-0.944	0.006	0.197	-0.980	0.194	0.359	0.081	-0.051	0.104	0.019	0.158	0.099	0.004	-0.032
0.036	0.296	-0.944	0.003	0.201	-0.980	0.166	0.154	0.048	-0.048	0.101	0.018	0.159	0.098	0.003	0.020
0.082	0.369	-1.003	0.008	0.204	-0.979	0.145	-0.223	0.027	-0.007	0.171	-0.042	0.114	0.171	0.062	0.061
0.355	0.315	-1.090	0.003	0.209	-0.978	0.260	0.316	-0.067	0.271	0.112	-0.129	0.158	0.116	0.148	0.066
0.063	0.176	-1.326	-0.004	0.201	-0.980	-0.404	0.471	-0.427	-0.014	-0.019	-0.364	0.136	0.023	0.384	0.022
-0.072	-0.002	-1.291	-0.006	0.183	-0.983	-0.917	0.164	-0.443	-0.148	-0.178	-0.324	0.272	0.201	0.348	-0.006
-0.230	-0.098	-1.050	0.011	0.174	-0.985	-0.388	-0.907	-0.071	-0.323	-0.267	-0.082	0.430	0.298	0.108	0.002
-0.083	0.025	-1.129	0.042	0.178	-0.983	0.223	-1.601	0.283	-0.207	-0.148	-0.162	0.285	0.176	0.187	0.039
0.390	0.187	-1.279	0.058	0.183	-0.981	0.262	-0.832	0.132	0.249	0.009	-0.314	0.188	0.014	0.337	0.070
0.347	0.180	-1.303	0.066	0.188	-0.980	0.268	-0.362	0.076	0.198	-0.004	-0.339	0.145	0.023	0.361	0.141
0.182	0.157	-1.283	0.078	0.198	-0.977	0.485	-0.648	0.243	0.021	-0.036	-0.322	0.022	0.047	0.342	0.178
0.128	0.118	-1.358	0.100	0.210	-0.973	0.623	-1.226	0.342	-0.056	-0.087	-0.401	0.077	0.086	0.416	0.137
0.143	0.083	-1.307	0.134	0.222	-0.966	0.595	-1.851	0.439	-0.074	-0.134	-0.356	0.062	0.121	0.365	0.111
0.297	0.172	-1.192	0.168	0.236	-0.957	0.691	-1.819	0.385	0.046	-0.058	-0.250	0.091	0.032	0.250	0.125
0.390	0.280	-1.133	0.199	0.251	-0.947	0.708	-1.691	0.257	0.107	0.036	-0.201	0.184	0.077	0.190	0.148
0.501	0.265	-0.991	0.226	0.267	-0.937	0.845	-1.419	0.104	0.192	0.004	-0.069	0.295	0.062	0.048	0.185
0.555	0.280	-0.889	0.248	0.285	-0.926	1.003	-1.086	-0.092	0.224	0.002	0.023	0.349	0.077	0.054	0.172
0.590	0.292	-0.936	0.262	0.303	-0.916	1.006	-0.661	-0.147	0.244	-0.004	-0.034	0.385	0.089	0.007	0.160
0.401	0.307	-0.983	0.287	0.315	-0.905	0.681	-1.392	0.100	0.031	-0.001	-0.093	0.198	0.105	0.041	0.141
0.482	0.261	-0.940	0.305	0.324	-0.895	0.435	-1.069	0.163	0.093	-0.056	-0.059	0.280	0.059	0.002	0.135
0.528	0.311	-0.845	0.320	0.333	-0.887	0.447	-0.842	0.174	0.125	-0.015	0.027	0.327	0.108	0.097	0.102
0.613	0.396	-0.814	0.330	0.342	-0.880	0.475	-0.556	0.074	0.199	0.061	0.052	0.413	0.193	0.128	0.098
0.501	0.404	-0.857	0.339	0.351	-0.873	0.531	-0.461	-0.036	0.079	0.060	0.001	0.303	0.201	0.084	0.077
0.490	0.392	-0.802	0.344	0.359	-0.868	0.495	-0.216	-0.134	0.062	0.041	0.051	0.292	0.188	0.139	0.062
0.432	0.400	-0.861	0.354	0.366	-0.861	0.396	-0.595	-0.017	-0.006	0.042	-0.015	0.236	0.196	0.079	0.044
0.451	0.497	-0.916	0.360	0.373	-0.855	0.374	-0.345	0.024	0.007	0.132	-0.076	0.256	0.293	0.024	0.027
0.509	0.535	-0.901	0.363	0.377	-0.852	0.296	-0.066	-0.122	0.063	0.166	-0.063	0.315	0.332	0.039	0.017
0.428	0.504	-0.845	0.366	0.376	-0.851	0.016	-0.113	-0.197	-0.021	0.136	-0.009	0.235	0.302	0.095	0.015
0.459	0.400	-0.794	0.370	0.373	-0.851	-0.013	-0.043	-0.353	0.006	0.035	0.042	0.267	0.198	0.146	-0.003
0.459	0.400	-0.794	0.374	0.369	-0.851	-0.128	-0.073	-0.382	0.002	0.040	0.042	0.267	0.199	0.146	-0.006
0.417	0.350	-0.802	0.385	0.360	-0.850	-0.317	-0.428	-0.430	-0.051	-0.001	0.033	0.226	0.150	0.138	-0.011
0.570	0.319	-0.763	0.388	0.348	-0.854	-0.474	0.048	-0.450	0.100	-0.020	0.076	0.380	0.121	0.178	-0.023
0.428	0.327	-0.842	0.392	0.335	-0.857	-0.583	-0.069	-0.396	-0.046	0.001	0.001	0.238	0.129	0.099	-0.018
0.428	0.369	-0.786	0.401	0.321	-0.858	-0.707	-0.430	-0.343	-0.056	0.058	0.057	0.238	0.173	0.154	-0.029
0.551	0.292	-0.708	0.402	0.304	-0.864	-0.764	0.132	-0.364	0.067	-0.004	0.142	0.361	0.096	0.233	-0.036
0.390	0.300	-0.814	0.415	0.290	-0.862	-0.718	-0.695	-0.227	-0.108	0.018	0.034	0.199	0.105	0.126	-0.034
0.590	0.292	-0.692	0.420	0.275	-0.865	-0.759	-0.157	-0.264	0.087	0.026	0.159	0.399	0.098	0.249	-0.014
0.540	0.276	-0.668	0.421	0.262	-0.868	-0.657	0.032	-0.260	0.036	0.024	0.186	0.349	0.083	0.272	-0.042
0.574	0.288	-0.727	0.414	0.248	-0.876	-0.653	0.525	-0.319	0.077	0.049	0.135	0.383	0.095	0.213	-0.035
0.420	0.203	-0.704	0.410	0.234	-0.882	-0.712	0.325	-0.149	-0.072	-0.022	0.165	0.230	0.011	0.236	-0.053
0.459	0.214	-0.715	0.402	0.223	-0.888	-0.579	0.520	-0.163	-0.025	0.001	0.160	0.268	0.024	0.224	-0.061
0.463	0.184	-0.731	0.393	0.211	-0.895	-0.532	0.543	-0.216	-0.013	-0.019	0.151	0.271	0.007	0.208	-0.086
0.432	0.249	-0.778	0.386	0.199	-0.901	-0.613	0.421	-0.143	-0.038	0.059	0.109	0.240	0.060	0.161	-0.068
0.382	0.199	-0.826	0.379	0.187	-0.906	-0.659	0.445	-0.107	-0.080	0.021	0.068	0.190	0.010	0.114	-0.075
0.486	0.172	-0.704	0.366	0.175	-0.914	-0.569	0.785	-0.192	0.036	0.006	0.198	0.294	0.017	0.236	-0.086
0.370	0.191	-0.763	0.356	0.164	-0.920	-0.534	0.599	-0.194	-0.069	0.036	0.145	0.178	0.003	0.176	-0.090
0.347	0.164	-0.790	0.349	0.154	-0.925	-0.521	0.406	-0.103	-0.085	0.019	0.122	0.155	0.024	0.149	-0.092
0.367	0.168	-0.810	0.343	0.146	-0.928	-0.391	0.331	-0.143	-0.061	0.031	0.106	0.174	0.020	0.129	-0.091
0.382	0.187	-0.715	0.335	0.138	-0.932	-0.357	0.472	-0.148	-0.037	0.058	0.204	0.190	0.000	0.224	-0.087
0.432	0.114	-0.775	0.327	0.133	-0.935	-0.236	0.452	-0.125	0.020	-0.010	0.149	0.240	0.074	0.164	-0.073
0.355	0.129	-0.798	0.322	0.131	-0.938	-0.124	0.296	0.000	-0.051	0.008	0.127	0.163	0.058	0.141	-0.067
0.397	0.153	-0.778	0.311	0.128	-0.942	-0.138	0.624	-0.004	0.002	0.033	0.151	0.206	0.035	0.161	-0.067
0.370	0.122	-0.771	0.296	0.126	-0.947	-0.105	0.819	-0.010	-0.009	0.004	0.165	0.179	0.066	0.168	-0.089
0.313	0.099	-0.814	0.291	0.125	-0.948	-0.082	0.223	0.084	-0.063	-0.018	0.123	0.122	0.089	0.125	-0.072
0.243	0.114	-0.853	0.283	0.125	-0.951	-0.014	0.422	0.073	-0.123	-0.002	0.086	0.053	0.074	0.086	-0.080
0.401	0.137	-0.798	0.273	0.126	-0.954	0.041	0.574	0.066	0.045	0.020	0.145	0.210	0.051	0.141	-0.084
0.297	0.114	-0.814	0.262	0.126	-0.957	-0.033	0.563	0.094	-0.048	-0.003	0.132	0.107	0.074	0.125	-0.073
0.297	0.114	-0.814	0.254	0.127	-0.959	0.035	0.406	0.054	-0.040	-0.004	0.134	0.108	0.075	0.125	-0.068
0.313	0.118	-0.849	0.240	0.127	-0.962	-0.004	0.743	-0.041	-0.011	-0.000	0.103	0.124	0.071	0.090	-0.074
0.232	0.129	-0.834	0.236	0.127	-0.963	-0.013	0.198	-0.023	-0.088	0.012	0.120	0.043	0.060	0.105	-0.077
0.332	0.079	-0.786	0.223	0.128	-0.966	0.077	0.734	-0.055	0.026	-0.040	0.170	0.144	0.111	0.153	-0.072
0.228	0.126	-0.838	0.217	0.129	-0.968	0.061	0.320	-0.057	-0.072	0.006	0.121	0.040	0.064	0.101	-0.085
0.267	0.114	-0.838	0.202	0.130	-0.971	0.111	0.812	-0.125	-0.018	-0.008	0.124	0.079	0.076	0.101	-0.081
0.190	0.099	-0.885	0.194	0.131	-0.972	0.059	0.392	-0.073	-0.087	-0.024	0.078	0.003	0.092	0.054	-0.091
0.213	0.083	-0.818	0.184	0.132	-0.974	0.059	0.539	-0.039	-0.054	-0.040	0.147	0.026	0.108	0.121	-0.081
0.201	0.106	-0.877	0.177	0.133	-0.975	0.062	0.397	0.021	-0.058	-0.018	0.090	0.015	0.085	0.062	-0.087
0.228	0.118	-0.853	0.165	0.135	-0.977	0.063	0.610	0.005	-0.019	-0.008	0.115	0.043	0.074	0.085	-0.059
0.174	0.153	-0.893	0.161	0.137	-0.977	0.130	0.194	0.037	-0.069	0.024	0.076	0.011	0.040	0.046	-0.071
0.309	0.133	-0.834	0.142	0.142	-0.980	0.268	1.023	-0.093	0.085	0.000	0.138	0.124	0.060	0.105	-0.069
0.070	0.114	-0.920	0.138	0.146	-0.980	0.205	0.192	-0.011	-0.150	-0.023	0.051	0.114	0.080	0.018	-0.071
0.147	0.153	-0.924	0.131	0.149	-0.980	0.164	0.371	-0.055	-0.066	0.013	0.048	0.036	0.043	0.014	-0.065
0.163	0.145	-0.885	0.121	0.152	-0.981	0.149	0.508	-0.082	-0.041	0.002	0.089	0.021	0.051	0.054	-0.092
0.174	0.149	-0.857	0.111	0.154	-0.982	0.130	0.550	-0.120	-0.019	0.004	0.117	0.009	0.048	0.081	-0.076
0.093	0.133	-0.916	0.101	0.157	-0.982	0.137	0.506	-0.069	-0.090	-0.014	0.059	0.089	0.065	0.022	-0.069
0.132	0.102	-0.861	0.091	0.159	-0.983	0.099	0.553	-0.071	-0.042	-0.047	0.115	0.050	0.096	0.077	-0.065
0.136	0.110	-0.928	0.081	0.161	-0.984	0.111	0.532	-0.086	-0.028	-0.041	0.048	0.045	0.089	0.010	-0.071
0.132	0.122	-0.912	0.075	0.164	-0.984	0.165	0.348	-0.080	-0.025	-0.032	0.064	0.049	0.078	0.026	-0.061
0.074	0.133	-0.916	0.067	0.168	-0.984	0.228	0.409	-0.110	-0.075	-0.024	0.060	0.106	0.067	0.022	-0.071
0.117	0.168	-0.901	0.063	0.171	-0.983	0.151	0.232	-0.019	-0.029	0.007	0.076	0.063	0.033	0.038	-0.065
0.009	0.157	-0.964	0.059	0.173	-0.983	0.124	0.180	-0.017	-0.133	-0.007	0.012	0.170	0.045	0.025	-0.065
0.167	0.145	-0.857	0.051	0.178	-0.983	0.231	0.436	-0.055	0.033	-0.023	0.118	0.012	0.056	0.082	-0.049
0.101	0.168	-0.897	0.039	0.182	-0.983	0.226	0.619	-0.046	-0.021	-0.004	0.079	0.078	0.033	0.044	-0.057
0.136	0.172	-0.893	0.034	0.188	-0.981	0.324	0.252	0.011	0.018	-0.006	0.081	0.043	0.029	0.048	-0.040
0.020	0.172	-0.968	0.032	0.193	-0.981	0.210	0.095	0.072	-0.095	-0.010	0.006	0.159	0.029	0.026	-0.047
0.078	0.133	-0.916	0.024	0.197	-0.980	0.245	0.427	0.026	-0.029	-0.054	0.056	0.100	0.068	0.025	-0.048
0.078	0.133	-0.916	0.019	0.201	-0.979	0.199	0.229	0.050	-0.025	-0.058	0.055	0.100	0.069	0.024	-0.046
0.040	0.160	-0.975	0.015	0.202	-0.979	0.051	0.238	-0.004	-0.059	-0.031	-0.005	0.137	0.042	0.035	-0.034
0.070	0.157	-1.042	0.010	0.202	-0.979	0.035	0.247	-0.061	-0.024	-0.036	-0.072	0.107	0.047	0.102	-0.023
0.017	0.160	-1.070	0.004	0.202	-0.979	-0.034	0.358	-0.072	-0.071	-0.031	-0.100	0.160	0.044	0.129	-0.007
0.055	0.106	-1.062	-0.007	0.202	-0.979	0.023	0.589	-0.037	-0.022	-0.085	-0.092	0.122	0.099	0.121	0.006
0.078	0.068	-1.039	-0.020	0.203	-0.979	0.078	0.679	-0.032	0.014	-0.125	-0.069	0.098	0.139	0.097	-0.005
0.032	0.095	-1.070	-0.029	0.205	-0.978	0.120	0.423	0.068	-0.024	-0.100	-0.101	0.145	0.113	0.128	-0.041
-0.007	0.114	-0.964	-0.038	0.211	-0.977	0.361	0.446	0.159	-0.053	-0.087	0.003	0.184	0.094	0.021	-0.079
-0.153	0.207	-0.861	-0.044	0.222	-0.974	0.547	0.260	0.198	-0.193	-0.005	0.103	0.331	0.003	0.081	-0.104
-0.130	0.307	-0.861	-0.051	0.232	-0.971	0.524	0.287	0.254	-0.163	0.085	0.100	0.309	0.097	0.081	-0.120
-0.041	0.338	-0.897	-0.056	0.243	-0.968	0.555	0.165	0.247	-0.070	0.105	0.061	0.222	0.127	0.045	-0.120
-0.045	0.330	-0.932	-0.061	0.253	-0.966	0.508	0.219	0.198	-0.068	0.088	0.023	0.226	0.119	0.010	-0.064
-0.030	0.354	-0.936	-0.062	0.261	-0.963	0.413	0.032	0.202	-0.050	0.103	0.016	0.211	0.141	0.006	-0.002
0.082	0.334	-0.987	-0.063	0.265	-0.962	0.245	-0.016	0.246	0.062	0.079	-0.037	0.100	0.121	0.045	0.058
0.124	0.330	-1.046	-0.059	0.269	-0.961	0.177	-0.254	0.223	0.101	0.072	-0.097	0.059	0.116	0.104	0.132
0.236	0.311	-1.042	-0.049	0.270	-0.961	0.099	-0.491	0.159	0.204	0.051	-0.093	0.051	0.097	0.101	0.207
0.313	0.303	-1.082	-0.043	0.270	-0.962	-0.037	-0.313	0.118	0.275	0.044	-0.133	0.127	0.089	0.140	0.261
0.355	0.276	-1.050	-0.039	0.269	-0.962	-0.022	-0.124	0.022	0.315	0.017	-0.101	0.169	0.062	0.109	0.282
0.378	0.191	-1.062	-0.030	0.270	-0.962	0.041	-0.400	0.015	0.330	-0.068	-0.113	0.193	0.023	0.121	0.294
0.243	0.172	-1.102	-0.025	0.272	-0.962	0.143	-0.217	0.016	0.191	-0.090	-0.153	0.058	0.043	0.163	0.266
0.309	0.141	-1.098	-0.017	0.274	-0.962	0.133	-0.394	0.103	0.249	-0.123	-0.150	0.122	0.076	0.161	0.234
0.190	0.145	-1.082	-0.010	0.275	-0.961	0.078	-0.393	0.118	0.122	-0.120	-0.134	0.001	0.074	0.145	0.212
0.220	0.222	-1.019	-0.008	0.275	-0.961	0.019	-0.076	0.071	0.152	-0.043	-0.071	0.031	0.002	0.083	0.187
0.336	0.214	-0.944	0.003	0.277	-0.961	0.093	-0.553	0.076	0.256	-0.052	0.003	0.148	0.006	0.009	0.165
0.163	0.307	-1.007	0.000	0.277	-0.961	-0.015	0.172	-0.015	0.086	0.041	-0.059	0.024	0.086	0.074	0.149
0.267	0.292	-0.952	0.006	0.275	-0.961	-0.067	-0.222	-0.037	0.185	0.027	-0.004	0.080	0.069	0.021	0.119
0.155	0.292	-0.956	0.002	0.273	-0.962	-0.109	0.261	-0.148	0.078	0.029	-0.007	0.031	0.068	0.027	0.071
0.093	0.238	-0.944	-0.002	0.271	-0.963	-0.121	0.247	-0.175	0.020	-0.023	0.005	0.092	0.013	0.016	0.048
0.040	0.234	-1.035	0.002	0.265	-0.964	-0.275	-0.154	-0.140	-0.038	-0.021	-0.084	0.145	0.008	0.108	0.019
0.047	0.234	-0.999	0.006	0.259	-0.966	-0.325	-0.142	-0.147	-0.034	-0.015	-0.047	0.136	0.008	0.074	-0.001
0.109	0.218	-0.968	0.006	0.255	-0.967	-0.204	0.041	-0.221	0.027	-0.026	-0.014	0.072	0.007	0.042	-0.013
0.028	0.257	-1.023	0.006	0.250	-0.968	-0.271	0.069	-0.191	-0.054	0.018	-0.068	0.151	0.032	0.097	-0.019
0.001	0.234	-1.046	0.010	0.246	-0.969	-0.197	-0.162	-0.179	-0.085	-0.001	-0.091	0.175	0.009	0.121	-0.021
0.040	0.253	-0.979	0.011	0.244	-0.970	-0.105	-0.012	-0.199	-0.048	0.020	-0.024	0.136	0.028	0.054	-0.037
0.055	0.249	-0.975	0.012	0.241	-0.970	-0.143	0.052	-0.224	-0.033	0.019	-0.019	0.119	0.024	0.050	-0.032
0.009	0.296	-1.039	0.019	0.237	-0.971	-0.232	-0.310	-0.209	-0.086	0.070	-0.081	0.162	0.071	0.113	-0.040
0.086	0.230	-0.987	0.020	0.233	-0.972	-0.162	-0.018	-0.185	-0.010	0.007	-0.029	0.083	0.006	0.061	-0.031
-0.022	0.284	-1.035	0.027	0.230	-0.973	-0.192	-0.353	-0.145	-0.126	0.065	-0.076	0.189	0.061	0.108	-0.038
0.105	0.269	-0.999	0.030	0.226	-0.974	-0.197	-0.083	-0.178	-0.001	0.054	-0.040	0.060	0.046	0.071	-0.039
0.055	0.245	-0.928	0.032	0.222	-0.974	-0.171	-0.031	-0.197	-0.053	0.034	0.032	0.109	0.024	0.000	-0.049
0.051	0.234	-0.948	0.033	0.217	-0.976	-0.268	-0.028	-0.238	-0.059	0.028	0.014	0.111	0.013	0.020	-0.051
0.059	0.226	-0.968	0.037	0.211	-0.977	-0.316	-0.139	-0.128	-0.054	0.026	-0.005	0.101	0.007	0.039	-0.063
-0.007	0.203	-1.007	0.043	0.204	-0.978	-0.356	-0.319	-0.188	-0.126	0.010	-0.043	0.165	0.015	0.078	-0.067
0.090	0.191	-0.916	0.047	0.198	-0.979	-0.271	-0.128	-0.246	-0.034	0.004	0.049	0.067	0.026	0.013	-0.066
0.032	0.172	-0.999	0.051	0.192	-0.980	-0.325	-0.184	-0.197	-0.096	-0.008	-0.033	0.123	0.044	0.069	-0.068
0.063	0.118	-0.991	0.057	0.185	-0.981	-0.334	-0.256	-0.183	-0.071	-0.055	-0.024	0.091	0.098	0.060	-0.056
0.074	0.137	-0.968	0.060	0.179	-0.982	-0.264	-0.123	-0.186	-0.063	-0.031	0.000	0.078	0.078	0.036	-0.055
0.097	0.145	-0.983	0.066	0.173	-0.983	-0.273	-0.282	-0.128	-0.046	-0.017	-0.015	0.053	0.070	0.051	-0.046
0.097	0.110	-0.968	0.066	0.167	-0.984	-0.322	0.029	-0.120	-0.046	-0.046	0.002	0.052	0.104	0.035	-0.046
0.117	0.087	-0.948	0.069	0.163	-0.984	-0.183	-0.121	-0.135	-0.030	-0.065	0.022	0.031	0.127	0.014	-0.052
0.086	0.102	-0.979	0.073	0.158	-0.985	-0.223	-0.158	-0.117	-0.064	-0.045	-0.009	0.060	0.111	0.045	-0.046
0.059	0.056	-0.964	0.077	0.155	-0.985	-0.142	-0.211	-0.147	-0.095	-0.088	0.007	0.085	0.157	0.028	-0.049
0.155	0.091	-0.956	0.077	0.153	-0.985	-0.100	0.026	-0.104	0.001	-0.051	0.015	0.014	0.122	0.019	-0.053
0.105	0.133	-0.944	0.082	0.150	-0.985	-0.121	-0.204	-0.021	-0.054	-0.006	0.027	0.034	0.080	0.006	-0.056
0.105	0.133	-0.944	0.081	0.148	-0.986	-0.074	0.043	-0.060	-0.053	-0.004	0.028	0.033	0.080	0.005	-0.044
0.105	0.095	-0.920	0.081	0.149	-0.985	0.045	0.009	-0.075	-0.054	-0.043	0.051	0.031	0.119	0.020	-0.048
0.117	0.126	-0.995	0.083	0.149	-0.985	0.004	-0.091	-0.044	-0.044	-0.012	-0.024	0.018	0.088	0.054	-0.044
0.140	0.153	-0.960	0.081	0.149	-0.985	0.019	0.144	-0.039	-0.019	0.014	0.012	0.007	0.061	0.018	-0.038
0.117	0.164	-0.972	0.082	0.149	-0.985	-0.001	-0.060	0.004	-0.044	0.026	0.000	0.015	0.049	0.029	-0.033
0.140	0.133	-0.932	0.080	0.152	-0.985	0.147	0.094	-0.043	-0.019	-0.008	0.039	0.010	0.081	0.011	-0.038
0.124	0.114	-0.940	0.077	0.155	-0.985	0.140	0.166	0.016	-0.032	-0.029	0.031	0.004	0.100	0.004	-0.047
0.082	0.153	-0.999	0.074	0.157	-0.985	0.119	0.128	0.056	-0.071	0.007	-0.028	0.045	0.062	0.054	-0.038
0.082	0.153	-0.972	0.076	0.160	-0.984	0.159	-0.104	0.011	-0.074	0.004	-0.001	0.044	0.063	0.026	-0.046
0.163	0.114	-0.940	0.071	0.165	-0.984	0.241	0.319	-0.014	0.013	-0.039	0.030	0.038	0.102	0.007	-0.045
0.086	0.172	-0.932	0.069	0.168	-0.983	0.144	0.078	0.031	-0.062	0.016	0.038	0.038	0.045	0.015	-0.045
0.105	0.160	-0.979	0.066	0.172	-0.983	0.196	0.147	0.007	-0.041	0.000	-0.010	0.017	0.057	0.031	-0.042
0.082	0.157	-0.972	0.064	0.175	-0.982	0.186	0.099	0.008	-0.062	-0.007	-0.003	0.039	0.062	0.023	-0.049
0.078	0.160	-1.003	0.065	0.178	-0.982	0.140	-0.062	0.048	-0.067	-0.006	-0.035	0.042	0.059	0.054	-0.036
0.109	0.164	-0.968	0.065	0.182	-0.981	0.198	-0.008	0.094	-0.036	-0.006	0.000	0.010	0.056	0.018	-0.038
0.155	0.141	-0.909	0.063	0.188	-0.980	0.302	0.108	0.037	0.012	-0.035	0.058	0.037	0.080	0.042	-0.034
0.109	0.157	-0.928	0.062	0.192	-0.979	0.226	0.067	0.053	-0.033	-0.024	0.038	0.007	0.065	0.023	-0.039
0.109	0.172	-0.948	0.061	0.195	-0.979	0.137	0.038	0.069	-0.032	-0.012	0.018	0.007	0.051	0.003	-0.037
0.063	0.172	-0.948	0.061	0.198	-0.978	0.165	0.007	0.038	-0.078	-0.015	0.017	0.052	0.052	0.004	-0.047
0.136	0.176	-0.916	0.059	0.201	-0.978	0.149	0.088	0.030	-0.003	-0.014	0.048	0.022	0.049	0.036	-0.043
0.067	0.184	-0.975	0.058	0.204	-0.977	0.147	0.075	0.008	-0.071	-0.010	-0.011	0.046	0.042	0.023	-0.047
0.113	0.172	-0.964	0.056	0.207	-0.977	0.145	0.094	0.023	-0.023	-0.024	0.000	0.001	0.055	0.010	-0.043
0.082	0.157	-0.924	0.051	0.209	-0.977	0.109	0.259	0.028	-0.049	-0.042	0.040	0.029	0.071	0.030	-0.048
0.082	0.126	-0.928	0.049	0.214	-0.976	0.252	0.101	0.057	-0.047	-0.078	0.035	0.028	0.103	0.027	-0.042
0.086	0.164	-0.928	0.042	0.219	-0.975	0.263	0.335	0.030	-0.036	-0.044	0.034	0.024	0.065	0.027	-0.058
0.086	0.199	-0.960	0.039	0.223	-0.974	0.243	0.138	0.077	-0.033	-0.015	0.002	0.024	0.031	0.003	-0.055
0.005	0.218	-0.968	0.039	0.228	-0.973	0.222	-0.016	0.045	-0.114	0.000	-0.007	0.105	0.013	0.010	-0.052
0.090	0.176	-0.912	0.039	0.232	-0.972	0.209	0.021	0.077	-0.029	-0.046	0.047	0.019	0.056	0.045	-0.053
0.090	0.176	-0.912	0.036	0.238	-0.971	0.304	0.149	0.080	-0.026	-0.052	0.046	0.019	0.057	0.045	-0.059
0.059	0.238	-0.956	0.032	0.244	-0.969	0.307	0.151	0.112	-0.053	0.004	0.001	0.048	0.003	0.001	-0.045
0.051	0.230	-0.936	0.034	0.251	-0.967	0.379	-0.105	0.132	-0.062	-0.012	0.019	0.055	0.006	0.021	-0.040
0.082	0.257	-0.928	0.030	0.258	-0.966	0.343	0.198	0.092	-0.027	0.009	0.025	0.024	0.019	0.028	-0.053
0.090	0.257	-0.944	0.024	0.263	-0.964	0.287	0.269	0.064	-0.014	0.003	0.008	0.016	0.017	0.013	-0.053
0.001	0.257	-0.928	0.025	0.267	-0.963	0.219	-0.064	0.126	-0.103	-0.001	0.023	0.104	0.015	0.029	-0.050
0.063	0.269	-0.912	0.023	0.272	-0.962	0.253	0.103	0.071	-0.039	0.006	0.037	0.043	0.025	0.044	-0.055
0.070	0.253	-0.877	0.022	0.279	-0.960	0.351	0.053	0.038	-0.030	-0.017	0.071	0.035	0.008	0.081	-0.059
0.043	0.257	-0.924	0.020	0.284	-0.959	0.260	0.055	0.014	-0.056	-0.018	0.022	0.063	0.010	0.034	-0.054
0.063	0.253	-0.932	0.017	0.287	-0.958	0.163	0.191	-0.008	-0.033	-0.025	0.014	0.045	0.005	0.026	-0.052
0.013	0.265	-0.940	0.017	0.289	-0.957	0.090	0.010	0.026	-0.083	-0.015	0.006	0.097	0.015	0.019	-0.047
0.043	0.261	-0.968	0.012	0.288	-0.958	-0.031	0.280	-0.046	-0.047	-0.018	-0.022	0.066	0.011	0.008	-0.032
0.036	0.261	-1.011	0.010	0.288	-0.958	-0.020	0.089	-0.051	-0.053	-0.018	-0.065	0.076	0.010	0.052	-0.013
0.059	0.214	-1.062	0.004	0.285	-0.958	-0.120	0.343	-0.048	-0.024	-0.062	-0.115	0.053	0.038	0.103	0.020
0.097	0.195	-1.078	-0.001	0.283	-0.959	-0.111	0.306	-0.132	0.019	-0.078	-0.130	0.016	0.058	0.118	0.031
0.120	0.176	-1.058	-0.009	0.281	-0.960	-0.045	0.478	-0.159	0.050	-0.096	-0.110	0.007	0.079	0.099	0.013
0.067	0.184	-1.007	-0.012	0.284	-0.959	0.179	0.200	-0.058	-0.000	-0.092	-0.060	0.049	0.073	0.048	-0.026
-0.033	0.191	-0.865	-0.016	0.291	-0.957	0.339	0.172	0.105	-0.096	-0.090	0.080	0.150	0.067	0.094	-0.059
-0.091	0.253	-0.830	-0.016	0.300	-0.954	0.464	-0.065	0.251	-0.153	-0.037	0.113	0.208	0.007	0.129	-0.077
-0.045	0.334	-0.897	-0.024	0.310	-0.950	0.575	0.317	0.241	-0.100	0.033	0.042	0.162	0.073	0.062	-0.079
0.047	0.369	-0.932	-0.026	0.322	-0.946	0.593	0.013	0.268	-0.006	0.056	0.003	0.071	0.106	0.026	-0.056
0.051	0.427	-0.944	-0.034	0.332	-0.943	0.541	0.367	0.206	0.006	0.104	-0.013	0.067	0.162	0.013	-0.014
0.032	0.423	-0.979	-0.027	0.342	-0.939	0.548	-0.433	0.314	-0.019	0.090	-0.052	0.087	0.157	0.023	0.040
0.047	0.423	-1.046	-0.024	0.351	-0.936	0.440	-0.289	0.331	-0.007	0.082	-0.122	0.072	0.155	0.090	0.078
0.193	0.412	-1.039	-0.020	0.357	-0.934	0.365	-0.337	0.349	0.135	0.064	-0.116	0.074	0.141	0.083	0.117
0.232	0.408	-1.015	-0.013	0.359	-0.933	0.099	-0.427	0.300	0.166	0.058	-0.093	0.112	0.136	0.059	0.160
0.243	0.419	-1.050	-0.008	0.361	-0.933	0.100	-0.300	0.147	0.173	0.068	-0.129	0.122	0.146	0.095	0.194
0.263	0.342	-1.046	-0.003	0.363	-0.932	0.106	-0.218	0.014	0.187	-0.011	-0.126	0.140	0.068	0.090	0.192
0.263	0.342	-1.046	0.006	0.364	-0.931	0.096	-0.435	-0.025	0.178	-0.013	-0.127	0.140	0.068	0.090	0.187
0.201	0.307	-1.094	0.019	0.366	-0.930	0.118	-0.639	-0.025	0.104	-0.049	-0.175	0.078	0.033	0.137	0.176
0.247	0.327	-1.011	0.032	0.366	-0.930	-0.005	-0.651	-0.013	0.138	-0.030	-0.092	0.123	0.052	0.054	0.161
0.259	0.307	-0.968	0.040	0.365	-0.930	-0.048	-0.424	-0.029	0.140	-0.048	-0.049	0.135	0.032	0.011	0.143
0.286	0.323	-0.905	0.048	0.363	-0.930	-0.065	-0.380	-0.023	0.159	-0.031	0.014	0.161	0.047	0.051	0.131
0.255	0.334	-0.920	0.054	0.360	-0.931	-0.152	-0.210	-0.102	0.123	-0.017	-0.001	0.131	0.058	0.034	0.112
0.251	0.319	-0.873	0.051	0.357	-0.933	-0.159	0.214	-0.159	0.122	-0.029	0.048	0.128	0.043	0.081	0.093
0.190	0.319	-0.944	0.052	0.352	-0.934	-0.247	0.071	-0.157	0.060	-0.024	-0.021	0.068	0.043	0.009	0.074
0.167	0.350	-0.991	0.056	0.346	-0.936	-0.302	-0.143	-0.191	0.033	0.013	-0.067	0.046	0.073	0.039	0.053
0.170	0.357	-0.956	0.052	0.340	-0.939	-0.342	0.331	-0.237	0.041	0.028	-0.028	0.051	0.080	0.004	0.042
0.147	0.296	-0.905	0.052	0.335	-0.941	-0.232	0.086	-0.262	0.017	-0.029	0.024	0.029	0.018	0.046	0.023
0.151	0.284	-0.995	0.051	0.330	-0.943	-0.264	0.142	-0.175	0.022	-0.035	-0.064	0.033	0.006	0.045	0.002
0.070	0.296	-0.999	0.052	0.323	-0.945	-0.342	-0.044	-0.089	-0.060	-0.017	-0.066	0.047	0.017	0.050	-0.014
0.063	0.327	-0.964	0.053	0.319	-0.946	-0.210	0.027	-0.112	-0.067	0.018	-0.029	0.054	0.048	0.014	-0.021
0.082	0.346	-0.975	0.056	0.315	-0.947	-0.206	-0.119	-0.156	-0.051	0.041	-0.040	0.034	0.067	0.026	-0.038
0.097	0.327	-0.948	0.056	0.310	-0.949	-0.262	0.075	-0.187	-0.036	0.027	-0.010	0.019	0.048	0.001	-0.050
0.074	0.346	-0.979	0.057	0.304	-0.951	-0.290	-0.017	-0.214	-0.060	0.052	-0.040	0.042	0.067	0.031	-0.052
0.032	0.330	-0.960	0.060	0.300	-0.952	-0.215	-0.054	-0.222	-0.105	0.041	-0.019	0.085	0.051	0.011	-0.054
0.063	0.315	-0.975	0.068	0.294	-0.953	-0.315	-0.397	-0.162	-0.083	0.032	-0.033	0.054	0.036	0.027	-0.048
0.101	0.296	-0.948	0.070	0.288	-0.955	-0.267	-0.015	-0.202	-0.046	0.018	-0.004	0.016	0.016	0.000	-0.048
0.159	0.249	-0.920	0.075	0.283	-0.956	-0.278	-0.216	-0.162	0.007	-0.023	0.025	0.041	0.030	0.027	-0.038
0.097	0.234	-0.995	0.081	0.278	-0.957	-0.261	-0.291	-0.102	-0.061	-0.033	-0.049	0.021	0.045	0.048	-0.029
0.124	0.269	-0.920	0.084	0.274	-0.958	-0.167	-0.077	-0.124	-0.036	0.005	0.027	0.006	0.010	0.027	-0.026
0.155	0.257	-0.909	0.084	0.270	-0.959	-0.206	0.021	-0.131	-0.006	-0.002	0.040	0.036	0.022	0.038	-0.039
0.136	0.288	-0.944	0.088	0.266	-0.960	-0.213	-0.143	-0.098	-0.029	0.033	0.005	0.016	0.009	0.003	-0.033
0.086	0.288	-0.972	0.090	0.264	-0.960	-0.088	-0.104	-0.146	-0.081	0.035	-0.022	0.035	0.010	0.026	-0.037
0.155	0.245	-0.960	0.089	0.261	-0.961	-0.145	0.092	-0.103	-0.011	-0.004	-0.009	0.034	0.032	0.014	-0.039
0.105	0.245	-0.936	0.093	0.258	-0.962	-0.167	-0.175	-0.071	-0.065	-0.001	0.015	0.017	0.032	0.009	-0.048
0.143	0.226	-0.928	0.089	0.255	-0.963	-0.125	0.230	-0.107	-0.023	-0.018	0.024	0.021	0.051	0.017	-0.039
0.093	0.191	-0.948	0.092	0.254	-0.963	-0.024	-0.122	-0.086	-0.076	-0.052	0.005	0.029	0.085	0.003	-0.050
0.136	0.238	-0.968	0.090	0.254	-0.963	0.027	0.151	-0.079	-0.032	-0.005	-0.015	0.013	0.038	0.023	-0.044
0.101	0.261	-0.956	0.092	0.255	-0.963	0.042	-0.093	-0.051	-0.069	0.017	-0.003	0.022	0.014	0.011	-0.048
0.140	0.257	-0.936	0.094	0.256	-0.962	0.032	-0.073	-0.060	-0.032	0.013	0.016	0.015	0.018	0.008	-0.039
0.128	0.238	-0.940	0.094	0.256	-0.962	0.008	-0.005	-0.083	-0.044	-0.006	0.012	0.003	0.037	0.004	-0.041
0.155	0.222	-0.909	0.095	0.255	-0.962	0.003	-0.002	-0.109	-0.018	-0.021	0.044	0.030	0.052	0.036	-0.038
0.159	0.280	-0.901	0.094	0.256	-0.962	0.057	0.115	-0.158	-0.013	0.036	0.052	0.033	0.005	0.043	-0.042
0.120	0.261	-0.944	0.094	0.258	-0.962	0.077	0.053	-0.147	-0.052	0.015	0.008	0.006	0.014	0.001	-0.039
0.117	0.249	-0.936	0.091	0.258	-0.962	0.032	0.189	-0.136	-0.053	0.003	0.016	0.010	0.026	0.007	-0.031
0.167	0.230	-0.885	0.094	0.259	-0.961	0.087	-0.110	-0.137	-0.006	-0.017	0.067	0.040	0.046	0.058	-0.046
0.197	0.230	-0.893	0.090	0.260	-0.961	0.054	0.271	-0.189	0.029	-0.018	0.059	0.071	0.046	0.050	-0.042
0.074	0.203	-0.912	0.093	0.260	-0.961	0.021	-0.116	-0.086	-0.097	-0.045	0.039	0.052	0.074	0.030	-0.045
0.143	0.214	-0.928	0.092	0.262	-0.961	0.120	0.055	-0.084	-0.027	-0.035	0.023	0.016	0.063	0.014	-0.046
0.109	0.242	-0.909	0.090	0.264	-0.960	0.124	0.127	-0.089	-0.060	-0.010	0.042	0.018	0.036	0.034	-0.047
0.132	0.280	-0.948	0.089	0.268	-0.959	0.181	0.083	-0.084	-0.036	0.025	0.002	0.005	0.002	0.006	-0.042
0.167	0.272	-0.956	0.086	0.272	-0.958	0.226	0.205	-0.112	0.002	0.013	-0.007	0.040	0.006	0.014	-0.039
0.078	0.226	-0.964	0.090	0.275	-0.957	0.175	-0.204	0.003	-0.090	-0.036	-0.016	0.049	0.053	0.022	-0.033
0.159	0.211	-0.909	0.086	0.279	-0.956	0.221	0.214	-0.014	-0.006	-0.056	0.038	0.032	0.069	0.033	-0.034
0.124	0.234	-0.940	0.087	0.284	-0.955	0.255	-0.063	0.024	-0.042	-0.037	0.005	0.002	0.046	0.002	-0.048
0.120	0.249	-0.948	0.087	0.289	-0.953	0.275	0.032	0.002	-0.045	-0.027	-0.004	0.006	0.031	0.007	-0.042
0.101	0.253	-0.920	0.082	0.294	-0.952	0.263	0.249	-0.012	-0.059	-0.028	0.023	0.025	0.028	0.021	-0.054
0.109	0.257	-0.936	0.084	0.298	-0.951	0.218	-0.085	0.033	-0.053	-0.028	0.006	0.018	0.025	0.005	-0.049
0.082	0.265	-0.924	0.080	0.302	-0.950	0.205	0.213	-0.009	-0.076	-0.024	0.017	0.045	0.017	0.016	-0.040
0.151	0.272	-0.916	0.082	0.307	-0.948	0.272	-0.099	-0.007	-0.009	-0.022	0.023	0.024	0.010	0.024	-0.026
0.167	0.288	-0.936	0.082	0.311	-0.947	0.226	0.004	-0.034	0.006	-0.010	0.002	0.040	0.005	0.004	-0.020
0.167	0.288	-0.936	0.083	0.315	-0.945	0.229	-0.043	0.032	0.006	-0.015	0.000	0.040	0.004	0.004	-0.015
0.151	0.292	-0.901	0.082	0.321	-0.943	0.303	0.059	0.046	-0.009	-0.016	0.034	0.025	0.007	0.040	-0.019
0.109	0.300	-0.920	0.079	0.328	-0.941	0.351	0.162	0.032	-0.048	-0.015	0.012	0.017	0.015	0.020	-0.035
0.117	0.307	-0.916	0.074	0.333	-0.940	0.273	0.243	-0.001	-0.035	-0.012	0.015	0.010	0.022	0.023	-0.047
0.078	0.307	-0.905	0.073	0.338	-0.938	0.288	0.070	-0.009	-0.072	-0.018	0.025	0.048	0.022	0.035	-0.053
0.082	0.303	-0.956	0.076	0.342	-0.937	0.210	-0.160	0.022	-0.071	-0.025	-0.028	0.043	0.018	0.015	-0.053
0.109	0.288	-0.909	0.075	0.345	-0.935	0.183	0.028	0.034	-0.044	-0.044	0.019	0.016	0.002	0.032	-0.050
0.120	0.311	-0.873	0.077	0.350	-0.934	0.231	-0.102	0.035	-0.034	-0.025	0.052	0.005	0.025	0.068	-0.044
0.140	0.307	-0.889	0.075	0.354	-0.932	0.233	0.119	0.019	-0.013	-0.033	0.035	0.014	0.021	0.053	-0.044
0.097	0.323	-0.928	0.073	0.357	-0.931	0.169	0.125	0.050	-0.052	-0.021	-0.005	0.029	0.036	0.014	-0.049
0.086	0.311	-0.928	0.069	0.359	-0.931	0.125	0.187	0.024	-0.060	-0.035	-0.006	0.040	0.024	0.014	-0.043
0.059	0.323	-0.948	0.069	0.363	-0.929	0.185	0.002	0.004	-0.087	-0.026	-0.027	0.066	0.035	0.006	-0.038
0.105	0.292	-0.968	0.069	0.365	-0.928	0.156	0.014	-0.034	-0.041	-0.060	-0.047	0.020	0.003	0.026	-0.028
0.124	0.265	-0.983	0.064	0.366	-0.928	0.062	0.300	-0.049	-0.017	-0.088	-0.063	0.000	0.026	0.042	0.003
0.113	0.280	-0.991	0.062	0.368	-0.928	0.104	0.132	-0.033	-0.026	-0.074	-0.071	0.012	0.012	0.049	0.038
0.201	0.230	-1.031	0.054	0.370	-0.927	0.146	0.447	-0.015	0.070	-0.126	-0.111	0.077	0.063	0.089	0.044
0.182	0.249	-1.058	0.044	0.373	-0.927	0.211	0.519	0.105	0.061	-0.110	-0.139	0.057	0.045	0.116	0.021
0.132	0.284	-0.889	0.033	0.384	-0.923	0.566	0.505	0.239	0.022	-0.086	0.026	0.007	0.012	0.053	-0.005
0.020	0.365	-0.806	0.026	0.397	-0.918	0.691	0.235	0.342	-0.083	-0.018	0.104	0.105	0.068	0.137	-0.040
-0.026	0.423	-0.838	0.015	0.411	-0.912	0.742	0.481	0.327	-0.117	0.026	0.067	0.152	0.126	0.106	-0.067
0.020	0.504	-0.861	0.010	0.424	-0.906	0.727	0.123	0.273	-0.067	0.094	0.037	0.108	0.206	0.082	-0.072
0.059	0.570	-0.865	0.004	0.433	-0.901	0.471	0.284	0.192	-0.021	0.151	0.029	0.070	0.271	0.079	-0.042
0.059	0.543	-0.905	0.004	0.439	-0.898	0.337	-0.052	0.124	-0.021	0.118	-0.014	0.071	0.244	0.040	0.003
0.113	0.500	-0.905	0.002	0.444	-0.896	0.249	0.087	0.085	0.034	0.070	-0.016	0.019	0.201	0.041	0.046
0.159	0.470	-0.960	0.003	0.446	-0.895	0.102	-0.109	0.069	0.079	0.038	-0.072	0.026	0.170	0.014	0.086
0.178	0.454	-1.042	0.006	0.445	-0.895	-0.026	-0.158	0.089	0.096	0.023	-0.154	0.045	0.154	0.096	0.153
0.236	0.458	-1.019	0.017	0.444	-0.896	-0.081	-0.626	0.067	0.142	0.028	-0.130	0.101	0.157	0.073	0.209
0.424	0.330	-0.952	0.025	0.444	-0.895	0.064	-0.349	-0.076	0.322	-0.100	-0.064	0.289	0.029	0.006	0.219
0.424	0.330	-0.952	0.028	0.446	-0.895	0.104	-0.083	-0.019	0.320	-0.101	-0.064	0.288	0.029	0.006	0.241
0.224	0.327	-1.023	0.040	0.449	-0.893	0.202	-0.737	0.174	0.107	-0.108	-0.138	0.087	0.024	0.077	0.231
0.363	0.369	-0.968	0.045	0.453	-0.891	0.208	-0.279	0.142	0.241	-0.069	-0.084	0.225	0.066	0.022	0.205
0.259	0.342	-0.909	0.054	0.457	-0.888	0.270	-0.548	0.200	0.129	-0.101	-0.028	0.120	0.038	0.036	0.164
0.324	0.415	-0.901	0.054	0.461	-0.886	0.182	-0.050	0.099	0.194	-0.031	-0.022	0.185	0.111	0.043	0.165
0.247	0.427	-0.897	0.059	0.463	-0.884	0.143	-0.280	0.076	0.112	-0.022	-0.020	0.108	0.121	0.047	0.139
0.297	0.481	-0.885	0.057	0.463	-0.884	0.003	0.118	0.067	0.164	0.032	-0.008	0.158	0.174	0.058	0.134
0.267	0.535	-0.857	0.057	0.464	-0.884	0.032	0.058	-0.058	0.133	0.086	0.019	0.127	0.228	0.086	0.099
0.240	0.504	-0.897	0.056	0.464	-0.884	0.019	0.184	-0.099	0.108	0.055	-0.020	0.099	0.196	0.047	0.086
0.109	0.473	-0.968	0.055	0.460	-0.886	-0.231	0.069	-0.102	-0.023	0.028	-0.089	0.032	0.165	0.023	0.064
0.167	0.473	-0.920	0.057	0.455	-0.888	-0.245	-0.003	-0.127	0.033	0.033	-0.039	0.025	0.165	0.025	0.042
0.163	0.435	-0.936	0.056	0.451	-0.891	-0.253	0.152	-0.194	0.030	-0.001	-0.053	0.021	0.127	0.009	0.019
0.136	0.462	-0.897	0.055	0.444	-0.894	-0.342	0.202	-0.220	0.005	0.033	-0.010	0.006	0.154	0.048	0.010
0.109	0.477	-0.924	0.057	0.439	-0.897	-0.299	-0.035	-0.164	-0.024	0.054	-0.035	0.033	0.170	0.020	-0.001
0.059	0.489	-0.987	0.057	0.430	-0.901	-0.464	0.061	-0.157	-0.074	0.074	-0.094	0.083	0.182	0.044	-0.014
0.113	0.462	-0.924	0.058	0.422	-0.905	-0.457	0.086	-0.190	-0.020	0.055	-0.027	0.028	0.156	0.019	-0.019
0.097	0.388	-0.940	0.060	0.414	-0.908	-0.413	-0.025	-0.172	-0.037	-0.010	-0.040	0.044	0.083	0.002	-0.023
0.109	0.419	-0.928	0.064	0.407	-0.911	-0.380	-0.135	-0.196	-0.029	0.028	-0.025	0.031	0.115	0.014	-0.024
0.093	0.431	-0.936	0.065	0.401	-0.914	-0.325	0.011	-0.188	-0.046	0.045	-0.030	0.046	0.127	0.005	-0.018
0.078	0.431	-0.960	0.067	0.395	-0.916	-0.306	-0.028	-0.164	-0.063	0.051	-0.052	0.062	0.127	0.019	-0.037
0.159	0.408	-0.936	0.073	0.389	-0.918	-0.338	-0.259	-0.108	0.012	0.034	-0.026	0.020	0.104	0.004	-0.031
0.005	0.423	-0.975	0.080	0.381	-0.921	-0.426	-0.355	-0.040	-0.148	0.058	-0.063	0.133	0.120	0.035	-0.038
0.174	0.385	-0.897	0.082	0.374	-0.924	-0.342	-0.074	-0.137	0.019	0.025	0.018	0.036	0.082	0.043	-0.034
0.105	0.377	-0.861	0.083	0.367	-0.927	-0.406	0.041	-0.180	-0.050	0.025	0.057	0.032	0.075	0.079	-0.046
0.143	0.350	-0.897	0.085	0.358	-0.930	-0.476	-0.045	-0.127	-0.014	0.008	0.025	0.007	0.049	0.044	-0.046
0.128	0.292	-0.897	0.087	0.347	-0.934	-0.546	-0.093	-0.080	-0.031	-0.040	0.028	0.008	0.008	0.044	-0.065
0.043	0.311	-0.916	0.092	0.337	-0.937	-0.514	-0.201	-0.152	-0.120	-0.011	0.012	0.093	0.012	0.024	-0.071
0.063	0.272	-0.936	0.088	0.328	-0.941	-0.493	0.245	-0.114	-0.097	-0.040	-0.004	0.074	0.026	0.004	-0.065
0.063	0.272	-0.936	0.093	0.318	-0.943	-0.493	-0.266	-0.016	-0.102	-0.030	-0.001	0.074	0.025	0.004	-0.076
0.190	0.238	-0.889	0.091	0.312	-0.946	-0.319	0.148	-0.087	0.027	-0.059	0.048	0.053	0.060	0.051	-0.043
0.055	0.292	-0.964	0.095	0.304	-0.948	-0.395	-0.237	0.018	-0.112	0.003	-0.025	0.082	0.005	0.024	-0.035
0.220	0.265	-0.944	0.094	0.297	-0.950	-0.368	0.111	0.003	0.055	-0.017	-0.003	0.083	0.031	0.005	-0.014
0.124	0.292	-0.920	0.097	0.290	-0.952	-0.404	-0.214	0.061	-0.044	0.018	0.023	0.013	0.002	0.019	-0.010
0.190	0.288	-0.924	0.097	0.284	-0.954	-0.297	0.030	0.003	0.021	0.020	0.021	0.052	0.005	0.014	0.007
0.201	0.327	-0.928	0.093	0.279	-0.956	-0.277	0.235	-0.069	0.037	0.064	0.019	0.063	0.034	0.011	-0.006
0.155	0.292	-0.944	0.092	0.271	-0.958	-0.407	0.094	-0.072	-0.008	0.037	0.005	0.017	0.001	0.006	-0.006
0.151	0.230	-0.948	0.093	0.263	-0.960	-0.392	-0.028	-0.082	-0.013	-0.017	0.004	0.012	0.060	0.010	-0.007
0.124	0.234	-0.932	0.095	0.256	-0.962	-0.348	-0.069	-0.078	-0.042	-0.006	0.021	0.015	0.055	0.006	-0.023
0.178	0.214	-0.924	0.092	0.249	-0.964	-0.377	0.204	-0.090	0.015	-0.018	0.031	0.039	0.074	0.014	-0.030
0.101	0.226	-0.972	0.092	0.240	-0.966	-0.444	-0.012	-0.044	-0.062	0.002	-0.014	0.038	0.062	0.034	-0.028
0.120	0.195	-0.956	0.094	0.232	-0.968	-0.420	-0.078	-0.073	-0.045	-0.020	0.004	0.018	0.092	0.018	-0.023
0.193	0.199	-0.889	0.096	0.226	-0.969	-0.311	-0.048	-0.076	0.026	-0.010	0.072	0.055	0.087	0.049	-0.020
0.147	0.214	-0.956	0.097	0.220	-0.971	-0.278	-0.018	-0.093	-0.021	0.011	0.007	0.009	0.071	0.018	-0.012
0.201	0.207	-0.916	0.093	0.214	-0.972	-0.325	0.215	-0.087	0.037	0.010	0.048	0.063	0.078	0.021	-0.006
0.155	0.180	-0.960	0.096	0.208	-0.974	-0.295	-0.104	-0.085	-0.012	-0.011	0.006	0.017	0.105	0.023	-0.017
0.163	0.184	-0.936	0.094	0.202	-0.975	-0.258	0.127	-0.061	-0.002	-0.002	0.030	0.024	0.100	0.001	-0.017
0.113	0.129	-0.936	0.092	0.198	-0.976	-0.214	0.108	-0.020	-0.050	-0.052	0.032	0.025	0.154	0.001	-0.024
0.159	0.126	-0.905	0.090	0.195	-0.977	-0.129	0.125	-0.022	-0.002	-0.053	0.064	0.021	0.158	0.032	-0.030
0.151	0.133	-0.944	0.089	0.193	-0.977	-0.128	0.030	0.033	-0.009	-0.042	0.025	0.014	0.150	0.008	-0.026
0.124	0.149	-0.932	0.087	0.192	-0.978	-0.022	0.141	0.022	-0.034	-0.026	0.037	0.013	0.134	0.004	-0.022
0.197	0.129	-0.885	0.085	0.193	-0.977	0.056	0.090	0.025	0.041	-0.047	0.085	0.061	0.153	0.051	-0.024
0.120	0.133	-0.952	0.082	0.195	-0.977	0.115	0.142	0.050	-0.033	-0.045	0.018	0.016	0.148	0.016	-0.032
0.124	0.153	-0.956	0.085	0.199	-0.976	0.169	-0.154	0.109	-0.033	-0.029	0.013	0.012	0.129	0.020	-0.021
0.105	0.176	-0.940	0.082	0.204	-0.976	0.241	0.116	0.099	-0.049	-0.011	0.028	0.030	0.105	0.004	-0.027
0.190	0.176	-0.901	0.079	0.209	-0.975	0.257	0.180	0.111	0.039	-0.016	0.067	0.055	0.105	0.036	-0.019
0.136	0.184	-0.940	0.079	0.215	-0.973	0.308	-0.011	0.128	-0.015	-0.014	0.026	0.001	0.097	0.004	-0.020
0.167	0.195	-0.920	0.072	0.220	-0.973	0.276	0.364	0.077	0.023	-0.008	0.045	0.033	0.085	0.016	-0.016
0.105	0.191	-0.944	0.068	0.226	-0.972	0.271	0.158	0.103	-0.036	-0.017	0.021	0.028	0.088	0.007	-0.024
0.124	0.180	-0.897	0.068	0.231	-0.971	0.294	0.001	0.067	-0.016	-0.035	0.067	0.009	0.100	0.040	-0.030
0.120	0.187	-0.940	0.067	0.236	-0.969	0.265	0.055	0.075	-0.019	-0.032	0.022	0.012	0.092	0.003	-0.044
0.090	0.203	-0.924	0.063	0.240	-0.969	0.194	0.182	0.085	-0.046	-0.020	0.037	0.042	0.076	0.013	-0.034
0.078	0.222	-0.928	0.063	0.244	-0.968	0.185	-0.021	0.078	-0.058	-0.004	0.032	0.053	0.056	0.010	-0.039
0.167	0.207	-0.905	0.059	0.248	-0.967	0.205	0.225	0.040	0.035	-0.024	0.055	0.037	0.070	0.034	-0.026
0.070	0.226	-0.944	0.060	0.253	-0.966	0.265	-0.097	0.078	-0.063	-0.010	0.015	0.059	0.050	0.005	-0.031
0.193	0.199	-0.889	0.053	0.257	-0.965	0.229	0.371	0.037	0.067	-0.041	0.069	0.064	0.076	0.051	-0.027
0.036	0.226	-0.956	0.051	0.259	-0.964	0.110	0.116	0.097	-0.088	-0.016	0.002	0.092	0.049	0.016	-0.027
0.093	0.230	-0.916	0.051	0.263	-0.963	0.200	-0.027	0.091	-0.030	-0.016	0.040	0.034	0.046	0.023	-0.013
0.147	0.253	-0.916	0.050	0.268	-0.962	0.241	0.055	0.042	0.025	0.002	0.039	0.021	0.023	0.023	-0.029
0.143	0.261	-0.916	0.048	0.272	-0.961	0.203	0.069	0.045	0.022	0.006	0.038	0.018	0.016	0.024	-0.015
0.086	0.253	-0.928	0.044	0.274	-0.961	0.096	0.205	0.030	-0.032	-0.003	0.026	0.040	0.024	0.012	-0.016
0.113	0.288	-0.916	0.043	0.275	-0.960	0.076	0.090	0.043	-0.003	0.030	0.037	0.012	0.010	0.025	-0.024
0.067	0.257	-0.948	0.038	0.278	-0.960	0.152	0.267	-0.015	-0.044	-0.004	0.005	0.058	0.022	0.007	-0.030
0.090	0.265	-0.920	0.039	0.281	-0.959	0.152	-0.075	0.063	-0.022	0.001	0.032	0.035	0.015	0.021	-0.026
0.082	0.242	-0.956	0.036	0.282	-0.959	0.048	0.155	-0.002	-0.027	-0.023	-0.004	0.042	0.039	0.014	-0.034
0.097	0.265	-0.916	0.031	0.282	-0.959	0.031	0.290	-0.062	-0.007	-0.001	0.036	0.028	0.017	0.026	-0.037
0.047	0.222	-0.944	0.030	0.282	-0.959	-0.002	0.113	-0.075	-0.055	-0.043	0.008	0.078	0.060	0.001	-0.032
0.024	0.207	-0.999	0.032	0.281	-0.959	-0.057	-0.116	-0.036	-0.080	-0.057	-0.047	0.102	0.075	0.056	-0.022
0.078	0.226	-0.995	0.028	0.280	-0.959	-0.010	0.221	-0.075	-0.023	-0.037	-0.042	0.049	0.056	0.051	-0.011
0.105	0.238	-1.019	0.027	0.279	-0.960	-0.060	0.086	-0.006	0.005	-0.024	-0.066	0.023	0.045	0.074	0.019
0.101	0.207	-1.035	0.020	0.280	-0.960	0.049	0.368	-0.051	0.008	-0.056	-0.082	0.027	0.075	0.089	0.053
0.163	0.199	-1.035	0.011	0.282	-0.959	0.132	0.528	0.007	0.079	-0.066	-0.082	0.034	0.083	0.089	0.063
0.170	0.195	-1.019	0.002	0.290	-0.957	0.435	0.447	0.123	0.096	-0.077	-0.069	0.041	0.087	0.073	0.025
0.097	0.226	-0.987	-0.006	0.303	-0.953	0.705	0.354	0.235	0.031	-0.060	-0.041	0.033	0.056	0.041	0.017
-0.087	0.330	-0.877	-0.008	0.318	-0.948	0.794	-0.028	0.370	-0.152	0.030	0.064	0.218	0.048	0.069	-0.009
0.074	0.377	-0.873	-0.016	0.333	-0.943	0.769	0.320	0.326	0.017	0.061	0.063	0.057	0.095	0.073	-0.028
0.009	0.435	-0.956	-0.023	0.345	-0.938	0.646	0.252	0.295	-0.041	0.107	-0.024	0.123	0.153	0.010	-0.034
0.051	0.470	-0.948	-0.028	0.356	-0.934	0.540	0.204	0.236	0.006	0.132	-0.020	0.081	0.187	0.003	0.006
0.047	0.481	-0.964	-0.028	0.364	-0.931	0.454	-0.056	0.207	0.003	0.135	-0.039	0.085	0.198	0.019	0.040
0.070	0.473	-0.975	-0.024	0.372	-0.928	0.431	-0.271	0.204	0.022	0.119	-0.054	0.061	0.190	0.031	0.073
0.205	0.412	-0.979	-0.023	0.377	-0.926	0.277	-0.081	0.092	0.155	0.052	-0.060	0.073	0.128	0.035	0.116
0.159	0.404	-1.050	-0.014	0.379	-0.925	0.073	-0.467	0.080	0.100	0.043	-0.132	0.027	0.121	0.105	0.169
0.278	0.400	-1.011	-0.007	0.378	-0.926	-0.016	-0.341	0.021	0.213	0.039	-0.092	0.145	0.117	0.065	0.214
0.347	0.377	-0.987	-0.004	0.379	-0.926	0.013	-0.092	-0.059	0.279	0.016	-0.068	0.214	0.094	0.041	0.217
0.320	0.338	-1.027	0.003	0.382	-0.924	0.212	-0.295	-0.086	0.245	-0.026	-0.109	0.187	0.057	0.079	0.242
0.220	0.338	-1.078	0.013	0.385	-0.923	0.148	-0.515	0.002	0.135	-0.029	-0.162	0.087	0.058	0.130	0.235
0.320	0.296	-1.078	0.020	0.387	-0.922	0.171	-0.347	0.028	0.228	-0.074	-0.163	0.187	0.016	0.130	0.190
0.282	0.330	-0.968	0.023	0.389	-0.921	0.096	-0.075	-0.004	0.187	-0.041	-0.053	0.149	0.051	0.020	0.174
0.136	0.338	-0.999	0.034	0.390	-0.920	0.068	-0.676	0.124	0.029	-0.034	-0.086	0.003	0.060	0.052	0.175
0.313	0.354	-0.897	0.037	0.393	-0.919	0.154	-0.066	-0.020	0.204	-0.021	0.016	0.181	0.076	0.050	0.147
0.305	0.373	-0.928	0.038	0.394	-0.918	0.062	-0.001	-0.048	0.195	-0.003	-0.016	0.175	0.095	0.018	0.119
0.243	0.400	-0.916	0.041	0.393	-0.918	-0.024	-0.093	-0.085	0.131	0.025	-0.004	0.115	0.123	0.030	0.122
0.140	0.381	-0.983	0.038	0.389	-0.920	-0.227	0.238	-0.128	0.030	0.010	-0.069	0.012	0.104	0.037	0.101
0.193	0.381	-0.912	0.045	0.384	-0.922	-0.251	-0.331	-0.151	0.076	0.015	0.003	0.067	0.104	0.033	0.070
0.213	0.365	-0.885	0.042	0.381	-0.924	-0.162	0.315	-0.255	0.098	0.002	0.032	0.087	0.089	0.061	0.051
0.143	0.419	-0.940	0.045	0.376	-0.925	-0.261	-0.047	-0.274	0.026	0.062	-0.021	0.019	0.144	0.006	0.046
0.132	0.400	-0.940	0.039	0.369	-0.929	-0.369	0.455	-0.277	0.021	0.049	-0.018	0.008	0.126	0.006	0.030
0.128	0.373	-0.972	0.045	0.361	-0.931	-0.431	-0.239	-0.172	0.011	0.030	-0.046	0.005	0.100	0.025	-0.000
0.109	0.334	-0.936	0.052	0.354	-0.934	-0.341	-0.287	-0.149	-0.015	-0.002	-0.009	0.013	0.063	0.011	-0.015
0.047	0.338	-0.940	0.057	0.347	-0.936	-0.396	-0.186	-0.223	-0.082	0.010	-0.010	0.074	0.068	0.007	-0.029
0.063	0.373	-0.995	0.057	0.339	-0.939	-0.378	0.061	-0.245	-0.067	0.052	-0.062	0.059	0.104	0.048	-0.043
0.063	0.373	-0.995	0.062	0.328	-0.942	-0.580	-0.220	-0.148	-0.072	0.063	-0.059	0.059	0.105	0.048	-0.061
0.086	0.357	-0.932	0.063	0.319	-0.946	-0.476	0.052	-0.166	-0.049	0.057	0.007	0.036	0.090	0.015	-0.046
0.040	0.334	-0.932	0.070	0.313	-0.947	-0.332	-0.381	-0.117	-0.103	0.040	0.009	0.083	0.068	0.015	-0.039
0.151	0.315	-0.928	0.072	0.307	-0.949	-0.314	0.017	-0.200	0.008	0.027	0.015	0.029	0.050	0.019	-0.038
0.128	0.307	-0.972	0.074	0.298	-0.952	-0.440	-0.046	-0.216	-0.018	0.028	-0.026	0.005	0.044	0.025	-0.021
0.120	0.269	-0.916	0.081	0.289	-0.954	-0.451	-0.321	-0.200	-0.033	-0.002	0.032	0.003	0.006	0.030	-0.017
0.209	0.276	-0.905	0.080	0.280	-0.957	-0.478	0.149	-0.253	0.057	0.015	0.047	0.086	0.014	0.042	-0.017
0.082	0.276	-0.944	0.088	0.269	-0.959	-0.515	-0.331	-0.202	-0.078	0.025	0.009	0.042	0.015	0.002	-0.014
0.178	0.226	-0.912	0.090	0.260	-0.962	-0.490	-0.051	-0.163	0.017	-0.015	0.043	0.054	0.034	0.034	-0.016
0.186	0.242	-0.916	0.089	0.252	-0.964	-0.380	0.133	-0.191	0.026	0.008	0.042	0.062	0.018	0.030	-0.022
0.105	0.211	-0.968	0.096	0.243	-0.965	-0.441	-0.336	-0.107	-0.062	-0.014	-0.008	0.019	0.048	0.021	-0.014
0.178	0.214	-0.948	0.093	0.235	-0.968	-0.423	0.170	-0.110	0.013	-0.002	0.014	0.054	0.044	0.002	-0.026
0.143	0.207	-0.928	0.093	0.228	-0.969	-0.355	0.039	-0.084	-0.021	-0.002	0.036	0.019	0.051	0.018	-0.019
0.105	0.187	-0.968	0.099	0.221	-0.970	-0.332	-0.283	-0.060	-0.065	-0.015	-0.003	0.019	0.070	0.021	-0.020
0.243	0.203	-0.889	0.095	0.215	-0.972	-0.299	0.235	-0.132	0.077	0.007	0.078	0.120	0.054	0.057	-0.024
0.101	0.187	-0.964	0.095	0.208	-0.974	-0.363	0.034	-0.030	-0.065	-0.002	0.005	0.023	0.069	0.018	-0.020
0.155	0.172	-0.964	0.097	0.201	-0.975	-0.321	-0.118	-0.012	-0.014	-0.011	0.006	0.031	0.084	0.018	-0.016
0.167	0.180	-0.936	0.094	0.196	-0.976	-0.261	0.200	-0.054	0.001	0.002	0.035	0.042	0.077	0.010	-0.030
0.140	0.180	-0.928	0.092	0.190	-0.977	-0.336	0.079	-0.030	-0.024	0.009	0.044	0.015	0.077	0.018	-0.020
0.159	0.164	-0.897	0.090	0.183	-0.979	-0.311	0.121	-0.042	-0.003	-0.000	0.077	0.034	0.093	0.049	-0.026
0.178	0.137	-0.897	0.087	0.176	-0.981	-0.359	0.213	-0.021	0.020	-0.020	0.079	0.053	0.120	0.049	-0.036
0.128	0.091	-0.912	0.082	0.170	-0.982	-0.287	0.242	-0.045	-0.025	-0.061	0.064	0.004	0.166	0.033	-0.030
0.101	0.102	-0.920	0.076	0.166	-0.983	-0.231	0.313	-0.039	-0.046	-0.045	0.058	0.023	0.155	0.025	-0.039
0.170	0.133	-0.909	0.078	0.162	-0.984	-0.166	-0.085	0.041	0.021	-0.010	0.070	0.047	0.124	0.037	-0.042
0.067	0.141	-0.979	0.078	0.160	-0.984	-0.130	-0.006	0.047	-0.083	-0.000	-0.000	0.056	0.116	0.034	-0.035
0.147	0.122	-0.905	0.074	0.159	-0.985	-0.043	0.225	0.024	0.002	-0.019	0.075	0.024	0.135	0.040	-0.026
0.147	0.106	-0.948	0.073	0.161	-0.984	0.082	0.019	0.089	0.003	-0.036	0.031	0.025	0.151	0.003	-0.026
0.151	0.106	-0.905	0.070	0.163	-0.984	0.107	0.148	0.126	0.010	-0.038	0.075	0.029	0.152	0.040	-0.012
0.151	0.106	-0.905	0.062	0.165	-0.984	0.133	0.418	0.128	0.018	-0.040	0.075	0.029	0.152	0.040	-0.022
0.147	0.099	-0.905	0.054	0.169	-0.984	0.177	0.424	0.116	0.022	-0.051	0.075	0.026	0.161	0.040	-0.030
0.059	0.122	-0.932	0.050	0.172	-0.984	0.181	0.141	0.181	-0.063	-0.032	0.047	0.063	0.138	0.012	-0.029
0.078	0.157	-0.948	0.048	0.176	-0.983	0.188	0.093	0.157	-0.041	-0.001	0.030	0.043	0.104	0.004	-0.037
0.136	0.145	-0.885	0.041	0.181	-0.983	0.258	0.324	0.107	0.023	-0.017	0.093	0.016	0.117	0.059	-0.038
0.082	0.145	-0.909	0.038	0.186	-0.982	0.252	0.149	0.149	-0.027	-0.022	0.068	0.038	0.117	0.035	-0.027
0.117	0.145	-0.909	0.032	0.191	-0.981	0.228	0.285	0.122	0.013	-0.027	0.068	0.002	0.118	0.035	-0.027
0.101	0.141	-0.916	0.028	0.195	-0.980	0.239	0.229	0.090	0.002	-0.035	0.059	0.017	0.123	0.027	-0.031
0.043	0.145	-0.960	0.022	0.197	-0.980	0.105	0.263	0.113	-0.050	-0.033	0.016	0.075	0.120	0.017	-0.024
0.082	0.164	-0.909	0.020	0.200	-0.980	0.150	0.111	0.113	-0.009	-0.017	0.066	0.035	0.102	0.035	-0.040
0.097	0.203	-0.897	0.012	0.203	-0.979	0.120	0.383	0.080	0.014	0.020	0.078	0.019	0.064	0.047	-0.038
0.005	0.176	-0.928	0.011	0.206	-0.978	0.176	0.016	0.082	-0.077	-0.011	0.045	0.111	0.092	0.015	-0.034
0.082	0.129	-0.936	0.008	0.209	-0.978	0.160	0.162	0.056	0.003	-0.060	0.037	0.034	0.140	0.008	-0.033
0.082	0.141	-0.873	0.006	0.214	-0.977	0.236	0.096	0.057	0.005	-0.053	0.099	0.034	0.129	0.071	-0.043
0.051	0.164	-0.944	-0.000	0.216	-0.976	0.133	0.333	0.056	-0.019	-0.032	0.028	0.065	0.106	0.001	-0.036
0.013	0.184	-0.936	-0.005	0.218	-0.976	0.112	0.215	0.067	-0.053	-0.015	0.035	0.103	0.088	0.009	-0.041
0.013	0.176	-0.948	-0.008	0.221	-0.975	0.168	0.186	0.070	-0.049	-0.026	0.022	0.102	0.096	0.003	-0.044
0.032	0.168	-0.936	-0.011	0.225	-0.974	0.204	0.105	0.075	-0.028	-0.037	0.033	0.082	0.105	0.008	-0.043
0.024	0.187	-0.932	-0.015	0.229	-0.973	0.185	0.205	0.049	-0.032	-0.021	0.036	0.089	0.087	0.011	-0.028
0.040	0.203	-0.944	-0.015	0.232	-0.973	0.151	-0.001	0.027	-0.016	-0.009	0.024	0.073	0.074	0.001	-0.022
0.078	0.184	-0.924	-0.022	0.234	-0.972	0.118	0.381	-0.076	0.029	-0.030	0.043	0.034	0.095	0.019	-0.031
0.024	0.180	-0.964	-0.025	0.236	-0.972	0.098	0.194	-0.076	-0.021	-0.036	0.003	0.087	0.101	0.021	-0.026
-0.060	0.122	-1.011	-0.025	0.237	-0.971	0.090	-0.010	-0.014	-0.106	-0.095	-0.044	0.171	0.161	0.068	-0.016
-0.010	0.095	-1.058	-0.029	0.237	-0.971	0.018	0.257	-0.053	-0.051	-0.122	-0.092	0.122	0.189	0.116	-0.021
0.040	0.048	-1.066	-0.027	0.239	-0.971	0.119	-0.120	0.039	-0.004	-0.170	-0.100	0.072	0.237	0.123	0.001
-0.010	0.052	-1.054	-0.033	0.245	-0.969	0.355	0.315	0.082	-0.047	-0.172	-0.090	0.123	0.235	0.111	-0.003
0.101	0.060	-1.019	-0.043	0.254	-0.966	0.513	0.491	0.199	0.074	-0.174	-0.057	0.012	0.228	0.075	-0.018
-0.083	0.272	-0.940	-0.050	0.268	-0.962	0.742	0.282	0.281	-0.103	0.025	0.017	0.199	0.017	0.004	-0.048
-0.083	0.272	-0.940	-0.056	0.283	-0.957	0.799	0.174	0.331	-0.098	0.010	0.013	0.199	0.018	0.004	-0.041
-0.118	0.361	-0.960	-0.056	0.298	-0.953	0.788	-0.119	0.379	-0.132	0.084	-0.011	0.235	0.071	0.015	-0.056
0.017	0.400	-0.987	-0.058	0.311	-0.949	0.702	0.029	0.324	0.004	0.109	-0.043	0.100	0.108	0.042	-0.029
0.001	0.427	-1.015	-0.059	0.322	-0.945	0.573	-0.041	0.319	-0.010	0.126	-0.075	0.116	0.135	0.070	0.002
0.024	0.427	-0.995	-0.059	0.331	-0.942	0.527	-0.149	0.390	0.013	0.116	-0.058	0.094	0.133	0.050	0.062
0.078	0.423	-0.940	-0.056	0.341	-0.938	0.536	-0.269	0.391	0.063	0.102	-0.006	0.041	0.128	0.005	0.089
0.209	0.415	-0.952	-0.055	0.351	-0.935	0.516	-0.096	0.294	0.194	0.085	-0.022	0.089	0.119	0.007	0.128
0.147	0.470	-1.046	-0.048	0.355	-0.934	0.231	-0.483	0.285	0.124	0.135	-0.118	0.027	0.172	0.102	0.165
0.220	0.462	-1.023	-0.042	0.356	-0.934	0.034	-0.326	0.183	0.192	0.127	-0.094	0.100	0.163	0.079	0.203
0.236	0.404	-1.023	-0.034	0.355	-0.934	-0.016	-0.373	0.006	0.199	0.069	-0.093	0.115	0.104	0.079	0.198
0.282	0.365	-1.027	-0.030	0.354	-0.935	-0.050	-0.165	-0.071	0.241	0.032	-0.097	0.161	0.064	0.083	0.201
0.182	0.327	-1.054	-0.018	0.351	-0.936	-0.181	-0.612	-0.025	0.129	-0.003	-0.123	0.062	0.024	0.111	0.201
0.213	0.303	-1.031	-0.004	0.350	-0.937	-0.060	-0.690	0.020	0.147	-0.025	-0.099	0.093	0.000	0.088	0.188
0.274	0.296	-0.999	0.003	0.350	-0.937	0.021	-0.299	-0.058	0.202	-0.033	-0.067	0.155	0.008	0.057	0.169
0.224	0.303	-0.975	0.011	0.350	-0.937	0.008	-0.389	-0.025	0.144	-0.025	-0.043	0.105	0.001	0.033	0.165
0.236	0.288	-1.003	0.015	0.349	-0.937	-0.039	-0.174	-0.044	0.152	-0.040	-0.070	0.117	0.018	0.061	0.153
0.232	0.315	-0.948	0.018	0.348	-0.937	-0.040	-0.091	-0.119	0.145	-0.012	-0.014	0.113	0.008	0.007	0.141
0.201	0.296	-0.956	0.022	0.346	-0.938	-0.085	-0.134	-0.091	0.111	-0.029	-0.021	0.081	0.011	0.014	0.126
0.247	0.276	-0.944	0.024	0.346	-0.938	-0.010	-0.061	-0.107	0.154	-0.047	-0.009	0.128	0.031	0.002	0.115
0.190	0.307	-0.901	0.026	0.346	-0.938	0.031	-0.031	-0.126	0.095	-0.017	0.034	0.070	0.000	0.041	0.104
0.201	0.357	-0.948	0.023	0.345	-0.938	-0.035	0.308	-0.214	0.110	0.034	-0.012	0.081	0.050	0.006	0.081
0.190	0.330	-0.940	0.029	0.343	-0.939	-0.140	-0.268	-0.142	0.092	0.010	-0.003	0.069	0.024	0.002	0.064
0.074	0.311	-0.972	0.027	0.340	-0.940	-0.141	0.234	-0.267	-0.020	-0.007	-0.033	0.047	0.005	0.030	0.040
0.174	0.327	-0.909	0.029	0.336	-0.942	-0.214	-0.024	-0.191	0.077	0.013	0.031	0.054	0.021	0.032	0.028
0.036	0.315	-0.987	0.032	0.333	-0.942	-0.132	-0.118	-0.182	-0.064	0.004	-0.046	0.084	0.010	0.047	0.007
0.140	0.404	-0.972	0.032	0.330	-0.943	-0.160	0.131	-0.212	0.040	0.095	-0.029	0.021	0.100	0.031	0.008
0.070	0.377	-0.956	0.031	0.328	-0.944	-0.082	0.143	-0.233	-0.028	0.070	-0.012	0.047	0.074	0.016	-0.005
0.082	0.369	-0.987	0.034	0.325	-0.945	-0.160	-0.081	-0.223	-0.020	0.065	-0.043	0.035	0.067	0.048	0.002
0.082	0.369	-0.987	0.032	0.322	-0.946	-0.165	0.166	-0.241	-0.018	0.068	-0.041	0.034	0.067	0.049	-0.013
0.082	0.365	-0.975	0.034	0.318	-0.948	-0.224	-0.011	-0.222	-0.020	0.069	-0.028	0.033	0.063	0.037	-0.015
0.082	0.338	-0.944	0.039	0.314	-0.949	-0.194	-0.171	-0.184	-0.025	0.045	0.005	0.033	0.036	0.006	-0.022
0.093	0.315	-0.901	0.042	0.311	-0.949	-0.132	-0.111	-0.205	-0.017	0.025	0.050	0.021	0.014	0.037	-0.016
0.086	0.280	-0.920	0.048	0.308	-0.950	-0.151	-0.222	-0.210	-0.030	-0.007	0.031	0.028	0.020	0.018	-0.019
0.151	0.307	-0.936	0.049	0.305	-0.951	-0.137	0.040	-0.276	0.034	0.023	0.016	0.039	0.008	0.002	-0.028
0.113	0.296	-0.889	0.047	0.302	-0.952	-0.151	0.189	-0.310	-0.003	0.015	0.065	0.001	0.003	0.049	-0.033
0.051	0.257	-0.940	0.053	0.296	-0.954	-0.328	-0.224	-0.175	-0.070	-0.017	0.016	0.061	0.041	0.002	-0.033
0.078	0.257	-0.920	0.057	0.292	-0.955	-0.206	-0.162	-0.222	-0.048	-0.013	0.037	0.034	0.040	0.018	-0.039
0.105	0.211	-0.901	0.060	0.288	-0.956	-0.175	-0.078	-0.171	-0.024	-0.055	0.057	0.007	0.086	0.038	-0.048
0.128	0.211	-0.960	0.061	0.283	-0.957	-0.224	-0.005	-0.191	-0.002	-0.051	-0.000	0.016	0.085	0.021	-0.037
0.059	0.249	-0.964	0.067	0.281	-0.957	-0.117	-0.264	-0.178	-0.077	-0.009	-0.004	0.053	0.046	0.025	-0.035
0.136	0.269	-0.924	0.069	0.279	-0.958	-0.094	-0.051	-0.159	-0.003	0.012	0.036	0.024	0.026	0.015	-0.023
0.090	0.249	-0.960	0.072	0.276	-0.959	-0.147	-0.105	-0.083	-0.051	-0.004	0.001	0.023	0.044	0.021	-0.019
0.178	0.257	-0.916	0.074	0.275	-0.959	-0.033	-0.049	-0.115	0.035	0.004	0.045	0.065	0.036	0.022	-0.016
0.186	0.261	-0.905	0.072	0.273	-0.959	-0.058	0.130	-0.099	0.044	0.010	0.057	0.073	0.031	0.034	-0.009
0.082	0.234	-0.975	0.077	0.273	-0.959	-0.034	-0.237	-0.080	-0.065	-0.017	-0.014	0.032	0.057	0.037	0.009
0.174	0.253	-0.940	0.076	0.273	-0.959	0.023	0.117	-0.099	0.029	0.003	0.022	0.060	0.037	0.002	-0.007
0.209	0.242	-0.909	0.076	0.273	-0.959	0.021	0.007	-0.047	0.063	-0.009	0.053	0.094	0.048	0.030	-0.009
0.097	0.222	-0.912	0.078	0.272	-0.959	-0.032	-0.069	-0.060	-0.050	-0.028	0.049	0.017	0.066	0.026	0.003
0.197	0.245	-0.869	0.077	0.273	-0.959	0.074	0.097	-0.099	0.051	-0.006	0.092	0.082	0.043	0.069	-0.003
0.167	0.284	-0.909	0.077	0.275	-0.958	0.096	0.042	-0.084	0.020	0.031	0.052	0.052	0.004	0.030	-0.003
0.143	0.265	-0.944	0.075	0.278	-0.958	0.132	0.170	-0.089	-0.001	0.010	0.016	0.029	0.023	0.005	0.002
0.205	0.284	-0.905	0.074	0.280	-0.957	0.138	0.087	-0.059	0.062	0.026	0.055	0.090	0.003	0.034	-0.004
0.105	0.288	-0.940	0.069	0.283	-0.957	0.133	0.255	-0.088	-0.034	0.028	0.019	0.010	0.001	0.001	-0.013
0.128	0.276	-0.920	0.063	0.286	-0.956	0.169	0.377	-0.140	-0.005	0.013	0.038	0.014	0.010	0.018	-0.023
0.097	0.242	-0.932	0.064	0.290	-0.955	0.216	-0.036	-0.089	-0.037	-0.026	0.025	0.017	0.045	0.006	-0.031
0.090	0.261	-0.916	0.066	0.293	-0.954	0.161	-0.081	-0.041	-0.046	-0.009	0.040	0.025	0.026	0.022	-0.038
0.140	0.292	-0.932	0.062	0.295	-0.954	0.117	0.263	-0.034	0.008	0.019	0.023	0.025	0.005	0.006	-0.036
0.078	0.272	-0.889	0.065	0.298	-0.952	0.168	-0.132	-0.035	-0.056	-0.003	0.066	0.036	0.014	0.050	-0.034
0.147	0.269	-0.885	0.062	0.301	-0.952	0.190	0.181	-0.042	0.016	-0.010	0.069	0.033	0.018	0.054	-0.026
0.120	0.257	-0.881	0.060	0.306	-0.950	0.231	0.089	-0.031	-0.009	-0.026	0.071	0.006	0.030	0.057	-0.034
0.120	0.292	-0.924	0.056	0.311	-0.949	0.270	0.247	-0.008	-0.005	0.004	0.026	0.007	0.005	0.014	-0.016
0.086	0.315	-0.940	0.057	0.316	-0.947	0.250	-0.060	0.012	-0.041	0.022	0.008	0.028	0.028	0.002	-0.014
0.147	0.323	-0.928	0.053	0.320	-0.946	0.254	0.226	-0.043	0.025	0.025	0.018	0.034	0.035	0.010	-0.016
0.140	0.276	-0.885	0.051	0.323	-0.945	0.160	0.147	-0.032	0.019	-0.025	0.061	0.027	0.012	0.054	-0.017
0.093	0.292	-0.901	0.051	0.327	-0.944	0.220	-0.017	-0.004	-0.028	-0.014	0.043	0.020	0.003	0.038	-0.014
0.117	0.269	-0.889	0.048	0.333	-0.942	0.292	0.222	-0.019	-0.001	-0.042	0.053	0.004	0.021	0.050	-0.025
0.101	0.276	-0.897	0.043	0.337	-0.940	0.261	0.270	0.010	-0.011	-0.039	0.043	0.012	0.014	0.042	-0.026
0.070	0.307	-0.932	0.040	0.342	-0.939	0.231	0.097	0.073	-0.039	-0.013	0.006	0.042	0.017	0.007	-0.017
0.105	0.307	-0.916	0.036	0.347	-0.937	0.279	0.226	0.056	-0.000	-0.018	0.019	0.007	0.016	0.022	-0.017
0.120	0.327	-0.889	0.033	0.353	-0.935	0.343	0.195	0.018	0.019	-0.005	0.044	0.008	0.035	0.050	-0.024
0.082	0.307	-0.928	0.031	0.359	-0.933	0.332	0.069	0.047	-0.018	-0.030	0.002	0.030	0.015	0.011	-0.015
0.028	0.327	-0.952	0.030	0.364	-0.931	0.270	0.001	0.076	-0.071	-0.016	-0.024	0.084	0.034	0.013	-0.015
0.117	0.334	-0.881	0.026	0.369	-0.929	0.267	0.251	0.040	0.022	-0.013	0.045	0.005	0.041	0.058	-0.020
0.097	0.350	-0.881	0.022	0.374	-0.927	0.243	0.202	0.060	0.007	-0.002	0.043	0.014	0.055	0.058	-0.023
0.074	0.354	-0.885	0.018	0.379	-0.925	0.301	0.185	0.063	-0.012	-0.004	0.037	0.037	0.059	0.054	-0.021
0.047	0.369	-0.940	0.019	0.384	-0.923	0.273	-0.044	0.060	-0.039	0.006	-0.020	0.064	0.074	0.001	-0.025
0.028	0.377	-0.928	0.016	0.388	-0.921	0.212	0.118	0.050	-0.056	0.010	-0.010	0.083	0.081	0.011	-0.036
0.078	0.334	-0.885	0.015	0.391	-0.920	0.139	0.026	0.087	-0.004	-0.035	0.032	0.033	0.038	0.054	-0.035
0.017	0.315	-0.901	0.013	0.394	-0.919	0.171	0.074	0.082	-0.064	-0.057	0.015	0.094	0.018	0.038	-0.032
0.070	0.354	-0.877	0.012	0.398	-0.917	0.222	0.039	0.032	-0.009	-0.022	0.037	0.040	0.056	0.062	-0.033
0.070	0.381	-0.889	0.008	0.402	-0.916	0.204	0.217	0.003	-0.005	0.001	0.023	0.040	0.083	0.050	-0.041
0.001	0.323	-0.948	0.008	0.404	-0.915	0.124	0.030	0.049	-0.073	-0.059	-0.037	0.110	0.024	0.010	-0.028
0.001	0.323	-0.948	0.009	0.406	-0.914	0.124	-0.121	0.050	-0.074	-0.061	-0.038	0.109	0.024	0.010	-0.018
0.059	0.342	-0.960	0.010	0.409	-0.912	0.203	-0.002	-0.004	-0.017	-0.045	-0.051	0.052	0.043	0.021	-0.007
0.070	0.327	-1.007	0.007	0.411	-0.912	0.132	0.143	0.022	-0.003	-0.063	-0.100	0.040	0.027	0.068	0.032
0.082	0.272	-1.003	0.006	0.413	-0.911	0.146	0.014	0.079	0.010	-0.119	-0.097	0.029	0.027	0.064	0.062
0.170	0.311	-1.035	-0.003	0.417	-0.909	0.192	0.530	0.067	0.108	-0.083	-0.130	0.059	0.011	0.095	0.053
0.120	0.323	-0.991	-0.012	0.422	-0.906	0.334	0.402	0.162	0.067	-0.078	-0.089	0.009	0.023	0.051	0.023
0.020	0.365	-0.834	-0.020	0.432	-0.902	0.546	0.341	0.268	-0.025	-0.045	0.063	0.092	0.065	0.107	-0.005
-0.041	0.412	-0.747	-0.029	0.444	-0.895	0.694	0.354	0.307	-0.077	-0.011	0.144	0.153	0.111	0.193	-0.041
-0.060	0.500	-0.838	-0.037	0.456	-0.889	0.656	0.309	0.292	-0.088	0.066	0.047	0.172	0.199	0.102	-0.062
-0.014	0.524	-0.865	-0.042	0.466	-0.884	0.568	0.127	0.296	-0.036	0.080	0.014	0.126	0.221	0.074	-0.049
0.001	0.589	-0.881	-0.045	0.474	-0.879	0.451	0.063	0.238	-0.018	0.137	-0.007	0.110	0.286	0.058	-0.014
0.036	0.574	-0.893	-0.048	0.480	-0.876	0.366	-0.002	0.261	0.019	0.115	-0.022	0.075	0.269	0.046	0.049
0.051	0.547	-0.932	-0.046	0.486	-0.873	0.312	-0.217	0.282	0.033	0.083	-0.064	0.061	0.240	0.007	0.103
0.228	0.527	-0.944	-0.045	0.490	-0.871	0.255	-0.148	0.208	0.209	0.060	-0.078	0.115	0.219	0.005	0.159
0.213	0.531	-1.031	-0.041	0.492	-0.870	0.144	-0.264	0.168	0.190	0.061	-0.166	0.099	0.221	0.092	0.208
0.270	0.508	-0.983	-0.038	0.493	-0.869	0.069	-0.163	0.096	0.246	0.037	-0.119	0.156	0.196	0.045	0.262
0.290	0.462	-0.979	-0.029	0.493	-0.869	0.021	-0.491	0.067	0.256	-0.010	-0.115	0.174	0.148	0.041	0.268
0.343	0.423	-0.975	-0.027	0.494	-0.869	0.066	-0.085	0.002	0.307	-0.049	-0.112	0.226	0.109	0.036	0.272
0.270	0.412	-0.987	-0.020	0.494	-0.869	0.012	-0.381	0.071	0.228	-0.060	-0.123	0.151	0.097	0.048	0.253
0.267	0.373	-1.003	-0.016	0.495	-0.869	0.071	-0.211	0.076	0.220	-0.100	-0.140	0.146	0.059	0.063	0.234
0.190	0.431	-0.995	-0.007	0.497	-0.868	0.133	-0.562	0.094	0.134	-0.044	-0.133	0.067	0.117	0.055	0.198
0.236	0.446	-0.912	-0.002	0.498	-0.867	0.077	-0.263	0.066	0.176	-0.030	-0.051	0.112	0.132	0.027	0.174
0.205	0.524	-0.905	0.001	0.495	-0.869	-0.162	-0.177	0.027	0.142	0.051	-0.041	0.080	0.209	0.035	0.157
0.193	0.508	-0.909	0.006	0.494	-0.870	-0.080	-0.191	-0.083	0.126	0.036	-0.044	0.068	0.194	0.031	0.143
0.240	0.539	-0.897	0.010	0.490	-0.872	-0.223	-0.136	-0.085	0.168	0.071	-0.031	0.115	0.225	0.043	0.127
0.178	0.508	-0.877	0.013	0.485	-0.874	-0.276	-0.108	-0.125	0.103	0.045	-0.008	0.053	0.195	0.061	0.097
0.178	0.489	-0.881	0.015	0.478	-0.878	-0.392	0.052	-0.207	0.102	0.032	-0.009	0.053	0.175	0.057	0.069
0.063	0.497	-0.901	0.018	0.470	-0.883	-0.487	-0.010	-0.291	-0.016	0.049	-0.024	0.062	0.183	0.037	0.018
0.063	0.497	-0.901	0.017	0.460	-0.888	-0.534	0.249	-0.400	-0.015	0.058	-0.019	0.061	0.183	0.037	-0.004
-0.037	0.431	-0.944	0.022	0.448	-0.894	-0.634	-0.085	-0.366	-0.120	0.004	-0.057	0.161	0.118	0.007	-0.029
0.059	0.385	-0.940	0.027	0.438	-0.899	-0.571	-0.074	-0.387	-0.028	-0.032	-0.048	0.064	0.071	0.004	-0.031
0.040	0.350	-0.968	0.034	0.428	-0.903	-0.509	-0.246	-0.308	-0.055	-0.057	-0.071	0.082	0.036	0.032	-0.029
0.059	0.354	-0.964	0.039	0.417	-0.908	-0.611	-0.178	-0.214	-0.040	-0.042	-0.062	0.062	0.040	0.028	-0.004
0.093	0.361	-0.932	0.045	0.405	-0.913	-0.656	-0.237	-0.177	-0.011	-0.022	-0.025	0.027	0.048	0.004	0.000
0.155	0.404	-0.885	0.050	0.395	-0.917	-0.530	-0.140	-0.229	0.045	0.031	0.026	0.036	0.090	0.051	-0.003
0.113	0.419	-0.948	0.051	0.386	-0.921	-0.489	0.028	-0.248	0.002	0.055	-0.033	0.006	0.105	0.012	-0.011
0.059	0.442	-0.948	0.054	0.374	-0.926	-0.603	-0.101	-0.166	-0.055	0.089	-0.029	0.059	0.128	0.012	-0.005
0.051	0.412	-0.940	0.062	0.364	-0.929	-0.564	-0.360	-0.111	-0.070	0.069	-0.017	0.066	0.097	0.004	-0.021
0.167	0.439	-0.897	0.063	0.353	-0.933	-0.568	0.015	-0.201	0.044	0.106	0.030	0.050	0.125	0.039	-0.032
0.067	0.408	-0.948	0.069	0.343	-0.937	-0.524	-0.185	-0.255	-0.061	0.085	-0.018	0.049	0.094	0.012	-0.036
0.101	0.342	-0.893	0.072	0.333	-0.940	-0.548	-0.072	-0.284	-0.030	0.030	0.041	0.015	0.029	0.043	-0.031
0.082	0.296	-0.909	0.075	0.323	-0.943	-0.506	-0.096	-0.255	-0.052	-0.006	0.029	0.034	0.018	0.027	-0.049
0.082	0.234	-0.991	0.080	0.312	-0.947	-0.521	-0.198	-0.163	-0.057	-0.058	-0.051	0.034	0.079	0.056	-0.048
0.078	0.207	-0.940	0.084	0.303	-0.949	-0.468	-0.155	-0.069	-0.064	-0.075	0.003	0.037	0.105	0.005	-0.042
0.109	0.199	-0.905	0.087	0.296	-0.951	-0.366	-0.181	-0.051	-0.037	-0.076	0.041	0.007	0.112	0.031	-0.035
0.147	0.265	-0.924	0.090	0.291	-0.953	-0.275	-0.092	-0.055	-0.001	-0.005	0.022	0.032	0.045	0.011	-0.027
0.120	0.292	-0.968	0.092	0.286	-0.954	-0.231	-0.080	-0.095	-0.030	0.027	-0.020	0.004	0.018	0.032	-0.022
0.155	0.296	-0.948	0.094	0.281	-0.955	-0.248	-0.065	-0.111	0.002	0.035	0.001	0.039	0.013	0.013	-0.018
0.109	0.253	-0.968	0.095	0.275	-0.957	-0.284	-0.032	-0.110	-0.045	-0.001	-0.017	0.007	0.055	0.032	-0.017
0.120	0.218	-0.968	0.097	0.269	-0.958	-0.296	-0.089	-0.077	-0.036	-0.030	-0.015	0.004	0.089	0.032	-0.028
0.167	0.195	-0.920	0.101	0.264	-0.959	-0.262	-0.173	-0.027	0.007	-0.048	0.033	0.050	0.112	0.015	-0.037
0.078	0.218	-0.960	0.101	0.260	-0.960	-0.221	0.026	-0.049	-0.081	-0.021	-0.005	0.039	0.088	0.024	-0.040
0.124	0.222	-0.940	0.105	0.256	-0.961	-0.160	-0.206	-0.083	-0.040	-0.013	0.015	0.007	0.084	0.004	-0.033
0.101	0.249	-0.975	0.106	0.252	-0.962	-0.201	-0.006	-0.069	-0.063	0.018	-0.019	0.016	0.057	0.039	-0.030
0.174	0.218	-0.956	0.108	0.250	-0.962	-0.123	-0.126	-0.039	0.007	-0.010	0.002	0.057	0.087	0.019	-0.013
0.182	0.242	-0.956	0.108	0.248	-0.963	-0.095	0.046	-0.084	0.015	0.015	0.002	0.064	0.064	0.019	-0.007
0.182	0.242	-0.956	0.110	0.246	-0.963	-0.094	-0.080	0.006	0.013	0.017	0.003	0.065	0.064	0.020	-0.001
0.155	0.245	-0.960	0.110	0.245	-0.963	-0.048	0.034	-0.032	-0.014	0.022	-0.000	0.037	0.059	0.024	-0.008
0.147	0.230	-0.960	0.113	0.244	-0.963	-0.060	-0.178	-0.004	-0.025	0.007	-0.000	0.030	0.074	0.023	-0.015
0.147	0.214	-0.944	0.114	0.243	-0.963	-0.046	-0.038	-0.014	-0.026	-0.007	0.016	0.030	0.090	0.008	-0.022
0.163	0.191	-0.920	0.114	0.243	-0.963	0.008	-0.006	-0.030	-0.011	-0.031	0.040	0.045	0.112	0.016	-0.018
0.155	0.199	-0.952	0.117	0.242	-0.963	-0.029	-0.101	-0.018	-0.020	-0.022	0.009	0.038	0.104	0.015	-0.026
0.190	0.211	-0.936	0.114	0.241	-0.964	-0.066	0.176	-0.029	0.017	-0.009	0.026	0.073	0.093	0.001	-0.019
0.113	0.160	-0.952	0.116	0.240	-0.964	-0.040	-0.137	0.020	-0.063	-0.058	0.010	0.003	0.142	0.015	-0.022
0.201	0.153	-0.901	0.113	0.240	-0.964	0.042	0.175	-0.008	0.029	-0.067	0.062	0.086	0.150	0.036	-0.018
0.136	0.187	-0.944	0.112	0.242	-0.964	0.092	0.080	-0.017	-0.035	-0.034	0.018	0.020	0.115	0.007	-0.029
0.174	0.172	-0.932	0.108	0.243	-0.964	0.080	0.209	0.008	0.007	-0.050	0.030	0.059	0.130	0.005	-0.023
0.113	0.218	-0.972	0.106	0.244	-0.964	0.036	0.077	0.041	-0.053	-0.005	-0.009	0.002	0.083	0.034	-0.030
0.124	0.187	-0.968	0.103	0.245	-0.964	0.046	0.144	0.070	-0.039	-0.036	-0.005	0.010	0.114	0.030	-0.024
0.147	0.203	-0.932	0.106	0.247	-0.963	0.140	-0.181	0.078	-0.019	-0.024	0.030	0.034	0.098	0.006	-0.029
0.167	0.199	-0.920	0.103	0.251	-0.963	0.168	0.167	0.051	0.003	-0.031	0.041	0.053	0.101	0.018	-0.025
0.143	0.199	-0.936	0.104	0.252	-0.962	0.076	-0.038	0.081	-0.020	-0.032	0.025	0.030	0.101	0.002	-0.031
0.140	0.203	-0.932	0.097	0.254	-0.962	0.092	0.322	0.000	-0.018	-0.030	0.029	0.027	0.097	0.006	-0.028
0.097	0.195	-0.940	0.097	0.256	-0.962	0.093	-0.017	0.064	-0.060	-0.040	0.021	0.016	0.105	0.002	-0.028
0.155	0.214	-0.924	0.096	0.258	-0.961	0.124	0.066	0.047	-0.001	-0.023	0.036	0.042	0.085	0.014	-0.028
0.151	0.207	-0.928	0.094	0.260	-0.961	0.123	0.129	0.037	-0.002	-0.033	0.032	0.039	0.093	0.010	-0.032
0.132	0.214	-0.924	0.086	0.263	-0.961	0.119	0.409	0.025	-0.013	-0.028	0.036	0.020	0.085	0.015	-0.036
0.105	0.226	-0.928	0.089	0.265	-0.960	0.122	-0.153	0.059	-0.042	-0.019	0.031	0.007	0.073	0.011	-0.035
0.051	0.238	-0.968	0.085	0.267	-0.960	0.131	0.166	0.046	-0.092	-0.010	-0.009	0.061	0.061	0.028	-0.044
0.155	0.242	-0.909	0.088	0.269	-0.959	0.077	-0.155	0.090	0.009	-0.008	0.048	0.043	0.057	0.031	-0.042
0.082	0.207	-0.948	0.086	0.270	-0.959	0.042	0.076	0.061	-0.062	-0.044	0.008	0.030	0.092	0.009	-0.031
0.143	0.214	-0.901	0.081	0.272	-0.959	0.145	0.261	0.009	0.005	-0.038	0.055	0.032	0.084	0.039	-0.020
0.159	0.257	-0.916	0.081	0.275	-0.958	0.131	0.020	0.031	0.021	0.002	0.038	0.048	0.041	0.023	-0.025
0.109	0.249	-0.936	0.074	0.276	-0.958	0.045	0.327	0.036	-0.023	-0.007	0.018	0.002	0.049	0.004	-0.016
0.109	0.249	-0.936	0.076	0.278	-0.958	0.099	-0.113	0.031	-0.024	-0.009	0.018	0.001	0.049	0.005	-0.035
0.117	0.234	-0.924	0.068	0.281	-0.957	0.188	0.465	-0.035	-0.008	-0.027	0.029	0.007	0.064	0.018	-0.037
-0.003	0.249	-0.995	0.072	0.282	-0.957	0.065	-0.261	0.064	-0.132	-0.012	-0.044	0.112	0.048	0.053	-0.030
0.128	0.245	-0.944	0.074	0.284	-0.956	0.098	-0.111	0.055	-0.004	-0.016	0.005	0.019	0.051	0.000	-0.037
0.155	0.249	-0.893	0.067	0.286	-0.956	0.094	0.365	0.053	0.031	-0.012	0.056	0.046	0.047	0.052	-0.033
0.070	0.238	-0.901	0.068	0.289	-0.955	0.167	-0.051	0.083	-0.051	-0.027	0.048	0.039	0.058	0.044	-0.014
0.132	0.257	-0.912	0.065	0.292	-0.954	0.144	0.128	0.078	0.013	-0.012	0.035	0.023	0.039	0.032	-0.024
0.117	0.222	-0.916	0.062	0.296	-0.953	0.218	0.180	0.043	0.001	-0.053	0.030	0.008	0.073	0.028	-0.038
0.051	0.238	-0.960	0.062	0.299	-0.952	0.174	-0.023	0.089	-0.065	-0.041	-0.015	0.057	0.058	0.015	-0.038
0.059	0.257	-0.909	0.059	0.302	-0.951	0.154	0.096	0.060	-0.055	-0.024	0.035	0.050	0.039	0.037	-0.047
0.063	0.257	-0.905	0.061	0.305	-0.951	0.127	-0.080	0.043	-0.053	-0.026	0.037	0.046	0.039	0.041	-0.057
0.082	0.234	-0.881	0.059	0.307	-0.950	0.157	0.092	0.045	-0.031	-0.052	0.059	0.027	0.063	0.065	-0.059
0.063	0.222	-0.893	0.055	0.309	-0.949	0.108	0.160	0.031	-0.047	-0.065	0.047	0.048	0.075	0.053	-0.062
0.055	0.230	-0.909	0.057	0.310	-0.949	0.026	-0.109	0.061	-0.057	-0.057	0.030	0.057	0.067	0.038	-0.053
0.040	0.257	-0.901	0.056	0.311	-0.949	0.094	0.037	0.023	-0.071	-0.032	0.037	0.074	0.040	0.046	-0.052
0.109	0.234	-0.877	0.052	0.313	-0.948	0.068	0.235	-0.000	0.002	-0.056	0.061	0.006	0.063	0.070	-0.044
0.067	0.234	-0.920	0.049	0.313	-0.948	0.029	0.141	0.043	-0.037	-0.057	0.018	0.051	0.063	0.027	-0.029
0.063	0.238	-0.972	0.045	0.314	-0.948	0.064	0.195	0.041	-0.037	-0.054	-0.034	0.056	0.059	0.024	-0.010
0.086	0.245	-1.003	0.041	0.315	-0.948	0.087	0.213	0.020	-0.009	-0.047	-0.066	0.034	0.051	0.055	0.010
0.082	0.211	-1.015	0.037	0.317	-0.948	0.129	0.232	-0.031	-0.009	-0.084	-0.078	0.039	0.086	0.067	0.030
0.128	0.199	-1.058	0.031	0.319	-0.947	0.118	0.335	-0.014	0.043	-0.097	-0.122	0.007	0.098	0.111	0.033
0.113	0.164	-1.027	0.027	0.324	-0.946	0.275	0.222	0.078	0.032	-0.136	-0.092	0.010	0.132	0.080	0.005
0.078	0.211	-0.893	0.019	0.334	-0.942	0.524	0.368	0.207	0.006	-0.100	0.039	0.045	0.086	0.055	-0.016
-0.022	0.269	-0.790	0.011	0.347	-0.938	0.726	0.272	0.285	-0.087	-0.055	0.137	0.147	0.027	0.158	-0.038
-0.010	0.361	-0.853	0.004	0.362	-0.932	0.760	0.295	0.320	-0.068	0.023	0.068	0.137	0.067	0.095	-0.059
0.009	0.404	-0.940	-0.004	0.374	-0.927	0.672	0.298	0.313	-0.041	0.053	-0.024	0.119	0.110	0.009	-0.053
-0.030	0.427	-0.972	-0.011	0.385	-0.923	0.560	0.238	0.345	-0.073	0.066	-0.059	0.158	0.134	0.023	-0.006
0.055	0.493	-0.932	-0.014	0.395	-0.919	0.527	0.046	0.310	0.015	0.121	-0.024	0.074	0.201	0.017	0.047
0.113	0.439	-1.031	-0.013	0.403	-0.915	0.452	-0.177	0.319	0.071	0.059	-0.126	0.017	0.148	0.082	0.087
0.190	0.446	-1.035	-0.014	0.409	-0.912	0.347	-0.039	0.296	0.149	0.060	-0.133	0.060	0.157	0.086	0.137
0.186	0.427	-1.015	-0.011	0.414	-0.910	0.267	-0.264	0.214	0.142	0.036	-0.115	0.056	0.139	0.067	0.183
0.228	0.415	-1.015	-0.004	0.414	-0.910	0.051	-0.437	0.196	0.177	0.024	-0.116	0.099	0.129	0.067	0.219
0.293	0.385	-1.011	0.003	0.414	-0.910	-0.038	-0.397	0.161	0.236	-0.006	-0.111	0.165	0.099	0.063	0.221
0.328	0.373	-1.023	0.005	0.414	-0.910	0.058	-0.098	0.071	0.268	-0.019	-0.123	0.201	0.088	0.075	0.219
0.224	0.334	-1.039	0.012	0.416	-0.909	0.116	-0.334	0.032	0.158	-0.059	-0.140	0.099	0.050	0.090	0.212
0.201	0.342	-1.023	0.022	0.418	-0.908	0.107	-0.543	0.041	0.125	-0.053	-0.125	0.076	0.058	0.074	0.200
0.236	0.381	-0.972	0.027	0.419	-0.908	0.077	-0.248	-0.023	0.154	-0.016	-0.074	0.111	0.097	0.023	0.170
0.278	0.419	-0.952	0.032	0.420	-0.907	0.051	-0.176	-0.054	0.192	0.022	-0.055	0.154	0.136	0.003	0.159
0.224	0.415	-0.948	0.035	0.419	-0.907	-0.044	-0.162	-0.038	0.134	0.019	-0.051	0.101	0.134	0.001	0.145
0.228	0.439	-0.932	0.036	0.417	-0.908	-0.126	0.072	-0.127	0.137	0.045	-0.034	0.105	0.159	0.017	0.134
0.170	0.404	-0.956	0.041	0.411	-0.911	-0.317	-0.215	-0.110	0.074	0.016	-0.055	0.048	0.125	0.007	0.105
0.228	0.346	-0.873	0.043	0.405	-0.914	-0.319	0.023	-0.242	0.130	-0.036	0.030	0.106	0.069	0.077	0.087
0.143	0.431	-0.940	0.044	0.396	-0.917	-0.454	0.092	-0.271	0.044	0.057	-0.033	0.022	0.155	0.010	0.060
0.128	0.404	-0.972	0.044	0.386	-0.921	-0.511	0.178	-0.374	0.029	0.040	-0.060	0.006	0.130	0.021	0.042
0.109	0.361	-0.912	0.046	0.376	-0.925	-0.537	0.019	-0.330	0.007	0.008	0.003	0.014	0.089	0.038	0.011
0.086	0.292	-0.952	0.048	0.366	-0.929	-0.522	0.039	-0.303	-0.018	-0.052	-0.032	0.038	0.021	0.001	0.006
0.047	0.319	-0.956	0.049	0.356	-0.933	-0.525	0.058	-0.289	-0.057	-0.015	-0.032	0.076	0.049	0.005	-0.019
0.136	0.288	-0.916	0.050	0.346	-0.937	-0.487	0.029	-0.264	0.030	-0.036	0.010	0.011	0.019	0.034	-0.018
0.009	0.338	-0.975	0.051	0.337	-0.940	-0.459	0.051	-0.273	-0.098	0.023	-0.045	0.116	0.070	0.025	-0.033
0.105	0.307	-0.975	0.053	0.328	-0.943	-0.500	-0.016	-0.174	-0.004	0.002	-0.042	0.020	0.040	0.025	-0.030
0.005	0.319	-0.979	0.055	0.318	-0.946	-0.467	-0.064	-0.224	-0.107	0.022	-0.043	0.120	0.053	0.028	-0.034
0.074	0.357	-0.972	0.058	0.311	-0.949	-0.395	-0.042	-0.282	-0.040	0.069	-0.032	0.051	0.093	0.021	-0.034
0.128	0.400	-0.916	0.058	0.303	-0.951	-0.418	0.062	-0.277	0.013	0.119	0.025	0.002	0.137	0.035	-0.052
0.043	0.288	-0.936	0.066	0.293	-0.954	-0.502	-0.313	-0.222	-0.079	0.017	0.008	0.083	0.026	0.015	-0.043
0.043	0.288	-0.936	0.066	0.284	-0.957	-0.473	0.012	-0.176	-0.080	0.026	0.011	0.083	0.027	0.015	-0.042
0.101	0.245	-0.905	0.072	0.275	-0.959	-0.460	-0.235	-0.145	-0.028	-0.007	0.045	0.026	0.014	0.047	-0.047
0.117	0.280	-0.928	0.072	0.267	-0.961	-0.404	0.037	-0.147	-0.012	0.035	0.023	0.011	0.022	0.024	-0.050
0.109	0.292	-0.944	0.075	0.259	-0.963	-0.407	-0.084	-0.192	-0.023	0.055	0.009	0.019	0.034	0.008	-0.039
0.040	0.230	-0.948	0.076	0.251	-0.965	-0.384	-0.015	-0.189	-0.093	0.001	0.007	0.088	0.027	0.004	-0.038
0.120	0.218	-0.932	0.078	0.244	-0.967	-0.320	-0.041	-0.216	-0.015	-0.004	0.024	0.008	0.038	0.020	-0.038
0.090	0.222	-0.972	0.079	0.238	-0.968	-0.333	-0.014	-0.156	-0.046	0.006	-0.014	0.039	0.034	0.019	-0.034
0.109	0.172	-0.987	0.080	0.231	-0.970	-0.351	0.006	-0.142	-0.028	-0.037	-0.028	0.020	0.083	0.035	-0.025
0.132	0.199	-0.956	0.081	0.225	-0.971	-0.246	-0.018	-0.120	-0.006	-0.005	0.005	0.003	0.056	0.004	-0.020
0.097	0.222	-0.964	0.087	0.222	-0.971	-0.165	-0.293	-0.066	-0.046	0.022	-0.003	0.031	0.032	0.012	-0.013
0.147	0.168	-0.956	0.086	0.219	-0.972	-0.153	0.051	-0.019	0.005	-0.029	0.006	0.019	0.085	0.003	-0.011
0.151	0.187	-0.932	0.086	0.218	-0.972	-0.032	-0.004	-0.019	0.008	-0.009	0.030	0.022	0.066	0.020	-0.010
0.128	0.226	-0.987	0.085	0.217	-0.972	-0.065	0.097	-0.019	-0.014	0.031	-0.025	0.000	0.027	0.035	-0.004
0.147	0.218	-0.928	0.083	0.216	-0.973	-0.049	0.113	-0.049	0.007	0.024	0.035	0.018	0.034	0.024	-0.004
0.143	0.218	-0.924	0.081	0.215	-0.973	-0.029	0.120	-0.046	0.006	0.025	0.039	0.014	0.034	0.028	-0.015
0.136	0.207	-0.972	0.081	0.215	-0.973	-0.006	0.015	-0.077	-0.002	0.013	-0.008	0.007	0.045	0.019	-0.014
0.070	0.207	-0.972	0.083	0.213	-0.973	-0.083	-0.080	-0.013	-0.069	0.015	-0.008	0.058	0.045	0.019	-0.023
0.151	0.207	-0.936	0.079	0.211	-0.974	-0.107	0.230	-0.086	0.015	0.017	0.028	0.022	0.044	0.016	-0.024
0.097	0.149	-0.916	0.077	0.211	-0.974	-0.013	0.094	-0.071	-0.037	-0.041	0.048	0.031	0.102	0.036	-0.039
0.128	0.176	-0.932	0.075	0.210	-0.975	-0.021	0.139	-0.060	-0.004	-0.013	0.032	0.000	0.074	0.020	-0.021
0.040	0.172	-1.003	0.076	0.210	-0.975	-0.006	-0.076	-0.010	-0.094	-0.017	-0.039	0.089	0.078	0.051	-0.027
0.170	0.180	-0.928	0.069	0.211	-0.975	0.047	0.399	-0.056	0.043	-0.010	0.037	0.042	0.070	0.024	-0.034
0.113	0.187	-0.944	0.071	0.212	-0.975	0.075	-0.092	-0.030	-0.017	-0.004	0.021	0.015	0.062	0.008	-0.033
0.028	0.191	-0.964	0.066	0.214	-0.975	0.130	0.296	-0.065	-0.096	-0.002	0.001	0.100	0.058	0.012	-0.034
0.120	0.203	-0.952	0.065	0.218	-0.974	0.180	0.044	-0.029	-0.003	0.006	0.012	0.007	0.046	0.000	-0.042
0.032	0.176	-0.968	0.060	0.221	-0.973	0.154	0.270	0.008	-0.086	-0.023	-0.005	0.095	0.073	0.015	-0.044
0.109	0.160	-0.960	0.063	0.224	-0.972	0.184	-0.184	0.056	-0.013	-0.042	0.002	0.018	0.089	0.008	-0.033
0.086	0.191	-0.948	0.059	0.228	-0.972	0.191	0.215	0.031	-0.032	-0.014	0.013	0.041	0.058	0.004	-0.044
0.086	0.191	-0.948	0.060	0.231	-0.971	0.177	-0.072	0.030	-0.034	-0.017	0.011	0.041	0.058	0.005	-0.034
0.059	0.184	-0.928	0.057	0.236	-0.970	0.226	0.174	0.007	-0.057	-0.030	0.029	0.067	0.066	0.024	-0.044
0.082	0.214	-0.964	0.057	0.239	-0.969	0.186	0.000	0.024	-0.033	-0.002	-0.008	0.045	0.035	0.012	-0.047
0.055	0.226	-0.936	0.057	0.243	-0.968	0.175	-0.033	0.022	-0.061	0.006	0.016	0.071	0.023	0.016	-0.037
0.067	0.191	-0.940	0.059	0.247	-0.967	0.212	-0.101	0.005	-0.050	-0.033	0.011	0.059	0.058	0.012	-0.035
0.140	0.195	-0.920	0.054	0.250	-0.967	0.187	0.269	-0.015	0.029	-0.032	0.030	0.014	0.054	0.032	-0.034
0.040	0.230	-0.991	0.059	0.253	-0.966	0.158	-0.224	0.022	-0.074	-0.001	-0.042	0.086	0.019	0.039	-0.030
0.097	0.242	-0.924	0.058	0.257	-0.965	0.210	0.056	0.010	-0.014	0.006	0.024	0.028	0.008	0.028	-0.026
0.059	0.226	-0.956	0.054	0.261	-0.964	0.232	0.168	0.031	-0.049	-0.015	-0.009	0.066	0.023	0.003	-0.035
0.078	0.234	-0.928	0.054	0.266	-0.963	0.227	0.007	0.043	-0.029	-0.013	0.017	0.047	0.016	0.024	-0.029
0.074	0.230	-0.964	0.053	0.271	-0.961	0.260	0.012	0.074	-0.033	-0.022	-0.020	0.050	0.020	0.011	-0.026
0.070	0.265	-0.960	0.053	0.275	-0.960	0.232	-0.018	0.072	-0.036	0.008	-0.018	0.054	0.015	0.007	-0.031
0.105	0.234	-0.916	0.048	0.281	-0.958	0.316	0.257	0.056	0.003	-0.028	0.024	0.020	0.016	0.036	-0.006
0.032	0.249	-0.952	0.054	0.286	-0.957	0.253	-0.334	0.126	-0.075	-0.017	-0.014	0.092	0.000	0.001	0.007
0.217	0.276	-0.889	0.048	0.290	-0.956	0.180	0.361	-0.046	0.116	0.007	0.049	0.092	0.026	0.064	-0.010
0.136	0.272	-0.940	0.041	0.293	-0.955	0.168	0.389	-0.066	0.042	0.000	-0.003	0.012	0.022	0.013	-0.031
-0.041	0.292	-0.972	0.039	0.295	-0.955	0.133	0.126	-0.033	-0.132	0.017	-0.036	0.164	0.042	0.019	-0.038
-0.064	0.249	-1.015	0.035	0.297	-0.954	0.121	0.184	-0.059	-0.152	-0.027	-0.080	0.187	0.001	0.062	-0.057
-0.060	0.253	-1.058	0.039	0.299	-0.953	0.096	-0.202	-0.032	-0.152	-0.025	-0.124	0.182	0.003	0.106	-0.054
0.036	0.245	-1.074	0.039	0.300	-0.953	0.080	-0.014	-0.046	-0.056	-0.034	-0.140	0.086	0.005	0.122	-0.023
0.113	0.207	-1.035	0.037	0.302	-0.953	0.113	0.179	-0.080	0.023	-0.074	-0.101	0.009	0.043	0.082	0.007
0.082	0.207	-1.098	0.037	0.304	-0.952	0.146	-0.031	0.033	-0.008	-0.076	-0.165	0.039	0.043	0.145	0.022
0.074	0.180	-1.074	0.038	0.310	-0.950	0.332	-0.078	0.109	-0.017	-0.109	-0.144	0.046	0.071	0.121	0.011
0.047	0.242	-0.987	0.040	0.319	-0.947	0.466	-0.143	0.078	-0.046	-0.056	-0.060	0.073	0.009	0.034	-0.004
0.040	0.319	-0.893	0.040	0.328	-0.944	0.458	0.016	0.045	-0.053	0.013	0.032	0.081	0.069	0.062	-0.032
0.078	0.365	-0.912	0.043	0.337	-0.941	0.482	-0.189	0.043	-0.018	0.050	0.008	0.042	0.115	0.043	-0.044
-0.018	0.400	-0.964	0.043	0.345	-0.938	0.418	-0.049	0.067	-0.115	0.077	-0.045	0.138	0.150	0.008	-0.045
0.067	0.431	-0.936	0.050	0.352	-0.935	0.366	-0.395	0.164	-0.037	0.100	-0.021	0.054	0.181	0.019	-0.010
0.067	0.431	-0.936	0.052	0.360	-0.932	0.394	-0.133	0.104	-0.039	0.092	-0.024	0.053	0.180	0.020	0.031
0.217	0.392	-0.952	0.056	0.366	-0.929	0.322	-0.215	0.064	0.107	0.048	-0.042	0.098	0.141	0.004	0.087
0.293	0.330	-0.975	0.062	0.371	-0.927	0.260	-0.364	0.094	0.177	-0.019	-0.068	0.176	0.079	0.019	0.137
0.305	0.354	-0.975	0.069	0.373	-0.925	0.107	-0.356	0.106	0.182	0.002	-0.069	0.188	0.101	0.019	0.195
0.347	0.342	-0.983	0.077	0.373	-0.925	0.014	-0.426	0.081	0.216	-0.010	-0.077	0.230	0.088	0.027	0.223
0.397	0.338	-0.979	0.083	0.371	-0.925	-0.059	-0.279	-0.033	0.259	-0.012	-0.073	0.280	0.083	0.023	0.224
0.378	0.361	-1.019	0.090	0.370	-0.925	-0.074	-0.240	-0.139	0.234	0.013	-0.113	0.261	0.105	0.062	0.224
0.309	0.361	-1.035	0.098	0.369	-0.924	-0.033	-0.363	-0.119	0.156	0.014	-0.129	0.192	0.104	0.077	0.202
0.324	0.296	-1.011	0.099	0.368	-0.925	-0.011	0.005	-0.095	0.170	-0.051	-0.105	0.207	0.037	0.053	0.170
0.259	0.242	-0.983	0.104	0.366	-0.925	-0.064	-0.280	0.020	0.099	-0.104	-0.077	0.140	0.019	0.026	0.159
0.263	0.288	-0.952	0.113	0.365	-0.924	-0.056	-0.461	0.087	0.094	-0.057	-0.046	0.143	0.025	0.005	0.136
0.382	0.300	-0.901	0.109	0.363	-0.925	-0.106	0.256	0.030	0.217	-0.043	0.007	0.261	0.035	0.056	0.116
0.236	0.315	-0.920	0.108	0.361	-0.926	-0.138	0.072	0.006	0.072	-0.025	-0.012	0.114	0.050	0.037	0.107
0.259	0.292	-0.936	0.109	0.355	-0.929	-0.292	-0.018	-0.014	0.094	-0.043	-0.025	0.136	0.026	0.022	0.091
0.243	0.338	-0.893	0.107	0.351	-0.930	-0.184	0.169	-0.145	0.081	0.007	0.020	0.119	0.072	0.066	0.064
0.197	0.330	-0.897	0.110	0.346	-0.932	-0.293	-0.093	-0.133	0.032	0.005	0.018	0.072	0.064	0.062	0.054
0.240	0.350	-0.905	0.110	0.338	-0.935	-0.377	0.085	-0.188	0.074	0.032	0.013	0.113	0.084	0.054	0.044
0.178	0.334	-0.928	0.103	0.331	-0.938	-0.373	0.495	-0.271	0.020	0.024	-0.007	0.050	0.069	0.030	0.027
0.197	0.319	-0.956	0.105	0.322	-0.941	-0.448	-0.051	-0.153	0.036	0.017	-0.032	0.069	0.054	0.002	0.025
0.132	0.257	-0.952	0.103	0.314	-0.944	-0.389	0.189	-0.197	-0.027	-0.036	-0.025	0.004	0.008	0.005	0.020
0.186	0.253	-0.893	0.101	0.306	-0.947	-0.416	0.151	-0.160	0.029	-0.032	0.037	0.058	0.012	0.064	0.007
0.182	0.253	-0.952	0.092	0.298	-0.950	-0.353	0.576	-0.221	0.034	-0.025	-0.019	0.055	0.012	0.004	-0.006
0.082	0.296	-0.987	0.094	0.291	-0.952	-0.375	-0.039	-0.209	-0.067	0.025	-0.052	0.045	0.030	0.031	-0.019
0.113	0.315	-0.979	0.096	0.284	-0.954	-0.355	-0.051	-0.190	-0.039	0.052	-0.042	0.013	0.050	0.024	-0.024
0.032	0.303	-1.046	0.100	0.277	-0.956	-0.333	-0.168	-0.170	-0.124	0.047	-0.107	0.094	0.038	0.092	-0.043
0.124	0.354	-0.991	0.102	0.270	-0.957	-0.350	-0.105	-0.107	-0.034	0.103	-0.050	0.001	0.088	0.037	-0.031
0.097	0.334	-0.952	0.106	0.266	-0.958	-0.232	-0.141	-0.110	-0.064	0.088	-0.010	0.027	0.068	0.002	-0.040
0.182	0.284	-0.932	0.105	0.262	-0.959	-0.205	0.072	-0.127	0.021	0.042	0.011	0.059	0.018	0.022	-0.029
0.082	0.218	-0.968	0.106	0.256	-0.961	-0.297	-0.047	-0.080	-0.080	-0.018	-0.023	0.041	0.048	0.014	-0.034
0.143	0.199	-0.932	0.109	0.250	-0.962	-0.282	-0.080	-0.111	-0.021	-0.032	0.014	0.021	0.068	0.022	-0.031
0.113	0.242	-0.964	0.107	0.244	-0.964	-0.316	0.111	-0.119	-0.050	0.016	-0.016	0.009	0.025	0.010	-0.051
0.113	0.211	-0.964	0.105	0.236	-0.966	-0.383	0.136	-0.128	-0.048	-0.008	-0.014	0.008	0.056	0.010	-0.040
0.070	0.195	-0.960	0.111	0.230	-0.967	-0.295	-0.287	-0.045	-0.096	-0.017	-0.010	0.051	0.071	0.006	-0.045
0.147	0.176	-0.972	0.111	0.224	-0.968	-0.290	-0.013	-0.036	-0.020	-0.031	-0.021	0.027	0.090	0.018	-0.038
0.113	0.180	-0.968	0.115	0.219	-0.969	-0.253	-0.182	-0.003	-0.058	-0.021	-0.016	0.008	0.086	0.015	-0.038
0.163	0.184	-0.956	0.113	0.215	-0.970	-0.196	0.130	-0.057	-0.006	-0.013	-0.004	0.042	0.082	0.003	-0.023
0.117	0.172	-0.975	0.114	0.212	-0.971	-0.178	-0.086	-0.004	-0.054	-0.021	-0.023	0.005	0.094	0.023	-0.025
0.163	0.184	-0.952	0.116	0.208	-0.971	-0.178	-0.091	-0.057	-0.010	-0.005	0.001	0.041	0.082	0.001	-0.022
0.151	0.168	-0.940	0.116	0.205	-0.972	-0.158	0.062	-0.070	-0.020	-0.017	0.014	0.029	0.098	0.012	-0.015
0.140	0.207	-0.964	0.122	0.201	-0.972	-0.177	-0.287	-0.081	-0.038	0.025	-0.010	0.017	0.059	0.012	-0.013
0.224	0.157	-0.912	0.117	0.196	-0.974	-0.236	0.289	-0.111	0.052	-0.021	0.043	0.101	0.109	0.039	-0.017
0.147	0.137	-0.928	0.118	0.191	-0.974	-0.229	-0.068	-0.066	-0.027	-0.036	0.028	0.024	0.128	0.023	-0.016
0.136	0.164	-0.975	0.121	0.187	-0.975	-0.212	-0.107	-0.046	-0.041	-0.004	-0.019	0.012	0.101	0.024	-0.010
0.159	0.164	-0.972	0.125	0.183	-0.975	-0.212	-0.184	-0.073	-0.021	0.000	-0.015	0.035	0.101	0.020	-0.019
0.174	0.141	-0.948	0.121	0.178	-0.976	-0.194	0.210	-0.121	-0.003	-0.019	0.010	0.049	0.124	0.004	-0.023
0.170	0.145	-0.940	0.120	0.176	-0.977	-0.098	0.071	-0.113	-0.006	-0.013	0.018	0.045	0.120	0.012	-0.015
0.124	0.149	-0.952	0.123	0.174	-0.977	-0.127	-0.124	-0.056	-0.054	-0.006	0.005	0.001	0.117	0.001	-0.021
0.178	0.137	-0.972	0.119	0.171	-0.978	-0.100	0.224	-0.065	0.003	-0.016	-0.014	0.053	0.128	0.020	-0.029
0.136	0.118	-0.940	0.120	0.170	-0.978	-0.067	-0.039	-0.013	-0.040	-0.033	0.018	0.010	0.148	0.011	-0.028
0.117	0.137	-0.983	0.121	0.170	-0.978	-0.000	-0.058	-0.015	-0.060	-0.014	-0.026	0.009	0.129	0.032	-0.025
0.174	0.114	-0.940	0.120	0.169	-0.978	-0.013	0.063	0.025	-0.001	-0.036	0.018	0.048	0.152	0.010	-0.026
0.147	0.102	-0.916	0.117	0.170	-0.978	0.033	0.141	-0.027	-0.025	-0.048	0.042	0.021	0.164	0.034	-0.022
0.186	0.118	-0.916	0.113	0.171	-0.979	0.078	0.254	-0.037	0.018	-0.034	0.042	0.059	0.149	0.033	-0.016
0.132	0.172	-0.999	0.113	0.171	-0.979	0.009	-0.023	-0.026	-0.037	0.020	-0.041	0.005	0.096	0.050	-0.024
0.132	0.172	-0.999	0.114	0.171	-0.979	0.012	-0.001	-0.037	-0.037	0.020	-0.041	0.005	0.096	0.050	-0.029
0.128	0.172	-0.928	0.108	0.172	-0.979	0.054	0.280	-0.070	-0.036	0.019	0.030	0.002	0.096	0.021	-0.025
0.093	0.126	-0.964	0.112	0.172	-0.979	0.011	-0.199	0.009	-0.074	-0.028	-0.006	0.033	0.143	0.015	-0.032
0.193	0.137	-0.952	0.110	0.175	-0.978	0.128	0.108	-0.016	0.028	-0.019	0.006	0.067	0.132	0.003	-0.038
0.109	0.160	-0.948	0.109	0.177	-0.978	0.130	0.090	0.034	-0.055	0.002	0.010	0.017	0.109	0.001	-0.032
0.113	0.157	-0.956	0.110	0.180	-0.978	0.122	-0.079	0.042	-0.053	-0.004	0.001	0.014	0.113	0.007	-0.021
0.140	0.164	-0.975	0.110	0.182	-0.977	0.137	0.020	0.032	-0.025	0.001	-0.019	0.013	0.106	0.027	-0.031
0.155	0.164	-0.952	0.107	0.186	-0.977	0.157	0.124	0.032	-0.007	-0.002	0.004	0.029	0.106	0.004	-0.021
0.147	0.141	-0.909	0.105	0.189	-0.976	0.206	0.113	-0.010	-0.013	-0.029	0.047	0.021	0.130	0.040	-0.024
0.155	0.168	-0.944	0.097	0.193	-0.976	0.193	0.425	-0.022	0.003	-0.006	0.012	0.029	0.103	0.004	-0.023
0.070	0.184	-0.987	0.098	0.196	-0.976	0.148	-0.035	0.031	-0.082	0.007	-0.032	0.056	0.088	0.040	-0.039
0.128	0.160	-0.975	0.092	0.198	-0.976	0.131	0.294	-0.004	-0.019	-0.019	-0.020	0.002	0.112	0.028	-0.029
0.067	0.195	-0.924	0.096	0.201	-0.975	0.125	-0.226	0.060	-0.085	0.013	0.030	0.060	0.078	0.023	-0.035
0.182	0.172	-0.912	0.090	0.204	-0.975	0.148	0.345	0.024	0.037	-0.013	0.042	0.055	0.102	0.035	-0.030
0.109	0.149	-0.956	0.088	0.208	-0.974	0.215	0.097	0.041	-0.034	-0.040	-0.002	0.018	0.125	0.009	-0.029
0.101	0.172	-0.936	0.086	0.212	-0.974	0.192	0.068	0.020	-0.040	-0.021	0.017	0.026	0.102	0.011	-0.019
0.147	0.164	-0.916	0.080	0.215	-0.973	0.186	0.298	0.046	0.012	-0.032	0.036	0.020	0.111	0.030	-0.031
0.082	0.164	-0.972	0.077	0.220	-0.973	0.230	0.182	0.058	-0.050	-0.036	-0.020	0.045	0.111	0.025	-0.032
0.086	0.199	-0.956	0.074	0.223	-0.972	0.160	0.116	0.105	-0.044	-0.005	-0.004	0.041	0.077	0.009	-0.019
0.101	0.180	-0.912	0.074	0.227	-0.971	0.222	-0.019	0.124	-0.028	-0.029	0.038	0.026	0.097	0.034	-0.024
0.167	0.191	-0.909	0.069	0.232	-0.970	0.253	0.221	0.091	0.042	-0.022	0.041	0.039	0.086	0.038	-0.021
0.086	0.207	-0.968	0.066	0.237	-0.969	0.246	0.179	0.100	-0.035	-0.011	-0.019	0.042	0.071	0.021	-0.004
0.086	0.203	-0.960	0.062	0.243	-0.968	0.303	0.187	0.066	-0.031	-0.021	-0.012	0.042	0.075	0.014	-0.006
0.167	0.191	-0.932	0.060	0.248	-0.967	0.279	0.110	0.076	0.052	-0.038	0.014	0.039	0.087	0.014	-0.015
0.047	0.238	-0.975	0.052	0.253	-0.966	0.218	0.349	0.107	-0.060	0.004	-0.030	0.080	0.041	0.030	-0.013
0.090	0.214	-0.928	0.049	0.257	-0.965	0.237	0.113	0.140	-0.015	-0.024	0.016	0.038	0.064	0.018	-0.007
0.093	0.211	-0.916	0.049	0.262	-0.964	0.261	-0.021	0.145	-0.011	-0.033	0.027	0.034	0.068	0.029	-0.013
0.109	0.218	-0.940	0.045	0.266	-0.963	0.203	0.171	0.154	0.008	-0.029	0.002	0.018	0.061	0.006	-0.010
0.109	0.218	-0.940	0.041	0.271	-0.962	0.233	0.209	0.133	0.013	-0.033	0.001	0.019	0.061	0.005	-0.012
0.063	0.253	-0.940	0.037	0.276	-0.960	0.273	0.170	0.092	-0.030	-0.004	-0.000	0.065	0.026	0.005	-0.016
0.051	0.253	-0.952	0.034	0.280	-0.959	0.231	0.136	0.101	-0.038	-0.008	-0.013	0.076	0.027	0.006	-0.016
0.051	0.214	-0.920	0.033	0.284	-0.958	0.202	0.004	0.151	-0.037	-0.051	0.017	0.076	0.065	0.025	-0.029
0.097	0.245	-0.916	0.029	0.289	-0.957	0.229	0.212	0.121	0.013	-0.024	0.020	0.029	0.034	0.030	-0.026
0.024	0.269	-0.940	0.028	0.293	-0.956	0.243	0.005	0.132	-0.059	-0.006	-0.005	0.102	0.011	0.006	-0.027
0.074	0.257	-0.905	0.024	0.297	-0.954	0.213	0.192	0.114	-0.005	-0.021	0.029	0.053	0.023	0.042	-0.036
0.040	0.249	-0.932	0.019	0.301	-0.953	0.223	0.201	0.124	-0.035	-0.033	0.001	0.089	0.031	0.015	-0.035
-0.022	0.238	-0.932	0.019	0.306	-0.952	0.259	-0.040	0.151	-0.096	-0.050	-0.001	0.151	0.043	0.015	-0.043
0.086	0.242	-0.912	0.012	0.311	-0.950	0.259	0.346	0.056	0.018	-0.051	0.017	0.044	0.039	0.033	-0.046
-0.057	0.253	-0.995	0.014	0.315	-0.949	0.213	-0.134	0.139	-0.125	-0.043	-0.067	0.185	0.028	0.050	-0.036
0.013	0.242	-0.991	0.011	0.318	-0.948	0.185	0.122	0.101	-0.053	-0.058	-0.064	0.116	0.041	0.047	-0.005
0.059	0.276	-0.995	0.010	0.322	-0.947	0.202	-0.024	0.118	-0.007	-0.027	-0.069	0.069	0.008	0.052	-0.001
0.105	0.242	-0.991	0.003	0.326	-0.945	0.217	0.396	0.056	0.047	-0.065	-0.066	0.023	0.043	0.049	0.036
0.043	0.199	-1.046	-0.001	0.328	-0.945	0.162	0.192	0.134	-0.010	-0.110	-0.122	0.086	0.086	0.104	0.053
0.101	0.195	-1.054	-0.006	0.334	-0.942	0.341	0.158	0.224	0.051	-0.120	-0.132	0.028	0.090	0.111	0.054
0.074	0.261	-1.007	-0.014	0.343	-0.939	0.472	0.353	0.291	0.033	-0.063	-0.088	0.057	0.025	0.064	0.036
0.032	0.319	-0.975	-0.023	0.352	-0.936	0.521	0.414	0.267	0.000	-0.015	-0.061	0.100	0.033	0.032	0.001
-0.018	0.327	-0.960	-0.032	0.362	-0.931	0.548	0.340	0.324	-0.041	-0.017	-0.049	0.151	0.041	0.015	-0.035
-0.160	0.315	-0.964	-0.037	0.374	-0.927	0.674	0.064	0.509	-0.178	-0.040	-0.058	0.294	0.029	0.019	-0.062
-0.076	0.377	-0.885	-0.039	0.389	-0.920	0.812	-0.147	0.552	-0.092	0.007	0.015	0.209	0.091	0.060	-0.051
-0.080	0.446	-0.920	-0.043	0.401	-0.915	0.665	0.015	0.434	-0.092	0.064	-0.026	0.213	0.161	0.025	-0.038
0.086	0.446	-0.916	-0.046	0.410	-0.911	0.525	0.033	0.316	0.076	0.055	-0.026	0.047	0.161	0.029	0.003
0.036	0.450	-0.948	-0.041	0.419	-0.907	0.497	-0.343	0.271	0.022	0.050	-0.061	0.096	0.165	0.003	0.048
0.055	0.458	-0.968	-0.037	0.428	-0.903	0.474	-0.339	0.217	0.036	0.049	-0.085	0.076	0.173	0.023	0.095
0.124	0.477	-1.011	-0.028	0.434	-0.900	0.386	-0.588	0.232	0.097	0.062	-0.131	0.007	0.192	0.067	0.142
0.136	0.558	-1.098	-0.012	0.438	-0.899	0.227	-0.943	0.199	0.092	0.139	-0.220	0.005	0.273	0.154	0.194
0.355	0.574	-0.983	-0.004	0.440	-0.898	0.088	-0.418	0.065	0.304	0.153	-0.106	0.224	0.287	0.040	0.222
0.355	0.574	-0.983	0.008	0.440	-0.898	-0.002	-0.603	-0.055	0.291	0.152	-0.106	0.225	0.286	0.040	0.225
0.247	0.493	-0.991	0.019	0.439	-0.898	-0.061	-0.464	-0.149	0.173	0.072	-0.114	0.118	0.204	0.048	0.240
0.224	0.419	-0.944	0.032	0.440	-0.897	0.079	-0.639	-0.131	0.137	-0.002	-0.067	0.095	0.130	0.001	0.205
0.332	0.404	-0.920	0.037	0.442	-0.896	0.096	-0.117	-0.190	0.240	-0.019	-0.045	0.203	0.114	0.023	0.179
0.220	0.400	-0.956	0.043	0.443	-0.896	0.072	-0.268	-0.127	0.122	-0.024	-0.081	0.092	0.110	0.012	0.161
0.259	0.415	-0.968	0.046	0.442	-0.896	-0.033	-0.097	-0.099	0.157	-0.008	-0.092	0.131	0.126	0.024	0.157
0.197	0.423	-0.948	0.053	0.440	-0.896	-0.112	-0.349	-0.061	0.089	0.002	-0.072	0.070	0.133	0.004	0.131
0.240	0.381	-0.912	0.057	0.437	-0.898	-0.156	-0.120	-0.101	0.127	-0.037	-0.035	0.113	0.091	0.032	0.111
0.201	0.392	-0.936	0.054	0.432	-0.900	-0.269	0.257	-0.164	0.092	-0.020	-0.056	0.075	0.102	0.008	0.088
0.136	0.446	-0.936	0.057	0.427	-0.902	-0.222	-0.010	-0.265	0.023	0.038	-0.054	0.010	0.156	0.008	0.073
0.167	0.439	-0.920	0.057	0.422	-0.905	-0.272	0.133	-0.237	0.054	0.035	-0.036	0.042	0.147	0.025	0.060
0.140	0.404	-0.905	0.059	0.418	-0.907	-0.234	0.042	-0.260	0.026	0.005	-0.018	0.015	0.113	0.040	0.047
0.163	0.392	-0.944	0.057	0.412	-0.909	-0.278	0.205	-0.248	0.050	-0.001	-0.055	0.038	0.101	0.000	0.048
0.155	0.388	-0.889	0.060	0.410	-0.910	-0.133	-0.049	-0.198	0.040	-0.002	0.001	0.030	0.098	0.055	0.031
0.143	0.412	-0.948	0.057	0.406	-0.912	-0.165	0.232	-0.170	0.031	0.024	-0.057	0.019	0.121	0.005	0.026
0.067	0.404	-0.956	0.060	0.403	-0.913	-0.185	-0.055	-0.183	-0.049	0.020	-0.063	0.058	0.113	0.013	0.015
0.120	0.442	-0.897	0.060	0.398	-0.915	-0.225	0.070	-0.177	0.005	0.063	-0.002	0.005	0.152	0.046	0.007
0.117	0.446	-0.924	0.062	0.395	-0.917	-0.189	-0.027	-0.195	-0.001	0.070	-0.028	0.008	0.156	0.018	-0.001
0.105	0.450	-0.944	0.066	0.390	-0.919	-0.278	-0.142	-0.153	-0.017	0.079	-0.046	0.020	0.159	0.001	-0.006
0.109	0.419	-0.948	0.067	0.385	-0.920	-0.240	0.052	-0.192	-0.013	0.053	-0.048	0.017	0.128	0.005	-0.010
0.082	0.369	-0.877	0.068	0.380	-0.922	-0.263	0.038	-0.206	-0.041	0.008	0.025	0.044	0.078	0.066	-0.014
0.117	0.361	-0.885	0.069	0.375	-0.925	-0.265	0.013	-0.194	-0.008	0.005	0.019	0.011	0.070	0.057	-0.024
0.105	0.346	-0.932	0.075	0.368	-0.927	-0.345	-0.232	-0.181	-0.025	-0.003	-0.026	0.024	0.055	0.010	-0.023
0.074	0.369	-0.912	0.071	0.362	-0.929	-0.295	0.313	-0.261	-0.052	0.026	-0.004	0.054	0.078	0.030	-0.021
0.155	0.330	-0.869	0.080	0.357	-0.931	-0.287	-0.410	-0.145	0.020	-0.007	0.041	0.028	0.040	0.073	-0.017
0.093	0.338	-0.920	0.077	0.351	-0.933	-0.272	0.242	-0.195	-0.039	0.006	-0.008	0.032	0.049	0.022	-0.007
0.151	0.269	-0.889	0.082	0.345	-0.935	-0.308	-0.222	-0.083	0.014	-0.058	0.026	0.026	0.021	0.053	0.008
0.178	0.307	-0.909	0.081	0.340	-0.937	-0.243	0.099	-0.111	0.042	-0.014	0.008	0.056	0.018	0.034	0.009
0.178	0.307	-0.909	0.086	0.338	-0.937	-0.119	-0.215	-0.070	0.037	-0.012	0.008	0.058	0.017	0.035	0.011
0.155	0.303	-0.893	0.085	0.335	-0.938	-0.125	0.086	-0.114	0.014	-0.013	0.025	0.036	0.013	0.052	0.007
0.109	0.276	-0.940	0.086	0.334	-0.939	-0.089	-0.028	-0.071	-0.033	-0.038	-0.022	0.009	0.013	0.006	-0.001
0.120	0.323	-0.948	0.093	0.331	-0.939	-0.119	-0.313	-0.041	-0.028	0.010	-0.029	0.003	0.034	0.000	-0.006
0.147	0.315	-0.916	0.094	0.330	-0.939	-0.076	-0.042	-0.048	-0.002	0.004	0.002	0.029	0.027	0.032	-0.002
0.151	0.292	-0.944	0.096	0.327	-0.940	-0.111	-0.102	-0.032	-0.000	-0.017	-0.025	0.033	0.005	0.006	0.003
0.174	0.311	-0.916	0.095	0.325	-0.941	-0.138	0.093	-0.074	0.024	0.005	0.004	0.055	0.024	0.035	0.006
0.151	0.311	-0.932	0.095	0.321	-0.942	-0.166	0.028	-0.040	0.001	0.009	-0.011	0.032	0.023	0.021	-0.004
0.167	0.303	-0.881	0.094	0.319	-0.943	-0.100	0.072	-0.053	0.017	0.003	0.041	0.047	0.015	0.073	0.000
0.090	0.276	-0.928	0.097	0.316	-0.944	-0.168	-0.132	-0.014	-0.063	-0.021	-0.005	0.030	0.014	0.027	-0.015
0.197	0.272	-0.877	0.092	0.313	-0.945	-0.130	0.295	-0.120	0.050	-0.022	0.048	0.077	0.019	0.080	-0.011
0.090	0.300	-0.928	0.094	0.311	-0.946	-0.095	-0.074	-0.099	-0.060	0.007	-0.003	0.032	0.008	0.030	-0.022
0.190	0.292	-0.869	0.089	0.309	-0.947	-0.097	0.347	-0.160	0.045	0.001	0.057	0.066	0.001	0.091	-0.015
0.090	0.284	-0.932	0.092	0.305	-0.948	-0.208	-0.128	-0.015	-0.057	-0.002	-0.005	0.036	0.010	0.029	-0.016
0.140	0.284	-0.893	0.095	0.303	-0.948	-0.122	-0.159	-0.025	-0.011	0.000	0.035	0.012	0.010	0.069	-0.013
0.190	0.276	-0.885	0.090	0.301	-0.949	-0.081	0.326	-0.095	0.045	-0.006	0.044	0.060	0.018	0.078	-0.018
0.101	0.269	-0.936	0.092	0.299	-0.950	-0.110	-0.143	0.004	-0.047	-0.011	-0.007	0.031	0.026	0.027	-0.014
0.155	0.253	-0.897	0.089	0.299	-0.950	0.030	0.202	-0.042	0.011	-0.027	0.033	0.020	0.042	0.066	-0.014
0.113	0.280	-0.916	0.087	0.301	-0.950	0.090	0.137	-0.008	-0.029	-0.002	0.013	0.025	0.016	0.047	-0.021
0.109	0.276	-0.936	0.083	0.302	-0.950	0.056	0.161	0.016	-0.030	-0.007	-0.007	0.031	0.020	0.027	-0.012
0.132	0.276	-0.928	0.082	0.304	-0.949	0.094	0.062	0.027	-0.006	-0.009	0.000	0.011	0.020	0.034	-0.023
0.143	0.272	-0.916	0.081	0.305	-0.949	0.086	0.068	0.007	0.007	-0.014	0.012	0.003	0.025	0.046	-0.017
0.070	0.269	-0.928	0.078	0.306	-0.949	0.043	0.172	0.035	-0.063	-0.019	-0.000	0.080	0.029	0.033	-0.022
0.143	0.249	-0.916	0.081	0.308	-0.948	0.069	-0.181	0.062	0.007	-0.039	0.011	0.010	0.049	0.043	-0.014
0.090	0.276	-0.889	0.077	0.310	-0.948	0.119	0.198	0.007	-0.043	-0.014	0.038	0.068	0.023	0.070	-0.029
0.186	0.319	-0.873	0.073	0.312	-0.947	0.131	0.229	-0.008	0.057	0.025	0.054	0.025	0.019	0.084	-0.015
0.043	0.280	-0.960	0.078	0.314	-0.946	0.076	-0.260	0.069	-0.089	-0.015	-0.034	0.121	0.020	0.004	-0.015
0.147	0.288	-0.901	0.074	0.315	-0.946	0.048	0.194	-0.006	0.018	-0.008	0.025	0.021	0.012	0.053	-0.017
0.128	0.288	-0.940	0.070	0.315	-0.946	0.039	0.242	-0.052	0.003	-0.008	-0.014	0.044	0.013	0.012	-0.019
0.055	0.315	-0.928	0.071	0.316	-0.946	0.037	-0.058	-0.024	-0.072	0.018	-0.003	0.121	0.013	0.022	-0.023
0.163	0.280	-0.897	0.066	0.317	-0.946	0.084	0.311	-0.086	0.041	-0.018	0.029	0.017	0.022	0.051	-0.022
0.001	0.257	-0.987	0.070	0.317	-0.946	-0.014	-0.234	0.076	-0.124	-0.041	-0.062	0.182	0.046	0.042	0.000
0.140	0.276	-0.916	0.066	0.317	-0.946	0.005	0.213	0.016	0.018	-0.022	0.009	0.047	0.028	0.027	0.000
0.101	0.303	-0.924	0.065	0.317	-0.946	0.022	0.084	-0.010	-0.019	0.005	0.001	0.089	0.002	0.016	0.000
Avg ODBA	1.870
Vec ODBA	1.263
Avg ELBA	0.936
Avg EPBA	0.285
Speed	ODBA	VeDBA	ELBA	EPBA	StrkSpGn	StrSpGn_L	ISI
6.400	1.870	1.263	0.936	0.285	0.528	0.493	1.884
MeanPeak	0.053872
MeanLong	0.050341
MeanISI	1.883636
