# Supplementary material for: Averaged Propulsive Body Acceleration (APBA) Can Be Calculated from Biologging Tags That Incorporate Gyroscopes and Accelerometers to Estimate Swimming Speed, Hydrodynamic Drag and Energy Expenditure for Steller Sea Lions
Source: PLoS One. 2016 Jun 10;11(6):e0157326. doi: 10.1371/journal.pone.0157326 (PMC4902303; doi:10.1371/journal.pone.0157326)
Supplement: S2 Data — Each file contains a 50Hz time series. Provided are calibrated accelerometer and gyro measurements, together with the estimated gravity vector, and the estimated dynamic accelerations by the different methods. The small files with the suffix.txt are configuration files used in C++ processing. (ZIP) [file pone.0157326.s002.zip › BoniNov_18/boni8_1376_4.csv]

rawAx	rawAy	rawAz	gravX	gravY	gravZ	gyrX	gyrY	gyrZ	estAx	estAy	estAz	odbX	odbY	odbZ	spk
0.017	0.381	-0.834	0.083	0.445	-0.892	-0.048	0.001	0.165	-0.129	-0.077	0.037	0.128	0.067	0.042	-0.066
0.105	0.435	-0.861	0.081	0.445	-0.892	0.001	0.075	0.065	-0.039	-0.023	0.009	0.044	0.014	0.016	-0.063
0.047	0.435	-0.873	0.079	0.446	-0.891	0.075	0.116	-0.014	-0.095	-0.024	-0.003	0.105	0.016	0.006	-0.070
0.082	0.481	-0.889	0.081	0.447	-0.891	0.047	-0.131	0.031	-0.062	0.022	-0.019	0.074	0.029	0.009	-0.056
0.101	0.431	-0.849	0.079	0.449	-0.890	0.073	0.110	-0.030	-0.041	-0.030	0.020	0.058	0.022	0.032	-0.052
0.059	0.408	-0.920	0.079	0.450	-0.890	0.076	0.014	0.003	-0.084	-0.054	-0.051	0.103	0.046	0.037	-0.037
0.105	0.404	-0.901	0.074	0.451	-0.889	0.087	0.259	0.009	-0.033	-0.059	-0.031	0.060	0.050	0.017	-0.023
0.090	0.377	-0.952	0.067	0.453	-0.889	0.133	0.369	0.070	-0.041	-0.089	-0.083	0.078	0.076	0.067	0.006
0.093	0.419	-1.019	0.061	0.458	-0.887	0.287	0.237	0.197	-0.032	-0.051	-0.152	0.077	0.033	0.134	0.030
0.186	0.354	-0.960	0.050	0.467	-0.883	0.468	0.491	0.324	0.072	-0.125	-0.097	0.013	0.098	0.074	0.006
0.132	0.385	-0.940	0.034	0.479	-0.877	0.690	0.720	0.379	0.034	-0.106	-0.083	0.043	0.067	0.054	-0.048
-0.095	0.493	-0.948	0.027	0.492	-0.870	0.730	0.263	0.217	-0.187	-0.011	-0.098	0.272	0.042	0.063	-0.103
-0.226	0.470	-0.893	0.028	0.501	-0.865	0.520	-0.210	0.148	-0.319	-0.044	-0.047	0.405	0.019	0.009	-0.135
-0.172	0.551	-0.838	0.038	0.505	-0.862	0.254	-0.610	0.081	-0.275	0.032	0.005	0.354	0.100	0.044	-0.135
0.047	0.524	-0.818	0.040	0.505	-0.862	-0.019	-0.187	0.055	-0.058	0.005	0.025	0.137	0.073	0.063	-0.101
0.163	0.527	-0.853	0.037	0.506	-0.862	0.025	0.145	0.107	0.060	0.008	-0.011	0.023	0.075	0.028	-0.016
0.101	0.543	-0.956	0.044	0.504	-0.863	-0.099	-0.530	0.206	-0.009	0.025	-0.113	0.086	0.090	0.075	0.086
0.255	0.609	-0.924	0.056	0.498	-0.865	-0.374	-0.680	0.016	0.133	0.097	-0.078	0.067	0.154	0.044	0.198
0.382	0.674	-0.960	0.077	0.491	-0.868	-0.390	-1.062	-0.080	0.239	0.169	-0.111	0.192	0.219	0.079	0.292
0.659	0.682	-0.948	0.091	0.486	-0.869	-0.301	-0.597	-0.240	0.502	0.182	-0.097	0.467	0.228	0.068	0.387
0.697	0.674	-0.991	0.106	0.481	-0.870	-0.278	-0.603	-0.297	0.525	0.180	-0.139	0.505	0.221	0.112	0.457
0.678	0.601	-1.027	0.125	0.476	-0.871	-0.219	-0.796	-0.356	0.487	0.112	-0.175	0.484	0.148	0.147	0.473
0.701	0.524	-0.956	0.134	0.471	-0.872	-0.195	-0.228	-0.405	0.500	0.039	-0.103	0.507	0.072	0.077	0.440
0.524	0.473	-1.019	0.150	0.463	-0.873	-0.403	-0.689	-0.296	0.308	-0.003	-0.164	0.329	0.023	0.141	0.390
0.559	0.396	-0.920	0.158	0.458	-0.875	-0.241	-0.219	-0.278	0.334	-0.074	-0.064	0.363	0.053	0.044	0.324
0.509	0.392	-0.912	0.156	0.457	-0.876	-0.024	0.255	-0.205	0.286	-0.076	-0.056	0.313	0.056	0.037	0.261
0.382	0.446	-0.964	0.161	0.453	-0.877	-0.175	-0.206	-0.071	0.154	-0.019	-0.106	0.186	0.001	0.089	0.226
0.386	0.462	-0.979	0.169	0.454	-0.875	0.069	-0.465	0.031	0.150	-0.004	-0.124	0.191	0.015	0.105	0.174
0.382	0.508	-0.956	0.175	0.456	-0.873	0.060	-0.322	0.028	0.140	0.041	-0.102	0.188	0.061	0.082	0.136
0.355	0.454	-0.735	0.168	0.453	-0.876	-0.159	0.487	-0.084	0.120	-0.010	0.122	0.162	0.007	0.138	0.130
0.390	0.330	-0.696	0.162	0.450	-0.878	-0.120	0.467	-0.131	0.161	-0.131	0.164	0.197	0.116	0.176	0.101
0.397	0.350	-0.834	0.162	0.455	-0.876	0.323	0.158	-0.219	0.168	-0.117	0.024	0.206	0.096	0.037	0.098
0.263	0.415	-0.857	0.158	0.457	-0.875	0.192	0.330	-0.181	0.037	-0.054	-0.001	0.073	0.030	0.014	0.087
0.317	0.431	-1.011	0.149	0.457	-0.877	0.029	0.631	-0.141	0.101	-0.038	-0.153	0.128	0.014	0.140	0.025
0.209	0.481	-0.885	0.134	0.454	-0.881	-0.186	0.901	-0.071	0.008	0.016	-0.023	0.022	0.035	0.013	-0.048
-0.053	0.296	-0.912	0.134	0.454	-0.881	0.035	0.009	-0.121	-0.253	-0.170	-0.051	0.239	0.152	0.041	-0.064
-0.053	0.296	-0.912	0.137	0.457	-0.879	0.212	-0.130	-0.147	-0.256	-0.173	-0.053	0.238	0.151	0.041	-0.112
0.151	0.504	-0.893	0.145	0.455	-0.879	-0.102	-0.416	-0.091	-0.060	0.038	-0.033	0.033	0.058	0.022	-0.138
0.093	0.489	-0.901	0.149	0.453	-0.879	-0.070	-0.184	-0.026	-0.121	0.024	-0.041	0.090	0.044	0.030	-0.112
0.086	0.504	-0.881	0.152	0.451	-0.880	-0.159	-0.184	-0.036	-0.132	0.042	-0.020	0.098	0.061	0.010	-0.085
0.178	0.489	-0.715	0.152	0.447	-0.881	-0.180	0.081	-0.158	-0.040	0.029	0.147	0.005	0.046	0.155	-0.098
0.128	0.357	-0.893	0.162	0.448	-0.879	0.072	-0.531	-0.112	-0.101	-0.103	-0.032	0.055	0.084	0.022	-0.093
0.140	0.319	-0.802	0.168	0.449	-0.878	0.106	-0.246	-0.166	-0.095	-0.143	0.057	0.044	0.122	0.069	-0.075
0.128	0.381	-0.924	0.167	0.444	-0.880	-0.215	0.161	-0.204	-0.106	-0.076	-0.063	0.056	0.061	0.053	-0.076
0.159	0.462	-1.003	0.168	0.440	-0.882	-0.196	0.075	-0.264	-0.077	0.009	-0.139	0.026	0.019	0.132	-0.066
0.090	0.423	-0.991	0.164	0.429	-0.888	-0.566	0.264	-0.157	-0.143	-0.019	-0.122	0.095	0.020	0.121	-0.049
0.159	0.458	-0.972	0.162	0.418	-0.894	-0.581	0.211	-0.165	-0.072	0.027	-0.096	0.026	0.014	0.101	-0.040
0.186	0.477	-0.956	0.165	0.411	-0.896	-0.381	-0.130	-0.098	-0.048	0.053	-0.078	0.000	0.034	0.086	-0.052
0.205	0.493	-0.865	0.168	0.409	-0.897	-0.132	-0.066	-0.161	-0.032	0.072	0.014	0.019	0.051	0.004	-0.056
0.143	0.520	-0.909	0.178	0.409	-0.895	0.026	-0.479	-0.185	-0.104	0.099	-0.032	0.042	0.078	0.040	-0.077
0.155	0.419	-0.818	0.186	0.410	-0.893	0.117	-0.377	-0.158	-0.100	-0.003	0.057	0.031	0.022	0.052	-0.087
0.151	0.346	-0.755	0.189	0.410	-0.892	-0.019	-0.147	-0.021	-0.107	-0.076	0.119	0.035	0.096	0.115	-0.109
0.224	0.311	-0.759	0.187	0.410	-0.893	0.031	0.156	-0.101	-0.032	-0.111	0.116	0.037	0.130	0.110	-0.105
0.113	0.315	-0.853	0.188	0.405	-0.895	-0.260	-0.075	0.002	-0.145	-0.102	0.023	0.075	0.126	0.016	-0.105
0.236	0.276	-0.731	0.183	0.403	-0.897	-0.118	0.327	-0.084	-0.017	-0.138	0.147	0.048	0.164	0.138	-0.092
0.151	0.269	-0.814	0.177	0.396	-0.901	-0.372	0.329	0.012	-0.096	-0.139	0.069	0.037	0.171	0.055	-0.081
0.220	0.288	-0.731	0.173	0.389	-0.905	-0.378	0.250	-0.004	-0.022	-0.113	0.156	0.032	0.151	0.137	-0.062
0.240	0.280	-0.849	0.172	0.382	-0.908	-0.350	0.116	-0.084	-0.002	-0.114	0.041	0.050	0.159	0.019	-0.060
0.220	0.199	-0.814	0.170	0.378	-0.910	-0.211	0.146	-0.054	-0.019	-0.190	0.079	0.031	0.240	0.055	-0.050
0.197	0.253	-0.842	0.171	0.372	-0.913	-0.307	-0.033	-0.042	-0.043	-0.130	0.054	0.008	0.186	0.028	-0.045
0.209	0.249	-0.810	0.171	0.365	-0.915	-0.349	-0.008	-0.033	-0.032	-0.128	0.089	0.018	0.190	0.060	-0.053
0.205	0.222	-0.845	0.173	0.367	-0.914	0.156	-0.030	-0.157	-0.037	-0.157	0.052	0.014	0.218	0.025	-0.058
0.193	0.230	-0.901	0.182	0.368	-0.912	0.104	-0.456	-0.055	-0.058	-0.150	-0.005	0.003	0.211	0.029	-0.061
0.159	0.354	-0.952	0.189	0.372	-0.909	0.200	-0.390	0.034	-0.099	-0.030	-0.059	0.032	0.088	0.080	-0.060
0.159	0.354	-0.952	0.189	0.376	-0.907	0.220	-0.008	-0.072	-0.099	-0.034	-0.060	0.032	0.088	0.080	-0.058
0.197	0.415	-0.885	0.185	0.375	-0.908	-0.036	0.216	0.051	-0.056	0.028	0.008	0.006	0.027	0.013	-0.058
0.178	0.454	-0.964	0.179	0.374	-0.910	-0.108	0.258	0.149	-0.070	0.068	-0.068	0.014	0.011	0.091	-0.078
0.201	0.481	-0.834	0.167	0.372	-0.913	-0.130	0.643	0.086	-0.034	0.097	0.065	0.010	0.037	0.039	-0.095
0.032	0.381	-0.928	0.156	0.370	-0.916	-0.157	0.553	0.079	-0.192	-0.001	-0.026	0.160	0.064	0.056	-0.109
0.078	0.354	-0.845	0.157	0.370	-0.916	-0.030	-0.151	0.128	-0.148	-0.028	0.057	0.114	0.092	0.027	-0.119
0.143	0.296	-0.755	0.160	0.370	-0.915	0.021	-0.182	0.156	-0.085	-0.086	0.147	0.048	0.150	0.118	-0.131
0.205	0.249	-0.684	0.156	0.378	-0.912	0.442	0.237	-0.020	-0.019	-0.140	0.215	0.013	0.197	0.189	-0.119
0.167	0.218	-0.723	0.159	0.387	-0.908	0.507	-0.205	0.030	-0.061	-0.180	0.171	0.025	0.229	0.149	-0.108
0.140	0.242	-0.806	0.157	0.390	-0.907	0.138	0.007	0.214	-0.087	-0.160	0.088	0.053	0.205	0.067	-0.103
0.170	0.265	-0.735	0.151	0.394	-0.906	0.193	0.283	0.176	-0.050	-0.141	0.159	0.023	0.182	0.137	-0.113
0.120	0.334	-0.822	0.140	0.399	-0.906	0.247	0.597	0.088	-0.088	-0.076	0.072	0.073	0.112	0.050	-0.109
0.074	0.327	-0.845	0.136	0.403	-0.905	0.187	0.087	0.203	-0.131	-0.088	0.047	0.119	0.120	0.027	-0.113
0.117	0.354	-0.830	0.128	0.405	-0.905	0.113	0.351	0.224	-0.081	-0.064	0.063	0.076	0.093	0.043	-0.106
0.082	0.357	-0.818	0.125	0.408	-0.905	0.069	0.011	0.369	-0.112	-0.062	0.075	0.111	0.090	0.055	-0.107
0.140	0.408	-0.822	0.117	0.411	-0.904	0.156	0.297	0.248	-0.047	-0.016	0.070	0.053	0.040	0.050	-0.097
0.070	0.412	-0.869	0.114	0.414	-0.903	0.140	0.095	0.228	-0.113	-0.015	0.022	0.123	0.036	0.003	-0.092
0.105	0.450	-0.834	0.108	0.419	-0.901	0.252	0.249	0.147	-0.072	0.019	0.056	0.089	0.003	0.038	-0.076
0.124	0.446	-0.810	0.102	0.422	-0.901	0.138	0.256	0.194	-0.047	0.012	0.079	0.070	0.001	0.062	-0.079
0.140	0.412	-0.834	0.100	0.427	-0.899	0.229	0.022	0.170	-0.030	-0.027	0.053	0.054	0.036	0.038	-0.081
0.109	0.446	-0.775	0.091	0.427	-0.899	0.022	0.463	0.104	-0.052	0.007	0.113	0.086	0.001	0.097	-0.089
0.036	0.454	-0.873	0.092	0.430	-0.898	0.126	-0.089	0.088	-0.126	0.012	0.013	0.159	0.007	0.002	-0.090
0.024	0.427	-0.889	0.087	0.428	-0.900	-0.119	0.197	0.084	-0.133	-0.013	-0.001	0.170	0.020	0.018	-0.083
0.086	0.330	-0.842	0.082	0.431	-0.899	0.160	0.288	0.032	-0.066	-0.112	0.045	0.108	0.117	0.029	-0.070
0.136	0.361	-0.881	0.077	0.431	-0.899	-0.003	0.246	0.117	-0.011	-0.081	0.006	0.059	0.086	0.010	-0.043
0.105	0.396	-0.928	0.070	0.436	-0.897	0.294	0.361	0.054	-0.035	-0.052	-0.044	0.090	0.051	0.058	-0.007
0.120	0.450	-0.956	0.061	0.444	-0.894	0.408	0.388	0.204	-0.011	-0.005	-0.074	0.075	0.002	0.086	0.005
0.117	0.404	-1.050	0.049	0.450	-0.892	0.353	0.545	0.302	-0.003	-0.058	-0.172	0.078	0.044	0.181	-0.046
0.051	0.365	-0.995	0.039	0.456	-0.889	0.368	0.412	0.315	-0.058	-0.103	-0.119	0.143	0.083	0.125	-0.110
-0.180	0.377	-0.849	0.033	0.462	-0.886	0.339	0.246	0.113	-0.283	-0.097	0.023	0.374	0.071	0.020	-0.141
-0.233	0.470	-0.794	0.036	0.466	-0.884	0.217	-0.246	0.049	-0.340	-0.008	0.076	0.428	0.023	0.075	-0.155
-0.014	0.489	-0.782	0.033	0.470	-0.882	0.222	0.133	0.052	-0.118	0.007	0.086	0.209	0.043	0.086	-0.150
0.070	0.481	-0.897	0.029	0.473	-0.881	0.147	0.181	0.083	-0.030	-0.003	-0.030	0.125	0.035	0.029	-0.093
0.093	0.470	-0.928	0.029	0.475	-0.880	0.114	-0.036	0.135	-0.007	-0.016	-0.063	0.102	0.024	0.060	-0.000
0.090	0.524	-0.964	0.036	0.473	-0.880	-0.135	-0.484	0.074	-0.018	0.040	-0.098	0.106	0.078	0.096	0.103
0.232	0.612	-0.952	0.056	0.467	-0.883	-0.347	-1.099	0.061	0.105	0.135	-0.084	0.037	0.167	0.084	0.215
0.532	0.728	-0.932	0.074	0.461	-0.884	-0.361	-0.905	-0.051	0.387	0.257	-0.062	0.336	0.283	0.064	0.330
0.724	0.728	-0.928	0.084	0.457	-0.886	-0.261	-0.371	-0.181	0.570	0.262	-0.057	0.529	0.283	0.060	0.443
0.751	0.667	-1.035	0.099	0.452	-0.886	-0.206	-0.532	-0.401	0.582	0.204	-0.164	0.555	0.222	0.166	0.506
0.744	0.601	-1.054	0.112	0.447	-0.887	-0.245	-0.362	-0.547	0.562	0.144	-0.183	0.547	0.157	0.185	0.510
0.563	0.504	-1.180	0.126	0.440	-0.889	-0.306	-0.517	-0.430	0.368	0.054	-0.308	0.366	0.061	0.310	0.444
0.570	0.524	-1.062	0.140	0.434	-0.890	-0.297	-0.491	-0.466	0.362	0.080	-0.189	0.375	0.081	0.192	0.384
0.432	0.431	-0.924	0.155	0.430	-0.889	-0.168	-0.705	-0.253	0.209	-0.009	-0.052	0.238	0.012	0.053	0.336
0.547	0.396	-0.869	0.159	0.428	-0.890	-0.082	-0.035	-0.152	0.322	-0.041	0.004	0.355	0.047	0.001	0.294
0.555	0.342	-0.983	0.166	0.428	-0.888	0.043	-0.371	0.012	0.323	-0.096	-0.112	0.363	0.101	0.114	0.241
0.467	0.408	-0.928	0.166	0.434	-0.885	0.322	0.020	0.031	0.234	-0.036	-0.060	0.275	0.036	0.059	0.218
0.401	0.458	-0.810	0.176	0.438	-0.882	0.199	-0.530	0.067	0.160	0.011	0.054	0.210	0.013	0.060	0.176
0.390	0.412	-0.743	0.177	0.441	-0.880	0.184	-0.050	0.056	0.148	-0.039	0.119	0.197	0.033	0.127	0.119
0.401	0.493	-0.668	0.172	0.444	-0.880	0.115	0.299	0.002	0.164	0.039	0.194	0.204	0.048	0.202	0.091
0.340	0.450	-0.704	0.164	0.454	-0.876	0.605	0.553	-0.103	0.111	-0.014	0.155	0.138	0.005	0.167	0.071
0.320	0.500	-0.869	0.159	0.464	-0.871	0.591	0.314	0.014	0.097	0.026	-0.015	0.116	0.055	0.002	0.057
0.174	0.643	-1.039	0.148	0.469	-0.871	0.238	0.655	0.004	-0.038	0.165	-0.185	0.034	0.198	0.167	0.032
0.217	0.516	-0.905	0.143	0.477	-0.867	0.502	0.332	-0.105	0.009	0.029	-0.055	0.005	0.071	0.032	0.015
0.124	0.655	-0.960	0.143	0.482	-0.865	0.291	0.152	-0.295	-0.083	0.164	-0.113	0.090	0.211	0.086	-0.034
0.124	0.655	-0.960	0.142	0.482	-0.865	0.041	0.183	-0.171	-0.081	0.163	-0.113	0.091	0.212	0.086	-0.074
0.040	0.435	-0.865	0.145	0.484	-0.863	0.108	-0.187	-0.085	-0.170	-0.058	-0.020	0.174	0.007	0.009	-0.081
0.043	0.466	-0.798	0.152	0.487	-0.860	0.204	-0.323	-0.121	-0.172	-0.031	0.044	0.171	0.025	0.075	-0.087
0.186	0.527	-0.909	0.154	0.490	-0.858	0.218	-0.004	-0.263	-0.033	0.028	-0.069	0.028	0.087	0.036	-0.114
0.124	0.527	-0.893	0.155	0.491	-0.858	0.067	0.061	-0.150	-0.095	0.028	-0.054	0.088	0.088	0.020	-0.109
0.028	0.508	-0.861	0.157	0.487	-0.859	-0.210	-0.096	-0.122	-0.194	0.012	-0.020	0.184	0.069	0.010	-0.086
0.113	0.400	-0.778	0.162	0.485	-0.859	-0.010	-0.101	-0.294	-0.113	-0.095	0.062	0.098	0.040	0.092	-0.102
0.159	0.369	-0.857	0.163	0.484	-0.860	-0.049	0.041	-0.172	-0.068	-0.124	-0.016	0.051	0.071	0.012	-0.100
0.093	0.497	-0.940	0.159	0.480	-0.863	-0.182	0.268	-0.163	-0.130	0.008	-0.096	0.116	0.056	0.071	-0.081
0.147	0.539	-0.881	0.157	0.475	-0.866	-0.248	0.272	-0.230	-0.074	0.055	-0.034	0.061	0.098	0.012	-0.068
0.120	0.582	-0.897	0.161	0.474	-0.866	-0.061	-0.178	-0.156	-0.105	0.099	-0.050	0.087	0.141	0.028	-0.089
0.178	0.446	-0.818	0.167	0.479	-0.862	0.292	-0.261	-0.088	-0.053	-0.041	0.025	0.027	0.006	0.052	-0.086
0.097	0.435	-0.755	0.176	0.480	-0.859	0.092	-0.565	-0.027	-0.144	-0.054	0.085	0.107	0.006	0.117	-0.079
0.201	0.307	-0.711	0.171	0.480	-0.860	0.028	0.308	-0.012	-0.035	-0.181	0.129	0.001	0.135	0.161	-0.066
0.186	0.365	-0.916	0.169	0.476	-0.863	-0.248	0.103	0.060	-0.048	-0.119	-0.073	0.016	0.077	0.045	-0.048
0.167	0.500	-0.987	0.172	0.476	-0.863	0.007	-0.149	-0.021	-0.070	0.017	-0.144	0.035	0.059	0.117	-0.029
0.228	0.717	-0.983	0.182	0.476	-0.860	-0.007	-0.583	-0.015	-0.019	0.233	-0.143	0.027	0.276	0.113	-0.024
0.190	0.616	-0.814	0.189	0.482	-0.856	0.331	-0.342	-0.154	-0.065	0.127	0.022	0.012	0.174	0.056	-0.039
0.213	0.527	-0.810	0.191	0.487	-0.853	0.286	-0.053	-0.050	-0.043	0.033	0.023	0.011	0.084	0.060	-0.051
0.147	0.419	-0.834	0.187	0.481	-0.857	-0.338	0.179	0.107	-0.104	-0.069	0.004	0.054	0.024	0.036	-0.060
0.201	0.327	-0.751	0.182	0.476	-0.860	-0.325	0.177	0.150	-0.046	-0.157	0.090	0.000	0.115	0.119	-0.055
0.232	0.346	-0.830	0.178	0.472	-0.864	-0.216	0.291	-0.028	-0.011	-0.133	0.015	0.030	0.095	0.040	-0.063
0.213	0.373	-0.806	0.177	0.467	-0.867	-0.267	0.108	-0.088	-0.029	-0.101	0.042	0.010	0.069	0.064	-0.047
0.132	0.361	-0.901	0.183	0.468	-0.865	0.095	-0.343	-0.045	-0.116	-0.114	-0.055	0.070	0.082	0.030	-0.030
0.205	0.454	-0.916	0.188	0.470	-0.863	0.130	-0.235	-0.049	-0.047	-0.023	-0.072	0.003	0.010	0.046	-0.041
0.270	0.462	-0.845	0.194	0.474	-0.859	0.269	-0.345	-0.045	0.012	-0.020	-0.005	0.068	0.018	0.024	-0.037
0.155	0.555	-0.932	0.202	0.480	-0.854	0.331	-0.451	-0.043	-0.112	0.067	-0.097	0.048	0.111	0.064	-0.023
0.213	0.605	-0.916	0.199	0.477	-0.856	-0.153	0.166	0.023	-0.051	0.120	-0.079	0.010	0.162	0.049	-0.016
0.213	0.605	-0.916	0.195	0.476	-0.858	-0.114	0.209	0.102	-0.047	0.121	-0.077	0.010	0.162	0.049	-0.055
0.278	0.539	-0.806	0.182	0.472	-0.863	-0.269	0.761	-0.022	0.031	0.060	0.039	0.075	0.096	0.061	-0.043
0.070	0.466	-0.767	0.174	0.466	-0.867	-0.332	0.432	0.043	-0.169	-0.008	0.083	0.133	0.022	0.102	-0.060
0.259	0.404	-0.759	0.170	0.465	-0.869	-0.024	0.284	-0.079	0.023	-0.070	0.092	0.056	0.041	0.110	-0.055
0.132	0.400	-0.838	0.173	0.463	-0.869	-0.140	-0.231	0.107	-0.108	-0.072	0.014	0.071	0.046	0.032	-0.073
0.263	0.419	-0.806	0.174	0.466	-0.868	0.140	-0.043	0.022	0.022	-0.055	0.045	0.060	0.028	0.064	-0.052
0.193	0.396	-0.763	0.176	0.469	-0.865	0.201	-0.096	-0.049	-0.050	-0.081	0.086	0.009	0.052	0.107	-0.056
0.170	0.346	-0.842	0.182	0.472	-0.862	0.200	-0.371	0.054	-0.080	-0.135	0.004	0.032	0.102	0.028	-0.044
0.236	0.385	-0.790	0.183	0.476	-0.860	0.209	-0.111	0.064	-0.016	-0.100	0.054	0.033	0.064	0.080	-0.040
0.209	0.400	-0.834	0.184	0.476	-0.860	-0.033	-0.084	0.135	-0.044	-0.084	0.010	0.006	0.050	0.037	-0.024
0.274	0.423	-0.849	0.176	0.478	-0.860	0.151	0.427	0.053	0.028	-0.064	-0.005	0.072	0.028	0.023	-0.015
0.217	0.524	-0.936	0.174	0.476	-0.862	-0.141	0.107	0.058	-0.027	0.039	-0.090	0.015	0.071	0.063	-0.011
0.182	0.516	-0.912	0.168	0.473	-0.865	-0.227	0.291	0.125	-0.056	0.035	-0.063	0.020	0.061	0.039	0.007
0.182	0.524	-0.948	0.161	0.469	-0.869	-0.249	0.337	0.088	-0.050	0.046	-0.095	0.020	0.067	0.074	0.006
0.263	0.605	-0.905	0.157	0.464	-0.872	-0.295	0.162	0.106	0.034	0.132	-0.049	0.061	0.146	0.030	-0.006
0.228	0.582	-0.928	0.160	0.465	-0.871	0.035	-0.128	-0.023	-0.004	0.109	-0.073	0.026	0.121	0.054	-0.009
0.143	0.582	-0.948	0.167	0.466	-0.869	0.015	-0.422	0.067	-0.095	0.108	-0.094	0.058	0.119	0.073	-0.007
0.170	0.582	-0.912	0.171	0.469	-0.867	0.188	-0.225	-0.059	-0.072	0.104	-0.061	0.031	0.117	0.038	-0.025
0.255	0.570	-0.822	0.177	0.472	-0.864	0.181	-0.271	-0.077	0.006	0.090	0.027	0.053	0.105	0.052	-0.026
0.201	0.582	-0.849	0.175	0.473	-0.863	0.079	0.106	-0.062	-0.046	0.100	-0.001	0.001	0.115	0.025	-0.039
0.259	0.582	-0.865	0.176	0.475	-0.862	0.101	0.055	-0.101	0.011	0.098	-0.018	0.057	0.114	0.008	-0.035
0.109	0.589	-0.877	0.180	0.474	-0.862	-0.088	-0.249	-0.022	-0.143	0.108	-0.030	0.093	0.121	0.004	-0.043
0.228	0.547	-0.842	0.179	0.473	-0.863	-0.041	0.105	-0.051	-0.023	0.066	0.007	0.025	0.077	0.032	-0.052
0.193	0.535	-0.873	0.178	0.469	-0.865	-0.253	-0.031	0.118	-0.057	0.058	-0.023	0.010	0.065	0.001	-0.066
0.143	0.555	-0.877	0.176	0.467	-0.866	-0.134	0.120	0.042	-0.104	0.079	-0.025	0.060	0.084	0.004	-0.051
0.190	0.555	-0.857	0.173	0.462	-0.870	-0.341	0.141	-0.015	-0.056	0.085	-0.002	0.013	0.084	0.016	-0.055
0.190	0.555	-0.857	0.169	0.457	-0.873	-0.260	0.289	-0.083	-0.051	0.089	0.001	0.014	0.084	0.016	-0.034
0.201	0.462	-0.857	0.175	0.452	-0.875	-0.318	-0.364	0.071	-0.046	0.002	0.003	0.003	0.010	0.016	-0.026
0.309	0.500	-0.842	0.166	0.448	-0.878	-0.191	0.517	-0.018	0.071	0.044	0.022	0.105	0.028	0.032	-0.020
0.197	0.458	-0.838	0.165	0.445	-0.880	-0.174	0.112	-0.056	-0.039	0.004	0.027	0.007	0.015	0.036	-0.018
0.209	0.473	-0.873	0.165	0.442	-0.882	-0.226	-0.008	0.048	-0.028	0.023	-0.006	0.004	0.001	0.000	-0.014
0.193	0.497	-0.881	0.163	0.437	-0.885	-0.319	0.009	0.171	-0.042	0.051	-0.012	0.012	0.024	0.008	-0.029
0.220	0.531	-0.830	0.157	0.432	-0.888	-0.294	0.341	0.114	-0.009	0.091	0.043	0.014	0.058	0.043	-0.024
0.236	0.508	-0.790	0.151	0.427	-0.891	-0.292	0.287	0.105	0.012	0.072	0.086	0.029	0.036	0.082	-0.030
0.217	0.481	-0.806	0.143	0.425	-0.894	-0.164	0.476	-0.004	0.001	0.048	0.072	0.009	0.009	0.065	-0.031
0.178	0.439	-0.818	0.138	0.423	-0.895	-0.100	0.226	0.064	-0.033	0.008	0.062	0.030	0.032	0.053	-0.047
0.174	0.466	-0.834	0.130	0.422	-0.897	-0.070	0.427	0.068	-0.028	0.036	0.048	0.034	0.004	0.037	-0.055
0.124	0.431	-0.786	0.126	0.424	-0.897	0.095	0.193	0.014	-0.074	-0.000	0.094	0.085	0.038	0.084	-0.075
0.151	0.377	-0.798	0.118	0.426	-0.897	0.085	0.429	0.092	-0.038	-0.056	0.083	0.059	0.091	0.072	-0.081
0.086	0.404	-0.794	0.114	0.428	-0.897	0.077	0.192	0.075	-0.098	-0.030	0.086	0.125	0.063	0.075	-0.096
0.117	0.415	-0.814	0.114	0.428	-0.896	0.002	-0.102	0.175	-0.067	-0.019	0.066	0.095	0.051	0.055	-0.089
0.078	0.392	-0.830	0.114	0.428	-0.896	-0.031	-0.112	0.275	-0.105	-0.043	0.050	0.134	0.073	0.039	-0.086
0.155	0.361	-0.755	0.112	0.429	-0.896	0.022	0.031	0.196	-0.026	-0.074	0.125	0.058	0.104	0.113	-0.067
0.201	0.408	-0.660	0.102	0.432	-0.896	0.177	0.533	0.037	0.030	-0.032	0.219	0.012	0.057	0.207	-0.065
0.182	0.442	-0.747	0.095	0.436	-0.895	0.186	0.403	0.104	0.019	-0.001	0.131	0.032	0.022	0.120	-0.049
0.093	0.361	-0.834	0.090	0.437	-0.895	0.034	0.164	0.166	-0.065	-0.082	0.044	0.120	0.103	0.032	-0.052
0.151	0.354	-0.775	0.081	0.436	-0.896	-0.040	0.456	0.121	0.002	-0.090	0.105	0.064	0.110	0.090	-0.059
0.086	0.323	-0.786	0.073	0.434	-0.898	-0.142	0.404	0.119	-0.054	-0.118	0.095	0.131	0.141	0.078	-0.068
0.078	0.342	-0.790	0.065	0.430	-0.901	-0.244	0.392	0.090	-0.054	-0.094	0.094	0.140	0.120	0.074	-0.062
0.090	0.342	-0.786	0.064	0.427	-0.902	-0.147	0.042	0.056	-0.042	-0.092	0.099	0.130	0.119	0.078	-0.063
0.132	0.350	-0.743	0.057	0.424	-0.904	-0.146	0.381	0.007	0.007	-0.081	0.144	0.088	0.111	0.121	-0.058
0.109	0.373	-0.806	0.054	0.422	-0.905	-0.103	0.200	-0.043	-0.013	-0.056	0.082	0.112	0.087	0.058	-0.047
0.067	0.415	-0.865	0.051	0.418	-0.907	-0.217	0.198	0.030	-0.051	-0.009	0.025	0.154	0.044	0.002	-0.036
0.101	0.396	-0.853	0.048	0.416	-0.908	-0.120	0.207	-0.087	-0.014	-0.026	0.037	0.119	0.062	0.009	-0.023
0.101	0.396	-0.853	0.040	0.413	-0.910	-0.155	0.508	-0.127	-0.006	-0.023	0.039	0.117	0.060	0.009	0.003
0.109	0.385	-0.952	0.036	0.410	-0.911	-0.143	0.307	-0.173	0.005	-0.032	-0.058	0.106	0.070	0.090	0.040
0.155	0.361	-1.003	0.029	0.409	-0.912	-0.058	0.397	-0.041	0.058	-0.054	-0.108	0.057	0.092	0.142	0.054
0.193	0.296	-0.983	0.017	0.410	-0.912	0.071	0.705	0.024	0.109	-0.121	-0.089	0.015	0.156	0.123	0.037
0.082	0.265	-1.003	0.007	0.412	-0.911	0.152	0.500	0.150	0.007	-0.154	-0.109	0.124	0.186	0.145	-0.036
-0.083	0.315	-0.991	-0.003	0.417	-0.909	0.253	0.536	0.007	-0.148	-0.108	-0.099	0.287	0.135	0.134	-0.111
-0.326	0.342	-0.952	-0.003	0.423	-0.906	0.354	-0.068	0.026	-0.391	-0.087	-0.063	0.527	0.107	0.095	-0.140
-0.218	0.454	-0.818	0.002	0.431	-0.902	0.459	-0.435	0.172	-0.289	0.016	0.067	0.417	0.005	0.039	-0.153
0.059	0.500	-0.865	-0.000	0.440	-0.898	0.496	0.079	0.130	-0.009	0.053	0.016	0.138	0.052	0.009	-0.119
0.009	0.500	-0.999	0.007	0.447	-0.895	0.340	-0.452	0.072	-0.067	0.047	-0.121	0.186	0.053	0.143	-0.004
0.120	0.489	-0.987	0.020	0.447	-0.894	0.025	-0.740	0.083	0.032	0.035	-0.110	0.073	0.042	0.131	0.127
0.324	0.535	-0.975	0.035	0.444	-0.895	-0.159	-0.763	-0.056	0.221	0.084	-0.098	0.133	0.089	0.118	0.242
0.509	0.551	-0.912	0.053	0.442	-0.895	-0.101	-0.847	-0.152	0.387	0.101	-0.035	0.320	0.106	0.054	0.362
0.747	0.562	-0.877	0.068	0.439	-0.896	-0.179	-0.592	-0.249	0.611	0.117	0.001	0.560	0.119	0.018	0.481
0.740	0.562	-0.975	0.082	0.438	-0.895	-0.078	-0.560	-0.190	0.590	0.118	-0.098	0.554	0.120	0.116	0.559
0.832	0.551	-1.031	0.097	0.436	-0.895	-0.086	-0.578	-0.377	0.666	0.109	-0.153	0.646	0.110	0.172	0.593
0.786	0.462	-1.074	0.108	0.434	-0.895	-0.049	-0.279	-0.395	0.610	0.022	-0.197	0.601	0.023	0.215	0.565
0.686	0.454	-1.125	0.123	0.432	-0.894	-0.047	-0.644	-0.246	0.494	0.016	-0.250	0.501	0.017	0.265	0.513
0.597	0.493	-1.046	0.135	0.427	-0.894	-0.220	-0.510	-0.232	0.393	0.060	-0.171	0.413	0.058	0.186	0.467
0.509	0.423	-1.007	0.148	0.425	-0.893	-0.124	-0.606	-0.069	0.292	-0.007	-0.132	0.325	0.010	0.145	0.394
0.744	0.442	-0.735	0.151	0.427	-0.891	0.155	-0.060	-0.062	0.524	0.010	0.138	0.560	0.010	0.128	0.333
0.509	0.446	-0.881	0.156	0.430	-0.889	0.142	-0.210	0.046	0.284	0.011	-0.010	0.327	0.015	0.017	0.280
0.451	0.396	-0.956	0.161	0.432	-0.887	0.114	-0.329	0.121	0.221	-0.042	-0.087	0.272	0.035	0.092	0.240
0.417	0.454	-0.818	0.161	0.437	-0.885	0.251	0.054	0.002	0.187	0.012	0.049	0.238	0.023	0.047	0.171
0.401	0.481	-0.723	0.162	0.442	-0.882	0.313	0.009	-0.017	0.170	0.033	0.140	0.223	0.050	0.143	0.134
0.359	0.458	-0.771	0.157	0.447	-0.881	0.240	0.333	-0.031	0.133	0.006	0.092	0.181	0.027	0.096	0.082
0.340	0.450	-0.771	0.149	0.450	-0.880	0.217	0.537	-0.123	0.122	-0.006	0.091	0.161	0.019	0.096	0.049
0.140	0.597	-0.968	0.138	0.452	-0.881	0.092	0.706	-0.147	-0.067	0.140	-0.105	0.039	0.166	0.101	-0.013
0.143	0.493	-0.972	0.128	0.451	-0.884	-0.038	0.639	-0.145	-0.053	0.036	-0.107	0.038	0.061	0.104	-0.024
-0.064	0.319	-0.995	0.134	0.453	-0.881	0.190	-0.350	-0.053	-0.267	-0.140	-0.133	0.248	0.114	0.127	-0.075
0.190	0.431	-1.007	0.132	0.456	-0.880	0.156	0.159	-0.087	-0.011	-0.030	-0.146	0.002	0.003	0.137	-0.087
-0.033	0.574	-1.019	0.142	0.453	-0.880	-0.163	-0.633	0.120	-0.244	0.115	-0.158	0.224	0.139	0.147	-0.099
0.201	0.485	-0.601	0.136	0.452	-0.882	-0.103	0.397	-0.088	-0.003	0.028	0.261	0.009	0.049	0.272	-0.073
0.132	0.338	-0.849	0.137	0.452	-0.881	0.065	-0.013	-0.070	-0.074	-0.120	0.012	0.063	0.097	0.025	-0.083
0.128	0.392	-0.865	0.137	0.453	-0.881	0.049	-0.060	0.019	-0.079	-0.066	-0.005	0.069	0.041	0.009	-0.085
0.182	0.508	-0.885	0.132	0.451	-0.883	-0.111	0.328	-0.081	-0.020	0.052	-0.023	0.017	0.077	0.009	-0.098
0.017	0.524	-0.834	0.132	0.452	-0.882	0.073	0.139	-0.288	-0.185	0.067	0.028	0.184	0.094	0.043	-0.103
0.055	0.396	-0.814	0.138	0.456	-0.879	0.236	-0.246	-0.145	-0.153	-0.064	0.044	0.147	0.033	0.063	-0.091
0.082	0.242	-0.924	0.142	0.457	-0.878	0.082	-0.275	0.048	-0.130	-0.219	-0.068	0.121	0.188	0.048	-0.089
0.190	0.435	-0.869	0.140	0.452	-0.881	-0.252	0.080	0.128	-0.020	-0.022	-0.010	0.014	0.005	0.007	-0.065
0.236	0.585	-0.790	0.137	0.454	-0.880	0.067	0.197	-0.036	0.029	0.128	0.068	0.031	0.156	0.086	-0.055
0.082	0.674	-1.023	0.144	0.462	-0.875	0.426	-0.438	-0.000	-0.132	0.209	-0.170	0.125	0.245	0.147	-0.039
0.113	0.458	-0.842	0.152	0.470	-0.870	0.452	-0.485	0.057	-0.109	-0.015	0.005	0.094	0.028	0.034	-0.039
0.267	0.392	-0.660	0.147	0.469	-0.871	-0.095	0.264	0.108	0.049	-0.079	0.188	0.060	0.037	0.216	-0.060
0.190	0.265	-0.853	0.138	0.467	-0.873	-0.061	0.434	0.139	-0.019	-0.205	-0.003	0.017	0.164	0.023	-0.051
0.090	0.334	-0.857	0.129	0.465	-0.876	-0.125	0.515	-0.005	-0.110	-0.133	-0.005	0.116	0.095	0.020	-0.021
0.147	0.415	-0.932	0.128	0.459	-0.879	-0.305	0.066	0.028	-0.051	-0.046	-0.077	0.057	0.012	0.055	-0.011
0.228	0.566	-0.932	0.135	0.466	-0.874	0.386	-0.326	-0.138	0.023	0.098	-0.082	0.025	0.139	0.054	-0.011
0.186	0.643	-1.031	0.145	0.474	-0.868	0.484	-0.529	-0.129	-0.030	0.167	-0.186	0.018	0.216	0.152	0.003
0.136	0.740	-1.035	0.159	0.481	-0.862	0.374	-0.823	0.040	-0.093	0.257	-0.197	0.068	0.312	0.156	-0.014
0.193	0.721	-0.865	0.164	0.483	-0.860	0.057	-0.271	-0.000	-0.040	0.236	-0.029	0.009	0.293	0.015	-0.044
0.117	0.609	-0.826	0.154	0.480	-0.864	-0.184	0.526	0.007	-0.108	0.127	0.013	0.086	0.181	0.054	-0.065
0.117	0.423	-0.826	0.152	0.475	-0.867	-0.268	0.135	0.043	-0.106	-0.055	0.016	0.086	0.004	0.054	-0.074
0.170	0.330	-0.798	0.157	0.473	-0.867	-0.134	-0.324	0.034	-0.058	-0.145	0.044	0.031	0.097	0.083	-0.076
0.170	0.330	-0.798	0.159	0.477	-0.865	0.245	-0.056	-0.109	-0.061	-0.149	0.042	0.031	0.098	0.083	-0.046
0.159	0.504	-0.956	0.169	0.484	-0.858	0.479	-0.481	-0.142	-0.082	0.017	-0.122	0.042	0.076	0.075	-0.031
0.220	0.589	-1.031	0.172	0.491	-0.854	0.416	-0.187	-0.043	-0.025	0.095	-0.202	0.020	0.162	0.150	-0.010
0.163	0.555	-0.979	0.172	0.492	-0.853	0.021	-0.094	0.218	-0.082	0.060	-0.151	0.038	0.127	0.098	-0.007
0.240	0.670	-0.948	0.170	0.494	-0.853	0.069	0.065	0.102	-0.004	0.174	-0.120	0.039	0.244	0.067	-0.003
0.136	0.694	-0.940	0.163	0.489	-0.857	-0.388	0.303	0.185	-0.101	0.203	-0.107	0.064	0.268	0.059	-0.017
0.209	0.558	-0.845	0.157	0.486	-0.860	-0.200	0.291	0.105	-0.022	0.070	-0.010	0.009	0.133	0.035	-0.014
0.178	0.601	-0.909	0.152	0.482	-0.863	-0.215	0.271	0.044	-0.048	0.116	-0.070	0.022	0.177	0.030	-0.025
0.155	0.655	-0.991	0.145	0.475	-0.868	-0.437	0.292	0.111	-0.065	0.178	-0.148	0.046	0.232	0.113	-0.015
0.182	0.643	-0.893	0.145	0.472	-0.870	-0.203	0.033	0.040	-0.037	0.169	-0.048	0.019	0.220	0.014	-0.014
0.193	0.632	-0.889	0.144	0.468	-0.872	-0.270	0.037	0.042	-0.025	0.162	-0.042	0.007	0.209	0.010	-0.006
0.205	0.667	-0.861	0.148	0.469	-0.871	0.042	-0.189	-0.046	-0.017	0.196	-0.015	0.005	0.244	0.018	-0.016
0.243	0.670	-0.838	0.147	0.468	-0.871	-0.069	0.091	-0.101	0.022	0.200	0.009	0.043	0.248	0.041	-0.024
0.178	0.609	-0.814	0.155	0.474	-0.867	0.310	-0.377	-0.086	-0.051	0.133	0.029	0.022	0.188	0.064	-0.030
0.170	0.558	-0.842	0.162	0.478	-0.863	0.243	-0.417	-0.046	-0.067	0.078	-0.002	0.030	0.138	0.037	-0.048
0.224	0.439	-0.747	0.158	0.477	-0.864	-0.024	0.302	-0.062	-0.008	-0.041	0.094	0.024	0.019	0.131	-0.076
0.155	0.361	-0.763	0.164	0.478	-0.863	0.043	-0.342	-0.003	-0.083	-0.119	0.077	0.046	0.058	0.116	-0.072
0.117	0.300	-0.794	0.158	0.473	-0.867	-0.297	0.290	0.080	-0.116	-0.175	0.050	0.084	0.121	0.084	-0.058
0.217	0.319	-0.806	0.164	0.471	-0.867	-0.122	-0.407	0.144	-0.022	-0.154	0.038	0.016	0.101	0.073	-0.062
0.267	0.385	-0.767	0.154	0.467	-0.871	-0.203	0.576	0.011	0.038	-0.085	0.082	0.066	0.035	0.112	-0.058
0.186	0.396	-0.798	0.155	0.464	-0.872	-0.190	-0.035	0.041	-0.043	-0.070	0.052	0.014	0.024	0.080	-0.048
0.167	0.377	-0.755	0.145	0.457	-0.878	-0.412	0.568	-0.004	-0.052	-0.082	0.101	0.034	0.043	0.123	-0.045
0.155	0.408	-0.818	0.149	0.451	-0.880	-0.349	-0.285	0.046	-0.069	-0.045	0.041	0.045	0.011	0.060	-0.040
0.224	0.385	-0.810	0.146	0.442	-0.885	-0.458	0.235	-0.073	0.004	-0.060	0.054	0.024	0.034	0.067	-0.041
0.293	0.361	-0.739	0.140	0.432	-0.891	-0.576	0.352	0.023	0.079	-0.073	0.131	0.093	0.056	0.138	-0.027
0.186	0.307	-0.763	0.138	0.422	-0.896	-0.547	0.154	0.010	-0.026	-0.117	0.112	0.014	0.110	0.116	-0.015
0.251	0.265	-0.700	0.122	0.408	-0.905	-0.746	0.964	-0.087	0.055	-0.146	0.184	0.051	0.154	0.179	-0.014
0.228	0.257	-0.775	0.128	0.400	-0.907	-0.424	-0.298	-0.086	0.025	-0.146	0.112	0.028	0.162	0.105	-0.028
0.228	0.257	-0.775	0.121	0.390	-0.913	-0.564	0.425	-0.041	0.032	-0.135	0.118	0.027	0.163	0.105	-0.014
0.213	0.311	-0.739	0.130	0.382	-0.915	-0.406	-0.436	-0.080	0.008	-0.074	0.156	0.012	0.110	0.141	-0.010
0.293	0.226	-0.696	0.132	0.373	-0.918	-0.463	-0.051	-0.082	0.087	-0.150	0.203	0.092	0.196	0.185	-0.025
0.274	0.218	-0.747	0.136	0.370	-0.919	-0.107	-0.094	-0.192	0.064	-0.155	0.153	0.073	0.204	0.134	-0.032
0.178	0.214	-0.743	0.143	0.367	-0.919	-0.164	-0.373	-0.099	-0.040	-0.156	0.157	0.024	0.208	0.137	-0.031
0.220	0.249	-0.778	0.147	0.363	-0.920	-0.223	-0.184	-0.014	-0.002	-0.117	0.123	0.018	0.174	0.101	-0.039
0.247	0.288	-0.723	0.150	0.359	-0.921	-0.213	-0.109	-0.041	0.022	-0.074	0.180	0.044	0.135	0.156	-0.066
0.224	0.276	-0.802	0.146	0.354	-0.924	-0.207	0.251	-0.035	0.003	-0.082	0.103	0.021	0.146	0.078	-0.063
0.086	0.357	-0.897	0.144	0.347	-0.927	-0.427	0.082	0.061	-0.133	0.007	0.012	0.118	0.064	0.016	-0.063
0.193	0.388	-0.767	0.144	0.339	-0.930	-0.442	-0.009	-0.001	-0.026	0.046	0.145	0.010	0.034	0.114	-0.059
0.220	0.319	-0.771	0.140	0.330	-0.933	-0.468	0.197	0.062	0.005	-0.015	0.145	0.016	0.104	0.111	-0.072
0.224	0.288	-0.794	0.125	0.325	-0.938	-0.316	0.854	-0.001	0.024	-0.040	0.125	0.019	0.136	0.088	-0.060
0.117	0.218	-0.838	0.113	0.318	-0.941	-0.378	0.567	0.097	-0.072	-0.103	0.086	0.089	0.207	0.046	-0.053
0.128	0.296	-0.869	0.107	0.309	-0.945	-0.480	0.299	0.113	-0.055	-0.017	0.059	0.078	0.131	0.015	-0.036
0.178	0.350	-0.806	0.095	0.301	-0.949	-0.447	0.655	0.048	0.008	0.045	0.126	0.029	0.079	0.079	-0.065
0.259	0.361	-0.810	0.095	0.294	-0.951	-0.382	-0.048	0.156	0.088	0.063	0.124	0.051	0.068	0.076	-0.045
0.024	0.354	-0.830	0.087	0.286	-0.954	-0.447	0.364	0.148	-0.139	0.064	0.108	0.184	0.076	0.057	-0.048
0.205	0.361	-0.838	0.085	0.284	-0.955	-0.121	0.095	0.088	0.044	0.073	0.101	0.004	0.069	0.049	-0.053
0.082	0.350	-0.885	0.083	0.283	-0.956	-0.109	0.091	0.175	-0.077	0.063	0.055	0.128	0.082	0.002	-0.076
0.113	0.415	-0.893	0.083	0.284	-0.955	0.043	-0.036	0.137	-0.046	0.127	0.047	0.098	0.017	0.007	-0.068
0.113	0.396	-0.826	0.080	0.288	-0.954	0.161	0.095	0.127	-0.043	0.105	0.113	0.098	0.036	0.060	-0.078
0.028	0.338	-0.905	0.071	0.285	-0.956	-0.151	0.433	0.191	-0.119	0.049	0.036	0.183	0.096	0.019	-0.079
0.128	0.327	-0.861	0.071	0.284	-0.956	-0.109	-0.076	0.298	-0.019	0.039	0.080	0.084	0.109	0.023	-0.092
0.070	0.330	-0.865	0.066	0.281	-0.958	-0.192	0.173	0.293	-0.071	0.045	0.078	0.143	0.106	0.019	-0.082
0.047	0.303	-0.814	0.058	0.279	-0.959	-0.127	0.347	0.199	-0.087	0.020	0.130	0.169	0.135	0.070	-0.076
0.143	0.265	-0.818	0.052	0.276	-0.960	-0.141	0.247	0.203	0.015	-0.016	0.127	0.075	0.174	0.066	-0.094
0.059	0.249	-0.838	0.040	0.275	-0.961	-0.075	0.601	0.160	-0.058	-0.031	0.109	0.160	0.189	0.046	-0.076
-0.022	0.269	-0.912	0.036	0.274	-0.961	-0.069	0.160	0.214	-0.134	-0.010	0.034	0.242	0.169	0.030	-0.076
0.124	0.265	-0.881	0.029	0.274	-0.961	-0.026	0.333	0.186	0.019	-0.013	0.066	0.095	0.173	0.000	-0.091
-0.018	0.265	-0.893	0.019	0.274	-0.961	0.029	0.420	0.165	-0.114	-0.014	0.055	0.237	0.173	0.013	-0.075
0.013	0.245	-0.869	0.018	0.276	-0.961	0.062	0.048	0.115	-0.082	-0.034	0.078	0.205	0.191	0.010	-0.067
0.097	0.261	-0.889	0.009	0.276	-0.961	0.010	0.473	0.039	0.012	-0.019	0.058	0.117	0.175	0.011	-0.065
-0.022	0.257	-0.944	0.004	0.275	-0.962	-0.048	0.260	0.038	-0.102	-0.022	0.004	0.234	0.178	0.068	-0.031
0.086	0.230	-0.936	-0.002	0.278	-0.960	0.191	0.288	-0.027	0.010	-0.052	0.010	0.122	0.204	0.062	-0.004
0.086	0.226	-1.023	-0.010	0.281	-0.960	0.143	0.476	-0.034	0.019	-0.059	-0.077	0.119	0.207	0.152	0.002
0.067	0.214	-1.031	-0.020	0.286	-0.958	0.277	0.497	0.027	0.009	-0.076	-0.086	0.135	0.218	0.162	0.038
0.013	0.222	-1.098	-0.028	0.293	-0.956	0.400	0.357	0.247	-0.037	-0.075	-0.156	0.186	0.210	0.230	0.039
0.055	0.211	-1.157	-0.034	0.304	-0.952	0.623	0.207	0.479	0.012	-0.098	-0.218	0.142	0.222	0.291	-0.011
-0.010	0.319	-1.106	-0.042	0.315	-0.948	0.583	0.316	0.348	-0.046	-0.001	-0.171	0.204	0.114	0.240	-0.088
-0.222	0.357	-1.023	-0.041	0.322	-0.946	0.387	-0.156	0.222	-0.258	0.030	-0.090	0.414	0.075	0.159	-0.119
-0.337	0.396	-0.932	-0.037	0.328	-0.944	0.313	-0.369	0.248	-0.378	0.063	-0.002	0.527	0.037	0.070	-0.135
-0.110	0.404	-0.940	-0.034	0.336	-0.941	0.447	-0.248	0.284	-0.154	0.062	-0.012	0.299	0.029	0.079	-0.134
0.017	0.412	-1.007	-0.034	0.345	-0.938	0.446	-0.106	0.284	-0.027	0.062	-0.083	0.171	0.022	0.146	-0.067
0.043	0.423	-1.003	-0.030	0.348	-0.937	0.177	-0.343	0.307	-0.005	0.070	-0.080	0.141	0.010	0.143	0.043
0.190	0.470	-0.940	-0.020	0.346	-0.938	-0.100	-0.531	0.201	0.132	0.118	-0.017	0.006	0.036	0.080	0.159
0.282	0.585	-0.956	-0.004	0.341	-0.940	-0.323	-0.848	0.042	0.207	0.239	-0.030	0.099	0.152	0.098	0.278
0.570	0.659	-0.936	0.017	0.336	-0.942	-0.312	-0.955	-0.122	0.475	0.317	-0.009	0.388	0.226	0.080	0.410
0.732	0.698	-1.003	0.027	0.330	-0.944	-0.377	-0.340	-0.260	0.627	0.362	-0.075	0.549	0.263	0.148	0.507
0.797	0.655	-1.094	0.041	0.324	-0.945	-0.298	-0.455	-0.497	0.678	0.325	-0.164	0.616	0.220	0.240	0.574
0.720	0.555	-1.137	0.051	0.315	-0.948	-0.470	-0.238	-0.570	0.591	0.233	-0.205	0.539	0.120	0.284	0.603
0.651	0.481	-1.145	0.068	0.307	-0.949	-0.426	-0.669	-0.445	0.504	0.168	-0.212	0.471	0.046	0.291	0.560
0.713	0.419	-1.173	0.082	0.301	-0.950	-0.306	-0.437	-0.527	0.552	0.113	-0.238	0.533	0.017	0.318	0.501
0.544	0.300	-1.094	0.102	0.295	-0.950	-0.263	-0.911	-0.380	0.362	-0.001	-0.160	0.364	0.137	0.239	0.453
0.578	0.234	-1.031	0.117	0.290	-0.950	-0.205	-0.619	-0.227	0.382	-0.062	-0.098	0.400	0.203	0.176	0.382
0.578	0.234	-1.031	0.134	0.291	-0.947	0.090	-0.837	-0.082	0.364	-0.062	-0.101	0.401	0.204	0.177	0.293
0.455	0.342	-0.838	0.143	0.298	-0.944	0.386	-0.355	-0.164	0.233	0.039	0.089	0.280	0.097	0.016	0.226
0.455	0.319	-0.723	0.148	0.304	-0.941	0.307	-0.136	-0.177	0.228	0.011	0.200	0.281	0.122	0.129	0.176
0.328	0.350	-0.810	0.155	0.313	-0.937	0.481	-0.320	-0.044	0.095	0.033	0.109	0.155	0.093	0.042	0.127
0.436	0.350	-0.771	0.159	0.323	-0.933	0.570	-0.120	-0.138	0.199	0.023	0.144	0.264	0.094	0.082	0.090
0.428	0.400	-0.731	0.150	0.332	-0.931	0.486	0.511	-0.077	0.200	0.064	0.182	0.257	0.045	0.120	0.068
0.224	0.524	-0.885	0.138	0.342	-0.929	0.533	0.724	-0.132	0.008	0.177	0.026	0.052	0.077	0.034	0.068
0.220	0.400	-0.979	0.130	0.348	-0.928	0.316	0.463	-0.071	0.013	0.048	-0.070	0.048	0.050	0.128	0.008
0.190	0.508	-1.074	0.122	0.355	-0.927	0.376	0.502	-0.108	-0.009	0.149	-0.166	0.015	0.055	0.223	-0.040
-0.026	0.543	-1.023	0.121	0.364	-0.924	0.466	0.123	-0.237	-0.223	0.175	-0.118	0.202	0.087	0.171	-0.073
0.078	0.400	-0.877	0.122	0.369	-0.922	0.304	0.064	-0.341	-0.120	0.028	0.025	0.100	0.058	0.024	-0.085
0.001	0.385	-0.956	0.126	0.373	-0.919	0.246	-0.180	-0.139	-0.200	0.008	-0.056	0.178	0.074	0.102	-0.089
0.151	0.450	-0.972	0.125	0.376	-0.918	0.157	0.119	-0.096	-0.048	0.071	-0.072	0.029	0.008	0.119	-0.097
0.267	0.508	-0.790	0.126	0.382	-0.916	0.342	0.004	-0.163	0.066	0.122	0.107	0.085	0.051	0.061	-0.080
-0.049	0.431	-0.995	0.135	0.386	-0.912	0.246	-0.535	0.038	-0.258	0.041	-0.101	0.232	0.026	0.145	-0.069
0.232	0.357	-0.727	0.134	0.389	-0.911	0.157	0.157	-0.143	0.024	-0.036	0.166	0.048	0.099	0.123	-0.079
0.082	0.365	-0.889	0.128	0.387	-0.913	-0.100	0.345	-0.111	-0.120	-0.026	0.006	0.103	0.092	0.040	-0.094
0.090	0.442	-1.019	0.136	0.389	-0.911	0.156	-0.361	-0.156	-0.120	0.049	-0.126	0.097	0.017	0.170	-0.075
0.186	0.489	-0.818	0.142	0.395	-0.908	0.304	-0.250	-0.188	-0.029	0.090	0.072	0.001	0.027	0.031	-0.073
0.109	0.450	-0.849	0.139	0.392	-0.909	-0.123	0.203	-0.083	-0.103	0.054	0.042	0.078	0.013	0.002	-0.053
0.193	0.269	-0.873	0.139	0.392	-0.909	0.008	0.077	-0.126	-0.018	-0.127	0.019	0.007	0.195	0.028	-0.046
0.182	0.396	-0.960	0.147	0.396	-0.906	0.269	-0.397	-0.166	-0.038	-0.004	-0.071	0.005	0.067	0.116	-0.058
0.186	0.396	-0.893	0.152	0.403	-0.903	0.368	-0.206	-0.097	-0.040	-0.011	-0.008	0.000	0.067	0.049	-0.040
0.078	0.435	-0.952	0.150	0.403	-0.903	0.003	0.066	0.020	-0.146	0.028	-0.067	0.107	0.029	0.108	-0.027
0.267	0.442	-0.684	0.137	0.403	-0.905	0.009	0.803	-0.063	0.055	0.035	0.203	0.082	0.022	0.160	-0.031
0.320	0.369	-0.711	0.140	0.408	-0.902	0.289	-0.141	-0.031	0.105	-0.044	0.173	0.137	0.095	0.131	-0.022
0.190	0.381	-0.877	0.145	0.415	-0.898	0.378	-0.238	-0.095	-0.031	-0.039	0.004	0.007	0.084	0.035	0.001
0.220	0.582	-0.924	0.152	0.418	-0.896	0.118	-0.409	0.115	-0.007	0.159	-0.046	0.038	0.117	0.083	-0.019
0.220	0.582	-0.924	0.157	0.422	-0.893	0.185	-0.338	0.084	-0.013	0.155	-0.048	0.038	0.116	0.084	-0.026
0.140	0.477	-0.782	0.157	0.423	-0.892	0.072	0.031	0.002	-0.094	0.050	0.093	0.042	0.012	0.058	-0.040
0.274	0.446	-0.767	0.150	0.424	-0.893	0.045	0.430	-0.043	0.047	0.018	0.110	0.094	0.018	0.072	-0.059
0.132	0.396	-0.849	0.155	0.429	-0.890	0.289	-0.283	-0.086	-0.101	-0.037	0.024	0.048	0.069	0.011	-0.054
0.163	0.392	-0.842	0.167	0.432	-0.886	0.161	-0.664	0.007	-0.083	-0.044	0.028	0.017	0.073	0.003	-0.032
0.270	0.446	-0.885	0.169	0.433	-0.885	0.097	-0.101	0.034	0.023	0.008	-0.016	0.092	0.020	0.046	-0.051
0.236	0.539	-0.869	0.163	0.432	-0.887	-0.079	0.305	0.036	-0.006	0.102	0.001	0.058	0.071	0.030	-0.047
0.136	0.609	-0.881	0.160	0.433	-0.887	0.015	0.259	-0.097	-0.103	0.171	-0.010	0.042	0.140	0.042	-0.039
0.147	0.543	-0.897	0.162	0.433	-0.886	0.029	-0.138	-0.039	-0.094	0.104	-0.027	0.030	0.073	0.058	-0.055
0.205	0.446	-0.849	0.166	0.433	-0.886	-0.048	-0.251	0.061	-0.041	0.008	0.020	0.029	0.024	0.010	-0.054
0.247	0.462	-0.704	0.167	0.436	-0.884	0.191	-0.003	-0.071	0.001	0.020	0.164	0.071	0.010	0.136	-0.054
0.263	0.431	-0.810	0.167	0.440	-0.882	0.225	0.080	-0.041	0.016	-0.014	0.055	0.087	0.043	0.030	-0.043
0.151	0.346	-0.869	0.174	0.443	-0.879	0.198	-0.444	0.015	-0.103	-0.103	-0.007	0.024	0.129	0.029	-0.029
0.255	0.350	-0.771	0.163	0.441	-0.883	-0.145	0.672	0.009	0.013	-0.096	0.095	0.080	0.126	0.069	-0.035
0.259	0.427	-0.877	0.155	0.438	-0.885	-0.158	0.414	0.066	0.025	-0.016	-0.008	0.084	0.049	0.038	-0.022
0.105	0.512	-0.968	0.153	0.438	-0.886	0.017	0.174	-0.079	-0.127	0.069	-0.098	0.069	0.035	0.128	-0.014
0.267	0.593	-0.964	0.154	0.439	-0.885	0.049	-0.076	-0.031	0.033	0.148	-0.095	0.093	0.115	0.123	-0.007
0.147	0.636	-0.952	0.160	0.445	-0.881	0.305	-0.269	-0.090	-0.092	0.185	-0.087	0.026	0.156	0.111	-0.028
0.270	0.628	-0.857	0.171	0.452	-0.876	0.379	-0.606	0.004	0.020	0.170	0.002	0.098	0.146	0.015	-0.012
0.163	0.605	-0.853	0.170	0.456	-0.874	0.193	0.012	0.046	-0.086	0.143	0.004	0.009	0.122	0.010	-0.046
0.259	0.585	-0.818	0.173	0.461	-0.871	0.246	-0.153	0.044	0.007	0.119	0.036	0.087	0.100	0.026	-0.037
0.136	0.485	-0.830	0.161	0.459	-0.874	-0.115	0.601	0.094	-0.104	0.020	0.028	0.035	0.002	0.014	-0.074
0.282	0.493	-0.688	0.153	0.457	-0.876	-0.157	0.436	0.111	0.050	0.030	0.172	0.111	0.004	0.156	-0.060
0.078	0.427	-0.767	0.146	0.452	-0.880	-0.321	0.331	0.080	-0.147	-0.030	0.097	0.092	0.062	0.078	-0.058
0.247	0.342	-0.759	0.142	0.447	-0.883	-0.259	0.204	0.071	0.026	-0.111	0.108	0.078	0.148	0.086	-0.043
0.255	0.296	-0.798	0.142	0.447	-0.883	0.005	0.074	-0.013	0.035	-0.157	0.069	0.086	0.195	0.047	-0.045
0.205	0.311	-0.842	0.152	0.448	-0.881	0.055	-0.565	-0.009	-0.026	-0.142	0.024	0.035	0.180	0.003	-0.004
0.205	0.442	-0.893	0.160	0.452	-0.877	0.278	-0.407	-0.117	-0.034	-0.015	-0.031	0.035	0.048	0.048	0.000
0.282	0.508	-0.877	0.170	0.456	-0.874	0.231	-0.445	-0.150	0.033	0.047	-0.019	0.112	0.018	0.032	-0.000
0.232	0.578	-0.924	0.169	0.457	-0.873	0.082	0.091	-0.117	-0.016	0.115	-0.067	0.063	0.087	0.079	-0.003
0.213	0.628	-0.979	0.170	0.457	-0.873	0.009	0.052	-0.147	-0.036	0.165	-0.122	0.043	0.136	0.134	0.008
0.159	0.655	-0.952	0.165	0.452	-0.876	-0.263	0.321	-0.119	-0.085	0.197	-0.091	0.012	0.162	0.105	0.013
0.243	0.624	-0.968	0.166	0.450	-0.877	-0.122	-0.015	-0.081	-0.002	0.168	-0.105	0.073	0.130	0.120	0.004
0.274	0.539	-0.952	0.156	0.444	-0.882	-0.363	0.630	-0.087	0.039	0.089	-0.084	0.104	0.044	0.104	0.014
0.167	0.512	-0.952	0.159	0.439	-0.884	-0.272	-0.171	0.004	-0.072	0.067	-0.082	0.005	0.016	0.104	0.029
0.290	0.574	-0.885	0.153	0.432	-0.889	-0.426	0.396	-0.029	0.058	0.136	-0.011	0.119	0.078	0.037	0.024
0.263	0.566	-0.853	0.145	0.425	-0.893	-0.368	0.504	-0.055	0.039	0.134	0.025	0.092	0.071	0.005	0.026
0.220	0.481	-0.909	0.142	0.418	-0.897	-0.424	0.181	-0.051	-0.000	0.057	-0.026	0.049	0.013	0.061	0.030
0.282	0.477	-0.932	0.135	0.410	-0.902	-0.406	0.419	0.009	0.068	0.060	-0.045	0.110	0.016	0.085	0.031
0.186	0.531	-0.889	0.130	0.403	-0.906	-0.434	0.277	0.015	-0.023	0.122	0.003	0.013	0.039	0.042	0.035
0.282	0.558	-0.853	0.117	0.395	-0.911	-0.465	0.771	-0.075	0.086	0.157	0.044	0.109	0.066	0.007	0.030
0.247	0.624	-0.881	0.113	0.394	-0.912	-0.049	0.282	-0.125	0.055	0.223	0.017	0.074	0.132	0.034	0.007
0.155	0.605	-0.948	0.114	0.394	-0.912	-0.031	-0.012	-0.036	-0.038	0.204	-0.050	0.019	0.113	0.101	0.015
0.174	0.524	-0.834	0.113	0.402	-0.909	0.389	0.070	-0.008	-0.017	0.116	0.061	0.000	0.032	0.013	-0.022
0.263	0.520	-0.751	0.111	0.412	-0.904	0.551	0.117	-0.014	0.073	0.101	0.139	0.088	0.028	0.096	-0.052
0.101	0.400	-0.771	0.113	0.420	-0.900	0.422	-0.187	0.232	-0.090	-0.026	0.116	0.074	0.092	0.076	-0.055
0.124	0.500	-0.755	0.111	0.430	-0.896	0.509	0.030	0.140	-0.065	0.064	0.127	0.051	0.009	0.091	-0.062
0.220	0.404	-0.684	0.106	0.441	-0.891	0.563	0.140	0.292	0.035	-0.043	0.193	0.045	0.087	0.162	-0.082
0.155	0.408	-0.715	0.099	0.452	-0.887	0.565	0.275	0.329	-0.022	-0.050	0.157	0.021	0.082	0.130	-0.062
0.155	0.357	-0.641	0.079	0.457	-0.886	0.266	0.946	0.393	-0.002	-0.105	0.231	0.021	0.132	0.204	-0.065
0.228	0.338	-0.562	0.062	0.464	-0.884	0.328	0.745	0.468	0.088	-0.131	0.308	0.052	0.150	0.282	-0.073
0.082	0.373	-0.648	0.050	0.470	-0.881	0.311	0.473	0.419	-0.046	-0.102	0.219	0.094	0.115	0.195	-0.077
0.128	0.300	-0.589	0.028	0.479	-0.877	0.522	1.045	0.341	0.021	-0.185	0.274	0.048	0.188	0.253	-0.078
0.047	0.400	-0.708	0.017	0.489	-0.872	0.562	0.430	0.366	-0.048	-0.094	0.150	0.128	0.087	0.135	-0.072
0.047	0.400	-0.708	0.007	0.496	-0.868	0.386	0.329	0.505	-0.038	-0.101	0.146	0.129	0.087	0.134	-0.055
0.159	0.442	-0.625	-0.007	0.505	-0.863	0.535	0.636	0.354	0.088	-0.068	0.223	0.017	0.045	0.216	-0.042
0.086	0.470	-0.680	-0.016	0.512	-0.859	0.413	0.304	0.420	0.024	-0.047	0.164	0.091	0.018	0.160	-0.028
0.128	0.462	-0.613	-0.025	0.521	-0.853	0.480	0.300	0.387	0.075	-0.063	0.225	0.049	0.025	0.227	-0.018
0.086	0.497	-0.648	-0.037	0.528	-0.849	0.408	0.462	0.431	0.045	-0.034	0.185	0.094	0.011	0.191	-0.007
0.070	0.508	-0.629	-0.042	0.538	-0.842	0.630	0.098	0.311	0.034	-0.033	0.197	0.109	0.025	0.211	-0.035
0.147	0.493	-0.641	-0.058	0.551	-0.833	0.731	0.936	0.076	0.127	-0.060	0.176	0.033	0.011	0.198	-0.038
-0.110	0.466	-0.676	-0.051	0.561	-0.826	0.654	-0.548	0.204	-0.137	-0.098	0.134	0.290	0.015	0.162	-0.045
0.078	0.473	-0.593	-0.052	0.568	-0.821	0.433	0.017	0.101	0.053	-0.097	0.211	0.101	0.005	0.245	-0.052
0.017	0.539	-0.637	-0.058	0.574	-0.817	0.363	0.254	0.121	-0.003	-0.037	0.163	0.161	0.063	0.202	-0.051
-0.010	0.516	-0.668	-0.059	0.579	-0.813	0.287	-0.030	0.157	-0.028	-0.064	0.128	0.185	0.043	0.171	-0.031
0.105	0.578	-0.711	-0.070	0.584	-0.809	0.287	0.684	0.047	0.099	-0.007	0.081	0.066	0.108	0.128	-0.020
-0.068	0.520	-0.767	-0.074	0.587	-0.806	0.239	0.227	0.034	-0.070	-0.069	0.022	0.235	0.052	0.074	-0.006
0.020	0.524	-0.822	-0.080	0.592	-0.802	0.297	0.266	0.196	0.025	-0.069	-0.037	0.143	0.059	0.019	0.021
-0.041	0.527	-0.889	-0.088	0.599	-0.796	0.490	0.300	0.228	-0.029	-0.073	-0.110	0.200	0.065	0.048	0.031
0.009	0.535	-0.869	-0.102	0.606	-0.789	0.508	0.542	0.495	0.036	-0.072	-0.097	0.145	0.074	0.029	0.047
0.051	0.543	-0.845	-0.118	0.616	-0.779	0.752	0.654	0.504	0.095	-0.075	-0.084	0.099	0.082	0.005	-0.001
-0.083	0.574	-0.861	-0.126	0.626	-0.769	0.728	0.194	0.420	-0.031	-0.054	-0.109	0.231	0.113	0.021	-0.043
-0.287	0.647	-0.778	-0.126	0.636	-0.762	0.663	-0.267	0.313	-0.235	0.011	-0.034	0.431	0.187	0.062	-0.061
-0.257	0.663	-0.700	-0.126	0.645	-0.754	0.665	-0.308	0.322	-0.204	0.017	0.037	0.398	0.204	0.142	-0.081
-0.091	0.705	-0.759	-0.128	0.652	-0.747	0.507	-0.116	0.319	-0.036	0.053	-0.028	0.232	0.247	0.084	-0.070
-0.053	0.794	-0.763	-0.130	0.654	-0.745	0.193	-0.138	0.286	0.005	0.139	-0.035	0.193	0.336	0.081	-0.011
-0.022	0.817	-0.842	-0.122	0.653	-0.747	-0.046	-0.705	0.235	0.028	0.164	-0.111	0.162	0.360	0.004	0.082
0.017	0.825	-0.845	-0.114	0.647	-0.754	-0.386	-0.594	0.079	0.058	0.178	-0.109	0.124	0.368	0.002	0.158
0.240	0.864	-0.802	-0.100	0.641	-0.761	-0.462	-0.800	-0.045	0.268	0.223	-0.058	0.097	0.408	0.046	0.254
0.363	0.941	-0.790	-0.082	0.634	-0.769	-0.485	-0.950	-0.136	0.373	0.307	-0.039	0.218	0.486	0.059	0.349
0.532	0.941	-0.794	-0.063	0.632	-0.773	-0.232	-0.892	-0.292	0.523	0.310	-0.039	0.384	0.488	0.055	0.436
0.513	0.825	-1.011	-0.053	0.629	-0.776	-0.220	-0.096	-0.512	0.494	0.197	-0.253	0.362	0.374	0.161	0.457
0.513	0.825	-1.011	-0.039	0.624	-0.780	-0.339	-0.429	-0.457	0.481	0.202	-0.248	0.360	0.376	0.160	0.446
0.343	0.655	-1.066	-0.022	0.617	-0.786	-0.426	-0.742	-0.324	0.295	0.039	-0.298	0.189	0.208	0.214	0.413
0.343	0.663	-0.920	-0.002	0.608	-0.794	-0.589	-1.109	-0.147	0.274	0.056	-0.144	0.187	0.218	0.069	0.375
0.474	0.628	-0.680	0.009	0.603	-0.798	-0.334	-0.518	-0.104	0.394	0.027	0.100	0.316	0.186	0.173	0.322
0.493	0.620	-0.692	0.012	0.601	-0.799	-0.161	-0.019	-0.079	0.411	0.021	0.090	0.333	0.181	0.161	0.285
0.378	0.551	-0.778	0.021	0.597	-0.802	-0.238	-0.501	-0.007	0.287	-0.044	0.006	0.216	0.113	0.075	0.280
0.332	0.593	-0.696	0.028	0.598	-0.801	0.055	-0.396	0.004	0.233	-0.003	0.088	0.169	0.157	0.157	0.232
0.417	0.705	-0.727	0.027	0.595	-0.803	-0.175	0.204	-0.090	0.319	0.112	0.059	0.253	0.270	0.125	0.176
0.213	0.790	-0.743	0.027	0.595	-0.803	-0.033	0.057	-0.020	0.115	0.197	0.043	0.049	0.357	0.109	0.128
0.209	0.740	-0.672	0.026	0.598	-0.801	0.147	0.107	-0.066	0.112	0.144	0.112	0.044	0.308	0.181	0.120
0.178	0.612	-0.625	0.027	0.601	-0.799	0.157	0.140	-0.157	0.081	0.014	0.157	0.013	0.182	0.228	0.069
0.247	0.597	-0.786	0.018	0.598	-0.801	-0.132	0.712	-0.153	0.159	0.001	-0.002	0.083	0.168	0.067	0.039
0.047	0.694	-0.948	0.015	0.594	-0.804	-0.241	0.304	-0.140	-0.038	0.101	-0.160	0.117	0.265	0.093	0.005
0.001	0.748	-0.849	0.016	0.597	-0.802	0.140	0.009	-0.137	-0.085	0.153	-0.063	0.164	0.320	0.005	-0.009
-0.022	0.667	-0.775	0.020	0.597	-0.802	0.021	-0.065	-0.261	-0.112	0.072	0.011	0.186	0.240	0.081	-0.047
0.032	0.601	-0.802	0.019	0.592	-0.805	-0.297	0.274	-0.293	-0.057	0.011	-0.012	0.132	0.176	0.055	-0.043
0.040	0.682	-0.838	0.030	0.589	-0.807	-0.209	-0.505	-0.211	-0.060	0.096	-0.045	0.124	0.259	0.020	-0.043
0.143	0.755	-0.786	0.035	0.591	-0.806	0.083	-0.067	-0.276	0.040	0.168	0.005	0.020	0.333	0.072	-0.049
0.086	0.709	-0.684	0.038	0.589	-0.807	-0.115	-0.089	-0.188	-0.021	0.123	0.108	0.078	0.288	0.174	-0.050
-0.018	0.609	-0.735	0.038	0.584	-0.811	-0.343	0.074	-0.046	-0.124	0.028	0.061	0.182	0.189	0.123	-0.054
0.097	0.574	-0.660	0.034	0.580	-0.814	-0.254	0.297	-0.128	-0.006	-0.003	0.139	0.066	0.155	0.199	-0.065
0.047	0.620	-0.778	0.039	0.576	-0.817	-0.224	-0.186	-0.098	-0.060	0.047	0.024	0.117	0.202	0.081	-0.069
0.067	0.628	-0.873	0.042	0.571	-0.820	-0.305	-0.112	-0.178	-0.045	0.060	-0.067	0.098	0.210	0.013	-0.054
0.032	0.674	-0.798	0.042	0.565	-0.824	-0.350	0.120	-0.146	-0.079	0.112	0.012	0.131	0.258	0.063	-0.061
0.070	0.651	-0.767	0.046	0.559	-0.828	-0.375	-0.074	-0.210	-0.045	0.095	0.047	0.093	0.236	0.094	-0.046
0.055	0.562	-0.719	0.045	0.554	-0.831	-0.302	0.301	-0.333	-0.059	0.011	0.098	0.109	0.149	0.141	-0.048
0.163	0.535	-0.719	0.047	0.548	-0.835	-0.381	0.065	-0.258	0.046	-0.010	0.103	0.001	0.124	0.142	-0.031
0.086	0.539	-0.857	0.058	0.545	-0.837	-0.157	-0.448	-0.320	-0.042	-0.003	-0.034	0.078	0.128	0.005	-0.030
0.140	0.655	-0.834	0.062	0.542	-0.838	-0.149	-0.061	-0.272	0.007	0.116	-0.009	0.024	0.244	0.031	-0.023
0.047	0.686	-0.916	0.065	0.534	-0.843	-0.502	-0.182	-0.016	-0.088	0.155	-0.086	0.116	0.275	0.052	-0.026
0.093	0.667	-0.798	0.066	0.524	-0.849	-0.579	-0.059	-0.017	-0.044	0.145	0.038	0.071	0.255	0.067	-0.024
0.167	0.500	-0.739	0.067	0.519	-0.852	-0.326	0.079	-0.167	0.029	-0.015	0.101	0.002	0.088	0.127	-0.032
0.182	0.454	-0.684	0.071	0.515	-0.854	-0.193	-0.087	-0.220	0.040	-0.058	0.158	0.018	0.041	0.183	-0.026
0.101	0.466	-0.877	0.079	0.510	-0.857	-0.314	-0.437	-0.031	-0.049	-0.040	-0.033	0.063	0.053	0.011	-0.006
0.132	0.516	-0.838	0.081	0.503	-0.860	-0.346	-0.040	-0.114	-0.020	0.016	0.010	0.032	0.104	0.028	-0.005
0.178	0.601	-0.916	0.077	0.493	-0.867	-0.610	0.352	-0.161	0.030	0.112	-0.062	0.014	0.191	0.051	-0.019
0.090	0.616	-1.003	0.072	0.479	-0.875	-0.786	0.310	-0.041	-0.054	0.141	-0.140	0.074	0.208	0.138	0.002
0.047	0.632	-0.909	0.083	0.471	-0.879	-0.514	-0.574	-0.074	-0.106	0.165	-0.042	0.117	0.225	0.044	-0.015
0.236	0.640	-0.849	0.082	0.463	-0.883	-0.452	0.173	-0.192	0.083	0.180	0.022	0.071	0.235	0.016	-0.026
0.078	0.562	-0.790	0.092	0.460	-0.883	-0.142	-0.456	-0.267	-0.085	0.106	0.081	0.087	0.158	0.075	-0.033
0.205	0.543	-0.771	0.103	0.458	-0.883	-0.116	-0.442	-0.320	0.031	0.089	0.101	0.041	0.139	0.097	-0.037
0.143	0.431	-0.861	0.110	0.451	-0.886	-0.368	-0.328	-0.139	-0.038	-0.016	0.013	0.022	0.028	0.007	-0.068
0.117	0.412	-0.755	0.115	0.445	-0.888	-0.314	-0.136	-0.190	-0.069	-0.030	0.122	0.049	0.008	0.114	-0.046
0.117	0.385	-0.822	0.112	0.433	-0.895	-0.669	0.194	-0.137	-0.067	-0.044	0.062	0.048	0.021	0.048	-0.050
0.217	0.377	-0.814	0.114	0.420	-0.900	-0.674	-0.002	-0.173	0.032	-0.040	0.076	0.052	0.029	0.057	-0.036
0.170	0.300	-0.842	0.111	0.405	-0.908	-0.819	0.262	-0.161	-0.011	-0.102	0.056	0.006	0.106	0.030	-0.018
0.220	0.284	-0.873	0.104	0.389	-0.915	-0.821	0.495	-0.232	0.046	-0.101	0.032	0.056	0.121	0.002	0.008
0.190	0.346	-0.845	0.111	0.379	-0.919	-0.528	-0.237	-0.320	0.008	-0.029	0.063	0.025	0.058	0.024	0.020
0.247	0.439	-0.889	0.116	0.369	-0.922	-0.500	-0.089	-0.309	0.062	0.074	0.023	0.083	0.036	0.019	0.019
0.243	0.504	-0.972	0.128	0.362	-0.923	-0.339	-0.575	-0.258	0.045	0.146	-0.058	0.078	0.104	0.103	0.019
0.147	0.574	-0.972	0.136	0.355	-0.925	-0.361	-0.290	-0.315	-0.058	0.223	-0.057	0.018	0.174	0.104	0.019
0.232	0.582	-0.944	0.137	0.344	-0.929	-0.628	0.011	-0.174	0.025	0.242	-0.025	0.066	0.183	0.077	-0.011
0.190	0.508	-0.909	0.129	0.332	-0.934	-0.643	0.481	-0.146	-0.009	0.180	0.016	0.024	0.109	0.041	-0.043
0.120	0.354	-0.842	0.128	0.311	-0.942	-1.100	0.123	-0.064	-0.077	0.046	0.091	0.045	0.045	0.026	-0.042
0.120	0.354	-0.842	0.121	0.292	-0.949	-1.030	0.399	-0.141	-0.070	0.066	0.098	0.045	0.046	0.026	-0.056
0.240	0.199	-0.704	0.117	0.278	-0.954	-0.719	0.299	-0.221	0.053	-0.075	0.241	0.074	0.201	0.164	-0.065
0.217	0.242	-0.739	0.109	0.265	-0.958	-0.618	0.520	-0.311	0.038	-0.020	0.210	0.051	0.159	0.127	-0.061
0.143	0.129	-0.877	0.113	0.255	-0.960	-0.502	-0.137	-0.299	-0.039	-0.122	0.075	0.023	0.270	0.011	-0.041
0.136	0.211	-0.865	0.121	0.243	-0.962	-0.594	-0.354	-0.239	-0.055	-0.029	0.089	0.030	0.189	0.000	-0.040
0.228	0.253	-0.838	0.113	0.228	-0.967	-0.760	0.520	-0.157	0.047	0.029	0.121	0.062	0.145	0.027	-0.035
0.170	0.323	-0.889	0.105	0.214	-0.971	-0.733	0.438	-0.152	-0.003	0.113	0.074	0.004	0.075	0.024	-0.044
0.209	0.296	-0.798	0.089	0.200	-0.976	-0.706	0.899	-0.276	0.051	0.100	0.169	0.042	0.102	0.066	-0.046
0.067	0.257	-0.881	0.079	0.187	-0.979	-0.635	0.550	-0.185	-0.081	0.074	0.090	0.100	0.140	0.016	-0.062
0.101	0.222	-0.814	0.074	0.176	-0.982	-0.569	0.296	-0.159	-0.041	0.050	0.159	0.067	0.176	0.051	-0.074
0.109	0.191	-0.806	0.067	0.170	-0.983	-0.325	0.398	-0.152	-0.026	0.026	0.168	0.060	0.207	0.059	-0.096
0.117	0.141	-0.747	0.060	0.169	-0.984	-0.002	0.407	-0.199	-0.011	-0.024	0.228	0.052	0.258	0.119	-0.104
0.047	0.129	-0.822	0.055	0.168	-0.984	-0.054	0.264	-0.108	-0.075	-0.034	0.154	0.121	0.270	0.044	-0.096
0.040	0.087	-0.771	0.049	0.160	-0.986	-0.404	0.272	0.082	-0.078	-0.068	0.206	0.128	0.313	0.096	-0.092
0.124	0.041	-0.763	0.036	0.156	-0.987	-0.179	0.668	0.045	0.020	-0.110	0.215	0.044	0.359	0.104	-0.080
0.086	0.133	-0.818	0.024	0.150	-0.988	-0.335	0.631	-0.009	-0.006	-0.011	0.162	0.083	0.267	0.049	-0.077
0.082	0.126	-0.881	0.006	0.142	-0.990	-0.380	0.934	-0.006	0.008	-0.011	0.100	0.087	0.275	0.014	-0.052
-0.049	0.195	-1.015	0.011	0.137	-0.991	-0.274	-0.273	0.044	-0.127	0.064	-0.033	0.218	0.205	0.147	-0.054
0.059	0.242	-0.975	0.006	0.135	-0.991	-0.104	0.221	0.009	-0.015	0.113	0.006	0.111	0.158	0.108	-0.034
0.005	0.272	-0.964	0.002	0.140	-0.990	0.244	0.229	-0.207	-0.064	0.139	0.017	0.164	0.127	0.095	-0.046
0.124	0.272	-0.936	-0.001	0.142	-0.990	0.077	0.251	-0.218	0.060	0.137	0.045	0.045	0.126	0.067	-0.026
-0.022	0.191	-0.952	-0.007	0.140	-0.990	-0.130	0.284	-0.074	-0.080	0.059	0.029	0.191	0.207	0.081	-0.037
0.055	0.129	-0.936	-0.019	0.138	-0.990	-0.077	0.604	-0.039	0.009	-0.001	0.045	0.115	0.268	0.065	-0.020
-0.014	0.091	-0.924	-0.022	0.133	-0.991	-0.255	0.183	0.031	-0.056	-0.035	0.058	0.184	0.306	0.052	-0.033
0.070	0.095	-0.916	-0.038	0.129	-0.991	-0.200	0.818	-0.039	0.045	-0.027	0.066	0.098	0.301	0.043	-0.012
0.047	0.064	-0.838	-0.045	0.125	-0.991	-0.216	0.390	-0.085	0.030	-0.053	0.145	0.123	0.332	0.036	-0.017
0.036	0.164	-0.975	-0.051	0.121	-0.991	-0.218	0.319	-0.112	0.024	0.052	0.007	0.134	0.230	0.101	-0.009
-0.053	0.072	-1.031	-0.059	0.121	-0.991	0.025	0.452	-0.227	-0.056	-0.041	-0.049	0.223	0.322	0.155	-0.010
-0.053	0.072	-1.031	-0.065	0.119	-0.991	-0.131	0.322	-0.230	-0.049	-0.039	-0.049	0.223	0.321	0.155	0.019
-0.057	0.072	-1.157	-0.073	0.119	-0.990	0.002	0.393	-0.156	-0.046	-0.039	-0.176	0.227	0.320	0.280	0.038
0.024	0.126	-1.216	-0.082	0.118	-0.990	-0.052	0.486	-0.145	0.044	0.016	-0.235	0.147	0.265	0.339	0.037
0.009	-0.006	-1.240	-0.086	0.121	-0.989	0.163	0.282	-0.158	0.034	-0.118	-0.259	0.162	0.396	0.362	-0.005
-0.114	0.041	-1.086	-0.094	0.123	-0.988	0.091	0.401	-0.221	-0.081	-0.073	-0.107	0.285	0.349	0.209	-0.029
-0.330	0.180	-1.086	-0.088	0.122	-0.989	-0.104	-0.299	-0.336	-0.302	0.067	-0.106	0.501	0.209	0.209	-0.064
-0.153	0.242	-1.027	-0.084	0.122	-0.989	-0.020	-0.129	-0.417	-0.129	0.129	-0.047	0.324	0.147	0.149	-0.091
-0.110	0.176	-1.082	-0.076	0.123	-0.990	-0.023	-0.374	-0.278	-0.094	0.063	-0.101	0.282	0.212	0.204	-0.075
-0.072	0.122	-1.106	-0.067	0.121	-0.990	-0.097	-0.463	-0.157	-0.065	0.011	-0.124	0.245	0.264	0.226	0.000
0.036	0.122	-1.015	-0.056	0.119	-0.991	-0.093	-0.512	-0.045	0.032	0.013	-0.033	0.139	0.263	0.133	0.075
0.174	0.164	-0.968	-0.039	0.115	-0.993	-0.207	-0.828	-0.015	0.153	0.060	0.016	0.001	0.219	0.085	0.162
0.340	0.269	-0.972	-0.020	0.112	-0.993	-0.186	-0.873	-0.161	0.300	0.168	0.013	0.164	0.113	0.088	0.260
0.440	0.311	-1.090	0.001	0.108	-0.994	-0.258	-1.002	-0.289	0.378	0.215	-0.105	0.264	0.068	0.205	0.358
0.536	0.272	-1.137	0.022	0.104	-0.994	-0.199	-0.897	-0.377	0.454	0.180	-0.152	0.362	0.105	0.252	0.439
0.617	0.276	-1.161	0.045	0.098	-0.994	-0.321	-1.073	-0.275	0.512	0.190	-0.175	0.444	0.100	0.275	0.489
0.647	0.222	-1.153	0.062	0.097	-0.993	-0.053	-0.726	-0.306	0.526	0.137	-0.168	0.476	0.153	0.267	0.504
0.670	0.203	-1.066	0.072	0.097	-0.993	0.019	-0.352	-0.454	0.539	0.118	-0.082	0.502	0.170	0.179	0.471
0.582	0.037	-1.149	0.087	0.091	-0.992	-0.271	-0.659	-0.392	0.436	-0.042	-0.166	0.415	0.335	0.262	0.418
0.428	0.033	-1.157	0.100	0.083	-0.992	-0.364	-0.562	-0.370	0.269	-0.037	-0.174	0.263	0.338	0.270	0.381
0.432	-0.091	-1.058	0.113	0.087	-0.990	0.296	-0.631	-0.209	0.259	-0.166	-0.078	0.267	0.461	0.172	0.331
0.578	0.029	-0.948	0.125	0.093	-0.988	0.322	-0.505	-0.174	0.394	-0.052	0.031	0.412	0.342	0.062	0.296
0.513	-0.037	-0.936	0.138	0.101	-0.985	0.406	-0.615	0.038	0.316	-0.125	0.040	0.346	0.408	0.049	0.276
0.505	-0.037	-1.011	0.156	0.110	-0.982	0.448	-0.846	0.161	0.291	-0.134	-0.038	0.338	0.409	0.123	0.233
0.497	0.052	-0.818	0.159	0.117	-0.980	0.347	-0.156	0.183	0.279	-0.052	0.154	0.328	0.321	0.072	0.152
0.336	0.126	-0.802	0.159	0.124	-0.979	0.349	0.016	0.161	0.118	0.014	0.169	0.165	0.247	0.089	0.087
0.209	0.091	-0.865	0.170	0.138	-0.976	0.666	-0.599	0.223	-0.020	-0.034	0.102	0.037	0.281	0.028	0.031
0.209	0.091	-0.865	0.170	0.151	-0.974	0.664	-0.006	0.163	-0.020	-0.048	0.101	0.036	0.279	0.029	0.010
0.205	0.230	-1.011	0.163	0.160	-0.974	0.383	0.345	0.178	-0.016	0.083	-0.045	0.030	0.139	0.116	-0.013
0.355	0.095	-0.877	0.156	0.170	-0.973	0.541	0.428	-0.102	0.142	-0.062	0.089	0.178	0.273	0.020	-0.014
0.086	0.087	-1.129	0.155	0.185	-0.971	0.774	0.029	0.101	-0.126	-0.085	-0.166	0.093	0.280	0.232	-0.006
0.101	0.195	-1.086	0.155	0.194	-0.969	0.463	-0.035	0.047	-0.111	0.014	-0.124	0.080	0.171	0.190	-0.015
0.217	0.245	-0.928	0.157	0.200	-0.967	0.311	-0.113	0.038	0.002	0.058	0.032	0.034	0.119	0.033	-0.051
0.178	0.211	-0.936	0.162	0.212	-0.964	0.628	-0.273	0.047	-0.041	0.011	0.021	0.007	0.153	0.040	-0.027
0.136	0.068	-0.960	0.168	0.224	-0.960	0.598	-0.355	0.160	-0.089	-0.143	-0.006	0.051	0.295	0.064	-0.019
0.274	0.133	-0.987	0.165	0.234	-0.958	0.508	0.147	0.199	0.053	-0.088	-0.035	0.086	0.229	0.091	-0.035
0.182	0.323	-0.987	0.161	0.242	-0.957	0.396	0.170	0.186	-0.035	0.094	-0.036	0.007	0.038	0.091	-0.031
0.140	0.350	-0.905	0.165	0.251	-0.954	0.415	-0.267	0.244	-0.081	0.112	0.044	0.050	0.010	0.007	-0.018
0.228	0.245	-0.842	0.163	0.264	-0.951	0.623	0.052	0.097	0.009	-0.004	0.104	0.038	0.115	0.058	-0.034
0.217	0.195	-0.897	0.160	0.274	-0.948	0.539	0.164	0.089	0.001	-0.065	0.046	0.027	0.164	0.004	-0.024
0.174	0.218	-0.995	0.157	0.280	-0.947	0.325	0.170	0.019	-0.038	-0.047	-0.053	0.016	0.140	0.095	-0.026
0.209	0.354	-1.031	0.154	0.287	-0.945	0.389	0.131	-0.007	-0.001	0.081	-0.090	0.018	0.004	0.130	-0.032
0.097	0.296	-0.968	0.160	0.296	-0.942	0.452	-0.322	0.026	-0.118	0.014	-0.031	0.094	0.062	0.067	-0.024
0.178	0.184	-0.877	0.165	0.301	-0.939	0.250	-0.350	0.252	-0.043	-0.103	0.058	0.014	0.173	0.024	-0.014
0.286	0.172	-0.814	0.156	0.305	-0.939	0.204	0.481	0.081	0.074	-0.119	0.122	0.094	0.184	0.088	-0.020
0.217	0.261	-1.011	0.154	0.309	-0.938	0.229	0.089	0.083	0.007	-0.035	-0.076	0.024	0.095	0.109	0.005
0.167	0.346	-1.066	0.160	0.323	-0.933	0.708	-0.333	0.036	-0.050	0.037	-0.137	0.026	0.009	0.164	0.019
0.201	0.458	-1.074	0.171	0.333	-0.927	0.539	-0.628	0.065	-0.026	0.138	-0.150	0.008	0.104	0.172	0.036
0.232	0.497	-0.948	0.176	0.348	-0.921	0.799	-0.203	-0.111	-0.001	0.162	-0.030	0.038	0.143	0.046	0.033
0.343	0.497	-0.960	0.184	0.362	-0.914	0.758	-0.422	-0.027	0.102	0.148	-0.048	0.149	0.144	0.057	0.011
0.228	0.531	-1.003	0.185	0.369	-0.911	0.356	-0.050	0.063	-0.014	0.176	-0.094	0.034	0.179	0.100	-0.002
0.132	0.462	-0.881	0.186	0.377	-0.908	0.384	-0.108	0.151	-0.111	0.099	0.025	0.062	0.109	0.023	-0.006
0.178	0.477	-0.940	0.176	0.378	-0.909	0.042	0.479	0.118	-0.055	0.113	-0.032	0.017	0.125	0.037	-0.035
0.236	0.458	-0.869	0.172	0.379	-0.909	0.022	0.172	0.139	0.006	0.093	0.039	0.041	0.106	0.034	-0.047
0.217	0.238	-0.838	0.173	0.380	-0.909	0.041	-0.050	0.056	-0.014	-0.128	0.070	0.021	0.113	0.065	-0.018
0.217	0.238	-0.838	0.177	0.380	-0.908	0.009	-0.264	0.111	-0.018	-0.128	0.070	0.021	0.112	0.064	-0.020
0.328	0.261	-0.759	0.181	0.388	-0.904	0.417	-0.212	-0.006	0.089	-0.112	0.145	0.131	0.088	0.143	-0.013
0.201	0.238	-0.877	0.188	0.395	-0.899	0.472	-0.352	-0.073	-0.045	-0.143	0.022	0.004	0.111	0.025	-0.017
0.263	0.323	-0.944	0.191	0.406	-0.894	0.584	-0.146	-0.019	0.013	-0.068	-0.050	0.065	0.026	0.041	-0.009
0.143	0.419	-1.039	0.201	0.412	-0.889	0.336	-0.627	0.137	-0.116	0.022	-0.150	0.054	0.070	0.135	-0.006
0.240	0.357	-0.932	0.200	0.415	-0.888	0.112	-0.072	0.225	-0.019	-0.043	-0.044	0.041	0.008	0.029	-0.011
0.282	0.470	-0.956	0.194	0.417	-0.888	0.112	0.292	0.139	0.029	0.067	-0.068	0.083	0.120	0.053	-0.015
0.128	0.516	-1.003	0.196	0.419	-0.887	0.059	-0.186	0.128	-0.126	0.112	-0.116	0.071	0.166	0.100	-0.011
0.236	0.466	-0.956	0.188	0.422	-0.887	0.125	0.423	0.120	-0.010	0.059	-0.068	0.036	0.116	0.053	-0.011
0.190	0.439	-0.948	0.196	0.427	-0.883	0.249	-0.542	0.214	-0.064	0.026	-0.064	0.011	0.088	0.045	-0.039
0.274	0.392	-0.810	0.198	0.434	-0.879	0.405	-0.219	0.152	0.018	-0.028	0.069	0.074	0.040	0.094	-0.029
0.201	0.327	-0.775	0.205	0.444	-0.872	0.507	-0.534	0.286	-0.062	-0.103	0.098	0.001	0.027	0.129	-0.029
0.247	0.315	-0.853	0.210	0.454	-0.866	0.528	-0.422	0.296	-0.021	-0.125	0.013	0.047	0.039	0.050	-0.023
0.301	0.334	-0.798	0.206	0.462	-0.863	0.381	0.082	0.319	0.037	-0.113	0.066	0.101	0.019	0.104	-0.013
0.259	0.357	-0.845	0.204	0.468	-0.860	0.318	-0.037	0.293	-0.003	-0.096	0.015	0.058	0.006	0.056	-0.002
0.320	0.442	-0.818	0.199	0.474	-0.858	0.305	0.240	0.185	0.064	-0.017	0.041	0.120	0.092	0.082	0.004
0.178	0.547	-0.956	0.198	0.480	-0.855	0.258	-0.076	0.199	-0.077	0.082	-0.100	0.023	0.198	0.057	0.011
0.243	0.562	-0.912	0.202	0.488	-0.849	0.449	-0.342	0.175	-0.016	0.089	-0.062	0.042	0.213	0.013	0.008
0.290	0.597	-0.909	0.207	0.497	-0.843	0.475	-0.320	0.117	0.027	0.116	-0.064	0.087	0.248	0.009	0.003
0.228	0.570	-0.873	0.205	0.504	-0.839	0.446	0.065	0.060	-0.032	0.081	-0.033	0.026	0.219	0.028	-0.005
0.324	0.562	-0.688	0.195	0.509	-0.838	0.276	0.626	-0.035	0.074	0.069	0.152	0.121	0.210	0.214	-0.011
0.193	0.485	-0.763	0.196	0.507	-0.840	-0.174	-0.085	0.074	-0.056	-0.005	0.078	0.010	0.130	0.139	-0.007
0.224	0.427	-0.830	0.190	0.502	-0.843	-0.237	0.361	-0.012	-0.019	-0.059	0.015	0.020	0.070	0.072	-0.013
0.347	0.450	-0.751	0.189	0.499	-0.846	-0.191	0.192	-0.133	0.106	-0.031	0.096	0.143	0.092	0.151	-0.010
0.197	0.462	-0.834	0.192	0.495	-0.848	-0.200	-0.109	-0.184	-0.047	-0.016	0.015	0.007	0.102	0.069	0.004
0.301	0.520	-0.794	0.192	0.494	-0.848	0.015	0.161	-0.214	0.057	0.043	0.055	0.096	0.159	0.109	0.010
0.243	0.477	-0.826	0.191	0.491	-0.850	-0.147	0.174	-0.144	0.001	0.003	0.026	0.038	0.115	0.077	-0.002
0.270	0.570	-0.782	0.185	0.485	-0.855	-0.348	0.405	-0.036	0.035	0.101	0.074	0.065	0.206	0.121	-0.002
0.255	0.539	-0.802	0.177	0.481	-0.859	-0.255	0.478	-0.083	0.027	0.075	0.059	0.049	0.174	0.101	-0.019
0.178	0.524	-0.822	0.164	0.470	-0.867	-0.630	0.799	-0.064	-0.036	0.071	0.048	0.029	0.157	0.082	-0.048
0.170	0.485	-0.826	0.156	0.457	-0.876	-0.722	0.504	-0.006	-0.035	0.045	0.052	0.038	0.117	0.077	-0.066
0.101	0.435	-0.700	0.151	0.448	-0.881	-0.507	0.281	-0.045	-0.099	0.003	0.184	0.108	0.066	0.203	-0.083
0.205	0.392	-0.621	0.148	0.440	-0.886	-0.491	0.251	-0.157	0.008	-0.030	0.268	0.005	0.022	0.282	-0.096
0.205	0.388	-0.621	0.143	0.437	-0.888	-0.110	0.482	-0.289	0.014	-0.031	0.270	0.006	0.017	0.282	-0.101
0.105	0.315	-0.771	0.140	0.433	-0.891	-0.189	0.250	-0.181	-0.083	-0.100	0.123	0.107	0.057	0.132	-0.092
0.151	0.334	-0.767	0.135	0.427	-0.894	-0.328	0.293	-0.036	-0.032	-0.074	0.130	0.063	0.038	0.134	-0.096
0.117	0.323	-0.739	0.128	0.420	-0.898	-0.357	0.359	0.041	-0.060	-0.079	0.162	0.098	0.050	0.161	-0.086
0.113	0.346	-0.751	0.120	0.415	-0.902	-0.303	0.462	0.007	-0.056	-0.050	0.153	0.104	0.027	0.148	-0.082
0.167	0.365	-0.798	0.109	0.408	-0.906	-0.377	0.557	0.105	0.009	-0.024	0.111	0.051	0.008	0.100	-0.072
0.059	0.346	-0.881	0.105	0.404	-0.909	-0.268	0.133	0.153	-0.095	-0.039	0.030	0.159	0.028	0.017	-0.071
0.159	0.381	-0.810	0.097	0.405	-0.909	0.054	0.454	0.068	0.014	-0.005	0.102	0.060	0.005	0.087	-0.072
0.036	0.400	-0.877	0.091	0.412	-0.907	0.381	0.279	0.019	-0.104	0.008	0.032	0.185	0.023	0.019	-0.077
0.036	0.369	-0.869	0.091	0.417	-0.904	0.275	-0.084	0.162	-0.104	-0.028	0.038	0.185	0.010	0.027	-0.076
0.132	0.330	-0.747	0.086	0.425	-0.901	0.429	0.178	0.260	-0.002	-0.075	0.157	0.090	0.051	0.149	-0.084
0.086	0.319	-0.751	0.079	0.433	-0.898	0.434	0.254	0.269	-0.041	-0.095	0.149	0.137	0.064	0.144	-0.085
0.090	0.300	-0.786	0.067	0.438	-0.896	0.231	0.491	0.349	-0.026	-0.118	0.113	0.134	0.085	0.107	-0.084
0.017	0.276	-0.802	0.058	0.443	-0.895	0.273	0.269	0.462	-0.090	-0.146	0.095	0.208	0.110	0.090	-0.082
0.009	0.377	-0.834	0.050	0.449	-0.892	0.336	0.351	0.250	-0.089	-0.052	0.061	0.217	0.011	0.057	-0.079
0.074	0.381	-0.810	0.042	0.455	-0.890	0.296	0.325	0.188	-0.016	-0.053	0.082	0.152	0.009	0.078	-0.085
0.020	0.381	-0.838	0.036	0.460	-0.887	0.292	0.274	0.191	-0.063	-0.059	0.052	0.207	0.010	0.048	-0.064
-0.030	0.431	-0.916	0.032	0.465	-0.885	0.283	0.134	0.182	-0.109	-0.013	-0.029	0.258	0.039	0.033	-0.042
0.070	0.427	-0.861	0.024	0.469	-0.883	0.215	0.357	0.110	-0.001	-0.021	0.024	0.160	0.034	0.021	-0.028
0.059	0.415	-0.928	0.017	0.471	-0.882	0.151	0.389	0.058	-0.005	-0.034	-0.044	0.173	0.022	0.048	-0.007
0.040	0.400	-1.011	0.013	0.472	-0.881	0.080	0.223	0.072	-0.020	-0.051	-0.127	0.194	0.006	0.132	0.021
0.040	0.400	-1.011	0.005	0.473	-0.881	0.071	0.331	0.152	-0.013	-0.051	-0.128	0.194	0.005	0.134	0.036
0.024	0.373	-1.090	-0.001	0.477	-0.879	0.252	0.326	0.105	-0.021	-0.082	-0.209	0.211	0.023	0.214	0.037
0.055	0.385	-1.023	-0.008	0.484	-0.875	0.389	0.243	0.239	0.016	-0.077	-0.145	0.179	0.012	0.148	0.004
0.005	0.412	-1.003	-0.011	0.492	-0.871	0.499	0.029	0.251	-0.031	-0.058	-0.130	0.228	0.015	0.129	-0.047
-0.164	0.462	-0.991	-0.012	0.501	-0.865	0.565	-0.088	0.242	-0.199	-0.018	-0.123	0.396	0.065	0.119	-0.076
-0.207	0.508	-0.877	-0.008	0.509	-0.861	0.469	-0.438	0.316	-0.245	0.021	-0.014	0.436	0.111	0.006	-0.082
-0.076	0.612	-0.897	-0.003	0.519	-0.855	0.551	-0.492	0.316	-0.119	0.115	-0.039	0.303	0.215	0.027	-0.066
0.055	0.593	-0.928	0.001	0.527	-0.850	0.483	-0.372	0.275	0.008	0.088	-0.076	0.170	0.195	0.059	-0.009
0.109	0.609	-0.975	0.005	0.533	-0.846	0.325	-0.358	0.205	0.058	0.098	-0.126	0.114	0.210	0.107	0.068
0.170	0.605	-0.972	0.013	0.532	-0.847	-0.039	-0.534	0.068	0.111	0.095	-0.122	0.048	0.205	0.104	0.132
0.209	0.582	-0.964	0.026	0.531	-0.847	-0.070	-0.685	-0.049	0.137	0.073	-0.113	0.005	0.180	0.097	0.189
0.293	0.601	-0.972	0.047	0.527	-0.848	-0.186	-1.053	-0.179	0.201	0.095	-0.120	0.082	0.197	0.106	0.264
0.440	0.686	-0.909	0.068	0.523	-0.850	-0.257	-1.082	-0.224	0.325	0.185	-0.055	0.231	0.280	0.043	0.334
0.632	0.767	-0.865	0.083	0.523	-0.848	0.004	-0.614	-0.209	0.504	0.266	-0.013	0.425	0.359	0.001	0.431
0.636	0.798	-0.995	0.105	0.526	-0.844	0.183	-1.056	-0.322	0.485	0.294	-0.147	0.431	0.387	0.129	0.479
0.813	0.640	-0.991	0.114	0.524	-0.844	-0.062	-0.145	-0.397	0.653	0.137	-0.143	0.609	0.225	0.125	0.501
0.597	0.547	-1.062	0.128	0.520	-0.844	-0.162	-0.553	-0.295	0.424	0.048	-0.214	0.392	0.130	0.195	0.477
0.601	0.500	-0.995	0.141	0.513	-0.847	-0.383	-0.543	-0.307	0.415	0.010	-0.144	0.392	0.081	0.128	0.437
0.513	0.489	-1.031	0.152	0.506	-0.849	-0.345	-0.424	-0.229	0.316	0.005	-0.177	0.301	0.066	0.163	0.388
0.497	0.493	-0.936	0.163	0.502	-0.850	-0.220	-0.549	-0.110	0.289	0.013	-0.082	0.283	0.068	0.068	0.355
0.655	0.431	-0.861	0.173	0.502	-0.847	0.038	-0.498	-0.018	0.437	-0.049	-0.009	0.439	0.004	0.008	0.305
0.547	0.470	-0.842	0.178	0.502	-0.846	0.041	-0.122	-0.146	0.325	-0.010	0.009	0.330	0.041	0.027	0.276
0.467	0.551	-0.715	0.178	0.505	-0.845	0.208	0.166	-0.201	0.244	0.069	0.133	0.248	0.121	0.153	0.232
0.459	0.396	-0.806	0.179	0.504	-0.845	-0.011	0.041	-0.044	0.236	-0.085	0.043	0.238	0.035	0.063	0.194
0.305	0.431	-0.861	0.186	0.506	-0.842	0.129	-0.402	0.008	0.076	-0.052	-0.015	0.083	0.001	0.008	0.147
0.463	0.473	-0.842	0.183	0.506	-0.843	0.022	0.277	-0.100	0.236	-0.009	0.005	0.239	0.040	0.026	0.126
0.301	0.547	-0.798	0.171	0.504	-0.847	-0.115	0.757	-0.086	0.087	0.067	0.052	0.076	0.112	0.069	0.102
0.263	0.520	-0.928	0.167	0.506	-0.846	0.184	0.416	-0.270	0.052	0.039	-0.078	0.038	0.085	0.063	0.076
0.263	0.520	-0.928	0.160	0.511	-0.845	0.361	0.633	-0.278	0.060	0.034	-0.080	0.036	0.085	0.064	0.003
0.055	0.597	-1.098	0.162	0.511	-0.844	0.044	-0.061	-0.197	-0.150	0.112	-0.250	0.172	0.161	0.233	-0.031
0.063	0.470	-0.778	0.157	0.510	-0.846	-0.026	0.389	-0.185	-0.137	-0.015	0.071	0.165	0.032	0.087	-0.050
0.097	0.404	-0.849	0.172	0.511	-0.842	0.086	-0.814	-0.104	-0.117	-0.081	-0.003	0.130	0.035	0.015	-0.065
0.182	0.458	-0.881	0.179	0.511	-0.841	0.029	-0.408	-0.030	-0.039	-0.027	-0.037	0.045	0.019	0.017	-0.064
0.232	0.620	-0.830	0.175	0.509	-0.843	-0.113	0.316	-0.092	0.016	0.137	0.017	0.005	0.181	0.034	-0.055
0.174	0.589	-0.818	0.174	0.505	-0.846	-0.261	0.153	-0.134	-0.040	0.111	0.032	0.053	0.149	0.046	-0.057
0.093	0.454	-0.885	0.180	0.505	-0.844	0.094	-0.269	-0.201	-0.127	-0.025	-0.037	0.132	0.012	0.020	-0.064
0.159	0.381	-0.684	0.188	0.509	-0.840	0.275	-0.235	-0.342	-0.069	-0.101	0.161	0.066	0.063	0.180	-0.066
0.147	0.357	-0.893	0.188	0.503	-0.844	-0.292	0.049	-0.096	-0.081	-0.119	-0.045	0.077	0.086	0.030	-0.038
0.190	0.520	-0.952	0.186	0.497	-0.847	-0.329	0.104	-0.074	-0.037	0.050	-0.100	0.034	0.077	0.091	-0.040
0.313	0.585	-0.889	0.185	0.494	-0.850	-0.159	0.242	-0.188	0.089	0.119	-0.034	0.089	0.142	0.028	-0.039
0.105	0.527	-0.861	0.193	0.495	-0.847	0.115	-0.413	-0.149	-0.127	0.059	-0.009	0.118	0.084	0.001	-0.033
0.143	0.481	-0.771	0.201	0.501	-0.841	0.387	-0.448	-0.098	-0.097	0.007	0.076	0.079	0.037	0.090	-0.045
0.213	0.462	-0.849	0.206	0.506	-0.837	0.329	-0.238	-0.114	-0.032	-0.017	-0.007	0.009	0.017	0.011	-0.077
0.201	0.435	-0.771	0.207	0.510	-0.835	0.270	0.006	-0.092	-0.045	-0.048	0.069	0.021	0.010	0.089	-0.065
0.201	0.388	-0.771	0.210	0.511	-0.833	0.048	-0.200	0.015	-0.048	-0.095	0.068	0.020	0.056	0.089	-0.036
0.186	0.330	-0.826	0.201	0.508	-0.837	-0.149	0.566	0.000	-0.053	-0.149	0.017	0.035	0.114	0.034	-0.022
0.255	0.450	-0.905	0.202	0.505	-0.839	-0.194	-0.082	0.055	0.015	-0.026	-0.060	0.034	0.005	0.044	-0.010
0.267	0.493	-0.916	0.209	0.506	-0.837	0.076	-0.368	-0.038	0.020	0.015	-0.074	0.047	0.046	0.055	0.003
0.228	0.543	-0.885	0.212	0.508	-0.835	0.169	-0.151	-0.096	-0.021	0.063	-0.044	0.008	0.095	0.023	0.014
0.224	0.655	-0.901	0.215	0.510	-0.833	0.125	-0.106	-0.064	-0.027	0.173	-0.062	0.005	0.206	0.038	-0.004
0.247	0.601	-0.865	0.216	0.510	-0.833	-0.055	-0.044	-0.026	-0.005	0.120	-0.026	0.027	0.151	0.003	-0.017
0.193	0.504	-0.818	0.208	0.504	-0.838	-0.303	0.476	-0.027	-0.051	0.029	0.027	0.026	0.053	0.044	-0.025
0.259	0.350	-0.739	0.207	0.499	-0.842	-0.323	0.041	0.014	0.015	-0.120	0.110	0.039	0.101	0.123	-0.015
0.190	0.361	-0.865	0.212	0.499	-0.840	0.080	-0.246	-0.094	-0.059	-0.109	-0.017	0.030	0.089	0.005	-0.005
0.317	0.415	-0.818	0.216	0.501	-0.838	0.140	-0.109	-0.163	0.065	-0.056	0.028	0.096	0.034	0.042	-0.003
0.301	0.531	-0.877	0.223	0.503	-0.835	0.119	-0.338	-0.062	0.043	0.058	-0.033	0.081	0.083	0.018	-0.001
0.167	0.539	-0.956	0.220	0.502	-0.836	-0.048	0.122	0.024	-0.089	0.066	-0.111	0.053	0.091	0.097	0.007
0.247	0.597	-0.822	0.219	0.497	-0.840	-0.336	0.054	0.053	-0.006	0.129	0.027	0.027	0.149	0.038	-0.018
0.255	0.500	-0.802	0.208	0.492	-0.846	-0.292	0.681	-0.034	0.012	0.038	0.053	0.035	0.051	0.059	-0.035
0.190	0.392	-0.786	0.214	0.491	-0.844	-0.010	-0.358	-0.068	-0.059	-0.070	0.067	0.031	0.058	0.075	-0.045
0.232	0.311	-0.822	0.222	0.490	-0.843	-0.031	-0.366	-0.098	-0.024	-0.150	0.031	0.012	0.140	0.040	-0.039
0.209	0.265	-0.727	0.231	0.493	-0.839	0.198	-0.527	-0.029	-0.056	-0.199	0.122	0.011	0.187	0.134	-0.040
0.336	0.257	-0.704	0.238	0.497	-0.834	0.334	-0.337	-0.095	0.064	-0.211	0.141	0.116	0.194	0.158	-0.022
0.255	0.346	-0.849	0.233	0.496	-0.837	-0.073	0.279	0.020	-0.012	-0.121	-0.003	0.035	0.103	0.011	-0.019
0.259	0.442	-0.897	0.230	0.493	-0.839	-0.145	0.225	-0.026	-0.005	-0.022	-0.047	0.040	0.005	0.037	0.020
0.209	0.489	-0.948	0.227	0.486	-0.844	-0.425	0.136	-0.013	-0.052	0.032	-0.093	0.011	0.043	0.088	0.016
0.340	0.566	-0.940	0.220	0.478	-0.850	-0.430	0.443	-0.011	0.086	0.116	-0.079	0.121	0.121	0.079	0.024
0.232	0.558	-0.893	0.220	0.473	-0.853	-0.307	0.104	-0.110	-0.021	0.114	-0.028	0.012	0.113	0.031	0.013
0.274	0.616	-0.889	0.216	0.466	-0.858	-0.371	0.313	-0.171	0.025	0.179	-0.020	0.055	0.171	0.026	0.019
0.201	0.601	-0.893	0.225	0.464	-0.857	-0.089	-0.414	-0.214	-0.057	0.166	-0.025	0.018	0.155	0.029	0.001
0.259	0.601	-0.916	0.225	0.461	-0.858	-0.136	0.103	-0.223	-0.000	0.169	-0.047	0.040	0.155	0.052	-0.016
0.259	0.578	-0.909	0.225	0.462	-0.858	0.135	0.142	-0.262	-0.001	0.144	-0.039	0.040	0.132	0.045	-0.045
0.159	0.551	-0.893	0.237	0.463	-0.854	0.118	-0.604	-0.235	-0.113	0.116	-0.027	0.060	0.105	0.029	-0.051
0.155	0.485	-0.869	0.245	0.461	-0.853	-0.113	-0.436	-0.061	-0.125	0.053	-0.004	0.064	0.041	0.005	-0.060
0.213	0.404	-0.830	0.244	0.459	-0.854	-0.087	0.108	-0.034	-0.065	-0.027	0.036	0.007	0.039	0.034	-0.056
0.267	0.423	-0.798	0.243	0.454	-0.857	-0.294	0.044	0.013	-0.010	-0.002	0.071	0.046	0.019	0.065	-0.044
0.382	0.404	-0.684	0.241	0.450	-0.860	-0.253	0.188	-0.042	0.108	-0.017	0.188	0.161	0.038	0.179	-0.036
0.270	0.354	-0.767	0.236	0.443	-0.865	-0.363	0.298	-0.102	0.001	-0.060	0.110	0.049	0.087	0.097	-0.028
0.224	0.300	-0.778	0.235	0.437	-0.868	-0.338	0.083	-0.033	-0.044	-0.107	0.102	0.002	0.141	0.086	-0.022
0.267	0.330	-0.782	0.230	0.431	-0.873	-0.322	0.334	0.001	0.005	-0.071	0.102	0.044	0.110	0.084	-0.034
0.309	0.296	-0.731	0.225	0.425	-0.877	-0.362	0.256	0.056	0.053	-0.099	0.158	0.085	0.146	0.135	-0.033
0.282	0.242	-0.739	0.226	0.423	-0.877	-0.062	-0.044	-0.006	0.025	-0.152	0.150	0.058	0.200	0.128	-0.015
0.282	0.242	-0.739	0.229	0.424	-0.876	0.035	-0.123	-0.027	0.023	-0.152	0.149	0.057	0.201	0.128	-0.013
0.305	0.338	-0.798	0.225	0.426	-0.877	0.144	0.281	-0.035	0.051	-0.057	0.090	0.079	0.105	0.070	-0.023
0.267	0.323	-0.786	0.227	0.429	-0.874	0.185	-0.170	0.080	0.011	-0.076	0.100	0.040	0.121	0.082	-0.028
0.213	0.361	-0.845	0.225	0.431	-0.874	0.062	0.063	0.163	-0.040	-0.039	0.041	0.015	0.083	0.022	-0.016
0.209	0.415	-0.838	0.223	0.433	-0.874	0.040	-0.008	0.224	-0.041	0.013	0.048	0.019	0.029	0.030	-0.029
0.313	0.470	-0.767	0.208	0.434	-0.877	0.014	0.789	0.132	0.078	0.067	0.123	0.084	0.025	0.100	-0.040
0.182	0.516	-0.877	0.201	0.435	-0.878	0.026	0.317	0.182	-0.046	0.112	0.014	0.048	0.071	0.011	-0.033
0.170	0.462	-0.782	0.191	0.433	-0.881	-0.182	0.463	0.167	-0.047	0.060	0.112	0.060	0.017	0.083	-0.041
0.243	0.485	-0.747	0.179	0.432	-0.884	-0.041	0.692	0.068	0.039	0.083	0.150	0.013	0.040	0.119	-0.070
0.128	0.419	-0.802	0.172	0.437	-0.883	0.287	0.381	-0.008	-0.069	0.013	0.094	0.102	0.027	0.064	-0.086
0.101	0.385	-0.810	0.168	0.439	-0.883	0.042	0.137	0.122	-0.093	-0.023	0.086	0.130	0.063	0.056	-0.088
0.101	0.435	-0.767	0.166	0.442	-0.882	0.143	0.094	0.089	-0.090	0.024	0.128	0.131	0.013	0.099	-0.090
0.143	0.392	-0.747	0.166	0.446	-0.879	0.251	-0.019	0.039	-0.047	-0.023	0.146	0.088	0.056	0.119	-0.095
0.232	0.350	-0.692	0.160	0.450	-0.879	0.220	0.343	0.009	0.047	-0.069	0.200	0.001	0.099	0.174	-0.085
0.109	0.296	-0.735	0.159	0.453	-0.877	0.182	0.026	0.069	-0.075	-0.126	0.156	0.125	0.153	0.129	-0.082
0.159	0.296	-0.751	0.151	0.454	-0.878	0.056	0.407	0.092	-0.017	-0.127	0.141	0.075	0.153	0.113	-0.074
0.117	0.284	-0.696	0.143	0.457	-0.878	0.194	0.485	-0.006	-0.051	-0.142	0.196	0.118	0.165	0.166	-0.091
0.151	0.303	-0.747	0.131	0.457	-0.880	-0.048	0.663	0.057	-0.004	-0.122	0.147	0.083	0.145	0.113	-0.065
0.067	0.365	-0.798	0.126	0.457	-0.881	0.026	0.246	0.047	-0.083	-0.060	0.096	0.168	0.083	0.061	-0.070
0.205	0.307	-0.743	0.110	0.455	-0.884	-0.094	0.891	0.030	0.071	-0.116	0.155	0.030	0.141	0.114	-0.048
0.074	0.280	-0.775	0.101	0.453	-0.886	-0.143	0.442	0.088	-0.051	-0.141	0.125	0.161	0.168	0.080	-0.038
0.147	0.330	-0.786	0.086	0.450	-0.889	-0.164	0.847	0.034	0.037	-0.087	0.117	0.088	0.118	0.068	-0.015
0.124	0.303	-0.834	0.072	0.446	-0.892	-0.205	0.753	0.131	0.029	-0.110	0.073	0.112	0.145	0.019	-0.008
0.093	0.296	-0.881	0.059	0.444	-0.894	-0.093	0.679	0.133	0.011	-0.116	0.027	0.145	0.153	0.029	0.041
0.124	0.319	-0.909	0.044	0.445	-0.894	0.063	0.699	0.216	0.056	-0.094	0.000	0.115	0.130	0.057	0.076
0.174	0.342	-1.031	0.030	0.451	-0.892	0.367	0.694	0.247	0.121	-0.077	-0.124	0.064	0.107	0.179	0.020
0.193	0.350	-0.972	0.009	0.459	-0.889	0.419	1.090	0.217	0.161	-0.076	-0.068	0.044	0.099	0.121	-0.035
-0.299	0.323	-0.968	0.001	0.465	-0.885	0.379	0.403	0.073	-0.323	-0.110	-0.068	0.535	0.126	0.117	-0.071
-0.299	0.323	-0.968	0.005	0.469	-0.883	0.266	-0.332	0.027	-0.327	-0.114	-0.070	0.535	0.127	0.117	-0.103
-0.087	0.412	-0.838	0.006	0.479	-0.878	0.547	-0.089	0.091	-0.116	-0.035	0.055	0.322	0.038	0.012	-0.120
-0.007	0.442	-0.948	0.005	0.487	-0.873	0.513	-0.042	0.211	-0.033	-0.012	-0.060	0.239	0.007	0.098	-0.046
0.078	0.450	-1.011	0.009	0.490	-0.872	0.161	-0.354	0.238	0.047	-0.007	-0.125	0.151	0.002	0.161	0.067
0.117	0.520	-0.983	0.023	0.486	-0.874	-0.227	-0.913	0.215	0.072	0.067	-0.095	0.110	0.072	0.133	0.189
0.355	0.667	-0.928	0.035	0.481	-0.876	-0.289	-0.713	0.083	0.298	0.219	-0.038	0.133	0.220	0.078	0.344
0.605	0.709	-0.901	0.061	0.476	-0.878	-0.357	-1.318	-0.086	0.522	0.267	-0.008	0.387	0.262	0.050	0.462
0.920	0.655	-0.909	0.072	0.472	-0.879	-0.234	-0.391	-0.174	0.827	0.217	-0.015	0.706	0.207	0.058	0.570
0.805	0.655	-1.007	0.088	0.468	-0.880	-0.209	-0.608	-0.311	0.696	0.221	-0.112	0.595	0.207	0.158	0.610
0.770	0.651	-0.999	0.094	0.461	-0.882	-0.333	0.016	-0.476	0.655	0.224	-0.102	0.563	0.202	0.150	0.577
0.582	0.508	-1.082	0.098	0.456	-0.885	-0.232	0.061	-0.441	0.463	0.086	-0.182	0.378	0.058	0.233	0.485
0.405	0.423	-1.074	0.102	0.450	-0.887	-0.272	0.040	-0.376	0.282	0.007	-0.172	0.204	0.028	0.225	0.444
0.401	0.427	-1.078	0.114	0.443	-0.889	-0.333	-0.552	-0.178	0.267	0.018	-0.174	0.201	0.025	0.228	0.365
0.632	0.450	-0.979	0.126	0.446	-0.886	0.144	-0.604	0.036	0.486	0.039	-0.079	0.432	0.004	0.130	0.327
0.428	0.415	-0.889	0.138	0.451	-0.882	0.261	-0.712	0.157	0.270	-0.001	0.008	0.227	0.040	0.039	0.302
0.520	0.415	-0.802	0.146	0.454	-0.879	0.188	-0.475	0.122	0.354	-0.004	0.091	0.320	0.042	0.048	0.237
0.424	0.396	-0.767	0.151	0.454	-0.878	-0.035	-0.347	0.189	0.253	-0.023	0.126	0.222	0.062	0.084	0.205
0.205	0.327	-0.747	0.149	0.448	-0.881	-0.335	0.114	0.063	0.036	-0.087	0.149	0.002	0.131	0.104	0.176
0.574	0.361	-0.684	0.136	0.449	-0.883	0.068	0.875	-0.156	0.418	-0.052	0.214	0.369	0.097	0.167	0.162
0.251	0.408	-0.940	0.141	0.451	-0.882	0.093	-0.266	0.028	0.090	-0.007	-0.044	0.044	0.050	0.091	0.113
0.386	0.516	-0.936	0.139	0.455	-0.879	0.254	0.087	0.112	0.227	0.096	-0.042	0.176	0.058	0.086	0.109
0.097	0.508	-0.869	0.125	0.453	-0.883	-0.133	0.785	0.037	-0.047	0.091	0.028	0.114	0.049	0.019	0.037
0.128	0.454	-0.806	0.117	0.454	-0.883	0.037	0.537	-0.144	-0.008	0.037	0.092	0.085	0.005	0.043	0.010
0.082	0.354	-0.909	0.119	0.455	-0.883	0.077	-0.074	-0.132	-0.056	-0.065	-0.011	0.132	0.106	0.059	-0.034
0.067	0.408	-0.995	0.124	0.457	-0.881	0.170	-0.212	-0.130	-0.076	-0.013	-0.099	0.149	0.052	0.145	-0.036
0.113	0.539	-0.987	0.123	0.454	-0.882	-0.133	0.097	-0.087	-0.029	0.121	-0.090	0.105	0.077	0.138	-0.051
0.097	0.566	-0.838	0.120	0.452	-0.884	-0.138	0.264	-0.171	-0.041	0.150	0.062	0.121	0.103	0.011	-0.066
0.067	0.284	-0.775	0.129	0.453	-0.882	0.075	-0.500	-0.100	-0.081	-0.133	0.123	0.152	0.180	0.073	-0.050
0.067	0.284	-0.775	0.140	0.453	-0.880	0.058	-0.585	-0.017	-0.091	-0.134	0.121	0.153	0.181	0.072	-0.043
0.201	0.562	-0.889	0.133	0.453	-0.882	-0.009	0.489	-0.146	0.051	0.145	0.008	0.018	0.097	0.043	-0.039
0.178	0.612	-0.924	0.127	0.452	-0.883	-0.068	0.424	-0.196	0.033	0.197	-0.026	0.041	0.146	0.079	-0.031
0.063	0.605	-0.991	0.121	0.441	-0.889	-0.597	0.406	-0.104	-0.075	0.199	-0.086	0.156	0.138	0.146	-0.015
0.051	0.535	-0.912	0.115	0.431	-0.895	-0.566	0.277	0.014	-0.081	0.140	-0.002	0.166	0.068	0.067	-0.028
0.143	0.454	-0.767	0.123	0.430	-0.895	-0.083	-0.358	-0.097	0.004	0.060	0.144	0.074	0.014	0.079	-0.040
0.159	0.385	-0.810	0.127	0.431	-0.894	0.069	-0.165	-0.170	0.015	-0.011	0.100	0.058	0.086	0.036	-0.022
0.117	0.373	-0.928	0.131	0.429	-0.894	-0.080	-0.177	-0.094	-0.031	-0.020	-0.018	0.100	0.099	0.083	0.004
0.163	0.412	-1.039	0.137	0.427	-0.894	-0.107	-0.281	-0.059	0.010	0.020	-0.127	0.053	0.061	0.195	0.023
0.186	0.454	-0.972	0.133	0.418	-0.899	-0.450	0.263	-0.057	0.038	0.071	-0.056	0.029	0.019	0.128	0.040
0.190	0.524	-0.956	0.130	0.413	-0.901	-0.277	0.174	-0.040	0.044	0.145	-0.037	0.024	0.050	0.113	0.078
0.190	0.539	-0.999	0.133	0.407	-0.904	-0.356	-0.148	-0.052	0.041	0.167	-0.078	0.023	0.066	0.156	0.072
0.317	0.551	-0.960	0.130	0.404	-0.906	-0.190	0.242	-0.108	0.171	0.182	-0.036	0.105	0.077	0.117	0.074
0.159	0.601	-0.975	0.144	0.407	-0.902	0.162	-0.720	-0.170	-0.000	0.229	-0.055	0.053	0.127	0.133	0.052
0.278	0.524	-0.826	0.158	0.410	-0.898	0.225	-0.638	-0.162	0.106	0.148	0.092	0.067	0.049	0.017	0.042
0.163	0.392	-0.767	0.156	0.408	-0.900	-0.146	0.147	-0.122	-0.008	0.020	0.153	0.048	0.083	0.075	0.017
0.240	0.257	-0.786	0.160	0.405	-0.900	-0.109	-0.185	0.007	0.066	-0.113	0.133	0.030	0.218	0.056	0.014
0.255	0.265	-0.810	0.152	0.398	-0.905	-0.395	0.470	-0.045	0.089	-0.098	0.115	0.046	0.210	0.032	0.022
0.182	0.334	-0.877	0.148	0.390	-0.909	-0.429	0.243	-0.045	0.020	-0.020	0.052	0.027	0.141	0.035	0.049
0.286	0.346	-0.944	0.159	0.391	-0.907	0.104	-0.517	-0.151	0.113	-0.010	-0.017	0.078	0.130	0.102	0.065
0.255	0.497	-0.960	0.171	0.393	-0.903	0.127	-0.620	-0.086	0.070	0.139	-0.036	0.048	0.020	0.117	0.054
0.282	0.539	-0.952	0.177	0.397	-0.901	0.183	-0.262	-0.073	0.092	0.178	-0.030	0.074	0.061	0.109	0.059
0.193	0.520	-0.893	0.181	0.398	-0.899	0.101	-0.215	-0.066	-0.001	0.157	0.028	0.014	0.040	0.049	0.035
0.259	0.450	-0.810	0.180	0.397	-0.900	-0.108	0.061	0.020	0.065	0.089	0.112	0.052	0.032	0.034	0.016
0.197	0.404	-0.873	0.174	0.394	-0.902	-0.154	0.312	-0.007	0.009	0.045	0.051	0.008	0.080	0.029	-0.006
0.224	0.261	-0.794	0.183	0.394	-0.901	0.004	-0.468	0.054	0.027	-0.098	0.129	0.019	0.224	0.050	0.008
0.224	0.261	-0.794	0.182	0.392	-0.902	-0.088	0.107	-0.094	0.028	-0.096	0.130	0.020	0.224	0.049	0.002
0.274	0.315	-0.920	0.192	0.399	-0.897	0.430	-0.517	-0.052	0.068	-0.049	-0.001	0.070	0.170	0.078	0.015
0.209	0.388	-0.912	0.201	0.407	-0.891	0.417	-0.534	-0.008	-0.007	0.018	0.002	0.006	0.096	0.071	0.030
0.286	0.450	-0.901	0.204	0.410	-0.889	0.161	-0.178	0.047	0.066	0.076	0.012	0.083	0.034	0.060	0.029
0.278	0.531	-0.912	0.205	0.412	-0.888	0.107	-0.040	-0.014	0.057	0.155	-0.001	0.076	0.048	0.072	0.023
0.186	0.516	-0.936	0.204	0.411	-0.889	-0.100	0.039	0.096	-0.033	0.141	-0.024	0.016	0.034	0.096	0.020
0.243	0.520	-0.940	0.199	0.409	-0.891	-0.121	0.267	-0.009	0.029	0.147	-0.025	0.041	0.039	0.101	0.025
0.247	0.400	-0.778	0.207	0.409	-0.889	0.018	-0.362	-0.114	0.025	0.027	0.135	0.046	0.080	0.060	0.009
0.336	0.431	-0.849	0.207	0.406	-0.890	-0.146	0.040	-0.120	0.113	0.061	0.065	0.134	0.048	0.011	0.011
0.243	0.330	-0.790	0.215	0.407	-0.888	0.116	-0.395	-0.106	0.012	-0.041	0.122	0.042	0.148	0.048	0.016
0.297	0.330	-0.723	0.224	0.410	-0.884	0.192	-0.389	-0.159	0.058	-0.043	0.186	0.096	0.148	0.115	0.010
0.355	0.303	-0.775	0.225	0.413	-0.882	0.209	-0.054	0.004	0.114	-0.074	0.132	0.154	0.174	0.064	0.005
0.232	0.350	-0.778	0.228	0.418	-0.879	0.277	-0.175	-0.008	-0.012	-0.032	0.126	0.032	0.128	0.061	0.003
0.332	0.300	-0.830	0.225	0.416	-0.881	-0.104	0.176	0.081	0.091	-0.081	0.076	0.132	0.179	0.011	0.023
0.220	0.346	-0.822	0.220	0.415	-0.883	-0.088	0.304	-0.013	-0.015	-0.033	0.086	0.021	0.133	0.019	0.027
0.355	0.412	-0.838	0.214	0.412	-0.886	-0.154	0.392	-0.083	0.126	0.036	0.074	0.156	0.067	0.004	0.046
0.332	0.462	-0.853	0.209	0.411	-0.888	-0.050	0.350	-0.043	0.108	0.087	0.060	0.133	0.018	0.011	0.042
0.270	0.454	-0.905	0.203	0.412	-0.888	0.100	0.348	-0.085	0.052	0.077	0.009	0.073	0.026	0.062	0.062
0.297	0.504	-0.814	0.205	0.413	-0.887	0.071	-0.041	-0.074	0.078	0.126	0.099	0.100	0.024	0.029	0.042
0.309	0.477	-0.826	0.201	0.418	-0.886	0.257	0.259	0.006	0.094	0.094	0.085	0.113	0.003	0.017	0.026
0.224	0.504	-0.849	0.198	0.424	-0.884	0.298	0.120	0.076	0.012	0.116	0.059	0.028	0.025	0.007	0.011
0.236	0.454	-0.818	0.190	0.427	-0.884	0.123	0.411	0.092	0.031	0.063	0.091	0.040	0.025	0.024	-0.005
0.240	0.423	-0.700	0.183	0.431	-0.884	0.201	0.331	0.104	0.042	0.028	0.209	0.044	0.055	0.142	-0.018
0.190	0.385	-0.763	0.165	0.430	-0.888	-0.076	0.955	0.169	0.010	-0.010	0.150	0.005	0.093	0.078	-0.016
0.247	0.319	-0.680	0.155	0.430	-0.889	-0.024	0.487	0.214	0.078	-0.076	0.234	0.052	0.157	0.160	-0.031
0.240	0.319	-0.692	0.145	0.435	-0.889	0.243	0.496	0.177	0.081	-0.080	0.222	0.044	0.157	0.147	-0.030
0.090	0.381	-0.865	0.140	0.442	-0.886	0.381	0.210	0.178	-0.064	-0.025	0.046	0.106	0.094	0.027	-0.026
0.151	0.524	-0.802	0.131	0.452	-0.883	0.496	0.435	0.177	0.007	0.108	0.105	0.045	0.049	0.037	-0.031
0.151	0.524	-0.802	0.122	0.462	-0.878	0.560	0.398	0.139	0.016	0.098	0.101	0.045	0.048	0.037	-0.039
0.113	0.551	-0.830	0.110	0.465	-0.879	0.096	0.542	0.298	-0.009	0.123	0.074	0.084	0.075	0.009	-0.017
0.120	0.439	-0.755	0.102	0.469	-0.877	0.193	0.289	0.385	0.008	0.007	0.147	0.077	0.038	0.084	-0.022
0.190	0.446	-0.755	0.085	0.473	-0.877	0.219	0.818	0.289	0.095	0.011	0.147	0.008	0.031	0.084	-0.025
0.105	0.419	-0.680	0.078	0.481	-0.873	0.418	0.235	0.325	0.018	-0.024	0.218	0.093	0.060	0.160	-0.021
0.101	0.415	-0.739	0.072	0.487	-0.870	0.312	0.164	0.312	0.021	-0.034	0.156	0.097	0.065	0.100	-0.016
0.155	0.427	-0.625	0.064	0.495	-0.866	0.425	0.339	0.261	0.083	-0.030	0.266	0.043	0.055	0.215	-0.044
0.120	0.408	-0.672	0.053	0.506	-0.861	0.613	0.530	0.207	0.060	-0.060	0.213	0.078	0.076	0.168	-0.025
0.013	0.307	-0.704	0.050	0.515	-0.856	0.541	0.001	0.256	-0.044	-0.170	0.176	0.186	0.177	0.136	-0.021
0.155	0.342	-0.688	0.042	0.523	-0.851	0.457	0.327	0.306	0.107	-0.143	0.188	0.043	0.144	0.152	-0.025
0.097	0.400	-0.672	0.034	0.534	-0.845	0.613	0.290	0.255	0.057	-0.095	0.197	0.101	0.087	0.167	-0.011
0.028	0.473	-0.771	0.023	0.538	-0.843	0.224	0.464	0.294	-0.001	-0.026	0.097	0.170	0.014	0.068	0.016
0.105	0.473	-0.798	0.015	0.540	-0.841	0.148	0.354	0.276	0.085	-0.028	0.068	0.093	0.015	0.040	0.014
0.082	0.520	-0.767	0.002	0.541	-0.841	0.068	0.641	0.225	0.075	0.017	0.099	0.116	0.031	0.071	0.014
0.074	0.616	-0.723	-0.012	0.543	-0.840	0.054	0.786	0.092	0.082	0.113	0.142	0.123	0.127	0.114	0.022
-0.049	0.585	-0.909	-0.019	0.544	-0.839	0.103	0.388	0.017	-0.034	0.080	-0.045	0.246	0.096	0.073	0.007
-0.026	0.643	-0.893	-0.027	0.548	-0.836	0.184	0.463	-0.019	-0.004	0.135	-0.031	0.222	0.154	0.059	0.012
-0.049	0.678	-0.881	-0.023	0.553	-0.833	0.287	-0.168	-0.039	-0.030	0.165	-0.023	0.247	0.188	0.048	0.023
0.028	0.655	-0.905	-0.024	0.555	-0.832	0.124	0.049	-0.020	0.048	0.140	-0.048	0.172	0.165	0.073	0.044
0.074	0.628	-0.838	-0.029	0.560	-0.828	0.289	0.359	-0.037	0.099	0.108	0.016	0.127	0.138	0.006	0.061
0.047	0.620	-0.905	-0.033	0.565	-0.825	0.302	0.262	-0.019	0.076	0.095	-0.055	0.154	0.131	0.074	0.077
0.005	0.632	-0.995	-0.040	0.572	-0.819	0.456	0.459	0.006	0.042	0.100	-0.150	0.197	0.143	0.166	0.091
-0.037	0.539	-1.007	-0.049	0.582	-0.812	0.614	0.380	0.191	0.008	-0.003	-0.169	0.238	0.050	0.179	0.074
0.013	0.570	-1.027	-0.059	0.593	-0.803	0.769	0.454	0.255	0.068	0.016	-0.198	0.186	0.082	0.198	0.032
-0.137	0.578	-1.050	-0.060	0.604	-0.795	0.714	-0.062	0.141	-0.081	0.013	-0.230	0.333	0.091	0.222	-0.035
-0.241	0.624	-0.968	-0.054	0.611	-0.790	0.434	-0.506	0.128	-0.191	0.053	-0.152	0.433	0.138	0.139	-0.041
-0.310	0.589	-0.794	-0.052	0.617	-0.786	0.389	-0.328	0.173	-0.262	0.012	0.017	0.499	0.104	0.034	-0.059
-0.037	0.616	-0.889	-0.051	0.623	-0.781	0.418	-0.213	0.219	0.010	0.033	-0.082	0.222	0.132	0.061	-0.044
-0.037	0.616	-0.889	-0.048	0.626	-0.779	0.204	-0.314	0.172	0.008	0.030	-0.084	0.219	0.132	0.062	0.042
0.036	0.748	-0.861	-0.035	0.620	-0.784	-0.376	-0.902	0.133	0.068	0.167	-0.051	0.145	0.264	0.034	0.149
0.305	0.771	-0.818	-0.028	0.613	-0.789	-0.426	-0.371	-0.068	0.330	0.197	-0.002	0.126	0.287	0.010	0.229
0.293	0.767	-0.849	-0.010	0.609	-0.793	-0.282	-0.869	-0.248	0.301	0.197	-0.030	0.118	0.283	0.021	0.307
0.486	0.771	-0.822	0.008	0.608	-0.794	-0.098	-0.694	-0.460	0.475	0.202	-0.001	0.312	0.287	0.007	0.389
0.470	0.759	-0.877	0.028	0.608	-0.793	0.011	-0.865	-0.417	0.440	0.190	-0.057	0.300	0.275	0.047	0.430
0.528	0.694	-0.975	0.048	0.609	-0.792	0.074	-0.901	-0.309	0.478	0.124	-0.157	0.360	0.209	0.144	0.462
0.567	0.535	-0.972	0.072	0.609	-0.790	0.036	-1.170	-0.332	0.493	-0.034	-0.155	0.401	0.050	0.139	0.461
0.559	0.485	-0.881	0.092	0.607	-0.789	-0.010	-0.977	-0.289	0.465	-0.083	-0.065	0.398	0.001	0.047	0.444
0.567	0.524	-0.845	0.107	0.606	-0.788	-0.047	-0.707	-0.175	0.458	-0.043	-0.031	0.406	0.037	0.012	0.427
0.463	0.512	-0.889	0.121	0.605	-0.787	-0.031	-0.790	-0.115	0.340	-0.053	-0.075	0.304	0.025	0.056	0.385
0.567	0.620	-0.818	0.122	0.605	-0.787	0.009	0.076	-0.072	0.443	0.055	-0.004	0.407	0.133	0.016	0.361
0.451	0.609	-0.806	0.125	0.605	-0.786	0.014	-0.084	-0.047	0.325	0.043	0.007	0.291	0.121	0.028	0.327
0.440	0.624	-0.948	0.129	0.604	-0.786	-0.036	-0.243	0.073	0.310	0.059	-0.135	0.278	0.135	0.114	0.322
0.382	0.701	-0.916	0.136	0.603	-0.786	-0.046	-0.410	-0.005	0.245	0.138	-0.104	0.219	0.211	0.083	0.277
0.536	0.813	-0.676	0.145	0.613	-0.777	0.580	-0.478	-0.036	0.390	0.241	0.127	0.371	0.322	0.157	0.208
0.428	0.701	-0.574	0.146	0.616	-0.774	0.209	0.037	-0.065	0.281	0.125	0.227	0.261	0.210	0.260	0.161
0.155	0.555	-0.605	0.137	0.611	-0.779	-0.331	0.543	0.079	0.017	-0.017	0.201	0.015	0.062	0.229	0.146
0.274	0.531	-0.696	0.129	0.611	-0.781	-0.020	0.574	-0.025	0.145	-0.039	0.112	0.102	0.038	0.140	0.078
0.313	0.713	-0.857	0.128	0.614	-0.778	0.248	0.196	-0.137	0.185	0.139	-0.052	0.140	0.219	0.022	0.024
0.093	0.779	-0.810	0.123	0.615	-0.779	0.067	0.476	-0.176	-0.029	0.203	-0.005	0.081	0.286	0.026	0.016
0.070	0.566	-0.684	0.118	0.614	-0.781	-0.089	0.476	-0.190	-0.047	-0.007	0.124	0.105	0.074	0.151	0.001
-0.033	0.609	-0.948	0.119	0.610	-0.783	-0.180	-0.002	-0.196	-0.152	0.039	-0.138	0.211	0.117	0.113	-0.027
0.140	0.597	-0.822	0.121	0.612	-0.781	0.187	0.066	-0.212	0.019	0.025	-0.014	0.039	0.105	0.014	-0.038
0.167	0.752	-0.826	0.121	0.612	-0.782	-0.015	0.110	-0.118	0.046	0.180	-0.018	0.014	0.259	0.010	-0.038
0.097	0.663	-0.609	0.115	0.609	-0.784	-0.185	0.364	-0.027	-0.017	0.094	0.202	0.084	0.169	0.226	-0.031
0.097	0.663	-0.609	0.111	0.605	-0.788	-0.294	0.350	-0.104	-0.013	0.099	0.206	0.085	0.168	0.225	-0.052
0.051	0.531	-0.794	0.112	0.604	-0.789	-0.039	0.136	-0.272	-0.060	-0.031	0.022	0.131	0.036	0.039	-0.069
0.017	0.578	-0.845	0.118	0.603	-0.789	0.001	-0.129	-0.299	-0.100	0.016	-0.030	0.167	0.082	0.013	-0.062
0.028	0.670	-0.956	0.118	0.597	-0.794	-0.356	0.083	-0.189	-0.089	0.115	-0.135	0.155	0.174	0.124	-0.049
0.078	0.682	-0.794	0.120	0.588	-0.800	-0.525	-0.015	-0.165	-0.041	0.136	0.033	0.104	0.186	0.037	-0.039
0.147	0.562	-0.715	0.124	0.582	-0.804	-0.370	-0.044	-0.215	0.025	0.022	0.116	0.035	0.067	0.115	-0.044
0.132	0.493	-0.771	0.125	0.578	-0.807	-0.202	0.087	-0.266	0.008	-0.043	0.064	0.050	0.002	0.061	-0.036
0.047	0.408	-0.747	0.136	0.578	-0.805	0.037	-0.549	-0.190	-0.087	-0.128	0.086	0.134	0.089	0.085	-0.024
0.147	0.423	-0.826	0.141	0.576	-0.805	-0.033	-0.147	-0.221	0.009	-0.111	0.007	0.033	0.075	0.007	-0.014
0.151	0.470	-0.830	0.139	0.569	-0.810	-0.373	0.190	-0.108	0.015	-0.059	0.008	0.029	0.030	0.003	-0.004
0.132	0.574	-0.960	0.139	0.562	-0.815	-0.416	0.099	-0.105	-0.004	0.053	-0.117	0.048	0.074	0.128	0.021
0.132	0.705	-0.956	0.135	0.555	-0.821	-0.422	0.367	-0.182	0.000	0.192	-0.107	0.047	0.205	0.125	0.039
0.140	0.740	-0.901	0.140	0.548	-0.825	-0.429	-0.249	-0.075	0.003	0.234	-0.048	0.038	0.240	0.070	0.039
0.236	0.694	-0.861	0.140	0.546	-0.826	-0.074	0.119	-0.194	0.099	0.189	-0.008	0.059	0.194	0.031	0.027
0.151	0.670	-0.857	0.145	0.546	-0.825	-0.019	-0.192	-0.185	0.009	0.166	-0.004	0.025	0.170	0.027	-0.002
0.140	0.694	-0.814	0.155	0.550	-0.821	0.268	-0.519	-0.154	-0.013	0.185	0.034	0.036	0.193	0.017	-0.019
0.059	0.612	-0.818	0.168	0.553	-0.816	0.238	-0.622	-0.232	-0.107	0.101	0.026	0.116	0.110	0.014	-0.041
0.143	0.489	-0.719	0.175	0.554	-0.814	0.049	-0.379	-0.066	-0.029	-0.023	0.123	0.031	0.015	0.113	-0.046
0.182	0.531	-0.782	0.182	0.554	-0.812	0.036	-0.368	-0.119	0.002	0.019	0.058	0.007	0.025	0.051	-0.057
0.178	0.535	-0.802	0.177	0.551	-0.816	-0.201	0.323	-0.079	0.002	0.027	0.042	0.004	0.027	0.031	-0.033
0.124	0.477	-0.751	0.179	0.548	-0.817	-0.126	-0.068	-0.035	-0.053	-0.029	0.095	0.049	0.033	0.083	-0.038
0.232	0.412	-0.723	0.174	0.541	-0.822	-0.405	0.319	-0.034	0.059	-0.088	0.128	0.060	0.099	0.110	-0.045
0.097	0.388	-0.802	0.181	0.535	-0.825	-0.386	-0.389	-0.023	-0.082	-0.104	0.052	0.074	0.123	0.031	-0.031
0.143	0.381	-0.767	0.166	0.528	-0.832	-0.315	1.019	-0.234	-0.022	-0.105	0.094	0.028	0.130	0.066	-0.031
0.278	0.404	-0.739	0.169	0.522	-0.836	-0.344	-0.083	-0.129	0.110	-0.075	0.125	0.107	0.107	0.092	-0.030
0.082	0.392	-0.861	0.169	0.515	-0.840	-0.355	0.166	-0.214	-0.085	-0.080	0.008	0.088	0.119	0.030	-0.009
0.205	0.354	-0.826	0.173	0.509	-0.843	-0.314	-0.133	-0.147	0.034	-0.112	0.046	0.036	0.157	0.004	0.001
0.193	0.342	-0.853	0.177	0.509	-0.842	0.075	-0.149	-0.192	0.018	-0.124	0.018	0.024	0.169	0.023	-0.018
0.193	0.342	-0.853	0.191	0.511	-0.838	0.163	-0.746	-0.154	0.004	-0.126	0.014	0.025	0.170	0.023	-0.011
0.151	0.388	-0.897	0.199	0.514	-0.835	0.215	-0.342	-0.176	-0.046	-0.082	-0.032	0.016	0.123	0.067	0.001
0.163	0.423	-0.838	0.211	0.516	-0.830	0.213	-0.610	-0.197	-0.046	-0.050	0.022	0.004	0.088	0.008	-0.007
0.274	0.381	-0.920	0.217	0.522	-0.825	0.407	-0.232	-0.176	0.060	-0.098	-0.065	0.108	0.131	0.091	-0.033
0.178	0.415	-0.885	0.226	0.527	-0.819	0.379	-0.483	-0.150	-0.045	-0.068	-0.035	0.012	0.096	0.056	-0.018
0.067	0.388	-0.916	0.237	0.529	-0.815	0.164	-0.696	0.024	-0.167	-0.098	-0.071	0.099	0.122	0.088	-0.049
0.270	0.412	-0.873	0.234	0.532	-0.813	0.280	0.289	-0.230	0.039	-0.078	-0.028	0.105	0.099	0.045	-0.069
0.013	0.338	-0.861	0.248	0.536	-0.807	0.263	-0.825	-0.046	-0.232	-0.155	-0.023	0.152	0.172	0.034	-0.108
0.251	0.272	-0.751	0.249	0.541	-0.804	0.366	0.053	-0.181	0.005	-0.226	0.084	0.087	0.237	0.077	-0.084
0.024	0.269	-0.810	0.267	0.547	-0.793	0.471	-1.122	-0.066	-0.239	-0.236	0.015	0.139	0.241	0.018	-0.123
0.309	0.245	-0.680	0.272	0.554	-0.787	0.528	-0.193	-0.167	0.040	-0.266	0.139	0.146	0.264	0.148	-0.105
0.140	0.226	-0.743	0.281	0.560	-0.780	0.369	-0.618	0.058	-0.137	-0.291	0.069	0.023	0.283	0.085	-0.124
0.190	0.261	-0.704	0.287	0.567	-0.772	0.487	-0.385	-0.003	-0.093	-0.263	0.101	0.027	0.248	0.126	-0.091
0.205	0.319	-0.680	0.293	0.572	-0.766	0.331	-0.488	0.115	-0.084	-0.211	0.118	0.043	0.190	0.150	-0.108
0.286	0.323	-0.637	0.298	0.582	-0.757	0.662	-0.282	-0.021	-0.007	-0.216	0.153	0.124	0.187	0.194	-0.092
0.228	0.342	-0.676	0.298	0.587	-0.753	0.299	-0.133	0.114	-0.065	-0.202	0.110	0.066	0.168	0.155	-0.083
0.259	0.381	-0.664	0.296	0.593	-0.749	0.433	0.136	0.072	-0.032	-0.170	0.118	0.097	0.129	0.167	-0.099
0.186	0.400	-0.830	0.292	0.596	-0.748	0.099	0.037	0.223	-0.101	-0.153	-0.048	0.023	0.109	0.001	-0.087
0.070	0.415	-0.810	0.298	0.600	-0.742	0.258	-0.546	0.163	-0.222	-0.142	-0.034	0.092	0.092	0.021	-0.073
0.313	0.531	-0.700	0.291	0.605	-0.741	0.327	0.402	0.086	0.027	-0.032	0.075	0.150	0.024	0.131	-0.073
0.236	0.558	-0.838	0.295	0.611	-0.735	0.310	-0.432	0.198	-0.053	-0.010	-0.069	0.072	0.052	0.007	-0.062
0.205	0.574	-0.778	0.290	0.616	-0.732	0.313	0.198	0.155	-0.079	-0.001	-0.012	0.042	0.068	0.052	-0.042
0.243	0.624	-0.771	0.276	0.620	-0.734	0.234	0.865	0.049	-0.027	0.046	-0.002	0.079	0.118	0.060	-0.055
0.178	0.605	-0.727	0.270	0.619	-0.738	-0.165	0.241	0.221	-0.085	0.028	0.045	0.014	0.099	0.103	-0.073
0.190	0.551	-0.759	0.261	0.620	-0.740	-0.041	0.329	0.282	-0.065	-0.027	0.016	0.025	0.045	0.072	-0.087
0.120	0.551	-0.775	0.251	0.618	-0.745	-0.225	0.414	0.298	-0.124	-0.026	0.005	0.044	0.046	0.057	-0.107
0.086	0.628	-0.782	0.243	0.614	-0.751	-0.304	0.306	0.259	-0.150	0.055	0.003	0.080	0.124	0.049	-0.110
0.124	0.531	-0.723	0.239	0.613	-0.753	-0.138	0.086	0.210	-0.108	-0.041	0.064	0.042	0.027	0.108	-0.118
0.124	0.531	-0.723	0.227	0.610	-0.759	-0.273	0.601	0.196	-0.096	-0.038	0.071	0.043	0.027	0.109	-0.104
0.140	0.477	-0.700	0.222	0.609	-0.762	-0.119	0.225	0.137	-0.075	-0.090	0.097	0.028	0.027	0.132	-0.115
0.174	0.423	-0.747	0.210	0.605	-0.768	-0.265	0.698	0.079	-0.029	-0.140	0.056	0.007	0.080	0.085	-0.125
0.020	0.462	-0.708	0.203	0.597	-0.776	-0.569	0.254	0.194	-0.176	-0.094	0.104	0.147	0.041	0.124	-0.128
0.013	0.334	-0.786	0.194	0.588	-0.786	-0.591	0.437	0.180	-0.173	-0.212	0.034	0.155	0.167	0.045	-0.130
0.097	0.365	-0.684	0.192	0.584	-0.788	-0.192	0.089	0.007	-0.087	-0.178	0.140	0.072	0.135	0.147	-0.160
0.113	0.435	-0.672	0.185	0.579	-0.794	-0.312	0.515	-0.118	-0.064	-0.103	0.157	0.057	0.064	0.159	-0.151
-0.026	0.315	-0.798	0.184	0.573	-0.799	-0.392	-0.030	0.109	-0.200	-0.216	0.036	0.196	0.183	0.032	-0.135
0.043	0.350	-0.747	0.185	0.568	-0.802	-0.292	-0.172	0.158	-0.131	-0.177	0.090	0.128	0.147	0.083	-0.135
0.105	0.377	-0.735	0.177	0.565	-0.806	-0.222	0.379	0.149	-0.061	-0.146	0.106	0.067	0.119	0.094	-0.118
0.051	0.381	-0.786	0.177	0.563	-0.807	-0.143	-0.189	0.206	-0.115	-0.141	0.056	0.120	0.115	0.043	-0.098
0.174	0.408	-0.711	0.164	0.559	-0.813	-0.239	0.767	0.081	0.022	-0.110	0.136	0.003	0.088	0.117	-0.094
0.040	0.431	-0.853	0.156	0.556	-0.816	-0.203	0.418	0.088	-0.104	-0.084	-0.002	0.132	0.065	0.026	-0.101
-0.049	0.500	-0.979	0.154	0.551	-0.820	-0.302	-0.024	0.132	-0.191	-0.009	-0.124	0.221	0.005	0.153	-0.076
0.005	0.454	-0.849	0.153	0.547	-0.823	-0.261	-0.064	0.126	-0.136	-0.052	0.009	0.169	0.042	0.024	-0.082
0.124	0.458	-0.905	0.151	0.548	-0.823	0.089	0.145	0.010	-0.013	-0.049	-0.047	0.050	0.037	0.080	-0.077
0.055	0.500	-0.905	0.148	0.548	-0.823	0.044	0.259	-0.159	-0.079	-0.006	-0.046	0.122	0.006	0.079	-0.048
0.013	0.508	-0.987	0.147	0.549	-0.823	0.048	0.110	-0.084	-0.120	0.002	-0.129	0.164	0.014	0.162	-0.021
0.097	0.442	-0.968	0.141	0.549	-0.824	0.064	0.376	-0.104	-0.030	-0.064	-0.108	0.080	0.051	0.143	-0.014
0.047	0.419	-1.078	0.135	0.552	-0.823	0.252	0.438	-0.052	-0.073	-0.090	-0.220	0.130	0.073	0.254	-0.007
0.059	0.408	-1.125	0.130	0.558	-0.819	0.412	0.279	0.008	-0.056	-0.108	-0.271	0.117	0.083	0.301	0.012
-0.003	0.450	-1.082	0.119	0.570	-0.813	0.706	0.545	0.120	-0.107	-0.076	-0.234	0.177	0.039	0.258	-0.005
0.047	0.442	-1.050	0.109	0.583	-0.805	0.818	0.440	0.220	-0.047	-0.097	-0.210	0.125	0.045	0.226	-0.034
-0.076	0.450	-1.050	0.107	0.598	-0.795	0.955	0.009	0.150	-0.168	-0.104	-0.221	0.246	0.036	0.225	-0.100
-0.130	0.473	-1.027	0.107	0.609	-0.786	0.751	-0.138	0.064	-0.222	-0.092	-0.206	0.297	0.012	0.201	-0.153
-0.283	0.508	-1.003	0.115	0.616	-0.779	0.454	-0.701	0.178	-0.383	-0.064	-0.189	0.448	0.024	0.177	-0.164
-0.241	0.500	-0.893	0.120	0.625	-0.771	0.552	-0.577	0.229	-0.346	-0.081	-0.087	0.403	0.017	0.066	-0.140
0.047	0.551	-0.893	0.126	0.632	-0.764	0.461	-0.612	0.196	-0.064	-0.038	-0.093	0.111	0.067	0.066	-0.092
0.120	0.512	-0.905	0.131	0.634	-0.762	0.107	-0.414	0.146	0.005	-0.078	-0.107	0.034	0.029	0.078	-0.010
0.201	0.574	-0.901	0.138	0.634	-0.761	0.008	-0.458	0.005	0.079	-0.016	-0.104	0.050	0.091	0.074	0.093
0.213	0.632	-0.920	0.145	0.632	-0.762	-0.113	-0.422	-0.036	0.083	0.044	-0.124	0.063	0.149	0.094	0.158
0.367	0.655	-0.869	0.160	0.628	-0.762	-0.210	-0.776	-0.220	0.222	0.071	-0.072	0.219	0.172	0.043	0.210
0.432	0.651	-0.944	0.177	0.622	-0.763	-0.268	-0.762	-0.336	0.271	0.072	-0.146	0.285	0.168	0.118	0.270
0.459	0.640	-0.912	0.194	0.618	-0.762	-0.170	-0.830	-0.341	0.280	0.065	-0.115	0.314	0.157	0.085	0.316
0.594	0.605	-0.905	0.206	0.615	-0.761	-0.071	-0.340	-0.427	0.404	0.033	-0.108	0.450	0.122	0.075	0.337
0.517	0.531	-0.975	0.219	0.611	-0.761	-0.082	-0.471	-0.461	0.313	-0.037	-0.180	0.372	0.047	0.145	0.317
0.513	0.531	-0.979	0.230	0.608	-0.760	-0.049	-0.300	-0.456	0.298	-0.033	-0.184	0.367	0.046	0.148	0.315
0.393	0.516	-0.916	0.241	0.606	-0.758	0.044	-0.440	-0.322	0.168	-0.047	-0.124	0.247	0.031	0.084	0.258
0.493	0.481	-0.920	0.244	0.604	-0.758	0.010	0.116	-0.290	0.266	-0.080	-0.127	0.345	0.003	0.088	0.222
0.320	0.500	-0.905	0.247	0.605	-0.757	0.108	-0.061	-0.212	0.089	-0.061	-0.112	0.169	0.016	0.071	0.204
0.367	0.470	-0.952	0.259	0.607	-0.752	0.184	-0.727	-0.039	0.124	-0.094	-0.165	0.213	0.015	0.118	0.198
0.505	0.485	-0.794	0.258	0.608	-0.751	0.121	0.158	-0.043	0.264	-0.080	-0.008	0.350	0.001	0.040	0.165
0.405	0.462	-0.830	0.255	0.608	-0.752	0.052	0.266	-0.053	0.167	-0.103	-0.043	0.249	0.021	0.005	0.162
0.340	0.574	-0.877	0.256	0.612	-0.749	0.292	-0.018	-0.050	0.100	0.005	-0.093	0.182	0.092	0.041	0.130
0.340	0.659	-0.810	0.254	0.616	-0.746	0.295	0.184	-0.043	0.102	0.086	-0.029	0.180	0.177	0.027	0.097
0.228	0.612	-0.830	0.254	0.617	-0.745	0.120	0.039	-0.062	-0.009	0.039	-0.050	0.067	0.130	0.007	0.041
0.313	0.616	-0.806	0.248	0.616	-0.747	-0.004	0.533	-0.132	0.082	0.043	-0.024	0.150	0.133	0.031	0.018
0.109	0.531	-0.778	0.245	0.614	-0.750	-0.087	0.305	-0.177	-0.119	-0.039	0.007	0.056	0.049	0.057	-0.003
0.217	0.497	-0.830	0.239	0.612	-0.754	-0.009	0.661	-0.314	-0.005	-0.072	-0.041	0.051	0.014	0.005	-0.009
0.182	0.489	-0.901	0.242	0.614	-0.751	0.272	0.036	-0.355	-0.043	-0.082	-0.115	0.015	0.007	0.065	-0.042
0.159	0.508	-0.916	0.248	0.613	-0.750	0.074	-0.122	-0.307	-0.072	-0.062	-0.131	0.008	0.026	0.081	-0.044
0.086	0.624	-0.948	0.252	0.613	-0.749	0.071	-0.104	-0.247	-0.149	0.055	-0.164	0.082	0.140	0.112	-0.065
0.059	0.624	-0.897	0.250	0.612	-0.750	0.065	0.337	-0.294	-0.174	0.055	-0.112	0.109	0.139	0.060	-0.083
0.140	0.493	-0.747	0.244	0.608	-0.755	-0.203	0.458	-0.147	-0.087	-0.072	0.043	0.028	0.007	0.089	-0.111
0.140	0.493	-0.747	0.240	0.603	-0.761	-0.285	0.409	-0.158	-0.083	-0.067	0.049	0.029	0.007	0.088	-0.118
0.051	0.357	-0.790	0.245	0.604	-0.758	0.179	-0.215	-0.224	-0.176	-0.204	0.003	0.117	0.128	0.044	-0.119
0.059	0.450	-0.920	0.252	0.606	-0.755	0.185	-0.273	-0.217	-0.175	-0.113	-0.130	0.110	0.034	0.087	-0.122
0.051	0.516	-0.928	0.258	0.606	-0.753	0.066	-0.340	-0.145	-0.189	-0.047	-0.140	0.117	0.032	0.095	-0.105
0.082	0.589	-0.905	0.261	0.605	-0.752	0.027	-0.099	-0.148	-0.160	0.027	-0.117	0.086	0.105	0.072	-0.076
0.182	0.601	-0.920	0.258	0.603	-0.755	-0.117	0.227	-0.124	-0.058	0.042	-0.130	0.014	0.117	0.087	-0.054
0.143	0.624	-0.987	0.254	0.599	-0.760	-0.226	0.277	-0.042	-0.092	0.069	-0.192	0.025	0.140	0.155	-0.036
0.167	0.601	-0.956	0.245	0.591	-0.768	-0.470	0.564	0.023	-0.060	0.053	-0.152	0.001	0.116	0.123	-0.015
0.143	0.732	-0.920	0.240	0.586	-0.774	-0.351	0.303	0.018	-0.078	0.190	-0.111	0.024	0.248	0.087	-0.017
0.151	0.752	-0.972	0.232	0.582	-0.779	-0.252	0.547	-0.136	-0.063	0.214	-0.156	0.016	0.268	0.139	-0.040
0.117	0.694	-0.999	0.225	0.579	-0.784	-0.192	0.415	-0.005	-0.090	0.158	-0.180	0.051	0.210	0.166	-0.051
0.055	0.636	-0.853	0.232	0.581	-0.780	0.169	-0.445	0.015	-0.158	0.098	-0.038	0.112	0.152	0.019	-0.058
0.151	0.605	-0.814	0.239	0.585	-0.775	0.221	-0.459	-0.029	-0.069	0.063	-0.003	0.016	0.120	0.020	-0.091
0.174	0.520	-0.747	0.247	0.592	-0.768	0.474	-0.440	-0.089	-0.053	-0.029	0.057	0.007	0.034	0.088	-0.107
0.074	0.489	-0.747	0.259	0.598	-0.758	0.439	-0.876	0.019	-0.166	-0.066	0.047	0.092	0.002	0.089	-0.098
0.170	0.439	-0.692	0.266	0.601	-0.753	0.166	-0.566	0.121	-0.077	-0.119	0.098	0.004	0.050	0.145	-0.107
0.167	0.400	-0.747	0.267	0.606	-0.750	0.286	-0.141	0.061	-0.082	-0.162	0.039	0.000	0.090	0.090	-0.120
0.159	0.415	-0.719	0.270	0.606	-0.749	-0.060	-0.376	0.211	-0.093	-0.147	0.066	0.007	0.076	0.118	-0.095
0.120	0.357	-0.755	0.269	0.606	-0.749	-0.032	-0.101	0.174	-0.131	-0.205	0.031	0.045	0.135	0.082	-0.095
0.228	0.330	-0.700	0.265	0.603	-0.753	-0.172	0.239	0.076	-0.019	-0.230	0.090	0.062	0.163	0.137	-0.094
0.132	0.307	-0.782	0.256	0.599	-0.759	-0.289	0.493	0.100	-0.106	-0.249	0.014	0.034	0.187	0.054	-0.082
0.170	0.261	-0.751	0.256	0.594	-0.763	-0.337	-0.164	0.199	-0.068	-0.290	0.050	0.005	0.234	0.085	-0.054
0.213	0.284	-0.711	0.247	0.590	-0.769	-0.244	0.548	0.069	-0.017	-0.264	0.095	0.047	0.211	0.124	-0.055
0.255	0.365	-0.771	0.254	0.589	-0.767	-0.018	-0.482	0.026	0.018	-0.182	0.035	0.088	0.131	0.064	-0.033
0.193	0.381	-0.778	0.253	0.587	-0.769	-0.062	0.185	-0.147	-0.042	-0.164	0.029	0.027	0.115	0.055	-0.024
0.255	0.412	-0.775	0.257	0.586	-0.768	-0.034	-0.195	-0.124	0.015	-0.132	0.032	0.087	0.085	0.058	-0.036
0.190	0.369	-0.849	0.257	0.583	-0.770	-0.056	0.167	-0.221	-0.051	-0.172	-0.041	0.023	0.128	0.017	-0.058
0.101	0.446	-0.916	0.272	0.582	-0.766	-0.030	-0.962	-0.064	-0.154	-0.093	-0.112	0.067	0.051	0.085	-0.059
0.101	0.446	-0.916	0.276	0.582	-0.765	0.089	-0.141	-0.202	-0.158	-0.093	-0.113	0.066	0.051	0.085	-0.064
0.197	0.497	-0.834	0.284	0.583	-0.761	0.152	-0.330	-0.233	-0.070	-0.044	-0.034	0.030	0.002	0.002	-0.064
0.209	0.435	-0.912	0.292	0.584	-0.758	0.181	-0.367	-0.267	-0.066	-0.106	-0.116	0.041	0.065	0.081	-0.070
0.209	0.381	-0.893	0.297	0.583	-0.756	0.098	-0.232	-0.166	-0.072	-0.160	-0.098	0.041	0.120	0.060	-0.059
0.120	0.327	-0.845	0.305	0.583	-0.753	0.061	-0.405	-0.194	-0.168	-0.214	-0.054	0.047	0.174	0.013	-0.073
0.240	0.369	-0.790	0.312	0.580	-0.753	-0.061	-0.271	-0.183	-0.054	-0.169	0.001	0.072	0.132	0.042	-0.086
0.170	0.350	-0.782	0.320	0.578	-0.751	-0.071	-0.448	-0.167	-0.132	-0.186	0.008	0.003	0.152	0.051	-0.112
0.217	0.373	-0.771	0.319	0.577	-0.752	0.050	0.214	-0.228	-0.085	-0.162	0.021	0.050	0.129	0.062	-0.106
0.128	0.365	-0.790	0.324	0.575	-0.752	-0.042	-0.232	-0.134	-0.178	-0.168	0.000	0.039	0.137	0.042	-0.118
0.205	0.365	-0.759	0.331	0.574	-0.749	0.016	-0.460	-0.017	-0.108	-0.168	0.029	0.038	0.137	0.074	-0.119
0.205	0.365	-0.771	0.333	0.576	-0.746	0.180	-0.121	-0.086	-0.110	-0.169	0.014	0.038	0.136	0.061	-0.115
0.190	0.377	-0.747	0.335	0.580	-0.743	0.253	-0.184	0.010	-0.128	-0.161	0.034	0.023	0.124	0.085	-0.118
0.267	0.385	-0.719	0.335	0.585	-0.739	0.390	0.041	-0.009	-0.050	-0.159	0.057	0.101	0.116	0.112	-0.117
0.147	0.334	-0.700	0.336	0.590	-0.735	0.249	-0.218	0.160	-0.171	-0.214	0.073	0.019	0.165	0.132	-0.131
0.240	0.342	-0.672	0.333	0.594	-0.733	0.260	0.113	0.138	-0.075	-0.211	0.098	0.074	0.157	0.159	-0.124
0.128	0.269	-0.731	0.324	0.594	-0.736	-0.099	0.321	0.272	-0.178	-0.284	0.043	0.038	0.229	0.100	-0.133
0.209	0.288	-0.735	0.314	0.594	-0.741	-0.080	0.485	0.263	-0.087	-0.265	0.043	0.042	0.209	0.096	-0.104
0.186	0.342	-0.743	0.309	0.592	-0.744	-0.164	0.166	0.230	-0.105	-0.209	0.039	0.019	0.155	0.088	-0.103
0.255	0.354	-0.747	0.295	0.593	-0.750	-0.019	0.774	0.169	-0.021	-0.198	0.040	0.087	0.143	0.084	-0.113
0.178	0.412	-0.731	0.285	0.591	-0.754	-0.127	0.514	0.179	-0.088	-0.139	0.061	0.011	0.085	0.100	-0.100
0.013	0.350	-0.778	0.269	0.589	-0.762	-0.171	0.873	0.187	-0.237	-0.199	0.021	0.155	0.147	0.053	-0.108
0.213	0.342	-0.794	0.267	0.590	-0.762	-0.044	-0.047	0.238	-0.034	-0.206	0.006	0.044	0.156	0.037	-0.112
0.101	0.392	-0.735	0.255	0.590	-0.766	-0.017	0.601	0.146	-0.134	-0.156	0.069	0.068	0.107	0.097	-0.109
0.170	0.385	-0.802	0.253	0.592	-0.765	0.101	0.027	0.154	-0.061	-0.166	0.001	0.000	0.117	0.030	-0.083
0.147	0.392	-0.767	0.250	0.594	-0.765	0.088	-0.016	0.247	-0.081	-0.160	0.035	0.024	0.110	0.067	-0.091
0.120	0.396	-0.818	0.252	0.601	-0.759	0.426	-0.234	0.108	-0.109	-0.163	-0.022	0.052	0.108	0.016	-0.074
0.167	0.493	-0.739	0.249	0.605	-0.756	0.271	0.164	0.072	-0.059	-0.071	0.055	0.006	0.013	0.095	-0.098
0.140	0.516	-0.814	0.239	0.611	-0.755	0.352	0.487	0.187	-0.076	-0.054	-0.022	0.034	0.009	0.020	-0.104
-0.007	0.531	-0.881	0.239	0.617	-0.750	0.364	-0.234	0.216	-0.222	-0.045	-0.094	0.181	0.024	0.046	-0.114
0.055	0.562	-0.842	0.230	0.621	-0.749	0.214	0.361	0.252	-0.151	-0.019	-0.055	0.120	0.054	0.006	-0.120
0.017	0.593	-0.873	0.229	0.626	-0.745	0.244	-0.252	0.297	-0.188	0.007	-0.091	0.159	0.083	0.037	-0.116
0.063	0.616	-0.849	0.221	0.629	-0.746	0.074	0.267	0.320	-0.133	0.028	-0.066	0.114	0.106	0.015	-0.115
0.136	0.555	-0.802	0.216	0.632	-0.744	0.210	0.240	0.082	-0.055	-0.038	-0.020	0.042	0.044	0.032	-0.104
-0.014	0.512	-0.830	0.210	0.634	-0.744	0.098	0.211	0.137	-0.200	-0.082	-0.048	0.193	0.001	0.004	-0.108
0.090	0.489	-0.830	0.202	0.635	-0.746	0.050	0.477	0.115	-0.087	-0.106	-0.046	0.090	0.022	0.004	-0.118
-0.030	0.500	-0.842	0.194	0.632	-0.750	-0.172	0.381	0.129	-0.198	-0.092	-0.054	0.210	0.010	0.010	-0.126
-0.007	0.493	-0.814	0.190	0.630	-0.753	-0.153	0.090	0.165	-0.171	-0.098	-0.024	0.187	0.018	0.017	-0.105
0.063	0.435	-0.814	0.185	0.631	-0.753	0.019	0.125	0.157	-0.097	-0.157	-0.023	0.118	0.075	0.015	-0.109
0.078	0.489	-0.814	0.179	0.631	-0.755	-0.015	0.282	0.116	-0.076	-0.102	-0.022	0.103	0.021	0.012	-0.089
0.028	0.470	-0.857	0.173	0.632	-0.756	0.057	0.314	0.102	-0.120	-0.122	-0.065	0.154	0.039	0.033	-0.078
0.036	0.473	-0.897	0.165	0.634	-0.755	0.184	0.404	0.096	-0.104	-0.121	-0.105	0.146	0.034	0.074	-0.072
-0.033	0.516	-0.956	0.159	0.639	-0.752	0.321	0.228	0.149	-0.168	-0.083	-0.167	0.216	0.009	0.135	-0.056
-0.030	0.442	-1.070	0.152	0.646	-0.748	0.483	0.186	0.285	-0.157	-0.164	-0.286	0.214	0.063	0.251	-0.034
0.040	0.400	-1.031	0.140	0.658	-0.740	0.734	0.508	0.346	-0.075	-0.218	-0.255	0.146	0.105	0.213	-0.053
0.055	0.377	-0.968	0.130	0.670	-0.731	0.827	0.412	0.308	-0.049	-0.253	-0.201	0.132	0.127	0.151	-0.095
-0.145	0.408	-0.979	0.132	0.680	-0.721	0.710	-0.470	0.288	-0.251	-0.232	-0.223	0.332	0.095	0.163	-0.111
-0.260	0.473	-0.838	0.133	0.690	-0.712	0.668	-0.381	0.250	-0.368	-0.176	-0.091	0.447	0.029	0.022	-0.120
-0.049	0.555	-0.782	0.134	0.699	-0.703	0.603	-0.419	0.251	-0.158	-0.104	-0.045	0.234	0.053	0.033	-0.111
0.036	0.624	-0.849	0.135	0.706	-0.695	0.491	-0.228	0.169	-0.074	-0.041	-0.119	0.149	0.123	0.035	-0.061
0.128	0.686	-0.889	0.136	0.708	-0.693	0.173	-0.038	-0.024	0.018	0.018	-0.161	0.054	0.185	0.073	0.010
0.147	0.698	-0.909	0.142	0.707	-0.693	0.003	-0.345	-0.104	0.031	0.030	-0.182	0.032	0.197	0.093	0.057
0.109	0.690	-0.924	0.151	0.707	-0.691	0.070	-0.349	-0.313	-0.017	0.023	-0.199	0.069	0.189	0.109	0.129
0.190	0.748	-0.905	0.166	0.705	-0.689	-0.040	-0.745	-0.355	0.048	0.082	-0.181	0.015	0.248	0.089	0.179
0.459	0.779	-0.885	0.183	0.704	-0.687	0.047	-0.676	-0.486	0.301	0.114	-0.165	0.287	0.279	0.070	0.229
0.459	0.779	-0.885	0.198	0.702	-0.684	0.025	-0.557	-0.461	0.286	0.116	-0.167	0.290	0.279	0.071	0.293
0.478	0.682	-0.928	0.213	0.699	-0.683	-0.045	-0.585	-0.494	0.290	0.023	-0.212	0.311	0.183	0.114	0.337
0.536	0.612	-0.912	0.229	0.696	-0.681	-0.034	-0.593	-0.500	0.332	-0.043	-0.198	0.372	0.114	0.099	0.330
0.474	0.628	-0.979	0.242	0.690	-0.682	-0.200	-0.373	-0.500	0.258	-0.022	-0.263	0.312	0.130	0.166	0.314
0.459	0.585	-0.979	0.257	0.686	-0.681	-0.093	-0.685	-0.406	0.227	-0.060	-0.265	0.298	0.088	0.167	0.272
0.424	0.535	-0.928	0.269	0.683	-0.679	0.009	-0.498	-0.354	0.181	-0.108	-0.216	0.266	0.038	0.115	0.246
0.343	0.512	-0.842	0.278	0.680	-0.679	-0.138	-0.426	-0.187	0.091	-0.128	-0.129	0.188	0.015	0.028	0.227
0.474	0.558	-0.830	0.283	0.679	-0.677	-0.025	-0.329	-0.054	0.217	-0.081	-0.118	0.320	0.063	0.016	0.209
0.459	0.601	-0.865	0.288	0.679	-0.675	0.078	-0.307	0.014	0.197	-0.039	-0.156	0.307	0.106	0.051	0.174
0.470	0.667	-0.747	0.287	0.682	-0.673	0.186	0.113	-0.032	0.209	0.024	-0.039	0.319	0.173	0.068	0.163
0.305	0.643	-0.786	0.289	0.682	-0.672	0.036	-0.199	0.092	0.043	-0.001	-0.080	0.156	0.150	0.029	0.128
0.347	0.616	-0.696	0.292	0.683	-0.669	0.021	-0.357	0.109	0.081	-0.029	0.009	0.199	0.124	0.121	0.103
0.324	0.562	-0.735	0.292	0.685	-0.667	0.162	-0.020	0.071	0.059	-0.085	-0.033	0.178	0.070	0.082	0.059
0.359	0.508	-0.747	0.284	0.686	-0.670	0.094	0.567	0.038	0.101	-0.140	-0.042	0.213	0.015	0.071	0.054
0.182	0.605	-0.861	0.277	0.687	-0.672	-0.001	0.374	0.087	-0.070	-0.044	-0.154	0.038	0.112	0.042	0.034
0.240	0.647	-0.853	0.274	0.688	-0.672	0.088	0.130	0.108	-0.009	-0.003	-0.147	0.095	0.156	0.034	0.011
0.147	0.678	-0.885	0.271	0.690	-0.671	0.157	0.152	0.034	-0.099	0.026	-0.179	0.003	0.187	0.066	-0.026
0.167	0.670	-0.775	0.268	0.689	-0.673	0.022	0.329	-0.144	-0.077	0.019	-0.067	0.023	0.180	0.046	-0.043
0.155	0.597	-0.727	0.270	0.689	-0.673	0.013	0.013	-0.140	-0.091	-0.054	-0.020	0.012	0.106	0.094	-0.053
0.117	0.597	-0.771	0.269	0.683	-0.679	-0.371	0.166	-0.163	-0.129	-0.048	-0.057	0.026	0.105	0.052	-0.066
0.224	0.558	-0.755	0.268	0.677	-0.686	-0.359	0.191	-0.155	-0.021	-0.081	-0.035	0.082	0.066	0.067	-0.064
0.093	0.578	-0.857	0.273	0.675	-0.686	-0.016	-0.132	-0.255	-0.157	-0.060	-0.137	0.047	0.085	0.035	-0.065
0.182	0.651	-0.790	0.271	0.672	-0.689	-0.082	0.361	-0.253	-0.067	0.015	-0.067	0.042	0.159	0.032	-0.079
0.132	0.701	-0.798	0.270	0.668	-0.694	-0.212	0.315	-0.239	-0.115	0.070	-0.070	0.008	0.209	0.024	-0.102
0.063	0.674	-0.743	0.272	0.660	-0.700	-0.461	0.005	-0.192	-0.186	0.050	-0.009	0.077	0.183	0.079	-0.114
0.090	0.589	-0.826	0.273	0.652	-0.708	-0.551	0.039	-0.181	-0.161	-0.026	-0.084	0.050	0.098	0.004	-0.120
0.082	0.500	-0.735	0.272	0.644	-0.715	-0.403	0.366	-0.367	-0.168	-0.107	0.014	0.058	0.009	0.086	-0.119
0.147	0.392	-0.830	0.275	0.641	-0.717	-0.018	0.084	-0.337	-0.105	-0.213	-0.080	0.007	0.098	0.008	-0.108
0.147	0.392	-0.830	0.284	0.638	-0.715	-0.034	-0.434	-0.286	-0.115	-0.210	-0.081	0.006	0.098	0.008	-0.090
0.105	0.493	-0.869	0.294	0.638	-0.712	0.077	-0.494	-0.231	-0.167	-0.109	-0.124	0.038	0.002	0.047	-0.066
0.205	0.520	-0.861	0.302	0.639	-0.707	0.193	-0.431	-0.201	-0.075	-0.083	-0.120	0.061	0.030	0.038	-0.061
0.178	0.589	-0.897	0.300	0.637	-0.710	-0.071	0.292	-0.151	-0.099	-0.012	-0.153	0.033	0.099	0.073	-0.063
0.174	0.636	-0.897	0.301	0.636	-0.710	0.006	-0.059	-0.104	-0.105	0.035	-0.153	0.028	0.146	0.072	-0.053
0.086	0.728	-1.003	0.296	0.631	-0.718	-0.387	0.311	0.014	-0.188	0.133	-0.252	0.062	0.238	0.177	-0.072
0.159	0.686	-0.873	0.288	0.626	-0.725	-0.322	0.491	-0.012	-0.108	0.095	-0.115	0.011	0.195	0.045	-0.076
0.086	0.647	-0.885	0.291	0.624	-0.725	-0.099	-0.149	-0.088	-0.183	0.058	-0.126	0.064	0.156	0.056	-0.082
0.174	0.566	-0.849	0.292	0.621	-0.727	-0.144	-0.016	-0.087	-0.096	-0.020	-0.089	0.023	0.074	0.020	-0.081
0.170	0.574	-0.814	0.295	0.621	-0.726	0.073	-0.145	-0.147	-0.103	-0.012	-0.055	0.019	0.081	0.017	-0.075
0.163	0.566	-0.834	0.303	0.619	-0.725	-0.056	-0.402	-0.149	-0.118	-0.018	-0.076	0.010	0.073	0.003	-0.066
0.255	0.516	-0.747	0.309	0.622	-0.720	0.284	-0.270	-0.226	-0.032	-0.071	0.006	0.101	0.021	0.084	-0.069
0.182	0.512	-0.834	0.320	0.621	-0.715	0.084	-0.601	-0.193	-0.116	-0.075	-0.085	0.027	0.016	0.002	-0.079
0.243	0.435	-0.688	0.326	0.624	-0.711	0.241	-0.273	-0.153	-0.060	-0.154	0.056	0.089	0.061	0.144	-0.073
0.186	0.431	-0.700	0.330	0.626	-0.707	0.296	-0.122	-0.227	-0.122	-0.161	0.040	0.031	0.066	0.133	-0.109
0.259	0.404	-0.711	0.332	0.627	-0.704	0.113	-0.182	0.024	-0.051	-0.189	0.026	0.104	0.093	0.121	-0.109
0.093	0.392	-0.727	0.340	0.631	-0.697	0.259	-0.607	0.023	-0.225	-0.205	0.004	0.061	0.106	0.105	-0.127
0.274	0.361	-0.597	0.333	0.630	-0.702	-0.107	0.415	0.110	-0.037	-0.235	0.138	0.119	0.137	0.235	-0.113
0.128	0.315	-0.763	0.338	0.631	-0.698	0.022	-0.579	0.163	-0.189	-0.282	-0.031	0.028	0.184	0.069	-0.119
0.251	0.419	-0.715	0.331	0.631	-0.702	0.042	0.568	-0.013	-0.058	-0.178	0.020	0.095	0.080	0.117	-0.104
0.224	0.477	-0.719	0.329	0.633	-0.701	0.100	0.001	0.080	-0.083	-0.122	0.015	0.069	0.022	0.112	-0.107
0.143	0.446	-0.794	0.330	0.628	-0.704	-0.371	-0.256	0.212	-0.165	-0.149	-0.057	0.011	0.054	0.037	-0.089
0.205	0.419	-0.700	0.319	0.629	-0.709	0.002	0.692	0.061	-0.093	-0.176	0.043	0.050	0.082	0.132	-0.091
0.228	0.473	-0.696	0.310	0.624	-0.717	-0.312	0.602	0.046	-0.060	-0.118	0.054	0.074	0.029	0.136	-0.106
0.224	0.442	-0.723	0.305	0.620	-0.722	-0.314	0.162	0.156	-0.060	-0.145	0.032	0.071	0.061	0.109	-0.097
0.117	0.439	-0.739	0.301	0.617	-0.727	-0.282	0.182	0.079	-0.163	-0.145	0.021	0.036	0.066	0.093	-0.085
0.205	0.470	-0.692	0.295	0.613	-0.733	-0.303	0.301	0.113	-0.069	-0.110	0.074	0.052	0.036	0.140	-0.087
0.217	0.481	-0.782	0.287	0.609	-0.739	-0.230	0.497	0.090	-0.049	-0.096	-0.011	0.064	0.025	0.050	-0.101
0.193	0.477	-0.727	0.285	0.607	-0.742	-0.215	-0.013	0.126	-0.071	-0.097	0.047	0.041	0.029	0.106	-0.088
0.124	0.477	-0.751	0.284	0.605	-0.744	-0.083	0.080	-0.025	-0.139	-0.096	0.025	0.028	0.030	0.082	-0.086
0.178	0.431	-0.723	0.281	0.603	-0.747	-0.155	0.195	-0.006	-0.082	-0.139	0.056	0.027	0.077	0.110	-0.091
0.205	0.419	-0.704	0.283	0.605	-0.744	0.171	-0.159	0.003	-0.057	-0.153	0.073	0.053	0.089	0.130	-0.100
0.205	0.427	-0.723	0.281	0.604	-0.746	-0.070	0.135	0.016	-0.055	-0.145	0.055	0.053	0.083	0.111	-0.089
0.147	0.419	-0.723	0.287	0.608	-0.741	0.275	-0.432	0.043	-0.118	-0.157	0.049	0.005	0.092	0.112	-0.092
0.186	0.470	-0.747	0.285	0.609	-0.740	0.035	0.016	0.074	-0.078	-0.107	0.025	0.034	0.043	0.088	-0.085
0.182	0.470	-0.684	0.294	0.614	-0.733	0.352	-0.569	-0.017	-0.091	-0.112	0.080	0.030	0.044	0.151	-0.099
0.247	0.473	-0.711	0.295	0.615	-0.731	0.147	-0.075	-0.064	-0.027	-0.110	0.050	0.096	0.040	0.124	-0.081
0.120	0.489	-0.798	0.306	0.618	-0.724	0.245	-0.764	0.011	-0.165	-0.098	-0.044	0.032	0.025	0.037	-0.075
0.251	0.527	-0.747	0.312	0.621	-0.719	0.246	-0.318	-0.102	-0.040	-0.062	0.002	0.098	0.013	0.088	-0.073
0.228	0.578	-0.771	0.311	0.624	-0.717	0.219	0.143	-0.108	-0.062	-0.014	-0.024	0.075	0.062	0.064	-0.061
0.140	0.682	-0.869	0.316	0.624	-0.714	0.038	-0.475	0.046	-0.156	0.089	-0.126	0.014	0.166	0.034	-0.048
0.282	0.721	-0.842	0.316	0.627	-0.712	0.098	-0.081	0.108	-0.014	0.126	-0.100	0.128	0.204	0.007	-0.046
0.190	0.686	-0.814	0.314	0.626	-0.714	-0.109	-0.058	0.188	-0.104	0.091	-0.071	0.035	0.168	0.021	-0.044
0.228	0.670	-0.842	0.313	0.627	-0.714	0.012	-0.029	0.085	-0.064	0.075	-0.099	0.073	0.152	0.007	-0.022
0.213	0.612	-0.830	0.312	0.625	-0.716	-0.232	-0.081	0.175	-0.078	0.020	-0.085	0.057	0.094	0.005	-0.031
0.274	0.582	-0.830	0.314	0.623	-0.716	-0.062	-0.151	0.008	-0.018	-0.010	-0.086	0.119	0.063	0.005	-0.017
0.228	0.609	-0.849	0.314	0.621	-0.718	-0.164	-0.068	0.041	-0.064	0.020	-0.104	0.071	0.090	0.015	-0.024
0.243	0.624	-0.877	0.315	0.624	-0.715	0.215	-0.092	-0.061	-0.050	0.033	-0.134	0.086	0.105	0.043	-0.027
0.182	0.647	-0.865	0.314	0.622	-0.717	-0.155	-0.034	0.098	-0.110	0.058	-0.121	0.023	0.129	0.032	-0.041
0.197	0.605	-0.834	0.315	0.621	-0.717	-0.082	-0.166	0.068	-0.095	0.016	-0.089	0.038	0.086	0.001	-0.047
0.209	0.516	-0.798	0.314	0.618	-0.721	-0.268	-0.036	0.092	-0.082	-0.069	-0.051	0.049	0.002	0.034	-0.058
0.209	0.512	-0.806	0.312	0.616	-0.723	-0.092	0.174	-0.006	-0.079	-0.071	-0.056	0.048	0.007	0.026	-0.067
0.217	0.477	-0.767	0.309	0.610	-0.729	-0.416	0.082	0.104	-0.069	-0.101	-0.011	0.055	0.042	0.065	-0.075
0.190	0.439	-0.696	0.305	0.608	-0.733	-0.180	0.181	0.071	-0.092	-0.137	0.063	0.027	0.081	0.135	-0.108
0.190	0.439	-0.696	0.297	0.605	-0.739	-0.225	0.564	0.023	-0.082	-0.134	0.070	0.026	0.082	0.135	-0.114
0.051	0.350	-0.723	0.300	0.603	-0.739	-0.098	-0.367	0.094	-0.224	-0.221	0.042	0.113	0.171	0.107	-0.145
0.220	0.296	-0.633	0.290	0.600	-0.745	-0.214	0.658	0.023	-0.045	-0.272	0.139	0.056	0.226	0.197	-0.156
0.055	0.265	-0.715	0.292	0.600	-0.745	0.038	-0.164	0.015	-0.212	-0.303	0.056	0.110	0.258	0.113	-0.181
0.128	0.245	-0.660	0.287	0.599	-0.748	-0.098	0.295	0.062	-0.133	-0.321	0.114	0.038	0.278	0.167	-0.171
0.051	0.342	-0.676	0.284	0.596	-0.751	-0.162	0.095	0.070	-0.207	-0.222	0.101	0.115	0.181	0.150	-0.202
0.093	0.245	-0.715	0.277	0.594	-0.755	-0.105	0.383	0.044	-0.158	-0.317	0.066	0.074	0.279	0.109	-0.203
0.009	0.296	-0.715	0.276	0.594	-0.756	-0.044	-0.018	0.117	-0.241	-0.266	0.067	0.159	0.230	0.107	-0.209
0.024	0.346	-0.747	0.271	0.591	-0.760	-0.233	0.203	0.075	-0.221	-0.213	0.040	0.145	0.181	0.073	-0.203
0.055	0.357	-0.723	0.270	0.590	-0.761	-0.010	0.025	0.035	-0.189	-0.201	0.064	0.115	0.171	0.096	-0.207
0.028	0.404	-0.790	0.261	0.588	-0.766	-0.184	0.487	0.101	-0.207	-0.152	0.002	0.144	0.126	0.028	-0.196
0.020	0.446	-0.818	0.256	0.586	-0.769	-0.112	0.217	0.073	-0.211	-0.109	-0.023	0.152	0.084	0.001	-0.195
-0.007	0.524	-0.873	0.250	0.581	-0.775	-0.384	0.225	0.144	-0.232	-0.027	-0.072	0.180	0.007	0.057	-0.204
-0.064	0.609	-0.960	0.249	0.577	-0.778	-0.272	-0.092	0.155	-0.289	0.062	-0.156	0.237	0.078	0.145	-0.182
-0.080	0.605	-0.909	0.240	0.571	-0.785	-0.473	0.319	0.210	-0.297	0.064	-0.097	0.253	0.074	0.095	-0.186
0.101	0.520	-0.861	0.229	0.569	-0.790	-0.166	0.637	0.064	-0.105	-0.019	-0.045	0.072	0.011	0.049	-0.174
-0.060	0.547	-0.948	0.227	0.565	-0.793	-0.293	-0.067	0.166	-0.266	0.012	-0.128	0.233	0.017	0.137	-0.185
0.036	0.497	-0.865	0.213	0.562	-0.799	-0.159	0.850	0.008	-0.156	-0.036	-0.039	0.135	0.033	0.056	-0.166
-0.137	0.404	-0.924	0.211	0.558	-0.802	-0.238	-0.023	0.121	-0.328	-0.125	-0.095	0.306	0.126	0.116	-0.196
0.005	0.419	-0.889	0.208	0.558	-0.803	-0.031	0.093	0.071	-0.183	-0.109	-0.059	0.162	0.110	0.082	-0.182
-0.080	0.388	-0.865	0.201	0.558	-0.805	0.042	0.342	0.065	-0.261	-0.140	-0.034	0.244	0.142	0.059	-0.202
0.047	0.334	-0.802	0.202	0.557	-0.806	-0.087	-0.150	0.176	-0.134	-0.193	0.030	0.115	0.197	0.002	-0.170
-0.083	0.377	-0.861	0.195	0.558	-0.807	0.042	0.318	0.033	-0.259	-0.151	-0.028	0.244	0.155	0.058	-0.176
0.032	0.435	-0.889	0.192	0.558	-0.807	0.050	0.170	0.014	-0.140	-0.094	-0.055	0.127	0.098	0.087	-0.161
-0.053	0.423	-0.916	0.191	0.559	-0.807	0.054	0.059	-0.026	-0.224	-0.107	-0.083	0.210	0.111	0.115	-0.162
-0.018	0.435	-0.889	0.190	0.559	-0.808	0.026	0.059	-0.058	-0.188	-0.095	-0.055	0.173	0.100	0.089	-0.146
-0.003	0.431	-0.893	0.187	0.559	-0.807	0.095	0.177	-0.093	-0.171	-0.100	-0.059	0.156	0.104	0.094	-0.153
-0.037	0.462	-0.952	0.184	0.559	-0.809	0.020	0.269	-0.136	-0.202	-0.069	-0.117	0.188	0.074	0.153	-0.147
-0.037	0.462	-0.952	0.186	0.559	-0.808	0.019	-0.095	-0.082	-0.203	-0.069	-0.117	0.187	0.074	0.153	-0.158
-0.049	0.450	-0.975	0.183	0.560	-0.808	0.142	0.159	-0.107	-0.213	-0.082	-0.141	0.197	0.086	0.176	-0.159
-0.133	0.466	-1.023	0.185	0.562	-0.806	0.184	-0.059	-0.124	-0.299	-0.068	-0.190	0.280	0.071	0.223	-0.156
-0.049	0.497	-1.003	0.184	0.564	-0.805	0.144	0.102	-0.107	-0.213	-0.039	-0.172	0.194	0.042	0.203	-0.138
-0.060	0.462	-1.062	0.187	0.567	-0.802	0.211	-0.247	-0.011	-0.228	-0.077	-0.233	0.205	0.077	0.262	-0.111
0.040	0.462	-1.011	0.191	0.572	-0.798	0.314	-0.349	0.112	-0.132	-0.082	-0.187	0.104	0.077	0.212	-0.088
0.120	0.477	-0.912	0.188	0.578	-0.794	0.377	0.038	0.137	-0.049	-0.073	-0.092	0.022	0.062	0.115	-0.080
0.009	0.500	-0.960	0.186	0.585	-0.789	0.433	-0.066	0.217	-0.158	-0.057	-0.144	0.133	0.039	0.163	-0.088
0.001	0.531	-0.964	0.183	0.591	-0.786	0.349	0.019	0.188	-0.163	-0.032	-0.152	0.139	0.009	0.167	-0.114
-0.087	0.551	-0.975	0.183	0.596	-0.782	0.289	-0.148	0.177	-0.250	-0.018	-0.168	0.228	0.009	0.179	-0.158
-0.080	0.558	-0.912	0.180	0.600	-0.779	0.258	0.026	0.081	-0.241	-0.014	-0.107	0.220	0.015	0.116	-0.167
-0.137	0.535	-0.936	0.185	0.603	-0.776	0.181	-0.421	0.095	-0.303	-0.040	-0.134	0.278	0.009	0.141	-0.168
-0.018	0.520	-0.885	0.189	0.606	-0.773	0.178	-0.320	0.015	-0.188	-0.059	-0.086	0.160	0.026	0.090	-0.136
0.017	0.543	-0.924	0.196	0.607	-0.770	0.107	-0.477	-0.035	-0.160	-0.037	-0.128	0.126	0.003	0.130	-0.090
0.124	0.558	-0.924	0.202	0.606	-0.770	-0.034	-0.311	-0.086	-0.058	-0.021	-0.128	0.021	0.011	0.130	-0.034
0.193	0.597	-0.905	0.207	0.602	-0.771	-0.188	-0.208	-0.176	0.006	0.022	-0.107	0.046	0.049	0.111	0.020
0.209	0.593	-0.905	0.217	0.598	-0.771	-0.147	-0.448	-0.241	0.012	0.021	-0.107	0.059	0.043	0.111	0.068
0.286	0.647	-0.964	0.230	0.596	-0.770	-0.057	-0.594	-0.321	0.076	0.078	-0.169	0.134	0.096	0.170	0.101
0.297	0.663	-0.999	0.242	0.593	-0.768	-0.072	-0.539	-0.344	0.075	0.096	-0.206	0.144	0.110	0.206	0.123
0.328	0.620	-0.995	0.257	0.590	-0.765	-0.074	-0.734	-0.321	0.090	0.057	-0.204	0.173	0.066	0.203	0.144
0.359	0.570	-0.944	0.266	0.586	-0.765	-0.141	-0.342	-0.315	0.112	0.011	-0.153	0.203	0.014	0.153	0.146
0.347	0.512	-0.987	0.275	0.582	-0.765	-0.090	-0.338	-0.277	0.092	-0.044	-0.197	0.190	0.045	0.197	0.156
0.355	0.481	-0.952	0.285	0.581	-0.762	0.066	-0.446	-0.317	0.089	-0.073	-0.164	0.197	0.077	0.163	0.153
0.424	0.466	-0.932	0.294	0.579	-0.760	0.002	-0.398	-0.222	0.149	-0.087	-0.147	0.265	0.093	0.145	0.143
0.351	0.516	-1.019	0.311	0.577	-0.755	-0.041	-0.997	-0.132	0.060	-0.035	-0.239	0.191	0.043	0.233	0.145
0.374	0.500	-0.877	0.315	0.576	-0.754	0.034	-0.120	-0.210	0.078	-0.049	-0.098	0.213	0.059	0.093	0.122
0.440	0.512	-0.901	0.325	0.575	-0.751	0.032	-0.480	-0.240	0.133	-0.037	-0.124	0.278	0.049	0.118	0.110
0.263	0.450	-0.968	0.331	0.572	-0.751	-0.098	-0.241	-0.181	-0.049	-0.096	-0.191	0.100	0.112	0.185	0.101
0.436	0.427	-0.849	0.345	0.568	-0.747	-0.130	-0.828	-0.123	0.110	-0.116	-0.077	0.273	0.136	0.068	0.098
0.424	0.527	-0.767	0.345	0.571	-0.745	0.280	0.153	-0.194	0.098	-0.018	0.004	0.262	0.037	0.014	0.049
0.413	0.508	-0.806	0.346	0.572	-0.743	0.218	0.148	-0.296	0.086	-0.039	-0.037	0.250	0.058	0.026	0.048
0.205	0.485	-0.869	0.350	0.574	-0.740	0.249	-0.101	-0.184	-0.125	-0.064	-0.103	0.044	0.083	0.088	0.008
0.305	0.493	-0.869	0.345	0.574	-0.742	0.107	0.444	-0.200	-0.021	-0.056	-0.101	0.144	0.077	0.088	-0.035
0.232	0.508	-0.802	0.341	0.575	-0.744	0.122	0.333	-0.135	-0.090	-0.042	-0.033	0.071	0.063	0.021	-0.066
0.140	0.539	-0.885	0.338	0.576	-0.745	0.102	0.290	-0.086	-0.178	-0.012	-0.114	0.021	0.034	0.104	-0.067
0.213	0.489	-0.842	0.330	0.579	-0.746	0.238	0.484	-0.034	-0.098	-0.065	-0.070	0.053	0.085	0.060	-0.085
0.182	0.531	-0.865	0.328	0.584	-0.742	0.430	0.188	-0.103	-0.127	-0.028	-0.097	0.021	0.045	0.085	-0.091
0.201	0.593	-0.822	0.323	0.587	-0.742	0.210	0.383	-0.059	-0.102	0.031	-0.054	0.042	0.016	0.041	-0.103
0.151	0.527	-0.861	0.319	0.591	-0.741	0.298	0.292	-0.107	-0.148	-0.038	-0.094	0.008	0.050	0.081	-0.126
0.078	0.562	-0.826	0.322	0.595	-0.736	0.310	-0.237	-0.027	-0.225	-0.007	-0.064	0.081	0.017	0.046	-0.141
0.074	0.531	-0.842	0.321	0.599	-0.734	0.282	0.035	0.061	-0.226	-0.042	-0.082	0.084	0.049	0.061	-0.159
0.109	0.527	-0.818	0.322	0.604	-0.729	0.307	-0.110	-0.030	-0.193	-0.050	-0.063	0.049	0.054	0.038	-0.176
0.086	0.535	-0.845	0.324	0.609	-0.724	0.429	-0.174	-0.016	-0.218	-0.048	-0.096	0.072	0.047	0.065	-0.162
0.086	0.527	-0.778	0.323	0.612	-0.721	0.254	0.077	-0.100	-0.218	-0.059	-0.031	0.072	0.055	0.002	-0.171
0.163	0.547	-0.798	0.325	0.613	-0.720	0.062	-0.084	-0.049	-0.142	-0.040	-0.052	0.005	0.036	0.018	-0.155
0.032	0.512	-0.822	0.322	0.612	-0.722	0.028	0.193	-0.105	-0.271	-0.074	-0.074	0.125	0.071	0.041	-0.148
0.178	0.524	-0.877	0.329	0.612	-0.719	0.056	-0.374	-0.109	-0.131	-0.062	-0.132	0.021	0.060	0.097	-0.136
0.120	0.539	-0.865	0.332	0.610	-0.720	-0.076	-0.122	-0.142	-0.192	-0.044	-0.119	0.037	0.045	0.085	-0.112
0.167	0.470	-0.771	0.336	0.608	-0.720	-0.014	-0.105	-0.236	-0.150	-0.112	-0.025	0.009	0.115	0.010	-0.093
0.320	0.527	-0.759	0.337	0.608	-0.719	0.126	0.145	-0.263	0.003	-0.054	-0.013	0.163	0.058	0.022	-0.107
0.151	0.527	-0.822	0.341	0.606	-0.718	0.014	-0.165	-0.235	-0.171	-0.053	-0.077	0.006	0.058	0.040	-0.103
0.155	0.558	-0.778	0.345	0.607	-0.715	0.185	-0.136	-0.211	-0.171	-0.023	-0.037	0.003	0.028	0.003	-0.096
0.182	0.539	-0.798	0.346	0.607	-0.716	0.060	0.082	-0.187	-0.145	-0.042	-0.056	0.024	0.048	0.016	-0.116
0.232	0.493	-0.723	0.347	0.605	-0.717	0.018	0.172	-0.323	-0.096	-0.086	0.020	0.074	0.095	0.059	-0.115
0.232	0.493	-0.723	0.347	0.603	-0.718	0.006	0.153	-0.215	-0.096	-0.085	0.021	0.074	0.095	0.060	-0.097
0.197	0.470	-0.747	0.356	0.603	-0.713	0.100	-0.510	-0.166	-0.140	-0.108	-0.007	0.039	0.118	0.036	-0.088
0.263	0.477	-0.790	0.359	0.603	-0.712	0.131	-0.026	-0.203	-0.077	-0.100	-0.052	0.104	0.110	0.007	-0.086
0.251	0.512	-0.782	0.363	0.606	-0.708	0.273	-0.166	-0.125	-0.092	-0.068	-0.048	0.093	0.075	0.001	-0.091
0.251	0.535	-0.731	0.362	0.608	-0.707	0.203	0.136	-0.135	-0.091	-0.047	0.002	0.093	0.051	0.052	-0.086
0.186	0.504	-0.794	0.362	0.609	-0.705	0.154	0.033	-0.075	-0.156	-0.079	-0.062	0.028	0.080	0.011	-0.091
0.209	0.497	-0.790	0.362	0.611	-0.704	0.172	-0.019	-0.025	-0.133	-0.089	-0.061	0.051	0.087	0.007	-0.088
0.251	0.566	-0.751	0.362	0.614	-0.702	0.225	0.083	-0.087	-0.091	-0.022	-0.023	0.093	0.016	0.032	-0.109
0.263	0.582	-0.775	0.356	0.616	-0.703	0.196	0.482	-0.090	-0.074	-0.009	-0.046	0.105	0.000	0.009	-0.097
0.093	0.524	-0.838	0.361	0.618	-0.699	0.184	-0.364	-0.036	-0.248	-0.069	-0.113	0.064	0.058	0.054	-0.102
0.263	0.585	-0.743	0.359	0.622	-0.696	0.341	0.216	-0.115	-0.077	-0.011	-0.021	0.105	0.004	0.041	-0.107
0.190	0.558	-0.763	0.363	0.628	-0.689	0.466	-0.276	-0.041	-0.154	-0.044	-0.048	0.033	0.023	0.021	-0.111
0.228	0.527	-0.715	0.361	0.633	-0.685	0.365	0.071	-0.002	-0.114	-0.080	-0.005	0.071	0.054	0.068	-0.099
0.224	0.535	-0.798	0.358	0.638	-0.682	0.291	0.057	0.179	-0.114	-0.077	-0.091	0.067	0.046	0.014	-0.109
0.186	0.570	-0.731	0.355	0.643	-0.678	0.346	0.098	0.129	-0.148	-0.048	-0.027	0.029	0.012	0.053	-0.097
0.205	0.585	-0.704	0.351	0.649	-0.675	0.333	0.097	0.187	-0.124	-0.038	-0.003	0.048	0.003	0.080	-0.104
0.247	0.593	-0.708	0.345	0.656	-0.672	0.422	0.287	0.111	-0.076	-0.037	-0.010	0.090	0.010	0.076	-0.109
0.147	0.609	-0.739	0.340	0.662	-0.667	0.480	0.221	0.090	-0.170	-0.028	-0.046	0.009	0.025	0.046	-0.097
0.205	0.582	-0.700	0.338	0.669	-0.662	0.388	0.000	0.167	-0.109	-0.061	-0.012	0.049	0.003	0.086	-0.103
0.220	0.574	-0.727	0.330	0.673	-0.662	0.247	0.411	0.161	-0.086	-0.073	-0.040	0.063	0.011	0.059	-0.108
0.140	0.609	-0.692	0.326	0.679	-0.658	0.428	0.132	0.144	-0.162	-0.045	-0.009	0.017	0.022	0.095	-0.100
0.197	0.620	-0.676	0.318	0.686	-0.655	0.440	0.459	0.063	-0.097	-0.040	0.004	0.040	0.032	0.111	-0.112
0.163	0.628	-0.719	0.314	0.690	-0.652	0.260	0.152	0.124	-0.127	-0.036	-0.042	0.005	0.038	0.069	-0.119
0.097	0.582	-0.719	0.308	0.694	-0.650	0.275	0.202	0.207	-0.186	-0.087	-0.044	0.060	0.010	0.070	-0.115
0.182	0.643	-0.633	0.303	0.701	-0.645	0.449	0.209	0.159	-0.096	-0.032	0.038	0.024	0.050	0.157	-0.117
0.147	0.628	-0.633	0.297	0.706	-0.643	0.350	0.351	0.079	-0.124	-0.052	0.035	0.012	0.033	0.157	-0.126
0.170	0.663	-0.633	0.291	0.711	-0.640	0.297	0.314	0.163	-0.094	-0.022	0.033	0.011	0.068	0.158	-0.124
0.097	0.701	-0.664	0.287	0.716	-0.637	0.320	0.091	0.121	-0.163	0.012	-0.002	0.062	0.105	0.127	-0.122
0.097	0.701	-0.664	0.284	0.722	-0.631	0.426	0.092	0.085	-0.160	0.006	-0.008	0.062	0.105	0.127	-0.117
0.174	0.694	-0.589	0.278	0.725	-0.630	0.271	0.409	0.047	-0.077	-0.005	0.066	0.014	0.097	0.201	-0.125
0.117	0.682	-0.696	0.271	0.729	-0.628	0.261	0.376	0.099	-0.128	-0.020	-0.042	0.044	0.085	0.094	-0.114
0.097	0.690	-0.641	0.269	0.734	-0.624	0.284	-0.064	0.165	-0.145	-0.017	0.008	0.063	0.093	0.149	-0.103
0.155	0.651	-0.589	0.263	0.738	-0.621	0.302	0.353	0.107	-0.081	-0.060	0.057	0.007	0.055	0.199	-0.105
0.128	0.674	-0.652	0.257	0.742	-0.620	0.214	0.205	0.204	-0.102	-0.040	-0.008	0.034	0.078	0.135	-0.115
0.097	0.721	-0.684	0.252	0.745	-0.618	0.219	0.236	0.149	-0.127	0.003	-0.041	0.065	0.125	0.103	-0.111
0.063	0.705	-0.621	0.246	0.748	-0.616	0.182	0.253	0.128	-0.156	-0.016	0.021	0.100	0.110	0.165	-0.106
0.082	0.721	-0.656	0.242	0.751	-0.614	0.188	0.076	0.202	-0.132	-0.004	-0.017	0.082	0.124	0.130	-0.114
0.136	0.740	-0.617	0.235	0.755	-0.612	0.242	0.324	0.153	-0.071	0.012	0.020	0.028	0.143	0.169	-0.113
0.036	0.744	-0.711	0.230	0.758	-0.611	0.173	0.185	0.164	-0.166	0.013	-0.076	0.128	0.147	0.074	-0.107
0.063	0.721	-0.700	0.225	0.760	-0.610	0.102	0.186	0.162	-0.134	-0.011	-0.064	0.101	0.123	0.086	-0.108
0.063	0.752	-0.644	0.221	0.762	-0.609	0.160	0.164	0.081	-0.130	0.017	-0.011	0.102	0.154	0.141	-0.123
0.036	0.755	-0.684	0.214	0.764	-0.608	0.138	0.392	0.089	-0.150	0.019	-0.050	0.129	0.158	0.101	-0.116
-0.003	0.701	-0.704	0.212	0.766	-0.607	0.116	-0.038	0.152	-0.186	-0.037	-0.071	0.168	0.103	0.081	-0.117
0.063	0.701	-0.676	0.209	0.768	-0.606	0.112	0.017	0.123	-0.118	-0.039	-0.045	0.103	0.103	0.108	-0.108
0.043	0.740	-0.680	0.206	0.769	-0.605	0.061	0.083	0.088	-0.134	-0.001	-0.050	0.122	0.142	0.103	-0.093
0.078	0.713	-0.684	0.203	0.770	-0.605	0.070	0.248	0.040	-0.095	-0.029	-0.053	0.088	0.115	0.099	-0.079
0.067	0.674	-0.771	0.198	0.772	-0.604	0.147	0.179	0.141	-0.102	-0.069	-0.141	0.100	0.076	0.012	-0.056
0.009	0.717	-0.802	0.192	0.778	-0.599	0.460	0.217	0.196	-0.153	-0.033	-0.178	0.158	0.118	0.020	-0.039
0.105	0.744	-0.814	0.182	0.786	-0.591	0.613	0.389	0.276	-0.047	-0.013	-0.197	0.063	0.145	0.032	-0.021
0.043	0.744	-0.826	0.176	0.794	-0.582	0.654	0.172	0.258	-0.102	-0.021	-0.218	0.125	0.144	0.043	-0.036
0.093	0.686	-0.786	0.172	0.801	-0.573	0.579	0.018	0.225	-0.047	-0.086	-0.187	0.075	0.086	0.005	-0.045
-0.037	0.713	-0.708	0.169	0.809	-0.563	0.666	-0.130	0.199	-0.175	-0.066	-0.118	0.205	0.113	0.073	-0.077
-0.022	0.717	-0.644	0.167	0.816	-0.553	0.595	-0.163	0.214	-0.158	-0.070	-0.065	0.188	0.117	0.136	-0.101
-0.033	0.744	-0.613	0.164	0.822	-0.545	0.489	-0.056	0.214	-0.165	-0.049	-0.041	0.199	0.144	0.166	-0.093
-0.053	0.833	-0.652	0.167	0.827	-0.537	0.369	-0.615	0.191	-0.187	0.036	-0.088	0.219	0.232	0.126	-0.054
0.151	0.856	-0.696	0.167	0.829	-0.533	0.212	-0.149	0.081	0.017	0.057	-0.135	0.016	0.255	0.083	-0.005
0.159	0.794	-0.727	0.172	0.829	-0.532	0.014	-0.629	0.093	0.020	-0.005	-0.168	0.009	0.193	0.051	0.057
0.228	0.821	-0.692	0.179	0.828	-0.532	-0.090	-0.518	-0.075	0.083	0.023	-0.132	0.058	0.220	0.086	0.126
0.297	0.852	-0.680	0.188	0.826	-0.532	-0.158	-0.634	-0.147	0.143	0.057	-0.119	0.125	0.250	0.098	0.178
0.328	0.837	-0.731	0.199	0.821	-0.534	-0.289	-0.747	-0.185	0.162	0.045	-0.168	0.153	0.234	0.047	0.258
0.482	0.868	-0.672	0.211	0.817	-0.536	-0.298	-0.784	-0.156	0.305	0.080	-0.107	0.304	0.265	0.107	0.313
0.647	0.852	-0.723	0.220	0.814	-0.538	-0.216	-0.366	-0.208	0.462	0.069	-0.155	0.467	0.249	0.056	0.356
0.555	0.783	-0.759	0.225	0.809	-0.543	-0.321	-0.213	-0.151	0.364	0.004	-0.186	0.374	0.180	0.021	0.372
0.547	0.721	-0.763	0.230	0.804	-0.548	-0.349	-0.239	-0.107	0.351	-0.053	-0.184	0.365	0.119	0.017	0.354
0.463	0.732	-0.708	0.234	0.802	-0.549	-0.140	-0.209	-0.048	0.263	-0.040	-0.127	0.280	0.131	0.071	0.305
0.417	0.810	-0.676	0.237	0.799	-0.553	-0.269	-0.215	-0.023	0.214	0.041	-0.092	0.233	0.209	0.102	0.263
0.409	0.810	-0.723	0.241	0.798	-0.552	-0.028	-0.320	0.018	0.202	0.042	-0.140	0.225	0.209	0.054	0.217
0.382	0.817	-0.652	0.241	0.797	-0.553	-0.074	-0.048	0.051	0.175	0.051	-0.067	0.198	0.217	0.124	0.198
0.332	0.813	-0.715	0.244	0.796	-0.554	-0.131	-0.347	0.064	0.123	0.048	-0.129	0.148	0.213	0.060	0.167
0.413	0.852	-0.605	0.248	0.795	-0.554	-0.115	-0.344	0.028	0.200	0.088	-0.018	0.230	0.252	0.170	0.140
0.255	0.775	-0.700	0.251	0.792	-0.556	-0.205	-0.341	0.027	0.039	0.013	-0.110	0.072	0.175	0.075	0.123
0.340	0.783	-0.546	0.251	0.789	-0.561	-0.291	0.080	-0.055	0.123	0.025	0.049	0.157	0.183	0.228	0.095
0.328	0.752	-0.581	0.248	0.784	-0.569	-0.371	0.395	-0.054	0.115	-0.002	0.022	0.147	0.151	0.193	0.057
0.209	0.775	-0.672	0.250	0.779	-0.575	-0.430	-0.103	-0.062	-0.006	0.027	-0.062	0.029	0.174	0.103	0.054
0.193	0.786	-0.680	0.252	0.774	-0.580	-0.341	-0.031	-0.105	-0.023	0.043	-0.064	0.015	0.185	0.094	0.035
0.270	0.879	-0.656	0.251	0.768	-0.590	-0.480	0.369	-0.266	0.054	0.142	-0.031	0.094	0.279	0.119	-0.010
0.209	0.825	-0.668	0.255	0.762	-0.595	-0.351	0.036	-0.265	-0.011	0.093	-0.037	0.034	0.225	0.108	-0.025
0.005	0.852	-0.865	0.260	0.754	-0.604	-0.601	-0.256	-0.223	-0.221	0.129	-0.225	0.170	0.252	0.089	-0.049
0.174	0.783	-0.609	0.260	0.746	-0.613	-0.531	0.353	-0.285	-0.051	0.067	0.041	0.000	0.182	0.167	-0.076
0.090	0.686	-0.696	0.266	0.738	-0.621	-0.602	-0.391	-0.134	-0.142	-0.021	-0.038	0.084	0.084	0.081	-0.089
0.101	0.659	-0.802	0.270	0.730	-0.628	-0.501	-0.084	-0.213	-0.134	-0.040	-0.137	0.072	0.057	0.026	-0.077
0.190	0.643	-0.633	0.275	0.721	-0.636	-0.592	-0.177	-0.229	-0.051	-0.047	0.041	0.017	0.042	0.143	-0.096
0.190	0.643	-0.633	0.278	0.713	-0.643	-0.537	-0.019	-0.200	-0.054	-0.039	0.049	0.017	0.042	0.143	-0.092
0.067	0.636	-0.708	0.279	0.702	-0.655	-0.790	0.093	-0.142	-0.177	-0.036	-0.014	0.105	0.036	0.068	-0.104
0.151	0.647	-0.676	0.280	0.692	-0.666	-0.714	0.045	-0.136	-0.093	-0.014	0.028	0.020	0.049	0.100	-0.113
0.082	0.717	-0.751	0.283	0.682	-0.674	-0.670	-0.121	-0.153	-0.166	0.066	-0.037	0.090	0.119	0.025	-0.115
0.120	0.717	-0.763	0.286	0.672	-0.683	-0.636	-0.082	-0.235	-0.131	0.075	-0.040	0.051	0.120	0.013	-0.101
0.193	0.647	-0.664	0.287	0.663	-0.691	-0.564	0.186	-0.289	-0.059	0.015	0.067	0.022	0.051	0.112	-0.113
0.167	0.566	-0.727	0.288	0.654	-0.700	-0.554	0.156	-0.230	-0.086	-0.057	0.013	0.006	0.029	0.050	-0.107
0.097	0.566	-0.719	0.293	0.645	-0.706	-0.514	-0.163	-0.226	-0.160	-0.048	0.027	0.075	0.029	0.058	-0.107
0.151	0.543	-0.719	0.296	0.636	-0.712	-0.517	-0.032	-0.222	-0.109	-0.062	0.034	0.021	0.052	0.059	-0.103
0.128	0.539	-0.818	0.302	0.629	-0.716	-0.419	-0.374	-0.134	-0.139	-0.059	-0.061	0.045	0.056	0.039	-0.103
0.236	0.539	-0.696	0.307	0.622	-0.720	-0.401	-0.134	-0.252	-0.036	-0.052	0.066	0.062	0.057	0.083	-0.080
0.178	0.493	-0.771	0.307	0.614	-0.727	-0.438	0.119	-0.176	-0.094	-0.091	-0.002	0.004	0.103	0.009	-0.084
0.228	0.551	-0.775	0.305	0.607	-0.734	-0.415	0.329	-0.227	-0.042	-0.025	0.001	0.054	0.045	0.006	-0.074
0.128	0.578	-0.786	0.307	0.600	-0.739	-0.427	-0.059	-0.150	-0.144	0.009	-0.005	0.045	0.019	0.004	-0.074
0.209	0.558	-0.802	0.314	0.593	-0.741	-0.366	-0.360	-0.119	-0.069	-0.004	-0.018	0.036	0.038	0.019	-0.077
0.213	0.597	-0.818	0.321	0.587	-0.743	-0.324	-0.356	-0.167	-0.072	0.040	-0.032	0.040	0.000	0.034	-0.085
0.186	0.566	-0.775	0.324	0.582	-0.745	-0.257	-0.117	-0.205	-0.103	0.014	0.014	0.013	0.031	0.010	-0.069
0.205	0.481	-0.786	0.327	0.575	-0.750	-0.441	-0.130	-0.051	-0.086	-0.064	0.007	0.032	0.116	0.000	-0.065
0.243	0.485	-0.775	0.324	0.569	-0.756	-0.352	0.270	-0.133	-0.045	-0.054	0.025	0.071	0.112	0.013	-0.069
0.267	0.493	-0.747	0.320	0.563	-0.762	-0.303	0.389	-0.215	-0.018	-0.040	0.059	0.094	0.105	0.042	-0.078
0.186	0.500	-0.857	0.322	0.555	-0.767	-0.431	-0.052	-0.107	-0.100	-0.025	-0.046	0.014	0.098	0.068	-0.085
0.120	0.500	-0.838	0.324	0.549	-0.770	-0.313	-0.062	-0.178	-0.168	-0.019	-0.023	0.051	0.098	0.047	-0.081
0.167	0.497	-0.810	0.328	0.543	-0.773	-0.360	-0.174	-0.125	-0.125	-0.016	0.008	0.004	0.102	0.018	-0.084
0.267	0.489	-0.806	0.329	0.540	-0.775	-0.036	0.124	-0.254	-0.026	-0.022	0.013	0.096	0.110	0.014	-0.084
0.255	0.435	-0.771	0.331	0.538	-0.775	-0.073	-0.005	-0.193	-0.039	-0.073	0.049	0.084	0.164	0.023	-0.075
0.193	0.450	-0.893	0.336	0.537	-0.774	0.050	-0.264	-0.152	-0.106	-0.057	-0.075	0.023	0.149	0.098	-0.065
0.174	0.531	-0.857	0.340	0.539	-0.771	0.139	-0.210	-0.107	-0.129	0.023	-0.042	0.004	0.068	0.062	-0.073
0.209	0.555	-0.877	0.340	0.538	-0.771	0.021	0.042	-0.102	-0.094	0.046	-0.061	0.038	0.045	0.081	-0.083
0.209	0.555	-0.877	0.345	0.541	-0.767	0.183	-0.284	-0.092	-0.099	0.044	-0.065	0.039	0.044	0.080	-0.089
0.178	0.589	-0.849	0.338	0.540	-0.771	-0.051	0.446	-0.038	-0.123	0.080	-0.034	0.008	0.009	0.051	-0.078
0.167	0.597	-0.877	0.334	0.538	-0.774	-0.098	0.168	0.008	-0.131	0.089	-0.059	0.004	0.001	0.078	-0.083
0.209	0.597	-0.897	0.326	0.534	-0.780	-0.293	0.466	0.102	-0.080	0.093	-0.073	0.039	0.001	0.097	-0.077
0.186	0.620	-0.814	0.320	0.532	-0.784	-0.179	0.298	0.094	-0.097	0.118	0.014	0.015	0.023	0.013	-0.074
0.263	0.574	-0.747	0.309	0.531	-0.789	-0.058	0.695	-0.036	-0.010	0.073	0.085	0.093	0.023	0.055	-0.081
0.178	0.628	-0.790	0.296	0.532	-0.793	0.023	0.809	-0.010	-0.082	0.127	0.047	0.008	0.033	0.012	-0.085
0.086	0.547	-0.901	0.289	0.530	-0.797	-0.209	0.239	0.195	-0.167	0.048	-0.060	0.084	0.046	0.098	-0.080
0.170	0.632	-0.834	0.280	0.530	-0.801	-0.089	0.462	0.192	-0.073	0.133	0.011	0.000	0.040	0.031	-0.081
0.167	0.566	-0.830	0.270	0.530	-0.804	-0.022	0.475	0.178	-0.067	0.067	0.017	0.003	0.024	0.027	-0.070
0.186	0.539	-0.830	0.262	0.531	-0.806	-0.010	0.366	0.143	-0.039	0.039	0.020	0.016	0.049	0.026	-0.068
0.193	0.597	-0.794	0.251	0.532	-0.809	0.036	0.660	0.048	-0.020	0.096	0.058	0.024	0.011	0.010	-0.067
0.074	0.612	-0.842	0.243	0.531	-0.812	-0.146	0.358	0.160	-0.130	0.113	0.014	0.095	0.028	0.038	-0.059
0.117	0.609	-0.893	0.235	0.531	-0.814	-0.036	0.372	0.080	-0.080	0.109	-0.035	0.054	0.025	0.089	-0.058
0.182	0.597	-0.790	0.228	0.532	-0.816	0.029	0.370	0.100	-0.007	0.097	0.069	0.012	0.014	0.015	-0.074
0.174	0.562	-0.763	0.219	0.531	-0.818	-0.046	0.527	0.065	-0.005	0.062	0.099	0.004	0.020	0.043	-0.071
0.063	0.497	-0.810	0.208	0.530	-0.822	-0.096	0.572	0.124	-0.104	-0.003	0.055	0.108	0.085	0.003	-0.069
0.055	0.570	-0.826	0.201	0.532	-0.823	0.040	0.298	0.104	-0.105	0.069	0.040	0.116	0.010	0.018	-0.085
0.128	0.500	-0.778	0.194	0.531	-0.825	-0.045	0.345	0.135	-0.024	-0.000	0.089	0.043	0.079	0.030	-0.089
0.074	0.512	-0.739	0.189	0.533	-0.825	0.088	0.247	0.103	-0.072	0.009	0.128	0.097	0.067	0.071	-0.092
0.105	0.520	-0.790	0.181	0.532	-0.827	-0.103	0.393	0.089	-0.033	0.019	0.080	0.067	0.058	0.021	-0.080
0.013	0.500	-0.818	0.181	0.534	-0.826	0.077	-0.089	0.120	-0.124	-0.002	0.051	0.160	0.077	0.006	-0.083
0.132	0.504	-0.711	0.172	0.534	-0.828	0.008	0.468	0.083	0.004	0.001	0.158	0.041	0.073	0.102	-0.070
0.090	0.485	-0.767	0.169	0.536	-0.827	0.100	0.157	0.025	-0.035	-0.020	0.103	0.083	0.091	0.048	-0.074
0.101	0.524	-0.771	0.161	0.536	-0.829	-0.021	0.423	0.072	-0.015	0.019	0.100	0.072	0.051	0.045	-0.067
0.078	0.493	-0.751	0.160	0.538	-0.828	0.101	0.029	0.047	-0.037	-0.014	0.119	0.096	0.081	0.066	-0.082
0.005	0.508	-0.877	0.158	0.540	-0.827	0.134	0.076	0.001	-0.108	-0.000	-0.008	0.169	0.065	0.060	-0.093
-0.003	0.493	-0.810	0.158	0.543	-0.825	0.211	0.025	-0.060	-0.115	-0.019	0.057	0.177	0.079	0.008	-0.090
-0.003	0.493	-0.810	0.156	0.544	-0.825	0.030	0.069	0.007	-0.113	-0.019	0.056	0.178	0.077	0.009	-0.095
0.082	0.439	-0.834	0.154	0.545	-0.824	0.081	0.085	0.070	-0.026	-0.074	0.032	0.094	0.130	0.015	-0.093
0.032	0.415	-0.782	0.155	0.545	-0.824	-0.033	-0.125	0.093	-0.077	-0.097	0.083	0.145	0.151	0.037	-0.086
0.043	0.454	-0.794	0.153	0.546	-0.824	0.088	0.071	0.008	-0.063	-0.060	0.071	0.134	0.112	0.026	-0.076
0.017	0.470	-0.838	0.154	0.544	-0.825	-0.120	-0.055	-0.006	-0.091	-0.042	0.028	0.161	0.095	0.016	-0.081
0.074	0.419	-0.747	0.156	0.544	-0.824	0.038	-0.105	-0.050	-0.035	-0.092	0.118	0.104	0.145	0.075	-0.072
0.070	0.458	-0.782	0.152	0.542	-0.826	-0.108	0.203	-0.005	-0.035	-0.051	0.085	0.109	0.105	0.040	-0.078
0.047	0.504	-0.865	0.149	0.542	-0.827	0.015	0.157	-0.014	-0.055	-0.005	0.003	0.132	0.058	0.042	-0.044
-0.049	0.489	-0.936	0.149	0.541	-0.828	-0.075	-0.065	0.091	-0.150	-0.019	-0.068	0.229	0.073	0.112	-0.012
0.143	0.508	-0.960	0.140	0.542	-0.829	0.053	0.446	0.126	0.051	-0.001	-0.091	0.037	0.053	0.136	-0.003
0.124	0.555	-1.015	0.129	0.546	-0.828	0.193	0.450	0.304	0.043	0.042	-0.146	0.057	0.006	0.191	-0.010
0.009	0.539	-1.003	0.122	0.551	-0.825	0.304	0.272	0.220	-0.065	0.021	-0.137	0.172	0.020	0.179	-0.028
-0.049	0.497	-0.928	0.118	0.557	-0.822	0.355	0.117	0.172	-0.118	-0.027	-0.065	0.230	0.061	0.105	-0.095
-0.145	0.470	-0.822	0.114	0.562	-0.819	0.295	0.025	0.182	-0.211	-0.059	0.038	0.327	0.087	0.002	-0.147
-0.172	0.485	-0.755	0.118	0.566	-0.816	0.217	-0.310	0.042	-0.241	-0.048	0.102	0.355	0.070	0.070	-0.149
-0.095	0.562	-0.802	0.122	0.569	-0.814	0.164	-0.252	-0.051	-0.168	0.027	0.053	0.279	0.008	0.024	-0.125
0.051	0.616	-0.849	0.125	0.569	-0.813	0.044	-0.183	-0.026	-0.025	0.080	0.004	0.134	0.063	0.023	-0.076
0.090	0.574	-0.940	0.133	0.565	-0.814	-0.243	-0.460	-0.018	0.006	0.042	-0.085	0.095	0.022	0.113	0.009
0.128	0.612	-0.885	0.145	0.559	-0.816	-0.329	-0.655	-0.121	0.033	0.086	-0.028	0.056	0.062	0.057	0.095
0.282	0.651	-0.885	0.159	0.555	-0.817	-0.236	-0.700	-0.212	0.172	0.129	-0.027	0.098	0.102	0.056	0.194
0.397	0.659	-0.881	0.174	0.551	-0.816	-0.187	-0.711	-0.246	0.273	0.140	-0.024	0.214	0.112	0.051	0.288
0.613	0.624	-0.948	0.187	0.547	-0.816	-0.169	-0.584	-0.255	0.475	0.110	-0.092	0.430	0.079	0.117	0.374
0.640	0.632	-1.011	0.199	0.543	-0.816	-0.162	-0.398	-0.359	0.490	0.122	-0.155	0.458	0.089	0.179	0.415
0.640	0.597	-0.940	0.205	0.537	-0.819	-0.286	0.017	-0.452	0.485	0.094	-0.081	0.461	0.056	0.107	0.409
0.513	0.570	-1.015	0.217	0.528	-0.821	-0.469	-0.542	-0.244	0.346	0.076	-0.153	0.336	0.030	0.182	0.368
0.386	0.500	-0.975	0.225	0.522	-0.823	-0.231	-0.289	-0.264	0.211	0.012	-0.112	0.212	0.039	0.142	0.320
0.463	0.477	-0.889	0.237	0.518	-0.822	-0.189	-0.543	-0.246	0.276	-0.006	-0.026	0.292	0.062	0.055	0.257
0.493	0.527	-0.822	0.243	0.515	-0.822	-0.097	-0.219	-0.187	0.301	0.046	0.041	0.324	0.011	0.012	0.211
0.374	0.601	-0.853	0.250	0.512	-0.822	-0.137	-0.295	-0.145	0.175	0.123	0.009	0.206	0.064	0.019	0.179
0.386	0.473	-0.771	0.249	0.508	-0.824	-0.206	0.111	-0.089	0.187	-0.001	0.094	0.219	0.063	0.065	0.134
0.293	0.454	-0.810	0.250	0.508	-0.824	-0.021	-0.055	0.030	0.095	-0.020	0.055	0.127	0.081	0.026	0.101
0.267	0.419	-0.810	0.257	0.511	-0.820	0.152	-0.451	0.046	0.061	-0.058	0.052	0.101	0.115	0.027	0.081
0.317	0.361	-0.857	0.257	0.512	-0.820	0.090	0.007	-0.002	0.111	-0.117	0.004	0.150	0.173	0.019	0.059
0.270	0.543	-0.826	0.248	0.510	-0.823	-0.078	0.560	-0.044	0.073	0.066	0.039	0.104	0.010	0.015	0.047
0.205	0.616	-0.936	0.244	0.508	-0.826	-0.097	0.300	-0.065	0.012	0.141	-0.069	0.037	0.083	0.094	0.009
0.132	0.562	-1.050	0.241	0.509	-0.827	0.021	0.177	-0.010	-0.058	0.087	-0.183	0.038	0.030	0.207	-0.025
0.047	0.489	-0.802	0.242	0.509	-0.826	0.059	-0.065	-0.095	-0.144	0.013	0.065	0.124	0.043	0.042	-0.045
0.101	0.400	-0.897	0.236	0.507	-0.829	-0.068	0.409	-0.072	-0.084	-0.074	-0.027	0.071	0.130	0.052	-0.060
0.105	0.408	-0.944	0.234	0.505	-0.831	-0.163	0.071	0.017	-0.078	-0.064	-0.072	0.069	0.121	0.098	-0.057
0.128	0.578	-0.916	0.233	0.498	-0.835	-0.355	0.091	-0.081	-0.054	0.113	-0.041	0.048	0.050	0.071	-0.035
0.190	0.601	-0.916	0.232	0.491	-0.839	-0.411	0.077	-0.029	0.009	0.143	-0.036	0.013	0.075	0.070	-0.044
0.140	0.659	-0.873	0.238	0.492	-0.838	0.016	-0.315	-0.098	-0.047	0.200	0.005	0.038	0.134	0.026	-0.066
0.097	0.574	-0.818	0.247	0.493	-0.834	0.115	-0.441	-0.219	-0.099	0.114	0.057	0.082	0.049	0.029	-0.088
0.074	0.470	-0.731	0.244	0.490	-0.837	-0.132	0.211	-0.158	-0.120	0.012	0.146	0.106	0.055	0.116	-0.115
0.036	0.396	-0.881	0.247	0.485	-0.839	-0.226	-0.101	-0.146	-0.160	-0.057	-0.002	0.145	0.128	0.033	-0.126
0.090	0.330	-0.830	0.242	0.476	-0.845	-0.493	0.279	-0.048	-0.102	-0.114	0.055	0.092	0.193	0.019	-0.107
0.109	0.284	-0.802	0.235	0.466	-0.853	-0.562	0.435	-0.084	-0.076	-0.150	0.090	0.073	0.239	0.048	-0.101
0.193	0.315	-0.810	0.232	0.457	-0.859	-0.493	0.296	-0.145	0.012	-0.110	0.088	0.011	0.208	0.040	-0.081
0.036	0.342	-0.932	0.233	0.449	-0.863	-0.394	-0.015	-0.236	-0.147	-0.075	-0.030	0.147	0.180	0.081	-0.067
0.120	0.419	-0.952	0.242	0.448	-0.860	0.060	-0.394	-0.255	-0.072	0.003	-0.052	0.062	0.102	0.099	-0.046
0.143	0.466	-0.905	0.244	0.446	-0.861	-0.094	0.009	-0.245	-0.050	0.052	-0.004	0.039	0.056	0.052	-0.052
0.217	0.485	-0.897	0.260	0.452	-0.853	0.393	-0.909	-0.077	0.007	0.065	-0.005	0.034	0.037	0.043	-0.027
0.132	0.520	-0.972	0.267	0.456	-0.849	0.261	-0.425	-0.015	-0.085	0.095	-0.085	0.051	0.003	0.117	-0.018
0.213	0.578	-0.920	0.274	0.462	-0.844	0.319	-0.421	-0.043	-0.011	0.148	-0.039	0.030	0.055	0.066	-0.002
0.213	0.578	-0.920	0.283	0.468	-0.837	0.369	-0.585	0.019	-0.021	0.141	-0.046	0.030	0.055	0.066	-0.021
0.236	0.543	-0.956	0.282	0.473	-0.834	0.317	0.054	-0.012	0.004	0.101	-0.084	0.053	0.019	0.101	-0.010
0.117	0.504	-0.956	0.293	0.479	-0.828	0.338	-0.603	-0.075	-0.126	0.057	-0.091	0.066	0.020	0.102	-0.021
0.178	0.574	-1.046	0.287	0.477	-0.831	-0.081	0.325	0.001	-0.058	0.128	-0.179	0.005	0.050	0.192	-0.027
0.128	0.582	-0.991	0.285	0.475	-0.833	-0.147	0.084	-0.000	-0.106	0.138	-0.123	0.055	0.057	0.137	-0.032
0.136	0.582	-1.027	0.278	0.467	-0.839	-0.494	0.347	0.047	-0.092	0.146	-0.152	0.047	0.057	0.173	-0.015
0.190	0.582	-0.995	0.271	0.466	-0.842	-0.102	0.379	0.014	-0.031	0.148	-0.117	0.006	0.056	0.141	-0.023
0.190	0.504	-0.944	0.263	0.461	-0.848	-0.303	0.409	0.038	-0.023	0.075	-0.061	0.007	0.022	0.089	-0.001
0.136	0.555	-0.995	0.262	0.457	-0.850	-0.233	0.030	0.031	-0.076	0.129	-0.110	0.047	0.028	0.140	-0.001
0.224	0.551	-0.983	0.253	0.450	-0.857	-0.439	0.538	-0.020	0.022	0.132	-0.092	0.042	0.024	0.128	0.004
0.132	0.659	-0.975	0.248	0.443	-0.861	-0.389	0.270	-0.026	-0.066	0.247	-0.079	0.051	0.131	0.119	-0.010
0.217	0.535	-0.936	0.241	0.437	-0.867	-0.352	0.458	-0.095	0.026	0.129	-0.035	0.033	0.007	0.080	-0.003
0.070	0.535	-1.015	0.240	0.431	-0.870	-0.359	0.037	0.008	-0.119	0.135	-0.110	0.113	0.006	0.159	-0.013
0.186	0.520	-0.924	0.238	0.428	-0.872	-0.152	0.115	-0.098	-0.002	0.122	-0.018	0.003	0.010	0.068	-0.008
0.143	0.578	-1.035	0.241	0.424	-0.873	-0.256	-0.172	0.004	-0.047	0.184	-0.127	0.039	0.047	0.178	-0.010
0.167	0.601	-0.968	0.247	0.424	-0.871	0.045	-0.341	-0.049	-0.030	0.207	-0.062	0.017	0.069	0.111	0.011
0.209	0.570	-0.956	0.250	0.424	-0.870	-0.017	-0.177	-0.063	0.009	0.176	-0.051	0.025	0.037	0.100	0.009
0.220	0.558	-0.956	0.254	0.426	-0.868	0.114	-0.224	-0.058	0.017	0.162	-0.053	0.036	0.026	0.100	0.014
0.193	0.508	-0.916	0.257	0.425	-0.868	-0.027	-0.102	-0.110	-0.013	0.113	-0.014	0.009	0.025	0.061	0.021
0.220	0.497	-0.944	0.261	0.427	-0.866	0.118	-0.215	-0.082	0.010	0.099	-0.043	0.036	0.036	0.089	0.020
0.228	0.473	-0.948	0.264	0.427	-0.865	0.061	-0.069	-0.181	0.015	0.076	-0.048	0.043	0.060	0.093	0.010
0.228	0.489	-0.928	0.267	0.430	-0.863	0.164	-0.153	-0.088	0.012	0.089	-0.030	0.043	0.044	0.074	0.002
0.197	0.439	-0.889	0.267	0.429	-0.863	-0.008	0.021	-0.097	-0.019	0.039	0.010	0.012	0.094	0.035	-0.007
0.159	0.385	-0.924	0.267	0.430	-0.863	0.089	0.027	-0.110	-0.057	-0.015	-0.026	0.027	0.148	0.070	-0.028
0.201	0.292	-0.881	0.268	0.427	-0.864	-0.154	-0.074	0.011	-0.016	-0.105	0.019	0.016	0.241	0.027	-0.043
0.174	0.238	-0.790	0.268	0.426	-0.864	-0.024	-0.003	-0.041	-0.043	-0.158	0.110	0.012	0.295	0.063	-0.064
0.209	0.257	-0.747	0.261	0.422	-0.868	-0.209	0.436	0.023	-0.000	-0.135	0.157	0.023	0.275	0.106	-0.080
0.124	0.253	-0.771	0.265	0.421	-0.868	-0.066	-0.230	-0.014	-0.089	-0.138	0.133	0.061	0.278	0.082	-0.096
0.124	0.253	-0.771	0.260	0.419	-0.870	-0.093	0.251	0.039	-0.084	-0.136	0.135	0.061	0.278	0.081	-0.095
0.167	0.238	-0.731	0.268	0.422	-0.866	0.218	-0.482	-0.049	-0.050	-0.155	0.171	0.019	0.293	0.120	-0.088
0.217	0.315	-0.684	0.264	0.421	-0.868	-0.081	0.218	0.005	0.003	-0.076	0.220	0.031	0.214	0.166	-0.079
0.224	0.419	-0.818	0.260	0.421	-0.869	-0.016	0.213	0.039	0.015	0.028	0.087	0.038	0.109	0.031	-0.060
0.174	0.423	-0.755	0.259	0.420	-0.870	-0.044	0.080	-0.019	-0.034	0.032	0.151	0.011	0.103	0.093	-0.053
0.213	0.462	-0.798	0.256	0.421	-0.870	0.051	0.217	-0.088	0.006	0.070	0.108	0.028	0.063	0.049	-0.047
0.147	0.489	-0.865	0.253	0.421	-0.871	-0.020	0.161	0.015	-0.057	0.097	0.042	0.038	0.036	0.018	-0.049
0.190	0.527	-0.830	0.251	0.424	-0.870	0.224	0.094	-0.080	-0.014	0.132	0.076	0.004	0.004	0.016	-0.030
0.178	0.555	-0.893	0.249	0.426	-0.870	0.065	0.090	0.039	-0.024	0.157	0.013	0.007	0.032	0.048	-0.023
0.217	0.547	-0.897	0.244	0.428	-0.870	0.074	0.249	0.075	0.018	0.148	0.010	0.031	0.025	0.052	-0.016
0.209	0.558	-0.869	0.237	0.430	-0.871	0.061	0.354	0.087	0.017	0.158	0.039	0.023	0.036	0.025	-0.013
0.174	0.570	-0.873	0.237	0.433	-0.870	0.135	-0.028	0.068	-0.018	0.166	0.034	0.012	0.048	0.030	-0.014
0.174	0.516	-0.873	0.232	0.435	-0.870	0.088	0.238	0.083	-0.014	0.110	0.034	0.012	0.006	0.030	-0.016
0.170	0.520	-0.861	0.232	0.437	-0.869	0.096	-0.049	0.089	-0.018	0.111	0.045	0.015	0.003	0.018	-0.018
0.220	0.516	-0.806	0.226	0.441	-0.869	0.206	0.325	0.054	0.038	0.103	0.100	0.034	0.008	0.037	-0.019
0.201	0.485	-0.822	0.222	0.444	-0.868	0.129	0.208	0.033	0.022	0.069	0.084	0.014	0.039	0.021	-0.017
0.159	0.493	-0.857	0.221	0.447	-0.867	0.164	0.035	0.036	-0.019	0.074	0.046	0.028	0.031	0.014	-0.013
0.205	0.462	-0.782	0.218	0.450	-0.866	0.124	0.088	0.063	0.030	0.041	0.120	0.019	0.062	0.061	-0.027
0.197	0.404	-0.786	0.211	0.452	-0.867	0.094	0.389	0.107	0.030	-0.019	0.117	0.012	0.119	0.058	-0.022
0.128	0.435	-0.794	0.207	0.454	-0.867	0.117	0.209	0.037	-0.035	0.010	0.108	0.056	0.087	0.052	-0.023
0.217	0.477	-0.806	0.204	0.457	-0.865	0.189	0.118	0.039	0.055	0.049	0.095	0.033	0.044	0.041	-0.022
0.136	0.500	-0.845	0.205	0.459	-0.864	0.075	-0.089	0.104	-0.026	0.070	0.054	0.048	0.022	0.003	-0.021
0.178	0.504	-0.830	0.203	0.465	-0.862	0.292	0.083	0.045	0.019	0.069	0.068	0.005	0.019	0.021	-0.014
0.174	0.570	-0.830	0.205	0.470	-0.859	0.248	-0.199	0.101	0.013	0.129	0.064	0.007	0.045	0.022	-0.020
0.151	0.585	-0.806	0.201	0.474	-0.857	0.241	0.206	0.043	-0.006	0.140	0.086	0.030	0.059	0.047	-0.014
0.178	0.558	-0.794	0.198	0.480	-0.855	0.284	0.146	0.031	0.024	0.108	0.096	0.003	0.031	0.059	-0.022
0.155	0.589	-0.849	0.200	0.484	-0.852	0.220	-0.108	0.037	-0.000	0.135	0.038	0.027	0.062	0.004	-0.029
0.128	0.531	-0.826	0.199	0.486	-0.851	0.110	0.041	0.003	-0.026	0.075	0.061	0.054	0.003	0.028	-0.033
0.128	0.531	-0.826	0.197	0.487	-0.851	0.057	0.062	0.075	-0.024	0.073	0.060	0.055	0.003	0.027	-0.051
0.117	0.470	-0.822	0.198	0.489	-0.849	0.136	-0.075	-0.019	-0.037	0.009	0.062	0.068	0.059	0.031	-0.050
0.093	0.439	-0.747	0.198	0.488	-0.850	-0.085	-0.015	-0.020	-0.060	-0.020	0.138	0.094	0.090	0.106	-0.050
0.193	0.493	-0.751	0.199	0.488	-0.850	-0.000	-0.021	-0.059	0.039	0.034	0.134	0.002	0.036	0.102	-0.047
0.128	0.539	-0.822	0.195	0.485	-0.853	-0.195	0.245	-0.002	-0.022	0.083	0.065	0.067	0.010	0.031	-0.044
0.151	0.555	-0.790	0.192	0.481	-0.855	-0.213	0.194	-0.055	0.004	0.102	0.100	0.048	0.025	0.063	-0.026
0.124	0.570	-0.830	0.188	0.478	-0.858	-0.176	0.231	-0.019	-0.019	0.121	0.063	0.077	0.041	0.023	-0.039
0.151	0.566	-0.826	0.183	0.477	-0.860	-0.073	0.340	-0.108	0.013	0.118	0.068	0.053	0.037	0.027	-0.029
0.070	0.566	-0.865	0.184	0.477	-0.859	0.031	-0.040	-0.104	-0.069	0.118	0.028	0.136	0.038	0.013	-0.016
0.151	0.527	-0.873	0.181	0.479	-0.859	0.087	0.194	-0.035	0.014	0.077	0.020	0.056	0.001	0.021	0.009
0.174	0.439	-0.893	0.177	0.483	-0.858	0.228	0.235	0.003	0.041	-0.015	-0.001	0.034	0.089	0.041	0.030
0.197	0.450	-0.940	0.167	0.490	-0.856	0.400	0.460	0.247	0.075	-0.011	-0.050	0.011	0.077	0.090	0.049
0.205	0.450	-0.916	0.158	0.502	-0.850	0.660	0.344	0.310	0.091	-0.023	-0.032	0.003	0.077	0.067	0.037
0.124	0.512	-0.897	0.153	0.514	-0.844	0.642	0.133	0.277	0.016	0.027	-0.019	0.083	0.015	0.049	0.001
0.055	0.558	-0.822	0.143	0.524	-0.840	0.541	0.428	0.216	-0.044	0.064	0.052	0.152	0.031	0.025	-0.054
-0.007	0.597	-0.739	0.141	0.533	-0.834	0.520	0.033	0.117	-0.103	0.093	0.129	0.214	0.070	0.106	-0.081
-0.076	0.643	-0.763	0.140	0.541	-0.829	0.425	-0.060	0.104	-0.171	0.132	0.100	0.282	0.116	0.081	-0.075
0.093	0.647	-0.759	0.143	0.546	-0.825	0.310	-0.181	0.052	-0.004	0.131	0.100	0.112	0.121	0.085	-0.040
0.174	0.601	-0.798	0.142	0.551	-0.823	0.277	0.094	-0.052	0.077	0.080	0.058	0.031	0.076	0.046	0.006
0.224	0.609	-0.853	0.144	0.550	-0.823	-0.047	-0.022	-0.161	0.125	0.089	0.003	0.019	0.084	0.009	0.062
0.201	0.659	-0.877	0.152	0.545	-0.825	-0.285	-0.425	-0.108	0.093	0.144	-0.019	0.004	0.133	0.032	0.121
0.205	0.647	-0.893	0.164	0.541	-0.825	-0.225	-0.598	-0.168	0.086	0.136	-0.034	0.001	0.121	0.048	0.173
0.393	0.663	-0.909	0.180	0.538	-0.824	-0.146	-0.759	-0.229	0.259	0.155	-0.051	0.188	0.135	0.064	0.224
0.478	0.690	-0.897	0.197	0.536	-0.821	-0.016	-0.780	-0.340	0.326	0.183	-0.042	0.272	0.162	0.052	0.294
0.536	0.705	-0.924	0.204	0.533	-0.821	-0.113	-0.155	-0.384	0.376	0.201	-0.069	0.330	0.178	0.080	0.337
0.644	0.632	-0.877	0.216	0.530	-0.820	-0.089	-0.448	-0.312	0.472	0.130	-0.023	0.437	0.104	0.035	0.330
0.493	0.558	-0.885	0.220	0.530	-0.819	0.058	-0.069	-0.203	0.318	0.057	-0.032	0.286	0.031	0.043	0.315
0.428	0.535	-0.842	0.228	0.530	-0.817	0.045	-0.403	-0.094	0.244	0.033	0.009	0.220	0.008	0.000	0.278
0.447	0.605	-0.849	0.233	0.529	-0.816	-0.048	-0.183	-0.138	0.259	0.104	0.001	0.238	0.078	0.009	0.207
0.405	0.609	-0.818	0.235	0.525	-0.818	-0.241	-0.047	-0.059	0.215	0.112	0.035	0.195	0.083	0.022	0.178
0.313	0.539	-0.790	0.240	0.521	-0.819	-0.225	-0.298	-0.029	0.117	0.046	0.063	0.103	0.015	0.049	0.156
0.393	0.527	-0.790	0.242	0.519	-0.820	-0.098	-0.034	-0.085	0.196	0.036	0.064	0.183	0.005	0.049	0.135
0.359	0.574	-0.747	0.244	0.518	-0.820	-0.038	-0.006	-0.128	0.160	0.083	0.108	0.147	0.052	0.092	0.111
0.378	0.535	-0.759	0.244	0.518	-0.820	0.037	0.065	-0.083	0.179	0.044	0.095	0.166	0.014	0.081	0.108
0.278	0.527	-0.830	0.244	0.518	-0.820	-0.017	0.004	-0.010	0.079	0.037	0.024	0.065	0.006	0.010	0.079
0.290	0.609	-0.806	0.237	0.515	-0.824	-0.166	0.461	-0.044	0.097	0.121	0.052	0.076	0.087	0.033	0.064
0.197	0.585	-0.877	0.234	0.516	-0.824	0.078	0.227	-0.071	0.008	0.096	-0.019	0.018	0.063	0.038	0.034
0.220	0.605	-0.877	0.230	0.517	-0.825	0.061	0.345	-0.114	0.036	0.115	-0.018	0.005	0.082	0.039	0.011
0.120	0.558	-0.975	0.228	0.518	-0.825	0.086	0.168	-0.108	-0.062	0.067	-0.117	0.096	0.035	0.138	-0.004
0.120	0.562	-0.877	0.227	0.518	-0.825	0.046	0.047	-0.080	-0.062	0.071	-0.018	0.096	0.040	0.041	0.001
0.197	0.589	-0.814	0.227	0.518	-0.824	0.034	0.054	-0.113	0.015	0.097	0.044	0.020	0.068	0.021	-0.012
0.224	0.589	-0.865	0.234	0.518	-0.822	0.020	-0.364	-0.099	0.034	0.097	-0.009	0.007	0.069	0.031	-0.026
0.155	0.643	-0.877	0.236	0.520	-0.821	0.096	-0.104	-0.000	-0.036	0.149	-0.022	0.063	0.125	0.044	-0.013
0.143	0.624	-0.751	0.243	0.523	-0.817	0.142	-0.504	0.052	-0.055	0.127	0.100	0.074	0.106	0.082	-0.026
0.251	0.578	-0.743	0.245	0.526	-0.815	0.155	-0.074	-0.019	0.051	0.078	0.106	0.034	0.061	0.089	-0.038
0.163	0.612	-0.771	0.249	0.527	-0.813	0.084	-0.198	-0.102	-0.042	0.111	0.076	0.054	0.096	0.060	-0.040
0.220	0.628	-0.727	0.248	0.525	-0.814	-0.097	0.128	-0.118	0.017	0.128	0.121	0.003	0.112	0.103	-0.021
0.186	0.601	-0.790	0.252	0.524	-0.814	-0.057	-0.201	-0.123	-0.022	0.102	0.058	0.031	0.086	0.039	-0.034
0.240	0.647	-0.798	0.253	0.522	-0.815	-0.074	0.066	-0.159	0.031	0.150	0.051	0.022	0.132	0.029	-0.023
0.170	0.663	-0.818	0.258	0.522	-0.813	0.024	-0.210	-0.247	-0.044	0.166	0.030	0.047	0.148	0.008	-0.034
0.217	0.682	-0.810	0.261	0.520	-0.813	-0.032	0.004	-0.232	-0.000	0.186	0.038	0.001	0.168	0.014	-0.032
0.140	0.601	-0.838	0.266	0.519	-0.812	-0.022	-0.241	-0.148	-0.082	0.106	0.009	0.077	0.088	0.015	-0.037
0.197	0.558	-0.838	0.272	0.521	-0.809	0.184	-0.274	-0.193	-0.031	0.061	0.006	0.020	0.046	0.016	-0.032
0.190	0.643	-0.909	0.275	0.523	-0.807	0.133	-0.153	-0.137	-0.042	0.145	-0.068	0.027	0.131	0.088	-0.028
0.190	0.643	-0.909	0.283	0.526	-0.802	0.185	-0.478	-0.066	-0.050	0.142	-0.072	0.026	0.133	0.090	-0.017
0.251	0.647	-0.830	0.285	0.527	-0.801	0.108	-0.079	-0.036	0.010	0.144	0.005	0.036	0.137	0.012	-0.010
0.197	0.609	-0.881	0.288	0.530	-0.798	0.175	-0.202	-0.033	-0.047	0.102	-0.050	0.018	0.099	0.065	-0.011
0.251	0.616	-0.830	0.287	0.531	-0.797	0.055	0.034	0.067	0.008	0.108	0.001	0.036	0.107	0.015	0.001
0.209	0.647	-0.869	0.289	0.535	-0.794	0.184	-0.190	0.035	-0.036	0.136	-0.042	0.006	0.139	0.056	0.008
0.286	0.667	-0.810	0.283	0.534	-0.797	-0.048	0.381	0.028	0.047	0.155	0.020	0.072	0.159	0.003	0.011
0.301	0.663	-0.775	0.280	0.537	-0.796	0.094	0.104	0.048	0.064	0.149	0.055	0.088	0.156	0.037	0.009
0.217	0.593	-0.853	0.277	0.536	-0.797	-0.047	0.122	0.093	-0.017	0.080	-0.023	0.004	0.087	0.043	0.020
0.251	0.605	-0.747	0.271	0.537	-0.799	0.010	0.346	0.057	0.024	0.091	0.085	0.040	0.098	0.062	0.009
0.263	0.578	-0.826	0.264	0.535	-0.802	-0.151	0.328	0.124	0.042	0.066	0.009	0.052	0.071	0.018	0.005
0.217	0.612	-0.782	0.258	0.536	-0.804	-0.003	0.358	0.052	0.002	0.100	0.054	0.007	0.106	0.024	0.021
0.255	0.643	-0.771	0.251	0.533	-0.808	-0.197	0.383	0.040	0.047	0.134	0.070	0.047	0.137	0.035	0.025
0.305	0.574	-0.763	0.239	0.528	-0.815	-0.353	0.712	0.051	0.109	0.069	0.085	0.098	0.067	0.043	0.010
0.224	0.582	-0.782	0.227	0.522	-0.822	-0.377	0.766	0.019	0.041	0.083	0.072	0.018	0.074	0.023	0.006
0.151	0.593	-0.810	0.218	0.517	-0.828	-0.287	0.526	-0.030	-0.024	0.099	0.049	0.054	0.084	0.005	-0.006
0.163	0.497	-0.751	0.205	0.509	-0.836	-0.523	0.724	0.129	0.001	0.011	0.117	0.041	0.014	0.055	-0.035
0.170	0.500	-0.692	0.190	0.503	-0.843	-0.435	0.754	0.193	0.023	0.021	0.183	0.031	0.011	0.115	-0.039
0.117	0.481	-0.727	0.180	0.497	-0.849	-0.413	0.507	0.176	-0.020	0.008	0.154	0.084	0.032	0.081	-0.033
0.190	0.477	-0.676	0.167	0.492	-0.855	-0.331	0.668	0.179	0.066	0.008	0.210	0.011	0.036	0.132	-0.043
0.186	0.400	-0.676	0.156	0.485	-0.860	-0.396	0.519	0.147	0.072	-0.063	0.215	0.014	0.115	0.133	-0.035
0.074	0.392	-0.711	0.146	0.478	-0.866	-0.470	0.504	0.175	-0.029	-0.063	0.186	0.122	0.124	0.099	-0.042
0.197	0.354	-0.609	0.133	0.471	-0.872	-0.388	0.692	0.108	0.107	-0.095	0.294	0.003	0.163	0.201	-0.052
0.055	0.334	-0.660	0.122	0.465	-0.877	-0.391	0.540	0.174	-0.024	-0.108	0.247	0.138	0.184	0.150	-0.054
0.101	0.315	-0.648	0.112	0.461	-0.881	-0.266	0.524	0.139	0.032	-0.123	0.263	0.091	0.204	0.162	-0.058
0.132	0.315	-0.656	0.100	0.453	-0.886	-0.476	0.515	0.277	0.075	-0.115	0.260	0.059	0.205	0.154	-0.050
0.024	0.303	-0.652	0.089	0.448	-0.890	-0.287	0.528	0.186	-0.022	-0.122	0.268	0.166	0.218	0.158	-0.021
0.205	0.354	-0.577	0.074	0.442	-0.894	-0.395	0.671	0.337	0.173	-0.066	0.347	0.014	0.169	0.231	-0.000
0.159	0.477	-0.652	0.061	0.437	-0.897	-0.299	0.695	0.189	0.141	0.063	0.276	0.033	0.047	0.156	0.004
0.159	0.477	-0.652	0.049	0.433	-0.900	-0.269	0.532	0.263	0.153	0.067	0.278	0.035	0.049	0.155	0.029
0.082	0.527	-0.692	0.036	0.428	-0.903	-0.285	0.675	0.088	0.089	0.122	0.242	0.114	0.001	0.116	0.021
0.051	0.562	-0.790	0.021	0.426	-0.905	-0.165	0.774	0.187	0.074	0.159	0.145	0.147	0.033	0.018	0.042
0.020	0.632	-0.802	0.013	0.423	-0.906	-0.198	0.362	0.140	0.050	0.231	0.134	0.179	0.102	0.007	0.064
0.193	0.605	-0.719	0.006	0.424	-0.906	0.012	0.357	0.097	0.230	0.203	0.217	0.008	0.074	0.091	0.067
0.205	0.585	-0.719	-0.005	0.424	-0.905	0.002	0.682	0.026	0.253	0.183	0.216	0.003	0.054	0.091	0.046
-0.007	0.497	-0.818	-0.020	0.425	-0.905	0.025	0.844	-0.117	0.056	0.093	0.117	0.210	0.035	0.007	0.035
-0.172	0.385	-0.960	-0.029	0.423	-0.906	-0.099	0.558	-0.115	-0.100	-0.017	-0.024	0.377	0.147	0.149	0.012
-0.160	0.346	-1.019	-0.030	0.426	-0.904	0.152	0.106	-0.232	-0.089	-0.059	-0.084	0.365	0.187	0.207	-0.006
-0.091	0.238	-1.070	-0.028	0.432	-0.901	0.388	-0.072	-0.081	-0.022	-0.173	-0.139	0.297	0.296	0.259	0.011
-0.037	0.392	-1.058	-0.027	0.440	-0.898	0.455	-0.100	0.090	0.030	-0.027	-0.131	0.244	0.142	0.247	0.020
-0.026	0.566	-1.106	-0.022	0.448	-0.894	0.434	-0.277	0.071	0.037	0.140	-0.181	0.233	0.031	0.294	0.017
-0.176	0.736	-1.157	-0.009	0.448	-0.894	-0.014	-0.811	0.082	-0.126	0.310	-0.233	0.384	0.199	0.346	0.007
-0.160	0.767	-1.074	0.006	0.445	-0.896	-0.221	-0.881	-0.026	-0.127	0.344	-0.148	0.368	0.229	0.263	-0.006
-0.057	0.725	-0.944	0.020	0.443	-0.896	-0.128	-0.757	-0.049	-0.037	0.303	-0.018	0.264	0.187	0.133	0.001
-0.007	0.620	-0.979	0.043	0.442	-0.896	-0.071	-1.144	-0.233	-0.009	0.200	-0.053	0.213	0.083	0.168	0.041
0.143	0.636	-0.983	0.063	0.440	-0.896	-0.116	-0.977	-0.356	0.119	0.217	-0.058	0.062	0.098	0.171	0.091
0.232	0.609	-0.909	0.090	0.438	-0.894	-0.062	-1.308	-0.328	0.181	0.191	0.016	0.026	0.070	0.097	0.157
0.270	0.609	-0.936	0.115	0.437	-0.892	-0.053	-1.215	-0.332	0.195	0.193	-0.015	0.065	0.070	0.124	0.216
0.420	0.555	-0.952	0.143	0.435	-0.889	-0.113	-1.398	-0.250	0.317	0.141	-0.033	0.215	0.015	0.140	0.266
0.482	0.520	-0.853	0.169	0.432	-0.886	-0.114	-1.309	-0.256	0.352	0.108	0.062	0.277	0.020	0.042	0.301
0.586	0.551	-0.853	0.191	0.429	-0.883	-0.125	-1.042	-0.211	0.434	0.142	0.059	0.381	0.009	0.041	0.359
0.563	0.566	-0.838	0.210	0.427	-0.880	-0.109	-0.926	-0.264	0.392	0.160	0.072	0.359	0.025	0.026	0.365
0.732	0.562	-0.818	0.225	0.423	-0.878	-0.160	-0.588	-0.299	0.547	0.160	0.090	0.529	0.021	0.006	0.367
0.578	0.574	-0.857	0.240	0.417	-0.877	-0.300	-0.722	-0.267	0.377	0.178	0.049	0.375	0.033	0.046	0.348
0.574	0.504	-0.853	0.253	0.414	-0.874	-0.086	-0.542	-0.265	0.360	0.111	0.051	0.372	0.037	0.042	0.332
0.563	0.539	-0.834	0.266	0.413	-0.871	0.016	-0.595	-0.261	0.335	0.146	0.067	0.360	0.003	0.022	0.290
0.540	0.555	-0.814	0.272	0.413	-0.869	0.020	-0.194	-0.136	0.307	0.161	0.085	0.338	0.012	0.003	0.283
0.586	0.570	-0.723	0.276	0.412	-0.868	-0.036	-0.171	-0.078	0.349	0.177	0.174	0.385	0.027	0.088	0.252
0.624	0.558	-0.727	0.276	0.411	-0.869	-0.059	0.173	-0.161	0.388	0.167	0.171	0.424	0.014	0.083	0.239
0.447	0.562	-0.794	0.275	0.410	-0.870	-0.037	0.107	-0.098	0.211	0.172	0.105	0.248	0.018	0.015	0.213
0.559	0.636	-0.668	0.272	0.407	-0.872	-0.142	0.312	-0.172	0.326	0.248	0.233	0.359	0.092	0.140	0.185
0.424	0.578	-0.731	0.270	0.404	-0.874	-0.196	0.196	-0.119	0.193	0.194	0.172	0.224	0.035	0.077	0.135
0.451	0.520	-0.672	0.271	0.406	-0.873	0.148	0.072	-0.169	0.219	0.133	0.230	0.251	0.023	0.136	0.126
0.347	0.446	-0.723	0.269	0.406	-0.873	0.022	0.155	-0.152	0.116	0.060	0.179	0.146	0.096	0.086	0.086
0.393	0.334	-0.786	0.264	0.407	-0.874	0.094	0.362	-0.119	0.167	-0.053	0.117	0.192	0.208	0.023	0.082
0.251	0.431	-0.901	0.265	0.408	-0.874	0.093	0.017	-0.115	0.025	0.042	0.002	0.049	0.112	0.091	0.064
0.355	0.415	-0.806	0.248	0.405	-0.880	-0.076	1.079	-0.226	0.145	0.029	0.103	0.153	0.128	0.004	0.086
0.243	0.524	-0.924	0.244	0.400	-0.884	-0.317	0.263	-0.023	0.038	0.143	-0.012	0.043	0.019	0.115	0.060
0.401	0.539	-0.806	0.228	0.394	-0.890	-0.317	0.985	-0.175	0.211	0.164	0.113	0.201	0.004	0.003	0.083
0.213	0.609	-0.818	0.229	0.387	-0.893	-0.390	0.002	-0.182	0.021	0.241	0.104	0.014	0.066	0.009	0.057
0.393	0.612	-0.771	0.229	0.383	-0.895	-0.146	0.210	-0.339	0.203	0.249	0.153	0.196	0.070	0.039	0.051
0.197	0.632	-0.826	0.231	0.376	-0.897	-0.326	0.046	-0.436	0.004	0.275	0.100	0.002	0.089	0.016	0.021
0.274	0.531	-0.755	0.239	0.368	-0.899	-0.373	-0.223	-0.429	0.073	0.183	0.172	0.082	0.012	0.054	0.031
0.255	0.446	-0.798	0.237	0.359	-0.903	-0.394	0.274	-0.409	0.056	0.106	0.133	0.064	0.098	0.011	-0.005
0.286	0.388	-0.775	0.230	0.344	-0.910	-0.799	0.476	-0.226	0.094	0.064	0.164	0.097	0.156	0.034	0.015
0.228	0.327	-0.692	0.218	0.330	-0.918	-0.720	0.721	-0.237	0.047	0.016	0.255	0.041	0.218	0.116	-0.001
0.297	0.296	-0.818	0.213	0.320	-0.923	-0.478	0.359	-0.198	0.121	-0.006	0.133	0.111	0.249	0.010	0.013
0.151	0.334	-0.830	0.216	0.310	-0.926	-0.535	-0.147	-0.080	-0.028	0.043	0.124	0.034	0.211	0.023	0.028
0.301	0.408	-0.818	0.207	0.309	-0.928	-0.038	0.586	-0.221	0.131	0.117	0.139	0.118	0.137	0.011	0.029
0.328	0.419	-0.853	0.210	0.305	-0.929	-0.215	-0.063	-0.128	0.156	0.133	0.104	0.146	0.125	0.047	0.025
0.201	0.388	-0.755	0.205	0.304	-0.930	-0.018	0.250	-0.055	0.033	0.102	0.204	0.021	0.155	0.051	0.042
0.255	0.404	-0.877	0.209	0.304	-0.929	-0.045	-0.227	0.062	0.083	0.117	0.081	0.075	0.140	0.072	0.031
0.255	0.408	-0.767	0.204	0.302	-0.931	-0.167	0.282	0.104	0.088	0.123	0.193	0.076	0.135	0.038	0.019
0.255	0.408	-0.767	0.202	0.302	-0.932	-0.024	0.088	0.049	0.090	0.123	0.193	0.076	0.134	0.038	0.016
0.309	0.369	-0.684	0.192	0.303	-0.934	-0.002	0.562	0.037	0.154	0.084	0.278	0.130	0.172	0.120	0.001
0.159	0.330	-0.786	0.188	0.299	-0.936	-0.254	0.150	0.204	0.008	0.049	0.178	0.020	0.210	0.016	0.018
0.240	0.253	-0.637	0.187	0.302	-0.935	0.117	0.033	0.148	0.090	-0.032	0.327	0.061	0.286	0.165	0.008
0.359	0.272	-0.668	0.173	0.308	-0.936	0.311	0.737	0.024	0.222	-0.019	0.296	0.181	0.266	0.134	-0.006
0.143	0.280	-0.838	0.170	0.313	-0.934	0.293	0.139	0.068	0.010	-0.017	0.125	0.034	0.257	0.037	0.002
0.182	0.269	-0.751	0.168	0.321	-0.932	0.405	0.061	0.138	0.050	-0.036	0.210	0.004	0.267	0.049	0.013
0.170	0.357	-0.790	0.159	0.327	-0.932	0.226	0.414	0.288	0.048	0.047	0.170	0.007	0.176	0.010	-0.013
0.213	0.377	-0.759	0.145	0.332	-0.932	0.221	0.656	0.255	0.104	0.061	0.202	0.036	0.156	0.041	0.009
0.147	0.400	-0.759	0.136	0.338	-0.931	0.231	0.342	0.370	0.047	0.078	0.202	0.030	0.132	0.042	0.008
0.240	0.450	-0.775	0.123	0.345	-0.931	0.308	0.625	0.371	0.153	0.121	0.185	0.062	0.082	0.026	0.011
0.109	0.485	-0.778	0.113	0.354	-0.928	0.420	0.385	0.318	0.032	0.147	0.179	0.068	0.047	0.023	0.015
0.159	0.493	-0.731	0.107	0.363	-0.925	0.451	0.227	0.254	0.087	0.145	0.223	0.018	0.038	0.070	0.015
0.217	0.454	-0.664	0.100	0.378	-0.920	0.745	0.317	0.261	0.152	0.092	0.285	0.040	0.076	0.137	-0.010
0.101	0.477	-0.743	0.089	0.391	-0.916	0.656	0.532	0.186	0.048	0.102	0.202	0.075	0.051	0.058	0.005
0.093	0.435	-0.672	0.082	0.404	-0.911	0.661	0.288	0.252	0.047	0.046	0.268	0.083	0.093	0.128	0.006
0.174	0.427	-0.688	0.073	0.418	-0.906	0.748	0.388	0.266	0.137	0.024	0.247	0.002	0.101	0.112	-0.020
0.113	0.423	-0.715	0.059	0.431	-0.901	0.669	0.609	0.333	0.089	0.007	0.214	0.063	0.104	0.083	-0.022
-0.010	0.381	-0.739	0.049	0.441	-0.896	0.529	0.366	0.365	-0.024	-0.045	0.186	0.186	0.145	0.059	0.002
0.036	0.396	-0.719	0.033	0.446	-0.894	0.303	0.715	0.350	0.038	-0.035	0.204	0.139	0.129	0.078	0.011
0.159	0.462	-0.668	0.023	0.451	-0.892	0.231	0.479	0.286	0.171	0.026	0.253	0.016	0.062	0.129	0.005
0.155	0.396	-0.700	0.009	0.453	-0.892	0.090	0.732	0.113	0.181	-0.041	0.221	0.019	0.127	0.097	0.022
0.013	0.481	-0.723	-0.000	0.456	-0.890	0.140	0.456	0.132	0.048	0.041	0.196	0.161	0.041	0.072	0.034
0.013	0.427	-0.767	-0.010	0.457	-0.890	0.062	0.507	0.050	0.057	-0.015	0.152	0.161	0.095	0.028	0.032
0.051	0.392	-0.708	-0.018	0.456	-0.890	-0.013	0.443	0.100	0.104	-0.049	0.211	0.122	0.129	0.087	0.018
0.078	0.489	-0.708	-0.032	0.457	-0.889	0.027	0.843	-0.045	0.145	0.047	0.210	0.095	0.032	0.087	0.029
0.036	0.485	-0.680	-0.040	0.459	-0.888	0.055	0.409	0.013	0.110	0.042	0.236	0.136	0.037	0.114	0.037
0.032	0.485	-0.704	-0.047	0.461	-0.886	0.089	0.470	-0.108	0.114	0.040	0.211	0.140	0.037	0.090	0.036
0.032	0.485	-0.704	-0.054	0.462	-0.885	0.075	0.511	-0.115	0.121	0.038	0.210	0.139	0.038	0.091	0.028
-0.022	0.493	-0.775	-0.060	0.462	-0.885	-0.005	0.334	-0.021	0.073	0.046	0.138	0.193	0.030	0.020	0.043
-0.049	0.520	-0.830	-0.066	0.464	-0.883	0.074	0.334	-0.017	0.051	0.071	0.082	0.219	0.004	0.035	0.042
0.020	0.543	-0.845	-0.076	0.466	-0.881	0.117	0.627	-0.051	0.131	0.092	0.064	0.149	0.019	0.051	0.034
-0.076	0.531	-0.873	-0.083	0.471	-0.878	0.235	0.433	-0.028	0.042	0.076	0.034	0.246	0.007	0.078	0.036
-0.141	0.555	-0.964	-0.090	0.476	-0.875	0.318	0.332	0.086	-0.017	0.093	-0.060	0.311	0.029	0.169	0.055
-0.130	0.562	-0.991	-0.095	0.483	-0.870	0.438	0.186	0.182	-0.000	0.093	-0.093	0.300	0.036	0.195	0.071
-0.030	0.470	-0.940	-0.099	0.495	-0.863	0.696	0.026	0.392	0.104	-0.011	-0.048	0.200	0.058	0.144	0.088
0.047	0.404	-0.901	-0.107	0.509	-0.854	0.875	0.271	0.395	0.189	-0.091	-0.018	0.123	0.124	0.104	0.049
-0.030	0.504	-0.881	-0.117	0.525	-0.843	1.006	0.364	0.324	0.121	-0.008	-0.009	0.200	0.025	0.083	0.014
-0.353	0.555	-0.849	-0.115	0.537	-0.836	0.773	-0.341	0.313	-0.204	0.030	0.015	0.523	0.024	0.051	-0.003
-0.260	0.551	-0.743	-0.112	0.550	-0.828	0.807	-0.465	0.438	-0.114	0.014	0.114	0.431	0.019	0.056	-0.019
-0.095	0.640	-0.794	-0.112	0.562	-0.820	0.796	-0.297	0.425	0.050	0.090	0.054	0.266	0.107	0.005	-0.009
-0.030	0.690	-0.822	-0.112	0.569	-0.815	0.433	-0.244	0.315	0.115	0.133	0.022	0.201	0.157	0.022	0.056
0.040	0.732	-0.838	-0.107	0.573	-0.812	0.278	-0.350	0.144	0.179	0.171	0.004	0.132	0.198	0.037	0.139
0.017	0.736	-0.845	-0.094	0.571	-0.816	-0.167	-0.794	0.026	0.143	0.177	-0.001	0.155	0.202	0.045	0.222
0.240	0.833	-0.696	-0.080	0.566	-0.821	-0.354	-0.782	-0.062	0.351	0.279	0.154	0.069	0.298	0.105	0.322
0.440	0.937	-0.704	-0.065	0.564	-0.823	-0.186	-0.566	-0.290	0.537	0.385	0.148	0.269	0.403	0.098	0.413
0.582	0.945	-0.806	-0.053	0.560	-0.827	-0.334	-0.401	-0.315	0.667	0.397	0.050	0.411	0.411	0.005	0.521
0.570	0.875	-0.932	-0.042	0.553	-0.832	-0.487	-0.302	-0.360	0.644	0.334	-0.071	0.400	0.342	0.131	0.568
0.632	0.759	-0.979	-0.030	0.541	-0.840	-0.717	-0.431	-0.312	0.693	0.230	-0.111	0.461	0.226	0.178	0.597
0.443	0.694	-1.035	-0.019	0.529	-0.848	-0.714	-0.350	-0.351	0.493	0.176	-0.158	0.273	0.161	0.233	0.560
0.567	0.589	-0.995	-0.002	0.525	-0.851	-0.286	-0.665	-0.394	0.599	0.076	-0.116	0.396	0.058	0.194	0.533
0.417	0.593	-0.905	0.009	0.522	-0.853	-0.183	-0.430	-0.205	0.438	0.083	-0.023	0.247	0.062	0.103	0.463
0.517	0.527	-0.869	0.020	0.522	-0.853	0.041	-0.498	-0.059	0.527	0.016	0.011	0.347	0.003	0.068	0.411
0.355	0.497	-0.865	0.024	0.521	-0.853	-0.085	-0.178	-0.027	0.361	-0.013	0.016	0.184	0.035	0.064	0.342
0.278	0.582	-0.834	0.024	0.519	-0.854	-0.087	0.050	0.016	0.284	0.073	0.048	0.106	0.050	0.034	0.308
0.301	0.593	-0.794	0.033	0.523	-0.852	0.172	-0.639	0.186	0.297	0.082	0.085	0.129	0.060	0.004	0.280
0.301	0.593	-0.794	0.040	0.529	-0.848	0.371	-0.387	0.077	0.290	0.075	0.081	0.128	0.060	0.003	0.254
0.405	0.810	-0.818	0.039	0.530	-0.847	0.007	0.193	-0.067	0.396	0.291	0.056	0.231	0.276	0.022	0.202
0.267	0.860	-0.739	0.034	0.533	-0.845	0.140	0.405	-0.122	0.262	0.338	0.133	0.092	0.328	0.055	0.176
0.017	0.755	-0.798	0.036	0.535	-0.844	0.097	0.025	-0.230	0.009	0.231	0.073	0.160	0.225	0.005	0.139
0.117	0.551	-0.905	0.035	0.537	-0.843	0.142	0.158	-0.198	0.110	0.024	-0.035	0.060	0.021	0.112	0.074
0.036	0.512	-0.956	0.036	0.536	-0.844	-0.067	0.109	-0.231	0.028	-0.013	-0.086	0.140	0.017	0.163	0.040
0.020	0.643	-0.897	0.035	0.534	-0.845	-0.132	0.139	-0.126	0.014	0.120	-0.025	0.155	0.115	0.105	0.042
0.074	0.647	-0.786	0.040	0.535	-0.844	0.056	-0.170	-0.210	0.062	0.123	0.084	0.099	0.120	0.006	0.032
0.047	0.605	-0.755	0.043	0.536	-0.843	0.059	-0.050	-0.223	0.032	0.079	0.114	0.124	0.078	0.038	0.034
0.109	0.582	-0.798	0.042	0.536	-0.843	-0.006	0.207	-0.182	0.094	0.056	0.071	0.060	0.056	0.004	0.030
0.117	0.570	-0.786	0.041	0.535	-0.844	-0.027	0.149	-0.139	0.102	0.045	0.082	0.049	0.046	0.009	0.025
0.040	0.721	-0.810	0.041	0.533	-0.845	-0.155	0.056	-0.111	0.025	0.198	0.060	0.123	0.198	0.014	0.019
0.063	0.593	-0.763	0.047	0.535	-0.844	0.098	-0.228	-0.138	0.043	0.068	0.106	0.097	0.072	0.035	0.005
0.024	0.535	-0.735	0.047	0.532	-0.845	-0.153	0.053	-0.075	0.004	0.013	0.134	0.131	0.014	0.063	-0.004
0.024	0.527	-0.834	0.046	0.528	-0.848	-0.240	0.119	-0.090	0.005	0.009	0.038	0.128	0.007	0.034	0.015
0.070	0.585	-0.790	0.044	0.523	-0.851	-0.292	0.107	-0.023	0.053	0.072	0.084	0.078	0.064	0.010	0.011
0.124	0.663	-0.869	0.039	0.519	-0.854	-0.243	0.431	-0.233	0.111	0.154	0.008	0.022	0.141	0.067	0.015
0.005	0.663	-0.877	0.047	0.523	-0.851	0.224	-0.270	-0.290	-0.016	0.150	-0.003	0.139	0.141	0.074	0.008
-0.003	0.651	-0.889	0.053	0.526	-0.849	0.174	-0.377	-0.020	-0.030	0.135	-0.017	0.144	0.129	0.084	0.001
0.013	0.539	-0.782	0.052	0.523	-0.851	-0.218	0.088	-0.018	-0.014	0.027	0.091	0.127	0.017	0.025	0.000
0.086	0.473	-0.664	0.050	0.521	-0.852	-0.136	0.120	-0.026	0.061	-0.036	0.210	0.052	0.049	0.145	0.000
0.136	0.435	-0.676	0.048	0.516	-0.855	-0.262	0.194	-0.066	0.113	-0.071	0.201	0.001	0.087	0.135	0.000
Avg ODBA	2.939
Vec ODBA	1.976
Avg ELBA	1.870
Avg EPBA	0.575
Speed	ODBA	VeDBA	ELBA	EPBA	StrkSpGn	StrSpGn_L	ISI
8.000	2.939	1.976	1.870	0.575	0.955	0.872	2.199
MeanPeak	0.097459
MeanLong	0.088990
MeanISI	2.198667
