# Supplementary material for: Averaged Propulsive Body Acceleration (APBA) Can Be Calculated from Biologging Tags That Incorporate Gyroscopes and Accelerometers to Estimate Swimming Speed, Hydrodynamic Drag and Energy Expenditure for Steller Sea Lions
Source: PLoS One. 2016 Jun 10;11(6):e0157326. doi: 10.1371/journal.pone.0157326 (PMC4902303; doi:10.1371/journal.pone.0157326)
Supplement: S2 Data — Each file contains a 50Hz time series. Provided are calibrated accelerometer and gyro measurements, together with the estimated gravity vector, and the estimated dynamic accelerations by the different methods. The small files with the suffix.txt are configuration files used in C++ processing. (ZIP) [file pone.0157326.s002.zip › BoniNov_18/boni8_1880_4.csv]

rawAx	rawAy	rawAz	gravX	gravY	gravZ	gyrX	gyrY	gyrZ	estAx	estAy	estAz	odbX	odbY	odbZ	spk
0.220	0.288	-0.952	0.245	0.351	-0.904	0.179	-0.045	-0.053	-0.018	-0.038	-0.024	0.159	0.000	0.054	-0.080
0.093	0.342	-0.960	0.255	0.353	-0.900	0.134	-0.523	-0.089	-0.154	0.014	-0.036	0.034	0.050	0.061	-0.098
0.236	0.311	-0.972	0.250	0.357	-0.900	0.254	0.305	-0.106	-0.007	-0.020	-0.047	0.178	0.015	0.072	-0.070
0.059	0.296	-0.920	0.268	0.363	-0.892	0.389	-0.967	-0.104	-0.201	-0.042	-0.004	0.002	0.005	0.021	-0.089
0.236	0.203	-0.873	0.269	0.367	-0.891	0.261	-0.021	-0.081	-0.025	-0.138	0.042	0.180	0.102	0.026	-0.053
0.109	0.253	-0.999	0.260	0.366	-0.893	-0.013	0.474	-0.038	-0.143	-0.087	-0.081	0.054	0.056	0.100	-0.081
0.293	0.342	-0.956	0.262	0.371	-0.891	0.283	-0.069	-0.074	0.040	-0.002	-0.041	0.239	0.029	0.056	-0.063
0.101	0.404	-0.991	0.279	0.374	-0.884	0.206	-0.968	-0.105	-0.170	0.057	-0.083	0.047	0.086	0.092	-0.069
0.190	0.272	-0.834	0.276	0.376	-0.885	0.171	0.241	-0.165	-0.078	-0.076	0.075	0.137	0.049	0.067	-0.055
0.224	0.230	-0.830	0.276	0.374	-0.885	-0.031	0.071	-0.143	-0.043	-0.117	0.080	0.172	0.096	0.072	-0.068
0.217	0.303	-0.960	0.278	0.377	-0.884	0.198	-0.066	-0.149	-0.053	-0.046	-0.052	0.164	0.027	0.057	-0.034
0.197	0.423	-1.039	0.274	0.381	-0.883	0.274	0.267	-0.167	-0.068	0.070	-0.132	0.145	0.089	0.136	-0.067
0.305	0.427	-0.940	0.280	0.383	-0.881	0.100	-0.341	0.026	0.033	0.073	-0.036	0.251	0.089	0.037	-0.038
-0.053	0.334	-1.003	0.274	0.380	-0.884	-0.179	0.255	0.038	-0.319	-0.017	-0.096	0.108	0.007	0.099	-0.053
0.397	0.249	-0.790	0.277	0.378	-0.883	-0.118	-0.200	0.090	0.128	-0.100	0.117	0.341	0.096	0.115	-0.049
0.167	0.242	-0.869	0.275	0.380	-0.883	0.161	0.153	-0.066	-0.100	-0.109	0.038	0.108	0.107	0.036	-0.065
0.267	0.365	-0.905	0.274	0.384	-0.882	0.239	0.040	-0.038	0.000	0.011	0.001	0.206	0.014	0.001	-0.021
0.205	0.446	-0.940	0.264	0.381	-0.886	-0.195	0.564	0.076	-0.050	0.095	-0.030	0.142	0.093	0.034	-0.058
0.217	0.381	-0.873	0.257	0.383	-0.888	0.117	0.410	-0.055	-0.032	0.028	0.039	0.152	0.025	0.033	-0.041
0.159	0.269	-0.861	0.266	0.386	-0.884	0.175	-0.536	0.017	-0.099	-0.087	0.047	0.091	0.089	0.046	-0.086
0.247	0.357	-0.857	0.256	0.387	-0.886	0.114	0.631	-0.133	-0.000	0.001	0.053	0.177	0.003	0.051	-0.068
0.005	0.381	-0.905	0.258	0.385	-0.886	-0.118	-0.202	0.121	-0.244	0.026	0.006	0.068	0.017	0.004	-0.110
0.320	0.330	-0.838	0.244	0.383	-0.891	-0.123	0.742	0.054	0.084	-0.022	0.077	0.245	0.035	0.072	-0.087
0.059	0.253	-0.660	0.251	0.390	-0.886	0.333	-0.408	0.047	-0.184	-0.105	0.250	0.020	0.115	0.250	-0.122
0.301	0.238	-0.715	0.228	0.397	-0.889	0.456	1.369	-0.128	0.082	-0.128	0.198	0.219	0.132	0.194	-0.099
0.036	0.334	-0.830	0.224	0.401	-0.888	0.252	0.167	0.060	-0.180	-0.035	0.083	0.050	0.037	0.080	-0.144
0.124	0.419	-0.806	0.212	0.404	-0.890	0.114	0.638	-0.001	-0.080	0.048	0.108	0.035	0.045	0.104	-0.091
0.063	0.334	-0.775	0.207	0.413	-0.887	0.508	0.228	0.101	-0.136	-0.047	0.136	0.030	0.042	0.136	-0.135
0.247	0.269	-0.747	0.186	0.423	-0.887	0.577	1.177	0.087	0.070	-0.122	0.164	0.151	0.110	0.165	-0.110
-0.018	0.307	-0.814	0.184	0.431	-0.884	0.364	-0.016	0.226	-0.193	-0.090	0.094	0.119	0.074	0.097	-0.124
0.124	0.431	-0.818	0.175	0.439	-0.881	0.419	0.343	0.287	-0.042	0.025	0.088	0.019	0.047	0.092	-0.096
0.013	0.419	-0.778	0.177	0.451	-0.875	0.637	-0.199	0.158	-0.155	0.002	0.121	0.097	0.033	0.131	-0.120
0.197	0.307	-0.692	0.163	0.464	-0.871	0.764	0.747	0.094	0.043	-0.123	0.203	0.083	0.081	0.217	-0.122
0.093	0.323	-0.680	0.144	0.472	-0.870	0.409	0.979	0.175	-0.042	-0.115	0.214	0.025	0.068	0.228	-0.114
-0.118	0.388	-0.932	0.144	0.477	-0.867	0.276	-0.214	0.361	-0.253	-0.055	-0.041	0.241	0.004	0.025	-0.099
0.120	0.450	-0.814	0.133	0.491	-0.861	0.761	0.600	0.070	-0.003	-0.006	0.072	0.007	0.055	0.092	-0.124
0.024	0.462	-0.814	0.126	0.500	-0.856	0.531	0.230	0.211	-0.093	-0.004	0.067	0.108	0.063	0.092	-0.138
-0.010	0.334	-0.739	0.116	0.506	-0.855	0.302	0.389	0.291	-0.118	-0.137	0.140	0.146	0.067	0.165	-0.109
-0.041	0.369	-0.704	0.099	0.512	-0.853	0.304	0.819	0.271	-0.131	-0.108	0.174	0.182	0.035	0.200	-0.122
0.078	0.504	-0.668	0.097	0.519	-0.849	0.385	0.091	0.121	-0.009	0.021	0.206	0.067	0.097	0.235	-0.121
-0.026	0.512	-0.885	0.084	0.526	-0.846	0.414	0.703	0.035	-0.100	0.021	-0.013	0.175	0.101	0.018	-0.134
-0.068	0.477	-0.928	0.078	0.530	-0.845	0.224	0.201	0.211	-0.137	-0.017	-0.059	0.221	0.064	0.026	-0.109
-0.110	0.470	-0.680	0.067	0.532	-0.844	0.097	0.594	0.015	-0.168	-0.027	0.190	0.268	0.054	0.220	-0.115
0.017	0.412	-0.802	0.059	0.533	-0.844	0.104	0.469	0.024	-0.033	-0.086	0.067	0.145	0.007	0.097	-0.127
-0.041	0.272	-0.751	0.047	0.539	-0.841	0.349	0.692	-0.021	-0.079	-0.231	0.116	0.205	0.148	0.146	-0.132
-0.164	0.477	-0.944	0.033	0.542	-0.840	0.210	0.762	0.093	-0.187	-0.029	-0.078	0.330	0.055	0.048	-0.101
-0.164	0.477	-0.944	0.018	0.548	-0.837	0.358	0.756	0.159	-0.172	-0.035	-0.081	0.331	0.054	0.050	-0.087
-0.130	0.423	-1.011	0.003	0.555	-0.832	0.465	0.643	0.333	-0.123	-0.097	-0.152	0.297	0.002	0.119	-0.069
-0.083	0.400	-1.062	-0.014	0.568	-0.823	0.804	0.756	0.430	-0.059	-0.132	-0.212	0.251	0.026	0.173	-0.062
-0.126	0.330	-1.027	-0.025	0.586	-0.810	1.177	0.090	0.745	-0.091	-0.220	-0.189	0.291	0.097	0.139	-0.121
-0.245	0.396	-1.027	-0.038	0.605	-0.795	1.279	0.319	0.646	-0.197	-0.174	-0.204	0.409	0.034	0.142	-0.162
-0.553	0.485	-0.928	-0.035	0.621	-0.783	1.078	-0.735	0.521	-0.508	-0.101	-0.117	0.713	0.052	0.046	-0.189
-0.341	0.520	-0.842	-0.026	0.637	-0.771	1.045	-1.114	0.608	-0.305	-0.082	-0.042	0.498	0.085	0.039	-0.188
-0.199	0.589	-0.877	-0.028	0.652	-0.758	1.016	-0.423	0.645	-0.160	-0.027	-0.090	0.353	0.152	0.002	-0.147
-0.141	0.674	-1.023	-0.024	0.663	-0.748	0.827	-0.853	0.656	-0.106	0.047	-0.246	0.292	0.236	0.145	-0.027
0.028	0.763	-0.885	-0.021	0.668	-0.744	0.340	-0.683	0.513	0.060	0.131	-0.112	0.121	0.324	0.010	0.112
0.140	0.806	-0.838	-0.011	0.668	-0.744	0.003	-1.033	0.442	0.162	0.174	-0.064	0.008	0.365	0.035	0.249
0.428	0.929	-0.853	0.001	0.664	-0.748	-0.308	-0.793	0.057	0.438	0.302	-0.076	0.282	0.487	0.019	0.404
0.605	0.980	-0.838	0.016	0.656	-0.754	-0.515	-0.649	-0.215	0.601	0.360	-0.054	0.460	0.534	0.034	0.530
0.770	0.925	-0.979	0.026	0.652	-0.757	-0.258	-0.173	-0.451	0.755	0.310	-0.192	0.626	0.477	0.108	0.677
0.705	0.783	-1.086	0.040	0.647	-0.762	-0.330	-0.399	-0.391	0.677	0.172	-0.295	0.561	0.332	0.215	0.725
0.936	0.755	-1.039	0.055	0.644	-0.763	-0.138	-0.501	-0.429	0.892	0.148	-0.246	0.791	0.304	0.167	0.707
0.690	0.566	-1.046	0.063	0.643	-0.763	-0.009	-0.282	-0.115	0.638	-0.041	-0.254	0.546	0.114	0.175	0.627
0.486	0.481	-1.058	0.077	0.647	-0.759	0.260	-1.060	0.278	0.420	-0.129	-0.270	0.341	0.027	0.188	0.561
0.470	0.396	-0.767	0.081	0.645	-0.760	-0.135	-0.501	0.331	0.400	-0.211	0.022	0.326	0.059	0.103	0.487
0.443	0.543	-0.940	0.084	0.646	-0.758	0.111	-0.452	0.367	0.370	-0.066	-0.153	0.298	0.087	0.072	0.390
0.636	0.624	-0.834	0.086	0.649	-0.756	0.121	-0.382	0.418	0.560	0.013	-0.049	0.490	0.167	0.034	0.344
0.228	0.612	-0.924	0.089	0.654	-0.751	0.320	-0.532	0.423	0.150	-0.003	-0.144	0.081	0.154	0.057	0.306
0.413	0.663	-0.605	0.095	0.663	-0.743	0.576	-0.390	0.086	0.329	0.038	0.166	0.265	0.202	0.261	0.227
0.293	0.759	-0.715	0.100	0.668	-0.737	0.336	-0.432	0.141	0.205	0.130	0.050	0.144	0.297	0.150	0.141
0.151	0.620	-0.585	0.100	0.678	-0.728	0.636	-0.002	0.026	0.063	-0.019	0.171	0.002	0.156	0.280	0.119
0.140	0.802	-0.909	0.098	0.682	-0.724	0.335	0.224	-0.125	0.053	0.159	-0.156	0.010	0.337	0.044	0.049
0.182	0.775	-0.704	0.098	0.685	-0.722	0.204	0.265	-0.234	0.096	0.129	0.047	0.032	0.309	0.160	-0.007
-0.145	0.717	-1.078	0.099	0.688	-0.719	0.275	0.116	-0.270	-0.231	0.069	-0.331	0.295	0.250	0.216	-0.005
-0.145	0.717	-1.078	0.105	0.687	-0.719	0.051	-0.095	-0.356	-0.236	0.069	-0.331	0.296	0.249	0.216	-0.030
0.032	0.682	-0.960	0.116	0.687	-0.717	0.027	-0.532	-0.275	-0.070	0.035	-0.214	0.119	0.214	0.099	-0.053
0.070	0.744	-0.778	0.124	0.688	-0.715	0.101	-0.432	-0.139	-0.039	0.096	-0.035	0.081	0.275	0.081	-0.029
0.063	0.713	-0.767	0.129	0.688	-0.714	0.028	-0.316	-0.070	-0.052	0.065	-0.025	0.090	0.243	0.092	-0.030
0.201	0.732	-0.562	0.132	0.692	-0.710	0.274	0.112	-0.285	0.085	0.082	0.176	0.049	0.262	0.295	-0.042
-0.033	0.713	-0.830	0.137	0.692	-0.709	0.085	-0.160	-0.244	-0.155	0.062	-0.093	0.185	0.243	0.026	-0.052
0.036	0.740	-0.806	0.138	0.691	-0.709	-0.052	-0.024	-0.120	-0.087	0.090	-0.068	0.116	0.269	0.049	-0.043
0.067	0.547	-0.676	0.140	0.690	-0.710	-0.038	-0.086	-0.066	-0.057	-0.102	0.062	0.086	0.076	0.176	-0.042
0.136	0.628	-0.735	0.143	0.691	-0.708	0.118	-0.018	-0.184	0.009	-0.021	0.002	0.016	0.156	0.117	-0.048
0.117	0.717	-0.842	0.144	0.690	-0.709	-0.012	0.233	-0.286	-0.010	0.069	-0.104	0.034	0.244	0.010	-0.047
-0.018	0.709	-0.715	0.147	0.688	-0.711	-0.116	-0.135	-0.132	-0.148	0.064	0.024	0.168	0.235	0.136	-0.037
0.120	0.686	-0.617	0.148	0.687	-0.712	-0.073	0.058	-0.177	-0.011	0.042	0.123	0.029	0.211	0.234	-0.040
0.120	0.640	-0.708	0.152	0.685	-0.712	-0.052	-0.082	-0.165	-0.014	-0.003	0.033	0.029	0.163	0.143	-0.059
0.093	0.786	-0.830	0.148	0.686	-0.712	0.136	0.561	-0.325	-0.037	0.143	-0.089	0.055	0.309	0.020	-0.045
0.028	0.709	-0.826	0.158	0.687	-0.709	0.108	-0.602	-0.168	-0.113	0.065	-0.088	0.120	0.231	0.023	-0.038
0.032	0.628	-0.830	0.158	0.682	-0.714	-0.352	-0.022	-0.012	-0.109	-0.011	-0.087	0.115	0.149	0.018	-0.035
0.128	0.593	-0.731	0.157	0.680	-0.716	-0.120	0.193	-0.102	-0.011	-0.043	0.014	0.018	0.113	0.116	-0.057
0.140	0.721	-0.735	0.166	0.681	-0.713	0.137	-0.437	-0.198	-0.008	0.083	0.007	0.006	0.241	0.112	-0.040
0.020	0.663	-0.751	0.168	0.678	-0.715	-0.164	-0.054	-0.144	-0.129	0.029	-0.007	0.124	0.183	0.096	-0.014
0.186	0.558	-0.676	0.166	0.675	-0.719	-0.209	0.239	-0.114	0.038	-0.072	0.072	0.043	0.079	0.171	-0.023
0.190	0.643	-0.830	0.173	0.672	-0.720	-0.110	-0.271	-0.187	0.035	0.016	-0.081	0.048	0.163	0.017	-0.019
0.074	0.725	-0.790	0.173	0.669	-0.723	-0.161	0.209	-0.257	-0.080	0.101	-0.038	0.068	0.244	0.057	0.008
0.151	0.709	-0.806	0.175	0.663	-0.728	-0.433	-0.037	-0.098	-0.005	0.092	-0.048	0.011	0.228	0.041	-0.005
0.186	0.597	-0.739	0.175	0.659	-0.731	-0.172	0.166	-0.228	0.029	-0.017	0.022	0.048	0.115	0.108	-0.006
0.090	0.574	-0.802	0.182	0.659	-0.729	0.095	-0.261	-0.243	-0.073	-0.040	-0.043	0.045	0.092	0.044	0.002
0.193	0.636	-0.830	0.180	0.655	-0.734	-0.253	0.234	-0.128	0.032	0.026	-0.066	0.059	0.152	0.015	-0.017
0.147	0.698	-0.739	0.179	0.652	-0.737	-0.233	0.083	-0.004	-0.012	0.092	0.029	0.015	0.213	0.105	-0.039
0.059	0.585	-0.818	0.188	0.650	-0.737	-0.076	-0.439	-0.201	-0.110	-0.018	-0.050	0.072	0.099	0.026	-0.030
0.059	0.585	-0.818	0.191	0.648	-0.738	-0.080	-0.119	-0.117	-0.112	-0.016	-0.049	0.072	0.097	0.026	-0.034
0.132	0.682	-0.857	0.192	0.643	-0.741	-0.313	-0.085	-0.042	-0.041	0.086	-0.085	0.001	0.192	0.014	-0.049
0.232	0.632	-0.704	0.190	0.637	-0.748	-0.413	0.259	-0.091	0.062	0.042	0.075	0.100	0.139	0.140	-0.044
0.090	0.516	-0.719	0.197	0.636	-0.746	0.043	-0.346	-0.208	-0.087	-0.074	0.058	0.045	0.021	0.125	-0.010
0.105	0.547	-0.830	0.208	0.634	-0.745	-0.117	-0.708	-0.078	-0.083	-0.040	-0.053	0.032	0.050	0.015	-0.019
0.274	0.616	-0.790	0.206	0.630	-0.749	-0.202	0.283	-0.104	0.089	0.033	-0.010	0.135	0.119	0.054	-0.015
0.086	0.694	-0.909	0.210	0.625	-0.752	-0.365	-0.314	0.023	-0.103	0.116	-0.124	0.056	0.195	0.064	-0.000
0.236	0.721	-0.818	0.211	0.621	-0.755	-0.239	-0.021	-0.083	0.045	0.147	-0.030	0.093	0.221	0.027	0.003
0.159	0.643	-0.802	0.212	0.618	-0.757	-0.191	-0.036	-0.057	-0.033	0.072	-0.012	0.015	0.142	0.042	-0.015
0.182	0.535	-0.700	0.213	0.616	-0.759	-0.117	0.038	-0.109	-0.011	-0.034	0.092	0.037	0.032	0.144	0.002
0.193	0.562	-0.771	0.211	0.613	-0.762	-0.150	0.213	-0.086	0.002	-0.004	0.025	0.049	0.058	0.072	-0.013
0.186	0.612	-0.909	0.211	0.607	-0.767	-0.400	-0.021	-0.012	-0.006	0.052	-0.108	0.040	0.107	0.067	-0.005
0.136	0.670	-0.893	0.212	0.602	-0.770	-0.253	-0.003	-0.111	-0.058	0.115	-0.089	0.009	0.162	0.052	-0.011
0.224	0.643	-0.775	0.214	0.602	-0.769	0.024	0.024	-0.224	0.028	0.088	0.030	0.078	0.133	0.066	-0.004
0.143	0.504	-0.767	0.223	0.600	-0.768	-0.053	-0.521	-0.083	-0.062	-0.049	0.037	0.002	0.009	0.073	-0.028
0.259	0.473	-0.723	0.218	0.596	-0.773	-0.275	0.330	-0.013	0.058	-0.075	0.085	0.114	0.041	0.115	-0.013
0.128	0.431	-0.747	0.218	0.590	-0.777	-0.354	0.069	-0.043	-0.072	-0.112	0.066	0.016	0.085	0.091	-0.020
0.243	0.543	-0.822	0.209	0.585	-0.784	-0.247	0.729	-0.176	0.053	0.005	-0.002	0.101	0.025	0.017	-0.009
0.155	0.601	-0.889	0.217	0.581	-0.784	-0.233	-0.492	-0.084	-0.045	0.068	-0.068	0.014	0.082	0.050	-0.007
0.186	0.628	-0.822	0.216	0.579	-0.786	-0.111	0.125	-0.114	-0.013	0.097	0.001	0.046	0.107	0.017	-0.002
0.232	0.640	-0.873	0.229	0.576	-0.785	-0.179	-0.755	-0.055	0.021	0.112	-0.052	0.093	0.117	0.035	-0.015
0.159	0.555	-0.759	0.223	0.569	-0.791	-0.391	0.435	-0.135	-0.047	0.034	0.069	0.021	0.030	0.080	-0.015
0.224	0.489	-0.739	0.220	0.563	-0.796	-0.329	0.244	-0.084	0.021	-0.026	0.094	0.087	0.038	0.100	-0.009
0.201	0.512	-0.786	0.222	0.561	-0.797	-0.069	0.072	-0.221	-0.003	-0.001	0.048	0.064	0.017	0.052	-0.014
0.236	0.504	-0.806	0.222	0.558	-0.799	-0.131	0.090	-0.197	0.031	-0.006	0.031	0.099	0.027	0.032	-0.003
0.201	0.524	-0.901	0.230	0.556	-0.799	-0.117	-0.382	-0.132	-0.011	0.016	-0.063	0.065	0.010	0.062	0.002
0.151	0.632	-0.960	0.226	0.551	-0.803	-0.239	0.275	-0.091	-0.057	0.129	-0.118	0.017	0.096	0.121	0.002
0.240	0.624	-0.798	0.223	0.543	-0.810	-0.517	0.221	-0.015	0.035	0.129	0.050	0.105	0.087	0.040	-0.001
0.220	0.524	-0.743	0.220	0.535	-0.816	-0.468	0.242	-0.120	0.018	0.037	0.112	0.087	0.015	0.095	-0.010
0.217	0.442	-0.810	0.218	0.532	-0.818	-0.096	0.356	-0.288	0.017	-0.041	0.047	0.083	0.097	0.028	-0.000
0.182	0.385	-0.826	0.226	0.530	-0.818	-0.061	-0.369	-0.230	-0.026	-0.097	0.031	0.048	0.156	0.013	0.004
0.243	0.477	-0.885	0.230	0.526	-0.819	-0.184	-0.155	-0.135	0.032	-0.000	-0.027	0.110	0.065	0.045	-0.000
0.247	0.477	-0.869	0.231	0.523	-0.821	-0.135	0.081	-0.204	0.035	0.003	-0.009	0.113	0.067	0.030	0.015
0.170	0.470	-0.869	0.235	0.518	-0.823	-0.253	-0.199	-0.144	-0.046	0.001	-0.007	0.037	0.076	0.030	0.011
0.243	0.578	-0.999	0.229	0.510	-0.829	-0.421	0.495	-0.195	0.033	0.117	-0.130	0.109	0.030	0.160	0.029
0.140	0.570	-0.924	0.234	0.501	-0.833	-0.489	-0.220	-0.146	-0.075	0.119	-0.051	0.005	0.020	0.085	0.010
0.313	0.601	-0.960	0.224	0.491	-0.842	-0.580	0.719	-0.162	0.109	0.160	-0.078	0.177	0.049	0.121	0.023
0.105	0.597	-0.999	0.230	0.479	-0.847	-0.669	-0.324	-0.159	-0.106	0.168	-0.112	0.031	0.045	0.160	-0.003
0.236	0.589	-0.901	0.228	0.466	-0.855	-0.671	0.278	-0.279	0.027	0.173	-0.006	0.099	0.037	0.063	0.011
0.147	0.612	-0.924	0.241	0.460	-0.855	-0.300	-0.561	-0.361	-0.073	0.203	-0.030	0.010	0.060	0.088	-0.015
0.267	0.589	-0.849	0.247	0.451	-0.858	-0.392	-0.131	-0.463	0.040	0.189	0.048	0.128	0.037	0.014	-0.013
0.243	0.535	-0.865	0.260	0.446	-0.856	-0.194	-0.578	-0.331	0.004	0.140	0.031	0.105	0.018	0.030	-0.033
0.228	0.439	-0.806	0.265	0.439	-0.859	-0.311	-0.051	-0.455	-0.017	0.051	0.092	0.089	0.116	0.029	-0.017
0.224	0.388	-0.747	0.269	0.428	-0.863	-0.514	-0.093	-0.341	-0.025	0.011	0.155	0.083	0.167	0.088	-0.034
0.309	0.272	-0.798	0.262	0.418	-0.870	-0.483	0.605	-0.331	0.067	-0.094	0.112	0.166	0.284	0.036	-0.018
0.167	0.265	-0.916	0.261	0.404	-0.877	-0.693	0.122	-0.235	-0.075	-0.088	0.000	0.023	0.294	0.083	-0.020
0.355	0.242	-0.830	0.258	0.392	-0.883	-0.586	0.366	-0.308	0.118	-0.099	0.093	0.210	0.319	0.003	0.005
0.170	0.300	-0.956	0.263	0.382	-0.886	-0.491	-0.260	-0.175	-0.072	-0.031	-0.030	0.024	0.264	0.124	0.003
0.328	0.307	-0.838	0.264	0.374	-0.889	-0.388	0.051	-0.150	0.085	-0.015	0.092	0.180	0.258	0.007	0.021
0.274	0.365	-0.893	0.266	0.371	-0.890	-0.131	-0.052	-0.186	0.030	0.047	0.037	0.122	0.202	0.062	0.016
0.274	0.381	-0.916	0.268	0.368	-0.890	-0.073	-0.013	-0.194	0.029	0.065	0.014	0.120	0.188	0.085	0.024
0.305	0.365	-0.936	0.274	0.368	-0.888	0.033	-0.327	-0.085	0.054	0.050	-0.008	0.149	0.205	0.105	0.026
0.228	0.446	-0.948	0.275	0.369	-0.888	0.075	-0.006	-0.076	-0.023	0.130	-0.020	0.071	0.124	0.118	0.036
0.324	0.385	-0.877	0.266	0.367	-0.891	-0.155	0.470	0.031	0.082	0.071	0.054	0.167	0.186	0.048	0.044
0.324	0.385	-0.877	0.262	0.368	-0.892	0.016	0.191	0.122	0.087	0.070	0.055	0.167	0.185	0.048	0.023
0.332	0.377	-0.834	0.252	0.364	-0.897	-0.241	0.560	0.113	0.105	0.066	0.103	0.176	0.192	0.005	0.020
0.209	0.350	-0.802	0.242	0.362	-0.900	-0.164	0.487	0.118	-0.008	0.042	0.138	0.055	0.217	0.026	-0.010
0.236	0.315	-0.782	0.237	0.361	-0.902	-0.056	0.261	0.094	0.025	0.007	0.159	0.085	0.251	0.044	-0.026
0.159	0.253	-0.806	0.231	0.361	-0.903	-0.029	0.270	0.041	-0.046	-0.054	0.137	0.011	0.312	0.019	-0.053
0.243	0.199	-0.763	0.227	0.366	-0.903	0.284	0.248	0.039	0.043	-0.113	0.179	0.100	0.365	0.061	-0.040
0.182	0.199	-0.786	0.231	0.373	-0.899	0.365	-0.254	0.105	-0.022	-0.119	0.152	0.041	0.366	0.036	-0.048
0.263	0.230	-0.786	0.221	0.376	-0.900	0.191	0.480	0.173	0.069	-0.092	0.153	0.123	0.336	0.034	-0.021
0.163	0.257	-0.798	0.218	0.383	-0.898	0.313	0.039	0.249	-0.028	-0.071	0.139	0.025	0.310	0.023	-0.034
0.243	0.330	-0.881	0.201	0.386	-0.900	0.145	0.858	0.235	0.070	-0.001	0.059	0.107	0.238	0.061	-0.020
0.074	0.369	-0.956	0.200	0.389	-0.899	0.090	-0.085	0.304	-0.098	0.035	-0.017	0.060	0.200	0.135	-0.033
0.201	0.423	-0.822	0.185	0.391	-0.901	0.065	0.753	0.184	0.044	0.087	0.119	0.067	0.146	0.002	-0.003
0.147	0.454	-0.798	0.177	0.394	-0.902	0.090	0.354	0.189	-0.002	0.115	0.143	0.015	0.115	0.023	-0.034
0.255	0.458	-0.842	0.164	0.399	-0.902	0.271	0.709	0.046	0.118	0.114	0.100	0.123	0.112	0.020	-0.021
0.036	0.427	-0.889	0.163	0.403	-0.900	0.188	-0.070	0.225	-0.100	0.079	0.051	0.096	0.143	0.066	-0.029
0.163	0.400	-0.782	0.157	0.409	-0.899	0.251	0.234	0.216	0.033	0.047	0.156	0.030	0.170	0.040	-0.028
0.128	0.427	-0.810	0.151	0.417	-0.896	0.429	0.263	0.180	0.005	0.066	0.126	0.004	0.143	0.014	-0.049
0.124	0.381	-0.778	0.145	0.428	-0.892	0.566	0.261	0.189	0.007	0.009	0.153	0.010	0.189	0.044	-0.038
0.151	0.385	-0.719	0.137	0.436	-0.889	0.459	0.384	0.135	0.042	0.004	0.209	0.015	0.185	0.103	-0.043
0.097	0.296	-0.767	0.127	0.441	-0.889	0.216	0.423	0.299	-0.002	-0.089	0.161	0.039	0.273	0.055	-0.040
0.101	0.323	-0.747	0.112	0.446	-0.888	0.251	0.706	0.268	0.017	-0.067	0.181	0.036	0.245	0.075	-0.042
0.113	0.265	-0.735	0.095	0.446	-0.890	-0.001	0.814	0.273	0.046	-0.125	0.194	0.026	0.302	0.088	-0.042
0.070	0.288	-0.715	0.080	0.446	-0.891	-0.006	0.645	0.360	0.018	-0.102	0.215	0.068	0.278	0.109	-0.034
0.082	0.245	-0.727	0.071	0.448	-0.891	0.091	0.347	0.346	0.039	-0.146	0.203	0.058	0.319	0.097	-0.041
0.070	0.272	-0.782	0.059	0.446	-0.893	-0.121	0.478	0.433	0.040	-0.117	0.150	0.070	0.290	0.042	-0.045
0.009	0.253	-0.735	0.051	0.451	-0.891	0.256	0.237	0.365	-0.014	-0.141	0.195	0.132	0.308	0.090	-0.049
0.001	0.369	-0.834	0.046	0.457	-0.888	0.329	0.156	0.239	-0.017	-0.031	0.094	0.140	0.191	0.008	-0.055
-0.053	0.454	-0.873	0.036	0.464	-0.885	0.410	0.424	0.222	-0.061	0.047	0.051	0.195	0.105	0.048	-0.057
-0.053	0.454	-0.873	0.027	0.472	-0.881	0.418	0.384	0.207	-0.052	0.039	0.048	0.196	0.103	0.048	-0.048
-0.022	0.458	-0.885	0.020	0.478	-0.878	0.315	0.278	0.251	-0.014	0.037	0.033	0.165	0.099	0.059	-0.044
-0.068	0.458	-0.944	0.007	0.481	-0.877	0.213	0.551	0.285	-0.047	0.034	-0.028	0.212	0.099	0.117	-0.036
-0.057	0.450	-0.909	-0.002	0.482	-0.876	0.031	0.343	0.378	-0.026	0.026	0.007	0.202	0.106	0.082	-0.031
-0.053	0.423	-0.842	-0.016	0.484	-0.875	0.126	0.572	0.325	-0.008	-0.003	0.073	0.199	0.132	0.015	-0.040
-0.068	0.431	-0.842	-0.024	0.487	-0.873	0.202	0.386	0.183	-0.015	0.001	0.071	0.215	0.124	0.014	-0.039
-0.126	0.373	-0.881	-0.031	0.487	-0.873	0.029	0.260	0.202	-0.066	-0.057	0.031	0.274	0.182	0.053	-0.044
-0.091	0.327	-0.881	-0.041	0.490	-0.871	0.209	0.476	0.112	-0.022	-0.106	0.029	0.239	0.228	0.052	-0.038
-0.168	0.346	-1.003	-0.048	0.495	-0.867	0.312	0.312	0.108	-0.092	-0.092	-0.097	0.318	0.208	0.174	-0.025
-0.137	0.369	-1.058	-0.053	0.501	-0.864	0.401	0.186	0.245	-0.055	-0.075	-0.156	0.287	0.185	0.228	0.016
-0.114	0.385	-1.050	-0.059	0.510	-0.858	0.589	0.055	0.427	-0.026	-0.068	-0.154	0.265	0.168	0.220	0.026
0.001	0.311	-0.999	-0.071	0.525	-0.848	0.928	0.383	0.568	0.101	-0.156	-0.112	0.150	0.241	0.169	0.017
-0.133	0.377	-1.015	-0.078	0.541	-0.837	1.065	0.066	0.520	-0.026	-0.106	-0.139	0.285	0.173	0.184	-0.050
-0.249	0.431	-0.964	-0.077	0.556	-0.828	0.947	-0.339	0.386	-0.143	-0.067	-0.097	0.401	0.119	0.133	-0.077
-0.445	0.485	-0.822	-0.068	0.568	-0.821	0.745	-0.901	0.386	-0.348	-0.024	0.038	0.598	0.064	0.009	-0.109
-0.168	0.508	-0.719	-0.070	0.578	-0.813	0.643	-0.166	0.396	-0.069	-0.011	0.133	0.321	0.039	0.111	-0.113
-0.118	0.597	-0.810	-0.071	0.585	-0.808	0.512	-0.234	0.460	-0.017	0.070	0.037	0.272	0.051	0.021	-0.062
-0.114	0.636	-0.897	-0.066	0.589	-0.805	0.281	-0.614	0.395	-0.018	0.105	-0.052	0.268	0.091	0.067	0.072
0.063	0.620	-0.912	-0.055	0.590	-0.806	0.063	-0.834	0.211	0.147	0.089	-0.067	0.092	0.076	0.083	0.186
0.267	0.636	-0.928	-0.040	0.591	-0.806	0.061	-0.901	0.013	0.336	0.104	-0.082	0.111	0.093	0.099	0.329
0.424	0.744	-0.916	-0.022	0.594	-0.804	0.176	-0.947	-0.120	0.475	0.209	-0.072	0.269	0.203	0.088	0.462
0.647	0.806	-1.039	-0.003	0.593	-0.805	-0.038	-0.848	-0.216	0.681	0.271	-0.193	0.492	0.266	0.210	0.566
0.617	0.694	-1.082	0.014	0.589	-0.808	-0.230	-0.889	-0.086	0.633	0.163	-0.234	0.460	0.155	0.255	0.615
0.686	0.555	-0.960	0.020	0.593	-0.805	0.261	-0.289	0.050	0.696	0.020	-0.115	0.530	0.018	0.134	0.619
0.617	0.489	-0.881	0.027	0.599	-0.800	0.395	-0.490	0.208	0.620	-0.052	-0.040	0.460	0.046	0.056	0.554
0.513	0.508	-0.873	0.033	0.608	-0.793	0.572	-0.433	0.225	0.510	-0.042	-0.039	0.357	0.025	0.049	0.477
0.390	0.624	-0.853	0.035	0.618	-0.786	0.599	-0.293	0.239	0.384	0.064	-0.027	0.235	0.092	0.029	0.397
0.301	0.663	-0.842	0.035	0.628	-0.777	0.639	-0.183	0.317	0.295	0.092	-0.023	0.147	0.131	0.017	0.306
0.301	0.663	-0.842	0.039	0.636	-0.770	0.536	-0.428	0.292	0.291	0.083	-0.030	0.147	0.131	0.018	0.255
0.163	0.655	-0.794	0.044	0.641	-0.766	0.308	-0.586	0.311	0.146	0.070	0.014	0.009	0.124	0.029	0.233
0.324	0.698	-0.641	0.049	0.649	-0.760	0.441	-0.412	0.166	0.303	0.106	0.161	0.170	0.167	0.182	0.213
0.324	0.752	-0.723	0.048	0.657	-0.753	0.536	0.159	-0.076	0.303	0.152	0.072	0.171	0.221	0.099	0.170
0.232	0.860	-0.747	0.047	0.662	-0.748	0.335	0.402	-0.297	0.212	0.255	0.044	0.079	0.328	0.076	0.145
0.101	0.744	-0.731	0.044	0.669	-0.742	0.463	0.509	-0.337	0.084	0.132	0.054	0.051	0.212	0.092	0.085
0.005	0.655	-0.830	0.040	0.675	-0.737	0.470	0.685	-0.500	-0.009	0.037	-0.050	0.147	0.123	0.006	0.004
-0.122	0.651	-0.905	0.035	0.681	-0.731	0.453	0.622	-0.313	-0.131	0.027	-0.131	0.272	0.119	0.081	-0.044
-0.226	0.651	-0.972	0.039	0.682	-0.731	0.089	-0.079	-0.267	-0.239	0.026	-0.198	0.376	0.120	0.149	-0.059
-0.068	0.698	-0.838	0.045	0.685	-0.727	0.234	-0.181	-0.294	-0.088	0.070	-0.067	0.217	0.168	0.015	-0.073
-0.003	0.732	-0.782	0.047	0.688	-0.724	0.249	0.154	-0.312	-0.024	0.101	-0.015	0.150	0.204	0.040	-0.052
-0.018	0.667	-0.727	0.057	0.690	-0.721	0.164	-0.420	-0.271	-0.049	0.033	0.037	0.165	0.139	0.095	-0.029
0.074	0.636	-0.739	0.060	0.692	-0.720	0.155	0.059	-0.300	0.039	0.000	0.023	0.072	0.108	0.083	-0.005
0.001	0.783	-0.747	0.064	0.691	-0.720	-0.019	-0.039	-0.236	-0.037	0.148	0.016	0.144	0.255	0.076	-0.010
0.090	0.810	-0.810	0.067	0.691	-0.720	-0.001	0.038	-0.282	0.048	0.175	-0.047	0.054	0.282	0.013	-0.025
-0.014	0.817	-0.810	0.075	0.694	-0.716	0.198	-0.297	-0.305	-0.064	0.180	-0.050	0.157	0.291	0.013	-0.050
-0.103	0.713	-0.798	0.081	0.697	-0.713	0.265	-0.142	-0.316	-0.158	0.072	-0.042	0.245	0.187	0.025	-0.055
-0.049	0.640	-0.763	0.082	0.695	-0.715	-0.095	0.223	-0.291	-0.105	0.001	-0.004	0.190	0.114	0.061	-0.073
0.009	0.597	-0.688	0.079	0.690	-0.719	-0.295	0.430	-0.281	-0.045	-0.038	0.076	0.131	0.072	0.137	-0.047
0.001	0.605	-0.838	0.082	0.688	-0.721	-0.118	0.067	-0.319	-0.056	-0.027	-0.072	0.138	0.079	0.012	-0.028
0.140	0.628	-0.814	0.086	0.685	-0.724	-0.153	0.013	-0.247	0.079	-0.001	-0.046	0.002	0.102	0.012	-0.003
-0.003	0.701	-0.838	0.093	0.686	-0.721	0.139	-0.340	-0.227	-0.071	0.071	-0.072	0.137	0.175	0.012	0.013
0.097	0.775	-0.802	0.103	0.688	-0.718	0.171	-0.535	-0.158	0.020	0.142	-0.040	0.035	0.248	0.022	0.022
0.082	0.732	-0.810	0.112	0.691	-0.714	0.205	-0.432	-0.181	-0.004	0.097	-0.051	0.050	0.204	0.014	0.006
0.082	0.848	-0.826	0.115	0.693	-0.712	0.167	-0.039	-0.197	-0.007	0.212	-0.070	0.048	0.320	0.003	0.012
0.097	0.806	-0.755	0.112	0.688	-0.717	-0.319	0.313	-0.096	0.011	0.174	0.006	0.032	0.276	0.068	0.003
0.101	0.698	-0.680	0.108	0.682	-0.723	-0.405	0.407	-0.147	0.019	0.072	0.088	0.027	0.167	0.142	-0.002
0.124	0.566	-0.605	0.101	0.676	-0.730	-0.379	0.729	-0.260	0.049	-0.054	0.169	0.006	0.035	0.216	-0.019
0.124	0.566	-0.605	0.099	0.671	-0.735	-0.312	0.258	-0.129	0.051	-0.049	0.174	0.007	0.033	0.216	-0.012
0.051	0.466	-0.664	0.110	0.670	-0.734	-0.026	-0.654	-0.113	-0.033	-0.149	0.114	0.082	0.069	0.157	-0.021
0.182	0.500	-0.637	0.106	0.668	-0.736	-0.084	0.511	-0.248	0.102	-0.112	0.144	0.047	0.035	0.184	-0.012
0.040	0.539	-0.755	0.120	0.672	-0.731	0.274	-0.805	-0.170	-0.055	-0.077	0.021	0.097	0.003	0.067	0.000
0.159	0.512	-0.723	0.132	0.674	-0.727	0.196	-0.655	-0.169	0.053	-0.107	0.048	0.020	0.024	0.099	0.023
0.140	0.624	-0.826	0.130	0.670	-0.731	-0.232	0.144	-0.028	0.035	0.009	-0.051	0.001	0.087	0.003	0.024
0.132	0.732	-0.834	0.127	0.667	-0.734	-0.230	0.288	-0.068	0.031	0.121	-0.055	0.009	0.193	0.011	0.048
0.128	0.848	-0.845	0.121	0.661	-0.741	-0.415	0.495	-0.114	0.033	0.243	-0.060	0.014	0.307	0.023	0.060
0.120	0.825	-0.897	0.116	0.653	-0.749	-0.507	0.438	-0.098	0.030	0.227	-0.104	0.021	0.281	0.074	0.074
0.163	0.829	-0.857	0.108	0.645	-0.757	-0.525	0.625	-0.120	0.080	0.239	-0.056	0.021	0.283	0.035	0.082
0.178	0.840	-0.877	0.098	0.636	-0.765	-0.555	0.716	-0.056	0.106	0.259	-0.067	0.036	0.293	0.055	0.074
0.124	0.856	-0.920	0.095	0.632	-0.769	-0.275	0.331	-0.155	0.055	0.279	-0.107	0.018	0.307	0.100	0.079
0.047	0.840	-0.912	0.097	0.628	-0.772	-0.252	-0.016	-0.145	-0.024	0.267	-0.096	0.094	0.290	0.093	0.052
0.190	0.840	-0.771	0.103	0.630	-0.769	0.143	-0.218	-0.222	0.112	0.265	0.044	0.048	0.288	0.048	0.041
0.047	0.748	-0.798	0.118	0.632	-0.766	0.093	-0.869	-0.134	-0.045	0.171	0.013	0.094	0.194	0.019	0.023
0.201	0.705	-0.723	0.124	0.632	-0.765	0.028	-0.280	-0.121	0.102	0.128	0.087	0.062	0.150	0.095	0.027
0.105	0.709	-0.810	0.131	0.632	-0.764	0.003	-0.395	-0.125	-0.001	0.132	-0.001	0.033	0.152	0.007	0.009
0.159	0.705	-0.763	0.136	0.631	-0.764	-0.019	-0.166	-0.169	0.048	0.128	0.046	0.023	0.146	0.055	0.022
0.124	0.682	-0.786	0.144	0.632	-0.762	0.076	-0.386	-0.165	0.005	0.104	0.021	0.011	0.122	0.031	-0.005
0.170	0.616	-0.719	0.142	0.628	-0.765	-0.253	0.180	-0.064	0.053	0.043	0.091	0.036	0.054	0.097	-0.001
0.063	0.616	-0.782	0.151	0.626	-0.765	-0.097	-0.488	-0.095	-0.063	0.044	0.028	0.071	0.053	0.034	-0.011
0.186	0.643	-0.715	0.154	0.622	-0.767	-0.244	-0.209	-0.010	0.056	0.075	0.098	0.053	0.077	0.101	-0.003
0.128	0.667	-0.767	0.161	0.621	-0.767	-0.072	-0.340	-0.124	-0.008	0.099	0.046	0.005	0.098	0.049	-0.002
0.213	0.694	-0.715	0.160	0.618	-0.770	-0.199	0.141	-0.106	0.077	0.129	0.101	0.081	0.122	0.101	0.015
0.167	0.713	-0.806	0.163	0.616	-0.771	-0.099	-0.080	-0.143	0.028	0.150	0.011	0.035	0.139	0.010	0.013
0.136	0.771	-0.877	0.159	0.611	-0.776	-0.338	0.339	-0.111	0.001	0.214	-0.055	0.005	0.196	0.061	0.033
0.143	0.701	-0.830	0.159	0.607	-0.779	-0.222	0.050	-0.104	0.009	0.148	-0.005	0.013	0.125	0.015	0.014
0.228	0.659	-0.790	0.151	0.598	-0.787	-0.553	0.641	-0.122	0.101	0.114	0.043	0.098	0.082	0.024	0.031
0.063	0.736	-0.834	0.150	0.591	-0.792	-0.418	0.095	-0.085	-0.063	0.198	0.005	0.067	0.159	0.020	0.029
0.232	0.798	-0.849	0.141	0.584	-0.800	-0.470	0.680	-0.153	0.114	0.267	-0.004	0.103	0.220	0.036	0.051
0.113	0.775	-0.905	0.145	0.577	-0.803	-0.396	-0.211	-0.069	-0.009	0.250	-0.055	0.017	0.197	0.092	0.054
0.259	0.736	-0.822	0.143	0.571	-0.808	-0.350	0.338	-0.218	0.140	0.217	0.032	0.129	0.157	0.009	0.093
0.209	0.752	-0.909	0.147	0.568	-0.810	-0.195	-0.160	-0.144	0.085	0.235	-0.053	0.079	0.172	0.095	0.078
0.240	0.690	-0.924	0.139	0.562	-0.815	-0.327	0.619	-0.169	0.124	0.179	-0.064	0.110	0.109	0.110	0.100
0.136	0.640	-0.924	0.148	0.559	-0.816	-0.160	-0.452	-0.151	0.011	0.132	-0.064	0.006	0.057	0.110	0.099
0.236	0.601	-0.905	0.142	0.554	-0.820	-0.303	0.469	-0.137	0.116	0.098	-0.040	0.105	0.016	0.090	0.097
0.232	0.531	-0.889	0.141	0.552	-0.822	-0.088	0.205	-0.181	0.113	0.031	-0.023	0.101	0.056	0.073	0.079
0.193	0.512	-0.916	0.137	0.544	-0.828	-0.431	0.341	-0.110	0.079	0.019	-0.045	0.062	0.077	0.101	0.102
0.170	0.454	-0.865	0.143	0.542	-0.828	-0.106	-0.304	-0.076	0.050	-0.037	0.007	0.039	0.137	0.049	0.090
0.293	0.404	-0.818	0.133	0.536	-0.834	-0.305	0.726	-0.157	0.183	-0.081	0.059	0.161	0.189	0.001	0.073
0.205	0.373	-0.806	0.137	0.534	-0.834	-0.064	-0.076	-0.211	0.091	-0.110	0.072	0.072	0.222	0.010	0.061
0.178	0.392	-0.802	0.142	0.531	-0.835	-0.158	-0.248	-0.152	0.058	-0.088	0.076	0.044	0.204	0.015	0.060
0.182	0.373	-0.790	0.144	0.530	-0.835	0.008	0.018	-0.197	0.060	-0.107	0.088	0.048	0.224	0.026	0.039
0.217	0.419	-0.759	0.151	0.530	-0.835	-0.008	-0.322	-0.127	0.087	-0.060	0.119	0.081	0.177	0.057	0.036
0.232	0.489	-0.739	0.157	0.531	-0.833	0.099	-0.216	-0.181	0.097	0.009	0.136	0.095	0.108	0.076	0.054
0.217	0.551	-0.790	0.162	0.530	-0.833	-0.028	-0.148	-0.164	0.077	0.072	0.085	0.078	0.046	0.025	0.066
0.286	0.620	-0.842	0.168	0.529	-0.832	-0.023	-0.281	-0.184	0.140	0.142	0.032	0.146	0.024	0.027	0.073
0.247	0.601	-0.857	0.171	0.530	-0.831	0.094	-0.037	-0.157	0.099	0.121	0.015	0.106	0.004	0.043	0.071
0.251	0.605	-0.842	0.179	0.529	-0.829	-0.025	-0.353	-0.171	0.095	0.126	0.030	0.109	0.008	0.027	0.086
0.201	0.620	-0.861	0.185	0.530	-0.828	0.093	-0.233	-0.188	0.039	0.141	0.008	0.057	0.023	0.046	0.074
0.293	0.570	-0.865	0.188	0.531	-0.826	0.102	-0.082	-0.153	0.128	0.089	0.002	0.148	0.028	0.050	0.076
0.213	0.570	-0.905	0.191	0.532	-0.825	0.102	-0.088	-0.177	0.044	0.089	-0.039	0.066	0.029	0.089	0.079
0.286	0.589	-0.857	0.200	0.532	-0.823	-0.014	-0.436	-0.131	0.108	0.109	0.006	0.137	0.011	0.043	0.091
0.282	0.485	-0.845	0.199	0.533	-0.822	0.128	0.197	-0.158	0.106	0.003	0.017	0.131	0.116	0.031	0.072
0.282	0.485	-0.845	0.199	0.534	-0.822	0.080	0.032	-0.071	0.106	0.002	0.016	0.129	0.117	0.032	0.072
0.217	0.489	-0.818	0.199	0.535	-0.821	0.095	0.033	-0.063	0.041	0.005	0.042	0.063	0.115	0.005	0.070
0.243	0.415	-0.845	0.200	0.536	-0.821	0.068	0.028	-0.051	0.067	-0.069	0.014	0.088	0.190	0.033	0.052
0.263	0.435	-0.865	0.196	0.535	-0.822	-0.066	0.174	0.079	0.090	-0.049	-0.004	0.105	0.171	0.052	0.035
0.217	0.450	-0.735	0.193	0.533	-0.824	-0.119	0.161	0.034	0.047	-0.031	0.128	0.055	0.156	0.078	0.042
0.224	0.396	-0.747	0.195	0.534	-0.823	0.098	-0.110	0.057	0.054	-0.087	0.114	0.061	0.210	0.068	0.025
0.255	0.415	-0.775	0.189	0.536	-0.823	0.144	0.375	-0.000	0.091	-0.070	0.087	0.090	0.189	0.040	0.013
0.186	0.377	-0.715	0.188	0.541	-0.819	0.299	0.012	0.028	0.022	-0.113	0.143	0.019	0.226	0.099	0.005
0.232	0.354	-0.735	0.185	0.545	-0.818	0.230	0.188	0.085	0.072	-0.140	0.121	0.065	0.248	0.079	-0.002
0.167	0.323	-0.715	0.184	0.550	-0.815	0.282	0.008	0.090	0.008	-0.176	0.138	0.001	0.277	0.098	-0.022
0.201	0.327	-0.656	0.182	0.555	-0.812	0.313	0.040	0.076	0.044	-0.177	0.193	0.034	0.271	0.157	-0.018
0.178	0.327	-0.641	0.179	0.558	-0.810	0.195	0.161	0.079	0.024	-0.180	0.207	0.013	0.269	0.172	-0.027
0.240	0.261	-0.585	0.176	0.563	-0.808	0.327	0.220	-0.022	0.089	-0.251	0.260	0.077	0.332	0.225	-0.028
0.201	0.276	-0.629	0.169	0.567	-0.806	0.300	0.433	0.052	0.058	-0.240	0.214	0.040	0.315	0.181	-0.035
0.163	0.357	-0.633	0.160	0.574	-0.803	0.426	0.567	-0.062	0.028	-0.165	0.207	0.004	0.233	0.177	-0.050
0.105	0.388	-0.739	0.160	0.580	-0.799	0.329	-0.147	0.212	-0.030	-0.140	0.097	0.053	0.201	0.071	-0.056
0.032	0.427	-0.747	0.160	0.587	-0.793	0.493	-0.060	0.060	-0.102	-0.109	0.083	0.125	0.161	0.063	-0.055
0.147	0.497	-0.672	0.154	0.595	-0.789	0.424	0.300	0.133	0.019	-0.047	0.153	0.009	0.089	0.138	-0.060
0.147	0.481	-0.708	0.152	0.601	-0.785	0.402	0.023	0.165	0.022	-0.069	0.113	0.009	0.103	0.102	-0.044
0.055	0.524	-0.802	0.148	0.608	-0.780	0.424	0.027	0.202	-0.067	-0.033	0.013	0.101	0.058	0.008	-0.022
0.151	0.574	-0.782	0.145	0.613	-0.777	0.281	0.091	0.140	0.032	0.012	0.030	0.005	0.006	0.028	-0.018
0.117	0.651	-0.763	0.141	0.620	-0.771	0.473	0.248	0.026	0.002	0.082	0.044	0.039	0.074	0.048	-0.029
0.093	0.643	-0.822	0.140	0.623	-0.770	0.148	-0.045	0.107	-0.020	0.072	-0.017	0.063	0.068	0.011	-0.015
0.020	0.500	-0.818	0.130	0.628	-0.768	0.316	0.625	0.004	-0.083	-0.075	-0.015	0.137	0.073	0.007	-0.044
0.128	0.535	-0.743	0.129	0.628	-0.767	0.043	0.006	0.068	0.026	-0.041	0.059	0.031	0.038	0.068	-0.046
-0.033	0.466	-0.790	0.130	0.632	-0.764	0.258	-0.087	-0.000	-0.137	-0.114	0.008	0.194	0.106	0.020	-0.069
0.082	0.450	-0.790	0.129	0.632	-0.764	0.045	0.094	0.008	-0.020	-0.130	0.008	0.081	0.121	0.020	-0.079
-0.037	0.346	-0.794	0.126	0.633	-0.764	0.042	0.096	0.072	-0.136	-0.235	0.004	0.202	0.225	0.016	-0.088
-0.037	0.346	-0.794	0.120	0.633	-0.765	0.040	0.293	0.098	-0.130	-0.235	0.005	0.203	0.223	0.017	-0.069
0.047	0.446	-0.771	0.114	0.635	-0.764	0.160	0.231	0.171	-0.039	-0.137	0.027	0.120	0.122	0.041	-0.081
0.047	0.470	-0.778	0.104	0.637	-0.764	0.091	0.528	0.147	-0.029	-0.115	0.019	0.121	0.098	0.034	-0.068
-0.026	0.493	-0.826	0.097	0.640	-0.763	0.185	0.290	0.125	-0.096	-0.094	-0.029	0.196	0.074	0.013	-0.047
-0.030	0.466	-0.857	0.091	0.642	-0.761	0.190	0.271	0.189	-0.092	-0.124	-0.062	0.201	0.099	0.044	-0.038
0.013	0.431	-0.861	0.081	0.649	-0.756	0.475	0.485	0.177	-0.040	-0.166	-0.071	0.160	0.131	0.047	-0.018
-0.037	0.497	-1.011	0.074	0.657	-0.751	0.488	0.178	0.288	-0.083	-0.107	-0.227	0.211	0.064	0.197	0.018
0.024	0.508	-0.995	0.061	0.667	-0.743	0.673	0.468	0.474	-0.008	-0.106	-0.219	0.151	0.051	0.180	0.044
0.051	0.493	-0.975	0.044	0.680	-0.732	0.911	0.585	0.597	0.036	-0.135	-0.210	0.125	0.065	0.160	0.032
0.001	0.470	-0.956	0.032	0.695	-0.719	1.033	0.226	0.638	-0.002	-0.172	-0.204	0.176	0.087	0.140	-0.027
-0.145	0.497	-0.897	0.022	0.709	-0.705	1.033	0.120	0.524	-0.139	-0.160	-0.158	0.323	0.059	0.080	-0.074
-0.341	0.570	-0.775	0.025	0.721	-0.693	0.842	-0.693	0.390	-0.338	-0.098	-0.048	0.520	0.016	0.042	-0.091
-0.153	0.628	-0.625	0.025	0.730	-0.683	0.655	-0.330	0.300	-0.149	-0.049	0.092	0.332	0.077	0.191	-0.092
0.009	0.651	-0.704	0.019	0.737	-0.675	0.547	0.064	0.347	0.019	-0.033	0.005	0.171	0.102	0.113	-0.069
0.005	0.701	-0.838	0.018	0.743	-0.669	0.443	-0.244	0.304	0.016	0.012	-0.135	0.176	0.155	0.021	0.018
-0.026	0.732	-0.881	0.023	0.746	-0.666	0.206	-0.540	0.143	-0.019	0.040	-0.181	0.207	0.188	0.063	0.128
0.113	0.794	-0.826	0.037	0.745	-0.666	-0.009	-0.979	-0.100	0.105	0.102	-0.126	0.069	0.251	0.007	0.212
0.382	0.813	-0.845	0.050	0.743	-0.667	-0.121	-0.649	-0.204	0.361	0.124	-0.145	0.200	0.271	0.025	0.308
0.436	0.895	-0.909	0.065	0.742	-0.668	-0.079	-0.772	-0.236	0.400	0.206	-0.208	0.253	0.353	0.087	0.405
0.578	0.860	-0.857	0.078	0.741	-0.667	-0.030	-0.497	-0.357	0.529	0.173	-0.157	0.395	0.320	0.034	0.509
0.559	0.752	-0.912	0.092	0.737	-0.669	-0.163	-0.574	-0.295	0.496	0.068	-0.210	0.376	0.213	0.088	0.542
0.705	0.632	-0.928	0.099	0.734	-0.672	-0.181	-0.200	-0.174	0.636	-0.048	-0.223	0.521	0.094	0.104	0.554
0.586	0.520	-0.936	0.105	0.734	-0.671	0.049	-0.279	-0.110	0.510	-0.160	-0.232	0.402	0.016	0.111	0.515
0.547	0.612	-0.909	0.112	0.734	-0.670	0.052	-0.391	-0.037	0.464	-0.067	-0.205	0.363	0.079	0.083	0.470
0.413	0.701	-0.849	0.118	0.734	-0.669	0.057	-0.327	-0.027	0.323	0.022	-0.147	0.228	0.170	0.024	0.392
0.374	0.678	-0.818	0.121	0.735	-0.667	0.077	-0.231	0.071	0.282	-0.002	-0.117	0.190	0.150	0.008	0.320
0.347	0.698	-0.810	0.124	0.739	-0.662	0.366	-0.194	-0.013	0.252	0.013	-0.114	0.162	0.172	0.016	0.258
0.255	0.663	-0.830	0.131	0.740	-0.660	0.088	-0.527	0.014	0.153	-0.022	-0.136	0.070	0.140	0.004	0.223
0.255	0.663	-0.830	0.132	0.739	-0.660	-0.031	-0.057	0.033	0.152	-0.022	-0.136	0.070	0.143	0.004	0.180
0.309	0.725	-0.644	0.134	0.741	-0.658	0.155	-0.065	-0.050	0.204	0.038	0.047	0.124	0.208	0.181	0.157
0.182	0.721	-0.743	0.135	0.742	-0.657	0.051	-0.062	-0.013	0.076	0.034	-0.052	0.003	0.206	0.082	0.137
0.286	0.721	-0.656	0.133	0.743	-0.655	0.182	0.438	-0.230	0.181	0.032	0.033	0.101	0.209	0.169	0.089
0.159	0.767	-0.794	0.133	0.746	-0.652	0.266	0.253	-0.189	0.054	0.075	-0.107	0.026	0.257	0.032	0.053
-0.049	0.694	-0.948	0.134	0.745	-0.653	0.037	0.157	-0.272	-0.155	0.002	-0.260	0.234	0.186	0.121	0.025
0.086	0.682	-0.727	0.137	0.743	-0.655	-0.115	0.163	-0.343	-0.024	-0.007	-0.037	0.099	0.176	0.100	-0.019
-0.003	0.763	-0.869	0.144	0.740	-0.657	-0.157	-0.171	-0.361	-0.120	0.077	-0.176	0.187	0.260	0.041	-0.056
0.040	0.628	-0.731	0.153	0.738	-0.657	-0.051	-0.362	-0.276	-0.086	-0.057	-0.038	0.145	0.126	0.097	-0.053
0.028	0.628	-0.692	0.160	0.738	-0.655	0.099	-0.275	-0.259	-0.106	-0.057	-0.000	0.156	0.128	0.137	-0.057
0.074	0.593	-0.747	0.166	0.738	-0.655	0.035	-0.240	-0.199	-0.066	-0.091	-0.056	0.110	0.095	0.083	-0.049
0.082	0.667	-0.763	0.162	0.733	-0.661	-0.325	0.429	-0.184	-0.056	-0.013	-0.065	0.101	0.170	0.068	-0.046
0.113	0.717	-0.747	0.165	0.728	-0.666	-0.328	-0.008	-0.183	-0.028	0.043	-0.043	0.070	0.222	0.084	-0.034
0.040	0.798	-0.857	0.172	0.725	-0.667	-0.151	-0.349	-0.213	-0.109	0.127	-0.152	0.143	0.305	0.025	-0.045
0.093	0.717	-0.763	0.179	0.721	-0.670	-0.239	-0.287	-0.234	-0.062	0.050	-0.055	0.088	0.226	0.070	-0.047
0.047	0.655	-0.743	0.186	0.718	-0.670	-0.075	-0.219	-0.277	-0.115	-0.010	-0.034	0.134	0.167	0.090	-0.057
0.120	0.585	-0.719	0.193	0.716	-0.671	-0.105	-0.282	-0.251	-0.050	-0.077	-0.010	0.060	0.099	0.114	-0.060
0.109	0.570	-0.711	0.193	0.709	-0.678	-0.442	0.162	-0.165	-0.062	-0.086	0.005	0.071	0.086	0.123	-0.069
0.109	0.485	-0.700	0.192	0.701	-0.687	-0.484	0.261	-0.188	-0.061	-0.164	0.025	0.071	0.003	0.135	-0.045
0.063	0.512	-0.786	0.193	0.693	-0.694	-0.501	0.045	-0.155	-0.109	-0.129	-0.054	0.116	0.033	0.050	-0.031
0.155	0.512	-0.857	0.193	0.686	-0.702	-0.450	0.178	-0.210	-0.018	-0.121	-0.117	0.023	0.036	0.021	-0.028
0.186	0.578	-0.806	0.201	0.682	-0.704	-0.216	-0.267	-0.267	0.006	-0.052	-0.063	0.009	0.103	0.031	-0.015
0.090	0.558	-0.897	0.210	0.678	-0.704	-0.156	-0.516	-0.157	-0.099	-0.068	-0.154	0.085	0.086	0.060	-0.003
0.159	0.659	-0.853	0.220	0.677	-0.702	0.007	-0.539	-0.238	-0.041	0.034	-0.112	0.014	0.188	0.018	0.004
0.136	0.709	-0.873	0.229	0.675	-0.701	-0.050	-0.455	-0.212	-0.073	0.086	-0.133	0.036	0.238	0.038	0.008
0.232	0.728	-0.861	0.234	0.672	-0.702	-0.135	-0.151	-0.200	0.018	0.108	-0.120	0.061	0.258	0.027	0.011
0.243	0.798	-0.818	0.241	0.668	-0.704	-0.258	-0.378	-0.123	0.023	0.182	-0.075	0.074	0.327	0.017	0.004
0.163	0.694	-0.826	0.241	0.660	-0.711	-0.489	0.145	-0.165	-0.058	0.085	-0.075	0.007	0.223	0.009	0.003
0.163	0.694	-0.826	0.242	0.654	-0.717	-0.421	0.041	-0.141	-0.058	0.092	-0.069	0.008	0.221	0.009	-0.011
0.186	0.643	-0.775	0.241	0.646	-0.724	-0.484	0.124	-0.102	-0.035	0.050	-0.011	0.014	0.169	0.061	-0.035
0.213	0.582	-0.739	0.238	0.638	-0.732	-0.523	0.302	-0.161	-0.005	-0.003	0.033	0.038	0.106	0.098	-0.043
0.143	0.527	-0.778	0.242	0.632	-0.736	-0.341	-0.132	-0.156	-0.078	-0.052	-0.002	0.033	0.051	0.060	-0.045
0.159	0.454	-0.755	0.247	0.627	-0.739	-0.267	-0.216	-0.173	-0.068	-0.120	0.024	0.020	0.022	0.085	-0.042
0.197	0.462	-0.763	0.258	0.626	-0.736	0.013	-0.551	-0.192	-0.040	-0.111	0.014	0.017	0.014	0.078	-0.049
0.228	0.404	-0.786	0.263	0.623	-0.737	-0.072	-0.156	-0.200	-0.014	-0.167	-0.009	0.047	0.071	0.056	-0.035
0.182	0.415	-0.802	0.267	0.619	-0.739	-0.223	-0.271	-0.078	-0.065	-0.151	-0.023	0.001	0.059	0.040	-0.017
0.224	0.473	-0.849	0.274	0.615	-0.740	-0.245	-0.436	-0.045	-0.030	-0.089	-0.069	0.042	0.001	0.006	-0.006
0.236	0.508	-0.897	0.273	0.609	-0.745	-0.352	0.165	-0.079	-0.017	-0.049	-0.111	0.053	0.034	0.053	-0.005
0.228	0.524	-0.897	0.273	0.602	-0.750	-0.367	0.014	-0.072	-0.025	-0.027	-0.106	0.045	0.050	0.054	0.009
0.205	0.520	-0.909	0.269	0.594	-0.758	-0.502	0.274	-0.063	-0.044	-0.023	-0.110	0.020	0.047	0.067	0.007
0.232	0.527	-0.893	0.264	0.588	-0.765	-0.350	0.412	-0.102	-0.012	-0.009	-0.088	0.047	0.055	0.051	0.003
0.182	0.543	-0.944	0.263	0.579	-0.772	-0.558	0.081	0.016	-0.060	0.015	-0.132	0.003	0.071	0.103	0.011
0.209	0.520	-0.901	0.262	0.570	-0.779	-0.552	0.051	-0.025	-0.033	0.001	-0.082	0.025	0.048	0.059	0.017
0.274	0.601	-0.912	0.266	0.564	-0.782	-0.312	-0.129	-0.167	0.029	0.088	-0.091	0.091	0.129	0.070	0.015
0.228	0.562	-0.924	0.260	0.560	-0.787	-0.241	0.450	-0.145	-0.012	0.054	-0.097	0.047	0.090	0.081	0.035
0.209	0.628	-0.972	0.269	0.558	-0.785	-0.083	-0.480	-0.157	-0.040	0.122	-0.146	0.029	0.156	0.128	0.037
0.309	0.628	-0.924	0.271	0.553	-0.788	-0.194	0.019	-0.178	0.059	0.126	-0.096	0.129	0.156	0.081	0.039
0.209	0.643	-0.983	0.277	0.551	-0.788	-0.131	-0.296	-0.145	-0.047	0.144	-0.155	0.030	0.171	0.140	0.018
0.278	0.535	-0.952	0.268	0.542	-0.796	-0.460	0.644	-0.157	0.031	0.044	-0.115	0.100	0.063	0.107	0.003
0.136	0.381	-0.893	0.267	0.534	-0.802	-0.487	0.080	-0.086	-0.111	-0.102	-0.049	0.042	0.092	0.048	-0.005
0.170	0.327	-0.877	0.266	0.525	-0.809	-0.497	0.148	-0.090	-0.075	-0.147	-0.027	0.007	0.147	0.031	-0.019
0.309	0.361	-0.826	0.273	0.519	-0.810	-0.278	-0.378	-0.099	0.057	-0.107	0.026	0.132	0.113	0.021	-0.029
0.178	0.330	-0.881	0.276	0.511	-0.814	-0.456	-0.176	-0.044	-0.077	-0.130	-0.025	0.002	0.144	0.033	-0.008
0.301	0.319	-0.786	0.273	0.508	-0.817	-0.092	0.310	-0.167	0.049	-0.139	0.072	0.126	0.156	0.062	-0.005
0.301	0.319	-0.786	0.276	0.506	-0.817	-0.041	-0.044	-0.198	0.046	-0.137	0.073	0.126	0.156	0.063	-0.018
0.209	0.280	-0.873	0.287	0.506	-0.814	0.064	-0.594	-0.154	-0.057	-0.176	-0.017	0.034	0.195	0.023	-0.018
0.255	0.269	-0.830	0.290	0.503	-0.814	-0.086	-0.109	-0.107	-0.014	-0.185	0.027	0.081	0.207	0.022	-0.018
0.232	0.265	-0.806	0.300	0.504	-0.810	0.112	-0.560	-0.145	-0.047	-0.190	0.047	0.059	0.211	0.046	-0.036
0.313	0.280	-0.830	0.306	0.502	-0.809	0.014	-0.218	-0.174	0.029	-0.173	0.022	0.140	0.195	0.024	-0.047
0.209	0.265	-0.865	0.312	0.504	-0.805	0.192	-0.354	-0.097	-0.082	-0.191	-0.017	0.036	0.209	0.011	-0.041
0.182	0.265	-0.865	0.324	0.503	-0.801	-0.005	-0.722	-0.111	-0.121	-0.189	-0.020	0.009	0.209	0.011	-0.039
0.317	0.269	-0.842	0.329	0.503	-0.799	0.069	-0.268	-0.056	0.009	-0.186	0.002	0.143	0.204	0.014	-0.076
0.270	0.269	-0.810	0.334	0.501	-0.798	-0.050	-0.213	-0.116	-0.042	-0.184	0.033	0.097	0.203	0.046	-0.069
0.151	0.276	-0.826	0.347	0.501	-0.793	0.046	-0.828	-0.079	-0.175	-0.176	0.012	0.023	0.194	0.031	-0.082
0.340	0.261	-0.715	0.352	0.501	-0.791	0.144	-0.113	-0.245	0.009	-0.192	0.120	0.165	0.208	0.141	-0.093
0.182	0.300	-0.759	0.362	0.499	-0.787	-0.024	-0.639	-0.099	-0.159	-0.152	0.073	0.007	0.168	0.099	-0.096
0.309	0.396	-0.798	0.368	0.496	-0.787	-0.162	-0.271	-0.089	-0.037	-0.052	0.034	0.134	0.070	0.060	-0.071
0.278	0.454	-0.838	0.376	0.494	-0.784	-0.104	-0.545	-0.043	-0.077	0.008	-0.008	0.102	0.011	0.021	-0.088
0.317	0.485	-0.818	0.375	0.489	-0.788	-0.272	0.134	-0.139	-0.037	0.044	0.016	0.140	0.021	0.041	-0.062
0.236	0.504	-0.834	0.386	0.486	-0.784	-0.129	-0.622	-0.128	-0.129	0.066	-0.003	0.059	0.041	0.026	-0.060
0.309	0.555	-0.877	0.387	0.480	-0.787	-0.281	0.015	-0.192	-0.057	0.122	-0.043	0.131	0.093	0.017	-0.073
0.320	0.504	-0.857	0.392	0.479	-0.785	0.005	-0.248	-0.145	-0.051	0.073	-0.025	0.142	0.043	0.003	-0.075
0.209	0.473	-0.905	0.399	0.478	-0.783	-0.035	-0.393	-0.108	-0.169	0.043	-0.074	0.029	0.012	0.044	-0.077
0.301	0.497	-0.901	0.403	0.475	-0.782	-0.108	-0.226	-0.060	-0.080	0.069	-0.070	0.120	0.036	0.040	-0.079
0.228	0.516	-0.885	0.408	0.473	-0.781	-0.117	-0.319	-0.069	-0.158	0.090	-0.056	0.046	0.056	0.024	-0.090
0.320	0.485	-0.865	0.404	0.469	-0.786	-0.259	0.244	-0.038	-0.062	0.064	-0.031	0.138	0.026	0.004	-0.085
0.263	0.404	-0.897	0.409	0.465	-0.785	-0.195	-0.362	-0.003	-0.125	-0.015	-0.063	0.079	0.054	0.035	-0.107
0.243	0.408	-0.909	0.407	0.460	-0.789	-0.326	0.090	0.000	-0.142	-0.005	-0.070	0.059	0.049	0.047	-0.096
0.209	0.381	-0.845	0.405	0.456	-0.793	-0.243	0.141	-0.036	-0.175	-0.028	-0.003	0.023	0.075	0.016	-0.125
0.297	0.369	-0.861	0.402	0.449	-0.798	-0.409	0.168	-0.031	-0.084	-0.033	-0.014	0.111	0.085	0.001	-0.135
0.159	0.377	-0.865	0.393	0.443	-0.806	-0.327	0.538	-0.033	-0.213	-0.019	-0.010	0.028	0.077	0.005	-0.141
0.205	0.361	-0.881	0.389	0.436	-0.812	-0.487	0.195	0.065	-0.163	-0.027	-0.020	0.017	0.091	0.021	-0.132
0.205	0.361	-0.881	0.382	0.429	-0.819	-0.480	0.317	0.121	-0.156	-0.020	-0.013	0.015	0.090	0.021	-0.141
0.255	0.327	-0.802	0.370	0.422	-0.827	-0.405	0.700	0.036	-0.094	-0.048	0.075	0.062	0.123	0.058	-0.128
0.236	0.292	-0.818	0.361	0.417	-0.834	-0.305	0.556	-0.009	-0.104	-0.077	0.066	0.041	0.156	0.044	-0.123
0.190	0.334	-0.905	0.354	0.411	-0.840	-0.372	0.369	0.036	-0.143	-0.028	-0.015	0.006	0.112	0.042	-0.114
0.205	0.307	-0.865	0.343	0.404	-0.848	-0.402	0.585	0.030	-0.117	-0.049	0.032	0.008	0.137	0.003	-0.113
0.217	0.373	-0.881	0.334	0.398	-0.854	-0.370	0.486	0.044	-0.097	0.023	0.022	0.018	0.069	0.018	-0.107
0.193	0.404	-0.897	0.328	0.393	-0.859	-0.294	0.337	0.040	-0.113	0.059	0.011	0.005	0.035	0.034	-0.098
0.197	0.388	-0.928	0.317	0.387	-0.866	-0.345	0.595	0.014	-0.099	0.050	-0.014	0.001	0.048	0.065	-0.092
0.209	0.365	-0.905	0.311	0.383	-0.870	-0.241	0.293	0.055	-0.082	0.030	0.013	0.012	0.068	0.041	-0.096
0.193	0.269	-0.897	0.304	0.381	-0.873	-0.141	0.383	0.081	-0.089	-0.064	0.024	0.002	0.162	0.033	-0.094
0.155	0.253	-0.909	0.300	0.380	-0.875	-0.049	0.153	0.071	-0.124	-0.078	0.014	0.039	0.176	0.045	-0.100
0.201	0.234	-0.842	0.296	0.383	-0.875	0.131	0.187	0.071	-0.074	-0.100	0.081	0.009	0.193	0.022	-0.103
0.163	0.184	-0.865	0.290	0.385	-0.876	0.130	0.306	0.122	-0.106	-0.152	0.058	0.027	0.243	0.002	-0.112
0.182	0.184	-0.865	0.284	0.390	-0.876	0.254	0.229	0.125	-0.081	-0.157	0.057	0.007	0.241	0.002	-0.102
0.136	0.203	-0.849	0.280	0.394	-0.875	0.225	0.203	0.102	-0.122	-0.141	0.073	0.052	0.220	0.014	-0.093
0.193	0.253	-0.873	0.276	0.398	-0.875	0.203	0.209	0.054	-0.059	-0.095	0.048	0.006	0.168	0.009	-0.098
0.205	0.265	-0.885	0.270	0.402	-0.875	0.262	0.307	0.056	-0.041	-0.087	0.036	0.018	0.155	0.020	-0.090
0.097	0.269	-0.897	0.263	0.405	-0.876	0.179	0.342	0.064	-0.141	-0.087	0.024	0.089	0.150	0.031	-0.082
0.201	0.307	-0.826	0.255	0.409	-0.876	0.228	0.403	0.030	-0.028	-0.052	0.095	0.014	0.109	0.040	-0.090
0.136	0.330	-0.877	0.249	0.413	-0.876	0.190	0.327	0.081	-0.086	-0.032	0.044	0.051	0.084	0.010	-0.094
0.113	0.342	-0.865	0.242	0.415	-0.877	0.139	0.310	0.050	-0.102	-0.023	0.056	0.074	0.071	0.003	-0.093
0.155	0.330	-0.853	0.234	0.417	-0.878	0.111	0.448	0.044	-0.050	-0.036	0.069	0.032	0.080	0.016	-0.085
0.070	0.300	-0.889	0.229	0.420	-0.878	0.139	0.214	0.050	-0.129	-0.069	0.033	0.116	0.109	0.018	-0.094
0.193	0.288	-0.869	0.225	0.422	-0.878	0.179	0.270	-0.024	-0.000	-0.083	0.052	0.005	0.118	0.001	-0.086
0.047	0.307	-0.893	0.222	0.425	-0.877	0.157	0.118	0.012	-0.143	-0.066	0.028	0.142	0.097	0.022	-0.093
0.128	0.303	-0.865	0.217	0.427	-0.878	0.090	0.285	0.035	-0.056	-0.071	0.056	0.063	0.098	0.006	-0.091
0.082	0.288	-0.861	0.208	0.429	-0.879	0.127	0.445	0.018	-0.094	-0.089	0.061	0.111	0.112	0.011	-0.111
0.047	0.288	-0.905	0.205	0.430	-0.879	0.072	0.138	0.086	-0.124	-0.090	0.018	0.147	0.110	0.031	-0.096
0.047	0.288	-0.905	0.198	0.432	-0.880	0.144	0.295	0.103	-0.117	-0.093	0.019	0.148	0.109	0.030	-0.098
0.120	0.280	-0.838	0.195	0.437	-0.878	0.240	0.142	0.075	-0.041	-0.105	0.085	0.075	0.114	0.038	-0.091
0.074	0.276	-0.893	0.186	0.441	-0.878	0.265	0.423	0.110	-0.078	-0.114	0.029	0.123	0.116	0.017	-0.081
0.070	0.296	-0.909	0.181	0.446	-0.876	0.271	0.213	0.151	-0.076	-0.100	0.012	0.128	0.094	0.033	-0.075
0.070	0.323	-0.901	0.175	0.453	-0.874	0.398	0.256	0.136	-0.070	-0.080	0.018	0.129	0.065	0.024	-0.078
0.028	0.269	-0.956	0.168	0.460	-0.872	0.356	0.289	0.195	-0.105	-0.140	-0.039	0.173	0.117	0.079	-0.079
0.013	0.272	-0.983	0.159	0.466	-0.870	0.374	0.364	0.191	-0.112	-0.143	-0.069	0.189	0.111	0.105	-0.076
0.009	0.245	-0.952	0.152	0.476	-0.866	0.559	0.216	0.263	-0.109	-0.180	-0.041	0.194	0.137	0.073	-0.060
0.009	0.261	-1.007	0.144	0.490	-0.860	0.773	0.221	0.420	-0.101	-0.178	-0.103	0.195	0.120	0.127	-0.039
0.067	0.253	-1.015	0.133	0.508	-0.851	0.977	0.245	0.651	-0.032	-0.204	-0.119	0.139	0.126	0.135	-0.041
0.086	0.269	-0.948	0.121	0.529	-0.840	1.170	0.324	0.691	-0.000	-0.209	-0.063	0.119	0.109	0.068	-0.076
-0.045	0.346	-0.928	0.110	0.547	-0.830	1.038	0.220	0.624	-0.120	-0.150	-0.054	0.250	0.030	0.048	-0.107
-0.207	0.388	-0.853	0.107	0.562	-0.820	0.865	-0.297	0.562	-0.279	-0.122	0.011	0.412	0.014	0.026	-0.135
-0.118	0.442	-0.739	0.106	0.574	-0.812	0.692	-0.254	0.430	-0.190	-0.080	0.117	0.324	0.071	0.140	-0.146
-0.037	0.520	-0.751	0.102	0.584	-0.805	0.593	0.037	0.290	-0.104	-0.013	0.099	0.243	0.151	0.128	-0.136
0.013	0.566	-0.885	0.099	0.587	-0.803	0.171	-0.010	0.190	-0.052	0.031	-0.037	0.193	0.200	0.006	-0.060
-0.010	0.585	-0.948	0.103	0.585	-0.805	-0.162	-0.316	0.119	-0.079	0.053	-0.099	0.215	0.222	0.068	0.041
0.205	0.566	-0.845	0.106	0.579	-0.808	-0.315	-0.148	-0.092	0.133	0.039	0.007	0.000	0.205	0.034	0.157
0.378	0.686	-0.912	0.116	0.573	-0.811	-0.362	-0.454	-0.156	0.296	0.165	-0.057	0.173	0.327	0.032	0.274
0.532	0.763	-0.983	0.127	0.567	-0.814	-0.348	-0.377	-0.288	0.440	0.248	-0.125	0.327	0.407	0.103	0.380
0.636	0.690	-1.046	0.137	0.560	-0.817	-0.387	-0.329	-0.290	0.533	0.182	-0.185	0.432	0.335	0.166	0.474
0.551	0.539	-1.125	0.149	0.551	-0.821	-0.498	-0.590	-0.139	0.436	0.040	-0.260	0.347	0.186	0.244	0.516
0.690	0.300	-1.066	0.156	0.544	-0.824	-0.339	-0.305	-0.038	0.568	-0.192	-0.197	0.486	0.053	0.184	0.477
0.636	0.296	-0.983	0.166	0.544	-0.823	0.035	-0.467	-0.043	0.505	-0.196	-0.116	0.432	0.055	0.101	0.425
0.378	0.400	-0.948	0.169	0.546	-0.821	0.187	-0.150	-0.062	0.243	-0.093	-0.083	0.175	0.050	0.065	0.340
0.440	0.477	-0.928	0.178	0.546	-0.818	0.022	-0.587	0.117	0.296	-0.016	-0.065	0.237	0.128	0.045	0.250
0.151	0.558	-1.054	0.186	0.546	-0.817	-0.035	-0.641	0.210	-0.001	0.065	-0.193	0.051	0.210	0.171	0.193
0.324	0.551	-0.822	0.197	0.544	-0.815	-0.180	-0.829	0.282	0.162	0.059	0.039	0.123	0.204	0.061	0.180
0.463	0.520	-0.692	0.199	0.542	-0.816	-0.160	-0.140	0.122	0.299	0.030	0.169	0.262	0.174	0.191	0.155
0.440	0.497	-0.676	0.202	0.543	-0.815	0.083	-0.115	-0.012	0.273	0.006	0.184	0.240	0.152	0.207	0.160
0.370	0.493	-0.790	0.198	0.546	-0.814	0.216	0.339	-0.154	0.207	-0.001	0.068	0.171	0.149	0.092	0.129
0.247	0.500	-0.873	0.192	0.546	-0.816	0.031	0.537	-0.206	0.090	0.007	-0.013	0.049	0.158	0.010	0.074
0.093	0.527	-0.968	0.187	0.543	-0.818	-0.101	0.357	-0.135	-0.059	0.037	-0.105	0.104	0.186	0.085	0.003
0.047	0.489	-0.972	0.178	0.540	-0.822	-0.117	0.687	-0.209	-0.096	0.001	-0.104	0.149	0.149	0.089	-0.052
-0.080	0.485	-0.987	0.177	0.537	-0.825	-0.164	0.156	-0.173	-0.222	0.000	-0.117	0.275	0.146	0.105	-0.066
0.017	0.446	-0.909	0.185	0.535	-0.824	-0.057	-0.433	-0.197	-0.135	-0.037	-0.039	0.178	0.109	0.026	-0.081
0.201	0.466	-0.802	0.188	0.533	-0.825	-0.052	0.036	-0.306	0.047	-0.015	0.068	0.009	0.130	0.080	-0.072
0.036	0.458	-0.916	0.192	0.529	-0.826	-0.147	-0.138	-0.181	-0.123	-0.020	-0.045	0.156	0.124	0.035	-0.051
0.151	0.458	-0.885	0.193	0.525	-0.829	-0.199	0.029	-0.193	-0.009	-0.016	-0.011	0.039	0.125	0.003	-0.034
0.086	0.547	-0.909	0.194	0.521	-0.831	-0.207	0.056	-0.234	-0.076	0.078	-0.032	0.103	0.214	0.025	-0.052
0.109	0.531	-0.952	0.198	0.516	-0.833	-0.211	-0.124	-0.231	-0.058	0.067	-0.073	0.079	0.198	0.067	-0.050
0.105	0.535	-0.861	0.207	0.514	-0.833	-0.075	-0.303	-0.371	-0.071	0.074	0.017	0.082	0.203	0.025	-0.072
0.074	0.442	-0.920	0.215	0.513	-0.831	0.092	-0.256	-0.410	-0.110	-0.019	-0.044	0.112	0.110	0.033	-0.085
0.055	0.404	-0.901	0.221	0.510	-0.831	-0.100	-0.266	-0.225	-0.135	-0.054	-0.024	0.129	0.071	0.013	-0.092
0.078	0.373	-0.830	0.226	0.508	-0.831	-0.054	-0.216	-0.164	-0.117	-0.083	0.047	0.103	0.040	0.058	-0.111
0.151	0.354	-0.810	0.223	0.502	-0.835	-0.330	0.244	-0.127	-0.042	-0.096	0.071	0.029	0.020	0.077	-0.113
0.032	0.249	-0.806	0.216	0.498	-0.840	-0.211	0.465	-0.136	-0.154	-0.196	0.079	0.147	0.085	0.082	-0.109
0.109	0.261	-0.806	0.213	0.491	-0.845	-0.338	0.265	-0.087	-0.074	-0.178	0.084	0.068	0.075	0.083	-0.108
0.101	0.276	-0.826	0.209	0.485	-0.849	-0.325	0.166	0.027	-0.078	-0.156	0.069	0.074	0.060	0.064	-0.100
0.051	0.249	-0.897	0.208	0.480	-0.852	-0.283	0.023	0.002	-0.127	-0.178	0.002	0.124	0.089	0.006	-0.079
0.174	0.238	-0.838	0.209	0.475	-0.855	-0.215	0.026	-0.077	-0.004	-0.186	0.063	0.002	0.102	0.054	-0.076
0.132	0.300	-0.845	0.208	0.471	-0.857	-0.179	0.094	-0.127	-0.046	-0.120	0.058	0.046	0.042	0.047	-0.049
0.109	0.253	-0.865	0.210	0.466	-0.860	-0.278	-0.086	-0.107	-0.071	-0.161	0.041	0.071	0.089	0.029	-0.018
0.255	0.334	-0.838	0.217	0.464	-0.859	-0.021	-0.290	-0.148	0.068	-0.078	0.067	0.072	0.009	0.058	-0.017
0.255	0.334	-0.838	0.220	0.462	-0.859	-0.090	-0.042	-0.194	0.066	-0.076	0.068	0.071	0.010	0.060	-0.020
0.155	0.330	-0.952	0.228	0.464	-0.856	0.183	-0.411	-0.205	-0.043	-0.082	-0.049	0.030	0.014	0.053	-0.009
0.105	0.311	-0.972	0.243	0.465	-0.851	0.153	-0.802	-0.150	-0.107	-0.102	-0.074	0.081	0.033	0.071	-0.018
0.193	0.300	-0.897	0.252	0.466	-0.848	0.126	-0.471	-0.119	-0.028	-0.115	-0.002	0.007	0.044	0.004	-0.057
0.240	0.323	-0.845	0.256	0.465	-0.847	-0.004	-0.162	-0.191	0.014	-0.090	0.049	0.053	0.019	0.056	-0.056
0.067	0.296	-0.893	0.269	0.465	-0.843	0.072	-0.734	-0.121	-0.172	-0.117	-0.003	0.121	0.045	0.009	-0.050
0.243	0.280	-0.826	0.277	0.464	-0.841	0.061	-0.321	-0.197	-0.002	-0.132	0.062	0.055	0.060	0.076	-0.052
0.224	0.307	-0.838	0.284	0.465	-0.838	0.127	-0.369	-0.163	-0.029	-0.106	0.047	0.036	0.031	0.064	-0.069
0.224	0.288	-0.865	0.288	0.464	-0.838	-0.030	-0.151	-0.132	-0.032	-0.124	0.019	0.035	0.050	0.037	-0.045
0.193	0.269	-0.826	0.295	0.462	-0.836	-0.035	-0.373	-0.068	-0.070	-0.141	0.057	0.004	0.069	0.076	-0.056
0.236	0.280	-0.842	0.296	0.462	-0.836	0.062	-0.014	-0.124	-0.029	-0.130	0.041	0.046	0.057	0.060	-0.074
0.170	0.276	-0.912	0.294	0.461	-0.837	-0.035	0.121	-0.090	-0.093	-0.132	-0.028	0.018	0.060	0.010	-0.076
0.101	0.253	-0.952	0.301	0.459	-0.836	-0.053	-0.448	-0.002	-0.169	-0.153	-0.069	0.087	0.083	0.049	-0.082
0.232	0.249	-0.849	0.302	0.456	-0.837	-0.150	0.004	-0.044	-0.038	-0.154	0.035	0.045	0.087	0.055	-0.081
0.159	0.261	-0.857	0.307	0.454	-0.836	-0.055	-0.351	-0.015	-0.117	-0.141	0.026	0.027	0.076	0.048	-0.083
0.247	0.296	-0.869	0.308	0.452	-0.837	-0.135	-0.040	-0.004	-0.029	-0.103	0.016	0.062	0.042	0.037	-0.069
0.182	0.292	-0.881	0.310	0.449	-0.838	-0.099	-0.110	-0.045	-0.096	-0.105	0.005	0.003	0.046	0.025	-0.081
0.205	0.261	-0.905	0.307	0.446	-0.840	-0.149	0.148	-0.033	-0.071	-0.132	-0.016	0.019	0.078	0.001	-0.063
0.159	0.280	-0.905	0.315	0.444	-0.839	-0.138	-0.511	0.029	-0.125	-0.111	-0.018	0.026	0.059	0.000	-0.072
0.259	0.311	-0.873	0.312	0.439	-0.843	-0.280	0.178	-0.034	-0.022	-0.075	0.018	0.074	0.028	0.031	-0.061
0.217	0.292	-0.842	0.312	0.434	-0.845	-0.202	0.036	-0.054	-0.064	-0.090	0.052	0.033	0.048	0.063	-0.051
0.255	0.238	-0.865	0.315	0.430	-0.846	-0.226	-0.179	-0.003	-0.028	-0.140	0.030	0.071	0.101	0.039	-0.053
0.267	0.269	-0.909	0.313	0.426	-0.849	-0.186	0.184	-0.077	-0.014	-0.105	-0.011	0.083	0.070	0.005	-0.057
0.151	0.261	-0.912	0.316	0.423	-0.850	-0.158	-0.190	-0.059	-0.133	-0.110	-0.014	0.031	0.077	0.009	-0.053
0.259	0.296	-0.842	0.317	0.420	-0.850	-0.112	-0.060	-0.042	-0.026	-0.073	0.058	0.077	0.041	0.062	-0.046
0.197	0.276	-0.952	0.312	0.417	-0.854	-0.134	0.326	-0.103	-0.083	-0.089	-0.048	0.015	0.060	0.048	-0.047
0.290	0.323	-0.897	0.316	0.415	-0.853	-0.069	-0.237	-0.028	0.005	-0.041	0.006	0.108	0.013	0.007	-0.027
0.267	0.327	-0.912	0.319	0.414	-0.853	-0.082	-0.153	0.011	-0.020	-0.035	-0.009	0.085	0.009	0.009	-0.033
0.267	0.327	-0.912	0.321	0.412	-0.853	-0.051	-0.125	-0.027	-0.022	-0.034	-0.009	0.085	0.010	0.009	-0.026
0.217	0.307	-0.893	0.326	0.411	-0.852	-0.054	-0.276	-0.033	-0.077	-0.052	0.010	0.035	0.030	0.011	-0.035
0.278	0.319	-0.873	0.328	0.411	-0.851	0.016	-0.144	-0.050	-0.018	-0.040	0.029	0.096	0.020	0.030	-0.042
0.228	0.319	-0.964	0.328	0.409	-0.852	-0.062	0.018	-0.052	-0.068	-0.039	-0.061	0.046	0.020	0.060	-0.038
0.240	0.350	-0.924	0.332	0.406	-0.851	-0.148	-0.223	0.005	-0.060	-0.005	-0.022	0.057	0.009	0.021	-0.034
0.297	0.334	-0.909	0.330	0.404	-0.853	-0.113	0.108	-0.023	-0.001	-0.018	-0.004	0.115	0.007	0.005	-0.032
0.228	0.342	-0.944	0.333	0.403	-0.853	-0.075	-0.202	0.021	-0.073	-0.009	-0.040	0.046	0.000	0.040	-0.029
0.274	0.388	-0.940	0.335	0.401	-0.853	-0.116	-0.142	-0.008	-0.029	0.039	-0.036	0.091	0.045	0.036	-0.028
0.259	0.319	-0.932	0.334	0.399	-0.854	-0.054	0.080	-0.053	-0.043	-0.029	-0.027	0.076	0.025	0.028	-0.045
0.255	0.361	-0.909	0.334	0.397	-0.855	-0.052	0.011	-0.082	-0.048	0.015	-0.003	0.071	0.017	0.005	-0.040
0.205	0.323	-0.940	0.341	0.395	-0.853	-0.093	-0.368	-0.090	-0.105	-0.021	-0.036	0.021	0.022	0.036	-0.053
0.259	0.296	-0.964	0.341	0.391	-0.855	-0.161	0.035	-0.112	-0.051	-0.044	-0.058	0.074	0.049	0.060	-0.050
0.217	0.292	-0.940	0.347	0.387	-0.854	-0.172	-0.368	-0.076	-0.100	-0.044	-0.035	0.031	0.053	0.036	-0.052
0.301	0.288	-0.901	0.349	0.384	-0.855	-0.144	-0.063	-0.110	-0.017	-0.044	0.005	0.115	0.058	0.003	-0.031
0.270	0.269	-0.897	0.353	0.381	-0.855	-0.171	-0.224	-0.026	-0.051	-0.060	0.009	0.084	0.077	0.007	-0.030
0.347	0.284	-0.885	0.351	0.376	-0.857	-0.206	0.138	-0.047	0.028	-0.040	0.023	0.160	0.062	0.018	-0.013
0.305	0.303	-0.885	0.349	0.372	-0.860	-0.237	0.122	-0.054	-0.012	-0.016	0.026	0.117	0.043	0.018	-0.014
0.317	0.292	-0.924	0.350	0.367	-0.862	-0.204	-0.028	-0.079	-0.000	-0.022	-0.012	0.127	0.055	0.021	-0.014
0.278	0.265	-0.944	0.346	0.363	-0.865	-0.216	0.227	-0.080	-0.034	-0.045	-0.029	0.088	0.082	0.041	-0.020
0.243	0.272	-0.952	0.348	0.359	-0.866	-0.225	-0.099	-0.022	-0.070	-0.032	-0.036	0.052	0.075	0.049	-0.014
0.301	0.272	-0.920	0.351	0.354	-0.867	-0.251	-0.187	-0.030	-0.014	-0.028	-0.004	0.109	0.075	0.018	-0.015
0.347	0.261	-0.853	0.347	0.349	-0.871	-0.234	0.283	-0.095	0.036	-0.034	0.067	0.154	0.087	0.049	-0.011
0.324	0.257	-0.889	0.350	0.345	-0.871	-0.199	-0.142	-0.049	0.011	-0.034	0.032	0.130	0.091	0.013	-0.006
0.328	0.269	-0.869	0.343	0.339	-0.876	-0.276	0.385	-0.068	0.021	-0.017	0.056	0.132	0.079	0.032	-0.007
0.290	0.269	-0.893	0.344	0.333	-0.878	-0.316	-0.050	-0.049	-0.018	-0.011	0.034	0.093	0.080	0.008	-0.007
0.301	0.234	-0.865	0.337	0.329	-0.882	-0.198	0.468	-0.118	0.002	-0.042	0.066	0.103	0.115	0.035	-0.009
0.340	0.234	-0.853	0.332	0.323	-0.887	-0.291	0.351	-0.121	0.046	-0.035	0.083	0.140	0.116	0.047	-0.038
0.313	0.207	-0.814	0.320	0.318	-0.893	-0.210	0.710	-0.074	0.031	-0.058	0.128	0.113	0.144	0.086	-0.042
0.143	0.199	-0.889	0.314	0.314	-0.896	-0.206	0.286	0.040	-0.132	-0.062	0.057	0.057	0.152	0.010	-0.058
0.267	0.180	-0.790	0.302	0.312	-0.901	-0.115	0.676	0.015	0.003	-0.079	0.160	0.064	0.171	0.108	-0.088
0.174	0.207	-0.877	0.293	0.310	-0.905	-0.130	0.461	0.075	-0.080	-0.049	0.078	0.030	0.143	0.022	-0.101
0.151	0.153	-0.814	0.284	0.309	-0.908	-0.085	0.403	0.132	-0.095	-0.102	0.143	0.055	0.196	0.085	-0.096
0.205	0.160	-0.802	0.273	0.310	-0.911	0.039	0.572	0.185	-0.029	-0.096	0.158	0.002	0.187	0.097	-0.113
0.136	0.191	-0.857	0.261	0.313	-0.913	0.136	0.543	0.141	-0.087	-0.068	0.105	0.072	0.155	0.042	-0.110
0.086	0.226	-0.909	0.253	0.317	-0.914	0.134	0.328	0.244	-0.130	-0.036	0.055	0.123	0.119	0.010	-0.104
0.151	0.226	-0.869	0.241	0.322	-0.916	0.212	0.604	0.196	-0.052	-0.041	0.096	0.058	0.117	0.029	-0.087
0.117	0.199	-0.873	0.237	0.330	-0.914	0.391	0.091	0.285	-0.082	-0.076	0.090	0.091	0.142	0.025	-0.085
0.232	0.207	-0.849	0.222	0.336	-0.915	0.312	0.728	0.234	0.048	-0.075	0.115	0.026	0.132	0.048	-0.068
0.105	0.218	-0.838	0.214	0.345	-0.914	0.407	0.343	0.244	-0.071	-0.071	0.126	0.098	0.119	0.059	-0.069
0.155	0.245	-0.849	0.207	0.351	-0.913	0.292	0.248	0.312	-0.014	-0.050	0.113	0.046	0.091	0.045	-0.057
0.101	0.238	-0.873	0.198	0.356	-0.913	0.244	0.369	0.292	-0.059	-0.064	0.089	0.098	0.100	0.021	-0.060
0.143	0.242	-0.845	0.191	0.363	-0.912	0.335	0.292	0.227	-0.010	-0.066	0.116	0.053	0.097	0.047	-0.059
0.178	0.242	-0.842	0.180	0.369	-0.912	0.302	0.561	0.194	0.036	-0.072	0.120	0.017	0.097	0.051	-0.063
0.040	0.249	-0.905	0.168	0.375	-0.911	0.321	0.522	0.212	-0.091	-0.071	0.056	0.154	0.089	0.013	-0.059
0.074	0.261	-0.873	0.163	0.382	-0.910	0.299	0.161	0.301	-0.051	-0.065	0.086	0.120	0.077	0.018	-0.051
0.082	0.265	-0.861	0.151	0.388	-0.909	0.351	0.529	0.216	-0.032	-0.068	0.097	0.111	0.073	0.030	-0.059
0.132	0.288	-0.845	0.139	0.396	-0.908	0.371	0.571	0.204	0.030	-0.052	0.112	0.060	0.049	0.046	-0.057
0.067	0.292	-0.893	0.132	0.403	-0.906	0.379	0.303	0.174	-0.028	-0.055	0.062	0.124	0.045	0.000	-0.053
0.005	0.296	-0.909	0.126	0.408	-0.904	0.266	0.226	0.180	-0.084	-0.056	0.045	0.184	0.041	0.016	-0.054
0.036	0.307	-0.912	0.120	0.414	-0.903	0.314	0.256	0.191	-0.046	-0.050	0.039	0.152	0.030	0.020	-0.060
0.020	0.292	-0.897	0.112	0.418	-0.901	0.262	0.354	0.151	-0.054	-0.071	0.054	0.167	0.045	0.005	-0.059
0.051	0.284	-0.885	0.106	0.422	-0.901	0.197	0.296	0.097	-0.017	-0.082	0.065	0.137	0.052	0.006	-0.056
0.024	0.330	-0.920	0.100	0.425	-0.900	0.192	0.271	0.058	-0.038	-0.039	0.028	0.165	0.006	0.030	-0.058
-0.003	0.354	-0.897	0.096	0.427	-0.899	0.096	0.202	0.086	-0.060	-0.017	0.051	0.191	0.017	0.007	-0.053
-0.003	0.354	-0.897	0.090	0.427	-0.900	0.037	0.256	0.042	-0.055	-0.017	0.052	0.190	0.017	0.006	-0.048
-0.003	0.307	-0.960	0.084	0.428	-0.900	0.078	0.357	-0.043	-0.049	-0.065	-0.011	0.190	0.029	0.069	-0.047
-0.007	0.377	-1.039	0.077	0.429	-0.900	0.060	0.411	-0.076	-0.045	0.004	-0.090	0.193	0.041	0.148	-0.024
-0.080	0.346	-1.129	0.072	0.430	-0.900	0.079	0.245	0.071	-0.113	-0.028	-0.181	0.265	0.011	0.238	0.007
0.001	0.292	-1.145	0.066	0.435	-0.898	0.296	0.220	0.167	-0.027	-0.086	-0.198	0.184	0.043	0.254	0.026
0.059	0.300	-1.102	0.058	0.444	-0.894	0.492	0.339	0.264	0.039	-0.087	-0.159	0.126	0.034	0.210	-0.010
0.036	0.319	-1.023	0.048	0.454	-0.890	0.610	0.445	0.174	0.026	-0.078	-0.085	0.149	0.014	0.131	-0.043
-0.195	0.354	-0.932	0.051	0.460	-0.886	0.358	-0.243	0.039	-0.208	-0.049	0.002	0.379	0.021	0.039	-0.083
-0.157	0.392	-0.794	0.055	0.465	-0.884	0.255	-0.145	-0.166	-0.173	-0.015	0.138	0.339	0.060	0.099	-0.106
-0.110	0.408	-0.810	0.057	0.470	-0.881	0.327	-0.089	-0.129	-0.129	-0.005	0.119	0.292	0.075	0.083	-0.122
-0.010	0.435	-0.920	0.056	0.474	-0.879	0.236	0.086	-0.047	-0.028	0.018	0.007	0.190	0.101	0.027	-0.083
-0.033	0.450	-0.987	0.057	0.474	-0.879	-0.015	-0.095	0.003	-0.052	0.034	-0.060	0.213	0.115	0.094	-0.014
-0.003	0.500	-1.023	0.067	0.470	-0.880	-0.228	-0.573	0.005	-0.031	0.089	-0.094	0.181	0.164	0.129	0.094
0.174	0.535	-0.991	0.080	0.464	-0.882	-0.297	-0.671	-0.102	0.133	0.129	-0.061	0.006	0.196	0.097	0.214
0.428	0.589	-1.046	0.094	0.458	-0.884	-0.337	-0.649	-0.164	0.373	0.189	-0.114	0.247	0.248	0.151	0.330
0.632	0.593	-1.094	0.106	0.452	-0.886	-0.317	-0.509	-0.232	0.564	0.199	-0.160	0.449	0.250	0.198	0.450
0.617	0.535	-1.121	0.124	0.445	-0.887	-0.328	-0.739	-0.321	0.531	0.148	-0.186	0.431	0.190	0.224	0.521
0.701	0.473	-1.078	0.136	0.436	-0.889	-0.425	-0.415	-0.428	0.603	0.095	-0.140	0.513	0.127	0.180	0.516
0.570	0.400	-1.173	0.151	0.427	-0.891	-0.435	-0.628	-0.274	0.458	0.031	-0.233	0.381	0.053	0.273	0.459
0.451	0.334	-1.113	0.166	0.420	-0.892	-0.367	-0.679	-0.254	0.324	-0.027	-0.173	0.260	0.012	0.214	0.399
0.413	0.307	-1.046	0.181	0.415	-0.892	-0.195	-0.720	-0.224	0.270	-0.049	-0.106	0.220	0.040	0.148	0.316
0.428	0.280	-0.952	0.194	0.413	-0.890	-0.050	-0.627	-0.101	0.273	-0.074	-0.014	0.234	0.067	0.053	0.261
0.367	0.207	-0.936	0.206	0.415	-0.886	0.145	-0.620	-0.018	0.200	-0.150	-0.001	0.171	0.142	0.037	0.239
0.459	0.338	-0.818	0.210	0.420	-0.883	0.296	-0.120	-0.094	0.288	-0.023	0.114	0.262	0.012	0.081	0.207
0.463	0.334	-0.869	0.214	0.427	-0.879	0.401	-0.255	0.057	0.288	-0.033	0.059	0.265	0.017	0.030	0.180
0.324	0.257	-0.881	0.211	0.435	-0.875	0.470	0.152	0.062	0.152	-0.119	0.044	0.126	0.095	0.019	0.165
0.301	0.385	-0.932	0.213	0.439	-0.873	0.257	-0.143	0.133	0.128	0.004	-0.010	0.103	0.031	0.033	0.142
0.297	0.385	-0.881	0.205	0.447	-0.871	0.436	0.469	-0.024	0.131	-0.003	0.039	0.099	0.030	0.018	0.093
0.297	0.385	-0.881	0.203	0.452	-0.868	0.331	0.147	-0.043	0.133	-0.008	0.037	0.099	0.028	0.018	0.069
0.136	0.319	-0.999	0.205	0.461	-0.863	0.583	-0.045	-0.141	-0.030	-0.083	-0.086	0.063	0.039	0.100	0.023
0.117	0.365	-1.062	0.207	0.470	-0.858	0.566	0.023	-0.221	-0.050	-0.045	-0.154	0.082	0.007	0.163	-0.000
-0.022	0.415	-1.117	0.211	0.474	-0.855	0.356	-0.194	-0.201	-0.193	0.001	-0.213	0.219	0.055	0.217	-0.016
0.124	0.520	-1.019	0.218	0.478	-0.851	0.267	-0.308	-0.250	-0.054	0.102	-0.118	0.072	0.158	0.118	-0.026
0.174	0.535	-0.999	0.217	0.476	-0.852	-0.079	0.124	-0.142	-0.003	0.119	-0.097	0.022	0.171	0.098	-0.020
0.143	0.520	-0.857	0.217	0.473	-0.854	-0.124	0.091	-0.127	-0.033	0.106	0.047	0.052	0.153	0.044	-0.015
0.270	0.442	-0.747	0.213	0.474	-0.855	0.065	0.341	-0.193	0.097	0.029	0.158	0.075	0.073	0.154	-0.024
0.124	0.415	-0.794	0.217	0.476	-0.852	0.170	-0.176	-0.149	-0.053	-0.001	0.109	0.070	0.044	0.107	-0.064
0.174	0.446	-0.775	0.227	0.482	-0.846	0.448	-0.431	-0.298	-0.013	0.024	0.123	0.019	0.074	0.126	-0.071
0.032	0.346	-0.838	0.239	0.485	-0.841	0.246	-0.580	-0.266	-0.168	-0.080	0.055	0.161	0.027	0.063	-0.097
0.163	0.199	-0.786	0.250	0.488	-0.836	0.319	-0.465	-0.296	-0.048	-0.230	0.101	0.029	0.175	0.114	-0.112
0.143	0.191	-0.806	0.256	0.489	-0.834	0.209	-0.163	-0.339	-0.073	-0.239	0.079	0.048	0.183	0.094	-0.121
0.047	0.218	-0.873	0.258	0.486	-0.835	-0.123	-0.094	-0.164	-0.172	-0.208	0.013	0.144	0.157	0.027	-0.098
0.120	0.300	-0.889	0.262	0.483	-0.836	-0.112	-0.174	-0.178	-0.104	-0.124	-0.002	0.070	0.078	0.012	-0.100
0.147	0.261	-0.916	0.262	0.478	-0.838	-0.251	0.008	0.003	-0.077	-0.157	-0.026	0.043	0.119	0.016	-0.100
0.143	0.257	-0.857	0.262	0.475	-0.840	-0.113	-0.009	0.003	-0.081	-0.158	0.034	0.046	0.125	0.044	-0.072
0.140	0.284	-0.861	0.266	0.476	-0.838	0.050	-0.230	-0.015	-0.089	-0.131	0.029	0.049	0.100	0.040	-0.066
0.209	0.365	-0.881	0.267	0.477	-0.837	0.109	-0.053	-0.056	-0.022	-0.051	0.008	0.020	0.021	0.021	-0.062
0.159	0.412	-0.893	0.271	0.477	-0.836	-0.003	-0.224	-0.061	-0.076	-0.004	-0.004	0.029	0.024	0.009	-0.051
0.209	0.388	-0.845	0.275	0.476	-0.835	0.008	-0.255	-0.025	-0.031	-0.027	0.042	0.021	0.001	0.056	-0.037
0.213	0.338	-0.877	0.278	0.475	-0.835	-0.030	-0.093	-0.096	-0.029	-0.076	0.010	0.026	0.053	0.023	-0.038
0.220	0.423	-0.893	0.280	0.472	-0.836	-0.131	-0.098	-0.076	-0.024	0.011	-0.004	0.034	0.031	0.007	-0.026
0.220	0.442	-0.877	0.283	0.468	-0.837	-0.188	-0.122	-0.106	-0.027	0.034	0.012	0.034	0.050	0.022	-0.023
0.240	0.435	-0.909	0.287	0.465	-0.837	-0.160	-0.229	-0.058	-0.012	0.030	-0.019	0.054	0.041	0.011	-0.025
0.213	0.439	-0.916	0.290	0.460	-0.839	-0.304	-0.172	-0.060	-0.043	0.039	-0.024	0.027	0.045	0.020	-0.023
0.228	0.431	-0.857	0.290	0.456	-0.841	-0.142	0.063	-0.165	-0.027	0.035	0.037	0.043	0.037	0.038	-0.021
0.243	0.419	-0.885	0.289	0.448	-0.846	-0.457	0.071	-0.064	-0.011	0.031	0.014	0.058	0.025	0.010	-0.032
0.243	0.419	-0.885	0.288	0.440	-0.850	-0.464	0.066	-0.012	-0.010	0.039	0.018	0.059	0.026	0.010	-0.022
0.213	0.365	-0.838	0.287	0.432	-0.855	-0.431	0.112	-0.083	-0.039	-0.007	0.070	0.028	0.029	0.056	-0.019
0.290	0.369	-0.845	0.281	0.423	-0.861	-0.462	0.423	-0.112	0.044	0.006	0.069	0.105	0.026	0.048	-0.029
0.263	0.396	-0.798	0.276	0.415	-0.867	-0.405	0.377	-0.257	0.022	0.041	0.122	0.078	0.001	0.096	-0.026
0.186	0.361	-0.869	0.274	0.405	-0.872	-0.522	0.182	-0.116	-0.053	0.016	0.056	0.002	0.037	0.025	-0.018
0.270	0.377	-0.838	0.275	0.399	-0.875	-0.316	0.060	-0.211	0.031	0.038	0.091	0.087	0.023	0.057	-0.020
0.243	0.385	-0.869	0.272	0.391	-0.879	-0.422	0.170	-0.112	0.007	0.054	0.064	0.061	0.016	0.026	-0.022
0.251	0.373	-0.912	0.276	0.386	-0.880	-0.216	-0.154	-0.134	0.011	0.047	0.021	0.069	0.028	0.018	-0.006
0.247	0.300	-0.834	0.280	0.384	-0.880	-0.073	-0.157	-0.133	0.003	-0.024	0.100	0.065	0.103	0.061	-0.004
0.305	0.288	-0.826	0.288	0.384	-0.877	0.061	-0.413	-0.128	0.053	-0.036	0.105	0.123	0.116	0.069	-0.001
0.309	0.292	-0.802	0.289	0.386	-0.876	0.197	0.031	-0.207	0.055	-0.034	0.128	0.127	0.113	0.093	-0.009
0.282	0.357	-0.842	0.285	0.382	-0.879	-0.204	0.302	-0.151	0.033	0.036	0.092	0.100	0.050	0.054	-0.002
0.228	0.319	-0.881	0.283	0.379	-0.881	-0.108	0.159	-0.084	-0.019	0.000	0.054	0.047	0.090	0.015	-0.016
0.282	0.315	-0.830	0.273	0.376	-0.886	-0.139	0.627	-0.086	0.045	-0.001	0.110	0.101	0.096	0.067	0.003
0.193	0.342	-0.909	0.278	0.375	-0.884	-0.082	-0.341	0.069	-0.048	0.028	0.030	0.013	0.070	0.012	-0.001
0.374	0.408	-0.873	0.273	0.374	-0.886	-0.036	0.274	-0.018	0.137	0.094	0.068	0.194	0.006	0.023	-0.009
0.217	0.400	-0.912	0.267	0.374	-0.888	-0.015	0.368	0.006	-0.014	0.086	0.031	0.037	0.015	0.016	-0.008
0.151	0.439	-0.928	0.266	0.373	-0.889	-0.077	0.015	0.041	-0.078	0.126	0.016	0.028	0.022	0.031	-0.004
0.290	0.330	-0.798	0.259	0.372	-0.891	-0.012	0.398	-0.074	0.067	0.018	0.148	0.110	0.088	0.098	-0.028
0.209	0.330	-0.873	0.257	0.373	-0.892	0.035	0.177	-0.056	-0.011	0.018	0.074	0.029	0.090	0.023	-0.023
0.236	0.249	-0.842	0.251	0.373	-0.893	0.009	0.288	0.067	0.021	-0.063	0.107	0.055	0.172	0.055	-0.019
0.228	0.261	-0.905	0.245	0.374	-0.894	0.046	0.260	0.136	0.019	-0.053	0.045	0.047	0.163	0.009	-0.037
0.205	0.230	-0.771	0.236	0.378	-0.895	0.180	0.459	0.101	0.005	-0.087	0.181	0.023	0.195	0.125	-0.039
0.167	0.261	-0.778	0.230	0.381	-0.896	0.167	0.330	0.075	-0.027	-0.060	0.173	0.016	0.166	0.117	-0.052
0.190	0.303	-0.830	0.227	0.386	-0.894	0.278	0.113	0.127	-0.000	-0.023	0.121	0.006	0.125	0.066	-0.058
0.151	0.269	-0.794	0.222	0.392	-0.893	0.296	0.164	0.174	-0.034	-0.063	0.155	0.033	0.161	0.101	-0.063
0.174	0.288	-0.889	0.219	0.399	-0.890	0.378	0.090	0.161	-0.008	-0.051	0.059	0.010	0.144	0.007	-0.060
0.136	0.346	-0.822	0.217	0.408	-0.887	0.439	0.029	0.212	-0.044	-0.002	0.122	0.049	0.087	0.074	-0.059
0.128	0.365	-0.865	0.212	0.416	-0.884	0.413	0.175	0.208	-0.046	0.009	0.077	0.058	0.070	0.031	-0.046
0.182	0.392	-0.810	0.211	0.425	-0.880	0.474	-0.044	0.216	0.009	0.027	0.128	0.005	0.044	0.086	-0.048
0.170	0.442	-0.873	0.203	0.433	-0.878	0.413	0.313	0.218	0.005	0.069	0.063	0.017	0.005	0.023	-0.036
0.167	0.462	-0.802	0.195	0.439	-0.877	0.275	0.395	0.186	0.009	0.082	0.133	0.021	0.023	0.094	-0.028
0.151	0.439	-0.845	0.183	0.445	-0.877	0.302	0.567	0.187	0.006	0.053	0.090	0.037	0.002	0.051	-0.015
0.136	0.439	-0.857	0.173	0.449	-0.877	0.162	0.477	0.163	0.000	0.050	0.078	0.054	0.003	0.040	-0.009
0.190	0.462	-0.838	0.162	0.450	-0.878	0.040	0.556	0.209	0.066	0.071	0.099	0.001	0.019	0.060	0.005
0.167	0.462	-0.849	0.154	0.451	-0.879	0.002	0.326	0.204	0.050	0.071	0.089	0.025	0.018	0.048	0.018
0.178	0.481	-0.845	0.145	0.450	-0.881	-0.056	0.446	0.144	0.071	0.090	0.094	0.014	0.037	0.053	0.006
0.193	0.446	-0.782	0.133	0.454	-0.881	0.168	0.682	0.033	0.099	0.053	0.158	0.000	0.002	0.116	0.000
0.028	0.493	-0.861	0.129	0.455	-0.881	0.044	0.140	0.119	-0.063	0.098	0.079	0.167	0.049	0.037	-0.018
0.120	0.504	-0.834	0.123	0.455	-0.882	0.017	0.325	0.092	0.036	0.108	0.107	0.076	0.061	0.064	-0.022
0.032	0.473	-0.849	0.117	0.455	-0.883	-0.052	0.179	0.193	-0.047	0.078	0.092	0.166	0.030	0.048	-0.041
0.143	0.423	-0.778	0.109	0.458	-0.882	0.170	0.434	0.150	0.073	0.024	0.163	0.055	0.021	0.119	-0.045
0.036	0.462	-0.849	0.100	0.460	-0.882	0.091	0.405	0.164	-0.026	0.060	0.092	0.165	0.017	0.047	-0.059
-0.045	0.466	-0.893	0.092	0.463	-0.882	0.116	0.264	0.235	-0.099	0.062	0.048	0.247	0.021	0.004	-0.066
-0.010	0.408	-0.873	0.082	0.464	-0.882	0.048	0.479	0.155	-0.054	0.003	0.068	0.214	0.038	0.023	-0.076
-0.068	0.477	-0.912	0.076	0.465	-0.882	0.044	0.189	0.223	-0.106	0.071	0.029	0.274	0.031	0.017	-0.069
0.001	0.408	-0.893	0.064	0.467	-0.882	0.103	0.580	0.225	-0.024	-0.001	0.049	0.206	0.039	0.002	-0.057
-0.007	0.412	-0.964	0.060	0.471	-0.880	0.218	0.081	0.295	-0.028	-0.001	-0.024	0.216	0.036	0.070	-0.024
-0.072	0.412	-1.007	0.047	0.475	-0.879	0.206	0.535	0.334	-0.080	-0.004	-0.068	0.283	0.036	0.115	0.012
0.074	0.377	-0.995	0.033	0.480	-0.876	0.326	0.573	0.381	0.080	-0.045	-0.059	0.138	0.072	0.104	0.020
0.024	0.315	-1.027	0.016	0.490	-0.871	0.589	0.684	0.522	0.047	-0.116	-0.095	0.190	0.135	0.136	0.007
-0.068	0.300	-1.011	0.002	0.502	-0.865	0.701	0.553	0.387	-0.031	-0.143	-0.086	0.286	0.151	0.121	-0.018
-0.130	0.315	-0.909	-0.005	0.513	-0.859	0.643	0.232	0.323	-0.084	-0.138	0.010	0.349	0.136	0.018	-0.073
-0.195	0.412	-0.794	-0.002	0.520	-0.854	0.463	-0.356	0.243	-0.152	-0.049	0.120	0.417	0.039	0.096	-0.090
-0.195	0.412	-0.794	0.001	0.528	-0.849	0.439	-0.407	0.255	-0.155	-0.056	0.115	0.419	0.039	0.096	-0.077
-0.049	0.605	-0.912	0.005	0.533	-0.846	0.296	-0.389	0.229	-0.012	0.133	-0.006	0.274	0.155	0.023	-0.005
0.020	0.597	-0.964	0.013	0.533	-0.846	0.021	-0.559	0.134	0.050	0.124	-0.058	0.207	0.148	0.076	0.107
0.282	0.651	-0.916	0.026	0.532	-0.846	-0.079	-0.644	-0.064	0.300	0.180	-0.010	0.054	0.203	0.029	0.256
0.386	0.709	-0.972	0.041	0.529	-0.848	-0.187	-0.663	-0.235	0.390	0.241	-0.064	0.159	0.262	0.086	0.385
0.578	0.698	-1.042	0.058	0.523	-0.850	-0.298	-0.757	-0.271	0.566	0.235	-0.132	0.354	0.252	0.158	0.501
0.655	0.609	-1.102	0.079	0.520	-0.850	-0.136	-0.939	-0.329	0.622	0.149	-0.191	0.432	0.164	0.219	0.538
0.694	0.551	-1.058	0.093	0.516	-0.851	-0.191	-0.557	-0.325	0.646	0.096	-0.147	0.473	0.107	0.177	0.558
0.528	0.423	-1.015	0.107	0.514	-0.851	-0.076	-0.611	-0.186	0.468	-0.029	-0.103	0.309	0.020	0.136	0.510
0.582	0.373	-0.932	0.113	0.515	-0.850	0.070	-0.229	-0.039	0.516	-0.080	-0.021	0.364	0.070	0.055	0.452
0.413	0.342	-0.936	0.118	0.517	-0.848	0.125	-0.308	0.101	0.342	-0.112	-0.027	0.196	0.101	0.060	0.384
0.447	0.442	-0.909	0.121	0.520	-0.846	0.190	-0.222	0.160	0.374	-0.015	-0.001	0.232	0.001	0.034	0.355
0.405	0.551	-0.916	0.127	0.521	-0.844	0.060	-0.426	0.131	0.325	0.092	-0.011	0.190	0.107	0.042	0.310
0.440	0.543	-0.873	0.129	0.525	-0.841	0.214	-0.088	0.083	0.359	0.081	0.030	0.226	0.098	0.001	0.285
0.386	0.551	-0.834	0.130	0.526	-0.841	0.035	-0.087	0.107	0.304	0.088	0.069	0.174	0.106	0.040	0.246
0.309	0.500	-0.877	0.131	0.530	-0.838	0.250	-0.091	0.100	0.226	0.034	0.023	0.098	0.055	0.004	0.209
0.286	0.558	-0.798	0.133	0.534	-0.835	0.234	-0.146	0.045	0.200	0.088	0.099	0.075	0.113	0.075	0.163
0.220	0.535	-0.861	0.131	0.542	-0.830	0.459	0.189	-0.077	0.137	0.058	0.031	0.010	0.089	0.011	0.125
0.193	0.551	-0.845	0.128	0.549	-0.826	0.462	0.361	-0.177	0.115	0.066	0.043	0.016	0.104	0.026	0.098
0.159	0.497	-0.853	0.121	0.552	-0.825	0.206	0.462	-0.084	0.087	0.009	0.035	0.050	0.050	0.017	0.062
0.093	0.497	-1.019	0.119	0.553	-0.825	0.079	0.142	-0.080	0.023	0.009	-0.131	0.116	0.049	0.149	0.029
-0.026	0.520	-1.086	0.128	0.555	-0.822	0.216	-0.496	-0.121	-0.105	0.029	-0.201	0.236	0.072	0.218	0.039
-0.007	0.686	-0.995	0.138	0.559	-0.818	0.222	-0.525	-0.183	-0.096	0.192	-0.114	0.217	0.238	0.128	0.010
0.224	0.736	-0.944	0.143	0.561	-0.816	0.149	-0.133	-0.212	0.130	0.240	-0.065	0.014	0.289	0.077	0.004
0.005	0.794	-0.897	0.147	0.564	-0.813	0.241	-0.036	-0.303	-0.094	0.295	-0.020	0.204	0.347	0.030	-0.005
0.174	0.767	-0.790	0.149	0.560	-0.815	-0.284	-0.086	-0.082	0.073	0.272	0.089	0.034	0.320	0.077	-0.003
0.032	0.624	-0.845	0.148	0.554	-0.819	-0.304	0.178	-0.191	-0.068	0.135	0.038	0.176	0.177	0.022	-0.039
0.097	0.485	-0.798	0.153	0.551	-0.820	-0.121	-0.124	-0.259	-0.008	-0.001	0.087	0.111	0.038	0.069	-0.038
0.097	0.485	-0.798	0.157	0.549	-0.821	-0.087	-0.043	-0.317	-0.012	0.002	0.088	0.110	0.037	0.069	-0.043
0.059	0.427	-0.838	0.170	0.551	-0.817	0.218	-0.635	-0.313	-0.064	-0.058	0.044	0.148	0.022	0.030	-0.043
0.155	0.423	-0.853	0.180	0.554	-0.813	0.280	-0.402	-0.315	0.022	-0.065	0.025	0.052	0.027	0.014	-0.038
0.020	0.481	-0.972	0.187	0.556	-0.810	0.160	-0.297	-0.204	-0.120	-0.009	-0.096	0.186	0.030	0.104	-0.017
0.090	0.597	-1.011	0.197	0.557	-0.807	0.107	-0.567	-0.129	-0.061	0.106	-0.138	0.117	0.145	0.144	0.004
0.197	0.744	-0.932	0.191	0.551	-0.812	-0.346	0.413	-0.098	0.053	0.259	-0.054	0.009	0.291	0.066	0.010
0.128	0.755	-1.007	0.190	0.545	-0.817	-0.396	0.075	-0.065	-0.015	0.277	-0.124	0.078	0.302	0.142	0.039
0.170	0.728	-0.940	0.186	0.535	-0.824	-0.605	0.324	-0.117	0.031	0.260	-0.049	0.035	0.274	0.075	0.046
0.205	0.752	-0.893	0.182	0.526	-0.831	-0.489	0.354	-0.132	0.071	0.291	0.005	0.001	0.296	0.028	0.027
0.170	0.709	-0.901	0.187	0.524	-0.831	-0.110	-0.231	-0.168	0.030	0.251	-0.003	0.033	0.253	0.036	0.009
0.128	0.694	-0.849	0.191	0.522	-0.831	-0.117	-0.117	-0.173	-0.015	0.237	0.050	0.075	0.236	0.015	-0.004
0.140	0.597	-0.759	0.205	0.527	-0.825	0.309	-0.756	-0.200	-0.018	0.136	0.134	0.062	0.139	0.106	-0.028
0.201	0.551	-0.747	0.222	0.531	-0.818	0.298	-0.873	-0.202	0.028	0.086	0.139	0.000	0.092	0.118	-0.047
0.178	0.481	-0.739	0.234	0.536	-0.811	0.417	-0.611	-0.254	-0.008	0.011	0.140	0.022	0.022	0.126	-0.057
0.174	0.431	-0.739	0.248	0.541	-0.804	0.347	-0.713	-0.253	-0.026	-0.043	0.133	0.023	0.030	0.125	-0.046
0.178	0.385	-0.696	0.250	0.539	-0.804	-0.063	-0.057	-0.131	-0.024	-0.088	0.177	0.017	0.077	0.168	-0.053
0.247	0.400	-0.743	0.254	0.537	-0.804	-0.027	-0.061	-0.194	0.043	-0.070	0.130	0.054	0.063	0.119	-0.048
0.163	0.377	-0.806	0.247	0.530	-0.811	-0.429	0.427	-0.087	-0.036	-0.085	0.074	0.029	0.089	0.055	-0.033
0.182	0.307	-0.838	0.247	0.523	-0.816	-0.408	-0.010	0.023	-0.016	-0.147	0.047	0.009	0.160	0.023	-0.012
0.209	0.415	-0.889	0.249	0.517	-0.819	-0.259	-0.017	-0.133	0.010	-0.034	-0.001	0.019	0.054	0.028	-0.008
0.228	0.504	-0.881	0.251	0.512	-0.822	-0.290	-0.060	-0.159	0.026	0.061	0.010	0.040	0.032	0.021	0.011
0.217	0.531	-0.936	0.263	0.512	-0.818	0.106	-0.531	-0.296	0.004	0.088	-0.049	0.028	0.056	0.076	0.018
0.220	0.570	-0.979	0.266	0.508	-0.819	-0.178	-0.104	-0.213	0.004	0.131	-0.091	0.031	0.092	0.120	0.012
0.182	0.539	-1.027	0.278	0.505	-0.817	-0.091	-0.567	-0.214	-0.045	0.103	-0.140	0.009	0.058	0.167	0.004
0.213	0.477	-0.877	0.283	0.501	-0.818	-0.158	-0.207	-0.208	-0.020	0.045	0.011	0.020	0.006	0.017	-0.002
0.220	0.431	-0.897	0.297	0.503	-0.812	0.209	-0.766	-0.173	-0.026	-0.004	-0.015	0.026	0.054	0.037	0.000
0.213	0.477	-0.975	0.309	0.505	-0.806	0.175	-0.693	-0.144	-0.046	0.040	-0.099	0.017	0.010	0.115	0.006
0.293	0.578	-0.936	0.319	0.509	-0.800	0.264	-0.545	-0.099	0.026	0.137	-0.065	0.097	0.089	0.076	0.019
0.293	0.578	-0.936	0.331	0.511	-0.793	0.209	-0.731	-0.148	0.013	0.135	-0.072	0.096	0.087	0.076	-0.001
0.270	0.651	-0.999	0.325	0.509	-0.797	-0.147	0.409	-0.027	-0.004	0.211	-0.130	0.073	0.159	0.139	0.008
0.117	0.628	-0.968	0.331	0.505	-0.797	-0.197	-0.390	-0.017	-0.163	0.191	-0.099	0.082	0.134	0.108	-0.003
0.286	0.620	-0.952	0.327	0.500	-0.802	-0.359	0.228	0.001	0.010	0.189	-0.078	0.087	0.124	0.093	-0.014
0.259	0.578	-0.889	0.322	0.494	-0.808	-0.378	0.275	-0.004	-0.012	0.152	-0.009	0.059	0.080	0.031	-0.018
0.267	0.516	-0.834	0.323	0.487	-0.811	-0.402	-0.053	-0.049	-0.005	0.097	0.049	0.067	0.016	0.023	-0.002
0.286	0.547	-0.893	0.319	0.479	-0.818	-0.501	0.274	-0.028	0.019	0.137	-0.003	0.086	0.045	0.038	-0.023
0.240	0.555	-0.853	0.318	0.475	-0.820	-0.150	0.143	-0.191	-0.026	0.148	0.039	0.039	0.051	0.000	-0.025
0.224	0.527	-0.818	0.320	0.471	-0.822	-0.201	-0.056	-0.169	-0.044	0.126	0.076	0.024	0.021	0.035	-0.036
0.282	0.520	-0.810	0.325	0.471	-0.820	0.059	-0.202	-0.218	0.009	0.119	0.082	0.082	0.011	0.042	-0.047
0.228	0.500	-0.810	0.334	0.469	-0.818	-0.062	-0.472	-0.160	-0.054	0.102	0.079	0.029	0.011	0.042	-0.040
0.290	0.500	-0.775	0.344	0.473	-0.811	0.319	-0.491	-0.234	-0.002	0.099	0.108	0.092	0.014	0.076	-0.040
0.332	0.500	-0.786	0.350	0.473	-0.808	0.143	-0.226	-0.229	0.035	0.098	0.093	0.135	0.016	0.065	-0.041
0.247	0.531	-0.845	0.361	0.477	-0.802	0.283	-0.575	-0.222	-0.061	0.126	0.028	0.052	0.012	0.006	-0.034
0.301	0.543	-0.826	0.367	0.478	-0.798	0.163	-0.269	-0.173	-0.012	0.137	0.044	0.106	0.021	0.025	-0.037
0.282	0.516	-0.853	0.375	0.479	-0.794	0.165	-0.406	-0.177	-0.039	0.109	0.012	0.086	0.009	0.003	-0.050
0.267	0.516	-0.869	0.384	0.482	-0.788	0.250	-0.441	-0.240	-0.063	0.107	-0.010	0.071	0.012	0.020	-0.044
0.251	0.558	-0.901	0.393	0.484	-0.782	0.195	-0.525	-0.131	-0.088	0.147	-0.047	0.056	0.028	0.052	-0.045
0.301	0.543	-0.865	0.395	0.484	-0.781	0.096	-0.050	-0.190	-0.040	0.132	-0.013	0.106	0.011	0.018	-0.041
0.301	0.543	-0.877	0.401	0.484	-0.777	0.070	-0.375	-0.108	-0.046	0.132	-0.028	0.107	0.009	0.031	-0.044
0.305	0.516	-0.901	0.398	0.483	-0.779	0.041	0.271	-0.178	-0.039	0.106	-0.050	0.111	0.019	0.055	-0.039
0.251	0.508	-0.912	0.404	0.484	-0.776	0.114	-0.271	-0.144	-0.098	0.097	-0.064	0.057	0.027	0.068	-0.034
0.282	0.524	-0.909	0.406	0.483	-0.776	0.019	-0.073	-0.132	-0.069	0.114	-0.061	0.088	0.013	0.065	-0.036
0.301	0.512	-0.991	0.415	0.483	-0.771	0.058	-0.587	-0.107	-0.059	0.103	-0.148	0.107	0.026	0.148	-0.048
0.286	0.527	-0.928	0.417	0.482	-0.771	-0.019	-0.067	-0.169	-0.077	0.120	-0.086	0.092	0.012	0.085	-0.051
0.247	0.369	-0.932	0.422	0.480	-0.769	0.008	-0.249	-0.169	-0.120	-0.036	-0.091	0.054	0.172	0.090	-0.056
0.247	0.369	-0.932	0.426	0.477	-0.769	-0.094	-0.196	-0.186	-0.124	-0.033	-0.091	0.054	0.174	0.090	-0.063
0.278	0.288	-0.905	0.435	0.476	-0.764	0.112	-0.460	-0.221	-0.102	-0.113	-0.068	0.085	0.257	0.062	-0.079
0.340	0.272	-0.845	0.442	0.473	-0.762	0.016	-0.276	-0.244	-0.047	-0.126	-0.012	0.145	0.274	0.004	-0.074
0.259	0.249	-0.838	0.447	0.472	-0.760	0.021	-0.289	-0.181	-0.133	-0.147	-0.006	0.065	0.298	0.003	-0.079
0.332	0.296	-0.834	0.447	0.466	-0.764	-0.228	0.140	-0.182	-0.059	-0.095	0.002	0.136	0.252	0.005	-0.072
0.267	0.388	-0.857	0.449	0.460	-0.766	-0.336	-0.136	-0.087	-0.127	0.003	-0.020	0.071	0.160	0.019	-0.085
0.367	0.446	-0.798	0.446	0.454	-0.771	-0.300	0.239	-0.141	-0.024	0.067	0.045	0.170	0.102	0.039	-0.054
0.274	0.412	-0.881	0.454	0.450	-0.769	-0.162	-0.442	-0.138	-0.124	0.036	-0.040	0.076	0.138	0.045	-0.060
0.413	0.458	-0.881	0.447	0.445	-0.776	-0.208	0.557	-0.199	0.022	0.087	-0.033	0.214	0.092	0.045	-0.037
0.293	0.493	-0.873	0.450	0.441	-0.776	-0.129	-0.113	-0.228	-0.101	0.126	-0.025	0.093	0.059	0.038	-0.047
0.386	0.427	-0.881	0.449	0.437	-0.780	-0.234	0.137	-0.084	-0.007	0.064	-0.029	0.184	0.126	0.046	-0.030
0.278	0.450	-0.920	0.450	0.433	-0.781	-0.249	-0.140	0.037	-0.115	0.091	-0.067	0.075	0.105	0.086	-0.040
0.378	0.419	-0.842	0.447	0.431	-0.784	-0.162	0.178	-0.029	-0.013	0.062	0.015	0.174	0.138	0.008	-0.018
0.370	0.481	-0.857	0.446	0.430	-0.785	0.001	0.111	-0.119	-0.019	0.125	0.001	0.165	0.078	0.025	-0.017
0.417	0.477	-0.845	0.444	0.426	-0.788	-0.165	0.196	-0.082	0.030	0.124	0.016	0.211	0.084	0.015	-0.020
0.390	0.439	-0.881	0.441	0.424	-0.791	-0.067	0.249	-0.143	0.006	0.087	-0.016	0.182	0.125	0.052	-0.019
0.282	0.493	-0.849	0.438	0.419	-0.795	-0.248	0.185	-0.125	-0.099	0.146	0.019	0.073	0.073	0.021	-0.026
0.374	0.392	-0.842	0.435	0.416	-0.799	-0.144	0.241	-0.058	-0.004	0.049	0.031	0.163	0.175	0.013	-0.046
0.328	0.392	-0.849	0.432	0.415	-0.801	-0.076	0.181	-0.005	-0.046	0.050	0.025	0.115	0.176	0.022	-0.067
0.301	0.385	-0.830	0.424	0.414	-0.805	-0.030	0.467	0.004	-0.065	0.042	0.050	0.087	0.184	0.003	-0.066
0.301	0.350	-0.767	0.417	0.413	-0.809	-0.068	0.402	-0.039	-0.059	0.009	0.117	0.086	0.219	0.059	-0.089
0.297	0.369	-0.759	0.410	0.414	-0.813	0.057	0.455	-0.002	-0.055	0.027	0.128	0.082	0.199	0.066	-0.108
0.240	0.315	-0.786	0.401	0.415	-0.817	0.077	0.521	0.023	-0.104	-0.028	0.104	0.025	0.253	0.037	-0.114
0.220	0.300	-0.790	0.396	0.419	-0.817	0.155	0.225	0.122	-0.118	-0.047	0.101	0.007	0.269	0.032	-0.128
0.243	0.315	-0.810	0.390	0.422	-0.819	0.177	0.291	0.105	-0.089	-0.035	0.083	0.032	0.254	0.011	-0.118
0.186	0.346	-0.786	0.379	0.428	-0.820	0.306	0.564	0.077	-0.137	-0.010	0.108	0.023	0.224	0.033	-0.120
0.305	0.288	-0.806	0.378	0.433	-0.819	0.271	0.024	0.134	-0.016	-0.073	0.087	0.097	0.283	0.012	-0.119
0.209	0.307	-0.755	0.372	0.441	-0.817	0.413	0.227	0.167	-0.107	-0.062	0.136	0.003	0.264	0.062	-0.125
0.209	0.307	-0.755	0.364	0.449	-0.816	0.460	0.437	0.128	-0.098	-0.070	0.136	0.003	0.266	0.061	-0.116
0.205	0.315	-0.731	0.355	0.458	-0.815	0.465	0.392	0.228	-0.093	-0.072	0.158	0.001	0.259	0.084	-0.121
0.190	0.385	-0.818	0.350	0.468	-0.811	0.567	0.177	0.148	-0.104	-0.012	0.067	0.014	0.189	0.004	-0.120
0.243	0.408	-0.790	0.339	0.478	-0.810	0.512	0.557	0.201	-0.039	0.002	0.094	0.041	0.166	0.024	-0.111
0.163	0.408	-0.778	0.334	0.486	-0.808	0.456	0.207	0.203	-0.114	-0.007	0.103	0.040	0.167	0.035	-0.109
0.193	0.408	-0.810	0.322	0.493	-0.808	0.319	0.551	0.238	-0.072	-0.014	0.072	0.009	0.168	0.004	-0.099
0.151	0.408	-0.790	0.316	0.500	-0.806	0.380	0.248	0.174	-0.108	-0.021	0.089	0.051	0.168	0.024	-0.108
0.228	0.481	-0.739	0.304	0.506	-0.807	0.306	0.646	0.144	-0.019	0.047	0.142	0.026	0.095	0.075	-0.106
0.140	0.458	-0.814	0.294	0.511	-0.808	0.279	0.503	0.128	-0.098	0.018	0.067	0.063	0.118	0.000	-0.110
0.105	0.412	-0.822	0.285	0.516	-0.808	0.246	0.437	0.192	-0.123	-0.033	0.059	0.098	0.165	0.008	-0.101
0.113	0.458	-0.853	0.279	0.521	-0.807	0.245	0.196	0.169	-0.110	0.008	0.026	0.091	0.119	0.040	-0.105
0.159	0.446	-0.775	0.267	0.525	-0.808	0.184	0.643	0.151	-0.052	-0.007	0.107	0.046	0.131	0.038	-0.091
0.120	0.493	-0.849	0.259	0.528	-0.809	0.215	0.429	0.083	-0.082	0.035	0.032	0.087	0.083	0.037	-0.098
0.140	0.477	-0.889	0.244	0.531	-0.811	0.156	0.820	0.088	-0.049	0.017	-0.005	0.068	0.097	0.077	-0.091
0.013	0.481	-0.845	0.236	0.535	-0.811	0.194	0.378	0.117	-0.167	0.017	0.038	0.196	0.091	0.033	-0.094
0.101	0.466	-0.849	0.226	0.539	-0.812	0.206	0.527	0.141	-0.069	-0.003	0.034	0.108	0.104	0.037	-0.089
0.070	0.408	-0.830	0.215	0.544	-0.811	0.306	0.493	0.191	-0.089	-0.066	0.052	0.140	0.159	0.017	-0.110
0.101	0.419	-0.834	0.209	0.550	-0.808	0.360	0.265	0.160	-0.052	-0.061	0.046	0.111	0.147	0.021	-0.097
-0.003	0.450	-0.838	0.200	0.557	-0.806	0.392	0.417	0.181	-0.147	-0.037	0.039	0.216	0.114	0.025	-0.099
0.051	0.427	-0.822	0.194	0.563	-0.803	0.333	0.170	0.248	-0.087	-0.066	0.052	0.163	0.137	0.009	-0.097
0.082	0.404	-0.739	0.185	0.572	-0.799	0.483	0.374	0.245	-0.047	-0.098	0.131	0.133	0.159	0.073	-0.100
0.047	0.450	-0.814	0.179	0.582	-0.794	0.575	0.177	0.208	-0.076	-0.061	0.050	0.169	0.112	0.003	-0.084
0.063	0.466	-0.775	0.172	0.590	-0.789	0.496	0.294	0.230	-0.053	-0.054	0.085	0.155	0.095	0.035	-0.072
0.067	0.481	-0.759	0.163	0.599	-0.784	0.498	0.268	0.326	-0.041	-0.047	0.095	0.152	0.076	0.050	-0.070
0.086	0.450	-0.767	0.158	0.609	-0.777	0.620	0.123	0.259	-0.016	-0.088	0.080	0.133	0.105	0.040	-0.066
0.036	0.504	-0.778	0.151	0.617	-0.772	0.512	0.275	0.246	-0.057	-0.043	0.063	0.184	0.048	0.027	-0.057
-0.003	0.543	-0.869	0.142	0.624	-0.768	0.399	0.293	0.285	-0.087	-0.011	-0.031	0.223	0.007	0.064	-0.047
0.028	0.543	-0.865	0.132	0.633	-0.763	0.564	0.421	0.235	-0.046	-0.020	-0.033	0.192	0.005	0.061	-0.032
0.028	0.543	-0.865	0.124	0.645	-0.754	0.763	0.256	0.329	-0.037	-0.032	-0.042	0.193	0.003	0.062	-0.005
0.051	0.485	-0.905	0.110	0.660	-0.743	0.937	0.408	0.553	0.000	-0.105	-0.093	0.171	0.059	0.101	-0.002
0.070	0.547	-0.873	0.092	0.680	-0.728	1.269	0.599	0.714	0.039	-0.062	-0.077	0.151	0.004	0.070	-0.031
-0.072	0.601	-0.869	0.077	0.702	-0.708	1.477	0.333	0.739	-0.088	-0.030	-0.093	0.294	0.059	0.065	-0.074
-0.210	0.655	-0.818	0.066	0.721	-0.690	1.308	0.035	0.651	-0.216	0.005	-0.060	0.433	0.114	0.014	-0.120
-0.237	0.709	-0.692	0.060	0.736	-0.674	1.080	-0.210	0.544	-0.236	0.044	0.050	0.460	0.168	0.112	-0.139
-0.199	0.755	-0.672	0.058	0.748	-0.661	0.814	-0.465	0.508	-0.195	0.078	0.057	0.422	0.215	0.132	-0.123
-0.037	0.798	-0.696	0.052	0.757	-0.652	0.655	-0.020	0.407	-0.028	0.112	0.024	0.261	0.259	0.108	-0.078
0.001	0.848	-0.755	0.045	0.763	-0.644	0.478	0.054	0.371	0.018	0.156	-0.042	0.223	0.309	0.049	-0.011
0.013	0.852	-0.775	0.047	0.767	-0.640	0.248	-0.394	0.234	0.028	0.156	-0.066	0.211	0.314	0.028	0.079
0.063	0.891	-0.818	0.055	0.766	-0.640	-0.034	-0.778	0.087	0.070	0.196	-0.110	0.161	0.353	0.015	0.166
0.243	0.949	-0.798	0.065	0.763	-0.643	-0.200	-0.579	-0.125	0.240	0.256	-0.088	0.020	0.412	0.004	0.256
0.424	0.987	-0.790	0.080	0.760	-0.646	-0.268	-0.708	-0.315	0.406	0.299	-0.077	0.201	0.452	0.011	0.354
0.517	0.922	-0.818	0.095	0.755	-0.649	-0.272	-0.544	-0.437	0.484	0.238	-0.102	0.294	0.387	0.018	0.449
0.590	0.840	-0.842	0.110	0.752	-0.650	-0.133	-0.550	-0.470	0.541	0.160	-0.124	0.367	0.306	0.042	0.504
0.620	0.744	-0.889	0.122	0.752	-0.648	0.086	-0.211	-0.465	0.561	0.064	-0.173	0.399	0.209	0.089	0.501
0.563	0.674	-0.940	0.134	0.749	-0.649	-0.108	-0.492	-0.314	0.491	-0.003	-0.223	0.342	0.140	0.141	0.488
0.455	0.651	-0.838	0.142	0.746	-0.650	-0.134	-0.444	-0.100	0.375	-0.024	-0.119	0.235	0.117	0.039	0.434
0.524	0.605	-0.755	0.147	0.746	-0.650	-0.031	-0.317	0.049	0.440	-0.069	-0.037	0.306	0.071	0.044	0.378
0.332	0.616	-0.853	0.156	0.747	-0.646	0.111	-0.882	0.203	0.239	-0.059	-0.139	0.114	0.083	0.055	0.309
0.409	0.701	-0.731	0.157	0.750	-0.642	0.229	-0.262	0.159	0.314	0.023	-0.021	0.192	0.169	0.067	0.283
0.274	0.759	-0.763	0.163	0.753	-0.638	0.174	-0.519	0.070	0.173	0.079	-0.057	0.059	0.227	0.035	0.231
0.378	0.790	-0.715	0.168	0.757	-0.631	0.337	-0.465	0.113	0.272	0.105	-0.016	0.164	0.259	0.083	0.206
0.317	0.786	-0.597	0.172	0.758	-0.629	0.102	-0.304	-0.010	0.206	0.099	0.099	0.103	0.255	0.201	0.167
0.293	0.783	-0.629	0.175	0.759	-0.626	0.106	-0.174	-0.034	0.180	0.094	0.066	0.081	0.252	0.169	0.158
0.270	0.802	-0.574	0.178	0.764	-0.621	0.362	-0.045	-0.136	0.153	0.109	0.115	0.059	0.272	0.224	0.118
0.274	0.864	-0.656	0.183	0.769	-0.612	0.552	0.012	-0.287	0.152	0.165	0.024	0.064	0.334	0.141	0.082
0.132	0.856	-0.822	0.181	0.769	-0.613	0.085	0.417	-0.268	0.010	0.157	-0.141	0.077	0.327	0.024	0.020
0.067	0.810	-0.755	0.180	0.771	-0.611	0.242	0.434	-0.293	-0.055	0.109	-0.076	0.141	0.282	0.043	-0.011
-0.064	0.759	-0.711	0.186	0.771	-0.609	0.148	0.022	-0.449	-0.192	0.058	-0.035	0.270	0.233	0.086	-0.058
0.020	0.732	-0.826	0.194	0.771	-0.606	0.184	-0.116	-0.461	-0.115	0.031	-0.152	0.184	0.206	0.028	-0.063
-0.033	0.802	-0.861	0.204	0.770	-0.605	0.007	-0.369	-0.373	-0.179	0.103	-0.188	0.236	0.277	0.063	-0.058
0.178	0.856	-0.704	0.213	0.769	-0.603	0.056	-0.314	-0.346	0.023	0.158	-0.033	0.023	0.332	0.094	-0.038
0.167	0.848	-0.664	0.219	0.766	-0.605	-0.143	-0.086	-0.402	0.005	0.154	0.009	0.033	0.325	0.133	-0.039
0.105	0.813	-0.641	0.224	0.761	-0.608	-0.214	0.072	-0.358	-0.062	0.124	0.036	0.093	0.291	0.157	-0.030
0.113	0.817	-0.676	0.229	0.757	-0.611	-0.215	-0.096	-0.328	-0.060	0.132	0.003	0.084	0.295	0.121	-0.068
0.136	0.790	-0.625	0.234	0.753	-0.614	-0.182	0.074	-0.392	-0.042	0.109	0.058	0.059	0.268	0.173	-0.091
0.020	0.713	-0.668	0.243	0.751	-0.614	-0.050	-0.288	-0.413	-0.166	0.034	0.014	0.172	0.192	0.130	-0.091
0.093	0.612	-0.617	0.252	0.749	-0.613	0.020	-0.297	-0.374	-0.102	-0.065	0.064	0.096	0.092	0.181	-0.093
0.136	0.620	-0.652	0.253	0.744	-0.619	-0.330	0.155	-0.223	-0.062	-0.052	0.035	0.052	0.100	0.146	-0.079
0.136	0.589	-0.672	0.252	0.737	-0.627	-0.494	0.200	-0.100	-0.060	-0.076	0.024	0.050	0.070	0.127	-0.049
0.186	0.725	-0.771	0.252	0.730	-0.636	-0.479	0.272	-0.234	-0.010	0.066	-0.066	0.002	0.206	0.028	-0.036
0.167	0.798	-0.763	0.252	0.721	-0.645	-0.557	0.236	-0.223	-0.029	0.148	-0.049	0.015	0.280	0.036	-0.025
0.128	0.825	-0.775	0.259	0.720	-0.643	0.026	-0.322	-0.283	-0.075	0.176	-0.062	0.051	0.306	0.024	-0.026
0.155	0.871	-0.822	0.268	0.719	-0.641	0.007	-0.400	-0.279	-0.057	0.223	-0.112	0.020	0.351	0.024	-0.036
0.128	0.837	-0.751	0.277	0.719	-0.638	0.083	-0.512	-0.212	-0.093	0.188	-0.045	0.044	0.315	0.046	-0.056
0.213	0.752	-0.644	0.286	0.718	-0.634	0.001	-0.601	-0.135	-0.017	0.104	0.058	0.043	0.228	0.152	-0.046
0.132	0.655	-0.648	0.283	0.713	-0.642	-0.412	0.266	-0.050	-0.095	0.013	0.062	0.036	0.129	0.149	-0.047
0.274	0.616	-0.581	0.284	0.708	-0.647	-0.318	0.105	-0.110	0.047	-0.021	0.134	0.108	0.089	0.216	-0.046
0.228	0.547	-0.668	0.284	0.699	-0.656	-0.588	0.086	-0.110	0.000	-0.082	0.056	0.063	0.017	0.129	-0.041
0.178	0.508	-0.664	0.283	0.692	-0.664	-0.473	0.252	-0.176	-0.049	-0.113	0.068	0.014	0.023	0.134	-0.027
0.251	0.562	-0.656	0.290	0.688	-0.666	-0.153	-0.170	-0.319	0.018	-0.055	0.077	0.087	0.028	0.142	-0.018
0.190	0.624	-0.759	0.295	0.682	-0.669	-0.306	-0.102	-0.323	-0.049	0.013	-0.021	0.026	0.089	0.040	-0.007
0.267	0.713	-0.814	0.304	0.680	-0.668	-0.034	-0.428	-0.265	0.019	0.104	-0.078	0.102	0.177	0.015	-0.004
0.267	0.713	-0.814	0.313	0.677	-0.666	-0.034	-0.424	-0.262	0.010	0.106	-0.081	0.102	0.177	0.014	-0.010
0.170	0.810	-0.826	0.315	0.671	-0.671	-0.431	-0.044	-0.168	-0.088	0.209	-0.087	0.006	0.273	0.025	-0.008
0.170	0.779	-0.873	0.315	0.664	-0.678	-0.452	0.075	-0.061	-0.088	0.185	-0.127	0.006	0.242	0.072	-0.026
0.236	0.767	-0.727	0.312	0.654	-0.689	-0.687	0.254	-0.104	-0.020	0.183	0.029	0.072	0.231	0.074	-0.046
0.197	0.810	-0.755	0.303	0.643	-0.703	-0.755	0.743	-0.115	-0.049	0.236	0.016	0.034	0.273	0.047	-0.038
0.186	0.759	-0.763	0.302	0.634	-0.712	-0.630	0.190	-0.193	-0.060	0.196	0.017	0.023	0.222	0.039	-0.039
0.243	0.694	-0.747	0.298	0.623	-0.723	-0.690	0.411	-0.117	0.002	0.140	0.044	0.082	0.156	0.054	-0.047
0.220	0.667	-0.719	0.297	0.616	-0.730	-0.453	0.169	-0.184	-0.020	0.121	0.078	0.059	0.129	0.081	-0.041
0.197	0.694	-0.739	0.302	0.607	-0.735	-0.544	-0.220	-0.118	-0.048	0.156	0.064	0.037	0.156	0.061	-0.039
0.243	0.616	-0.755	0.305	0.603	-0.738	-0.238	-0.087	-0.184	-0.005	0.083	0.050	0.084	0.078	0.046	-0.050
0.232	0.628	-0.708	0.309	0.597	-0.741	-0.320	-0.102	-0.214	-0.021	0.100	0.101	0.073	0.089	0.093	-0.037
0.236	0.624	-0.692	0.320	0.595	-0.738	-0.050	-0.588	-0.247	-0.028	0.098	0.113	0.078	0.083	0.111	-0.031
0.297	0.678	-0.778	0.319	0.587	-0.744	-0.430	0.271	-0.248	0.034	0.160	0.033	0.141	0.135	0.025	-0.029
0.247	0.744	-0.775	0.330	0.583	-0.743	-0.194	-0.564	-0.219	-0.026	0.229	0.036	0.092	0.199	0.030	-0.034
0.286	0.709	-0.759	0.336	0.576	-0.745	-0.384	-0.284	-0.192	0.006	0.201	0.054	0.132	0.162	0.047	-0.025
0.224	0.682	-0.751	0.344	0.573	-0.744	-0.133	-0.437	-0.144	-0.063	0.176	0.061	0.072	0.133	0.055	-0.048
0.309	0.609	-0.708	0.347	0.569	-0.745	-0.169	-0.037	-0.238	0.018	0.107	0.106	0.158	0.057	0.098	-0.048
0.205	0.609	-0.778	0.351	0.566	-0.746	-0.163	-0.174	-0.172	-0.090	0.110	0.036	0.055	0.056	0.028	-0.059
0.282	0.593	-0.767	0.360	0.563	-0.744	-0.115	-0.489	-0.175	-0.022	0.097	0.045	0.133	0.039	0.039	-0.058
0.259	0.574	-0.747	0.365	0.558	-0.745	-0.216	-0.167	-0.217	-0.050	0.083	0.066	0.111	0.019	0.059	-0.064
0.263	0.570	-0.735	0.371	0.553	-0.746	-0.238	-0.267	-0.197	-0.052	0.084	0.079	0.116	0.014	0.071	-0.051
0.274	0.612	-0.806	0.375	0.548	-0.747	-0.233	-0.190	-0.209	-0.045	0.131	0.009	0.129	0.056	0.000	-0.060
0.293	0.655	-0.810	0.381	0.544	-0.747	-0.140	-0.195	-0.307	-0.032	0.178	0.006	0.149	0.097	0.005	-0.056
0.228	0.674	-0.845	0.385	0.538	-0.750	-0.377	-0.152	-0.179	-0.101	0.204	-0.027	0.084	0.116	0.041	-0.059
0.267	0.601	-0.865	0.387	0.532	-0.753	-0.293	-0.030	-0.197	-0.065	0.136	-0.044	0.123	0.043	0.061	-0.055
0.232	0.593	-0.838	0.391	0.522	-0.758	-0.558	-0.181	-0.207	-0.104	0.138	-0.012	0.090	0.035	0.033	-0.060
0.324	0.543	-0.802	0.393	0.514	-0.762	-0.370	0.053	-0.232	-0.013	0.096	0.028	0.182	0.015	0.002	-0.056
0.247	0.628	-0.928	0.401	0.506	-0.764	-0.450	-0.432	-0.236	-0.098	0.189	-0.097	0.106	0.069	0.125	-0.063
0.247	0.628	-0.928	0.404	0.499	-0.766	-0.248	-0.008	-0.345	-0.101	0.196	-0.094	0.106	0.069	0.125	-0.046
0.236	0.508	-0.928	0.415	0.492	-0.765	-0.344	-0.583	-0.251	-0.124	0.084	-0.096	0.095	0.051	0.125	-0.049
0.332	0.423	-0.909	0.423	0.487	-0.764	-0.216	-0.427	-0.215	-0.036	0.004	-0.077	0.191	0.136	0.106	-0.054
0.301	0.388	-0.924	0.426	0.482	-0.765	-0.182	-0.131	-0.163	-0.070	-0.027	-0.092	0.160	0.171	0.123	-0.046
0.282	0.354	-0.853	0.439	0.479	-0.760	-0.097	-0.743	-0.174	-0.102	-0.058	-0.026	0.141	0.205	0.052	-0.061
0.351	0.261	-0.861	0.440	0.477	-0.761	0.024	0.029	-0.221	-0.035	-0.149	-0.034	0.210	0.299	0.060	-0.068
0.209	0.203	-0.869	0.456	0.477	-0.752	0.078	-0.980	-0.099	-0.192	-0.206	-0.050	0.067	0.358	0.068	-0.082
0.370	0.234	-0.782	0.458	0.474	-0.752	-0.047	-0.088	-0.127	-0.033	-0.173	0.036	0.229	0.327	0.019	-0.089
0.301	0.230	-0.814	0.462	0.472	-0.751	-0.054	-0.230	-0.119	-0.107	-0.175	0.004	0.159	0.332	0.013	-0.099
0.286	0.226	-0.806	0.469	0.470	-0.747	-0.076	-0.489	0.019	-0.129	-0.177	0.008	0.143	0.338	0.005	-0.087
0.374	0.249	-0.711	0.470	0.470	-0.747	0.090	0.046	-0.130	-0.041	-0.154	0.103	0.231	0.316	0.091	-0.107
0.317	0.284	-0.798	0.471	0.470	-0.746	0.071	-0.076	-0.051	-0.100	-0.119	0.015	0.173	0.283	0.004	-0.113
0.290	0.280	-0.735	0.475	0.472	-0.743	0.241	-0.189	-0.125	-0.131	-0.125	0.075	0.146	0.288	0.068	-0.124
0.305	0.222	-0.747	0.474	0.474	-0.742	0.162	0.024	-0.011	-0.115	-0.185	0.062	0.161	0.347	0.057	-0.136
0.259	0.238	-0.719	0.477	0.475	-0.740	0.050	-0.234	0.062	-0.164	-0.170	0.087	0.114	0.333	0.085	-0.145
0.320	0.261	-0.684	0.471	0.476	-0.743	0.022	0.323	0.080	-0.097	-0.148	0.126	0.175	0.310	0.122	-0.151
0.293	0.284	-0.711	0.464	0.477	-0.746	0.070	0.419	0.084	-0.116	-0.126	0.102	0.147	0.287	0.094	-0.157
0.236	0.234	-0.747	0.457	0.479	-0.749	-0.051	0.234	0.305	-0.167	-0.178	0.069	0.089	0.338	0.059	-0.141
0.247	0.272	-0.763	0.451	0.481	-0.752	0.037	0.232	0.250	-0.150	-0.142	0.056	0.100	0.299	0.043	-0.155
0.305	0.276	-0.743	0.438	0.481	-0.759	-0.085	0.694	0.195	-0.080	-0.138	0.083	0.157	0.295	0.063	-0.136
0.197	0.272	-0.743	0.435	0.481	-0.761	-0.123	0.068	0.155	-0.184	-0.141	0.085	0.048	0.299	0.063	-0.145
0.347	0.311	-0.767	0.429	0.479	-0.766	-0.136	0.335	0.143	-0.028	-0.101	0.066	0.197	0.260	0.039	-0.132
0.132	0.280	-0.822	0.421	0.479	-0.770	-0.051	0.392	0.124	-0.235	-0.132	0.015	0.020	0.290	0.016	-0.140
0.317	0.296	-0.688	0.410	0.477	-0.777	-0.126	0.711	0.020	-0.040	-0.115	0.156	0.162	0.273	0.119	-0.121
0.236	0.272	-0.731	0.404	0.476	-0.781	-0.127	0.266	0.091	-0.115	-0.136	0.117	0.079	0.295	0.077	-0.136
0.263	0.226	-0.767	0.394	0.476	-0.787	-0.024	0.616	0.085	-0.078	-0.183	0.087	0.105	0.340	0.041	-0.119
0.240	0.238	-0.755	0.390	0.477	-0.787	0.089	0.150	0.117	-0.097	-0.173	0.099	0.081	0.326	0.053	-0.127
0.205	0.307	-0.786	0.380	0.481	-0.790	0.182	0.540	0.079	-0.122	-0.107	0.071	0.045	0.255	0.022	-0.126
0.205	0.307	-0.786	0.373	0.485	-0.791	0.240	0.420	0.074	-0.115	-0.111	0.072	0.045	0.253	0.023	-0.135
0.182	0.350	-0.798	0.366	0.491	-0.791	0.383	0.368	0.092	-0.131	-0.075	0.060	0.022	0.208	0.011	-0.141
0.151	0.385	-0.830	0.355	0.498	-0.791	0.390	0.559	0.169	-0.150	-0.048	0.029	0.008	0.170	0.020	-0.144
0.140	0.396	-0.818	0.344	0.504	-0.793	0.219	0.476	0.299	-0.151	-0.042	0.042	0.018	0.157	0.008	-0.146
0.124	0.415	-0.838	0.330	0.510	-0.794	0.280	0.608	0.330	-0.153	-0.029	0.024	0.031	0.135	0.028	-0.149
0.097	0.423	-0.893	0.313	0.513	-0.799	0.008	0.768	0.375	-0.163	-0.023	-0.026	0.057	0.126	0.084	-0.146
0.086	0.427	-0.857	0.297	0.517	-0.803	0.095	0.708	0.411	-0.159	-0.024	0.013	0.066	0.122	0.049	-0.152
0.070	0.497	-0.897	0.278	0.518	-0.809	-0.027	0.929	0.336	-0.155	0.044	-0.020	0.081	0.051	0.088	-0.143
0.001	0.516	-0.909	0.263	0.520	-0.812	0.055	0.709	0.310	-0.209	0.061	-0.028	0.148	0.032	0.100	-0.149
0.067	0.566	-0.920	0.243	0.523	-0.817	0.109	1.047	0.164	-0.124	0.108	-0.036	0.083	0.019	0.112	-0.140
-0.014	0.527	-0.905	0.230	0.526	-0.819	0.104	0.590	0.277	-0.192	0.067	-0.018	0.163	0.019	0.095	-0.133
0.043	0.489	-0.893	0.216	0.527	-0.822	0.016	0.672	0.208	-0.121	0.027	-0.003	0.105	0.056	0.083	-0.107
0.028	0.493	-0.932	0.203	0.527	-0.825	-0.056	0.576	0.321	-0.123	0.030	-0.040	0.120	0.051	0.122	-0.110
0.097	0.454	-0.842	0.187	0.529	-0.828	0.022	0.769	0.237	-0.038	-0.010	0.054	0.050	0.088	0.030	-0.100
0.024	0.412	-0.822	0.173	0.530	-0.830	0.021	0.643	0.267	-0.098	-0.054	0.076	0.123	0.130	0.009	-0.093
-0.007	0.404	-0.853	0.161	0.530	-0.832	-0.011	0.531	0.283	-0.117	-0.063	0.046	0.154	0.136	0.039	-0.088
0.051	0.396	-0.810	0.147	0.533	-0.833	0.116	0.686	0.199	-0.046	-0.073	0.091	0.096	0.142	0.005	-0.107
0.024	0.365	-0.857	0.137	0.534	-0.834	0.078	0.484	0.214	-0.063	-0.106	0.045	0.123	0.171	0.042	-0.108
-0.057	0.346	-0.818	0.125	0.534	-0.836	-0.010	0.535	0.230	-0.133	-0.126	0.086	0.205	0.189	0.002	-0.101
-0.018	0.303	-0.775	0.110	0.534	-0.838	-0.001	0.701	0.231	-0.080	-0.168	0.131	0.168	0.229	0.042	-0.109
-0.010	0.315	-0.806	0.100	0.537	-0.838	0.151	0.430	0.226	-0.063	-0.159	0.100	0.161	0.216	0.010	-0.109
-0.057	0.284	-0.845	0.089	0.537	-0.839	-0.019	0.480	0.298	-0.098	-0.190	0.062	0.209	0.245	0.029	-0.084
-0.003	0.323	-0.778	0.076	0.540	-0.838	0.192	0.591	0.246	-0.032	-0.154	0.128	0.156	0.205	0.038	-0.086
0.020	0.369	-0.810	0.066	0.543	-0.837	0.198	0.422	0.299	0.002	-0.111	0.095	0.133	0.156	0.007	-0.085
-0.107	0.423	-0.834	0.056	0.550	-0.834	0.373	0.408	0.228	-0.115	-0.063	0.068	0.262	0.101	0.016	-0.081
-0.080	0.512	-0.861	0.044	0.552	-0.833	0.135	0.520	0.237	-0.076	0.024	0.040	0.236	0.010	0.043	-0.087
-0.107	0.493	-0.889	0.037	0.555	-0.831	0.198	0.265	0.199	-0.095	0.001	0.010	0.264	0.028	0.069	-0.101
-0.168	0.442	-0.987	0.024	0.561	-0.828	0.353	0.658	0.120	-0.144	-0.054	-0.092	0.326	0.077	0.167	-0.089
-0.168	0.442	-0.987	0.023	0.565	-0.825	0.283	-0.038	0.114	-0.142	-0.059	-0.095	0.327	0.076	0.166	-0.070
-0.145	0.361	-0.983	0.013	0.570	-0.821	0.349	0.402	0.223	-0.109	-0.145	-0.094	0.305	0.156	0.161	-0.056
-0.057	0.323	-0.928	0.001	0.577	-0.817	0.440	0.487	0.342	-0.008	-0.191	-0.044	0.217	0.194	0.105	-0.053
-0.099	0.307	-0.916	-0.015	0.589	-0.808	0.831	0.578	0.611	-0.033	-0.219	-0.041	0.260	0.209	0.093	-0.074
-0.210	0.427	-0.948	-0.033	0.606	-0.795	1.097	0.528	0.679	-0.127	-0.115	-0.086	0.372	0.087	0.125	-0.127
-0.349	0.558	-0.936	-0.045	0.621	-0.782	1.008	0.176	0.673	-0.254	0.001	-0.086	0.511	0.046	0.113	-0.158
-0.464	0.628	-0.857	-0.043	0.634	-0.772	0.887	-0.790	0.720	-0.371	0.058	-0.018	0.627	0.117	0.034	-0.171
-0.218	0.659	-0.723	-0.048	0.644	-0.764	0.662	-0.076	0.487	-0.118	0.080	0.108	0.382	0.150	0.100	-0.148
-0.180	0.651	-0.786	-0.051	0.651	-0.758	0.478	-0.209	0.419	-0.077	0.065	0.039	0.343	0.144	0.038	-0.097
-0.095	0.651	-0.881	-0.052	0.653	-0.756	0.170	-0.208	0.335	0.009	0.063	-0.058	0.259	0.145	0.056	-0.005
-0.060	0.682	-0.877	-0.047	0.652	-0.756	0.005	-0.478	0.179	0.039	0.095	-0.053	0.224	0.177	0.052	0.064
0.024	0.779	-0.889	-0.037	0.646	-0.762	-0.421	-0.656	-0.025	0.113	0.198	-0.059	0.139	0.273	0.063	0.161
0.120	0.868	-0.909	-0.020	0.639	-0.769	-0.511	-0.914	-0.172	0.192	0.294	-0.072	0.042	0.363	0.082	0.238
0.336	0.840	-0.960	-0.003	0.630	-0.777	-0.568	-0.723	-0.391	0.391	0.276	-0.116	0.173	0.336	0.133	0.323
0.382	0.736	-0.940	0.016	0.623	-0.782	-0.439	-0.680	-0.538	0.418	0.178	-0.091	0.220	0.233	0.113	0.364
0.440	0.624	-1.015	0.030	0.613	-0.789	-0.591	-0.453	-0.492	0.462	0.076	-0.158	0.278	0.122	0.188	0.401
0.293	0.500	-1.015	0.045	0.606	-0.794	-0.377	-0.621	-0.406	0.300	-0.040	-0.154	0.132	0.000	0.188	0.384
0.386	0.462	-0.960	0.056	0.606	-0.794	-0.000	-0.342	-0.335	0.382	-0.078	-0.099	0.225	0.037	0.133	0.355
0.320	0.462	-0.944	0.063	0.607	-0.792	0.159	-0.170	-0.312	0.309	-0.079	-0.085	0.159	0.035	0.118	0.297
0.297	0.473	-0.897	0.071	0.609	-0.790	0.140	-0.230	-0.253	0.279	-0.069	-0.039	0.137	0.022	0.071	0.276
0.209	0.497	-0.936	0.084	0.610	-0.788	0.148	-0.778	-0.073	0.177	-0.047	-0.082	0.049	0.003	0.110	0.219
0.270	0.551	-0.881	0.088	0.612	-0.786	0.130	-0.131	-0.133	0.234	0.005	-0.028	0.111	0.059	0.055	0.182
0.178	0.500	-0.771	0.094	0.612	-0.785	0.059	-0.188	-0.179	0.136	-0.046	0.081	0.020	0.009	0.056	0.139
0.232	0.470	-0.723	0.100	0.614	-0.783	0.113	-0.245	-0.139	0.184	-0.078	0.127	0.074	0.021	0.104	0.129
0.117	0.454	-0.842	0.102	0.615	-0.782	0.136	-0.019	-0.149	0.066	-0.095	0.007	0.040	0.035	0.014	0.106
0.220	0.415	-0.814	0.110	0.623	-0.774	0.561	-0.350	-0.185	0.162	-0.142	0.027	0.064	0.073	0.014	0.101
0.167	0.574	-0.885	0.118	0.633	-0.765	0.686	-0.330	-0.204	0.100	0.007	-0.053	0.012	0.086	0.056	0.069
0.043	0.717	-1.102	0.118	0.639	-0.760	0.452	0.070	-0.151	-0.024	0.143	-0.275	0.111	0.229	0.273	0.049
-0.022	0.736	-0.979	0.122	0.646	-0.754	0.491	-0.126	-0.219	-0.094	0.156	-0.159	0.175	0.249	0.150	0.009
-0.041	0.732	-0.995	0.118	0.647	-0.754	0.109	0.441	-0.184	-0.108	0.151	-0.175	0.194	0.247	0.166	-0.037
-0.045	0.740	-0.932	0.115	0.647	-0.754	0.041	0.404	-0.271	-0.109	0.158	-0.112	0.196	0.255	0.103	-0.049
-0.076	0.736	-0.853	0.117	0.643	-0.757	-0.199	0.079	-0.321	-0.142	0.158	-0.030	0.226	0.252	0.024	-0.061
0.082	0.698	-0.810	0.116	0.640	-0.760	-0.161	0.392	-0.369	0.017	0.122	0.016	0.067	0.214	0.020	-0.061
-0.037	0.609	-0.849	0.122	0.638	-0.760	-0.055	-0.166	-0.324	-0.108	0.035	-0.023	0.186	0.125	0.019	-0.087
0.067	0.582	-0.731	0.126	0.638	-0.760	0.067	-0.012	-0.328	-0.009	0.007	0.095	0.081	0.099	0.100	-0.081
-0.118	0.520	-0.810	0.139	0.645	-0.751	0.505	-0.765	-0.196	-0.207	-0.061	0.008	0.264	0.037	0.021	-0.114
0.001	0.555	-0.806	0.148	0.647	-0.748	0.180	-0.488	-0.163	-0.097	-0.029	0.008	0.143	0.072	0.026	-0.131
-0.003	0.535	-0.660	0.161	0.654	-0.739	0.524	-0.650	-0.243	-0.113	-0.056	0.145	0.146	0.053	0.172	-0.147
-0.030	0.585	-0.700	0.176	0.658	-0.733	0.317	-0.753	-0.337	-0.155	-0.009	0.099	0.171	0.104	0.133	-0.139
0.032	0.516	-0.711	0.185	0.660	-0.728	0.259	-0.362	-0.317	-0.103	-0.082	0.083	0.108	0.035	0.122	-0.143
0.005	0.454	-0.727	0.199	0.663	-0.722	0.278	-0.701	-0.341	-0.144	-0.146	0.061	0.134	0.027	0.106	-0.136
0.063	0.427	-0.715	0.209	0.664	-0.718	0.198	-0.422	-0.309	-0.096	-0.175	0.069	0.075	0.054	0.118	-0.122
0.067	0.512	-0.719	0.219	0.666	-0.713	0.260	-0.414	-0.329	-0.103	-0.092	0.060	0.070	0.031	0.115	-0.113
0.078	0.497	-0.715	0.220	0.665	-0.714	-0.010	0.102	-0.225	-0.092	-0.106	0.065	0.057	0.016	0.118	-0.104
0.093	0.470	-0.771	0.225	0.665	-0.712	0.124	-0.220	-0.190	-0.083	-0.134	0.007	0.040	0.012	0.063	-0.098
0.063	0.508	-0.778	0.228	0.662	-0.714	-0.104	-0.029	-0.223	-0.116	-0.093	0.001	0.069	0.026	0.054	-0.098
0.117	0.462	-0.711	0.232	0.661	-0.713	0.035	-0.060	-0.233	-0.066	-0.139	0.067	0.014	0.022	0.120	-0.093
0.070	0.473	-0.759	0.234	0.657	-0.717	-0.258	-0.015	-0.147	-0.114	-0.123	0.024	0.058	0.012	0.072	-0.086
0.109	0.504	-0.755	0.238	0.656	-0.717	-0.014	-0.165	-0.160	-0.080	-0.091	0.027	0.018	0.016	0.075	-0.080
0.140	0.570	-0.802	0.239	0.652	-0.719	-0.154	0.017	-0.153	-0.051	-0.022	-0.018	0.014	0.079	0.027	-0.076
0.105	0.601	-0.798	0.242	0.651	-0.719	-0.035	-0.104	-0.163	-0.089	0.010	-0.014	0.021	0.106	0.030	-0.069
0.097	0.578	-0.869	0.247	0.648	-0.721	-0.170	-0.230	-0.119	-0.101	-0.010	-0.083	0.028	0.080	0.041	-0.056
0.093	0.612	-0.861	0.252	0.647	-0.720	0.008	-0.295	-0.136	-0.111	0.025	-0.077	0.031	0.112	0.034	-0.053
0.143	0.728	-0.893	0.251	0.643	-0.724	-0.216	0.213	-0.201	-0.060	0.145	-0.104	0.019	0.224	0.066	-0.036
0.143	0.728	-0.893	0.258	0.642	-0.722	-0.007	-0.314	-0.189	-0.066	0.146	-0.106	0.018	0.221	0.065	-0.027
0.174	0.740	-0.905	0.258	0.639	-0.724	-0.122	0.094	-0.162	-0.036	0.160	-0.115	0.048	0.230	0.077	-0.014
0.147	0.740	-0.912	0.262	0.638	-0.724	-0.038	-0.198	-0.099	-0.067	0.161	-0.124	0.020	0.228	0.084	-0.007
0.151	0.744	-0.928	0.260	0.635	-0.728	-0.200	0.198	-0.106	-0.061	0.168	-0.136	0.022	0.229	0.100	-0.012
0.193	0.690	-0.897	0.263	0.633	-0.728	-0.050	-0.167	-0.079	-0.022	0.115	-0.104	0.062	0.173	0.068	-0.011
0.124	0.651	-0.909	0.269	0.633	-0.726	0.043	-0.338	-0.092	-0.097	0.076	-0.118	0.008	0.133	0.080	-0.009
0.190	0.551	-0.916	0.272	0.633	-0.725	0.046	-0.186	-0.074	-0.035	-0.025	-0.128	0.056	0.030	0.088	-0.014
0.182	0.593	-0.885	0.272	0.631	-0.726	-0.098	0.031	-0.089	-0.043	0.020	-0.095	0.047	0.070	0.057	-0.017
0.167	0.535	-0.849	0.276	0.630	-0.726	-0.014	-0.198	-0.115	-0.063	-0.037	-0.060	0.031	0.009	0.023	-0.007
0.186	0.520	-0.912	0.278	0.627	-0.728	-0.187	-0.144	-0.028	-0.046	-0.050	-0.121	0.049	0.009	0.086	-0.011
0.205	0.535	-0.873	0.282	0.625	-0.728	-0.075	-0.213	-0.087	-0.030	-0.032	-0.082	0.068	0.004	0.047	-0.021
0.205	0.477	-0.853	0.280	0.622	-0.731	-0.108	0.219	-0.120	-0.029	-0.088	-0.059	0.067	0.057	0.028	-0.011
0.155	0.485	-0.842	0.283	0.620	-0.732	-0.074	-0.122	-0.111	-0.082	-0.078	-0.047	0.017	0.052	0.017	-0.025
0.236	0.454	-0.838	0.282	0.618	-0.734	-0.080	0.140	-0.104	0.000	-0.107	-0.041	0.097	0.085	0.013	-0.033
0.120	0.473	-0.909	0.288	0.615	-0.734	-0.120	-0.349	-0.050	-0.121	-0.085	-0.112	0.018	0.068	0.084	-0.026
0.213	0.454	-0.759	0.286	0.613	-0.737	-0.118	0.203	-0.096	-0.027	-0.102	0.041	0.075	0.090	0.065	-0.027
0.270	0.462	-0.798	0.284	0.610	-0.740	-0.105	0.216	-0.162	0.032	-0.091	0.004	0.134	0.084	0.026	-0.036
0.136	0.489	-0.893	0.286	0.608	-0.741	-0.085	-0.053	-0.134	-0.105	-0.062	-0.090	0.000	0.059	0.069	-0.029
0.186	0.481	-0.869	0.288	0.605	-0.742	-0.089	-0.023	-0.107	-0.056	-0.068	-0.065	0.050	0.068	0.046	-0.030
0.182	0.454	-0.857	0.290	0.602	-0.744	-0.172	-0.146	-0.064	-0.063	-0.092	-0.051	0.046	0.098	0.034	-0.035
0.201	0.466	-0.806	0.292	0.600	-0.745	-0.088	-0.092	-0.042	-0.045	-0.078	0.000	0.065	0.088	0.017	-0.025
0.255	0.481	-0.814	0.297	0.598	-0.744	-0.074	-0.288	-0.088	0.003	-0.061	-0.008	0.119	0.075	0.008	-0.016
0.228	0.470	-0.814	0.294	0.597	-0.747	-0.036	0.293	-0.117	-0.021	-0.071	-0.006	0.092	0.088	0.008	-0.012
0.263	0.493	-0.822	0.298	0.596	-0.746	-0.041	-0.203	-0.056	0.011	-0.046	-0.014	0.126	0.066	0.002	-0.008
0.217	0.497	-0.849	0.300	0.594	-0.746	-0.033	-0.121	-0.059	-0.038	-0.042	-0.041	0.080	0.062	0.030	-0.010
0.213	0.500	-0.845	0.295	0.592	-0.750	-0.134	0.396	-0.086	-0.037	-0.035	-0.033	0.076	0.058	0.027	0.005
0.240	0.500	-0.834	0.300	0.590	-0.749	-0.059	-0.322	-0.000	-0.015	-0.034	-0.022	0.102	0.057	0.016	0.014
0.313	0.527	-0.830	0.298	0.588	-0.751	-0.080	0.164	-0.098	0.060	-0.005	-0.016	0.174	0.030	0.013	0.016
0.313	0.527	-0.830	0.303	0.587	-0.751	-0.055	-0.261	-0.060	0.055	-0.004	-0.017	0.174	0.029	0.013	0.018
0.232	0.543	-0.853	0.303	0.585	-0.752	-0.061	0.057	-0.096	-0.025	0.013	-0.039	0.092	0.014	0.037	0.017
0.232	0.524	-0.857	0.305	0.584	-0.752	-0.042	-0.103	-0.094	-0.028	-0.005	-0.043	0.092	0.034	0.041	-0.003
0.232	0.539	-0.865	0.306	0.582	-0.753	-0.082	0.000	-0.074	-0.028	0.012	-0.049	0.091	0.020	0.048	-0.011
0.205	0.543	-0.853	0.311	0.581	-0.752	-0.052	-0.279	-0.096	-0.061	0.017	-0.038	0.064	0.017	0.036	-0.015
0.270	0.516	-0.857	0.311	0.577	-0.755	-0.166	0.045	-0.098	0.004	-0.007	-0.040	0.128	0.045	0.040	-0.023
0.224	0.508	-0.853	0.313	0.575	-0.756	-0.115	-0.100	-0.051	-0.044	-0.012	-0.035	0.080	0.054	0.036	-0.021
0.213	0.481	-0.842	0.319	0.574	-0.755	-0.045	-0.341	-0.071	-0.061	-0.038	-0.024	0.068	0.082	0.024	-0.016
0.278	0.493	-0.814	0.322	0.572	-0.754	-0.032	-0.139	-0.095	0.001	-0.025	0.004	0.132	0.072	0.004	-0.025
0.247	0.400	-0.853	0.324	0.571	-0.754	-0.024	-0.109	-0.028	-0.032	-0.117	-0.036	0.100	0.166	0.035	-0.017
0.263	0.404	-0.782	0.328	0.570	-0.753	-0.006	-0.251	-0.068	-0.021	-0.113	0.034	0.114	0.163	0.036	-0.008
0.297	0.450	-0.826	0.332	0.570	-0.752	-0.024	-0.264	-0.029	0.009	-0.066	-0.010	0.147	0.117	0.007	-0.016
0.286	0.442	-0.822	0.334	0.568	-0.752	-0.053	-0.072	-0.066	-0.005	-0.073	-0.005	0.134	0.125	0.002	-0.003
0.263	0.446	-0.782	0.336	0.567	-0.752	-0.053	-0.153	0.011	-0.030	-0.068	0.035	0.111	0.121	0.038	0.006
0.359	0.497	-0.778	0.335	0.567	-0.753	0.042	0.132	-0.042	0.067	-0.018	0.040	0.205	0.071	0.042	0.015
0.309	0.512	-0.810	0.333	0.565	-0.755	-0.107	0.122	0.010	0.019	-0.001	0.011	0.154	0.055	0.011	0.012
0.351	0.450	-0.806	0.328	0.564	-0.758	-0.080	0.303	-0.023	0.066	-0.062	0.018	0.195	0.117	0.015	0.016
0.263	0.466	-0.830	0.326	0.563	-0.760	-0.076	0.100	0.023	-0.021	-0.045	-0.003	0.105	0.102	0.009	0.013
0.259	0.485	-0.830	0.323	0.561	-0.762	-0.101	0.197	-0.012	-0.022	-0.024	-0.000	0.099	0.083	0.009	0.005
0.328	0.442	-0.798	0.321	0.560	-0.764	-0.075	0.123	0.043	0.049	-0.066	0.033	0.166	0.126	0.022	-0.010
0.251	0.458	-0.830	0.318	0.558	-0.766	-0.080	0.152	0.018	-0.025	-0.049	0.004	0.088	0.112	0.010	-0.011
0.267	0.454	-0.790	0.313	0.557	-0.770	-0.068	0.380	-0.036	-0.005	-0.052	0.047	0.102	0.117	0.029	-0.002
0.263	0.477	-0.782	0.308	0.555	-0.773	-0.110	0.341	-0.042	-0.004	-0.027	0.058	0.096	0.094	0.037	-0.014
0.301	0.493	-0.810	0.305	0.554	-0.775	-0.029	0.249	-0.058	0.037	-0.011	0.033	0.132	0.079	0.009	-0.014
0.247	0.504	-0.794	0.295	0.551	-0.780	-0.092	0.669	-0.112	-0.007	0.003	0.054	0.074	0.066	0.025	-0.029
0.251	0.462	-0.782	0.293	0.549	-0.782	-0.105	0.175	-0.035	-0.001	-0.038	0.068	0.077	0.108	0.037	-0.039
0.155	0.400	-0.810	0.285	0.549	-0.786	-0.023	0.511	-0.021	-0.090	-0.099	0.044	0.022	0.169	0.010	-0.056
0.205	0.485	-0.735	0.279	0.549	-0.788	0.028	0.374	-0.005	-0.034	-0.015	0.120	0.027	0.084	0.085	-0.055
0.205	0.485	-0.735	0.268	0.550	-0.791	0.088	0.698	-0.038	-0.023	-0.016	0.123	0.025	0.083	0.085	-0.073
0.228	0.470	-0.778	0.259	0.553	-0.792	0.157	0.548	0.032	0.009	-0.034	0.081	0.048	0.098	0.042	-0.071
0.109	0.435	-0.802	0.254	0.555	-0.792	0.126	0.251	0.116	-0.105	-0.072	0.058	0.072	0.132	0.018	-0.063
0.151	0.450	-0.763	0.246	0.559	-0.792	0.216	0.358	0.154	-0.056	-0.060	0.097	0.028	0.115	0.057	-0.070
0.193	0.412	-0.767	0.236	0.564	-0.791	0.269	0.500	0.148	-0.004	-0.104	0.092	0.014	0.153	0.053	-0.075
0.109	0.454	-0.786	0.229	0.569	-0.790	0.273	0.323	0.202	-0.081	-0.067	0.071	0.069	0.110	0.033	-0.071
0.159	0.412	-0.794	0.219	0.575	-0.789	0.326	0.476	0.168	-0.022	-0.115	0.062	0.018	0.153	0.024	-0.054
0.097	0.435	-0.767	0.213	0.581	-0.786	0.349	0.207	0.213	-0.077	-0.098	0.086	0.078	0.131	0.051	-0.060
0.224	0.415	-0.696	0.201	0.588	-0.783	0.448	0.688	0.140	0.062	-0.125	0.154	0.049	0.150	0.121	-0.059
0.097	0.458	-0.806	0.192	0.593	-0.782	0.259	0.362	0.227	-0.057	-0.088	0.042	0.077	0.109	0.011	-0.057
0.067	0.466	-0.790	0.184	0.598	-0.780	0.270	0.360	0.202	-0.079	-0.085	0.056	0.107	0.102	0.026	-0.054
0.132	0.493	-0.763	0.174	0.604	-0.778	0.407	0.577	0.100	-0.004	-0.064	0.081	0.041	0.074	0.053	-0.067
0.028	0.489	-0.861	0.167	0.608	-0.776	0.262	0.281	0.154	-0.101	-0.072	-0.019	0.144	0.079	0.046	-0.065
0.070	0.504	-0.806	0.158	0.613	-0.774	0.294	0.498	0.073	-0.050	-0.062	0.034	0.101	0.064	0.010	-0.048
0.059	0.493	-0.830	0.156	0.619	-0.770	0.393	0.075	0.077	-0.060	-0.079	0.006	0.113	0.076	0.014	-0.065
0.109	0.512	-0.830	0.151	0.624	-0.766	0.367	0.236	0.063	-0.006	-0.065	0.002	0.062	0.058	0.015	-0.047
-0.018	0.500	-0.838	0.152	0.629	-0.762	0.325	-0.143	0.104	-0.133	-0.082	-0.011	0.188	0.069	0.023	-0.041
0.140	0.504	-0.747	0.146	0.635	-0.758	0.375	0.296	0.100	0.031	-0.084	0.076	0.031	0.065	0.065	-0.035
0.090	0.531	-0.790	0.142	0.640	-0.755	0.312	0.117	0.138	-0.016	-0.062	0.029	0.081	0.036	0.021	-0.036
0.067	0.543	-0.822	0.137	0.645	-0.752	0.317	0.268	0.115	-0.032	-0.055	-0.006	0.105	0.024	0.012	-0.021
0.078	0.543	-0.822	0.133	0.649	-0.749	0.270	0.127	0.114	-0.017	-0.059	-0.010	0.094	0.023	0.013	-0.026
0.055	0.504	-0.775	0.126	0.652	-0.747	0.224	0.333	0.110	-0.033	-0.101	0.035	0.118	0.060	0.033	-0.032
0.070	0.535	-0.771	0.121	0.656	-0.745	0.243	0.291	0.081	-0.012	-0.073	0.037	0.103	0.028	0.037	-0.034
0.013	0.535	-0.818	0.118	0.660	-0.742	0.268	0.138	0.073	-0.066	-0.077	-0.014	0.161	0.028	0.011	-0.045
0.017	0.551	-0.853	0.115	0.663	-0.739	0.251	0.120	0.047	-0.060	-0.065	-0.053	0.157	0.013	0.046	-0.052
-0.014	0.555	-0.842	0.113	0.668	-0.736	0.333	0.077	0.062	-0.088	-0.066	-0.045	0.189	0.010	0.034	-0.054
-0.041	0.535	-0.873	0.113	0.673	-0.731	0.359	-0.134	0.065	-0.115	-0.091	-0.082	0.216	0.030	0.065	-0.053
0.001	0.539	-0.881	0.110	0.679	-0.726	0.420	0.113	0.082	-0.070	-0.093	-0.095	0.174	0.026	0.072	-0.053
-0.037	0.539	-0.916	0.108	0.685	-0.720	0.434	-0.019	0.119	-0.106	-0.099	-0.136	0.213	0.026	0.107	-0.045
-0.022	0.555	-0.909	0.107	0.693	-0.713	0.561	-0.104	0.207	-0.089	-0.092	-0.136	0.198	0.010	0.098	-0.026
-0.022	0.535	-0.924	0.102	0.703	-0.704	0.719	0.008	0.280	-0.084	-0.122	-0.162	0.197	0.030	0.114	-0.005
0.009	0.531	-0.924	0.097	0.718	-0.689	1.025	-0.251	0.579	-0.049	-0.141	-0.176	0.165	0.035	0.114	0.011
0.082	0.593	-0.849	0.089	0.736	-0.672	1.233	-0.082	0.661	0.033	-0.097	-0.119	0.091	0.026	0.039	0.013
0.017	0.659	-0.877	0.082	0.754	-0.652	1.347	-0.273	0.682	-0.026	-0.050	-0.168	0.156	0.090	0.066	0.010
-0.037	0.674	-0.806	0.076	0.772	-0.631	1.361	-0.348	0.625	-0.074	-0.052	-0.118	0.209	0.105	0.005	-0.004
-0.053	0.682	-0.786	0.071	0.788	-0.612	1.216	-0.275	0.537	-0.085	-0.060	-0.118	0.225	0.111	0.025	-0.029
-0.064	0.721	-0.747	0.069	0.802	-0.593	1.141	-0.571	0.539	-0.094	-0.036	-0.097	0.238	0.148	0.065	-0.028
-0.060	0.794	-0.723	0.070	0.813	-0.578	0.919	-0.764	0.465	-0.092	0.026	-0.090	0.236	0.220	0.089	-0.001
0.059	0.833	-0.656	0.069	0.821	-0.567	0.636	-0.444	0.369	0.028	0.057	-0.034	0.120	0.257	0.157	0.045
0.120	0.875	-0.684	0.072	0.825	-0.560	0.367	-0.554	0.190	0.087	0.096	-0.068	0.061	0.300	0.130	0.077
0.209	0.879	-0.727	0.077	0.826	-0.558	0.116	-0.343	-0.035	0.170	0.098	-0.114	0.026	0.304	0.087	0.122
0.117	0.875	-0.743	0.087	0.823	-0.561	-0.217	-0.573	-0.192	0.068	0.097	-0.127	0.068	0.301	0.072	0.168
0.209	0.883	-0.715	0.100	0.818	-0.566	-0.353	-0.692	-0.309	0.147	0.110	-0.095	0.023	0.309	0.099	0.235
0.336	0.891	-0.727	0.116	0.814	-0.569	-0.284	-0.908	-0.350	0.257	0.121	-0.104	0.148	0.317	0.086	0.296
0.517	0.898	-0.763	0.132	0.811	-0.570	-0.210	-0.768	-0.371	0.422	0.132	-0.138	0.328	0.324	0.050	0.362
0.570	0.794	-0.853	0.146	0.807	-0.572	-0.184	-0.622	-0.332	0.462	0.032	-0.228	0.381	0.220	0.041	0.424
0.524	0.713	-0.818	0.161	0.804	-0.573	-0.184	-0.849	-0.245	0.401	-0.046	-0.192	0.334	0.139	0.007	0.474
0.597	0.701	-0.775	0.168	0.800	-0.576	-0.196	-0.263	-0.188	0.466	-0.055	-0.146	0.406	0.127	0.036	0.476
0.651	0.624	-0.786	0.176	0.799	-0.574	-0.007	-0.576	-0.010	0.512	-0.132	-0.159	0.460	0.050	0.023	0.439
0.567	0.624	-0.778	0.180	0.800	-0.572	0.079	-0.464	0.155	0.423	-0.133	-0.153	0.375	0.049	0.030	0.420
0.474	0.728	-0.688	0.187	0.802	-0.568	0.102	-0.807	0.162	0.323	-0.030	-0.067	0.283	0.153	0.120	0.382
0.528	0.844	-0.585	0.186	0.801	-0.569	-0.092	-0.025	0.139	0.378	0.086	0.036	0.337	0.268	0.222	0.322
0.493	0.852	-0.542	0.184	0.799	-0.572	-0.162	0.129	0.093	0.345	0.095	0.082	0.303	0.275	0.266	0.277
0.382	0.763	-0.644	0.184	0.799	-0.572	-0.037	-0.119	0.125	0.234	0.006	-0.020	0.192	0.185	0.163	0.254
0.382	0.763	-0.644	0.186	0.797	-0.575	-0.246	-0.285	0.125	0.232	0.009	-0.017	0.193	0.184	0.162	0.219
0.386	0.786	-0.597	0.189	0.793	-0.579	-0.269	-0.091	-0.062	0.233	0.035	0.034	0.197	0.205	0.209	0.191
0.317	0.837	-0.676	0.189	0.789	-0.585	-0.378	0.113	-0.052	0.164	0.090	-0.038	0.128	0.255	0.129	0.164
0.305	0.806	-0.672	0.190	0.782	-0.594	-0.451	0.284	-0.282	0.151	0.065	-0.026	0.117	0.223	0.132	0.104
0.232	0.732	-0.708	0.189	0.775	-0.604	-0.496	0.531	-0.348	0.078	-0.001	-0.052	0.044	0.149	0.096	0.065
0.036	0.682	-0.759	0.194	0.766	-0.613	-0.604	-0.148	-0.255	-0.123	-0.043	-0.094	0.152	0.098	0.044	0.022
0.128	0.655	-0.790	0.198	0.756	-0.623	-0.648	0.075	-0.320	-0.035	-0.060	-0.115	0.058	0.070	0.013	-0.017
0.113	0.663	-0.688	0.205	0.746	-0.634	-0.716	-0.162	-0.347	-0.057	-0.042	-0.002	0.074	0.077	0.115	-0.021
0.120	0.709	-0.715	0.211	0.736	-0.643	-0.661	-0.076	-0.324	-0.055	0.014	-0.020	0.066	0.121	0.087	-0.011
0.228	0.837	-0.771	0.212	0.723	-0.657	-0.839	0.304	-0.391	0.051	0.154	-0.062	0.042	0.247	0.032	-0.026
0.140	0.802	-0.739	0.218	0.711	-0.668	-0.797	-0.078	-0.326	-0.044	0.131	-0.019	0.046	0.211	0.063	-0.013
0.117	0.798	-0.723	0.225	0.702	-0.675	-0.589	-0.242	-0.328	-0.074	0.136	0.004	0.069	0.205	0.079	-0.028
0.240	0.717	-0.660	0.229	0.692	-0.684	-0.592	0.099	-0.384	0.045	0.065	0.075	0.054	0.122	0.142	-0.054
0.109	0.566	-0.644	0.236	0.684	-0.691	-0.512	-0.150	-0.390	-0.093	-0.077	0.097	0.076	0.031	0.158	-0.069
0.147	0.462	-0.723	0.244	0.674	-0.697	-0.519	-0.157	-0.406	-0.062	-0.172	0.025	0.038	0.137	0.079	-0.069
0.113	0.442	-0.715	0.245	0.661	-0.709	-0.806	0.227	-0.343	-0.098	-0.178	0.045	0.072	0.158	0.086	-0.083
0.143	0.450	-0.751	0.245	0.645	-0.724	-0.962	0.364	-0.401	-0.067	-0.154	0.024	0.042	0.152	0.051	-0.076
0.167	0.431	-0.747	0.243	0.626	-0.741	-1.116	0.461	-0.354	-0.042	-0.155	0.045	0.018	0.173	0.055	-0.072
0.097	0.458	-0.857	0.243	0.608	-0.756	-1.070	0.219	-0.321	-0.111	-0.110	-0.051	0.086	0.147	0.056	-0.046
0.178	0.558	-0.786	0.250	0.596	-0.763	-0.641	-0.103	-0.467	-0.038	0.002	0.028	0.005	0.048	0.014	-0.044
0.220	0.605	-0.909	0.260	0.584	-0.769	-0.624	-0.352	-0.414	-0.006	0.060	-0.089	0.037	0.003	0.109	-0.043
0.120	0.612	-0.972	0.274	0.578	-0.769	-0.298	-0.666	-0.394	-0.120	0.075	-0.151	0.063	0.004	0.173	-0.020
0.178	0.694	-0.869	0.287	0.570	-0.770	-0.384	-0.564	-0.375	-0.075	0.164	-0.048	0.005	0.085	0.071	-0.011
0.290	0.616	-0.826	0.290	0.564	-0.773	-0.175	0.105	-0.453	0.033	0.092	-0.002	0.107	0.008	0.029	-0.017
0.255	0.616	-0.857	0.301	0.558	-0.774	-0.326	-0.483	-0.315	-0.012	0.099	-0.032	0.073	0.009	0.061	-0.009
0.263	0.612	-0.845	0.310	0.554	-0.773	-0.154	-0.423	-0.229	-0.013	0.099	-0.021	0.081	0.006	0.050	0.000
0.220	0.593	-0.956	0.322	0.552	-0.769	-0.025	-0.626	-0.239	-0.068	0.081	-0.135	0.039	0.013	0.161	-0.008
0.255	0.535	-0.909	0.327	0.551	-0.768	-0.005	-0.261	-0.162	-0.039	0.024	-0.089	0.074	0.071	0.114	-0.023
0.255	0.535	-0.909	0.333	0.550	-0.766	0.055	-0.234	-0.266	-0.045	0.025	-0.091	0.074	0.071	0.115	-0.034
0.201	0.431	-0.873	0.335	0.548	-0.766	0.024	0.000	-0.209	-0.101	-0.078	-0.055	0.020	0.175	0.080	-0.054
0.197	0.354	-0.928	0.339	0.548	-0.765	0.103	-0.136	-0.152	-0.109	-0.156	-0.112	0.017	0.252	0.135	-0.063
0.155	0.338	-0.889	0.343	0.549	-0.763	0.094	-0.243	-0.080	-0.156	-0.172	-0.075	0.025	0.267	0.096	-0.079
0.232	0.439	-0.893	0.346	0.553	-0.758	0.329	-0.189	-0.038	-0.082	-0.076	-0.083	0.053	0.166	0.100	-0.085
0.178	0.439	-0.901	0.339	0.552	-0.762	-0.043	0.431	-0.066	-0.131	-0.075	-0.087	0.000	0.165	0.108	-0.080
0.143	0.466	-0.960	0.340	0.553	-0.761	0.070	-0.074	0.028	-0.166	-0.049	-0.146	0.034	0.137	0.168	-0.068
0.220	0.493	-0.924	0.333	0.551	-0.765	-0.167	0.305	0.131	-0.083	-0.021	-0.106	0.043	0.110	0.133	-0.069
0.209	0.527	-0.889	0.326	0.550	-0.769	-0.112	0.317	0.154	-0.088	0.015	-0.066	0.031	0.074	0.098	-0.064
0.182	0.524	-0.972	0.321	0.548	-0.772	-0.192	0.151	0.184	-0.110	0.012	-0.145	0.005	0.077	0.181	-0.050
0.186	0.539	-0.912	0.316	0.546	-0.776	-0.163	0.249	0.108	-0.101	0.030	-0.081	0.008	0.061	0.122	-0.046
0.247	0.527	-0.830	0.314	0.548	-0.776	0.087	0.054	0.081	-0.037	0.016	0.001	0.070	0.072	0.040	-0.048
0.232	0.520	-0.920	0.312	0.550	-0.774	0.164	0.054	0.093	-0.051	0.005	-0.090	0.055	0.079	0.130	-0.049
0.201	0.558	-0.849	0.314	0.560	-0.767	0.604	-0.201	0.018	-0.084	0.034	-0.027	0.025	0.039	0.060	-0.068
0.209	0.508	-0.853	0.316	0.568	-0.760	0.541	-0.131	0.028	-0.078	-0.024	-0.037	0.032	0.089	0.064	-0.070
0.113	0.462	-0.814	0.319	0.579	-0.751	0.674	-0.310	0.072	-0.178	-0.081	-0.007	0.064	0.135	0.025	-0.078
0.224	0.524	-0.853	0.321	0.587	-0.743	0.560	-0.208	0.046	-0.069	-0.028	-0.054	0.047	0.074	0.064	-0.065
0.213	0.574	-0.849	0.321	0.596	-0.736	0.589	-0.047	0.078	-0.080	0.013	-0.057	0.036	0.024	0.060	-0.069
0.251	0.609	-0.893	0.321	0.604	-0.730	0.521	-0.062	0.055	-0.041	0.040	-0.106	0.074	0.011	0.103	-0.050
0.143	0.640	-0.956	0.325	0.617	-0.717	0.871	-0.377	0.068	-0.153	0.058	-0.182	0.034	0.041	0.166	-0.056
0.163	0.628	-0.932	0.324	0.627	-0.708	0.712	-0.114	0.092	-0.134	0.036	-0.167	0.015	0.029	0.142	-0.045
0.151	0.578	-0.916	0.320	0.637	-0.702	0.565	0.050	0.240	-0.141	-0.024	-0.157	0.027	0.022	0.125	-0.061
0.255	0.562	-0.861	0.322	0.647	-0.692	0.682	-0.258	0.133	-0.039	-0.049	-0.112	0.076	0.039	0.069	-0.064
0.151	0.632	-0.893	0.323	0.658	-0.681	0.790	-0.207	0.098	-0.144	0.009	-0.155	0.028	0.030	0.101	-0.069
0.120	0.643	-0.920	0.323	0.664	-0.674	0.404	-0.281	0.198	-0.176	0.013	-0.189	0.060	0.041	0.128	-0.067
0.170	0.558	-0.798	0.322	0.674	-0.665	0.648	-0.157	0.224	-0.124	-0.082	-0.076	0.010	0.045	0.005	-0.090
0.182	0.535	-0.810	0.319	0.684	-0.656	0.726	0.071	0.122	-0.110	-0.115	-0.097	0.001	0.070	0.016	-0.094
0.128	0.612	-0.818	0.317	0.694	-0.647	0.671	-0.025	0.134	-0.162	-0.047	-0.113	0.054	0.006	0.023	-0.104
0.128	0.612	-0.818	0.311	0.701	-0.641	0.516	0.169	0.201	-0.156	-0.055	-0.119	0.055	0.006	0.022	-0.116
0.090	0.555	-0.778	0.308	0.710	-0.634	0.612	0.025	0.141	-0.192	-0.121	-0.088	0.094	0.052	0.018	-0.131
0.082	0.589	-0.782	0.310	0.718	-0.624	0.573	-0.333	0.163	-0.201	-0.095	-0.101	0.103	0.016	0.014	-0.134
0.105	0.578	-0.735	0.305	0.726	-0.616	0.638	0.179	0.110	-0.174	-0.115	-0.061	0.081	0.027	0.061	-0.151
0.105	0.566	-0.755	0.304	0.734	-0.607	0.645	-0.021	0.097	-0.172	-0.135	-0.090	0.082	0.037	0.041	-0.148
0.036	0.574	-0.751	0.301	0.740	-0.602	0.446	0.045	0.089	-0.239	-0.132	-0.091	0.152	0.028	0.045	-0.152
0.105	0.578	-0.719	0.298	0.746	-0.596	0.531	0.215	0.026	-0.167	-0.135	-0.066	0.084	0.023	0.077	-0.152
0.043	0.578	-0.759	0.293	0.750	-0.593	0.332	0.215	0.109	-0.223	-0.139	-0.109	0.147	0.022	0.037	-0.167
0.078	0.500	-0.739	0.291	0.756	-0.587	0.458	0.013	0.045	-0.187	-0.221	-0.095	0.113	0.098	0.057	-0.153
0.013	0.516	-0.719	0.293	0.759	-0.581	0.284	-0.320	0.131	-0.253	-0.209	-0.081	0.180	0.082	0.077	-0.155
0.109	0.527	-0.704	0.291	0.764	-0.576	0.414	0.129	0.001	-0.154	-0.202	-0.070	0.085	0.070	0.093	-0.135
0.082	0.493	-0.700	0.289	0.767	-0.573	0.234	-0.047	0.096	-0.179	-0.240	-0.069	0.112	0.105	0.097	-0.126
0.151	0.531	-0.715	0.286	0.770	-0.570	0.286	0.154	0.086	-0.106	-0.205	-0.088	0.045	0.066	0.082	-0.102
0.090	0.612	-0.790	0.282	0.774	-0.567	0.320	0.210	0.079	-0.163	-0.128	-0.166	0.107	0.015	0.008	-0.096
0.097	0.636	-0.775	0.275	0.776	-0.567	0.212	0.466	0.071	-0.149	-0.107	-0.150	0.101	0.039	0.024	-0.091
0.051	0.682	-0.869	0.268	0.779	-0.567	0.238	0.362	0.120	-0.188	-0.064	-0.246	0.149	0.086	0.071	-0.085
0.001	0.628	-0.905	0.259	0.783	-0.565	0.284	0.318	0.285	-0.229	-0.122	-0.283	0.200	0.033	0.106	-0.079
0.078	0.547	-0.881	0.243	0.789	-0.564	0.396	0.839	0.413	-0.135	-0.209	-0.260	0.124	0.046	0.083	-0.074
0.051	0.547	-0.826	0.229	0.795	-0.561	0.382	0.532	0.493	-0.148	-0.215	-0.208	0.153	0.044	0.029	-0.103
0.059	0.547	-0.794	0.220	0.802	-0.555	0.534	0.334	0.268	-0.131	-0.222	-0.182	0.146	0.042	0.002	-0.140
-0.149	0.589	-0.818	0.217	0.807	-0.549	0.412	0.002	0.166	-0.335	-0.184	-0.212	0.355	0.002	0.023	-0.174
-0.176	0.643	-0.696	0.213	0.812	-0.543	0.447	0.096	0.057	-0.359	-0.135	-0.096	0.383	0.057	0.098	-0.198
-0.083	0.643	-0.711	0.215	0.814	-0.539	0.204	-0.295	0.024	-0.269	-0.137	-0.115	0.291	0.058	0.082	-0.196
-0.057	0.698	-0.715	0.217	0.815	-0.537	0.156	-0.133	-0.061	-0.244	-0.084	-0.122	0.265	0.114	0.078	-0.151
0.074	0.748	-0.771	0.224	0.815	-0.534	0.046	-0.535	-0.092	-0.120	-0.034	-0.180	0.135	0.165	0.023	-0.049
0.101	0.783	-0.834	0.234	0.812	-0.535	-0.179	-0.696	-0.190	-0.103	0.004	-0.242	0.110	0.201	0.040	0.080
0.347	0.837	-0.845	0.241	0.808	-0.538	-0.241	-0.324	-0.222	0.136	0.062	-0.251	0.135	0.257	0.052	0.202
0.582	0.740	-0.920	0.252	0.803	-0.541	-0.330	-0.684	-0.186	0.359	-0.029	-0.324	0.369	0.162	0.126	0.307
0.582	0.740	-0.920	0.266	0.797	-0.543	-0.295	-0.576	-0.403	0.345	-0.023	-0.321	0.369	0.164	0.126	0.370
0.636	0.555	-0.952	0.277	0.791	-0.545	-0.190	-0.317	-0.424	0.388	-0.203	-0.351	0.423	0.019	0.157	0.375
0.459	0.485	-0.944	0.286	0.789	-0.544	-0.004	-0.536	-0.172	0.202	-0.271	-0.345	0.246	0.086	0.149	0.323
0.413	0.512	-0.885	0.289	0.789	-0.542	0.044	-0.401	0.092	0.152	-0.244	-0.288	0.200	0.056	0.090	0.285
0.390	0.543	-0.775	0.291	0.792	-0.536	0.260	-0.401	0.159	0.127	-0.216	-0.183	0.178	0.023	0.021	0.220
0.459	0.717	-0.755	0.292	0.795	-0.532	0.211	-0.230	0.153	0.196	-0.045	-0.168	0.248	0.153	0.041	0.189
0.343	0.779	-0.798	0.293	0.797	-0.527	0.207	-0.300	0.107	0.079	0.014	-0.215	0.135	0.217	0.002	0.162
0.351	0.748	-0.794	0.295	0.800	-0.523	0.226	-0.277	0.079	0.085	-0.019	-0.216	0.145	0.188	0.002	0.140
0.351	0.736	-0.648	0.298	0.803	-0.516	0.317	-0.264	0.010	0.082	-0.034	-0.077	0.147	0.177	0.148	0.096
0.286	0.690	-0.723	0.297	0.804	-0.515	0.165	0.080	-0.000	0.018	-0.082	-0.154	0.085	0.132	0.073	0.077
0.251	0.744	-0.660	0.297	0.808	-0.508	0.437	0.044	-0.048	-0.017	-0.031	-0.097	0.054	0.187	0.137	0.030
0.255	0.748	-0.731	0.294	0.810	-0.507	0.280	0.360	-0.065	-0.011	-0.030	-0.170	0.061	0.191	0.066	0.014
0.074	0.725	-0.830	0.292	0.810	-0.508	0.087	0.273	-0.104	-0.190	-0.053	-0.268	0.118	0.169	0.031	-0.019
0.174	0.651	-0.877	0.290	0.810	-0.510	0.037	0.276	-0.033	-0.087	-0.125	-0.313	0.014	0.097	0.077	-0.061
0.059	0.713	-0.826	0.292	0.809	-0.509	0.047	-0.097	-0.114	-0.204	-0.063	-0.262	0.127	0.161	0.024	-0.085
-0.033	0.767	-0.818	0.294	0.808	-0.510	-0.023	-0.166	-0.115	-0.299	-0.008	-0.254	0.217	0.217	0.015	-0.088
0.101	0.813	-0.806	0.302	0.808	-0.507	0.047	-0.528	-0.167	-0.172	0.039	-0.246	0.080	0.265	0.003	-0.108
0.093	0.736	-0.771	0.305	0.806	-0.506	-0.032	-0.258	-0.101	-0.184	-0.037	-0.211	0.086	0.190	0.034	-0.117
0.167	0.705	-0.648	0.308	0.805	-0.508	-0.107	-0.161	-0.062	-0.113	-0.066	-0.087	0.011	0.161	0.157	-0.099
0.101	0.620	-0.625	0.306	0.800	-0.515	-0.316	0.356	-0.155	-0.176	-0.147	-0.056	0.074	0.078	0.182	-0.099
0.120	0.508	-0.692	0.305	0.796	-0.523	-0.355	0.204	-0.094	-0.156	-0.254	-0.116	0.053	0.033	0.116	-0.101
0.143	0.574	-0.731	0.309	0.793	-0.525	-0.108	-0.146	-0.151	-0.137	-0.186	-0.154	0.029	0.034	0.077	-0.102
0.074	0.651	-0.842	0.315	0.792	-0.523	0.013	-0.463	-0.168	-0.212	-0.108	-0.266	0.097	0.113	0.033	-0.087
0.117	0.775	-0.806	0.320	0.791	-0.521	0.115	-0.120	-0.260	-0.175	0.016	-0.233	0.054	0.237	0.004	-0.080
0.151	0.837	-0.771	0.326	0.790	-0.519	0.030	-0.272	-0.250	-0.146	0.080	-0.200	0.018	0.300	0.040	-0.077
0.132	0.802	-0.822	0.325	0.787	-0.524	-0.175	0.231	-0.109	-0.164	0.048	-0.246	0.036	0.267	0.011	-0.053
0.155	0.798	-0.794	0.328	0.785	-0.525	-0.134	-0.247	-0.042	-0.143	0.046	-0.218	0.011	0.265	0.018	-0.041
0.240	0.844	-0.775	0.325	0.781	-0.534	-0.375	0.309	-0.084	-0.056	0.097	-0.191	0.075	0.314	0.039	-0.032
0.190	0.852	-0.806	0.326	0.778	-0.537	-0.141	0.106	-0.153	-0.107	0.107	-0.219	0.026	0.323	0.009	-0.024
0.159	0.883	-0.909	0.322	0.771	-0.549	-0.616	0.261	0.010	-0.134	0.145	-0.310	0.004	0.355	0.092	-0.010
0.201	0.883	-0.771	0.319	0.765	-0.559	-0.457	0.367	-0.117	-0.088	0.151	-0.162	0.040	0.355	0.047	-0.011
0.228	0.848	-0.802	0.316	0.756	-0.573	-0.711	0.468	-0.149	-0.058	0.125	-0.180	0.069	0.320	0.017	-0.010
0.232	0.856	-0.802	0.311	0.747	-0.587	-0.671	0.572	-0.176	-0.049	0.142	-0.166	0.075	0.328	0.017	-0.018
0.190	0.856	-0.830	0.309	0.736	-0.602	-0.814	0.387	-0.173	-0.089	0.153	-0.180	0.035	0.327	0.010	-0.035
0.186	0.771	-0.731	0.306	0.726	-0.616	-0.735	0.515	-0.246	-0.090	0.078	-0.067	0.032	0.242	0.088	-0.047
0.120	0.786	-0.778	0.312	0.720	-0.620	-0.415	-0.337	-0.213	-0.162	0.100	-0.111	0.032	0.257	0.041	-0.066
0.232	0.775	-0.664	0.316	0.712	-0.627	-0.424	0.067	-0.321	-0.053	0.096	0.010	0.081	0.245	0.155	-0.081
0.205	0.651	-0.660	0.325	0.711	-0.624	0.078	-0.303	-0.404	-0.089	-0.026	0.011	0.054	0.120	0.158	-0.096
0.182	0.558	-0.719	0.334	0.709	-0.621	0.049	-0.357	-0.310	-0.121	-0.117	-0.051	0.032	0.026	0.098	-0.101
0.167	0.446	-0.648	0.340	0.708	-0.619	0.048	-0.303	-0.229	-0.143	-0.228	0.017	0.016	0.087	0.171	-0.113
0.159	0.412	-0.688	0.348	0.706	-0.617	0.046	-0.307	-0.267	-0.158	-0.261	-0.025	0.007	0.122	0.131	-0.113
0.193	0.381	-0.676	0.345	0.701	-0.624	-0.286	0.321	-0.146	-0.121	-0.287	-0.006	0.039	0.153	0.143	-0.112
0.209	0.388	-0.708	0.348	0.697	-0.627	-0.171	-0.047	-0.150	-0.108	-0.275	-0.035	0.052	0.146	0.110	-0.107
0.205	0.396	-0.711	0.341	0.690	-0.638	-0.469	0.667	-0.137	-0.105	-0.260	-0.028	0.047	0.138	0.107	-0.087
0.174	0.392	-0.719	0.339	0.685	-0.645	-0.303	0.291	-0.116	-0.133	-0.259	-0.029	0.015	0.141	0.100	-0.084
0.240	0.369	-0.759	0.332	0.676	-0.658	-0.641	0.562	-0.080	-0.062	-0.273	-0.055	0.080	0.164	0.061	-0.088
0.178	0.392	-0.767	0.328	0.667	-0.669	-0.572	0.362	-0.040	-0.119	-0.241	-0.052	0.018	0.142	0.053	-0.085
0.167	0.323	-0.731	0.317	0.657	-0.685	-0.675	0.969	-0.158	-0.119	-0.300	-0.001	0.005	0.211	0.089	-0.081
0.213	0.357	-0.708	0.313	0.647	-0.695	-0.666	0.227	-0.001	-0.070	-0.256	0.033	0.051	0.177	0.112	-0.078
0.190	0.334	-0.727	0.308	0.637	-0.707	-0.579	0.559	-0.163	-0.087	-0.270	0.025	0.027	0.199	0.092	-0.076
0.251	0.373	-0.747	0.307	0.626	-0.717	-0.731	0.052	-0.053	-0.025	-0.220	0.015	0.088	0.160	0.072	-0.056
0.201	0.338	-0.731	0.302	0.615	-0.728	-0.619	0.522	-0.204	-0.070	-0.244	0.042	0.037	0.195	0.087	-0.044
0.290	0.300	-0.688	0.298	0.605	-0.738	-0.600	0.407	-0.100	0.023	-0.273	0.096	0.125	0.234	0.130	-0.031
0.263	0.300	-0.755	0.298	0.597	-0.745	-0.452	0.115	-0.138	-0.004	-0.264	0.035	0.097	0.234	0.064	-0.044
0.263	0.300	-0.755	0.299	0.589	-0.751	-0.482	0.042	-0.123	-0.006	-0.256	0.041	0.097	0.235	0.064	-0.042
0.178	0.319	-0.790	0.307	0.586	-0.750	-0.115	-0.510	-0.118	-0.099	-0.234	0.005	0.013	0.216	0.029	-0.056
0.220	0.288	-0.743	0.308	0.578	-0.755	-0.402	0.047	-0.159	-0.058	-0.257	0.057	0.056	0.248	0.076	-0.055
0.201	0.311	-0.794	0.312	0.574	-0.757	-0.223	-0.193	-0.056	-0.081	-0.230	0.008	0.038	0.226	0.026	-0.063
0.293	0.415	-0.735	0.308	0.568	-0.763	-0.338	0.278	-0.043	0.014	-0.120	0.073	0.131	0.123	0.085	-0.055
0.236	0.454	-0.763	0.311	0.564	-0.765	-0.260	-0.135	-0.081	-0.047	-0.078	0.047	0.074	0.085	0.057	-0.047
0.247	0.477	-0.743	0.309	0.556	-0.771	-0.408	0.219	-0.155	-0.034	-0.047	0.073	0.086	0.062	0.077	-0.039
0.243	0.516	-0.838	0.310	0.551	-0.775	-0.273	0.042	-0.141	-0.039	-0.004	-0.018	0.083	0.023	0.018	-0.043
0.251	0.535	-0.794	0.310	0.543	-0.780	-0.480	0.052	-0.100	-0.032	0.024	0.031	0.091	0.004	0.024	-0.037
0.247	0.589	-0.838	0.312	0.536	-0.785	-0.421	-0.043	-0.136	-0.038	0.085	-0.008	0.087	0.050	0.020	-0.029
0.236	0.597	-0.885	0.309	0.526	-0.792	-0.575	0.257	-0.105	-0.046	0.102	-0.048	0.076	0.057	0.067	-0.029
0.263	0.632	-0.865	0.315	0.519	-0.795	-0.400	-0.307	-0.172	-0.026	0.144	-0.026	0.104	0.091	0.048	-0.025
0.232	0.589	-0.916	0.318	0.510	-0.799	-0.502	-0.093	-0.131	-0.060	0.110	-0.072	0.073	0.048	0.099	-0.023
0.274	0.628	-0.838	0.322	0.507	-0.799	-0.123	-0.154	-0.203	-0.022	0.152	0.007	0.116	0.087	0.021	-0.027
0.274	0.605	-0.861	0.324	0.500	-0.803	-0.363	-0.019	-0.220	-0.024	0.136	-0.013	0.116	0.065	0.045	-0.025
0.213	0.636	-0.960	0.335	0.498	-0.800	-0.067	-0.543	-0.231	-0.096	0.169	-0.115	0.055	0.096	0.144	-0.015
0.282	0.647	-0.912	0.340	0.492	-0.801	-0.245	-0.190	-0.235	-0.032	0.186	-0.067	0.124	0.108	0.097	-0.019
0.320	0.670	-0.912	0.345	0.489	-0.801	-0.175	-0.205	-0.213	0.001	0.213	-0.067	0.163	0.131	0.097	-0.013
0.236	0.578	-0.956	0.351	0.479	-0.805	-0.571	-0.318	-0.104	-0.089	0.130	-0.107	0.077	0.039	0.141	-0.019
0.324	0.462	-0.897	0.350	0.470	-0.810	-0.451	0.092	-0.142	-0.000	0.023	-0.043	0.165	0.078	0.082	-0.023
0.224	0.361	-0.889	0.347	0.461	-0.816	-0.527	0.185	-0.047	-0.097	-0.068	-0.029	0.064	0.178	0.074	-0.046
0.317	0.300	-0.778	0.339	0.450	-0.826	-0.652	0.549	-0.064	0.004	-0.118	0.091	0.156	0.240	0.037	-0.052
0.243	0.180	-0.782	0.337	0.440	-0.832	-0.549	0.093	0.040	-0.067	-0.229	0.093	0.082	0.359	0.033	-0.072
0.240	0.218	-0.830	0.328	0.430	-0.841	-0.576	0.490	0.024	-0.063	-0.180	0.054	0.077	0.321	0.013	-0.059
0.251	0.269	-0.775	0.326	0.424	-0.845	-0.408	0.121	0.039	-0.049	-0.122	0.113	0.088	0.270	0.043	-0.056
0.328	0.288	-0.735	0.316	0.415	-0.853	-0.500	0.607	-0.020	0.038	-0.094	0.160	0.165	0.250	0.083	-0.037
0.324	0.315	-0.767	0.312	0.410	-0.857	-0.303	0.238	0.070	0.039	-0.062	0.132	0.161	0.223	0.052	-0.022
0.290	0.446	-0.861	0.302	0.405	-0.863	-0.334	0.495	0.063	0.014	0.075	0.043	0.126	0.092	0.042	-0.012
0.290	0.446	-0.861	0.296	0.401	-0.867	-0.210	0.344	0.071	0.020	0.078	0.046	0.125	0.093	0.040	0.007
0.243	0.481	-0.877	0.294	0.399	-0.869	-0.195	0.070	0.096	-0.024	0.115	0.032	0.079	0.058	0.054	0.014
0.359	0.512	-0.861	0.285	0.401	-0.871	0.078	0.490	0.046	0.100	0.143	0.049	0.195	0.027	0.038	0.019
0.263	0.520	-0.956	0.277	0.402	-0.873	0.016	0.442	0.052	0.012	0.150	-0.043	0.098	0.019	0.132	0.025
0.267	0.458	-0.924	0.272	0.406	-0.872	0.268	0.255	0.006	0.020	0.083	-0.013	0.102	0.080	0.100	0.026
0.293	0.373	-0.873	0.269	0.409	-0.872	0.128	0.128	0.083	0.050	-0.005	0.038	0.128	0.164	0.048	-0.004
0.228	0.303	-0.869	0.269	0.413	-0.870	0.214	-0.023	0.062	-0.016	-0.079	0.041	0.062	0.233	0.044	-0.020
0.224	0.222	-0.731	0.266	0.418	-0.869	0.312	0.155	0.011	-0.016	-0.166	0.177	0.058	0.314	0.095	-0.043
0.259	0.141	-0.680	0.263	0.424	-0.867	0.380	0.227	-0.036	0.022	-0.254	0.226	0.093	0.395	0.147	-0.064
0.186	0.168	-0.778	0.261	0.429	-0.865	0.290	0.059	0.063	-0.050	-0.231	0.126	0.019	0.367	0.049	-0.068
0.224	0.226	-0.708	0.258	0.434	-0.863	0.316	0.189	0.025	-0.009	-0.178	0.195	0.056	0.308	0.120	-0.068
0.220	0.269	-0.778	0.250	0.436	-0.865	0.098	0.392	0.178	-0.005	-0.138	0.125	0.050	0.264	0.050	-0.063
0.182	0.408	-0.786	0.243	0.439	-0.865	0.129	0.303	0.166	-0.037	-0.001	0.117	0.011	0.123	0.043	-0.062
0.209	0.381	-0.806	0.234	0.443	-0.866	0.163	0.467	0.140	-0.001	-0.031	0.098	0.037	0.148	0.023	-0.050
0.147	0.427	-0.810	0.227	0.445	-0.866	0.072	0.251	0.205	-0.056	0.013	0.095	0.025	0.099	0.020	-0.051
0.232	0.439	-0.759	0.215	0.449	-0.867	0.214	0.642	0.122	0.041	0.021	0.146	0.060	0.086	0.071	-0.046
0.143	0.442	-0.853	0.206	0.450	-0.869	-0.013	0.452	0.167	-0.038	0.024	0.054	0.028	0.079	0.023	-0.058
0.167	0.431	-0.782	0.196	0.455	-0.869	0.240	0.462	0.126	-0.006	0.008	0.124	0.003	0.089	0.047	-0.055
0.090	0.427	-0.822	0.186	0.460	-0.868	0.297	0.516	0.120	-0.073	-0.002	0.083	0.077	0.091	0.008	-0.078
0.120	0.346	-0.786	0.177	0.465	-0.868	0.228	0.425	0.202	-0.032	-0.088	0.118	0.044	0.171	0.043	-0.082
0.067	0.323	-0.739	0.167	0.470	-0.867	0.245	0.430	0.263	-0.075	-0.117	0.165	0.095	0.194	0.090	-0.079
0.113	0.323	-0.731	0.155	0.475	-0.866	0.299	0.536	0.240	-0.017	-0.123	0.172	0.048	0.193	0.099	-0.070
0.132	0.415	-0.775	0.148	0.484	-0.862	0.470	0.304	0.186	0.009	-0.038	0.125	0.027	0.099	0.056	-0.060
0.078	0.470	-0.845	0.137	0.491	-0.860	0.374	0.450	0.269	-0.035	0.011	0.052	0.079	0.043	0.014	-0.046
0.117	0.485	-0.798	0.125	0.498	-0.858	0.368	0.581	0.233	0.016	0.021	0.097	0.040	0.025	0.034	-0.044
0.059	0.462	-0.814	0.115	0.504	-0.856	0.290	0.431	0.246	-0.031	-0.007	0.080	0.096	0.046	0.019	-0.060
0.024	0.508	-0.849	0.102	0.508	-0.855	0.235	0.600	0.222	-0.053	0.035	0.043	0.129	0.002	0.015	-0.071
-0.041	0.508	-0.853	0.096	0.514	-0.853	0.293	0.230	0.235	-0.111	0.029	0.037	0.193	0.004	0.018	-0.080
-0.041	0.508	-0.853	0.087	0.519	-0.850	0.306	0.367	0.212	-0.102	0.021	0.034	0.193	0.006	0.017	-0.081
-0.014	0.504	-0.869	0.074	0.523	-0.849	0.184	0.616	0.227	-0.062	0.012	0.017	0.165	0.005	0.032	-0.090
-0.014	0.558	-0.845	0.062	0.526	-0.848	0.196	0.586	0.108	-0.051	0.061	0.039	0.165	0.061	0.008	-0.082
-0.080	0.442	-0.861	0.052	0.529	-0.847	0.168	0.561	0.090	-0.106	-0.057	0.022	0.230	0.053	0.023	-0.073
-0.068	0.454	-0.893	0.041	0.532	-0.846	0.148	0.513	0.100	-0.084	-0.048	-0.011	0.219	0.040	0.054	-0.084
-0.053	0.427	-0.861	0.033	0.534	-0.845	0.143	0.454	0.079	-0.060	-0.077	0.020	0.204	0.064	0.022	-0.080
-0.114	0.388	-0.849	0.030	0.535	-0.844	0.088	0.044	0.122	-0.120	-0.117	0.031	0.266	0.100	0.010	-0.073
-0.007	0.369	-0.778	0.021	0.538	-0.842	0.218	0.486	0.105	-0.003	-0.140	0.100	0.158	0.117	0.061	-0.075
-0.091	0.412	-0.881	0.014	0.543	-0.840	0.270	0.335	0.047	-0.082	-0.101	-0.005	0.242	0.073	0.040	-0.083
-0.110	0.450	-0.893	0.006	0.544	-0.839	0.089	0.421	0.044	-0.094	-0.064	-0.018	0.261	0.033	0.051	-0.071
-0.145	0.450	-0.909	0.004	0.544	-0.839	0.009	0.071	0.089	-0.125	-0.063	-0.032	0.296	0.032	0.065	-0.074
-0.083	0.450	-0.861	0.001	0.545	-0.838	0.089	0.197	-0.046	-0.060	-0.066	0.015	0.234	0.031	0.017	-0.077
-0.095	0.423	-0.905	-0.002	0.545	-0.839	0.010	0.173	-0.068	-0.069	-0.094	-0.029	0.245	0.056	0.060	-0.072
-0.126	0.446	-0.893	-0.004	0.544	-0.839	-0.004	0.143	-0.054	-0.098	-0.072	-0.018	0.276	0.031	0.048	-0.062
-0.103	0.462	-0.901	-0.008	0.545	-0.838	0.050	0.257	-0.071	-0.072	-0.057	-0.026	0.252	0.014	0.055	-0.059
-0.091	0.470	-0.865	-0.014	0.547	-0.837	0.153	0.427	-0.097	-0.055	-0.051	0.007	0.240	0.005	0.019	-0.061
-0.107	0.439	-0.909	-0.019	0.550	-0.835	0.160	0.296	-0.011	-0.065	-0.084	-0.038	0.255	0.034	0.061	-0.048
-0.149	0.396	-0.944	-0.027	0.554	-0.832	0.262	0.353	0.162	-0.100	-0.130	-0.077	0.297	0.075	0.095	-0.027
-0.118	0.361	-0.987	-0.033	0.561	-0.827	0.487	0.141	0.337	-0.062	-0.172	-0.126	0.266	0.107	0.137	-0.005
-0.057	0.419	-0.948	-0.046	0.574	-0.818	0.843	0.474	0.416	0.013	-0.127	-0.096	0.204	0.046	0.098	-0.020
-0.068	0.427	-0.987	-0.055	0.588	-0.807	0.904	0.252	0.439	0.011	-0.133	-0.146	0.215	0.036	0.136	-0.044
-0.260	0.446	-0.956	-0.059	0.600	-0.798	0.840	-0.129	0.443	-0.177	-0.127	-0.123	0.407	0.015	0.104	-0.081
-0.310	0.493	-0.881	-0.060	0.613	-0.788	0.854	-0.326	0.420	-0.226	-0.094	-0.058	0.455	0.033	0.029	-0.110
-0.291	0.531	-0.786	-0.059	0.626	-0.778	0.867	-0.380	0.340	-0.208	-0.069	0.026	0.435	0.073	0.066	-0.122
-0.164	0.566	-0.719	-0.061	0.637	-0.768	0.774	-0.081	0.288	-0.079	-0.046	0.083	0.307	0.109	0.133	-0.094
-0.099	0.612	-0.842	-0.061	0.645	-0.762	0.520	-0.255	0.252	-0.015	-0.006	-0.046	0.241	0.156	0.012	-0.027
-0.091	0.698	-0.865	-0.058	0.648	-0.759	0.243	-0.219	0.070	-0.010	0.076	-0.073	0.233	0.242	0.011	0.039
0.082	0.860	-0.810	-0.047	0.657	-0.752	0.503	-0.020	-0.800	0.153	0.230	-0.025	0.060	0.405	0.046	0.152
0.082	0.860	-0.810	-0.022	0.668	-0.744	0.660	-0.409	-1.444	0.129	0.219	-0.033	0.061	0.404	0.047	0.261
0.351	0.953	-1.165	0.016	0.673	-0.739	0.357	-2.159	-0.337	0.361	0.306	-0.391	0.207	0.496	0.306	0.390
0.613	0.682	-0.775	0.044	0.662	-0.749	-0.781	-1.791	0.042	0.596	0.046	0.009	0.466	0.225	0.086	0.481
0.763	0.616	-0.767	0.057	0.647	-0.761	-0.987	-0.781	0.053	0.733	-0.004	0.029	0.614	0.159	0.096	0.543
0.694	0.589	-0.790	0.061	0.633	-0.772	-0.881	-0.116	-0.063	0.659	-0.017	0.016	0.542	0.131	0.074	0.530
0.470	0.473	-0.972	0.074	0.623	-0.779	-0.569	-0.622	-0.132	0.423	-0.123	-0.159	0.317	0.015	0.106	0.487
0.397	0.412	-1.074	0.087	0.619	-0.781	-0.220	-0.590	-0.217	0.337	-0.180	-0.259	0.243	0.046	0.207	0.416
0.347	0.458	-1.058	0.103	0.615	-0.782	-0.137	-0.855	-0.164	0.271	-0.131	-0.244	0.192	0.000	0.190	0.342
0.386	0.470	-0.928	0.120	0.615	-0.780	0.026	-0.859	-0.250	0.292	-0.118	-0.116	0.229	0.013	0.059	0.294
0.343	0.396	-0.853	0.134	0.616	-0.777	0.143	-0.649	-0.260	0.235	-0.193	-0.045	0.187	0.060	0.017	0.259
0.336	0.415	-0.814	0.145	0.619	-0.772	0.279	-0.519	-0.185	0.216	-0.177	-0.010	0.180	0.040	0.058	0.229
0.336	0.350	-0.889	0.148	0.616	-0.774	-0.152	-0.071	-0.110	0.213	-0.240	-0.084	0.180	0.106	0.015	0.210
0.290	0.392	-0.889	0.151	0.613	-0.776	-0.124	-0.125	-0.068	0.164	-0.194	-0.083	0.133	0.064	0.014	0.202
0.359	0.520	-0.802	0.148	0.610	-0.779	-0.171	0.331	-0.090	0.236	-0.064	0.007	0.201	0.063	0.074	0.213
0.301	0.489	-0.877	0.144	0.608	-0.781	-0.102	0.236	0.032	0.183	-0.093	-0.066	0.144	0.032	0.001	0.188
0.340	0.605	-0.983	0.147	0.610	-0.779	0.152	-0.210	0.087	0.219	0.020	-0.175	0.183	0.147	0.104	0.168
0.170	0.655	-0.964	0.150	0.612	-0.777	0.142	-0.118	-0.097	0.046	0.068	-0.157	0.014	0.197	0.084	0.121
0.174	0.728	-0.916	0.155	0.620	-0.769	0.552	-0.220	-0.163	0.045	0.134	-0.118	0.017	0.270	0.036	0.078
0.051	0.694	-0.960	0.159	0.627	-0.762	0.553	-0.053	-0.249	-0.082	0.091	-0.168	0.105	0.236	0.079	0.005
0.051	0.755	-0.948	0.161	0.632	-0.758	0.356	0.046	-0.283	-0.085	0.148	-0.161	0.106	0.298	0.068	-0.026
-0.007	0.713	-0.889	0.174	0.634	-0.754	0.221	-0.597	-0.389	-0.156	0.103	-0.106	0.163	0.257	0.008	-0.074
0.078	0.698	-0.818	0.178	0.632	-0.754	-0.057	-0.040	-0.288	-0.075	0.089	-0.034	0.078	0.242	0.063	-0.067
-0.014	0.609	-0.778	0.188	0.635	-0.749	0.294	-0.418	-0.318	-0.176	-0.003	0.000	0.170	0.154	0.102	-0.076
0.190	0.527	-0.755	0.190	0.636	-0.748	0.100	-0.070	-0.108	0.025	-0.084	0.022	0.034	0.074	0.125	-0.058
0.082	0.632	-0.810	0.194	0.639	-0.745	0.206	-0.145	-0.097	-0.086	0.018	-0.037	0.073	0.179	0.071	-0.050
0.128	0.659	-0.830	0.193	0.637	-0.746	-0.106	0.093	-0.075	-0.039	0.047	-0.055	0.027	0.207	0.051	-0.034
0.136	0.682	-0.806	0.193	0.636	-0.747	0.027	0.182	-0.208	-0.031	0.070	-0.031	0.019	0.232	0.075	-0.042
0.043	0.740	-0.873	0.194	0.629	-0.752	-0.413	0.063	-0.244	-0.124	0.135	-0.092	0.111	0.291	0.008	-0.035
0.113	0.651	-0.861	0.195	0.623	-0.758	-0.373	0.127	-0.216	-0.055	0.052	-0.074	0.042	0.203	0.020	-0.054
0.120	0.562	-0.830	0.194	0.615	-0.764	-0.454	0.184	-0.178	-0.046	-0.029	-0.036	0.034	0.116	0.051	-0.055
0.078	0.470	-0.715	0.198	0.608	-0.769	-0.428	-0.142	-0.208	-0.093	-0.115	0.083	0.076	0.025	0.166	-0.058
0.163	0.512	-0.775	0.201	0.604	-0.772	-0.189	-0.004	-0.247	-0.012	-0.069	0.027	0.009	0.069	0.106	-0.054
0.074	0.462	-0.798	0.206	0.597	-0.776	-0.404	-0.245	-0.099	-0.105	-0.112	0.007	0.080	0.021	0.081	-0.039
0.201	0.570	-0.743	0.213	0.594	-0.776	-0.161	-0.394	-0.087	0.014	-0.001	0.062	0.047	0.131	0.136	-0.014
0.251	0.632	-0.767	0.213	0.589	-0.780	-0.307	0.096	-0.090	0.064	0.066	0.043	0.098	0.194	0.111	0.010
0.209	0.636	-0.790	0.217	0.585	-0.782	-0.256	-0.199	-0.066	0.018	0.075	0.022	0.056	0.198	0.087	0.034
0.328	0.512	-0.735	0.211	0.580	-0.787	-0.276	0.379	-0.035	0.142	-0.044	0.082	0.174	0.074	0.141	0.047
0.197	0.555	-0.853	0.212	0.572	-0.793	-0.509	-0.036	0.018	0.011	0.007	-0.031	0.044	0.116	0.023	0.039
0.255	0.555	-0.790	0.203	0.563	-0.801	-0.522	0.613	-0.108	0.077	0.016	0.040	0.101	0.115	0.087	0.047
0.163	0.555	-0.881	0.200	0.553	-0.809	-0.619	0.259	-0.091	-0.012	0.027	-0.042	0.009	0.114	0.004	0.027
0.205	0.462	-0.889	0.188	0.542	-0.819	-0.629	0.773	-0.055	0.042	-0.055	-0.040	0.051	0.020	0.012	0.020
0.159	0.504	-0.869	0.187	0.532	-0.826	-0.576	0.049	-0.001	-0.004	-0.002	-0.014	0.005	0.062	0.008	0.008
0.105	0.558	-0.952	0.178	0.522	-0.834	-0.639	0.525	-0.001	-0.048	0.063	-0.088	0.048	0.116	0.074	0.015
0.140	0.616	-0.909	0.182	0.515	-0.838	-0.382	-0.199	-0.039	-0.018	0.127	-0.042	0.014	0.173	0.031	-0.004
0.151	0.601	-1.003	0.182	0.507	-0.843	-0.493	0.019	-0.030	-0.006	0.120	-0.131	0.002	0.157	0.126	-0.008
0.078	0.531	-0.983	0.185	0.499	-0.846	-0.452	-0.267	0.028	-0.083	0.058	-0.107	0.076	0.087	0.107	0.002
0.147	0.527	-0.861	0.187	0.491	-0.851	-0.508	-0.107	-0.015	-0.015	0.063	0.020	0.006	0.083	0.015	0.004
0.205	0.466	-0.873	0.184	0.483	-0.856	-0.400	0.230	-0.098	0.045	0.009	0.013	0.051	0.022	0.002	-0.013
0.147	0.524	-0.964	0.191	0.475	-0.859	-0.485	-0.439	0.056	-0.019	0.075	-0.074	0.007	0.079	0.089	0.006
0.093	0.481	-0.948	0.187	0.469	-0.863	-0.361	0.230	-0.038	-0.070	0.039	-0.054	0.061	0.036	0.074	-0.000
0.186	0.493	-0.995	0.189	0.463	-0.866	-0.312	-0.095	-0.046	0.020	0.057	-0.099	0.031	0.046	0.121	-0.026
0.105	0.497	-0.920	0.192	0.455	-0.869	-0.468	-0.174	0.040	-0.063	0.069	-0.021	0.050	0.047	0.046	-0.032
0.051	0.497	-0.972	0.198	0.448	-0.872	-0.475	-0.495	0.153	-0.124	0.077	-0.070	0.104	0.045	0.096	-0.028
0.151	0.396	-0.897	0.197	0.436	-0.878	-0.683	0.038	0.097	-0.023	-0.012	0.011	0.004	0.057	0.021	-0.035
0.151	0.396	-0.897	0.196	0.426	-0.883	-0.575	0.034	0.051	-0.021	-0.002	0.016	0.005	0.059	0.020	-0.038
0.209	0.342	-0.845	0.187	0.416	-0.890	-0.549	0.499	-0.018	0.045	-0.046	0.074	0.053	0.114	0.031	-0.032
0.109	0.303	-0.873	0.182	0.405	-0.896	-0.624	0.160	0.177	-0.051	-0.074	0.052	0.048	0.153	0.004	-0.033
0.132	0.284	-0.814	0.178	0.396	-0.901	-0.498	0.268	-0.017	-0.023	-0.084	0.116	0.025	0.173	0.063	-0.044
0.155	0.272	-0.830	0.175	0.390	-0.904	-0.330	0.101	0.056	0.002	-0.090	0.103	0.003	0.185	0.048	-0.063
0.086	0.319	-0.881	0.171	0.386	-0.907	-0.244	0.205	0.050	-0.064	-0.039	0.055	0.072	0.139	0.003	-0.051
0.097	0.342	-0.830	0.169	0.380	-0.910	-0.342	0.110	0.030	-0.050	-0.011	0.109	0.061	0.116	0.048	-0.049
0.174	0.354	-0.845	0.161	0.378	-0.911	-0.054	0.454	-0.120	0.034	0.002	0.095	0.015	0.105	0.032	-0.044
0.093	0.323	-0.909	0.157	0.374	-0.914	-0.226	0.234	0.007	-0.043	-0.025	0.035	0.066	0.136	0.031	-0.050
0.117	0.404	-0.956	0.154	0.373	-0.915	-0.063	0.170	-0.061	-0.017	0.057	-0.012	0.044	0.055	0.078	-0.038
0.032	0.365	-0.924	0.157	0.372	-0.915	-0.056	-0.161	-0.009	-0.105	0.019	0.020	0.129	0.095	0.046	-0.045
0.113	0.323	-0.944	0.157	0.373	-0.914	0.064	-0.027	-0.044	-0.025	-0.025	-0.001	0.049	0.138	0.065	-0.043
0.097	0.323	-0.944	0.154	0.371	-0.916	-0.089	0.153	0.083	-0.037	-0.023	0.001	0.064	0.139	0.065	-0.037
0.097	0.369	-0.912	0.152	0.374	-0.915	0.158	0.088	-0.017	-0.036	0.020	0.031	0.065	0.093	0.034	-0.019
0.163	0.315	-0.909	0.148	0.378	-0.914	0.206	0.215	-0.013	0.034	-0.037	0.034	0.000	0.147	0.029	-0.037
0.105	0.338	-0.964	0.151	0.381	-0.912	0.218	-0.129	-0.028	-0.026	-0.018	-0.023	0.058	0.124	0.085	-0.043
0.009	0.280	-0.956	0.154	0.385	-0.910	0.171	-0.243	0.151	-0.126	-0.079	-0.017	0.155	0.182	0.077	-0.028
0.078	0.292	-0.885	0.150	0.391	-0.908	0.356	0.175	0.066	-0.053	-0.074	0.052	0.087	0.171	0.007	-0.056
0.178	0.319	-0.897	0.147	0.399	-0.905	0.425	0.157	0.066	0.050	-0.055	0.038	0.012	0.144	0.019	-0.057
-0.003	0.334	-0.928	0.147	0.402	-0.904	0.175	-0.136	0.142	-0.131	-0.043	0.005	0.170	0.128	0.050	-0.041
0.101	0.288	-0.932	0.145	0.407	-0.902	0.263	0.117	0.069	-0.024	-0.095	-0.000	0.067	0.174	0.054	-0.036
0.097	0.346	-0.924	0.148	0.411	-0.900	0.210	-0.236	0.092	-0.030	-0.041	0.006	0.072	0.116	0.047	-0.042
0.078	0.276	-0.936	0.144	0.413	-0.899	0.127	0.163	0.080	-0.046	-0.114	-0.007	0.092	0.186	0.059	-0.023
0.132	0.261	-0.905	0.142	0.416	-0.898	0.168	0.104	0.031	0.011	-0.132	0.024	0.039	0.202	0.028	-0.023
0.120	0.253	-0.845	0.137	0.420	-0.897	0.259	0.302	0.020	0.004	-0.144	0.082	0.052	0.210	0.031	-0.025
0.109	0.315	-0.873	0.137	0.423	-0.896	0.154	-0.014	0.026	-0.007	-0.085	0.053	0.063	0.148	0.003	-0.023
0.078	0.330	-0.897	0.130	0.422	-0.897	-0.005	0.339	0.055	-0.031	-0.070	0.030	0.095	0.133	0.021	-0.028
0.093	0.300	-0.885	0.129	0.424	-0.897	0.088	0.015	0.053	-0.015	-0.102	0.042	0.081	0.164	0.009	-0.039
0.093	0.300	-0.885	0.124	0.426	-0.896	0.130	0.256	0.031	-0.011	-0.105	0.042	0.082	0.164	0.010	-0.042
0.040	0.388	-0.849	0.120	0.426	-0.897	0.014	0.225	0.034	-0.060	-0.017	0.078	0.137	0.075	0.025	-0.031
0.063	0.381	-0.912	0.118	0.428	-0.896	0.095	0.133	-0.063	-0.035	-0.026	0.014	0.115	0.083	0.038	-0.037
0.105	0.431	-0.924	0.109	0.430	-0.896	0.124	0.497	-0.076	0.015	0.022	0.002	0.073	0.034	0.051	-0.041
-0.007	0.504	-1.011	0.106	0.430	-0.896	0.027	0.156	-0.027	-0.093	0.095	-0.084	0.186	0.039	0.138	-0.013
0.036	0.493	-0.944	0.105	0.429	-0.897	-0.093	0.078	0.002	-0.050	0.085	-0.016	0.144	0.028	0.071	0.005
0.113	0.470	-1.007	0.100	0.430	-0.897	0.096	0.270	-0.043	0.032	0.060	-0.079	0.068	0.005	0.134	0.014
0.105	0.454	-1.003	0.093	0.435	-0.896	0.266	0.406	0.022	0.032	0.040	-0.077	0.077	0.011	0.131	0.038
0.090	0.354	-1.042	0.088	0.441	-0.893	0.356	0.226	0.085	0.021	-0.066	-0.119	0.093	0.112	0.171	0.066
0.101	0.303	-1.003	0.084	0.453	-0.887	0.692	0.100	0.255	0.036	-0.128	-0.085	0.081	0.163	0.131	0.064
0.155	0.357	-0.936	0.079	0.467	-0.881	0.732	0.121	0.351	0.095	-0.087	-0.024	0.026	0.109	0.064	0.025
0.109	0.477	-0.901	0.072	0.479	-0.875	0.676	0.273	0.273	0.056	0.021	0.005	0.074	0.010	0.029	-0.015
-0.110	0.555	-0.920	0.069	0.490	-0.869	0.625	-0.093	0.323	-0.162	0.087	-0.021	0.295	0.087	0.048	-0.046
-0.087	0.516	-0.857	0.070	0.498	-0.864	0.432	-0.135	0.141	-0.139	0.040	0.037	0.273	0.048	0.016	-0.062
-0.010	0.551	-0.794	0.072	0.503	-0.862	0.256	-0.150	-0.007	-0.065	0.070	0.097	0.195	0.082	0.080	-0.050
0.074	0.640	-0.885	0.071	0.501	-0.863	-0.126	0.040	0.041	0.021	0.161	0.008	0.111	0.170	0.012	-0.002
0.159	0.624	-0.920	0.069	0.496	-0.865	-0.261	0.111	0.027	0.107	0.150	-0.025	0.026	0.154	0.047	0.084
0.159	0.582	-0.936	0.081	0.490	-0.868	-0.374	-0.650	-0.053	0.094	0.114	-0.039	0.026	0.112	0.063	0.199
0.355	0.620	-0.999	0.093	0.481	-0.872	-0.489	-0.528	-0.203	0.279	0.162	-0.098	0.170	0.151	0.126	0.310
0.582	0.605	-0.983	0.102	0.473	-0.875	-0.475	-0.240	-0.308	0.498	0.155	-0.078	0.398	0.137	0.111	0.388
0.670	0.562	-1.050	0.122	0.464	-0.878	-0.456	-0.889	-0.349	0.566	0.122	-0.143	0.489	0.094	0.178	0.475
0.590	0.570	-1.106	0.137	0.456	-0.879	-0.361	-0.521	-0.537	0.470	0.137	-0.196	0.411	0.101	0.233	0.496
0.686	0.470	-0.995	0.150	0.446	-0.883	-0.473	-0.303	-0.644	0.553	0.047	-0.083	0.511	0.000	0.121	0.467
0.540	0.381	-1.007	0.165	0.443	-0.881	-0.068	-0.569	-0.422	0.392	-0.039	-0.096	0.366	0.090	0.133	0.379
0.501	0.319	-0.999	0.184	0.438	-0.880	-0.225	-0.979	-0.064	0.335	-0.097	-0.090	0.329	0.154	0.126	0.326
0.297	0.361	-0.968	0.195	0.436	-0.878	-0.038	-0.541	-0.125	0.120	-0.053	-0.060	0.126	0.113	0.094	0.224
0.447	0.234	-0.861	0.196	0.436	-0.878	0.064	0.128	-0.316	0.268	-0.181	0.047	0.277	0.242	0.014	0.150
0.167	0.222	-1.070	0.214	0.436	-0.874	0.062	-0.981	-0.111	-0.030	-0.192	-0.166	0.003	0.256	0.193	0.081
0.167	0.222	-1.070	0.219	0.437	-0.872	0.166	-0.224	-0.164	-0.036	-0.194	-0.168	0.002	0.258	0.191	0.088
0.170	0.334	-1.011	0.237	0.442	-0.865	0.330	-1.070	-0.004	-0.051	-0.087	-0.116	0.002	0.148	0.131	0.075
0.382	0.435	-0.975	0.252	0.453	-0.855	0.664	-0.777	-0.095	0.146	0.003	-0.090	0.213	0.050	0.095	0.087
0.397	0.470	-0.948	0.256	0.463	-0.848	0.690	-0.092	-0.277	0.157	0.027	-0.070	0.229	0.017	0.066	0.075
0.274	0.404	-1.058	0.264	0.475	-0.840	0.756	-0.316	-0.211	0.026	-0.050	-0.189	0.105	0.084	0.176	0.074
0.159	0.427	-1.019	0.270	0.480	-0.834	0.445	-0.261	-0.262	-0.096	-0.033	-0.155	0.011	0.062	0.138	0.034
0.224	0.330	-0.936	0.282	0.488	-0.826	0.564	-0.546	-0.301	-0.042	-0.137	-0.080	0.052	0.160	0.056	-0.037
0.193	0.346	-0.952	0.289	0.493	-0.821	0.481	-0.214	-0.375	-0.080	-0.127	-0.101	0.020	0.144	0.073	-0.076
0.113	0.214	-0.778	0.306	0.499	-0.811	0.541	-0.886	-0.327	-0.178	-0.265	0.062	0.064	0.277	0.099	-0.093
0.247	0.207	-0.656	0.313	0.505	-0.804	0.519	-0.218	-0.333	-0.051	-0.279	0.178	0.069	0.285	0.219	-0.120
0.182	0.238	-0.822	0.331	0.511	-0.793	0.453	-1.076	-0.149	-0.135	-0.254	0.001	0.001	0.255	0.052	-0.131
0.193	0.242	-0.751	0.340	0.516	-0.787	0.384	-0.471	-0.117	-0.132	-0.255	0.066	0.011	0.252	0.122	-0.111
0.263	0.245	-0.704	0.344	0.521	-0.781	0.363	-0.297	0.004	-0.067	-0.256	0.108	0.077	0.249	0.168	-0.123
0.255	0.342	-0.767	0.340	0.521	-0.783	0.084	0.403	-0.144	-0.070	-0.159	0.047	0.067	0.153	0.104	-0.102
0.117	0.412	-0.877	0.339	0.519	-0.784	-0.065	0.027	-0.029	-0.208	-0.088	-0.063	0.074	0.084	0.008	-0.097
0.274	0.385	-0.889	0.332	0.517	-0.789	-0.087	0.466	-0.098	-0.044	-0.113	-0.070	0.082	0.112	0.021	-0.099
0.140	0.369	-0.940	0.328	0.513	-0.793	-0.203	0.288	-0.060	-0.174	-0.124	-0.117	0.055	0.128	0.074	-0.104
0.190	0.350	-0.834	0.323	0.507	-0.799	-0.286	0.367	-0.163	-0.119	-0.137	-0.006	0.007	0.147	0.031	-0.074
0.174	0.354	-0.877	0.321	0.501	-0.804	-0.305	0.181	-0.061	-0.131	-0.127	-0.045	0.025	0.144	0.014	-0.089
0.274	0.361	-0.861	0.318	0.496	-0.808	-0.275	0.245	-0.140	-0.028	-0.114	-0.024	0.073	0.137	0.001	-0.079
0.178	0.265	-0.897	0.314	0.488	-0.814	-0.444	0.201	0.040	-0.120	-0.203	-0.054	0.025	0.236	0.037	-0.063
0.220	0.214	-0.845	0.315	0.483	-0.817	-0.296	-0.091	0.012	-0.079	-0.248	-0.000	0.015	0.287	0.013	-0.040
0.309	0.269	-0.719	0.306	0.481	-0.822	-0.082	0.612	-0.082	0.019	-0.192	0.131	0.101	0.235	0.138	-0.068
0.328	0.330	-0.767	0.301	0.477	-0.826	-0.224	0.297	0.068	0.044	-0.127	0.087	0.119	0.174	0.089	-0.058
0.143	0.307	-0.771	0.302	0.474	-0.827	-0.238	-0.160	0.167	-0.141	-0.147	0.085	0.068	0.198	0.084	-0.044
0.243	0.381	-0.822	0.294	0.470	-0.833	-0.251	0.456	0.033	-0.033	-0.069	0.039	0.031	0.124	0.032	-0.032
0.324	0.423	-0.704	0.287	0.470	-0.835	-0.033	0.371	0.072	0.054	-0.027	0.159	0.111	0.081	0.149	-0.034
0.317	0.392	-0.830	0.282	0.472	-0.835	0.118	0.263	0.021	0.051	-0.059	0.033	0.101	0.112	0.021	-0.009
0.270	0.442	-0.853	0.284	0.476	-0.832	0.234	-0.133	0.094	0.003	-0.013	0.006	0.053	0.062	0.004	0.007
0.255	0.470	-0.782	0.281	0.478	-0.832	0.092	0.063	0.154	-0.010	0.012	0.077	0.036	0.035	0.064	-0.008
0.320	0.435	-0.798	0.274	0.482	-0.832	0.202	0.370	0.101	0.063	-0.026	0.061	0.099	0.070	0.047	-0.015
0.197	0.415	-0.786	0.275	0.484	-0.831	0.103	-0.098	0.056	-0.062	-0.047	0.071	0.025	0.090	0.058	-0.016
0.278	0.439	-0.794	0.269	0.485	-0.832	0.033	0.324	0.084	0.025	-0.024	0.065	0.053	0.067	0.047	-0.007
0.278	0.489	-0.798	0.274	0.487	-0.829	0.097	-0.304	0.014	0.020	0.026	0.059	0.051	0.016	0.041	-0.019
0.297	0.539	-0.782	0.277	0.483	-0.831	-0.273	-0.178	0.042	0.037	0.081	0.076	0.068	0.035	0.054	0.011
0.290	0.547	-0.719	0.279	0.482	-0.831	-0.041	-0.108	-0.098	0.026	0.090	0.139	0.057	0.043	0.114	0.011
0.343	0.562	-0.834	0.276	0.480	-0.833	-0.106	0.258	-0.030	0.083	0.108	0.027	0.109	0.060	0.002	0.017
0.278	0.524	-0.822	0.277	0.479	-0.833	-0.094	-0.075	0.016	0.016	0.071	0.039	0.042	0.021	0.008	0.030
0.328	0.516	-0.767	0.273	0.475	-0.836	-0.215	0.226	0.018	0.070	0.067	0.098	0.089	0.015	0.061	0.033
0.340	0.585	-0.849	0.268	0.473	-0.839	-0.125	0.312	-0.061	0.085	0.139	0.018	0.099	0.085	0.024	0.032
0.274	0.589	-0.778	0.263	0.471	-0.842	-0.145	0.358	-0.091	0.025	0.145	0.092	0.031	0.089	0.044	0.027
0.317	0.659	-0.877	0.266	0.468	-0.843	-0.080	-0.017	-0.254	0.064	0.217	-0.006	0.072	0.159	0.056	0.035
0.232	0.612	-0.861	0.263	0.462	-0.847	-0.340	0.214	-0.099	-0.018	0.177	0.014	0.014	0.112	0.043	0.021
0.351	0.500	-0.810	0.263	0.456	-0.850	-0.366	0.059	-0.057	0.101	0.071	0.069	0.104	0.000	0.006	0.025
0.267	0.555	-0.838	0.257	0.449	-0.856	-0.398	0.427	-0.153	0.022	0.132	0.048	0.018	0.054	0.023	0.036
0.267	0.516	-0.869	0.258	0.443	-0.859	-0.315	-0.011	-0.116	0.020	0.099	0.019	0.017	0.015	0.056	0.035
0.386	0.500	-0.830	0.253	0.437	-0.863	-0.336	0.358	-0.062	0.144	0.089	0.063	0.134	0.001	0.019	0.024
0.232	0.500	-0.849	0.256	0.437	-0.862	0.032	-0.120	-0.062	-0.012	0.088	0.042	0.021	0.001	0.040	0.026
0.255	0.524	-0.905	0.250	0.436	-0.864	-0.057	0.329	-0.058	0.015	0.112	-0.011	0.001	0.022	0.097	0.027
0.297	0.470	-0.763	0.247	0.438	-0.864	0.099	0.169	0.040	0.061	0.056	0.130	0.042	0.032	0.043	0.002
0.259	0.470	-0.885	0.246	0.438	-0.865	-0.039	0.055	0.033	0.023	0.056	0.008	0.002	0.032	0.080	0.009
0.255	0.485	-0.782	0.238	0.441	-0.866	0.159	0.478	0.029	0.027	0.068	0.111	0.003	0.016	0.021	0.005
0.255	0.485	-0.842	0.235	0.442	-0.866	0.038	0.086	0.116	0.029	0.066	0.051	0.005	0.017	0.039	-0.002
0.236	0.512	-0.826	0.226	0.443	-0.867	0.023	0.448	0.109	0.019	0.092	0.068	0.025	0.010	0.025	-0.021
0.228	0.473	-0.775	0.215	0.444	-0.870	0.001	0.580	0.103	0.021	0.053	0.121	0.034	0.029	0.025	-0.020
0.147	0.508	-0.802	0.204	0.441	-0.874	-0.221	0.560	0.142	-0.049	0.091	0.097	0.116	0.006	0.004	-0.021
0.209	0.547	-0.810	0.193	0.440	-0.877	-0.095	0.596	0.123	0.024	0.131	0.091	0.055	0.045	0.014	-0.017
0.209	0.539	-0.814	0.176	0.436	-0.882	-0.243	0.942	0.036	0.041	0.127	0.092	0.056	0.037	0.020	-0.015
0.182	0.562	-0.889	0.166	0.432	-0.886	-0.248	0.522	0.087	0.024	0.154	0.020	0.084	0.061	0.096	-0.000
0.182	0.504	-0.771	0.153	0.427	-0.891	-0.343	0.724	0.060	0.037	0.101	0.143	0.084	0.004	0.020	0.007
0.174	0.458	-0.798	0.141	0.424	-0.895	-0.195	0.575	0.145	0.041	0.058	0.118	0.093	0.043	0.009	0.015
0.197	0.558	-0.786	0.128	0.420	-0.898	-0.246	0.718	0.071	0.077	0.162	0.133	0.071	0.057	0.003	0.011
0.190	0.551	-0.834	0.115	0.419	-0.900	-0.076	0.718	0.067	0.083	0.155	0.086	0.078	0.048	0.044	0.006
0.120	0.454	-0.838	0.104	0.419	-0.902	-0.060	0.548	0.118	0.024	0.060	0.083	0.148	0.049	0.048	0.017
0.097	0.497	-0.798	0.097	0.418	-0.903	-0.105	0.315	0.148	0.008	0.103	0.123	0.171	0.008	0.010	0.016
0.178	0.462	-0.806	0.088	0.420	-0.903	0.107	0.497	0.061	0.097	0.066	0.114	0.090	0.044	0.018	0.005
0.132	0.450	-0.822	0.079	0.420	-0.904	0.010	0.484	0.108	0.061	0.054	0.097	0.137	0.057	0.034	0.006
0.105	0.489	-0.794	0.077	0.425	-0.902	0.250	0.065	0.052	0.035	0.087	0.122	0.164	0.020	0.007	0.006
0.124	0.419	-0.743	0.071	0.430	-0.900	0.255	0.321	0.078	0.061	0.013	0.170	0.145	0.091	0.045	0.002
0.063	0.439	-0.806	0.069	0.437	-0.897	0.399	0.071	0.112	0.001	0.024	0.103	0.207	0.073	0.018	-0.007
0.136	0.439	-0.775	0.061	0.443	-0.895	0.289	0.398	0.099	0.082	0.019	0.131	0.134	0.075	0.014	-0.004
0.055	0.454	-0.810	0.057	0.452	-0.890	0.489	0.178	0.090	0.006	0.025	0.090	0.215	0.061	0.022	-0.005
0.090	0.527	-0.786	0.051	0.458	-0.887	0.333	0.274	0.115	0.046	0.093	0.110	0.180	0.011	0.001	0.013
0.067	0.466	-0.798	0.048	0.465	-0.884	0.348	0.098	0.145	0.027	0.025	0.095	0.204	0.052	0.010	0.017
0.113	0.504	-0.830	0.037	0.468	-0.883	0.192	0.536	0.150	0.083	0.060	0.060	0.157	0.013	0.042	0.024
0.124	0.508	-0.771	0.031	0.477	-0.878	0.478	0.347	0.074	0.101	0.055	0.115	0.146	0.009	0.016	0.026
0.040	0.555	-0.857	0.027	0.484	-0.874	0.413	0.188	0.093	0.021	0.094	0.024	0.231	0.037	0.072	0.035
0.028	0.512	-0.881	0.023	0.493	-0.870	0.487	0.120	0.200	0.014	0.043	-0.005	0.243	0.005	0.097	0.032
0.082	0.427	-0.771	0.013	0.504	-0.864	0.617	0.539	0.082	0.077	-0.053	0.099	0.189	0.090	0.012	0.021
0.051	0.473	-0.834	0.005	0.514	-0.858	0.592	0.306	0.200	0.054	-0.017	0.030	0.220	0.044	0.052	0.005
-0.026	0.439	-0.893	-0.006	0.523	-0.853	0.531	0.549	0.150	-0.012	-0.061	-0.035	0.296	0.080	0.112	-0.009
-0.141	0.493	-0.987	-0.010	0.533	-0.846	0.655	0.093	0.277	-0.123	-0.018	-0.137	0.412	0.027	0.208	-0.002
-0.141	0.493	-0.987	-0.020	0.542	-0.840	0.554	0.357	0.339	-0.113	-0.027	-0.143	0.410	0.027	0.209	0.012
0.020	0.535	-0.901	-0.028	0.555	-0.831	0.779	0.137	0.514	0.057	0.003	-0.065	0.248	0.015	0.122	0.011
0.013	0.605	-0.968	-0.043	0.572	-0.819	1.086	0.470	0.605	0.064	0.055	-0.145	0.256	0.085	0.190	0.001
-0.133	0.709	-0.987	-0.054	0.588	-0.807	1.004	0.267	0.611	-0.070	0.144	-0.176	0.402	0.190	0.210	0.003
-0.214	0.725	-0.869	-0.056	0.603	-0.796	0.948	-0.292	0.499	-0.149	0.144	-0.069	0.483	0.206	0.091	-0.021
-0.103	0.736	-0.751	-0.055	0.617	-0.785	0.927	-0.414	0.467	-0.038	0.142	0.038	0.371	0.218	0.027	-0.024
-0.118	0.725	-0.814	-0.051	0.626	-0.778	0.582	-0.592	0.410	-0.058	0.121	-0.032	0.386	0.208	0.036	0.018
0.032	0.752	-0.806	-0.048	0.634	-0.772	0.512	-0.428	0.297	0.089	0.141	-0.030	0.234	0.235	0.028	0.080
0.132	0.779	-0.853	-0.047	0.644	-0.764	0.638	-0.171	0.133	0.188	0.158	-0.085	0.133	0.263	0.076	0.134
0.109	0.752	-0.905	-0.044	0.651	-0.758	0.479	-0.158	0.025	0.163	0.124	-0.142	0.152	0.236	0.127	0.187
0.151	0.721	-0.881	-0.038	0.654	-0.755	0.212	-0.180	-0.232	0.199	0.090	-0.121	0.106	0.205	0.104	0.196
0.159	0.705	-0.865	-0.031	0.654	-0.756	-0.004	-0.186	-0.279	0.200	0.074	-0.104	0.094	0.190	0.090	0.197
0.055	0.728	-0.960	-0.015	0.649	-0.761	-0.364	-0.831	-0.242	0.080	0.102	-0.193	0.194	0.213	0.186	0.211
0.151	0.798	-0.948	-0.000	0.643	-0.766	-0.374	-0.653	-0.333	0.162	0.177	-0.176	0.095	0.281	0.175	0.225
0.213	0.767	-0.987	0.013	0.643	-0.766	-0.027	-0.586	-0.248	0.211	0.147	-0.215	0.030	0.249	0.215	0.224
0.201	0.794	-1.153	0.032	0.645	-0.764	0.157	-1.054	-0.237	0.180	0.171	-0.383	0.041	0.274	0.381	0.238
0.109	0.844	-1.240	0.058	0.648	-0.760	0.246	-1.437	-0.247	0.063	0.218	-0.473	0.133	0.321	0.469	0.248
0.136	0.829	-1.212	0.089	0.652	-0.753	0.316	-1.909	-0.191	0.058	0.198	-0.452	0.108	0.302	0.442	0.232
0.243	0.813	-1.157	0.119	0.656	-0.745	0.373	-1.737	-0.301	0.135	0.179	-0.404	0.001	0.284	0.387	0.221
0.217	0.810	-1.082	0.150	0.662	-0.734	0.443	-1.824	-0.283	0.077	0.169	-0.339	0.029	0.279	0.312	0.222
0.320	0.798	-1.035	0.182	0.669	-0.720	0.594	-1.902	-0.290	0.149	0.150	-0.306	0.075	0.265	0.264	0.238
0.336	0.790	-1.003	0.211	0.676	-0.706	0.578	-1.699	-0.376	0.135	0.136	-0.288	0.091	0.256	0.230	0.234
0.459	0.856	-0.932	0.243	0.682	-0.690	0.621	-1.820	-0.453	0.225	0.195	-0.233	0.215	0.320	0.157	0.260
0.470	0.837	-0.830	0.272	0.688	-0.673	0.614	-1.487	-0.572	0.207	0.170	-0.146	0.226	0.299	0.052	0.256
0.605	0.833	-0.739	0.295	0.691	-0.659	0.547	-1.122	-0.590	0.317	0.162	-0.070	0.361	0.294	0.041	0.249
0.528	0.806	-0.715	0.319	0.695	-0.644	0.598	-1.090	-0.628	0.216	0.131	-0.061	0.284	0.265	0.066	0.217
0.551	0.860	-0.593	0.340	0.701	-0.626	0.751	-1.064	-0.535	0.217	0.179	0.044	0.306	0.317	0.190	0.193
0.501	0.875	-0.597	0.358	0.707	-0.610	0.666	-1.006	-0.347	0.148	0.188	0.023	0.255	0.330	0.188	0.144
0.501	0.875	-0.597	0.374	0.714	-0.592	0.745	-0.954	-0.324	0.131	0.181	0.005	0.254	0.328	0.188	0.125
0.463	0.864	-0.585	0.389	0.717	-0.578	0.343	-1.075	-0.157	0.077	0.167	0.004	0.214	0.314	0.200	0.111
0.540	0.767	-0.570	0.402	0.716	-0.571	0.009	-0.843	-0.193	0.141	0.072	0.013	0.291	0.215	0.217	0.117
0.570	0.709	-0.479	0.414	0.715	-0.564	0.039	-0.803	-0.183	0.159	0.015	0.096	0.321	0.156	0.308	0.117
0.613	0.755	-0.522	0.426	0.714	-0.555	0.228	-0.655	-0.325	0.189	0.061	0.044	0.363	0.201	0.265	0.108
0.547	0.767	-0.601	0.436	0.709	-0.554	-0.093	-0.274	-0.466	0.114	0.078	-0.036	0.298	0.211	0.187	0.103
0.497	0.813	-0.499	0.449	0.704	-0.550	-0.024	-0.438	-0.536	0.051	0.129	0.063	0.246	0.256	0.290	0.089
0.578	0.783	-0.510	0.452	0.698	-0.556	-0.273	0.259	-0.408	0.128	0.104	0.056	0.326	0.223	0.278	0.062
0.528	0.713	-0.499	0.458	0.692	-0.558	-0.206	-0.109	-0.370	0.072	0.040	0.070	0.274	0.152	0.289	0.054
0.532	0.810	-0.459	0.462	0.684	-0.565	-0.461	0.139	-0.341	0.073	0.145	0.117	0.276	0.246	0.327	0.057
0.578	0.821	-0.483	0.461	0.676	-0.575	-0.480	0.475	-0.346	0.119	0.165	0.104	0.320	0.255	0.303	0.063
0.520	0.813	-0.538	0.460	0.666	-0.587	-0.564	0.489	-0.328	0.063	0.166	0.060	0.261	0.245	0.247	0.057
0.636	0.783	-0.507	0.455	0.655	-0.603	-0.659	0.827	-0.368	0.183	0.146	0.108	0.375	0.212	0.279	0.061
0.497	0.806	-0.538	0.456	0.642	-0.616	-0.819	0.322	-0.345	0.044	0.181	0.090	0.236	0.234	0.247	0.047
0.544	0.655	-0.526	0.453	0.628	-0.633	-0.863	0.639	-0.365	0.093	0.044	0.118	0.280	0.081	0.258	0.045
0.501	0.524	-0.542	0.454	0.612	-0.648	-1.000	0.334	-0.382	0.051	-0.071	0.117	0.236	0.051	0.241	0.026
0.547	0.512	-0.507	0.458	0.597	-0.658	-0.769	0.150	-0.510	0.092	-0.068	0.163	0.280	0.064	0.277	0.030
0.563	0.558	-0.503	0.463	0.581	-0.669	-0.949	-0.018	-0.392	0.102	-0.005	0.178	0.295	0.018	0.279	0.029
0.578	0.497	-0.475	0.466	0.566	-0.681	-0.931	0.144	-0.317	0.116	-0.052	0.217	0.308	0.081	0.305	0.041
0.597	0.558	-0.451	0.464	0.551	-0.693	-0.722	0.556	-0.492	0.136	0.024	0.254	0.325	0.021	0.327	0.002
0.590	0.678	-0.570	0.467	0.535	-0.704	-0.963	0.032	-0.333	0.125	0.160	0.146	0.316	0.098	0.207	0.018
0.328	0.585	-0.621	0.470	0.519	-0.714	-1.014	-0.028	-0.266	-0.139	0.084	0.105	0.052	0.004	0.154	0.008
0.697	0.516	-0.447	0.470	0.501	-0.726	-1.073	0.222	-0.230	0.230	0.031	0.291	0.419	0.067	0.325	0.016
0.536	0.477	-0.522	0.473	0.484	-0.737	-1.063	0.013	-0.209	0.066	0.010	0.227	0.255	0.106	0.248	0.006
0.686	0.497	-0.396	0.472	0.464	-0.749	-1.118	0.294	-0.346	0.217	0.049	0.365	0.404	0.088	0.372	0.046
0.605	0.392	-0.451	0.475	0.446	-0.758	-0.970	0.062	-0.362	0.133	-0.038	0.319	0.321	0.194	0.316	0.025
0.620	0.377	-0.471	0.467	0.429	-0.773	-0.911	0.789	-0.347	0.156	-0.036	0.314	0.334	0.210	0.293	0.031
0.594	0.365	-0.467	0.465	0.414	-0.783	-0.738	0.398	-0.415	0.131	-0.033	0.328	0.305	0.223	0.295	0.010
0.594	0.365	-0.467	0.458	0.397	-0.795	-0.844	0.698	-0.372	0.139	-0.016	0.341	0.303	0.224	0.292	0.009
0.544	0.392	-0.483	0.456	0.383	-0.803	-0.804	0.227	-0.199	0.090	0.025	0.333	0.251	0.197	0.274	-0.032
0.559	0.423	-0.526	0.437	0.371	-0.820	-0.607	1.367	-0.266	0.125	0.068	0.306	0.264	0.167	0.227	-0.054
0.347	0.427	-0.550	0.430	0.357	-0.829	-0.790	0.462	-0.121	-0.080	0.085	0.291	0.050	0.163	0.200	-0.067
0.447	0.473	-0.471	0.415	0.344	-0.842	-0.809	0.935	-0.037	0.035	0.144	0.383	0.148	0.117	0.276	-0.077
0.467	0.473	-0.518	0.396	0.334	-0.855	-0.557	1.195	-0.131	0.073	0.154	0.349	0.165	0.119	0.225	-0.104
0.420	0.427	-0.514	0.381	0.328	-0.864	-0.424	0.872	0.007	0.042	0.114	0.362	0.117	0.166	0.226	-0.086
0.363	0.388	-0.538	0.371	0.324	-0.871	-0.279	0.632	0.036	-0.005	0.080	0.344	0.057	0.206	0.198	-0.081
0.440	0.365	-0.424	0.361	0.323	-0.875	-0.104	0.589	0.038	0.082	0.057	0.463	0.132	0.230	0.309	-0.082
0.428	0.315	-0.447	0.350	0.324	-0.879	0.028	0.618	0.088	0.081	0.005	0.443	0.118	0.282	0.281	-0.084
0.409	0.346	-0.534	0.339	0.324	-0.883	-0.092	0.610	0.128	0.073	0.037	0.361	0.096	0.252	0.190	-0.055
0.336	0.315	-0.593	0.328	0.323	-0.887	-0.084	0.542	0.170	0.010	0.006	0.306	0.020	0.285	0.127	-0.049
0.463	0.315	-0.542	0.305	0.325	-0.895	0.034	1.299	0.133	0.160	0.004	0.364	0.144	0.287	0.175	-0.025
0.332	0.338	-0.648	0.295	0.325	-0.898	-0.083	0.467	0.232	0.039	0.027	0.261	0.011	0.265	0.064	-0.029
0.428	0.377	-0.641	0.276	0.324	-0.905	-0.121	1.053	0.112	0.155	0.067	0.276	0.104	0.228	0.068	-0.016
0.251	0.400	-0.723	0.267	0.326	-0.907	0.053	0.492	0.121	-0.013	0.088	0.195	0.075	0.207	0.019	-0.017
0.317	0.404	-0.660	0.256	0.330	-0.909	0.160	0.542	0.116	0.063	0.088	0.260	0.012	0.204	0.040	-0.018
0.401	0.346	-0.538	0.238	0.335	-0.912	0.220	0.986	0.142	0.166	0.025	0.385	0.070	0.263	0.158	-0.039
0.301	0.319	-0.518	0.220	0.340	-0.914	0.231	0.963	0.182	0.085	-0.007	0.408	0.033	0.291	0.174	-0.032
0.255	0.292	-0.585	0.193	0.344	-0.919	0.149	1.419	0.218	0.066	-0.038	0.345	0.083	0.318	0.103	-0.021
0.236	0.214	-0.633	0.174	0.347	-0.922	0.077	0.927	0.341	0.066	-0.118	0.301	0.105	0.396	0.051	-0.017
0.282	0.218	-0.656	0.158	0.357	-0.921	0.514	0.823	0.185	0.129	-0.124	0.276	0.062	0.393	0.024	0.004
0.274	0.392	-0.668	0.139	0.368	-0.919	0.557	0.970	0.161	0.140	0.039	0.263	0.072	0.221	0.008	-0.007
0.201	0.427	-0.861	0.133	0.377	-0.916	0.471	0.216	0.276	0.074	0.063	0.067	0.147	0.187	0.188	0.007
-0.010	0.516	-0.952	0.125	0.387	-0.914	0.482	0.342	0.244	-0.129	0.142	-0.027	0.362	0.099	0.283	-0.007
0.178	0.485	-0.822	0.111	0.394	-0.912	0.327	0.689	0.195	0.074	0.105	0.102	0.177	0.131	0.157	0.000
0.082	0.497	-0.814	0.098	0.402	-0.910	0.415	0.625	0.162	-0.009	0.108	0.108	0.277	0.119	0.153	0.000
0.093	0.558	-0.861	0.088	0.406	-0.910	0.171	0.477	0.127	0.012	0.166	0.060	0.268	0.058	0.204	0.000
Avg ODBA	3.155
Vec ODBA	2.145
Avg ELBA	1.788
Avg EPBA	0.529
Speed	ODBA	VeDBA	ELBA	EPBA	StrkSpGn	StrSpGn_L	ISI
8.200	3.155	2.145	1.788	0.529	0.969	0.852	2.522
MeanPeak	0.098892
MeanLong	0.086937
MeanISI	2.521667
