# Supplementary material for: Averaged Propulsive Body Acceleration (APBA) Can Be Calculated from Biologging Tags That Incorporate Gyroscopes and Accelerometers to Estimate Swimming Speed, Hydrodynamic Drag and Energy Expenditure for Steller Sea Lions
Source: PLoS One. 2016 Jun 10;11(6):e0157326. doi: 10.1371/journal.pone.0157326 (PMC4902303; doi:10.1371/journal.pone.0157326)
Supplement: S2 Data — Each file contains a 50Hz time series. Provided are calibrated accelerometer and gyro measurements, together with the estimated gravity vector, and the estimated dynamic accelerations by the different methods. The small files with the suffix.txt are configuration files used in C++ processing. (ZIP) [file pone.0157326.s002.zip › BoniNov_18/boni8_3090_4.csv]

rawAx	rawAy	rawAz	gravX	gravY	gravZ	gyrX	gyrY	gyrZ	estAx	estAy	estAz	odbX	odbY	odbZ	spk
-0.260	0.149	-1.109	-0.286	0.191	-0.939	-0.183	0.086	-0.104	-0.031	-0.025	-0.179	0.205	0.093	0.151	0.046
-0.141	0.052	-1.046	-0.287	0.189	-0.939	-0.077	0.099	-0.025	0.089	-0.120	-0.116	0.086	0.192	0.088	0.013
-0.210	0.014	-1.086	-0.289	0.189	-0.938	0.081	0.086	0.063	0.022	-0.159	-0.156	0.156	0.232	0.128	-0.021
-0.414	0.184	-0.952	-0.286	0.192	-0.939	0.173	-0.180	0.038	-0.185	0.008	-0.022	0.360	0.064	0.006	-0.039
-0.414	0.184	-0.952	-0.282	0.196	-0.939	0.220	-0.212	0.038	-0.189	0.004	-0.022	0.360	0.066	0.006	-0.059
-0.268	0.276	-0.889	-0.276	0.200	-0.940	0.226	-0.338	0.097	-0.048	0.093	0.042	0.214	0.025	0.069	-0.057
-0.203	0.269	-0.944	-0.274	0.204	-0.940	0.220	-0.144	0.032	0.014	0.082	-0.013	0.150	0.016	0.013	-0.001
-0.153	0.276	-1.003	-0.274	0.208	-0.939	0.149	0.055	-0.027	0.065	0.086	-0.073	0.100	0.023	0.047	0.068
-0.130	0.280	-1.050	-0.270	0.208	-0.940	0.024	-0.199	-0.006	0.084	0.089	-0.120	0.079	0.026	0.095	0.121
-0.060	0.222	-1.058	-0.263	0.209	-0.942	0.038	-0.311	-0.019	0.147	0.031	-0.126	0.011	0.033	0.104	0.167
-0.041	0.230	-1.137	-0.252	0.208	-0.945	-0.057	-0.534	0.003	0.155	0.040	-0.201	0.007	0.025	0.183	0.211
0.013	0.261	-1.137	-0.237	0.206	-0.949	-0.102	-0.761	-0.032	0.194	0.073	-0.197	0.060	0.005	0.184	0.271
0.117	0.269	-1.094	-0.218	0.207	-0.954	-0.023	-0.907	-0.133	0.279	0.080	-0.149	0.163	0.012	0.141	0.306
0.240	0.257	-1.129	-0.202	0.207	-0.957	-0.026	-0.747	-0.189	0.385	0.069	-0.181	0.286	0.000	0.176	0.327
0.193	0.226	-1.117	-0.185	0.206	-0.961	-0.072	-0.777	-0.223	0.322	0.038	-0.166	0.239	0.031	0.165	0.342
0.174	0.218	-1.125	-0.163	0.206	-0.965	-0.035	-1.056	-0.149	0.281	0.031	-0.170	0.219	0.039	0.173	0.329
0.201	0.242	-1.121	-0.144	0.206	-0.968	-0.047	-0.903	-0.085	0.289	0.055	-0.163	0.245	0.017	0.169	0.291
0.151	0.214	-1.078	-0.125	0.205	-0.971	-0.032	-0.922	-0.015	0.221	0.028	-0.117	0.194	0.044	0.126	0.261
0.143	0.176	-1.106	-0.105	0.204	-0.973	-0.046	-0.975	0.013	0.193	-0.009	-0.142	0.186	0.083	0.153	0.242
0.178	0.187	-0.987	-0.089	0.209	-0.974	0.254	-0.786	-0.016	0.212	-0.003	-0.023	0.220	0.072	0.035	0.212
0.217	0.242	-0.952	-0.079	0.213	-0.974	0.192	-0.450	-0.063	0.241	0.047	0.013	0.258	0.018	0.000	0.207
0.170	0.180	-0.956	-0.075	0.218	-0.973	0.249	-0.163	0.012	0.191	-0.019	0.008	0.211	0.080	0.004	0.194
0.213	0.184	-0.983	-0.069	0.223	-0.972	0.275	-0.314	0.020	0.226	-0.021	-0.020	0.253	0.077	0.031	0.193
0.163	0.265	-0.975	-0.062	0.232	-0.971	0.483	-0.287	-0.031	0.170	0.051	-0.014	0.203	0.005	0.023	0.170
0.213	0.214	-0.960	-0.061	0.243	-0.968	0.541	-0.029	-0.047	0.218	-0.010	-0.001	0.253	0.045	0.007	0.169
0.097	0.265	-0.983	-0.056	0.256	-0.965	0.683	-0.182	-0.067	0.099	0.027	-0.027	0.138	0.005	0.030	0.136
0.147	0.296	-1.046	-0.054	0.269	-0.962	0.675	-0.038	-0.138	0.147	0.045	-0.094	0.187	0.036	0.092	0.121
0.009	0.323	-1.074	-0.058	0.286	-0.957	0.841	0.270	-0.187	0.012	0.055	-0.126	0.048	0.063	0.119	0.081
0.024	0.419	-1.133	-0.056	0.298	-0.953	0.625	-0.076	-0.101	0.025	0.140	-0.189	0.063	0.159	0.178	0.063
-0.033	0.381	-1.039	-0.054	0.304	-0.951	0.295	-0.080	0.003	-0.034	0.095	-0.096	0.006	0.120	0.083	0.027
-0.033	0.381	-1.039	-0.063	0.308	-0.949	0.216	0.481	-0.120	-0.026	0.091	-0.098	0.007	0.120	0.083	0.001
-0.037	0.238	-0.964	-0.067	0.313	-0.948	0.243	0.283	-0.170	-0.026	-0.056	-0.025	0.003	0.023	0.008	-0.024
-0.095	0.253	-0.956	-0.061	0.316	-0.947	0.169	-0.259	-0.102	-0.089	-0.044	-0.017	0.054	0.008	0.001	-0.049
-0.045	0.245	-0.932	-0.059	0.318	-0.946	0.146	-0.088	-0.090	-0.041	-0.054	0.006	0.005	0.016	0.022	-0.057
-0.130	0.269	-0.932	-0.055	0.319	-0.946	0.028	-0.191	-0.084	-0.130	-0.031	0.006	0.090	0.006	0.022	-0.063
-0.026	0.261	-0.932	-0.049	0.323	-0.945	0.235	-0.264	-0.134	-0.032	-0.043	0.005	0.014	0.002	0.023	-0.058
-0.049	0.296	-0.956	-0.048	0.324	-0.945	0.021	-0.058	-0.056	-0.057	-0.008	-0.019	0.010	0.033	0.000	-0.060
-0.022	0.296	-0.885	-0.039	0.329	-0.944	0.250	-0.384	-0.189	-0.038	-0.013	0.051	0.016	0.033	0.071	-0.057
-0.030	0.249	-0.924	-0.034	0.335	-0.942	0.322	-0.199	-0.146	-0.051	-0.065	0.009	0.007	0.014	0.032	-0.049
-0.076	0.195	-0.901	-0.028	0.339	-0.940	0.270	-0.334	-0.047	-0.103	-0.124	0.031	0.042	0.068	0.057	-0.055
0.040	0.323	-0.920	-0.031	0.343	-0.939	0.213	0.194	-0.125	0.014	-0.001	0.010	0.072	0.060	0.038	-0.059
-0.064	0.315	-0.960	-0.026	0.350	-0.936	0.344	-0.199	-0.172	-0.094	-0.015	-0.032	0.034	0.052	0.001	-0.052
-0.041	0.265	-0.912	-0.024	0.353	-0.936	0.156	-0.056	-0.110	-0.073	-0.068	0.015	0.013	0.002	0.047	-0.056
0.005	0.288	-0.952	-0.022	0.356	-0.934	0.218	-0.072	-0.071	-0.029	-0.049	-0.026	0.032	0.026	0.008	-0.065
-0.107	0.288	-0.952	-0.014	0.362	-0.932	0.314	-0.413	-0.097	-0.148	-0.054	-0.028	0.081	0.026	0.009	-0.066
0.020	0.269	-0.901	-0.007	0.368	-0.930	0.341	-0.329	-0.071	-0.028	-0.080	0.021	0.045	0.007	0.060	-0.055
-0.030	0.245	-0.897	-0.004	0.374	-0.927	0.324	-0.176	-0.039	-0.081	-0.109	0.022	0.007	0.016	0.064	-0.060
0.036	0.253	-0.916	-0.002	0.378	-0.926	0.234	-0.070	-0.009	-0.017	-0.106	0.001	0.057	0.008	0.044	-0.049
-0.014	0.357	-0.979	0.001	0.380	-0.925	0.104	-0.173	0.033	-0.070	-0.003	-0.063	0.005	0.096	0.019	-0.038
-0.041	0.361	-0.979	0.001	0.382	-0.924	0.138	0.011	-0.041	-0.097	-0.001	-0.064	0.023	0.100	0.019	-0.028
0.051	0.350	-0.999	0.006	0.384	-0.923	0.128	-0.265	-0.033	-0.010	-0.015	-0.085	0.068	0.088	0.039	-0.025
-0.014	0.354	-1.031	0.010	0.388	-0.921	0.220	-0.182	-0.042	-0.079	-0.014	-0.118	0.001	0.092	0.070	-0.018
0.051	0.354	-0.944	0.009	0.390	-0.921	0.111	0.017	0.009	-0.013	-0.016	-0.032	0.066	0.092	0.017	-0.015
0.063	0.327	-0.905	0.013	0.393	-0.919	0.169	-0.182	-0.046	-0.005	-0.045	0.005	0.077	0.065	0.057	-0.026
-0.010	0.369	-0.979	0.017	0.395	-0.919	0.087	-0.187	-0.034	-0.082	-0.004	-0.070	0.003	0.107	0.017	-0.021
0.020	0.338	-0.944	0.017	0.396	-0.918	0.078	-0.008	-0.017	-0.051	-0.036	-0.036	0.034	0.076	0.019	-0.015
0.067	0.315	-0.909	0.021	0.397	-0.917	0.087	-0.231	-0.004	-0.009	-0.060	-0.001	0.080	0.053	0.055	-0.010
0.090	0.334	-0.940	0.019	0.400	-0.916	0.163	0.137	-0.040	0.016	-0.044	-0.034	0.103	0.072	0.023	0.001
0.090	0.334	-0.940	0.025	0.402	-0.915	0.135	-0.317	0.004	0.010	-0.046	-0.035	0.102	0.072	0.023	-0.013
0.070	0.338	-0.920	0.021	0.406	-0.914	0.188	0.308	-0.100	-0.004	-0.045	-0.016	0.083	0.076	0.043	-0.002
-0.057	0.334	-0.979	0.032	0.407	-0.913	0.091	-0.654	-0.001	-0.142	-0.050	-0.076	0.044	0.072	0.017	-0.017
0.128	0.338	-0.916	0.029	0.408	-0.913	0.052	0.203	-0.019	0.046	-0.047	-0.013	0.140	0.075	0.046	-0.020
0.028	0.346	-0.924	0.035	0.409	-0.912	0.063	-0.344	0.026	-0.060	-0.040	-0.022	0.040	0.083	0.038	-0.026
0.093	0.354	-0.912	0.036	0.409	-0.912	0.034	-0.038	0.003	0.004	-0.033	-0.010	0.105	0.090	0.050	0.001
0.051	0.377	-0.924	0.038	0.410	-0.911	0.041	-0.078	-0.039	-0.039	-0.010	-0.022	0.062	0.113	0.038	-0.021
0.097	0.365	-0.960	0.037	0.410	-0.911	0.006	0.061	-0.013	0.008	-0.022	-0.058	0.108	0.101	0.003	-0.006
0.017	0.369	-0.916	0.039	0.410	-0.911	0.006	-0.120	-0.002	-0.075	-0.017	-0.014	0.027	0.105	0.047	-0.026
0.101	0.388	-0.948	0.037	0.409	-0.912	-0.006	0.137	-0.030	0.012	0.002	-0.046	0.111	0.124	0.016	-0.018
-0.022	0.338	-0.952	0.042	0.409	-0.912	-0.028	-0.284	-0.009	-0.116	-0.047	-0.049	0.013	0.074	0.012	-0.037
0.086	0.354	-0.960	0.043	0.407	-0.912	-0.059	-0.046	-0.007	-0.009	-0.030	-0.056	0.094	0.089	0.005	-0.016
0.020	0.373	-0.924	0.051	0.407	-0.912	-0.003	-0.418	0.012	-0.082	-0.011	-0.021	0.028	0.109	0.040	-0.032
0.155	0.342	-0.893	0.052	0.407	-0.912	-0.007	-0.078	0.008	0.051	-0.042	0.011	0.162	0.078	0.071	-0.009
0.047	0.342	-0.909	0.056	0.406	-0.912	-0.036	-0.196	0.025	-0.060	-0.042	-0.004	0.054	0.078	0.056	-0.027
0.120	0.361	-0.932	0.053	0.404	-0.913	-0.143	0.152	-0.016	0.015	-0.020	-0.026	0.126	0.097	0.032	-0.015
0.032	0.357	-0.885	0.055	0.402	-0.914	-0.085	-0.094	0.021	-0.075	-0.022	0.022	0.037	0.093	0.080	-0.036
0.090	0.350	-0.920	0.055	0.400	-0.915	-0.096	-0.002	0.017	-0.017	-0.028	-0.013	0.094	0.085	0.044	-0.043
0.028	0.357	-0.940	0.057	0.398	-0.916	-0.088	-0.108	-0.010	-0.080	-0.018	-0.031	0.031	0.092	0.025	-0.056
0.013	0.327	-0.905	0.054	0.397	-0.916	-0.065	0.163	-0.080	-0.093	-0.047	0.005	0.014	0.061	0.061	-0.042
0.070	0.342	-0.901	0.061	0.397	-0.916	0.029	-0.336	-0.023	-0.041	-0.032	0.009	0.071	0.075	0.065	-0.049
0.074	0.361	-0.987	0.059	0.397	-0.916	0.010	0.108	-0.003	-0.035	-0.012	-0.078	0.074	0.093	0.022	-0.044
0.040	0.396	-0.972	0.060	0.395	-0.917	-0.100	-0.110	0.027	-0.071	0.025	-0.061	0.038	0.126	0.006	-0.033
0.063	0.350	-0.940	0.065	0.394	-0.917	-0.053	-0.275	0.106	-0.052	-0.020	-0.029	0.059	0.078	0.026	-0.030
0.070	0.315	-0.916	0.061	0.392	-0.918	-0.126	0.198	0.060	-0.040	-0.052	-0.004	0.066	0.042	0.050	-0.035
0.093	0.330	-0.901	0.064	0.390	-0.919	-0.116	-0.227	0.146	-0.020	-0.034	0.012	0.088	0.057	0.066	-0.026
0.063	0.361	-0.952	0.062	0.386	-0.920	-0.191	0.058	0.093	-0.049	0.000	-0.037	0.056	0.087	0.015	-0.020
0.120	0.323	-0.873	0.056	0.385	-0.921	-0.082	0.350	0.008	0.014	-0.037	0.043	0.112	0.047	0.094	-0.022
0.086	0.350	-0.948	0.052	0.382	-0.923	-0.131	0.172	0.017	-0.017	-0.007	-0.030	0.076	0.073	0.020	-0.027
0.028	0.280	-0.975	0.049	0.379	-0.924	-0.184	0.163	0.079	-0.072	-0.073	-0.056	0.017	0.003	0.008	-0.036
0.040	0.272	-0.948	0.048	0.376	-0.926	-0.148	0.002	0.124	-0.059	-0.078	-0.026	0.027	0.006	0.020	-0.036
0.028	0.315	-0.893	0.051	0.373	-0.927	-0.161	-0.227	0.150	-0.074	-0.032	0.030	0.014	0.036	0.076	-0.043
0.120	0.323	-0.865	0.048	0.371	-0.927	-0.073	0.125	0.087	0.021	-0.023	0.059	0.104	0.042	0.103	-0.039
0.059	0.311	-0.909	0.046	0.369	-0.928	-0.107	0.089	0.060	-0.039	-0.032	0.016	0.041	0.030	0.059	-0.047
0.055	0.319	-0.932	0.038	0.365	-0.930	-0.255	0.436	0.043	-0.035	-0.019	-0.005	0.036	0.037	0.036	-0.036
0.001	0.323	-0.916	0.036	0.359	-0.933	-0.302	0.056	0.081	-0.087	-0.009	0.013	0.020	0.040	0.051	-0.055
0.063	0.303	-0.912	0.029	0.351	-0.936	-0.414	0.350	0.101	-0.018	-0.020	0.021	0.039	0.019	0.055	-0.052
-0.018	0.292	-0.924	0.026	0.344	-0.939	-0.400	0.103	0.104	-0.096	-0.024	0.012	0.043	0.006	0.043	-0.058
0.070	0.272	-0.849	0.019	0.339	-0.941	-0.260	0.391	0.024	-0.001	-0.038	0.089	0.043	0.014	0.117	-0.057
0.024	0.230	-0.873	0.013	0.334	-0.943	-0.238	0.316	-0.002	-0.041	-0.076	0.067	0.005	0.058	0.093	-0.063
-0.018	0.214	-0.928	0.010	0.328	-0.945	-0.288	0.118	0.052	-0.081	-0.086	0.014	0.049	0.074	0.037	-0.056
0.032	0.257	-0.857	0.007	0.323	-0.947	-0.296	0.158	0.065	-0.027	-0.037	0.087	0.001	0.033	0.106	-0.070
0.001	0.288	-0.916	0.001	0.316	-0.949	-0.362	0.286	0.036	-0.052	0.000	0.031	0.034	0.003	0.046	-0.062
-0.045	0.288	-0.924	-0.000	0.310	-0.951	-0.281	0.027	0.075	-0.097	0.006	0.025	0.081	0.005	0.037	-0.057
0.047	0.242	-0.881	-0.007	0.305	-0.952	-0.267	0.345	0.063	0.002	-0.035	0.070	0.010	0.053	0.080	-0.067
0.009	0.272	-0.885	-0.011	0.301	-0.954	-0.219	0.199	0.055	-0.032	0.000	0.067	0.030	0.023	0.075	-0.067
-0.060	0.230	-0.901	-0.014	0.297	-0.955	-0.196	0.082	0.142	-0.098	-0.038	0.052	0.102	0.066	0.059	-0.056
-0.014	0.242	-0.909	-0.022	0.293	-0.956	-0.217	0.421	0.091	-0.044	-0.022	0.046	0.058	0.055	0.051	-0.074
0.005	0.207	-0.873	-0.029	0.287	-0.957	-0.266	0.289	0.166	-0.018	-0.052	0.083	0.040	0.090	0.086	-0.070
-0.083	0.160	-0.897	-0.035	0.282	-0.959	-0.271	0.280	0.183	-0.099	-0.093	0.061	0.129	0.137	0.062	-0.061
0.001	0.157	-0.877	-0.046	0.278	-0.959	-0.166	0.554	0.136	-0.003	-0.093	0.081	0.046	0.142	0.080	-0.062
-0.049	0.211	-0.897	-0.053	0.275	-0.960	-0.159	0.305	0.088	-0.047	-0.036	0.062	0.096	0.088	0.060	-0.064
-0.057	0.214	-0.912	-0.058	0.272	-0.961	-0.138	0.269	0.046	-0.049	-0.029	0.047	0.104	0.085	0.042	-0.051
-0.060	0.184	-0.928	-0.063	0.268	-0.961	-0.187	0.253	0.090	-0.047	-0.055	0.032	0.109	0.117	0.025	-0.070
-0.060	0.184	-0.928	-0.073	0.265	-0.961	-0.140	0.489	0.048	-0.037	-0.052	0.032	0.108	0.117	0.024	-0.072
-0.164	0.207	-0.968	-0.074	0.261	-0.963	-0.210	-0.009	0.086	-0.140	-0.024	-0.006	0.211	0.095	0.017	-0.069
-0.091	0.160	-0.920	-0.078	0.257	-0.963	-0.171	0.194	0.064	-0.063	-0.066	0.042	0.137	0.142	0.029	-0.070
-0.076	0.214	-0.936	-0.081	0.255	-0.964	-0.117	0.185	0.013	-0.044	-0.010	0.027	0.120	0.089	0.012	-0.065
-0.091	0.214	-0.944	-0.086	0.252	-0.964	-0.160	0.245	-0.011	-0.054	-0.006	0.019	0.134	0.089	0.003	-0.058
-0.064	0.234	-0.956	-0.093	0.250	-0.964	-0.075	0.413	-0.106	-0.020	0.014	0.007	0.106	0.071	0.010	-0.049
-0.145	0.203	-0.960	-0.094	0.250	-0.964	-0.015	0.039	-0.128	-0.100	-0.017	0.004	0.187	0.103	0.016	-0.058
-0.068	0.164	-0.932	-0.098	0.247	-0.964	-0.163	0.248	-0.120	-0.019	-0.052	0.032	0.109	0.142	0.011	-0.050
-0.160	0.191	-1.003	-0.095	0.243	-0.965	-0.186	-0.125	-0.074	-0.113	-0.021	-0.038	0.200	0.116	0.060	-0.058
-0.064	0.164	-0.948	-0.101	0.241	-0.965	-0.147	0.376	-0.182	-0.011	-0.045	0.018	0.102	0.144	0.005	-0.052
-0.137	0.195	-1.015	-0.104	0.239	-0.966	-0.112	0.150	-0.177	-0.082	-0.012	-0.049	0.174	0.114	0.073	-0.050
-0.157	0.145	-1.046	-0.106	0.238	-0.966	-0.056	0.146	-0.155	-0.099	-0.061	-0.081	0.191	0.165	0.105	-0.029
-0.110	0.153	-1.046	-0.108	0.237	-0.966	-0.045	0.145	-0.149	-0.051	-0.052	-0.081	0.144	0.158	0.105	-0.007
-0.095	0.168	-1.094	-0.110	0.238	-0.965	0.078	0.124	-0.089	-0.033	-0.038	-0.128	0.128	0.143	0.152	0.023
-0.003	0.145	-1.062	-0.118	0.241	-0.963	0.172	0.430	-0.005	0.067	-0.064	-0.098	0.035	0.166	0.120	0.054
-0.014	0.141	-1.062	-0.123	0.248	-0.961	0.376	0.291	0.089	0.061	-0.075	-0.101	0.047	0.170	0.120	0.044
-0.018	0.195	-1.058	-0.131	0.256	-0.958	0.441	0.381	0.080	0.065	-0.029	-0.100	0.051	0.115	0.117	0.002
-0.195	0.261	-1.035	-0.135	0.262	-0.955	0.342	0.221	0.000	-0.107	0.031	-0.078	0.227	0.049	0.094	-0.044
-0.314	0.261	-0.995	-0.133	0.268	-0.954	0.288	-0.172	0.113	-0.229	0.025	-0.040	0.345	0.049	0.055	-0.080
-0.218	0.257	-0.932	-0.130	0.272	-0.953	0.262	-0.198	0.089	-0.135	0.017	0.023	0.249	0.054	0.007	-0.093
-0.153	0.292	-0.865	-0.130	0.277	-0.952	0.264	-0.011	0.022	-0.070	0.047	0.088	0.183	0.020	0.074	-0.064
-0.022	0.292	-0.857	-0.134	0.284	-0.949	0.335	0.271	-0.051	0.066	0.040	0.093	0.052	0.021	0.082	-0.011
-0.022	0.303	-0.995	-0.132	0.288	-0.948	0.196	-0.067	-0.097	0.064	0.048	-0.045	0.053	0.011	0.056	0.044
-0.045	0.272	-1.054	-0.127	0.288	-0.949	0.002	-0.227	-0.093	0.036	0.017	-0.104	0.076	0.043	0.115	0.098
0.024	0.257	-1.113	-0.118	0.286	-0.951	-0.096	-0.467	-0.011	0.095	0.004	-0.161	0.008	0.059	0.174	0.147
0.074	0.284	-1.121	-0.105	0.281	-0.954	-0.285	-0.611	-0.131	0.133	0.036	-0.166	0.040	0.034	0.181	0.208
0.205	0.338	-1.086	-0.090	0.274	-0.957	-0.383	-0.640	-0.221	0.249	0.097	-0.127	0.169	0.019	0.144	0.268
0.313	0.280	-1.149	-0.081	0.269	-0.960	-0.296	-0.337	-0.324	0.348	0.045	-0.187	0.275	0.040	0.207	0.300
0.313	0.280	-1.149	-0.066	0.263	-0.963	-0.330	-0.635	-0.373	0.332	0.051	-0.185	0.273	0.040	0.206	0.320
0.278	0.214	-1.094	-0.049	0.260	-0.964	-0.174	-0.697	-0.339	0.282	-0.011	-0.128	0.236	0.105	0.150	0.313
0.259	0.168	-1.109	-0.032	0.261	-0.965	0.045	-0.782	-0.256	0.245	-0.058	-0.143	0.216	0.152	0.164	0.269
0.243	0.122	-1.070	-0.022	0.263	-0.965	0.140	-0.430	-0.182	0.220	-0.106	-0.104	0.199	0.198	0.124	0.229
0.170	0.168	-1.078	-0.010	0.263	-0.965	0.039	-0.550	-0.083	0.135	-0.060	-0.112	0.124	0.152	0.132	0.213
0.197	0.211	-1.058	0.003	0.264	-0.964	0.061	-0.642	-0.002	0.150	-0.018	-0.092	0.149	0.110	0.112	0.188
0.313	0.218	-0.928	0.008	0.269	-0.963	0.233	-0.241	-0.060	0.259	-0.014	0.037	0.263	0.102	0.018	0.168
0.213	0.234	-0.983	0.013	0.272	-0.962	0.161	-0.217	-0.014	0.154	-0.001	-0.019	0.161	0.088	0.038	0.163
0.205	0.269	-0.987	0.021	0.277	-0.961	0.282	-0.390	-0.020	0.139	0.029	-0.025	0.151	0.053	0.042	0.158
0.220	0.265	-0.948	0.024	0.282	-0.959	0.254	-0.105	0.047	0.152	0.020	0.013	0.166	0.057	0.002	0.134
0.232	0.214	-0.936	0.020	0.288	-0.957	0.327	0.208	-0.018	0.167	-0.036	0.023	0.176	0.109	0.009	0.125
0.155	0.249	-1.003	0.014	0.294	-0.956	0.323	0.353	0.004	0.096	-0.007	-0.045	0.099	0.075	0.058	0.102
0.124	0.280	-1.050	0.002	0.299	-0.954	0.293	0.643	-0.047	0.077	0.019	-0.094	0.068	0.045	0.105	0.079
0.020	0.327	-1.074	-0.004	0.304	-0.953	0.251	0.387	-0.074	-0.020	0.061	-0.119	0.036	0.000	0.129	0.047
-0.014	0.330	-1.161	-0.005	0.308	-0.951	0.195	0.042	-0.026	-0.054	0.061	-0.207	0.070	0.003	0.216	0.023
-0.018	0.307	-1.070	-0.003	0.315	-0.949	0.394	-0.070	-0.144	-0.060	0.031	-0.119	0.074	0.021	0.126	-0.006
0.001	0.342	-1.015	-0.001	0.321	-0.947	0.314	-0.054	-0.083	-0.042	0.060	-0.066	0.055	0.013	0.071	-0.015
-0.018	0.315	-1.011	0.005	0.325	-0.946	0.222	-0.351	0.003	-0.067	0.028	-0.063	0.074	0.015	0.067	-0.030
0.032	0.327	-0.936	0.007	0.330	-0.944	0.268	-0.102	-0.029	-0.020	0.035	0.010	0.024	0.004	0.007	-0.039
0.005	0.292	-0.924	0.017	0.335	-0.942	0.234	-0.461	-0.136	-0.056	-0.004	0.020	0.051	0.039	0.019	-0.039
0.032	0.334	-0.849	0.019	0.338	-0.941	0.181	-0.091	-0.060	-0.031	0.035	0.093	0.025	0.003	0.093	-0.038
0.063	0.338	-0.936	0.030	0.342	-0.939	0.208	-0.607	0.038	-0.012	0.035	0.005	0.006	0.006	0.007	-0.031
0.024	0.346	-0.979	0.038	0.346	-0.937	0.220	-0.371	-0.023	-0.057	0.039	-0.040	0.032	0.012	0.036	-0.027
0.105	0.369	-0.912	0.036	0.347	-0.937	0.057	0.119	-0.035	0.026	0.061	0.026	0.049	0.034	0.031	-0.026
0.043	0.334	-0.920	0.035	0.349	-0.937	0.091	0.022	-0.020	-0.036	0.025	0.017	0.012	0.001	0.023	-0.035
0.009	0.354	-0.975	0.037	0.351	-0.936	0.135	-0.063	-0.071	-0.072	0.042	-0.039	0.047	0.017	0.032	-0.033
0.009	0.354	-0.975	0.045	0.356	-0.933	0.261	-0.448	-0.019	-0.080	0.037	-0.041	0.047	0.016	0.032	-0.041
0.055	0.357	-0.960	0.055	0.363	-0.930	0.390	-0.496	-0.015	-0.043	0.034	-0.029	0.000	0.019	0.016	-0.042
0.063	0.265	-0.960	0.059	0.370	-0.927	0.404	-0.211	-0.042	-0.040	-0.066	-0.032	0.007	0.076	0.016	-0.033
0.032	0.327	-1.011	0.066	0.374	-0.925	0.207	-0.464	0.145	-0.078	-0.008	-0.086	0.024	0.015	0.067	-0.028
0.105	0.300	-0.912	0.066	0.379	-0.923	0.279	-0.000	0.089	-0.004	-0.040	0.011	0.049	0.043	0.031	-0.025
0.090	0.269	-0.893	0.071	0.386	-0.920	0.377	-0.321	0.093	-0.025	-0.077	0.027	0.034	0.076	0.051	-0.025
0.097	0.265	-0.916	0.072	0.390	-0.918	0.241	-0.075	0.072	-0.018	-0.085	0.002	0.042	0.081	0.027	-0.027
0.101	0.319	-0.889	0.074	0.393	-0.917	0.152	-0.123	0.041	-0.016	-0.034	0.028	0.046	0.028	0.055	-0.020
0.055	0.350	-0.924	0.075	0.394	-0.916	0.076	-0.083	0.039	-0.063	-0.004	-0.008	0.001	0.003	0.020	-0.018
0.140	0.392	-0.932	0.072	0.396	-0.916	0.080	0.192	-0.018	0.025	0.037	-0.016	0.084	0.044	0.011	-0.018
0.082	0.408	-0.952	0.075	0.398	-0.914	0.112	-0.175	0.042	-0.036	0.050	-0.037	0.026	0.059	0.009	-0.018
0.093	0.412	-0.936	0.078	0.401	-0.913	0.175	-0.151	0.024	-0.027	0.051	-0.023	0.037	0.062	0.007	-0.013
0.090	0.466	-0.920	0.080	0.402	-0.912	0.069	-0.106	-0.029	-0.033	0.103	-0.008	0.033	0.116	0.022	-0.015
0.086	0.450	-0.936	0.085	0.405	-0.910	0.143	-0.267	-0.009	-0.041	0.085	-0.026	0.029	0.101	0.006	-0.009
0.128	0.473	-0.968	0.087	0.406	-0.910	0.067	-0.121	-0.051	-0.002	0.107	-0.058	0.071	0.124	0.026	-0.016
0.128	0.489	-0.944	0.088	0.408	-0.909	0.096	-0.015	-0.077	-0.003	0.121	-0.035	0.071	0.139	0.003	-0.012
0.059	0.470	-0.960	0.089	0.407	-0.909	-0.075	-0.031	-0.053	-0.073	0.103	-0.051	0.001	0.118	0.019	-0.021
0.117	0.404	-0.932	0.092	0.406	-0.909	-0.059	-0.104	-0.045	-0.017	0.039	-0.023	0.059	0.052	0.009	-0.032
0.063	0.365	-0.881	0.093	0.406	-0.909	0.045	-0.043	-0.068	-0.072	-0.000	0.028	0.005	0.012	0.059	-0.045
0.093	0.357	-0.932	0.097	0.407	-0.908	0.028	-0.225	-0.012	-0.045	-0.009	-0.024	0.036	0.004	0.008	-0.043
0.059	0.381	-0.952	0.097	0.407	-0.908	0.043	0.049	-0.083	-0.080	0.014	-0.043	0.002	0.026	0.012	-0.047
0.101	0.400	-0.897	0.098	0.407	-0.908	0.022	-0.067	-0.023	-0.039	0.033	0.012	0.043	0.045	0.042	-0.040
0.105	0.385	-0.928	0.099	0.407	-0.908	-0.024	-0.030	-0.005	-0.035	0.018	-0.020	0.047	0.028	0.010	-0.031
0.093	0.338	-0.909	0.098	0.406	-0.909	-0.060	0.020	0.019	-0.046	-0.028	0.001	0.035	0.019	0.030	-0.033
0.170	0.357	-0.873	0.100	0.405	-0.909	-0.020	-0.097	-0.013	0.029	-0.008	0.037	0.112	0.001	0.066	-0.020
0.070	0.357	-0.893	0.097	0.405	-0.909	0.017	0.181	-0.030	-0.068	-0.008	0.017	0.012	0.003	0.046	-0.016
0.159	0.381	-0.936	0.099	0.406	-0.909	0.011	-0.105	0.055	0.019	0.015	-0.026	0.099	0.020	0.003	-0.008
0.140	0.388	-0.897	0.100	0.406	-0.908	0.034	-0.104	0.063	-0.002	0.022	0.013	0.080	0.027	0.042	-0.012
0.140	0.388	-0.897	0.098	0.406	-0.909	-0.021	0.084	0.087	0.000	0.023	0.013	0.080	0.026	0.042	-0.003
0.147	0.377	-0.865	0.097	0.407	-0.908	0.071	0.085	0.024	0.010	0.010	0.045	0.087	0.014	0.073	-0.017
0.113	0.381	-0.885	0.090	0.407	-0.909	-0.008	0.343	0.019	-0.019	0.014	0.026	0.052	0.017	0.053	-0.015
0.093	0.350	-0.889	0.091	0.407	-0.909	-0.015	-0.110	0.113	-0.039	-0.017	0.022	0.032	0.015	0.049	-0.021
0.143	0.357	-0.873	0.086	0.406	-0.910	-0.062	0.281	0.106	0.017	-0.008	0.039	0.081	0.009	0.065	-0.023
0.101	0.357	-0.869	0.081	0.406	-0.910	0.004	0.206	0.092	-0.020	-0.007	0.044	0.038	0.010	0.069	-0.036
0.124	0.357	-0.842	0.074	0.408	-0.910	0.123	0.397	-0.001	0.010	-0.010	0.071	0.061	0.011	0.096	-0.041
0.017	0.369	-0.889	0.071	0.410	-0.909	0.094	0.186	0.014	-0.094	0.000	0.023	0.047	0.000	0.049	-0.058
0.028	0.350	-0.924	0.066	0.411	-0.909	0.045	0.200	0.078	-0.078	-0.020	-0.012	0.036	0.020	0.013	-0.053
0.032	0.346	-0.873	0.068	0.413	-0.908	0.110	-0.136	0.090	-0.076	-0.026	0.038	0.033	0.025	0.064	-0.062
0.124	0.342	-0.834	0.064	0.416	-0.907	0.198	0.178	0.062	0.020	-0.033	0.077	0.059	0.031	0.103	-0.057
0.067	0.385	-0.826	0.060	0.421	-0.905	0.268	0.212	0.084	-0.033	0.004	0.083	0.000	0.011	0.111	-0.051
0.043	0.369	-0.834	0.053	0.425	-0.904	0.179	0.295	0.128	-0.050	-0.014	0.074	0.024	0.006	0.103	-0.034
0.067	0.419	-0.869	0.050	0.428	-0.902	0.197	0.134	0.145	-0.024	0.032	0.037	0.002	0.043	0.067	-0.047
0.101	0.408	-0.853	0.042	0.431	-0.902	0.129	0.356	0.136	0.018	0.018	0.053	0.032	0.030	0.083	-0.046
0.024	0.392	-0.853	0.040	0.434	-0.900	0.181	0.055	0.139	-0.057	-0.001	0.051	0.046	0.013	0.083	-0.034
0.040	0.354	-0.842	0.035	0.436	-0.899	0.120	0.190	0.178	-0.037	-0.041	0.063	0.032	0.027	0.094	-0.041
0.093	0.346	-0.822	0.029	0.439	-0.898	0.132	0.274	0.158	0.022	-0.051	0.082	0.021	0.036	0.114	-0.058
-0.003	0.385	-0.865	0.021	0.441	-0.898	0.116	0.426	0.093	-0.066	-0.015	0.038	0.077	0.002	0.070	-0.060
-0.014	0.400	-0.853	0.016	0.442	-0.897	0.079	0.226	0.092	-0.073	-0.001	0.049	0.090	0.016	0.081	-0.068
-0.010	0.388	-0.838	0.009	0.444	-0.896	0.091	0.357	0.066	-0.062	-0.014	0.064	0.087	0.002	0.097	-0.078
-0.049	0.412	-0.873	0.002	0.442	-0.897	-0.076	0.287	0.108	-0.095	0.011	0.030	0.126	0.024	0.062	-0.087
0.001	0.357	-0.842	-0.001	0.441	-0.897	-0.032	0.170	0.076	-0.041	-0.043	0.061	0.078	0.032	0.093	-0.074
-0.060	0.400	-0.838	-0.004	0.439	-0.898	-0.113	0.095	0.083	-0.100	0.002	0.066	0.140	0.010	0.097	-0.076
0.040	0.377	-0.822	-0.010	0.438	-0.899	-0.078	0.271	0.109	0.005	-0.020	0.083	0.041	0.015	0.112	-0.063
-0.053	0.381	-0.873	-0.017	0.436	-0.900	-0.106	0.352	0.044	-0.081	-0.014	0.032	0.134	0.012	0.060	-0.087
0.005	0.385	-0.853	-0.021	0.433	-0.901	-0.131	0.222	0.068	-0.019	-0.008	0.053	0.078	0.009	0.079	-0.084
-0.157	0.369	-0.873	-0.023	0.432	-0.901	-0.061	0.075	0.060	-0.178	-0.022	0.034	0.240	0.026	0.058	-0.111
-0.087	0.385	-0.905	-0.025	0.431	-0.902	-0.071	0.050	0.101	-0.107	-0.005	0.004	0.172	0.011	0.026	-0.110
-0.157	0.338	-0.897	-0.029	0.431	-0.902	0.051	0.146	0.066	-0.172	-0.052	0.011	0.242	0.059	0.033	-0.101
-0.091	0.334	-0.956	-0.034	0.432	-0.901	0.055	0.243	0.113	-0.101	-0.056	-0.049	0.177	0.064	0.027	-0.034
-0.033	0.385	-1.031	-0.039	0.434	-0.900	0.108	0.197	0.171	-0.038	-0.007	-0.124	0.121	0.015	0.104	0.015
0.090	0.381	-1.129	-0.048	0.434	-0.899	0.075	0.440	0.154	0.094	-0.012	-0.224	0.002	0.020	0.203	0.070
0.086	0.319	-1.070	-0.057	0.436	-0.898	0.132	0.385	0.255	0.099	-0.076	-0.165	0.002	0.083	0.145	0.050
0.074	0.261	-0.972	-0.067	0.440	-0.896	0.252	0.533	0.161	0.098	-0.138	-0.069	0.014	0.141	0.047	0.005
-0.210	0.327	-0.893	-0.066	0.444	-0.894	0.229	-0.120	0.062	-0.188	-0.077	0.008	0.300	0.075	0.030	-0.054
-0.241	0.373	-0.838	-0.068	0.447	-0.892	0.180	0.029	0.014	-0.217	-0.034	0.062	0.333	0.028	0.084	-0.089
-0.160	0.446	-0.869	-0.068	0.448	-0.891	0.076	-0.001	-0.003	-0.136	0.039	0.029	0.253	0.046	0.052	-0.118
-0.060	0.446	-0.897	-0.075	0.449	-0.890	0.055	0.443	-0.018	-0.029	0.038	0.000	0.154	0.046	0.025	-0.077
-0.087	0.435	-0.952	-0.078	0.447	-0.891	-0.109	0.063	0.109	-0.054	0.029	-0.054	0.181	0.034	0.030	-0.022
-0.003	0.408	-0.905	-0.078	0.443	-0.893	-0.195	-0.050	0.159	0.031	0.006	-0.005	0.097	0.007	0.017	0.050
0.013	0.493	-0.960	-0.070	0.438	-0.896	-0.259	-0.488	0.103	0.038	0.096	-0.057	0.082	0.092	0.039	0.120
0.182	0.562	-1.039	-0.058	0.432	-0.900	-0.355	-0.582	-0.066	0.195	0.172	-0.132	0.087	0.161	0.119	0.200
0.278	0.578	-1.113	-0.042	0.424	-0.905	-0.464	-0.759	-0.199	0.275	0.195	-0.202	0.184	0.176	0.194	0.269
0.363	0.520	-1.082	-0.022	0.417	-0.909	-0.404	-0.891	-0.316	0.340	0.145	-0.167	0.270	0.119	0.164	0.339
0.390	0.423	-1.090	-0.005	0.410	-0.912	-0.396	-0.648	-0.484	0.350	0.055	-0.171	0.298	0.024	0.173	0.342
0.440	0.296	-1.058	0.009	0.404	-0.915	-0.312	-0.443	-0.517	0.386	-0.066	-0.137	0.350	0.103	0.143	0.320
0.247	0.276	-1.141	0.024	0.398	-0.917	-0.267	-0.643	-0.313	0.179	-0.080	-0.218	0.159	0.122	0.227	0.275
0.240	0.334	-1.149	0.044	0.395	-0.918	-0.130	-0.975	-0.148	0.152	-0.019	-0.225	0.153	0.065	0.236	0.246
0.205	0.269	-1.058	0.058	0.396	-0.916	0.103	-0.681	-0.131	0.103	-0.086	-0.136	0.119	0.132	0.146	0.207
0.363	0.265	-0.936	0.070	0.400	-0.914	0.213	-0.633	0.001	0.248	-0.093	-0.016	0.278	0.136	0.024	0.200
0.324	0.338	-0.991	0.081	0.403	-0.911	0.193	-0.598	0.021	0.198	-0.023	-0.074	0.241	0.062	0.080	0.204
0.374	0.327	-0.838	0.081	0.409	-0.909	0.328	0.121	-0.095	0.249	-0.040	0.078	0.293	0.073	0.074	0.223
0.382	0.365	-0.916	0.083	0.417	-0.905	0.497	0.079	-0.255	0.255	-0.010	-0.005	0.302	0.034	0.005	0.191
0.382	0.365	-0.916	0.087	0.426	-0.900	0.536	-0.142	-0.153	0.250	-0.020	-0.010	0.303	0.033	0.004	0.170
0.174	0.485	-1.007	0.085	0.434	-0.897	0.418	0.198	-0.092	0.045	0.092	-0.104	0.097	0.087	0.094	0.134
0.217	0.555	-0.972	0.088	0.440	-0.894	0.348	-0.165	0.031	0.084	0.155	-0.072	0.141	0.157	0.058	0.082
0.113	0.647	-0.968	0.068	0.443	-0.894	0.129	1.138	-0.025	0.000	0.246	-0.067	0.038	0.250	0.054	0.019
0.055	0.574	-0.944	0.051	0.444	-0.895	0.031	0.891	0.064	-0.041	0.171	-0.043	0.019	0.177	0.030	-0.012
0.017	0.558	-0.845	0.044	0.447	-0.893	0.169	0.439	-0.042	-0.072	0.152	0.054	0.057	0.162	0.068	-0.041
0.005	0.500	-0.885	0.038	0.450	-0.892	0.161	0.313	-0.009	-0.078	0.091	0.014	0.068	0.105	0.028	-0.062
0.043	0.512	-0.877	0.041	0.455	-0.889	0.277	-0.142	-0.041	-0.043	0.097	0.019	0.028	0.117	0.036	-0.056
0.005	0.408	-0.889	0.047	0.461	-0.886	0.327	-0.351	0.035	-0.087	-0.013	0.004	0.066	0.013	0.023	-0.041
0.101	0.470	-0.897	0.050	0.464	-0.884	0.176	-0.195	0.076	0.006	0.045	-0.005	0.030	0.075	0.015	-0.030
0.101	0.470	-0.849	0.053	0.467	-0.883	0.163	-0.216	0.051	0.003	0.042	0.041	0.030	0.075	0.063	-0.013
0.097	0.431	-0.826	0.049	0.470	-0.881	0.145	0.210	0.061	0.004	0.000	0.064	0.026	0.037	0.088	-0.002
0.090	0.473	-0.987	0.042	0.470	-0.882	0.024	0.340	0.152	0.004	0.042	-0.097	0.018	0.079	0.073	-0.003
0.020	0.535	-0.987	0.039	0.472	-0.881	0.117	0.103	0.102	-0.063	0.101	-0.098	0.051	0.141	0.072	-0.023
0.070	0.643	-0.916	0.032	0.477	-0.878	0.235	0.362	0.018	-0.006	0.205	-0.029	0.003	0.250	0.001	-0.028
-0.068	0.520	-0.960	0.036	0.480	-0.877	0.181	-0.243	0.052	-0.148	0.078	-0.075	0.143	0.126	0.043	-0.030
0.017	0.539	-0.932	0.038	0.481	-0.876	0.058	-0.159	0.091	-0.066	0.096	-0.048	0.060	0.145	0.014	-0.023
0.093	0.570	-0.928	0.039	0.487	-0.873	0.314	-0.075	-0.014	0.010	0.121	-0.047	0.014	0.176	0.010	-0.030
0.074	0.589	-0.956	0.042	0.489	-0.871	0.113	-0.097	-0.053	-0.012	0.139	-0.076	0.007	0.196	0.036	-0.016
0.032	0.651	-0.944	0.049	0.496	-0.867	0.389	-0.402	-0.076	-0.062	0.194	-0.068	0.051	0.259	0.024	-0.005
0.020	0.612	-0.975	0.054	0.501	-0.864	0.326	-0.208	-0.085	-0.079	0.150	-0.103	0.064	0.221	0.055	-0.015
0.086	0.647	-0.956	0.064	0.507	-0.859	0.339	-0.573	-0.074	-0.024	0.178	-0.088	0.000	0.257	0.035	-0.022
0.074	0.624	-0.912	0.071	0.513	-0.855	0.361	-0.309	-0.153	-0.043	0.148	-0.049	0.012	0.234	0.009	-0.026
0.070	0.647	-0.928	0.075	0.515	-0.854	0.107	-0.212	-0.073	-0.051	0.169	-0.066	0.017	0.258	0.006	-0.020
0.051	0.566	-0.916	0.080	0.517	-0.852	0.113	-0.205	-0.077	-0.075	0.086	-0.055	0.037	0.177	0.006	-0.029
0.117	0.508	-0.865	0.084	0.519	-0.851	0.104	-0.189	-0.096	-0.014	0.026	-0.005	0.027	0.119	0.057	-0.030
0.051	0.531	-0.987	0.091	0.521	-0.849	0.159	-0.360	-0.060	-0.086	0.047	-0.130	0.040	0.143	0.065	-0.032
0.097	0.500	-0.873	0.088	0.525	-0.847	0.218	0.253	-0.155	-0.037	0.012	-0.017	0.005	0.113	0.049	-0.019
0.097	0.500	-0.873	0.098	0.525	-0.846	0.031	-0.527	-0.087	-0.047	0.012	-0.018	0.005	0.114	0.049	-0.038
0.178	0.442	-0.810	0.099	0.526	-0.845	0.097	0.013	-0.155	0.032	-0.047	0.044	0.085	0.056	0.112	-0.043
0.040	0.385	-0.857	0.105	0.528	-0.843	0.142	-0.241	-0.141	-0.112	-0.107	-0.005	0.054	0.000	0.065	-0.043
0.090	0.369	-0.849	0.112	0.531	-0.840	0.212	-0.317	-0.182	-0.069	-0.125	0.001	0.003	0.014	0.073	-0.047
0.124	0.412	-0.857	0.113	0.530	-0.840	0.028	0.056	-0.163	-0.035	-0.082	-0.007	0.032	0.030	0.064	-0.059
0.086	0.473	-0.897	0.113	0.528	-0.842	-0.138	0.041	-0.132	-0.074	-0.017	-0.045	0.007	0.093	0.025	-0.055
0.101	0.512	-0.865	0.112	0.526	-0.843	-0.102	0.149	-0.118	-0.058	0.023	-0.012	0.009	0.133	0.056	-0.049
0.070	0.516	-0.869	0.116	0.525	-0.843	-0.053	-0.206	-0.021	-0.092	0.028	-0.016	0.022	0.137	0.051	-0.071
0.124	0.504	-0.849	0.110	0.523	-0.845	-0.061	0.419	-0.097	-0.032	0.018	0.006	0.031	0.127	0.070	-0.069
0.001	0.512	-0.889	0.119	0.525	-0.843	0.122	-0.536	-0.037	-0.164	0.024	-0.036	0.092	0.135	0.031	-0.067
0.120	0.442	-0.853	0.124	0.526	-0.841	0.086	-0.268	-0.033	-0.050	-0.047	-0.002	0.028	0.066	0.066	-0.055
0.140	0.481	-0.830	0.127	0.528	-0.840	0.090	-0.204	-0.014	-0.035	-0.009	0.020	0.047	0.105	0.089	-0.053
0.143	0.497	-0.873	0.126	0.527	-0.840	-0.022	0.095	-0.018	-0.030	0.007	-0.023	0.051	0.121	0.045	-0.033
0.132	0.558	-0.909	0.132	0.528	-0.839	0.027	-0.354	-0.010	-0.047	0.069	-0.060	0.040	0.183	0.009	-0.044
0.117	0.585	-0.901	0.131	0.526	-0.840	-0.089	0.076	-0.027	-0.062	0.097	-0.051	0.025	0.210	0.018	-0.032
0.040	0.558	-0.940	0.134	0.525	-0.841	-0.069	-0.198	-0.022	-0.142	0.072	-0.090	0.052	0.183	0.022	-0.050
0.193	0.497	-0.881	0.131	0.522	-0.843	-0.139	0.228	-0.058	0.015	0.012	-0.029	0.103	0.122	0.037	-0.059
0.043	0.427	-0.897	0.131	0.519	-0.845	-0.189	-0.003	0.000	-0.135	-0.054	-0.043	0.047	0.053	0.021	-0.064
0.097	0.431	-0.873	0.130	0.515	-0.847	-0.217	0.009	0.019	-0.080	-0.046	-0.017	0.007	0.058	0.044	-0.054
0.117	0.419	-0.830	0.134	0.514	-0.847	-0.028	-0.177	-0.026	-0.064	-0.057	0.027	0.026	0.047	0.088	-0.062
0.113	0.466	-0.889	0.132	0.514	-0.847	0.013	0.106	-0.013	-0.066	-0.011	-0.032	0.022	0.094	0.029	-0.053
0.174	0.485	-0.842	0.137	0.514	-0.847	0.009	-0.277	-0.004	-0.010	0.008	0.014	0.084	0.114	0.076	-0.045
0.117	0.477	-0.849	0.137	0.514	-0.847	0.012	0.018	-0.012	-0.067	-0.000	0.006	0.026	0.106	0.068	-0.050
0.155	0.485	-0.857	0.140	0.513	-0.847	-0.099	-0.198	0.033	-0.032	0.009	-0.001	0.064	0.115	0.060	-0.053
0.078	0.450	-0.869	0.137	0.511	-0.849	-0.088	0.157	-0.010	-0.106	-0.025	-0.012	0.013	0.081	0.049	-0.063
0.105	0.442	-0.893	0.141	0.509	-0.849	-0.097	-0.247	0.046	-0.083	-0.031	-0.035	0.014	0.074	0.025	-0.061
0.105	0.442	-0.893	0.138	0.508	-0.850	-0.080	0.100	0.038	-0.081	-0.030	-0.034	0.013	0.075	0.025	-0.072
0.132	0.516	-0.853	0.140	0.507	-0.851	-0.094	-0.144	0.061	-0.056	0.045	0.006	0.039	0.149	0.064	-0.063
0.097	0.531	-0.861	0.142	0.506	-0.851	-0.018	-0.128	0.048	-0.092	0.060	-0.003	0.004	0.165	0.056	-0.052
0.140	0.462	-0.853	0.145	0.506	-0.850	-0.042	-0.203	0.004	-0.053	-0.009	0.005	0.046	0.097	0.065	-0.043
0.182	0.435	-0.857	0.146	0.505	-0.851	-0.036	-0.022	-0.034	-0.012	-0.035	0.001	0.088	0.070	0.061	-0.044
0.170	0.462	-0.877	0.146	0.503	-0.852	-0.074	0.033	-0.005	-0.023	-0.007	-0.018	0.076	0.098	0.041	-0.023
0.136	0.470	-0.861	0.151	0.499	-0.853	-0.226	-0.328	0.053	-0.063	0.005	-0.001	0.042	0.106	0.057	-0.022
0.228	0.408	-0.826	0.146	0.496	-0.856	-0.176	0.305	-0.029	0.034	-0.054	0.037	0.133	0.045	0.093	-0.026
0.147	0.423	-0.861	0.147	0.493	-0.858	-0.199	-0.047	0.016	-0.047	-0.035	0.004	0.052	0.061	0.057	-0.023
0.167	0.454	-0.845	0.145	0.488	-0.861	-0.264	0.056	0.056	-0.027	0.001	0.022	0.071	0.092	0.073	-0.021
0.197	0.466	-0.845	0.138	0.484	-0.864	-0.256	0.432	0.023	0.012	0.017	0.026	0.101	0.103	0.073	-0.024
0.117	0.493	-0.916	0.136	0.478	-0.868	-0.355	0.088	0.050	-0.067	0.050	-0.042	0.019	0.131	0.002	-0.028
0.159	0.558	-0.940	0.127	0.469	-0.874	-0.500	0.513	-0.041	-0.016	0.124	-0.059	0.061	0.197	0.021	-0.016
0.093	0.531	-0.905	0.127	0.462	-0.878	-0.430	0.037	-0.066	-0.082	0.105	-0.020	0.006	0.170	0.015	-0.043
0.201	0.504	-0.877	0.115	0.453	-0.884	-0.484	0.725	-0.055	0.038	0.086	0.014	0.101	0.143	0.043	-0.036
0.020	0.412	-0.889	0.112	0.442	-0.890	-0.651	0.100	0.034	-0.141	0.005	0.008	0.081	0.050	0.032	-0.066
0.170	0.408	-0.806	0.101	0.431	-0.897	-0.574	0.674	-0.029	0.021	0.011	0.097	0.068	0.047	0.115	-0.066
0.013	0.404	-0.838	0.099	0.422	-0.901	-0.538	0.100	-0.027	-0.135	0.016	0.071	0.091	0.043	0.083	-0.097
0.097	0.392	-0.838	0.095	0.415	-0.905	-0.381	0.261	-0.074	-0.046	0.012	0.074	0.007	0.031	0.084	-0.083
0.047	0.404	-0.794	0.091	0.408	-0.909	-0.369	0.265	-0.075	-0.092	0.030	0.121	0.059	0.043	0.127	-0.096
0.109	0.415	-0.822	0.091	0.404	-0.910	-0.212	0.029	-0.124	-0.031	0.046	0.095	0.001	0.055	0.099	-0.090
0.070	0.439	-0.873	0.089	0.399	-0.913	-0.257	0.140	-0.070	-0.068	0.074	0.047	0.039	0.078	0.048	-0.093
0.043	0.404	-0.838	0.091	0.394	-0.914	-0.272	-0.076	-0.021	-0.096	0.044	0.085	0.067	0.044	0.083	-0.088
0.078	0.361	-0.834	0.084	0.390	-0.917	-0.257	0.382	0.016	-0.054	0.006	0.092	0.034	0.002	0.086	-0.088
0.043	0.346	-0.861	0.083	0.383	-0.920	-0.363	0.013	0.022	-0.088	-0.002	0.067	0.069	0.013	0.057	-0.081
0.074	0.330	-0.885	0.075	0.378	-0.923	-0.247	0.426	0.023	-0.049	-0.013	0.046	0.038	0.029	0.033	-0.079
0.109	0.280	-0.838	0.072	0.371	-0.926	-0.383	0.154	0.051	-0.011	-0.056	0.097	0.004	0.079	0.079	-0.084
0.055	0.195	-0.786	0.070	0.365	-0.928	-0.328	0.066	0.117	-0.063	-0.135	0.151	0.060	0.164	0.130	-0.087
0.055	0.195	-0.786	0.061	0.356	-0.933	-0.487	0.412	0.145	-0.054	-0.126	0.156	0.062	0.164	0.130	-0.094
0.005	0.122	-0.849	0.055	0.347	-0.936	-0.478	0.292	0.140	-0.098	-0.191	0.097	0.113	0.237	0.067	-0.090
0.020	0.242	-0.881	0.050	0.337	-0.940	-0.535	0.192	0.197	-0.078	-0.061	0.070	0.099	0.117	0.035	-0.083
0.082	0.338	-0.901	0.039	0.326	-0.944	-0.562	0.498	0.188	-0.006	0.046	0.054	0.038	0.020	0.015	-0.071
0.001	0.330	-0.964	0.032	0.318	-0.948	-0.462	0.281	0.256	-0.080	0.047	-0.005	0.119	0.028	0.048	-0.053
0.055	0.369	-0.877	0.020	0.311	-0.950	-0.375	0.565	0.219	-0.015	0.092	0.085	0.066	0.011	0.039	-0.053
0.017	0.373	-0.983	0.011	0.309	-0.951	-0.086	0.431	0.120	-0.045	0.097	-0.021	0.104	0.014	0.068	-0.063
-0.030	0.222	-0.928	0.007	0.310	-0.951	0.021	0.160	0.130	-0.088	-0.054	0.035	0.149	0.136	0.014	-0.073
0.013	0.126	-0.853	0.002	0.308	-0.951	-0.067	0.283	0.003	-0.041	-0.149	0.111	0.106	0.233	0.060	-0.083
-0.033	0.114	-0.845	0.004	0.309	-0.951	0.077	-0.099	-0.061	-0.089	-0.162	0.119	0.151	0.244	0.067	-0.091
0.001	0.102	-0.838	0.003	0.305	-0.952	-0.161	0.076	-0.094	-0.055	-0.171	0.129	0.114	0.256	0.074	-0.086
-0.014	0.222	-0.940	0.002	0.300	-0.954	-0.301	0.047	-0.019	-0.070	-0.045	0.029	0.129	0.136	0.030	-0.084
-0.022	0.330	-0.960	-0.007	0.290	-0.957	-0.524	0.458	0.015	-0.069	0.073	0.012	0.136	0.028	0.051	-0.076
-0.026	0.296	-0.964	-0.018	0.282	-0.959	-0.415	0.581	-0.045	-0.063	0.046	0.011	0.139	0.062	0.057	-0.084
-0.057	0.172	-0.960	-0.027	0.276	-0.961	-0.277	0.487	0.011	-0.084	-0.072	0.016	0.169	0.185	0.054	-0.091
-0.114	0.141	-0.952	-0.033	0.271	-0.962	-0.274	0.303	-0.029	-0.136	-0.097	0.026	0.226	0.216	0.047	-0.093
-0.087	0.087	-0.952	-0.036	0.269	-0.963	-0.068	0.175	-0.052	-0.107	-0.149	0.026	0.197	0.270	0.047	-0.075
-0.076	0.102	-0.995	-0.039	0.268	-0.963	-0.015	0.160	-0.099	-0.093	-0.133	-0.017	0.184	0.255	0.091	-0.066
0.028	0.245	-1.027	-0.043	0.266	-0.963	-0.131	0.295	-0.192	0.015	0.012	-0.048	0.079	0.112	0.122	-0.042
-0.076	0.238	-1.086	-0.051	0.262	-0.964	-0.166	0.421	-0.059	-0.081	0.007	-0.106	0.182	0.119	0.182	-0.019
-0.045	0.114	-1.054	-0.061	0.262	-0.963	-0.014	0.519	0.011	-0.040	-0.116	-0.074	0.150	0.242	0.150	-0.005
-0.041	0.106	-1.086	-0.064	0.261	-0.963	-0.003	0.123	0.126	-0.034	-0.123	-0.106	0.146	0.249	0.181	-0.008
-0.060	0.122	-1.078	-0.070	0.265	-0.962	0.255	0.269	0.059	-0.048	-0.112	-0.099	0.165	0.232	0.172	-0.020
-0.033	0.226	-1.074	-0.074	0.270	-0.960	0.241	0.230	-0.059	-0.017	-0.012	-0.096	0.138	0.126	0.167	-0.065
-0.141	0.280	-1.027	-0.074	0.273	-0.959	0.174	0.012	-0.053	-0.124	0.039	-0.050	0.246	0.071	0.119	-0.092
-0.276	0.272	-0.972	-0.073	0.277	-0.958	0.191	-0.085	0.001	-0.260	0.028	0.004	0.379	0.077	0.064	-0.090
-0.130	0.257	-0.912	-0.072	0.281	-0.957	0.245	-0.067	0.003	-0.115	0.007	0.062	0.232	0.093	0.004	-0.093
-0.026	0.272	-1.003	-0.072	0.284	-0.956	0.125	0.033	-0.064	-0.011	0.020	-0.029	0.127	0.077	0.095	-0.059
-0.033	0.257	-1.031	-0.070	0.284	-0.956	0.026	-0.063	-0.091	-0.021	0.005	-0.057	0.134	0.092	0.122	0.018
0.036	0.261	-1.078	-0.063	0.283	-0.957	-0.035	-0.355	0.012	0.041	0.009	-0.103	0.065	0.089	0.169	0.077
0.120	0.253	-1.086	-0.054	0.281	-0.958	-0.094	-0.447	0.001	0.117	0.004	-0.110	0.020	0.096	0.177	0.130
0.178	0.300	-1.046	-0.039	0.280	-0.959	-0.047	-0.727	-0.034	0.159	0.051	-0.069	0.077	0.049	0.137	0.209
0.286	0.357	-1.082	-0.021	0.281	-0.960	-0.004	-0.839	-0.114	0.249	0.109	-0.104	0.183	0.010	0.172	0.273
0.428	0.365	-1.117	-0.004	0.279	-0.960	-0.069	-0.751	-0.229	0.375	0.118	-0.139	0.323	0.017	0.207	0.323
0.443	0.342	-1.133	0.011	0.278	-0.960	-0.072	-0.651	-0.324	0.374	0.096	-0.155	0.336	0.006	0.222	0.356
0.451	0.300	-1.149	0.029	0.274	-0.961	-0.176	-0.732	-0.406	0.364	0.057	-0.170	0.341	0.047	0.237	0.358
0.413	0.222	-1.133	0.044	0.271	-0.962	-0.163	-0.651	-0.341	0.310	-0.016	-0.154	0.300	0.124	0.220	0.317
0.374	0.195	-1.094	0.059	0.271	-0.961	0.053	-0.655	-0.266	0.256	-0.044	-0.115	0.259	0.149	0.180	0.278
0.317	0.164	-1.027	0.074	0.273	-0.959	0.112	-0.657	-0.177	0.184	-0.076	-0.050	0.200	0.178	0.113	0.220
0.336	0.114	-1.039	0.082	0.275	-0.958	0.147	-0.391	-0.064	0.195	-0.129	-0.063	0.217	0.227	0.125	0.195
0.224	0.126	-1.078	0.095	0.277	-0.956	0.143	-0.636	-0.020	0.070	-0.119	-0.104	0.104	0.213	0.164	0.171
0.382	0.129	-0.999	0.101	0.283	-0.954	0.327	-0.281	0.061	0.222	-0.121	-0.028	0.259	0.207	0.085	0.162
0.317	0.230	-1.031	0.111	0.291	-0.950	0.420	-0.548	0.078	0.146	-0.029	-0.063	0.192	0.106	0.116	0.150
0.347	0.292	-0.928	0.120	0.304	-0.945	0.686	-0.425	0.010	0.168	0.020	0.034	0.222	0.044	0.013	0.146
0.355	0.269	-0.885	0.120	0.317	-0.941	0.725	0.024	-0.014	0.175	-0.017	0.073	0.229	0.067	0.029	0.111
0.270	0.242	-0.944	0.119	0.328	-0.937	0.577	0.049	0.080	0.091	-0.054	0.010	0.143	0.093	0.030	0.092
0.220	0.265	-0.936	0.111	0.340	-0.934	0.646	0.478	-0.031	0.049	-0.043	0.014	0.093	0.069	0.022	0.041
0.232	0.280	-0.948	0.104	0.344	-0.933	0.239	0.428	-0.018	0.068	-0.032	0.002	0.104	0.053	0.034	-0.017
0.047	0.211	-0.885	0.087	0.347	-0.934	0.182	0.843	0.038	-0.101	-0.105	0.065	0.081	0.122	0.029	-0.045
-0.014	0.145	-0.905	0.077	0.349	-0.934	0.148	0.609	-0.105	-0.151	-0.173	0.045	0.143	0.187	0.010	-0.062
0.090	0.149	-0.885	0.072	0.352	-0.933	0.180	0.293	-0.058	-0.043	-0.172	0.064	0.039	0.183	0.030	-0.097
0.101	0.211	-0.897	0.069	0.352	-0.933	0.025	0.141	-0.041	-0.029	-0.110	0.052	0.028	0.121	0.019	-0.068
0.009	0.265	-0.956	0.068	0.349	-0.935	-0.195	0.045	0.111	-0.120	-0.053	-0.006	0.120	0.067	0.039	-0.031
0.224	0.234	-0.751	0.059	0.347	-0.936	-0.053	0.556	-0.143	0.104	-0.082	0.201	0.095	0.099	0.166	-0.044
0.224	0.234	-0.751	0.054	0.346	-0.937	-0.072	0.320	-0.077	0.109	-0.081	0.201	0.096	0.100	0.166	-0.078
-0.003	0.280	-0.873	0.043	0.341	-0.939	-0.221	0.606	-0.111	-0.108	-0.030	0.081	0.132	0.055	0.044	-0.062
-0.076	0.226	-0.810	0.043	0.336	-0.941	-0.260	0.031	-0.132	-0.181	-0.079	0.146	0.205	0.110	0.108	-0.075
0.124	0.272	-0.818	0.044	0.332	-0.942	-0.209	0.005	-0.141	0.018	-0.028	0.139	0.005	0.065	0.101	-0.101
0.082	0.292	-0.889	0.032	0.324	-0.946	-0.437	0.684	-0.164	-0.012	-0.000	0.071	0.047	0.046	0.030	-0.091
0.032	0.296	-0.842	0.034	0.319	-0.947	-0.220	0.029	-0.329	-0.064	0.008	0.120	0.097	0.042	0.077	-0.060
0.032	0.381	-0.912	0.034	0.311	-0.950	-0.451	0.066	-0.181	-0.063	0.102	0.051	0.097	0.043	0.006	-0.071
0.059	0.319	-0.905	0.040	0.309	-0.950	-0.107	-0.285	-0.118	-0.042	0.042	0.059	0.070	0.019	0.014	-0.073
0.059	0.265	-0.838	0.045	0.307	-0.951	-0.076	-0.236	-0.138	-0.048	-0.011	0.126	0.070	0.073	0.081	-0.057
0.101	0.265	-0.869	0.056	0.313	-0.948	0.300	-0.481	-0.152	-0.015	-0.016	0.092	0.029	0.074	0.049	-0.047
0.143	0.230	-0.853	0.065	0.317	-0.946	0.222	-0.418	-0.116	0.018	-0.055	0.106	0.014	0.109	0.065	-0.039
0.124	0.234	-0.893	0.071	0.320	-0.945	0.183	-0.333	0.008	-0.007	-0.055	0.065	0.006	0.106	0.026	-0.030
0.143	0.269	-0.881	0.074	0.324	-0.943	0.204	-0.130	-0.041	0.009	-0.023	0.075	0.013	0.071	0.037	-0.030
0.120	0.249	-0.881	0.078	0.328	-0.941	0.249	-0.193	0.025	-0.017	-0.047	0.073	0.010	0.091	0.037	-0.028
0.124	0.230	-0.873	0.086	0.332	-0.939	0.220	-0.433	0.035	-0.021	-0.071	0.079	0.006	0.110	0.045	-0.033
0.155	0.222	-0.885	0.081	0.334	-0.939	0.115	0.251	-0.013	0.014	-0.081	0.067	0.024	0.118	0.033	-0.030
0.101	0.207	-0.916	0.087	0.337	-0.937	0.181	-0.299	0.032	-0.045	-0.099	0.033	0.030	0.133	0.001	-0.032
0.163	0.187	-0.877	0.080	0.339	-0.938	0.094	0.371	-0.002	0.023	-0.120	0.073	0.031	0.153	0.039	-0.023
0.128	0.211	-0.853	0.086	0.342	-0.936	0.182	-0.339	0.031	-0.018	-0.100	0.095	0.004	0.130	0.063	-0.017
0.159	0.230	-0.893	0.082	0.340	-0.937	-0.086	0.233	0.028	0.017	-0.079	0.056	0.026	0.111	0.023	-0.012
0.205	0.160	-0.845	0.082	0.338	-0.938	-0.080	0.013	0.081	0.064	-0.147	0.104	0.072	0.180	0.070	-0.016
0.113	0.176	-0.924	0.079	0.338	-0.938	0.013	0.174	-0.013	-0.026	-0.132	0.025	0.020	0.165	0.009	-0.010
0.151	0.272	-0.845	0.078	0.339	-0.938	0.033	0.039	0.026	0.013	-0.035	0.104	0.018	0.069	0.069	-0.019
0.143	0.238	-0.877	0.077	0.336	-0.939	-0.106	0.063	-0.009	0.007	-0.068	0.073	0.009	0.104	0.037	-0.029
0.113	0.253	-0.897	0.085	0.336	-0.938	-0.028	-0.392	-0.034	-0.032	-0.052	0.052	0.021	0.089	0.017	-0.028
0.143	0.284	-0.853	0.077	0.332	-0.940	-0.172	0.438	-0.090	0.006	-0.018	0.097	0.009	0.058	0.060	-0.029
0.147	0.319	-0.873	0.084	0.329	-0.940	-0.147	-0.371	0.031	0.002	0.020	0.078	0.013	0.023	0.040	-0.032
0.151	0.350	-0.830	0.078	0.326	-0.942	-0.157	0.392	-0.120	0.012	0.054	0.123	0.017	0.008	0.083	-0.019
0.151	0.350	-0.830	0.082	0.324	-0.942	-0.117	-0.167	-0.102	0.008	0.055	0.123	0.017	0.009	0.082	-0.016
0.178	0.334	-0.916	0.081	0.320	-0.944	-0.216	0.086	-0.082	0.036	0.044	0.038	0.044	0.006	0.005	-0.002
0.136	0.334	-0.952	0.086	0.317	-0.945	-0.177	-0.243	0.027	-0.012	0.047	0.003	0.001	0.006	0.041	-0.002
0.224	0.392	-0.885	0.085	0.317	-0.945	-0.011	0.082	-0.085	0.077	0.104	0.070	0.089	0.052	0.025	0.019
0.120	0.361	-0.932	0.085	0.317	-0.945	0.024	0.022	-0.005	-0.027	0.073	0.023	0.015	0.021	0.023	0.014
0.224	0.357	-0.952	0.084	0.318	-0.945	0.006	0.071	0.059	0.078	0.068	0.003	0.088	0.017	0.042	0.034
0.163	0.342	-0.905	0.087	0.321	-0.943	0.148	-0.210	0.112	0.013	0.049	0.049	0.027	0.000	0.005	0.015
0.251	0.388	-0.916	0.080	0.323	-0.943	0.112	0.366	0.044	0.108	0.093	0.037	0.115	0.046	0.006	0.040
0.109	0.315	-0.916	0.086	0.324	-0.942	0.062	-0.350	0.126	-0.040	0.018	0.036	0.028	0.028	0.006	0.038
0.286	0.300	-0.857	0.083	0.325	-0.942	0.030	0.143	0.150	0.139	0.002	0.095	0.148	0.044	0.053	0.050
0.228	0.319	-0.893	0.077	0.327	-0.942	0.060	0.348	0.081	0.088	0.020	0.059	0.090	0.026	0.018	0.022
0.232	0.338	-0.853	0.075	0.330	-0.941	0.177	0.099	-0.009	0.093	0.036	0.097	0.093	0.007	0.058	0.034
0.105	0.346	-0.893	0.075	0.332	-0.940	0.094	-0.018	0.035	-0.034	0.042	0.057	0.034	0.001	0.018	0.014
0.182	0.284	-0.865	0.075	0.334	-0.939	0.127	-0.007	0.082	0.043	-0.023	0.084	0.042	0.064	0.046	-0.005
0.159	0.303	-0.865	0.073	0.339	-0.938	0.266	0.095	0.075	0.022	-0.009	0.082	0.018	0.045	0.046	-0.016
0.128	0.338	-0.869	0.071	0.344	-0.936	0.247	0.116	0.092	-0.007	0.021	0.076	0.013	0.011	0.042	-0.010
0.170	0.296	-0.853	0.073	0.348	-0.935	0.206	-0.157	0.098	0.033	-0.025	0.090	0.028	0.055	0.058	-0.012
0.159	0.334	-0.818	0.070	0.351	-0.934	0.139	0.119	0.161	0.024	0.011	0.125	0.016	0.018	0.093	-0.021
0.174	0.334	-0.818	0.067	0.358	-0.931	0.369	0.149	0.061	0.042	0.004	0.122	0.031	0.019	0.094	-0.020
0.093	0.350	-0.889	0.066	0.362	-0.930	0.216	0.007	0.188	-0.037	0.015	0.049	0.051	0.004	0.022	-0.027
0.140	0.350	-0.822	0.061	0.368	-0.928	0.307	0.243	0.135	0.014	0.009	0.114	0.005	0.005	0.089	-0.034
0.105	0.392	-0.861	0.056	0.374	-0.926	0.295	0.213	0.191	-0.016	0.045	0.073	0.041	0.038	0.049	-0.033
0.067	0.439	-0.928	0.057	0.382	-0.922	0.405	-0.159	0.151	-0.057	0.083	0.002	0.081	0.084	0.019	-0.022
0.132	0.473	-0.905	0.052	0.389	-0.920	0.360	0.229	0.215	0.014	0.111	0.023	0.016	0.118	0.004	-0.020
0.117	0.582	-0.936	0.053	0.397	-0.916	0.418	-0.116	0.098	-0.003	0.210	-0.012	0.032	0.227	0.028	-0.012
0.074	0.555	-0.979	0.045	0.403	-0.914	0.309	0.410	0.139	-0.037	0.177	-0.058	0.075	0.199	0.072	0.005
0.113	0.493	-0.920	0.047	0.411	-0.911	0.396	-0.161	0.095	-0.001	0.107	-0.002	0.038	0.135	0.013	-0.013
0.140	0.404	-0.924	0.039	0.416	-0.909	0.274	0.420	0.041	0.033	0.013	-0.008	0.012	0.045	0.017	-0.014
0.043	0.365	-0.861	0.051	0.419	-0.906	0.207	-0.692	0.100	-0.075	-0.030	0.053	0.109	0.004	0.046	-0.025
0.167	0.288	-0.782	0.051	0.426	-0.903	0.372	0.043	-0.067	0.048	-0.114	0.128	0.013	0.075	0.124	-0.040
0.074	0.261	-0.818	0.053	0.427	-0.903	0.093	-0.124	0.014	-0.047	-0.143	0.092	0.079	0.102	0.089	-0.048
0.109	0.195	-0.739	0.058	0.431	-0.900	0.257	-0.249	0.011	-0.017	-0.213	0.169	0.045	0.169	0.167	-0.047
0.209	0.191	-0.652	0.055	0.432	-0.900	0.042	0.235	-0.055	0.085	-0.218	0.255	0.054	0.174	0.254	-0.066
0.067	0.211	-0.818	0.054	0.430	-0.901	-0.091	0.059	-0.033	-0.056	-0.197	0.091	0.090	0.157	0.088	-0.075
0.047	0.311	-0.822	0.048	0.423	-0.905	-0.357	0.362	-0.029	-0.070	-0.090	0.090	0.110	0.058	0.084	-0.055
-0.007	0.462	-0.905	0.049	0.417	-0.907	-0.325	-0.025	-0.052	-0.125	0.067	0.010	0.165	0.091	0.001	-0.064
0.128	0.427	-0.944	0.037	0.410	-0.911	-0.418	0.667	0.012	0.022	0.039	-0.026	0.031	0.055	0.039	-0.039
0.024	0.423	-0.968	0.029	0.403	-0.915	-0.350	0.417	-0.004	-0.075	0.042	-0.046	0.136	0.051	0.064	-0.014
0.113	0.415	-0.979	0.015	0.399	-0.917	-0.222	0.765	-0.027	0.027	0.038	-0.056	0.048	0.044	0.077	0.005
0.047	0.400	-1.074	-0.001	0.393	-0.920	-0.331	0.929	-0.019	-0.022	0.029	-0.148	0.114	0.029	0.173	0.011
-0.026	0.315	-1.098	-0.007	0.390	-0.921	-0.120	0.286	0.085	-0.089	-0.054	-0.171	0.188	0.055	0.199	0.015
0.059	0.218	-1.070	-0.025	0.390	-0.920	0.027	0.891	0.182	0.012	-0.150	-0.144	0.105	0.151	0.173	-0.025
-0.037	0.218	-1.027	-0.036	0.395	-0.918	0.316	0.589	0.068	-0.073	-0.156	-0.103	0.201	0.149	0.130	-0.075
-0.164	0.265	-0.999	-0.039	0.403	-0.914	0.442	0.116	0.016	-0.197	-0.117	-0.079	0.331	0.102	0.104	-0.094
-0.222	0.392	-0.964	-0.034	0.411	-0.911	0.429	-0.288	-0.010	-0.260	0.003	-0.047	0.389	0.026	0.068	-0.124
-0.083	0.423	-0.901	-0.030	0.417	-0.909	0.328	-0.209	-0.037	-0.126	0.027	0.013	0.251	0.057	0.006	-0.112
-0.037	0.462	-0.893	-0.022	0.423	-0.906	0.315	-0.427	-0.096	-0.089	0.060	0.018	0.205	0.095	0.001	-0.080
0.070	0.470	-0.948	-0.019	0.425	-0.905	0.123	-0.116	-0.067	0.016	0.065	-0.038	0.098	0.103	0.054	-0.000
0.043	0.435	-0.991	-0.007	0.424	-0.905	-0.026	-0.681	0.070	-0.023	0.031	-0.081	0.124	0.068	0.098	0.064
0.224	0.446	-1.027	0.003	0.422	-0.907	-0.124	-0.542	0.057	0.147	0.044	-0.115	0.057	0.081	0.135	0.156
0.270	0.466	-1.011	0.016	0.419	-0.908	-0.162	-0.636	-0.037	0.180	0.066	-0.098	0.105	0.101	0.119	0.242
0.463	0.497	-1.031	0.027	0.416	-0.909	-0.196	-0.448	-0.161	0.362	0.100	-0.116	0.299	0.133	0.141	0.331
0.551	0.520	-1.086	0.042	0.412	-0.910	-0.191	-0.622	-0.250	0.435	0.127	-0.170	0.390	0.157	0.197	0.384
0.547	0.415	-1.141	0.062	0.407	-0.912	-0.268	-0.908	-0.260	0.411	0.027	-0.224	0.389	0.054	0.253	0.411
0.547	0.415	-1.141	0.080	0.401	-0.913	-0.277	-0.799	-0.251	0.393	0.032	-0.223	0.391	0.054	0.255	0.389
0.501	0.288	-1.023	0.096	0.399	-0.912	-0.045	-0.746	-0.247	0.329	-0.094	-0.105	0.346	0.073	0.137	0.355
0.463	0.303	-0.928	0.107	0.400	-0.910	0.078	-0.437	-0.235	0.280	-0.079	-0.012	0.310	0.057	0.043	0.311
0.474	0.214	-0.991	0.115	0.405	-0.907	0.316	-0.391	0.020	0.283	-0.174	-0.078	0.323	0.147	0.106	0.286
0.432	0.211	-0.960	0.121	0.413	-0.903	0.468	-0.263	0.040	0.235	-0.186	-0.051	0.282	0.151	0.075	0.266
0.501	0.276	-0.991	0.118	0.421	-0.899	0.459	0.150	0.117	0.306	-0.129	-0.086	0.353	0.086	0.107	0.225
0.397	0.431	-1.039	0.110	0.427	-0.898	0.300	0.439	0.164	0.211	0.020	-0.134	0.251	0.069	0.154	0.182
0.224	0.470	-0.960	0.108	0.433	-0.895	0.309	-0.006	0.240	0.039	0.052	-0.058	0.080	0.110	0.075	0.138
0.293	0.400	-0.818	0.108	0.438	-0.892	0.302	-0.052	0.206	0.108	-0.023	0.082	0.152	0.042	0.068	0.082
0.232	0.338	-0.838	0.117	0.448	-0.886	0.531	-0.639	0.248	0.037	-0.095	0.056	0.092	0.019	0.049	0.038
0.259	0.311	-0.798	0.117	0.460	-0.880	0.695	-0.044	0.133	0.063	-0.134	0.089	0.120	0.045	0.090	0.026
0.197	0.404	-0.936	0.116	0.470	-0.875	0.560	0.054	0.072	0.003	-0.052	-0.053	0.060	0.048	0.048	-0.009
0.193	0.226	-0.845	0.108	0.480	-0.871	0.593	0.479	0.026	0.007	-0.240	0.033	0.058	0.129	0.043	-0.022
0.047	0.303	-0.936	0.104	0.483	-0.869	0.205	0.153	0.039	-0.136	-0.166	-0.058	0.087	0.051	0.047	-0.023
0.109	0.280	-0.920	0.095	0.482	-0.871	-0.054	0.552	0.032	-0.065	-0.188	-0.040	0.025	0.075	0.031	-0.041
0.163	0.504	-0.987	0.097	0.479	-0.872	-0.127	-0.061	-0.121	-0.014	0.038	-0.106	0.030	0.150	0.097	-0.047
0.047	0.597	-1.042	0.100	0.476	-0.874	-0.169	-0.146	-0.039	-0.133	0.133	-0.160	0.085	0.243	0.152	-0.043
0.140	0.694	-0.905	0.109	0.484	-0.868	0.414	-0.457	-0.185	-0.051	0.222	-0.027	0.009	0.340	0.012	-0.047
0.082	0.752	-0.960	0.122	0.487	-0.865	0.182	-0.652	-0.155	-0.123	0.276	-0.085	0.048	0.398	0.066	-0.070
0.117	0.767	-0.936	0.132	0.496	-0.858	0.561	-0.423	-0.261	-0.099	0.282	-0.068	0.015	0.414	0.041	-0.076
0.078	0.686	-1.011	0.143	0.500	-0.854	0.263	-0.562	-0.237	-0.150	0.196	-0.146	0.056	0.333	0.114	-0.089
0.105	0.585	-0.901	0.145	0.503	-0.852	0.157	0.017	-0.160	-0.125	0.093	-0.037	0.031	0.233	0.002	-0.092
0.117	0.551	-0.893	0.153	0.506	-0.849	0.206	-0.419	-0.095	-0.123	0.055	-0.032	0.021	0.199	0.008	-0.095
0.132	0.527	-0.873	0.158	0.510	-0.846	0.245	-0.272	-0.110	-0.113	0.028	-0.016	0.008	0.177	0.029	-0.098
0.151	0.589	-0.889	0.164	0.516	-0.841	0.368	-0.263	-0.090	-0.100	0.083	-0.036	0.009	0.240	0.015	-0.089
0.097	0.601	-0.952	0.162	0.517	-0.841	0.065	0.106	-0.005	-0.153	0.094	-0.099	0.046	0.253	0.047	-0.084
0.182	0.551	-0.877	0.165	0.521	-0.837	0.258	-0.220	0.010	-0.073	0.039	-0.028	0.037	0.205	0.029	-0.078
0.151	0.543	-0.909	0.164	0.523	-0.837	0.050	-0.006	0.096	-0.103	0.030	-0.060	0.004	0.199	0.002	-0.083
0.151	0.543	-0.909	0.155	0.524	-0.837	0.071	0.456	0.099	-0.095	0.028	-0.059	0.004	0.200	0.001	-0.067
0.136	0.547	-0.818	0.150	0.522	-0.840	-0.159	0.249	0.113	-0.106	0.034	0.034	0.013	0.205	0.091	-0.075
0.228	0.562	-0.806	0.146	0.523	-0.840	0.041	0.195	0.084	-0.010	0.048	0.046	0.078	0.222	0.104	-0.074
0.117	0.562	-0.885	0.145	0.522	-0.841	-0.067	0.074	-0.001	-0.121	0.048	-0.032	0.035	0.222	0.025	-0.081
0.174	0.454	-0.814	0.139	0.520	-0.843	-0.079	0.362	0.016	-0.057	-0.059	0.041	0.022	0.114	0.097	-0.066
0.163	0.408	-0.747	0.142	0.522	-0.841	0.096	-0.135	-0.105	-0.073	-0.107	0.106	0.009	0.067	0.165	-0.074
0.217	0.458	-0.786	0.139	0.518	-0.844	-0.226	0.195	0.044	-0.016	-0.053	0.070	0.063	0.116	0.126	-0.061
0.205	0.539	-0.751	0.139	0.517	-0.845	-0.048	0.044	-0.041	-0.027	0.028	0.106	0.051	0.196	0.162	-0.057
0.201	0.524	-0.822	0.135	0.516	-0.846	-0.067	0.214	-0.002	-0.028	0.014	0.036	0.048	0.180	0.092	-0.053
0.197	0.535	-0.818	0.139	0.518	-0.844	0.121	-0.159	-0.045	-0.036	0.023	0.038	0.044	0.193	0.096	-0.066
0.170	0.516	-0.790	0.142	0.521	-0.842	0.181	-0.093	-0.157	-0.066	0.001	0.063	0.018	0.175	0.124	-0.070
0.170	0.485	-0.751	0.156	0.527	-0.835	0.431	-0.737	-0.123	-0.080	-0.037	0.096	0.018	0.144	0.165	-0.061
0.209	0.458	-0.751	0.167	0.531	-0.831	0.247	-0.624	-0.084	-0.054	-0.068	0.091	0.057	0.116	0.166	-0.086
0.320	0.535	-0.708	0.167	0.537	-0.827	0.359	0.157	-0.169	0.058	0.003	0.131	0.169	0.192	0.210	-0.075
0.090	0.547	-0.826	0.178	0.540	-0.822	0.235	-0.692	-0.026	-0.185	0.011	0.008	0.061	0.203	0.092	-0.073
0.263	0.466	-0.775	0.173	0.541	-0.823	0.030	0.274	0.066	-0.007	-0.071	0.060	0.112	0.121	0.144	-0.080
0.197	0.400	-0.763	0.178	0.542	-0.821	0.083	-0.322	0.059	-0.077	-0.139	0.069	0.047	0.056	0.156	-0.110
0.147	0.419	-0.802	0.168	0.541	-0.824	-0.075	0.635	0.001	-0.117	-0.118	0.033	0.002	0.077	0.117	-0.095
0.155	0.323	-0.731	0.173	0.542	-0.822	0.080	-0.376	0.055	-0.115	-0.216	0.101	0.006	0.018	0.188	-0.105
0.178	0.365	-0.778	0.168	0.542	-0.823	-0.002	0.289	0.023	-0.087	-0.173	0.055	0.030	0.025	0.141	-0.106
0.205	0.462	-0.782	0.169	0.542	-0.823	0.021	-0.102	0.074	-0.061	-0.078	0.051	0.057	0.123	0.137	-0.092
0.170	0.504	-0.794	0.170	0.542	-0.823	-0.055	-0.097	0.076	-0.096	-0.035	0.039	0.023	0.167	0.126	-0.077
0.220	0.535	-0.818	0.172	0.542	-0.822	0.053	-0.079	-0.007	-0.048	-0.005	0.014	0.073	0.199	0.103	-0.070
0.190	0.562	-0.865	0.171	0.541	-0.824	-0.108	0.023	0.051	-0.078	0.024	-0.032	0.043	0.226	0.055	-0.078
0.182	0.578	-0.885	0.176	0.541	-0.823	-0.021	-0.371	0.083	-0.091	0.039	-0.053	0.036	0.242	0.036	-0.063
0.128	0.566	-0.893	0.173	0.538	-0.825	-0.208	0.107	0.075	-0.142	0.030	-0.058	0.018	0.231	0.028	-0.073
0.243	0.539	-0.818	0.167	0.536	-0.827	-0.101	0.360	0.008	-0.021	0.004	0.019	0.098	0.204	0.103	-0.080
0.140	0.574	-0.897	0.170	0.533	-0.829	-0.218	-0.220	0.058	-0.128	0.042	-0.058	0.005	0.239	0.025	-0.072
0.140	0.574	-0.897	0.166	0.529	-0.832	-0.241	0.231	0.039	-0.124	0.046	-0.055	0.005	0.240	0.025	-0.066
0.224	0.589	-0.849	0.160	0.521	-0.838	-0.452	0.316	0.059	-0.034	0.068	-0.002	0.080	0.256	0.073	-0.065
0.167	0.612	-0.857	0.156	0.517	-0.841	-0.271	0.205	0.041	-0.088	0.096	-0.007	0.023	0.280	0.066	-0.044
0.228	0.578	-0.857	0.157	0.511	-0.845	-0.371	-0.074	0.047	-0.027	0.066	-0.003	0.084	0.245	0.066	-0.052
0.267	0.524	-0.834	0.148	0.508	-0.848	-0.181	0.589	-0.048	0.020	0.015	0.024	0.123	0.190	0.091	-0.042
0.086	0.504	-0.909	0.155	0.502	-0.851	-0.358	-0.454	0.096	-0.167	0.001	-0.048	0.058	0.170	0.017	-0.042
0.282	0.500	-0.838	0.151	0.497	-0.854	-0.286	0.253	-0.040	0.032	0.002	0.026	0.138	0.165	0.088	-0.053
0.174	0.462	-0.830	0.150	0.493	-0.857	-0.245	0.070	-0.040	-0.075	-0.032	0.036	0.030	0.125	0.097	-0.072
0.186	0.423	-0.822	0.154	0.490	-0.858	-0.144	-0.189	-0.066	-0.068	-0.068	0.044	0.042	0.085	0.106	-0.067
0.213	0.315	-0.743	0.157	0.488	-0.858	-0.075	-0.115	-0.086	-0.045	-0.174	0.124	0.069	0.024	0.185	-0.066
0.174	0.342	-0.786	0.167	0.486	-0.858	-0.101	-0.512	-0.069	-0.093	-0.145	0.079	0.030	0.003	0.142	-0.070
0.324	0.377	-0.794	0.168	0.482	-0.860	-0.236	0.025	-0.047	0.056	-0.106	0.074	0.180	0.038	0.134	-0.073
0.182	0.408	-0.806	0.172	0.478	-0.861	-0.209	-0.224	-0.086	-0.092	-0.072	0.063	0.037	0.070	0.123	-0.072
0.197	0.396	-0.810	0.171	0.474	-0.864	-0.190	0.162	-0.099	-0.075	-0.080	0.062	0.052	0.059	0.118	-0.081
0.217	0.357	-0.798	0.172	0.467	-0.867	-0.374	-0.062	-0.010	-0.058	-0.112	0.077	0.071	0.022	0.129	-0.095
0.128	0.396	-0.814	0.173	0.461	-0.871	-0.377	-0.064	-0.010	-0.147	-0.067	0.065	0.018	0.061	0.113	-0.110
0.259	0.466	-0.786	0.168	0.453	-0.876	-0.461	0.317	-0.003	-0.012	0.010	0.097	0.113	0.132	0.140	-0.113
0.082	0.415	-0.869	0.168	0.444	-0.880	-0.489	-0.099	0.141	-0.189	-0.033	0.019	0.064	0.083	0.057	-0.120
0.186	0.458	-0.802	0.164	0.442	-0.882	-0.160	0.203	0.036	-0.082	0.012	0.087	0.039	0.126	0.124	-0.133
0.136	0.531	-0.893	0.153	0.436	-0.887	-0.399	0.522	0.174	-0.122	0.092	0.002	0.011	0.200	0.033	-0.142
0.013	0.493	-0.920	0.160	0.431	-0.888	-0.283	-0.466	0.172	-0.252	0.057	-0.025	0.135	0.161	0.005	-0.134
0.163	0.485	-0.905	0.154	0.426	-0.892	-0.356	0.272	0.155	-0.096	0.055	-0.006	0.015	0.154	0.021	-0.124
0.086	0.454	-0.968	0.163	0.422	-0.892	-0.232	-0.599	0.107	-0.183	0.028	-0.069	0.062	0.123	0.041	-0.119
0.197	0.470	-0.916	0.155	0.418	-0.895	-0.206	0.454	0.023	-0.063	0.046	-0.015	0.049	0.139	0.010	-0.098
0.170	0.470	-0.905	0.160	0.415	-0.896	-0.177	-0.262	-0.052	-0.096	0.049	-0.002	0.022	0.139	0.022	-0.100
0.128	0.477	-0.940	0.161	0.411	-0.897	-0.241	-0.061	-0.029	-0.140	0.061	-0.036	0.021	0.149	0.014	-0.118
0.167	0.404	-0.877	0.155	0.408	-0.900	-0.116	0.432	-0.139	-0.095	-0.010	0.029	0.017	0.077	0.049	-0.140
0.020	0.214	-0.889	0.163	0.406	-0.899	-0.064	-0.456	-0.114	-0.251	-0.197	0.016	0.130	0.111	0.037	-0.169
0.124	0.064	-0.814	0.160	0.402	-0.901	-0.167	0.235	-0.130	-0.144	-0.344	0.094	0.026	0.261	0.111	-0.177
0.067	0.002	-0.790	0.167	0.398	-0.902	-0.137	-0.351	-0.125	-0.209	-0.402	0.117	0.085	0.322	0.134	-0.194
0.186	-0.021	-0.684	0.163	0.392	-0.906	-0.288	0.361	-0.214	-0.086	-0.419	0.228	0.034	0.344	0.239	-0.201
0.128	-0.006	-0.755	0.157	0.387	-0.909	-0.182	0.398	-0.224	-0.138	-0.399	0.160	0.024	0.329	0.167	-0.195
0.009	0.021	-0.806	0.157	0.378	-0.912	-0.404	0.035	-0.060	-0.258	-0.364	0.112	0.145	0.302	0.115	-0.195
0.167	0.106	-0.794	0.155	0.374	-0.915	-0.211	0.165	-0.091	-0.098	-0.275	0.126	0.011	0.216	0.126	-0.211
0.028	0.176	-0.865	0.150	0.364	-0.919	-0.479	0.268	-0.046	-0.232	-0.197	0.060	0.129	0.146	0.054	-0.203
0.020	0.226	-0.885	0.152	0.360	-0.921	-0.210	-0.055	-0.150	-0.242	-0.143	0.041	0.137	0.095	0.034	-0.188
0.097	0.334	-0.932	0.139	0.349	-0.927	-0.578	0.732	-0.139	-0.152	-0.024	0.000	0.061	0.014	0.014	-0.202
0.013	0.269	-0.975	0.134	0.343	-0.930	-0.271	0.293	-0.112	-0.232	-0.084	-0.041	0.146	0.051	0.058	-0.193
0.013	0.214	-0.952	0.126	0.337	-0.933	-0.289	0.451	-0.131	-0.225	-0.132	-0.014	0.146	0.105	0.035	-0.199
0.055	0.126	-0.861	0.118	0.330	-0.936	-0.320	0.442	-0.103	-0.175	-0.214	0.080	0.103	0.193	0.054	-0.204
-0.060	0.203	-0.956	0.118	0.325	-0.938	-0.233	0.030	-0.116	-0.290	-0.132	-0.013	0.218	0.113	0.042	-0.219
0.074	0.145	-0.853	0.109	0.319	-0.942	-0.321	0.559	-0.166	-0.147	-0.184	0.093	0.081	0.169	0.059	-0.217
-0.053	0.099	-0.873	0.106	0.314	-0.944	-0.184	0.207	-0.210	-0.271	-0.226	0.075	0.205	0.214	0.038	-0.218
0.024	0.095	-0.901	0.101	0.311	-0.945	-0.113	0.291	-0.231	-0.190	-0.227	0.049	0.126	0.217	0.008	-0.207
0.024	0.110	-0.869	0.095	0.310	-0.946	0.020	0.458	-0.343	-0.184	-0.211	0.081	0.123	0.201	0.038	-0.213
-0.003	0.118	-0.901	0.090	0.308	-0.947	-0.039	0.352	-0.329	-0.206	-0.202	0.051	0.147	0.193	0.006	-0.209
-0.014	0.191	-0.968	0.090	0.306	-0.948	-0.048	0.121	-0.401	-0.218	-0.127	-0.015	0.157	0.120	0.062	-0.201
-0.091	0.238	-0.999	0.089	0.303	-0.949	-0.125	0.132	-0.376	-0.295	-0.077	-0.046	0.231	0.074	0.094	-0.202
0.013	0.257	-1.027	0.087	0.298	-0.950	-0.209	0.209	-0.454	-0.190	-0.053	-0.072	0.126	0.055	0.122	-0.207
-0.045	0.187	-1.031	0.087	0.290	-0.953	-0.401	0.116	-0.355	-0.247	-0.115	-0.073	0.181	0.125	0.127	-0.209
-0.068	0.041	-0.991	0.079	0.278	-0.957	-0.565	0.493	-0.354	-0.263	-0.250	-0.029	0.202	0.271	0.088	-0.208
-0.041	-0.056	-1.003	0.075	0.268	-0.960	-0.429	0.252	-0.285	-0.233	-0.338	-0.038	0.173	0.368	0.101	-0.200
-0.103	-0.013	-0.995	0.066	0.263	-0.963	-0.202	0.552	-0.305	-0.285	-0.290	-0.028	0.233	0.326	0.092	-0.180
-0.026	0.068	-1.180	0.054	0.262	-0.963	0.024	0.634	-0.202	-0.197	-0.209	-0.213	0.155	0.245	0.277	-0.185
-0.026	0.068	-1.180	0.048	0.267	-0.963	0.281	0.374	-0.212	-0.191	-0.214	-0.214	0.153	0.246	0.277	-0.215
-0.145	0.083	-1.027	0.041	0.272	-0.961	0.308	0.380	-0.202	-0.304	-0.204	-0.062	0.271	0.230	0.124	-0.238
-0.233	0.118	-0.983	0.034	0.274	-0.961	0.159	0.403	-0.264	-0.386	-0.171	-0.019	0.359	0.195	0.081	-0.260
-0.241	0.114	-0.948	0.035	0.278	-0.960	0.233	-0.039	-0.179	-0.395	-0.179	0.015	0.365	0.199	0.046	-0.298
-0.091	0.133	-0.972	0.033	0.282	-0.959	0.196	0.146	-0.157	-0.243	-0.164	-0.009	0.215	0.180	0.070	-0.283
-0.176	0.176	-0.991	0.033	0.281	-0.959	-0.031	-0.021	-0.136	-0.328	-0.120	-0.029	0.298	0.136	0.091	-0.228
-0.080	0.203	-1.050	0.035	0.278	-0.960	-0.135	-0.067	-0.095	-0.234	-0.091	-0.087	0.201	0.108	0.151	-0.154
0.032	0.168	-1.098	0.039	0.276	-0.960	-0.068	-0.226	-0.012	-0.127	-0.124	-0.135	0.088	0.141	0.199	-0.088
0.128	0.172	-1.078	0.052	0.278	-0.959	0.126	-0.614	-0.134	-0.044	-0.122	-0.116	0.009	0.135	0.180	0.014
0.259	0.129	-1.090	0.064	0.276	-0.959	-0.036	-0.510	-0.237	0.075	-0.164	-0.128	0.141	0.176	0.192	0.119
0.355	0.187	-1.184	0.082	0.272	-0.959	-0.195	-0.822	-0.311	0.153	-0.102	-0.223	0.239	0.117	0.287	0.207
0.490	0.226	-1.243	0.100	0.268	-0.958	-0.165	-0.833	-0.280	0.268	-0.059	-0.282	0.375	0.078	0.345	0.269
0.532	0.184	-1.251	0.116	0.263	-0.958	-0.208	-0.646	-0.316	0.295	-0.097	-0.291	0.418	0.121	0.353	0.284
0.497	0.095	-1.220	0.136	0.262	-0.956	0.030	-0.903	-0.303	0.240	-0.185	-0.261	0.385	0.210	0.321	0.266
0.382	0.017	-1.220	0.156	0.260	-0.953	-0.001	-1.000	-0.233	0.104	-0.261	-0.264	0.271	0.287	0.320	0.219
0.370	0.014	-1.117	0.170	0.259	-0.951	-0.007	-0.659	-0.039	0.079	-0.264	-0.164	0.261	0.290	0.217	0.167
0.409	-0.071	-0.964	0.177	0.259	-0.949	0.072	-0.329	0.024	0.110	-0.350	-0.011	0.302	0.374	0.063	0.118
0.386	-0.126	-1.054	0.182	0.260	-0.948	0.037	-0.315	0.164	0.081	-0.405	-0.103	0.280	0.427	0.154	0.114
0.324	-0.013	-1.098	0.188	0.261	-0.947	0.094	-0.328	0.200	0.014	-0.295	-0.148	0.221	0.314	0.196	0.088
0.443	-0.006	-1.086	0.194	0.269	-0.944	0.432	-0.297	0.104	0.127	-0.295	-0.139	0.342	0.305	0.183	0.073
0.286	0.048	-1.058	0.202	0.277	-0.940	0.416	-0.489	0.158	-0.040	-0.248	-0.116	0.185	0.250	0.154	0.063
0.367	0.184	-0.928	0.209	0.293	-0.933	0.883	-0.380	0.124	0.034	-0.130	0.008	0.267	0.114	0.023	0.057
0.393	0.265	-0.968	0.219	0.312	-0.925	0.949	-0.609	0.214	0.050	-0.068	-0.040	0.297	0.032	0.062	0.013
0.309	0.388	-1.137	0.227	0.328	-0.917	0.853	-0.487	0.215	-0.043	0.039	-0.217	0.215	0.091	0.230	-0.017
0.224	0.446	-1.050	0.213	0.344	-0.915	0.779	0.668	0.219	-0.114	0.082	-0.132	0.133	0.149	0.143	-0.060
0.136	0.369	-0.999	0.198	0.349	-0.916	0.256	0.764	0.093	-0.188	-0.001	-0.079	0.047	0.071	0.091	-0.123
0.093	0.234	-0.960	0.183	0.352	-0.918	0.206	0.822	-0.031	-0.215	-0.140	-0.037	0.006	0.064	0.051	-0.183
0.020	-0.013	-0.972	0.195	0.362	-0.912	0.613	-0.598	-0.119	-0.300	-0.397	-0.055	0.066	0.312	0.062	-0.200
0.020	-0.013	-0.972	0.207	0.374	-0.904	0.752	-0.655	-0.080	-0.312	-0.410	-0.063	0.065	0.313	0.060	-0.209
0.117	0.214	-1.094	0.215	0.383	-0.898	0.537	-0.486	0.005	-0.224	-0.191	-0.190	0.031	0.086	0.181	-0.207
0.063	0.400	-1.098	0.217	0.388	-0.896	0.222	-0.247	0.192	-0.281	-0.011	-0.196	0.023	0.099	0.183	-0.198
0.090	0.404	-1.046	0.206	0.388	-0.898	-0.027	0.528	0.256	-0.242	-0.008	-0.142	0.003	0.102	0.130	-0.191
0.051	0.481	-1.015	0.198	0.391	-0.899	0.073	0.280	0.303	-0.273	0.066	-0.110	0.037	0.179	0.096	-0.218
0.036	0.373	-1.003	0.194	0.394	-0.898	0.139	0.070	0.204	-0.286	-0.046	-0.098	0.054	0.070	0.083	-0.223
0.032	0.199	-0.877	0.196	0.401	-0.895	0.382	-0.104	0.031	-0.292	-0.227	0.025	0.060	0.104	0.045	-0.245
0.097	0.118	-0.889	0.203	0.410	-0.889	0.598	-0.390	-0.061	-0.235	-0.318	0.007	0.004	0.184	0.035	-0.253
0.017	0.025	-0.928	0.209	0.417	-0.884	0.467	-0.337	-0.088	-0.322	-0.419	-0.036	0.079	0.278	0.003	-0.244
0.067	0.075	-0.889	0.215	0.423	-0.880	0.362	-0.396	0.098	-0.279	-0.375	-0.001	0.031	0.228	0.037	-0.242
0.117	0.087	-0.972	0.218	0.425	-0.879	0.097	-0.266	0.149	-0.233	-0.365	-0.085	0.017	0.217	0.046	-0.228
0.032	0.184	-0.975	0.220	0.427	-0.877	0.133	-0.162	0.074	-0.320	-0.271	-0.090	0.069	0.120	0.050	-0.217
0.151	0.203	-0.991	0.218	0.427	-0.877	0.028	-0.031	0.191	-0.200	-0.252	-0.105	0.049	0.101	0.066	-0.217
0.063	0.261	-0.991	0.218	0.429	-0.877	0.115	-0.027	0.060	-0.289	-0.196	-0.106	0.041	0.042	0.067	-0.207
0.051	0.272	-0.972	0.229	0.433	-0.872	0.242	-0.681	0.051	-0.312	-0.189	-0.091	0.053	0.031	0.048	-0.208
0.209	0.315	-0.897	0.227	0.437	-0.870	0.239	0.099	0.040	-0.153	-0.151	-0.017	0.103	0.011	0.026	-0.212
0.028	0.253	-1.019	0.233	0.440	-0.867	0.182	-0.444	0.069	-0.341	-0.216	-0.143	0.078	0.051	0.096	-0.203
0.182	0.211	-0.869	0.229	0.440	-0.868	0.020	0.232	0.036	-0.184	-0.259	0.008	0.076	0.093	0.054	-0.189
0.140	0.129	-0.940	0.226	0.437	-0.871	-0.145	0.113	0.089	-0.223	-0.337	-0.061	0.035	0.175	0.017	-0.199
0.128	0.164	-0.975	0.226	0.439	-0.870	0.167	0.034	-0.062	-0.235	-0.305	-0.097	0.024	0.140	0.053	-0.176
0.113	0.261	-1.015	0.230	0.441	-0.867	0.147	-0.301	-0.001	-0.256	-0.211	-0.139	0.009	0.042	0.092	-0.174
0.159	0.369	-1.019	0.240	0.447	-0.862	0.361	-0.609	0.061	-0.220	-0.109	-0.149	0.056	0.066	0.096	-0.164
0.136	0.473	-1.074	0.247	0.455	-0.855	0.474	-0.451	0.007	-0.251	-0.013	-0.211	0.033	0.170	0.150	-0.163
0.190	0.512	-1.007	0.249	0.463	-0.851	0.409	-0.163	0.075	-0.199	0.018	-0.148	0.087	0.207	0.083	-0.159
0.151	0.504	-0.972	0.249	0.472	-0.846	0.531	-0.030	0.047	-0.237	0.001	-0.118	0.050	0.198	0.047	-0.162
0.136	0.597	-1.023	0.243	0.475	-0.845	0.189	0.260	0.055	-0.247	0.090	-0.170	0.035	0.291	0.098	-0.168
0.136	0.597	-1.023	0.243	0.480	-0.843	0.262	-0.081	0.131	-0.247	0.085	-0.173	0.035	0.291	0.099	-0.186
0.140	0.435	-0.944	0.235	0.476	-0.847	-0.275	0.362	0.141	-0.236	-0.074	-0.090	0.040	0.128	0.020	-0.170
0.117	0.377	-0.889	0.233	0.474	-0.849	-0.138	0.079	0.109	-0.257	-0.130	-0.032	0.018	0.070	0.035	-0.184
0.267	0.303	-0.838	0.225	0.472	-0.852	-0.091	0.495	-0.030	-0.099	-0.201	0.022	0.168	0.002	0.086	-0.181
0.070	0.334	-0.952	0.224	0.470	-0.854	-0.151	-0.035	0.082	-0.295	-0.168	-0.091	0.028	0.028	0.027	-0.180
0.209	0.323	-0.838	0.224	0.469	-0.855	-0.014	0.051	-0.067	-0.156	-0.179	0.024	0.111	0.016	0.088	-0.178
0.182	0.334	-0.806	0.220	0.468	-0.856	-0.020	0.299	-0.116	-0.179	-0.166	0.057	0.085	0.026	0.121	-0.192
0.120	0.296	-0.901	0.231	0.470	-0.852	0.225	-0.580	-0.127	-0.252	-0.208	-0.042	0.023	0.013	0.027	-0.205
0.213	0.249	-0.802	0.232	0.472	-0.850	0.196	0.051	-0.204	-0.160	-0.256	0.055	0.116	0.059	0.126	-0.205
0.063	0.164	-0.834	0.250	0.479	-0.841	0.461	-1.084	-0.075	-0.329	-0.348	0.014	0.035	0.145	0.094	-0.207
0.270	0.218	-0.751	0.257	0.482	-0.838	0.241	-0.331	-0.131	-0.128	-0.297	0.092	0.173	0.090	0.178	-0.206
0.190	0.269	-0.849	0.266	0.488	-0.831	0.436	-0.482	-0.068	-0.217	-0.254	-0.013	0.092	0.040	0.080	-0.225
0.213	0.249	-0.747	0.272	0.497	-0.824	0.549	-0.277	-0.112	-0.200	-0.281	0.082	0.115	0.060	0.182	-0.213
0.140	0.214	-0.806	0.275	0.501	-0.820	0.303	-0.281	0.060	-0.277	-0.321	0.019	0.041	0.094	0.124	-0.231
0.147	0.187	-0.834	0.278	0.506	-0.817	0.299	-0.188	0.057	-0.272	-0.353	-0.012	0.049	0.121	0.096	-0.234
0.159	0.122	-0.798	0.271	0.504	-0.820	-0.058	0.350	0.064	-0.254	-0.417	0.026	0.060	0.187	0.132	-0.232
0.167	0.141	-0.869	0.269	0.505	-0.820	0.083	0.068	0.075	-0.244	-0.399	-0.045	0.068	0.168	0.061	-0.220
0.193	0.095	-0.790	0.258	0.503	-0.825	-0.083	0.665	0.043	-0.206	-0.444	0.039	0.095	0.215	0.141	-0.207
0.163	0.102	-0.865	0.251	0.501	-0.828	-0.098	0.323	0.083	-0.230	-0.435	-0.033	0.064	0.208	0.067	-0.201
0.163	0.187	-0.932	0.250	0.495	-0.832	-0.355	0.033	0.097	-0.229	-0.343	-0.096	0.064	0.124	0.000	-0.191
0.147	0.207	-0.865	0.245	0.492	-0.836	-0.161	0.255	-0.026	-0.240	-0.321	-0.026	0.048	0.107	0.069	-0.191
0.205	0.222	-0.842	0.237	0.486	-0.841	-0.262	0.553	-0.111	-0.174	-0.300	0.003	0.105	0.093	0.094	-0.197
0.143	0.242	-0.873	0.230	0.478	-0.848	-0.445	0.486	-0.080	-0.228	-0.273	-0.021	0.044	0.076	0.064	-0.202
0.124	0.242	-0.830	0.222	0.464	-0.858	-0.732	0.516	-0.099	-0.240	-0.260	0.032	0.025	0.078	0.108	-0.198
0.155	0.160	-0.822	0.212	0.452	-0.867	-0.661	0.630	-0.095	-0.199	-0.328	0.048	0.054	0.161	0.117	-0.205
0.163	0.172	-0.802	0.203	0.437	-0.876	-0.790	0.514	-0.013	-0.183	-0.302	0.077	0.062	0.152	0.138	-0.211
0.143	0.261	-0.826	0.191	0.424	-0.886	-0.771	0.670	0.006	-0.191	-0.200	0.063	0.043	0.065	0.116	-0.210
0.093	0.300	-0.818	0.175	0.407	-0.896	-0.910	0.845	0.068	-0.225	-0.145	0.081	0.008	0.027	0.124	-0.213
0.093	0.300	-0.818	0.162	0.394	-0.905	-0.774	0.662	0.121	-0.213	-0.132	0.090	0.009	0.028	0.125	-0.205
0.097	0.334	-0.802	0.147	0.381	-0.913	-0.695	0.817	0.069	-0.194	-0.085	0.114	0.006	0.006	0.140	-0.212
0.147	0.315	-0.822	0.130	0.370	-0.920	-0.639	0.864	0.157	-0.127	-0.094	0.101	0.044	0.014	0.121	-0.213
0.055	0.257	-0.802	0.121	0.365	-0.923	-0.299	0.438	0.097	-0.211	-0.146	0.124	0.049	0.072	0.140	-0.226
0.067	0.091	-0.731	0.107	0.363	-0.926	-0.092	0.712	0.084	-0.186	-0.311	0.197	0.039	0.238	0.211	-0.228
0.009	0.106	-0.727	0.105	0.367	-0.924	0.247	0.046	0.163	-0.241	-0.300	0.199	0.097	0.222	0.214	-0.250
0.070	0.187	-0.711	0.092	0.370	-0.924	0.160	0.617	0.180	-0.167	-0.222	0.215	0.037	0.141	0.230	-0.248
0.001	0.218	-0.767	0.085	0.379	-0.921	0.475	0.275	0.177	-0.230	-0.200	0.157	0.107	0.111	0.174	-0.255
0.017	0.207	-0.802	0.069	0.382	-0.922	0.136	0.751	0.298	-0.199	-0.214	0.121	0.092	0.122	0.139	-0.219
-0.060	0.288	-0.853	0.066	0.390	-0.919	0.420	0.050	0.273	-0.273	-0.141	0.067	0.170	0.040	0.087	-0.216
0.117	0.396	-0.818	0.052	0.397	-0.916	0.395	0.699	0.162	-0.082	-0.040	0.100	0.006	0.069	0.122	-0.199
-0.022	0.323	-0.881	0.047	0.408	-0.912	0.591	0.158	0.236	-0.216	-0.124	0.032	0.134	0.004	0.058	-0.192
0.032	0.280	-0.802	0.039	0.417	-0.908	0.503	0.295	0.261	-0.155	-0.176	0.107	0.081	0.045	0.136	-0.179
0.001	0.311	-0.822	0.029	0.426	-0.904	0.480	0.417	0.256	-0.176	-0.154	0.083	0.113	0.014	0.116	-0.193
-0.053	0.373	-0.873	0.018	0.433	-0.901	0.396	0.533	0.190	-0.219	-0.099	0.029	0.168	0.048	0.064	-0.185
-0.033	0.427	-0.885	0.007	0.441	-0.898	0.441	0.570	0.107	-0.189	-0.054	0.013	0.149	0.102	0.051	-0.182
-0.057	0.493	-0.960	-0.001	0.446	-0.895	0.266	0.347	0.174	-0.204	0.007	-0.064	0.174	0.168	0.025	-0.181
-0.049	0.493	-0.905	-0.014	0.449	-0.894	0.166	0.653	0.128	-0.184	0.004	-0.010	0.167	0.168	0.029	-0.177
-0.064	0.373	-0.857	-0.024	0.449	-0.893	0.019	0.445	0.225	-0.189	-0.116	0.036	0.184	0.048	0.074	-0.171
-0.053	0.307	-0.790	-0.036	0.449	-0.893	0.052	0.629	0.084	-0.166	-0.183	0.102	0.174	0.019	0.141	-0.194
0.001	0.315	-0.719	-0.048	0.450	-0.892	0.026	0.615	0.113	-0.101	-0.175	0.172	0.122	0.012	0.212	-0.185
-0.210	0.342	-0.885	-0.056	0.450	-0.891	0.009	0.392	0.097	-0.304	-0.148	0.006	0.336	0.014	0.046	-0.187
0.009	0.265	-0.751	-0.065	0.450	-0.891	0.053	0.410	0.107	-0.077	-0.226	0.139	0.118	0.064	0.179	-0.197
-0.107	0.269	-0.802	-0.073	0.449	-0.890	-0.015	0.408	0.070	-0.185	-0.222	0.088	0.235	0.060	0.128	-0.199
-0.157	0.284	-0.810	-0.082	0.450	-0.889	0.059	0.442	0.091	-0.226	-0.207	0.078	0.286	0.045	0.120	-0.172
-0.091	0.334	-0.830	-0.089	0.450	-0.889	-0.010	0.443	-0.030	-0.153	-0.156	0.058	0.221	0.004	0.100	-0.193
-0.095	0.361	-0.853	-0.097	0.451	-0.887	0.081	0.407	0.045	-0.150	-0.130	0.033	0.226	0.031	0.075	-0.197
-0.203	0.462	-0.909	-0.103	0.450	-0.887	-0.009	0.272	0.113	-0.252	-0.029	-0.023	0.333	0.131	0.019	-0.172
-0.203	0.462	-0.909	-0.108	0.453	-0.885	0.136	0.252	0.064	-0.247	-0.032	-0.025	0.332	0.131	0.018	-0.153
-0.114	0.597	-0.979	-0.112	0.453	-0.884	0.024	0.174	0.065	-0.155	0.103	-0.097	0.242	0.267	0.055	-0.146
-0.072	0.574	-0.975	-0.122	0.455	-0.882	0.096	0.570	0.025	-0.103	0.078	-0.096	0.198	0.244	0.053	-0.130
-0.149	0.539	-0.991	-0.134	0.454	-0.881	-0.041	0.661	0.055	-0.168	0.044	-0.113	0.274	0.210	0.071	-0.126
-0.203	0.551	-1.046	-0.136	0.457	-0.879	0.137	0.081	0.019	-0.220	0.053	-0.170	0.326	0.222	0.128	-0.142
-0.253	0.450	-1.023	-0.139	0.456	-0.879	-0.025	0.129	0.054	-0.267	-0.047	-0.147	0.375	0.121	0.106	-0.161
-0.222	0.303	-0.968	-0.138	0.456	-0.879	0.042	-0.056	0.030	-0.237	-0.194	-0.092	0.343	0.026	0.052	-0.176
-0.180	0.307	-0.928	-0.142	0.461	-0.876	0.286	0.222	-0.065	-0.192	-0.195	-0.056	0.300	0.023	0.013	-0.157
-0.260	0.334	-1.039	-0.143	0.463	-0.875	0.171	0.003	0.026	-0.272	-0.171	-0.167	0.379	0.003	0.125	-0.119
-0.133	0.392	-1.113	-0.146	0.466	-0.872	0.239	0.167	0.107	-0.141	-0.117	-0.245	0.251	0.060	0.201	-0.093
-0.083	0.400	-1.066	-0.154	0.474	-0.867	0.518	0.327	0.284	-0.084	-0.117	-0.203	0.200	0.066	0.154	-0.104
-0.133	0.365	-1.027	-0.165	0.486	-0.858	0.774	0.393	0.453	-0.123	-0.164	-0.172	0.248	0.031	0.114	-0.129
-0.322	0.361	-1.050	-0.168	0.501	-0.849	1.022	-0.164	0.491	-0.309	-0.183	-0.206	0.435	0.027	0.138	-0.180
-0.391	0.400	-0.936	-0.164	0.517	-0.840	1.058	-0.514	0.440	-0.382	-0.160	-0.100	0.503	0.066	0.025	-0.217
-0.349	0.558	-0.877	-0.159	0.530	-0.833	0.868	-0.598	0.402	-0.345	-0.015	-0.049	0.460	0.225	0.033	-0.223
-0.230	0.605	-0.885	-0.153	0.539	-0.828	0.569	-0.517	0.249	-0.232	0.022	-0.061	0.341	0.272	0.025	-0.172
-0.122	0.551	-0.920	-0.146	0.546	-0.825	0.482	-0.549	0.199	-0.131	-0.039	-0.100	0.232	0.218	0.010	-0.099
-0.018	0.593	-1.035	-0.137	0.547	-0.826	0.104	-0.599	0.095	-0.037	0.002	-0.214	0.129	0.260	0.125	-0.006
-0.014	0.698	-1.109	-0.119	0.545	-0.830	-0.120	-1.085	0.057	-0.051	0.108	-0.285	0.125	0.364	0.200	0.090
0.147	0.663	-1.066	-0.100	0.543	-0.834	-0.129	-1.080	-0.070	0.090	0.075	-0.238	0.037	0.329	0.158	0.185
0.297	0.640	-1.102	-0.075	0.541	-0.838	-0.121	-1.332	-0.153	0.215	0.054	-0.269	0.187	0.308	0.195	0.273
0.432	0.643	-1.106	-0.048	0.537	-0.842	-0.252	-1.417	-0.159	0.322	0.062	-0.269	0.322	0.313	0.200	0.358
0.536	0.670	-1.184	-0.019	0.530	-0.848	-0.444	-1.461	-0.184	0.398	0.096	-0.342	0.426	0.342	0.279	0.414
0.563	0.535	-1.153	0.006	0.520	-0.854	-0.558	-1.305	-0.116	0.399	-0.030	-0.304	0.454	0.209	0.248	0.425
0.570	0.439	-1.125	0.030	0.513	-0.858	-0.383	-1.312	-0.006	0.383	-0.119	-0.273	0.462	0.113	0.221	0.407
0.497	0.354	-1.098	0.054	0.509	-0.859	-0.173	-1.342	0.078	0.286	-0.201	-0.244	0.390	0.029	0.193	0.381
0.501	0.435	-0.987	0.072	0.508	-0.858	-0.052	-1.072	0.109	0.271	-0.119	-0.134	0.394	0.110	0.084	0.353
0.624	0.489	-0.873	0.092	0.509	-0.856	0.082	-1.088	0.062	0.374	-0.067	-0.023	0.518	0.165	0.030	0.307
0.609	0.504	-0.885	0.104	0.515	-0.851	0.323	-0.661	0.039	0.346	-0.057	-0.039	0.504	0.181	0.018	0.240
0.524	0.558	-0.771	0.106	0.512	-0.852	-0.150	-0.039	-0.043	0.259	-0.001	0.076	0.420	0.236	0.132	0.205
0.340	0.504	-0.676	0.109	0.512	-0.852	-0.025	-0.150	0.046	0.071	-0.055	0.170	0.236	0.182	0.226	0.152
0.459	0.415	-0.688	0.114	0.518	-0.848	0.332	-0.243	0.023	0.185	-0.150	0.155	0.356	0.094	0.214	0.092
0.386	0.663	-0.794	0.114	0.519	-0.847	0.030	0.098	-0.012	0.113	0.097	0.048	0.284	0.342	0.107	0.055
0.359	0.570	-0.696	0.113	0.525	-0.843	0.391	0.145	-0.134	0.086	-0.003	0.143	0.259	0.250	0.206	0.041
0.278	0.578	-0.885	0.106	0.525	-0.844	0.022	0.516	-0.116	0.012	0.005	-0.046	0.179	0.258	0.017	-0.025
0.163	0.636	-0.912	0.093	0.519	-0.850	-0.350	0.947	-0.257	-0.091	0.069	-0.068	0.065	0.317	0.010	-0.083
0.017	0.701	-0.857	0.090	0.516	-0.852	-0.143	0.388	-0.379	-0.234	0.137	-0.011	0.080	0.383	0.046	-0.137
0.059	0.516	-0.790	0.097	0.519	-0.849	0.201	-0.121	-0.475	-0.199	-0.051	0.054	0.036	0.199	0.114	-0.167
-0.018	0.423	-0.901	0.102	0.514	-0.852	-0.237	-0.131	-0.262	-0.280	-0.139	-0.053	0.112	0.107	0.005	-0.162
0.093	0.439	-0.940	0.094	0.499	-0.862	-0.875	0.506	-0.119	-0.162	-0.109	-0.083	0.001	0.124	0.033	-0.134
0.193	0.686	-0.901	0.083	0.483	-0.872	-0.890	0.747	-0.189	-0.051	0.154	-0.034	0.105	0.374	0.006	-0.129
0.120	0.817	-1.027	0.095	0.476	-0.874	-0.394	-0.499	-0.288	-0.136	0.292	-0.157	0.035	0.507	0.120	-0.137
0.055	0.732	-0.932	0.107	0.474	-0.874	-0.167	-0.557	-0.245	-0.213	0.210	-0.062	0.028	0.425	0.025	-0.143
-0.018	0.520	-0.845	0.117	0.470	-0.875	-0.174	-0.565	-0.144	-0.297	-0.000	0.025	0.100	0.215	0.062	-0.185
0.186	0.439	-0.696	0.124	0.468	-0.875	-0.083	-0.203	-0.318	-0.100	-0.079	0.175	0.105	0.136	0.213	-0.226
0.063	0.385	-0.731	0.116	0.455	-0.883	-0.732	0.552	-0.185	-0.215	-0.120	0.148	0.017	0.083	0.179	-0.220
0.051	0.238	-0.672	0.110	0.441	-0.891	-0.733	0.446	-0.149	-0.220	-0.254	0.215	0.029	0.063	0.239	-0.176
0.143	0.272	-0.830	0.116	0.433	-0.894	-0.434	-0.260	-0.245	-0.135	-0.211	0.061	0.063	0.027	0.082	-0.180
0.201	0.473	-0.948	0.127	0.427	-0.895	-0.289	-0.438	-0.268	-0.088	-0.004	-0.056	0.119	0.175	0.035	-0.155
0.059	0.555	-1.066	0.144	0.426	-0.893	-0.043	-0.857	-0.259	-0.248	0.078	-0.176	0.024	0.256	0.151	-0.132
0.147	0.609	-0.983	0.152	0.423	-0.893	-0.158	-0.371	-0.224	-0.168	0.135	-0.093	0.063	0.311	0.066	-0.133
0.117	0.504	-0.956	0.148	0.414	-0.898	-0.464	0.250	-0.034	-0.195	0.039	-0.061	0.030	0.207	0.036	-0.139
0.167	0.454	-0.865	0.157	0.412	-0.898	-0.159	-0.471	-0.014	-0.154	-0.008	0.029	0.078	0.157	0.057	-0.124
0.220	0.442	-0.909	0.161	0.406	-0.899	-0.302	-0.269	0.090	-0.105	-0.015	-0.013	0.129	0.145	0.017	-0.130
0.220	0.442	-0.909	0.163	0.402	-0.901	-0.232	-0.080	-0.011	-0.107	-0.011	-0.011	0.127	0.145	0.020	-0.123
0.097	0.508	-1.054	0.154	0.395	-0.906	-0.416	0.486	-0.025	-0.221	0.062	-0.152	0.002	0.212	0.124	-0.108
0.167	0.543	-0.956	0.155	0.387	-0.909	-0.463	-0.041	-0.000	-0.153	0.104	-0.050	0.068	0.248	0.024	-0.115
0.205	0.439	-0.964	0.145	0.377	-0.915	-0.571	0.504	0.055	-0.105	0.010	-0.053	0.104	0.144	0.030	-0.112
0.151	0.404	-0.975	0.144	0.367	-0.919	-0.585	-0.028	0.216	-0.158	-0.015	-0.060	0.048	0.110	0.042	-0.112
0.205	0.477	-0.920	0.126	0.353	-0.927	-0.753	0.964	0.093	-0.086	0.072	0.003	0.099	0.184	0.014	-0.093
0.070	0.555	-1.058	0.119	0.338	-0.934	-0.859	0.306	0.187	-0.214	0.164	-0.129	0.039	0.262	0.124	-0.086
0.220	0.585	-0.995	0.107	0.322	-0.941	-0.934	0.614	0.086	-0.052	0.212	-0.059	0.110	0.293	0.060	-0.075
0.178	0.585	-1.050	0.094	0.305	-0.948	-0.904	0.636	0.155	-0.082	0.228	-0.107	0.067	0.292	0.116	-0.070
0.124	0.516	-1.078	0.082	0.291	-0.953	-0.809	0.582	0.084	-0.125	0.173	-0.129	0.012	0.222	0.142	-0.050
0.147	0.470	-1.042	0.075	0.280	-0.957	-0.577	0.398	0.084	-0.094	0.137	-0.090	0.034	0.175	0.106	-0.051
0.136	0.284	-1.070	0.069	0.267	-0.961	-0.700	0.262	0.168	-0.100	-0.035	-0.114	0.022	0.010	0.132	-0.053
0.186	0.369	-0.968	0.057	0.254	-0.966	-0.698	0.601	0.079	-0.038	0.063	-0.007	0.073	0.075	0.029	-0.040
0.140	0.446	-1.054	0.059	0.248	-0.967	-0.357	-0.079	0.053	-0.086	0.147	-0.092	0.027	0.152	0.115	-0.035
0.182	0.481	-1.050	0.058	0.238	-0.969	-0.523	0.027	0.033	-0.044	0.191	-0.086	0.070	0.187	0.110	-0.045
0.174	0.535	-1.027	0.061	0.239	-0.969	0.029	-0.106	-0.162	-0.054	0.244	-0.062	0.063	0.241	0.085	-0.040
0.097	0.531	-1.042	0.070	0.239	-0.968	-0.032	-0.415	-0.122	-0.140	0.240	-0.079	0.014	0.237	0.101	-0.033
0.209	0.481	-1.062	0.088	0.247	-0.965	0.366	-0.870	-0.124	-0.047	0.182	-0.102	0.097	0.187	0.121	-0.055
0.236	0.462	-0.999	0.098	0.255	-0.962	0.422	-0.456	-0.172	-0.030	0.155	-0.042	0.124	0.169	0.057	-0.078
0.132	0.431	-0.960	0.098	0.256	-0.962	0.016	-0.008	-0.015	-0.134	0.123	-0.003	0.020	0.138	0.017	-0.076
0.128	0.307	-0.924	0.103	0.253	-0.962	-0.198	-0.252	0.130	-0.142	0.002	0.033	0.016	0.014	0.020	-0.095
0.182	0.218	-0.881	0.086	0.241	-0.967	-0.579	0.864	0.037	-0.072	-0.076	0.081	0.069	0.074	0.063	-0.114
0.193	0.118	-0.798	0.079	0.233	-0.969	-0.460	0.376	0.087	-0.053	-0.167	0.166	0.080	0.175	0.147	-0.098
0.186	0.110	-0.778	0.065	0.221	-0.973	-0.561	0.716	0.036	-0.047	-0.164	0.189	0.071	0.184	0.168	-0.097
0.224	0.110	-0.834	0.052	0.212	-0.976	-0.474	0.683	0.056	0.004	-0.154	0.136	0.109	0.186	0.115	-0.090
0.097	0.149	-0.881	0.043	0.199	-0.979	-0.662	0.444	0.001	-0.115	-0.102	0.092	0.019	0.147	0.067	-0.087
0.193	0.122	-0.838	0.038	0.185	-0.982	-0.718	0.299	0.034	-0.013	-0.115	0.138	0.076	0.175	0.111	-0.084
0.155	-0.029	-0.826	0.032	0.175	-0.984	-0.471	0.338	-0.114	-0.046	-0.256	0.152	0.036	0.325	0.123	-0.097
0.155	-0.029	-0.826	0.029	0.164	-0.986	-0.554	0.180	-0.094	-0.043	-0.245	0.154	0.036	0.324	0.123	-0.072
0.140	0.060	-0.853	0.038	0.162	-0.986	-0.067	-0.399	-0.116	-0.067	-0.154	0.126	0.020	0.235	0.096	-0.073
0.228	0.110	-0.865	0.035	0.161	-0.986	-0.011	0.226	-0.222	0.024	-0.103	0.114	0.107	0.185	0.085	-0.065
0.170	0.079	-0.920	0.047	0.164	-0.985	0.151	-0.591	-0.143	-0.046	-0.136	0.058	0.048	0.216	0.031	-0.087
0.193	-0.002	-0.897	0.050	0.165	-0.985	0.084	-0.083	-0.251	-0.026	-0.218	0.081	0.070	0.298	0.055	-0.083
0.078	-0.079	-0.826	0.074	0.171	-0.982	0.351	-1.183	-0.203	-0.166	-0.302	0.149	0.047	0.375	0.126	-0.102
0.236	-0.052	-0.778	0.088	0.173	-0.981	0.152	-0.645	-0.201	-0.022	-0.277	0.195	0.109	0.347	0.172	-0.119
0.213	0.052	-0.802	0.097	0.179	-0.979	0.348	-0.408	-0.275	-0.054	-0.179	0.170	0.085	0.242	0.149	-0.131
0.151	0.176	-0.853	0.101	0.178	-0.979	-0.046	-0.116	-0.272	-0.119	-0.054	0.118	0.022	0.118	0.098	-0.107
0.186	0.280	-0.885	0.106	0.176	-0.979	-0.117	-0.247	-0.167	-0.091	0.052	0.086	0.055	0.016	0.067	-0.117
0.193	0.357	-0.956	0.105	0.172	-0.979	-0.180	0.137	-0.161	-0.081	0.132	0.016	0.062	0.060	0.002	-0.119
0.147	0.330	-0.944	0.113	0.175	-0.978	0.144	-0.394	-0.224	-0.136	0.103	0.026	0.014	0.032	0.010	-0.114
0.205	0.195	-0.857	0.121	0.179	-0.976	0.233	-0.346	-0.243	-0.086	-0.037	0.111	0.071	0.103	0.097	-0.112
0.174	0.222	-0.928	0.129	0.183	-0.975	0.198	-0.341	-0.175	-0.125	-0.013	0.039	0.038	0.076	0.026	-0.125
0.174	0.334	-0.987	0.121	0.179	-0.976	-0.206	0.434	-0.117	-0.117	0.103	-0.019	0.036	0.035	0.032	-0.112
0.124	0.365	-1.011	0.125	0.177	-0.976	-0.138	-0.243	0.012	-0.172	0.135	-0.043	0.016	0.065	0.055	-0.110
0.240	0.211	-0.885	0.115	0.171	-0.979	-0.314	0.558	0.027	-0.046	-0.013	0.086	0.098	0.090	0.071	-0.097
0.178	0.172	-0.944	0.112	0.167	-0.980	-0.206	0.146	0.025	-0.105	-0.048	0.027	0.035	0.128	0.011	-0.096
0.220	0.164	-0.936	0.103	0.161	-0.982	-0.325	0.458	0.098	-0.054	-0.050	0.037	0.075	0.135	0.018	-0.088
0.201	0.102	-0.881	0.098	0.154	-0.983	-0.329	0.250	0.062	-0.069	-0.106	0.094	0.054	0.195	0.072	-0.096
0.170	0.029	-0.901	0.086	0.144	-0.986	-0.496	0.619	0.132	-0.087	-0.170	0.077	0.022	0.266	0.052	-0.097
0.182	-0.029	-0.814	0.072	0.138	-0.988	-0.305	0.742	-0.013	-0.062	-0.221	0.165	0.032	0.322	0.138	-0.113
0.159	0.029	-0.853	0.062	0.127	-0.990	-0.540	0.488	0.082	-0.075	-0.152	0.128	0.006	0.263	0.097	-0.125
0.151	-0.006	-0.767	0.052	0.115	-0.992	-0.602	0.548	-0.049	-0.073	-0.175	0.216	0.004	0.298	0.183	-0.127
0.117	-0.021	-0.747	0.028	0.100	-0.995	-0.737	1.196	-0.026	-0.084	-0.175	0.238	0.041	0.314	0.203	-0.124
0.136	0.145	-0.806	0.020	0.090	-0.996	-0.526	0.424	-0.090	-0.057	0.001	0.180	0.024	0.149	0.144	-0.118
0.136	0.145	-0.806	0.006	0.082	-0.997	-0.371	0.736	-0.133	-0.043	0.008	0.181	0.026	0.149	0.143	-0.109
0.097	0.280	-0.932	-0.010	0.070	-0.998	-0.667	0.827	-0.036	-0.065	0.156	0.056	0.066	0.014	0.016	-0.080
0.055	0.315	-0.975	-0.020	0.061	-0.998	-0.484	0.531	-0.096	-0.098	0.199	0.013	0.110	0.021	0.029	-0.079
0.124	0.319	-0.987	-0.035	0.049	-0.998	-0.643	0.788	-0.009	-0.013	0.215	0.001	0.043	0.025	0.041	-0.072
0.032	0.292	-0.924	-0.044	0.041	-0.998	-0.430	0.450	-0.115	-0.097	0.196	0.064	0.138	0.003	0.021	-0.056
0.067	0.257	-0.932	-0.059	0.028	-0.998	-0.718	0.778	-0.018	-0.047	0.175	0.056	0.106	0.039	0.013	-0.037
0.136	0.284	-0.877	-0.075	0.018	-0.997	-0.520	0.849	-0.055	0.038	0.211	0.110	0.040	0.011	0.068	-0.059
0.086	0.238	-0.964	-0.098	0.009	-0.995	-0.505	1.151	-0.147	0.010	0.174	0.021	0.092	0.057	0.019	-0.043
-0.053	0.214	-0.948	-0.103	0.003	-0.995	-0.360	0.277	-0.120	-0.123	0.157	0.036	0.233	0.080	0.004	-0.052
0.067	0.118	-0.869	-0.119	-0.006	-0.993	-0.460	0.838	-0.046	0.012	0.069	0.113	0.115	0.175	0.074	-0.043
-0.045	0.133	-0.920	-0.123	-0.012	-0.992	-0.306	0.212	0.001	-0.096	0.091	0.061	0.228	0.157	0.020	-0.057
0.140	0.114	-0.814	-0.142	-0.016	-0.990	-0.264	0.980	-0.061	0.108	0.076	0.164	0.044	0.175	0.125	-0.029
-0.014	0.048	-0.881	-0.149	-0.020	-0.989	-0.181	0.360	-0.016	-0.040	0.014	0.096	0.197	0.239	0.056	-0.040
0.078	0.102	-0.806	-0.173	-0.025	-0.985	-0.295	1.276	-0.099	0.077	0.073	0.167	0.103	0.183	0.129	-0.036
-0.064	0.044	-0.873	-0.186	-0.029	-0.982	-0.245	0.681	0.008	-0.052	0.020	0.097	0.244	0.239	0.061	-0.059
-0.110	0.002	-0.936	-0.199	-0.032	-0.980	-0.145	0.646	-0.027	-0.086	-0.020	0.031	0.289	0.281	0.004	-0.052
-0.072	0.041	-0.861	-0.208	-0.030	-0.978	0.071	0.462	-0.107	-0.039	0.016	0.104	0.248	0.243	0.069	-0.065
-0.041	0.033	-0.853	-0.219	-0.030	-0.975	-0.027	0.603	-0.132	0.003	0.008	0.109	0.216	0.252	0.076	-0.067
-0.053	-0.041	-0.798	-0.232	-0.025	-0.972	0.207	0.680	-0.127	0.004	-0.070	0.161	0.227	0.326	0.131	-0.052
-0.122	-0.052	-0.834	-0.244	-0.022	-0.970	0.135	0.613	-0.168	-0.053	-0.085	0.123	0.293	0.339	0.096	-0.043
-0.053	-0.037	-0.822	-0.258	-0.014	-0.966	0.341	0.759	-0.280	0.030	-0.077	0.131	0.223	0.324	0.108	-0.034
-0.091	0.006	-0.885	-0.262	-0.010	-0.965	0.179	0.220	-0.160	-0.005	-0.039	0.067	0.259	0.282	0.046	-0.022
-0.076	0.168	-0.924	-0.272	-0.002	-0.962	0.266	0.567	-0.357	0.021	0.116	0.024	0.243	0.121	0.008	-0.017
-0.080	0.164	-0.916	-0.278	0.004	-0.961	0.178	0.309	-0.325	0.022	0.106	0.031	0.247	0.126	0.017	-0.012
-0.180	0.160	-0.968	-0.277	0.007	-0.961	0.050	-0.007	-0.306	-0.078	0.099	-0.020	0.345	0.130	0.033	-0.015
-0.118	0.141	-1.023	-0.279	0.011	-0.960	0.120	0.133	-0.254	-0.015	0.075	-0.076	0.283	0.149	0.088	-0.014
-0.172	0.060	-0.987	-0.284	0.012	-0.959	-0.006	0.257	-0.272	-0.064	-0.007	-0.042	0.336	0.230	0.053	-0.010
-0.110	0.033	-1.003	-0.286	0.010	-0.958	-0.186	0.146	-0.129	-0.000	-0.032	-0.059	0.275	0.256	0.069	0.026
-0.110	0.033	-1.003	-0.295	0.006	-0.956	-0.211	0.473	-0.039	0.008	-0.028	-0.061	0.276	0.254	0.069	0.064
-0.087	-0.002	-1.176	-0.301	0.004	-0.954	-0.109	0.364	-0.084	0.037	-0.061	-0.237	0.253	0.288	0.243	0.069
-0.060	0.060	-1.338	-0.315	0.002	-0.949	-0.096	0.787	0.018	0.078	0.002	-0.403	0.228	0.227	0.405	0.010
-0.287	0.041	-1.263	-0.322	0.000	-0.947	-0.157	0.382	-0.072	-0.142	-0.015	-0.330	0.456	0.246	0.331	-0.053
-0.514	0.033	-1.121	-0.319	0.000	-0.948	-0.062	-0.153	-0.181	-0.372	-0.023	-0.187	0.682	0.252	0.190	-0.106
-0.484	0.052	-1.050	-0.308	0.004	-0.952	0.199	-0.627	-0.006	-0.353	-0.008	-0.112	0.652	0.231	0.120	-0.152
-0.303	0.048	-0.987	-0.298	0.012	-0.955	0.401	-0.508	-0.011	-0.182	-0.019	-0.046	0.472	0.233	0.058	-0.125
-0.191	0.099	-1.102	-0.289	0.026	-0.957	0.746	-0.452	0.154	-0.079	0.017	-0.157	0.361	0.181	0.173	-0.032
-0.087	0.149	-1.243	-0.278	0.038	-0.960	0.724	-0.520	0.305	0.014	0.055	-0.296	0.257	0.130	0.314	0.077
0.040	0.149	-1.161	-0.262	0.045	-0.964	0.406	-0.797	0.129	0.125	0.047	-0.209	0.131	0.130	0.231	0.177
0.186	0.110	-1.031	-0.247	0.048	-0.968	0.102	-0.713	-0.038	0.256	0.006	-0.075	0.014	0.169	0.101	0.272
0.263	0.145	-1.145	-0.225	0.045	-0.973	-0.188	-1.041	-0.110	0.311	0.044	-0.184	0.090	0.136	0.215	0.349
0.405	0.133	-1.125	-0.207	0.039	-0.978	-0.376	-0.831	-0.203	0.435	0.038	-0.160	0.232	0.148	0.195	0.421
0.447	0.242	-1.208	-0.186	0.029	-0.982	-0.540	-0.949	-0.122	0.456	0.156	-0.238	0.274	0.040	0.279	0.480
0.490	0.230	-1.283	-0.165	0.023	-0.986	-0.339	-0.984	-0.050	0.477	0.150	-0.309	0.316	0.051	0.354	0.543
0.513	0.226	-1.326	-0.140	0.023	-0.990	-0.029	-1.146	0.040	0.475	0.146	-0.348	0.338	0.056	0.397	0.575
0.613	0.265	-1.460	-0.111	0.024	-0.994	0.021	-1.370	0.004	0.546	0.183	-0.478	0.438	0.017	0.531	0.603
0.613	0.218	-1.421	-0.078	0.027	-0.997	0.090	-1.511	-0.237	0.513	0.133	-0.436	0.438	0.064	0.491	0.591
0.705	0.153	-1.314	-0.048	0.026	-0.999	-0.069	-1.419	-0.237	0.574	0.068	-0.327	0.530	0.131	0.385	0.580
0.601	0.021	-1.216	-0.023	0.027	-0.999	0.021	-1.120	-0.276	0.445	-0.064	-0.228	0.426	0.262	0.287	0.550
0.686	0.114	-1.109	0.007	0.036	-0.999	0.421	-1.417	-0.053	0.498	0.020	-0.121	0.510	0.169	0.180	0.506
0.732	0.168	-1.074	0.030	0.042	-0.999	0.320	-1.029	0.073	0.521	0.067	-0.086	0.556	0.115	0.145	0.452
0.670	-0.017	-0.956	0.043	0.048	-0.998	0.278	-0.590	0.115	0.446	-0.124	0.032	0.494	0.301	0.027	0.432
0.690	-0.037	-0.834	0.050	0.058	-0.997	0.535	-0.269	0.198	0.457	-0.154	0.153	0.513	0.320	0.095	0.372
0.682	-0.037	-0.928	0.059	0.078	-0.995	0.994	-0.357	0.036	0.440	-0.174	0.057	0.506	0.319	0.000	0.275
0.497	0.191	-0.877	0.061	0.090	-0.994	0.595	-0.019	0.069	0.253	0.042	0.107	0.321	0.088	0.050	0.229
0.317	0.230	-0.857	0.062	0.104	-0.993	0.681	-0.016	0.079	0.071	0.066	0.126	0.141	0.048	0.069	0.194
0.386	0.342	-1.106	0.061	0.122	-0.991	0.858	0.090	-0.066	0.141	0.161	-0.125	0.210	0.066	0.181	0.110
0.386	0.342	-1.106	0.039	0.130	-0.991	0.407	1.183	-0.068	0.163	0.152	-0.125	0.211	0.068	0.183	0.043
0.170	0.087	-1.007	0.035	0.148	-0.988	0.918	0.284	-0.315	-0.049	-0.121	-0.029	0.005	0.187	0.085	0.012
0.055	0.218	-1.027	0.036	0.164	-0.986	0.821	-0.029	-0.282	-0.166	-0.006	-0.052	0.120	0.054	0.106	-0.066
0.040	0.222	-1.074	0.036	0.171	-0.985	0.319	0.057	-0.246	-0.181	-0.009	-0.100	0.135	0.048	0.155	-0.119
0.001	0.141	-0.940	0.043	0.182	-0.982	0.580	-0.318	-0.183	-0.226	-0.101	0.031	0.173	0.127	0.022	-0.139
0.136	0.137	-0.999	0.043	0.192	-0.981	0.510	-0.007	0.056	-0.092	-0.115	-0.030	0.038	0.128	0.083	-0.141
0.105	0.354	-0.920	0.047	0.201	-0.978	0.457	-0.178	0.003	-0.127	0.092	0.047	0.068	0.091	0.005	-0.150
0.143	0.269	-0.798	0.059	0.221	-0.973	1.020	-0.620	-0.013	-0.101	-0.013	0.164	0.029	0.008	0.116	-0.098
0.101	0.083	-0.849	0.068	0.236	-0.969	0.791	-0.438	-0.098	-0.152	-0.214	0.109	0.070	0.176	0.064	-0.092
0.243	0.350	-1.078	0.059	0.239	-0.969	0.163	0.493	0.030	-0.001	0.049	-0.120	0.072	0.092	0.165	-0.091
0.186	0.346	-1.007	0.068	0.247	-0.967	0.361	-0.436	-0.024	-0.067	0.038	-0.052	0.015	0.089	0.094	-0.078
0.170	0.180	-0.806	0.068	0.252	-0.965	0.283	0.031	-0.079	-0.082	-0.133	0.148	0.001	0.077	0.107	-0.047
0.140	0.149	-1.003	0.066	0.253	-0.965	0.057	0.098	0.008	-0.111	-0.165	-0.049	0.029	0.108	0.089	-0.063
0.228	0.381	-0.964	0.068	0.259	-0.963	0.331	-0.031	-0.199	-0.024	0.060	-0.012	0.060	0.123	0.049	-0.090
0.186	0.470	-1.027	0.077	0.274	-0.959	0.778	-0.371	-0.154	-0.075	0.134	-0.080	0.019	0.212	0.112	-0.073
0.155	0.238	-0.711	0.082	0.289	-0.954	0.749	-0.298	0.039	-0.111	-0.112	0.230	0.011	0.021	0.204	-0.065
0.240	0.265	-0.901	0.086	0.294	-0.952	0.264	-0.207	0.147	-0.029	-0.090	0.039	0.075	0.005	0.016	-0.072
0.251	0.172	-0.830	0.078	0.295	-0.952	0.044	0.393	0.142	-0.010	-0.184	0.110	0.087	0.089	0.088	-0.078
0.209	0.280	-0.901	0.073	0.295	-0.953	0.004	0.287	0.069	-0.047	-0.076	0.039	0.046	0.018	0.018	-0.050
0.155	0.292	-1.011	0.074	0.299	-0.952	0.183	-0.095	0.063	-0.102	-0.068	-0.073	0.007	0.028	0.091	-0.046
0.213	0.265	-0.948	0.076	0.298	-0.951	-0.013	-0.083	0.098	-0.045	-0.095	-0.010	0.052	0.001	0.027	-0.028
0.236	0.334	-0.952	0.082	0.310	-0.947	0.632	-0.316	0.040	-0.028	-0.038	-0.018	0.075	0.069	0.031	-0.035
0.274	0.500	-1.058	0.090	0.321	-0.943	0.561	-0.391	0.030	0.002	0.117	-0.129	0.115	0.235	0.136	-0.030
0.174	0.497	-0.909	0.084	0.322	-0.943	0.010	0.217	0.200	-0.092	0.112	0.021	0.015	0.230	0.015	-0.045
0.270	0.253	-0.771	0.082	0.327	-0.942	0.209	0.129	0.137	0.007	-0.136	0.158	0.112	0.013	0.154	-0.037
0.151	0.276	-0.912	0.088	0.339	-0.937	0.663	-0.381	0.102	-0.119	-0.125	0.011	0.005	0.010	0.014	-0.055
0.305	0.497	-0.901	0.095	0.351	-0.932	0.602	-0.341	0.130	0.029	0.083	0.018	0.151	0.231	0.026	-0.036
0.197	0.589	-0.987	0.088	0.356	-0.930	0.212	0.303	0.190	-0.072	0.171	-0.070	0.046	0.324	0.060	-0.052
0.228	0.636	-1.027	0.082	0.361	-0.929	0.252	0.247	0.229	-0.036	0.211	-0.112	0.078	0.371	0.098	-0.036
0.101	0.570	-0.952	0.072	0.358	-0.931	-0.214	0.437	0.236	-0.153	0.148	-0.035	0.048	0.305	0.022	-0.042
0.270	0.261	-0.763	0.067	0.359	-0.931	0.010	0.237	0.189	0.021	-0.161	0.155	0.123	0.003	0.168	-0.036
0.278	0.180	-0.810	0.069	0.369	-0.927	0.586	-0.105	0.090	0.027	-0.253	0.103	0.131	0.084	0.121	-0.030
0.224	0.458	-0.948	0.070	0.374	-0.925	0.249	-0.098	0.178	-0.028	0.020	-0.037	0.077	0.194	0.016	-0.023
0.251	0.543	-0.975	0.057	0.375	-0.925	-0.025	0.676	0.153	0.012	0.105	-0.064	0.102	0.280	0.043	-0.040
0.143	0.493	-0.889	0.056	0.378	-0.924	0.164	0.051	0.040	-0.094	0.051	0.022	0.008	0.229	0.045	-0.053
0.178	0.323	-0.755	0.068	0.390	-0.918	0.657	-0.616	-0.004	-0.072	-0.131	0.150	0.023	0.059	0.181	-0.071
0.228	0.238	-0.763	0.077	0.402	-0.912	0.699	-0.465	-0.043	-0.031	-0.229	0.136	0.071	0.026	0.174	-0.084
0.182	0.249	-0.802	0.079	0.409	-0.909	0.360	-0.163	0.157	-0.079	-0.224	0.094	0.023	0.014	0.137	-0.081
0.267	0.234	-0.798	0.083	0.417	-0.905	0.431	-0.210	0.085	0.001	-0.247	0.094	0.105	0.029	0.142	-0.047
0.213	0.184	-0.786	0.075	0.413	-0.908	-0.193	0.369	0.223	-0.044	-0.294	0.108	0.050	0.079	0.156	-0.042
0.320	0.319	-0.853	0.064	0.408	-0.911	-0.264	0.532	0.177	0.074	-0.153	0.044	0.156	0.056	0.090	-0.005
0.163	0.419	-0.944	0.054	0.402	-0.914	-0.337	0.585	0.060	-0.073	-0.047	-0.043	0.004	0.158	0.000	-0.002
0.317	0.512	-0.912	0.047	0.400	-0.915	-0.138	0.390	0.084	0.087	0.048	-0.010	0.148	0.251	0.033	0.017
0.197	0.442	-0.924	0.038	0.398	-0.917	-0.136	0.474	0.003	-0.024	-0.020	-0.021	0.027	0.183	0.022	0.001
0.224	0.419	-0.912	0.028	0.392	-0.919	-0.297	0.573	0.081	0.014	-0.038	-0.006	0.053	0.159	0.034	0.020
0.190	0.357	-0.893	0.026	0.386	-0.922	-0.326	0.071	0.090	-0.019	-0.094	0.016	0.016	0.098	0.053	-0.005
0.274	0.334	-0.822	0.015	0.381	-0.924	-0.290	0.666	-0.020	0.076	-0.111	0.089	0.100	0.075	0.124	0.007
0.174	0.385	-0.869	0.019	0.384	-0.923	0.166	-0.171	-0.071	-0.028	-0.064	0.041	0.001	0.126	0.077	0.014
0.259	0.481	-0.889	0.021	0.388	-0.921	0.223	-0.068	-0.026	0.055	0.028	0.019	0.083	0.223	0.058	0.011
0.247	0.589	-0.944	0.028	0.391	-0.920	0.131	-0.345	0.050	0.037	0.133	-0.037	0.072	0.332	0.003	0.007
0.174	0.539	-0.889	0.022	0.394	-0.919	0.108	0.338	0.001	-0.031	0.080	0.017	0.001	0.282	0.060	0.016
0.247	0.477	-0.818	0.013	0.387	-0.922	-0.358	0.510	0.085	0.052	0.024	0.091	0.073	0.221	0.131	0.014
0.247	0.412	-0.786	0.009	0.380	-0.925	-0.407	0.192	0.109	0.055	-0.034	0.125	0.073	0.156	0.162	0.011
0.282	0.315	-0.711	-0.010	0.376	-0.927	-0.240	1.108	-0.097	0.109	-0.127	0.202	0.107	0.059	0.237	0.020
0.282	0.315	-0.711	-0.007	0.371	-0.928	-0.242	-0.139	0.069	0.106	-0.122	0.203	0.106	0.059	0.238	-0.000
0.259	0.296	-0.719	-0.010	0.372	-0.928	0.033	0.211	-0.055	0.086	-0.142	0.195	0.084	0.039	0.231	-0.008
0.159	0.230	-0.719	-0.003	0.371	-0.929	-0.050	-0.317	-0.039	-0.021	-0.207	0.195	0.017	0.027	0.231	-0.029
0.193	0.303	-0.790	0.001	0.372	-0.928	0.034	-0.214	0.008	0.009	-0.134	0.124	0.017	0.046	0.160	-0.012
0.159	0.377	-0.794	0.011	0.373	-0.928	0.078	-0.483	0.027	-0.035	-0.063	0.119	0.018	0.120	0.157	-0.026
0.363	0.385	-0.775	0.003	0.377	-0.926	0.186	0.503	-0.034	0.177	-0.059	0.138	0.185	0.125	0.178	-0.002
0.128	0.485	-0.916	0.009	0.380	-0.925	0.144	-0.367	0.141	-0.063	0.039	-0.006	0.051	0.224	0.036	0.019
0.224	0.593	-0.916	0.005	0.377	-0.926	-0.160	0.189	0.174	0.037	0.150	-0.005	0.045	0.331	0.036	0.035
0.263	0.643	-0.881	-0.007	0.375	-0.927	-0.186	0.615	0.102	0.087	0.203	0.032	0.081	0.382	0.071	0.035
0.170	0.690	-0.948	-0.011	0.368	-0.930	-0.406	0.177	0.158	-0.002	0.256	-0.033	0.013	0.426	0.005	0.059
0.274	0.709	-0.956	-0.024	0.360	-0.933	-0.454	0.753	0.090	0.116	0.282	-0.038	0.090	0.444	0.001	0.064
0.201	0.694	-0.991	-0.024	0.356	-0.934	-0.262	-0.015	0.026	0.042	0.271	-0.072	0.015	0.427	0.037	0.083
0.224	0.678	-0.912	-0.025	0.350	-0.936	-0.355	0.068	0.083	0.066	0.261	0.009	0.037	0.411	0.042	0.059
0.324	0.744	-0.916	-0.038	0.349	-0.936	-0.141	0.815	-0.135	0.180	0.328	0.005	0.135	0.477	0.037	0.052
0.028	0.609	-0.956	-0.024	0.348	-0.937	-0.058	-0.746	0.070	-0.130	0.194	-0.033	0.162	0.342	0.002	0.030
0.263	0.535	-0.869	-0.027	0.350	-0.936	0.059	0.205	-0.016	0.108	0.119	0.052	0.071	0.267	0.085	0.024
0.151	0.485	-0.830	-0.015	0.354	-0.935	0.156	-0.655	0.044	-0.016	0.065	0.091	0.042	0.216	0.124	-0.012
0.255	0.415	-0.759	-0.017	0.352	-0.936	-0.107	0.138	0.010	0.090	-0.002	0.162	0.060	0.145	0.195	0.000
0.197	0.354	-0.794	-0.015	0.352	-0.936	-0.012	-0.062	0.015	0.030	-0.064	0.127	0.001	0.083	0.158	-0.011
0.163	0.415	-0.794	-0.014	0.350	-0.937	-0.108	-0.018	0.055	-0.005	-0.001	0.128	0.034	0.145	0.157	0.009
0.255	0.431	-0.755	-0.013	0.352	-0.936	0.082	-0.010	0.001	0.087	0.013	0.166	0.056	0.159	0.195	-0.016
0.286	0.408	-0.759	-0.017	0.348	-0.938	-0.254	0.227	0.090	0.121	-0.006	0.164	0.085	0.134	0.190	-0.010
0.086	0.473	-0.826	-0.023	0.343	-0.939	-0.270	0.267	0.108	-0.073	0.064	0.099	0.119	0.197	0.123	-0.005
0.232	0.373	-0.743	-0.038	0.330	-0.943	-0.686	0.793	0.121	0.088	-0.024	0.186	0.025	0.095	0.205	-0.015
0.178	0.311	-0.751	-0.041	0.317	-0.948	-0.696	0.157	0.153	0.038	-0.073	0.183	0.032	0.033	0.196	-0.022
0.167	0.296	-0.775	-0.050	0.306	-0.951	-0.595	0.542	-0.065	0.036	-0.077	0.163	0.046	0.018	0.171	0.013
0.220	0.307	-0.743	-0.056	0.291	-0.955	-0.792	0.327	-0.001	0.095	-0.051	0.199	0.007	0.030	0.200	0.023
0.259	0.334	-0.771	-0.064	0.276	-0.959	-0.796	0.488	-0.079	0.141	-0.009	0.175	0.045	0.057	0.171	0.048
0.259	0.334	-0.771	-0.065	0.262	-0.963	-0.770	0.119	0.001	0.143	0.005	0.179	0.045	0.056	0.170	0.080
0.243	0.535	-0.861	-0.076	0.247	-0.966	-0.799	0.613	-0.042	0.138	0.220	0.092	0.030	0.258	0.078	0.091
0.274	0.605	-0.893	-0.080	0.237	-0.968	-0.622	0.301	-0.031	0.174	0.301	0.063	0.061	0.327	0.045	0.099
0.170	0.620	-0.972	-0.089	0.221	-0.971	-0.843	0.489	-0.016	0.078	0.332	-0.013	0.041	0.342	0.035	0.131
0.236	0.535	-0.901	-0.089	0.208	-0.974	-0.757	0.047	0.004	0.144	0.261	0.061	0.026	0.256	0.035	0.129
0.340	0.566	-0.936	-0.101	0.191	-0.976	-0.933	0.678	0.017	0.260	0.309	0.028	0.131	0.286	0.002	0.121
0.163	0.574	-0.975	-0.113	0.171	-0.979	-1.046	0.650	0.055	0.095	0.336	-0.009	0.043	0.294	0.044	0.141
0.186	0.527	-0.924	-0.118	0.153	-0.981	-0.979	0.315	-0.077	0.123	0.307	0.044	0.018	0.248	0.004	0.146
0.247	0.570	-0.944	-0.131	0.136	-0.982	-0.970	0.719	0.006	0.197	0.368	0.026	0.046	0.290	0.018	0.139
0.186	0.535	-0.987	-0.140	0.118	-0.983	-0.959	0.479	0.041	0.144	0.350	-0.016	0.014	0.255	0.063	0.150
0.263	0.516	-0.905	-0.155	0.098	-0.983	-1.088	0.863	0.055	0.236	0.351	0.066	0.066	0.235	0.018	0.166
0.193	0.466	-0.897	-0.173	0.079	-0.982	-1.021	0.932	-0.040	0.183	0.318	0.074	0.001	0.185	0.024	0.178
0.197	0.396	-0.964	-0.185	0.060	-0.981	-1.001	0.674	0.070	0.199	0.267	0.006	0.005	0.116	0.043	0.164
0.255	0.431	-0.924	-0.199	0.044	-0.979	-0.888	0.776	0.034	0.270	0.318	0.044	0.066	0.150	0.004	0.148
0.063	0.307	-0.932	-0.205	0.029	-0.978	-0.760	0.341	0.189	0.083	0.209	0.036	0.124	0.025	0.012	0.139
0.159	0.157	-0.775	-0.221	0.015	-0.975	-0.679	0.890	0.191	0.196	0.072	0.190	0.027	0.125	0.145	0.119
0.113	0.199	-0.849	-0.225	0.005	-0.974	-0.507	0.208	0.238	0.152	0.125	0.115	0.073	0.081	0.069	0.085
0.105	0.172	-0.747	-0.244	-0.009	-0.970	-0.690	1.053	0.280	0.164	0.113	0.212	0.079	0.107	0.171	0.094
0.059	0.122	-0.798	-0.251	-0.022	-0.968	-0.631	0.381	0.269	0.124	0.076	0.159	0.125	0.156	0.119	0.098
0.109	0.110	-0.782	-0.261	-0.037	-0.965	-0.716	0.567	0.181	0.184	0.079	0.172	0.075	0.169	0.134	0.109
0.128	0.075	-0.771	-0.272	-0.049	-0.961	-0.638	0.660	0.075	0.214	0.056	0.179	0.056	0.204	0.146	0.106
0.140	0.087	-0.771	-0.278	-0.062	-0.958	-0.673	0.377	0.098	0.232	0.081	0.177	0.046	0.193	0.145	0.121
0.013	0.056	-0.822	-0.290	-0.075	-0.954	-0.657	0.675	0.129	0.117	0.063	0.121	0.173	0.225	0.094	0.118
0.124	-0.048	-0.708	-0.295	-0.088	-0.951	-0.630	0.298	0.089	0.233	-0.029	0.232	0.062	0.331	0.208	0.116
0.047	0.044	-0.747	-0.311	-0.102	-0.945	-0.748	0.911	0.143	0.172	0.078	0.186	0.139	0.239	0.169	0.111
0.028	0.060	-0.853	-0.323	-0.117	-0.939	-0.770	0.660	0.140	0.164	0.109	0.075	0.158	0.224	0.063	0.149
0.028	0.060	-0.853	-0.324	-0.130	-0.937	-0.599	0.169	0.214	0.166	0.121	0.072	0.159	0.224	0.063	0.153
0.159	0.153	-0.834	-0.342	-0.135	-0.930	-0.308	1.001	0.096	0.314	0.220	0.085	0.027	0.131	0.081	0.162
-0.007	0.203	-0.932	-0.354	-0.138	-0.925	-0.151	0.709	0.143	0.160	0.273	-0.019	0.192	0.079	0.018	0.183
-0.037	0.211	-0.968	-0.358	-0.142	-0.923	-0.217	0.310	0.138	0.134	0.284	-0.056	0.223	0.071	0.053	0.180
0.040	0.168	-0.975	-0.371	-0.145	-0.917	-0.154	0.789	0.190	0.225	0.245	-0.070	0.147	0.112	0.062	0.175
-0.080	0.242	-0.928	-0.377	-0.148	-0.914	-0.171	0.380	0.075	0.112	0.322	-0.026	0.265	0.037	0.014	0.175
0.043	0.191	-0.928	-0.388	-0.149	-0.910	-0.057	0.655	0.092	0.246	0.272	-0.031	0.142	0.085	0.015	0.188
-0.087	0.296	-1.031	-0.392	-0.155	-0.907	-0.372	0.343	0.143	0.121	0.383	-0.136	0.274	0.020	0.116	0.193
-0.030	0.311	-0.991	-0.399	-0.162	-0.902	-0.391	0.448	0.108	0.186	0.405	-0.101	0.217	0.035	0.076	0.208
0.020	0.261	-0.979	-0.408	-0.169	-0.897	-0.465	0.526	-0.026	0.245	0.362	-0.095	0.166	0.016	0.064	0.215
-0.076	0.276	-1.019	-0.409	-0.174	-0.896	-0.390	0.125	-0.035	0.150	0.382	-0.136	0.262	0.000	0.102	0.238
-0.010	0.230	-1.090	-0.414	-0.184	-0.892	-0.600	0.328	-0.022	0.221	0.345	-0.211	0.198	0.046	0.173	0.268
-0.007	0.249	-1.042	-0.420	-0.190	-0.887	-0.422	0.400	-0.024	0.231	0.371	-0.168	0.194	0.027	0.126	0.272
0.067	0.222	-1.078	-0.429	-0.193	-0.883	-0.346	0.509	-0.171	0.313	0.347	-0.209	0.121	0.054	0.162	0.306
-0.037	0.153	-1.094	-0.437	-0.195	-0.878	-0.221	0.521	-0.095	0.218	0.280	-0.229	0.224	0.123	0.178	0.316
0.047	0.056	-1.042	-0.451	-0.197	-0.870	-0.161	0.876	-0.054	0.317	0.185	-0.186	0.140	0.218	0.127	0.286
-0.003	-0.052	-1.074	-0.457	-0.193	-0.868	0.207	0.417	-0.026	0.273	0.073	-0.219	0.189	0.326	0.158	0.219
-0.214	-0.033	-1.039	-0.458	-0.187	-0.869	0.318	0.103	0.033	0.062	0.086	-0.183	0.400	0.306	0.123	0.193
-0.291	0.052	-0.995	-0.449	-0.179	-0.875	0.432	-0.468	0.041	-0.023	0.163	-0.133	0.476	0.219	0.080	0.163
-0.187	0.234	-1.082	-0.446	-0.170	-0.879	0.369	-0.159	-0.135	0.077	0.336	-0.217	0.372	0.034	0.168	0.145
-0.133	0.346	-1.113	-0.448	-0.166	-0.878	0.034	0.130	-0.209	0.133	0.443	-0.248	0.318	0.081	0.201	0.179
-0.114	0.230	-1.149	-0.447	-0.169	-0.879	-0.358	-0.081	-0.233	0.151	0.330	-0.284	0.298	0.033	0.237	0.259
-0.030	0.145	-1.102	-0.441	-0.172	-0.881	-0.276	-0.261	-0.169	0.230	0.248	-0.234	0.213	0.118	0.189	0.327
0.143	0.176	-1.050	-0.430	-0.174	-0.886	-0.262	-0.567	-0.150	0.392	0.281	-0.178	0.039	0.086	0.138	0.435
0.220	0.222	-1.078	-0.415	-0.177	-0.892	-0.284	-0.793	-0.117	0.454	0.331	-0.199	0.039	0.037	0.166	0.571
0.501	0.265	-1.125	-0.402	-0.185	-0.897	-0.593	-0.652	-0.207	0.721	0.381	-0.242	0.320	0.007	0.214	0.715
0.697	0.303	-1.137	-0.388	-0.186	-0.903	-0.365	-0.705	-0.430	0.903	0.422	-0.248	0.517	0.047	0.226	0.831
0.759	0.211	-1.287	-0.376	-0.188	-0.908	-0.288	-0.571	-0.377	0.953	0.330	-0.393	0.580	0.046	0.375	0.897
0.759	0.211	-1.287	-0.369	-0.192	-0.910	-0.405	-0.261	-0.245	0.946	0.335	-0.392	0.581	0.046	0.374	0.909
0.594	-0.060	-1.212	-0.358	-0.196	-0.913	-0.337	-0.479	-0.283	0.770	0.069	-0.314	0.417	0.316	0.297	0.858
0.605	-0.068	-1.196	-0.345	-0.196	-0.918	-0.150	-0.651	-0.277	0.768	0.061	-0.293	0.430	0.324	0.281	0.788
0.455	-0.048	-1.240	-0.325	-0.198	-0.925	-0.112	-0.925	-0.004	0.598	0.082	-0.329	0.281	0.304	0.324	0.721
0.528	0.021	-1.070	-0.314	-0.201	-0.928	-0.197	-0.487	0.012	0.660	0.155	-0.157	0.356	0.233	0.154	0.673
0.601	-0.211	-0.952	-0.294	-0.192	-0.936	0.561	-0.905	0.147	0.713	-0.086	-0.030	0.430	0.464	0.036	0.607
0.493	-0.195	-1.023	-0.280	-0.186	-0.942	0.355	-0.562	0.248	0.591	-0.076	-0.096	0.324	0.446	0.107	0.554
0.413	0.006	-0.968	-0.269	-0.186	-0.945	0.119	-0.410	0.414	0.499	0.125	-0.037	0.245	0.244	0.052	0.495
0.397	0.195	-0.806	-0.263	-0.182	-0.948	0.259	-0.195	0.260	0.478	0.310	0.127	0.231	0.053	0.110	0.439
0.397	0.129	-0.719	-0.261	-0.174	-0.950	0.356	-0.017	0.057	0.475	0.237	0.215	0.232	0.117	0.197	0.395
0.313	0.265	-0.991	-0.268	-0.170	-0.948	0.192	0.458	-0.008	0.398	0.368	-0.058	0.149	0.020	0.075	0.345
0.255	0.203	-1.054	-0.269	-0.161	-0.950	0.373	0.135	-0.019	0.341	0.298	-0.120	0.092	0.040	0.137	0.315
0.113	0.160	-1.042	-0.272	-0.153	-0.950	0.328	0.206	-0.169	0.202	0.247	-0.107	0.048	0.080	0.124	0.266
0.109	0.141	-1.102	-0.284	-0.149	-0.947	0.111	0.669	-0.206	0.211	0.224	-0.169	0.050	0.096	0.182	0.206
-0.037	0.172	-1.113	-0.282	-0.143	-0.949	0.237	-0.077	-0.042	0.062	0.249	-0.180	0.196	0.062	0.193	0.155
-0.018	0.160	-0.991	-0.274	-0.134	-0.952	0.466	-0.371	0.080	0.073	0.228	-0.054	0.175	0.071	0.070	0.143
0.040	0.126	-0.885	-0.271	-0.130	-0.954	0.192	-0.115	0.070	0.128	0.189	0.054	0.115	0.104	0.038	0.137
0.078	0.060	-0.987	-0.267	-0.122	-0.956	0.381	-0.176	0.023	0.162	0.116	-0.046	0.073	0.169	0.062	0.134
0.109	0.257	-1.102	-0.254	-0.111	-0.961	0.536	-0.593	0.038	0.180	0.302	-0.155	0.040	0.029	0.174	0.138
0.036	0.226	-0.983	-0.247	-0.108	-0.963	0.159	-0.308	0.047	0.100	0.267	-0.035	0.112	0.002	0.054	0.157
0.120	0.068	-0.723	-0.256	-0.103	-0.961	0.201	0.509	-0.053	0.194	0.103	0.224	0.025	0.160	0.209	0.166
0.163	0.106	-0.928	-0.240	-0.098	-0.966	0.257	-0.782	0.056	0.220	0.137	0.024	0.018	0.121	0.006	0.153
0.155	0.114	-1.011	-0.236	-0.082	-0.968	0.748	-0.156	-0.169	0.208	0.128	-0.056	0.010	0.113	0.075	0.164
0.063	0.442	-1.113	-0.229	-0.073	-0.971	0.352	-0.309	-0.076	0.109	0.448	-0.156	0.082	0.216	0.176	0.158
0.136	0.385	-0.944	-0.225	-0.071	-0.972	0.062	-0.175	0.097	0.178	0.387	0.014	0.011	0.158	0.006	0.166
0.070	0.137	-0.834	-0.237	-0.070	-0.969	0.020	0.652	-0.052	0.124	0.139	0.122	0.078	0.089	0.106	0.179
0.278	-0.041	-0.751	-0.234	-0.066	-0.970	0.195	-0.108	-0.110	0.329	-0.044	0.206	0.129	0.265	0.192	0.205
0.220	0.327	-1.054	-0.231	-0.056	-0.971	0.413	-0.050	-0.017	0.268	0.314	-0.096	0.069	0.104	0.110	0.216
0.220	0.327	-1.054	-0.232	-0.053	-0.971	0.157	0.118	0.092	0.269	0.310	-0.096	0.067	0.107	0.108	0.247
0.190	0.350	-0.928	-0.236	-0.058	-0.970	-0.287	0.288	0.207	0.242	0.338	0.029	0.034	0.133	0.019	0.240
0.247	0.187	-0.794	-0.243	-0.060	-0.968	-0.129	0.412	0.161	0.307	0.178	0.161	0.090	0.026	0.155	0.215
0.186	0.126	-0.885	-0.241	-0.051	-0.969	0.463	-0.059	-0.076	0.243	0.106	0.072	0.026	0.085	0.065	0.207
0.090	0.176	-1.058	-0.228	-0.045	-0.973	0.238	-0.614	-0.010	0.134	0.151	-0.098	0.074	0.033	0.107	0.207
0.197	0.330	-1.007	-0.227	-0.046	-0.973	-0.061	0.008	0.075	0.240	0.305	-0.047	0.032	0.124	0.055	0.199
0.209	0.315	-0.909	-0.230	-0.046	-0.972	-0.043	0.231	0.034	0.255	0.290	0.051	0.041	0.110	0.044	0.173
0.167	0.230	-0.932	-0.229	-0.037	-0.973	0.378	0.010	-0.043	0.211	0.196	0.028	0.002	0.028	0.020	0.161
0.101	0.079	-0.806	-0.218	-0.024	-0.976	0.659	-0.540	-0.032	0.134	0.032	0.157	0.069	0.121	0.147	0.178
0.082	0.041	-0.944	-0.211	-0.023	-0.977	0.089	-0.312	0.235	0.108	-0.008	0.020	0.090	0.159	0.010	0.188
0.286	0.296	-1.050	-0.219	-0.026	-0.975	-0.149	0.512	0.215	0.320	0.250	-0.088	0.112	0.097	0.095	0.190
0.197	0.466	-1.094	-0.228	-0.023	-0.973	0.103	0.535	0.074	0.241	0.417	-0.133	0.024	0.268	0.139	0.200
0.143	0.520	-1.062	-0.220	-0.018	-0.975	0.151	-0.345	0.045	0.179	0.467	-0.100	0.031	0.325	0.106	0.206
0.117	0.361	-0.956	-0.203	-0.005	-0.979	0.674	-0.828	0.112	0.135	0.294	0.011	0.059	0.167	0.001	0.175
0.209	0.102	-0.727	-0.194	0.003	-0.981	0.408	-0.412	0.075	0.218	0.027	0.241	0.034	0.092	0.231	0.159
0.247	0.014	-0.747	-0.201	0.003	-0.980	0.004	0.414	0.194	0.263	-0.061	0.220	0.072	0.180	0.211	0.143
0.255	0.072	-0.763	-0.210	0.007	-0.978	0.214	0.529	-0.006	0.280	-0.007	0.202	0.080	0.120	0.196	0.149
0.120	0.191	-0.912	-0.211	0.007	-0.977	-0.004	0.080	0.138	0.146	0.112	0.052	0.055	0.001	0.047	0.152
0.182	0.172	-0.845	-0.209	0.005	-0.978	-0.104	-0.053	0.180	0.205	0.095	0.120	0.007	0.019	0.115	0.168
0.174	0.060	-0.794	-0.220	-0.001	-0.975	-0.322	0.639	-0.009	0.209	-0.011	0.168	0.001	0.129	0.166	0.172
0.290	0.106	-0.830	-0.216	-0.004	-0.976	-0.158	-0.139	0.046	0.320	0.038	0.134	0.115	0.080	0.131	0.181
0.178	0.315	-1.039	-0.206	0.003	-0.979	0.328	-0.470	-0.057	0.198	0.239	-0.073	0.003	0.132	0.078	0.191
0.132	0.427	-1.046	-0.200	0.012	-0.980	0.353	-0.267	-0.081	0.146	0.343	-0.079	0.043	0.245	0.086	0.187
0.186	0.392	-1.023	-0.199	0.008	-0.980	-0.234	0.032	0.150	0.199	0.312	-0.056	0.011	0.212	0.062	0.164
0.101	0.369	-0.968	-0.209	0.002	-0.978	-0.308	0.550	0.144	0.124	0.294	-0.002	0.074	0.190	0.007	0.149
0.163	0.145	-0.810	-0.224	-0.007	-0.975	-0.496	0.824	0.049	0.201	0.079	0.152	0.014	0.033	0.150	0.176
0.163	0.145	-0.810	-0.224	-0.018	-0.974	-0.550	0.041	0.191	0.200	0.090	0.152	0.013	0.030	0.149	0.166
0.309	0.145	-0.845	-0.238	-0.024	-0.971	-0.346	0.797	-0.013	0.360	0.096	0.113	0.132	0.028	0.113	0.185
0.167	0.160	-0.822	-0.239	-0.031	-0.971	-0.359	0.091	0.100	0.218	0.118	0.136	0.010	0.010	0.136	0.186
0.240	0.102	-0.790	-0.237	-0.029	-0.971	0.055	-0.045	-0.178	0.289	0.057	0.168	0.062	0.066	0.168	0.191
0.159	0.002	-0.802	-0.236	-0.029	-0.971	-0.007	0.027	-0.131	0.208	-0.044	0.156	0.019	0.166	0.156	0.165
0.190	0.099	-0.814	-0.225	-0.024	-0.974	0.202	-0.544	-0.048	0.227	0.048	0.147	0.012	0.069	0.144	0.171
0.201	0.122	-0.822	-0.214	-0.023	-0.977	0.001	-0.517	-0.060	0.227	0.071	0.142	0.022	0.046	0.137	0.160
0.251	0.064	-0.790	-0.206	-0.015	-0.979	0.374	-0.353	-0.100	0.268	0.005	0.175	0.071	0.105	0.170	0.156
0.232	0.087	-0.778	-0.193	-0.008	-0.981	0.342	-0.558	-0.137	0.237	0.021	0.189	0.051	0.083	0.182	0.170
0.163	0.025	-0.869	-0.188	-0.010	-0.982	-0.092	-0.208	0.085	0.162	-0.039	0.100	0.019	0.145	0.091	0.176
0.263	0.153	-0.936	-0.189	-0.014	-0.982	-0.207	0.090	0.040	0.262	0.092	0.032	0.080	0.017	0.024	0.174
0.186	0.269	-1.007	-0.195	-0.023	-0.981	-0.537	0.361	0.022	0.191	0.217	-0.040	0.001	0.098	0.046	0.188
0.178	0.311	-0.995	-0.199	-0.030	-0.980	-0.401	0.260	-0.038	0.187	0.266	-0.029	0.007	0.139	0.033	0.186
0.263	0.334	-0.877	-0.202	-0.031	-0.979	-0.155	0.216	-0.192	0.275	0.289	0.089	0.077	0.161	0.086	0.177
0.101	0.385	-0.991	-0.194	-0.033	-0.980	-0.197	-0.378	-0.115	0.105	0.341	-0.024	0.086	0.211	0.028	0.169
0.209	0.477	-0.940	-0.191	-0.025	-0.981	0.313	-0.083	-0.226	0.210	0.425	0.028	0.020	0.302	0.024	0.138
0.167	0.485	-0.979	-0.186	-0.013	-0.982	0.474	-0.225	-0.242	0.162	0.420	-0.010	0.023	0.309	0.015	0.118
0.082	0.315	-0.865	-0.177	-0.009	-0.984	0.157	-0.422	-0.025	0.068	0.246	0.105	0.109	0.138	0.100	0.120
0.190	0.211	-0.845	-0.179	-0.010	-0.984	-0.101	0.143	0.046	0.177	0.143	0.124	0.003	0.032	0.121	0.089
0.174	0.137	-0.845	-0.185	-0.021	-0.983	-0.513	0.366	0.145	0.168	0.079	0.123	0.019	0.043	0.122	0.093
0.074	0.060	-0.849	-0.193	-0.031	-0.981	-0.537	0.471	0.119	0.076	0.013	0.117	0.121	0.122	0.118	0.116
0.209	0.075	-0.861	-0.208	-0.043	-0.977	-0.619	0.797	0.063	0.224	0.040	0.101	0.012	0.107	0.106	0.119
0.182	-0.002	-0.845	-0.209	-0.056	-0.976	-0.603	0.124	0.149	0.198	-0.025	0.115	0.017	0.184	0.121	0.137
0.143	-0.041	-0.964	-0.195	-0.063	-0.979	-0.378	-0.683	0.095	0.145	-0.056	-0.001	0.057	0.222	0.002	0.184
0.224	0.033	-0.964	-0.188	-0.066	-0.980	-0.159	-0.276	0.009	0.219	0.021	0.000	0.023	0.149	0.001	0.196
0.324	0.180	-0.901	-0.184	-0.064	-0.981	0.082	-0.130	-0.130	0.315	0.165	0.064	0.121	0.001	0.063	0.204
0.267	0.311	-0.975	-0.175	-0.059	-0.983	0.146	-0.423	-0.172	0.248	0.291	-0.009	0.062	0.132	0.012	0.213
0.205	0.253	-1.031	-0.166	-0.060	-0.984	-0.104	-0.383	-0.040	0.178	0.234	-0.063	0.001	0.075	0.069	0.219
0.205	0.253	-1.031	-0.163	-0.060	-0.985	-0.071	-0.130	-0.145	0.174	0.234	-0.062	0.003	0.076	0.070	0.192
0.274	0.214	-0.983	-0.162	-0.063	-0.985	-0.185	0.007	0.011	0.242	0.198	-0.015	0.064	0.038	0.024	0.190
0.197	0.242	-0.912	-0.162	-0.065	-0.985	-0.174	0.080	0.042	0.165	0.228	0.055	0.014	0.066	0.046	0.183
0.290	0.357	-0.905	-0.171	-0.075	-0.982	-0.509	0.546	0.145	0.266	0.353	0.061	0.077	0.183	0.053	0.180
0.170	0.323	-0.972	-0.183	-0.084	-0.980	-0.489	0.666	0.164	0.159	0.327	-0.009	0.045	0.147	0.015	0.150
0.205	0.303	-0.869	-0.202	-0.095	-0.975	-0.622	1.014	0.039	0.212	0.318	0.088	0.012	0.126	0.087	0.147
0.082	0.245	-0.909	-0.211	-0.104	-0.972	-0.494	0.537	0.177	0.098	0.269	0.046	0.137	0.065	0.047	0.112
0.163	0.126	-0.798	-0.221	-0.104	-0.970	-0.020	0.562	-0.007	0.188	0.149	0.154	0.058	0.056	0.157	0.100
0.090	0.017	-0.767	-0.228	-0.101	-0.968	0.124	0.391	-0.031	0.122	0.038	0.184	0.135	0.165	0.187	0.089
0.132	0.014	-0.755	-0.233	-0.103	-0.967	-0.054	0.312	0.209	0.169	0.036	0.194	0.095	0.169	0.198	0.089
0.128	0.048	-0.802	-0.240	-0.109	-0.965	-0.270	0.438	0.272	0.172	0.076	0.145	0.101	0.133	0.149	0.086
0.047	0.203	-0.889	-0.250	-0.108	-0.962	0.056	0.609	0.140	0.101	0.230	0.056	0.184	0.022	0.060	0.092
0.097	0.095	-0.818	-0.261	-0.106	-0.959	0.102	0.628	0.136	0.162	0.119	0.124	0.136	0.087	0.130	0.107
0.043	0.002	-0.869	-0.265	-0.112	-0.958	-0.201	0.286	0.448	0.111	0.033	0.072	0.191	0.180	0.077	0.107
0.174	0.041	-0.731	-0.279	-0.117	-0.953	-0.187	0.841	0.296	0.257	0.076	0.205	0.061	0.141	0.214	0.120
0.043	0.157	-0.885	-0.287	-0.122	-0.950	-0.254	0.482	0.174	0.134	0.197	0.048	0.191	0.024	0.059	0.119
0.051	0.238	-0.928	-0.298	-0.121	-0.947	-0.012	0.634	0.043	0.153	0.277	0.001	0.181	0.058	0.014	0.116
0.009	0.300	-0.916	-0.302	-0.115	-0.946	0.247	0.260	-0.022	0.114	0.333	0.012	0.221	0.121	0.023	0.100
-0.068	0.327	-0.995	-0.310	-0.107	-0.945	0.323	0.410	-0.095	0.045	0.352	-0.068	0.296	0.148	0.059	0.091
-0.072	0.199	-1.066	-0.311	-0.107	-0.944	0.018	0.148	0.225	0.043	0.224	-0.140	0.299	0.019	0.132	0.088
-0.049	0.126	-0.916	-0.318	-0.108	-0.942	0.003	0.409	0.144	0.073	0.150	0.007	0.275	0.056	0.016	0.075
0.024	0.102	-0.877	-0.325	-0.112	-0.939	-0.200	0.437	0.182	0.152	0.131	0.044	0.201	0.081	0.053	0.093
-0.080	0.099	-0.869	-0.332	-0.113	-0.937	-0.044	0.406	0.166	0.055	0.128	0.049	0.304	0.086	0.059	0.093
0.017	0.164	-0.920	-0.346	-0.115	-0.931	-0.091	0.818	0.077	0.164	0.195	-0.007	0.206	0.022	0.007	0.090
-0.057	0.157	-0.924	-0.349	-0.116	-0.930	-0.052	0.228	0.100	0.094	0.187	-0.012	0.278	0.032	0.002	0.090
-0.141	0.141	-0.999	-0.360	-0.122	-0.925	-0.357	0.654	0.044	0.020	0.178	-0.092	0.362	0.048	0.074	0.110
-0.022	0.064	-0.865	-0.372	-0.130	-0.919	-0.467	0.657	0.068	0.150	0.109	0.037	0.243	0.126	0.060	0.106
-0.049	-0.013	-0.936	-0.378	-0.139	-0.915	-0.494	0.384	-0.029	0.129	0.039	-0.038	0.269	0.205	0.011	0.119
-0.049	-0.013	-0.936	-0.381	-0.144	-0.913	-0.375	0.202	-0.131	0.131	0.045	-0.040	0.269	0.205	0.011	0.135
-0.068	0.025	-1.023	-0.389	-0.145	-0.910	-0.124	0.461	-0.166	0.120	0.084	-0.130	0.287	0.166	0.099	0.155
-0.110	-0.010	-1.066	-0.389	-0.148	-0.909	-0.256	0.045	-0.155	0.077	0.052	-0.174	0.330	0.201	0.144	0.181
-0.041	-0.064	-1.161	-0.389	-0.147	-0.909	-0.001	0.017	-0.125	0.145	-0.003	-0.269	0.261	0.255	0.240	0.193
0.036	-0.044	-1.058	-0.393	-0.146	-0.908	0.013	0.279	-0.003	0.226	0.015	-0.169	0.186	0.235	0.139	0.153
-0.064	-0.010	-1.109	-0.397	-0.143	-0.907	0.113	0.258	-0.103	0.129	0.047	-0.221	0.286	0.200	0.191	0.113
-0.330	0.029	-1.117	-0.401	-0.139	-0.906	0.154	0.232	-0.035	-0.133	0.081	-0.231	0.552	0.162	0.199	0.089
-0.349	0.164	-1.121	-0.392	-0.135	-0.910	0.225	-0.426	0.083	-0.160	0.211	-0.230	0.572	0.026	0.204	0.077
-0.141	0.214	-1.082	-0.388	-0.128	-0.913	0.370	-0.161	0.136	0.043	0.254	-0.188	0.365	0.025	0.166	0.049
-0.060	0.253	-1.176	-0.386	-0.122	-0.915	0.333	-0.070	0.089	0.121	0.286	-0.281	0.285	0.064	0.261	0.103
-0.218	0.153	-1.212	-0.367	-0.119	-0.922	0.159	-0.942	0.181	-0.055	0.183	-0.309	0.443	0.036	0.296	0.196
0.013	0.180	-1.157	-0.347	-0.119	-0.930	0.061	-1.020	0.212	0.155	0.209	-0.246	0.212	0.009	0.241	0.280
0.224	0.265	-1.149	-0.327	-0.121	-0.937	-0.123	-0.985	0.159	0.346	0.297	-0.231	0.000	0.076	0.234	0.355
0.397	0.388	-1.090	-0.313	-0.124	-0.942	-0.263	-0.610	0.012	0.505	0.424	-0.168	0.173	0.200	0.176	0.475
0.463	0.473	-1.157	-0.291	-0.127	-0.948	-0.303	-1.088	-0.157	0.548	0.511	-0.228	0.238	0.286	0.243	0.564
0.532	0.458	-1.251	-0.267	-0.130	-0.955	-0.305	-1.162	-0.225	0.593	0.498	-0.316	0.307	0.270	0.338	0.600
0.520	0.373	-1.401	-0.245	-0.139	-0.959	-0.581	-1.019	-0.182	0.560	0.421	-0.462	0.297	0.183	0.486	0.646
0.490	0.265	-1.283	-0.217	-0.147	-0.965	-0.531	-1.375	-0.242	0.501	0.321	-0.338	0.267	0.076	0.369	0.653
0.705	0.214	-1.279	-0.198	-0.158	-0.967	-0.674	-0.884	-0.211	0.697	0.281	-0.332	0.483	0.026	0.365	0.660
0.586	0.102	-1.299	-0.162	-0.168	-0.972	-0.603	-1.773	-0.221	0.542	0.178	-0.347	0.365	0.085	0.385	0.653
0.751	0.052	-1.165	-0.129	-0.168	-0.977	-0.122	-1.611	-0.279	0.674	0.128	-0.208	0.532	0.136	0.250	0.652
0.732	0.079	-1.157	-0.092	-0.155	-0.984	0.595	-1.839	-0.383	0.617	0.142	-0.194	0.514	0.109	0.241	0.609
0.690	0.222	-1.192	-0.056	-0.141	-0.988	0.666	-1.729	-0.224	0.539	0.270	-0.225	0.472	0.035	0.277	0.572
0.713	0.168	-1.050	-0.044	-0.141	-0.989	-0.096	-0.499	-0.202	0.551	0.217	-0.082	0.496	0.018	0.136	0.469
0.663	0.041	-0.881	-0.044	-0.139	-0.989	0.073	0.040	-0.155	0.499	0.087	0.087	0.447	0.144	0.034	0.377
0.420	-0.041	-0.810	-0.035	-0.139	-0.990	0.018	-0.395	-0.192	0.248	0.005	0.159	0.207	0.225	0.106	0.349
0.420	-0.041	-0.810	-0.033	-0.130	-0.991	0.422	-0.028	-0.131	0.247	-0.004	0.160	0.208	0.225	0.107	0.298
0.644	0.226	-0.991	-0.027	-0.116	-0.993	0.624	-0.241	-0.327	0.464	0.248	-0.020	0.432	0.041	0.073	0.220
0.455	0.350	-1.054	-0.026	-0.104	-0.994	0.566	-0.029	-0.211	0.273	0.359	-0.082	0.246	0.166	0.135	0.217
0.324	0.079	-0.696	-0.025	-0.091	-0.996	0.618	0.032	0.027	0.142	0.075	0.278	0.116	0.103	0.224	0.210
0.324	0.033	-1.070	-0.026	-0.079	-0.997	0.575	0.096	-0.084	0.143	0.017	-0.096	0.117	0.147	0.150	0.117
0.320	0.276	-0.983	-0.034	-0.068	-0.997	0.495	0.414	-0.170	0.146	0.250	-0.009	0.114	0.098	0.063	0.055
0.151	0.214	-0.932	-0.036	-0.061	-0.997	0.300	0.114	-0.175	-0.021	0.181	0.043	0.053	0.036	0.010	0.043
0.209	0.126	-0.794	-0.031	-0.045	-0.999	0.794	-0.208	-0.127	0.032	0.076	0.182	0.007	0.054	0.130	0.026
0.224	0.025	-0.806	-0.022	-0.025	-0.999	0.971	-0.433	-0.147	0.038	-0.044	0.170	0.025	0.156	0.120	0.014
0.282	0.083	-0.948	-0.024	-0.018	-1.000	0.323	0.172	-0.155	0.098	0.007	0.029	0.083	0.098	0.021	0.013
0.228	0.319	-1.066	-0.032	-0.009	-0.999	0.394	0.429	-0.005	0.051	0.233	-0.090	0.031	0.138	0.137	0.020
0.201	0.172	-0.822	-0.022	0.000	-1.000	0.447	-0.498	-0.141	0.014	0.076	0.155	0.005	0.009	0.109	0.026
0.232	0.068	-0.869	-0.018	0.012	-1.000	0.570	-0.120	0.017	0.041	-0.040	0.107	0.036	0.114	0.063	0.030
0.232	-0.044	-0.877	-0.026	0.010	-1.000	-0.103	0.420	-0.037	0.049	-0.150	0.099	0.035	0.226	0.055	0.031
0.286	0.292	-0.972	-0.033	0.011	-0.999	0.037	0.407	-0.127	0.110	0.185	0.004	0.088	0.110	0.039	0.048
0.274	0.369	-0.960	-0.027	0.021	-0.999	0.440	-0.252	-0.178	0.092	0.252	0.016	0.075	0.188	0.026	0.064
0.259	0.199	-0.936	-0.017	0.027	-0.999	0.280	-0.448	-0.048	0.067	0.075	0.039	0.057	0.019	0.002	0.055
0.328	0.276	-0.849	-0.015	0.029	-0.999	0.039	-0.073	0.030	0.133	0.151	0.126	0.124	0.097	0.087	0.043
0.220	0.110	-0.810	-0.015	0.032	-0.999	0.142	0.039	-0.097	0.026	-0.019	0.165	0.015	0.069	0.127	0.037
0.293	0.079	-0.798	-0.021	0.026	-0.999	-0.288	0.373	-0.105	0.105	-0.044	0.177	0.086	0.100	0.141	0.036
0.290	0.075	-0.834	-0.027	0.019	-0.999	-0.373	0.314	0.041	0.106	-0.041	0.142	0.081	0.104	0.107	0.032
0.278	0.091	-0.861	-0.024	0.019	-1.000	-0.012	-0.108	-0.055	0.091	-0.026	0.114	0.069	0.089	0.081	0.061
0.263	0.214	-0.948	-0.025	0.024	-0.999	0.200	0.086	-0.120	0.077	0.092	0.027	0.051	0.034	0.005	0.083
0.317	0.342	-1.003	-0.006	0.032	-0.999	0.373	-0.884	-0.063	0.112	0.211	-0.028	0.103	0.162	0.060	0.089
0.332	0.311	-1.090	0.007	0.040	-0.999	0.364	-0.588	-0.149	0.114	0.171	-0.115	0.117	0.133	0.147	0.094
0.309	0.473	-0.983	0.011	0.046	-0.999	0.208	-0.144	-0.092	0.087	0.328	-0.009	0.092	0.295	0.040	0.083
0.336	0.319	-0.877	0.012	0.048	-0.999	0.081	-0.004	-0.013	0.113	0.171	0.097	0.118	0.141	0.068	0.061
0.293	0.187	-0.810	0.015	0.051	-0.999	0.143	-0.108	-0.069	0.067	0.035	0.164	0.074	0.008	0.136	0.054
0.293	0.187	-0.810	0.021	0.057	-0.998	0.278	-0.265	-0.067	0.061	0.029	0.163	0.074	0.007	0.135	0.039
0.370	0.288	-0.912	0.018	0.064	-0.998	0.321	0.192	-0.040	0.140	0.122	0.060	0.150	0.108	0.032	0.033
0.213	0.385	-1.050	0.020	0.065	-0.998	-0.015	-0.072	0.149	-0.020	0.218	-0.078	0.007	0.206	0.106	0.037
0.282	0.284	-0.944	0.017	0.063	-0.998	-0.135	0.198	0.087	0.053	0.119	0.029	0.062	0.107	0.001	0.051
0.336	0.126	-0.759	0.017	0.066	-0.998	0.119	0.055	-0.004	0.106	-0.042	0.214	0.116	0.050	0.187	0.042
0.374	0.145	-0.794	0.020	0.075	-0.997	0.449	-0.071	-0.151	0.142	-0.033	0.177	0.155	0.029	0.152	0.056
0.317	0.191	-0.940	0.019	0.084	-0.996	0.427	0.063	-0.124	0.084	0.005	0.031	0.097	0.019	0.005	0.078
0.267	0.373	-1.082	0.014	0.078	-0.997	-0.336	0.310	0.040	0.040	0.192	-0.111	0.045	0.202	0.137	0.095
0.343	0.454	-1.086	0.009	0.070	-0.998	-0.472	0.264	0.084	0.121	0.281	-0.114	0.122	0.283	0.140	0.108
0.324	0.466	-1.031	0.007	0.065	-0.998	-0.271	0.180	-0.122	0.104	0.297	-0.059	0.102	0.294	0.084	0.092
0.386	0.404	-0.905	0.003	0.069	-0.998	0.117	0.276	-0.094	0.170	0.232	0.067	0.163	0.231	0.042	0.089
0.255	0.292	-0.877	0.019	0.082	-0.996	0.619	-0.763	-0.029	0.023	0.106	0.094	0.032	0.118	0.071	0.046
0.374	0.191	-0.751	0.021	0.092	-0.996	0.514	-0.054	-0.019	0.140	-0.005	0.219	0.151	0.017	0.197	0.022
0.232	0.126	-0.794	0.026	0.095	-0.995	0.104	-0.236	0.097	-0.008	-0.073	0.175	0.009	0.050	0.152	-0.012
0.286	0.184	-0.849	0.034	0.100	-0.994	0.251	-0.354	-0.037	0.038	-0.021	0.119	0.062	0.008	0.096	-0.029
0.270	0.102	-0.806	0.034	0.102	-0.994	0.084	0.024	0.005	0.022	-0.104	0.163	0.048	0.073	0.140	-0.026
0.209	0.095	-0.814	0.042	0.103	-0.994	0.054	-0.371	0.097	-0.047	-0.113	0.154	0.014	0.081	0.132	-0.003
0.420	0.060	-0.700	0.030	0.098	-0.995	-0.236	0.654	0.098	0.176	-0.143	0.269	0.198	0.116	0.246	-0.000
0.347	0.002	-0.818	0.026	0.096	-0.995	-0.085	0.214	0.176	0.107	-0.199	0.151	0.125	0.173	0.127	0.009
0.278	0.048	-0.897	0.029	0.092	-0.995	-0.228	-0.134	0.151	0.034	-0.148	0.073	0.056	0.126	0.047	0.054
0.313	0.025	-0.806	0.026	0.088	-0.996	-0.183	0.193	0.174	0.072	-0.168	0.164	0.090	0.148	0.137	0.055
0.417	0.168	-0.905	0.034	0.093	-0.995	0.255	-0.331	0.005	0.168	-0.031	0.064	0.194	0.004	0.038	0.078
0.336	0.296	-0.940	0.031	0.100	-0.995	0.302	0.207	-0.069	0.090	0.090	0.028	0.112	0.125	0.002	0.114
0.424	0.431	-0.956	0.028	0.109	-0.994	0.402	0.207	-0.063	0.181	0.216	0.012	0.200	0.260	0.013	0.099
0.447	0.477	-0.979	0.031	0.110	-0.993	-0.004	-0.096	0.083	0.201	0.262	-0.012	0.222	0.306	0.035	0.091
0.193	0.323	-0.889	0.017	0.106	-0.994	-0.245	0.706	0.067	-0.039	0.111	0.079	0.032	0.150	0.056	0.071
0.401	0.226	-0.759	0.011	0.102	-0.995	-0.192	0.388	0.047	0.175	0.018	0.209	0.175	0.051	0.188	0.044
0.255	0.191	-0.826	0.015	0.101	-0.995	-0.061	-0.174	-0.023	0.025	-0.017	0.143	0.028	0.015	0.121	0.004
0.347	0.191	-0.739	0.017	0.100	-0.995	-0.100	-0.034	-0.049	0.115	-0.015	0.229	0.119	0.015	0.208	0.031
0.290	0.168	-0.790	0.021	0.103	-0.995	0.132	-0.152	-0.022	0.053	-0.041	0.178	0.061	0.007	0.156	0.029
0.390	0.164	-0.775	0.028	0.107	-0.994	0.225	-0.331	0.015	0.146	-0.050	0.193	0.160	0.011	0.172	0.034
0.374	0.211	-0.857	0.029	0.116	-0.993	0.414	0.008	-0.030	0.129	-0.012	0.109	0.143	0.035	0.090	0.033
0.305	0.149	-0.826	0.040	0.123	-0.992	0.357	-0.506	-0.069	0.049	-0.082	0.140	0.073	0.027	0.122	0.029
0.351	0.122	-0.806	0.051	0.128	-0.991	0.235	-0.478	-0.012	0.085	-0.113	0.159	0.118	0.054	0.142	0.005
0.305	0.095	-0.814	0.065	0.134	-0.989	0.323	-0.679	-0.034	0.024	-0.147	0.150	0.071	0.081	0.134	-0.009
0.313	0.037	-0.755	0.076	0.136	-0.988	0.077	-0.549	0.133	0.021	-0.206	0.208	0.077	0.139	0.194	-0.018
0.405	0.133	-0.684	0.077	0.135	-0.988	-0.036	0.042	-0.029	0.113	-0.109	0.279	0.168	0.042	0.264	-0.014
0.320	0.269	-0.751	0.075	0.126	-0.989	-0.475	0.112	0.054	0.030	0.035	0.213	0.082	0.092	0.196	-0.013
0.393	0.265	-0.794	0.071	0.115	-0.991	-0.598	0.269	-0.005	0.107	0.043	0.172	0.152	0.088	0.153	-0.006
0.324	0.373	-0.802	0.071	0.109	-0.992	-0.330	0.064	-0.166	0.038	0.157	0.164	0.082	0.195	0.145	-0.030
0.347	0.269	-0.735	0.064	0.103	-0.993	-0.329	0.416	-0.217	0.068	0.059	0.232	0.103	0.091	0.212	-0.031
0.243	0.118	-0.715	0.054	0.087	-0.995	-0.804	0.512	-0.101	-0.027	-0.076	0.254	0.002	0.060	0.231	-0.030
0.270	0.180	-0.802	0.046	0.071	-0.996	-0.782	0.465	-0.206	0.007	0.001	0.169	0.024	0.003	0.144	-0.027
0.386	0.199	-0.735	0.033	0.057	-0.998	-0.706	0.730	-0.324	0.135	0.034	0.237	0.139	0.022	0.211	-0.022
0.282	0.280	-0.845	0.022	0.042	-0.999	-0.801	0.619	-0.236	0.042	0.130	0.128	0.035	0.103	0.101	-0.002
0.293	0.373	-0.857	0.018	0.037	-0.999	-0.272	0.217	-0.322	0.056	0.227	0.117	0.046	0.194	0.090	-0.028
0.263	0.338	-0.842	0.006	0.028	-1.000	-0.509	0.670	-0.093	0.037	0.201	0.133	0.015	0.157	0.105	-0.042
0.093	0.214	-0.778	-0.004	0.022	-1.000	-0.353	0.511	0.099	-0.123	0.084	0.196	0.155	0.033	0.168	-0.060
0.228	0.129	-0.834	-0.013	0.016	-1.000	-0.323	0.479	0.191	0.019	0.005	0.141	0.022	0.053	0.111	-0.063
0.178	0.044	-0.755	-0.025	0.012	-1.000	-0.179	0.622	0.192	-0.020	-0.077	0.219	0.073	0.139	0.188	-0.077
0.251	0.095	-0.802	-0.031	0.009	-0.999	-0.171	0.355	0.203	0.059	-0.023	0.172	0.000	0.090	0.140	-0.051
0.143	0.114	-0.842	-0.041	0.008	-0.999	-0.034	0.503	0.207	-0.040	-0.003	0.132	0.109	0.071	0.098	-0.043
0.151	0.191	-0.901	-0.045	0.008	-0.999	-0.012	0.214	0.186	-0.029	0.074	0.072	0.105	0.006	0.037	-0.021
0.224	0.091	-0.834	-0.062	0.003	-0.998	-0.285	0.914	0.302	0.061	-0.021	0.138	0.035	0.094	0.103	-0.018
0.224	0.091	-0.834	-0.072	-0.004	-0.997	-0.322	0.549	0.363	0.071	-0.014	0.137	0.037	0.094	0.101	-0.006
0.220	0.052	-0.782	-0.085	-0.003	-0.996	0.067	0.681	0.139	0.080	-0.054	0.187	0.042	0.132	0.150	-0.002
0.174	0.064	-0.794	-0.094	0.001	-0.996	0.165	0.502	-0.007	0.043	-0.046	0.174	0.090	0.120	0.137	-0.013
0.105	0.099	-0.909	-0.106	0.002	-0.994	0.075	0.650	0.149	-0.013	-0.012	0.058	0.161	0.086	0.020	-0.029
0.090	0.145	-0.877	-0.119	0.004	-0.993	0.098	0.686	0.120	-0.015	0.032	0.088	0.176	0.039	0.050	-0.041
0.047	0.207	-0.905	-0.129	0.006	-0.992	0.062	0.492	0.161	-0.048	0.092	0.059	0.217	0.025	0.020	-0.020
0.074	0.261	-0.853	-0.137	0.007	-0.991	0.029	0.434	0.201	-0.012	0.146	0.109	0.189	0.080	0.069	-0.018
0.174	0.346	-0.924	-0.158	0.002	-0.987	-0.255	1.101	0.084	0.109	0.235	0.035	0.087	0.167	0.004	-0.005
0.028	0.265	-0.956	-0.171	-0.001	-0.985	-0.187	0.709	0.030	-0.023	0.156	0.001	0.231	0.086	0.039	0.013
0.082	0.172	-0.881	-0.187	-0.007	-0.982	-0.328	0.867	-0.011	0.047	0.069	0.073	0.176	0.007	0.034	-0.003
0.043	0.245	-0.956	-0.206	-0.010	-0.979	-0.243	0.979	-0.141	0.028	0.146	-0.006	0.211	0.066	0.044	-0.018
-0.141	0.180	-0.964	-0.216	-0.015	-0.976	-0.305	0.545	-0.162	-0.146	0.085	-0.016	0.393	0.001	0.054	-0.005
-0.007	0.160	-0.999	-0.225	-0.017	-0.974	-0.172	0.449	-0.191	-0.003	0.067	-0.054	0.255	0.023	0.090	-0.011
0.013	0.133	-1.011	-0.230	-0.019	-0.973	-0.204	0.335	-0.184	0.022	0.043	-0.067	0.232	0.052	0.103	-0.019
-0.053	0.095	-1.019	-0.237	-0.022	-0.971	-0.177	0.338	-0.169	-0.037	0.006	-0.076	0.294	0.091	0.113	0.014
-0.033	0.041	-0.940	-0.242	-0.018	-0.970	0.122	0.301	-0.261	-0.012	-0.052	0.002	0.271	0.147	0.035	0.003
-0.007	0.110	-0.972	-0.252	-0.013	-0.968	0.146	0.571	-0.316	0.025	0.013	-0.033	0.241	0.078	0.067	-0.003
-0.110	0.079	-1.015	-0.260	-0.007	-0.966	0.230	0.420	-0.315	-0.071	-0.024	-0.078	0.343	0.111	0.111	-0.017
-0.118	0.126	-1.173	-0.266	-0.000	-0.964	0.234	0.360	-0.272	-0.073	0.016	-0.238	0.348	0.066	0.268	-0.011
-0.214	0.118	-1.161	-0.265	0.002	-0.964	0.106	-0.070	-0.064	-0.171	0.006	-0.225	0.441	0.075	0.257	0.007
-0.103	0.095	-1.153	-0.268	0.007	-0.963	0.235	0.206	-0.056	-0.056	-0.022	-0.218	0.326	0.098	0.249	0.030
-0.018	0.095	-1.204	-0.271	0.012	-0.963	0.275	0.176	0.196	0.031	-0.027	-0.271	0.240	0.099	0.299	0.029
-0.045	0.064	-1.149	-0.273	0.017	-0.962	0.298	0.164	0.230	0.007	-0.062	-0.216	0.266	0.132	0.245	0.032
-0.099	0.033	-1.074	-0.277	0.024	-0.961	0.460	0.209	0.191	-0.044	-0.101	-0.143	0.317	0.164	0.169	-0.001
-0.172	0.153	-1.062	-0.276	0.034	-0.961	0.553	-0.047	0.190	-0.118	0.009	-0.131	0.389	0.045	0.156	-0.033
-0.272	0.238	-1.121	-0.269	0.045	-0.962	0.594	-0.328	0.220	-0.225	0.083	-0.189	0.488	0.039	0.214	-0.041
-0.168	0.365	-1.149	-0.263	0.054	-0.963	0.424	-0.320	0.000	-0.128	0.202	-0.215	0.383	0.165	0.240	-0.035
-0.064	0.211	-1.153	-0.254	0.054	-0.966	-0.051	-0.398	-0.059	-0.032	0.047	-0.217	0.276	0.009	0.243	-0.015
-0.064	0.211	-1.153	-0.249	0.047	-0.967	-0.396	-0.215	-0.033	-0.037	0.054	-0.215	0.274	0.009	0.244	0.073
-0.030	0.133	-1.113	-0.226	0.039	-0.973	-0.410	-1.160	-0.028	-0.026	-0.016	-0.169	0.237	0.069	0.204	0.134
0.278	0.214	-1.102	-0.211	0.034	-0.977	-0.325	-0.726	-0.031	0.266	0.071	-0.154	0.073	0.011	0.193	0.197
0.243	0.296	-1.165	-0.187	0.031	-0.982	-0.186	-1.124	-0.114	0.208	0.155	-0.212	0.039	0.090	0.256	0.271
0.382	0.303	-1.153	-0.158	0.031	-0.987	-0.104	-1.401	-0.158	0.317	0.163	-0.195	0.179	0.096	0.244	0.363
0.486	0.261	-1.109	-0.124	0.031	-0.992	-0.060	-1.589	-0.183	0.387	0.120	-0.147	0.284	0.052	0.199	0.386
0.597	0.184	-1.113	-0.106	0.030	-0.994	-0.074	-0.819	-0.303	0.480	0.043	-0.149	0.396	0.028	0.203	0.419
0.513	0.087	-1.196	-0.079	0.033	-0.996	0.099	-1.251	-0.322	0.368	-0.056	-0.230	0.311	0.127	0.285	0.437
0.590	0.160	-1.066	-0.057	0.029	-0.998	-0.262	-0.963	-0.390	0.424	0.022	-0.098	0.386	0.056	0.153	0.398
0.597	0.137	-1.192	-0.035	0.027	-0.999	-0.104	-1.029	-0.324	0.408	-0.000	-0.223	0.392	0.081	0.278	0.350
0.378	0.218	-1.137	-0.013	0.020	-1.000	-0.389	-1.011	-0.298	0.168	0.088	-0.168	0.172	0.001	0.221	0.311
0.482	0.184	-1.062	0.021	0.024	-0.999	0.186	-1.647	-0.209	0.237	0.049	-0.093	0.274	0.037	0.144	0.280
0.520	0.110	-0.956	0.052	0.031	-0.998	0.297	-1.468	-0.114	0.245	-0.030	0.012	0.311	0.110	0.036	0.206
0.632	-0.048	-0.838	0.070	0.040	-0.997	0.476	-0.808	-0.129	0.338	-0.198	0.129	0.421	0.268	0.082	0.222
0.428	-0.211	-0.838	0.071	0.039	-0.997	0.011	-0.007	-0.084	0.133	-0.360	0.129	0.216	0.431	0.082	0.214
0.632	0.014	-0.912	0.071	0.040	-0.997	0.056	0.082	-0.035	0.337	-0.136	0.054	0.419	0.207	0.008	0.198
0.486	0.122	-1.082	0.074	0.041	-0.996	0.041	-0.084	0.198	0.188	-0.029	-0.116	0.271	0.100	0.161	0.147
0.443	0.315	-1.007	0.084	0.055	-0.995	0.651	-0.442	0.103	0.135	0.151	-0.043	0.228	0.092	0.086	0.123
0.363	0.265	-0.869	0.091	0.071	-0.993	0.786	-0.316	-0.010	0.047	0.084	0.093	0.147	0.041	0.052	0.034
0.286	0.199	-0.885	0.074	0.078	-0.994	0.289	0.888	0.058	-0.012	0.012	0.078	0.069	0.024	0.035	-0.012
0.147	0.048	-0.877	0.060	0.080	-0.995	0.099	0.721	0.025	-0.137	-0.141	0.087	0.070	0.175	0.042	-0.058
0.263	0.017	-0.972	0.062	0.087	-0.994	0.373	-0.076	0.055	-0.024	-0.179	-0.008	0.045	0.208	0.052	-0.094
0.124	0.095	-1.145	0.064	0.095	-0.993	0.397	-0.096	0.036	-0.164	-0.109	-0.183	0.093	0.132	0.225	-0.107
0.082	0.214	-1.039	0.071	0.099	-0.993	0.184	-0.386	0.095	-0.214	0.007	-0.077	0.134	0.012	0.118	-0.074
0.220	0.075	-0.861	0.070	0.105	-0.992	0.295	0.080	-0.076	-0.074	-0.138	0.099	0.005	0.152	0.060	-0.094
0.351	0.164	-0.845	0.076	0.112	-0.991	0.354	-0.215	-0.124	0.051	-0.055	0.113	0.136	0.064	0.075	-0.073
0.182	0.072	-0.952	0.084	0.116	-0.990	0.223	-0.408	-0.043	-0.127	-0.152	0.006	0.032	0.156	0.033	-0.036
0.332	0.296	-0.972	0.095	0.125	-0.988	0.443	-0.531	-0.055	0.012	0.063	-0.016	0.119	0.069	0.053	-0.047
0.332	0.296	-0.972	0.096	0.134	-0.986	0.429	0.018	-0.045	0.011	0.054	-0.017	0.120	0.069	0.054	-0.074
0.132	0.249	-1.015	0.100	0.134	-0.986	0.001	-0.218	0.106	-0.193	0.007	-0.061	0.080	0.022	0.097	-0.103
0.228	0.249	-0.810	0.090	0.131	-0.987	-0.199	0.546	0.059	-0.086	0.010	0.146	0.017	0.021	0.110	-0.124
0.109	0.176	-0.771	0.105	0.134	-0.985	0.143	-0.757	-0.012	-0.221	-0.067	0.184	0.102	0.054	0.149	-0.151
0.320	0.014	-0.743	0.111	0.142	-0.984	0.426	-0.244	-0.149	-0.015	-0.237	0.210	0.110	0.217	0.177	-0.141
0.209	0.106	-0.948	0.114	0.144	-0.983	0.137	-0.150	0.001	-0.130	-0.147	0.004	0.002	0.125	0.028	-0.142
0.205	0.354	-1.007	0.115	0.140	-0.984	-0.271	-0.031	-0.031	-0.135	0.105	-0.054	0.006	0.122	0.086	-0.109
0.197	0.330	-0.968	0.124	0.143	-0.982	0.141	-0.438	-0.068	-0.151	0.078	-0.016	0.013	0.097	0.045	-0.145
0.270	0.095	-0.881	0.128	0.148	-0.981	0.278	-0.163	-0.114	-0.082	-0.163	0.069	0.061	0.141	0.042	-0.151
0.174	0.044	-0.696	0.145	0.157	-0.977	0.482	-0.854	-0.150	-0.196	-0.223	0.251	0.035	0.191	0.227	-0.141
0.286	0.006	-0.763	0.160	0.163	-0.974	0.363	-0.702	-0.078	-0.099	-0.268	0.181	0.077	0.231	0.160	-0.126
0.336	0.052	-0.885	0.149	0.153	-0.977	-0.492	0.613	-0.109	-0.038	-0.212	0.062	0.127	0.185	0.038	-0.096
0.305	0.129	-0.948	0.142	0.137	-0.980	-0.774	0.369	-0.170	-0.062	-0.119	0.002	0.097	0.108	0.025	-0.060
0.393	0.311	-1.039	0.144	0.125	-0.982	-0.614	0.003	-0.310	0.024	0.074	-0.087	0.186	0.074	0.116	-0.048
0.228	0.423	-1.066	0.137	0.112	-0.984	-0.639	0.411	-0.337	-0.134	0.199	-0.112	0.022	0.187	0.143	-0.056
0.251	0.373	-1.023	0.151	0.113	-0.982	0.032	-0.661	-0.306	-0.125	0.148	-0.070	0.044	0.136	0.100	-0.079
0.243	0.392	-1.046	0.158	0.115	-0.981	0.122	-0.350	-0.334	-0.140	0.165	-0.096	0.038	0.155	0.123	-0.118
0.243	0.272	-0.830	0.160	0.112	-0.981	-0.169	-0.065	-0.120	-0.142	0.048	0.121	0.038	0.035	0.094	-0.131
0.274	0.141	-0.806	0.152	0.106	-0.983	-0.290	0.478	-0.121	-0.103	-0.077	0.146	0.069	0.097	0.118	-0.139
0.255	-0.025	-0.818	0.146	0.095	-0.985	-0.518	0.302	0.030	-0.117	-0.233	0.137	0.050	0.263	0.107	-0.135
0.259	0.044	-0.857	0.140	0.089	-0.986	-0.348	0.303	0.043	-0.107	-0.156	0.099	0.054	0.193	0.068	-0.107
0.297	0.025	-0.940	0.146	0.090	-0.985	0.108	-0.267	0.007	-0.075	-0.178	0.015	0.093	0.212	0.014	-0.087
0.363	0.110	-0.877	0.147	0.095	-0.984	0.261	-0.015	-0.111	-0.010	-0.097	0.077	0.159	0.127	0.049	-0.076
0.347	0.211	-0.885	0.140	0.103	-0.985	0.379	0.421	-0.098	-0.018	-0.004	0.069	0.144	0.027	0.042	-0.074
0.251	0.300	-0.979	0.143	0.109	-0.984	0.293	-0.159	-0.043	-0.118	0.078	-0.027	0.048	0.062	0.052	-0.088
0.232	0.218	-0.956	0.141	0.108	-0.984	-0.063	0.112	0.104	-0.135	-0.002	-0.003	0.029	0.021	0.027	-0.094
0.213	0.300	-0.932	0.133	0.109	-0.985	-0.048	0.386	0.239	-0.147	0.079	0.022	0.010	0.059	0.003	-0.075
0.293	0.303	-0.924	0.126	0.107	-0.986	-0.155	0.373	0.352	-0.058	0.084	0.031	0.092	0.063	0.006	-0.075
0.405	0.319	-0.944	0.116	0.113	-0.987	0.243	0.525	0.302	0.063	0.093	0.011	0.204	0.079	0.013	-0.070
0.251	0.253	-0.873	0.101	0.115	-0.988	0.049	0.732	0.300	-0.076	0.025	0.084	0.050	0.015	0.058	-0.065
0.259	0.133	-0.798	0.086	0.118	-0.989	0.097	0.765	0.247	-0.053	-0.098	0.160	0.058	0.104	0.134	-0.085
0.243	0.048	-0.767	0.074	0.127	-0.989	0.445	0.629	0.119	-0.056	-0.192	0.191	0.043	0.189	0.167	-0.135
0.143	0.041	-0.861	0.061	0.135	-0.989	0.415	0.657	0.041	-0.143	-0.207	0.097	0.058	0.198	0.073	-0.173
0.063	0.129	-0.952	0.048	0.139	-0.989	0.204	0.593	0.280	-0.212	-0.123	0.006	0.137	0.110	0.016	-0.188
-0.057	0.214	-0.999	0.045	0.141	-0.989	0.085	0.115	0.405	-0.327	-0.040	-0.041	0.257	0.025	0.063	-0.201
0.051	0.323	-1.023	0.038	0.146	-0.989	0.200	0.299	0.331	-0.213	0.064	-0.065	0.150	0.085	0.087	-0.216
0.086	0.350	-0.897	0.036	0.155	-0.987	0.421	0.075	0.111	-0.177	0.082	0.060	0.115	0.113	0.039	-0.212
0.020	0.195	-0.928	0.044	0.169	-0.985	0.683	-0.427	0.154	-0.250	-0.086	0.026	0.181	0.040	0.007	-0.190
0.140	0.153	-0.806	0.052	0.181	-0.982	0.640	-0.436	0.101	-0.139	-0.141	0.145	0.062	0.082	0.129	-0.184
0.151	0.102	-0.782	0.058	0.189	-0.980	0.368	-0.327	0.280	-0.133	-0.199	0.168	0.050	0.132	0.154	-0.174
0.190	0.106	-0.802	0.065	0.199	-0.978	0.511	-0.360	0.117	-0.102	-0.205	0.146	0.012	0.129	0.135	-0.138
0.228	0.157	-0.731	0.071	0.205	-0.976	0.324	-0.319	0.126	-0.069	-0.161	0.215	0.027	0.079	0.206	-0.121
0.305	0.122	-0.759	0.071	0.214	-0.974	0.461	0.058	0.114	0.009	-0.204	0.186	0.103	0.114	0.178	-0.104
0.247	0.037	-0.786	0.068	0.221	-0.973	0.328	0.082	0.331	-0.046	-0.296	0.158	0.046	0.198	0.151	-0.100
0.267	0.091	-0.735	0.064	0.226	-0.972	0.278	0.182	0.261	-0.023	-0.247	0.208	0.066	0.144	0.201	-0.091
0.201	0.184	-0.794	0.057	0.229	-0.972	0.109	0.342	0.285	-0.081	-0.156	0.149	0.001	0.050	0.142	-0.099
0.217	0.187	-0.810	0.041	0.230	-0.972	0.061	0.757	0.220	-0.050	-0.154	0.134	0.016	0.046	0.126	-0.101
0.224	0.191	-0.731	0.025	0.230	-0.973	0.006	0.827	0.098	-0.026	-0.150	0.214	0.024	0.042	0.205	-0.108
0.201	0.157	-0.731	0.011	0.230	-0.973	-0.045	0.714	0.182	-0.035	-0.184	0.214	0.001	0.077	0.205	-0.108
0.174	0.095	-0.704	0.001	0.231	-0.973	0.104	0.569	0.050	-0.051	-0.248	0.242	0.026	0.138	0.233	-0.109
0.151	0.164	-0.763	-0.011	0.232	-0.973	0.054	0.578	0.145	-0.063	-0.179	0.183	0.049	0.067	0.174	-0.107
0.174	0.176	-0.747	-0.020	0.238	-0.971	0.288	0.459	0.099	-0.032	-0.173	0.197	0.025	0.053	0.189	-0.106
0.147	0.245	-0.810	-0.033	0.244	-0.969	0.300	0.673	0.125	-0.046	-0.110	0.133	0.052	0.018	0.125	-0.099
0.143	0.307	-0.767	-0.038	0.253	-0.967	0.479	0.286	0.061	-0.046	-0.058	0.174	0.056	0.081	0.168	-0.095
0.143	0.307	-0.767	-0.048	0.263	-0.964	0.489	0.539	0.013	-0.036	-0.068	0.171	0.056	0.082	0.168	-0.103
0.074	0.427	-0.901	-0.058	0.275	-0.960	0.583	0.497	0.047	-0.096	0.041	0.034	0.126	0.202	0.034	-0.106
0.005	0.485	-0.948	-0.068	0.283	-0.957	0.413	0.516	0.099	-0.156	0.091	-0.017	0.196	0.260	0.013	-0.115
0.051	0.473	-0.877	-0.086	0.287	-0.954	0.181	0.939	0.117	-0.092	0.075	0.052	0.149	0.250	0.058	-0.124
-0.007	0.427	-0.881	-0.095	0.289	-0.953	0.083	0.424	0.149	-0.141	0.028	0.047	0.207	0.205	0.053	-0.135
0.013	0.373	-0.830	-0.103	0.291	-0.951	0.133	0.472	0.002	-0.114	-0.029	0.096	0.188	0.152	0.104	-0.136
-0.007	0.292	-0.802	-0.115	0.292	-0.949	0.040	0.619	0.033	-0.122	-0.111	0.122	0.207	0.072	0.132	-0.146
0.005	0.327	-0.786	-0.121	0.294	-0.948	0.078	0.373	-0.104	-0.104	-0.078	0.136	0.196	0.108	0.146	-0.139
-0.041	0.330	-0.845	-0.130	0.296	-0.946	0.067	0.553	-0.163	-0.141	-0.076	0.075	0.243	0.113	0.086	-0.161
-0.003	0.300	-0.861	-0.136	0.299	-0.945	0.111	0.347	-0.186	-0.098	-0.110	0.058	0.205	0.082	0.070	-0.158
-0.195	0.357	-0.983	-0.135	0.295	-0.946	-0.233	0.009	-0.087	-0.290	-0.048	-0.064	0.398	0.141	0.053	-0.130
-0.060	0.377	-0.928	-0.134	0.296	-0.946	0.031	-0.020	-0.129	-0.157	-0.030	-0.009	0.263	0.160	0.001	-0.115
0.063	0.381	-0.983	-0.144	0.295	-0.944	-0.066	0.619	-0.111	-0.024	-0.025	-0.066	0.140	0.164	0.054	-0.117
-0.080	0.504	-1.117	-0.150	0.295	-0.944	-0.038	0.305	-0.038	-0.161	0.099	-0.201	0.283	0.288	0.188	-0.062
-0.137	0.392	-1.137	-0.158	0.295	-0.942	0.002	0.406	0.170	-0.210	-0.013	-0.222	0.341	0.176	0.207	-0.046
0.040	0.354	-1.078	-0.166	0.303	-0.938	0.488	0.425	0.157	-0.025	-0.060	-0.167	0.165	0.138	0.147	-0.085
-0.087	0.327	-1.106	-0.178	0.314	-0.933	0.629	0.535	0.339	-0.140	-0.098	-0.200	0.292	0.113	0.175	-0.124
-0.222	0.323	-1.062	-0.182	0.329	-0.927	0.866	0.123	0.306	-0.270	-0.116	-0.163	0.427	0.110	0.131	-0.167
-0.268	0.357	-0.924	-0.184	0.343	-0.921	0.866	-0.074	0.439	-0.314	-0.096	-0.031	0.473	0.146	0.006	-0.202
-0.322	0.296	-0.909	-0.184	0.353	-0.917	0.647	-0.246	0.581	-0.368	-0.167	-0.019	0.527	0.086	0.022	-0.190
-0.091	0.323	-0.838	-0.182	0.360	-0.915	0.465	-0.276	0.484	-0.138	-0.147	0.050	0.294	0.115	0.093	-0.151
0.047	0.412	-0.873	-0.182	0.362	-0.914	0.183	-0.113	0.337	0.001	-0.060	0.013	0.153	0.205	0.057	-0.092
0.009	0.574	-1.035	-0.171	0.362	-0.916	-0.003	-0.631	0.215	-0.048	0.103	-0.147	0.189	0.370	0.106	-0.002
0.009	0.736	-1.129	-0.147	0.357	-0.922	-0.277	-1.313	0.092	-0.071	0.270	-0.236	0.186	0.534	0.200	0.092
0.182	0.725	-1.031	-0.125	0.353	-0.927	-0.289	-1.117	-0.033	0.080	0.263	-0.133	0.010	0.524	0.102	0.163
0.447	0.698	-1.011	-0.097	0.348	-0.933	-0.345	-1.376	-0.181	0.318	0.241	-0.108	0.258	0.498	0.083	0.259
0.478	0.620	-1.058	-0.074	0.342	-0.937	-0.337	-1.068	-0.227	0.326	0.169	-0.152	0.290	0.421	0.131	0.348
0.605	0.381	-1.176	-0.050	0.339	-0.939	-0.165	-1.039	-0.295	0.430	-0.067	-0.268	0.417	0.181	0.250	0.420
0.605	0.381	-1.176	-0.018	0.331	-0.944	-0.475	-1.498	-0.305	0.399	-0.058	-0.264	0.416	0.182	0.250	0.400
0.628	0.238	-1.236	0.002	0.326	-0.946	-0.249	-0.873	-0.258	0.402	-0.196	-0.321	0.438	0.038	0.308	0.405
0.409	0.211	-1.184	0.033	0.321	-0.947	-0.209	-1.523	-0.120	0.153	-0.219	-0.268	0.218	0.010	0.255	0.375
0.624	0.327	-1.094	0.057	0.321	-0.945	0.031	-1.201	0.015	0.345	-0.103	-0.179	0.433	0.125	0.163	0.348
0.594	0.377	-1.117	0.081	0.325	-0.942	0.220	-1.190	-0.065	0.290	-0.057	-0.206	0.402	0.175	0.184	0.310
0.594	0.442	-1.094	0.093	0.318	-0.943	-0.410	-0.571	0.069	0.278	0.016	-0.181	0.402	0.242	0.160	0.290
0.601	0.512	-1.015	0.100	0.311	-0.945	-0.379	-0.325	0.085	0.279	0.093	-0.100	0.410	0.314	0.081	0.209
0.517	0.462	-0.818	0.119	0.312	-0.943	0.000	-0.956	0.115	0.176	0.042	0.094	0.326	0.268	0.115	0.147
0.397	0.303	-0.735	0.143	0.317	-0.937	0.262	-1.251	0.035	0.033	-0.122	0.172	0.206	0.114	0.199	0.096
0.432	0.276	-0.782	0.140	0.313	-0.940	-0.221	0.272	-0.156	0.071	-0.144	0.126	0.239	0.088	0.152	0.030
0.432	0.508	-0.897	0.136	0.307	-0.942	-0.313	0.270	-0.097	0.074	0.094	0.014	0.237	0.320	0.038	-0.040
0.328	0.605	-0.893	0.145	0.314	-0.938	0.365	-0.346	-0.311	-0.038	0.184	0.014	0.133	0.417	0.041	-0.054
0.151	0.361	-0.857	0.153	0.317	-0.936	0.244	-0.272	-0.453	-0.223	-0.063	0.047	0.044	0.175	0.075	-0.083
0.259	0.153	-0.932	0.147	0.311	-0.939	-0.250	0.459	-0.321	-0.110	-0.266	-0.024	0.062	0.032	0.001	-0.141
0.174	0.435	-1.070	0.145	0.300	-0.943	-0.504	0.273	-0.527	-0.192	0.027	-0.158	0.021	0.251	0.136	-0.179
0.113	0.423	-0.948	0.149	0.298	-0.943	-0.067	-0.097	-0.446	-0.258	0.018	-0.036	0.081	0.240	0.013	-0.178
0.147	0.442	-0.857	0.156	0.301	-0.941	0.171	-0.219	-0.422	-0.230	0.034	0.053	0.046	0.260	0.077	-0.207
0.151	0.284	-0.893	0.157	0.292	-0.943	-0.394	0.023	-0.270	-0.228	-0.116	0.020	0.041	0.105	0.041	-0.210
0.159	0.261	-0.818	0.160	0.283	-0.946	-0.458	-0.077	-0.268	-0.223	-0.129	0.097	0.032	0.084	0.116	-0.189
0.243	0.373	-0.893	0.168	0.286	-0.943	0.174	-0.353	-0.229	-0.147	-0.020	0.020	0.053	0.197	0.042	-0.182
0.220	0.543	-1.046	0.182	0.287	-0.941	0.041	-0.686	-0.103	-0.183	0.149	-0.137	0.031	0.368	0.111	-0.171
0.205	0.439	-0.865	0.176	0.279	-0.944	-0.419	0.352	-0.052	-0.192	0.052	0.048	0.015	0.265	0.071	-0.157
0.259	0.280	-0.802	0.172	0.273	-0.947	-0.329	0.234	-0.109	-0.135	-0.100	0.113	0.070	0.107	0.135	-0.154
0.232	0.195	-0.873	0.176	0.272	-0.946	-0.036	-0.185	-0.043	-0.166	-0.184	0.042	0.044	0.022	0.065	-0.142
0.247	0.168	-0.979	0.189	0.274	-0.943	0.139	-0.618	-0.110	-0.163	-0.213	-0.067	0.060	0.004	0.041	-0.131
0.286	0.439	-1.042	0.178	0.271	-0.946	-0.159	0.594	-0.100	-0.114	0.060	-0.127	0.099	0.268	0.104	-0.135
0.290	0.439	-0.814	0.179	0.263	-0.948	-0.442	-0.040	-0.012	-0.111	0.068	0.103	0.104	0.268	0.124	-0.132
0.232	0.122	-0.838	0.180	0.257	-0.949	-0.252	-0.019	-0.066	-0.170	-0.244	0.081	0.046	0.048	0.102	-0.128
0.259	0.141	-0.889	0.189	0.254	-0.949	-0.149	-0.433	0.002	-0.151	-0.221	0.029	0.074	0.029	0.051	-0.140
0.301	0.276	-0.893	0.192	0.254	-0.948	0.018	-0.154	-0.060	-0.112	-0.086	0.024	0.118	0.108	0.047	-0.134
0.255	0.365	-0.987	0.188	0.251	-0.949	-0.161	0.269	-0.076	-0.154	0.006	-0.069	0.072	0.199	0.048	-0.129
0.263	0.400	-0.968	0.177	0.244	-0.954	-0.423	0.578	0.070	-0.135	0.049	-0.045	0.081	0.236	0.028	-0.115
0.201	0.357	-0.983	0.173	0.237	-0.956	-0.419	0.171	0.037	-0.193	0.014	-0.059	0.019	0.195	0.044	-0.127
0.313	0.369	-0.901	0.169	0.230	-0.958	-0.365	0.258	-0.077	-0.078	0.032	0.027	0.131	0.207	0.039	-0.142
0.209	0.323	-0.916	0.169	0.222	-0.960	-0.432	-0.007	-0.010	-0.181	-0.006	0.013	0.027	0.162	0.023	-0.144
0.209	0.261	-0.889	0.180	0.220	-0.959	-0.072	-0.553	-0.084	-0.193	-0.067	0.039	0.027	0.100	0.051	-0.145
0.320	0.184	-0.802	0.183	0.218	-0.959	-0.104	-0.108	-0.075	-0.084	-0.142	0.125	0.139	0.023	0.139	-0.160
0.255	0.164	-0.853	0.185	0.215	-0.959	-0.106	-0.046	-0.089	-0.151	-0.158	0.075	0.074	0.003	0.088	-0.162
0.255	0.133	-0.877	0.186	0.215	-0.959	0.000	-0.015	-0.148	-0.152	-0.189	0.051	0.074	0.027	0.064	-0.145
0.217	0.122	-0.916	0.187	0.209	-0.960	-0.275	-0.001	-0.094	-0.191	-0.195	0.013	0.036	0.039	0.025	-0.140
0.301	0.191	-0.901	0.186	0.202	-0.961	-0.297	0.080	-0.168	-0.106	-0.119	0.030	0.122	0.030	0.041	-0.142
0.301	0.164	-0.924	0.177	0.194	-0.965	-0.446	0.522	-0.049	-0.096	-0.137	0.009	0.122	0.004	0.018	-0.137
0.186	0.191	-0.999	0.179	0.188	-0.966	-0.326	-0.130	0.109	-0.214	-0.103	-0.065	0.007	0.031	0.056	-0.119
0.255	0.276	-0.952	0.184	0.187	-0.965	-0.038	-0.278	-0.038	-0.150	-0.018	-0.019	0.077	0.117	0.010	-0.144
0.313	0.369	-0.916	0.183	0.188	-0.965	0.037	0.103	-0.096	-0.091	0.074	0.017	0.134	0.211	0.025	-0.162
0.159	0.296	-0.932	0.188	0.185	-0.965	-0.199	-0.269	0.135	-0.250	0.004	0.000	0.019	0.139	0.010	-0.148
0.240	0.157	-0.849	0.185	0.178	-0.966	-0.390	0.117	0.115	-0.166	-0.128	0.085	0.062	0.002	0.092	-0.146
0.320	0.083	-0.857	0.186	0.168	-0.968	-0.503	-0.002	0.059	-0.086	-0.192	0.078	0.143	0.071	0.086	-0.145
0.293	0.068	-0.893	0.190	0.160	-0.969	-0.413	-0.187	-0.019	-0.117	-0.199	0.043	0.116	0.086	0.051	-0.110
0.297	0.191	-1.003	0.195	0.159	-0.968	-0.054	-0.232	-0.090	-0.118	-0.074	-0.068	0.120	0.036	0.058	-0.115
0.351	0.307	-0.952	0.198	0.156	-0.968	-0.103	-0.100	-0.192	-0.067	0.044	-0.017	0.174	0.151	0.006	-0.095
0.170	0.319	-1.003	0.196	0.144	-0.970	-0.650	0.077	0.013	-0.246	0.068	-0.067	0.008	0.162	0.057	-0.094
0.393	0.323	-0.944	0.185	0.132	-0.974	-0.614	0.605	-0.100	-0.012	0.084	-0.004	0.214	0.166	0.002	-0.095
0.336	0.075	-0.782	0.179	0.115	-0.977	-0.877	0.337	0.031	-0.063	-0.147	0.161	0.155	0.080	0.162	-0.131
0.336	0.075	-0.782	0.159	0.099	-0.982	-0.805	1.073	-0.026	-0.043	-0.131	0.166	0.154	0.078	0.162	-0.125
0.178	-0.006	-0.802	0.156	0.090	-0.984	-0.466	0.159	-0.100	-0.198	-0.202	0.148	0.004	0.158	0.143	-0.157
0.213	-0.044	-0.877	0.156	0.084	-0.984	-0.227	0.042	-0.177	-0.163	-0.235	0.073	0.030	0.196	0.068	-0.161
0.190	0.014	-0.932	0.147	0.079	-0.986	-0.263	0.428	-0.012	-0.177	-0.172	0.020	0.007	0.138	0.014	-0.182
0.209	0.222	-0.952	0.135	0.069	-0.988	-0.535	0.612	0.192	-0.146	0.046	0.002	0.025	0.070	0.005	-0.167
0.155	0.234	-0.885	0.125	0.056	-0.991	-0.752	0.491	0.265	-0.190	0.072	0.071	0.028	0.082	0.063	-0.186
0.186	0.199	-0.873	0.108	0.046	-0.993	-0.522	0.868	0.063	-0.142	0.046	0.086	0.003	0.047	0.076	-0.187
0.105	0.010	-0.763	0.105	0.039	-0.994	-0.386	0.176	0.187	-0.219	-0.136	0.197	0.078	0.144	0.188	-0.203
0.186	0.010	-0.771	0.089	0.034	-0.995	-0.264	0.789	0.100	-0.122	-0.131	0.191	0.003	0.146	0.182	-0.187
0.136	-0.110	-0.775	0.082	0.028	-0.996	-0.282	0.356	0.171	-0.165	-0.245	0.188	0.047	0.267	0.179	-0.223
0.255	-0.052	-0.704	0.069	0.025	-0.997	-0.164	0.688	0.057	-0.032	-0.184	0.260	0.072	0.210	0.252	-0.197
-0.087	0.075	-0.979	0.069	0.011	-0.998	-0.718	-0.016	0.305	-0.375	-0.043	-0.015	0.270	0.083	0.022	-0.217
0.151	0.114	-0.885	0.054	0.001	-0.999	-0.529	0.751	0.107	-0.121	0.006	0.080	0.032	0.046	0.074	-0.209
-0.010	0.064	-0.893	0.044	-0.005	-0.999	-0.304	0.527	0.093	-0.272	-0.039	0.073	0.193	0.098	0.068	-0.239
0.113	0.010	-0.834	0.035	-0.008	-0.999	-0.173	0.448	-0.001	-0.140	-0.089	0.132	0.071	0.154	0.128	-0.213
0.001	-0.118	-0.826	0.023	-0.019	-1.000	-0.512	0.612	0.106	-0.239	-0.206	0.140	0.182	0.282	0.137	-0.211
0.063	-0.048	-0.810	0.018	-0.028	-0.999	-0.432	0.224	0.139	-0.173	-0.127	0.156	0.121	0.213	0.154	-0.192
0.128	0.014	-0.865	0.010	-0.037	-0.999	-0.487	0.414	0.037	-0.100	-0.056	0.101	0.056	0.152	0.099	-0.195
0.040	0.052	-0.920	0.002	-0.043	-0.999	-0.281	0.421	-0.122	-0.180	-0.011	0.045	0.145	0.114	0.045	-0.168
0.024	0.114	-0.940	0.002	-0.043	-0.999	-0.071	0.010	-0.096	-0.195	0.052	0.026	0.161	0.053	0.026	-0.178
0.032	0.060	-1.050	-0.007	-0.047	-0.999	-0.170	0.466	-0.107	-0.177	0.001	-0.085	0.155	0.107	0.083	-0.192
-0.091	-0.044	-0.979	-0.019	-0.053	-0.998	-0.344	0.553	-0.017	-0.289	-0.096	-0.014	0.278	0.212	0.011	-0.187
0.005	-0.184	-0.893	-0.027	-0.060	-0.998	-0.306	0.427	0.031	-0.185	-0.228	0.072	0.183	0.351	0.076	-0.193
0.047	-0.187	-0.869	-0.035	-0.063	-0.997	-0.140	0.385	-0.122	-0.134	-0.228	0.096	0.142	0.355	0.101	-0.203
-0.049	-0.095	-0.928	-0.041	-0.068	-0.997	-0.270	0.313	-0.057	-0.224	-0.130	0.036	0.239	0.264	0.043	-0.196
0.017	-0.195	-0.853	-0.039	-0.069	-0.997	-0.013	-0.119	-0.084	-0.161	-0.230	0.112	0.175	0.365	0.119	-0.185
-0.060	-0.145	-0.928	-0.046	-0.070	-0.996	-0.043	0.341	-0.106	-0.230	-0.179	0.037	0.254	0.315	0.045	-0.182
0.001	0.021	-1.007	-0.048	-0.066	-0.997	0.176	0.135	-0.194	-0.166	-0.017	-0.041	0.193	0.149	0.033	-0.169
0.001	0.021	-1.007	-0.045	-0.063	-0.997	0.149	-0.170	-0.125	-0.170	-0.021	-0.041	0.195	0.149	0.033	-0.167
-0.057	0.056	-1.109	-0.051	-0.064	-0.997	-0.099	0.301	-0.123	-0.221	0.015	-0.143	0.254	0.114	0.135	-0.145
-0.064	0.056	-1.090	-0.049	-0.069	-0.996	-0.255	-0.124	-0.131	-0.232	0.019	-0.123	0.263	0.115	0.115	-0.148
-0.022	0.079	-1.117	-0.060	-0.080	-0.995	-0.618	0.538	-0.164	-0.179	0.054	-0.152	0.221	0.091	0.143	-0.142
-0.087	0.052	-1.141	-0.069	-0.089	-0.994	-0.490	0.446	-0.172	-0.236	0.035	-0.176	0.289	0.118	0.168	-0.155
-0.080	0.095	-1.240	-0.078	-0.100	-0.992	-0.583	0.430	-0.257	-0.220	0.088	-0.276	0.282	0.075	0.267	-0.132
-0.176	0.002	-1.165	-0.080	-0.111	-0.991	-0.600	0.051	-0.180	-0.315	0.006	-0.202	0.379	0.167	0.193	-0.124
-0.010	0.068	-1.188	-0.082	-0.120	-0.989	-0.502	0.119	-0.240	-0.147	0.081	-0.227	0.216	0.100	0.218	-0.119
-0.003	-0.083	-1.113	-0.089	-0.123	-0.988	-0.173	0.329	-0.190	-0.133	-0.067	-0.152	0.210	0.250	0.143	-0.154
-0.060	-0.184	-1.074	-0.092	-0.121	-0.988	0.104	0.138	-0.138	-0.188	-0.170	-0.113	0.271	0.351	0.104	-0.165
-0.230	-0.160	-1.102	-0.089	-0.117	-0.989	0.195	-0.184	0.014	-0.361	-0.150	-0.140	0.442	0.328	0.131	-0.184
-0.180	-0.087	-1.019	-0.083	-0.109	-0.991	0.423	-0.304	-0.005	-0.317	-0.084	-0.056	0.393	0.254	0.048	-0.199
-0.049	-0.160	-0.999	-0.085	-0.100	-0.991	0.427	0.105	-0.053	-0.184	-0.165	-0.035	0.263	0.326	0.029	-0.193
-0.080	-0.137	-1.137	-0.077	-0.096	-0.992	0.212	-0.415	-0.059	-0.223	-0.146	-0.172	0.295	0.301	0.168	-0.165
-0.018	-0.075	-1.133	-0.066	-0.095	-0.993	0.035	-0.550	-0.082	-0.172	-0.085	-0.167	0.233	0.237	0.165	-0.084
0.017	-0.075	-0.960	-0.049	-0.097	-0.994	-0.094	-0.847	0.186	-0.155	-0.082	0.007	0.198	0.236	0.008	-0.008
0.336	0.017	-0.944	-0.033	-0.096	-0.995	0.030	-0.715	0.057	0.149	0.010	0.023	0.122	0.142	0.023	0.108
0.420	0.180	-1.066	-0.007	-0.091	-0.996	0.230	-1.241	-0.145	0.208	0.167	-0.098	0.209	0.019	0.100	0.230
0.636	0.199	-1.169	0.018	-0.088	-0.996	0.104	-1.230	-0.326	0.398	0.184	-0.200	0.426	0.037	0.203	0.354
0.709	0.265	-1.251	0.045	-0.086	-0.995	0.040	-1.278	-0.415	0.445	0.248	-0.283	0.501	0.101	0.287	0.426
0.705	0.269	-1.251	0.070	-0.084	-0.994	0.098	-1.198	-0.520	0.417	0.250	-0.285	0.497	0.104	0.288	0.440
0.747	0.122	-1.173	0.077	-0.093	-0.993	-0.460	-0.293	-0.492	0.453	0.113	-0.207	0.542	0.043	0.210	0.395
0.528	-0.033	-1.236	0.089	-0.102	-0.991	-0.428	-0.608	-0.446	0.221	-0.033	-0.272	0.323	0.197	0.274	0.312
0.497	-0.269	-1.082	0.097	-0.112	-0.989	-0.452	-0.341	-0.247	0.183	-0.259	-0.120	0.294	0.432	0.122	0.242
0.386	-0.427	-1.046	0.102	-0.116	-0.988	-0.163	-0.244	-0.238	0.067	-0.412	-0.086	0.184	0.589	0.088	0.174
0.490	-0.589	-0.924	0.122	-0.111	-0.986	0.311	-0.957	0.083	0.151	-0.579	0.035	0.289	0.750	0.034	0.146
0.493	-0.458	-0.999	0.133	-0.104	-0.986	0.425	-0.489	-0.008	0.144	-0.455	-0.040	0.294	0.619	0.040	0.135
0.532	-0.068	-0.920	0.132	-0.094	-0.987	0.506	0.096	-0.066	0.184	-0.075	0.040	0.333	0.230	0.039	0.102
0.532	-0.068	-0.920	0.135	-0.087	-0.987	0.388	-0.115	-0.008	0.181	-0.082	0.040	0.334	0.230	0.038	0.053
0.290	-0.037	-0.889	0.129	-0.086	-0.988	0.009	0.344	0.154	-0.055	-0.051	0.073	0.092	0.199	0.069	0.019
0.259	-0.149	-0.830	0.122	-0.077	-0.990	0.433	0.407	0.069	-0.078	-0.172	0.134	0.061	0.312	0.128	-0.054
0.240	-0.133	-1.129	0.111	-0.067	-0.992	0.553	0.570	-0.036	-0.086	-0.167	-0.163	0.042	0.299	0.173	-0.145
0.059	-0.029	-1.046	0.100	-0.057	-0.993	0.507	0.509	-0.035	-0.256	-0.073	-0.078	0.139	0.196	0.092	-0.187
-0.041	0.006	-1.058	0.102	-0.047	-0.994	0.479	-0.089	-0.071	-0.357	-0.047	-0.090	0.239	0.162	0.104	-0.216
0.067	-0.149	-0.806	0.105	-0.033	-0.994	0.738	-0.179	-0.252	-0.252	-0.216	0.163	0.132	0.317	0.147	-0.244
0.055	-0.257	-0.932	0.110	-0.020	-0.994	0.696	-0.252	-0.171	-0.268	-0.336	0.037	0.143	0.426	0.019	-0.234
0.093	-0.126	-1.082	0.103	-0.017	-0.995	0.202	0.322	0.001	-0.223	-0.208	-0.113	0.106	0.294	0.132	-0.230
0.097	0.072	-1.117	0.108	-0.009	-0.994	0.359	-0.222	0.110	-0.223	-0.018	-0.149	0.102	0.096	0.169	-0.209
0.040	-0.010	-0.924	0.116	0.001	-0.993	0.510	-0.429	0.115	-0.289	-0.109	0.043	0.159	0.176	0.021	-0.191
0.174	-0.137	-0.849	0.116	0.009	-0.993	0.406	0.012	0.143	-0.154	-0.244	0.118	0.024	0.302	0.095	-0.196
0.105	-0.056	-1.070	0.114	0.014	-0.993	0.245	0.082	0.114	-0.222	-0.168	-0.102	0.092	0.220	0.127	-0.192
0.090	0.102	-1.050	0.117	0.026	-0.993	0.573	-0.161	0.032	-0.240	-0.021	-0.083	0.107	0.062	0.108	-0.203
0.128	0.141	-1.137	0.124	0.039	-0.992	0.646	-0.327	-0.019	-0.208	0.005	-0.171	0.068	0.024	0.196	-0.211
-0.014	0.099	-0.932	0.131	0.052	-0.990	0.667	-0.385	0.014	-0.357	-0.050	0.032	0.208	0.066	0.008	-0.229
0.159	0.029	-0.842	0.144	0.065	-0.988	0.659	-0.628	-0.050	-0.196	-0.132	0.120	0.034	0.135	0.098	-0.233
0.105	-0.060	-0.877	0.144	0.071	-0.987	0.314	-0.046	0.104	-0.250	-0.227	0.083	0.086	0.225	0.063	-0.264
0.147	-0.083	-0.893	0.143	0.073	-0.987	0.072	0.031	0.154	-0.207	-0.251	0.068	0.042	0.249	0.046	-0.231
0.063	-0.226	-0.901	0.144	0.068	-0.987	-0.213	-0.042	0.183	-0.292	-0.389	0.060	0.125	0.392	0.038	-0.214
0.190	-0.226	-0.877	0.141	0.065	-0.988	-0.154	0.130	0.200	-0.162	-0.385	0.084	0.003	0.392	0.060	-0.194
0.209	-0.153	-0.987	0.156	0.072	-0.985	0.432	-0.760	-0.034	-0.157	-0.320	-0.029	0.024	0.319	0.051	-0.166
0.167	0.087	-1.066	0.167	0.083	-0.982	0.531	-0.547	-0.023	-0.210	-0.090	-0.111	0.017	0.079	0.130	-0.132
0.263	0.214	-1.046	0.170	0.093	-0.981	0.522	-0.151	0.011	-0.117	0.027	-0.093	0.081	0.048	0.110	-0.127
0.236	0.234	-1.019	0.175	0.102	-0.979	0.384	-0.220	0.053	-0.148	0.039	-0.067	0.056	0.068	0.083	-0.131
0.190	0.207	-0.999	0.168	0.100	-0.981	-0.097	0.349	0.136	-0.187	0.013	-0.047	0.012	0.040	0.062	-0.142
0.178	0.160	-1.011	0.156	0.100	-0.983	-0.050	0.578	0.100	-0.187	-0.032	-0.057	0.003	0.007	0.072	-0.148
0.174	0.017	-0.853	0.158	0.103	-0.982	0.160	-0.096	0.039	-0.192	-0.178	0.100	0.001	0.151	0.087	-0.147
0.286	-0.060	-0.857	0.160	0.109	-0.981	0.351	-0.089	-0.004	-0.083	-0.261	0.095	0.114	0.230	0.084	-0.150
0.251	0.056	-0.948	0.157	0.115	-0.981	0.294	0.187	0.059	-0.113	-0.151	0.004	0.081	0.115	0.006	-0.146
0.170	0.180	-0.999	0.171	0.119	-0.978	0.133	-0.744	0.211	-0.207	-0.030	-0.050	0.004	0.008	0.057	-0.134
0.232	0.172	-0.960	0.172	0.121	-0.978	0.100	-0.038	0.070	-0.146	-0.040	-0.011	0.069	0.001	0.018	-0.160
0.170	0.226	-1.050	0.168	0.120	-0.978	-0.052	0.199	0.011	-0.202	0.015	-0.102	0.010	0.051	0.109	-0.168
0.163	0.048	-0.842	0.178	0.129	-0.976	0.455	-0.536	-0.064	-0.220	-0.170	0.104	0.004	0.128	0.100	-0.171
0.259	0.006	-0.857	0.185	0.138	-0.973	0.515	-0.328	-0.087	-0.129	-0.222	0.085	0.102	0.172	0.084	-0.167
0.178	-0.041	-0.956	0.183	0.141	-0.973	0.196	0.110	0.007	-0.207	-0.271	-0.014	0.021	0.221	0.015	-0.164
0.267	0.017	-0.940	0.185	0.148	-0.971	0.331	-0.122	0.093	-0.120	-0.219	0.000	0.109	0.166	0.001	-0.129
0.182	0.091	-1.066	0.180	0.146	-0.973	-0.144	0.222	0.198	-0.199	-0.143	-0.125	0.024	0.097	0.124	-0.119
0.286	0.160	-1.011	0.176	0.145	-0.974	-0.052	0.241	0.149	-0.090	-0.073	-0.069	0.126	0.030	0.067	-0.095
0.240	0.284	-0.999	0.171	0.149	-0.974	0.160	0.269	-0.012	-0.130	0.047	-0.057	0.078	0.091	0.054	-0.102
0.267	0.238	-1.046	0.174	0.157	-0.972	0.430	-0.185	0.088	-0.106	-0.008	-0.106	0.103	0.044	0.100	-0.104
0.193	0.218	-0.983	0.174	0.168	-0.970	0.501	-0.001	0.066	-0.178	-0.037	-0.045	0.027	0.024	0.035	-0.120
0.232	0.145	-0.877	0.177	0.177	-0.968	0.492	-0.153	0.054	-0.142	-0.120	0.059	0.064	0.050	0.074	-0.125
0.236	0.060	-0.869	0.165	0.180	-0.970	0.118	0.602	0.133	-0.126	-0.207	0.069	0.066	0.138	0.083	-0.149
0.247	-0.037	-0.857	0.155	0.180	-0.971	0.028	0.499	0.169	-0.104	-0.303	0.082	0.075	0.236	0.095	-0.141
0.143	0.006	-0.944	0.148	0.179	-0.973	-0.036	0.339	0.146	-0.200	-0.259	-0.004	0.030	0.196	0.009	-0.145
0.205	0.072	-0.960	0.135	0.173	-0.976	-0.327	0.631	0.196	-0.126	-0.187	-0.017	0.028	0.132	0.008	-0.108
0.132	0.091	-0.979	0.136	0.177	-0.975	0.202	-0.052	0.017	-0.199	-0.172	-0.038	0.047	0.114	0.028	-0.101
0.409	0.176	-0.865	0.132	0.181	-0.975	0.193	0.232	0.079	0.082	-0.090	0.076	0.228	0.031	0.084	-0.098
0.224	0.157	-0.975	0.141	0.189	-0.972	0.419	-0.424	0.040	-0.111	-0.117	-0.037	0.043	0.051	0.027	-0.068
0.117	0.222	-1.046	0.144	0.200	-0.969	0.572	-0.168	-0.076	-0.222	-0.062	-0.111	0.067	0.012	0.099	-0.059
0.340	0.334	-1.042	0.145	0.214	-0.966	0.741	0.013	-0.106	0.000	0.036	-0.110	0.155	0.121	0.094	-0.069
0.147	0.350	-1.149	0.167	0.231	-0.959	0.834	-1.143	-0.004	-0.214	0.035	-0.224	0.037	0.133	0.199	-0.050
0.313	0.408	-1.042	0.163	0.240	-0.957	0.433	0.158	0.149	-0.045	0.084	-0.120	0.128	0.188	0.092	-0.039
0.313	0.408	-1.042	0.157	0.249	-0.956	0.418	0.339	0.151	-0.038	0.076	-0.121	0.128	0.185	0.092	-0.062
0.155	0.450	-1.109	0.154	0.248	-0.956	-0.100	0.059	0.252	-0.193	0.119	-0.187	0.030	0.225	0.158	-0.074
0.201	0.485	-1.082	0.148	0.250	-0.957	0.049	0.260	0.240	-0.140	0.152	-0.159	0.017	0.258	0.131	-0.078
0.097	0.404	-1.046	0.146	0.248	-0.958	-0.155	0.046	0.196	-0.242	0.073	-0.123	0.088	0.175	0.096	-0.104
0.290	0.423	-0.944	0.131	0.247	-0.960	-0.116	0.794	0.086	-0.034	0.095	-0.018	0.105	0.192	0.007	-0.108
0.159	0.346	-0.999	0.125	0.248	-0.961	0.030	0.286	0.095	-0.159	0.017	-0.073	0.026	0.112	0.048	-0.099
0.147	0.354	-0.983	0.121	0.245	-0.962	-0.198	0.137	0.174	-0.167	0.028	-0.056	0.039	0.117	0.033	-0.061
0.263	0.470	-0.956	0.116	0.241	-0.964	-0.237	0.272	0.115	-0.045	0.148	-0.027	0.076	0.230	0.004	-0.059
0.282	0.504	-0.999	0.103	0.236	-0.966	-0.301	0.674	0.183	-0.013	0.187	-0.068	0.095	0.262	0.048	-0.030
0.213	0.508	-1.082	0.095	0.235	-0.967	-0.137	0.396	0.081	-0.074	0.194	-0.150	0.025	0.264	0.131	-0.004
0.247	0.504	-1.090	0.085	0.231	-0.969	-0.254	0.516	0.140	-0.029	0.194	-0.156	0.060	0.258	0.140	-0.012
0.205	0.535	-1.102	0.084	0.234	-0.969	0.128	0.038	-0.021	-0.070	0.222	-0.168	0.016	0.287	0.153	-0.010
0.163	0.462	-1.007	0.078	0.234	-0.969	-0.016	0.307	0.048	-0.106	0.148	-0.073	0.027	0.211	0.058	-0.004
0.270	0.462	-1.015	0.084	0.242	-0.967	0.367	-0.238	-0.033	-0.003	0.141	-0.084	0.080	0.207	0.065	-0.017
0.236	0.524	-1.039	0.075	0.239	-0.968	-0.183	0.465	0.035	-0.029	0.206	-0.106	0.045	0.266	0.088	-0.006
0.193	0.462	-1.011	0.074	0.236	-0.969	-0.170	0.050	0.041	-0.070	0.147	-0.078	0.001	0.201	0.061	0.008
0.282	0.377	-0.995	0.062	0.232	-0.971	-0.242	0.625	0.060	0.030	0.066	-0.060	0.088	0.114	0.046	-0.004
0.197	0.288	-1.042	0.051	0.234	-0.971	0.077	0.602	-0.063	-0.043	-0.024	-0.107	0.003	0.024	0.093	-0.000
0.201	0.385	-0.964	0.062	0.237	-0.970	0.144	-0.513	-0.004	-0.049	0.069	-0.029	0.005	0.118	0.015	0.010
0.251	0.431	-1.003	0.057	0.245	-0.968	0.375	0.320	-0.205	0.006	0.109	-0.071	0.054	0.162	0.055	-0.015
0.220	0.477	-1.054	0.065	0.246	-0.967	0.056	-0.366	-0.093	-0.033	0.154	-0.123	0.022	0.207	0.108	-0.014
0.136	0.369	-1.039	0.067	0.250	-0.966	0.189	-0.065	-0.121	-0.119	0.042	-0.108	0.064	0.097	0.093	-0.021
0.255	0.334	-0.928	0.070	0.249	-0.966	-0.034	-0.062	-0.106	-0.002	0.008	0.003	0.054	0.061	0.016	-0.049
0.167	0.280	-0.968	0.070	0.253	-0.965	0.200	0.005	-0.144	-0.091	-0.049	-0.038	0.036	0.006	0.025	-0.070
0.155	0.207	-0.893	0.073	0.251	-0.965	-0.080	-0.078	-0.098	-0.104	-0.121	0.038	0.050	0.070	0.048	-0.066
0.170	0.087	-0.881	0.069	0.251	-0.966	0.015	0.227	-0.081	-0.085	-0.240	0.050	0.035	0.191	0.059	-0.069
0.232	0.145	-0.826	0.067	0.250	-0.966	-0.043	0.108	0.026	-0.021	-0.181	0.105	0.025	0.136	0.113	-0.059
0.232	0.373	-0.916	0.059	0.249	-0.967	-0.069	0.443	-0.006	-0.013	0.049	0.016	0.024	0.089	0.021	-0.046
0.232	0.373	-0.916	0.063	0.249	-0.967	-0.048	-0.190	0.071	-0.016	0.049	0.016	0.021	0.087	0.019	-0.040
0.209	0.350	-0.920	0.064	0.248	-0.967	-0.027	-0.020	-0.020	-0.040	0.027	0.012	0.004	0.062	0.014	-0.032
0.178	0.342	-0.928	0.067	0.250	-0.966	0.061	-0.132	0.017	-0.073	0.018	0.003	0.036	0.052	0.005	-0.030
0.251	0.350	-0.893	0.069	0.252	-0.965	0.087	-0.039	-0.079	-0.002	0.025	0.038	0.035	0.057	0.040	-0.032
0.247	0.350	-0.928	0.069	0.255	-0.965	0.127	-0.017	0.007	-0.006	0.022	0.002	0.031	0.055	0.003	-0.011
0.220	0.415	-0.940	0.073	0.258	-0.963	0.135	-0.200	0.071	-0.036	0.085	-0.011	0.003	0.119	0.009	0.009
0.324	0.462	-0.924	0.072	0.261	-0.963	0.119	0.109	0.083	0.070	0.128	0.004	0.107	0.164	0.006	0.016
0.278	0.578	-0.948	0.069	0.263	-0.962	0.101	0.182	-0.011	0.027	0.242	-0.020	0.062	0.281	0.019	0.028
0.236	0.578	-1.027	0.068	0.267	-0.961	0.119	0.014	0.102	-0.015	0.239	-0.099	0.021	0.280	0.099	0.041
0.286	0.570	-0.987	0.066	0.270	-0.961	0.144	0.161	0.019	0.039	0.227	-0.061	0.073	0.271	0.061	0.036
0.267	0.435	-0.979	0.065	0.275	-0.959	0.202	-0.004	0.199	0.020	0.087	-0.054	0.056	0.136	0.054	0.047
0.282	0.338	-0.924	0.064	0.276	-0.959	0.049	0.016	0.302	0.037	-0.011	0.002	0.074	0.038	0.001	0.048
0.351	0.253	-0.877	0.058	0.286	-0.957	0.462	0.264	0.308	0.113	-0.105	0.047	0.145	0.048	0.045	0.033
0.309	0.249	-0.782	0.051	0.295	-0.954	0.481	0.352	0.218	0.078	-0.118	0.140	0.104	0.054	0.138	0.027
0.243	0.253	-0.822	0.050	0.309	-0.950	0.715	0.056	0.155	0.015	-0.127	0.096	0.039	0.053	0.098	0.025
0.274	0.284	-0.802	0.050	0.320	-0.946	0.581	-0.022	0.177	0.046	-0.108	0.112	0.071	0.026	0.118	0.015
0.309	0.381	-0.763	0.049	0.333	-0.942	0.671	0.070	0.082	0.082	-0.024	0.147	0.107	0.067	0.157	-0.000
0.305	0.481	-0.802	0.052	0.345	-0.937	0.597	-0.192	0.177	0.076	0.065	0.104	0.104	0.167	0.116	-0.004
0.213	0.516	-0.786	0.047	0.356	-0.933	0.554	0.249	0.085	-0.012	0.088	0.116	0.014	0.201	0.131	-0.013
0.236	0.547	-0.767	0.049	0.366	-0.930	0.488	-0.059	0.028	0.010	0.110	0.132	0.037	0.230	0.151	-0.029
0.220	0.667	-0.790	0.050	0.372	-0.927	0.288	-0.032	-0.074	-0.006	0.224	0.106	0.021	0.348	0.128	-0.044
0.213	0.682	-0.767	0.048	0.377	-0.925	0.234	0.192	-0.136	-0.012	0.235	0.128	0.014	0.362	0.150	-0.063
0.232	0.636	-0.739	0.045	0.379	-0.924	0.054	0.249	-0.155	0.010	0.187	0.155	0.032	0.314	0.176	-0.060
0.097	0.632	-0.794	0.038	0.375	-0.926	-0.235	0.437	-0.087	-0.117	0.187	0.102	0.103	0.310	0.120	-0.087
0.290	0.520	-0.629	0.034	0.367	-0.930	-0.474	0.290	-0.121	0.079	0.084	0.271	0.088	0.196	0.285	-0.072
0.101	0.365	-0.617	0.015	0.359	-0.933	-0.411	1.088	-0.127	-0.090	-0.063	0.287	0.101	0.040	0.297	-0.080
0.347	0.234	-0.510	0.000	0.349	-0.937	-0.575	0.823	0.087	0.171	-0.184	0.398	0.145	0.093	0.402	-0.078
0.213	0.160	-0.499	-0.021	0.343	-0.939	-0.330	1.194	-0.008	0.058	-0.251	0.412	0.011	0.167	0.413	-0.092
0.136	0.157	-0.530	-0.036	0.337	-0.941	-0.286	0.749	0.110	-0.004	-0.250	0.382	0.067	0.171	0.380	-0.090
0.140	0.137	-0.601	-0.052	0.337	-0.940	-0.001	0.906	-0.040	0.016	-0.269	0.310	0.063	0.192	0.309	-0.098
0.036	0.184	-0.637	-0.058	0.333	-0.941	-0.198	0.306	0.140	-0.081	-0.218	0.276	0.165	0.147	0.273	-0.105
0.182	0.307	-0.613	-0.082	0.335	-0.939	0.106	1.297	-0.001	0.089	-0.097	0.297	0.019	0.023	0.296	-0.106
-0.010	0.365	-0.790	-0.099	0.333	-0.938	-0.141	0.878	0.099	-0.086	-0.036	0.119	0.211	0.035	0.117	-0.092
-0.030	0.330	-0.759	-0.113	0.331	-0.937	-0.098	0.738	0.098	-0.091	-0.069	0.150	0.230	0.001	0.148	-0.086
0.070	0.280	-0.763	-0.132	0.333	-0.934	0.151	0.991	0.090	0.028	-0.121	0.142	0.131	0.049	0.144	-0.128
-0.099	0.357	-0.849	-0.143	0.333	-0.932	0.004	0.526	0.218	-0.130	-0.043	0.054	0.300	0.028	0.057	-0.115
-0.180	0.319	-0.794	-0.146	0.333	-0.931	0.037	0.086	0.181	-0.208	-0.082	0.109	0.380	0.012	0.112	-0.108
0.020	0.315	-0.739	-0.157	0.339	-0.928	0.308	0.551	0.126	0.003	-0.091	0.160	0.180	0.018	0.167	-0.111
-0.072	0.361	-0.814	-0.165	0.346	-0.924	0.391	0.420	0.088	-0.080	-0.051	0.082	0.271	0.027	0.092	-0.099
-0.003	0.319	-0.771	-0.181	0.351	-0.919	0.299	0.831	0.128	0.005	-0.098	0.120	0.201	0.016	0.135	-0.061
-0.099	0.385	-0.873	-0.188	0.356	-0.915	0.272	0.371	0.117	-0.084	-0.037	0.014	0.296	0.049	0.032	-0.071
-0.087	0.354	-0.952	-0.194	0.361	-0.912	0.325	0.296	0.125	-0.066	-0.074	-0.068	0.283	0.018	0.048	-0.050
-0.160	0.319	-0.948	-0.201	0.368	-0.908	0.425	0.368	0.061	-0.132	-0.116	-0.068	0.355	0.017	0.044	-0.059
-0.091	0.350	-1.031	-0.209	0.377	-0.902	0.492	0.437	0.121	-0.054	-0.093	-0.156	0.285	0.014	0.127	-0.038
-0.222	0.400	-1.117	-0.216	0.384	-0.898	0.467	0.310	0.198	-0.177	-0.050	-0.247	0.414	0.065	0.214	-0.011
-0.137	0.377	-1.165	-0.222	0.393	-0.892	0.606	0.182	0.396	-0.086	-0.082	-0.300	0.328	0.042	0.261	-0.002
-0.049	0.357	-1.113	-0.236	0.406	-0.883	0.907	0.552	0.544	0.016	-0.115	-0.258	0.238	0.022	0.209	-0.065
-0.210	0.327	-1.078	-0.239	0.420	-0.876	0.942	-0.047	0.542	-0.142	-0.159	-0.230	0.397	0.009	0.173	-0.106
-0.437	0.396	-0.932	-0.233	0.434	-0.870	1.014	-0.687	0.582	-0.375	-0.104	-0.090	0.623	0.061	0.026	-0.127
-0.387	0.423	-0.877	-0.234	0.451	-0.862	1.092	-0.246	0.568	-0.324	-0.093	-0.043	0.571	0.090	0.031	-0.147
-0.172	0.504	-0.869	-0.232	0.464	-0.855	0.932	-0.408	0.586	-0.110	-0.025	-0.042	0.354	0.173	0.039	-0.140
-0.118	0.667	-0.999	-0.229	0.470	-0.853	0.439	-0.411	0.450	-0.059	0.132	-0.175	0.298	0.335	0.089	-0.028
-0.103	0.721	-0.928	-0.217	0.470	-0.856	0.034	-0.820	0.267	-0.055	0.186	-0.101	0.280	0.389	0.017	0.074
0.224	0.771	-0.857	-0.200	0.465	-0.862	-0.279	-0.957	0.076	0.255	0.241	-0.024	0.049	0.439	0.055	0.198
0.224	0.771	-0.857	-0.187	0.456	-0.870	-0.631	-0.622	-0.141	0.242	0.251	-0.016	0.051	0.439	0.056	0.319
0.505	0.829	-1.066	-0.162	0.444	-0.881	-0.827	-1.084	-0.428	0.498	0.321	-0.214	0.333	0.498	0.153	0.466
0.582	0.728	-1.192	-0.133	0.431	-0.893	-0.861	-1.199	-0.583	0.546	0.234	-0.329	0.411	0.399	0.279	0.574
0.705	0.655	-1.243	-0.103	0.417	-0.903	-0.831	-1.233	-0.573	0.641	0.174	-0.371	0.534	0.327	0.331	0.689
0.790	0.470	-1.303	-0.075	0.409	-0.909	-0.510	-1.166	-0.526	0.697	-0.003	-0.423	0.618	0.142	0.390	0.705
0.809	0.423	-1.385	-0.053	0.396	-0.917	-0.691	-0.939	-0.303	0.695	-0.036	-0.499	0.636	0.097	0.472	0.692
0.644	0.462	-1.322	-0.029	0.383	-0.923	-0.718	-1.203	0.064	0.506	0.016	-0.430	0.468	0.135	0.408	0.654
0.686	0.539	-1.074	-0.011	0.374	-0.927	-0.474	-0.903	0.105	0.531	0.102	-0.178	0.508	0.211	0.158	0.560
0.744	0.477	-0.889	0.007	0.369	-0.929	-0.282	-0.978	0.229	0.570	0.045	0.009	0.564	0.148	0.029	0.487
0.567	0.408	-0.869	0.047	0.372	-0.927	0.131	-2.203	0.343	0.354	-0.028	0.026	0.384	0.079	0.050	0.444
0.770	0.257	-0.731	0.069	0.370	-0.927	-0.134	-1.088	0.125	0.536	-0.176	0.163	0.585	0.070	0.189	0.355
0.717	0.412	-0.759	0.072	0.366	-0.928	-0.236	-0.135	0.089	0.479	-0.017	0.137	0.529	0.086	0.162	0.260
0.474	0.516	-0.566	0.080	0.369	-0.926	0.172	-0.297	-0.056	0.230	0.084	0.327	0.284	0.191	0.356	0.226
0.374	0.527	-0.672	0.082	0.373	-0.924	0.186	-0.007	-0.123	0.129	0.092	0.218	0.183	0.204	0.249	0.163
0.478	0.670	-0.696	0.081	0.377	-0.923	0.133	0.141	-0.104	0.233	0.232	0.193	0.284	0.349	0.223	0.074
0.359	0.682	-0.964	0.094	0.386	-0.918	0.505	-0.569	-0.184	0.101	0.235	-0.081	0.164	0.362	0.047	0.042
0.174	0.578	-0.968	0.093	0.389	-0.917	0.134	0.159	-0.312	-0.083	0.129	-0.086	0.022	0.260	0.052	0.016
0.190	0.508	-0.885	0.090	0.386	-0.918	-0.139	0.319	-0.295	-0.064	0.062	-0.002	0.006	0.192	0.031	-0.044
0.174	0.516	-0.826	0.083	0.384	-0.920	-0.071	0.616	-0.465	-0.071	0.072	0.058	0.021	0.202	0.089	-0.115
0.020	0.578	-1.058	0.081	0.380	-0.921	-0.182	0.246	-0.430	-0.223	0.138	-0.173	0.176	0.265	0.143	-0.125
0.001	0.470	-0.861	0.087	0.375	-0.923	-0.297	-0.209	-0.334	-0.248	0.036	0.026	0.195	0.160	0.054	-0.150
0.170	0.466	-0.834	0.096	0.372	-0.923	-0.133	-0.349	-0.318	-0.087	0.035	0.054	0.025	0.157	0.081	-0.171
0.086	0.555	-0.838	0.103	0.366	-0.925	-0.317	-0.292	-0.221	-0.178	0.131	0.051	0.108	0.248	0.078	-0.157
0.051	0.450	-0.912	0.105	0.362	-0.926	-0.222	0.003	-0.254	-0.213	0.031	-0.023	0.142	0.144	0.003	-0.118
0.236	0.419	-0.743	0.112	0.361	-0.926	-0.046	-0.256	-0.278	-0.035	0.002	0.146	0.043	0.114	0.172	-0.104
0.197	0.531	-0.991	0.119	0.359	-0.926	-0.093	-0.277	-0.241	-0.080	0.116	-0.103	0.005	0.228	0.076	-0.113
0.217	0.628	-0.975	0.123	0.359	-0.925	0.004	-0.062	-0.307	-0.063	0.213	-0.088	0.025	0.325	0.061	-0.121
0.067	0.527	-0.778	0.117	0.345	-0.931	-0.770	0.368	-0.149	-0.206	0.127	0.115	0.125	0.226	0.136	-0.118
0.067	0.527	-0.778	0.114	0.338	-0.934	-0.354	0.215	-0.205	-0.203	0.133	0.118	0.125	0.227	0.135	-0.122
0.236	0.327	-0.798	0.120	0.341	-0.932	0.201	-0.168	-0.321	-0.039	-0.070	0.096	0.044	0.027	0.114	-0.146
0.197	0.381	-0.944	0.124	0.345	-0.930	0.212	-0.114	-0.290	-0.081	-0.019	-0.052	0.006	0.082	0.032	-0.118
0.059	0.489	-1.062	0.129	0.338	-0.932	-0.421	-0.345	0.116	-0.224	0.096	-0.168	0.132	0.191	0.150	-0.078
0.140	0.497	-1.035	0.132	0.325	-0.936	-0.688	-0.202	0.174	-0.145	0.116	-0.137	0.050	0.201	0.123	-0.084
0.290	0.446	-0.806	0.132	0.316	-0.939	-0.511	0.059	-0.025	0.006	0.075	0.095	0.100	0.152	0.106	-0.100
0.213	0.315	-0.810	0.136	0.314	-0.940	-0.120	-0.187	-0.054	-0.075	-0.054	0.092	0.024	0.023	0.101	-0.074
0.136	0.276	-0.932	0.142	0.310	-0.940	-0.193	-0.319	0.028	-0.157	-0.088	-0.030	0.053	0.013	0.022	-0.067
0.286	0.381	-0.857	0.140	0.304	-0.942	-0.338	0.126	0.001	-0.005	0.022	0.047	0.097	0.093	0.053	-0.089
0.197	0.585	-0.987	0.135	0.301	-0.944	-0.194	0.289	-0.185	-0.089	0.231	-0.081	0.010	0.299	0.078	-0.082
0.159	0.412	-0.877	0.146	0.298	-0.943	-0.139	-0.560	-0.060	-0.139	0.059	0.028	0.028	0.127	0.032	-0.079
0.247	0.354	-0.849	0.147	0.298	-0.943	-0.040	0.009	-0.061	-0.050	0.002	0.055	0.061	0.069	0.059	-0.092
0.197	0.280	-0.830	0.145	0.292	-0.945	-0.305	0.057	0.096	-0.099	-0.065	0.077	0.011	0.004	0.079	-0.085
0.186	0.361	-0.956	0.145	0.288	-0.947	-0.255	0.028	-0.026	-0.110	0.021	-0.048	0.001	0.077	0.048	-0.075
0.267	0.466	-0.924	0.144	0.285	-0.948	-0.173	0.083	-0.090	-0.028	0.128	-0.016	0.080	0.181	0.016	-0.092
0.193	0.377	-0.932	0.152	0.286	-0.946	0.070	-0.347	-0.066	-0.108	0.038	-0.026	0.006	0.091	0.024	-0.078
0.167	0.473	-0.873	0.166	0.290	-0.943	0.169	-0.789	-0.007	-0.149	0.131	0.029	0.020	0.187	0.037	-0.078
0.324	0.315	-0.719	0.160	0.283	-0.946	-0.402	0.359	0.125	0.015	-0.020	0.186	0.139	0.030	0.191	-0.095
0.251	0.319	-0.830	0.164	0.276	-0.947	-0.344	-0.214	0.022	-0.062	-0.010	0.077	0.066	0.036	0.080	-0.093
0.228	0.257	-0.822	0.166	0.270	-0.949	-0.365	-0.078	-0.011	-0.086	-0.065	0.086	0.043	0.025	0.087	-0.091
0.274	0.357	-0.798	0.170	0.264	-0.950	-0.337	-0.222	-0.009	-0.044	0.042	0.110	0.089	0.076	0.112	-0.109
0.178	0.373	-0.881	0.172	0.257	-0.951	-0.340	-0.081	-0.119	-0.142	0.064	0.028	0.006	0.091	0.029	-0.109
0.174	0.276	-0.881	0.165	0.251	-0.954	-0.253	0.460	-0.333	-0.139	-0.027	0.031	0.010	0.005	0.029	-0.104
0.240	0.330	-0.881	0.165	0.237	-0.957	-0.747	0.065	-0.084	-0.073	0.042	0.034	0.056	0.050	0.029	-0.107
0.243	0.180	-0.845	0.162	0.226	-0.961	-0.536	0.240	-0.228	-0.065	-0.098	0.073	0.060	0.099	0.064	-0.072
0.232	0.133	-0.877	0.173	0.220	-0.960	-0.259	-0.543	-0.112	-0.088	-0.138	0.041	0.049	0.144	0.033	-0.043
0.347	0.346	-0.960	0.175	0.214	-0.961	-0.320	-0.085	-0.057	0.025	0.080	-0.041	0.165	0.070	0.050	-0.026
0.297	0.396	-0.972	0.164	0.201	-0.966	-0.697	0.600	-0.099	-0.014	0.144	-0.049	0.116	0.122	0.063	-0.032
0.297	0.396	-0.972	0.159	0.189	-0.969	-0.616	0.318	-0.189	-0.008	0.156	-0.046	0.116	0.123	0.063	-0.042
0.220	0.257	-0.802	0.155	0.176	-0.972	-0.678	0.270	-0.165	-0.080	0.030	0.127	0.039	0.015	0.107	-0.071
0.155	0.184	-0.889	0.149	0.165	-0.975	-0.537	0.353	-0.172	-0.139	-0.032	0.042	0.025	0.089	0.021	-0.086
0.217	0.129	-0.834	0.154	0.160	-0.975	-0.212	-0.247	-0.158	-0.083	-0.081	0.097	0.037	0.143	0.077	-0.092
0.236	0.149	-0.912	0.160	0.155	-0.975	-0.232	-0.243	-0.155	-0.068	-0.057	0.018	0.057	0.123	0.001	-0.079
0.267	0.311	-0.952	0.155	0.144	-0.977	-0.585	0.275	-0.077	-0.032	0.117	-0.019	0.088	0.040	0.040	-0.071
0.267	0.187	-0.861	0.150	0.133	-0.980	-0.578	0.263	-0.039	-0.027	0.004	0.074	0.089	0.083	0.052	-0.069
0.259	0.141	-0.723	0.150	0.131	-0.980	-0.069	0.051	-0.115	-0.035	-0.040	0.212	0.081	0.129	0.191	-0.058
0.232	0.079	-0.806	0.148	0.127	-0.981	-0.179	0.117	-0.129	-0.060	-0.098	0.129	0.055	0.190	0.109	-0.066
0.286	0.160	-0.877	0.139	0.115	-0.984	-0.615	0.521	0.012	0.004	-0.004	0.061	0.109	0.107	0.039	-0.070
0.224	0.269	-0.889	0.129	0.103	-0.986	-0.645	0.495	0.015	-0.048	0.116	0.052	0.047	0.003	0.028	-0.067
0.220	0.245	-0.845	0.120	0.096	-0.988	-0.360	0.501	-0.122	-0.042	0.100	0.097	0.044	0.018	0.072	-0.081
0.197	0.284	-0.814	0.105	0.093	-0.990	-0.189	0.776	-0.154	-0.050	0.142	0.131	0.021	0.024	0.104	-0.086
0.120	0.091	-0.767	0.091	0.083	-0.992	-0.477	0.705	-0.041	-0.113	-0.041	0.180	0.056	0.166	0.152	-0.087
0.228	0.106	-0.798	0.080	0.074	-0.994	-0.492	0.563	0.094	0.006	-0.016	0.150	0.051	0.149	0.122	-0.087
0.159	0.137	-0.905	0.072	0.070	-0.995	-0.216	0.453	0.128	-0.054	0.019	0.044	0.018	0.117	0.017	-0.087
0.151	0.160	-0.877	0.061	0.068	-0.996	-0.121	0.542	0.107	-0.051	0.045	0.073	0.025	0.093	0.047	-0.081
0.132	0.122	-0.802	0.036	0.061	-0.997	-0.385	1.233	0.174	-0.045	0.014	0.149	0.044	0.132	0.124	-0.079
0.078	0.095	-0.771	0.016	0.056	-0.998	-0.272	1.019	-0.066	-0.078	-0.008	0.182	0.098	0.160	0.158	-0.112
0.151	0.195	-0.873	0.019	0.053	-0.998	-0.139	-0.120	0.059	-0.008	0.095	0.079	0.026	0.061	0.058	-0.110
-0.110	0.172	-0.964	0.007	0.053	-0.999	-0.030	0.571	-0.028	-0.257	0.072	-0.011	0.288	0.086	0.030	-0.116
0.090	0.129	-0.893	-0.009	0.050	-0.999	-0.159	0.834	0.124	-0.041	0.032	0.060	0.088	0.128	0.043	-0.122
0.051	0.014	-0.798	-0.012	0.043	-0.999	-0.336	0.140	0.226	-0.076	-0.077	0.155	0.128	0.244	0.139	-0.121
0.005	-0.071	-0.786	-0.016	0.044	-0.999	0.043	0.219	0.027	-0.117	-0.162	0.167	0.175	0.330	0.152	-0.079
0.167	-0.017	-0.731	-0.024	0.048	-0.999	0.238	0.396	0.035	0.052	-0.113	0.222	0.015	0.277	0.209	-0.075
0.097	0.118	-0.897	-0.037	0.049	-0.998	0.009	0.676	0.045	-0.004	0.022	0.056	0.086	0.142	0.044	-0.074
0.040	0.122	-0.972	-0.048	0.048	-0.998	-0.045	0.558	0.086	-0.050	0.027	-0.019	0.146	0.138	0.030	-0.059
-0.014	0.110	-0.853	-0.059	0.046	-0.997	-0.130	0.563	0.076	-0.093	0.018	0.099	0.200	0.150	0.089	-0.060
0.005	0.079	-0.861	-0.070	0.045	-0.997	-0.049	0.566	0.018	-0.062	-0.012	0.091	0.182	0.181	0.082	-0.073
0.047	0.052	-0.881	-0.080	0.047	-0.996	0.094	0.506	-0.084	-0.009	-0.041	0.070	0.141	0.208	0.063	-0.073
-0.007	0.203	-0.853	-0.085	0.046	-0.995	-0.049	0.251	0.022	-0.058	0.111	0.098	0.196	0.056	0.090	-0.059
0.009	0.242	-0.901	-0.098	0.042	-0.994	-0.228	0.697	-0.033	-0.029	0.154	0.049	0.182	0.017	0.043	-0.056
-0.041	0.245	-0.999	-0.107	0.037	-0.994	-0.325	0.455	-0.109	-0.069	0.163	-0.049	0.234	0.013	0.057	-0.075
-0.072	0.133	-0.979	-0.120	0.029	-0.992	-0.407	0.654	-0.169	-0.087	0.059	-0.030	0.266	0.124	0.038	-0.063
-0.126	0.010	-0.928	-0.129	0.022	-0.991	-0.411	0.495	-0.191	-0.131	-0.057	0.020	0.322	0.246	0.011	-0.060
-0.014	0.041	-0.889	-0.138	0.018	-0.990	-0.214	0.441	-0.348	-0.010	-0.023	0.059	0.211	0.214	0.049	-0.066
-0.068	0.041	-1.023	-0.148	0.012	-0.989	-0.373	0.558	-0.343	-0.053	-0.017	-0.075	0.266	0.213	0.086	-0.058
-0.168	0.048	-1.113	-0.155	0.003	-0.988	-0.509	0.348	-0.310	-0.146	0.000	-0.167	0.368	0.205	0.178	-0.009
-0.180	0.064	-1.267	-0.161	-0.012	-0.987	-0.799	0.278	-0.286	-0.151	0.030	-0.321	0.382	0.189	0.332	-0.004
-0.003	-0.064	-1.188	-0.174	-0.023	-0.984	-0.623	0.716	-0.276	0.039	-0.086	-0.244	0.208	0.315	0.253	-0.041
-0.145	-0.149	-1.180	-0.186	-0.030	-0.982	-0.392	0.604	-0.212	-0.091	-0.164	-0.238	0.351	0.398	0.246	-0.058
-0.364	-0.006	-1.180	-0.182	-0.034	-0.983	-0.227	-0.230	-0.220	-0.314	-0.017	-0.237	0.571	0.252	0.248	-0.072
-0.280	0.091	-1.074	-0.183	-0.037	-0.982	-0.185	0.036	-0.155	-0.228	0.082	-0.131	0.488	0.153	0.142	-0.095
-0.210	-0.010	-1.078	-0.181	-0.039	-0.983	-0.108	-0.096	-0.031	-0.160	-0.016	-0.134	0.417	0.250	0.146	-0.090
-0.110	-0.052	-1.141	-0.178	-0.041	-0.983	-0.139	-0.170	0.039	-0.064	-0.056	-0.196	0.316	0.289	0.209	-0.042
-0.060	-0.021	-1.046	-0.176	-0.046	-0.983	-0.254	-0.080	-0.132	-0.016	-0.020	-0.101	0.264	0.255	0.115	0.035
-0.010	-0.118	-1.019	-0.151	-0.053	-0.987	-0.313	-1.214	0.192	0.009	-0.110	-0.069	0.210	0.349	0.089	0.134
0.224	-0.041	-0.979	-0.139	-0.057	-0.989	-0.196	-0.549	0.242	0.231	-0.028	-0.027	0.028	0.269	0.052	0.227
0.409	0.033	-1.054	-0.116	-0.059	-0.992	-0.048	-1.081	0.240	0.391	0.046	-0.098	0.216	0.193	0.129	0.345
0.520	0.133	-1.042	-0.093	-0.064	-0.994	-0.280	-1.046	-0.000	0.480	0.152	-0.083	0.332	0.090	0.119	0.481
0.651	0.238	-1.145	-0.080	-0.066	-0.995	-0.195	-0.583	-0.222	0.596	0.259	-0.184	0.466	0.016	0.224	0.571
0.767	0.276	-1.196	-0.059	-0.076	-0.995	-0.581	-0.940	-0.317	0.690	0.308	-0.234	0.585	0.057	0.276	0.615
0.701	0.191	-1.291	-0.044	-0.088	-0.995	-0.642	-0.682	-0.334	0.609	0.234	-0.328	0.524	0.026	0.370	0.640
0.717	-0.164	-1.121	-0.028	-0.097	-0.995	-0.485	-0.712	-0.319	0.608	-0.111	-0.158	0.543	0.380	0.200	0.616
0.717	-0.164	-1.121	-0.007	-0.102	-0.995	-0.212	-0.950	-0.289	0.587	-0.107	-0.158	0.547	0.379	0.198	0.597
0.651	-0.269	-1.090	0.027	-0.089	-0.996	0.666	-1.632	-0.098	0.487	-0.224	-0.125	0.486	0.482	0.164	0.509
0.801	-0.013	-1.117	0.047	-0.076	-0.996	0.642	-0.909	-0.112	0.617	0.019	-0.153	0.639	0.225	0.188	0.442
0.501	-0.087	-0.771	0.042	-0.075	-0.996	0.016	0.351	0.266	0.322	-0.055	0.194	0.342	0.295	0.161	0.381
0.609	-0.207	-0.648	0.054	-0.064	-0.996	0.597	-0.518	0.271	0.417	-0.186	0.317	0.453	0.411	0.286	0.305
0.570	0.025	-0.735	0.040	-0.052	-0.998	0.580	0.781	0.036	0.393	0.034	0.232	0.417	0.176	0.201	0.195
0.313	0.025	-0.916	0.035	-0.041	-0.999	0.526	0.332	0.128	0.141	0.023	0.051	0.162	0.173	0.020	0.153
0.263	-0.052	-0.936	0.037	-0.025	-0.999	0.794	-0.069	0.221	0.089	-0.070	0.032	0.114	0.248	0.001	0.147
0.182	0.141	-1.011	0.038	-0.015	-0.999	0.492	-0.022	0.211	0.008	0.112	-0.042	0.036	0.052	0.072	0.096
0.397	0.056	-1.074	0.035	-0.000	-0.999	0.731	0.214	-0.026	0.226	0.013	-0.105	0.252	0.135	0.135	0.060
0.143	-0.013	-1.113	0.027	0.013	-1.000	0.654	0.396	-0.063	-0.019	-0.069	-0.144	0.002	0.203	0.172	-0.003
0.078	0.129	-0.979	0.019	0.028	-0.999	0.762	0.411	-0.188	-0.077	0.058	-0.010	0.068	0.058	0.037	-0.009
-0.118	0.064	-0.995	0.024	0.038	-0.999	0.471	-0.244	-0.064	-0.277	-0.017	-0.027	0.266	0.122	0.052	-0.071
0.109	0.172	-1.094	0.027	0.055	-0.998	0.834	-0.144	-0.042	-0.053	0.075	-0.126	0.041	0.012	0.149	-0.089
0.097	0.242	-0.952	0.029	0.069	-0.997	0.707	-0.104	0.074	-0.066	0.130	0.015	0.055	0.058	0.005	-0.095
0.101	0.129	-0.964	0.029	0.084	-0.996	0.736	-0.030	0.287	-0.063	0.003	0.002	0.055	0.052	0.016	-0.034
0.090	0.330	-0.877	0.031	0.100	-0.994	0.749	-0.094	0.076	-0.076	0.189	0.087	0.068	0.152	0.073	-0.019
0.236	0.330	-0.940	0.031	0.107	-0.994	0.316	0.041	0.172	0.071	0.182	0.024	0.075	0.155	0.012	-0.001
0.247	0.307	-0.948	0.029	0.117	-0.993	0.465	0.125	0.005	0.085	0.149	0.015	0.084	0.135	0.006	0.003
0.205	0.300	-0.901	0.026	0.121	-0.992	0.201	0.186	-0.181	0.045	0.137	0.061	0.040	0.130	0.055	0.014
0.120	0.261	-0.956	0.029	0.123	-0.992	0.078	-0.097	-0.094	-0.042	0.097	0.006	0.047	0.095	0.000	0.006
0.086	0.238	-1.050	0.028	0.123	-0.992	-0.011	0.048	-0.097	-0.075	0.074	-0.089	0.084	0.074	0.094	-0.029
0.178	0.153	-0.952	0.023	0.123	-0.992	-0.004	0.290	-0.066	0.023	-0.011	0.010	0.005	0.008	0.003	-0.036
0.055	0.118	-0.936	0.027	0.115	-0.993	-0.447	-0.222	0.158	-0.104	-0.037	0.027	0.118	0.041	0.019	-0.037
0.197	-0.110	-0.810	0.024	0.108	-0.994	-0.306	0.174	0.197	0.041	-0.258	0.154	0.023	0.267	0.146	-0.014
0.128	-0.129	-0.893	0.020	0.111	-0.994	0.188	0.201	0.224	-0.024	-0.281	0.070	0.047	0.285	0.063	-0.044
0.217	0.014	-1.015	0.020	0.115	-0.993	0.186	-0.037	0.335	0.064	-0.141	-0.052	0.041	0.141	0.059	-0.050
0.032	0.172	-0.881	0.014	0.115	-0.993	0.020	0.288	0.203	-0.114	0.017	0.081	0.144	0.020	0.076	-0.063
0.032	0.172	-0.881	0.019	0.119	-0.993	0.190	-0.267	0.156	-0.119	0.013	0.080	0.144	0.021	0.077	-0.041
0.063	0.334	-1.007	0.031	0.117	-0.993	-0.149	-0.668	0.377	-0.100	0.177	-0.046	0.112	0.185	0.049	-0.050
0.251	0.342	-0.885	0.026	0.115	-0.993	-0.162	0.299	0.212	0.094	0.187	0.077	0.077	0.194	0.074	-0.019
0.247	0.199	-0.810	0.026	0.119	-0.993	0.203	0.027	-0.013	0.090	0.040	0.151	0.073	0.053	0.149	0.021
0.186	0.191	-0.964	0.028	0.124	-0.992	0.237	-0.060	-0.078	0.027	0.028	-0.004	0.012	0.046	0.003	0.043
0.220	0.327	-0.972	0.024	0.123	-0.992	-0.079	0.242	-0.004	0.066	0.164	-0.012	0.047	0.183	0.011	0.008
0.140	0.354	-1.070	0.017	0.122	-0.992	-0.070	0.373	-0.051	-0.008	0.192	-0.111	0.034	0.212	0.109	-0.025
0.020	0.079	-0.987	0.022	0.127	-0.992	0.224	-0.289	0.035	-0.133	-0.086	-0.029	0.152	0.060	0.027	-0.026
0.063	0.044	-0.845	0.034	0.131	-0.991	0.202	-0.579	0.069	-0.101	-0.125	0.112	0.110	0.095	0.116	-0.023
0.224	0.118	-0.845	0.034	0.129	-0.991	-0.066	-0.011	0.044	0.060	-0.050	0.112	0.052	0.020	0.117	-0.030
0.205	0.253	-1.074	0.034	0.128	-0.991	-0.084	0.042	0.026	0.042	0.087	-0.117	0.034	0.116	0.111	-0.026
0.170	0.330	-0.944	0.040	0.132	-0.990	0.178	-0.249	-0.102	0.002	0.161	0.012	0.001	0.195	0.020	-0.013
0.109	0.311	-0.849	0.044	0.138	-0.989	0.269	-0.210	-0.128	-0.063	0.135	0.105	0.063	0.176	0.115	0.010
0.132	0.149	-0.873	0.049	0.134	-0.990	-0.194	-0.218	0.118	-0.044	-0.023	0.082	0.040	0.015	0.091	0.002
0.324	0.172	-0.932	0.044	0.130	-0.990	-0.197	0.272	-0.007	0.154	0.004	0.023	0.153	0.039	0.033	-0.015
0.197	0.307	-0.987	0.043	0.133	-0.990	0.132	0.110	-0.083	0.029	0.136	-0.033	0.026	0.175	0.022	0.006
0.067	0.319	-0.983	0.046	0.137	-0.990	0.130	-0.154	-0.106	-0.105	0.145	-0.030	0.104	0.188	0.018	0.023
0.201	0.191	-0.909	0.044	0.134	-0.990	-0.116	0.159	-0.105	0.032	0.020	0.045	0.031	0.062	0.057	0.006
0.201	0.149	-0.897	0.039	0.134	-0.990	-0.006	0.268	-0.069	0.038	-0.023	0.057	0.031	0.021	0.069	-0.014
0.182	0.265	-1.062	0.043	0.137	-0.990	0.147	-0.146	-0.118	0.015	0.090	-0.109	0.012	0.137	0.096	0.013
0.082	0.284	-1.007	0.046	0.144	-0.989	0.309	-0.179	-0.074	-0.088	0.103	-0.055	0.088	0.157	0.041	-0.005
0.217	0.238	-0.960	0.046	0.142	-0.989	-0.121	0.037	0.020	0.047	0.058	-0.007	0.046	0.111	0.007	-0.002
0.109	0.087	-0.889	0.043	0.137	-0.990	-0.231	0.153	0.017	-0.058	-0.088	0.064	0.061	0.039	0.078	-0.004
0.240	0.129	-0.877	0.053	0.143	-0.988	0.309	-0.466	-0.121	0.063	-0.051	0.074	0.069	0.005	0.090	0.029
0.201	0.269	-1.023	0.061	0.151	-0.987	0.382	-0.364	-0.112	0.017	0.080	-0.073	0.031	0.143	0.055	0.023
0.247	0.385	-1.074	0.064	0.157	-0.986	0.268	-0.083	-0.055	0.062	0.190	-0.125	0.077	0.259	0.106	0.037
0.178	0.350	-1.007	0.061	0.157	-0.986	0.010	0.142	0.003	-0.005	0.155	-0.058	0.008	0.225	0.039	0.033
0.186	0.303	-0.928	0.060	0.156	-0.986	-0.114	0.064	0.067	0.004	0.110	0.021	0.015	0.180	0.040	0.018
0.190	0.257	-0.948	0.054	0.154	-0.987	-0.079	0.338	-0.026	0.014	0.065	0.002	0.019	0.134	0.020	-0.011
0.151	0.137	-0.932	0.059	0.158	-0.986	0.167	-0.254	0.004	-0.030	-0.058	0.018	0.020	0.015	0.037	-0.018
0.193	0.072	-0.782	0.062	0.161	-0.985	0.193	-0.123	-0.135	0.010	-0.127	0.167	0.022	0.050	0.188	-0.009
0.201	0.014	-0.857	0.069	0.174	-0.982	0.658	-0.300	-0.144	0.011	-0.197	0.090	0.029	0.109	0.114	-0.024
0.247	0.099	-0.916	0.070	0.179	-0.981	0.309	0.015	-0.132	0.057	-0.118	0.030	0.076	0.025	0.056	-0.021
0.117	0.145	-0.975	0.077	0.183	-0.980	0.215	-0.342	0.041	-0.080	-0.076	-0.030	0.055	0.021	0.003	0.003
0.178	0.153	-0.948	0.078	0.184	-0.980	0.020	-0.083	0.035	-0.020	-0.068	-0.002	0.006	0.029	0.024	0.015
0.255	0.303	-0.991	0.068	0.178	-0.982	-0.288	0.547	0.008	0.067	0.088	-0.044	0.081	0.180	0.019	0.024
0.178	0.338	-1.074	0.063	0.174	-0.983	-0.252	0.314	-0.028	-0.004	0.128	-0.125	0.003	0.215	0.101	0.046
0.213	0.462	-1.109	0.055	0.168	-0.984	-0.322	0.401	-0.101	0.037	0.257	-0.158	0.038	0.338	0.136	0.079
0.182	0.388	-1.062	0.054	0.161	-0.985	-0.382	0.105	-0.070	0.008	0.191	-0.109	0.005	0.265	0.089	0.070
0.309	0.354	-1.035	0.055	0.158	-0.986	-0.186	-0.017	-0.050	0.133	0.159	-0.081	0.132	0.230	0.060	0.083
0.186	0.392	-1.023	0.053	0.152	-0.987	-0.348	0.147	-0.111	0.011	0.204	-0.067	0.007	0.267	0.048	0.080
0.255	0.408	-1.050	0.055	0.150	-0.987	-0.100	-0.042	-0.120	0.078	0.221	-0.095	0.076	0.280	0.074	0.087
0.209	0.446	-1.086	0.059	0.147	-0.987	-0.217	-0.209	0.002	0.027	0.263	-0.129	0.029	0.318	0.109	0.072
0.251	0.392	-1.039	0.068	0.153	-0.986	0.303	-0.380	-0.150	0.060	0.203	-0.083	0.070	0.263	0.061	0.065
0.282	0.404	-0.932	0.067	0.161	-0.985	0.369	0.098	-0.212	0.090	0.206	0.022	0.101	0.274	0.046	0.039
0.174	0.415	-0.991	0.068	0.162	-0.984	-0.014	-0.033	0.004	-0.019	0.218	-0.037	0.008	0.285	0.014	0.028
0.201	0.288	-0.853	0.066	0.163	-0.984	0.059	0.132	-0.049	0.009	0.089	0.101	0.017	0.158	0.123	0.001
0.232	0.265	-0.873	0.062	0.158	-0.986	-0.281	0.256	-0.020	0.044	0.071	0.082	0.047	0.135	0.104	-0.024
0.159	0.249	-0.865	0.054	0.153	-0.987	-0.274	0.385	-0.012	-0.022	0.061	0.091	0.028	0.121	0.112	-0.035
0.143	0.261	-0.889	0.045	0.146	-0.988	-0.358	0.514	-0.049	-0.028	0.080	0.069	0.045	0.133	0.089	-0.038
0.151	0.207	-0.802	0.034	0.138	-0.990	-0.423	0.541	0.079	-0.010	0.034	0.157	0.038	0.079	0.177	-0.050
0.167	0.129	-0.806	0.030	0.131	-0.991	-0.361	0.239	0.091	0.010	-0.036	0.155	0.025	0.001	0.173	-0.046
0.163	0.083	-0.747	0.006	0.125	-0.992	-0.284	1.210	-0.061	0.030	-0.076	0.215	0.030	0.047	0.233	-0.041
0.124	0.222	-0.877	0.001	0.121	-0.993	-0.258	0.271	0.001	-0.003	0.068	0.086	0.070	0.091	0.103	-0.018
0.124	0.222	-0.877	-0.009	0.114	-0.993	-0.372	0.544	-0.005	0.007	0.075	0.087	0.072	0.090	0.103	-0.024
0.201	0.187	-0.861	-0.020	0.107	-0.994	-0.361	0.568	0.088	0.095	0.047	0.103	0.003	0.055	0.117	-0.026
0.067	0.276	-0.834	-0.029	0.097	-0.995	-0.504	0.459	0.060	-0.030	0.145	0.132	0.134	0.143	0.142	-0.030
0.086	0.242	-0.790	-0.042	0.084	-0.996	-0.679	0.649	0.084	0.002	0.123	0.176	0.116	0.108	0.183	-0.043
0.101	0.099	-0.739	-0.054	0.073	-0.996	-0.551	0.636	0.154	0.030	-0.008	0.227	0.103	0.035	0.232	-0.056
0.063	0.033	-0.688	-0.067	0.068	-0.995	-0.240	0.639	0.012	0.004	-0.069	0.278	0.144	0.100	0.281	-0.047
0.074	0.102	-0.834	-0.084	0.064	-0.994	-0.228	0.878	0.101	0.033	0.005	0.131	0.135	0.030	0.133	-0.047
0.036	0.191	-0.857	-0.101	0.055	-0.993	-0.446	0.872	0.039	0.011	0.103	0.107	0.176	0.059	0.108	-0.045
-0.018	0.137	-0.877	-0.113	0.045	-0.993	-0.498	0.602	0.083	-0.030	0.059	0.086	0.231	0.005	0.086	-0.047
-0.033	0.187	-0.940	-0.125	0.042	-0.991	-0.220	0.668	-0.098	-0.033	0.113	0.022	0.247	0.056	0.021	-0.043
-0.068	0.133	-0.842	-0.127	0.040	-0.991	-0.119	0.068	-0.053	-0.066	0.061	0.121	0.283	0.001	0.118	-0.051
0.055	0.021	-0.778	-0.140	0.040	-0.989	0.013	0.713	-0.063	0.071	-0.051	0.182	0.160	0.112	0.180	-0.051
-0.064	-0.002	-0.881	-0.147	0.039	-0.988	-0.069	0.359	-0.003	-0.041	-0.073	0.079	0.278	0.136	0.076	-0.033
-0.080	-0.025	-0.928	-0.152	0.031	-0.988	-0.372	0.260	0.106	-0.051	-0.089	0.031	0.291	0.159	0.028	-0.016
0.070	0.041	-0.822	-0.160	0.025	-0.987	-0.290	0.426	-0.070	0.106	-0.017	0.136	0.137	0.093	0.133	-0.022
-0.060	0.064	-0.948	-0.170	0.018	-0.985	-0.410	0.514	-0.168	-0.015	0.013	0.009	0.265	0.068	0.005	0.004
-0.107	0.072	-1.023	-0.179	0.007	-0.984	-0.570	0.486	-0.126	-0.051	0.032	-0.067	0.308	0.060	0.073	0.025
-0.037	0.106	-1.074	-0.191	0.002	-0.982	-0.343	0.659	-0.240	0.030	0.072	-0.121	0.235	0.026	0.126	0.020
-0.080	0.145	-1.109	-0.198	-0.007	-0.980	-0.523	0.358	-0.256	-0.005	0.120	-0.158	0.274	0.011	0.163	0.025
-0.145	0.157	-1.192	-0.210	-0.010	-0.978	-0.251	0.605	-0.296	-0.059	0.135	-0.243	0.336	0.020	0.246	0.036
-0.191	0.064	-1.255	-0.212	-0.013	-0.977	-0.240	0.146	-0.240	-0.103	0.045	-0.306	0.378	0.074	0.310	0.028
-0.157	-0.068	-1.196	-0.221	-0.011	-0.975	0.107	0.458	-0.141	-0.059	-0.089	-0.249	0.341	0.207	0.251	0.000
-0.157	-0.114	-1.204	-0.218	-0.003	-0.976	0.383	-0.110	-0.132	-0.061	-0.143	-0.256	0.337	0.256	0.257	-0.031
-0.299	-0.048	-1.232	-0.218	0.006	-0.976	0.500	-0.006	0.050	-0.204	-0.087	-0.283	0.476	0.192	0.283	-0.067
-0.272	-0.013	-1.070	-0.213	0.016	-0.977	0.541	-0.288	0.060	-0.182	-0.062	-0.120	0.447	0.158	0.121	-0.104
-0.295	0.060	-1.035	-0.201	0.029	-0.979	0.658	-0.609	0.186	-0.216	-0.001	-0.082	0.469	0.087	0.086	-0.095
-0.330	0.126	-1.220	-0.186	0.038	-0.982	0.483	-0.809	0.129	-0.266	0.055	-0.265	0.502	0.021	0.271	-0.066
-0.045	0.087	-1.169	-0.172	0.037	-0.984	-0.039	-0.693	0.049	0.005	0.017	-0.210	0.215	0.060	0.222	0.023
-0.045	0.087	-1.169	-0.148	0.031	-0.988	-0.274	-1.180	0.088	-0.019	0.023	-0.206	0.214	0.061	0.223	0.146
0.320	0.052	-1.019	-0.125	0.030	-0.992	-0.094	-1.101	0.012	0.324	-0.010	-0.053	0.152	0.096	0.073	0.278
0.436	0.187	-1.161	-0.102	0.026	-0.994	-0.192	-1.100	0.000	0.416	0.128	-0.192	0.267	0.039	0.216	0.389
0.528	0.222	-1.153	-0.074	0.021	-0.997	-0.327	-1.304	-0.135	0.480	0.169	-0.181	0.361	0.074	0.209	0.534
0.694	0.214	-1.141	-0.049	0.015	-0.999	-0.313	-1.107	-0.336	0.621	0.166	-0.167	0.528	0.067	0.197	0.590
0.840	0.102	-1.243	-0.026	0.013	-1.000	-0.157	-1.021	-0.422	0.744	0.057	-0.269	0.675	0.045	0.300	0.618
0.655	0.087	-1.299	0.003	0.003	-1.000	-0.495	-1.331	-0.324	0.531	0.051	-0.323	0.492	0.059	0.354	0.607
0.697	-0.010	-1.216	0.023	-0.004	-1.000	-0.368	-0.934	-0.382	0.553	-0.038	-0.241	0.536	0.154	0.271	0.562
0.594	-0.133	-1.129	0.043	-0.005	-0.999	0.010	-0.903	-0.359	0.430	-0.161	-0.155	0.434	0.276	0.183	0.495
0.555	-0.238	-1.141	0.057	-0.004	-0.998	0.084	-0.638	-0.120	0.377	-0.266	-0.167	0.398	0.379	0.193	0.446
0.609	-0.261	-1.109	0.062	-0.002	-0.998	0.132	-0.176	0.006	0.426	-0.291	-0.136	0.453	0.401	0.161	0.407
0.528	-0.095	-1.121	0.078	-0.003	-0.997	-0.072	-0.741	0.192	0.329	-0.123	-0.149	0.374	0.234	0.172	0.328
0.720	-0.006	-0.696	0.073	0.005	-0.997	0.412	0.390	-0.086	0.527	-0.043	0.277	0.569	0.146	0.254	0.308
0.301	0.021	-0.873	0.086	0.016	-0.996	0.576	-0.624	0.030	0.095	-0.027	0.099	0.152	0.120	0.078	0.232
0.544	-0.013	-0.956	0.085	0.025	-0.996	0.422	0.081	0.046	0.338	-0.070	0.016	0.396	0.157	0.003	0.192
0.282	-0.048	-0.920	0.081	0.027	-0.996	0.137	0.237	0.012	0.080	-0.107	0.052	0.135	0.194	0.034	0.130
0.378	0.172	-0.948	0.081	0.034	-0.996	0.313	0.059	-0.092	0.177	0.106	0.024	0.232	0.024	0.007	0.108
0.232	0.195	-1.129	0.080	0.048	-0.996	0.711	0.090	-0.297	0.031	0.115	-0.157	0.084	0.046	0.174	0.032
0.117	0.187	-1.035	0.084	0.058	-0.995	0.520	-0.206	-0.177	-0.088	0.097	-0.064	0.033	0.037	0.077	0.003
0.167	0.006	-0.834	0.073	0.061	-0.995	0.140	0.577	-0.171	-0.027	-0.086	0.138	0.015	0.146	0.125	-0.036
0.070	-0.044	-1.035	0.071	0.060	-0.996	0.008	0.124	-0.159	-0.121	-0.136	-0.063	0.083	0.196	0.074	-0.049
0.136	-0.002	-1.039	0.085	0.070	-0.994	0.531	-0.658	-0.146	-0.069	-0.104	-0.069	0.019	0.155	0.075	-0.041
0.159	0.199	-1.184	0.099	0.081	-0.992	0.530	-0.726	-0.010	-0.060	0.086	-0.217	0.001	0.045	0.219	-0.053
0.170	0.187	-1.039	0.097	0.080	-0.992	-0.089	0.103	0.077	-0.047	0.076	-0.071	0.011	0.033	0.072	-0.052
0.109	0.044	-0.849	0.090	0.077	-0.993	-0.164	0.374	0.021	-0.101	-0.064	0.119	0.053	0.109	0.117	-0.047
0.217	-0.129	-0.715	0.096	0.085	-0.992	0.488	-0.274	-0.100	0.000	-0.247	0.252	0.052	0.283	0.251	-0.075
0.182	0.218	-1.015	0.098	0.090	-0.991	0.217	-0.111	-0.005	-0.037	0.097	-0.048	0.015	0.065	0.048	-0.077
0.113	0.048	-0.924	0.110	0.095	-0.989	0.241	-0.590	0.003	-0.118	-0.078	0.041	0.056	0.103	0.043	-0.046
0.197	0.118	-0.995	0.116	0.100	-0.988	0.261	-0.311	-0.067	-0.039	-0.013	-0.031	0.027	0.033	0.029	-0.036
0.220	0.114	-1.070	0.120	0.101	-0.988	0.033	-0.146	0.052	-0.019	-0.018	-0.107	0.049	0.036	0.104	-0.035
0.197	0.214	-0.979	0.119	0.100	-0.988	-0.054	0.055	-0.009	-0.041	0.084	-0.016	0.025	0.066	0.013	-0.028
0.274	0.014	-0.822	0.118	0.101	-0.988	0.094	0.074	-0.086	0.037	-0.118	0.141	0.101	0.135	0.144	-0.040
0.155	0.002	-0.944	0.122	0.105	-0.987	0.195	-0.186	-0.041	-0.085	-0.133	0.018	0.018	0.148	0.023	-0.030
0.151	-0.017	-0.975	0.134	0.111	-0.985	0.309	-0.631	0.129	-0.101	-0.158	-0.016	0.022	0.167	0.009	-0.034
0.309	0.118	-0.999	0.134	0.117	-0.984	0.282	-0.007	0.076	0.057	-0.029	-0.041	0.136	0.030	0.032	-0.032
0.170	0.110	-1.042	0.136	0.117	-0.984	0.005	-0.106	0.135	-0.083	-0.037	-0.085	0.002	0.037	0.075	-0.042
0.220	0.157	-1.031	0.136	0.118	-0.984	0.047	0.038	0.084	-0.032	0.008	-0.073	0.049	0.009	0.063	-0.033
0.147	0.153	-0.861	0.145	0.128	-0.981	0.509	-0.453	-0.020	-0.113	-0.006	0.094	0.024	0.006	0.106	-0.055
0.240	0.068	-0.897	0.152	0.135	-0.979	0.356	-0.354	0.032	-0.028	-0.097	0.056	0.069	0.079	0.070	-0.049
0.255	-0.033	-0.865	0.154	0.138	-0.978	0.180	-0.080	0.066	-0.014	-0.201	0.086	0.085	0.180	0.102	-0.039
0.267	0.044	-0.905	0.158	0.138	-0.978	-0.023	-0.211	0.155	-0.006	-0.123	0.046	0.097	0.103	0.062	-0.015
0.324	0.133	-0.940	0.155	0.138	-0.978	-0.008	0.154	0.052	0.055	-0.035	0.011	0.155	0.014	0.028	-0.009
0.213	0.238	-1.066	0.158	0.140	-0.977	0.071	-0.173	0.079	-0.060	0.068	-0.116	0.043	0.091	0.098	-0.010
0.297	0.149	-0.857	0.162	0.143	-0.976	0.154	-0.181	0.062	0.021	-0.024	0.092	0.129	0.002	0.110	-0.021
0.255	0.025	-0.845	0.154	0.145	-0.977	0.109	0.402	0.041	-0.013	-0.150	0.105	0.087	0.120	0.121	-0.035
0.232	-0.041	-0.806	0.150	0.139	-0.979	-0.327	0.234	0.132	-0.031	-0.209	0.146	0.064	0.184	0.160	-0.028
0.259	0.017	-0.889	0.145	0.134	-0.980	-0.233	0.267	0.059	0.001	-0.146	0.064	0.091	0.126	0.078	-0.017
0.263	0.099	-1.019	0.154	0.141	-0.978	0.385	-0.471	-0.033	-0.005	-0.072	-0.069	0.095	0.046	0.051	-0.007
0.267	0.303	-1.078	0.154	0.151	-0.977	0.467	0.074	-0.134	-0.001	0.124	-0.129	0.099	0.158	0.109	-0.002
0.259	0.303	-0.987	0.157	0.152	-0.976	0.005	-0.178	0.147	-0.012	0.123	-0.040	0.091	0.157	0.018	-0.011
0.197	0.184	-0.987	0.157	0.149	-0.976	-0.131	-0.030	0.080	-0.074	0.006	-0.040	0.030	0.036	0.017	-0.019
0.228	0.199	-0.853	0.152	0.147	-0.977	-0.135	0.303	0.004	-0.037	0.024	0.095	0.060	0.051	0.117	-0.019
0.282	0.118	-0.826	0.143	0.144	-0.979	-0.139	0.486	-0.084	0.025	-0.055	0.125	0.114	0.030	0.143	-0.012
0.328	0.110	-0.889	0.150	0.148	-0.978	0.239	-0.278	-0.215	0.065	-0.066	0.060	0.160	0.037	0.080	-0.016
0.328	0.110	-0.889	0.152	0.151	-0.977	0.196	-0.083	-0.215	0.062	-0.069	0.059	0.160	0.036	0.079	0.001
0.174	0.172	-1.019	0.164	0.155	-0.974	0.216	-0.571	-0.017	-0.103	-0.011	-0.074	0.006	0.028	0.052	-0.011
0.293	0.129	-0.960	0.168	0.161	-0.973	0.304	-0.179	-0.143	0.012	-0.059	-0.017	0.125	0.014	0.006	-0.020
0.159	0.276	-1.042	0.170	0.161	-0.972	-0.024	-0.100	0.049	-0.124	0.088	-0.100	0.009	0.133	0.077	-0.029
0.263	0.276	-0.979	0.168	0.159	-0.973	-0.072	0.080	-0.006	-0.019	0.089	-0.037	0.095	0.133	0.014	-0.022
0.236	0.334	-1.023	0.157	0.152	-0.976	-0.425	0.584	0.020	-0.035	0.155	-0.077	0.068	0.191	0.058	-0.022
0.251	0.269	-0.893	0.153	0.144	-0.978	-0.398	0.214	-0.011	-0.015	0.097	0.054	0.084	0.127	0.071	-0.024
0.270	0.269	-0.956	0.143	0.139	-0.980	-0.273	0.579	-0.236	0.014	0.102	-0.006	0.103	0.128	0.007	-0.040
0.120	0.269	-1.050	0.143	0.132	-0.981	-0.370	0.015	-0.050	-0.135	0.109	-0.100	0.047	0.129	0.088	-0.037
0.267	0.099	-0.711	0.159	0.136	-0.978	0.265	-0.783	-0.204	-0.006	-0.065	0.236	0.099	0.040	0.252	-0.046
0.347	-0.017	-0.771	0.163	0.139	-0.977	0.181	-0.140	-0.221	0.071	-0.184	0.175	0.180	0.156	0.193	-0.034
0.201	-0.029	-0.924	0.162	0.136	-0.977	-0.112	0.071	-0.050	-0.074	-0.192	0.022	0.033	0.169	0.040	-0.007
0.351	0.075	-0.956	0.162	0.134	-0.978	-0.070	0.003	0.018	0.076	-0.086	-0.009	0.183	0.064	0.008	-0.016
0.278	0.110	-1.039	0.149	0.129	-0.980	-0.288	0.695	0.052	0.017	-0.045	-0.089	0.110	0.029	0.075	0.014
0.055	0.199	-1.125	0.147	0.121	-0.982	-0.428	0.059	0.077	-0.205	0.051	-0.175	0.113	0.061	0.161	0.036
0.409	0.269	-1.015	0.148	0.124	-0.981	0.155	0.021	-0.076	0.149	0.118	-0.065	0.240	0.131	0.051	0.022
0.267	0.327	-1.058	0.159	0.125	-0.979	0.022	-0.543	0.003	-0.004	0.175	-0.110	0.097	0.188	0.093	0.003
0.247	0.234	-1.011	0.156	0.131	-0.979	0.270	0.135	0.047	-0.021	0.077	-0.063	0.078	0.095	0.045	0.024
0.232	0.218	-0.928	0.164	0.138	-0.977	0.372	-0.366	-0.018	-0.044	0.054	0.018	0.062	0.079	0.039	-0.028
0.293	0.214	-0.810	0.161	0.138	-0.977	-0.014	0.142	0.091	0.021	0.049	0.137	0.123	0.074	0.157	-0.019
0.201	0.122	-0.806	0.150	0.134	-0.980	-0.261	0.558	0.061	-0.060	-0.039	0.144	0.030	0.019	0.162	-0.039
0.420	0.014	-0.711	0.136	0.124	-0.983	-0.517	0.733	0.127	0.173	-0.137	0.242	0.249	0.128	0.257	-0.043
0.220	-0.083	-0.692	0.119	0.113	-0.986	-0.513	0.903	0.111	-0.009	-0.223	0.265	0.049	0.225	0.278	-0.052
0.224	-0.095	-0.743	0.103	0.103	-0.989	-0.494	0.842	-0.015	0.011	-0.224	0.217	0.052	0.238	0.227	-0.051
0.224	-0.052	-0.680	0.091	0.094	-0.991	-0.423	0.628	0.022	0.023	-0.172	0.283	0.051	0.195	0.290	-0.081
0.167	-0.098	-0.743	0.081	0.088	-0.993	-0.277	0.479	0.063	-0.025	-0.213	0.221	0.008	0.242	0.227	-0.078
0.182	-0.122	-0.747	0.072	0.082	-0.994	-0.314	0.501	0.155	-0.000	-0.229	0.218	0.007	0.265	0.224	-0.081
0.178	0.021	-0.696	0.061	0.083	-0.995	0.077	0.546	0.093	0.006	-0.088	0.270	0.001	0.122	0.275	-0.077
0.178	0.021	-0.696	0.048	0.088	-0.995	0.225	0.650	0.189	0.018	-0.093	0.271	0.000	0.123	0.275	-0.072
0.193	0.052	-0.708	0.044	0.095	-0.994	0.345	0.180	0.398	0.037	-0.069	0.259	0.015	0.093	0.264	-0.074
0.117	0.137	-0.798	0.026	0.103	-0.994	0.396	0.902	0.292	-0.023	0.008	0.168	0.063	0.008	0.173	-0.085
0.086	0.191	-0.826	0.011	0.106	-0.994	0.096	0.733	0.324	-0.039	0.060	0.141	0.096	0.045	0.145	-0.092
-0.007	0.079	-0.873	-0.004	0.108	-0.994	0.097	0.705	0.322	-0.117	-0.054	0.094	0.189	0.067	0.098	-0.100
0.070	0.010	-0.727	-0.013	0.117	-0.993	0.494	0.459	0.067	-0.032	-0.133	0.239	0.113	0.137	0.243	-0.102
0.067	0.044	-0.747	-0.030	0.126	-0.992	0.437	0.883	0.079	-0.019	-0.107	0.218	0.119	0.102	0.222	-0.100
0.047	0.102	-0.763	-0.050	0.134	-0.990	0.438	0.975	0.106	-0.019	-0.057	0.201	0.139	0.045	0.205	-0.089
-0.007	0.160	-0.901	-0.061	0.141	-0.988	0.351	0.557	0.268	-0.062	-0.006	0.061	0.194	0.013	0.067	-0.080
-0.053	0.245	-0.964	-0.077	0.142	-0.987	0.060	0.752	0.353	-0.093	0.078	-0.003	0.242	0.097	0.002	-0.055
0.005	0.261	-0.838	-0.089	0.144	-0.986	0.102	0.584	0.381	-0.023	0.091	0.122	0.187	0.112	0.126	-0.060
0.059	0.307	-0.912	-0.110	0.147	-0.983	0.164	1.020	0.243	0.051	0.134	0.044	0.135	0.157	0.049	-0.052
-0.126	0.303	-0.968	-0.121	0.151	-0.981	0.195	0.556	0.206	-0.122	0.127	-0.013	0.322	0.152	0.008	-0.048
-0.095	0.284	-1.078	-0.125	0.154	-0.980	0.155	0.179	0.159	-0.088	0.104	-0.124	0.294	0.131	0.120	-0.046
-0.095	0.272	-0.972	-0.138	0.155	-0.978	0.046	0.691	0.036	-0.074	0.091	-0.019	0.296	0.118	0.015	-0.072
-0.068	0.245	-0.920	-0.140	0.156	-0.978	0.074	0.082	0.161	-0.045	0.063	0.032	0.272	0.091	0.036	-0.051
-0.107	0.187	-0.873	-0.147	0.157	-0.977	0.017	0.314	0.060	-0.077	0.005	0.079	0.313	0.033	0.081	-0.061
0.005	0.145	-0.806	-0.159	0.155	-0.975	-0.077	0.639	0.053	0.046	-0.036	0.144	0.203	0.010	0.146	-0.056
-0.107	0.207	-0.830	-0.170	0.154	-0.973	-0.067	0.614	-0.077	-0.053	0.027	0.119	0.316	0.052	0.121	-0.047
-0.107	0.176	-0.956	-0.182	0.150	-0.972	-0.222	0.626	-0.038	-0.041	0.000	-0.009	0.315	0.020	0.006	-0.038
-0.053	0.137	-0.865	-0.190	0.146	-0.971	-0.229	0.420	-0.158	0.020	-0.035	0.081	0.261	0.018	0.083	-0.057
-0.137	0.133	-0.916	-0.207	0.139	-0.968	-0.389	0.914	-0.150	-0.048	-0.032	0.028	0.344	0.022	0.030	-0.044
-0.203	0.041	-0.948	-0.213	0.130	-0.968	-0.509	0.317	-0.075	-0.107	-0.115	-0.004	0.407	0.115	0.003	-0.044
-0.145	0.052	-0.956	-0.228	0.117	-0.967	-0.679	0.838	-0.095	-0.033	-0.090	-0.013	0.346	0.103	0.013	-0.039
-0.160	0.010	-0.940	-0.240	0.107	-0.965	-0.478	0.607	-0.025	-0.037	-0.123	0.001	0.360	0.146	0.000	-0.025
-0.180	0.079	-1.129	-0.246	0.099	-0.964	-0.406	0.317	0.015	-0.051	-0.045	-0.189	0.377	0.077	0.191	0.012
-0.187	0.033	-1.125	-0.254	0.092	-0.963	-0.291	0.446	0.205	-0.050	-0.085	-0.186	0.383	0.126	0.189	0.035
-0.160	-0.041	-1.216	-0.268	0.089	-0.959	-0.075	0.680	0.288	-0.010	-0.155	-0.280	0.355	0.202	0.280	0.017
-0.160	-0.041	-1.216	-0.272	0.089	-0.958	0.088	0.257	0.201	-0.005	-0.155	-0.281	0.353	0.205	0.282	-0.004
-0.330	0.122	-1.039	-0.275	0.090	-0.957	0.066	0.144	0.059	-0.171	0.006	-0.105	0.521	0.044	0.106	-0.015
-0.310	0.265	-1.066	-0.281	0.092	-0.955	0.124	0.265	0.155	-0.146	0.147	-0.134	0.499	0.097	0.132	-0.019
-0.318	0.323	-1.243	-0.278	0.092	-0.956	0.040	-0.185	0.308	-0.157	0.205	-0.310	0.507	0.154	0.310	-0.008
-0.187	0.365	-1.228	-0.272	0.093	-0.958	0.124	-0.316	0.325	-0.032	0.246	-0.293	0.374	0.195	0.294	0.065
-0.057	0.365	-1.117	-0.261	0.091	-0.961	-0.026	-0.544	0.428	0.088	0.248	-0.179	0.244	0.193	0.183	0.182
0.093	0.404	-1.070	-0.242	0.092	-0.966	0.089	-0.977	0.301	0.219	0.286	-0.127	0.093	0.231	0.136	0.298
0.367	0.470	-1.109	-0.230	0.091	-0.969	-0.067	-0.540	0.141	0.480	0.352	-0.164	0.180	0.296	0.176	0.403
0.405	0.458	-1.200	-0.208	0.089	-0.974	-0.181	-1.029	-0.027	0.497	0.343	-0.249	0.218	0.284	0.267	0.513
0.459	0.504	-1.275	-0.185	0.088	-0.979	-0.221	-1.042	-0.394	0.527	0.391	-0.319	0.271	0.330	0.342	0.600
0.574	0.466	-1.346	-0.153	0.082	-0.985	-0.438	-1.439	-0.496	0.611	0.359	-0.384	0.385	0.290	0.413	0.645
0.613	0.388	-1.318	-0.115	0.078	-0.990	-0.313	-1.796	-0.552	0.611	0.285	-0.352	0.423	0.213	0.386	0.651
0.686	0.435	-1.303	-0.091	0.069	-0.993	-0.597	-1.032	-0.650	0.660	0.341	-0.333	0.495	0.260	0.372	0.648
0.590	0.357	-1.247	-0.049	0.070	-0.996	-0.010	-1.991	-0.574	0.522	0.263	-0.275	0.398	0.183	0.318	0.597
0.713	0.203	-0.979	-0.026	0.076	-0.997	0.254	-0.960	-0.546	0.623	0.102	-0.007	0.520	0.029	0.049	0.526
0.570	0.102	-1.070	0.013	0.085	-0.996	0.472	-1.887	-0.341	0.441	-0.008	-0.098	0.378	0.072	0.139	0.446
0.517	-0.064	-0.920	0.026	0.090	-0.996	0.267	-0.542	-0.213	0.374	-0.179	0.051	0.323	0.238	0.010	0.394
0.513	-0.180	-0.909	0.031	0.089	-0.996	-0.000	-0.162	-0.030	0.365	-0.294	0.063	0.319	0.354	0.021	0.315
0.501	0.079	-0.964	0.041	0.101	-0.994	0.587	-0.435	-0.093	0.344	-0.046	0.006	0.306	0.095	0.034	0.234
0.393	0.164	-0.853	0.039	0.111	-0.993	0.517	0.178	-0.210	0.238	0.028	0.115	0.198	0.010	0.076	0.199
0.224	0.095	-0.889	0.044	0.117	-0.992	0.279	-0.234	-0.081	0.063	-0.047	0.079	0.029	0.080	0.040	0.167
0.378	0.160	-0.857	0.052	0.133	-0.990	0.821	-0.331	-0.172	0.209	0.003	0.108	0.183	0.015	0.073	0.102
0.293	0.361	-1.094	0.056	0.145	-0.988	0.580	-0.154	-0.142	0.121	0.192	-0.130	0.098	0.184	0.164	0.042
0.182	0.222	-0.881	0.052	0.150	-0.987	0.235	0.242	-0.073	0.014	0.048	0.082	0.014	0.044	0.049	0.028
-0.018	0.060	-1.121	0.053	0.149	-0.987	-0.013	-0.053	0.031	-0.186	-0.113	-0.159	0.213	0.119	0.192	-0.012
0.132	-0.087	-0.924	0.044	0.152	-0.987	0.202	0.470	-0.141	-0.027	-0.263	0.038	0.063	0.267	0.005	-0.067
0.097	0.234	-0.991	0.043	0.161	-0.986	0.414	0.071	-0.055	-0.060	0.050	-0.030	0.097	0.052	0.062	-0.088
0.047	0.218	-0.924	0.048	0.169	-0.984	0.438	-0.240	-0.075	-0.114	0.026	0.035	0.148	0.036	0.007	-0.081
0.032	0.257	-0.948	0.050	0.175	-0.983	0.295	-0.083	0.105	-0.131	0.059	0.010	0.163	0.075	0.015	-0.098
0.070	0.245	-0.972	0.052	0.178	-0.983	0.104	-0.137	0.135	-0.094	0.044	-0.014	0.125	0.062	0.037	-0.085
0.070	0.137	-0.865	0.060	0.186	-0.981	0.392	-0.416	0.132	-0.102	-0.072	0.090	0.124	0.047	0.070	-0.050
0.143	0.129	-1.109	0.066	0.193	-0.979	0.369	-0.353	0.092	-0.035	-0.087	-0.156	0.050	0.055	0.175	-0.042
0.213	0.265	-1.023	0.064	0.194	-0.979	0.073	0.131	0.098	0.037	0.046	-0.069	0.019	0.079	0.089	-0.054
0.109	0.265	-0.901	0.066	0.199	-0.978	0.253	-0.097	-0.060	-0.069	0.041	0.052	0.085	0.078	0.035	-0.041
0.070	0.102	-0.861	0.081	0.208	-0.975	0.447	-0.736	-0.050	-0.121	-0.130	0.088	0.124	0.087	0.075	-0.044
0.124	-0.025	-0.972	0.086	0.208	-0.974	0.052	-0.262	0.081	-0.072	-0.258	-0.023	0.071	0.217	0.034	-0.045
0.186	0.242	-0.987	0.087	0.209	-0.974	0.004	-0.081	0.071	-0.012	0.008	-0.038	0.011	0.048	0.048	-0.029
0.201	0.269	-1.090	0.080	0.207	-0.975	-0.083	0.336	0.139	0.010	0.037	-0.140	0.003	0.075	0.150	0.007
0.155	0.284	-1.058	0.087	0.209	-0.974	0.029	-0.395	0.281	-0.043	0.051	-0.109	0.045	0.090	0.119	0.021
0.224	0.276	-0.991	0.088	0.209	-0.974	0.002	-0.065	0.108	0.025	0.043	-0.043	0.022	0.083	0.052	0.019
0.190	0.303	-1.019	0.092	0.213	-0.973	0.183	-0.212	0.105	-0.014	0.066	-0.071	0.015	0.109	0.079	-0.011
0.209	0.272	-0.952	0.106	0.222	-0.969	0.424	-0.697	0.129	-0.008	0.026	-0.007	0.001	0.077	0.012	-0.020
0.170	0.176	-0.806	0.113	0.231	-0.966	0.496	-0.367	0.033	-0.054	-0.080	0.135	0.039	0.021	0.135	-0.027
0.197	0.095	-0.845	0.104	0.229	-0.968	-0.122	0.452	0.103	-0.018	-0.159	0.097	0.014	0.104	0.095	-0.029
0.228	0.099	-0.905	0.100	0.227	-0.969	-0.101	0.166	0.177	0.016	-0.153	0.039	0.014	0.102	0.036	-0.029
0.228	0.106	-0.893	0.097	0.225	-0.969	-0.079	0.172	0.035	0.019	-0.144	0.052	0.011	0.095	0.047	0.009
0.205	0.187	-0.952	0.098	0.228	-0.969	0.139	-0.044	0.082	-0.005	-0.066	-0.008	0.015	0.016	0.014	0.008
0.301	0.381	-0.979	0.101	0.233	-0.967	0.234	-0.113	-0.018	0.089	0.123	-0.037	0.077	0.177	0.043	0.001
0.136	0.361	-1.027	0.114	0.237	-0.965	0.193	-0.687	0.105	-0.090	0.100	-0.087	0.091	0.156	0.092	-0.030
0.205	0.350	-0.881	0.110	0.236	-0.966	-0.105	0.173	0.124	-0.017	0.089	0.059	0.025	0.144	0.053	-0.032
0.086	0.172	-0.838	0.105	0.232	-0.967	-0.180	0.255	0.086	-0.131	-0.085	0.104	0.147	0.035	0.095	-0.040
0.263	0.160	-0.790	0.108	0.237	-0.965	0.245	-0.162	0.043	0.043	-0.102	0.150	0.027	0.047	0.140	-0.017
0.274	0.176	-0.987	0.117	0.238	-0.964	0.085	-0.443	0.016	0.045	-0.088	-0.048	0.036	0.033	0.059	0.001
0.259	0.296	-1.062	0.125	0.247	-0.961	0.430	-0.393	-0.053	0.021	0.023	-0.126	0.018	0.086	0.134	0.025
0.259	0.296	-1.062	0.136	0.252	-0.958	0.291	-0.549	0.038	0.011	0.017	-0.129	0.016	0.083	0.135	0.020
0.209	0.442	-0.912	0.129	0.251	-0.959	-0.107	0.347	0.004	-0.033	0.165	0.022	0.037	0.227	0.013	-0.011
0.232	0.253	-0.826	0.118	0.249	-0.961	-0.123	0.628	-0.007	0.002	-0.022	0.111	0.016	0.035	0.097	-0.036
0.159	0.083	-0.865	0.125	0.254	-0.959	0.328	-0.354	-0.098	-0.079	-0.197	0.069	0.092	0.138	0.055	-0.057
0.205	0.048	-0.838	0.126	0.260	-0.957	0.317	-0.018	-0.091	-0.034	-0.237	0.095	0.048	0.175	0.080	-0.031
0.232	0.021	-0.845	0.147	0.270	-0.951	0.594	-1.061	-0.020	-0.027	-0.275	0.081	0.023	0.203	0.070	-0.048
0.336	0.257	-0.979	0.141	0.277	-0.950	0.372	0.360	-0.095	0.082	-0.046	-0.054	0.079	0.032	0.067	-0.030
0.074	0.300	-1.074	0.150	0.276	-0.949	-0.077	-0.533	0.190	-0.188	-0.002	-0.150	0.185	0.072	0.163	-0.023
0.228	0.342	-0.995	0.148	0.274	-0.950	-0.139	0.075	0.131	-0.032	0.042	-0.070	0.033	0.113	0.086	-0.006
0.232	0.423	-0.920	0.148	0.272	-0.951	-0.118	-0.036	0.132	-0.029	0.125	0.005	0.032	0.193	0.013	-0.051
0.282	0.381	-0.944	0.138	0.274	-0.952	0.075	0.609	-0.060	0.032	0.081	-0.017	0.014	0.149	0.039	-0.047
0.097	0.377	-0.983	0.150	0.281	-0.948	0.336	-0.664	-0.037	-0.165	0.070	-0.060	0.173	0.143	0.081	-0.046
0.178	0.234	-0.861	0.158	0.287	-0.945	0.342	-0.445	0.048	-0.093	-0.079	0.059	0.094	0.003	0.040	-0.059
0.301	0.180	-0.814	0.152	0.290	-0.945	0.142	0.389	-0.011	0.037	-0.136	0.106	0.027	0.059	0.085	-0.074
0.193	0.141	-0.849	0.154	0.292	-0.944	0.128	-0.089	-0.012	-0.073	-0.177	0.070	0.084	0.100	0.048	-0.075
0.220	0.172	-0.909	0.145	0.290	-0.946	-0.098	0.433	0.033	-0.038	-0.144	0.013	0.060	0.071	0.012	-0.042
0.113	0.164	-0.912	0.150	0.287	-0.946	-0.148	-0.314	0.146	-0.150	-0.149	0.009	0.170	0.081	0.018	-0.058
0.324	0.203	-0.905	0.138	0.283	-0.949	-0.204	0.670	-0.004	0.073	-0.106	0.020	0.039	0.044	0.012	-0.037
0.167	0.234	-0.901	0.130	0.278	-0.952	-0.247	0.406	0.088	-0.076	-0.071	0.026	0.122	0.015	0.010	-0.055
0.259	0.176	-0.901	0.124	0.273	-0.954	-0.268	0.319	0.036	0.022	-0.124	0.028	0.032	0.073	0.011	-0.027
0.105	0.122	-0.912	0.122	0.266	-0.956	-0.367	0.107	0.107	-0.129	-0.171	0.019	0.189	0.127	0.025	-0.046
0.270	0.141	-0.826	0.119	0.259	-0.959	-0.363	0.149	0.066	0.039	-0.144	0.108	0.026	0.108	0.060	-0.034
0.209	0.106	-0.861	0.109	0.250	-0.962	-0.464	0.531	0.078	-0.012	-0.170	0.076	0.090	0.143	0.023	-0.030
0.251	0.075	-0.763	0.096	0.244	-0.965	-0.271	0.680	-0.004	0.042	-0.196	0.177	0.051	0.175	0.119	-0.020
0.274	0.145	-0.834	0.089	0.238	-0.967	-0.298	0.370	0.065	0.072	-0.121	0.108	0.031	0.106	0.047	-0.022
0.155	0.133	-0.834	0.083	0.234	-0.969	-0.227	0.358	0.043	-0.040	-0.128	0.110	0.153	0.118	0.045	-0.016
0.193	0.199	-0.920	0.085	0.230	-0.970	-0.233	-0.134	0.169	-0.004	-0.058	0.024	0.117	0.052	0.044	-0.013
[truncated: 14 more rows]
