# Supplementary material for: Averaged Propulsive Body Acceleration (APBA) Can Be Calculated from Biologging Tags That Incorporate Gyroscopes and Accelerometers to Estimate Swimming Speed, Hydrodynamic Drag and Energy Expenditure for Steller Sea Lions
Source: PLoS One. 2016 Jun 10;11(6):e0157326. doi: 10.1371/journal.pone.0157326 (PMC4902303; doi:10.1371/journal.pone.0157326)
Supplement: S2 Data — Each file contains a 50Hz time series. Provided are calibrated accelerometer and gyro measurements, together with the estimated gravity vector, and the estimated dynamic accelerations by the different methods. The small files with the suffix.txt are configuration files used in C++ processing. (ZIP) [file pone.0157326.s002.zip › BoniNov_18/boni8_3876_4.csv]

rawAx	rawAy	rawAz	gravX	gravY	gravZ	gyrX	gyrY	gyrZ	estAx	estAy	estAz	odbX	odbY	odbZ	spk
0.243	0.504	-0.845	0.097	0.465	-0.880	-0.367	-0.087	-0.169	0.003	0.022	0.017	0.080	0.136	0.048	-0.019
0.340	0.547	-0.845	0.101	0.457	-0.884	-0.417	-0.074	-0.168	0.096	0.072	0.020	0.177	0.176	0.047	-0.039
0.282	0.485	-0.838	0.106	0.457	-0.883	0.001	-0.107	-0.302	0.034	0.011	0.028	0.119	0.111	0.054	-0.010
0.097	0.497	-0.932	0.104	0.448	-0.888	-0.492	0.181	-0.167	-0.149	0.031	-0.062	0.065	0.119	0.041	-0.020
0.186	0.547	-0.956	0.113	0.444	-0.889	-0.170	-0.329	-0.281	-0.069	0.085	-0.085	0.024	0.166	0.066	-0.037
0.205	0.585	-0.853	0.114	0.437	-0.892	-0.377	0.093	-0.245	-0.051	0.130	0.021	0.042	0.200	0.037	-0.049
0.259	0.396	-0.873	0.119	0.432	-0.894	-0.267	-0.174	-0.244	-0.002	-0.054	0.003	0.096	0.006	0.015	-0.038
0.217	0.489	-0.889	0.119	0.425	-0.897	-0.339	0.170	-0.283	-0.044	0.045	-0.009	0.053	0.094	0.002	-0.033
0.217	0.477	-0.818	0.116	0.421	-0.900	-0.196	0.345	-0.349	-0.041	0.038	0.064	0.053	0.079	0.068	-0.059
0.209	0.477	-1.023	0.129	0.413	-0.902	-0.443	-0.608	-0.179	-0.061	0.046	-0.138	0.044	0.075	0.139	-0.070
0.074	0.524	-0.869	0.130	0.404	-0.905	-0.437	0.128	-0.414	-0.196	0.101	0.019	0.091	0.118	0.014	-0.074
0.167	0.508	-1.023	0.135	0.395	-0.909	-0.466	-0.200	-0.269	-0.109	0.095	-0.131	0.002	0.100	0.141	-0.077
0.167	0.508	-1.023	0.137	0.386	-0.912	-0.491	-0.002	-0.160	-0.111	0.105	-0.128	0.003	0.096	0.141	-0.067
0.232	0.427	-0.818	0.140	0.383	-0.913	-0.151	-0.051	-0.294	-0.048	0.027	0.078	0.067	0.012	0.062	-0.056
0.305	0.493	-0.940	0.136	0.378	-0.916	-0.231	0.401	-0.378	0.029	0.098	-0.041	0.141	0.075	0.062	-0.037
0.120	0.415	-0.944	0.143	0.373	-0.917	-0.219	-0.336	-0.164	-0.163	0.025	-0.044	0.044	0.006	0.065	-0.042
0.390	0.365	-0.715	0.141	0.369	-0.919	-0.189	0.238	-0.180	0.109	-0.021	0.186	0.226	0.059	0.162	-0.027
0.193	0.497	-0.905	0.142	0.366	-0.920	-0.206	0.034	-0.135	-0.088	0.114	-0.002	0.030	0.069	0.028	-0.057
0.293	0.415	-0.865	0.141	0.368	-0.919	0.135	0.159	-0.198	0.013	0.031	0.037	0.130	0.015	0.010	-0.026
0.193	0.369	-0.826	0.143	0.365	-0.920	-0.127	-0.091	-0.076	-0.089	-0.013	0.077	0.030	0.065	0.050	-0.055
0.255	0.442	-1.011	0.132	0.363	-0.923	-0.105	0.709	-0.193	-0.016	0.062	-0.105	0.091	0.004	0.137	-0.033
0.143	0.423	-0.972	0.146	0.362	-0.921	-0.044	-0.771	-0.050	-0.142	0.044	-0.067	0.021	0.018	0.099	-0.047
0.374	0.265	-0.743	0.144	0.361	-0.921	-0.028	0.231	-0.151	0.092	-0.113	0.162	0.210	0.179	0.129	-0.026
0.213	0.361	-0.905	0.147	0.356	-0.923	-0.253	-0.152	-0.048	-0.073	-0.012	0.002	0.048	0.085	0.033	-0.028
0.247	0.473	-1.011	0.151	0.355	-0.923	-0.061	-0.104	-0.205	-0.042	0.102	-0.105	0.084	0.024	0.140	-0.024
0.305	0.365	-0.865	0.144	0.354	-0.924	-0.002	0.450	-0.125	0.023	-0.005	0.042	0.141	0.087	0.005	-0.031
0.170	0.319	-0.979	0.151	0.348	-0.925	-0.329	-0.415	0.069	-0.119	-0.046	-0.071	0.006	0.136	0.110	-0.011
0.255	0.450	-0.983	0.150	0.346	-0.926	-0.094	0.109	-0.154	-0.033	0.087	-0.074	0.090	0.007	0.115	-0.048
0.324	0.431	-0.916	0.152	0.349	-0.925	0.147	-0.021	-0.164	0.034	0.065	-0.008	0.160	0.028	0.048	-0.036
0.082	0.369	-0.916	0.153	0.342	-0.927	-0.358	-0.034	-0.015	-0.209	0.010	-0.005	0.082	0.093	0.048	-0.010
0.401	0.222	-0.802	0.150	0.335	-0.930	-0.364	0.181	0.002	0.113	-0.130	0.112	0.237	0.243	0.066	-0.001
0.343	0.292	-0.924	0.160	0.336	-0.928	0.067	-0.471	-0.107	0.046	-0.061	-0.012	0.179	0.176	0.057	-0.007
0.332	0.400	-0.948	0.166	0.338	-0.926	0.152	-0.211	-0.128	0.029	0.045	-0.038	0.167	0.070	0.080	0.021
0.324	0.385	-0.849	0.161	0.336	-0.928	-0.143	0.303	-0.076	0.026	0.033	0.063	0.158	0.088	0.018	0.013
0.232	0.265	-0.948	0.166	0.336	-0.927	0.080	-0.228	-0.122	-0.071	-0.088	-0.037	0.064	0.211	0.080	-0.008
0.309	0.419	-0.999	0.173	0.338	-0.925	0.106	-0.272	-0.123	-0.000	0.065	-0.090	0.141	0.058	0.131	-0.034
0.220	0.527	-0.999	0.184	0.339	-0.923	0.007	-0.654	0.088	-0.100	0.172	-0.092	0.052	0.048	0.130	-0.026
0.205	0.392	-0.920	0.169	0.338	-0.926	-0.051	0.859	-0.098	-0.100	0.038	-0.010	0.036	0.089	0.050	-0.038
0.401	0.257	-0.790	0.177	0.337	-0.925	-0.051	-0.392	-0.026	0.088	-0.096	0.119	0.232	0.226	0.081	-0.040
0.178	0.385	-0.956	0.183	0.342	-0.922	0.324	-0.250	-0.128	-0.141	0.026	-0.050	0.007	0.100	0.085	-0.059
0.301	0.423	-1.019	0.180	0.345	-0.921	0.169	0.171	-0.078	-0.015	0.062	-0.113	0.129	0.062	0.147	-0.035
0.128	0.415	-0.975	0.190	0.341	-0.921	-0.277	-0.625	0.150	-0.198	0.058	-0.070	0.045	0.072	0.103	-0.060
0.405	0.307	-0.775	0.188	0.336	-0.923	-0.239	0.170	-0.013	0.081	-0.046	0.133	0.229	0.181	0.099	-0.035
0.301	0.269	-0.751	0.196	0.339	-0.920	0.174	-0.340	-0.229	-0.031	-0.087	0.154	0.124	0.222	0.123	-0.052
0.343	0.346	-0.909	0.201	0.341	-0.919	0.153	-0.136	-0.224	0.007	-0.011	-0.005	0.165	0.145	0.034	-0.023
0.259	0.396	-0.944	0.200	0.333	-0.922	-0.433	0.072	0.003	-0.076	0.047	-0.037	0.079	0.095	0.068	-0.028
0.343	0.381	-0.834	0.198	0.329	-0.923	-0.212	0.151	-0.080	0.011	0.036	0.075	0.162	0.110	0.042	-0.032
0.386	0.269	-0.775	0.195	0.324	-0.926	-0.244	0.209	-0.040	0.056	-0.072	0.136	0.202	0.222	0.102	-0.033
0.228	0.319	-0.893	0.197	0.319	-0.927	-0.275	-0.131	0.018	-0.104	-0.017	0.019	0.042	0.172	0.016	-0.026
0.401	0.361	-0.719	0.192	0.314	-0.930	-0.282	0.354	-0.107	0.074	0.031	0.196	0.213	0.130	0.159	-0.064
0.340	0.385	-0.786	0.182	0.310	-0.933	-0.206	0.620	-0.151	0.023	0.059	0.132	0.150	0.107	0.093	-0.063
0.170	0.253	-0.700	0.177	0.307	-0.935	-0.121	0.348	-0.198	-0.141	-0.070	0.221	0.021	0.238	0.181	-0.088
0.397	0.172	-0.680	0.160	0.299	-0.941	-0.407	0.968	-0.092	0.103	-0.143	0.246	0.203	0.318	0.200	-0.103
0.051	0.323	-0.901	0.155	0.293	-0.943	-0.300	0.259	0.044	-0.238	0.013	0.028	0.146	0.167	0.021	-0.106
0.278	0.377	-0.743	0.153	0.292	-0.944	-0.069	0.109	-0.041	-0.009	0.068	0.186	0.079	0.114	0.136	-0.076
0.328	0.346	-0.676	0.144	0.288	-0.947	-0.278	0.507	0.116	0.051	0.042	0.256	0.126	0.144	0.201	-0.074
0.324	0.187	-0.597	0.129	0.284	-0.950	-0.184	0.808	0.038	0.062	-0.113	0.338	0.118	0.302	0.279	-0.052
0.374	0.214	-0.664	0.117	0.287	-0.951	0.154	0.691	-0.051	0.124	-0.088	0.272	0.165	0.276	0.212	-0.059
0.163	0.346	-0.806	0.109	0.291	-0.951	0.193	0.433	-0.043	-0.079	0.039	0.130	0.050	0.144	0.069	-0.074
0.182	0.357	-0.743	0.093	0.290	-0.952	-0.076	0.821	0.146	-0.044	0.051	0.195	0.034	0.130	0.130	-0.073
0.182	0.187	-0.672	0.078	0.290	-0.954	-0.019	0.748	0.093	-0.029	-0.118	0.268	0.036	0.298	0.200	-0.104
0.243	0.153	-0.672	0.065	0.294	-0.954	0.230	0.719	0.023	0.046	-0.158	0.268	0.026	0.329	0.200	-0.108
0.093	0.315	-0.771	0.047	0.301	-0.953	0.360	1.032	-0.203	-0.085	-0.002	0.169	0.124	0.165	0.101	-0.125
0.078	0.361	-0.755	0.028	0.303	-0.953	0.074	0.999	0.012	-0.082	0.042	0.185	0.140	0.116	0.117	-0.148
-0.003	0.311	-0.775	0.012	0.306	-0.952	0.176	0.822	0.016	-0.146	-0.011	0.165	0.218	0.164	0.097	-0.180
-0.064	0.330	-0.794	0.000	0.311	-0.950	0.252	0.570	0.153	-0.196	0.003	0.144	0.274	0.143	0.076	-0.182
-0.064	0.330	-0.794	-0.018	0.320	-0.947	0.438	0.958	0.020	-0.177	-0.005	0.141	0.271	0.142	0.075	-0.198
0.009	0.288	-0.731	-0.038	0.329	-0.944	0.496	1.056	-0.049	-0.084	-0.057	0.201	0.194	0.184	0.137	-0.172
-0.130	0.160	-0.834	-0.057	0.336	-0.940	0.372	1.030	-0.015	-0.203	-0.191	0.095	0.331	0.311	0.034	-0.163
0.067	0.327	-0.727	-0.074	0.346	-0.935	0.561	0.940	-0.019	0.011	-0.035	0.197	0.132	0.142	0.139	-0.147
-0.133	0.311	-0.873	-0.082	0.357	-0.931	0.566	0.372	0.083	-0.182	-0.061	0.047	0.330	0.154	0.007	-0.132
-0.041	0.373	-0.735	-0.093	0.369	-0.925	0.647	0.561	0.087	-0.078	-0.011	0.179	0.236	0.089	0.131	-0.120
0.036	0.276	-0.656	-0.110	0.385	-0.917	0.845	0.953	-0.080	0.015	-0.123	0.250	0.159	0.182	0.209	-0.149
-0.130	0.280	-0.790	-0.128	0.394	-0.910	0.529	0.897	0.198	-0.132	-0.128	0.110	0.325	0.175	0.075	-0.126
-0.264	0.396	-0.975	-0.145	0.403	-0.903	0.572	0.845	0.238	-0.249	-0.022	-0.082	0.460	0.057	0.109	-0.136
-0.110	0.381	-0.885	-0.165	0.417	-0.894	0.789	1.119	-0.010	-0.075	-0.051	-0.001	0.307	0.069	0.018	-0.140
-0.280	0.338	-0.999	-0.167	0.430	-0.887	0.760	0.031	0.099	-0.243	-0.107	-0.121	0.477	0.108	0.133	-0.113
-0.203	0.276	-1.039	-0.177	0.442	-0.879	0.773	0.465	0.252	-0.155	-0.180	-0.169	0.401	0.167	0.173	-0.064
-0.168	0.238	-1.082	-0.190	0.454	-0.870	0.779	0.576	0.325	-0.108	-0.230	-0.221	0.368	0.203	0.217	-0.095
-0.133	0.207	-1.141	-0.204	0.463	-0.863	0.658	0.582	0.417	-0.059	-0.270	-0.287	0.335	0.230	0.278	-0.140
-0.368	0.296	-0.972	-0.208	0.473	-0.856	0.704	0.006	0.369	-0.290	-0.191	-0.124	0.570	0.139	0.109	-0.157
-0.545	0.431	-0.909	-0.208	0.488	-0.848	1.000	-0.240	0.406	-0.466	-0.071	-0.070	0.747	0.001	0.045	-0.173
-0.322	0.543	-0.979	-0.207	0.503	-0.839	1.023	-0.342	0.448	-0.244	0.026	-0.149	0.524	0.114	0.116	-0.185
-0.253	0.508	-1.015	-0.199	0.514	-0.834	0.776	-0.752	0.402	-0.182	-0.019	-0.189	0.455	0.082	0.152	-0.116
-0.126	0.520	-0.960	-0.187	0.524	-0.831	0.663	-0.878	0.288	-0.067	-0.017	-0.137	0.328	0.097	0.098	0.014
0.043	0.636	-0.944	-0.172	0.529	-0.831	0.334	-1.016	0.223	0.087	0.094	-0.121	0.160	0.215	0.081	0.139
0.186	0.698	-0.991	-0.149	0.529	-0.835	0.048	-1.419	0.205	0.207	0.155	-0.164	0.017	0.279	0.129	0.289
0.424	0.794	-1.003	-0.128	0.528	-0.840	-0.095	-1.296	0.163	0.424	0.254	-0.171	0.222	0.377	0.140	0.446
0.628	0.740	-1.109	-0.105	0.523	-0.846	-0.295	-1.258	0.049	0.605	0.205	-0.271	0.426	0.326	0.247	0.592
0.774	0.663	-1.145	-0.080	0.518	-0.851	-0.294	-1.220	-0.151	0.726	0.132	-0.300	0.574	0.251	0.283	0.726
0.924	0.558	-1.039	-0.059	0.521	-0.852	0.132	-0.935	-0.125	0.856	0.026	-0.193	0.724	0.149	0.176	0.777
0.917	0.412	-1.279	-0.046	0.523	-0.851	0.169	-0.671	0.124	0.836	-0.123	-0.434	0.717	0.004	0.416	0.770
0.732	0.454	-1.169	-0.037	0.526	-0.849	0.269	-0.683	0.386	0.642	-0.084	-0.325	0.534	0.048	0.306	0.739
0.720	0.388	-0.956	-0.033	0.533	-0.846	0.411	-0.387	0.506	0.627	-0.155	-0.116	0.524	0.015	0.094	0.652
0.720	0.388	-0.956	-0.028	0.539	-0.842	0.436	-0.519	0.521	0.621	-0.161	-0.120	0.524	0.013	0.095	0.499
0.528	0.651	-0.909	-0.028	0.543	-0.839	0.255	-0.061	0.248	0.429	0.097	-0.076	0.333	0.252	0.048	0.406
0.274	0.578	-0.814	-0.020	0.552	-0.834	0.504	-0.571	0.218	0.167	0.015	0.014	0.081	0.180	0.047	0.304
0.417	0.798	-0.680	-0.012	0.563	-0.826	0.639	-0.288	-0.120	0.302	0.224	0.140	0.224	0.401	0.182	0.177
0.201	0.709	-0.909	-0.009	0.574	-0.819	0.621	-0.161	0.004	0.083	0.125	-0.095	0.011	0.314	0.047	0.103
0.109	0.736	-0.782	-0.000	0.585	-0.811	0.654	-0.390	-0.165	-0.019	0.141	0.023	0.081	0.343	0.080	0.056
0.174	0.713	-0.834	-0.001	0.594	-0.804	0.588	0.213	-0.221	0.046	0.108	-0.035	0.012	0.322	0.029	0.008
0.020	0.566	-0.826	0.001	0.602	-0.798	0.496	0.072	-0.218	-0.110	-0.047	-0.033	0.164	0.177	0.037	-0.021
0.086	0.504	-0.897	0.002	0.608	-0.794	0.374	0.205	-0.310	-0.046	-0.114	-0.108	0.096	0.117	0.032	-0.035
0.040	0.609	-0.936	0.006	0.613	-0.790	0.357	-0.070	-0.273	-0.097	-0.015	-0.152	0.141	0.223	0.070	-0.066
0.047	0.713	-0.759	0.008	0.617	-0.787	0.264	0.051	-0.242	-0.093	0.085	0.022	0.131	0.330	0.109	-0.058
-0.003	0.663	-0.881	0.013	0.619	-0.785	0.123	-0.252	-0.053	-0.148	0.033	-0.102	0.179	0.283	0.012	-0.066
0.120	0.755	-0.700	0.017	0.621	-0.784	0.053	-0.243	0.005	-0.029	0.125	0.079	0.052	0.377	0.169	-0.063
0.105	0.779	-0.782	0.023	0.621	-0.784	-0.017	-0.276	-0.084	-0.051	0.148	-0.004	0.065	0.402	0.086	-0.071
0.155	0.667	-0.731	0.027	0.621	-0.783	0.021	-0.088	-0.235	-0.005	0.036	0.046	0.012	0.292	0.138	-0.057
0.009	0.605	-0.802	0.033	0.619	-0.785	-0.139	-0.176	-0.224	-0.157	-0.024	-0.023	0.156	0.232	0.067	-0.074
0.120	0.585	-0.818	0.035	0.618	-0.786	-0.028	0.065	-0.215	-0.047	-0.042	-0.039	0.044	0.213	0.052	-0.072
0.032	0.524	-0.755	0.042	0.617	-0.786	-0.058	-0.254	-0.232	-0.141	-0.103	0.024	0.132	0.153	0.114	-0.087
0.105	0.667	-0.881	0.049	0.614	-0.788	-0.170	-0.379	-0.136	-0.075	0.043	-0.100	0.060	0.296	0.012	-0.076
0.063	0.593	-0.826	0.052	0.608	-0.792	-0.330	-0.111	-0.104	-0.119	-0.025	-0.042	0.103	0.223	0.045	-0.073
0.155	0.485	-0.621	0.054	0.606	-0.794	-0.166	0.074	-0.159	-0.027	-0.130	0.165	0.012	0.114	0.251	-0.062
0.117	0.725	-0.944	0.063	0.603	-0.795	-0.134	-0.445	-0.155	-0.073	0.112	-0.157	0.053	0.354	0.071	-0.066
0.090	0.609	-0.822	0.066	0.599	-0.798	-0.256	-0.061	-0.161	-0.102	0.000	-0.032	0.083	0.238	0.053	-0.056
0.163	0.589	-0.719	0.073	0.600	-0.797	0.065	-0.303	-0.222	-0.036	-0.020	0.069	0.012	0.220	0.158	-0.056
0.151	0.612	-0.802	0.081	0.600	-0.796	0.040	-0.312	-0.221	-0.055	0.003	-0.016	0.025	0.244	0.076	-0.050
0.074	0.609	-0.916	0.082	0.593	-0.801	-0.396	0.033	-0.107	-0.132	0.006	-0.125	0.104	0.242	0.038	-0.034
0.278	0.651	-0.652	0.089	0.591	-0.802	-0.182	-0.295	-0.136	0.066	0.051	0.140	0.099	0.286	0.226	-0.023
0.174	0.605	-0.909	0.094	0.588	-0.803	-0.143	-0.234	-0.111	-0.043	0.008	-0.114	0.007	0.242	0.030	-0.022
0.174	0.605	-0.909	0.096	0.584	-0.806	-0.190	0.029	-0.193	-0.044	0.011	-0.112	0.008	0.241	0.028	-0.028
0.190	0.551	-0.771	0.097	0.580	-0.809	-0.251	0.095	-0.226	-0.030	-0.038	0.030	0.008	0.187	0.109	-0.030
0.090	0.543	-0.849	0.107	0.576	-0.811	-0.238	-0.500	-0.153	-0.139	-0.042	-0.047	0.093	0.180	0.030	-0.030
0.236	0.597	-0.822	0.113	0.568	-0.815	-0.442	-0.294	-0.022	0.002	0.020	-0.015	0.053	0.234	0.058	-0.044
0.240	0.620	-0.775	0.109	0.562	-0.820	-0.374	0.353	-0.156	0.009	0.049	0.037	0.057	0.256	0.104	-0.058
0.190	0.489	-0.715	0.112	0.562	-0.819	0.056	0.018	-0.263	-0.044	-0.083	0.095	0.007	0.125	0.163	-0.038
0.070	0.489	-0.956	0.120	0.557	-0.822	-0.322	-0.514	0.001	-0.171	-0.077	-0.142	0.111	0.125	0.077	-0.035
0.193	0.682	-0.920	0.124	0.548	-0.827	-0.532	-0.167	-0.039	-0.051	0.125	-0.102	0.013	0.319	0.041	-0.062
0.267	0.566	-0.842	0.126	0.542	-0.831	-0.359	-0.082	-0.096	0.019	0.016	-0.019	0.087	0.202	0.039	-0.030
0.124	0.520	-0.759	0.131	0.539	-0.832	-0.155	-0.220	-0.129	-0.128	-0.027	0.065	0.054	0.156	0.121	-0.015
0.355	0.551	-0.814	0.134	0.533	-0.835	-0.330	-0.038	-0.096	0.100	0.009	0.013	0.178	0.187	0.065	-0.013
0.193	0.605	-0.905	0.137	0.526	-0.839	-0.416	-0.150	-0.094	-0.065	0.071	-0.074	0.018	0.240	0.025	-0.027
0.270	0.520	-0.790	0.139	0.521	-0.842	-0.289	0.052	-0.178	0.011	-0.009	0.044	0.095	0.155	0.089	-0.007
0.224	0.508	-0.826	0.144	0.512	-0.846	-0.482	-0.264	-0.087	-0.041	-0.012	0.012	0.050	0.143	0.052	-0.021
0.209	0.481	-0.885	0.147	0.502	-0.852	-0.577	-0.037	-0.172	-0.059	-0.029	-0.041	0.036	0.116	0.007	-0.024
0.263	0.640	-0.920	0.153	0.497	-0.854	-0.251	-0.243	-0.196	-0.011	0.134	-0.075	0.090	0.275	0.043	-0.032
0.201	0.574	-0.932	0.166	0.491	-0.855	-0.360	-0.722	-0.039	-0.085	0.075	-0.085	0.031	0.208	0.054	-0.034
0.293	0.473	-0.711	0.165	0.480	-0.861	-0.607	0.146	-0.154	0.008	-0.015	0.142	0.123	0.107	0.167	-0.020
0.224	0.373	-0.861	0.162	0.468	-0.869	-0.700	0.283	-0.143	-0.058	-0.103	-0.000	0.055	0.007	0.017	-0.018
0.313	0.473	-0.901	0.173	0.462	-0.870	-0.291	-0.460	-0.229	0.020	0.004	-0.039	0.144	0.108	0.023	-0.014
0.282	0.543	-0.960	0.173	0.457	-0.872	-0.188	0.147	-0.335	-0.012	0.078	-0.096	0.114	0.177	0.081	-0.015
0.247	0.582	-0.897	0.171	0.448	-0.877	-0.494	0.237	-0.205	-0.044	0.126	-0.027	0.081	0.214	0.017	-0.018
0.270	0.431	-0.810	0.176	0.437	-0.882	-0.638	-0.239	-0.026	-0.025	-0.014	0.064	0.105	0.062	0.070	-0.040
0.213	0.334	-0.905	0.173	0.424	-0.889	-0.716	0.227	-0.132	-0.080	-0.097	-0.023	0.049	0.034	0.025	-0.047
0.240	0.261	-0.798	0.174	0.414	-0.894	-0.518	0.054	-0.139	-0.054	-0.161	0.088	0.076	0.107	0.081	-0.040
0.274	0.346	-0.916	0.182	0.409	-0.894	-0.194	-0.339	-0.210	-0.027	-0.071	-0.030	0.113	0.024	0.036	-0.036
0.278	0.485	-0.995	0.193	0.405	-0.894	-0.218	-0.550	-0.168	-0.035	0.073	-0.109	0.116	0.114	0.114	-0.035
0.301	0.504	-0.849	0.191	0.390	-0.901	-0.785	0.203	-0.168	-0.009	0.106	0.043	0.141	0.132	0.033	-0.030
0.251	0.365	-0.873	0.191	0.375	-0.907	-0.798	0.130	-0.192	-0.059	-0.018	0.026	0.092	0.007	0.010	-0.036
0.259	0.245	-0.873	0.187	0.365	-0.912	-0.471	0.303	-0.288	-0.048	-0.128	0.031	0.100	0.128	0.010	-0.035
0.278	0.272	-0.885	0.198	0.357	-0.913	-0.376	-0.489	-0.235	-0.039	-0.092	0.020	0.120	0.102	0.000	-0.037
0.332	0.342	-0.897	0.200	0.349	-0.916	-0.426	0.012	-0.197	0.013	-0.014	0.011	0.173	0.034	0.012	-0.028
0.270	0.361	-0.960	0.206	0.339	-0.918	-0.467	-0.236	-0.257	-0.054	0.015	-0.050	0.113	0.015	0.074	-0.005
0.263	0.377	-1.035	0.211	0.324	-0.922	-0.799	-0.216	-0.115	-0.066	0.045	-0.120	0.106	0.001	0.148	-0.005
0.390	0.439	-0.924	0.207	0.309	-0.928	-0.779	0.334	-0.222	0.065	0.122	-0.004	0.234	0.060	0.036	-0.011
0.247	0.470	-1.019	0.206	0.292	-0.934	-0.865	0.127	-0.335	-0.077	0.170	-0.093	0.092	0.091	0.130	-0.014
0.317	0.419	-0.893	0.210	0.276	-0.938	-0.783	-0.083	-0.397	-0.012	0.136	0.038	0.161	0.040	0.004	-0.020
0.317	0.288	-0.842	0.219	0.264	-0.939	-0.542	-0.338	-0.346	-0.020	0.016	0.090	0.161	0.092	0.049	-0.041
0.328	0.176	-0.838	0.230	0.253	-0.940	-0.527	-0.489	-0.338	-0.020	-0.084	0.095	0.173	0.206	0.054	-0.026
0.328	0.187	-0.869	0.236	0.237	-0.942	-0.743	-0.186	-0.322	-0.025	-0.057	0.066	0.173	0.196	0.023	-0.001
0.397	0.242	-0.940	0.240	0.220	-0.946	-0.796	-0.075	-0.419	0.041	0.014	-0.002	0.242	0.142	0.047	0.001
0.447	0.211	-0.968	0.228	0.202	-0.953	-0.869	0.743	-0.401	0.103	0.001	-0.022	0.291	0.173	0.073	-0.011
0.286	0.226	-0.991	0.226	0.186	-0.956	-0.799	0.127	-0.240	-0.057	0.033	-0.043	0.129	0.159	0.096	-0.011
0.209	0.249	-0.979	0.226	0.171	-0.959	-0.694	0.083	-0.257	-0.133	0.071	-0.028	0.051	0.137	0.084	-0.005
0.313	0.288	-0.905	0.228	0.162	-0.960	-0.431	-0.083	-0.263	-0.032	0.119	0.048	0.154	0.099	0.009	-0.039
0.428	0.269	-0.916	0.222	0.157	-0.962	-0.232	0.377	-0.242	0.089	0.105	0.038	0.268	0.119	0.020	-0.064
0.309	0.242	-0.869	0.233	0.153	-0.960	-0.228	-0.541	-0.002	-0.040	0.082	0.084	0.147	0.147	0.027	-0.056
0.228	0.180	-0.775	0.223	0.144	-0.964	-0.488	0.543	0.004	-0.111	0.029	0.182	0.066	0.210	0.124	-0.072
0.328	0.099	-0.755	0.218	0.135	-0.967	-0.473	0.259	-0.013	-0.006	-0.043	0.204	0.163	0.293	0.144	-0.088
0.274	0.060	-0.731	0.211	0.126	-0.969	-0.415	0.397	-0.082	-0.053	-0.073	0.230	0.109	0.333	0.168	-0.087
0.420	0.099	-0.664	0.208	0.122	-0.971	-0.232	0.200	0.012	0.097	-0.030	0.299	0.254	0.295	0.237	-0.072
0.305	0.044	-0.794	0.195	0.118	-0.974	-0.157	0.695	-0.040	-0.006	-0.080	0.172	0.137	0.350	0.107	-0.072
0.282	0.129	-0.775	0.189	0.117	-0.975	-0.103	0.316	0.045	-0.023	0.006	0.193	0.111	0.265	0.126	-0.058
0.290	0.102	-0.763	0.178	0.117	-0.977	0.020	0.578	0.092	-0.004	-0.021	0.207	0.117	0.292	0.137	-0.092
0.290	0.102	-0.763	0.162	0.118	-0.980	0.037	0.826	0.096	0.012	-0.023	0.209	0.114	0.292	0.136	-0.099
0.167	0.052	-0.704	0.147	0.120	-0.982	0.067	0.749	0.116	-0.096	-0.075	0.271	0.011	0.343	0.193	-0.102
0.220	-0.041	-0.759	0.131	0.121	-0.984	0.041	0.830	0.185	-0.026	-0.169	0.218	0.040	0.436	0.137	-0.109
0.228	0.025	-0.696	0.119	0.125	-0.985	0.170	0.598	0.265	-0.006	-0.107	0.282	0.046	0.371	0.198	-0.128
0.167	0.102	-0.790	0.099	0.131	-0.986	0.316	0.991	0.250	-0.048	-0.037	0.188	0.019	0.294	0.102	-0.129
0.055	0.176	-0.897	0.080	0.134	-0.988	0.088	0.924	0.343	-0.140	0.034	0.083	0.135	0.220	0.005	-0.137
0.063	0.091	-0.759	0.065	0.137	-0.988	0.149	0.690	0.428	-0.117	-0.054	0.222	0.130	0.304	0.132	-0.133
0.097	0.033	-0.747	0.051	0.148	-0.988	0.511	0.698	0.353	-0.068	-0.122	0.233	0.099	0.361	0.143	-0.123
0.178	0.087	-0.668	0.034	0.156	-0.987	0.400	0.801	0.336	0.029	-0.076	0.311	0.020	0.306	0.222	-0.120
0.090	0.191	-0.912	0.015	0.158	-0.987	0.115	0.939	0.399	-0.039	0.026	0.066	0.109	0.200	0.023	-0.116
0.020	0.242	-0.806	-0.005	0.161	-0.987	0.136	0.934	0.250	-0.089	0.073	0.172	0.179	0.148	0.084	-0.108
-0.022	0.222	-0.818	-0.014	0.173	-0.985	0.577	0.432	0.149	-0.122	0.042	0.158	0.221	0.165	0.072	-0.128
0.028	0.110	-0.818	-0.037	0.180	-0.983	0.341	1.190	0.116	-0.049	-0.076	0.156	0.170	0.276	0.071	-0.125
-0.087	0.083	-0.849	-0.050	0.179	-0.983	0.005	0.612	0.257	-0.151	-0.103	0.123	0.284	0.301	0.038	-0.119
0.036	0.272	-0.885	-0.066	0.182	-0.981	0.115	0.761	0.192	-0.012	0.084	0.086	0.158	0.111	0.002	-0.108
-0.057	0.238	-0.893	-0.075	0.187	-0.979	0.289	0.456	0.113	-0.095	0.044	0.076	0.247	0.145	0.008	-0.112
-0.026	0.160	-0.775	-0.090	0.194	-0.977	0.322	0.751	0.036	-0.050	-0.040	0.192	0.215	0.222	0.109	-0.095
-0.041	0.087	-0.759	-0.102	0.194	-0.976	0.019	0.627	0.079	-0.052	-0.113	0.206	0.229	0.295	0.124	-0.101
-0.037	0.191	-0.751	-0.125	0.189	-0.974	-0.216	1.176	0.074	-0.025	-0.004	0.212	0.223	0.191	0.132	-0.108
-0.045	0.133	-0.802	-0.140	0.190	-0.972	0.050	0.762	-0.070	-0.018	-0.063	0.158	0.230	0.247	0.080	-0.105
-0.195	0.211	-0.952	-0.148	0.190	-0.971	-0.044	0.407	0.004	-0.160	0.015	0.007	0.381	0.169	0.070	-0.101
-0.133	0.269	-0.928	-0.154	0.192	-0.969	0.114	0.354	-0.053	-0.092	0.071	0.029	0.319	0.109	0.046	-0.099
-0.126	0.157	-0.853	-0.167	0.195	-0.967	0.119	0.671	-0.024	-0.071	-0.043	0.101	0.312	0.219	0.029	-0.134
-0.145	0.133	-0.936	-0.175	0.195	-0.965	0.006	0.424	-0.014	-0.082	-0.066	0.016	0.332	0.242	0.054	-0.120
-0.345	0.145	-0.956	-0.187	0.193	-0.963	-0.083	0.600	-0.047	-0.270	-0.053	-0.006	0.533	0.229	0.074	-0.110
-0.149	0.091	-0.897	-0.194	0.190	-0.962	-0.147	0.357	-0.012	-0.067	-0.103	0.053	0.338	0.282	0.015	-0.090
-0.218	0.176	-1.153	-0.205	0.189	-0.960	-0.023	0.576	-0.009	-0.125	-0.018	-0.206	0.408	0.197	0.272	-0.071
-0.199	0.075	-1.240	-0.209	0.190	-0.959	0.076	0.203	0.068	-0.102	-0.119	-0.294	0.390	0.296	0.360	-0.019
-0.199	0.075	-1.240	-0.216	0.193	-0.957	0.226	0.343	0.292	-0.094	-0.121	-0.296	0.391	0.294	0.360	-0.065
-0.157	-0.033	-1.094	-0.224	0.203	-0.953	0.681	0.366	0.355	-0.044	-0.239	-0.155	0.350	0.400	0.215	-0.118
-0.449	0.006	-0.948	-0.224	0.214	-0.951	0.634	-0.139	0.294	-0.337	-0.211	-0.011	0.643	0.359	0.069	-0.151
-0.399	0.145	-0.814	-0.215	0.229	-0.949	0.852	-0.523	0.090	-0.295	-0.087	0.121	0.593	0.217	0.065	-0.165
-0.299	0.145	-0.999	-0.211	0.245	-0.946	0.891	-0.285	0.238	-0.199	-0.102	-0.067	0.493	0.216	0.120	-0.163
-0.176	0.187	-0.995	-0.199	0.259	-0.945	0.824	-0.643	0.228	-0.087	-0.074	-0.065	0.371	0.172	0.117	-0.080
-0.045	0.288	-0.905	-0.188	0.268	-0.945	0.497	-0.640	0.144	0.032	0.017	0.026	0.240	0.070	0.027	0.037
0.051	0.303	-0.968	-0.166	0.275	-0.947	0.364	-1.129	-0.007	0.106	0.026	-0.036	0.144	0.053	0.091	0.157
0.247	0.377	-0.983	-0.144	0.282	-0.949	0.327	-1.035	-0.228	0.281	0.092	-0.050	0.052	0.022	0.107	0.292
0.401	0.446	-1.125	-0.115	0.288	-0.951	0.249	-1.399	-0.152	0.406	0.157	-0.190	0.206	0.093	0.249	0.428
0.613	0.531	-1.153	-0.088	0.289	-0.953	0.013	-1.278	-0.062	0.591	0.241	-0.215	0.418	0.179	0.276	0.567
0.736	0.458	-1.153	-0.059	0.290	-0.955	0.031	-1.316	-0.180	0.685	0.167	-0.213	0.541	0.107	0.277	0.634
0.847	0.338	-1.192	-0.045	0.286	-0.957	-0.233	-0.514	-0.287	0.783	0.051	-0.251	0.653	0.011	0.317	0.646
0.632	0.242	-1.283	-0.017	0.287	-0.958	0.099	-1.323	-0.031	0.540	-0.046	-0.341	0.438	0.106	0.407	0.612
0.582	0.187	-1.133	0.005	0.293	-0.956	0.330	-1.100	0.032	0.468	-0.106	-0.193	0.389	0.158	0.257	0.531
0.617	0.064	-0.924	0.019	0.297	-0.955	0.258	-0.742	0.287	0.488	-0.234	0.014	0.423	0.281	0.049	0.467
0.490	0.029	-0.857	0.024	0.299	-0.954	0.124	-0.257	0.255	0.357	-0.270	0.081	0.298	0.314	0.019	0.402
0.644	0.091	-0.999	0.030	0.302	-0.953	0.161	-0.297	0.217	0.504	-0.210	-0.062	0.452	0.252	0.123	0.321
0.386	0.315	-1.141	0.042	0.309	-0.950	0.367	-0.685	0.364	0.235	0.007	-0.206	0.196	0.027	0.264	0.280
0.274	0.385	-0.873	0.047	0.312	-0.949	0.164	-0.278	0.261	0.120	0.073	0.060	0.086	0.043	0.004	0.222
0.420	0.346	-0.940	0.057	0.319	-0.946	0.330	-0.544	0.210	0.256	0.027	-0.009	0.233	0.005	0.063	0.136
0.182	0.435	-0.924	0.059	0.330	-0.942	0.567	-0.133	0.052	0.015	0.105	0.003	0.004	0.096	0.047	0.090
0.267	0.485	-0.802	0.059	0.341	-0.938	0.578	0.054	-0.088	0.100	0.144	0.121	0.082	0.147	0.076	0.073
0.251	0.412	-0.861	0.060	0.355	-0.933	0.755	0.070	-0.216	0.084	0.057	0.057	0.068	0.074	0.018	-0.021
0.147	0.392	-0.960	0.055	0.365	-0.930	0.509	0.386	-0.244	-0.015	0.028	-0.045	0.035	0.056	0.082	-0.025
-0.126	0.307	-1.007	0.049	0.374	-0.926	0.537	0.405	-0.311	-0.283	-0.067	-0.096	0.306	0.028	0.129	-0.057
0.086	0.330	-1.090	0.054	0.379	-0.924	0.289	-0.219	-0.070	-0.076	-0.049	-0.180	0.093	0.004	0.211	-0.091
0.101	0.319	-0.786	0.066	0.388	-0.919	0.482	-0.648	-0.052	-0.074	-0.069	0.119	0.076	0.015	0.093	-0.101
0.101	0.319	-0.786	0.071	0.398	-0.915	0.532	-0.233	0.019	-0.079	-0.079	0.115	0.073	0.014	0.094	-0.081
0.090	0.547	-1.019	0.072	0.399	-0.914	0.050	-0.086	-0.008	-0.093	0.147	-0.118	0.083	0.215	0.137	-0.094
0.074	0.365	-0.826	0.078	0.401	-0.913	0.146	-0.345	0.023	-0.115	-0.037	0.074	0.096	0.035	0.057	-0.101
0.170	0.427	-0.731	0.082	0.410	-0.909	0.458	-0.112	-0.154	-0.023	0.016	0.165	0.002	0.098	0.153	-0.108
-0.010	0.516	-1.035	0.084	0.414	-0.906	0.258	-0.071	-0.166	-0.206	0.101	-0.141	0.178	0.188	0.149	-0.129
0.070	0.423	-0.818	0.089	0.421	-0.903	0.395	-0.097	-0.296	-0.130	0.001	0.073	0.094	0.097	0.068	-0.107
0.013	0.423	-0.960	0.093	0.423	-0.902	0.114	-0.169	-0.169	-0.192	-0.000	-0.070	0.148	0.097	0.075	-0.113
0.128	0.462	-1.054	0.096	0.422	-0.902	-0.036	-0.194	-0.007	-0.080	0.039	-0.165	0.030	0.136	0.168	-0.112
0.101	0.385	-0.865	0.100	0.425	-0.900	0.202	-0.158	-0.119	-0.111	-0.041	0.022	0.054	0.058	0.022	-0.095
0.090	0.319	-0.822	0.101	0.431	-0.897	0.324	0.048	-0.187	-0.123	-0.112	0.063	0.064	0.008	0.066	-0.087
0.097	0.431	-1.023	0.100	0.433	-0.896	0.150	0.072	-0.061	-0.115	-0.002	-0.139	0.055	0.104	0.135	-0.100
0.051	0.547	-0.991	0.103	0.435	-0.894	0.127	-0.150	-0.020	-0.163	0.112	-0.109	0.101	0.219	0.103	-0.112
0.105	0.527	-0.936	0.107	0.441	-0.891	0.301	-0.216	-0.091	-0.114	0.087	-0.057	0.048	0.199	0.046	-0.094
0.082	0.385	-0.767	0.113	0.443	-0.889	0.166	-0.244	-0.127	-0.142	-0.058	0.110	0.073	0.055	0.124	-0.099
0.159	0.361	-0.936	0.114	0.440	-0.891	-0.167	-0.065	-0.000	-0.066	-0.078	-0.057	0.002	0.030	0.044	-0.075
0.086	0.504	-1.003	0.114	0.441	-0.890	0.050	0.083	-0.152	-0.139	0.064	-0.125	0.073	0.172	0.109	-0.078
0.213	0.601	-0.928	0.116	0.443	-0.889	0.153	-0.017	-0.130	-0.013	0.158	-0.051	0.052	0.269	0.033	-0.053
0.086	0.589	-0.975	0.122	0.447	-0.886	0.222	-0.311	-0.149	-0.147	0.143	-0.101	0.077	0.259	0.079	-0.063
0.190	0.500	-0.861	0.121	0.447	-0.886	-0.025	0.095	-0.043	-0.042	0.055	0.013	0.025	0.169	0.037	-0.049
0.140	0.377	-0.865	0.127	0.446	-0.886	-0.030	-0.288	-0.098	-0.097	-0.068	0.009	0.028	0.044	0.034	-0.065
0.205	0.446	-0.936	0.130	0.447	-0.885	0.073	-0.103	-0.132	-0.035	0.000	-0.063	0.036	0.112	0.037	-0.068
0.136	0.562	-0.948	0.138	0.450	-0.883	0.157	-0.378	-0.059	-0.111	0.114	-0.077	0.034	0.227	0.050	-0.081
0.105	0.585	-0.905	0.135	0.450	-0.883	0.048	0.217	-0.133	-0.139	0.136	-0.033	0.065	0.250	0.007	-0.095
0.136	0.450	-0.865	0.142	0.447	-0.883	-0.189	-0.411	-0.026	-0.115	0.004	0.007	0.036	0.114	0.031	-0.100
0.078	0.373	-0.861	0.139	0.441	-0.887	-0.313	0.234	-0.083	-0.169	-0.067	0.014	0.093	0.035	0.035	-0.090
0.243	0.284	-0.790	0.147	0.442	-0.885	0.116	-0.343	-0.167	-0.011	-0.157	0.083	0.072	0.054	0.104	-0.079
0.232	0.396	-0.869	0.152	0.446	-0.882	0.214	-0.208	-0.154	-0.028	-0.048	0.002	0.061	0.058	0.025	-0.070
0.155	0.547	-0.975	0.152	0.446	-0.882	-0.004	0.008	-0.006	-0.105	0.103	-0.104	0.015	0.207	0.080	-0.042
0.155	0.547	-0.975	0.155	0.443	-0.883	-0.137	-0.185	0.034	-0.107	0.105	-0.103	0.015	0.205	0.080	-0.057
0.240	0.435	-0.861	0.150	0.446	-0.883	0.159	0.389	-0.181	-0.018	-0.009	0.011	0.072	0.091	0.035	-0.052
0.147	0.373	-0.861	0.158	0.451	-0.878	0.338	-0.386	-0.187	-0.118	-0.076	0.006	0.019	0.028	0.035	-0.061
0.213	0.493	-1.003	0.161	0.452	-0.878	0.048	-0.149	0.000	-0.056	0.043	-0.136	0.049	0.146	0.108	-0.054
0.128	0.570	-0.956	0.166	0.452	-0.877	-0.003	-0.295	-0.038	-0.146	0.120	-0.090	0.035	0.222	0.061	-0.075
0.236	0.555	-0.869	0.163	0.452	-0.877	0.056	0.277	-0.172	-0.034	0.104	-0.003	0.072	0.205	0.025	-0.070
0.147	0.450	-0.861	0.174	0.456	-0.873	0.217	-0.544	-0.125	-0.133	-0.003	0.001	0.015	0.099	0.033	-0.068
0.201	0.388	-0.845	0.181	0.457	-0.871	0.077	-0.389	-0.056	-0.087	-0.066	0.015	0.040	0.037	0.048	-0.064
0.301	0.415	-0.826	0.180	0.456	-0.872	-0.020	0.164	-0.150	0.014	-0.038	0.036	0.140	0.062	0.068	-0.051
0.124	0.555	-1.074	0.184	0.451	-0.873	-0.289	-0.235	-0.027	-0.166	0.106	-0.210	0.037	0.200	0.181	-0.044
0.290	0.593	-0.960	0.179	0.445	-0.877	-0.295	0.338	-0.109	0.004	0.150	-0.092	0.129	0.237	0.066	-0.049
0.170	0.624	-0.948	0.190	0.448	-0.874	0.167	-0.473	-0.243	-0.125	0.179	-0.084	0.011	0.266	0.053	-0.059
0.170	0.555	-0.912	0.205	0.452	-0.868	0.289	-0.793	-0.220	-0.141	0.105	-0.054	0.012	0.194	0.017	-0.068
0.263	0.427	-0.857	0.212	0.454	-0.865	0.158	-0.317	-0.101	-0.055	-0.025	-0.001	0.105	0.064	0.038	-0.093
0.217	0.396	-0.802	0.226	0.456	-0.861	0.119	-0.790	-0.041	-0.115	-0.058	0.050	0.059	0.031	0.095	-0.092
0.286	0.373	-0.708	0.230	0.457	-0.859	0.092	-0.200	-0.057	-0.050	-0.083	0.144	0.129	0.006	0.190	-0.090
0.270	0.354	-0.818	0.240	0.459	-0.855	0.102	-0.557	-0.066	-0.075	-0.103	0.030	0.114	0.016	0.080	-0.101
0.270	0.303	-0.739	0.235	0.458	-0.857	-0.031	0.352	-0.072	-0.070	-0.153	0.111	0.113	0.069	0.160	-0.090
0.278	0.357	-0.723	0.241	0.459	-0.855	0.098	-0.310	-0.036	-0.068	-0.100	0.125	0.121	0.018	0.177	-0.095
0.286	0.319	-0.802	0.240	0.453	-0.859	-0.312	0.115	-0.022	-0.059	-0.132	0.050	0.129	0.059	0.098	-0.075
0.247	0.361	-0.782	0.242	0.451	-0.859	-0.152	-0.163	0.042	-0.100	-0.087	0.070	0.090	0.018	0.118	-0.083
0.397	0.354	-0.763	0.241	0.444	-0.863	-0.367	0.094	0.035	0.052	-0.089	0.094	0.239	0.027	0.138	-0.056
0.205	0.307	-0.830	0.240	0.439	-0.866	-0.276	0.045	-0.014	-0.140	-0.130	0.030	0.046	0.076	0.071	-0.055
0.397	0.288	-0.822	0.246	0.437	-0.865	-0.069	-0.260	-0.119	0.046	-0.147	0.037	0.238	0.097	0.079	-0.045
0.274	0.330	-0.897	0.259	0.436	-0.862	-0.033	-0.669	-0.111	-0.089	-0.104	-0.040	0.114	0.057	0.005	-0.057
0.282	0.307	-0.924	0.273	0.439	-0.856	0.291	-0.686	-0.250	-0.095	-0.130	-0.073	0.121	0.081	0.022	-0.031
0.286	0.369	-0.999	0.287	0.442	-0.850	0.269	-0.719	-0.248	-0.106	-0.071	-0.154	0.124	0.021	0.096	-0.037
0.340	0.400	-1.007	0.305	0.445	-0.842	0.267	-0.958	-0.168	-0.069	-0.043	-0.169	0.177	0.008	0.104	-0.018
0.393	0.381	-0.909	0.317	0.447	-0.836	0.239	-0.599	-0.252	-0.028	-0.065	-0.076	0.229	0.013	0.007	-0.013
0.436	0.361	-0.897	0.330	0.448	-0.831	0.119	-0.642	-0.154	0.002	-0.085	-0.069	0.270	0.034	0.006	-0.015
0.386	0.327	-0.869	0.339	0.450	-0.826	0.245	-0.401	-0.314	-0.057	-0.121	-0.046	0.219	0.070	0.034	-0.016
0.347	0.334	-0.916	0.342	0.448	-0.826	-0.005	-0.040	-0.210	-0.098	-0.111	-0.094	0.179	0.064	0.013	-0.029
0.401	0.408	-0.924	0.349	0.447	-0.824	0.048	-0.344	-0.169	-0.051	-0.036	-0.104	0.231	0.008	0.021	-0.044
0.378	0.377	-0.845	0.348	0.442	-0.827	-0.197	0.165	-0.228	-0.073	-0.062	-0.022	0.206	0.024	0.057	-0.047
0.393	0.296	-0.826	0.348	0.438	-0.829	-0.155	0.104	-0.170	-0.058	-0.139	0.000	0.220	0.107	0.078	-0.051
0.401	0.396	-0.818	0.348	0.430	-0.833	-0.408	0.131	-0.152	-0.050	-0.031	0.013	0.226	0.009	0.087	-0.072
0.413	0.350	-0.688	0.338	0.424	-0.840	-0.217	0.755	-0.316	-0.028	-0.072	0.150	0.235	0.057	0.216	-0.058
0.313	0.327	-0.818	0.330	0.411	-0.850	-0.722	0.576	-0.152	-0.120	-0.081	0.030	0.134	0.081	0.086	-0.075
0.424	0.466	-0.869	0.314	0.399	-0.862	-0.647	1.035	-0.191	0.008	0.070	-0.009	0.243	0.057	0.035	-0.090
0.286	0.531	-0.802	0.307	0.390	-0.868	-0.423	0.476	-0.208	-0.124	0.144	0.064	0.102	0.121	0.102	-0.107
0.293	0.454	-0.778	0.294	0.382	-0.876	-0.439	0.816	-0.195	-0.104	0.075	0.096	0.107	0.042	0.125	-0.118
0.263	0.485	-0.767	0.292	0.379	-0.878	-0.153	0.165	-0.131	-0.133	0.109	0.110	0.074	0.071	0.136	-0.146
0.232	0.431	-0.767	0.281	0.376	-0.883	-0.137	0.698	-0.112	-0.152	0.058	0.114	0.040	0.016	0.135	-0.147
0.301	0.303	-0.684	0.267	0.371	-0.889	-0.273	0.797	-0.025	-0.069	-0.064	0.203	0.107	0.113	0.215	-0.165
0.270	0.261	-0.700	0.250	0.367	-0.896	-0.242	0.962	0.052	-0.082	-0.102	0.194	0.073	0.158	0.198	-0.153
0.167	0.214	-0.723	0.235	0.364	-0.901	-0.136	0.829	0.028	-0.171	-0.146	0.176	0.033	0.207	0.173	-0.147
0.286	0.296	-0.719	0.221	0.363	-0.905	-0.102	0.756	0.039	-0.038	-0.063	0.184	0.083	0.129	0.176	-0.149
0.197	0.365	-0.782	0.211	0.369	-0.905	0.315	0.513	0.098	-0.117	0.000	0.120	0.010	0.060	0.113	-0.176
0.190	0.423	-0.775	0.196	0.374	-0.906	0.253	0.743	0.184	-0.110	0.053	0.129	0.020	0.003	0.120	-0.184
0.051	0.323	-0.715	0.176	0.375	-0.910	-0.044	0.999	0.289	-0.227	-0.047	0.192	0.161	0.105	0.179	-0.193
0.097	0.245	-0.597	0.158	0.377	-0.912	0.089	0.862	0.229	-0.163	-0.127	0.313	0.117	0.183	0.297	-0.198
0.190	0.211	-0.644	0.144	0.383	-0.912	0.321	0.725	0.155	-0.057	-0.167	0.266	0.026	0.218	0.249	-0.197
0.093	0.230	-0.778	0.134	0.390	-0.911	0.395	0.516	0.038	-0.143	-0.155	0.130	0.123	0.198	0.115	-0.167
0.093	0.388	-0.834	0.113	0.393	-0.913	0.113	1.130	0.124	-0.121	0.001	0.077	0.123	0.040	0.058	-0.165
0.093	0.388	-0.834	0.098	0.394	-0.914	0.039	0.736	0.176	-0.107	0.000	0.078	0.122	0.039	0.057	-0.170
-0.003	0.300	-0.700	0.084	0.393	-0.916	-0.063	0.696	0.115	-0.189	-0.087	0.214	0.216	0.128	0.190	-0.173
0.067	0.245	-0.708	0.069	0.395	-0.916	0.112	0.801	0.015	-0.105	-0.143	0.206	0.144	0.183	0.180	-0.179
0.001	0.265	-0.778	0.062	0.400	-0.914	0.299	0.413	-0.009	-0.162	-0.129	0.133	0.208	0.165	0.107	-0.167
0.017	0.288	-0.802	0.055	0.404	-0.913	0.226	0.395	-0.064	-0.140	-0.110	0.108	0.192	0.143	0.082	-0.147
0.105	0.342	-0.822	0.040	0.404	-0.914	0.013	0.863	-0.057	-0.036	-0.055	0.089	0.102	0.090	0.062	-0.124
-0.030	0.419	-0.909	0.029	0.404	-0.914	-0.025	0.589	0.026	-0.159	0.022	0.003	0.236	0.013	0.025	-0.119
0.059	0.470	-0.905	0.009	0.401	-0.916	-0.152	1.093	-0.070	-0.051	0.075	0.008	0.146	0.036	0.021	-0.106
-0.095	0.547	-0.936	-0.006	0.398	-0.917	-0.185	0.875	-0.158	-0.190	0.156	-0.022	0.300	0.113	0.054	-0.126
-0.030	0.408	-0.916	-0.016	0.397	-0.918	-0.075	0.679	-0.251	-0.114	0.018	-0.002	0.235	0.026	0.034	-0.124
-0.080	0.338	-0.857	-0.025	0.398	-0.917	0.052	0.592	-0.263	-0.155	-0.052	0.057	0.285	0.096	0.024	-0.154
-0.064	0.330	-0.857	-0.034	0.404	-0.914	0.319	0.633	-0.278	-0.130	-0.066	0.054	0.270	0.103	0.023	-0.159
-0.130	0.346	-0.842	-0.040	0.408	-0.912	0.216	0.385	-0.187	-0.190	-0.055	0.068	0.336	0.086	0.039	-0.167
-0.141	0.365	-0.881	-0.043	0.413	-0.910	0.293	0.181	-0.079	-0.198	-0.041	0.025	0.348	0.065	0.001	-0.167
-0.076	0.400	-0.806	-0.050	0.418	-0.907	0.290	0.394	-0.030	-0.126	-0.011	0.098	0.283	0.029	0.073	-0.155
-0.149	0.388	-0.940	-0.057	0.425	-0.903	0.396	0.362	0.045	-0.191	-0.029	-0.040	0.359	0.041	0.062	-0.156
-0.045	0.381	-0.873	-0.067	0.436	-0.898	0.562	0.565	-0.036	-0.077	-0.047	0.021	0.256	0.048	0.004	-0.144
-0.226	0.400	-0.991	-0.072	0.443	-0.894	0.433	0.223	0.024	-0.253	-0.035	-0.101	0.437	0.028	0.115	-0.140
-0.195	0.388	-1.070	-0.080	0.450	-0.889	0.442	0.421	0.059	-0.214	-0.054	-0.184	0.408	0.038	0.195	-0.124
-0.187	0.381	-1.066	-0.085	0.457	-0.886	0.406	0.117	0.263	-0.201	-0.068	-0.184	0.401	0.044	0.192	-0.107
-0.176	0.276	-1.106	-0.098	0.462	-0.882	0.346	0.590	0.300	-0.176	-0.177	-0.227	0.390	0.147	0.232	-0.062
-0.076	0.253	-1.070	-0.112	0.471	-0.875	0.623	0.585	0.408	-0.061	-0.209	-0.198	0.290	0.170	0.196	-0.083
-0.068	0.269	-1.042	-0.127	0.484	-0.866	0.860	0.641	0.371	-0.039	-0.207	-0.179	0.283	0.152	0.169	-0.146
-0.345	0.307	-0.999	-0.126	0.499	-0.858	0.918	-0.259	0.334	-0.316	-0.182	-0.144	0.561	0.112	0.126	-0.168
-0.499	0.404	-0.838	-0.127	0.512	-0.849	0.856	-0.211	0.345	-0.469	-0.099	0.010	0.715	0.013	0.034	-0.195
-0.257	0.489	-0.873	-0.129	0.525	-0.841	0.834	-0.145	0.322	-0.225	-0.027	-0.034	0.473	0.074	0.003	-0.199
-0.257	0.516	-1.082	-0.124	0.538	-0.834	0.812	-0.462	0.254	-0.230	-0.012	-0.250	0.473	0.102	0.212	-0.152
-0.068	0.582	-0.987	-0.114	0.546	-0.830	0.555	-0.682	0.169	-0.051	0.045	-0.160	0.284	0.169	0.116	-0.005
-0.068	0.582	-0.987	-0.095	0.553	-0.828	0.428	-1.263	0.170	-0.070	0.039	-0.162	0.284	0.170	0.118	0.118
0.267	0.682	-1.050	-0.074	0.555	-0.829	0.107	-1.248	0.106	0.245	0.138	-0.224	0.051	0.272	0.182	0.259
0.417	0.636	-1.066	-0.051	0.554	-0.831	-0.035	-1.411	0.102	0.371	0.093	-0.237	0.201	0.229	0.198	0.384
0.590	0.585	-1.121	-0.026	0.553	-0.832	0.002	-1.389	0.072	0.521	0.043	-0.290	0.374	0.180	0.253	0.529
0.659	0.551	-1.165	-0.001	0.552	-0.834	-0.055	-1.371	-0.086	0.564	0.010	-0.332	0.444	0.146	0.297	0.585
0.744	0.454	-1.251	0.021	0.550	-0.835	-0.089	-1.168	0.005	0.628	-0.084	-0.417	0.528	0.052	0.384	0.631
0.640	0.388	-1.200	0.045	0.548	-0.835	-0.071	-1.417	0.095	0.500	-0.147	-0.365	0.426	0.012	0.333	0.621
0.774	0.323	-1.078	0.061	0.546	-0.835	-0.043	-0.888	0.091	0.618	-0.211	-0.242	0.561	0.076	0.211	0.606
0.624	0.450	-1.157	0.078	0.546	-0.834	0.017	-1.054	0.177	0.451	-0.083	-0.322	0.412	0.053	0.289	0.539
0.690	0.601	-1.106	0.090	0.544	-0.834	-0.127	-0.801	0.294	0.505	0.070	-0.270	0.478	0.204	0.238	0.465
0.594	0.582	-0.897	0.102	0.546	-0.832	0.050	-0.840	0.332	0.397	0.049	-0.063	0.382	0.186	0.029	0.376
0.459	0.458	-0.775	0.118	0.549	-0.827	0.206	-1.060	0.218	0.246	-0.078	0.055	0.249	0.065	0.093	0.316
0.463	0.427	-0.778	0.126	0.553	-0.823	0.229	-0.537	0.231	0.243	-0.112	0.047	0.253	0.036	0.089	0.220
0.467	0.628	-0.826	0.131	0.558	-0.819	0.289	-0.305	0.026	0.241	0.084	-0.004	0.258	0.239	0.042	0.140
0.313	0.670	-0.842	0.144	0.565	-0.813	0.383	-0.814	0.102	0.075	0.120	-0.027	0.104	0.283	0.026	0.103
0.243	0.558	-0.759	0.146	0.567	-0.811	0.141	-0.071	-0.087	0.003	0.006	0.054	0.037	0.172	0.110	0.077
0.267	0.427	-0.798	0.143	0.569	-0.810	0.166	0.294	-0.098	0.029	-0.128	0.014	0.061	0.041	0.071	0.019
0.236	0.593	-1.046	0.145	0.572	-0.807	0.251	0.045	-0.234	-0.004	0.035	-0.237	0.031	0.209	0.177	-0.020
0.159	0.620	-0.842	0.148	0.574	-0.805	0.164	-0.036	-0.211	-0.084	0.060	-0.034	0.045	0.238	0.028	-0.046
0.036	0.473	-1.035	0.149	0.573	-0.806	0.017	0.076	-0.211	-0.208	-0.086	-0.226	0.166	0.093	0.163	-0.093
0.059	0.512	-0.897	0.155	0.573	-0.804	0.035	-0.344	-0.096	-0.192	-0.047	-0.089	0.142	0.133	0.023	-0.122
-0.003	0.535	-0.901	0.166	0.572	-0.804	-0.096	-0.680	0.005	-0.265	-0.023	-0.094	0.202	0.158	0.026	-0.114
0.167	0.578	-0.889	0.175	0.572	-0.802	0.021	-0.498	-0.092	-0.105	0.019	-0.084	0.032	0.204	0.013	-0.120
0.228	0.539	-0.857	0.177	0.568	-0.804	-0.210	-0.110	-0.021	-0.047	-0.016	-0.050	0.033	0.168	0.020	-0.114
0.113	0.531	-0.822	0.180	0.567	-0.804	-0.045	-0.178	-0.022	-0.165	-0.023	-0.014	0.079	0.162	0.056	-0.075
0.163	0.458	-0.786	0.185	0.569	-0.801	0.145	-0.205	-0.184	-0.121	-0.098	0.018	0.027	0.090	0.092	-0.075
0.243	0.578	-0.881	0.185	0.565	-0.804	-0.127	0.182	-0.268	-0.041	0.025	-0.075	0.056	0.211	0.001	-0.085
0.220	0.408	-0.786	0.187	0.562	-0.806	-0.129	0.165	-0.341	-0.066	-0.141	0.022	0.034	0.043	0.093	-0.073
0.220	0.408	-0.786	0.195	0.559	-0.806	-0.104	-0.352	-0.233	-0.075	-0.138	0.021	0.035	0.045	0.093	-0.073
0.147	0.543	-0.972	0.203	0.558	-0.805	-0.020	-0.358	-0.180	-0.156	-0.002	-0.165	0.039	0.181	0.092	-0.106
0.163	0.612	-0.849	0.207	0.556	-0.805	-0.067	-0.140	-0.189	-0.145	0.069	-0.044	0.025	0.251	0.031	-0.093
0.132	0.473	-0.775	0.216	0.557	-0.802	0.105	-0.439	-0.196	-0.185	-0.070	0.028	0.057	0.112	0.108	-0.093
0.259	0.462	-0.975	0.226	0.559	-0.797	0.258	-0.496	-0.205	-0.069	-0.085	-0.178	0.067	0.101	0.091	-0.090
0.186	0.543	-0.975	0.232	0.558	-0.797	-0.078	-0.368	-0.033	-0.148	-0.002	-0.179	0.010	0.183	0.088	-0.077
0.236	0.558	-0.853	0.235	0.555	-0.798	-0.130	-0.122	-0.084	-0.101	0.015	-0.057	0.038	0.199	0.036	-0.071
0.243	0.620	-0.905	0.234	0.549	-0.803	-0.354	0.193	-0.175	-0.092	0.084	-0.103	0.043	0.262	0.014	-0.111
0.143	0.612	-0.889	0.238	0.546	-0.803	-0.179	-0.232	-0.090	-0.196	0.079	-0.087	0.059	0.256	0.004	-0.092
0.147	0.450	-0.739	0.249	0.547	-0.799	0.153	-0.567	-0.123	-0.201	-0.086	0.058	0.057	0.094	0.155	-0.090
0.370	0.446	-0.794	0.252	0.546	-0.799	0.014	-0.048	-0.191	0.019	-0.089	0.002	0.164	0.092	0.101	-0.106
0.236	0.524	-0.932	0.253	0.543	-0.801	-0.153	0.045	-0.190	-0.116	-0.008	-0.135	0.029	0.169	0.036	-0.103
0.186	0.551	-0.881	0.258	0.539	-0.802	-0.171	-0.222	-0.126	-0.170	0.022	-0.084	0.022	0.195	0.016	-0.082
0.217	0.446	-0.782	0.263	0.538	-0.801	-0.045	-0.308	-0.086	-0.144	-0.081	0.013	0.009	0.091	0.114	-0.080
0.247	0.419	-0.806	0.261	0.536	-0.803	-0.093	0.254	-0.118	-0.109	-0.106	-0.008	0.040	0.064	0.091	-0.095
0.340	0.473	-0.916	0.263	0.535	-0.803	-0.014	-0.086	-0.094	-0.018	-0.050	-0.119	0.133	0.117	0.019	-0.091
0.147	0.651	-0.979	0.269	0.533	-0.802	-0.077	-0.371	-0.068	-0.216	0.129	-0.184	0.059	0.295	0.081	-0.072
0.224	0.551	-0.869	0.276	0.532	-0.801	-0.080	-0.386	-0.029	-0.144	0.030	-0.075	0.019	0.195	0.029	-0.067
0.374	0.373	-0.633	0.269	0.527	-0.806	-0.210	0.552	-0.141	0.014	-0.143	0.167	0.171	0.018	0.267	-0.089
0.236	0.462	-0.936	0.274	0.525	-0.806	-0.100	-0.244	-0.126	-0.129	-0.052	-0.137	0.034	0.107	0.037	-0.082
0.205	0.543	-1.007	0.284	0.525	-0.802	0.035	-0.699	0.043	-0.169	0.028	-0.211	0.004	0.189	0.108	-0.071
0.224	0.543	-0.905	0.286	0.522	-0.804	-0.235	-0.134	-0.005	-0.151	0.032	-0.107	0.024	0.187	0.004	-0.087
0.351	0.435	-0.711	0.285	0.518	-0.806	-0.212	0.091	-0.041	-0.023	-0.073	0.089	0.153	0.079	0.189	-0.080
0.243	0.423	-0.794	0.290	0.519	-0.804	0.131	-0.149	-0.178	-0.135	-0.085	0.004	0.046	0.067	0.105	-0.073
0.293	0.562	-0.936	0.297	0.520	-0.801	0.125	-0.456	-0.052	-0.093	0.052	-0.142	0.097	0.206	0.036	-0.079
0.290	0.555	-0.920	0.298	0.517	-0.802	-0.203	-0.076	0.020	-0.097	0.047	-0.124	0.094	0.197	0.019	-0.093
0.228	0.535	-0.834	0.294	0.514	-0.806	-0.208	0.285	-0.050	-0.154	0.031	-0.033	0.034	0.177	0.069	-0.093
0.224	0.388	-0.889	0.301	0.512	-0.805	-0.067	-0.416	-0.023	-0.165	-0.114	-0.090	0.031	0.030	0.013	-0.085
0.224	0.388	-0.889	0.305	0.510	-0.804	-0.021	-0.208	-0.133	-0.169	-0.113	-0.091	0.032	0.031	0.013	-0.088
0.363	0.551	-0.897	0.309	0.507	-0.805	-0.197	-0.197	-0.078	-0.034	0.054	-0.098	0.171	0.194	0.006	-0.081
0.293	0.497	-0.897	0.306	0.501	-0.810	-0.381	0.164	-0.001	-0.101	0.006	-0.093	0.102	0.140	0.007	-0.069
0.309	0.442	-0.763	0.311	0.498	-0.809	-0.083	-0.167	-0.152	-0.090	-0.046	0.041	0.118	0.086	0.142	-0.051
0.324	0.330	-0.842	0.319	0.498	-0.807	0.060	-0.385	-0.170	-0.082	-0.157	-0.041	0.134	0.027	0.064	-0.056
0.351	0.415	-0.861	0.323	0.496	-0.806	-0.081	-0.179	-0.088	-0.059	-0.070	-0.061	0.161	0.057	0.046	-0.060
0.351	0.516	-0.893	0.323	0.489	-0.810	-0.343	0.017	-0.069	-0.060	0.037	-0.089	0.161	0.156	0.015	-0.052
0.305	0.500	-0.853	0.325	0.482	-0.814	-0.469	-0.093	-0.022	-0.108	0.029	-0.045	0.114	0.140	0.055	-0.058
0.336	0.535	-0.845	0.322	0.478	-0.818	-0.185	0.292	-0.183	-0.074	0.067	-0.034	0.145	0.174	0.064	-0.070
0.324	0.357	-0.794	0.331	0.476	-0.815	-0.034	-0.460	-0.146	-0.094	-0.109	0.015	0.133	0.005	0.116	-0.075
0.309	0.396	-0.842	0.334	0.472	-0.816	-0.159	-0.139	-0.101	-0.113	-0.067	-0.032	0.118	0.033	0.070	-0.075
0.370	0.377	-0.806	0.334	0.468	-0.818	-0.213	0.072	-0.126	-0.052	-0.082	0.006	0.178	0.013	0.105	-0.073
0.293	0.408	-0.909	0.332	0.461	-0.823	-0.355	0.166	-0.110	-0.127	-0.044	-0.092	0.100	0.043	0.004	-0.062
0.347	0.400	-0.881	0.330	0.448	-0.831	-0.714	0.208	-0.156	-0.071	-0.038	-0.057	0.154	0.034	0.032	-0.044
0.359	0.338	-0.885	0.327	0.435	-0.839	-0.726	0.240	-0.130	-0.056	-0.087	-0.052	0.165	0.028	0.029	-0.044
0.420	0.396	-0.814	0.328	0.426	-0.843	-0.463	0.090	-0.185	0.005	-0.020	0.023	0.226	0.029	0.101	-0.032
0.343	0.481	-0.893	0.329	0.417	-0.847	-0.440	0.016	-0.193	-0.074	0.074	-0.052	0.148	0.112	0.022	-0.032
0.359	0.485	-0.948	0.335	0.413	-0.847	-0.130	-0.193	-0.363	-0.064	0.082	-0.107	0.162	0.115	0.032	-0.037
0.359	0.466	-0.889	0.343	0.407	-0.846	-0.190	-0.302	-0.313	-0.072	0.068	-0.049	0.161	0.095	0.027	-0.055
0.336	0.442	-0.932	0.345	0.399	-0.850	-0.416	-0.008	-0.202	-0.097	0.053	-0.089	0.137	0.071	0.016	-0.067
0.343	0.365	-0.798	0.338	0.387	-0.858	-0.590	0.504	-0.295	-0.083	-0.012	0.054	0.143	0.007	0.119	-0.073
0.328	0.265	-0.802	0.338	0.375	-0.863	-0.579	0.105	-0.221	-0.098	-0.101	0.055	0.127	0.108	0.115	-0.064
0.363	0.168	-0.873	0.338	0.364	-0.868	-0.532	0.114	-0.213	-0.063	-0.187	-0.011	0.160	0.205	0.044	-0.064
0.424	0.327	-0.881	0.347	0.358	-0.867	-0.229	-0.414	-0.220	-0.011	-0.023	-0.020	0.220	0.047	0.037	-0.053
0.351	0.385	-0.916	0.349	0.352	-0.869	-0.277	-0.015	-0.245	-0.086	0.041	-0.054	0.146	0.011	0.000	-0.039
0.374	0.446	-0.912	0.343	0.342	-0.875	-0.510	0.406	-0.212	-0.057	0.113	-0.043	0.168	0.074	0.004	-0.046
0.401	0.396	-0.834	0.338	0.330	-0.881	-0.606	0.401	-0.246	-0.024	0.075	0.042	0.192	0.023	0.082	-0.071
0.390	0.242	-0.696	0.333	0.315	-0.889	-0.703	0.430	-0.344	-0.031	-0.065	0.187	0.180	0.132	0.221	-0.081
0.324	0.141	-0.747	0.326	0.299	-0.897	-0.740	0.523	-0.379	-0.090	-0.149	0.144	0.112	0.233	0.170	-0.099
0.324	0.180	-0.802	0.322	0.284	-0.903	-0.675	0.358	-0.376	-0.085	-0.096	0.096	0.110	0.195	0.115	-0.112
0.309	0.187	-0.798	0.319	0.271	-0.908	-0.579	0.297	-0.358	-0.097	-0.075	0.105	0.093	0.187	0.119	-0.125
0.328	0.276	-0.794	0.307	0.254	-0.917	-0.854	0.739	-0.284	-0.066	0.031	0.118	0.110	0.099	0.123	-0.139
0.259	0.257	-0.790	0.295	0.238	-0.925	-0.813	0.684	-0.201	-0.124	0.027	0.130	0.039	0.119	0.126	-0.146
0.243	0.160	-0.684	0.290	0.231	-0.929	-0.311	0.375	-0.262	-0.134	-0.062	0.240	0.021	0.216	0.232	-0.151
0.309	0.068	-0.656	0.277	0.223	-0.934	-0.305	0.729	-0.220	-0.056	-0.148	0.273	0.084	0.308	0.259	-0.158
0.251	0.106	-0.755	0.261	0.216	-0.941	-0.372	0.872	-0.070	-0.098	-0.102	0.180	0.024	0.269	0.159	-0.158
0.240	0.157	-0.790	0.242	0.207	-0.948	-0.485	1.008	0.025	-0.090	-0.042	0.152	0.010	0.219	0.122	-0.157
0.170	0.234	-0.865	0.225	0.200	-0.954	-0.376	0.900	-0.029	-0.142	0.042	0.083	0.061	0.143	0.046	-0.161
0.128	0.191	-0.826	0.212	0.197	-0.957	-0.137	0.668	0.033	-0.171	0.002	0.126	0.105	0.186	0.085	-0.176
0.197	0.060	-0.711	0.195	0.200	-0.960	0.181	0.910	0.023	-0.085	-0.132	0.244	0.039	0.318	0.198	-0.184
0.109	-0.071	-0.727	0.185	0.201	-0.962	0.034	0.476	0.193	-0.163	-0.265	0.230	0.132	0.450	0.183	-0.182
0.143	0.064	-0.735	0.162	0.201	-0.966	-0.060	1.156	0.208	-0.105	-0.129	0.226	0.100	0.315	0.176	-0.183
0.109	0.153	-0.861	0.149	0.202	-0.968	0.061	0.600	0.223	-0.127	-0.041	0.102	0.138	0.227	0.049	-0.190
0.013	0.203	-0.948	0.140	0.207	-0.968	0.230	0.423	0.210	-0.214	0.003	0.016	0.236	0.176	0.038	-0.182
0.063	0.145	-0.806	0.131	0.212	-0.968	0.213	0.396	0.225	-0.156	-0.059	0.158	0.189	0.234	0.103	-0.179
0.059	0.160	-0.806	0.119	0.214	-0.970	0.078	0.570	0.242	-0.147	-0.046	0.159	0.193	0.218	0.102	-0.161
0.093	0.033	-0.767	0.101	0.215	-0.971	0.032	0.848	0.297	-0.095	-0.174	0.201	0.158	0.346	0.141	-0.161
0.151	0.060	-0.845	0.088	0.212	-0.973	-0.134	0.641	0.163	-0.024	-0.145	0.124	0.099	0.318	0.061	-0.139
0.017	0.087	-0.786	0.080	0.213	-0.974	0.030	0.365	0.195	-0.151	-0.118	0.183	0.231	0.290	0.118	-0.132
0.105	0.176	-0.861	0.074	0.219	-0.973	0.327	0.328	-0.018	-0.056	-0.036	0.108	0.142	0.201	0.040	-0.128
-0.026	0.230	-0.987	0.061	0.223	-0.973	0.167	0.644	0.054	-0.174	0.015	-0.018	0.271	0.146	0.088	-0.141
-0.014	0.191	-0.983	0.051	0.225	-0.973	0.142	0.453	0.162	-0.152	-0.027	-0.014	0.258	0.185	0.085	-0.124
-0.003	0.214	-0.952	0.045	0.224	-0.974	-0.102	0.264	0.257	-0.134	-0.002	0.018	0.245	0.161	0.056	-0.126
0.040	0.222	-0.857	0.034	0.222	-0.975	-0.112	0.534	0.103	-0.081	0.008	0.114	0.201	0.153	0.037	-0.128
0.040	0.222	-0.857	0.017	0.220	-0.975	-0.096	0.861	0.034	-0.064	0.010	0.114	0.199	0.152	0.037	-0.131
-0.060	0.137	-0.916	0.012	0.217	-0.976	-0.131	0.265	-0.038	-0.159	-0.072	0.056	0.298	0.237	0.022	-0.119
-0.041	0.068	-0.893	0.006	0.217	-0.976	-0.002	0.300	-0.081	-0.134	-0.142	0.079	0.278	0.307	0.001	-0.127
0.013	0.083	-0.964	0.000	0.217	-0.976	0.058	0.330	-0.074	-0.074	-0.127	0.007	0.223	0.290	0.070	-0.129
-0.064	0.118	-0.924	-0.003	0.218	-0.976	0.029	0.144	-0.006	-0.148	-0.092	0.046	0.301	0.253	0.032	-0.127
-0.018	0.133	-0.909	-0.011	0.218	-0.976	0.043	0.412	-0.073	-0.095	-0.078	0.062	0.255	0.235	0.017	-0.112
-0.095	0.172	-0.964	-0.016	0.222	-0.975	0.177	0.253	-0.007	-0.167	-0.042	0.005	0.331	0.195	0.072	-0.105
-0.022	0.176	-0.975	-0.024	0.221	-0.975	-0.057	0.413	0.040	-0.085	-0.037	-0.007	0.259	0.190	0.085	-0.083
-0.041	0.218	-1.125	-0.036	0.219	-0.975	-0.052	0.593	0.019	-0.093	0.007	-0.157	0.279	0.146	0.235	-0.068
-0.087	0.118	-1.176	-0.049	0.213	-0.976	-0.302	0.642	0.135	-0.125	-0.087	-0.208	0.326	0.246	0.288	-0.017
-0.110	0.099	-1.255	-0.060	0.208	-0.976	-0.200	0.574	0.090	-0.136	-0.101	-0.286	0.350	0.264	0.368	-0.000
0.028	0.044	-1.216	-0.077	0.206	-0.976	-0.081	0.813	0.156	0.019	-0.152	-0.247	0.212	0.317	0.329	-0.057
-0.103	-0.002	-1.247	-0.092	0.208	-0.974	0.122	0.783	0.110	-0.095	-0.200	-0.281	0.343	0.362	0.361	-0.136
-0.410	0.041	-1.121	-0.091	0.210	-0.974	0.171	-0.167	0.135	-0.404	-0.160	-0.155	0.651	0.318	0.236	-0.171
-0.460	0.072	-0.924	-0.083	0.218	-0.972	0.438	-0.494	0.246	-0.460	-0.136	0.041	0.702	0.287	0.039	-0.232
-0.230	0.118	-0.972	-0.083	0.230	-0.970	0.661	-0.093	0.243	-0.228	-0.102	-0.009	0.470	0.240	0.086	-0.256
-0.268	0.118	-1.117	-0.070	0.244	-0.967	0.781	-0.722	0.224	-0.278	-0.117	-0.158	0.508	0.238	0.232	-0.184
-0.122	0.087	-1.019	-0.053	0.252	-0.966	0.465	-0.974	0.248	-0.148	-0.156	-0.060	0.361	0.268	0.134	-0.042
0.093	0.234	-0.952	-0.031	0.259	-0.965	0.357	-1.163	0.046	0.046	-0.015	0.006	0.146	0.120	0.066	0.085
0.351	0.392	-0.999	-0.009	0.264	-0.964	0.237	-1.021	-0.157	0.282	0.138	-0.042	0.113	0.039	0.114	0.224
0.509	0.450	-1.117	0.021	0.267	-0.963	0.156	-1.400	-0.292	0.410	0.193	-0.161	0.271	0.098	0.233	0.380
0.555	0.446	-1.267	0.057	0.268	-0.962	0.042	-1.735	-0.158	0.420	0.187	-0.313	0.317	0.095	0.382	0.537
0.794	0.365	-1.200	0.086	0.269	-0.959	0.018	-1.373	-0.160	0.628	0.106	-0.247	0.557	0.014	0.316	0.611
0.982	0.238	-1.247	0.110	0.267	-0.957	-0.060	-1.100	-0.049	0.792	-0.020	-0.296	0.746	0.111	0.365	0.620
0.813	0.157	-1.216	0.130	0.271	-0.954	0.228	-0.954	0.011	0.602	-0.105	-0.268	0.578	0.190	0.334	0.617
0.682	0.083	-1.094	0.141	0.272	-0.952	0.117	-0.533	0.089	0.460	-0.180	-0.148	0.448	0.261	0.213	0.575
0.713	0.048	-1.050	0.148	0.274	-0.950	0.061	-0.362	0.283	0.483	-0.216	-0.106	0.479	0.294	0.170	0.498
0.678	0.145	-1.102	0.165	0.290	-0.943	0.842	-0.872	0.225	0.431	-0.135	-0.165	0.446	0.197	0.221	0.410
0.678	0.145	-1.102	0.179	0.307	-0.935	0.900	-0.737	0.269	0.417	-0.152	-0.173	0.448	0.197	0.221	0.340
0.486	0.423	-0.924	0.184	0.319	-0.930	0.577	-0.326	0.280	0.219	0.114	-0.000	0.257	0.082	0.043	0.241
0.420	0.373	-0.877	0.184	0.332	-0.925	0.638	-0.034	0.239	0.154	0.051	0.042	0.193	0.033	0.004	0.167
0.305	0.311	-0.759	0.183	0.347	-0.920	0.830	0.020	0.059	0.038	-0.026	0.155	0.079	0.028	0.122	0.059
0.336	0.330	-0.968	0.185	0.363	-0.913	0.856	-0.087	-0.033	0.067	-0.022	-0.061	0.112	0.008	0.087	0.008
0.082	0.477	-1.106	0.181	0.373	-0.910	0.553	0.197	0.049	-0.183	0.114	-0.202	0.140	0.140	0.225	-0.040
0.128	0.388	-1.113	0.180	0.383	-0.906	0.537	0.027	-0.010	-0.136	0.016	-0.214	0.093	0.053	0.233	-0.045
0.097	0.222	-1.027	0.182	0.391	-0.902	0.490	-0.097	-0.050	-0.169	-0.159	-0.130	0.121	0.111	0.145	-0.095
0.155	0.280	-1.082	0.184	0.396	-0.900	0.357	-0.062	-0.045	-0.112	-0.106	-0.188	0.061	0.053	0.198	-0.086
0.078	0.276	-0.928	0.190	0.407	-0.893	0.615	-0.349	-0.074	-0.196	-0.120	-0.041	0.137	0.056	0.043	-0.090
0.205	0.284	-0.905	0.191	0.413	-0.890	0.376	-0.016	-0.052	-0.069	-0.119	-0.020	0.009	0.046	0.019	-0.110
0.117	0.551	-1.106	0.198	0.422	-0.885	0.475	-0.450	0.030	-0.165	0.139	-0.226	0.094	0.221	0.220	-0.120
0.074	0.512	-0.849	0.209	0.433	-0.877	0.639	-0.644	-0.001	-0.218	0.089	0.022	0.133	0.183	0.038	-0.097
0.228	0.392	-0.778	0.212	0.440	-0.873	0.430	-0.068	-0.142	-0.067	-0.038	0.088	0.023	0.063	0.109	-0.098
0.217	0.396	-0.928	0.212	0.444	-0.871	0.240	0.019	-0.087	-0.079	-0.037	-0.064	0.014	0.067	0.040	-0.104
0.186	0.551	-0.995	0.218	0.452	-0.865	0.490	-0.281	-0.169	-0.116	0.109	-0.136	0.016	0.222	0.108	-0.097
0.155	0.427	-0.956	0.227	0.457	-0.860	0.372	-0.424	-0.129	-0.155	-0.020	-0.102	0.046	0.098	0.068	-0.111
0.170	0.365	-0.723	0.227	0.459	-0.859	0.112	0.035	-0.141	-0.140	-0.083	0.130	0.031	0.035	0.165	-0.119
0.113	0.369	-0.924	0.230	0.459	-0.858	0.043	-0.160	-0.059	-0.200	-0.079	-0.072	0.090	0.037	0.035	-0.111
0.209	0.373	-0.865	0.235	0.460	-0.857	0.095	-0.207	-0.095	-0.109	-0.077	-0.015	0.005	0.040	0.026	-0.095
0.259	0.439	-0.964	0.238	0.462	-0.854	0.186	-0.108	-0.152	-0.062	-0.013	-0.115	0.053	0.105	0.071	-0.091
0.259	0.493	-0.960	0.249	0.470	-0.847	0.507	-0.541	-0.166	-0.072	0.033	-0.119	0.050	0.159	0.064	-0.081
0.090	0.593	-1.054	0.257	0.477	-0.840	0.441	-0.510	-0.079	-0.250	0.126	-0.220	0.121	0.259	0.157	-0.077
0.178	0.578	-0.964	0.262	0.479	-0.838	0.099	-0.337	0.027	-0.167	0.109	-0.132	0.034	0.244	0.064	-0.085
0.282	0.477	-0.778	0.264	0.480	-0.837	0.094	-0.050	-0.079	-0.064	0.008	0.052	0.068	0.144	0.122	-0.094
0.278	0.419	-0.861	0.271	0.484	-0.832	0.305	-0.269	-0.226	-0.075	-0.054	-0.035	0.062	0.085	0.039	-0.070
0.278	0.419	-0.849	0.280	0.487	-0.827	0.268	-0.463	-0.181	-0.084	-0.057	-0.028	0.062	0.086	0.051	-0.056
0.263	0.555	-0.979	0.279	0.487	-0.827	0.081	0.130	-0.165	-0.099	0.078	-0.158	0.045	0.221	0.078	-0.064
0.263	0.555	-0.979	0.282	0.486	-0.827	-0.075	-0.172	-0.013	-0.101	0.079	-0.158	0.045	0.220	0.078	-0.077
0.259	0.458	-0.778	0.286	0.485	-0.826	-0.065	-0.236	0.027	-0.109	-0.017	0.042	0.040	0.122	0.122	-0.098
0.251	0.415	-0.767	0.284	0.485	-0.827	0.038	0.201	-0.119	-0.114	-0.059	0.055	0.033	0.079	0.133	-0.103
0.190	0.392	-0.798	0.291	0.490	-0.822	0.320	-0.409	-0.063	-0.183	-0.087	0.018	0.029	0.056	0.101	-0.119
0.270	0.446	-0.920	0.294	0.494	-0.818	0.314	-0.120	-0.145	-0.106	-0.037	-0.108	0.053	0.108	0.020	-0.102
0.182	0.566	-0.987	0.297	0.491	-0.819	-0.169	-0.235	0.007	-0.197	0.086	-0.174	0.034	0.227	0.086	-0.091
0.301	0.612	-0.920	0.288	0.488	-0.824	-0.209	0.578	-0.010	-0.069	0.136	-0.102	0.087	0.273	0.019	-0.082
0.290	0.516	-0.853	0.293	0.487	-0.823	0.031	-0.190	-0.174	-0.085	0.039	-0.036	0.078	0.177	0.049	-0.087
0.240	0.369	-0.814	0.298	0.489	-0.820	0.169	-0.277	-0.144	-0.141	-0.109	0.000	0.029	0.030	0.089	-0.071
0.290	0.423	-0.814	0.302	0.489	-0.819	0.010	-0.141	-0.077	-0.094	-0.054	-0.001	0.080	0.083	0.088	-0.088
0.305	0.427	-0.877	0.295	0.487	-0.822	-0.041	0.454	-0.120	-0.072	-0.049	-0.060	0.096	0.087	0.025	-0.081
0.224	0.439	-0.905	0.294	0.482	-0.825	-0.260	0.095	-0.033	-0.151	-0.032	-0.085	0.016	0.097	0.003	-0.071
0.290	0.551	-0.952	0.290	0.478	-0.829	-0.236	0.289	-0.087	-0.082	0.084	-0.128	0.083	0.208	0.050	-0.078
0.251	0.547	-0.920	0.294	0.480	-0.827	0.148	-0.204	-0.155	-0.125	0.078	-0.099	0.046	0.203	0.018	-0.107
0.263	0.497	-0.775	0.296	0.480	-0.826	0.108	0.042	-0.253	-0.115	0.028	0.046	0.059	0.153	0.128	-0.093
0.190	0.319	-0.790	0.302	0.476	-0.826	-0.199	-0.356	-0.050	-0.194	-0.146	0.031	0.013	0.026	0.112	-0.118
0.336	0.330	-0.818	0.294	0.468	-0.833	-0.419	0.575	-0.128	-0.040	-0.127	0.010	0.133	0.014	0.085	-0.103
0.163	0.415	-0.956	0.296	0.462	-0.836	-0.271	-0.069	-0.152	-0.215	-0.036	-0.125	0.039	0.070	0.053	-0.091
0.347	0.462	-0.901	0.300	0.459	-0.836	-0.125	-0.138	-0.160	-0.034	0.013	-0.069	0.146	0.115	0.003	-0.082
0.286	0.508	-0.905	0.302	0.459	-0.835	0.066	-0.023	-0.175	-0.097	0.059	-0.074	0.085	0.159	0.000	-0.079
0.209	0.497	-0.909	0.310	0.460	-0.832	0.091	-0.408	-0.136	-0.182	0.047	-0.081	0.009	0.146	0.004	-0.078
0.340	0.504	-0.873	0.306	0.459	-0.834	-0.058	0.300	-0.099	-0.047	0.056	-0.044	0.141	0.153	0.032	-0.077
0.220	0.470	-0.845	0.310	0.458	-0.833	-0.005	-0.250	-0.032	-0.170	0.022	-0.017	0.021	0.118	0.060	-0.092
0.397	0.450	-0.814	0.310	0.453	-0.836	-0.316	-0.007	0.003	0.006	0.008	0.017	0.198	0.097	0.093	-0.082
0.224	0.365	-0.861	0.308	0.449	-0.838	-0.209	0.094	0.010	-0.165	-0.074	-0.028	0.025	0.010	0.047	-0.102
0.309	0.311	-0.794	0.312	0.448	-0.838	-0.037	-0.204	-0.025	-0.083	-0.126	0.038	0.110	0.046	0.114	-0.083
0.259	0.319	-0.822	0.311	0.445	-0.840	-0.130	0.128	-0.099	-0.132	-0.116	0.013	0.060	0.040	0.086	-0.100
0.324	0.388	-0.853	0.314	0.446	-0.838	0.098	-0.151	-0.129	-0.070	-0.047	-0.021	0.125	0.029	0.055	-0.075
0.278	0.454	-0.924	0.322	0.446	-0.835	0.038	-0.398	-0.112	-0.124	0.019	-0.094	0.078	0.093	0.015	-0.074
0.359	0.462	-0.889	0.321	0.445	-0.836	0.048	0.162	-0.188	-0.042	0.028	-0.058	0.158	0.098	0.021	-0.040
0.278	0.485	-0.944	0.331	0.445	-0.832	0.023	-0.537	-0.111	-0.133	0.051	-0.117	0.076	0.118	0.033	-0.024
0.405	0.543	-0.968	0.326	0.440	-0.837	-0.279	0.316	-0.105	-0.001	0.114	-0.136	0.203	0.174	0.056	-0.021
0.390	0.574	-0.932	0.323	0.437	-0.839	-0.151	0.218	-0.068	-0.014	0.148	-0.098	0.186	0.204	0.021	-0.013
0.297	0.589	-0.932	0.323	0.429	-0.843	-0.449	0.020	-0.090	-0.106	0.171	-0.095	0.093	0.218	0.021	-0.003
0.397	0.601	-0.897	0.318	0.421	-0.849	-0.470	0.360	-0.108	-0.001	0.191	-0.053	0.192	0.228	0.014	-0.014
0.359	0.585	-0.869	0.320	0.413	-0.852	-0.405	-0.027	-0.186	-0.041	0.183	-0.022	0.152	0.212	0.043	-0.028
0.374	0.562	-0.889	0.318	0.404	-0.857	-0.460	0.215	-0.203	-0.024	0.169	-0.037	0.166	0.186	0.023	-0.059
0.355	0.470	-0.822	0.317	0.398	-0.861	-0.252	0.228	-0.291	-0.042	0.082	0.033	0.146	0.091	0.090	-0.053
0.182	0.373	-0.826	0.336	0.395	-0.855	-0.161	-1.045	-0.166	-0.234	-0.011	0.024	0.028	0.007	0.087	-0.056
0.513	0.354	-0.719	0.332	0.386	-0.861	-0.385	0.384	-0.259	0.101	-0.022	0.135	0.301	0.028	0.193	-0.061
0.393	0.350	-0.763	0.332	0.380	-0.863	-0.288	0.098	-0.241	-0.018	-0.019	0.095	0.181	0.032	0.149	-0.083
0.401	0.369	-0.767	0.322	0.368	-0.872	-0.591	0.708	-0.273	-0.000	0.013	0.100	0.187	0.014	0.145	-0.037
0.251	0.334	-0.810	0.321	0.355	-0.878	-0.637	0.196	-0.257	-0.149	-0.009	0.062	0.035	0.050	0.102	-0.086
0.436	0.377	-0.798	0.321	0.346	-0.882	-0.435	0.098	-0.292	0.035	0.043	0.078	0.218	0.009	0.114	-0.111
0.209	0.454	-0.810	0.318	0.336	-0.887	-0.438	0.334	-0.361	-0.188	0.130	0.071	0.010	0.067	0.101	-0.125
0.240	0.477	-0.802	0.320	0.330	-0.888	-0.259	-0.034	-0.238	-0.159	0.158	0.080	0.019	0.090	0.109	-0.130
0.343	0.419	-0.708	0.310	0.322	-0.895	-0.447	0.603	-0.137	-0.045	0.109	0.181	0.121	0.030	0.203	-0.135
0.243	0.334	-0.723	0.304	0.313	-0.900	-0.463	0.368	-0.086	-0.139	0.033	0.171	0.019	0.057	0.188	-0.133
0.459	0.234	-0.589	0.285	0.306	-0.908	-0.322	1.157	-0.190	0.095	-0.061	0.314	0.233	0.159	0.321	-0.129
0.236	0.164	-0.668	0.274	0.301	-0.913	-0.257	0.644	-0.111	-0.117	-0.125	0.240	0.008	0.230	0.242	-0.123
0.243	0.157	-0.731	0.264	0.300	-0.917	-0.017	0.597	-0.078	-0.098	-0.132	0.180	0.014	0.238	0.178	-0.097
0.309	0.265	-0.778	0.260	0.307	-0.915	0.424	0.245	-0.109	-0.029	-0.030	0.132	0.077	0.131	0.130	-0.118
0.309	0.346	-0.790	0.250	0.310	-0.917	0.178	0.585	-0.025	-0.019	0.047	0.122	0.076	0.051	0.117	-0.101
0.243	0.334	-0.743	0.234	0.311	-0.921	0.012	0.828	0.131	-0.068	0.034	0.173	0.008	0.064	0.164	-0.101
0.243	0.334	-0.743	0.212	0.312	-0.926	-0.017	1.149	0.136	-0.046	0.034	0.179	0.006	0.066	0.162	-0.106
0.178	0.253	-0.755	0.204	0.315	-0.927	0.116	0.389	0.142	-0.104	-0.050	0.168	0.060	0.149	0.149	-0.104
0.232	0.265	-0.755	0.198	0.319	-0.927	0.198	0.295	0.139	-0.044	-0.042	0.168	0.009	0.139	0.147	-0.097
0.267	0.354	-0.759	0.180	0.323	-0.929	0.164	0.969	0.096	0.009	0.043	0.166	0.022	0.052	0.142	-0.115
0.193	0.388	-0.786	0.160	0.327	-0.931	0.223	1.044	0.073	-0.044	0.073	0.141	0.055	0.019	0.113	-0.118
0.063	0.342	-0.794	0.147	0.332	-0.932	0.240	0.619	0.147	-0.162	0.022	0.133	0.188	0.065	0.105	-0.123
0.082	0.211	-0.786	0.133	0.336	-0.932	0.220	0.745	0.012	-0.129	-0.114	0.142	0.172	0.197	0.111	-0.132
0.117	0.214	-0.798	0.121	0.342	-0.932	0.316	0.571	0.157	-0.083	-0.116	0.129	0.140	0.194	0.098	-0.140
0.120	0.307	-0.822	0.107	0.345	-0.933	0.121	0.731	0.193	-0.064	-0.026	0.107	0.137	0.101	0.074	-0.114
0.051	0.369	-0.889	0.093	0.344	-0.935	-0.106	0.649	0.191	-0.120	0.037	0.042	0.206	0.039	0.006	-0.110
0.120	0.400	-0.826	0.075	0.344	-0.936	0.000	0.957	0.081	-0.032	0.068	0.107	0.137	0.006	0.069	-0.119
0.047	0.354	-0.751	0.065	0.353	-0.933	0.475	0.539	-0.088	-0.095	0.012	0.179	0.209	0.052	0.142	-0.126
-0.014	0.269	-0.849	0.058	0.360	-0.931	0.389	0.369	0.010	-0.150	-0.080	0.078	0.269	0.137	0.042	-0.122
0.055	0.195	-0.723	0.044	0.363	-0.931	0.180	0.724	0.105	-0.066	-0.156	0.204	0.196	0.211	0.167	-0.139
0.078	0.122	-0.708	0.031	0.368	-0.929	0.285	0.678	0.054	-0.031	-0.235	0.218	0.171	0.286	0.181	-0.132
0.028	0.168	-0.644	0.013	0.368	-0.930	-0.020	0.945	0.065	-0.063	-0.188	0.281	0.219	0.241	0.243	-0.120
0.001	0.249	-0.782	-0.004	0.367	-0.930	-0.027	0.919	0.024	-0.073	-0.106	0.144	0.244	0.161	0.105	-0.119
-0.010	0.334	-0.814	-0.017	0.367	-0.930	0.017	0.719	-0.106	-0.072	-0.021	0.112	0.254	0.077	0.072	-0.128
-0.057	0.408	-0.853	-0.029	0.372	-0.928	0.263	0.684	-0.100	-0.106	0.047	0.071	0.299	0.005	0.031	-0.130
-0.110	0.400	-0.901	-0.036	0.374	-0.927	0.078	0.340	0.034	-0.153	0.038	0.023	0.352	0.011	0.017	-0.128
-0.107	0.330	-0.830	-0.040	0.377	-0.925	0.174	0.202	0.061	-0.144	-0.035	0.092	0.347	0.080	0.054	-0.129
-0.045	0.272	-0.818	-0.049	0.379	-0.924	0.106	0.465	0.062	-0.073	-0.095	0.103	0.285	0.137	0.065	-0.130
-0.080	0.288	-0.865	-0.058	0.380	-0.923	0.086	0.450	0.032	-0.099	-0.081	0.054	0.320	0.120	0.017	-0.124
-0.095	0.253	-0.830	-0.067	0.382	-0.922	0.111	0.465	0.005	-0.106	-0.117	0.088	0.336	0.153	0.051	-0.114
-0.122	0.207	-0.909	-0.076	0.383	-0.921	0.071	0.500	0.019	-0.123	-0.164	0.008	0.364	0.199	0.029	-0.088
-0.191	0.218	-1.082	-0.080	0.389	-0.918	0.393	0.160	0.075	-0.189	-0.159	-0.168	0.434	0.187	0.204	-0.050
-0.064	0.245	-1.145	-0.090	0.398	-0.913	0.519	0.457	0.189	-0.052	-0.141	-0.236	0.308	0.158	0.269	-0.007
-0.041	0.238	-1.173	-0.105	0.411	-0.906	0.769	0.719	0.293	-0.013	-0.161	-0.271	0.286	0.165	0.297	-0.066
-0.041	0.238	-1.173	-0.113	0.425	-0.898	0.914	0.291	0.383	-0.005	-0.176	-0.278	0.286	0.163	0.298	-0.086
-0.480	0.315	-0.885	-0.107	0.445	-0.889	1.182	-0.592	0.400	-0.449	-0.119	0.000	0.725	0.083	0.012	-0.113
-0.291	0.415	-0.964	-0.101	0.468	-0.878	1.341	-0.609	0.500	-0.266	-0.040	-0.090	0.537	0.020	0.091	-0.149
-0.180	0.400	-0.975	-0.101	0.487	-0.867	1.200	-0.350	0.561	-0.155	-0.075	-0.112	0.426	0.006	0.102	-0.159
-0.160	0.493	-0.936	-0.094	0.504	-0.858	1.053	-0.658	0.473	-0.142	0.001	-0.082	0.406	0.100	0.063	-0.042
0.051	0.531	-0.810	-0.082	0.517	-0.852	0.726	-0.827	0.174	0.057	0.028	0.038	0.194	0.141	0.062	0.049
0.178	0.601	-0.901	-0.068	0.522	-0.850	0.290	-0.757	-0.037	0.170	0.092	-0.054	0.067	0.213	0.030	0.165
0.240	0.674	-0.987	-0.045	0.523	-0.851	0.041	-1.182	-0.109	0.210	0.165	-0.140	0.005	0.288	0.117	0.320
0.470	0.748	-1.113	-0.024	0.516	-0.856	-0.390	-1.168	-0.026	0.419	0.245	-0.261	0.225	0.364	0.244	0.456
0.659	0.752	-1.236	-0.008	0.506	-0.863	-0.613	-0.722	-0.127	0.591	0.260	-0.377	0.414	0.369	0.366	0.570
0.724	0.640	-1.255	0.007	0.496	-0.868	-0.550	-0.653	-0.157	0.642	0.158	-0.391	0.480	0.259	0.387	0.662
0.763	0.477	-1.267	0.020	0.482	-0.876	-0.757	-0.542	-0.086	0.668	0.009	-0.395	0.520	0.099	0.399	0.702
0.713	0.300	-1.314	0.036	0.471	-0.881	-0.577	-0.813	-0.034	0.601	-0.158	-0.437	0.471	0.076	0.448	0.683
0.747	0.385	-1.176	0.050	0.468	-0.882	-0.133	-0.683	0.005	0.622	-0.070	-0.298	0.506	0.012	0.310	0.628
0.705	0.435	-1.042	0.063	0.467	-0.882	-0.036	-0.610	-0.029	0.566	-0.019	-0.164	0.465	0.065	0.176	0.538
0.601	0.593	-0.987	0.084	0.474	-0.876	0.385	-1.168	0.091	0.441	0.133	-0.115	0.363	0.225	0.121	0.463
0.497	0.450	-0.849	0.093	0.475	-0.875	0.057	-0.414	0.018	0.329	-0.011	0.022	0.261	0.084	0.016	0.382
0.509	0.439	-0.928	0.101	0.476	-0.874	0.040	-0.454	0.053	0.333	-0.023	-0.058	0.274	0.075	0.063	0.296
0.467	0.582	-0.905	0.117	0.480	-0.870	0.230	-0.784	-0.072	0.275	0.116	-0.039	0.234	0.220	0.039	0.210
0.432	0.539	-0.652	0.121	0.485	-0.866	0.299	-0.012	-0.328	0.236	0.069	0.210	0.201	0.179	0.214	0.167
0.282	0.516	-0.676	0.121	0.486	-0.865	0.145	0.249	-0.427	0.086	0.044	0.186	0.053	0.157	0.191	0.114
0.313	0.512	-0.790	0.125	0.493	-0.861	0.442	0.076	-0.421	0.113	0.033	0.067	0.085	0.154	0.077	0.039
0.209	0.605	-1.011	0.126	0.499	-0.857	0.405	0.192	-0.459	0.008	0.120	-0.157	0.016	0.249	0.144	-0.018
0.020	0.659	-1.027	0.126	0.498	-0.858	-0.025	0.211	-0.345	-0.180	0.175	-0.172	0.203	0.306	0.160	-0.055
0.005	0.477	-0.987	0.131	0.493	-0.860	-0.192	-0.122	-0.389	-0.200	-0.002	-0.131	0.216	0.127	0.121	-0.078
-0.030	0.427	-1.023	0.139	0.490	-0.861	-0.123	-0.296	-0.355	-0.243	-0.049	-0.166	0.248	0.079	0.157	-0.109
0.109	0.578	-1.066	0.148	0.487	-0.861	-0.133	-0.459	-0.172	-0.114	0.105	-0.209	0.107	0.231	0.200	-0.107
0.163	0.481	-0.775	0.161	0.485	-0.860	-0.082	-0.596	-0.198	-0.072	0.011	0.082	0.051	0.137	0.093	-0.094
0.163	0.481	-0.775	0.167	0.486	-0.858	0.067	-0.289	-0.155	-0.079	0.010	0.080	0.048	0.139	0.094	-0.091
0.163	0.535	-0.845	0.167	0.484	-0.859	-0.072	0.069	-0.107	-0.078	0.065	0.010	0.045	0.195	0.024	-0.101
0.074	0.458	-0.865	0.169	0.483	-0.859	-0.078	-0.119	-0.036	-0.169	-0.011	-0.009	0.132	0.121	0.005	-0.101
0.128	0.388	-0.936	0.176	0.486	-0.856	0.207	-0.399	-0.013	-0.122	-0.083	-0.083	0.077	0.054	0.065	-0.092
0.101	0.470	-1.007	0.188	0.488	-0.852	0.127	-0.738	-0.002	-0.161	-0.004	-0.158	0.101	0.137	0.134	-0.079
0.201	0.570	-0.873	0.195	0.487	-0.852	-0.069	-0.361	-0.087	-0.068	0.098	-0.025	0.003	0.238	0.000	-0.068
0.286	0.423	-0.798	0.204	0.491	-0.847	0.276	-0.403	-0.124	0.009	-0.053	0.046	0.092	0.091	0.076	-0.054
0.178	0.381	-0.834	0.207	0.489	-0.847	-0.068	-0.159	-0.086	-0.103	-0.094	0.011	0.014	0.049	0.041	-0.034
0.243	0.477	-0.912	0.209	0.487	-0.848	-0.112	-0.102	-0.010	-0.039	0.005	-0.067	0.055	0.146	0.037	-0.045
0.259	0.632	-0.932	0.216	0.487	-0.847	-0.022	-0.380	-0.019	-0.030	0.159	-0.089	0.071	0.302	0.056	-0.080
0.186	0.493	-0.814	0.221	0.487	-0.845	0.030	-0.252	-0.157	-0.109	0.021	0.028	0.002	0.163	0.063	-0.064
0.120	0.385	-0.794	0.228	0.485	-0.844	-0.088	-0.384	-0.040	-0.181	-0.086	0.047	0.068	0.055	0.085	-0.069
0.270	0.323	-0.877	0.226	0.481	-0.847	-0.147	0.158	-0.096	-0.029	-0.144	-0.033	0.079	0.007	0.005	-0.053
0.213	0.439	-0.999	0.238	0.474	-0.848	-0.435	-0.748	0.048	-0.099	-0.021	-0.154	0.020	0.109	0.115	-0.044
0.363	0.524	-0.944	0.234	0.470	-0.851	-0.228	0.320	-0.119	0.056	0.069	-0.096	0.167	0.194	0.057	-0.032
0.255	0.508	-0.814	0.244	0.470	-0.848	0.043	-0.545	-0.078	-0.062	0.053	0.031	0.058	0.180	0.076	-0.037
0.220	0.431	-0.739	0.238	0.469	-0.850	0.035	0.528	-0.251	-0.090	-0.024	0.108	0.022	0.103	0.152	-0.029
0.259	0.400	-0.901	0.249	0.464	-0.850	-0.356	-0.712	0.065	-0.063	-0.049	-0.053	0.059	0.074	0.008	-0.036
0.282	0.439	-0.956	0.251	0.459	-0.852	-0.223	-0.048	-0.103	-0.042	-0.005	-0.107	0.081	0.115	0.062	-0.020
0.363	0.593	-0.909	0.257	0.463	-0.848	0.273	-0.249	-0.198	0.033	0.145	-0.063	0.162	0.272	0.014	-0.019
0.336	0.589	-0.885	0.266	0.465	-0.844	0.095	-0.514	0.023	-0.003	0.140	-0.043	0.134	0.269	0.010	-0.020
0.201	0.531	-0.893	0.273	0.462	-0.844	-0.174	-0.445	0.046	-0.144	0.084	-0.052	0.001	0.212	0.002	-0.052
0.305	0.415	-0.814	0.271	0.458	-0.847	-0.285	0.116	0.052	-0.038	-0.027	0.030	0.105	0.097	0.081	-0.058
0.147	0.350	-0.885	0.269	0.456	-0.848	-0.072	0.076	-0.037	-0.194	-0.091	-0.039	0.052	0.034	0.009	-0.082
0.378	0.415	-0.826	0.272	0.452	-0.849	-0.244	-0.208	0.092	0.034	-0.022	0.021	0.179	0.100	0.069	-0.064
0.209	0.431	-0.920	0.281	0.451	-0.847	-0.103	-0.541	0.028	-0.144	-0.005	-0.076	0.011	0.117	0.025	-0.050
0.347	0.435	-0.778	0.283	0.451	-0.847	0.026	-0.092	-0.029	-0.007	-0.001	0.065	0.151	0.123	0.117	-0.013
0.347	0.531	-0.924	0.277	0.448	-0.850	-0.160	0.414	-0.077	-0.001	0.098	-0.077	0.153	0.220	0.027	-0.035
0.347	0.531	-0.924	0.280	0.443	-0.852	-0.339	-0.226	0.131	-0.004	0.103	-0.075	0.154	0.220	0.026	-0.031
0.274	0.327	-0.826	0.286	0.440	-0.852	-0.163	-0.332	-0.046	-0.083	-0.098	0.023	0.084	0.016	0.074	-0.021
0.278	0.369	-0.826	0.293	0.438	-0.850	-0.075	-0.352	-0.087	-0.086	-0.054	0.022	0.090	0.059	0.075	-0.032
0.359	0.454	-0.920	0.295	0.434	-0.851	-0.194	-0.092	-0.068	-0.007	0.035	-0.071	0.173	0.144	0.018	-0.045
0.282	0.527	-0.991	0.292	0.429	-0.855	-0.310	0.125	0.081	-0.081	0.113	-0.139	0.097	0.217	0.088	-0.028
0.317	0.508	-0.861	0.294	0.425	-0.856	-0.258	-0.099	-0.030	-0.049	0.098	-0.007	0.133	0.198	0.042	-0.028
0.405	0.361	-0.743	0.292	0.422	-0.858	-0.064	0.245	-0.192	0.042	-0.047	0.113	0.223	0.052	0.161	-0.055
0.267	0.303	-0.845	0.288	0.419	-0.861	-0.136	0.245	-0.098	-0.093	-0.102	0.013	0.085	0.005	0.060	-0.035
0.220	0.412	-0.912	0.295	0.414	-0.861	-0.329	-0.423	0.045	-0.146	0.012	-0.053	0.041	0.103	0.005	-0.050
0.397	0.520	-0.983	0.294	0.405	-0.866	-0.485	0.118	-0.070	0.033	0.129	-0.120	0.218	0.211	0.075	-0.060
0.259	0.466	-0.818	0.297	0.400	-0.867	-0.265	-0.165	-0.103	-0.109	0.080	0.047	0.082	0.157	0.092	-0.058
0.340	0.365	-0.806	0.297	0.400	-0.867	0.079	0.098	-0.188	-0.028	-0.021	0.058	0.163	0.056	0.104	-0.037
0.282	0.257	-0.877	0.304	0.399	-0.865	-0.061	-0.395	-0.052	-0.093	-0.127	-0.015	0.106	0.053	0.035	-0.054
0.370	0.311	-0.826	0.297	0.390	-0.871	-0.444	0.447	-0.061	0.002	-0.064	0.043	0.196	0.001	0.087	-0.045
0.332	0.423	-0.916	0.292	0.380	-0.878	-0.563	0.336	-0.097	-0.031	0.058	-0.041	0.158	0.112	0.002	-0.036
0.263	0.396	-0.944	0.294	0.373	-0.880	-0.307	-0.018	-0.218	-0.102	0.037	-0.067	0.090	0.085	0.029	-0.045
0.332	0.497	-0.975	0.297	0.369	-0.881	-0.241	-0.114	-0.148	-0.036	0.143	-0.097	0.159	0.187	0.060	-0.046
0.224	0.458	-0.928	0.309	0.365	-0.878	-0.216	-0.695	-0.038	-0.155	0.108	-0.052	0.051	0.148	0.012	-0.052
0.367	0.415	-0.834	0.301	0.362	-0.882	-0.125	0.575	-0.191	-0.005	0.069	0.046	0.194	0.105	0.084	-0.049
0.340	0.361	-0.873	0.317	0.355	-0.879	-0.369	-0.946	0.048	-0.048	0.021	0.004	0.168	0.051	0.045	-0.081
0.351	0.323	-0.794	0.309	0.348	-0.885	-0.355	0.544	-0.161	-0.028	-0.010	0.088	0.179	0.013	0.125	-0.075
0.232	0.222	-0.786	0.298	0.334	-0.894	-0.761	0.647	-0.083	-0.136	-0.096	0.105	0.059	0.087	0.133	-0.071
0.301	0.160	-0.810	0.303	0.321	-0.897	-0.676	-0.236	-0.041	-0.071	-0.145	0.085	0.128	0.149	0.110	-0.061
0.413	0.222	-0.782	0.302	0.310	-0.901	-0.550	0.108	-0.199	0.040	-0.072	0.117	0.239	0.089	0.139	-0.060
0.390	0.257	-0.873	0.300	0.300	-0.906	-0.477	0.253	-0.267	0.020	-0.027	0.030	0.216	0.054	0.049	-0.018
0.313	0.230	-0.912	0.302	0.291	-0.908	-0.347	-0.041	-0.294	-0.059	-0.046	-0.007	0.138	0.080	0.009	0.021
0.424	0.203	-0.928	0.310	0.281	-0.908	-0.446	-0.322	-0.261	0.045	-0.063	-0.022	0.249	0.106	0.006	0.014
0.486	0.280	-0.912	0.308	0.274	-0.911	-0.296	0.242	-0.302	0.109	0.022	-0.003	0.311	0.028	0.011	0.018
0.320	0.377	-0.979	0.312	0.266	-0.912	-0.422	-0.199	-0.165	-0.061	0.127	-0.069	0.144	0.068	0.056	0.039
0.401	0.385	-0.920	0.306	0.252	-0.918	-0.706	0.373	-0.117	0.026	0.148	-0.004	0.224	0.074	0.005	0.018
0.417	0.408	-0.936	0.295	0.240	-0.925	-0.664	0.664	-0.137	0.053	0.184	-0.013	0.239	0.096	0.009	-0.018
0.309	0.346	-0.905	0.290	0.224	-0.931	-0.822	0.324	-0.182	-0.050	0.138	0.024	0.131	0.034	0.024	-0.004
0.240	0.361	-1.015	0.285	0.206	-0.936	-0.947	0.271	-0.094	-0.114	0.171	-0.080	0.061	0.049	0.086	-0.020
0.409	0.365	-0.869	0.275	0.186	-0.943	-1.015	0.608	-0.226	0.065	0.195	0.073	0.229	0.053	0.060	-0.047
0.324	0.319	-0.810	0.264	0.167	-0.950	-0.976	0.652	-0.293	-0.008	0.168	0.139	0.144	0.008	0.119	-0.066
0.290	0.199	-0.810	0.260	0.152	-0.953	-0.675	0.237	-0.327	-0.040	0.063	0.142	0.107	0.111	0.119	-0.075
0.255	0.141	-0.719	0.262	0.140	-0.955	-0.575	-0.033	-0.335	-0.076	0.017	0.234	0.071	0.169	0.211	-0.086
0.274	0.133	-0.735	0.260	0.124	-0.958	-0.749	0.155	-0.189	-0.054	0.025	0.221	0.088	0.178	0.196	-0.085
0.363	0.072	-0.767	0.242	0.109	-0.964	-0.784	0.955	-0.132	0.052	-0.021	0.196	0.176	0.241	0.166	-0.076
0.301	0.099	-0.810	0.228	0.093	-0.969	-0.790	0.743	-0.049	0.004	0.022	0.158	0.113	0.215	0.123	-0.072
0.293	0.218	-0.845	0.221	0.085	-0.972	-0.433	0.393	-0.077	0.004	0.150	0.125	0.104	0.096	0.088	-0.059
0.213	0.172	-0.755	0.208	0.084	-0.975	-0.057	0.708	-0.108	-0.064	0.105	0.218	0.021	0.143	0.177	-0.069
0.286	0.033	-0.759	0.202	0.080	-0.976	-0.171	0.296	0.044	0.015	-0.031	0.216	0.093	0.283	0.172	-0.065
0.301	-0.025	-0.680	0.199	0.076	-0.977	-0.252	0.187	0.103	0.034	-0.084	0.296	0.107	0.341	0.249	-0.078
0.286	-0.079	-0.767	0.169	0.069	-0.983	-0.349	1.528	0.068	0.048	-0.131	0.215	0.090	0.395	0.161	-0.055
0.205	-0.021	-0.751	0.164	0.066	-0.984	-0.133	0.273	0.126	-0.027	-0.071	0.232	0.006	0.336	0.176	-0.038
0.236	0.083	-0.869	0.143	0.069	-0.987	0.143	1.086	-0.005	0.024	0.031	0.117	0.034	0.230	0.058	-0.068
0.274	0.145	-0.861	0.134	0.074	-0.988	0.213	0.476	0.073	0.072	0.088	0.126	0.070	0.168	0.066	-0.072
-0.007	0.099	-0.873	0.117	0.074	-0.990	0.004	0.836	0.099	-0.192	0.042	0.116	0.214	0.213	0.055	-0.088
0.209	0.064	-0.731	0.100	0.069	-0.993	-0.251	0.847	0.174	0.040	0.011	0.260	0.002	0.248	0.198	-0.110
0.051	0.021	-0.735	0.084	0.067	-0.994	-0.130	0.785	0.141	-0.101	-0.029	0.258	0.157	0.290	0.195	-0.120
0.086	-0.041	-0.727	0.062	0.070	-0.996	0.159	1.113	0.111	-0.045	-0.094	0.267	0.122	0.351	0.202	-0.080
0.205	-0.071	-0.692	0.051	0.074	-0.996	0.201	0.570	0.180	0.086	-0.128	0.303	0.002	0.381	0.237	-0.069
0.140	0.064	-0.842	0.032	0.080	-0.996	0.287	0.979	0.148	0.040	0.001	0.154	0.065	0.244	0.085	-0.061
0.140	0.064	-0.842	0.012	0.084	-0.996	0.217	0.961	0.244	0.059	-0.004	0.154	0.063	0.242	0.083	-0.061
-0.030	0.095	-0.838	-0.003	0.084	-0.996	-0.034	0.764	0.267	-0.095	0.028	0.158	0.230	0.211	0.085	-0.069
-0.022	0.056	-0.798	-0.023	0.083	-0.996	-0.018	0.975	0.177	-0.067	-0.010	0.197	0.220	0.249	0.121	-0.082
0.020	-0.091	-0.830	-0.037	0.089	-0.995	0.339	0.687	0.109	-0.011	-0.163	0.164	0.176	0.395	0.088	-0.102
0.017	-0.060	-0.771	-0.047	0.101	-0.994	0.581	0.535	-0.014	-0.004	-0.143	0.222	0.177	0.363	0.146	-0.099
-0.037	-0.002	-0.826	-0.060	0.108	-0.992	0.388	0.627	0.103	-0.045	-0.092	0.165	0.229	0.302	0.090	-0.095
-0.091	0.041	-0.853	-0.073	0.116	-0.991	0.428	0.648	0.124	-0.086	-0.058	0.136	0.283	0.258	0.062	-0.092
-0.083	0.091	-0.845	-0.087	0.118	-0.989	0.150	0.659	0.272	-0.065	-0.010	0.143	0.274	0.207	0.070	-0.095
-0.099	0.126	-0.991	-0.109	0.121	-0.987	0.162	1.095	0.249	-0.058	0.022	-0.006	0.289	0.169	0.077	-0.103
-0.141	0.168	-0.932	-0.127	0.124	-0.984	0.154	0.877	0.171	-0.082	0.062	0.051	0.331	0.125	0.016	-0.081
-0.187	0.191	-0.897	-0.138	0.129	-0.982	0.282	0.513	0.238	-0.117	0.080	0.084	0.377	0.100	0.021	-0.080
-0.053	0.137	-0.853	-0.151	0.140	-0.979	0.555	0.660	0.061	0.030	0.015	0.125	0.243	0.153	0.064	-0.091
-0.187	0.044	-0.924	-0.159	0.150	-0.976	0.542	0.410	0.119	-0.095	-0.087	0.051	0.377	0.244	0.008	-0.085
-0.183	0.060	-0.873	-0.170	0.155	-0.973	0.287	0.518	0.133	-0.080	-0.077	0.100	0.375	0.226	0.042	-0.082
-0.133	0.056	-0.849	-0.177	0.162	-0.971	0.410	0.354	0.097	-0.023	-0.088	0.121	0.327	0.228	0.065	-0.114
-0.207	0.029	-0.818	-0.191	0.165	-0.968	0.188	0.710	0.082	-0.081	-0.118	0.149	0.402	0.254	0.095	-0.112
-0.322	0.072	-0.956	-0.203	0.166	-0.965	0.086	0.574	0.092	-0.184	-0.076	0.008	0.518	0.210	0.045	-0.094
-0.245	0.033	-0.936	-0.218	0.160	-0.963	-0.248	0.769	0.119	-0.092	-0.109	0.026	0.442	0.247	0.025	-0.087
-0.237	0.002	-1.113	-0.226	0.157	-0.961	-0.068	0.396	0.274	-0.076	-0.138	-0.153	0.434	0.277	0.202	-0.019
-0.249	-0.079	-1.074	-0.243	0.157	-0.957	0.064	0.811	0.298	-0.071	-0.218	-0.117	0.446	0.357	0.163	0.042
-0.010	-0.091	-1.106	-0.253	0.163	-0.954	0.504	0.508	0.449	0.178	-0.236	-0.152	0.209	0.367	0.195	0.042
-0.114	0.072	-1.137	-0.258	0.177	-0.950	0.847	0.213	0.371	0.079	-0.088	-0.187	0.314	0.204	0.228	-0.025
-0.337	0.137	-1.074	-0.256	0.190	-0.948	0.726	-0.134	0.169	-0.147	-0.035	-0.126	0.538	0.138	0.166	-0.069
-0.545	0.342	-0.901	-0.245	0.201	-0.948	0.644	-0.687	0.266	-0.365	0.158	0.049	0.745	0.069	0.008	-0.113
-0.464	0.323	-0.999	-0.243	0.210	-0.947	0.528	-0.173	0.151	-0.287	0.130	-0.051	0.665	0.050	0.091	-0.159
-0.237	0.303	-1.098	-0.240	0.219	-0.946	0.480	-0.214	0.152	-0.063	0.102	-0.151	0.438	0.030	0.190	-0.079
-0.295	0.276	-1.035	-0.229	0.221	-0.948	0.171	-0.652	0.286	-0.132	0.073	-0.085	0.495	0.004	0.127	0.049
0.143	0.346	-1.058	-0.215	0.219	-0.952	-0.091	-0.661	0.139	0.293	0.145	-0.106	0.057	0.076	0.153	0.237
0.143	0.346	-1.058	-0.195	0.215	-0.957	-0.200	-1.042	0.164	0.273	0.149	-0.100	0.056	0.077	0.153	0.404
0.513	0.543	-1.330	-0.176	0.207	-0.963	-0.456	-0.912	0.027	0.623	0.354	-0.367	0.313	0.276	0.425	0.609
0.674	0.555	-1.366	-0.145	0.200	-0.969	-0.443	-1.383	-0.207	0.754	0.373	-0.396	0.476	0.289	0.462	0.711
0.820	0.396	-1.322	-0.131	0.192	-0.973	-0.511	-0.484	-0.458	0.886	0.223	-0.349	0.622	0.132	0.420	0.784
0.678	0.261	-1.441	-0.108	0.185	-0.977	-0.379	-1.006	-0.343	0.721	0.094	-0.462	0.482	0.003	0.538	0.784
0.563	0.172	-1.307	-0.090	0.178	-0.980	-0.345	-0.774	-0.125	0.588	0.012	-0.325	0.367	0.091	0.404	0.718
0.678	0.102	-1.145	-0.079	0.176	-0.981	-0.123	-0.436	-0.025	0.692	-0.055	-0.162	0.483	0.160	0.241	0.627
0.509	0.106	-1.098	-0.059	0.178	-0.982	0.128	-0.956	0.081	0.503	-0.053	-0.114	0.316	0.155	0.194	0.535
0.501	-0.033	-1.070	-0.048	0.181	-0.982	0.224	-0.491	0.116	0.484	-0.196	-0.086	0.309	0.293	0.168	0.469
0.390	0.033	-1.058	-0.038	0.185	-0.982	0.191	-0.485	0.087	0.362	-0.133	-0.075	0.199	0.226	0.157	0.369
0.355	0.195	-1.058	-0.031	0.188	-0.982	0.184	-0.267	0.030	0.321	0.026	-0.075	0.166	0.062	0.157	0.284
0.232	0.427	-1.058	-0.011	0.201	-0.979	0.642	-1.058	0.135	0.177	0.245	-0.077	0.044	0.172	0.158	0.220
0.224	0.284	-0.775	0.003	0.217	-0.976	0.765	-0.664	0.030	0.156	0.086	0.203	0.038	0.030	0.125	0.185
0.270	0.207	-0.893	0.005	0.226	-0.974	0.464	-0.067	0.018	0.201	-0.000	0.083	0.085	0.046	0.006	0.132
0.247	0.381	-1.023	0.004	0.233	-0.972	0.367	0.065	0.012	0.178	0.167	-0.049	0.064	0.130	0.124	0.099
0.132	0.392	-0.968	0.004	0.246	-0.969	0.616	0.056	-0.118	0.063	0.166	0.003	0.049	0.143	0.070	0.086
0.124	0.187	-0.857	-0.009	0.253	-0.967	0.380	0.775	-0.343	0.068	-0.046	0.112	0.055	0.061	0.041	0.054
-0.010	0.280	-1.204	-0.003	0.264	-0.965	0.571	-0.229	-0.313	-0.072	0.036	-0.238	0.187	0.033	0.307	-0.042
0.013	0.404	-1.078	-0.005	0.277	-0.961	0.677	0.226	-0.431	-0.047	0.146	-0.115	0.162	0.159	0.181	-0.067
-0.249	0.242	-0.909	-0.009	0.278	-0.960	0.067	0.270	-0.277	-0.304	-0.017	0.054	0.421	0.003	0.012	-0.070
-0.049	0.234	-1.066	-0.002	0.276	-0.961	-0.138	-0.356	-0.033	-0.111	-0.022	-0.103	0.219	0.010	0.169	-0.077
0.067	0.292	-1.011	0.009	0.282	-0.959	0.326	-0.517	-0.140	-0.007	0.030	-0.050	0.101	0.049	0.114	-0.068
0.047	0.431	-0.987	0.019	0.286	-0.958	0.216	-0.442	-0.209	-0.035	0.165	-0.027	0.117	0.190	0.090	-0.033
0.136	0.361	-0.936	0.022	0.285	-0.958	-0.093	-0.148	-0.114	0.049	0.097	0.024	0.026	0.122	0.038	-0.023
-0.014	0.276	-0.877	0.022	0.286	-0.958	0.069	0.089	-0.323	-0.101	0.011	0.083	0.174	0.038	0.023	-0.033
0.055	0.296	-1.023	0.037	0.292	-0.956	0.322	-0.667	-0.229	-0.046	0.024	-0.065	0.102	0.059	0.122	-0.042
0.017	0.419	-1.109	0.048	0.292	-0.955	-0.014	-0.579	-0.135	-0.096	0.148	-0.152	0.138	0.184	0.208	-0.064
0.067	0.307	-0.889	0.055	0.290	-0.956	-0.106	-0.280	-0.157	-0.052	0.038	0.069	0.083	0.073	0.012	-0.044
0.067	0.307	-0.889	0.057	0.289	-0.956	-0.022	-0.052	-0.198	-0.054	0.039	0.069	0.079	0.074	0.012	-0.044
0.140	0.214	-0.877	0.066	0.295	-0.953	0.344	-0.408	-0.268	0.009	-0.060	0.079	0.004	0.018	0.024	-0.038
0.093	0.280	-1.023	0.081	0.301	-0.950	0.331	-0.700	-0.155	-0.051	0.000	-0.070	0.048	0.047	0.121	-0.019
0.120	0.415	-1.015	0.083	0.297	-0.951	-0.244	-0.091	-0.117	-0.027	0.140	-0.061	0.019	0.181	0.114	-0.025
0.105	0.508	-1.121	0.079	0.291	-0.953	-0.312	0.237	-0.070	-0.038	0.239	-0.165	0.034	0.273	0.220	-0.017
0.097	0.257	-0.810	0.090	0.291	-0.952	0.009	-0.539	-0.161	-0.057	-0.013	0.145	0.042	0.020	0.092	-0.014
0.251	0.091	-0.778	0.097	0.293	-0.951	0.164	-0.285	-0.154	0.090	-0.181	0.175	0.111	0.148	0.125	-0.008
0.155	0.296	-0.944	0.098	0.292	-0.951	-0.052	0.004	-0.105	-0.006	0.025	0.010	0.013	0.056	0.039	-0.026
0.163	0.415	-1.027	0.098	0.289	-0.952	-0.191	0.014	-0.105	0.001	0.149	-0.072	0.019	0.174	0.120	-0.005
0.113	0.357	-0.905	0.109	0.292	-0.950	0.183	-0.508	-0.075	-0.059	0.087	0.048	0.032	0.115	0.003	-0.016
0.205	0.257	-0.881	0.111	0.297	-0.948	0.277	-0.071	-0.154	0.030	-0.018	0.070	0.060	0.013	0.029	-0.006
0.186	0.184	-0.842	0.111	0.296	-0.949	-0.028	-0.005	0.018	0.011	-0.091	0.110	0.040	0.061	0.069	-0.008
0.170	0.338	-1.062	0.102	0.294	-0.950	-0.135	0.484	0.016	0.005	0.066	-0.109	0.024	0.093	0.152	0.009
0.167	0.466	-1.019	0.115	0.299	-0.947	0.265	-0.648	-0.050	-0.012	0.188	-0.068	0.020	0.220	0.107	-0.001
0.205	0.342	-0.936	0.121	0.303	-0.945	0.243	-0.280	-0.138	0.020	0.060	0.012	0.059	0.095	0.023	0.022
0.182	0.157	-0.814	0.122	0.301	-0.946	-0.107	-0.023	0.057	-0.003	-0.123	0.135	0.036	0.093	0.099	-0.012
0.305	0.176	-0.869	0.114	0.295	-0.949	-0.340	0.427	0.051	0.128	-0.097	0.083	0.161	0.076	0.043	0.004
0.017	0.218	-0.999	0.112	0.295	-0.949	0.048	0.081	-0.061	-0.159	-0.055	-0.047	0.127	0.034	0.089	0.016
0.278	0.392	-0.968	0.117	0.299	-0.947	0.184	-0.200	-0.074	0.098	0.116	-0.017	0.136	0.139	0.057	0.005
0.228	0.477	-1.031	0.116	0.306	-0.945	0.375	0.112	-0.161	0.049	0.194	-0.082	0.087	0.223	0.120	-0.021
0.047	0.408	-1.031	0.128	0.307	-0.943	0.024	-0.687	0.113	-0.144	0.124	-0.084	0.091	0.153	0.120	-0.008
0.163	0.303	-0.901	0.126	0.305	-0.944	-0.090	0.120	0.039	-0.026	0.021	0.047	0.026	0.048	0.011	-0.015
0.140	0.292	-0.865	0.116	0.305	-0.945	-0.011	0.530	-0.072	-0.039	0.010	0.084	0.004	0.037	0.046	-0.055
0.293	0.211	-0.853	0.128	0.301	-0.945	-0.183	-0.638	0.122	0.103	-0.068	0.096	0.160	0.045	0.058	-0.029
0.043	0.214	-0.944	0.119	0.300	-0.947	-0.071	0.488	-0.076	-0.138	-0.063	0.008	0.088	0.043	0.031	-0.031
0.270	0.164	-0.826	0.133	0.309	-0.942	0.539	-0.664	-0.160	0.075	-0.123	0.121	0.140	0.094	0.087	0.017
0.124	0.307	-1.039	0.153	0.316	-0.936	0.400	-1.025	-0.062	-0.090	0.013	-0.097	0.005	0.047	0.125	-0.006
0.363	0.558	-1.054	0.153	0.323	-0.934	0.364	0.047	-0.117	0.148	0.257	-0.114	0.235	0.297	0.140	0.016
0.105	0.585	-1.102	0.162	0.326	-0.931	0.118	-0.463	-0.043	-0.118	0.281	-0.164	0.021	0.321	0.187	0.005
0.182	0.454	-0.979	0.152	0.322	-0.935	-0.250	0.523	-0.032	-0.032	0.154	-0.038	0.057	0.189	0.065	0.005
0.197	0.400	-0.897	0.146	0.315	-0.938	-0.362	0.368	-0.132	-0.011	0.106	0.048	0.074	0.134	0.019	-0.041
0.159	0.385	-0.924	0.149	0.312	-0.938	-0.113	-0.072	-0.147	-0.051	0.093	0.021	0.036	0.117	0.008	-0.035
0.193	0.323	-0.849	0.157	0.306	-0.939	-0.339	-0.401	-0.099	-0.025	0.038	0.097	0.072	0.054	0.068	-0.047
0.236	0.261	-0.857	0.167	0.311	-0.936	0.320	-0.454	-0.280	0.007	-0.029	0.086	0.116	0.011	0.061	-0.034
0.209	0.207	-0.806	0.184	0.316	-0.931	0.359	-0.807	-0.242	-0.037	-0.089	0.132	0.090	0.067	0.113	-0.036
0.324	0.072	-0.849	0.192	0.322	-0.927	0.387	-0.283	-0.271	0.072	-0.229	0.086	0.206	0.205	0.071	-0.024
0.167	0.137	-1.015	0.205	0.327	-0.923	0.301	-0.686	-0.059	-0.098	-0.168	-0.084	0.050	0.141	0.095	0.026
0.259	0.272	-0.983	0.213	0.320	-0.923	-0.339	-0.477	0.059	-0.014	-0.027	-0.052	0.143	0.007	0.063	0.024
0.463	0.392	-1.035	0.186	0.315	-0.931	-0.298	1.504	-0.085	0.216	0.099	-0.096	0.346	0.112	0.114	0.027
0.097	0.516	-1.113	0.199	0.317	-0.928	0.106	-0.642	-0.101	-0.162	0.220	-0.177	0.019	0.233	0.191	0.031
0.293	0.508	-1.003	0.202	0.317	-0.927	0.033	-0.150	-0.103	0.031	0.212	-0.067	0.177	0.222	0.080	0.032
0.236	0.512	-0.928	0.218	0.328	-0.919	0.589	-0.807	-0.077	-0.042	0.205	0.001	0.120	0.223	0.004	-0.035
0.313	0.500	-0.881	0.231	0.338	-0.913	0.504	-0.669	-0.097	0.022	0.184	0.042	0.197	0.210	0.044	-0.013
0.209	0.385	-0.861	0.240	0.345	-0.907	0.418	-0.486	0.000	-0.091	0.061	0.057	0.093	0.093	0.063	-0.043
0.370	0.323	-0.806	0.248	0.353	-0.902	0.466	-0.397	-0.148	0.061	-0.009	0.107	0.255	0.030	0.118	-0.047
0.232	0.369	-0.838	0.249	0.350	-0.903	-0.137	-0.014	-0.046	-0.078	0.040	0.076	0.116	0.076	0.087	-0.043
0.301	0.222	-0.767	0.250	0.349	-0.903	-0.084	-0.061	-0.021	-0.010	-0.104	0.148	0.184	0.072	0.159	-0.055
0.343	0.187	-0.845	0.230	0.341	-0.912	-0.347	1.223	-0.221	0.052	-0.131	0.078	0.226	0.109	0.081	-0.062
0.163	0.168	-0.834	0.242	0.335	-0.911	-0.311	-0.662	-0.057	-0.141	-0.144	0.089	0.044	0.130	0.094	-0.029
0.324	0.118	-0.794	0.232	0.326	-0.916	-0.400	0.627	-0.135	0.031	-0.186	0.134	0.204	0.183	0.134	-0.011
0.401	0.164	-0.822	0.226	0.318	-0.921	-0.398	0.405	-0.119	0.114	-0.131	0.111	0.280	0.139	0.108	-0.009
0.355	0.149	-0.861	0.233	0.310	-0.922	-0.339	-0.288	-0.223	0.060	-0.139	0.073	0.232	0.157	0.068	0.013
0.386	0.087	-0.786	0.231	0.303	-0.925	-0.316	0.250	-0.260	0.093	-0.193	0.151	0.262	0.220	0.143	0.005
0.247	0.126	-0.932	0.241	0.301	-0.923	0.004	-0.466	-0.222	-0.056	-0.153	0.003	0.122	0.181	0.004	0.006
0.247	0.126	-0.932	0.247	0.297	-0.922	-0.172	-0.279	-0.206	-0.062	-0.148	0.003	0.120	0.181	0.004	-0.032
0.436	0.280	-0.798	0.240	0.293	-0.926	-0.138	0.491	-0.209	0.134	0.010	0.141	0.307	0.027	0.130	-0.030
0.163	0.269	-0.861	0.245	0.287	-0.926	-0.290	-0.242	-0.119	-0.144	0.004	0.079	0.032	0.039	0.067	-0.033
0.436	0.211	-0.704	0.240	0.284	-0.928	-0.137	0.334	-0.124	0.133	-0.051	0.239	0.303	0.098	0.225	-0.021
0.297	0.145	-0.759	0.239	0.285	-0.928	0.123	0.151	-0.169	-0.003	-0.117	0.184	0.163	0.165	0.170	-0.055
0.378	0.218	-0.723	0.236	0.286	-0.929	0.100	0.224	-0.147	0.080	-0.045	0.220	0.242	0.094	0.207	-0.037
0.247	0.164	-0.806	0.238	0.287	-0.928	0.093	-0.097	-0.100	-0.053	-0.100	0.136	0.108	0.150	0.124	-0.070
0.290	0.261	-0.755	0.231	0.286	-0.930	-0.063	0.396	0.029	-0.004	-0.002	0.190	0.148	0.056	0.176	-0.065
0.213	0.253	-0.786	0.230	0.287	-0.930	0.048	0.067	0.022	-0.079	-0.011	0.159	0.069	0.065	0.144	-0.064
0.286	0.226	-0.834	0.226	0.285	-0.931	-0.128	0.182	0.151	-0.002	-0.036	0.113	0.140	0.094	0.096	-0.059
0.363	0.253	-0.719	0.207	0.284	-0.936	-0.097	1.034	0.008	0.094	-0.008	0.232	0.216	0.070	0.210	-0.049
0.247	0.269	-0.767	0.195	0.279	-0.940	-0.273	0.625	0.138	-0.010	0.012	0.189	0.099	0.057	0.162	-0.053
0.278	0.284	-0.798	0.174	0.276	-0.945	-0.186	1.112	0.080	0.042	0.031	0.163	0.127	0.043	0.130	-0.034
0.120	0.288	-0.822	0.163	0.271	-0.949	-0.274	0.534	0.077	-0.105	0.040	0.142	0.035	0.039	0.107	-0.045
0.347	0.354	-0.739	0.144	0.267	-0.953	-0.260	1.045	0.010	0.141	0.110	0.230	0.189	0.026	0.189	-0.053
0.197	0.357	-0.842	0.138	0.269	-0.953	0.108	0.307	-0.051	-0.003	0.112	0.127	0.036	0.030	0.086	-0.050
0.136	0.327	-0.790	0.130	0.269	-0.954	-0.023	0.443	-0.017	-0.057	0.081	0.180	0.029	0.002	0.137	-0.047
0.297	0.261	-0.621	0.105	0.267	-0.958	-0.097	1.349	-0.060	0.129	0.017	0.353	0.133	0.068	0.306	-0.084
0.105	0.191	-0.711	0.090	0.265	-0.960	-0.090	0.827	0.013	-0.047	-0.051	0.265	0.060	0.138	0.215	-0.106
0.090	0.072	-0.719	0.071	0.257	-0.964	-0.412	0.915	0.130	-0.045	-0.162	0.260	0.074	0.257	0.205	-0.092
0.055	0.056	-0.672	0.051	0.251	-0.967	-0.294	1.037	0.060	-0.059	-0.172	0.310	0.106	0.272	0.250	-0.106
0.151	0.168	-0.731	0.042	0.253	-0.967	0.078	0.507	0.014	0.047	-0.062	0.251	0.007	0.159	0.188	-0.082
0.040	0.292	-0.936	0.035	0.260	-0.965	0.387	0.347	-0.043	-0.058	0.054	0.045	0.116	0.035	0.020	-0.074
0.109	0.381	-0.857	0.017	0.268	-0.963	0.351	0.924	0.132	0.029	0.136	0.122	0.045	0.054	0.056	-0.072
-0.010	0.280	-0.924	0.002	0.273	-0.962	0.275	0.698	0.190	-0.076	0.030	0.053	0.162	0.046	0.013	-0.051
-0.080	0.269	-0.869	-0.018	0.276	-0.961	0.131	0.994	0.212	-0.125	0.016	0.107	0.229	0.058	0.041	-0.050
0.193	0.257	-0.696	-0.042	0.279	-0.959	0.187	1.236	0.244	0.173	0.001	0.278	0.045	0.071	0.213	-0.057
0.005	0.238	-0.775	-0.062	0.278	-0.959	-0.046	0.973	0.177	0.004	-0.018	0.198	0.142	0.091	0.134	-0.045
0.005	0.238	-0.775	-0.077	0.278	-0.958	-0.015	0.716	0.225	0.018	-0.017	0.197	0.142	0.091	0.132	-0.039
0.040	0.149	-0.684	-0.095	0.282	-0.955	0.238	0.998	-0.017	0.072	-0.111	0.285	0.107	0.179	0.222	-0.060
-0.095	0.172	-0.743	-0.111	0.285	-0.952	0.187	0.799	0.036	-0.047	-0.091	0.223	0.241	0.156	0.163	-0.066
-0.010	0.083	-0.711	-0.122	0.297	-0.947	0.616	0.650	-0.129	0.049	-0.191	0.249	0.156	0.245	0.194	-0.077
-0.126	0.122	-0.830	-0.131	0.300	-0.945	0.161	0.498	-0.034	-0.057	-0.155	0.129	0.271	0.207	0.075	-0.084
-0.122	0.118	-0.763	-0.140	0.302	-0.943	0.116	0.468	-0.013	-0.044	-0.161	0.193	0.267	0.210	0.141	-0.076
-0.091	0.234	-0.778	-0.149	0.303	-0.941	0.092	0.481	0.043	-0.003	-0.046	0.175	0.236	0.095	0.125	-0.074
-0.130	0.195	-0.806	-0.159	0.308	-0.938	0.290	0.491	0.030	-0.032	-0.090	0.144	0.275	0.135	0.096	-0.077
-0.087	0.187	-0.786	-0.171	0.312	-0.935	0.186	0.635	0.006	0.023	-0.101	0.159	0.233	0.143	0.115	-0.080
-0.195	0.245	-0.830	-0.179	0.316	-0.932	0.237	0.442	0.017	-0.075	-0.047	0.112	0.342	0.086	0.071	-0.067
-0.222	0.195	-0.845	-0.184	0.322	-0.929	0.332	0.245	0.002	-0.096	-0.103	0.093	0.369	0.137	0.054	-0.076
-0.141	0.234	-0.924	-0.200	0.329	-0.923	0.386	0.911	-0.035	0.002	-0.072	0.008	0.288	0.099	0.026	-0.052
-0.330	0.172	-1.050	-0.208	0.335	-0.919	0.399	0.342	0.135	-0.178	-0.140	-0.122	0.477	0.161	0.153	0.005
-0.114	0.110	-1.054	-0.220	0.343	-0.913	0.501	0.628	0.192	0.051	-0.209	-0.132	0.261	0.224	0.157	0.039
-0.057	0.153	-1.106	-0.232	0.353	-0.906	0.678	0.596	0.234	0.121	-0.177	-0.190	0.203	0.181	0.209	0.013
-0.187	0.118	-1.062	-0.243	0.366	-0.898	0.855	0.468	0.301	0.002	-0.225	-0.155	0.333	0.217	0.167	-0.049
-0.376	0.102	-0.999	-0.249	0.384	-0.889	1.076	0.246	0.239	-0.180	-0.258	-0.101	0.521	0.232	0.105	-0.113
-0.645	0.211	-0.857	-0.242	0.398	-0.885	0.934	-0.659	0.399	-0.456	-0.164	0.036	0.791	0.124	0.036	-0.138
-0.403	0.253	-0.786	-0.242	0.411	-0.879	0.905	-0.215	0.479	-0.213	-0.134	0.101	0.548	0.082	0.106	-0.150
-0.164	0.319	-0.952	-0.242	0.423	-0.873	0.859	-0.267	0.552	0.026	-0.081	-0.071	0.308	0.018	0.060	-0.098
-0.203	0.427	-0.909	-0.236	0.432	-0.870	0.675	-0.593	0.493	-0.019	0.018	-0.031	0.345	0.090	0.018	0.074
-0.014	0.531	-0.818	-0.228	0.438	-0.870	0.390	-0.575	0.304	0.162	0.117	0.059	0.156	0.195	0.072	0.234
0.286	0.605	-0.924	-0.215	0.444	-0.870	0.339	-0.716	0.123	0.449	0.185	-0.048	0.145	0.269	0.036	0.367
0.382	0.721	-1.121	-0.201	0.442	-0.874	-0.096	-0.771	0.095	0.531	0.302	-0.241	0.243	0.385	0.233	0.522
0.540	0.783	-1.180	-0.178	0.444	-0.878	0.041	-1.104	-0.085	0.667	0.362	-0.296	0.402	0.446	0.291	0.650
0.605	0.798	-1.196	-0.168	0.438	-0.883	-0.409	-0.347	-0.210	0.722	0.384	-0.307	0.468	0.461	0.306	0.683
0.624	0.736	-1.212	-0.149	0.434	-0.888	-0.309	-0.823	-0.216	0.722	0.326	-0.318	0.488	0.400	0.321	0.686
0.459	0.543	-1.153	-0.144	0.427	-0.893	-0.452	-0.064	-0.206	0.552	0.140	-0.255	0.324	0.207	0.262	0.632
0.459	0.543	-1.153	-0.138	0.418	-0.898	-0.500	-0.276	0.041	0.546	0.149	-0.250	0.326	0.206	0.262	0.557
0.420	0.400	-0.849	-0.132	0.411	-0.902	-0.365	-0.293	0.109	0.502	0.013	0.058	0.291	0.062	0.042	0.501
0.370	0.203	-0.857	-0.121	0.412	-0.903	0.066	-0.487	0.017	0.442	-0.185	0.051	0.243	0.136	0.032	0.457
0.436	0.357	-1.027	-0.107	0.419	-0.902	0.433	-0.746	0.105	0.493	-0.038	-0.120	0.310	0.018	0.137	0.401
0.297	0.597	-1.090	-0.093	0.423	-0.901	0.198	-0.793	0.193	0.341	0.198	-0.183	0.174	0.255	0.200	0.333
0.282	0.659	-0.932	-0.088	0.420	-0.903	-0.181	-0.293	0.181	0.321	0.263	-0.024	0.160	0.314	0.042	0.294
0.155	0.616	-0.711	-0.077	0.420	-0.904	-0.006	-0.617	0.082	0.183	0.220	0.198	0.032	0.268	0.179	0.236
0.270	0.442	-0.680	-0.076	0.426	-0.902	0.284	-0.014	-0.049	0.297	0.041	0.227	0.145	0.091	0.210	0.185
0.167	0.601	-0.987	-0.075	0.432	-0.899	0.330	0.087	-0.156	0.192	0.193	-0.084	0.039	0.246	0.097	0.139
0.067	0.582	-0.995	-0.076	0.437	-0.896	0.239	0.157	-0.192	0.093	0.169	-0.094	0.064	0.227	0.105	0.116
0.024	0.504	-0.975	-0.075	0.442	-0.894	0.223	0.119	-0.329	0.050	0.087	-0.076	0.110	0.149	0.085	0.073
-0.064	0.385	-0.975	-0.075	0.441	-0.894	-0.006	0.088	-0.195	-0.039	-0.033	-0.076	0.201	0.028	0.084	0.036
-0.072	0.361	-0.991	-0.068	0.440	-0.896	-0.082	-0.315	-0.133	-0.053	-0.054	-0.091	0.209	0.004	0.098	0.028
-0.007	0.582	-0.940	-0.063	0.439	-0.896	-0.102	-0.178	-0.135	0.007	0.168	-0.038	0.145	0.222	0.047	0.009
0.047	0.574	-0.991	-0.054	0.441	-0.896	0.116	-0.370	-0.211	0.053	0.157	-0.090	0.093	0.213	0.099	0.009
-0.003	0.435	-0.826	-0.055	0.434	-0.899	-0.399	0.137	-0.223	0.003	0.025	0.079	0.144	0.072	0.066	0.027
-0.003	0.423	-0.873	-0.052	0.429	-0.902	-0.297	-0.082	-0.117	0.000	0.019	0.034	0.146	0.059	0.018	0.014
0.082	0.466	-0.905	-0.045	0.432	-0.901	0.133	-0.269	-0.254	0.077	0.059	0.002	0.060	0.101	0.015	-0.015
-0.022	0.551	-0.865	-0.037	0.428	-0.903	-0.225	-0.284	-0.231	-0.034	0.147	0.043	0.164	0.185	0.022	-0.002
-0.026	0.307	-0.834	-0.033	0.422	-0.906	-0.368	-0.141	-0.254	-0.043	-0.090	0.078	0.168	0.059	0.052	0.009
0.063	0.319	-0.920	-0.030	0.415	-0.909	-0.366	0.016	-0.309	0.043	-0.071	-0.005	0.080	0.049	0.034	-0.005
0.059	0.462	-0.975	-0.019	0.413	-0.911	-0.121	-0.454	-0.278	0.028	0.074	-0.059	0.083	0.093	0.089	0.006
0.020	0.462	-0.960	-0.015	0.412	-0.911	-0.077	-0.175	-0.173	-0.015	0.075	-0.043	0.121	0.092	0.073	0.013
0.059	0.427	-0.889	-0.009	0.408	-0.913	-0.196	-0.295	-0.071	0.017	0.043	0.030	0.081	0.056	0.002	-0.000
0.001	0.473	-0.956	-0.004	0.406	-0.914	-0.096	-0.143	-0.184	-0.045	0.091	-0.037	0.138	0.099	0.068	-0.023
0.032	0.454	-0.901	-0.000	0.403	-0.915	-0.193	-0.153	-0.165	-0.019	0.075	0.020	0.106	0.077	0.012	-0.012
0.013	0.334	-0.838	0.001	0.402	-0.915	-0.029	0.004	-0.164	-0.040	-0.044	0.084	0.125	0.046	0.049	-0.004
0.117	0.404	-0.936	0.011	0.406	-0.914	0.183	-0.424	-0.207	0.053	0.022	-0.016	0.020	0.022	0.052	0.013
0.117	0.404	-0.936	0.020	0.409	-0.912	0.180	-0.415	-0.154	0.043	0.019	-0.018	0.019	0.021	0.054	0.032
0.086	0.593	-1.031	0.013	0.404	-0.915	-0.271	0.423	-0.104	0.018	0.213	-0.110	0.049	0.210	0.151	0.035
0.124	0.597	-0.964	0.008	0.399	-0.917	-0.306	0.386	-0.176	0.061	0.222	-0.040	0.010	0.213	0.084	0.019
0.032	0.508	-0.897	0.017	0.389	-0.921	-0.552	-0.460	-0.034	-0.040	0.143	0.031	0.101	0.124	0.018	0.004
0.105	0.323	-0.786	0.026	0.383	-0.923	-0.315	-0.387	-0.189	0.024	-0.037	0.144	0.027	0.062	0.092	0.005
0.128	0.184	-0.767	0.043	0.386	-0.921	0.192	-0.847	-0.236	0.029	-0.179	0.162	0.003	0.202	0.112	-0.016
0.186	0.249	-0.893	0.056	0.391	-0.919	0.300	-0.573	-0.238	0.073	-0.118	0.033	0.056	0.137	0.014	0.010
0.074	0.238	-0.940	0.062	0.391	-0.918	0.005	-0.287	-0.068	-0.045	-0.129	-0.015	0.055	0.151	0.061	0.020
0.197	0.288	-0.979	0.065	0.390	-0.919	-0.031	-0.091	-0.179	0.075	-0.078	-0.054	0.069	0.102	0.099	0.048
0.117	0.307	-1.003	0.065	0.380	-0.923	-0.506	0.022	0.087	-0.005	-0.049	-0.075	0.010	0.085	0.123	0.061
0.240	0.404	-0.936	0.062	0.372	-0.926	-0.452	0.160	-0.052	0.119	0.056	-0.004	0.113	0.010	0.057	0.080
0.220	0.527	-1.019	0.061	0.366	-0.928	-0.313	0.164	-0.176	0.102	0.185	-0.085	0.095	0.132	0.139	0.066
0.163	0.512	-1.003	0.066	0.364	-0.929	-0.151	-0.181	-0.151	0.039	0.173	-0.069	0.038	0.114	0.123	0.053
0.163	0.450	-0.916	0.081	0.364	-0.928	0.026	-0.746	-0.127	0.024	0.110	0.016	0.039	0.050	0.036	0.031
0.120	0.354	-0.869	0.086	0.365	-0.927	0.041	-0.259	-0.070	-0.024	0.013	0.062	0.002	0.049	0.012	0.011
0.190	0.280	-0.794	0.084	0.360	-0.929	-0.260	0.109	0.034	0.048	-0.056	0.139	0.067	0.125	0.086	-0.005
0.220	0.184	-0.782	0.081	0.354	-0.932	-0.308	0.198	-0.024	0.082	-0.147	0.152	0.098	0.223	0.098	0.005
0.109	0.126	-0.936	0.072	0.345	-0.936	-0.454	0.517	-0.032	-0.020	-0.196	0.002	0.012	0.282	0.056	0.032
0.201	0.203	-0.932	0.069	0.335	-0.940	-0.515	0.187	-0.028	0.075	-0.109	0.010	0.080	0.206	0.052	0.057
0.232	0.261	-0.948	0.077	0.330	-0.941	-0.246	-0.376	-0.069	0.098	-0.046	-0.005	0.112	0.150	0.066	0.068
0.259	0.354	-0.964	0.076	0.327	-0.942	-0.140	0.136	-0.102	0.127	0.050	-0.020	0.140	0.059	0.081	0.095
0.213	0.454	-0.983	0.089	0.330	-0.940	0.163	-0.611	-0.141	0.068	0.147	-0.043	0.095	0.039	0.100	0.097
0.267	0.481	-0.979	0.101	0.331	-0.938	0.024	-0.571	-0.181	0.110	0.174	-0.041	0.149	0.065	0.096	0.084
0.220	0.446	-1.007	0.110	0.333	-0.936	0.156	-0.406	-0.203	0.055	0.137	-0.071	0.103	0.029	0.123	0.067
0.170	0.323	-1.031	0.120	0.333	-0.935	0.018	-0.456	-0.201	-0.004	0.013	-0.096	0.053	0.095	0.147	0.069
0.201	0.404	-1.019	0.134	0.337	-0.932	0.256	-0.633	-0.268	0.013	0.090	-0.088	0.084	0.015	0.134	0.052
0.236	0.489	-1.066	0.139	0.339	-0.930	0.139	-0.164	-0.293	0.043	0.173	-0.137	0.120	0.069	0.181	0.046
0.205	0.497	-0.983	0.138	0.334	-0.932	-0.259	0.126	-0.130	0.014	0.186	-0.052	0.088	0.075	0.098	0.057
0.220	0.415	-0.991	0.140	0.330	-0.933	-0.206	-0.078	-0.110	0.027	0.109	-0.059	0.104	0.008	0.105	0.045
0.274	0.365	-0.944	0.136	0.324	-0.936	-0.311	0.297	-0.090	0.086	0.065	-0.009	0.157	0.060	0.057	0.047
0.167	0.388	-0.968	0.142	0.317	-0.938	-0.415	-0.329	-0.023	-0.028	0.096	-0.031	0.050	0.038	0.079	0.053
0.324	0.373	-0.857	0.143	0.312	-0.939	-0.214	0.048	-0.213	0.130	0.085	0.081	0.208	0.055	0.031	0.045
0.243	0.377	-0.975	0.138	0.305	-0.942	-0.358	0.336	-0.157	0.054	0.095	-0.034	0.126	0.052	0.086	0.034
0.167	0.392	-1.031	0.140	0.296	-0.945	-0.477	-0.060	-0.056	-0.024	0.120	-0.086	0.050	0.038	0.140	0.041
0.217	0.423	-0.944	0.136	0.288	-0.948	-0.482	0.212	-0.045	0.030	0.160	0.004	0.099	0.008	0.052	0.039
0.232	0.431	-0.889	0.138	0.280	-0.950	-0.407	-0.048	-0.078	0.044	0.175	0.062	0.114	0.002	0.003	0.022
0.286	0.431	-0.909	0.131	0.272	-0.953	-0.442	0.423	-0.088	0.105	0.183	0.046	0.167	0.004	0.016	0.003
0.205	0.361	-0.826	0.133	0.276	-0.952	0.239	-0.071	-0.183	0.022	0.110	0.127	0.086	0.074	0.067	-0.014
0.159	0.180	-0.763	0.137	0.285	-0.949	0.470	-0.169	-0.092	-0.029	-0.081	0.187	0.039	0.256	0.129	-0.021
0.205	0.044	-0.715	0.131	0.286	-0.949	0.048	0.276	0.136	0.023	-0.217	0.236	0.085	0.390	0.176	-0.050
0.186	0.087	-0.873	0.123	0.286	-0.950	0.031	0.350	0.257	0.012	-0.175	0.079	0.064	0.347	0.018	-0.035
0.140	0.172	-0.838	0.114	0.287	-0.951	-0.009	0.406	0.281	-0.025	-0.090	0.116	0.017	0.262	0.054	-0.022
0.255	0.238	-0.814	0.100	0.289	-0.952	0.086	0.744	0.161	0.104	-0.026	0.141	0.132	0.197	0.079	-0.001
0.140	0.214	-0.889	0.091	0.288	-0.953	-0.030	0.368	0.282	-0.003	-0.050	0.068	0.015	0.222	0.005	0.008
0.251	0.187	-0.771	0.077	0.292	-0.953	0.194	0.673	0.299	0.123	-0.081	0.186	0.126	0.249	0.124	0.017
0.186	0.226	-0.873	0.073	0.302	-0.951	0.489	0.207	0.165	0.062	-0.052	0.082	0.059	0.211	0.023	0.002
0.143	0.292	-0.814	0.063	0.314	-0.947	0.649	0.504	0.087	0.029	0.000	0.138	0.015	0.147	0.082	0.014
0.120	0.311	-0.838	0.058	0.328	-0.943	0.731	0.217	0.210	0.011	0.005	0.110	0.010	0.129	0.059	0.010
0.174	0.338	-0.838	0.047	0.342	-0.938	0.716	0.524	0.197	0.075	0.018	0.106	0.043	0.104	0.060	0.001
0.170	0.334	-0.826	0.040	0.360	-0.932	0.922	0.332	0.164	0.078	-0.003	0.112	0.038	0.109	0.072	0.014
0.113	0.415	-0.814	0.033	0.376	-0.926	0.863	0.316	0.151	0.027	0.062	0.119	0.021	0.028	0.084	0.016
0.140	0.473	-0.861	0.014	0.389	-0.921	0.665	0.953	0.254	0.072	0.107	0.067	0.004	0.029	0.036	-0.009
0.067	0.458	-0.853	0.008	0.403	-0.915	0.757	0.214	0.258	0.004	0.077	0.069	0.070	0.013	0.044	-0.030
-0.022	0.462	-0.861	-0.003	0.409	-0.913	0.308	0.480	0.301	-0.073	0.075	0.059	0.161	0.017	0.036	-0.034
-0.022	0.462	-0.861	-0.016	0.413	-0.910	0.245	0.512	0.371	-0.061	0.071	0.057	0.163	0.016	0.035	-0.039
0.040	0.427	-0.786	-0.029	0.416	-0.909	0.161	0.626	0.242	0.013	0.033	0.130	0.102	0.020	0.109	-0.046
0.090	0.450	-0.735	-0.049	0.422	-0.905	0.295	1.103	0.104	0.084	0.051	0.178	0.055	0.003	0.159	-0.040
-0.049	0.435	-0.881	-0.059	0.424	-0.904	0.142	0.494	0.057	-0.046	0.033	0.031	0.195	0.013	0.012	-0.032
-0.030	0.334	-0.778	-0.070	0.426	-0.902	0.116	0.605	0.092	-0.015	-0.069	0.132	0.176	0.114	0.113	-0.045
-0.014	0.385	-0.775	-0.081	0.430	-0.899	0.196	0.594	-0.014	0.011	-0.022	0.133	0.162	0.066	0.116	-0.043
-0.107	0.346	-0.830	-0.086	0.433	-0.897	0.202	0.220	0.113	-0.077	-0.064	0.076	0.257	0.106	0.060	-0.046
0.067	0.415	-0.688	-0.094	0.437	-0.894	0.235	0.458	0.064	0.105	0.001	0.215	0.088	0.037	0.201	-0.043
-0.072	0.454	-0.771	-0.100	0.441	-0.892	0.228	0.307	0.098	-0.027	0.036	0.129	0.229	0.001	0.118	-0.054
-0.057	0.404	-0.790	-0.108	0.449	-0.887	0.424	0.451	-0.067	-0.004	-0.022	0.105	0.214	0.048	0.097	-0.054
-0.114	0.381	-0.786	-0.110	0.458	-0.882	0.498	0.166	-0.100	-0.060	-0.055	0.104	0.273	0.071	0.101	-0.076
-0.141	0.350	-0.814	-0.114	0.465	-0.878	0.405	0.223	0.030	-0.082	-0.093	0.072	0.300	0.101	0.073	-0.064
-0.118	0.276	-0.782	-0.119	0.469	-0.875	0.258	0.323	-0.065	-0.054	-0.170	0.100	0.276	0.174	0.104	-0.039
-0.091	0.311	-0.909	-0.125	0.473	-0.872	0.210	0.342	-0.044	-0.021	-0.139	-0.029	0.247	0.138	0.023	-0.008
-0.030	0.365	-0.991	-0.134	0.476	-0.869	0.217	0.583	-0.086	0.050	-0.089	-0.115	0.183	0.082	0.108	0.050
-0.095	0.261	-1.098	-0.141	0.479	-0.866	0.233	0.346	0.133	-0.008	-0.196	-0.225	0.245	0.184	0.216	0.089
0.040	0.334	-1.042	-0.157	0.488	-0.859	0.611	0.780	0.367	0.143	-0.132	-0.177	0.107	0.108	0.163	0.058
-0.060	0.323	-1.007	-0.177	0.501	-0.847	0.846	0.948	0.414	0.063	-0.156	-0.153	0.204	0.118	0.130	-0.018
-0.337	0.369	-0.948	-0.176	0.513	-0.840	0.829	-0.316	0.402	-0.214	-0.122	-0.101	0.479	0.071	0.073	-0.039
-0.414	0.415	-0.767	-0.174	0.527	-0.832	0.927	-0.348	0.271	-0.293	-0.090	0.072	0.554	0.024	0.108	-0.092
-0.157	0.543	-0.806	-0.177	0.542	-0.822	0.927	0.059	0.202	-0.033	0.023	0.022	0.294	0.102	0.068	-0.125
-0.264	0.640	-0.991	-0.175	0.551	-0.816	0.687	-0.381	0.386	-0.142	0.109	-0.169	0.400	0.199	0.118	-0.084
-0.210	0.690	-0.912	-0.166	0.557	-0.814	0.423	-0.891	0.452	-0.097	0.154	-0.092	0.343	0.249	0.040	0.071
-0.076	0.798	-0.901	-0.145	0.560	-0.816	0.197	-1.450	0.316	0.017	0.260	-0.079	0.207	0.358	0.029	0.197
0.409	0.879	-0.948	-0.125	0.561	-0.818	0.075	-1.183	0.039	0.482	0.339	-0.124	0.280	0.440	0.075	0.354
0.540	0.929	-0.956	-0.106	0.560	-0.822	-0.141	-0.898	-0.166	0.595	0.391	-0.128	0.412	0.490	0.082	0.534
0.678	0.922	-1.015	-0.078	0.556	-0.827	-0.318	-1.297	-0.361	0.706	0.387	-0.182	0.552	0.483	0.142	0.691
0.813	0.558	-1.078	-0.063	0.550	-0.833	-0.370	-0.445	-0.444	0.827	0.029	-0.240	0.688	0.121	0.206	0.719
0.813	0.558	-1.078	-0.049	0.548	-0.835	-0.170	-0.479	-0.341	0.813	0.032	-0.237	0.689	0.122	0.207	0.686
0.574	0.450	-1.141	-0.043	0.544	-0.838	-0.219	-0.140	-0.141	0.570	-0.072	-0.297	0.450	0.013	0.270	0.634
0.378	0.551	-1.106	-0.036	0.540	-0.841	-0.206	-0.462	0.184	0.367	0.032	-0.259	0.253	0.114	0.234	0.526
0.493	0.524	-0.897	-0.030	0.538	-0.843	-0.090	-0.460	0.249	0.476	0.007	-0.049	0.369	0.088	0.024	0.435
0.374	0.531	-0.794	-0.021	0.539	-0.842	0.077	-0.636	0.276	0.348	0.013	0.053	0.252	0.097	0.080	0.376
0.497	0.497	-0.704	-0.005	0.544	-0.839	0.315	-0.974	0.185	0.455	-0.027	0.140	0.377	0.062	0.172	0.316
0.424	0.655	-0.790	0.000	0.546	-0.838	0.065	-0.276	0.074	0.377	0.130	0.053	0.306	0.220	0.085	0.227
0.224	0.690	-0.739	0.008	0.549	-0.836	0.137	-0.490	0.089	0.169	0.162	0.103	0.109	0.254	0.136	0.191
0.132	0.690	-0.692	0.022	0.559	-0.829	0.606	-0.818	0.020	0.063	0.152	0.142	0.017	0.254	0.184	0.161
0.270	0.558	-0.641	0.024	0.569	-0.822	0.598	0.116	-0.243	0.200	0.011	0.187	0.155	0.122	0.235	0.083
0.251	0.682	-0.979	0.018	0.574	-0.819	0.282	0.593	-0.341	0.185	0.130	-0.156	0.136	0.244	0.104	0.059
-0.064	0.698	-1.015	0.024	0.579	-0.815	0.332	-0.163	-0.303	-0.136	0.140	-0.195	0.181	0.258	0.139	0.053
0.032	0.547	-0.948	0.030	0.579	-0.815	0.039	-0.157	-0.276	-0.046	-0.011	-0.129	0.088	0.106	0.071	0.018
0.017	0.551	-0.932	0.031	0.574	-0.818	-0.298	0.133	-0.263	-0.062	-0.002	-0.109	0.106	0.108	0.054	-0.022
-0.037	0.709	-1.019	0.044	0.573	-0.818	-0.021	-0.695	-0.198	-0.129	0.157	-0.196	0.163	0.266	0.139	-0.017
0.090	0.752	-0.936	0.058	0.580	-0.813	0.415	-0.703	-0.234	-0.017	0.193	-0.119	0.039	0.310	0.055	-0.040
0.151	0.690	-0.609	0.068	0.586	-0.807	0.378	-0.448	-0.196	0.035	0.125	0.203	0.019	0.250	0.273	-0.041
0.086	0.620	-0.574	0.077	0.587	-0.806	0.015	-0.426	-0.176	-0.039	0.055	0.237	0.048	0.182	0.308	-0.058
0.174	0.524	-0.601	0.075	0.585	-0.808	-0.110	0.329	-0.246	0.051	-0.039	0.211	0.038	0.088	0.281	-0.058
0.047	0.636	-0.621	0.081	0.583	-0.808	-0.092	-0.092	-0.365	-0.081	0.076	0.192	0.091	0.202	0.261	-0.071
0.113	0.690	-0.944	0.088	0.581	-0.809	-0.081	-0.274	-0.271	-0.023	0.132	-0.131	0.028	0.256	0.062	-0.073
0.059	0.597	-0.731	0.089	0.572	-0.815	-0.537	0.133	-0.255	-0.078	0.049	0.088	0.083	0.163	0.151	-0.066
0.005	0.446	-0.822	0.091	0.566	-0.819	-0.323	0.034	-0.233	-0.134	-0.096	0.001	0.138	0.012	0.060	-0.049
0.120	0.562	-0.932	0.097	0.562	-0.821	-0.239	-0.252	-0.190	-0.025	0.024	-0.108	0.024	0.127	0.051	-0.052
0.090	0.601	-0.826	0.106	0.562	-0.820	0.044	-0.356	-0.230	-0.064	0.063	-0.003	0.055	0.165	0.055	-0.041
0.128	0.713	-0.928	0.106	0.558	-0.823	-0.278	-0.040	0.024	-0.025	0.179	-0.103	0.018	0.275	0.047	-0.029
0.074	0.651	-0.905	0.107	0.554	-0.826	-0.268	-0.093	0.016	-0.080	0.122	-0.077	0.072	0.212	0.023	-0.045
0.109	0.558	-0.782	0.113	0.548	-0.829	-0.371	-0.337	-0.009	-0.051	0.036	0.049	0.036	0.118	0.099	-0.035
0.109	0.558	-0.782	0.117	0.542	-0.832	-0.338	-0.165	-0.116	-0.055	0.041	0.052	0.036	0.117	0.099	-0.035
0.159	0.435	-0.842	0.125	0.543	-0.831	0.098	-0.299	-0.235	-0.012	-0.084	-0.009	0.015	0.007	0.040	-0.021
0.132	0.520	-0.995	0.132	0.542	-0.830	-0.006	-0.278	-0.232	-0.047	0.002	-0.163	0.012	0.078	0.115	-0.016
0.174	0.620	-0.924	0.135	0.534	-0.835	-0.472	-0.154	-0.051	-0.008	0.110	-0.088	0.031	0.178	0.044	0.012
0.140	0.647	-0.857	0.138	0.525	-0.840	-0.535	-0.210	0.005	-0.045	0.145	-0.016	0.004	0.204	0.022	0.003
0.263	0.605	-0.834	0.138	0.521	-0.842	-0.186	0.197	-0.222	0.078	0.106	0.010	0.119	0.161	0.046	-0.010
0.155	0.516	-0.790	0.143	0.519	-0.843	-0.102	-0.199	-0.220	-0.036	0.019	0.054	0.013	0.070	0.090	-0.010
0.143	0.450	-0.830	0.151	0.518	-0.842	0.004	-0.262	-0.273	-0.054	-0.046	0.014	0.002	0.003	0.051	0.003
0.213	0.442	-0.893	0.154	0.514	-0.844	-0.201	-0.068	-0.212	0.011	-0.050	-0.047	0.072	0.005	0.013	0.001
0.190	0.551	-0.956	0.153	0.503	-0.850	-0.603	0.102	-0.086	-0.012	0.069	-0.103	0.050	0.101	0.076	0.005
0.247	0.624	-0.905	0.148	0.496	-0.856	-0.456	0.382	-0.104	0.051	0.151	-0.046	0.108	0.172	0.024	0.008
0.155	0.562	-0.897	0.157	0.494	-0.855	-0.056	-0.394	-0.198	-0.050	0.092	-0.039	0.016	0.111	0.017	-0.005
0.182	0.442	-0.818	0.160	0.490	-0.857	-0.223	-0.074	-0.174	-0.026	-0.022	0.042	0.044	0.007	0.061	-0.015
0.174	0.477	-0.842	0.163	0.486	-0.859	-0.186	-0.086	-0.189	-0.037	0.017	0.019	0.037	0.028	0.037	-0.025
0.197	0.385	-0.842	0.166	0.481	-0.861	-0.268	-0.083	-0.163	-0.017	-0.070	0.022	0.059	0.065	0.036	-0.011
0.201	0.439	-0.940	0.166	0.471	-0.867	-0.553	0.049	-0.076	-0.014	-0.006	-0.071	0.063	0.013	0.062	0.012
0.267	0.508	-0.842	0.168	0.462	-0.871	-0.440	0.010	-0.186	0.050	0.071	0.030	0.129	0.056	0.036	0.030
0.309	0.597	-0.885	0.178	0.459	-0.871	-0.173	-0.398	-0.263	0.082	0.163	-0.013	0.172	0.145	0.009	0.047
0.255	0.612	-0.940	0.178	0.454	-0.873	-0.206	0.143	-0.319	0.028	0.183	-0.067	0.118	0.160	0.065	0.039
0.270	0.640	-0.964	0.189	0.452	-0.872	-0.109	-0.499	-0.255	0.032	0.212	-0.091	0.134	0.187	0.088	0.037
0.178	0.601	-0.979	0.198	0.448	-0.872	-0.178	-0.362	-0.296	-0.068	0.177	-0.107	0.041	0.148	0.104	0.028
0.255	0.643	-0.936	0.204	0.445	-0.872	-0.068	-0.122	-0.416	0.003	0.222	-0.064	0.119	0.189	0.060	-0.002
0.263	0.605	-0.964	0.213	0.441	-0.872	-0.186	-0.271	-0.404	0.003	0.189	-0.092	0.126	0.150	0.089	-0.021
0.147	0.485	-0.881	0.212	0.431	-0.877	-0.552	0.115	-0.155	-0.111	0.080	-0.003	0.011	0.030	0.007	-0.024
0.224	0.400	-0.853	0.208	0.420	-0.884	-0.581	0.277	-0.104	-0.030	0.006	0.030	0.088	0.054	0.020	-0.028
0.224	0.458	-0.830	0.201	0.407	-0.891	-0.655	0.498	-0.237	-0.023	0.077	0.061	0.089	0.004	0.043	-0.058
0.313	0.357	-0.723	0.196	0.396	-0.897	-0.569	0.369	-0.205	0.070	-0.013	0.172	0.177	0.096	0.150	-0.061
0.167	0.276	-0.755	0.193	0.384	-0.903	-0.636	0.261	-0.195	-0.074	-0.082	0.146	0.031	0.179	0.119	-0.072
0.167	0.276	-0.755	0.188	0.372	-0.909	-0.627	0.386	-0.253	-0.069	-0.069	0.153	0.031	0.180	0.120	-0.058
0.174	0.176	-0.818	0.198	0.370	-0.908	0.024	-0.386	-0.346	-0.071	-0.169	0.088	0.039	0.283	0.058	-0.072
0.290	0.249	-0.889	0.207	0.370	-0.906	0.050	-0.324	-0.373	0.036	-0.095	0.016	0.154	0.210	0.014	-0.047
0.167	0.338	-0.972	0.209	0.362	-0.908	-0.380	-0.088	-0.161	-0.090	0.002	-0.065	0.030	0.122	0.097	-0.026
0.240	0.392	-0.972	0.208	0.356	-0.911	-0.285	0.142	-0.152	-0.016	0.061	-0.062	0.103	0.068	0.096	-0.007
0.247	0.427	-0.901	0.207	0.353	-0.912	-0.142	0.113	-0.134	-0.007	0.099	0.011	0.111	0.035	0.025	-0.021
0.270	0.311	-0.873	0.206	0.351	-0.913	-0.082	0.086	-0.070	0.017	-0.015	0.039	0.134	0.153	0.004	0.009
0.193	0.292	-0.940	0.203	0.346	-0.916	-0.320	0.085	0.204	-0.057	-0.029	-0.026	0.057	0.174	0.063	0.010
0.363	0.450	-0.838	0.191	0.344	-0.920	-0.174	0.659	0.082	0.124	0.132	0.080	0.226	0.016	0.040	-0.014
0.270	0.473	-0.834	0.177	0.344	-0.922	0.022	0.826	-0.086	0.046	0.156	0.087	0.133	0.006	0.044	-0.022
0.074	0.435	-0.928	0.171	0.341	-0.924	-0.180	0.218	0.140	-0.145	0.120	-0.006	0.064	0.034	0.050	-0.035
0.209	0.357	-0.845	0.173	0.347	-0.922	0.271	-0.134	0.113	-0.013	0.038	0.075	0.071	0.112	0.034	-0.073
0.147	0.284	-0.798	0.169	0.351	-0.921	0.209	0.195	0.087	-0.070	-0.039	0.122	0.009	0.185	0.081	-0.087
0.178	0.323	-0.700	0.167	0.358	-0.919	0.369	0.109	0.036	-0.036	-0.007	0.219	0.039	0.146	0.179	-0.076
0.190	0.354	-0.814	0.162	0.361	-0.919	0.134	0.278	0.026	-0.020	0.021	0.105	0.050	0.114	0.065	-0.077
0.174	0.296	-0.755	0.151	0.363	-0.920	0.116	0.573	0.036	-0.026	-0.040	0.165	0.034	0.171	0.125	-0.080
0.190	0.381	-0.806	0.145	0.367	-0.919	0.206	0.322	0.010	-0.005	0.041	0.112	0.047	0.085	0.074	-0.074
0.120	0.342	-0.735	0.134	0.368	-0.920	0.059	0.572	0.112	-0.064	0.001	0.184	0.023	0.124	0.146	-0.079
0.143	0.311	-0.771	0.122	0.369	-0.921	0.022	0.635	0.032	-0.029	-0.031	0.150	0.001	0.155	0.112	-0.076
0.136	0.238	-0.767	0.113	0.372	-0.921	0.174	0.468	0.035	-0.028	-0.107	0.154	0.010	0.229	0.116	-0.068
0.113	0.303	-0.842	0.105	0.378	-0.920	0.316	0.446	0.016	-0.042	-0.047	0.078	0.035	0.164	0.042	-0.063
0.159	0.431	-0.881	0.096	0.384	-0.918	0.325	0.464	0.060	0.013	0.074	0.037	0.010	0.037	0.003	-0.057
0.082	0.412	-0.786	0.086	0.389	-0.917	0.253	0.525	0.059	-0.054	0.050	0.131	0.068	0.056	0.098	-0.058
0.120	0.361	-0.767	0.071	0.392	-0.917	0.183	0.838	0.026	0.000	-0.004	0.150	0.031	0.106	0.119	-0.070
0.086	0.280	-0.731	0.059	0.393	-0.918	0.054	0.658	0.037	-0.022	-0.086	0.186	0.068	0.187	0.154	-0.087
0.051	0.214	-0.668	0.048	0.397	-0.917	0.212	0.576	0.059	-0.046	-0.156	0.248	0.104	0.252	0.218	-0.093
0.043	0.230	-0.786	0.037	0.401	-0.915	0.241	0.519	0.115	-0.043	-0.145	0.129	0.114	0.236	0.100	-0.086
-0.041	0.442	-0.861	0.028	0.406	-0.913	0.267	0.450	0.100	-0.118	0.062	0.052	0.201	0.023	0.025	-0.096
0.101	0.497	-0.767	0.013	0.414	-0.910	0.418	0.836	0.035	0.039	0.109	0.143	0.061	0.031	0.121	-0.083
-0.091	0.423	-0.905	0.001	0.418	-0.908	0.209	0.570	0.124	-0.141	0.031	0.004	0.255	0.043	0.017	-0.092
0.013	0.373	-0.790	-0.012	0.421	-0.907	0.151	0.633	0.130	-0.025	-0.022	0.117	0.153	0.093	0.096	-0.077
-0.083	0.365	-0.842	-0.019	0.424	-0.905	0.189	0.313	0.139	-0.114	-0.033	0.064	0.251	0.101	0.044	-0.092
0.009	0.288	-0.771	-0.032	0.429	-0.903	0.289	0.755	0.034	-0.007	-0.115	0.133	0.160	0.177	0.114	-0.081
-0.033	0.253	-0.751	-0.036	0.438	-0.898	0.482	0.148	0.150	-0.046	-0.158	0.148	0.205	0.212	0.133	-0.075
-0.030	0.365	-0.775	-0.042	0.443	-0.895	0.317	0.238	0.200	-0.035	-0.051	0.122	0.204	0.098	0.109	-0.050
0.028	0.361	-0.708	-0.055	0.449	-0.892	0.322	0.615	0.161	0.035	-0.061	0.185	0.150	0.101	0.176	-0.051
0.017	0.342	-0.767	-0.072	0.455	-0.888	0.347	0.886	0.196	0.040	-0.086	0.122	0.164	0.118	0.117	-0.066
-0.087	0.415	-0.853	-0.085	0.458	-0.885	0.207	0.688	0.110	-0.050	-0.016	0.033	0.271	0.042	0.030	-0.057
-0.214	0.535	-0.857	-0.091	0.459	-0.884	0.035	0.260	0.134	-0.171	0.103	0.028	0.400	0.080	0.026	-0.071
-0.076	0.493	-0.885	-0.095	0.462	-0.882	0.194	0.236	0.002	-0.028	0.057	-0.002	0.264	0.041	0.002	-0.093
-0.160	0.504	-0.873	-0.099	0.466	-0.879	0.214	0.203	-0.005	-0.109	0.065	0.008	0.348	0.056	0.009	-0.087
-0.153	0.477	-0.818	-0.102	0.470	-0.877	0.221	0.176	-0.026	-0.098	0.034	0.061	0.339	0.033	0.063	-0.070
-0.083	0.435	-0.857	-0.104	0.476	-0.874	0.321	0.125	-0.040	-0.027	-0.014	0.018	0.268	0.006	0.023	-0.078
-0.130	0.396	-0.814	-0.112	0.481	-0.869	0.318	0.566	-0.160	-0.065	-0.059	0.058	0.311	0.042	0.065	-0.041
-0.145	0.369	-0.877	-0.118	0.484	-0.867	0.171	0.354	-0.090	-0.075	-0.089	-0.007	0.324	0.067	0.000	0.010
-0.026	0.385	-0.968	-0.126	0.488	-0.864	0.233	0.548	-0.098	0.053	-0.077	-0.101	0.203	0.049	0.093	0.046
-0.014	0.400	-1.086	-0.138	0.494	-0.858	0.363	0.793	-0.116	0.076	-0.068	-0.224	0.191	0.032	0.212	0.058
-0.072	0.350	-1.212	-0.150	0.499	-0.854	0.314	0.699	0.020	0.030	-0.123	-0.355	0.247	0.080	0.339	0.002
-0.268	0.315	-1.232	-0.157	0.507	-0.847	0.553	0.450	-0.088	-0.159	-0.166	-0.381	0.442	0.113	0.358	-0.083
-0.549	0.442	-1.042	-0.148	0.516	-0.843	0.561	-0.565	0.007	-0.448	-0.047	-0.196	0.722	0.017	0.168	-0.157
-0.441	0.555	-0.778	-0.139	0.528	-0.838	0.679	-0.605	-0.027	-0.350	0.053	0.063	0.612	0.131	0.096	-0.194
-0.337	0.535	-0.861	-0.133	0.536	-0.833	0.519	-0.447	0.054	-0.253	0.025	-0.024	0.508	0.115	0.013	-0.168
-0.176	0.531	-1.003	-0.126	0.538	-0.834	0.119	-0.489	0.176	-0.098	0.020	-0.165	0.347	0.114	0.129	-0.081
0.040	0.562	-0.861	-0.119	0.534	-0.837	-0.211	-0.525	0.181	0.110	0.055	-0.020	0.131	0.148	0.014	0.094
0.040	0.562	-0.861	-0.103	0.528	-0.843	-0.329	-1.084	0.265	0.094	0.061	-0.014	0.130	0.151	0.013	0.255
0.451	0.701	-1.086	-0.088	0.521	-0.849	-0.362	-0.885	0.133	0.490	0.206	-0.233	0.281	0.293	0.213	0.402
0.501	0.837	-1.169	-0.070	0.509	-0.858	-0.766	-0.968	-0.020	0.521	0.354	-0.306	0.330	0.430	0.296	0.535
0.632	0.740	-1.228	-0.046	0.492	-0.869	-1.017	-0.989	-0.389	0.629	0.274	-0.354	0.461	0.335	0.355	0.628
0.736	0.489	-1.236	-0.027	0.475	-0.879	-0.956	-0.670	-0.587	0.713	0.040	-0.352	0.564	0.086	0.363	0.641
0.567	0.280	-1.149	0.005	0.466	-0.885	-0.489	-1.485	-0.419	0.511	-0.160	-0.260	0.396	0.119	0.277	0.600
0.701	0.017	-0.936	0.025	0.462	-0.886	-0.147	-0.926	-0.190	0.625	-0.419	-0.046	0.530	0.379	0.063	0.532
0.478	-0.013	-0.995	0.053	0.465	-0.884	0.249	-1.573	0.113	0.374	-0.453	-0.108	0.307	0.407	0.121	0.455
0.505	-0.029	-0.916	0.080	0.470	-0.879	0.326	-1.523	0.143	0.374	-0.473	-0.034	0.335	0.420	0.041	0.439
0.490	0.118	-1.082	0.089	0.463	-0.882	-0.347	-0.539	0.231	0.350	-0.320	-0.196	0.320	0.271	0.205	0.358
0.636	0.558	-0.952	0.089	0.464	-0.881	0.029	0.049	0.087	0.497	0.120	-0.067	0.467	0.172	0.075	0.292
0.363	0.547	-0.857	0.104	0.476	-0.873	0.660	-0.852	-0.004	0.208	0.097	0.020	0.194	0.162	0.021	0.248
0.270	0.423	-0.747	0.121	0.489	-0.864	0.768	-0.977	0.057	0.100	-0.040	0.120	0.103	0.040	0.132	0.201
0.367	0.442	-0.743	0.127	0.497	-0.858	0.474	-0.284	0.029	0.191	-0.028	0.119	0.199	0.061	0.136	0.133
0.351	0.342	-0.818	0.123	0.501	-0.857	0.230	0.246	0.023	0.180	-0.132	0.042	0.184	0.037	0.061	0.115
0.290	0.651	-0.940	0.120	0.511	-0.851	0.587	0.333	-0.190	0.123	0.167	-0.086	0.124	0.275	0.061	0.069
0.205	0.609	-1.019	0.117	0.516	-0.848	0.366	0.276	-0.163	0.042	0.119	-0.168	0.041	0.235	0.139	0.048
-0.072	0.555	-0.944	0.113	0.514	-0.850	-0.078	0.332	-0.266	-0.231	0.067	-0.092	0.235	0.184	0.063	0.013
0.140	0.539	-1.019	0.121	0.518	-0.847	0.283	-0.227	-0.357	-0.026	0.047	-0.171	0.022	0.172	0.136	-0.039
0.101	0.674	-0.960	0.124	0.521	-0.844	0.195	-0.047	-0.251	-0.067	0.180	-0.114	0.059	0.310	0.075	-0.077
0.051	0.516	-0.810	0.122	0.518	-0.847	-0.213	0.109	0.009	-0.114	0.025	0.038	0.109	0.154	0.075	-0.029
0.055	0.442	-0.877	0.128	0.519	-0.845	0.095	-0.295	-0.071	-0.116	-0.050	-0.030	0.103	0.084	0.009	-0.040
0.263	0.524	-0.763	0.128	0.524	-0.842	0.332	0.169	-0.232	0.093	0.026	0.081	0.107	0.168	0.124	-0.080
0.120	0.527	-0.905	0.123	0.521	-0.844	-0.127	0.357	-0.120	-0.045	0.033	-0.059	0.032	0.174	0.017	-0.090
-0.091	0.439	-0.901	0.127	0.519	-0.846	-0.134	-0.201	-0.143	-0.260	-0.053	-0.054	0.242	0.087	0.012	-0.082
-0.018	0.427	-0.873	0.135	0.518	-0.845	-0.002	-0.341	-0.276	-0.195	-0.064	-0.027	0.167	0.076	0.017	-0.106
0.113	0.373	-0.897	0.149	0.519	-0.842	0.153	-0.652	-0.272	-0.078	-0.119	-0.054	0.034	0.023	0.005	-0.114
0.086	0.686	-0.948	0.151	0.516	-0.843	-0.153	0.008	-0.239	-0.107	0.197	-0.104	0.060	0.338	0.056	-0.085
0.086	0.686	-0.948	0.146	0.512	-0.847	-0.233	0.388	-0.195	-0.102	0.202	-0.101	0.060	0.339	0.055	-0.070
0.109	0.369	-0.849	0.152	0.508	-0.848	-0.155	-0.193	-0.246	-0.085	-0.112	-0.001	0.038	0.024	0.045	-0.076
0.124	0.172	-0.786	0.160	0.507	-0.847	0.006	-0.447	-0.096	-0.078	-0.308	0.060	0.024	0.173	0.110	-0.043
0.093	0.330	-0.940	0.179	0.509	-0.842	0.141	-1.059	-0.114	-0.128	-0.151	-0.098	0.057	0.015	0.042	-0.016
0.317	0.500	-0.897	0.184	0.510	-0.840	0.112	-0.150	-0.196	0.090	0.018	-0.056	0.164	0.155	0.004	-0.007
0.201	0.728	-1.133	0.182	0.501	-0.846	-0.554	0.076	0.055	-0.023	0.256	-0.287	0.045	0.384	0.231	-0.016
0.151	0.632	-0.936	0.178	0.493	-0.852	-0.484	0.229	-0.037	-0.070	0.167	-0.085	0.007	0.288	0.031	-0.009
0.113	0.524	-0.767	0.189	0.490	-0.851	-0.105	-0.542	-0.177	-0.119	0.061	0.084	0.048	0.181	0.140	-0.028
0.193	0.365	-0.826	0.199	0.490	-0.849	0.027	-0.438	-0.196	-0.047	-0.097	0.023	0.031	0.024	0.083	-0.044
0.224	0.466	-0.936	0.202	0.483	-0.852	-0.355	-0.133	-0.112	-0.020	0.010	-0.085	0.060	0.127	0.028	-0.046
0.209	0.477	-0.936	0.202	0.475	-0.856	-0.435	0.039	-0.082	-0.035	0.030	-0.081	0.043	0.140	0.028	-0.015
0.170	0.547	-0.948	0.210	0.470	-0.857	-0.289	-0.442	-0.110	-0.082	0.104	-0.092	0.003	0.213	0.039	-0.027
0.286	0.543	-0.814	0.207	0.467	-0.860	-0.130	0.308	-0.210	0.036	0.104	0.045	0.117	0.210	0.095	-0.047
0.155	0.419	-0.818	0.222	0.467	-0.856	0.024	-0.876	-0.002	-0.109	-0.020	0.037	0.015	0.088	0.090	-0.071
0.201	0.276	-0.747	0.216	0.465	-0.859	-0.072	0.485	-0.180	-0.057	-0.161	0.110	0.032	0.054	0.161	-0.052
0.124	0.300	-0.849	0.214	0.457	-0.863	-0.430	0.125	-0.088	-0.132	-0.130	0.013	0.045	0.029	0.060	-0.061
0.267	0.435	-0.968	0.209	0.451	-0.868	-0.300	0.351	-0.143	0.015	0.012	-0.101	0.097	0.106	0.057	-0.064
0.159	0.605	-1.070	0.223	0.454	-0.863	0.188	-0.742	-0.128	-0.106	0.179	-0.209	0.011	0.276	0.158	-0.051
0.124	0.531	-0.889	0.232	0.457	-0.859	0.205	-0.440	-0.164	-0.149	0.102	-0.031	0.044	0.203	0.025	-0.039
0.255	0.439	-0.838	0.229	0.452	-0.862	-0.290	0.147	0.007	-0.016	0.014	0.023	0.086	0.111	0.077	-0.063
0.224	0.300	-0.794	0.226	0.445	-0.867	-0.409	0.175	0.019	-0.044	-0.117	0.071	0.056	0.029	0.121	-0.048
0.228	0.261	-0.759	0.228	0.441	-0.868	-0.160	-0.049	-0.091	-0.042	-0.153	0.108	0.060	0.068	0.156	-0.038
0.290	0.361	-0.964	0.227	0.441	-0.868	0.026	0.124	-0.123	0.020	-0.052	-0.096	0.122	0.034	0.049	-0.023
0.143	0.481	-1.003	0.236	0.443	-0.865	0.189	-0.494	-0.110	-0.135	0.065	-0.140	0.024	0.155	0.089	-0.027
0.297	0.609	-0.964	0.240	0.443	-0.864	-0.047	-0.173	-0.037	0.016	0.194	-0.101	0.131	0.283	0.049	-0.017
0.159	0.504	-0.928	0.226	0.435	-0.872	-0.458	0.784	-0.011	-0.109	0.097	-0.057	0.008	0.178	0.014	-0.030
0.274	0.396	-0.782	0.226	0.431	-0.873	-0.208	-0.043	0.040	0.006	-0.007	0.090	0.108	0.071	0.133	-0.016
0.217	0.593	-0.944	0.212	0.423	-0.881	-0.490	0.810	-0.001	-0.038	0.198	-0.064	0.052	0.269	0.028	-0.031
0.217	0.593	-0.944	0.208	0.418	-0.884	-0.303	0.257	-0.056	-0.034	0.203	-0.061	0.051	0.271	0.028	-0.011
0.170	0.508	-1.023	0.204	0.410	-0.889	-0.494	0.182	0.099	-0.076	0.126	-0.135	0.004	0.187	0.106	-0.024
0.278	0.392	-0.842	0.199	0.400	-0.895	-0.569	0.292	-0.002	0.037	0.020	0.052	0.111	0.071	0.076	-0.028
0.178	0.272	-0.822	0.207	0.398	-0.894	-0.039	-0.385	-0.130	-0.071	-0.098	0.071	0.011	0.048	0.098	-0.035
0.224	0.222	-0.889	0.212	0.396	-0.894	-0.055	-0.193	-0.166	-0.030	-0.146	0.004	0.057	0.098	0.032	-0.017
0.178	0.280	-0.983	0.219	0.394	-0.893	-0.089	-0.388	-0.050	-0.084	-0.086	-0.091	0.010	0.041	0.062	-0.010
0.317	0.377	-0.932	0.218	0.391	-0.894	-0.121	0.098	-0.143	0.055	0.013	-0.038	0.148	0.056	0.010	0.029
0.309	0.427	-0.940	0.223	0.385	-0.896	-0.336	-0.194	-0.101	0.043	0.070	-0.044	0.140	0.107	0.017	0.010
0.320	0.450	-1.039	0.217	0.375	-0.901	-0.491	0.372	-0.084	0.060	0.102	-0.138	0.151	0.131	0.115	0.036
0.105	0.500	-0.999	0.228	0.366	-0.902	-0.511	-0.617	-0.099	-0.167	0.162	-0.097	0.065	0.181	0.075	0.021
0.367	0.512	-0.885	0.227	0.358	-0.906	-0.399	0.175	-0.222	0.095	0.181	0.021	0.196	0.192	0.040	-0.008
0.267	0.442	-0.905	0.235	0.357	-0.904	0.007	-0.317	-0.288	-0.013	0.113	-0.000	0.095	0.123	0.021	-0.047
0.190	0.427	-0.916	0.245	0.352	-0.903	-0.208	-0.418	-0.348	-0.099	0.102	-0.013	0.017	0.107	0.010	-0.012
0.220	0.365	-0.865	0.267	0.350	-0.898	-0.038	-1.164	-0.225	-0.091	0.043	0.033	0.047	0.046	0.062	-0.039
0.424	0.369	-0.759	0.275	0.349	-0.896	0.035	-0.246	-0.396	0.105	0.048	0.138	0.250	0.050	0.169	-0.059
0.293	0.300	-0.826	0.281	0.346	-0.895	-0.080	-0.207	-0.316	-0.032	-0.019	0.070	0.118	0.020	0.103	-0.040
0.228	0.300	-0.857	0.289	0.338	-0.895	-0.321	-0.367	-0.265	-0.105	-0.011	0.039	0.051	0.020	0.072	-0.022
0.343	0.245	-0.889	0.289	0.327	-0.900	-0.586	0.072	-0.166	0.010	-0.054	0.012	0.164	0.073	0.041	-0.044
0.320	0.303	-0.940	0.296	0.316	-0.901	-0.487	-0.284	-0.241	-0.020	0.014	-0.038	0.140	0.014	0.009	-0.029
0.282	0.323	-0.901	0.299	0.308	-0.903	-0.321	-0.025	-0.351	-0.061	0.042	0.003	0.099	0.005	0.031	-0.014
0.370	0.323	-0.901	0.302	0.299	-0.905	-0.430	-0.051	-0.320	0.025	0.051	0.005	0.186	0.005	0.031	-0.024
0.305	0.315	-0.916	0.299	0.285	-0.911	-0.694	0.237	-0.215	-0.037	0.058	-0.005	0.118	0.002	0.015	-0.020
0.309	0.195	-0.869	0.298	0.272	-0.915	-0.634	0.102	-0.216	-0.033	-0.049	0.046	0.120	0.121	0.063	-0.011
0.397	0.214	-0.822	0.302	0.258	-0.918	-0.694	-0.109	-0.216	0.052	-0.016	0.096	0.207	0.102	0.111	-0.038
0.367	0.149	-0.814	0.299	0.245	-0.922	-0.637	0.219	-0.217	0.024	-0.068	0.109	0.175	0.167	0.120	-0.036
0.259	0.075	-0.814	0.300	0.235	-0.924	-0.417	-0.011	-0.188	-0.085	-0.132	0.111	0.065	0.241	0.121	-0.034
0.355	0.075	-0.834	0.302	0.230	-0.925	-0.198	-0.032	-0.229	0.009	-0.127	0.092	0.160	0.241	0.103	-0.045
0.313	0.214	-0.905	0.300	0.222	-0.928	-0.364	0.174	-0.215	-0.030	0.020	0.023	0.115	0.103	0.032	-0.053
0.324	0.207	-0.861	0.298	0.212	-0.931	-0.506	0.132	-0.119	-0.017	0.022	0.069	0.123	0.110	0.076	-0.040
0.305	0.207	-0.845	0.287	0.200	-0.937	-0.585	0.619	-0.149	-0.025	0.034	0.091	0.103	0.111	0.093	-0.049
0.313	0.149	-0.818	0.276	0.190	-0.942	-0.468	0.648	-0.156	-0.006	-0.014	0.124	0.107	0.168	0.121	-0.065
0.297	0.141	-0.790	0.272	0.185	-0.944	-0.228	0.259	-0.200	-0.017	-0.016	0.154	0.089	0.175	0.149	-0.075
0.228	0.145	-0.822	0.268	0.180	-0.947	-0.254	0.239	-0.078	-0.082	-0.007	0.124	0.018	0.170	0.118	-0.092
0.278	0.087	-0.755	0.262	0.179	-0.948	0.016	0.309	-0.133	-0.027	-0.064	0.192	0.066	0.226	0.185	-0.111
0.228	0.041	-0.731	0.259	0.180	-0.949	0.111	0.213	-0.075	-0.073	-0.112	0.216	0.014	0.271	0.209	-0.100
0.213	0.044	-0.755	0.252	0.181	-0.951	0.018	0.354	0.044	-0.081	-0.108	0.194	0.003	0.266	0.185	-0.091
0.324	0.110	-0.786	0.236	0.181	-0.955	-0.008	0.819	0.071	0.046	-0.042	0.167	0.107	0.199	0.153	-0.087
0.240	0.176	-0.806	0.219	0.181	-0.959	0.015	0.923	0.018	-0.021	0.023	0.151	0.020	0.134	0.132	-0.077
0.201	0.168	-0.869	0.201	0.181	-0.963	-0.048	0.921	0.058	-0.042	0.016	0.092	0.021	0.142	0.069	-0.074
0.170	0.091	-0.845	0.184	0.185	-0.965	0.221	0.863	0.030	-0.056	-0.065	0.118	0.057	0.220	0.092	-0.105
0.120	0.157	-0.865	0.177	0.192	-0.965	0.357	0.344	0.096	-0.098	-0.007	0.098	0.111	0.154	0.074	-0.097
0.117	0.099	-0.715	0.169	0.201	-0.965	0.433	0.368	0.203	-0.094	-0.074	0.248	0.118	0.212	0.226	-0.107
0.247	0.037	-0.731	0.152	0.207	-0.966	0.327	0.860	0.154	0.053	-0.142	0.234	0.009	0.274	0.210	-0.100
0.143	0.014	-0.696	0.133	0.206	-0.970	-0.110	0.934	0.279	-0.031	-0.164	0.272	0.098	0.297	0.246	-0.102
0.140	0.083	-0.838	0.114	0.202	-0.973	-0.198	0.954	0.241	-0.015	-0.090	0.134	0.104	0.227	0.105	-0.069
0.040	0.137	-0.861	0.102	0.204	-0.974	0.104	0.578	0.152	-0.103	-0.039	0.111	0.204	0.171	0.082	-0.088
0.167	0.176	-0.857	0.089	0.205	-0.975	0.045	0.649	0.168	0.037	-0.001	0.116	0.076	0.130	0.086	-0.085
-0.010	0.199	-0.960	0.080	0.208	-0.975	0.093	0.395	0.164	-0.132	0.020	0.014	0.253	0.105	0.018	-0.098
0.009	0.172	-0.936	0.063	0.207	-0.976	-0.012	0.824	0.128	-0.095	-0.007	0.039	0.234	0.129	0.005	-0.076
0.020	0.114	-0.782	0.047	0.205	-0.978	-0.114	0.835	0.106	-0.067	-0.063	0.194	0.221	0.186	0.158	-0.087
0.128	0.064	-0.767	0.032	0.203	-0.979	-0.109	0.724	0.138	0.055	-0.110	0.211	0.110	0.238	0.173	-0.081
0.040	0.025	-0.853	0.020	0.203	-0.979	0.028	0.612	0.013	-0.021	-0.149	0.125	0.198	0.278	0.086	-0.072
-0.007	0.033	-0.849	0.011	0.204	-0.979	0.082	0.471	-0.037	-0.058	-0.142	0.129	0.246	0.272	0.089	-0.056
-0.022	0.230	-0.979	-0.003	0.208	-0.978	0.209	0.717	0.069	-0.059	0.051	-0.002	0.263	0.076	0.042	-0.049
-0.022	0.230	-0.979	-0.008	0.213	-0.977	0.246	0.216	0.076	-0.055	0.046	-0.003	0.264	0.075	0.042	-0.065
0.040	0.242	-0.948	-0.028	0.214	-0.976	0.030	1.028	0.171	0.027	0.057	0.029	0.204	0.062	0.009	-0.035
-0.141	0.199	-0.968	-0.031	0.213	-0.977	-0.037	0.078	0.178	-0.151	0.015	0.010	0.387	0.104	0.028	-0.044
0.105	0.222	-0.834	-0.048	0.213	-0.976	-0.020	0.887	0.030	0.113	0.038	0.143	0.144	0.081	0.106	-0.062
-0.122	0.172	-0.964	-0.061	0.211	-0.976	-0.082	0.643	0.043	-0.101	-0.010	0.013	0.374	0.131	0.025	-0.083
-0.183	0.106	-0.983	-0.066	0.212	-0.975	0.087	0.244	-0.052	-0.158	-0.077	-0.007	0.439	0.196	0.046	0.000
-0.126	0.006	-0.968	-0.076	0.213	-0.974	0.046	0.533	-0.087	-0.091	-0.178	0.008	0.385	0.295	0.032	0.000
-0.168	-0.021	-1.046	-0.080	0.216	-0.973	0.202	0.249	-0.144	-0.129	-0.209	-0.072	0.431	0.321	0.113	0.000
Avg ODBA	3.962
Vec ODBA	2.635
Avg ELBA	2.047
Avg EPBA	0.600
Speed	ODBA	VeDBA	ELBA	EPBA	StrkSpGn	StrSpGn_L	ISI
8.500	3.962	2.635	2.047	0.600	1.264	1.071	2.500
MeanPeak	0.128929
MeanLong	0.109272
MeanISI	2.500000
