# Supplementary material for: Averaged Propulsive Body Acceleration (APBA) Can Be Calculated from Biologging Tags That Incorporate Gyroscopes and Accelerometers to Estimate Swimming Speed, Hydrodynamic Drag and Energy Expenditure for Steller Sea Lions
Source: PLoS One. 2016 Jun 10;11(6):e0157326. doi: 10.1371/journal.pone.0157326 (PMC4902303; doi:10.1371/journal.pone.0157326)
Supplement: S2 Data — Each file contains a 50Hz time series. Provided are calibrated accelerometer and gyro measurements, together with the estimated gravity vector, and the estimated dynamic accelerations by the different methods. The small files with the suffix.txt are configuration files used in C++ processing. (ZIP) [file pone.0157326.s002.zip › BoniNov_18/M25_INER_18_11_13.csv]

FileName	FileDate	FileTime	Sample	Time from Start (s)	AccelIntX	AccelIntY	AccelIntZ	MagX	MagY	MagZ	GyroX	GyroY	GyroZ
C:\Users\cware\Desktop\Steller18Nov\18NovTrials\M25.DSG	11-1-2013	16:1:2	537670.000000	10753.400000	0.683594	-0.449219	-0.843750	-0.021101	0.257798	0.095413	-4.425049	-20.523071	0.610352
C:\Users\cware\Desktop\Steller18Nov\18NovTrials\M25.DSG	11-1-2013	16:1:2	537671.000000	10753.420000	0.679688	-0.449219	-0.871094	-0.020183	0.258716	0.095413	-4.974365	-13.748169	-5.477905
C:\Users\cware\Desktop\Steller18Nov\18NovTrials\M25.DSG	11-1-2013	16:1:2	537672.000000	10753.440000	0.679688	-0.484375	-0.863281	-0.020183	0.258716	0.096330	-8.209229	-5.676270	-8.010864
C:\Users\cware\Desktop\Steller18Nov\18NovTrials\M25.DSG	11-1-2013	16:1:2	537673.000000	10753.460000	0.652344	-0.527344	-0.816406	-0.020183	0.258716	0.096330	-11.856079	4.364014	-8.758545
C:\Users\cware\Desktop\Steller18Nov\18NovTrials\M25.DSG	11-1-2013	16:1:2	537674.000000	10753.480000	0.671875	-0.562500	-0.789063	-0.020183	0.258716	0.097248	-15.319824	8.895874	-8.697510
C:\Users\cware\Desktop\Steller18Nov\18NovTrials\M25.DSG	11-1-2013	16:1:2	537675.000000	10753.500000	0.695313	-0.582031	-0.781250	-0.017431	0.257798	0.097248	-21.209717	9.445190	-7.354736
C:\Users\cware\Desktop\Steller18Nov\18NovTrials\M25.DSG	11-1-2013	16:1:2	537676.000000	10753.520000	0.714844	-0.570313	-0.804688	-0.020183	0.262385	0.096330	-24.230957	10.040283	-6.774902
C:\Users\cware\Desktop\Steller18Nov\18NovTrials\M25.DSG	11-1-2013	16:1:2	537677.000000	10753.540000	0.703125	-0.519531	-0.781250	-0.021101	0.261468	0.098165	-27.420044	11.413574	-5.996704
C:\Users\cware\Desktop\Steller18Nov\18NovTrials\M25.DSG	11-1-2013	16:1:2	537678.000000	10753.560000	0.683594	-0.500000	-0.757813	-0.021101	0.263303	0.097248	-29.098511	12.420654	-5.386353
C:\Users\cware\Desktop\Steller18Nov\18NovTrials\M25.DSG	11-1-2013	16:1:2	537679.000000	10753.580000	0.683594	-0.503906	-0.761719	-0.021101	0.263303	0.096330	-28.686523	12.100220	-3.784180
C:\Users\cware\Desktop\Steller18Nov\18NovTrials\M25.DSG	11-1-2013	16:1:2	537680.000000	10753.600000	0.683594	-0.503906	-0.761719	-0.020183	0.263303	0.097248	-26.397705	9.231567	-4.257202
C:\Users\cware\Desktop\Steller18Nov\18NovTrials\M25.DSG	11-1-2013	16:1:2	537681.000000	10753.620000	0.675781	-0.460938	-0.789063	-0.020183	0.262385	0.097248	-22.125244	8.148193	-5.813599
C:\Users\cware\Desktop\Steller18Nov\18NovTrials\M25.DSG	11-1-2013	16:1:2	537682.000000	10753.640000	0.667969	-0.457031	-0.777344	-0.020183	0.262385	0.097248	-18.875122	10.650635	-6.393433
C:\Users\cware\Desktop\Steller18Nov\18NovTrials\M25.DSG	11-1-2013	16:1:2	537683.000000	10753.660000	0.671875	-0.460938	-0.753906	-0.021101	0.263303	0.097248	-17.105103	13.839722	-4.959106
C:\Users\cware\Desktop\Steller18Nov\18NovTrials\M25.DSG	11-1-2013	16:1:2	537684.000000	10753.680000	0.679688	-0.476563	-0.707031	-0.022018	0.263303	0.097248	-17.181396	17.868042	-2.822876
C:\Users\cware\Desktop\Steller18Nov\18NovTrials\M25.DSG	11-1-2013	16:1:2	537685.000000	10753.700000	0.722656	-0.484375	-0.667969	-0.021101	0.263303	0.095413	-17.395020	14.587402	-1.327515
C:\Users\cware\Desktop\Steller18Nov\18NovTrials\M25.DSG	11-1-2013	16:1:2	537686.000000	10753.720000	0.742188	-0.468750	-0.675781	-0.022018	0.262385	0.094495	-16.906738	7.720947	-1.113892
C:\Users\cware\Desktop\Steller18Nov\18NovTrials\M25.DSG	11-1-2013	16:1:2	537687.000000	10753.740000	0.710938	-0.449219	-0.726563	-0.022018	0.262385	0.094495	-15.975952	4.425049	-0.503540
C:\Users\cware\Desktop\Steller18Nov\18NovTrials\M25.DSG	11-1-2013	16:1:2	537688.000000	10753.760000	0.707031	-0.421875	-0.769531	-0.022936	0.262385	0.095413	-13.229370	4.409790	-0.045776
C:\Users\cware\Desktop\Steller18Nov\18NovTrials\M25.DSG	11-1-2013	16:1:2	537689.000000	10753.780000	0.714844	-0.390625	-0.792969	-0.022936	0.262385	0.097248	-11.032104	5.401611	0.305176
C:\Users\cware\Desktop\Steller18Nov\18NovTrials\M25.DSG	11-1-2013	16:1:2	537690.000000	10753.800000	0.734375	-0.343750	-0.777344	-0.022936	0.261468	0.097248	-9.506226	4.287720	-1.129150
C:\Users\cware\Desktop\Steller18Nov\18NovTrials\M25.DSG	11-1-2013	16:1:2	537691.000000	10753.820000	0.730469	-0.312500	-0.750000	-0.023853	0.261468	0.089908	-7.308960	4.638672	-2.975464
C:\Users\cware\Desktop\Steller18Nov\18NovTrials\M25.DSG	11-1-2013	16:1:2	537692.000000	10753.840000	0.738281	-0.316406	-0.734375	-0.023853	0.261468	0.095413	-4.653931	5.645752	-3.784180
C:\Users\cware\Desktop\Steller18Nov\18NovTrials\M25.DSG	11-1-2013	16:1:2	537693.000000	10753.860000	0.757813	-0.347656	-0.722656	-0.023853	0.259633	0.093578	-3.433228	3.204346	-3.738403
C:\Users\cware\Desktop\Steller18Nov\18NovTrials\M25.DSG	11-1-2013	16:1:2	537694.000000	10753.880000	0.765625	-0.378906	-0.703125	-0.023853	0.259633	0.094495	-0.534058	-0.534058	-3.005981
C:\Users\cware\Desktop\Steller18Nov\18NovTrials\M25.DSG	11-1-2013	16:1:2	537695.000000	10753.900000	0.777344	-0.414063	-0.679688	-0.024771	0.260550	0.094495	-1.342773	-8.499146	-0.640869
C:\Users\cware\Desktop\Steller18Nov\18NovTrials\M25.DSG	11-1-2013	16:1:2	537696.000000	10753.920000	0.757813	-0.441406	-0.703125	-0.024771	0.259633	0.093578	-2.075195	-10.726929	1.632690
C:\Users\cware\Desktop\Steller18Nov\18NovTrials\M25.DSG	11-1-2013	16:1:2	537697.000000	10753.940000	0.742188	-0.449219	-0.726563	-0.023853	0.259633	0.095413	-8.316040	-12.619019	3.021240
C:\Users\cware\Desktop\Steller18Nov\18NovTrials\M25.DSG	11-1-2013	16:1:2	537698.000000	10753.960000	0.753906	-0.441406	-0.734375	-0.024771	0.258716	0.097248	-12.771606	-11.215210	3.753662
C:\Users\cware\Desktop\Steller18Nov\18NovTrials\M25.DSG	11-1-2013	16:1:2	537699.000000	10753.980000	0.738281	-0.449219	-0.742188	-0.024771	0.257798	0.097248	-13.824463	-12.680054	5.722046
C:\Users\cware\Desktop\Steller18Nov\18NovTrials\M25.DSG	11-1-2013	16:1:2	537700.000000	10754.000000	0.742188	-0.437500	-0.765625	-0.024771	0.255963	0.099083	-16.082764	-10.742188	5.981445
C:\Users\cware\Desktop\Steller18Nov\18NovTrials\M25.DSG	11-1-2013	16:1:2	537701.000000	10754.020000	0.765625	-0.437500	-0.773438	-0.024771	0.255046	0.100917	-22.659302	-17.105103	3.570557
C:\Users\cware\Desktop\Steller18Nov\18NovTrials\M25.DSG	11-1-2013	16:1:2	537702.000000	10754.040000	0.804688	-0.414063	-0.761719	-0.026606	0.255046	0.103670	-28.030396	-22.308350	-0.427246
C:\Users\cware\Desktop\Steller18Nov\18NovTrials\M25.DSG	11-1-2013	16:1:2	537703.000000	10754.060000	0.714844	-0.410156	-0.843750	-0.024771	0.254128	0.109174	-28.625488	-7.232666	-3.280640
C:\Users\cware\Desktop\Steller18Nov\18NovTrials\M25.DSG	11-1-2013	16:1:2	537704.000000	10754.080000	0.652344	-0.406250	-0.917969	-0.023853	0.254128	0.109174	-23.925781	2.502441	-6.042480
C:\Users\cware\Desktop\Steller18Nov\18NovTrials\M25.DSG	11-1-2013	16:1:2	537705.000000	10754.100000	0.683594	-0.386719	-0.937500	-0.024771	0.254128	0.109174	-18.585205	7.110596	-12.527466
C:\Users\cware\Desktop\Steller18Nov\18NovTrials\M25.DSG	11-1-2013	16:1:2	537706.000000	10754.120000	0.714844	-0.367188	-0.917969	-0.024771	0.255963	0.110092	-15.380859	11.840820	-19.683838
C:\Users\cware\Desktop\Steller18Nov\18NovTrials\M25.DSG	11-1-2013	16:1:2	537707.000000	10754.140000	0.738281	-0.390625	-0.917969	-0.022936	0.256881	0.109174	-17.242432	19.042969	-24.734497
C:\Users\cware\Desktop\Steller18Nov\18NovTrials\M25.DSG	11-1-2013	16:1:2	537708.000000	10754.160000	0.738281	-0.390625	-0.917969	-0.022018	0.258716	0.108257	-19.119263	30.075073	-26.138306
C:\Users\cware\Desktop\Steller18Nov\18NovTrials\M25.DSG	11-1-2013	16:1:2	537709.000000	10754.180000	0.722656	-0.398438	-0.863281	-0.021101	0.259633	0.107339	-21.423340	39.794922	-25.939941
C:\Users\cware\Desktop\Steller18Nov\18NovTrials\M25.DSG	11-1-2013	16:1:2	537710.000000	10754.200000	0.738281	-0.382813	-0.835938	-0.021101	0.260550	0.103670	-22.888184	45.425415	-24.200439
C:\Users\cware\Desktop\Steller18Nov\18NovTrials\M25.DSG	11-1-2013	16:1:2	537711.000000	10754.220000	0.746094	-0.351563	-0.777344	-0.019266	0.263303	0.101835	-23.117065	48.034668	-22.628784
C:\Users\cware\Desktop\Steller18Nov\18NovTrials\M25.DSG	11-1-2013	16:1:2	537712.000000	10754.240000	0.761719	-0.343750	-0.765625	-0.019266	0.265138	0.097248	-22.033691	48.629761	-22.232056
C:\Users\cware\Desktop\Steller18Nov\18NovTrials\M25.DSG	11-1-2013	16:1:2	537713.000000	10754.260000	0.777344	-0.347656	-0.699219	-0.018349	0.266055	0.095413	-21.316528	46.737671	-23.849487
C:\Users\cware\Desktop\Steller18Nov\18NovTrials\M25.DSG	11-1-2013	16:1:2	537714.000000	10754.280000	0.777344	-0.390625	-0.675781	-0.017431	0.266972	0.091743	-20.004272	47.668457	-25.085449
C:\Users\cware\Desktop\Steller18Nov\18NovTrials\M25.DSG	11-1-2013	16:1:2	537715.000000	10754.300000	0.804688	-0.417969	-0.695313	-0.016514	0.269725	0.090826	-20.751953	43.762207	-27.267456
C:\Users\cware\Desktop\Steller18Nov\18NovTrials\M25.DSG	11-1-2013	16:1:2	537716.000000	10754.320000	0.816406	-0.406250	-0.691406	-0.013761	0.271560	0.086239	-22.445679	43.228149	-29.266357
C:\Users\cware\Desktop\Steller18Nov\18NovTrials\M25.DSG	11-1-2013	16:1:2	537717.000000	10754.340000	0.832031	-0.406250	-0.683594	-0.011927	0.273394	0.085321	-26.245117	43.807983	-31.890869
C:\Users\cware\Desktop\Steller18Nov\18NovTrials\M25.DSG	11-1-2013	16:1:2	537718.000000	10754.360000	0.832031	-0.406250	-0.687500	-0.010092	0.276147	0.082569	-30.120850	41.275024	-34.683228
C:\Users\cware\Desktop\Steller18Nov\18NovTrials\M25.DSG	11-1-2013	16:1:2	537719.000000	10754.380000	0.812500	-0.402344	-0.730469	-0.008257	0.278899	0.081651	-31.723022	41.656494	-37.826538
C:\Users\cware\Desktop\Steller18Nov\18NovTrials\M25.DSG	11-1-2013	16:1:2	537720.000000	10754.400000	0.789063	-0.378906	-0.757813	-0.006422	0.279817	0.081651	-31.799316	44.235229	-39.596558
C:\Users\cware\Desktop\Steller18Nov\18NovTrials\M25.DSG	11-1-2013	16:1:2	537721.000000	10754.420000	0.773438	-0.347656	-0.757813	-0.003670	0.284404	0.080734	-30.578613	49.362183	-42.724609
C:\Users\cware\Desktop\Steller18Nov\18NovTrials\M25.DSG	11-1-2013	16:1:2	537722.000000	10754.440000	0.773438	-0.332031	-0.742188	-0.001835	0.286239	0.077064	-29.220581	52.429199	-45.959473
C:\Users\cware\Desktop\Steller18Nov\18NovTrials\M25.DSG	11-1-2013	16:1:2	537723.000000	10754.460000	0.796875	-0.324219	-0.718750	0.002752	0.291743	0.075229	-29.037476	51.727295	-50.003052
C:\Users\cware\Desktop\Steller18Nov\18NovTrials\M25.DSG	11-1-2013	16:1:2	537724.000000	10754.480000	0.800781	-0.335938	-0.695313	0.005505	0.294495	0.073394	-29.067993	50.415039	-54.138184
C:\Users\cware\Desktop\Steller18Nov\18NovTrials\M25.DSG	11-1-2013	16:1:2	537725.000000	10754.500000	0.777344	-0.351563	-0.683594	0.011009	0.299083	0.071560	-25.527954	51.895142	-55.694580
C:\Users\cware\Desktop\Steller18Nov\18NovTrials\M25.DSG	11-1-2013	16:1:2	537726.000000	10754.520000	0.816406	-0.347656	-0.652344	0.012844	0.301835	0.069725	-21.408081	43.823242	-55.786133
C:\Users\cware\Desktop\Steller18Nov\18NovTrials\M25.DSG	11-1-2013	16:1:2	537727.000000	10754.540000	0.800781	-0.363281	-0.644531	0.017431	0.306422	0.065138	-15.945435	38.909912	-55.160522
C:\Users\cware\Desktop\Steller18Nov\18NovTrials\M25.DSG	11-1-2013	16:1:2	537728.000000	10754.560000	0.773438	-0.375000	-0.640625	0.022018	0.309174	0.065138	-10.452271	38.528442	-53.222656
C:\Users\cware\Desktop\Steller18Nov\18NovTrials\M25.DSG	11-1-2013	16:1:2	537729.000000	10754.580000	0.773438	-0.382813	-0.617188	0.027523	0.313761	0.060550	-4.470825	35.827637	-50.430298
C:\Users\cware\Desktop\Steller18Nov\18NovTrials\M25.DSG	11-1-2013	16:1:2	537730.000000	10754.600000	0.796875	-0.386719	-0.574219	0.030275	0.315596	0.059633	1.220703	34.286499	-47.195435
C:\Users\cware\Desktop\Steller18Nov\18NovTrials\M25.DSG	11-1-2013	16:1:2	537731.000000	10754.620000	0.781250	-0.390625	-0.535156	0.034862	0.318349	0.055963	4.501343	32.684326	-43.640137
C:\Users\cware\Desktop\Steller18Nov\18NovTrials\M25.DSG	11-1-2013	16:1:2	537732.000000	10754.640000	0.816406	-0.421875	-0.515625	0.036697	0.320183	0.053211	4.791260	31.631470	-42.175293
C:\Users\cware\Desktop\Steller18Nov\18NovTrials\M25.DSG	11-1-2013	16:1:2	537733.000000	10754.660000	0.855469	-0.488281	-0.500000	0.041284	0.322018	0.048624	4.211426	22.552490	-43.457031
C:\Users\cware\Desktop\Steller18Nov\18NovTrials\M25.DSG	11-1-2013	16:1:2	537734.000000	10754.680000	0.949219	-0.503906	-0.488281	0.044954	0.323853	0.047706	9.658813	1.358032	-47.531128
C:\Users\cware\Desktop\Steller18Nov\18NovTrials\M25.DSG	11-1-2013	16:1:2	537735.000000	10754.700000	0.839844	-0.484375	-0.593750	0.049541	0.325688	0.044954	20.492554	-7.064819	-48.828125
C:\Users\cware\Desktop\Steller18Nov\18NovTrials\M25.DSG	11-1-2013	16:1:2	537736.000000	10754.720000	0.839844	-0.484375	-0.593750	0.051376	0.327523	0.044037	26.733398	-3.051758	-46.508789
C:\Users\cware\Desktop\Steller18Nov\18NovTrials\M25.DSG	11-1-2013	16:1:2	537737.000000	10754.740000	0.734375	-0.566406	-0.617188	0.056881	0.328440	0.039450	21.408081	4.867554	-39.855957
C:\Users\cware\Desktop\Steller18Nov\18NovTrials\M25.DSG	11-1-2013	16:1:2	537738.000000	10754.760000	0.738281	-0.585938	-0.617188	0.058716	0.329358	0.037615	10.803223	17.501831	-34.835815
C:\Users\cware\Desktop\Steller18Nov\18NovTrials\M25.DSG	11-1-2013	16:1:2	537739.000000	10754.780000	0.808594	-0.640625	-0.597656	0.063303	0.331193	0.033028	1.068115	17.120361	-38.208008
C:\Users\cware\Desktop\Steller18Nov\18NovTrials\M25.DSG	11-1-2013	16:1:2	537740.000000	10754.800000	0.792969	-0.726563	-0.597656	0.065138	0.332110	0.032110	-5.264282	9.506226	-40.252686
C:\Users\cware\Desktop\Steller18Nov\18NovTrials\M25.DSG	11-1-2013	16:1:2	537741.000000	10754.820000	0.683594	-0.796875	-0.660156	0.069725	0.333028	0.032110	-7.385254	14.862061	-32.501221
C:\Users\cware\Desktop\Steller18Nov\18NovTrials\M25.DSG	11-1-2013	16:1:2	537742.000000	10754.840000	0.597656	-0.828125	-0.726563	0.070642	0.334862	0.032110	-6.958008	35.827637	-23.406982
C:\Users\cware\Desktop\Steller18Nov\18NovTrials\M25.DSG	11-1-2013	16:1:2	537743.000000	10754.860000	0.660156	-0.832031	-0.734375	0.072477	0.333945	0.029358	-7.125854	41.946411	-19.256592
C:\Users\cware\Desktop\Steller18Nov\18NovTrials\M25.DSG	11-1-2013	16:1:2	537744.000000	10754.880000	0.652344	-0.828125	-0.714844	0.076147	0.335780	0.026606	-10.894775	52.490234	-14.053345
C:\Users\cware\Desktop\Steller18Nov\18NovTrials\M25.DSG	11-1-2013	16:1:2	537745.000000	10754.900000	0.691406	-0.812500	-0.648438	0.076147	0.335780	0.024771	-18.096924	54.824829	-8.132935
C:\Users\cware\Desktop\Steller18Nov\18NovTrials\M25.DSG	11-1-2013	16:1:2	537746.000000	10754.920000	0.695313	-0.781250	-0.597656	0.078899	0.335780	0.022018	-21.636963	57.022095	-6.881714
C:\Users\cware\Desktop\Steller18Nov\18NovTrials\M25.DSG	11-1-2013	16:1:2	537747.000000	10754.940000	0.718750	-0.769531	-0.550781	0.078899	0.336697	0.020183	-21.575928	54.550171	-9.658813
C:\Users\cware\Desktop\Steller18Nov\18NovTrials\M25.DSG	11-1-2013	16:1:2	537748.000000	10754.960000	0.757813	-0.777344	-0.531250	0.083486	0.337615	0.016514	-20.523071	49.316406	-12.695313
C:\Users\cware\Desktop\Steller18Nov\18NovTrials\M25.DSG	11-1-2013	16:1:2	537749.000000	10754.980000	0.789063	-0.773438	-0.523438	0.082569	0.338532	0.016514	-20.187378	42.922974	-12.939453
C:\Users\cware\Desktop\Steller18Nov\18NovTrials\M25.DSG	11-1-2013	16:1:2	537750.000000	10755.000000	0.773438	-0.753906	-0.496094	0.085321	0.341284	0.013761	-19.607544	41.992188	-12.329102
C:\Users\cware\Desktop\Steller18Nov\18NovTrials\M25.DSG	11-1-2013	16:1:2	537751.000000	10755.020000	0.769531	-0.738281	-0.460938	0.085321	0.342202	0.013761	-18.569946	38.970947	-13.504028
C:\Users\cware\Desktop\Steller18Nov\18NovTrials\M25.DSG	11-1-2013	16:1:2	537752.000000	10755.040000	0.746094	-0.730469	-0.406250	0.089908	0.343119	0.010092	-16.906738	37.734985	-13.870239
C:\Users\cware\Desktop\Steller18Nov\18NovTrials\M25.DSG	11-1-2013	16:1:2	537753.000000	10755.060000	0.730469	-0.722656	-0.367188	0.090826	0.343119	0.009174	-14.709473	36.834717	-11.001587
C:\Users\cware\Desktop\Steller18Nov\18NovTrials\M25.DSG	11-1-2013	16:1:2	537754.000000	10755.080000	0.738281	-0.707031	-0.339844	0.093578	0.345872	0.006422	-13.366699	34.011841	-8.361816
C:\Users\cware\Desktop\Steller18Nov\18NovTrials\M25.DSG	11-1-2013	16:1:2	537755.000000	10755.100000	0.742188	-0.679688	-0.316406	0.092661	0.346789	0.004587	-11.734009	28.213501	-8.270264
C:\Users\cware\Desktop\Steller18Nov\18NovTrials\M25.DSG	11-1-2013	16:1:2	537756.000000	10755.120000	0.769531	-0.667969	-0.308594	0.093578	0.347706	0.002752	-11.398315	20.248413	-7.873535
C:\Users\cware\Desktop\Steller18Nov\18NovTrials\M25.DSG	11-1-2013	16:1:2	537757.000000	10755.140000	0.753906	-0.644531	-0.281250	0.095413	0.348624	0.000917	-10.574341	17.013550	-6.469727
C:\Users\cware\Desktop\Steller18Nov\18NovTrials\M25.DSG	11-1-2013	16:1:2	537758.000000	10755.160000	0.718750	-0.609375	-0.273438	0.095413	0.346789	0.000000	-9.399414	17.776489	-5.981445
C:\Users\cware\Desktop\Steller18Nov\18NovTrials\M25.DSG	11-1-2013	16:1:2	537759.000000	10755.180000	0.699219	-0.570313	-0.238281	0.096330	0.349541	-0.001835	-6.332397	18.096924	-6.515503
C:\Users\cware\Desktop\Steller18Nov\18NovTrials\M25.DSG	11-1-2013	16:1:2	537760.000000	10755.200000	0.699219	-0.542969	-0.203125	0.096330	0.349541	-0.002752	-2.212524	17.120361	-7.629395
C:\Users\cware\Desktop\Steller18Nov\18NovTrials\M25.DSG	11-1-2013	16:1:2	537761.000000	10755.220000	0.703125	-0.542969	-0.191406	0.098165	0.349541	-0.006422	-1.724243	9.963989	-9.674072
C:\Users\cware\Desktop\Steller18Nov\18NovTrials\M25.DSG	11-1-2013	16:1:2	537762.000000	10755.240000	0.703125	-0.542969	-0.187500	0.099083	0.349541	-0.005505	-6.256104	11.047363	-9.063721
C:\Users\cware\Desktop\Steller18Nov\18NovTrials\M25.DSG	11-1-2013	16:1:2	537763.000000	10755.260000	0.687500	-0.535156	-0.125000	0.099083	0.349541	-0.009174	-13.397217	14.450073	-10.253906
C:\Users\cware\Desktop\Steller18Nov\18NovTrials\M25.DSG	11-1-2013	16:1:2	537764.000000	10755.280000	0.687500	-0.535156	-0.125000	0.100000	0.349541	-0.009174	-15.029907	15.655518	-15.014648
C:\Users\cware\Desktop\Steller18Nov\18NovTrials\M25.DSG	11-1-2013	16:1:2	537765.000000	10755.300000	0.722656	-0.515625	-0.050781	0.102752	0.349541	-0.007339	-8.087158	10.391235	-21.881104
C:\Users\cware\Desktop\Steller18Nov\18NovTrials\M25.DSG	11-1-2013	16:1:2	537766.000000	10755.320000	0.746094	-0.574219	-0.148438	0.103670	0.349541	-0.007339	3.616333	-0.701904	-22.537231
C:\Users\cware\Desktop\Steller18Nov\18NovTrials\M25.DSG	11-1-2013	16:1:2	537767.000000	10755.340000	0.792969	-0.703125	-0.234375	0.106422	0.347706	-0.008257	10.620117	-10.055542	-17.669678
C:\Users\cware\Desktop\Steller18Nov\18NovTrials\M25.DSG	11-1-2013	16:1:2	537768.000000	10755.360000	0.882813	-0.792969	-0.250000	0.107339	0.346789	-0.009174	6.454468	-14.038086	-12.756348
C:\Users\cware\Desktop\Steller18Nov\18NovTrials\M25.DSG	11-1-2013	16:1:2	537769.000000	10755.380000	1.011719	-0.800781	-0.226563	0.107339	0.345872	-0.007339	-7.415771	-23.468018	-12.832642
C:\Users\cware\Desktop\Steller18Nov\18NovTrials\M25.DSG	11-1-2013	16:1:2	537770.000000	10755.400000	1.050781	-0.769531	-0.292969	0.108257	0.345872	-0.008257	-15.014648	-40.771484	-15.655518
C:\Users\cware\Desktop\Steller18Nov\18NovTrials\M25.DSG	11-1-2013	16:1:2	537771.000000	10755.420000	0.933594	-0.785156	-0.324219	0.107339	0.345872	-0.001835	-23.193359	-41.961670	-15.136719
C:\Users\cware\Desktop\Steller18Nov\18NovTrials\M25.DSG	11-1-2013	16:1:2	537772.000000	10755.440000	0.804688	-0.878906	-0.335938	0.107339	0.344954	0.000917	-33.142090	-44.830322	-18.997192
C:\Users\cware\Desktop\Steller18Nov\18NovTrials\M25.DSG	11-1-2013	16:1:2	537773.000000	10755.460000	0.593750	-0.875000	-0.429688	0.109174	0.347706	0.006422	-33.767700	-6.713867	-20.492554
C:\Users\cware\Desktop\Steller18Nov\18NovTrials\M25.DSG	11-1-2013	16:1:2	537774.000000	10755.480000	0.707031	-0.902344	-0.417969	0.108257	0.348624	0.009174	-40.390015	-7.003784	-25.024414
C:\Users\cware\Desktop\Steller18Nov\18NovTrials\M25.DSG	11-1-2013	16:1:2	537775.000000	10755.500000	0.773438	-0.972656	-0.406250	0.111927	0.350459	0.016514	-51.971436	-3.372192	-22.781372
C:\Users\cware\Desktop\Steller18Nov\18NovTrials\M25.DSG	11-1-2013	16:1:2	537776.000000	10755.520000	0.824219	-0.945313	-0.464844	0.112844	0.351376	0.020183	-54.138184	-7.720947	-17.532349
C:\Users\cware\Desktop\Steller18Nov\18NovTrials\M25.DSG	11-1-2013	16:1:2	537777.000000	10755.540000	0.796875	-0.867188	-0.589844	0.113761	0.353211	0.027523	-51.849365	-2.639771	-5.508423
C:\Users\cware\Desktop\Steller18Nov\18NovTrials\M25.DSG	11-1-2013	16:1:2	537778.000000	10755.560000	0.750000	-0.769531	-0.660156	0.114679	0.355046	0.031193	-44.097900	6.362915	3.540039
C:\Users\cware\Desktop\Steller18Nov\18NovTrials\M25.DSG	11-1-2013	16:1:2	537779.000000	10755.580000	0.726563	-0.675781	-0.703125	0.113761	0.355046	0.035780	-35.018921	16.006470	10.620117
C:\Users\cware\Desktop\Steller18Nov\18NovTrials\M25.DSG	11-1-2013	16:1:2	537780.000000	10755.600000	0.710938	-0.617188	-0.687500	0.111927	0.355046	0.036697	-29.800415	24.368286	12.374878
C:\Users\cware\Desktop\Steller18Nov\18NovTrials\M25.DSG	11-1-2013	16:1:2	537781.000000	10755.620000	0.722656	-0.617188	-0.613281	0.111009	0.355046	0.038532	-25.146484	25.619507	7.324219
C:\Users\cware\Desktop\Steller18Nov\18NovTrials\M25.DSG	11-1-2013	16:1:2	537782.000000	10755.640000	0.761719	-0.640625	-0.539063	0.110092	0.355963	0.038532	-23.361206	20.904541	4.379272
C:\Users\cware\Desktop\Steller18Nov\18NovTrials\M25.DSG	11-1-2013	16:1:2	537783.000000	10755.660000	0.777344	-0.679688	-0.496094	0.111009	0.355963	0.038532	-22.933960	14.114380	1.800537
C:\Users\cware\Desktop\Steller18Nov\18NovTrials\M25.DSG	11-1-2013	16:1:2	537784.000000	10755.680000	0.773438	-0.726563	-0.496094	0.110092	0.357798	0.041284	-24.887085	9.582520	0.167847
C:\Users\cware\Desktop\Steller18Nov\18NovTrials\M25.DSG	11-1-2013	16:1:2	537785.000000	10755.700000	0.753906	-0.742188	-0.464844	0.110092	0.357798	0.042202	-25.192261	11.962891	-1.754761
C:\Users\cware\Desktop\Steller18Nov\18NovTrials\M25.DSG	11-1-2013	16:1:2	537786.000000	10755.720000	0.757813	-0.726563	-0.445313	0.109174	0.359633	0.044954	-25.680542	7.171631	-4.516602
C:\Users\cware\Desktop\Steller18Nov\18NovTrials\M25.DSG	11-1-2013	16:1:2	537787.000000	10755.740000	0.761719	-0.714844	-0.417969	0.109174	0.359633	0.046789	-28.930664	8.224487	-6.683350
C:\Users\cware\Desktop\Steller18Nov\18NovTrials\M25.DSG	11-1-2013	16:1:2	537788.000000	10755.760000	0.746094	-0.675781	-0.378906	0.109174	0.361468	0.049541	-33.416748	4.959106	-9.597778
C:\Users\cware\Desktop\Steller18Nov\18NovTrials\M25.DSG	11-1-2013	16:1:2	537789.000000	10755.780000	0.750000	-0.628906	-0.355469	0.111009	0.363303	0.050459	-35.995483	1.205444	-14.938354
C:\Users\cware\Desktop\Steller18Nov\18NovTrials\M25.DSG	11-1-2013	16:1:2	537790.000000	10755.800000	0.738281	-0.582031	-0.367188	0.111927	0.364220	0.055046	-35.049438	-1.968384	-16.494751
C:\Users\cware\Desktop\Steller18Nov\18NovTrials\M25.DSG	11-1-2013	16:1:2	537791.000000	10755.820000	0.679688	-0.496094	-0.386719	0.111927	0.365138	0.057798	-29.006958	-1.464844	-19.134521
C:\Users\cware\Desktop\Steller18Nov\18NovTrials\M25.DSG	11-1-2013	16:1:2	537792.000000	10755.840000	0.675781	-0.480469	-0.402344	0.113761	0.366055	0.061468	-24.230957	-4.608154	-21.881104
C:\Users\cware\Desktop\Steller18Nov\18NovTrials\M25.DSG	11-1-2013	16:1:2	537793.000000	10755.860000	0.656250	-0.460938	-0.410156	0.115596	0.366055	0.062385	-20.919800	-4.486084	-21.453857
C:\Users\cware\Desktop\Steller18Nov\18NovTrials\M25.DSG	11-1-2013	16:1:2	537794.000000	10755.880000	0.671875	-0.441406	-0.406250	0.117431	0.367890	0.065138	-16.281128	-5.935669	-19.973755
C:\Users\cware\Desktop\Steller18Nov\18NovTrials\M25.DSG	11-1-2013	16:1:2	537795.000000	10755.900000	0.691406	-0.421875	-0.378906	0.119266	0.366972	0.065138	-9.613037	-9.216309	-16.983032
C:\Users\cware\Desktop\Steller18Nov\18NovTrials\M25.DSG	11-1-2013	16:1:2	537796.000000	10755.920000	0.718750	-0.406250	-0.351563	0.120183	0.366972	0.066972	-0.457764	-14.434814	-19.744873
C:\Users\cware\Desktop\Steller18Nov\18NovTrials\M25.DSG	11-1-2013	16:1:2	537797.000000	10755.940000	0.738281	-0.441406	-0.347656	0.122018	0.366972	0.065138	11.810303	-26.443481	-26.702881
C:\Users\cware\Desktop\Steller18Nov\18NovTrials\M25.DSG	11-1-2013	16:1:2	537798.000000	10755.960000	0.792969	-0.535156	-0.402344	0.122936	0.366055	0.064220	17.639160	-49.102783	-28.488159
C:\Users\cware\Desktop\Steller18Nov\18NovTrials\M25.DSG	11-1-2013	16:1:2	537799.000000	10755.980000	0.777344	-0.589844	-0.480469	0.126606	0.363303	0.063303	21.835327	-50.476074	-21.697998
C:\Users\cware\Desktop\Steller18Nov\18NovTrials\M25.DSG	11-1-2013	16:1:2	537800.000000	10756.000000	0.925781	-0.617188	-0.484375	0.128440	0.364220	0.061468	21.469116	-71.166992	-25.680542
C:\Users\cware\Desktop\Steller18Nov\18NovTrials\M25.DSG	11-1-2013	16:1:2	537801.000000	10756.020000	1.000000	-0.722656	-0.542969	0.130275	0.361468	0.061468	10.452271	-98.709106	-36.300659
C:\Users\cware\Desktop\Steller18Nov\18NovTrials\M25.DSG	11-1-2013	16:1:2	537802.000000	10756.040000	0.800781	-0.785156	-0.726563	0.132110	0.360550	0.062385	5.279541	-85.556030	-30.700684
C:\Users\cware\Desktop\Steller18Nov\18NovTrials\M25.DSG	11-1-2013	16:1:2	537803.000000	10756.060000	0.609375	-0.792969	-0.882813	0.134862	0.360550	0.063303	1.632690	-57.723999	-22.628784
C:\Users\cware\Desktop\Steller18Nov\18NovTrials\M25.DSG	11-1-2013	16:1:2	537804.000000	10756.080000	0.371094	-0.777344	-0.804688	0.136697	0.360550	0.063303	-6.576538	-12.390137	-16.159058
C:\Users\cware\Desktop\Steller18Nov\18NovTrials\M25.DSG	11-1-2013	16:1:2	537805.000000	10756.100000	0.320313	-0.804688	-0.687500	0.138532	0.360550	0.063303	-9.704590	9.872437	-14.022827
C:\Users\cware\Desktop\Steller18Nov\18NovTrials\M25.DSG	11-1-2013	16:1:2	537806.000000	10756.120000	0.300781	-0.929688	-0.656250	0.139450	0.359633	0.064220	-7.415771	32.165527	-8.911133
C:\Users\cware\Desktop\Steller18Nov\18NovTrials\M25.DSG	11-1-2013	16:1:2	537807.000000	10756.140000	0.500000	-1.019531	-0.628906	0.139450	0.358716	0.063303	-9.948730	32.287598	-7.766724
C:\Users\cware\Desktop\Steller18Nov\18NovTrials\M25.DSG	11-1-2013	16:1:2	537808.000000	10756.160000	0.671875	-1.015625	-0.675781	0.138532	0.360550	0.062385	-11.932373	24.841309	-2.365112
C:\Users\cware\Desktop\Steller18Nov\18NovTrials\M25.DSG	11-1-2013	16:1:2	537809.000000	10756.180000	0.695313	-0.945313	-0.777344	0.138532	0.359633	0.062385	-14.999390	32.867432	10.543823
C:\Users\cware\Desktop\Steller18Nov\18NovTrials\M25.DSG	11-1-2013	16:1:2	537810.000000	10756.200000	0.578125	-0.851563	-0.847656	0.137615	0.358716	0.061468	-16.387939	45.104980	18.875122
C:\Users\cware\Desktop\Steller18Nov\18NovTrials\M25.DSG	11-1-2013	16:1:2	537811.000000	10756.220000	0.515625	-0.753906	-0.832031	0.135780	0.358716	0.060550	-14.816284	61.584473	24.475098
C:\Users\cware\Desktop\Steller18Nov\18NovTrials\M25.DSG	11-1-2013	16:1:2	537812.000000	10756.240000	0.515625	-0.695313	-0.765625	0.133945	0.359633	0.058716	-14.892578	71.517944	25.985718
C:\Users\cware\Desktop\Steller18Nov\18NovTrials\M25.DSG	11-1-2013	16:1:2	537813.000000	10756.260000	0.558594	-0.679688	-0.691406	0.130275	0.358716	0.056881	-13.732910	74.340820	24.536133
C:\Users\cware\Desktop\Steller18Nov\18NovTrials\M25.DSG	11-1-2013	16:1:2	537814.000000	10756.280000	0.660156	-0.691406	-0.648438	0.130275	0.359633	0.055046	-11.688232	72.753906	23.849487
C:\Users\cware\Desktop\Steller18Nov\18NovTrials\M25.DSG	11-1-2013	16:1:2	537815.000000	10756.300000	0.742188	-0.695313	-0.578125	0.126606	0.359633	0.051376	-9.216309	64.529419	19.134521
C:\Users\cware\Desktop\Steller18Nov\18NovTrials\M25.DSG	11-1-2013	16:1:2	537816.000000	10756.320000	0.843750	-0.691406	-0.550781	0.126606	0.360550	0.049541	-7.705688	54.107666	15.136719
C:\Users\cware\Desktop\Steller18Nov\18NovTrials\M25.DSG	11-1-2013	16:1:2	537817.000000	10756.340000	0.832031	-0.671875	-0.554688	0.123853	0.360550	0.046789	-6.240845	50.781250	11.871338
C:\Users\cware\Desktop\Steller18Nov\18NovTrials\M25.DSG	11-1-2013	16:1:2	537818.000000	10756.360000	0.812500	-0.679688	-0.519531	0.123853	0.362385	0.044954	-7.308960	46.798706	9.979248
C:\Users\cware\Desktop\Steller18Nov\18NovTrials\M25.DSG	11-1-2013	16:1:2	537819.000000	10756.380000	0.769531	-0.699219	-0.394531	0.122018	0.362385	0.041284	-10.833740	46.569824	8.331299
C:\Users\cware\Desktop\Steller18Nov\18NovTrials\M25.DSG	11-1-2013	16:1:2	537820.000000	10756.400000	0.750000	-0.683594	-0.355469	0.121101	0.362385	0.038532	-14.617920	44.570923	5.111694
C:\Users\cware\Desktop\Steller18Nov\18NovTrials\M25.DSG	11-1-2013	16:1:2	537821.000000	10756.420000	0.746094	-0.687500	-0.339844	0.122018	0.362385	0.037615	-18.707275	43.243408	-0.167847
C:\Users\cware\Desktop\Steller18Nov\18NovTrials\M25.DSG	11-1-2013	16:1:2	537822.000000	10756.440000	0.710938	-0.683594	-0.324219	0.122018	0.364220	0.034862	-22.613525	41.778564	-3.173828
C:\Users\cware\Desktop\Steller18Nov\18NovTrials\M25.DSG	11-1-2013	16:1:2	537823.000000	10756.460000	0.656250	-0.667969	-0.292969	0.122018	0.364220	0.033945	-28.244019	43.533325	-6.210327
C:\Users\cware\Desktop\Steller18Nov\18NovTrials\M25.DSG	11-1-2013	16:1:2	537824.000000	10756.480000	0.605469	-0.664063	-0.230469	0.123853	0.366055	0.032110	-33.691406	46.081543	-8.804321
C:\Users\cware\Desktop\Steller18Nov\18NovTrials\M25.DSG	11-1-2013	16:1:2	537825.000000	10756.500000	0.574219	-0.644531	-0.152344	0.124771	0.366972	0.032110	-40.603638	56.213379	-13.183594
C:\Users\cware\Desktop\Steller18Nov\18NovTrials\M25.DSG	11-1-2013	16:1:2	537826.000000	10756.520000	0.593750	-0.601563	-0.058594	0.128440	0.369725	0.033945	-46.218872	58.532715	-18.524170
C:\Users\cware\Desktop\Steller18Nov\18NovTrials\M25.DSG	11-1-2013	16:1:2	537827.000000	10756.540000	0.640625	-0.554688	-0.011719	0.129358	0.370642	0.034862	-44.555664	54.855347	-21.545410
C:\Users\cware\Desktop\Steller18Nov\18NovTrials\M25.DSG	11-1-2013	16:1:2	537828.000000	10756.560000	0.707031	-0.523438	-0.003906	0.133945	0.372477	0.037615	-37.689209	45.959473	-23.086548
C:\Users\cware\Desktop\Steller18Nov\18NovTrials\M25.DSG	11-1-2013	16:1:2	537829.000000	10756.580000	0.757813	-0.523438	-0.027344	0.135780	0.372477	0.037615	-25.436401	33.737183	-26.092529
C:\Users\cware\Desktop\Steller18Nov\18NovTrials\M25.DSG	11-1-2013	16:1:2	537830.000000	10756.600000	0.824219	-0.578125	-0.062500	0.139450	0.371560	0.039450	-18.524170	21.469116	-27.923584
C:\Users\cware\Desktop\Steller18Nov\18NovTrials\M25.DSG	11-1-2013	16:1:2	537831.000000	10756.620000	0.863281	-0.679688	-0.121094	0.141284	0.371560	0.040367	-19.653320	11.993408	-24.337769
C:\Users\cware\Desktop\Steller18Nov\18NovTrials\M25.DSG	11-1-2013	16:1:2	537832.000000	10756.640000	0.878906	-0.796875	-0.175781	0.144037	0.370642	0.042202	-16.098022	6.652832	-20.614624
C:\Users\cware\Desktop\Steller18Nov\18NovTrials\M25.DSG	11-1-2013	16:1:2	537833.000000	10756.660000	0.894531	-0.917969	-0.242188	0.144954	0.370642	0.043119	-12.695313	0.228882	-13.092041
C:\Users\cware\Desktop\Steller18Nov\18NovTrials\M25.DSG	11-1-2013	16:1:2	537834.000000	10756.680000	0.914063	-0.949219	-0.218750	0.145872	0.369725	0.047706	-20.614624	-0.335693	-9.658813
C:\Users\cware\Desktop\Steller18Nov\18NovTrials\M25.DSG	11-1-2013	16:1:2	537835.000000	10756.700000	0.867188	-0.894531	-0.132813	0.146789	0.369725	0.048624	-33.966064	1.983643	-12.283325
C:\Users\cware\Desktop\Steller18Nov\18NovTrials\M25.DSG	11-1-2013	16:1:2	537836.000000	10756.720000	0.769531	-0.824219	-0.082031	0.144954	0.370642	0.051376	-41.595459	11.596680	-16.067505
C:\Users\cware\Desktop\Steller18Nov\18NovTrials\M25.DSG	11-1-2013	16:1:2	537837.000000	10756.740000	0.835938	-0.785156	-0.105469	0.147706	0.371560	0.058716	-45.562744	1.312256	-24.246216
C:\Users\cware\Desktop\Steller18Nov\18NovTrials\M25.DSG	11-1-2013	16:1:2	537838.000000	10756.760000	0.988281	-0.773438	-0.171875	0.148624	0.370642	0.063303	-42.083740	-20.202637	-32.592773
C:\Users\cware\Desktop\Steller18Nov\18NovTrials\M25.DSG	11-1-2013	16:1:2	537839.000000	10756.780000	1.019531	-0.781250	-0.285156	0.151376	0.371560	0.070642	-39.932251	-44.860840	-42.388916
C:\Users\cware\Desktop\Steller18Nov\18NovTrials\M25.DSG	11-1-2013	16:1:2	537840.000000	10756.800000	0.949219	-0.789063	-0.390625	0.153211	0.372477	0.075229	-39.001465	-51.315308	-43.502808
C:\Users\cware\Desktop\Steller18Nov\18NovTrials\M25.DSG	11-1-2013	16:1:2	537841.000000	10756.820000	0.671875	-0.804688	-0.457031	0.158716	0.371560	0.081651	-48.416138	-22.613525	-38.208008
C:\Users\cware\Desktop\Steller18Nov\18NovTrials\M25.DSG	11-1-2013	16:1:2	537842.000000	10756.840000	0.566406	-0.855469	-0.488281	0.160550	0.371560	0.087156	-62.545776	2.273560	-28.396606
C:\Users\cware\Desktop\Steller18Nov\18NovTrials\M25.DSG	11-1-2013	16:1:2	537843.000000	10756.860000	0.554688	-0.906250	-0.449219	0.163303	0.373394	0.099083	-78.247070	1.388550	-17.532349
C:\Users\cware\Desktop\Steller18Nov\18NovTrials\M25.DSG	11-1-2013	16:1:2	537844.000000	10756.880000	0.625000	-0.921875	-0.375000	0.162385	0.373394	0.104587	-86.242676	-4.745483	-7.110596
C:\Users\cware\Desktop\Steller18Nov\18NovTrials\M25.DSG	11-1-2013	16:1:2	537845.000000	10756.900000	0.558594	-0.714844	-0.398438	0.162385	0.372477	0.119266	-75.302124	-15.930176	-1.571655
C:\Users\cware\Desktop\Steller18Nov\18NovTrials\M25.DSG	11-1-2013	16:1:2	537846.000000	10756.920000	0.558594	-0.714844	-0.398438	0.161468	0.369725	0.125688	-60.714722	-15.808105	0.854492
C:\Users\cware\Desktop\Steller18Nov\18NovTrials\M25.DSG	11-1-2013	16:1:2	537847.000000	10756.940000	0.710938	-0.519531	-0.605469	0.160550	0.367890	0.133945	-42.877197	-20.767212	5.493164
C:\Users\cware\Desktop\Steller18Nov\18NovTrials\M25.DSG	11-1-2013	16:1:2	537848.000000	10756.960000	0.660156	-0.496094	-0.601563	0.160550	0.366972	0.137615	-35.324097	-15.014648	11.291504
C:\Users\cware\Desktop\Steller18Nov\18NovTrials\M25.DSG	11-1-2013	16:1:2	537849.000000	10756.980000	0.558594	-0.511719	-0.609375	0.158716	0.364220	0.144037	-32.196045	5.249023	15.396118
C:\Users\cware\Desktop\Steller18Nov\18NovTrials\M25.DSG	11-1-2013	16:1:2	537850.000000	10757.000000	0.500000	-0.589844	-0.644531	0.155963	0.363303	0.147706	-29.235840	38.909912	22.003174
C:\Users\cware\Desktop\Steller18Nov\18NovTrials\M25.DSG	11-1-2013	16:1:2	537851.000000	10757.020000	0.597656	-0.683594	-0.628906	0.149541	0.360550	0.151376	-27.389526	59.249878	21.301270
C:\Users\cware\Desktop\Steller18Nov\18NovTrials\M25.DSG	11-1-2013	16:1:2	537852.000000	10757.040000	0.742188	-0.785156	-0.578125	0.148624	0.358716	0.153211	-31.036377	57.403564	17.776489
C:\Users\cware\Desktop\Steller18Nov\18NovTrials\M25.DSG	11-1-2013	16:1:2	537853.000000	10757.060000	0.828125	-0.828125	-0.546875	0.141284	0.356881	0.157798	-42.144775	37.811279	11.749268
C:\Users\cware\Desktop\Steller18Nov\18NovTrials\M25.DSG	11-1-2013	16:1:2	537854.000000	10757.080000	0.785156	-0.843750	-0.554688	0.140367	0.355046	0.160550	-56.503296	30.517578	9.262085
C:\Users\cware\Desktop\Steller18Nov\18NovTrials\M25.DSG	11-1-2013	16:1:2	537855.000000	10757.100000	0.714844	-0.820313	-0.566406	0.137615	0.351376	0.170642	-73.410034	33.050537	9.094238
C:\Users\cware\Desktop\Steller18Nov\18NovTrials\M25.DSG	11-1-2013	16:1:2	537856.000000	10757.120000	0.671875	-0.796875	-0.589844	0.133945	0.348624	0.175229	-84.503174	37.002563	11.383057
C:\Users\cware\Desktop\Steller18Nov\18NovTrials\M25.DSG	11-1-2013	16:1:2	537857.000000	10757.140000	0.652344	-0.750000	-0.613281	0.131193	0.343119	0.187156	-93.154907	49.285889	12.100220
C:\Users\cware\Desktop\Steller18Nov\18NovTrials\M25.DSG	11-1-2013	16:1:2	537858.000000	10757.160000	0.660156	-0.734375	-0.613281	0.128440	0.340367	0.191743	-98.876953	63.003540	9.902954
C:\Users\cware\Desktop\Steller18Nov\18NovTrials\M25.DSG	11-1-2013	16:1:2	537859.000000	10757.180000	0.718750	-0.726563	-0.589844	0.124771	0.336697	0.199083	-105.255127	74.737549	4.867554
C:\Users\cware\Desktop\Steller18Nov\18NovTrials\M25.DSG	11-1-2013	16:1:2	537860.000000	10757.200000	0.761719	-0.683594	-0.570313	0.119266	0.329358	0.209174	-108.566284	83.389282	0.915527
C:\Users\cware\Desktop\Steller18Nov\18NovTrials\M25.DSG	11-1-2013	16:1:2	537861.000000	10757.220000	0.832031	-0.644531	-0.558594	0.114679	0.324771	0.214679	-108.261108	80.520630	-3.967285
C:\Users\cware\Desktop\Steller18Nov\18NovTrials\M25.DSG	11-1-2013	16:1:2	537862.000000	10757.240000	0.878906	-0.601563	-0.566406	0.109174	0.317431	0.225688	-104.354858	73.425293	-6.072998
C:\Users\cware\Desktop\Steller18Nov\18NovTrials\M25.DSG	11-1-2013	16:1:2	537863.000000	10757.260000	0.859375	-0.515625	-0.585938	0.105505	0.313761	0.230275	-99.441528	68.893433	-4.837036
C:\Users\cware\Desktop\Steller18Nov\18NovTrials\M25.DSG	11-1-2013	16:1:2	537864.000000	10757.280000	0.859375	-0.468750	-0.570313	0.099083	0.304587	0.238532	-99.868774	64.147949	-6.393433
C:\Users\cware\Desktop\Steller18Nov\18NovTrials\M25.DSG	11-1-2013	16:1:2	537865.000000	10757.300000	0.820313	-0.445313	-0.578125	0.096330	0.300917	0.241284	-103.927612	68.466187	-8.087158
C:\Users\cware\Desktop\Steller18Nov\18NovTrials\M25.DSG	11-1-2013	16:1:2	537866.000000	10757.320000	0.804688	-0.347656	-0.554688	0.091743	0.290826	0.249541	-105.712891	69.122314	-9.353638
C:\Users\cware\Desktop\Steller18Nov\18NovTrials\M25.DSG	11-1-2013	16:1:2	537867.000000	10757.340000	0.792969	-0.250000	-0.500000	0.088991	0.285321	0.252294	-110.671997	76.202393	-10.589600
C:\Users\cware\Desktop\Steller18Nov\18NovTrials\M25.DSG	11-1-2013	16:1:2	537868.000000	10757.360000	0.792969	-0.222656	-0.488281	0.083486	0.276147	0.256881	-112.014771	77.239990	-14.022827
C:\Users\cware\Desktop\Steller18Nov\18NovTrials\M25.DSG	11-1-2013	16:1:2	537869.000000	10757.380000	0.847656	-0.222656	-0.449219	0.079817	0.271560	0.259633	-96.145630	64.056396	-17.929077
C:\Users\cware\Desktop\Steller18Nov\18NovTrials\M25.DSG	11-1-2013	16:1:2	537870.000000	10757.400000	0.917969	-0.179688	-0.433594	0.077064	0.264220	0.264220	-67.474365	38.299561	-20.401001
C:\Users\cware\Desktop\Steller18Nov\18NovTrials\M25.DSG	11-1-2013	16:1:2	537871.000000	10757.420000	1.039063	-0.160156	-0.390625	0.076147	0.262385	0.263303	-39.779663	3.311157	-25.497437
C:\Users\cware\Desktop\Steller18Nov\18NovTrials\M25.DSG	11-1-2013	16:1:2	537872.000000	10757.440000	1.078125	-0.199219	-0.312500	0.077064	0.260550	0.266055	-31.005859	-16.464233	-27.053833
C:\Users\cware\Desktop\Steller18Nov\18NovTrials\M25.DSG	11-1-2013	16:1:2	537873.000000	10757.460000	1.011719	-0.300781	-0.324219	0.079817	0.258716	0.266972	-26.916504	-26.306152	-24.475098
C:\Users\cware\Desktop\Steller18Nov\18NovTrials\M25.DSG	11-1-2013	16:1:2	537874.000000	10757.480000	1.011719	-0.300781	-0.324219	0.082569	0.258716	0.269725	-27.145386	-29.891968	-21.911621
C:\Users\cware\Desktop\Steller18Nov\18NovTrials\M25.DSG	11-1-2013	16:1:2	537875.000000	10757.500000	0.921875	-0.328125	-0.566406	0.085321	0.256881	0.271560	-29.144287	-26.168823	-20.858765
C:\Users\cware\Desktop\Steller18Nov\18NovTrials\M25.DSG	11-1-2013	16:1:2	537876.000000	10757.520000	0.875000	-0.273438	-0.671875	0.086239	0.256881	0.273394	-31.829834	-17.990112	-23.956299
C:\Users\cware\Desktop\Steller18Nov\18NovTrials\M25.DSG	11-1-2013	16:1:2	537877.000000	10757.540000	0.835938	-0.214844	-0.710938	0.089908	0.253211	0.276147	-38.513184	5.401611	-28.823853
C:\Users\cware\Desktop\Steller18Nov\18NovTrials\M25.DSG	11-1-2013	16:1:2	537878.000000	10757.560000	0.859375	-0.230469	-0.667969	0.091743	0.253211	0.277982	-44.937134	19.531250	-32.699585
C:\Users\cware\Desktop\Steller18Nov\18NovTrials\M25.DSG	11-1-2013	16:1:2	537879.000000	10757.580000	0.867188	-0.253906	-0.605469	0.090826	0.250459	0.278899	-48.339844	31.143188	-36.193848
C:\Users\cware\Desktop\Steller18Nov\18NovTrials\M25.DSG	11-1-2013	16:1:2	537880.000000	10757.600000	0.871094	-0.269531	-0.589844	0.090826	0.248624	0.279817	-45.928955	40.145874	-38.604736
C:\Users\cware\Desktop\Steller18Nov\18NovTrials\M25.DSG	11-1-2013	16:1:2	537881.000000	10757.620000	0.894531	-0.285156	-0.558594	0.089908	0.246789	0.280734	-45.669556	44.281006	-44.525146
C:\Users\cware\Desktop\Steller18Nov\18NovTrials\M25.DSG	11-1-2013	16:1:2	537882.000000	10757.640000	0.875000	-0.316406	-0.500000	0.088991	0.245872	0.281651	-47.073364	33.905029	-49.255371
C:\Users\cware\Desktop\Steller18Nov\18NovTrials\M25.DSG	11-1-2013	16:1:2	537883.000000	10757.660000	0.785156	-0.378906	-0.480469	0.089908	0.244954	0.279817	-40.161133	32.012939	-47.958374
C:\Users\cware\Desktop\Steller18Nov\18NovTrials\M25.DSG	11-1-2013	16:1:2	537884.000000	10757.680000	0.765625	-0.406250	-0.488281	0.089908	0.244037	0.279817	-35.476685	39.428711	-47.439575
C:\Users\cware\Desktop\Steller18Nov\18NovTrials\M25.DSG	11-1-2013	16:1:2	537885.000000	10757.700000	0.859375	-0.371094	-0.453125	0.088991	0.243119	0.278899	-39.459229	32.577515	-48.065186
C:\Users\cware\Desktop\Steller18Nov\18NovTrials\M25.DSG	11-1-2013	16:1:2	537886.000000	10757.720000	0.902344	-0.367188	-0.414063	0.088073	0.243119	0.279817	-35.644531	26.473999	-45.684814
C:\Users\cware\Desktop\Steller18Nov\18NovTrials\M25.DSG	11-1-2013	16:1:2	537887.000000	10757.740000	0.921875	-0.320313	-0.464844	0.088991	0.244037	0.280734	-16.250610	30.242920	-40.847778
C:\Users\cware\Desktop\Steller18Nov\18NovTrials\M25.DSG	11-1-2013	16:1:2	537888.000000	10757.760000	0.976563	-0.265625	-0.496094	0.088991	0.244954	0.280734	0.244141	30.776978	-36.544800
C:\Users\cware\Desktop\Steller18Nov\18NovTrials\M25.DSG	11-1-2013	16:1:2	537889.000000	10757.780000	0.996094	-0.242188	-0.515625	0.088991	0.245872	0.276147	16.586304	34.530640	-30.303955
C:\Users\cware\Desktop\Steller18Nov\18NovTrials\M25.DSG	11-1-2013	16:1:2	537890.000000	10757.800000	1.003906	-0.250000	-0.523438	0.088073	0.248624	0.273394	24.597168	37.673950	-23.391724
C:\Users\cware\Desktop\Steller18Nov\18NovTrials\M25.DSG	11-1-2013	16:1:2	537891.000000	10757.820000	1.046875	-0.320313	-0.566406	0.085321	0.252294	0.268807	25.466919	29.785156	-10.391235
C:\Users\cware\Desktop\Steller18Nov\18NovTrials\M25.DSG	11-1-2013	16:1:2	537892.000000	10757.840000	1.089844	-0.378906	-0.640625	0.085321	0.254128	0.266972	23.605347	22.872925	1.449585
C:\Users\cware\Desktop\Steller18Nov\18NovTrials\M25.DSG	11-1-2013	16:1:2	537893.000000	10757.860000	1.085938	-0.457031	-0.589844	0.081651	0.256881	0.264220	11.993408	27.908325	7.110596
C:\Users\cware\Desktop\Steller18Nov\18NovTrials\M25.DSG	11-1-2013	16:1:2	537894.000000	10757.880000	1.062500	-0.484375	-0.441406	0.078899	0.257798	0.261468	-2.944946	33.065796	8.468628
C:\Users\cware\Desktop\Steller18Nov\18NovTrials\M25.DSG	11-1-2013	16:1:2	537895.000000	10757.900000	1.003906	-0.503906	-0.386719	0.074312	0.256881	0.260550	-18.264771	39.260864	5.355835
C:\Users\cware\Desktop\Steller18Nov\18NovTrials\M25.DSG	11-1-2013	16:1:2	537896.000000	10757.920000	0.988281	-0.523438	-0.484375	0.073394	0.256881	0.260550	-20.477295	37.490845	1.907349
C:\Users\cware\Desktop\Steller18Nov\18NovTrials\M25.DSG	11-1-2013	16:1:2	537897.000000	10757.940000	1.023438	-0.566406	-0.566406	0.070642	0.255046	0.259633	-12.725830	20.263672	-0.946045
C:\Users\cware\Desktop\Steller18Nov\18NovTrials\M25.DSG	11-1-2013	16:1:2	537898.000000	10757.960000	1.105469	-0.605469	-0.558594	0.067890	0.255046	0.258716	-5.294800	7.232666	-9.002686
C:\Users\cware\Desktop\Steller18Nov\18NovTrials\M25.DSG	11-1-2013	16:1:2	537899.000000	10757.980000	0.992188	-0.625000	-0.406250	0.068807	0.255963	0.259633	-3.524780	6.134033	-15.533447
C:\Users\cware\Desktop\Steller18Nov\18NovTrials\M25.DSG	11-1-2013	16:1:2	537900.000000	10758.000000	0.835938	-0.648438	-0.312500	0.067890	0.255046	0.257798	-6.744385	8.895874	-14.175415
C:\Users\cware\Desktop\Steller18Nov\18NovTrials\M25.DSG	11-1-2013	16:1:2	537901.000000	10758.020000	0.835938	-0.750000	-0.429688	0.068807	0.255963	0.257798	-20.004272	13.442993	-6.652832
C:\Users\cware\Desktop\Steller18Nov\18NovTrials\M25.DSG	11-1-2013	16:1:2	537902.000000	10758.040000	0.835938	-0.750000	-0.429688	0.066972	0.254128	0.257798	-26.336670	6.164551	-9.506226
C:\Users\cware\Desktop\Steller18Nov\18NovTrials\M25.DSG	11-1-2013	16:1:2	537903.000000	10758.060000	0.726563	-0.718750	-0.429688	0.067890	0.255046	0.259633	-33.065796	8.850098	-14.175415
C:\Users\cware\Desktop\Steller18Nov\18NovTrials\M25.DSG	11-1-2013	16:1:2	537904.000000	10758.080000	0.703125	-0.660156	-0.375000	0.065138	0.251376	0.261468	-37.811279	18.463135	-12.893677
C:\Users\cware\Desktop\Steller18Nov\18NovTrials\M25.DSG	11-1-2013	16:1:2	537905.000000	10758.100000	0.703125	-0.613281	-0.324219	0.065138	0.251376	0.261468	-35.873413	25.482178	-11.764526
C:\Users\cware\Desktop\Steller18Nov\18NovTrials\M25.DSG	11-1-2013	16:1:2	537906.000000	10758.120000	0.691406	-0.570313	-0.265625	0.063303	0.248624	0.260550	-30.929565	29.266357	-12.390137
C:\Users\cware\Desktop\Steller18Nov\18NovTrials\M25.DSG	11-1-2013	16:1:2	537907.000000	10758.140000	0.671875	-0.535156	-0.210938	0.063303	0.248624	0.261468	-23.925781	30.151367	-16.372681
C:\Users\cware\Desktop\Steller18Nov\18NovTrials\M25.DSG	11-1-2013	16:1:2	537908.000000	10758.160000	0.640625	-0.492188	-0.144531	0.060550	0.245872	0.258716	-18.798828	25.970459	-17.883301
C:\Users\cware\Desktop\Steller18Nov\18NovTrials\M25.DSG	11-1-2013	16:1:2	537909.000000	10758.180000	0.613281	-0.468750	-0.078125	0.059633	0.245872	0.258716	-13.229370	24.108887	-15.319824
C:\Users\cware\Desktop\Steller18Nov\18NovTrials\M25.DSG	11-1-2013	16:1:2	537910.000000	10758.200000	0.628906	-0.574219	-0.007813	0.058716	0.246789	0.255963	-13.534546	21.026611	-14.114380
C:\Users\cware\Desktop\Steller18Nov\18NovTrials\M25.DSG	11-1-2013	16:1:2	537911.000000	10758.220000	0.640625	-0.562500	0.011719	0.058716	0.245872	0.255963	-9.902954	26.275635	-15.350342
C:\Users\cware\Desktop\Steller18Nov\18NovTrials\M25.DSG	11-1-2013	16:1:2	537912.000000	10758.240000	0.726563	-0.464844	-0.007813	0.058716	0.245872	0.254128	-0.640869	26.428223	-16.189575
C:\Users\cware\Desktop\Steller18Nov\18NovTrials\M25.DSG	11-1-2013	16:1:2	537913.000000	10758.260000	0.804688	-0.460938	-0.042969	0.056881	0.247706	0.251376	12.008667	24.200439	-14.999390
C:\Users\cware\Desktop\Steller18Nov\18NovTrials\M25.DSG	11-1-2013	16:1:2	537914.000000	10758.280000	0.902344	-0.531250	-0.039063	0.055963	0.247706	0.249541	19.515991	13.305664	-13.107300
C:\Users\cware\Desktop\Steller18Nov\18NovTrials\M25.DSG	11-1-2013	16:1:2	537915.000000	10758.300000	0.968750	-0.648438	-0.078125	0.055963	0.249541	0.246789	28.213501	-10.253906	-12.832642
C:\Users\cware\Desktop\Steller18Nov\18NovTrials\M25.DSG	11-1-2013	16:1:2	537916.000000	10758.320000	0.972656	-0.726563	-0.171875	0.055963	0.251376	0.245872	31.570435	-22.262573	-8.956909
C:\Users\cware\Desktop\Steller18Nov\18NovTrials\M25.DSG	11-1-2013	16:1:2	537917.000000	10758.340000	0.953125	-0.808594	-0.214844	0.058716	0.253211	0.244954	26.367188	-24.810791	-2.120972
C:\Users\cware\Desktop\Steller18Nov\18NovTrials\M25.DSG	11-1-2013	16:1:2	537918.000000	10758.360000	0.933594	-0.882813	-0.195313	0.058716	0.254128	0.244954	14.465332	-22.613525	2.777100
C:\Users\cware\Desktop\Steller18Nov\18NovTrials\M25.DSG	11-1-2013	16:1:2	537919.000000	10758.380000	0.898438	-0.921875	-0.195313	0.059633	0.255046	0.244037	-0.457764	-21.026611	10.711670
C:\Users\cware\Desktop\Steller18Nov\18NovTrials\M25.DSG	11-1-2013	16:1:2	537920.000000	10758.400000	0.757813	-0.925781	-0.238281	0.059633	0.255046	0.244954	-9.765625	0.854492	21.240234
C:\Users\cware\Desktop\Steller18Nov\18NovTrials\M25.DSG	11-1-2013	16:1:2	537921.000000	10758.420000	0.628906	-0.855469	-0.261719	0.055963	0.252294	0.245872	-16.571045	28.259277	27.923584
C:\Users\cware\Desktop\Steller18Nov\18NovTrials\M25.DSG	11-1-2013	16:1:2	537922.000000	10758.440000	0.675781	-0.761719	-0.234375	0.053211	0.250459	0.245872	-23.010254	32.211304	15.411377
C:\Users\cware\Desktop\Steller18Nov\18NovTrials\M25.DSG	11-1-2013	16:1:2	537923.000000	10758.460000	0.972656	-0.656250	-0.109375	0.051376	0.248624	0.244954	-28.747559	4.104614	-5.905151
C:\Users\cware\Desktop\Steller18Nov\18NovTrials\M25.DSG	11-1-2013	16:1:2	537924.000000	10758.480000	1.167969	-0.660156	-0.136719	0.050459	0.246789	0.245872	-29.708862	-7.202148	-10.330200
C:\Users\cware\Desktop\Steller18Nov\18NovTrials\M25.DSG	11-1-2013	16:1:2	537925.000000	10758.500000	1.195313	-0.710938	-0.246094	0.052294	0.245872	0.248624	-33.203125	-13.366699	-8.316040
C:\Users\cware\Desktop\Steller18Nov\18NovTrials\M25.DSG	11-1-2013	16:1:2	537926.000000	10758.520000	1.160156	-0.730469	-0.324219	0.053211	0.244954	0.251376	-35.507202	-16.250610	-8.239746
C:\Users\cware\Desktop\Steller18Nov\18NovTrials\M25.DSG	11-1-2013	16:1:2	537927.000000	10758.540000	1.152344	-0.671875	-0.359375	0.056881	0.244037	0.252294	-33.126831	-20.019531	-14.236450
C:\Users\cware\Desktop\Steller18Nov\18NovTrials\M25.DSG	11-1-2013	16:1:2	537928.000000	10758.560000	1.042969	-0.585938	-0.441406	0.057798	0.244037	0.254128	-29.586792	-14.953613	-18.692017
C:\Users\cware\Desktop\Steller18Nov\18NovTrials\M25.DSG	11-1-2013	16:1:2	537929.000000	10758.580000	0.824219	-0.484375	-0.562500	0.059633	0.243119	0.258716	-25.482178	-1.495361	-18.218994
C:\Users\cware\Desktop\Steller18Nov\18NovTrials\M25.DSG	11-1-2013	16:1:2	537930.000000	10758.600000	0.824219	-0.484375	-0.562500	0.060550	0.243119	0.257798	-21.133423	11.581421	-16.265869
C:\Users\cware\Desktop\Steller18Nov\18NovTrials\M25.DSG	11-1-2013	16:1:2	537931.000000	10758.620000	0.800781	-0.464844	-0.554688	0.059633	0.244037	0.258716	-12.939453	17.883301	-15.060425
C:\Users\cware\Desktop\Steller18Nov\18NovTrials\M25.DSG	11-1-2013	16:1:2	537932.000000	10758.640000	0.808594	-0.468750	-0.511719	0.059633	0.244954	0.257798	-3.204346	20.370483	-12.756348
C:\Users\cware\Desktop\Steller18Nov\18NovTrials\M25.DSG	11-1-2013	16:1:2	537933.000000	10758.660000	0.804688	-0.441406	-0.460938	0.058716	0.245872	0.254128	11.825562	21.011353	-10.208130
C:\Users\cware\Desktop\Steller18Nov\18NovTrials\M25.DSG	11-1-2013	16:1:2	537934.000000	10758.680000	0.804688	-0.394531	-0.417969	0.057798	0.246789	0.253211	23.849487	17.822266	-11.306763
C:\Users\cware\Desktop\Steller18Nov\18NovTrials\M25.DSG	11-1-2013	16:1:2	537935.000000	10758.700000	0.808594	-0.367188	-0.390625	0.057798	0.250459	0.248624	37.734985	18.157959	-14.648438
C:\Users\cware\Desktop\Steller18Nov\18NovTrials\M25.DSG	11-1-2013	16:1:2	537936.000000	10758.720000	0.847656	-0.355469	-0.398438	0.055963	0.253211	0.243119	50.399780	17.532349	-17.288208
C:\Users\cware\Desktop\Steller18Nov\18NovTrials\M25.DSG	11-1-2013	16:1:2	537937.000000	10758.740000	0.878906	-0.335938	-0.355469	0.056881	0.255963	0.240367	61.645508	17.654419	-17.044067
C:\Users\cware\Desktop\Steller18Nov\18NovTrials\M25.DSG	11-1-2013	16:1:2	537938.000000	10758.760000	0.917969	-0.371094	-0.281250	0.055963	0.262385	0.233028	66.574097	17.639160	-16.067505
C:\Users\cware\Desktop\Steller18Nov\18NovTrials\M25.DSG	11-1-2013	16:1:2	537939.000000	10758.780000	0.964844	-0.410156	-0.207031	0.056881	0.265138	0.227523	68.481445	10.726929	-15.335083
C:\Users\cware\Desktop\Steller18Nov\18NovTrials\M25.DSG	11-1-2013	16:1:2	537940.000000	10758.800000	0.972656	-0.445313	-0.125000	0.055046	0.269725	0.219266	68.145752	4.791260	-15.121460
C:\Users\cware\Desktop\Steller18Nov\18NovTrials\M25.DSG	11-1-2013	16:1:2	537941.000000	10758.820000	0.972656	-0.472656	-0.042969	0.056881	0.273394	0.216514	66.131592	-6.805420	-16.860962
C:\Users\cware\Desktop\Steller18Nov\18NovTrials\M25.DSG	11-1-2013	16:1:2	537942.000000	10758.840000	0.960938	-0.527344	0.027344	0.056881	0.278899	0.210092	62.530518	-17.150879	-18.661499
C:\Users\cware\Desktop\Steller18Nov\18NovTrials\M25.DSG	11-1-2013	16:1:2	537943.000000	10758.860000	0.898438	-0.609375	0.046875	0.056881	0.279817	0.207339	57.556152	-23.193359	-18.234253
C:\Users\cware\Desktop\Steller18Nov\18NovTrials\M25.DSG	11-1-2013	16:1:2	537944.000000	10758.880000	0.902344	-0.632813	0.070313	0.059633	0.285321	0.202752	51.651001	-27.999878	-16.998291
C:\Users\cware\Desktop\Steller18Nov\18NovTrials\M25.DSG	11-1-2013	16:1:2	537945.000000	10758.900000	0.925781	-0.675781	0.074219	0.060550	0.285321	0.200000	44.631958	-31.631470	-17.715454
C:\Users\cware\Desktop\Steller18Nov\18NovTrials\M25.DSG	11-1-2013	16:1:2	537946.000000	10758.920000	0.906250	-0.699219	0.054688	0.064220	0.288991	0.197248	38.116455	-30.746460	-18.585205
C:\Users\cware\Desktop\Steller18Nov\18NovTrials\M25.DSG	11-1-2013	16:1:2	537947.000000	10758.940000	0.898438	-0.699219	0.023438	0.065138	0.289908	0.197248	29.586792	-32.608032	-17.074585
C:\Users\cware\Desktop\Steller18Nov\18NovTrials\M25.DSG	11-1-2013	16:1:2	537948.000000	10758.960000	0.871094	-0.687500	-0.019531	0.066972	0.292661	0.195413	23.544312	-32.501221	-10.726929
C:\Users\cware\Desktop\Steller18Nov\18NovTrials\M25.DSG	11-1-2013	16:1:2	537949.000000	10758.980000	0.835938	-0.687500	-0.062500	0.066972	0.291743	0.194495	17.837524	-31.387329	-6.179810
C:\Users\cware\Desktop\Steller18Nov\18NovTrials\M25.DSG	11-1-2013	16:1:2	537950.000000	10759.000000	0.808594	-0.718750	-0.101563	0.067890	0.291743	0.195413	15.121460	-27.313232	-7.888794
C:\Users\cware\Desktop\Steller18Nov\18NovTrials\M25.DSG	11-1-2013	16:1:2	537951.000000	10759.020000	0.773438	-0.738281	-0.128906	0.070642	0.292661	0.195413	10.742188	-22.064209	-11.535645
C:\Users\cware\Desktop\Steller18Nov\18NovTrials\M25.DSG	11-1-2013	16:1:2	537952.000000	10759.040000	0.796875	-0.757813	-0.078125	0.071560	0.293578	0.194495	4.318237	-23.269653	-14.114380
C:\Users\cware\Desktop\Steller18Nov\18NovTrials\M25.DSG	11-1-2013	16:1:2	537953.000000	10759.060000	0.847656	-0.777344	-0.015625	0.073394	0.292661	0.195413	-3.051758	-28.579712	-12.283325
C:\Users\cware\Desktop\Steller18Nov\18NovTrials\M25.DSG	11-1-2013	16:1:2	537954.000000	10759.080000	0.847656	-0.816406	0.019531	0.074312	0.293578	0.192661	-11.978149	-20.751953	-6.515503
C:\Users\cware\Desktop\Steller18Nov\18NovTrials\M25.DSG	11-1-2013	16:1:2	537955.000000	10759.100000	0.816406	-0.886719	0.023438	0.074312	0.292661	0.200000	-30.593872	-8.758545	-0.976563
C:\Users\cware\Desktop\Steller18Nov\18NovTrials\M25.DSG	11-1-2013	16:1:2	537956.000000	10759.120000	0.828125	-0.898438	0.019531	0.075229	0.291743	0.200917	-44.601440	-4.318237	1.800537
C:\Users\cware\Desktop\Steller18Nov\18NovTrials\M25.DSG	11-1-2013	16:1:2	537957.000000	10759.140000	0.921875	-0.718750	-0.070313	0.074312	0.288991	0.207339	-51.956177	-7.583618	2.441406
C:\Users\cware\Desktop\Steller18Nov\18NovTrials\M25.DSG	11-1-2013	16:1:2	537958.000000	10759.160000	0.921875	-0.718750	-0.070313	0.075229	0.287156	0.210092	-52.978516	-12.634277	0.610352
C:\Users\cware\Desktop\Steller18Nov\18NovTrials\M25.DSG	11-1-2013	16:1:2	537959.000000	10759.180000	0.964844	-0.730469	-0.179688	0.075229	0.284404	0.215596	-55.038452	-20.568848	-2.517700
C:\Users\cware\Desktop\Steller18Nov\18NovTrials\M25.DSG	11-1-2013	16:1:2	537960.000000	10759.200000	0.925781	-0.738281	-0.183594	0.077064	0.282569	0.219266	-57.952881	-24.581909	-0.335693
C:\Users\cware\Desktop\Steller18Nov\18NovTrials\M25.DSG	11-1-2013	16:1:2	537961.000000	10759.220000	0.894531	-0.710938	-0.167969	0.078899	0.278899	0.226606	-59.143066	-32.531738	6.561279
C:\Users\cware\Desktop\Steller18Nov\18NovTrials\M25.DSG	11-1-2013	16:1:2	537962.000000	10759.240000	0.851563	-0.644531	-0.152344	0.079817	0.277064	0.230275	-57.769775	-38.558960	12.878418
C:\Users\cware\Desktop\Steller18Nov\18NovTrials\M25.DSG	11-1-2013	16:1:2	537963.000000	10759.260000	0.812500	-0.574219	-0.132813	0.081651	0.273394	0.238532	-51.193237	-44.342041	16.403198
C:\Users\cware\Desktop\Steller18Nov\18NovTrials\M25.DSG	11-1-2013	16:1:2	537964.000000	10759.280000	0.808594	-0.523438	-0.121094	0.083486	0.270642	0.243119	-41.122437	-50.155640	15.457153
C:\Users\cware\Desktop\Steller18Nov\18NovTrials\M25.DSG	11-1-2013	16:1:2	537965.000000	10759.300000	0.812500	-0.496094	-0.156250	0.085321	0.268807	0.249541	-24.566650	-58.654785	11.978149
C:\Users\cware\Desktop\Steller18Nov\18NovTrials\M25.DSG	11-1-2013	16:1:2	537966.000000	10759.320000	0.816406	-0.488281	-0.210938	0.088073	0.267890	0.252294	-10.452271	-66.665649	8.636475
C:\Users\cware\Desktop\Steller18Nov\18NovTrials\M25.DSG	11-1-2013	16:1:2	537967.000000	10759.340000	0.824219	-0.503906	-0.246094	0.093578	0.267890	0.257798	1.495361	-72.235107	4.165649
C:\Users\cware\Desktop\Steller18Nov\18NovTrials\M25.DSG	11-1-2013	16:1:2	537968.000000	10759.360000	0.816406	-0.527344	-0.273438	0.097248	0.268807	0.259633	8.285522	-72.250366	0.915527
C:\Users\cware\Desktop\Steller18Nov\18NovTrials\M25.DSG	11-1-2013	16:1:2	537969.000000	10759.380000	0.839844	-0.535156	-0.281250	0.103670	0.269725	0.263303	15.975952	-72.708130	-2.593994
C:\Users\cware\Desktop\Steller18Nov\18NovTrials\M25.DSG	11-1-2013	16:1:2	537970.000000	10759.400000	0.859375	-0.527344	-0.292969	0.107339	0.271560	0.265138	21.392822	-77.560425	-5.798340
C:\Users\cware\Desktop\Steller18Nov\18NovTrials\M25.DSG	11-1-2013	16:1:2	537971.000000	10759.420000	0.894531	-0.515625	-0.296875	0.115596	0.275229	0.266972	26.443481	-87.509155	-12.008667
C:\Users\cware\Desktop\Steller18Nov\18NovTrials\M25.DSG	11-1-2013	16:1:2	537972.000000	10759.440000	0.906250	-0.511719	-0.328125	0.121101	0.277982	0.267890	28.656006	-92.529297	-18.966675
C:\Users\cware\Desktop\Steller18Nov\18NovTrials\M25.DSG	11-1-2013	16:1:2	537973.000000	10759.460000	0.902344	-0.515625	-0.335938	0.132110	0.284404	0.268807	32.363892	-104.904175	-29.281616
C:\Users\cware\Desktop\Steller18Nov\18NovTrials\M25.DSG	11-1-2013	16:1:2	537974.000000	10759.480000	0.847656	-0.503906	-0.343750	0.139450	0.287156	0.268807	40.298462	-105.926514	-36.285400
C:\Users\cware\Desktop\Steller18Nov\18NovTrials\M25.DSG	11-1-2013	16:1:2	537975.000000	10759.500000	0.796875	-0.484375	-0.425781	0.145872	0.294495	0.267890	50.354004	-105.957031	-42.465210
C:\Users\cware\Desktop\Steller18Nov\18NovTrials\M25.DSG	11-1-2013	16:1:2	537976.000000	10759.520000	0.843750	-0.464844	-0.453125	0.162385	0.299083	0.266055	59.417725	-127.212524	-51.116943
C:\Users\cware\Desktop\Steller18Nov\18NovTrials\M25.DSG	11-1-2013	16:1:2	537977.000000	10759.540000	0.800781	-0.480469	-0.476563	0.170642	0.302752	0.264220	71.105957	-136.337280	-59.600830
C:\Users\cware\Desktop\Steller18Nov\18NovTrials\M25.DSG	11-1-2013	16:1:2	537978.000000	10759.560000	0.730469	-0.515625	-0.433594	0.190826	0.311927	0.255963	71.578979	-150.512695	-59.768677
C:\Users\cware\Desktop\Steller18Nov\18NovTrials\M25.DSG	11-1-2013	16:1:2	537979.000000	10759.580000	0.640625	-0.578125	-0.421875	0.202752	0.317431	0.252294	77.728271	-156.234741	-60.363770
C:\Users\cware\Desktop\Steller18Nov\18NovTrials\M25.DSG	11-1-2013	16:1:2	537980.000000	10759.600000	0.531250	-0.625000	-0.445313	0.222018	0.325688	0.240367	84.899902	-146.682739	-63.415527
C:\Users\cware\Desktop\Steller18Nov\18NovTrials\M25.DSG	11-1-2013	16:1:2	537981.000000	10759.620000	0.523438	-0.703125	-0.468750	0.232110	0.330275	0.233945	87.799072	-126.205444	-53.573608
C:\Users\cware\Desktop\Steller18Nov\18NovTrials\M25.DSG	11-1-2013	16:1:2	537982.000000	10759.640000	0.488281	-0.664063	-0.503906	0.248624	0.335780	0.218349	66.528320	-101.623535	-47.409058
C:\Users\cware\Desktop\Steller18Nov\18NovTrials\M25.DSG	11-1-2013	16:1:2	537983.000000	10759.660000	0.617188	-0.675781	-0.558594	0.255046	0.337615	0.212844	34.347534	-109.756470	-53.649902
C:\Users\cware\Desktop\Steller18Nov\18NovTrials\M25.DSG	11-1-2013	16:1:2	537984.000000	10759.680000	0.675781	-0.609375	-0.460938	0.270642	0.340367	0.201835	21.179199	-116.897583	-56.182861
C:\Users\cware\Desktop\Steller18Nov\18NovTrials\M25.DSG	11-1-2013	16:1:2	537985.000000	10759.700000	0.347656	-0.957031	-0.628906	0.278899	0.341284	0.195413	22.018433	-111.557007	-50.674438
C:\Users\cware\Desktop\Steller18Nov\18NovTrials\M25.DSG	11-1-2013	16:1:2	537986.000000	10759.720000	0.160156	-1.167969	-0.683594	0.290826	0.343119	0.181651	19.287109	-95.870972	-36.392212
C:\Users\cware\Desktop\Steller18Nov\18NovTrials\M25.DSG	11-1-2013	16:1:2	537987.000000	10759.740000	0.039063	-1.328125	-0.679688	0.295413	0.343119	0.178899	11.672974	-83.602905	-14.923096
C:\Users\cware\Desktop\Steller18Nov\18NovTrials\M25.DSG	11-1-2013	16:1:2	537988.000000	10759.760000	-0.015625	-1.390625	-0.660156	0.297248	0.343119	0.166972	3.997803	-68.206787	0.625610
C:\Users\cware\Desktop\Steller18Nov\18NovTrials\M25.DSG	11-1-2013	16:1:2	537989.000000	10759.780000	-0.007813	-1.339844	-0.632813	0.298165	0.345872	0.164220	-11.322021	-49.072266	15.411377
C:\Users\cware\Desktop\Steller18Nov\18NovTrials\M25.DSG	11-1-2013	16:1:2	537990.000000	10759.800000	0.058594	-1.289063	-0.652344	0.297248	0.346789	0.161468	-25.070190	-43.472290	23.788452
C:\Users\cware\Desktop\Steller18Nov\18NovTrials\M25.DSG	11-1-2013	16:1:2	537991.000000	10759.820000	0.097656	-1.203125	-0.722656	0.291743	0.346789	0.161468	-37.353516	-30.670166	36.209106
C:\Users\cware\Desktop\Steller18Nov\18NovTrials\M25.DSG	11-1-2013	16:1:2	537992.000000	10759.840000	0.093750	-1.101563	-0.742188	0.288991	0.347706	0.164220	-41.885376	-16.616821	45.242310
C:\Users\cware\Desktop\Steller18Nov\18NovTrials\M25.DSG	11-1-2013	16:1:2	537993.000000	10759.860000	0.132813	-1.035156	-0.722656	0.280734	0.351376	0.166055	-46.722412	-3.082275	52.124023
C:\Users\cware\Desktop\Steller18Nov\18NovTrials\M25.DSG	11-1-2013	16:1:2	537994.000000	10759.880000	0.183594	-1.003906	-0.738281	0.276147	0.351376	0.169725	-52.261353	11.672974	54.519653
C:\Users\cware\Desktop\Steller18Nov\18NovTrials\M25.DSG	11-1-2013	16:1:2	537995.000000	10759.900000	0.253906	-0.957031	-0.730469	0.266055	0.351376	0.177982	-56.030273	19.760132	57.067871
C:\Users\cware\Desktop\Steller18Nov\18NovTrials\M25.DSG	11-1-2013	16:1:2	537996.000000	10759.920000	0.277344	-0.894531	-0.753906	0.261468	0.352294	0.181651	-51.147461	30.883789	60.211182
C:\Users\cware\Desktop\Steller18Nov\18NovTrials\M25.DSG	11-1-2013	16:1:2	537997.000000	10759.940000	0.371094	-0.906250	-0.835938	0.250459	0.351376	0.188991	-46.722412	23.056030	61.264038
C:\Users\cware\Desktop\Steller18Nov\18NovTrials\M25.DSG	11-1-2013	16:1:2	537998.000000	10759.960000	0.414063	-0.894531	-0.906250	0.244954	0.351376	0.192661	-47.805786	15.869141	62.255859
C:\Users\cware\Desktop\Steller18Nov\18NovTrials\M25.DSG	11-1-2013	16:1:2	537999.000000	10759.980000	0.402344	-0.839844	-0.937500	0.234862	0.349541	0.200917	-49.697876	19.668579	60.501099
C:\Users\cware\Desktop\Steller18Nov\18NovTrials\M25.DSG	11-1-2013	16:1:2	538000.000000	10760.000000	0.433594	-0.847656	-0.941406	0.229358	0.348624	0.205505	-57.174683	23.742676	58.258057
C:\Users\cware\Desktop\Steller18Nov\18NovTrials\M25.DSG	11-1-2013	16:1:2	538001.000000	10760.020000	0.468750	-0.843750	-0.949219	0.220183	0.347706	0.215596	-63.079834	33.157349	53.283691
C:\Users\cware\Desktop\Steller18Nov\18NovTrials\M25.DSG	11-1-2013	16:1:2	538002.000000	10760.040000	0.503906	-0.761719	-0.882813	0.215596	0.345872	0.219266	-66.162109	33.035278	47.012329
C:\Users\cware\Desktop\Steller18Nov\18NovTrials\M25.DSG	11-1-2013	16:1:2	538003.000000	10760.060000	0.558594	-0.636719	-0.816406	0.206422	0.342202	0.230275	-59.295654	21.865845	33.081055
C:\Users\cware\Desktop\Steller18Nov\18NovTrials\M25.DSG	11-1-2013	16:1:2	538004.000000	10760.080000	0.542969	-0.515625	-0.753906	0.202752	0.341284	0.234862	-51.864624	15.335083	26.229858
C:\Users\cware\Desktop\Steller18Nov\18NovTrials\M25.DSG	11-1-2013	16:1:2	538005.000000	10760.100000	0.460938	-0.519531	-0.722656	0.195413	0.338532	0.243119	-38.070679	25.268555	31.219482
C:\Users\cware\Desktop\Steller18Nov\18NovTrials\M25.DSG	11-1-2013	16:1:2	538006.000000	10760.120000	0.375000	-0.519531	-0.632813	0.191743	0.336697	0.246789	-29.418945	40.267944	39.169312
C:\Users\cware\Desktop\Steller18Nov\18NovTrials\M25.DSG	11-1-2013	16:1:2	538007.000000	10760.140000	0.457031	-0.476563	-0.550781	0.181651	0.333028	0.250459	-25.955200	51.422119	48.629761
C:\Users\cware\Desktop\Steller18Nov\18NovTrials\M25.DSG	11-1-2013	16:1:2	538008.000000	10760.160000	0.617188	-0.402344	-0.480469	0.176147	0.332110	0.252294	-19.149780	34.149170	55.145264
C:\Users\cware\Desktop\Steller18Nov\18NovTrials\M25.DSG	11-1-2013	16:1:2	538009.000000	10760.180000	0.761719	-0.210938	-0.386719	0.167890	0.328440	0.254128	3.341675	-14.648438	44.174194
C:\Users\cware\Desktop\Steller18Nov\18NovTrials\M25.DSG	11-1-2013	16:1:2	538010.000000	10760.200000	0.863281	0.175781	-0.308594	0.166055	0.328440	0.254128	21.392822	-52.993774	33.096313
C:\Users\cware\Desktop\Steller18Nov\18NovTrials\M25.DSG	11-1-2013	16:1:2	538011.000000	10760.220000	0.660156	0.253906	-0.519531	0.166055	0.329358	0.251376	33.874512	-58.868408	16.098022
C:\Users\cware\Desktop\Steller18Nov\18NovTrials\M25.DSG	11-1-2013	16:1:2	538012.000000	10760.240000	0.578125	0.093750	-0.542969	0.169725	0.330275	0.247706	28.945923	-73.425293	-3.799438
C:\Users\cware\Desktop\Steller18Nov\18NovTrials\M25.DSG	11-1-2013	16:1:2	538013.000000	10760.260000	0.371094	-0.222656	-0.636719	0.169725	0.327523	0.245872	1.907349	-53.878784	-19.271851
C:\Users\cware\Desktop\Steller18Nov\18NovTrials\M25.DSG	11-1-2013	16:1:2	538014.000000	10760.280000	0.375000	-0.347656	-0.796875	0.179817	0.328440	0.245872	-14.724731	-32.592773	-29.403687
C:\Users\cware\Desktop\Steller18Nov\18NovTrials\M25.DSG	11-1-2013	16:1:2	538015.000000	10760.300000	0.449219	-0.468750	-0.945313	0.182569	0.327523	0.244954	-21.820068	-24.795532	-45.059204
C:\Users\cware\Desktop\Steller18Nov\18NovTrials\M25.DSG	11-1-2013	16:1:2	538016.000000	10760.320000	0.457031	-0.515625	-1.074219	0.188991	0.327523	0.244954	6.195068	-10.406494	-54.931641
C:\Users\cware\Desktop\Steller18Nov\18NovTrials\M25.DSG	11-1-2013	16:1:2	538017.000000	10760.340000	0.421875	-0.484375	-1.027344	0.190826	0.326606	0.243119	64.819336	5.294800	-54.580688
C:\Users\cware\Desktop\Steller18Nov\18NovTrials\M25.DSG	11-1-2013	16:1:2	538018.000000	10760.360000	0.539063	-0.417969	-1.019531	0.196330	0.332110	0.232110	119.949341	5.111694	-50.170898
C:\Users\cware\Desktop\Steller18Nov\18NovTrials\M25.DSG	11-1-2013	16:1:2	538019.000000	10760.380000	0.808594	-0.277344	-0.925781	0.197248	0.336697	0.223853	130.126953	-29.495239	-47.134399
C:\Users\cware\Desktop\Steller18Nov\18NovTrials\M25.DSG	11-1-2013	16:1:2	538020.000000	10760.400000	1.093750	-0.035156	-0.949219	0.203670	0.342202	0.205505	70.907593	-68.695068	-53.192139
C:\Users\cware\Desktop\Steller18Nov\18NovTrials\M25.DSG	11-1-2013	16:1:2	538021.000000	10760.420000	0.976563	0.054688	-1.003906	0.209174	0.343119	0.200917	20.004272	-80.184937	-70.785522
C:\Users\cware\Desktop\Steller18Nov\18NovTrials\M25.DSG	11-1-2013	16:1:2	538022.000000	10760.440000	0.789063	-0.238281	-0.953125	0.223853	0.344037	0.192661	24.963379	-108.505249	-76.110840
C:\Users\cware\Desktop\Steller18Nov\18NovTrials\M25.DSG	11-1-2013	16:1:2	538023.000000	10760.460000	0.410156	-0.750000	-0.867188	0.230275	0.344037	0.187156	44.174194	-91.598511	-53.649902
C:\Users\cware\Desktop\Steller18Nov\18NovTrials\M25.DSG	11-1-2013	16:1:2	538024.000000	10760.480000	0.351563	-1.148438	-0.929688	0.241284	0.345872	0.175229	50.155640	-86.791992	-39.825439
C:\Users\cware\Desktop\Steller18Nov\18NovTrials\M25.DSG	11-1-2013	16:1:2	538025.000000	10760.500000	0.152344	-1.378906	-1.019531	0.244037	0.346789	0.168807	47.851563	-29.357910	-23.025513
C:\Users\cware\Desktop\Steller18Nov\18NovTrials\M25.DSG	11-1-2013	16:1:2	538026.000000	10760.520000	0.078125	-1.441406	-0.976563	0.245872	0.349541	0.160550	36.926270	16.159058	-14.358521
C:\Users\cware\Desktop\Steller18Nov\18NovTrials\M25.DSG	11-1-2013	16:1:2	538027.000000	10760.540000	0.144531	-1.378906	-0.894531	0.245872	0.351376	0.157798	19.226074	47.424316	-8.392334
C:\Users\cware\Desktop\Steller18Nov\18NovTrials\M25.DSG	11-1-2013	16:1:2	538028.000000	10760.560000	0.218750	-1.300781	-0.824219	0.244954	0.353211	0.156881	3.631592	59.738159	-6.607056
C:\Users\cware\Desktop\Steller18Nov\18NovTrials\M25.DSG	11-1-2013	16:1:2	538029.000000	10760.580000	0.257813	-1.156250	-0.769531	0.244037	0.355046	0.155963	-13.153076	72.204590	-4.241943
C:\Users\cware\Desktop\Steller18Nov\18NovTrials\M25.DSG	11-1-2013	16:1:2	538030.000000	10760.600000	0.285156	-0.992188	-0.765625	0.242202	0.355963	0.156881	-24.490356	85.128784	-2.532959
C:\Users\cware\Desktop\Steller18Nov\18NovTrials\M25.DSG	11-1-2013	16:1:2	538031.000000	10760.620000	0.343750	-0.875000	-0.750000	0.240367	0.355963	0.161468	-35.919189	93.704224	0.442505
C:\Users\cware\Desktop\Steller18Nov\18NovTrials\M25.DSG	11-1-2013	16:1:2	538032.000000	10760.640000	0.417969	-0.789063	-0.753906	0.239450	0.355963	0.164220	-39.566040	94.772339	1.480103
C:\Users\cware\Desktop\Steller18Nov\18NovTrials\M25.DSG	11-1-2013	16:1:2	538033.000000	10760.660000	0.515625	-0.746094	-0.761719	0.237615	0.356881	0.168807	-38.299561	79.742432	0.381470
C:\Users\cware\Desktop\Steller18Nov\18NovTrials\M25.DSG	11-1-2013	16:1:2	538034.000000	10760.680000	0.605469	-0.738281	-0.808594	0.236697	0.355046	0.171560	-32.623291	64.331055	0.976563
C:\Users\cware\Desktop\Steller18Nov\18NovTrials\M25.DSG	11-1-2013	16:1:2	538035.000000	10760.700000	0.589844	-0.761719	-0.812500	0.235780	0.357798	0.174312	-20.645142	61.050415	4.745483
C:\Users\cware\Desktop\Steller18Nov\18NovTrials\M25.DSG	11-1-2013	16:1:2	538036.000000	10760.720000	0.550781	-0.804688	-0.769531	0.235780	0.358716	0.175229	-14.877319	57.281494	9.368896
C:\Users\cware\Desktop\Steller18Nov\18NovTrials\M25.DSG	11-1-2013	16:1:2	538037.000000	10760.740000	0.546875	-0.871094	-0.742188	0.233028	0.361468	0.176147	-16.235352	62.408447	17.868042
C:\Users\cware\Desktop\Steller18Nov\18NovTrials\M25.DSG	11-1-2013	16:1:2	538038.000000	10760.760000	0.535156	-0.882813	-0.738281	0.231193	0.363303	0.177064	-19.454956	65.444946	22.979736
C:\Users\cware\Desktop\Steller18Nov\18NovTrials\M25.DSG	11-1-2013	16:1:2	538039.000000	10760.780000	0.546875	-0.859375	-0.746094	0.226606	0.367890	0.180734	-26.123047	60.409546	21.636963
C:\Users\cware\Desktop\Steller18Nov\18NovTrials\M25.DSG	11-1-2013	16:1:2	538040.000000	10760.800000	0.550781	-0.765625	-0.750000	0.224771	0.367890	0.181651	-19.577026	73.867798	33.584595
C:\Users\cware\Desktop\Steller18Nov\18NovTrials\M25.DSG	11-1-2013	16:1:2	538041.000000	10760.820000	0.640625	-0.695313	-0.605469	0.221101	0.373394	0.186239	-36.102295	52.276611	29.693604
C:\Users\cware\Desktop\Steller18Nov\18NovTrials\M25.DSG	11-1-2013	16:1:2	538042.000000	10760.840000	0.531250	-0.660156	-0.527344	0.219266	0.374312	0.188073	-35.873413	69.183350	25.772095
C:\Users\cware\Desktop\Steller18Nov\18NovTrials\M25.DSG	11-1-2013	16:1:2	538043.000000	10760.860000	0.562500	-0.589844	-0.437500	0.214679	0.375229	0.193578	-36.071777	64.254761	17.913818
C:\Users\cware\Desktop\Steller18Nov\18NovTrials\M25.DSG	11-1-2013	16:1:2	538044.000000	10760.880000	0.542969	-0.511719	-0.355469	0.213761	0.377064	0.195413	-35.873413	58.822632	16.082764
C:\Users\cware\Desktop\Steller18Nov\18NovTrials\M25.DSG	11-1-2013	16:1:2	538045.000000	10760.900000	0.492188	-0.480469	-0.242188	0.213761	0.378899	0.201835	-39.321899	51.803589	5.722046
C:\Users\cware\Desktop\Steller18Nov\18NovTrials\M25.DSG	11-1-2013	16:1:2	538046.000000	10760.920000	0.429688	-0.332031	-0.105469	0.211927	0.378899	0.205505	-20.019531	71.166992	17.013550
C:\Users\cware\Desktop\Steller18Nov\18NovTrials\M25.DSG	11-1-2013	16:1:2	538047.000000	10760.940000	0.593750	-0.332031	0.046875	0.210092	0.377982	0.205505	-2.426147	45.623779	14.068604
C:\Users\cware\Desktop\Steller18Nov\18NovTrials\M25.DSG	11-1-2013	16:1:2	538048.000000	10760.960000	0.597656	-0.375000	-0.019531	0.208257	0.377982	0.206422	12.985229	36.590576	-7.690430
C:\Users\cware\Desktop\Steller18Nov\18NovTrials\M25.DSG	11-1-2013	16:1:2	538049.000000	10760.980000	0.632813	-0.312500	-0.035156	0.212844	0.379817	0.201835	35.293579	15.930176	-32.394409
C:\Users\cware\Desktop\Steller18Nov\18NovTrials\M25.DSG	11-1-2013	16:1:2	538050.000000	10761.000000	0.671875	-0.382813	-0.105469	0.215596	0.379817	0.199083	44.326782	6.118774	-44.967651
C:\Users\cware\Desktop\Steller18Nov\18NovTrials\M25.DSG	11-1-2013	16:1:2	538051.000000	10761.020000	0.734375	-0.523438	-0.125000	0.222018	0.378899	0.188991	55.694580	-4.547119	-57.235718
C:\Users\cware\Desktop\Steller18Nov\18NovTrials\M25.DSG	11-1-2013	16:1:2	538052.000000	10761.040000	0.738281	-0.761719	-0.035156	0.231193	0.379817	0.183486	55.175781	-15.228271	-59.494019
C:\Users\cware\Desktop\Steller18Nov\18NovTrials\M25.DSG	11-1-2013	16:1:2	538053.000000	10761.060000	0.757813	-1.078125	0.023438	0.234862	0.379817	0.178899	39.901733	-27.908325	-46.371460
C:\Users\cware\Desktop\Steller18Nov\18NovTrials\M25.DSG	11-1-2013	16:1:2	538054.000000	10761.080000	0.757813	-1.363281	0.164063	0.241284	0.377064	0.170642	15.136719	-50.216675	-26.214600
C:\Users\cware\Desktop\Steller18Nov\18NovTrials\M25.DSG	11-1-2013	16:1:2	538055.000000	10761.100000	0.750000	-1.523438	0.167969	0.239450	0.376147	0.171560	-29.373169	-62.026978	-10.147095
C:\Users\cware\Desktop\Steller18Nov\18NovTrials\M25.DSG	11-1-2013	16:1:2	538056.000000	10761.120000	0.851563	-1.496094	0.050781	0.236697	0.371560	0.175229	-66.390991	-65.994263	-7.446289
C:\Users\cware\Desktop\Steller18Nov\18NovTrials\M25.DSG	11-1-2013	16:1:2	538057.000000	10761.140000	0.949219	-1.269531	-0.179688	0.233945	0.368807	0.179817	-92.117310	-90.225220	-10.726929
C:\Users\cware\Desktop\Steller18Nov\18NovTrials\M25.DSG	11-1-2013	16:1:2	538058.000000	10761.160000	0.976563	-1.015625	-0.558594	0.233028	0.362385	0.190826	-105.865479	-111.419678	-6.973267
C:\Users\cware\Desktop\Steller18Nov\18NovTrials\M25.DSG	11-1-2013	16:1:2	538059.000000	10761.180000	0.636719	-0.621094	-0.808594	0.233028	0.358716	0.197248	-97.320557	-49.148560	-2.502441
C:\Users\cware\Desktop\Steller18Nov\18NovTrials\M25.DSG	11-1-2013	16:1:2	538060.000000	10761.200000	0.316406	-0.394531	-0.769531	0.228440	0.353211	0.209174	-66.238403	11.047363	4.898071
C:\Users\cware\Desktop\Steller18Nov\18NovTrials\M25.DSG	11-1-2013	16:1:2	538061.000000	10761.220000	0.476563	-0.468750	-0.691406	0.226606	0.352294	0.212844	-27.404785	41.183472	-3.570557
C:\Users\cware\Desktop\Steller18Nov\18NovTrials\M25.DSG	11-1-2013	16:1:2	538062.000000	10761.240000	0.722656	-0.601563	-0.808594	0.219266	0.349541	0.217431	-11.032104	40.756226	-10.238647
C:\Users\cware\Desktop\Steller18Nov\18NovTrials\M25.DSG	11-1-2013	16:1:2	538063.000000	10761.260000	0.769531	-0.664063	-0.921875	0.217431	0.346789	0.219266	-8.193970	37.567139	-3.799438
C:\Users\cware\Desktop\Steller18Nov\18NovTrials\M25.DSG	11-1-2013	16:1:2	538064.000000	10761.280000	0.707031	-0.722656	-0.992188	0.210092	0.344954	0.220183	-6.546021	43.579102	8.041382
C:\Users\cware\Desktop\Steller18Nov\18NovTrials\M25.DSG	11-1-2013	16:1:2	538065.000000	10761.300000	0.671875	-0.750000	-0.972656	0.207339	0.344954	0.221101	-6.149292	34.454346	20.950317
C:\Users\cware\Desktop\Steller18Nov\18NovTrials\M25.DSG	11-1-2013	16:1:2	538066.000000	10761.320000	0.675781	-0.738281	-0.878906	0.203670	0.344037	0.222936	-10.574341	24.154663	28.259277
C:\Users\cware\Desktop\Steller18Nov\18NovTrials\M25.DSG	11-1-2013	16:1:2	538067.000000	10761.340000	0.613281	-0.718750	-0.832031	0.196330	0.343119	0.222936	-14.205933	31.295776	33.981323
C:\Users\cware\Desktop\Steller18Nov\18NovTrials\M25.DSG	11-1-2013	16:1:2	538068.000000	10761.360000	0.613281	-0.722656	-0.816406	0.192661	0.342202	0.223853	-17.837524	26.412964	36.315918
C:\Users\cware\Desktop\Steller18Nov\18NovTrials\M25.DSG	11-1-2013	16:1:2	538069.000000	10761.380000	0.691406	-0.710938	-0.675781	0.184404	0.340367	0.226606	-20.950317	31.951904	35.980225
C:\Users\cware\Desktop\Steller18Nov\18NovTrials\M25.DSG	11-1-2013	16:1:2	538070.000000	10761.400000	0.742188	-0.738281	-0.605469	0.178899	0.339450	0.227523	-22.857666	30.563354	33.157349
C:\Users\cware\Desktop\Steller18Nov\18NovTrials\M25.DSG	11-1-2013	16:1:2	538071.000000	10761.420000	0.800781	-0.781250	-0.621094	0.171560	0.336697	0.231193	-27.664185	25.344849	31.631470
C:\Users\cware\Desktop\Steller18Nov\18NovTrials\M25.DSG	11-1-2013	16:1:2	538072.000000	10761.440000	0.804688	-0.839844	-0.636719	0.167890	0.336697	0.233028	-29.510498	26.626587	32.363892
C:\Users\cware\Desktop\Steller18Nov\18NovTrials\M25.DSG	11-1-2013	16:1:2	538073.000000	10761.460000	0.832031	-0.898438	-0.613281	0.158716	0.333028	0.237615	-32.409668	29.891968	35.522461
C:\Users\cware\Desktop\Steller18Nov\18NovTrials\M25.DSG	11-1-2013	16:1:2	538074.000000	10761.480000	0.886719	-0.875000	-0.531250	0.154128	0.332110	0.241284	-40.161133	8.560181	30.502319
C:\Users\cware\Desktop\Steller18Nov\18NovTrials\M25.DSG	11-1-2013	16:1:2	538075.000000	10761.500000	0.718750	-0.796875	-0.449219	0.147706	0.326606	0.245872	-48.812866	15.411377	27.938843
C:\Users\cware\Desktop\Steller18Nov\18NovTrials\M25.DSG	11-1-2013	16:1:2	538076.000000	10761.520000	0.640625	-0.722656	-0.375000	0.142202	0.324771	0.250459	-57.159424	20.370483	27.664185
C:\Users\cware\Desktop\Steller18Nov\18NovTrials\M25.DSG	11-1-2013	16:1:2	538077.000000	10761.540000	0.628906	-0.664063	-0.363281	0.136697	0.317431	0.257798	-68.069458	10.848999	24.902344
C:\Users\cware\Desktop\Steller18Nov\18NovTrials\M25.DSG	11-1-2013	16:1:2	538078.000000	10761.560000	0.546875	-0.593750	-0.363281	0.133028	0.312844	0.262385	-70.907593	18.875122	24.459839
C:\Users\cware\Desktop\Steller18Nov\18NovTrials\M25.DSG	11-1-2013	16:1:2	538079.000000	10761.580000	0.539063	-0.472656	-0.402344	0.126606	0.302752	0.271560	-68.313599	30.181885	19.104004
C:\Users\cware\Desktop\Steller18Nov\18NovTrials\M25.DSG	11-1-2013	16:1:2	538080.000000	10761.600000	0.625000	-0.347656	-0.476563	0.122936	0.297248	0.275229	-68.267822	27.053833	12.588501
C:\Users\cware\Desktop\Steller18Nov\18NovTrials\M25.DSG	11-1-2013	16:1:2	538081.000000	10761.620000	0.683594	-0.179688	-0.503906	0.118349	0.288073	0.281651	-78.384399	11.825562	2.990723
C:\Users\cware\Desktop\Steller18Nov\18NovTrials\M25.DSG	11-1-2013	16:1:2	538082.000000	10761.640000	0.718750	-0.015625	-0.488281	0.116514	0.281651	0.286239	-86.959839	-10.223389	-9.674072
C:\Users\cware\Desktop\Steller18Nov\18NovTrials\M25.DSG	11-1-2013	16:1:2	538083.000000	10761.660000	0.574219	0.019531	-0.519531	0.118349	0.271560	0.293578	-76.919556	1.007080	-15.045166
C:\Users\cware\Desktop\Steller18Nov\18NovTrials\M25.DSG	11-1-2013	16:1:2	538084.000000	10761.680000	0.566406	-0.082031	-0.542969	0.118349	0.266972	0.297248	-57.250977	-0.137329	-22.811890
C:\Users\cware\Desktop\Steller18Nov\18NovTrials\M25.DSG	11-1-2013	16:1:2	538085.000000	10761.700000	0.730469	-0.207031	-0.503906	0.120183	0.259633	0.300000	-51.040649	-23.925781	-34.805298
C:\Users\cware\Desktop\Steller18Nov\18NovTrials\M25.DSG	11-1-2013	16:1:2	538086.000000	10761.720000	0.789063	-0.343750	-0.546875	0.124771	0.255963	0.301835	-54.702759	-28.152466	-39.291382
C:\Users\cware\Desktop\Steller18Nov\18NovTrials\M25.DSG	11-1-2013	16:1:2	538087.000000	10761.740000	0.804688	-0.410156	-0.625000	0.131193	0.248624	0.308257	-57.083130	-37.582397	-41.000366
C:\Users\cware\Desktop\Steller18Nov\18NovTrials\M25.DSG	11-1-2013	16:1:2	538088.000000	10761.760000	0.808594	-0.390625	-0.656250	0.133028	0.246789	0.309174	-52.337646	-39.230347	-41.824341
C:\Users\cware\Desktop\Steller18Nov\18NovTrials\M25.DSG	11-1-2013	16:1:2	538089.000000	10761.780000	0.789063	-0.324219	-0.769531	0.140367	0.242202	0.312844	-44.799805	-25.039673	-42.388916
C:\Users\cware\Desktop\Steller18Nov\18NovTrials\M25.DSG	11-1-2013	16:1:2	538090.000000	10761.800000	0.734375	-0.296875	-0.898438	0.142202	0.240367	0.315596	-38.223267	-9.933472	-44.021606
C:\Users\cware\Desktop\Steller18Nov\18NovTrials\M25.DSG	11-1-2013	16:1:2	538091.000000	10761.820000	0.617188	-0.273438	-1.000000	0.144037	0.237615	0.315596	-41.168213	38.787842	-36.941528
C:\Users\cware\Desktop\Steller18Nov\18NovTrials\M25.DSG	11-1-2013	16:1:2	538092.000000	10761.840000	0.523438	-0.257813	-1.019531	0.141284	0.232110	0.317431	-51.437378	82.565308	-34.011841
C:\Users\cware\Desktop\Steller18Nov\18NovTrials\M25.DSG	11-1-2013	16:1:2	538093.000000	10761.860000	0.781250	-0.164063	-0.953125	0.137615	0.228440	0.317431	-64.086914	63.156128	-36.636353
C:\Users\cware\Desktop\Steller18Nov\18NovTrials\M25.DSG	11-1-2013	16:1:2	538094.000000	10761.880000	1.039063	-0.101563	-0.886719	0.133028	0.222936	0.320183	-66.680908	47.164917	-36.087036
C:\Users\cware\Desktop\Steller18Nov\18NovTrials\M25.DSG	11-1-2013	16:1:2	538095.000000	10761.900000	1.039063	-0.238281	-0.843750	0.133028	0.219266	0.322018	-58.654785	45.974731	-35.324097
C:\Users\cware\Desktop\Steller18Nov\18NovTrials\M25.DSG	11-1-2013	16:1:2	538096.000000	10761.920000	1.039063	-0.238281	-0.843750	0.129358	0.213761	0.321101	-56.472778	43.045044	-36.071777
C:\Users\cware\Desktop\Steller18Nov\18NovTrials\M25.DSG	11-1-2013	16:1:2	538097.000000	10761.940000	0.996094	-0.453125	-0.917969	0.126606	0.211009	0.322018	-48.553467	38.696289	-33.279419
C:\Users\cware\Desktop\Steller18Nov\18NovTrials\M25.DSG	11-1-2013	16:1:2	538098.000000	10761.960000	0.910156	-0.457031	-0.945313	0.123853	0.208257	0.322936	-41.259766	41.427612	-25.955200
C:\Users\cware\Desktop\Steller18Nov\18NovTrials\M25.DSG	11-1-2013	16:1:2	538099.000000	10761.980000	0.855469	-0.421875	-0.957031	0.120183	0.207339	0.322018	-40.771484	45.501709	-18.737793
C:\Users\cware\Desktop\Steller18Nov\18NovTrials\M25.DSG	11-1-2013	16:1:2	538100.000000	10762.000000	0.808594	-0.367188	-0.898438	0.116514	0.203670	0.322018	-48.767090	47.378540	-14.999390
C:\Users\cware\Desktop\Steller18Nov\18NovTrials\M25.DSG	11-1-2013	16:1:2	538101.000000	10762.020000	0.769531	-0.312500	-0.792969	0.113761	0.200000	0.323853	-52.291870	50.552368	-12.435913
C:\Users\cware\Desktop\Steller18Nov\18NovTrials\M25.DSG	11-1-2013	16:1:2	538102.000000	10762.040000	0.765625	-0.285156	-0.730469	0.106422	0.195413	0.322936	-51.452637	51.651001	-12.649536
C:\Users\cware\Desktop\Steller18Nov\18NovTrials\M25.DSG	11-1-2013	16:1:2	538103.000000	10762.060000	0.757813	-0.285156	-0.675781	0.104587	0.194495	0.323853	-46.829224	48.156738	-16.082764
C:\Users\cware\Desktop\Steller18Nov\18NovTrials\M25.DSG	11-1-2013	16:1:2	538104.000000	10762.080000	0.753906	-0.304688	-0.625000	0.102752	0.188991	0.322936	-42.861938	50.201416	-19.470215
C:\Users\cware\Desktop\Steller18Nov\18NovTrials\M25.DSG	11-1-2013	16:1:2	538105.000000	10762.100000	0.753906	-0.316406	-0.585938	0.096330	0.187156	0.321101	-40.100098	51.116943	-24.002075
C:\Users\cware\Desktop\Steller18Nov\18NovTrials\M25.DSG	11-1-2013	16:1:2	538106.000000	10762.120000	0.777344	-0.316406	-0.574219	0.095413	0.187156	0.319266	-34.561157	49.377441	-27.282715
C:\Users\cware\Desktop\Steller18Nov\18NovTrials\M25.DSG	11-1-2013	16:1:2	538107.000000	10762.140000	0.792969	-0.312500	-0.562500	0.089908	0.184404	0.317431	-26.306152	46.218872	-30.593872
C:\Users\cware\Desktop\Steller18Nov\18NovTrials\M25.DSG	11-1-2013	16:1:2	538108.000000	10762.160000	0.785156	-0.300781	-0.550781	0.087156	0.182569	0.317431	-20.263672	51.635742	-30.746460
C:\Users\cware\Desktop\Steller18Nov\18NovTrials\M25.DSG	11-1-2013	16:1:2	538109.000000	10762.180000	0.832031	-0.304688	-0.535156	0.083486	0.183486	0.313761	-15.274048	54.306030	-30.319214
C:\Users\cware\Desktop\Steller18Nov\18NovTrials\M25.DSG	11-1-2013	16:1:2	538110.000000	10762.200000	0.914063	-0.316406	-0.507813	0.078899	0.184404	0.312844	-11.962891	48.797607	-31.936646
C:\Users\cware\Desktop\Steller18Nov\18NovTrials\M25.DSG	11-1-2013	16:1:2	538111.000000	10762.220000	0.925781	-0.351563	-0.500000	0.075229	0.183486	0.309174	-9.994507	47.561646	-33.386230
C:\Users\cware\Desktop\Steller18Nov\18NovTrials\M25.DSG	11-1-2013	16:1:2	538112.000000	10762.240000	0.933594	-0.363281	-0.496094	0.074312	0.185321	0.307339	-9.719849	46.493530	-33.004761
C:\Users\cware\Desktop\Steller18Nov\18NovTrials\M25.DSG	11-1-2013	16:1:2	538113.000000	10762.260000	0.914063	-0.335938	-0.476563	0.069725	0.185321	0.303670	-7.095337	49.026489	-32.104492
C:\Users\cware\Desktop\Steller18Nov\18NovTrials\M25.DSG	11-1-2013	16:1:2	538114.000000	10762.280000	0.910156	-0.289063	-0.445313	0.067890	0.186239	0.302752	-2.929688	46.875000	-31.936646
C:\Users\cware\Desktop\Steller18Nov\18NovTrials\M25.DSG	11-1-2013	16:1:2	538115.000000	10762.300000	0.902344	-0.246094	-0.406250	0.065138	0.188991	0.298165	3.646851	43.014526	-32.943726
C:\Users\cware\Desktop\Steller18Nov\18NovTrials\M25.DSG	11-1-2013	16:1:2	538116.000000	10762.320000	0.906250	-0.195313	-0.429688	0.063303	0.191743	0.296330	15.228271	41.549683	-33.203125
C:\Users\cware\Desktop\Steller18Nov\18NovTrials\M25.DSG	11-1-2013	16:1:2	538117.000000	10762.340000	0.902344	-0.171875	-0.449219	0.060550	0.195413	0.285321	26.992798	36.422729	-31.661987
C:\Users\cware\Desktop\Steller18Nov\18NovTrials\M25.DSG	11-1-2013	16:1:2	538118.000000	10762.360000	0.890625	-0.183594	-0.488281	0.059633	0.199083	0.288991	32.577515	25.817871	-27.694702
C:\Users\cware\Desktop\Steller18Nov\18NovTrials\M25.DSG	11-1-2013	16:1:2	538119.000000	10762.380000	0.886719	-0.093750	-0.441406	0.057798	0.203670	0.283486	33.126831	19.378662	-25.970459
C:\Users\cware\Desktop\Steller18Nov\18NovTrials\M25.DSG	11-1-2013	16:1:2	538120.000000	10762.400000	0.863281	-0.097656	-0.468750	0.058716	0.205505	0.282569	30.578613	17.517090	-25.863647
C:\Users\cware\Desktop\Steller18Nov\18NovTrials\M25.DSG	11-1-2013	16:1:2	538121.000000	10762.420000	0.914063	-0.128906	-0.523438	0.058716	0.211009	0.278899	30.761719	18.280029	-34.042358
C:\Users\cware\Desktop\Steller18Nov\18NovTrials\M25.DSG	11-1-2013	16:1:2	538122.000000	10762.440000	0.929688	-0.226563	-0.523438	0.058716	0.213761	0.277064	33.920288	23.727417	-48.065186
C:\Users\cware\Desktop\Steller18Nov\18NovTrials\M25.DSG	11-1-2013	16:1:2	538123.000000	10762.460000	0.738281	-0.570313	-0.417969	0.058716	0.221101	0.270642	49.362183	51.757813	-51.498413
C:\Users\cware\Desktop\Steller18Nov\18NovTrials\M25.DSG	11-1-2013	16:1:2	538124.000000	10762.480000	0.738281	-0.570313	-0.417969	0.056881	0.225688	0.266972	55.618286	70.266724	-42.480469
C:\Users\cware\Desktop\Steller18Nov\18NovTrials\M25.DSG	11-1-2013	16:1:2	538125.000000	10762.500000	0.964844	-0.851563	-0.367188	0.050459	0.233028	0.256881	44.723511	79.650879	-32.318115
C:\Users\cware\Desktop\Steller18Nov\18NovTrials\M25.DSG	11-1-2013	16:1:2	538126.000000	10762.520000	0.976563	-0.968750	-0.312500	0.048624	0.234862	0.253211	29.968262	68.344116	-27.023315
C:\Users\cware\Desktop\Steller18Nov\18NovTrials\M25.DSG	11-1-2013	16:1:2	538127.000000	10762.540000	0.824219	-1.136719	-0.265625	0.044037	0.237615	0.244954	14.648438	55.557251	-23.406982
C:\Users\cware\Desktop\Steller18Nov\18NovTrials\M25.DSG	11-1-2013	16:1:2	538128.000000	10762.560000	0.656250	-1.195313	-0.109375	0.042202	0.239450	0.240367	2.304077	79.895020	-28.244019
C:\Users\cware\Desktop\Steller18Nov\18NovTrials\M25.DSG	11-1-2013	16:1:2	538129.000000	10762.580000	0.855469	-1.113281	0.074219	0.040367	0.241284	0.236697	-17.013550	70.053101	-45.516968
C:\Users\cware\Desktop\Steller18Nov\18NovTrials\M25.DSG	11-1-2013	16:1:2	538130.000000	10762.600000	1.042969	-0.976563	0.125000	0.036697	0.242202	0.231193	-28.884888	44.647217	-47.042847
C:\Users\cware\Desktop\Steller18Nov\18NovTrials\M25.DSG	11-1-2013	16:1:2	538131.000000	10762.620000	1.066406	-0.824219	-0.062500	0.038532	0.242202	0.232110	-36.315918	30.441284	-28.564453
C:\Users\cware\Desktop\Steller18Nov\18NovTrials\M25.DSG	11-1-2013	16:1:2	538132.000000	10762.640000	1.062500	-0.746094	-0.210938	0.036697	0.241284	0.230275	-41.580200	24.063110	-15.106201
C:\Users\cware\Desktop\Steller18Nov\18NovTrials\M25.DSG	11-1-2013	16:1:2	538133.000000	10762.660000	1.019531	-0.726563	-0.246094	0.035780	0.241284	0.230275	-39.794922	9.246826	-10.482788
C:\Users\cware\Desktop\Steller18Nov\18NovTrials\M25.DSG	11-1-2013	16:1:2	538134.000000	10762.680000	0.929688	-0.707031	-0.265625	0.035780	0.238532	0.231193	-36.392212	2.655029	-9.963989
C:\Users\cware\Desktop\Steller18Nov\18NovTrials\M25.DSG	11-1-2013	16:1:2	538135.000000	10762.700000	0.800781	-0.679688	-0.265625	0.036697	0.238532	0.231193	-33.676147	3.128052	-6.866455
C:\Users\cware\Desktop\Steller18Nov\18NovTrials\M25.DSG	11-1-2013	16:1:2	538136.000000	10762.720000	0.699219	-0.609375	-0.261719	0.035780	0.235780	0.232110	-30.822754	11.016846	-3.860474
C:\Users\cware\Desktop\Steller18Nov\18NovTrials\M25.DSG	11-1-2013	16:1:2	538137.000000	10762.740000	0.667969	-0.550781	-0.253906	0.033945	0.235780	0.231193	-23.986816	20.156860	-3.204346
C:\Users\cware\Desktop\Steller18Nov\18NovTrials\M25.DSG	11-1-2013	16:1:2	538138.000000	10762.760000	0.691406	-0.515625	-0.257813	0.033028	0.233945	0.229358	-14.465332	21.408081	-2.746582
C:\Users\cware\Desktop\Steller18Nov\18NovTrials\M25.DSG	11-1-2013	16:1:2	538139.000000	10762.780000	0.730469	-0.531250	-0.230469	0.033028	0.233945	0.229358	-4.928589	16.418457	1.144409
C:\Users\cware\Desktop\Steller18Nov\18NovTrials\M25.DSG	11-1-2013	16:1:2	538140.000000	10762.800000	0.738281	-0.566406	-0.195313	0.030275	0.233945	0.225688	-0.320435	14.846802	6.179810
C:\Users\cware\Desktop\Steller18Nov\18NovTrials\M25.DSG	11-1-2013	16:1:2	538141.000000	10762.820000	0.792969	-0.632813	-0.167969	0.029358	0.233945	0.224771	4.882813	2.471924	8.941650
C:\Users\cware\Desktop\Steller18Nov\18NovTrials\M25.DSG	11-1-2013	16:1:2	538142.000000	10762.840000	0.851563	-0.632813	-0.167969	0.028440	0.233945	0.222936	14.083862	-10.101318	7.904053
C:\Users\cware\Desktop\Steller18Nov\18NovTrials\M25.DSG	11-1-2013	16:1:2	538143.000000	10762.860000	0.875000	-0.539063	-0.175781	0.027523	0.235780	0.221101	24.002075	-24.810791	3.646851
C:\Users\cware\Desktop\Steller18Nov\18NovTrials\M25.DSG	11-1-2013	16:1:2	538144.000000	10762.880000	0.843750	-0.460938	-0.140625	0.028440	0.236697	0.219266	33.065796	-28.411865	-2.853394
C:\Users\cware\Desktop\Steller18Nov\18NovTrials\M25.DSG	11-1-2013	16:1:2	538145.000000	10762.900000	0.781250	-0.457031	-0.109375	0.031193	0.238532	0.217431	42.877197	-24.246216	-8.056641
C:\Users\cware\Desktop\Steller18Nov\18NovTrials\M25.DSG	11-1-2013	16:1:2	538146.000000	10762.920000	0.765625	-0.531250	-0.042969	0.030275	0.240367	0.215596	44.342041	-24.017334	-8.377075
C:\Users\cware\Desktop\Steller18Nov\18NovTrials\M25.DSG	11-1-2013	16:1:2	538147.000000	10762.940000	0.812500	-0.605469	0.066406	0.032110	0.244954	0.211927	41.519165	-23.834229	-5.081177
C:\Users\cware\Desktop\Steller18Nov\18NovTrials\M25.DSG	11-1-2013	16:1:2	538148.000000	10762.960000	0.886719	-0.656250	0.175781	0.033028	0.247706	0.211927	41.198730	-27.496338	-2.838135
C:\Users\cware\Desktop\Steller18Nov\18NovTrials\M25.DSG	11-1-2013	16:1:2	538149.000000	10762.980000	0.937500	-0.691406	0.242188	0.033028	0.250459	0.209174	37.872314	-36.224365	-2.319336
C:\Users\cware\Desktop\Steller18Nov\18NovTrials\M25.DSG	11-1-2013	16:1:2	538150.000000	10763.000000	0.992188	-0.730469	0.257813	0.034862	0.251376	0.207339	31.814575	-42.800903	-2.731323
C:\Users\cware\Desktop\Steller18Nov\18NovTrials\M25.DSG	11-1-2013	16:1:2	538151.000000	10763.020000	0.992188	-0.796875	0.171875	0.036697	0.254128	0.208257	23.895264	-53.634644	-1.617432
C:\Users\cware\Desktop\Steller18Nov\18NovTrials\M25.DSG	11-1-2013	16:1:2	538152.000000	10763.040000	0.992188	-0.796875	0.171875	0.038532	0.254128	0.209174	16.403198	-57.449341	2.853394
C:\Users\cware\Desktop\Steller18Nov\18NovTrials\M25.DSG	11-1-2013	16:1:2	538153.000000	10763.060000	0.847656	-0.906250	0.019531	0.041284	0.255046	0.212844	4.928589	-53.115845	11.459351
C:\Users\cware\Desktop\Steller18Nov\18NovTrials\M25.DSG	11-1-2013	16:1:2	538154.000000	10763.080000	0.820313	-0.878906	-0.023438	0.042202	0.254128	0.212844	-3.784180	-49.789429	13.961792
C:\Users\cware\Desktop\Steller18Nov\18NovTrials\M25.DSG	11-1-2013	16:1:2	538155.000000	10763.100000	0.835938	-0.804688	-0.027344	0.044037	0.252294	0.217431	-12.039185	-47.363281	12.084961
C:\Users\cware\Desktop\Steller18Nov\18NovTrials\M25.DSG	11-1-2013	16:1:2	538156.000000	10763.120000	0.886719	-0.761719	-0.007813	0.044037	0.249541	0.219266	-18.280029	-51.406860	9.719849
C:\Users\cware\Desktop\Steller18Nov\18NovTrials\M25.DSG	11-1-2013	16:1:2	538157.000000	10763.140000	0.906250	-0.753906	0.000000	0.045872	0.249541	0.223853	-23.056030	-53.894043	7.736206
C:\Users\cware\Desktop\Steller18Nov\18NovTrials\M25.DSG	11-1-2013	16:1:2	538158.000000	10763.160000	0.925781	-0.738281	0.023438	0.048624	0.247706	0.228440	-24.124146	-53.710938	5.661011
C:\Users\cware\Desktop\Steller18Nov\18NovTrials\M25.DSG	11-1-2013	16:1:2	538159.000000	10763.180000	0.917969	-0.734375	0.007813	0.051376	0.245872	0.233945	-26.306152	-53.115845	3.067017
C:\Users\cware\Desktop\Steller18Nov\18NovTrials\M25.DSG	11-1-2013	16:1:2	538160.000000	10763.200000	0.910156	-0.710938	-0.054688	0.053211	0.244037	0.236697	-27.832031	-52.505493	1.846313
C:\Users\cware\Desktop\Steller18Nov\18NovTrials\M25.DSG	11-1-2013	16:1:2	538161.000000	10763.220000	0.890625	-0.675781	-0.125000	0.056881	0.241284	0.244954	-24.291992	-51.666260	2.532959
C:\Users\cware\Desktop\Steller18Nov\18NovTrials\M25.DSG	11-1-2013	16:1:2	538162.000000	10763.240000	0.867188	-0.636719	-0.187500	0.058716	0.240367	0.246789	-17.807007	-51.651001	4.989624
C:\Users\cware\Desktop\Steller18Nov\18NovTrials\M25.DSG	11-1-2013	16:1:2	538163.000000	10763.260000	0.855469	-0.597656	-0.207031	0.063303	0.237615	0.252294	-9.033203	-53.237915	8.728027
C:\Users\cware\Desktop\Steller18Nov\18NovTrials\M25.DSG	11-1-2013	16:1:2	538164.000000	10763.280000	0.843750	-0.550781	-0.226563	0.064220	0.237615	0.255046	-2.014160	-55.755615	10.208130
C:\Users\cware\Desktop\Steller18Nov\18NovTrials\M25.DSG	11-1-2013	16:1:2	538165.000000	10763.300000	0.832031	-0.515625	-0.246094	0.069725	0.235780	0.260550	4.608154	-60.791016	11.871338
C:\Users\cware\Desktop\Steller18Nov\18NovTrials\M25.DSG	11-1-2013	16:1:2	538166.000000	10763.320000	0.824219	-0.507813	-0.273438	0.072477	0.234862	0.262385	10.162354	-65.475464	14.129639
C:\Users\cware\Desktop\Steller18Nov\18NovTrials\M25.DSG	11-1-2013	16:1:2	538167.000000	10763.340000	0.812500	-0.496094	-0.273438	0.074312	0.235780	0.267890	17.349243	-73.257446	16.433716
C:\Users\cware\Desktop\Steller18Nov\18NovTrials\M25.DSG	11-1-2013	16:1:2	538168.000000	10763.360000	0.828125	-0.484375	-0.300781	0.079817	0.235780	0.269725	21.118164	-77.560425	16.540527
C:\Users\cware\Desktop\Steller18Nov\18NovTrials\M25.DSG	11-1-2013	16:1:2	538169.000000	10763.380000	0.867188	-0.472656	-0.300781	0.083486	0.235780	0.272477	28.274536	-79.376221	8.819580
C:\Users\cware\Desktop\Steller18Nov\18NovTrials\M25.DSG	11-1-2013	16:1:2	538170.000000	10763.400000	0.882813	-0.429688	-0.320313	0.091743	0.238532	0.275229	38.162231	-81.665039	-0.198364
C:\Users\cware\Desktop\Steller18Nov\18NovTrials\M25.DSG	11-1-2013	16:1:2	538171.000000	10763.420000	0.867188	-0.386719	-0.328125	0.096330	0.239450	0.276147	52.536011	-85.403442	-13.732910
C:\Users\cware\Desktop\Steller18Nov\18NovTrials\M25.DSG	11-1-2013	16:1:2	538172.000000	10763.440000	0.925781	-0.398438	-0.332031	0.107339	0.245872	0.277982	64.880371	-103.897095	-26.901245
C:\Users\cware\Desktop\Steller18Nov\18NovTrials\M25.DSG	11-1-2013	16:1:2	538173.000000	10763.460000	0.917969	-0.453125	-0.375000	0.114679	0.249541	0.278899	69.366455	-118.209839	-31.951904
C:\Users\cware\Desktop\Steller18Nov\18NovTrials\M25.DSG	11-1-2013	16:1:2	538174.000000	10763.480000	0.890625	-0.515625	-0.339844	0.129358	0.257798	0.278899	60.882568	-130.828857	-30.075073
C:\Users\cware\Desktop\Steller18Nov\18NovTrials\M25.DSG	11-1-2013	16:1:2	538175.000000	10763.500000	0.820313	-0.574219	-0.261719	0.137615	0.259633	0.279817	-1.937866	-178.375244	27.847290
C:\Users\cware\Desktop\Steller18Nov\18NovTrials\M25.DSG	11-1-2013	16:1:2	538176.000000	10763.520000	0.292969	-0.546875	0.015625	0.152294	0.261468	0.295413	25.772095	-107.971191	-32.791138
C:\Users\cware\Desktop\Steller18Nov\18NovTrials\M25.DSG	11-1-2013	16:1:2	538177.000000	10763.540000	1.371094	-0.542969	-0.652344	0.167890	0.263303	0.288991	34.378052	-137.145996	-39.596558
C:\Users\cware\Desktop\Steller18Nov\18NovTrials\M25.DSG	11-1-2013	16:1:2	538178.000000	10763.560000	0.265625	-0.531250	-0.500000	0.190826	0.268807	0.288073	44.998169	-162.368774	-39.123535
C:\Users\cware\Desktop\Steller18Nov\18NovTrials\M25.DSG	11-1-2013	16:1:2	538179.000000	10763.580000	0.468750	-0.726563	-0.632813	0.202752	0.272477	0.285321	56.762695	-140.029907	-36.087036
C:\Users\cware\Desktop\Steller18Nov\18NovTrials\M25.DSG	11-1-2013	16:1:2	538180.000000	10763.600000	0.468750	-0.726563	-0.632813	0.224771	0.278899	0.277982	50.857544	-147.445679	-45.440674
C:\Users\cware\Desktop\Steller18Nov\18NovTrials\M25.DSG	11-1-2013	16:1:2	538181.000000	10763.620000	0.488281	-0.804688	-0.421875	0.235780	0.282569	0.273394	66.970825	-144.561768	-41.076660
C:\Users\cware\Desktop\Steller18Nov\18NovTrials\M25.DSG	11-1-2013	16:1:2	538182.000000	10763.640000	0.433594	-0.953125	-0.343750	0.246789	0.292661	0.268807	67.779541	-161.987305	-39.306641
C:\Users\cware\Desktop\Steller18Nov\18NovTrials\M25.DSG	11-1-2013	16:1:2	538183.000000	10763.660000	0.398438	-1.035156	-0.496094	0.269725	0.295413	0.254128	44.952393	-168.991089	-34.149170
C:\Users\cware\Desktop\Steller18Nov\18NovTrials\M25.DSG	11-1-2013	16:1:2	538184.000000	10763.680000	0.289063	-1.046875	-0.664063	0.279817	0.298165	0.245872	29.296875	-146.743774	-31.860352
C:\Users\cware\Desktop\Steller18Nov\18NovTrials\M25.DSG	11-1-2013	16:1:2	538185.000000	10763.700000	0.218750	-1.066406	-0.691406	0.296330	0.304587	0.233945	6.225586	-125.045776	-27.374268
C:\Users\cware\Desktop\Steller18Nov\18NovTrials\M25.DSG	11-1-2013	16:1:2	538186.000000	10763.720000	0.132813	-1.062500	-0.757813	0.302752	0.306422	0.227523	-16.662598	-107.971191	-23.315430
C:\Users\cware\Desktop\Steller18Nov\18NovTrials\M25.DSG	11-1-2013	16:1:2	538187.000000	10763.740000	0.027344	-1.027344	-0.773438	0.313761	0.308257	0.220183	-36.193848	-92.163086	-14.160156
C:\Users\cware\Desktop\Steller18Nov\18NovTrials\M25.DSG	11-1-2013	16:1:2	538188.000000	10763.760000	-0.054688	-1.039063	-0.777344	0.314679	0.309174	0.216514	-38.619995	-53.451538	-14.251709
C:\Users\cware\Desktop\Steller18Nov\18NovTrials\M25.DSG	11-1-2013	16:1:2	538189.000000	10763.780000	0.031250	-1.097656	-0.898438	0.317431	0.310092	0.213761	-31.509399	-64.300537	1.632690
C:\Users\cware\Desktop\Steller18Nov\18NovTrials\M25.DSG	11-1-2013	16:1:2	538190.000000	10763.800000	-0.097656	-1.082031	-0.984375	0.318349	0.311927	0.211927	-22.537231	-43.457031	17.089844
C:\Users\cware\Desktop\Steller18Nov\18NovTrials\M25.DSG	11-1-2013	16:1:2	538191.000000	10763.820000	-0.109375	-1.031250	-1.003906	0.312844	0.314679	0.211927	-14.923096	-10.574341	30.563354
C:\Users\cware\Desktop\Steller18Nov\18NovTrials\M25.DSG	11-1-2013	16:1:2	538192.000000	10763.840000	-0.031250	-0.992188	-1.027344	0.310092	0.317431	0.211009	-15.029907	12.496948	37.384033
C:\Users\cware\Desktop\Steller18Nov\18NovTrials\M25.DSG	11-1-2013	16:1:2	538193.000000	10763.860000	0.031250	-0.960938	-0.996094	0.300000	0.320183	0.213761	-14.022827	44.113159	42.984009
C:\Users\cware\Desktop\Steller18Nov\18NovTrials\M25.DSG	11-1-2013	16:1:2	538194.000000	10763.880000	0.109375	-0.933594	-0.937500	0.294495	0.321101	0.215596	-8.911133	55.191040	44.097900
C:\Users\cware\Desktop\Steller18Nov\18NovTrials\M25.DSG	11-1-2013	16:1:2	538195.000000	10763.900000	0.156250	-0.894531	-0.914063	0.281651	0.323853	0.218349	-3.341675	59.295654	47.195435
C:\Users\cware\Desktop\Steller18Nov\18NovTrials\M25.DSG	11-1-2013	16:1:2	538196.000000	10763.920000	0.234375	-0.917969	-0.847656	0.277064	0.325688	0.220183	-0.976563	46.630859	50.506592
C:\Users\cware\Desktop\Steller18Nov\18NovTrials\M25.DSG	11-1-2013	16:1:2	538197.000000	10763.940000	0.242188	-0.937500	-0.878906	0.264220	0.328440	0.222936	-4.364014	44.784546	57.891846
C:\Users\cware\Desktop\Steller18Nov\18NovTrials\M25.DSG	11-1-2013	16:1:2	538198.000000	10763.960000	0.253906	-0.945313	-0.894531	0.257798	0.329358	0.223853	-14.923096	54.168701	63.980103
C:\Users\cware\Desktop\Steller18Nov\18NovTrials\M25.DSG	11-1-2013	16:1:2	538199.000000	10763.980000	0.300781	-0.925781	-0.855469	0.243119	0.330275	0.232110	-33.828735	62.652588	67.047119
C:\Users\cware\Desktop\Steller18Nov\18NovTrials\M25.DSG	11-1-2013	16:1:2	538200.000000	10764.000000	0.390625	-0.902344	-0.812500	0.236697	0.328440	0.233945	-49.575806	65.750122	68.786621
C:\Users\cware\Desktop\Steller18Nov\18NovTrials\M25.DSG	11-1-2013	16:1:2	538201.000000	10764.020000	0.449219	-0.820313	-0.796875	0.222018	0.325688	0.244037	-60.119629	65.399170	67.581177
C:\Users\cware\Desktop\Steller18Nov\18NovTrials\M25.DSG	11-1-2013	16:1:2	538202.000000	10764.040000	0.500000	-0.703125	-0.789063	0.213761	0.322936	0.249541	-62.393188	65.551758	62.850952
C:\Users\cware\Desktop\Steller18Nov\18NovTrials\M25.DSG	11-1-2013	16:1:2	538203.000000	10764.060000	0.523438	-0.640625	-0.785156	0.198165	0.318349	0.259633	-61.538696	67.352295	57.235718
C:\Users\cware\Desktop\Steller18Nov\18NovTrials\M25.DSG	11-1-2013	16:1:2	538204.000000	10764.080000	0.542969	-0.574219	-0.781250	0.191743	0.315596	0.264220	-57.250977	71.807861	52.429199
C:\Users\cware\Desktop\Steller18Nov\18NovTrials\M25.DSG	11-1-2013	16:1:2	538205.000000	10764.100000	0.546875	-0.480469	-0.753906	0.184404	0.307339	0.271560	-46.844482	78.399658	46.875000
C:\Users\cware\Desktop\Steller18Nov\18NovTrials\M25.DSG	11-1-2013	16:1:2	538206.000000	10764.120000	0.558594	-0.398438	-0.738281	0.170642	0.304587	0.272477	-33.172607	75.866699	41.793823
C:\Users\cware\Desktop\Steller18Nov\18NovTrials\M25.DSG	11-1-2013	16:1:2	538207.000000	10764.140000	0.664063	-0.199219	-0.605469	0.165138	0.302752	0.276147	-15.747070	62.927246	32.974243
C:\Users\cware\Desktop\Steller18Nov\18NovTrials\M25.DSG	11-1-2013	16:1:2	538208.000000	10764.160000	0.664063	-0.199219	-0.605469	0.154128	0.300000	0.276147	1.205444	49.423218	27.420044
C:\Users\cware\Desktop\Steller18Nov\18NovTrials\M25.DSG	11-1-2013	16:1:2	538209.000000	10764.180000	0.730469	-0.011719	-0.535156	0.148624	0.298165	0.275229	19.119263	32.775879	28.961182
C:\Users\cware\Desktop\Steller18Nov\18NovTrials\M25.DSG	11-1-2013	16:1:2	538210.000000	10764.200000	0.820313	0.113281	-0.519531	0.142202	0.298165	0.271560	31.570435	12.176514	28.320313
C:\Users\cware\Desktop\Steller18Nov\18NovTrials\M25.DSG	11-1-2013	16:1:2	538211.000000	10764.220000	0.789063	0.136719	-0.496094	0.140367	0.298165	0.270642	35.934448	-28.701782	27.191162
C:\Users\cware\Desktop\Steller18Nov\18NovTrials\M25.DSG	11-1-2013	16:1:2	538212.000000	10764.240000	0.648438	0.015625	-0.527344	0.139450	0.300000	0.266972	31.066895	-10.177612	31.799316
C:\Users\cware\Desktop\Steller18Nov\18NovTrials\M25.DSG	11-1-2013	16:1:2	538213.000000	10764.260000	0.765625	-0.109375	-0.535156	0.137615	0.300917	0.265138	15.609741	-26.367188	24.047852
C:\Users\cware\Desktop\Steller18Nov\18NovTrials\M25.DSG	11-1-2013	16:1:2	538214.000000	10764.280000	0.730469	-0.226563	-0.621094	0.136697	0.300917	0.264220	-3.219604	-30.609131	13.397217
C:\Users\cware\Desktop\Steller18Nov\18NovTrials\M25.DSG	11-1-2013	16:1:2	538215.000000	10764.300000	0.710938	-0.339844	-0.781250	0.138532	0.299083	0.265138	-14.923096	-23.498535	2.471924
C:\Users\cware\Desktop\Steller18Nov\18NovTrials\M25.DSG	11-1-2013	16:1:2	538216.000000	10764.320000	0.761719	-0.421875	-0.824219	0.140367	0.300000	0.266055	-14.022827	-24.108887	-9.674072
C:\Users\cware\Desktop\Steller18Nov\18NovTrials\M25.DSG	11-1-2013	16:1:2	538217.000000	10764.340000	0.785156	-0.425781	-0.886719	0.142202	0.300000	0.266055	5.523682	-28.625488	-23.300171
C:\Users\cware\Desktop\Steller18Nov\18NovTrials\M25.DSG	11-1-2013	16:1:2	538218.000000	10764.360000	0.796875	-0.359375	-0.906250	0.148624	0.300917	0.263303	29.479980	-38.803101	-26.992798
C:\Users\cware\Desktop\Steller18Nov\18NovTrials\M25.DSG	11-1-2013	16:1:2	538219.000000	10764.380000	0.816406	-0.261719	-0.871094	0.151376	0.303670	0.260550	46.218872	-47.210693	-22.232056
C:\Users\cware\Desktop\Steller18Nov\18NovTrials\M25.DSG	11-1-2013	16:1:2	538220.000000	10764.400000	0.792969	-0.179688	-0.906250	0.153211	0.308257	0.257798	48.797607	-38.421631	-18.234253
C:\Users\cware\Desktop\Steller18Nov\18NovTrials\M25.DSG	11-1-2013	16:1:2	538221.000000	10764.420000	0.816406	-0.117188	-0.902344	0.158716	0.311009	0.250459	41.305542	-35.110474	-22.994995
C:\Users\cware\Desktop\Steller18Nov\18NovTrials\M25.DSG	11-1-2013	16:1:2	538222.000000	10764.440000	0.828125	-0.183594	-0.835938	0.162385	0.313761	0.247706	28.457642	-36.819458	-26.046753
C:\Users\cware\Desktop\Steller18Nov\18NovTrials\M25.DSG	11-1-2013	16:1:2	538223.000000	10764.460000	0.718750	-0.265625	-0.742188	0.166055	0.317431	0.241284	30.090332	-34.393311	-27.572632
C:\Users\cware\Desktop\Steller18Nov\18NovTrials\M25.DSG	11-1-2013	16:1:2	538224.000000	10764.480000	0.730469	-0.269531	-0.804688	0.170642	0.320183	0.237615	34.088135	-43.182373	-28.015137
C:\Users\cware\Desktop\Steller18Nov\18NovTrials\M25.DSG	11-1-2013	16:1:2	538225.000000	10764.500000	0.636719	-0.312500	-0.792969	0.176147	0.323853	0.233028	37.017822	-41.275024	-26.382446
C:\Users\cware\Desktop\Steller18Nov\18NovTrials\M25.DSG	11-1-2013	16:1:2	538226.000000	10764.520000	0.605469	-0.406250	-0.867188	0.179817	0.325688	0.227523	41.061401	-52.062988	-27.374268
C:\Users\cware\Desktop\Steller18Nov\18NovTrials\M25.DSG	11-1-2013	16:1:2	538227.000000	10764.540000	0.621094	-0.480469	-0.992188	0.186239	0.331193	0.220183	44.723511	-40.740967	-30.624390
C:\Users\cware\Desktop\Steller18Nov\18NovTrials\M25.DSG	11-1-2013	16:1:2	538228.000000	10764.560000	0.660156	-0.589844	-1.066406	0.190826	0.333028	0.215596	48.934937	-63.369751	-36.376953
C:\Users\cware\Desktop\Steller18Nov\18NovTrials\M25.DSG	11-1-2013	16:1:2	538229.000000	10764.580000	0.531250	-0.761719	-0.992188	0.198165	0.337615	0.203670	66.375732	-46.264648	-49.667358
C:\Users\cware\Desktop\Steller18Nov\18NovTrials\M25.DSG	11-1-2013	16:1:2	538230.000000	10764.600000	0.562500	-0.941406	-0.875000	0.203670	0.340367	0.197248	58.380127	-2.136230	-39.718628
C:\Users\cware\Desktop\Steller18Nov\18NovTrials\M25.DSG	11-1-2013	16:1:2	538231.000000	10764.620000	0.472656	-1.011719	-0.781250	0.207339	0.346789	0.188073	25.024414	12.512207	-32.150269
C:\Users\cware\Desktop\Steller18Nov\18NovTrials\M25.DSG	11-1-2013	16:1:2	538232.000000	10764.640000	0.429688	-1.042969	-0.808594	0.210092	0.346789	0.185321	10.375977	36.178589	-26.168823
C:\Users\cware\Desktop\Steller18Nov\18NovTrials\M25.DSG	11-1-2013	16:1:2	538233.000000	10764.660000	0.371094	-1.101563	-0.859375	0.212844	0.351376	0.181651	-2.349854	55.603027	-14.007568
C:\Users\cware\Desktop\Steller18Nov\18NovTrials\M25.DSG	11-1-2013	16:1:2	538234.000000	10764.680000	0.394531	-1.132813	-0.808594	0.211927	0.349541	0.181651	-15.274048	46.859741	-5.706787
C:\Users\cware\Desktop\Steller18Nov\18NovTrials\M25.DSG	11-1-2013	16:1:2	538235.000000	10764.700000	0.531250	-1.023438	-0.777344	0.211009	0.354128	0.179817	-27.404785	41.397095	-0.366211
C:\Users\cware\Desktop\Steller18Nov\18NovTrials\M25.DSG	11-1-2013	16:1:2	538236.000000	10764.720000	0.531250	-1.023438	-0.777344	0.211927	0.355046	0.180734	-35.507202	52.200317	1.647949
C:\Users\cware\Desktop\Steller18Nov\18NovTrials\M25.DSG	11-1-2013	16:1:2	538237.000000	10764.740000	0.515625	-0.894531	-0.699219	0.211927	0.356881	0.183486	-43.411255	63.980103	4.516602
C:\Users\cware\Desktop\Steller18Nov\18NovTrials\M25.DSG	11-1-2013	16:1:2	538238.000000	10764.760000	0.515625	-0.824219	-0.710938	0.211927	0.356881	0.185321	-41.015625	78.735352	9.887695
C:\Users\cware\Desktop\Steller18Nov\18NovTrials\M25.DSG	11-1-2013	16:1:2	538239.000000	10764.780000	0.679688	-0.734375	-0.695313	0.209174	0.359633	0.190826	-43.823242	64.880371	15.869141
C:\Users\cware\Desktop\Steller18Nov\18NovTrials\M25.DSG	11-1-2013	16:1:2	538240.000000	10764.800000	0.671875	-0.671875	-0.707031	0.207339	0.359633	0.191743	-40.023804	69.961548	15.594482
C:\Users\cware\Desktop\Steller18Nov\18NovTrials\M25.DSG	11-1-2013	16:1:2	538241.000000	10764.820000	0.785156	-0.671875	-0.671875	0.205505	0.361468	0.194495	-34.957886	50.949097	16.906738
C:\Users\cware\Desktop\Steller18Nov\18NovTrials\M25.DSG	11-1-2013	16:1:2	538242.000000	10764.840000	0.777344	-0.613281	-0.644531	0.204587	0.364220	0.195413	-30.014038	42.251587	16.601563
C:\Users\cware\Desktop\Steller18Nov\18NovTrials\M25.DSG	11-1-2013	16:1:2	538243.000000	10764.860000	0.769531	-0.554688	-0.589844	0.204587	0.367890	0.198165	-30.242920	22.872925	3.112793
C:\Users\cware\Desktop\Steller18Nov\18NovTrials\M25.DSG	11-1-2013	16:1:2	538244.000000	10764.880000	0.578125	-0.617188	-0.546875	0.207339	0.370642	0.197248	-7.064819	51.223755	11.810303
C:\Users\cware\Desktop\Steller18Nov\18NovTrials\M25.DSG	11-1-2013	16:1:2	538245.000000	10764.900000	0.863281	-0.523438	-0.421875	0.207339	0.374312	0.196330	-0.640869	-1.495361	20.599365
C:\Users\cware\Desktop\Steller18Nov\18NovTrials\M25.DSG	11-1-2013	16:1:2	538246.000000	10764.920000	0.589844	-0.453125	-0.429688	0.207339	0.379817	0.195413	2.120972	28.396606	14.617920
C:\Users\cware\Desktop\Steller18Nov\18NovTrials\M25.DSG	11-1-2013	16:1:2	538247.000000	10764.940000	0.589844	-0.351563	-0.304688	0.209174	0.383486	0.191743	11.245728	21.942139	4.150391
C:\Users\cware\Desktop\Steller18Nov\18NovTrials\M25.DSG	11-1-2013	16:1:2	538248.000000	10764.960000	0.550781	-0.292969	-0.152344	0.212844	0.388991	0.188991	19.485474	13.107300	-0.396729
C:\Users\cware\Desktop\Steller18Nov\18NovTrials\M25.DSG	11-1-2013	16:1:2	538249.000000	10764.980000	0.507813	-0.265625	-0.031250	0.216514	0.391743	0.184404	29.937744	2.349854	-12.451172
C:\Users\cware\Desktop\Steller18Nov\18NovTrials\M25.DSG	11-1-2013	16:1:2	538250.000000	10765.000000	0.535156	-0.285156	0.011719	0.224771	0.396330	0.176147	39.276123	-16.632080	-28.701782
C:\Users\cware\Desktop\Steller18Nov\18NovTrials\M25.DSG	11-1-2013	16:1:2	538251.000000	10765.020000	0.539063	-0.347656	0.015625	0.230275	0.398165	0.170642	51.803589	-29.739380	-47.164917
C:\Users\cware\Desktop\Steller18Nov\18NovTrials\M25.DSG	11-1-2013	16:1:2	538252.000000	10765.040000	0.644531	-0.476563	-0.101563	0.244954	0.399083	0.157798	68.008423	-36.331177	-68.817139
C:\Users\cware\Desktop\Steller18Nov\18NovTrials\M25.DSG	11-1-2013	16:1:2	538253.000000	10765.060000	0.597656	-0.621094	-0.214844	0.254128	0.400917	0.149541	88.394165	-28.793335	-78.842163
C:\Users\cware\Desktop\Steller18Nov\18NovTrials\M25.DSG	11-1-2013	16:1:2	538254.000000	10765.080000	0.656250	-0.734375	-0.214844	0.268807	0.397248	0.130275	100.280762	-39.520264	-78.750610
C:\Users\cware\Desktop\Steller18Nov\18NovTrials\M25.DSG	11-1-2013	16:1:2	538255.000000	10765.100000	0.792969	-0.929688	-0.195313	0.274312	0.396330	0.122018	85.861206	-70.587158	-67.367554
C:\Users\cware\Desktop\Steller18Nov\18NovTrials\M25.DSG	11-1-2013	16:1:2	538256.000000	10765.120000	0.878906	-1.074219	-0.320313	0.281651	0.392661	0.104587	60.379028	-81.039429	-50.674438
C:\Users\cware\Desktop\Steller18Nov\18NovTrials\M25.DSG	11-1-2013	16:1:2	538257.000000	10765.140000	0.792969	-1.160156	-0.398438	0.283486	0.389908	0.099083	20.034790	-87.692261	-31.478882
C:\Users\cware\Desktop\Steller18Nov\18NovTrials\M25.DSG	11-1-2013	16:1:2	538258.000000	10765.160000	0.671875	-1.199219	-0.328125	0.284404	0.388073	0.095413	-17.288208	-72.784424	-27.572632
C:\Users\cware\Desktop\Steller18Nov\18NovTrials\M25.DSG	11-1-2013	16:1:2	538259.000000	10765.180000	0.609375	-1.167969	-0.195313	0.284404	0.386239	0.096330	-56.259155	-50.216675	-34.454346
C:\Users\cware\Desktop\Steller18Nov\18NovTrials\M25.DSG	11-1-2013	16:1:2	538260.000000	10765.200000	0.617188	-1.105469	-0.140625	0.283486	0.384404	0.100917	-71.426392	-41.946411	-30.487061
C:\Users\cware\Desktop\Steller18Nov\18NovTrials\M25.DSG	11-1-2013	16:1:2	538261.000000	10765.220000	0.519531	-1.046875	-0.191406	0.278899	0.379817	0.111927	-63.308716	-33.386230	-13.198853
C:\Users\cware\Desktop\Steller18Nov\18NovTrials\M25.DSG	11-1-2013	16:1:2	538262.000000	10765.240000	0.460938	-1.074219	-0.324219	0.275229	0.377982	0.118349	-44.174194	-46.691895	2.182007
C:\Users\cware\Desktop\Steller18Nov\18NovTrials\M25.DSG	11-1-2013	16:1:2	538263.000000	10765.260000	0.648438	-0.964844	-0.632813	0.266055	0.373394	0.126606	-32.287598	-38.101196	16.845703
C:\Users\cware\Desktop\Steller18Nov\18NovTrials\M25.DSG	11-1-2013	16:1:2	538264.000000	10765.280000	0.648438	-0.964844	-0.632813	0.262385	0.373394	0.129358	-24.108887	-41.885376	22.628784
C:\Users\cware\Desktop\Steller18Nov\18NovTrials\M25.DSG	11-1-2013	16:1:2	538265.000000	10765.300000	0.531250	-0.957031	-0.750000	0.253211	0.370642	0.135780	-13.442993	-12.710571	26.947021
C:\Users\cware\Desktop\Steller18Nov\18NovTrials\M25.DSG	11-1-2013	16:1:2	538266.000000	10765.320000	0.613281	-1.003906	-0.777344	0.247706	0.369725	0.137615	-6.256104	-20.706177	31.982422
C:\Users\cware\Desktop\Steller18Nov\18NovTrials\M25.DSG	11-1-2013	16:1:2	538267.000000	10765.340000	0.515625	-0.984375	-0.757813	0.239450	0.368807	0.142202	-7.965088	-9.475708	42.800903
C:\Users\cware\Desktop\Steller18Nov\18NovTrials\M25.DSG	11-1-2013	16:1:2	538268.000000	10765.360000	0.500000	-0.953125	-0.671875	0.233028	0.367890	0.145872	-16.326904	-2.822876	48.858643
C:\Users\cware\Desktop\Steller18Nov\18NovTrials\M25.DSG	11-1-2013	16:1:2	538269.000000	10765.380000	0.453125	-0.867188	-0.613281	0.222936	0.369725	0.153211	-30.441284	14.968872	53.512573
C:\Users\cware\Desktop\Steller18Nov\18NovTrials\M25.DSG	11-1-2013	16:1:2	538270.000000	10765.400000	0.460938	-0.828125	-0.589844	0.216514	0.368807	0.158716	-40.985107	33.721924	54.458618
C:\Users\cware\Desktop\Steller18Nov\18NovTrials\M25.DSG	11-1-2013	16:1:2	538271.000000	10765.420000	0.496094	-0.777344	-0.597656	0.204587	0.365138	0.166972	-48.828125	56.518555	50.750732
C:\Users\cware\Desktop\Steller18Nov\18NovTrials\M25.DSG	11-1-2013	16:1:2	538272.000000	10765.440000	0.558594	-0.742188	-0.675781	0.199083	0.364220	0.173394	-51.773071	67.825317	44.677734
C:\Users\cware\Desktop\Steller18Nov\18NovTrials\M25.DSG	11-1-2013	16:1:2	538273.000000	10765.460000	0.632813	-0.738281	-0.730469	0.185321	0.358716	0.183486	-51.849365	67.626953	41.076660
C:\Users\cware\Desktop\Steller18Nov\18NovTrials\M25.DSG	11-1-2013	16:1:2	538274.000000	10765.480000	0.652344	-0.718750	-0.765625	0.181651	0.357798	0.187156	-50.415039	68.023682	42.190552
C:\Users\cware\Desktop\Steller18Nov\18NovTrials\M25.DSG	11-1-2013	16:1:2	538275.000000	10765.500000	0.746094	-0.695313	-0.777344	0.171560	0.352294	0.197248	-49.499512	50.613403	46.585083
C:\Users\cware\Desktop\Steller18Nov\18NovTrials\M25.DSG	11-1-2013	16:1:2	538276.000000	10765.520000	0.765625	-0.675781	-0.753906	0.165138	0.349541	0.200000	-51.208496	45.562744	53.207397
C:\Users\cware\Desktop\Steller18Nov\18NovTrials\M25.DSG	11-1-2013	16:1:2	538277.000000	10765.540000	0.785156	-0.644531	-0.707031	0.155046	0.343119	0.209174	-51.742554	37.811279	51.330566
C:\Users\cware\Desktop\Steller18Nov\18NovTrials\M25.DSG	11-1-2013	16:1:2	538278.000000	10765.560000	0.753906	-0.605469	-0.664063	0.149541	0.340367	0.211927	-49.468994	40.267944	46.737671
C:\Users\cware\Desktop\Steller18Nov\18NovTrials\M25.DSG	11-1-2013	16:1:2	538279.000000	10765.580000	0.761719	-0.597656	-0.644531	0.140367	0.333028	0.220183	-49.453735	36.941528	43.670654
C:\Users\cware\Desktop\Steller18Nov\18NovTrials\M25.DSG	11-1-2013	16:1:2	538280.000000	10765.600000	0.761719	-0.550781	-0.632813	0.134862	0.330275	0.222936	-46.844482	35.705566	42.221069
C:\Users\cware\Desktop\Steller18Nov\18NovTrials\M25.DSG	11-1-2013	16:1:2	538281.000000	10765.620000	0.761719	-0.480469	-0.605469	0.130275	0.324771	0.231193	-42.297363	29.602051	39.794922
C:\Users\cware\Desktop\Steller18Nov\18NovTrials\M25.DSG	11-1-2013	16:1:2	538282.000000	10765.640000	0.746094	-0.378906	-0.585938	0.122018	0.321101	0.233945	-35.400391	30.899048	36.865234
C:\Users\cware\Desktop\Steller18Nov\18NovTrials\M25.DSG	11-1-2013	16:1:2	538283.000000	10765.660000	0.742188	-0.292969	-0.566406	0.116514	0.318349	0.236697	-30.654907	25.756836	30.685425
C:\Users\cware\Desktop\Steller18Nov\18NovTrials\M25.DSG	11-1-2013	16:1:2	538284.000000	10765.680000	0.750000	-0.195313	-0.535156	0.110092	0.313761	0.240367	-25.726318	20.202637	23.925781
C:\Users\cware\Desktop\Steller18Nov\18NovTrials\M25.DSG	11-1-2013	16:1:2	538285.000000	10765.700000	0.730469	-0.109375	-0.503906	0.107339	0.310092	0.242202	-17.562866	18.630981	17.028809
C:\Users\cware\Desktop\Steller18Nov\18NovTrials\M25.DSG	11-1-2013	16:1:2	538286.000000	10765.720000	0.718750	0.003906	-0.488281	0.104587	0.306422	0.244037	-8.819580	15.686035	12.802124
C:\Users\cware\Desktop\Steller18Nov\18NovTrials\M25.DSG	11-1-2013	16:1:2	538287.000000	10765.740000	0.785156	0.031250	-0.503906	0.102752	0.304587	0.243119	-0.076294	4.150391	7.278442
C:\Users\cware\Desktop\Steller18Nov\18NovTrials\M25.DSG	11-1-2013	16:1:2	538288.000000	10765.760000	0.769531	-0.007813	-0.531250	0.101835	0.301835	0.243119	2.151489	3.051758	1.403809
C:\Users\cware\Desktop\Steller18Nov\18NovTrials\M25.DSG	11-1-2013	16:1:2	538289.000000	10765.780000	0.730469	-0.042969	-0.625000	0.102752	0.301835	0.241284	0.549316	0.869751	-7.019043
C:\Users\cware\Desktop\Steller18Nov\18NovTrials\M25.DSG	11-1-2013	16:1:2	538290.000000	10765.800000	0.777344	-0.109375	-0.707031	0.103670	0.300917	0.240367	-0.503540	-9.155273	-16.357422
C:\Users\cware\Desktop\Steller18Nov\18NovTrials\M25.DSG	11-1-2013	16:1:2	538291.000000	10765.820000	0.746094	-0.195313	-0.828125	0.104587	0.300000	0.240367	2.044678	-2.914429	-22.384644
C:\Users\cware\Desktop\Steller18Nov\18NovTrials\M25.DSG	11-1-2013	16:1:2	538292.000000	10765.840000	0.746094	-0.195313	-0.828125	0.106422	0.300917	0.239450	4.379272	12.741089	-18.280029
C:\Users\cware\Desktop\Steller18Nov\18NovTrials\M25.DSG	11-1-2013	16:1:2	538293.000000	10765.860000	0.691406	-0.367188	-1.070313	0.107339	0.301835	0.237615	17.120361	14.587402	-9.017944
C:\Users\cware\Desktop\Steller18Nov\18NovTrials\M25.DSG	11-1-2013	16:1:2	538294.000000	10765.880000	0.769531	-0.300781	-0.988281	0.104587	0.304587	0.232110	37.918091	-11.215210	-1.296997
C:\Users\cware\Desktop\Steller18Nov\18NovTrials\M25.DSG	11-1-2013	16:1:2	538295.000000	10765.900000	0.843750	-0.175781	-0.949219	0.105505	0.305505	0.232110	52.581787	-22.857666	4.013062
C:\Users\cware\Desktop\Steller18Nov\18NovTrials\M25.DSG	11-1-2013	16:1:2	538296.000000	10765.920000	0.960938	-0.046875	-0.828125	0.105505	0.311009	0.224771	42.388916	-37.078857	-1.388550
C:\Users\cware\Desktop\Steller18Nov\18NovTrials\M25.DSG	11-1-2013	16:1:2	538297.000000	10765.940000	1.019531	-0.027344	-0.699219	0.108257	0.312844	0.222936	30.197144	-40.817261	-13.946533
C:\Users\cware\Desktop\Steller18Nov\18NovTrials\M25.DSG	11-1-2013	16:1:2	538298.000000	10765.960000	1.027344	-0.066406	-0.652344	0.111009	0.312844	0.220183	24.948120	-24.734497	-24.444580
C:\Users\cware\Desktop\Steller18Nov\18NovTrials\M25.DSG	11-1-2013	16:1:2	538299.000000	10765.980000	1.082031	-0.226563	-0.644531	0.115596	0.317431	0.216514	13.885498	-28.335571	-34.622192
C:\Users\cware\Desktop\Steller18Nov\18NovTrials\M25.DSG	11-1-2013	16:1:2	538300.000000	10766.000000	1.011719	-0.402344	-0.660156	0.119266	0.320183	0.216514	6.195068	-25.604248	-36.727905
C:\Users\cware\Desktop\Steller18Nov\18NovTrials\M25.DSG	11-1-2013	16:1:2	538301.000000	10766.020000	1.027344	-0.492188	-0.707031	0.125688	0.323853	0.212844	0.946045	-47.393799	-35.354614
C:\Users\cware\Desktop\Steller18Nov\18NovTrials\M25.DSG	11-1-2013	16:1:2	538302.000000	10766.040000	0.925781	-0.578125	-0.769531	0.127523	0.324771	0.211927	-7.110596	-59.906006	-37.902832
C:\Users\cware\Desktop\Steller18Nov\18NovTrials\M25.DSG	11-1-2013	16:1:2	538303.000000	10766.060000	0.710938	-0.664063	-0.867188	0.135780	0.328440	0.211927	-13.565063	-30.944824	-36.483765
C:\Users\cware\Desktop\Steller18Nov\18NovTrials\M25.DSG	11-1-2013	16:1:2	538304.000000	10766.080000	0.683594	-0.750000	-0.914063	0.138532	0.330275	0.211927	-16.586304	-3.952026	-25.115967
C:\Users\cware\Desktop\Steller18Nov\18NovTrials\M25.DSG	11-1-2013	16:1:2	538305.000000	10766.100000	0.734375	-0.820313	-0.843750	0.142202	0.333028	0.212844	-23.193359	8.285522	-12.466431
C:\Users\cware\Desktop\Steller18Nov\18NovTrials\M25.DSG	11-1-2013	16:1:2	538306.000000	10766.120000	0.738281	-0.839844	-0.796875	0.142202	0.333945	0.212844	-25.970459	12.390137	-5.554199
C:\Users\cware\Desktop\Steller18Nov\18NovTrials\M25.DSG	11-1-2013	16:1:2	538307.000000	10766.140000	0.710938	-0.765625	-0.757813	0.141284	0.336697	0.211927	-30.273438	21.804810	4.135132
C:\Users\cware\Desktop\Steller18Nov\18NovTrials\M25.DSG	11-1-2013	16:1:2	538308.000000	10766.160000	0.730469	-0.656250	-0.722656	0.141284	0.337615	0.213761	-39.047241	25.177002	6.301880
C:\Users\cware\Desktop\Steller18Nov\18NovTrials\M25.DSG	11-1-2013	16:1:2	538309.000000	10766.180000	0.761719	-0.566406	-0.714844	0.140367	0.337615	0.213761	-42.373657	27.984619	-0.198364
C:\Users\cware\Desktop\Steller18Nov\18NovTrials\M25.DSG	11-1-2013	16:1:2	538310.000000	10766.200000	0.792969	-0.531250	-0.730469	0.140367	0.339450	0.216514	-37.765503	27.816772	-5.477905
C:\Users\cware\Desktop\Steller18Nov\18NovTrials\M25.DSG	11-1-2013	16:1:2	538311.000000	10766.220000	0.792969	-0.484375	-0.714844	0.139450	0.342202	0.216514	-28.900146	39.077759	-7.751465
C:\Users\cware\Desktop\Steller18Nov\18NovTrials\M25.DSG	11-1-2013	16:1:2	538312.000000	10766.240000	0.800781	-0.457031	-0.648438	0.139450	0.344037	0.215596	-23.101807	46.234131	-8.636475
C:\Users\cware\Desktop\Steller18Nov\18NovTrials\M25.DSG	11-1-2013	16:1:2	538313.000000	10766.260000	0.824219	-0.453125	-0.589844	0.139450	0.346789	0.213761	-15.625000	50.506592	-10.467529
C:\Users\cware\Desktop\Steller18Nov\18NovTrials\M25.DSG	11-1-2013	16:1:2	538314.000000	10766.280000	0.867188	-0.468750	-0.527344	0.138532	0.348624	0.212844	-7.843018	46.279907	-15.670776
C:\Users\cware\Desktop\Steller18Nov\18NovTrials\M25.DSG	11-1-2013	16:1:2	538315.000000	10766.300000	0.898438	-0.480469	-0.476563	0.138532	0.355046	0.209174	-1.022339	41.000366	-20.278931
C:\Users\cware\Desktop\Steller18Nov\18NovTrials\M25.DSG	11-1-2013	16:1:2	538316.000000	10766.320000	0.855469	-0.476563	-0.445313	0.140367	0.358716	0.205505	2.471924	39.276123	-24.414063
C:\Users\cware\Desktop\Steller18Nov\18NovTrials\M25.DSG	11-1-2013	16:1:2	538317.000000	10766.340000	0.816406	-0.425781	-0.402344	0.144037	0.365138	0.200000	18.981934	37.322998	-23.635864
C:\Users\cware\Desktop\Steller18Nov\18NovTrials\M25.DSG	11-1-2013	16:1:2	538318.000000	10766.360000	0.734375	-0.390625	-0.371094	0.147706	0.368807	0.197248	20.034790	8.728027	-31.021118
C:\Users\cware\Desktop\Steller18Nov\18NovTrials\M25.DSG	11-1-2013	16:1:2	538319.000000	10766.380000	0.660156	-0.187500	-0.269531	0.155963	0.377064	0.187156	39.703369	14.862061	-35.522461
C:\Users\cware\Desktop\Steller18Nov\18NovTrials\M25.DSG	11-1-2013	16:1:2	538320.000000	10766.400000	0.640625	-0.191406	-0.179688	0.158716	0.379817	0.180734	56.213379	1.922607	-34.622192
C:\Users\cware\Desktop\Steller18Nov\18NovTrials\M25.DSG	11-1-2013	16:1:2	538321.000000	10766.420000	0.613281	-0.347656	-0.078125	0.165138	0.383486	0.172477	74.508667	-5.935669	-29.937744
C:\Users\cware\Desktop\Steller18Nov\18NovTrials\M25.DSG	11-1-2013	16:1:2	538322.000000	10766.440000	0.648438	-0.503906	-0.050781	0.177064	0.389908	0.153211	82.321167	-14.785767	-35.736084
C:\Users\cware\Desktop\Steller18Nov\18NovTrials\M25.DSG	11-1-2013	16:1:2	538323.000000	10766.460000	0.644531	-0.585938	-0.015625	0.181651	0.392661	0.143119	93.200684	-21.850586	-56.335449
C:\Users\cware\Desktop\Steller18Nov\18NovTrials\M25.DSG	11-1-2013	16:1:2	538324.000000	10766.480000	0.675781	-0.703125	-0.058594	0.195413	0.396330	0.122018	96.633911	-21.163940	-75.103760
C:\Users\cware\Desktop\Steller18Nov\18NovTrials\M25.DSG	11-1-2013	16:1:2	538325.000000	10766.500000	0.746094	-0.765625	-0.070313	0.202752	0.395413	0.111009	93.399048	-19.577026	-83.114624
C:\Users\cware\Desktop\Steller18Nov\18NovTrials\M25.DSG	11-1-2013	16:1:2	538326.000000	10766.520000	0.953125	-0.921875	-0.085938	0.216514	0.391743	0.091743	89.019775	-37.811279	-74.966431
C:\Users\cware\Desktop\Steller18Nov\18NovTrials\M25.DSG	11-1-2013	16:1:2	538327.000000	10766.540000	1.074219	-1.085938	-0.093750	0.220183	0.388073	0.081651	68.572998	-90.744019	-46.615601
C:\Users\cware\Desktop\Steller18Nov\18NovTrials\M25.DSG	11-1-2013	16:1:2	538328.000000	10766.560000	0.925781	-1.152344	-0.160156	0.222936	0.384404	0.067890	46.447754	-112.426758	-19.088745
C:\Users\cware\Desktop\Steller18Nov\18NovTrials\M25.DSG	11-1-2013	16:1:2	538329.000000	10766.580000	0.710938	-1.160156	-0.214844	0.221101	0.381651	0.063303	21.377563	-107.360840	3.250122
C:\Users\cware\Desktop\Steller18Nov\18NovTrials\M25.DSG	11-1-2013	16:1:2	538330.000000	10766.600000	0.582031	-1.167969	-0.191406	0.214679	0.379817	0.064220	-1.678467	-96.069336	6.286621
C:\Users\cware\Desktop\Steller18Nov\18NovTrials\M25.DSG	11-1-2013	16:1:2	538331.000000	10766.620000	0.496094	-1.121094	-0.171875	0.211009	0.379817	0.066055	-18.173218	-75.820923	4.180908
C:\Users\cware\Desktop\Steller18Nov\18NovTrials\M25.DSG	11-1-2013	16:1:2	538332.000000	10766.640000	0.472656	-1.035156	-0.144531	0.205505	0.377064	0.074312	-22.918701	-58.364868	6.576538
C:\Users\cware\Desktop\Steller18Nov\18NovTrials\M25.DSG	11-1-2013	16:1:2	538333.000000	10766.660000	0.597656	-1.000000	-0.125000	0.202752	0.375229	0.080734	-22.933960	-52.978516	7.110596
C:\Users\cware\Desktop\Steller18Nov\18NovTrials\M25.DSG	11-1-2013	16:1:2	538334.000000	10766.680000	0.718750	-1.011719	-0.089844	0.199083	0.371560	0.091743	-29.663086	-57.449341	10.848999
C:\Users\cware\Desktop\Steller18Nov\18NovTrials\M25.DSG	11-1-2013	16:1:2	538335.000000	10766.700000	0.710938	-1.027344	-0.105469	0.194495	0.368807	0.098165	-35.629272	-59.143066	24.108887
C:\Users\cware\Desktop\Steller18Nov\18NovTrials\M25.DSG	11-1-2013	16:1:2	538336.000000	10766.720000	0.761719	-1.019531	-0.222656	0.191743	0.368807	0.104587	-36.682129	-61.614990	34.957886
C:\Users\cware\Desktop\Steller18Nov\18NovTrials\M25.DSG	11-1-2013	16:1:2	538337.000000	10766.740000	0.753906	-1.003906	-0.441406	0.183486	0.366055	0.117431	-34.896851	-58.975220	49.652100
C:\Users\cware\Desktop\Steller18Nov\18NovTrials\M25.DSG	11-1-2013	16:1:2	538338.000000	10766.760000	0.707031	-0.890625	-0.593750	0.179817	0.363303	0.123853	-27.557373	-59.143066	57.327271
C:\Users\cware\Desktop\Steller18Nov\18NovTrials\M25.DSG	11-1-2013	16:1:2	538339.000000	10766.780000	0.605469	-0.730469	-0.691406	0.169725	0.361468	0.135780	-15.167236	-46.234131	64.361572
C:\Users\cware\Desktop\Steller18Nov\18NovTrials\M25.DSG	11-1-2013	16:1:2	538340.000000	10766.800000	0.425781	-0.621094	-0.695313	0.165138	0.359633	0.139450	-0.656128	-32.806396	68.847656
C:\Users\cware\Desktop\Steller18Nov\18NovTrials\M25.DSG	11-1-2013	16:1:2	538341.000000	10766.820000	0.476563	-0.628906	-0.750000	0.156881	0.356881	0.144954	8.377075	-23.742676	78.033447
C:\Users\cware\Desktop\Steller18Nov\18NovTrials\M25.DSG	11-1-2013	16:1:2	538342.000000	10766.840000	0.511719	-0.675781	-0.785156	0.151376	0.355046	0.147706	1.358032	-34.545898	81.802368
C:\Users\cware\Desktop\Steller18Nov\18NovTrials\M25.DSG	11-1-2013	16:1:2	538343.000000	10766.860000	0.511719	-0.679688	-0.753906	0.141284	0.349541	0.152294	-10.589600	-1.037598	75.637817
C:\Users\cware\Desktop\Steller18Nov\18NovTrials\M25.DSG	11-1-2013	16:1:2	538344.000000	10766.880000	0.546875	-0.675781	-0.765625	0.137615	0.348624	0.154128	-14.801025	-10.955811	65.353394
C:\Users\cware\Desktop\Steller18Nov\18NovTrials\M25.DSG	11-1-2013	16:1:2	538345.000000	10766.900000	0.679688	-0.714844	-0.800781	0.130275	0.343119	0.160550	-21.377563	23.635864	63.842773
C:\Users\cware\Desktop\Steller18Nov\18NovTrials\M25.DSG	11-1-2013	16:1:2	538346.000000	10766.920000	0.589844	-0.695313	-0.777344	0.124771	0.341284	0.161468	-16.494751	45.989990	57.220459
C:\Users\cware\Desktop\Steller18Nov\18NovTrials\M25.DSG	11-1-2013	16:1:2	538347.000000	10766.940000	0.714844	-0.601563	-0.851563	0.116514	0.335780	0.165138	-3.250122	53.924561	45.623779
C:\Users\cware\Desktop\Steller18Nov\18NovTrials\M25.DSG	11-1-2013	16:1:2	538348.000000	10766.960000	0.792969	-0.531250	-0.894531	0.111009	0.334862	0.166055	7.995605	45.242310	42.144775
C:\Users\cware\Desktop\Steller18Nov\18NovTrials\M25.DSG	11-1-2013	16:1:2	538349.000000	10766.980000	0.816406	-0.480469	-0.875000	0.104587	0.332110	0.165138	11.978149	24.871826	44.021606
C:\Users\cware\Desktop\Steller18Nov\18NovTrials\M25.DSG	11-1-2013	16:1:2	538350.000000	10767.000000	0.839844	-0.480469	-0.871094	0.100000	0.330275	0.166055	5.844116	11.322021	50.140381
C:\Users\cware\Desktop\Steller18Nov\18NovTrials\M25.DSG	11-1-2013	16:1:2	538351.000000	10767.020000	0.839844	-0.476563	-0.839844	0.093578	0.325688	0.167890	1.510620	-7.812500	59.494019
C:\Users\cware\Desktop\Steller18Nov\18NovTrials\M25.DSG	11-1-2013	16:1:2	538352.000000	10767.040000	0.792969	-0.445313	-0.769531	0.088073	0.325688	0.169725	-6.881714	-18.707275	63.644409
C:\Users\cware\Desktop\Steller18Nov\18NovTrials\M25.DSG	11-1-2013	16:1:2	538353.000000	10767.060000	0.707031	-0.316406	-0.738281	0.081651	0.321101	0.172477	-17.120361	-23.040771	65.444946
C:\Users\cware\Desktop\Steller18Nov\18NovTrials\M25.DSG	11-1-2013	16:1:2	538354.000000	10767.080000	0.617188	-0.121094	-0.707031	0.078899	0.318349	0.175229	-14.694214	-34.896851	62.149048
C:\Users\cware\Desktop\Steller18Nov\18NovTrials\M25.DSG	11-1-2013	16:1:2	538355.000000	10767.100000	0.515625	0.164063	-0.714844	0.072477	0.312844	0.177982	0.137329	-24.307251	59.219360
C:\Users\cware\Desktop\Steller18Nov\18NovTrials\M25.DSG	11-1-2013	16:1:2	538356.000000	10767.120000	0.636719	0.289063	-0.757813	0.069725	0.311009	0.178899	13.214111	-14.816284	51.818848
C:\Users\cware\Desktop\Steller18Nov\18NovTrials\M25.DSG	11-1-2013	16:1:2	538357.000000	10767.140000	0.828125	0.195313	-0.707031	0.065138	0.307339	0.177982	16.342163	-22.491455	41.809082
C:\Users\cware\Desktop\Steller18Nov\18NovTrials\M25.DSG	11-1-2013	16:1:2	538358.000000	10767.160000	0.917969	-0.027344	-0.769531	0.063303	0.306422	0.178899	12.893677	-28.121948	44.876099
C:\Users\cware\Desktop\Steller18Nov\18NovTrials\M25.DSG	11-1-2013	16:1:2	538359.000000	10767.180000	0.980469	-0.230469	-0.820313	0.061468	0.305505	0.177064	4.089355	-37.094116	58.212280
C:\Users\cware\Desktop\Steller18Nov\18NovTrials\M25.DSG	11-1-2013	16:1:2	538360.000000	10767.200000	0.953125	-0.203125	-0.828125	0.058716	0.300917	0.178899	-2.563477	-31.265259	66.284180
C:\Users\cware\Desktop\Steller18Nov\18NovTrials\M25.DSG	11-1-2013	16:1:2	538361.000000	10767.220000	0.941406	-0.031250	-0.828125	0.053211	0.299083	0.178899	-0.793457	-21.575928	69.335938
C:\Users\cware\Desktop\Steller18Nov\18NovTrials\M25.DSG	11-1-2013	16:1:2	538362.000000	10767.240000	0.937500	0.109375	-0.886719	0.047706	0.294495	0.178899	13.946533	-17.745972	68.634033
C:\Users\cware\Desktop\Steller18Nov\18NovTrials\M25.DSG	11-1-2013	16:1:2	538363.000000	10767.260000	0.972656	0.234375	-0.871094	0.044954	0.292661	0.177982	41.641235	-22.781372	64.346313
C:\Users\cware\Desktop\Steller18Nov\18NovTrials\M25.DSG	11-1-2013	16:1:2	538364.000000	10767.280000	0.953125	0.265625	-0.875000	0.040367	0.288991	0.172477	60.134888	-27.847290	57.617188
C:\Users\cware\Desktop\Steller18Nov\18NovTrials\M25.DSG	11-1-2013	16:1:2	538365.000000	10767.300000	0.941406	0.218750	-0.875000	0.038532	0.288991	0.169725	78.811646	-39.459229	41.778564
C:\Users\cware\Desktop\Steller18Nov\18NovTrials\M25.DSG	11-1-2013	16:1:2	538366.000000	10767.320000	0.949219	0.148438	-0.808594	0.036697	0.288991	0.161468	92.300415	-51.010132	26.382446
C:\Users\cware\Desktop\Steller18Nov\18NovTrials\M25.DSG	11-1-2013	16:1:2	538367.000000	10767.340000	0.902344	0.046875	-0.765625	0.035780	0.288991	0.156881	106.033325	-30.990601	27.694702
C:\Users\cware\Desktop\Steller18Nov\18NovTrials\M25.DSG	11-1-2013	16:1:2	538368.000000	10767.360000	0.835938	-0.144531	-0.816406	0.033945	0.289908	0.144037	122.680664	-43.502808	42.999268
C:\Users\cware\Desktop\Steller18Nov\18NovTrials\M25.DSG	11-1-2013	16:1:2	538369.000000	10767.380000	1.066406	-0.214844	-0.562500	0.033028	0.289908	0.138532	109.603882	-92.132568	14.282227
C:\Users\cware\Desktop\Steller18Nov\18NovTrials\M25.DSG	11-1-2013	16:1:2	538370.000000	10767.400000	0.769531	-0.257813	-0.617188	0.033945	0.291743	0.133028	77.529907	-74.127197	-22.857666
C:\Users\cware\Desktop\Steller18Nov\18NovTrials\M25.DSG	11-1-2013	16:1:2	538371.000000	10767.420000	0.539063	-0.402344	-0.933594	0.035780	0.293578	0.131193	65.582275	-72.174072	-36.804199
C:\Users\cware\Desktop\Steller18Nov\18NovTrials\M25.DSG	11-1-2013	16:1:2	538372.000000	10767.440000	0.859375	-0.578125	-0.937500	0.039450	0.298165	0.127523	60.043335	-66.040039	-37.811279
C:\Users\cware\Desktop\Steller18Nov\18NovTrials\M25.DSG	11-1-2013	16:1:2	538373.000000	10767.460000	0.710938	-0.734375	-0.820313	0.044037	0.300917	0.123853	49.942017	-30.822754	-23.025513
C:\Users\cware\Desktop\Steller18Nov\18NovTrials\M25.DSG	11-1-2013	16:1:2	538374.000000	10767.480000	0.710938	-0.734375	-0.820313	0.044037	0.301835	0.122018	37.734985	-15.090942	-9.704590
C:\Users\cware\Desktop\Steller18Nov\18NovTrials\M25.DSG	11-1-2013	16:1:2	538375.000000	10767.500000	0.625000	-0.554688	-0.726563	0.044037	0.301835	0.114679	31.417847	6.210327	-1.617432
C:\Users\cware\Desktop\Steller18Nov\18NovTrials\M25.DSG	11-1-2013	16:1:2	538376.000000	10767.520000	0.640625	-0.546875	-0.718750	0.043119	0.301835	0.110092	27.572632	26.031494	-1.144409
C:\Users\cware\Desktop\Steller18Nov\18NovTrials\M25.DSG	11-1-2013	16:1:2	538377.000000	10767.540000	0.761719	-0.574219	-0.722656	0.042202	0.301835	0.101835	20.446777	39.962769	-0.259399
C:\Users\cware\Desktop\Steller18Nov\18NovTrials\M25.DSG	11-1-2013	16:1:2	538378.000000	10767.560000	0.847656	-0.531250	-0.726563	0.040367	0.301835	0.098165	17.944336	37.719727	3.219604
C:\Users\cware\Desktop\Steller18Nov\18NovTrials\M25.DSG	11-1-2013	16:1:2	538379.000000	10767.580000	0.828125	-0.449219	-0.667969	0.038532	0.300000	0.089908	19.668579	30.838013	9.262085
C:\Users\cware\Desktop\Steller18Nov\18NovTrials\M25.DSG	11-1-2013	16:1:2	538380.000000	10767.600000	0.796875	-0.371094	-0.589844	0.037615	0.300000	0.085321	22.323608	31.631470	10.620117
C:\Users\cware\Desktop\Steller18Nov\18NovTrials\M25.DSG	11-1-2013	16:1:2	538381.000000	10767.620000	0.804688	-0.328125	-0.531250	0.034862	0.298165	0.075229	26.901245	31.555176	8.499146
C:\Users\cware\Desktop\Steller18Nov\18NovTrials\M25.DSG	11-1-2013	16:1:2	538382.000000	10767.640000	0.859375	-0.324219	-0.492188	0.033028	0.295413	0.070642	31.311035	23.971558	5.767822
C:\Users\cware\Desktop\Steller18Nov\18NovTrials\M25.DSG	11-1-2013	16:1:2	538383.000000	10767.660000	0.914063	-0.324219	-0.449219	0.032110	0.292661	0.061468	36.956787	9.323120	0.137329
C:\Users\cware\Desktop\Steller18Nov\18NovTrials\M25.DSG	11-1-2013	16:1:2	538384.000000	10767.680000	0.910156	-0.289063	-0.398438	0.033945	0.289908	0.059633	42.785645	0.381470	-3.616333
C:\Users\cware\Desktop\Steller18Nov\18NovTrials\M25.DSG	11-1-2013	16:1:2	538385.000000	10767.700000	0.886719	-0.253906	-0.378906	0.030275	0.289908	0.050459	52.139282	-9.674072	-3.250122
C:\Users\cware\Desktop\Steller18Nov\18NovTrials\M25.DSG	11-1-2013	16:1:2	538386.000000	10767.720000	0.867188	-0.250000	-0.328125	0.030275	0.288991	0.049541	61.996460	-18.096924	-0.534058
C:\Users\cware\Desktop\Steller18Nov\18NovTrials\M25.DSG	11-1-2013	16:1:2	538387.000000	10767.740000	0.843750	-0.304688	-0.292969	0.029358	0.284404	0.042202	68.862915	-19.714355	0.991821
C:\Users\cware\Desktop\Steller18Nov\18NovTrials\M25.DSG	11-1-2013	16:1:2	538388.000000	10767.760000	0.851563	-0.382813	-0.277344	0.029358	0.282569	0.038532	66.024780	-20.446777	-0.961304
C:\Users\cware\Desktop\Steller18Nov\18NovTrials\M25.DSG	11-1-2013	16:1:2	538389.000000	10767.780000	0.839844	-0.429688	-0.281250	0.029358	0.277982	0.033028	58.990479	-9.292603	-3.845215
C:\Users\cware\Desktop\Steller18Nov\18NovTrials\M25.DSG	11-1-2013	16:1:2	538390.000000	10767.800000	0.890625	-0.500000	-0.300781	0.030275	0.277064	0.030275	52.108765	-4.074097	-5.554199
C:\Users\cware\Desktop\Steller18Nov\18NovTrials\M25.DSG	11-1-2013	16:1:2	538391.000000	10767.820000	0.972656	-0.554688	-0.277344	0.030275	0.273394	0.025688	44.052124	-9.490967	-7.705688
C:\Users\cware\Desktop\Steller18Nov\18NovTrials\M25.DSG	11-1-2013	16:1:2	538392.000000	10767.840000	1.046875	-0.597656	-0.253906	0.031193	0.272477	0.025688	34.805298	-24.826050	-9.170532
C:\Users\cware\Desktop\Steller18Nov\18NovTrials\M25.DSG	11-1-2013	16:1:2	538393.000000	10767.860000	1.054688	-0.621094	-0.242188	0.033945	0.271560	0.024771	21.972656	-41.748047	-8.804321
C:\Users\cware\Desktop\Steller18Nov\18NovTrials\M25.DSG	11-1-2013	16:1:2	538394.000000	10767.880000	0.984375	-0.632813	-0.253906	0.032110	0.270642	0.025688	11.581421	-45.623779	-5.798340
C:\Users\cware\Desktop\Steller18Nov\18NovTrials\M25.DSG	11-1-2013	16:1:2	538395.000000	10767.900000	0.921875	-0.656250	-0.285156	0.031193	0.270642	0.030275	-3.387451	-53.268433	2.029419
C:\Users\cware\Desktop\Steller18Nov\18NovTrials\M25.DSG	11-1-2013	16:1:2	538396.000000	10767.920000	0.847656	-0.718750	-0.312500	0.030275	0.271560	0.033028	-17.517090	-56.976318	13.061523
C:\Users\cware\Desktop\Steller18Nov\18NovTrials\M25.DSG	11-1-2013	16:1:2	538397.000000	10767.940000	0.781250	-0.792969	-0.324219	0.029358	0.268807	0.040367	-28.533936	-57.159424	30.090332
C:\Users\cware\Desktop\Steller18Nov\18NovTrials\M25.DSG	11-1-2013	16:1:2	538398.000000	10767.960000	0.718750	-0.816406	-0.351563	0.026606	0.270642	0.045872	-34.484863	-53.253174	40.130615
C:\Users\cware\Desktop\Steller18Nov\18NovTrials\M25.DSG	11-1-2013	16:1:2	538399.000000	10767.980000	0.691406	-0.781250	-0.375000	0.023853	0.267890	0.047706	-44.189453	-40.924072	43.136597
C:\Users\cware\Desktop\Steller18Nov\18NovTrials\M25.DSG	11-1-2013	16:1:2	538400.000000	10768.000000	0.820313	-0.703125	-0.320313	0.018349	0.266055	0.057798	-55.114746	-42.785645	40.939331
C:\Users\cware\Desktop\Steller18Nov\18NovTrials\M25.DSG	11-1-2013	16:1:2	538401.000000	10768.020000	0.941406	-0.378906	-0.402344	0.016514	0.265138	0.062385	-57.891846	-52.688599	35.232544
C:\Users\cware\Desktop\Steller18Nov\18NovTrials\M25.DSG	11-1-2013	16:1:2	538402.000000	10768.040000	0.941406	-0.378906	-0.402344	0.012844	0.263303	0.073394	-53.680420	-43.853760	32.760620
C:\Users\cware\Desktop\Steller18Nov\18NovTrials\M25.DSG	11-1-2013	16:1:2	538403.000000	10768.060000	1.058594	-0.230469	-0.714844	0.013761	0.263303	0.078899	-46.554565	-51.345825	29.159546
C:\Users\cware\Desktop\Steller18Nov\18NovTrials\M25.DSG	11-1-2013	16:1:2	538404.000000	10768.080000	1.054688	-0.246094	-0.863281	0.011009	0.261468	0.088073	-40.283203	-62.347412	32.806396
C:\Users\cware\Desktop\Steller18Nov\18NovTrials\M25.DSG	11-1-2013	16:1:2	538405.000000	10768.100000	0.949219	-0.269531	-1.000000	0.010092	0.258716	0.094495	-32.257080	-62.026978	39.794922
C:\Users\cware\Desktop\Steller18Nov\18NovTrials\M25.DSG	11-1-2013	16:1:2	538406.000000	10768.120000	0.789063	-0.242188	-1.019531	0.007339	0.256881	0.104587	-20.919800	-51.193237	43.136597
C:\Users\cware\Desktop\Steller18Nov\18NovTrials\M25.DSG	11-1-2013	16:1:2	538407.000000	10768.140000	0.718750	-0.230469	-0.945313	0.006422	0.255963	0.108257	-6.484985	-40.832520	43.945313
C:\Users\cware\Desktop\Steller18Nov\18NovTrials\M25.DSG	11-1-2013	16:1:2	538408.000000	10768.160000	0.640625	-0.273438	-0.902344	0.005505	0.251376	0.113761	-0.137329	-23.452759	43.716431
C:\Users\cware\Desktop\Steller18Nov\18NovTrials\M25.DSG	11-1-2013	16:1:2	538409.000000	10768.180000	0.628906	-0.332031	-0.917969	0.003670	0.250459	0.115596	1.144409	-3.112793	42.434692
C:\Users\cware\Desktop\Steller18Nov\18NovTrials\M25.DSG	11-1-2013	16:1:2	538410.000000	10768.200000	0.628906	-0.363281	-0.894531	0.000000	0.246789	0.117431	-1.068115	12.603760	38.375854
C:\Users\cware\Desktop\Steller18Nov\18NovTrials\M25.DSG	11-1-2013	16:1:2	538411.000000	10768.220000	0.640625	-0.355469	-0.906250	-0.001835	0.246789	0.116514	3.921509	22.338867	29.876709
C:\Users\cware\Desktop\Steller18Nov\18NovTrials\M25.DSG	11-1-2013	16:1:2	538412.000000	10768.240000	0.679688	-0.328125	-0.921875	-0.002752	0.244954	0.116514	12.023926	20.339966	22.186279
C:\Users\cware\Desktop\Steller18Nov\18NovTrials\M25.DSG	11-1-2013	16:1:2	538413.000000	10768.260000	0.691406	-0.304688	-0.929688	-0.004587	0.244037	0.113761	15.487671	12.329102	15.151978
C:\Users\cware\Desktop\Steller18Nov\18NovTrials\M25.DSG	11-1-2013	16:1:2	538414.000000	10768.280000	0.679688	-0.304688	-0.925781	-0.005505	0.243119	0.113761	12.496948	10.528564	10.299683
C:\Users\cware\Desktop\Steller18Nov\18NovTrials\M25.DSG	11-1-2013	16:1:2	538415.000000	10768.300000	0.671875	-0.324219	-0.910156	-0.006422	0.243119	0.111927	7.019043	12.222290	3.173828
C:\Users\cware\Desktop\Steller18Nov\18NovTrials\M25.DSG	11-1-2013	16:1:2	538416.000000	10768.320000	0.683594	-0.332031	-0.878906	-0.006422	0.244037	0.111009	0.518799	10.818481	-2.502441
C:\Users\cware\Desktop\Steller18Nov\18NovTrials\M25.DSG	11-1-2013	16:1:2	538417.000000	10768.340000	0.691406	-0.332031	-0.867188	-0.005505	0.243119	0.111927	-6.530762	13.778687	-6.332397
C:\Users\cware\Desktop\Steller18Nov\18NovTrials\M25.DSG	11-1-2013	16:1:2	538418.000000	10768.360000	0.714844	-0.304688	-0.859375	-0.005505	0.244954	0.112844	-11.093140	10.467529	-8.926392
C:\Users\cware\Desktop\Steller18Nov\18NovTrials\M25.DSG	11-1-2013	16:1:2	538419.000000	10768.380000	0.710938	-0.273438	-0.867188	-0.006422	0.245872	0.111009	-13.565063	7.751465	-10.589600
C:\Users\cware\Desktop\Steller18Nov\18NovTrials\M25.DSG	11-1-2013	16:1:2	538420.000000	10768.400000	0.722656	-0.265625	-0.871094	-0.006422	0.246789	0.112844	-14.877319	6.698608	-10.772705
C:\Users\cware\Desktop\Steller18Nov\18NovTrials\M25.DSG	11-1-2013	16:1:2	538421.000000	10768.420000	0.730469	-0.257813	-0.878906	-0.006422	0.248624	0.112844	-14.389038	0.686646	-12.084961
C:\Users\cware\Desktop\Steller18Nov\18NovTrials\M25.DSG	11-1-2013	16:1:2	538422.000000	10768.440000	0.718750	-0.238281	-0.847656	-0.006422	0.248624	0.113761	-13.259888	0.320435	-11.276245
C:\Users\cware\Desktop\Steller18Nov\18NovTrials\M25.DSG	11-1-2013	16:1:2	538423.000000	10768.460000	0.714844	-0.214844	-0.835938	-0.004587	0.249541	0.115596	-13.198853	-1.907349	-9.963989
C:\Users\cware\Desktop\Steller18Nov\18NovTrials\M25.DSG	11-1-2013	16:1:2	538424.000000	10768.480000	0.714844	-0.195313	-0.839844	-0.005505	0.248624	0.115596	-13.061523	-2.243042	-8.285522
C:\Users\cware\Desktop\Steller18Nov\18NovTrials\M25.DSG	11-1-2013	16:1:2	538425.000000	10768.500000	0.730469	-0.187500	-0.816406	-0.004587	0.249541	0.117431	-12.878418	-3.128052	-8.056641
C:\Users\cware\Desktop\Steller18Nov\18NovTrials\M25.DSG	11-1-2013	16:1:2	538426.000000	10768.520000	0.726563	-0.175781	-0.792969	-0.004587	0.248624	0.118349	-12.710571	-2.929688	-7.568359
C:\Users\cware\Desktop\Steller18Nov\18NovTrials\M25.DSG	11-1-2013	16:1:2	538427.000000	10768.540000	0.710938	-0.199219	-0.800781	-0.004587	0.249541	0.118349	-12.069702	2.105713	-5.538940
C:\Users\cware\Desktop\Steller18Nov\18NovTrials\M25.DSG	11-1-2013	16:1:2	538428.000000	10768.560000	0.707031	-0.203125	-0.804688	-0.005505	0.249541	0.120183	-10.589600	4.730225	-3.189087
C:\Users\cware\Desktop\Steller18Nov\18NovTrials\M25.DSG	11-1-2013	16:1:2	538429.000000	10768.580000	0.750000	-0.187500	-0.761719	-0.005505	0.247706	0.118349	-5.722046	4.028320	0.167847
C:\Users\cware\Desktop\Steller18Nov\18NovTrials\M25.DSG	11-1-2013	16:1:2	538430.000000	10768.600000	0.750000	-0.187500	-0.761719	-0.005505	0.249541	0.117431	-2.639771	-0.213623	3.555298
C:\Users\cware\Desktop\Steller18Nov\18NovTrials\M25.DSG	11-1-2013	16:1:2	538431.000000	10768.620000	0.800781	-0.175781	-0.738281	-0.006422	0.247706	0.118349	-1.586914	-5.706787	6.805420
C:\Users\cware\Desktop\Steller18Nov\18NovTrials\M25.DSG	11-1-2013	16:1:2	538432.000000	10768.640000	0.839844	-0.175781	-0.734375	-0.006422	0.246789	0.118349	0.137329	-12.329102	8.117676
C:\Users\cware\Desktop\Steller18Nov\18NovTrials\M25.DSG	11-1-2013	16:1:2	538433.000000	10768.660000	0.847656	-0.179688	-0.742188	-0.005505	0.244037	0.119266	1.312256	-19.302368	10.360718
C:\Users\cware\Desktop\Steller18Nov\18NovTrials\M25.DSG	11-1-2013	16:1:2	538434.000000	10768.680000	0.820313	-0.191406	-0.746094	-0.006422	0.244037	0.120183	4.486084	-21.881104	13.504028
C:\Users\cware\Desktop\Steller18Nov\18NovTrials\M25.DSG	11-1-2013	16:1:2	538435.000000	10768.700000	0.812500	-0.203125	-0.734375	-0.006422	0.241284	0.122018	7.705688	-27.404785	18.600464
C:\Users\cware\Desktop\Steller18Nov\18NovTrials\M25.DSG	11-1-2013	16:1:2	538436.000000	10768.720000	0.796875	-0.199219	-0.765625	-0.008257	0.239450	0.122018	10.177612	-33.096313	23.422241
C:\Users\cware\Desktop\Steller18Nov\18NovTrials\M25.DSG	11-1-2013	16:1:2	538437.000000	10768.740000	0.796875	-0.171875	-0.781250	-0.008257	0.238532	0.122936	9.841919	-44.616699	31.539917
C:\Users\cware\Desktop\Steller18Nov\18NovTrials\M25.DSG	11-1-2013	16:1:2	538438.000000	10768.760000	0.769531	-0.140625	-0.828125	-0.008257	0.234862	0.124771	11.657715	-45.562744	37.841797
C:\Users\cware\Desktop\Steller18Nov\18NovTrials\M25.DSG	11-1-2013	16:1:2	538439.000000	10768.780000	0.769531	-0.101563	-0.816406	-0.009174	0.232110	0.128440	11.428833	-51.452637	37.551880
C:\Users\cware\Desktop\Steller18Nov\18NovTrials\M25.DSG	11-1-2013	16:1:2	538440.000000	10768.800000	0.800781	-0.113281	-0.804688	-0.011009	0.227523	0.132110	12.283325	-56.228638	33.477783
C:\Users\cware\Desktop\Steller18Nov\18NovTrials\M25.DSG	11-1-2013	16:1:2	538441.000000	10768.820000	0.738281	-0.199219	-0.898438	-0.011009	0.224771	0.132110	12.466431	-37.643433	22.567749
C:\Users\cware\Desktop\Steller18Nov\18NovTrials\M25.DSG	11-1-2013	16:1:2	538442.000000	10768.840000	0.718750	-0.289063	-0.921875	-0.011009	0.222936	0.133945	8.453369	-16.891479	10.192871
C:\Users\cware\Desktop\Steller18Nov\18NovTrials\M25.DSG	11-1-2013	16:1:2	538443.000000	10768.860000	0.773438	-0.359375	-0.894531	-0.010092	0.221101	0.134862	3.158569	-4.837036	-3.662109
C:\Users\cware\Desktop\Steller18Nov\18NovTrials\M25.DSG	11-1-2013	16:1:2	538444.000000	10768.880000	0.789063	-0.386719	-0.875000	-0.009174	0.222018	0.133028	-0.152588	8.987427	-10.330200
C:\Users\cware\Desktop\Steller18Nov\18NovTrials\M25.DSG	11-1-2013	16:1:2	538445.000000	10768.900000	0.863281	-0.359375	-0.867188	-0.009174	0.222936	0.133028	-2.044678	12.863159	-15.808105
C:\Users\cware\Desktop\Steller18Nov\18NovTrials\M25.DSG	11-1-2013	16:1:2	538446.000000	10768.920000	0.843750	-0.343750	-0.867188	-0.008257	0.222936	0.130275	-5.676270	15.487671	-17.807007
C:\Users\cware\Desktop\Steller18Nov\18NovTrials\M25.DSG	11-1-2013	16:1:2	538447.000000	10768.940000	0.796875	-0.339844	-0.863281	-0.008257	0.224771	0.130275	-9.414673	25.650024	-19.958496
C:\Users\cware\Desktop\Steller18Nov\18NovTrials\M25.DSG	11-1-2013	16:1:2	538448.000000	10768.960000	0.773438	-0.343750	-0.843750	-0.007339	0.225688	0.127523	-13.244629	30.319214	-22.140503
C:\Users\cware\Desktop\Steller18Nov\18NovTrials\M25.DSG	11-1-2013	16:1:2	538449.000000	10768.980000	0.773438	-0.347656	-0.824219	-0.008257	0.226606	0.126606	-18.341064	33.218384	-25.146484
C:\Users\cware\Desktop\Steller18Nov\18NovTrials\M25.DSG	11-1-2013	16:1:2	538450.000000	10769.000000	0.773438	-0.328125	-0.804688	-0.006422	0.228440	0.123853	-21.911621	37.506104	-28.945923
C:\Users\cware\Desktop\Steller18Nov\18NovTrials\M25.DSG	11-1-2013	16:1:2	538451.000000	10769.020000	0.761719	-0.320313	-0.785156	-0.005505	0.231193	0.122936	-24.444580	44.845581	-33.523560
C:\Users\cware\Desktop\Steller18Nov\18NovTrials\M25.DSG	11-1-2013	16:1:2	538452.000000	10769.040000	0.761719	-0.324219	-0.765625	-0.005505	0.233028	0.121101	-24.536133	49.514771	-36.117554
C:\Users\cware\Desktop\Steller18Nov\18NovTrials\M25.DSG	11-1-2013	16:1:2	538453.000000	10769.060000	0.781250	-0.335938	-0.746094	-0.004587	0.235780	0.116514	-23.880005	50.216675	-37.322998
C:\Users\cware\Desktop\Steller18Nov\18NovTrials\M25.DSG	11-1-2013	16:1:2	538454.000000	10769.080000	0.812500	-0.339844	-0.722656	-0.002752	0.234862	0.114679	-23.361206	47.622681	-36.132813
C:\Users\cware\Desktop\Steller18Nov\18NovTrials\M25.DSG	11-1-2013	16:1:2	538455.000000	10769.100000	0.843750	-0.320313	-0.695313	-0.001835	0.241284	0.111009	-21.835327	42.053223	-33.508301
C:\Users\cware\Desktop\Steller18Nov\18NovTrials\M25.DSG	11-1-2013	16:1:2	538456.000000	10769.120000	0.855469	-0.296875	-0.671875	-0.001835	0.243119	0.110092	-20.431519	34.347534	-31.600952
C:\Users\cware\Desktop\Steller18Nov\18NovTrials\M25.DSG	11-1-2013	16:1:2	538457.000000	10769.140000	0.859375	-0.269531	-0.648438	-0.000917	0.244954	0.108257	-20.233154	26.031494	-30.960083
C:\Users\cware\Desktop\Steller18Nov\18NovTrials\M25.DSG	11-1-2013	16:1:2	538458.000000	10769.160000	0.859375	-0.269531	-0.648438	-0.000917	0.245872	0.108257	-20.919800	19.973755	-30.960083
C:\Users\cware\Desktop\Steller18Nov\18NovTrials\M25.DSG	11-1-2013	16:1:2	538459.000000	10769.180000	0.875000	-0.261719	-0.640625	0.002752	0.249541	0.107339	-24.368286	14.907837	-31.723022
C:\Users\cware\Desktop\Steller18Nov\18NovTrials\M25.DSG	11-1-2013	16:1:2	538460.000000	10769.200000	0.871094	-0.261719	-0.656250	0.002752	0.251376	0.107339	-26.092529	11.581421	-33.187866
C:\Users\cware\Desktop\Steller18Nov\18NovTrials\M25.DSG	11-1-2013	16:1:2	538461.000000	10769.220000	0.863281	-0.261719	-0.656250	0.003670	0.252294	0.109174	-27.160645	10.086060	-34.698486
C:\Users\cware\Desktop\Steller18Nov\18NovTrials\M25.DSG	11-1-2013	16:1:2	538462.000000	10769.240000	0.855469	-0.257813	-0.664063	0.005505	0.255046	0.110092	-27.664185	10.971069	-35.232544
C:\Users\cware\Desktop\Steller18Nov\18NovTrials\M25.DSG	11-1-2013	16:1:2	538463.000000	10769.260000	0.863281	-0.253906	-0.679688	0.007339	0.257798	0.109174	-26.824951	13.046265	-35.369873
C:\Users\cware\Desktop\Steller18Nov\18NovTrials\M25.DSG	11-1-2013	16:1:2	538464.000000	10769.280000	0.875000	-0.253906	-0.707031	0.009174	0.258716	0.097248	-23.803711	12.496948	-35.171509
C:\Users\cware\Desktop\Steller18Nov\18NovTrials\M25.DSG	11-1-2013	16:1:2	538465.000000	10769.300000	0.859375	-0.265625	-0.730469	0.011009	0.262385	0.111927	-17.684937	12.969971	-32.424927
C:\Users\cware\Desktop\Steller18Nov\18NovTrials\M25.DSG	11-1-2013	16:1:2	538466.000000	10769.320000	0.875000	-0.265625	-0.734375	0.011009	0.264220	0.111927	-16.983032	7.446289	-28.900146
C:\Users\cware\Desktop\Steller18Nov\18NovTrials\M25.DSG	11-1-2013	16:1:2	538467.000000	10769.340000	0.832031	-0.261719	-0.703125	0.013761	0.266055	0.112844	-16.403198	6.423950	-24.551392
C:\Users\cware\Desktop\Steller18Nov\18NovTrials\M25.DSG	11-1-2013	16:1:2	538468.000000	10769.360000	0.792969	-0.289063	-0.683594	0.014679	0.266055	0.112844	-11.230469	11.230469	-23.086548
C:\Users\cware\Desktop\Steller18Nov\18NovTrials\M25.DSG	11-1-2013	16:1:2	538469.000000	10769.380000	0.808594	-0.308594	-0.710938	0.015596	0.268807	0.112844	-6.286621	23.834229	-24.017334
C:\Users\cware\Desktop\Steller18Nov\18NovTrials\M25.DSG	11-1-2013	16:1:2	538470.000000	10769.400000	0.859375	-0.285156	-0.714844	0.016514	0.269725	0.112844	-10.818481	39.733887	-28.594971
C:\Users\cware\Desktop\Steller18Nov\18NovTrials\M25.DSG	11-1-2013	16:1:2	538471.000000	10769.420000	0.996094	-0.214844	-0.671875	0.019266	0.272477	0.111009	-22.247314	21.606445	-33.630371
C:\Users\cware\Desktop\Steller18Nov\18NovTrials\M25.DSG	11-1-2013	16:1:2	538472.000000	10769.440000	0.964844	-0.191406	-0.667969	0.019266	0.273394	0.109174	-26.580811	11.520386	-33.706665
C:\Users\cware\Desktop\Steller18Nov\18NovTrials\M25.DSG	11-1-2013	16:1:2	538473.000000	10769.460000	0.863281	-0.214844	-0.660156	0.023853	0.277064	0.111009	-26.657104	3.616333	-32.821655
C:\Users\cware\Desktop\Steller18Nov\18NovTrials\M25.DSG	11-1-2013	16:1:2	538474.000000	10769.480000	0.773438	-0.265625	-0.695313	0.024771	0.277982	0.112844	-21.286011	13.656616	-31.951904
C:\Users\cware\Desktop\Steller18Nov\18NovTrials\M25.DSG	11-1-2013	16:1:2	538475.000000	10769.500000	0.707031	-0.316406	-0.730469	0.025688	0.274312	0.112844	-14.038086	35.797119	-35.919189
C:\Users\cware\Desktop\Steller18Nov\18NovTrials\M25.DSG	11-1-2013	16:1:2	538476.000000	10769.520000	0.812500	-0.398438	-0.781250	0.028440	0.283486	0.111009	-11.703491	34.423828	-39.794922
C:\Users\cware\Desktop\Steller18Nov\18NovTrials\M25.DSG	11-1-2013	16:1:2	538477.000000	10769.540000	0.832031	-0.417969	-0.812500	0.030275	0.285321	0.110092	-18.875122	36.697388	-41.732788
C:\Users\cware\Desktop\Steller18Nov\18NovTrials\M25.DSG	11-1-2013	16:1:2	538478.000000	10769.560000	0.835938	-0.449219	-0.796875	0.033945	0.288073	0.107339	-33.767700	46.386719	-39.123535
C:\Users\cware\Desktop\Steller18Nov\18NovTrials\M25.DSG	11-1-2013	16:1:2	538479.000000	10769.580000	0.765625	-0.503906	-0.800781	0.035780	0.288991	0.107339	-44.769287	63.064575	-33.096313
C:\Users\cware\Desktop\Steller18Nov\18NovTrials\M25.DSG	11-1-2013	16:1:2	538480.000000	10769.600000	0.753906	-0.542969	-0.730469	0.037615	0.291743	0.105505	-48.110962	71.884155	-30.746460
C:\Users\cware\Desktop\Steller18Nov\18NovTrials\M25.DSG	11-1-2013	16:1:2	538481.000000	10769.620000	0.792969	-0.550781	-0.660156	0.036697	0.293578	0.105505	-53.695679	71.502686	-26.779175
C:\Users\cware\Desktop\Steller18Nov\18NovTrials\M25.DSG	11-1-2013	16:1:2	538482.000000	10769.640000	0.847656	-0.546875	-0.640625	0.038532	0.294495	0.104587	-61.080933	66.284180	-24.215698
C:\Users\cware\Desktop\Steller18Nov\18NovTrials\M25.DSG	11-1-2013	16:1:2	538483.000000	10769.660000	0.875000	-0.535156	-0.644531	0.038532	0.295413	0.104587	-65.139771	61.569214	-20.965576
C:\Users\cware\Desktop\Steller18Nov\18NovTrials\M25.DSG	11-1-2013	16:1:2	538484.000000	10769.680000	0.898438	-0.527344	-0.628906	0.039450	0.297248	0.105505	-65.628052	59.707642	-18.188477
C:\Users\cware\Desktop\Steller18Nov\18NovTrials\M25.DSG	11-1-2013	16:1:2	538485.000000	10769.700000	0.851563	-0.453125	-0.550781	0.039450	0.299083	0.107339	-65.353394	61.309814	-16.586304
C:\Users\cware\Desktop\Steller18Nov\18NovTrials\M25.DSG	11-1-2013	16:1:2	538486.000000	10769.720000	0.851563	-0.453125	-0.550781	0.037615	0.300000	0.108257	-64.208984	62.301636	-17.166138
C:\Users\cware\Desktop\Steller18Nov\18NovTrials\M25.DSG	11-1-2013	16:1:2	538487.000000	10769.740000	0.871094	-0.402344	-0.488281	0.038532	0.300000	0.109174	-63.964844	56.625366	-17.150879
C:\Users\cware\Desktop\Steller18Nov\18NovTrials\M25.DSG	11-1-2013	16:1:2	538488.000000	10769.760000	0.863281	-0.386719	-0.472656	0.039450	0.300917	0.110092	-62.515259	52.200317	-15.914917
C:\Users\cware\Desktop\Steller18Nov\18NovTrials\M25.DSG	11-1-2013	16:1:2	538489.000000	10769.780000	0.824219	-0.347656	-0.453125	0.039450	0.301835	0.111009	-62.011719	48.751831	-15.090942
C:\Users\cware\Desktop\Steller18Nov\18NovTrials\M25.DSG	11-1-2013	16:1:2	538490.000000	10769.800000	0.792969	-0.308594	-0.433594	0.038532	0.302752	0.111927	-60.531616	45.333862	-13.610840
C:\Users\cware\Desktop\Steller18Nov\18NovTrials\M25.DSG	11-1-2013	16:1:2	538491.000000	10769.820000	0.785156	-0.257813	-0.402344	0.037615	0.303670	0.115596	-55.114746	45.425415	-13.259888
C:\Users\cware\Desktop\Steller18Nov\18NovTrials\M25.DSG	11-1-2013	16:1:2	538492.000000	10769.840000	0.808594	-0.222656	-0.382813	0.036697	0.302752	0.114679	-48.141479	41.458130	-13.656616
C:\Users\cware\Desktop\Steller18Nov\18NovTrials\M25.DSG	11-1-2013	16:1:2	538493.000000	10769.860000	0.855469	-0.214844	-0.382813	0.037615	0.304587	0.115596	-39.413452	36.285400	-12.451172
C:\Users\cware\Desktop\Steller18Nov\18NovTrials\M25.DSG	11-1-2013	16:1:2	538494.000000	10769.880000	0.917969	-0.203125	-0.390625	0.036697	0.303670	0.115596	-33.584595	27.923584	-12.542725
C:\Users\cware\Desktop\Steller18Nov\18NovTrials\M25.DSG	11-1-2013	16:1:2	538495.000000	10769.900000	0.972656	-0.191406	-0.421875	0.037615	0.304587	0.116514	-27.908325	17.028809	-11.779785
C:\Users\cware\Desktop\Steller18Nov\18NovTrials\M25.DSG	11-1-2013	16:1:2	538496.000000	10769.920000	1.023438	-0.203125	-0.433594	0.036697	0.301835	0.117431	-27.023315	9.490967	-10.131836
C:\Users\cware\Desktop\Steller18Nov\18NovTrials\M25.DSG	11-1-2013	16:1:2	538497.000000	10769.940000	1.015625	-0.175781	-0.414063	0.037615	0.304587	0.116514	-25.360107	15.335083	-8.590698
C:\Users\cware\Desktop\Steller18Nov\18NovTrials\M25.DSG	11-1-2013	16:1:2	538498.000000	10769.960000	1.031250	-0.148438	-0.417969	0.037615	0.302752	0.117431	-20.324707	19.363403	-10.345459
C:\Users\cware\Desktop\Steller18Nov\18NovTrials\M25.DSG	11-1-2013	16:1:2	538499.000000	10769.980000	1.027344	-0.148438	-0.496094	0.039450	0.304587	0.115596	-11.962891	25.711060	-9.857178
C:\Users\cware\Desktop\Steller18Nov\18NovTrials\M25.DSG	11-1-2013	16:1:2	538500.000000	10770.000000	0.996094	-0.179688	-0.593750	0.038532	0.304587	0.118349	-7.369995	32.562256	-7.583618
C:\Users\cware\Desktop\Steller18Nov\18NovTrials\M25.DSG	11-1-2013	16:1:2	538501.000000	10770.020000	0.968750	-0.257813	-0.656250	0.038532	0.304587	0.110092	-8.712769	39.718628	-4.531860
C:\Users\cware\Desktop\Steller18Nov\18NovTrials\M25.DSG	11-1-2013	16:1:2	538502.000000	10770.040000	0.964844	-0.316406	-0.656250	0.038532	0.303670	0.108257	-13.641357	42.190552	-5.691528
C:\Users\cware\Desktop\Steller18Nov\18NovTrials\M25.DSG	11-1-2013	16:1:2	538503.000000	10770.060000	0.949219	-0.339844	-0.613281	0.037615	0.303670	0.104587	-15.396118	51.147461	-9.262085
C:\Users\cware\Desktop\Steller18Nov\18NovTrials\M25.DSG	11-1-2013	16:1:2	538504.000000	10770.080000	0.949219	-0.347656	-0.570313	0.039450	0.303670	0.101835	-18.356323	59.127808	-17.211914
C:\Users\cware\Desktop\Steller18Nov\18NovTrials\M25.DSG	11-1-2013	16:1:2	538505.000000	10770.100000	1.078125	-0.328125	-0.527344	0.041284	0.305505	0.096330	-18.859863	44.281006	-22.491455
C:\Users\cware\Desktop\Steller18Nov\18NovTrials\M25.DSG	11-1-2013	16:1:2	538506.000000	10770.120000	1.140625	-0.292969	-0.546875	0.040367	0.306422	0.095413	-13.442993	34.271240	-19.393921
C:\Users\cware\Desktop\Steller18Nov\18NovTrials\M25.DSG	11-1-2013	16:1:2	538507.000000	10770.140000	1.156250	-0.269531	-0.578125	0.042202	0.308257	0.091743	-6.271362	28.198242	-14.053345
C:\Users\cware\Desktop\Steller18Nov\18NovTrials\M25.DSG	11-1-2013	16:1:2	538508.000000	10770.160000	1.097656	-0.273438	-0.574219	0.043119	0.309174	0.088991	-2.304077	30.548096	-12.145996
C:\Users\cware\Desktop\Steller18Nov\18NovTrials\M25.DSG	11-1-2013	16:1:2	538509.000000	10770.180000	1.035156	-0.312500	-0.511719	0.044037	0.310092	0.083486	1.022339	32.440186	-13.320923
C:\Users\cware\Desktop\Steller18Nov\18NovTrials\M25.DSG	11-1-2013	16:1:2	538510.000000	10770.200000	0.972656	-0.378906	-0.457031	0.044037	0.311927	0.079817	-1.327515	38.635254	-13.534546
C:\Users\cware\Desktop\Steller18Nov\18NovTrials\M25.DSG	11-1-2013	16:1:2	538511.000000	10770.220000	0.972656	-0.433594	-0.425781	0.045872	0.313761	0.075229	-9.552002	36.300659	-14.831543
C:\Users\cware\Desktop\Steller18Nov\18NovTrials\M25.DSG	11-1-2013	16:1:2	538512.000000	10770.240000	0.996094	-0.476563	-0.367188	0.047706	0.315596	0.071560	-15.579224	36.056519	-16.647339
C:\Users\cware\Desktop\Steller18Nov\18NovTrials\M25.DSG	11-1-2013	16:1:2	538513.000000	10770.260000	0.980469	-0.468750	-0.296875	0.048624	0.317431	0.067890	-18.325806	32.272339	-22.811890
C:\Users\cware\Desktop\Steller18Nov\18NovTrials\M25.DSG	11-1-2013	16:1:2	538514.000000	10770.280000	0.980469	-0.468750	-0.296875	0.050459	0.320183	0.065138	-17.959595	25.680542	-28.030396
C:\Users\cware\Desktop\Steller18Nov\18NovTrials\M25.DSG	11-1-2013	16:1:2	538515.000000	10770.300000	0.957031	-0.410156	-0.253906	0.052294	0.322018	0.062385	-15.731812	17.852783	-32.165527
C:\Users\cware\Desktop\Steller18Nov\18NovTrials\M25.DSG	11-1-2013	16:1:2	538516.000000	10770.320000	0.910156	-0.371094	-0.246094	0.057798	0.325688	0.058716	-13.046265	16.723633	-33.813477
C:\Users\cware\Desktop\Steller18Nov\18NovTrials\M25.DSG	11-1-2013	16:1:2	538517.000000	10770.340000	0.847656	-0.332031	-0.218750	0.059633	0.327523	0.056881	-8.514404	14.862061	-36.163330
C:\Users\cware\Desktop\Steller18Nov\18NovTrials\M25.DSG	11-1-2013	16:1:2	538518.000000	10770.360000	0.773438	-0.281250	-0.156250	0.065138	0.330275	0.051376	-2.899170	19.378662	-37.475586
C:\Users\cware\Desktop\Steller18Nov\18NovTrials\M25.DSG	11-1-2013	16:1:2	538519.000000	10770.380000	0.722656	-0.269531	-0.093750	0.067890	0.332110	0.047706	5.691528	26.229858	-36.407471
C:\Users\cware\Desktop\Steller18Nov\18NovTrials\M25.DSG	11-1-2013	16:1:2	538520.000000	10770.400000	0.718750	-0.285156	-0.007813	0.074312	0.333028	0.039450	11.123657	29.724121	-33.966064
C:\Users\cware\Desktop\Steller18Nov\18NovTrials\M25.DSG	11-1-2013	16:1:2	538521.000000	10770.420000	0.683594	-0.312500	0.039063	0.077064	0.334862	0.035780	19.668579	28.915405	-27.297974
C:\Users\cware\Desktop\Steller18Nov\18NovTrials\M25.DSG	11-1-2013	16:1:2	538522.000000	10770.440000	0.613281	-0.386719	0.109375	0.082569	0.334862	0.026606	30.624390	36.819458	-23.818970
C:\Users\cware\Desktop\Steller18Nov\18NovTrials\M25.DSG	11-1-2013	16:1:2	538523.000000	10770.460000	0.640625	-0.531250	0.203125	0.086239	0.332110	0.021101	36.529541	55.252075	-16.921997
C:\Users\cware\Desktop\Steller18Nov\18NovTrials\M25.DSG	11-1-2013	16:1:2	538524.000000	10770.480000	0.765625	-0.632813	0.238281	0.091743	0.329358	0.012844	30.166626	56.991577	-21.728516
C:\Users\cware\Desktop\Steller18Nov\18NovTrials\M25.DSG	11-1-2013	16:1:2	538525.000000	10770.500000	0.859375	-0.718750	0.300781	0.093578	0.329358	0.010092	19.363403	51.345825	-25.131226
C:\Users\cware\Desktop\Steller18Nov\18NovTrials\M25.DSG	11-1-2013	16:1:2	538526.000000	10770.520000	1.039063	-0.738281	0.320313	0.098165	0.326606	0.003670	8.255005	35.415649	-23.742676
C:\Users\cware\Desktop\Steller18Nov\18NovTrials\M25.DSG	11-1-2013	16:1:2	538527.000000	10770.540000	1.230469	-0.714844	0.289063	0.099083	0.326606	0.001835	0.656128	12.176514	-15.701294
C:\Users\cware\Desktop\Steller18Nov\18NovTrials\M25.DSG	11-1-2013	16:1:2	538528.000000	10770.560000	1.324219	-0.707031	0.222656	0.100917	0.326606	0.002752	1.983643	-16.418457	-11.276245
C:\Users\cware\Desktop\Steller18Nov\18NovTrials\M25.DSG	11-1-2013	16:1:2	538529.000000	10770.580000	1.167969	-0.753906	0.199219	0.100000	0.325688	0.002752	2.441406	-26.626587	3.997803
C:\Users\cware\Desktop\Steller18Nov\18NovTrials\M25.DSG	11-1-2013	16:1:2	538530.000000	10770.600000	0.992188	-0.777344	0.226563	0.100000	0.324771	0.002752	-2.517700	-34.851074	11.566162
C:\Users\cware\Desktop\Steller18Nov\18NovTrials\M25.DSG	11-1-2013	16:1:2	538531.000000	10770.620000	0.867188	-0.722656	0.253906	0.095413	0.325688	0.006422	-16.021729	-40.649414	11.764526
C:\Users\cware\Desktop\Steller18Nov\18NovTrials\M25.DSG	11-1-2013	16:1:2	538532.000000	10770.640000	0.925781	-0.699219	0.285156	0.093578	0.324771	0.008257	-29.022217	-49.148560	8.544922
C:\Users\cware\Desktop\Steller18Nov\18NovTrials\M25.DSG	11-1-2013	16:1:2	538533.000000	10770.660000	0.964844	-0.656250	0.261719	0.086239	0.326606	0.017431	-39.810181	-60.638428	8.087158
C:\Users\cware\Desktop\Steller18Nov\18NovTrials\M25.DSG	11-1-2013	16:1:2	538534.000000	10770.680000	1.011719	-0.632813	0.179688	0.084404	0.326606	0.023853	-46.417236	-67.932129	12.359619
C:\Users\cware\Desktop\Steller18Nov\18NovTrials\M25.DSG	11-1-2013	16:1:2	538535.000000	10770.700000	1.011719	-0.613281	0.089844	0.079817	0.328440	0.035780	-50.964355	-72.052002	18.234253
C:\Users\cware\Desktop\Steller18Nov\18NovTrials\M25.DSG	11-1-2013	16:1:2	538536.000000	10770.720000	0.960938	-0.546875	0.042969	0.075229	0.328440	0.042202	-51.940918	-75.317383	18.676758
C:\Users\cware\Desktop\Steller18Nov\18NovTrials\M25.DSG	11-1-2013	16:1:2	538537.000000	10770.740000	0.917969	-0.484375	-0.015625	0.070642	0.328440	0.055963	-50.399780	-75.469971	15.701294
C:\Users\cware\Desktop\Steller18Nov\18NovTrials\M25.DSG	11-1-2013	16:1:2	538538.000000	10770.760000	0.847656	-0.468750	-0.058594	0.068807	0.327523	0.063303	-50.598145	-69.625854	13.275146
C:\Users\cware\Desktop\Steller18Nov\18NovTrials\M25.DSG	11-1-2013	16:1:2	538539.000000	10770.780000	0.863281	-0.484375	-0.125000	0.066972	0.325688	0.077064	-51.666260	-62.942505	13.153076
C:\Users\cware\Desktop\Steller18Nov\18NovTrials\M25.DSG	11-1-2013	16:1:2	538540.000000	10770.800000	0.851563	-0.507813	-0.164063	0.065138	0.324771	0.084404	-50.933838	-60.516357	16.082764
C:\Users\cware\Desktop\Steller18Nov\18NovTrials\M25.DSG	11-1-2013	16:1:2	538541.000000	10770.820000	0.906250	-0.429688	-0.285156	0.062385	0.323853	0.098165	-50.796509	-48.522949	21.743774
C:\Users\cware\Desktop\Steller18Nov\18NovTrials\M25.DSG	11-1-2013	16:1:2	538542.000000	10770.840000	0.906250	-0.429688	-0.285156	0.060550	0.322936	0.103670	-49.758911	-39.093018	25.085449
C:\Users\cware\Desktop\Steller18Nov\18NovTrials\M25.DSG	11-1-2013	16:1:2	538543.000000	10770.860000	0.949219	-0.496094	-0.402344	0.058716	0.319266	0.114679	-48.049927	-35.552979	29.312134
C:\Users\cware\Desktop\Steller18Nov\18NovTrials\M25.DSG	11-1-2013	16:1:2	538544.000000	10770.880000	0.886719	-0.550781	-0.476563	0.056881	0.315596	0.121101	-46.859741	-26.062012	34.240723
C:\Users\cware\Desktop\Steller18Nov\18NovTrials\M25.DSG	11-1-2013	16:1:2	538545.000000	10770.900000	0.890625	-0.542969	-0.531250	0.051376	0.311009	0.130275	-42.068481	-7.965088	35.110474
C:\Users\cware\Desktop\Steller18Nov\18NovTrials\M25.DSG	11-1-2013	16:1:2	538546.000000	10770.920000	0.937500	-0.511719	-0.570313	0.048624	0.309174	0.134862	-36.666870	-2.838135	33.325195
C:\Users\cware\Desktop\Steller18Nov\18NovTrials\M25.DSG	11-1-2013	16:1:2	538547.000000	10770.940000	0.988281	-0.464844	-0.574219	0.044954	0.304587	0.142202	-38.177490	-4.913330	32.974243
C:\Users\cware\Desktop\Steller18Nov\18NovTrials\M25.DSG	11-1-2013	16:1:2	538548.000000	10770.960000	0.984375	-0.453125	-0.570313	0.043119	0.301835	0.146789	-46.585083	-8.209229	30.670166
C:\Users\cware\Desktop\Steller18Nov\18NovTrials\M25.DSG	11-1-2013	16:1:2	538549.000000	10770.980000	0.976563	-0.429688	-0.539063	0.040367	0.296330	0.155963	-62.500000	-10.528564	28.594971
C:\Users\cware\Desktop\Steller18Nov\18NovTrials\M25.DSG	11-1-2013	16:1:2	538550.000000	10771.000000	0.964844	-0.406250	-0.503906	0.039450	0.292661	0.161468	-75.073242	-5.508423	26.290894
C:\Users\cware\Desktop\Steller18Nov\18NovTrials\M25.DSG	11-1-2013	16:1:2	538551.000000	10771.020000	0.968750	-0.355469	-0.464844	0.036697	0.285321	0.172477	-87.203979	5.371094	17.471313
C:\Users\cware\Desktop\Steller18Nov\18NovTrials\M25.DSG	11-1-2013	16:1:2	538552.000000	10771.040000	0.972656	-0.292969	-0.484375	0.033945	0.284404	0.177982	-100.616455	6.454468	9.994507
C:\Users\cware\Desktop\Steller18Nov\18NovTrials\M25.DSG	11-1-2013	16:1:2	538553.000000	10771.060000	0.890625	-0.234375	-0.527344	0.033028	0.280734	0.184404	-119.522095	18.630981	4.043579
C:\Users\cware\Desktop\Steller18Nov\18NovTrials\M25.DSG	11-1-2013	16:1:2	538554.000000	10771.080000	0.804688	-0.175781	-0.562500	0.031193	0.272477	0.198165	-137.573242	27.206421	0.427246
C:\Users\cware\Desktop\Steller18Nov\18NovTrials\M25.DSG	11-1-2013	16:1:2	538555.000000	10771.100000	0.781250	-0.085938	-0.527344	0.031193	0.266972	0.203670	-144.042969	25.268555	-5.828857
C:\Users\cware\Desktop\Steller18Nov\18NovTrials\M25.DSG	11-1-2013	16:1:2	538556.000000	10771.120000	0.816406	-0.003906	-0.457031	0.029358	0.258716	0.216514	-132.919312	11.352539	-14.587402
C:\Users\cware\Desktop\Steller18Nov\18NovTrials\M25.DSG	11-1-2013	16:1:2	538557.000000	10771.140000	0.890625	0.078125	-0.417969	0.029358	0.254128	0.222018	-115.463257	-8.956909	-26.840210
C:\Users\cware\Desktop\Steller18Nov\18NovTrials\M25.DSG	11-1-2013	16:1:2	538558.000000	10771.160000	0.972656	0.097656	-0.441406	0.032110	0.247706	0.232110	-104.278564	-27.374268	-35.736084
C:\Users\cware\Desktop\Steller18Nov\18NovTrials\M25.DSG	11-1-2013	16:1:2	538559.000000	10771.180000	1.007813	0.050781	-0.449219	0.033945	0.244954	0.236697	-97.824097	-43.106079	-41.610718
C:\Users\cware\Desktop\Steller18Nov\18NovTrials\M25.DSG	11-1-2013	16:1:2	538560.000000	10771.200000	1.011719	-0.015625	-0.441406	0.041284	0.240367	0.248624	-93.780518	-54.992676	-46.905518
C:\Users\cware\Desktop\Steller18Nov\18NovTrials\M25.DSG	11-1-2013	16:1:2	538561.000000	10771.220000	0.976563	-0.031250	-0.464844	0.045872	0.237615	0.255046	-91.812134	-61.050415	-55.862427
C:\Users\cware\Desktop\Steller18Nov\18NovTrials\M25.DSG	11-1-2013	16:1:2	538562.000000	10771.240000	0.898438	-0.019531	-0.492188	0.054128	0.233028	0.266972	-91.766357	-56.594849	-64.559937
C:\Users\cware\Desktop\Steller18Nov\18NovTrials\M25.DSG	11-1-2013	16:1:2	538563.000000	10771.260000	0.847656	-0.003906	-0.527344	0.057798	0.231193	0.272477	-90.377808	-41.244507	-74.172974
C:\Users\cware\Desktop\Steller18Nov\18NovTrials\M25.DSG	11-1-2013	16:1:2	538564.000000	10771.280000	0.843750	0.000000	-0.601563	0.067890	0.227523	0.284404	-88.729858	-31.570435	-78.170776
C:\Users\cware\Desktop\Steller18Nov\18NovTrials\M25.DSG	11-1-2013	16:1:2	538565.000000	10771.300000	0.875000	-0.003906	-0.679688	0.073394	0.224771	0.288991	-81.893921	-24.307251	-78.628540
C:\Users\cware\Desktop\Steller18Nov\18NovTrials\M25.DSG	11-1-2013	16:1:2	538566.000000	10771.320000	0.914063	0.011719	-0.765625	0.077064	0.222936	0.290826	-80.734253	-10.803223	-75.485229
C:\Users\cware\Desktop\Steller18Nov\18NovTrials\M25.DSG	11-1-2013	16:1:2	538567.000000	10771.340000	0.871094	0.031250	-0.800781	0.081651	0.219266	0.300000	-79.818726	14.739990	-71.060181
C:\Users\cware\Desktop\Steller18Nov\18NovTrials\M25.DSG	11-1-2013	16:1:2	538568.000000	10771.360000	0.847656	0.050781	-0.851563	0.083486	0.217431	0.300917	-73.196411	36.773682	-65.841675
C:\Users\cware\Desktop\Steller18Nov\18NovTrials\M25.DSG	11-1-2013	16:1:2	538569.000000	10771.380000	0.886719	0.039063	-0.773438	0.083486	0.212844	0.303670	-65.780640	45.913696	-65.185547
C:\Users\cware\Desktop\Steller18Nov\18NovTrials\M25.DSG	11-1-2013	16:1:2	538570.000000	10771.400000	0.886719	0.039063	-0.773438	0.083486	0.211927	0.302752	-60.165405	38.803101	-68.389893
C:\Users\cware\Desktop\Steller18Nov\18NovTrials\M25.DSG	11-1-2013	16:1:2	538571.000000	10771.420000	0.859375	0.031250	-0.750000	0.082569	0.210092	0.303670	-50.415039	31.463623	-69.961548
C:\Users\cware\Desktop\Steller18Nov\18NovTrials\M25.DSG	11-1-2013	16:1:2	538572.000000	10771.440000	0.847656	-0.050781	-0.757813	0.082569	0.209174	0.305505	-40.512085	25.283813	-69.137573
C:\Users\cware\Desktop\Steller18Nov\18NovTrials\M25.DSG	11-1-2013	16:1:2	538573.000000	10771.460000	0.816406	-0.164063	-0.765625	0.083486	0.210092	0.304587	-32.333374	24.841309	-67.245483
C:\Users\cware\Desktop\Steller18Nov\18NovTrials\M25.DSG	11-1-2013	16:1:2	538574.000000	10771.480000	0.773438	-0.269531	-0.777344	0.083486	0.210092	0.304587	-31.326294	26.901245	-64.910889
C:\Users\cware\Desktop\Steller18Nov\18NovTrials\M25.DSG	11-1-2013	16:1:2	538575.000000	10771.500000	0.757813	-0.335938	-0.777344	0.084404	0.210092	0.302752	-36.361694	36.682129	-63.720703
C:\Users\cware\Desktop\Steller18Nov\18NovTrials\M25.DSG	11-1-2013	16:1:2	538576.000000	10771.520000	0.789063	-0.359375	-0.742188	0.083486	0.211927	0.302752	-37.780762	39.596558	-64.666748
C:\Users\cware\Desktop\Steller18Nov\18NovTrials\M25.DSG	11-1-2013	16:1:2	538577.000000	10771.540000	0.808594	-0.347656	-0.734375	0.082569	0.212844	0.303670	-32.028198	41.732788	-64.987183
C:\Users\cware\Desktop\Steller18Nov\18NovTrials\M25.DSG	11-1-2013	16:1:2	538578.000000	10771.560000	0.804688	-0.308594	-0.730469	0.081651	0.211927	0.301835	-27.267456	42.175293	-66.757202
C:\Users\cware\Desktop\Steller18Nov\18NovTrials\M25.DSG	11-1-2013	16:1:2	538579.000000	10771.580000	0.800781	-0.265625	-0.722656	0.081651	0.214679	0.297248	-21.102905	53.680420	-65.551758
C:\Users\cware\Desktop\Steller18Nov\18NovTrials\M25.DSG	11-1-2013	16:1:2	538580.000000	10771.600000	0.835938	-0.253906	-0.632813	0.080734	0.214679	0.295413	-19.638062	58.380127	-63.720703
C:\Users\cware\Desktop\Steller18Nov\18NovTrials\M25.DSG	11-1-2013	16:1:2	538581.000000	10771.620000	0.890625	-0.296875	-0.613281	0.077982	0.219266	0.290826	-19.119263	58.471680	-57.693481
C:\Users\cware\Desktop\Steller18Nov\18NovTrials\M25.DSG	11-1-2013	16:1:2	538582.000000	10771.640000	0.906250	-0.359375	-0.582031	0.077064	0.219266	0.289908	-18.447876	52.398682	-51.773071
C:\Users\cware\Desktop\Steller18Nov\18NovTrials\M25.DSG	11-1-2013	16:1:2	538583.000000	10771.660000	0.898438	-0.398438	-0.585938	0.073394	0.221101	0.285321	-18.280029	45.471191	-46.905518
C:\Users\cware\Desktop\Steller18Nov\18NovTrials\M25.DSG	11-1-2013	16:1:2	538584.000000	10771.680000	0.875000	-0.429688	-0.585938	0.073394	0.222936	0.283486	-20.355225	42.343140	-43.777466
C:\Users\cware\Desktop\Steller18Nov\18NovTrials\M25.DSG	11-1-2013	16:1:2	538585.000000	10771.700000	0.859375	-0.437500	-0.585938	0.072477	0.223853	0.279817	-25.054932	39.733887	-42.037964
C:\Users\cware\Desktop\Steller18Nov\18NovTrials\M25.DSG	11-1-2013	16:1:2	538586.000000	10771.720000	0.851563	-0.429688	-0.566406	0.071560	0.223853	0.279817	-29.388428	40.924072	-39.611816
C:\Users\cware\Desktop\Steller18Nov\18NovTrials\M25.DSG	11-1-2013	16:1:2	538587.000000	10771.740000	0.863281	-0.406250	-0.554688	0.069725	0.224771	0.277982	-34.896851	41.763306	-34.866333
C:\Users\cware\Desktop\Steller18Nov\18NovTrials\M25.DSG	11-1-2013	16:1:2	538588.000000	10771.760000	0.921875	-0.382813	-0.507813	0.066972	0.223853	0.277064	-39.001465	39.138794	-30.456543
C:\Users\cware\Desktop\Steller18Nov\18NovTrials\M25.DSG	11-1-2013	16:1:2	538589.000000	10771.780000	0.960938	-0.363281	-0.468750	0.066972	0.222018	0.275229	-39.978027	34.317017	-28.244019
C:\Users\cware\Desktop\Steller18Nov\18NovTrials\M25.DSG	11-1-2013	16:1:2	538590.000000	10771.800000	0.941406	-0.363281	-0.429688	0.065138	0.222936	0.275229	-39.199829	33.950806	-28.121948
C:\Users\cware\Desktop\Steller18Nov\18NovTrials\M25.DSG	11-1-2013	16:1:2	538591.000000	10771.820000	0.933594	-0.390625	-0.425781	0.063303	0.222936	0.274312	-37.246704	27.847290	-29.037476
C:\Users\cware\Desktop\Steller18Nov\18NovTrials\M25.DSG	11-1-2013	16:1:2	538592.000000	10771.840000	0.972656	-0.394531	-0.417969	0.062385	0.221101	0.272477	-31.997681	21.041870	-28.427124
C:\Users\cware\Desktop\Steller18Nov\18NovTrials\M25.DSG	11-1-2013	16:1:2	538593.000000	10771.860000	0.988281	-0.378906	-0.437500	0.062385	0.222018	0.273394	-22.079468	22.491455	-22.277832
C:\Users\cware\Desktop\Steller18Nov\18NovTrials\M25.DSG	11-1-2013	16:1:2	538594.000000	10771.880000	0.992188	-0.324219	-0.445313	0.061468	0.222018	0.271560	-14.648438	7.720947	-27.938843
C:\Users\cware\Desktop\Steller18Nov\18NovTrials\M25.DSG	11-1-2013	16:1:2	538595.000000	10771.900000	0.980469	-0.242188	-0.359375	0.060550	0.222936	0.272477	-2.883911	45.745850	-35.385132
C:\Users\cware\Desktop\Steller18Nov\18NovTrials\M25.DSG	11-1-2013	16:1:2	538596.000000	10771.920000	0.761719	-0.242188	-0.332031	0.059633	0.225688	0.267890	5.676270	48.965454	-40.695190
C:\Users\cware\Desktop\Steller18Nov\18NovTrials\M25.DSG	11-1-2013	16:1:2	538597.000000	10771.940000	0.851563	-0.328125	-0.464844	0.059633	0.227523	0.266972	15.136719	52.352905	-41.488647
C:\Users\cware\Desktop\Steller18Nov\18NovTrials\M25.DSG	11-1-2013	16:1:2	538598.000000	10771.960000	0.851563	-0.328125	-0.464844	0.056881	0.232110	0.260550	32.073975	60.775757	-40.557861
C:\Users\cware\Desktop\Steller18Nov\18NovTrials\M25.DSG	11-1-2013	16:1:2	538599.000000	10771.980000	0.769531	-0.640625	-0.441406	0.055963	0.235780	0.255963	38.208008	84.762573	-41.290283
C:\Users\cware\Desktop\Steller18Nov\18NovTrials\M25.DSG	11-1-2013	16:1:2	538600.000000	10772.000000	0.796875	-0.882813	-0.207031	0.050459	0.242202	0.245872	26.351929	86.639404	-35.781860
C:\Users\cware\Desktop\Steller18Nov\18NovTrials\M25.DSG	11-1-2013	16:1:2	538601.000000	10772.020000	0.789063	-1.058594	-0.054688	0.047706	0.244954	0.243119	13.397217	81.237793	-32.196045
C:\Users\cware\Desktop\Steller18Nov\18NovTrials\M25.DSG	11-1-2013	16:1:2	538602.000000	10772.040000	0.714844	-1.191406	0.042969	0.043119	0.246789	0.235780	5.813599	95.977783	-31.250000
C:\Users\cware\Desktop\Steller18Nov\18NovTrials\M25.DSG	11-1-2013	16:1:2	538603.000000	10772.060000	0.824219	-1.210938	0.093750	0.040367	0.248624	0.231193	-7.812500	90.194702	-23.666382
C:\Users\cware\Desktop\Steller18Nov\18NovTrials\M25.DSG	11-1-2013	16:1:2	538604.000000	10772.080000	0.980469	-1.093750	0.085938	0.037615	0.247706	0.225688	-20.645142	63.095093	-13.198853
C:\Users\cware\Desktop\Steller18Nov\18NovTrials\M25.DSG	11-1-2013	16:1:2	538605.000000	10772.100000	1.023438	-0.953125	-0.031250	0.032110	0.247706	0.223853	-31.646729	42.892456	0.671387
C:\Users\cware\Desktop\Steller18Nov\18NovTrials\M25.DSG	11-1-2013	16:1:2	538606.000000	10772.120000	1.019531	-0.812500	-0.132813	0.031193	0.244954	0.222936	-37.948608	30.212402	6.164551
C:\Users\cware\Desktop\Steller18Nov\18NovTrials\M25.DSG	11-1-2013	16:1:2	538607.000000	10772.140000	0.945313	-0.695313	-0.199219	0.027523	0.242202	0.222936	-38.513184	27.709961	6.896973
C:\Users\cware\Desktop\Steller18Nov\18NovTrials\M25.DSG	11-1-2013	16:1:2	538608.000000	10772.160000	0.882813	-0.621094	-0.222656	0.026606	0.240367	0.222018	-37.460327	27.954102	3.448486
C:\Users\cware\Desktop\Steller18Nov\18NovTrials\M25.DSG	11-1-2013	16:1:2	538609.000000	10772.180000	0.839844	-0.597656	-0.203125	0.024771	0.236697	0.221101	-34.576416	28.503418	-1.235962
C:\Users\cware\Desktop\Steller18Nov\18NovTrials\M25.DSG	11-1-2013	16:1:2	538610.000000	10772.200000	0.812500	-0.593750	-0.195313	0.022936	0.235780	0.222018	-32.501221	29.907227	-2.746582
C:\Users\cware\Desktop\Steller18Nov\18NovTrials\M25.DSG	11-1-2013	16:1:2	538611.000000	10772.220000	0.816406	-0.589844	-0.160156	0.021101	0.233028	0.219266	-29.373169	26.260376	-1.327515
C:\Users\cware\Desktop\Steller18Nov\18NovTrials\M25.DSG	11-1-2013	16:1:2	538612.000000	10772.240000	0.800781	-0.601563	-0.121094	0.020183	0.232110	0.219266	-25.115967	21.560669	2.716064
C:\Users\cware\Desktop\Steller18Nov\18NovTrials\M25.DSG	11-1-2013	16:1:2	538613.000000	10772.260000	0.785156	-0.593750	-0.101563	0.017431	0.229358	0.217431	-18.386841	18.005371	8.285522
C:\Users\cware\Desktop\Steller18Nov\18NovTrials\M25.DSG	11-1-2013	16:1:2	538614.000000	10772.280000	0.761719	-0.578125	-0.070313	0.018349	0.227523	0.216514	-13.153076	20.294189	11.245728
C:\Users\cware\Desktop\Steller18Nov\18NovTrials\M25.DSG	11-1-2013	16:1:2	538615.000000	10772.300000	0.750000	-0.566406	-0.074219	0.014679	0.226606	0.213761	-10.330200	17.150879	11.672974
C:\Users\cware\Desktop\Steller18Nov\18NovTrials\M25.DSG	11-1-2013	16:1:2	538616.000000	10772.320000	0.773438	-0.570313	-0.066406	0.012844	0.226606	0.212844	-8.041382	17.395020	7.202148
C:\Users\cware\Desktop\Steller18Nov\18NovTrials\M25.DSG	11-1-2013	16:1:2	538617.000000	10772.340000	0.820313	-0.574219	-0.062500	0.010092	0.225688	0.210092	2.273560	14.953613	-0.015259
C:\Users\cware\Desktop\Steller18Nov\18NovTrials\M25.DSG	11-1-2013	16:1:2	538618.000000	10772.360000	0.816406	-0.585938	-0.054688	0.010092	0.225688	0.209174	9.780884	18.249512	-2.105713
C:\Users\cware\Desktop\Steller18Nov\18NovTrials\M25.DSG	11-1-2013	16:1:2	538619.000000	10772.380000	0.792969	-0.578125	0.007813	0.009174	0.225688	0.205505	17.013550	18.249512	-2.899170
C:\Users\cware\Desktop\Steller18Nov\18NovTrials\M25.DSG	11-1-2013	16:1:2	538620.000000	10772.400000	0.785156	-0.578125	0.054688	0.007339	0.225688	0.202752	22.659302	19.012451	-3.524780
C:\Users\cware\Desktop\Steller18Nov\18NovTrials\M25.DSG	11-1-2013	16:1:2	538621.000000	10772.420000	0.777344	-0.578125	0.066406	0.006422	0.228440	0.198165	23.849487	14.709473	-4.959106
C:\Users\cware\Desktop\Steller18Nov\18NovTrials\M25.DSG	11-1-2013	16:1:2	538622.000000	10772.440000	0.804688	-0.578125	0.085938	0.006422	0.228440	0.197248	20.614624	12.115479	-6.088257
C:\Users\cware\Desktop\Steller18Nov\18NovTrials\M25.DSG	11-1-2013	16:1:2	538623.000000	10772.460000	0.812500	-0.582031	0.105469	0.005505	0.230275	0.191743	16.326904	11.306763	-9.613037
C:\Users\cware\Desktop\Steller18Nov\18NovTrials\M25.DSG	11-1-2013	16:1:2	538624.000000	10772.480000	0.843750	-0.585938	0.121094	0.006422	0.230275	0.191743	12.741089	5.767822	-13.397217
C:\Users\cware\Desktop\Steller18Nov\18NovTrials\M25.DSG	11-1-2013	16:1:2	538625.000000	10772.500000	0.835938	-0.640625	0.031250	0.005505	0.233028	0.188991	9.963989	1.785278	-14.938354
C:\Users\cware\Desktop\Steller18Nov\18NovTrials\M25.DSG	11-1-2013	16:1:2	538626.000000	10772.520000	0.816406	-0.699219	-0.003906	0.005505	0.233945	0.189908	6.744385	-1.510620	-13.519287
C:\Users\cware\Desktop\Steller18Nov\18NovTrials\M25.DSG	11-1-2013	16:1:2	538627.000000	10772.540000	0.777344	-0.738281	-0.050781	0.007339	0.234862	0.188073	2.960205	-1.358032	-10.330200
C:\Users\cware\Desktop\Steller18Nov\18NovTrials\M25.DSG	11-1-2013	16:1:2	538628.000000	10772.560000	0.781250	-0.734375	-0.066406	0.006422	0.235780	0.187156	0.030518	0.717163	-6.683350
C:\Users\cware\Desktop\Steller18Nov\18NovTrials\M25.DSG	11-1-2013	16:1:2	538629.000000	10772.580000	0.843750	-0.675781	-0.085938	0.007339	0.234862	0.187156	-2.304077	2.044678	-2.090454
C:\Users\cware\Desktop\Steller18Nov\18NovTrials\M25.DSG	11-1-2013	16:1:2	538630.000000	10772.600000	0.871094	-0.656250	-0.035156	0.007339	0.235780	0.187156	-3.616333	-1.693726	1.235962
C:\Users\cware\Desktop\Steller18Nov\18NovTrials\M25.DSG	11-1-2013	16:1:2	538631.000000	10772.620000	0.828125	-0.660156	-0.019531	0.006422	0.233945	0.186239	-5.004883	-6.301880	5.783081
C:\Users\cware\Desktop\Steller18Nov\18NovTrials\M25.DSG	11-1-2013	16:1:2	538632.000000	10772.640000	0.750000	-0.636719	-0.097656	0.005505	0.234862	0.186239	-2.059937	6.652832	9.811401
C:\Users\cware\Desktop\Steller18Nov\18NovTrials\M25.DSG	11-1-2013	16:1:2	538633.000000	10772.660000	0.695313	-0.683594	-0.054688	0.004587	0.233945	0.184404	-2.014160	24.826050	5.828857
C:\Users\cware\Desktop\Steller18Nov\18NovTrials\M25.DSG	11-1-2013	16:1:2	538634.000000	10772.680000	0.800781	-0.691406	0.070313	0.003670	0.233028	0.182569	-1.205444	24.368286	-5.126953
C:\Users\cware\Desktop\Steller18Nov\18NovTrials\M25.DSG	11-1-2013	16:1:2	538635.000000	10772.700000	0.996094	-0.656250	0.125000	0.003670	0.233028	0.180734	-0.350952	2.685547	-11.825562
C:\Users\cware\Desktop\Steller18Nov\18NovTrials\M25.DSG	11-1-2013	16:1:2	538636.000000	10772.720000	1.089844	-0.632813	0.089844	0.004587	0.233945	0.179817	4.211426	-8.697510	-4.394531
C:\Users\cware\Desktop\Steller18Nov\18NovTrials\M25.DSG	11-1-2013	16:1:2	538637.000000	10772.740000	1.148438	-0.605469	0.039063	0.003670	0.234862	0.179817	9.506226	-20.233154	6.683350
C:\Users\cware\Desktop\Steller18Nov\18NovTrials\M25.DSG	11-1-2013	16:1:2	538638.000000	10772.760000	1.132813	-0.597656	0.042969	0.003670	0.233945	0.180734	11.413574	-31.875610	10.757446
C:\Users\cware\Desktop\Steller18Nov\18NovTrials\M25.DSG	11-1-2013	16:1:2	538639.000000	10772.780000	1.023438	-0.617188	0.031250	0.004587	0.234862	0.181651	13.366699	-33.096313	9.735107
C:\Users\cware\Desktop\Steller18Nov\18NovTrials\M25.DSG	11-1-2013	16:1:2	538640.000000	10772.800000	0.941406	-0.617188	0.007813	0.004587	0.234862	0.183486	13.381958	-28.137207	8.041382
C:\Users\cware\Desktop\Steller18Nov\18NovTrials\M25.DSG	11-1-2013	16:1:2	538641.000000	10772.820000	0.902344	-0.597656	0.011719	0.005505	0.233945	0.184404	13.137817	-18.844604	6.317139
C:\Users\cware\Desktop\Steller18Nov\18NovTrials\M25.DSG	11-1-2013	16:1:2	538642.000000	10772.840000	0.906250	-0.601563	0.027344	0.005505	0.233028	0.184404	11.779785	-14.938354	2.899170
C:\Users\cware\Desktop\Steller18Nov\18NovTrials\M25.DSG	11-1-2013	16:1:2	538643.000000	10772.860000	0.964844	-0.636719	0.035156	0.005505	0.234862	0.184404	10.971069	-18.417358	-1.251221
C:\Users\cware\Desktop\Steller18Nov\18NovTrials\M25.DSG	11-1-2013	16:1:2	538644.000000	10772.880000	0.996094	-0.675781	0.046875	0.006422	0.233945	0.185321	11.886597	-22.903442	-5.249023
C:\Users\cware\Desktop\Steller18Nov\18NovTrials\M25.DSG	11-1-2013	16:1:2	538645.000000	10772.900000	1.015625	-0.687500	0.058594	0.007339	0.235780	0.186239	12.069702	-30.914307	-9.246826
C:\Users\cware\Desktop\Steller18Nov\18NovTrials\M25.DSG	11-1-2013	16:1:2	538646.000000	10772.920000	1.007813	-0.671875	0.070313	0.008257	0.236697	0.186239	10.955811	-39.154053	-12.969971
C:\Users\cware\Desktop\Steller18Nov\18NovTrials\M25.DSG	11-1-2013	16:1:2	538647.000000	10772.940000	1.011719	-0.652344	0.085938	0.011009	0.238532	0.189908	8.300781	-53.237915	-20.065308
C:\Users\cware\Desktop\Steller18Nov\18NovTrials\M25.DSG	11-1-2013	16:1:2	538648.000000	10772.960000	0.972656	-0.593750	0.066406	0.012844	0.239450	0.191743	2.655029	-62.408447	-20.202637
C:\Users\cware\Desktop\Steller18Nov\18NovTrials\M25.DSG	11-1-2013	16:1:2	538649.000000	10772.980000	0.871094	-0.554688	0.085938	0.017431	0.242202	0.197248	-4.287720	-62.545776	-13.854980
C:\Users\cware\Desktop\Steller18Nov\18NovTrials\M25.DSG	11-1-2013	16:1:2	538650.000000	10773.000000	0.777344	-0.546875	0.109375	0.021101	0.242202	0.200917	-9.063721	-60.424805	-9.674072
C:\Users\cware\Desktop\Steller18Nov\18NovTrials\M25.DSG	11-1-2013	16:1:2	538651.000000	10773.020000	0.792969	-0.519531	0.023438	0.024771	0.243119	0.207339	-10.986328	-66.085815	-7.812500
C:\Users\cware\Desktop\Steller18Nov\18NovTrials\M25.DSG	11-1-2013	16:1:2	538652.000000	10773.040000	0.792969	-0.519531	0.023438	0.025688	0.241284	0.210092	-9.231567	-70.556641	-3.387451
C:\Users\cware\Desktop\Steller18Nov\18NovTrials\M25.DSG	11-1-2013	16:1:2	538653.000000	10773.060000	0.781250	-0.500000	-0.070313	0.030275	0.242202	0.217431	-4.577637	-69.671631	4.394531
C:\Users\cware\Desktop\Steller18Nov\18NovTrials\M25.DSG	11-1-2013	16:1:2	538654.000000	10773.080000	0.792969	-0.546875	-0.062500	0.033945	0.242202	0.222018	-2.883911	-68.969727	9.216309
C:\Users\cware\Desktop\Steller18Nov\18NovTrials\M25.DSG	11-1-2013	16:1:2	538655.000000	10773.100000	0.800781	-0.566406	-0.050781	0.036697	0.241284	0.227523	-5.233765	-67.489624	12.756348
C:\Users\cware\Desktop\Steller18Nov\18NovTrials\M25.DSG	11-1-2013	16:1:2	538656.000000	10773.120000	0.835938	-0.531250	-0.082031	0.037615	0.240367	0.231193	-6.546021	-67.962646	12.985229
C:\Users\cware\Desktop\Steller18Nov\18NovTrials\M25.DSG	11-1-2013	16:1:2	538657.000000	10773.140000	0.859375	-0.488281	-0.113281	0.043119	0.240367	0.237615	-0.671387	-63.751221	9.719849
C:\Users\cware\Desktop\Steller18Nov\18NovTrials\M25.DSG	11-1-2013	16:1:2	538658.000000	10773.160000	0.917969	-0.507813	-0.117188	0.045872	0.238532	0.240367	3.509521	-66.619873	7.797241
C:\Users\cware\Desktop\Steller18Nov\18NovTrials\M25.DSG	11-1-2013	16:1:2	538659.000000	10773.180000	0.867188	-0.578125	-0.125000	0.050459	0.239450	0.246789	3.982544	-50.216675	2.761841
C:\Users\cware\Desktop\Steller18Nov\18NovTrials\M25.DSG	11-1-2013	16:1:2	538660.000000	10773.200000	0.910156	-0.664063	-0.167969	0.053211	0.239450	0.247706	-1.220703	-42.922974	-5.386353
C:\Users\cware\Desktop\Steller18Nov\18NovTrials\M25.DSG	11-1-2013	16:1:2	538661.000000	10773.220000	0.992188	-0.714844	-0.246094	0.055963	0.241284	0.254128	-10.406494	-46.096802	-14.724731
C:\Users\cware\Desktop\Steller18Nov\18NovTrials\M25.DSG	11-1-2013	16:1:2	538662.000000	10773.240000	1.085938	-0.632813	-0.328125	0.059633	0.242202	0.255963	-15.762329	-63.018799	-17.013550
C:\Users\cware\Desktop\Steller18Nov\18NovTrials\M25.DSG	11-1-2013	16:1:2	538663.000000	10773.260000	1.058594	-0.511719	-0.335938	0.067890	0.242202	0.262385	-13.366699	-66.665649	-16.159058
C:\Users\cware\Desktop\Steller18Nov\18NovTrials\M25.DSG	11-1-2013	16:1:2	538664.000000	10773.280000	1.019531	-0.472656	-0.363281	0.071560	0.244037	0.265138	-7.369995	-68.344116	-15.487671
C:\Users\cware\Desktop\Steller18Nov\18NovTrials\M25.DSG	11-1-2013	16:1:2	538665.000000	10773.300000	0.988281	-0.507813	-0.414063	0.080734	0.246789	0.270642	-0.640869	-74.096680	-14.358521
C:\Users\cware\Desktop\Steller18Nov\18NovTrials\M25.DSG	11-1-2013	16:1:2	538666.000000	10773.320000	0.945313	-0.554688	-0.402344	0.084404	0.247706	0.274312	0.839233	-79.147339	-13.702393
C:\Users\cware\Desktop\Steller18Nov\18NovTrials\M25.DSG	11-1-2013	16:1:2	538667.000000	10773.340000	0.851563	-0.566406	-0.371094	0.089908	0.249541	0.276147	1.754761	-75.622559	-14.099121
C:\Users\cware\Desktop\Steller18Nov\18NovTrials\M25.DSG	11-1-2013	16:1:2	538668.000000	10773.360000	0.800781	-0.558594	-0.386719	0.099083	0.253211	0.281651	5.645752	-76.553345	-15.914917
C:\Users\cware\Desktop\Steller18Nov\18NovTrials\M25.DSG	11-1-2013	16:1:2	538669.000000	10773.380000	0.769531	-0.523438	-0.406250	0.105505	0.255046	0.283486	12.649536	-80.978394	-18.508911
C:\Users\cware\Desktop\Steller18Nov\18NovTrials\M25.DSG	11-1-2013	16:1:2	538670.000000	10773.400000	0.742188	-0.476563	-0.441406	0.115596	0.258716	0.287156	17.929077	-84.106445	-21.377563
C:\Users\cware\Desktop\Steller18Nov\18NovTrials\M25.DSG	11-1-2013	16:1:2	538671.000000	10773.420000	0.703125	-0.441406	-0.460938	0.121101	0.261468	0.288991	22.811890	-85.800171	-24.810791
C:\Users\cware\Desktop\Steller18Nov\18NovTrials\M25.DSG	11-1-2013	16:1:2	538672.000000	10773.440000	0.664063	-0.429688	-0.453125	0.134862	0.267890	0.288991	26.367188	-82.183838	-25.604248
C:\Users\cware\Desktop\Steller18Nov\18NovTrials\M25.DSG	11-1-2013	16:1:2	538673.000000	10773.460000	0.636719	-0.429688	-0.433594	0.141284	0.270642	0.288991	26.535034	-79.467773	-26.626587
C:\Users\cware\Desktop\Steller18Nov\18NovTrials\M25.DSG	11-1-2013	16:1:2	538674.000000	10773.480000	0.617188	-0.421875	-0.371094	0.153211	0.277064	0.288991	25.161743	-83.404541	-28.762817
C:\Users\cware\Desktop\Steller18Nov\18NovTrials\M25.DSG	11-1-2013	16:1:2	538675.000000	10773.500000	0.640625	-0.437500	-0.398438	0.160550	0.279817	0.288073	27.236938	-88.134766	-32.043457
C:\Users\cware\Desktop\Steller18Nov\18NovTrials\M25.DSG	11-1-2013	16:1:2	538676.000000	10773.520000	0.656250	-0.445313	-0.441406	0.174312	0.285321	0.287156	30.395508	-88.592529	-36.712646
C:\Users\cware\Desktop\Steller18Nov\18NovTrials\M25.DSG	11-1-2013	16:1:2	538677.000000	10773.540000	0.664063	-0.464844	-0.398438	0.182569	0.288991	0.285321	37.414551	-93.597412	-45.120239
C:\Users\cware\Desktop\Steller18Nov\18NovTrials\M25.DSG	11-1-2013	16:1:2	538678.000000	10773.560000	0.660156	-0.445313	-0.316406	0.200000	0.296330	0.277982	44.494629	-94.100952	-56.427002
C:\Users\cware\Desktop\Steller18Nov\18NovTrials\M25.DSG	11-1-2013	16:1:2	538679.000000	10773.580000	0.667969	-0.707031	-0.425781	0.210092	0.298165	0.274312	46.798706	-120.300293	-57.815552
C:\Users\cware\Desktop\Steller18Nov\18NovTrials\M25.DSG	11-1-2013	16:1:2	538680.000000	10773.600000	0.667969	-0.707031	-0.425781	0.220183	0.305505	0.263303	57.861328	-131.591797	-53.359985
C:\Users\cware\Desktop\Steller18Nov\18NovTrials\M25.DSG	11-1-2013	16:1:2	538681.000000	10773.620000	0.593750	-0.851563	-0.589844	0.238532	0.308257	0.255963	65.628052	-134.048462	-53.634644
C:\Users\cware\Desktop\Steller18Nov\18NovTrials\M25.DSG	11-1-2013	16:1:2	538682.000000	10773.640000	0.558594	-0.910156	-0.578125	0.248624	0.312844	0.246789	57.067871	-138.793945	-58.639526
C:\Users\cware\Desktop\Steller18Nov\18NovTrials\M25.DSG	11-1-2013	16:1:2	538683.000000	10773.660000	0.562500	-0.992188	-0.617188	0.266972	0.317431	0.232110	40.512085	-148.361206	-66.024780
C:\Users\cware\Desktop\Steller18Nov\18NovTrials\M25.DSG	11-1-2013	16:1:2	538684.000000	10773.680000	0.363281	-1.007813	-0.531250	0.274312	0.318349	0.222936	16.601563	-125.671387	-60.379028
C:\Users\cware\Desktop\Steller18Nov\18NovTrials\M25.DSG	11-1-2013	16:1:2	538685.000000	10773.700000	0.265625	-1.023438	-0.480469	0.288991	0.318349	0.211927	-12.680054	-112.701416	-52.612305
C:\Users\cware\Desktop\Steller18Nov\18NovTrials\M25.DSG	11-1-2013	16:1:2	538686.000000	10773.720000	0.136719	-1.003906	-0.566406	0.293578	0.317431	0.205505	-26.016235	-99.670410	-42.694092
C:\Users\cware\Desktop\Steller18Nov\18NovTrials\M25.DSG	11-1-2013	16:1:2	538687.000000	10773.740000	0.050781	-1.050781	-0.738281	0.301835	0.313761	0.200917	-26.473999	-99.609375	-21.469116
C:\Users\cware\Desktop\Steller18Nov\18NovTrials\M25.DSG	11-1-2013	16:1:2	538688.000000	10773.760000	-0.027344	-1.125000	-0.941406	0.302752	0.313761	0.198165	-24.917603	-80.917358	-3.036499
C:\Users\cware\Desktop\Steller18Nov\18NovTrials\M25.DSG	11-1-2013	16:1:2	538689.000000	10773.780000	-0.015625	-1.148438	-1.066406	0.302752	0.311927	0.195413	-22.186279	-52.749634	16.998291
C:\Users\cware\Desktop\Steller18Nov\18NovTrials\M25.DSG	11-1-2013	16:1:2	538690.000000	10773.800000	-0.070313	-1.093750	-1.164063	0.302752	0.312844	0.195413	-15.533447	-9.719849	32.791138
C:\Users\cware\Desktop\Steller18Nov\18NovTrials\M25.DSG	11-1-2013	16:1:2	538691.000000	10773.820000	-0.003906	-1.027344	-1.179688	0.295413	0.314679	0.197248	-19.226074	37.155151	48.171997
C:\Users\cware\Desktop\Steller18Nov\18NovTrials\M25.DSG	11-1-2013	16:1:2	538692.000000	10773.840000	0.082031	-1.050781	-1.093750	0.289908	0.314679	0.200000	-25.146484	67.810059	61.630249
C:\Users\cware\Desktop\Steller18Nov\18NovTrials\M25.DSG	11-1-2013	16:1:2	538693.000000	10773.860000	0.136719	-1.117188	-0.914063	0.276147	0.319266	0.206422	-25.802612	87.463379	75.378418
C:\Users\cware\Desktop\Steller18Nov\18NovTrials\M25.DSG	11-1-2013	16:1:2	538694.000000	10773.880000	0.203125	-1.117188	-0.800781	0.269725	0.321101	0.209174	-21.896362	105.804443	80.657959
C:\Users\cware\Desktop\Steller18Nov\18NovTrials\M25.DSG	11-1-2013	16:1:2	538695.000000	10773.900000	0.367188	-1.058594	-0.789063	0.252294	0.321101	0.216514	-13.061523	83.435059	81.924438
C:\Users\cware\Desktop\Steller18Nov\18NovTrials\M25.DSG	11-1-2013	16:1:2	538696.000000	10773.920000	0.460938	-1.039063	-0.812500	0.244037	0.322936	0.219266	-11.123657	44.265747	84.350586
C:\Users\cware\Desktop\Steller18Nov\18NovTrials\M25.DSG	11-1-2013	16:1:2	538697.000000	10773.940000	0.406250	-1.035156	-0.851563	0.231193	0.324771	0.223853	-18.798828	33.081055	83.404541
C:\Users\cware\Desktop\Steller18Nov\18NovTrials\M25.DSG	11-1-2013	16:1:2	538698.000000	10773.960000	0.328125	-1.046875	-0.898438	0.222018	0.325688	0.225688	-32.653809	41.290283	83.343506
C:\Users\cware\Desktop\Steller18Nov\18NovTrials\M25.DSG	11-1-2013	16:1:2	538699.000000	10773.980000	0.300781	-1.000000	-0.843750	0.208257	0.324771	0.233945	-40.328979	67.840576	88.180542
C:\Users\cware\Desktop\Steller18Nov\18NovTrials\M25.DSG	11-1-2013	16:1:2	538700.000000	10774.000000	0.351563	-0.847656	-0.746094	0.200000	0.323853	0.238532	-41.885376	78.308105	90.606689
C:\Users\cware\Desktop\Steller18Nov\18NovTrials\M25.DSG	11-1-2013	16:1:2	538701.000000	10774.020000	0.507813	-0.726563	-0.667969	0.180734	0.320183	0.246789	-40.710449	82.595825	91.094971
C:\Users\cware\Desktop\Steller18Nov\18NovTrials\M25.DSG	11-1-2013	16:1:2	538702.000000	10774.040000	0.644531	-0.675781	-0.632813	0.171560	0.319266	0.249541	-40.023804	70.556641	90.408325
C:\Users\cware\Desktop\Steller18Nov\18NovTrials\M25.DSG	11-1-2013	16:1:2	538703.000000	10774.060000	0.722656	-0.636719	-0.601563	0.154128	0.312844	0.255963	-34.713745	61.584473	85.159302
C:\Users\cware\Desktop\Steller18Nov\18NovTrials\M25.DSG	11-1-2013	16:1:2	538704.000000	10774.080000	0.746094	-0.550781	-0.539063	0.144954	0.311009	0.259633	-26.931763	48.843384	74.035645
C:\Users\cware\Desktop\Steller18Nov\18NovTrials\M25.DSG	11-1-2013	16:1:2	538705.000000	10774.100000	0.761719	-0.453125	-0.488281	0.138532	0.308257	0.262385	-16.311646	29.144287	58.746338
C:\Users\cware\Desktop\Steller18Nov\18NovTrials\M25.DSG	11-1-2013	16:1:2	538706.000000	10774.120000	0.718750	-0.402344	-0.464844	0.126606	0.303670	0.264220	-12.161255	18.157959	54.031372
C:\Users\cware\Desktop\Steller18Nov\18NovTrials\M25.DSG	11-1-2013	16:1:2	538707.000000	10774.140000	0.519531	-0.203125	-0.398438	0.121101	0.300917	0.266972	-18.966675	25.314331	58.837891
C:\Users\cware\Desktop\Steller18Nov\18NovTrials\M25.DSG	11-1-2013	16:1:2	538708.000000	10774.160000	0.519531	-0.203125	-0.398438	0.109174	0.294495	0.270642	-24.383545	40.267944	59.860229
C:\Users\cware\Desktop\Steller18Nov\18NovTrials\M25.DSG	11-1-2013	16:1:2	538709.000000	10774.180000	0.753906	0.261719	-0.304688	0.104587	0.290826	0.271560	-14.007568	39.031982	50.079346
C:\Users\cware\Desktop\Steller18Nov\18NovTrials\M25.DSG	11-1-2013	16:1:2	538710.000000	10774.200000	0.714844	0.351563	-0.453125	0.096330	0.285321	0.272477	-6.500244	-25.756836	37.780762
C:\Users\cware\Desktop\Steller18Nov\18NovTrials\M25.DSG	11-1-2013	16:1:2	538711.000000	10774.220000	0.558594	0.300781	-0.492188	0.094495	0.282569	0.272477	8.758545	-6.103516	32.257080
C:\Users\cware\Desktop\Steller18Nov\18NovTrials\M25.DSG	11-1-2013	16:1:2	538712.000000	10774.240000	0.648438	0.062500	-0.410156	0.091743	0.279817	0.269725	12.985229	-5.447388	26.321411
C:\Users\cware\Desktop\Steller18Nov\18NovTrials\M25.DSG	11-1-2013	16:1:2	538713.000000	10774.260000	0.839844	-0.191406	-0.441406	0.092661	0.278899	0.268807	11.505127	-11.810303	18.249512
C:\Users\cware\Desktop\Steller18Nov\18NovTrials\M25.DSG	11-1-2013	16:1:2	538714.000000	10774.280000	1.070313	-0.343750	-0.546875	0.091743	0.277982	0.267890	3.997803	-48.736572	2.593994
C:\Users\cware\Desktop\Steller18Nov\18NovTrials\M25.DSG	11-1-2013	16:1:2	538715.000000	10774.300000	1.039063	-0.335938	-0.746094	0.094495	0.277064	0.267890	10.772705	-92.025757	-23.086548
C:\Users\cware\Desktop\Steller18Nov\18NovTrials\M25.DSG	11-1-2013	16:1:2	538716.000000	10774.320000	0.785156	-0.238281	-0.898438	0.104587	0.280734	0.269725	34.683228	-87.356567	-36.849976
C:\Users\cware\Desktop\Steller18Nov\18NovTrials\M25.DSG	11-1-2013	16:1:2	538717.000000	10774.340000	0.660156	-0.125000	-0.980469	0.109174	0.283486	0.269725	78.323364	-39.154053	-52.108765
C:\Users\cware\Desktop\Steller18Nov\18NovTrials\M25.DSG	11-1-2013	16:1:2	538718.000000	10774.360000	0.820313	-0.054688	-0.929688	0.112844	0.292661	0.259633	106.063843	-36.407471	-60.256958
C:\Users\cware\Desktop\Steller18Nov\18NovTrials\M25.DSG	11-1-2013	16:1:2	538719.000000	10774.380000	0.906250	-0.011719	-0.746094	0.122018	0.300000	0.253211	98.419189	-26.809692	-60.043335
C:\Users\cware\Desktop\Steller18Nov\18NovTrials\M25.DSG	11-1-2013	16:1:2	538720.000000	10774.400000	0.968750	0.105469	-0.570313	0.126606	0.303670	0.246789	73.806763	-21.347046	-62.088013
C:\Users\cware\Desktop\Steller18Nov\18NovTrials\M25.DSG	11-1-2013	16:1:2	538721.000000	10774.420000	1.035156	0.097656	-0.625000	0.133945	0.312844	0.239450	38.467407	-43.106079	-56.564331
C:\Users\cware\Desktop\Steller18Nov\18NovTrials\M25.DSG	11-1-2013	16:1:2	538722.000000	10774.440000	1.156250	-0.093750	-0.625000	0.138532	0.314679	0.235780	35.858154	-85.021973	-40.664673
C:\Users\cware\Desktop\Steller18Nov\18NovTrials\M25.DSG	11-1-2013	16:1:2	538723.000000	10774.460000	1.085938	-0.382813	-0.773438	0.148624	0.319266	0.231193	37.597656	-119.445801	-14.022827
C:\Users\cware\Desktop\Steller18Nov\18NovTrials\M25.DSG	11-1-2013	16:1:2	538724.000000	10774.480000	0.855469	-0.617188	-0.859375	0.154128	0.321101	0.227523	40.252686	-123.550415	-15.884399
C:\Users\cware\Desktop\Steller18Nov\18NovTrials\M25.DSG	11-1-2013	16:1:2	538725.000000	10774.500000	0.683594	-0.878906	-0.953125	0.163303	0.325688	0.222018	29.953003	-73.379517	-17.242432
C:\Users\cware\Desktop\Steller18Nov\18NovTrials\M25.DSG	11-1-2013	16:1:2	538726.000000	10774.520000	0.558594	-1.050781	-0.953125	0.167890	0.328440	0.220183	23.254395	-33.081055	-18.814087
C:\Users\cware\Desktop\Steller18Nov\18NovTrials\M25.DSG	11-1-2013	16:1:2	538727.000000	10774.540000	0.410156	-1.089844	-0.910156	0.171560	0.332110	0.214679	16.784668	-2.151489	-23.345947
C:\Users\cware\Desktop\Steller18Nov\18NovTrials\M25.DSG	11-1-2013	16:1:2	538728.000000	10774.560000	0.390625	-1.078125	-0.808594	0.173394	0.333028	0.213761	4.119873	28.457642	-22.064209
C:\Users\cware\Desktop\Steller18Nov\18NovTrials\M25.DSG	11-1-2013	16:1:2	538729.000000	10774.580000	0.406250	-1.058594	-0.765625	0.173394	0.336697	0.211927	-13.946533	43.640137	-11.474609
C:\Users\cware\Desktop\Steller18Nov\18NovTrials\M25.DSG	11-1-2013	16:1:2	538730.000000	10774.600000	0.511719	-1.019531	-0.769531	0.170642	0.335780	0.211927	-32.455444	44.662476	1.800537
C:\Users\cware\Desktop\Steller18Nov\18NovTrials\M25.DSG	11-1-2013	16:1:2	538731.000000	10774.620000	0.609375	-0.941406	-0.742188	0.168807	0.335780	0.215596	-56.686401	46.585083	12.695313
C:\Users\cware\Desktop\Steller18Nov\18NovTrials\M25.DSG	11-1-2013	16:1:2	538732.000000	10774.640000	0.664063	-0.835938	-0.714844	0.166972	0.334862	0.218349	-67.001343	50.018311	15.670776
C:\Users\cware\Desktop\Steller18Nov\18NovTrials\M25.DSG	11-1-2013	16:1:2	538733.000000	10774.660000	0.703125	-0.746094	-0.734375	0.162385	0.333028	0.225688	-70.266724	49.102783	14.999390
C:\Users\cware\Desktop\Steller18Nov\18NovTrials\M25.DSG	11-1-2013	16:1:2	538734.000000	10774.680000	0.757813	-0.664063	-0.738281	0.159633	0.331193	0.226606	-70.632935	53.894043	12.252808
C:\Users\cware\Desktop\Steller18Nov\18NovTrials\M25.DSG	11-1-2013	16:1:2	538735.000000	10774.700000	0.785156	-0.554688	-0.714844	0.155046	0.327523	0.235780	-68.389893	56.549072	9.902954
C:\Users\cware\Desktop\Steller18Nov\18NovTrials\M25.DSG	11-1-2013	16:1:2	538736.000000	10774.720000	0.785156	-0.554688	-0.714844	0.152294	0.326606	0.237615	-62.530518	58.654785	6.256104
C:\Users\cware\Desktop\Steller18Nov\18NovTrials\M25.DSG	11-1-2013	16:1:2	538737.000000	10774.740000	0.839844	-0.445313	-0.640625	0.147706	0.324771	0.242202	-51.895142	54.046631	0.366211
C:\Users\cware\Desktop\Steller18Nov\18NovTrials\M25.DSG	11-1-2013	16:1:2	538738.000000	10774.760000	0.828125	-0.386719	-0.601563	0.146789	0.323853	0.244037	-40.786743	47.470093	-6.195068
C:\Users\cware\Desktop\Steller18Nov\18NovTrials\M25.DSG	11-1-2013	16:1:2	538739.000000	10774.780000	0.820313	-0.320313	-0.542969	0.144954	0.323853	0.245872	-21.759033	35.446167	-13.198853
C:\Users\cware\Desktop\Steller18Nov\18NovTrials\M25.DSG	11-1-2013	16:1:2	538740.000000	10774.800000	0.800781	-0.250000	-0.484375	0.144954	0.326606	0.245872	-5.157471	20.004272	-17.425537
C:\Users\cware\Desktop\Steller18Nov\18NovTrials\M25.DSG	11-1-2013	16:1:2	538741.000000	10774.820000	0.761719	-0.207031	-0.441406	0.145872	0.330275	0.244037	15.502930	4.470825	-23.468018
C:\Users\cware\Desktop\Steller18Nov\18NovTrials\M25.DSG	11-1-2013	16:1:2	538742.000000	10774.840000	0.722656	-0.183594	-0.402344	0.147706	0.333028	0.242202	30.624390	-8.941650	-28.198242
C:\Users\cware\Desktop\Steller18Nov\18NovTrials\M25.DSG	11-1-2013	16:1:2	538743.000000	10774.860000	0.660156	-0.203125	-0.367188	0.152294	0.338532	0.236697	47.592163	-17.364502	-31.204224
C:\Users\cware\Desktop\Steller18Nov\18NovTrials\M25.DSG	11-1-2013	16:1:2	538744.000000	10774.880000	0.582031	-0.246094	-0.332031	0.155963	0.343119	0.230275	58.090210	-22.964478	-30.853271
C:\Users\cware\Desktop\Steller18Nov\18NovTrials\M25.DSG	11-1-2013	16:1:2	538745.000000	10774.900000	0.519531	-0.269531	-0.316406	0.161468	0.345872	0.226606	69.122314	-14.419556	-34.347534
C:\Users\cware\Desktop\Steller18Nov\18NovTrials\M25.DSG	11-1-2013	16:1:2	538746.000000	10774.920000	0.519531	-0.277344	-0.277344	0.168807	0.353211	0.213761	78.109741	-13.519287	-37.933350
C:\Users\cware\Desktop\Steller18Nov\18NovTrials\M25.DSG	11-1-2013	16:1:2	538747.000000	10774.940000	0.574219	-0.250000	-0.281250	0.172477	0.355963	0.207339	95.489502	-17.044067	-46.066284
C:\Users\cware\Desktop\Steller18Nov\18NovTrials\M25.DSG	11-1-2013	16:1:2	538748.000000	10774.960000	0.679688	-0.433594	-0.277344	0.180734	0.361468	0.190826	93.734741	-18.508911	-57.800293
C:\Users\cware\Desktop\Steller18Nov\18NovTrials\M25.DSG	11-1-2013	16:1:2	538749.000000	10774.980000	0.921875	-0.609375	-0.332031	0.187156	0.362385	0.182569	86.868286	-55.496216	-73.120117
C:\Users\cware\Desktop\Steller18Nov\18NovTrials\M25.DSG	11-1-2013	16:1:2	538750.000000	10775.000000	0.890625	-0.835938	-0.367188	0.201835	0.364220	0.166972	95.687866	-53.970337	-78.506470
C:\Users\cware\Desktop\Steller18Nov\18NovTrials\M25.DSG	11-1-2013	16:1:2	538751.000000	10775.020000	0.976563	-1.085938	-0.402344	0.209174	0.366055	0.157798	80.322266	-68.649292	-75.134277
C:\Users\cware\Desktop\Steller18Nov\18NovTrials\M25.DSG	11-1-2013	16:1:2	538752.000000	10775.040000	0.871094	-1.132813	-0.390625	0.221101	0.367890	0.144954	54.977417	-62.652588	-65.887451
C:\Users\cware\Desktop\Steller18Nov\18NovTrials\M25.DSG	11-1-2013	16:1:2	538753.000000	10775.060000	0.867188	-1.253906	-0.320313	0.222936	0.366972	0.138532	19.332886	-78.414917	-40.527344
C:\Users\cware\Desktop\Steller18Nov\18NovTrials\M25.DSG	11-1-2013	16:1:2	538754.000000	10775.080000	0.695313	-1.289063	-0.316406	0.230275	0.366972	0.133945	-12.832642	-85.006714	-27.160645
C:\Users\cware\Desktop\Steller18Nov\18NovTrials\M25.DSG	11-1-2013	16:1:2	538755.000000	10775.100000	0.578125	-1.167969	-0.347656	0.232110	0.366055	0.133945	-39.535522	-102.645874	-18.081665
C:\Users\cware\Desktop\Steller18Nov\18NovTrials\M25.DSG	11-1-2013	16:1:2	538756.000000	10775.120000	0.414063	-1.046875	-0.312500	0.234862	0.364220	0.137615	-47.790527	-103.256226	-18.722534
C:\Users\cware\Desktop\Steller18Nov\18NovTrials\M25.DSG	11-1-2013	16:1:2	538757.000000	10775.140000	0.410156	-1.015625	-0.347656	0.236697	0.362385	0.140367	-49.667358	-80.947876	-17.135620
C:\Users\cware\Desktop\Steller18Nov\18NovTrials\M25.DSG	11-1-2013	16:1:2	538758.000000	10775.160000	0.417969	-1.054688	-0.523438	0.237615	0.360550	0.143119	-53.680420	-65.734863	-10.314941
C:\Users\cware\Desktop\Steller18Nov\18NovTrials\M25.DSG	11-1-2013	16:1:2	538759.000000	10775.180000	0.460938	-1.085938	-0.609375	0.236697	0.358716	0.150459	-50.994873	-40.679932	8.026123
C:\Users\cware\Desktop\Steller18Nov\18NovTrials\M25.DSG	11-1-2013	16:1:2	538760.000000	10775.200000	0.468750	-1.105469	-0.636719	0.235780	0.357798	0.154128	-41.030884	-28.747559	26.626587
C:\Users\cware\Desktop\Steller18Nov\18NovTrials\M25.DSG	11-1-2013	16:1:2	538761.000000	10775.220000	0.492188	-1.093750	-0.644531	0.231193	0.357798	0.160550	-31.723022	-23.315430	45.303345
C:\Users\cware\Desktop\Steller18Nov\18NovTrials\M25.DSG	11-1-2013	16:1:2	538762.000000	10775.240000	0.433594	-1.031250	-0.656250	0.227523	0.356881	0.163303	-29.708862	-12.405396	59.158325
C:\Users\cware\Desktop\Steller18Nov\18NovTrials\M25.DSG	11-1-2013	16:1:2	538763.000000	10775.260000	0.367188	-0.859375	-0.625000	0.216514	0.356881	0.171560	-30.868530	33.340454	68.191528
C:\Users\cware\Desktop\Steller18Nov\18NovTrials\M25.DSG	11-1-2013	16:1:2	538764.000000	10775.280000	0.367188	-0.859375	-0.625000	0.211009	0.355963	0.175229	-32.104492	16.632080	69.488525
C:\Users\cware\Desktop\Steller18Nov\18NovTrials\M25.DSG	11-1-2013	16:1:2	538765.000000	10775.300000	0.527344	-0.789063	-0.652344	0.199083	0.353211	0.182569	-40.023804	35.415649	76.629639
C:\Users\cware\Desktop\Steller18Nov\18NovTrials\M25.DSG	11-1-2013	16:1:2	538766.000000	10775.320000	0.511719	-0.757813	-0.570313	0.191743	0.351376	0.187156	-47.637939	58.609009	75.942993
C:\Users\cware\Desktop\Steller18Nov\18NovTrials\M25.DSG	11-1-2013	16:1:2	538767.000000	10775.340000	0.542969	-0.742188	-0.535156	0.177064	0.347706	0.196330	-50.216675	93.704224	70.846558
C:\Users\cware\Desktop\Steller18Nov\18NovTrials\M25.DSG	11-1-2013	16:1:2	538768.000000	10775.360000	0.648438	-0.734375	-0.570313	0.169725	0.344037	0.200000	-46.417236	110.122681	64.590454
C:\Users\cware\Desktop\Steller18Nov\18NovTrials\M25.DSG	11-1-2013	16:1:2	538769.000000	10775.380000	0.800781	-0.718750	-0.703125	0.154128	0.337615	0.205505	-35.430908	104.598999	59.616089
C:\Users\cware\Desktop\Steller18Nov\18NovTrials\M25.DSG	11-1-2013	16:1:2	538770.000000	10775.400000	0.921875	-0.691406	-0.808594	0.145872	0.335780	0.210092	-37.017822	72.067261	61.187744
C:\Users\cware\Desktop\Steller18Nov\18NovTrials\M25.DSG	11-1-2013	16:1:2	538771.000000	10775.420000	0.894531	-0.671875	-0.851563	0.133945	0.328440	0.215596	-48.339844	29.785156	61.889648
C:\Users\cware\Desktop\Steller18Nov\18NovTrials\M25.DSG	11-1-2013	16:1:2	538772.000000	10775.440000	0.785156	-0.617188	-0.769531	0.129358	0.326606	0.220183	-55.679321	19.119263	55.786133
C:\Users\cware\Desktop\Steller18Nov\18NovTrials\M25.DSG	11-1-2013	16:1:2	538773.000000	10775.460000	0.699219	-0.546875	-0.667969	0.120183	0.317431	0.228440	-59.036255	35.842896	46.035767
C:\Users\cware\Desktop\Steller18Nov\18NovTrials\M25.DSG	11-1-2013	16:1:2	538774.000000	10775.480000	0.718750	-0.441406	-0.617188	0.115596	0.314679	0.233028	-57.250977	46.356201	38.681030
C:\Users\cware\Desktop\Steller18Nov\18NovTrials\M25.DSG	11-1-2013	16:1:2	538775.000000	10775.500000	0.789063	-0.347656	-0.582031	0.107339	0.305505	0.240367	-60.028076	41.534424	31.906128
C:\Users\cware\Desktop\Steller18Nov\18NovTrials\M25.DSG	11-1-2013	16:1:2	538776.000000	10775.520000	0.832031	-0.269531	-0.554688	0.102752	0.301835	0.244037	-66.741943	34.683228	26.031494
C:\Users\cware\Desktop\Steller18Nov\18NovTrials\M25.DSG	11-1-2013	16:1:2	538777.000000	10775.540000	0.773438	-0.191406	-0.511719	0.096330	0.293578	0.251376	-67.001343	34.423828	18.310547
C:\Users\cware\Desktop\Steller18Nov\18NovTrials\M25.DSG	11-1-2013	16:1:2	538778.000000	10775.560000	0.730469	-0.054688	-0.464844	0.095413	0.288991	0.254128	-56.335449	26.153564	5.844116
C:\Users\cware\Desktop\Steller18Nov\18NovTrials\M25.DSG	11-1-2013	16:1:2	538779.000000	10775.580000	0.687500	0.097656	-0.445313	0.092661	0.281651	0.258716	-36.621094	16.082764	-11.642456
C:\Users\cware\Desktop\Steller18Nov\18NovTrials\M25.DSG	11-1-2013	16:1:2	538780.000000	10775.600000	0.683594	0.226563	-0.476563	0.091743	0.281651	0.260550	-17.669678	14.083862	-21.621704
C:\Users\cware\Desktop\Steller18Nov\18NovTrials\M25.DSG	11-1-2013	16:1:2	538781.000000	10775.620000	0.824219	0.277344	-0.519531	0.092661	0.277982	0.260550	-3.845215	-17.776489	-38.787842
C:\Users\cware\Desktop\Steller18Nov\18NovTrials\M25.DSG	11-1-2013	16:1:2	538782.000000	10775.640000	0.933594	0.214844	-0.597656	0.098165	0.279817	0.259633	1.373291	-34.561157	-55.648804
C:\Users\cware\Desktop\Steller18Nov\18NovTrials\M25.DSG	11-1-2013	16:1:2	538783.000000	10775.660000	0.847656	0.093750	-0.687500	0.102752	0.280734	0.260550	-1.892090	-28.778076	-70.327759
C:\Users\cware\Desktop\Steller18Nov\18NovTrials\M25.DSG	11-1-2013	16:1:2	538784.000000	10775.680000	0.828125	-0.042969	-0.812500	0.111927	0.282569	0.259633	-0.061035	-36.544800	-81.161499
C:\Users\cware\Desktop\Steller18Nov\18NovTrials\M25.DSG	11-1-2013	16:1:2	538785.000000	10775.700000	0.906250	-0.121094	-0.917969	0.118349	0.283486	0.259633	6.713867	-56.549072	-86.578369
C:\Users\cware\Desktop\Steller18Nov\18NovTrials\M25.DSG	11-1-2013	16:1:2	538786.000000	10775.720000	0.828125	-0.101563	-0.992188	0.132110	0.289908	0.257798	23.620605	-59.371948	-84.197998
C:\Users\cware\Desktop\Steller18Nov\18NovTrials\M25.DSG	11-1-2013	16:1:2	538787.000000	10775.740000	0.742188	-0.085938	-1.050781	0.138532	0.291743	0.255963	46.005249	-41.320801	-76.141357
C:\Users\cware\Desktop\Steller18Nov\18NovTrials\M25.DSG	11-1-2013	16:1:2	538788.000000	10775.760000	0.632813	-0.097656	-1.046875	0.146789	0.299083	0.249541	50.262451	-14.343262	-69.656372
C:\Users\cware\Desktop\Steller18Nov\18NovTrials\M25.DSG	11-1-2013	16:1:2	538789.000000	10775.780000	0.683594	-0.042969	-0.957031	0.151376	0.303670	0.245872	40.176392	-6.652832	-65.475464
C:\Users\cware\Desktop\Steller18Nov\18NovTrials\M25.DSG	11-1-2013	16:1:2	538790.000000	10775.800000	0.843750	-0.011719	-0.851563	0.157798	0.309174	0.240367	32.318115	-21.591187	-55.618286
C:\Users\cware\Desktop\Steller18Nov\18NovTrials\M25.DSG	11-1-2013	16:1:2	538791.000000	10775.820000	0.777344	-0.289063	-0.867188	0.163303	0.311927	0.236697	37.612915	-25.283813	-43.029785
C:\Users\cware\Desktop\Steller18Nov\18NovTrials\M25.DSG	11-1-2013	16:1:2	538792.000000	10775.840000	0.777344	-0.289063	-0.867188	0.167890	0.316514	0.228440	44.128418	-29.617310	-32.333374
C:\Users\cware\Desktop\Steller18Nov\18NovTrials\M25.DSG	11-1-2013	16:1:2	538793.000000	10775.860000	0.714844	-0.890625	-1.011719	0.171560	0.319266	0.223853	43.746948	-32.257080	-13.366699
C:\Users\cware\Desktop\Steller18Nov\18NovTrials\M25.DSG	11-1-2013	16:1:2	538794.000000	10775.880000	0.593750	-1.027344	-0.929688	0.173394	0.324771	0.213761	35.156250	-21.301270	-9.063721
C:\Users\cware\Desktop\Steller18Nov\18NovTrials\M25.DSG	11-1-2013	16:1:2	538795.000000	10775.900000	0.492188	-1.039063	-0.882813	0.175229	0.326606	0.211009	22.491455	15.609741	-9.552002
C:\Users\cware\Desktop\Steller18Nov\18NovTrials\M25.DSG	11-1-2013	16:1:2	538796.000000	10775.920000	0.519531	-1.027344	-0.875000	0.175229	0.328440	0.208257	5.111694	34.591675	-3.067017
C:\Users\cware\Desktop\Steller18Nov\18NovTrials\M25.DSG	11-1-2013	16:1:2	538797.000000	10775.940000	0.597656	-1.023438	-0.867188	0.174312	0.332110	0.206422	-19.729614	41.656494	8.575439
C:\Users\cware\Desktop\Steller18Nov\18NovTrials\M25.DSG	11-1-2013	16:1:2	538798.000000	10775.960000	0.601563	-0.953125	-0.835938	0.171560	0.333028	0.205505	-38.345337	48.171997	13.763428
C:\Users\cware\Desktop\Steller18Nov\18NovTrials\M25.DSG	11-1-2013	16:1:2	538799.000000	10775.980000	0.636719	-0.839844	-0.828125	0.169725	0.333945	0.207339	-52.032471	50.018311	15.136719
C:\Users\cware\Desktop\Steller18Nov\18NovTrials\M25.DSG	11-1-2013	16:1:2	538800.000000	10776.000000	0.726563	-0.769531	-0.812500	0.167890	0.333028	0.209174	-57.769775	43.807983	15.304565
C:\Users\cware\Desktop\Steller18Nov\18NovTrials\M25.DSG	11-1-2013	16:1:2	538801.000000	10776.020000	0.765625	-0.769531	-0.777344	0.164220	0.334862	0.214679	-63.629150	47.576904	12.969971
C:\Users\cware\Desktop\Steller18Nov\18NovTrials\M25.DSG	11-1-2013	16:1:2	538802.000000	10776.040000	0.773438	-0.777344	-0.703125	0.163303	0.335780	0.214679	-62.713623	52.993774	6.927490
C:\Users\cware\Desktop\Steller18Nov\18NovTrials\M25.DSG	11-1-2013	16:1:2	538803.000000	10776.060000	0.765625	-0.746094	-0.613281	0.161468	0.337615	0.218349	-57.479858	60.470581	3.082275
C:\Users\cware\Desktop\Steller18Nov\18NovTrials\M25.DSG	11-1-2013	16:1:2	538804.000000	10776.080000	0.753906	-0.648438	-0.531250	0.158716	0.337615	0.220183	-51.452637	64.437866	1.007080
C:\Users\cware\Desktop\Steller18Nov\18NovTrials\M25.DSG	11-1-2013	16:1:2	538805.000000	10776.100000	0.746094	-0.527344	-0.472656	0.156881	0.340367	0.222936	-40.222168	64.498901	-3.311157
C:\Users\cware\Desktop\Steller18Nov\18NovTrials\M25.DSG	11-1-2013	16:1:2	538806.000000	10776.120000	0.742188	-0.464844	-0.449219	0.155963	0.343119	0.222936	-29.632568	58.700562	-10.009766
C:\Users\cware\Desktop\Steller18Nov\18NovTrials\M25.DSG	11-1-2013	16:1:2	538807.000000	10776.140000	0.750000	-0.437500	-0.390625	0.157798	0.344954	0.222018	-4.821777	48.248291	-10.787964
C:\Users\cware\Desktop\Steller18Nov\18NovTrials\M25.DSG	11-1-2013	16:1:2	538808.000000	10776.160000	0.734375	-0.476563	-0.367188	0.157798	0.349541	0.221101	1.037598	29.708862	-5.218506
C:\Users\cware\Desktop\Steller18Nov\18NovTrials\M25.DSG	11-1-2013	16:1:2	538809.000000	10776.180000	0.722656	-0.351563	-0.250000	0.159633	0.356881	0.216514	4.302979	28.915405	-13.580322
C:\Users\cware\Desktop\Steller18Nov\18NovTrials\M25.DSG	11-1-2013	16:1:2	538810.000000	10776.200000	0.562500	-0.253906	-0.148438	0.163303	0.358716	0.214679	12.420654	21.484375	-15.441895
C:\Users\cware\Desktop\Steller18Nov\18NovTrials\M25.DSG	11-1-2013	16:1:2	538811.000000	10776.220000	0.531250	-0.285156	0.007813	0.166972	0.365138	0.208257	16.021729	11.947632	-17.868042
C:\Users\cware\Desktop\Steller18Nov\18NovTrials\M25.DSG	11-1-2013	16:1:2	538812.000000	10776.240000	0.515625	-0.402344	0.082031	0.172477	0.366055	0.205505	20.889282	0.274658	-25.848389
C:\Users\cware\Desktop\Steller18Nov\18NovTrials\M25.DSG	11-1-2013	16:1:2	538813.000000	10776.260000	0.644531	-0.527344	0.082031	0.181651	0.367890	0.196330	24.734497	-18.264771	-60.089111
C:\Users\cware\Desktop\Steller18Nov\18NovTrials\M25.DSG	11-1-2013	16:1:2	538814.000000	10776.280000	0.679688	-0.617188	-0.031250	0.188991	0.371560	0.191743	43.075562	-34.927368	-86.257935
C:\Users\cware\Desktop\Steller18Nov\18NovTrials\M25.DSG	11-1-2013	16:1:2	538815.000000	10776.300000	0.722656	-0.691406	-0.128906	0.202752	0.373394	0.177982	72.845459	-46.310425	-91.857910
C:\Users\cware\Desktop\Steller18Nov\18NovTrials\M25.DSG	11-1-2013	16:1:2	538816.000000	10776.320000	0.785156	-0.847656	-0.156250	0.210092	0.372477	0.169725	88.714600	-57.342529	-76.675415
C:\Users\cware\Desktop\Steller18Nov\18NovTrials\M25.DSG	11-1-2013	16:1:2	538817.000000	10776.340000	0.757813	-1.011719	-0.148438	0.219266	0.371560	0.155046	76.889038	-63.735962	-37.887573
C:\Users\cware\Desktop\Steller18Nov\18NovTrials\M25.DSG	11-1-2013	16:1:2	538818.000000	10776.360000	0.699219	-1.140625	-0.277344	0.221101	0.371560	0.149541	61.203003	-52.871704	-2.944946
C:\Users\cware\Desktop\Steller18Nov\18NovTrials\M25.DSG	11-1-2013	16:1:2	538819.000000	10776.380000	0.714844	-1.207031	-0.222656	0.219266	0.368807	0.144037	33.493042	-43.869019	14.450073
C:\Users\cware\Desktop\Steller18Nov\18NovTrials\M25.DSG	11-1-2013	16:1:2	538820.000000	10776.400000	0.714844	-1.207031	-0.222656	0.213761	0.368807	0.141284	6.820679	-42.922974	16.494751
C:\Users\cware\Desktop\Steller18Nov\18NovTrials\M25.DSG	11-1-2013	16:1:2	538821.000000	10776.420000	0.613281	-1.207031	-0.144531	0.210092	0.367890	0.144037	-23.529053	-28.213501	17.440796
C:\Users\cware\Desktop\Steller18Nov\18NovTrials\M25.DSG	11-1-2013	16:1:2	538822.000000	10776.440000	0.820313	-1.210938	-0.167969	0.204587	0.363303	0.153211	-42.861938	-41.839600	12.420654
C:\Users\cware\Desktop\Steller18Nov\18NovTrials\M25.DSG	11-1-2013	16:1:2	538823.000000	10776.460000	0.851563	-1.148438	-0.312500	0.200917	0.361468	0.157798	-64.346313	-46.707153	13.687134
C:\Users\cware\Desktop\Steller18Nov\18NovTrials\M25.DSG	11-1-2013	16:1:2	538824.000000	10776.480000	0.718750	-0.933594	-0.445313	0.195413	0.355046	0.171560	-76.965332	-39.413452	24.597168
C:\Users\cware\Desktop\Steller18Nov\18NovTrials\M25.DSG	11-1-2013	16:1:2	538825.000000	10776.500000	0.656250	-0.765625	-0.597656	0.192661	0.353211	0.179817	-71.411133	-9.185791	30.105591
C:\Users\cware\Desktop\Steller18Nov\18NovTrials\M25.DSG	11-1-2013	16:1:2	538826.000000	10776.520000	0.699219	-0.796875	-0.707031	0.183486	0.346789	0.191743	-62.179565	0.076294	45.608521
C:\Users\cware\Desktop\Steller18Nov\18NovTrials\M25.DSG	11-1-2013	16:1:2	538827.000000	10776.540000	0.609375	-0.808594	-0.695313	0.178899	0.344037	0.198165	-47.302246	17.288208	65.048218
C:\Users\cware\Desktop\Steller18Nov\18NovTrials\M25.DSG	11-1-2013	16:1:2	538828.000000	10776.560000	0.523438	-0.703125	-0.714844	0.166055	0.338532	0.207339	-30.639648	45.043945	72.250366
C:\Users\cware\Desktop\Steller18Nov\18NovTrials\M25.DSG	11-1-2013	16:1:2	538829.000000	10776.580000	0.535156	-0.511719	-0.757813	0.158716	0.335780	0.209174	-3.936768	71.365356	71.746826
C:\Users\cware\Desktop\Steller18Nov\18NovTrials\M25.DSG	11-1-2013	16:1:2	538830.000000	10776.600000	0.710938	-0.488281	-0.730469	0.142202	0.330275	0.211009	10.269165	93.017578	63.293457
C:\Users\cware\Desktop\Steller18Nov\18NovTrials\M25.DSG	11-1-2013	16:1:2	538831.000000	10776.620000	0.910156	-0.496094	-0.710938	0.135780	0.329358	0.210092	26.336670	64.773560	61.187744
C:\Users\cware\Desktop\Steller18Nov\18NovTrials\M25.DSG	11-1-2013	16:1:2	538832.000000	10776.640000	0.957031	-0.531250	-0.703125	0.123853	0.325688	0.206422	29.815674	46.554565	64.483643
C:\Users\cware\Desktop\Steller18Nov\18NovTrials\M25.DSG	11-1-2013	16:1:2	538833.000000	10776.660000	0.996094	-0.640625	-0.667969	0.118349	0.324771	0.205505	22.216797	18.463135	69.335938
C:\Users\cware\Desktop\Steller18Nov\18NovTrials\M25.DSG	11-1-2013	16:1:2	538834.000000	10776.680000	0.863281	-0.738281	-0.609375	0.112844	0.322936	0.204587	17.303467	21.377563	73.425293
C:\Users\cware\Desktop\Steller18Nov\18NovTrials\M25.DSG	11-1-2013	16:1:2	538835.000000	10776.700000	0.816406	-0.750000	-0.554688	0.101835	0.317431	0.205505	7.339478	19.760132	73.593140
C:\Users\cware\Desktop\Steller18Nov\18NovTrials\M25.DSG	11-1-2013	16:1:2	538836.000000	10776.720000	0.785156	-0.722656	-0.535156	0.097248	0.314679	0.205505	-3.433228	18.402100	69.854736
C:\Users\cware\Desktop\Steller18Nov\18NovTrials\M25.DSG	11-1-2013	16:1:2	538837.000000	10776.740000	0.769531	-0.648438	-0.515625	0.086239	0.309174	0.208257	-11.962891	9.307861	60.394287
C:\Users\cware\Desktop\Steller18Nov\18NovTrials\M25.DSG	11-1-2013	16:1:2	538838.000000	10776.760000	0.726563	-0.558594	-0.492188	0.081651	0.306422	0.210092	-19.241333	12.115479	49.865723
C:\Users\cware\Desktop\Steller18Nov\18NovTrials\M25.DSG	11-1-2013	16:1:2	538839.000000	10776.780000	0.710938	-0.484375	-0.500000	0.075229	0.300000	0.215596	-23.269653	21.255493	36.758423
C:\Users\cware\Desktop\Steller18Nov\18NovTrials\M25.DSG	11-1-2013	16:1:2	538840.000000	10776.800000	0.710938	-0.378906	-0.515625	0.070642	0.298165	0.217431	-24.337769	22.644043	26.992798
C:\Users\cware\Desktop\Steller18Nov\18NovTrials\M25.DSG	11-1-2013	16:1:2	538841.000000	10776.820000	0.773438	-0.265625	-0.476563	0.065138	0.291743	0.220183	-23.391724	14.282227	15.579224
C:\Users\cware\Desktop\Steller18Nov\18NovTrials\M25.DSG	11-1-2013	16:1:2	538842.000000	10776.840000	0.804688	-0.144531	-0.402344	0.063303	0.286239	0.222018	-26.321411	-3.601074	3.982544
C:\Users\cware\Desktop\Steller18Nov\18NovTrials\M25.DSG	11-1-2013	16:1:2	538843.000000	10776.860000	0.843750	-0.035156	-0.359375	0.064220	0.282569	0.229358	-47.973633	-34.454346	-15.792847
C:\Users\cware\Desktop\Steller18Nov\18NovTrials\M25.DSG	11-1-2013	16:1:2	538844.000000	10776.880000	0.792969	-0.007813	-0.445313	0.065138	0.279817	0.233028	-70.648193	-34.622192	-22.506714
C:\Users\cware\Desktop\Steller18Nov\18NovTrials\M25.DSG	11-1-2013	16:1:2	538845.000000	10776.900000	0.726563	0.000000	-0.546875	0.069725	0.271560	0.243119	-75.897217	-36.117554	-28.579712
C:\Users\cware\Desktop\Steller18Nov\18NovTrials\M25.DSG	11-1-2013	16:1:2	538846.000000	10776.920000	0.851563	-0.046875	-0.582031	0.071560	0.265138	0.248624	-66.787720	-54.336548	-41.717529
C:\Users\cware\Desktop\Steller18Nov\18NovTrials\M25.DSG	11-1-2013	16:1:2	538847.000000	10776.940000	0.886719	-0.160156	-0.601563	0.082569	0.265138	0.254128	-45.761108	-71.517944	-57.937622
C:\Users\cware\Desktop\Steller18Nov\18NovTrials\M25.DSG	11-1-2013	16:1:2	538848.000000	10776.960000	0.886719	-0.160156	-0.601563	0.088073	0.263303	0.258716	-32.333374	-76.370239	-68.710327
C:\Users\cware\Desktop\Steller18Nov\18NovTrials\M25.DSG	11-1-2013	16:1:2	538849.000000	10776.980000	0.683594	-0.117188	-0.898438	0.099083	0.262385	0.264220	-32.043457	-38.101196	-65.872192
C:\Users\cware\Desktop\Steller18Nov\18NovTrials\M25.DSG	11-1-2013	16:1:2	538850.000000	10777.000000	0.800781	-0.121094	-0.816406	0.100917	0.262385	0.266972	-49.880981	-16.876221	-63.125610
C:\Users\cware\Desktop\Steller18Nov\18NovTrials\M25.DSG	11-1-2013	16:1:2	538851.000000	10777.020000	0.777344	-0.234375	-0.902344	0.107339	0.259633	0.272477	-74.020386	15.350342	-57.983398
C:\Users\cware\Desktop\Steller18Nov\18NovTrials\M25.DSG	11-1-2013	16:1:2	538852.000000	10777.040000	0.707031	-0.339844	-0.890625	0.108257	0.259633	0.274312	-88.912964	49.499512	-47.744751
C:\Users\cware\Desktop\Steller18Nov\18NovTrials\M25.DSG	11-1-2013	16:1:2	538853.000000	10777.060000	0.777344	-0.367188	-0.734375	0.104587	0.252294	0.279817	-87.097168	60.485840	-37.322998
C:\Users\cware\Desktop\Steller18Nov\18NovTrials\M25.DSG	11-1-2013	16:1:2	538854.000000	10777.080000	0.824219	-0.378906	-0.687500	0.102752	0.250459	0.280734	-74.630737	66.284180	-29.403687
C:\Users\cware\Desktop\Steller18Nov\18NovTrials\M25.DSG	11-1-2013	16:1:2	538855.000000	10777.100000	0.921875	-0.375000	-0.750000	0.099083	0.244037	0.282569	-62.072754	60.119629	-22.384644
C:\Users\cware\Desktop\Steller18Nov\18NovTrials\M25.DSG	11-1-2013	16:1:2	538856.000000	10777.120000	1.003906	-0.332031	-0.777344	0.095413	0.242202	0.284404	-56.823730	54.931641	-16.891479
C:\Users\cware\Desktop\Steller18Nov\18NovTrials\M25.DSG	11-1-2013	16:1:2	538857.000000	10777.140000	1.105469	-0.292969	-0.785156	0.092661	0.236697	0.285321	-60.272217	39.672852	-15.274048
C:\Users\cware\Desktop\Steller18Nov\18NovTrials\M25.DSG	11-1-2013	16:1:2	538858.000000	10777.160000	1.125000	-0.253906	-0.835938	0.090826	0.233945	0.285321	-60.913086	26.153564	-16.418457
C:\Users\cware\Desktop\Steller18Nov\18NovTrials\M25.DSG	11-1-2013	16:1:2	538859.000000	10777.180000	1.109375	-0.195313	-0.867188	0.088991	0.232110	0.286239	-63.354492	11.383057	-20.172119
C:\Users\cware\Desktop\Steller18Nov\18NovTrials\M25.DSG	11-1-2013	16:1:2	538860.000000	10777.200000	1.003906	-0.175781	-0.878906	0.088991	0.227523	0.288991	-68.572998	9.796143	-21.606445
C:\Users\cware\Desktop\Steller18Nov\18NovTrials\M25.DSG	11-1-2013	16:1:2	538861.000000	10777.220000	0.839844	-0.183594	-0.882813	0.088991	0.224771	0.291743	-73.211670	27.847290	-21.514893
C:\Users\cware\Desktop\Steller18Nov\18NovTrials\M25.DSG	11-1-2013	16:1:2	538862.000000	10777.240000	0.710938	-0.222656	-0.832031	0.087156	0.220183	0.294495	-71.578979	48.751831	-21.896362
C:\Users\cware\Desktop\Steller18Nov\18NovTrials\M25.DSG	11-1-2013	16:1:2	538863.000000	10777.260000	0.671875	-0.269531	-0.785156	0.083486	0.217431	0.295413	-63.232422	61.019897	-23.330688
C:\Users\cware\Desktop\Steller18Nov\18NovTrials\M25.DSG	11-1-2013	16:1:2	538864.000000	10777.280000	0.679688	-0.300781	-0.730469	0.078899	0.213761	0.295413	-53.588867	61.645508	-23.315430
C:\Users\cware\Desktop\Steller18Nov\18NovTrials\M25.DSG	11-1-2013	16:1:2	538865.000000	10777.300000	0.726563	-0.324219	-0.652344	0.076147	0.212844	0.294495	-43.167114	57.296753	-24.993896
C:\Users\cware\Desktop\Steller18Nov\18NovTrials\M25.DSG	11-1-2013	16:1:2	538866.000000	10777.320000	0.796875	-0.335938	-0.566406	0.069725	0.211009	0.292661	-37.307739	52.474976	-28.167725
C:\Users\cware\Desktop\Steller18Nov\18NovTrials\M25.DSG	11-1-2013	16:1:2	538867.000000	10777.340000	0.839844	-0.304688	-0.500000	0.068807	0.211009	0.291743	-32.638550	49.362183	-34.652710
C:\Users\cware\Desktop\Steller18Nov\18NovTrials\M25.DSG	11-1-2013	16:1:2	538868.000000	10777.360000	0.910156	-0.277344	-0.449219	0.064220	0.210092	0.288991	-31.570435	42.678833	-40.939331
C:\Users\cware\Desktop\Steller18Nov\18NovTrials\M25.DSG	11-1-2013	16:1:2	538869.000000	10777.380000	0.933594	-0.230469	-0.453125	0.063303	0.211009	0.288073	-25.741577	39.093018	-47.134399
C:\Users\cware\Desktop\Steller18Nov\18NovTrials\M25.DSG	11-1-2013	16:1:2	538870.000000	10777.400000	0.917969	-0.199219	-0.476563	0.061468	0.212844	0.286239	-18.432617	34.759521	-50.186157
C:\Users\cware\Desktop\Steller18Nov\18NovTrials\M25.DSG	11-1-2013	16:1:2	538871.000000	10777.420000	0.878906	-0.199219	-0.503906	0.061468	0.213761	0.284404	-11.367798	37.445068	-50.491333
C:\Users\cware\Desktop\Steller18Nov\18NovTrials\M25.DSG	11-1-2013	16:1:2	538872.000000	10777.440000	0.851563	-0.226563	-0.488281	0.061468	0.214679	0.283486	-8.621216	39.886475	-47.470093
C:\Users\cware\Desktop\Steller18Nov\18NovTrials\M25.DSG	11-1-2013	16:1:2	538873.000000	10777.460000	0.835938	-0.261719	-0.492188	0.060550	0.217431	0.279817	-12.985229	39.489746	-38.925171
C:\Users\cware\Desktop\Steller18Nov\18NovTrials\M25.DSG	11-1-2013	16:1:2	538874.000000	10777.480000	0.816406	-0.281250	-0.511719	0.060550	0.219266	0.278899	-19.424438	33.554077	-31.173706
C:\Users\cware\Desktop\Steller18Nov\18NovTrials\M25.DSG	11-1-2013	16:1:2	538875.000000	10777.500000	0.890625	-0.265625	-0.390625	0.059633	0.220183	0.275229	-19.836426	23.880005	-28.137207
C:\Users\cware\Desktop\Steller18Nov\18NovTrials\M25.DSG	11-1-2013	16:1:2	538876.000000	10777.520000	0.882813	-0.308594	-0.402344	0.058716	0.220183	0.275229	-24.978638	31.585693	-23.681641
C:\Users\cware\Desktop\Steller18Nov\18NovTrials\M25.DSG	11-1-2013	16:1:2	538877.000000	10777.540000	0.929688	-0.363281	-0.429688	0.056881	0.220183	0.275229	-36.865234	39.199829	-20.751953
C:\Users\cware\Desktop\Steller18Nov\18NovTrials\M25.DSG	11-1-2013	16:1:2	538878.000000	10777.560000	0.960938	-0.386719	-0.464844	0.055046	0.220183	0.275229	-48.126221	42.495728	-22.918701
C:\Users\cware\Desktop\Steller18Nov\18NovTrials\M25.DSG	11-1-2013	16:1:2	538879.000000	10777.580000	1.011719	-0.371094	-0.484375	0.053211	0.216514	0.274312	-57.296753	39.306641	-29.403687
C:\Users\cware\Desktop\Steller18Nov\18NovTrials\M25.DSG	11-1-2013	16:1:2	538880.000000	10777.600000	0.972656	-0.371094	-0.562500	0.051376	0.214679	0.274312	-56.289673	39.810181	-31.906128
C:\Users\cware\Desktop\Steller18Nov\18NovTrials\M25.DSG	11-1-2013	16:1:2	538881.000000	10777.620000	0.839844	-0.386719	-0.640625	0.049541	0.211927	0.274312	-39.657593	55.068970	-31.784058
C:\Users\cware\Desktop\Steller18Nov\18NovTrials\M25.DSG	11-1-2013	16:1:2	538882.000000	10777.640000	0.742188	-0.464844	-0.621094	0.048624	0.210092	0.273394	-23.345947	79.086304	-25.192261
C:\Users\cware\Desktop\Steller18Nov\18NovTrials\M25.DSG	11-1-2013	16:1:2	538883.000000	10777.660000	0.703125	-0.628906	-0.601563	0.041284	0.209174	0.266055	-17.745972	103.485107	-14.053345
C:\Users\cware\Desktop\Steller18Nov\18NovTrials\M25.DSG	11-1-2013	16:1:2	538884.000000	10777.680000	0.781250	-0.722656	-0.449219	0.036697	0.209174	0.260550	-24.002075	106.460571	-22.384644
C:\Users\cware\Desktop\Steller18Nov\18NovTrials\M25.DSG	11-1-2013	16:1:2	538885.000000	10777.700000	0.933594	-0.746094	-0.269531	0.028440	0.208257	0.252294	-17.608643	112.152100	-45.028687
C:\Users\cware\Desktop\Steller18Nov\18NovTrials\M25.DSG	11-1-2013	16:1:2	538886.000000	10777.720000	1.046875	-0.847656	-0.074219	0.025688	0.210092	0.247706	-3.952026	102.508545	-37.307739
C:\Users\cware\Desktop\Steller18Nov\18NovTrials\M25.DSG	11-1-2013	16:1:2	538887.000000	10777.740000	1.167969	-0.894531	0.050781	0.018349	0.211009	0.237615	1.358032	69.717407	-13.214111
C:\Users\cware\Desktop\Steller18Nov\18NovTrials\M25.DSG	11-1-2013	16:1:2	538888.000000	10777.760000	1.261719	-0.871094	0.027344	0.015596	0.210092	0.234862	-8.636475	33.645630	5.813599
C:\Users\cware\Desktop\Steller18Nov\18NovTrials\M25.DSG	11-1-2013	16:1:2	538889.000000	10777.780000	1.468750	-0.777344	0.000000	0.012844	0.207339	0.233028	-19.760132	-22.293091	-0.686646
C:\Users\cware\Desktop\Steller18Nov\18NovTrials\M25.DSG	11-1-2013	16:1:2	538890.000000	10777.800000	1.265625	-0.710938	-0.085938	0.011927	0.207339	0.233945	-19.058228	-25.482178	3.677368
C:\Users\cware\Desktop\Steller18Nov\18NovTrials\M25.DSG	11-1-2013	16:1:2	538891.000000	10777.820000	0.910156	-0.640625	-0.132813	0.012844	0.203670	0.233945	-14.175415	-1.876831	8.926392
C:\Users\cware\Desktop\Steller18Nov\18NovTrials\M25.DSG	11-1-2013	16:1:2	538892.000000	10777.840000	0.828125	-0.593750	-0.156250	0.012844	0.203670	0.234862	-10.833740	0.564575	6.469727
C:\Users\cware\Desktop\Steller18Nov\18NovTrials\M25.DSG	11-1-2013	16:1:2	538893.000000	10777.860000	0.808594	-0.566406	-0.148438	0.011927	0.201835	0.232110	-4.257202	-1.403809	0.869751
C:\Users\cware\Desktop\Steller18Nov\18NovTrials\M25.DSG	11-1-2013	16:1:2	538894.000000	10777.880000	0.761719	-0.531250	-0.136719	0.011927	0.200917	0.231193	1.556396	2.517700	-4.638672
C:\Users\cware\Desktop\Steller18Nov\18NovTrials\M25.DSG	11-1-2013	16:1:2	538895.000000	10777.900000	0.746094	-0.492188	-0.121094	0.011927	0.201835	0.230275	9.063721	3.311157	-9.170532
C:\Users\cware\Desktop\Steller18Nov\18NovTrials\M25.DSG	11-1-2013	16:1:2	538896.000000	10777.920000	0.761719	-0.445313	-0.085938	0.011927	0.203670	0.228440	18.554688	1.693726	-11.199951
C:\Users\cware\Desktop\Steller18Nov\18NovTrials\M25.DSG	11-1-2013	16:1:2	538897.000000	10777.940000	0.742188	-0.417969	-0.058594	0.011009	0.204587	0.227523	32.852173	5.630493	-11.154175
C:\Users\cware\Desktop\Steller18Nov\18NovTrials\M25.DSG	11-1-2013	16:1:2	538898.000000	10777.960000	0.718750	-0.437500	-0.015625	0.011009	0.207339	0.222936	40.969849	12.298584	-11.550903
C:\Users\cware\Desktop\Steller18Nov\18NovTrials\M25.DSG	11-1-2013	16:1:2	538899.000000	10777.980000	0.710938	-0.484375	0.046875	0.010092	0.209174	0.220183	43.716431	13.992310	-17.288208
C:\Users\cware\Desktop\Steller18Nov\18NovTrials\M25.DSG	11-1-2013	16:1:2	538900.000000	10778.000000	0.753906	-0.523438	0.136719	0.009174	0.211927	0.214679	42.480469	23.284912	-22.262573
C:\Users\cware\Desktop\Steller18Nov\18NovTrials\M25.DSG	11-1-2013	16:1:2	538901.000000	10778.020000	0.835938	-0.542969	0.218750	0.008257	0.214679	0.211009	36.697388	22.979736	-24.795532
C:\Users\cware\Desktop\Steller18Nov\18NovTrials\M25.DSG	11-1-2013	16:1:2	538902.000000	10778.040000	0.835938	-0.542969	0.218750	0.007339	0.219266	0.205505	31.494141	23.361206	-27.923584
C:\Users\cware\Desktop\Steller18Nov\18NovTrials\M25.DSG	11-1-2013	16:1:2	538903.000000	10778.060000	0.964844	-0.628906	0.246094	0.008257	0.221101	0.202752	19.973755	11.520386	-32.318115
C:\Users\cware\Desktop\Steller18Nov\18NovTrials\M25.DSG	11-1-2013	16:1:2	538904.000000	10778.080000	0.988281	-0.660156	0.187500	0.009174	0.223853	0.200000	8.178711	3.646851	-30.929565
C:\Users\cware\Desktop\Steller18Nov\18NovTrials\M25.DSG	11-1-2013	16:1:2	538905.000000	10778.100000	0.941406	-0.730469	0.148438	0.010092	0.224771	0.200000	1.678467	-6.210327	-27.847290
C:\Users\cware\Desktop\Steller18Nov\18NovTrials\M25.DSG	11-1-2013	16:1:2	538906.000000	10778.120000	0.820313	-0.804688	0.136719	0.011927	0.226606	0.200000	-2.243042	-20.050049	-17.501831
C:\Users\cware\Desktop\Steller18Nov\18NovTrials\M25.DSG	11-1-2013	16:1:2	538907.000000	10778.140000	0.656250	-0.855469	0.082031	0.012844	0.227523	0.202752	-3.845215	-18.020630	1.068115
C:\Users\cware\Desktop\Steller18Nov\18NovTrials\M25.DSG	11-1-2013	16:1:2	538908.000000	10778.160000	0.550781	-0.890625	-0.046875	0.011927	0.224771	0.204587	-7.110596	-2.349854	17.425537
C:\Users\cware\Desktop\Steller18Nov\18NovTrials\M25.DSG	11-1-2013	16:1:2	538909.000000	10778.180000	0.730469	-0.867188	0.011719	0.011009	0.223853	0.204587	-12.908936	6.088257	16.342163
C:\Users\cware\Desktop\Steller18Nov\18NovTrials\M25.DSG	11-1-2013	16:1:2	538910.000000	10778.200000	1.222656	-0.734375	0.250000	0.009174	0.221101	0.205505	-21.209717	-40.130615	-5.996704
C:\Users\cware\Desktop\Steller18Nov\18NovTrials\M25.DSG	11-1-2013	16:1:2	538911.000000	10778.220000	1.355469	-0.644531	0.273438	0.012844	0.222936	0.211009	-21.713257	-84.472656	-16.708374
C:\Users\cware\Desktop\Steller18Nov\18NovTrials\M25.DSG	11-1-2013	16:1:2	538912.000000	10778.240000	1.312500	-0.699219	0.117188	0.016514	0.221101	0.218349	-20.370483	-106.964111	-12.069702
C:\Users\cware\Desktop\Steller18Nov\18NovTrials\M25.DSG	11-1-2013	16:1:2	538913.000000	10778.260000	1.128906	-0.746094	0.027344	0.023853	0.220183	0.229358	-22.369385	-113.784790	0.213623
C:\Users\cware\Desktop\Steller18Nov\18NovTrials\M25.DSG	11-1-2013	16:1:2	538914.000000	10778.280000	0.929688	-0.742188	0.019531	0.028440	0.222018	0.234862	-22.979736	-110.137939	13.275146
C:\Users\cware\Desktop\Steller18Nov\18NovTrials\M25.DSG	11-1-2013	16:1:2	538915.000000	10778.300000	0.746094	-0.699219	0.011719	0.036697	0.218349	0.247706	-20.019531	-99.151611	26.382446
C:\Users\cware\Desktop\Steller18Nov\18NovTrials\M25.DSG	11-1-2013	16:1:2	538916.000000	10778.320000	0.710938	-0.660156	-0.042969	0.040367	0.216514	0.253211	-18.051147	-99.060059	33.035278
C:\Users\cware\Desktop\Steller18Nov\18NovTrials\M25.DSG	11-1-2013	16:1:2	538917.000000	10778.340000	0.640625	-0.632813	-0.132813	0.047706	0.213761	0.265138	-16.754150	-89.218140	41.046143
C:\Users\cware\Desktop\Steller18Nov\18NovTrials\M25.DSG	11-1-2013	16:1:2	538918.000000	10778.360000	0.644531	-0.632813	-0.156250	0.050459	0.212844	0.269725	-18.371582	-84.381104	49.636841
C:\Users\cware\Desktop\Steller18Nov\18NovTrials\M25.DSG	11-1-2013	16:1:2	538919.000000	10778.380000	0.757813	-0.644531	-0.183594	0.056881	0.210092	0.278899	-21.957397	-67.001343	55.374146
C:\Users\cware\Desktop\Steller18Nov\18NovTrials\M25.DSG	11-1-2013	16:1:2	538920.000000	10778.400000	1.000000	-0.644531	-0.226563	0.058716	0.208257	0.282569	-27.755737	-72.631836	58.837891
C:\Users\cware\Desktop\Steller18Nov\18NovTrials\M25.DSG	11-1-2013	16:1:2	538921.000000	10778.420000	1.199219	-0.652344	-0.320313	0.064220	0.204587	0.289908	-32.882690	-74.768066	60.256958
C:\Users\cware\Desktop\Steller18Nov\18NovTrials\M25.DSG	11-1-2013	16:1:2	538922.000000	10778.440000	1.343750	-0.636719	-0.445313	0.066972	0.202752	0.293578	-30.319214	-93.994141	57.281494
C:\Users\cware\Desktop\Steller18Nov\18NovTrials\M25.DSG	11-1-2013	16:1:2	538923.000000	10778.460000	1.234375	-0.582031	-0.554688	0.075229	0.201835	0.301835	-13.244629	-108.154297	61.233521
C:\Users\cware\Desktop\Steller18Nov\18NovTrials\M25.DSG	11-1-2013	16:1:2	538924.000000	10778.480000	0.960938	-0.515625	-0.636719	0.080734	0.200000	0.306422	4.318237	-105.499268	60.211182
C:\Users\cware\Desktop\Steller18Nov\18NovTrials\M25.DSG	11-1-2013	16:1:2	538925.000000	10778.500000	0.742188	-0.425781	-0.757813	0.087156	0.202752	0.310092	21.377563	-93.612671	59.234619
C:\Users\cware\Desktop\Steller18Nov\18NovTrials\M25.DSG	11-1-2013	16:1:2	538926.000000	10778.520000	0.582031	-0.367188	-0.808594	0.090826	0.205505	0.311927	33.340454	-75.653076	53.543091
C:\Users\cware\Desktop\Steller18Nov\18NovTrials\M25.DSG	11-1-2013	16:1:2	538927.000000	10778.540000	0.480469	-0.324219	-0.753906	0.098165	0.211009	0.312844	46.127319	-111.038208	9.246826
C:\Users\cware\Desktop\Steller18Nov\18NovTrials\M25.DSG	11-1-2013	16:1:2	538928.000000	10778.560000	0.500000	-0.101563	-0.613281	0.101835	0.215596	0.314679	38.833618	-56.259155	-4.135132
C:\Users\cware\Desktop\Steller18Nov\18NovTrials\M25.DSG	11-1-2013	16:1:2	538929.000000	10778.580000	0.527344	0.007813	-0.679688	0.109174	0.222018	0.314679	55.358887	-60.440063	-5.508423
C:\Users\cware\Desktop\Steller18Nov\18NovTrials\M25.DSG	11-1-2013	16:1:2	538930.000000	10778.600000	0.527344	0.007813	-0.679688	0.111927	0.227523	0.312844	74.798584	-70.983887	-2.761841
C:\Users\cware\Desktop\Steller18Nov\18NovTrials\M25.DSG	11-1-2013	16:1:2	538931.000000	10778.620000	0.804688	0.085938	-0.683594	0.122018	0.235780	0.309174	88.745117	-114.822388	-10.604858
C:\Users\cware\Desktop\Steller18Nov\18NovTrials\M25.DSG	11-1-2013	16:1:2	538932.000000	10778.640000	0.609375	0.105469	-0.761719	0.130275	0.242202	0.307339	97.946167	-104.888916	-14.587402
C:\Users\cware\Desktop\Steller18Nov\18NovTrials\M25.DSG	11-1-2013	16:1:2	538933.000000	10778.660000	0.691406	0.097656	-0.750000	0.134862	0.255963	0.299083	112.167358	-85.281372	-15.823364
C:\Users\cware\Desktop\Steller18Nov\18NovTrials\M25.DSG	11-1-2013	16:1:2	538934.000000	10778.680000	0.792969	0.093750	-0.695313	0.144954	0.262385	0.292661	116.210938	-94.848633	-13.717651
C:\Users\cware\Desktop\Steller18Nov\18NovTrials\M25.DSG	11-1-2013	16:1:2	538935.000000	10778.700000	0.808594	0.105469	-0.703125	0.152294	0.269725	0.287156	114.776611	-107.955933	-6.317139
C:\Users\cware\Desktop\Steller18Nov\18NovTrials\M25.DSG	11-1-2013	16:1:2	538936.000000	10778.720000	0.722656	0.117188	-0.730469	0.163303	0.282569	0.274312	116.638184	-122.039795	-4.165649
C:\Users\cware\Desktop\Steller18Nov\18NovTrials\M25.DSG	11-1-2013	16:1:2	538937.000000	10778.740000	0.523438	0.148438	-0.792969	0.171560	0.287156	0.268807	134.201050	-110.260010	-0.808716
C:\Users\cware\Desktop\Steller18Nov\18NovTrials\M25.DSG	11-1-2013	16:1:2	538938.000000	10778.760000	0.453125	0.191406	-0.843750	0.178899	0.302752	0.250459	151.885986	-94.497681	1.098633
C:\Users\cware\Desktop\Steller18Nov\18NovTrials\M25.DSG	11-1-2013	16:1:2	538939.000000	10778.780000	0.492188	0.140625	-0.742188	0.182569	0.309174	0.239450	160.110474	-98.510742	3.509521
C:\Users\cware\Desktop\Steller18Nov\18NovTrials\M25.DSG	11-1-2013	16:1:2	538940.000000	10778.800000	0.468750	-0.062500	-0.617188	0.189908	0.322018	0.216514	169.921875	-107.009888	10.131836
C:\Users\cware\Desktop\Steller18Nov\18NovTrials\M25.DSG	11-1-2013	16:1:2	538941.000000	10778.820000	0.398438	-0.300781	-0.582031	0.193578	0.327523	0.202752	175.994873	-103.958130	11.947632
C:\Users\cware\Desktop\Steller18Nov\18NovTrials\M25.DSG	11-1-2013	16:1:2	538942.000000	10778.840000	0.429688	-0.484375	-0.570313	0.196330	0.334862	0.175229	166.580200	-109.420776	9.552002
C:\Users\cware\Desktop\Steller18Nov\18NovTrials\M25.DSG	11-1-2013	16:1:2	538943.000000	10778.860000	0.414063	-0.640625	-0.578125	0.197248	0.336697	0.162385	151.550293	-114.334106	5.722046
C:\Users\cware\Desktop\Steller18Nov\18NovTrials\M25.DSG	11-1-2013	16:1:2	538944.000000	10778.880000	0.449219	-0.707031	-0.613281	0.200000	0.339450	0.139450	119.674683	-106.353760	-8.651733
C:\Users\cware\Desktop\Steller18Nov\18NovTrials\M25.DSG	11-1-2013	16:1:2	538945.000000	10778.900000	0.445313	-0.738281	-0.613281	0.200917	0.338532	0.129358	95.199585	-89.385986	-20.889282
C:\Users\cware\Desktop\Steller18Nov\18NovTrials\M25.DSG	11-1-2013	16:1:2	538946.000000	10778.920000	0.500000	-0.824219	-0.703125	0.204587	0.337615	0.113761	70.739746	-84.915161	-22.827148
C:\Users\cware\Desktop\Steller18Nov\18NovTrials\M25.DSG	11-1-2013	16:1:2	538947.000000	10778.940000	0.296875	-0.804688	-0.812500	0.203670	0.338532	0.107339	57.952881	-30.593872	-27.130127
C:\Users\cware\Desktop\Steller18Nov\18NovTrials\M25.DSG	11-1-2013	16:1:2	538948.000000	10778.960000	0.328125	-0.937500	-0.792969	0.205505	0.336697	0.098165	49.377441	1.480103	-37.353516
C:\Users\cware\Desktop\Steller18Nov\18NovTrials\M25.DSG	11-1-2013	16:1:2	538949.000000	10778.980000	0.351563	-1.035156	-0.718750	0.207339	0.335780	0.093578	64.559937	15.747070	-46.859741
C:\Users\cware\Desktop\Steller18Nov\18NovTrials\M25.DSG	11-1-2013	16:1:2	538950.000000	10779.000000	0.425781	-1.214844	-0.570313	0.208257	0.327523	0.092661	154.357910	-188.644409	-53.405762
C:\Users\cware\Desktop\Steller18Nov\18NovTrials\M25.DSG	11-1-2013	16:1:2	538951.000000	10779.020000	1.734375	-2.000000	-0.195313	0.194495	0.294495	0.088991	287.292480	-127.441406	74.645996
C:\Users\cware\Desktop\Steller18Nov\18NovTrials\M25.DSG	11-1-2013	16:1:2	538952.000000	10779.040000	1.667969	-2.000000	-0.335938	0.181651	0.268807	0.086239	201.446533	-29.693604	-91.506958
C:\Users\cware\Desktop\Steller18Nov\18NovTrials\M25.DSG	11-1-2013	16:1:2	538953.000000	10779.060000	-1.472656	-2.000000	-0.039063	0.160550	0.235780	0.077982	98.297119	57.846069	-71.258545
C:\Users\cware\Desktop\Steller18Nov\18NovTrials\M25.DSG	11-1-2013	16:1:2	538954.000000	10779.080000	0.554688	-1.242188	0.632813	0.155046	0.233945	0.073394	-9.002686	66.802979	-39.382935
C:\Users\cware\Desktop\Steller18Nov\18NovTrials\M25.DSG	11-1-2013	16:1:2	538955.000000	10779.100000	0.328125	-0.949219	0.179688	0.147706	0.239450	0.077064	-12.512207	43.243408	-10.711670
C:\Users\cware\Desktop\Steller18Nov\18NovTrials\M25.DSG	11-1-2013	16:1:2	538956.000000	10779.120000	0.417969	-0.855469	0.046875	0.144954	0.240367	0.077064	-25.238037	-49.194336	-0.274658
C:\Users\cware\Desktop\Steller18Nov\18NovTrials\M25.DSG	11-1-2013	16:1:2	538957.000000	10779.140000	0.382813	-0.906250	-0.066406	0.138532	0.247706	0.084404	-40.832520	-52.017212	7.537842
C:\Users\cware\Desktop\Steller18Nov\18NovTrials\M25.DSG	11-1-2013	16:1:2	538958.000000	10779.160000	0.382813	-0.906250	-0.066406	0.134862	0.249541	0.088991	-54.946899	-36.636353	-11.688232
C:\Users\cware\Desktop\Steller18Nov\18NovTrials\M25.DSG	11-1-2013	16:1:2	538959.000000	10779.180000	0.480469	-0.925781	-0.109375	0.129358	0.261468	0.094495	-99.014282	-5.081177	-37.536621
C:\Users\cware\Desktop\Steller18Nov\18NovTrials\M25.DSG	11-1-2013	16:1:2	538960.000000	10779.200000	0.312500	-0.925781	-0.386719	0.132110	0.269725	0.100000	-145.828247	67.214966	-12.420654
C:\Users\cware\Desktop\Steller18Nov\18NovTrials\M25.DSG	11-1-2013	16:1:2	538961.000000	10779.220000	0.937500	-0.136719	-0.101563	0.149541	0.277982	0.101835	-166.320801	-7.141113	-8.331299
C:\Users\cware\Desktop\Steller18Nov\18NovTrials\M25.DSG	11-1-2013	16:1:2	538962.000000	10779.240000	0.445313	-0.632813	-0.425781	0.156881	0.280734	0.102752	-168.212891	12.496948	8.560181
C:\Users\cware\Desktop\Steller18Nov\18NovTrials\M25.DSG	11-1-2013	16:1:2	538963.000000	10779.260000	0.460938	-0.773438	-0.460938	0.169725	0.290826	0.111927	-189.498901	2.471924	19.897461
C:\Users\cware\Desktop\Steller18Nov\18NovTrials\M25.DSG	11-1-2013	16:1:2	538964.000000	10779.280000	0.414063	-0.480469	-0.476563	0.179817	0.298165	0.117431	-182.159424	3.921509	14.251709
C:\Users\cware\Desktop\Steller18Nov\18NovTrials\M25.DSG	11-1-2013	16:1:2	538965.000000	10779.300000	0.355469	-0.480469	-0.500000	0.199083	0.306422	0.124771	-165.100098	-14.465332	-6.286621
C:\Users\cware\Desktop\Steller18Nov\18NovTrials\M25.DSG	11-1-2013	16:1:2	538966.000000	10779.320000	0.136719	-1.000000	-0.750000	0.208257	0.310092	0.127523	-155.487061	-10.208130	-3.784180
C:\Users\cware\Desktop\Steller18Nov\18NovTrials\M25.DSG	11-1-2013	16:1:2	538967.000000	10779.340000	0.355469	-1.031250	-0.738281	0.213761	0.314679	0.135780	-149.673462	15.945435	25.314331
C:\Users\cware\Desktop\Steller18Nov\18NovTrials\M25.DSG	11-1-2013	16:1:2	538968.000000	10779.360000	0.714844	-0.972656	-0.710938	0.214679	0.318349	0.141284	-135.421753	8.743286	35.980225
C:\Users\cware\Desktop\Steller18Nov\18NovTrials\M25.DSG	11-1-2013	16:1:2	538969.000000	10779.380000	0.683594	-0.804688	-0.660156	0.212844	0.324771	0.148624	-72.738647	-44.219971	23.788452
C:\Users\cware\Desktop\Steller18Nov\18NovTrials\M25.DSG	11-1-2013	16:1:2	538970.000000	10779.400000	0.562500	-0.863281	-0.718750	0.211927	0.326606	0.151376	-42.297363	-73.867798	16.311646
C:\Users\cware\Desktop\Steller18Nov\18NovTrials\M25.DSG	11-1-2013	16:1:2	538971.000000	10779.420000	0.484375	-0.988281	-0.851563	0.207339	0.321101	0.157798	-27.175903	-74.111938	20.782471
C:\Users\cware\Desktop\Steller18Nov\18NovTrials\M25.DSG	11-1-2013	16:1:2	538972.000000	10779.440000	0.500000	-1.179688	-0.875000	0.196330	0.320183	0.161468	-35.400391	-87.234497	31.204224
C:\Users\cware\Desktop\Steller18Nov\18NovTrials\M25.DSG	11-1-2013	16:1:2	538973.000000	10779.460000	0.324219	-1.105469	-0.968750	0.191743	0.319266	0.165138	-28.442383	-56.777954	34.545898
C:\Users\cware\Desktop\Steller18Nov\18NovTrials\M25.DSG	11-1-2013	16:1:2	538974.000000	10779.480000	0.269531	-1.046875	-1.046875	0.187156	0.314679	0.173394	-24.490356	-46.279907	30.838013
C:\Users\cware\Desktop\Steller18Nov\18NovTrials\M25.DSG	11-1-2013	16:1:2	538975.000000	10779.500000	0.339844	-0.761719	-1.250000	0.184404	0.312844	0.177064	-13.107300	-41.381836	21.972656
C:\Users\cware\Desktop\Steller18Nov\18NovTrials\M25.DSG	11-1-2013	16:1:2	538976.000000	10779.520000	0.371094	-0.585938	-1.281250	0.179817	0.311009	0.183486	1.388550	-51.712036	16.067505
C:\Users\cware\Desktop\Steller18Nov\18NovTrials\M25.DSG	11-1-2013	16:1:2	538977.000000	10779.540000	0.375000	-0.523438	-1.183594	0.177982	0.310092	0.184404	10.208130	-51.452637	15.319824
C:\Users\cware\Desktop\Steller18Nov\18NovTrials\M25.DSG	11-1-2013	16:1:2	538978.000000	10779.560000	0.359375	-0.550781	-1.113281	0.177982	0.311009	0.184404	18.096924	-43.243408	11.459351
C:\Users\cware\Desktop\Steller18Nov\18NovTrials\M25.DSG	11-1-2013	16:1:2	538979.000000	10779.580000	0.367188	-0.628906	-1.000000	0.179817	0.309174	0.185321	12.191772	-21.835327	3.189087
C:\Users\cware\Desktop\Steller18Nov\18NovTrials\M25.DSG	11-1-2013	16:1:2	538980.000000	10779.600000	0.433594	-0.707031	-0.855469	0.177064	0.309174	0.186239	0.656128	-21.697998	-0.427246
C:\Users\cware\Desktop\Steller18Nov\18NovTrials\M25.DSG	11-1-2013	16:1:2	538981.000000	10779.620000	0.488281	-0.726563	-0.808594	0.177982	0.308257	0.186239	-4.608154	-37.658691	2.471924
C:\Users\cware\Desktop\Steller18Nov\18NovTrials\M25.DSG	11-1-2013	16:1:2	538982.000000	10779.640000	0.441406	-0.710938	-0.843750	0.177982	0.306422	0.189908	-15.411377	-56.015015	9.170532
C:\Users\cware\Desktop\Steller18Nov\18NovTrials\M25.DSG	11-1-2013	16:1:2	538983.000000	10779.660000	0.285156	-0.675781	-0.937500	0.177982	0.305505	0.190826	-36.270142	-55.221558	19.683838
C:\Users\cware\Desktop\Steller18Nov\18NovTrials\M25.DSG	11-1-2013	16:1:2	538984.000000	10779.680000	0.171875	-0.628906	-1.066406	0.177064	0.302752	0.198165	-53.466797	-52.688599	30.349731
C:\Users\cware\Desktop\Steller18Nov\18NovTrials\M25.DSG	11-1-2013	16:1:2	538985.000000	10779.700000	0.101563	-0.421875	-1.210938	0.176147	0.301835	0.201835	-60.852051	-23.757935	40.954590
C:\Users\cware\Desktop\Steller18Nov\18NovTrials\M25.DSG	11-1-2013	16:1:2	538986.000000	10779.720000	0.101563	-0.421875	-1.210938	0.175229	0.297248	0.211009	-56.640625	-7.522583	40.298462
C:\Users\cware\Desktop\Steller18Nov\18NovTrials\M25.DSG	11-1-2013	16:1:2	538987.000000	10779.740000	0.320313	-0.335938	-1.121094	0.171560	0.296330	0.214679	-48.095703	-1.464844	36.361694
C:\Users\cware\Desktop\Steller18Nov\18NovTrials\M25.DSG	11-1-2013	16:1:2	538988.000000	10779.760000	0.347656	-0.402344	-1.167969	0.169725	0.293578	0.219266	-46.020508	-7.278442	41.534424
C:\Users\cware\Desktop\Steller18Nov\18NovTrials\M25.DSG	11-1-2013	16:1:2	538989.000000	10779.780000	0.273438	-0.394531	-1.191406	0.167890	0.291743	0.222936	-41.809082	-10.208130	51.193237
C:\Users\cware\Desktop\Steller18Nov\18NovTrials\M25.DSG	11-1-2013	16:1:2	538990.000000	10779.800000	0.218750	-0.312500	-1.179688	0.166055	0.288991	0.224771	-31.906128	-1.983643	53.085327
C:\Users\cware\Desktop\Steller18Nov\18NovTrials\M25.DSG	11-1-2013	16:1:2	538991.000000	10779.820000	0.281250	-0.234375	-1.105469	0.160550	0.288991	0.230275	-23.025513	6.439209	48.233032
C:\Users\cware\Desktop\Steller18Nov\18NovTrials\M25.DSG	11-1-2013	16:1:2	538992.000000	10779.840000	0.339844	-0.214844	-1.089844	0.158716	0.286239	0.228440	-15.853882	10.314941	42.007446
C:\Users\cware\Desktop\Steller18Nov\18NovTrials\M25.DSG	11-1-2013	16:1:2	538993.000000	10779.860000	0.359375	-0.230469	-1.042969	0.155963	0.286239	0.231193	-9.307861	26.473999	40.893555
C:\Users\cware\Desktop\Steller18Nov\18NovTrials\M25.DSG	11-1-2013	16:1:2	538994.000000	10779.880000	0.441406	-0.347656	-0.980469	0.153211	0.285321	0.231193	-13.992310	11.856079	36.056519
C:\Users\cware\Desktop\Steller18Nov\18NovTrials\M25.DSG	11-1-2013	16:1:2	538995.000000	10779.900000	0.410156	-0.402344	-1.031250	0.150459	0.283486	0.233028	-16.143799	10.101318	25.787354
C:\Users\cware\Desktop\Steller18Nov\18NovTrials\M25.DSG	11-1-2013	16:1:2	538996.000000	10779.920000	0.382813	-0.371094	-1.066406	0.149541	0.283486	0.232110	-20.004272	15.899658	21.209717
C:\Users\cware\Desktop\Steller18Nov\18NovTrials\M25.DSG	11-1-2013	16:1:2	538997.000000	10779.940000	0.414063	-0.347656	-1.066406	0.147706	0.282569	0.234862	-21.499634	16.387939	15.975952
C:\Users\cware\Desktop\Steller18Nov\18NovTrials\M25.DSG	11-1-2013	16:1:2	538998.000000	10779.960000	0.421875	-0.296875	-1.042969	0.144954	0.281651	0.234862	-15.533447	12.420654	13.488770
C:\Users\cware\Desktop\Steller18Nov\18NovTrials\M25.DSG	11-1-2013	16:1:2	538999.000000	10779.980000	0.417969	-0.261719	-1.035156	0.144954	0.282569	0.236697	-11.016846	9.719849	12.771606
C:\Users\cware\Desktop\Steller18Nov\18NovTrials\M25.DSG	11-1-2013	16:1:2	539000.000000	10780.000000	0.414063	-0.238281	-1.019531	0.145872	0.280734	0.235780	-10.971069	14.694214	10.803223
C:\Users\cware\Desktop\Steller18Nov\18NovTrials\M25.DSG	11-1-2013	16:1:2	539001.000000	10780.020000	0.421875	-0.222656	-0.964844	0.143119	0.280734	0.234862	-10.208130	15.106201	10.559082
C:\Users\cware\Desktop\Steller18Nov\18NovTrials\M25.DSG	11-1-2013	16:1:2	539002.000000	10780.040000	0.484375	-0.238281	-0.929688	0.142202	0.280734	0.235780	-10.543823	6.759644	7.202148
C:\Users\cware\Desktop\Steller18Nov\18NovTrials\M25.DSG	11-1-2013	16:1:2	539003.000000	10780.060000	0.500000	-0.257813	-0.878906	0.142202	0.279817	0.235780	-11.077881	1.724243	2.044678
C:\Users\cware\Desktop\Steller18Nov\18NovTrials\M25.DSG	11-1-2013	16:1:2	539004.000000	10780.080000	0.488281	-0.253906	-0.808594	0.143119	0.280734	0.237615	-10.467529	-0.946045	-1.770020
C:\Users\cware\Desktop\Steller18Nov\18NovTrials\M25.DSG	11-1-2013	16:1:2	539005.000000	10780.100000	0.496094	-0.230469	-0.757813	0.143119	0.279817	0.238532	-10.787964	-8.209229	-6.484985
C:\Users\cware\Desktop\Steller18Nov\18NovTrials\M25.DSG	11-1-2013	16:1:2	539006.000000	10780.120000	0.511719	-0.214844	-0.722656	0.143119	0.279817	0.238532	-9.414673	-14.114380	-12.222290
C:\Users\cware\Desktop\Steller18Nov\18NovTrials\M25.DSG	11-1-2013	16:1:2	539007.000000	10780.140000	0.535156	-0.207031	-0.691406	0.146789	0.280734	0.239450	-2.960205	-27.130127	-15.808105
C:\Users\cware\Desktop\Steller18Nov\18NovTrials\M25.DSG	11-1-2013	16:1:2	539008.000000	10780.160000	0.500000	-0.218750	-0.722656	0.147706	0.279817	0.240367	0.366211	-36.788940	-14.709473
C:\Users\cware\Desktop\Steller18Nov\18NovTrials\M25.DSG	11-1-2013	16:1:2	539009.000000	10780.180000	0.472656	-0.226563	-0.808594	0.151376	0.279817	0.240367	-2.197266	-33.172607	-13.595581
C:\Users\cware\Desktop\Steller18Nov\18NovTrials\M25.DSG	11-1-2013	16:1:2	539010.000000	10780.200000	0.484375	-0.234375	-0.878906	0.151376	0.280734	0.241284	-2.288818	-27.954102	-16.113281
C:\Users\cware\Desktop\Steller18Nov\18NovTrials\M25.DSG	11-1-2013	16:1:2	539011.000000	10780.220000	0.523438	-0.253906	-0.906250	0.154128	0.278899	0.242202	0.701904	-35.552979	-24.475098
C:\Users\cware\Desktop\Steller18Nov\18NovTrials\M25.DSG	11-1-2013	16:1:2	539012.000000	10780.240000	0.570313	-0.296875	-0.867188	0.157798	0.279817	0.242202	8.789063	-39.978027	-24.597168
C:\Users\cware\Desktop\Steller18Nov\18NovTrials\M25.DSG	11-1-2013	16:1:2	539013.000000	10780.260000	0.386719	-0.394531	-0.988281	0.159633	0.278899	0.241284	25.207520	-31.906128	-16.983032
C:\Users\cware\Desktop\Steller18Nov\18NovTrials\M25.DSG	11-1-2013	16:1:2	539014.000000	10780.280000	0.386719	-0.394531	-0.988281	0.160550	0.281651	0.240367	26.733398	-38.024902	-11.688232
C:\Users\cware\Desktop\Steller18Nov\18NovTrials\M25.DSG	11-1-2013	16:1:2	539015.000000	10780.300000	0.460938	-0.429688	-1.027344	0.162385	0.282569	0.240367	23.132324	-58.120728	-6.530762
C:\Users\cware\Desktop\Steller18Nov\18NovTrials\M25.DSG	11-1-2013	16:1:2	539016.000000	10780.320000	0.468750	-0.390625	-1.035156	0.165138	0.283486	0.237615	26.016235	-61.355591	-4.440308
C:\Users\cware\Desktop\Steller18Nov\18NovTrials\M25.DSG	11-1-2013	16:1:2	539017.000000	10780.340000	0.515625	-0.371094	-1.097656	0.166972	0.283486	0.235780	27.740479	-60.653687	-11.184692
C:\Users\cware\Desktop\Steller18Nov\18NovTrials\M25.DSG	11-1-2013	16:1:2	539018.000000	10780.360000	0.613281	-0.378906	-1.031250	0.171560	0.284404	0.235780	18.096924	-80.886841	-17.196655
C:\Users\cware\Desktop\Steller18Nov\18NovTrials\M25.DSG	11-1-2013	16:1:2	539019.000000	10780.380000	0.554688	-0.335938	-1.019531	0.174312	0.284404	0.234862	12.710571	-115.905762	-21.301270
C:\Users\cware\Desktop\Steller18Nov\18NovTrials\M25.DSG	11-1-2013	16:1:2	539020.000000	10780.400000	0.339844	-0.308594	-1.097656	0.182569	0.285321	0.232110	30.212402	-126.235962	-28.732300
C:\Users\cware\Desktop\Steller18Nov\18NovTrials\M25.DSG	11-1-2013	16:1:2	539021.000000	10780.420000	0.089844	-0.417969	-1.144531	0.188073	0.285321	0.231193	42.602539	-112.503052	-40.328979
C:\Users\cware\Desktop\Steller18Nov\18NovTrials\M25.DSG	11-1-2013	16:1:2	539022.000000	10780.440000	-0.070313	-0.593750	-1.125000	0.195413	0.288073	0.227523	41.656494	-82.366943	-44.052124
C:\Users\cware\Desktop\Steller18Nov\18NovTrials\M25.DSG	11-1-2013	16:1:2	539023.000000	10780.460000	-0.050781	-0.742188	-1.074219	0.198165	0.288073	0.225688	29.846191	-62.362671	-41.702271
C:\Users\cware\Desktop\Steller18Nov\18NovTrials\M25.DSG	11-1-2013	16:1:2	539024.000000	10780.480000	-0.035156	-0.855469	-1.074219	0.202752	0.288991	0.222936	16.830444	-45.913696	-36.254883
C:\Users\cware\Desktop\Steller18Nov\18NovTrials\M25.DSG	11-1-2013	16:1:2	539025.000000	10780.500000	-0.046875	-0.937500	-1.062500	0.206422	0.289908	0.223853	2.014160	-20.339966	-26.168823
C:\Users\cware\Desktop\Steller18Nov\18NovTrials\M25.DSG	11-1-2013	16:1:2	539026.000000	10780.520000	-0.062500	-0.976563	-1.066406	0.208257	0.289908	0.222936	-8.300781	2.578735	-17.013550
C:\Users\cware\Desktop\Steller18Nov\18NovTrials\M25.DSG	11-1-2013	16:1:2	539027.000000	10780.540000	-0.050781	-0.871094	-1.039063	0.209174	0.289908	0.222936	-18.234253	26.992798	-8.911133
C:\Users\cware\Desktop\Steller18Nov\18NovTrials\M25.DSG	11-1-2013	16:1:2	539028.000000	10780.560000	0.003906	-0.746094	-1.031250	0.208257	0.286239	0.224771	-25.909424	33.630371	-2.761841
C:\Users\cware\Desktop\Steller18Nov\18NovTrials\M25.DSG	11-1-2013	16:1:2	539029.000000	10780.580000	0.042969	-0.640625	-1.027344	0.207339	0.288073	0.226606	-31.112671	38.360596	3.692627
C:\Users\cware\Desktop\Steller18Nov\18NovTrials\M25.DSG	11-1-2013	16:1:2	539030.000000	10780.600000	0.070313	-0.550781	-1.031250	0.204587	0.286239	0.227523	-31.585693	41.427612	7.827759
C:\Users\cware\Desktop\Steller18Nov\18NovTrials\M25.DSG	11-1-2013	16:1:2	539031.000000	10780.620000	0.101563	-0.492188	-1.046875	0.201835	0.284404	0.230275	-28.686523	42.388916	12.054443
C:\Users\cware\Desktop\Steller18Nov\18NovTrials\M25.DSG	11-1-2013	16:1:2	539032.000000	10780.640000	0.066406	-0.468750	-1.078125	0.200000	0.283486	0.230275	-24.307251	46.661377	16.555786
C:\Users\cware\Desktop\Steller18Nov\18NovTrials\M25.DSG	11-1-2013	16:1:2	539033.000000	10780.660000	0.039063	-0.445313	-1.101563	0.195413	0.281651	0.232110	-18.875122	60.592651	20.629883
C:\Users\cware\Desktop\Steller18Nov\18NovTrials\M25.DSG	11-1-2013	16:1:2	539034.000000	10780.680000	0.070313	-0.425781	-1.093750	0.191743	0.282569	0.233945	-17.700195	66.375732	20.828247
C:\Users\cware\Desktop\Steller18Nov\18NovTrials\M25.DSG	11-1-2013	16:1:2	539035.000000	10780.700000	0.132813	-0.429688	-1.089844	0.187156	0.282569	0.233028	-17.807007	68.862915	20.217896
C:\Users\cware\Desktop\Steller18Nov\18NovTrials\M25.DSG	11-1-2013	16:1:2	539036.000000	10780.720000	0.175781	-0.433594	-1.078125	0.185321	0.281651	0.235780	-20.019531	72.525024	19.409180
C:\Users\cware\Desktop\Steller18Nov\18NovTrials\M25.DSG	11-1-2013	16:1:2	539037.000000	10780.740000	0.175781	-0.429688	-1.070313	0.177982	0.282569	0.235780	-24.765015	82.717896	17.959595
C:\Users\cware\Desktop\Steller18Nov\18NovTrials\M25.DSG	11-1-2013	16:1:2	539038.000000	10780.760000	0.203125	-0.437500	-1.085938	0.173394	0.281651	0.235780	-29.281616	84.869385	15.777588
C:\Users\cware\Desktop\Steller18Nov\18NovTrials\M25.DSG	11-1-2013	16:1:2	539039.000000	10780.780000	0.253906	-0.410156	-1.066406	0.166972	0.281651	0.236697	-32.165527	86.395264	13.504028
C:\Users\cware\Desktop\Steller18Nov\18NovTrials\M25.DSG	11-1-2013	16:1:2	539040.000000	10780.800000	0.300781	-0.390625	-1.078125	0.165138	0.281651	0.237615	-29.235840	84.823608	9.307861
C:\Users\cware\Desktop\Steller18Nov\18NovTrials\M25.DSG	11-1-2013	16:1:2	539041.000000	10780.820000	0.347656	-0.296875	-1.078125	0.158716	0.278899	0.236697	-20.950317	86.471558	3.402710
C:\Users\cware\Desktop\Steller18Nov\18NovTrials\M25.DSG	11-1-2013	16:1:2	539042.000000	10780.840000	0.347656	-0.296875	-1.078125	0.156881	0.279817	0.235780	-13.870239	87.860107	-1.007080
C:\Users\cware\Desktop\Steller18Nov\18NovTrials\M25.DSG	11-1-2013	16:1:2	539043.000000	10780.860000	0.468750	-0.261719	-1.042969	0.150459	0.279817	0.233945	-4.821777	84.533691	-6.271362
C:\Users\cware\Desktop\Steller18Nov\18NovTrials\M25.DSG	11-1-2013	16:1:2	539044.000000	10780.880000	0.507813	-0.250000	-1.039063	0.149541	0.280734	0.232110	-2.426147	79.238892	-8.102417
C:\Users\cware\Desktop\Steller18Nov\18NovTrials\M25.DSG	11-1-2013	16:1:2	539045.000000	10780.900000	0.566406	-0.253906	-1.046875	0.145872	0.283486	0.231193	-0.015259	72.647095	-10.437012
C:\Users\cware\Desktop\Steller18Nov\18NovTrials\M25.DSG	11-1-2013	16:1:2	539046.000000	10780.920000	0.609375	-0.269531	-1.058594	0.144037	0.283486	0.230275	4.241943	66.879272	-13.290405
C:\Users\cware\Desktop\Steller18Nov\18NovTrials\M25.DSG	11-1-2013	16:1:2	539047.000000	10780.940000	0.617188	-0.320313	-1.046875	0.140367	0.285321	0.224771	8.880615	58.670044	-14.007568
C:\Users\cware\Desktop\Steller18Nov\18NovTrials\M25.DSG	11-1-2013	16:1:2	539048.000000	10780.960000	0.574219	-0.378906	-1.046875	0.139450	0.288073	0.223853	11.215210	56.793213	-13.259888
C:\Users\cware\Desktop\Steller18Nov\18NovTrials\M25.DSG	11-1-2013	16:1:2	539049.000000	10780.980000	0.500000	-0.429688	-1.011719	0.140367	0.290826	0.221101	10.330200	67.718506	-12.084961
C:\Users\cware\Desktop\Steller18Nov\18NovTrials\M25.DSG	11-1-2013	16:1:2	539050.000000	10781.000000	0.476563	-0.398438	-0.941406	0.138532	0.292661	0.216514	9.536743	80.657959	-11.245728
C:\Users\cware\Desktop\Steller18Nov\18NovTrials\M25.DSG	11-1-2013	16:1:2	539051.000000	10781.020000	0.535156	-0.347656	-0.851563	0.136697	0.294495	0.211009	7.232666	85.342407	-10.131836
C:\Users\cware\Desktop\Steller18Nov\18NovTrials\M25.DSG	11-1-2013	16:1:2	539052.000000	10781.040000	0.605469	-0.285156	-0.808594	0.133945	0.298165	0.207339	8.987427	78.338623	-10.360718
C:\Users\cware\Desktop\Steller18Nov\18NovTrials\M25.DSG	11-1-2013	16:1:2	539053.000000	10781.060000	0.621094	-0.246094	-0.750000	0.132110	0.298165	0.203670	14.816284	65.093994	-12.298584
C:\Users\cware\Desktop\Steller18Nov\18NovTrials\M25.DSG	11-1-2013	16:1:2	539054.000000	10781.080000	0.601563	-0.238281	-0.699219	0.132110	0.301835	0.199083	18.920898	56.076050	-15.121460
C:\Users\cware\Desktop\Steller18Nov\18NovTrials\M25.DSG	11-1-2013	16:1:2	539055.000000	10781.100000	0.601563	-0.246094	-0.640625	0.130275	0.304587	0.194495	18.600464	44.189453	-19.088745
C:\Users\cware\Desktop\Steller18Nov\18NovTrials\M25.DSG	11-1-2013	16:1:2	539056.000000	10781.120000	0.625000	-0.250000	-0.601563	0.133028	0.305505	0.188073	19.439697	33.035278	-22.506714
C:\Users\cware\Desktop\Steller18Nov\18NovTrials\M25.DSG	11-1-2013	16:1:2	539057.000000	10781.140000	0.648438	-0.242188	-0.589844	0.131193	0.309174	0.185321	26.214600	22.674561	-27.801514
C:\Users\cware\Desktop\Steller18Nov\18NovTrials\M25.DSG	11-1-2013	16:1:2	539058.000000	10781.160000	0.691406	-0.250000	-0.558594	0.133028	0.311927	0.179817	30.212402	4.592896	-31.433105
C:\Users\cware\Desktop\Steller18Nov\18NovTrials\M25.DSG	11-1-2013	16:1:2	539059.000000	10781.180000	0.648438	-0.257813	-0.574219	0.134862	0.314679	0.176147	34.866333	-5.599976	-35.995483
C:\Users\cware\Desktop\Steller18Nov\18NovTrials\M25.DSG	11-1-2013	16:1:2	539060.000000	10781.200000	0.628906	-0.242188	-0.578125	0.138532	0.318349	0.169725	41.427612	-18.478394	-40.954590
C:\Users\cware\Desktop\Steller18Nov\18NovTrials\M25.DSG	11-1-2013	16:1:2	539061.000000	10781.220000	0.582031	-0.246094	-0.562500	0.140367	0.320183	0.165138	40.145874	-26.229858	-47.424316
C:\Users\cware\Desktop\Steller18Nov\18NovTrials\M25.DSG	11-1-2013	16:1:2	539062.000000	10781.240000	0.511719	-0.253906	-0.519531	0.143119	0.322018	0.157798	54.016113	-24.307251	-45.639038
C:\Users\cware\Desktop\Steller18Nov\18NovTrials\M25.DSG	11-1-2013	16:1:2	539063.000000	10781.260000	0.437500	-0.425781	-0.496094	0.149541	0.325688	0.153211	39.871216	-20.523071	-47.119141
C:\Users\cware\Desktop\Steller18Nov\18NovTrials\M25.DSG	11-1-2013	16:1:2	539064.000000	10781.280000	0.464844	-0.539063	-0.468750	0.151376	0.325688	0.148624	31.005859	-16.235352	-51.864624
C:\Users\cware\Desktop\Steller18Nov\18NovTrials\M25.DSG	11-1-2013	16:1:2	539065.000000	10781.300000	0.484375	-0.785156	-0.382813	0.158716	0.326606	0.142202	17.120361	-22.613525	-47.393799
C:\Users\cware\Desktop\Steller18Nov\18NovTrials\M25.DSG	11-1-2013	16:1:2	539066.000000	10781.320000	0.667969	-0.925781	-0.402344	0.160550	0.327523	0.141284	17.608643	-46.554565	-41.961670
C:\Users\cware\Desktop\Steller18Nov\18NovTrials\M25.DSG	11-1-2013	16:1:2	539067.000000	10781.340000	0.750000	-0.976563	-0.511719	0.167890	0.325688	0.136697	30.532837	-65.246582	-38.009644
C:\Users\cware\Desktop\Steller18Nov\18NovTrials\M25.DSG	11-1-2013	16:1:2	539068.000000	10781.360000	0.851563	-0.992188	-0.664063	0.170642	0.324771	0.134862	34.606934	-70.526123	-29.891968
C:\Users\cware\Desktop\Steller18Nov\18NovTrials\M25.DSG	11-1-2013	16:1:2	539069.000000	10781.380000	0.531250	-1.363281	-0.906250	0.174312	0.324771	0.129358	16.235352	-51.437378	-5.355835
C:\Users\cware\Desktop\Steller18Nov\18NovTrials\M25.DSG	11-1-2013	16:1:2	539070.000000	10781.400000	0.531250	-1.363281	-0.906250	0.174312	0.324771	0.128440	-6.256104	-18.905640	8.926392
C:\Users\cware\Desktop\Steller18Nov\18NovTrials\M25.DSG	11-1-2013	16:1:2	539071.000000	10781.420000	0.449219	-1.097656	-0.875000	0.173394	0.323853	0.128440	-15.502930	4.791260	18.112183
C:\Users\cware\Desktop\Steller18Nov\18NovTrials\M25.DSG	11-1-2013	16:1:2	539072.000000	10781.440000	0.660156	-0.953125	-0.691406	0.172477	0.323853	0.129358	-17.303467	1.556396	6.698608
C:\Users\cware\Desktop\Steller18Nov\18NovTrials\M25.DSG	11-1-2013	16:1:2	539073.000000	10781.460000	0.878906	-0.796875	-0.484375	0.171560	0.323853	0.132110	-17.730713	-34.530640	-24.856567
C:\Users\cware\Desktop\Steller18Nov\18NovTrials\M25.DSG	11-1-2013	16:1:2	539074.000000	10781.480000	0.718750	-0.843750	-0.550781	0.172477	0.323853	0.132110	-20.660400	-52.383423	-38.726807
C:\Users\cware\Desktop\Steller18Nov\18NovTrials\M25.DSG	11-1-2013	16:1:2	539075.000000	10781.500000	0.476563	-0.914063	-0.726563	0.177064	0.324771	0.134862	-17.608643	-40.451050	-36.331177
C:\Users\cware\Desktop\Steller18Nov\18NovTrials\M25.DSG	11-1-2013	16:1:2	539076.000000	10781.520000	0.367188	-0.941406	-0.773438	0.177982	0.324771	0.135780	-20.050049	-16.265869	-29.052734
C:\Users\cware\Desktop\Steller18Nov\18NovTrials\M25.DSG	11-1-2013	16:1:2	539077.000000	10781.540000	0.378906	-0.917969	-0.750000	0.179817	0.325688	0.140367	-28.442383	8.865356	-19.454956
C:\Users\cware\Desktop\Steller18Nov\18NovTrials\M25.DSG	11-1-2013	16:1:2	539078.000000	10781.560000	0.449219	-0.808594	-0.734375	0.179817	0.324771	0.141284	-34.942627	20.156860	-12.039185
C:\Users\cware\Desktop\Steller18Nov\18NovTrials\M25.DSG	11-1-2013	16:1:2	539079.000000	10781.580000	0.515625	-0.699219	-0.757813	0.177982	0.325688	0.147706	-42.633057	22.766113	-1.632690
C:\Users\cware\Desktop\Steller18Nov\18NovTrials\M25.DSG	11-1-2013	16:1:2	539080.000000	10781.600000	0.531250	-0.671875	-0.765625	0.177064	0.325688	0.150459	-38.269043	24.932861	4.104614
C:\Users\cware\Desktop\Steller18Nov\18NovTrials\M25.DSG	11-1-2013	16:1:2	539081.000000	10781.620000	0.550781	-0.707031	-0.761719	0.176147	0.323853	0.155046	-29.586792	26.260376	8.056641
C:\Users\cware\Desktop\Steller18Nov\18NovTrials\M25.DSG	11-1-2013	16:1:2	539082.000000	10781.640000	0.539063	-0.773438	-0.761719	0.173394	0.324771	0.157798	-30.883789	32.699585	10.330200
C:\Users\cware\Desktop\Steller18Nov\18NovTrials\M25.DSG	11-1-2013	16:1:2	539083.000000	10781.660000	0.554688	-0.800781	-0.777344	0.169725	0.322018	0.160550	-31.265259	36.346436	9.506226
C:\Users\cware\Desktop\Steller18Nov\18NovTrials\M25.DSG	11-1-2013	16:1:2	539084.000000	10781.680000	0.578125	-0.820313	-0.835938	0.168807	0.322936	0.162385	-28.366089	29.144287	9.552002
C:\Users\cware\Desktop\Steller18Nov\18NovTrials\M25.DSG	11-1-2013	16:1:2	539085.000000	10781.700000	0.601563	-0.847656	-0.863281	0.166055	0.322018	0.168807	-28.671265	17.501831	14.816284
C:\Users\cware\Desktop\Steller18Nov\18NovTrials\M25.DSG	11-1-2013	16:1:2	539086.000000	10781.720000	0.582031	-0.824219	-0.910156	0.165138	0.321101	0.169725	-30.563354	15.930176	23.178101
C:\Users\cware\Desktop\Steller18Nov\18NovTrials\M25.DSG	11-1-2013	16:1:2	539087.000000	10781.740000	0.558594	-0.753906	-0.968750	0.162385	0.320183	0.171560	-32.531738	24.032593	30.776978
C:\Users\cware\Desktop\Steller18Nov\18NovTrials\M25.DSG	11-1-2013	16:1:2	539088.000000	10781.760000	0.562500	-0.656250	-0.960938	0.156881	0.319266	0.176147	-32.379150	35.827637	33.660889
C:\Users\cware\Desktop\Steller18Nov\18NovTrials\M25.DSG	11-1-2013	16:1:2	539089.000000	10781.780000	0.625000	-0.546875	-0.921875	0.155963	0.319266	0.177064	-30.197144	39.154053	30.166626
C:\Users\cware\Desktop\Steller18Nov\18NovTrials\M25.DSG	11-1-2013	16:1:2	539090.000000	10781.800000	0.699219	-0.472656	-0.871094	0.150459	0.319266	0.180734	-28.472900	38.192749	22.872925
C:\Users\cware\Desktop\Steller18Nov\18NovTrials\M25.DSG	11-1-2013	16:1:2	539091.000000	10781.820000	0.718750	-0.457031	-0.816406	0.149541	0.319266	0.183486	-27.679443	31.555176	14.328003
C:\Users\cware\Desktop\Steller18Nov\18NovTrials\M25.DSG	11-1-2013	16:1:2	539092.000000	10781.840000	0.703125	-0.453125	-0.789063	0.146789	0.316514	0.183486	-25.268555	26.397705	8.651733
C:\Users\cware\Desktop\Steller18Nov\18NovTrials\M25.DSG	11-1-2013	16:1:2	539093.000000	10781.860000	0.675781	-0.453125	-0.796875	0.146789	0.317431	0.184404	-24.612427	24.719238	4.592896
C:\Users\cware\Desktop\Steller18Nov\18NovTrials\M25.DSG	11-1-2013	16:1:2	539094.000000	10781.880000	0.644531	-0.433594	-0.800781	0.144037	0.315596	0.185321	-25.283813	22.018433	3.997803
C:\Users\cware\Desktop\Steller18Nov\18NovTrials\M25.DSG	11-1-2013	16:1:2	539095.000000	10781.900000	0.601563	-0.359375	-0.765625	0.143119	0.317431	0.187156	-29.388428	21.286011	7.797241
C:\Users\cware\Desktop\Steller18Nov\18NovTrials\M25.DSG	11-1-2013	16:1:2	539096.000000	10781.920000	0.550781	-0.312500	-0.753906	0.142202	0.314679	0.190826	-34.713745	18.249512	10.711670
C:\Users\cware\Desktop\Steller18Nov\18NovTrials\M25.DSG	11-1-2013	16:1:2	539097.000000	10781.940000	0.515625	-0.097656	-0.671875	0.141284	0.315596	0.192661	-29.632568	14.999390	7.995605
C:\Users\cware\Desktop\Steller18Nov\18NovTrials\M25.DSG	11-1-2013	16:1:2	539098.000000	10781.960000	0.535156	-0.015625	-0.671875	0.140367	0.313761	0.194495	-18.493652	9.262085	-1.388550
C:\Users\cware\Desktop\Steller18Nov\18NovTrials\M25.DSG	11-1-2013	16:1:2	539099.000000	10781.980000	0.570313	0.000000	-0.625000	0.139450	0.312844	0.194495	-4.486084	3.280640	-18.295288
C:\Users\cware\Desktop\Steller18Nov\18NovTrials\M25.DSG	11-1-2013	16:1:2	539100.000000	10782.000000	0.566406	-0.062500	-0.585938	0.140367	0.314679	0.192661	1.235962	-7.812500	-28.091431
C:\Users\cware\Desktop\Steller18Nov\18NovTrials\M25.DSG	11-1-2013	16:1:2	539101.000000	10782.020000	0.554688	-0.125000	-0.589844	0.143119	0.314679	0.191743	8.987427	-16.143799	-32.730103
C:\Users\cware\Desktop\Steller18Nov\18NovTrials\M25.DSG	11-1-2013	16:1:2	539102.000000	10782.040000	0.523438	-0.171875	-0.648438	0.144954	0.314679	0.191743	29.815674	-17.486572	-35.049438
C:\Users\cware\Desktop\Steller18Nov\18NovTrials\M25.DSG	11-1-2013	16:1:2	539103.000000	10782.060000	0.613281	-0.160156	-0.589844	0.147706	0.316514	0.186239	19.546509	-25.009155	-38.665771
C:\Users\cware\Desktop\Steller18Nov\18NovTrials\M25.DSG	11-1-2013	16:1:2	539104.000000	10782.080000	0.625000	-0.171875	-0.531250	0.149541	0.317431	0.186239	-1.876831	-42.694092	-39.291382
C:\Users\cware\Desktop\Steller18Nov\18NovTrials\M25.DSG	11-1-2013	16:1:2	539105.000000	10782.100000	0.519531	-0.242188	-0.609375	0.154128	0.318349	0.186239	-5.737305	-43.930054	-33.798218
C:\Users\cware\Desktop\Steller18Nov\18NovTrials\M25.DSG	11-1-2013	16:1:2	539106.000000	10782.120000	0.503906	-0.332031	-0.699219	0.155963	0.317431	0.186239	8.346558	-44.296265	-34.118652
C:\Users\cware\Desktop\Steller18Nov\18NovTrials\M25.DSG	11-1-2013	16:1:2	539107.000000	10782.140000	0.519531	-0.421875	-0.750000	0.158716	0.316514	0.183486	29.418945	-47.622681	-39.916992
C:\Users\cware\Desktop\Steller18Nov\18NovTrials\M25.DSG	11-1-2013	16:1:2	539108.000000	10782.160000	0.523438	-0.523438	-0.722656	0.160550	0.318349	0.181651	38.192749	-40.847778	-37.887573
C:\Users\cware\Desktop\Steller18Nov\18NovTrials\M25.DSG	11-1-2013	16:1:2	539109.000000	10782.180000	0.597656	-0.726563	-0.707031	0.164220	0.319266	0.177064	29.312134	-48.049927	-26.260376
C:\Users\cware\Desktop\Steller18Nov\18NovTrials\M25.DSG	11-1-2013	16:1:2	539110.000000	10782.200000	0.621094	-0.781250	-0.746094	0.165138	0.319266	0.175229	12.878418	-33.798218	-20.446777
C:\Users\cware\Desktop\Steller18Nov\18NovTrials\M25.DSG	11-1-2013	16:1:2	539111.000000	10782.220000	0.812500	-0.734375	-0.832031	0.166055	0.316514	0.175229	-2.166748	-50.277710	-35.324097
C:\Users\cware\Desktop\Steller18Nov\18NovTrials\M25.DSG	11-1-2013	16:1:2	539112.000000	10782.240000	0.988281	-0.542969	-0.953125	0.169725	0.317431	0.174312	-2.517700	-88.394165	-42.312622
C:\Users\cware\Desktop\Steller18Nov\18NovTrials\M25.DSG	11-1-2013	16:1:2	539113.000000	10782.260000	0.796875	-0.773438	-1.035156	0.175229	0.316514	0.174312	-5.081177	-103.240967	-33.309937
C:\Users\cware\Desktop\Steller18Nov\18NovTrials\M25.DSG	11-1-2013	16:1:2	539114.000000	10782.280000	0.375000	-1.074219	-1.074219	0.179817	0.316514	0.174312	-9.826660	-64.392090	-23.666382
C:\Users\cware\Desktop\Steller18Nov\18NovTrials\M25.DSG	11-1-2013	16:1:2	539115.000000	10782.300000	0.195313	-1.199219	-1.218750	0.182569	0.315596	0.172477	0.244141	-33.676147	-14.556885
C:\Users\cware\Desktop\Steller18Nov\18NovTrials\M25.DSG	11-1-2013	16:1:2	539116.000000	10782.320000	0.093750	-1.273438	-1.402344	0.182569	0.315596	0.173394	14.999390	21.926880	-7.263184
C:\Users\cware\Desktop\Steller18Nov\18NovTrials\M25.DSG	11-1-2013	16:1:2	539117.000000	10782.340000	0.164063	-1.222656	-1.339844	0.182569	0.317431	0.168807	13.427734	57.846069	-0.686646
C:\Users\cware\Desktop\Steller18Nov\18NovTrials\M25.DSG	11-1-2013	16:1:2	539118.000000	10782.360000	0.292969	-1.031250	-1.101563	0.179817	0.317431	0.166972	4.394531	72.937012	5.386353
C:\Users\cware\Desktop\Steller18Nov\18NovTrials\M25.DSG	11-1-2013	16:1:2	539119.000000	10782.380000	0.402344	-0.824219	-0.906250	0.177982	0.318349	0.166972	-2.761841	75.195313	10.498047
C:\Users\cware\Desktop\Steller18Nov\18NovTrials\M25.DSG	11-1-2013	16:1:2	539120.000000	10782.400000	0.472656	-0.683594	-0.832031	0.177064	0.320183	0.165138	-4.882813	83.297729	10.848999
C:\Users\cware\Desktop\Steller18Nov\18NovTrials\M25.DSG	11-1-2013	16:1:2	539121.000000	10782.420000	0.519531	-0.628906	-0.851563	0.172477	0.320183	0.163303	-6.973267	89.889526	7.492065
C:\Users\cware\Desktop\Steller18Nov\18NovTrials\M25.DSG	11-1-2013	16:1:2	539122.000000	10782.440000	0.644531	-0.585938	-0.921875	0.171560	0.320183	0.163303	-13.427734	82.000732	6.225586
C:\Users\cware\Desktop\Steller18Nov\18NovTrials\M25.DSG	11-1-2013	16:1:2	539123.000000	10782.460000	0.742188	-0.609375	-1.015625	0.167890	0.321101	0.162385	-31.494141	70.098877	11.764526
C:\Users\cware\Desktop\Steller18Nov\18NovTrials\M25.DSG	11-1-2013	16:1:2	539124.000000	10782.480000	0.769531	-0.667969	-1.031250	0.167890	0.322018	0.164220	-42.495728	59.432983	18.295288
C:\Users\cware\Desktop\Steller18Nov\18NovTrials\M25.DSG	11-1-2013	16:1:2	539125.000000	10782.500000	0.507813	-0.726563	-1.203125	0.166055	0.322018	0.166055	-56.762695	78.002930	30.181885
C:\Users\cware\Desktop\Steller18Nov\18NovTrials\M25.DSG	11-1-2013	16:1:2	539126.000000	10782.520000	0.496094	-0.539063	-1.179688	0.160550	0.322018	0.168807	-64.865112	88.424683	35.919189
C:\Users\cware\Desktop\Steller18Nov\18NovTrials\M25.DSG	11-1-2013	16:1:2	539127.000000	10782.540000	0.410156	-0.273438	-1.187500	0.158716	0.323853	0.170642	-58.197021	107.574463	26.733398
C:\Users\cware\Desktop\Steller18Nov\18NovTrials\M25.DSG	11-1-2013	16:1:2	539128.000000	10782.560000	0.546875	-0.085938	-0.988281	0.155046	0.323853	0.174312	-45.730591	104.385376	12.619019
C:\Users\cware\Desktop\Steller18Nov\18NovTrials\M25.DSG	11-1-2013	16:1:2	539129.000000	10782.580000	0.382813	-0.042969	-0.753906	0.154128	0.325688	0.174312	-17.974854	125.411987	-0.442505
C:\Users\cware\Desktop\Steller18Nov\18NovTrials\M25.DSG	11-1-2013	16:1:2	539130.000000	10782.600000	0.351563	-0.339844	-0.480469	0.153211	0.326606	0.170642	-3.906250	138.961792	1.495361
C:\Users\cware\Desktop\Steller18Nov\18NovTrials\M25.DSG	11-1-2013	16:1:2	539131.000000	10782.620000	0.316406	-1.140625	-0.183594	0.152294	0.324771	0.168807	128.372192	115.280151	-7.797241
C:\Users\cware\Desktop\Steller18Nov\18NovTrials\M25.DSG	11-1-2013	16:1:2	539132.000000	10782.640000	1.449219	-0.832031	0.429688	0.151376	0.324771	0.155046	119.903564	-51.666260	-53.344727
C:\Users\cware\Desktop\Steller18Nov\18NovTrials\M25.DSG	11-1-2013	16:1:2	539133.000000	10782.660000	0.917969	-0.449219	0.042969	0.153211	0.321101	0.148624	108.856201	-15.823364	-70.861816
C:\Users\cware\Desktop\Steller18Nov\18NovTrials\M25.DSG	11-1-2013	16:1:2	539134.000000	10782.680000	0.707031	-0.503906	-0.089844	0.153211	0.315596	0.138532	72.830200	7.049561	-71.777344
C:\Users\cware\Desktop\Steller18Nov\18NovTrials\M25.DSG	11-1-2013	16:1:2	539135.000000	10782.700000	0.363281	-0.183594	-0.144531	0.155046	0.313761	0.132110	77.377319	27.313232	-47.836304
C:\Users\cware\Desktop\Steller18Nov\18NovTrials\M25.DSG	11-1-2013	16:1:2	539136.000000	10782.720000	0.472656	-0.718750	-0.292969	0.153211	0.314679	0.125688	59.326172	28.945923	-35.644531
C:\Users\cware\Desktop\Steller18Nov\18NovTrials\M25.DSG	11-1-2013	16:1:2	539137.000000	10782.740000	0.550781	-0.781250	0.011719	0.152294	0.315596	0.122936	22.430420	35.949707	-7.980347
C:\Users\cware\Desktop\Steller18Nov\18NovTrials\M25.DSG	11-1-2013	16:1:2	539138.000000	10782.760000	0.496094	-0.753906	0.140625	0.146789	0.315596	0.123853	-31.814575	37.460327	-2.410889
C:\Users\cware\Desktop\Steller18Nov\18NovTrials\M25.DSG	11-1-2013	16:1:2	539139.000000	10782.780000	0.695313	-0.730469	0.144531	0.144037	0.315596	0.129358	-98.556519	61.950684	10.757446
C:\Users\cware\Desktop\Steller18Nov\18NovTrials\M25.DSG	11-1-2013	16:1:2	539140.000000	10782.800000	0.937500	-0.480469	-0.054688	0.145872	0.314679	0.134862	-132.293701	23.696899	-3.173828
C:\Users\cware\Desktop\Steller18Nov\18NovTrials\M25.DSG	11-1-2013	16:1:2	539141.000000	10782.820000	0.863281	-0.121094	-0.113281	0.153211	0.314679	0.150459	-109.893799	-36.041260	-22.521973
C:\Users\cware\Desktop\Steller18Nov\18NovTrials\M25.DSG	11-1-2013	16:1:2	539142.000000	10782.840000	0.937500	-0.453125	-0.339844	0.157798	0.312844	0.155963	-121.368408	-89.630127	-23.376465
C:\Users\cware\Desktop\Steller18Nov\18NovTrials\M25.DSG	11-1-2013	16:1:2	539143.000000	10782.860000	0.660156	-0.531250	-0.292969	0.164220	0.310092	0.169725	-132.064819	-79.238892	9.429932
C:\Users\cware\Desktop\Steller18Nov\18NovTrials\M25.DSG	11-1-2013	16:1:2	539144.000000	10782.880000	0.523438	-0.515625	-0.371094	0.166055	0.307339	0.176147	-118.148804	-97.442627	27.084351
C:\Users\cware\Desktop\Steller18Nov\18NovTrials\M25.DSG	11-1-2013	16:1:2	539145.000000	10782.900000	0.515625	-0.535156	-0.636719	0.165138	0.307339	0.183486	-85.449219	-70.220947	56.564331
C:\Users\cware\Desktop\Steller18Nov\18NovTrials\M25.DSG	11-1-2013	16:1:2	539146.000000	10782.920000	0.433594	-0.679688	-0.679688	0.163303	0.306422	0.186239	-95.123291	-45.181274	71.289063
C:\Users\cware\Desktop\Steller18Nov\18NovTrials\M25.DSG	11-1-2013	16:1:2	539147.000000	10782.940000	0.398438	-0.902344	-0.722656	0.161468	0.306422	0.191743	-84.701538	-30.822754	88.119507
C:\Users\cware\Desktop\Steller18Nov\18NovTrials\M25.DSG	11-1-2013	16:1:2	539148.000000	10782.960000	0.644531	-0.988281	-0.613281	0.158716	0.305505	0.194495	-77.133179	-71.594238	76.904297
C:\Users\cware\Desktop\Steller18Nov\18NovTrials\M25.DSG	11-1-2013	16:1:2	539149.000000	10782.980000	1.000000	-1.175781	-0.656250	0.151376	0.298165	0.201835	-53.894043	-75.836182	44.738770
C:\Users\cware\Desktop\Steller18Nov\18NovTrials\M25.DSG	11-1-2013	16:1:2	539150.000000	10783.000000	0.871094	-1.222656	-0.855469	0.146789	0.292661	0.205505	-22.155762	-14.633179	43.106079
C:\Users\cware\Desktop\Steller18Nov\18NovTrials\M25.DSG	11-1-2013	16:1:2	539151.000000	10783.020000	0.671875	-0.738281	-1.144531	0.136697	0.288073	0.208257	44.891357	-15.258789	6.958008
C:\Users\cware\Desktop\Steller18Nov\18NovTrials\M25.DSG	11-1-2013	16:1:2	539152.000000	10783.040000	0.941406	-0.363281	-1.273438	0.133945	0.288073	0.207339	70.327759	-61.935425	-5.249023
C:\Users\cware\Desktop\Steller18Nov\18NovTrials\M25.DSG	11-1-2013	16:1:2	539153.000000	10783.060000	0.703125	-0.718750	-1.074219	0.134862	0.289908	0.202752	52.322388	-21.392822	2.655029
C:\Users\cware\Desktop\Steller18Nov\18NovTrials\M25.DSG	11-1-2013	16:1:2	539154.000000	10783.080000	0.742188	-0.656250	-0.996094	0.133028	0.291743	0.200917	36.682129	10.833740	4.089355
C:\Users\cware\Desktop\Steller18Nov\18NovTrials\M25.DSG	11-1-2013	16:1:2	539155.000000	10783.100000	0.773438	-0.593750	-1.125000	0.131193	0.290826	0.199083	12.832642	15.869141	9.933472
C:\Users\cware\Desktop\Steller18Nov\18NovTrials\M25.DSG	11-1-2013	16:1:2	539156.000000	10783.120000	0.808594	-0.753906	-1.125000	0.128440	0.289908	0.200000	-13.229370	22.567749	28.579712
C:\Users\cware\Desktop\Steller18Nov\18NovTrials\M25.DSG	11-1-2013	16:1:2	539157.000000	10783.140000	0.812500	-0.855469	-0.953125	0.124771	0.287156	0.204587	-52.688599	3.845215	52.993774
C:\Users\cware\Desktop\Steller18Nov\18NovTrials\M25.DSG	11-1-2013	16:1:2	539158.000000	10783.160000	0.746094	-0.625000	-0.886719	0.122018	0.282569	0.207339	-79.788208	-14.602661	64.086914
C:\Users\cware\Desktop\Steller18Nov\18NovTrials\M25.DSG	11-1-2013	16:1:2	539159.000000	10783.180000	0.632813	-0.277344	-0.953125	0.117431	0.274312	0.216514	-98.434448	-1.586914	68.817139
C:\Users\cware\Desktop\Steller18Nov\18NovTrials\M25.DSG	11-1-2013	16:1:2	539160.000000	10783.200000	0.589844	-0.046875	-1.011719	0.114679	0.269725	0.222018	-92.956543	17.044067	60.546875
C:\Users\cware\Desktop\Steller18Nov\18NovTrials\M25.DSG	11-1-2013	16:1:2	539161.000000	10783.220000	0.574219	0.101563	-0.957031	0.108257	0.261468	0.225688	-67.138672	42.358398	46.432495
C:\Users\cware\Desktop\Steller18Nov\18NovTrials\M25.DSG	11-1-2013	16:1:2	539162.000000	10783.240000	0.640625	0.160156	-0.921875	0.104587	0.257798	0.227523	-36.239624	52.307129	39.886475
C:\Users\cware\Desktop\Steller18Nov\18NovTrials\M25.DSG	11-1-2013	16:1:2	539163.000000	10783.260000	0.710938	0.234375	-0.972656	0.101835	0.254128	0.225688	3.234863	59.280396	35.049438
C:\Users\cware\Desktop\Steller18Nov\18NovTrials\M25.DSG	11-1-2013	16:1:2	539164.000000	10783.280000	0.773438	0.226563	-1.054688	0.094495	0.255963	0.222936	27.130127	52.200317	33.309937
C:\Users\cware\Desktop\Steller18Nov\18NovTrials\M25.DSG	11-1-2013	16:1:2	539165.000000	10783.300000	0.753906	0.218750	-1.175781	0.092661	0.255963	0.219266	48.156738	51.437378	29.022217
C:\Users\cware\Desktop\Steller18Nov\18NovTrials\M25.DSG	11-1-2013	16:1:2	539166.000000	10783.320000	0.683594	0.218750	-1.171875	0.088991	0.258716	0.211009	65.002441	61.676025	22.384644
C:\Users\cware\Desktop\Steller18Nov\18NovTrials\M25.DSG	11-1-2013	16:1:2	539167.000000	10783.340000	0.675781	0.222656	-1.105469	0.087156	0.263303	0.205505	82.458496	62.545776	13.198853
C:\Users\cware\Desktop\Steller18Nov\18NovTrials\M25.DSG	11-1-2013	16:1:2	539168.000000	10783.360000	0.699219	0.144531	-0.996094	0.084404	0.267890	0.194495	85.220337	60.852051	2.273560
C:\Users\cware\Desktop\Steller18Nov\18NovTrials\M25.DSG	11-1-2013	16:1:2	539169.000000	10783.380000	0.726563	0.007813	-0.894531	0.083486	0.272477	0.188991	79.559326	54.794312	-9.613037
C:\Users\cware\Desktop\Steller18Nov\18NovTrials\M25.DSG	11-1-2013	16:1:2	539170.000000	10783.400000	0.734375	-0.058594	-0.808594	0.083486	0.279817	0.177982	71.914673	45.608521	-16.693115
C:\Users\cware\Desktop\Steller18Nov\18NovTrials\M25.DSG	11-1-2013	16:1:2	539171.000000	10783.420000	0.695313	-0.046875	-0.746094	0.082569	0.282569	0.172477	60.882568	48.950195	-20.233154
C:\Users\cware\Desktop\Steller18Nov\18NovTrials\M25.DSG	11-1-2013	16:1:2	539172.000000	10783.440000	0.679688	-0.007813	-0.707031	0.082569	0.288073	0.163303	49.926758	50.964355	-23.269653
C:\Users\cware\Desktop\Steller18Nov\18NovTrials\M25.DSG	11-1-2013	16:1:2	539173.000000	10783.460000	0.726563	-0.011719	-0.656250	0.084404	0.292661	0.158716	36.407471	41.519165	-30.227661
C:\Users\cware\Desktop\Steller18Nov\18NovTrials\M25.DSG	11-1-2013	16:1:2	539174.000000	10783.480000	0.753906	-0.027344	-0.597656	0.087156	0.297248	0.150459	24.734497	32.226563	-35.247803
C:\Users\cware\Desktop\Steller18Nov\18NovTrials\M25.DSG	11-1-2013	16:1:2	539175.000000	10783.500000	0.707031	-0.035156	-0.593750	0.088073	0.299083	0.148624	11.734009	29.632568	-39.306641
C:\Users\cware\Desktop\Steller18Nov\18NovTrials\M25.DSG	11-1-2013	16:1:2	539176.000000	10783.520000	0.632813	0.000000	-0.582031	0.093578	0.302752	0.140367	9.094238	15.670776	-44.464111
C:\Users\cware\Desktop\Steller18Nov\18NovTrials\M25.DSG	11-1-2013	16:1:2	539177.000000	10783.540000	0.542969	-0.015625	-0.593750	0.096330	0.306422	0.137615	7.766724	32.791138	-27.984619
C:\Users\cware\Desktop\Steller18Nov\18NovTrials\M25.DSG	11-1-2013	16:1:2	539178.000000	10783.560000	0.652344	-0.042969	-0.527344	0.097248	0.307339	0.134862	-2.960205	14.846802	-35.186768
C:\Users\cware\Desktop\Steller18Nov\18NovTrials\M25.DSG	11-1-2013	16:1:2	539179.000000	10783.580000	0.371094	-0.179688	-0.289063	0.102752	0.311927	0.128440	26.153564	19.317627	-42.968750
C:\Users\cware\Desktop\Steller18Nov\18NovTrials\M25.DSG	11-1-2013	16:1:2	539180.000000	10783.600000	0.371094	-0.179688	-0.289063	0.106422	0.311009	0.124771	125.045776	-88.439941	-68.389893
C:\Users\cware\Desktop\Steller18Nov\18NovTrials\M25.DSG	11-1-2013	16:1:2	539181.000000	10783.620000	1.996094	-1.089844	1.226563	0.096330	0.289908	0.103670	390.869141	-334.518433	-149.551392
C:\Users\cware\Desktop\Steller18Nov\18NovTrials\M25.DSG	11-1-2013	16:1:2	539182.000000	10783.640000	0.285156	-2.000000	-0.382813	0.103670	0.273394	0.103670	182.632446	-66.589355	49.163818
C:\Users\cware\Desktop\Steller18Nov\18NovTrials\M25.DSG	11-1-2013	16:1:2	539183.000000	10783.660000	1.355469	-0.832031	1.000000	0.088991	0.255963	0.104587	72.631836	-63.613892	-55.389404
C:\Users\cware\Desktop\Steller18Nov\18NovTrials\M25.DSG	11-1-2013	16:1:2	539184.000000	10783.680000	0.273438	-0.761719	0.437500	0.085321	0.253211	0.110092	-32.836914	45.303345	-46.463013
C:\Users\cware\Desktop\Steller18Nov\18NovTrials\M25.DSG	11-1-2013	16:1:2	539185.000000	10783.700000	0.726563	-0.929688	0.253906	0.076147	0.259633	0.118349	-130.752563	61.950684	-52.627563
C:\Users\cware\Desktop\Steller18Nov\18NovTrials\M25.DSG	11-1-2013	16:1:2	539186.000000	10783.720000	0.667969	-0.671875	0.105469	0.079817	0.263303	0.122936	-211.776733	86.334229	-70.159912
C:\Users\cware\Desktop\Steller18Nov\18NovTrials\M25.DSG	11-1-2013	16:1:2	539187.000000	10783.740000	1.136719	-0.468750	-0.105469	0.094495	0.276147	0.128440	-208.633423	22.903442	-67.550659
C:\Users\cware\Desktop\Steller18Nov\18NovTrials\M25.DSG	11-1-2013	16:1:2	539188.000000	10783.760000	0.859375	-0.511719	-0.398438	0.100917	0.279817	0.133028	-170.471191	0.335693	-48.965454
C:\Users\cware\Desktop\Steller18Nov\18NovTrials\M25.DSG	11-1-2013	16:1:2	539189.000000	10783.780000	0.796875	-0.433594	-0.585938	0.113761	0.286239	0.141284	-127.502441	-58.731079	-24.978638
C:\Users\cware\Desktop\Steller18Nov\18NovTrials\M25.DSG	11-1-2013	16:1:2	539190.000000	10783.800000	0.687500	-0.296875	-0.816406	0.118349	0.288073	0.144037	-65.582275	-46.493530	-2.578735
C:\Users\cware\Desktop\Steller18Nov\18NovTrials\M25.DSG	11-1-2013	16:1:2	539191.000000	10783.820000	0.750000	-0.421875	-0.957031	0.127523	0.291743	0.146789	-37.612915	-57.250977	-10.772705
C:\Users\cware\Desktop\Steller18Nov\18NovTrials\M25.DSG	11-1-2013	16:1:2	539192.000000	10783.840000	0.445313	-0.925781	-1.117188	0.129358	0.294495	0.145872	-15.090942	51.345825	9.658813
C:\Users\cware\Desktop\Steller18Nov\18NovTrials\M25.DSG	11-1-2013	16:1:2	539193.000000	10783.860000	0.933594	-1.242188	-0.761719	0.129358	0.305505	0.141284	-12.145996	79.299927	12.527466
C:\Users\cware\Desktop\Steller18Nov\18NovTrials\M25.DSG	11-1-2013	16:1:2	539194.000000	10783.880000	1.210938	-1.480469	-0.320313	0.130275	0.312844	0.139450	-12.542725	11.428833	-1.739502
C:\Users\cware\Desktop\Steller18Nov\18NovTrials\M25.DSG	11-1-2013	16:1:2	539195.000000	10783.900000	1.210938	-1.500000	-0.367188	0.126606	0.318349	0.141284	-12.145996	-34.271240	-0.991821
C:\Users\cware\Desktop\Steller18Nov\18NovTrials\M25.DSG	11-1-2013	16:1:2	539196.000000	10783.920000	1.121094	-1.234375	-0.539063	0.122936	0.317431	0.143119	27.969360	-88.012695	-6.210327
C:\Users\cware\Desktop\Steller18Nov\18NovTrials\M25.DSG	11-1-2013	16:1:2	539197.000000	10783.940000	0.933594	-1.085938	-0.738281	0.123853	0.314679	0.144037	44.601440	-82.427979	-1.159668
C:\Users\cware\Desktop\Steller18Nov\18NovTrials\M25.DSG	11-1-2013	16:1:2	539198.000000	10783.960000	0.871094	-0.761719	-0.816406	0.124771	0.312844	0.145872	58.410645	-88.287354	4.806519
C:\Users\cware\Desktop\Steller18Nov\18NovTrials\M25.DSG	11-1-2013	16:1:2	539199.000000	10783.980000	0.785156	-0.566406	-0.781250	0.127523	0.314679	0.143119	81.741333	-88.302612	1.052856
C:\Users\cware\Desktop\Steller18Nov\18NovTrials\M25.DSG	11-1-2013	16:1:2	539200.000000	10784.000000	0.734375	-0.453125	-0.734375	0.128440	0.313761	0.140367	106.887817	-80.764771	-0.274658
C:\Users\cware\Desktop\Steller18Nov\18NovTrials\M25.DSG	11-1-2013	16:1:2	539201.000000	10784.020000	0.742188	-0.484375	-0.703125	0.129358	0.314679	0.133028	111.984253	-80.535889	7.995605
C:\Users\cware\Desktop\Steller18Nov\18NovTrials\M25.DSG	11-1-2013	16:1:2	539202.000000	10784.040000	0.761719	-0.675781	-0.625000	0.130275	0.315596	0.128440	83.068848	-93.643188	24.124146
C:\Users\cware\Desktop\Steller18Nov\18NovTrials\M25.DSG	11-1-2013	16:1:2	539203.000000	10784.060000	0.703125	-0.871094	-0.609375	0.130275	0.314679	0.126606	24.215698	-83.953857	34.225464
C:\Users\cware\Desktop\Steller18Nov\18NovTrials\M25.DSG	11-1-2013	16:1:2	539204.000000	10784.080000	0.640625	-1.000000	-0.636719	0.128440	0.314679	0.129358	-16.738892	-70.510864	35.491943
C:\Users\cware\Desktop\Steller18Nov\18NovTrials\M25.DSG	11-1-2013	16:1:2	539205.000000	10784.100000	0.582031	-1.023438	-0.703125	0.127523	0.315596	0.133028	-41.091919	-48.995972	39.947510
C:\Users\cware\Desktop\Steller18Nov\18NovTrials\M25.DSG	11-1-2013	16:1:2	539206.000000	10784.120000	0.449219	-0.925781	-0.652344	0.124771	0.315596	0.142202	-47.622681	-13.580322	46.432495
C:\Users\cware\Desktop\Steller18Nov\18NovTrials\M25.DSG	11-1-2013	16:1:2	539207.000000	10784.140000	0.453125	-0.625000	-0.722656	0.122018	0.314679	0.146789	-50.659180	23.208618	52.520752
C:\Users\cware\Desktop\Steller18Nov\18NovTrials\M25.DSG	11-1-2013	16:1:2	539208.000000	10784.160000	0.453125	-0.625000	-0.722656	0.115596	0.313761	0.155963	-57.449341	38.314819	50.033569
C:\Users\cware\Desktop\Steller18Nov\18NovTrials\M25.DSG	11-1-2013	16:1:2	539209.000000	10784.180000	0.597656	-0.441406	-0.777344	0.111927	0.313761	0.160550	-70.129395	55.969238	39.459229
C:\Users\cware\Desktop\Steller18Nov\18NovTrials\M25.DSG	11-1-2013	16:1:2	539210.000000	10784.200000	0.613281	-0.363281	-0.792969	0.105505	0.311009	0.170642	-78.506470	71.090698	30.212402
C:\Users\cware\Desktop\Steller18Nov\18NovTrials\M25.DSG	11-1-2013	16:1:2	539211.000000	10784.220000	0.679688	-0.242188	-0.820313	0.103670	0.309174	0.173394	-84.625244	80.490112	22.506714
C:\Users\cware\Desktop\Steller18Nov\18NovTrials\M25.DSG	11-1-2013	16:1:2	539212.000000	10784.240000	0.734375	-0.097656	-0.843750	0.096330	0.304587	0.181651	-77.636719	75.744629	22.094727
C:\Users\cware\Desktop\Steller18Nov\18NovTrials\M25.DSG	11-1-2013	16:1:2	539213.000000	10784.260000	0.800781	-0.066406	-0.757813	0.094495	0.303670	0.185321	-70.800781	70.907593	22.644043
C:\Users\cware\Desktop\Steller18Nov\18NovTrials\M25.DSG	11-1-2013	16:1:2	539214.000000	10784.280000	0.886719	-0.058594	-0.710938	0.087156	0.300000	0.191743	-73.104858	68.099976	19.393921
C:\Users\cware\Desktop\Steller18Nov\18NovTrials\M25.DSG	11-1-2013	16:1:2	539215.000000	10784.300000	0.957031	0.070313	-0.703125	0.083486	0.297248	0.196330	-77.957153	55.084229	14.450073
C:\Users\cware\Desktop\Steller18Nov\18NovTrials\M25.DSG	11-1-2013	16:1:2	539216.000000	10784.320000	0.976563	0.238281	-0.722656	0.081651	0.292661	0.198165	-79.971313	43.334961	10.620117
C:\Users\cware\Desktop\Steller18Nov\18NovTrials\M25.DSG	11-1-2013	16:1:2	539217.000000	10784.340000	0.953125	0.250000	-0.714844	0.077064	0.289908	0.205505	-81.756592	36.926270	5.462646
C:\Users\cware\Desktop\Steller18Nov\18NovTrials\M25.DSG	11-1-2013	16:1:2	539218.000000	10784.360000	0.949219	0.164063	-0.679688	0.074312	0.288073	0.208257	-83.984375	26.550293	3.540039
C:\Users\cware\Desktop\Steller18Nov\18NovTrials\M25.DSG	11-1-2013	16:1:2	539219.000000	10784.380000	0.882813	0.125000	-0.656250	0.072477	0.283486	0.214679	-86.471558	18.447876	2.227783
C:\Users\cware\Desktop\Steller18Nov\18NovTrials\M25.DSG	11-1-2013	16:1:2	539220.000000	10784.400000	0.847656	0.070313	-0.613281	0.072477	0.280734	0.220183	-85.494995	8.941650	0.137329
C:\Users\cware\Desktop\Steller18Nov\18NovTrials\M25.DSG	11-1-2013	16:1:2	539221.000000	10784.420000	0.851563	0.015625	-0.589844	0.070642	0.277982	0.227523	-77.835083	-1.678467	-7.568359
C:\Users\cware\Desktop\Steller18Nov\18NovTrials\M25.DSG	11-1-2013	16:1:2	539222.000000	10784.440000	0.832031	-0.039063	-0.621094	0.071560	0.276147	0.230275	-71.029663	-13.259888	-13.809204
C:\Users\cware\Desktop\Steller18Nov\18NovTrials\M25.DSG	11-1-2013	16:1:2	539223.000000	10784.460000	0.812500	-0.089844	-0.593750	0.072477	0.273394	0.242202	-59.646606	-30.258179	-29.098511
C:\Users\cware\Desktop\Steller18Nov\18NovTrials\M25.DSG	11-1-2013	16:1:2	539224.000000	10784.480000	0.664063	-0.195313	-0.554688	0.075229	0.275229	0.242202	-48.065186	-20.111084	-44.357300
C:\Users\cware\Desktop\Steller18Nov\18NovTrials\M25.DSG	11-1-2013	16:1:2	539225.000000	10784.500000	0.449219	-0.164063	-0.496094	0.079817	0.274312	0.246789	-26.840210	11.123657	-50.155640
C:\Users\cware\Desktop\Steller18Nov\18NovTrials\M25.DSG	11-1-2013	16:1:2	539226.000000	10784.520000	0.503906	-0.300781	-0.417969	0.080734	0.275229	0.247706	-19.302368	11.047363	-49.423218
C:\Users\cware\Desktop\Steller18Nov\18NovTrials\M25.DSG	11-1-2013	16:1:2	539227.000000	10784.540000	0.570313	-0.140625	-0.324219	0.083486	0.277982	0.246789	-8.193970	20.706177	-57.891846
C:\Users\cware\Desktop\Steller18Nov\18NovTrials\M25.DSG	11-1-2013	16:1:2	539228.000000	10784.560000	0.828125	0.007813	-0.574219	0.086239	0.279817	0.245872	15.365601	17.089844	-79.177856
C:\Users\cware\Desktop\Steller18Nov\18NovTrials\M25.DSG	11-1-2013	16:1:2	539229.000000	10784.580000	1.238281	-0.054688	-0.667969	0.092661	0.286239	0.243119	23.269653	-27.755737	-91.217041
C:\Users\cware\Desktop\Steller18Nov\18NovTrials\M25.DSG	11-1-2013	16:1:2	539230.000000	10784.600000	1.597656	-0.269531	-0.585938	0.099083	0.288991	0.243119	6.835938	-72.235107	-79.147339
C:\Users\cware\Desktop\Steller18Nov\18NovTrials\M25.DSG	11-1-2013	16:1:2	539231.000000	10784.620000	1.312500	-0.464844	-0.566406	0.110092	0.292661	0.244954	-21.606445	-40.542603	-59.005737
C:\Users\cware\Desktop\Steller18Nov\18NovTrials\M25.DSG	11-1-2013	16:1:2	539232.000000	10784.640000	0.906250	-0.488281	-0.550781	0.114679	0.294495	0.244954	-40.023804	-18.264771	-47.195435
C:\Users\cware\Desktop\Steller18Nov\18NovTrials\M25.DSG	11-1-2013	16:1:2	539233.000000	10784.660000	0.726563	-0.445313	-0.621094	0.120183	0.294495	0.250459	-39.703369	-2.731323	-31.127930
C:\Users\cware\Desktop\Steller18Nov\18NovTrials\M25.DSG	11-1-2013	16:1:2	539234.000000	10784.680000	0.613281	-0.441406	-0.769531	0.121101	0.294495	0.251376	-31.143188	13.717651	-24.536133
C:\Users\cware\Desktop\Steller18Nov\18NovTrials\M25.DSG	11-1-2013	16:1:2	539235.000000	10784.700000	0.664063	-0.351563	-0.894531	0.120183	0.294495	0.254128	-20.858765	39.413452	-26.138306
C:\Users\cware\Desktop\Steller18Nov\18NovTrials\M25.DSG	11-1-2013	16:1:2	539236.000000	10784.720000	0.664063	-0.351563	-0.894531	0.120183	0.294495	0.254128	-17.562866	51.589966	-24.734497
C:\Users\cware\Desktop\Steller18Nov\18NovTrials\M25.DSG	11-1-2013	16:1:2	539237.000000	10784.740000	0.792969	-0.386719	-0.847656	0.119266	0.294495	0.253211	-17.944336	54.580688	-18.325806
C:\Users\cware\Desktop\Steller18Nov\18NovTrials\M25.DSG	11-1-2013	16:1:2	539238.000000	10784.760000	0.878906	-0.390625	-0.843750	0.118349	0.295413	0.253211	-20.156860	47.637939	-14.678955
C:\Users\cware\Desktop\Steller18Nov\18NovTrials\M25.DSG	11-1-2013	16:1:2	539239.000000	10784.780000	0.902344	-0.398438	-0.867188	0.115596	0.294495	0.253211	-22.689819	45.227051	-8.773804
C:\Users\cware\Desktop\Steller18Nov\18NovTrials\M25.DSG	11-1-2013	16:1:2	539240.000000	10784.800000	0.875000	-0.386719	-0.847656	0.114679	0.295413	0.254128	-24.765015	43.548584	-5.187988
C:\Users\cware\Desktop\Steller18Nov\18NovTrials\M25.DSG	11-1-2013	16:1:2	539241.000000	10784.820000	0.851563	-0.398438	-0.847656	0.114679	0.295413	0.252294	-24.017334	50.354004	-3.677368
C:\Users\cware\Desktop\Steller18Nov\18NovTrials\M25.DSG	11-1-2013	16:1:2	539242.000000	10784.840000	0.941406	-0.433594	-0.851563	0.111927	0.295413	0.252294	-23.910522	44.799805	-5.325317
C:\Users\cware\Desktop\Steller18Nov\18NovTrials\M25.DSG	11-1-2013	16:1:2	539243.000000	10784.860000	0.988281	-0.429688	-0.812500	0.111927	0.295413	0.254128	-25.222778	37.033081	-7.781982
C:\Users\cware\Desktop\Steller18Nov\18NovTrials\M25.DSG	11-1-2013	16:1:2	539244.000000	10784.880000	0.988281	-0.359375	-0.773438	0.111009	0.297248	0.255046	-19.653320	26.092529	-7.156372
C:\Users\cware\Desktop\Steller18Nov\18NovTrials\M25.DSG	11-1-2013	16:1:2	539245.000000	10784.900000	0.945313	-0.308594	-0.695313	0.110092	0.298165	0.255963	-14.694214	20.736694	-6.683350
C:\Users\cware\Desktop\Steller18Nov\18NovTrials\M25.DSG	11-1-2013	16:1:2	539246.000000	10784.920000	0.929688	-0.304688	-0.589844	0.112844	0.300000	0.255046	-11.169434	11.840820	-9.780884
C:\Users\cware\Desktop\Steller18Nov\18NovTrials\M25.DSG	11-1-2013	16:1:2	539247.000000	10784.940000	0.890625	-0.312500	-0.464844	0.113761	0.300917	0.257798	-9.246826	-3.280640	-15.869141
C:\Users\cware\Desktop\Steller18Nov\18NovTrials\M25.DSG	11-1-2013	16:1:2	539248.000000	10784.960000	0.773438	-0.351563	-0.359375	0.118349	0.305505	0.259633	-2.563477	-5.889893	-18.356323
C:\Users\cware\Desktop\Steller18Nov\18NovTrials\M25.DSG	11-1-2013	16:1:2	539249.000000	10784.980000	0.703125	-0.394531	-0.214844	0.122018	0.306422	0.259633	1.831055	-11.047363	-21.865845
C:\Users\cware\Desktop\Steller18Nov\18NovTrials\M25.DSG	11-1-2013	16:1:2	539250.000000	10785.000000	0.589844	-0.449219	-0.039063	0.128440	0.311927	0.259633	0.259399	-0.320435	-23.468018
C:\Users\cware\Desktop\Steller18Nov\18NovTrials\M25.DSG	11-1-2013	16:1:2	539251.000000	10785.020000	0.539063	-0.589844	0.113281	0.130275	0.312844	0.259633	-1.007080	6.118774	-17.883301
C:\Users\cware\Desktop\Steller18Nov\18NovTrials\M25.DSG	11-1-2013	16:1:2	539252.000000	10785.040000	0.527344	-0.562500	0.035156	0.133945	0.314679	0.258716	14.175415	18.859863	-18.264771
C:\Users\cware\Desktop\Steller18Nov\18NovTrials\M25.DSG	11-1-2013	16:1:2	539253.000000	10785.060000	0.679688	-0.398438	-0.054688	0.133028	0.316514	0.254128	56.060791	20.446777	-25.238037
C:\Users\cware\Desktop\Steller18Nov\18NovTrials\M25.DSG	11-1-2013	16:1:2	539254.000000	10785.080000	0.906250	-0.324219	-0.101563	0.133945	0.322936	0.248624	89.416504	9.246826	-47.195435
C:\Users\cware\Desktop\Steller18Nov\18NovTrials\M25.DSG	11-1-2013	16:1:2	539255.000000	10785.100000	1.078125	-0.375000	-0.011719	0.141284	0.328440	0.240367	109.283447	-10.208130	-77.453613
C:\Users\cware\Desktop\Steller18Nov\18NovTrials\M25.DSG	11-1-2013	16:1:2	539256.000000	10785.120000	1.007813	-0.535156	-0.027344	0.145872	0.334862	0.232110	104.827881	1.281738	-88.012695
C:\Users\cware\Desktop\Steller18Nov\18NovTrials\M25.DSG	11-1-2013	16:1:2	539257.000000	10785.140000	1.085938	-0.738281	-0.023438	0.158716	0.344037	0.217431	78.643799	-53.405762	-78.689575
C:\Users\cware\Desktop\Steller18Nov\18NovTrials\M25.DSG	11-1-2013	16:1:2	539258.000000	10785.160000	1.183594	-0.855469	-0.105469	0.164220	0.346789	0.211009	53.054810	-100.708008	-50.598145
C:\Users\cware\Desktop\Steller18Nov\18NovTrials\M25.DSG	11-1-2013	16:1:2	539259.000000	10785.180000	1.023438	-0.925781	-0.234375	0.175229	0.352294	0.200917	28.076172	-123.321533	-18.341064
C:\Users\cware\Desktop\Steller18Nov\18NovTrials\M25.DSG	11-1-2013	16:1:2	539260.000000	10785.200000	0.812500	-0.871094	-0.324219	0.178899	0.353211	0.198165	11.306763	-108.993530	-8.163452
C:\Users\cware\Desktop\Steller18Nov\18NovTrials\M25.DSG	11-1-2013	16:1:2	539261.000000	10785.220000	0.687500	-0.769531	-0.316406	0.179817	0.355046	0.194495	-3.860474	-71.380615	-6.988525
C:\Users\cware\Desktop\Steller18Nov\18NovTrials\M25.DSG	11-1-2013	16:1:2	539262.000000	10785.240000	0.664063	-0.718750	-0.246094	0.180734	0.354128	0.192661	-22.293091	-57.418823	-11.657715
C:\Users\cware\Desktop\Steller18Nov\18NovTrials\M25.DSG	11-1-2013	16:1:2	539263.000000	10785.260000	0.597656	-0.921875	-0.402344	0.178899	0.352294	0.196330	-39.855957	-54.306030	-15.075684
C:\Users\cware\Desktop\Steller18Nov\18NovTrials\M25.DSG	11-1-2013	16:1:2	539264.000000	10785.280000	0.597656	-0.921875	-0.402344	0.178899	0.351376	0.198165	-50.964355	-61.294556	-6.393433
C:\Users\cware\Desktop\Steller18Nov\18NovTrials\M25.DSG	11-1-2013	16:1:2	539265.000000	10785.300000	0.531250	-0.984375	-0.578125	0.177064	0.345872	0.205505	-64.270020	-47.286987	14.709473
C:\Users\cware\Desktop\Steller18Nov\18NovTrials\M25.DSG	11-1-2013	16:1:2	539266.000000	10785.320000	0.628906	-1.015625	-0.660156	0.176147	0.342202	0.211009	-82.992554	-27.511597	25.650024
C:\Users\cware\Desktop\Steller18Nov\18NovTrials\M25.DSG	11-1-2013	16:1:2	539267.000000	10785.340000	0.679688	-0.929688	-0.757813	0.169725	0.333945	0.222936	-98.556519	-29.174805	37.185669
C:\Users\cware\Desktop\Steller18Nov\18NovTrials\M25.DSG	11-1-2013	16:1:2	539268.000000	10785.360000	0.582031	-0.843750	-0.878906	0.166055	0.328440	0.228440	-103.866577	-31.372070	53.207397
C:\Users\cware\Desktop\Steller18Nov\18NovTrials\M25.DSG	11-1-2013	16:1:2	539269.000000	10785.380000	0.441406	-0.753906	-0.882813	0.158716	0.318349	0.242202	-87.677002	1.235962	64.071655
C:\Users\cware\Desktop\Steller18Nov\18NovTrials\M25.DSG	11-1-2013	16:1:2	539270.000000	10785.400000	0.425781	-0.664063	-0.917969	0.153211	0.313761	0.246789	-58.380127	36.132813	56.152344
C:\Users\cware\Desktop\Steller18Nov\18NovTrials\M25.DSG	11-1-2013	16:1:2	539271.000000	10785.420000	0.535156	-0.574219	-0.945313	0.141284	0.304587	0.252294	-19.577026	65.643311	32.852173
C:\Users\cware\Desktop\Steller18Nov\18NovTrials\M25.DSG	11-1-2013	16:1:2	539272.000000	10785.440000	0.613281	-0.484375	-0.976563	0.135780	0.301835	0.253211	2.090454	90.805054	12.680054
C:\Users\cware\Desktop\Steller18Nov\18NovTrials\M25.DSG	11-1-2013	16:1:2	539273.000000	10785.460000	0.757813	-0.441406	-0.945313	0.125688	0.298165	0.251376	11.123657	85.342407	3.326416
C:\Users\cware\Desktop\Steller18Nov\18NovTrials\M25.DSG	11-1-2013	16:1:2	539274.000000	10785.480000	0.886719	-0.457031	-0.898438	0.121101	0.297248	0.247706	2.960205	54.687500	9.246826
C:\Users\cware\Desktop\Steller18Nov\18NovTrials\M25.DSG	11-1-2013	16:1:2	539275.000000	10785.500000	0.886719	-0.484375	-0.800781	0.115596	0.292661	0.252294	-14.724731	22.857666	17.303467
C:\Users\cware\Desktop\Steller18Nov\18NovTrials\M25.DSG	11-1-2013	16:1:2	539276.000000	10785.520000	0.796875	-0.484375	-0.734375	0.112844	0.289908	0.253211	-30.395508	23.056030	17.517090
C:\Users\cware\Desktop\Steller18Nov\18NovTrials\M25.DSG	11-1-2013	16:1:2	539277.000000	10785.540000	0.765625	-0.476563	-0.664063	0.106422	0.283486	0.256881	-43.045044	29.373169	11.718750
C:\Users\cware\Desktop\Steller18Nov\18NovTrials\M25.DSG	11-1-2013	16:1:2	539278.000000	10785.560000	0.800781	-0.449219	-0.570313	0.103670	0.278899	0.260550	-51.361084	36.437988	7.995605
C:\Users\cware\Desktop\Steller18Nov\18NovTrials\M25.DSG	11-1-2013	16:1:2	539279.000000	10785.580000	0.828125	-0.375000	-0.511719	0.102752	0.271560	0.262385	-55.419922	42.953491	2.563477
C:\Users\cware\Desktop\Steller18Nov\18NovTrials\M25.DSG	11-1-2013	16:1:2	539280.000000	10785.600000	0.875000	-0.242188	-0.488281	0.097248	0.267890	0.267890	-54.306030	34.774780	-1.480103
C:\Users\cware\Desktop\Steller18Nov\18NovTrials\M25.DSG	11-1-2013	16:1:2	539281.000000	10785.620000	0.929688	-0.078125	-0.515625	0.094495	0.263303	0.270642	-49.041748	19.195557	-2.212524
C:\Users\cware\Desktop\Steller18Nov\18NovTrials\M25.DSG	11-1-2013	16:1:2	539282.000000	10785.640000	0.988281	0.074219	-0.535156	0.092661	0.255963	0.277064	-45.166016	0.381470	-1.525879
C:\Users\cware\Desktop\Steller18Nov\18NovTrials\M25.DSG	11-1-2013	16:1:2	539283.000000	10785.660000	0.992188	0.179688	-0.570313	0.092661	0.253211	0.277064	-36.560059	-8.499146	-3.158569
C:\Users\cware\Desktop\Steller18Nov\18NovTrials\M25.DSG	11-1-2013	16:1:2	539284.000000	10785.680000	0.929688	0.265625	-0.613281	0.094495	0.244954	0.280734	-17.974854	-14.297485	-9.750366
C:\Users\cware\Desktop\Steller18Nov\18NovTrials\M25.DSG	11-1-2013	16:1:2	539285.000000	10785.700000	1.019531	0.347656	-0.605469	0.096330	0.244954	0.279817	1.190186	-38.070679	-24.520874
C:\Users\cware\Desktop\Steller18Nov\18NovTrials\M25.DSG	11-1-2013	16:1:2	539286.000000	10785.720000	1.105469	0.343750	-0.621094	0.103670	0.245872	0.279817	1.892090	-64.453125	-37.536621
C:\Users\cware\Desktop\Steller18Nov\18NovTrials\M25.DSG	11-1-2013	16:1:2	539287.000000	10785.740000	1.031250	0.195313	-0.722656	0.108257	0.245872	0.281651	-7.186890	-57.464600	-49.362183
C:\Users\cware\Desktop\Steller18Nov\18NovTrials\M25.DSG	11-1-2013	16:1:2	539288.000000	10785.760000	0.843750	0.042969	-0.816406	0.119266	0.248624	0.282569	-15.243530	-48.797607	-57.693481
C:\Users\cware\Desktop\Steller18Nov\18NovTrials\M25.DSG	11-1-2013	16:1:2	539289.000000	10785.780000	0.769531	-0.007813	-0.921875	0.123853	0.250459	0.284404	-30.532837	-35.934448	-52.703857
C:\Users\cware\Desktop\Steller18Nov\18NovTrials\M25.DSG	11-1-2013	16:1:2	539290.000000	10785.800000	0.695313	-0.062500	-1.054688	0.130275	0.253211	0.286239	-35.675049	-16.723633	-37.094116
C:\Users\cware\Desktop\Steller18Nov\18NovTrials\M25.DSG	11-1-2013	16:1:2	539291.000000	10785.820000	0.332031	-0.039063	-1.078125	0.132110	0.254128	0.285321	-11.352539	24.795532	-18.173218
C:\Users\cware\Desktop\Steller18Nov\18NovTrials\M25.DSG	11-1-2013	16:1:2	539292.000000	10785.840000	0.332031	-0.039063	-1.078125	0.131193	0.258716	0.283486	13.244629	54.672241	-17.288208
C:\Users\cware\Desktop\Steller18Nov\18NovTrials\M25.DSG	11-1-2013	16:1:2	539293.000000	10785.860000	0.855469	0.230469	-0.773438	0.127523	0.261468	0.278899	32.272339	40.298462	-28.427124
C:\Users\cware\Desktop\Steller18Nov\18NovTrials\M25.DSG	11-1-2013	16:1:2	539294.000000	10785.880000	1.187500	0.234375	-0.773438	0.125688	0.265138	0.277982	40.832520	2.761841	-25.207520
C:\Users\cware\Desktop\Steller18Nov\18NovTrials\M25.DSG	11-1-2013	16:1:2	539295.000000	10785.900000	1.101563	0.058594	-0.847656	0.128440	0.271560	0.271560	36.987305	-27.801514	-13.595581
C:\Users\cware\Desktop\Steller18Nov\18NovTrials\M25.DSG	11-1-2013	16:1:2	539296.000000	10785.920000	0.843750	-0.269531	-0.921875	0.129358	0.275229	0.268807	26.855469	-19.180298	-7.751465
C:\Users\cware\Desktop\Steller18Nov\18NovTrials\M25.DSG	11-1-2013	16:1:2	539297.000000	10785.940000	0.839844	-0.625000	-0.976563	0.133028	0.281651	0.263303	9.384155	-20.751953	1.861572
C:\Users\cware\Desktop\Steller18Nov\18NovTrials\M25.DSG	11-1-2013	16:1:2	539298.000000	10785.960000	0.777344	-0.804688	-0.949219	0.133945	0.285321	0.260550	-5.645752	-17.883301	8.163452
C:\Users\cware\Desktop\Steller18Nov\18NovTrials\M25.DSG	11-1-2013	16:1:2	539299.000000	10785.980000	0.667969	-0.808594	-0.964844	0.135780	0.288073	0.259633	-17.257690	-14.556885	7.431030
C:\Users\cware\Desktop\Steller18Nov\18NovTrials\M25.DSG	11-1-2013	16:1:2	539300.000000	10786.000000	0.601563	-0.730469	-1.000000	0.136697	0.287156	0.258716	-29.968262	9.887695	2.395630
C:\Users\cware\Desktop\Steller18Nov\18NovTrials\M25.DSG	11-1-2013	16:1:2	539301.000000	10786.020000	0.652344	-0.679688	-0.972656	0.134862	0.288991	0.261468	-42.968750	23.315430	-3.601074
C:\Users\cware\Desktop\Steller18Nov\18NovTrials\M25.DSG	11-1-2013	16:1:2	539302.000000	10786.040000	0.703125	-0.648438	-0.976563	0.134862	0.290826	0.263303	-47.637939	30.822754	-3.982544
C:\Users\cware\Desktop\Steller18Nov\18NovTrials\M25.DSG	11-1-2013	16:1:2	539303.000000	10786.060000	0.718750	-0.632813	-0.949219	0.132110	0.291743	0.265138	-46.997070	49.499512	-7.797241
C:\Users\cware\Desktop\Steller18Nov\18NovTrials\M25.DSG	11-1-2013	16:1:2	539304.000000	10786.080000	0.789063	-0.636719	-0.859375	0.132110	0.291743	0.266972	-49.102783	54.641724	-9.689331
C:\Users\cware\Desktop\Steller18Nov\18NovTrials\M25.DSG	11-1-2013	16:1:2	539305.000000	10786.100000	0.851563	-0.601563	-0.812500	0.129358	0.292661	0.268807	-47.744751	52.734375	-11.215210
C:\Users\cware\Desktop\Steller18Nov\18NovTrials\M25.DSG	11-1-2013	16:1:2	539306.000000	10786.120000	0.800781	-0.507813	-0.757813	0.127523	0.293578	0.270642	-40.405273	57.525635	-9.979248
C:\Users\cware\Desktop\Steller18Nov\18NovTrials\M25.DSG	11-1-2013	16:1:2	539307.000000	10786.140000	0.785156	-0.359375	-0.707031	0.123853	0.295413	0.270642	-22.003174	59.707642	-12.100220
C:\Users\cware\Desktop\Steller18Nov\18NovTrials\M25.DSG	11-1-2013	16:1:2	539308.000000	10786.160000	0.757813	-0.253906	-0.718750	0.123853	0.298165	0.270642	-1.708984	67.825317	-19.012451
C:\Users\cware\Desktop\Steller18Nov\18NovTrials\M25.DSG	11-1-2013	16:1:2	539309.000000	10786.180000	0.750000	-0.265625	-0.687500	0.122018	0.304587	0.265138	18.981934	71.090698	-26.840210
C:\Users\cware\Desktop\Steller18Nov\18NovTrials\M25.DSG	11-1-2013	16:1:2	539310.000000	10786.200000	0.726563	-0.347656	-0.582031	0.121101	0.309174	0.264220	31.417847	73.181152	-29.052734
C:\Users\cware\Desktop\Steller18Nov\18NovTrials\M25.DSG	11-1-2013	16:1:2	539311.000000	10786.220000	0.761719	-0.414063	-0.437500	0.122936	0.317431	0.255963	41.824341	55.831909	-25.939941
C:\Users\cware\Desktop\Steller18Nov\18NovTrials\M25.DSG	11-1-2013	16:1:2	539312.000000	10786.240000	0.796875	-0.433594	-0.292969	0.123853	0.323853	0.253211	45.150757	44.250488	-18.478394
C:\Users\cware\Desktop\Steller18Nov\18NovTrials\M25.DSG	11-1-2013	16:1:2	539313.000000	10786.260000	0.800781	-0.453125	-0.105469	0.126606	0.333028	0.247706	43.518066	26.718140	-10.864258
C:\Users\cware\Desktop\Steller18Nov\18NovTrials\M25.DSG	11-1-2013	16:1:2	539314.000000	10786.280000	0.785156	-0.546875	0.039063	0.128440	0.337615	0.244954	43.655396	-5.538940	-8.163452
C:\Users\cware\Desktop\Steller18Nov\18NovTrials\M25.DSG	11-1-2013	16:1:2	539315.000000	10786.300000	0.699219	-0.671875	0.035156	0.132110	0.343119	0.238532	39.703369	-10.650635	-17.440796
C:\Users\cware\Desktop\Steller18Nov\18NovTrials\M25.DSG	11-1-2013	16:1:2	539316.000000	10786.320000	0.800781	-0.488281	0.027344	0.136697	0.347706	0.236697	60.104370	-2.685547	-39.321899
C:\Users\cware\Desktop\Steller18Nov\18NovTrials\M25.DSG	11-1-2013	16:1:2	539317.000000	10786.340000	0.738281	-0.402344	0.015625	0.142202	0.355963	0.225688	80.307007	-11.428833	-67.306519
C:\Users\cware\Desktop\Steller18Nov\18NovTrials\M25.DSG	11-1-2013	16:1:2	539318.000000	10786.360000	0.855469	-0.449219	-0.027344	0.155963	0.360550	0.220183	95.108032	-14.480591	-80.291748
C:\Users\cware\Desktop\Steller18Nov\18NovTrials\M25.DSG	11-1-2013	16:1:2	539319.000000	10786.380000	0.957031	-0.695313	-0.011719	0.165138	0.366055	0.212844	90.652466	-15.380859	-80.001831
C:\Users\cware\Desktop\Steller18Nov\18NovTrials\M25.DSG	11-1-2013	16:1:2	539320.000000	10786.400000	0.957031	-0.695313	-0.011719	0.180734	0.373394	0.196330	72.998047	-24.795532	-64.666748
C:\Users\cware\Desktop\Steller18Nov\18NovTrials\M25.DSG	11-1-2013	16:1:2	539321.000000	10786.420000	0.968750	-0.933594	-0.050781	0.185321	0.375229	0.190826	44.692993	-36.132813	-37.963867
C:\Users\cware\Desktop\Steller18Nov\18NovTrials\M25.DSG	11-1-2013	16:1:2	539322.000000	10786.440000	0.921875	-0.976563	-0.152344	0.193578	0.378899	0.180734	25.466919	-40.206909	-16.036987
C:\Users\cware\Desktop\Steller18Nov\18NovTrials\M25.DSG	11-1-2013	16:1:2	539323.000000	10786.460000	0.843750	-0.925781	-0.292969	0.194495	0.380734	0.176147	6.149292	-46.249390	5.432129
C:\Users\cware\Desktop\Steller18Nov\18NovTrials\M25.DSG	11-1-2013	16:1:2	539324.000000	10786.480000	0.691406	-0.863281	-0.339844	0.192661	0.379817	0.172477	-2.746582	-44.525146	14.923096
C:\Users\cware\Desktop\Steller18Nov\18NovTrials\M25.DSG	11-1-2013	16:1:2	539325.000000	10786.500000	0.589844	-0.875000	-0.292969	0.191743	0.378899	0.170642	-3.158569	-37.338257	24.429321
C:\Users\cware\Desktop\Steller18Nov\18NovTrials\M25.DSG	11-1-2013	16:1:2	539326.000000	10786.520000	0.640625	-0.902344	-0.242188	0.185321	0.377982	0.171560	-2.105713	-40.481567	29.464722
C:\Users\cware\Desktop\Steller18Nov\18NovTrials\M25.DSG	11-1-2013	16:1:2	539327.000000	10786.540000	0.691406	-0.894531	-0.238281	0.180734	0.375229	0.169725	-1.068115	-37.811279	31.021118
C:\Users\cware\Desktop\Steller18Nov\18NovTrials\M25.DSG	11-1-2013	16:1:2	539328.000000	10786.560000	0.769531	-0.859375	-0.238281	0.173394	0.371560	0.171560	-1.632690	-37.689209	33.279419
C:\Users\cware\Desktop\Steller18Nov\18NovTrials\M25.DSG	11-1-2013	16:1:2	539329.000000	10786.580000	0.816406	-0.882813	-0.238281	0.168807	0.368807	0.172477	-8.132935	-39.855957	38.330078
C:\Users\cware\Desktop\Steller18Nov\18NovTrials\M25.DSG	11-1-2013	16:1:2	539330.000000	10786.600000	0.773438	-0.949219	-0.265625	0.157798	0.363303	0.177064	-17.776489	-32.791138	49.285889
C:\Users\cware\Desktop\Steller18Nov\18NovTrials\M25.DSG	11-1-2013	16:1:2	539331.000000	10786.620000	0.835938	-0.960938	-0.382813	0.151376	0.360550	0.181651	-35.415649	-15.426636	58.258057
C:\Users\cware\Desktop\Steller18Nov\18NovTrials\M25.DSG	11-1-2013	16:1:2	539332.000000	10786.640000	0.953125	-0.894531	-0.476563	0.144954	0.355963	0.183486	-51.071167	-9.323120	57.647705
C:\Users\cware\Desktop\Steller18Nov\18NovTrials\M25.DSG	11-1-2013	16:1:2	539333.000000	10786.660000	0.992188	-0.812500	-0.531250	0.132110	0.348624	0.193578	-59.310913	-10.177612	57.861328
C:\Users\cware\Desktop\Steller18Nov\18NovTrials\M25.DSG	11-1-2013	16:1:2	539334.000000	10786.680000	0.933594	-0.683594	-0.597656	0.126606	0.344037	0.200000	-53.359985	-8.926392	59.494019
C:\Users\cware\Desktop\Steller18Nov\18NovTrials\M25.DSG	11-1-2013	16:1:2	539335.000000	10786.700000	0.832031	-0.585938	-0.671875	0.114679	0.334862	0.207339	-34.759521	-3.936768	58.013916
C:\Users\cware\Desktop\Steller18Nov\18NovTrials\M25.DSG	11-1-2013	16:1:2	539336.000000	10786.720000	0.753906	-0.523438	-0.753906	0.110092	0.332110	0.211927	-18.432617	9.887695	54.702759
C:\Users\cware\Desktop\Steller18Nov\18NovTrials\M25.DSG	11-1-2013	16:1:2	539337.000000	10786.740000	0.730469	-0.546875	-0.792969	0.100000	0.323853	0.216514	-8.346558	19.943237	47.241211
C:\Users\cware\Desktop\Steller18Nov\18NovTrials\M25.DSG	11-1-2013	16:1:2	539338.000000	10786.760000	0.695313	-0.492188	-0.777344	0.095413	0.320183	0.216514	-6.423950	22.567749	40.756226
C:\Users\cware\Desktop\Steller18Nov\18NovTrials\M25.DSG	11-1-2013	16:1:2	539339.000000	10786.780000	0.777344	-0.433594	-0.718750	0.088073	0.314679	0.220183	-10.742188	18.402100	37.521362
C:\Users\cware\Desktop\Steller18Nov\18NovTrials\M25.DSG	11-1-2013	16:1:2	539340.000000	10786.800000	0.839844	-0.371094	-0.675781	0.083486	0.311009	0.221101	-15.686035	13.153076	38.467407
C:\Users\cware\Desktop\Steller18Nov\18NovTrials\M25.DSG	11-1-2013	16:1:2	539341.000000	10786.820000	0.832031	-0.332031	-0.640625	0.077064	0.302752	0.224771	-20.767212	13.092041	39.993286
C:\Users\cware\Desktop\Steller18Nov\18NovTrials\M25.DSG	11-1-2013	16:1:2	539342.000000	10786.840000	0.808594	-0.269531	-0.558594	0.073394	0.300000	0.225688	-22.109985	14.099121	36.895752
C:\Users\cware\Desktop\Steller18Nov\18NovTrials\M25.DSG	11-1-2013	16:1:2	539343.000000	10786.860000	0.804688	-0.175781	-0.511719	0.066972	0.292661	0.229358	-18.569946	12.878418	31.951904
C:\Users\cware\Desktop\Steller18Nov\18NovTrials\M25.DSG	11-1-2013	16:1:2	539344.000000	10786.880000	0.812500	-0.121094	-0.492188	0.064220	0.288073	0.231193	-16.479492	3.799438	29.449463
C:\Users\cware\Desktop\Steller18Nov\18NovTrials\M25.DSG	11-1-2013	16:1:2	539345.000000	10786.900000	0.820313	-0.105469	-0.480469	0.059633	0.281651	0.233945	-13.549805	-2.716064	27.755737
C:\Users\cware\Desktop\Steller18Nov\18NovTrials\M25.DSG	11-1-2013	16:1:2	539346.000000	10786.920000	0.769531	-0.066406	-0.453125	0.057798	0.278899	0.234862	-7.507324	-1.037598	26.916504
C:\Users\cware\Desktop\Steller18Nov\18NovTrials\M25.DSG	11-1-2013	16:1:2	539347.000000	10786.940000	0.878906	0.003906	-0.453125	0.055046	0.273394	0.235780	-2.014160	-5.462646	30.319214
C:\Users\cware\Desktop\Steller18Nov\18NovTrials\M25.DSG	11-1-2013	16:1:2	539348.000000	10786.960000	0.878906	0.003906	-0.453125	0.053211	0.270642	0.236697	-7.034302	-33.676147	30.136108
C:\Users\cware\Desktop\Steller18Nov\18NovTrials\M25.DSG	11-1-2013	16:1:2	539349.000000	10786.980000	0.929688	-0.050781	-0.617188	0.054128	0.265138	0.239450	-7.278442	-47.302246	26.351929
C:\Users\cware\Desktop\Steller18Nov\18NovTrials\M25.DSG	11-1-2013	16:1:2	539350.000000	10787.000000	0.917969	-0.023438	-0.667969	0.055046	0.264220	0.241284	7.202148	-45.730591	20.080566
C:\Users\cware\Desktop\Steller18Nov\18NovTrials\M25.DSG	11-1-2013	16:1:2	539351.000000	10787.020000	0.964844	0.097656	-0.609375	0.058716	0.262385	0.243119	23.300171	-54.946899	12.207031
C:\Users\cware\Desktop\Steller18Nov\18NovTrials\M25.DSG	11-1-2013	16:1:2	539352.000000	10787.040000	0.875000	0.226563	-0.695313	0.060550	0.262385	0.243119	22.094727	-60.043335	5.294800
C:\Users\cware\Desktop\Steller18Nov\18NovTrials\M25.DSG	11-1-2013	16:1:2	539353.000000	10787.060000	0.773438	0.214844	-0.851563	0.064220	0.262385	0.243119	9.613037	-35.583496	-3.158569
C:\Users\cware\Desktop\Steller18Nov\18NovTrials\M25.DSG	11-1-2013	16:1:2	539354.000000	10787.080000	0.765625	0.074219	-0.886719	0.066055	0.262385	0.243119	3.097534	-16.708374	-4.714966
C:\Users\cware\Desktop\Steller18Nov\18NovTrials\M25.DSG	11-1-2013	16:1:2	539355.000000	10787.100000	0.839844	-0.074219	-0.925781	0.066972	0.263303	0.242202	0.640869	-5.661011	-4.241943
C:\Users\cware\Desktop\Steller18Nov\18NovTrials\M25.DSG	11-1-2013	16:1:2	539356.000000	10787.120000	0.957031	-0.125000	-0.917969	0.066972	0.263303	0.242202	-4.104614	2.426147	-8.270264
C:\Users\cware\Desktop\Steller18Nov\18NovTrials\M25.DSG	11-1-2013	16:1:2	539357.000000	10787.140000	1.000000	-0.074219	-0.949219	0.067890	0.263303	0.242202	-3.234863	15.930176	-13.397217
C:\Users\cware\Desktop\Steller18Nov\18NovTrials\M25.DSG	11-1-2013	16:1:2	539358.000000	10787.160000	1.035156	0.031250	-0.941406	0.066972	0.265138	0.240367	-7.278442	21.667480	-20.782471
C:\Users\cware\Desktop\Steller18Nov\18NovTrials\M25.DSG	11-1-2013	16:1:2	539359.000000	10787.180000	1.019531	0.144531	-0.933594	0.066972	0.266055	0.238532	-12.069702	22.506714	-22.262573
C:\Users\cware\Desktop\Steller18Nov\18NovTrials\M25.DSG	11-1-2013	16:1:2	539360.000000	10787.200000	1.023438	0.167969	-0.917969	0.066972	0.267890	0.237615	-22.033691	18.142700	-19.912720
C:\Users\cware\Desktop\Steller18Nov\18NovTrials\M25.DSG	11-1-2013	16:1:2	539361.000000	10787.220000	0.972656	0.132813	-0.894531	0.066972	0.268807	0.236697	-32.348633	14.846802	-15.472412
C:\Users\cware\Desktop\Steller18Nov\18NovTrials\M25.DSG	11-1-2013	16:1:2	539362.000000	10787.240000	1.000000	0.085938	-0.878906	0.068807	0.269725	0.235780	-40.985107	-0.976563	-15.304565
C:\Users\cware\Desktop\Steller18Nov\18NovTrials\M25.DSG	11-1-2013	16:1:2	539363.000000	10787.260000	0.960938	0.011719	-0.820313	0.068807	0.269725	0.236697	-39.062500	0.015259	-29.922485
C:\Users\cware\Desktop\Steller18Nov\18NovTrials\M25.DSG	11-1-2013	16:1:2	539364.000000	10787.280000	0.937500	-0.097656	-0.757813	0.072477	0.273394	0.237615	-21.942139	4.669189	-45.349121
C:\Users\cware\Desktop\Steller18Nov\18NovTrials\M25.DSG	11-1-2013	16:1:2	539365.000000	10787.300000	0.871094	-0.210938	-0.738281	0.073394	0.277064	0.235780	-4.486084	17.120361	-50.949097
C:\Users\cware\Desktop\Steller18Nov\18NovTrials\M25.DSG	11-1-2013	16:1:2	539366.000000	10787.320000	0.863281	-0.332031	-0.808594	0.077064	0.283486	0.233945	-11.520386	21.499634	-44.189453
C:\Users\cware\Desktop\Steller18Nov\18NovTrials\M25.DSG	11-1-2013	16:1:2	539367.000000	10787.340000	0.859375	-0.453125	-0.917969	0.077982	0.287156	0.233945	-19.592285	27.938843	-37.292480
C:\Users\cware\Desktop\Steller18Nov\18NovTrials\M25.DSG	11-1-2013	16:1:2	539368.000000	10787.360000	0.796875	-0.539063	-0.882813	0.078899	0.292661	0.230275	-19.226074	40.969849	-33.172607
C:\Users\cware\Desktop\Steller18Nov\18NovTrials\M25.DSG	11-1-2013	16:1:2	539369.000000	10787.380000	0.800781	-0.585938	-0.761719	0.078899	0.295413	0.228440	-18.142700	46.310425	-29.083252
C:\Users\cware\Desktop\Steller18Nov\18NovTrials\M25.DSG	11-1-2013	16:1:2	539370.000000	10787.400000	0.820313	-0.605469	-0.664063	0.079817	0.300917	0.226606	-19.363403	55.374146	-24.688721
C:\Users\cware\Desktop\Steller18Nov\18NovTrials\M25.DSG	11-1-2013	16:1:2	539371.000000	10787.420000	0.835938	-0.570313	-0.542969	0.078899	0.302752	0.223853	-17.440796	52.505493	-25.955200
C:\Users\cware\Desktop\Steller18Nov\18NovTrials\M25.DSG	11-1-2013	16:1:2	539372.000000	10787.440000	0.886719	-0.500000	-0.484375	0.077982	0.306422	0.222936	-15.243530	46.752930	-31.936646
C:\Users\cware\Desktop\Steller18Nov\18NovTrials\M25.DSG	11-1-2013	16:1:2	539373.000000	10787.460000	0.851563	-0.453125	-0.441406	0.079817	0.312844	0.218349	-12.603760	47.256470	-38.558960
C:\Users\cware\Desktop\Steller18Nov\18NovTrials\M25.DSG	11-1-2013	16:1:2	539374.000000	10787.480000	0.785156	-0.406250	-0.406250	0.079817	0.314679	0.211927	-8.193970	49.850464	-45.578003
C:\Users\cware\Desktop\Steller18Nov\18NovTrials\M25.DSG	11-1-2013	16:1:2	539375.000000	10787.500000	0.750000	-0.394531	-0.242188	0.084404	0.322018	0.211009	-8.987427	46.173096	-51.528931
C:\Users\cware\Desktop\Steller18Nov\18NovTrials\M25.DSG	11-1-2013	16:1:2	539376.000000	10787.520000	0.750000	-0.394531	-0.242188	0.086239	0.322936	0.209174	-9.857178	40.374756	-51.528931
C:\Users\cware\Desktop\Steller18Nov\18NovTrials\M25.DSG	11-1-2013	16:1:2	539377.000000	10787.540000	0.691406	-0.609375	0.015625	0.092661	0.333028	0.205505	-19.210815	26.794434	-44.952393
C:\Users\cware\Desktop\Steller18Nov\18NovTrials\M25.DSG	11-1-2013	16:1:2	539378.000000	10787.560000	0.718750	-0.734375	0.023438	0.094495	0.333028	0.204587	-30.792236	16.723633	-41.168213
C:\Users\cware\Desktop\Steller18Nov\18NovTrials\M25.DSG	11-1-2013	16:1:2	539379.000000	10787.580000	0.828125	-0.601563	0.042969	0.100000	0.334862	0.206422	-27.114868	4.669189	-47.775269
C:\Users\cware\Desktop\Steller18Nov\18NovTrials\M25.DSG	11-1-2013	16:1:2	539380.000000	10787.600000	0.945313	-0.496094	0.046875	0.102752	0.335780	0.206422	-17.471313	8.972168	-54.336548
C:\Users\cware\Desktop\Steller18Nov\18NovTrials\M25.DSG	11-1-2013	16:1:2	539381.000000	10787.620000	1.031250	-0.359375	-0.007813	0.110092	0.336697	0.205505	0.671387	-10.711670	-63.674927
C:\Users\cware\Desktop\Steller18Nov\18NovTrials\M25.DSG	11-1-2013	16:1:2	539382.000000	10787.640000	0.968750	-0.460938	-0.164063	0.113761	0.337615	0.203670	15.396118	-23.574829	-59.188843
C:\Users\cware\Desktop\Steller18Nov\18NovTrials\M25.DSG	11-1-2013	16:1:2	539383.000000	10787.660000	0.882813	-0.667969	-0.312500	0.121101	0.339450	0.199083	23.269653	-32.608032	-39.398193
C:\Users\cware\Desktop\Steller18Nov\18NovTrials\M25.DSG	11-1-2013	16:1:2	539384.000000	10787.680000	0.800781	-0.781250	-0.414063	0.123853	0.339450	0.198165	24.093628	-29.464722	-20.004272
C:\Users\cware\Desktop\Steller18Nov\18NovTrials\M25.DSG	11-1-2013	16:1:2	539385.000000	10787.700000	0.746094	-0.914063	-0.359375	0.125688	0.339450	0.195413	10.314941	-22.491455	2.502441
C:\Users\cware\Desktop\Steller18Nov\18NovTrials\M25.DSG	11-1-2013	16:1:2	539386.000000	10787.720000	0.707031	-1.074219	-0.261719	0.124771	0.336697	0.194495	-10.360718	-16.921997	16.006470
C:\Users\cware\Desktop\Steller18Nov\18NovTrials\M25.DSG	11-1-2013	16:1:2	539387.000000	10787.740000	0.734375	-1.117188	-0.191406	0.122018	0.333028	0.198165	-35.949707	-18.341064	22.048950
C:\Users\cware\Desktop\Steller18Nov\18NovTrials\M25.DSG	11-1-2013	16:1:2	539388.000000	10787.760000	0.878906	-1.027344	-0.136719	0.119266	0.329358	0.201835	-56.076050	-24.566650	15.792847
C:\Users\cware\Desktop\Steller18Nov\18NovTrials\M25.DSG	11-1-2013	16:1:2	539389.000000	10787.780000	1.007813	-0.906250	-0.167969	0.116514	0.321101	0.213761	-76.385498	-31.570435	1.754761
C:\Users\cware\Desktop\Steller18Nov\18NovTrials\M25.DSG	11-1-2013	16:1:2	539390.000000	10787.800000	1.125000	-0.796875	-0.343750	0.114679	0.317431	0.220183	-90.423584	-31.005859	-7.812500
C:\Users\cware\Desktop\Steller18Nov\18NovTrials\M25.DSG	11-1-2013	16:1:2	539391.000000	10787.820000	1.175781	-0.695313	-0.503906	0.116514	0.307339	0.233028	-99.349976	-30.609131	-15.533447
C:\Users\cware\Desktop\Steller18Nov\18NovTrials\M25.DSG	11-1-2013	16:1:2	539392.000000	10787.840000	1.132813	-0.589844	-0.574219	0.118349	0.303670	0.239450	-100.219727	-34.011841	-19.607544
C:\Users\cware\Desktop\Steller18Nov\18NovTrials\M25.DSG	11-1-2013	16:1:2	539393.000000	10787.860000	0.964844	-0.468750	-0.589844	0.120183	0.293578	0.251376	-84.030151	-17.547607	-19.287109
C:\Users\cware\Desktop\Steller18Nov\18NovTrials\M25.DSG	11-1-2013	16:1:2	539394.000000	10787.880000	0.789063	-0.410156	-0.671875	0.120183	0.290826	0.256881	-65.292358	-17.166138	-7.720947
C:\Users\cware\Desktop\Steller18Nov\18NovTrials\M25.DSG	11-1-2013	16:1:2	539395.000000	10787.900000	0.597656	-0.355469	-0.820313	0.121101	0.285321	0.258716	-45.120239	10.101318	9.460449
C:\Users\cware\Desktop\Steller18Nov\18NovTrials\M25.DSG	11-1-2013	16:1:2	539396.000000	10787.920000	0.554688	-0.371094	-0.871094	0.118349	0.277064	0.263303	-22.186279	21.179199	6.912231
C:\Users\cware\Desktop\Steller18Nov\18NovTrials\M25.DSG	11-1-2013	16:1:2	539397.000000	10787.940000	0.714844	-0.425781	-0.937500	0.116514	0.275229	0.265138	-7.247925	24.200439	13.092041
C:\Users\cware\Desktop\Steller18Nov\18NovTrials\M25.DSG	11-1-2013	16:1:2	539398.000000	10787.960000	0.726563	-0.453125	-0.898438	0.111927	0.271560	0.266972	-7.736206	31.143188	15.060425
C:\Users\cware\Desktop\Steller18Nov\18NovTrials\M25.DSG	11-1-2013	16:1:2	539399.000000	10787.980000	0.792969	-0.457031	-0.785156	0.108257	0.267890	0.267890	-17.578125	37.399292	8.316040
C:\Users\cware\Desktop\Steller18Nov\18NovTrials\M25.DSG	11-1-2013	16:1:2	539400.000000	10788.000000	0.882813	-0.472656	-0.660156	0.103670	0.263303	0.269725	-28.182983	38.375854	1.800537
C:\Users\cware\Desktop\Steller18Nov\18NovTrials\M25.DSG	11-1-2013	16:1:2	539401.000000	10788.020000	0.949219	-0.460938	-0.574219	0.100917	0.260550	0.271560	-41.976929	29.510498	-3.723145
C:\Users\cware\Desktop\Steller18Nov\18NovTrials\M25.DSG	11-1-2013	16:1:2	539402.000000	10788.040000	0.964844	-0.390625	-0.511719	0.097248	0.252294	0.275229	-50.140381	19.882202	-8.041382
C:\Users\cware\Desktop\Steller18Nov\18NovTrials\M25.DSG	11-1-2013	16:1:2	539403.000000	10788.060000	0.902344	-0.214844	-0.449219	0.098165	0.249541	0.278899	-59.921265	5.371094	-17.166138
C:\Users\cware\Desktop\Steller18Nov\18NovTrials\M25.DSG	11-1-2013	16:1:2	539404.000000	10788.080000	0.789063	-0.082031	-0.375000	0.098165	0.241284	0.283486	-60.089111	2.822876	-27.297974
C:\Users\cware\Desktop\Steller18Nov\18NovTrials\M25.DSG	11-1-2013	16:1:2	539405.000000	10788.100000	0.835938	0.109375	-0.460938	0.100000	0.235780	0.286239	-58.624268	-2.868652	-38.269043
C:\Users\cware\Desktop\Steller18Nov\18NovTrials\M25.DSG	11-1-2013	16:1:2	539406.000000	10788.120000	0.937500	0.175781	-0.562500	0.102752	0.228440	0.290826	-61.752319	0.808716	-39.260864
C:\Users\cware\Desktop\Steller18Nov\18NovTrials\M25.DSG	11-1-2013	16:1:2	539407.000000	10788.140000	0.972656	0.101563	-0.574219	0.104587	0.225688	0.293578	-63.766479	-11.306763	-39.932251
C:\Users\cware\Desktop\Steller18Nov\18NovTrials\M25.DSG	11-1-2013	16:1:2	539408.000000	10788.160000	0.781250	-0.011719	-0.570313	0.107339	0.218349	0.295413	-56.930542	8.117676	-43.823242
C:\Users\cware\Desktop\Steller18Nov\18NovTrials\M25.DSG	11-1-2013	16:1:2	539409.000000	10788.180000	0.800781	-0.046875	-0.601563	0.111927	0.217431	0.295413	-57.159424	3.143311	-54.122925
C:\Users\cware\Desktop\Steller18Nov\18NovTrials\M25.DSG	11-1-2013	16:1:2	539410.000000	10788.200000	0.796875	-0.035156	-0.710938	0.113761	0.213761	0.297248	-64.437866	1.602173	-59.875488
C:\Users\cware\Desktop\Steller18Nov\18NovTrials\M25.DSG	11-1-2013	16:1:2	539411.000000	10788.220000	0.777344	-0.027344	-0.820313	0.118349	0.210092	0.299083	-75.180054	10.116577	-55.297852
C:\Users\cware\Desktop\Steller18Nov\18NovTrials\M25.DSG	11-1-2013	16:1:2	539412.000000	10788.240000	0.726563	-0.050781	-0.867188	0.120183	0.208257	0.300917	-74.340820	31.372070	-42.526245
C:\Users\cware\Desktop\Steller18Nov\18NovTrials\M25.DSG	11-1-2013	16:1:2	539413.000000	10788.260000	0.789063	-0.050781	-0.800781	0.118349	0.205505	0.300917	-54.367065	48.629761	-30.456543
C:\Users\cware\Desktop\Steller18Nov\18NovTrials\M25.DSG	11-1-2013	16:1:2	539414.000000	10788.280000	1.070313	0.023438	-0.730469	0.117431	0.203670	0.300917	-39.978027	27.709961	-34.027100
C:\Users\cware\Desktop\Steller18Nov\18NovTrials\M25.DSG	11-1-2013	16:1:2	539415.000000	10788.300000	1.152344	0.089844	-0.800781	0.115596	0.201835	0.300000	-25.833130	18.539429	-43.243408
C:\Users\cware\Desktop\Steller18Nov\18NovTrials\M25.DSG	11-1-2013	16:1:2	539416.000000	10788.320000	1.035156	0.000000	-0.917969	0.115596	0.202752	0.300917	-16.845703	27.648926	-47.027588
C:\Users\cware\Desktop\Steller18Nov\18NovTrials\M25.DSG	11-1-2013	16:1:2	539417.000000	10788.340000	0.906250	-0.156250	-0.914063	0.114679	0.204587	0.298165	-6.072998	39.505005	-45.135498
C:\Users\cware\Desktop\Steller18Nov\18NovTrials\M25.DSG	11-1-2013	16:1:2	539418.000000	10788.360000	0.890625	-0.343750	-0.882813	0.113761	0.207339	0.298165	-6.912231	37.017822	-35.324097
C:\Users\cware\Desktop\Steller18Nov\18NovTrials\M25.DSG	11-1-2013	16:1:2	539419.000000	10788.380000	0.910156	-0.464844	-0.871094	0.111927	0.208257	0.295413	-21.591187	29.556274	-23.254395
C:\Users\cware\Desktop\Steller18Nov\18NovTrials\M25.DSG	11-1-2013	16:1:2	539420.000000	10788.400000	0.906250	-0.457031	-0.839844	0.110092	0.206422	0.297248	-39.001465	27.893066	-13.824463
C:\Users\cware\Desktop\Steller18Nov\18NovTrials\M25.DSG	11-1-2013	16:1:2	539421.000000	10788.420000	0.882813	-0.386719	-0.839844	0.107339	0.208257	0.298165	-56.243896	25.833130	-6.118774
C:\Users\cware\Desktop\Steller18Nov\18NovTrials\M25.DSG	11-1-2013	16:1:2	539422.000000	10788.440000	0.843750	-0.304688	-0.839844	0.106422	0.207339	0.300000	-64.941406	35.171509	-3.219604
C:\Users\cware\Desktop\Steller18Nov\18NovTrials\M25.DSG	11-1-2013	16:1:2	539423.000000	10788.460000	0.824219	-0.300781	-0.835938	0.100000	0.201835	0.302752	-66.345215	50.689697	-5.203247
C:\Users\cware\Desktop\Steller18Nov\18NovTrials\M25.DSG	11-1-2013	16:1:2	539424.000000	10788.480000	0.804688	-0.332031	-0.812500	0.096330	0.200917	0.303670	-60.058594	59.432983	-8.270264
C:\Users\cware\Desktop\Steller18Nov\18NovTrials\M25.DSG	11-1-2013	16:1:2	539425.000000	10788.500000	0.816406	-0.371094	-0.804688	0.088991	0.197248	0.304587	-52.719116	69.000244	-10.986328
C:\Users\cware\Desktop\Steller18Nov\18NovTrials\M25.DSG	11-1-2013	16:1:2	539426.000000	10788.520000	0.832031	-0.394531	-0.750000	0.084404	0.196330	0.304587	-49.072266	73.959351	-13.626099
C:\Users\cware\Desktop\Steller18Nov\18NovTrials\M25.DSG	11-1-2013	16:1:2	539427.000000	10788.540000	0.867188	-0.421875	-0.699219	0.076147	0.194495	0.303670	-49.118042	73.394775	-16.265869
C:\Users\cware\Desktop\Steller18Nov\18NovTrials\M25.DSG	11-1-2013	16:1:2	539428.000000	10788.560000	0.906250	-0.453125	-0.640625	0.072477	0.194495	0.303670	-47.760010	67.855835	-19.256592
C:\Users\cware\Desktop\Steller18Nov\18NovTrials\M25.DSG	11-1-2013	16:1:2	539429.000000	10788.580000	0.875000	-0.460938	-0.582031	0.064220	0.192661	0.300917	-46.157837	67.932129	-22.354126
C:\Users\cware\Desktop\Steller18Nov\18NovTrials\M25.DSG	11-1-2013	16:1:2	539430.000000	10788.600000	0.843750	-0.472656	-0.507813	0.060550	0.190826	0.300917	-43.777466	65.643311	-25.207520
C:\Users\cware\Desktop\Steller18Nov\18NovTrials\M25.DSG	11-1-2013	16:1:2	539431.000000	10788.620000	0.820313	-0.445313	-0.417969	0.053211	0.189908	0.299083	-40.786743	60.607910	-27.999878
C:\Users\cware\Desktop\Steller18Nov\18NovTrials\M25.DSG	11-1-2013	16:1:2	539432.000000	10788.640000	0.820313	-0.445313	-0.378906	0.050459	0.189908	0.299083	-38.574219	52.124023	-29.434204
C:\Users\cware\Desktop\Steller18Nov\18NovTrials\M25.DSG	11-1-2013	16:1:2	539433.000000	10788.660000	0.820313	-0.441406	-0.324219	0.049541	0.189908	0.297248	-32.928467	46.569824	-31.616211
C:\Users\cware\Desktop\Steller18Nov\18NovTrials\M25.DSG	11-1-2013	16:1:2	539434.000000	10788.680000	0.796875	-0.453125	-0.277344	0.044037	0.189908	0.296330	-27.786255	41.625977	-34.515381
C:\Users\cware\Desktop\Steller18Nov\18NovTrials\M25.DSG	11-1-2013	16:1:2	539435.000000	10788.700000	0.753906	-0.472656	-0.214844	0.043119	0.190826	0.294495	-23.422241	43.304443	-38.604736
C:\Users\cware\Desktop\Steller18Nov\18NovTrials\M25.DSG	11-1-2013	16:1:2	539436.000000	10788.720000	0.785156	-0.449219	-0.187500	0.039450	0.191743	0.291743	-16.006470	38.742065	-41.030884
C:\Users\cware\Desktop\Steller18Nov\18NovTrials\M25.DSG	11-1-2013	16:1:2	539437.000000	10788.740000	0.828125	-0.394531	-0.171875	0.036697	0.193578	0.290826	0.457764	27.694702	-41.427612
C:\Users\cware\Desktop\Steller18Nov\18NovTrials\M25.DSG	11-1-2013	16:1:2	539438.000000	10788.760000	0.859375	-0.355469	-0.218750	0.038532	0.197248	0.288991	18.661499	13.458252	-37.170410
C:\Users\cware\Desktop\Steller18Nov\18NovTrials\M25.DSG	11-1-2013	16:1:2	539439.000000	10788.780000	0.824219	-0.371094	-0.257813	0.036697	0.200000	0.283486	31.967163	15.808105	-27.664185
C:\Users\cware\Desktop\Steller18Nov\18NovTrials\M25.DSG	11-1-2013	16:1:2	539440.000000	10788.800000	0.871094	-0.402344	-0.261719	0.036697	0.203670	0.281651	33.432007	20.355225	-23.101807
C:\Users\cware\Desktop\Steller18Nov\18NovTrials\M25.DSG	11-1-2013	16:1:2	539441.000000	10788.820000	0.960938	-0.464844	-0.296875	0.036697	0.206422	0.279817	23.101807	16.784668	-22.842407
C:\Users\cware\Desktop\Steller18Nov\18NovTrials\M25.DSG	11-1-2013	16:1:2	539442.000000	10788.840000	1.007813	-0.492188	-0.277344	0.036697	0.211009	0.277064	11.535645	18.203735	-28.991699
C:\Users\cware\Desktop\Steller18Nov\18NovTrials\M25.DSG	11-1-2013	16:1:2	539443.000000	10788.860000	0.945313	-0.570313	-0.238281	0.036697	0.211009	0.277064	7.171631	31.890869	-30.776978
C:\Users\cware\Desktop\Steller18Nov\18NovTrials\M25.DSG	11-1-2013	16:1:2	539444.000000	10788.880000	0.910156	-0.664063	-0.222656	0.034862	0.213761	0.272477	1.022339	31.005859	-20.111084
C:\Users\cware\Desktop\Steller18Nov\18NovTrials\M25.DSG	11-1-2013	16:1:2	539445.000000	10788.900000	0.882813	-0.722656	-0.234375	0.033028	0.215596	0.272477	-7.858276	36.300659	-3.753662
C:\Users\cware\Desktop\Steller18Nov\18NovTrials\M25.DSG	11-1-2013	16:1:2	539446.000000	10788.920000	0.890625	-0.753906	-0.265625	0.029358	0.212844	0.268807	-13.366699	44.815063	2.044678
C:\Users\cware\Desktop\Steller18Nov\18NovTrials\M25.DSG	11-1-2013	16:1:2	539447.000000	10788.940000	0.921875	-0.753906	-0.261719	0.026606	0.212844	0.266972	-21.957397	49.652100	1.541138
C:\Users\cware\Desktop\Steller18Nov\18NovTrials\M25.DSG	11-1-2013	16:1:2	539448.000000	10788.960000	0.957031	-0.707031	-0.242188	0.025688	0.210092	0.266055	-23.590088	52.520752	-4.333496
C:\Users\cware\Desktop\Steller18Nov\18NovTrials\M25.DSG	11-1-2013	16:1:2	539449.000000	10788.980000	1.046875	-0.656250	-0.207031	0.019266	0.208257	0.261468	-23.422241	38.055420	-9.063721
C:\Users\cware\Desktop\Steller18Nov\18NovTrials\M25.DSG	11-1-2013	16:1:2	539450.000000	10789.000000	1.187500	-0.535156	-0.214844	0.018349	0.207339	0.259633	-22.323608	16.891479	-8.193970
C:\Users\cware\Desktop\Steller18Nov\18NovTrials\M25.DSG	11-1-2013	16:1:2	539451.000000	10789.020000	1.179688	-0.406250	-0.285156	0.018349	0.206422	0.258716	-11.230469	10.925293	-4.669189
C:\Users\cware\Desktop\Steller18Nov\18NovTrials\M25.DSG	11-1-2013	16:1:2	539452.000000	10789.040000	1.128906	-0.304688	-0.367188	0.016514	0.206422	0.257798	-0.564575	5.264282	-4.608154
C:\Users\cware\Desktop\Steller18Nov\18NovTrials\M25.DSG	11-1-2013	16:1:2	539453.000000	10789.060000	1.062500	-0.304688	-0.382813	0.016514	0.206422	0.256881	12.496948	0.976563	-8.514404
C:\Users\cware\Desktop\Steller18Nov\18NovTrials\M25.DSG	11-1-2013	16:1:2	539454.000000	10789.080000	0.980469	-0.355469	-0.355469	0.015596	0.206422	0.255963	18.051147	2.838135	-10.452271
C:\Users\cware\Desktop\Steller18Nov\18NovTrials\M25.DSG	11-1-2013	16:1:2	539455.000000	10789.100000	0.902344	-0.421875	-0.308594	0.014679	0.209174	0.254128	18.447876	9.384155	-10.406494
C:\Users\cware\Desktop\Steller18Nov\18NovTrials\M25.DSG	11-1-2013	16:1:2	539456.000000	10789.120000	0.886719	-0.476563	-0.250000	0.015596	0.210092	0.252294	17.288208	13.305664	-9.674072
C:\Users\cware\Desktop\Steller18Nov\18NovTrials\M25.DSG	11-1-2013	16:1:2	539457.000000	10789.140000	0.929688	-0.492188	-0.175781	0.012844	0.212844	0.251376	17.791748	9.613037	-7.812500
C:\Users\cware\Desktop\Steller18Nov\18NovTrials\M25.DSG	11-1-2013	16:1:2	539458.000000	10789.160000	0.929688	-0.492188	-0.175781	0.011927	0.212844	0.251376	18.310547	1.953125	-6.729126
C:\Users\cware\Desktop\Steller18Nov\18NovTrials\M25.DSG	11-1-2013	16:1:2	539459.000000	10789.180000	0.898438	-0.476563	-0.171875	0.011009	0.214679	0.248624	22.048950	-5.096436	-6.973267
C:\Users\cware\Desktop\Steller18Nov\18NovTrials\M25.DSG	11-1-2013	16:1:2	539460.000000	10789.200000	0.847656	-0.468750	-0.199219	0.011927	0.216514	0.246789	26.580811	-7.431030	-6.988525
C:\Users\cware\Desktop\Steller18Nov\18NovTrials\M25.DSG	11-1-2013	16:1:2	539461.000000	10789.220000	0.808594	-0.464844	-0.187500	0.011927	0.216514	0.244037	32.485962	-4.592896	-6.164551
C:\Users\cware\Desktop\Steller18Nov\18NovTrials\M25.DSG	11-1-2013	16:1:2	539462.000000	10789.240000	0.785156	-0.476563	-0.160156	0.012844	0.218349	0.243119	36.178589	0.747681	-7.095337
C:\Users\cware\Desktop\Steller18Nov\18NovTrials\M25.DSG	11-1-2013	16:1:2	539463.000000	10789.260000	0.765625	-0.496094	-0.097656	0.011009	0.220183	0.239450	37.643433	8.392334	-11.123657
C:\Users\cware\Desktop\Steller18Nov\18NovTrials\M25.DSG	11-1-2013	16:1:2	539464.000000	10789.280000	0.789063	-0.539063	-0.019531	0.011927	0.222936	0.237615	37.582397	14.495850	-14.038086
C:\Users\cware\Desktop\Steller18Nov\18NovTrials\M25.DSG	11-1-2013	16:1:2	539465.000000	10789.300000	0.839844	-0.617188	0.070313	0.011009	0.225688	0.232110	35.003662	9.368896	-13.641357
C:\Users\cware\Desktop\Steller18Nov\18NovTrials\M25.DSG	11-1-2013	16:1:2	539466.000000	10789.320000	0.882813	-0.703125	0.156250	0.011009	0.226606	0.231193	31.951904	-1.602173	-11.520386
C:\Users\cware\Desktop\Steller18Nov\18NovTrials\M25.DSG	11-1-2013	16:1:2	539467.000000	10789.340000	0.910156	-0.734375	0.218750	0.011009	0.229358	0.229358	26.153564	-15.533447	-10.101318
C:\Users\cware\Desktop\Steller18Nov\18NovTrials\M25.DSG	11-1-2013	16:1:2	539468.000000	10789.360000	0.941406	-0.652344	0.191406	0.011009	0.230275	0.228440	25.161743	-21.148682	-11.779785
C:\Users\cware\Desktop\Steller18Nov\18NovTrials\M25.DSG	11-1-2013	16:1:2	539469.000000	10789.380000	0.984375	-0.601563	0.132813	0.013761	0.232110	0.228440	24.215698	-27.496338	-16.616821
C:\Users\cware\Desktop\Steller18Nov\18NovTrials\M25.DSG	11-1-2013	16:1:2	539470.000000	10789.400000	1.078125	-0.605469	0.121094	0.014679	0.234862	0.228440	17.196655	-39.657593	-21.926880
C:\Users\cware\Desktop\Steller18Nov\18NovTrials\M25.DSG	11-1-2013	16:1:2	539471.000000	10789.420000	1.113281	-0.671875	0.125000	0.020183	0.237615	0.233028	0.030518	-62.728882	-23.498535
C:\Users\cware\Desktop\Steller18Nov\18NovTrials\M25.DSG	11-1-2013	16:1:2	539472.000000	10789.440000	1.062500	-0.710938	0.070313	0.023853	0.239450	0.234862	-12.054443	-82.580566	-16.586304
C:\Users\cware\Desktop\Steller18Nov\18NovTrials\M25.DSG	11-1-2013	16:1:2	539473.000000	10789.460000	0.937500	-0.738281	-0.031250	0.026606	0.239450	0.240367	-21.957397	-98.129272	-3.112793
C:\Users\cware\Desktop\Steller18Nov\18NovTrials\M25.DSG	11-1-2013	16:1:2	539474.000000	10789.480000	0.839844	-0.773438	-0.109375	0.034862	0.239450	0.249541	-27.099609	-103.515625	10.375977
C:\Users\cware\Desktop\Steller18Nov\18NovTrials\M25.DSG	11-1-2013	16:1:2	539475.000000	10789.500000	0.773438	-0.781250	-0.082031	0.038532	0.237615	0.254128	-23.269653	-104.721069	22.369385
C:\Users\cware\Desktop\Steller18Nov\18NovTrials\M25.DSG	11-1-2013	16:1:2	539476.000000	10789.520000	0.847656	-0.769531	-0.074219	0.044954	0.234862	0.264220	-15.411377	-103.103638	30.548096
C:\Users\cware\Desktop\Steller18Nov\18NovTrials\M25.DSG	11-1-2013	16:1:2	539477.000000	10789.540000	0.847656	-0.722656	-0.140625	0.048624	0.234862	0.268807	-2.365112	-81.497192	33.111572
C:\Users\cware\Desktop\Steller18Nov\18NovTrials\M25.DSG	11-1-2013	16:1:2	539478.000000	10789.560000	0.859375	-0.691406	-0.167969	0.052294	0.233945	0.272477	1.693726	-61.203003	31.417847
C:\Users\cware\Desktop\Steller18Nov\18NovTrials\M25.DSG	11-1-2013	16:1:2	539479.000000	10789.580000	0.968750	-0.695313	-0.136719	0.053211	0.233028	0.275229	-5.615234	-57.632446	26.504517
C:\Users\cware\Desktop\Steller18Nov\18NovTrials\M25.DSG	11-1-2013	16:1:2	539480.000000	10789.600000	1.054688	-0.671875	-0.179688	0.058716	0.232110	0.279817	-15.289307	-59.371948	21.499634
C:\Users\cware\Desktop\Steller18Nov\18NovTrials\M25.DSG	11-1-2013	16:1:2	539481.000000	10789.620000	1.097656	-0.617188	-0.296875	0.059633	0.231193	0.282569	-25.848389	-60.104370	13.565063
C:\Users\cware\Desktop\Steller18Nov\18NovTrials\M25.DSG	11-1-2013	16:1:2	539482.000000	10789.640000	1.148438	-0.527344	-0.449219	0.063303	0.229358	0.287156	-31.280518	-63.400269	8.377075
C:\Users\cware\Desktop\Steller18Nov\18NovTrials\M25.DSG	11-1-2013	16:1:2	539483.000000	10789.660000	1.132813	-0.445313	-0.527344	0.067890	0.228440	0.289908	-28.640747	-62.179565	7.278442
C:\Users\cware\Desktop\Steller18Nov\18NovTrials\M25.DSG	11-1-2013	16:1:2	539484.000000	10789.680000	1.023438	-0.339844	-0.558594	0.071560	0.226606	0.295413	-22.964478	-62.408447	11.489868
C:\Users\cware\Desktop\Steller18Nov\18NovTrials\M25.DSG	11-1-2013	16:1:2	539485.000000	10789.700000	0.785156	-0.312500	-0.578125	0.075229	0.225688	0.297248	-19.653320	-60.485840	20.629883
C:\Users\cware\Desktop\Steller18Nov\18NovTrials\M25.DSG	11-1-2013	16:1:2	539486.000000	10789.720000	0.785156	-0.312500	-0.578125	0.076147	0.224771	0.302752	-14.373779	-52.032471	25.848389
C:\Users\cware\Desktop\Steller18Nov\18NovTrials\M25.DSG	11-1-2013	16:1:2	539487.000000	10789.740000	0.664063	-0.179688	-0.585938	0.078899	0.223853	0.304587	-0.595093	-35.812378	26.580811
C:\Users\cware\Desktop\Steller18Nov\18NovTrials\M25.DSG	11-1-2013	16:1:2	539488.000000	10789.760000	0.703125	-0.121094	-0.582031	0.078899	0.223853	0.305505	15.289307	-25.344849	23.941040
C:\Users\cware\Desktop\Steller18Nov\18NovTrials\M25.DSG	11-1-2013	16:1:2	539489.000000	10789.780000	0.808594	-0.097656	-0.609375	0.080734	0.225688	0.305505	34.820557	-29.678345	19.195557
C:\Users\cware\Desktop\Steller18Nov\18NovTrials\M25.DSG	11-1-2013	16:1:2	539490.000000	10789.800000	0.914063	-0.113281	-0.644531	0.080734	0.224771	0.305505	47.912598	-46.157837	11.657715
C:\Users\cware\Desktop\Steller18Nov\18NovTrials\M25.DSG	11-1-2013	16:1:2	539491.000000	10789.820000	0.980469	-0.195313	-0.644531	0.085321	0.232110	0.302752	56.701660	-71.136475	7.080078
C:\Users\cware\Desktop\Steller18Nov\18NovTrials\M25.DSG	11-1-2013	16:1:2	539492.000000	10789.840000	1.015625	-0.277344	-0.593750	0.089908	0.236697	0.301835	52.886963	-94.039917	12.252808
C:\Users\cware\Desktop\Steller18Nov\18NovTrials\M25.DSG	11-1-2013	16:1:2	539493.000000	10789.860000	0.875000	-0.304688	-0.515625	0.098165	0.243119	0.302752	51.071167	-95.809937	17.959595
C:\Users\cware\Desktop\Steller18Nov\18NovTrials\M25.DSG	11-1-2013	16:1:2	539494.000000	10789.880000	0.699219	-0.332031	-0.480469	0.102752	0.245872	0.302752	62.194824	-69.213867	18.600464
C:\Users\cware\Desktop\Steller18Nov\18NovTrials\M25.DSG	11-1-2013	16:1:2	539495.000000	10789.900000	0.699219	-0.406250	-0.488281	0.107339	0.255046	0.300000	75.790405	-44.281006	20.843506
C:\Users\cware\Desktop\Steller18Nov\18NovTrials\M25.DSG	11-1-2013	16:1:2	539496.000000	10789.920000	0.820313	-0.480469	-0.449219	0.109174	0.258716	0.297248	73.028564	-38.055420	26.702881
C:\Users\cware\Desktop\Steller18Nov\18NovTrials\M25.DSG	11-1-2013	16:1:2	539497.000000	10789.940000	1.023438	-0.519531	-0.355469	0.111927	0.266055	0.293578	44.860840	-63.262939	34.698486
C:\Users\cware\Desktop\Steller18Nov\18NovTrials\M25.DSG	11-1-2013	16:1:2	539498.000000	10789.960000	1.023438	-0.531250	-0.316406	0.112844	0.266972	0.293578	15.670776	-69.244385	30.868530
C:\Users\cware\Desktop\Steller18Nov\18NovTrials\M25.DSG	11-1-2013	16:1:2	539499.000000	10789.980000	1.042969	-0.492188	-0.347656	0.118349	0.269725	0.294495	-11.047363	-73.333740	16.616821
C:\Users\cware\Desktop\Steller18Nov\18NovTrials\M25.DSG	11-1-2013	16:1:2	539500.000000	10790.000000	0.929688	-0.449219	-0.500000	0.122018	0.267890	0.295413	-15.075684	-69.183350	10.833740
C:\Users\cware\Desktop\Steller18Nov\18NovTrials\M25.DSG	11-1-2013	16:1:2	539501.000000	10790.020000	0.730469	-0.500000	-0.640625	0.127523	0.268807	0.296330	-6.011963	-57.189941	15.686035
C:\Users\cware\Desktop\Steller18Nov\18NovTrials\M25.DSG	11-1-2013	16:1:2	539502.000000	10790.040000	0.593750	-0.660156	-0.769531	0.128440	0.268807	0.296330	6.164551	-48.675537	30.487061
C:\Users\cware\Desktop\Steller18Nov\18NovTrials\M25.DSG	11-1-2013	16:1:2	539503.000000	10790.060000	0.523438	-0.769531	-0.941406	0.131193	0.268807	0.296330	14.755249	-32.211304	49.041748
C:\Users\cware\Desktop\Steller18Nov\18NovTrials\M25.DSG	11-1-2013	16:1:2	539504.000000	10790.080000	0.531250	-0.750000	-0.972656	0.129358	0.268807	0.296330	14.877319	-15.975952	59.570313
C:\Users\cware\Desktop\Steller18Nov\18NovTrials\M25.DSG	11-1-2013	16:1:2	539505.000000	10790.100000	0.554688	-0.707031	-0.906250	0.123853	0.267890	0.295413	12.039185	5.462646	67.047119
C:\Users\cware\Desktop\Steller18Nov\18NovTrials\M25.DSG	11-1-2013	16:1:2	539506.000000	10790.120000	0.570313	-0.648438	-0.828125	0.119266	0.266972	0.292661	10.787964	14.221191	69.519043
C:\Users\cware\Desktop\Steller18Nov\18NovTrials\M25.DSG	11-1-2013	16:1:2	539507.000000	10790.140000	0.562500	-0.574219	-0.789063	0.110092	0.262385	0.293578	10.635376	38.040161	69.213867
C:\Users\cware\Desktop\Steller18Nov\18NovTrials\M25.DSG	11-1-2013	16:1:2	539508.000000	10790.160000	0.617188	-0.507813	-0.746094	0.105505	0.261468	0.290826	12.832642	45.257568	63.888550
C:\Users\cware\Desktop\Steller18Nov\18NovTrials\M25.DSG	11-1-2013	16:1:2	539509.000000	10790.180000	0.730469	-0.472656	-0.703125	0.095413	0.257798	0.288073	12.985229	48.934937	59.143066
C:\Users\cware\Desktop\Steller18Nov\18NovTrials\M25.DSG	11-1-2013	16:1:2	539510.000000	10790.200000	0.832031	-0.441406	-0.683594	0.089908	0.256881	0.285321	12.298584	43.853760	57.052612
C:\Users\cware\Desktop\Steller18Nov\18NovTrials\M25.DSG	11-1-2013	16:1:2	539511.000000	10790.220000	0.910156	-0.410156	-0.695313	0.084404	0.250459	0.285321	18.371582	41.244507	55.358887
C:\Users\cware\Desktop\Steller18Nov\18NovTrials\M25.DSG	11-1-2013	16:1:2	539512.000000	10790.240000	0.921875	-0.339844	-0.675781	0.075229	0.248624	0.280734	21.759033	34.591675	54.916382
C:\Users\cware\Desktop\Steller18Nov\18NovTrials\M25.DSG	11-1-2013	16:1:2	539513.000000	10790.260000	0.910156	-0.250000	-0.640625	0.069725	0.247706	0.278899	21.774292	29.800415	54.351807
C:\Users\cware\Desktop\Steller18Nov\18NovTrials\M25.DSG	11-1-2013	16:1:2	539514.000000	10790.280000	0.910156	-0.250000	-0.640625	0.062385	0.244954	0.276147	20.980835	29.296875	52.719116
C:\Users\cware\Desktop\Steller18Nov\18NovTrials\M25.DSG	11-1-2013	16:1:2	539515.000000	10790.300000	0.906250	-0.203125	-0.546875	0.058716	0.242202	0.274312	22.842407	24.444580	46.401978
C:\Users\cware\Desktop\Steller18Nov\18NovTrials\M25.DSG	11-1-2013	16:1:2	539516.000000	10790.320000	0.894531	-0.187500	-0.527344	0.051376	0.238532	0.271560	24.047852	21.331787	42.510986
C:\Users\cware\Desktop\Steller18Nov\18NovTrials\M25.DSG	11-1-2013	16:1:2	539517.000000	10790.340000	0.914063	-0.171875	-0.496094	0.048624	0.236697	0.269725	26.367188	19.546509	40.481567
C:\Users\cware\Desktop\Steller18Nov\18NovTrials\M25.DSG	11-1-2013	16:1:2	539518.000000	10790.360000	0.937500	-0.136719	-0.476563	0.043119	0.234862	0.266972	30.334473	14.633179	38.513184
C:\Users\cware\Desktop\Steller18Nov\18NovTrials\M25.DSG	11-1-2013	16:1:2	539519.000000	10790.380000	0.949219	-0.125000	-0.476563	0.041284	0.233945	0.266972	37.353516	3.906250	38.055420
C:\Users\cware\Desktop\Steller18Nov\18NovTrials\M25.DSG	11-1-2013	16:1:2	539520.000000	10790.400000	0.937500	-0.113281	-0.476563	0.039450	0.232110	0.263303	41.961670	-5.981445	38.909912
C:\Users\cware\Desktop\Steller18Nov\18NovTrials\M25.DSG	11-1-2013	16:1:2	539521.000000	10790.420000	0.890625	-0.101563	-0.468750	0.037615	0.232110	0.262385	45.516968	-13.290405	39.627075
C:\Users\cware\Desktop\Steller18Nov\18NovTrials\M25.DSG	11-1-2013	16:1:2	539522.000000	10790.440000	0.875000	-0.046875	-0.484375	0.035780	0.230275	0.259633	43.457031	-20.309448	36.483765
C:\Users\cware\Desktop\Steller18Nov\18NovTrials\M25.DSG	11-1-2013	16:1:2	539523.000000	10790.460000	0.871094	0.007813	-0.542969	0.035780	0.230275	0.258716	34.851074	-29.296875	30.700684
C:\Users\cware\Desktop\Steller18Nov\18NovTrials\M25.DSG	11-1-2013	16:1:2	539524.000000	10790.480000	0.871094	0.042969	-0.601563	0.034862	0.228440	0.259633	32.409668	-35.980225	27.511597
C:\Users\cware\Desktop\Steller18Nov\18NovTrials\M25.DSG	11-1-2013	16:1:2	539525.000000	10790.500000	0.867188	0.074219	-0.593750	0.036697	0.227523	0.257798	30.914307	-37.933350	26.260376
C:\Users\cware\Desktop\Steller18Nov\18NovTrials\M25.DSG	11-1-2013	16:1:2	539526.000000	10790.520000	0.839844	0.125000	-0.613281	0.038532	0.228440	0.258716	25.222778	-28.976440	27.221680
C:\Users\cware\Desktop\Steller18Nov\18NovTrials\M25.DSG	11-1-2013	16:1:2	539527.000000	10790.540000	0.871094	0.207031	-0.632813	0.038532	0.227523	0.257798	20.309448	-19.729614	23.910522
C:\Users\cware\Desktop\Steller18Nov\18NovTrials\M25.DSG	11-1-2013	16:1:2	539528.000000	10790.560000	0.894531	0.226563	-0.644531	0.039450	0.227523	0.256881	13.000488	-18.264771	20.080566
C:\Users\cware\Desktop\Steller18Nov\18NovTrials\M25.DSG	11-1-2013	16:1:2	539529.000000	10790.580000	0.929688	0.179688	-0.667969	0.039450	0.227523	0.255963	5.844116	-14.450073	19.821167
C:\Users\cware\Desktop\Steller18Nov\18NovTrials\M25.DSG	11-1-2013	16:1:2	539530.000000	10790.600000	0.976563	0.113281	-0.746094	0.039450	0.226606	0.255046	-0.518799	-6.591797	21.850586
C:\Users\cware\Desktop\Steller18Nov\18NovTrials\M25.DSG	11-1-2013	16:1:2	539531.000000	10790.620000	1.000000	0.082031	-0.808594	0.037615	0.224771	0.253211	-6.668091	11.398315	20.629883
C:\Users\cware\Desktop\Steller18Nov\18NovTrials\M25.DSG	11-1-2013	16:1:2	539532.000000	10790.640000	1.050781	0.050781	-0.824219	0.036697	0.223853	0.253211	-7.644653	19.760132	13.320923
C:\Users\cware\Desktop\Steller18Nov\18NovTrials\M25.DSG	11-1-2013	16:1:2	539533.000000	10790.660000	1.074219	0.074219	-0.843750	0.035780	0.223853	0.250459	-4.608154	25.390625	-5.813599
C:\Users\cware\Desktop\Steller18Nov\18NovTrials\M25.DSG	11-1-2013	16:1:2	539534.000000	10790.680000	1.082031	0.121094	-0.800781	0.033028	0.224771	0.249541	-0.427246	29.464722	-23.574829
C:\Users\cware\Desktop\Steller18Nov\18NovTrials\M25.DSG	11-1-2013	16:1:2	539535.000000	10790.700000	1.058594	0.160156	-0.773438	0.033028	0.228440	0.244037	5.249023	28.182983	-35.644531
C:\Users\cware\Desktop\Steller18Nov\18NovTrials\M25.DSG	11-1-2013	16:1:2	539536.000000	10790.720000	1.062500	0.171875	-0.746094	0.034862	0.231193	0.242202	7.720947	16.479492	-41.229248
C:\Users\cware\Desktop\Steller18Nov\18NovTrials\M25.DSG	11-1-2013	16:1:2	539537.000000	10790.740000	1.019531	0.078125	-0.718750	0.034862	0.235780	0.237615	8.209229	12.435913	-42.617798
C:\Users\cware\Desktop\Steller18Nov\18NovTrials\M25.DSG	11-1-2013	16:1:2	539538.000000	10790.760000	0.964844	-0.046875	-0.710938	0.036697	0.241284	0.235780	6.607056	10.543823	-41.793823
C:\Users\cware\Desktop\Steller18Nov\18NovTrials\M25.DSG	11-1-2013	16:1:2	539539.000000	10790.780000	0.914063	-0.136719	-0.707031	0.039450	0.248624	0.233028	4.226685	-1.846313	-39.520264
C:\Users\cware\Desktop\Steller18Nov\18NovTrials\M25.DSG	11-1-2013	16:1:2	539540.000000	10790.800000	0.925781	-0.167969	-0.726563	0.039450	0.250459	0.233028	-3.509521	-8.117676	-39.718628
C:\Users\cware\Desktop\Steller18Nov\18NovTrials\M25.DSG	11-1-2013	16:1:2	539541.000000	10790.820000	0.933594	-0.160156	-0.757813	0.043119	0.258716	0.232110	-18.905640	-8.865356	-38.497925
C:\Users\cware\Desktop\Steller18Nov\18NovTrials\M25.DSG	11-1-2013	16:1:2	539542.000000	10790.840000	0.933594	-0.160156	-0.757813	0.044954	0.260550	0.232110	-21.682739	-5.126953	-44.876099
C:\Users\cware\Desktop\Steller18Nov\18NovTrials\M25.DSG	11-1-2013	16:1:2	539543.000000	10790.860000	0.808594	-0.035156	-0.609375	0.049541	0.267890	0.228440	-4.119873	10.635376	-52.093506
C:\Users\cware\Desktop\Steller18Nov\18NovTrials\M25.DSG	11-1-2013	16:1:2	539544.000000	10790.880000	0.847656	-0.113281	-0.566406	0.050459	0.271560	0.227523	3.250122	21.209717	-55.557251
C:\Users\cware\Desktop\Steller18Nov\18NovTrials\M25.DSG	11-1-2013	16:1:2	539545.000000	10790.900000	0.972656	-0.246094	-0.558594	0.055046	0.281651	0.222018	8.911133	18.508911	-57.586670
C:\Users\cware\Desktop\Steller18Nov\18NovTrials\M25.DSG	11-1-2013	16:1:2	539546.000000	10790.920000	0.992188	-0.328125	-0.574219	0.055963	0.286239	0.220183	15.213013	20.996094	-54.672241
C:\Users\cware\Desktop\Steller18Nov\18NovTrials\M25.DSG	11-1-2013	16:1:2	539547.000000	10790.940000	0.996094	-0.371094	-0.554688	0.062385	0.295413	0.212844	23.895264	20.462036	-48.080444
C:\Users\cware\Desktop\Steller18Nov\18NovTrials\M25.DSG	11-1-2013	16:1:2	539548.000000	10790.960000	0.968750	-0.363281	-0.492188	0.064220	0.300917	0.207339	30.822754	19.515991	-41.702271
C:\Users\cware\Desktop\Steller18Nov\18NovTrials\M25.DSG	11-1-2013	16:1:2	539549.000000	10790.980000	0.949219	-0.316406	-0.421875	0.065138	0.311009	0.198165	41.091919	15.167236	-34.683228
C:\Users\cware\Desktop\Steller18Nov\18NovTrials\M25.DSG	11-1-2013	16:1:2	539550.000000	10791.000000	0.937500	-0.269531	-0.378906	0.068807	0.315596	0.191743	53.527832	8.270264	-31.219482
C:\Users\cware\Desktop\Steller18Nov\18NovTrials\M25.DSG	11-1-2013	16:1:2	539551.000000	10791.020000	0.925781	-0.250000	-0.339844	0.071560	0.321101	0.183486	69.473267	-7.492065	-31.143188
C:\Users\cware\Desktop\Steller18Nov\18NovTrials\M25.DSG	11-1-2013	16:1:2	539552.000000	10791.040000	0.847656	-0.273438	-0.328125	0.078899	0.332110	0.168807	88.241577	-7.202148	-22.674561
C:\Users\cware\Desktop\Steller18Nov\18NovTrials\M25.DSG	11-1-2013	16:1:2	539553.000000	10791.060000	0.851563	-0.214844	-0.308594	0.081651	0.336697	0.157798	103.500366	-12.725830	-26.077271
C:\Users\cware\Desktop\Steller18Nov\18NovTrials\M25.DSG	11-1-2013	16:1:2	539554.000000	10791.080000	0.820313	-0.281250	-0.250000	0.089908	0.344954	0.133028	118.637085	-12.039185	-20.309448
C:\Users\cware\Desktop\Steller18Nov\18NovTrials\M25.DSG	11-1-2013	16:1:2	539555.000000	10791.100000	0.832031	-0.308594	-0.164063	0.093578	0.348624	0.120183	134.857178	-11.230469	-18.157959
C:\Users\cware\Desktop\Steller18Nov\18NovTrials\M25.DSG	11-1-2013	16:1:2	539556.000000	10791.120000	0.812500	-0.382813	-0.078125	0.100917	0.352294	0.091743	143.722534	-6.912231	-18.783569
C:\Users\cware\Desktop\Steller18Nov\18NovTrials\M25.DSG	11-1-2013	16:1:2	539557.000000	10791.140000	0.843750	-0.515625	0.031250	0.105505	0.351376	0.076147	145.568848	-14.053345	-15.396118
C:\Users\cware\Desktop\Steller18Nov\18NovTrials\M25.DSG	11-1-2013	16:1:2	539558.000000	10791.160000	0.902344	-0.589844	0.019531	0.111927	0.346789	0.046789	137.512207	-21.926880	-17.181396
C:\Users\cware\Desktop\Steller18Nov\18NovTrials\M25.DSG	11-1-2013	16:1:2	539559.000000	10791.180000	0.945313	-0.597656	-0.015625	0.114679	0.344037	0.033028	133.758545	-36.117554	-18.341064
C:\Users\cware\Desktop\Steller18Nov\18NovTrials\M25.DSG	11-1-2013	16:1:2	539560.000000	10791.200000	0.960938	-0.675781	-0.007813	0.117431	0.330275	0.011927	112.304688	-27.175903	-15.640259
C:\Users\cware\Desktop\Steller18Nov\18NovTrials\M25.DSG	11-1-2013	16:1:2	539561.000000	10791.220000	0.976563	-0.574219	-0.066406	0.117431	0.324771	0.003670	101.898193	-24.505615	-13.778687
C:\Users\cware\Desktop\Steller18Nov\18NovTrials\M25.DSG	11-1-2013	16:1:2	539562.000000	10791.240000	1.019531	-0.625000	-0.042969	0.117431	0.311009	-0.009174	87.478638	-22.460938	-12.329102
C:\Users\cware\Desktop\Steller18Nov\18NovTrials\M25.DSG	11-1-2013	16:1:2	539563.000000	10791.260000	1.031250	-0.679688	-0.019531	0.116514	0.304587	-0.013761	75.195313	-28.961182	-7.904053
C:\Users\cware\Desktop\Steller18Nov\18NovTrials\M25.DSG	11-1-2013	16:1:2	539564.000000	10791.280000	1.015625	-0.734375	-0.023438	0.116514	0.300917	-0.016514	62.545776	-35.705566	-2.502441
C:\Users\cware\Desktop\Steller18Nov\18NovTrials\M25.DSG	11-1-2013	16:1:2	539565.000000	10791.300000	0.945313	-0.828125	-0.085938	0.111927	0.291743	-0.017431	44.479370	-34.500122	4.638672
C:\Users\cware\Desktop\Steller18Nov\18NovTrials\M25.DSG	11-1-2013	16:1:2	539566.000000	10791.320000	0.937500	-0.769531	-0.105469	0.111009	0.289908	-0.019266	39.886475	-40.817261	5.065918
C:\Users\cware\Desktop\Steller18Nov\18NovTrials\M25.DSG	11-1-2013	16:1:2	539567.000000	10791.340000	0.906250	-0.816406	-0.039063	0.105505	0.286239	-0.017431	25.115967	-45.425415	4.562378
C:\Users\cware\Desktop\Steller18Nov\18NovTrials\M25.DSG	11-1-2013	16:1:2	539568.000000	10791.360000	0.917969	-0.808594	-0.007813	0.102752	0.286239	-0.018349	15.625000	-47.424316	9.765625
C:\Users\cware\Desktop\Steller18Nov\18NovTrials\M25.DSG	11-1-2013	16:1:2	539569.000000	10791.380000	0.878906	-0.718750	-0.085938	0.095413	0.290826	-0.014679	14.236450	-51.132202	7.827759
C:\Users\cware\Desktop\Steller18Nov\18NovTrials\M25.DSG	11-1-2013	16:1:2	539570.000000	10791.400000	0.878906	-0.718750	-0.085938	0.094495	0.290826	-0.011927	2.960205	-48.751831	11.367798
C:\Users\cware\Desktop\Steller18Nov\18NovTrials\M25.DSG	11-1-2013	16:1:2	539571.000000	10791.420000	0.906250	-0.683594	-0.109375	0.088073	0.295413	-0.004587	-1.937866	-54.595947	13.046265
C:\Users\cware\Desktop\Steller18Nov\18NovTrials\M25.DSG	11-1-2013	16:1:2	539572.000000	10791.440000	0.859375	-0.617188	-0.171875	0.084404	0.296330	0.000000	-6.652832	-58.715820	14.373779
C:\Users\cware\Desktop\Steller18Nov\18NovTrials\M25.DSG	11-1-2013	16:1:2	539573.000000	10791.460000	0.804688	-0.621094	-0.175781	0.077982	0.300917	0.010092	-3.860474	-57.907104	15.823364
C:\Users\cware\Desktop\Steller18Nov\18NovTrials\M25.DSG	11-1-2013	16:1:2	539574.000000	10791.480000	0.792969	-0.648438	-0.156250	0.075229	0.301835	0.015596	-10.559082	-60.256958	18.753052
C:\Users\cware\Desktop\Steller18Nov\18NovTrials\M25.DSG	11-1-2013	16:1:2	539575.000000	10791.500000	0.753906	-0.683594	-0.132813	0.070642	0.307339	0.027523	-16.754150	-55.114746	23.086548
C:\Users\cware\Desktop\Steller18Nov\18NovTrials\M25.DSG	11-1-2013	16:1:2	539576.000000	10791.520000	0.761719	-0.761719	-0.085938	0.067890	0.310092	0.033945	-22.201538	-51.605225	28.152466
C:\Users\cware\Desktop\Steller18Nov\18NovTrials\M25.DSG	11-1-2013	16:1:2	539577.000000	10791.540000	0.761719	-0.769531	-0.085938	0.062385	0.312844	0.047706	-38.833618	-44.448853	30.929565
C:\Users\cware\Desktop\Steller18Nov\18NovTrials\M25.DSG	11-1-2013	16:1:2	539578.000000	10791.560000	0.761719	-0.769531	-0.062500	0.058716	0.314679	0.054128	-53.054810	-38.040161	34.240723
C:\Users\cware\Desktop\Steller18Nov\18NovTrials\M25.DSG	11-1-2013	16:1:2	539579.000000	10791.580000	0.835938	-0.734375	-0.117188	0.055046	0.315596	0.070642	-72.967529	-28.884888	32.501221
C:\Users\cware\Desktop\Steller18Nov\18NovTrials\M25.DSG	11-1-2013	16:1:2	539580.000000	10791.600000	0.941406	-0.707031	-0.136719	0.052294	0.317431	0.080734	-94.482422	-28.686523	27.465820
C:\Users\cware\Desktop\Steller18Nov\18NovTrials\M25.DSG	11-1-2013	16:1:2	539581.000000	10791.620000	1.019531	-0.664063	-0.175781	0.048624	0.315596	0.101835	-125.534058	-26.687622	24.505615
C:\Users\cware\Desktop\Steller18Nov\18NovTrials\M25.DSG	11-1-2013	16:1:2	539582.000000	10791.640000	1.125000	-0.617188	-0.257813	0.047706	0.314679	0.114679	-143.661499	-18.508911	21.118164
C:\Users\cware\Desktop\Steller18Nov\18NovTrials\M25.DSG	11-1-2013	16:1:2	539583.000000	10791.660000	1.273438	-0.488281	-0.453125	0.046789	0.308257	0.139450	-145.782471	-32.043457	12.725830
C:\Users\cware\Desktop\Steller18Nov\18NovTrials\M25.DSG	11-1-2013	16:1:2	539584.000000	10791.680000	1.257813	-0.152344	-0.703125	0.046789	0.305505	0.152294	-123.291016	-55.786133	8.331299
C:\Users\cware\Desktop\Steller18Nov\18NovTrials\M25.DSG	11-1-2013	16:1:2	539585.000000	10791.700000	0.859375	0.078125	-0.929688	0.047706	0.298165	0.171560	-68.542480	-14.022827	0.350952
C:\Users\cware\Desktop\Steller18Nov\18NovTrials\M25.DSG	11-1-2013	16:1:2	539586.000000	10791.720000	0.753906	0.023438	-1.074219	0.048624	0.296330	0.177982	-22.018433	9.552002	-0.534058
C:\Users\cware\Desktop\Steller18Nov\18NovTrials\M25.DSG	11-1-2013	16:1:2	539587.000000	10791.740000	0.722656	-0.085938	-1.074219	0.047706	0.292661	0.180734	12.145996	34.317017	-3.036499
C:\Users\cware\Desktop\Steller18Nov\18NovTrials\M25.DSG	11-1-2013	16:1:2	539588.000000	10791.760000	0.753906	-0.183594	-0.980469	0.045872	0.293578	0.179817	21.026611	38.024902	-9.719849
C:\Users\cware\Desktop\Steller18Nov\18NovTrials\M25.DSG	11-1-2013	16:1:2	539589.000000	10791.780000	0.761719	-0.277344	-0.851563	0.045872	0.291743	0.179817	0.106812	22.781372	-1.724243
C:\Users\cware\Desktop\Steller18Nov\18NovTrials\M25.DSG	11-1-2013	16:1:2	539590.000000	10791.800000	0.683594	-0.328125	-0.652344	0.044037	0.291743	0.180734	-17.379761	53.497314	-11.230469
C:\Users\cware\Desktop\Steller18Nov\18NovTrials\M25.DSG	11-1-2013	16:1:2	539591.000000	10791.820000	0.902344	-0.363281	-0.664063	0.044037	0.289908	0.182569	-12.008667	-23.513794	-21.118164
C:\Users\cware\Desktop\Steller18Nov\18NovTrials\M25.DSG	11-1-2013	16:1:2	539592.000000	10791.840000	0.871094	-0.398438	-0.667969	0.045872	0.290826	0.188073	-24.353027	-17.089844	-14.999390
C:\Users\cware\Desktop\Steller18Nov\18NovTrials\M25.DSG	11-1-2013	16:1:2	539593.000000	10791.860000	0.761719	-0.296875	-0.687500	0.044954	0.288073	0.191743	-37.200928	-15.045166	-13.519287
C:\Users\cware\Desktop\Steller18Nov\18NovTrials\M25.DSG	11-1-2013	16:1:2	539594.000000	10791.880000	0.761719	-0.234375	-0.718750	0.045872	0.285321	0.200000	-38.696289	-17.059326	-9.826660
C:\Users\cware\Desktop\Steller18Nov\18NovTrials\M25.DSG	11-1-2013	16:1:2	539595.000000	10791.900000	0.753906	-0.113281	-0.742188	0.045872	0.283486	0.201835	-32.592773	-12.741089	3.463745
C:\Users\cware\Desktop\Steller18Nov\18NovTrials\M25.DSG	11-1-2013	16:1:2	539596.000000	10791.920000	0.839844	0.156250	-0.746094	0.046789	0.278899	0.208257	-29.266357	-31.021118	4.211426
C:\Users\cware\Desktop\Steller18Nov\18NovTrials\M25.DSG	11-1-2013	16:1:2	539597.000000	10791.940000	1.031250	0.476563	-0.707031	0.048624	0.277982	0.211927	-22.735596	-44.281006	-9.109497
C:\Users\cware\Desktop\Steller18Nov\18NovTrials\M25.DSG	11-1-2013	16:1:2	539598.000000	10791.960000	1.031250	0.476563	-0.707031	0.053211	0.277064	0.215596	-16.998291	-49.285889	-19.989014
C:\Users\cware\Desktop\Steller18Nov\18NovTrials\M25.DSG	11-1-2013	16:1:2	539599.000000	10791.980000	0.796875	0.074219	-0.812500	0.057798	0.276147	0.217431	-9.475708	-36.483765	-24.368286
C:\Users\cware\Desktop\Steller18Nov\18NovTrials\M25.DSG	11-1-2013	16:1:2	539600.000000	10792.000000	0.679688	-0.019531	-0.863281	0.060550	0.277064	0.219266	-1.632690	-11.764526	-23.757935
C:\Users\cware\Desktop\Steller18Nov\18NovTrials\M25.DSG	11-1-2013	16:1:2	539601.000000	10792.020000	0.640625	-0.066406	-0.894531	0.061468	0.277982	0.220183	10.238647	13.214111	-20.599365
C:\Users\cware\Desktop\Steller18Nov\18NovTrials\M25.DSG	11-1-2013	16:1:2	539602.000000	10792.040000	0.695313	-0.093750	-0.863281	0.062385	0.280734	0.217431	16.357422	16.128540	-16.571045
C:\Users\cware\Desktop\Steller18Nov\18NovTrials\M25.DSG	11-1-2013	16:1:2	539603.000000	10792.060000	0.714844	-0.085938	-0.851563	0.063303	0.281651	0.215596	23.376465	15.686035	-14.358521
C:\Users\cware\Desktop\Steller18Nov\18NovTrials\M25.DSG	11-1-2013	16:1:2	539604.000000	10792.080000	0.722656	-0.070313	-0.898438	0.062385	0.282569	0.213761	26.763916	19.973755	-13.137817
C:\Users\cware\Desktop\Steller18Nov\18NovTrials\M25.DSG	11-1-2013	16:1:2	539605.000000	10792.100000	0.757813	-0.019531	-0.914063	0.060550	0.286239	0.207339	25.024414	25.329590	-15.701294
C:\Users\cware\Desktop\Steller18Nov\18NovTrials\M25.DSG	11-1-2013	16:1:2	539606.000000	10792.120000	0.839844	0.003906	-0.937500	0.060550	0.287156	0.204587	16.494751	22.567749	-12.786865
C:\Users\cware\Desktop\Steller18Nov\18NovTrials\M25.DSG	11-1-2013	16:1:2	539607.000000	10792.140000	0.890625	-0.039063	-0.949219	0.061468	0.288991	0.200000	-1.129150	10.696411	5.935669
C:\Users\cware\Desktop\Steller18Nov\18NovTrials\M25.DSG	11-1-2013	16:1:2	539608.000000	10792.160000	0.937500	-0.097656	-0.894531	0.059633	0.287156	0.199083	-16.632080	-5.828857	21.911621
C:\Users\cware\Desktop\Steller18Nov\18NovTrials\M25.DSG	11-1-2013	16:1:2	539609.000000	10792.180000	0.957031	-0.199219	-0.832031	0.059633	0.288073	0.196330	-21.667480	2.151489	21.682739
C:\Users\cware\Desktop\Steller18Nov\18NovTrials\M25.DSG	11-1-2013	16:1:2	539610.000000	10792.200000	0.960938	-0.347656	-0.707031	0.058716	0.286239	0.195413	-15.151978	12.725830	12.557983
C:\Users\cware\Desktop\Steller18Nov\18NovTrials\M25.DSG	11-1-2013	16:1:2	539611.000000	10792.220000	0.957031	-0.472656	-0.613281	0.056881	0.287156	0.191743	-15.319824	22.857666	7.080078
C:\Users\cware\Desktop\Steller18Nov\18NovTrials\M25.DSG	11-1-2013	16:1:2	539612.000000	10792.240000	1.042969	-0.523438	-0.667969	0.055963	0.287156	0.190826	-20.324707	3.219604	3.356934
C:\Users\cware\Desktop\Steller18Nov\18NovTrials\M25.DSG	11-1-2013	16:1:2	539613.000000	10792.260000	0.871094	-0.535156	-0.726563	0.053211	0.287156	0.188991	-24.353027	26.733398	5.401611
C:\Users\cware\Desktop\Steller18Nov\18NovTrials\M25.DSG	11-1-2013	16:1:2	539614.000000	10792.280000	0.863281	-0.515625	-0.707031	0.052294	0.287156	0.188073	-28.259277	29.937744	4.638672
C:\Users\cware\Desktop\Steller18Nov\18NovTrials\M25.DSG	11-1-2013	16:1:2	539615.000000	10792.300000	0.847656	-0.523438	-0.671875	0.050459	0.288073	0.188073	-27.069092	37.216187	0.686646
C:\Users\cware\Desktop\Steller18Nov\18NovTrials\M25.DSG	11-1-2013	16:1:2	539616.000000	10792.320000	0.832031	-0.496094	-0.593750	0.049541	0.288073	0.185321	-20.202637	44.433594	-5.950928
C:\Users\cware\Desktop\Steller18Nov\18NovTrials\M25.DSG	11-1-2013	16:1:2	539617.000000	10792.340000	0.867188	-0.441406	-0.507813	0.045872	0.288991	0.180734	-11.444092	48.263550	-13.061523
C:\Users\cware\Desktop\Steller18Nov\18NovTrials\M25.DSG	11-1-2013	16:1:2	539618.000000	10792.360000	0.898438	-0.390625	-0.441406	0.045872	0.290826	0.177982	-3.082275	44.082642	-19.805908
C:\Users\cware\Desktop\Steller18Nov\18NovTrials\M25.DSG	11-1-2013	16:1:2	539619.000000	10792.380000	0.914063	-0.332031	-0.421875	0.046789	0.291743	0.172477	8.316040	40.878296	-26.519775
C:\Users\cware\Desktop\Steller18Nov\18NovTrials\M25.DSG	11-1-2013	16:1:2	539620.000000	10792.400000	0.929688	-0.292969	-0.421875	0.046789	0.293578	0.167890	15.808105	38.635254	-29.571533
C:\Users\cware\Desktop\Steller18Nov\18NovTrials\M25.DSG	11-1-2013	16:1:2	539621.000000	10792.420000	0.937500	-0.285156	-0.410156	0.047706	0.298165	0.159633	25.878906	32.165527	-30.456543
C:\Users\cware\Desktop\Steller18Nov\18NovTrials\M25.DSG	11-1-2013	16:1:2	539622.000000	10792.440000	0.953125	-0.289063	-0.394531	0.048624	0.300000	0.155963	33.401489	25.772095	-29.067993
C:\Users\cware\Desktop\Steller18Nov\18NovTrials\M25.DSG	11-1-2013	16:1:2	539623.000000	10792.460000	0.957031	-0.296875	-0.343750	0.050459	0.303670	0.147706	41.671753	16.876221	-27.404785
C:\Users\cware\Desktop\Steller18Nov\18NovTrials\M25.DSG	11-1-2013	16:1:2	539624.000000	10792.480000	0.957031	-0.316406	-0.308594	0.051376	0.306422	0.143119	46.432495	10.101318	-26.977539
C:\Users\cware\Desktop\Steller18Nov\18NovTrials\M25.DSG	11-1-2013	16:1:2	539625.000000	10792.500000	0.957031	-0.355469	-0.265625	0.054128	0.308257	0.133945	49.652100	2.532959	-28.289795
C:\Users\cware\Desktop\Steller18Nov\18NovTrials\M25.DSG	11-1-2013	16:1:2	539626.000000	10792.520000	0.957031	-0.355469	-0.265625	0.055963	0.309174	0.130275	51.010132	-4.837036	-29.037476
C:\Users\cware\Desktop\Steller18Nov\18NovTrials\M25.DSG	11-1-2013	16:1:2	539627.000000	10792.540000	0.992188	-0.464844	-0.195313	0.057798	0.311927	0.127523	51.864624	-11.108398	-27.725220
C:\Users\cware\Desktop\Steller18Nov\18NovTrials\M25.DSG	11-1-2013	16:1:2	539628.000000	10792.560000	0.996094	-0.507813	-0.203125	0.061468	0.312844	0.120183	47.729492	-14.892578	-23.727417
C:\Users\cware\Desktop\Steller18Nov\18NovTrials\M25.DSG	11-1-2013	16:1:2	539629.000000	10792.580000	0.992188	-0.523438	-0.210938	0.061468	0.313761	0.116514	39.352417	-18.280029	-18.127441
C:\Users\cware\Desktop\Steller18Nov\18NovTrials\M25.DSG	11-1-2013	16:1:2	539630.000000	10792.600000	0.984375	-0.542969	-0.214844	0.064220	0.314679	0.112844	33.737183	-21.560669	-12.695313
C:\Users\cware\Desktop\Steller18Nov\18NovTrials\M25.DSG	11-1-2013	16:1:2	539631.000000	10792.620000	0.984375	-0.562500	-0.261719	0.065138	0.314679	0.110092	26.138306	-26.184082	-5.554199
C:\Users\cware\Desktop\Steller18Nov\18NovTrials\M25.DSG	11-1-2013	16:1:2	539632.000000	10792.640000	0.980469	-0.582031	-0.308594	0.066055	0.314679	0.110092	19.424438	-33.721924	0.732422
C:\Users\cware\Desktop\Steller18Nov\18NovTrials\M25.DSG	11-1-2013	16:1:2	539633.000000	10792.660000	0.906250	-0.578125	-0.347656	0.066055	0.312844	0.108257	11.154175	-35.186768	9.490967
C:\Users\cware\Desktop\Steller18Nov\18NovTrials\M25.DSG	11-1-2013	16:1:2	539634.000000	10792.680000	0.855469	-0.582031	-0.378906	0.064220	0.312844	0.110092	6.286621	-27.374268	12.710571
C:\Users\cware\Desktop\Steller18Nov\18NovTrials\M25.DSG	11-1-2013	16:1:2	539635.000000	10792.700000	0.902344	-0.582031	-0.394531	0.065138	0.311927	0.110092	3.341675	-26.611328	8.422852
C:\Users\cware\Desktop\Steller18Nov\18NovTrials\M25.DSG	11-1-2013	16:1:2	539636.000000	10792.720000	1.019531	-0.550781	-0.390625	0.063303	0.311927	0.111927	2.944946	-36.193848	3.250122
C:\Users\cware\Desktop\Steller18Nov\18NovTrials\M25.DSG	11-1-2013	16:1:2	539637.000000	10792.740000	1.042969	-0.476563	-0.398438	0.063303	0.311927	0.111927	2.563477	-37.979126	4.531860
C:\Users\cware\Desktop\Steller18Nov\18NovTrials\M25.DSG	11-1-2013	16:1:2	539638.000000	10792.760000	1.042969	-0.441406	-0.406250	0.063303	0.310092	0.112844	-0.595093	-36.056519	8.682251
C:\Users\cware\Desktop\Steller18Nov\18NovTrials\M25.DSG	11-1-2013	16:1:2	539639.000000	10792.780000	1.042969	-0.449219	-0.429688	0.061468	0.310092	0.117431	-6.042480	-39.215088	13.641357
C:\Users\cware\Desktop\Steller18Nov\18NovTrials\M25.DSG	11-1-2013	16:1:2	539640.000000	10792.800000	0.976563	-0.437500	-0.457031	0.061468	0.308257	0.120183	-7.736206	-38.253784	15.213013
C:\Users\cware\Desktop\Steller18Nov\18NovTrials\M25.DSG	11-1-2013	16:1:2	539641.000000	10792.820000	0.890625	-0.414063	-0.484375	0.060550	0.308257	0.121101	-6.805420	-32.913208	16.204834
C:\Users\cware\Desktop\Steller18Nov\18NovTrials\M25.DSG	11-1-2013	16:1:2	539642.000000	10792.840000	0.847656	-0.375000	-0.484375	0.059633	0.308257	0.122936	-3.616333	-26.901245	17.288208
C:\Users\cware\Desktop\Steller18Nov\18NovTrials\M25.DSG	11-1-2013	16:1:2	539643.000000	10792.860000	0.835938	-0.367188	-0.488281	0.058716	0.307339	0.123853	3.234863	-24.032593	18.417358
C:\Users\cware\Desktop\Steller18Nov\18NovTrials\M25.DSG	11-1-2013	16:1:2	539644.000000	10792.880000	0.867188	-0.371094	-0.476563	0.057798	0.306422	0.124771	7.339478	-22.781372	18.966675
C:\Users\cware\Desktop\Steller18Nov\18NovTrials\M25.DSG	11-1-2013	16:1:2	539645.000000	10792.900000	0.898438	-0.363281	-0.484375	0.055046	0.305505	0.125688	8.499146	-25.421143	16.906738
C:\Users\cware\Desktop\Steller18Nov\18NovTrials\M25.DSG	11-1-2013	16:1:2	539646.000000	10792.920000	0.933594	-0.367188	-0.476563	0.055046	0.304587	0.126606	6.652832	-30.563354	13.961792
C:\Users\cware\Desktop\Steller18Nov\18NovTrials\M25.DSG	11-1-2013	16:1:2	539647.000000	10792.940000	0.933594	-0.390625	-0.464844	0.053211	0.302752	0.128440	3.402710	-37.506104	11.703491
C:\Users\cware\Desktop\Steller18Nov\18NovTrials\M25.DSG	11-1-2013	16:1:2	539648.000000	10792.960000	0.937500	-0.417969	-0.476563	0.053211	0.302752	0.128440	0.793457	-43.457031	12.451172
C:\Users\cware\Desktop\Steller18Nov\18NovTrials\M25.DSG	11-1-2013	16:1:2	539649.000000	10792.980000	0.910156	-0.449219	-0.488281	0.054128	0.301835	0.133028	-2.380371	-48.873901	15.518188
C:\Users\cware\Desktop\Steller18Nov\18NovTrials\M25.DSG	11-1-2013	16:1:2	539650.000000	10793.000000	0.878906	-0.457031	-0.492188	0.052294	0.301835	0.134862	-3.906250	-48.904419	20.080566
C:\Users\cware\Desktop\Steller18Nov\18NovTrials\M25.DSG	11-1-2013	16:1:2	539651.000000	10793.020000	0.839844	-0.453125	-0.503906	0.051376	0.299083	0.140367	-5.981445	-48.049927	25.878906
C:\Users\cware\Desktop\Steller18Nov\18NovTrials\M25.DSG	11-1-2013	16:1:2	539652.000000	10793.040000	0.835938	-0.437500	-0.507813	0.050459	0.299083	0.142202	-7.583618	-49.972534	29.586792
C:\Users\cware\Desktop\Steller18Nov\18NovTrials\M25.DSG	11-1-2013	16:1:2	539653.000000	10793.060000	0.886719	-0.375000	-0.585938	0.048624	0.293578	0.146789	-10.177612	-54.183960	34.545898
C:\Users\cware\Desktop\Steller18Nov\18NovTrials\M25.DSG	11-1-2013	16:1:2	539654.000000	10793.080000	0.894531	-0.332031	-0.605469	0.047706	0.294495	0.150459	-14.953613	-57.220459	38.055420
C:\Users\cware\Desktop\Steller18Nov\18NovTrials\M25.DSG	11-1-2013	16:1:2	539655.000000	10793.100000	0.875000	-0.320313	-0.617188	0.046789	0.289908	0.156881	-18.737793	-57.739258	42.282104
C:\Users\cware\Desktop\Steller18Nov\18NovTrials\M25.DSG	11-1-2013	16:1:2	539656.000000	10793.120000	0.878906	-0.335938	-0.652344	0.044954	0.287156	0.159633	-17.654419	-54.504395	43.518066
C:\Users\cware\Desktop\Steller18Nov\18NovTrials\M25.DSG	11-1-2013	16:1:2	539657.000000	10793.140000	0.937500	-0.347656	-0.714844	0.044037	0.282569	0.166972	-16.220093	-76.477051	51.025391
C:\Users\cware\Desktop\Steller18Nov\18NovTrials\M25.DSG	11-1-2013	16:1:2	539658.000000	10793.160000	0.824219	-0.324219	-0.726563	0.044037	0.280734	0.170642	-12.512207	-76.538086	63.049316
C:\Users\cware\Desktop\Steller18Nov\18NovTrials\M25.DSG	11-1-2013	16:1:2	539659.000000	10793.180000	0.808594	-0.289063	-0.691406	0.040367	0.274312	0.177982	-4.730225	-78.796387	69.534302
C:\Users\cware\Desktop\Steller18Nov\18NovTrials\M25.DSG	11-1-2013	16:1:2	539660.000000	10793.200000	0.832031	-0.238281	-0.640625	0.038532	0.273394	0.181651	3.646851	-75.927734	75.088501
C:\Users\cware\Desktop\Steller18Nov\18NovTrials\M25.DSG	11-1-2013	16:1:2	539661.000000	10793.220000	0.863281	-0.152344	-0.597656	0.035780	0.266055	0.187156	10.726929	-78.384399	71.823120
C:\Users\cware\Desktop\Steller18Nov\18NovTrials\M25.DSG	11-1-2013	16:1:2	539662.000000	10793.240000	0.867188	-0.054688	-0.656250	0.034862	0.264220	0.185321	16.235352	-72.402954	64.895630
C:\Users\cware\Desktop\Steller18Nov\18NovTrials\M25.DSG	11-1-2013	16:1:2	539663.000000	10793.260000	0.863281	0.003906	-0.726563	0.034862	0.259633	0.194495	25.360107	-71.060181	56.411743
C:\Users\cware\Desktop\Steller18Nov\18NovTrials\M25.DSG	11-1-2013	16:1:2	539664.000000	10793.280000	0.730469	-0.019531	-0.847656	0.034862	0.258716	0.196330	32.135010	-60.287476	44.036865
C:\Users\cware\Desktop\Steller18Nov\18NovTrials\M25.DSG	11-1-2013	16:1:2	539665.000000	10793.300000	0.621094	-0.128906	-0.949219	0.034862	0.256881	0.197248	34.133911	-33.889771	32.730103
C:\Users\cware\Desktop\Steller18Nov\18NovTrials\M25.DSG	11-1-2013	16:1:2	539666.000000	10793.320000	0.609375	-0.230469	-0.996094	0.034862	0.256881	0.197248	32.943726	-17.578125	26.611328
C:\Users\cware\Desktop\Steller18Nov\18NovTrials\M25.DSG	11-1-2013	16:1:2	539667.000000	10793.340000	0.613281	-0.308594	-0.988281	0.034862	0.255963	0.195413	27.969360	0.900269	18.798828
C:\Users\cware\Desktop\Steller18Nov\18NovTrials\M25.DSG	11-1-2013	16:1:2	539668.000000	10793.360000	0.640625	-0.378906	-0.957031	0.033028	0.255963	0.193578	18.112183	7.919312	13.381958
[truncated: 19,505 more rows]
