# Supplementary material for: Averaged Propulsive Body Acceleration (APBA) Can Be Calculated from Biologging Tags That Incorporate Gyroscopes and Accelerometers to Estimate Swimming Speed, Hydrodynamic Drag and Energy Expenditure for Steller Sea Lions
Source: PLoS One. 2016 Jun 10;11(6):e0157326. doi: 10.1371/journal.pone.0157326 (PMC4902303; doi:10.1371/journal.pone.0157326)
Supplement: S2 Data — Each file contains a 50Hz time series. Provided are calibrated accelerometer and gyro measurements, together with the estimated gravity vector, and the estimated dynamic accelerations by the different methods. The small files with the suffix.txt are configuration files used in C++ processing. (ZIP) [file pone.0157326.s002.zip › BoniNov_18/M25_PTMP_18_11_13.csv]

FileName	FileDate	FileTime	Sample	Time from Start (s)	Pressure	Temperature
C:\Users\cware\Desktop\Steller18Nov\18NovTrials\M25.DSG	11-1-2013	16:1:2	134440.000000	13444.000000	49458.737802	20.000000
C:\Users\cware\Desktop\Steller18Nov\18NovTrials\M25.DSG	11-1-2013	16:1:2	134441.000000	13444.100000	49458.289751	20.000000
C:\Users\cware\Desktop\Steller18Nov\18NovTrials\M25.DSG	11-1-2013	16:1:2	134442.000000	13444.200000	49460.455105	20.000000
C:\Users\cware\Desktop\Steller18Nov\18NovTrials\M25.DSG	11-1-2013	16:1:2	134443.000000	13444.300000	49457.592698	20.000000
C:\Users\cware\Desktop\Steller18Nov\18NovTrials\M25.DSG	11-1-2013	16:1:2	134444.000000	13444.400000	49459.783238	20.000000
C:\Users\cware\Desktop\Steller18Nov\18NovTrials\M25.DSG	11-1-2013	16:1:2	134445.000000	13444.500000	49458.687999	20.000000
C:\Users\cware\Desktop\Steller18Nov\18NovTrials\M25.DSG	11-1-2013	16:1:2	134446.000000	13444.600000	49461.201971	20.000000
C:\Users\cware\Desktop\Steller18Nov\18NovTrials\M25.DSG	11-1-2013	16:1:2	134447.000000	13444.700000	49460.305659	20.000000
C:\Users\cware\Desktop\Steller18Nov\18NovTrials\M25.DSG	11-1-2013	16:1:2	134448.000000	13444.800000	49458.961817	20.000000
C:\Users\cware\Desktop\Steller18Nov\18NovTrials\M25.DSG	11-1-2013	16:1:2	134449.000000	13444.900000	49458.215091	20.000000
C:\Users\cware\Desktop\Steller18Nov\18NovTrials\M25.DSG	11-1-2013	16:1:2	134450.000000	13445.000000	49460.853140	20.000000
C:\Users\cware\Desktop\Steller18Nov\18NovTrials\M25.DSG	11-1-2013	16:1:2	134451.000000	13445.100000	49458.961522	20.000000
C:\Users\cware\Desktop\Steller18Nov\18NovTrials\M25.DSG	11-1-2013	16:1:2	134452.000000	13445.200000	49460.206000	20.000000
C:\Users\cware\Desktop\Steller18Nov\18NovTrials\M25.DSG	11-1-2013	16:1:2	134453.000000	13445.300000	49460.006798	20.000000
C:\Users\cware\Desktop\Steller18Nov\18NovTrials\M25.DSG	11-1-2013	16:1:2	134454.000000	13445.400000	49460.081809	20.000000
C:\Users\cware\Desktop\Steller18Nov\18NovTrials\M25.DSG	11-1-2013	16:1:2	134455.000000	13445.500000	49460.230882	20.000000
C:\Users\cware\Desktop\Steller18Nov\18NovTrials\M25.DSG	11-1-2013	16:1:2	134456.000000	13445.600000	49459.160442	20.000000
C:\Users\cware\Desktop\Steller18Nov\18NovTrials\M25.DSG	11-1-2013	16:1:2	134457.000000	13445.700000	49458.139880	20.000000
C:\Users\cware\Desktop\Steller18Nov\18NovTrials\M25.DSG	11-1-2013	16:1:2	134458.000000	13445.800000	49459.384717	20.000000
C:\Users\cware\Desktop\Steller18Nov\18NovTrials\M25.DSG	11-1-2013	16:1:2	134459.000000	13445.900000	49457.991011	20.000000
C:\Users\cware\Desktop\Steller18Nov\18NovTrials\M25.DSG	11-1-2013	16:1:2	134460.000000	13446.000000	49459.882356	20.000000
C:\Users\cware\Desktop\Steller18Nov\18NovTrials\M25.DSG	11-1-2013	16:1:2	134461.000000	13446.100000	49458.737590	20.000000
C:\Users\cware\Desktop\Steller18Nov\18NovTrials\M25.DSG	11-1-2013	16:1:2	134462.000000	13446.200000	49459.185424	20.000000
C:\Users\cware\Desktop\Steller18Nov\18NovTrials\M25.DSG	11-1-2013	16:1:2	134463.000000	13446.300000	49458.438525	20.000000
C:\Users\cware\Desktop\Steller18Nov\18NovTrials\M25.DSG	11-1-2013	16:1:2	134464.000000	13446.400000	49458.289087	20.000000
C:\Users\cware\Desktop\Steller18Nov\18NovTrials\M25.DSG	11-1-2013	16:1:2	134465.000000	13446.500000	49458.015494	20.000000
C:\Users\cware\Desktop\Steller18Nov\18NovTrials\M25.DSG	11-1-2013	16:1:2	134466.000000	13446.600000	49457.965638	20.000000
C:\Users\cware\Desktop\Steller18Nov\18NovTrials\M25.DSG	11-1-2013	16:1:2	134467.000000	13446.700000	49460.878118	20.000000
C:\Users\cware\Desktop\Steller18Nov\18NovTrials\M25.DSG	11-1-2013	16:1:2	134468.000000	13446.800000	49458.413647	20.000000
C:\Users\cware\Desktop\Steller18Nov\18NovTrials\M25.DSG	11-1-2013	16:1:2	134469.000000	13446.900000	49459.235072	20.000000
C:\Users\cware\Desktop\Steller18Nov\18NovTrials\M25.DSG	11-1-2013	16:1:2	134470.000000	13447.000000	49459.608338	20.000000
C:\Users\cware\Desktop\Steller18Nov\18NovTrials\M25.DSG	11-1-2013	16:1:2	134471.000000	13447.100000	49460.479480	20.000000
C:\Users\cware\Desktop\Steller18Nov\18NovTrials\M25.DSG	11-1-2013	16:1:2	134472.000000	13447.200000	49459.458913	20.000000
C:\Users\cware\Desktop\Steller18Nov\18NovTrials\M25.DSG	11-1-2013	16:1:2	134473.000000	13447.300000	49461.002127	20.000000
C:\Users\cware\Desktop\Steller18Nov\18NovTrials\M25.DSG	11-1-2013	16:1:2	134474.000000	13447.400000	49459.583438	20.000000
C:\Users\cware\Desktop\Steller18Nov\18NovTrials\M25.DSG	11-1-2013	16:1:2	134475.000000	13447.500000	49461.599437	20.000000
C:\Users\cware\Desktop\Steller18Nov\18NovTrials\M25.DSG	11-1-2013	16:1:2	134476.000000	13447.600000	49459.558577	20.000000
C:\Users\cware\Desktop\Steller18Nov\18NovTrials\M25.DSG	11-1-2013	16:1:2	134477.000000	13447.700000	49460.902550	20.000000
C:\Users\cware\Desktop\Steller18Nov\18NovTrials\M25.DSG	11-1-2013	16:1:2	134478.000000	13447.800000	49460.031134	20.000000
C:\Users\cware\Desktop\Steller18Nov\18NovTrials\M25.DSG	11-1-2013	16:1:2	134479.000000	13447.900000	49459.209925	20.000000
C:\Users\cware\Desktop\Steller18Nov\18NovTrials\M25.DSG	11-1-2013	16:1:2	134480.000000	13448.000000	49460.056116	20.000000
C:\Users\cware\Desktop\Steller18Nov\18NovTrials\M25.DSG	11-1-2013	16:1:2	134481.000000	13448.100000	49459.906826	20.000000
C:\Users\cware\Desktop\Steller18Nov\18NovTrials\M25.DSG	11-1-2013	16:1:2	134482.000000	13448.200000	49458.114733	20.000000
C:\Users\cware\Desktop\Steller18Nov\18NovTrials\M25.DSG	11-1-2013	16:1:2	134483.000000	13448.300000	49459.110300	20.000000
C:\Users\cware\Desktop\Steller18Nov\18NovTrials\M25.DSG	11-1-2013	16:1:2	134484.000000	13448.400000	49458.164554	20.000000
C:\Users\cware\Desktop\Steller18Nov\18NovTrials\M25.DSG	11-1-2013	16:1:2	134485.000000	13448.500000	49457.317908	20.000000
C:\Users\cware\Desktop\Steller18Nov\18NovTrials\M25.DSG	11-1-2013	16:1:2	134486.000000	13448.600000	49459.956573	20.000000
C:\Users\cware\Desktop\Steller18Nov\18NovTrials\M25.DSG	11-1-2013	16:1:2	134487.000000	13448.700000	49458.686945	20.000000
C:\Users\cware\Desktop\Steller18Nov\18NovTrials\M25.DSG	11-1-2013	16:1:2	134488.000000	13448.800000	49459.831971	20.000000
C:\Users\cware\Desktop\Steller18Nov\18NovTrials\M25.DSG	11-1-2013	16:1:2	134489.000000	13448.900000	49460.205119	20.000000
C:\Users\cware\Desktop\Steller18Nov\18NovTrials\M25.DSG	11-1-2013	16:1:2	134490.000000	13449.000000	49459.831927	20.000000
C:\Users\cware\Desktop\Steller18Nov\18NovTrials\M25.DSG	11-1-2013	16:1:2	134491.000000	13449.100000	49459.981048	20.000000
C:\Users\cware\Desktop\Steller18Nov\18NovTrials\M25.DSG	11-1-2013	16:1:2	134492.000000	13449.200000	49460.479033	20.000000
C:\Users\cware\Desktop\Steller18Nov\18NovTrials\M25.DSG	11-1-2013	16:1:2	134493.000000	13449.300000	49458.263598	20.000000
C:\Users\cware\Desktop\Steller18Nov\18NovTrials\M25.DSG	11-1-2013	16:1:2	134494.000000	13449.400000	49459.583026	20.000000
C:\Users\cware\Desktop\Steller18Nov\18NovTrials\M25.DSG	11-1-2013	16:1:2	134495.000000	13449.500000	49459.806859	20.000000
C:\Users\cware\Desktop\Steller18Nov\18NovTrials\M25.DSG	11-1-2013	16:1:2	134496.000000	13449.600000	49458.885860	20.000000
C:\Users\cware\Desktop\Steller18Nov\18NovTrials\M25.DSG	11-1-2013	16:1:2	134497.000000	13449.700000	49461.350176	20.000000
C:\Users\cware\Desktop\Steller18Nov\18NovTrials\M25.DSG	11-1-2013	16:1:2	134498.000000	13449.800000	49459.632739	20.000000
C:\Users\cware\Desktop\Steller18Nov\18NovTrials\M25.DSG	11-1-2013	16:1:2	134499.000000	13449.900000	49458.313310	20.000000
C:\Users\cware\Desktop\Steller18Nov\18NovTrials\M25.DSG	11-1-2013	16:1:2	134500.000000	13450.000000	49461.175739	20.000000
C:\Users\cware\Desktop\Steller18Nov\18NovTrials\M25.DSG	11-1-2013	16:1:2	134501.000000	13450.100000	49461.051358	20.000000
C:\Users\cware\Desktop\Steller18Nov\18NovTrials\M25.DSG	11-1-2013	16:1:2	134502.000000	13450.200000	49460.030739	20.000000
C:\Users\cware\Desktop\Steller18Nov\18NovTrials\M25.DSG	11-1-2013	16:1:2	134503.000000	13450.300000	49460.055912	20.000000
C:\Users\cware\Desktop\Steller18Nov\18NovTrials\M25.DSG	11-1-2013	16:1:2	134504.000000	13450.400000	49460.404417	20.000000
C:\Users\cware\Desktop\Steller18Nov\18NovTrials\M25.DSG	11-1-2013	16:1:2	134505.000000	13450.500000	49460.677962	20.000000
C:\Users\cware\Desktop\Steller18Nov\18NovTrials\M25.DSG	11-1-2013	16:1:2	134506.000000	13450.600000	49459.607648	20.000000
C:\Users\cware\Desktop\Steller18Nov\18NovTrials\M25.DSG	11-1-2013	16:1:2	134507.000000	13450.700000	49460.428930	20.000000
C:\Users\cware\Desktop\Steller18Nov\18NovTrials\M25.DSG	11-1-2013	16:1:2	134508.000000	13450.800000	49461.300134	20.000000
C:\Users\cware\Desktop\Steller18Nov\18NovTrials\M25.DSG	11-1-2013	16:1:2	134509.000000	13450.900000	49458.736358	20.000000
C:\Users\cware\Desktop\Steller18Nov\18NovTrials\M25.DSG	11-1-2013	16:1:2	134510.000000	13451.000000	49458.836065	20.000000
C:\Users\cware\Desktop\Steller18Nov\18NovTrials\M25.DSG	11-1-2013	16:1:2	134511.000000	13451.100000	49459.831620	20.000000
C:\Users\cware\Desktop\Steller18Nov\18NovTrials\M25.DSG	11-1-2013	16:1:2	134512.000000	13451.200000	49459.906401	20.000000
C:\Users\cware\Desktop\Steller18Nov\18NovTrials\M25.DSG	11-1-2013	16:1:2	134513.000000	13451.300000	49457.417082	20.000000
C:\Users\cware\Desktop\Steller18Nov\18NovTrials\M25.DSG	11-1-2013	16:1:2	134514.000000	13451.400000	49460.304636	20.000000
C:\Users\cware\Desktop\Steller18Nov\18NovTrials\M25.DSG	11-1-2013	16:1:2	134515.000000	13451.500000	49458.512300	20.000000
C:\Users\cware\Desktop\Steller18Nov\18NovTrials\M25.DSG	11-1-2013	16:1:2	134516.000000	13451.600000	49460.378944	20.000000
C:\Users\cware\Desktop\Steller18Nov\18NovTrials\M25.DSG	11-1-2013	16:1:2	134517.000000	13451.700000	49458.263103	20.000000
C:\Users\cware\Desktop\Steller18Nov\18NovTrials\M25.DSG	11-1-2013	16:1:2	134518.000000	13451.800000	49461.001008	20.000000
C:\Users\cware\Desktop\Steller18Nov\18NovTrials\M25.DSG	11-1-2013	16:1:2	134519.000000	13451.900000	49458.611417	20.000000
C:\Users\cware\Desktop\Steller18Nov\18NovTrials\M25.DSG	11-1-2013	16:1:2	134520.000000	13452.000000	49460.602530	20.000000
C:\Users\cware\Desktop\Steller18Nov\18NovTrials\M25.DSG	11-1-2013	16:1:2	134521.000000	13452.100000	49460.079714	20.000000
C:\Users\cware\Desktop\Steller18Nov\18NovTrials\M25.DSG	11-1-2013	16:1:2	134522.000000	13452.200000	49458.611118	20.000000
C:\Users\cware\Desktop\Steller18Nov\18NovTrials\M25.DSG	11-1-2013	16:1:2	134523.000000	13452.300000	49456.893802	20.000000
C:\Users\cware\Desktop\Steller18Nov\18NovTrials\M25.DSG	11-1-2013	16:1:2	134524.000000	13452.400000	49460.054724	20.000000
C:\Users\cware\Desktop\Steller18Nov\18NovTrials\M25.DSG	11-1-2013	16:1:2	134525.000000	13452.500000	49459.531860	20.000000
C:\Users\cware\Desktop\Steller18Nov\18NovTrials\M25.DSG	11-1-2013	16:1:2	134526.000000	13452.600000	49462.145656	20.000000
C:\Users\cware\Desktop\Steller18Nov\18NovTrials\M25.DSG	11-1-2013	16:1:2	134527.000000	13452.700000	49459.855517	20.000000
C:\Users\cware\Desktop\Steller18Nov\18NovTrials\M25.DSG	11-1-2013	16:1:2	134528.000000	13452.800000	49460.004790	20.000000
C:\Users\cware\Desktop\Steller18Nov\18NovTrials\M25.DSG	11-1-2013	16:1:2	134529.000000	13452.900000	49460.328577	20.000000
C:\Users\cware\Desktop\Steller18Nov\18NovTrials\M25.DSG	11-1-2013	16:1:2	134530.000000	13453.000000	49459.855539	20.000000
C:\Users\cware\Desktop\Steller18Nov\18NovTrials\M25.DSG	11-1-2013	16:1:2	134531.000000	13453.100000	49458.710717	20.000000
C:\Users\cware\Desktop\Steller18Nov\18NovTrials\M25.DSG	11-1-2013	16:1:2	134532.000000	13453.200000	49460.104454	20.000000
C:\Users\cware\Desktop\Steller18Nov\18NovTrials\M25.DSG	11-1-2013	16:1:2	134533.000000	13453.300000	49461.747409	20.000000
C:\Users\cware\Desktop\Steller18Nov\18NovTrials\M25.DSG	11-1-2013	16:1:2	134534.000000	13453.400000	49459.606724	20.000000
C:\Users\cware\Desktop\Steller18Nov\18NovTrials\M25.DSG	11-1-2013	16:1:2	134535.000000	13453.500000	49459.954960	20.000000
C:\Users\cware\Desktop\Steller18Nov\18NovTrials\M25.DSG	11-1-2013	16:1:2	134536.000000	13453.600000	49461.498841	20.000000
C:\Users\cware\Desktop\Steller18Nov\18NovTrials\M25.DSG	11-1-2013	16:1:2	134537.000000	13453.700000	49461.299231	20.000000
C:\Users\cware\Desktop\Steller18Nov\18NovTrials\M25.DSG	11-1-2013	16:1:2	134538.000000	13453.800000	49460.203736	20.000000
C:\Users\cware\Desktop\Steller18Nov\18NovTrials\M25.DSG	11-1-2013	16:1:2	134539.000000	13453.900000	49458.834794	20.000000
C:\Users\cware\Desktop\Steller18Nov\18NovTrials\M25.DSG	11-1-2013	16:1:2	134540.000000	13454.000000	49459.407197	20.000000
C:\Users\cware\Desktop\Steller18Nov\18NovTrials\M25.DSG	11-1-2013	16:1:2	134541.000000	13454.100000	49461.050083	20.000000
C:\Users\cware\Desktop\Steller18Nov\18NovTrials\M25.DSG	11-1-2013	16:1:2	134542.000000	13454.200000	49461.348814	20.000000
C:\Users\cware\Desktop\Steller18Nov\18NovTrials\M25.DSG	11-1-2013	16:1:2	134543.000000	13454.300000	49459.531656	20.000000
C:\Users\cware\Desktop\Steller18Nov\18NovTrials\M25.DSG	11-1-2013	16:1:2	134544.000000	13454.400000	49458.585837	20.000000
C:\Users\cware\Desktop\Steller18Nov\18NovTrials\M25.DSG	11-1-2013	16:1:2	134545.000000	13454.500000	49459.407032	20.000000
C:\Users\cware\Desktop\Steller18Nov\18NovTrials\M25.DSG	11-1-2013	16:1:2	134546.000000	13454.600000	49458.660384	20.000000
C:\Users\cware\Desktop\Steller18Nov\18NovTrials\M25.DSG	11-1-2013	16:1:2	134547.000000	13454.700000	49459.058419	20.000000
C:\Users\cware\Desktop\Steller18Nov\18NovTrials\M25.DSG	11-1-2013	16:1:2	134548.000000	13454.800000	49459.357111	20.000000
C:\Users\cware\Desktop\Steller18Nov\18NovTrials\M25.DSG	11-1-2013	16:1:2	134549.000000	13454.900000	49458.287027	20.000000
C:\Users\cware\Desktop\Steller18Nov\18NovTrials\M25.DSG	11-1-2013	16:1:2	134550.000000	13455.000000	49458.411300	20.000000
C:\Users\cware\Desktop\Steller18Nov\18NovTrials\M25.DSG	11-1-2013	16:1:2	134551.000000	13455.100000	49459.879940	20.000000
C:\Users\cware\Desktop\Steller18Nov\18NovTrials\M25.DSG	11-1-2013	16:1:2	134552.000000	13455.200000	49457.938457	20.000000
C:\Users\cware\Desktop\Steller18Nov\18NovTrials\M25.DSG	11-1-2013	16:1:2	134553.000000	13455.300000	49460.676583	20.000000
C:\Users\cware\Desktop\Steller18Nov\18NovTrials\M25.DSG	11-1-2013	16:1:2	134554.000000	13455.400000	49458.386626	20.000000
C:\Users\cware\Desktop\Steller18Nov\18NovTrials\M25.DSG	11-1-2013	16:1:2	134555.000000	13455.500000	49459.656120	20.000000
C:\Users\cware\Desktop\Steller18Nov\18NovTrials\M25.DSG	11-1-2013	16:1:2	134556.000000	13455.600000	49459.755697	20.000000
C:\Users\cware\Desktop\Steller18Nov\18NovTrials\M25.DSG	11-1-2013	16:1:2	134557.000000	13455.700000	49460.004777	20.000000
C:\Users\cware\Desktop\Steller18Nov\18NovTrials\M25.DSG	11-1-2013	16:1:2	134558.000000	13455.800000	49459.133504	20.000000
C:\Users\cware\Desktop\Steller18Nov\18NovTrials\M25.DSG	11-1-2013	16:1:2	134559.000000	13455.900000	49459.481944	20.000000
C:\Users\cware\Desktop\Steller18Nov\18NovTrials\M25.DSG	11-1-2013	16:1:2	134560.000000	13456.000000	49458.784717	20.000000
C:\Users\cware\Desktop\Steller18Nov\18NovTrials\M25.DSG	11-1-2013	16:1:2	134561.000000	13456.100000	49459.805393	20.000000
C:\Users\cware\Desktop\Steller18Nov\18NovTrials\M25.DSG	11-1-2013	16:1:2	134562.000000	13456.200000	49458.237497	20.000000
C:\Users\cware\Desktop\Steller18Nov\18NovTrials\M25.DSG	11-1-2013	16:1:2	134563.000000	13456.300000	49458.809674	20.000000
C:\Users\cware\Desktop\Steller18Nov\18NovTrials\M25.DSG	11-1-2013	16:1:2	134564.000000	13456.400000	49459.257725	20.000000
C:\Users\cware\Desktop\Steller18Nov\18NovTrials\M25.DSG	11-1-2013	16:1:2	134565.000000	13456.500000	49459.531448	20.000000
C:\Users\cware\Desktop\Steller18Nov\18NovTrials\M25.DSG	11-1-2013	16:1:2	134566.000000	13456.600000	49457.490350	20.000000
C:\Users\cware\Desktop\Steller18Nov\18NovTrials\M25.DSG	11-1-2013	16:1:2	134567.000000	13456.700000	49459.780315	20.000000
C:\Users\cware\Desktop\Steller18Nov\18NovTrials\M25.DSG	11-1-2013	16:1:2	134568.000000	13456.800000	49459.232413	20.000000
C:\Users\cware\Desktop\Steller18Nov\18NovTrials\M25.DSG	11-1-2013	16:1:2	134569.000000	13456.900000	49460.875256	20.000000
C:\Users\cware\Desktop\Steller18Nov\18NovTrials\M25.DSG	11-1-2013	16:1:2	134570.000000	13457.000000	49459.605631	20.000000
C:\Users\cware\Desktop\Steller18Nov\18NovTrials\M25.DSG	11-1-2013	16:1:2	134571.000000	13457.100000	49459.057920	20.000000
C:\Users\cware\Desktop\Steller18Nov\18NovTrials\M25.DSG	11-1-2013	16:1:2	134572.000000	13457.200000	49460.675915	20.000000
C:\Users\cware\Desktop\Steller18Nov\18NovTrials\M25.DSG	11-1-2013	16:1:2	134573.000000	13457.300000	49461.820750	20.000000
C:\Users\cware\Desktop\Steller18Nov\18NovTrials\M25.DSG	11-1-2013	16:1:2	134574.000000	13457.400000	49460.277641	20.000000
C:\Users\cware\Desktop\Steller18Nov\18NovTrials\M25.DSG	11-1-2013	16:1:2	134575.000000	13457.500000	49460.252598	20.000000
C:\Users\cware\Desktop\Steller18Nov\18NovTrials\M25.DSG	11-1-2013	16:1:2	134576.000000	13457.600000	49459.829295	20.000000
C:\Users\cware\Desktop\Steller18Nov\18NovTrials\M25.DSG	11-1-2013	16:1:2	134577.000000	13457.700000	49459.356383	20.000000
C:\Users\cware\Desktop\Steller18Nov\18NovTrials\M25.DSG	11-1-2013	16:1:2	134578.000000	13457.800000	49458.186665	20.000000
C:\Users\cware\Desktop\Steller18Nov\18NovTrials\M25.DSG	11-1-2013	16:1:2	134579.000000	13457.900000	49457.788331	20.000000
C:\Users\cware\Desktop\Steller18Nov\18NovTrials\M25.DSG	11-1-2013	16:1:2	134580.000000	13458.000000	49456.767629	20.000000
C:\Users\cware\Desktop\Steller18Nov\18NovTrials\M25.DSG	11-1-2013	16:1:2	134581.000000	13458.100000	49460.152696	20.000000
C:\Users\cware\Desktop\Steller18Nov\18NovTrials\M25.DSG	11-1-2013	16:1:2	134582.000000	13458.200000	49460.227538	20.000000
C:\Users\cware\Desktop\Steller18Nov\18NovTrials\M25.DSG	11-1-2013	16:1:2	134583.000000	13458.300000	49459.655053	20.000000
C:\Users\cware\Desktop\Steller18Nov\18NovTrials\M25.DSG	11-1-2013	16:1:2	134584.000000	13458.400000	49459.182297	20.000000
C:\Users\cware\Desktop\Steller18Nov\18NovTrials\M25.DSG	11-1-2013	16:1:2	134585.000000	13458.500000	49460.103322	20.000000
C:\Users\cware\Desktop\Steller18Nov\18NovTrials\M25.DSG	11-1-2013	16:1:2	134586.000000	13458.600000	49459.654927	20.000000
C:\Users\cware\Desktop\Steller18Nov\18NovTrials\M25.DSG	11-1-2013	16:1:2	134587.000000	13458.700000	49458.460158	20.000000
C:\Users\cware\Desktop\Steller18Nov\18NovTrials\M25.DSG	11-1-2013	16:1:2	134588.000000	13458.800000	49457.937586	20.000000
C:\Users\cware\Desktop\Steller18Nov\18NovTrials\M25.DSG	11-1-2013	16:1:2	134589.000000	13458.900000	49459.878968	20.000000
C:\Users\cware\Desktop\Steller18Nov\18NovTrials\M25.DSG	11-1-2013	16:1:2	134590.000000	13459.000000	49457.414531	20.000000
C:\Users\cware\Desktop\Steller18Nov\18NovTrials\M25.DSG	11-1-2013	16:1:2	134591.000000	13459.100000	49457.364880	20.000000
C:\Users\cware\Desktop\Steller18Nov\18NovTrials\M25.DSG	11-1-2013	16:1:2	134592.000000	13459.200000	49458.360425	20.000000
C:\Users\cware\Desktop\Steller18Nov\18NovTrials\M25.DSG	11-1-2013	16:1:2	134593.000000	13459.300000	49458.883115	20.000000
C:\Users\cware\Desktop\Steller18Nov\18NovTrials\M25.DSG	11-1-2013	16:1:2	134594.000000	13459.400000	49460.252277	20.000000
C:\Users\cware\Desktop\Steller18Nov\18NovTrials\M25.DSG	11-1-2013	16:1:2	134595.000000	13459.500000	49458.211153	20.000000
C:\Users\cware\Desktop\Steller18Nov\18NovTrials\M25.DSG	11-1-2013	16:1:2	134596.000000	13459.600000	49455.796611	20.000000
C:\Users\cware\Desktop\Steller18Nov\18NovTrials\M25.DSG	11-1-2013	16:1:2	134597.000000	13459.700000	49460.700155	20.000000
C:\Users\cware\Desktop\Steller18Nov\18NovTrials\M25.DSG	11-1-2013	16:1:2	134598.000000	13459.800000	49459.156829	20.000000
C:\Users\cware\Desktop\Steller18Nov\18NovTrials\M25.DSG	11-1-2013	16:1:2	134599.000000	13459.900000	49460.252225	20.000000
C:\Users\cware\Desktop\Steller18Nov\18NovTrials\M25.DSG	11-1-2013	16:1:2	134600.000000	13460.000000	49459.480512	20.000000
C:\Users\cware\Desktop\Steller18Nov\18NovTrials\M25.DSG	11-1-2013	16:1:2	134601.000000	13460.100000	49460.052889	20.000000
C:\Users\cware\Desktop\Steller18Nov\18NovTrials\M25.DSG	11-1-2013	16:1:2	134602.000000	13460.200000	49458.957653	20.000000
C:\Users\cware\Desktop\Steller18Nov\18NovTrials\M25.DSG	11-1-2013	16:1:2	134603.000000	13460.300000	49461.621188	20.000000
C:\Users\cware\Desktop\Steller18Nov\18NovTrials\M25.DSG	11-1-2013	16:1:2	134604.000000	13460.400000	49457.962186	20.000000
C:\Users\cware\Desktop\Steller18Nov\18NovTrials\M25.DSG	11-1-2013	16:1:2	134605.000000	13460.500000	49457.140752	20.000000
C:\Users\cware\Desktop\Steller18Nov\18NovTrials\M25.DSG	11-1-2013	16:1:2	134606.000000	13460.600000	49458.684104	20.000000
C:\Users\cware\Desktop\Steller18Nov\18NovTrials\M25.DSG	11-1-2013	16:1:2	134607.000000	13460.700000	49459.181707	20.000000
C:\Users\cware\Desktop\Steller18Nov\18NovTrials\M25.DSG	11-1-2013	16:1:2	134608.000000	13460.800000	49459.430557	20.000000
C:\Users\cware\Desktop\Steller18Nov\18NovTrials\M25.DSG	11-1-2013	16:1:2	134609.000000	13460.900000	49460.550492	20.000000
C:\Users\cware\Desktop\Steller18Nov\18NovTrials\M25.DSG	11-1-2013	16:1:2	134610.000000	13461.000000	49457.937191	20.000000
C:\Users\cware\Desktop\Steller18Nov\18NovTrials\M25.DSG	11-1-2013	16:1:2	134611.000000	13461.100000	49460.625087	20.000000
C:\Users\cware\Desktop\Steller18Nov\18NovTrials\M25.DSG	11-1-2013	16:1:2	134612.000000	13461.200000	49460.475876	20.000000
C:\Users\cware\Desktop\Steller18Nov\18NovTrials\M25.DSG	11-1-2013	16:1:2	134613.000000	13461.300000	49458.832899	20.000000
C:\Users\cware\Desktop\Steller18Nov\18NovTrials\M25.DSG	11-1-2013	16:1:2	134614.000000	13461.400000	49459.778849	20.000000
C:\Users\cware\Desktop\Steller18Nov\18NovTrials\M25.DSG	11-1-2013	16:1:2	134615.000000	13461.500000	49459.131457	20.000000
C:\Users\cware\Desktop\Steller18Nov\18NovTrials\M25.DSG	11-1-2013	16:1:2	134616.000000	13461.600000	49458.285240	20.000000
C:\Users\cware\Desktop\Steller18Nov\18NovTrials\M25.DSG	11-1-2013	16:1:2	134617.000000	13461.700000	49459.579248	20.000000
C:\Users\cware\Desktop\Steller18Nov\18NovTrials\M25.DSG	11-1-2013	16:1:2	134618.000000	13461.800000	49457.015776	20.000000
C:\Users\cware\Desktop\Steller18Nov\18NovTrials\M25.DSG	11-1-2013	16:1:2	134619.000000	13461.900000	49461.048274	20.000000
C:\Users\cware\Desktop\Steller18Nov\18NovTrials\M25.DSG	11-1-2013	16:1:2	134620.000000	13462.000000	49459.654034	20.000000
C:\Users\cware\Desktop\Steller18Nov\18NovTrials\M25.DSG	11-1-2013	16:1:2	134621.000000	13462.100000	49459.728885	20.000000
C:\Users\cware\Desktop\Steller18Nov\18NovTrials\M25.DSG	11-1-2013	16:1:2	134622.000000	13462.200000	49459.031945	20.000000
C:\Users\cware\Desktop\Steller18Nov\18NovTrials\M25.DSG	11-1-2013	16:1:2	134623.000000	13462.300000	49456.866374	20.000000
C:\Users\cware\Desktop\Steller18Nov\18NovTrials\M25.DSG	11-1-2013	16:1:2	134624.000000	13462.400000	49458.907334	20.000000
C:\Users\cware\Desktop\Steller18Nov\18NovTrials\M25.DSG	11-1-2013	16:1:2	134625.000000	13462.500000	49459.952757	20.000000
C:\Users\cware\Desktop\Steller18Nov\18NovTrials\M25.DSG	11-1-2013	16:1:2	134626.000000	13462.600000	49457.513206	20.000000
C:\Users\cware\Desktop\Steller18Nov\18NovTrials\M25.DSG	11-1-2013	16:1:2	134627.000000	13462.700000	49458.434213	20.000000
C:\Users\cware\Desktop\Steller18Nov\18NovTrials\M25.DSG	11-1-2013	16:1:2	134628.000000	13462.800000	49459.355029	20.000000
C:\Users\cware\Desktop\Steller18Nov\18NovTrials\M25.DSG	11-1-2013	16:1:2	134629.000000	13462.900000	49459.628943	20.000000
C:\Users\cware\Desktop\Steller18Nov\18NovTrials\M25.DSG	11-1-2013	16:1:2	134630.000000	13463.000000	49457.985993	20.000000
C:\Users\cware\Desktop\Steller18Nov\18NovTrials\M25.DSG	11-1-2013	16:1:2	134631.000000	13463.100000	49457.562815	20.000000
C:\Users\cware\Desktop\Steller18Nov\18NovTrials\M25.DSG	11-1-2013	16:1:2	134632.000000	13463.200000	49461.296729	20.000000
C:\Users\cware\Desktop\Steller18Nov\18NovTrials\M25.DSG	11-1-2013	16:1:2	134633.000000	13463.300000	49459.081185	20.000000
C:\Users\cware\Desktop\Steller18Nov\18NovTrials\M25.DSG	11-1-2013	16:1:2	134634.000000	13463.400000	49459.106154	20.000000
C:\Users\cware\Desktop\Steller18Nov\18NovTrials\M25.DSG	11-1-2013	16:1:2	134635.000000	13463.500000	49458.782505	20.000000
C:\Users\cware\Desktop\Steller18Nov\18NovTrials\M25.DSG	11-1-2013	16:1:2	134636.000000	13463.600000	49457.786817	20.000000
C:\Users\cware\Desktop\Steller18Nov\18NovTrials\M25.DSG	11-1-2013	16:1:2	134637.000000	13463.700000	49460.076808	20.000000
C:\Users\cware\Desktop\Steller18Nov\18NovTrials\M25.DSG	11-1-2013	16:1:2	134638.000000	13463.800000	49458.508726	20.000000
C:\Users\cware\Desktop\Steller18Nov\18NovTrials\M25.DSG	11-1-2013	16:1:2	134639.000000	13463.900000	49458.508617	20.000000
C:\Users\cware\Desktop\Steller18Nov\18NovTrials\M25.DSG	11-1-2013	16:1:2	134640.000000	13464.000000	49460.350618	20.000000
C:\Users\cware\Desktop\Steller18Nov\18NovTrials\M25.DSG	11-1-2013	16:1:2	134641.000000	13464.100000	49458.185069	20.000000
C:\Users\cware\Desktop\Steller18Nov\18NovTrials\M25.DSG	11-1-2013	16:1:2	134642.000000	13464.200000	49460.450087	20.000000
C:\Users\cware\Desktop\Steller18Nov\18NovTrials\M25.DSG	11-1-2013	16:1:2	134643.000000	13464.300000	49457.736883	20.000000
C:\Users\cware\Desktop\Steller18Nov\18NovTrials\M25.DSG	11-1-2013	16:1:2	134644.000000	13464.400000	49459.454511	20.000000
C:\Users\cware\Desktop\Steller18Nov\18NovTrials\M25.DSG	11-1-2013	16:1:2	134645.000000	13464.500000	49459.753255	20.000000
C:\Users\cware\Desktop\Steller18Nov\18NovTrials\M25.DSG	11-1-2013	16:1:2	134646.000000	13464.600000	49458.732498	20.000000
C:\Users\cware\Desktop\Steller18Nov\18NovTrials\M25.DSG	11-1-2013	16:1:2	134647.000000	13464.700000	49458.433962	20.000000
C:\Users\cware\Desktop\Steller18Nov\18NovTrials\M25.DSG	11-1-2013	16:1:2	134648.000000	13464.800000	49459.553854	20.000000
C:\Users\cware\Desktop\Steller18Nov\18NovTrials\M25.DSG	11-1-2013	16:1:2	134649.000000	13464.900000	49459.130871	20.000000
C:\Users\cware\Desktop\Steller18Nov\18NovTrials\M25.DSG	11-1-2013	16:1:2	134650.000000	13465.000000	49460.674123	20.000000
C:\Users\cware\Desktop\Steller18Nov\18NovTrials\M25.DSG	11-1-2013	16:1:2	134651.000000	13465.100000	49459.280213	20.000000
C:\Users\cware\Desktop\Steller18Nov\18NovTrials\M25.DSG	11-1-2013	16:1:2	134652.000000	13465.200000	49457.761882	20.000000
C:\Users\cware\Desktop\Steller18Nov\18NovTrials\M25.DSG	11-1-2013	16:1:2	134653.000000	13465.300000	49458.309320	20.000000
C:\Users\cware\Desktop\Steller18Nov\18NovTrials\M25.DSG	11-1-2013	16:1:2	134654.000000	13465.400000	49459.728256	20.000000
C:\Users\cware\Desktop\Steller18Nov\18NovTrials\M25.DSG	11-1-2013	16:1:2	134655.000000	13465.500000	49459.031333	20.000000
C:\Users\cware\Desktop\Steller18Nov\18NovTrials\M25.DSG	11-1-2013	16:1:2	134656.000000	13465.600000	49460.002074	20.000000
C:\Users\cware\Desktop\Steller18Nov\18NovTrials\M25.DSG	11-1-2013	16:1:2	134657.000000	13465.700000	49456.865632	20.000000
C:\Users\cware\Desktop\Steller18Nov\18NovTrials\M25.DSG	11-1-2013	16:1:2	134658.000000	13465.800000	49458.831698	20.000000
C:\Users\cware\Desktop\Steller18Nov\18NovTrials\M25.DSG	11-1-2013	16:1:2	134659.000000	13465.900000	49458.782046	20.000000
C:\Users\cware\Desktop\Steller18Nov\18NovTrials\M25.DSG	11-1-2013	16:1:2	134660.000000	13466.000000	49458.707303	20.000000
C:\Users\cware\Desktop\Steller18Nov\18NovTrials\M25.DSG	11-1-2013	16:1:2	134661.000000	13466.100000	49457.437857	20.000000
C:\Users\cware\Desktop\Steller18Nov\18NovTrials\M25.DSG	11-1-2013	16:1:2	134662.000000	13466.200000	49458.383755	20.000000
C:\Users\cware\Desktop\Steller18Nov\18NovTrials\M25.DSG	11-1-2013	16:1:2	134663.000000	13466.300000	49457.637059	20.000000
C:\Users\cware\Desktop\Steller18Nov\18NovTrials\M25.DSG	11-1-2013	16:1:2	134664.000000	13466.400000	49456.715870	20.000000
C:\Users\cware\Desktop\Steller18Nov\18NovTrials\M25.DSG	11-1-2013	16:1:2	134665.000000	13466.500000	49457.462457	20.000000
C:\Users\cware\Desktop\Steller18Nov\18NovTrials\M25.DSG	11-1-2013	16:1:2	134666.000000	13466.600000	49460.747951	20.000000
C:\Users\cware\Desktop\Steller18Nov\18NovTrials\M25.DSG	11-1-2013	16:1:2	134667.000000	13466.700000	49460.001259	20.000000
C:\Users\cware\Desktop\Steller18Nov\18NovTrials\M25.DSG	11-1-2013	16:1:2	134668.000000	13466.800000	49460.499145	20.000000
C:\Users\cware\Desktop\Steller18Nov\18NovTrials\M25.DSG	11-1-2013	16:1:2	134669.000000	13466.900000	49459.827104	20.000000
C:\Users\cware\Desktop\Steller18Nov\18NovTrials\M25.DSG	11-1-2013	16:1:2	134670.000000	13467.000000	49459.379231	20.000000
C:\Users\cware\Desktop\Steller18Nov\18NovTrials\M25.DSG	11-1-2013	16:1:2	134671.000000	13467.100000	49458.632157	20.000000
C:\Users\cware\Desktop\Steller18Nov\18NovTrials\M25.DSG	11-1-2013	16:1:2	134672.000000	13467.200000	49459.528620	20.000000
C:\Users\cware\Desktop\Steller18Nov\18NovTrials\M25.DSG	11-1-2013	16:1:2	134673.000000	13467.300000	49457.711393	20.000000
C:\Users\cware\Desktop\Steller18Nov\18NovTrials\M25.DSG	11-1-2013	16:1:2	134674.000000	13467.400000	49459.130307	20.000000
C:\Users\cware\Desktop\Steller18Nov\18NovTrials\M25.DSG	11-1-2013	16:1:2	134675.000000	13467.500000	49457.587251	20.000000
C:\Users\cware\Desktop\Steller18Nov\18NovTrials\M25.DSG	11-1-2013	16:1:2	134676.000000	13467.600000	49457.711593	20.000000
C:\Users\cware\Desktop\Steller18Nov\18NovTrials\M25.DSG	11-1-2013	16:1:2	134677.000000	13467.700000	49459.155415	20.000000
C:\Users\cware\Desktop\Steller18Nov\18NovTrials\M25.DSG	11-1-2013	16:1:2	134678.000000	13467.800000	49460.375032	20.000000
C:\Users\cware\Desktop\Steller18Nov\18NovTrials\M25.DSG	11-1-2013	16:1:2	134679.000000	13467.900000	49459.951707	20.000000
C:\Users\cware\Desktop\Steller18Nov\18NovTrials\M25.DSG	11-1-2013	16:1:2	134680.000000	13468.000000	49458.358768	20.000000
C:\Users\cware\Desktop\Steller18Nov\18NovTrials\M25.DSG	11-1-2013	16:1:2	134681.000000	13468.100000	49461.270844	20.000000
C:\Users\cware\Desktop\Steller18Nov\18NovTrials\M25.DSG	11-1-2013	16:1:2	134682.000000	13468.200000	49458.408381	20.000000
C:\Users\cware\Desktop\Steller18Nov\18NovTrials\M25.DSG	11-1-2013	16:1:2	134683.000000	13468.300000	49458.831455	20.000000
C:\Users\cware\Desktop\Steller18Nov\18NovTrials\M25.DSG	11-1-2013	16:1:2	134684.000000	13468.400000	49458.084728	20.000000
C:\Users\cware\Desktop\Steller18Nov\18NovTrials\M25.DSG	11-1-2013	16:1:2	134685.000000	13468.500000	49457.860540	20.000000
C:\Users\cware\Desktop\Steller18Nov\18NovTrials\M25.DSG	11-1-2013	16:1:2	134686.000000	13468.600000	49459.827143	20.000000
C:\Users\cware\Desktop\Steller18Nov\18NovTrials\M25.DSG	11-1-2013	16:1:2	134687.000000	13468.700000	49459.105143	20.000000
C:\Users\cware\Desktop\Steller18Nov\18NovTrials\M25.DSG	11-1-2013	16:1:2	134688.000000	13468.800000	49458.706804	20.000000
C:\Users\cware\Desktop\Steller18Nov\18NovTrials\M25.DSG	11-1-2013	16:1:2	134689.000000	13468.900000	49459.478335	20.000000
C:\Users\cware\Desktop\Steller18Nov\18NovTrials\M25.DSG	11-1-2013	16:1:2	134690.000000	13469.000000	49457.188344	20.000000
C:\Users\cware\Desktop\Steller18Nov\18NovTrials\M25.DSG	11-1-2013	16:1:2	134691.000000	13469.100000	49458.059126	20.000000
C:\Users\cware\Desktop\Steller18Nov\18NovTrials\M25.DSG	11-1-2013	16:1:2	134692.000000	13469.200000	49458.905724	20.000000
C:\Users\cware\Desktop\Steller18Nov\18NovTrials\M25.DSG	11-1-2013	16:1:2	134693.000000	13469.300000	49459.054763	20.000000
C:\Users\cware\Desktop\Steller18Nov\18NovTrials\M25.DSG	11-1-2013	16:1:2	134694.000000	13469.400000	49456.640125	20.000000
C:\Users\cware\Desktop\Steller18Nov\18NovTrials\M25.DSG	11-1-2013	16:1:2	134695.000000	13469.500000	49459.950748	20.000000
C:\Users\cware\Desktop\Steller18Nov\18NovTrials\M25.DSG	11-1-2013	16:1:2	134696.000000	13469.600000	49459.054802	20.000000
C:\Users\cware\Desktop\Steller18Nov\18NovTrials\M25.DSG	11-1-2013	16:1:2	134697.000000	13469.700000	49459.776581	20.000000
C:\Users\cware\Desktop\Steller18Nov\18NovTrials\M25.DSG	11-1-2013	16:1:2	134698.000000	13469.800000	49459.701916	20.000000
C:\Users\cware\Desktop\Steller18Nov\18NovTrials\M25.DSG	11-1-2013	16:1:2	134699.000000	13469.900000	49460.548163	20.000000
C:\Users\cware\Desktop\Steller18Nov\18NovTrials\M25.DSG	11-1-2013	16:1:2	134700.000000	13470.000000	49460.448616	20.000000
C:\Users\cware\Desktop\Steller18Nov\18NovTrials\M25.DSG	11-1-2013	16:1:2	134701.000000	13470.100000	49459.602404	20.000000
C:\Users\cware\Desktop\Steller18Nov\18NovTrials\M25.DSG	11-1-2013	16:1:2	134702.000000	13470.200000	49459.428241	20.000000
C:\Users\cware\Desktop\Steller18Nov\18NovTrials\M25.DSG	11-1-2013	16:1:2	134703.000000	13470.300000	49457.536219	20.000000
C:\Users\cware\Desktop\Steller18Nov\18NovTrials\M25.DSG	11-1-2013	16:1:2	134704.000000	13470.400000	49459.303456	20.000000
C:\Users\cware\Desktop\Steller18Nov\18NovTrials\M25.DSG	11-1-2013	16:1:2	134705.000000	13470.500000	49459.278509	20.000000
C:\Users\cware\Desktop\Steller18Nov\18NovTrials\M25.DSG	11-1-2013	16:1:2	134706.000000	13470.600000	49459.676791	20.000000
C:\Users\cware\Desktop\Steller18Nov\18NovTrials\M25.DSG	11-1-2013	16:1:2	134707.000000	13470.700000	49463.061979	20.000000
C:\Users\cware\Desktop\Steller18Nov\18NovTrials\M25.DSG	11-1-2013	16:1:2	134708.000000	13470.800000	49459.054563	20.000000
C:\Users\cware\Desktop\Steller18Nov\18NovTrials\M25.DSG	11-1-2013	16:1:2	134709.000000	13470.900000	49458.730980	20.000000
C:\Users\cware\Desktop\Steller18Nov\18NovTrials\M25.DSG	11-1-2013	16:1:2	134710.000000	13471.000000	49456.440806	20.000000
C:\Users\cware\Desktop\Steller18Nov\18NovTrials\M25.DSG	11-1-2013	16:1:2	134711.000000	13471.100000	49458.183312	20.000000
C:\Users\cware\Desktop\Steller18Nov\18NovTrials\M25.DSG	11-1-2013	16:1:2	134712.000000	13471.200000	49459.651900	20.000000
C:\Users\cware\Desktop\Steller18Nov\18NovTrials\M25.DSG	11-1-2013	16:1:2	134713.000000	13471.300000	49456.838820	20.000000
C:\Users\cware\Desktop\Steller18Nov\18NovTrials\M25.DSG	11-1-2013	16:1:2	134714.000000	13471.400000	49459.178793	20.000000
C:\Users\cware\Desktop\Steller18Nov\18NovTrials\M25.DSG	11-1-2013	16:1:2	134715.000000	13471.500000	49460.323745	20.000000
C:\Users\cware\Desktop\Steller18Nov\18NovTrials\M25.DSG	11-1-2013	16:1:2	134716.000000	13471.600000	49457.884173	20.000000
C:\Users\cware\Desktop\Steller18Nov\18NovTrials\M25.DSG	11-1-2013	16:1:2	134717.000000	13471.700000	49457.759896	20.000000
C:\Users\cware\Desktop\Steller18Nov\18NovTrials\M25.DSG	11-1-2013	16:1:2	134718.000000	13471.800000	49459.601944	20.000000
C:\Users\cware\Desktop\Steller18Nov\18NovTrials\M25.DSG	11-1-2013	16:1:2	134719.000000	13471.900000	49459.054151	20.000000
C:\Users\cware\Desktop\Steller18Nov\18NovTrials\M25.DSG	11-1-2013	16:1:2	134720.000000	13472.000000	49459.353017	20.000000
C:\Users\cware\Desktop\Steller18Nov\18NovTrials\M25.DSG	11-1-2013	16:1:2	134721.000000	13472.100000	49457.336614	20.000000
C:\Users\cware\Desktop\Steller18Nov\18NovTrials\M25.DSG	11-1-2013	16:1:2	134722.000000	13472.200000	49459.850651	20.000000
C:\Users\cware\Desktop\Steller18Nov\18NovTrials\M25.DSG	11-1-2013	16:1:2	134723.000000	13472.300000	49459.601632	20.000000
C:\Users\cware\Desktop\Steller18Nov\18NovTrials\M25.DSG	11-1-2013	16:1:2	134724.000000	13472.400000	49459.701092	20.000000
C:\Users\cware\Desktop\Steller18Nov\18NovTrials\M25.DSG	11-1-2013	16:1:2	134725.000000	13472.500000	49457.610606	20.000000
C:\Users\cware\Desktop\Steller18Nov\18NovTrials\M25.DSG	11-1-2013	16:1:2	134726.000000	13472.600000	49458.182688	20.000000
C:\Users\cware\Desktop\Steller18Nov\18NovTrials\M25.DSG	11-1-2013	16:1:2	134727.000000	13472.700000	49460.398370	20.000000
C:\Users\cware\Desktop\Steller18Nov\18NovTrials\M25.DSG	11-1-2013	16:1:2	134728.000000	13472.800000	49457.859200	20.000000
C:\Users\cware\Desktop\Steller18Nov\18NovTrials\M25.DSG	11-1-2013	16:1:2	134729.000000	13472.900000	49457.211964	20.000000
C:\Users\cware\Desktop\Steller18Nov\18NovTrials\M25.DSG	11-1-2013	16:1:2	134730.000000	13473.000000	49458.531049	20.000000
C:\Users\cware\Desktop\Steller18Nov\18NovTrials\M25.DSG	11-1-2013	16:1:2	134731.000000	13473.100000	49457.834318	20.000000
C:\Users\cware\Desktop\Steller18Nov\18NovTrials\M25.DSG	11-1-2013	16:1:2	134732.000000	13473.200000	49459.128781	20.000000
C:\Users\cware\Desktop\Steller18Nov\18NovTrials\M25.DSG	11-1-2013	16:1:2	134733.000000	13473.300000	49460.049762	20.000000
C:\Users\cware\Desktop\Steller18Nov\18NovTrials\M25.DSG	11-1-2013	16:1:2	134734.000000	13473.400000	49455.942535	20.000000
C:\Users\cware\Desktop\Steller18Nov\18NovTrials\M25.DSG	11-1-2013	16:1:2	134735.000000	13473.500000	49458.630813	20.000000
C:\Users\cware\Desktop\Steller18Nov\18NovTrials\M25.DSG	11-1-2013	16:1:2	134736.000000	13473.600000	49458.381703	20.000000
C:\Users\cware\Desktop\Steller18Nov\18NovTrials\M25.DSG	11-1-2013	16:1:2	134737.000000	13473.700000	49459.302641	20.000000
C:\Users\cware\Desktop\Steller18Nov\18NovTrials\M25.DSG	11-1-2013	16:1:2	134738.000000	13473.800000	49460.273425	20.000000
C:\Users\cware\Desktop\Steller18Nov\18NovTrials\M25.DSG	11-1-2013	16:1:2	134739.000000	13473.900000	49458.058089	20.000000
C:\Users\cware\Desktop\Steller18Nov\18NovTrials\M25.DSG	11-1-2013	16:1:2	134740.000000	13474.000000	49459.103482	20.000000
C:\Users\cware\Desktop\Steller18Nov\18NovTrials\M25.DSG	11-1-2013	16:1:2	134741.000000	13474.100000	49459.427200	20.000000
C:\Users\cware\Desktop\Steller18Nov\18NovTrials\M25.DSG	11-1-2013	16:1:2	134742.000000	13474.200000	49458.555780	20.000000
C:\Users\cware\Desktop\Steller18Nov\18NovTrials\M25.DSG	11-1-2013	16:1:2	134743.000000	13474.300000	49458.082898	20.000000
C:\Users\cware\Desktop\Steller18Nov\18NovTrials\M25.DSG	11-1-2013	16:1:2	134744.000000	13474.400000	49460.397785	20.000000
C:\Users\cware\Desktop\Steller18Nov\18NovTrials\M25.DSG	11-1-2013	16:1:2	134745.000000	13474.500000	49458.630670	20.000000
C:\Users\cware\Desktop\Steller18Nov\18NovTrials\M25.DSG	11-1-2013	16:1:2	134746.000000	13474.600000	49458.580775	20.000000
C:\Users\cware\Desktop\Steller18Nov\18NovTrials\M25.DSG	11-1-2013	16:1:2	134747.000000	13474.700000	49460.223721	20.000000
C:\Users\cware\Desktop\Steller18Nov\18NovTrials\M25.DSG	11-1-2013	16:1:2	134748.000000	13474.800000	49458.954075	20.000000
C:\Users\cware\Desktop\Steller18Nov\18NovTrials\M25.DSG	11-1-2013	16:1:2	134749.000000	13474.900000	49457.037722	20.000000
C:\Users\cware\Desktop\Steller18Nov\18NovTrials\M25.DSG	11-1-2013	16:1:2	134750.000000	13475.000000	49456.937876	20.000000
C:\Users\cware\Desktop\Steller18Nov\18NovTrials\M25.DSG	11-1-2013	16:1:2	134751.000000	13475.100000	49456.763834	20.000000
C:\Users\cware\Desktop\Steller18Nov\18NovTrials\M25.DSG	11-1-2013	16:1:2	134752.000000	13475.200000	49458.381720	20.000000
C:\Users\cware\Desktop\Steller18Nov\18NovTrials\M25.DSG	11-1-2013	16:1:2	134753.000000	13475.300000	49459.252780	20.000000
C:\Users\cware\Desktop\Steller18Nov\18NovTrials\M25.DSG	11-1-2013	16:1:2	134754.000000	13475.400000	49456.290497	20.000000
C:\Users\cware\Desktop\Steller18Nov\18NovTrials\M25.DSG	11-1-2013	16:1:2	134755.000000	13475.500000	49460.272983	20.000000
C:\Users\cware\Desktop\Steller18Nov\18NovTrials\M25.DSG	11-1-2013	16:1:2	134756.000000	13475.600000	49459.949369	20.000000
C:\Users\cware\Desktop\Steller18Nov\18NovTrials\M25.DSG	11-1-2013	16:1:2	134757.000000	13475.700000	49459.301981	20.000000
C:\Users\cware\Desktop\Steller18Nov\18NovTrials\M25.DSG	11-1-2013	16:1:2	134758.000000	13475.800000	49459.326998	20.000000
C:\Users\cware\Desktop\Steller18Nov\18NovTrials\M25.DSG	11-1-2013	16:1:2	134759.000000	13475.900000	49457.584718	20.000000
C:\Users\cware\Desktop\Steller18Nov\18NovTrials\M25.DSG	11-1-2013	16:1:2	134760.000000	13476.000000	49458.406052	20.000000
C:\Users\cware\Desktop\Steller18Nov\18NovTrials\M25.DSG	11-1-2013	16:1:2	134761.000000	13476.100000	49459.476327	20.000000
C:\Users\cware\Desktop\Steller18Nov\18NovTrials\M25.DSG	11-1-2013	16:1:2	134762.000000	13476.200000	49457.510075	20.000000
C:\Users\cware\Desktop\Steller18Nov\18NovTrials\M25.DSG	11-1-2013	16:1:2	134763.000000	13476.300000	49458.157116	20.000000
C:\Users\cware\Desktop\Steller18Nov\18NovTrials\M25.DSG	11-1-2013	16:1:2	134764.000000	13476.400000	49456.688355	20.000000
C:\Users\cware\Desktop\Steller18Nov\18NovTrials\M25.DSG	11-1-2013	16:1:2	134765.000000	13476.500000	49460.148059	20.000000
C:\Users\cware\Desktop\Steller18Nov\18NovTrials\M25.DSG	11-1-2013	16:1:2	134766.000000	13476.600000	49457.609162	20.000000
C:\Users\cware\Desktop\Steller18Nov\18NovTrials\M25.DSG	11-1-2013	16:1:2	134767.000000	13476.700000	49460.297488	20.000000
C:\Users\cware\Desktop\Steller18Nov\18NovTrials\M25.DSG	11-1-2013	16:1:2	134768.000000	13476.800000	49461.068806	20.000000
C:\Users\cware\Desktop\Steller18Nov\18NovTrials\M25.DSG	11-1-2013	16:1:2	134769.000000	13476.900000	49459.575453	20.000000
C:\Users\cware\Desktop\Steller18Nov\18NovTrials\M25.DSG	11-1-2013	16:1:2	134770.000000	13477.000000	49459.052481	20.000000
C:\Users\cware\Desktop\Steller18Nov\18NovTrials\M25.DSG	11-1-2013	16:1:2	134771.000000	13477.100000	49459.873781	20.000000
C:\Users\cware\Desktop\Steller18Nov\18NovTrials\M25.DSG	11-1-2013	16:1:2	134772.000000	13477.200000	49459.500494	20.000000
C:\Users\cware\Desktop\Steller18Nov\18NovTrials\M25.DSG	11-1-2013	16:1:2	134773.000000	13477.300000	49457.932190	20.000000
C:\Users\cware\Desktop\Steller18Nov\18NovTrials\M25.DSG	11-1-2013	16:1:2	134774.000000	13477.400000	49459.251392	20.000000
C:\Users\cware\Desktop\Steller18Nov\18NovTrials\M25.DSG	11-1-2013	16:1:2	134775.000000	13477.500000	49459.152123	20.000000
C:\Users\cware\Desktop\Steller18Nov\18NovTrials\M25.DSG	11-1-2013	16:1:2	134776.000000	13477.600000	49457.932168	20.000000
C:\Users\cware\Desktop\Steller18Nov\18NovTrials\M25.DSG	11-1-2013	16:1:2	134777.000000	13477.700000	49458.429932	20.000000
C:\Users\cware\Desktop\Steller18Nov\18NovTrials\M25.DSG	11-1-2013	16:1:2	134778.000000	13477.800000	49460.670228	20.000000
C:\Users\cware\Desktop\Steller18Nov\18NovTrials\M25.DSG	11-1-2013	16:1:2	134779.000000	13477.900000	49461.118206	20.000000
C:\Users\cware\Desktop\Steller18Nov\18NovTrials\M25.DSG	11-1-2013	16:1:2	134780.000000	13478.000000	49458.828241	20.000000
C:\Users\cware\Desktop\Steller18Nov\18NovTrials\M25.DSG	11-1-2013	16:1:2	134781.000000	13478.100000	49459.077121	20.000000
C:\Users\cware\Desktop\Steller18Nov\18NovTrials\M25.DSG	11-1-2013	16:1:2	134782.000000	13478.200000	49458.927827	20.000000
C:\Users\cware\Desktop\Steller18Nov\18NovTrials\M25.DSG	11-1-2013	16:1:2	134783.000000	13478.300000	49459.226449	20.000000
C:\Users\cware\Desktop\Steller18Nov\18NovTrials\M25.DSG	11-1-2013	16:1:2	134784.000000	13478.400000	49459.052004	20.000000
C:\Users\cware\Desktop\Steller18Nov\18NovTrials\M25.DSG	11-1-2013	16:1:2	134785.000000	13478.500000	49459.127020	20.000000
C:\Users\cware\Desktop\Steller18Nov\18NovTrials\M25.DSG	11-1-2013	16:1:2	134786.000000	13478.600000	49460.769710	20.000000
C:\Users\cware\Desktop\Steller18Nov\18NovTrials\M25.DSG	11-1-2013	16:1:2	134787.000000	13478.700000	49460.943973	20.000000
C:\Users\cware\Desktop\Steller18Nov\18NovTrials\M25.DSG	11-1-2013	16:1:2	134788.000000	13478.800000	49457.135708	20.000000
C:\Users\cware\Desktop\Steller18Nov\18NovTrials\M25.DSG	11-1-2013	16:1:2	134789.000000	13478.900000	49459.674414	20.000000
C:\Users\cware\Desktop\Steller18Nov\18NovTrials\M25.DSG	11-1-2013	16:1:2	134790.000000	13479.000000	49459.475446	20.000000
C:\Users\cware\Desktop\Steller18Nov\18NovTrials\M25.DSG	11-1-2013	16:1:2	134791.000000	13479.100000	49457.459439	20.000000
C:\Users\cware\Desktop\Steller18Nov\18NovTrials\M25.DSG	11-1-2013	16:1:2	134792.000000	13479.200000	49459.848643	20.000000
C:\Users\cware\Desktop\Steller18Nov\18NovTrials\M25.DSG	11-1-2013	16:1:2	134793.000000	13479.300000	49459.251293	20.000000
C:\Users\cware\Desktop\Steller18Nov\18NovTrials\M25.DSG	11-1-2013	16:1:2	134794.000000	13479.400000	49459.425326	20.000000
C:\Users\cware\Desktop\Steller18Nov\18NovTrials\M25.DSG	11-1-2013	16:1:2	134795.000000	13479.500000	49458.703686	20.000000
C:\Users\cware\Desktop\Steller18Nov\18NovTrials\M25.DSG	11-1-2013	16:1:2	134796.000000	13479.600000	49459.450399	20.000000
C:\Users\cware\Desktop\Steller18Nov\18NovTrials\M25.DSG	11-1-2013	16:1:2	134797.000000	13479.700000	49458.554062	20.000000
C:\Users\cware\Desktop\Steller18Nov\18NovTrials\M25.DSG	11-1-2013	16:1:2	134798.000000	13479.800000	49459.226159	20.000000
C:\Users\cware\Desktop\Steller18Nov\18NovTrials\M25.DSG	11-1-2013	16:1:2	134799.000000	13479.900000	49460.396436	20.000000
C:\Users\cware\Desktop\Steller18Nov\18NovTrials\M25.DSG	11-1-2013	16:1:2	134800.000000	13480.000000	49459.798774	20.000000
C:\Users\cware\Desktop\Steller18Nov\18NovTrials\M25.DSG	11-1-2013	16:1:2	134801.000000	13480.100000	49459.151403	20.000000
C:\Users\cware\Desktop\Steller18Nov\18NovTrials\M25.DSG	11-1-2013	16:1:2	134802.000000	13480.200000	49461.665279	20.000000
C:\Users\cware\Desktop\Steller18Nov\18NovTrials\M25.DSG	11-1-2013	16:1:2	134803.000000	13480.300000	49460.545123	20.000000
C:\Users\cware\Desktop\Steller18Nov\18NovTrials\M25.DSG	11-1-2013	16:1:2	134804.000000	13480.400000	49460.196831	20.000000
C:\Users\cware\Desktop\Steller18Nov\18NovTrials\M25.DSG	11-1-2013	16:1:2	134805.000000	13480.500000	49460.570382	20.000000
C:\Users\cware\Desktop\Steller18Nov\18NovTrials\M25.DSG	11-1-2013	16:1:2	134806.000000	13480.600000	49457.807245	20.000000
C:\Users\cware\Desktop\Steller18Nov\18NovTrials\M25.DSG	11-1-2013	16:1:2	134807.000000	13480.700000	49460.321516	20.000000
C:\Users\cware\Desktop\Steller18Nov\18NovTrials\M25.DSG	11-1-2013	16:1:2	134808.000000	13480.800000	49458.952518	20.000000
C:\Users\cware\Desktop\Steller18Nov\18NovTrials\M25.DSG	11-1-2013	16:1:2	134809.000000	13480.900000	49457.309555	20.000000
C:\Users\cware\Desktop\Steller18Nov\18NovTrials\M25.DSG	11-1-2013	16:1:2	134810.000000	13481.000000	49460.221570	20.000000
C:\Users\cware\Desktop\Steller18Nov\18NovTrials\M25.DSG	11-1-2013	16:1:2	134811.000000	13481.100000	49458.006213	20.000000
C:\Users\cware\Desktop\Steller18Nov\18NovTrials\M25.DSG	11-1-2013	16:1:2	134812.000000	13481.200000	49460.768882	20.000000
C:\Users\cware\Desktop\Steller18Nov\18NovTrials\M25.DSG	11-1-2013	16:1:2	134813.000000	13481.300000	49459.972690	20.000000
C:\Users\cware\Desktop\Steller18Nov\18NovTrials\M25.DSG	11-1-2013	16:1:2	134814.000000	13481.400000	49459.648608	20.000000
C:\Users\cware\Desktop\Steller18Nov\18NovTrials\M25.DSG	11-1-2013	16:1:2	134815.000000	13481.500000	49459.300385	20.000000
C:\Users\cware\Desktop\Steller18Nov\18NovTrials\M25.DSG	11-1-2013	16:1:2	134816.000000	13481.600000	49456.836391	20.000000
C:\Users\cware\Desktop\Steller18Nov\18NovTrials\M25.DSG	11-1-2013	16:1:2	134817.000000	13481.700000	49460.271330	20.000000
C:\Users\cware\Desktop\Steller18Nov\18NovTrials\M25.DSG	11-1-2013	16:1:2	134818.000000	13481.800000	49458.330008	20.000000
C:\Users\cware\Desktop\Steller18Nov\18NovTrials\M25.DSG	11-1-2013	16:1:2	134819.000000	13481.900000	49458.230527	20.000000
C:\Users\cware\Desktop\Steller18Nov\18NovTrials\M25.DSG	11-1-2013	16:1:2	134820.000000	13482.000000	49457.010411	20.000000
C:\Users\cware\Desktop\Steller18Nov\18NovTrials\M25.DSG	11-1-2013	16:1:2	134821.000000	13482.100000	49458.429199	20.000000
C:\Users\cware\Desktop\Steller18Nov\18NovTrials\M25.DSG	11-1-2013	16:1:2	134822.000000	13482.200000	49458.030848	20.000000
C:\Users\cware\Desktop\Steller18Nov\18NovTrials\M25.DSG	11-1-2013	16:1:2	134823.000000	13482.300000	49458.155207	20.000000
C:\Users\cware\Desktop\Steller18Nov\18NovTrials\M25.DSG	11-1-2013	16:1:2	134824.000000	13482.400000	49457.906531	20.000000
C:\Users\cware\Desktop\Steller18Nov\18NovTrials\M25.DSG	11-1-2013	16:1:2	134825.000000	13482.500000	49458.603367	20.000000
C:\Users\cware\Desktop\Steller18Nov\18NovTrials\M25.DSG	11-1-2013	16:1:2	134826.000000	13482.600000	49460.420060	20.000000
C:\Users\cware\Desktop\Steller18Nov\18NovTrials\M25.DSG	11-1-2013	16:1:2	134827.000000	13482.700000	49460.171111	20.000000
C:\Users\cware\Desktop\Steller18Nov\18NovTrials\M25.DSG	11-1-2013	16:1:2	134828.000000	13482.800000	49457.980827	20.000000
C:\Users\cware\Desktop\Steller18Nov\18NovTrials\M25.DSG	11-1-2013	16:1:2	134829.000000	13482.900000	49457.333830	20.000000
C:\Users\cware\Desktop\Steller18Nov\18NovTrials\M25.DSG	11-1-2013	16:1:2	134830.000000	13483.000000	49459.399472	20.000000
C:\Users\cware\Desktop\Steller18Nov\18NovTrials\M25.DSG	11-1-2013	16:1:2	134831.000000	13483.100000	49458.976359	20.000000
C:\Users\cware\Desktop\Steller18Nov\18NovTrials\M25.DSG	11-1-2013	16:1:2	134832.000000	13483.200000	49458.304298	20.000000
C:\Users\cware\Desktop\Steller18Nov\18NovTrials\M25.DSG	11-1-2013	16:1:2	134833.000000	13483.300000	49458.976286	20.000000
C:\Users\cware\Desktop\Steller18Nov\18NovTrials\M25.DSG	11-1-2013	16:1:2	134834.000000	13483.400000	49457.358413	20.000000
C:\Users\cware\Desktop\Steller18Nov\18NovTrials\M25.DSG	11-1-2013	16:1:2	134835.000000	13483.500000	49459.050946	20.000000
C:\Users\cware\Desktop\Steller18Nov\18NovTrials\M25.DSG	11-1-2013	16:1:2	134836.000000	13483.600000	49459.051007	20.000000
C:\Users\cware\Desktop\Steller18Nov\18NovTrials\M25.DSG	11-1-2013	16:1:2	134837.000000	13483.700000	49458.577938	20.000000
C:\Users\cware\Desktop\Steller18Nov\18NovTrials\M25.DSG	11-1-2013	16:1:2	134838.000000	13483.800000	49458.279485	20.000000
C:\Users\cware\Desktop\Steller18Nov\18NovTrials\M25.DSG	11-1-2013	16:1:2	134839.000000	13483.900000	49458.528178	20.000000
C:\Users\cware\Desktop\Steller18Nov\18NovTrials\M25.DSG	11-1-2013	16:1:2	134840.000000	13484.000000	49458.478366	20.000000
C:\Users\cware\Desktop\Steller18Nov\18NovTrials\M25.DSG	11-1-2013	16:1:2	134841.000000	13484.100000	49457.955533	20.000000
C:\Users\cware\Desktop\Steller18Nov\18NovTrials\M25.DSG	11-1-2013	16:1:2	134842.000000	13484.200000	49457.881050	20.000000
C:\Users\cware\Desktop\Steller18Nov\18NovTrials\M25.DSG	11-1-2013	16:1:2	134843.000000	13484.300000	49456.711012	20.000000
C:\Users\cware\Desktop\Steller18Nov\18NovTrials\M25.DSG	11-1-2013	16:1:2	134844.000000	13484.400000	49458.503352	20.000000
C:\Users\cware\Desktop\Steller18Nov\18NovTrials\M25.DSG	11-1-2013	16:1:2	134845.000000	13484.500000	49457.706570	20.000000
C:\Users\cware\Desktop\Steller18Nov\18NovTrials\M25.DSG	11-1-2013	16:1:2	134846.000000	13484.600000	49456.884920	20.000000
C:\Users\cware\Desktop\Steller18Nov\18NovTrials\M25.DSG	11-1-2013	16:1:2	134847.000000	13484.700000	49459.573102	20.000000
C:\Users\cware\Desktop\Steller18Nov\18NovTrials\M25.DSG	11-1-2013	16:1:2	134848.000000	13484.800000	49459.100489	20.000000
C:\Users\cware\Desktop\Steller18Nov\18NovTrials\M25.DSG	11-1-2013	16:1:2	134849.000000	13484.900000	49459.075425	20.000000
C:\Users\cware\Desktop\Steller18Nov\18NovTrials\M25.DSG	11-1-2013	16:1:2	134850.000000	13485.000000	49460.021470	20.000000
C:\Users\cware\Desktop\Steller18Nov\18NovTrials\M25.DSG	11-1-2013	16:1:2	134851.000000	13485.100000	49459.374156	20.000000
C:\Users\cware\Desktop\Steller18Nov\18NovTrials\M25.DSG	11-1-2013	16:1:2	134852.000000	13485.200000	49459.698386	20.000000
C:\Users\cware\Desktop\Steller18Nov\18NovTrials\M25.DSG	11-1-2013	16:1:2	134853.000000	13485.300000	49458.129657	20.000000
C:\Users\cware\Desktop\Steller18Nov\18NovTrials\M25.DSG	11-1-2013	16:1:2	134854.000000	13485.400000	49458.378754	20.000000
C:\Users\cware\Desktop\Steller18Nov\18NovTrials\M25.DSG	11-1-2013	16:1:2	134855.000000	13485.500000	49459.772464	20.000000
C:\Users\cware\Desktop\Steller18Nov\18NovTrials\M25.DSG	11-1-2013	16:1:2	134856.000000	13485.600000	49458.478370	20.000000
C:\Users\cware\Desktop\Steller18Nov\18NovTrials\M25.DSG	11-1-2013	16:1:2	134857.000000	13485.700000	49458.104814	20.000000
C:\Users\cware\Desktop\Steller18Nov\18NovTrials\M25.DSG	11-1-2013	16:1:2	134858.000000	13485.800000	49458.527749	20.000000
C:\Users\cware\Desktop\Steller18Nov\18NovTrials\M25.DSG	11-1-2013	16:1:2	134859.000000	13485.900000	49458.826584	20.000000
C:\Users\cware\Desktop\Steller18Nov\18NovTrials\M25.DSG	11-1-2013	16:1:2	134860.000000	13486.000000	49461.066598	20.000000
C:\Users\cware\Desktop\Steller18Nov\18NovTrials\M25.DSG	11-1-2013	16:1:2	134861.000000	13486.100000	49458.428358	20.000000
C:\Users\cware\Desktop\Steller18Nov\18NovTrials\M25.DSG	11-1-2013	16:1:2	134862.000000	13486.200000	49458.801359	20.000000
C:\Users\cware\Desktop\Steller18Nov\18NovTrials\M25.DSG	11-1-2013	16:1:2	134863.000000	13486.300000	49459.622893	20.000000
C:\Users\cware\Desktop\Steller18Nov\18NovTrials\M25.DSG	11-1-2013	16:1:2	134864.000000	13486.400000	49459.099787	20.000000
C:\Users\cware\Desktop\Steller18Nov\18NovTrials\M25.DSG	11-1-2013	16:1:2	134865.000000	13486.500000	49457.357762	20.000000
C:\Users\cware\Desktop\Steller18Nov\18NovTrials\M25.DSG	11-1-2013	16:1:2	134866.000000	13486.600000	49458.826358	20.000000
C:\Users\cware\Desktop\Steller18Nov\18NovTrials\M25.DSG	11-1-2013	16:1:2	134867.000000	13486.700000	49459.299210	20.000000
C:\Users\cware\Desktop\Steller18Nov\18NovTrials\M25.DSG	11-1-2013	16:1:2	134868.000000	13486.800000	49458.626922	20.000000
C:\Users\cware\Desktop\Steller18Nov\18NovTrials\M25.DSG	11-1-2013	16:1:2	134869.000000	13486.900000	49459.597811	20.000000
C:\Users\cware\Desktop\Steller18Nov\18NovTrials\M25.DSG	11-1-2013	16:1:2	134870.000000	13487.000000	49458.054719	20.000000
C:\Users\cware\Desktop\Steller18Nov\18NovTrials\M25.DSG	11-1-2013	16:1:2	134871.000000	13487.100000	49458.328369	20.000000
C:\Users\cware\Desktop\Steller18Nov\18NovTrials\M25.DSG	11-1-2013	16:1:2	134872.000000	13487.200000	49456.984349	20.000000
C:\Users\cware\Desktop\Steller18Nov\18NovTrials\M25.DSG	11-1-2013	16:1:2	134873.000000	13487.300000	49457.880079	20.000000
C:\Users\cware\Desktop\Steller18Nov\18NovTrials\M25.DSG	11-1-2013	16:1:2	134874.000000	13487.400000	49458.950449	20.000000
C:\Users\cware\Desktop\Steller18Nov\18NovTrials\M25.DSG	11-1-2013	16:1:2	134875.000000	13487.500000	49456.984141	20.000000
C:\Users\cware\Desktop\Steller18Nov\18NovTrials\M25.DSG	11-1-2013	16:1:2	134876.000000	13487.600000	49457.755737	20.000000
C:\Users\cware\Desktop\Steller18Nov\18NovTrials\M25.DSG	11-1-2013	16:1:2	134877.000000	13487.700000	49459.896273	20.000000
C:\Users\cware\Desktop\Steller18Nov\18NovTrials\M25.DSG	11-1-2013	16:1:2	134878.000000	13487.800000	49457.730464	20.000000
C:\Users\cware\Desktop\Steller18Nov\18NovTrials\M25.DSG	11-1-2013	16:1:2	134879.000000	13487.900000	49459.622541	20.000000
C:\Users\cware\Desktop\Steller18Nov\18NovTrials\M25.DSG	11-1-2013	16:1:2	134880.000000	13488.000000	49460.593044	20.000000
C:\Users\cware\Desktop\Steller18Nov\18NovTrials\M25.DSG	11-1-2013	16:1:2	134881.000000	13488.100000	49458.626892	20.000000
C:\Users\cware\Desktop\Steller18Nov\18NovTrials\M25.DSG	11-1-2013	16:1:2	134882.000000	13488.200000	49459.597486	20.000000
C:\Users\cware\Desktop\Steller18Nov\18NovTrials\M25.DSG	11-1-2013	16:1:2	134883.000000	13488.300000	49459.572499	20.000000
C:\Users\cware\Desktop\Steller18Nov\18NovTrials\M25.DSG	11-1-2013	16:1:2	134884.000000	13488.400000	49460.119919	20.000000
C:\Users\cware\Desktop\Steller18Nov\18NovTrials\M25.DSG	11-1-2013	16:1:2	134885.000000	13488.500000	49457.183291	20.000000
C:\Users\cware\Desktop\Steller18Nov\18NovTrials\M25.DSG	11-1-2013	16:1:2	134886.000000	13488.600000	49458.353190	20.000000
C:\Users\cware\Desktop\Steller18Nov\18NovTrials\M25.DSG	11-1-2013	16:1:2	134887.000000	13488.700000	49459.323814	20.000000
C:\Users\cware\Desktop\Steller18Nov\18NovTrials\M25.DSG	11-1-2013	16:1:2	134888.000000	13488.800000	49458.054125	20.000000
C:\Users\cware\Desktop\Steller18Nov\18NovTrials\M25.DSG	11-1-2013	16:1:2	134889.000000	13488.900000	49459.348649	20.000000
C:\Users\cware\Desktop\Steller18Nov\18NovTrials\M25.DSG	11-1-2013	16:1:2	134890.000000	13489.000000	49458.427603	20.000000
C:\Users\cware\Desktop\Steller18Nov\18NovTrials\M25.DSG	11-1-2013	16:1:2	134891.000000	13489.100000	49456.859595	20.000000
C:\Users\cware\Desktop\Steller18Nov\18NovTrials\M25.DSG	11-1-2013	16:1:2	134892.000000	13489.200000	49459.896169	20.000000
C:\Users\cware\Desktop\Steller18Nov\18NovTrials\M25.DSG	11-1-2013	16:1:2	134893.000000	13489.300000	49456.560560	20.000000
C:\Users\cware\Desktop\Steller18Nov\18NovTrials\M25.DSG	11-1-2013	16:1:2	134894.000000	13489.400000	49458.974976	20.000000
C:\Users\cware\Desktop\Steller18Nov\18NovTrials\M25.DSG	11-1-2013	16:1:2	134895.000000	13489.500000	49457.506319	20.000000
C:\Users\cware\Desktop\Steller18Nov\18NovTrials\M25.DSG	11-1-2013	16:1:2	134896.000000	13489.600000	49458.476982	20.000000
C:\Users\cware\Desktop\Steller18Nov\18NovTrials\M25.DSG	11-1-2013	16:1:2	134897.000000	13489.700000	49460.094794	20.000000
C:\Users\cware\Desktop\Steller18Nov\18NovTrials\M25.DSG	11-1-2013	16:1:2	134898.000000	13489.800000	49458.501704	20.000000
C:\Users\cware\Desktop\Steller18Nov\18NovTrials\M25.DSG	11-1-2013	16:1:2	134899.000000	13489.900000	49460.069491	20.000000
C:\Users\cware\Desktop\Steller18Nov\18NovTrials\M25.DSG	11-1-2013	16:1:2	134900.000000	13490.000000	49457.232132	20.000000
C:\Users\cware\Desktop\Steller18Nov\18NovTrials\M25.DSG	11-1-2013	16:1:2	134901.000000	13490.100000	49457.804573	20.000000
C:\Users\cware\Desktop\Steller18Nov\18NovTrials\M25.DSG	11-1-2013	16:1:2	134902.000000	13490.200000	49458.302684	20.000000
C:\Users\cware\Desktop\Steller18Nov\18NovTrials\M25.DSG	11-1-2013	16:1:2	134903.000000	13490.300000	49460.020047	20.000000
C:\Users\cware\Desktop\Steller18Nov\18NovTrials\M25.DSG	11-1-2013	16:1:2	134904.000000	13490.400000	49458.551299	20.000000
C:\Users\cware\Desktop\Steller18Nov\18NovTrials\M25.DSG	11-1-2013	16:1:2	134905.000000	13490.500000	49458.451688	20.000000
C:\Users\cware\Desktop\Steller18Nov\18NovTrials\M25.DSG	11-1-2013	16:1:2	134906.000000	13490.600000	49459.770894	20.000000
C:\Users\cware\Desktop\Steller18Nov\18NovTrials\M25.DSG	11-1-2013	16:1:2	134907.000000	13490.700000	49459.546927	20.000000
C:\Users\cware\Desktop\Steller18Nov\18NovTrials\M25.DSG	11-1-2013	16:1:2	134908.000000	13490.800000	49458.526165	20.000000
C:\Users\cware\Desktop\Steller18Nov\18NovTrials\M25.DSG	11-1-2013	16:1:2	134909.000000	13490.900000	49460.044613	20.000000
C:\Users\cware\Desktop\Steller18Nov\18NovTrials\M25.DSG	11-1-2013	16:1:2	134910.000000	13491.000000	49457.729709	20.000000
C:\Users\cware\Desktop\Steller18Nov\18NovTrials\M25.DSG	11-1-2013	16:1:2	134911.000000	13491.100000	49458.949703	20.000000
C:\Users\cware\Desktop\Steller18Nov\18NovTrials\M25.DSG	11-1-2013	16:1:2	134912.000000	13491.200000	49458.501439	20.000000
C:\Users\cware\Desktop\Steller18Nov\18NovTrials\M25.DSG	11-1-2013	16:1:2	134913.000000	13491.300000	49459.496911	20.000000
C:\Users\cware\Desktop\Steller18Nov\18NovTrials\M25.DSG	11-1-2013	16:1:2	134914.000000	13491.400000	49460.218785	20.000000
C:\Users\cware\Desktop\Steller18Nov\18NovTrials\M25.DSG	11-1-2013	16:1:2	134915.000000	13491.500000	49459.273213	20.000000
C:\Users\cware\Desktop\Steller18Nov\18NovTrials\M25.DSG	11-1-2013	16:1:2	134916.000000	13491.600000	49458.327441	20.000000
C:\Users\cware\Desktop\Steller18Nov\18NovTrials\M25.DSG	11-1-2013	16:1:2	134917.000000	13491.700000	49458.376971	20.000000
C:\Users\cware\Desktop\Steller18Nov\18NovTrials\M25.DSG	11-1-2013	16:1:2	134918.000000	13491.800000	49459.223075	20.000000
C:\Users\cware\Desktop\Steller18Nov\18NovTrials\M25.DSG	11-1-2013	16:1:2	134919.000000	13491.900000	49461.537775	20.000000
C:\Users\cware\Desktop\Steller18Nov\18NovTrials\M25.DSG	11-1-2013	16:1:2	134920.000000	13492.000000	49458.899318	20.000000
C:\Users\cware\Desktop\Steller18Nov\18NovTrials\M25.DSG	11-1-2013	16:1:2	134921.000000	13492.100000	49461.189296	20.000000
C:\Users\cware\Desktop\Steller18Nov\18NovTrials\M25.DSG	11-1-2013	16:1:2	134922.000000	13492.200000	49458.675290	20.000000
C:\Users\cware\Desktop\Steller18Nov\18NovTrials\M25.DSG	11-1-2013	16:1:2	134923.000000	13492.300000	49460.392762	20.000000
C:\Users\cware\Desktop\Steller18Nov\18NovTrials\M25.DSG	11-1-2013	16:1:2	134924.000000	13492.400000	49459.521221	20.000000
C:\Users\cware\Desktop\Steller18Nov\18NovTrials\M25.DSG	11-1-2013	16:1:2	134925.000000	13492.500000	49458.675191	20.000000
C:\Users\cware\Desktop\Steller18Nov\18NovTrials\M25.DSG	11-1-2013	16:1:2	134926.000000	13492.600000	49460.541839	20.000000
C:\Users\cware\Desktop\Steller18Nov\18NovTrials\M25.DSG	11-1-2013	16:1:2	134927.000000	13492.700000	49459.745357	20.000000
C:\Users\cware\Desktop\Steller18Nov\18NovTrials\M25.DSG	11-1-2013	16:1:2	134928.000000	13492.800000	49458.625196	20.000000
C:\Users\cware\Desktop\Steller18Nov\18NovTrials\M25.DSG	11-1-2013	16:1:2	134929.000000	13492.900000	49459.894720	20.000000
C:\Users\cware\Desktop\Steller18Nov\18NovTrials\M25.DSG	11-1-2013	16:1:2	134930.000000	13493.000000	49458.276848	20.000000
C:\Users\cware\Desktop\Steller18Nov\18NovTrials\M25.DSG	11-1-2013	16:1:2	134931.000000	13493.100000	49459.073247	20.000000
C:\Users\cware\Desktop\Steller18Nov\18NovTrials\M25.DSG	11-1-2013	16:1:2	134932.000000	13493.200000	49457.903248	20.000000
C:\Users\cware\Desktop\Steller18Nov\18NovTrials\M25.DSG	11-1-2013	16:1:2	134933.000000	13493.300000	49458.575340	20.000000
C:\Users\cware\Desktop\Steller18Nov\18NovTrials\M25.DSG	11-1-2013	16:1:2	134934.000000	13493.400000	49460.417215	20.000000
C:\Users\cware\Desktop\Steller18Nov\18NovTrials\M25.DSG	11-1-2013	16:1:2	134935.000000	13493.500000	49458.624931	20.000000
C:\Users\cware\Desktop\Steller18Nov\18NovTrials\M25.DSG	11-1-2013	16:1:2	134936.000000	13493.600000	49459.694976	20.000000
C:\Users\cware\Desktop\Steller18Nov\18NovTrials\M25.DSG	11-1-2013	16:1:2	134937.000000	13493.700000	49460.665887	20.000000
C:\Users\cware\Desktop\Steller18Nov\18NovTrials\M25.DSG	11-1-2013	16:1:2	134938.000000	13493.800000	49458.052247	20.000000
C:\Users\cware\Desktop\Steller18Nov\18NovTrials\M25.DSG	11-1-2013	16:1:2	134939.000000	13493.900000	49458.749113	20.000000
C:\Users\cware\Desktop\Steller18Nov\18NovTrials\M25.DSG	11-1-2013	16:1:2	134940.000000	13494.000000	49460.391838	20.000000
C:\Users\cware\Desktop\Steller18Nov\18NovTrials\M25.DSG	11-1-2013	16:1:2	134941.000000	13494.100000	49458.226445	20.000000
C:\Users\cware\Desktop\Steller18Nov\18NovTrials\M25.DSG	11-1-2013	16:1:2	134942.000000	13494.200000	49460.342204	20.000000
C:\Users\cware\Desktop\Steller18Nov\18NovTrials\M25.DSG	11-1-2013	16:1:2	134943.000000	13494.300000	49458.475373	20.000000
C:\Users\cware\Desktop\Steller18Nov\18NovTrials\M25.DSG	11-1-2013	16:1:2	134944.000000	13494.400000	49457.006655	20.000000
C:\Users\cware\Desktop\Steller18Nov\18NovTrials\M25.DSG	11-1-2013	16:1:2	134945.000000	13494.500000	49459.918891	20.000000
C:\Users\cware\Desktop\Steller18Nov\18NovTrials\M25.DSG	11-1-2013	16:1:2	134946.000000	13494.600000	49458.325810	20.000000
C:\Users\cware\Desktop\Steller18Nov\18NovTrials\M25.DSG	11-1-2013	16:1:2	134947.000000	13494.700000	49459.495475	20.000000
C:\Users\cware\Desktop\Steller18Nov\18NovTrials\M25.DSG	11-1-2013	16:1:2	134948.000000	13494.800000	49458.898394	20.000000
C:\Users\cware\Desktop\Steller18Nov\18NovTrials\M25.DSG	11-1-2013	16:1:2	134949.000000	13494.900000	49457.777761	20.000000
C:\Users\cware\Desktop\Steller18Nov\18NovTrials\M25.DSG	11-1-2013	16:1:2	134950.000000	13495.000000	49458.499787	20.000000
C:\Users\cware\Desktop\Steller18Nov\18NovTrials\M25.DSG	11-1-2013	16:1:2	134951.000000	13495.100000	49458.873113	20.000000
C:\Users\cware\Desktop\Steller18Nov\18NovTrials\M25.DSG	11-1-2013	16:1:2	134952.000000	13495.200000	49458.500199	20.000000
C:\Users\cware\Desktop\Steller18Nov\18NovTrials\M25.DSG	11-1-2013	16:1:2	134953.000000	13495.300000	49458.151273	20.000000
C:\Users\cware\Desktop\Steller18Nov\18NovTrials\M25.DSG	11-1-2013	16:1:2	134954.000000	13495.400000	49459.395616	20.000000
C:\Users\cware\Desktop\Steller18Nov\18NovTrials\M25.DSG	11-1-2013	16:1:2	134955.000000	13495.500000	49457.728113	20.000000
C:\Users\cware\Desktop\Steller18Nov\18NovTrials\M25.DSG	11-1-2013	16:1:2	134956.000000	13495.600000	49458.848552	20.000000
C:\Users\cware\Desktop\Steller18Nov\18NovTrials\M25.DSG	11-1-2013	16:1:2	134957.000000	13495.700000	49461.959547	20.000000
C:\Users\cware\Desktop\Steller18Nov\18NovTrials\M25.DSG	11-1-2013	16:1:2	134958.000000	13495.800000	49459.196822	20.000000
C:\Users\cware\Desktop\Steller18Nov\18NovTrials\M25.DSG	11-1-2013	16:1:2	134959.000000	13495.900000	49458.748714	20.000000
C:\Users\cware\Desktop\Steller18Nov\18NovTrials\M25.DSG	11-1-2013	16:1:2	134960.000000	13496.000000	49459.022416	20.000000
C:\Users\cware\Desktop\Steller18Nov\18NovTrials\M25.DSG	11-1-2013	16:1:2	134961.000000	13496.100000	49461.063379	20.000000
C:\Users\cware\Desktop\Steller18Nov\18NovTrials\M25.DSG	11-1-2013	16:1:2	134962.000000	13496.200000	49460.192137	20.000000
C:\Users\cware\Desktop\Steller18Nov\18NovTrials\M25.DSG	11-1-2013	16:1:2	134963.000000	13496.300000	49457.802587	20.000000
C:\Users\cware\Desktop\Steller18Nov\18NovTrials\M25.DSG	11-1-2013	16:1:2	134964.000000	13496.400000	49459.320917	20.000000
C:\Users\cware\Desktop\Steller18Nov\18NovTrials\M25.DSG	11-1-2013	16:1:2	134965.000000	13496.500000	49459.171666	20.000000
C:\Users\cware\Desktop\Steller18Nov\18NovTrials\M25.DSG	11-1-2013	16:1:2	134966.000000	13496.600000	49458.225630	20.000000
C:\Users\cware\Desktop\Steller18Nov\18NovTrials\M25.DSG	11-1-2013	16:1:2	134967.000000	13496.700000	49458.275351	20.000000
C:\Users\cware\Desktop\Steller18Nov\18NovTrials\M25.DSG	11-1-2013	16:1:2	134968.000000	13496.800000	49458.051315	20.000000
C:\Users\cware\Desktop\Steller18Nov\18NovTrials\M25.DSG	11-1-2013	16:1:2	134969.000000	13496.900000	49457.080513	20.000000
C:\Users\cware\Desktop\Steller18Nov\18NovTrials\M25.DSG	11-1-2013	16:1:2	134970.000000	13497.000000	49459.047025	20.000000
C:\Users\cware\Desktop\Steller18Nov\18NovTrials\M25.DSG	11-1-2013	16:1:2	134971.000000	13497.100000	49458.350133	20.000000
C:\Users\cware\Desktop\Steller18Nov\18NovTrials\M25.DSG	11-1-2013	16:1:2	134972.000000	13497.200000	49459.470137	20.000000
C:\Users\cware\Desktop\Steller18Nov\18NovTrials\M25.DSG	11-1-2013	16:1:2	134973.000000	13497.300000	49459.669335	20.000000
C:\Users\cware\Desktop\Steller18Nov\18NovTrials\M25.DSG	11-1-2013	16:1:2	134974.000000	13497.400000	49459.544815	20.000000
C:\Users\cware\Desktop\Steller18Nov\18NovTrials\M25.DSG	11-1-2013	16:1:2	134975.000000	13497.500000	49458.250625	20.000000
C:\Users\cware\Desktop\Steller18Nov\18NovTrials\M25.DSG	11-1-2013	16:1:2	134976.000000	13497.600000	49455.861139	20.000000
C:\Users\cware\Desktop\Steller18Nov\18NovTrials\M25.DSG	11-1-2013	16:1:2	134977.000000	13497.700000	49457.951859	20.000000
C:\Users\cware\Desktop\Steller18Nov\18NovTrials\M25.DSG	11-1-2013	16:1:2	134978.000000	13497.800000	49459.644457	20.000000
C:\Users\cware\Desktop\Steller18Nov\18NovTrials\M25.DSG	11-1-2013	16:1:2	134979.000000	13497.900000	49459.146389	20.000000
C:\Users\cware\Desktop\Steller18Nov\18NovTrials\M25.DSG	11-1-2013	16:1:2	134980.000000	13498.000000	49459.768760	20.000000
C:\Users\cware\Desktop\Steller18Nov\18NovTrials\M25.DSG	11-1-2013	16:1:2	134981.000000	13498.100000	49460.316384	20.000000
C:\Users\cware\Desktop\Steller18Nov\18NovTrials\M25.DSG	11-1-2013	16:1:2	134982.000000	13498.200000	49456.781595	20.000000
C:\Users\cware\Desktop\Steller18Nov\18NovTrials\M25.DSG	11-1-2013	16:1:2	134983.000000	13498.300000	49460.117091	20.000000
C:\Users\cware\Desktop\Steller18Nov\18NovTrials\M25.DSG	11-1-2013	16:1:2	134984.000000	13498.400000	49456.831438	20.000000
C:\Users\cware\Desktop\Steller18Nov\18NovTrials\M25.DSG	11-1-2013	16:1:2	134985.000000	13498.500000	49458.897657	20.000000
C:\Users\cware\Desktop\Steller18Nov\18NovTrials\M25.DSG	11-1-2013	16:1:2	134986.000000	13498.600000	49458.449480	20.000000
C:\Users\cware\Desktop\Steller18Nov\18NovTrials\M25.DSG	11-1-2013	16:1:2	134987.000000	13498.700000	49457.901860	20.000000
C:\Users\cware\Desktop\Steller18Nov\18NovTrials\M25.DSG	11-1-2013	16:1:2	134988.000000	13498.800000	49458.076058	20.000000
C:\Users\cware\Desktop\Steller18Nov\18NovTrials\M25.DSG	11-1-2013	16:1:2	134989.000000	13498.900000	49459.245949	20.000000
C:\Users\cware\Desktop\Steller18Nov\18NovTrials\M25.DSG	11-1-2013	16:1:2	134990.000000	13499.000000	49458.772877	20.000000
C:\Users\cware\Desktop\Steller18Nov\18NovTrials\M25.DSG	11-1-2013	16:1:2	134991.000000	13499.100000	49459.419943	20.000000
C:\Users\cware\Desktop\Steller18Nov\18NovTrials\M25.DSG	11-1-2013	16:1:2	134992.000000	13499.200000	49460.042258	20.000000
C:\Users\cware\Desktop\Steller18Nov\18NovTrials\M25.DSG	11-1-2013	16:1:2	134993.000000	13499.300000	49458.324587	20.000000
C:\Users\cware\Desktop\Steller18Nov\18NovTrials\M25.DSG	11-1-2013	16:1:2	134994.000000	13499.400000	49456.955559	20.000000
C:\Users\cware\Desktop\Steller18Nov\18NovTrials\M25.DSG	11-1-2013	16:1:2	134995.000000	13499.500000	49458.573623	20.000000
C:\Users\cware\Desktop\Steller18Nov\18NovTrials\M25.DSG	11-1-2013	16:1:2	134996.000000	13499.600000	49458.001307	20.000000
C:\Users\cware\Desktop\Steller18Nov\18NovTrials\M25.DSG	11-1-2013	16:1:2	134997.000000	13499.700000	49460.141627	20.000000
C:\Users\cware\Desktop\Steller18Nov\18NovTrials\M25.DSG	11-1-2013	16:1:2	134998.000000	13499.800000	49457.403758	20.000000
C:\Users\cware\Desktop\Steller18Nov\18NovTrials\M25.DSG	11-1-2013	16:1:2	134999.000000	13499.900000	49459.370057	20.000000
C:\Users\cware\Desktop\Steller18Nov\18NovTrials\M25.DSG	11-1-2013	16:1:2	135000.000000	13500.000000	49459.320050	20.000000
C:\Users\cware\Desktop\Steller18Nov\18NovTrials\M25.DSG	11-1-2013	16:1:2	135001.000000	13500.100000	49458.100325	20.000000
C:\Users\cware\Desktop\Steller18Nov\18NovTrials\M25.DSG	11-1-2013	16:1:2	135002.000000	13500.200000	49459.569133	20.000000
C:\Users\cware\Desktop\Steller18Nov\18NovTrials\M25.DSG	11-1-2013	16:1:2	135003.000000	13500.300000	49456.357984	20.000000
C:\Users\cware\Desktop\Steller18Nov\18NovTrials\M25.DSG	11-1-2013	16:1:2	135004.000000	13500.400000	49457.254039	20.000000
C:\Users\cware\Desktop\Steller18Nov\18NovTrials\M25.DSG	11-1-2013	16:1:2	135005.000000	13500.500000	49459.245233	20.000000
C:\Users\cware\Desktop\Steller18Nov\18NovTrials\M25.DSG	11-1-2013	16:1:2	135006.000000	13500.600000	49461.211576	20.000000
C:\Users\cware\Desktop\Steller18Nov\18NovTrials\M25.DSG	11-1-2013	16:1:2	135007.000000	13500.700000	49458.572985	20.000000
C:\Users\cware\Desktop\Steller18Nov\18NovTrials\M25.DSG	11-1-2013	16:1:2	135008.000000	13500.800000	49459.020841	20.000000
C:\Users\cware\Desktop\Steller18Nov\18NovTrials\M25.DSG	11-1-2013	16:1:2	135009.000000	13500.900000	49460.539644	20.000000
C:\Users\cware\Desktop\Steller18Nov\18NovTrials\M25.DSG	11-1-2013	16:1:2	135010.000000	13501.000000	49460.464672	20.000000
C:\Users\cware\Desktop\Steller18Nov\18NovTrials\M25.DSG	11-1-2013	16:1:2	135011.000000	13501.100000	49458.772079	20.000000
C:\Users\cware\Desktop\Steller18Nov\18NovTrials\M25.DSG	11-1-2013	16:1:2	135012.000000	13501.200000	49459.891905	20.000000
C:\Users\cware\Desktop\Steller18Nov\18NovTrials\M25.DSG	11-1-2013	16:1:2	135013.000000	13501.300000	49457.328217	20.000000
C:\Users\cware\Desktop\Steller18Nov\18NovTrials\M25.DSG	11-1-2013	16:1:2	135014.000000	13501.400000	49457.950406	20.000000
C:\Users\cware\Desktop\Steller18Nov\18NovTrials\M25.DSG	11-1-2013	16:1:2	135015.000000	13501.500000	49459.817358	20.000000
C:\Users\cware\Desktop\Steller18Nov\18NovTrials\M25.DSG	11-1-2013	16:1:2	135016.000000	13501.600000	49458.523194	20.000000
C:\Users\cware\Desktop\Steller18Nov\18NovTrials\M25.DSG	11-1-2013	16:1:2	135017.000000	13501.700000	49458.572833	20.000000
C:\Users\cware\Desktop\Steller18Nov\18NovTrials\M25.DSG	11-1-2013	16:1:2	135018.000000	13501.800000	49457.552154	20.000000
C:\Users\cware\Desktop\Steller18Nov\18NovTrials\M25.DSG	11-1-2013	16:1:2	135019.000000	13501.900000	49456.954900	20.000000
C:\Users\cware\Desktop\Steller18Nov\18NovTrials\M25.DSG	11-1-2013	16:1:2	135020.000000	13502.000000	49457.577266	20.000000
C:\Users\cware\Desktop\Steller18Nov\18NovTrials\M25.DSG	11-1-2013	16:1:2	135021.000000	13502.100000	49459.169975	20.000000
C:\Users\cware\Desktop\Steller18Nov\18NovTrials\M25.DSG	11-1-2013	16:1:2	135022.000000	13502.200000	49459.468789	20.000000
C:\Users\cware\Desktop\Steller18Nov\18NovTrials\M25.DSG	11-1-2013	16:1:2	135023.000000	13502.300000	49460.364839	20.000000
C:\Users\cware\Desktop\Steller18Nov\18NovTrials\M25.DSG	11-1-2013	16:1:2	135024.000000	13502.400000	49460.738269	20.000000
C:\Users\cware\Desktop\Steller18Nov\18NovTrials\M25.DSG	11-1-2013	16:1:2	135025.000000	13502.500000	49457.875954	20.000000
C:\Users\cware\Desktop\Steller18Nov\18NovTrials\M25.DSG	11-1-2013	16:1:2	135026.000000	13502.600000	49457.701301	20.000000
C:\Users\cware\Desktop\Steller18Nov\18NovTrials\M25.DSG	11-1-2013	16:1:2	135027.000000	13502.700000	49458.497956	20.000000
C:\Users\cware\Desktop\Steller18Nov\18NovTrials\M25.DSG	11-1-2013	16:1:2	135028.000000	13502.800000	49461.260933	20.000000
C:\Users\cware\Desktop\Steller18Nov\18NovTrials\M25.DSG	11-1-2013	16:1:2	135029.000000	13502.900000	49458.124600	20.000000
C:\Users\cware\Desktop\Steller18Nov\18NovTrials\M25.DSG	11-1-2013	16:1:2	135030.000000	13503.000000	49458.896460	20.000000
C:\Users\cware\Desktop\Steller18Nov\18NovTrials\M25.DSG	11-1-2013	16:1:2	135031.000000	13503.100000	49457.452707	20.000000
C:\Users\cware\Desktop\Steller18Nov\18NovTrials\M25.DSG	11-1-2013	16:1:2	135032.000000	13503.200000	49460.265097	20.000000
C:\Users\cware\Desktop\Steller18Nov\18NovTrials\M25.DSG	11-1-2013	16:1:2	135033.000000	13503.300000	49460.339753	20.000000
C:\Users\cware\Desktop\Steller18Nov\18NovTrials\M25.DSG	11-1-2013	16:1:2	135034.000000	13503.400000	49460.414530	20.000000
C:\Users\cware\Desktop\Steller18Nov\18NovTrials\M25.DSG	11-1-2013	16:1:2	135035.000000	13503.500000	49459.368869	20.000000
C:\Users\cware\Desktop\Steller18Nov\18NovTrials\M25.DSG	11-1-2013	16:1:2	135036.000000	13503.600000	49459.368925	20.000000
C:\Users\cware\Desktop\Steller18Nov\18NovTrials\M25.DSG	11-1-2013	16:1:2	135037.000000	13503.700000	49461.459935	20.000000
C:\Users\cware\Desktop\Steller18Nov\18NovTrials\M25.DSG	11-1-2013	16:1:2	135038.000000	13503.800000	49457.651358	20.000000
C:\Users\cware\Desktop\Steller18Nov\18NovTrials\M25.DSG	11-1-2013	16:1:2	135039.000000	13503.900000	49457.800743	20.000000
C:\Users\cware\Desktop\Steller18Nov\18NovTrials\M25.DSG	11-1-2013	16:1:2	135040.000000	13504.000000	49458.397972	20.000000
C:\Users\cware\Desktop\Steller18Nov\18NovTrials\M25.DSG	11-1-2013	16:1:2	135041.000000	13504.100000	49458.472692	20.000000
C:\Users\cware\Desktop\Steller18Nov\18NovTrials\M25.DSG	11-1-2013	16:1:2	135042.000000	13504.200000	49458.173983	20.000000
C:\Users\cware\Desktop\Steller18Nov\18NovTrials\M25.DSG	11-1-2013	16:1:2	135043.000000	13504.300000	49458.572204	20.000000
C:\Users\cware\Desktop\Steller18Nov\18NovTrials\M25.DSG	11-1-2013	16:1:2	135044.000000	13504.400000	49458.920783	20.000000
C:\Users\cware\Desktop\Steller18Nov\18NovTrials\M25.DSG	11-1-2013	16:1:2	135045.000000	13504.500000	49458.447502	20.000000
C:\Users\cware\Desktop\Steller18Nov\18NovTrials\M25.DSG	11-1-2013	16:1:2	135046.000000	13504.600000	49458.696512	20.000000
C:\Users\cware\Desktop\Steller18Nov\18NovTrials\M25.DSG	11-1-2013	16:1:2	135047.000000	13504.700000	49457.825379	20.000000
C:\Users\cware\Desktop\Steller18Nov\18NovTrials\M25.DSG	11-1-2013	16:1:2	135048.000000	13504.800000	49459.716996	20.000000
C:\Users\cware\Desktop\Steller18Nov\18NovTrials\M25.DSG	11-1-2013	16:1:2	135049.000000	13504.900000	49459.219358	20.000000
C:\Users\cware\Desktop\Steller18Nov\18NovTrials\M25.DSG	11-1-2013	16:1:2	135050.000000	13505.000000	49458.571888	20.000000
C:\Users\cware\Desktop\Steller18Nov\18NovTrials\M25.DSG	11-1-2013	16:1:2	135051.000000	13505.100000	49458.372686	20.000000
C:\Users\cware\Desktop\Steller18Nov\18NovTrials\M25.DSG	11-1-2013	16:1:2	135052.000000	13505.200000	49460.289494	20.000000
C:\Users\cware\Desktop\Steller18Nov\18NovTrials\M25.DSG	11-1-2013	16:1:2	135053.000000	13505.300000	49457.650946	20.000000
C:\Users\cware\Desktop\Steller18Nov\18NovTrials\M25.DSG	11-1-2013	16:1:2	135054.000000	13505.400000	49457.874792	20.000000
C:\Users\cware\Desktop\Steller18Nov\18NovTrials\M25.DSG	11-1-2013	16:1:2	135055.000000	13505.500000	49459.517699	20.000000
C:\Users\cware\Desktop\Steller18Nov\18NovTrials\M25.DSG	11-1-2013	16:1:2	135056.000000	13505.600000	49459.642254	20.000000
C:\Users\cware\Desktop\Steller18Nov\18NovTrials\M25.DSG	11-1-2013	16:1:2	135057.000000	13505.700000	49459.019865	20.000000
C:\Users\cware\Desktop\Steller18Nov\18NovTrials\M25.DSG	11-1-2013	16:1:2	135058.000000	13505.800000	49459.517742	20.000000
C:\Users\cware\Desktop\Steller18Nov\18NovTrials\M25.DSG	11-1-2013	16:1:2	135059.000000	13505.900000	49459.418083	20.000000
C:\Users\cware\Desktop\Steller18Nov\18NovTrials\M25.DSG	11-1-2013	16:1:2	135060.000000	13506.000000	49458.297852	20.000000
C:\Users\cware\Desktop\Steller18Nov\18NovTrials\M25.DSG	11-1-2013	16:1:2	135061.000000	13506.100000	49458.895211	20.000000
C:\Users\cware\Desktop\Steller18Nov\18NovTrials\M25.DSG	11-1-2013	16:1:2	135062.000000	13506.200000	49458.970057	20.000000
C:\Users\cware\Desktop\Steller18Nov\18NovTrials\M25.DSG	11-1-2013	16:1:2	135063.000000	13506.300000	49458.472107	20.000000
C:\Users\cware\Desktop\Steller18Nov\18NovTrials\M25.DSG	11-1-2013	16:1:2	135064.000000	13506.400000	49457.401845	20.000000
C:\Users\cware\Desktop\Steller18Nov\18NovTrials\M25.DSG	11-1-2013	16:1:2	135065.000000	13506.500000	49461.060872	20.000000
C:\Users\cware\Desktop\Steller18Nov\18NovTrials\M25.DSG	11-1-2013	16:1:2	135066.000000	13506.600000	49458.024229	20.000000
C:\Users\cware\Desktop\Steller18Nov\18NovTrials\M25.DSG	11-1-2013	16:1:2	135067.000000	13506.700000	49460.712294	20.000000
C:\Users\cware\Desktop\Steller18Nov\18NovTrials\M25.DSG	11-1-2013	16:1:2	135068.000000	13506.800000	49459.218837	20.000000
C:\Users\cware\Desktop\Steller18Nov\18NovTrials\M25.DSG	11-1-2013	16:1:2	135069.000000	13506.900000	49458.098616	20.000000
C:\Users\cware\Desktop\Steller18Nov\18NovTrials\M25.DSG	11-1-2013	16:1:2	135070.000000	13507.000000	49457.177809	20.000000
C:\Users\cware\Desktop\Steller18Nov\18NovTrials\M25.DSG	11-1-2013	16:1:2	135071.000000	13507.100000	49457.949335	20.000000
C:\Users\cware\Desktop\Steller18Nov\18NovTrials\M25.DSG	11-1-2013	16:1:2	135072.000000	13507.200000	49458.546550	20.000000
C:\Users\cware\Desktop\Steller18Nov\18NovTrials\M25.DSG	11-1-2013	16:1:2	135073.000000	13507.300000	49458.845060	20.000000
C:\Users\cware\Desktop\Steller18Nov\18NovTrials\M25.DSG	11-1-2013	16:1:2	135074.000000	13507.400000	49458.845086	20.000000
C:\Users\cware\Desktop\Steller18Nov\18NovTrials\M25.DSG	11-1-2013	16:1:2	135075.000000	13507.500000	49458.994484	20.000000
C:\Users\cware\Desktop\Steller18Nov\18NovTrials\M25.DSG	11-1-2013	16:1:2	135076.000000	13507.600000	49459.666416	20.000000
C:\Users\cware\Desktop\Steller18Nov\18NovTrials\M25.DSG	11-1-2013	16:1:2	135077.000000	13507.700000	49456.928625	20.000000
C:\Users\cware\Desktop\Steller18Nov\18NovTrials\M25.DSG	11-1-2013	16:1:2	135078.000000	13507.800000	49459.541874	20.000000
C:\Users\cware\Desktop\Steller18Nov\18NovTrials\M25.DSG	11-1-2013	16:1:2	135079.000000	13507.900000	49458.994385	20.000000
C:\Users\cware\Desktop\Steller18Nov\18NovTrials\M25.DSG	11-1-2013	16:1:2	135080.000000	13508.000000	49458.371849	20.000000
C:\Users\cware\Desktop\Steller18Nov\18NovTrials\M25.DSG	11-1-2013	16:1:2	135081.000000	13508.100000	49457.451011	20.000000
C:\Users\cware\Desktop\Steller18Nov\18NovTrials\M25.DSG	11-1-2013	16:1:2	135082.000000	13508.200000	49457.376347	20.000000
C:\Users\cware\Desktop\Steller18Nov\18NovTrials\M25.DSG	11-1-2013	16:1:2	135083.000000	13508.300000	49460.139081	20.000000
C:\Users\cware\Desktop\Steller18Nov\18NovTrials\M25.DSG	11-1-2013	16:1:2	135084.000000	13508.400000	49458.894395	20.000000
C:\Users\cware\Desktop\Steller18Nov\18NovTrials\M25.DSG	11-1-2013	16:1:2	135085.000000	13508.500000	49458.346914	20.000000
C:\Users\cware\Desktop\Steller18Nov\18NovTrials\M25.DSG	11-1-2013	16:1:2	135086.000000	13508.600000	49459.591617	20.000000
C:\Users\cware\Desktop\Steller18Nov\18NovTrials\M25.DSG	11-1-2013	16:1:2	135087.000000	13508.700000	49457.973168	20.000000
C:\Users\cware\Desktop\Steller18Nov\18NovTrials\M25.DSG	11-1-2013	16:1:2	135088.000000	13508.800000	49458.521360	20.000000
C:\Users\cware\Desktop\Steller18Nov\18NovTrials\M25.DSG	11-1-2013	16:1:2	135089.000000	13508.900000	49459.018994	20.000000
C:\Users\cware\Desktop\Steller18Nov\18NovTrials\M25.DSG	11-1-2013	16:1:2	135090.000000	13509.000000	49458.844839	20.000000
C:\Users\cware\Desktop\Steller18Nov\18NovTrials\M25.DSG	11-1-2013	16:1:2	135091.000000	13509.100000	49459.690969	20.000000
C:\Users\cware\Desktop\Steller18Nov\18NovTrials\M25.DSG	11-1-2013	16:1:2	135092.000000	13509.200000	49457.774564	20.000000
C:\Users\cware\Desktop\Steller18Nov\18NovTrials\M25.DSG	11-1-2013	16:1:2	135093.000000	13509.300000	49458.197655	20.000000
C:\Users\cware\Desktop\Steller18Nov\18NovTrials\M25.DSG	11-1-2013	16:1:2	135094.000000	13509.400000	49457.650139	20.000000
C:\Users\cware\Desktop\Steller18Nov\18NovTrials\M25.DSG	11-1-2013	16:1:2	135095.000000	13509.500000	49460.188902	20.000000
C:\Users\cware\Desktop\Steller18Nov\18NovTrials\M25.DSG	11-1-2013	16:1:2	135096.000000	13509.600000	49458.247485	20.000000
C:\Users\cware\Desktop\Steller18Nov\18NovTrials\M25.DSG	11-1-2013	16:1:2	135097.000000	13509.700000	49460.089351	20.000000
C:\Users\cware\Desktop\Steller18Nov\18NovTrials\M25.DSG	11-1-2013	16:1:2	135098.000000	13509.800000	49459.865197	20.000000
C:\Users\cware\Desktop\Steller18Nov\18NovTrials\M25.DSG	11-1-2013	16:1:2	135099.000000	13509.900000	49458.321850	20.000000
C:\Users\cware\Desktop\Steller18Nov\18NovTrials\M25.DSG	11-1-2013	16:1:2	135100.000000	13510.000000	49456.728769	20.000000
C:\Users\cware\Desktop\Steller18Nov\18NovTrials\M25.DSG	11-1-2013	16:1:2	135101.000000	13510.100000	49458.695276	20.000000
C:\Users\cware\Desktop\Steller18Nov\18NovTrials\M25.DSG	11-1-2013	16:1:2	135102.000000	13510.200000	49458.520987	20.000000
C:\Users\cware\Desktop\Steller18Nov\18NovTrials\M25.DSG	11-1-2013	16:1:2	135103.000000	13510.300000	49458.072736	20.000000
C:\Users\cware\Desktop\Steller18Nov\18NovTrials\M25.DSG	11-1-2013	16:1:2	135104.000000	13510.400000	49459.516493	20.000000
C:\Users\cware\Desktop\Steller18Nov\18NovTrials\M25.DSG	11-1-2013	16:1:2	135105.000000	13510.500000	49456.355416	20.000000
C:\Users\cware\Desktop\Steller18Nov\18NovTrials\M25.DSG	11-1-2013	16:1:2	135106.000000	13510.600000	49458.720067	20.000000
C:\Users\cware\Desktop\Steller18Nov\18NovTrials\M25.DSG	11-1-2013	16:1:2	135107.000000	13510.700000	49460.835509	20.000000
C:\Users\cware\Desktop\Steller18Nov\18NovTrials\M25.DSG	11-1-2013	16:1:2	135108.000000	13510.800000	49459.093185	20.000000
C:\Users\cware\Desktop\Steller18Nov\18NovTrials\M25.DSG	11-1-2013	16:1:2	135109.000000	13510.900000	49457.052096	20.000000
C:\Users\cware\Desktop\Steller18Nov\18NovTrials\M25.DSG	11-1-2013	16:1:2	135110.000000	13511.000000	49457.923524	20.000000
C:\Users\cware\Desktop\Steller18Nov\18NovTrials\M25.DSG	11-1-2013	16:1:2	135111.000000	13511.100000	49458.794693	20.000000
C:\Users\cware\Desktop\Steller18Nov\18NovTrials\M25.DSG	11-1-2013	16:1:2	135112.000000	13511.200000	49456.255731	20.000000
C:\Users\cware\Desktop\Steller18Nov\18NovTrials\M25.DSG	11-1-2013	16:1:2	135113.000000	13511.300000	49458.620330	20.000000
C:\Users\cware\Desktop\Steller18Nov\18NovTrials\M25.DSG	11-1-2013	16:1:2	135114.000000	13511.400000	49458.620182	20.000000
C:\Users\cware\Desktop\Steller18Nov\18NovTrials\M25.DSG	11-1-2013	16:1:2	135115.000000	13511.500000	49457.475343	20.000000
C:\Users\cware\Desktop\Steller18Nov\18NovTrials\M25.DSG	11-1-2013	16:1:2	135116.000000	13511.600000	49458.421011	20.000000
C:\Users\cware\Desktop\Steller18Nov\18NovTrials\M25.DSG	11-1-2013	16:1:2	135117.000000	13511.700000	49460.113717	20.000000
C:\Users\cware\Desktop\Steller18Nov\18NovTrials\M25.DSG	11-1-2013	16:1:2	135118.000000	13511.800000	49458.221739	20.000000
C:\Users\cware\Desktop\Steller18Nov\18NovTrials\M25.DSG	11-1-2013	16:1:2	135119.000000	13511.900000	49457.325741	20.000000
C:\Users\cware\Desktop\Steller18Nov\18NovTrials\M25.DSG	11-1-2013	16:1:2	135120.000000	13512.000000	49458.545049	20.000000
C:\Users\cware\Desktop\Steller18Nov\18NovTrials\M25.DSG	11-1-2013	16:1:2	135121.000000	13512.100000	49459.490964	20.000000
C:\Users\cware\Desktop\Steller18Nov\18NovTrials\M25.DSG	11-1-2013	16:1:2	135122.000000	13512.200000	49458.992936	20.000000
C:\Users\cware\Desktop\Steller18Nov\18NovTrials\M25.DSG	11-1-2013	16:1:2	135123.000000	13512.300000	49459.988672	20.000000
C:\Users\cware\Desktop\Steller18Nov\18NovTrials\M25.DSG	11-1-2013	16:1:2	135124.000000	13512.400000	49459.291550	20.000000
C:\Users\cware\Desktop\Steller18Nov\18NovTrials\M25.DSG	11-1-2013	16:1:2	135125.000000	13512.500000	49460.835049	20.000000
C:\Users\cware\Desktop\Steller18Nov\18NovTrials\M25.DSG	11-1-2013	16:1:2	135126.000000	13512.600000	49457.798141	20.000000
C:\Users\cware\Desktop\Steller18Nov\18NovTrials\M25.DSG	11-1-2013	16:1:2	135127.000000	13512.700000	49459.291780	20.000000
C:\Users\cware\Desktop\Steller18Nov\18NovTrials\M25.DSG	11-1-2013	16:1:2	135128.000000	13512.800000	49457.922692	20.000000
C:\Users\cware\Desktop\Steller18Nov\18NovTrials\M25.DSG	11-1-2013	16:1:2	135129.000000	13512.900000	49460.436619	20.000000
C:\Users\cware\Desktop\Steller18Nov\18NovTrials\M25.DSG	11-1-2013	16:1:2	135130.000000	13513.000000	49458.768886	20.000000
C:\Users\cware\Desktop\Steller18Nov\18NovTrials\M25.DSG	11-1-2013	16:1:2	135131.000000	13513.100000	49459.216751	20.000000
C:\Users\cware\Desktop\Steller18Nov\18NovTrials\M25.DSG	11-1-2013	16:1:2	135132.000000	13513.200000	49459.216942	20.000000
C:\Users\cware\Desktop\Steller18Nov\18NovTrials\M25.DSG	11-1-2013	16:1:2	135133.000000	13513.300000	49457.150944	20.000000
C:\Users\cware\Desktop\Steller18Nov\18NovTrials\M25.DSG	11-1-2013	16:1:2	135134.000000	13513.400000	49459.291494	20.000000
C:\Users\cware\Desktop\Steller18Nov\18NovTrials\M25.DSG	11-1-2013	16:1:2	135135.000000	13513.500000	49459.764367	20.000000
C:\Users\cware\Desktop\Steller18Nov\18NovTrials\M25.DSG	11-1-2013	16:1:2	135136.000000	13513.600000	49458.943024	20.000000
C:\Users\cware\Desktop\Steller18Nov\18NovTrials\M25.DSG	11-1-2013	16:1:2	135137.000000	13513.700000	49459.864000	20.000000
C:\Users\cware\Desktop\Steller18Nov\18NovTrials\M25.DSG	11-1-2013	16:1:2	135138.000000	13513.800000	49456.877299	20.000000
C:\Users\cware\Desktop\Steller18Nov\18NovTrials\M25.DSG	11-1-2013	16:1:2	135139.000000	13513.900000	49458.246045	20.000000
C:\Users\cware\Desktop\Steller18Nov\18NovTrials\M25.DSG	11-1-2013	16:1:2	135140.000000	13514.000000	49460.411572	20.000000
C:\Users\cware\Desktop\Steller18Nov\18NovTrials\M25.DSG	11-1-2013	16:1:2	135141.000000	13514.100000	49459.366279	20.000000
C:\Users\cware\Desktop\Steller18Nov\18NovTrials\M25.DSG	11-1-2013	16:1:2	135142.000000	13514.200000	49457.549049	20.000000
C:\Users\cware\Desktop\Steller18Nov\18NovTrials\M25.DSG	11-1-2013	16:1:2	135143.000000	13514.300000	49459.440970	20.000000
C:\Users\cware\Desktop\Steller18Nov\18NovTrials\M25.DSG	11-1-2013	16:1:2	135144.000000	13514.400000	49460.585813	20.000000
C:\Users\cware\Desktop\Steller18Nov\18NovTrials\M25.DSG	11-1-2013	16:1:2	135145.000000	13514.500000	49457.972118	20.000000
C:\Users\cware\Desktop\Steller18Nov\18NovTrials\M25.DSG	11-1-2013	16:1:2	135146.000000	13514.600000	49459.913643	20.000000
C:\Users\cware\Desktop\Steller18Nov\18NovTrials\M25.DSG	11-1-2013	16:1:2	135147.000000	13514.700000	49457.125880	20.000000
C:\Users\cware\Desktop\Steller18Nov\18NovTrials\M25.DSG	11-1-2013	16:1:2	135148.000000	13514.800000	49458.793647	20.000000
C:\Users\cware\Desktop\Steller18Nov\18NovTrials\M25.DSG	11-1-2013	16:1:2	135149.000000	13514.900000	49457.399169	20.000000
C:\Users\cware\Desktop\Steller18Nov\18NovTrials\M25.DSG	11-1-2013	16:1:2	135150.000000	13515.000000	49458.793309	20.000000
C:\Users\cware\Desktop\Steller18Nov\18NovTrials\M25.DSG	11-1-2013	16:1:2	135151.000000	13515.100000	49457.449276	20.000000
C:\Users\cware\Desktop\Steller18Nov\18NovTrials\M25.DSG	11-1-2013	16:1:2	135152.000000	13515.200000	49457.847463	20.000000
C:\Users\cware\Desktop\Steller18Nov\18NovTrials\M25.DSG	11-1-2013	16:1:2	135153.000000	13515.300000	49458.644310	20.000000
C:\Users\cware\Desktop\Steller18Nov\18NovTrials\M25.DSG	11-1-2013	16:1:2	135154.000000	13515.400000	49459.216508	20.000000
C:\Users\cware\Desktop\Steller18Nov\18NovTrials\M25.DSG	11-1-2013	16:1:2	135155.000000	13515.500000	49456.453675	20.000000
C:\Users\cware\Desktop\Steller18Nov\18NovTrials\M25.DSG	11-1-2013	16:1:2	135156.000000	13515.600000	49457.648288	20.000000
C:\Users\cware\Desktop\Steller18Nov\18NovTrials\M25.DSG	11-1-2013	16:1:2	135157.000000	13515.700000	49460.187149	20.000000
C:\Users\cware\Desktop\Steller18Nov\18NovTrials\M25.DSG	11-1-2013	16:1:2	135158.000000	13515.800000	49457.872354	20.000000
C:\Users\cware\Desktop\Steller18Nov\18NovTrials\M25.DSG	11-1-2013	16:1:2	135159.000000	13515.900000	49458.196163	20.000000
C:\Users\cware\Desktop\Steller18Nov\18NovTrials\M25.DSG	11-1-2013	16:1:2	135160.000000	13516.000000	49460.635331	20.000000
C:\Users\cware\Desktop\Steller18Nov\18NovTrials\M25.DSG	11-1-2013	16:1:2	135161.000000	13516.100000	49459.490379	20.000000
C:\Users\cware\Desktop\Steller18Nov\18NovTrials\M25.DSG	11-1-2013	16:1:2	135162.000000	13516.200000	49456.329194	20.000000
C:\Users\cware\Desktop\Steller18Nov\18NovTrials\M25.DSG	11-1-2013	16:1:2	135163.000000	13516.300000	49460.685282	20.000000
C:\Users\cware\Desktop\Steller18Nov\18NovTrials\M25.DSG	11-1-2013	16:1:2	135164.000000	13516.400000	49458.370496	20.000000
C:\Users\cware\Desktop\Steller18Nov\18NovTrials\M25.DSG	11-1-2013	16:1:2	135165.000000	13516.500000	49459.714511	20.000000
C:\Users\cware\Desktop\Steller18Nov\18NovTrials\M25.DSG	11-1-2013	16:1:2	135166.000000	13516.600000	49458.619336	20.000000
C:\Users\cware\Desktop\Steller18Nov\18NovTrials\M25.DSG	11-1-2013	16:1:2	135167.000000	13516.700000	49456.627799	20.000000
C:\Users\cware\Desktop\Steller18Nov\18NovTrials\M25.DSG	11-1-2013	16:1:2	135168.000000	13516.800000	49456.802279	20.000000
C:\Users\cware\Desktop\Steller18Nov\18NovTrials\M25.DSG	11-1-2013	16:1:2	135169.000000	13516.900000	49458.917755	20.000000
C:\Users\cware\Desktop\Steller18Nov\18NovTrials\M25.DSG	11-1-2013	16:1:2	135170.000000	13517.000000	49459.440354	20.000000
C:\Users\cware\Desktop\Steller18Nov\18NovTrials\M25.DSG	11-1-2013	16:1:2	135171.000000	13517.100000	49458.718462	20.000000
C:\Users\cware\Desktop\Steller18Nov\18NovTrials\M25.DSG	11-1-2013	16:1:2	135172.000000	13517.200000	49459.739068	20.000000
C:\Users\cware\Desktop\Steller18Nov\18NovTrials\M25.DSG	11-1-2013	16:1:2	135173.000000	13517.300000	49460.685126	20.000000
C:\Users\cware\Desktop\Steller18Nov\18NovTrials\M25.DSG	11-1-2013	16:1:2	135174.000000	13517.400000	49458.843143	20.000000
C:\Users\cware\Desktop\Steller18Nov\18NovTrials\M25.DSG	11-1-2013	16:1:2	135175.000000	13517.500000	49456.428580	20.000000
C:\Users\cware\Desktop\Steller18Nov\18NovTrials\M25.DSG	11-1-2013	16:1:2	135176.000000	13517.600000	49459.540057	20.000000
C:\Users\cware\Desktop\Steller18Nov\18NovTrials\M25.DSG	11-1-2013	16:1:2	135177.000000	13517.700000	49458.071535	20.000000
C:\Users\cware\Desktop\Steller18Nov\18NovTrials\M25.DSG	11-1-2013	16:1:2	135178.000000	13517.800000	49458.619180	20.000000
C:\Users\cware\Desktop\Steller18Nov\18NovTrials\M25.DSG	11-1-2013	16:1:2	135179.000000	13517.900000	49458.544399	20.000000
C:\Users\cware\Desktop\Steller18Nov\18NovTrials\M25.DSG	11-1-2013	16:1:2	135180.000000	13518.000000	49459.689112	20.000000
C:\Users\cware\Desktop\Steller18Nov\18NovTrials\M25.DSG	11-1-2013	16:1:2	135181.000000	13518.100000	49457.623331	20.000000
C:\Users\cware\Desktop\Steller18Nov\18NovTrials\M25.DSG	11-1-2013	16:1:2	135182.000000	13518.200000	49460.261636	20.000000
C:\Users\cware\Desktop\Steller18Nov\18NovTrials\M25.DSG	11-1-2013	16:1:2	135183.000000	13518.300000	49458.618903	20.000000
C:\Users\cware\Desktop\Steller18Nov\18NovTrials\M25.DSG	11-1-2013	16:1:2	135184.000000	13518.400000	49458.096243	20.000000
C:\Users\cware\Desktop\Steller18Nov\18NovTrials\M25.DSG	11-1-2013	16:1:2	135185.000000	13518.500000	49458.668689	20.000000
C:\Users\cware\Desktop\Steller18Nov\18NovTrials\M25.DSG	11-1-2013	16:1:2	135186.000000	13518.600000	49457.772586	20.000000
C:\Users\cware\Desktop\Steller18Nov\18NovTrials\M25.DSG	11-1-2013	16:1:2	135187.000000	13518.700000	49459.888197	20.000000
C:\Users\cware\Desktop\Steller18Nov\18NovTrials\M25.DSG	11-1-2013	16:1:2	135188.000000	13518.800000	49460.211936	20.000000
C:\Users\cware\Desktop\Steller18Nov\18NovTrials\M25.DSG	11-1-2013	16:1:2	135189.000000	13518.900000	49459.390528	20.000000
C:\Users\cware\Desktop\Steller18Nov\18NovTrials\M25.DSG	11-1-2013	16:1:2	135190.000000	13519.000000	49458.967143	20.000000
C:\Users\cware\Desktop\Steller18Nov\18NovTrials\M25.DSG	11-1-2013	16:1:2	135191.000000	13519.100000	49460.012453	20.000000
C:\Users\cware\Desktop\Steller18Nov\18NovTrials\M25.DSG	11-1-2013	16:1:2	135192.000000	13519.200000	49460.809056	20.000000
C:\Users\cware\Desktop\Steller18Nov\18NovTrials\M25.DSG	11-1-2013	16:1:2	135193.000000	13519.300000	49457.871517	20.000000
C:\Users\cware\Desktop\Steller18Nov\18NovTrials\M25.DSG	11-1-2013	16:1:2	135194.000000	13519.400000	49459.439777	20.000000
C:\Users\cware\Desktop\Steller18Nov\18NovTrials\M25.DSG	11-1-2013	16:1:2	135195.000000	13519.500000	49459.190620	20.000000
C:\Users\cware\Desktop\Steller18Nov\18NovTrials\M25.DSG	11-1-2013	16:1:2	135196.000000	13519.600000	49456.602188	20.000000
C:\Users\cware\Desktop\Steller18Nov\18NovTrials\M25.DSG	11-1-2013	16:1:2	135197.000000	13519.700000	49460.684349	20.000000
C:\Users\cware\Desktop\Steller18Nov\18NovTrials\M25.DSG	11-1-2013	16:1:2	135198.000000	13519.800000	49458.917391	20.000000
C:\Users\cware\Desktop\Steller18Nov\18NovTrials\M25.DSG	11-1-2013	16:1:2	135199.000000	13519.900000	49461.182113	20.000000
C:\Users\cware\Desktop\Steller18Nov\18NovTrials\M25.DSG	11-1-2013	16:1:2	135200.000000	13520.000000	49460.012292	20.000000
C:\Users\cware\Desktop\Steller18Nov\18NovTrials\M25.DSG	11-1-2013	16:1:2	135201.000000	13520.100000	49459.788234	20.000000
C:\Users\cware\Desktop\Steller18Nov\18NovTrials\M25.DSG	11-1-2013	16:1:2	135202.000000	13520.200000	49459.414903	20.000000
C:\Users\cware\Desktop\Steller18Nov\18NovTrials\M25.DSG	11-1-2013	16:1:2	135203.000000	13520.300000	49458.842028	20.000000
C:\Users\cware\Desktop\Steller18Nov\18NovTrials\M25.DSG	11-1-2013	16:1:2	135204.000000	13520.400000	49457.996037	20.000000
C:\Users\cware\Desktop\Steller18Nov\18NovTrials\M25.DSG	11-1-2013	16:1:2	135205.000000	13520.500000	49461.007451	20.000000
C:\Users\cware\Desktop\Steller18Nov\18NovTrials\M25.DSG	11-1-2013	16:1:2	135206.000000	13520.600000	49459.663748	20.000000
C:\Users\cware\Desktop\Steller18Nov\18NovTrials\M25.DSG	11-1-2013	16:1:2	135207.000000	13520.700000	49458.792355	20.000000
C:\Users\cware\Desktop\Steller18Nov\18NovTrials\M25.DSG	11-1-2013	16:1:2	135208.000000	13520.800000	49457.921373	20.000000
C:\Users\cware\Desktop\Steller18Nov\18NovTrials\M25.DSG	11-1-2013	16:1:2	135209.000000	13520.900000	49459.663835	20.000000
C:\Users\cware\Desktop\Steller18Nov\18NovTrials\M25.DSG	11-1-2013	16:1:2	135210.000000	13521.000000	49458.319608	20.000000
C:\Users\cware\Desktop\Steller18Nov\18NovTrials\M25.DSG	11-1-2013	16:1:2	135211.000000	13521.100000	49457.149704	20.000000
C:\Users\cware\Desktop\Steller18Nov\18NovTrials\M25.DSG	11-1-2013	16:1:2	135212.000000	13521.200000	49459.763278	20.000000
C:\Users\cware\Desktop\Steller18Nov\18NovTrials\M25.DSG	11-1-2013	16:1:2	135213.000000	13521.300000	49459.315118	20.000000
C:\Users\cware\Desktop\Steller18Nov\18NovTrials\M25.DSG	11-1-2013	16:1:2	135214.000000	13521.400000	49458.493558	20.000000
C:\Users\cware\Desktop\Steller18Nov\18NovTrials\M25.DSG	11-1-2013	16:1:2	135215.000000	13521.500000	49459.564028	20.000000
C:\Users\cware\Desktop\Steller18Nov\18NovTrials\M25.DSG	11-1-2013	16:1:2	135216.000000	13521.600000	49459.339831	20.000000
C:\Users\cware\Desktop\Steller18Nov\18NovTrials\M25.DSG	11-1-2013	16:1:2	135217.000000	13521.700000	49460.235847	20.000000
C:\Users\cware\Desktop\Steller18Nov\18NovTrials\M25.DSG	11-1-2013	16:1:2	135218.000000	13521.800000	49458.518324	20.000000
C:\Users\cware\Desktop\Steller18Nov\18NovTrials\M25.DSG	11-1-2013	16:1:2	135219.000000	13521.900000	49459.140829	20.000000
C:\Users\cware\Desktop\Steller18Nov\18NovTrials\M25.DSG	11-1-2013	16:1:2	135220.000000	13522.000000	49459.389466	20.000000
C:\Users\cware\Desktop\Steller18Nov\18NovTrials\M25.DSG	11-1-2013	16:1:2	135221.000000	13522.100000	49458.468602	20.000000
C:\Users\cware\Desktop\Steller18Nov\18NovTrials\M25.DSG	11-1-2013	16:1:2	135222.000000	13522.200000	49459.489008	20.000000
C:\Users\cware\Desktop\Steller18Nov\18NovTrials\M25.DSG	11-1-2013	16:1:2	135223.000000	13522.300000	49458.941224	20.000000
C:\Users\cware\Desktop\Steller18Nov\18NovTrials\M25.DSG	11-1-2013	16:1:2	135224.000000	13522.400000	49458.667505	20.000000
C:\Users\cware\Desktop\Steller18Nov\18NovTrials\M25.DSG	11-1-2013	16:1:2	135225.000000	13522.500000	49460.260855	20.000000
C:\Users\cware\Desktop\Steller18Nov\18NovTrials\M25.DSG	11-1-2013	16:1:2	135226.000000	13522.600000	49458.692539	20.000000
C:\Users\cware\Desktop\Steller18Nov\18NovTrials\M25.DSG	11-1-2013	16:1:2	135227.000000	13522.700000	49457.547678	20.000000
C:\Users\cware\Desktop\Steller18Nov\18NovTrials\M25.DSG	11-1-2013	16:1:2	135228.000000	13522.800000	49461.206545	20.000000
C:\Users\cware\Desktop\Steller18Nov\18NovTrials\M25.DSG	11-1-2013	16:1:2	135229.000000	13522.900000	49458.543362	20.000000
C:\Users\cware\Desktop\Steller18Nov\18NovTrials\M25.DSG	11-1-2013	16:1:2	135230.000000	13523.000000	49458.792294	20.000000
C:\Users\cware\Desktop\Steller18Nov\18NovTrials\M25.DSG	11-1-2013	16:1:2	135231.000000	13523.100000	49457.871248	20.000000
C:\Users\cware\Desktop\Steller18Nov\18NovTrials\M25.DSG	11-1-2013	16:1:2	135232.000000	13523.200000	49457.721959	20.000000
C:\Users\cware\Desktop\Steller18Nov\18NovTrials\M25.DSG	11-1-2013	16:1:2	135233.000000	13523.300000	49458.692465	20.000000
C:\Users\cware\Desktop\Steller18Nov\18NovTrials\M25.DSG	11-1-2013	16:1:2	135234.000000	13523.400000	49459.090765	20.000000
C:\Users\cware\Desktop\Steller18Nov\18NovTrials\M25.DSG	11-1-2013	16:1:2	135235.000000	13523.500000	49458.070203	20.000000
C:\Users\cware\Desktop\Steller18Nov\18NovTrials\M25.DSG	11-1-2013	16:1:2	135236.000000	13523.600000	49459.314927	20.000000
C:\Users\cware\Desktop\Steller18Nov\18NovTrials\M25.DSG	11-1-2013	16:1:2	135237.000000	13523.700000	49460.285603	20.000000
C:\Users\cware\Desktop\Steller18Nov\18NovTrials\M25.DSG	11-1-2013	16:1:2	135238.000000	13523.800000	49459.787809	20.000000
C:\Users\cware\Desktop\Steller18Nov\18NovTrials\M25.DSG	11-1-2013	16:1:2	135239.000000	13523.900000	49457.397994	20.000000
C:\Users\cware\Desktop\Steller18Nov\18NovTrials\M25.DSG	11-1-2013	16:1:2	135240.000000	13524.000000	49458.841898	20.000000
C:\Users\cware\Desktop\Steller18Nov\18NovTrials\M25.DSG	11-1-2013	16:1:2	135241.000000	13524.100000	49459.016166	20.000000
C:\Users\cware\Desktop\Steller18Nov\18NovTrials\M25.DSG	11-1-2013	16:1:2	135242.000000	13524.200000	49458.841599	20.000000
C:\Users\cware\Desktop\Steller18Nov\18NovTrials\M25.DSG	11-1-2013	16:1:2	135243.000000	13524.300000	49458.293979	20.000000
C:\Users\cware\Desktop\Steller18Nov\18NovTrials\M25.DSG	11-1-2013	16:1:2	135244.000000	13524.400000	49457.721495	20.000000
C:\Users\cware\Desktop\Steller18Nov\18NovTrials\M25.DSG	11-1-2013	16:1:2	135245.000000	13524.500000	49455.879664	20.000000
C:\Users\cware\Desktop\Steller18Nov\18NovTrials\M25.DSG	11-1-2013	16:1:2	135246.000000	13524.600000	49460.733229	20.000000
C:\Users\cware\Desktop\Steller18Nov\18NovTrials\M25.DSG	11-1-2013	16:1:2	135247.000000	13524.700000	49459.464122	20.000000
C:\Users\cware\Desktop\Steller18Nov\18NovTrials\M25.DSG	11-1-2013	16:1:2	135248.000000	13524.800000	49459.389214	20.000000
C:\Users\cware\Desktop\Steller18Nov\18NovTrials\M25.DSG	11-1-2013	16:1:2	135249.000000	13524.900000	49460.434789	20.000000
C:\Users\cware\Desktop\Steller18Nov\18NovTrials\M25.DSG	11-1-2013	16:1:2	135250.000000	13525.000000	49461.853273	20.000000
C:\Users\cware\Desktop\Steller18Nov\18NovTrials\M25.DSG	11-1-2013	16:1:2	135251.000000	13525.100000	49459.887134	20.000000
C:\Users\cware\Desktop\Steller18Nov\18NovTrials\M25.DSG	11-1-2013	16:1:2	135252.000000	13525.200000	49459.065401	20.000000
C:\Users\cware\Desktop\Steller18Nov\18NovTrials\M25.DSG	11-1-2013	16:1:2	135253.000000	13525.300000	49460.036198	20.000000
C:\Users\cware\Desktop\Steller18Nov\18NovTrials\M25.DSG	11-1-2013	16:1:2	135254.000000	13525.400000	49460.932470	20.000000
C:\Users\cware\Desktop\Steller18Nov\18NovTrials\M25.DSG	11-1-2013	16:1:2	135255.000000	13525.500000	49458.443217	20.000000
C:\Users\cware\Desktop\Steller18Nov\18NovTrials\M25.DSG	11-1-2013	16:1:2	135256.000000	13525.600000	49458.517829	20.000000
C:\Users\cware\Desktop\Steller18Nov\18NovTrials\M25.DSG	11-1-2013	16:1:2	135257.000000	13525.700000	49457.646769	20.000000
C:\Users\cware\Desktop\Steller18Nov\18NovTrials\M25.DSG	11-1-2013	16:1:2	135258.000000	13525.800000	49457.471917	20.000000
C:\Users\cware\Desktop\Steller18Nov\18NovTrials\M25.DSG	11-1-2013	16:1:2	135259.000000	13525.900000	49458.368106	20.000000
C:\Users\cware\Desktop\Steller18Nov\18NovTrials\M25.DSG	11-1-2013	16:1:2	135260.000000	13526.000000	49461.106243	20.000000
C:\Users\cware\Desktop\Steller18Nov\18NovTrials\M25.DSG	11-1-2013	16:1:2	135261.000000	13526.100000	49461.504486	20.000000
C:\Users\cware\Desktop\Steller18Nov\18NovTrials\M25.DSG	11-1-2013	16:1:2	135262.000000	13526.200000	49459.314160	20.000000
C:\Users\cware\Desktop\Steller18Nov\18NovTrials\M25.DSG	11-1-2013	16:1:2	135263.000000	13526.300000	49458.144481	20.000000
C:\Users\cware\Desktop\Steller18Nov\18NovTrials\M25.DSG	11-1-2013	16:1:2	135264.000000	13526.400000	49458.617224	20.000000
C:\Users\cware\Desktop\Steller18Nov\18NovTrials\M25.DSG	11-1-2013	16:1:2	135265.000000	13526.500000	49458.940981	20.000000
C:\Users\cware\Desktop\Steller18Nov\18NovTrials\M25.DSG	11-1-2013	16:1:2	135266.000000	13526.600000	49459.289498	20.000000
C:\Users\cware\Desktop\Steller18Nov\18NovTrials\M25.DSG	11-1-2013	16:1:2	135267.000000	13526.700000	49459.787119	20.000000
C:\Users\cware\Desktop\Steller18Nov\18NovTrials\M25.DSG	11-1-2013	16:1:2	135268.000000	13526.800000	49459.338968	20.000000
C:\Users\cware\Desktop\Steller18Nov\18NovTrials\M25.DSG	11-1-2013	16:1:2	135269.000000	13526.900000	49457.646436	20.000000
C:\Users\cware\Desktop\Steller18Nov\18NovTrials\M25.DSG	11-1-2013	16:1:2	135270.000000	13527.000000	49457.447394	20.000000
C:\Users\cware\Desktop\Steller18Nov\18NovTrials\M25.DSG	11-1-2013	16:1:2	135271.000000	13527.100000	49458.044605	20.000000
C:\Users\cware\Desktop\Steller18Nov\18NovTrials\M25.DSG	11-1-2013	16:1:2	135272.000000	13527.200000	49459.737320	20.000000
C:\Users\cware\Desktop\Steller18Nov\18NovTrials\M25.DSG	11-1-2013	16:1:2	135273.000000	13527.300000	49459.762094	20.000000
C:\Users\cware\Desktop\Steller18Nov\18NovTrials\M25.DSG	11-1-2013	16:1:2	135274.000000	13527.400000	49460.085924	20.000000
C:\Users\cware\Desktop\Steller18Nov\18NovTrials\M25.DSG	11-1-2013	16:1:2	135275.000000	13527.500000	49460.259983	20.000000
C:\Users\cware\Desktop\Steller18Nov\18NovTrials\M25.DSG	11-1-2013	16:1:2	135276.000000	13527.600000	49459.015524	20.000000
C:\Users\cware\Desktop\Steller18Nov\18NovTrials\M25.DSG	11-1-2013	16:1:2	135277.000000	13527.700000	49457.795556	20.000000
C:\Users\cware\Desktop\Steller18Nov\18NovTrials\M25.DSG	11-1-2013	16:1:2	135278.000000	13527.800000	49458.268624	20.000000
C:\Users\cware\Desktop\Steller18Nov\18NovTrials\M25.DSG	11-1-2013	16:1:2	135279.000000	13527.900000	49459.737081	20.000000
C:\Users\cware\Desktop\Steller18Nov\18NovTrials\M25.DSG	11-1-2013	16:1:2	135280.000000	13528.000000	49458.691546	20.000000
C:\Users\cware\Desktop\Steller18Nov\18NovTrials\M25.DSG	11-1-2013	16:1:2	135281.000000	13528.100000	49457.969811	20.000000
C:\Users\cware\Desktop\Steller18Nov\18NovTrials\M25.DSG	11-1-2013	16:1:2	135282.000000	13528.200000	49457.223384	20.000000
C:\Users\cware\Desktop\Steller18Nov\18NovTrials\M25.DSG	11-1-2013	16:1:2	135283.000000	13528.300000	49458.841100	20.000000
C:\Users\cware\Desktop\Steller18Nov\18NovTrials\M25.DSG	11-1-2013	16:1:2	135284.000000	13528.400000	49457.546759	20.000000
C:\Users\cware\Desktop\Steller18Nov\18NovTrials\M25.DSG	11-1-2013	16:1:2	135285.000000	13528.500000	49458.019627	20.000000
C:\Users\cware\Desktop\Steller18Nov\18NovTrials\M25.DSG	11-1-2013	16:1:2	135286.000000	13528.600000	49458.343289	20.000000
C:\Users\cware\Desktop\Steller18Nov\18NovTrials\M25.DSG	11-1-2013	16:1:2	135287.000000	13528.700000	49456.750342	20.000000
C:\Users\cware\Desktop\Steller18Nov\18NovTrials\M25.DSG	11-1-2013	16:1:2	135288.000000	13528.800000	49459.911488	20.000000
C:\Users\cware\Desktop\Steller18Nov\18NovTrials\M25.DSG	11-1-2013	16:1:2	135289.000000	13528.900000	49460.334231	20.000000
C:\Users\cware\Desktop\Steller18Nov\18NovTrials\M25.DSG	11-1-2013	16:1:2	135290.000000	13529.000000	49457.048457	20.000000
C:\Users\cware\Desktop\Steller18Nov\18NovTrials\M25.DSG	11-1-2013	16:1:2	135291.000000	13529.100000	49459.438090	20.000000
C:\Users\cware\Desktop\Steller18Nov\18NovTrials\M25.DSG	11-1-2013	16:1:2	135292.000000	13529.200000	49459.338400	20.000000
C:\Users\cware\Desktop\Steller18Nov\18NovTrials\M25.DSG	11-1-2013	16:1:2	135293.000000	13529.300000	49457.944716	20.000000
C:\Users\cware\Desktop\Steller18Nov\18NovTrials\M25.DSG	11-1-2013	16:1:2	135294.000000	13529.400000	49459.512728	20.000000
C:\Users\cware\Desktop\Steller18Nov\18NovTrials\M25.DSG	11-1-2013	16:1:2	135295.000000	13529.500000	49456.501028	20.000000
C:\Users\cware\Desktop\Steller18Nov\18NovTrials\M25.DSG	11-1-2013	16:1:2	135296.000000	13529.600000	49460.533251	20.000000
C:\Users\cware\Desktop\Steller18Nov\18NovTrials\M25.DSG	11-1-2013	16:1:2	135297.000000	13529.700000	49459.288358	20.000000
C:\Users\cware\Desktop\Steller18Nov\18NovTrials\M25.DSG	11-1-2013	16:1:2	135298.000000	13529.800000	49458.442631	20.000000
C:\Users\cware\Desktop\Steller18Nov\18NovTrials\M25.DSG	11-1-2013	16:1:2	135299.000000	13529.900000	49459.811433	20.000000
C:\Users\cware\Desktop\Steller18Nov\18NovTrials\M25.DSG	11-1-2013	16:1:2	135300.000000	13530.000000	49459.039725	20.000000
C:\Users\cware\Desktop\Steller18Nov\18NovTrials\M25.DSG	11-1-2013	16:1:2	135301.000000	13530.100000	49458.218291	20.000000
C:\Users\cware\Desktop\Steller18Nov\18NovTrials\M25.DSG	11-1-2013	16:1:2	135302.000000	13530.200000	49458.541788	20.000000
C:\Users\cware\Desktop\Steller18Nov\18NovTrials\M25.DSG	11-1-2013	16:1:2	135303.000000	13530.300000	49458.591709	20.000000
C:\Users\cware\Desktop\Steller18Nov\18NovTrials\M25.DSG	11-1-2013	16:1:2	135304.000000	13530.400000	49459.238949	20.000000
C:\Users\cware\Desktop\Steller18Nov\18NovTrials\M25.DSG	11-1-2013	16:1:2	135305.000000	13530.500000	49457.845147	20.000000
C:\Users\cware\Desktop\Steller18Nov\18NovTrials\M25.DSG	11-1-2013	16:1:2	135306.000000	13530.600000	49460.259376	20.000000
C:\Users\cware\Desktop\Steller18Nov\18NovTrials\M25.DSG	11-1-2013	16:1:2	135307.000000	13530.700000	49459.712082	20.000000
C:\Users\cware\Desktop\Steller18Nov\18NovTrials\M25.DSG	11-1-2013	16:1:2	135308.000000	13530.800000	49458.741072	20.000000
C:\Users\cware\Desktop\Steller18Nov\18NovTrials\M25.DSG	11-1-2013	16:1:2	135309.000000	13530.900000	49457.645642	20.000000
C:\Users\cware\Desktop\Steller18Nov\18NovTrials\M25.DSG	11-1-2013	16:1:2	135310.000000	13531.000000	49458.168544	20.000000
C:\Users\cware\Desktop\Steller18Nov\18NovTrials\M25.DSG	11-1-2013	16:1:2	135311.000000	13531.100000	49458.292973	20.000000
C:\Users\cware\Desktop\Steller18Nov\18NovTrials\M25.DSG	11-1-2013	16:1:2	135312.000000	13531.200000	49460.632733	20.000000
C:\Users\cware\Desktop\Steller18Nov\18NovTrials\M25.DSG	11-1-2013	16:1:2	135313.000000	13531.300000	49458.939996	20.000000
C:\Users\cware\Desktop\Steller18Nov\18NovTrials\M25.DSG	11-1-2013	16:1:2	135314.000000	13531.400000	49459.089472	20.000000
C:\Users\cware\Desktop\Steller18Nov\18NovTrials\M25.DSG	11-1-2013	16:1:2	135315.000000	13531.500000	49457.546438	20.000000
C:\Users\cware\Desktop\Steller18Nov\18NovTrials\M25.DSG	11-1-2013	16:1:2	135316.000000	13531.600000	49457.396675	20.000000
C:\Users\cware\Desktop\Steller18Nov\18NovTrials\M25.DSG	11-1-2013	16:1:2	135317.000000	13531.700000	49457.546099	20.000000
C:\Users\cware\Desktop\Steller18Nov\18NovTrials\M25.DSG	11-1-2013	16:1:2	135318.000000	13531.800000	49459.163972	20.000000
C:\Users\cware\Desktop\Steller18Nov\18NovTrials\M25.DSG	11-1-2013	16:1:2	135319.000000	13531.900000	49458.666212	20.000000
C:\Users\cware\Desktop\Steller18Nov\18NovTrials\M25.DSG	11-1-2013	16:1:2	135320.000000	13532.000000	49459.786234	20.000000
C:\Users\cware\Desktop\Steller18Nov\18NovTrials\M25.DSG	11-1-2013	16:1:2	135321.000000	13532.100000	49457.844870	20.000000
C:\Users\cware\Desktop\Steller18Nov\18NovTrials\M25.DSG	11-1-2013	16:1:2	135322.000000	13532.200000	49457.322141	20.000000
C:\Users\cware\Desktop\Steller18Nov\18NovTrials\M25.DSG	11-1-2013	16:1:2	135323.000000	13532.300000	49460.607967	20.000000
C:\Users\cware\Desktop\Steller18Nov\18NovTrials\M25.DSG	11-1-2013	16:1:2	135324.000000	13532.400000	49457.147700	20.000000
C:\Users\cware\Desktop\Steller18Nov\18NovTrials\M25.DSG	11-1-2013	16:1:2	135325.000000	13532.500000	49457.496300	20.000000
C:\Users\cware\Desktop\Steller18Nov\18NovTrials\M25.DSG	11-1-2013	16:1:2	135326.000000	13532.600000	49456.451008	20.000000
C:\Users\cware\Desktop\Steller18Nov\18NovTrials\M25.DSG	11-1-2013	16:1:2	135327.000000	13532.700000	49458.392038	20.000000
C:\Users\cware\Desktop\Steller18Nov\18NovTrials\M25.DSG	11-1-2013	16:1:2	135328.000000	13532.800000	49458.043902	20.000000
C:\Users\cware\Desktop\Steller18Nov\18NovTrials\M25.DSG	11-1-2013	16:1:2	135329.000000	13532.900000	49459.960615	20.000000
C:\Users\cware\Desktop\Steller18Nov\18NovTrials\M25.DSG	11-1-2013	16:1:2	135330.000000	13533.000000	49459.537463	20.000000
C:\Users\cware\Desktop\Steller18Nov\18NovTrials\M25.DSG	11-1-2013	16:1:2	135331.000000	13533.100000	49458.267739	20.000000
C:\Users\cware\Desktop\Steller18Nov\18NovTrials\M25.DSG	11-1-2013	16:1:2	135332.000000	13533.200000	49458.641278	20.000000
C:\Users\cware\Desktop\Steller18Nov\18NovTrials\M25.DSG	11-1-2013	16:1:2	135333.000000	13533.300000	49458.168292	20.000000
C:\Users\cware\Desktop\Steller18Nov\18NovTrials\M25.DSG	11-1-2013	16:1:2	135334.000000	13533.400000	49458.143505	20.000000
C:\Users\cware\Desktop\Steller18Nov\18NovTrials\M25.DSG	11-1-2013	16:1:2	135335.000000	13533.500000	49458.666173	20.000000
C:\Users\cware\Desktop\Steller18Nov\18NovTrials\M25.DSG	11-1-2013	16:1:2	135336.000000	13533.600000	49459.561851	20.000000
C:\Users\cware\Desktop\Steller18Nov\18NovTrials\M25.DSG	11-1-2013	16:1:2	135337.000000	13533.700000	49459.536977	20.000000
C:\Users\cware\Desktop\Steller18Nov\18NovTrials\M25.DSG	11-1-2013	16:1:2	135338.000000	13533.800000	49458.342729	20.000000
C:\Users\cware\Desktop\Steller18Nov\18NovTrials\M25.DSG	11-1-2013	16:1:2	135339.000000	13533.900000	49457.247433	20.000000
C:\Users\cware\Desktop\Steller18Nov\18NovTrials\M25.DSG	11-1-2013	16:1:2	135340.000000	13534.000000	49457.869427	20.000000
C:\Users\cware\Desktop\Steller18Nov\18NovTrials\M25.DSG	11-1-2013	16:1:2	135341.000000	13534.100000	49457.795036	20.000000
C:\Users\cware\Desktop\Steller18Nov\18NovTrials\M25.DSG	11-1-2013	16:1:2	135342.000000	13534.200000	49459.089013	20.000000
C:\Users\cware\Desktop\Steller18Nov\18NovTrials\M25.DSG	11-1-2013	16:1:2	135343.000000	13534.300000	49457.844562	20.000000
C:\Users\cware\Desktop\Steller18Nov\18NovTrials\M25.DSG	11-1-2013	16:1:2	135344.000000	13534.400000	49457.894214	20.000000
C:\Users\cware\Desktop\Steller18Nov\18NovTrials\M25.DSG	11-1-2013	16:1:2	135345.000000	13534.500000	49458.218135	20.000000
C:\Users\cware\Desktop\Steller18Nov\18NovTrials\M25.DSG	11-1-2013	16:1:2	135346.000000	13534.600000	49456.176859	20.000000
C:\Users\cware\Desktop\Steller18Nov\18NovTrials\M25.DSG	11-1-2013	16:1:2	135347.000000	13534.700000	49459.338114	20.000000
C:\Users\cware\Desktop\Steller18Nov\18NovTrials\M25.DSG	11-1-2013	16:1:2	135348.000000	13534.800000	49457.247433	20.000000
C:\Users\cware\Desktop\Steller18Nov\18NovTrials\M25.DSG	11-1-2013	16:1:2	135349.000000	13534.900000	49458.541580	20.000000
C:\Users\cware\Desktop\Steller18Nov\18NovTrials\M25.DSG	11-1-2013	16:1:2	135350.000000	13535.000000	49458.192967	20.000000
C:\Users\cware\Desktop\Steller18Nov\18NovTrials\M25.DSG	11-1-2013	16:1:2	135351.000000	13535.100000	49456.873704	20.000000
C:\Users\cware\Desktop\Steller18Nov\18NovTrials\M25.DSG	11-1-2013	16:1:2	135352.000000	13535.200000	49457.097775	20.000000
C:\Users\cware\Desktop\Steller18Nov\18NovTrials\M25.DSG	11-1-2013	16:1:2	135353.000000	13535.300000	49456.724418	20.000000
C:\Users\cware\Desktop\Steller18Nov\18NovTrials\M25.DSG	11-1-2013	16:1:2	135354.000000	13535.400000	49459.064104	20.000000
C:\Users\cware\Desktop\Steller18Nov\18NovTrials\M25.DSG	11-1-2013	16:1:2	135355.000000	13535.500000	49458.964397	20.000000
C:\Users\cware\Desktop\Steller18Nov\18NovTrials\M25.DSG	11-1-2013	16:1:2	135356.000000	13535.600000	49458.267058	20.000000
C:\Users\cware\Desktop\Steller18Nov\18NovTrials\M25.DSG	11-1-2013	16:1:2	135357.000000	13535.700000	49458.292400	20.000000
C:\Users\cware\Desktop\Steller18Nov\18NovTrials\M25.DSG	11-1-2013	16:1:2	135358.000000	13535.800000	49458.242514	20.000000
C:\Users\cware\Desktop\Steller18Nov\18NovTrials\M25.DSG	11-1-2013	16:1:2	135359.000000	13535.900000	49456.848284	20.000000
C:\Users\cware\Desktop\Steller18Nov\18NovTrials\M25.DSG	11-1-2013	16:1:2	135360.000000	13536.000000	49458.367087	20.000000
C:\Users\cware\Desktop\Steller18Nov\18NovTrials\M25.DSG	11-1-2013	16:1:2	135361.000000	13536.100000	49460.855854	20.000000
C:\Users\cware\Desktop\Steller18Nov\18NovTrials\M25.DSG	11-1-2013	16:1:2	135362.000000	13536.200000	49459.013854	20.000000
C:\Users\cware\Desktop\Steller18Nov\18NovTrials\M25.DSG	11-1-2013	16:1:2	135363.000000	13536.300000	49460.183823	20.000000
C:\Users\cware\Desktop\Steller18Nov\18NovTrials\M25.DSG	11-1-2013	16:1:2	135364.000000	13536.400000	49457.222161	20.000000
C:\Users\cware\Desktop\Steller18Nov\18NovTrials\M25.DSG	11-1-2013	16:1:2	135365.000000	13536.500000	49458.715292	20.000000
C:\Users\cware\Desktop\Steller18Nov\18NovTrials\M25.DSG	11-1-2013	16:1:2	135366.000000	13536.600000	49458.615641	20.000000
C:\Users\cware\Desktop\Steller18Nov\18NovTrials\M25.DSG	11-1-2013	16:1:2	135367.000000	13536.700000	49457.047911	20.000000
C:\Users\cware\Desktop\Steller18Nov\18NovTrials\M25.DSG	11-1-2013	16:1:2	135368.000000	13536.800000	49460.109254	20.000000
C:\Users\cware\Desktop\Steller18Nov\18NovTrials\M25.DSG	11-1-2013	16:1:2	135369.000000	13536.900000	49458.242107	20.000000
C:\Users\cware\Desktop\Steller18Nov\18NovTrials\M25.DSG	11-1-2013	16:1:2	135370.000000	13537.000000	49458.989089	20.000000
C:\Users\cware\Desktop\Steller18Nov\18NovTrials\M25.DSG	11-1-2013	16:1:2	135371.000000	13537.100000	49455.753292	20.000000
C:\Users\cware\Desktop\Steller18Nov\18NovTrials\M25.DSG	11-1-2013	16:1:2	135372.000000	13537.200000	49458.790138	20.000000
C:\Users\cware\Desktop\Steller18Nov\18NovTrials\M25.DSG	11-1-2013	16:1:2	135373.000000	13537.300000	49460.806458	20.000000
C:\Users\cware\Desktop\Steller18Nov\18NovTrials\M25.DSG	11-1-2013	16:1:2	135374.000000	13537.400000	49458.889759	20.000000
C:\Users\cware\Desktop\Steller18Nov\18NovTrials\M25.DSG	11-1-2013	16:1:2	135375.000000	13537.500000	49458.740508	20.000000
C:\Users\cware\Desktop\Steller18Nov\18NovTrials\M25.DSG	11-1-2013	16:1:2	135376.000000	13537.600000	49459.636598	20.000000
C:\Users\cware\Desktop\Steller18Nov\18NovTrials\M25.DSG	11-1-2013	16:1:2	135377.000000	13537.700000	49456.998085	20.000000
C:\Users\cware\Desktop\Steller18Nov\18NovTrials\M25.DSG	11-1-2013	16:1:2	135378.000000	13537.800000	49455.902807	20.000000
C:\Users\cware\Desktop\Steller18Nov\18NovTrials\M25.DSG	11-1-2013	16:1:2	135379.000000	13537.900000	49458.416769	20.000000
C:\Users\cware\Desktop\Steller18Nov\18NovTrials\M25.DSG	11-1-2013	16:1:2	135380.000000	13538.000000	49458.591132	20.000000
C:\Users\cware\Desktop\Steller18Nov\18NovTrials\M25.DSG	11-1-2013	16:1:2	135381.000000	13538.100000	49459.735828	20.000000
C:\Users\cware\Desktop\Steller18Nov\18NovTrials\M25.DSG	11-1-2013	16:1:2	135382.000000	13538.200000	49458.292440	20.000000
C:\Users\cware\Desktop\Steller18Nov\18NovTrials\M25.DSG	11-1-2013	16:1:2	135383.000000	13538.300000	49456.798879	20.000000
C:\Users\cware\Desktop\Steller18Nov\18NovTrials\M25.DSG	11-1-2013	16:1:2	135384.000000	13538.400000	49457.445768	20.000000
C:\Users\cware\Desktop\Steller18Nov\18NovTrials\M25.DSG	11-1-2013	16:1:2	135385.000000	13538.500000	49458.118155	20.000000
C:\Users\cware\Desktop\Steller18Nov\18NovTrials\M25.DSG	11-1-2013	16:1:2	135386.000000	13538.600000	49459.910251	20.000000
C:\Users\cware\Desktop\Steller18Nov\18NovTrials\M25.DSG	11-1-2013	16:1:2	135387.000000	13538.700000	49458.466451	20.000000
C:\Users\cware\Desktop\Steller18Nov\18NovTrials\M25.DSG	11-1-2013	16:1:2	135388.000000	13538.800000	49459.063792	20.000000
C:\Users\cware\Desktop\Steller18Nov\18NovTrials\M25.DSG	11-1-2013	16:1:2	135389.000000	13538.900000	49460.606935	20.000000
C:\Users\cware\Desktop\Steller18Nov\18NovTrials\M25.DSG	11-1-2013	16:1:2	135390.000000	13539.000000	49457.794233	20.000000
C:\Users\cware\Desktop\Steller18Nov\18NovTrials\M25.DSG	11-1-2013	16:1:2	135391.000000	13539.100000	49459.686028	20.000000
C:\Users\cware\Desktop\Steller18Nov\18NovTrials\M25.DSG	11-1-2013	16:1:2	135392.000000	13539.200000	49458.142738	20.000000
C:\Users\cware\Desktop\Steller18Nov\18NovTrials\M25.DSG	11-1-2013	16:1:2	135393.000000	13539.300000	49459.910004	20.000000
C:\Users\cware\Desktop\Steller18Nov\18NovTrials\M25.DSG	11-1-2013	16:1:2	135394.000000	13539.400000	49456.699475	20.000000
C:\Users\cware\Desktop\Steller18Nov\18NovTrials\M25.DSG	11-1-2013	16:1:2	135395.000000	13539.500000	49458.814747	20.000000
C:\Users\cware\Desktop\Steller18Nov\18NovTrials\M25.DSG	11-1-2013	16:1:2	135396.000000	13539.600000	49457.221814	20.000000
C:\Users\cware\Desktop\Steller18Nov\18NovTrials\M25.DSG	11-1-2013	16:1:2	135397.000000	13539.700000	49458.142768	20.000000
C:\Users\cware\Desktop\Steller18Nov\18NovTrials\M25.DSG	11-1-2013	16:1:2	135398.000000	13539.800000	49457.918827	20.000000
C:\Users\cware\Desktop\Steller18Nov\18NovTrials\M25.DSG	11-1-2013	16:1:2	135399.000000	13539.900000	49456.748806	20.000000
C:\Users\cware\Desktop\Steller18Nov\18NovTrials\M25.DSG	11-1-2013	16:1:2	135400.000000	13540.000000	49459.984625	20.000000
C:\Users\cware\Desktop\Steller18Nov\18NovTrials\M25.DSG	11-1-2013	16:1:2	135401.000000	13540.100000	49459.586482	20.000000
C:\Users\cware\Desktop\Steller18Nov\18NovTrials\M25.DSG	11-1-2013	16:1:2	135402.000000	13540.200000	49458.491212	20.000000
C:\Users\cware\Desktop\Steller18Nov\18NovTrials\M25.DSG	11-1-2013	16:1:2	135403.000000	13540.300000	49458.192489	20.000000
C:\Users\cware\Desktop\Steller18Nov\18NovTrials\M25.DSG	11-1-2013	16:1:2	135404.000000	13540.400000	49459.163469	20.000000
C:\Users\cware\Desktop\Steller18Nov\18NovTrials\M25.DSG	11-1-2013	16:1:2	135405.000000	13540.500000	49461.751965	20.000000
C:\Users\cware\Desktop\Steller18Nov\18NovTrials\M25.DSG	11-1-2013	16:1:2	135406.000000	13540.600000	49460.308434	20.000000
C:\Users\cware\Desktop\Steller18Nov\18NovTrials\M25.DSG	11-1-2013	16:1:2	135407.000000	13540.700000	49455.753179	20.000000
C:\Users\cware\Desktop\Steller18Nov\18NovTrials\M25.DSG	11-1-2013	16:1:2	135408.000000	13540.800000	49458.366935	20.000000
C:\Users\cware\Desktop\Steller18Nov\18NovTrials\M25.DSG	11-1-2013	16:1:2	135409.000000	13540.900000	49459.213364	20.000000
C:\Users\cware\Desktop\Steller18Nov\18NovTrials\M25.DSG	11-1-2013	16:1:2	135410.000000	13541.000000	49458.964467	20.000000
C:\Users\cware\Desktop\Steller18Nov\18NovTrials\M25.DSG	11-1-2013	16:1:2	135411.000000	13541.100000	49459.113834	20.000000
C:\Users\cware\Desktop\Steller18Nov\18NovTrials\M25.DSG	11-1-2013	16:1:2	135412.000000	13541.200000	49459.885317	20.000000
C:\Users\cware\Desktop\Steller18Nov\18NovTrials\M25.DSG	11-1-2013	16:1:2	135413.000000	13541.300000	49459.586334	20.000000
C:\Users\cware\Desktop\Steller18Nov\18NovTrials\M25.DSG	11-1-2013	16:1:2	135414.000000	13541.400000	49460.009421	20.000000
C:\Users\cware\Desktop\Steller18Nov\18NovTrials\M25.DSG	11-1-2013	16:1:2	135415.000000	13541.500000	49459.337580	20.000000
C:\Users\cware\Desktop\Steller18Nov\18NovTrials\M25.DSG	11-1-2013	16:1:2	135416.000000	13541.600000	49459.188212	20.000000
C:\Users\cware\Desktop\Steller18Nov\18NovTrials\M25.DSG	11-1-2013	16:1:2	135417.000000	13541.700000	49458.565798	20.000000
C:\Users\cware\Desktop\Steller18Nov\18NovTrials\M25.DSG	11-1-2013	16:1:2	135418.000000	13541.800000	49459.511813	20.000000
C:\Users\cware\Desktop\Steller18Nov\18NovTrials\M25.DSG	11-1-2013	16:1:2	135419.000000	13541.900000	49458.391648	20.000000
C:\Users\cware\Desktop\Steller18Nov\18NovTrials\M25.DSG	11-1-2013	16:1:2	135420.000000	13542.000000	49458.192468	20.000000
C:\Users\cware\Desktop\Steller18Nov\18NovTrials\M25.DSG	11-1-2013	16:1:2	135421.000000	13542.100000	49459.810605	20.000000
C:\Users\cware\Desktop\Steller18Nov\18NovTrials\M25.DSG	11-1-2013	16:1:2	135422.000000	13542.200000	49458.988950	20.000000
C:\Users\cware\Desktop\Steller18Nov\18NovTrials\M25.DSG	11-1-2013	16:1:2	135423.000000	13542.300000	49458.615494	20.000000
C:\Users\cware\Desktop\Steller18Nov\18NovTrials\M25.DSG	11-1-2013	16:1:2	135424.000000	13542.400000	49458.466291	20.000000
C:\Users\cware\Desktop\Steller18Nov\18NovTrials\M25.DSG	11-1-2013	16:1:2	135425.000000	13542.500000	49460.606757	20.000000
C:\Users\cware\Desktop\Steller18Nov\18NovTrials\M25.DSG	11-1-2013	16:1:2	135426.000000	13542.600000	49458.665310	20.000000
C:\Users\cware\Desktop\Steller18Nov\18NovTrials\M25.DSG	11-1-2013	16:1:2	135427.000000	13542.700000	49459.138400	20.000000
C:\Users\cware\Desktop\Steller18Nov\18NovTrials\M25.DSG	11-1-2013	16:1:2	135428.000000	13542.800000	49460.606831	20.000000
C:\Users\cware\Desktop\Steller18Nov\18NovTrials\M25.DSG	11-1-2013	16:1:2	135429.000000	13542.900000	49456.176278	20.000000
C:\Users\cware\Desktop\Steller18Nov\18NovTrials\M25.DSG	11-1-2013	16:1:2	135430.000000	13543.000000	49457.694704	20.000000
C:\Users\cware\Desktop\Steller18Nov\18NovTrials\M25.DSG	11-1-2013	16:1:2	135431.000000	13543.100000	49458.068134	20.000000
C:\Users\cware\Desktop\Steller18Nov\18NovTrials\M25.DSG	11-1-2013	16:1:2	135432.000000	13543.200000	49457.819068	20.000000
C:\Users\cware\Desktop\Steller18Nov\18NovTrials\M25.DSG	11-1-2013	16:1:2	135433.000000	13543.300000	49456.499723	20.000000
C:\Users\cware\Desktop\Steller18Nov\18NovTrials\M25.DSG	11-1-2013	16:1:2	135434.000000	13543.400000	49459.013876	20.000000
C:\Users\cware\Desktop\Steller18Nov\18NovTrials\M25.DSG	11-1-2013	16:1:2	135435.000000	13543.500000	49458.242475	20.000000
C:\Users\cware\Desktop\Steller18Nov\18NovTrials\M25.DSG	11-1-2013	16:1:2	135436.000000	13543.600000	49458.615654	20.000000
C:\Users\cware\Desktop\Steller18Nov\18NovTrials\M25.DSG	11-1-2013	16:1:2	135437.000000	13543.700000	49457.694726	20.000000
C:\Users\cware\Desktop\Steller18Nov\18NovTrials\M25.DSG	11-1-2013	16:1:2	135438.000000	13543.800000	49459.461918	20.000000
C:\Users\cware\Desktop\Steller18Nov\18NovTrials\M25.DSG	11-1-2013	16:1:2	135439.000000	13543.900000	49460.034438	20.000000
C:\Users\cware\Desktop\Steller18Nov\18NovTrials\M25.DSG	11-1-2013	16:1:2	135440.000000	13544.000000	49459.909930	20.000000
C:\Users\cware\Desktop\Steller18Nov\18NovTrials\M25.DSG	11-1-2013	16:1:2	135441.000000	13544.100000	49458.366796	20.000000
C:\Users\cware\Desktop\Steller18Nov\18NovTrials\M25.DSG	11-1-2013	16:1:2	135442.000000	13544.200000	49458.242341	20.000000
C:\Users\cware\Desktop\Steller18Nov\18NovTrials\M25.DSG	11-1-2013	16:1:2	135443.000000	13544.300000	49460.009529	20.000000
C:\Users\cware\Desktop\Steller18Nov\18NovTrials\M25.DSG	11-1-2013	16:1:2	135444.000000	13544.400000	49458.192338	20.000000
C:\Users\cware\Desktop\Steller18Nov\18NovTrials\M25.DSG	11-1-2013	16:1:2	135445.000000	13544.500000	49458.814852	20.000000
C:\Users\cware\Desktop\Steller18Nov\18NovTrials\M25.DSG	11-1-2013	16:1:2	135446.000000	13544.600000	49460.158793	20.000000
C:\Users\cware\Desktop\Steller18Nov\18NovTrials\M25.DSG	11-1-2013	16:1:2	135447.000000	13544.700000	49458.316927	20.000000
C:\Users\cware\Desktop\Steller18Nov\18NovTrials\M25.DSG	11-1-2013	16:1:2	135448.000000	13544.800000	49458.316966	20.000000
C:\Users\cware\Desktop\Steller18Nov\18NovTrials\M25.DSG	11-1-2013	16:1:2	135449.000000	13544.900000	49458.117630	20.000000
C:\Users\cware\Desktop\Steller18Nov\18NovTrials\M25.DSG	11-1-2013	16:1:2	135450.000000	13545.000000	49457.943501	20.000000
C:\Users\cware\Desktop\Steller18Nov\18NovTrials\M25.DSG	11-1-2013	16:1:2	135451.000000	13545.100000	49457.744417	20.000000
C:\Users\cware\Desktop\Steller18Nov\18NovTrials\M25.DSG	11-1-2013	16:1:2	135452.000000	13545.200000	49458.341736	20.000000
C:\Users\cware\Desktop\Steller18Nov\18NovTrials\M25.DSG	11-1-2013	16:1:2	135453.000000	13545.300000	49456.549865	20.000000
C:\Users\cware\Desktop\Steller18Nov\18NovTrials\M25.DSG	11-1-2013	16:1:2	135454.000000	13545.400000	49460.059289	20.000000
C:\Users\cware\Desktop\Steller18Nov\18NovTrials\M25.DSG	11-1-2013	16:1:2	135455.000000	13545.500000	49458.690050	20.000000
C:\Users\cware\Desktop\Steller18Nov\18NovTrials\M25.DSG	11-1-2013	16:1:2	135456.000000	13545.600000	49459.661137	20.000000
C:\Users\cware\Desktop\Steller18Nov\18NovTrials\M25.DSG	11-1-2013	16:1:2	135457.000000	13545.700000	49459.213320	20.000000
C:\Users\cware\Desktop\Steller18Nov\18NovTrials\M25.DSG	11-1-2013	16:1:2	135458.000000	13545.800000	49458.889403	20.000000
C:\Users\cware\Desktop\Steller18Nov\18NovTrials\M25.DSG	11-1-2013	16:1:2	135459.000000	13545.900000	49457.446006	20.000000
C:\Users\cware\Desktop\Steller18Nov\18NovTrials\M25.DSG	11-1-2013	16:1:2	135460.000000	13546.000000	49457.869054	20.000000
C:\Users\cware\Desktop\Steller18Nov\18NovTrials\M25.DSG	11-1-2013	16:1:2	135461.000000	13546.100000	49457.744573	20.000000
C:\Users\cware\Desktop\Steller18Nov\18NovTrials\M25.DSG	11-1-2013	16:1:2	135462.000000	13546.200000	49457.396025	20.000000
C:\Users\cware\Desktop\Steller18Nov\18NovTrials\M25.DSG	11-1-2013	16:1:2	135463.000000	13546.300000	49458.566210	20.000000
C:\Users\cware\Desktop\Steller18Nov\18NovTrials\M25.DSG	11-1-2013	16:1:2	135464.000000	13546.400000	49457.147344	20.000000
C:\Users\cware\Desktop\Steller18Nov\18NovTrials\M25.DSG	11-1-2013	16:1:2	135465.000000	13546.500000	49459.138673	20.000000
C:\Users\cware\Desktop\Steller18Nov\18NovTrials\M25.DSG	11-1-2013	16:1:2	135466.000000	13546.600000	49459.586451	20.000000
C:\Users\cware\Desktop\Steller18Nov\18NovTrials\M25.DSG	11-1-2013	16:1:2	135467.000000	13546.700000	49459.661380	20.000000
C:\Users\cware\Desktop\Steller18Nov\18NovTrials\M25.DSG	11-1-2013	16:1:2	135468.000000	13546.800000	49456.126769	20.000000
C:\Users\cware\Desktop\Steller18Nov\18NovTrials\M25.DSG	11-1-2013	16:1:2	135469.000000	13546.900000	49457.670164	20.000000
C:\Users\cware\Desktop\Steller18Nov\18NovTrials\M25.DSG	11-1-2013	16:1:2	135470.000000	13547.000000	49458.466720	20.000000
C:\Users\cware\Desktop\Steller18Nov\18NovTrials\M25.DSG	11-1-2013	16:1:2	135471.000000	13547.100000	49457.196957	20.000000
C:\Users\cware\Desktop\Steller18Nov\18NovTrials\M25.DSG	11-1-2013	16:1:2	135472.000000	13547.200000	49460.656609	20.000000
C:\Users\cware\Desktop\Steller18Nov\18NovTrials\M25.DSG	11-1-2013	16:1:2	135473.000000	13547.300000	49457.669756	20.000000
C:\Users\cware\Desktop\Steller18Nov\18NovTrials\M25.DSG	11-1-2013	16:1:2	135474.000000	13547.400000	49458.516333	20.000000
C:\Users\cware\Desktop\Steller18Nov\18NovTrials\M25.DSG	11-1-2013	16:1:2	135475.000000	13547.500000	49457.222044	20.000000
C:\Users\cware\Desktop\Steller18Nov\18NovTrials\M25.DSG	11-1-2013	16:1:2	135476.000000	13547.600000	49458.341987	20.000000
C:\Users\cware\Desktop\Steller18Nov\18NovTrials\M25.DSG	11-1-2013	16:1:2	135477.000000	13547.700000	49457.396190	20.000000
C:\Users\cware\Desktop\Steller18Nov\18NovTrials\M25.DSG	11-1-2013	16:1:2	135478.000000	13547.800000	49457.819328	20.000000
C:\Users\cware\Desktop\Steller18Nov\18NovTrials\M25.DSG	11-1-2013	16:1:2	135479.000000	13547.900000	49458.366969	20.000000
C:\Users\cware\Desktop\Steller18Nov\18NovTrials\M25.DSG	11-1-2013	16:1:2	135480.000000	13548.000000	49457.396046	20.000000
C:\Users\cware\Desktop\Steller18Nov\18NovTrials\M25.DSG	11-1-2013	16:1:2	135481.000000	13548.100000	49458.815099	20.000000
C:\Users\cware\Desktop\Steller18Nov\18NovTrials\M25.DSG	11-1-2013	16:1:2	135482.000000	13548.200000	49458.690626	20.000000
C:\Users\cware\Desktop\Steller18Nov\18NovTrials\M25.DSG	11-1-2013	16:1:2	135483.000000	13548.300000	49456.500000	20.000000
C:\Users\cware\Desktop\Steller18Nov\18NovTrials\M25.DSG	11-1-2013	16:1:2	135484.000000	13548.400000	49461.055264	20.000000
C:\Users\cware\Desktop\Steller18Nov\18NovTrials\M25.DSG	11-1-2013	16:1:2	135485.000000	13548.500000	49459.462222	20.000000
C:\Users\cware\Desktop\Steller18Nov\18NovTrials\M25.DSG	11-1-2013	16:1:2	135486.000000	13548.600000	49457.047754	20.000000
C:\Users\cware\Desktop\Steller18Nov\18NovTrials\M25.DSG	11-1-2013	16:1:2	135487.000000	13548.700000	49458.740187	20.000000
C:\Users\cware\Desktop\Steller18Nov\18NovTrials\M25.DSG	11-1-2013	16:1:2	135488.000000	13548.800000	49458.715366	20.000000
C:\Users\cware\Desktop\Steller18Nov\18NovTrials\M25.DSG	11-1-2013	16:1:2	135489.000000	13548.900000	49458.764909	20.000000
C:\Users\cware\Desktop\Steller18Nov\18NovTrials\M25.DSG	11-1-2013	16:1:2	135490.000000	13549.000000	49458.466646	20.000000
C:\Users\cware\Desktop\Steller18Nov\18NovTrials\M25.DSG	11-1-2013	16:1:2	135491.000000	13549.100000	49458.516181	20.000000
C:\Users\cware\Desktop\Steller18Nov\18NovTrials\M25.DSG	11-1-2013	16:1:2	135492.000000	13549.200000	49459.113539	20.000000
C:\Users\cware\Desktop\Steller18Nov\18NovTrials\M25.DSG	11-1-2013	16:1:2	135493.000000	13549.300000	49459.063874	20.000000
C:\Users\cware\Desktop\Steller18Nov\18NovTrials\M25.DSG	11-1-2013	16:1:2	135494.000000	13549.400000	49458.740274	20.000000
C:\Users\cware\Desktop\Steller18Nov\18NovTrials\M25.DSG	11-1-2013	16:1:2	135495.000000	13549.500000	49458.889711	20.000000
C:\Users\cware\Desktop\Steller18Nov\18NovTrials\M25.DSG	11-1-2013	16:1:2	135496.000000	13549.600000	49458.167807	20.000000
C:\Users\cware\Desktop\Steller18Nov\18NovTrials\M25.DSG	11-1-2013	16:1:2	135497.000000	13549.700000	49457.993734	20.000000
C:\Users\cware\Desktop\Steller18Nov\18NovTrials\M25.DSG	11-1-2013	16:1:2	135498.000000	13549.800000	49459.561569	20.000000
C:\Users\cware\Desktop\Steller18Nov\18NovTrials\M25.DSG	11-1-2013	16:1:2	135499.000000	13549.900000	49457.172092	20.000000
C:\Users\cware\Desktop\Steller18Nov\18NovTrials\M25.DSG	11-1-2013	16:1:2	135500.000000	13550.000000	49456.923447	20.000000
C:\Users\cware\Desktop\Steller18Nov\18NovTrials\M25.DSG	11-1-2013	16:1:2	135501.000000	13550.100000	49458.466490	20.000000
C:\Users\cware\Desktop\Steller18Nov\18NovTrials\M25.DSG	11-1-2013	16:1:2	135502.000000	13550.200000	49458.192620	20.000000
C:\Users\cware\Desktop\Steller18Nov\18NovTrials\M25.DSG	11-1-2013	16:1:2	135503.000000	13550.300000	49455.952671	20.000000
C:\Users\cware\Desktop\Steller18Nov\18NovTrials\M25.DSG	11-1-2013	16:1:2	135504.000000	13550.400000	49458.989293	20.000000
C:\Users\cware\Desktop\Steller18Nov\18NovTrials\M25.DSG	11-1-2013	16:1:2	135505.000000	13550.500000	49456.425097	20.000000
C:\Users\cware\Desktop\Steller18Nov\18NovTrials\M25.DSG	11-1-2013	16:1:2	135506.000000	13550.600000	49458.043317	20.000000
C:\Users\cware\Desktop\Steller18Nov\18NovTrials\M25.DSG	11-1-2013	16:1:2	135507.000000	13550.700000	49458.914567	20.000000
C:\Users\cware\Desktop\Steller18Nov\18NovTrials\M25.DSG	11-1-2013	16:1:2	135508.000000	13550.800000	49460.034672	20.000000
C:\Users\cware\Desktop\Steller18Nov\18NovTrials\M25.DSG	11-1-2013	16:1:2	135509.000000	13550.900000	49457.719443	20.000000
C:\Users\cware\Desktop\Steller18Nov\18NovTrials\M25.DSG	11-1-2013	16:1:2	135510.000000	13551.000000	49459.113548	20.000000
C:\Users\cware\Desktop\Steller18Nov\18NovTrials\M25.DSG	11-1-2013	16:1:2	135511.000000	13551.100000	49457.794277	20.000000
C:\Users\cware\Desktop\Steller18Nov\18NovTrials\M25.DSG	11-1-2013	16:1:2	135512.000000	13551.200000	49459.312919	20.000000
C:\Users\cware\Desktop\Steller18Nov\18NovTrials\M25.DSG	11-1-2013	16:1:2	135513.000000	13551.300000	49458.615997	20.000000
C:\Users\cware\Desktop\Steller18Nov\18NovTrials\M25.DSG	11-1-2013	16:1:2	135514.000000	13551.400000	49455.081503	20.000000
C:\Users\cware\Desktop\Steller18Nov\18NovTrials\M25.DSG	11-1-2013	16:1:2	135515.000000	13551.500000	49458.192819	20.000000
C:\Users\cware\Desktop\Steller18Nov\18NovTrials\M25.DSG	11-1-2013	16:1:2	135516.000000	13551.600000	49456.923512	20.000000
C:\Users\cware\Desktop\Steller18Nov\18NovTrials\M25.DSG	11-1-2013	16:1:2	135517.000000	13551.700000	49458.242835	20.000000
C:\Users\cware\Desktop\Steller18Nov\18NovTrials\M25.DSG	11-1-2013	16:1:2	135518.000000	13551.800000	49458.989240	20.000000
C:\Users\cware\Desktop\Steller18Nov\18NovTrials\M25.DSG	11-1-2013	16:1:2	135519.000000	13551.900000	49458.765234	20.000000
C:\Users\cware\Desktop\Steller18Nov\18NovTrials\M25.DSG	11-1-2013	16:1:2	135520.000000	13552.000000	49458.466451	20.000000
C:\Users\cware\Desktop\Steller18Nov\18NovTrials\M25.DSG	11-1-2013	16:1:2	135521.000000	13552.100000	49457.869158	20.000000
C:\Users\cware\Desktop\Steller18Nov\18NovTrials\M25.DSG	11-1-2013	16:1:2	135522.000000	13552.200000	49456.798953	20.000000
C:\Users\cware\Desktop\Steller18Nov\18NovTrials\M25.DSG	11-1-2013	16:1:2	135523.000000	13552.300000	49457.944130	20.000000
C:\Users\cware\Desktop\Steller18Nov\18NovTrials\M25.DSG	11-1-2013	16:1:2	135524.000000	13552.400000	49457.869279	20.000000
C:\Users\cware\Desktop\Steller18Nov\18NovTrials\M25.DSG	11-1-2013	16:1:2	135525.000000	13552.500000	49460.333585	20.000000
C:\Users\cware\Desktop\Steller18Nov\18NovTrials\M25.DSG	11-1-2013	16:1:2	135526.000000	13552.600000	49459.810739	20.000000
C:\Users\cware\Desktop\Steller18Nov\18NovTrials\M25.DSG	11-1-2013	16:1:2	135527.000000	13552.700000	49457.894166	20.000000
C:\Users\cware\Desktop\Steller18Nov\18NovTrials\M25.DSG	11-1-2013	16:1:2	135528.000000	13552.800000	49457.894552	20.000000
C:\Users\cware\Desktop\Steller18Nov\18NovTrials\M25.DSG	11-1-2013	16:1:2	135529.000000	13552.900000	49457.047694	20.000000
C:\Users\cware\Desktop\Steller18Nov\18NovTrials\M25.DSG	11-1-2013	16:1:2	135530.000000	13553.000000	49458.143202	20.000000
C:\Users\cware\Desktop\Steller18Nov\18NovTrials\M25.DSG	11-1-2013	16:1:2	135531.000000	13553.100000	49457.819627	20.000000
C:\Users\cware\Desktop\Steller18Nov\18NovTrials\M25.DSG	11-1-2013	16:1:2	135532.000000	13553.200000	49457.022928	20.000000
C:\Users\cware\Desktop\Steller18Nov\18NovTrials\M25.DSG	11-1-2013	16:1:2	135533.000000	13553.300000	49457.719981	20.000000
C:\Users\cware\Desktop\Steller18Nov\18NovTrials\M25.DSG	11-1-2013	16:1:2	135534.000000	13553.400000	49457.495931	20.000000
C:\Users\cware\Desktop\Steller18Nov\18NovTrials\M25.DSG	11-1-2013	16:1:2	135535.000000	13553.500000	49456.052205	20.000000
C:\Users\cware\Desktop\Steller18Nov\18NovTrials\M25.DSG	11-1-2013	16:1:2	135536.000000	13553.600000	49457.047993	20.000000
C:\Users\cware\Desktop\Steller18Nov\18NovTrials\M25.DSG	11-1-2013	16:1:2	135537.000000	13553.700000	49460.856288	20.000000
C:\Users\cware\Desktop\Steller18Nov\18NovTrials\M25.DSG	11-1-2013	16:1:2	135538.000000	13553.800000	49457.072749	20.000000
C:\Users\cware\Desktop\Steller18Nov\18NovTrials\M25.DSG	11-1-2013	16:1:2	135539.000000	13553.900000	49457.645408	20.000000
C:\Users\cware\Desktop\Steller18Nov\18NovTrials\M25.DSG	11-1-2013	16:1:2	135540.000000	13554.000000	49459.263315	20.000000
C:\Users\cware\Desktop\Steller18Nov\18NovTrials\M25.DSG	11-1-2013	16:1:2	135541.000000	13554.100000	49455.205941	20.000000
C:\Users\cware\Desktop\Steller18Nov\18NovTrials\M25.DSG	11-1-2013	16:1:2	135542.000000	13554.200000	49458.466724	20.000000
C:\Users\cware\Desktop\Steller18Nov\18NovTrials\M25.DSG	11-1-2013	16:1:2	135543.000000	13554.300000	49455.952710	20.000000
C:\Users\cware\Desktop\Steller18Nov\18NovTrials\M25.DSG	11-1-2013	16:1:2	135544.000000	13554.400000	49459.711349	20.000000
C:\Users\cware\Desktop\Steller18Nov\18NovTrials\M25.DSG	11-1-2013	16:1:2	135545.000000	13554.500000	49457.072997	20.000000
C:\Users\cware\Desktop\Steller18Nov\18NovTrials\M25.DSG	11-1-2013	16:1:2	135546.000000	13554.600000	49459.537181	20.000000
C:\Users\cware\Desktop\Steller18Nov\18NovTrials\M25.DSG	11-1-2013	16:1:2	135547.000000	13554.700000	49460.059853	20.000000
C:\Users\cware\Desktop\Steller18Nov\18NovTrials\M25.DSG	11-1-2013	16:1:2	135548.000000	13554.800000	49457.172253	20.000000
C:\Users\cware\Desktop\Steller18Nov\18NovTrials\M25.DSG	11-1-2013	16:1:2	135549.000000	13554.900000	49458.765538	20.000000
C:\Users\cware\Desktop\Steller18Nov\18NovTrials\M25.DSG	11-1-2013	16:1:2	135550.000000	13555.000000	49458.790485	20.000000
C:\Users\cware\Desktop\Steller18Nov\18NovTrials\M25.DSG	11-1-2013	16:1:2	135551.000000	13555.100000	49457.595300	20.000000
C:\Users\cware\Desktop\Steller18Nov\18NovTrials\M25.DSG	11-1-2013	16:1:2	135552.000000	13555.200000	49458.690652	20.000000
C:\Users\cware\Desktop\Steller18Nov\18NovTrials\M25.DSG	11-1-2013	16:1:2	135553.000000	13555.300000	49459.014262	20.000000
C:\Users\cware\Desktop\Steller18Nov\18NovTrials\M25.DSG	11-1-2013	16:1:2	135554.000000	13555.400000	49459.039634	20.000000
C:\Users\cware\Desktop\Steller18Nov\18NovTrials\M25.DSG	11-1-2013	16:1:2	135555.000000	13555.500000	49460.059732	20.000000
C:\Users\cware\Desktop\Steller18Nov\18NovTrials\M25.DSG	11-1-2013	16:1:2	135556.000000	13555.600000	49460.159313	20.000000
C:\Users\cware\Desktop\Steller18Nov\18NovTrials\M25.DSG	11-1-2013	16:1:2	135557.000000	13555.700000	49459.661259	20.000000
C:\Users\cware\Desktop\Steller18Nov\18NovTrials\M25.DSG	11-1-2013	16:1:2	135558.000000	13555.800000	49457.918975	20.000000
C:\Users\cware\Desktop\Steller18Nov\18NovTrials\M25.DSG	11-1-2013	16:1:2	135559.000000	13555.900000	49458.292309	20.000000
C:\Users\cware\Desktop\Steller18Nov\18NovTrials\M25.DSG	11-1-2013	16:1:2	135560.000000	13556.000000	49459.636389	20.000000
C:\Users\cware\Desktop\Steller18Nov\18NovTrials\M25.DSG	11-1-2013	16:1:2	135561.000000	13556.100000	49458.591257	20.000000
C:\Users\cware\Desktop\Steller18Nov\18NovTrials\M25.DSG	11-1-2013	16:1:2	135562.000000	13556.200000	49458.043386	20.000000
C:\Users\cware\Desktop\Steller18Nov\18NovTrials\M25.DSG	11-1-2013	16:1:2	135563.000000	13556.300000	49459.437669	20.000000
C:\Users\cware\Desktop\Steller18Nov\18NovTrials\M25.DSG	11-1-2013	16:1:2	135564.000000	13556.400000	49458.466646	20.000000
C:\Users\cware\Desktop\Steller18Nov\18NovTrials\M25.DSG	11-1-2013	16:1:2	135565.000000	13556.500000	49456.450704	20.000000
C:\Users\cware\Desktop\Steller18Nov\18NovTrials\M25.DSG	11-1-2013	16:1:2	135566.000000	13556.600000	49458.740378	20.000000
C:\Users\cware\Desktop\Steller18Nov\18NovTrials\M25.DSG	11-1-2013	16:1:2	135567.000000	13556.700000	49458.292344	20.000000
C:\Users\cware\Desktop\Steller18Nov\18NovTrials\M25.DSG	11-1-2013	16:1:2	135568.000000	13556.800000	49458.989167	20.000000
C:\Users\cware\Desktop\Steller18Nov\18NovTrials\M25.DSG	11-1-2013	16:1:2	135569.000000	13556.900000	49456.549982	20.000000
C:\Users\cware\Desktop\Steller18Nov\18NovTrials\M25.DSG	11-1-2013	16:1:2	135570.000000	13557.000000	49459.312668	20.000000
C:\Users\cware\Desktop\Steller18Nov\18NovTrials\M25.DSG	11-1-2013	16:1:2	135571.000000	13557.100000	49458.964484	20.000000
C:\Users\cware\Desktop\Steller18Nov\18NovTrials\M25.DSG	11-1-2013	16:1:2	135572.000000	13557.200000	49459.063979	20.000000
C:\Users\cware\Desktop\Steller18Nov\18NovTrials\M25.DSG	11-1-2013	16:1:2	135573.000000	13557.300000	49459.860582	20.000000
C:\Users\cware\Desktop\Steller18Nov\18NovTrials\M25.DSG	11-1-2013	16:1:2	135574.000000	13557.400000	49458.516580	20.000000
C:\Users\cware\Desktop\Steller18Nov\18NovTrials\M25.DSG	11-1-2013	16:1:2	135575.000000	13557.500000	49457.744824	20.000000
C:\Users\cware\Desktop\Steller18Nov\18NovTrials\M25.DSG	11-1-2013	16:1:2	135576.000000	13557.600000	49457.993704	20.000000
C:\Users\cware\Desktop\Steller18Nov\18NovTrials\M25.DSG	11-1-2013	16:1:2	135577.000000	13557.700000	49460.283695	20.000000
C:\Users\cware\Desktop\Steller18Nov\18NovTrials\M25.DSG	11-1-2013	16:1:2	135578.000000	13557.800000	49458.217784	20.000000
C:\Users\cware\Desktop\Steller18Nov\18NovTrials\M25.DSG	11-1-2013	16:1:2	135579.000000	13557.900000	49456.973172	20.000000
C:\Users\cware\Desktop\Steller18Nov\18NovTrials\M25.DSG	11-1-2013	16:1:2	135580.000000	13558.000000	49458.989401	20.000000
C:\Users\cware\Desktop\Steller18Nov\18NovTrials\M25.DSG	11-1-2013	16:1:2	135581.000000	13558.100000	49459.935294	20.000000
C:\Users\cware\Desktop\Steller18Nov\18NovTrials\M25.DSG	11-1-2013	16:1:2	135582.000000	13558.200000	49459.935359	20.000000
C:\Users\cware\Desktop\Steller18Nov\18NovTrials\M25.DSG	11-1-2013	16:1:2	135583.000000	13558.300000	49459.089225	20.000000
C:\Users\cware\Desktop\Steller18Nov\18NovTrials\M25.DSG	11-1-2013	16:1:2	135584.000000	13558.400000	49459.636802	20.000000
C:\Users\cware\Desktop\Steller18Nov\18NovTrials\M25.DSG	11-1-2013	16:1:2	135585.000000	13558.500000	49458.716007	20.000000
C:\Users\cware\Desktop\Steller18Nov\18NovTrials\M25.DSG	11-1-2013	16:1:2	135586.000000	13558.600000	49458.765759	20.000000
C:\Users\cware\Desktop\Steller18Nov\18NovTrials\M25.DSG	11-1-2013	16:1:2	135587.000000	13558.700000	49458.641248	20.000000
C:\Users\cware\Desktop\Steller18Nov\18NovTrials\M25.DSG	11-1-2013	16:1:2	135588.000000	13558.800000	49460.508022	20.000000
C:\Users\cware\Desktop\Steller18Nov\18NovTrials\M25.DSG	11-1-2013	16:1:2	135589.000000	13558.900000	49457.322184	20.000000
C:\Users\cware\Desktop\Steller18Nov\18NovTrials\M25.DSG	11-1-2013	16:1:2	135590.000000	13559.000000	49459.114246	20.000000
C:\Users\cware\Desktop\Steller18Nov\18NovTrials\M25.DSG	11-1-2013	16:1:2	135591.000000	13559.100000	49458.715895	20.000000
C:\Users\cware\Desktop\Steller18Nov\18NovTrials\M25.DSG	11-1-2013	16:1:2	135592.000000	13559.200000	49459.363209	20.000000
C:\Users\cware\Desktop\Steller18Nov\18NovTrials\M25.DSG	11-1-2013	16:1:2	135593.000000	13559.300000	49459.711691	20.000000
C:\Users\cware\Desktop\Steller18Nov\18NovTrials\M25.DSG	11-1-2013	16:1:2	135594.000000	13559.400000	49461.628061	20.000000
C:\Users\cware\Desktop\Steller18Nov\18NovTrials\M25.DSG	11-1-2013	16:1:2	135595.000000	13559.500000	49460.607751	20.000000
C:\Users\cware\Desktop\Steller18Nov\18NovTrials\M25.DSG	11-1-2013	16:1:2	135596.000000	13559.600000	49459.064525	20.000000
C:\Users\cware\Desktop\Steller18Nov\18NovTrials\M25.DSG	11-1-2013	16:1:2	135597.000000	13559.700000	49457.346876	20.000000
C:\Users\cware\Desktop\Steller18Nov\18NovTrials\M25.DSG	11-1-2013	16:1:2	135598.000000	13559.800000	49457.695519	20.000000
C:\Users\cware\Desktop\Steller18Nov\18NovTrials\M25.DSG	11-1-2013	16:1:2	135599.000000	13559.900000	49456.998575	20.000000
C:\Users\cware\Desktop\Steller18Nov\18NovTrials\M25.DSG	11-1-2013	16:1:2	135600.000000	13560.000000	49458.541653	20.000000
C:\Users\cware\Desktop\Steller18Nov\18NovTrials\M25.DSG	11-1-2013	16:1:2	135601.000000	13560.100000	49459.885703	20.000000
C:\Users\cware\Desktop\Steller18Nov\18NovTrials\M25.DSG	11-1-2013	16:1:2	135602.000000	13560.200000	49457.894600	20.000000
C:\Users\cware\Desktop\Steller18Nov\18NovTrials\M25.DSG	11-1-2013	16:1:2	135603.000000	13560.300000	49459.039608	20.000000
C:\Users\cware\Desktop\Steller18Nov\18NovTrials\M25.DSG	11-1-2013	16:1:2	135604.000000	13560.400000	49460.134535	20.000000
C:\Users\cware\Desktop\Steller18Nov\18NovTrials\M25.DSG	11-1-2013	16:1:2	135605.000000	13560.500000	49459.114281	20.000000
C:\Users\cware\Desktop\Steller18Nov\18NovTrials\M25.DSG	11-1-2013	16:1:2	135606.000000	13560.600000	49458.666087	20.000000
C:\Users\cware\Desktop\Steller18Nov\18NovTrials\M25.DSG	11-1-2013	16:1:2	135607.000000	13560.700000	49460.284237	20.000000
C:\Users\cware\Desktop\Steller18Nov\18NovTrials\M25.DSG	11-1-2013	16:1:2	135608.000000	13560.800000	49458.392394	20.000000
C:\Users\cware\Desktop\Steller18Nov\18NovTrials\M25.DSG	11-1-2013	16:1:2	135609.000000	13560.900000	49457.819935	20.000000
C:\Users\cware\Desktop\Steller18Nov\18NovTrials\M25.DSG	11-1-2013	16:1:2	135610.000000	13561.000000	49457.595908	20.000000
C:\Users\cware\Desktop\Steller18Nov\18NovTrials\M25.DSG	11-1-2013	16:1:2	135611.000000	13561.100000	49457.496361	20.000000
C:\Users\cware\Desktop\Steller18Nov\18NovTrials\M25.DSG	11-1-2013	16:1:2	135612.000000	13561.200000	49459.686861	20.000000
C:\Users\cware\Desktop\Steller18Nov\18NovTrials\M25.DSG	11-1-2013	16:1:2	135613.000000	13561.300000	49457.322310	20.000000
C:\Users\cware\Desktop\Steller18Nov\18NovTrials\M25.DSG	11-1-2013	16:1:2	135614.000000	13561.400000	49457.272411	20.000000
C:\Users\cware\Desktop\Steller18Nov\18NovTrials\M25.DSG	11-1-2013	16:1:2	135615.000000	13561.500000	49459.263796	20.000000
C:\Users\cware\Desktop\Steller18Nov\18NovTrials\M25.DSG	11-1-2013	16:1:2	135616.000000	13561.600000	49457.546360	20.000000
C:\Users\cware\Desktop\Steller18Nov\18NovTrials\M25.DSG	11-1-2013	16:1:2	135617.000000	13561.700000	49457.197734	20.000000
C:\Users\cware\Desktop\Steller18Nov\18NovTrials\M25.DSG	11-1-2013	16:1:2	135618.000000	13561.800000	49458.616613	20.000000
C:\Users\cware\Desktop\Steller18Nov\18NovTrials\M25.DSG	11-1-2013	16:1:2	135619.000000	13561.900000	49457.297532	20.000000
C:\Users\cware\Desktop\Steller18Nov\18NovTrials\M25.DSG	11-1-2013	16:1:2	135620.000000	13562.000000	49456.277135	20.000000
C:\Users\cware\Desktop\Steller18Nov\18NovTrials\M25.DSG	11-1-2013	16:1:2	135621.000000	13562.100000	49461.653204	20.000000
C:\Users\cware\Desktop\Steller18Nov\18NovTrials\M25.DSG	11-1-2013	16:1:2	135622.000000	13562.200000	49458.193426	20.000000
C:\Users\cware\Desktop\Steller18Nov\18NovTrials\M25.DSG	11-1-2013	16:1:2	135623.000000	13562.300000	49458.815875	20.000000
C:\Users\cware\Desktop\Steller18Nov\18NovTrials\M25.DSG	11-1-2013	16:1:2	135624.000000	13562.400000	49458.342976	20.000000
C:\Users\cware\Desktop\Steller18Nov\18NovTrials\M25.DSG	11-1-2013	16:1:2	135625.000000	13562.500000	49458.542091	20.000000
C:\Users\cware\Desktop\Steller18Nov\18NovTrials\M25.DSG	11-1-2013	16:1:2	135626.000000	13562.600000	49459.263844	20.000000
C:\Users\cware\Desktop\Steller18Nov\18NovTrials\M25.DSG	11-1-2013	16:1:2	135627.000000	13562.700000	49457.919721	20.000000
C:\Users\cware\Desktop\Steller18Nov\18NovTrials\M25.DSG	11-1-2013	16:1:2	135628.000000	13562.800000	49459.064738	20.000000
C:\Users\cware\Desktop\Steller18Nov\18NovTrials\M25.DSG	11-1-2013	16:1:2	135629.000000	13562.900000	49458.243291	20.000000
C:\Users\cware\Desktop\Steller18Nov\18NovTrials\M25.DSG	11-1-2013	16:1:2	135630.000000	13563.000000	49458.168770	20.000000
C:\Users\cware\Desktop\Steller18Nov\18NovTrials\M25.DSG	11-1-2013	16:1:2	135631.000000	13563.100000	49456.127589	20.000000
C:\Users\cware\Desktop\Steller18Nov\18NovTrials\M25.DSG	11-1-2013	16:1:2	135632.000000	13563.200000	49459.338387	20.000000
C:\Users\cware\Desktop\Steller18Nov\18NovTrials\M25.DSG	11-1-2013	16:1:2	135633.000000	13563.300000	49458.218573	20.000000
C:\Users\cware\Desktop\Steller18Nov\18NovTrials\M25.DSG	11-1-2013	16:1:2	135634.000000	13563.400000	49459.736877	20.000000
C:\Users\cware\Desktop\Steller18Nov\18NovTrials\M25.DSG	11-1-2013	16:1:2	135635.000000	13563.500000	49458.317860	20.000000
C:\Users\cware\Desktop\Steller18Nov\18NovTrials\M25.DSG	11-1-2013	16:1:2	135636.000000	13563.600000	49457.944364	20.000000
C:\Users\cware\Desktop\Steller18Nov\18NovTrials\M25.DSG	11-1-2013	16:1:2	135637.000000	13563.700000	49458.318280	20.000000
C:\Users\cware\Desktop\Steller18Nov\18NovTrials\M25.DSG	11-1-2013	16:1:2	135638.000000	13563.800000	49457.546594	20.000000
C:\Users\cware\Desktop\Steller18Nov\18NovTrials\M25.DSG	11-1-2013	16:1:2	135639.000000	13563.900000	49458.193726	20.000000
C:\Users\cware\Desktop\Steller18Nov\18NovTrials\M25.DSG	11-1-2013	16:1:2	135640.000000	13564.000000	49458.616712	20.000000
C:\Users\cware\Desktop\Steller18Nov\18NovTrials\M25.DSG	11-1-2013	16:1:2	135641.000000	13564.100000	49456.575697	20.000000
C:\Users\cware\Desktop\Steller18Nov\18NovTrials\M25.DSG	11-1-2013	16:1:2	135642.000000	13564.200000	49459.662308	20.000000
C:\Users\cware\Desktop\Steller18Nov\18NovTrials\M25.DSG	11-1-2013	16:1:2	135643.000000	13564.300000	49458.965104	20.000000
C:\Users\cware\Desktop\Steller18Nov\18NovTrials\M25.DSG	11-1-2013	16:1:2	135644.000000	13564.400000	49457.770474	20.000000
C:\Users\cware\Desktop\Steller18Nov\18NovTrials\M25.DSG	11-1-2013	16:1:2	135645.000000	13564.500000	49459.189158	20.000000
C:\Users\cware\Desktop\Steller18Nov\18NovTrials\M25.DSG	11-1-2013	16:1:2	135646.000000	13564.600000	49460.707731	20.000000
C:\Users\cware\Desktop\Steller18Nov\18NovTrials\M25.DSG	11-1-2013	16:1:2	135647.000000	13564.700000	49460.533464	20.000000
C:\Users\cware\Desktop\Steller18Nov\18NovTrials\M25.DSG	11-1-2013	16:1:2	135648.000000	13564.800000	49457.844904	20.000000
C:\Users\cware\Desktop\Steller18Nov\18NovTrials\M25.DSG	11-1-2013	16:1:2	135649.000000	13564.900000	49457.372127	20.000000
C:\Users\cware\Desktop\Steller18Nov\18NovTrials\M25.DSG	11-1-2013	16:1:2	135650.000000	13565.000000	49458.990013	20.000000
C:\Users\cware\Desktop\Steller18Nov\18NovTrials\M25.DSG	11-1-2013	16:1:2	135651.000000	13565.100000	49458.417151	20.000000
C:\Users\cware\Desktop\Steller18Nov\18NovTrials\M25.DSG	11-1-2013	16:1:2	135652.000000	13565.200000	49458.890336	20.000000
C:\Users\cware\Desktop\Steller18Nov\18NovTrials\M25.DSG	11-1-2013	16:1:2	135653.000000	13565.300000	49459.164375	20.000000
C:\Users\cware\Desktop\Steller18Nov\18NovTrials\M25.DSG	11-1-2013	16:1:2	135654.000000	13565.400000	49459.687104	20.000000
C:\Users\cware\Desktop\Steller18Nov\18NovTrials\M25.DSG	11-1-2013	16:1:2	135655.000000	13565.500000	49458.542265	20.000000
C:\Users\cware\Desktop\Steller18Nov\18NovTrials\M25.DSG	11-1-2013	16:1:2	135656.000000	13565.600000	49457.646115	20.000000
C:\Users\cware\Desktop\Steller18Nov\18NovTrials\M25.DSG	11-1-2013	16:1:2	135657.000000	13565.700000	49456.874415	20.000000
C:\Users\cware\Desktop\Steller18Nov\18NovTrials\M25.DSG	11-1-2013	16:1:2	135658.000000	13565.800000	49455.854044	20.000000
C:\Users\cware\Desktop\Steller18Nov\18NovTrials\M25.DSG	11-1-2013	16:1:2	135659.000000	13565.900000	49456.351773	20.000000
C:\Users\cware\Desktop\Steller18Nov\18NovTrials\M25.DSG	11-1-2013	16:1:2	135660.000000	13566.000000	49458.716259	20.000000
C:\Users\cware\Desktop\Steller18Nov\18NovTrials\M25.DSG	11-1-2013	16:1:2	135661.000000	13566.100000	49457.272459	20.000000
C:\Users\cware\Desktop\Steller18Nov\18NovTrials\M25.DSG	11-1-2013	16:1:2	135662.000000	13566.200000	49459.214131	20.000000
C:\Users\cware\Desktop\Steller18Nov\18NovTrials\M25.DSG	11-1-2013	16:1:2	135663.000000	13566.300000	49455.604965	20.000000
C:\Users\cware\Desktop\Steller18Nov\18NovTrials\M25.DSG	11-1-2013	16:1:2	135664.000000	13566.400000	49458.741128	20.000000
C:\Users\cware\Desktop\Steller18Nov\18NovTrials\M25.DSG	11-1-2013	16:1:2	135665.000000	13566.500000	49458.317712	20.000000
C:\Users\cware\Desktop\Steller18Nov\18NovTrials\M25.DSG	11-1-2013	16:1:2	135666.000000	13566.600000	49459.238727	20.000000
C:\Users\cware\Desktop\Steller18Nov\18NovTrials\M25.DSG	11-1-2013	16:1:2	135667.000000	13566.700000	49459.637253	20.000000
C:\Users\cware\Desktop\Steller18Nov\18NovTrials\M25.DSG	11-1-2013	16:1:2	135668.000000	13566.800000	49458.069123	20.000000
C:\Users\cware\Desktop\Steller18Nov\18NovTrials\M25.DSG	11-1-2013	16:1:2	135669.000000	13566.900000	49458.542039	20.000000
C:\Users\cware\Desktop\Steller18Nov\18NovTrials\M25.DSG	11-1-2013	16:1:2	135670.000000	13567.000000	49459.189266	20.000000
C:\Users\cware\Desktop\Steller18Nov\18NovTrials\M25.DSG	11-1-2013	16:1:2	135671.000000	13567.100000	49458.616556	20.000000
C:\Users\cware\Desktop\Steller18Nov\18NovTrials\M25.DSG	11-1-2013	16:1:2	135672.000000	13567.200000	49460.632733	20.000000
C:\Users\cware\Desktop\Steller18Nov\18NovTrials\M25.DSG	11-1-2013	16:1:2	135673.000000	13567.300000	49459.388308	20.000000
C:\Users\cware\Desktop\Steller18Nov\18NovTrials\M25.DSG	11-1-2013	16:1:2	135674.000000	13567.400000	49459.064811	20.000000
C:\Users\cware\Desktop\Steller18Nov\18NovTrials\M25.DSG	11-1-2013	16:1:2	135675.000000	13567.500000	49458.044080	20.000000
C:\Users\cware\Desktop\Steller18Nov\18NovTrials\M25.DSG	11-1-2013	16:1:2	135676.000000	13567.600000	49455.480657	20.000000
C:\Users\cware\Desktop\Steller18Nov\18NovTrials\M25.DSG	11-1-2013	16:1:2	135677.000000	13567.700000	49457.198115	20.000000
C:\Users\cware\Desktop\Steller18Nov\18NovTrials\M25.DSG	11-1-2013	16:1:2	135678.000000	13567.800000	49457.471522	20.000000
C:\Users\cware\Desktop\Steller18Nov\18NovTrials\M25.DSG	11-1-2013	16:1:2	135679.000000	13567.900000	49459.139450	20.000000
C:\Users\cware\Desktop\Steller18Nov\18NovTrials\M25.DSG	11-1-2013	16:1:2	135680.000000	13568.000000	49458.069058	20.000000
C:\Users\cware\Desktop\Steller18Nov\18NovTrials\M25.DSG	11-1-2013	16:1:2	135681.000000	13568.100000	49460.334214	20.000000
C:\Users\cware\Desktop\Steller18Nov\18NovTrials\M25.DSG	11-1-2013	16:1:2	135682.000000	13568.200000	49458.965325	20.000000
C:\Users\cware\Desktop\Steller18Nov\18NovTrials\M25.DSG	11-1-2013	16:1:2	135683.000000	13568.300000	49457.695901	20.000000
C:\Users\cware\Desktop\Steller18Nov\18NovTrials\M25.DSG	11-1-2013	16:1:2	135684.000000	13568.400000	49460.209876	20.000000
C:\Users\cware\Desktop\Steller18Nov\18NovTrials\M25.DSG	11-1-2013	16:1:2	135685.000000	13568.500000	49460.757314	20.000000
C:\Users\cware\Desktop\Steller18Nov\18NovTrials\M25.DSG	11-1-2013	16:1:2	135686.000000	13568.600000	49459.961053	20.000000
C:\Users\cware\Desktop\Steller18Nov\18NovTrials\M25.DSG	11-1-2013	16:1:2	135687.000000	13568.700000	49460.359344	20.000000
C:\Users\cware\Desktop\Steller18Nov\18NovTrials\M25.DSG	11-1-2013	16:1:2	135688.000000	13568.800000	49459.711882	20.000000
C:\Users\cware\Desktop\Steller18Nov\18NovTrials\M25.DSG	11-1-2013	16:1:2	135689.000000	13568.900000	49460.359088	20.000000
C:\Users\cware\Desktop\Steller18Nov\18NovTrials\M25.DSG	11-1-2013	16:1:2	135690.000000	13569.000000	49457.422048	20.000000
C:\Users\cware\Desktop\Steller18Nov\18NovTrials\M25.DSG	11-1-2013	16:1:2	135691.000000	13569.100000	49457.870220	20.000000
C:\Users\cware\Desktop\Steller18Nov\18NovTrials\M25.DSG	11-1-2013	16:1:2	135692.000000	13569.200000	49460.060335	20.000000
C:\Users\cware\Desktop\Steller18Nov\18NovTrials\M25.DSG	11-1-2013	16:1:2	135693.000000	13569.300000	49458.890756	20.000000
C:\Users\cware\Desktop\Steller18Nov\18NovTrials\M25.DSG	11-1-2013	16:1:2	135694.000000	13569.400000	49458.642041	20.000000
C:\Users\cware\Desktop\Steller18Nov\18NovTrials\M25.DSG	11-1-2013	16:1:2	135695.000000	13569.500000	49458.666568	20.000000
C:\Users\cware\Desktop\Steller18Nov\18NovTrials\M25.DSG	11-1-2013	16:1:2	135696.000000	13569.600000	49460.533546	20.000000
C:\Users\cware\Desktop\Steller18Nov\18NovTrials\M25.DSG	11-1-2013	16:1:2	135697.000000	13569.700000	49458.044722	20.000000
C:\Users\cware\Desktop\Steller18Nov\18NovTrials\M25.DSG	11-1-2013	16:1:2	135698.000000	13569.800000	49459.612457	20.000000
C:\Users\cware\Desktop\Steller18Nov\18NovTrials\M25.DSG	11-1-2013	16:1:2	135699.000000	13569.900000	49457.198215	20.000000
C:\Users\cware\Desktop\Steller18Nov\18NovTrials\M25.DSG	11-1-2013	16:1:2	135700.000000	13570.000000	49460.210171	20.000000
C:\Users\cware\Desktop\Steller18Nov\18NovTrials\M25.DSG	11-1-2013	16:1:2	135701.000000	13570.100000	49457.497102	20.000000
C:\Users\cware\Desktop\Steller18Nov\18NovTrials\M25.DSG	11-1-2013	16:1:2	135702.000000	13570.200000	49459.811811	20.000000
C:\Users\cware\Desktop\Steller18Nov\18NovTrials\M25.DSG	11-1-2013	16:1:2	135703.000000	13570.300000	49461.728397	20.000000
C:\Users\cware\Desktop\Steller18Nov\18NovTrials\M25.DSG	11-1-2013	16:1:2	135704.000000	13570.400000	49459.164692	20.000000
C:\Users\cware\Desktop\Steller18Nov\18NovTrials\M25.DSG	11-1-2013	16:1:2	135705.000000	13570.500000	49459.712056	20.000000
C:\Users\cware\Desktop\Steller18Nov\18NovTrials\M25.DSG	11-1-2013	16:1:2	135706.000000	13570.600000	49460.284606	20.000000
C:\Users\cware\Desktop\Steller18Nov\18NovTrials\M25.DSG	11-1-2013	16:1:2	135707.000000	13570.700000	49457.471834	20.000000
C:\Users\cware\Desktop\Steller18Nov\18NovTrials\M25.DSG	11-1-2013	16:1:2	135708.000000	13570.800000	49457.422009	20.000000
C:\Users\cware\Desktop\Steller18Nov\18NovTrials\M25.DSG	11-1-2013	16:1:2	135709.000000	13570.900000	49456.526240	20.000000
C:\Users\cware\Desktop\Steller18Nov\18NovTrials\M25.DSG	11-1-2013	16:1:2	135710.000000	13571.000000	49459.438324	20.000000
C:\Users\cware\Desktop\Steller18Nov\18NovTrials\M25.DSG	11-1-2013	16:1:2	135711.000000	13571.100000	49457.098360	20.000000
C:\Users\cware\Desktop\Steller18Nov\18NovTrials\M25.DSG	11-1-2013	16:1:2	135712.000000	13571.200000	49461.081057	20.000000
C:\Users\cware\Desktop\Steller18Nov\18NovTrials\M25.DSG	11-1-2013	16:1:2	135713.000000	13571.300000	49455.903683	20.000000
C:\Users\cware\Desktop\Steller18Nov\18NovTrials\M25.DSG	11-1-2013	16:1:2	135714.000000	13571.400000	49459.263944	20.000000
C:\Users\cware\Desktop\Steller18Nov\18NovTrials\M25.DSG	11-1-2013	16:1:2	135715.000000	13571.500000	49459.935698	20.000000
C:\Users\cware\Desktop\Steller18Nov\18NovTrials\M25.DSG	11-1-2013	16:1:2	135716.000000	13571.600000	49459.786525	20.000000
C:\Users\cware\Desktop\Steller18Nov\18NovTrials\M25.DSG	11-1-2013	16:1:2	135717.000000	13571.700000	49458.666399	20.000000
C:\Users\cware\Desktop\Steller18Nov\18NovTrials\M25.DSG	11-1-2013	16:1:2	135718.000000	13571.800000	49457.695511	20.000000
C:\Users\cware\Desktop\Steller18Nov\18NovTrials\M25.DSG	11-1-2013	16:1:2	135719.000000	13571.900000	49457.620885	20.000000
C:\Users\cware\Desktop\Steller18Nov\18NovTrials\M25.DSG	11-1-2013	16:1:2	135720.000000	13572.000000	49458.890227	20.000000
C:\Users\cware\Desktop\Steller18Nov\18NovTrials\M25.DSG	11-1-2013	16:1:2	135721.000000	13572.100000	49458.890171	20.000000
C:\Users\cware\Desktop\Steller18Nov\18NovTrials\M25.DSG	11-1-2013	16:1:2	135722.000000	13572.200000	49459.164215	20.000000
C:\Users\cware\Desktop\Steller18Nov\18NovTrials\M25.DSG	11-1-2013	16:1:2	135723.000000	13572.300000	49457.496812	20.000000
C:\Users\cware\Desktop\Steller18Nov\18NovTrials\M25.DSG	11-1-2013	16:1:2	135724.000000	13572.400000	49458.716532	20.000000
C:\Users\cware\Desktop\Steller18Nov\18NovTrials\M25.DSG	11-1-2013	16:1:2	135725.000000	13572.500000	49458.666551	20.000000
C:\Users\cware\Desktop\Steller18Nov\18NovTrials\M25.DSG	11-1-2013	16:1:2	135726.000000	13572.600000	49459.238840	20.000000
C:\Users\cware\Desktop\Steller18Nov\18NovTrials\M25.DSG	11-1-2013	16:1:2	135727.000000	13572.700000	49457.745197	20.000000
C:\Users\cware\Desktop\Steller18Nov\18NovTrials\M25.DSG	11-1-2013	16:1:2	135728.000000	13572.800000	49459.935685	20.000000
C:\Users\cware\Desktop\Steller18Nov\18NovTrials\M25.DSG	11-1-2013	16:1:2	135729.000000	13572.900000	49461.379055	20.000000
C:\Users\cware\Desktop\Steller18Nov\18NovTrials\M25.DSG	11-1-2013	16:1:2	135730.000000	13573.000000	49458.068815	20.000000
C:\Users\cware\Desktop\Steller18Nov\18NovTrials\M25.DSG	11-1-2013	16:1:2	135731.000000	13573.100000	49459.910607	20.000000
C:\Users\cware\Desktop\Steller18Nov\18NovTrials\M25.DSG	11-1-2013	16:1:2	135732.000000	13573.200000	49461.453841	20.000000
C:\Users\cware\Desktop\Steller18Nov\18NovTrials\M25.DSG	11-1-2013	16:1:2	135733.000000	13573.300000	49458.591557	20.000000
C:\Users\cware\Desktop\Steller18Nov\18NovTrials\M25.DSG	11-1-2013	16:1:2	135734.000000	13573.400000	49460.010332	20.000000
C:\Users\cware\Desktop\Steller18Nov\18NovTrials\M25.DSG	11-1-2013	16:1:2	135735.000000	13573.500000	49457.919538	20.000000
C:\Users\cware\Desktop\Steller18Nov\18NovTrials\M25.DSG	11-1-2013	16:1:2	135736.000000	13573.600000	49458.368344	20.000000
C:\Users\cware\Desktop\Steller18Nov\18NovTrials\M25.DSG	11-1-2013	16:1:2	135737.000000	13573.700000	49458.841781	20.000000
C:\Users\cware\Desktop\Steller18Nov\18NovTrials\M25.DSG	11-1-2013	16:1:2	135738.000000	13573.800000	49462.749944	20.000000
C:\Users\cware\Desktop\Steller18Nov\18NovTrials\M25.DSG	11-1-2013	16:1:2	135739.000000	13573.900000	49475.967099	20.000000
C:\Users\cware\Desktop\Steller18Nov\18NovTrials\M25.DSG	11-1-2013	16:1:2	135740.000000	13574.000000	49494.311495	20.000000
C:\Users\cware\Desktop\Steller18Nov\18NovTrials\M25.DSG	11-1-2013	16:1:2	135741.000000	13574.100000	49528.188101	20.000000
C:\Users\cware\Desktop\Steller18Nov\18NovTrials\M25.DSG	11-1-2013	16:1:2	135742.000000	13574.200000	49558.953379	20.000000
C:\Users\cware\Desktop\Steller18Nov\18NovTrials\M25.DSG	11-1-2013	16:1:2	135743.000000	13574.300000	49582.475388	20.000000
C:\Users\cware\Desktop\Steller18Nov\18NovTrials\M25.DSG	11-1-2013	16:1:2	135744.000000	13574.400000	49603.583008	20.000000
C:\Users\cware\Desktop\Steller18Nov\18NovTrials\M25.DSG	11-1-2013	16:1:2	135745.000000	13574.500000	49628.399372	20.000000
C:\Users\cware\Desktop\Steller18Nov\18NovTrials\M25.DSG	11-1-2013	16:1:2	135746.000000	13574.600000	49640.023689	20.000000
C:\Users\cware\Desktop\Steller18Nov\18NovTrials\M25.DSG	11-1-2013	16:1:2	135747.000000	13574.700000	49651.075448	20.000000
C:\Users\cware\Desktop\Steller18Nov\18NovTrials\M25.DSG	11-1-2013	16:1:2	135748.000000	13574.800000	49656.252487	20.000000
C:\Users\cware\Desktop\Steller18Nov\18NovTrials\M25.DSG	11-1-2013	16:1:2	135749.000000	13574.900000	49657.596985	20.000000
C:\Users\cware\Desktop\Steller18Nov\18NovTrials\M25.DSG	11-1-2013	16:1:2	135750.000000	13575.000000	49651.821965	20.000000
C:\Users\cware\Desktop\Steller18Nov\18NovTrials\M25.DSG	11-1-2013	16:1:2	135751.000000	13575.100000	49644.603462	20.000000
C:\Users\cware\Desktop\Steller18Nov\18NovTrials\M25.DSG	11-1-2013	16:1:2	135752.000000	13575.200000	49640.421780	20.000000
C:\Users\cware\Desktop\Steller18Nov\18NovTrials\M25.DSG	11-1-2013	16:1:2	135753.000000	13575.300000	49631.311690	20.000000
C:\Users\cware\Desktop\Steller18Nov\18NovTrials\M25.DSG	11-1-2013	16:1:2	135754.000000	13575.400000	49615.605377	20.000000
C:\Users\cware\Desktop\Steller18Nov\18NovTrials\M25.DSG	11-1-2013	16:1:2	135755.000000	13575.500000	49610.154245	20.000000
C:\Users\cware\Desktop\Steller18Nov\18NovTrials\M25.DSG	11-1-2013	16:1:2	135756.000000	13575.600000	49596.041109	20.000000
C:\Users\cware\Desktop\Steller18Nov\18NovTrials\M25.DSG	11-1-2013	16:1:2	135757.000000	13575.700000	49579.811993	20.000000
C:\Users\cware\Desktop\Steller18Nov\18NovTrials\M25.DSG	11-1-2013	16:1:2	135758.000000	13575.800000	49569.332836	20.000000
C:\Users\cware\Desktop\Steller18Nov\18NovTrials\M25.DSG	11-1-2013	16:1:2	135759.000000	13575.900000	49560.172878	20.000000
C:\Users\cware\Desktop\Steller18Nov\18NovTrials\M25.DSG	11-1-2013	16:1:2	135760.000000	13576.000000	49548.449027	20.000000
C:\Users\cware\Desktop\Steller18Nov\18NovTrials\M25.DSG	11-1-2013	16:1:2	135761.000000	13576.100000	49538.592528	20.000000
C:\Users\cware\Desktop\Steller18Nov\18NovTrials\M25.DSG	11-1-2013	16:1:2	135762.000000	13576.200000	49525.375021	20.000000
C:\Users\cware\Desktop\Steller18Nov\18NovTrials\M25.DSG	11-1-2013	16:1:2	135763.000000	13576.300000	49513.651262	20.000000
C:\Users\cware\Desktop\Steller18Nov\18NovTrials\M25.DSG	11-1-2013	16:1:2	135764.000000	13576.400000	49503.819546	20.000000
C:\Users\cware\Desktop\Steller18Nov\18NovTrials\M25.DSG	11-1-2013	16:1:2	135765.000000	13576.500000	49488.088277	20.000000
C:\Users\cware\Desktop\Steller18Nov\18NovTrials\M25.DSG	11-1-2013	16:1:2	135766.000000	13576.600000	49477.011871	20.000000
C:\Users\cware\Desktop\Steller18Nov\18NovTrials\M25.DSG	11-1-2013	16:1:2	135767.000000	13576.700000	49456.028775	20.000000
C:\Users\cware\Desktop\Steller18Nov\18NovTrials\M25.DSG	11-1-2013	16:1:2	135768.000000	13576.800000	49453.862693	20.000000
C:\Users\cware\Desktop\Steller18Nov\18NovTrials\M25.DSG	11-1-2013	16:1:2	135769.000000	13576.900000	49456.401065	20.000000
C:\Users\cware\Desktop\Steller18Nov\18NovTrials\M25.DSG	11-1-2013	16:1:2	135770.000000	13577.000000	49459.661766	20.000000
C:\Users\cware\Desktop\Steller18Nov\18NovTrials\M25.DSG	11-1-2013	16:1:2	135771.000000	13577.100000	49460.184213	20.000000
C:\Users\cware\Desktop\Steller18Nov\18NovTrials\M25.DSG	11-1-2013	16:1:2	135772.000000	13577.200000	49462.349801	20.000000
C:\Users\cware\Desktop\Steller18Nov\18NovTrials\M25.DSG	11-1-2013	16:1:2	135773.000000	13577.300000	49461.702413	20.000000
C:\Users\cware\Desktop\Steller18Nov\18NovTrials\M25.DSG	11-1-2013	16:1:2	135774.000000	13577.400000	49460.134357	20.000000
C:\Users\cware\Desktop\Steller18Nov\18NovTrials\M25.DSG	11-1-2013	16:1:2	135775.000000	13577.500000	49460.632073	20.000000
C:\Users\cware\Desktop\Steller18Nov\18NovTrials\M25.DSG	11-1-2013	16:1:2	135776.000000	13577.600000	49461.005742	20.000000
C:\Users\cware\Desktop\Steller18Nov\18NovTrials\M25.DSG	11-1-2013	16:1:2	135777.000000	13577.700000	49460.831149	20.000000
C:\Users\cware\Desktop\Steller18Nov\18NovTrials\M25.DSG	11-1-2013	16:1:2	135778.000000	13577.800000	49459.885798	20.000000
C:\Users\cware\Desktop\Steller18Nov\18NovTrials\M25.DSG	11-1-2013	16:1:2	135779.000000	13577.900000	49460.383471	20.000000
C:\Users\cware\Desktop\Steller18Nov\18NovTrials\M25.DSG	11-1-2013	16:1:2	135780.000000	13578.000000	49461.130631	20.000000
C:\Users\cware\Desktop\Steller18Nov\18NovTrials\M25.DSG	11-1-2013	16:1:2	135781.000000	13578.100000	49460.558081	20.000000
C:\Users\cware\Desktop\Steller18Nov\18NovTrials\M25.DSG	11-1-2013	16:1:2	135782.000000	13578.200000	49471.460823	20.000000
C:\Users\cware\Desktop\Steller18Nov\18NovTrials\M25.DSG	11-1-2013	16:1:2	135783.000000	13578.300000	49471.710002	20.000000
C:\Users\cware\Desktop\Steller18Nov\18NovTrials\M25.DSG	11-1-2013	16:1:2	135784.000000	13578.400000	49469.768447	20.000000
C:\Users\cware\Desktop\Steller18Nov\18NovTrials\M25.DSG	11-1-2013	16:1:2	135785.000000	13578.500000	49471.685046	20.000000
C:\Users\cware\Desktop\Steller18Nov\18NovTrials\M25.DSG	11-1-2013	16:1:2	135786.000000	13578.600000	49467.976228	20.000000
C:\Users\cware\Desktop\Steller18Nov\18NovTrials\M25.DSG	11-1-2013	16:1:2	135787.000000	13578.700000	49466.607149	20.000000
C:\Users\cware\Desktop\Steller18Nov\18NovTrials\M25.DSG	11-1-2013	16:1:2	135788.000000	13578.800000	49461.454683	20.000000
C:\Users\cware\Desktop\Steller18Nov\18NovTrials\M25.DSG	11-1-2013	16:1:2	135789.000000	13578.900000	49456.451363	20.000000
C:\Users\cware\Desktop\Steller18Nov\18NovTrials\M25.DSG	11-1-2013	16:1:2	135790.000000	13579.000000	49460.085048	20.000000
C:\Users\cware\Desktop\Steller18Nov\18NovTrials\M25.DSG	11-1-2013	16:1:2	135791.000000	13579.100000	49458.566696	20.000000
C:\Users\cware\Desktop\Steller18Nov\18NovTrials\M25.DSG	11-1-2013	16:1:2	135792.000000	13579.200000	49461.952022	20.000000
C:\Users\cware\Desktop\Steller18Nov\18NovTrials\M25.DSG	11-1-2013	16:1:2	135793.000000	13579.300000	49458.243599	20.000000
C:\Users\cware\Desktop\Steller18Nov\18NovTrials\M25.DSG	11-1-2013	16:1:2	135794.000000	13579.400000	49461.081938	20.000000
C:\Users\cware\Desktop\Steller18Nov\18NovTrials\M25.DSG	11-1-2013	16:1:2	135795.000000	13579.500000	49463.770215	20.000000
C:\Users\cware\Desktop\Steller18Nov\18NovTrials\M25.DSG	11-1-2013	16:1:2	135796.000000	13579.600000	49465.413213	20.000000
C:\Users\cware\Desktop\Steller18Nov\18NovTrials\M25.DSG	11-1-2013	16:1:2	135797.000000	13579.700000	49465.264001	20.000000
C:\Users\cware\Desktop\Steller18Nov\18NovTrials\M25.DSG	11-1-2013	16:1:2	135798.000000	13579.800000	49469.146631	20.000000
C:\Users\cware\Desktop\Steller18Nov\18NovTrials\M25.DSG	11-1-2013	16:1:2	135799.000000	13579.900000	49471.138199	20.000000
C:\Users\cware\Desktop\Steller18Nov\18NovTrials\M25.DSG	11-1-2013	16:1:2	135800.000000	13580.000000	49475.270229	20.000000
C:\Users\cware\Desktop\Steller18Nov\18NovTrials\M25.DSG	11-1-2013	16:1:2	135801.000000	13580.100000	49472.706714	20.000000
C:\Users\cware\Desktop\Steller18Nov\18NovTrials\M25.DSG	11-1-2013	16:1:2	135802.000000	13580.200000	49472.109386	20.000000
C:\Users\cware\Desktop\Steller18Nov\18NovTrials\M25.DSG	11-1-2013	16:1:2	135803.000000	13580.300000	49476.440323	20.000000
C:\Users\cware\Desktop\Steller18Nov\18NovTrials\M25.DSG	11-1-2013	16:1:2	135804.000000	13580.400000	49477.062694	20.000000
C:\Users\cware\Desktop\Steller18Nov\18NovTrials\M25.DSG	11-1-2013	16:1:2	135805.000000	13580.500000	49475.917534	20.000000
C:\Users\cware\Desktop\Steller18Nov\18NovTrials\M25.DSG	11-1-2013	16:1:2	135806.000000	13580.600000	49480.597400	20.000000
C:\Users\cware\Desktop\Steller18Nov\18NovTrials\M25.DSG	11-1-2013	16:1:2	135807.000000	13580.700000	49481.468456	20.000000
C:\Users\cware\Desktop\Steller18Nov\18NovTrials\M25.DSG	11-1-2013	16:1:2	135808.000000	13580.800000	49484.529929	20.000000
C:\Users\cware\Desktop\Steller18Nov\18NovTrials\M25.DSG	11-1-2013	16:1:2	135809.000000	13580.900000	49485.326676	20.000000
C:\Users\cware\Desktop\Steller18Nov\18NovTrials\M25.DSG	11-1-2013	16:1:2	135810.000000	13581.000000	49486.869828	20.000000
C:\Users\cware\Desktop\Steller18Nov\18NovTrials\M25.DSG	11-1-2013	16:1:2	135811.000000	13581.100000	49490.180415	20.000000
C:\Users\cware\Desktop\Steller18Nov\18NovTrials\M25.DSG	11-1-2013	16:1:2	135812.000000	13581.200000	49490.130738	20.000000
C:\Users\cware\Desktop\Steller18Nov\18NovTrials\M25.DSG	11-1-2013	16:1:2	135813.000000	13581.300000	49491.250833	20.000000
C:\Users\cware\Desktop\Steller18Nov\18NovTrials\M25.DSG	11-1-2013	16:1:2	135814.000000	13581.400000	49493.690153	20.000000
C:\Users\cware\Desktop\Steller18Nov\18NovTrials\M25.DSG	11-1-2013	16:1:2	135815.000000	13581.500000	49494.785210	20.000000
C:\Users\cware\Desktop\Steller18Nov\18NovTrials\M25.DSG	11-1-2013	16:1:2	135816.000000	13581.600000	49496.129616	20.000000
C:\Users\cware\Desktop\Steller18Nov\18NovTrials\M25.DSG	11-1-2013	16:1:2	135817.000000	13581.700000	49494.685563	20.000000
C:\Users\cware\Desktop\Steller18Nov\18NovTrials\M25.DSG	11-1-2013	16:1:2	135818.000000	13581.800000	49497.623116	20.000000
C:\Users\cware\Desktop\Steller18Nov\18NovTrials\M25.DSG	11-1-2013	16:1:2	135819.000000	13581.900000	49496.851173	20.000000
C:\Users\cware\Desktop\Steller18Nov\18NovTrials\M25.DSG	11-1-2013	16:1:2	135820.000000	13582.000000	49494.909930	20.000000
C:\Users\cware\Desktop\Steller18Nov\18NovTrials\M25.DSG	11-1-2013	16:1:2	135821.000000	13582.100000	49491.748545	20.000000
C:\Users\cware\Desktop\Steller18Nov\18NovTrials\M25.DSG	11-1-2013	16:1:2	135822.000000	13582.200000	49485.451153	20.000000
C:\Users\cware\Desktop\Steller18Nov\18NovTrials\M25.DSG	11-1-2013	16:1:2	135823.000000	13582.300000	49485.550760	20.000000
C:\Users\cware\Desktop\Steller18Nov\18NovTrials\M25.DSG	11-1-2013	16:1:2	135824.000000	13582.400000	49478.182907	20.000000
C:\Users\cware\Desktop\Steller18Nov\18NovTrials\M25.DSG	11-1-2013	16:1:2	135825.000000	13582.500000	49474.947140	20.000000
C:\Users\cware\Desktop\Steller18Nov\18NovTrials\M25.DSG	11-1-2013	16:1:2	135826.000000	13582.600000	49472.408313	20.000000
C:\Users\cware\Desktop\Steller18Nov\18NovTrials\M25.DSG	11-1-2013	16:1:2	135827.000000	13582.700000	49467.903199	20.000000
C:\Users\cware\Desktop\Steller18Nov\18NovTrials\M25.DSG	11-1-2013	16:1:2	135828.000000	13582.800000	49466.782601	20.000000
C:\Users\cware\Desktop\Steller18Nov\18NovTrials\M25.DSG	11-1-2013	16:1:2	135829.000000	13582.900000	49464.940947	20.000000
C:\Users\cware\Desktop\Steller18Nov\18NovTrials\M25.DSG	11-1-2013	16:1:2	135830.000000	13583.000000	49462.974219	20.000000
C:\Users\cware\Desktop\Steller18Nov\18NovTrials\M25.DSG	11-1-2013	16:1:2	135831.000000	13583.100000	49462.949297	20.000000
C:\Users\cware\Desktop\Steller18Nov\18NovTrials\M25.DSG	11-1-2013	16:1:2	135832.000000	13583.200000	49464.318269	20.000000
C:\Users\cware\Desktop\Steller18Nov\18NovTrials\M25.DSG	11-1-2013	16:1:2	135833.000000	13583.300000	49463.571300	20.000000
C:\Users\cware\Desktop\Steller18Nov\18NovTrials\M25.DSG	11-1-2013	16:1:2	135834.000000	13583.400000	49464.666686	20.000000
C:\Users\cware\Desktop\Steller18Nov\18NovTrials\M25.DSG	11-1-2013	16:1:2	135835.000000	13583.500000	49465.836378	20.000000
C:\Users\cware\Desktop\Steller18Nov\18NovTrials\M25.DSG	11-1-2013	16:1:2	135836.000000	13583.600000	49467.703100	20.000000
C:\Users\cware\Desktop\Steller18Nov\18NovTrials\M25.DSG	11-1-2013	16:1:2	135837.000000	13583.700000	49466.632847	20.000000
C:\Users\cware\Desktop\Steller18Nov\18NovTrials\M25.DSG	11-1-2013	16:1:2	135838.000000	13583.800000	49468.723597	20.000000
C:\Users\cware\Desktop\Steller18Nov\18NovTrials\M25.DSG	11-1-2013	16:1:2	135839.000000	13583.900000	49471.062979	20.000000
C:\Users\cware\Desktop\Steller18Nov\18NovTrials\M25.DSG	11-1-2013	16:1:2	135840.000000	13584.000000	49470.167132	20.000000
C:\Users\cware\Desktop\Steller18Nov\18NovTrials\M25.DSG	11-1-2013	16:1:2	135841.000000	13584.100000	49471.959277	20.000000
C:\Users\cware\Desktop\Steller18Nov\18NovTrials\M25.DSG	11-1-2013	16:1:2	135842.000000	13584.200000	49469.818701	20.000000
C:\Users\cware\Desktop\Steller18Nov\18NovTrials\M25.DSG	11-1-2013	16:1:2	135843.000000	13584.300000	49473.875798	20.000000
C:\Users\cware\Desktop\Steller18Nov\18NovTrials\M25.DSG	11-1-2013	16:1:2	135844.000000	13584.400000	49472.905087	20.000000
C:\Users\cware\Desktop\Steller18Nov\18NovTrials\M25.DSG	11-1-2013	16:1:2	135845.000000	13584.500000	49471.709911	20.000000
C:\Users\cware\Desktop\Steller18Nov\18NovTrials\M25.DSG	11-1-2013	16:1:2	135846.000000	13584.600000	49470.863629	20.000000
C:\Users\cware\Desktop\Steller18Nov\18NovTrials\M25.DSG	11-1-2013	16:1:2	135847.000000	13584.700000	49471.286755	20.000000
C:\Users\cware\Desktop\Steller18Nov\18NovTrials\M25.DSG	11-1-2013	16:1:2	135848.000000	13584.800000	49472.282478	20.000000
C:\Users\cware\Desktop\Steller18Nov\18NovTrials\M25.DSG	11-1-2013	16:1:2	135849.000000	13584.900000	49471.286668	20.000000
C:\Users\cware\Desktop\Steller18Nov\18NovTrials\M25.DSG	11-1-2013	16:1:2	135850.000000	13585.000000	49475.717364	20.000000
C:\Users\cware\Desktop\Steller18Nov\18NovTrials\M25.DSG	11-1-2013	16:1:2	135851.000000	13585.100000	49476.140108	20.000000
C:\Users\cware\Desktop\Steller18Nov\18NovTrials\M25.DSG	11-1-2013	16:1:2	135852.000000	13585.200000	49475.866480	20.000000
C:\Users\cware\Desktop\Steller18Nov\18NovTrials\M25.DSG	11-1-2013	16:1:2	135853.000000	13585.300000	49476.712923	20.000000
C:\Users\cware\Desktop\Steller18Nov\18NovTrials\M25.DSG	11-1-2013	16:1:2	135854.000000	13585.400000	49475.642401	20.000000
C:\Users\cware\Desktop\Steller18Nov\18NovTrials\M25.DSG	11-1-2013	16:1:2	135855.000000	13585.500000	49475.119685	20.000000
C:\Users\cware\Desktop\Steller18Nov\18NovTrials\M25.DSG	11-1-2013	16:1:2	135856.000000	13585.600000	49475.916011	20.000000
C:\Users\cware\Desktop\Steller18Nov\18NovTrials\M25.DSG	11-1-2013	16:1:2	135857.000000	13585.700000	49474.472458	20.000000
C:\Users\cware\Desktop\Steller18Nov\18NovTrials\M25.DSG	11-1-2013	16:1:2	135858.000000	13585.800000	49473.875212	20.000000
C:\Users\cware\Desktop\Steller18Nov\18NovTrials\M25.DSG	11-1-2013	16:1:2	135859.000000	13585.900000	49473.227877	20.000000
C:\Users\cware\Desktop\Steller18Nov\18NovTrials\M25.DSG	11-1-2013	16:1:2	135860.000000	13586.000000	49474.024151	20.000000
C:\Users\cware\Desktop\Steller18Nov\18NovTrials\M25.DSG	11-1-2013	16:1:2	135861.000000	13586.100000	49476.762375	20.000000
C:\Users\cware\Desktop\Steller18Nov\18NovTrials\M25.DSG	11-1-2013	16:1:2	135862.000000	13586.200000	49477.583566	20.000000
C:\Users\cware\Desktop\Steller18Nov\18NovTrials\M25.DSG	11-1-2013	16:1:2	135863.000000	13586.300000	49482.138639	20.000000
C:\Users\cware\Desktop\Steller18Nov\18NovTrials\M25.DSG	11-1-2013	16:1:2	135864.000000	13586.400000	49483.059441	20.000000
C:\Users\cware\Desktop\Steller18Nov\18NovTrials\M25.DSG	11-1-2013	16:1:2	135865.000000	13586.500000	49485.722841	20.000000
C:\Users\cware\Desktop\Steller18Nov\18NovTrials\M25.DSG	11-1-2013	16:1:2	135866.000000	13586.600000	49487.489742	20.000000
C:\Users\cware\Desktop\Steller18Nov\18NovTrials\M25.DSG	11-1-2013	16:1:2	135867.000000	13586.700000	49487.489890	20.000000
C:\Users\cware\Desktop\Steller18Nov\18NovTrials\M25.DSG	11-1-2013	16:1:2	135868.000000	13586.800000	49489.730103	20.000000
C:\Users\cware\Desktop\Steller18Nov\18NovTrials\M25.DSG	11-1-2013	16:1:2	135869.000000	13586.900000	49489.928949	20.000000
C:\Users\cware\Desktop\Steller18Nov\18NovTrials\M25.DSG	11-1-2013	16:1:2	135870.000000	13587.000000	49491.123774	20.000000
C:\Users\cware\Desktop\Steller18Nov\18NovTrials\M25.DSG	11-1-2013	16:1:2	135871.000000	13587.100000	49487.937546	20.000000
C:\Users\cware\Desktop\Steller18Nov\18NovTrials\M25.DSG	11-1-2013	16:1:2	135872.000000	13587.200000	49483.506837	20.000000
C:\Users\cware\Desktop\Steller18Nov\18NovTrials\M25.DSG	11-1-2013	16:1:2	135873.000000	13587.300000	49481.764501	20.000000
C:\Users\cware\Desktop\Steller18Nov\18NovTrials\M25.DSG	11-1-2013	16:1:2	135874.000000	13587.400000	49478.926639	20.000000
C:\Users\cware\Desktop\Steller18Nov\18NovTrials\M25.DSG	11-1-2013	16:1:2	135875.000000	13587.500000	49475.143123	20.000000
C:\Users\cware\Desktop\Steller18Nov\18NovTrials\M25.DSG	11-1-2013	16:1:2	135876.000000	13587.600000	49473.400955	20.000000
C:\Users\cware\Desktop\Steller18Nov\18NovTrials\M25.DSG	11-1-2013	16:1:2	135877.000000	13587.700000	49472.056671	20.000000
C:\Users\cware\Desktop\Steller18Nov\18NovTrials\M25.DSG	11-1-2013	16:1:2	135878.000000	13587.800000	49469.368268	20.000000
C:\Users\cware\Desktop\Steller18Nov\18NovTrials\M25.DSG	11-1-2013	16:1:2	135879.000000	13587.900000	49467.451348	20.000000
C:\Users\cware\Desktop\Steller18Nov\18NovTrials\M25.DSG	11-1-2013	16:1:2	135880.000000	13588.000000	49466.530420	20.000000
C:\Users\cware\Desktop\Steller18Nov\18NovTrials\M25.DSG	11-1-2013	16:1:2	135881.000000	13588.100000	49470.413192	20.000000
C:\Users\cware\Desktop\Steller18Nov\18NovTrials\M25.DSG	11-1-2013	16:1:2	135882.000000	13588.200000	49469.467468	20.000000
C:\Users\cware\Desktop\Steller18Nov\18NovTrials\M25.DSG	11-1-2013	16:1:2	135883.000000	13588.300000	49475.341400	20.000000
C:\Users\cware\Desktop\Steller18Nov\18NovTrials\M25.DSG	11-1-2013	16:1:2	135884.000000	13588.400000	49474.121745	20.000000
C:\Users\cware\Desktop\Steller18Nov\18NovTrials\M25.DSG	11-1-2013	16:1:2	135885.000000	13588.500000	49475.117160	20.000000
C:\Users\cware\Desktop\Steller18Nov\18NovTrials\M25.DSG	11-1-2013	16:1:2	135886.000000	13588.600000	49478.651501	20.000000
C:\Users\cware\Desktop\Steller18Nov\18NovTrials\M25.DSG	11-1-2013	16:1:2	135887.000000	13588.700000	49475.067187	20.000000
C:\Users\cware\Desktop\Steller18Nov\18NovTrials\M25.DSG	11-1-2013	16:1:2	135888.000000	13588.800000	49476.784801	20.000000
C:\Users\cware\Desktop\Steller18Nov\18NovTrials\M25.DSG	11-1-2013	16:1:2	135889.000000	13588.900000	49475.066879	20.000000
C:\Users\cware\Desktop\Steller18Nov\18NovTrials\M25.DSG	11-1-2013	16:1:2	135890.000000	13589.000000	49479.348446	20.000000
C:\Users\cware\Desktop\Steller18Nov\18NovTrials\M25.DSG	11-1-2013	16:1:2	135891.000000	13589.100000	49480.045099	20.000000
C:\Users\cware\Desktop\Steller18Nov\18NovTrials\M25.DSG	11-1-2013	16:1:2	135892.000000	13589.200000	49482.857961	20.000000
C:\Users\cware\Desktop\Steller18Nov\18NovTrials\M25.DSG	11-1-2013	16:1:2	135893.000000	13589.300000	49485.147540	20.000000
C:\Users\cware\Desktop\Steller18Nov\18NovTrials\M25.DSG	11-1-2013	16:1:2	135894.000000	13589.400000	49488.532756	20.000000
C:\Users\cware\Desktop\Steller18Nov\18NovTrials\M25.DSG	11-1-2013	16:1:2	135895.000000	13589.500000	49491.445183	20.000000
C:\Users\cware\Desktop\Steller18Nov\18NovTrials\M25.DSG	11-1-2013	16:1:2	135896.000000	13589.600000	49490.250171	20.000000
C:\Users\cware\Desktop\Steller18Nov\18NovTrials\M25.DSG	11-1-2013	16:1:2	135897.000000	13589.700000	49492.316095	20.000000
C:\Users\cware\Desktop\Steller18Nov\18NovTrials\M25.DSG	11-1-2013	16:1:2	135898.000000	13589.800000	49494.705537	20.000000
C:\Users\cware\Desktop\Steller18Nov\18NovTrials\M25.DSG	11-1-2013	16:1:2	135899.000000	13589.900000	49496.149037	20.000000
C:\Users\cware\Desktop\Steller18Nov\18NovTrials\M25.DSG	11-1-2013	16:1:2	135900.000000	13590.000000	49497.866439	20.000000
C:\Users\cware\Desktop\Steller18Nov\18NovTrials\M25.DSG	11-1-2013	16:1:2	135901.000000	13590.100000	49498.215148	20.000000
C:\Users\cware\Desktop\Steller18Nov\18NovTrials\M25.DSG	11-1-2013	16:1:2	135902.000000	13590.200000	49496.572076	20.000000
C:\Users\cware\Desktop\Steller18Nov\18NovTrials\M25.DSG	11-1-2013	16:1:2	135903.000000	13590.300000	49496.173794	20.000000
C:\Users\cware\Desktop\Steller18Nov\18NovTrials\M25.DSG	11-1-2013	16:1:2	135904.000000	13590.400000	49497.045075	20.000000
C:\Users\cware\Desktop\Steller18Nov\18NovTrials\M25.DSG	11-1-2013	16:1:2	135905.000000	13590.500000	49496.596750	20.000000
C:\Users\cware\Desktop\Steller18Nov\18NovTrials\M25.DSG	11-1-2013	16:1:2	135906.000000	13590.600000	49496.247950	20.000000
C:\Users\cware\Desktop\Steller18Nov\18NovTrials\M25.DSG	11-1-2013	16:1:2	135907.000000	13590.700000	49491.394134	20.000000
C:\Users\cware\Desktop\Steller18Nov\18NovTrials\M25.DSG	11-1-2013	16:1:2	135908.000000	13590.800000	49492.116125	20.000000
C:\Users\cware\Desktop\Steller18Nov\18NovTrials\M25.DSG	11-1-2013	16:1:2	135909.000000	13590.900000	49486.689776	20.000000
C:\Users\cware\Desktop\Steller18Nov\18NovTrials\M25.DSG	11-1-2013	16:1:2	135910.000000	13591.000000	49485.220781	20.000000
C:\Users\cware\Desktop\Steller18Nov\18NovTrials\M25.DSG	11-1-2013	16:1:2	135911.000000	13591.100000	49478.873729	20.000000
C:\Users\cware\Desktop\Steller18Nov\18NovTrials\M25.DSG	11-1-2013	16:1:2	135912.000000	13591.200000	49476.683328	20.000000
C:\Users\cware\Desktop\Steller18Nov\18NovTrials\M25.DSG	11-1-2013	16:1:2	135913.000000	13591.300000	49476.633477	20.000000
C:\Users\cware\Desktop\Steller18Nov\18NovTrials\M25.DSG	11-1-2013	16:1:2	135914.000000	13591.400000	49477.006703	20.000000
C:\Users\cware\Desktop\Steller18Nov\18NovTrials\M25.DSG	11-1-2013	16:1:2	135915.000000	13591.500000	49477.255587	20.000000
C:\Users\cware\Desktop\Steller18Nov\18NovTrials\M25.DSG	11-1-2013	16:1:2	135916.000000	13591.600000	49477.280443	20.000000
C:\Users\cware\Desktop\Steller18Nov\18NovTrials\M25.DSG	11-1-2013	16:1:2	135917.000000	13591.700000	49480.814824	20.000000
C:\Users\cware\Desktop\Steller18Nov\18NovTrials\M25.DSG	11-1-2013	16:1:2	135918.000000	13591.800000	49478.574498	20.000000
C:\Users\cware\Desktop\Steller18Nov\18NovTrials\M25.DSG	11-1-2013	16:1:2	135919.000000	13591.900000	49481.835468	20.000000
C:\Users\cware\Desktop\Steller18Nov\18NovTrials\M25.DSG	11-1-2013	16:1:2	135920.000000	13592.000000	49478.847818	20.000000
C:\Users\cware\Desktop\Steller18Nov\18NovTrials\M25.DSG	11-1-2013	16:1:2	135921.000000	13592.100000	49479.121910	20.000000
C:\Users\cware\Desktop\Steller18Nov\18NovTrials\M25.DSG	11-1-2013	16:1:2	135922.000000	13592.200000	49477.877342	20.000000
C:\Users\cware\Desktop\Steller18Nov\18NovTrials\M25.DSG	11-1-2013	16:1:2	135923.000000	13592.300000	49475.288368	20.000000
C:\Users\cware\Desktop\Steller18Nov\18NovTrials\M25.DSG	11-1-2013	16:1:2	135924.000000	13592.400000	49474.243228	20.000000
C:\Users\cware\Desktop\Steller18Nov\18NovTrials\M25.DSG	11-1-2013	16:1:2	135925.000000	13592.500000	49474.467082	20.000000
C:\Users\cware\Desktop\Steller18Nov\18NovTrials\M25.DSG	11-1-2013	16:1:2	135926.000000	13592.600000	49472.475797	20.000000
C:\Users\cware\Desktop\Steller18Nov\18NovTrials\M25.DSG	11-1-2013	16:1:2	135927.000000	13592.700000	49473.346713	20.000000
C:\Users\cware\Desktop\Steller18Nov\18NovTrials\M25.DSG	11-1-2013	16:1:2	135928.000000	13592.800000	49471.181043	20.000000
C:\Users\cware\Desktop\Steller18Nov\18NovTrials\M25.DSG	11-1-2013	16:1:2	135929.000000	13592.900000	49471.529296	20.000000
C:\Users\cware\Desktop\Steller18Nov\18NovTrials\M25.DSG	11-1-2013	16:1:2	135930.000000	13593.000000	49465.306439	20.000000
C:\Users\cware\Desktop\Steller18Nov\18NovTrials\M25.DSG	11-1-2013	16:1:2	135931.000000	13593.100000	49466.426626	20.000000
C:\Users\cware\Desktop\Steller18Nov\18NovTrials\M25.DSG	11-1-2013	16:1:2	135932.000000	13593.200000	49464.385281	20.000000
C:\Users\cware\Desktop\Steller18Nov\18NovTrials\M25.DSG	11-1-2013	16:1:2	135933.000000	13593.300000	49461.249131	20.000000
C:\Users\cware\Desktop\Steller18Nov\18NovTrials\M25.DSG	11-1-2013	16:1:2	135934.000000	13593.400000	49460.327847	20.000000
C:\Users\cware\Desktop\Steller18Nov\18NovTrials\M25.DSG	11-1-2013	16:1:2	135935.000000	13593.500000	49459.879869	20.000000
C:\Users\cware\Desktop\Steller18Nov\18NovTrials\M25.DSG	11-1-2013	16:1:2	135936.000000	13593.600000	49463.214944	20.000000
C:\Users\cware\Desktop\Steller18Nov\18NovTrials\M25.DSG	11-1-2013	16:1:2	135937.000000	13593.700000	49459.580873	20.000000
C:\Users\cware\Desktop\Steller18Nov\18NovTrials\M25.DSG	11-1-2013	16:1:2	135938.000000	13593.800000	49465.256237	20.000000
C:\Users\cware\Desktop\Steller18Nov\18NovTrials\M25.DSG	11-1-2013	16:1:2	135939.000000	13593.900000	49467.520859	20.000000
C:\Users\cware\Desktop\Steller18Nov\18NovTrials\M25.DSG	11-1-2013	16:1:2	135940.000000	13594.000000	49469.138909	20.000000
C:\Users\cware\Desktop\Steller18Nov\18NovTrials\M25.DSG	11-1-2013	16:1:2	135941.000000	13594.100000	49473.917901	20.000000
C:\Users\cware\Desktop\Steller18Nov\18NovTrials\M25.DSG	11-1-2013	16:1:2	135942.000000	13594.200000	49474.987902	20.000000
C:\Users\cware\Desktop\Steller18Nov\18NovTrials\M25.DSG	11-1-2013	16:1:2	135943.000000	13594.300000	49478.099217	20.000000
C:\Users\cware\Desktop\Steller18Nov\18NovTrials\M25.DSG	11-1-2013	16:1:2	135944.000000	13594.400000	49475.883635	20.000000
C:\Users\cware\Desktop\Steller18Nov\18NovTrials\M25.DSG	11-1-2013	16:1:2	135945.000000	13594.500000	49474.962816	20.000000
C:\Users\cware\Desktop\Steller18Nov\18NovTrials\M25.DSG	11-1-2013	16:1:2	135946.000000	13594.600000	49474.589346	20.000000
C:\Users\cware\Desktop\Steller18Nov\18NovTrials\M25.DSG	11-1-2013	16:1:2	135947.000000	13594.700000	49475.883384	20.000000
C:\Users\cware\Desktop\Steller18Nov\18NovTrials\M25.DSG	11-1-2013	16:1:2	135948.000000	13594.800000	49474.663481	20.000000
C:\Users\cware\Desktop\Steller18Nov\18NovTrials\M25.DSG	11-1-2013	16:1:2	135949.000000	13594.900000	49469.934384	20.000000
C:\Users\cware\Desktop\Steller18Nov\18NovTrials\M25.DSG	11-1-2013	16:1:2	135950.000000	13595.000000	49470.332445	20.000000
C:\Users\cware\Desktop\Steller18Nov\18NovTrials\M25.DSG	11-1-2013	16:1:2	135951.000000	13595.100000	49474.165544	20.000000
C:\Users\cware\Desktop\Steller18Nov\18NovTrials\M25.DSG	11-1-2013	16:1:2	135952.000000	13595.200000	49471.452415	20.000000
C:\Users\cware\Desktop\Steller18Nov\18NovTrials\M25.DSG	11-1-2013	16:1:2	135953.000000	13595.300000	49470.157770	20.000000
C:\Users\cware\Desktop\Steller18Nov\18NovTrials\M25.DSG	11-1-2013	16:1:2	135954.000000	13595.400000	49469.062436	20.000000
C:\Users\cware\Desktop\Steller18Nov\18NovTrials\M25.DSG	11-1-2013	16:1:2	135955.000000	13595.500000	49466.224444	20.000000
C:\Users\cware\Desktop\Steller18Nov\18NovTrials\M25.DSG	11-1-2013	16:1:2	135956.000000	13595.600000	49466.473371	20.000000
C:\Users\cware\Desktop\Steller18Nov\18NovTrials\M25.DSG	11-1-2013	16:1:2	135957.000000	13595.700000	49468.091248	20.000000
C:\Users\cware\Desktop\Steller18Nov\18NovTrials\M25.DSG	11-1-2013	16:1:2	135958.000000	13595.800000	49472.173578	20.000000
C:\Users\cware\Desktop\Steller18Nov\18NovTrials\M25.DSG	11-1-2013	16:1:2	135959.000000	13595.900000	49470.132719	20.000000
C:\Users\cware\Desktop\Steller18Nov\18NovTrials\M25.DSG	11-1-2013	16:1:2	135960.000000	13596.000000	49482.777269	20.000000
C:\Users\cware\Desktop\Steller18Nov\18NovTrials\M25.DSG	11-1-2013	16:1:2	135961.000000	13596.100000	49491.737773	20.000000
C:\Users\cware\Desktop\Steller18Nov\18NovTrials\M25.DSG	11-1-2013	16:1:2	135962.000000	13596.200000	49497.636829	20.000000
C:\Users\cware\Desktop\Steller18Nov\18NovTrials\M25.DSG	11-1-2013	16:1:2	135963.000000	13596.300000	49503.735361	20.000000
C:\Users\cware\Desktop\Steller18Nov\18NovTrials\M25.DSG	11-1-2013	16:1:2	135964.000000	13596.400000	49520.337739	20.000000
C:\Users\cware\Desktop\Steller18Nov\18NovTrials\M25.DSG	11-1-2013	16:1:2	135965.000000	13596.500000	49536.342663	20.000000
C:\Users\cware\Desktop\Steller18Nov\18NovTrials\M25.DSG	11-1-2013	16:1:2	135966.000000	13596.600000	49547.518548	20.000000
C:\Users\cware\Desktop\Steller18Nov\18NovTrials\M25.DSG	11-1-2013	16:1:2	135967.000000	13596.700000	49561.681437	20.000000
C:\Users\cware\Desktop\Steller18Nov\18NovTrials\M25.DSG	11-1-2013	16:1:2	135968.000000	13596.800000	49571.164982	20.000000
C:\Users\cware\Desktop\Steller18Nov\18NovTrials\M25.DSG	11-1-2013	16:1:2	135969.000000	13596.900000	49583.511240	20.000000
C:\Users\cware\Desktop\Steller18Nov\18NovTrials\M25.DSG	11-1-2013	16:1:2	135970.000000	13597.000000	49593.566673	20.000000
C:\Users\cware\Desktop\Steller18Nov\18NovTrials\M25.DSG	11-1-2013	16:1:2	135971.000000	13597.100000	49602.751404	20.000000
C:\Users\cware\Desktop\Steller18Nov\18NovTrials\M25.DSG	11-1-2013	16:1:2	135972.000000	13597.200000	49614.898164	20.000000
C:\Users\cware\Desktop\Steller18Nov\18NovTrials\M25.DSG	11-1-2013	16:1:2	135973.000000	13597.300000	49623.435972	20.000000
C:\Users\cware\Desktop\Steller18Nov\18NovTrials\M25.DSG	11-1-2013	16:1:2	135974.000000	13597.400000	49630.430028	20.000000
C:\Users\cware\Desktop\Steller18Nov\18NovTrials\M25.DSG	11-1-2013	16:1:2	135975.000000	13597.500000	49638.544528	20.000000
C:\Users\cware\Desktop\Steller18Nov\18NovTrials\M25.DSG	11-1-2013	16:1:2	135976.000000	13597.600000	49647.978156	20.000000
C:\Users\cware\Desktop\Steller18Nov\18NovTrials\M25.DSG	11-1-2013	16:1:2	135977.000000	13597.700000	49655.968126	20.000000
C:\Users\cware\Desktop\Steller18Nov\18NovTrials\M25.DSG	11-1-2013	16:1:2	135978.000000	13597.800000	49663.410399	20.000000
C:\Users\cware\Desktop\Steller18Nov\18NovTrials\M25.DSG	11-1-2013	16:1:2	135979.000000	13597.900000	49670.479258	20.000000
C:\Users\cware\Desktop\Steller18Nov\18NovTrials\M25.DSG	11-1-2013	16:1:2	135980.000000	13598.000000	49680.037297	20.000000
C:\Users\cware\Desktop\Steller18Nov\18NovTrials\M25.DSG	11-1-2013	16:1:2	135981.000000	13598.100000	49686.284644	20.000000
C:\Users\cware\Desktop\Steller18Nov\18NovTrials\M25.DSG	11-1-2013	16:1:2	135982.000000	13598.200000	49688.923287	20.000000
C:\Users\cware\Desktop\Steller18Nov\18NovTrials\M25.DSG	11-1-2013	16:1:2	135983.000000	13598.300000	49696.789116	20.000000
C:\Users\cware\Desktop\Steller18Nov\18NovTrials\M25.DSG	11-1-2013	16:1:2	135984.000000	13598.400000	49704.654244	20.000000
C:\Users\cware\Desktop\Steller18Nov\18NovTrials\M25.DSG	11-1-2013	16:1:2	135985.000000	13598.500000	49706.794827	20.000000
C:\Users\cware\Desktop\Steller18Nov\18NovTrials\M25.DSG	11-1-2013	16:1:2	135986.000000	13598.600000	49710.478553	20.000000
C:\Users\cware\Desktop\Steller18Nov\18NovTrials\M25.DSG	11-1-2013	16:1:2	135987.000000	13598.700000	49712.643935	20.000000
C:\Users\cware\Desktop\Steller18Nov\18NovTrials\M25.DSG	11-1-2013	16:1:2	135988.000000	13598.800000	49716.327617	20.000000
C:\Users\cware\Desktop\Steller18Nov\18NovTrials\M25.DSG	11-1-2013	16:1:2	135989.000000	13598.900000	49719.090532	20.000000
C:\Users\cware\Desktop\Steller18Nov\18NovTrials\M25.DSG	11-1-2013	16:1:2	135990.000000	13599.000000	49718.368759	20.000000
C:\Users\cware\Desktop\Steller18Nov\18NovTrials\M25.DSG	11-1-2013	16:1:2	135991.000000	13599.100000	49723.047763	20.000000
C:\Users\cware\Desktop\Steller18Nov\18NovTrials\M25.DSG	11-1-2013	16:1:2	135992.000000	13599.200000	49723.769977	20.000000
C:\Users\cware\Desktop\Steller18Nov\18NovTrials\M25.DSG	11-1-2013	16:1:2	135993.000000	13599.300000	49725.487147	20.000000
C:\Users\cware\Desktop\Steller18Nov\18NovTrials\M25.DSG	11-1-2013	16:1:2	135994.000000	13599.400000	49723.097562	20.000000
C:\Users\cware\Desktop\Steller18Nov\18NovTrials\M25.DSG	11-1-2013	16:1:2	135995.000000	13599.500000	49725.536750	20.000000
C:\Users\cware\Desktop\Steller18Nov\18NovTrials\M25.DSG	11-1-2013	16:1:2	135996.000000	13599.600000	49724.516201	20.000000
C:\Users\cware\Desktop\Steller18Nov\18NovTrials\M25.DSG	11-1-2013	16:1:2	135997.000000	13599.700000	49723.894061	20.000000
C:\Users\cware\Desktop\Steller18Nov\18NovTrials\M25.DSG	11-1-2013	16:1:2	135998.000000	13599.800000	49724.765098	20.000000
C:\Users\cware\Desktop\Steller18Nov\18NovTrials\M25.DSG	11-1-2013	16:1:2	135999.000000	13599.900000	49727.900921	20.000000
C:\Users\cware\Desktop\Steller18Nov\18NovTrials\M25.DSG	11-1-2013	16:1:2	136000.000000	13600.000000	49728.274421	20.000000
C:\Users\cware\Desktop\Steller18Nov\18NovTrials\M25.DSG	11-1-2013	16:1:2	136001.000000	13600.100000	49727.826239	20.000000
C:\Users\cware\Desktop\Steller18Nov\18NovTrials\M25.DSG	11-1-2013	16:1:2	136002.000000	13600.200000	49728.996125	20.000000
C:\Users\cware\Desktop\Steller18Nov\18NovTrials\M25.DSG	11-1-2013	16:1:2	136003.000000	13600.300000	49734.322648	20.000000
C:\Users\cware\Desktop\Steller18Nov\18NovTrials\M25.DSG	11-1-2013	16:1:2	136004.000000	13600.400000	49733.401751	20.000000
C:\Users\cware\Desktop\Steller18Nov\18NovTrials\M25.DSG	11-1-2013	16:1:2	136005.000000	13600.500000	49734.596641	20.000000
C:\Users\cware\Desktop\Steller18Nov\18NovTrials\M25.DSG	11-1-2013	16:1:2	136006.000000	13600.600000	49736.985807	20.000000
C:\Users\cware\Desktop\Steller18Nov\18NovTrials\M25.DSG	11-1-2013	16:1:2	136007.000000	13600.700000	49740.918713	20.000000
C:\Users\cware\Desktop\Steller18Nov\18NovTrials\M25.DSG	11-1-2013	16:1:2	136008.000000	13600.800000	49740.520505	20.000000
C:\Users\cware\Desktop\Steller18Nov\18NovTrials\M25.DSG	11-1-2013	16:1:2	136009.000000	13600.900000	49745.772229	20.000000
C:\Users\cware\Desktop\Steller18Nov\18NovTrials\M25.DSG	11-1-2013	16:1:2	136010.000000	13601.000000	49746.269852	20.000000
C:\Users\cware\Desktop\Steller18Nov\18NovTrials\M25.DSG	11-1-2013	16:1:2	136011.000000	13601.100000	49749.530749	20.000000
C:\Users\cware\Desktop\Steller18Nov\18NovTrials\M25.DSG	11-1-2013	16:1:2	136012.000000	13601.200000	49753.612940	20.000000
C:\Users\cware\Desktop\Steller18Nov\18NovTrials\M25.DSG	11-1-2013	16:1:2	136013.000000	13601.300000	49755.180790	20.000000
C:\Users\cware\Desktop\Steller18Nov\18NovTrials\M25.DSG	11-1-2013	16:1:2	136014.000000	13601.400000	49758.740357	20.000000
C:\Users\cware\Desktop\Steller18Nov\18NovTrials\M25.DSG	11-1-2013	16:1:2	136015.000000	13601.500000	49759.262776	20.000000
C:\Users\cware\Desktop\Steller18Nov\18NovTrials\M25.DSG	11-1-2013	16:1:2	136016.000000	13601.600000	49761.204492	20.000000
C:\Users\cware\Desktop\Steller18Nov\18NovTrials\M25.DSG	11-1-2013	16:1:2	136017.000000	13601.700000	49765.535397	20.000000
C:\Users\cware\Desktop\Steller18Nov\18NovTrials\M25.DSG	11-1-2013	16:1:2	136018.000000	13601.800000	49766.008335	20.000000
C:\Users\cware\Desktop\Steller18Nov\18NovTrials\M25.DSG	11-1-2013	16:1:2	136019.000000	13601.900000	49766.904843	20.000000
C:\Users\cware\Desktop\Steller18Nov\18NovTrials\M25.DSG	11-1-2013	16:1:2	136020.000000	13602.000000	49767.352685	20.000000
C:\Users\cware\Desktop\Steller18Nov\18NovTrials\M25.DSG	11-1-2013	16:1:2	136021.000000	13602.100000	49769.742065	20.000000
C:\Users\cware\Desktop\Steller18Nov\18NovTrials\M25.DSG	11-1-2013	16:1:2	136022.000000	13602.200000	49772.380586	20.000000
C:\Users\cware\Desktop\Steller18Nov\18NovTrials\M25.DSG	11-1-2013	16:1:2	136023.000000	13602.300000	49774.048174	20.000000
C:\Users\cware\Desktop\Steller18Nov\18NovTrials\M25.DSG	11-1-2013	16:1:2	136024.000000	13602.400000	49776.388016	20.000000
C:\Users\cware\Desktop\Steller18Nov\18NovTrials\M25.DSG	11-1-2013	16:1:2	136025.000000	13602.500000	49779.449239	20.000000
C:\Users\cware\Desktop\Steller18Nov\18NovTrials\M25.DSG	11-1-2013	16:1:2	136026.000000	13602.600000	49779.723468	20.000000
C:\Users\cware\Desktop\Steller18Nov\18NovTrials\M25.DSG	11-1-2013	16:1:2	136027.000000	13602.700000	49766.780362	20.000000
C:\Users\cware\Desktop\Steller18Nov\18NovTrials\M25.DSG	11-1-2013	16:1:2	136028.000000	13602.800000	49744.005159	20.000000
C:\Users\cware\Desktop\Steller18Nov\18NovTrials\M25.DSG	11-1-2013	16:1:2	136029.000000	13602.900000	49719.512363	20.000000
C:\Users\cware\Desktop\Steller18Nov\18NovTrials\M25.DSG	11-1-2013	16:1:2	136030.000000	13603.000000	49700.097337	20.000000
C:\Users\cware\Desktop\Steller18Nov\18NovTrials\M25.DSG	11-1-2013	16:1:2	136031.000000	13603.100000	49680.334020	20.000000
C:\Users\cware\Desktop\Steller18Nov\18NovTrials\M25.DSG	11-1-2013	16:1:2	136032.000000	13603.200000	49657.732984	20.000000
C:\Users\cware\Desktop\Steller18Nov\18NovTrials\M25.DSG	11-1-2013	16:1:2	136033.000000	13603.300000	49634.808613	20.000000
C:\Users\cware\Desktop\Steller18Nov\18NovTrials\M25.DSG	11-1-2013	16:1:2	136034.000000	13603.400000	49619.077304	20.000000
C:\Users\cware\Desktop\Steller18Nov\18NovTrials\M25.DSG	11-1-2013	16:1:2	136035.000000	13603.500000	49598.044519	20.000000
C:\Users\cware\Desktop\Steller18Nov\18NovTrials\M25.DSG	11-1-2013	16:1:2	136036.000000	13603.600000	49578.704427	20.000000
C:\Users\cware\Desktop\Steller18Nov\18NovTrials\M25.DSG	11-1-2013	16:1:2	136037.000000	13603.700000	49554.211609	20.000000
C:\Users\cware\Desktop\Steller18Nov\18NovTrials\M25.DSG	11-1-2013	16:1:2	136038.000000	13603.800000	49534.721936	20.000000
C:\Users\cware\Desktop\Steller18Nov\18NovTrials\M25.DSG	11-1-2013	16:1:2	136039.000000	13603.900000	49518.742026	20.000000
C:\Users\cware\Desktop\Steller18Nov\18NovTrials\M25.DSG	11-1-2013	16:1:2	136040.000000	13604.000000	49503.907158	20.000000
C:\Users\cware\Desktop\Steller18Nov\18NovTrials\M25.DSG	11-1-2013	16:1:2	136041.000000	13604.100000	49491.436763	20.000000
C:\Users\cware\Desktop\Steller18Nov\18NovTrials\M25.DSG	11-1-2013	16:1:2	136042.000000	13604.200000	49472.046446	20.000000
C:\Users\cware\Desktop\Steller18Nov\18NovTrials\M25.DSG	11-1-2013	16:1:2	136043.000000	13604.300000	49465.201548	20.000000
C:\Users\cware\Desktop\Steller18Nov\18NovTrials\M25.DSG	11-1-2013	16:1:2	136044.000000	13604.400000	49457.011860	20.000000
C:\Users\cware\Desktop\Steller18Nov\18NovTrials\M25.DSG	11-1-2013	16:1:2	136045.000000	13604.500000	49458.903013	20.000000
C:\Users\cware\Desktop\Steller18Nov\18NovTrials\M25.DSG	11-1-2013	16:1:2	136046.000000	13604.600000	49458.305798	20.000000
C:\Users\cware\Desktop\Steller18Nov\18NovTrials\M25.DSG	11-1-2013	16:1:2	136047.000000	13604.700000	49460.172563	20.000000
C:\Users\cware\Desktop\Steller18Nov\18NovTrials\M25.DSG	11-1-2013	16:1:2	136048.000000	13604.800000	49459.550331	20.000000
C:\Users\cware\Desktop\Steller18Nov\18NovTrials\M25.DSG	11-1-2013	16:1:2	136049.000000	13604.900000	49457.584067	20.000000
C:\Users\cware\Desktop\Steller18Nov\18NovTrials\M25.DSG	11-1-2013	16:1:2	136050.000000	13605.000000	49458.355749	20.000000
C:\Users\cware\Desktop\Steller18Nov\18NovTrials\M25.DSG	11-1-2013	16:1:2	136051.000000	13605.100000	49460.645687	20.000000
C:\Users\cware\Desktop\Steller18Nov\18NovTrials\M25.DSG	11-1-2013	16:1:2	136052.000000	13605.200000	49459.724854	20.000000
C:\Users\cware\Desktop\Steller18Nov\18NovTrials\M25.DSG	11-1-2013	16:1:2	136053.000000	13605.300000	49462.089548	20.000000
C:\Users\cware\Desktop\Steller18Nov\18NovTrials\M25.DSG	11-1-2013	16:1:2	136054.000000	13605.400000	49459.998777	20.000000
C:\Users\cware\Desktop\Steller18Nov\18NovTrials\M25.DSG	11-1-2013	16:1:2	136055.000000	13605.500000	49457.982614	20.000000
C:\Users\cware\Desktop\Steller18Nov\18NovTrials\M25.DSG	11-1-2013	16:1:2	136056.000000	13605.600000	49458.082204	20.000000
C:\Users\cware\Desktop\Steller18Nov\18NovTrials\M25.DSG	11-1-2013	16:1:2	136057.000000	13605.700000	49459.426362	20.000000
C:\Users\cware\Desktop\Steller18Nov\18NovTrials\M25.DSG	11-1-2013	16:1:2	136058.000000	13605.800000	49458.430825	20.000000
C:\Users\cware\Desktop\Steller18Nov\18NovTrials\M25.DSG	11-1-2013	16:1:2	136059.000000	13605.900000	49457.510157	20.000000
C:\Users\cware\Desktop\Steller18Nov\18NovTrials\M25.DSG	11-1-2013	16:1:2	136060.000000	13606.000000	49459.775434	20.000000
C:\Users\cware\Desktop\Steller18Nov\18NovTrials\M25.DSG	11-1-2013	16:1:2	136061.000000	13606.100000	49457.809062	20.000000
C:\Users\cware\Desktop\Steller18Nov\18NovTrials\M25.DSG	11-1-2013	16:1:2	136062.000000	13606.200000	49458.705056	20.000000
C:\Users\cware\Desktop\Steller18Nov\18NovTrials\M25.DSG	11-1-2013	16:1:2	136063.000000	13606.300000	49459.651239	20.000000
C:\Users\cware\Desktop\Steller18Nov\18NovTrials\M25.DSG	11-1-2013	16:1:2	136064.000000	13606.400000	49460.248680	20.000000
C:\Users\cware\Desktop\Steller18Nov\18NovTrials\M25.DSG	11-1-2013	16:1:2	136065.000000	13606.500000	49460.248789	20.000000
C:\Users\cware\Desktop\Steller18Nov\18NovTrials\M25.DSG	11-1-2013	16:1:2	136066.000000	13606.600000	49460.647140	20.000000
C:\Users\cware\Desktop\Steller18Nov\18NovTrials\M25.DSG	11-1-2013	16:1:2	136067.000000	13606.700000	49461.891665	20.000000
C:\Users\cware\Desktop\Steller18Nov\18NovTrials\M25.DSG	11-1-2013	16:1:2	136068.000000	13606.800000	49460.821681	20.000000
C:\Users\cware\Desktop\Steller18Nov\18NovTrials\M25.DSG	11-1-2013	16:1:2	136069.000000	13606.900000	49459.378002	20.000000
C:\Users\cware\Desktop\Steller18Nov\18NovTrials\M25.DSG	11-1-2013	16:1:2	136070.000000	13607.000000	49460.174918	20.000000
C:\Users\cware\Desktop\Steller18Nov\18NovTrials\M25.DSG	11-1-2013	16:1:2	136071.000000	13607.100000	49460.996143	20.000000
C:\Users\cware\Desktop\Steller18Nov\18NovTrials\M25.DSG	11-1-2013	16:1:2	136072.000000	13607.200000	49461.120559	20.000000
C:\Users\cware\Desktop\Steller18Nov\18NovTrials\M25.DSG	11-1-2013	16:1:2	136073.000000	13607.300000	49457.511745	20.000000
C:\Users\cware\Desktop\Steller18Nov\18NovTrials\M25.DSG	11-1-2013	16:1:2	136074.000000	13607.400000	49458.159236	20.000000
C:\Users\cware\Desktop\Steller18Nov\18NovTrials\M25.DSG	11-1-2013	16:1:2	136075.000000	13607.500000	49459.129613	20.000000
C:\Users\cware\Desktop\Steller18Nov\18NovTrials\M25.DSG	11-1-2013	16:1:2	136076.000000	13607.600000	49460.498883	20.000000
C:\Users\cware\Desktop\Steller18Nov\18NovTrials\M25.DSG	11-1-2013	16:1:2	136077.000000	13607.700000	49459.727431	20.000000
C:\Users\cware\Desktop\Steller18Nov\18NovTrials\M25.DSG	11-1-2013	16:1:2	136078.000000	13607.800000	49459.528185	20.000000
C:\Users\cware\Desktop\Steller18Nov\18NovTrials\M25.DSG	11-1-2013	16:1:2	136079.000000	13607.900000	49461.992859	20.000000
C:\Users\cware\Desktop\Steller18Nov\18NovTrials\M25.DSG	11-1-2013	16:1:2	136080.000000	13608.000000	49459.528645	20.000000
C:\Users\cware\Desktop\Steller18Nov\18NovTrials\M25.DSG	11-1-2013	16:1:2	136081.000000	13608.100000	49461.917970	20.000000
C:\Users\cware\Desktop\Steller18Nov\18NovTrials\M25.DSG	11-1-2013	16:1:2	136082.000000	13608.200000	49462.739880	20.000000
C:\Users\cware\Desktop\Steller18Nov\18NovTrials\M25.DSG	11-1-2013	16:1:2	136083.000000	13608.300000	49458.508222	20.000000
C:\Users\cware\Desktop\Steller18Nov\18NovTrials\M25.DSG	11-1-2013	16:1:2	136084.000000	13608.400000	49458.309363	20.000000
C:\Users\cware\Desktop\Steller18Nov\18NovTrials\M25.DSG	11-1-2013	16:1:2	136085.000000	13608.500000	49459.852649	20.000000
C:\Users\cware\Desktop\Steller18Nov\18NovTrials\M25.DSG	11-1-2013	16:1:2	136086.000000	13608.600000	49461.395840	20.000000
C:\Users\cware\Desktop\Steller18Nov\18NovTrials\M25.DSG	11-1-2013	16:1:2	136087.000000	13608.700000	49460.326515	20.000000
C:\Users\cware\Desktop\Steller18Nov\18NovTrials\M25.DSG	11-1-2013	16:1:2	136088.000000	13608.800000	49458.410597	20.000000
C:\Users\cware\Desktop\Steller18Nov\18NovTrials\M25.DSG	11-1-2013	16:1:2	136089.000000	13608.900000	49457.091139	20.000000
C:\Users\cware\Desktop\Steller18Nov\18NovTrials\M25.DSG	11-1-2013	16:1:2	136090.000000	13609.000000	49471.901468	20.000000
C:\Users\cware\Desktop\Steller18Nov\18NovTrials\M25.DSG	11-1-2013	16:1:2	136091.000000	13609.100000	49488.229920	20.000000
C:\Users\cware\Desktop\Steller18Nov\18NovTrials\M25.DSG	11-1-2013	16:1:2	136092.000000	13609.200000	49502.940863	20.000000
C:\Users\cware\Desktop\Steller18Nov\18NovTrials\M25.DSG	11-1-2013	16:1:2	136093.000000	13609.300000	49517.303402	20.000000
C:\Users\cware\Desktop\Steller18Nov\18NovTrials\M25.DSG	11-1-2013	16:1:2	136094.000000	13609.400000	49534.876361	20.000000
C:\Users\cware\Desktop\Steller18Nov\18NovTrials\M25.DSG	11-1-2013	16:1:2	136095.000000	13609.500000	49550.408565	20.000000
C:\Users\cware\Desktop\Steller18Nov\18NovTrials\M25.DSG	11-1-2013	16:1:2	136096.000000	13609.600000	49561.883356	20.000000
C:\Users\cware\Desktop\Steller18Nov\18NovTrials\M25.DSG	11-1-2013	16:1:2	136097.000000	13609.700000	49581.597489	20.000000
C:\Users\cware\Desktop\Steller18Nov\18NovTrials\M25.DSG	11-1-2013	16:1:2	136098.000000	13609.800000	49594.640240	20.000000
C:\Users\cware\Desktop\Steller18Nov\18NovTrials\M25.DSG	11-1-2013	16:1:2	136099.000000	13609.900000	49602.854543	20.000000
C:\Users\cware\Desktop\Steller18Nov\18NovTrials\M25.DSG	11-1-2013	16:1:2	136100.000000	13610.000000	49613.383293	20.000000
C:\Users\cware\Desktop\Steller18Nov\18NovTrials\M25.DSG	11-1-2013	16:1:2	136101.000000	13610.100000	49624.161149	20.000000
C:\Users\cware\Desktop\Steller18Nov\18NovTrials\M25.DSG	11-1-2013	16:1:2	136102.000000	13610.200000	49629.488091	20.000000
C:\Users\cware\Desktop\Steller18Nov\18NovTrials\M25.DSG	11-1-2013	16:1:2	136103.000000	13610.300000	49631.803073	20.000000
C:\Users\cware\Desktop\Steller18Nov\18NovTrials\M25.DSG	11-1-2013	16:1:2	136104.000000	13610.400000	49634.814685	20.000000
C:\Users\cware\Desktop\Steller18Nov\18NovTrials\M25.DSG	11-1-2013	16:1:2	136105.000000	13610.500000	49641.958562	20.000000
C:\Users\cware\Desktop\Steller18Nov\18NovTrials\M25.DSG	11-1-2013	16:1:2	136106.000000	13610.600000	49648.505142	20.000000
C:\Users\cware\Desktop\Steller18Nov\18NovTrials\M25.DSG	11-1-2013	16:1:2	136107.000000	13610.700000	49657.018030	20.000000
C:\Users\cware\Desktop\Steller18Nov\18NovTrials\M25.DSG	11-1-2013	16:1:2	136108.000000	13610.800000	49663.937570	20.000000
C:\Users\cware\Desktop\Steller18Nov\18NovTrials\M25.DSG	11-1-2013	16:1:2	136109.000000	13610.900000	49670.135597	20.000000
C:\Users\cware\Desktop\Steller18Nov\18NovTrials\M25.DSG	11-1-2013	16:1:2	136110.000000	13611.000000	49679.693768	20.000000
C:\Users\cware\Desktop\Steller18Nov\18NovTrials\M25.DSG	11-1-2013	16:1:2	136111.000000	13611.100000	49683.577040	20.000000
C:\Users\cware\Desktop\Steller18Nov\18NovTrials\M25.DSG	11-1-2013	16:1:2	136112.000000	13611.200000	49691.367862	20.000000
C:\Users\cware\Desktop\Steller18Nov\18NovTrials\M25.DSG	11-1-2013	16:1:2	136113.000000	13611.300000	49699.855719	20.000000
C:\Users\cware\Desktop\Steller18Nov\18NovTrials\M25.DSG	11-1-2013	16:1:2	136114.000000	13611.400000	49708.517861	20.000000
C:\Users\cware\Desktop\Steller18Nov\18NovTrials\M25.DSG	11-1-2013	16:1:2	136115.000000	13611.500000	49711.280920	20.000000
C:\Users\cware\Desktop\Steller18Nov\18NovTrials\M25.DSG	11-1-2013	16:1:2	136116.000000	13611.600000	49713.595984	20.000000
C:\Users\cware\Desktop\Steller18Nov\18NovTrials\M25.DSG	11-1-2013	16:1:2	136117.000000	13611.700000	49727.061909	20.000000
C:\Users\cware\Desktop\Steller18Nov\18NovTrials\M25.DSG	11-1-2013	16:1:2	136118.000000	13611.800000	49733.533607	20.000000
C:\Users\cware\Desktop\Steller18Nov\18NovTrials\M25.DSG	11-1-2013	16:1:2	136119.000000	13611.900000	49740.478352	20.000000
C:\Users\cware\Desktop\Steller18Nov\18NovTrials\M25.DSG	11-1-2013	16:1:2	136120.000000	13612.000000	49750.360132	20.000000
C:\Users\cware\Desktop\Steller18Nov\18NovTrials\M25.DSG	11-1-2013	16:1:2	136121.000000	13612.100000	49752.874203	20.000000
C:\Users\cware\Desktop\Steller18Nov\18NovTrials\M25.DSG	11-1-2013	16:1:2	136122.000000	13612.200000	49757.205060	20.000000
C:\Users\cware\Desktop\Steller18Nov\18NovTrials\M25.DSG	11-1-2013	16:1:2	136123.000000	13612.300000	49764.722491	20.000000
C:\Users\cware\Desktop\Steller18Nov\18NovTrials\M25.DSG	11-1-2013	16:1:2	136124.000000	13612.400000	49767.634482	20.000000
C:\Users\cware\Desktop\Steller18Nov\18NovTrials\M25.DSG	11-1-2013	16:1:2	136125.000000	13612.500000	49775.749305	20.000000
C:\Users\cware\Desktop\Steller18Nov\18NovTrials\M25.DSG	11-1-2013	16:1:2	136126.000000	13612.600000	49780.801862	20.000000
C:\Users\cware\Desktop\Steller18Nov\18NovTrials\M25.DSG	11-1-2013	16:1:2	136127.000000	13612.700000	49792.202190	20.000000
C:\Users\cware\Desktop\Steller18Nov\18NovTrials\M25.DSG	11-1-2013	16:1:2	136128.000000	13612.800000	49798.823073	20.000000
C:\Users\cware\Desktop\Steller18Nov\18NovTrials\M25.DSG	11-1-2013	16:1:2	136129.000000	13612.900000	49804.324345	20.000000
C:\Users\cware\Desktop\Steller18Nov\18NovTrials\M25.DSG	11-1-2013	16:1:2	136130.000000	13613.000000	49808.779836	20.000000
C:\Users\cware\Desktop\Steller18Nov\18NovTrials\M25.DSG	11-1-2013	16:1:2	136131.000000	13613.100000	49813.135654	20.000000
C:\Users\cware\Desktop\Steller18Nov\18NovTrials\M25.DSG	11-1-2013	16:1:2	136132.000000	13613.200000	49820.901615	20.000000
C:\Users\cware\Desktop\Steller18Nov\18NovTrials\M25.DSG	11-1-2013	16:1:2	136133.000000	13613.300000	49814.952860	20.000000
C:\Users\cware\Desktop\Steller18Nov\18NovTrials\M25.DSG	11-1-2013	16:1:2	136134.000000	13613.400000	49817.118592	20.000000
C:\Users\cware\Desktop\Steller18Nov\18NovTrials\M25.DSG	11-1-2013	16:1:2	136135.000000	13613.500000	49818.163822	20.000000
C:\Users\cware\Desktop\Steller18Nov\18NovTrials\M25.DSG	11-1-2013	16:1:2	136136.000000	13613.600000	49817.193117	20.000000
C:\Users\cware\Desktop\Steller18Nov\18NovTrials\M25.DSG	11-1-2013	16:1:2	136137.000000	13613.700000	49818.811037	20.000000
C:\Users\cware\Desktop\Steller18Nov\18NovTrials\M25.DSG	11-1-2013	16:1:2	136138.000000	13613.800000	49822.445404	20.000000
C:\Users\cware\Desktop\Steller18Nov\18NovTrials\M25.DSG	11-1-2013	16:1:2	136139.000000	13613.900000	49826.477665	20.000000
C:\Users\cware\Desktop\Steller18Nov\18NovTrials\M25.DSG	11-1-2013	16:1:2	136140.000000	13614.000000	49826.179196	20.000000
C:\Users\cware\Desktop\Steller18Nov\18NovTrials\M25.DSG	11-1-2013	16:1:2	136141.000000	13614.100000	49832.551142	20.000000
C:\Users\cware\Desktop\Steller18Nov\18NovTrials\M25.DSG	11-1-2013	16:1:2	136142.000000	13614.200000	49832.700340	20.000000
C:\Users\cware\Desktop\Steller18Nov\18NovTrials\M25.DSG	11-1-2013	16:1:2	136143.000000	13614.300000	49836.235117	20.000000
C:\Users\cware\Desktop\Steller18Nov\18NovTrials\M25.DSG	11-1-2013	16:1:2	136144.000000	13614.400000	49835.115140	20.000000
C:\Users\cware\Desktop\Steller18Nov\18NovTrials\M25.DSG	11-1-2013	16:1:2	136145.000000	13614.500000	49838.998225	20.000000
C:\Users\cware\Desktop\Steller18Nov\18NovTrials\M25.DSG	11-1-2013	16:1:2	136146.000000	13614.600000	49836.459272	20.000000
C:\Users\cware\Desktop\Steller18Nov\18NovTrials\M25.DSG	11-1-2013	16:1:2	136147.000000	13614.700000	49843.702701	20.000000
C:\Users\cware\Desktop\Steller18Nov\18NovTrials\M25.DSG	11-1-2013	16:1:2	136148.000000	13614.800000	49848.482020	20.000000
C:\Users\cware\Desktop\Steller18Nov\18NovTrials\M25.DSG	11-1-2013	16:1:2	136149.000000	13614.900000	49850.796683	20.000000
C:\Users\cware\Desktop\Steller18Nov\18NovTrials\M25.DSG	11-1-2013	16:1:2	136150.000000	13615.000000	49854.430850	20.000000
C:\Users\cware\Desktop\Steller18Nov\18NovTrials\M25.DSG	11-1-2013	16:1:2	136151.000000	13615.100000	49856.621189	20.000000
C:\Users\cware\Desktop\Steller18Nov\18NovTrials\M25.DSG	11-1-2013	16:1:2	136152.000000	13615.200000	49861.151515	20.000000
C:\Users\cware\Desktop\Steller18Nov\18NovTrials\M25.DSG	11-1-2013	16:1:2	136153.000000	13615.300000	49866.851627	20.000000
C:\Users\cware\Desktop\Steller18Nov\18NovTrials\M25.DSG	11-1-2013	16:1:2	136154.000000	13615.400000	49868.992237	20.000000
C:\Users\cware\Desktop\Steller18Nov\18NovTrials\M25.DSG	11-1-2013	16:1:2	136155.000000	13615.500000	49872.801043	20.000000
C:\Users\cware\Desktop\Steller18Nov\18NovTrials\M25.DSG	11-1-2013	16:1:2	136156.000000	13615.600000	49883.354855	20.000000
C:\Users\cware\Desktop\Steller18Nov\18NovTrials\M25.DSG	11-1-2013	16:1:2	136157.000000	13615.700000	49883.354885	20.000000
C:\Users\cware\Desktop\Steller18Nov\18NovTrials\M25.DSG	11-1-2013	16:1:2	136158.000000	13615.800000	49884.101642	20.000000
C:\Users\cware\Desktop\Steller18Nov\18NovTrials\M25.DSG	11-1-2013	16:1:2	136159.000000	13615.900000	49890.523300	20.000000
C:\Users\cware\Desktop\Steller18Nov\18NovTrials\M25.DSG	11-1-2013	16:1:2	136160.000000	13616.000000	49897.567921	20.000000
C:\Users\cware\Desktop\Steller18Nov\18NovTrials\M25.DSG	11-1-2013	16:1:2	136161.000000	13616.100000	49898.613238	20.000000
C:\Users\cware\Desktop\Steller18Nov\18NovTrials\M25.DSG	11-1-2013	16:1:2	136162.000000	13616.200000	49903.342689	20.000000
C:\Users\cware\Desktop\Steller18Nov\18NovTrials\M25.DSG	11-1-2013	16:1:2	136163.000000	13616.300000	49900.753993	20.000000
C:\Users\cware\Desktop\Steller18Nov\18NovTrials\M25.DSG	11-1-2013	16:1:2	136164.000000	13616.400000	49905.035461	20.000000
C:\Users\cware\Desktop\Steller18Nov\18NovTrials\M25.DSG	11-1-2013	16:1:2	136165.000000	13616.500000	49905.259297	20.000000
C:\Users\cware\Desktop\Steller18Nov\18NovTrials\M25.DSG	11-1-2013	16:1:2	136166.000000	13616.600000	49908.495220	20.000000
C:\Users\cware\Desktop\Steller18Nov\18NovTrials\M25.DSG	11-1-2013	16:1:2	136167.000000	13616.700000	49909.615692	20.000000
C:\Users\cware\Desktop\Steller18Nov\18NovTrials\M25.DSG	11-1-2013	16:1:2	136168.000000	13616.800000	49903.890794	20.000000
C:\Users\cware\Desktop\Steller18Nov\18NovTrials\M25.DSG	11-1-2013	16:1:2	136169.000000	13616.900000	49907.425336	20.000000
C:\Users\cware\Desktop\Steller18Nov\18NovTrials\M25.DSG	11-1-2013	16:1:2	136170.000000	13617.000000	49900.878833	20.000000
C:\Users\cware\Desktop\Steller18Nov\18NovTrials\M25.DSG	11-1-2013	16:1:2	136171.000000	13617.100000	49902.198284	20.000000
C:\Users\cware\Desktop\Steller18Nov\18NovTrials\M25.DSG	11-1-2013	16:1:2	136172.000000	13617.200000	49903.019556	20.000000
C:\Users\cware\Desktop\Steller18Nov\18NovTrials\M25.DSG	11-1-2013	16:1:2	136173.000000	13617.300000	49901.825286	20.000000
C:\Users\cware\Desktop\Steller18Nov\18NovTrials\M25.DSG	11-1-2013	16:1:2	136174.000000	13617.400000	49905.285063	20.000000
C:\Users\cware\Desktop\Steller18Nov\18NovTrials\M25.DSG	11-1-2013	16:1:2	136175.000000	13617.500000	49902.472462	20.000000
C:\Users\cware\Desktop\Steller18Nov\18NovTrials\M25.DSG	11-1-2013	16:1:2	136176.000000	13617.600000	49903.965979	20.000000
C:\Users\cware\Desktop\Steller18Nov\18NovTrials\M25.DSG	11-1-2013	16:1:2	136177.000000	13617.700000	49907.849091	20.000000
C:\Users\cware\Desktop\Steller18Nov\18NovTrials\M25.DSG	11-1-2013	16:1:2	136178.000000	13617.800000	49906.579531	20.000000
C:\Users\cware\Desktop\Steller18Nov\18NovTrials\M25.DSG	11-1-2013	16:1:2	136179.000000	13617.900000	49908.346890	20.000000
C:\Users\cware\Desktop\Steller18Nov\18NovTrials\M25.DSG	11-1-2013	16:1:2	136180.000000	13618.000000	49912.528930	20.000000
C:\Users\cware\Desktop\Steller18Nov\18NovTrials\M25.DSG	11-1-2013	16:1:2	136181.000000	13618.100000	49914.196799	20.000000
C:\Users\cware\Desktop\Steller18Nov\18NovTrials\M25.DSG	11-1-2013	16:1:2	136182.000000	13618.200000	49916.337234	20.000000
C:\Users\cware\Desktop\Steller18Nov\18NovTrials\M25.DSG	11-1-2013	16:1:2	136183.000000	13618.300000	49921.863100	20.000000
C:\Users\cware\Desktop\Steller18Nov\18NovTrials\M25.DSG	11-1-2013	16:1:2	136184.000000	13618.400000	49922.610049	20.000000
C:\Users\cware\Desktop\Steller18Nov\18NovTrials\M25.DSG	11-1-2013	16:1:2	136185.000000	13618.500000	49926.119836	20.000000
C:\Users\cware\Desktop\Steller18Nov\18NovTrials\M25.DSG	11-1-2013	16:1:2	136186.000000	13618.600000	49931.720432	20.000000
C:\Users\cware\Desktop\Steller18Nov\18NovTrials\M25.DSG	11-1-2013	16:1:2	136187.000000	13618.700000	49934.483129	20.000000
C:\Users\cware\Desktop\Steller18Nov\18NovTrials\M25.DSG	11-1-2013	16:1:2	136188.000000	13618.800000	49939.735440	20.000000
C:\Users\cware\Desktop\Steller18Nov\18NovTrials\M25.DSG	11-1-2013	16:1:2	136189.000000	13618.900000	49945.012313	20.000000
C:\Users\cware\Desktop\Steller18Nov\18NovTrials\M25.DSG	11-1-2013	16:1:2	136190.000000	13619.000000	49947.949632	20.000000
C:\Users\cware\Desktop\Steller18Nov\18NovTrials\M25.DSG	11-1-2013	16:1:2	136191.000000	13619.100000	49949.194170	20.000000
C:\Users\cware\Desktop\Steller18Nov\18NovTrials\M25.DSG	11-1-2013	16:1:2	136192.000000	13619.200000	49947.053543	20.000000
C:\Users\cware\Desktop\Steller18Nov\18NovTrials\M25.DSG	11-1-2013	16:1:2	136193.000000	13619.300000	49941.478257	20.000000
C:\Users\cware\Desktop\Steller18Nov\18NovTrials\M25.DSG	11-1-2013	16:1:2	136194.000000	13619.400000	49943.718287	20.000000
C:\Users\cware\Desktop\Steller18Nov\18NovTrials\M25.DSG	11-1-2013	16:1:2	136195.000000	13619.500000	49946.431521	20.000000
C:\Users\cware\Desktop\Steller18Nov\18NovTrials\M25.DSG	11-1-2013	16:1:2	136196.000000	13619.600000	49943.967604	20.000000
C:\Users\cware\Desktop\Steller18Nov\18NovTrials\M25.DSG	11-1-2013	16:1:2	136197.000000	13619.700000	49944.366114	20.000000
C:\Users\cware\Desktop\Steller18Nov\18NovTrials\M25.DSG	11-1-2013	16:1:2	136198.000000	13619.800000	49946.407020	20.000000
C:\Users\cware\Desktop\Steller18Nov\18NovTrials\M25.DSG	11-1-2013	16:1:2	136199.000000	13619.900000	49945.959104	20.000000
C:\Users\cware\Desktop\Steller18Nov\18NovTrials\M25.DSG	11-1-2013	16:1:2	136200.000000	13620.000000	49944.490802	20.000000
C:\Users\cware\Desktop\Steller18Nov\18NovTrials\M25.DSG	11-1-2013	16:1:2	136201.000000	13620.100000	49942.673552	20.000000
C:\Users\cware\Desktop\Steller18Nov\18NovTrials\M25.DSG	11-1-2013	16:1:2	136202.000000	13620.200000	49944.565321	20.000000
C:\Users\cware\Desktop\Steller18Nov\18NovTrials\M25.DSG	11-1-2013	16:1:2	136203.000000	13620.300000	49940.483112	20.000000
C:\Users\cware\Desktop\Steller18Nov\18NovTrials\M25.DSG	11-1-2013	16:1:2	136204.000000	13620.400000	49941.553662	20.000000
C:\Users\cware\Desktop\Steller18Nov\18NovTrials\M25.DSG	11-1-2013	16:1:2	136205.000000	13620.500000	49946.855680	20.000000
C:\Users\cware\Desktop\Steller18Nov\18NovTrials\M25.DSG	11-1-2013	16:1:2	136206.000000	13620.600000	49942.375543	20.000000
C:\Users\cware\Desktop\Steller18Nov\18NovTrials\M25.DSG	11-1-2013	16:1:2	136207.000000	13620.700000	49948.324539	20.000000
C:\Users\cware\Desktop\Steller18Nov\18NovTrials\M25.DSG	11-1-2013	16:1:2	136208.000000	13620.800000	49950.962912	20.000000
C:\Users\cware\Desktop\Steller18Nov\18NovTrials\M25.DSG	11-1-2013	16:1:2	136209.000000	13620.900000	49951.435956	20.000000
C:\Users\cware\Desktop\Steller18Nov\18NovTrials\M25.DSG	11-1-2013	16:1:2	136210.000000	13621.000000	49955.194626	20.000000
C:\Users\cware\Desktop\Steller18Nov\18NovTrials\M25.DSG	11-1-2013	16:1:2	136211.000000	13621.100000	49953.726367	20.000000
C:\Users\cware\Desktop\Steller18Nov\18NovTrials\M25.DSG	11-1-2013	16:1:2	136212.000000	13621.200000	49957.434717	20.000000
C:\Users\cware\Desktop\Steller18Nov\18NovTrials\M25.DSG	11-1-2013	16:1:2	136213.000000	13621.300000	49953.203809	20.000000
C:\Users\cware\Desktop\Steller18Nov\18NovTrials\M25.DSG	11-1-2013	16:1:2	136214.000000	13621.400000	49955.618168	20.000000
C:\Users\cware\Desktop\Steller18Nov\18NovTrials\M25.DSG	11-1-2013	16:1:2	136215.000000	13621.500000	49957.460072	20.000000
C:\Users\cware\Desktop\Steller18Nov\18NovTrials\M25.DSG	11-1-2013	16:1:2	136216.000000	13621.600000	49957.211398	20.000000
C:\Users\cware\Desktop\Steller18Nov\18NovTrials\M25.DSG	11-1-2013	16:1:2	136217.000000	13621.700000	49955.966703	20.000000
C:\Users\cware\Desktop\Steller18Nov\18NovTrials\M25.DSG	11-1-2013	16:1:2	136218.000000	13621.800000	49946.010665	20.000000
C:\Users\cware\Desktop\Steller18Nov\18NovTrials\M25.DSG	11-1-2013	16:1:2	136219.000000	13621.900000	49954.050169	20.000000
C:\Users\cware\Desktop\Steller18Nov\18NovTrials\M25.DSG	11-1-2013	16:1:2	136220.000000	13622.000000	49943.272491	20.000000
C:\Users\cware\Desktop\Steller18Nov\18NovTrials\M25.DSG	11-1-2013	16:1:2	136221.000000	13622.100000	49947.678459	20.000000
C:\Users\cware\Desktop\Steller18Nov\18NovTrials\M25.DSG	11-1-2013	16:1:2	136222.000000	13622.200000	49930.503759	20.000000
C:\Users\cware\Desktop\Steller18Nov\18NovTrials\M25.DSG	11-1-2013	16:1:2	136223.000000	13622.300000	49937.821682	20.000000
C:\Users\cware\Desktop\Steller18Nov\18NovTrials\M25.DSG	11-1-2013	16:1:2	136224.000000	13622.400000	49930.653192	20.000000
C:\Users\cware\Desktop\Steller18Nov\18NovTrials\M25.DSG	11-1-2013	16:1:2	136225.000000	13622.500000	49926.471694	20.000000
C:\Users\cware\Desktop\Steller18Nov\18NovTrials\M25.DSG	11-1-2013	16:1:2	136226.000000	13622.600000	49923.907618	20.000000
C:\Users\cware\Desktop\Steller18Nov\18NovTrials\M25.DSG	11-1-2013	16:1:2	136227.000000	13622.700000	49924.629777	20.000000
C:\Users\cware\Desktop\Steller18Nov\18NovTrials\M25.DSG	11-1-2013	16:1:2	136228.000000	13622.800000	49923.111447	20.000000
C:\Users\cware\Desktop\Steller18Nov\18NovTrials\M25.DSG	11-1-2013	16:1:2	136229.000000	13622.900000	49918.954550	20.000000
C:\Users\cware\Desktop\Steller18Nov\18NovTrials\M25.DSG	11-1-2013	16:1:2	136230.000000	13623.000000	49922.912402	20.000000
C:\Users\cware\Desktop\Steller18Nov\18NovTrials\M25.DSG	11-1-2013	16:1:2	136231.000000	13623.100000	49922.912704	20.000000
C:\Users\cware\Desktop\Steller18Nov\18NovTrials\M25.DSG	11-1-2013	16:1:2	136232.000000	13623.200000	49922.838114	20.000000
C:\Users\cware\Desktop\Steller18Nov\18NovTrials\M25.DSG	11-1-2013	16:1:2	136233.000000	13623.300000	49926.820672	20.000000
C:\Users\cware\Desktop\Steller18Nov\18NovTrials\M25.DSG	11-1-2013	16:1:2	136234.000000	13623.400000	49918.731157	20.000000
C:\Users\cware\Desktop\Steller18Nov\18NovTrials\M25.DSG	11-1-2013	16:1:2	136235.000000	13623.500000	49922.365460	20.000000
C:\Users\cware\Desktop\Steller18Nov\18NovTrials\M25.DSG	11-1-2013	16:1:2	136236.000000	13623.600000	49925.103293	20.000000
C:\Users\cware\Desktop\Steller18Nov\18NovTrials\M25.DSG	11-1-2013	16:1:2	136237.000000	13623.700000	49927.418420	20.000000
C:\Users\cware\Desktop\Steller18Nov\18NovTrials\M25.DSG	11-1-2013	16:1:2	136238.000000	13623.800000	49927.418262	20.000000
C:\Users\cware\Desktop\Steller18Nov\18NovTrials\M25.DSG	11-1-2013	16:1:2	136239.000000	13623.900000	49930.654392	20.000000
C:\Users\cware\Desktop\Steller18Nov\18NovTrials\M25.DSG	11-1-2013	16:1:2	136240.000000	13624.000000	49929.559240	20.000000
C:\Users\cware\Desktop\Steller18Nov\18NovTrials\M25.DSG	11-1-2013	16:1:2	136241.000000	13624.100000	49931.177139	20.000000
C:\Users\cware\Desktop\Steller18Nov\18NovTrials\M25.DSG	11-1-2013	16:1:2	136242.000000	13624.200000	49935.632604	20.000000
C:\Users\cware\Desktop\Steller18Nov\18NovTrials\M25.DSG	11-1-2013	16:1:2	136243.000000	13624.300000	49934.612327	20.000000
C:\Users\cware\Desktop\Steller18Nov\18NovTrials\M25.DSG	11-1-2013	16:1:2	136244.000000	13624.400000	49929.036612	20.000000
C:\Users\cware\Desktop\Steller18Nov\18NovTrials\M25.DSG	11-1-2013	16:1:2	136245.000000	13624.500000	49926.423235	20.000000
C:\Users\cware\Desktop\Steller18Nov\18NovTrials\M25.DSG	11-1-2013	16:1:2	136246.000000	13624.600000	49923.660551	20.000000
C:\Users\cware\Desktop\Steller18Nov\18NovTrials\M25.DSG	11-1-2013	16:1:2	136247.000000	13624.700000	49922.963663	20.000000
C:\Users\cware\Desktop\Steller18Nov\18NovTrials\M25.DSG	11-1-2013	16:1:2	136248.000000	13624.800000	49919.006079	20.000000
C:\Users\cware\Desktop\Steller18Nov\18NovTrials\M25.DSG	11-1-2013	16:1:2	136249.000000	13624.900000	49917.189035	20.000000
C:\Users\cware\Desktop\Steller18Nov\18NovTrials\M25.DSG	11-1-2013	16:1:2	136250.000000	13625.000000	49913.554846	20.000000
C:\Users\cware\Desktop\Steller18Nov\18NovTrials\M25.DSG	11-1-2013	16:1:2	136251.000000	13625.100000	49914.699911	20.000000
C:\Users\cware\Desktop\Steller18Nov\18NovTrials\M25.DSG	11-1-2013	16:1:2	136252.000000	13625.200000	49914.700117	20.000000
C:\Users\cware\Desktop\Steller18Nov\18NovTrials\M25.DSG	11-1-2013	16:1:2	136253.000000	13625.300000	49916.890439	20.000000
C:\Users\cware\Desktop\Steller18Nov\18NovTrials\M25.DSG	11-1-2013	16:1:2	136254.000000	13625.400000	49916.666691	20.000000
C:\Users\cware\Desktop\Steller18Nov\18NovTrials\M25.DSG	11-1-2013	16:1:2	136255.000000	13625.500000	49916.442720	20.000000
C:\Users\cware\Desktop\Steller18Nov\18NovTrials\M25.DSG	11-1-2013	16:1:2	136256.000000	13625.600000	49919.230593	20.000000
C:\Users\cware\Desktop\Steller18Nov\18NovTrials\M25.DSG	11-1-2013	16:1:2	136257.000000	13625.700000	49921.918932	20.000000
C:\Users\cware\Desktop\Steller18Nov\18NovTrials\M25.DSG	11-1-2013	16:1:2	136258.000000	13625.800000	49922.143065	20.000000
C:\Users\cware\Desktop\Steller18Nov\18NovTrials\M25.DSG	11-1-2013	16:1:2	136259.000000	13625.900000	49925.204573	20.000000
C:\Users\cware\Desktop\Steller18Nov\18NovTrials\M25.DSG	11-1-2013	16:1:2	136260.000000	13626.000000	49928.415545	20.000000
C:\Users\cware\Desktop\Steller18Nov\18NovTrials\M25.DSG	11-1-2013	16:1:2	136261.000000	13626.100000	49929.884216	20.000000
C:\Users\cware\Desktop\Steller18Nov\18NovTrials\M25.DSG	11-1-2013	16:1:2	136262.000000	13626.200000	49928.988231	20.000000
C:\Users\cware\Desktop\Steller18Nov\18NovTrials\M25.DSG	11-1-2013	16:1:2	136263.000000	13626.300000	49931.278248	20.000000
C:\Users\cware\Desktop\Steller18Nov\18NovTrials\M25.DSG	11-1-2013	16:1:2	136264.000000	13626.400000	49930.556378	20.000000
C:\Users\cware\Desktop\Steller18Nov\18NovTrials\M25.DSG	11-1-2013	16:1:2	136265.000000	13626.500000	49924.433302	20.000000
C:\Users\cware\Desktop\Steller18Nov\18NovTrials\M25.DSG	11-1-2013	16:1:2	136266.000000	13626.600000	49927.171305	20.000000
C:\Users\cware\Desktop\Steller18Nov\18NovTrials\M25.DSG	11-1-2013	16:1:2	136267.000000	13626.700000	49914.252893	20.000000
C:\Users\cware\Desktop\Steller18Nov\18NovTrials\M25.DSG	11-1-2013	16:1:2	136268.000000	13626.800000	49914.402567	20.000000
C:\Users\cware\Desktop\Steller18Nov\18NovTrials\M25.DSG	11-1-2013	16:1:2	136269.000000	13626.900000	49913.382176	20.000000
C:\Users\cware\Desktop\Steller18Nov\18NovTrials\M25.DSG	11-1-2013	16:1:2	136270.000000	13627.000000	49910.519411	20.000000
C:\Users\cware\Desktop\Steller18Nov\18NovTrials\M25.DSG	11-1-2013	16:1:2	136271.000000	13627.100000	49903.774129	20.000000
C:\Users\cware\Desktop\Steller18Nov\18NovTrials\M25.DSG	11-1-2013	16:1:2	136272.000000	13627.200000	49895.161859	20.000000
C:\Users\cware\Desktop\Steller18Nov\18NovTrials\M25.DSG	11-1-2013	16:1:2	136273.000000	13627.300000	49898.124104	20.000000
C:\Users\cware\Desktop\Steller18Nov\18NovTrials\M25.DSG	11-1-2013	16:1:2	136274.000000	13627.400000	49899.443144	20.000000
C:\Users\cware\Desktop\Steller18Nov\18NovTrials\M25.DSG	11-1-2013	16:1:2	136275.000000	13627.500000	49901.235748	20.000000
C:\Users\cware\Desktop\Steller18Nov\18NovTrials\M25.DSG	11-1-2013	16:1:2	136276.000000	13627.600000	49897.949994	20.000000
C:\Users\cware\Desktop\Steller18Nov\18NovTrials\M25.DSG	11-1-2013	16:1:2	136277.000000	13627.700000	49896.556097	20.000000
C:\Users\cware\Desktop\Steller18Nov\18NovTrials\M25.DSG	11-1-2013	16:1:2	136278.000000	13627.800000	49893.544481	20.000000
C:\Users\cware\Desktop\Steller18Nov\18NovTrials\M25.DSG	11-1-2013	16:1:2	136279.000000	13627.900000	49899.393782	20.000000
C:\Users\cware\Desktop\Steller18Nov\18NovTrials\M25.DSG	11-1-2013	16:1:2	136280.000000	13628.000000	49895.984059	20.000000
C:\Users\cware\Desktop\Steller18Nov\18NovTrials\M25.DSG	11-1-2013	16:1:2	136281.000000	13628.100000	49891.105353	20.000000
C:\Users\cware\Desktop\Steller18Nov\18NovTrials\M25.DSG	11-1-2013	16:1:2	136282.000000	13628.200000	49895.287005	20.000000
C:\Users\cware\Desktop\Steller18Nov\18NovTrials\M25.DSG	11-1-2013	16:1:2	136283.000000	13628.300000	49895.038314	20.000000
C:\Users\cware\Desktop\Steller18Nov\18NovTrials\M25.DSG	11-1-2013	16:1:2	136284.000000	13628.400000	49895.660537	20.000000
C:\Users\cware\Desktop\Steller18Nov\18NovTrials\M25.DSG	11-1-2013	16:1:2	136285.000000	13628.500000	49893.793920	20.000000
C:\Users\cware\Desktop\Steller18Nov\18NovTrials\M25.DSG	11-1-2013	16:1:2	136286.000000	13628.600000	49897.502700	20.000000
C:\Users\cware\Desktop\Steller18Nov\18NovTrials\M25.DSG	11-1-2013	16:1:2	136287.000000	13628.700000	49901.360930	20.000000
C:\Users\cware\Desktop\Steller18Nov\18NovTrials\M25.DSG	11-1-2013	16:1:2	136288.000000	13628.800000	49901.634924	20.000000
C:\Users\cware\Desktop\Steller18Nov\18NovTrials\M25.DSG	11-1-2013	16:1:2	136289.000000	13628.900000	49888.940570	20.000000
C:\Users\cware\Desktop\Steller18Nov\18NovTrials\M25.DSG	11-1-2013	16:1:2	136290.000000	13629.000000	49876.096739	20.000000
C:\Users\cware\Desktop\Steller18Nov\18NovTrials\M25.DSG	11-1-2013	16:1:2	136291.000000	13629.100000	49883.987008	20.000000
C:\Users\cware\Desktop\Steller18Nov\18NovTrials\M25.DSG	11-1-2013	16:1:2	136292.000000	13629.200000	49875.897326	20.000000
C:\Users\cware\Desktop\Steller18Nov\18NovTrials\M25.DSG	11-1-2013	16:1:2	136293.000000	13629.300000	49873.906403	20.000000
C:\Users\cware\Desktop\Steller18Nov\18NovTrials\M25.DSG	11-1-2013	16:1:2	136294.000000	13629.400000	49868.778871	20.000000
C:\Users\cware\Desktop\Steller18Nov\18NovTrials\M25.DSG	11-1-2013	16:1:2	136295.000000	13629.500000	49869.276595	20.000000
C:\Users\cware\Desktop\Steller18Nov\18NovTrials\M25.DSG	11-1-2013	16:1:2	136296.000000	13629.600000	49866.837647	20.000000
C:\Users\cware\Desktop\Steller18Nov\18NovTrials\M25.DSG	11-1-2013	16:1:2	136297.000000	13629.700000	49868.256558	20.000000
C:\Users\cware\Desktop\Steller18Nov\18NovTrials\M25.DSG	11-1-2013	16:1:2	136298.000000	13629.800000	49864.074399	20.000000
C:\Users\cware\Desktop\Steller18Nov\18NovTrials\M25.DSG	11-1-2013	16:1:2	136299.000000	13629.900000	49865.493711	20.000000
C:\Users\cware\Desktop\Steller18Nov\18NovTrials\M25.DSG	11-1-2013	16:1:2	136300.000000	13630.000000	49865.817290	20.000000
C:\Users\cware\Desktop\Steller18Nov\18NovTrials\M25.DSG	11-1-2013	16:1:2	136301.000000	13630.100000	49857.777570	20.000000
C:\Users\cware\Desktop\Steller18Nov\18NovTrials\M25.DSG	11-1-2013	16:1:2	136302.000000	13630.200000	49861.137569	20.000000
C:\Users\cware\Desktop\Steller18Nov\18NovTrials\M25.DSG	11-1-2013	16:1:2	136303.000000	13630.300000	49865.070682	20.000000
C:\Users\cware\Desktop\Steller18Nov\18NovTrials\M25.DSG	11-1-2013	16:1:2	136304.000000	13630.400000	49859.818677	20.000000
C:\Users\cware\Desktop\Steller18Nov\18NovTrials\M25.DSG	11-1-2013	16:1:2	136305.000000	13630.500000	49861.586044	20.000000
C:\Users\cware\Desktop\Steller18Nov\18NovTrials\M25.DSG	11-1-2013	16:1:2	136306.000000	13630.600000	49857.080884	20.000000
C:\Users\cware\Desktop\Steller18Nov\18NovTrials\M25.DSG	11-1-2013	16:1:2	136307.000000	13630.700000	49854.517135	20.000000
C:\Users\cware\Desktop\Steller18Nov\18NovTrials\M25.DSG	11-1-2013	16:1:2	136308.000000	13630.800000	49863.751629	20.000000
C:\Users\cware\Desktop\Steller18Nov\18NovTrials\M25.DSG	11-1-2013	16:1:2	136309.000000	13630.900000	49863.851280	20.000000
C:\Users\cware\Desktop\Steller18Nov\18NovTrials\M25.DSG	11-1-2013	16:1:2	136310.000000	13631.000000	49861.685902	20.000000
C:\Users\cware\Desktop\Steller18Nov\18NovTrials\M25.DSG	11-1-2013	16:1:2	136311.000000	13631.100000	49865.195763	20.000000
C:\Users\cware\Desktop\Steller18Nov\18NovTrials\M25.DSG	11-1-2013	16:1:2	136312.000000	13631.200000	49869.227793	20.000000
C:\Users\cware\Desktop\Steller18Nov\18NovTrials\M25.DSG	11-1-2013	16:1:2	136313.000000	13631.300000	49864.473914	20.000000
C:\Users\cware\Desktop\Steller18Nov\18NovTrials\M25.DSG	11-1-2013	16:1:2	136314.000000	13631.400000	49864.523574	20.000000
C:\Users\cware\Desktop\Steller18Nov\18NovTrials\M25.DSG	11-1-2013	16:1:2	136315.000000	13631.500000	49870.995388	20.000000
C:\Users\cware\Desktop\Steller18Nov\18NovTrials\M25.DSG	11-1-2013	16:1:2	136316.000000	13631.600000	49871.766874	20.000000
C:\Users\cware\Desktop\Steller18Nov\18NovTrials\M25.DSG	11-1-2013	16:1:2	136317.000000	13631.700000	49867.012938	20.000000
C:\Users\cware\Desktop\Steller18Nov\18NovTrials\M25.DSG	11-1-2013	16:1:2	136318.000000	13631.800000	49862.681853	20.000000
C:\Users\cware\Desktop\Steller18Nov\18NovTrials\M25.DSG	11-1-2013	16:1:2	136319.000000	13631.900000	49853.696387	20.000000
C:\Users\cware\Desktop\Steller18Nov\18NovTrials\M25.DSG	11-1-2013	16:1:2	136320.000000	13632.000000	49863.628053	20.000000
C:\Users\cware\Desktop\Steller18Nov\18NovTrials\M25.DSG	11-1-2013	16:1:2	136321.000000	13632.100000	49851.182342	20.000000
C:\Users\cware\Desktop\Steller18Nov\18NovTrials\M25.DSG	11-1-2013	16:1:2	136322.000000	13632.200000	49853.397743	20.000000
C:\Users\cware\Desktop\Steller18Nov\18NovTrials\M25.DSG	11-1-2013	16:1:2	136323.000000	13632.300000	49843.839627	20.000000
C:\Users\cware\Desktop\Steller18Nov\18NovTrials\M25.DSG	11-1-2013	16:1:2	136324.000000	13632.400000	49850.087233	20.000000
C:\Users\cware\Desktop\Steller18Nov\18NovTrials\M25.DSG	11-1-2013	16:1:2	136325.000000	13632.500000	49846.926192	20.000000
C:\Users\cware\Desktop\Steller18Nov\18NovTrials\M25.DSG	11-1-2013	16:1:2	136326.000000	13632.600000	49843.441751	20.000000
C:\Users\cware\Desktop\Steller18Nov\18NovTrials\M25.DSG	11-1-2013	16:1:2	136327.000000	13632.700000	49850.236636	20.000000
C:\Users\cware\Desktop\Steller18Nov\18NovTrials\M25.DSG	11-1-2013	16:1:2	136328.000000	13632.800000	49850.485983	20.000000
C:\Users\cware\Desktop\Steller18Nov\18NovTrials\M25.DSG	11-1-2013	16:1:2	136329.000000	13632.900000	49844.064271	20.000000
C:\Users\cware\Desktop\Steller18Nov\18NovTrials\M25.DSG	11-1-2013	16:1:2	136330.000000	13633.000000	49840.305535	20.000000
C:\Users\cware\Desktop\Steller18Nov\18NovTrials\M25.DSG	11-1-2013	16:1:2	136331.000000	13633.100000	49825.420932	20.000000
C:\Users\cware\Desktop\Steller18Nov\18NovTrials\M25.DSG	11-1-2013	16:1:2	136332.000000	13633.200000	49810.984023	20.000000
C:\Users\cware\Desktop\Steller18Nov\18NovTrials\M25.DSG	11-1-2013	16:1:2	136333.000000	13633.300000	49788.209054	20.000000
C:\Users\cware\Desktop\Steller18Nov\18NovTrials\M25.DSG	11-1-2013	16:1:2	136334.000000	13633.400000	49764.214259	20.000000
C:\Users\cware\Desktop\Steller18Nov\18NovTrials\M25.DSG	11-1-2013	16:1:2	136335.000000	13633.500000	49739.298327	20.000000
C:\Users\cware\Desktop\Steller18Nov\18NovTrials\M25.DSG	11-1-2013	16:1:2	136336.000000	13633.600000	49729.217228	20.000000
C:\Users\cware\Desktop\Steller18Nov\18NovTrials\M25.DSG	11-1-2013	16:1:2	136337.000000	13633.700000	49718.987289	20.000000
C:\Users\cware\Desktop\Steller18Nov\18NovTrials\M25.DSG	11-1-2013	16:1:2	136338.000000	13633.800000	49698.576657	20.000000
C:\Users\cware\Desktop\Steller18Nov\18NovTrials\M25.DSG	11-1-2013	16:1:2	136339.000000	13633.900000	49684.587965	20.000000
C:\Users\cware\Desktop\Steller18Nov\18NovTrials\M25.DSG	11-1-2013	16:1:2	136340.000000	13634.000000	49672.018005	20.000000
C:\Users\cware\Desktop\Steller18Nov\18NovTrials\M25.DSG	11-1-2013	16:1:2	136341.000000	13634.100000	49658.726252	20.000000
C:\Users\cware\Desktop\Steller18Nov\18NovTrials\M25.DSG	11-1-2013	16:1:2	136342.000000	13634.200000	49646.206274	20.000000
C:\Users\cware\Desktop\Steller18Nov\18NovTrials\M25.DSG	11-1-2013	16:1:2	136343.000000	13634.300000	49634.557015	20.000000
C:\Users\cware\Desktop\Steller18Nov\18NovTrials\M25.DSG	11-1-2013	16:1:2	136344.000000	13634.400000	49627.239238	20.000000
C:\Users\cware\Desktop\Steller18Nov\18NovTrials\M25.DSG	11-1-2013	16:1:2	136345.000000	13634.500000	49611.134574	20.000000
C:\Users\cware\Desktop\Steller18Nov\18NovTrials\M25.DSG	11-1-2013	16:1:2	136346.000000	13634.600000	49599.112120	20.000000
C:\Users\cware\Desktop\Steller18Nov\18NovTrials\M25.DSG	11-1-2013	16:1:2	136347.000000	13634.700000	49602.447652	20.000000
C:\Users\cware\Desktop\Steller18Nov\18NovTrials\M25.DSG	11-1-2013	16:1:2	136348.000000	13634.800000	49598.116662	20.000000
C:\Users\cware\Desktop\Steller18Nov\18NovTrials\M25.DSG	11-1-2013	16:1:2	136349.000000	13634.900000	49600.929656	20.000000
C:\Users\cware\Desktop\Steller18Nov\18NovTrials\M25.DSG	11-1-2013	16:1:2	136350.000000	13635.000000	49598.838711	20.000000
C:\Users\cware\Desktop\Steller18Nov\18NovTrials\M25.DSG	11-1-2013	16:1:2	136351.000000	13635.100000	49609.218470	20.000000
C:\Users\cware\Desktop\Steller18Nov\18NovTrials\M25.DSG	11-1-2013	16:1:2	136352.000000	13635.200000	49602.871030	20.000000
C:\Users\cware\Desktop\Steller18Nov\18NovTrials\M25.DSG	11-1-2013	16:1:2	136353.000000	13635.300000	49606.355973	20.000000
C:\Users\cware\Desktop\Steller18Nov\18NovTrials\M25.DSG	11-1-2013	16:1:2	136354.000000	13635.400000	49609.218644	20.000000
C:\Users\cware\Desktop\Steller18Nov\18NovTrials\M25.DSG	11-1-2013	16:1:2	136355.000000	13635.500000	49616.561465	20.000000
C:\Users\cware\Desktop\Steller18Nov\18NovTrials\M25.DSG	11-1-2013	16:1:2	136356.000000	13635.600000	49624.924713	20.000000
C:\Users\cware\Desktop\Steller18Nov\18NovTrials\M25.DSG	11-1-2013	16:1:2	136357.000000	13635.700000	49636.026269	20.000000
C:\Users\cware\Desktop\Steller18Nov\18NovTrials\M25.DSG	11-1-2013	16:1:2	136358.000000	13635.800000	49645.783740	20.000000
C:\Users\cware\Desktop\Steller18Nov\18NovTrials\M25.DSG	11-1-2013	16:1:2	136359.000000	13635.900000	49654.619992	20.000000
C:\Users\cware\Desktop\Steller18Nov\18NovTrials\M25.DSG	11-1-2013	16:1:2	136360.000000	13636.000000	49662.361404	20.000000
C:\Users\cware\Desktop\Steller18Nov\18NovTrials\M25.DSG	11-1-2013	16:1:2	136361.000000	13636.100000	49666.518030	20.000000
C:\Users\cware\Desktop\Steller18Nov\18NovTrials\M25.DSG	11-1-2013	16:1:2	136362.000000	13636.200000	49674.209534	20.000000
C:\Users\cware\Desktop\Steller18Nov\18NovTrials\M25.DSG	11-1-2013	16:1:2	136363.000000	13636.300000	49677.843815	20.000000
C:\Users\cware\Desktop\Steller18Nov\18NovTrials\M25.DSG	11-1-2013	16:1:2	136364.000000	13636.400000	49684.614146	20.000000
C:\Users\cware\Desktop\Steller18Nov\18NovTrials\M25.DSG	11-1-2013	16:1:2	136365.000000	13636.500000	49674.508379	20.000000
C:\Users\cware\Desktop\Steller18Nov\18NovTrials\M25.DSG	11-1-2013	16:1:2	136366.000000	13636.600000	49678.242167	20.000000
C:\Users\cware\Desktop\Steller18Nov\18NovTrials\M25.DSG	11-1-2013	16:1:2	136367.000000	13636.700000	49669.405994	20.000000
C:\Users\cware\Desktop\Steller18Nov\18NovTrials\M25.DSG	11-1-2013	16:1:2	136368.000000	13636.800000	49687.551326	20.000000
C:\Users\cware\Desktop\Steller18Nov\18NovTrials\M25.DSG	11-1-2013	16:1:2	136369.000000	13636.900000	49691.110763	20.000000
C:\Users\cware\Desktop\Steller18Nov\18NovTrials\M25.DSG	11-1-2013	16:1:2	136370.000000	13637.000000	49692.629277	20.000000
C:\Users\cware\Desktop\Steller18Nov\18NovTrials\M25.DSG	11-1-2013	16:1:2	136371.000000	13637.100000	49695.989813	20.000000
C:\Users\cware\Desktop\Steller18Nov\18NovTrials\M25.DSG	11-1-2013	16:1:2	136372.000000	13637.200000	49696.587019	20.000000
C:\Users\cware\Desktop\Steller18Nov\18NovTrials\M25.DSG	11-1-2013	16:1:2	136373.000000	13637.300000	49704.652023	20.000000
C:\Users\cware\Desktop\Steller18Nov\18NovTrials\M25.DSG	11-1-2013	16:1:2	136374.000000	13637.400000	49709.007760	20.000000
C:\Users\cware\Desktop\Steller18Nov\18NovTrials\M25.DSG	11-1-2013	16:1:2	136375.000000	13637.500000	49708.062015	20.000000
C:\Users\cware\Desktop\Steller18Nov\18NovTrials\M25.DSG	11-1-2013	16:1:2	136376.000000	13637.600000	49710.053371	20.000000
C:\Users\cware\Desktop\Steller18Nov\18NovTrials\M25.DSG	11-1-2013	16:1:2	136377.000000	13637.700000	49717.446026	20.000000
C:\Users\cware\Desktop\Steller18Nov\18NovTrials\M25.DSG	11-1-2013	16:1:2	136378.000000	13637.800000	49722.050947	20.000000
C:\Users\cware\Desktop\Steller18Nov\18NovTrials\M25.DSG	11-1-2013	16:1:2	136379.000000	13637.900000	49730.464099	20.000000
C:\Users\cware\Desktop\Steller18Nov\18NovTrials\M25.DSG	11-1-2013	16:1:2	136380.000000	13638.000000	49730.613895	20.000000
C:\Users\cware\Desktop\Steller18Nov\18NovTrials\M25.DSG	11-1-2013	16:1:2	136381.000000	13638.100000	49733.401741	20.000000
C:\Users\cware\Desktop\Steller18Nov\18NovTrials\M25.DSG	11-1-2013	16:1:2	136382.000000	13638.200000	49739.898346	20.000000
C:\Users\cware\Desktop\Steller18Nov\18NovTrials\M25.DSG	11-1-2013	16:1:2	136383.000000	13638.300000	49745.075578	20.000000
C:\Users\cware\Desktop\Steller18Nov\18NovTrials\M25.DSG	11-1-2013	16:1:2	136384.000000	13638.400000	49752.144907	20.000000
C:\Users\cware\Desktop\Steller18Nov\18NovTrials\M25.DSG	11-1-2013	16:1:2	136385.000000	13638.500000	49753.339790	20.000000
C:\Users\cware\Desktop\Steller18Nov\18NovTrials\M25.DSG	11-1-2013	16:1:2	136386.000000	13638.600000	49759.388234	20.000000
C:\Users\cware\Desktop\Steller18Nov\18NovTrials\M25.DSG	11-1-2013	16:1:2	136387.000000	13638.700000	49762.599119	20.000000
C:\Users\cware\Desktop\Steller18Nov\18NovTrials\M25.DSG	11-1-2013	16:1:2	136388.000000	13638.800000	49763.296176	20.000000
C:\Users\cware\Desktop\Steller18Nov\18NovTrials\M25.DSG	11-1-2013	16:1:2	136389.000000	13638.900000	49762.375370	20.000000
C:\Users\cware\Desktop\Steller18Nov\18NovTrials\M25.DSG	11-1-2013	16:1:2	136390.000000	13639.000000	49752.841886	20.000000
C:\Users\cware\Desktop\Steller18Nov\18NovTrials\M25.DSG	11-1-2013	16:1:2	136391.000000	13639.100000	49751.448185	20.000000
C:\Users\cware\Desktop\Steller18Nov\18NovTrials\M25.DSG	11-1-2013	16:1:2	136392.000000	13639.200000	49759.513169	20.000000
C:\Users\cware\Desktop\Steller18Nov\18NovTrials\M25.DSG	11-1-2013	16:1:2	136393.000000	13639.300000	49755.729712	20.000000
C:\Users\cware\Desktop\Steller18Nov\18NovTrials\M25.DSG	11-1-2013	16:1:2	136394.000000	13639.400000	49763.047742	20.000000
C:\Users\cware\Desktop\Steller18Nov\18NovTrials\M25.DSG	11-1-2013	16:1:2	136395.000000	13639.500000	49759.961076	20.000000
C:\Users\cware\Desktop\Steller18Nov\18NovTrials\M25.DSG	11-1-2013	16:1:2	136396.000000	13639.600000	49759.637680	20.000000
C:\Users\cware\Desktop\Steller18Nov\18NovTrials\M25.DSG	11-1-2013	16:1:2	136397.000000	13639.700000	49766.134198	20.000000
C:\Users\cware\Desktop\Steller18Nov\18NovTrials\M25.DSG	11-1-2013	16:1:2	136398.000000	13639.800000	49768.150816	20.000000
C:\Users\cware\Desktop\Steller18Nov\18NovTrials\M25.DSG	11-1-2013	16:1:2	136399.000000	13639.900000	49767.627781	20.000000
C:\Users\cware\Desktop\Steller18Nov\18NovTrials\M25.DSG	11-1-2013	16:1:2	136400.000000	13640.000000	49763.595606	20.000000
C:\Users\cware\Desktop\Steller18Nov\18NovTrials\M25.DSG	11-1-2013	16:1:2	136401.000000	13640.100000	49764.641238	20.000000
C:\Users\cware\Desktop\Steller18Nov\18NovTrials\M25.DSG	11-1-2013	16:1:2	136402.000000	13640.200000	49773.452403	20.000000
C:\Users\cware\Desktop\Steller18Nov\18NovTrials\M25.DSG	11-1-2013	16:1:2	136403.000000	13640.300000	49768.026151	20.000000
C:\Users\cware\Desktop\Steller18Nov\18NovTrials\M25.DSG	11-1-2013	16:1:2	136404.000000	13640.400000	49774.772024	20.000000
C:\Users\cware\Desktop\Steller18Nov\18NovTrials\M25.DSG	11-1-2013	16:1:2	136405.000000	13640.500000	49780.098563	20.000000
C:\Users\cware\Desktop\Steller18Nov\18NovTrials\M25.DSG	11-1-2013	16:1:2	136406.000000	13640.600000	49779.526296	20.000000
C:\Users\cware\Desktop\Steller18Nov\18NovTrials\M25.DSG	11-1-2013	16:1:2	136407.000000	13640.700000	49787.317073	20.000000
C:\Users\cware\Desktop\Steller18Nov\18NovTrials\M25.DSG	11-1-2013	16:1:2	136408.000000	13640.800000	49787.889588	20.000000
C:\Users\cware\Desktop\Steller18Nov\18NovTrials\M25.DSG	11-1-2013	16:1:2	136409.000000	13640.900000	49784.853351	20.000000
C:\Users\cware\Desktop\Steller18Nov\18NovTrials\M25.DSG	11-1-2013	16:1:2	136410.000000	13641.000000	49791.125665	20.000000
C:\Users\cware\Desktop\Steller18Nov\18NovTrials\M25.DSG	11-1-2013	16:1:2	136411.000000	13641.100000	49799.663448	20.000000
C:\Users\cware\Desktop\Steller18Nov\18NovTrials\M25.DSG	11-1-2013	16:1:2	136412.000000	13641.200000	49799.763003	20.000000
C:\Users\cware\Desktop\Steller18Nov\18NovTrials\M25.DSG	11-1-2013	16:1:2	136413.000000	13641.300000	49798.244856	20.000000
C:\Users\cware\Desktop\Steller18Nov\18NovTrials\M25.DSG	11-1-2013	16:1:2	136414.000000	13641.400000	49795.980013	20.000000
C:\Users\cware\Desktop\Steller18Nov\18NovTrials\M25.DSG	11-1-2013	16:1:2	136415.000000	13641.500000	49789.881896	20.000000
C:\Users\cware\Desktop\Steller18Nov\18NovTrials\M25.DSG	11-1-2013	16:1:2	136416.000000	13641.600000	49789.209768	20.000000
C:\Users\cware\Desktop\Steller18Nov\18NovTrials\M25.DSG	11-1-2013	16:1:2	136417.000000	13641.700000	49788.487798	20.000000
C:\Users\cware\Desktop\Steller18Nov\18NovTrials\M25.DSG	11-1-2013	16:1:2	136418.000000	13641.800000	49792.570463	20.000000
C:\Users\cware\Desktop\Steller18Nov\18NovTrials\M25.DSG	11-1-2013	16:1:2	136419.000000	13641.900000	49785.053020	20.000000
C:\Users\cware\Desktop\Steller18Nov\18NovTrials\M25.DSG	11-1-2013	16:1:2	136420.000000	13642.000000	49783.335854	20.000000
C:\Users\cware\Desktop\Steller18Nov\18NovTrials\M25.DSG	11-1-2013	16:1:2	136421.000000	13642.100000	49786.845484	20.000000
C:\Users\cware\Desktop\Steller18Nov\18NovTrials\M25.DSG	11-1-2013	16:1:2	136422.000000	13642.200000	49783.709259	20.000000
C:\Users\cware\Desktop\Steller18Nov\18NovTrials\M25.DSG	11-1-2013	16:1:2	136423.000000	13642.300000	49787.443196	20.000000
C:\Users\cware\Desktop\Steller18Nov\18NovTrials\M25.DSG	11-1-2013	16:1:2	136424.000000	13642.400000	49788.911749	20.000000
C:\Users\cware\Desktop\Steller18Nov\18NovTrials\M25.DSG	11-1-2013	16:1:2	136425.000000	13642.500000	49787.020223	20.000000
C:\Users\cware\Desktop\Steller18Nov\18NovTrials\M25.DSG	11-1-2013	16:1:2	136426.000000	13642.600000	49792.620576	20.000000
C:\Users\cware\Desktop\Steller18Nov\18NovTrials\M25.DSG	11-1-2013	16:1:2	136427.000000	13642.700000	49790.828366	20.000000
C:\Users\cware\Desktop\Steller18Nov\18NovTrials\M25.DSG	11-1-2013	16:1:2	136428.000000	13642.800000	49792.620856	20.000000
C:\Users\cware\Desktop\Steller18Nov\18NovTrials\M25.DSG	11-1-2013	16:1:2	136429.000000	13642.900000	49791.102416	20.000000
C:\Users\cware\Desktop\Steller18Nov\18NovTrials\M25.DSG	11-1-2013	16:1:2	136430.000000	13643.000000	49793.193406	20.000000
C:\Users\cware\Desktop\Steller18Nov\18NovTrials\M25.DSG	11-1-2013	16:1:2	136431.000000	13643.100000	49791.177412	20.000000
C:\Users\cware\Desktop\Steller18Nov\18NovTrials\M25.DSG	11-1-2013	16:1:2	136432.000000	13643.200000	49793.119008	20.000000
C:\Users\cware\Desktop\Steller18Nov\18NovTrials\M25.DSG	11-1-2013	16:1:2	136433.000000	13643.300000	49802.004964	20.000000
C:\Users\cware\Desktop\Steller18Nov\18NovTrials\M25.DSG	11-1-2013	16:1:2	136434.000000	13643.400000	49807.108161	20.000000
C:\Users\cware\Desktop\Steller18Nov\18NovTrials\M25.DSG	11-1-2013	16:1:2	136435.000000	13643.500000	49810.916361	20.000000
C:\Users\cware\Desktop\Steller18Nov\18NovTrials\M25.DSG	11-1-2013	16:1:2	136436.000000	13643.600000	49811.787773	20.000000
C:\Users\cware\Desktop\Steller18Nov\18NovTrials\M25.DSG	11-1-2013	16:1:2	136437.000000	13643.700000	49818.707399	20.000000
C:\Users\cware\Desktop\Steller18Nov\18NovTrials\M25.DSG	11-1-2013	16:1:2	136438.000000	13643.800000	49817.935948	20.000000
[truncated: 3,377 more rows]
