# Supplementary material for: Averaged Propulsive Body Acceleration (APBA) Can Be Calculated from Biologging Tags That Incorporate Gyroscopes and Accelerometers to Estimate Swimming Speed, Hydrodynamic Drag and Energy Expenditure for Steller Sea Lions
Source: PLoS One. 2016 Jun 10;11(6):e0157326. doi: 10.1371/journal.pone.0157326 (PMC4902303; doi:10.1371/journal.pone.0157326)
Supplement: S2 Data — Each file contains a 50Hz time series. Provided are calibrated accelerometer and gyro measurements, together with the estimated gravity vector, and the estimated dynamic accelerations by the different methods. The small files with the suffix.txt are configuration files used in C++ processing. (ZIP) [file pone.0157326.s002.zip › BoniNov_18/M26_INER_18_11_13.csv]

FileName	FileDate	FileTime	Sample	Time from Start (s)	AccelIntX	AccelIntY	AccelIntZ	MagX	MagY	MagZ	GyroX	GyroY	GyroZ
C:\Users\cware\Desktop\Steller18Nov\18NovTrials\M26.DSG	11-1-2013	16:1:2	559174.000000	11183.480000	0.105469	0.421875	-1.105469	0.251376	-0.318349	0.483486	-2.990723	-5.233765	-7.171631
C:\Users\cware\Desktop\Steller18Nov\18NovTrials\M26.DSG	11-1-2013	16:1:2	559175.000000	11183.500000	0.105469	0.429688	-1.089844	0.251376	-0.317431	0.480734	-2.883911	-6.408691	-4.776001
C:\Users\cware\Desktop\Steller18Nov\18NovTrials\M26.DSG	11-1-2013	16:1:2	559176.000000	11183.520000	0.078125	0.406250	-1.089844	0.252294	-0.316514	0.481651	-0.976563	-20.660400	-5.187988
C:\Users\cware\Desktop\Steller18Nov\18NovTrials\M26.DSG	11-1-2013	16:1:2	559177.000000	11183.540000	0.054688	0.425781	-1.082031	0.253211	-0.314679	0.482569	-1.602173	8.499146	-3.677368
C:\Users\cware\Desktop\Steller18Nov\18NovTrials\M26.DSG	11-1-2013	16:1:2	559178.000000	11183.560000	0.019531	0.402344	-1.046875	0.250459	-0.316514	0.483486	-2.685547	-0.885010	-6.408691
C:\Users\cware\Desktop\Steller18Nov\18NovTrials\M26.DSG	11-1-2013	16:1:2	559179.000000	11183.580000	0.027344	0.449219	-1.089844	0.251376	-0.315596	0.484404	-3.219604	5.142212	-7.949829
C:\Users\cware\Desktop\Steller18Nov\18NovTrials\M26.DSG	11-1-2013	16:1:2	559180.000000	11183.600000	0.062500	0.406250	-1.066406	0.250459	-0.313761	0.483486	-5.264282	7.934570	-8.148193
C:\Users\cware\Desktop\Steller18Nov\18NovTrials\M26.DSG	11-1-2013	16:1:2	559181.000000	11183.620000	0.070313	0.367188	-1.042969	0.247706	-0.313761	0.484404	-6.973267	3.021240	-7.644653
C:\Users\cware\Desktop\Steller18Nov\18NovTrials\M26.DSG	11-1-2013	16:1:2	559182.000000	11183.640000	0.066406	0.359375	-1.050781	0.248624	-0.311927	0.485321	-4.882813	-0.411987	-4.669189
C:\Users\cware\Desktop\Steller18Nov\18NovTrials\M26.DSG	11-1-2013	16:1:2	559183.000000	11183.660000	0.074219	0.375000	-1.062500	0.246789	-0.311927	0.485321	-6.072998	7.812500	-5.233765
C:\Users\cware\Desktop\Steller18Nov\18NovTrials\M26.DSG	11-1-2013	16:1:2	559184.000000	11183.680000	0.085938	0.371094	-1.027344	0.246789	-0.311927	0.485321	-1.983643	-7.614136	-6.210327
C:\Users\cware\Desktop\Steller18Nov\18NovTrials\M26.DSG	11-1-2013	16:1:2	559185.000000	11183.700000	0.054688	0.378906	-1.042969	0.246789	-0.311009	0.484404	-2.899170	2.090454	-5.813599
C:\Users\cware\Desktop\Steller18Nov\18NovTrials\M26.DSG	11-1-2013	16:1:2	559186.000000	11183.720000	0.078125	0.390625	-1.039063	0.245872	-0.311009	0.485321	-1.968384	-5.798340	-7.492065
C:\Users\cware\Desktop\Steller18Nov\18NovTrials\M26.DSG	11-1-2013	16:1:2	559187.000000	11183.740000	0.058594	0.390625	-1.054688	0.245872	-0.311927	0.484404	-0.549316	-2.685547	-7.843018
C:\Users\cware\Desktop\Steller18Nov\18NovTrials\M26.DSG	11-1-2013	16:1:2	559188.000000	11183.760000	0.039063	0.398438	-1.062500	0.246789	-0.311009	0.486239	0.671387	5.554199	-5.630493
C:\Users\cware\Desktop\Steller18Nov\18NovTrials\M26.DSG	11-1-2013	16:1:2	559189.000000	11183.780000	0.066406	0.429688	-1.066406	0.243119	-0.310092	0.487156	-2.777100	-4.547119	-6.973267
C:\Users\cware\Desktop\Steller18Nov\18NovTrials\M26.DSG	11-1-2013	16:1:2	559190.000000	11183.800000	0.109375	0.398438	-1.046875	0.244037	-0.310092	0.485321	-9.048462	-4.287720	-8.682251
C:\Users\cware\Desktop\Steller18Nov\18NovTrials\M26.DSG	11-1-2013	16:1:2	559191.000000	11183.820000	0.027344	0.359375	-1.082031	0.242202	-0.310092	0.486239	-5.523682	8.468628	-7.995605
C:\Users\cware\Desktop\Steller18Nov\18NovTrials\M26.DSG	11-1-2013	16:1:2	559192.000000	11183.840000	0.109375	0.414063	-1.078125	0.242202	-0.311009	0.486239	-10.421753	4.776001	-5.889893
C:\Users\cware\Desktop\Steller18Nov\18NovTrials\M26.DSG	11-1-2013	16:1:2	559193.000000	11183.860000	0.089844	0.429688	-1.093750	0.240367	-0.311927	0.484404	-11.123657	0.381470	-8.316040
C:\Users\cware\Desktop\Steller18Nov\18NovTrials\M26.DSG	11-1-2013	16:1:2	559194.000000	11183.880000	0.128906	0.421875	-1.074219	0.239450	-0.312844	0.485321	-10.314941	-2.746582	-8.010864
C:\Users\cware\Desktop\Steller18Nov\18NovTrials\M26.DSG	11-1-2013	16:1:2	559195.000000	11183.900000	0.062500	0.417969	-1.089844	0.238532	-0.312844	0.483486	-8.239746	-8.804321	-10.452271
C:\Users\cware\Desktop\Steller18Nov\18NovTrials\M26.DSG	11-1-2013	16:1:2	559196.000000	11183.920000	0.085938	0.441406	-1.066406	0.238532	-0.313761	0.485321	-3.509521	10.406494	-9.719849
C:\Users\cware\Desktop\Steller18Nov\18NovTrials\M26.DSG	11-1-2013	16:1:2	559197.000000	11183.940000	0.019531	0.421875	-1.128906	0.234862	-0.313761	0.485321	0.656128	6.301880	-11.398315
C:\Users\cware\Desktop\Steller18Nov\18NovTrials\M26.DSG	11-1-2013	16:1:2	559198.000000	11183.960000	0.125000	0.386719	-1.058594	0.232110	-0.311927	0.487156	1.464844	-3.112793	-11.749268
C:\Users\cware\Desktop\Steller18Nov\18NovTrials\M26.DSG	11-1-2013	16:1:2	559199.000000	11183.980000	0.105469	0.382813	-1.058594	0.233028	-0.311927	0.487156	2.532959	7.598877	-10.940552
C:\Users\cware\Desktop\Steller18Nov\18NovTrials\M26.DSG	11-1-2013	16:1:2	559200.000000	11184.000000	0.128906	0.375000	-1.046875	0.231193	-0.309174	0.488073	1.693726	-12.512207	-13.641357
C:\Users\cware\Desktop\Steller18Nov\18NovTrials\M26.DSG	11-1-2013	16:1:2	559201.000000	11184.020000	0.031250	0.378906	-1.085938	0.229358	-0.309174	0.488991	-0.320435	9.735107	-11.657715
C:\Users\cware\Desktop\Steller18Nov\18NovTrials\M26.DSG	11-1-2013	16:1:2	559202.000000	11184.040000	0.199219	0.394531	-1.050781	0.227523	-0.309174	0.491743	-1.510620	-5.981445	-12.207031
C:\Users\cware\Desktop\Steller18Nov\18NovTrials\M26.DSG	11-1-2013	16:1:2	559203.000000	11184.060000	0.070313	0.375000	-1.070313	0.225688	-0.308257	0.491743	-2.792358	2.044678	-9.246826
C:\Users\cware\Desktop\Steller18Nov\18NovTrials\M26.DSG	11-1-2013	16:1:2	559204.000000	11184.080000	0.160156	0.386719	-1.039063	0.224771	-0.307339	0.492661	-1.663208	9.582520	-7.690430
C:\Users\cware\Desktop\Steller18Nov\18NovTrials\M26.DSG	11-1-2013	16:1:2	559205.000000	11184.100000	0.097656	0.394531	-1.066406	0.222936	-0.305505	0.493578	-1.144409	-0.534058	-7.110596
C:\Users\cware\Desktop\Steller18Nov\18NovTrials\M26.DSG	11-1-2013	16:1:2	559206.000000	11184.120000	0.125000	0.398438	-1.070313	0.222018	-0.306422	0.492661	-2.700806	12.451172	-6.896973
C:\Users\cware\Desktop\Steller18Nov\18NovTrials\M26.DSG	11-1-2013	16:1:2	559207.000000	11184.140000	0.148438	0.402344	-1.042969	0.219266	-0.306422	0.492661	-6.347656	-11.016846	-10.848999
C:\Users\cware\Desktop\Steller18Nov\18NovTrials\M26.DSG	11-1-2013	16:1:2	559208.000000	11184.160000	0.074219	0.386719	-1.097656	0.219266	-0.306422	0.493578	-4.425049	17.395020	-7.354736
C:\Users\cware\Desktop\Steller18Nov\18NovTrials\M26.DSG	11-1-2013	16:1:2	559209.000000	11184.180000	0.152344	0.406250	-1.054688	0.216514	-0.306422	0.492661	-4.943848	5.081177	-8.560181
C:\Users\cware\Desktop\Steller18Nov\18NovTrials\M26.DSG	11-1-2013	16:1:2	559210.000000	11184.200000	0.097656	0.390625	-1.062500	0.213761	-0.306422	0.493578	-7.385254	9.780884	-6.927490
C:\Users\cware\Desktop\Steller18Nov\18NovTrials\M26.DSG	11-1-2013	16:1:2	559211.000000	11184.220000	0.164063	0.371094	-1.042969	0.213761	-0.307339	0.493578	-6.149292	-1.235962	-10.452271
C:\Users\cware\Desktop\Steller18Nov\18NovTrials\M26.DSG	11-1-2013	16:1:2	559212.000000	11184.240000	0.148438	0.386719	-1.078125	0.211927	-0.307339	0.493578	-5.630493	0.427246	-9.521484
C:\Users\cware\Desktop\Steller18Nov\18NovTrials\M26.DSG	11-1-2013	16:1:2	559213.000000	11184.260000	0.132813	0.378906	-1.074219	0.211009	-0.306422	0.492661	-3.921509	11.734009	-8.636475
C:\Users\cware\Desktop\Steller18Nov\18NovTrials\M26.DSG	11-1-2013	16:1:2	559214.000000	11184.280000	0.171875	0.363281	-1.050781	0.208257	-0.308257	0.492661	-3.753662	-1.846313	-8.636475
C:\Users\cware\Desktop\Steller18Nov\18NovTrials\M26.DSG	11-1-2013	16:1:2	559215.000000	11184.300000	0.160156	0.367188	-1.058594	0.209174	-0.306422	0.493578	-3.448486	0.961304	-8.102417
C:\Users\cware\Desktop\Steller18Nov\18NovTrials\M26.DSG	11-1-2013	16:1:2	559216.000000	11184.320000	0.144531	0.390625	-1.054688	0.207339	-0.309174	0.495413	-3.372192	14.495850	-7.034302
C:\Users\cware\Desktop\Steller18Nov\18NovTrials\M26.DSG	11-1-2013	16:1:2	559217.000000	11184.340000	0.191406	0.386719	-1.054688	0.204587	-0.308257	0.494495	-7.568359	-10.192871	-11.276245
C:\Users\cware\Desktop\Steller18Nov\18NovTrials\M26.DSG	11-1-2013	16:1:2	559218.000000	11184.360000	0.136719	0.367188	-1.070313	0.205505	-0.306422	0.494495	-0.885010	-0.442505	-6.942749
C:\Users\cware\Desktop\Steller18Nov\18NovTrials\M26.DSG	11-1-2013	16:1:2	559219.000000	11184.380000	0.164063	0.375000	-1.062500	0.203670	-0.306422	0.495413	-2.700806	-3.616333	-8.605957
C:\Users\cware\Desktop\Steller18Nov\18NovTrials\M26.DSG	11-1-2013	16:1:2	559220.000000	11184.400000	0.117188	0.378906	-1.070313	0.203670	-0.307339	0.494495	0.915527	7.324219	-4.943848
C:\Users\cware\Desktop\Steller18Nov\18NovTrials\M26.DSG	11-1-2013	16:1:2	559221.000000	11184.420000	0.179688	0.371094	-1.058594	0.201835	-0.306422	0.495413	-4.333496	4.058838	-6.179810
C:\Users\cware\Desktop\Steller18Nov\18NovTrials\M26.DSG	11-1-2013	16:1:2	559222.000000	11184.440000	0.160156	0.386719	-1.039063	0.200000	-0.305505	0.495413	-5.630493	0.473022	-8.544922
C:\Users\cware\Desktop\Steller18Nov\18NovTrials\M26.DSG	11-1-2013	16:1:2	559223.000000	11184.460000	0.167969	0.355469	-1.039063	0.200000	-0.304587	0.497248	-6.134033	1.495361	-6.011963
C:\Users\cware\Desktop\Steller18Nov\18NovTrials\M26.DSG	11-1-2013	16:1:2	559224.000000	11184.480000	0.152344	0.355469	-1.089844	0.200917	-0.305505	0.495413	-7.446289	6.607056	-5.325317
C:\Users\cware\Desktop\Steller18Nov\18NovTrials\M26.DSG	11-1-2013	16:1:2	559225.000000	11184.500000	0.195313	0.355469	-1.050781	0.198165	-0.306422	0.496330	-7.492065	8.346558	-4.043579
C:\Users\cware\Desktop\Steller18Nov\18NovTrials\M26.DSG	11-1-2013	16:1:2	559226.000000	11184.520000	0.195313	0.359375	-1.046875	0.196330	-0.307339	0.494495	-10.513306	-7.522583	-5.981445
C:\Users\cware\Desktop\Steller18Nov\18NovTrials\M26.DSG	11-1-2013	16:1:2	559227.000000	11184.540000	0.183594	0.375000	-1.054688	0.196330	-0.306422	0.495413	-7.415771	8.346558	-4.180908
C:\Users\cware\Desktop\Steller18Nov\18NovTrials\M26.DSG	11-1-2013	16:1:2	559228.000000	11184.560000	0.183594	0.375000	-1.042969	0.196330	-0.307339	0.493578	-11.550903	-15.411377	-7.980347
C:\Users\cware\Desktop\Steller18Nov\18NovTrials\M26.DSG	11-1-2013	16:1:2	559229.000000	11184.580000	0.164063	0.410156	-1.058594	0.197248	-0.308257	0.492661	-9.384155	1.464844	-6.683350
C:\Users\cware\Desktop\Steller18Nov\18NovTrials\M26.DSG	11-1-2013	16:1:2	559230.000000	11184.600000	0.183594	0.425781	-1.046875	0.196330	-0.308257	0.493578	-5.645752	-16.067505	-8.743286
C:\Users\cware\Desktop\Steller18Nov\18NovTrials\M26.DSG	11-1-2013	16:1:2	559231.000000	11184.620000	0.128906	0.386719	-1.046875	0.196330	-0.310092	0.492661	-9.384155	4.684448	-7.354736
C:\Users\cware\Desktop\Steller18Nov\18NovTrials\M26.DSG	11-1-2013	16:1:2	559232.000000	11184.640000	0.179688	0.382813	-1.058594	0.196330	-0.310092	0.492661	-5.859375	3.448486	-5.294800
C:\Users\cware\Desktop\Steller18Nov\18NovTrials\M26.DSG	11-1-2013	16:1:2	559233.000000	11184.660000	0.160156	0.367188	-1.042969	0.195413	-0.310092	0.491743	-4.486084	-10.391235	-6.866455
C:\Users\cware\Desktop\Steller18Nov\18NovTrials\M26.DSG	11-1-2013	16:1:2	559234.000000	11184.680000	0.183594	0.367188	-1.035156	0.195413	-0.309174	0.493578	-5.981445	-3.570557	-7.369995
C:\Users\cware\Desktop\Steller18Nov\18NovTrials\M26.DSG	11-1-2013	16:1:2	559235.000000	11184.700000	0.148438	0.359375	-1.062500	0.196330	-0.311009	0.492661	-3.417969	-0.930786	-5.615234
C:\Users\cware\Desktop\Steller18Nov\18NovTrials\M26.DSG	11-1-2013	16:1:2	559236.000000	11184.720000	0.171875	0.382813	-1.035156	0.195413	-0.309174	0.492661	-6.698608	-2.838135	-5.630493
C:\Users\cware\Desktop\Steller18Nov\18NovTrials\M26.DSG	11-1-2013	16:1:2	559237.000000	11184.740000	0.175781	0.390625	-1.027344	0.197248	-0.310092	0.494495	-7.934570	-0.396729	-5.264282
C:\Users\cware\Desktop\Steller18Nov\18NovTrials\M26.DSG	11-1-2013	16:1:2	559238.000000	11184.760000	0.152344	0.367188	-1.027344	0.196330	-0.309174	0.492661	-8.331299	-6.072998	-4.394531
C:\Users\cware\Desktop\Steller18Nov\18NovTrials\M26.DSG	11-1-2013	16:1:2	559239.000000	11184.780000	0.183594	0.386719	-1.027344	0.196330	-0.311009	0.491743	-9.857178	1.068115	-3.601074
C:\Users\cware\Desktop\Steller18Nov\18NovTrials\M26.DSG	11-1-2013	16:1:2	559240.000000	11184.800000	0.226563	0.375000	-1.011719	0.196330	-0.311009	0.491743	-9.170532	-19.622803	-4.364014
C:\Users\cware\Desktop\Steller18Nov\18NovTrials\M26.DSG	11-1-2013	16:1:2	559241.000000	11184.820000	0.121094	0.410156	-1.058594	0.197248	-0.311009	0.489908	-9.735107	-0.411987	-2.014160
C:\Users\cware\Desktop\Steller18Nov\18NovTrials\M26.DSG	11-1-2013	16:1:2	559242.000000	11184.840000	0.164063	0.410156	-1.054688	0.199083	-0.312844	0.489908	-9.521484	0.762939	-1.861572
C:\Users\cware\Desktop\Steller18Nov\18NovTrials\M26.DSG	11-1-2013	16:1:2	559243.000000	11184.860000	0.167969	0.402344	-1.027344	0.199083	-0.311927	0.489908	-9.094238	-1.785278	-3.707886
C:\Users\cware\Desktop\Steller18Nov\18NovTrials\M26.DSG	11-1-2013	16:1:2	559244.000000	11184.880000	0.179688	0.402344	-1.023438	0.200000	-0.312844	0.488991	-9.429932	-11.520386	-6.164551
C:\Users\cware\Desktop\Steller18Nov\18NovTrials\M26.DSG	11-1-2013	16:1:2	559245.000000	11184.900000	0.160156	0.406250	-1.042969	0.200000	-0.313761	0.488991	-9.017944	-0.335693	-3.601074
C:\Users\cware\Desktop\Steller18Nov\18NovTrials\M26.DSG	11-1-2013	16:1:2	559246.000000	11184.920000	0.214844	0.394531	-1.003906	0.200917	-0.313761	0.487156	-9.170532	-21.163940	-6.134033
C:\Users\cware\Desktop\Steller18Nov\18NovTrials\M26.DSG	11-1-2013	16:1:2	559247.000000	11184.940000	0.121094	0.402344	-1.046875	0.201835	-0.315596	0.487156	-8.224487	-7.293701	-3.189087
C:\Users\cware\Desktop\Steller18Nov\18NovTrials\M26.DSG	11-1-2013	16:1:2	559248.000000	11184.960000	0.144531	0.421875	-1.046875	0.202752	-0.316514	0.485321	-10.238647	-3.112793	-2.975464
C:\Users\cware\Desktop\Steller18Nov\18NovTrials\M26.DSG	11-1-2013	16:1:2	559249.000000	11184.980000	0.144531	0.390625	-1.019531	0.202752	-0.315596	0.485321	-10.864258	-7.690430	-5.065918
C:\Users\cware\Desktop\Steller18Nov\18NovTrials\M26.DSG	11-1-2013	16:1:2	559250.000000	11185.000000	0.160156	0.386719	-1.015625	0.204587	-0.317431	0.486239	-7.553101	-8.071899	-4.043579
C:\Users\cware\Desktop\Steller18Nov\18NovTrials\M26.DSG	11-1-2013	16:1:2	559251.000000	11185.020000	0.167969	0.386719	-1.019531	0.204587	-0.317431	0.484404	-8.178711	-12.237549	-3.433228
C:\Users\cware\Desktop\Steller18Nov\18NovTrials\M26.DSG	11-1-2013	16:1:2	559252.000000	11185.040000	0.089844	0.410156	-1.042969	0.206422	-0.317431	0.483486	-8.071899	2.487183	-4.531860
C:\Users\cware\Desktop\Steller18Nov\18NovTrials\M26.DSG	11-1-2013	16:1:2	559253.000000	11185.060000	0.144531	0.378906	-1.011719	0.207339	-0.317431	0.483486	-10.009766	-6.729126	-4.104614
C:\Users\cware\Desktop\Steller18Nov\18NovTrials\M26.DSG	11-1-2013	16:1:2	559254.000000	11185.080000	0.128906	0.414063	-1.011719	0.207339	-0.319266	0.484404	-9.384155	-6.866455	-3.952026
C:\Users\cware\Desktop\Steller18Nov\18NovTrials\M26.DSG	11-1-2013	16:1:2	559255.000000	11185.100000	0.148438	0.410156	-1.039063	0.208257	-0.319266	0.483486	-6.698608	-10.009766	-3.952026
C:\Users\cware\Desktop\Steller18Nov\18NovTrials\M26.DSG	11-1-2013	16:1:2	559256.000000	11185.120000	0.152344	0.398438	-1.011719	0.208257	-0.319266	0.482569	-7.019043	-13.671875	-3.326416
C:\Users\cware\Desktop\Steller18Nov\18NovTrials\M26.DSG	11-1-2013	16:1:2	559257.000000	11185.140000	0.148438	0.406250	-1.023438	0.210092	-0.319266	0.482569	-9.246826	-8.361816	-4.394531
C:\Users\cware\Desktop\Steller18Nov\18NovTrials\M26.DSG	11-1-2013	16:1:2	559258.000000	11185.160000	0.144531	0.390625	-1.003906	0.211009	-0.320183	0.482569	-10.467529	-15.808105	-4.714966
C:\Users\cware\Desktop\Steller18Nov\18NovTrials\M26.DSG	11-1-2013	16:1:2	559259.000000	11185.180000	0.097656	0.367188	-1.039063	0.212844	-0.320183	0.480734	-8.544922	-10.101318	-4.196167
C:\Users\cware\Desktop\Steller18Nov\18NovTrials\M26.DSG	11-1-2013	16:1:2	559260.000000	11185.200000	0.128906	0.371094	-1.019531	0.213761	-0.321101	0.480734	-9.552002	-4.989624	-3.662109
C:\Users\cware\Desktop\Steller18Nov\18NovTrials\M26.DSG	11-1-2013	16:1:2	559261.000000	11185.220000	0.117188	0.382813	-0.996094	0.213761	-0.322936	0.481651	-12.527466	-9.353638	-5.493164
C:\Users\cware\Desktop\Steller18Nov\18NovTrials\M26.DSG	11-1-2013	16:1:2	559262.000000	11185.240000	0.117188	0.406250	-1.019531	0.215596	-0.323853	0.477982	-11.917114	-2.777100	-3.417969
C:\Users\cware\Desktop\Steller18Nov\18NovTrials\M26.DSG	11-1-2013	16:1:2	559263.000000	11185.260000	0.074219	0.421875	-1.046875	0.216514	-0.324771	0.478899	-10.040283	4.272461	-3.234863
C:\Users\cware\Desktop\Steller18Nov\18NovTrials\M26.DSG	11-1-2013	16:1:2	559264.000000	11185.280000	0.074219	0.421875	-1.046875	0.214679	-0.325688	0.478899	-10.437012	-2.136230	-3.982544
C:\Users\cware\Desktop\Steller18Nov\18NovTrials\M26.DSG	11-1-2013	16:1:2	559265.000000	11185.300000	0.152344	0.382813	-1.003906	0.216514	-0.326606	0.476147	-11.734009	-9.277344	-5.416870
C:\Users\cware\Desktop\Steller18Nov\18NovTrials\M26.DSG	11-1-2013	16:1:2	559266.000000	11185.320000	0.109375	0.398438	-1.046875	0.216514	-0.326606	0.475229	-14.038086	-14.312744	-4.379272
C:\Users\cware\Desktop\Steller18Nov\18NovTrials\M26.DSG	11-1-2013	16:1:2	559267.000000	11185.340000	0.097656	0.410156	-1.062500	0.218349	-0.328440	0.474312	-12.756348	-2.456665	-4.165649
C:\Users\cware\Desktop\Steller18Nov\18NovTrials\M26.DSG	11-1-2013	16:1:2	559268.000000	11185.360000	0.140625	0.425781	-1.066406	0.218349	-0.329358	0.472477	-14.266968	-18.814087	-6.210327
C:\Users\cware\Desktop\Steller18Nov\18NovTrials\M26.DSG	11-1-2013	16:1:2	559269.000000	11185.380000	0.117188	0.406250	-1.121094	0.220183	-0.332110	0.471560	-16.693115	-9.887695	-6.134033
C:\Users\cware\Desktop\Steller18Nov\18NovTrials\M26.DSG	11-1-2013	16:1:2	559270.000000	11185.400000	0.128906	0.394531	-1.136719	0.221101	-0.333028	0.471560	-13.473511	-21.423340	-8.102417
C:\Users\cware\Desktop\Steller18Nov\18NovTrials\M26.DSG	11-1-2013	16:1:2	559271.000000	11185.420000	0.128906	0.386719	-1.113281	0.222936	-0.333945	0.467890	-13.946533	-15.747070	-5.828857
C:\Users\cware\Desktop\Steller18Nov\18NovTrials\M26.DSG	11-1-2013	16:1:2	559272.000000	11185.440000	0.171875	0.371094	-1.109375	0.224771	-0.333945	0.467890	-18.386841	-25.787354	-2.090454
C:\Users\cware\Desktop\Steller18Nov\18NovTrials\M26.DSG	11-1-2013	16:1:2	559273.000000	11185.460000	0.171875	0.406250	-1.074219	0.230275	-0.338532	0.463303	-26.153564	-34.820557	1.937866
C:\Users\cware\Desktop\Steller18Nov\18NovTrials\M26.DSG	11-1-2013	16:1:2	559274.000000	11185.480000	0.085938	0.429688	-1.054688	0.234862	-0.339450	0.461468	-36.941528	-20.507813	4.455566
C:\Users\cware\Desktop\Steller18Nov\18NovTrials\M26.DSG	11-1-2013	16:1:2	559275.000000	11185.500000	0.058594	0.445313	-0.992188	0.236697	-0.345872	0.455046	-41.030884	-27.969360	4.730225
C:\Users\cware\Desktop\Steller18Nov\18NovTrials\M26.DSG	11-1-2013	16:1:2	559276.000000	11185.520000	-0.007813	0.488281	-0.984375	0.244037	-0.349541	0.450459	-40.039063	-16.845703	4.882813
C:\Users\cware\Desktop\Steller18Nov\18NovTrials\M26.DSG	11-1-2013	16:1:2	559277.000000	11185.540000	-0.003906	0.519531	-0.992188	0.244037	-0.351376	0.445872	-37.231445	-0.747681	5.584717
C:\Users\cware\Desktop\Steller18Nov\18NovTrials\M26.DSG	11-1-2013	16:1:2	559278.000000	11185.560000	0.019531	0.531250	-0.996094	0.247706	-0.356881	0.440367	-31.265259	-13.809204	3.799438
C:\Users\cware\Desktop\Steller18Nov\18NovTrials\M26.DSG	11-1-2013	16:1:2	559279.000000	11185.580000	0.027344	0.550781	-1.007813	0.249541	-0.358716	0.438532	-23.300171	-2.059937	1.113892
C:\Users\cware\Desktop\Steller18Nov\18NovTrials\M26.DSG	11-1-2013	16:1:2	559280.000000	11185.600000	0.066406	0.574219	-0.996094	0.250459	-0.362385	0.435780	-17.974854	-11.566162	-3.280640
C:\Users\cware\Desktop\Steller18Nov\18NovTrials\M26.DSG	11-1-2013	16:1:2	559281.000000	11185.620000	0.085938	0.597656	-1.007813	0.251376	-0.363303	0.433028	-12.298584	4.257202	-7.446289
C:\Users\cware\Desktop\Steller18Nov\18NovTrials\M26.DSG	11-1-2013	16:1:2	559282.000000	11185.640000	0.136719	0.597656	-1.027344	0.248624	-0.365138	0.432110	-7.904053	8.285522	-10.955811
C:\Users\cware\Desktop\Steller18Nov\18NovTrials\M26.DSG	11-1-2013	16:1:2	559283.000000	11185.660000	0.222656	0.574219	-1.058594	0.246789	-0.365138	0.432110	-2.243042	8.438110	-14.419556
C:\Users\cware\Desktop\Steller18Nov\18NovTrials\M26.DSG	11-1-2013	16:1:2	559284.000000	11185.680000	0.203125	0.562500	-1.078125	0.242202	-0.363303	0.433945	4.135132	19.134521	-14.526367
C:\Users\cware\Desktop\Steller18Nov\18NovTrials\M26.DSG	11-1-2013	16:1:2	559285.000000	11185.700000	0.242188	0.539063	-1.082031	0.239450	-0.364220	0.434862	2.273560	20.233154	-13.916016
C:\Users\cware\Desktop\Steller18Nov\18NovTrials\M26.DSG	11-1-2013	16:1:2	559286.000000	11185.720000	0.351563	0.507813	-1.082031	0.234862	-0.364220	0.435780	-0.625610	9.338379	-15.136719
C:\Users\cware\Desktop\Steller18Nov\18NovTrials\M26.DSG	11-1-2013	16:1:2	559287.000000	11185.740000	0.304688	0.468750	-1.093750	0.231193	-0.364220	0.436697	-9.750366	19.012451	-13.687134
C:\Users\cware\Desktop\Steller18Nov\18NovTrials\M26.DSG	11-1-2013	16:1:2	559288.000000	11185.760000	0.351563	0.429688	-1.089844	0.224771	-0.365138	0.434862	-10.833740	25.039673	-8.972168
C:\Users\cware\Desktop\Steller18Nov\18NovTrials\M26.DSG	11-1-2013	16:1:2	559289.000000	11185.780000	0.300781	0.421875	-1.101563	0.222018	-0.365138	0.434862	-18.066406	17.456055	-6.484985
C:\Users\cware\Desktop\Steller18Nov\18NovTrials\M26.DSG	11-1-2013	16:1:2	559290.000000	11185.800000	0.351563	0.414063	-1.078125	0.221101	-0.368807	0.433945	-16.586304	18.539429	-3.372192
C:\Users\cware\Desktop\Steller18Nov\18NovTrials\M26.DSG	11-1-2013	16:1:2	559291.000000	11185.820000	0.355469	0.472656	-1.023438	0.216514	-0.369725	0.432110	-14.923096	7.949829	-0.686646
C:\Users\cware\Desktop\Steller18Nov\18NovTrials\M26.DSG	11-1-2013	16:1:2	559292.000000	11185.840000	0.355469	0.472656	-1.023438	0.216514	-0.369725	0.431193	-17.227173	3.509521	2.563477
C:\Users\cware\Desktop\Steller18Nov\18NovTrials\M26.DSG	11-1-2013	16:1:2	559293.000000	11185.860000	0.242188	0.515625	-1.046875	0.217431	-0.370642	0.429358	-14.785767	0.473022	1.480103
C:\Users\cware\Desktop\Steller18Nov\18NovTrials\M26.DSG	11-1-2013	16:1:2	559294.000000	11185.880000	0.273438	0.562500	-1.031250	0.216514	-0.373394	0.427523	-11.123657	-3.326416	-2.502441
C:\Users\cware\Desktop\Steller18Nov\18NovTrials\M26.DSG	11-1-2013	16:1:2	559295.000000	11185.900000	0.210938	0.566406	-1.019531	0.218349	-0.373394	0.426606	-10.208130	9.902954	-1.022339
C:\Users\cware\Desktop\Steller18Nov\18NovTrials\M26.DSG	11-1-2013	16:1:2	559296.000000	11185.920000	0.257813	0.507813	-1.000000	0.218349	-0.375229	0.425688	-6.530762	-12.451172	-1.403809
C:\Users\cware\Desktop\Steller18Nov\18NovTrials\M26.DSG	11-1-2013	16:1:2	559297.000000	11185.940000	0.183594	0.566406	-0.996094	0.221101	-0.374312	0.424771	-5.172729	-4.241943	0.518799
C:\Users\cware\Desktop\Steller18Nov\18NovTrials\M26.DSG	11-1-2013	16:1:2	559298.000000	11185.960000	0.207031	0.562500	-1.007813	0.221101	-0.374312	0.423853	-3.936768	-10.162354	-0.671387
C:\Users\cware\Desktop\Steller18Nov\18NovTrials\M26.DSG	11-1-2013	16:1:2	559299.000000	11185.980000	0.175781	0.527344	-1.000000	0.222018	-0.374312	0.422936	-2.120972	-10.879517	-2.532959
C:\Users\cware\Desktop\Steller18Nov\18NovTrials\M26.DSG	11-1-2013	16:1:2	559300.000000	11186.000000	0.132813	0.511719	-0.968750	0.222936	-0.373394	0.423853	-0.579834	-5.020142	-2.822876
C:\Users\cware\Desktop\Steller18Nov\18NovTrials\M26.DSG	11-1-2013	16:1:2	559301.000000	11186.020000	0.136719	0.511719	-0.976563	0.224771	-0.372477	0.424771	0.564575	-6.744385	-2.426147
C:\Users\cware\Desktop\Steller18Nov\18NovTrials\M26.DSG	11-1-2013	16:1:2	559302.000000	11186.040000	0.136719	0.535156	-0.996094	0.224771	-0.371560	0.424771	4.425049	-14.083862	-5.355835
C:\Users\cware\Desktop\Steller18Nov\18NovTrials\M26.DSG	11-1-2013	16:1:2	559303.000000	11186.060000	0.082031	0.531250	-1.003906	0.224771	-0.369725	0.427523	3.936768	0.335693	-3.219604
C:\Users\cware\Desktop\Steller18Nov\18NovTrials\M26.DSG	11-1-2013	16:1:2	559304.000000	11186.080000	0.109375	0.507813	-1.011719	0.226606	-0.368807	0.428440	0.549316	-14.038086	-5.050659
C:\Users\cware\Desktop\Steller18Nov\18NovTrials\M26.DSG	11-1-2013	16:1:2	559305.000000	11186.100000	0.050781	0.523438	-1.035156	0.227523	-0.366972	0.429358	2.624512	1.785278	-2.243042
C:\Users\cware\Desktop\Steller18Nov\18NovTrials\M26.DSG	11-1-2013	16:1:2	559306.000000	11186.120000	0.101563	0.503906	-1.015625	0.228440	-0.366972	0.430275	1.174927	-4.669189	-1.861572
C:\Users\cware\Desktop\Steller18Nov\18NovTrials\M26.DSG	11-1-2013	16:1:2	559307.000000	11186.140000	0.089844	0.480469	-1.000000	0.229358	-0.366055	0.432110	-1.800537	-4.821777	-0.106812
C:\Users\cware\Desktop\Steller18Nov\18NovTrials\M26.DSG	11-1-2013	16:1:2	559308.000000	11186.160000	0.078125	0.515625	-1.011719	0.231193	-0.366055	0.432110	-1.342773	-5.523682	-0.732422
C:\Users\cware\Desktop\Steller18Nov\18NovTrials\M26.DSG	11-1-2013	16:1:2	559309.000000	11186.180000	0.070313	0.531250	-1.035156	0.231193	-0.364220	0.433945	4.821777	9.628296	-0.091553
C:\Users\cware\Desktop\Steller18Nov\18NovTrials\M26.DSG	11-1-2013	16:1:2	559310.000000	11186.200000	0.085938	0.492188	-1.003906	0.230275	-0.363303	0.433028	5.126953	2.273560	-1.571655
C:\Users\cware\Desktop\Steller18Nov\18NovTrials\M26.DSG	11-1-2013	16:1:2	559311.000000	11186.220000	0.062500	0.496094	-1.000000	0.230275	-0.361468	0.434862	3.189087	-1.693726	-5.859375
C:\Users\cware\Desktop\Steller18Nov\18NovTrials\M26.DSG	11-1-2013	16:1:2	559312.000000	11186.240000	0.050781	0.503906	-1.035156	0.230275	-0.360550	0.436697	2.471924	14.419556	-3.189087
C:\Users\cware\Desktop\Steller18Nov\18NovTrials\M26.DSG	11-1-2013	16:1:2	559313.000000	11186.260000	0.101563	0.507813	-1.011719	0.228440	-0.357798	0.439450	4.394531	-8.636475	-6.851196
C:\Users\cware\Desktop\Steller18Nov\18NovTrials\M26.DSG	11-1-2013	16:1:2	559314.000000	11186.280000	0.125000	0.531250	-0.972656	0.228440	-0.356881	0.436697	2.563477	-0.457764	-8.407593
C:\Users\cware\Desktop\Steller18Nov\18NovTrials\M26.DSG	11-1-2013	16:1:2	559315.000000	11186.300000	0.074219	0.503906	-1.027344	0.228440	-0.357798	0.440367	6.103516	5.310059	-6.408691
C:\Users\cware\Desktop\Steller18Nov\18NovTrials\M26.DSG	11-1-2013	16:1:2	559316.000000	11186.320000	0.058594	0.480469	-1.035156	0.226606	-0.355046	0.444037	5.294800	8.377075	-6.362915
C:\Users\cware\Desktop\Steller18Nov\18NovTrials\M26.DSG	11-1-2013	16:1:2	559317.000000	11186.340000	0.105469	0.457031	-1.000000	0.225688	-0.353211	0.444037	4.577637	3.799438	-5.004883
C:\Users\cware\Desktop\Steller18Nov\18NovTrials\M26.DSG	11-1-2013	16:1:2	559318.000000	11186.360000	0.085938	0.445313	-1.007813	0.224771	-0.352294	0.446789	2.502441	1.434326	-5.142212
C:\Users\cware\Desktop\Steller18Nov\18NovTrials\M26.DSG	11-1-2013	16:1:2	559319.000000	11186.380000	0.066406	0.464844	-1.035156	0.223853	-0.352294	0.446789	6.317139	4.150391	-4.837036
C:\Users\cware\Desktop\Steller18Nov\18NovTrials\M26.DSG	11-1-2013	16:1:2	559320.000000	11186.400000	0.066406	0.464844	-1.035156	0.222936	-0.348624	0.450459	7.522583	16.738892	-2.243042
C:\Users\cware\Desktop\Steller18Nov\18NovTrials\M26.DSG	11-1-2013	16:1:2	559321.000000	11186.420000	0.132813	0.484375	-1.007813	0.220183	-0.348624	0.441284	2.731323	15.838623	-4.791260
C:\Users\cware\Desktop\Steller18Nov\18NovTrials\M26.DSG	11-1-2013	16:1:2	559322.000000	11186.440000	0.140625	0.476563	-1.023438	0.220183	-0.346789	0.453211	5.050659	-1.083374	-6.423950
C:\Users\cware\Desktop\Steller18Nov\18NovTrials\M26.DSG	11-1-2013	16:1:2	559323.000000	11186.460000	0.105469	0.468750	-1.031250	0.219266	-0.344954	0.454128	6.332397	11.627197	-6.835938
C:\Users\cware\Desktop\Steller18Nov\18NovTrials\M26.DSG	11-1-2013	16:1:2	559324.000000	11186.480000	0.121094	0.484375	-1.042969	0.215596	-0.344037	0.457798	7.446289	6.393433	-6.622314
C:\Users\cware\Desktop\Steller18Nov\18NovTrials\M26.DSG	11-1-2013	16:1:2	559325.000000	11186.500000	0.132813	0.476563	-1.039063	0.215596	-0.342202	0.458716	7.217407	2.075195	-7.003784
C:\Users\cware\Desktop\Steller18Nov\18NovTrials\M26.DSG	11-1-2013	16:1:2	559326.000000	11186.520000	0.140625	0.449219	-1.023438	0.213761	-0.340367	0.460550	7.400513	5.874634	-6.103516
C:\Users\cware\Desktop\Steller18Nov\18NovTrials\M26.DSG	11-1-2013	16:1:2	559327.000000	11186.540000	0.136719	0.464844	-1.054688	0.212844	-0.339450	0.460550	8.956909	9.490967	-4.165649
C:\Users\cware\Desktop\Steller18Nov\18NovTrials\M26.DSG	11-1-2013	16:1:2	559328.000000	11186.560000	0.203125	0.464844	-1.019531	0.211927	-0.337615	0.463303	7.568359	-4.364014	-6.484985
C:\Users\cware\Desktop\Steller18Nov\18NovTrials\M26.DSG	11-1-2013	16:1:2	559329.000000	11186.580000	0.101563	0.464844	-1.050781	0.211927	-0.336697	0.466055	5.340576	11.077881	-4.669189
C:\Users\cware\Desktop\Steller18Nov\18NovTrials\M26.DSG	11-1-2013	16:1:2	559330.000000	11186.600000	0.171875	0.460938	-1.039063	0.210092	-0.334862	0.466055	2.761841	0.839233	-4.333496
C:\Users\cware\Desktop\Steller18Nov\18NovTrials\M26.DSG	11-1-2013	16:1:2	559331.000000	11186.620000	0.148438	0.441406	-1.054688	0.210092	-0.333028	0.466972	0.625610	4.898071	-3.112793
C:\Users\cware\Desktop\Steller18Nov\18NovTrials\M26.DSG	11-1-2013	16:1:2	559332.000000	11186.640000	0.171875	0.441406	-1.035156	0.209174	-0.332110	0.467890	-0.350952	0.885010	-4.043579
C:\Users\cware\Desktop\Steller18Nov\18NovTrials\M26.DSG	11-1-2013	16:1:2	559333.000000	11186.660000	0.121094	0.417969	-1.039063	0.208257	-0.330275	0.469725	1.251221	-1.632690	-4.119873
C:\Users\cware\Desktop\Steller18Nov\18NovTrials\M26.DSG	11-1-2013	16:1:2	559334.000000	11186.680000	0.144531	0.417969	-1.035156	0.209174	-0.330275	0.469725	4.074097	-3.387451	-5.432129
C:\Users\cware\Desktop\Steller18Nov\18NovTrials\M26.DSG	11-1-2013	16:1:2	559335.000000	11186.700000	0.117188	0.457031	-1.062500	0.206422	-0.329358	0.472477	4.760742	8.560181	-4.486084
C:\Users\cware\Desktop\Steller18Nov\18NovTrials\M26.DSG	11-1-2013	16:1:2	559336.000000	11186.720000	0.156250	0.406250	-1.046875	0.206422	-0.328440	0.473394	6.851196	-0.656128	-5.508423
C:\Users\cware\Desktop\Steller18Nov\18NovTrials\M26.DSG	11-1-2013	16:1:2	559337.000000	11186.740000	0.156250	0.406250	-1.007813	0.205505	-0.325688	0.475229	4.501343	3.250122	-7.034302
C:\Users\cware\Desktop\Steller18Nov\18NovTrials\M26.DSG	11-1-2013	16:1:2	559338.000000	11186.760000	0.136719	0.417969	-1.070313	0.204587	-0.324771	0.477982	8.392334	-9.674072	-9.063721
C:\Users\cware\Desktop\Steller18Nov\18NovTrials\M26.DSG	11-1-2013	16:1:2	559339.000000	11186.780000	0.167969	0.421875	-1.054688	0.205505	-0.320183	0.478899	9.002686	19.210815	-7.019043
C:\Users\cware\Desktop\Steller18Nov\18NovTrials\M26.DSG	11-1-2013	16:1:2	559340.000000	11186.800000	0.128906	0.394531	-1.078125	0.201835	-0.320183	0.480734	10.711670	-3.753662	-9.170532
C:\Users\cware\Desktop\Steller18Nov\18NovTrials\M26.DSG	11-1-2013	16:1:2	559341.000000	11186.820000	0.183594	0.375000	-1.050781	0.202752	-0.316514	0.484404	12.634277	-1.541138	-5.096436
C:\Users\cware\Desktop\Steller18Nov\18NovTrials\M26.DSG	11-1-2013	16:1:2	559342.000000	11186.840000	0.113281	0.351563	-1.058594	0.200917	-0.315596	0.484404	8.941650	7.354736	-4.165649
C:\Users\cware\Desktop\Steller18Nov\18NovTrials\M26.DSG	11-1-2013	16:1:2	559343.000000	11186.860000	0.175781	0.347656	-1.058594	0.200000	-0.312844	0.487156	5.752563	9.490967	-1.693726
C:\Users\cware\Desktop\Steller18Nov\18NovTrials\M26.DSG	11-1-2013	16:1:2	559344.000000	11186.880000	0.144531	0.394531	-1.078125	0.200000	-0.311927	0.488991	5.050659	-6.210327	-4.013062
C:\Users\cware\Desktop\Steller18Nov\18NovTrials\M26.DSG	11-1-2013	16:1:2	559345.000000	11186.900000	0.156250	0.386719	-1.062500	0.200917	-0.311009	0.490826	1.068115	1.281738	-3.021240
C:\Users\cware\Desktop\Steller18Nov\18NovTrials\M26.DSG	11-1-2013	16:1:2	559346.000000	11186.920000	0.152344	0.402344	-1.066406	0.198165	-0.308257	0.490826	2.700806	10.086060	-1.083374
C:\Users\cware\Desktop\Steller18Nov\18NovTrials\M26.DSG	11-1-2013	16:1:2	559347.000000	11186.940000	0.183594	0.386719	-1.074219	0.198165	-0.307339	0.493578	5.218506	-2.029419	-0.625610
C:\Users\cware\Desktop\Steller18Nov\18NovTrials\M26.DSG	11-1-2013	16:1:2	559348.000000	11186.960000	0.183594	0.386719	-1.074219	0.199083	-0.307339	0.495413	0.320435	2.700806	0.106812
C:\Users\cware\Desktop\Steller18Nov\18NovTrials\M26.DSG	11-1-2013	16:1:2	559349.000000	11186.980000	0.144531	0.375000	-1.050781	0.198165	-0.304587	0.495413	1.464844	4.013062	1.373291
C:\Users\cware\Desktop\Steller18Nov\18NovTrials\M26.DSG	11-1-2013	16:1:2	559350.000000	11187.000000	0.183594	0.359375	-1.050781	0.198165	-0.304587	0.495413	0.335693	-2.441406	0.610352
C:\Users\cware\Desktop\Steller18Nov\18NovTrials\M26.DSG	11-1-2013	16:1:2	559351.000000	11187.020000	0.167969	0.386719	-1.054688	0.199083	-0.302752	0.497248	1.113892	-3.601074	-1.602173
C:\Users\cware\Desktop\Steller18Nov\18NovTrials\M26.DSG	11-1-2013	16:1:2	559352.000000	11187.040000	0.128906	0.367188	-1.078125	0.200000	-0.301835	0.497248	1.968384	6.271362	-2.456665
C:\Users\cware\Desktop\Steller18Nov\18NovTrials\M26.DSG	11-1-2013	16:1:2	559353.000000	11187.060000	0.160156	0.347656	-1.062500	0.199083	-0.300917	0.497248	5.142212	4.425049	-1.403809
C:\Users\cware\Desktop\Steller18Nov\18NovTrials\M26.DSG	11-1-2013	16:1:2	559354.000000	11187.080000	0.144531	0.351563	-1.074219	0.198165	-0.298165	0.499083	9.841919	6.774902	0.671387
C:\Users\cware\Desktop\Steller18Nov\18NovTrials\M26.DSG	11-1-2013	16:1:2	559355.000000	11187.100000	0.179688	0.351563	-1.046875	0.198165	-0.297248	0.501835	8.300781	-3.051758	0.381470
C:\Users\cware\Desktop\Steller18Nov\18NovTrials\M26.DSG	11-1-2013	16:1:2	559356.000000	11187.120000	0.171875	0.343750	-1.031250	0.198165	-0.294495	0.504587	5.889893	9.414673	-0.167847
C:\Users\cware\Desktop\Steller18Nov\18NovTrials\M26.DSG	11-1-2013	16:1:2	559357.000000	11187.140000	0.203125	0.335938	-1.050781	0.198165	-0.293578	0.504587	6.286621	-6.774902	-2.624512
C:\Users\cware\Desktop\Steller18Nov\18NovTrials\M26.DSG	11-1-2013	16:1:2	559358.000000	11187.160000	0.179688	0.324219	-1.050781	0.200000	-0.289908	0.507339	7.675171	5.661011	-0.747681
C:\Users\cware\Desktop\Steller18Nov\18NovTrials\M26.DSG	11-1-2013	16:1:2	559359.000000	11187.180000	0.183594	0.335938	-1.042969	0.197248	-0.288991	0.508257	7.492065	5.340576	-2.105713
C:\Users\cware\Desktop\Steller18Nov\18NovTrials\M26.DSG	11-1-2013	16:1:2	559360.000000	11187.200000	0.253906	0.320313	-1.046875	0.198165	-0.286239	0.510092	8.285522	-13.946533	-3.479004
C:\Users\cware\Desktop\Steller18Nov\18NovTrials\M26.DSG	11-1-2013	16:1:2	559361.000000	11187.220000	0.140625	0.328125	-1.085938	0.198165	-0.284404	0.511927	8.529663	12.725830	-1.739502
C:\Users\cware\Desktop\Steller18Nov\18NovTrials\M26.DSG	11-1-2013	16:1:2	559362.000000	11187.240000	0.242188	0.328125	-1.050781	0.197248	-0.282569	0.513761	9.384155	-6.942749	-5.004883
C:\Users\cware\Desktop\Steller18Nov\18NovTrials\M26.DSG	11-1-2013	16:1:2	559363.000000	11187.260000	0.183594	0.312500	-1.050781	0.197248	-0.279817	0.515596	8.621216	3.295898	-4.379272
C:\Users\cware\Desktop\Steller18Nov\18NovTrials\M26.DSG	11-1-2013	16:1:2	559364.000000	11187.280000	0.187500	0.308594	-1.062500	0.197248	-0.277982	0.518349	7.644653	-2.182007	-5.538940
C:\Users\cware\Desktop\Steller18Nov\18NovTrials\M26.DSG	11-1-2013	16:1:2	559365.000000	11187.300000	0.175781	0.324219	-1.062500	0.197248	-0.275229	0.519266	9.765625	-8.285522	-3.738403
C:\Users\cware\Desktop\Steller18Nov\18NovTrials\M26.DSG	11-1-2013	16:1:2	559366.000000	11187.320000	0.179688	0.320313	-1.070313	0.198165	-0.273394	0.521101	4.440308	-6.439209	-4.760742
C:\Users\cware\Desktop\Steller18Nov\18NovTrials\M26.DSG	11-1-2013	16:1:2	559367.000000	11187.340000	0.144531	0.320313	-1.082031	0.198165	-0.271560	0.521101	6.988525	4.531860	-2.990723
C:\Users\cware\Desktop\Steller18Nov\18NovTrials\M26.DSG	11-1-2013	16:1:2	559368.000000	11187.360000	0.203125	0.300781	-1.054688	0.198165	-0.269725	0.523853	5.920410	-9.170532	-5.035400
C:\Users\cware\Desktop\Steller18Nov\18NovTrials\M26.DSG	11-1-2013	16:1:2	559369.000000	11187.380000	0.187500	0.300781	-1.046875	0.199083	-0.267890	0.524771	3.036499	-3.311157	-5.813599
C:\Users\cware\Desktop\Steller18Nov\18NovTrials\M26.DSG	11-1-2013	16:1:2	559370.000000	11187.400000	0.152344	0.304688	-1.070313	0.198165	-0.266055	0.524771	6.210327	-2.502441	-6.454468
C:\Users\cware\Desktop\Steller18Nov\18NovTrials\M26.DSG	11-1-2013	16:1:2	559371.000000	11187.420000	0.191406	0.316406	-1.066406	0.199083	-0.264220	0.527523	6.927490	-15.090942	-9.323120
C:\Users\cware\Desktop\Steller18Nov\18NovTrials\M26.DSG	11-1-2013	16:1:2	559372.000000	11187.440000	0.148438	0.328125	-1.074219	0.200000	-0.263303	0.528440	10.787964	-2.517700	-10.757446
C:\Users\cware\Desktop\Steller18Nov\18NovTrials\M26.DSG	11-1-2013	16:1:2	559373.000000	11187.460000	0.156250	0.332031	-1.074219	0.199083	-0.259633	0.531193	11.322021	-7.690430	-15.625000
C:\Users\cware\Desktop\Steller18Nov\18NovTrials\M26.DSG	11-1-2013	16:1:2	559374.000000	11187.480000	0.152344	0.328125	-1.074219	0.198165	-0.257798	0.532110	12.664795	-0.564575	-15.563965
C:\Users\cware\Desktop\Steller18Nov\18NovTrials\M26.DSG	11-1-2013	16:1:2	559375.000000	11187.500000	0.171875	0.253906	-1.074219	0.198165	-0.254128	0.534862	9.399414	-3.189087	-15.167236
C:\Users\cware\Desktop\Steller18Nov\18NovTrials\M26.DSG	11-1-2013	16:1:2	559376.000000	11187.520000	0.171875	0.253906	-1.074219	0.196330	-0.251376	0.536697	8.392334	-9.811401	-15.090942
C:\Users\cware\Desktop\Steller18Nov\18NovTrials\M26.DSG	11-1-2013	16:1:2	559377.000000	11187.540000	0.191406	0.222656	-1.054688	0.195413	-0.248624	0.538532	5.661011	-7.629395	-13.412476
C:\Users\cware\Desktop\Steller18Nov\18NovTrials\M26.DSG	11-1-2013	16:1:2	559378.000000	11187.560000	0.152344	0.210938	-1.074219	0.197248	-0.248624	0.539450	5.279541	-6.576538	-11.428833
C:\Users\cware\Desktop\Steller18Nov\18NovTrials\M26.DSG	11-1-2013	16:1:2	559379.000000	11187.580000	0.183594	0.226563	-1.050781	0.196330	-0.245872	0.541284	3.875732	-5.935669	-10.803223
C:\Users\cware\Desktop\Steller18Nov\18NovTrials\M26.DSG	11-1-2013	16:1:2	559380.000000	11187.600000	0.191406	0.207031	-1.070313	0.194495	-0.244954	0.542202	-1.281738	-12.527466	-11.672974
C:\Users\cware\Desktop\Steller18Nov\18NovTrials\M26.DSG	11-1-2013	16:1:2	559381.000000	11187.620000	0.156250	0.203125	-1.078125	0.197248	-0.244037	0.543119	-2.273560	-14.480591	-8.972168
C:\Users\cware\Desktop\Steller18Nov\18NovTrials\M26.DSG	11-1-2013	16:1:2	559382.000000	11187.640000	0.160156	0.218750	-1.066406	0.198165	-0.243119	0.543119	-4.623413	-9.948730	-5.859375
C:\Users\cware\Desktop\Steller18Nov\18NovTrials\M26.DSG	11-1-2013	16:1:2	559383.000000	11187.660000	0.156250	0.207031	-1.085938	0.199083	-0.243119	0.543119	-9.689331	-12.893677	-1.800537
C:\Users\cware\Desktop\Steller18Nov\18NovTrials\M26.DSG	11-1-2013	16:1:2	559384.000000	11187.680000	0.136719	0.242188	-1.085938	0.200917	-0.244037	0.542202	-10.559082	-9.353638	-0.518799
C:\Users\cware\Desktop\Steller18Nov\18NovTrials\M26.DSG	11-1-2013	16:1:2	559385.000000	11187.700000	0.164063	0.246094	-1.085938	0.203670	-0.245872	0.540367	-15.228271	-13.305664	-1.312256
C:\Users\cware\Desktop\Steller18Nov\18NovTrials\M26.DSG	11-1-2013	16:1:2	559386.000000	11187.720000	0.152344	0.285156	-1.085938	0.204587	-0.246789	0.540367	-13.854980	-7.797241	-2.227783
C:\Users\cware\Desktop\Steller18Nov\18NovTrials\M26.DSG	11-1-2013	16:1:2	559387.000000	11187.740000	0.179688	0.277344	-1.085938	0.206422	-0.249541	0.538532	-13.183594	-17.822266	-3.875732
C:\Users\cware\Desktop\Steller18Nov\18NovTrials\M26.DSG	11-1-2013	16:1:2	559388.000000	11187.760000	0.089844	0.265625	-1.113281	0.208257	-0.249541	0.539450	-9.979248	0.473022	-2.120972
C:\Users\cware\Desktop\Steller18Nov\18NovTrials\M26.DSG	11-1-2013	16:1:2	559389.000000	11187.780000	0.160156	0.281250	-1.082031	0.208257	-0.250459	0.537615	-7.369995	-5.187988	-5.599976
C:\Users\cware\Desktop\Steller18Nov\18NovTrials\M26.DSG	11-1-2013	16:1:2	559390.000000	11187.800000	0.128906	0.281250	-1.082031	0.208257	-0.250459	0.538532	-8.407593	-9.521484	-7.659912
C:\Users\cware\Desktop\Steller18Nov\18NovTrials\M26.DSG	11-1-2013	16:1:2	559391.000000	11187.820000	0.140625	0.281250	-1.097656	0.209174	-0.251376	0.537615	-4.333496	-5.783081	-7.827759
C:\Users\cware\Desktop\Steller18Nov\18NovTrials\M26.DSG	11-1-2013	16:1:2	559392.000000	11187.840000	0.132813	0.269531	-1.085938	0.209174	-0.250459	0.536697	-5.599976	-16.967773	-10.818481
C:\Users\cware\Desktop\Steller18Nov\18NovTrials\M26.DSG	11-1-2013	16:1:2	559393.000000	11187.860000	0.121094	0.269531	-1.082031	0.210092	-0.250459	0.536697	-0.473022	-5.691528	-7.934570
C:\Users\cware\Desktop\Steller18Nov\18NovTrials\M26.DSG	11-1-2013	16:1:2	559394.000000	11187.880000	0.152344	0.261719	-1.109375	0.211927	-0.249541	0.537615	-1.419067	-11.749268	-8.575439
C:\Users\cware\Desktop\Steller18Nov\18NovTrials\M26.DSG	11-1-2013	16:1:2	559395.000000	11187.900000	0.121094	0.246094	-1.089844	0.211927	-0.249541	0.539450	-3.952026	-4.302979	-8.270264
C:\Users\cware\Desktop\Steller18Nov\18NovTrials\M26.DSG	11-1-2013	16:1:2	559396.000000	11187.920000	0.144531	0.265625	-1.101563	0.211927	-0.249541	0.538532	-2.929688	0.167847	-8.132935
C:\Users\cware\Desktop\Steller18Nov\18NovTrials\M26.DSG	11-1-2013	16:1:2	559397.000000	11187.940000	0.125000	0.265625	-1.093750	0.211927	-0.248624	0.538532	-2.807617	-12.130737	-9.658813
C:\Users\cware\Desktop\Steller18Nov\18NovTrials\M26.DSG	11-1-2013	16:1:2	559398.000000	11187.960000	0.136719	0.257813	-1.082031	0.211927	-0.248624	0.538532	-0.396729	-7.934570	-10.437012
C:\Users\cware\Desktop\Steller18Nov\18NovTrials\M26.DSG	11-1-2013	16:1:2	559399.000000	11187.980000	0.125000	0.253906	-1.093750	0.212844	-0.247706	0.539450	-2.059937	-4.592896	-10.223389
C:\Users\cware\Desktop\Steller18Nov\18NovTrials\M26.DSG	11-1-2013	16:1:2	559400.000000	11188.000000	0.101563	0.253906	-1.093750	0.211927	-0.246789	0.539450	-2.761841	-7.339478	-9.429932
C:\Users\cware\Desktop\Steller18Nov\18NovTrials\M26.DSG	11-1-2013	16:1:2	559401.000000	11188.020000	0.121094	0.253906	-1.089844	0.211927	-0.246789	0.539450	-2.792358	-2.777100	-10.391235
C:\Users\cware\Desktop\Steller18Nov\18NovTrials\M26.DSG	11-1-2013	16:1:2	559402.000000	11188.040000	0.160156	0.250000	-1.074219	0.211927	-0.245872	0.540367	-4.791260	-12.008667	-12.283325
C:\Users\cware\Desktop\Steller18Nov\18NovTrials\M26.DSG	11-1-2013	16:1:2	559403.000000	11188.060000	0.093750	0.238281	-1.113281	0.211927	-0.246789	0.540367	-4.379272	-5.142212	-10.177612
C:\Users\cware\Desktop\Steller18Nov\18NovTrials\M26.DSG	11-1-2013	16:1:2	559404.000000	11188.080000	0.093750	0.238281	-1.113281	0.211927	-0.246789	0.541284	-4.745483	-2.212524	-12.100220
C:\Users\cware\Desktop\Steller18Nov\18NovTrials\M26.DSG	11-1-2013	16:1:2	559405.000000	11188.100000	0.113281	0.218750	-1.117188	0.211927	-0.246789	0.541284	-4.653931	-7.980347	-13.687134
C:\Users\cware\Desktop\Steller18Nov\18NovTrials\M26.DSG	11-1-2013	16:1:2	559406.000000	11188.120000	0.101563	0.226563	-1.140625	0.211009	-0.246789	0.541284	-7.949829	-6.210327	-13.061523
C:\Users\cware\Desktop\Steller18Nov\18NovTrials\M26.DSG	11-1-2013	16:1:2	559407.000000	11188.140000	0.109375	0.226563	-1.160156	0.211009	-0.245872	0.540367	-6.210327	-6.179810	-13.504028
C:\Users\cware\Desktop\Steller18Nov\18NovTrials\M26.DSG	11-1-2013	16:1:2	559408.000000	11188.160000	0.113281	0.230469	-1.179688	0.210092	-0.247706	0.541284	-8.926392	-6.011963	-11.886597
C:\Users\cware\Desktop\Steller18Nov\18NovTrials\M26.DSG	11-1-2013	16:1:2	559409.000000	11188.180000	0.144531	0.222656	-1.152344	0.211009	-0.247706	0.540367	-12.802124	-10.238647	-7.141113
C:\Users\cware\Desktop\Steller18Nov\18NovTrials\M26.DSG	11-1-2013	16:1:2	559410.000000	11188.200000	0.210938	0.207031	-1.144531	0.212844	-0.248624	0.538532	-19.805908	-30.288696	-5.142212
C:\Users\cware\Desktop\Steller18Nov\18NovTrials\M26.DSG	11-1-2013	16:1:2	559411.000000	11188.220000	0.148438	0.195313	-1.148438	0.218349	-0.251376	0.536697	-25.299072	-25.650024	-0.122070
C:\Users\cware\Desktop\Steller18Nov\18NovTrials\M26.DSG	11-1-2013	16:1:2	559412.000000	11188.240000	0.082031	0.238281	-1.125000	0.220183	-0.255046	0.534862	-29.556274	-21.575928	3.799438
C:\Users\cware\Desktop\Steller18Nov\18NovTrials\M26.DSG	11-1-2013	16:1:2	559413.000000	11188.260000	0.058594	0.277344	-1.046875	0.226606	-0.260550	0.530275	-37.841797	-23.620605	4.135132
C:\Users\cware\Desktop\Steller18Nov\18NovTrials\M26.DSG	11-1-2013	16:1:2	559414.000000	11188.280000	0.015625	0.324219	-1.046875	0.229358	-0.264220	0.527523	-36.361694	-14.709473	4.348755
C:\Users\cware\Desktop\Steller18Nov\18NovTrials\M26.DSG	11-1-2013	16:1:2	559415.000000	11188.300000	0.011719	0.386719	-1.070313	0.233028	-0.268807	0.522018	-29.037476	-7.904053	3.433228
C:\Users\cware\Desktop\Steller18Nov\18NovTrials\M26.DSG	11-1-2013	16:1:2	559416.000000	11188.320000	0.085938	0.398438	-1.066406	0.234862	-0.272477	0.520183	-21.316528	-18.569946	1.296997
C:\Users\cware\Desktop\Steller18Nov\18NovTrials\M26.DSG	11-1-2013	16:1:2	559417.000000	11188.340000	0.046875	0.382813	-1.121094	0.238532	-0.275229	0.518349	-11.169434	-4.638672	0.259399
C:\Users\cware\Desktop\Steller18Nov\18NovTrials\M26.DSG	11-1-2013	16:1:2	559418.000000	11188.360000	0.097656	0.406250	-1.113281	0.238532	-0.275229	0.518349	-4.531860	-1.785278	-3.204346
C:\Users\cware\Desktop\Steller18Nov\18NovTrials\M26.DSG	11-1-2013	16:1:2	559419.000000	11188.380000	0.109375	0.390625	-1.144531	0.235780	-0.274312	0.518349	0.503540	9.994507	-5.737305
C:\Users\cware\Desktop\Steller18Nov\18NovTrials\M26.DSG	11-1-2013	16:1:2	559420.000000	11188.400000	0.222656	0.371094	-1.140625	0.233945	-0.274312	0.519266	0.900269	2.471924	-8.010864
C:\Users\cware\Desktop\Steller18Nov\18NovTrials\M26.DSG	11-1-2013	16:1:2	559421.000000	11188.420000	0.222656	0.351563	-1.167969	0.233028	-0.273394	0.520183	3.234863	6.866455	-9.216309
C:\Users\cware\Desktop\Steller18Nov\18NovTrials\M26.DSG	11-1-2013	16:1:2	559422.000000	11188.440000	0.199219	0.343750	-1.179688	0.232110	-0.272477	0.522018	7.980347	13.214111	-11.810303
C:\Users\cware\Desktop\Steller18Nov\18NovTrials\M26.DSG	11-1-2013	16:1:2	559423.000000	11188.460000	0.265625	0.320313	-1.195313	0.226606	-0.268807	0.524771	10.070801	21.148682	-14.663696
C:\Users\cware\Desktop\Steller18Nov\18NovTrials\M26.DSG	11-1-2013	16:1:2	559424.000000	11188.480000	0.296875	0.304688	-1.207031	0.222936	-0.267890	0.524771	9.689331	16.189575	-15.457153
C:\Users\cware\Desktop\Steller18Nov\18NovTrials\M26.DSG	11-1-2013	16:1:2	559425.000000	11188.500000	0.316406	0.292969	-1.226563	0.217431	-0.265138	0.528440	7.965088	22.293091	-14.312744
C:\Users\cware\Desktop\Steller18Nov\18NovTrials\M26.DSG	11-1-2013	16:1:2	559426.000000	11188.520000	0.292969	0.257813	-1.175781	0.214679	-0.264220	0.529358	3.601074	4.806519	-13.275146
C:\Users\cware\Desktop\Steller18Nov\18NovTrials\M26.DSG	11-1-2013	16:1:2	559427.000000	11188.540000	0.285156	0.222656	-1.132813	0.212844	-0.265138	0.530275	-5.340576	20.462036	-9.078979
C:\Users\cware\Desktop\Steller18Nov\18NovTrials\M26.DSG	11-1-2013	16:1:2	559428.000000	11188.560000	0.289063	0.203125	-1.140625	0.206422	-0.264220	0.529358	-7.415771	18.356323	-4.592896
C:\Users\cware\Desktop\Steller18Nov\18NovTrials\M26.DSG	11-1-2013	16:1:2	559429.000000	11188.580000	0.253906	0.207031	-1.136719	0.205505	-0.265138	0.527523	-10.650635	15.563965	-0.061035
C:\Users\cware\Desktop\Steller18Nov\18NovTrials\M26.DSG	11-1-2013	16:1:2	559430.000000	11188.600000	0.234375	0.199219	-1.101563	0.201835	-0.265138	0.529358	-13.641357	12.298584	0.076294
C:\Users\cware\Desktop\Steller18Nov\18NovTrials\M26.DSG	11-1-2013	16:1:2	559431.000000	11188.620000	0.253906	0.257813	-1.074219	0.202752	-0.266972	0.528440	-11.779785	0.839233	1.464844
C:\Users\cware\Desktop\Steller18Nov\18NovTrials\M26.DSG	11-1-2013	16:1:2	559432.000000	11188.640000	0.253906	0.257813	-1.074219	0.202752	-0.268807	0.525688	-15.823364	-4.989624	-1.922607
C:\Users\cware\Desktop\Steller18Nov\18NovTrials\M26.DSG	11-1-2013	16:1:2	559433.000000	11188.660000	0.234375	0.300781	-1.085938	0.203670	-0.269725	0.526606	-14.846802	-13.259888	0.320435
C:\Users\cware\Desktop\Steller18Nov\18NovTrials\M26.DSG	11-1-2013	16:1:2	559434.000000	11188.680000	0.214844	0.281250	-1.097656	0.204587	-0.271560	0.523853	-12.771606	-4.867554	-0.122070
C:\Users\cware\Desktop\Steller18Nov\18NovTrials\M26.DSG	11-1-2013	16:1:2	559435.000000	11188.700000	0.179688	0.308594	-1.121094	0.206422	-0.272477	0.522936	-14.999390	-4.516602	-1.602173
C:\Users\cware\Desktop\Steller18Nov\18NovTrials\M26.DSG	11-1-2013	16:1:2	559436.000000	11188.720000	0.207031	0.292969	-1.113281	0.208257	-0.274312	0.521101	-14.572144	-18.783569	-2.349854
C:\Users\cware\Desktop\Steller18Nov\18NovTrials\M26.DSG	11-1-2013	16:1:2	559437.000000	11188.740000	0.160156	0.253906	-1.082031	0.210092	-0.274312	0.520183	-17.395020	-19.012451	-5.111694
C:\Users\cware\Desktop\Steller18Nov\18NovTrials\M26.DSG	11-1-2013	16:1:2	559438.000000	11188.760000	0.093750	0.269531	-1.109375	0.211927	-0.275229	0.519266	-12.634277	4.577637	-0.915527
C:\Users\cware\Desktop\Steller18Nov\18NovTrials\M26.DSG	11-1-2013	16:1:2	559439.000000	11188.780000	0.148438	0.269531	-1.101563	0.211927	-0.276147	0.518349	-8.178711	-15.457153	0.289917
C:\Users\cware\Desktop\Steller18Nov\18NovTrials\M26.DSG	11-1-2013	16:1:2	559440.000000	11188.800000	0.082031	0.292969	-1.125000	0.215596	-0.275229	0.517431	-4.928589	0.198364	3.051758
C:\Users\cware\Desktop\Steller18Nov\18NovTrials\M26.DSG	11-1-2013	16:1:2	559441.000000	11188.820000	0.093750	0.320313	-1.093750	0.215596	-0.276147	0.517431	-9.658813	5.172729	2.822876
C:\Users\cware\Desktop\Steller18Nov\18NovTrials\M26.DSG	11-1-2013	16:1:2	559442.000000	11188.840000	0.164063	0.355469	-1.101563	0.214679	-0.277064	0.517431	-10.986328	-15.869141	-2.182007
C:\Users\cware\Desktop\Steller18Nov\18NovTrials\M26.DSG	11-1-2013	16:1:2	559443.000000	11188.860000	0.027344	0.382813	-1.101563	0.217431	-0.277982	0.517431	-9.292603	-7.476807	-3.692627
C:\Users\cware\Desktop\Steller18Nov\18NovTrials\M26.DSG	11-1-2013	16:1:2	559444.000000	11188.880000	0.082031	0.351563	-1.085938	0.217431	-0.277982	0.516514	-10.086060	8.590698	-2.410889
C:\Users\cware\Desktop\Steller18Nov\18NovTrials\M26.DSG	11-1-2013	16:1:2	559445.000000	11188.900000	0.085938	0.378906	-1.082031	0.216514	-0.279817	0.515596	-12.557983	-2.090454	-3.707886
C:\Users\cware\Desktop\Steller18Nov\18NovTrials\M26.DSG	11-1-2013	16:1:2	559446.000000	11188.920000	0.074219	0.378906	-1.121094	0.216514	-0.280734	0.515596	-7.919312	13.854980	-3.646851
C:\Users\cware\Desktop\Steller18Nov\18NovTrials\M26.DSG	11-1-2013	16:1:2	559447.000000	11188.940000	0.101563	0.339844	-1.070313	0.211927	-0.280734	0.514679	-3.753662	11.322021	-8.392334
C:\Users\cware\Desktop\Steller18Nov\18NovTrials\M26.DSG	11-1-2013	16:1:2	559448.000000	11188.960000	0.136719	0.292969	-1.050781	0.211009	-0.280734	0.515596	-8.132935	15.945435	-8.758545
C:\Users\cware\Desktop\Steller18Nov\18NovTrials\M26.DSG	11-1-2013	16:1:2	559449.000000	11188.980000	0.113281	0.300781	-1.097656	0.207339	-0.281651	0.515596	-7.293701	4.394531	-9.307861
C:\Users\cware\Desktop\Steller18Nov\18NovTrials\M26.DSG	11-1-2013	16:1:2	559450.000000	11189.000000	0.171875	0.292969	-1.085938	0.206422	-0.280734	0.514679	-3.280640	13.076782	-6.210327
C:\Users\cware\Desktop\Steller18Nov\18NovTrials\M26.DSG	11-1-2013	16:1:2	559451.000000	11189.020000	0.109375	0.292969	-1.109375	0.203670	-0.281651	0.515596	-5.203247	2.059937	-8.697510
C:\Users\cware\Desktop\Steller18Nov\18NovTrials\M26.DSG	11-1-2013	16:1:2	559452.000000	11189.040000	0.125000	0.296875	-1.066406	0.203670	-0.280734	0.514679	-7.629395	12.329102	-7.553101
C:\Users\cware\Desktop\Steller18Nov\18NovTrials\M26.DSG	11-1-2013	16:1:2	559453.000000	11189.060000	0.125000	0.351563	-1.113281	0.200000	-0.282569	0.515596	-5.783081	3.723145	-8.300781
C:\Users\cware\Desktop\Steller18Nov\18NovTrials\M26.DSG	11-1-2013	16:1:2	559454.000000	11189.080000	0.171875	0.324219	-1.089844	0.199083	-0.280734	0.515596	-7.003784	10.559082	-6.744385
C:\Users\cware\Desktop\Steller18Nov\18NovTrials\M26.DSG	11-1-2013	16:1:2	559455.000000	11189.100000	0.132813	0.304688	-1.089844	0.197248	-0.282569	0.514679	-7.263184	5.340576	-3.677368
C:\Users\cware\Desktop\Steller18Nov\18NovTrials\M26.DSG	11-1-2013	16:1:2	559456.000000	11189.120000	0.175781	0.339844	-1.082031	0.195413	-0.283486	0.514679	-7.507324	12.054443	-3.051758
C:\Users\cware\Desktop\Steller18Nov\18NovTrials\M26.DSG	11-1-2013	16:1:2	559457.000000	11189.140000	0.195313	0.339844	-1.078125	0.195413	-0.283486	0.513761	-4.409790	-3.005981	-4.089355
C:\Users\cware\Desktop\Steller18Nov\18NovTrials\M26.DSG	11-1-2013	16:1:2	559458.000000	11189.160000	0.144531	0.320313	-1.066406	0.194495	-0.284404	0.514679	-4.562378	10.070801	-3.356934
C:\Users\cware\Desktop\Steller18Nov\18NovTrials\M26.DSG	11-1-2013	16:1:2	559459.000000	11189.180000	0.171875	0.320313	-1.085938	0.192661	-0.282569	0.513761	-1.632690	0.640869	-4.653931
C:\Users\cware\Desktop\Steller18Nov\18NovTrials\M26.DSG	11-1-2013	16:1:2	559460.000000	11189.200000	0.171875	0.320313	-1.085938	0.193578	-0.282569	0.515596	-2.639771	15.106201	-4.058838
C:\Users\cware\Desktop\Steller18Nov\18NovTrials\M26.DSG	11-1-2013	16:1:2	559461.000000	11189.220000	0.246094	0.292969	-1.023438	0.191743	-0.281651	0.515596	-3.601074	-3.784180	-6.561279
C:\Users\cware\Desktop\Steller18Nov\18NovTrials\M26.DSG	11-1-2013	16:1:2	559462.000000	11189.240000	0.191406	0.292969	-1.050781	0.192661	-0.279817	0.515596	-3.036499	-7.766724	-5.462646
C:\Users\cware\Desktop\Steller18Nov\18NovTrials\M26.DSG	11-1-2013	16:1:2	559463.000000	11189.260000	0.171875	0.296875	-1.070313	0.192661	-0.279817	0.515596	1.708984	1.052856	-3.738403
C:\Users\cware\Desktop\Steller18Nov\18NovTrials\M26.DSG	11-1-2013	16:1:2	559464.000000	11189.280000	0.191406	0.289063	-1.007813	0.191743	-0.278899	0.516514	0.595093	-1.586914	-5.310059
C:\Users\cware\Desktop\Steller18Nov\18NovTrials\M26.DSG	11-1-2013	16:1:2	559465.000000	11189.300000	0.187500	0.304688	-1.039063	0.191743	-0.277982	0.518349	0.701904	-10.513306	-8.880615
C:\Users\cware\Desktop\Steller18Nov\18NovTrials\M26.DSG	11-1-2013	16:1:2	559466.000000	11189.320000	0.164063	0.300781	-1.050781	0.194495	-0.277064	0.519266	6.439209	-24.780273	-6.072998
C:\Users\cware\Desktop\Steller18Nov\18NovTrials\M26.DSG	11-1-2013	16:1:2	559467.000000	11189.340000	0.117188	0.273438	-1.039063	0.195413	-0.275229	0.520183	4.852295	-9.277344	-3.921509
C:\Users\cware\Desktop\Steller18Nov\18NovTrials\M26.DSG	11-1-2013	16:1:2	559468.000000	11189.360000	0.152344	0.234375	-1.042969	0.198165	-0.272477	0.521101	1.907349	-19.210815	-4.379272
C:\Users\cware\Desktop\Steller18Nov\18NovTrials\M26.DSG	11-1-2013	16:1:2	559469.000000	11189.380000	0.074219	0.253906	-1.070313	0.199083	-0.270642	0.522018	5.172729	-10.375977	-1.953125
C:\Users\cware\Desktop\Steller18Nov\18NovTrials\M26.DSG	11-1-2013	16:1:2	559470.000000	11189.400000	0.144531	0.292969	-1.058594	0.201835	-0.270642	0.524771	2.014160	-13.473511	-2.960205
C:\Users\cware\Desktop\Steller18Nov\18NovTrials\M26.DSG	11-1-2013	16:1:2	559471.000000	11189.420000	0.093750	0.253906	-1.058594	0.203670	-0.268807	0.523853	-1.708984	-6.683350	-1.541138
C:\Users\cware\Desktop\Steller18Nov\18NovTrials\M26.DSG	11-1-2013	16:1:2	559472.000000	11189.440000	0.144531	0.273438	-1.035156	0.205505	-0.268807	0.525688	-5.233765	-8.178711	-0.793457
C:\Users\cware\Desktop\Steller18Nov\18NovTrials\M26.DSG	11-1-2013	16:1:2	559473.000000	11189.460000	0.117188	0.320313	-1.074219	0.205505	-0.267890	0.524771	0.411987	-13.793945	1.693726
C:\Users\cware\Desktop\Steller18Nov\18NovTrials\M26.DSG	11-1-2013	16:1:2	559474.000000	11189.480000	0.082031	0.312500	-1.066406	0.208257	-0.266972	0.526606	1.403809	-7.995605	3.143311
C:\Users\cware\Desktop\Steller18Nov\18NovTrials\M26.DSG	11-1-2013	16:1:2	559475.000000	11189.500000	0.125000	0.285156	-1.054688	0.209174	-0.266055	0.526606	0.061035	5.264282	4.287720
C:\Users\cware\Desktop\Steller18Nov\18NovTrials\M26.DSG	11-1-2013	16:1:2	559476.000000	11189.520000	0.109375	0.300781	-1.054688	0.210092	-0.264220	0.527523	0.167847	-4.272461	0.701904
C:\Users\cware\Desktop\Steller18Nov\18NovTrials\M26.DSG	11-1-2013	16:1:2	559477.000000	11189.540000	0.171875	0.289063	-1.058594	0.211927	-0.264220	0.526606	-1.876831	-5.386353	1.800537
C:\Users\cware\Desktop\Steller18Nov\18NovTrials\M26.DSG	11-1-2013	16:1:2	559478.000000	11189.560000	0.132813	0.304688	-1.070313	0.213761	-0.262385	0.528440	0.411987	-11.215210	0.778198
C:\Users\cware\Desktop\Steller18Nov\18NovTrials\M26.DSG	11-1-2013	16:1:2	559479.000000	11189.580000	0.144531	0.281250	-1.058594	0.214679	-0.262385	0.528440	-1.205444	-1.022339	2.044678
C:\Users\cware\Desktop\Steller18Nov\18NovTrials\M26.DSG	11-1-2013	16:1:2	559480.000000	11189.600000	0.132813	0.273438	-1.046875	0.215596	-0.262385	0.528440	-4.821777	-15.884399	-0.411987
C:\Users\cware\Desktop\Steller18Nov\18NovTrials\M26.DSG	11-1-2013	16:1:2	559481.000000	11189.620000	0.136719	0.273438	-1.070313	0.218349	-0.261468	0.529358	-5.859375	-6.912231	-0.534058
C:\Users\cware\Desktop\Steller18Nov\18NovTrials\M26.DSG	11-1-2013	16:1:2	559482.000000	11189.640000	0.125000	0.246094	-1.089844	0.219266	-0.261468	0.528440	-6.088257	-9.796143	0.595093
C:\Users\cware\Desktop\Steller18Nov\18NovTrials\M26.DSG	11-1-2013	16:1:2	559483.000000	11189.660000	0.101563	0.261719	-1.101563	0.221101	-0.262385	0.528440	-6.530762	-10.620117	1.312256
C:\Users\cware\Desktop\Steller18Nov\18NovTrials\M26.DSG	11-1-2013	16:1:2	559484.000000	11189.680000	0.121094	0.257813	-1.070313	0.222936	-0.262385	0.528440	-6.668091	-13.626099	-1.113892
C:\Users\cware\Desktop\Steller18Nov\18NovTrials\M26.DSG	11-1-2013	16:1:2	559485.000000	11189.700000	0.117188	0.242188	-1.066406	0.226606	-0.261468	0.527523	-4.013062	-7.553101	0.823975
C:\Users\cware\Desktop\Steller18Nov\18NovTrials\M26.DSG	11-1-2013	16:1:2	559486.000000	11189.720000	0.074219	0.273438	-1.085938	0.226606	-0.261468	0.527523	-4.806519	-9.628296	1.770020
C:\Users\cware\Desktop\Steller18Nov\18NovTrials\M26.DSG	11-1-2013	16:1:2	559487.000000	11189.740000	0.117188	0.277344	-1.093750	0.227523	-0.261468	0.528440	-8.560181	-7.110596	1.281738
C:\Users\cware\Desktop\Steller18Nov\18NovTrials\M26.DSG	11-1-2013	16:1:2	559488.000000	11189.760000	0.117188	0.277344	-1.093750	0.229358	-0.262385	0.527523	-9.933472	-1.464844	0.213623
C:\Users\cware\Desktop\Steller18Nov\18NovTrials\M26.DSG	11-1-2013	16:1:2	559489.000000	11189.780000	0.089844	0.261719	-1.066406	0.230275	-0.263303	0.527523	-7.720947	-15.853882	-3.570557
C:\Users\cware\Desktop\Steller18Nov\18NovTrials\M26.DSG	11-1-2013	16:1:2	559490.000000	11189.800000	0.035156	0.253906	-1.085938	0.232110	-0.263303	0.526606	-7.949829	-1.037598	-3.082275
C:\Users\cware\Desktop\Steller18Nov\18NovTrials\M26.DSG	11-1-2013	16:1:2	559491.000000	11189.820000	0.074219	0.265625	-1.050781	0.233028	-0.263303	0.527523	-6.195068	-10.925293	-4.409790
C:\Users\cware\Desktop\Steller18Nov\18NovTrials\M26.DSG	11-1-2013	16:1:2	559492.000000	11189.840000	0.074219	0.281250	-1.089844	0.233945	-0.264220	0.526606	-5.401611	-8.651733	-3.372192
C:\Users\cware\Desktop\Steller18Nov\18NovTrials\M26.DSG	11-1-2013	16:1:2	559493.000000	11189.860000	0.082031	0.277344	-1.085938	0.233945	-0.264220	0.525688	-8.575439	-12.283325	-3.463745
C:\Users\cware\Desktop\Steller18Nov\18NovTrials\M26.DSG	11-1-2013	16:1:2	559494.000000	11189.880000	0.031250	0.281250	-1.085938	0.234862	-0.264220	0.525688	-11.688232	4.470825	-3.356934
C:\Users\cware\Desktop\Steller18Nov\18NovTrials\M26.DSG	11-1-2013	16:1:2	559495.000000	11189.900000	0.085938	0.253906	-1.042969	0.234862	-0.266055	0.523853	-15.350342	-11.199951	-6.729126
C:\Users\cware\Desktop\Steller18Nov\18NovTrials\M26.DSG	11-1-2013	16:1:2	559496.000000	11189.920000	0.066406	0.265625	-1.054688	0.235780	-0.266972	0.524771	-15.396118	-7.141113	-7.171631
C:\Users\cware\Desktop\Steller18Nov\18NovTrials\M26.DSG	11-1-2013	16:1:2	559497.000000	11189.940000	0.074219	0.261719	-1.093750	0.235780	-0.269725	0.522018	-14.999390	-12.680054	-5.889893
C:\Users\cware\Desktop\Steller18Nov\18NovTrials\M26.DSG	11-1-2013	16:1:2	559498.000000	11189.960000	0.046875	0.281250	-1.113281	0.236697	-0.270642	0.521101	-17.257690	-3.036499	-5.325317
C:\Users\cware\Desktop\Steller18Nov\18NovTrials\M26.DSG	11-1-2013	16:1:2	559499.000000	11189.980000	0.070313	0.269531	-1.113281	0.237615	-0.274312	0.519266	-15.274048	-13.732910	-7.019043
C:\Users\cware\Desktop\Steller18Nov\18NovTrials\M26.DSG	11-1-2013	16:1:2	559500.000000	11190.000000	0.066406	0.289063	-1.148438	0.238532	-0.275229	0.517431	-13.687134	-6.652832	-7.659912
C:\Users\cware\Desktop\Steller18Nov\18NovTrials\M26.DSG	11-1-2013	16:1:2	559501.000000	11190.020000	0.070313	0.277344	-1.140625	0.238532	-0.277064	0.515596	-14.419556	-3.189087	-8.132935
C:\Users\cware\Desktop\Steller18Nov\18NovTrials\M26.DSG	11-1-2013	16:1:2	559502.000000	11190.040000	0.070313	0.281250	-1.156250	0.238532	-0.277982	0.514679	-14.190674	-10.177612	-6.439209
C:\Users\cware\Desktop\Steller18Nov\18NovTrials\M26.DSG	11-1-2013	16:1:2	559503.000000	11190.060000	0.136719	0.277344	-1.148438	0.239450	-0.280734	0.515596	-19.287109	-28.305054	-6.744385
C:\Users\cware\Desktop\Steller18Nov\18NovTrials\M26.DSG	11-1-2013	16:1:2	559504.000000	11190.080000	0.156250	0.281250	-1.171875	0.244037	-0.281651	0.511009	-22.186279	-33.264160	0.946045
C:\Users\cware\Desktop\Steller18Nov\18NovTrials\M26.DSG	11-1-2013	16:1:2	559505.000000	11190.100000	0.058594	0.300781	-1.171875	0.248624	-0.283486	0.510092	-35.446167	-24.307251	8.132935
C:\Users\cware\Desktop\Steller18Nov\18NovTrials\M26.DSG	11-1-2013	16:1:2	559506.000000	11190.120000	0.007813	0.355469	-1.085938	0.254128	-0.289908	0.504587	-41.305542	-15.029907	8.956909
C:\Users\cware\Desktop\Steller18Nov\18NovTrials\M26.DSG	11-1-2013	16:1:2	559507.000000	11190.140000	-0.023438	0.390625	-1.035156	0.256881	-0.293578	0.501835	-43.975830	-6.851196	9.948730
C:\Users\cware\Desktop\Steller18Nov\18NovTrials\M26.DSG	11-1-2013	16:1:2	559508.000000	11190.160000	-0.074219	0.390625	-1.035156	0.260550	-0.300000	0.493578	-41.381836	-8.911133	9.994507
C:\Users\cware\Desktop\Steller18Nov\18NovTrials\M26.DSG	11-1-2013	16:1:2	559509.000000	11190.180000	0.023438	0.414063	-1.058594	0.262385	-0.302752	0.489908	-31.234741	-2.685547	7.339478
C:\Users\cware\Desktop\Steller18Nov\18NovTrials\M26.DSG	11-1-2013	16:1:2	559510.000000	11190.200000	0.078125	0.449219	-1.039063	0.265138	-0.308257	0.486239	-24.200439	-14.984131	4.150391
C:\Users\cware\Desktop\Steller18Nov\18NovTrials\M26.DSG	11-1-2013	16:1:2	559511.000000	11190.220000	0.058594	0.492188	-1.050781	0.267890	-0.310092	0.485321	-17.959595	-5.722046	-1.663208
C:\Users\cware\Desktop\Steller18Nov\18NovTrials\M26.DSG	11-1-2013	16:1:2	559512.000000	11190.240000	0.050781	0.523438	-1.089844	0.267890	-0.311927	0.481651	-11.184692	-1.983643	-2.212524
C:\Users\cware\Desktop\Steller18Nov\18NovTrials\M26.DSG	11-1-2013	16:1:2	559513.000000	11190.260000	0.105469	0.531250	-1.109375	0.267890	-0.311927	0.482569	-6.881714	9.735107	-5.004883
C:\Users\cware\Desktop\Steller18Nov\18NovTrials\M26.DSG	11-1-2013	16:1:2	559514.000000	11190.280000	0.156250	0.519531	-1.113281	0.265138	-0.311927	0.479817	-2.243042	2.883911	-8.010864
C:\Users\cware\Desktop\Steller18Nov\18NovTrials\M26.DSG	11-1-2013	16:1:2	559515.000000	11190.300000	0.207031	0.484375	-1.164063	0.263303	-0.312844	0.483486	12.496948	5.477905	-11.459351
C:\Users\cware\Desktop\Steller18Nov\18NovTrials\M26.DSG	11-1-2013	16:1:2	559516.000000	11190.320000	0.207031	0.484375	-1.164063	0.259633	-0.309174	0.487156	19.165039	14.099121	-14.633179
C:\Users\cware\Desktop\Steller18Nov\18NovTrials\M26.DSG	11-1-2013	16:1:2	559517.000000	11190.340000	0.246094	0.441406	-1.175781	0.256881	-0.306422	0.489908	22.399902	19.958496	-21.499634
C:\Users\cware\Desktop\Steller18Nov\18NovTrials\M26.DSG	11-1-2013	16:1:2	559518.000000	11190.360000	0.218750	0.398438	-1.140625	0.254128	-0.303670	0.492661	21.347046	19.653320	-23.254395
C:\Users\cware\Desktop\Steller18Nov\18NovTrials\M26.DSG	11-1-2013	16:1:2	559519.000000	11190.380000	0.257813	0.343750	-1.156250	0.245872	-0.300000	0.497248	11.322021	11.398315	-24.047852
C:\Users\cware\Desktop\Steller18Nov\18NovTrials\M26.DSG	11-1-2013	16:1:2	559520.000000	11190.400000	0.167969	0.308594	-1.152344	0.243119	-0.298165	0.499083	8.026123	22.338867	-18.081665
C:\Users\cware\Desktop\Steller18Nov\18NovTrials\M26.DSG	11-1-2013	16:1:2	559521.000000	11190.420000	0.238281	0.285156	-1.082031	0.236697	-0.297248	0.500917	-0.991821	13.580322	-14.236450
C:\Users\cware\Desktop\Steller18Nov\18NovTrials\M26.DSG	11-1-2013	16:1:2	559522.000000	11190.440000	0.242188	0.312500	-1.093750	0.233945	-0.297248	0.500917	-8.666992	7.904053	-11.291504
C:\Users\cware\Desktop\Steller18Nov\18NovTrials\M26.DSG	11-1-2013	16:1:2	559523.000000	11190.460000	0.230469	0.304688	-1.093750	0.231193	-0.296330	0.500917	-12.359619	-1.129150	-4.440308
C:\Users\cware\Desktop\Steller18Nov\18NovTrials\M26.DSG	11-1-2013	16:1:2	559524.000000	11190.480000	0.207031	0.308594	-1.066406	0.231193	-0.298165	0.500000	-14.144897	-4.623413	-2.914429
C:\Users\cware\Desktop\Steller18Nov\18NovTrials\M26.DSG	11-1-2013	16:1:2	559525.000000	11190.500000	0.160156	0.332031	-1.058594	0.229358	-0.300000	0.498165	-16.677856	6.118774	-1.724243
C:\Users\cware\Desktop\Steller18Nov\18NovTrials\M26.DSG	11-1-2013	16:1:2	559526.000000	11190.520000	0.222656	0.367188	-1.062500	0.230275	-0.301835	0.497248	-19.195557	-12.802124	-5.340576
C:\Users\cware\Desktop\Steller18Nov\18NovTrials\M26.DSG	11-1-2013	16:1:2	559527.000000	11190.540000	0.109375	0.359375	-1.101563	0.231193	-0.303670	0.495413	-20.538330	4.226685	-5.279541
C:\Users\cware\Desktop\Steller18Nov\18NovTrials\M26.DSG	11-1-2013	16:1:2	559528.000000	11190.560000	0.136719	0.363281	-1.070313	0.230275	-0.304587	0.492661	-16.189575	-17.822266	-8.956909
C:\Users\cware\Desktop\Steller18Nov\18NovTrials\M26.DSG	11-1-2013	16:1:2	559529.000000	11190.580000	0.097656	0.367188	-1.089844	0.232110	-0.307339	0.489908	-18.066406	-3.677368	-10.147095
C:\Users\cware\Desktop\Steller18Nov\18NovTrials\M26.DSG	11-1-2013	16:1:2	559530.000000	11190.600000	0.132813	0.394531	-1.121094	0.232110	-0.308257	0.489908	-13.687134	-11.322021	-10.635376
C:\Users\cware\Desktop\Steller18Nov\18NovTrials\M26.DSG	11-1-2013	16:1:2	559531.000000	11190.620000	0.019531	0.371094	-1.128906	0.232110	-0.310092	0.487156	-12.557983	2.929688	-9.674072
C:\Users\cware\Desktop\Steller18Nov\18NovTrials\M26.DSG	11-1-2013	16:1:2	559532.000000	11190.640000	0.097656	0.390625	-1.113281	0.231193	-0.311009	0.487156	-11.566162	-11.611938	-11.062622
C:\Users\cware\Desktop\Steller18Nov\18NovTrials\M26.DSG	11-1-2013	16:1:2	559533.000000	11190.660000	0.019531	0.417969	-1.160156	0.230275	-0.312844	0.487156	-6.149292	5.722046	-11.428833
C:\Users\cware\Desktop\Steller18Nov\18NovTrials\M26.DSG	11-1-2013	16:1:2	559534.000000	11190.680000	0.082031	0.425781	-1.152344	0.227523	-0.312844	0.488073	-6.942749	18.997192	-9.017944
C:\Users\cware\Desktop\Steller18Nov\18NovTrials\M26.DSG	11-1-2013	16:1:2	559535.000000	11190.700000	0.082031	0.375000	-1.117188	0.223853	-0.312844	0.487156	-7.888794	8.605957	-10.330200
C:\Users\cware\Desktop\Steller18Nov\18NovTrials\M26.DSG	11-1-2013	16:1:2	559536.000000	11190.720000	0.156250	0.410156	-1.062500	0.223853	-0.311927	0.487156	-7.949829	16.555786	-9.216309
C:\Users\cware\Desktop\Steller18Nov\18NovTrials\M26.DSG	11-1-2013	16:1:2	559537.000000	11190.740000	0.074219	0.390625	-1.054688	0.220183	-0.312844	0.486239	-1.617432	6.958008	-8.972168
C:\Users\cware\Desktop\Steller18Nov\18NovTrials\M26.DSG	11-1-2013	16:1:2	559538.000000	11190.760000	0.101563	0.371094	-1.085938	0.217431	-0.312844	0.486239	-1.174927	12.695313	-6.698608
C:\Users\cware\Desktop\Steller18Nov\18NovTrials\M26.DSG	11-1-2013	16:1:2	559539.000000	11190.780000	0.109375	0.386719	-1.050781	0.213761	-0.311927	0.488073	-3.051758	17.990112	-7.751465
C:\Users\cware\Desktop\Steller18Nov\18NovTrials\M26.DSG	11-1-2013	16:1:2	559540.000000	11190.800000	0.152344	0.394531	-1.019531	0.211927	-0.311009	0.488991	-4.699707	2.136230	-11.352539
C:\Users\cware\Desktop\Steller18Nov\18NovTrials\M26.DSG	11-1-2013	16:1:2	559541.000000	11190.820000	0.128906	0.394531	-1.070313	0.211927	-0.311927	0.488991	-2.563477	2.975464	-11.154175
C:\Users\cware\Desktop\Steller18Nov\18NovTrials\M26.DSG	11-1-2013	16:1:2	559542.000000	11190.840000	0.109375	0.367188	-1.085938	0.209174	-0.311009	0.488991	-1.998901	12.039185	-9.490967
C:\Users\cware\Desktop\Steller18Nov\18NovTrials\M26.DSG	11-1-2013	16:1:2	559543.000000	11190.860000	0.128906	0.371094	-1.062500	0.207339	-0.310092	0.488991	-2.990723	-4.608154	-12.054443
C:\Users\cware\Desktop\Steller18Nov\18NovTrials\M26.DSG	11-1-2013	16:1:2	559544.000000	11190.880000	0.128906	0.371094	-1.062500	0.206422	-0.309174	0.488991	-4.287720	3.540039	-11.291504
C:\Users\cware\Desktop\Steller18Nov\18NovTrials\M26.DSG	11-1-2013	16:1:2	559545.000000	11190.900000	0.128906	0.386719	-1.054688	0.204587	-0.310092	0.491743	-3.128052	-4.394531	-11.962891
C:\Users\cware\Desktop\Steller18Nov\18NovTrials\M26.DSG	11-1-2013	16:1:2	559546.000000	11190.920000	0.109375	0.378906	-1.031250	0.205505	-0.310092	0.490826	-6.591797	-3.265381	-10.986328
C:\Users\cware\Desktop\Steller18Nov\18NovTrials\M26.DSG	11-1-2013	16:1:2	559547.000000	11190.940000	0.117188	0.394531	-1.082031	0.203670	-0.309174	0.490826	-1.556396	-2.975464	-10.116577
C:\Users\cware\Desktop\Steller18Nov\18NovTrials\M26.DSG	11-1-2013	16:1:2	559548.000000	11190.960000	0.117188	0.386719	-1.050781	0.202752	-0.310092	0.490826	-6.896973	3.768921	-10.421753
C:\Users\cware\Desktop\Steller18Nov\18NovTrials\M26.DSG	11-1-2013	16:1:2	559549.000000	11190.980000	0.128906	0.375000	-1.050781	0.201835	-0.310092	0.489908	-9.017944	3.967285	-10.070801
C:\Users\cware\Desktop\Steller18Nov\18NovTrials\M26.DSG	11-1-2013	16:1:2	559550.000000	11191.000000	0.113281	0.367188	-1.089844	0.200000	-0.311009	0.489908	-9.185791	9.216309	-7.110596
C:\Users\cware\Desktop\Steller18Nov\18NovTrials\M26.DSG	11-1-2013	16:1:2	559551.000000	11191.020000	0.136719	0.375000	-1.050781	0.198165	-0.311009	0.489908	-9.460449	3.036499	-6.500244
C:\Users\cware\Desktop\Steller18Nov\18NovTrials\M26.DSG	11-1-2013	16:1:2	559552.000000	11191.040000	0.179688	0.390625	-1.027344	0.197248	-0.311927	0.488991	-11.810303	-0.839233	-8.941650
C:\Users\cware\Desktop\Steller18Nov\18NovTrials\M26.DSG	11-1-2013	16:1:2	559553.000000	11191.060000	0.148438	0.390625	-1.070313	0.196330	-0.311927	0.488991	-7.034302	-0.534058	-7.797241
C:\Users\cware\Desktop\Steller18Nov\18NovTrials\M26.DSG	11-1-2013	16:1:2	559554.000000	11191.080000	0.128906	0.406250	-1.062500	0.195413	-0.313761	0.489908	-6.317139	3.372192	-8.499146
C:\Users\cware\Desktop\Steller18Nov\18NovTrials\M26.DSG	11-1-2013	16:1:2	559555.000000	11191.100000	0.179688	0.390625	-1.023438	0.195413	-0.312844	0.488991	-8.575439	-3.936768	-11.459351
C:\Users\cware\Desktop\Steller18Nov\18NovTrials\M26.DSG	11-1-2013	16:1:2	559556.000000	11191.120000	0.089844	0.378906	-1.097656	0.195413	-0.312844	0.487156	-5.737305	13.183594	-6.530762
C:\Users\cware\Desktop\Steller18Nov\18NovTrials\M26.DSG	11-1-2013	16:1:2	559557.000000	11191.140000	0.183594	0.390625	-1.058594	0.193578	-0.313761	0.488073	-8.575439	4.791260	-6.958008
C:\Users\cware\Desktop\Steller18Nov\18NovTrials\M26.DSG	11-1-2013	16:1:2	559558.000000	11191.160000	0.187500	0.386719	-1.039063	0.190826	-0.314679	0.487156	-11.199951	-17.120361	-8.102417
C:\Users\cware\Desktop\Steller18Nov\18NovTrials\M26.DSG	11-1-2013	16:1:2	559559.000000	11191.180000	0.128906	0.367188	-1.054688	0.192661	-0.315596	0.486239	-9.643555	2.487183	-6.027222
C:\Users\cware\Desktop\Steller18Nov\18NovTrials\M26.DSG	11-1-2013	16:1:2	559560.000000	11191.200000	0.144531	0.402344	-1.070313	0.192661	-0.319266	0.487156	-11.566162	6.378174	-6.210327
C:\Users\cware\Desktop\Steller18Nov\18NovTrials\M26.DSG	11-1-2013	16:1:2	559561.000000	11191.220000	0.171875	0.390625	-1.031250	0.190826	-0.316514	0.484404	-13.504028	2.288818	-6.744385
C:\Users\cware\Desktop\Steller18Nov\18NovTrials\M26.DSG	11-1-2013	16:1:2	559562.000000	11191.240000	0.164063	0.382813	-1.046875	0.189908	-0.318349	0.484404	-12.039185	-8.743286	-7.614136
C:\Users\cware\Desktop\Steller18Nov\18NovTrials\M26.DSG	11-1-2013	16:1:2	559563.000000	11191.260000	0.136719	0.386719	-1.050781	0.189908	-0.319266	0.483486	-11.276245	4.577637	-5.676270
C:\Users\cware\Desktop\Steller18Nov\18NovTrials\M26.DSG	11-1-2013	16:1:2	559564.000000	11191.280000	0.136719	0.394531	-1.050781	0.189908	-0.320183	0.482569	-10.543823	-7.263184	-7.476807
C:\Users\cware\Desktop\Steller18Nov\18NovTrials\M26.DSG	11-1-2013	16:1:2	559565.000000	11191.300000	0.199219	0.417969	-1.046875	0.190826	-0.320183	0.482569	-6.484985	2.624512	-6.362915
C:\Users\cware\Desktop\Steller18Nov\18NovTrials\M26.DSG	11-1-2013	16:1:2	559566.000000	11191.320000	0.085938	0.382813	-1.050781	0.188991	-0.321101	0.481651	-7.400513	0.610352	-5.798340
C:\Users\cware\Desktop\Steller18Nov\18NovTrials\M26.DSG	11-1-2013	16:1:2	559567.000000	11191.340000	0.171875	0.378906	-1.054688	0.188991	-0.322018	0.480734	-8.575439	1.205444	-5.599976
C:\Users\cware\Desktop\Steller18Nov\18NovTrials\M26.DSG	11-1-2013	16:1:2	559568.000000	11191.360000	0.105469	0.417969	-1.062500	0.188073	-0.322018	0.480734	-9.414673	-7.232666	-5.584717
C:\Users\cware\Desktop\Steller18Nov\18NovTrials\M26.DSG	11-1-2013	16:1:2	559569.000000	11191.380000	0.175781	0.402344	-1.046875	0.187156	-0.322936	0.480734	-11.993408	11.520386	-2.502441
C:\Users\cware\Desktop\Steller18Nov\18NovTrials\M26.DSG	11-1-2013	16:1:2	559570.000000	11191.400000	0.152344	0.394531	-1.046875	0.187156	-0.322936	0.479817	-8.697510	-6.286621	-5.020142
C:\Users\cware\Desktop\Steller18Nov\18NovTrials\M26.DSG	11-1-2013	16:1:2	559571.000000	11191.420000	0.164063	0.429688	-1.062500	0.186239	-0.323853	0.478899	-10.498047	0.671387	-3.463745
C:\Users\cware\Desktop\Steller18Nov\18NovTrials\M26.DSG	11-1-2013	16:1:2	559572.000000	11191.440000	0.132813	0.429688	-1.066406	0.187156	-0.325688	0.478899	-6.546021	8.361816	-1.510620
C:\Users\cware\Desktop\Steller18Nov\18NovTrials\M26.DSG	11-1-2013	16:1:2	559573.000000	11191.460000	0.222656	0.410156	-1.023438	0.185321	-0.325688	0.477982	-9.048462	-9.750366	-5.477905
C:\Users\cware\Desktop\Steller18Nov\18NovTrials\M26.DSG	11-1-2013	16:1:2	559574.000000	11191.480000	0.144531	0.421875	-1.054688	0.186239	-0.325688	0.477982	-11.367798	5.249023	-2.410889
C:\Users\cware\Desktop\Steller18Nov\18NovTrials\M26.DSG	11-1-2013	16:1:2	559575.000000	11191.500000	0.171875	0.414063	-1.074219	0.186239	-0.327523	0.477064	-9.872437	4.272461	-1.342773
C:\Users\cware\Desktop\Steller18Nov\18NovTrials\M26.DSG	11-1-2013	16:1:2	559576.000000	11191.520000	0.191406	0.414063	-1.050781	0.186239	-0.326606	0.476147	-6.530762	-3.845215	-1.983643
C:\Users\cware\Desktop\Steller18Nov\18NovTrials\M26.DSG	11-1-2013	16:1:2	559577.000000	11191.540000	0.187500	0.394531	-1.035156	0.184404	-0.327523	0.475229	-8.255005	3.021240	-1.770020
C:\Users\cware\Desktop\Steller18Nov\18NovTrials\M26.DSG	11-1-2013	16:1:2	559578.000000	11191.560000	0.171875	0.421875	-1.046875	0.185321	-0.327523	0.476147	-6.408691	9.582520	-1.724243
C:\Users\cware\Desktop\Steller18Nov\18NovTrials\M26.DSG	11-1-2013	16:1:2	559579.000000	11191.580000	0.222656	0.421875	-1.019531	0.184404	-0.328440	0.476147	-5.432129	-17.150879	-3.387451
C:\Users\cware\Desktop\Steller18Nov\18NovTrials\M26.DSG	11-1-2013	16:1:2	559580.000000	11191.600000	0.125000	0.386719	-1.035156	0.186239	-0.327523	0.475229	-3.677368	6.195068	-0.930786
C:\Users\cware\Desktop\Steller18Nov\18NovTrials\M26.DSG	11-1-2013	16:1:2	559581.000000	11191.620000	0.183594	0.390625	-1.011719	0.185321	-0.327523	0.475229	-2.990723	-8.850098	-2.243042
C:\Users\cware\Desktop\Steller18Nov\18NovTrials\M26.DSG	11-1-2013	16:1:2	559582.000000	11191.640000	0.148438	0.421875	-1.066406	0.186239	-0.326606	0.476147	-1.937866	0.411987	-1.586914
C:\Users\cware\Desktop\Steller18Nov\18NovTrials\M26.DSG	11-1-2013	16:1:2	559583.000000	11191.660000	0.171875	0.386719	-1.042969	0.185321	-0.326606	0.476147	-2.609253	-3.585815	-0.915527
C:\Users\cware\Desktop\Steller18Nov\18NovTrials\M26.DSG	11-1-2013	16:1:2	559584.000000	11191.680000	0.152344	0.410156	-1.035156	0.187156	-0.325688	0.477064	-1.434326	4.882813	-0.686646
C:\Users\cware\Desktop\Steller18Nov\18NovTrials\M26.DSG	11-1-2013	16:1:2	559585.000000	11191.700000	0.187500	0.394531	-1.042969	0.187156	-0.324771	0.477064	-1.678467	-10.284424	-2.563477
C:\Users\cware\Desktop\Steller18Nov\18NovTrials\M26.DSG	11-1-2013	16:1:2	559586.000000	11191.720000	0.160156	0.398438	-1.054688	0.188073	-0.323853	0.478899	-0.778198	6.042480	0.534058
C:\Users\cware\Desktop\Steller18Nov\18NovTrials\M26.DSG	11-1-2013	16:1:2	559587.000000	11191.740000	0.167969	0.410156	-1.046875	0.188073	-0.324771	0.478899	-0.457764	-7.431030	-0.381470
C:\Users\cware\Desktop\Steller18Nov\18NovTrials\M26.DSG	11-1-2013	16:1:2	559588.000000	11191.760000	0.152344	0.417969	-1.046875	0.188073	-0.322936	0.479817	3.570557	5.737305	3.021240
C:\Users\cware\Desktop\Steller18Nov\18NovTrials\M26.DSG	11-1-2013	16:1:2	559589.000000	11191.780000	0.187500	0.406250	-1.027344	0.188073	-0.322936	0.479817	0.488281	-7.385254	0.183105
C:\Users\cware\Desktop\Steller18Nov\18NovTrials\M26.DSG	11-1-2013	16:1:2	559590.000000	11191.800000	0.218750	0.410156	-0.992188	0.190826	-0.321101	0.481651	-1.693726	-8.575439	-2.868652
C:\Users\cware\Desktop\Steller18Nov\18NovTrials\M26.DSG	11-1-2013	16:1:2	559591.000000	11191.820000	0.144531	0.406250	-1.031250	0.190826	-0.321101	0.481651	-1.678467	0.137329	-1.327515
C:\Users\cware\Desktop\Steller18Nov\18NovTrials\M26.DSG	11-1-2013	16:1:2	559592.000000	11191.840000	0.234375	0.398438	-1.039063	0.192661	-0.320183	0.484404	0.946045	-12.817383	-0.885010
C:\Users\cware\Desktop\Steller18Nov\18NovTrials\M26.DSG	11-1-2013	16:1:2	559593.000000	11191.860000	0.101563	0.375000	-1.054688	0.191743	-0.318349	0.483486	2.456665	-10.162354	0.778198
C:\Users\cware\Desktop\Steller18Nov\18NovTrials\M26.DSG	11-1-2013	16:1:2	559594.000000	11191.880000	0.183594	0.367188	-1.007813	0.193578	-0.317431	0.484404	0.091553	-1.174927	1.312256
C:\Users\cware\Desktop\Steller18Nov\18NovTrials\M26.DSG	11-1-2013	16:1:2	559595.000000	11191.900000	0.160156	0.367188	-1.011719	0.196330	-0.316514	0.485321	3.555298	-7.888794	2.883911
C:\Users\cware\Desktop\Steller18Nov\18NovTrials\M26.DSG	11-1-2013	16:1:2	559596.000000	11191.920000	0.144531	0.367188	-1.027344	0.196330	-0.315596	0.486239	2.288818	-7.492065	3.723145
C:\Users\cware\Desktop\Steller18Nov\18NovTrials\M26.DSG	11-1-2013	16:1:2	559597.000000	11191.940000	0.128906	0.398438	-1.023438	0.199083	-0.312844	0.488991	2.090454	-17.517090	1.068115
C:\Users\cware\Desktop\Steller18Nov\18NovTrials\M26.DSG	11-1-2013	16:1:2	559598.000000	11191.960000	0.144531	0.359375	-1.011719	0.201835	-0.312844	0.488991	3.356934	-2.395630	2.548218
C:\Users\cware\Desktop\Steller18Nov\18NovTrials\M26.DSG	11-1-2013	16:1:2	559599.000000	11191.980000	0.160156	0.359375	-1.027344	0.202752	-0.311009	0.489908	2.746582	-12.649536	1.937866
C:\Users\cware\Desktop\Steller18Nov\18NovTrials\M26.DSG	11-1-2013	16:1:2	559600.000000	11192.000000	0.101563	0.375000	-1.039063	0.203670	-0.310092	0.490826	5.599976	-0.503540	4.013062
C:\Users\cware\Desktop\Steller18Nov\18NovTrials\M26.DSG	11-1-2013	16:1:2	559601.000000	11192.020000	0.156250	0.378906	-1.003906	0.206422	-0.307339	0.493578	2.670288	-17.044067	0.915527
C:\Users\cware\Desktop\Steller18Nov\18NovTrials\M26.DSG	11-1-2013	16:1:2	559602.000000	11192.040000	0.101563	0.363281	-1.031250	0.208257	-0.307339	0.493578	1.190186	-10.543823	1.113892
C:\Users\cware\Desktop\Steller18Nov\18NovTrials\M26.DSG	11-1-2013	16:1:2	559603.000000	11192.060000	0.109375	0.347656	-1.023438	0.209174	-0.305505	0.494495	2.563477	-3.677368	2.273560
C:\Users\cware\Desktop\Steller18Nov\18NovTrials\M26.DSG	11-1-2013	16:1:2	559604.000000	11192.080000	0.140625	0.355469	-1.027344	0.211009	-0.304587	0.498165	3.097534	-11.337280	1.113892
C:\Users\cware\Desktop\Steller18Nov\18NovTrials\M26.DSG	11-1-2013	16:1:2	559605.000000	11192.100000	0.101563	0.324219	-1.031250	0.212844	-0.302752	0.497248	3.784180	-0.610352	1.678467
C:\Users\cware\Desktop\Steller18Nov\18NovTrials\M26.DSG	11-1-2013	16:1:2	559606.000000	11192.120000	0.152344	0.308594	-1.019531	0.213761	-0.300917	0.497248	2.853394	-14.770508	-0.457764
C:\Users\cware\Desktop\Steller18Nov\18NovTrials\M26.DSG	11-1-2013	16:1:2	559607.000000	11192.140000	0.078125	0.316406	-1.039063	0.215596	-0.299083	0.499083	2.349854	-2.456665	2.288818
C:\Users\cware\Desktop\Steller18Nov\18NovTrials\M26.DSG	11-1-2013	16:1:2	559608.000000	11192.160000	0.105469	0.292969	-1.023438	0.217431	-0.300917	0.500917	-2.151489	-14.465332	1.388550
C:\Users\cware\Desktop\Steller18Nov\18NovTrials\M26.DSG	11-1-2013	16:1:2	559609.000000	11192.180000	0.046875	0.308594	-1.070313	0.218349	-0.298165	0.500000	-0.289917	6.072998	6.088257
C:\Users\cware\Desktop\Steller18Nov\18NovTrials\M26.DSG	11-1-2013	16:1:2	559610.000000	11192.200000	0.121094	0.304688	-1.039063	0.220183	-0.297248	0.498165	-5.325317	-3.570557	5.386353
C:\Users\cware\Desktop\Steller18Nov\18NovTrials\M26.DSG	11-1-2013	16:1:2	559611.000000	11192.220000	0.097656	0.300781	-1.035156	0.222018	-0.298165	0.501835	-9.109497	-10.116577	5.493164
C:\Users\cware\Desktop\Steller18Nov\18NovTrials\M26.DSG	11-1-2013	16:1:2	559612.000000	11192.240000	0.062500	0.296875	-1.058594	0.222936	-0.297248	0.500000	-7.461548	-3.707886	6.820679
C:\Users\cware\Desktop\Steller18Nov\18NovTrials\M26.DSG	11-1-2013	16:1:2	559613.000000	11192.260000	0.085938	0.289063	-1.035156	0.225688	-0.298165	0.499083	-8.621216	-4.821777	5.599976
C:\Users\cware\Desktop\Steller18Nov\18NovTrials\M26.DSG	11-1-2013	16:1:2	559614.000000	11192.280000	0.093750	0.292969	-1.066406	0.227523	-0.299083	0.499083	-9.124756	-2.883911	7.659912
C:\Users\cware\Desktop\Steller18Nov\18NovTrials\M26.DSG	11-1-2013	16:1:2	559615.000000	11192.300000	0.074219	0.289063	-1.066406	0.228440	-0.299083	0.499083	-10.055542	-4.699707	7.827759
C:\Users\cware\Desktop\Steller18Nov\18NovTrials\M26.DSG	11-1-2013	16:1:2	559616.000000	11192.320000	0.089844	0.308594	-1.074219	0.231193	-0.300000	0.498165	-11.825562	-2.914429	7.278442
C:\Users\cware\Desktop\Steller18Nov\18NovTrials\M26.DSG	11-1-2013	16:1:2	559617.000000	11192.340000	0.066406	0.304688	-1.097656	0.231193	-0.301835	0.498165	-15.151978	-1.480103	5.432129
C:\Users\cware\Desktop\Steller18Nov\18NovTrials\M26.DSG	11-1-2013	16:1:2	559618.000000	11192.360000	0.121094	0.277344	-1.101563	0.233945	-0.302752	0.496330	-15.365601	-7.385254	5.065918
C:\Users\cware\Desktop\Steller18Nov\18NovTrials\M26.DSG	11-1-2013	16:1:2	559619.000000	11192.380000	0.078125	0.281250	-1.109375	0.234862	-0.303670	0.495413	-12.634277	-20.263672	5.233765
C:\Users\cware\Desktop\Steller18Nov\18NovTrials\M26.DSG	11-1-2013	16:1:2	559620.000000	11192.400000	0.101563	0.292969	-1.109375	0.238532	-0.304587	0.494495	-13.580322	-8.102417	7.202148
C:\Users\cware\Desktop\Steller18Nov\18NovTrials\M26.DSG	11-1-2013	16:1:2	559621.000000	11192.420000	0.121094	0.292969	-1.132813	0.240367	-0.305505	0.493578	-20.614624	-22.933960	11.459351
C:\Users\cware\Desktop\Steller18Nov\18NovTrials\M26.DSG	11-1-2013	16:1:2	559622.000000	11192.440000	0.164063	0.296875	-1.093750	0.246789	-0.308257	0.488991	-30.761719	-26.031494	16.387939
C:\Users\cware\Desktop\Steller18Nov\18NovTrials\M26.DSG	11-1-2013	16:1:2	559623.000000	11192.460000	0.117188	0.359375	-1.082031	0.251376	-0.311009	0.485321	-40.527344	-33.370972	18.325806
C:\Users\cware\Desktop\Steller18Nov\18NovTrials\M26.DSG	11-1-2013	16:1:2	559624.000000	11192.480000	0.074219	0.410156	-1.027344	0.260550	-0.315596	0.478899	-39.688110	-16.418457	16.921997
C:\Users\cware\Desktop\Steller18Nov\18NovTrials\M26.DSG	11-1-2013	16:1:2	559625.000000	11192.500000	-0.035156	0.449219	-1.003906	0.265138	-0.320183	0.476147	-33.691406	-17.074585	14.114380
C:\Users\cware\Desktop\Steller18Nov\18NovTrials\M26.DSG	11-1-2013	16:1:2	559626.000000	11192.520000	-0.058594	0.453125	-1.011719	0.269725	-0.323853	0.470642	-27.374268	-5.874634	15.975952
C:\Users\cware\Desktop\Steller18Nov\18NovTrials\M26.DSG	11-1-2013	16:1:2	559627.000000	11192.540000	0.058594	0.500000	-1.000000	0.270642	-0.325688	0.468807	-24.291992	-16.143799	14.312744
C:\Users\cware\Desktop\Steller18Nov\18NovTrials\M26.DSG	11-1-2013	16:1:2	559628.000000	11192.560000	0.035156	0.515625	-1.019531	0.277064	-0.328440	0.465138	-21.453857	-15.899658	12.832642
C:\Users\cware\Desktop\Steller18Nov\18NovTrials\M26.DSG	11-1-2013	16:1:2	559629.000000	11192.580000	0.031250	0.523438	-1.046875	0.281651	-0.329358	0.463303	-16.433716	-10.894775	10.513306
C:\Users\cware\Desktop\Steller18Nov\18NovTrials\M26.DSG	11-1-2013	16:1:2	559630.000000	11192.600000	0.042969	0.542969	-1.062500	0.282569	-0.330275	0.461468	-11.138916	0.335693	7.186890
C:\Users\cware\Desktop\Steller18Nov\18NovTrials\M26.DSG	11-1-2013	16:1:2	559631.000000	11192.620000	0.121094	0.562500	-1.082031	0.285321	-0.330275	0.460550	-1.571655	3.753662	2.792358
C:\Users\cware\Desktop\Steller18Nov\18NovTrials\M26.DSG	11-1-2013	16:1:2	559632.000000	11192.640000	0.187500	0.558594	-1.125000	0.285321	-0.330275	0.461468	7.720947	6.393433	-4.699707
C:\Users\cware\Desktop\Steller18Nov\18NovTrials\M26.DSG	11-1-2013	16:1:2	559633.000000	11192.660000	0.214844	0.531250	-1.125000	0.282569	-0.328440	0.465138	14.938354	5.966187	-10.559082
C:\Users\cware\Desktop\Steller18Nov\18NovTrials\M26.DSG	11-1-2013	16:1:2	559634.000000	11192.680000	0.214844	0.496094	-1.109375	0.280734	-0.327523	0.466055	11.688232	9.811401	-15.319824
C:\Users\cware\Desktop\Steller18Nov\18NovTrials\M26.DSG	11-1-2013	16:1:2	559635.000000	11192.700000	0.214844	0.457031	-1.113281	0.277982	-0.323853	0.469725	5.340576	5.142212	-16.571045
C:\Users\cware\Desktop\Steller18Nov\18NovTrials\M26.DSG	11-1-2013	16:1:2	559636.000000	11192.720000	0.167969	0.453125	-1.132813	0.275229	-0.324771	0.470642	2.914429	16.281128	-14.907837
C:\Users\cware\Desktop\Steller18Nov\18NovTrials\M26.DSG	11-1-2013	16:1:2	559637.000000	11192.740000	0.214844	0.445313	-1.121094	0.269725	-0.323853	0.471560	-1.785278	11.871338	-15.075684
C:\Users\cware\Desktop\Steller18Nov\18NovTrials\M26.DSG	11-1-2013	16:1:2	559638.000000	11192.760000	0.207031	0.445313	-1.101563	0.267890	-0.322936	0.472477	-5.111694	14.465332	-10.986328
C:\Users\cware\Desktop\Steller18Nov\18NovTrials\M26.DSG	11-1-2013	16:1:2	559639.000000	11192.780000	0.187500	0.425781	-1.121094	0.264220	-0.324771	0.471560	-9.780884	11.550903	-8.682251
C:\Users\cware\Desktop\Steller18Nov\18NovTrials\M26.DSG	11-1-2013	16:1:2	559640.000000	11192.800000	0.160156	0.414063	-1.097656	0.261468	-0.324771	0.471560	-8.087158	0.717163	-5.538940
C:\Users\cware\Desktop\Steller18Nov\18NovTrials\M26.DSG	11-1-2013	16:1:2	559641.000000	11192.820000	0.179688	0.414063	-1.066406	0.261468	-0.324771	0.470642	-11.688232	6.591797	-1.831055
C:\Users\cware\Desktop\Steller18Nov\18NovTrials\M26.DSG	11-1-2013	16:1:2	559642.000000	11192.840000	0.156250	0.437500	-1.097656	0.261468	-0.325688	0.471560	-11.749268	-10.925293	-2.517700
C:\Users\cware\Desktop\Steller18Nov\18NovTrials\M26.DSG	11-1-2013	16:1:2	559643.000000	11192.860000	0.152344	0.437500	-1.125000	0.263303	-0.325688	0.468807	-8.209229	-0.167847	-2.075195
C:\Users\cware\Desktop\Steller18Nov\18NovTrials\M26.DSG	11-1-2013	16:1:2	559644.000000	11192.880000	0.132813	0.445313	-1.097656	0.261468	-0.327523	0.468807	-8.743286	-10.864258	-6.042480
C:\Users\cware\Desktop\Steller18Nov\18NovTrials\M26.DSG	11-1-2013	16:1:2	559645.000000	11192.900000	0.125000	0.445313	-1.074219	0.264220	-0.326606	0.467890	-9.887695	-10.818481	-7.141113
C:\Users\cware\Desktop\Steller18Nov\18NovTrials\M26.DSG	11-1-2013	16:1:2	559646.000000	11192.920000	0.089844	0.464844	-1.058594	0.265138	-0.327523	0.466055	-5.508423	-3.005981	-8.316040
C:\Users\cware\Desktop\Steller18Nov\18NovTrials\M26.DSG	11-1-2013	16:1:2	559647.000000	11192.940000	0.089844	0.476563	-1.066406	0.264220	-0.328440	0.465138	-9.643555	-3.173828	-6.881714
C:\Users\cware\Desktop\Steller18Nov\18NovTrials\M26.DSG	11-1-2013	16:1:2	559648.000000	11192.960000	0.078125	0.449219	-1.007813	0.264220	-0.327523	0.466055	-9.414673	-5.645752	-6.484985
C:\Users\cware\Desktop\Steller18Nov\18NovTrials\M26.DSG	11-1-2013	16:1:2	559649.000000	11192.980000	0.070313	0.441406	-1.007813	0.264220	-0.329358	0.463303	-11.322021	-7.751465	-9.796143
C:\Users\cware\Desktop\Steller18Nov\18NovTrials\M26.DSG	11-1-2013	16:1:2	559650.000000	11193.000000	0.054688	0.484375	-1.007813	0.264220	-0.329358	0.463303	-11.108398	-9.246826	-12.405396
C:\Users\cware\Desktop\Steller18Nov\18NovTrials\M26.DSG	11-1-2013	16:1:2	559651.000000	11193.020000	0.000000	0.500000	-1.039063	0.263303	-0.331193	0.462385	-8.880615	-5.752563	-15.731812
C:\Users\cware\Desktop\Steller18Nov\18NovTrials\M26.DSG	11-1-2013	16:1:2	559652.000000	11193.040000	0.082031	0.507813	-1.023438	0.262385	-0.331193	0.462385	-2.655029	-14.419556	-17.883301
C:\Users\cware\Desktop\Steller18Nov\18NovTrials\M26.DSG	11-1-2013	16:1:2	559653.000000	11193.060000	0.007813	0.500000	-1.039063	0.261468	-0.330275	0.461468	2.395630	-7.522583	-17.715454
C:\Users\cware\Desktop\Steller18Nov\18NovTrials\M26.DSG	11-1-2013	16:1:2	559654.000000	11193.080000	0.023438	0.511719	-1.046875	0.261468	-0.329358	0.463303	9.246826	-6.958008	-21.499634
C:\Users\cware\Desktop\Steller18Nov\18NovTrials\M26.DSG	11-1-2013	16:1:2	559655.000000	11193.100000	0.003906	0.460938	-1.089844	0.259633	-0.327523	0.467890	17.303467	-5.447388	-22.613525
C:\Users\cware\Desktop\Steller18Nov\18NovTrials\M26.DSG	11-1-2013	16:1:2	559656.000000	11193.120000	0.007813	0.425781	-1.039063	0.257798	-0.324771	0.469725	16.021729	3.753662	-23.376465
C:\Users\cware\Desktop\Steller18Nov\18NovTrials\M26.DSG	11-1-2013	16:1:2	559657.000000	11193.140000	0.015625	0.375000	-1.035156	0.254128	-0.326606	0.473394	16.067505	9.826660	-25.497437
C:\Users\cware\Desktop\Steller18Nov\18NovTrials\M26.DSG	11-1-2013	16:1:2	559658.000000	11193.160000	0.042969	0.324219	-1.058594	0.249541	-0.320183	0.476147	18.264771	1.419067	-24.017334
C:\Users\cware\Desktop\Steller18Nov\18NovTrials\M26.DSG	11-1-2013	16:1:2	559659.000000	11193.180000	0.035156	0.335938	-1.062500	0.246789	-0.317431	0.477982	13.687134	7.278442	-19.683838
C:\Users\cware\Desktop\Steller18Nov\18NovTrials\M26.DSG	11-1-2013	16:1:2	559660.000000	11193.200000	0.054688	0.359375	-1.054688	0.243119	-0.314679	0.481651	7.385254	2.471924	-18.753052
C:\Users\cware\Desktop\Steller18Nov\18NovTrials\M26.DSG	11-1-2013	16:1:2	559661.000000	11193.220000	0.000000	0.371094	-1.066406	0.241284	-0.312844	0.483486	7.354736	13.504028	-16.952515
C:\Users\cware\Desktop\Steller18Nov\18NovTrials\M26.DSG	11-1-2013	16:1:2	559662.000000	11193.240000	0.085938	0.394531	-1.042969	0.236697	-0.311927	0.485321	4.394531	3.112793	-16.906738
C:\Users\cware\Desktop\Steller18Nov\18NovTrials\M26.DSG	11-1-2013	16:1:2	559663.000000	11193.260000	0.058594	0.359375	-1.070313	0.235780	-0.311009	0.487156	2.334595	2.700806	-11.199951
C:\Users\cware\Desktop\Steller18Nov\18NovTrials\M26.DSG	11-1-2013	16:1:2	559664.000000	11193.280000	0.074219	0.375000	-1.062500	0.233028	-0.309174	0.487156	1.098633	9.170532	-7.629395
C:\Users\cware\Desktop\Steller18Nov\18NovTrials\M26.DSG	11-1-2013	16:1:2	559665.000000	11193.300000	0.085938	0.371094	-1.042969	0.230275	-0.309174	0.488991	-6.942749	1.632690	-9.033203
C:\Users\cware\Desktop\Steller18Nov\18NovTrials\M26.DSG	11-1-2013	16:1:2	559666.000000	11193.320000	0.082031	0.375000	-1.058594	0.228440	-0.309174	0.488991	-4.455566	16.830444	-6.866455
C:\Users\cware\Desktop\Steller18Nov\18NovTrials\M26.DSG	11-1-2013	16:1:2	559667.000000	11193.340000	0.097656	0.382813	-1.070313	0.226606	-0.309174	0.488991	-1.556396	6.713867	-5.249023
C:\Users\cware\Desktop\Steller18Nov\18NovTrials\M26.DSG	11-1-2013	16:1:2	559668.000000	11193.360000	0.140625	0.371094	-1.054688	0.225688	-0.309174	0.489908	-0.656128	-3.036499	-8.682251
C:\Users\cware\Desktop\Steller18Nov\18NovTrials\M26.DSG	11-1-2013	16:1:2	559669.000000	11193.380000	0.097656	0.359375	-1.062500	0.225688	-0.309174	0.489908	-3.646851	6.698608	-6.286621
C:\Users\cware\Desktop\Steller18Nov\18NovTrials\M26.DSG	11-1-2013	16:1:2	559670.000000	11193.400000	0.117188	0.351563	-1.058594	0.223853	-0.309174	0.490826	-2.288818	-8.789063	-8.651733
C:\Users\cware\Desktop\Steller18Nov\18NovTrials\M26.DSG	11-1-2013	16:1:2	559671.000000	11193.420000	0.074219	0.375000	-1.089844	0.223853	-0.306422	0.492661	-2.380371	19.897461	-7.293701
C:\Users\cware\Desktop\Steller18Nov\18NovTrials\M26.DSG	11-1-2013	16:1:2	559672.000000	11193.440000	0.140625	0.390625	-1.042969	0.222018	-0.307339	0.491743	-2.120972	-10.681152	-11.291504
C:\Users\cware\Desktop\Steller18Nov\18NovTrials\M26.DSG	11-1-2013	16:1:2	559673.000000	11193.460000	0.078125	0.367188	-1.046875	0.221101	-0.307339	0.492661	-4.409790	0.900269	-10.589600
C:\Users\cware\Desktop\Steller18Nov\18NovTrials\M26.DSG	11-1-2013	16:1:2	559674.000000	11193.480000	0.117188	0.363281	-1.046875	0.220183	-0.307339	0.491743	-5.905151	-13.351440	-10.925293
C:\Users\cware\Desktop\Steller18Nov\18NovTrials\M26.DSG	11-1-2013	16:1:2	559675.000000	11193.500000	0.089844	0.363281	-1.074219	0.219266	-0.306422	0.491743	-5.844116	5.645752	-7.110596
C:\Users\cware\Desktop\Steller18Nov\18NovTrials\M26.DSG	11-1-2013	16:1:2	559676.000000	11193.520000	0.105469	0.363281	-1.062500	0.219266	-0.307339	0.491743	-3.921509	8.666992	-5.752563
C:\Users\cware\Desktop\Steller18Nov\18NovTrials\M26.DSG	11-1-2013	16:1:2	559677.000000	11193.540000	0.121094	0.347656	-1.035156	0.217431	-0.308257	0.492661	-5.508423	-1.846313	-7.019043
C:\Users\cware\Desktop\Steller18Nov\18NovTrials\M26.DSG	11-1-2013	16:1:2	559678.000000	11193.560000	0.101563	0.363281	-1.027344	0.217431	-0.310092	0.492661	-9.582520	1.907349	-6.057739
C:\Users\cware\Desktop\Steller18Nov\18NovTrials\M26.DSG	11-1-2013	16:1:2	559679.000000	11193.580000	0.132813	0.375000	-1.070313	0.215596	-0.309174	0.491743	-14.114380	-1.373291	-5.203247
C:\Users\cware\Desktop\Steller18Nov\18NovTrials\M26.DSG	11-1-2013	16:1:2	559680.000000	11193.600000	0.097656	0.406250	-1.054688	0.214679	-0.310092	0.490826	-11.627197	3.860474	-2.746582
C:\Users\cware\Desktop\Steller18Nov\18NovTrials\M26.DSG	11-1-2013	16:1:2	559681.000000	11193.620000	0.066406	0.398438	-1.089844	0.214679	-0.311009	0.488991	-15.167236	1.785278	-2.777100
C:\Users\cware\Desktop\Steller18Nov\18NovTrials\M26.DSG	11-1-2013	16:1:2	559682.000000	11193.640000	0.156250	0.378906	-1.031250	0.215596	-0.311927	0.488073	-13.763428	1.739502	-2.944946
C:\Users\cware\Desktop\Steller18Nov\18NovTrials\M26.DSG	11-1-2013	16:1:2	559683.000000	11193.660000	0.148438	0.367188	-1.019531	0.215596	-0.312844	0.488991	-13.519287	-16.815186	-6.607056
C:\Users\cware\Desktop\Steller18Nov\18NovTrials\M26.DSG	11-1-2013	16:1:2	559684.000000	11193.680000	0.066406	0.394531	-1.085938	0.216514	-0.313761	0.486239	-8.651733	15.884399	-2.899170
C:\Users\cware\Desktop\Steller18Nov\18NovTrials\M26.DSG	11-1-2013	16:1:2	559685.000000	11193.700000	0.132813	0.394531	-1.031250	0.213761	-0.314679	0.486239	-6.591797	-6.546021	-4.379272
C:\Users\cware\Desktop\Steller18Nov\18NovTrials\M26.DSG	11-1-2013	16:1:2	559686.000000	11193.720000	0.089844	0.378906	-1.035156	0.214679	-0.313761	0.485321	-9.689331	3.189087	-5.050659
C:\Users\cware\Desktop\Steller18Nov\18NovTrials\M26.DSG	11-1-2013	16:1:2	559687.000000	11193.740000	0.125000	0.378906	-1.035156	0.214679	-0.315596	0.486239	-10.467529	-4.013062	-5.203247
C:\Users\cware\Desktop\Steller18Nov\18NovTrials\M26.DSG	11-1-2013	16:1:2	559688.000000	11193.760000	0.105469	0.386719	-1.035156	0.214679	-0.315596	0.485321	-8.346558	-2.655029	-4.608154
C:\Users\cware\Desktop\Steller18Nov\18NovTrials\M26.DSG	11-1-2013	16:1:2	559689.000000	11193.780000	0.089844	0.382813	-1.054688	0.214679	-0.316514	0.483486	-6.439209	4.287720	-2.288818
C:\Users\cware\Desktop\Steller18Nov\18NovTrials\M26.DSG	11-1-2013	16:1:2	559690.000000	11193.800000	0.148438	0.406250	-1.019531	0.213761	-0.316514	0.484404	-7.232666	-2.395630	-5.462646
C:\Users\cware\Desktop\Steller18Nov\18NovTrials\M26.DSG	11-1-2013	16:1:2	559691.000000	11193.820000	0.121094	0.367188	-1.027344	0.214679	-0.317431	0.484404	-4.318237	-9.552002	-5.615234
C:\Users\cware\Desktop\Steller18Nov\18NovTrials\M26.DSG	11-1-2013	16:1:2	559692.000000	11193.840000	0.089844	0.390625	-1.062500	0.214679	-0.316514	0.485321	-3.356934	-1.235962	-7.919312
C:\Users\cware\Desktop\Steller18Nov\18NovTrials\M26.DSG	11-1-2013	16:1:2	559693.000000	11193.860000	0.109375	0.382813	-1.039063	0.215596	-0.316514	0.484404	-4.821777	-5.355835	-5.996704
C:\Users\cware\Desktop\Steller18Nov\18NovTrials\M26.DSG	11-1-2013	16:1:2	559694.000000	11193.880000	0.105469	0.394531	-1.042969	0.214679	-0.315596	0.485321	-4.684448	-0.320435	-3.936768
C:\Users\cware\Desktop\Steller18Nov\18NovTrials\M26.DSG	11-1-2013	16:1:2	559695.000000	11193.900000	0.132813	0.394531	-1.031250	0.214679	-0.315596	0.485321	-7.171631	-7.537842	-3.799438
C:\Users\cware\Desktop\Steller18Nov\18NovTrials\M26.DSG	11-1-2013	16:1:2	559696.000000	11193.920000	0.066406	0.386719	-1.039063	0.214679	-0.316514	0.484404	-6.332397	12.207031	-0.991821
C:\Users\cware\Desktop\Steller18Nov\18NovTrials\M26.DSG	11-1-2013	16:1:2	559697.000000	11193.940000	0.175781	0.386719	-1.027344	0.213761	-0.315596	0.483486	-5.081177	-11.581421	-4.791260
C:\Users\cware\Desktop\Steller18Nov\18NovTrials\M26.DSG	11-1-2013	16:1:2	559698.000000	11193.960000	0.101563	0.359375	-1.027344	0.215596	-0.316514	0.486239	-4.486084	-0.213623	-4.241943
C:\Users\cware\Desktop\Steller18Nov\18NovTrials\M26.DSG	11-1-2013	16:1:2	559699.000000	11193.980000	0.117188	0.320313	-1.035156	0.215596	-0.317431	0.485321	-0.762939	-5.767822	-1.693726
C:\Users\cware\Desktop\Steller18Nov\18NovTrials\M26.DSG	11-1-2013	16:1:2	559700.000000	11194.000000	0.164063	0.343750	-1.031250	0.217431	-0.313761	0.485321	-5.966187	-10.925293	-3.509521
C:\Users\cware\Desktop\Steller18Nov\18NovTrials\M26.DSG	11-1-2013	16:1:2	559701.000000	11194.020000	0.066406	0.382813	-1.039063	0.216514	-0.315596	0.485321	-5.996704	2.639771	-3.112793
C:\Users\cware\Desktop\Steller18Nov\18NovTrials\M26.DSG	11-1-2013	16:1:2	559702.000000	11194.040000	0.070313	0.375000	-1.046875	0.217431	-0.316514	0.485321	-7.797241	-4.852295	-3.738403
C:\Users\cware\Desktop\Steller18Nov\18NovTrials\M26.DSG	11-1-2013	16:1:2	559703.000000	11194.060000	0.105469	0.382813	-1.050781	0.217431	-0.315596	0.485321	-8.148193	5.523682	-2.487183
C:\Users\cware\Desktop\Steller18Nov\18NovTrials\M26.DSG	11-1-2013	16:1:2	559704.000000	11194.080000	0.050781	0.402344	-1.082031	0.216514	-0.316514	0.485321	-5.401611	-2.380371	-3.295898
C:\Users\cware\Desktop\Steller18Nov\18NovTrials\M26.DSG	11-1-2013	16:1:2	559705.000000	11194.100000	0.097656	0.367188	-1.046875	0.218349	-0.316514	0.483486	-9.246826	-4.455566	-4.623413
C:\Users\cware\Desktop\Steller18Nov\18NovTrials\M26.DSG	11-1-2013	16:1:2	559706.000000	11194.120000	0.097656	0.363281	-1.066406	0.218349	-0.318349	0.484404	-9.719849	-7.736206	-4.714966
C:\Users\cware\Desktop\Steller18Nov\18NovTrials\M26.DSG	11-1-2013	16:1:2	559707.000000	11194.140000	0.113281	0.378906	-1.085938	0.217431	-0.318349	0.483486	-9.094238	-3.005981	-3.540039
C:\Users\cware\Desktop\Steller18Nov\18NovTrials\M26.DSG	11-1-2013	16:1:2	559708.000000	11194.160000	0.070313	0.367188	-1.125000	0.219266	-0.318349	0.483486	-10.284424	-8.819580	-3.646851
C:\Users\cware\Desktop\Steller18Nov\18NovTrials\M26.DSG	11-1-2013	16:1:2	559709.000000	11194.180000	0.082031	0.371094	-1.132813	0.219266	-0.318349	0.483486	-11.489868	2.197266	-1.846313
C:\Users\cware\Desktop\Steller18Nov\18NovTrials\M26.DSG	11-1-2013	16:1:2	559710.000000	11194.200000	0.082031	0.371094	-1.132813	0.219266	-0.320183	0.480734	-15.243530	-8.224487	-3.082275
C:\Users\cware\Desktop\Steller18Nov\18NovTrials\M26.DSG	11-1-2013	16:1:2	559711.000000	11194.220000	0.144531	0.367188	-1.109375	0.221101	-0.322018	0.479817	-19.042969	-4.608154	0.091553
C:\Users\cware\Desktop\Steller18Nov\18NovTrials\M26.DSG	11-1-2013	16:1:2	559712.000000	11194.240000	0.210938	0.406250	-1.105469	0.221101	-0.322936	0.477982	-26.367188	-24.475098	0.473022
C:\Users\cware\Desktop\Steller18Nov\18NovTrials\M26.DSG	11-1-2013	16:1:2	559713.000000	11194.260000	0.152344	0.402344	-1.078125	0.226606	-0.327523	0.474312	-32.791138	-19.088745	1.968384
C:\Users\cware\Desktop\Steller18Nov\18NovTrials\M26.DSG	11-1-2013	16:1:2	559714.000000	11194.280000	0.054688	0.445313	-1.054688	0.228440	-0.330275	0.470642	-28.366089	-10.940552	2.532959
C:\Users\cware\Desktop\Steller18Nov\18NovTrials\M26.DSG	11-1-2013	16:1:2	559715.000000	11194.300000	0.023438	0.441406	-1.023438	0.231193	-0.333028	0.466972	-25.787354	-6.530762	2.212524
C:\Users\cware\Desktop\Steller18Nov\18NovTrials\M26.DSG	11-1-2013	16:1:2	559716.000000	11194.320000	0.039063	0.437500	-1.019531	0.233028	-0.334862	0.465138	-21.286011	-5.813599	2.731323
C:\Users\cware\Desktop\Steller18Nov\18NovTrials\M26.DSG	11-1-2013	16:1:2	559717.000000	11194.340000	0.085938	0.476563	-1.027344	0.234862	-0.338532	0.462385	-19.134521	-17.288208	4.562378
C:\Users\cware\Desktop\Steller18Nov\18NovTrials\M26.DSG	11-1-2013	16:1:2	559718.000000	11194.360000	0.074219	0.507813	-1.039063	0.237615	-0.338532	0.459633	-19.363403	-13.732910	2.578735
C:\Users\cware\Desktop\Steller18Nov\18NovTrials\M26.DSG	11-1-2013	16:1:2	559719.000000	11194.380000	0.097656	0.492188	-1.046875	0.240367	-0.342202	0.457798	-15.243530	-7.827759	0.091553
C:\Users\cware\Desktop\Steller18Nov\18NovTrials\M26.DSG	11-1-2013	16:1:2	559720.000000	11194.400000	0.042969	0.500000	-1.066406	0.241284	-0.342202	0.456881	-8.071899	7.354736	-0.869751
C:\Users\cware\Desktop\Steller18Nov\18NovTrials\M26.DSG	11-1-2013	16:1:2	559721.000000	11194.420000	0.128906	0.492188	-1.054688	0.239450	-0.344037	0.456881	-6.423950	3.616333	-4.211426
C:\Users\cware\Desktop\Steller18Nov\18NovTrials\M26.DSG	11-1-2013	16:1:2	559722.000000	11194.440000	0.167969	0.488281	-1.078125	0.238532	-0.343119	0.456881	-1.815796	8.819580	-6.195068
C:\Users\cware\Desktop\Steller18Nov\18NovTrials\M26.DSG	11-1-2013	16:1:2	559723.000000	11194.460000	0.187500	0.472656	-1.093750	0.236697	-0.343119	0.457798	2.639771	19.775391	-8.010864
C:\Users\cware\Desktop\Steller18Nov\18NovTrials\M26.DSG	11-1-2013	16:1:2	559724.000000	11194.480000	0.261719	0.468750	-1.058594	0.233945	-0.343119	0.459633	5.233765	4.302979	-13.259888
C:\Users\cware\Desktop\Steller18Nov\18NovTrials\M26.DSG	11-1-2013	16:1:2	559725.000000	11194.500000	0.261719	0.484375	-1.085938	0.231193	-0.340367	0.461468	5.996704	-2.059937	-16.296387
C:\Users\cware\Desktop\Steller18Nov\18NovTrials\M26.DSG	11-1-2013	16:1:2	559726.000000	11194.520000	0.242188	0.449219	-1.121094	0.231193	-0.339450	0.461468	4.394531	5.325317	-16.189575
C:\Users\cware\Desktop\Steller18Nov\18NovTrials\M26.DSG	11-1-2013	16:1:2	559727.000000	11194.540000	0.191406	0.460938	-1.132813	0.225688	-0.339450	0.464220	-0.274658	19.638062	-14.053345
C:\Users\cware\Desktop\Steller18Nov\18NovTrials\M26.DSG	11-1-2013	16:1:2	559728.000000	11194.560000	0.289063	0.468750	-1.109375	0.222018	-0.339450	0.465138	0.091553	13.656616	-14.541626
C:\Users\cware\Desktop\Steller18Nov\18NovTrials\M26.DSG	11-1-2013	16:1:2	559729.000000	11194.580000	0.269531	0.437500	-1.109375	0.217431	-0.339450	0.466055	-2.624512	19.805908	-12.786865
C:\Users\cware\Desktop\Steller18Nov\18NovTrials\M26.DSG	11-1-2013	16:1:2	559730.000000	11194.600000	0.250000	0.414063	-1.105469	0.214679	-0.338532	0.465138	-0.396729	7.431030	-9.155273
C:\Users\cware\Desktop\Steller18Nov\18NovTrials\M26.DSG	11-1-2013	16:1:2	559731.000000	11194.620000	0.257813	0.429688	-1.101563	0.211927	-0.338532	0.466055	-3.829956	17.227173	-4.837036
C:\Users\cware\Desktop\Steller18Nov\18NovTrials\M26.DSG	11-1-2013	16:1:2	559732.000000	11194.640000	0.246094	0.402344	-1.054688	0.209174	-0.338532	0.466055	-8.773804	10.650635	-3.860474
C:\Users\cware\Desktop\Steller18Nov\18NovTrials\M26.DSG	11-1-2013	16:1:2	559733.000000	11194.660000	0.316406	0.402344	-1.058594	0.209174	-0.339450	0.465138	-15.594482	-6.484985	-3.128052
C:\Users\cware\Desktop\Steller18Nov\18NovTrials\M26.DSG	11-1-2013	16:1:2	559734.000000	11194.680000	0.160156	0.421875	-1.125000	0.210092	-0.340367	0.464220	-14.633179	20.492554	2.227783
C:\Users\cware\Desktop\Steller18Nov\18NovTrials\M26.DSG	11-1-2013	16:1:2	559735.000000	11194.700000	0.183594	0.417969	-1.074219	0.209174	-0.341284	0.462385	-19.027710	-13.275146	-0.991821
C:\Users\cware\Desktop\Steller18Nov\18NovTrials\M26.DSG	11-1-2013	16:1:2	559736.000000	11194.720000	0.246094	0.437500	-1.023438	0.209174	-0.344954	0.458716	-20.599365	7.751465	0.198364
C:\Users\cware\Desktop\Steller18Nov\18NovTrials\M26.DSG	11-1-2013	16:1:2	559737.000000	11194.740000	0.257813	0.472656	-1.007813	0.209174	-0.345872	0.458716	-19.668579	-0.991821	-0.350952
C:\Users\cware\Desktop\Steller18Nov\18NovTrials\M26.DSG	11-1-2013	16:1:2	559738.000000	11194.760000	0.257813	0.472656	-1.007813	0.211009	-0.348624	0.455046	-19.042969	-16.525269	-4.516602
C:\Users\cware\Desktop\Steller18Nov\18NovTrials\M26.DSG	11-1-2013	16:1:2	559739.000000	11194.780000	0.113281	0.453125	-1.078125	0.211927	-0.349541	0.453211	-17.700195	4.409790	-1.892090
C:\Users\cware\Desktop\Steller18Nov\18NovTrials\M26.DSG	11-1-2013	16:1:2	559740.000000	11194.800000	0.125000	0.453125	-1.039063	0.211927	-0.352294	0.452294	-13.061523	3.707886	2.273560
C:\Users\cware\Desktop\Steller18Nov\18NovTrials\M26.DSG	11-1-2013	16:1:2	559741.000000	11194.820000	0.183594	0.460938	-0.988281	0.211927	-0.352294	0.451376	-17.013550	-5.706787	-1.876831
C:\Users\cware\Desktop\Steller18Nov\18NovTrials\M26.DSG	11-1-2013	16:1:2	559742.000000	11194.840000	0.171875	0.503906	-1.015625	0.213761	-0.353211	0.447706	-20.126343	-18.890381	-5.905151
C:\Users\cware\Desktop\Steller18Nov\18NovTrials\M26.DSG	11-1-2013	16:1:2	559743.000000	11194.860000	0.054688	0.496094	-1.097656	0.213761	-0.354128	0.445872	-10.650635	1.602173	-2.395630
C:\Users\cware\Desktop\Steller18Nov\18NovTrials\M26.DSG	11-1-2013	16:1:2	559744.000000	11194.880000	0.074219	0.503906	-1.046875	0.213761	-0.355046	0.445872	-5.218506	11.749268	-2.502441
C:\Users\cware\Desktop\Steller18Nov\18NovTrials\M26.DSG	11-1-2013	16:1:2	559745.000000	11194.900000	0.183594	0.523438	-1.011719	0.212844	-0.355963	0.446789	-6.820679	-3.021240	-7.171631
C:\Users\cware\Desktop\Steller18Nov\18NovTrials\M26.DSG	11-1-2013	16:1:2	559746.000000	11194.920000	0.093750	0.511719	-1.019531	0.212844	-0.355963	0.446789	-5.065918	11.550903	-6.240845
C:\Users\cware\Desktop\Steller18Nov\18NovTrials\M26.DSG	11-1-2013	16:1:2	559747.000000	11194.940000	0.183594	0.507813	-1.035156	0.210092	-0.355046	0.444954	-4.470825	0.854492	-8.666992
C:\Users\cware\Desktop\Steller18Nov\18NovTrials\M26.DSG	11-1-2013	16:1:2	559748.000000	11194.960000	0.066406	0.523438	-1.042969	0.209174	-0.356881	0.446789	-1.876831	21.408081	-4.745483
C:\Users\cware\Desktop\Steller18Nov\18NovTrials\M26.DSG	11-1-2013	16:1:2	559749.000000	11194.980000	0.164063	0.460938	-1.000000	0.206422	-0.355046	0.446789	-3.005981	-3.326416	-6.668091
C:\Users\cware\Desktop\Steller18Nov\18NovTrials\M26.DSG	11-1-2013	16:1:2	559750.000000	11195.000000	0.117188	0.488281	-1.003906	0.206422	-0.355046	0.447706	-3.784180	10.208130	-7.736206
C:\Users\cware\Desktop\Steller18Nov\18NovTrials\M26.DSG	11-1-2013	16:1:2	559751.000000	11195.020000	0.156250	0.488281	-0.984375	0.202752	-0.355046	0.446789	-4.867554	5.828857	-8.453369
C:\Users\cware\Desktop\Steller18Nov\18NovTrials\M26.DSG	11-1-2013	16:1:2	559752.000000	11195.040000	0.179688	0.468750	-0.996094	0.203670	-0.354128	0.446789	-5.233765	-5.081177	-11.260986
C:\Users\cware\Desktop\Steller18Nov\18NovTrials\M26.DSG	11-1-2013	16:1:2	559753.000000	11195.060000	0.058594	0.437500	-1.023438	0.200000	-0.354128	0.446789	-1.388550	8.621216	-7.812500
C:\Users\cware\Desktop\Steller18Nov\18NovTrials\M26.DSG	11-1-2013	16:1:2	559754.000000	11195.080000	0.179688	0.453125	-0.992188	0.199083	-0.355046	0.448624	-1.388550	1.281738	-7.995605
C:\Users\cware\Desktop\Steller18Nov\18NovTrials\M26.DSG	11-1-2013	16:1:2	559755.000000	11195.100000	0.160156	0.468750	-0.996094	0.198165	-0.353211	0.448624	-2.410889	2.609253	-9.262085
C:\Users\cware\Desktop\Steller18Nov\18NovTrials\M26.DSG	11-1-2013	16:1:2	559756.000000	11195.120000	0.109375	0.457031	-1.027344	0.197248	-0.354128	0.449541	-2.838135	13.671875	-5.416870
C:\Users\cware\Desktop\Steller18Nov\18NovTrials\M26.DSG	11-1-2013	16:1:2	559757.000000	11195.140000	0.187500	0.445313	-0.988281	0.196330	-0.352294	0.448624	-5.599976	-2.578735	-8.560181
C:\Users\cware\Desktop\Steller18Nov\18NovTrials\M26.DSG	11-1-2013	16:1:2	559758.000000	11195.160000	0.078125	0.488281	-1.031250	0.195413	-0.353211	0.449541	-7.354736	16.281128	-5.752563
C:\Users\cware\Desktop\Steller18Nov\18NovTrials\M26.DSG	11-1-2013	16:1:2	559759.000000	11195.180000	0.171875	0.484375	-1.027344	0.191743	-0.355046	0.450459	-11.016846	1.922607	-5.599976
C:\Users\cware\Desktop\Steller18Nov\18NovTrials\M26.DSG	11-1-2013	16:1:2	559760.000000	11195.200000	0.144531	0.496094	-1.039063	0.191743	-0.355046	0.447706	-10.772705	16.799927	-2.105713
C:\Users\cware\Desktop\Steller18Nov\18NovTrials\M26.DSG	11-1-2013	16:1:2	559761.000000	11195.220000	0.195313	0.496094	-1.031250	0.190826	-0.355046	0.448624	-10.375977	1.358032	-3.997803
C:\Users\cware\Desktop\Steller18Nov\18NovTrials\M26.DSG	11-1-2013	16:1:2	559762.000000	11195.240000	0.128906	0.492188	-1.039063	0.190826	-0.355046	0.447706	-9.353638	10.406494	-4.684448
C:\Users\cware\Desktop\Steller18Nov\18NovTrials\M26.DSG	11-1-2013	16:1:2	559763.000000	11195.260000	0.203125	0.468750	-1.007813	0.188073	-0.355046	0.445872	-4.043579	8.956909	-5.310059
C:\Users\cware\Desktop\Steller18Nov\18NovTrials\M26.DSG	11-1-2013	16:1:2	559764.000000	11195.280000	0.191406	0.492188	-0.988281	0.187156	-0.355963	0.447706	-0.915527	5.004883	-4.180908
C:\Users\cware\Desktop\Steller18Nov\18NovTrials\M26.DSG	11-1-2013	16:1:2	559765.000000	11195.300000	0.199219	0.453125	-0.992188	0.187156	-0.355963	0.448624	-2.441406	0.778198	-6.408691
C:\Users\cware\Desktop\Steller18Nov\18NovTrials\M26.DSG	11-1-2013	16:1:2	559766.000000	11195.320000	0.199219	0.453125	-0.992188	0.185321	-0.354128	0.446789	-0.030518	7.537842	-6.057739
C:\Users\cware\Desktop\Steller18Nov\18NovTrials\M26.DSG	11-1-2013	16:1:2	559767.000000	11195.340000	0.230469	0.453125	-0.964844	0.183486	-0.353211	0.449541	-2.563477	2.838135	-6.027222
C:\Users\cware\Desktop\Steller18Nov\18NovTrials\M26.DSG	11-1-2013	16:1:2	559768.000000	11195.360000	0.226563	0.453125	-0.984375	0.185321	-0.353211	0.450459	1.602173	-7.095337	-5.691528
C:\Users\cware\Desktop\Steller18Nov\18NovTrials\M26.DSG	11-1-2013	16:1:2	559769.000000	11195.380000	0.175781	0.480469	-1.003906	0.185321	-0.352294	0.451376	2.746582	-3.479004	-2.349854
C:\Users\cware\Desktop\Steller18Nov\18NovTrials\M26.DSG	11-1-2013	16:1:2	559770.000000	11195.400000	0.179688	0.488281	-0.988281	0.184404	-0.351376	0.451376	3.967285	1.052856	-1.907349
C:\Users\cware\Desktop\Steller18Nov\18NovTrials\M26.DSG	11-1-2013	16:1:2	559771.000000	11195.420000	0.218750	0.484375	-0.984375	0.184404	-0.350459	0.455046	2.136230	-2.548218	-4.318237
C:\Users\cware\Desktop\Steller18Nov\18NovTrials\M26.DSG	11-1-2013	16:1:2	559772.000000	11195.440000	0.207031	0.500000	-1.000000	0.184404	-0.348624	0.454128	3.875732	-5.508423	-3.189087
C:\Users\cware\Desktop\Steller18Nov\18NovTrials\M26.DSG	11-1-2013	16:1:2	559773.000000	11195.460000	0.179688	0.449219	-0.992188	0.184404	-0.346789	0.455963	2.151489	-4.928589	-3.890991
C:\Users\cware\Desktop\Steller18Nov\18NovTrials\M26.DSG	11-1-2013	16:1:2	559774.000000	11195.480000	0.175781	0.421875	-0.992188	0.186239	-0.345872	0.457798	4.196167	1.205444	-1.586914
C:\Users\cware\Desktop\Steller18Nov\18NovTrials\M26.DSG	11-1-2013	16:1:2	559775.000000	11195.500000	0.203125	0.449219	-0.984375	0.187156	-0.344954	0.457798	4.653931	-13.092041	-3.509521
C:\Users\cware\Desktop\Steller18Nov\18NovTrials\M26.DSG	11-1-2013	16:1:2	559776.000000	11195.520000	0.175781	0.441406	-0.988281	0.188991	-0.343119	0.460550	2.014160	-14.282227	-3.952026
C:\Users\cware\Desktop\Steller18Nov\18NovTrials\M26.DSG	11-1-2013	16:1:2	559777.000000	11195.540000	0.132813	0.453125	-1.003906	0.188991	-0.341284	0.459633	5.020142	3.845215	-2.624512
C:\Users\cware\Desktop\Steller18Nov\18NovTrials\M26.DSG	11-1-2013	16:1:2	559778.000000	11195.560000	0.226563	0.468750	-0.992188	0.191743	-0.340367	0.463303	4.730225	-19.088745	-2.929688
C:\Users\cware\Desktop\Steller18Nov\18NovTrials\M26.DSG	11-1-2013	16:1:2	559779.000000	11195.580000	0.125000	0.457031	-1.015625	0.192661	-0.338532	0.464220	5.523682	-6.317139	-1.571655
C:\Users\cware\Desktop\Steller18Nov\18NovTrials\M26.DSG	11-1-2013	16:1:2	559780.000000	11195.600000	0.175781	0.437500	-1.007813	0.193578	-0.336697	0.466055	7.049561	-13.092041	-4.028320
C:\Users\cware\Desktop\Steller18Nov\18NovTrials\M26.DSG	11-1-2013	16:1:2	559781.000000	11195.620000	0.128906	0.417969	-0.996094	0.194495	-0.334862	0.466972	6.057739	10.971069	-3.814697
C:\Users\cware\Desktop\Steller18Nov\18NovTrials\M26.DSG	11-1-2013	16:1:2	559782.000000	11195.640000	0.222656	0.433594	-0.996094	0.194495	-0.333028	0.470642	8.209229	-15.197754	-6.164551
C:\Users\cware\Desktop\Steller18Nov\18NovTrials\M26.DSG	11-1-2013	16:1:2	559783.000000	11195.660000	0.156250	0.414063	-0.980469	0.193578	-0.331193	0.471560	7.888794	-3.097534	-2.273560
C:\Users\cware\Desktop\Steller18Nov\18NovTrials\M26.DSG	11-1-2013	16:1:2	559784.000000	11195.680000	0.183594	0.382813	-0.984375	0.195413	-0.329358	0.474312	7.202148	-18.371582	-3.372192
C:\Users\cware\Desktop\Steller18Nov\18NovTrials\M26.DSG	11-1-2013	16:1:2	559785.000000	11195.700000	0.152344	0.386719	-1.023438	0.197248	-0.328440	0.475229	6.332397	-9.384155	-3.601074
C:\Users\cware\Desktop\Steller18Nov\18NovTrials\M26.DSG	11-1-2013	16:1:2	559786.000000	11195.720000	0.140625	0.417969	-1.007813	0.198165	-0.324771	0.477982	7.476807	-5.676270	-1.815796
C:\Users\cware\Desktop\Steller18Nov\18NovTrials\M26.DSG	11-1-2013	16:1:2	559787.000000	11195.740000	0.121094	0.398438	-1.019531	0.199083	-0.322936	0.478899	5.035400	-10.360718	-5.065918
C:\Users\cware\Desktop\Steller18Nov\18NovTrials\M26.DSG	11-1-2013	16:1:2	559788.000000	11195.760000	0.156250	0.410156	-1.007813	0.199083	-0.322936	0.479817	4.577637	0.289917	-3.494263
C:\Users\cware\Desktop\Steller18Nov\18NovTrials\M26.DSG	11-1-2013	16:1:2	559789.000000	11195.780000	0.167969	0.386719	-1.015625	0.200917	-0.320183	0.481651	2.334595	-6.271362	-2.532959
C:\Users\cware\Desktop\Steller18Nov\18NovTrials\M26.DSG	11-1-2013	16:1:2	559790.000000	11195.800000	0.125000	0.371094	-1.019531	0.201835	-0.319266	0.481651	5.645752	1.495361	-0.686646
C:\Users\cware\Desktop\Steller18Nov\18NovTrials\M26.DSG	11-1-2013	16:1:2	559791.000000	11195.820000	0.128906	0.394531	-1.031250	0.201835	-0.316514	0.484404	4.577637	-5.279541	-1.113892
C:\Users\cware\Desktop\Steller18Nov\18NovTrials\M26.DSG	11-1-2013	16:1:2	559792.000000	11195.840000	0.140625	0.359375	-1.015625	0.202752	-0.319266	0.486239	6.072998	-13.488770	-0.946045
C:\Users\cware\Desktop\Steller18Nov\18NovTrials\M26.DSG	11-1-2013	16:1:2	559793.000000	11195.860000	0.148438	0.371094	-1.011719	0.204587	-0.313761	0.487156	-0.152588	-2.151489	0.381470
C:\Users\cware\Desktop\Steller18Nov\18NovTrials\M26.DSG	11-1-2013	16:1:2	559794.000000	11195.880000	0.148438	0.371094	-1.011719	0.204587	-0.313761	0.487156	-0.488281	-5.294800	0.534058
C:\Users\cware\Desktop\Steller18Nov\18NovTrials\M26.DSG	11-1-2013	16:1:2	559795.000000	11195.900000	0.128906	0.339844	-1.035156	0.207339	-0.311927	0.488073	0.534058	-12.741089	0.534058
C:\Users\cware\Desktop\Steller18Nov\18NovTrials\M26.DSG	11-1-2013	16:1:2	559796.000000	11195.920000	0.125000	0.363281	-1.031250	0.209174	-0.311009	0.490826	-0.061035	-3.402710	1.068115
C:\Users\cware\Desktop\Steller18Nov\18NovTrials\M26.DSG	11-1-2013	16:1:2	559797.000000	11195.940000	0.132813	0.363281	-1.015625	0.210092	-0.311927	0.489908	-2.288818	-7.797241	0.595093
C:\Users\cware\Desktop\Steller18Nov\18NovTrials\M26.DSG	11-1-2013	16:1:2	559798.000000	11195.960000	0.113281	0.351563	-1.050781	0.211927	-0.311009	0.490826	-3.189087	-6.164551	0.503540
C:\Users\cware\Desktop\Steller18Nov\18NovTrials\M26.DSG	11-1-2013	16:1:2	559799.000000	11195.980000	0.109375	0.332031	-1.050781	0.212844	-0.310092	0.490826	-2.899170	-11.505127	-0.305176
C:\Users\cware\Desktop\Steller18Nov\18NovTrials\M26.DSG	11-1-2013	16:1:2	559800.000000	11196.000000	0.113281	0.320313	-1.023438	0.213761	-0.310092	0.491743	-2.548218	-6.423950	-0.076294
C:\Users\cware\Desktop\Steller18Nov\18NovTrials\M26.DSG	11-1-2013	16:1:2	559801.000000	11196.020000	0.109375	0.335938	-1.058594	0.216514	-0.310092	0.491743	-4.257202	-6.286621	0.167847
C:\Users\cware\Desktop\Steller18Nov\18NovTrials\M26.DSG	11-1-2013	16:1:2	559802.000000	11196.040000	0.105469	0.335938	-1.039063	0.216514	-0.310092	0.491743	-10.101318	-6.927490	0.686646
C:\Users\cware\Desktop\Steller18Nov\18NovTrials\M26.DSG	11-1-2013	16:1:2	559803.000000	11196.060000	0.101563	0.355469	-1.058594	0.219266	-0.311009	0.489908	-12.771606	-1.708984	0.320435
C:\Users\cware\Desktop\Steller18Nov\18NovTrials\M26.DSG	11-1-2013	16:1:2	559804.000000	11196.080000	0.144531	0.347656	-1.050781	0.218349	-0.311009	0.489908	-14.648438	-10.116577	-1.129150
C:\Users\cware\Desktop\Steller18Nov\18NovTrials\M26.DSG	11-1-2013	16:1:2	559805.000000	11196.100000	0.097656	0.355469	-1.074219	0.220183	-0.312844	0.487156	-12.115479	-6.729126	-2.456665
C:\Users\cware\Desktop\Steller18Nov\18NovTrials\M26.DSG	11-1-2013	16:1:2	559806.000000	11196.120000	0.128906	0.300781	-1.031250	0.221101	-0.313761	0.488073	-12.863159	-8.880615	-4.364014
C:\Users\cware\Desktop\Steller18Nov\18NovTrials\M26.DSG	11-1-2013	16:1:2	559807.000000	11196.140000	0.109375	0.300781	-1.066406	0.222018	-0.316514	0.485321	-13.504028	-5.111694	-4.684448
C:\Users\cware\Desktop\Steller18Nov\18NovTrials\M26.DSG	11-1-2013	16:1:2	559808.000000	11196.160000	0.101563	0.324219	-1.089844	0.223853	-0.315596	0.485321	-15.380859	-17.562866	-5.966187
C:\Users\cware\Desktop\Steller18Nov\18NovTrials\M26.DSG	11-1-2013	16:1:2	559809.000000	11196.180000	0.078125	0.328125	-1.109375	0.225688	-0.317431	0.483486	-15.930176	-4.852295	-1.739502
C:\Users\cware\Desktop\Steller18Nov\18NovTrials\M26.DSG	11-1-2013	16:1:2	559810.000000	11196.200000	0.101563	0.355469	-1.117188	0.226606	-0.320183	0.482569	-18.310547	-20.904541	0.976563
C:\Users\cware\Desktop\Steller18Nov\18NovTrials\M26.DSG	11-1-2013	16:1:2	559811.000000	11196.220000	0.078125	0.363281	-1.136719	0.229358	-0.321101	0.480734	-23.651123	-10.589600	5.599976
C:\Users\cware\Desktop\Steller18Nov\18NovTrials\M26.DSG	11-1-2013	16:1:2	559812.000000	11196.240000	0.105469	0.390625	-1.113281	0.233028	-0.323853	0.477064	-28.656006	-13.442993	10.528564
C:\Users\cware\Desktop\Steller18Nov\18NovTrials\M26.DSG	11-1-2013	16:1:2	559813.000000	11196.260000	0.132813	0.414063	-1.066406	0.235780	-0.326606	0.473394	-38.406372	-20.965576	11.001587
C:\Users\cware\Desktop\Steller18Nov\18NovTrials\M26.DSG	11-1-2013	16:1:2	559814.000000	11196.280000	0.117188	0.433594	-1.027344	0.241284	-0.333028	0.467890	-41.549683	-13.076782	12.039185
C:\Users\cware\Desktop\Steller18Nov\18NovTrials\M26.DSG	11-1-2013	16:1:2	559815.000000	11196.300000	0.070313	0.453125	-0.996094	0.244037	-0.335780	0.463303	-40.908813	-13.076782	10.009766
C:\Users\cware\Desktop\Steller18Nov\18NovTrials\M26.DSG	11-1-2013	16:1:2	559816.000000	11196.320000	0.007813	0.484375	-1.003906	0.247706	-0.341284	0.456881	-36.102295	-6.881714	10.620117
C:\Users\cware\Desktop\Steller18Nov\18NovTrials\M26.DSG	11-1-2013	16:1:2	559817.000000	11196.340000	0.046875	0.468750	-0.988281	0.250459	-0.345872	0.455046	-33.950806	-17.700195	9.262085
C:\Users\cware\Desktop\Steller18Nov\18NovTrials\M26.DSG	11-1-2013	16:1:2	559818.000000	11196.360000	0.050781	0.507813	-1.023438	0.256881	-0.349541	0.449541	-29.708862	-9.368896	11.138916
C:\Users\cware\Desktop\Steller18Nov\18NovTrials\M26.DSG	11-1-2013	16:1:2	559819.000000	11196.380000	0.042969	0.523438	-1.039063	0.257798	-0.350459	0.445872	-29.418945	-11.627197	8.804321
C:\Users\cware\Desktop\Steller18Nov\18NovTrials\M26.DSG	11-1-2013	16:1:2	559820.000000	11196.400000	0.054688	0.554688	-1.042969	0.260550	-0.355046	0.439450	-26.245117	-2.151489	5.462646
C:\Users\cware\Desktop\Steller18Nov\18NovTrials\M26.DSG	11-1-2013	16:1:2	559821.000000	11196.420000	0.093750	0.550781	-1.011719	0.261468	-0.356881	0.438532	-19.775391	-2.044678	0.488281
C:\Users\cware\Desktop\Steller18Nov\18NovTrials\M26.DSG	11-1-2013	16:1:2	559822.000000	11196.440000	0.105469	0.542969	-1.031250	0.261468	-0.360550	0.436697	-19.241333	-2.182007	-3.723145
C:\Users\cware\Desktop\Steller18Nov\18NovTrials\M26.DSG	11-1-2013	16:1:2	559823.000000	11196.460000	0.113281	0.542969	-1.097656	0.262385	-0.361468	0.433945	-7.400513	7.324219	-4.928589
C:\Users\cware\Desktop\Steller18Nov\18NovTrials\M26.DSG	11-1-2013	16:1:2	559824.000000	11196.480000	0.160156	0.558594	-1.070313	0.260550	-0.361468	0.434862	-7.202148	10.284424	-7.232666
C:\Users\cware\Desktop\Steller18Nov\18NovTrials\M26.DSG	11-1-2013	16:1:2	559825.000000	11196.500000	0.195313	0.546875	-1.062500	0.257798	-0.360550	0.433945	-8.178711	11.215210	-9.750366
C:\Users\cware\Desktop\Steller18Nov\18NovTrials\M26.DSG	11-1-2013	16:1:2	559826.000000	11196.520000	0.214844	0.542969	-1.066406	0.255963	-0.363303	0.434862	-10.055542	2.410889	-10.253906
C:\Users\cware\Desktop\Steller18Nov\18NovTrials\M26.DSG	11-1-2013	16:1:2	559827.000000	11196.540000	0.195313	0.558594	-1.117188	0.252294	-0.363303	0.433028	-12.893677	16.921997	-9.307861
C:\Users\cware\Desktop\Steller18Nov\18NovTrials\M26.DSG	11-1-2013	16:1:2	559828.000000	11196.560000	0.207031	0.523438	-1.093750	0.250459	-0.365138	0.432110	-10.635376	15.975952	-8.453369
C:\Users\cware\Desktop\Steller18Nov\18NovTrials\M26.DSG	11-1-2013	16:1:2	559829.000000	11196.580000	0.242188	0.535156	-1.097656	0.247706	-0.366055	0.432110	-13.504028	14.587402	-7.720947
C:\Users\cware\Desktop\Steller18Nov\18NovTrials\M26.DSG	11-1-2013	16:1:2	559830.000000	11196.600000	0.250000	0.492188	-1.046875	0.244954	-0.366972	0.430275	-16.677856	10.452271	-11.489868
C:\Users\cware\Desktop\Steller18Nov\18NovTrials\M26.DSG	11-1-2013	16:1:2	559831.000000	11196.620000	0.183594	0.484375	-1.046875	0.241284	-0.368807	0.428440	-17.684937	17.791748	-8.453369
C:\Users\cware\Desktop\Steller18Nov\18NovTrials\M26.DSG	11-1-2013	16:1:2	559832.000000	11196.640000	0.199219	0.507813	-1.062500	0.238532	-0.370642	0.427523	-18.264771	22.506714	-3.952026
C:\Users\cware\Desktop\Steller18Nov\18NovTrials\M26.DSG	11-1-2013	16:1:2	559833.000000	11196.660000	0.230469	0.535156	-1.042969	0.236697	-0.373394	0.424771	-18.402100	8.819580	-5.554199
C:\Users\cware\Desktop\Steller18Nov\18NovTrials\M26.DSG	11-1-2013	16:1:2	559834.000000	11196.680000	0.250000	0.511719	-1.027344	0.234862	-0.374312	0.423853	-13.702393	-3.890991	-6.011963
C:\Users\cware\Desktop\Steller18Nov\18NovTrials\M26.DSG	11-1-2013	16:1:2	559835.000000	11196.700000	0.167969	0.539063	-1.027344	0.234862	-0.376147	0.421101	-12.496948	9.735107	-5.981445
C:\Users\cware\Desktop\Steller18Nov\18NovTrials\M26.DSG	11-1-2013	16:1:2	559836.000000	11196.720000	0.238281	0.566406	-1.003906	0.233945	-0.377982	0.421101	-15.670776	-11.260986	-10.696411
C:\Users\cware\Desktop\Steller18Nov\18NovTrials\M26.DSG	11-1-2013	16:1:2	559837.000000	11196.740000	0.179688	0.546875	-0.996094	0.233945	-0.378899	0.419266	-10.650635	-3.417969	-9.033203
C:\Users\cware\Desktop\Steller18Nov\18NovTrials\M26.DSG	11-1-2013	16:1:2	559838.000000	11196.760000	0.117188	0.558594	-1.050781	0.232110	-0.379817	0.418349	-6.698608	9.933472	-5.020142
C:\Users\cware\Desktop\Steller18Nov\18NovTrials\M26.DSG	11-1-2013	16:1:2	559839.000000	11196.780000	0.101563	0.613281	-1.003906	0.228440	-0.377982	0.417431	-5.859375	0.473022	-8.666992
C:\Users\cware\Desktop\Steller18Nov\18NovTrials\M26.DSG	11-1-2013	16:1:2	559840.000000	11196.800000	0.214844	0.574219	-0.980469	0.230275	-0.379817	0.416514	-7.720947	-9.582520	-11.489868
C:\Users\cware\Desktop\Steller18Nov\18NovTrials\M26.DSG	11-1-2013	16:1:2	559841.000000	11196.820000	0.144531	0.566406	-1.003906	0.228440	-0.380734	0.415596	-8.255005	-0.335693	-10.452271
C:\Users\cware\Desktop\Steller18Nov\18NovTrials\M26.DSG	11-1-2013	16:1:2	559842.000000	11196.840000	0.160156	0.566406	-0.964844	0.229358	-0.379817	0.415596	-6.149292	2.349854	-9.658813
C:\Users\cware\Desktop\Steller18Nov\18NovTrials\M26.DSG	11-1-2013	16:1:2	559843.000000	11196.860000	0.113281	0.574219	-0.976563	0.227523	-0.380734	0.414679	-0.473022	-17.807007	-12.939453
C:\Users\cware\Desktop\Steller18Nov\18NovTrials\M26.DSG	11-1-2013	16:1:2	559844.000000	11196.880000	0.121094	0.554688	-1.000000	0.227523	-0.379817	0.415596	-6.149292	1.907349	-12.634277
C:\Users\cware\Desktop\Steller18Nov\18NovTrials\M26.DSG	11-1-2013	16:1:2	559845.000000	11196.900000	0.113281	0.550781	-0.984375	0.226606	-0.378899	0.414679	-2.075195	0.381470	-12.451172
C:\Users\cware\Desktop\Steller18Nov\18NovTrials\M26.DSG	11-1-2013	16:1:2	559846.000000	11196.920000	0.066406	0.566406	-1.046875	0.225688	-0.379817	0.417431	-1.541138	10.543823	-10.025024
C:\Users\cware\Desktop\Steller18Nov\18NovTrials\M26.DSG	11-1-2013	16:1:2	559847.000000	11196.940000	0.085938	0.515625	-0.964844	0.222936	-0.378899	0.417431	-6.729126	-4.150391	-13.351440
C:\Users\cware\Desktop\Steller18Nov\18NovTrials\M26.DSG	11-1-2013	16:1:2	559848.000000	11196.960000	0.125000	0.519531	-0.996094	0.222018	-0.378899	0.417431	-2.502441	0.793457	-7.568359
C:\Users\cware\Desktop\Steller18Nov\18NovTrials\M26.DSG	11-1-2013	16:1:2	559849.000000	11196.980000	0.085938	0.539063	-1.039063	0.221101	-0.377982	0.418349	-4.928589	-3.616333	-8.148193
C:\Users\cware\Desktop\Steller18Nov\18NovTrials\M26.DSG	11-1-2013	16:1:2	559850.000000	11197.000000	0.089844	0.546875	-0.976563	0.220183	-0.378899	0.418349	-7.537842	5.310059	-9.262085
C:\Users\cware\Desktop\Steller18Nov\18NovTrials\M26.DSG	11-1-2013	16:1:2	559851.000000	11197.020000	0.097656	0.554688	-0.988281	0.221101	-0.378899	0.417431	-6.698608	2.197266	-7.720947
C:\Users\cware\Desktop\Steller18Nov\18NovTrials\M26.DSG	11-1-2013	16:1:2	559852.000000	11197.040000	0.144531	0.554688	-0.957031	0.218349	-0.377982	0.416514	-5.966187	-2.426147	-11.291504
C:\Users\cware\Desktop\Steller18Nov\18NovTrials\M26.DSG	11-1-2013	16:1:2	559853.000000	11197.060000	0.085938	0.515625	-1.011719	0.218349	-0.377982	0.417431	-0.717163	4.684448	-9.536743
C:\Users\cware\Desktop\Steller18Nov\18NovTrials\M26.DSG	11-1-2013	16:1:2	559854.000000	11197.080000	0.132813	0.539063	-0.992188	0.214679	-0.377982	0.417431	2.243042	6.973267	-7.202148
C:\Users\cware\Desktop\Steller18Nov\18NovTrials\M26.DSG	11-1-2013	16:1:2	559855.000000	11197.100000	0.085938	0.542969	-0.964844	0.215596	-0.377982	0.418349	1.953125	13.381958	-8.697510
C:\Users\cware\Desktop\Steller18Nov\18NovTrials\M26.DSG	11-1-2013	16:1:2	559856.000000	11197.120000	0.160156	0.511719	-0.945313	0.212844	-0.375229	0.421101	1.708984	1.220703	-10.467529
C:\Users\cware\Desktop\Steller18Nov\18NovTrials\M26.DSG	11-1-2013	16:1:2	559857.000000	11197.140000	0.152344	0.523438	-0.972656	0.212844	-0.375229	0.422018	0.305176	-1.083374	-10.223389
C:\Users\cware\Desktop\Steller18Nov\18NovTrials\M26.DSG	11-1-2013	16:1:2	559858.000000	11197.160000	0.128906	0.554688	-1.000000	0.210092	-0.375229	0.422936	0.778198	-7.568359	-10.833740
C:\Users\cware\Desktop\Steller18Nov\18NovTrials\M26.DSG	11-1-2013	16:1:2	559859.000000	11197.180000	0.089844	0.500000	-0.992188	0.210092	-0.374312	0.422936	0.076294	9.613037	-8.361816
C:\Users\cware\Desktop\Steller18Nov\18NovTrials\M26.DSG	11-1-2013	16:1:2	559860.000000	11197.200000	0.156250	0.535156	-0.992188	0.208257	-0.373394	0.424771	-1.190186	-5.218506	-12.252808
C:\Users\cware\Desktop\Steller18Nov\18NovTrials\M26.DSG	11-1-2013	16:1:2	559861.000000	11197.220000	0.109375	0.500000	-0.984375	0.208257	-0.371560	0.425688	0.808716	4.730225	-10.635376
C:\Users\cware\Desktop\Steller18Nov\18NovTrials\M26.DSG	11-1-2013	16:1:2	559862.000000	11197.240000	0.117188	0.507813	-1.007813	0.207339	-0.372477	0.426606	-1.022339	7.675171	-10.238647
C:\Users\cware\Desktop\Steller18Nov\18NovTrials\M26.DSG	11-1-2013	16:1:2	559863.000000	11197.260000	0.148438	0.511719	-0.992188	0.204587	-0.371560	0.426606	-1.632690	1.144409	-8.056641
C:\Users\cware\Desktop\Steller18Nov\18NovTrials\M26.DSG	11-1-2013	16:1:2	559864.000000	11197.280000	0.183594	0.523438	-0.988281	0.202752	-0.371560	0.426606	-0.305176	-7.110596	-7.766724
C:\Users\cware\Desktop\Steller18Nov\18NovTrials\M26.DSG	11-1-2013	16:1:2	559865.000000	11197.300000	0.125000	0.511719	-1.019531	0.203670	-0.369725	0.430275	0.030518	1.556396	-5.523682
C:\Users\cware\Desktop\Steller18Nov\18NovTrials\M26.DSG	11-1-2013	16:1:2	559866.000000	11197.320000	0.136719	0.503906	-1.019531	0.202752	-0.370642	0.429358	-0.335693	4.516602	-5.386353
C:\Users\cware\Desktop\Steller18Nov\18NovTrials\M26.DSG	11-1-2013	16:1:2	559867.000000	11197.340000	0.191406	0.515625	-0.976563	0.201835	-0.368807	0.431193	-1.373291	-3.723145	-8.193970
C:\Users\cware\Desktop\Steller18Nov\18NovTrials\M26.DSG	11-1-2013	16:1:2	559868.000000	11197.360000	0.128906	0.515625	-1.031250	0.200917	-0.368807	0.430275	2.624512	0.305176	-6.362915
C:\Users\cware\Desktop\Steller18Nov\18NovTrials\M26.DSG	11-1-2013	16:1:2	559869.000000	11197.380000	0.164063	0.519531	-1.027344	0.200917	-0.366972	0.433945	2.777100	5.950928	-4.470825
C:\Users\cware\Desktop\Steller18Nov\18NovTrials\M26.DSG	11-1-2013	16:1:2	559870.000000	11197.400000	0.132813	0.503906	-1.011719	0.200917	-0.367890	0.433945	1.876831	-1.495361	-6.958008
C:\Users\cware\Desktop\Steller18Nov\18NovTrials\M26.DSG	11-1-2013	16:1:2	559871.000000	11197.420000	0.175781	0.507813	-0.996094	0.200000	-0.365138	0.434862	0.869751	3.082275	-5.828857
C:\Users\cware\Desktop\Steller18Nov\18NovTrials\M26.DSG	11-1-2013	16:1:2	559872.000000	11197.440000	0.164063	0.488281	-1.011719	0.199083	-0.365138	0.434862	0.106812	-1.876831	-4.837036
C:\Users\cware\Desktop\Steller18Nov\18NovTrials\M26.DSG	11-1-2013	16:1:2	559873.000000	11197.460000	0.164063	0.511719	-1.003906	0.199083	-0.364220	0.435780	-0.793457	1.480103	-6.607056
C:\Users\cware\Desktop\Steller18Nov\18NovTrials\M26.DSG	11-1-2013	16:1:2	559874.000000	11197.480000	0.175781	0.519531	-1.000000	0.198165	-0.364220	0.437615	0.579834	-5.371094	-7.278442
C:\Users\cware\Desktop\Steller18Nov\18NovTrials\M26.DSG	11-1-2013	16:1:2	559875.000000	11197.500000	0.152344	0.507813	-1.015625	0.199083	-0.362385	0.438532	3.341675	10.589600	-6.134033
C:\Users\cware\Desktop\Steller18Nov\18NovTrials\M26.DSG	11-1-2013	16:1:2	559876.000000	11197.520000	0.125000	0.480469	-1.011719	0.197248	-0.361468	0.439450	0.900269	4.608154	-6.591797
C:\Users\cware\Desktop\Steller18Nov\18NovTrials\M26.DSG	11-1-2013	16:1:2	559877.000000	11197.540000	0.175781	0.503906	-0.992188	0.196330	-0.360550	0.438532	4.730225	-3.036499	-6.179810
C:\Users\cware\Desktop\Steller18Nov\18NovTrials\M26.DSG	11-1-2013	16:1:2	559878.000000	11197.560000	0.167969	0.484375	-0.992188	0.196330	-0.358716	0.443119	3.784180	-7.080078	-6.820679
C:\Users\cware\Desktop\Steller18Nov\18NovTrials\M26.DSG	11-1-2013	16:1:2	559879.000000	11197.580000	0.148438	0.476563	-1.000000	0.196330	-0.357798	0.444954	4.577637	2.838135	-7.492065
C:\Users\cware\Desktop\Steller18Nov\18NovTrials\M26.DSG	11-1-2013	16:1:2	559880.000000	11197.600000	0.136719	0.484375	-1.019531	0.196330	-0.355046	0.445872	4.867554	6.423950	-6.881714
C:\Users\cware\Desktop\Steller18Nov\18NovTrials\M26.DSG	11-1-2013	16:1:2	559881.000000	11197.620000	0.183594	0.468750	-1.015625	0.194495	-0.355046	0.447706	6.179810	-5.279541	-6.149292
C:\Users\cware\Desktop\Steller18Nov\18NovTrials\M26.DSG	11-1-2013	16:1:2	559882.000000	11197.640000	0.140625	0.445313	-1.011719	0.193578	-0.353211	0.449541	5.187988	9.567261	-5.035400
C:\Users\cware\Desktop\Steller18Nov\18NovTrials\M26.DSG	11-1-2013	16:1:2	559883.000000	11197.660000	0.187500	0.496094	-1.015625	0.193578	-0.351376	0.451376	1.708984	-11.459351	-7.873535
C:\Users\cware\Desktop\Steller18Nov\18NovTrials\M26.DSG	11-1-2013	16:1:2	559884.000000	11197.680000	0.128906	0.472656	-1.019531	0.193578	-0.351376	0.451376	3.417969	6.835938	-5.462646
C:\Users\cware\Desktop\Steller18Nov\18NovTrials\M26.DSG	11-1-2013	16:1:2	559885.000000	11197.700000	0.164063	0.468750	-1.031250	0.191743	-0.349541	0.453211	5.432129	-0.808716	-4.913330
C:\Users\cware\Desktop\Steller18Nov\18NovTrials\M26.DSG	11-1-2013	16:1:2	559886.000000	11197.720000	0.175781	0.460938	-1.000000	0.192661	-0.348624	0.455046	2.670288	0.350952	-5.798340
C:\Users\cware\Desktop\Steller18Nov\18NovTrials\M26.DSG	11-1-2013	16:1:2	559887.000000	11197.740000	0.132813	0.453125	-1.015625	0.191743	-0.346789	0.455963	3.906250	3.570557	-4.425049
C:\Users\cware\Desktop\Steller18Nov\18NovTrials\M26.DSG	11-1-2013	16:1:2	559888.000000	11197.760000	0.183594	0.429688	-1.019531	0.191743	-0.346789	0.454128	2.059937	-1.205444	-4.623413
C:\Users\cware\Desktop\Steller18Nov\18NovTrials\M26.DSG	11-1-2013	16:1:2	559889.000000	11197.780000	0.156250	0.453125	-1.039063	0.190826	-0.344954	0.457798	3.631592	-3.402710	-4.333496
C:\Users\cware\Desktop\Steller18Nov\18NovTrials\M26.DSG	11-1-2013	16:1:2	559890.000000	11197.800000	0.167969	0.453125	-1.031250	0.190826	-0.343119	0.458716	5.371094	-3.021240	-4.135132
C:\Users\cware\Desktop\Steller18Nov\18NovTrials\M26.DSG	11-1-2013	16:1:2	559891.000000	11197.820000	0.152344	0.449219	-1.003906	0.191743	-0.341284	0.461468	1.617432	0.717163	-5.828857
C:\Users\cware\Desktop\Steller18Nov\18NovTrials\M26.DSG	11-1-2013	16:1:2	559892.000000	11197.840000	0.199219	0.437500	-1.011719	0.190826	-0.341284	0.462385	5.905151	1.663208	-5.065918
C:\Users\cware\Desktop\Steller18Nov\18NovTrials\M26.DSG	11-1-2013	16:1:2	559893.000000	11197.860000	0.136719	0.429688	-1.046875	0.188073	-0.339450	0.463303	8.285522	0.976563	-5.584717
C:\Users\cware\Desktop\Steller18Nov\18NovTrials\M26.DSG	11-1-2013	16:1:2	559894.000000	11197.880000	0.179688	0.417969	-1.015625	0.188073	-0.336697	0.466972	6.729126	7.965088	-6.683350
C:\Users\cware\Desktop\Steller18Nov\18NovTrials\M26.DSG	11-1-2013	16:1:2	559895.000000	11197.900000	0.195313	0.414063	-1.035156	0.187156	-0.335780	0.467890	7.904053	-7.324219	-7.278442
C:\Users\cware\Desktop\Steller18Nov\18NovTrials\M26.DSG	11-1-2013	16:1:2	559896.000000	11197.920000	0.156250	0.421875	-1.046875	0.187156	-0.333028	0.471560	7.553101	4.058838	-6.774902
C:\Users\cware\Desktop\Steller18Nov\18NovTrials\M26.DSG	11-1-2013	16:1:2	559897.000000	11197.940000	0.144531	0.421875	-1.039063	0.186239	-0.332110	0.470642	8.316040	10.467529	-7.141113
C:\Users\cware\Desktop\Steller18Nov\18NovTrials\M26.DSG	11-1-2013	16:1:2	559898.000000	11197.960000	0.191406	0.433594	-1.035156	0.184404	-0.330275	0.474312	5.279541	0.640869	-8.361816
C:\Users\cware\Desktop\Steller18Nov\18NovTrials\M26.DSG	11-1-2013	16:1:2	559899.000000	11197.980000	0.183594	0.414063	-1.035156	0.183486	-0.329358	0.474312	2.899170	2.105713	-7.659912
C:\Users\cware\Desktop\Steller18Nov\18NovTrials\M26.DSG	11-1-2013	16:1:2	559900.000000	11198.000000	0.203125	0.441406	-1.039063	0.183486	-0.327523	0.477982	3.601074	-2.182007	-7.080078
C:\Users\cware\Desktop\Steller18Nov\18NovTrials\M26.DSG	11-1-2013	16:1:2	559901.000000	11198.020000	0.203125	0.417969	-1.027344	0.183486	-0.325688	0.477064	2.578735	4.425049	-6.958008
C:\Users\cware\Desktop\Steller18Nov\18NovTrials\M26.DSG	11-1-2013	16:1:2	559902.000000	11198.040000	0.183594	0.429688	-1.074219	0.181651	-0.325688	0.477982	7.644653	9.002686	-5.722046
C:\Users\cware\Desktop\Steller18Nov\18NovTrials\M26.DSG	11-1-2013	16:1:2	559903.000000	11198.060000	0.203125	0.386719	-1.035156	0.179817	-0.323853	0.479817	2.853394	-10.848999	-6.439209
C:\Users\cware\Desktop\Steller18Nov\18NovTrials\M26.DSG	11-1-2013	16:1:2	559904.000000	11198.080000	0.226563	0.394531	-1.003906	0.180734	-0.323853	0.480734	-1.190186	6.637573	-4.150391
C:\Users\cware\Desktop\Steller18Nov\18NovTrials\M26.DSG	11-1-2013	16:1:2	559905.000000	11198.100000	0.175781	0.421875	-1.031250	0.178899	-0.322018	0.476147	-0.762939	1.358032	-4.302979
C:\Users\cware\Desktop\Steller18Nov\18NovTrials\M26.DSG	11-1-2013	16:1:2	559906.000000	11198.120000	0.230469	0.417969	-1.027344	0.178899	-0.320183	0.482569	0.793457	-2.655029	-3.875732
C:\Users\cware\Desktop\Steller18Nov\18NovTrials\M26.DSG	11-1-2013	16:1:2	559907.000000	11198.140000	0.238281	0.402344	-1.015625	0.179817	-0.320183	0.482569	-4.425049	-6.607056	-6.164551
C:\Users\cware\Desktop\Steller18Nov\18NovTrials\M26.DSG	11-1-2013	16:1:2	559908.000000	11198.160000	0.175781	0.394531	-1.058594	0.179817	-0.320183	0.482569	-2.059937	-10.757446	-4.608154
C:\Users\cware\Desktop\Steller18Nov\18NovTrials\M26.DSG	11-1-2013	16:1:2	559909.000000	11198.180000	0.164063	0.382813	-1.042969	0.179817	-0.318349	0.484404	-0.732422	3.875732	-2.777100
C:\Users\cware\Desktop\Steller18Nov\18NovTrials\M26.DSG	11-1-2013	16:1:2	559910.000000	11198.200000	0.214844	0.382813	-1.023438	0.180734	-0.318349	0.485321	-2.197266	0.778198	-3.463745
C:\Users\cware\Desktop\Steller18Nov\18NovTrials\M26.DSG	11-1-2013	16:1:2	559911.000000	11198.220000	0.234375	0.382813	-1.000000	0.179817	-0.318349	0.485321	-1.846313	-7.125854	-3.784180
C:\Users\cware\Desktop\Steller18Nov\18NovTrials\M26.DSG	11-1-2013	16:1:2	559912.000000	11198.240000	0.195313	0.382813	-1.035156	0.181651	-0.316514	0.484404	-3.921509	-4.409790	-5.340576
C:\Users\cware\Desktop\Steller18Nov\18NovTrials\M26.DSG	11-1-2013	16:1:2	559913.000000	11198.260000	0.175781	0.382813	-1.031250	0.180734	-0.316514	0.486239	-1.083374	-2.792358	-5.325317
C:\Users\cware\Desktop\Steller18Nov\18NovTrials\M26.DSG	11-1-2013	16:1:2	559914.000000	11198.280000	0.175781	0.386719	-1.046875	0.182569	-0.316514	0.487156	0.289917	-7.873535	-4.577637
C:\Users\cware\Desktop\Steller18Nov\18NovTrials\M26.DSG	11-1-2013	16:1:2	559915.000000	11198.300000	0.164063	0.390625	-1.046875	0.181651	-0.315596	0.487156	1.037598	-1.708984	-3.204346
C:\Users\cware\Desktop\Steller18Nov\18NovTrials\M26.DSG	11-1-2013	16:1:2	559916.000000	11198.320000	0.179688	0.363281	-1.042969	0.181651	-0.314679	0.488073	-2.410889	-0.366211	-3.906250
C:\Users\cware\Desktop\Steller18Nov\18NovTrials\M26.DSG	11-1-2013	16:1:2	559917.000000	11198.340000	0.203125	0.359375	-1.019531	0.183486	-0.313761	0.488991	0.259399	-9.704590	-4.486084
C:\Users\cware\Desktop\Steller18Nov\18NovTrials\M26.DSG	11-1-2013	16:1:2	559918.000000	11198.360000	0.164063	0.390625	-1.042969	0.183486	-0.312844	0.489908	-0.320435	-4.135132	-4.592896
C:\Users\cware\Desktop\Steller18Nov\18NovTrials\M26.DSG	11-1-2013	16:1:2	559919.000000	11198.380000	0.175781	0.367188	-1.023438	0.183486	-0.311927	0.490826	-2.624512	-1.296997	-4.943848
C:\Users\cware\Desktop\Steller18Nov\18NovTrials\M26.DSG	11-1-2013	16:1:2	559920.000000	11198.400000	0.222656	0.367188	-1.027344	0.184404	-0.311927	0.490826	-0.625610	-10.498047	-3.982544
C:\Users\cware\Desktop\Steller18Nov\18NovTrials\M26.DSG	11-1-2013	16:1:2	559921.000000	11198.420000	0.152344	0.378906	-1.058594	0.185321	-0.311009	0.491743	-2.990723	-6.103516	-4.791260
C:\Users\cware\Desktop\Steller18Nov\18NovTrials\M26.DSG	11-1-2013	16:1:2	559922.000000	11198.440000	0.179688	0.375000	-1.031250	0.185321	-0.311009	0.491743	-1.251221	-2.578735	-4.409790
C:\Users\cware\Desktop\Steller18Nov\18NovTrials\M26.DSG	11-1-2013	16:1:2	559923.000000	11198.460000	0.187500	0.367188	-1.039063	0.185321	-0.310092	0.492661	-2.838135	-0.213623	-3.051758
C:\Users\cware\Desktop\Steller18Nov\18NovTrials\M26.DSG	11-1-2013	16:1:2	559924.000000	11198.480000	0.167969	0.363281	-1.042969	0.186239	-0.310092	0.493578	-4.745483	-1.663208	-3.128052
C:\Users\cware\Desktop\Steller18Nov\18NovTrials\M26.DSG	11-1-2013	16:1:2	559925.000000	11198.500000	0.214844	0.375000	-1.050781	0.186239	-0.310092	0.492661	-3.494263	-1.251221	-2.700806
C:\Users\cware\Desktop\Steller18Nov\18NovTrials\M26.DSG	11-1-2013	16:1:2	559926.000000	11198.520000	0.187500	0.363281	-1.023438	0.186239	-0.309174	0.493578	-4.806519	-5.889893	-3.219604
C:\Users\cware\Desktop\Steller18Nov\18NovTrials\M26.DSG	11-1-2013	16:1:2	559927.000000	11198.540000	0.191406	0.367188	-1.039063	0.187156	-0.309174	0.492661	-5.081177	-6.912231	-4.013062
C:\Users\cware\Desktop\Steller18Nov\18NovTrials\M26.DSG	11-1-2013	16:1:2	559928.000000	11198.560000	0.187500	0.378906	-1.050781	0.187156	-0.309174	0.493578	-2.975464	1.022339	-3.051758
C:\Users\cware\Desktop\Steller18Nov\18NovTrials\M26.DSG	11-1-2013	16:1:2	559929.000000	11198.580000	0.187500	0.371094	-1.031250	0.187156	-0.309174	0.494495	-3.585815	-15.625000	-4.699707
C:\Users\cware\Desktop\Steller18Nov\18NovTrials\M26.DSG	11-1-2013	16:1:2	559930.000000	11198.600000	0.179688	0.378906	-1.027344	0.188991	-0.310092	0.494495	-4.837036	-10.208130	-6.118774
C:\Users\cware\Desktop\Steller18Nov\18NovTrials\M26.DSG	11-1-2013	16:1:2	559931.000000	11198.620000	0.187500	0.375000	-1.054688	0.190826	-0.308257	0.495413	-2.868652	-3.143311	-5.310059
C:\Users\cware\Desktop\Steller18Nov\18NovTrials\M26.DSG	11-1-2013	16:1:2	559932.000000	11198.640000	0.175781	0.378906	-1.035156	0.191743	-0.308257	0.494495	-1.586914	-9.704590	-5.126953
C:\Users\cware\Desktop\Steller18Nov\18NovTrials\M26.DSG	11-1-2013	16:1:2	559933.000000	11198.660000	0.144531	0.386719	-1.062500	0.190826	-0.307339	0.494495	0.244141	-12.802124	-5.676270
C:\Users\cware\Desktop\Steller18Nov\18NovTrials\M26.DSG	11-1-2013	16:1:2	559934.000000	11198.680000	0.179688	0.363281	-1.058594	0.192661	-0.306422	0.494495	-1.861572	1.861572	-5.462646
C:\Users\cware\Desktop\Steller18Nov\18NovTrials\M26.DSG	11-1-2013	16:1:2	559935.000000	11198.700000	0.152344	0.355469	-1.058594	0.192661	-0.306422	0.496330	-0.350952	-1.708984	-5.416870
C:\Users\cware\Desktop\Steller18Nov\18NovTrials\M26.DSG	11-1-2013	16:1:2	559936.000000	11198.720000	0.152344	0.355469	-1.058594	0.191743	-0.305505	0.496330	-2.075195	-2.838135	-4.852295
C:\Users\cware\Desktop\Steller18Nov\18NovTrials\M26.DSG	11-1-2013	16:1:2	559937.000000	11198.740000	0.164063	0.351563	-1.046875	0.192661	-0.306422	0.497248	-2.883911	-5.203247	-7.156372
C:\Users\cware\Desktop\Steller18Nov\18NovTrials\M26.DSG	11-1-2013	16:1:2	559938.000000	11198.760000	0.160156	0.355469	-1.058594	0.191743	-0.304587	0.498165	-6.271362	-6.744385	-8.789063
C:\Users\cware\Desktop\Steller18Nov\18NovTrials\M26.DSG	11-1-2013	16:1:2	559939.000000	11198.780000	0.136719	0.332031	-1.074219	0.191743	-0.304587	0.497248	-2.655029	-3.692627	-7.781982
C:\Users\cware\Desktop\Steller18Nov\18NovTrials\M26.DSG	11-1-2013	16:1:2	559940.000000	11198.800000	0.171875	0.335938	-1.078125	0.191743	-0.305505	0.499083	-4.470825	-7.568359	-8.163452
C:\Users\cware\Desktop\Steller18Nov\18NovTrials\M26.DSG	11-1-2013	16:1:2	559941.000000	11198.820000	0.121094	0.328125	-1.093750	0.191743	-0.305505	0.497248	-6.835938	5.157471	-5.569458
C:\Users\cware\Desktop\Steller18Nov\18NovTrials\M26.DSG	11-1-2013	16:1:2	559942.000000	11198.840000	0.148438	0.343750	-1.078125	0.191743	-0.306422	0.498165	-10.925293	-1.602173	-5.187988
C:\Users\cware\Desktop\Steller18Nov\18NovTrials\M26.DSG	11-1-2013	16:1:2	559943.000000	11198.860000	0.128906	0.347656	-1.097656	0.189908	-0.306422	0.497248	-12.527466	1.876831	-6.286621
C:\Users\cware\Desktop\Steller18Nov\18NovTrials\M26.DSG	11-1-2013	16:1:2	559944.000000	11198.880000	0.179688	0.335938	-1.082031	0.189908	-0.307339	0.496330	-14.846802	-6.988525	-6.393433
C:\Users\cware\Desktop\Steller18Nov\18NovTrials\M26.DSG	11-1-2013	16:1:2	559945.000000	11198.900000	0.156250	0.332031	-1.148438	0.190826	-0.308257	0.495413	-17.028809	-4.623413	-3.372192
C:\Users\cware\Desktop\Steller18Nov\18NovTrials\M26.DSG	11-1-2013	16:1:2	559946.000000	11198.920000	0.156250	0.347656	-1.156250	0.189908	-0.310092	0.493578	-20.812988	2.120972	-0.793457
C:\Users\cware\Desktop\Steller18Nov\18NovTrials\M26.DSG	11-1-2013	16:1:2	559947.000000	11198.940000	0.218750	0.343750	-1.128906	0.191743	-0.313761	0.489908	-24.078369	-9.582520	-1.205444
C:\Users\cware\Desktop\Steller18Nov\18NovTrials\M26.DSG	11-1-2013	16:1:2	559948.000000	11198.960000	0.250000	0.335938	-1.097656	0.192661	-0.316514	0.488991	-27.557373	-21.301270	0.488281
C:\Users\cware\Desktop\Steller18Nov\18NovTrials\M26.DSG	11-1-2013	16:1:2	559949.000000	11198.980000	0.226563	0.328125	-1.082031	0.196330	-0.321101	0.484404	-34.866333	-12.847900	6.408691
C:\Users\cware\Desktop\Steller18Nov\18NovTrials\M26.DSG	11-1-2013	16:1:2	559950.000000	11199.000000	0.183594	0.371094	-1.066406	0.200000	-0.323853	0.481651	-39.566040	-17.028809	9.948730
C:\Users\cware\Desktop\Steller18Nov\18NovTrials\M26.DSG	11-1-2013	16:1:2	559951.000000	11199.020000	0.113281	0.414063	-1.031250	0.204587	-0.329358	0.475229	-40.039063	-14.953613	10.787964
C:\Users\cware\Desktop\Steller18Nov\18NovTrials\M26.DSG	11-1-2013	16:1:2	559952.000000	11199.040000	0.097656	0.449219	-0.996094	0.205505	-0.332110	0.470642	-34.439087	-11.886597	9.841919
C:\Users\cware\Desktop\Steller18Nov\18NovTrials\M26.DSG	11-1-2013	16:1:2	559953.000000	11199.060000	0.093750	0.464844	-1.007813	0.211009	-0.338532	0.465138	-31.021118	-6.332397	9.704590
C:\Users\cware\Desktop\Steller18Nov\18NovTrials\M26.DSG	11-1-2013	16:1:2	559954.000000	11199.080000	0.117188	0.472656	-1.015625	0.211927	-0.341284	0.464220	-28.976440	-13.992310	5.722046
C:\Users\cware\Desktop\Steller18Nov\18NovTrials\M26.DSG	11-1-2013	16:1:2	559955.000000	11199.100000	0.148438	0.507813	-1.003906	0.215596	-0.344954	0.458716	-22.949219	-3.707886	3.326416
C:\Users\cware\Desktop\Steller18Nov\18NovTrials\M26.DSG	11-1-2013	16:1:2	559956.000000	11199.120000	0.128906	0.507813	-0.996094	0.215596	-0.346789	0.456881	-20.721436	-1.678467	2.426147
C:\Users\cware\Desktop\Steller18Nov\18NovTrials\M26.DSG	11-1-2013	16:1:2	559957.000000	11199.140000	0.160156	0.535156	-1.023438	0.216514	-0.349541	0.455046	-15.533447	10.681152	2.838135
C:\Users\cware\Desktop\Steller18Nov\18NovTrials\M26.DSG	11-1-2013	16:1:2	559958.000000	11199.160000	0.199219	0.496094	-1.050781	0.215596	-0.349541	0.454128	-20.141602	9.597778	1.159668
C:\Users\cware\Desktop\Steller18Nov\18NovTrials\M26.DSG	11-1-2013	16:1:2	559959.000000	11199.180000	0.242188	0.527344	-1.082031	0.215596	-0.351376	0.452294	-7.507324	10.803223	-0.061035
C:\Users\cware\Desktop\Steller18Nov\18NovTrials\M26.DSG	11-1-2013	16:1:2	559960.000000	11199.200000	0.253906	0.507813	-1.082031	0.212844	-0.353211	0.452294	-9.323120	15.594482	-1.892090
C:\Users\cware\Desktop\Steller18Nov\18NovTrials\M26.DSG	11-1-2013	16:1:2	559961.000000	11199.220000	0.332031	0.562500	-1.117188	0.209174	-0.353211	0.452294	1.586914	22.583008	-3.448486
C:\Users\cware\Desktop\Steller18Nov\18NovTrials\M26.DSG	11-1-2013	16:1:2	559962.000000	11199.240000	0.324219	0.535156	-1.132813	0.208257	-0.353211	0.453211	1.434326	9.094238	-7.568359
C:\Users\cware\Desktop\Steller18Nov\18NovTrials\M26.DSG	11-1-2013	16:1:2	559963.000000	11199.260000	0.378906	0.480469	-1.109375	0.207339	-0.352294	0.454128	-2.075195	20.584106	-12.817383
C:\Users\cware\Desktop\Steller18Nov\18NovTrials\M26.DSG	11-1-2013	16:1:2	559964.000000	11199.280000	0.378906	0.480469	-1.109375	0.201835	-0.351376	0.454128	3.463745	12.634277	-13.229370
C:\Users\cware\Desktop\Steller18Nov\18NovTrials\M26.DSG	11-1-2013	16:1:2	559965.000000	11199.300000	0.304688	0.460938	-1.082031	0.199083	-0.352294	0.454128	-2.395630	25.939941	-12.634277
C:\Users\cware\Desktop\Steller18Nov\18NovTrials\M26.DSG	11-1-2013	16:1:2	559966.000000	11199.320000	0.371094	0.433594	-1.054688	0.192661	-0.350459	0.455046	-6.332397	8.438110	-11.703491
C:\Users\cware\Desktop\Steller18Nov\18NovTrials\M26.DSG	11-1-2013	16:1:2	559967.000000	11199.340000	0.246094	0.437500	-1.093750	0.192661	-0.351376	0.455963	-3.982544	16.616821	-3.738403
C:\Users\cware\Desktop\Steller18Nov\18NovTrials\M26.DSG	11-1-2013	16:1:2	559968.000000	11199.360000	0.359375	0.445313	-1.015625	0.188991	-0.351376	0.454128	-5.172729	6.149292	-3.723145
C:\Users\cware\Desktop\Steller18Nov\18NovTrials\M26.DSG	11-1-2013	16:1:2	559969.000000	11199.380000	0.324219	0.433594	-1.003906	0.189908	-0.351376	0.455046	-12.008667	-7.736206	-4.486084
C:\Users\cware\Desktop\Steller18Nov\18NovTrials\M26.DSG	11-1-2013	16:1:2	559970.000000	11199.400000	0.277344	0.480469	-1.054688	0.190826	-0.353211	0.453211	-5.203247	-17.868042	-4.806519
C:\Users\cware\Desktop\Steller18Nov\18NovTrials\M26.DSG	11-1-2013	16:1:2	559971.000000	11199.420000	0.226563	0.488281	-1.066406	0.191743	-0.351376	0.453211	-0.778198	5.599976	-3.067017
C:\Users\cware\Desktop\Steller18Nov\18NovTrials\M26.DSG	11-1-2013	16:1:2	559972.000000	11199.440000	0.269531	0.492188	-1.011719	0.190826	-0.351376	0.454128	0.656128	-2.868652	-3.341675
C:\Users\cware\Desktop\Steller18Nov\18NovTrials\M26.DSG	11-1-2013	16:1:2	559973.000000	11199.460000	0.292969	0.464844	-0.988281	0.191743	-0.350459	0.455963	2.273560	-10.269165	-7.446289
C:\Users\cware\Desktop\Steller18Nov\18NovTrials\M26.DSG	11-1-2013	16:1:2	559974.000000	11199.480000	0.273438	0.468750	-1.054688	0.192661	-0.349541	0.455963	2.273560	-26.916504	-8.209229
C:\Users\cware\Desktop\Steller18Nov\18NovTrials\M26.DSG	11-1-2013	16:1:2	559975.000000	11199.500000	0.144531	0.421875	-1.039063	0.193578	-0.347706	0.455963	0.625610	8.346558	-4.455566
C:\Users\cware\Desktop\Steller18Nov\18NovTrials\M26.DSG	11-1-2013	16:1:2	559976.000000	11199.520000	0.187500	0.417969	-1.023438	0.194495	-0.347706	0.456881	1.480103	-12.954712	-6.530762
C:\Users\cware\Desktop\Steller18Nov\18NovTrials\M26.DSG	11-1-2013	16:1:2	559977.000000	11199.540000	0.148438	0.437500	-1.015625	0.194495	-0.345872	0.458716	2.044678	3.448486	-6.439209
C:\Users\cware\Desktop\Steller18Nov\18NovTrials\M26.DSG	11-1-2013	16:1:2	559978.000000	11199.560000	0.156250	0.468750	-1.031250	0.194495	-0.343119	0.458716	1.831055	5.966187	-5.767822
C:\Users\cware\Desktop\Steller18Nov\18NovTrials\M26.DSG	11-1-2013	16:1:2	559979.000000	11199.580000	0.191406	0.472656	-0.996094	0.193578	-0.344037	0.461468	-1.495361	-10.452271	-8.880615
C:\Users\cware\Desktop\Steller18Nov\18NovTrials\M26.DSG	11-1-2013	16:1:2	559980.000000	11199.600000	0.113281	0.519531	-1.031250	0.191743	-0.343119	0.462385	-0.198364	-0.198364	-3.707886
C:\Users\cware\Desktop\Steller18Nov\18NovTrials\M26.DSG	11-1-2013	16:1:2	559981.000000	11199.620000	0.164063	0.449219	-1.066406	0.192661	-0.341284	0.462385	5.752563	-6.210327	-3.204346
C:\Users\cware\Desktop\Steller18Nov\18NovTrials\M26.DSG	11-1-2013	16:1:2	559982.000000	11199.640000	0.097656	0.445313	-1.082031	0.193578	-0.340367	0.463303	9.811401	18.646240	-0.778198
C:\Users\cware\Desktop\Steller18Nov\18NovTrials\M26.DSG	11-1-2013	16:1:2	559983.000000	11199.660000	0.156250	0.425781	-1.011719	0.191743	-0.337615	0.466055	7.904053	-0.427246	-3.952026
C:\Users\cware\Desktop\Steller18Nov\18NovTrials\M26.DSG	11-1-2013	16:1:2	559984.000000	11199.680000	0.230469	0.449219	-1.000000	0.191743	-0.336697	0.467890	6.408691	-0.305176	-3.921509
C:\Users\cware\Desktop\Steller18Nov\18NovTrials\M26.DSG	11-1-2013	16:1:2	559985.000000	11199.700000	0.171875	0.468750	-1.011719	0.191743	-0.332110	0.470642	12.619019	-8.575439	-6.378174
C:\Users\cware\Desktop\Steller18Nov\18NovTrials\M26.DSG	11-1-2013	16:1:2	559986.000000	11199.720000	0.132813	0.453125	-1.027344	0.189908	-0.331193	0.471560	16.403198	5.996704	-8.407593
C:\Users\cware\Desktop\Steller18Nov\18NovTrials\M26.DSG	11-1-2013	16:1:2	559987.000000	11199.740000	0.164063	0.386719	-1.007813	0.189908	-0.327523	0.476147	15.106201	-4.608154	-9.841919
C:\Users\cware\Desktop\Steller18Nov\18NovTrials\M26.DSG	11-1-2013	16:1:2	559988.000000	11199.760000	0.156250	0.343750	-1.027344	0.189908	-0.325688	0.478899	16.647339	11.093140	-4.989624
C:\Users\cware\Desktop\Steller18Nov\18NovTrials\M26.DSG	11-1-2013	16:1:2	559989.000000	11199.780000	0.121094	0.316406	-1.023438	0.187156	-0.321101	0.481651	12.237549	-1.525879	-0.762939
C:\Users\cware\Desktop\Steller18Nov\18NovTrials\M26.DSG	11-1-2013	16:1:2	559990.000000	11199.800000	0.156250	0.351563	-1.027344	0.188073	-0.320183	0.483486	9.231567	12.649536	0.976563
C:\Users\cware\Desktop\Steller18Nov\18NovTrials\M26.DSG	11-1-2013	16:1:2	559991.000000	11199.820000	0.207031	0.394531	-1.035156	0.187156	-0.317431	0.486239	4.394531	4.516602	-1.937866
C:\Users\cware\Desktop\Steller18Nov\18NovTrials\M26.DSG	11-1-2013	16:1:2	559992.000000	11199.840000	0.218750	0.398438	-1.058594	0.187156	-0.316514	0.487156	5.126953	-0.762939	-1.892090
C:\Users\cware\Desktop\Steller18Nov\18NovTrials\M26.DSG	11-1-2013	16:1:2	559993.000000	11199.860000	0.175781	0.378906	-1.050781	0.187156	-0.313761	0.488991	5.981445	7.507324	2.410889
C:\Users\cware\Desktop\Steller18Nov\18NovTrials\M26.DSG	11-1-2013	16:1:2	559994.000000	11199.880000	0.191406	0.394531	-1.046875	0.186239	-0.313761	0.490826	5.569458	3.433228	3.387451
C:\Users\cware\Desktop\Steller18Nov\18NovTrials\M26.DSG	11-1-2013	16:1:2	559995.000000	11199.900000	0.195313	0.378906	-1.046875	0.187156	-0.310092	0.492661	6.134033	4.699707	3.494263
C:\Users\cware\Desktop\Steller18Nov\18NovTrials\M26.DSG	11-1-2013	16:1:2	559996.000000	11199.920000	0.199219	0.398438	-1.035156	0.188073	-0.309174	0.493578	0.778198	1.205444	1.022339
C:\Users\cware\Desktop\Steller18Nov\18NovTrials\M26.DSG	11-1-2013	16:1:2	559997.000000	11199.940000	0.214844	0.382813	-1.050781	0.188073	-0.308257	0.495413	3.784180	-0.305176	-1.510620
C:\Users\cware\Desktop\Steller18Nov\18NovTrials\M26.DSG	11-1-2013	16:1:2	559998.000000	11199.960000	0.218750	0.367188	-1.035156	0.187156	-0.307339	0.495413	8.834839	-6.042480	-1.770020
C:\Users\cware\Desktop\Steller18Nov\18NovTrials\M26.DSG	11-1-2013	16:1:2	559999.000000	11199.980000	0.214844	0.359375	-1.054688	0.188073	-0.302752	0.497248	9.002686	-6.805420	-5.706787
C:\Users\cware\Desktop\Steller18Nov\18NovTrials\M26.DSG	11-1-2013	16:1:2	560000.000000	11200.000000	0.167969	0.343750	-1.066406	0.188991	-0.301835	0.499083	12.130737	2.548218	-4.425049
C:\Users\cware\Desktop\Steller18Nov\18NovTrials\M26.DSG	11-1-2013	16:1:2	560001.000000	11200.020000	0.183594	0.335938	-1.062500	0.188073	-0.298165	0.502752	13.992310	-8.941650	-7.873535
C:\Users\cware\Desktop\Steller18Nov\18NovTrials\M26.DSG	11-1-2013	16:1:2	560002.000000	11200.040000	0.171875	0.316406	-1.046875	0.189908	-0.297248	0.502752	11.978149	-9.124756	-5.981445
C:\Users\cware\Desktop\Steller18Nov\18NovTrials\M26.DSG	11-1-2013	16:1:2	560003.000000	11200.060000	0.117188	0.343750	-1.078125	0.188991	-0.294495	0.506422	9.552002	8.880615	-4.104614
C:\Users\cware\Desktop\Steller18Nov\18NovTrials\M26.DSG	11-1-2013	16:1:2	560004.000000	11200.080000	0.218750	0.335938	-1.035156	0.188073	-0.290826	0.508257	8.834839	-5.584717	-5.874634
C:\Users\cware\Desktop\Steller18Nov\18NovTrials\M26.DSG	11-1-2013	16:1:2	560005.000000	11200.100000	0.160156	0.343750	-1.066406	0.188073	-0.289908	0.510092	10.665894	7.781982	-3.265381
C:\Users\cware\Desktop\Steller18Nov\18NovTrials\M26.DSG	11-1-2013	16:1:2	560006.000000	11200.120000	0.207031	0.339844	-1.039063	0.187156	-0.287156	0.511927	9.902954	-2.227783	-4.379272
C:\Users\cware\Desktop\Steller18Nov\18NovTrials\M26.DSG	11-1-2013	16:1:2	560007.000000	11200.140000	0.203125	0.316406	-1.066406	0.187156	-0.284404	0.513761	9.857178	1.419067	-4.730225
C:\Users\cware\Desktop\Steller18Nov\18NovTrials\M26.DSG	11-1-2013	16:1:2	560008.000000	11200.160000	0.203125	0.316406	-1.015625	0.186239	-0.282569	0.516514	6.317139	-9.155273	-6.179810
C:\Users\cware\Desktop\Steller18Nov\18NovTrials\M26.DSG	11-1-2013	16:1:2	560009.000000	11200.180000	0.214844	0.316406	-1.058594	0.188073	-0.280734	0.517431	5.630493	-0.625610	-4.180908
C:\Users\cware\Desktop\Steller18Nov\18NovTrials\M26.DSG	11-1-2013	16:1:2	560010.000000	11200.200000	0.164063	0.328125	-1.074219	0.188991	-0.277064	0.517431	4.791260	-10.864258	-4.516602
C:\Users\cware\Desktop\Steller18Nov\18NovTrials\M26.DSG	11-1-2013	16:1:2	560011.000000	11200.220000	0.140625	0.300781	-1.074219	0.188073	-0.276147	0.520183	1.602173	8.926392	-2.853394
C:\Users\cware\Desktop\Steller18Nov\18NovTrials\M26.DSG	11-1-2013	16:1:2	560012.000000	11200.240000	0.210938	0.281250	-1.042969	0.188073	-0.275229	0.520183	-1.419067	-3.173828	-2.655029
C:\Users\cware\Desktop\Steller18Nov\18NovTrials\M26.DSG	11-1-2013	16:1:2	560013.000000	11200.260000	0.199219	0.289063	-1.042969	0.187156	-0.275229	0.522018	-1.525879	-4.898071	-2.380371
C:\Users\cware\Desktop\Steller18Nov\18NovTrials\M26.DSG	11-1-2013	16:1:2	560014.000000	11200.280000	0.187500	0.253906	-1.058594	0.188073	-0.275229	0.522018	-2.182007	0.015259	-1.022339
C:\Users\cware\Desktop\Steller18Nov\18NovTrials\M26.DSG	11-1-2013	16:1:2	560015.000000	11200.300000	0.187500	0.265625	-1.066406	0.188073	-0.274312	0.521101	-5.279541	2.365112	-1.632690
C:\Users\cware\Desktop\Steller18Nov\18NovTrials\M26.DSG	11-1-2013	16:1:2	560016.000000	11200.320000	0.195313	0.312500	-1.035156	0.188991	-0.274312	0.522018	-5.813599	-1.464844	-2.868652
C:\Users\cware\Desktop\Steller18Nov\18NovTrials\M26.DSG	11-1-2013	16:1:2	560017.000000	11200.340000	0.171875	0.316406	-1.054688	0.188991	-0.273394	0.521101	-7.095337	-8.087158	-2.578735
C:\Users\cware\Desktop\Steller18Nov\18NovTrials\M26.DSG	11-1-2013	16:1:2	560018.000000	11200.360000	0.199219	0.289063	-1.031250	0.189908	-0.274312	0.522018	-8.255005	-3.616333	-2.700806
C:\Users\cware\Desktop\Steller18Nov\18NovTrials\M26.DSG	11-1-2013	16:1:2	560019.000000	11200.380000	0.183594	0.292969	-1.050781	0.189908	-0.275229	0.521101	-8.743286	-2.288818	0.625610
C:\Users\cware\Desktop\Steller18Nov\18NovTrials\M26.DSG	11-1-2013	16:1:2	560020.000000	11200.400000	0.167969	0.300781	-1.062500	0.190826	-0.276147	0.520183	-9.552002	2.761841	0.686646
C:\Users\cware\Desktop\Steller18Nov\18NovTrials\M26.DSG	11-1-2013	16:1:2	560021.000000	11200.420000	0.179688	0.308594	-1.070313	0.191743	-0.276147	0.520183	-9.552002	-7.492065	-0.640869
C:\Users\cware\Desktop\Steller18Nov\18NovTrials\M26.DSG	11-1-2013	16:1:2	560022.000000	11200.440000	0.203125	0.316406	-1.039063	0.192661	-0.277982	0.520183	-10.635376	-2.182007	-2.304077
C:\Users\cware\Desktop\Steller18Nov\18NovTrials\M26.DSG	11-1-2013	16:1:2	560023.000000	11200.460000	0.144531	0.324219	-1.085938	0.193578	-0.277064	0.518349	-10.421753	-2.105713	-2.243042
C:\Users\cware\Desktop\Steller18Nov\18NovTrials\M26.DSG	11-1-2013	16:1:2	560024.000000	11200.480000	0.203125	0.335938	-1.042969	0.195413	-0.281651	0.520183	-12.847900	-11.474609	-5.935669
C:\Users\cware\Desktop\Steller18Nov\18NovTrials\M26.DSG	11-1-2013	16:1:2	560025.000000	11200.500000	0.132813	0.320313	-1.113281	0.194495	-0.280734	0.517431	-9.719849	0.869751	-5.111694
C:\Users\cware\Desktop\Steller18Nov\18NovTrials\M26.DSG	11-1-2013	16:1:2	560026.000000	11200.520000	0.175781	0.285156	-1.074219	0.193578	-0.280734	0.516514	-7.064819	-2.182007	-5.722046
C:\Users\cware\Desktop\Steller18Nov\18NovTrials\M26.DSG	11-1-2013	16:1:2	560027.000000	11200.540000	0.179688	0.289063	-1.050781	0.194495	-0.279817	0.517431	-3.967285	-2.502441	-4.501343
C:\Users\cware\Desktop\Steller18Nov\18NovTrials\M26.DSG	11-1-2013	16:1:2	560028.000000	11200.560000	0.171875	0.304688	-1.058594	0.193578	-0.280734	0.517431	-6.072998	-1.052856	-2.487183
C:\Users\cware\Desktop\Steller18Nov\18NovTrials\M26.DSG	11-1-2013	16:1:2	560029.000000	11200.580000	0.179688	0.320313	-1.054688	0.192661	-0.280734	0.516514	-5.279541	-5.340576	-5.004883
C:\Users\cware\Desktop\Steller18Nov\18NovTrials\M26.DSG	11-1-2013	16:1:2	560030.000000	11200.600000	0.167969	0.316406	-1.074219	0.193578	-0.280734	0.516514	-2.990723	-4.913330	-4.959106
C:\Users\cware\Desktop\Steller18Nov\18NovTrials\M26.DSG	11-1-2013	16:1:2	560031.000000	11200.620000	0.132813	0.332031	-1.085938	0.194495	-0.279817	0.518349	-0.976563	-0.030518	-3.875732
C:\Users\cware\Desktop\Steller18Nov\18NovTrials\M26.DSG	11-1-2013	16:1:2	560032.000000	11200.640000	0.175781	0.332031	-1.035156	0.193578	-0.279817	0.518349	-2.899170	-5.981445	-5.920410
C:\Users\cware\Desktop\Steller18Nov\18NovTrials\M26.DSG	11-1-2013	16:1:2	560033.000000	11200.660000	0.132813	0.328125	-1.062500	0.193578	-0.280734	0.517431	-5.538940	0.625610	-5.966187
C:\Users\cware\Desktop\Steller18Nov\18NovTrials\M26.DSG	11-1-2013	16:1:2	560034.000000	11200.680000	0.160156	0.339844	-1.097656	0.193578	-0.279817	0.517431	-1.129150	-1.220703	-5.874634
C:\Users\cware\Desktop\Steller18Nov\18NovTrials\M26.DSG	11-1-2013	16:1:2	560035.000000	11200.700000	0.140625	0.343750	-1.074219	0.192661	-0.278899	0.517431	-1.098633	-9.933472	-6.240845
C:\Users\cware\Desktop\Steller18Nov\18NovTrials\M26.DSG	11-1-2013	16:1:2	560036.000000	11200.720000	0.140625	0.312500	-1.105469	0.192661	-0.279817	0.520183	-0.305176	6.652832	-3.707886
C:\Users\cware\Desktop\Steller18Nov\18NovTrials\M26.DSG	11-1-2013	16:1:2	560037.000000	11200.740000	0.203125	0.296875	-1.093750	0.193578	-0.277982	0.520183	2.029419	-5.844116	-5.813599
C:\Users\cware\Desktop\Steller18Nov\18NovTrials\M26.DSG	11-1-2013	16:1:2	560038.000000	11200.760000	0.175781	0.269531	-1.113281	0.193578	-0.276147	0.521101	-2.349854	-6.301880	-7.644653
C:\Users\cware\Desktop\Steller18Nov\18NovTrials\M26.DSG	11-1-2013	16:1:2	560039.000000	11200.780000	0.203125	0.281250	-1.132813	0.194495	-0.276147	0.521101	-1.525879	-13.061523	-7.019043
C:\Users\cware\Desktop\Steller18Nov\18NovTrials\M26.DSG	11-1-2013	16:1:2	560040.000000	11200.800000	0.191406	0.253906	-1.148438	0.195413	-0.276147	0.521101	-9.552002	-11.810303	-1.693726
C:\Users\cware\Desktop\Steller18Nov\18NovTrials\M26.DSG	11-1-2013	16:1:2	560041.000000	11200.820000	0.214844	0.238281	-1.148438	0.197248	-0.276147	0.521101	-20.690918	-16.967773	5.126953
C:\Users\cware\Desktop\Steller18Nov\18NovTrials\M26.DSG	11-1-2013	16:1:2	560042.000000	11200.840000	0.230469	0.257813	-1.125000	0.202752	-0.278899	0.517431	-33.935547	-12.390137	10.238647
C:\Users\cware\Desktop\Steller18Nov\18NovTrials\M26.DSG	11-1-2013	16:1:2	560043.000000	11200.860000	0.246094	0.292969	-1.078125	0.203670	-0.283486	0.515596	-39.047241	-33.843994	8.880615
C:\Users\cware\Desktop\Steller18Nov\18NovTrials\M26.DSG	11-1-2013	16:1:2	560044.000000	11200.880000	0.183594	0.308594	-1.046875	0.211009	-0.289908	0.510092	-40.161133	-21.087646	7.781982
C:\Users\cware\Desktop\Steller18Nov\18NovTrials\M26.DSG	11-1-2013	16:1:2	560045.000000	11200.900000	0.136719	0.308594	-1.007813	0.214679	-0.292661	0.505505	-33.309937	-22.262573	5.172729
C:\Users\cware\Desktop\Steller18Nov\18NovTrials\M26.DSG	11-1-2013	16:1:2	560046.000000	11200.920000	0.089844	0.320313	-1.019531	0.220183	-0.298165	0.500917	-28.381348	-14.434814	6.912231
C:\Users\cware\Desktop\Steller18Nov\18NovTrials\M26.DSG	11-1-2013	16:1:2	560047.000000	11200.940000	0.140625	0.402344	-1.015625	0.220183	-0.300917	0.500000	-24.963379	-20.416260	5.767822
C:\Users\cware\Desktop\Steller18Nov\18NovTrials\M26.DSG	11-1-2013	16:1:2	560048.000000	11200.960000	0.140625	0.402344	-1.015625	0.226606	-0.303670	0.496330	-22.338867	-13.061523	3.494263
C:\Users\cware\Desktop\Steller18Nov\18NovTrials\M26.DSG	11-1-2013	16:1:2	560049.000000	11200.980000	0.152344	0.480469	-1.082031	0.228440	-0.305505	0.494495	-15.991211	-5.035400	1.358032
C:\Users\cware\Desktop\Steller18Nov\18NovTrials\M26.DSG	11-1-2013	16:1:2	560050.000000	11201.000000	0.187500	0.500000	-1.093750	0.229358	-0.307339	0.493578	-11.581421	-3.433228	-1.586914
C:\Users\cware\Desktop\Steller18Nov\18NovTrials\M26.DSG	11-1-2013	16:1:2	560051.000000	11201.020000	0.203125	0.500000	-1.121094	0.229358	-0.307339	0.492661	-1.815796	5.325317	-6.423950
C:\Users\cware\Desktop\Steller18Nov\18NovTrials\M26.DSG	11-1-2013	16:1:2	560052.000000	11201.040000	0.250000	0.492188	-1.152344	0.227523	-0.307339	0.493578	6.393433	-0.793457	-10.620117
C:\Users\cware\Desktop\Steller18Nov\18NovTrials\M26.DSG	11-1-2013	16:1:2	560053.000000	11201.060000	0.261719	0.441406	-1.136719	0.226606	-0.306422	0.494495	10.772705	7.537842	-16.326904
C:\Users\cware\Desktop\Steller18Nov\18NovTrials\M26.DSG	11-1-2013	16:1:2	560054.000000	11201.080000	0.234375	0.410156	-1.171875	0.223853	-0.303670	0.499083	18.218994	28.152466	-13.000488
C:\Users\cware\Desktop\Steller18Nov\18NovTrials\M26.DSG	11-1-2013	16:1:2	560055.000000	11201.100000	0.347656	0.417969	-1.144531	0.217431	-0.300917	0.500917	14.312744	16.250610	-15.441895
C:\Users\cware\Desktop\Steller18Nov\18NovTrials\M26.DSG	11-1-2013	16:1:2	560056.000000	11201.120000	0.410156	0.363281	-1.128906	0.213761	-0.300000	0.500917	8.270264	-3.219604	-19.973755
C:\Users\cware\Desktop\Steller18Nov\18NovTrials\M26.DSG	11-1-2013	16:1:2	560057.000000	11201.140000	0.300781	0.308594	-1.164063	0.210092	-0.296330	0.504587	4.196167	9.613037	-20.202637
C:\Users\cware\Desktop\Steller18Nov\18NovTrials\M26.DSG	11-1-2013	16:1:2	560058.000000	11201.160000	0.250000	0.304688	-1.164063	0.209174	-0.296330	0.505505	3.723145	20.477295	-16.403198
C:\Users\cware\Desktop\Steller18Nov\18NovTrials\M26.DSG	11-1-2013	16:1:2	560059.000000	11201.180000	0.316406	0.285156	-1.113281	0.202752	-0.293578	0.506422	-2.151489	5.371094	-13.717651
C:\Users\cware\Desktop\Steller18Nov\18NovTrials\M26.DSG	11-1-2013	16:1:2	560060.000000	11201.200000	0.257813	0.277344	-1.105469	0.200917	-0.294495	0.506422	-8.666992	14.007568	-8.850098
C:\Users\cware\Desktop\Steller18Nov\18NovTrials\M26.DSG	11-1-2013	16:1:2	560061.000000	11201.220000	0.296875	0.304688	-1.117188	0.198165	-0.294495	0.506422	-6.851196	13.763428	-6.088257
C:\Users\cware\Desktop\Steller18Nov\18NovTrials\M26.DSG	11-1-2013	16:1:2	560062.000000	11201.240000	0.230469	0.339844	-1.109375	0.196330	-0.297248	0.505505	-8.529663	17.730713	-5.050659
C:\Users\cware\Desktop\Steller18Nov\18NovTrials\M26.DSG	11-1-2013	16:1:2	560063.000000	11201.260000	0.312500	0.351563	-1.042969	0.192661	-0.296330	0.503670	-9.277344	-6.164551	-7.614136
C:\Users\cware\Desktop\Steller18Nov\18NovTrials\M26.DSG	11-1-2013	16:1:2	560064.000000	11201.280000	0.292969	0.371094	-1.074219	0.192661	-0.296330	0.504587	-6.271362	6.301880	-6.561279
C:\Users\cware\Desktop\Steller18Nov\18NovTrials\M26.DSG	11-1-2013	16:1:2	560065.000000	11201.300000	0.339844	0.371094	-1.070313	0.192661	-0.297248	0.503670	-3.585815	-8.224487	-8.956909
C:\Users\cware\Desktop\Steller18Nov\18NovTrials\M26.DSG	11-1-2013	16:1:2	560066.000000	11201.320000	0.214844	0.351563	-1.039063	0.190826	-0.297248	0.504587	-5.462646	2.044678	-8.285522
C:\Users\cware\Desktop\Steller18Nov\18NovTrials\M26.DSG	11-1-2013	16:1:2	560067.000000	11201.340000	0.269531	0.332031	-1.089844	0.192661	-0.296330	0.504587	-5.691528	-5.828857	-5.523682
C:\Users\cware\Desktop\Steller18Nov\18NovTrials\M26.DSG	11-1-2013	16:1:2	560068.000000	11201.360000	0.203125	0.332031	-1.062500	0.192661	-0.296330	0.504587	-5.752563	-11.657715	-5.981445
C:\Users\cware\Desktop\Steller18Nov\18NovTrials\M26.DSG	11-1-2013	16:1:2	560069.000000	11201.380000	0.207031	0.339844	-1.054688	0.194495	-0.296330	0.503670	-13.183594	-6.774902	-4.638672
C:\Users\cware\Desktop\Steller18Nov\18NovTrials\M26.DSG	11-1-2013	16:1:2	560070.000000	11201.400000	0.113281	0.328125	-1.074219	0.193578	-0.300917	0.504587	-11.062622	-11.932373	-5.218506
C:\Users\cware\Desktop\Steller18Nov\18NovTrials\M26.DSG	11-1-2013	16:1:2	560071.000000	11201.420000	0.183594	0.335938	-1.042969	0.196330	-0.299083	0.501835	-12.481689	-1.983643	-7.125854
C:\Users\cware\Desktop\Steller18Nov\18NovTrials\M26.DSG	11-1-2013	16:1:2	560072.000000	11201.440000	0.066406	0.386719	-1.097656	0.194495	-0.300917	0.500000	-10.116577	0.366211	-8.163452
C:\Users\cware\Desktop\Steller18Nov\18NovTrials\M26.DSG	11-1-2013	16:1:2	560073.000000	11201.460000	0.136719	0.421875	-1.089844	0.194495	-0.300000	0.500000	-6.774902	8.117676	-8.743286
C:\Users\cware\Desktop\Steller18Nov\18NovTrials\M26.DSG	11-1-2013	16:1:2	560074.000000	11201.480000	0.125000	0.414063	-1.093750	0.191743	-0.299083	0.500917	-1.876831	7.064819	-10.070801
C:\Users\cware\Desktop\Steller18Nov\18NovTrials\M26.DSG	11-1-2013	16:1:2	560075.000000	11201.500000	0.175781	0.375000	-1.066406	0.188073	-0.299083	0.501835	-0.366211	8.789063	-8.010864
C:\Users\cware\Desktop\Steller18Nov\18NovTrials\M26.DSG	11-1-2013	16:1:2	560076.000000	11201.520000	0.175781	0.375000	-1.066406	0.188073	-0.299083	0.501835	-1.525879	10.940552	-10.955811
C:\Users\cware\Desktop\Steller18Nov\18NovTrials\M26.DSG	11-1-2013	16:1:2	560077.000000	11201.540000	0.203125	0.386719	-1.058594	0.186239	-0.300000	0.502752	0.122070	-7.537842	-11.352539
C:\Users\cware\Desktop\Steller18Nov\18NovTrials\M26.DSG	11-1-2013	16:1:2	560078.000000	11201.560000	0.164063	0.378906	-1.085938	0.185321	-0.298165	0.502752	2.868652	10.147095	-10.040283
C:\Users\cware\Desktop\Steller18Nov\18NovTrials\M26.DSG	11-1-2013	16:1:2	560079.000000	11201.580000	0.214844	0.312500	-1.031250	0.183486	-0.296330	0.502752	2.410889	-0.808716	-11.276245
C:\Users\cware\Desktop\Steller18Nov\18NovTrials\M26.DSG	11-1-2013	16:1:2	560080.000000	11201.600000	0.144531	0.335938	-1.050781	0.181651	-0.294495	0.505505	6.820679	13.565063	-7.385254
C:\Users\cware\Desktop\Steller18Nov\18NovTrials\M26.DSG	11-1-2013	16:1:2	560081.000000	11201.620000	0.199219	0.320313	-1.046875	0.179817	-0.293578	0.506422	5.142212	3.036499	-5.889893
C:\Users\cware\Desktop\Steller18Nov\18NovTrials\M26.DSG	11-1-2013	16:1:2	560082.000000	11201.640000	0.187500	0.320313	-1.023438	0.178899	-0.291743	0.508257	5.355835	10.894775	-3.067017
C:\Users\cware\Desktop\Steller18Nov\18NovTrials\M26.DSG	11-1-2013	16:1:2	560083.000000	11201.660000	0.242188	0.335938	-1.066406	0.176147	-0.289908	0.509174	4.226685	-7.141113	-2.822876
C:\Users\cware\Desktop\Steller18Nov\18NovTrials\M26.DSG	11-1-2013	16:1:2	560084.000000	11201.680000	0.187500	0.300781	-1.046875	0.177064	-0.288073	0.510092	-1.174927	-11.978149	-2.319336
C:\Users\cware\Desktop\Steller18Nov\18NovTrials\M26.DSG	11-1-2013	16:1:2	560085.000000	11201.700000	0.132813	0.324219	-1.074219	0.178899	-0.287156	0.510092	-1.113892	2.441406	-0.167847
C:\Users\cware\Desktop\Steller18Nov\18NovTrials\M26.DSG	11-1-2013	16:1:2	560086.000000	11201.720000	0.152344	0.328125	-1.062500	0.177982	-0.286239	0.511927	-1.876831	15.182495	-0.549316
C:\Users\cware\Desktop\Steller18Nov\18NovTrials\M26.DSG	11-1-2013	16:1:2	560087.000000	11201.740000	0.230469	0.320313	-1.042969	0.177064	-0.287156	0.511927	-1.266479	8.071899	-1.434326
C:\Users\cware\Desktop\Steller18Nov\18NovTrials\M26.DSG	11-1-2013	16:1:2	560088.000000	11201.760000	0.226563	0.335938	-1.054688	0.177064	-0.286239	0.520183	3.036499	1.144409	0.946045
C:\Users\cware\Desktop\Steller18Nov\18NovTrials\M26.DSG	11-1-2013	16:1:2	560089.000000	11201.780000	0.191406	0.320313	-1.074219	0.177064	-0.283486	0.512844	6.057739	-4.501343	-0.381470
C:\Users\cware\Desktop\Steller18Nov\18NovTrials\M26.DSG	11-1-2013	16:1:2	560090.000000	11201.800000	0.222656	0.320313	-1.027344	0.176147	-0.283486	0.514679	7.705688	2.914429	-1.525879
C:\Users\cware\Desktop\Steller18Nov\18NovTrials\M26.DSG	11-1-2013	16:1:2	560091.000000	11201.820000	0.226563	0.308594	-1.019531	0.176147	-0.279817	0.516514	7.736206	-6.851196	-5.447388
C:\Users\cware\Desktop\Steller18Nov\18NovTrials\M26.DSG	11-1-2013	16:1:2	560092.000000	11201.840000	0.210938	0.289063	-1.039063	0.177064	-0.277064	0.519266	8.071899	-5.218506	-6.164551
C:\Users\cware\Desktop\Steller18Nov\18NovTrials\M26.DSG	11-1-2013	16:1:2	560093.000000	11201.860000	0.195313	0.335938	-1.070313	0.177982	-0.275229	0.520183	11.764526	-8.239746	-4.211426
C:\Users\cware\Desktop\Steller18Nov\18NovTrials\M26.DSG	11-1-2013	16:1:2	560094.000000	11201.880000	0.171875	0.300781	-1.074219	0.178899	-0.272477	0.522936	11.688232	12.466431	-3.295898
C:\Users\cware\Desktop\Steller18Nov\18NovTrials\M26.DSG	11-1-2013	16:1:2	560095.000000	11201.900000	0.253906	0.277344	-1.046875	0.178899	-0.268807	0.525688	9.826660	-13.183594	-5.752563
C:\Users\cware\Desktop\Steller18Nov\18NovTrials\M26.DSG	11-1-2013	16:1:2	560096.000000	11201.920000	0.187500	0.289063	-1.050781	0.177982	-0.268807	0.526606	11.062622	-4.348755	-2.456665
C:\Users\cware\Desktop\Steller18Nov\18NovTrials\M26.DSG	11-1-2013	16:1:2	560097.000000	11201.940000	0.171875	0.253906	-1.070313	0.179817	-0.266055	0.528440	8.880615	-8.880615	-1.235962
C:\Users\cware\Desktop\Steller18Nov\18NovTrials\M26.DSG	11-1-2013	16:1:2	560098.000000	11201.960000	0.203125	0.257813	-1.031250	0.180734	-0.265138	0.529358	4.089355	-5.615234	-1.220703
C:\Users\cware\Desktop\Steller18Nov\18NovTrials\M26.DSG	11-1-2013	16:1:2	560099.000000	11201.980000	0.207031	0.265625	-1.039063	0.183486	-0.260550	0.530275	1.129150	-20.629883	-3.005981
C:\Users\cware\Desktop\Steller18Nov\18NovTrials\M26.DSG	11-1-2013	16:1:2	560100.000000	11202.000000	0.148438	0.277344	-1.070313	0.185321	-0.260550	0.531193	2.914429	-0.488281	-0.671387
C:\Users\cware\Desktop\Steller18Nov\18NovTrials\M26.DSG	11-1-2013	16:1:2	560101.000000	11202.020000	0.175781	0.246094	-1.078125	0.186239	-0.258716	0.533028	3.067017	3.311157	0.167847
C:\Users\cware\Desktop\Steller18Nov\18NovTrials\M26.DSG	11-1-2013	16:1:2	560102.000000	11202.040000	0.164063	0.257813	-1.066406	0.185321	-0.257798	0.533028	-1.159668	-1.953125	-1.571655
C:\Users\cware\Desktop\Steller18Nov\18NovTrials\M26.DSG	11-1-2013	16:1:2	560103.000000	11202.060000	0.152344	0.218750	-1.070313	0.187156	-0.255963	0.533945	-2.975464	-0.885010	1.083374
C:\Users\cware\Desktop\Steller18Nov\18NovTrials\M26.DSG	11-1-2013	16:1:2	560104.000000	11202.080000	0.152344	0.218750	-1.070313	0.188073	-0.256881	0.533945	-3.417969	-7.247925	1.785278
C:\Users\cware\Desktop\Steller18Nov\18NovTrials\M26.DSG	11-1-2013	16:1:2	560105.000000	11202.100000	0.167969	0.250000	-1.054688	0.188991	-0.255963	0.534862	-7.934570	-4.730225	3.631592
C:\Users\cware\Desktop\Steller18Nov\18NovTrials\M26.DSG	11-1-2013	16:1:2	560106.000000	11202.120000	0.167969	0.261719	-1.058594	0.190826	-0.256881	0.534862	-6.515503	-2.853394	2.029419
C:\Users\cware\Desktop\Steller18Nov\18NovTrials\M26.DSG	11-1-2013	16:1:2	560107.000000	11202.140000	0.187500	0.281250	-1.054688	0.191743	-0.256881	0.534862	-8.483887	-11.260986	0.579834
C:\Users\cware\Desktop\Steller18Nov\18NovTrials\M26.DSG	11-1-2013	16:1:2	560108.000000	11202.160000	0.164063	0.253906	-1.062500	0.193578	-0.257798	0.533945	-7.354736	-5.706787	2.044678
C:\Users\cware\Desktop\Steller18Nov\18NovTrials\M26.DSG	11-1-2013	16:1:2	560109.000000	11202.180000	0.167969	0.246094	-1.070313	0.194495	-0.257798	0.533028	-7.675171	0.427246	2.227783
C:\Users\cware\Desktop\Steller18Nov\18NovTrials\M26.DSG	11-1-2013	16:1:2	560110.000000	11202.200000	0.187500	0.238281	-1.039063	0.195413	-0.257798	0.533945	-9.887695	-2.243042	1.571655
C:\Users\cware\Desktop\Steller18Nov\18NovTrials\M26.DSG	11-1-2013	16:1:2	560111.000000	11202.220000	0.167969	0.253906	-1.089844	0.197248	-0.256881	0.533028	-6.423950	-4.714966	2.273560
C:\Users\cware\Desktop\Steller18Nov\18NovTrials\M26.DSG	11-1-2013	16:1:2	560112.000000	11202.240000	0.183594	0.277344	-1.070313	0.198165	-0.258716	0.532110	-6.072998	-13.183594	0.228882
C:\Users\cware\Desktop\Steller18Nov\18NovTrials\M26.DSG	11-1-2013	16:1:2	560113.000000	11202.260000	0.164063	0.253906	-1.054688	0.200917	-0.259633	0.532110	-9.948730	-15.701294	-2.349854
C:\Users\cware\Desktop\Steller18Nov\18NovTrials\M26.DSG	11-1-2013	16:1:2	560114.000000	11202.280000	0.128906	0.273438	-1.082031	0.201835	-0.257798	0.533028	-3.753662	-7.675171	-3.356934
C:\Users\cware\Desktop\Steller18Nov\18NovTrials\M26.DSG	11-1-2013	16:1:2	560115.000000	11202.300000	0.136719	0.277344	-1.074219	0.204587	-0.257798	0.533028	-3.341675	-3.356934	-4.043579
C:\Users\cware\Desktop\Steller18Nov\18NovTrials\M26.DSG	11-1-2013	16:1:2	560116.000000	11202.320000	0.148438	0.273438	-1.078125	0.204587	-0.258716	0.532110	-4.241943	-6.668091	-6.103516
C:\Users\cware\Desktop\Steller18Nov\18NovTrials\M26.DSG	11-1-2013	16:1:2	560117.000000	11202.340000	0.156250	0.257813	-1.078125	0.204587	-0.258716	0.530275	-2.700806	-1.525879	-7.873535
C:\Users\cware\Desktop\Steller18Nov\18NovTrials\M26.DSG	11-1-2013	16:1:2	560118.000000	11202.360000	0.148438	0.242188	-1.089844	0.203670	-0.258716	0.534862	-4.943848	0.091553	-8.956909
C:\Users\cware\Desktop\Steller18Nov\18NovTrials\M26.DSG	11-1-2013	16:1:2	560119.000000	11202.380000	0.156250	0.277344	-1.085938	0.204587	-0.260550	0.533945	-7.934570	-1.495361	-8.972168
C:\Users\cware\Desktop\Steller18Nov\18NovTrials\M26.DSG	11-1-2013	16:1:2	560120.000000	11202.400000	0.148438	0.234375	-1.097656	0.204587	-0.259633	0.533945	-8.468628	-4.089355	-5.859375
C:\Users\cware\Desktop\Steller18Nov\18NovTrials\M26.DSG	11-1-2013	16:1:2	560121.000000	11202.420000	0.121094	0.226563	-1.093750	0.203670	-0.259633	0.533028	-9.323120	-13.107300	-3.860474
C:\Users\cware\Desktop\Steller18Nov\18NovTrials\M26.DSG	11-1-2013	16:1:2	560122.000000	11202.440000	0.171875	0.234375	-1.097656	0.206422	-0.260550	0.533028	-11.627197	-8.361816	-2.548218
C:\Users\cware\Desktop\Steller18Nov\18NovTrials\M26.DSG	11-1-2013	16:1:2	560123.000000	11202.460000	0.156250	0.246094	-1.070313	0.207339	-0.261468	0.532110	-12.008667	-11.383057	-4.531860
C:\Users\cware\Desktop\Steller18Nov\18NovTrials\M26.DSG	11-1-2013	16:1:2	560124.000000	11202.480000	0.105469	0.253906	-1.140625	0.206422	-0.263303	0.530275	-14.678955	2.166748	-3.631592
C:\Users\cware\Desktop\Steller18Nov\18NovTrials\M26.DSG	11-1-2013	16:1:2	560125.000000	11202.500000	0.164063	0.261719	-1.105469	0.207339	-0.264220	0.530275	-15.060425	-5.935669	-4.241943
C:\Users\cware\Desktop\Steller18Nov\18NovTrials\M26.DSG	11-1-2013	16:1:2	560126.000000	11202.520000	0.132813	0.261719	-1.128906	0.209174	-0.266972	0.528440	-18.783569	-13.534546	-4.837036
C:\Users\cware\Desktop\Steller18Nov\18NovTrials\M26.DSG	11-1-2013	16:1:2	560127.000000	11202.540000	0.167969	0.261719	-1.144531	0.209174	-0.268807	0.526606	-20.492554	-6.530762	-3.524780
C:\Users\cware\Desktop\Steller18Nov\18NovTrials\M26.DSG	11-1-2013	16:1:2	560128.000000	11202.560000	0.085938	0.257813	-1.128906	0.211927	-0.271560	0.524771	-18.264771	-10.772705	-2.655029
C:\Users\cware\Desktop\Steller18Nov\18NovTrials\M26.DSG	11-1-2013	16:1:2	560129.000000	11202.580000	0.121094	0.281250	-1.128906	0.211927	-0.273394	0.522936	-23.437500	-7.019043	2.609253
C:\Users\cware\Desktop\Steller18Nov\18NovTrials\M26.DSG	11-1-2013	16:1:2	560130.000000	11202.600000	0.171875	0.304688	-1.136719	0.213761	-0.277064	0.520183	-25.070190	-13.992310	6.286621
C:\Users\cware\Desktop\Steller18Nov\18NovTrials\M26.DSG	11-1-2013	16:1:2	560131.000000	11202.620000	0.183594	0.351563	-1.113281	0.217431	-0.279817	0.517431	-33.798218	-25.665283	9.201050
C:\Users\cware\Desktop\Steller18Nov\18NovTrials\M26.DSG	11-1-2013	16:1:2	560132.000000	11202.640000	0.183594	0.351563	-1.113281	0.220183	-0.281651	0.514679	-38.986206	-20.202637	10.818481
C:\Users\cware\Desktop\Steller18Nov\18NovTrials\M26.DSG	11-1-2013	16:1:2	560133.000000	11202.660000	0.042969	0.382813	-1.042969	0.227523	-0.288991	0.508257	-38.955688	-5.676270	13.107300
C:\Users\cware\Desktop\Steller18Nov\18NovTrials\M26.DSG	11-1-2013	16:1:2	560134.000000	11202.680000	0.093750	0.406250	-1.046875	0.230275	-0.291743	0.505505	-38.574219	-21.408081	10.208130
C:\Users\cware\Desktop\Steller18Nov\18NovTrials\M26.DSG	11-1-2013	16:1:2	560135.000000	11202.700000	0.058594	0.417969	-1.074219	0.234862	-0.298165	0.500917	-27.633667	-5.462646	9.429932
C:\Users\cware\Desktop\Steller18Nov\18NovTrials\M26.DSG	11-1-2013	16:1:2	560136.000000	11202.720000	0.113281	0.425781	-1.089844	0.236697	-0.300000	0.497248	-21.148682	-13.595581	6.271362
C:\Users\cware\Desktop\Steller18Nov\18NovTrials\M26.DSG	11-1-2013	16:1:2	560137.000000	11202.740000	0.113281	0.421875	-1.058594	0.240367	-0.302752	0.495413	-19.119263	-11.123657	2.120972
C:\Users\cware\Desktop\Steller18Nov\18NovTrials\M26.DSG	11-1-2013	16:1:2	560138.000000	11202.760000	0.101563	0.425781	-1.074219	0.242202	-0.304587	0.493578	-13.793945	-10.269165	-1.815796
C:\Users\cware\Desktop\Steller18Nov\18NovTrials\M26.DSG	11-1-2013	16:1:2	560139.000000	11202.780000	0.082031	0.437500	-1.101563	0.243119	-0.305505	0.491743	-12.100220	-3.158569	-2.166748
C:\Users\cware\Desktop\Steller18Nov\18NovTrials\M26.DSG	11-1-2013	16:1:2	560140.000000	11202.800000	0.121094	0.406250	-1.070313	0.243119	-0.309174	0.492661	-10.192871	5.172729	-1.968384
C:\Users\cware\Desktop\Steller18Nov\18NovTrials\M26.DSG	11-1-2013	16:1:2	560141.000000	11202.820000	0.164063	0.417969	-1.093750	0.244954	-0.307339	0.489908	-1.831055	8.956909	-3.555298
C:\Users\cware\Desktop\Steller18Nov\18NovTrials\M26.DSG	11-1-2013	16:1:2	560142.000000	11202.840000	0.222656	0.445313	-1.113281	0.241284	-0.308257	0.491743	1.296997	-7.522583	-9.384155
C:\Users\cware\Desktop\Steller18Nov\18NovTrials\M26.DSG	11-1-2013	16:1:2	560143.000000	11202.860000	0.179688	0.433594	-1.097656	0.240367	-0.305505	0.493578	6.805420	14.266968	-12.207031
C:\Users\cware\Desktop\Steller18Nov\18NovTrials\M26.DSG	11-1-2013	16:1:2	560144.000000	11202.880000	0.234375	0.433594	-1.136719	0.238532	-0.304587	0.494495	9.033203	5.264282	-12.649536
C:\Users\cware\Desktop\Steller18Nov\18NovTrials\M26.DSG	11-1-2013	16:1:2	560145.000000	11202.900000	0.234375	0.406250	-1.140625	0.233945	-0.302752	0.496330	6.744385	14.587402	-12.420654
C:\Users\cware\Desktop\Steller18Nov\18NovTrials\M26.DSG	11-1-2013	16:1:2	560146.000000	11202.920000	0.265625	0.363281	-1.121094	0.232110	-0.302752	0.497248	3.753662	-1.190186	-16.586304
C:\Users\cware\Desktop\Steller18Nov\18NovTrials\M26.DSG	11-1-2013	16:1:2	560147.000000	11202.940000	0.246094	0.355469	-1.121094	0.231193	-0.299083	0.499083	4.531860	5.523682	-15.075684
C:\Users\cware\Desktop\Steller18Nov\18NovTrials\M26.DSG	11-1-2013	16:1:2	560148.000000	11202.960000	0.210938	0.347656	-1.128906	0.227523	-0.299083	0.500917	0.030518	-2.471924	-15.579224
C:\Users\cware\Desktop\Steller18Nov\18NovTrials\M26.DSG	11-1-2013	16:1:2	560149.000000	11202.980000	0.167969	0.339844	-1.136719	0.224771	-0.299083	0.501835	-0.946045	20.507813	-9.277344
C:\Users\cware\Desktop\Steller18Nov\18NovTrials\M26.DSG	11-1-2013	16:1:2	560150.000000	11203.000000	0.203125	0.300781	-1.101563	0.222936	-0.300000	0.500917	-5.844116	1.144409	-5.737305
C:\Users\cware\Desktop\Steller18Nov\18NovTrials\M26.DSG	11-1-2013	16:1:2	560151.000000	11203.020000	0.210938	0.308594	-1.097656	0.222018	-0.298165	0.499083	-8.728027	-2.655029	-3.341675
C:\Users\cware\Desktop\Steller18Nov\18NovTrials\M26.DSG	11-1-2013	16:1:2	560152.000000	11203.040000	0.222656	0.332031	-1.082031	0.222018	-0.300000	0.500917	-12.435913	10.055542	-1.556396
C:\Users\cware\Desktop\Steller18Nov\18NovTrials\M26.DSG	11-1-2013	16:1:2	560153.000000	11203.060000	0.218750	0.347656	-1.070313	0.222018	-0.300917	0.499083	-16.708374	-16.799927	-5.538940
C:\Users\cware\Desktop\Steller18Nov\18NovTrials\M26.DSG	11-1-2013	16:1:2	560154.000000	11203.080000	0.183594	0.378906	-1.093750	0.222936	-0.301835	0.496330	-14.160156	-0.427246	-4.653931
C:\Users\cware\Desktop\Steller18Nov\18NovTrials\M26.DSG	11-1-2013	16:1:2	560155.000000	11203.100000	0.179688	0.386719	-1.105469	0.222936	-0.303670	0.495413	-13.702393	-23.315430	-8.850098
C:\Users\cware\Desktop\Steller18Nov\18NovTrials\M26.DSG	11-1-2013	16:1:2	560156.000000	11203.120000	0.199219	0.378906	-1.050781	0.226606	-0.305505	0.495413	-12.588501	-11.199951	-7.064819
C:\Users\cware\Desktop\Steller18Nov\18NovTrials\M26.DSG	11-1-2013	16:1:2	560157.000000	11203.140000	0.093750	0.371094	-1.113281	0.227523	-0.305505	0.492661	-10.406494	-3.387451	-6.530762
C:\Users\cware\Desktop\Steller18Nov\18NovTrials\M26.DSG	11-1-2013	16:1:2	560158.000000	11203.160000	0.125000	0.390625	-1.062500	0.226606	-0.307339	0.493578	-11.566162	-1.464844	-8.270264
C:\Users\cware\Desktop\Steller18Nov\18NovTrials\M26.DSG	11-1-2013	16:1:2	560159.000000	11203.180000	0.148438	0.410156	-1.046875	0.224771	-0.307339	0.492661	-8.880615	-13.534546	-12.985229
C:\Users\cware\Desktop\Steller18Nov\18NovTrials\M26.DSG	11-1-2013	16:1:2	560160.000000	11203.200000	0.148438	0.410156	-1.046875	0.226606	-0.308257	0.490826	-9.582520	-26.519775	-14.755249
C:\Users\cware\Desktop\Steller18Nov\18NovTrials\M26.DSG	11-1-2013	16:1:2	560161.000000	11203.220000	0.019531	0.441406	-1.101563	0.227523	-0.310092	0.491743	-1.937866	11.077881	-9.475708
C:\Users\cware\Desktop\Steller18Nov\18NovTrials\M26.DSG	11-1-2013	16:1:2	560162.000000	11203.240000	0.117188	0.417969	-1.074219	0.225688	-0.307339	0.492661	-2.761841	-4.226685	-11.215210
C:\Users\cware\Desktop\Steller18Nov\18NovTrials\M26.DSG	11-1-2013	16:1:2	560163.000000	11203.260000	0.132813	0.414063	-1.058594	0.223853	-0.306422	0.492661	0.137329	-4.699707	-13.153076
C:\Users\cware\Desktop\Steller18Nov\18NovTrials\M26.DSG	11-1-2013	16:1:2	560164.000000	11203.280000	0.054688	0.367188	-1.058594	0.222936	-0.305505	0.492661	4.547119	12.344360	-11.779785
C:\Users\cware\Desktop\Steller18Nov\18NovTrials\M26.DSG	11-1-2013	16:1:2	560165.000000	11203.300000	0.113281	0.347656	-1.062500	0.220183	-0.306422	0.494495	1.510620	-7.568359	-13.687134
C:\Users\cware\Desktop\Steller18Nov\18NovTrials\M26.DSG	11-1-2013	16:1:2	560166.000000	11203.320000	0.113281	0.371094	-1.062500	0.220183	-0.304587	0.495413	0.473022	-3.051758	-13.488770
C:\Users\cware\Desktop\Steller18Nov\18NovTrials\M26.DSG	11-1-2013	16:1:2	560167.000000	11203.340000	0.109375	0.339844	-1.082031	0.220183	-0.303670	0.496330	-0.656128	6.805420	-12.817383
C:\Users\cware\Desktop\Steller18Nov\18NovTrials\M26.DSG	11-1-2013	16:1:2	560168.000000	11203.360000	0.121094	0.351563	-1.042969	0.215596	-0.302752	0.497248	0.122070	4.379272	-13.870239
C:\Users\cware\Desktop\Steller18Nov\18NovTrials\M26.DSG	11-1-2013	16:1:2	560169.000000	11203.380000	0.097656	0.332031	-1.046875	0.212844	-0.302752	0.497248	0.549316	4.333496	-13.717651
C:\Users\cware\Desktop\Steller18Nov\18NovTrials\M26.DSG	11-1-2013	16:1:2	560170.000000	11203.400000	0.109375	0.347656	-1.058594	0.212844	-0.302752	0.499083	-4.516602	-0.808716	-14.083862
C:\Users\cware\Desktop\Steller18Nov\18NovTrials\M26.DSG	11-1-2013	16:1:2	560171.000000	11203.420000	0.105469	0.355469	-1.089844	0.210092	-0.301835	0.499083	-4.608154	4.241943	-9.262085
C:\Users\cware\Desktop\Steller18Nov\18NovTrials\M26.DSG	11-1-2013	16:1:2	560172.000000	11203.440000	0.093750	0.332031	-1.078125	0.209174	-0.301835	0.499083	-5.676270	3.173828	-6.423950
C:\Users\cware\Desktop\Steller18Nov\18NovTrials\M26.DSG	11-1-2013	16:1:2	560173.000000	11203.460000	0.117188	0.359375	-1.054688	0.207339	-0.301835	0.499083	-10.971069	6.347656	-6.652832
C:\Users\cware\Desktop\Steller18Nov\18NovTrials\M26.DSG	11-1-2013	16:1:2	560174.000000	11203.480000	0.144531	0.347656	-1.046875	0.206422	-0.302752	0.499083	-16.662598	-6.790161	-7.034302
C:\Users\cware\Desktop\Steller18Nov\18NovTrials\M26.DSG	11-1-2013	16:1:2	560175.000000	11203.500000	0.121094	0.367188	-1.085938	0.206422	-0.304587	0.496330	-16.632080	10.375977	-6.378174
C:\Users\cware\Desktop\Steller18Nov\18NovTrials\M26.DSG	11-1-2013	16:1:2	560176.000000	11203.520000	0.160156	0.375000	-1.078125	0.204587	-0.306422	0.495413	-12.680054	0.640869	-6.408691
C:\Users\cware\Desktop\Steller18Nov\18NovTrials\M26.DSG	11-1-2013	16:1:2	560177.000000	11203.540000	0.136719	0.359375	-1.078125	0.203670	-0.308257	0.493578	-14.328003	7.781982	-4.745483
C:\Users\cware\Desktop\Steller18Nov\18NovTrials\M26.DSG	11-1-2013	16:1:2	560178.000000	11203.560000	0.128906	0.371094	-1.074219	0.202752	-0.309174	0.494495	-14.709473	5.065918	-6.759644
C:\Users\cware\Desktop\Steller18Nov\18NovTrials\M26.DSG	11-1-2013	16:1:2	560179.000000	11203.580000	0.167969	0.378906	-1.062500	0.199083	-0.311927	0.491743	-14.236450	3.540039	-7.141113
C:\Users\cware\Desktop\Steller18Nov\18NovTrials\M26.DSG	11-1-2013	16:1:2	560180.000000	11203.600000	0.164063	0.402344	-1.078125	0.200917	-0.311009	0.490826	-12.786865	0.320435	-7.995605
C:\Users\cware\Desktop\Steller18Nov\18NovTrials\M26.DSG	11-1-2013	16:1:2	560181.000000	11203.620000	0.171875	0.386719	-1.042969	0.199083	-0.312844	0.488073	-13.916016	-0.198364	-8.270264
C:\Users\cware\Desktop\Steller18Nov\18NovTrials\M26.DSG	11-1-2013	16:1:2	560182.000000	11203.640000	0.175781	0.378906	-1.058594	0.199083	-0.314679	0.488991	-10.498047	1.327515	-7.141113
C:\Users\cware\Desktop\Steller18Nov\18NovTrials\M26.DSG	11-1-2013	16:1:2	560183.000000	11203.660000	0.164063	0.378906	-1.058594	0.199083	-0.315596	0.488073	-8.407593	-3.921509	-7.919312
C:\Users\cware\Desktop\Steller18Nov\18NovTrials\M26.DSG	11-1-2013	16:1:2	560184.000000	11203.680000	0.156250	0.390625	-1.054688	0.197248	-0.315596	0.487156	-9.323120	12.390137	-8.224487
C:\Users\cware\Desktop\Steller18Nov\18NovTrials\M26.DSG	11-1-2013	16:1:2	560185.000000	11203.700000	0.167969	0.414063	-1.058594	0.194495	-0.317431	0.487156	-8.361816	-4.486084	-7.263184
C:\Users\cware\Desktop\Steller18Nov\18NovTrials\M26.DSG	11-1-2013	16:1:2	560186.000000	11203.720000	0.167969	0.386719	-1.070313	0.195413	-0.317431	0.486239	-11.138916	-1.312256	-5.645752
C:\Users\cware\Desktop\Steller18Nov\18NovTrials\M26.DSG	11-1-2013	16:1:2	560187.000000	11203.740000	0.136719	0.367188	-1.035156	0.194495	-0.318349	0.486239	-9.780884	2.731323	-5.401611
C:\Users\cware\Desktop\Steller18Nov\18NovTrials\M26.DSG	11-1-2013	16:1:2	560188.000000	11203.760000	0.136719	0.367188	-1.035156	0.194495	-0.319266	0.486239	-13.229370	-7.217407	-5.706787
C:\Users\cware\Desktop\Steller18Nov\18NovTrials\M26.DSG	11-1-2013	16:1:2	560189.000000	11203.780000	0.156250	0.386719	-1.046875	0.193578	-0.321101	0.484404	-13.122559	4.165649	-3.723145
C:\Users\cware\Desktop\Steller18Nov\18NovTrials\M26.DSG	11-1-2013	16:1:2	560190.000000	11203.800000	0.175781	0.394531	-1.050781	0.194495	-0.322936	0.483486	-13.931274	-8.880615	-4.745483
C:\Users\cware\Desktop\Steller18Nov\18NovTrials\M26.DSG	11-1-2013	16:1:2	560191.000000	11203.820000	0.136719	0.394531	-1.050781	0.193578	-0.322018	0.480734	-15.426636	7.934570	-4.364014
C:\Users\cware\Desktop\Steller18Nov\18NovTrials\M26.DSG	11-1-2013	16:1:2	560192.000000	11203.840000	0.191406	0.402344	-1.046875	0.193578	-0.323853	0.480734	-14.801025	-4.592896	-4.974365
C:\Users\cware\Desktop\Steller18Nov\18NovTrials\M26.DSG	11-1-2013	16:1:2	560193.000000	11203.860000	0.179688	0.410156	-1.031250	0.194495	-0.325688	0.479817	-15.411377	-4.943848	-5.157471
C:\Users\cware\Desktop\Steller18Nov\18NovTrials\M26.DSG	11-1-2013	16:1:2	560194.000000	11203.880000	0.125000	0.402344	-1.054688	0.192661	-0.326606	0.477982	-14.328003	6.561279	-2.685547
C:\Users\cware\Desktop\Steller18Nov\18NovTrials\M26.DSG	11-1-2013	16:1:2	560195.000000	11203.900000	0.191406	0.398438	-1.039063	0.192661	-0.327523	0.477064	-15.014648	-7.110596	-2.197266
C:\Users\cware\Desktop\Steller18Nov\18NovTrials\M26.DSG	11-1-2013	16:1:2	560196.000000	11203.920000	0.152344	0.406250	-1.011719	0.193578	-0.328440	0.476147	-15.151978	-4.562378	-2.487183
C:\Users\cware\Desktop\Steller18Nov\18NovTrials\M26.DSG	11-1-2013	16:1:2	560197.000000	11203.940000	0.152344	0.417969	-1.035156	0.194495	-0.330275	0.474312	-15.441895	2.700806	-1.678467
C:\Users\cware\Desktop\Steller18Nov\18NovTrials\M26.DSG	11-1-2013	16:1:2	560198.000000	11203.960000	0.179688	0.425781	-1.035156	0.194495	-0.331193	0.473394	-13.763428	-6.515503	-2.899170
C:\Users\cware\Desktop\Steller18Nov\18NovTrials\M26.DSG	11-1-2013	16:1:2	560199.000000	11203.980000	0.156250	0.441406	-1.046875	0.196330	-0.332110	0.471560	-9.811401	-1.296997	-2.716064
C:\Users\cware\Desktop\Steller18Nov\18NovTrials\M26.DSG	11-1-2013	16:1:2	560200.000000	11204.000000	0.179688	0.425781	-1.015625	0.196330	-0.333945	0.470642	-11.627197	-9.277344	-3.433228
C:\Users\cware\Desktop\Steller18Nov\18NovTrials\M26.DSG	11-1-2013	16:1:2	560201.000000	11204.020000	0.128906	0.425781	-1.035156	0.197248	-0.333945	0.475229	-11.245728	-0.122070	-3.021240
C:\Users\cware\Desktop\Steller18Nov\18NovTrials\M26.DSG	11-1-2013	16:1:2	560202.000000	11204.040000	0.179688	0.414063	-1.039063	0.196330	-0.335780	0.468807	-12.741089	-12.039185	-1.922607
C:\Users\cware\Desktop\Steller18Nov\18NovTrials\M26.DSG	11-1-2013	16:1:2	560203.000000	11204.060000	0.082031	0.449219	-1.054688	0.197248	-0.336697	0.468807	-11.749268	1.525879	-1.312256
C:\Users\cware\Desktop\Steller18Nov\18NovTrials\M26.DSG	11-1-2013	16:1:2	560204.000000	11204.080000	0.160156	0.445313	-1.027344	0.198165	-0.336697	0.466972	-12.420654	3.784180	-2.044678
C:\Users\cware\Desktop\Steller18Nov\18NovTrials\M26.DSG	11-1-2013	16:1:2	560205.000000	11204.100000	0.148438	0.457031	-1.031250	0.197248	-0.338532	0.466055	-12.084961	-14.755249	-3.448486
C:\Users\cware\Desktop\Steller18Nov\18NovTrials\M26.DSG	11-1-2013	16:1:2	560206.000000	11204.120000	0.164063	0.464844	-1.027344	0.199083	-0.339450	0.466972	-9.292603	5.905151	-1.892090
C:\Users\cware\Desktop\Steller18Nov\18NovTrials\M26.DSG	11-1-2013	16:1:2	560207.000000	11204.140000	0.152344	0.464844	-1.042969	0.198165	-0.340367	0.465138	-5.599976	-13.809204	-5.325317
C:\Users\cware\Desktop\Steller18Nov\18NovTrials\M26.DSG	11-1-2013	16:1:2	560208.000000	11204.160000	0.136719	0.445313	-1.039063	0.199083	-0.340367	0.465138	-8.346558	10.467529	-3.509521
C:\Users\cware\Desktop\Steller18Nov\18NovTrials\M26.DSG	11-1-2013	16:1:2	560209.000000	11204.180000	0.148438	0.449219	-1.035156	0.197248	-0.339450	0.466055	-6.423950	1.907349	-4.699707
C:\Users\cware\Desktop\Steller18Nov\18NovTrials\M26.DSG	11-1-2013	16:1:2	560210.000000	11204.200000	0.167969	0.437500	-1.019531	0.197248	-0.343119	0.466055	-6.423950	-3.677368	-4.516602
C:\Users\cware\Desktop\Steller18Nov\18NovTrials\M26.DSG	11-1-2013	16:1:2	560211.000000	11204.220000	0.214844	0.460938	-1.011719	0.198165	-0.340367	0.465138	-4.425049	7.858276	-2.777100
C:\Users\cware\Desktop\Steller18Nov\18NovTrials\M26.DSG	11-1-2013	16:1:2	560212.000000	11204.240000	0.136719	0.445313	-1.039063	0.198165	-0.340367	0.465138	-3.097534	-12.420654	-5.752563
C:\Users\cware\Desktop\Steller18Nov\18NovTrials\M26.DSG	11-1-2013	16:1:2	560213.000000	11204.260000	0.203125	0.437500	-1.015625	0.199083	-0.340367	0.465138	-3.173828	-0.167847	-4.547119
C:\Users\cware\Desktop\Steller18Nov\18NovTrials\M26.DSG	11-1-2013	16:1:2	560214.000000	11204.280000	0.125000	0.449219	-1.039063	0.198165	-0.339450	0.465138	-0.885010	3.219604	-5.142212
C:\Users\cware\Desktop\Steller18Nov\18NovTrials\M26.DSG	11-1-2013	16:1:2	560215.000000	11204.300000	0.183594	0.433594	-1.011719	0.198165	-0.338532	0.466055	-0.701904	-10.864258	-4.974365
C:\Users\cware\Desktop\Steller18Nov\18NovTrials\M26.DSG	11-1-2013	16:1:2	560216.000000	11204.320000	0.160156	0.425781	-1.031250	0.199083	-0.337615	0.466972	0.000000	-8.316040	-4.684448
C:\Users\cware\Desktop\Steller18Nov\18NovTrials\M26.DSG	11-1-2013	16:1:2	560217.000000	11204.340000	0.121094	0.425781	-1.035156	0.200000	-0.337615	0.467890	-2.777100	-1.861572	-5.935669
C:\Users\cware\Desktop\Steller18Nov\18NovTrials\M26.DSG	11-1-2013	16:1:2	560218.000000	11204.360000	0.140625	0.437500	-1.019531	0.200000	-0.336697	0.468807	-1.190186	-3.524780	-5.065918
C:\Users\cware\Desktop\Steller18Nov\18NovTrials\M26.DSG	11-1-2013	16:1:2	560219.000000	11204.380000	0.160156	0.417969	-1.027344	0.199083	-0.336697	0.468807	0.122070	-8.544922	-6.500244
C:\Users\cware\Desktop\Steller18Nov\18NovTrials\M26.DSG	11-1-2013	16:1:2	560220.000000	11204.400000	0.125000	0.445313	-1.019531	0.200917	-0.334862	0.468807	-1.144409	-3.036499	-5.645752
C:\Users\cware\Desktop\Steller18Nov\18NovTrials\M26.DSG	11-1-2013	16:1:2	560221.000000	11204.420000	0.128906	0.429688	-1.031250	0.200917	-0.334862	0.468807	-0.289917	-5.050659	-4.791260
C:\Users\cware\Desktop\Steller18Nov\18NovTrials\M26.DSG	11-1-2013	16:1:2	560222.000000	11204.440000	0.140625	0.433594	-1.023438	0.200917	-0.333945	0.477982	-1.968384	-5.340576	-4.440308
C:\Users\cware\Desktop\Steller18Nov\18NovTrials\M26.DSG	11-1-2013	16:1:2	560223.000000	11204.460000	0.117188	0.437500	-1.027344	0.200917	-0.333028	0.470642	-3.326416	4.516602	-4.470825
C:\Users\cware\Desktop\Steller18Nov\18NovTrials\M26.DSG	11-1-2013	16:1:2	560224.000000	11204.480000	0.167969	0.437500	-1.019531	0.200000	-0.333028	0.472477	-0.167847	-4.440308	-5.340576
C:\Users\cware\Desktop\Steller18Nov\18NovTrials\M26.DSG	11-1-2013	16:1:2	560225.000000	11204.500000	0.136719	0.421875	-1.031250	0.199083	-0.332110	0.472477	-2.410889	-4.135132	-4.547119
C:\Users\cware\Desktop\Steller18Nov\18NovTrials\M26.DSG	11-1-2013	16:1:2	560226.000000	11204.520000	0.152344	0.425781	-1.023438	0.200000	-0.332110	0.473394	-3.860474	-3.524780	-4.974365
C:\Users\cware\Desktop\Steller18Nov\18NovTrials\M26.DSG	11-1-2013	16:1:2	560227.000000	11204.540000	0.136719	0.429688	-1.042969	0.200000	-0.332110	0.472477	-5.142212	-6.439209	-5.065918
C:\Users\cware\Desktop\Steller18Nov\18NovTrials\M26.DSG	11-1-2013	16:1:2	560228.000000	11204.560000	0.144531	0.406250	-1.039063	0.200000	-0.332110	0.472477	-5.050659	1.388550	-4.364014
C:\Users\cware\Desktop\Steller18Nov\18NovTrials\M26.DSG	11-1-2013	16:1:2	560229.000000	11204.580000	0.167969	0.402344	-1.019531	0.200000	-0.332110	0.473394	-1.327515	-8.880615	-5.340576
C:\Users\cware\Desktop\Steller18Nov\18NovTrials\M26.DSG	11-1-2013	16:1:2	560230.000000	11204.600000	0.125000	0.382813	-1.046875	0.200917	-0.331193	0.473394	-1.480103	-0.030518	-2.975464
C:\Users\cware\Desktop\Steller18Nov\18NovTrials\M26.DSG	11-1-2013	16:1:2	560231.000000	11204.620000	0.121094	0.398438	-1.031250	0.201835	-0.332110	0.475229	-5.584717	10.879517	-2.487183
C:\Users\cware\Desktop\Steller18Nov\18NovTrials\M26.DSG	11-1-2013	16:1:2	560232.000000	11204.640000	0.175781	0.433594	-1.027344	0.200000	-0.331193	0.474312	-7.965088	-2.029419	-1.937866
C:\Users\cware\Desktop\Steller18Nov\18NovTrials\M26.DSG	11-1-2013	16:1:2	560233.000000	11204.660000	0.140625	0.398438	-1.023438	0.200000	-0.332110	0.474312	-12.268066	-8.132935	-2.365112
C:\Users\cware\Desktop\Steller18Nov\18NovTrials\M26.DSG	11-1-2013	16:1:2	560234.000000	11204.680000	0.164063	0.386719	-1.039063	0.200000	-0.333945	0.472477	-12.435913	0.045776	-2.029419
C:\Users\cware\Desktop\Steller18Nov\18NovTrials\M26.DSG	11-1-2013	16:1:2	560235.000000	11204.700000	0.125000	0.390625	-1.035156	0.200000	-0.333945	0.471560	-16.357422	-13.275146	-2.975464
C:\Users\cware\Desktop\Steller18Nov\18NovTrials\M26.DSG	11-1-2013	16:1:2	560236.000000	11204.720000	0.152344	0.394531	-1.027344	0.201835	-0.336697	0.468807	-18.051147	-0.534058	-1.907349
C:\Users\cware\Desktop\Steller18Nov\18NovTrials\M26.DSG	11-1-2013	16:1:2	560237.000000	11204.740000	0.136719	0.410156	-1.050781	0.200917	-0.337615	0.469725	-18.386841	-3.768921	1.113892
C:\Users\cware\Desktop\Steller18Nov\18NovTrials\M26.DSG	11-1-2013	16:1:2	560238.000000	11204.760000	0.125000	0.394531	-1.050781	0.202752	-0.340367	0.465138	-21.606445	-4.043579	1.892090
C:\Users\cware\Desktop\Steller18Nov\18NovTrials\M26.DSG	11-1-2013	16:1:2	560239.000000	11204.780000	0.171875	0.414063	-1.078125	0.204587	-0.341284	0.463303	-19.058228	-3.082275	3.417969
C:\Users\cware\Desktop\Steller18Nov\18NovTrials\M26.DSG	11-1-2013	16:1:2	560240.000000	11204.800000	0.121094	0.394531	-1.082031	0.206422	-0.344037	0.460550	-22.613525	-9.536743	3.173828
C:\Users\cware\Desktop\Steller18Nov\18NovTrials\M26.DSG	11-1-2013	16:1:2	560241.000000	11204.820000	0.160156	0.410156	-1.101563	0.208257	-0.346789	0.458716	-21.606445	-9.796143	5.676270
C:\Users\cware\Desktop\Steller18Nov\18NovTrials\M26.DSG	11-1-2013	16:1:2	560242.000000	11204.840000	0.167969	0.367188	-1.093750	0.211927	-0.349541	0.454128	-29.144287	-22.827148	6.591797
C:\Users\cware\Desktop\Steller18Nov\18NovTrials\M26.DSG	11-1-2013	16:1:2	560243.000000	11204.860000	0.132813	0.402344	-1.046875	0.215596	-0.351376	0.453211	-35.140991	-18.661499	13.549805
C:\Users\cware\Desktop\Steller18Nov\18NovTrials\M26.DSG	11-1-2013	16:1:2	560244.000000	11204.880000	0.132813	0.402344	-1.046875	0.219266	-0.357798	0.444954	-45.394897	-18.508911	20.477295
C:\Users\cware\Desktop\Steller18Nov\18NovTrials\M26.DSG	11-1-2013	16:1:2	560245.000000	11204.900000	0.066406	0.523438	-0.960938	0.225688	-0.360550	0.440367	-53.787231	-17.761230	19.882202
C:\Users\cware\Desktop\Steller18Nov\18NovTrials\M26.DSG	11-1-2013	16:1:2	560246.000000	11204.920000	0.050781	0.527344	-0.949219	0.229358	-0.364220	0.435780	-48.629761	-20.812988	17.044067
C:\Users\cware\Desktop\Steller18Nov\18NovTrials\M26.DSG	11-1-2013	16:1:2	560247.000000	11204.940000	0.050781	0.554688	-0.984375	0.236697	-0.372477	0.425688	-42.968750	-7.919312	15.029907
C:\Users\cware\Desktop\Steller18Nov\18NovTrials\M26.DSG	11-1-2013	16:1:2	560248.000000	11204.960000	0.078125	0.546875	-0.957031	0.239450	-0.374312	0.422018	-29.586792	-5.508423	12.649536
C:\Users\cware\Desktop\Steller18Nov\18NovTrials\M26.DSG	11-1-2013	16:1:2	560249.000000	11204.980000	0.125000	0.578125	-0.960938	0.243119	-0.377982	0.416514	-23.437500	-18.783569	7.217407
C:\Users\cware\Desktop\Steller18Nov\18NovTrials\M26.DSG	11-1-2013	16:1:2	560250.000000	11205.000000	0.070313	0.601563	-0.984375	0.245872	-0.379817	0.413761	-19.027710	6.607056	8.026123
C:\Users\cware\Desktop\Steller18Nov\18NovTrials\M26.DSG	11-1-2013	16:1:2	560251.000000	11205.020000	0.160156	0.621094	-0.984375	0.246789	-0.381651	0.411927	-15.029907	-3.662109	5.966187
C:\Users\cware\Desktop\Steller18Nov\18NovTrials\M26.DSG	11-1-2013	16:1:2	560252.000000	11205.040000	0.132813	0.617188	-1.000000	0.248624	-0.382569	0.411009	-13.031006	2.792358	3.646851
C:\Users\cware\Desktop\Steller18Nov\18NovTrials\M26.DSG	11-1-2013	16:1:2	560253.000000	11205.060000	0.171875	0.636719	-1.039063	0.248624	-0.383486	0.409174	-3.570557	7.308960	0.808716
C:\Users\cware\Desktop\Steller18Nov\18NovTrials\M26.DSG	11-1-2013	16:1:2	560254.000000	11205.080000	0.187500	0.632813	-1.031250	0.248624	-0.383486	0.411009	3.143311	7.003784	-3.234863
C:\Users\cware\Desktop\Steller18Nov\18NovTrials\M26.DSG	11-1-2013	16:1:2	560255.000000	11205.100000	0.191406	0.625000	-1.050781	0.245872	-0.381651	0.412844	12.191772	12.298584	-8.468628
C:\Users\cware\Desktop\Steller18Nov\18NovTrials\M26.DSG	11-1-2013	16:1:2	560256.000000	11205.120000	0.234375	0.578125	-1.042969	0.247706	-0.383486	0.416514	13.061523	8.438110	-11.383057
C:\Users\cware\Desktop\Steller18Nov\18NovTrials\M26.DSG	11-1-2013	16:1:2	560257.000000	11205.140000	0.230469	0.550781	-1.046875	0.241284	-0.378899	0.420183	7.583618	19.760132	-12.313843
C:\Users\cware\Desktop\Steller18Nov\18NovTrials\M26.DSG	11-1-2013	16:1:2	560258.000000	11205.160000	0.261719	0.523438	-1.046875	0.238532	-0.377064	0.421101	5.752563	6.515503	-13.290405
C:\Users\cware\Desktop\Steller18Nov\18NovTrials\M26.DSG	11-1-2013	16:1:2	560259.000000	11205.180000	0.195313	0.511719	-1.074219	0.234862	-0.377064	0.422936	0.396729	8.316040	-11.932373
C:\Users\cware\Desktop\Steller18Nov\18NovTrials\M26.DSG	11-1-2013	16:1:2	560260.000000	11205.200000	0.257813	0.488281	-1.062500	0.233028	-0.376147	0.422936	-3.601074	15.045166	-9.262085
C:\Users\cware\Desktop\Steller18Nov\18NovTrials\M26.DSG	11-1-2013	16:1:2	560261.000000	11205.220000	0.242188	0.472656	-1.042969	0.230275	-0.376147	0.422936	-9.597778	-2.044678	-6.774902
C:\Users\cware\Desktop\Steller18Nov\18NovTrials\M26.DSG	11-1-2013	16:1:2	560262.000000	11205.240000	0.203125	0.507813	-1.070313	0.229358	-0.377064	0.422018	-10.940552	10.360718	-5.645752
C:\Users\cware\Desktop\Steller18Nov\18NovTrials\M26.DSG	11-1-2013	16:1:2	560263.000000	11205.260000	0.175781	0.515625	-1.062500	0.227523	-0.377982	0.422936	-9.277344	6.332397	-4.043579
C:\Users\cware\Desktop\Steller18Nov\18NovTrials\M26.DSG	11-1-2013	16:1:2	560264.000000	11205.280000	0.246094	0.542969	-1.035156	0.226606	-0.378899	0.422018	-9.368896	6.500244	-2.349854
C:\Users\cware\Desktop\Steller18Nov\18NovTrials\M26.DSG	11-1-2013	16:1:2	560265.000000	11205.300000	0.203125	0.562500	-1.011719	0.225688	-0.378899	0.420183	-4.959106	-0.793457	-5.310059
C:\Users\cware\Desktop\Steller18Nov\18NovTrials\M26.DSG	11-1-2013	16:1:2	560266.000000	11205.320000	0.250000	0.566406	-1.000000	0.226606	-0.377982	0.421101	-3.616333	-12.496948	-7.339478
C:\Users\cware\Desktop\Steller18Nov\18NovTrials\M26.DSG	11-1-2013	16:1:2	560267.000000	11205.340000	0.183594	0.566406	-1.011719	0.225688	-0.377982	0.420183	1.052856	9.155273	-5.340576
C:\Users\cware\Desktop\Steller18Nov\18NovTrials\M26.DSG	11-1-2013	16:1:2	560268.000000	11205.360000	0.164063	0.570313	-1.003906	0.224771	-0.377064	0.422018	4.653931	-8.270264	-11.108398
C:\Users\cware\Desktop\Steller18Nov\18NovTrials\M26.DSG	11-1-2013	16:1:2	560269.000000	11205.380000	0.191406	0.539063	-0.984375	0.224771	-0.376147	0.422936	6.546021	-0.991821	-11.199951
C:\Users\cware\Desktop\Steller18Nov\18NovTrials\M26.DSG	11-1-2013	16:1:2	560270.000000	11205.400000	0.171875	0.523438	-0.996094	0.223853	-0.373394	0.424771	6.088257	-6.164551	-12.939453
C:\Users\cware\Desktop\Steller18Nov\18NovTrials\M26.DSG	11-1-2013	16:1:2	560271.000000	11205.420000	0.105469	0.527344	-0.988281	0.222936	-0.372477	0.425688	7.675171	-7.766724	-13.198853
C:\Users\cware\Desktop\Steller18Nov\18NovTrials\M26.DSG	11-1-2013	16:1:2	560272.000000	11205.440000	0.097656	0.535156	-1.003906	0.222018	-0.371560	0.428440	7.858276	3.067017	-12.191772
C:\Users\cware\Desktop\Steller18Nov\18NovTrials\M26.DSG	11-1-2013	16:1:2	560273.000000	11205.460000	0.113281	0.546875	-1.007813	0.221101	-0.369725	0.430275	7.263184	-0.167847	-14.617920
C:\Users\cware\Desktop\Steller18Nov\18NovTrials\M26.DSG	11-1-2013	16:1:2	560274.000000	11205.480000	0.136719	0.542969	-1.015625	0.219266	-0.366972	0.433028	11.764526	-7.614136	-13.366699
C:\Users\cware\Desktop\Steller18Nov\18NovTrials\M26.DSG	11-1-2013	16:1:2	560275.000000	11205.500000	0.082031	0.539063	-1.019531	0.218349	-0.366055	0.434862	8.148193	6.286621	-11.627197
C:\Users\cware\Desktop\Steller18Nov\18NovTrials\M26.DSG	11-1-2013	16:1:2	560276.000000	11205.520000	0.109375	0.507813	-1.019531	0.215596	-0.364220	0.438532	11.489868	5.752563	-10.345459
C:\Users\cware\Desktop\Steller18Nov\18NovTrials\M26.DSG	11-1-2013	16:1:2	560277.000000	11205.540000	0.140625	0.531250	-0.996094	0.214679	-0.361468	0.440367	12.176514	6.301880	-9.170532
C:\Users\cware\Desktop\Steller18Nov\18NovTrials\M26.DSG	11-1-2013	16:1:2	560278.000000	11205.560000	0.160156	0.476563	-0.980469	0.211927	-0.359633	0.444037	9.536743	-2.166748	-10.223389
C:\Users\cware\Desktop\Steller18Nov\18NovTrials\M26.DSG	11-1-2013	16:1:2	560279.000000	11205.580000	0.093750	0.468750	-1.023438	0.211927	-0.356881	0.444954	7.843018	11.657715	-10.467529
C:\Users\cware\Desktop\Steller18Nov\18NovTrials\M26.DSG	11-1-2013	16:1:2	560280.000000	11205.600000	0.117188	0.472656	-1.000000	0.208257	-0.355046	0.447706	8.682251	12.573242	-10.208130
C:\Users\cware\Desktop\Steller18Nov\18NovTrials\M26.DSG	11-1-2013	16:1:2	560281.000000	11205.620000	0.160156	0.464844	-0.984375	0.207339	-0.354128	0.449541	5.325317	-0.854492	-10.299683
C:\Users\cware\Desktop\Steller18Nov\18NovTrials\M26.DSG	11-1-2013	16:1:2	560282.000000	11205.640000	0.140625	0.468750	-0.992188	0.206422	-0.353211	0.451376	5.630493	2.487183	-9.475708
C:\Users\cware\Desktop\Steller18Nov\18NovTrials\M26.DSG	11-1-2013	16:1:2	560283.000000	11205.660000	0.132813	0.449219	-1.011719	0.204587	-0.351376	0.452294	7.324219	10.299683	-6.561279
C:\Users\cware\Desktop\Steller18Nov\18NovTrials\M26.DSG	11-1-2013	16:1:2	560284.000000	11205.680000	0.144531	0.464844	-0.992188	0.204587	-0.351376	0.454128	5.065918	5.126953	-9.185791
C:\Users\cware\Desktop\Steller18Nov\18NovTrials\M26.DSG	11-1-2013	16:1:2	560285.000000	11205.700000	0.179688	0.453125	-1.000000	0.202752	-0.347706	0.456881	6.683350	3.295898	-6.546021
C:\Users\cware\Desktop\Steller18Nov\18NovTrials\M26.DSG	11-1-2013	16:1:2	560286.000000	11205.720000	0.148438	0.457031	-1.019531	0.200917	-0.347706	0.457798	7.339478	-5.508423	-7.202148
C:\Users\cware\Desktop\Steller18Nov\18NovTrials\M26.DSG	11-1-2013	16:1:2	560287.000000	11205.740000	0.160156	0.437500	-1.023438	0.201835	-0.343119	0.460550	6.118774	4.516602	-7.644653
C:\Users\cware\Desktop\Steller18Nov\18NovTrials\M26.DSG	11-1-2013	16:1:2	560288.000000	11205.760000	0.132813	0.457031	-1.015625	0.200917	-0.342202	0.460550	7.522583	4.852295	-8.682251
C:\Users\cware\Desktop\Steller18Nov\18NovTrials\M26.DSG	11-1-2013	16:1:2	560289.000000	11205.780000	0.187500	0.445313	-1.011719	0.198165	-0.340367	0.464220	7.507324	-2.990723	-8.529663
C:\Users\cware\Desktop\Steller18Nov\18NovTrials\M26.DSG	11-1-2013	16:1:2	560290.000000	11205.800000	0.167969	0.417969	-1.042969	0.200000	-0.339450	0.465138	8.651733	0.701904	-7.492065
C:\Users\cware\Desktop\Steller18Nov\18NovTrials\M26.DSG	11-1-2013	16:1:2	560291.000000	11205.820000	0.136719	0.441406	-1.035156	0.197248	-0.337615	0.467890	7.888794	-0.183105	-9.475708
C:\Users\cware\Desktop\Steller18Nov\18NovTrials\M26.DSG	11-1-2013	16:1:2	560292.000000	11205.840000	0.156250	0.410156	-1.039063	0.197248	-0.335780	0.469725	6.454468	9.078979	-9.078979
C:\Users\cware\Desktop\Steller18Nov\18NovTrials\M26.DSG	11-1-2013	16:1:2	560293.000000	11205.860000	0.171875	0.433594	-1.039063	0.195413	-0.334862	0.470642	4.501343	17.272949	-9.368896
C:\Users\cware\Desktop\Steller18Nov\18NovTrials\M26.DSG	11-1-2013	16:1:2	560294.000000	11205.880000	0.230469	0.425781	-1.019531	0.190826	-0.331193	0.471560	3.326416	-3.662109	-11.734009
C:\Users\cware\Desktop\Steller18Nov\18NovTrials\M26.DSG	11-1-2013	16:1:2	560295.000000	11205.900000	0.179688	0.406250	-1.000000	0.189908	-0.330275	0.475229	1.602173	-9.674072	-12.069702
C:\Users\cware\Desktop\Steller18Nov\18NovTrials\M26.DSG	11-1-2013	16:1:2	560296.000000	11205.920000	0.261719	0.429688	-0.980469	0.190826	-0.329358	0.475229	1.800537	-1.800537	-11.291504
C:\Users\cware\Desktop\Steller18Nov\18NovTrials\M26.DSG	11-1-2013	16:1:2	560297.000000	11205.940000	0.148438	0.414063	-1.050781	0.188073	-0.329358	0.477064	1.525879	-15.365601	-10.009766
C:\Users\cware\Desktop\Steller18Nov\18NovTrials\M26.DSG	11-1-2013	16:1:2	560298.000000	11205.960000	0.218750	0.429688	-1.015625	0.189908	-0.328440	0.477064	3.128052	5.279541	-7.781982
C:\Users\cware\Desktop\Steller18Nov\18NovTrials\M26.DSG	11-1-2013	16:1:2	560299.000000	11205.980000	0.148438	0.398438	-1.031250	0.189908	-0.326606	0.478899	2.151489	-0.183105	-5.615234
C:\Users\cware\Desktop\Steller18Nov\18NovTrials\M26.DSG	11-1-2013	16:1:2	560300.000000	11206.000000	0.167969	0.414063	-1.015625	0.188073	-0.324771	0.479817	1.159668	1.586914	-4.226685
C:\Users\cware\Desktop\Steller18Nov\18NovTrials\M26.DSG	11-1-2013	16:1:2	560301.000000	11206.020000	0.167969	0.394531	-1.019531	0.187156	-0.324771	0.479817	0.656128	-1.266479	-5.844116
C:\Users\cware\Desktop\Steller18Nov\18NovTrials\M26.DSG	11-1-2013	16:1:2	560302.000000	11206.040000	0.171875	0.378906	-1.042969	0.187156	-0.323853	0.481651	-2.731323	-2.822876	-5.676270
C:\Users\cware\Desktop\Steller18Nov\18NovTrials\M26.DSG	11-1-2013	16:1:2	560303.000000	11206.060000	0.156250	0.410156	-1.039063	0.188073	-0.323853	0.480734	-3.799438	-6.561279	-5.981445
C:\Users\cware\Desktop\Steller18Nov\18NovTrials\M26.DSG	11-1-2013	16:1:2	560304.000000	11206.080000	0.144531	0.382813	-1.035156	0.188073	-0.323853	0.481651	-6.362915	4.714966	-4.211426
C:\Users\cware\Desktop\Steller18Nov\18NovTrials\M26.DSG	11-1-2013	16:1:2	560305.000000	11206.100000	0.179688	0.390625	-1.015625	0.188073	-0.324771	0.482569	-7.766724	3.021240	-1.846313
C:\Users\cware\Desktop\Steller18Nov\18NovTrials\M26.DSG	11-1-2013	16:1:2	560306.000000	11206.120000	0.210938	0.386719	-1.003906	0.187156	-0.323853	0.480734	-8.148193	-8.193970	-2.258301
C:\Users\cware\Desktop\Steller18Nov\18NovTrials\M26.DSG	11-1-2013	16:1:2	560307.000000	11206.140000	0.160156	0.386719	-1.023438	0.188991	-0.324771	0.481651	-7.873535	1.281738	-1.174927
C:\Users\cware\Desktop\Steller18Nov\18NovTrials\M26.DSG	11-1-2013	16:1:2	560308.000000	11206.160000	0.195313	0.394531	-1.015625	0.188991	-0.325688	0.480734	-6.927490	-7.232666	-3.067017
C:\Users\cware\Desktop\Steller18Nov\18NovTrials\M26.DSG	11-1-2013	16:1:2	560309.000000	11206.180000	0.179688	0.406250	-1.027344	0.189908	-0.324771	0.479817	-7.446289	2.365112	-0.823975
C:\Users\cware\Desktop\Steller18Nov\18NovTrials\M26.DSG	11-1-2013	16:1:2	560310.000000	11206.200000	0.195313	0.425781	-1.015625	0.188991	-0.325688	0.480734	-9.765625	-8.972168	-2.349854
C:\Users\cware\Desktop\Steller18Nov\18NovTrials\M26.DSG	11-1-2013	16:1:2	560311.000000	11206.220000	0.195313	0.406250	-1.011719	0.189908	-0.325688	0.479817	-15.518188	-3.631592	0.244141
C:\Users\cware\Desktop\Steller18Nov\18NovTrials\M26.DSG	11-1-2013	16:1:2	560312.000000	11206.240000	0.167969	0.386719	-1.023438	0.192661	-0.327523	0.477064	-12.329102	-6.942749	1.296997
C:\Users\cware\Desktop\Steller18Nov\18NovTrials\M26.DSG	11-1-2013	16:1:2	560313.000000	11206.260000	0.183594	0.398438	-1.023438	0.192661	-0.328440	0.477064	-11.489868	-10.238647	-1.052856
C:\Users\cware\Desktop\Steller18Nov\18NovTrials\M26.DSG	11-1-2013	16:1:2	560314.000000	11206.280000	0.160156	0.386719	-1.015625	0.194495	-0.328440	0.476147	-8.560181	-8.636475	-1.586914
C:\Users\cware\Desktop\Steller18Nov\18NovTrials\M26.DSG	11-1-2013	16:1:2	560315.000000	11206.300000	0.140625	0.402344	-1.042969	0.194495	-0.330275	0.476147	-6.683350	-4.089355	-2.883911
C:\Users\cware\Desktop\Steller18Nov\18NovTrials\M26.DSG	11-1-2013	16:1:2	560316.000000	11206.320000	0.164063	0.406250	-1.007813	0.196330	-0.330275	0.475229	-8.743286	-10.025024	-3.890991
C:\Users\cware\Desktop\Steller18Nov\18NovTrials\M26.DSG	11-1-2013	16:1:2	560317.000000	11206.340000	0.132813	0.414063	-1.015625	0.196330	-0.328440	0.475229	-8.300781	-6.195068	-4.623413
C:\Users\cware\Desktop\Steller18Nov\18NovTrials\M26.DSG	11-1-2013	16:1:2	560318.000000	11206.360000	0.148438	0.437500	-1.011719	0.198165	-0.330275	0.475229	-3.250122	-6.729126	-5.401611
C:\Users\cware\Desktop\Steller18Nov\18NovTrials\M26.DSG	11-1-2013	16:1:2	560319.000000	11206.380000	0.136719	0.402344	-1.023438	0.198165	-0.330275	0.476147	-4.913330	4.562378	-2.609253
C:\Users\cware\Desktop\Steller18Nov\18NovTrials\M26.DSG	11-1-2013	16:1:2	560320.000000	11206.400000	0.140625	0.441406	-1.027344	0.198165	-0.330275	0.475229	0.381470	-6.698608	-2.670288
C:\Users\cware\Desktop\Steller18Nov\18NovTrials\M26.DSG	11-1-2013	16:1:2	560321.000000	11206.420000	0.164063	0.433594	-1.011719	0.198165	-0.329358	0.477064	-5.111694	1.052856	-3.265381
C:\Users\cware\Desktop\Steller18Nov\18NovTrials\M26.DSG	11-1-2013	16:1:2	560322.000000	11206.440000	0.156250	0.437500	-1.007813	0.199083	-0.330275	0.477064	-4.928589	-5.157471	-5.020142
C:\Users\cware\Desktop\Steller18Nov\18NovTrials\M26.DSG	11-1-2013	16:1:2	560323.000000	11206.460000	0.171875	0.460938	-1.027344	0.199083	-0.330275	0.476147	-0.762939	-11.428833	-6.195068
C:\Users\cware\Desktop\Steller18Nov\18NovTrials\M26.DSG	11-1-2013	16:1:2	560324.000000	11206.480000	0.148438	0.402344	-1.039063	0.199083	-0.328440	0.476147	-2.456665	-0.503540	-5.966187
C:\Users\cware\Desktop\Steller18Nov\18NovTrials\M26.DSG	11-1-2013	16:1:2	560325.000000	11206.500000	0.121094	0.402344	-1.039063	0.199083	-0.328440	0.477982	0.396729	-5.096436	-6.881714
C:\Users\cware\Desktop\Steller18Nov\18NovTrials\M26.DSG	11-1-2013	16:1:2	560326.000000	11206.520000	0.160156	0.390625	-1.027344	0.199083	-0.328440	0.477982	-1.525879	-6.774902	-7.232666
C:\Users\cware\Desktop\Steller18Nov\18NovTrials\M26.DSG	11-1-2013	16:1:2	560327.000000	11206.540000	0.136719	0.394531	-1.058594	0.197248	-0.327523	0.479817	2.334595	2.395630	-5.416870
C:\Users\cware\Desktop\Steller18Nov\18NovTrials\M26.DSG	11-1-2013	16:1:2	560328.000000	11206.560000	0.160156	0.378906	-1.085938	0.197248	-0.325688	0.479817	0.915527	3.082275	-4.150391
C:\Users\cware\Desktop\Steller18Nov\18NovTrials\M26.DSG	11-1-2013	16:1:2	560329.000000	11206.580000	0.203125	0.359375	-1.085938	0.197248	-0.324771	0.480734	-4.516602	-13.488770	-4.562378
C:\Users\cware\Desktop\Steller18Nov\18NovTrials\M26.DSG	11-1-2013	16:1:2	560330.000000	11206.600000	0.164063	0.382813	-1.105469	0.200000	-0.325688	0.480734	-9.597778	-9.002686	-4.318237
C:\Users\cware\Desktop\Steller18Nov\18NovTrials\M26.DSG	11-1-2013	16:1:2	560331.000000	11206.620000	0.167969	0.375000	-1.113281	0.201835	-0.326606	0.479817	-11.611938	-16.082764	-2.548218
C:\Users\cware\Desktop\Steller18Nov\18NovTrials\M26.DSG	11-1-2013	16:1:2	560332.000000	11206.640000	0.171875	0.390625	-1.132813	0.201835	-0.326606	0.478899	-17.883301	-4.196167	2.624512
C:\Users\cware\Desktop\Steller18Nov\18NovTrials\M26.DSG	11-1-2013	16:1:2	560333.000000	11206.660000	0.242188	0.386719	-1.074219	0.206422	-0.329358	0.474312	-23.696899	-28.335571	7.141113
C:\Users\cware\Desktop\Steller18Nov\18NovTrials\M26.DSG	11-1-2013	16:1:2	560334.000000	11206.680000	0.179688	0.402344	-1.058594	0.209174	-0.330275	0.473394	-33.111572	-15.121460	11.077881
C:\Users\cware\Desktop\Steller18Nov\18NovTrials\M26.DSG	11-1-2013	16:1:2	560335.000000	11206.700000	0.117188	0.417969	-1.000000	0.214679	-0.335780	0.467890	-32.302856	-10.726929	11.779785
C:\Users\cware\Desktop\Steller18Nov\18NovTrials\M26.DSG	11-1-2013	16:1:2	560336.000000	11206.720000	0.121094	0.468750	-0.968750	0.218349	-0.339450	0.466055	-35.583496	-24.078369	8.850098
C:\Users\cware\Desktop\Steller18Nov\18NovTrials\M26.DSG	11-1-2013	16:1:2	560337.000000	11206.740000	0.050781	0.484375	-1.003906	0.220183	-0.344037	0.458716	-36.773682	-3.463745	7.080078
C:\Users\cware\Desktop\Steller18Nov\18NovTrials\M26.DSG	11-1-2013	16:1:2	560338.000000	11206.760000	0.097656	0.507813	-1.042969	0.222936	-0.346789	0.456881	-27.282715	-12.329102	3.509521
C:\Users\cware\Desktop\Steller18Nov\18NovTrials\M26.DSG	11-1-2013	16:1:2	560339.000000	11206.780000	0.101563	0.500000	-1.039063	0.224771	-0.350459	0.454128	-25.527954	-4.516602	1.754761
C:\Users\cware\Desktop\Steller18Nov\18NovTrials\M26.DSG	11-1-2013	16:1:2	560340.000000	11206.800000	0.144531	0.492188	-1.015625	0.226606	-0.352294	0.452294	-15.060425	-1.068115	-1.220703
C:\Users\cware\Desktop\Steller18Nov\18NovTrials\M26.DSG	11-1-2013	16:1:2	560341.000000	11206.820000	0.167969	0.515625	-1.019531	0.226606	-0.354128	0.449541	-14.968872	1.388550	-7.186890
C:\Users\cware\Desktop\Steller18Nov\18NovTrials\M26.DSG	11-1-2013	16:1:2	560342.000000	11206.840000	0.171875	0.484375	-1.031250	0.224771	-0.355963	0.449541	-12.969971	13.549805	-9.307861
C:\Users\cware\Desktop\Steller18Nov\18NovTrials\M26.DSG	11-1-2013	16:1:2	560343.000000	11206.860000	0.261719	0.515625	-1.074219	0.222936	-0.355046	0.448624	-6.179810	5.569458	-14.251709
C:\Users\cware\Desktop\Steller18Nov\18NovTrials\M26.DSG	11-1-2013	16:1:2	560344.000000	11206.880000	0.273438	0.484375	-1.085938	0.219266	-0.356881	0.447706	-3.829956	10.375977	-13.946533
C:\Users\cware\Desktop\Steller18Nov\18NovTrials\M26.DSG	11-1-2013	16:1:2	560345.000000	11206.900000	0.273438	0.484375	-1.121094	0.217431	-0.355963	0.447706	2.319336	8.270264	-14.450073
C:\Users\cware\Desktop\Steller18Nov\18NovTrials\M26.DSG	11-1-2013	16:1:2	560346.000000	11206.920000	0.312500	0.476563	-1.113281	0.213761	-0.355046	0.449541	1.586914	17.547607	-10.772705
C:\Users\cware\Desktop\Steller18Nov\18NovTrials\M26.DSG	11-1-2013	16:1:2	560347.000000	11206.940000	0.296875	0.457031	-1.144531	0.210092	-0.355963	0.450459	-2.182007	7.400513	-12.039185
C:\Users\cware\Desktop\Steller18Nov\18NovTrials\M26.DSG	11-1-2013	16:1:2	560348.000000	11206.960000	0.371094	0.464844	-1.125000	0.206422	-0.355046	0.452294	-6.927490	15.396118	-14.739990
C:\Users\cware\Desktop\Steller18Nov\18NovTrials\M26.DSG	11-1-2013	16:1:2	560349.000000	11206.980000	0.320313	0.464844	-1.078125	0.203670	-0.355963	0.451376	-12.435913	26.458740	-10.025024
C:\Users\cware\Desktop\Steller18Nov\18NovTrials\M26.DSG	11-1-2013	16:1:2	560350.000000	11207.000000	0.277344	0.425781	-1.082031	0.197248	-0.357798	0.449541	-15.213013	18.157959	-8.346558
C:\Users\cware\Desktop\Steller18Nov\18NovTrials\M26.DSG	11-1-2013	16:1:2	560351.000000	11207.020000	0.324219	0.449219	-1.058594	0.195413	-0.357798	0.448624	-8.605957	9.857178	-2.120972
C:\Users\cware\Desktop\Steller18Nov\18NovTrials\M26.DSG	11-1-2013	16:1:2	560352.000000	11207.040000	0.257813	0.441406	-1.046875	0.193578	-0.358716	0.446789	-10.223389	17.623901	0.320435
C:\Users\cware\Desktop\Steller18Nov\18NovTrials\M26.DSG	11-1-2013	16:1:2	560353.000000	11207.060000	0.312500	0.468750	-1.023438	0.192661	-0.359633	0.446789	-10.040283	-8.804321	-2.288818
C:\Users\cware\Desktop\Steller18Nov\18NovTrials\M26.DSG	11-1-2013	16:1:2	560354.000000	11207.080000	0.339844	0.496094	-1.015625	0.192661	-0.360550	0.445872	-11.993408	12.054443	-1.358032
C:\Users\cware\Desktop\Steller18Nov\18NovTrials\M26.DSG	11-1-2013	16:1:2	560355.000000	11207.100000	0.265625	0.496094	-1.035156	0.191743	-0.361468	0.444954	-4.943848	-2.090454	-1.953125
C:\Users\cware\Desktop\Steller18Nov\18NovTrials\M26.DSG	11-1-2013	16:1:2	560356.000000	11207.120000	0.316406	0.503906	-0.980469	0.190826	-0.360550	0.444954	-2.105713	3.677368	-4.135132
C:\Users\cware\Desktop\Steller18Nov\18NovTrials\M26.DSG	11-1-2013	16:1:2	560357.000000	11207.140000	0.285156	0.511719	-1.003906	0.190826	-0.360550	0.444954	-0.991821	-17.333984	-7.720947
C:\Users\cware\Desktop\Steller18Nov\18NovTrials\M26.DSG	11-1-2013	16:1:2	560358.000000	11207.160000	0.210938	0.484375	-1.035156	0.192661	-0.360550	0.444954	-1.876831	-9.017944	-6.637573
C:\Users\cware\Desktop\Steller18Nov\18NovTrials\M26.DSG	11-1-2013	16:1:2	560359.000000	11207.180000	0.207031	0.488281	-1.011719	0.193578	-0.358716	0.445872	0.000000	-12.115479	-7.049561
C:\Users\cware\Desktop\Steller18Nov\18NovTrials\M26.DSG	11-1-2013	16:1:2	560360.000000	11207.200000	0.187500	0.515625	-1.011719	0.195413	-0.358716	0.447706	-1.602173	-6.332397	-4.425049
C:\Users\cware\Desktop\Steller18Nov\18NovTrials\M26.DSG	11-1-2013	16:1:2	560361.000000	11207.220000	0.121094	0.464844	-1.035156	0.195413	-0.357798	0.447706	0.411987	8.544922	-1.358032
C:\Users\cware\Desktop\Steller18Nov\18NovTrials\M26.DSG	11-1-2013	16:1:2	560362.000000	11207.240000	0.167969	0.464844	-0.984375	0.194495	-0.356881	0.448624	-0.396729	-0.823975	-6.729126
C:\Users\cware\Desktop\Steller18Nov\18NovTrials\M26.DSG	11-1-2013	16:1:2	560363.000000	11207.260000	0.148438	0.488281	-0.980469	0.193578	-0.355963	0.448624	1.373291	-8.224487	-10.787964
C:\Users\cware\Desktop\Steller18Nov\18NovTrials\M26.DSG	11-1-2013	16:1:2	560364.000000	11207.280000	0.117188	0.503906	-1.070313	0.194495	-0.355046	0.451376	8.132935	6.851196	-8.132935
C:\Users\cware\Desktop\Steller18Nov\18NovTrials\M26.DSG	11-1-2013	16:1:2	560365.000000	11207.300000	0.167969	0.476563	-1.035156	0.193578	-0.352294	0.454128	8.712769	6.179810	-7.431030
C:\Users\cware\Desktop\Steller18Nov\18NovTrials\M26.DSG	11-1-2013	16:1:2	560366.000000	11207.320000	0.195313	0.503906	-0.992188	0.191743	-0.350459	0.453211	6.607056	-1.770020	-8.575439
C:\Users\cware\Desktop\Steller18Nov\18NovTrials\M26.DSG	11-1-2013	16:1:2	560367.000000	11207.340000	0.167969	0.480469	-1.015625	0.190826	-0.347706	0.457798	7.919312	8.209229	-6.851196
C:\Users\cware\Desktop\Steller18Nov\18NovTrials\M26.DSG	11-1-2013	16:1:2	560368.000000	11207.360000	0.191406	0.457031	-0.996094	0.190826	-0.346789	0.458716	8.438110	0.015259	-6.927490
C:\Users\cware\Desktop\Steller18Nov\18NovTrials\M26.DSG	11-1-2013	16:1:2	560369.000000	11207.380000	0.136719	0.445313	-1.019531	0.188991	-0.344954	0.459633	8.682251	11.535645	-3.646851
C:\Users\cware\Desktop\Steller18Nov\18NovTrials\M26.DSG	11-1-2013	16:1:2	560370.000000	11207.400000	0.183594	0.425781	-1.003906	0.188073	-0.344037	0.462385	9.292603	10.665894	-2.868652
C:\Users\cware\Desktop\Steller18Nov\18NovTrials\M26.DSG	11-1-2013	16:1:2	560371.000000	11207.420000	0.187500	0.425781	-0.960938	0.187156	-0.341284	0.464220	7.568359	6.759644	-2.288818
C:\Users\cware\Desktop\Steller18Nov\18NovTrials\M26.DSG	11-1-2013	16:1:2	560372.000000	11207.440000	0.218750	0.410156	-1.007813	0.186239	-0.339450	0.466055	11.840820	14.572144	0.030518
C:\Users\cware\Desktop\Steller18Nov\18NovTrials\M26.DSG	11-1-2013	16:1:2	560373.000000	11207.460000	0.238281	0.433594	-0.988281	0.185321	-0.335780	0.466055	9.490967	-12.893677	-4.211426
C:\Users\cware\Desktop\Steller18Nov\18NovTrials\M26.DSG	11-1-2013	16:1:2	560374.000000	11207.480000	0.164063	0.410156	-1.019531	0.185321	-0.334862	0.470642	9.475708	-1.831055	-2.883911
C:\Users\cware\Desktop\Steller18Nov\18NovTrials\M26.DSG	11-1-2013	16:1:2	560375.000000	11207.500000	0.160156	0.410156	-1.023438	0.186239	-0.331193	0.473394	11.001587	-2.410889	-4.241943
C:\Users\cware\Desktop\Steller18Nov\18NovTrials\M26.DSG	11-1-2013	16:1:2	560376.000000	11207.520000	0.218750	0.398438	-0.996094	0.186239	-0.330275	0.475229	9.887695	-6.027222	-2.716064
C:\Users\cware\Desktop\Steller18Nov\18NovTrials\M26.DSG	11-1-2013	16:1:2	560377.000000	11207.540000	0.128906	0.398438	-1.015625	0.186239	-0.326606	0.477982	10.894775	2.258301	-0.244141
C:\Users\cware\Desktop\Steller18Nov\18NovTrials\M26.DSG	11-1-2013	16:1:2	560378.000000	11207.560000	0.199219	0.394531	-1.015625	0.185321	-0.324771	0.476147	8.041382	-2.563477	0.656128
C:\Users\cware\Desktop\Steller18Nov\18NovTrials\M26.DSG	11-1-2013	16:1:2	560379.000000	11207.580000	0.164063	0.390625	-1.035156	0.188073	-0.322936	0.481651	6.149292	-4.257202	0.732422
C:\Users\cware\Desktop\Steller18Nov\18NovTrials\M26.DSG	11-1-2013	16:1:2	560380.000000	11207.600000	0.171875	0.425781	-1.027344	0.188073	-0.322018	0.482569	8.087158	9.338379	1.495361
C:\Users\cware\Desktop\Steller18Nov\18NovTrials\M26.DSG	11-1-2013	16:1:2	560381.000000	11207.620000	0.179688	0.398438	-1.011719	0.187156	-0.320183	0.483486	6.515503	-7.919312	-0.701904
C:\Users\cware\Desktop\Steller18Nov\18NovTrials\M26.DSG	11-1-2013	16:1:2	560382.000000	11207.640000	0.214844	0.425781	-1.019531	0.188073	-0.317431	0.487156	10.848999	1.068115	-0.473022
C:\Users\cware\Desktop\Steller18Nov\18NovTrials\M26.DSG	11-1-2013	16:1:2	560383.000000	11207.660000	0.218750	0.410156	-1.011719	0.188991	-0.314679	0.488073	14.739990	-0.091553	-0.823975
C:\Users\cware\Desktop\Steller18Nov\18NovTrials\M26.DSG	11-1-2013	16:1:2	560384.000000	11207.680000	0.214844	0.402344	-1.003906	0.188991	-0.311927	0.491743	12.161255	-1.861572	-2.044678
C:\Users\cware\Desktop\Steller18Nov\18NovTrials\M26.DSG	11-1-2013	16:1:2	560385.000000	11207.700000	0.210938	0.386719	-1.015625	0.190826	-0.310092	0.494495	11.520386	-11.413574	-3.997803
C:\Users\cware\Desktop\Steller18Nov\18NovTrials\M26.DSG	11-1-2013	16:1:2	560386.000000	11207.720000	0.164063	0.359375	-1.042969	0.189908	-0.306422	0.497248	11.138916	1.571655	-2.166748
C:\Users\cware\Desktop\Steller18Nov\18NovTrials\M26.DSG	11-1-2013	16:1:2	560387.000000	11207.740000	0.179688	0.375000	-1.019531	0.191743	-0.305505	0.497248	11.428833	-8.041382	-2.212524
C:\Users\cware\Desktop\Steller18Nov\18NovTrials\M26.DSG	11-1-2013	16:1:2	560388.000000	11207.760000	0.207031	0.355469	-1.031250	0.192661	-0.300917	0.500000	13.137817	-1.571655	-2.441406
C:\Users\cware\Desktop\Steller18Nov\18NovTrials\M26.DSG	11-1-2013	16:1:2	560389.000000	11207.780000	0.199219	0.347656	-1.035156	0.191743	-0.298165	0.502752	11.398315	-1.770020	-2.685547
C:\Users\cware\Desktop\Steller18Nov\18NovTrials\M26.DSG	11-1-2013	16:1:2	560390.000000	11207.800000	0.203125	0.359375	-1.039063	0.193578	-0.295413	0.505505	12.207031	-13.870239	-3.982544
C:\Users\cware\Desktop\Steller18Nov\18NovTrials\M26.DSG	11-1-2013	16:1:2	560391.000000	11207.820000	0.152344	0.300781	-1.035156	0.194495	-0.295413	0.507339	9.414673	-5.981445	-2.563477
C:\Users\cware\Desktop\Steller18Nov\18NovTrials\M26.DSG	11-1-2013	16:1:2	560392.000000	11207.840000	0.195313	0.296875	-1.003906	0.196330	-0.290826	0.509174	6.225586	-8.865356	-4.516602
C:\Users\cware\Desktop\Steller18Nov\18NovTrials\M26.DSG	11-1-2013	16:1:2	560393.000000	11207.860000	0.175781	0.308594	-1.042969	0.196330	-0.288991	0.511009	6.103516	-9.384155	-3.799438
C:\Users\cware\Desktop\Steller18Nov\18NovTrials\M26.DSG	11-1-2013	16:1:2	560394.000000	11207.880000	0.164063	0.308594	-1.062500	0.197248	-0.286239	0.512844	6.790161	-6.958008	-0.961304
C:\Users\cware\Desktop\Steller18Nov\18NovTrials\M26.DSG	11-1-2013	16:1:2	560395.000000	11207.900000	0.156250	0.300781	-1.046875	0.199083	-0.285321	0.514679	6.286621	-9.170532	-0.396729
C:\Users\cware\Desktop\Steller18Nov\18NovTrials\M26.DSG	11-1-2013	16:1:2	560396.000000	11207.920000	0.140625	0.289063	-1.023438	0.200000	-0.284404	0.513761	-1.007080	-2.731323	-0.625610
C:\Users\cware\Desktop\Steller18Nov\18NovTrials\M26.DSG	11-1-2013	16:1:2	560397.000000	11207.940000	0.148438	0.281250	-1.042969	0.201835	-0.282569	0.515596	2.746582	-7.461548	0.564575
C:\Users\cware\Desktop\Steller18Nov\18NovTrials\M26.DSG	11-1-2013	16:1:2	560398.000000	11207.960000	0.121094	0.289063	-1.062500	0.201835	-0.281651	0.515596	2.716064	6.805420	3.280640
C:\Users\cware\Desktop\Steller18Nov\18NovTrials\M26.DSG	11-1-2013	16:1:2	560399.000000	11207.980000	0.148438	0.285156	-1.042969	0.202752	-0.279817	0.517431	1.647949	-10.101318	1.571655
C:\Users\cware\Desktop\Steller18Nov\18NovTrials\M26.DSG	11-1-2013	16:1:2	560400.000000	11208.000000	0.210938	0.289063	-1.031250	0.203670	-0.278899	0.519266	-4.486084	-4.531860	3.173828
C:\Users\cware\Desktop\Steller18Nov\18NovTrials\M26.DSG	11-1-2013	16:1:2	560401.000000	11208.020000	0.117188	0.281250	-1.050781	0.206422	-0.278899	0.518349	-4.562378	-12.222290	2.182007
C:\Users\cware\Desktop\Steller18Nov\18NovTrials\M26.DSG	11-1-2013	16:1:2	560402.000000	11208.040000	0.167969	0.281250	-1.046875	0.207339	-0.277064	0.519266	-3.265381	3.234863	3.906250
C:\Users\cware\Desktop\Steller18Nov\18NovTrials\M26.DSG	11-1-2013	16:1:2	560403.000000	11208.060000	0.148438	0.273438	-1.062500	0.207339	-0.277982	0.519266	-5.813599	-11.566162	0.976563
C:\Users\cware\Desktop\Steller18Nov\18NovTrials\M26.DSG	11-1-2013	16:1:2	560404.000000	11208.080000	0.152344	0.296875	-1.097656	0.211009	-0.277982	0.519266	-4.501343	2.685547	4.348755
C:\Users\cware\Desktop\Steller18Nov\18NovTrials\M26.DSG	11-1-2013	16:1:2	560405.000000	11208.100000	0.117188	0.273438	-1.058594	0.212844	-0.277982	0.519266	-7.766724	-2.578735	3.005981
C:\Users\cware\Desktop\Steller18Nov\18NovTrials\M26.DSG	11-1-2013	16:1:2	560406.000000	11208.120000	0.121094	0.269531	-1.058594	0.212844	-0.277982	0.519266	-9.033203	-2.761841	3.646851
C:\Users\cware\Desktop\Steller18Nov\18NovTrials\M26.DSG	11-1-2013	16:1:2	560407.000000	11208.140000	0.164063	0.281250	-1.066406	0.214679	-0.279817	0.518349	-10.253906	6.164551	5.523682
C:\Users\cware\Desktop\Steller18Nov\18NovTrials\M26.DSG	11-1-2013	16:1:2	560408.000000	11208.160000	0.132813	0.300781	-1.066406	0.213761	-0.277982	0.518349	-10.101318	-8.682251	1.708984
C:\Users\cware\Desktop\Steller18Nov\18NovTrials\M26.DSG	11-1-2013	16:1:2	560409.000000	11208.180000	0.140625	0.320313	-1.046875	0.215596	-0.280734	0.517431	-9.017944	-2.151489	1.144409
C:\Users\cware\Desktop\Steller18Nov\18NovTrials\M26.DSG	11-1-2013	16:1:2	560410.000000	11208.200000	0.140625	0.320313	-1.046875	0.216514	-0.280734	0.516514	-10.116577	-12.725830	0.640869
C:\Users\cware\Desktop\Steller18Nov\18NovTrials\M26.DSG	11-1-2013	16:1:2	560411.000000	11208.220000	0.121094	0.285156	-1.093750	0.219266	-0.280734	0.516514	-6.210327	-4.257202	1.022339
C:\Users\cware\Desktop\Steller18Nov\18NovTrials\M26.DSG	11-1-2013	16:1:2	560412.000000	11208.240000	0.160156	0.320313	-1.078125	0.219266	-0.281651	0.516514	-9.765625	-3.967285	1.281738
C:\Users\cware\Desktop\Steller18Nov\18NovTrials\M26.DSG	11-1-2013	16:1:2	560413.000000	11208.260000	0.148438	0.300781	-1.058594	0.220183	-0.282569	0.515596	-8.056641	-6.027222	-2.487183
C:\Users\cware\Desktop\Steller18Nov\18NovTrials\M26.DSG	11-1-2013	16:1:2	560414.000000	11208.280000	0.117188	0.292969	-1.062500	0.221101	-0.282569	0.514679	-6.484985	-1.296997	-3.051758
C:\Users\cware\Desktop\Steller18Nov\18NovTrials\M26.DSG	11-1-2013	16:1:2	560415.000000	11208.300000	0.117188	0.292969	-1.097656	0.220183	-0.282569	0.516514	-4.058838	-4.669189	-4.730225
C:\Users\cware\Desktop\Steller18Nov\18NovTrials\M26.DSG	11-1-2013	16:1:2	560416.000000	11208.320000	0.132813	0.285156	-1.105469	0.222018	-0.282569	0.515596	-3.448486	-12.832642	-6.088257
C:\Users\cware\Desktop\Steller18Nov\18NovTrials\M26.DSG	11-1-2013	16:1:2	560417.000000	11208.340000	0.109375	0.281250	-1.148438	0.224771	-0.281651	0.516514	-5.615234	-2.532959	-5.584717
C:\Users\cware\Desktop\Steller18Nov\18NovTrials\M26.DSG	11-1-2013	16:1:2	560418.000000	11208.360000	0.140625	0.277344	-1.156250	0.222936	-0.282569	0.515596	-2.059937	-19.561768	-5.599976
C:\Users\cware\Desktop\Steller18Nov\18NovTrials\M26.DSG	11-1-2013	16:1:2	560419.000000	11208.380000	0.121094	0.292969	-1.175781	0.225688	-0.281651	0.515596	-6.622314	-11.184692	-0.595093
C:\Users\cware\Desktop\Steller18Nov\18NovTrials\M26.DSG	11-1-2013	16:1:2	560420.000000	11208.400000	0.128906	0.269531	-1.121094	0.228440	-0.281651	0.515596	-12.145996	-7.614136	4.058838
C:\Users\cware\Desktop\Steller18Nov\18NovTrials\M26.DSG	11-1-2013	16:1:2	560421.000000	11208.420000	0.191406	0.292969	-1.097656	0.229358	-0.282569	0.515596	-20.568848	-20.950317	8.621216
C:\Users\cware\Desktop\Steller18Nov\18NovTrials\M26.DSG	11-1-2013	16:1:2	560422.000000	11208.440000	0.175781	0.332031	-1.101563	0.236697	-0.285321	0.511927	-28.320313	-23.880005	10.787964
C:\Users\cware\Desktop\Steller18Nov\18NovTrials\M26.DSG	11-1-2013	16:1:2	560423.000000	11208.460000	0.074219	0.359375	-1.062500	0.239450	-0.288991	0.509174	-30.700684	-20.385742	8.102417
C:\Users\cware\Desktop\Steller18Nov\18NovTrials\M26.DSG	11-1-2013	16:1:2	560424.000000	11208.480000	0.015625	0.394531	-1.050781	0.244954	-0.291743	0.505505	-25.344849	-8.651733	7.553101
C:\Users\cware\Desktop\Steller18Nov\18NovTrials\M26.DSG	11-1-2013	16:1:2	560425.000000	11208.500000	-0.007813	0.367188	-1.054688	0.246789	-0.293578	0.503670	-25.909424	-7.888794	8.193970
C:\Users\cware\Desktop\Steller18Nov\18NovTrials\M26.DSG	11-1-2013	16:1:2	560426.000000	11208.520000	0.062500	0.382813	-1.046875	0.249541	-0.298165	0.499083	-25.665283	0.091553	8.651733
C:\Users\cware\Desktop\Steller18Nov\18NovTrials\M26.DSG	11-1-2013	16:1:2	560427.000000	11208.540000	0.101563	0.394531	-1.042969	0.250459	-0.300000	0.497248	-23.773193	-12.741089	2.960205
C:\Users\cware\Desktop\Steller18Nov\18NovTrials\M26.DSG	11-1-2013	16:1:2	560428.000000	11208.560000	0.132813	0.410156	-1.035156	0.254128	-0.303670	0.494495	-18.020630	-1.541138	3.021240
C:\Users\cware\Desktop\Steller18Nov\18NovTrials\M26.DSG	11-1-2013	16:1:2	560429.000000	11208.580000	0.125000	0.445313	-1.074219	0.253211	-0.305505	0.493578	-11.047363	-1.129150	2.639771
C:\Users\cware\Desktop\Steller18Nov\18NovTrials\M26.DSG	11-1-2013	16:1:2	560430.000000	11208.600000	0.164063	0.437500	-1.082031	0.253211	-0.304587	0.492661	-7.583618	4.547119	-0.183105
C:\Users\cware\Desktop\Steller18Nov\18NovTrials\M26.DSG	11-1-2013	16:1:2	560431.000000	11208.620000	0.195313	0.476563	-1.144531	0.254128	-0.305505	0.492661	2.899170	9.460449	-3.829956
C:\Users\cware\Desktop\Steller18Nov\18NovTrials\M26.DSG	11-1-2013	16:1:2	560432.000000	11208.640000	0.222656	0.476563	-1.132813	0.252294	-0.302752	0.495413	10.620117	-0.686646	-8.834839
C:\Users\cware\Desktop\Steller18Nov\18NovTrials\M26.DSG	11-1-2013	16:1:2	560433.000000	11208.660000	0.265625	0.484375	-1.156250	0.249541	-0.301835	0.497248	14.572144	7.797241	-11.795044
C:\Users\cware\Desktop\Steller18Nov\18NovTrials\M26.DSG	11-1-2013	16:1:2	560434.000000	11208.680000	0.269531	0.472656	-1.183594	0.248624	-0.300000	0.498165	9.460449	22.613525	-13.046265
C:\Users\cware\Desktop\Steller18Nov\18NovTrials\M26.DSG	11-1-2013	16:1:2	560435.000000	11208.700000	0.261719	0.445313	-1.175781	0.242202	-0.298165	0.501835	5.950928	12.084961	-17.303467
C:\Users\cware\Desktop\Steller18Nov\18NovTrials\M26.DSG	11-1-2013	16:1:2	560436.000000	11208.720000	0.296875	0.421875	-1.167969	0.238532	-0.297248	0.502752	5.142212	28.900146	-16.098022
C:\Users\cware\Desktop\Steller18Nov\18NovTrials\M26.DSG	11-1-2013	16:1:2	560437.000000	11208.740000	0.269531	0.347656	-1.164063	0.230275	-0.294495	0.505505	10.589600	20.584106	-15.243530
C:\Users\cware\Desktop\Steller18Nov\18NovTrials\M26.DSG	11-1-2013	16:1:2	560438.000000	11208.760000	0.269531	0.347656	-1.164063	0.227523	-0.294495	0.506422	11.795044	15.167236	-14.846802
C:\Users\cware\Desktop\Steller18Nov\18NovTrials\M26.DSG	11-1-2013	16:1:2	560439.000000	11208.780000	0.335938	0.375000	-1.125000	0.222018	-0.290826	0.509174	8.087158	11.810303	-14.785767
C:\Users\cware\Desktop\Steller18Nov\18NovTrials\M26.DSG	11-1-2013	16:1:2	560440.000000	11208.800000	0.234375	0.308594	-1.097656	0.220183	-0.288991	0.511009	1.937866	4.394531	-12.054443
C:\Users\cware\Desktop\Steller18Nov\18NovTrials\M26.DSG	11-1-2013	16:1:2	560441.000000	11208.820000	0.242188	0.289063	-1.101563	0.216514	-0.287156	0.511009	2.716064	8.438110	-12.863159
C:\Users\cware\Desktop\Steller18Nov\18NovTrials\M26.DSG	11-1-2013	16:1:2	560442.000000	11208.840000	0.253906	0.308594	-1.097656	0.215596	-0.287156	0.511009	2.792358	-6.576538	-13.244629
C:\Users\cware\Desktop\Steller18Nov\18NovTrials\M26.DSG	11-1-2013	16:1:2	560443.000000	11208.860000	0.171875	0.308594	-1.160156	0.214679	-0.285321	0.512844	3.356934	15.472412	-7.141113
C:\Users\cware\Desktop\Steller18Nov\18NovTrials\M26.DSG	11-1-2013	16:1:2	560444.000000	11208.880000	0.304688	0.339844	-1.058594	0.212844	-0.284404	0.513761	0.244141	-12.908936	-12.252808
C:\Users\cware\Desktop\Steller18Nov\18NovTrials\M26.DSG	11-1-2013	16:1:2	560445.000000	11208.900000	0.160156	0.355469	-1.078125	0.211927	-0.284404	0.515596	0.503540	12.069702	-10.894775
C:\Users\cware\Desktop\Steller18Nov\18NovTrials\M26.DSG	11-1-2013	16:1:2	560446.000000	11208.920000	0.265625	0.335938	-1.089844	0.211927	-0.283486	0.513761	-1.937866	-9.048462	-10.955811
C:\Users\cware\Desktop\Steller18Nov\18NovTrials\M26.DSG	11-1-2013	16:1:2	560447.000000	11208.940000	0.214844	0.300781	-1.089844	0.210092	-0.282569	0.514679	-6.103516	-22.003174	-9.643555
C:\Users\cware\Desktop\Steller18Nov\18NovTrials\M26.DSG	11-1-2013	16:1:2	560448.000000	11208.960000	0.144531	0.285156	-1.109375	0.211927	-0.282569	0.514679	-8.148193	-6.683350	-5.783081
C:\Users\cware\Desktop\Steller18Nov\18NovTrials\M26.DSG	11-1-2013	16:1:2	560449.000000	11208.980000	0.156250	0.312500	-1.105469	0.213761	-0.283486	0.513761	-12.100220	-7.736206	-5.996704
C:\Users\cware\Desktop\Steller18Nov\18NovTrials\M26.DSG	11-1-2013	16:1:2	560450.000000	11209.000000	0.136719	0.304688	-1.093750	0.214679	-0.284404	0.514679	-10.665894	-1.846313	-9.262085
C:\Users\cware\Desktop\Steller18Nov\18NovTrials\M26.DSG	11-1-2013	16:1:2	560451.000000	11209.020000	0.164063	0.292969	-1.082031	0.214679	-0.284404	0.513761	-0.289917	-11.932373	-8.499146
C:\Users\cware\Desktop\Steller18Nov\18NovTrials\M26.DSG	11-1-2013	16:1:2	560452.000000	11209.040000	0.113281	0.378906	-1.058594	0.216514	-0.283486	0.513761	0.183105	3.097534	-9.414673
C:\Users\cware\Desktop\Steller18Nov\18NovTrials\M26.DSG	11-1-2013	16:1:2	560453.000000	11209.060000	0.171875	0.402344	-1.078125	0.215596	-0.282569	0.514679	-1.358032	-8.529663	-13.519287
C:\Users\cware\Desktop\Steller18Nov\18NovTrials\M26.DSG	11-1-2013	16:1:2	560454.000000	11209.080000	0.105469	0.355469	-1.117188	0.213761	-0.281651	0.513761	6.378174	-9.368896	-10.421753
C:\Users\cware\Desktop\Steller18Nov\18NovTrials\M26.DSG	11-1-2013	16:1:2	560455.000000	11209.100000	0.125000	0.351563	-1.117188	0.214679	-0.280734	0.518349	-0.244141	4.638672	-6.515503
C:\Users\cware\Desktop\Steller18Nov\18NovTrials\M26.DSG	11-1-2013	16:1:2	560456.000000	11209.120000	0.074219	0.339844	-1.062500	0.211009	-0.278899	0.517431	-2.273560	4.821777	-10.498047
C:\Users\cware\Desktop\Steller18Nov\18NovTrials\M26.DSG	11-1-2013	16:1:2	560457.000000	11209.140000	0.148438	0.335938	-1.062500	0.211009	-0.277064	0.517431	-3.143311	9.140015	-9.796143
C:\Users\cware\Desktop\Steller18Nov\18NovTrials\M26.DSG	11-1-2013	16:1:2	560458.000000	11209.160000	0.121094	0.332031	-1.089844	0.209174	-0.277982	0.517431	-2.517700	6.881714	-8.300781
C:\Users\cware\Desktop\Steller18Nov\18NovTrials\M26.DSG	11-1-2013	16:1:2	560459.000000	11209.180000	0.105469	0.296875	-1.074219	0.207339	-0.277982	0.518349	-1.785278	-2.044678	-8.102417
C:\Users\cware\Desktop\Steller18Nov\18NovTrials\M26.DSG	11-1-2013	16:1:2	560460.000000	11209.200000	0.175781	0.265625	-1.062500	0.206422	-0.277064	0.518349	-3.738403	-5.981445	-8.682251
C:\Users\cware\Desktop\Steller18Nov\18NovTrials\M26.DSG	11-1-2013	16:1:2	560461.000000	11209.220000	0.187500	0.312500	-1.078125	0.206422	-0.277064	0.520183	-4.058838	-3.021240	-8.453369
C:\Users\cware\Desktop\Steller18Nov\18NovTrials\M26.DSG	11-1-2013	16:1:2	560462.000000	11209.240000	0.097656	0.292969	-1.074219	0.204587	-0.277064	0.520183	-2.059937	15.914917	-5.233765
C:\Users\cware\Desktop\Steller18Nov\18NovTrials\M26.DSG	11-1-2013	16:1:2	560463.000000	11209.260000	0.152344	0.277344	-1.070313	0.203670	-0.276147	0.521101	-6.561279	8.651733	-4.837036
C:\Users\cware\Desktop\Steller18Nov\18NovTrials\M26.DSG	11-1-2013	16:1:2	560464.000000	11209.280000	0.113281	0.308594	-1.089844	0.201835	-0.277064	0.520183	-6.591797	7.553101	-5.981445
C:\Users\cware\Desktop\Steller18Nov\18NovTrials\M26.DSG	11-1-2013	16:1:2	560465.000000	11209.300000	0.136719	0.308594	-1.093750	0.200917	-0.277064	0.519266	-6.713867	9.155273	-5.233765
C:\Users\cware\Desktop\Steller18Nov\18NovTrials\M26.DSG	11-1-2013	16:1:2	560466.000000	11209.320000	0.136719	0.308594	-1.093750	0.199083	-0.278899	0.519266	-9.155273	0.915527	-6.988525
C:\Users\cware\Desktop\Steller18Nov\18NovTrials\M26.DSG	11-1-2013	16:1:2	560467.000000	11209.340000	0.179688	0.316406	-1.058594	0.197248	-0.278899	0.519266	-9.719849	0.442505	-5.706787
C:\Users\cware\Desktop\Steller18Nov\18NovTrials\M26.DSG	11-1-2013	16:1:2	560468.000000	11209.360000	0.171875	0.308594	-1.085938	0.198165	-0.277982	0.519266	-4.440308	-4.867554	-5.294800
C:\Users\cware\Desktop\Steller18Nov\18NovTrials\M26.DSG	11-1-2013	16:1:2	560469.000000	11209.380000	0.207031	0.304688	-1.062500	0.199083	-0.277982	0.519266	-7.553101	-11.764526	-5.996704
C:\Users\cware\Desktop\Steller18Nov\18NovTrials\M26.DSG	11-1-2013	16:1:2	560470.000000	11209.400000	0.140625	0.328125	-1.089844	0.199083	-0.278899	0.519266	-5.493164	5.905151	-3.814697
C:\Users\cware\Desktop\Steller18Nov\18NovTrials\M26.DSG	11-1-2013	16:1:2	560471.000000	11209.420000	0.171875	0.355469	-1.082031	0.198165	-0.277982	0.519266	-5.767822	10.055542	-5.142212
C:\Users\cware\Desktop\Steller18Nov\18NovTrials\M26.DSG	11-1-2013	16:1:2	560472.000000	11209.440000	0.183594	0.316406	-1.074219	0.198165	-0.278899	0.518349	-4.638672	8.712769	-5.035400
C:\Users\cware\Desktop\Steller18Nov\18NovTrials\M26.DSG	11-1-2013	16:1:2	560473.000000	11209.460000	0.242188	0.324219	-1.054688	0.194495	-0.278899	0.517431	-3.768921	-10.299683	-8.331299
C:\Users\cware\Desktop\Steller18Nov\18NovTrials\M26.DSG	11-1-2013	16:1:2	560474.000000	11209.480000	0.167969	0.308594	-1.070313	0.194495	-0.279817	0.518349	-5.401611	8.728027	-6.988525
C:\Users\cware\Desktop\Steller18Nov\18NovTrials\M26.DSG	11-1-2013	16:1:2	560475.000000	11209.500000	0.210938	0.312500	-1.042969	0.193578	-0.277982	0.519266	-5.111694	-6.423950	-7.980347
C:\Users\cware\Desktop\Steller18Nov\18NovTrials\M26.DSG	11-1-2013	16:1:2	560476.000000	11209.520000	0.167969	0.335938	-1.039063	0.193578	-0.278899	0.519266	-8.071899	-2.365112	-8.438110
C:\Users\cware\Desktop\Steller18Nov\18NovTrials\M26.DSG	11-1-2013	16:1:2	560477.000000	11209.540000	0.148438	0.289063	-1.078125	0.194495	-0.278899	0.519266	-9.017944	8.483887	-5.249023
C:\Users\cware\Desktop\Steller18Nov\18NovTrials\M26.DSG	11-1-2013	16:1:2	560478.000000	11209.560000	0.218750	0.312500	-1.082031	0.192661	-0.278899	0.517431	-7.415771	-14.312744	-5.813599
C:\Users\cware\Desktop\Steller18Nov\18NovTrials\M26.DSG	11-1-2013	16:1:2	560479.000000	11209.580000	0.160156	0.328125	-1.074219	0.192661	-0.279817	0.518349	-9.735107	-10.055542	-5.187988
C:\Users\cware\Desktop\Steller18Nov\18NovTrials\M26.DSG	11-1-2013	16:1:2	560480.000000	11209.600000	0.210938	0.304688	-1.039063	0.194495	-0.279817	0.517431	-10.696411	3.921509	-3.524780
C:\Users\cware\Desktop\Steller18Nov\18NovTrials\M26.DSG	11-1-2013	16:1:2	560481.000000	11209.620000	0.191406	0.292969	-1.050781	0.193578	-0.280734	0.516514	-8.636475	-25.466919	-4.043579
C:\Users\cware\Desktop\Steller18Nov\18NovTrials\M26.DSG	11-1-2013	16:1:2	560482.000000	11209.640000	0.093750	0.324219	-1.078125	0.196330	-0.282569	0.517431	-5.569458	14.221191	-1.541138
C:\Users\cware\Desktop\Steller18Nov\18NovTrials\M26.DSG	11-1-2013	16:1:2	560483.000000	11209.660000	0.234375	0.324219	-1.039063	0.196330	-0.281651	0.516514	-6.469727	-7.324219	-3.463745
C:\Users\cware\Desktop\Steller18Nov\18NovTrials\M26.DSG	11-1-2013	16:1:2	560484.000000	11209.680000	0.148438	0.296875	-1.058594	0.196330	-0.281651	0.516514	-8.605957	-10.589600	-2.868652
C:\Users\cware\Desktop\Steller18Nov\18NovTrials\M26.DSG	11-1-2013	16:1:2	560485.000000	11209.700000	0.152344	0.308594	-1.066406	0.198165	-0.282569	0.515596	-8.911133	4.104614	-1.312256
C:\Users\cware\Desktop\Steller18Nov\18NovTrials\M26.DSG	11-1-2013	16:1:2	560486.000000	11209.720000	0.160156	0.316406	-1.078125	0.198165	-0.282569	0.515596	-8.651733	-5.889893	-3.143311
C:\Users\cware\Desktop\Steller18Nov\18NovTrials\M26.DSG	11-1-2013	16:1:2	560487.000000	11209.740000	0.191406	0.308594	-1.031250	0.199083	-0.283486	0.513761	-10.665894	-8.316040	-2.792358
C:\Users\cware\Desktop\Steller18Nov\18NovTrials\M26.DSG	11-1-2013	16:1:2	560488.000000	11209.760000	0.152344	0.324219	-1.042969	0.199083	-0.284404	0.514679	-9.307861	-12.023926	-3.417969
C:\Users\cware\Desktop\Steller18Nov\18NovTrials\M26.DSG	11-1-2013	16:1:2	560489.000000	11209.780000	0.167969	0.316406	-1.058594	0.200917	-0.284404	0.513761	-9.552002	-0.366211	-1.815796
C:\Users\cware\Desktop\Steller18Nov\18NovTrials\M26.DSG	11-1-2013	16:1:2	560490.000000	11209.800000	0.136719	0.320313	-1.042969	0.200917	-0.285321	0.513761	-9.124756	-7.293701	-4.074097
C:\Users\cware\Desktop\Steller18Nov\18NovTrials\M26.DSG	11-1-2013	16:1:2	560491.000000	11209.820000	0.148438	0.320313	-1.058594	0.202752	-0.287156	0.512844	-8.422852	-6.530762	-2.975464
C:\Users\cware\Desktop\Steller18Nov\18NovTrials\M26.DSG	11-1-2013	16:1:2	560492.000000	11209.840000	0.160156	0.308594	-1.046875	0.203670	-0.286239	0.511927	-9.658813	-8.361816	-3.875732
C:\Users\cware\Desktop\Steller18Nov\18NovTrials\M26.DSG	11-1-2013	16:1:2	560493.000000	11209.860000	0.125000	0.335938	-1.078125	0.205505	-0.288073	0.511927	-9.277344	-8.789063	-2.868652
C:\Users\cware\Desktop\Steller18Nov\18NovTrials\M26.DSG	11-1-2013	16:1:2	560494.000000	11209.880000	0.125000	0.335938	-1.078125	0.204587	-0.287156	0.511009	-8.132935	1.693726	-0.991821
C:\Users\cware\Desktop\Steller18Nov\18NovTrials\M26.DSG	11-1-2013	16:1:2	560495.000000	11209.900000	0.152344	0.355469	-1.074219	0.205505	-0.288073	0.511009	-6.973267	-5.371094	-3.707886
C:\Users\cware\Desktop\Steller18Nov\18NovTrials\M26.DSG	11-1-2013	16:1:2	560496.000000	11209.920000	0.179688	0.343750	-1.058594	0.206422	-0.288073	0.511009	-8.468628	-7.690430	-4.989624
C:\Users\cware\Desktop\Steller18Nov\18NovTrials\M26.DSG	11-1-2013	16:1:2	560497.000000	11209.940000	0.144531	0.343750	-1.054688	0.207339	-0.288073	0.510092	-5.828857	-2.365112	-3.616333
C:\Users\cware\Desktop\Steller18Nov\18NovTrials\M26.DSG	11-1-2013	16:1:2	560498.000000	11209.960000	0.160156	0.343750	-1.070313	0.207339	-0.288073	0.510092	-4.608154	-1.968384	-4.043579
C:\Users\cware\Desktop\Steller18Nov\18NovTrials\M26.DSG	11-1-2013	16:1:2	560499.000000	11209.980000	0.156250	0.343750	-1.050781	0.207339	-0.288991	0.510092	-6.454468	-5.035400	-7.263184
C:\Users\cware\Desktop\Steller18Nov\18NovTrials\M26.DSG	11-1-2013	16:1:2	560500.000000	11210.000000	0.156250	0.335938	-1.062500	0.208257	-0.288073	0.510092	-2.639771	-16.128540	-8.193970
C:\Users\cware\Desktop\Steller18Nov\18NovTrials\M26.DSG	11-1-2013	16:1:2	560501.000000	11210.020000	0.121094	0.335938	-1.078125	0.208257	-0.288073	0.511009	0.091553	1.083374	-6.744385
C:\Users\cware\Desktop\Steller18Nov\18NovTrials\M26.DSG	11-1-2013	16:1:2	560502.000000	11210.040000	0.164063	0.347656	-1.062500	0.207339	-0.288073	0.511927	-0.640869	-2.960205	-8.941650
C:\Users\cware\Desktop\Steller18Nov\18NovTrials\M26.DSG	11-1-2013	16:1:2	560503.000000	11210.060000	0.144531	0.324219	-1.070313	0.208257	-0.286239	0.511927	1.892090	-6.729126	-8.438110
C:\Users\cware\Desktop\Steller18Nov\18NovTrials\M26.DSG	11-1-2013	16:1:2	560504.000000	11210.080000	0.164063	0.335938	-1.046875	0.209174	-0.285321	0.512844	0.152588	-10.848999	-7.705688
C:\Users\cware\Desktop\Steller18Nov\18NovTrials\M26.DSG	11-1-2013	16:1:2	560505.000000	11210.100000	0.117188	0.328125	-1.085938	0.209174	-0.284404	0.512844	-2.822876	-4.623413	-7.675171
C:\Users\cware\Desktop\Steller18Nov\18NovTrials\M26.DSG	11-1-2013	16:1:2	560506.000000	11210.120000	0.171875	0.320313	-1.066406	0.208257	-0.284404	0.513761	-1.602173	-10.482788	-7.431030
C:\Users\cware\Desktop\Steller18Nov\18NovTrials\M26.DSG	11-1-2013	16:1:2	560507.000000	11210.140000	0.113281	0.320313	-1.101563	0.209174	-0.284404	0.514679	-3.326416	-5.172729	-7.690430
C:\Users\cware\Desktop\Steller18Nov\18NovTrials\M26.DSG	11-1-2013	16:1:2	560508.000000	11210.160000	0.109375	0.300781	-1.089844	0.208257	-0.283486	0.514679	-0.549316	-0.137329	-5.233765
C:\Users\cware\Desktop\Steller18Nov\18NovTrials\M26.DSG	11-1-2013	16:1:2	560509.000000	11210.180000	0.128906	0.328125	-1.070313	0.209174	-0.283486	0.514679	-2.853394	1.953125	-7.888794
C:\Users\cware\Desktop\Steller18Nov\18NovTrials\M26.DSG	11-1-2013	16:1:2	560510.000000	11210.200000	0.117188	0.332031	-1.082031	0.208257	-0.282569	0.516514	-3.936768	-0.320435	-8.560181
C:\Users\cware\Desktop\Steller18Nov\18NovTrials\M26.DSG	11-1-2013	16:1:2	560511.000000	11210.220000	0.183594	0.308594	-1.066406	0.207339	-0.282569	0.515596	-5.081177	-13.381958	-9.109497
C:\Users\cware\Desktop\Steller18Nov\18NovTrials\M26.DSG	11-1-2013	16:1:2	560512.000000	11210.240000	0.140625	0.312500	-1.085938	0.208257	-0.283486	0.515596	-6.027222	-2.395630	-7.568359
C:\Users\cware\Desktop\Steller18Nov\18NovTrials\M26.DSG	11-1-2013	16:1:2	560513.000000	11210.260000	0.121094	0.312500	-1.093750	0.207339	-0.282569	0.515596	-5.401611	-3.616333	-7.080078
C:\Users\cware\Desktop\Steller18Nov\18NovTrials\M26.DSG	11-1-2013	16:1:2	560514.000000	11210.280000	0.171875	0.277344	-1.066406	0.207339	-0.281651	0.515596	-10.269165	-3.067017	-8.316040
C:\Users\cware\Desktop\Steller18Nov\18NovTrials\M26.DSG	11-1-2013	16:1:2	560515.000000	11210.300000	0.113281	0.300781	-1.082031	0.206422	-0.283486	0.515596	-7.095337	1.312256	-9.277344
C:\Users\cware\Desktop\Steller18Nov\18NovTrials\M26.DSG	11-1-2013	16:1:2	560516.000000	11210.320000	0.148438	0.265625	-1.093750	0.206422	-0.284404	0.515596	-10.574341	-5.111694	-9.368896
C:\Users\cware\Desktop\Steller18Nov\18NovTrials\M26.DSG	11-1-2013	16:1:2	560517.000000	11210.340000	0.125000	0.277344	-1.132813	0.205505	-0.284404	0.513761	-9.078979	-7.583618	-8.712769
C:\Users\cware\Desktop\Steller18Nov\18NovTrials\M26.DSG	11-1-2013	16:1:2	560518.000000	11210.360000	0.199219	0.292969	-1.109375	0.205505	-0.285321	0.514679	-10.559082	-7.278442	-6.439209
C:\Users\cware\Desktop\Steller18Nov\18NovTrials\M26.DSG	11-1-2013	16:1:2	560519.000000	11210.380000	0.207031	0.277344	-1.109375	0.207339	-0.287156	0.512844	-19.256592	-31.845093	-4.760742
C:\Users\cware\Desktop\Steller18Nov\18NovTrials\M26.DSG	11-1-2013	16:1:2	560520.000000	11210.400000	0.257813	0.300781	-1.132813	0.211009	-0.288991	0.511927	-20.050049	-25.405884	-0.305176
C:\Users\cware\Desktop\Steller18Nov\18NovTrials\M26.DSG	11-1-2013	16:1:2	560521.000000	11210.420000	0.074219	0.300781	-1.074219	0.216514	-0.291743	0.507339	-31.143188	-21.774292	3.128052
C:\Users\cware\Desktop\Steller18Nov\18NovTrials\M26.DSG	11-1-2013	16:1:2	560522.000000	11210.440000	0.074219	0.300781	-1.074219	0.218349	-0.293578	0.504587	-36.132813	-20.355225	4.272461
C:\Users\cware\Desktop\Steller18Nov\18NovTrials\M26.DSG	11-1-2013	16:1:2	560523.000000	11210.460000	0.042969	0.417969	-1.027344	0.224771	-0.300000	0.500917	-33.706665	-20.782471	5.050659
C:\Users\cware\Desktop\Steller18Nov\18NovTrials\M26.DSG	11-1-2013	16:1:2	560524.000000	11210.480000	0.046875	0.437500	-1.066406	0.225688	-0.303670	0.497248	-27.999878	-15.945435	3.814697
C:\Users\cware\Desktop\Steller18Nov\18NovTrials\M26.DSG	11-1-2013	16:1:2	560525.000000	11210.500000	0.039063	0.441406	-1.093750	0.230275	-0.307339	0.494495	-20.599365	-12.435913	3.067017
C:\Users\cware\Desktop\Steller18Nov\18NovTrials\M26.DSG	11-1-2013	16:1:2	560526.000000	11210.520000	0.058594	0.460938	-1.074219	0.232110	-0.309174	0.491743	-15.930176	1.312256	0.488281
C:\Users\cware\Desktop\Steller18Nov\18NovTrials\M26.DSG	11-1-2013	16:1:2	560527.000000	11210.540000	0.136719	0.468750	-1.058594	0.231193	-0.311009	0.489908	-10.726929	2.853394	-2.136230
C:\Users\cware\Desktop\Steller18Nov\18NovTrials\M26.DSG	11-1-2013	16:1:2	560528.000000	11210.560000	0.171875	0.457031	-1.070313	0.231193	-0.311927	0.490826	-5.874634	7.339478	-3.082275
C:\Users\cware\Desktop\Steller18Nov\18NovTrials\M26.DSG	11-1-2013	16:1:2	560529.000000	11210.580000	0.253906	0.433594	-1.097656	0.229358	-0.311009	0.489908	-4.806519	1.327515	-6.225586
C:\Users\cware\Desktop\Steller18Nov\18NovTrials\M26.DSG	11-1-2013	16:1:2	560530.000000	11210.600000	0.230469	0.425781	-1.128906	0.228440	-0.311927	0.490826	2.914429	17.562866	-5.859375
C:\Users\cware\Desktop\Steller18Nov\18NovTrials\M26.DSG	11-1-2013	16:1:2	560531.000000	11210.620000	0.300781	0.441406	-1.156250	0.223853	-0.309174	0.493578	8.178711	10.391235	-6.988525
C:\Users\cware\Desktop\Steller18Nov\18NovTrials\M26.DSG	11-1-2013	16:1:2	560532.000000	11210.640000	0.300781	0.394531	-1.148438	0.222018	-0.308257	0.495413	11.138916	22.903442	-9.750366
C:\Users\cware\Desktop\Steller18Nov\18NovTrials\M26.DSG	11-1-2013	16:1:2	560533.000000	11210.660000	0.375000	0.378906	-1.121094	0.219266	-0.305505	0.497248	11.352539	10.528564	-13.763428
C:\Users\cware\Desktop\Steller18Nov\18NovTrials\M26.DSG	11-1-2013	16:1:2	560534.000000	11210.680000	0.328125	0.359375	-1.152344	0.214679	-0.303670	0.500000	7.064819	4.348755	-16.693115
C:\Users\cware\Desktop\Steller18Nov\18NovTrials\M26.DSG	11-1-2013	16:1:2	560535.000000	11210.700000	0.265625	0.339844	-1.179688	0.212844	-0.301835	0.500000	8.651733	18.615723	-13.580322
C:\Users\cware\Desktop\Steller18Nov\18NovTrials\M26.DSG	11-1-2013	16:1:2	560536.000000	11210.720000	0.253906	0.316406	-1.140625	0.209174	-0.300917	0.500917	0.549316	8.666992	-12.054443
C:\Users\cware\Desktop\Steller18Nov\18NovTrials\M26.DSG	11-1-2013	16:1:2	560537.000000	11210.740000	0.214844	0.285156	-1.128906	0.207339	-0.300000	0.502752	-4.699707	17.776489	-7.949829
C:\Users\cware\Desktop\Steller18Nov\18NovTrials\M26.DSG	11-1-2013	16:1:2	560538.000000	11210.760000	0.257813	0.269531	-1.113281	0.202752	-0.300917	0.503670	-4.974365	3.799438	-3.234863
C:\Users\cware\Desktop\Steller18Nov\18NovTrials\M26.DSG	11-1-2013	16:1:2	560539.000000	11210.780000	0.265625	0.304688	-1.066406	0.202752	-0.299083	0.503670	-10.269165	13.244629	-0.045776
C:\Users\cware\Desktop\Steller18Nov\18NovTrials\M26.DSG	11-1-2013	16:1:2	560540.000000	11210.800000	0.222656	0.347656	-1.101563	0.200000	-0.300917	0.502752	-12.237549	3.662109	-1.571655
C:\Users\cware\Desktop\Steller18Nov\18NovTrials\M26.DSG	11-1-2013	16:1:2	560541.000000	11210.820000	0.304688	0.414063	-1.066406	0.200917	-0.300917	0.501835	-13.565063	-0.854492	-5.065918
C:\Users\cware\Desktop\Steller18Nov\18NovTrials\M26.DSG	11-1-2013	16:1:2	560542.000000	11210.840000	0.253906	0.414063	-1.062500	0.200917	-0.301835	0.500000	-6.088257	-1.785278	-5.661011
C:\Users\cware\Desktop\Steller18Nov\18NovTrials\M26.DSG	11-1-2013	16:1:2	560543.000000	11210.860000	0.253906	0.382813	-1.074219	0.200917	-0.302752	0.500000	-9.887695	-9.796143	-6.301880
C:\Users\cware\Desktop\Steller18Nov\18NovTrials\M26.DSG	11-1-2013	16:1:2	560544.000000	11210.880000	0.246094	0.371094	-1.082031	0.200917	-0.303670	0.498165	-7.522583	-9.628296	-2.807617
C:\Users\cware\Desktop\Steller18Nov\18NovTrials\M26.DSG	11-1-2013	16:1:2	560545.000000	11210.900000	0.179688	0.332031	-1.113281	0.202752	-0.303670	0.498165	-10.101318	1.327515	-0.717163
C:\Users\cware\Desktop\Steller18Nov\18NovTrials\M26.DSG	11-1-2013	16:1:2	560546.000000	11210.920000	0.128906	0.332031	-1.105469	0.201835	-0.304587	0.498165	-12.115479	-3.845215	-3.829956
C:\Users\cware\Desktop\Steller18Nov\18NovTrials\M26.DSG	11-1-2013	16:1:2	560547.000000	11210.940000	0.164063	0.386719	-1.089844	0.204587	-0.305505	0.498165	-5.554199	6.546021	-2.639771
C:\Users\cware\Desktop\Steller18Nov\18NovTrials\M26.DSG	11-1-2013	16:1:2	560548.000000	11210.960000	0.125000	0.375000	-1.039063	0.202752	-0.303670	0.498165	-7.461548	-0.488281	-5.096436
C:\Users\cware\Desktop\Steller18Nov\18NovTrials\M26.DSG	11-1-2013	16:1:2	560549.000000	11210.980000	0.117188	0.375000	-1.070313	0.202752	-0.304587	0.497248	-4.501343	6.423950	-4.196167
C:\Users\cware\Desktop\Steller18Nov\18NovTrials\M26.DSG	11-1-2013	16:1:2	560550.000000	11211.000000	0.117188	0.375000	-1.070313	0.201835	-0.304587	0.497248	0.717163	-4.974365	-6.408691
C:\Users\cware\Desktop\Steller18Nov\18NovTrials\M26.DSG	11-1-2013	16:1:2	560551.000000	11211.020000	0.140625	0.355469	-1.054688	0.201835	-0.302752	0.499083	5.416870	-5.874634	-3.768921
C:\Users\cware\Desktop\Steller18Nov\18NovTrials\M26.DSG	11-1-2013	16:1:2	560552.000000	11211.040000	0.105469	0.371094	-1.082031	0.203670	-0.301835	0.500917	8.148193	4.196167	-1.434326
C:\Users\cware\Desktop\Steller18Nov\18NovTrials\M26.DSG	11-1-2013	16:1:2	560553.000000	11211.060000	0.144531	0.359375	-1.046875	0.202752	-0.299083	0.501835	2.639771	6.744385	-6.118774
C:\Users\cware\Desktop\Steller18Nov\18NovTrials\M26.DSG	11-1-2013	16:1:2	560554.000000	11211.080000	0.156250	0.304688	-1.046875	0.202752	-0.297248	0.503670	8.361816	-5.981445	-6.179810
C:\Users\cware\Desktop\Steller18Nov\18NovTrials\M26.DSG	11-1-2013	16:1:2	560555.000000	11211.100000	0.152344	0.281250	-1.066406	0.201835	-0.294495	0.505505	8.056641	2.532959	-5.203247
C:\Users\cware\Desktop\Steller18Nov\18NovTrials\M26.DSG	11-1-2013	16:1:2	560556.000000	11211.120000	0.167969	0.324219	-1.074219	0.201835	-0.292661	0.507339	7.781982	-1.434326	-4.013062
C:\Users\cware\Desktop\Steller18Nov\18NovTrials\M26.DSG	11-1-2013	16:1:2	560557.000000	11211.140000	0.128906	0.335938	-1.046875	0.200917	-0.290826	0.511009	5.844116	2.609253	-1.129150
C:\Users\cware\Desktop\Steller18Nov\18NovTrials\M26.DSG	11-1-2013	16:1:2	560558.000000	11211.160000	0.160156	0.359375	-1.066406	0.200917	-0.288991	0.510092	7.186890	7.446289	-1.037598
C:\Users\cware\Desktop\Steller18Nov\18NovTrials\M26.DSG	11-1-2013	16:1:2	560559.000000	11211.180000	0.187500	0.320313	-1.046875	0.200917	-0.287156	0.511927	4.974365	-17.211914	-3.723145
C:\Users\cware\Desktop\Steller18Nov\18NovTrials\M26.DSG	11-1-2013	16:1:2	560560.000000	11211.200000	0.097656	0.296875	-1.089844	0.201835	-0.284404	0.512844	9.109497	2.304077	-0.030518
C:\Users\cware\Desktop\Steller18Nov\18NovTrials\M26.DSG	11-1-2013	16:1:2	560561.000000	11211.220000	0.136719	0.289063	-1.062500	0.200917	-0.280734	0.516514	8.071899	7.934570	1.007080
C:\Users\cware\Desktop\Steller18Nov\18NovTrials\M26.DSG	11-1-2013	16:1:2	560562.000000	11211.240000	0.191406	0.304688	-1.035156	0.202752	-0.278899	0.517431	6.393433	-11.276245	-0.778198
C:\Users\cware\Desktop\Steller18Nov\18NovTrials\M26.DSG	11-1-2013	16:1:2	560563.000000	11211.260000	0.128906	0.304688	-1.066406	0.202752	-0.277064	0.520183	9.140015	3.753662	0.457764
C:\Users\cware\Desktop\Steller18Nov\18NovTrials\M26.DSG	11-1-2013	16:1:2	560564.000000	11211.280000	0.187500	0.316406	-1.058594	0.202752	-0.275229	0.520183	12.741089	-4.211426	1.892090
C:\Users\cware\Desktop\Steller18Nov\18NovTrials\M26.DSG	11-1-2013	16:1:2	560565.000000	11211.300000	0.156250	0.320313	-1.085938	0.205505	-0.271560	0.523853	14.724731	-2.456665	-0.869751
C:\Users\cware\Desktop\Steller18Nov\18NovTrials\M26.DSG	11-1-2013	16:1:2	560566.000000	11211.320000	0.148438	0.300781	-1.050781	0.205505	-0.268807	0.524771	19.638062	-8.148193	-0.579834
C:\Users\cware\Desktop\Steller18Nov\18NovTrials\M26.DSG	11-1-2013	16:1:2	560567.000000	11211.340000	0.183594	0.277344	-1.039063	0.208257	-0.263303	0.529358	17.150879	-15.808105	-2.746582
C:\Users\cware\Desktop\Steller18Nov\18NovTrials\M26.DSG	11-1-2013	16:1:2	560568.000000	11211.360000	0.160156	0.304688	-1.074219	0.208257	-0.260550	0.531193	19.912720	-6.301880	-2.593994
C:\Users\cware\Desktop\Steller18Nov\18NovTrials\M26.DSG	11-1-2013	16:1:2	560569.000000	11211.380000	0.121094	0.277344	-1.023438	0.208257	-0.254128	0.534862	20.767212	21.911621	-3.768921
C:\Users\cware\Desktop\Steller18Nov\18NovTrials\M26.DSG	11-1-2013	16:1:2	560570.000000	11211.400000	0.421875	0.300781	-1.003906	0.205505	-0.251376	0.537615	18.798828	-26.794434	-8.605957
C:\Users\cware\Desktop\Steller18Nov\18NovTrials\M26.DSG	11-1-2013	16:1:2	560571.000000	11211.420000	0.660156	0.285156	-0.816406	0.215596	-0.244954	0.540367	34.088135	-75.180054	-22.338867
C:\Users\cware\Desktop\Steller18Nov\18NovTrials\M26.DSG	11-1-2013	16:1:2	560572.000000	11211.440000	0.269531	0.351563	-0.988281	0.221101	-0.238532	0.544037	54.641724	-62.377930	-38.955688
C:\Users\cware\Desktop\Steller18Nov\18NovTrials\M26.DSG	11-1-2013	16:1:2	560573.000000	11211.460000	-0.062500	0.097656	-1.140625	0.224771	-0.230275	0.549541	64.804077	-35.781860	-33.050537
C:\Users\cware\Desktop\Steller18Nov\18NovTrials\M26.DSG	11-1-2013	16:1:2	560574.000000	11211.480000	-0.218750	-0.117188	-1.105469	0.229358	-0.215596	0.557798	40.054321	-37.643433	-19.058228
C:\Users\cware\Desktop\Steller18Nov\18NovTrials\M26.DSG	11-1-2013	16:1:2	560575.000000	11211.500000	-0.421875	-0.156250	-1.148438	0.232110	-0.210092	0.560550	10.406494	-28.625488	-10.375977
C:\Users\cware\Desktop\Steller18Nov\18NovTrials\M26.DSG	11-1-2013	16:1:2	560576.000000	11211.520000	-0.496094	-0.050781	-1.343750	0.236697	-0.208257	0.562385	-18.707275	-4.608154	-3.616333
C:\Users\cware\Desktop\Steller18Nov\18NovTrials\M26.DSG	11-1-2013	16:1:2	560577.000000	11211.540000	-0.105469	0.074219	-1.570313	0.235780	-0.211009	0.560550	-40.359497	40.740967	-2.029419
C:\Users\cware\Desktop\Steller18Nov\18NovTrials\M26.DSG	11-1-2013	16:1:2	560578.000000	11211.560000	-0.105469	0.074219	-1.570313	0.227523	-0.220183	0.556881	-46.264648	34.622192	-5.065918
C:\Users\cware\Desktop\Steller18Nov\18NovTrials\M26.DSG	11-1-2013	16:1:2	560579.000000	11211.580000	-0.062500	0.144531	-1.320313	0.222018	-0.225688	0.555046	-57.540894	65.643311	0.915527
C:\Users\cware\Desktop\Steller18Nov\18NovTrials\M26.DSG	11-1-2013	16:1:2	560580.000000	11211.600000	0.054688	0.292969	-1.292969	0.208257	-0.237615	0.548624	-61.264038	63.415527	1.983643
C:\Users\cware\Desktop\Steller18Nov\18NovTrials\M26.DSG	11-1-2013	16:1:2	560581.000000	11211.620000	0.136719	0.457031	-1.328125	0.201835	-0.245872	0.544954	-62.377930	63.003540	-1.586914
C:\Users\cware\Desktop\Steller18Nov\18NovTrials\M26.DSG	11-1-2013	16:1:2	560582.000000	11211.640000	0.167969	0.492188	-1.375000	0.187156	-0.259633	0.535780	-60.699463	64.239502	-9.582520
C:\Users\cware\Desktop\Steller18Nov\18NovTrials\M26.DSG	11-1-2013	16:1:2	560583.000000	11211.660000	0.199219	0.515625	-1.421875	0.178899	-0.265138	0.530275	-47.317505	74.600220	-19.699097
C:\Users\cware\Desktop\Steller18Nov\18NovTrials\M26.DSG	11-1-2013	16:1:2	560584.000000	11211.680000	0.242188	0.496094	-1.417969	0.158716	-0.273394	0.523853	-37.307739	88.897705	-28.366089
C:\Users\cware\Desktop\Steller18Nov\18NovTrials\M26.DSG	11-1-2013	16:1:2	560585.000000	11211.700000	0.324219	0.445313	-1.371094	0.145872	-0.277064	0.521101	-30.029297	91.186523	-34.942627
C:\Users\cware\Desktop\Steller18Nov\18NovTrials\M26.DSG	11-1-2013	16:1:2	560586.000000	11211.720000	0.386719	0.453125	-1.371094	0.134862	-0.282569	0.514679	-28.640747	88.973999	-41.519165
C:\Users\cware\Desktop\Steller18Nov\18NovTrials\M26.DSG	11-1-2013	16:1:2	560587.000000	11211.740000	0.394531	0.480469	-1.332031	0.108257	-0.284404	0.510092	-36.605835	91.781616	-45.822144
C:\Users\cware\Desktop\Steller18Nov\18NovTrials\M26.DSG	11-1-2013	16:1:2	560588.000000	11211.760000	0.429688	0.472656	-1.316406	0.097248	-0.288073	0.504587	-36.407471	92.956543	-43.792725
C:\Users\cware\Desktop\Steller18Nov\18NovTrials\M26.DSG	11-1-2013	16:1:2	560589.000000	11211.780000	0.445313	0.457031	-1.312500	0.069725	-0.293578	0.492661	-37.551880	93.292236	-40.679932
C:\Users\cware\Desktop\Steller18Nov\18NovTrials\M26.DSG	11-1-2013	16:1:2	560590.000000	11211.800000	0.453125	0.394531	-1.253906	0.057798	-0.296330	0.487156	-32.745361	109.680176	-34.408569
C:\Users\cware\Desktop\Steller18Nov\18NovTrials\M26.DSG	11-1-2013	16:1:2	560591.000000	11211.820000	0.531250	0.339844	-1.199219	0.031193	-0.299083	0.475229	-30.456543	98.663330	-29.342651
C:\Users\cware\Desktop\Steller18Nov\18NovTrials\M26.DSG	11-1-2013	16:1:2	560592.000000	11211.840000	0.585938	0.351563	-1.152344	0.021101	-0.300917	0.467890	-29.983521	95.825195	-29.174805
C:\Users\cware\Desktop\Steller18Nov\18NovTrials\M26.DSG	11-1-2013	16:1:2	560593.000000	11211.860000	0.636719	0.371094	-1.136719	-0.000917	-0.304587	0.455046	-31.280518	94.757080	-29.525757
C:\Users\cware\Desktop\Steller18Nov\18NovTrials\M26.DSG	11-1-2013	16:1:2	560594.000000	11211.880000	0.589844	0.371094	-1.125000	-0.012844	-0.306422	0.446789	-29.586792	107.391357	-29.846191
C:\Users\cware\Desktop\Steller18Nov\18NovTrials\M26.DSG	11-1-2013	16:1:2	560595.000000	11211.900000	0.664063	0.335938	-1.066406	-0.034862	-0.308257	0.431193	-40.878296	92.041016	-30.319214
C:\Users\cware\Desktop\Steller18Nov\18NovTrials\M26.DSG	11-1-2013	16:1:2	560596.000000	11211.920000	0.652344	0.332031	-1.003906	-0.044954	-0.311009	0.422018	-45.745850	107.040405	-27.496338
C:\Users\cware\Desktop\Steller18Nov\18NovTrials\M26.DSG	11-1-2013	16:1:2	560597.000000	11211.940000	0.785156	0.332031	-0.949219	-0.066055	-0.315596	0.401835	-48.446655	93.582153	-23.727417
C:\Users\cware\Desktop\Steller18Nov\18NovTrials\M26.DSG	11-1-2013	16:1:2	560598.000000	11211.960000	0.765625	0.304688	-0.898438	-0.074312	-0.318349	0.390826	-53.298950	85.037231	-22.109985
C:\Users\cware\Desktop\Steller18Nov\18NovTrials\M26.DSG	11-1-2013	16:1:2	560599.000000	11211.980000	0.796875	0.308594	-0.859375	-0.089908	-0.323853	0.369725	-51.803589	77.575684	-19.241333
C:\Users\cware\Desktop\Steller18Nov\18NovTrials\M26.DSG	11-1-2013	16:1:2	560600.000000	11212.000000	0.785156	0.328125	-0.804688	-0.096330	-0.326606	0.359633	-54.977417	77.346802	-15.655518
C:\Users\cware\Desktop\Steller18Nov\18NovTrials\M26.DSG	11-1-2013	16:1:2	560601.000000	11212.020000	0.867188	0.332031	-0.785156	-0.109174	-0.332110	0.338532	-57.052612	72.494507	-14.083862
C:\Users\cware\Desktop\Steller18Nov\18NovTrials\M26.DSG	11-1-2013	16:1:2	560602.000000	11212.040000	0.832031	0.320313	-0.738281	-0.114679	-0.333945	0.328440	-64.544678	68.527222	-10.574341
C:\Users\cware\Desktop\Steller18Nov\18NovTrials\M26.DSG	11-1-2013	16:1:2	560603.000000	11212.060000	0.808594	0.371094	-0.730469	-0.123853	-0.339450	0.305505	-59.310913	70.877075	-6.057739
C:\Users\cware\Desktop\Steller18Nov\18NovTrials\M26.DSG	11-1-2013	16:1:2	560604.000000	11212.080000	0.871094	0.382813	-0.691406	-0.127523	-0.344037	0.295413	-60.455322	60.211182	-2.349854
C:\Users\cware\Desktop\Steller18Nov\18NovTrials\M26.DSG	11-1-2013	16:1:2	560605.000000	11212.100000	0.867188	0.421875	-0.671875	-0.134862	-0.348624	0.273394	-56.030273	62.759399	-4.653931
C:\Users\cware\Desktop\Steller18Nov\18NovTrials\M26.DSG	11-1-2013	16:1:2	560606.000000	11212.120000	0.867188	0.421875	-0.671875	-0.137615	-0.350459	0.262385	-46.829224	60.882568	-5.554199
C:\Users\cware\Desktop\Steller18Nov\18NovTrials\M26.DSG	11-1-2013	16:1:2	560607.000000	11212.140000	0.902344	0.468750	-0.570313	-0.143119	-0.355046	0.244037	-49.972534	48.187256	-8.117676
C:\Users\cware\Desktop\Steller18Nov\18NovTrials\M26.DSG	11-1-2013	16:1:2	560608.000000	11212.160000	0.878906	0.476563	-0.585938	-0.145872	-0.355963	0.233945	-49.453735	54.061890	-11.413574
C:\Users\cware\Desktop\Steller18Nov\18NovTrials\M26.DSG	11-1-2013	16:1:2	560609.000000	11212.180000	0.898438	0.472656	-0.566406	-0.151376	-0.358716	0.217431	-42.663574	44.586182	-11.306763
C:\Users\cware\Desktop\Steller18Nov\18NovTrials\M26.DSG	11-1-2013	16:1:2	560610.000000	11212.200000	0.937500	0.437500	-0.492188	-0.154128	-0.357798	0.210092	-45.074463	33.721924	-12.100220
C:\Users\cware\Desktop\Steller18Nov\18NovTrials\M26.DSG	11-1-2013	16:1:2	560611.000000	11212.220000	0.890625	0.445313	-0.492188	-0.155046	-0.359633	0.199083	-40.771484	24.917603	-14.846802
C:\Users\cware\Desktop\Steller18Nov\18NovTrials\M26.DSG	11-1-2013	16:1:2	560612.000000	11212.240000	0.871094	0.472656	-0.507813	-0.159633	-0.360550	0.191743	-39.398193	22.369385	-15.197754
C:\Users\cware\Desktop\Steller18Nov\18NovTrials\M26.DSG	11-1-2013	16:1:2	560613.000000	11212.260000	0.875000	0.460938	-0.511719	-0.161468	-0.359633	0.186239	-38.986206	36.422729	-17.852783
C:\Users\cware\Desktop\Steller18Nov\18NovTrials\M26.DSG	11-1-2013	16:1:2	560614.000000	11212.280000	0.937500	0.433594	-0.472656	-0.166055	-0.359633	0.175229	-39.993286	13.519287	-19.119263
C:\Users\cware\Desktop\Steller18Nov\18NovTrials\M26.DSG	11-1-2013	16:1:2	560615.000000	11212.300000	0.886719	0.441406	-0.468750	-0.166972	-0.359633	0.168807	-41.717529	19.393921	-17.654419
C:\Users\cware\Desktop\Steller18Nov\18NovTrials\M26.DSG	11-1-2013	16:1:2	560616.000000	11212.320000	0.890625	0.457031	-0.460938	-0.169725	-0.357798	0.158716	-36.911011	15.518188	-18.341064
C:\Users\cware\Desktop\Steller18Nov\18NovTrials\M26.DSG	11-1-2013	16:1:2	560617.000000	11212.340000	0.898438	0.457031	-0.468750	-0.173394	-0.357798	0.153211	-35.186768	15.655518	-17.089844
C:\Users\cware\Desktop\Steller18Nov\18NovTrials\M26.DSG	11-1-2013	16:1:2	560618.000000	11212.360000	0.921875	0.460938	-0.437500	-0.177064	-0.355963	0.144954	-34.637451	17.456055	-18.325806
C:\Users\cware\Desktop\Steller18Nov\18NovTrials\M26.DSG	11-1-2013	16:1:2	560619.000000	11212.380000	0.933594	0.441406	-0.445313	-0.176147	-0.355046	0.139450	-35.614014	8.819580	-16.006470
C:\Users\cware\Desktop\Steller18Nov\18NovTrials\M26.DSG	11-1-2013	16:1:2	560620.000000	11212.400000	0.957031	0.414063	-0.406250	-0.179817	-0.354128	0.133028	-35.644531	0.640869	-12.557983
C:\Users\cware\Desktop\Steller18Nov\18NovTrials\M26.DSG	11-1-2013	16:1:2	560621.000000	11212.420000	0.921875	0.437500	-0.406250	-0.179817	-0.355046	0.129358	-35.156250	-1.892090	-9.796143
C:\Users\cware\Desktop\Steller18Nov\18NovTrials\M26.DSG	11-1-2013	16:1:2	560622.000000	11212.440000	0.992188	0.453125	-0.398438	-0.181651	-0.354128	0.123853	-35.491943	-20.721436	-13.809204
C:\Users\cware\Desktop\Steller18Nov\18NovTrials\M26.DSG	11-1-2013	16:1:2	560623.000000	11212.460000	0.863281	0.445313	-0.437500	-0.183486	-0.353211	0.122018	-37.155151	-9.216309	-12.664795
C:\Users\cware\Desktop\Steller18Nov\18NovTrials\M26.DSG	11-1-2013	16:1:2	560624.000000	11212.480000	0.894531	0.437500	-0.410156	-0.184404	-0.352294	0.116514	-35.079956	-1.449585	-11.215210
C:\Users\cware\Desktop\Steller18Nov\18NovTrials\M26.DSG	11-1-2013	16:1:2	560625.000000	11212.500000	0.843750	0.425781	-0.382813	-0.184404	-0.352294	0.112844	-29.235840	6.851196	-7.797241
C:\Users\cware\Desktop\Steller18Nov\18NovTrials\M26.DSG	11-1-2013	16:1:2	560626.000000	11212.520000	0.937500	0.429688	-0.355469	-0.184404	-0.353211	0.110092	-29.968262	6.652832	-7.431030
C:\Users\cware\Desktop\Steller18Nov\18NovTrials\M26.DSG	11-1-2013	16:1:2	560627.000000	11212.540000	0.949219	0.476563	-0.363281	-0.185321	-0.351376	0.104587	-25.650024	9.933472	-9.429932
C:\Users\cware\Desktop\Steller18Nov\18NovTrials\M26.DSG	11-1-2013	16:1:2	560628.000000	11212.560000	0.871094	0.476563	-0.402344	-0.186239	-0.351376	0.101835	-18.966675	8.865356	-8.544922
C:\Users\cware\Desktop\Steller18Nov\18NovTrials\M26.DSG	11-1-2013	16:1:2	560629.000000	11212.580000	0.902344	0.476563	-0.386719	-0.186239	-0.350459	0.096330	-14.434814	2.624512	-9.109497
C:\Users\cware\Desktop\Steller18Nov\18NovTrials\M26.DSG	11-1-2013	16:1:2	560630.000000	11212.600000	0.953125	0.429688	-0.332031	-0.187156	-0.350459	0.096330	-12.619019	-4.028320	-10.314941
C:\Users\cware\Desktop\Steller18Nov\18NovTrials\M26.DSG	11-1-2013	16:1:2	560631.000000	11212.620000	0.906250	0.429688	-0.343750	-0.188991	-0.348624	0.094495	-12.893677	7.095337	-9.674072
C:\Users\cware\Desktop\Steller18Nov\18NovTrials\M26.DSG	11-1-2013	16:1:2	560632.000000	11212.640000	0.894531	0.437500	-0.375000	-0.188991	-0.348624	0.092661	-11.718750	4.165649	-9.552002
C:\Users\cware\Desktop\Steller18Nov\18NovTrials\M26.DSG	11-1-2013	16:1:2	560633.000000	11212.660000	0.878906	0.453125	-0.343750	-0.188991	-0.348624	0.089908	-6.881714	1.510620	-9.552002
C:\Users\cware\Desktop\Steller18Nov\18NovTrials\M26.DSG	11-1-2013	16:1:2	560634.000000	11212.680000	0.878906	0.453125	-0.343750	-0.189908	-0.347706	0.088991	-0.717163	7.263184	-9.399414
C:\Users\cware\Desktop\Steller18Nov\18NovTrials\M26.DSG	11-1-2013	16:1:2	560635.000000	11212.700000	0.898438	0.445313	-0.300781	-0.192661	-0.345872	0.088073	1.281738	-3.662109	-12.878418
C:\Users\cware\Desktop\Steller18Nov\18NovTrials\M26.DSG	11-1-2013	16:1:2	560636.000000	11212.720000	0.847656	0.460938	-0.339844	-0.192661	-0.344954	0.089908	3.326416	-8.163452	-11.520386
C:\Users\cware\Desktop\Steller18Nov\18NovTrials\M26.DSG	11-1-2013	16:1:2	560637.000000	11212.740000	0.832031	0.449219	-0.335938	-0.193578	-0.343119	0.091743	7.644653	9.368896	-10.437012
C:\Users\cware\Desktop\Steller18Nov\18NovTrials\M26.DSG	11-1-2013	16:1:2	560638.000000	11212.760000	0.933594	0.453125	-0.343750	-0.194495	-0.343119	0.090826	4.989624	-4.547119	-12.680054
C:\Users\cware\Desktop\Steller18Nov\18NovTrials\M26.DSG	11-1-2013	16:1:2	560639.000000	11212.780000	0.839844	0.480469	-0.324219	-0.195413	-0.341284	0.093578	15.579224	0.732422	-10.589600
C:\Users\cware\Desktop\Steller18Nov\18NovTrials\M26.DSG	11-1-2013	16:1:2	560640.000000	11212.800000	0.894531	0.468750	-0.304688	-0.195413	-0.341284	0.095413	20.874023	-0.793457	-12.451172
C:\Users\cware\Desktop\Steller18Nov\18NovTrials\M26.DSG	11-1-2013	16:1:2	560641.000000	11212.820000	0.894531	0.433594	-0.265625	-0.197248	-0.337615	0.102752	29.983521	-20.065308	-20.568848
C:\Users\cware\Desktop\Steller18Nov\18NovTrials\M26.DSG	11-1-2013	16:1:2	560642.000000	11212.840000	0.796875	0.402344	-0.261719	-0.198165	-0.335780	0.107339	30.838013	-14.022827	-20.446777
C:\Users\cware\Desktop\Steller18Nov\18NovTrials\M26.DSG	11-1-2013	16:1:2	560643.000000	11212.860000	0.792969	0.394531	-0.289063	-0.201835	-0.332110	0.115596	34.240723	-4.425049	-20.019531
C:\Users\cware\Desktop\Steller18Nov\18NovTrials\M26.DSG	11-1-2013	16:1:2	560644.000000	11212.880000	0.863281	0.355469	-0.273438	-0.202752	-0.329358	0.121101	30.899048	-26.473999	-16.098022
C:\Users\cware\Desktop\Steller18Nov\18NovTrials\M26.DSG	11-1-2013	16:1:2	560645.000000	11212.900000	0.820313	0.339844	-0.308594	-0.203670	-0.326606	0.130275	34.912109	-12.023926	-12.268066
C:\Users\cware\Desktop\Steller18Nov\18NovTrials\M26.DSG	11-1-2013	16:1:2	560646.000000	11212.920000	0.765625	0.355469	-0.308594	-0.203670	-0.326606	0.136697	36.422729	-7.186890	-6.027222
C:\Users\cware\Desktop\Steller18Nov\18NovTrials\M26.DSG	11-1-2013	16:1:2	560647.000000	11212.940000	0.890625	0.339844	-0.296875	-0.203670	-0.323853	0.144954	34.362793	-16.021729	-7.965088
C:\Users\cware\Desktop\Steller18Nov\18NovTrials\M26.DSG	11-1-2013	16:1:2	560648.000000	11212.960000	0.867188	0.328125	-0.347656	-0.203670	-0.324771	0.154128	48.797607	-32.928467	-10.284424
C:\Users\cware\Desktop\Steller18Nov\18NovTrials\M26.DSG	11-1-2013	16:1:2	560649.000000	11212.980000	0.871094	0.316406	-0.328125	-0.203670	-0.319266	0.169725	60.302734	-50.613403	-15.258789
C:\Users\cware\Desktop\Steller18Nov\18NovTrials\M26.DSG	11-1-2013	16:1:2	560650.000000	11213.000000	0.832031	0.316406	-0.328125	-0.201835	-0.316514	0.180734	62.057495	-55.450439	-16.189575
C:\Users\cware\Desktop\Steller18Nov\18NovTrials\M26.DSG	11-1-2013	16:1:2	560651.000000	11213.020000	0.792969	0.347656	-0.308594	-0.200917	-0.313761	0.192661	64.956665	-54.931641	-24.688721
C:\Users\cware\Desktop\Steller18Nov\18NovTrials\M26.DSG	11-1-2013	16:1:2	560652.000000	11213.040000	0.750000	0.292969	-0.324219	-0.198165	-0.307339	0.217431	69.061279	-53.863525	-29.266357
C:\Users\cware\Desktop\Steller18Nov\18NovTrials\M26.DSG	11-1-2013	16:1:2	560653.000000	11213.060000	0.753906	0.281250	-0.281250	-0.197248	-0.302752	0.230275	78.567505	-54.763794	-36.193848
C:\Users\cware\Desktop\Steller18Nov\18NovTrials\M26.DSG	11-1-2013	16:1:2	560654.000000	11213.080000	0.796875	0.230469	-0.324219	-0.198165	-0.291743	0.259633	81.085205	-63.430786	-35.736084
C:\Users\cware\Desktop\Steller18Nov\18NovTrials\M26.DSG	11-1-2013	16:1:2	560655.000000	11213.100000	0.824219	0.218750	-0.390625	-0.195413	-0.285321	0.274312	71.350098	-91.705322	-32.760620
C:\Users\cware\Desktop\Steller18Nov\18NovTrials\M26.DSG	11-1-2013	16:1:2	560656.000000	11213.120000	0.851563	0.156250	-0.425781	-0.189908	-0.272477	0.306422	68.801880	-96.420288	-31.539917
C:\Users\cware\Desktop\Steller18Nov\18NovTrials\M26.DSG	11-1-2013	16:1:2	560657.000000	11213.140000	0.613281	0.132813	-0.492188	-0.188073	-0.266055	0.322018	68.267822	-55.114746	-20.599365
C:\Users\cware\Desktop\Steller18Nov\18NovTrials\M26.DSG	11-1-2013	16:1:2	560658.000000	11213.160000	0.558594	0.121094	-0.582031	-0.184404	-0.254128	0.344037	64.895630	-55.816650	-15.625000
C:\Users\cware\Desktop\Steller18Nov\18NovTrials\M26.DSG	11-1-2013	16:1:2	560659.000000	11213.180000	0.601563	0.132813	-0.574219	-0.181651	-0.248624	0.352294	58.349609	-41.687012	-9.277344
C:\Users\cware\Desktop\Steller18Nov\18NovTrials\M26.DSG	11-1-2013	16:1:2	560660.000000	11213.200000	0.609375	0.101563	-0.574219	-0.177064	-0.240367	0.367890	51.605225	-43.518066	-5.233765
C:\Users\cware\Desktop\Steller18Nov\18NovTrials\M26.DSG	11-1-2013	16:1:2	560661.000000	11213.220000	0.636719	0.152344	-0.601563	-0.174312	-0.236697	0.376147	50.170898	-46.569824	-6.759644
C:\Users\cware\Desktop\Steller18Nov\18NovTrials\M26.DSG	11-1-2013	16:1:2	560662.000000	11213.240000	0.636719	0.152344	-0.601563	-0.168807	-0.228440	0.389908	53.253174	-36.071777	-5.874634
C:\Users\cware\Desktop\Steller18Nov\18NovTrials\M26.DSG	11-1-2013	16:1:2	560663.000000	11213.260000	0.644531	0.171875	-0.609375	-0.165138	-0.222936	0.395413	59.829712	-40.557861	-7.888794
C:\Users\cware\Desktop\Steller18Nov\18NovTrials\M26.DSG	11-1-2013	16:1:2	560664.000000	11213.280000	0.640625	0.160156	-0.597656	-0.163303	-0.212844	0.411927	63.278198	-39.794922	-10.971069
C:\Users\cware\Desktop\Steller18Nov\18NovTrials\M26.DSG	11-1-2013	16:1:2	560665.000000	11213.300000	0.679688	0.093750	-0.562500	-0.157798	-0.204587	0.421101	68.115234	-51.101685	-12.466431
C:\Users\cware\Desktop\Steller18Nov\18NovTrials\M26.DSG	11-1-2013	16:1:2	560666.000000	11213.320000	0.648438	0.058594	-0.613281	-0.154128	-0.200000	0.428440	75.332642	-54.000854	-13.458252
C:\Users\cware\Desktop\Steller18Nov\18NovTrials\M26.DSG	11-1-2013	16:1:2	560667.000000	11213.340000	0.652344	0.003906	-0.675781	-0.146789	-0.184404	0.449541	78.674316	-62.652588	-13.107300
C:\Users\cware\Desktop\Steller18Nov\18NovTrials\M26.DSG	11-1-2013	16:1:2	560668.000000	11213.360000	0.589844	-0.019531	-0.746094	-0.140367	-0.175229	0.459633	78.887939	-57.952881	-9.048462
C:\Users\cware\Desktop\Steller18Nov\18NovTrials\M26.DSG	11-1-2013	16:1:2	560669.000000	11213.380000	0.566406	-0.003906	-0.753906	-0.132110	-0.159633	0.478899	74.371338	-46.112061	-3.036499
C:\Users\cware\Desktop\Steller18Nov\18NovTrials\M26.DSG	11-1-2013	16:1:2	560670.000000	11213.400000	0.601563	-0.011719	-0.703125	-0.128440	-0.151376	0.486239	66.177368	-48.904419	-4.165649
C:\Users\cware\Desktop\Steller18Nov\18NovTrials\M26.DSG	11-1-2013	16:1:2	560671.000000	11213.420000	0.621094	-0.066406	-0.683594	-0.120183	-0.137615	0.501835	58.761597	-44.921875	-4.684448
C:\Users\cware\Desktop\Steller18Nov\18NovTrials\M26.DSG	11-1-2013	16:1:2	560672.000000	11213.440000	0.644531	-0.121094	-0.675781	-0.113761	-0.134862	0.509174	53.039551	-51.406860	-4.959106
C:\Users\cware\Desktop\Steller18Nov\18NovTrials\M26.DSG	11-1-2013	16:1:2	560673.000000	11213.460000	0.664063	-0.132813	-0.687500	-0.104587	-0.118349	0.521101	42.892456	-61.645508	-5.584717
C:\Users\cware\Desktop\Steller18Nov\18NovTrials\M26.DSG	11-1-2013	16:1:2	560674.000000	11213.480000	0.613281	-0.125000	-0.718750	-0.099083	-0.114679	0.527523	33.737183	-66.055298	-5.294800
C:\Users\cware\Desktop\Steller18Nov\18NovTrials\M26.DSG	11-1-2013	16:1:2	560675.000000	11213.500000	0.535156	-0.128906	-0.769531	-0.086239	-0.106422	0.537615	20.431519	-60.424805	-3.494263
C:\Users\cware\Desktop\Steller18Nov\18NovTrials\M26.DSG	11-1-2013	16:1:2	560676.000000	11213.520000	0.507813	-0.132813	-0.808594	-0.080734	-0.103670	0.544037	13.519287	-56.869507	-2.578735
C:\Users\cware\Desktop\Steller18Nov\18NovTrials\M26.DSG	11-1-2013	16:1:2	560677.000000	11213.540000	0.484375	-0.121094	-0.847656	-0.066972	-0.099083	0.552294	5.584717	-50.582886	0.335693
C:\Users\cware\Desktop\Steller18Nov\18NovTrials\M26.DSG	11-1-2013	16:1:2	560678.000000	11213.560000	0.492188	-0.097656	-0.863281	-0.061468	-0.098165	0.562385	0.747681	-48.522949	1.464844
C:\Users\cware\Desktop\Steller18Nov\18NovTrials\M26.DSG	11-1-2013	16:1:2	560679.000000	11213.580000	0.472656	-0.085938	-0.886719	-0.051376	-0.098165	0.561468	-5.004883	-45.394897	5.264282
C:\Users\cware\Desktop\Steller18Nov\18NovTrials\M26.DSG	11-1-2013	16:1:2	560680.000000	11213.600000	0.433594	-0.074219	-0.914063	-0.045872	-0.099083	0.563303	-9.613037	-38.681030	8.666992
C:\Users\cware\Desktop\Steller18Nov\18NovTrials\M26.DSG	11-1-2013	16:1:2	560681.000000	11213.620000	0.441406	-0.085938	-0.945313	-0.036697	-0.100000	0.567890	-12.847900	-32.501221	12.802124
C:\Users\cware\Desktop\Steller18Nov\18NovTrials\M26.DSG	11-1-2013	16:1:2	560682.000000	11213.640000	0.437500	-0.109375	-0.996094	-0.032110	-0.102752	0.569725	-15.411377	-24.612427	15.365601
C:\Users\cware\Desktop\Steller18Nov\18NovTrials\M26.DSG	11-1-2013	16:1:2	560683.000000	11213.660000	0.445313	-0.121094	-1.003906	-0.026606	-0.107339	0.570642	-14.053345	-20.568848	14.495850
C:\Users\cware\Desktop\Steller18Nov\18NovTrials\M26.DSG	11-1-2013	16:1:2	560684.000000	11213.680000	0.480469	-0.113281	-1.003906	-0.023853	-0.108257	0.570642	-13.702393	-18.280029	13.336182
C:\Users\cware\Desktop\Steller18Nov\18NovTrials\M26.DSG	11-1-2013	16:1:2	560685.000000	11213.700000	0.484375	-0.097656	-1.031250	-0.018349	-0.111927	0.571560	-12.786865	-15.686035	11.962891
C:\Users\cware\Desktop\Steller18Nov\18NovTrials\M26.DSG	11-1-2013	16:1:2	560686.000000	11213.720000	0.503906	-0.085938	-1.031250	-0.017431	-0.113761	0.572477	-9.994507	-8.575439	8.361816
C:\Users\cware\Desktop\Steller18Nov\18NovTrials\M26.DSG	11-1-2013	16:1:2	560687.000000	11213.740000	0.523438	-0.089844	-1.023438	-0.014679	-0.114679	0.571560	-6.362915	-9.689331	2.624512
C:\Users\cware\Desktop\Steller18Nov\18NovTrials\M26.DSG	11-1-2013	16:1:2	560688.000000	11213.760000	0.554688	-0.128906	-1.035156	-0.011927	-0.114679	0.571560	-4.425049	-9.292603	-1.144409
C:\Users\cware\Desktop\Steller18Nov\18NovTrials\M26.DSG	11-1-2013	16:1:2	560689.000000	11213.780000	0.558594	-0.179688	-0.984375	-0.011927	-0.114679	0.572477	-8.819580	-16.723633	-7.598877
C:\Users\cware\Desktop\Steller18Nov\18NovTrials\M26.DSG	11-1-2013	16:1:2	560690.000000	11213.800000	0.558594	-0.179688	-0.984375	-0.008257	-0.115596	0.573394	-14.953613	-24.047852	-12.939453
C:\Users\cware\Desktop\Steller18Nov\18NovTrials\M26.DSG	11-1-2013	16:1:2	560691.000000	11213.820000	0.496094	-0.167969	-1.027344	-0.006422	-0.116514	0.573394	-28.854370	-29.663086	-16.525269
C:\Users\cware\Desktop\Steller18Nov\18NovTrials\M26.DSG	11-1-2013	16:1:2	560692.000000	11213.840000	0.460938	-0.125000	-1.093750	-0.000917	-0.120183	0.574312	-39.093018	-30.471802	-18.386841
C:\Users\cware\Desktop\Steller18Nov\18NovTrials\M26.DSG	11-1-2013	16:1:2	560693.000000	11213.860000	0.464844	-0.070313	-1.148438	0.000917	-0.124771	0.574312	-50.079346	-40.649414	-24.307251
C:\Users\cware\Desktop\Steller18Nov\18NovTrials\M26.DSG	11-1-2013	16:1:2	560694.000000	11213.880000	0.394531	-0.019531	-1.203125	0.004587	-0.133028	0.572477	-55.007935	-9.338379	-26.168823
C:\Users\cware\Desktop\Steller18Nov\18NovTrials\M26.DSG	11-1-2013	16:1:2	560695.000000	11213.900000	0.386719	0.007813	-1.222656	0.004587	-0.138532	0.570642	-55.587769	10.177612	-29.510498
C:\Users\cware\Desktop\Steller18Nov\18NovTrials\M26.DSG	11-1-2013	16:1:2	560696.000000	11213.920000	0.484375	0.027344	-1.218750	0.000000	-0.147706	0.563303	-57.662964	17.578125	-31.219482
C:\Users\cware\Desktop\Steller18Nov\18NovTrials\M26.DSG	11-1-2013	16:1:2	560697.000000	11213.940000	0.566406	0.062500	-1.218750	-0.004587	-0.152294	0.560550	-59.158325	23.696899	-34.317017
C:\Users\cware\Desktop\Steller18Nov\18NovTrials\M26.DSG	11-1-2013	16:1:2	560698.000000	11213.960000	0.625000	0.117188	-1.250000	-0.012844	-0.162385	0.551376	-55.114746	23.971558	-35.934448
C:\Users\cware\Desktop\Steller18Nov\18NovTrials\M26.DSG	11-1-2013	16:1:2	560699.000000	11213.980000	0.656250	0.175781	-1.238281	-0.018349	-0.166055	0.548624	-49.270630	32.348633	-38.742065
C:\Users\cware\Desktop\Steller18Nov\18NovTrials\M26.DSG	11-1-2013	16:1:2	560700.000000	11214.000000	0.703125	0.238281	-1.207031	-0.028440	-0.172477	0.539450	-42.144775	18.371582	-46.264648
C:\Users\cware\Desktop\Steller18Nov\18NovTrials\M26.DSG	11-1-2013	16:1:2	560701.000000	11214.020000	0.609375	0.191406	-1.246094	-0.033945	-0.173394	0.535780	-34.835815	28.213501	-49.346924
C:\Users\cware\Desktop\Steller18Nov\18NovTrials\M26.DSG	11-1-2013	16:1:2	560702.000000	11214.040000	0.617188	0.195313	-1.222656	-0.046789	-0.174312	0.528440	-28.549194	37.918091	-50.003052
C:\Users\cware\Desktop\Steller18Nov\18NovTrials\M26.DSG	11-1-2013	16:1:2	560703.000000	11214.060000	0.671875	0.187500	-1.167969	-0.052294	-0.173394	0.525688	-20.446777	28.167725	-46.127319
C:\Users\cware\Desktop\Steller18Nov\18NovTrials\M26.DSG	11-1-2013	16:1:2	560704.000000	11214.080000	0.617188	0.113281	-1.164063	-0.057798	-0.172477	0.522936	-23.391724	29.281616	-40.008545
C:\Users\cware\Desktop\Steller18Nov\18NovTrials\M26.DSG	11-1-2013	16:1:2	560705.000000	11214.100000	0.582031	0.101563	-1.128906	-0.068807	-0.172477	0.515596	-31.250000	36.239624	-31.112671
C:\Users\cware\Desktop\Steller18Nov\18NovTrials\M26.DSG	11-1-2013	16:1:2	560706.000000	11214.120000	0.566406	0.054688	-1.140625	-0.074312	-0.173394	0.512844	-42.770386	48.965454	-18.783569
C:\Users\cware\Desktop\Steller18Nov\18NovTrials\M26.DSG	11-1-2013	16:1:2	560707.000000	11214.140000	0.644531	0.042969	-1.125000	-0.085321	-0.179817	0.500917	-55.496216	49.163818	-11.444092
C:\Users\cware\Desktop\Steller18Nov\18NovTrials\M26.DSG	11-1-2013	16:1:2	560708.000000	11214.160000	0.675781	0.089844	-1.136719	-0.090826	-0.183486	0.493578	-63.583374	51.788330	-13.061523
C:\Users\cware\Desktop\Steller18Nov\18NovTrials\M26.DSG	11-1-2013	16:1:2	560709.000000	11214.180000	0.699219	0.156250	-1.136719	-0.102752	-0.193578	0.477982	-63.552856	63.064575	-21.194458
C:\Users\cware\Desktop\Steller18Nov\18NovTrials\M26.DSG	11-1-2013	16:1:2	560710.000000	11214.200000	0.757813	0.210938	-1.113281	-0.109174	-0.199083	0.469725	-56.900024	62.103271	-33.325195
C:\Users\cware\Desktop\Steller18Nov\18NovTrials\M26.DSG	11-1-2013	16:1:2	560711.000000	11214.220000	0.761719	0.238281	-1.093750	-0.124771	-0.202752	0.452294	-44.799805	69.824219	-43.487549
C:\Users\cware\Desktop\Steller18Nov\18NovTrials\M26.DSG	11-1-2013	16:1:2	560712.000000	11214.240000	0.753906	0.230469	-1.062500	-0.133028	-0.201835	0.444037	-36.849976	71.762085	-48.294067
C:\Users\cware\Desktop\Steller18Nov\18NovTrials\M26.DSG	11-1-2013	16:1:2	560713.000000	11214.260000	0.765625	0.207031	-0.996094	-0.150459	-0.198165	0.426606	-33.294678	70.236206	-52.017212
C:\Users\cware\Desktop\Steller18Nov\18NovTrials\M26.DSG	11-1-2013	16:1:2	560714.000000	11214.280000	0.816406	0.175781	-0.917969	-0.157798	-0.201835	0.421101	-35.430908	68.893433	-49.621582
C:\Users\cware\Desktop\Steller18Nov\18NovTrials\M26.DSG	11-1-2013	16:1:2	560715.000000	11214.300000	0.812500	0.160156	-0.882813	-0.177064	-0.194495	0.400917	-39.352417	67.413330	-43.548584
C:\Users\cware\Desktop\Steller18Nov\18NovTrials\M26.DSG	11-1-2013	16:1:2	560716.000000	11214.320000	0.875000	0.144531	-0.828125	-0.182569	-0.193578	0.393578	-40.344238	63.339233	-39.840698
C:\Users\cware\Desktop\Steller18Nov\18NovTrials\M26.DSG	11-1-2013	16:1:2	560717.000000	11214.340000	0.933594	0.144531	-0.781250	-0.196330	-0.190826	0.376147	-42.800903	51.193237	-37.277222
C:\Users\cware\Desktop\Steller18Nov\18NovTrials\M26.DSG	11-1-2013	16:1:2	560718.000000	11214.360000	0.933594	0.144531	-0.781250	-0.201835	-0.191743	0.367890	-42.465210	49.407959	-36.285400
C:\Users\cware\Desktop\Steller18Nov\18NovTrials\M26.DSG	11-1-2013	16:1:2	560719.000000	11214.380000	0.890625	0.105469	-0.777344	-0.211927	-0.189908	0.355046	-41.732788	47.042847	-35.598755
C:\Users\cware\Desktop\Steller18Nov\18NovTrials\M26.DSG	11-1-2013	16:1:2	560720.000000	11214.400000	0.917969	0.097656	-0.750000	-0.217431	-0.188991	0.345872	-39.901733	44.509888	-34.561157
C:\Users\cware\Desktop\Steller18Nov\18NovTrials\M26.DSG	11-1-2013	16:1:2	560721.000000	11214.420000	0.898438	0.093750	-0.726563	-0.224771	-0.187156	0.333028	-37.857056	45.181274	-33.721924
C:\Users\cware\Desktop\Steller18Nov\18NovTrials\M26.DSG	11-1-2013	16:1:2	560722.000000	11214.440000	0.933594	0.093750	-0.707031	-0.229358	-0.186239	0.325688	-35.049438	33.157349	-35.247803
C:\Users\cware\Desktop\Steller18Nov\18NovTrials\M26.DSG	11-1-2013	16:1:2	560723.000000	11214.460000	0.886719	0.078125	-0.714844	-0.236697	-0.182569	0.316514	-31.082153	25.375366	-34.164429
C:\Users\cware\Desktop\Steller18Nov\18NovTrials\M26.DSG	11-1-2013	16:1:2	560724.000000	11214.480000	0.828125	0.093750	-0.726563	-0.240367	-0.179817	0.311927	-26.275635	30.502319	-29.190063
C:\Users\cware\Desktop\Steller18Nov\18NovTrials\M26.DSG	11-1-2013	16:1:2	560725.000000	11214.500000	0.824219	0.097656	-0.707031	-0.246789	-0.177064	0.300000	-21.713257	38.757324	-24.490356
C:\Users\cware\Desktop\Steller18Nov\18NovTrials\M26.DSG	11-1-2013	16:1:2	560726.000000	11214.520000	0.839844	0.089844	-0.675781	-0.250459	-0.176147	0.294495	-19.470215	43.502808	-22.247314
C:\Users\cware\Desktop\Steller18Nov\18NovTrials\M26.DSG	11-1-2013	16:1:2	560727.000000	11214.540000	0.886719	0.070313	-0.617188	-0.253211	-0.174312	0.283486	-18.325806	47.744751	-21.331787
C:\Users\cware\Desktop\Steller18Nov\18NovTrials\M26.DSG	11-1-2013	16:1:2	560728.000000	11214.560000	0.980469	0.062500	-0.570313	-0.259633	-0.171560	0.277064	-20.370483	40.710449	-23.010254
C:\Users\cware\Desktop\Steller18Nov\18NovTrials\M26.DSG	11-1-2013	16:1:2	560729.000000	11214.580000	1.011719	0.046875	-0.546875	-0.262385	-0.173394	0.271560	-19.989014	29.968262	-26.824951
C:\Users\cware\Desktop\Steller18Nov\18NovTrials\M26.DSG	11-1-2013	16:1:2	560730.000000	11214.600000	1.000000	0.046875	-0.554688	-0.266972	-0.166972	0.261468	-17.272949	23.162842	-29.617310
C:\Users\cware\Desktop\Steller18Nov\18NovTrials\M26.DSG	11-1-2013	16:1:2	560731.000000	11214.620000	0.964844	0.035156	-0.542969	-0.268807	-0.163303	0.256881	-13.748169	21.026611	-31.875610
C:\Users\cware\Desktop\Steller18Nov\18NovTrials\M26.DSG	11-1-2013	16:1:2	560732.000000	11214.640000	0.964844	0.019531	-0.531250	-0.274312	-0.158716	0.252294	-12.512207	16.540527	-34.072876
C:\Users\cware\Desktop\Steller18Nov\18NovTrials\M26.DSG	11-1-2013	16:1:2	560733.000000	11214.660000	0.957031	0.019531	-0.542969	-0.277064	-0.155046	0.249541	-11.947632	15.930176	-34.393311
C:\Users\cware\Desktop\Steller18Nov\18NovTrials\M26.DSG	11-1-2013	16:1:2	560734.000000	11214.680000	0.949219	0.015625	-0.566406	-0.279817	-0.148624	0.245872	-12.557983	11.306763	-34.576416
C:\Users\cware\Desktop\Steller18Nov\18NovTrials\M26.DSG	11-1-2013	16:1:2	560735.000000	11214.700000	0.925781	-0.023438	-0.566406	-0.281651	-0.145872	0.243119	-10.025024	11.047363	-36.361694
C:\Users\cware\Desktop\Steller18Nov\18NovTrials\M26.DSG	11-1-2013	16:1:2	560736.000000	11214.720000	0.863281	-0.058594	-0.554688	-0.286239	-0.138532	0.237615	-6.805420	19.180298	-34.973145
C:\Users\cware\Desktop\Steller18Nov\18NovTrials\M26.DSG	11-1-2013	16:1:2	560737.000000	11214.740000	0.867188	-0.097656	-0.527344	-0.288991	-0.134862	0.235780	-6.088257	26.458740	-30.822754
C:\Users\cware\Desktop\Steller18Nov\18NovTrials\M26.DSG	11-1-2013	16:1:2	560738.000000	11214.760000	0.902344	-0.125000	-0.527344	-0.293578	-0.128440	0.228440	-7.690430	25.054932	-26.962280
C:\Users\cware\Desktop\Steller18Nov\18NovTrials\M26.DSG	11-1-2013	16:1:2	560739.000000	11214.780000	0.925781	-0.132813	-0.500000	-0.294495	-0.126606	0.225688	-8.743286	26.245117	-21.011353
C:\Users\cware\Desktop\Steller18Nov\18NovTrials\M26.DSG	11-1-2013	16:1:2	560740.000000	11214.800000	0.957031	-0.101563	-0.492188	-0.298165	-0.122936	0.219266	-10.055542	21.423340	-15.274048
C:\Users\cware\Desktop\Steller18Nov\18NovTrials\M26.DSG	11-1-2013	16:1:2	560741.000000	11214.820000	0.988281	-0.074219	-0.480469	-0.299083	-0.122018	0.215596	-10.559082	14.083862	-8.346558
C:\Users\cware\Desktop\Steller18Nov\18NovTrials\M26.DSG	11-1-2013	16:1:2	560742.000000	11214.840000	1.000000	-0.046875	-0.445313	-0.300000	-0.122936	0.213761	-8.453369	10.848999	-5.676270
C:\Users\cware\Desktop\Steller18Nov\18NovTrials\M26.DSG	11-1-2013	16:1:2	560743.000000	11214.860000	1.000000	-0.015625	-0.402344	-0.300917	-0.122018	0.209174	-8.743286	4.501343	-4.852295
C:\Users\cware\Desktop\Steller18Nov\18NovTrials\M26.DSG	11-1-2013	16:1:2	560744.000000	11214.880000	1.000000	-0.007813	-0.335938	-0.300000	-0.122936	0.208257	-7.995605	0.305176	-5.386353
C:\Users\cware\Desktop\Steller18Nov\18NovTrials\M26.DSG	11-1-2013	16:1:2	560745.000000	11214.900000	1.050781	0.062500	-0.324219	-0.300000	-0.122018	0.207339	-2.563477	-3.524780	-5.004883
C:\Users\cware\Desktop\Steller18Nov\18NovTrials\M26.DSG	11-1-2013	16:1:2	560746.000000	11214.920000	1.050781	0.062500	-0.324219	-0.300000	-0.122018	0.207339	6.347656	-8.392334	-7.400513
C:\Users\cware\Desktop\Steller18Nov\18NovTrials\M26.DSG	11-1-2013	16:1:2	560747.000000	11214.940000	1.257813	0.109375	-0.382813	-0.300000	-0.120183	0.211009	24.505615	-14.739990	-19.989014
C:\Users\cware\Desktop\Steller18Nov\18NovTrials\M26.DSG	11-1-2013	16:1:2	560748.000000	11214.960000	1.351563	0.128906	-0.433594	-0.300917	-0.117431	0.213761	41.458130	-28.991699	-30.792236
C:\Users\cware\Desktop\Steller18Nov\18NovTrials\M26.DSG	11-1-2013	16:1:2	560749.000000	11214.980000	1.371094	0.160156	-0.496094	-0.300000	-0.107339	0.225688	52.001953	-40.008545	-43.029785
C:\Users\cware\Desktop\Steller18Nov\18NovTrials\M26.DSG	11-1-2013	16:1:2	560750.000000	11215.000000	1.304688	0.191406	-0.457031	-0.300000	-0.100000	0.233945	58.670044	-45.578003	-55.252075
C:\Users\cware\Desktop\Steller18Nov\18NovTrials\M26.DSG	11-1-2013	16:1:2	560751.000000	11215.020000	1.234375	0.121094	-0.472656	-0.300917	-0.081651	0.249541	61.630249	-47.973633	-69.534302
C:\Users\cware\Desktop\Steller18Nov\18NovTrials\M26.DSG	11-1-2013	16:1:2	560752.000000	11215.040000	1.101563	0.062500	-0.582031	-0.300000	-0.070642	0.255046	64.041138	-44.708252	-71.014404
C:\Users\cware\Desktop\Steller18Nov\18NovTrials\M26.DSG	11-1-2013	16:1:2	560753.000000	11215.060000	0.953125	0.003906	-0.570313	-0.299083	-0.049541	0.271560	65.826416	-36.071777	-60.974121
C:\Users\cware\Desktop\Steller18Nov\18NovTrials\M26.DSG	11-1-2013	16:1:2	560754.000000	11215.080000	0.828125	-0.144531	-0.527344	-0.300000	-0.039450	0.277064	72.341919	-16.357422	-48.889160
C:\Users\cware\Desktop\Steller18Nov\18NovTrials\M26.DSG	11-1-2013	16:1:2	560755.000000	11215.100000	0.796875	-0.296875	-0.503906	-0.300000	-0.021101	0.283486	76.934814	-3.906250	-32.073975
C:\Users\cware\Desktop\Steller18Nov\18NovTrials\M26.DSG	11-1-2013	16:1:2	560756.000000	11215.120000	0.695313	-0.367188	-0.511719	-0.300917	-0.013761	0.285321	88.729858	11.550903	-25.756836
C:\Users\cware\Desktop\Steller18Nov\18NovTrials\M26.DSG	11-1-2013	16:1:2	560757.000000	11215.140000	0.597656	-0.324219	-0.468750	-0.303670	0.001835	0.282569	107.376099	42.114258	-20.919800
C:\Users\cware\Desktop\Steller18Nov\18NovTrials\M26.DSG	11-1-2013	16:1:2	560758.000000	11215.160000	0.546875	-0.250000	-0.351563	-0.307339	0.007339	0.278899	111.129761	77.774048	-14.343262
C:\Users\cware\Desktop\Steller18Nov\18NovTrials\M26.DSG	11-1-2013	16:1:2	560759.000000	11215.180000	0.785156	-0.246094	-0.359375	-0.314679	0.021101	0.258716	109.451294	76.431274	-27.420044
C:\Users\cware\Desktop\Steller18Nov\18NovTrials\M26.DSG	11-1-2013	16:1:2	560760.000000	11215.200000	1.113281	-0.410156	-0.355469	-0.317431	0.030275	0.251376	96.740723	42.068481	-54.718018
C:\Users\cware\Desktop\Steller18Nov\18NovTrials\M26.DSG	11-1-2013	16:1:2	560761.000000	11215.220000	1.332031	-0.433594	-0.253906	-0.317431	0.047706	0.250459	40.954590	-43.319702	-37.979126
C:\Users\cware\Desktop\Steller18Nov\18NovTrials\M26.DSG	11-1-2013	16:1:2	560762.000000	11215.240000	0.753906	-0.554688	-0.160156	-0.315596	0.050459	0.256881	-20.004272	-39.550781	19.348145
C:\Users\cware\Desktop\Steller18Nov\18NovTrials\M26.DSG	11-1-2013	16:1:2	560763.000000	11215.260000	0.195313	-0.531250	-0.285156	-0.312844	0.035780	0.257798	-79.147339	3.524780	65.567017
C:\Users\cware\Desktop\Steller18Nov\18NovTrials\M26.DSG	11-1-2013	16:1:2	560764.000000	11215.280000	0.347656	-0.593750	-0.496094	-0.312844	0.022936	0.255963	-109.390259	11.093140	70.358276
C:\Users\cware\Desktop\Steller18Nov\18NovTrials\M26.DSG	11-1-2013	16:1:2	560765.000000	11215.300000	0.675781	-0.664063	-0.765625	-0.311927	-0.004587	0.255046	-135.192871	-16.906738	59.402466
C:\Users\cware\Desktop\Steller18Nov\18NovTrials\M26.DSG	11-1-2013	16:1:2	560766.000000	11215.320000	0.812500	-0.640625	-0.835938	-0.308257	-0.015596	0.254128	-139.862061	-25.375366	37.963867
C:\Users\cware\Desktop\Steller18Nov\18NovTrials\M26.DSG	11-1-2013	16:1:2	560767.000000	11215.340000	0.546875	-0.636719	-0.289063	-0.308257	-0.026606	0.251376	-126.831055	58.792114	50.430298
C:\Users\cware\Desktop\Steller18Nov\18NovTrials\M26.DSG	11-1-2013	16:1:2	560768.000000	11215.360000	0.828125	-0.859375	-0.035156	-0.309174	-0.048624	0.235780	-121.002197	24.078369	45.135498
C:\Users\cware\Desktop\Steller18Nov\18NovTrials\M26.DSG	11-1-2013	16:1:2	560769.000000	11215.380000	1.222656	-0.621094	0.070313	-0.308257	-0.059633	0.229358	-111.709595	-23.391724	42.968750
C:\Users\cware\Desktop\Steller18Nov\18NovTrials\M26.DSG	11-1-2013	16:1:2	560770.000000	11215.400000	1.289063	-0.277344	-0.757813	-0.304587	-0.078899	0.228440	-79.483032	-29.617310	26.092529
C:\Users\cware\Desktop\Steller18Nov\18NovTrials\M26.DSG	11-1-2013	16:1:2	560771.000000	11215.420000	0.757813	0.000000	-0.507813	-0.303670	-0.084404	0.227523	-42.572021	9.445190	7.232666
C:\Users\cware\Desktop\Steller18Nov\18NovTrials\M26.DSG	11-1-2013	16:1:2	560772.000000	11215.440000	0.621094	-0.101563	-0.914063	-0.302752	-0.089908	0.217431	-19.622803	35.110474	4.989624
C:\Users\cware\Desktop\Steller18Nov\18NovTrials\M26.DSG	11-1-2013	16:1:2	560773.000000	11215.460000	1.605469	-0.488281	-0.531250	-0.303670	-0.091743	0.212844	33.218384	50.369263	29.830933
C:\Users\cware\Desktop\Steller18Nov\18NovTrials\M26.DSG	11-1-2013	16:1:2	560774.000000	11215.480000	1.605469	-0.488281	-0.531250	-0.301835	-0.101835	0.213761	-36.437988	-38.177490	57.861328
C:\Users\cware\Desktop\Steller18Nov\18NovTrials\M26.DSG	11-1-2013	16:1:2	560775.000000	11215.500000	1.023438	0.214844	0.203125	-0.299083	-0.111927	0.211009	-50.094604	-19.668579	58.975220
C:\Users\cware\Desktop\Steller18Nov\18NovTrials\M26.DSG	11-1-2013	16:1:2	560776.000000	11215.520000	0.601563	1.042969	-0.160156	-0.287156	-0.131193	0.236697	-100.219727	-206.314087	45.654297
C:\Users\cware\Desktop\Steller18Nov\18NovTrials\M26.DSG	11-1-2013	16:1:2	560777.000000	11215.540000	0.269531	0.894531	-0.546875	-0.280734	-0.139450	0.244954	79.833984	-75.302124	48.614502
C:\Users\cware\Desktop\Steller18Nov\18NovTrials\M26.DSG	11-1-2013	16:1:2	560778.000000	11215.560000	0.636719	0.554688	-0.652344	-0.268807	-0.139450	0.272477	96.542358	-105.697632	21.057129
C:\Users\cware\Desktop\Steller18Nov\18NovTrials\M26.DSG	11-1-2013	16:1:2	560779.000000	11215.580000	-0.937500	-0.156250	-1.058594	-0.260550	-0.138532	0.292661	115.600586	25.756836	36.209106
C:\Users\cware\Desktop\Steller18Nov\18NovTrials\M26.DSG	11-1-2013	16:1:2	560780.000000	11215.600000	0.429688	-0.308594	-0.542969	-0.261468	-0.137615	0.294495	15.716553	20.675659	18.630981
C:\Users\cware\Desktop\Steller18Nov\18NovTrials\M26.DSG	11-1-2013	16:1:2	560781.000000	11215.620000	0.617188	-0.839844	-0.847656	-0.262385	-0.144037	0.283486	4.974365	19.302368	53.802490
C:\Users\cware\Desktop\Steller18Nov\18NovTrials\M26.DSG	11-1-2013	16:1:2	560782.000000	11215.640000	1.312500	-0.476563	-0.558594	-0.260550	-0.146789	0.282569	51.406860	-96.252441	30.014038
C:\Users\cware\Desktop\Steller18Nov\18NovTrials\M26.DSG	11-1-2013	16:1:2	560783.000000	11215.660000	1.046875	-0.503906	-0.578125	-0.250459	-0.150459	0.307339	39.810181	-87.097168	35.125732
C:\Users\cware\Desktop\Steller18Nov\18NovTrials\M26.DSG	11-1-2013	16:1:2	560784.000000	11215.680000	1.355469	-1.121094	0.214844	-0.244037	-0.155046	0.322936	96.755981	-221.389771	51.879883
C:\Users\cware\Desktop\Steller18Nov\18NovTrials\M26.DSG	11-1-2013	16:1:2	560785.000000	11215.700000	0.570313	-0.714844	-0.468750	-0.211009	-0.153211	0.382569	93.139648	-216.705322	129.302979
C:\Users\cware\Desktop\Steller18Nov\18NovTrials\M26.DSG	11-1-2013	16:1:2	560786.000000	11215.720000	0.160156	-0.132813	-1.207031	-0.189908	-0.160550	0.407339	31.219482	-128.402710	149.185181
C:\Users\cware\Desktop\Steller18Nov\18NovTrials\M26.DSG	11-1-2013	16:1:2	560787.000000	11215.740000	0.148438	0.585938	-0.605469	-0.159633	-0.183486	0.428440	-36.331177	-87.265015	93.353271
C:\Users\cware\Desktop\Steller18Nov\18NovTrials\M26.DSG	11-1-2013	16:1:2	560788.000000	11215.760000	0.980469	0.937500	-0.402344	-0.146789	-0.193578	0.435780	-59.814453	-148.422241	54.550171
C:\Users\cware\Desktop\Steller18Nov\18NovTrials\M26.DSG	11-1-2013	16:1:2	560789.000000	11215.780000	1.250000	0.968750	-0.589844	-0.111927	-0.213761	0.454128	-66.116333	-197.372437	62.789917
C:\Users\cware\Desktop\Steller18Nov\18NovTrials\M26.DSG	11-1-2013	16:1:2	560790.000000	11215.800000	0.976563	0.683594	-1.125000	-0.088991	-0.222936	0.466055	-43.472290	-201.797485	60.592651
C:\Users\cware\Desktop\Steller18Nov\18NovTrials\M26.DSG	11-1-2013	16:1:2	560791.000000	11215.820000	0.082031	0.652344	-1.199219	-0.051376	-0.235780	0.477982	-12.985229	-111.312866	12.512207
C:\Users\cware\Desktop\Steller18Nov\18NovTrials\M26.DSG	11-1-2013	16:1:2	560792.000000	11215.840000	0.175781	0.117188	-1.351563	-0.040367	-0.235780	0.487156	76.492310	-23.208618	28.167725
C:\Users\cware\Desktop\Steller18Nov\18NovTrials\M26.DSG	11-1-2013	16:1:2	560793.000000	11215.860000	-0.054688	-0.535156	-1.203125	-0.032110	-0.221101	0.501835	86.441040	-9.948730	51.284790
C:\Users\cware\Desktop\Steller18Nov\18NovTrials\M26.DSG	11-1-2013	16:1:2	560794.000000	11215.880000	0.347656	-0.800781	-1.449219	-0.030275	-0.216514	0.508257	44.082642	54.306030	26.641846
C:\Users\cware\Desktop\Steller18Nov\18NovTrials\M26.DSG	11-1-2013	16:1:2	560795.000000	11215.900000	0.101563	-0.820313	-2.000000	-0.039450	-0.209174	0.509174	58.532715	77.087402	44.967651
C:\Users\cware\Desktop\Steller18Nov\18NovTrials\M26.DSG	11-1-2013	16:1:2	560796.000000	11215.920000	-0.250000	-0.492188	-2.000000	-0.046789	-0.207339	0.508257	29.998779	89.080811	70.404053
C:\Users\cware\Desktop\Steller18Nov\18NovTrials\M26.DSG	11-1-2013	16:1:2	560797.000000	11215.940000	0.304688	0.335938	-0.648438	-0.050459	-0.208257	0.508257	66.177368	-8.697510	67.993164
C:\Users\cware\Desktop\Steller18Nov\18NovTrials\M26.DSG	11-1-2013	16:1:2	560798.000000	11215.960000	1.253906	0.507813	-0.406250	-0.042202	-0.201835	0.516514	91.522217	-93.627930	32.653809
C:\Users\cware\Desktop\Steller18Nov\18NovTrials\M26.DSG	11-1-2013	16:1:2	560799.000000	11215.980000	1.414063	0.761719	-0.589844	-0.017431	-0.182569	0.540367	50.781250	-126.068115	-30.685425
C:\Users\cware\Desktop\Steller18Nov\18NovTrials\M26.DSG	11-1-2013	16:1:2	560800.000000	11216.000000	0.531250	0.625000	-1.421875	-0.009174	-0.172477	0.547706	36.361694	-40.557861	-66.879272
C:\Users\cware\Desktop\Steller18Nov\18NovTrials\M26.DSG	11-1-2013	16:1:2	560801.000000	11216.020000	0.296875	0.179688	-1.429688	-0.018349	-0.152294	0.549541	37.933350	44.021606	-101.226807
C:\Users\cware\Desktop\Steller18Nov\18NovTrials\M26.DSG	11-1-2013	16:1:2	560802.000000	11216.040000	0.296875	0.179688	-1.429688	-0.030275	-0.138532	0.550459	88.012695	85.281372	-96.786499
C:\Users\cware\Desktop\Steller18Nov\18NovTrials\M26.DSG	11-1-2013	16:1:2	560803.000000	11216.060000	0.980469	0.382813	-0.410156	-0.059633	-0.102752	0.548624	92.544556	75.653076	-102.828979
C:\Users\cware\Desktop\Steller18Nov\18NovTrials\M26.DSG	11-1-2013	16:1:2	560804.000000	11216.080000	0.976563	0.546875	-0.765625	-0.070642	-0.084404	0.551376	117.431641	32.943726	-126.541138
C:\Users\cware\Desktop\Steller18Nov\18NovTrials\M26.DSG	11-1-2013	16:1:2	560805.000000	11216.100000	0.945313	-0.050781	-1.085938	-0.078899	-0.060550	0.555046	139.587402	44.479370	-122.573853
C:\Users\cware\Desktop\Steller18Nov\18NovTrials\M26.DSG	11-1-2013	16:1:2	560806.000000	11216.120000	1.500000	-0.238281	-0.496094	-0.095413	-0.012844	0.559633	105.377197	-26.245117	-152.084351
C:\Users\cware\Desktop\Steller18Nov\18NovTrials\M26.DSG	11-1-2013	16:1:2	560807.000000	11216.140000	1.082031	-1.195313	-0.144531	-0.092661	0.011927	0.566972	102.188110	-114.868164	-171.447754
C:\Users\cware\Desktop\Steller18Nov\18NovTrials\M26.DSG	11-1-2013	16:1:2	560808.000000	11216.160000	0.570313	-1.074219	-1.535156	-0.075229	0.058716	0.586239	36.392212	-71.426392	-207.824707
C:\Users\cware\Desktop\Steller18Nov\18NovTrials\M26.DSG	11-1-2013	16:1:2	560809.000000	11216.180000	0.046875	-0.230469	-2.000000	-0.073394	0.069725	0.589908	-32.806396	111.618042	-244.598389
C:\Users\cware\Desktop\Steller18Nov\18NovTrials\M26.DSG	11-1-2013	16:1:2	560810.000000	11216.200000	0.855469	0.140625	0.187500	-0.096330	0.088073	0.574312	-79.986572	64.010620	-210.937500
C:\Users\cware\Desktop\Steller18Nov\18NovTrials\M26.DSG	11-1-2013	16:1:2	560811.000000	11216.220000	0.136719	-0.421875	-1.046875	-0.095413	0.098165	0.574312	23.010254	5.264282	-198.989868
C:\Users\cware\Desktop\Steller18Nov\18NovTrials\M26.DSG	11-1-2013	16:1:2	560812.000000	11216.240000	0.480469	-0.746094	-2.000000	-0.101835	0.124771	0.566055	-12.008667	76.019287	-134.490967
C:\Users\cware\Desktop\Steller18Nov\18NovTrials\M26.DSG	11-1-2013	16:1:2	560813.000000	11216.260000	0.718750	0.589844	-1.125000	-0.101835	0.129358	0.561468	-26.000977	32.287598	-201.278687
C:\Users\cware\Desktop\Steller18Nov\18NovTrials\M26.DSG	11-1-2013	16:1:2	560814.000000	11216.280000	1.085938	0.898438	-0.246094	-0.099083	0.155963	0.553211	51.681519	-39.215088	-175.384521
C:\Users\cware\Desktop\Steller18Nov\18NovTrials\M26.DSG	11-1-2013	16:1:2	560815.000000	11216.300000	0.507813	0.503906	-0.550781	-0.090826	0.172477	0.553211	70.861816	-77.087402	-182.968140
C:\Users\cware\Desktop\Steller18Nov\18NovTrials\M26.DSG	11-1-2013	16:1:2	560816.000000	11216.320000	-0.125000	0.097656	-1.375000	-0.077982	0.207339	0.551376	65.429688	9.963989	-160.522461
C:\Users\cware\Desktop\Steller18Nov\18NovTrials\M26.DSG	11-1-2013	16:1:2	560817.000000	11216.340000	-0.023438	-0.746094	-1.445313	-0.077064	0.224771	0.547706	60.852051	53.604126	-104.568481
C:\Users\cware\Desktop\Steller18Nov\18NovTrials\M26.DSG	11-1-2013	16:1:2	560818.000000	11216.360000	-0.121094	-1.464844	-1.375000	-0.078899	0.254128	0.532110	50.994873	73.532104	-17.929077
C:\Users\cware\Desktop\Steller18Nov\18NovTrials\M26.DSG	11-1-2013	16:1:2	560819.000000	11216.380000	0.117188	-1.734375	-1.378906	-0.089908	0.260550	0.525688	29.541016	65.841675	111.099243
C:\Users\cware\Desktop\Steller18Nov\18NovTrials\M26.DSG	11-1-2013	16:1:2	560820.000000	11216.400000	0.636719	-1.328125	-0.980469	-0.100917	0.256881	0.521101	16.815186	45.608521	150.955200
C:\Users\cware\Desktop\Steller18Nov\18NovTrials\M26.DSG	11-1-2013	16:1:2	560821.000000	11216.420000	0.910156	-0.960938	-0.664063	-0.120183	0.238532	0.519266	-38.879395	25.955200	149.276733
C:\Users\cware\Desktop\Steller18Nov\18NovTrials\M26.DSG	11-1-2013	16:1:2	560822.000000	11216.440000	0.902344	-0.925781	-0.648438	-0.128440	0.222018	0.521101	-78.186035	8.102417	136.322021
C:\Users\cware\Desktop\Steller18Nov\18NovTrials\M26.DSG	11-1-2013	16:1:2	560823.000000	11216.460000	0.941406	-1.109375	-0.613281	-0.136697	0.182569	0.529358	-121.490479	-6.668091	122.604370
C:\Users\cware\Desktop\Steller18Nov\18NovTrials\M26.DSG	11-1-2013	16:1:2	560824.000000	11216.480000	0.531250	-1.242188	-0.906250	-0.139450	0.159633	0.533028	-138.092041	3.677368	120.056152
C:\Users\cware\Desktop\Steller18Nov\18NovTrials\M26.DSG	11-1-2013	16:1:2	560825.000000	11216.500000	0.269531	-1.250000	-1.335938	-0.151376	0.111009	0.531193	-116.806030	104.553223	125.183105
C:\Users\cware\Desktop\Steller18Nov\18NovTrials\M26.DSG	11-1-2013	16:1:2	560826.000000	11216.520000	0.945313	-1.140625	-1.671875	-0.159633	0.088073	0.523853	-151.885986	13.824463	120.193481
C:\Users\cware\Desktop\Steller18Nov\18NovTrials\M26.DSG	11-1-2013	16:1:2	560827.000000	11216.540000	0.398438	-0.910156	-0.914063	-0.175229	0.031193	0.507339	-138.809204	209.075928	144.302368
C:\Users\cware\Desktop\Steller18Nov\18NovTrials\M26.DSG	11-1-2013	16:1:2	560828.000000	11216.560000	0.695313	-0.621094	-0.093750	-0.193578	0.003670	0.486239	-220.565796	-23.269653	128.982544
C:\Users\cware\Desktop\Steller18Nov\18NovTrials\M26.DSG	11-1-2013	16:1:2	560829.000000	11216.580000	1.144531	-0.484375	-0.277344	-0.169725	-0.063303	0.491743	-230.407715	-250.183105	70.480347
C:\Users\cware\Desktop\Steller18Nov\18NovTrials\M26.DSG	11-1-2013	16:1:2	560830.000000	11216.600000	1.144531	-0.484375	-0.277344	-0.144954	-0.089908	0.505505	-158.294678	-115.173340	95.596313
C:\Users\cware\Desktop\Steller18Nov\18NovTrials\M26.DSG	11-1-2013	16:1:2	560831.000000	11216.620000	-0.195313	-0.480469	-1.593750	-0.121101	-0.133945	0.503670	-69.824219	60.485840	138.763428
C:\Users\cware\Desktop\Steller18Nov\18NovTrials\M26.DSG	11-1-2013	16:1:2	560832.000000	11216.640000	0.246094	-0.441406	-1.367188	-0.123853	-0.153211	0.491743	-36.148071	132.858276	165.115356
C:\Users\cware\Desktop\Steller18Nov\18NovTrials\M26.DSG	11-1-2013	16:1:2	560833.000000	11216.660000	0.488281	-0.242188	-1.054688	-0.130275	-0.188073	0.465138	-39.367676	141.983032	170.166016
C:\Users\cware\Desktop\Steller18Nov\18NovTrials\M26.DSG	11-1-2013	16:1:2	560834.000000	11216.680000	0.742188	-0.078125	-0.707031	-0.131193	-0.206422	0.449541	-48.217773	118.316650	166.870117
C:\Users\cware\Desktop\Steller18Nov\18NovTrials\M26.DSG	11-1-2013	16:1:2	560835.000000	11216.700000	0.937500	0.160156	-0.359375	-0.126606	-0.239450	0.425688	-34.042358	100.753784	138.763428
C:\Users\cware\Desktop\Steller18Nov\18NovTrials\M26.DSG	11-1-2013	16:1:2	560836.000000	11216.720000	1.253906	0.214844	-0.238281	-0.122936	-0.252294	0.420183	-19.424438	15.029907	98.953247
C:\Users\cware\Desktop\Steller18Nov\18NovTrials\M26.DSG	11-1-2013	16:1:2	560837.000000	11216.740000	1.070313	0.265625	-0.500000	-0.110092	-0.266972	0.419266	-5.950928	-48.477173	65.628052
C:\Users\cware\Desktop\Steller18Nov\18NovTrials\M26.DSG	11-1-2013	16:1:2	560838.000000	11216.760000	0.699219	0.378906	-0.734375	-0.101835	-0.272477	0.424771	26.779175	-18.463135	57.678223
C:\Users\cware\Desktop\Steller18Nov\18NovTrials\M26.DSG	11-1-2013	16:1:2	560839.000000	11216.780000	0.945313	0.390625	-0.875000	-0.088073	-0.274312	0.435780	47.851563	-53.421021	45.501709
C:\Users\cware\Desktop\Steller18Nov\18NovTrials\M26.DSG	11-1-2013	16:1:2	560840.000000	11216.800000	0.660156	0.496094	-0.886719	-0.081651	-0.270642	0.444037	71.105957	17.868042	38.681030
C:\Users\cware\Desktop\Steller18Nov\18NovTrials\M26.DSG	11-1-2013	16:1:2	560841.000000	11216.820000	0.535156	0.257813	-0.781250	-0.076147	-0.264220	0.454128	31.997681	-37.551880	16.311646
C:\Users\cware\Desktop\Steller18Nov\18NovTrials\M26.DSG	11-1-2013	16:1:2	560842.000000	11216.840000	0.398438	-0.039063	-1.046875	-0.068807	-0.263303	0.458716	29.998779	69.869995	16.754150
C:\Users\cware\Desktop\Steller18Nov\18NovTrials\M26.DSG	11-1-2013	16:1:2	560843.000000	11216.860000	0.503906	-0.007813	-0.828125	-0.075229	-0.259633	0.457798	58.502197	20.843506	-14.831543
C:\Users\cware\Desktop\Steller18Nov\18NovTrials\M26.DSG	11-1-2013	16:1:2	560844.000000	11216.880000	0.601563	0.000000	-0.828125	-0.081651	-0.244954	0.462385	68.527222	-22.018433	-33.203125
C:\Users\cware\Desktop\Steller18Nov\18NovTrials\M26.DSG	11-1-2013	16:1:2	560845.000000	11216.900000	0.628906	0.058594	-0.617188	-0.079817	-0.237615	0.472477	45.410156	-44.494629	-34.988403
C:\Users\cware\Desktop\Steller18Nov\18NovTrials\M26.DSG	11-1-2013	16:1:2	560846.000000	11216.920000	0.503906	0.250000	-0.707031	-0.077982	-0.222936	0.483486	32.531738	-9.811401	-21.804810
C:\Users\cware\Desktop\Steller18Nov\18NovTrials\M26.DSG	11-1-2013	16:1:2	560847.000000	11216.940000	0.550781	0.402344	-0.738281	-0.078899	-0.217431	0.488073	29.800415	-41.046143	-10.238647
C:\Users\cware\Desktop\Steller18Nov\18NovTrials\M26.DSG	11-1-2013	16:1:2	560848.000000	11216.960000	0.378906	0.371094	-0.964844	-0.073394	-0.211009	0.496330	28.137207	-0.259399	4.821777
C:\Users\cware\Desktop\Steller18Nov\18NovTrials\M26.DSG	11-1-2013	16:1:2	560849.000000	11216.980000	0.429688	0.269531	-1.011719	-0.074312	-0.208257	0.497248	22.079468	27.770996	9.506226
C:\Users\cware\Desktop\Steller18Nov\18NovTrials\M26.DSG	11-1-2013	16:1:2	560850.000000	11217.000000	0.546875	0.269531	-0.933594	-0.077982	-0.204587	0.497248	25.741577	26.550293	-0.778198
C:\Users\cware\Desktop\Steller18Nov\18NovTrials\M26.DSG	11-1-2013	16:1:2	560851.000000	11217.020000	0.554688	0.222656	-0.886719	-0.081651	-0.201835	0.497248	30.044556	26.168823	-22.827148
C:\Users\cware\Desktop\Steller18Nov\18NovTrials\M26.DSG	11-1-2013	16:1:2	560852.000000	11217.040000	0.605469	0.183594	-0.976563	-0.088991	-0.192661	0.495413	33.081055	44.204712	-26.077271
C:\Users\cware\Desktop\Steller18Nov\18NovTrials\M26.DSG	11-1-2013	16:1:2	560853.000000	11217.060000	0.574219	0.183594	-0.960938	-0.094495	-0.187156	0.495413	23.529053	30.715942	-24.169922
C:\Users\cware\Desktop\Steller18Nov\18NovTrials\M26.DSG	11-1-2013	16:1:2	560854.000000	11217.080000	0.609375	0.062500	-0.992188	-0.103670	-0.179817	0.490826	18.325806	53.695679	-14.434814
C:\Users\cware\Desktop\Steller18Nov\18NovTrials\M26.DSG	11-1-2013	16:1:2	560855.000000	11217.100000	0.554688	-0.058594	-0.933594	-0.108257	-0.178899	0.488073	8.346558	47.790527	-10.757446
C:\Users\cware\Desktop\Steller18Nov\18NovTrials\M26.DSG	11-1-2013	16:1:2	560856.000000	11217.120000	0.656250	-0.117188	-0.773438	-0.114679	-0.174312	0.483486	8.804321	39.169312	-5.004883
C:\Users\cware\Desktop\Steller18Nov\18NovTrials\M26.DSG	11-1-2013	16:1:2	560857.000000	11217.140000	0.632813	-0.113281	-0.695313	-0.122936	-0.172477	0.480734	10.055542	26.504517	-8.316040
C:\Users\cware\Desktop\Steller18Nov\18NovTrials\M26.DSG	11-1-2013	16:1:2	560858.000000	11217.160000	0.769531	-0.121094	-0.675781	-0.127523	-0.171560	0.478899	12.451172	7.629395	-16.006470
C:\Users\cware\Desktop\Steller18Nov\18NovTrials\M26.DSG	11-1-2013	16:1:2	560859.000000	11217.180000	0.757813	-0.011719	-0.765625	-0.129358	-0.165138	0.480734	14.419556	-6.820679	-23.376465
C:\Users\cware\Desktop\Steller18Nov\18NovTrials\M26.DSG	11-1-2013	16:1:2	560860.000000	11217.200000	0.671875	-0.003906	-0.843750	-0.129358	-0.161468	0.482569	3.219604	-11.016846	-20.172119
C:\Users\cware\Desktop\Steller18Nov\18NovTrials\M26.DSG	11-1-2013	16:1:2	560861.000000	11217.220000	0.617188	0.000000	-0.843750	-0.129358	-0.156881	0.484404	-15.716553	-11.520386	-17.395020
C:\Users\cware\Desktop\Steller18Nov\18NovTrials\M26.DSG	11-1-2013	16:1:2	560862.000000	11217.240000	0.609375	0.003906	-0.804688	-0.128440	-0.157798	0.483486	-26.184082	-6.195068	-15.640259
C:\Users\cware\Desktop\Steller18Nov\18NovTrials\M26.DSG	11-1-2013	16:1:2	560863.000000	11217.260000	0.628906	-0.007813	-0.878906	-0.128440	-0.159633	0.482569	-32.806396	-1.678467	-19.638062
C:\Users\cware\Desktop\Steller18Nov\18NovTrials\M26.DSG	11-1-2013	16:1:2	560864.000000	11217.280000	0.656250	0.027344	-0.968750	-0.128440	-0.161468	0.480734	-33.828735	2.716064	-21.347046
C:\Users\cware\Desktop\Steller18Nov\18NovTrials\M26.DSG	11-1-2013	16:1:2	560865.000000	11217.300000	0.625000	-0.007813	-0.968750	-0.132110	-0.165138	0.477064	-36.514282	-1.251221	-17.974854
C:\Users\cware\Desktop\Steller18Nov\18NovTrials\M26.DSG	11-1-2013	16:1:2	560866.000000	11217.320000	0.585938	-0.019531	-0.988281	-0.131193	-0.166972	0.475229	-34.698486	12.680054	-13.473511
C:\Users\cware\Desktop\Steller18Nov\18NovTrials\M26.DSG	11-1-2013	16:1:2	560867.000000	11217.340000	0.648438	-0.046875	-0.867188	-0.133945	-0.171560	0.469725	-43.121338	-4.577637	-7.034302
C:\Users\cware\Desktop\Steller18Nov\18NovTrials\M26.DSG	11-1-2013	16:1:2	560868.000000	11217.360000	0.628906	-0.011719	-0.917969	-0.133028	-0.174312	0.467890	-38.955688	-0.839233	-3.906250
C:\Users\cware\Desktop\Steller18Nov\18NovTrials\M26.DSG	11-1-2013	16:1:2	560869.000000	11217.380000	0.652344	0.050781	-0.882813	-0.133945	-0.179817	0.465138	-31.723022	-7.400513	-4.364014
C:\Users\cware\Desktop\Steller18Nov\18NovTrials\M26.DSG	11-1-2013	16:1:2	560870.000000	11217.400000	0.640625	0.136719	-0.882813	-0.135780	-0.181651	0.463303	-23.254395	-0.534058	-4.913330
C:\Users\cware\Desktop\Steller18Nov\18NovTrials\M26.DSG	11-1-2013	16:1:2	560871.000000	11217.420000	0.718750	0.140625	-0.890625	-0.133945	-0.184404	0.459633	-20.172119	1.617432	-3.356934
C:\Users\cware\Desktop\Steller18Nov\18NovTrials\M26.DSG	11-1-2013	16:1:2	560872.000000	11217.440000	0.726563	0.152344	-0.933594	-0.134862	-0.186239	0.458716	-17.684937	-6.988525	-1.312256
C:\Users\cware\Desktop\Steller18Nov\18NovTrials\M26.DSG	11-1-2013	16:1:2	560873.000000	11217.460000	0.722656	0.183594	-0.972656	-0.134862	-0.188991	0.457798	-18.341064	6.942749	-3.585815
C:\Users\cware\Desktop\Steller18Nov\18NovTrials\M26.DSG	11-1-2013	16:1:2	560874.000000	11217.480000	0.769531	0.210938	-0.910156	-0.135780	-0.189908	0.456881	-15.655518	2.700806	-10.040283
C:\Users\cware\Desktop\Steller18Nov\18NovTrials\M26.DSG	11-1-2013	16:1:2	560875.000000	11217.500000	0.742188	0.210938	-0.957031	-0.136697	-0.189908	0.455963	-6.958008	4.302979	-17.593384
C:\Users\cware\Desktop\Steller18Nov\18NovTrials\M26.DSG	11-1-2013	16:1:2	560876.000000	11217.520000	0.746094	0.210938	-0.957031	-0.137615	-0.188073	0.455046	-1.220703	-2.166748	-23.559570
C:\Users\cware\Desktop\Steller18Nov\18NovTrials\M26.DSG	11-1-2013	16:1:2	560877.000000	11217.540000	0.761719	0.167969	-0.957031	-0.140367	-0.184404	0.455963	12.268066	0.213623	-26.229858
C:\Users\cware\Desktop\Steller18Nov\18NovTrials\M26.DSG	11-1-2013	16:1:2	560878.000000	11217.560000	0.773438	0.136719	-0.992188	-0.141284	-0.179817	0.457798	14.419556	-0.320435	-24.948120
C:\Users\cware\Desktop\Steller18Nov\18NovTrials\M26.DSG	11-1-2013	16:1:2	560879.000000	11217.580000	0.769531	0.085938	-0.960938	-0.144037	-0.174312	0.461468	8.361816	-1.968384	-23.788452
C:\Users\cware\Desktop\Steller18Nov\18NovTrials\M26.DSG	11-1-2013	16:1:2	560880.000000	11217.600000	0.738281	0.058594	-0.933594	-0.144037	-0.169725	0.460550	4.028320	-0.106812	-24.749756
C:\Users\cware\Desktop\Steller18Nov\18NovTrials\M26.DSG	11-1-2013	16:1:2	560881.000000	11217.620000	0.757813	0.046875	-0.968750	-0.145872	-0.166055	0.461468	-4.486084	4.333496	-25.955200
C:\Users\cware\Desktop\Steller18Nov\18NovTrials\M26.DSG	11-1-2013	16:1:2	560882.000000	11217.640000	0.761719	0.042969	-0.933594	-0.149541	-0.165138	0.459633	-10.360718	4.928589	-25.299072
C:\Users\cware\Desktop\Steller18Nov\18NovTrials\M26.DSG	11-1-2013	16:1:2	560883.000000	11217.660000	0.753906	0.046875	-0.960938	-0.152294	-0.162385	0.459633	-0.152588	3.921509	-24.780273
C:\Users\cware\Desktop\Steller18Nov\18NovTrials\M26.DSG	11-1-2013	16:1:2	560884.000000	11217.680000	0.703125	0.066406	-1.023438	-0.155046	-0.157798	0.459633	5.111694	9.323120	-22.949219
C:\Users\cware\Desktop\Steller18Nov\18NovTrials\M26.DSG	11-1-2013	16:1:2	560885.000000	11217.700000	0.707031	0.015625	-0.992188	-0.156881	-0.155963	0.459633	10.131836	11.550903	-23.437500
C:\Users\cware\Desktop\Steller18Nov\18NovTrials\M26.DSG	11-1-2013	16:1:2	560886.000000	11217.720000	0.734375	0.015625	-0.964844	-0.160550	-0.150459	0.456881	5.798340	12.588501	-22.140503
C:\Users\cware\Desktop\Steller18Nov\18NovTrials\M26.DSG	11-1-2013	16:1:2	560887.000000	11217.740000	0.808594	0.074219	-0.917969	-0.162385	-0.148624	0.456881	-3.952026	6.881714	-19.393921
C:\Users\cware\Desktop\Steller18Nov\18NovTrials\M26.DSG	11-1-2013	16:1:2	560888.000000	11217.760000	0.816406	0.027344	-0.968750	-0.165138	-0.145872	0.454128	-12.542725	2.075195	-20.874023
C:\Users\cware\Desktop\Steller18Nov\18NovTrials\M26.DSG	11-1-2013	16:1:2	560889.000000	11217.780000	0.761719	-0.027344	-0.988281	-0.166972	-0.144037	0.455046	-15.777588	5.279541	-22.323608
C:\Users\cware\Desktop\Steller18Nov\18NovTrials\M26.DSG	11-1-2013	16:1:2	560890.000000	11217.800000	0.765625	-0.066406	-1.031250	-0.168807	-0.143119	0.452294	-14.587402	9.536743	-24.276733
C:\Users\cware\Desktop\Steller18Nov\18NovTrials\M26.DSG	11-1-2013	16:1:2	560891.000000	11217.820000	0.746094	-0.050781	-1.066406	-0.172477	-0.141284	0.451376	-16.159058	2.899170	-17.791748
C:\Users\cware\Desktop\Steller18Nov\18NovTrials\M26.DSG	11-1-2013	16:1:2	560892.000000	11217.840000	0.625000	0.000000	-1.066406	-0.173394	-0.142202	0.447706	-18.508911	18.997192	-9.841919
C:\Users\cware\Desktop\Steller18Nov\18NovTrials\M26.DSG	11-1-2013	16:1:2	560893.000000	11217.860000	0.660156	0.035156	-1.019531	-0.177064	-0.143119	0.444037	-17.013550	37.872314	-8.132935
C:\Users\cware\Desktop\Steller18Nov\18NovTrials\M26.DSG	11-1-2013	16:1:2	560894.000000	11217.880000	0.761719	0.023438	-0.992188	-0.184404	-0.143119	0.433028	-18.402100	39.550781	-11.688232
C:\Users\cware\Desktop\Steller18Nov\18NovTrials\M26.DSG	11-1-2013	16:1:2	560895.000000	11217.900000	0.808594	0.007813	-0.984375	-0.188073	-0.142202	0.429358	-16.983032	48.614502	-16.799927
C:\Users\cware\Desktop\Steller18Nov\18NovTrials\M26.DSG	11-1-2013	16:1:2	560896.000000	11217.920000	0.863281	0.007813	-0.945313	-0.192661	-0.144037	0.422936	-18.737793	45.700073	-19.821167
C:\Users\cware\Desktop\Steller18Nov\18NovTrials\M26.DSG	11-1-2013	16:1:2	560897.000000	11217.940000	0.835938	0.015625	-0.960938	-0.200917	-0.141284	0.411009	-20.187378	57.617188	-16.418457
C:\Users\cware\Desktop\Steller18Nov\18NovTrials\M26.DSG	11-1-2013	16:1:2	560898.000000	11217.960000	0.851563	0.023438	-0.933594	-0.206422	-0.141284	0.403670	-21.209717	73.318481	-15.625000
C:\Users\cware\Desktop\Steller18Nov\18NovTrials\M26.DSG	11-1-2013	16:1:2	560899.000000	11217.980000	0.996094	-0.027344	-0.863281	-0.218349	-0.141284	0.388073	-22.537231	71.273804	-17.272949
C:\Users\cware\Desktop\Steller18Nov\18NovTrials\M26.DSG	11-1-2013	16:1:2	560900.000000	11218.000000	1.066406	-0.089844	-0.917969	-0.223853	-0.141284	0.378899	-21.636963	66.223145	-16.555786
C:\Users\cware\Desktop\Steller18Nov\18NovTrials\M26.DSG	11-1-2013	16:1:2	560901.000000	11218.020000	1.039063	-0.074219	-1.023438	-0.235780	-0.140367	0.363303	-21.270752	60.958862	-19.927979
C:\Users\cware\Desktop\Steller18Nov\18NovTrials\M26.DSG	11-1-2013	16:1:2	560902.000000	11218.040000	0.984375	0.000000	-0.929688	-0.238532	-0.140367	0.353211	-21.133423	57.373047	-29.876709
C:\Users\cware\Desktop\Steller18Nov\18NovTrials\M26.DSG	11-1-2013	16:1:2	560903.000000	11218.060000	1.000000	0.050781	-0.890625	-0.248624	-0.135780	0.340367	-23.040771	57.678223	-34.240723
C:\Users\cware\Desktop\Steller18Nov\18NovTrials\M26.DSG	11-1-2013	16:1:2	560904.000000	11218.080000	0.906250	0.035156	-0.789063	-0.252294	-0.133028	0.333028	-19.393921	49.087524	-30.075073
C:\Users\cware\Desktop\Steller18Nov\18NovTrials\M26.DSG	11-1-2013	16:1:2	560905.000000	11218.100000	0.789063	0.023438	-0.753906	-0.260550	-0.129358	0.315596	-10.726929	74.020386	-12.969971
C:\Users\cware\Desktop\Steller18Nov\18NovTrials\M26.DSG	11-1-2013	16:1:2	560906.000000	11218.120000	0.847656	-0.027344	-0.769531	-0.266055	-0.128440	0.306422	11.123657	84.960938	-2.685547
C:\Users\cware\Desktop\Steller18Nov\18NovTrials\M26.DSG	11-1-2013	16:1:2	560907.000000	11218.140000	0.890625	-0.031250	-0.750000	-0.274312	-0.126606	0.285321	18.325806	103.088379	-2.944946
C:\Users\cware\Desktop\Steller18Nov\18NovTrials\M26.DSG	11-1-2013	16:1:2	560908.000000	11218.160000	1.058594	-0.007813	-0.449219	-0.279817	-0.126606	0.274312	-16.891479	71.380615	-7.308960
C:\Users\cware\Desktop\Steller18Nov\18NovTrials\M26.DSG	11-1-2013	16:1:2	560909.000000	11218.180000	1.039063	-0.105469	-0.210938	-0.286239	-0.127523	0.255046	-52.505493	68.847656	0.289917
C:\Users\cware\Desktop\Steller18Nov\18NovTrials\M26.DSG	11-1-2013	16:1:2	560910.000000	11218.200000	0.949219	-0.304688	-0.214844	-0.288991	-0.130275	0.243119	-60.012817	63.613892	9.735107
C:\Users\cware\Desktop\Steller18Nov\18NovTrials\M26.DSG	11-1-2013	16:1:2	560911.000000	11218.220000	0.914063	-0.425781	-0.433594	-0.290826	-0.139450	0.221101	-53.894043	76.110840	26.718140
C:\Users\cware\Desktop\Steller18Nov\18NovTrials\M26.DSG	11-1-2013	16:1:2	560912.000000	11218.240000	0.898438	-0.382813	-0.449219	-0.293578	-0.145872	0.209174	-37.414551	62.683105	34.011841
C:\Users\cware\Desktop\Steller18Nov\18NovTrials\M26.DSG	11-1-2013	16:1:2	560913.000000	11218.260000	1.042969	-0.195313	-0.292969	-0.292661	-0.158716	0.195413	-15.121460	40.664673	47.271729
C:\Users\cware\Desktop\Steller18Nov\18NovTrials\M26.DSG	11-1-2013	16:1:2	560914.000000	11218.280000	0.984375	-0.089844	-0.359375	-0.291743	-0.166055	0.188991	-0.823975	64.270020	53.314209
C:\Users\cware\Desktop\Steller18Nov\18NovTrials\M26.DSG	11-1-2013	16:1:2	560915.000000	11218.300000	1.042969	0.070313	-0.554688	-0.288073	-0.180734	0.174312	18.890381	65.109253	48.919678
C:\Users\cware\Desktop\Steller18Nov\18NovTrials\M26.DSG	11-1-2013	16:1:2	560916.000000	11218.320000	1.105469	0.179688	-0.273438	-0.284404	-0.188073	0.166972	22.460938	60.699463	49.209595
C:\Users\cware\Desktop\Steller18Nov\18NovTrials\M26.DSG	11-1-2013	16:1:2	560917.000000	11218.340000	1.062500	0.035156	-0.132813	-0.279817	-0.200917	0.157798	64.132690	34.683228	46.096802
C:\Users\cware\Desktop\Steller18Nov\18NovTrials\M26.DSG	11-1-2013	16:1:2	560918.000000	11218.360000	0.828125	-0.234375	-0.074219	-0.274312	-0.204587	0.156881	48.568726	35.949707	51.483154
C:\Users\cware\Desktop\Steller18Nov\18NovTrials\M26.DSG	11-1-2013	16:1:2	560919.000000	11218.380000	0.589844	-0.210938	-0.359375	-0.272477	-0.216514	0.154128	33.752441	23.162842	47.561646
C:\Users\cware\Desktop\Steller18Nov\18NovTrials\M26.DSG	11-1-2013	16:1:2	560920.000000	11218.400000	0.351563	-0.398438	-0.585938	-0.266972	-0.222018	0.150459	35.278320	62.957764	67.230225
C:\Users\cware\Desktop\Steller18Nov\18NovTrials\M26.DSG	11-1-2013	16:1:2	560921.000000	11218.420000	0.628906	0.031250	-0.476563	-0.263303	-0.229358	0.148624	53.375244	-17.105103	66.497803
C:\Users\cware\Desktop\Steller18Nov\18NovTrials\M26.DSG	11-1-2013	16:1:2	560922.000000	11218.440000	0.535156	-0.062500	-0.253906	-0.255963	-0.242202	0.159633	56.411743	1.342773	62.973022
C:\Users\cware\Desktop\Steller18Nov\18NovTrials\M26.DSG	11-1-2013	16:1:2	560923.000000	11218.460000	0.859375	-0.437500	-0.230469	-0.252294	-0.247706	0.163303	29.541016	6.881714	65.093994
C:\Users\cware\Desktop\Steller18Nov\18NovTrials\M26.DSG	11-1-2013	16:1:2	560924.000000	11218.480000	1.125000	-0.375000	0.070313	-0.243119	-0.261468	0.166055	14.511108	-30.181885	61.721802
C:\Users\cware\Desktop\Steller18Nov\18NovTrials\M26.DSG	11-1-2013	16:1:2	560925.000000	11218.500000	1.132813	-0.160156	0.242188	-0.237615	-0.266972	0.174312	-8.041382	-86.853027	44.906616
C:\Users\cware\Desktop\Steller18Nov\18NovTrials\M26.DSG	11-1-2013	16:1:2	560926.000000	11218.520000	0.898438	0.066406	0.050781	-0.225688	-0.277064	0.192661	-25.421143	-100.555420	33.157349
C:\Users\cware\Desktop\Steller18Nov\18NovTrials\M26.DSG	11-1-2013	16:1:2	560927.000000	11218.540000	0.828125	0.253906	-0.132813	-0.220183	-0.281651	0.200917	-29.785156	-112.213135	24.429321
C:\Users\cware\Desktop\Steller18Nov\18NovTrials\M26.DSG	11-1-2013	16:1:2	560928.000000	11218.560000	0.847656	0.378906	-0.253906	-0.209174	-0.288073	0.220183	-21.987915	-118.881226	21.179199
C:\Users\cware\Desktop\Steller18Nov\18NovTrials\M26.DSG	11-1-2013	16:1:2	560929.000000	11218.580000	0.789063	0.464844	-0.359375	-0.202752	-0.290826	0.232110	-0.991821	-114.685059	20.660400
C:\Users\cware\Desktop\Steller18Nov\18NovTrials\M26.DSG	11-1-2013	16:1:2	560930.000000	11218.600000	0.718750	0.457031	-0.429688	-0.188991	-0.296330	0.255046	10.421753	-99.075317	16.464233
C:\Users\cware\Desktop\Steller18Nov\18NovTrials\M26.DSG	11-1-2013	16:1:2	560931.000000	11218.620000	0.648438	0.433594	-0.484375	-0.182569	-0.296330	0.264220	14.694214	-76.751709	15.609741
C:\Users\cware\Desktop\Steller18Nov\18NovTrials\M26.DSG	11-1-2013	16:1:2	560932.000000	11218.640000	0.550781	0.414063	-0.542969	-0.173394	-0.299083	0.282569	19.592285	-51.773071	15.380859
C:\Users\cware\Desktop\Steller18Nov\18NovTrials\M26.DSG	11-1-2013	16:1:2	560933.000000	11218.660000	0.601563	0.390625	-0.585938	-0.168807	-0.299083	0.287156	24.017334	-34.942627	11.779785
C:\Users\cware\Desktop\Steller18Nov\18NovTrials\M26.DSG	11-1-2013	16:1:2	560934.000000	11218.680000	0.765625	0.375000	-0.625000	-0.166972	-0.298165	0.293578	22.750854	-38.024902	5.661011
C:\Users\cware\Desktop\Steller18Nov\18NovTrials\M26.DSG	11-1-2013	16:1:2	560935.000000	11218.700000	0.867188	0.371094	-0.558594	-0.161468	-0.297248	0.305505	19.760132	-44.097900	-0.198364
C:\Users\cware\Desktop\Steller18Nov\18NovTrials\M26.DSG	11-1-2013	16:1:2	560936.000000	11218.720000	0.917969	0.359375	-0.503906	-0.158716	-0.296330	0.312844	16.677856	-54.138184	-0.686646
C:\Users\cware\Desktop\Steller18Nov\18NovTrials\M26.DSG	11-1-2013	16:1:2	560937.000000	11218.740000	0.945313	0.320313	-0.492188	-0.154128	-0.293578	0.325688	14.251709	-66.452026	-0.122070
C:\Users\cware\Desktop\Steller18Nov\18NovTrials\M26.DSG	11-1-2013	16:1:2	560938.000000	11218.760000	0.898438	0.292969	-0.550781	-0.150459	-0.293578	0.333945	12.832642	-65.261841	-1.510620
C:\Users\cware\Desktop\Steller18Nov\18NovTrials\M26.DSG	11-1-2013	16:1:2	560939.000000	11218.780000	0.835938	0.316406	-0.605469	-0.143119	-0.290826	0.347706	12.191772	-62.255859	-6.439209
C:\Users\cware\Desktop\Steller18Nov\18NovTrials\M26.DSG	11-1-2013	16:1:2	560940.000000	11218.800000	0.781250	0.359375	-0.628906	-0.139450	-0.289908	0.353211	11.154175	-61.248779	-5.935669
C:\Users\cware\Desktop\Steller18Nov\18NovTrials\M26.DSG	11-1-2013	16:1:2	560941.000000	11218.820000	0.746094	0.390625	-0.695313	-0.130275	-0.288073	0.366055	7.965088	-60.195923	-3.723145
C:\Users\cware\Desktop\Steller18Nov\18NovTrials\M26.DSG	11-1-2013	16:1:2	560942.000000	11218.840000	0.746094	0.386719	-0.734375	-0.127523	-0.287156	0.372477	1.480103	-64.422607	-1.495361
C:\Users\cware\Desktop\Steller18Nov\18NovTrials\M26.DSG	11-1-2013	16:1:2	560943.000000	11218.860000	0.851563	0.355469	-0.757813	-0.117431	-0.287156	0.384404	-1.770020	-63.110352	0.930786
C:\Users\cware\Desktop\Steller18Nov\18NovTrials\M26.DSG	11-1-2013	16:1:2	560944.000000	11218.880000	0.839844	0.332031	-0.761719	-0.112844	-0.287156	0.389908	2.990723	-68.161011	0.244141
C:\Users\cware\Desktop\Steller18Nov\18NovTrials\M26.DSG	11-1-2013	16:1:2	560945.000000	11218.900000	0.792969	0.296875	-0.773438	-0.101835	-0.286239	0.400917	8.605957	-68.145752	-2.212524
C:\Users\cware\Desktop\Steller18Nov\18NovTrials\M26.DSG	11-1-2013	16:1:2	560946.000000	11218.920000	0.789063	0.300781	-0.835938	-0.097248	-0.286239	0.408257	5.752563	-60.867310	-6.988525
C:\Users\cware\Desktop\Steller18Nov\18NovTrials\M26.DSG	11-1-2013	16:1:2	560947.000000	11218.940000	0.808594	0.300781	-0.917969	-0.089908	-0.285321	0.418349	2.182007	-50.964355	-11.764526
C:\Users\cware\Desktop\Steller18Nov\18NovTrials\M26.DSG	11-1-2013	16:1:2	560948.000000	11218.960000	0.824219	0.304688	-0.910156	-0.087156	-0.282569	0.422936	10.223389	-44.082642	-12.741089
C:\Users\cware\Desktop\Steller18Nov\18NovTrials\M26.DSG	11-1-2013	16:1:2	560949.000000	11218.980000	0.746094	0.292969	-0.890625	-0.081651	-0.278899	0.430275	15.777588	-35.400391	-4.959106
C:\Users\cware\Desktop\Steller18Nov\18NovTrials\M26.DSG	11-1-2013	16:1:2	560950.000000	11219.000000	0.800781	0.167969	-0.847656	-0.078899	-0.277982	0.434862	5.905151	-43.502808	-0.320435
C:\Users\cware\Desktop\Steller18Nov\18NovTrials\M26.DSG	11-1-2013	16:1:2	560951.000000	11219.020000	0.835938	0.089844	-0.832031	-0.070642	-0.277982	0.442202	-8.453369	-50.170898	4.684448
C:\Users\cware\Desktop\Steller18Nov\18NovTrials\M26.DSG	11-1-2013	16:1:2	560952.000000	11219.040000	0.828125	0.113281	-0.875000	-0.066055	-0.278899	0.443119	-9.887695	-48.522949	7.812500
C:\Users\cware\Desktop\Steller18Nov\18NovTrials\M26.DSG	11-1-2013	16:1:2	560953.000000	11219.060000	0.828125	0.171875	-0.925781	-0.056881	-0.280734	0.450459	-10.742188	-45.059204	9.750366
C:\Users\cware\Desktop\Steller18Nov\18NovTrials\M26.DSG	11-1-2013	16:1:2	560954.000000	11219.080000	0.859375	0.269531	-1.000000	-0.051376	-0.282569	0.454128	-8.651733	-49.331665	8.987427
C:\Users\cware\Desktop\Steller18Nov\18NovTrials\M26.DSG	11-1-2013	16:1:2	560955.000000	11219.100000	0.824219	0.339844	-1.062500	-0.041284	-0.285321	0.458716	-8.255005	-42.999268	7.446289
C:\Users\cware\Desktop\Steller18Nov\18NovTrials\M26.DSG	11-1-2013	16:1:2	560956.000000	11219.120000	0.828125	0.367188	-1.101563	-0.037615	-0.285321	0.460550	-2.944946	-48.416138	0.396729
C:\Users\cware\Desktop\Steller18Nov\18NovTrials\M26.DSG	11-1-2013	16:1:2	560957.000000	11219.140000	0.839844	0.425781	-1.132813	-0.026606	-0.286239	0.467890	-1.968384	-62.622070	0.473022
C:\Users\cware\Desktop\Steller18Nov\18NovTrials\M26.DSG	11-1-2013	16:1:2	560958.000000	11219.160000	0.734375	0.351563	-1.085938	-0.020183	-0.287156	0.471560	3.051758	-51.147461	2.975464
C:\Users\cware\Desktop\Steller18Nov\18NovTrials\M26.DSG	11-1-2013	16:1:2	560959.000000	11219.180000	0.570313	0.277344	-1.046875	-0.015596	-0.285321	0.476147	34.423828	-9.826660	0.762939
C:\Users\cware\Desktop\Steller18Nov\18NovTrials\M26.DSG	11-1-2013	16:1:2	560960.000000	11219.200000	0.582031	0.246094	-1.101563	-0.012844	-0.277064	0.482569	53.085327	8.148193	-2.609253
C:\Users\cware\Desktop\Steller18Nov\18NovTrials\M26.DSG	11-1-2013	16:1:2	560961.000000	11219.220000	0.691406	0.285156	-1.097656	-0.013761	-0.272477	0.486239	58.593750	13.916016	-6.286621
C:\Users\cware\Desktop\Steller18Nov\18NovTrials\M26.DSG	11-1-2013	16:1:2	560962.000000	11219.240000	0.816406	0.332031	-1.003906	-0.017431	-0.259633	0.494495	56.030273	19.165039	-4.974365
C:\Users\cware\Desktop\Steller18Nov\18NovTrials\M26.DSG	11-1-2013	16:1:2	560963.000000	11219.260000	0.867188	0.257813	-0.898438	-0.021101	-0.253211	0.498165	49.789429	-3.540039	-1.510620
C:\Users\cware\Desktop\Steller18Nov\18NovTrials\M26.DSG	11-1-2013	16:1:2	560964.000000	11219.280000	0.792969	0.093750	-0.867188	-0.019266	-0.242202	0.507339	51.177979	-7.659912	10.818481
C:\Users\cware\Desktop\Steller18Nov\18NovTrials\M26.DSG	11-1-2013	16:1:2	560965.000000	11219.300000	0.621094	-0.046875	-0.941406	-0.016514	-0.237615	0.511009	61.614990	1.113892	30.548096
C:\Users\cware\Desktop\Steller18Nov\18NovTrials\M26.DSG	11-1-2013	16:1:2	560966.000000	11219.320000	0.570313	-0.042969	-0.992188	-0.011927	-0.225688	0.520183	72.052002	-10.711670	37.185669
C:\Users\cware\Desktop\Steller18Nov\18NovTrials\M26.DSG	11-1-2013	16:1:2	560967.000000	11219.340000	0.519531	0.003906	-0.976563	-0.010092	-0.218349	0.528440	77.545166	16.159058	41.839600
C:\Users\cware\Desktop\Steller18Nov\18NovTrials\M26.DSG	11-1-2013	16:1:2	560968.000000	11219.360000	0.601563	-0.019531	-0.855469	-0.008257	-0.205505	0.535780	64.468384	17.868042	28.930664
C:\Users\cware\Desktop\Steller18Nov\18NovTrials\M26.DSG	11-1-2013	16:1:2	560969.000000	11219.380000	0.617188	-0.113281	-0.703125	-0.010092	-0.200000	0.538532	55.328369	22.415161	1.037598
C:\Users\cware\Desktop\Steller18Nov\18NovTrials\M26.DSG	11-1-2013	16:1:2	560970.000000	11219.400000	0.800781	-0.144531	-0.773438	-0.011927	-0.186239	0.545872	46.066284	-25.054932	-12.420654
C:\Users\cware\Desktop\Steller18Nov\18NovTrials\M26.DSG	11-1-2013	16:1:2	560971.000000	11219.420000	0.546875	-0.117188	-0.753906	-0.008257	-0.181651	0.550459	29.098511	-44.586182	-12.802124
C:\Users\cware\Desktop\Steller18Nov\18NovTrials\M26.DSG	11-1-2013	16:1:2	560972.000000	11219.440000	0.468750	-0.023438	-0.714844	-0.003670	-0.175229	0.558716	17.776489	-39.260864	-12.084961
C:\Users\cware\Desktop\Steller18Nov\18NovTrials\M26.DSG	11-1-2013	16:1:2	560973.000000	11219.460000	0.351563	0.054688	-0.894531	0.002752	-0.170642	0.561468	26.992798	-9.109497	-12.817383
C:\Users\cware\Desktop\Steller18Nov\18NovTrials\M26.DSG	11-1-2013	16:1:2	560974.000000	11219.480000	0.429688	0.140625	-1.027344	0.003670	-0.166972	0.563303	47.149658	12.939453	-7.781982
C:\Users\cware\Desktop\Steller18Nov\18NovTrials\M26.DSG	11-1-2013	16:1:2	560975.000000	11219.500000	0.562500	0.078125	-0.984375	0.000917	-0.155046	0.568807	38.787842	3.036499	1.831055
C:\Users\cware\Desktop\Steller18Nov\18NovTrials\M26.DSG	11-1-2013	16:1:2	560976.000000	11219.520000	0.593750	-0.019531	-0.953125	0.000000	-0.149541	0.571560	27.526855	-5.752563	2.349854
C:\Users\cware\Desktop\Steller18Nov\18NovTrials\M26.DSG	11-1-2013	16:1:2	560977.000000	11219.540000	0.671875	-0.050781	-0.886719	0.002752	-0.144037	0.574312	14.694214	-28.884888	-3.097534
C:\Users\cware\Desktop\Steller18Nov\18NovTrials\M26.DSG	11-1-2013	16:1:2	560978.000000	11219.560000	0.667969	-0.074219	-0.914063	0.006422	-0.141284	0.577064	19.317627	-60.470581	-3.799438
C:\Users\cware\Desktop\Steller18Nov\18NovTrials\M26.DSG	11-1-2013	16:1:2	560979.000000	11219.580000	0.585938	-0.074219	-0.996094	0.020183	-0.133945	0.585321	34.912109	-76.950073	2.197266
C:\Users\cware\Desktop\Steller18Nov\18NovTrials\M26.DSG	11-1-2013	16:1:2	560980.000000	11219.600000	0.507813	-0.093750	-1.015625	0.030275	-0.129358	0.591743	41.641235	-73.684692	6.469727
C:\Users\cware\Desktop\Steller18Nov\18NovTrials\M26.DSG	11-1-2013	16:1:2	560981.000000	11219.620000	0.574219	-0.125000	-1.031250	0.049541	-0.118349	0.600000	21.286011	-85.937500	8.102417
C:\Users\cware\Desktop\Steller18Nov\18NovTrials\M26.DSG	11-1-2013	16:1:2	560982.000000	11219.640000	0.511719	-0.132813	-1.003906	0.060550	-0.115596	0.605505	5.355835	-78.735352	8.499146
C:\Users\cware\Desktop\Steller18Nov\18NovTrials\M26.DSG	11-1-2013	16:1:2	560983.000000	11219.660000	0.390625	-0.132813	-1.027344	0.078899	-0.112844	0.610092	6.500244	-54.656982	11.825562
C:\Users\cware\Desktop\Steller18Nov\18NovTrials\M26.DSG	11-1-2013	16:1:2	560984.000000	11219.680000	0.476563	-0.210938	-0.886719	0.087156	-0.110092	0.611927	9.872437	-37.277222	17.745972
C:\Users\cware\Desktop\Steller18Nov\18NovTrials\M26.DSG	11-1-2013	16:1:2	560985.000000	11219.700000	0.476563	-0.191406	-0.953125	0.098165	-0.106422	0.614679	15.319824	-36.895752	18.905640
C:\Users\cware\Desktop\Steller18Nov\18NovTrials\M26.DSG	11-1-2013	16:1:2	560986.000000	11219.720000	0.468750	-0.167969	-0.941406	0.101835	-0.103670	0.617431	14.190674	-51.589966	24.795532
C:\Users\cware\Desktop\Steller18Nov\18NovTrials\M26.DSG	11-1-2013	16:1:2	560987.000000	11219.740000	0.312500	-0.140625	-0.992188	0.113761	-0.099083	0.621101	3.372192	-7.766724	28.305054
C:\Users\cware\Desktop\Steller18Nov\18NovTrials\M26.DSG	11-1-2013	16:1:2	560988.000000	11219.760000	0.496094	-0.125000	-1.019531	0.118349	-0.100000	0.621101	-2.777100	-51.971436	26.260376
C:\Users\cware\Desktop\Steller18Nov\18NovTrials\M26.DSG	11-1-2013	16:1:2	560989.000000	11219.780000	0.417969	-0.109375	-1.011719	0.129358	-0.099083	0.621101	-4.592896	-7.339478	28.366089
C:\Users\cware\Desktop\Steller18Nov\18NovTrials\M26.DSG	11-1-2013	16:1:2	560990.000000	11219.800000	0.375000	-0.097656	-0.964844	0.131193	-0.099083	0.622018	-7.629395	-46.279907	23.254395
C:\Users\cware\Desktop\Steller18Nov\18NovTrials\M26.DSG	11-1-2013	16:1:2	560991.000000	11219.820000	0.441406	-0.019531	-0.933594	0.142202	-0.098165	0.622018	-0.183105	-43.151855	29.724121
C:\Users\cware\Desktop\Steller18Nov\18NovTrials\M26.DSG	11-1-2013	16:1:2	560992.000000	11219.840000	0.578125	-0.046875	-0.859375	0.151376	-0.096330	0.622936	-5.249023	-91.506958	28.900146
C:\Users\cware\Desktop\Steller18Nov\18NovTrials\M26.DSG	11-1-2013	16:1:2	560993.000000	11219.860000	0.554688	-0.027344	-0.769531	0.177982	-0.098165	0.622936	-15.838623	-117.706299	22.842407
C:\Users\cware\Desktop\Steller18Nov\18NovTrials\M26.DSG	11-1-2013	16:1:2	560994.000000	11219.880000	0.484375	-0.019531	-0.796875	0.198165	-0.098165	0.623853	-5.432129	-163.391113	16.372681
C:\Users\cware\Desktop\Steller18Nov\18NovTrials\M26.DSG	11-1-2013	16:1:2	560995.000000	11219.900000	0.277344	-0.015625	-0.851563	0.233028	-0.094495	0.623853	6.622314	-116.912842	16.098022
C:\Users\cware\Desktop\Steller18Nov\18NovTrials\M26.DSG	11-1-2013	16:1:2	560996.000000	11219.920000	0.070313	-0.015625	-0.996094	0.247706	-0.090826	0.622018	7.492065	-99.914551	10.757446
C:\Users\cware\Desktop\Steller18Nov\18NovTrials\M26.DSG	11-1-2013	16:1:2	560997.000000	11219.940000	0.078125	0.027344	-0.957031	0.260550	-0.086239	0.622018	8.850098	-90.484619	4.074097
C:\Users\cware\Desktop\Steller18Nov\18NovTrials\M26.DSG	11-1-2013	16:1:2	560998.000000	11219.960000	0.171875	0.023438	-0.890625	0.282569	-0.083486	0.618349	7.781982	-98.236084	0.305176
C:\Users\cware\Desktop\Steller18Nov\18NovTrials\M26.DSG	11-1-2013	16:1:2	560999.000000	11219.980000	0.105469	0.023438	-0.957031	0.296330	-0.079817	0.615596	24.719238	-111.801147	7.263184
C:\Users\cware\Desktop\Steller18Nov\18NovTrials\M26.DSG	11-1-2013	16:1:2	561000.000000	11220.000000	-0.070313	-0.023438	-0.902344	0.322018	-0.070642	0.611009	23.162842	-88.073730	1.541138
C:\Users\cware\Desktop\Steller18Nov\18NovTrials\M26.DSG	11-1-2013	16:1:2	561001.000000	11220.020000	-0.042969	-0.011719	-0.890625	0.330275	-0.065138	0.609174	17.120361	-82.931519	-9.597778
C:\Users\cware\Desktop\Steller18Nov\18NovTrials\M26.DSG	11-1-2013	16:1:2	561002.000000	11220.040000	-0.101563	-0.082031	-0.929688	0.348624	-0.059633	0.604587	5.722046	-67.764282	-15.396118
C:\Users\cware\Desktop\Steller18Nov\18NovTrials\M26.DSG	11-1-2013	16:1:2	561003.000000	11220.060000	-0.125000	-0.070313	-0.984375	0.357798	-0.057798	0.600000	9.597778	-68.847656	-19.332886
C:\Users\cware\Desktop\Steller18Nov\18NovTrials\M26.DSG	11-1-2013	16:1:2	561004.000000	11220.080000	-0.128906	-0.089844	-0.945313	0.370642	-0.053211	0.594495	12.222290	-65.505981	-25.024414
C:\Users\cware\Desktop\Steller18Nov\18NovTrials\M26.DSG	11-1-2013	16:1:2	561005.000000	11220.100000	-0.144531	-0.148438	-0.894531	0.377064	-0.051376	0.592661	11.138916	-77.529907	-20.034790
C:\Users\cware\Desktop\Steller18Nov\18NovTrials\M26.DSG	11-1-2013	16:1:2	561006.000000	11220.120000	-0.230469	-0.132813	-0.960938	0.393578	-0.045872	0.585321	13.183594	-81.008911	-17.959595
C:\Users\cware\Desktop\Steller18Nov\18NovTrials\M26.DSG	11-1-2013	16:1:2	561007.000000	11220.140000	-0.230469	-0.156250	-0.980469	0.403670	-0.043119	0.580734	7.400513	-81.680298	-22.598267
C:\Users\cware\Desktop\Steller18Nov\18NovTrials\M26.DSG	11-1-2013	16:1:2	561008.000000	11220.160000	-0.292969	-0.187500	-1.066406	0.420183	-0.041284	0.575229	12.603760	-79.025269	-19.531250
C:\Users\cware\Desktop\Steller18Nov\18NovTrials\M26.DSG	11-1-2013	16:1:2	561009.000000	11220.180000	-0.363281	-0.187500	-1.062500	0.429358	-0.038532	0.569725	8.621216	-59.921265	-11.306763
C:\Users\cware\Desktop\Steller18Nov\18NovTrials\M26.DSG	11-1-2013	16:1:2	561010.000000	11220.200000	-0.312500	-0.132813	-1.027344	0.442202	-0.034862	0.563303	4.821777	-61.340332	-13.336182
C:\Users\cware\Desktop\Steller18Nov\18NovTrials\M26.DSG	11-1-2013	16:1:2	561011.000000	11220.220000	-0.281250	-0.070313	-0.988281	0.449541	-0.033945	0.559633	4.241943	-74.188232	-16.021729
C:\Users\cware\Desktop\Steller18Nov\18NovTrials\M26.DSG	11-1-2013	16:1:2	561012.000000	11220.240000	-0.386719	-0.117188	-1.039063	0.455963	-0.033945	0.555963	-0.610352	-62.026978	-17.929077
C:\Users\cware\Desktop\Steller18Nov\18NovTrials\M26.DSG	11-1-2013	16:1:2	561013.000000	11220.260000	-0.468750	-0.210938	-1.062500	0.466972	-0.033028	0.548624	2.944946	-62.530518	-11.688232
C:\Users\cware\Desktop\Steller18Nov\18NovTrials\M26.DSG	11-1-2013	16:1:2	561014.000000	11220.280000	-0.402344	-0.191406	-0.992188	0.474312	-0.033028	0.544037	-1.174927	-60.806274	-13.412476
C:\Users\cware\Desktop\Steller18Nov\18NovTrials\M26.DSG	11-1-2013	16:1:2	561015.000000	11220.300000	-0.445313	-0.093750	-1.019531	0.485321	-0.033945	0.536697	-8.651733	-40.756226	-15.823364
C:\Users\cware\Desktop\Steller18Nov\18NovTrials\M26.DSG	11-1-2013	16:1:2	561016.000000	11220.320000	-0.441406	-0.160156	-1.109375	0.489908	-0.033945	0.533945	-11.779785	-57.983398	-13.412476
C:\Users\cware\Desktop\Steller18Nov\18NovTrials\M26.DSG	11-1-2013	16:1:2	561017.000000	11220.340000	-0.500000	-0.160156	-1.105469	0.500000	-0.034862	0.526606	-6.698608	-15.197754	-11.245728
C:\Users\cware\Desktop\Steller18Nov\18NovTrials\M26.DSG	11-1-2013	16:1:2	561018.000000	11220.360000	-0.519531	-0.125000	-1.140625	0.500917	-0.034862	0.525688	-3.646851	-37.002563	-12.023926
C:\Users\cware\Desktop\Steller18Nov\18NovTrials\M26.DSG	11-1-2013	16:1:2	561019.000000	11220.380000	-0.441406	-0.171875	-1.078125	0.507339	-0.035780	0.521101	-10.192871	-27.603149	-11.688232
C:\Users\cware\Desktop\Steller18Nov\18NovTrials\M26.DSG	11-1-2013	16:1:2	561020.000000	11220.400000	-0.421875	-0.195313	-1.000000	0.510092	-0.037615	0.518349	-16.525269	-48.049927	-14.129639
C:\Users\cware\Desktop\Steller18Nov\18NovTrials\M26.DSG	11-1-2013	16:1:2	561021.000000	11220.420000	-0.429688	-0.164063	-1.054688	0.517431	-0.040367	0.512844	-13.381958	-19.058228	-12.069702
C:\Users\cware\Desktop\Steller18Nov\18NovTrials\M26.DSG	11-1-2013	16:1:2	561022.000000	11220.440000	-0.542969	-0.195313	-1.097656	0.518349	-0.041284	0.510092	-13.290405	-32.897949	-15.045166
C:\Users\cware\Desktop\Steller18Nov\18NovTrials\M26.DSG	11-1-2013	16:1:2	561023.000000	11220.460000	-0.500000	-0.199219	-1.054688	0.522936	-0.043119	0.507339	-9.017944	-15.701294	-13.824463
C:\Users\cware\Desktop\Steller18Nov\18NovTrials\M26.DSG	11-1-2013	16:1:2	561024.000000	11220.480000	-0.492188	-0.191406	-1.011719	0.523853	-0.045872	0.505505	-10.696411	-29.724121	-15.655518
C:\Users\cware\Desktop\Steller18Nov\18NovTrials\M26.DSG	11-1-2013	16:1:2	561025.000000	11220.500000	-0.457031	-0.210938	-1.015625	0.530275	-0.049541	0.499083	-29.052734	-35.369873	-13.534546
C:\Users\cware\Desktop\Steller18Nov\18NovTrials\M26.DSG	11-1-2013	16:1:2	561026.000000	11220.520000	-0.503906	-0.199219	-1.015625	0.532110	-0.051376	0.496330	-38.803101	-37.353516	-7.476807
C:\Users\cware\Desktop\Steller18Nov\18NovTrials\M26.DSG	11-1-2013	16:1:2	561027.000000	11220.540000	-0.566406	-0.222656	-1.066406	0.538532	-0.060550	0.487156	-46.432495	-38.497925	-5.889893
C:\Users\cware\Desktop\Steller18Nov\18NovTrials\M26.DSG	11-1-2013	16:1:2	561028.000000	11220.560000	-0.625000	-0.226563	-1.105469	0.542202	-0.063303	0.483486	-49.896240	-33.905029	0.808716
C:\Users\cware\Desktop\Steller18Nov\18NovTrials\M26.DSG	11-1-2013	16:1:2	561029.000000	11220.580000	-0.656250	-0.109375	-1.152344	0.551376	-0.070642	0.474312	-47.378540	-44.265747	15.823364
C:\Users\cware\Desktop\Steller18Nov\18NovTrials\M26.DSG	11-1-2013	16:1:2	561030.000000	11220.600000	-0.609375	0.035156	-1.140625	0.555046	-0.071560	0.468807	-42.892456	-34.561157	20.156860
C:\Users\cware\Desktop\Steller18Nov\18NovTrials\M26.DSG	11-1-2013	16:1:2	561031.000000	11220.620000	-0.699219	0.097656	-1.125000	0.561468	-0.073394	0.461468	-46.493530	-8.544922	27.816772
C:\Users\cware\Desktop\Steller18Nov\18NovTrials\M26.DSG	11-1-2013	16:1:2	561032.000000	11220.640000	-0.613281	0.199219	-1.078125	0.562385	-0.074312	0.460550	-45.883179	-0.915527	26.779175
C:\Users\cware\Desktop\Steller18Nov\18NovTrials\M26.DSG	11-1-2013	16:1:2	561033.000000	11220.660000	-0.628906	0.242188	-1.031250	0.565138	-0.074312	0.458716	-17.227173	10.086060	14.846802
C:\Users\cware\Desktop\Steller18Nov\18NovTrials\M26.DSG	11-1-2013	16:1:2	561034.000000	11220.680000	-0.578125	0.136719	-1.007813	0.562385	-0.075229	0.459633	5.401611	9.033203	0.732422
C:\Users\cware\Desktop\Steller18Nov\18NovTrials\M26.DSG	11-1-2013	16:1:2	561035.000000	11220.700000	-0.488281	0.015625	-1.039063	0.561468	-0.070642	0.463303	14.572144	0.839233	-14.968872
C:\Users\cware\Desktop\Steller18Nov\18NovTrials\M26.DSG	11-1-2013	16:1:2	561036.000000	11220.720000	-0.464844	-0.078125	-1.089844	0.561468	-0.069725	0.464220	11.734009	-4.760742	-14.358521
C:\Users\cware\Desktop\Steller18Nov\18NovTrials\M26.DSG	11-1-2013	16:1:2	561037.000000	11220.740000	-0.496094	-0.054688	-1.183594	0.561468	-0.067890	0.464220	7.125854	15.228271	0.930786
C:\Users\cware\Desktop\Steller18Nov\18NovTrials\M26.DSG	11-1-2013	16:1:2	561038.000000	11220.760000	-0.523438	0.015625	-1.214844	0.557798	-0.066972	0.468807	0.885010	38.345337	10.482788
C:\Users\cware\Desktop\Steller18Nov\18NovTrials\M26.DSG	11-1-2013	16:1:2	561039.000000	11220.780000	-0.398438	0.105469	-1.242188	0.554128	-0.064220	0.474312	2.685547	56.991577	13.473511
C:\Users\cware\Desktop\Steller18Nov\18NovTrials\M26.DSG	11-1-2013	16:1:2	561040.000000	11220.800000	-0.226563	0.187500	-1.250000	0.544954	-0.059633	0.482569	9.201050	59.768677	12.069702
C:\Users\cware\Desktop\Steller18Nov\18NovTrials\M26.DSG	11-1-2013	16:1:2	561041.000000	11220.820000	-0.035156	0.234375	-1.343750	0.538532	-0.055963	0.490826	31.295776	44.616699	3.585815
C:\Users\cware\Desktop\Steller18Nov\18NovTrials\M26.DSG	11-1-2013	16:1:2	561042.000000	11220.840000	-0.039063	0.191406	-1.390625	0.529358	-0.048624	0.500917	39.398193	69.503784	-3.570557
C:\Users\cware\Desktop\Steller18Nov\18NovTrials\M26.DSG	11-1-2013	16:1:2	561043.000000	11220.860000	0.000000	0.179688	-1.476563	0.520183	-0.044954	0.508257	45.516968	88.882446	-17.272949
C:\Users\cware\Desktop\Steller18Nov\18NovTrials\M26.DSG	11-1-2013	16:1:2	561044.000000	11220.880000	0.000000	0.187500	-1.484375	0.500917	-0.035780	0.525688	46.401978	93.750000	-24.902344
C:\Users\cware\Desktop\Steller18Nov\18NovTrials\M26.DSG	11-1-2013	16:1:2	561045.000000	11220.900000	0.136719	0.113281	-1.507813	0.491743	-0.032110	0.533028	48.034668	116.592407	-26.733398
C:\Users\cware\Desktop\Steller18Nov\18NovTrials\M26.DSG	11-1-2013	16:1:2	561046.000000	11220.920000	0.171875	-0.023438	-1.390625	0.464220	-0.024771	0.552294	44.631958	100.112915	-24.703979
C:\Users\cware\Desktop\Steller18Nov\18NovTrials\M26.DSG	11-1-2013	16:1:2	561047.000000	11220.940000	0.199219	-0.027344	-1.351563	0.450459	-0.020183	0.561468	27.069092	89.889526	-22.964478
C:\Users\cware\Desktop\Steller18Nov\18NovTrials\M26.DSG	11-1-2013	16:1:2	561048.000000	11220.960000	0.250000	-0.101563	-1.359375	0.427523	-0.014679	0.573394	32.562256	119.247437	-16.677856
C:\Users\cware\Desktop\Steller18Nov\18NovTrials\M26.DSG	11-1-2013	16:1:2	561049.000000	11220.980000	0.089844	-0.101563	-1.375000	0.411009	-0.011927	0.579817	23.681641	124.725342	-20.309448
C:\Users\cware\Desktop\Steller18Nov\18NovTrials\M26.DSG	11-1-2013	16:1:2	561050.000000	11221.000000	0.285156	-0.195313	-1.214844	0.395413	-0.009174	0.587156	10.025024	106.323242	-27.114868
C:\Users\cware\Desktop\Steller18Nov\18NovTrials\M26.DSG	11-1-2013	16:1:2	561051.000000	11221.020000	0.296875	-0.195313	-1.257813	0.367890	-0.007339	0.598165	-3.021240	99.197388	-25.390625
C:\Users\cware\Desktop\Steller18Nov\18NovTrials\M26.DSG	11-1-2013	16:1:2	561052.000000	11221.040000	0.378906	-0.179688	-1.136719	0.354128	-0.008257	0.602752	-5.599976	59.066772	-21.209717
C:\Users\cware\Desktop\Steller18Nov\18NovTrials\M26.DSG	11-1-2013	16:1:2	561053.000000	11221.060000	0.320313	-0.187500	-1.070313	0.335780	-0.011009	0.605505	-15.716553	63.461304	-17.669678
C:\Users\cware\Desktop\Steller18Nov\18NovTrials\M26.DSG	11-1-2013	16:1:2	561054.000000	11221.080000	0.222656	-0.070313	-1.082031	0.328440	-0.011927	0.608257	-17.745972	42.800903	-25.878906
C:\Users\cware\Desktop\Steller18Nov\18NovTrials\M26.DSG	11-1-2013	16:1:2	561055.000000	11221.100000	0.164063	-0.046875	-1.144531	0.318349	-0.016514	0.610092	-18.585205	7.766724	-29.953003
C:\Users\cware\Desktop\Steller18Nov\18NovTrials\M26.DSG	11-1-2013	16:1:2	561056.000000	11221.120000	0.015625	-0.101563	-1.183594	0.315596	-0.019266	0.610092	-12.832642	7.751465	-30.166626
C:\Users\cware\Desktop\Steller18Nov\18NovTrials\M26.DSG	11-1-2013	16:1:2	561057.000000	11221.140000	0.113281	-0.187500	-1.179688	0.309174	-0.022936	0.611927	-10.986328	-9.887695	-37.872314
C:\Users\cware\Desktop\Steller18Nov\18NovTrials\M26.DSG	11-1-2013	16:1:2	561058.000000	11221.160000	-0.027344	-0.269531	-1.242188	0.310092	-0.024771	0.611009	-13.839722	8.621216	-40.054321
C:\Users\cware\Desktop\Steller18Nov\18NovTrials\M26.DSG	11-1-2013	16:1:2	561059.000000	11221.180000	-0.062500	-0.179688	-1.285156	0.309174	-0.026606	0.611927	-13.290405	24.627686	-38.589478
C:\Users\cware\Desktop\Steller18Nov\18NovTrials\M26.DSG	11-1-2013	16:1:2	561060.000000	11221.200000	-0.105469	-0.039063	-1.316406	0.307339	-0.025688	0.613761	-2.197266	14.541626	-35.202026
C:\Users\cware\Desktop\Steller18Nov\18NovTrials\M26.DSG	11-1-2013	16:1:2	561061.000000	11221.220000	-0.101563	0.023438	-1.261719	0.300917	-0.025688	0.615596	14.907837	-5.401611	-29.129028
C:\Users\cware\Desktop\Steller18Nov\18NovTrials\M26.DSG	11-1-2013	16:1:2	561062.000000	11221.240000	-0.093750	-0.031250	-1.210938	0.299083	-0.023853	0.615596	19.760132	12.054443	-24.566650
C:\Users\cware\Desktop\Steller18Nov\18NovTrials\M26.DSG	11-1-2013	16:1:2	561063.000000	11221.260000	-0.062500	-0.132813	-1.183594	0.292661	-0.019266	0.614679	28.549194	-3.204346	-15.457153
C:\Users\cware\Desktop\Steller18Nov\18NovTrials\M26.DSG	11-1-2013	16:1:2	561064.000000	11221.280000	-0.046875	-0.085938	-1.179688	0.290826	-0.018349	0.619266	24.841309	4.684448	-14.938354
C:\Users\cware\Desktop\Steller18Nov\18NovTrials\M26.DSG	11-1-2013	16:1:2	561065.000000	11221.300000	-0.023438	-0.058594	-1.222656	0.285321	-0.011927	0.622018	16.571045	3.784180	-18.585205
C:\Users\cware\Desktop\Steller18Nov\18NovTrials\M26.DSG	11-1-2013	16:1:2	561066.000000	11221.320000	-0.062500	-0.082031	-1.132813	0.281651	-0.011009	0.623853	19.332886	-3.845215	-18.615723
C:\Users\cware\Desktop\Steller18Nov\18NovTrials\M26.DSG	11-1-2013	16:1:2	561067.000000	11221.340000	-0.105469	0.019531	-1.296875	0.277064	-0.007339	0.625688	20.492554	30.700684	-17.715454
C:\Users\cware\Desktop\Steller18Nov\18NovTrials\M26.DSG	11-1-2013	16:1:2	561068.000000	11221.360000	0.035156	0.074219	-1.246094	0.270642	-0.005505	0.627523	34.606934	-12.847900	-22.445679
C:\Users\cware\Desktop\Steller18Nov\18NovTrials\M26.DSG	11-1-2013	16:1:2	561069.000000	11221.380000	0.003906	0.027344	-1.257813	0.269725	0.000917	0.629358	18.646240	28.778076	-21.881104
C:\Users\cware\Desktop\Steller18Nov\18NovTrials\M26.DSG	11-1-2013	16:1:2	561070.000000	11221.400000	-0.015625	-0.011719	-1.238281	0.265138	0.002752	0.630275	8.407593	24.032593	-19.989014
C:\Users\cware\Desktop\Steller18Nov\18NovTrials\M26.DSG	11-1-2013	16:1:2	561071.000000	11221.420000	0.019531	-0.128906	-1.093750	0.261468	0.009174	0.631193	0.015259	27.786255	-18.249512
C:\Users\cware\Desktop\Steller18Nov\18NovTrials\M26.DSG	11-1-2013	16:1:2	561072.000000	11221.440000	-0.070313	-0.281250	-1.085938	0.259633	0.011927	0.631193	8.651733	26.901245	-10.772705
C:\Users\cware\Desktop\Steller18Nov\18NovTrials\M26.DSG	11-1-2013	16:1:2	561073.000000	11221.460000	-0.027344	-0.449219	-1.082031	0.256881	0.016514	0.634862	31.143188	-0.335693	-0.106812
C:\Users\cware\Desktop\Steller18Nov\18NovTrials\M26.DSG	11-1-2013	16:1:2	561074.000000	11221.480000	0.023438	-0.410156	-1.054688	0.248624	0.018349	0.634862	23.086548	-6.866455	-4.165649
C:\Users\cware\Desktop\Steller18Nov\18NovTrials\M26.DSG	11-1-2013	16:1:2	561075.000000	11221.500000	0.062500	-0.246094	-1.195313	0.247706	0.020183	0.634862	12.954712	28.701782	-8.270264
C:\Users\cware\Desktop\Steller18Nov\18NovTrials\M26.DSG	11-1-2013	16:1:2	561076.000000	11221.520000	0.058594	-0.199219	-1.203125	0.244954	0.025688	0.636697	17.852783	27.862549	-8.865356
C:\Users\cware\Desktop\Steller18Nov\18NovTrials\M26.DSG	11-1-2013	16:1:2	561077.000000	11221.540000	0.097656	-0.171875	-1.222656	0.241284	0.027523	0.636697	-2.487183	31.784058	-10.101318
C:\Users\cware\Desktop\Steller18Nov\18NovTrials\M26.DSG	11-1-2013	16:1:2	561078.000000	11221.560000	0.031250	-0.160156	-1.214844	0.236697	0.033945	0.636697	-2.853394	39.077759	-8.209229
C:\Users\cware\Desktop\Steller18Nov\18NovTrials\M26.DSG	11-1-2013	16:1:2	561079.000000	11221.580000	0.117188	-0.125000	-1.218750	0.234862	0.035780	0.638532	13.778687	25.711060	-3.036499
C:\Users\cware\Desktop\Steller18Nov\18NovTrials\M26.DSG	11-1-2013	16:1:2	561080.000000	11221.600000	-0.046875	-0.171875	-1.171875	0.229358	0.040367	0.640367	13.656616	11.840820	-6.454468
C:\Users\cware\Desktop\Steller18Nov\18NovTrials\M26.DSG	11-1-2013	16:1:2	561081.000000	11221.620000	0.105469	-0.320313	-1.148438	0.228440	0.042202	0.640367	7.476807	14.724731	-13.412476
C:\Users\cware\Desktop\Steller18Nov\18NovTrials\M26.DSG	11-1-2013	16:1:2	561082.000000	11221.640000	0.058594	-0.273438	-1.246094	0.222936	0.048624	0.640367	7.171631	21.697998	-16.067505
C:\Users\cware\Desktop\Steller18Nov\18NovTrials\M26.DSG	11-1-2013	16:1:2	561083.000000	11221.660000	0.003906	-0.160156	-1.195313	0.223853	0.054128	0.640367	24.444580	50.262451	-11.337280
C:\Users\cware\Desktop\Steller18Nov\18NovTrials\M26.DSG	11-1-2013	16:1:2	561084.000000	11221.680000	0.214844	-0.164063	-1.179688	0.212844	0.058716	0.641284	17.181396	5.966187	-6.668091
C:\Users\cware\Desktop\Steller18Nov\18NovTrials\M26.DSG	11-1-2013	16:1:2	561085.000000	11221.700000	0.085938	-0.093750	-1.265625	0.210092	0.060550	0.642202	26.779175	18.127441	10.192871
C:\Users\cware\Desktop\Steller18Nov\18NovTrials\M26.DSG	11-1-2013	16:1:2	561086.000000	11221.720000	0.105469	-0.199219	-1.125000	0.203670	0.064220	0.643119	23.773193	-10.711670	6.942749
C:\Users\cware\Desktop\Steller18Nov\18NovTrials\M26.DSG	11-1-2013	16:1:2	561087.000000	11221.740000	0.097656	-0.265625	-1.101563	0.200000	0.064220	0.643119	5.645752	24.581909	-4.531860
C:\Users\cware\Desktop\Steller18Nov\18NovTrials\M26.DSG	11-1-2013	16:1:2	561088.000000	11221.760000	0.144531	-0.398438	-1.089844	0.197248	0.068807	0.643119	10.620117	17.196655	-13.168335
C:\Users\cware\Desktop\Steller18Nov\18NovTrials\M26.DSG	11-1-2013	16:1:2	561089.000000	11221.780000	0.152344	-0.492188	-1.117188	0.192661	0.069725	0.643119	11.215210	43.869019	-21.133423
C:\Users\cware\Desktop\Steller18Nov\18NovTrials\M26.DSG	11-1-2013	16:1:2	561090.000000	11221.800000	0.187500	-0.414063	-1.062500	0.187156	0.074312	0.644037	11.611938	20.019531	-17.745972
C:\Users\cware\Desktop\Steller18Nov\18NovTrials\M26.DSG	11-1-2013	16:1:2	561091.000000	11221.820000	0.003906	-0.402344	-1.070313	0.184404	0.081651	0.643119	1.739502	-2.517700	-13.809204
C:\Users\cware\Desktop\Steller18Nov\18NovTrials\M26.DSG	11-1-2013	16:1:2	561092.000000	11221.840000	-0.121094	-0.316406	-1.128906	0.184404	0.084404	0.644037	-6.240845	33.950806	-11.383057
C:\Users\cware\Desktop\Steller18Nov\18NovTrials\M26.DSG	11-1-2013	16:1:2	561093.000000	11221.860000	0.074219	-0.285156	-1.125000	0.177064	0.085321	0.643119	2.609253	9.933472	-11.566162
C:\Users\cware\Desktop\Steller18Nov\18NovTrials\M26.DSG	11-1-2013	16:1:2	561094.000000	11221.880000	0.078125	-0.257813	-1.117188	0.175229	0.085321	0.644037	-1.892090	17.593384	-17.440796
C:\Users\cware\Desktop\Steller18Nov\18NovTrials\M26.DSG	11-1-2013	16:1:2	561095.000000	11221.900000	0.136719	-0.296875	-1.140625	0.169725	0.087156	0.642202	8.758545	16.143799	-28.930664
C:\Users\cware\Desktop\Steller18Nov\18NovTrials\M26.DSG	11-1-2013	16:1:2	561096.000000	11221.920000	0.066406	-0.277344	-1.203125	0.166972	0.088073	0.643119	11.734009	49.423218	-32.913208
C:\Users\cware\Desktop\Steller18Nov\18NovTrials\M26.DSG	11-1-2013	16:1:2	561097.000000	11221.940000	0.234375	-0.265625	-1.125000	0.160550	0.094495	0.641284	21.713257	-19.256592	-36.529541
C:\Users\cware\Desktop\Steller18Nov\18NovTrials\M26.DSG	11-1-2013	16:1:2	561098.000000	11221.960000	0.070313	-0.269531	-1.207031	0.161468	0.100000	0.642202	23.956299	30.502319	-33.416748
C:\Users\cware\Desktop\Steller18Nov\18NovTrials\M26.DSG	11-1-2013	16:1:2	561099.000000	11221.980000	0.238281	-0.242188	-1.285156	0.155963	0.109174	0.640367	30.197144	-12.344360	-36.636353
C:\Users\cware\Desktop\Steller18Nov\18NovTrials\M26.DSG	11-1-2013	16:1:2	561100.000000	11222.000000	0.230469	-0.273438	-1.363281	0.158716	0.117431	0.638532	32.546997	-6.759644	-45.089722
C:\Users\cware\Desktop\Steller18Nov\18NovTrials\M26.DSG	11-1-2013	16:1:2	561101.000000	11222.020000	0.207031	-0.468750	-1.445313	0.160550	0.131193	0.638532	51.818848	-24.047852	-50.018311
C:\Users\cware\Desktop\Steller18Nov\18NovTrials\M26.DSG	11-1-2013	16:1:2	561102.000000	11222.040000	-0.078125	-0.523438	-1.578125	0.164220	0.141284	0.638532	48.583984	45.166016	-36.346436
C:\Users\cware\Desktop\Steller18Nov\18NovTrials\M26.DSG	11-1-2013	16:1:2	561103.000000	11222.060000	-0.273438	-0.414063	-1.351563	0.149541	0.155963	0.635780	29.006958	52.886963	-31.280518
C:\Users\cware\Desktop\Steller18Nov\18NovTrials\M26.DSG	11-1-2013	16:1:2	561104.000000	11222.080000	-0.007813	-0.304688	-1.175781	0.144037	0.162385	0.634862	22.125244	63.369751	-33.325195
C:\Users\cware\Desktop\Steller18Nov\18NovTrials\M26.DSG	11-1-2013	16:1:2	561105.000000	11222.100000	0.097656	-0.390625	-1.164063	0.129358	0.169725	0.633028	15.853882	55.877686	-28.961182
C:\Users\cware\Desktop\Steller18Nov\18NovTrials\M26.DSG	11-1-2013	16:1:2	561106.000000	11222.120000	0.269531	-0.472656	-1.148438	0.122936	0.171560	0.632110	14.785767	52.978516	-19.699097
C:\Users\cware\Desktop\Steller18Nov\18NovTrials\M26.DSG	11-1-2013	16:1:2	561107.000000	11222.140000	0.343750	-0.480469	-1.253906	0.106422	0.173394	0.631193	5.828857	67.169189	-13.931274
C:\Users\cware\Desktop\Steller18Nov\18NovTrials\M26.DSG	11-1-2013	16:1:2	561108.000000	11222.160000	0.492188	-0.386719	-1.289063	0.096330	0.173394	0.627523	-7.476807	58.792114	-14.572144
C:\Users\cware\Desktop\Steller18Nov\18NovTrials\M26.DSG	11-1-2013	16:1:2	561109.000000	11222.180000	0.605469	-0.226563	-1.312500	0.080734	0.173394	0.624771	-4.364014	91.567993	-20.935059
C:\Users\cware\Desktop\Steller18Nov\18NovTrials\M26.DSG	11-1-2013	16:1:2	561110.000000	11222.200000	0.593750	-0.066406	-1.363281	0.068807	0.174312	0.621101	1.876831	94.406128	-26.733398
C:\Users\cware\Desktop\Steller18Nov\18NovTrials\M26.DSG	11-1-2013	16:1:2	561111.000000	11222.220000	0.652344	-0.121094	-1.328125	0.057798	0.177982	0.614679	7.278442	94.161987	-35.659790
C:\Users\cware\Desktop\Steller18Nov\18NovTrials\M26.DSG	11-1-2013	16:1:2	561112.000000	11222.240000	0.773438	-0.167969	-1.289063	0.035780	0.184404	0.608257	3.753662	97.045898	-46.737671
C:\Users\cware\Desktop\Steller18Nov\18NovTrials\M26.DSG	11-1-2013	16:1:2	561113.000000	11222.260000	0.707031	-0.195313	-1.144531	0.026606	0.188073	0.605505	7.583618	74.325562	-35.095215
C:\Users\cware\Desktop\Steller18Nov\18NovTrials\M26.DSG	11-1-2013	16:1:2	561114.000000	11222.280000	0.808594	-0.234375	-1.191406	0.006422	0.192661	0.601835	3.097534	62.454224	-35.232544
C:\Users\cware\Desktop\Steller18Nov\18NovTrials\M26.DSG	11-1-2013	16:1:2	561115.000000	11222.300000	0.664063	-0.406250	-1.140625	-0.000917	0.195413	0.593578	6.332397	80.032349	-33.279419
C:\Users\cware\Desktop\Steller18Nov\18NovTrials\M26.DSG	11-1-2013	16:1:2	561116.000000	11222.320000	0.750000	-0.468750	-1.062500	-0.022018	0.197248	0.583486	-3.967285	76.660156	-31.326294
C:\Users\cware\Desktop\Steller18Nov\18NovTrials\M26.DSG	11-1-2013	16:1:2	561117.000000	11222.340000	0.738281	-0.386719	-1.191406	-0.029358	0.198165	0.580734	-9.201050	79.483032	-40.054321
C:\Users\cware\Desktop\Steller18Nov\18NovTrials\M26.DSG	11-1-2013	16:1:2	561118.000000	11222.360000	0.773438	-0.554688	-0.914063	-0.047706	0.197248	0.572477	-29.129028	69.824219	-48.004150
C:\Users\cware\Desktop\Steller18Nov\18NovTrials\M26.DSG	11-1-2013	16:1:2	561119.000000	11222.380000	0.683594	-0.695313	-0.914063	-0.052294	0.194495	0.571560	-63.232422	116.683960	-46.005249
C:\Users\cware\Desktop\Steller18Nov\18NovTrials\M26.DSG	11-1-2013	16:1:2	561120.000000	11222.400000	0.882813	-0.792969	-0.839844	-0.064220	0.190826	0.566055	-71.578979	37.185669	-52.917480
C:\Users\cware\Desktop\Steller18Nov\18NovTrials\M26.DSG	11-1-2013	16:1:2	561121.000000	11222.420000	0.453125	-0.750000	-0.875000	-0.065138	0.188991	0.566055	-71.472168	62.698364	-38.681030
C:\Users\cware\Desktop\Steller18Nov\18NovTrials\M26.DSG	11-1-2013	16:1:2	561122.000000	11222.440000	0.792969	-0.757813	-0.800781	-0.072477	0.176147	0.566972	-91.445923	-23.788452	-44.784546
C:\Users\cware\Desktop\Steller18Nov\18NovTrials\M26.DSG	11-1-2013	16:1:2	561123.000000	11222.460000	0.449219	-0.511719	-0.894531	-0.070642	0.168807	0.567890	-66.787720	-30.761719	-36.575317
C:\Users\cware\Desktop\Steller18Nov\18NovTrials\M26.DSG	11-1-2013	16:1:2	561124.000000	11222.480000	0.535156	-0.464844	-1.000000	-0.069725	0.154128	0.573394	-90.713501	27.099609	-32.226563
C:\Users\cware\Desktop\Steller18Nov\18NovTrials\M26.DSG	11-1-2013	16:1:2	561125.000000	11222.500000	0.527344	-0.449219	-1.042969	-0.071560	0.144954	0.575229	-121.765137	14.602661	-39.688110
C:\Users\cware\Desktop\Steller18Nov\18NovTrials\M26.DSG	11-1-2013	16:1:2	561126.000000	11222.520000	0.480469	-0.554688	-0.882813	-0.070642	0.127523	0.577064	-97.885132	2.731323	-30.929565
C:\Users\cware\Desktop\Steller18Nov\18NovTrials\M26.DSG	11-1-2013	16:1:2	561127.000000	11222.540000	0.484375	-0.613281	-0.964844	-0.066972	0.120183	0.578899	-79.605103	-29.876709	-28.564453
C:\Users\cware\Desktop\Steller18Nov\18NovTrials\M26.DSG	11-1-2013	16:1:2	561128.000000	11222.560000	0.445313	-0.382813	-1.011719	-0.065138	0.111927	0.580734	-92.849731	-16.296387	-25.711060
C:\Users\cware\Desktop\Steller18Nov\18NovTrials\M26.DSG	11-1-2013	16:1:2	561129.000000	11222.580000	0.300781	-0.207031	-1.210938	-0.065138	0.091743	0.582569	-123.107910	20.156860	-30.593872
C:\Users\cware\Desktop\Steller18Nov\18NovTrials\M26.DSG	11-1-2013	16:1:2	561130.000000	11222.600000	0.234375	-0.152344	-1.132813	-0.067890	0.079817	0.581651	-122.360229	61.553955	-28.350830
C:\Users\cware\Desktop\Steller18Nov\18NovTrials\M26.DSG	11-1-2013	16:1:2	561131.000000	11222.620000	0.402344	-0.175781	-0.992188	-0.075229	0.058716	0.575229	-94.833374	6.027222	-26.199341
C:\Users\cware\Desktop\Steller18Nov\18NovTrials\M26.DSG	11-1-2013	16:1:2	561132.000000	11222.640000	0.367188	-0.339844	-0.921875	-0.077982	0.049541	0.574312	-78.323364	-24.429321	-28.457642
C:\Users\cware\Desktop\Steller18Nov\18NovTrials\M26.DSG	11-1-2013	16:1:2	561133.000000	11222.660000	0.359375	-0.347656	-1.031250	-0.080734	0.029358	0.571560	-99.624634	34.622192	-37.231445
C:\Users\cware\Desktop\Steller18Nov\18NovTrials\M26.DSG	11-1-2013	16:1:2	561134.000000	11222.680000	0.441406	-0.109375	-1.113281	-0.084404	0.017431	0.568807	-100.921631	64.270020	-28.594971
C:\Users\cware\Desktop\Steller18Nov\18NovTrials\M26.DSG	11-1-2013	16:1:2	561135.000000	11222.700000	0.496094	0.062500	-1.207031	-0.089908	0.006422	0.561468	-71.304321	26.138306	-11.489868
C:\Users\cware\Desktop\Steller18Nov\18NovTrials\M26.DSG	11-1-2013	16:1:2	561136.000000	11222.720000	0.343750	-0.046875	-1.140625	-0.095413	-0.002752	0.558716	-71.914673	39.840698	-12.207031
C:\Users\cware\Desktop\Steller18Nov\18NovTrials\M26.DSG	11-1-2013	16:1:2	561137.000000	11222.740000	0.484375	-0.062500	-1.113281	-0.106422	-0.017431	0.549541	-58.074951	4.196167	-16.815186
C:\Users\cware\Desktop\Steller18Nov\18NovTrials\M26.DSG	11-1-2013	16:1:2	561138.000000	11222.760000	0.460938	-0.132813	-0.968750	-0.107339	-0.024771	0.544954	-61.569214	38.558960	-8.941650
C:\Users\cware\Desktop\Steller18Nov\18NovTrials\M26.DSG	11-1-2013	16:1:2	561139.000000	11222.780000	0.441406	-0.125000	-1.074219	-0.112844	-0.035780	0.537615	-77.362061	54.901123	-17.974854
C:\Users\cware\Desktop\Steller18Nov\18NovTrials\M26.DSG	11-1-2013	16:1:2	561140.000000	11222.800000	0.519531	0.066406	-1.199219	-0.117431	-0.040367	0.534862	-70.556641	36.941528	-14.648438
C:\Users\cware\Desktop\Steller18Nov\18NovTrials\M26.DSG	11-1-2013	16:1:2	561141.000000	11222.820000	0.433594	0.183594	-1.230469	-0.124771	-0.049541	0.525688	-37.353516	17.318726	-4.699707
C:\Users\cware\Desktop\Steller18Nov\18NovTrials\M26.DSG	11-1-2013	16:1:2	561142.000000	11222.840000	0.503906	0.167969	-1.148438	-0.127523	-0.053211	0.522018	-33.615112	3.723145	-2.639771
C:\Users\cware\Desktop\Steller18Nov\18NovTrials\M26.DSG	11-1-2013	16:1:2	561143.000000	11222.860000	0.496094	-0.023438	-1.042969	-0.135780	-0.059633	0.514679	-28.656006	32.287598	-14.816284
C:\Users\cware\Desktop\Steller18Nov\18NovTrials\M26.DSG	11-1-2013	16:1:2	561144.000000	11222.880000	0.550781	-0.105469	-1.007813	-0.141284	-0.063303	0.511009	-42.282104	53.924561	-11.795044
C:\Users\cware\Desktop\Steller18Nov\18NovTrials\M26.DSG	11-1-2013	16:1:2	561145.000000	11222.900000	0.621094	-0.234375	-1.082031	-0.148624	-0.068807	0.501835	-37.765503	32.516479	-12.786865
C:\Users\cware\Desktop\Steller18Nov\18NovTrials\M26.DSG	11-1-2013	16:1:2	561146.000000	11222.920000	0.562500	-0.062500	-1.039063	-0.151376	-0.070642	0.496330	-41.320801	41.305542	-12.573242
C:\Users\cware\Desktop\Steller18Nov\18NovTrials\M26.DSG	11-1-2013	16:1:2	561147.000000	11222.940000	0.562500	-0.097656	-0.988281	-0.159633	-0.077982	0.488073	-46.295166	14.770508	-18.280029
C:\Users\cware\Desktop\Steller18Nov\18NovTrials\M26.DSG	11-1-2013	16:1:2	561148.000000	11222.960000	0.492188	-0.109375	-1.035156	-0.161468	-0.077982	0.485321	-54.138184	50.323486	-19.409180
C:\Users\cware\Desktop\Steller18Nov\18NovTrials\M26.DSG	11-1-2013	16:1:2	561149.000000	11222.980000	0.625000	-0.066406	-1.078125	-0.166972	-0.086239	0.476147	-40.725708	18.081665	-18.463135
C:\Users\cware\Desktop\Steller18Nov\18NovTrials\M26.DSG	11-1-2013	16:1:2	561150.000000	11223.000000	0.609375	0.058594	-1.027344	-0.176147	-0.089908	0.468807	-45.654297	3.326416	-23.300171
C:\Users\cware\Desktop\Steller18Nov\18NovTrials\M26.DSG	11-1-2013	16:1:2	561151.000000	11223.020000	0.656250	0.066406	-1.027344	-0.177982	-0.092661	0.466055	-52.459717	19.882202	-35.552979
C:\Users\cware\Desktop\Steller18Nov\18NovTrials\M26.DSG	11-1-2013	16:1:2	561152.000000	11223.040000	0.578125	0.125000	-1.027344	-0.186239	-0.099083	0.455046	-62.606812	10.803223	-40.649414
C:\Users\cware\Desktop\Steller18Nov\18NovTrials\M26.DSG	11-1-2013	16:1:2	561153.000000	11223.060000	0.601563	0.261719	-1.082031	-0.188991	-0.101835	0.451376	-90.805054	53.222656	-48.736572
C:\Users\cware\Desktop\Steller18Nov\18NovTrials\M26.DSG	11-1-2013	16:1:2	561154.000000	11223.080000	0.625000	0.140625	-0.992188	-0.198165	-0.104587	0.438532	-94.436646	60.836792	-52.093506
C:\Users\cware\Desktop\Steller18Nov\18NovTrials\M26.DSG	11-1-2013	16:1:2	561155.000000	11223.100000	0.613281	0.187500	-1.003906	-0.202752	-0.107339	0.433028	-84.030151	18.005371	-47.760010
C:\Users\cware\Desktop\Steller18Nov\18NovTrials\M26.DSG	11-1-2013	16:1:2	561156.000000	11223.120000	0.539063	0.195313	-0.980469	-0.213761	-0.111009	0.415596	-91.888428	67.596436	-43.670654
C:\Users\cware\Desktop\Steller18Nov\18NovTrials\M26.DSG	11-1-2013	16:1:2	561157.000000	11223.140000	0.601563	0.246094	-0.964844	-0.220183	-0.113761	0.404587	-86.425781	57.510376	-45.242310
C:\Users\cware\Desktop\Steller18Nov\18NovTrials\M26.DSG	11-1-2013	16:1:2	561158.000000	11223.160000	0.695313	0.316406	-0.921875	-0.233028	-0.118349	0.385321	-91.323853	31.036377	-52.902222
C:\Users\cware\Desktop\Steller18Nov\18NovTrials\M26.DSG	11-1-2013	16:1:2	561159.000000	11223.180000	0.539063	0.441406	-1.109375	-0.238532	-0.119266	0.375229	-86.456299	60.668945	-69.046021
C:\Users\cware\Desktop\Steller18Nov\18NovTrials\M26.DSG	11-1-2013	16:1:2	561160.000000	11223.200000	0.554688	0.414063	-1.093750	-0.250459	-0.116514	0.356881	-81.481934	55.282593	-71.609497
C:\Users\cware\Desktop\Steller18Nov\18NovTrials\M26.DSG	11-1-2013	16:1:2	561161.000000	11223.220000	0.664063	0.445313	-1.105469	-0.257798	-0.113761	0.345872	-71.899414	73.287964	-73.226929
C:\Users\cware\Desktop\Steller18Nov\18NovTrials\M26.DSG	11-1-2013	16:1:2	561162.000000	11223.240000	0.539063	0.492188	-1.109375	-0.271560	-0.104587	0.322936	-53.085327	82.458496	-81.649780
C:\Users\cware\Desktop\Steller18Nov\18NovTrials\M26.DSG	11-1-2013	16:1:2	561163.000000	11223.260000	0.660156	0.507813	-1.140625	-0.278899	-0.097248	0.311927	-35.507202	55.862427	-90.438843
C:\Users\cware\Desktop\Steller18Nov\18NovTrials\M26.DSG	11-1-2013	16:1:2	561164.000000	11223.280000	0.695313	0.515625	-1.152344	-0.284404	-0.079817	0.295413	-33.584595	67.276001	-102.478027
C:\Users\cware\Desktop\Steller18Nov\18NovTrials\M26.DSG	11-1-2013	16:1:2	561165.000000	11223.300000	0.855469	0.527344	-1.140625	-0.296330	-0.066972	0.287156	-28.457642	43.365479	-132.675171
C:\Users\cware\Desktop\Steller18Nov\18NovTrials\M26.DSG	11-1-2013	16:1:2	561166.000000	11223.320000	0.824219	0.394531	-1.324219	-0.302752	-0.052294	0.280734	-15.625000	53.726196	-147.399902
C:\Users\cware\Desktop\Steller18Nov\18NovTrials\M26.DSG	11-1-2013	16:1:2	561167.000000	11223.340000	0.683594	-0.093750	-1.199219	-0.313761	-0.016514	0.262385	-9.643555	109.466553	-155.090332
C:\Users\cware\Desktop\Steller18Nov\18NovTrials\M26.DSG	11-1-2013	16:1:2	561168.000000	11223.360000	0.933594	-0.195313	-1.101563	-0.322936	0.003670	0.248624	-38.833618	59.127808	-148.193359
C:\Users\cware\Desktop\Steller18Nov\18NovTrials\M26.DSG	11-1-2013	16:1:2	561169.000000	11223.380000	0.628906	-0.222656	-0.996094	-0.330275	0.038532	0.229358	-89.950562	103.607178	-126.602173
C:\Users\cware\Desktop\Steller18Nov\18NovTrials\M26.DSG	11-1-2013	16:1:2	561170.000000	11223.400000	0.515625	-0.234375	-0.882813	-0.333945	0.051376	0.212844	-122.894287	141.326904	-107.223511
C:\Users\cware\Desktop\Steller18Nov\18NovTrials\M26.DSG	11-1-2013	16:1:2	561171.000000	11223.420000	0.710938	-0.062500	-0.847656	-0.342202	0.071560	0.174312	-137.863159	144.119263	-83.068848
C:\Users\cware\Desktop\Steller18Nov\18NovTrials\M26.DSG	11-1-2013	16:1:2	561172.000000	11223.440000	0.898438	-0.015625	-0.859375	-0.344037	0.080734	0.154128	-131.423950	164.169312	-68.313599
[truncated: 19,505 more rows]
