# Supplementary material for: Averaged Propulsive Body Acceleration (APBA) Can Be Calculated from Biologging Tags That Incorporate Gyroscopes and Accelerometers to Estimate Swimming Speed, Hydrodynamic Drag and Energy Expenditure for Steller Sea Lions
Source: PLoS One. 2016 Jun 10;11(6):e0157326. doi: 10.1371/journal.pone.0157326 (PMC4902303; doi:10.1371/journal.pone.0157326)
Supplement: S2 Data — Each file contains a 50Hz time series. Provided are calibrated accelerometer and gyro measurements, together with the estimated gravity vector, and the estimated dynamic accelerations by the different methods. The small files with the suffix.txt are configuration files used in C++ processing. (ZIP) [file pone.0157326.s002.zip › BoniNov_18/M26_PTMP_18_11_13.csv]

FileName	FileDate	FileTime	Sample	Time from Start (s)	Pressure	Temperature
C:\Users\cware\Desktop\Steller18Nov\18NovTrials\M26.DSG	11-1-2013	16:1:2	139816.000000	13981.600000	49818.025783	20.000000
C:\Users\cware\Desktop\Steller18Nov\18NovTrials\M26.DSG	11-1-2013	16:1:2	139817.000000	13981.700000	49818.846982	20.000000
C:\Users\cware\Desktop\Steller18Nov\18NovTrials\M26.DSG	11-1-2013	16:1:2	139818.000000	13981.800000	49818.971385	20.000000
C:\Users\cware\Desktop\Steller18Nov\18NovTrials\M26.DSG	11-1-2013	16:1:2	139819.000000	13981.900000	49821.236378	20.000000
C:\Users\cware\Desktop\Steller18Nov\18NovTrials\M26.DSG	11-1-2013	16:1:2	139820.000000	13982.000000	49820.116443	20.000000
C:\Users\cware\Desktop\Steller18Nov\18NovTrials\M26.DSG	11-1-2013	16:1:2	139821.000000	13982.100000	49821.236308	20.000000
C:\Users\cware\Desktop\Steller18Nov\18NovTrials\M26.DSG	11-1-2013	16:1:2	139822.000000	13982.200000	49818.747256	20.000000
C:\Users\cware\Desktop\Steller18Nov\18NovTrials\M26.DSG	11-1-2013	16:1:2	139823.000000	13982.300000	49819.693618	20.000000
C:\Users\cware\Desktop\Steller18Nov\18NovTrials\M26.DSG	11-1-2013	16:1:2	139824.000000	13982.400000	49814.640510	20.000000
C:\Users\cware\Desktop\Steller18Nov\18NovTrials\M26.DSG	11-1-2013	16:1:2	139825.000000	13982.500000	49820.639177	20.000000
C:\Users\cware\Desktop\Steller18Nov\18NovTrials\M26.DSG	11-1-2013	16:1:2	139826.000000	13982.600000	49818.971442	20.000000
C:\Users\cware\Desktop\Steller18Nov\18NovTrials\M26.DSG	11-1-2013	16:1:2	139827.000000	13982.700000	49817.851585	20.000000
C:\Users\cware\Desktop\Steller18Nov\18NovTrials\M26.DSG	11-1-2013	16:1:2	139828.000000	13982.800000	49820.166487	20.000000
C:\Users\cware\Desktop\Steller18Nov\18NovTrials\M26.DSG	11-1-2013	16:1:2	139829.000000	13982.900000	49819.793091	20.000000
C:\Users\cware\Desktop\Steller18Nov\18NovTrials\M26.DSG	11-1-2013	16:1:2	139830.000000	13983.000000	49815.237934	20.000000
C:\Users\cware\Desktop\Steller18Nov\18NovTrials\M26.DSG	11-1-2013	16:1:2	139831.000000	13983.100000	49817.627304	20.000000
C:\Users\cware\Desktop\Steller18Nov\18NovTrials\M26.DSG	11-1-2013	16:1:2	139832.000000	13983.200000	49817.403402	20.000000
C:\Users\cware\Desktop\Steller18Nov\18NovTrials\M26.DSG	11-1-2013	16:1:2	139833.000000	13983.300000	49818.274720	20.000000
C:\Users\cware\Desktop\Steller18Nov\18NovTrials\M26.DSG	11-1-2013	16:1:2	139834.000000	13983.400000	49818.125168	20.000000
C:\Users\cware\Desktop\Steller18Nov\18NovTrials\M26.DSG	11-1-2013	16:1:2	139835.000000	13983.500000	49815.462028	20.000000
C:\Users\cware\Desktop\Steller18Nov\18NovTrials\M26.DSG	11-1-2013	16:1:2	139836.000000	13983.600000	49818.374157	20.000000
C:\Users\cware\Desktop\Steller18Nov\18NovTrials\M26.DSG	11-1-2013	16:1:2	139837.000000	13983.700000	49813.744607	20.000000
C:\Users\cware\Desktop\Steller18Nov\18NovTrials\M26.DSG	11-1-2013	16:1:2	139838.000000	13983.800000	49819.992079	20.000000
C:\Users\cware\Desktop\Steller18Nov\18NovTrials\M26.DSG	11-1-2013	16:1:2	139839.000000	13983.900000	49822.157596	20.000000
C:\Users\cware\Desktop\Steller18Nov\18NovTrials\M26.DSG	11-1-2013	16:1:2	139840.000000	13984.000000	49823.253016	20.000000
C:\Users\cware\Desktop\Steller18Nov\18NovTrials\M26.DSG	11-1-2013	16:1:2	139841.000000	13984.100000	49826.588311	20.000000
C:\Users\cware\Desktop\Steller18Nov\18NovTrials\M26.DSG	11-1-2013	16:1:2	139842.000000	13984.200000	49830.346823	20.000000
C:\Users\cware\Desktop\Steller18Nov\18NovTrials\M26.DSG	11-1-2013	16:1:2	139843.000000	13984.300000	49834.354565	20.000000
C:\Users\cware\Desktop\Steller18Nov\18NovTrials\M26.DSG	11-1-2013	16:1:2	139844.000000	13984.400000	49837.266630	20.000000
C:\Users\cware\Desktop\Steller18Nov\18NovTrials\M26.DSG	11-1-2013	16:1:2	139845.000000	13984.500000	49842.368970	20.000000
C:\Users\cware\Desktop\Steller18Nov\18NovTrials\M26.DSG	11-1-2013	16:1:2	139846.000000	13984.600000	49841.672375	20.000000
C:\Users\cware\Desktop\Steller18Nov\18NovTrials\M26.DSG	11-1-2013	16:1:2	139847.000000	13984.700000	49837.391037	20.000000
C:\Users\cware\Desktop\Steller18Nov\18NovTrials\M26.DSG	11-1-2013	16:1:2	139848.000000	13984.800000	49829.027921	20.000000
C:\Users\cware\Desktop\Steller18Nov\18NovTrials\M26.DSG	11-1-2013	16:1:2	139849.000000	13984.900000	49831.541471	20.000000
C:\Users\cware\Desktop\Steller18Nov\18NovTrials\M26.DSG	11-1-2013	16:1:2	139850.000000	13985.000000	49832.412806	20.000000
C:\Users\cware\Desktop\Steller18Nov\18NovTrials\M26.DSG	11-1-2013	16:1:2	139851.000000	13985.100000	49831.367304	20.000000
C:\Users\cware\Desktop\Steller18Nov\18NovTrials\M26.DSG	11-1-2013	16:1:2	139852.000000	13985.200000	49830.098031	20.000000
C:\Users\cware\Desktop\Steller18Nov\18NovTrials\M26.DSG	11-1-2013	16:1:2	139853.000000	13985.300000	49830.521353	20.000000
C:\Users\cware\Desktop\Steller18Nov\18NovTrials\M26.DSG	11-1-2013	16:1:2	139854.000000	13985.400000	49828.753757	20.000000
C:\Users\cware\Desktop\Steller18Nov\18NovTrials\M26.DSG	11-1-2013	16:1:2	139855.000000	13985.500000	49829.027773	20.000000
C:\Users\cware\Desktop\Steller18Nov\18NovTrials\M26.DSG	11-1-2013	16:1:2	139856.000000	13985.600000	49827.185578	20.000000
C:\Users\cware\Desktop\Steller18Nov\18NovTrials\M26.DSG	11-1-2013	16:1:2	139857.000000	13985.700000	49828.728814	20.000000
C:\Users\cware\Desktop\Steller18Nov\18NovTrials\M26.DSG	11-1-2013	16:1:2	139858.000000	13985.800000	49821.012512	20.000000
C:\Users\cware\Desktop\Steller18Nov\18NovTrials\M26.DSG	11-1-2013	16:1:2	139859.000000	13985.900000	49825.741858	20.000000
C:\Users\cware\Desktop\Steller18Nov\18NovTrials\M26.DSG	11-1-2013	16:1:2	139860.000000	13986.000000	49824.024717	20.000000
C:\Users\cware\Desktop\Steller18Nov\18NovTrials\M26.DSG	11-1-2013	16:1:2	139861.000000	13986.100000	49819.618705	20.000000
C:\Users\cware\Desktop\Steller18Nov\18NovTrials\M26.DSG	11-1-2013	16:1:2	139862.000000	13986.200000	49820.266012	20.000000
C:\Users\cware\Desktop\Steller18Nov\18NovTrials\M26.DSG	11-1-2013	16:1:2	139863.000000	13986.300000	49819.369607	20.000000
C:\Users\cware\Desktop\Steller18Nov\18NovTrials\M26.DSG	11-1-2013	16:1:2	139864.000000	13986.400000	49816.383097	20.000000
C:\Users\cware\Desktop\Steller18Nov\18NovTrials\M26.DSG	11-1-2013	16:1:2	139865.000000	13986.500000	49817.403319	20.000000
C:\Users\cware\Desktop\Steller18Nov\18NovTrials\M26.DSG	11-1-2013	16:1:2	139866.000000	13986.600000	49815.188008	20.000000
C:\Users\cware\Desktop\Steller18Nov\18NovTrials\M26.DSG	11-1-2013	16:1:2	139867.000000	13986.700000	49811.230288	20.000000
C:\Users\cware\Desktop\Steller18Nov\18NovTrials\M26.DSG	11-1-2013	16:1:2	139868.000000	13986.800000	49814.789567	20.000000
C:\Users\cware\Desktop\Steller18Nov\18NovTrials\M26.DSG	11-1-2013	16:1:2	139869.000000	13986.900000	49814.093125	20.000000
C:\Users\cware\Desktop\Steller18Nov\18NovTrials\M26.DSG	11-1-2013	16:1:2	139870.000000	13987.000000	49815.038757	20.000000
C:\Users\cware\Desktop\Steller18Nov\18NovTrials\M26.DSG	11-1-2013	16:1:2	139871.000000	13987.100000	49819.519115	20.000000
C:\Users\cware\Desktop\Steller18Nov\18NovTrials\M26.DSG	11-1-2013	16:1:2	139872.000000	13987.200000	49819.793038	20.000000
C:\Users\cware\Desktop\Steller18Nov\18NovTrials\M26.DSG	11-1-2013	16:1:2	139873.000000	13987.300000	49821.634735	20.000000
C:\Users\cware\Desktop\Steller18Nov\18NovTrials\M26.DSG	11-1-2013	16:1:2	139874.000000	13987.400000	49825.766640	20.000000
C:\Users\cware\Desktop\Steller18Nov\18NovTrials\M26.DSG	11-1-2013	16:1:2	139875.000000	13987.500000	49825.094472	20.000000
C:\Users\cware\Desktop\Steller18Nov\18NovTrials\M26.DSG	11-1-2013	16:1:2	139876.000000	13987.600000	49831.043711	20.000000
C:\Users\cware\Desktop\Steller18Nov\18NovTrials\M26.DSG	11-1-2013	16:1:2	139877.000000	13987.700000	49831.715660	20.000000
C:\Users\cware\Desktop\Steller18Nov\18NovTrials\M26.DSG	11-1-2013	16:1:2	139878.000000	13987.800000	49832.935330	20.000000
C:\Users\cware\Desktop\Steller18Nov\18NovTrials\M26.DSG	11-1-2013	16:1:2	139879.000000	13987.900000	49839.083523	20.000000
C:\Users\cware\Desktop\Steller18Nov\18NovTrials\M26.DSG	11-1-2013	16:1:2	139880.000000	13988.000000	49839.879905	20.000000
C:\Users\cware\Desktop\Steller18Nov\18NovTrials\M26.DSG	11-1-2013	16:1:2	139881.000000	13988.100000	49835.299966	20.000000
C:\Users\cware\Desktop\Steller18Nov\18NovTrials\M26.DSG	11-1-2013	16:1:2	139882.000000	13988.200000	49832.910277	20.000000
C:\Users\cware\Desktop\Steller18Nov\18NovTrials\M26.DSG	11-1-2013	16:1:2	139883.000000	13988.300000	49831.143123	20.000000
C:\Users\cware\Desktop\Steller18Nov\18NovTrials\M26.DSG	11-1-2013	16:1:2	139884.000000	13988.400000	49827.284941	20.000000
C:\Users\cware\Desktop\Steller18Nov\18NovTrials\M26.DSG	11-1-2013	16:1:2	139885.000000	13988.500000	49830.495820	20.000000
C:\Users\cware\Desktop\Steller18Nov\18NovTrials\M26.DSG	11-1-2013	16:1:2	139886.000000	13988.600000	49828.205661	20.000000
C:\Users\cware\Desktop\Steller18Nov\18NovTrials\M26.DSG	11-1-2013	16:1:2	139887.000000	13988.700000	49825.890737	20.000000
C:\Users\cware\Desktop\Steller18Nov\18NovTrials\M26.DSG	11-1-2013	16:1:2	139888.000000	13988.800000	49826.786998	20.000000
C:\Users\cware\Desktop\Steller18Nov\18NovTrials\M26.DSG	11-1-2013	16:1:2	139889.000000	13988.900000	49822.381165	20.000000
C:\Users\cware\Desktop\Steller18Nov\18NovTrials\M26.DSG	11-1-2013	16:1:2	139890.000000	13989.000000	49820.663801	20.000000
C:\Users\cware\Desktop\Steller18Nov\18NovTrials\M26.DSG	11-1-2013	16:1:2	139891.000000	13989.100000	49823.152831	20.000000
C:\Users\cware\Desktop\Steller18Nov\18NovTrials\M26.DSG	11-1-2013	16:1:2	139892.000000	13989.200000	49823.227334	20.000000
C:\Users\cware\Desktop\Steller18Nov\18NovTrials\M26.DSG	11-1-2013	16:1:2	139893.000000	13989.300000	49822.605019	20.000000
C:\Users\cware\Desktop\Steller18Nov\18NovTrials\M26.DSG	11-1-2013	16:1:2	139894.000000	13989.400000	49825.094420	20.000000
C:\Users\cware\Desktop\Steller18Nov\18NovTrials\M26.DSG	11-1-2013	16:1:2	139895.000000	13989.500000	49828.977313	20.000000
C:\Users\cware\Desktop\Steller18Nov\18NovTrials\M26.DSG	11-1-2013	16:1:2	139896.000000	13989.600000	49826.537825	20.000000
C:\Users\cware\Desktop\Steller18Nov\18NovTrials\M26.DSG	11-1-2013	16:1:2	139897.000000	13989.700000	49831.267110	20.000000
C:\Users\cware\Desktop\Steller18Nov\18NovTrials\M26.DSG	11-1-2013	16:1:2	139898.000000	13989.800000	49838.286450	20.000000
C:\Users\cware\Desktop\Steller18Nov\18NovTrials\M26.DSG	11-1-2013	16:1:2	139899.000000	13989.900000	49839.954006	20.000000
C:\Users\cware\Desktop\Steller18Nov\18NovTrials\M26.DSG	11-1-2013	16:1:2	139900.000000	13990.000000	49848.442000	20.000000
C:\Users\cware\Desktop\Steller18Nov\18NovTrials\M26.DSG	11-1-2013	16:1:2	139901.000000	13990.100000	49848.939768	20.000000
C:\Users\cware\Desktop\Steller18Nov\18NovTrials\M26.DSG	11-1-2013	16:1:2	139902.000000	13990.200000	49858.298582	20.000000
C:\Users\cware\Desktop\Steller18Nov\18NovTrials\M26.DSG	11-1-2013	16:1:2	139903.000000	13990.300000	49860.464365	20.000000
C:\Users\cware\Desktop\Steller18Nov\18NovTrials\M26.DSG	11-1-2013	16:1:2	139904.000000	13990.400000	49859.020492	20.000000
C:\Users\cware\Desktop\Steller18Nov\18NovTrials\M26.DSG	11-1-2013	16:1:2	139905.000000	13990.500000	49845.878166	20.000000
C:\Users\cware\Desktop\Steller18Nov\18NovTrials\M26.DSG	11-1-2013	16:1:2	139906.000000	13990.600000	49851.304059	20.000000
C:\Users\cware\Desktop\Steller18Nov\18NovTrials\M26.DSG	11-1-2013	16:1:2	139907.000000	13990.700000	49853.046563	20.000000
C:\Users\cware\Desktop\Steller18Nov\18NovTrials\M26.DSG	11-1-2013	16:1:2	139908.000000	13990.800000	49850.333347	20.000000
C:\Users\cware\Desktop\Steller18Nov\18NovTrials\M26.DSG	11-1-2013	16:1:2	139909.000000	13990.900000	49847.321807	20.000000
C:\Users\cware\Desktop\Steller18Nov\18NovTrials\M26.DSG	11-1-2013	16:1:2	139910.000000	13991.000000	49846.102115	20.000000
C:\Users\cware\Desktop\Steller18Nov\18NovTrials\M26.DSG	11-1-2013	16:1:2	139911.000000	13991.100000	49846.101936	20.000000
C:\Users\cware\Desktop\Steller18Nov\18NovTrials\M26.DSG	11-1-2013	16:1:2	139912.000000	13991.200000	49846.973306	20.000000
C:\Users\cware\Desktop\Steller18Nov\18NovTrials\M26.DSG	11-1-2013	16:1:2	139913.000000	13991.300000	49847.246911	20.000000
C:\Users\cware\Desktop\Steller18Nov\18NovTrials\M26.DSG	11-1-2013	16:1:2	139914.000000	13991.400000	49843.563006	20.000000
C:\Users\cware\Desktop\Steller18Nov\18NovTrials\M26.DSG	11-1-2013	16:1:2	139915.000000	13991.500000	49837.215593	20.000000
C:\Users\cware\Desktop\Steller18Nov\18NovTrials\M26.DSG	11-1-2013	16:1:2	139916.000000	13991.600000	49840.675431	20.000000
C:\Users\cware\Desktop\Steller18Nov\18NovTrials\M26.DSG	11-1-2013	16:1:2	139917.000000	13991.700000	49841.422494	20.000000
C:\Users\cware\Desktop\Steller18Nov\18NovTrials\M26.DSG	11-1-2013	16:1:2	139918.000000	13991.800000	49844.185089	20.000000
C:\Users\cware\Desktop\Steller18Nov\18NovTrials\M26.DSG	11-1-2013	16:1:2	139919.000000	13991.900000	49839.331625	20.000000
C:\Users\cware\Desktop\Steller18Nov\18NovTrials\M26.DSG	11-1-2013	16:1:2	139920.000000	13992.000000	49842.143941	20.000000
C:\Users\cware\Desktop\Steller18Nov\18NovTrials\M26.DSG	11-1-2013	16:1:2	139921.000000	13992.100000	49837.713733	20.000000
C:\Users\cware\Desktop\Steller18Nov\18NovTrials\M26.DSG	11-1-2013	16:1:2	139922.000000	13992.200000	49837.489543	20.000000
C:\Users\cware\Desktop\Steller18Nov\18NovTrials\M26.DSG	11-1-2013	16:1:2	139923.000000	13992.300000	49832.162720	20.000000
C:\Users\cware\Desktop\Steller18Nov\18NovTrials\M26.DSG	11-1-2013	16:1:2	139924.000000	13992.400000	49838.833454	20.000000
C:\Users\cware\Desktop\Steller18Nov\18NovTrials\M26.DSG	11-1-2013	16:1:2	139925.000000	13992.500000	49831.565405	20.000000
C:\Users\cware\Desktop\Steller18Nov\18NovTrials\M26.DSG	11-1-2013	16:1:2	139926.000000	13992.600000	49839.256335	20.000000
C:\Users\cware\Desktop\Steller18Nov\18NovTrials\M26.DSG	11-1-2013	16:1:2	139927.000000	13992.700000	49841.621225	20.000000
C:\Users\cware\Desktop\Steller18Nov\18NovTrials\M26.DSG	11-1-2013	16:1:2	139928.000000	13992.800000	49844.110198	20.000000
C:\Users\cware\Desktop\Steller18Nov\18NovTrials\M26.DSG	11-1-2013	16:1:2	139929.000000	13992.900000	49849.237958	20.000000
C:\Users\cware\Desktop\Steller18Nov\18NovTrials\M26.DSG	11-1-2013	16:1:2	139930.000000	13993.000000	49851.254220	20.000000
C:\Users\cware\Desktop\Steller18Nov\18NovTrials\M26.DSG	11-1-2013	16:1:2	139931.000000	13993.100000	49858.024251	20.000000
C:\Users\cware\Desktop\Steller18Nov\18NovTrials\M26.DSG	11-1-2013	16:1:2	139932.000000	13993.200000	49867.881292	20.000000
C:\Users\cware\Desktop\Steller18Nov\18NovTrials\M26.DSG	11-1-2013	16:1:2	139933.000000	13993.300000	49866.462337	20.000000
C:\Users\cware\Desktop\Steller18Nov\18NovTrials\M26.DSG	11-1-2013	16:1:2	139934.000000	13993.400000	49856.680104	20.000000
C:\Users\cware\Desktop\Steller18Nov\18NovTrials\M26.DSG	11-1-2013	16:1:2	139935.000000	13993.500000	49861.658278	20.000000
C:\Users\cware\Desktop\Steller18Nov\18NovTrials\M26.DSG	11-1-2013	16:1:2	139936.000000	13993.600000	49861.359546	20.000000
C:\Users\cware\Desktop\Steller18Nov\18NovTrials\M26.DSG	11-1-2013	16:1:2	139937.000000	13993.700000	49860.861756	20.000000
C:\Users\cware\Desktop\Steller18Nov\18NovTrials\M26.DSG	11-1-2013	16:1:2	139938.000000	13993.800000	49863.674326	20.000000
C:\Users\cware\Desktop\Steller18Nov\18NovTrials\M26.DSG	11-1-2013	16:1:2	139939.000000	13993.900000	49859.667012	20.000000
C:\Users\cware\Desktop\Steller18Nov\18NovTrials\M26.DSG	11-1-2013	16:1:2	139940.000000	13994.000000	49859.691623	20.000000
C:\Users\cware\Desktop\Steller18Nov\18NovTrials\M26.DSG	11-1-2013	16:1:2	139941.000000	13994.100000	49864.321383	20.000000
C:\Users\cware\Desktop\Steller18Nov\18NovTrials\M26.DSG	11-1-2013	16:1:2	139942.000000	13994.200000	49862.006578	20.000000
C:\Users\cware\Desktop\Steller18Nov\18NovTrials\M26.DSG	11-1-2013	16:1:2	139943.000000	13994.300000	49859.841074	20.000000
C:\Users\cware\Desktop\Steller18Nov\18NovTrials\M26.DSG	11-1-2013	16:1:2	139944.000000	13994.400000	49858.944870	20.000000
C:\Users\cware\Desktop\Steller18Nov\18NovTrials\M26.DSG	11-1-2013	16:1:2	139945.000000	13994.500000	49864.047333	20.000000
C:\Users\cware\Desktop\Steller18Nov\18NovTrials\M26.DSG	11-1-2013	16:1:2	139946.000000	13994.600000	49860.388555	20.000000
C:\Users\cware\Desktop\Steller18Nov\18NovTrials\M26.DSG	11-1-2013	16:1:2	139947.000000	13994.700000	49863.798706	20.000000
C:\Users\cware\Desktop\Steller18Nov\18NovTrials\M26.DSG	11-1-2013	16:1:2	139948.000000	13994.800000	49867.482349	20.000000
C:\Users\cware\Desktop\Steller18Nov\18NovTrials\M26.DSG	11-1-2013	16:1:2	139949.000000	13994.900000	49870.518877	20.000000
C:\Users\cware\Desktop\Steller18Nov\18NovTrials\M26.DSG	11-1-2013	16:1:2	139950.000000	13995.000000	49873.058052	20.000000
C:\Users\cware\Desktop\Steller18Nov\18NovTrials\M26.DSG	11-1-2013	16:1:2	139951.000000	13995.100000	49873.431479	20.000000
C:\Users\cware\Desktop\Steller18Nov\18NovTrials\M26.DSG	11-1-2013	16:1:2	139952.000000	13995.200000	49877.164859	20.000000
C:\Users\cware\Desktop\Steller18Nov\18NovTrials\M26.DSG	11-1-2013	16:1:2	139953.000000	13995.300000	49876.019968	20.000000
C:\Users\cware\Desktop\Steller18Nov\18NovTrials\M26.DSG	11-1-2013	16:1:2	139954.000000	13995.400000	49880.624880	20.000000
C:\Users\cware\Desktop\Steller18Nov\18NovTrials\M26.DSG	11-1-2013	16:1:2	139955.000000	13995.500000	49888.813740	20.000000
C:\Users\cware\Desktop\Steller18Nov\18NovTrials\M26.DSG	11-1-2013	16:1:2	139956.000000	13995.600000	49884.607229	20.000000
C:\Users\cware\Desktop\Steller18Nov\18NovTrials\M26.DSG	11-1-2013	16:1:2	139957.000000	13995.700000	49881.421101	20.000000
C:\Users\cware\Desktop\Steller18Nov\18NovTrials\M26.DSG	11-1-2013	16:1:2	139958.000000	13995.800000	49877.338878	20.000000
C:\Users\cware\Desktop\Steller18Nov\18NovTrials\M26.DSG	11-1-2013	16:1:2	139959.000000	13995.900000	49867.606432	20.000000
C:\Users\cware\Desktop\Steller18Nov\18NovTrials\M26.DSG	11-1-2013	16:1:2	139960.000000	13996.000000	49864.868492	20.000000
C:\Users\cware\Desktop\Steller18Nov\18NovTrials\M26.DSG	11-1-2013	16:1:2	139961.000000	13996.100000	49875.745961	20.000000
C:\Users\cware\Desktop\Steller18Nov\18NovTrials\M26.DSG	11-1-2013	16:1:2	139962.000000	13996.200000	49867.905151	20.000000
C:\Users\cware\Desktop\Steller18Nov\18NovTrials\M26.DSG	11-1-2013	16:1:2	139963.000000	13996.300000	49867.606476	20.000000
C:\Users\cware\Desktop\Steller18Nov\18NovTrials\M26.DSG	11-1-2013	16:1:2	139964.000000	13996.400000	49864.793902	20.000000
C:\Users\cware\Desktop\Steller18Nov\18NovTrials\M26.DSG	11-1-2013	16:1:2	139965.000000	13996.500000	49858.347013	20.000000
C:\Users\cware\Desktop\Steller18Nov\18NovTrials\M26.DSG	11-1-2013	16:1:2	139966.000000	13996.600000	49860.661840	20.000000
C:\Users\cware\Desktop\Steller18Nov\18NovTrials\M26.DSG	11-1-2013	16:1:2	139967.000000	13996.700000	49855.708283	20.000000
C:\Users\cware\Desktop\Steller18Nov\18NovTrials\M26.DSG	11-1-2013	16:1:2	139968.000000	13996.800000	49856.007032	20.000000
C:\Users\cware\Desktop\Steller18Nov\18NovTrials\M26.DSG	11-1-2013	16:1:2	139969.000000	13996.900000	49855.584050	20.000000
C:\Users\cware\Desktop\Steller18Nov\18NovTrials\M26.DSG	11-1-2013	16:1:2	139970.000000	13997.000000	49848.987898	20.000000
C:\Users\cware\Desktop\Steller18Nov\18NovTrials\M26.DSG	11-1-2013	16:1:2	139971.000000	13997.100000	49854.837026	20.000000
C:\Users\cware\Desktop\Steller18Nov\18NovTrials\M26.DSG	11-1-2013	16:1:2	139972.000000	13997.200000	49849.510291	20.000000
C:\Users\cware\Desktop\Steller18Nov\18NovTrials\M26.DSG	11-1-2013	16:1:2	139973.000000	13997.300000	49856.579408	20.000000
C:\Users\cware\Desktop\Steller18Nov\18NovTrials\M26.DSG	11-1-2013	16:1:2	139974.000000	13997.400000	49856.654234	20.000000
C:\Users\cware\Desktop\Steller18Nov\18NovTrials\M26.DSG	11-1-2013	16:1:2	139975.000000	13997.500000	49865.266303	20.000000
C:\Users\cware\Desktop\Steller18Nov\18NovTrials\M26.DSG	11-1-2013	16:1:2	139976.000000	13997.600000	49865.689359	20.000000
C:\Users\cware\Desktop\Steller18Nov\18NovTrials\M26.DSG	11-1-2013	16:1:2	139977.000000	13997.700000	49872.011521	20.000000
C:\Users\cware\Desktop\Steller18Nov\18NovTrials\M26.DSG	11-1-2013	16:1:2	139978.000000	13997.800000	49872.932774	20.000000
C:\Users\cware\Desktop\Steller18Nov\18NovTrials\M26.DSG	11-1-2013	16:1:2	139979.000000	13997.900000	49876.740867	20.000000
C:\Users\cware\Desktop\Steller18Nov\18NovTrials\M26.DSG	11-1-2013	16:1:2	139980.000000	13998.000000	49881.370807	20.000000
C:\Users\cware\Desktop\Steller18Nov\18NovTrials\M26.DSG	11-1-2013	16:1:2	139981.000000	13998.100000	49880.026551	20.000000
C:\Users\cware\Desktop\Steller18Nov\18NovTrials\M26.DSG	11-1-2013	16:1:2	139982.000000	13998.200000	49878.433406	20.000000
C:\Users\cware\Desktop\Steller18Nov\18NovTrials\M26.DSG	11-1-2013	16:1:2	139983.000000	13998.300000	49875.944595	20.000000
C:\Users\cware\Desktop\Steller18Nov\18NovTrials\M26.DSG	11-1-2013	16:1:2	139984.000000	13998.400000	49875.471564	20.000000
C:\Users\cware\Desktop\Steller18Nov\18NovTrials\M26.DSG	11-1-2013	16:1:2	139985.000000	13998.500000	49869.099230	20.000000
C:\Users\cware\Desktop\Steller18Nov\18NovTrials\M26.DSG	11-1-2013	16:1:2	139986.000000	13998.600000	49870.244249	20.000000
C:\Users\cware\Desktop\Steller18Nov\18NovTrials\M26.DSG	11-1-2013	16:1:2	139987.000000	13998.700000	49871.040683	20.000000
C:\Users\cware\Desktop\Steller18Nov\18NovTrials\M26.DSG	11-1-2013	16:1:2	139988.000000	13998.800000	49867.232450	20.000000
C:\Users\cware\Desktop\Steller18Nov\18NovTrials\M26.DSG	11-1-2013	16:1:2	139989.000000	13998.900000	49864.569196	20.000000
C:\Users\cware\Desktop\Steller18Nov\18NovTrials\M26.DSG	11-1-2013	16:1:2	139990.000000	13999.000000	49867.755184	20.000000
C:\Users\cware\Desktop\Steller18Nov\18NovTrials\M26.DSG	11-1-2013	16:1:2	139991.000000	13999.100000	49867.083113	20.000000
C:\Users\cware\Desktop\Steller18Nov\18NovTrials\M26.DSG	11-1-2013	16:1:2	139992.000000	13999.200000	49863.722883	20.000000
C:\Users\cware\Desktop\Steller18Nov\18NovTrials\M26.DSG	11-1-2013	16:1:2	139993.000000	13999.300000	49859.989004	20.000000
C:\Users\cware\Desktop\Steller18Nov\18NovTrials\M26.DSG	11-1-2013	16:1:2	139994.000000	13999.400000	49859.914160	20.000000
C:\Users\cware\Desktop\Steller18Nov\18NovTrials\M26.DSG	11-1-2013	16:1:2	139995.000000	13999.500000	49856.753011	20.000000
C:\Users\cware\Desktop\Steller18Nov\18NovTrials\M26.DSG	11-1-2013	16:1:2	139996.000000	13999.600000	49852.670819	20.000000
C:\Users\cware\Desktop\Steller18Nov\18NovTrials\M26.DSG	11-1-2013	16:1:2	139997.000000	13999.700000	49854.313667	20.000000
C:\Users\cware\Desktop\Steller18Nov\18NovTrials\M26.DSG	11-1-2013	16:1:2	139998.000000	13999.800000	49848.513976	20.000000
C:\Users\cware\Desktop\Steller18Nov\18NovTrials\M26.DSG	11-1-2013	16:1:2	139999.000000	13999.900000	49844.207856	20.000000
C:\Users\cware\Desktop\Steller18Nov\18NovTrials\M26.DSG	11-1-2013	16:1:2	140000.000000	14000.000000	49846.871351	20.000000
C:\Users\cware\Desktop\Steller18Nov\18NovTrials\M26.DSG	11-1-2013	16:1:2	140001.000000	14000.100000	49842.938618	20.000000
C:\Users\cware\Desktop\Steller18Nov\18NovTrials\M26.DSG	11-1-2013	16:1:2	140002.000000	14000.200000	49845.527090	20.000000
C:\Users\cware\Desktop\Steller18Nov\18NovTrials\M26.DSG	11-1-2013	16:1:2	140003.000000	14000.300000	49844.531453	20.000000
C:\Users\cware\Desktop\Steller18Nov\18NovTrials\M26.DSG	11-1-2013	16:1:2	140004.000000	14000.400000	49843.436076	20.000000
C:\Users\cware\Desktop\Steller18Nov\18NovTrials\M26.DSG	11-1-2013	16:1:2	140005.000000	14000.500000	49844.356918	20.000000
C:\Users\cware\Desktop\Steller18Nov\18NovTrials\M26.DSG	11-1-2013	16:1:2	140006.000000	14000.600000	49843.858966	20.000000
C:\Users\cware\Desktop\Steller18Nov\18NovTrials\M26.DSG	11-1-2013	16:1:2	140007.000000	14000.700000	49848.215038	20.000000
C:\Users\cware\Desktop\Steller18Nov\18NovTrials\M26.DSG	11-1-2013	16:1:2	140008.000000	14000.800000	49843.535466	20.000000
C:\Users\cware\Desktop\Steller18Nov\18NovTrials\M26.DSG	11-1-2013	16:1:2	140009.000000	14000.900000	49843.535348	20.000000
C:\Users\cware\Desktop\Steller18Nov\18NovTrials\M26.DSG	11-1-2013	16:1:2	140010.000000	14001.000000	49851.774514	20.000000
C:\Users\cware\Desktop\Steller18Nov\18NovTrials\M26.DSG	11-1-2013	16:1:2	140011.000000	14001.100000	49852.546001	20.000000
C:\Users\cware\Desktop\Steller18Nov\18NovTrials\M26.DSG	11-1-2013	16:1:2	140012.000000	14001.200000	49848.389337	20.000000
C:\Users\cware\Desktop\Steller18Nov\18NovTrials\M26.DSG	11-1-2013	16:1:2	140013.000000	14001.300000	49851.102404	20.000000
C:\Users\cware\Desktop\Steller18Nov\18NovTrials\M26.DSG	11-1-2013	16:1:2	140014.000000	14001.400000	49853.093425	20.000000
C:\Users\cware\Desktop\Steller18Nov\18NovTrials\M26.DSG	11-1-2013	16:1:2	140015.000000	14001.500000	49850.753842	20.000000
C:\Users\cware\Desktop\Steller18Nov\18NovTrials\M26.DSG	11-1-2013	16:1:2	140016.000000	14001.600000	49842.813595	20.000000
C:\Users\cware\Desktop\Steller18Nov\18NovTrials\M26.DSG	11-1-2013	16:1:2	140017.000000	14001.700000	49840.473745	20.000000
C:\Users\cware\Desktop\Steller18Nov\18NovTrials\M26.DSG	11-1-2013	16:1:2	140018.000000	14001.800000	49833.330069	20.000000
C:\Users\cware\Desktop\Steller18Nov\18NovTrials\M26.DSG	11-1-2013	16:1:2	140019.000000	14001.900000	49834.624088	20.000000
C:\Users\cware\Desktop\Steller18Nov\18NovTrials\M26.DSG	11-1-2013	16:1:2	140020.000000	14002.000000	49830.965368	20.000000
C:\Users\cware\Desktop\Steller18Nov\18NovTrials\M26.DSG	11-1-2013	16:1:2	140021.000000	14002.100000	49825.738161	20.000000
C:\Users\cware\Desktop\Steller18Nov\18NovTrials\M26.DSG	11-1-2013	16:1:2	140022.000000	14002.200000	49825.787874	20.000000
C:\Users\cware\Desktop\Steller18Nov\18NovTrials\M26.DSG	11-1-2013	16:1:2	140023.000000	14002.300000	49823.746690	20.000000
C:\Users\cware\Desktop\Steller18Nov\18NovTrials\M26.DSG	11-1-2013	16:1:2	140024.000000	14002.400000	49822.551833	20.000000
C:\Users\cware\Desktop\Steller18Nov\18NovTrials\M26.DSG	11-1-2013	16:1:2	140025.000000	14002.500000	49819.141887	20.000000
C:\Users\cware\Desktop\Steller18Nov\18NovTrials\M26.DSG	11-1-2013	16:1:2	140026.000000	14002.600000	49817.399732	20.000000
C:\Users\cware\Desktop\Steller18Nov\18NovTrials\M26.DSG	11-1-2013	16:1:2	140027.000000	14002.700000	49813.914755	20.000000
C:\Users\cware\Desktop\Steller18Nov\18NovTrials\M26.DSG	11-1-2013	16:1:2	140028.000000	14002.800000	49813.292300	20.000000
C:\Users\cware\Desktop\Steller18Nov\18NovTrials\M26.DSG	11-1-2013	16:1:2	140029.000000	14002.900000	49808.911437	20.000000
C:\Users\cware\Desktop\Steller18Nov\18NovTrials\M26.DSG	11-1-2013	16:1:2	140030.000000	14003.000000	49815.408021	20.000000
C:\Users\cware\Desktop\Steller18Nov\18NovTrials\M26.DSG	11-1-2013	16:1:2	140031.000000	14003.100000	49818.942619	20.000000
C:\Users\cware\Desktop\Steller18Nov\18NovTrials\M26.DSG	11-1-2013	16:1:2	140032.000000	14003.200000	49815.806356	20.000000
C:\Users\cware\Desktop\Steller18Nov\18NovTrials\M26.DSG	11-1-2013	16:1:2	140033.000000	14003.300000	49819.415343	20.000000
C:\Users\cware\Desktop\Steller18Nov\18NovTrials\M26.DSG	11-1-2013	16:1:2	140034.000000	14003.400000	49820.884269	20.000000
C:\Users\cware\Desktop\Steller18Nov\18NovTrials\M26.DSG	11-1-2013	16:1:2	140035.000000	14003.500000	49820.485824	20.000000
C:\Users\cware\Desktop\Steller18Nov\18NovTrials\M26.DSG	11-1-2013	16:1:2	140036.000000	14003.600000	49823.746280	20.000000
C:\Users\cware\Desktop\Steller18Nov\18NovTrials\M26.DSG	11-1-2013	16:1:2	140037.000000	14003.700000	49826.235405	20.000000
C:\Users\cware\Desktop\Steller18Nov\18NovTrials\M26.DSG	11-1-2013	16:1:2	140038.000000	14003.800000	49823.472710	20.000000
C:\Users\cware\Desktop\Steller18Nov\18NovTrials\M26.DSG	11-1-2013	16:1:2	140039.000000	14003.900000	49820.510392	20.000000
C:\Users\cware\Desktop\Steller18Nov\18NovTrials\M26.DSG	11-1-2013	16:1:2	140040.000000	14004.000000	49817.598153	20.000000
C:\Users\cware\Desktop\Steller18Nov\18NovTrials\M26.DSG	11-1-2013	16:1:2	140041.000000	14004.100000	49814.909851	20.000000
C:\Users\cware\Desktop\Steller18Nov\18NovTrials\M26.DSG	11-1-2013	16:1:2	140042.000000	14004.200000	49810.155928	20.000000
C:\Users\cware\Desktop\Steller18Nov\18NovTrials\M26.DSG	11-1-2013	16:1:2	140043.000000	14004.300000	49810.280017	20.000000
C:\Users\cware\Desktop\Steller18Nov\18NovTrials\M26.DSG	11-1-2013	16:1:2	140044.000000	14004.400000	49804.704589	20.000000
C:\Users\cware\Desktop\Steller18Nov\18NovTrials\M26.DSG	11-1-2013	16:1:2	140045.000000	14004.500000	49799.452510	20.000000
C:\Users\cware\Desktop\Steller18Nov\18NovTrials\M26.DSG	11-1-2013	16:1:2	140046.000000	14004.600000	49804.455836	20.000000
C:\Users\cware\Desktop\Steller18Nov\18NovTrials\M26.DSG	11-1-2013	16:1:2	140047.000000	14004.700000	49793.777387	20.000000
C:\Users\cware\Desktop\Steller18Nov\18NovTrials\M26.DSG	11-1-2013	16:1:2	140048.000000	14004.800000	49796.788989	20.000000
C:\Users\cware\Desktop\Steller18Nov\18NovTrials\M26.DSG	11-1-2013	16:1:2	140049.000000	14004.900000	49793.976559	20.000000
C:\Users\cware\Desktop\Steller18Nov\18NovTrials\M26.DSG	11-1-2013	16:1:2	140050.000000	14005.000000	49793.852039	20.000000
C:\Users\cware\Desktop\Steller18Nov\18NovTrials\M26.DSG	11-1-2013	16:1:2	140051.000000	14005.100000	49794.200461	20.000000
C:\Users\cware\Desktop\Steller18Nov\18NovTrials\M26.DSG	11-1-2013	16:1:2	140052.000000	14005.200000	49796.589800	20.000000
C:\Users\cware\Desktop\Steller18Nov\18NovTrials\M26.DSG	11-1-2013	16:1:2	140053.000000	14005.300000	49801.194874	20.000000
C:\Users\cware\Desktop\Steller18Nov\18NovTrials\M26.DSG	11-1-2013	16:1:2	140054.000000	14005.400000	49800.572480	20.000000
C:\Users\cware\Desktop\Steller18Nov\18NovTrials\M26.DSG	11-1-2013	16:1:2	140055.000000	14005.500000	49804.604794	20.000000
C:\Users\cware\Desktop\Steller18Nov\18NovTrials\M26.DSG	11-1-2013	16:1:2	140056.000000	14005.600000	49807.541963	20.000000
C:\Users\cware\Desktop\Steller18Nov\18NovTrials\M26.DSG	11-1-2013	16:1:2	140057.000000	14005.700000	49807.965071	20.000000
C:\Users\cware\Desktop\Steller18Nov\18NovTrials\M26.DSG	11-1-2013	16:1:2	140058.000000	14005.800000	49811.823130	20.000000
C:\Users\cware\Desktop\Steller18Nov\18NovTrials\M26.DSG	11-1-2013	16:1:2	140059.000000	14005.900000	49812.121831	20.000000
C:\Users\cware\Desktop\Steller18Nov\18NovTrials\M26.DSG	11-1-2013	16:1:2	140060.000000	14006.000000	49815.133665	20.000000
C:\Users\cware\Desktop\Steller18Nov\18NovTrials\M26.DSG	11-1-2013	16:1:2	140061.000000	14006.100000	49817.672446	20.000000
C:\Users\cware\Desktop\Steller18Nov\18NovTrials\M26.DSG	11-1-2013	16:1:2	140062.000000	14006.200000	49804.729100	20.000000
C:\Users\cware\Desktop\Steller18Nov\18NovTrials\M26.DSG	11-1-2013	16:1:2	140063.000000	14006.300000	49806.620523	20.000000
C:\Users\cware\Desktop\Steller18Nov\18NovTrials\M26.DSG	11-1-2013	16:1:2	140064.000000	14006.400000	49807.168383	20.000000
C:\Users\cware\Desktop\Steller18Nov\18NovTrials\M26.DSG	11-1-2013	16:1:2	140065.000000	14006.500000	49810.851999	20.000000
C:\Users\cware\Desktop\Steller18Nov\18NovTrials\M26.DSG	11-1-2013	16:1:2	140066.000000	14006.600000	49806.844656	20.000000
C:\Users\cware\Desktop\Steller18Nov\18NovTrials\M26.DSG	11-1-2013	16:1:2	140067.000000	14006.700000	49807.218152	20.000000
C:\Users\cware\Desktop\Steller18Nov\18NovTrials\M26.DSG	11-1-2013	16:1:2	140068.000000	14006.800000	49808.064308	20.000000
C:\Users\cware\Desktop\Steller18Nov\18NovTrials\M26.DSG	11-1-2013	16:1:2	140069.000000	14006.900000	49808.114190	20.000000
C:\Users\cware\Desktop\Steller18Nov\18NovTrials\M26.DSG	11-1-2013	16:1:2	140070.000000	14007.000000	49806.271978	20.000000
C:\Users\cware\Desktop\Steller18Nov\18NovTrials\M26.DSG	11-1-2013	16:1:2	140071.000000	14007.100000	49803.011675	20.000000
C:\Users\cware\Desktop\Steller18Nov\18NovTrials\M26.DSG	11-1-2013	16:1:2	140072.000000	14007.200000	49804.479836	20.000000
C:\Users\cware\Desktop\Steller18Nov\18NovTrials\M26.DSG	11-1-2013	16:1:2	140073.000000	14007.300000	49806.844773	20.000000
C:\Users\cware\Desktop\Steller18Nov\18NovTrials\M26.DSG	11-1-2013	16:1:2	140074.000000	14007.400000	49805.176930	20.000000
C:\Users\cware\Desktop\Steller18Nov\18NovTrials\M26.DSG	11-1-2013	16:1:2	140075.000000	14007.500000	49805.923355	20.000000
C:\Users\cware\Desktop\Steller18Nov\18NovTrials\M26.DSG	11-1-2013	16:1:2	140076.000000	14007.600000	49802.165118	20.000000
C:\Users\cware\Desktop\Steller18Nov\18NovTrials\M26.DSG	11-1-2013	16:1:2	140077.000000	14007.700000	49805.276424	20.000000
C:\Users\cware\Desktop\Steller18Nov\18NovTrials\M26.DSG	11-1-2013	16:1:2	140078.000000	14007.800000	49806.421246	20.000000
C:\Users\cware\Desktop\Steller18Nov\18NovTrials\M26.DSG	11-1-2013	16:1:2	140079.000000	14007.900000	49802.662825	20.000000
C:\Users\cware\Desktop\Steller18Nov\18NovTrials\M26.DSG	11-1-2013	16:1:2	140080.000000	14008.000000	49803.782656	20.000000
C:\Users\cware\Desktop\Steller18Nov\18NovTrials\M26.DSG	11-1-2013	16:1:2	140081.000000	14008.100000	49807.790323	20.000000
C:\Users\cware\Desktop\Steller18Nov\18NovTrials\M26.DSG	11-1-2013	16:1:2	140082.000000	14008.200000	49805.176794	20.000000
C:\Users\cware\Desktop\Steller18Nov\18NovTrials\M26.DSG	11-1-2013	16:1:2	140083.000000	14008.300000	49810.105203	20.000000
C:\Users\cware\Desktop\Steller18Nov\18NovTrials\M26.DSG	11-1-2013	16:1:2	140084.000000	14008.400000	49811.947009	20.000000
C:\Users\cware\Desktop\Steller18Nov\18NovTrials\M26.DSG	11-1-2013	16:1:2	140085.000000	14008.500000	49812.295623	20.000000
C:\Users\cware\Desktop\Steller18Nov\18NovTrials\M26.DSG	11-1-2013	16:1:2	140086.000000	14008.600000	49804.653951	20.000000
C:\Users\cware\Desktop\Steller18Nov\18NovTrials\M26.DSG	11-1-2013	16:1:2	140087.000000	14008.700000	49813.764090	20.000000
C:\Users\cware\Desktop\Steller18Nov\18NovTrials\M26.DSG	11-1-2013	16:1:2	140088.000000	14008.800000	49813.764229	20.000000
C:\Users\cware\Desktop\Steller18Nov\18NovTrials\M26.DSG	11-1-2013	16:1:2	140089.000000	14008.900000	49812.793051	20.000000
C:\Users\cware\Desktop\Steller18Nov\18NovTrials\M26.DSG	11-1-2013	16:1:2	140090.000000	14009.000000	49811.225155	20.000000
C:\Users\cware\Desktop\Steller18Nov\18NovTrials\M26.DSG	11-1-2013	16:1:2	140091.000000	14009.100000	49804.703432	20.000000
C:\Users\cware\Desktop\Steller18Nov\18NovTrials\M26.DSG	11-1-2013	16:1:2	140092.000000	14009.200000	49805.276136	20.000000
C:\Users\cware\Desktop\Steller18Nov\18NovTrials\M26.DSG	11-1-2013	16:1:2	140093.000000	14009.300000	49801.791285	20.000000
C:\Users\cware\Desktop\Steller18Nov\18NovTrials\M26.DSG	11-1-2013	16:1:2	140094.000000	14009.400000	49796.962393	20.000000
C:\Users\cware\Desktop\Steller18Nov\18NovTrials\M26.DSG	11-1-2013	16:1:2	140095.000000	14009.500000	49797.535096	20.000000
C:\Users\cware\Desktop\Steller18Nov\18NovTrials\M26.DSG	11-1-2013	16:1:2	140096.000000	14009.600000	49795.867292	20.000000
C:\Users\cware\Desktop\Steller18Nov\18NovTrials\M26.DSG	11-1-2013	16:1:2	140097.000000	14009.700000	49788.847734	20.000000
C:\Users\cware\Desktop\Steller18Nov\18NovTrials\M26.DSG	11-1-2013	16:1:2	140098.000000	14009.800000	49786.806595	20.000000
C:\Users\cware\Desktop\Steller18Nov\18NovTrials\M26.DSG	11-1-2013	16:1:2	140099.000000	14009.900000	49787.354172	20.000000
C:\Users\cware\Desktop\Steller18Nov\18NovTrials\M26.DSG	11-1-2013	16:1:2	140100.000000	14010.000000	49790.092313	20.000000
C:\Users\cware\Desktop\Steller18Nov\18NovTrials\M26.DSG	11-1-2013	16:1:2	140101.000000	14010.100000	49789.793790	20.000000
C:\Users\cware\Desktop\Steller18Nov\18NovTrials\M26.DSG	11-1-2013	16:1:2	140102.000000	14010.200000	49789.594343	20.000000
C:\Users\cware\Desktop\Steller18Nov\18NovTrials\M26.DSG	11-1-2013	16:1:2	140103.000000	14010.300000	49789.743716	20.000000
C:\Users\cware\Desktop\Steller18Nov\18NovTrials\M26.DSG	11-1-2013	16:1:2	140104.000000	14010.400000	49787.702947	20.000000
C:\Users\cware\Desktop\Steller18Nov\18NovTrials\M26.DSG	11-1-2013	16:1:2	140105.000000	14010.500000	49787.528439	20.000000
C:\Users\cware\Desktop\Steller18Nov\18NovTrials\M26.DSG	11-1-2013	16:1:2	140106.000000	14010.600000	49792.108325	20.000000
C:\Users\cware\Desktop\Steller18Nov\18NovTrials\M26.DSG	11-1-2013	16:1:2	140107.000000	14010.700000	49792.357371	20.000000
C:\Users\cware\Desktop\Steller18Nov\18NovTrials\M26.DSG	11-1-2013	16:1:2	140108.000000	14010.800000	49794.821602	20.000000
C:\Users\cware\Desktop\Steller18Nov\18NovTrials\M26.DSG	11-1-2013	16:1:2	140109.000000	14010.900000	49795.941615	20.000000
C:\Users\cware\Desktop\Steller18Nov\18NovTrials\M26.DSG	11-1-2013	16:1:2	140110.000000	14011.000000	49802.736747	20.000000
C:\Users\cware\Desktop\Steller18Nov\18NovTrials\M26.DSG	11-1-2013	16:1:2	140111.000000	14011.100000	49794.348567	20.000000
C:\Users\cware\Desktop\Steller18Nov\18NovTrials\M26.DSG	11-1-2013	16:1:2	140112.000000	14011.200000	49783.620686	20.000000
C:\Users\cware\Desktop\Steller18Nov\18NovTrials\M26.DSG	11-1-2013	16:1:2	140113.000000	14011.300000	49781.181084	20.000000
C:\Users\cware\Desktop\Steller18Nov\18NovTrials\M26.DSG	11-1-2013	16:1:2	140114.000000	14011.400000	49782.649905	20.000000
C:\Users\cware\Desktop\Steller18Nov\18NovTrials\M26.DSG	11-1-2013	16:1:2	140115.000000	14011.500000	49777.621731	20.000000
C:\Users\cware\Desktop\Steller18Nov\18NovTrials\M26.DSG	11-1-2013	16:1:2	140116.000000	14011.600000	49773.589321	20.000000
C:\Users\cware\Desktop\Steller18Nov\18NovTrials\M26.DSG	11-1-2013	16:1:2	140117.000000	14011.700000	49767.266971	20.000000
C:\Users\cware\Desktop\Steller18Nov\18NovTrials\M26.DSG	11-1-2013	16:1:2	140118.000000	14011.800000	49764.952192	20.000000
C:\Users\cware\Desktop\Steller18Nov\18NovTrials\M26.DSG	11-1-2013	16:1:2	140119.000000	14011.900000	49767.067851	20.000000
C:\Users\cware\Desktop\Steller18Nov\18NovTrials\M26.DSG	11-1-2013	16:1:2	140120.000000	14012.000000	49765.001707	20.000000
C:\Users\cware\Desktop\Steller18Nov\18NovTrials\M26.DSG	11-1-2013	16:1:2	140121.000000	14012.100000	49763.234448	20.000000
C:\Users\cware\Desktop\Steller18Nov\18NovTrials\M26.DSG	11-1-2013	16:1:2	140122.000000	14012.200000	49761.765938	20.000000
C:\Users\cware\Desktop\Steller18Nov\18NovTrials\M26.DSG	11-1-2013	16:1:2	140123.000000	14012.300000	49762.014953	20.000000
C:\Users\cware\Desktop\Steller18Nov\18NovTrials\M26.DSG	11-1-2013	16:1:2	140124.000000	14012.400000	49764.304597	20.000000
C:\Users\cware\Desktop\Steller18Nov\18NovTrials\M26.DSG	11-1-2013	16:1:2	140125.000000	14012.500000	49763.806907	20.000000
C:\Users\cware\Desktop\Steller18Nov\18NovTrials\M26.DSG	11-1-2013	16:1:2	140126.000000	14012.600000	49766.719163	20.000000
C:\Users\cware\Desktop\Steller18Nov\18NovTrials\M26.DSG	11-1-2013	16:1:2	140127.000000	14012.700000	49767.864216	20.000000
C:\Users\cware\Desktop\Steller18Nov\18NovTrials\M26.DSG	11-1-2013	16:1:2	140128.000000	14012.800000	49769.805630	20.000000
C:\Users\cware\Desktop\Steller18Nov\18NovTrials\M26.DSG	11-1-2013	16:1:2	140129.000000	14012.900000	49773.788166	20.000000
C:\Users\cware\Desktop\Steller18Nov\18NovTrials\M26.DSG	11-1-2013	16:1:2	140130.000000	14013.000000	49774.858407	20.000000
C:\Users\cware\Desktop\Steller18Nov\18NovTrials\M26.DSG	11-1-2013	16:1:2	140131.000000	14013.100000	49779.189400	20.000000
C:\Users\cware\Desktop\Steller18Nov\18NovTrials\M26.DSG	11-1-2013	16:1:2	140132.000000	14013.200000	49788.025754	20.000000
C:\Users\cware\Desktop\Steller18Nov\18NovTrials\M26.DSG	11-1-2013	16:1:2	140133.000000	14013.300000	49783.570349	20.000000
C:\Users\cware\Desktop\Steller18Nov\18NovTrials\M26.DSG	11-1-2013	16:1:2	140134.000000	14013.400000	49772.020771	20.000000
C:\Users\cware\Desktop\Steller18Nov\18NovTrials\M26.DSG	11-1-2013	16:1:2	140135.000000	14013.500000	49773.041317	20.000000
C:\Users\cware\Desktop\Steller18Nov\18NovTrials\M26.DSG	11-1-2013	16:1:2	140136.000000	14013.600000	49772.468867	20.000000
C:\Users\cware\Desktop\Steller18Nov\18NovTrials\M26.DSG	11-1-2013	16:1:2	140137.000000	14013.700000	49764.727836	20.000000
C:\Users\cware\Desktop\Steller18Nov\18NovTrials\M26.DSG	11-1-2013	16:1:2	140138.000000	14013.800000	49769.357386	20.000000
C:\Users\cware\Desktop\Steller18Nov\18NovTrials\M26.DSG	11-1-2013	16:1:2	140139.000000	14013.900000	49769.954776	20.000000
C:\Users\cware\Desktop\Steller18Nov\18NovTrials\M26.DSG	11-1-2013	16:1:2	140140.000000	14014.000000	49766.470039	20.000000
C:\Users\cware\Desktop\Steller18Nov\18NovTrials\M26.DSG	11-1-2013	16:1:2	140141.000000	14014.100000	49765.175753	20.000000
C:\Users\cware\Desktop\Steller18Nov\18NovTrials\M26.DSG	11-1-2013	16:1:2	140142.000000	14014.200000	49764.005568	20.000000
C:\Users\cware\Desktop\Steller18Nov\18NovTrials\M26.DSG	11-1-2013	16:1:2	140143.000000	14014.300000	49762.811056	20.000000
C:\Users\cware\Desktop\Steller18Nov\18NovTrials\M26.DSG	11-1-2013	16:1:2	140144.000000	14014.400000	49760.272187	20.000000
C:\Users\cware\Desktop\Steller18Nov\18NovTrials\M26.DSG	11-1-2013	16:1:2	140145.000000	14014.500000	49761.367131	20.000000
C:\Users\cware\Desktop\Steller18Nov\18NovTrials\M26.DSG	11-1-2013	16:1:2	140146.000000	14014.600000	49759.425914	20.000000
C:\Users\cware\Desktop\Steller18Nov\18NovTrials\M26.DSG	11-1-2013	16:1:2	140147.000000	14014.700000	49762.810995	20.000000
C:\Users\cware\Desktop\Steller18Nov\18NovTrials\M26.DSG	11-1-2013	16:1:2	140148.000000	14014.800000	49762.114072	20.000000
C:\Users\cware\Desktop\Steller18Nov\18NovTrials\M26.DSG	11-1-2013	16:1:2	140149.000000	14014.900000	49763.557857	20.000000
C:\Users\cware\Desktop\Steller18Nov\18NovTrials\M26.DSG	11-1-2013	16:1:2	140150.000000	14015.000000	49763.657382	20.000000
C:\Users\cware\Desktop\Steller18Nov\18NovTrials\M26.DSG	11-1-2013	16:1:2	140151.000000	14015.100000	49762.786051	20.000000
C:\Users\cware\Desktop\Steller18Nov\18NovTrials\M26.DSG	11-1-2013	16:1:2	140152.000000	14015.200000	49767.017197	20.000000
C:\Users\cware\Desktop\Steller18Nov\18NovTrials\M26.DSG	11-1-2013	16:1:2	140153.000000	14015.300000	49770.054122	20.000000
C:\Users\cware\Desktop\Steller18Nov\18NovTrials\M26.DSG	11-1-2013	16:1:2	140154.000000	14015.400000	49773.937211	20.000000
C:\Users\cware\Desktop\Steller18Nov\18NovTrials\M26.DSG	11-1-2013	16:1:2	140155.000000	14015.500000	49772.667493	20.000000
C:\Users\cware\Desktop\Steller18Nov\18NovTrials\M26.DSG	11-1-2013	16:1:2	140156.000000	14015.600000	49777.620771	20.000000
C:\Users\cware\Desktop\Steller18Nov\18NovTrials\M26.DSG	11-1-2013	16:1:2	140157.000000	14015.700000	49779.338514	20.000000
C:\Users\cware\Desktop\Steller18Nov\18NovTrials\M26.DSG	11-1-2013	16:1:2	140158.000000	14015.800000	49774.708820	20.000000
C:\Users\cware\Desktop\Steller18Nov\18NovTrials\M26.DSG	11-1-2013	16:1:2	140159.000000	14015.900000	49769.581109	20.000000
C:\Users\cware\Desktop\Steller18Nov\18NovTrials\M26.DSG	11-1-2013	16:1:2	140160.000000	14016.000000	49767.141935	20.000000
C:\Users\cware\Desktop\Steller18Nov\18NovTrials\M26.DSG	11-1-2013	16:1:2	140161.000000	14016.100000	49767.241443	20.000000
C:\Users\cware\Desktop\Steller18Nov\18NovTrials\M26.DSG	11-1-2013	16:1:2	140162.000000	14016.200000	49763.632015	20.000000
C:\Users\cware\Desktop\Steller18Nov\18NovTrials\M26.DSG	11-1-2013	16:1:2	140163.000000	14016.300000	49760.744860	20.000000
C:\Users\cware\Desktop\Steller18Nov\18NovTrials\M26.DSG	11-1-2013	16:1:2	140164.000000	14016.400000	49763.134295	20.000000
C:\Users\cware\Desktop\Steller18Nov\18NovTrials\M26.DSG	11-1-2013	16:1:2	140165.000000	14016.500000	49761.142841	20.000000
C:\Users\cware\Desktop\Steller18Nov\18NovTrials\M26.DSG	11-1-2013	16:1:2	140166.000000	14016.600000	49756.015195	20.000000
C:\Users\cware\Desktop\Steller18Nov\18NovTrials\M26.DSG	11-1-2013	16:1:2	140167.000000	14016.700000	49752.729696	20.000000
C:\Users\cware\Desktop\Steller18Nov\18NovTrials\M26.DSG	11-1-2013	16:1:2	140168.000000	14016.800000	49763.880965	20.000000
C:\Users\cware\Desktop\Steller18Nov\18NovTrials\M26.DSG	11-1-2013	16:1:2	140169.000000	14016.900000	49764.702439	20.000000
C:\Users\cware\Desktop\Steller18Nov\18NovTrials\M26.DSG	11-1-2013	16:1:2	140170.000000	14017.000000	49765.175465	20.000000
C:\Users\cware\Desktop\Steller18Nov\18NovTrials\M26.DSG	11-1-2013	16:1:2	140171.000000	14017.100000	49751.709054	20.000000
C:\Users\cware\Desktop\Steller18Nov\18NovTrials\M26.DSG	11-1-2013	16:1:2	140172.000000	14017.200000	49740.582720	20.000000
C:\Users\cware\Desktop\Steller18Nov\18NovTrials\M26.DSG	11-1-2013	16:1:2	140173.000000	14017.300000	49722.835618	20.000000
C:\Users\cware\Desktop\Steller18Nov\18NovTrials\M26.DSG	11-1-2013	16:1:2	140174.000000	14017.400000	49700.782091	20.000000
C:\Users\cware\Desktop\Steller18Nov\18NovTrials\M26.DSG	11-1-2013	16:1:2	140175.000000	14017.500000	49684.727593	20.000000
C:\Users\cware\Desktop\Steller18Nov\18NovTrials\M26.DSG	11-1-2013	16:1:2	140176.000000	14017.600000	49667.751655	20.000000
C:\Users\cware\Desktop\Steller18Nov\18NovTrials\M26.DSG	11-1-2013	16:1:2	140177.000000	14017.700000	49646.669445	20.000000
C:\Users\cware\Desktop\Steller18Nov\18NovTrials\M26.DSG	11-1-2013	16:1:2	140178.000000	14017.800000	49632.083157	20.000000
C:\Users\cware\Desktop\Steller18Nov\18NovTrials\M26.DSG	11-1-2013	16:1:2	140179.000000	14017.900000	49612.294671	20.000000
C:\Users\cware\Desktop\Steller18Nov\18NovTrials\M26.DSG	11-1-2013	16:1:2	140180.000000	14018.000000	49590.987836	20.000000
C:\Users\cware\Desktop\Steller18Nov\18NovTrials\M26.DSG	11-1-2013	16:1:2	140181.000000	14018.100000	49571.398718	20.000000
C:\Users\cware\Desktop\Steller18Nov\18NovTrials\M26.DSG	11-1-2013	16:1:2	140182.000000	14018.200000	49551.585472	20.000000
C:\Users\cware\Desktop\Steller18Nov\18NovTrials\M26.DSG	11-1-2013	16:1:2	140183.000000	14018.300000	49532.195196	20.000000
C:\Users\cware\Desktop\Steller18Nov\18NovTrials\M26.DSG	11-1-2013	16:1:2	140184.000000	14018.400000	49511.759674	20.000000
C:\Users\cware\Desktop\Steller18Nov\18NovTrials\M26.DSG	11-1-2013	16:1:2	140185.000000	14018.500000	49494.709350	20.000000
C:\Users\cware\Desktop\Steller18Nov\18NovTrials\M26.DSG	11-1-2013	16:1:2	140186.000000	14018.600000	49479.426239	20.000000
C:\Users\cware\Desktop\Steller18Nov\18NovTrials\M26.DSG	11-1-2013	16:1:2	140187.000000	14018.700000	49459.986120	20.000000
C:\Users\cware\Desktop\Steller18Nov\18NovTrials\M26.DSG	11-1-2013	16:1:2	140188.000000	14018.800000	49457.719999	20.000000
C:\Users\cware\Desktop\Steller18Nov\18NovTrials\M26.DSG	11-1-2013	16:1:2	140189.000000	14018.900000	49462.797927	20.000000
C:\Users\cware\Desktop\Steller18Nov\18NovTrials\M26.DSG	11-1-2013	16:1:2	140190.000000	14019.000000	49461.304013	20.000000
C:\Users\cware\Desktop\Steller18Nov\18NovTrials\M26.DSG	11-1-2013	16:1:2	140191.000000	14019.100000	49463.519207	20.000000
C:\Users\cware\Desktop\Steller18Nov\18NovTrials\M26.DSG	11-1-2013	16:1:2	140192.000000	14019.200000	49461.527842	20.000000
C:\Users\cware\Desktop\Steller18Nov\18NovTrials\M26.DSG	11-1-2013	16:1:2	140193.000000	14019.300000	49463.195550	20.000000
C:\Users\cware\Desktop\Steller18Nov\18NovTrials\M26.DSG	11-1-2013	16:1:2	140194.000000	14019.400000	49463.792814	20.000000
C:\Users\cware\Desktop\Steller18Nov\18NovTrials\M26.DSG	11-1-2013	16:1:2	140195.000000	14019.500000	49462.647878	20.000000
C:\Users\cware\Desktop\Steller18Nov\18NovTrials\M26.DSG	11-1-2013	16:1:2	140196.000000	14019.600000	49463.444035	20.000000
C:\Users\cware\Desktop\Steller18Nov\18NovTrials\M26.DSG	11-1-2013	16:1:2	140197.000000	14019.700000	49464.813316	20.000000
C:\Users\cware\Desktop\Steller18Nov\18NovTrials\M26.DSG	11-1-2013	16:1:2	140198.000000	14019.800000	49464.092070	20.000000
C:\Users\cware\Desktop\Steller18Nov\18NovTrials\M26.DSG	11-1-2013	16:1:2	140199.000000	14019.900000	49465.834295	20.000000
C:\Users\cware\Desktop\Steller18Nov\18NovTrials\M26.DSG	11-1-2013	16:1:2	140200.000000	14020.000000	49466.456623	20.000000
C:\Users\cware\Desktop\Steller18Nov\18NovTrials\M26.DSG	11-1-2013	16:1:2	140201.000000	14020.100000	49464.117135	20.000000
C:\Users\cware\Desktop\Steller18Nov\18NovTrials\M26.DSG	11-1-2013	16:1:2	140202.000000	14020.200000	49463.893271	20.000000
C:\Users\cware\Desktop\Steller18Nov\18NovTrials\M26.DSG	11-1-2013	16:1:2	140203.000000	14020.300000	49462.797940	20.000000
C:\Users\cware\Desktop\Steller18Nov\18NovTrials\M26.DSG	11-1-2013	16:1:2	140204.000000	14020.400000	49464.041954	20.000000
C:\Users\cware\Desktop\Steller18Nov\18NovTrials\M26.DSG	11-1-2013	16:1:2	140205.000000	14020.500000	49463.792874	20.000000
C:\Users\cware\Desktop\Steller18Nov\18NovTrials\M26.DSG	11-1-2013	16:1:2	140206.000000	14020.600000	49463.992341	20.000000
C:\Users\cware\Desktop\Steller18Nov\18NovTrials\M26.DSG	11-1-2013	16:1:2	140207.000000	14020.700000	49462.150356	20.000000
C:\Users\cware\Desktop\Steller18Nov\18NovTrials\M26.DSG	11-1-2013	16:1:2	140208.000000	14020.800000	49463.444599	20.000000
C:\Users\cware\Desktop\Steller18Nov\18NovTrials\M26.DSG	11-1-2013	16:1:2	140209.000000	14020.900000	49462.897018	20.000000
C:\Users\cware\Desktop\Steller18Nov\18NovTrials\M26.DSG	11-1-2013	16:1:2	140210.000000	14021.000000	49461.876741	20.000000
C:\Users\cware\Desktop\Steller18Nov\18NovTrials\M26.DSG	11-1-2013	16:1:2	140211.000000	14021.100000	49462.996496	20.000000
C:\Users\cware\Desktop\Steller18Nov\18NovTrials\M26.DSG	11-1-2013	16:1:2	140212.000000	14021.200000	49461.453321	20.000000
C:\Users\cware\Desktop\Steller18Nov\18NovTrials\M26.DSG	11-1-2013	16:1:2	140213.000000	14021.300000	49463.096546	20.000000
C:\Users\cware\Desktop\Steller18Nov\18NovTrials\M26.DSG	11-1-2013	16:1:2	140214.000000	14021.400000	49461.080098	20.000000
C:\Users\cware\Desktop\Steller18Nov\18NovTrials\M26.DSG	11-1-2013	16:1:2	140215.000000	14021.500000	49460.408027	20.000000
C:\Users\cware\Desktop\Steller18Nov\18NovTrials\M26.DSG	11-1-2013	16:1:2	140216.000000	14021.600000	49461.851629	20.000000
C:\Users\cware\Desktop\Steller18Nov\18NovTrials\M26.DSG	11-1-2013	16:1:2	140217.000000	14021.700000	49462.722993	20.000000
C:\Users\cware\Desktop\Steller18Nov\18NovTrials\M26.DSG	11-1-2013	16:1:2	140218.000000	14021.800000	49462.374358	20.000000
C:\Users\cware\Desktop\Steller18Nov\18NovTrials\M26.DSG	11-1-2013	16:1:2	140219.000000	14021.900000	49461.378864	20.000000
C:\Users\cware\Desktop\Steller18Nov\18NovTrials\M26.DSG	11-1-2013	16:1:2	140220.000000	14022.000000	49462.896688	20.000000
C:\Users\cware\Desktop\Steller18Nov\18NovTrials\M26.DSG	11-1-2013	16:1:2	140221.000000	14022.100000	49462.249253	20.000000
C:\Users\cware\Desktop\Steller18Nov\18NovTrials\M26.DSG	11-1-2013	16:1:2	140222.000000	14022.200000	49465.136830	20.000000
C:\Users\cware\Desktop\Steller18Nov\18NovTrials\M26.DSG	11-1-2013	16:1:2	140223.000000	14022.300000	49466.232148	20.000000
C:\Users\cware\Desktop\Steller18Nov\18NovTrials\M26.DSG	11-1-2013	16:1:2	140224.000000	14022.400000	49464.937463	20.000000
C:\Users\cware\Desktop\Steller18Nov\18NovTrials\M26.DSG	11-1-2013	16:1:2	140225.000000	14022.500000	49462.448637	20.000000
C:\Users\cware\Desktop\Steller18Nov\18NovTrials\M26.DSG	11-1-2013	16:1:2	140226.000000	14022.600000	49462.723228	20.000000
C:\Users\cware\Desktop\Steller18Nov\18NovTrials\M26.DSG	11-1-2013	16:1:2	140227.000000	14022.700000	49467.850942	20.000000
C:\Users\cware\Desktop\Steller18Nov\18NovTrials\M26.DSG	11-1-2013	16:1:2	140228.000000	14022.800000	49475.467752	20.000000
C:\Users\cware\Desktop\Steller18Nov\18NovTrials\M26.DSG	11-1-2013	16:1:2	140229.000000	14022.900000	49479.226386	20.000000
C:\Users\cware\Desktop\Steller18Nov\18NovTrials\M26.DSG	11-1-2013	16:1:2	140230.000000	14023.000000	49488.037406	20.000000
C:\Users\cware\Desktop\Steller18Nov\18NovTrials\M26.DSG	11-1-2013	16:1:2	140231.000000	14023.100000	49478.305062	20.000000
C:\Users\cware\Desktop\Steller18Nov\18NovTrials\M26.DSG	11-1-2013	16:1:2	140232.000000	14023.200000	49472.256743	20.000000
C:\Users\cware\Desktop\Steller18Nov\18NovTrials\M26.DSG	11-1-2013	16:1:2	140233.000000	14023.300000	49475.791080	20.000000
C:\Users\cware\Desktop\Steller18Nov\18NovTrials\M26.DSG	11-1-2013	16:1:2	140234.000000	14023.400000	49472.878819	20.000000
C:\Users\cware\Desktop\Steller18Nov\18NovTrials\M26.DSG	11-1-2013	16:1:2	140235.000000	14023.500000	49469.119722	20.000000
C:\Users\cware\Desktop\Steller18Nov\18NovTrials\M26.DSG	11-1-2013	16:1:2	140236.000000	14023.600000	49461.677032	20.000000
C:\Users\cware\Desktop\Steller18Nov\18NovTrials\M26.DSG	11-1-2013	16:1:2	140237.000000	14023.700000	49463.643333	20.000000
C:\Users\cware\Desktop\Steller18Nov\18NovTrials\M26.DSG	11-1-2013	16:1:2	140238.000000	14023.800000	49465.634208	20.000000
C:\Users\cware\Desktop\Steller18Nov\18NovTrials\M26.DSG	11-1-2013	16:1:2	140239.000000	14023.900000	49463.966613	20.000000
C:\Users\cware\Desktop\Steller18Nov\18NovTrials\M26.DSG	11-1-2013	16:1:2	140240.000000	14024.000000	49463.344471	20.000000
C:\Users\cware\Desktop\Steller18Nov\18NovTrials\M26.DSG	11-1-2013	16:1:2	140241.000000	14024.100000	49463.667612	20.000000
C:\Users\cware\Desktop\Steller18Nov\18NovTrials\M26.DSG	11-1-2013	16:1:2	140242.000000	14024.200000	49462.921020	20.000000
C:\Users\cware\Desktop\Steller18Nov\18NovTrials\M26.DSG	11-1-2013	16:1:2	140243.000000	14024.300000	49464.215671	20.000000
C:\Users\cware\Desktop\Steller18Nov\18NovTrials\M26.DSG	11-1-2013	16:1:2	140244.000000	14024.400000	49463.667777	20.000000
C:\Users\cware\Desktop\Steller18Nov\18NovTrials\M26.DSG	11-1-2013	16:1:2	140245.000000	14024.500000	49465.210965	20.000000
C:\Users\cware\Desktop\Steller18Nov\18NovTrials\M26.DSG	11-1-2013	16:1:2	140246.000000	14024.600000	49463.020389	20.000000
C:\Users\cware\Desktop\Steller18Nov\18NovTrials\M26.DSG	11-1-2013	16:1:2	140247.000000	14024.700000	49462.945672	20.000000
C:\Users\cware\Desktop\Steller18Nov\18NovTrials\M26.DSG	11-1-2013	16:1:2	140248.000000	14024.800000	49463.891653	20.000000
C:\Users\cware\Desktop\Steller18Nov\18NovTrials\M26.DSG	11-1-2013	16:1:2	140249.000000	14024.900000	49464.066177	20.000000
C:\Users\cware\Desktop\Steller18Nov\18NovTrials\M26.DSG	11-1-2013	16:1:2	140250.000000	14025.000000	49464.613589	20.000000
C:\Users\cware\Desktop\Steller18Nov\18NovTrials\M26.DSG	11-1-2013	16:1:2	140251.000000	14025.100000	49462.398412	20.000000
C:\Users\cware\Desktop\Steller18Nov\18NovTrials\M26.DSG	11-1-2013	16:1:2	140252.000000	14025.200000	49463.045840	20.000000
C:\Users\cware\Desktop\Steller18Nov\18NovTrials\M26.DSG	11-1-2013	16:1:2	140253.000000	14025.300000	49462.572728	20.000000
C:\Users\cware\Desktop\Steller18Nov\18NovTrials\M26.DSG	11-1-2013	16:1:2	140254.000000	14025.400000	49464.141197	20.000000
C:\Users\cware\Desktop\Steller18Nov\18NovTrials\M26.DSG	11-1-2013	16:1:2	140255.000000	14025.500000	49462.448138	20.000000
C:\Users\cware\Desktop\Steller18Nov\18NovTrials\M26.DSG	11-1-2013	16:1:2	140256.000000	14025.600000	49462.398026	20.000000
C:\Users\cware\Desktop\Steller18Nov\18NovTrials\M26.DSG	11-1-2013	16:1:2	140257.000000	14025.700000	49463.368703	20.000000
C:\Users\cware\Desktop\Steller18Nov\18NovTrials\M26.DSG	11-1-2013	16:1:2	140258.000000	14025.800000	49462.621638	20.000000
C:\Users\cware\Desktop\Steller18Nov\18NovTrials\M26.DSG	11-1-2013	16:1:2	140259.000000	14025.900000	49463.368330	20.000000
C:\Users\cware\Desktop\Steller18Nov\18NovTrials\M26.DSG	11-1-2013	16:1:2	140260.000000	14026.000000	49463.567337	20.000000
C:\Users\cware\Desktop\Steller18Nov\18NovTrials\M26.DSG	11-1-2013	16:1:2	140261.000000	14026.100000	49464.239469	20.000000
C:\Users\cware\Desktop\Steller18Nov\18NovTrials\M26.DSG	11-1-2013	16:1:2	140262.000000	14026.200000	49463.567016	20.000000
C:\Users\cware\Desktop\Steller18Nov\18NovTrials\M26.DSG	11-1-2013	16:1:2	140263.000000	14026.300000	49463.691471	20.000000
C:\Users\cware\Desktop\Steller18Nov\18NovTrials\M26.DSG	11-1-2013	16:1:2	140264.000000	14026.400000	49462.023346	20.000000
C:\Users\cware\Desktop\Steller18Nov\18NovTrials\M26.DSG	11-1-2013	16:1:2	140265.000000	14026.500000	49464.363369	20.000000
C:\Users\cware\Desktop\Steller18Nov\18NovTrials\M26.DSG	11-1-2013	16:1:2	140266.000000	14026.600000	49464.164062	20.000000
C:\Users\cware\Desktop\Steller18Nov\18NovTrials\M26.DSG	11-1-2013	16:1:2	140267.000000	14026.700000	49461.898830	20.000000
C:\Users\cware\Desktop\Steller18Nov\18NovTrials\M26.DSG	11-1-2013	16:1:2	140268.000000	14026.800000	49462.869390	20.000000
C:\Users\cware\Desktop\Steller18Nov\18NovTrials\M26.DSG	11-1-2013	16:1:2	140269.000000	14026.900000	49462.670045	20.000000
C:\Users\cware\Desktop\Steller18Nov\18NovTrials\M26.DSG	11-1-2013	16:1:2	140270.000000	14027.000000	49462.620376	20.000000
C:\Users\cware\Desktop\Steller18Nov\18NovTrials\M26.DSG	11-1-2013	16:1:2	140271.000000	14027.100000	49462.421898	20.000000
C:\Users\cware\Desktop\Steller18Nov\18NovTrials\M26.DSG	11-1-2013	16:1:2	140272.000000	14027.200000	49461.301970	20.000000
C:\Users\cware\Desktop\Steller18Nov\18NovTrials\M26.DSG	11-1-2013	16:1:2	140273.000000	14027.300000	49464.139462	20.000000
C:\Users\cware\Desktop\Steller18Nov\18NovTrials\M26.DSG	11-1-2013	16:1:2	140274.000000	14027.400000	49473.174996	20.000000
C:\Users\cware\Desktop\Steller18Nov\18NovTrials\M26.DSG	11-1-2013	16:1:2	140275.000000	14027.500000	49495.452301	20.000000
C:\Users\cware\Desktop\Steller18Nov\18NovTrials\M26.DSG	11-1-2013	16:1:2	140276.000000	14027.600000	49508.296072	20.000000
C:\Users\cware\Desktop\Steller18Nov\18NovTrials\M26.DSG	11-1-2013	16:1:2	140277.000000	14027.700000	49527.735778	20.000000
C:\Users\cware\Desktop\Steller18Nov\18NovTrials\M26.DSG	11-1-2013	16:1:2	140278.000000	14027.800000	49549.913419	20.000000
C:\Users\cware\Desktop\Steller18Nov\18NovTrials\M26.DSG	11-1-2013	16:1:2	140279.000000	14027.900000	49570.548393	20.000000
C:\Users\cware\Desktop\Steller18Nov\18NovTrials\M26.DSG	11-1-2013	16:1:2	140280.000000	14028.000000	49585.408069	20.000000
C:\Users\cware\Desktop\Steller18Nov\18NovTrials\M26.DSG	11-1-2013	16:1:2	140281.000000	14028.100000	49601.587352	20.000000
C:\Users\cware\Desktop\Steller18Nov\18NovTrials\M26.DSG	11-1-2013	16:1:2	140282.000000	14028.200000	49622.321382	20.000000
C:\Users\cware\Desktop\Steller18Nov\18NovTrials\M26.DSG	11-1-2013	16:1:2	140283.000000	14028.300000	49629.365411	20.000000
C:\Users\cware\Desktop\Steller18Nov\18NovTrials\M26.DSG	11-1-2013	16:1:2	140284.000000	14028.400000	49646.938227	20.000000
C:\Users\cware\Desktop\Steller18Nov\18NovTrials\M26.DSG	11-1-2013	16:1:2	140285.000000	14028.500000	49661.300282	20.000000
C:\Users\cware\Desktop\Steller18Nov\18NovTrials\M26.DSG	11-1-2013	16:1:2	140286.000000	14028.600000	49659.109818	20.000000
C:\Users\cware\Desktop\Steller18Nov\18NovTrials\M26.DSG	11-1-2013	16:1:2	140287.000000	14028.700000	49649.949812	20.000000
C:\Users\cware\Desktop\Steller18Nov\18NovTrials\M26.DSG	11-1-2013	16:1:2	140288.000000	14028.800000	49645.419538	20.000000
C:\Users\cware\Desktop\Steller18Nov\18NovTrials\M26.DSG	11-1-2013	16:1:2	140289.000000	14028.900000	49658.711291	20.000000
C:\Users\cware\Desktop\Steller18Nov\18NovTrials\M26.DSG	11-1-2013	16:1:2	140290.000000	14029.000000	49666.925090	20.000000
C:\Users\cware\Desktop\Steller18Nov\18NovTrials\M26.DSG	11-1-2013	16:1:2	140291.000000	14029.100000	49677.752478	20.000000
C:\Users\cware\Desktop\Steller18Nov\18NovTrials\M26.DSG	11-1-2013	16:1:2	140292.000000	14029.200000	49681.361556	20.000000
C:\Users\cware\Desktop\Steller18Nov\18NovTrials\M26.DSG	11-1-2013	16:1:2	140293.000000	14029.300000	49691.044270	20.000000
C:\Users\cware\Desktop\Steller18Nov\18NovTrials\M26.DSG	11-1-2013	16:1:2	140294.000000	14029.400000	49691.492025	20.000000
C:\Users\cware\Desktop\Steller18Nov\18NovTrials\M26.DSG	11-1-2013	16:1:2	140295.000000	14029.500000	49690.471475	20.000000
C:\Users\cware\Desktop\Steller18Nov\18NovTrials\M26.DSG	11-1-2013	16:1:2	140296.000000	14029.600000	49696.071836	20.000000
C:\Users\cware\Desktop\Steller18Nov\18NovTrials\M26.DSG	11-1-2013	16:1:2	140297.000000	14029.700000	49692.985370	20.000000
C:\Users\cware\Desktop\Steller18Nov\18NovTrials\M26.DSG	11-1-2013	16:1:2	140298.000000	14029.800000	49700.527171	20.000000
C:\Users\cware\Desktop\Steller18Nov\18NovTrials\M26.DSG	11-1-2013	16:1:2	140299.000000	14029.900000	49712.026581	20.000000
C:\Users\cware\Desktop\Steller18Nov\18NovTrials\M26.DSG	11-1-2013	16:1:2	140300.000000	14030.000000	49712.648705	20.000000
C:\Users\cware\Desktop\Steller18Nov\18NovTrials\M26.DSG	11-1-2013	16:1:2	140301.000000	14030.100000	49717.776215	20.000000
C:\Users\cware\Desktop\Steller18Nov\18NovTrials\M26.DSG	11-1-2013	16:1:2	140302.000000	14030.200000	49706.575074	20.000000
C:\Users\cware\Desktop\Steller18Nov\18NovTrials\M26.DSG	11-1-2013	16:1:2	140303.000000	14030.300000	49694.204229	20.000000
C:\Users\cware\Desktop\Steller18Nov\18NovTrials\M26.DSG	11-1-2013	16:1:2	140304.000000	14030.400000	49668.964500	20.000000
C:\Users\cware\Desktop\Steller18Nov\18NovTrials\M26.DSG	11-1-2013	16:1:2	140305.000000	14030.500000	49656.717827	20.000000
C:\Users\cware\Desktop\Steller18Nov\18NovTrials\M26.DSG	11-1-2013	16:1:2	140306.000000	14030.600000	49650.320687	20.000000
C:\Users\cware\Desktop\Steller18Nov\18NovTrials\M26.DSG	11-1-2013	16:1:2	140307.000000	14030.700000	49637.875042	20.000000
C:\Users\cware\Desktop\Steller18Nov\18NovTrials\M26.DSG	11-1-2013	16:1:2	140308.000000	14030.800000	49617.464119	20.000000
C:\Users\cware\Desktop\Steller18Nov\18NovTrials\M26.DSG	11-1-2013	16:1:2	140309.000000	14030.900000	49607.482857	20.000000
C:\Users\cware\Desktop\Steller18Nov\18NovTrials\M26.DSG	11-1-2013	16:1:2	140310.000000	14031.000000	49597.078343	20.000000
C:\Users\cware\Desktop\Steller18Nov\18NovTrials\M26.DSG	11-1-2013	16:1:2	140311.000000	14031.100000	49577.663413	20.000000
C:\Users\cware\Desktop\Steller18Nov\18NovTrials\M26.DSG	11-1-2013	16:1:2	140312.000000	14031.200000	49562.678709	20.000000
C:\Users\cware\Desktop\Steller18Nov\18NovTrials\M26.DSG	11-1-2013	16:1:2	140313.000000	14031.300000	49548.963627	20.000000
C:\Users\cware\Desktop\Steller18Nov\18NovTrials\M26.DSG	11-1-2013	16:1:2	140314.000000	14031.400000	49542.367311	20.000000
C:\Users\cware\Desktop\Steller18Nov\18NovTrials\M26.DSG	11-1-2013	16:1:2	140315.000000	14031.500000	49540.400902	20.000000
C:\Users\cware\Desktop\Steller18Nov\18NovTrials\M26.DSG	11-1-2013	16:1:2	140316.000000	14031.600000	49528.403318	20.000000
C:\Users\cware\Desktop\Steller18Nov\18NovTrials\M26.DSG	11-1-2013	16:1:2	140317.000000	14031.700000	49509.784885	20.000000
C:\Users\cware\Desktop\Steller18Nov\18NovTrials\M26.DSG	11-1-2013	16:1:2	140318.000000	14031.800000	49495.248572	20.000000
C:\Users\cware\Desktop\Steller18Nov\18NovTrials\M26.DSG	11-1-2013	16:1:2	140319.000000	14031.900000	49449.050718	20.000000
C:\Users\cware\Desktop\Steller18Nov\18NovTrials\M26.DSG	11-1-2013	16:1:2	140320.000000	14032.000000	49411.364477	20.000000
C:\Users\cware\Desktop\Steller18Nov\18NovTrials\M26.DSG	11-1-2013	16:1:2	140321.000000	14032.100000	49461.693812	20.000000
C:\Users\cware\Desktop\Steller18Nov\18NovTrials\M26.DSG	11-1-2013	16:1:2	140322.000000	14032.200000	49460.175532	20.000000
C:\Users\cware\Desktop\Steller18Nov\18NovTrials\M26.DSG	11-1-2013	16:1:2	140323.000000	14032.300000	49459.652391	20.000000
C:\Users\cware\Desktop\Steller18Nov\18NovTrials\M26.DSG	11-1-2013	16:1:2	140324.000000	14032.400000	49459.776317	20.000000
C:\Users\cware\Desktop\Steller18Nov\18NovTrials\M26.DSG	11-1-2013	16:1:2	140325.000000	14032.500000	49460.597648	20.000000
C:\Users\cware\Desktop\Steller18Nov\18NovTrials\M26.DSG	11-1-2013	16:1:2	140326.000000	14032.600000	49462.165601	20.000000
C:\Users\cware\Desktop\Steller18Nov\18NovTrials\M26.DSG	11-1-2013	16:1:2	140327.000000	14032.700000	49461.244762	20.000000
C:\Users\cware\Desktop\Steller18Nov\18NovTrials\M26.DSG	11-1-2013	16:1:2	140328.000000	14032.800000	49465.202125	20.000000
C:\Users\cware\Desktop\Steller18Nov\18NovTrials\M26.DSG	11-1-2013	16:1:2	140329.000000	14032.900000	49464.803747	20.000000
C:\Users\cware\Desktop\Steller18Nov\18NovTrials\M26.DSG	11-1-2013	16:1:2	140330.000000	14033.000000	49466.048381	20.000000
C:\Users\cware\Desktop\Steller18Nov\18NovTrials\M26.DSG	11-1-2013	16:1:2	140331.000000	14033.100000	49463.459865	20.000000
C:\Users\cware\Desktop\Steller18Nov\18NovTrials\M26.DSG	11-1-2013	16:1:2	140332.000000	14033.200000	49461.244259	20.000000
C:\Users\cware\Desktop\Steller18Nov\18NovTrials\M26.DSG	11-1-2013	16:1:2	140333.000000	14033.300000	49460.447664	20.000000
C:\Users\cware\Desktop\Steller18Nov\18NovTrials\M26.DSG	11-1-2013	16:1:2	140334.000000	14033.400000	49462.663113	20.000000
C:\Users\cware\Desktop\Steller18Nov\18NovTrials\M26.DSG	11-1-2013	16:1:2	140335.000000	14033.500000	49463.583973	20.000000
C:\Users\cware\Desktop\Steller18Nov\18NovTrials\M26.DSG	11-1-2013	16:1:2	140336.000000	14033.600000	49461.543216	20.000000
C:\Users\cware\Desktop\Steller18Nov\18NovTrials\M26.DSG	11-1-2013	16:1:2	140337.000000	14033.700000	49463.982373	20.000000
C:\Users\cware\Desktop\Steller18Nov\18NovTrials\M26.DSG	11-1-2013	16:1:2	140338.000000	14033.800000	49464.679179	20.000000
C:\Users\cware\Desktop\Steller18Nov\18NovTrials\M26.DSG	11-1-2013	16:1:2	140339.000000	14033.900000	49462.289652	20.000000
C:\Users\cware\Desktop\Steller18Nov\18NovTrials\M26.DSG	11-1-2013	16:1:2	140340.000000	14034.000000	49462.862411	20.000000
C:\Users\cware\Desktop\Steller18Nov\18NovTrials\M26.DSG	11-1-2013	16:1:2	140341.000000	14034.100000	49461.891591	20.000000
C:\Users\cware\Desktop\Steller18Nov\18NovTrials\M26.DSG	11-1-2013	16:1:2	140342.000000	14034.200000	49459.253020	20.000000
C:\Users\cware\Desktop\Steller18Nov\18NovTrials\M26.DSG	11-1-2013	16:1:2	140343.000000	14034.300000	49459.427578	20.000000
C:\Users\cware\Desktop\Steller18Nov\18NovTrials\M26.DSG	11-1-2013	16:1:2	140344.000000	14034.400000	49463.932985	20.000000
C:\Users\cware\Desktop\Steller18Nov\18NovTrials\M26.DSG	11-1-2013	16:1:2	140345.000000	14034.500000	49461.120025	20.000000
C:\Users\cware\Desktop\Steller18Nov\18NovTrials\M26.DSG	11-1-2013	16:1:2	140346.000000	14034.600000	49462.041085	20.000000
C:\Users\cware\Desktop\Steller18Nov\18NovTrials\M26.DSG	11-1-2013	16:1:2	140347.000000	14034.700000	49461.244355	20.000000
C:\Users\cware\Desktop\Steller18Nov\18NovTrials\M26.DSG	11-1-2013	16:1:2	140348.000000	14034.800000	49462.389425	20.000000
C:\Users\cware\Desktop\Steller18Nov\18NovTrials\M26.DSG	11-1-2013	16:1:2	140349.000000	14034.900000	49462.936919	20.000000
C:\Users\cware\Desktop\Steller18Nov\18NovTrials\M26.DSG	11-1-2013	16:1:2	140350.000000	14035.000000	49461.667559	20.000000
C:\Users\cware\Desktop\Steller18Nov\18NovTrials\M26.DSG	11-1-2013	16:1:2	140351.000000	14035.100000	49464.480202	20.000000
C:\Users\cware\Desktop\Steller18Nov\18NovTrials\M26.DSG	11-1-2013	16:1:2	140352.000000	14035.200000	49461.269510	20.000000
C:\Users\cware\Desktop\Steller18Nov\18NovTrials\M26.DSG	11-1-2013	16:1:2	140353.000000	14035.300000	49460.821511	20.000000
C:\Users\cware\Desktop\Steller18Nov\18NovTrials\M26.DSG	11-1-2013	16:1:2	140354.000000	14035.400000	49462.041163	20.000000
C:\Users\cware\Desktop\Steller18Nov\18NovTrials\M26.DSG	11-1-2013	16:1:2	140355.000000	14035.500000	49462.737700	20.000000
C:\Users\cware\Desktop\Steller18Nov\18NovTrials\M26.DSG	11-1-2013	16:1:2	140356.000000	14035.600000	49462.165817	20.000000
C:\Users\cware\Desktop\Steller18Nov\18NovTrials\M26.DSG	11-1-2013	16:1:2	140357.000000	14035.700000	49461.617954	20.000000
C:\Users\cware\Desktop\Steller18Nov\18NovTrials\M26.DSG	11-1-2013	16:1:2	140358.000000	14035.800000	49461.916569	20.000000
C:\Users\cware\Desktop\Steller18Nov\18NovTrials\M26.DSG	11-1-2013	16:1:2	140359.000000	14035.900000	49462.240248	20.000000
C:\Users\cware\Desktop\Steller18Nov\18NovTrials\M26.DSG	11-1-2013	16:1:2	140360.000000	14036.000000	49461.070065	20.000000
C:\Users\cware\Desktop\Steller18Nov\18NovTrials\M26.DSG	11-1-2013	16:1:2	140361.000000	14036.100000	49460.223913	20.000000
C:\Users\cware\Desktop\Steller18Nov\18NovTrials\M26.DSG	11-1-2013	16:1:2	140362.000000	14036.200000	49462.240122	20.000000
C:\Users\cware\Desktop\Steller18Nov\18NovTrials\M26.DSG	11-1-2013	16:1:2	140363.000000	14036.300000	49461.543051	20.000000
C:\Users\cware\Desktop\Steller18Nov\18NovTrials\M26.DSG	11-1-2013	16:1:2	140364.000000	14036.400000	49462.165280	20.000000
C:\Users\cware\Desktop\Steller18Nov\18NovTrials\M26.DSG	11-1-2013	16:1:2	140365.000000	14036.500000	49462.513780	20.000000
C:\Users\cware\Desktop\Steller18Nov\18NovTrials\M26.DSG	11-1-2013	16:1:2	140366.000000	14036.600000	49462.015890	20.000000
C:\Users\cware\Desktop\Steller18Nov\18NovTrials\M26.DSG	11-1-2013	16:1:2	140367.000000	14036.700000	49460.174023	20.000000
C:\Users\cware\Desktop\Steller18Nov\18NovTrials\M26.DSG	11-1-2013	16:1:2	140368.000000	14036.800000	49462.538563	20.000000
C:\Users\cware\Desktop\Steller18Nov\18NovTrials\M26.DSG	11-1-2013	16:1:2	140369.000000	14036.900000	49461.443513	20.000000
C:\Users\cware\Desktop\Steller18Nov\18NovTrials\M26.DSG	11-1-2013	16:1:2	140370.000000	14037.000000	49461.244060	20.000000
C:\Users\cware\Desktop\Steller18Nov\18NovTrials\M26.DSG	11-1-2013	16:1:2	140371.000000	14037.100000	49462.090520	20.000000
C:\Users\cware\Desktop\Steller18Nov\18NovTrials\M26.DSG	11-1-2013	16:1:2	140372.000000	14037.200000	49462.189915	20.000000
C:\Users\cware\Desktop\Steller18Nov\18NovTrials\M26.DSG	11-1-2013	16:1:2	140373.000000	14037.300000	49460.871054	20.000000
C:\Users\cware\Desktop\Steller18Nov\18NovTrials\M26.DSG	11-1-2013	16:1:2	140374.000000	14037.400000	49462.040608	20.000000
C:\Users\cware\Desktop\Steller18Nov\18NovTrials\M26.DSG	11-1-2013	16:1:2	140375.000000	14037.500000	49461.343650	20.000000
C:\Users\cware\Desktop\Steller18Nov\18NovTrials\M26.DSG	11-1-2013	16:1:2	140376.000000	14037.600000	49462.065698	20.000000
C:\Users\cware\Desktop\Steller18Nov\18NovTrials\M26.DSG	11-1-2013	16:1:2	140377.000000	14037.700000	49463.086079	20.000000
C:\Users\cware\Desktop\Steller18Nov\18NovTrials\M26.DSG	11-1-2013	16:1:2	140378.000000	14037.800000	49462.463794	20.000000
C:\Users\cware\Desktop\Steller18Nov\18NovTrials\M26.DSG	11-1-2013	16:1:2	140379.000000	14037.900000	49461.542713	20.000000
C:\Users\cware\Desktop\Steller18Nov\18NovTrials\M26.DSG	11-1-2013	16:1:2	140380.000000	14038.000000	49461.866526	20.000000
C:\Users\cware\Desktop\Steller18Nov\18NovTrials\M26.DSG	11-1-2013	16:1:2	140381.000000	14038.100000	49460.745870	20.000000
C:\Users\cware\Desktop\Steller18Nov\18NovTrials\M26.DSG	11-1-2013	16:1:2	140382.000000	14038.200000	49462.488585	20.000000
C:\Users\cware\Desktop\Steller18Nov\18NovTrials\M26.DSG	11-1-2013	16:1:2	140383.000000	14038.300000	49461.617343	20.000000
C:\Users\cware\Desktop\Steller18Nov\18NovTrials\M26.DSG	11-1-2013	16:1:2	140384.000000	14038.400000	49461.666982	20.000000
C:\Users\cware\Desktop\Steller18Nov\18NovTrials\M26.DSG	11-1-2013	16:1:2	140385.000000	14038.500000	49460.771156	20.000000
C:\Users\cware\Desktop\Steller18Nov\18NovTrials\M26.DSG	11-1-2013	16:1:2	140386.000000	14038.600000	49460.671458	20.000000
C:\Users\cware\Desktop\Steller18Nov\18NovTrials\M26.DSG	11-1-2013	16:1:2	140387.000000	14038.700000	49461.318520	20.000000
C:\Users\cware\Desktop\Steller18Nov\18NovTrials\M26.DSG	11-1-2013	16:1:2	140388.000000	14038.800000	49460.671163	20.000000
C:\Users\cware\Desktop\Steller18Nov\18NovTrials\M26.DSG	11-1-2013	16:1:2	140389.000000	14038.900000	49462.513281	20.000000
C:\Users\cware\Desktop\Steller18Nov\18NovTrials\M26.DSG	11-1-2013	16:1:2	140390.000000	14039.000000	49461.517709	20.000000
C:\Users\cware\Desktop\Steller18Nov\18NovTrials\M26.DSG	11-1-2013	16:1:2	140391.000000	14039.100000	49460.422369	20.000000
C:\Users\cware\Desktop\Steller18Nov\18NovTrials\M26.DSG	11-1-2013	16:1:2	140392.000000	14039.200000	49460.969751	20.000000
C:\Users\cware\Desktop\Steller18Nov\18NovTrials\M26.DSG	11-1-2013	16:1:2	140393.000000	14039.300000	49459.999504	20.000000
C:\Users\cware\Desktop\Steller18Nov\18NovTrials\M26.DSG	11-1-2013	16:1:2	140394.000000	14039.400000	49460.895143	20.000000
C:\Users\cware\Desktop\Steller18Nov\18NovTrials\M26.DSG	11-1-2013	16:1:2	140395.000000	14039.500000	49460.845265	20.000000
C:\Users\cware\Desktop\Steller18Nov\18NovTrials\M26.DSG	11-1-2013	16:1:2	140396.000000	14039.600000	49461.791255	20.000000
C:\Users\cware\Desktop\Steller18Nov\18NovTrials\M26.DSG	11-1-2013	16:1:2	140397.000000	14039.700000	49459.725238	20.000000
C:\Users\cware\Desktop\Steller18Nov\18NovTrials\M26.DSG	11-1-2013	16:1:2	140398.000000	14039.800000	49460.696088	20.000000
C:\Users\cware\Desktop\Steller18Nov\18NovTrials\M26.DSG	11-1-2013	16:1:2	140399.000000	14039.900000	49461.716456	20.000000
C:\Users\cware\Desktop\Steller18Nov\18NovTrials\M26.DSG	11-1-2013	16:1:2	140400.000000	14040.000000	49460.944942	20.000000
C:\Users\cware\Desktop\Steller18Nov\18NovTrials\M26.DSG	11-1-2013	16:1:2	140401.000000	14040.100000	49462.488108	20.000000
C:\Users\cware\Desktop\Steller18Nov\18NovTrials\M26.DSG	11-1-2013	16:1:2	140402.000000	14040.200000	49461.094106	20.000000
C:\Users\cware\Desktop\Steller18Nov\18NovTrials\M26.DSG	11-1-2013	16:1:2	140403.000000	14040.300000	49461.641540	20.000000
C:\Users\cware\Desktop\Steller18Nov\18NovTrials\M26.DSG	11-1-2013	16:1:2	140404.000000	14040.400000	49462.512470	20.000000
C:\Users\cware\Desktop\Steller18Nov\18NovTrials\M26.DSG	11-1-2013	16:1:2	140405.000000	14040.500000	49460.098244	20.000000
C:\Users\cware\Desktop\Steller18Nov\18NovTrials\M26.DSG	11-1-2013	16:1:2	140406.000000	14040.600000	49461.093798	20.000000
C:\Users\cware\Desktop\Steller18Nov\18NovTrials\M26.DSG	11-1-2013	16:1:2	140407.000000	14040.700000	49461.940050	20.000000
C:\Users\cware\Desktop\Steller18Nov\18NovTrials\M26.DSG	11-1-2013	16:1:2	140408.000000	14040.800000	49461.193271	20.000000
C:\Users\cware\Desktop\Steller18Nov\18NovTrials\M26.DSG	11-1-2013	16:1:2	140409.000000	14040.900000	49460.322046	20.000000
C:\Users\cware\Desktop\Steller18Nov\18NovTrials\M26.DSG	11-1-2013	16:1:2	140410.000000	14041.000000	49460.247421	20.000000
C:\Users\cware\Desktop\Steller18Nov\18NovTrials\M26.DSG	11-1-2013	16:1:2	140411.000000	14041.100000	49459.177028	20.000000
C:\Users\cware\Desktop\Steller18Nov\18NovTrials\M26.DSG	11-1-2013	16:1:2	140412.000000	14041.200000	49460.919444	20.000000
C:\Users\cware\Desktop\Steller18Nov\18NovTrials\M26.DSG	11-1-2013	16:1:2	140413.000000	14041.300000	49463.781748	20.000000
C:\Users\cware\Desktop\Steller18Nov\18NovTrials\M26.DSG	11-1-2013	16:1:2	140414.000000	14041.400000	49462.587152	20.000000
C:\Users\cware\Desktop\Steller18Nov\18NovTrials\M26.DSG	11-1-2013	16:1:2	140415.000000	14041.500000	49461.317518	20.000000
C:\Users\cware\Desktop\Steller18Nov\18NovTrials\M26.DSG	11-1-2013	16:1:2	140416.000000	14041.600000	49461.143134	20.000000
C:\Users\cware\Desktop\Steller18Nov\18NovTrials\M26.DSG	11-1-2013	16:1:2	140417.000000	14041.700000	49463.234089	20.000000
C:\Users\cware\Desktop\Steller18Nov\18NovTrials\M26.DSG	11-1-2013	16:1:2	140418.000000	14041.800000	49460.471206	20.000000
C:\Users\cware\Desktop\Steller18Nov\18NovTrials\M26.DSG	11-1-2013	16:1:2	140419.000000	14041.900000	49458.455010	20.000000
C:\Users\cware\Desktop\Steller18Nov\18NovTrials\M26.DSG	11-1-2013	16:1:2	140420.000000	14042.000000	49460.495832	20.000000
C:\Users\cware\Desktop\Steller18Nov\18NovTrials\M26.DSG	11-1-2013	16:1:2	140421.000000	14042.100000	49462.934755	20.000000
C:\Users\cware\Desktop\Steller18Nov\18NovTrials\M26.DSG	11-1-2013	16:1:2	140422.000000	14042.200000	49461.291812	20.000000
C:\Users\cware\Desktop\Steller18Nov\18NovTrials\M26.DSG	11-1-2013	16:1:2	140423.000000	14042.300000	49460.321339	20.000000
C:\Users\cware\Desktop\Steller18Nov\18NovTrials\M26.DSG	11-1-2013	16:1:2	140424.000000	14042.400000	49463.308215	20.000000
C:\Users\cware\Desktop\Steller18Nov\18NovTrials\M26.DSG	11-1-2013	16:1:2	140425.000000	14042.500000	49460.047074	20.000000
C:\Users\cware\Desktop\Steller18Nov\18NovTrials\M26.DSG	11-1-2013	16:1:2	140426.000000	14042.600000	49461.988769	20.000000
C:\Users\cware\Desktop\Steller18Nov\18NovTrials\M26.DSG	11-1-2013	16:1:2	140427.000000	14042.700000	49463.108714	20.000000
C:\Users\cware\Desktop\Steller18Nov\18NovTrials\M26.DSG	11-1-2013	16:1:2	140428.000000	14042.800000	49461.440872	20.000000
C:\Users\cware\Desktop\Steller18Nov\18NovTrials\M26.DSG	11-1-2013	16:1:2	140429.000000	14042.900000	49460.843665	20.000000
C:\Users\cware\Desktop\Steller18Nov\18NovTrials\M26.DSG	11-1-2013	16:1:2	140430.000000	14043.000000	49460.868469	20.000000
C:\Users\cware\Desktop\Steller18Nov\18NovTrials\M26.DSG	11-1-2013	16:1:2	140431.000000	14043.100000	49461.341316	20.000000
C:\Users\cware\Desktop\Steller18Nov\18NovTrials\M26.DSG	11-1-2013	16:1:2	140432.000000	14043.200000	49460.943277	20.000000
C:\Users\cware\Desktop\Steller18Nov\18NovTrials\M26.DSG	11-1-2013	16:1:2	140433.000000	14043.300000	49462.336719	20.000000
C:\Users\cware\Desktop\Steller18Nov\18NovTrials\M26.DSG	11-1-2013	16:1:2	140434.000000	14043.400000	49464.526909	20.000000
C:\Users\cware\Desktop\Steller18Nov\18NovTrials\M26.DSG	11-1-2013	16:1:2	140435.000000	14043.500000	49464.079083	20.000000
C:\Users\cware\Desktop\Steller18Nov\18NovTrials\M26.DSG	11-1-2013	16:1:2	140436.000000	14043.600000	49460.544153	20.000000
C:\Users\cware\Desktop\Steller18Nov\18NovTrials\M26.DSG	11-1-2013	16:1:2	140437.000000	14043.700000	49465.323522	20.000000
C:\Users\cware\Desktop\Steller18Nov\18NovTrials\M26.DSG	11-1-2013	16:1:2	140438.000000	14043.800000	49463.307062	20.000000
C:\Users\cware\Desktop\Steller18Nov\18NovTrials\M26.DSG	11-1-2013	16:1:2	140439.000000	14043.900000	49462.410993	20.000000
C:\Users\cware\Desktop\Steller18Nov\18NovTrials\M26.DSG	11-1-2013	16:1:2	140440.000000	14044.000000	49462.859131	20.000000
C:\Users\cware\Desktop\Steller18Nov\18NovTrials\M26.DSG	11-1-2013	16:1:2	140441.000000	14044.100000	49460.593835	20.000000
C:\Users\cware\Desktop\Steller18Nov\18NovTrials\M26.DSG	11-1-2013	16:1:2	140442.000000	14044.200000	49462.734542	20.000000
C:\Users\cware\Desktop\Steller18Nov\18NovTrials\M26.DSG	11-1-2013	16:1:2	140443.000000	14044.300000	49462.635234	20.000000
C:\Users\cware\Desktop\Steller18Nov\18NovTrials\M26.DSG	11-1-2013	16:1:2	140444.000000	14044.400000	49464.252904	20.000000
C:\Users\cware\Desktop\Steller18Nov\18NovTrials\M26.DSG	11-1-2013	16:1:2	140445.000000	14044.500000	49463.307153	20.000000
C:\Users\cware\Desktop\Steller18Nov\18NovTrials\M26.DSG	11-1-2013	16:1:2	140446.000000	14044.600000	49462.460741	20.000000
C:\Users\cware\Desktop\Steller18Nov\18NovTrials\M26.DSG	11-1-2013	16:1:2	140447.000000	14044.700000	49461.415525	20.000000
C:\Users\cware\Desktop\Steller18Nov\18NovTrials\M26.DSG	11-1-2013	16:1:2	140448.000000	14044.800000	49460.893560	20.000000
C:\Users\cware\Desktop\Steller18Nov\18NovTrials\M26.DSG	11-1-2013	16:1:2	140449.000000	14044.900000	49471.746080	20.000000
C:\Users\cware\Desktop\Steller18Nov\18NovTrials\M26.DSG	11-1-2013	16:1:2	140450.000000	14045.000000	49486.854951	20.000000
C:\Users\cware\Desktop\Steller18Nov\18NovTrials\M26.DSG	11-1-2013	16:1:2	140451.000000	14045.100000	49496.537601	20.000000
C:\Users\cware\Desktop\Steller18Nov\18NovTrials\M26.DSG	11-1-2013	16:1:2	140452.000000	14045.200000	49504.825994	20.000000
C:\Users\cware\Desktop\Steller18Nov\18NovTrials\M26.DSG	11-1-2013	16:1:2	140453.000000	14045.300000	49506.867015	20.000000
C:\Users\cware\Desktop\Steller18Nov\18NovTrials\M26.DSG	11-1-2013	16:1:2	140454.000000	14045.400000	49514.707704	20.000000
C:\Users\cware\Desktop\Steller18Nov\18NovTrials\M26.DSG	11-1-2013	16:1:2	140455.000000	14045.500000	49512.791155	20.000000
C:\Users\cware\Desktop\Steller18Nov\18NovTrials\M26.DSG	11-1-2013	16:1:2	140456.000000	14045.600000	49514.060593	20.000000
C:\Users\cware\Desktop\Steller18Nov\18NovTrials\M26.DSG	11-1-2013	16:1:2	140457.000000	14045.700000	49505.995894	20.000000
C:\Users\cware\Desktop\Steller18Nov\18NovTrials\M26.DSG	11-1-2013	16:1:2	140458.000000	14045.800000	49500.992836	20.000000
C:\Users\cware\Desktop\Steller18Nov\18NovTrials\M26.DSG	11-1-2013	16:1:2	140459.000000	14045.900000	49493.201721	20.000000
C:\Users\cware\Desktop\Steller18Nov\18NovTrials\M26.DSG	11-1-2013	16:1:2	140460.000000	14046.000000	49487.252973	20.000000
C:\Users\cware\Desktop\Steller18Nov\18NovTrials\M26.DSG	11-1-2013	16:1:2	140461.000000	14046.100000	49470.874473	20.000000
C:\Users\cware\Desktop\Steller18Nov\18NovTrials\M26.DSG	11-1-2013	16:1:2	140462.000000	14046.200000	49462.685042	20.000000
C:\Users\cware\Desktop\Steller18Nov\18NovTrials\M26.DSG	11-1-2013	16:1:2	140463.000000	14046.300000	49460.220717	20.000000
C:\Users\cware\Desktop\Steller18Nov\18NovTrials\M26.DSG	11-1-2013	16:1:2	140464.000000	14046.400000	49461.962725	20.000000
C:\Users\cware\Desktop\Steller18Nov\18NovTrials\M26.DSG	11-1-2013	16:1:2	140465.000000	14046.500000	49463.803781	20.000000
C:\Users\cware\Desktop\Steller18Nov\18NovTrials\M26.DSG	11-1-2013	16:1:2	140466.000000	14046.600000	49462.136120	20.000000
C:\Users\cware\Desktop\Steller18Nov\18NovTrials\M26.DSG	11-1-2013	16:1:2	140467.000000	14046.700000	49464.475513	20.000000
C:\Users\cware\Desktop\Steller18Nov\18NovTrials\M26.DSG	11-1-2013	16:1:2	140468.000000	14046.800000	49462.833004	20.000000
C:\Users\cware\Desktop\Steller18Nov\18NovTrials\M26.DSG	11-1-2013	16:1:2	140469.000000	14046.900000	49465.321995	20.000000
C:\Users\cware\Desktop\Steller18Nov\18NovTrials\M26.DSG	11-1-2013	16:1:2	140470.000000	14047.000000	49465.122715	20.000000
C:\Users\cware\Desktop\Steller18Nov\18NovTrials\M26.DSG	11-1-2013	16:1:2	140471.000000	14047.100000	49463.977757	20.000000
C:\Users\cware\Desktop\Steller18Nov\18NovTrials\M26.DSG	11-1-2013	16:1:2	140472.000000	14047.200000	49464.699645	20.000000
C:\Users\cware\Desktop\Steller18Nov\18NovTrials\M26.DSG	11-1-2013	16:1:2	140473.000000	14047.300000	49463.927850	20.000000
C:\Users\cware\Desktop\Steller18Nov\18NovTrials\M26.DSG	11-1-2013	16:1:2	140474.000000	14047.400000	49463.853124	20.000000
C:\Users\cware\Desktop\Steller18Nov\18NovTrials\M26.DSG	11-1-2013	16:1:2	140475.000000	14047.500000	49464.898452	20.000000
C:\Users\cware\Desktop\Steller18Nov\18NovTrials\M26.DSG	11-1-2013	16:1:2	140476.000000	14047.600000	49464.101974	20.000000
C:\Users\cware\Desktop\Steller18Nov\18NovTrials\M26.DSG	11-1-2013	16:1:2	140477.000000	14047.700000	49464.873726	20.000000
C:\Users\cware\Desktop\Steller18Nov\18NovTrials\M26.DSG	11-1-2013	16:1:2	140478.000000	14047.800000	49464.226746	20.000000
C:\Users\cware\Desktop\Steller18Nov\18NovTrials\M26.DSG	11-1-2013	16:1:2	140479.000000	14047.900000	49464.401400	20.000000
C:\Users\cware\Desktop\Steller18Nov\18NovTrials\M26.DSG	11-1-2013	16:1:2	140480.000000	14048.000000	49464.027748	20.000000
C:\Users\cware\Desktop\Steller18Nov\18NovTrials\M26.DSG	11-1-2013	16:1:2	140481.000000	14048.100000	49463.778794	20.000000
C:\Users\cware\Desktop\Steller18Nov\18NovTrials\M26.DSG	11-1-2013	16:1:2	140482.000000	14048.200000	49463.380095	20.000000
C:\Users\cware\Desktop\Steller18Nov\18NovTrials\M26.DSG	11-1-2013	16:1:2	140483.000000	14048.300000	49462.907066	20.000000
C:\Users\cware\Desktop\Steller18Nov\18NovTrials\M26.DSG	11-1-2013	16:1:2	140484.000000	14048.400000	49465.869051	20.000000
C:\Users\cware\Desktop\Steller18Nov\18NovTrials\M26.DSG	11-1-2013	16:1:2	140485.000000	14048.500000	49463.628836	20.000000
C:\Users\cware\Desktop\Steller18Nov\18NovTrials\M26.DSG	11-1-2013	16:1:2	140486.000000	14048.600000	49461.388921	20.000000
C:\Users\cware\Desktop\Steller18Nov\18NovTrials\M26.DSG	11-1-2013	16:1:2	140487.000000	14048.700000	49464.848479	20.000000
C:\Users\cware\Desktop\Steller18Nov\18NovTrials\M26.DSG	11-1-2013	16:1:2	140488.000000	14048.800000	49461.861274	20.000000
C:\Users\cware\Desktop\Steller18Nov\18NovTrials\M26.DSG	11-1-2013	16:1:2	140489.000000	14048.900000	49463.479304	20.000000
C:\Users\cware\Desktop\Steller18Nov\18NovTrials\M26.DSG	11-1-2013	16:1:2	140490.000000	14049.000000	49463.678479	20.000000
C:\Users\cware\Desktop\Steller18Nov\18NovTrials\M26.DSG	11-1-2013	16:1:2	140491.000000	14049.100000	49463.852491	20.000000
C:\Users\cware\Desktop\Steller18Nov\18NovTrials\M26.DSG	11-1-2013	16:1:2	140492.000000	14049.200000	49463.628867	20.000000
C:\Users\cware\Desktop\Steller18Nov\18NovTrials\M26.DSG	11-1-2013	16:1:2	140493.000000	14049.300000	49461.960955	20.000000
C:\Users\cware\Desktop\Steller18Nov\18NovTrials\M26.DSG	11-1-2013	16:1:2	140494.000000	14049.400000	49462.458741	20.000000
C:\Users\cware\Desktop\Steller18Nov\18NovTrials\M26.DSG	11-1-2013	16:1:2	140495.000000	14049.500000	49461.288706	20.000000
C:\Users\cware\Desktop\Steller18Nov\18NovTrials\M26.DSG	11-1-2013	16:1:2	140496.000000	14049.600000	49461.587351	20.000000
C:\Users\cware\Desktop\Steller18Nov\18NovTrials\M26.DSG	11-1-2013	16:1:2	140497.000000	14049.700000	49461.190148	20.000000
C:\Users\cware\Desktop\Steller18Nov\18NovTrials\M26.DSG	11-1-2013	16:1:2	140498.000000	14049.800000	49466.367539	20.000000
C:\Users\cware\Desktop\Steller18Nov\18NovTrials\M26.DSG	11-1-2013	16:1:2	140499.000000	14049.900000	49472.913890	20.000000
C:\Users\cware\Desktop\Steller18Nov\18NovTrials\M26.DSG	11-1-2013	16:1:2	140500.000000	14050.000000	49477.842314	20.000000
C:\Users\cware\Desktop\Steller18Nov\18NovTrials\M26.DSG	11-1-2013	16:1:2	140501.000000	14050.100000	49479.360437	20.000000
C:\Users\cware\Desktop\Steller18Nov\18NovTrials\M26.DSG	11-1-2013	16:1:2	140502.000000	14050.200000	49477.045593	20.000000
C:\Users\cware\Desktop\Steller18Nov\18NovTrials\M26.DSG	11-1-2013	16:1:2	140503.000000	14050.300000	49472.166937	20.000000
C:\Users\cware\Desktop\Steller18Nov\18NovTrials\M26.DSG	11-1-2013	16:1:2	140504.000000	14050.400000	49466.641154	20.000000
C:\Users\cware\Desktop\Steller18Nov\18NovTrials\M26.DSG	11-1-2013	16:1:2	140505.000000	14050.500000	49459.646492	20.000000
C:\Users\cware\Desktop\Steller18Nov\18NovTrials\M26.DSG	11-1-2013	16:1:2	140506.000000	14050.600000	49456.609288	20.000000
C:\Users\cware\Desktop\Steller18Nov\18NovTrials\M26.DSG	11-1-2013	16:1:2	140507.000000	14050.700000	49460.516577	20.000000
C:\Users\cware\Desktop\Steller18Nov\18NovTrials\M26.DSG	11-1-2013	16:1:2	140508.000000	14050.800000	49463.279117	20.000000
C:\Users\cware\Desktop\Steller18Nov\18NovTrials\M26.DSG	11-1-2013	16:1:2	140509.000000	14050.900000	49463.926010	20.000000
C:\Users\cware\Desktop\Steller18Nov\18NovTrials\M26.DSG	11-1-2013	16:1:2	140510.000000	14051.000000	49463.054920	20.000000
C:\Users\cware\Desktop\Steller18Nov\18NovTrials\M26.DSG	11-1-2013	16:1:2	140511.000000	14051.100000	49462.631295	20.000000
C:\Users\cware\Desktop\Steller18Nov\18NovTrials\M26.DSG	11-1-2013	16:1:2	140512.000000	14051.200000	49462.705894	20.000000
C:\Users\cware\Desktop\Steller18Nov\18NovTrials\M26.DSG	11-1-2013	16:1:2	140513.000000	14051.300000	49463.427769	20.000000
C:\Users\cware\Desktop\Steller18Nov\18NovTrials\M26.DSG	11-1-2013	16:1:2	140514.000000	14051.400000	49460.889552	20.000000
C:\Users\cware\Desktop\Steller18Nov\18NovTrials\M26.DSG	11-1-2013	16:1:2	140515.000000	14051.500000	49464.175246	20.000000
C:\Users\cware\Desktop\Steller18Nov\18NovTrials\M26.DSG	11-1-2013	16:1:2	140516.000000	14051.600000	49473.385561	20.000000
C:\Users\cware\Desktop\Steller18Nov\18NovTrials\M26.DSG	11-1-2013	16:1:2	140517.000000	14051.700000	49486.776814	20.000000
C:\Users\cware\Desktop\Steller18Nov\18NovTrials\M26.DSG	11-1-2013	16:1:2	140518.000000	14051.800000	49497.529458	20.000000
C:\Users\cware\Desktop\Steller18Nov\18NovTrials\M26.DSG	11-1-2013	16:1:2	140519.000000	14051.900000	49504.274667	20.000000
C:\Users\cware\Desktop\Steller18Nov\18NovTrials\M26.DSG	11-1-2013	16:1:2	140520.000000	14052.000000	49512.115281	20.000000
C:\Users\cware\Desktop\Steller18Nov\18NovTrials\M26.DSG	11-1-2013	16:1:2	140521.000000	14052.100000	49514.131307	20.000000
C:\Users\cware\Desktop\Steller18Nov\18NovTrials\M26.DSG	11-1-2013	16:1:2	140522.000000	14052.200000	49522.768425	20.000000
C:\Users\cware\Desktop\Steller18Nov\18NovTrials\M26.DSG	11-1-2013	16:1:2	140523.000000	14052.300000	49520.528011	20.000000
C:\Users\cware\Desktop\Steller18Nov\18NovTrials\M26.DSG	11-1-2013	16:1:2	140524.000000	14052.400000	49517.565952	20.000000
C:\Users\cware\Desktop\Steller18Nov\18NovTrials\M26.DSG	11-1-2013	16:1:2	140525.000000	14052.500000	49503.328152	20.000000
C:\Users\cware\Desktop\Steller18Nov\18NovTrials\M26.DSG	11-1-2013	16:1:2	140526.000000	14052.600000	49493.197494	20.000000
C:\Users\cware\Desktop\Steller18Nov\18NovTrials\M26.DSG	11-1-2013	16:1:2	140527.000000	14052.700000	49487.920226	20.000000
C:\Users\cware\Desktop\Steller18Nov\18NovTrials\M26.DSG	11-1-2013	16:1:2	140528.000000	14052.800000	49485.281938	20.000000
C:\Users\cware\Desktop\Steller18Nov\18NovTrials\M26.DSG	11-1-2013	16:1:2	140529.000000	14052.900000	49484.336079	20.000000
C:\Users\cware\Desktop\Steller18Nov\18NovTrials\M26.DSG	11-1-2013	16:1:2	140530.000000	14053.000000	49468.057119	20.000000
C:\Users\cware\Desktop\Steller18Nov\18NovTrials\M26.DSG	11-1-2013	16:1:2	140531.000000	14053.100000	49464.945523	20.000000
C:\Users\cware\Desktop\Steller18Nov\18NovTrials\M26.DSG	11-1-2013	16:1:2	140532.000000	14053.200000	49441.423335	20.000000
C:\Users\cware\Desktop\Steller18Nov\18NovTrials\M26.DSG	11-1-2013	16:1:2	140533.000000	14053.300000	49447.571146	20.000000
C:\Users\cware\Desktop\Steller18Nov\18NovTrials\M26.DSG	11-1-2013	16:1:2	140534.000000	14053.400000	49446.500485	20.000000
C:\Users\cware\Desktop\Steller18Nov\18NovTrials\M26.DSG	11-1-2013	16:1:2	140535.000000	14053.500000	49451.727497	20.000000
C:\Users\cware\Desktop\Steller18Nov\18NovTrials\M26.DSG	11-1-2013	16:1:2	140536.000000	14053.600000	49452.275130	20.000000
C:\Users\cware\Desktop\Steller18Nov\18NovTrials\M26.DSG	11-1-2013	16:1:2	140537.000000	14053.700000	49456.207696	20.000000
C:\Users\cware\Desktop\Steller18Nov\18NovTrials\M26.DSG	11-1-2013	16:1:2	140538.000000	14053.800000	49459.293733	20.000000
C:\Users\cware\Desktop\Steller18Nov\18NovTrials\M26.DSG	11-1-2013	16:1:2	140539.000000	14053.900000	49457.850044	20.000000
C:\Users\cware\Desktop\Steller18Nov\18NovTrials\M26.DSG	11-1-2013	16:1:2	140540.000000	14054.000000	49458.845573	20.000000
C:\Users\cware\Desktop\Steller18Nov\18NovTrials\M26.DSG	11-1-2013	16:1:2	140541.000000	14054.100000	49460.587958	20.000000
C:\Users\cware\Desktop\Steller18Nov\18NovTrials\M26.DSG	11-1-2013	16:1:2	140542.000000	14054.200000	49465.093299	20.000000
C:\Users\cware\Desktop\Steller18Nov\18NovTrials\M26.DSG	11-1-2013	16:1:2	140543.000000	14054.300000	49456.605202	20.000000
C:\Users\cware\Desktop\Steller18Nov\18NovTrials\M26.DSG	11-1-2013	16:1:2	140544.000000	14054.400000	49455.634309	20.000000
C:\Users\cware\Desktop\Steller18Nov\18NovTrials\M26.DSG	11-1-2013	16:1:2	140545.000000	14054.500000	49460.537130	20.000000
C:\Users\cware\Desktop\Steller18Nov\18NovTrials\M26.DSG	11-1-2013	16:1:2	140546.000000	14054.600000	49462.378915	20.000000
C:\Users\cware\Desktop\Steller18Nov\18NovTrials\M26.DSG	11-1-2013	16:1:2	140547.000000	14054.700000	49463.001164	20.000000
C:\Users\cware\Desktop\Steller18Nov\18NovTrials\M26.DSG	11-1-2013	16:1:2	140548.000000	14054.800000	49459.615867	20.000000
C:\Users\cware\Desktop\Steller18Nov\18NovTrials\M26.DSG	11-1-2013	16:1:2	140549.000000	14054.900000	49463.200444	20.000000
C:\Users\cware\Desktop\Steller18Nov\18NovTrials\M26.DSG	11-1-2013	16:1:2	140550.000000	14055.000000	49459.690514	20.000000
C:\Users\cware\Desktop\Steller18Nov\18NovTrials\M26.DSG	11-1-2013	16:1:2	140551.000000	14055.100000	49461.233767	20.000000
C:\Users\cware\Desktop\Steller18Nov\18NovTrials\M26.DSG	11-1-2013	16:1:2	140552.000000	14055.200000	49458.644870	20.000000
C:\Users\cware\Desktop\Steller18Nov\18NovTrials\M26.DSG	11-1-2013	16:1:2	140553.000000	14055.300000	49457.973168	20.000000
C:\Users\cware\Desktop\Steller18Nov\18NovTrials\M26.DSG	11-1-2013	16:1:2	140554.000000	14055.400000	49454.637588	20.000000
C:\Users\cware\Desktop\Steller18Nov\18NovTrials\M26.DSG	11-1-2013	16:1:2	140555.000000	14055.500000	49456.728291	20.000000
C:\Users\cware\Desktop\Steller18Nov\18NovTrials\M26.DSG	11-1-2013	16:1:2	140556.000000	14055.600000	49460.362086	20.000000
C:\Users\cware\Desktop\Steller18Nov\18NovTrials\M26.DSG	11-1-2013	16:1:2	140557.000000	14055.700000	49460.138045	20.000000
C:\Users\cware\Desktop\Steller18Nov\18NovTrials\M26.DSG	11-1-2013	16:1:2	140558.000000	14055.800000	49460.585841	20.000000
C:\Users\cware\Desktop\Steller18Nov\18NovTrials\M26.DSG	11-1-2013	16:1:2	140559.000000	14055.900000	49461.232839	20.000000
C:\Users\cware\Desktop\Steller18Nov\18NovTrials\M26.DSG	11-1-2013	16:1:2	140560.000000	14056.000000	49459.813937	20.000000
C:\Users\cware\Desktop\Steller18Nov\18NovTrials\M26.DSG	11-1-2013	16:1:2	140561.000000	14056.100000	49458.992468	20.000000
C:\Users\cware\Desktop\Steller18Nov\18NovTrials\M26.DSG	11-1-2013	16:1:2	140562.000000	14056.200000	49460.311203	20.000000
C:\Users\cware\Desktop\Steller18Nov\18NovTrials\M26.DSG	11-1-2013	16:1:2	140563.000000	14056.300000	49460.709589	20.000000
C:\Users\cware\Desktop\Steller18Nov\18NovTrials\M26.DSG	11-1-2013	16:1:2	140564.000000	14056.400000	49461.804677	20.000000
C:\Users\cware\Desktop\Steller18Nov\18NovTrials\M26.DSG	11-1-2013	16:1:2	140565.000000	14056.500000	49461.555207	20.000000
C:\Users\cware\Desktop\Steller18Nov\18NovTrials\M26.DSG	11-1-2013	16:1:2	140566.000000	14056.600000	49460.310886	20.000000
C:\Users\cware\Desktop\Steller18Nov\18NovTrials\M26.DSG	11-1-2013	16:1:2	140567.000000	14056.700000	49460.385312	20.000000
C:\Users\cware\Desktop\Steller18Nov\18NovTrials\M26.DSG	11-1-2013	16:1:2	140568.000000	14056.800000	49461.679637	20.000000
C:\Users\cware\Desktop\Steller18Nov\18NovTrials\M26.DSG	11-1-2013	16:1:2	140569.000000	14056.900000	49459.463962	20.000000
C:\Users\cware\Desktop\Steller18Nov\18NovTrials\M26.DSG	11-1-2013	16:1:2	140570.000000	14057.000000	49462.052473	20.000000
C:\Users\cware\Desktop\Steller18Nov\18NovTrials\M26.DSG	11-1-2013	16:1:2	140571.000000	14057.100000	49464.740830	20.000000
C:\Users\cware\Desktop\Steller18Nov\18NovTrials\M26.DSG	11-1-2013	16:1:2	140572.000000	14057.200000	49462.077511	20.000000
C:\Users\cware\Desktop\Steller18Nov\18NovTrials\M26.DSG	11-1-2013	16:1:2	140573.000000	14057.300000	49462.276900	20.000000
C:\Users\cware\Desktop\Steller18Nov\18NovTrials\M26.DSG	11-1-2013	16:1:2	140574.000000	14057.400000	49462.451011	20.000000
C:\Users\cware\Desktop\Steller18Nov\18NovTrials\M26.DSG	11-1-2013	16:1:2	140575.000000	14057.500000	49463.297198	20.000000
C:\Users\cware\Desktop\Steller18Nov\18NovTrials\M26.DSG	11-1-2013	16:1:2	140576.000000	14057.600000	49463.297037	20.000000
C:\Users\cware\Desktop\Steller18Nov\18NovTrials\M26.DSG	11-1-2013	16:1:2	140577.000000	14057.700000	49457.521924	20.000000
C:\Users\cware\Desktop\Steller18Nov\18NovTrials\M26.DSG	11-1-2013	16:1:2	140578.000000	14057.800000	49456.750415	20.000000
C:\Users\cware\Desktop\Steller18Nov\18NovTrials\M26.DSG	11-1-2013	16:1:2	140579.000000	14057.900000	49460.061004	20.000000
C:\Users\cware\Desktop\Steller18Nov\18NovTrials\M26.DSG	11-1-2013	16:1:2	140580.000000	14058.000000	49465.935486	20.000000
C:\Users\cware\Desktop\Steller18Nov\18NovTrials\M26.DSG	11-1-2013	16:1:2	140581.000000	14058.100000	49464.740270	20.000000
C:\Users\cware\Desktop\Steller18Nov\18NovTrials\M26.DSG	11-1-2013	16:1:2	140582.000000	14058.200000	49464.914585	20.000000
C:\Users\cware\Desktop\Steller18Nov\18NovTrials\M26.DSG	11-1-2013	16:1:2	140583.000000	14058.300000	49461.803185	20.000000
C:\Users\cware\Desktop\Steller18Nov\18NovTrials\M26.DSG	11-1-2013	16:1:2	140584.000000	14058.400000	49461.678153	20.000000
C:\Users\cware\Desktop\Steller18Nov\18NovTrials\M26.DSG	11-1-2013	16:1:2	140585.000000	14058.500000	49463.719786	20.000000
C:\Users\cware\Desktop\Steller18Nov\18NovTrials\M26.DSG	11-1-2013	16:1:2	140586.000000	14058.600000	49467.577743	20.000000
C:\Users\cware\Desktop\Steller18Nov\18NovTrials\M26.DSG	11-1-2013	16:1:2	140587.000000	14058.700000	49472.282399	20.000000
C:\Users\cware\Desktop\Steller18Nov\18NovTrials\M26.DSG	11-1-2013	16:1:2	140588.000000	14058.800000	49464.043217	20.000000
C:\Users\cware\Desktop\Steller18Nov\18NovTrials\M26.DSG	11-1-2013	16:1:2	140589.000000	14058.900000	49466.183399	20.000000
C:\Users\cware\Desktop\Steller18Nov\18NovTrials\M26.DSG	11-1-2013	16:1:2	140590.000000	14059.000000	49468.224584	20.000000
C:\Users\cware\Desktop\Steller18Nov\18NovTrials\M26.DSG	11-1-2013	16:1:2	140591.000000	14059.100000	49469.842401	20.000000
C:\Users\cware\Desktop\Steller18Nov\18NovTrials\M26.DSG	11-1-2013	16:1:2	140592.000000	14059.200000	49470.215793	20.000000
C:\Users\cware\Desktop\Steller18Nov\18NovTrials\M26.DSG	11-1-2013	16:1:2	140593.000000	14059.300000	49472.654476	20.000000
C:\Users\cware\Desktop\Steller18Nov\18NovTrials\M26.DSG	11-1-2013	16:1:2	140594.000000	14059.400000	49472.928494	20.000000
C:\Users\cware\Desktop\Steller18Nov\18NovTrials\M26.DSG	11-1-2013	16:1:2	140595.000000	14059.500000	49475.442249	20.000000
C:\Users\cware\Desktop\Steller18Nov\18NovTrials\M26.DSG	11-1-2013	16:1:2	140596.000000	14059.600000	49478.802681	20.000000
C:\Users\cware\Desktop\Steller18Nov\18NovTrials\M26.DSG	11-1-2013	16:1:2	140597.000000	14059.700000	49477.632607	20.000000
C:\Users\cware\Desktop\Steller18Nov\18NovTrials\M26.DSG	11-1-2013	16:1:2	140598.000000	14059.800000	49459.212649	20.000000
C:\Users\cware\Desktop\Steller18Nov\18NovTrials\M26.DSG	11-1-2013	16:1:2	140599.000000	14059.900000	49460.009257	20.000000
C:\Users\cware\Desktop\Steller18Nov\18NovTrials\M26.DSG	11-1-2013	16:1:2	140600.000000	14060.000000	49460.457001	20.000000
C:\Users\cware\Desktop\Steller18Nov\18NovTrials\M26.DSG	11-1-2013	16:1:2	140601.000000	14060.100000	49458.191514	20.000000
C:\Users\cware\Desktop\Steller18Nov\18NovTrials\M26.DSG	11-1-2013	16:1:2	140602.000000	14060.200000	49460.506301	20.000000
C:\Users\cware\Desktop\Steller18Nov\18NovTrials\M26.DSG	11-1-2013	16:1:2	140603.000000	14060.300000	49460.655327	20.000000
C:\Users\cware\Desktop\Steller18Nov\18NovTrials\M26.DSG	11-1-2013	16:1:2	140604.000000	14060.400000	49459.285761	20.000000
C:\Users\cware\Desktop\Steller18Nov\18NovTrials\M26.DSG	11-1-2013	16:1:2	140605.000000	14060.500000	49461.824840	20.000000
C:\Users\cware\Desktop\Steller18Nov\18NovTrials\M26.DSG	11-1-2013	16:1:2	140606.000000	14060.600000	49461.525550	20.000000
C:\Users\cware\Desktop\Steller18Nov\18NovTrials\M26.DSG	11-1-2013	16:1:2	140607.000000	14060.700000	49461.451163	20.000000
C:\Users\cware\Desktop\Steller18Nov\18NovTrials\M26.DSG	11-1-2013	16:1:2	140608.000000	14060.800000	49461.301804	20.000000
C:\Users\cware\Desktop\Steller18Nov\18NovTrials\M26.DSG	11-1-2013	16:1:2	140609.000000	14060.900000	49463.667106	20.000000
C:\Users\cware\Desktop\Steller18Nov\18NovTrials\M26.DSG	11-1-2013	16:1:2	140610.000000	14061.000000	49412.342491	20.000000
C:\Users\cware\Desktop\Steller18Nov\18NovTrials\M26.DSG	11-1-2013	16:1:2	140611.000000	14061.100000	49456.349734	20.000000
C:\Users\cware\Desktop\Steller18Nov\18NovTrials\M26.DSG	11-1-2013	16:1:2	140612.000000	14061.200000	49482.435438	20.000000
C:\Users\cware\Desktop\Steller18Nov\18NovTrials\M26.DSG	11-1-2013	16:1:2	140613.000000	14061.300000	49530.773468	20.000000
C:\Users\cware\Desktop\Steller18Nov\18NovTrials\M26.DSG	11-1-2013	16:1:2	140614.000000	14061.400000	49570.051103	20.000000
C:\Users\cware\Desktop\Steller18Nov\18NovTrials\M26.DSG	11-1-2013	16:1:2	140615.000000	14061.500000	49591.482311	20.000000
C:\Users\cware\Desktop\Steller18Nov\18NovTrials\M26.DSG	11-1-2013	16:1:2	140616.000000	14061.600000	49599.546759	20.000000
C:\Users\cware\Desktop\Steller18Nov\18NovTrials\M26.DSG	11-1-2013	16:1:2	140617.000000	14061.700000	49594.219910	20.000000
C:\Users\cware\Desktop\Steller18Nov\18NovTrials\M26.DSG	11-1-2013	16:1:2	140618.000000	14061.800000	49589.092450	20.000000
C:\Users\cware\Desktop\Steller18Nov\18NovTrials\M26.DSG	11-1-2013	16:1:2	140619.000000	14061.900000	49542.745139	20.000000
C:\Users\cware\Desktop\Steller18Nov\18NovTrials\M26.DSG	11-1-2013	16:1:2	140620.000000	14062.000000	49481.115290	20.000000
C:\Users\cware\Desktop\Steller18Nov\18NovTrials\M26.DSG	11-1-2013	16:1:2	140621.000000	14062.100000	49389.914152	20.000000
C:\Users\cware\Desktop\Steller18Nov\18NovTrials\M26.DSG	11-1-2013	16:1:2	140622.000000	14062.200000	49455.575736	20.000000
C:\Users\cware\Desktop\Steller18Nov\18NovTrials\M26.DSG	11-1-2013	16:1:2	140623.000000	14062.300000	49458.561887	20.000000
C:\Users\cware\Desktop\Steller18Nov\18NovTrials\M26.DSG	11-1-2013	16:1:2	140624.000000	14062.400000	49457.914850	20.000000
C:\Users\cware\Desktop\Steller18Nov\18NovTrials\M26.DSG	11-1-2013	16:1:2	140625.000000	14062.500000	49457.366870	20.000000
C:\Users\cware\Desktop\Steller18Nov\18NovTrials\M26.DSG	11-1-2013	16:1:2	140626.000000	14062.600000	49459.332775	20.000000
C:\Users\cware\Desktop\Steller18Nov\18NovTrials\M26.DSG	11-1-2013	16:1:2	140627.000000	14062.700000	49459.631368	20.000000
C:\Users\cware\Desktop\Steller18Nov\18NovTrials\M26.DSG	11-1-2013	16:1:2	140628.000000	14062.800000	49459.705881	20.000000
C:\Users\cware\Desktop\Steller18Nov\18NovTrials\M26.DSG	11-1-2013	16:1:2	140629.000000	14062.900000	49461.448231	20.000000
C:\Users\cware\Desktop\Steller18Nov\18NovTrials\M26.DSG	11-1-2013	16:1:2	140630.000000	14063.000000	49460.776268	20.000000
C:\Users\cware\Desktop\Steller18Nov\18NovTrials\M26.DSG	11-1-2013	16:1:2	140631.000000	14063.100000	49461.796653	20.000000
C:\Users\cware\Desktop\Steller18Nov\18NovTrials\M26.DSG	11-1-2013	16:1:2	140632.000000	14063.200000	49460.228774	20.000000
C:\Users\cware\Desktop\Steller18Nov\18NovTrials\M26.DSG	11-1-2013	16:1:2	140633.000000	14063.300000	49458.736414	20.000000
C:\Users\cware\Desktop\Steller18Nov\18NovTrials\M26.DSG	11-1-2013	16:1:2	140634.000000	14063.400000	49430.982675	20.000000
C:\Users\cware\Desktop\Steller18Nov\18NovTrials\M26.DSG	11-1-2013	16:1:2	140635.000000	14063.500000	49485.668043	20.000000
C:\Users\cware\Desktop\Steller18Nov\18NovTrials\M26.DSG	11-1-2013	16:1:2	140636.000000	14063.600000	49514.292700	20.000000
C:\Users\cware\Desktop\Steller18Nov\18NovTrials\M26.DSG	11-1-2013	16:1:2	140637.000000	14063.700000	49547.247860	20.000000
C:\Users\cware\Desktop\Steller18Nov\18NovTrials\M26.DSG	11-1-2013	16:1:2	140638.000000	14063.800000	49574.005711	20.000000
C:\Users\cware\Desktop\Steller18Nov\18NovTrials\M26.DSG	11-1-2013	16:1:2	140639.000000	14063.900000	49578.486013	20.000000
C:\Users\cware\Desktop\Steller18Nov\18NovTrials\M26.DSG	11-1-2013	16:1:2	140640.000000	14064.000000	49585.480573	20.000000
C:\Users\cware\Desktop\Steller18Nov\18NovTrials\M26.DSG	11-1-2013	16:1:2	140641.000000	14064.100000	49581.447905	20.000000
C:\Users\cware\Desktop\Steller18Nov\18NovTrials\M26.DSG	11-1-2013	16:1:2	140642.000000	14064.200000	49577.316256	20.000000
C:\Users\cware\Desktop\Steller18Nov\18NovTrials\M26.DSG	11-1-2013	16:1:2	140643.000000	14064.300000	49568.952916	20.000000
C:\Users\cware\Desktop\Steller18Nov\18NovTrials\M26.DSG	11-1-2013	16:1:2	140644.000000	14064.400000	49563.501520	20.000000
C:\Users\cware\Desktop\Steller18Nov\18NovTrials\M26.DSG	11-1-2013	16:1:2	140645.000000	14064.500000	49542.045293	20.000000
C:\Users\cware\Desktop\Steller18Nov\18NovTrials\M26.DSG	11-1-2013	16:1:2	140646.000000	14064.600000	49529.948411	20.000000
C:\Users\cware\Desktop\Steller18Nov\18NovTrials\M26.DSG	11-1-2013	16:1:2	140647.000000	14064.700000	49519.767683	20.000000
C:\Users\cware\Desktop\Steller18Nov\18NovTrials\M26.DSG	11-1-2013	16:1:2	140648.000000	14064.800000	49503.538731	20.000000
C:\Users\cware\Desktop\Steller18Nov\18NovTrials\M26.DSG	11-1-2013	16:1:2	140649.000000	14064.900000	49492.362548	20.000000
C:\Users\cware\Desktop\Steller18Nov\18NovTrials\M26.DSG	11-1-2013	16:1:2	140650.000000	14065.000000	49479.667948	20.000000
C:\Users\cware\Desktop\Steller18Nov\18NovTrials\M26.DSG	11-1-2013	16:1:2	140651.000000	14065.100000	49467.296940	20.000000
C:\Users\cware\Desktop\Steller18Nov\18NovTrials\M26.DSG	11-1-2013	16:1:2	140652.000000	14065.200000	49461.521889	20.000000
C:\Users\cware\Desktop\Steller18Nov\18NovTrials\M26.DSG	11-1-2013	16:1:2	140653.000000	14065.300000	49459.032118	20.000000
C:\Users\cware\Desktop\Steller18Nov\18NovTrials\M26.DSG	11-1-2013	16:1:2	140654.000000	14065.400000	49459.753919	20.000000
C:\Users\cware\Desktop\Steller18Nov\18NovTrials\M26.DSG	11-1-2013	16:1:2	140655.000000	14065.500000	49460.475624	20.000000
C:\Users\cware\Desktop\Steller18Nov\18NovTrials\M26.DSG	11-1-2013	16:1:2	140656.000000	14065.600000	49460.176550	20.000000
C:\Users\cware\Desktop\Steller18Nov\18NovTrials\M26.DSG	11-1-2013	16:1:2	140657.000000	14065.700000	49459.529535	20.000000
C:\Users\cware\Desktop\Steller18Nov\18NovTrials\M26.DSG	11-1-2013	16:1:2	140658.000000	14065.800000	49460.127033	20.000000
C:\Users\cware\Desktop\Steller18Nov\18NovTrials\M26.DSG	11-1-2013	16:1:2	140659.000000	14065.900000	49458.633268	20.000000
C:\Users\cware\Desktop\Steller18Nov\18NovTrials\M26.DSG	11-1-2013	16:1:2	140660.000000	14066.000000	49460.873538	20.000000
C:\Users\cware\Desktop\Steller18Nov\18NovTrials\M26.DSG	11-1-2013	16:1:2	140661.000000	14066.100000	49460.674254	20.000000
C:\Users\cware\Desktop\Steller18Nov\18NovTrials\M26.DSG	11-1-2013	16:1:2	140662.000000	14066.200000	49460.749052	20.000000
C:\Users\cware\Desktop\Steller18Nov\18NovTrials\M26.DSG	11-1-2013	16:1:2	140663.000000	14066.300000	49459.404824	20.000000
C:\Users\cware\Desktop\Steller18Nov\18NovTrials\M26.DSG	11-1-2013	16:1:2	140664.000000	14066.400000	49460.101756	20.000000
C:\Users\cware\Desktop\Steller18Nov\18NovTrials\M26.DSG	11-1-2013	16:1:2	140665.000000	14066.500000	49462.590750	20.000000
C:\Users\cware\Desktop\Steller18Nov\18NovTrials\M26.DSG	11-1-2013	16:1:2	140666.000000	14066.600000	49460.051752	20.000000
C:\Users\cware\Desktop\Steller18Nov\18NovTrials\M26.DSG	11-1-2013	16:1:2	140667.000000	14066.700000	49460.350349	20.000000
C:\Users\cware\Desktop\Steller18Nov\18NovTrials\M26.DSG	11-1-2013	16:1:2	140668.000000	14066.800000	49460.425270	20.000000
C:\Users\cware\Desktop\Steller18Nov\18NovTrials\M26.DSG	11-1-2013	16:1:2	140669.000000	14066.900000	49462.217831	20.000000
C:\Users\cware\Desktop\Steller18Nov\18NovTrials\M26.DSG	11-1-2013	16:1:2	140670.000000	14067.000000	49462.690812	20.000000
C:\Users\cware\Desktop\Steller18Nov\18NovTrials\M26.DSG	11-1-2013	16:1:2	140671.000000	14067.100000	49466.996942	20.000000
C:\Users\cware\Desktop\Steller18Nov\18NovTrials\M26.DSG	11-1-2013	16:1:2	140672.000000	14067.200000	49473.493716	20.000000
C:\Users\cware\Desktop\Steller18Nov\18NovTrials\M26.DSG	11-1-2013	16:1:2	140673.000000	14067.300000	49476.356058	20.000000
C:\Users\cware\Desktop\Steller18Nov\18NovTrials\M26.DSG	11-1-2013	16:1:2	140674.000000	14067.400000	49484.644734	20.000000
C:\Users\cware\Desktop\Steller18Nov\18NovTrials\M26.DSG	11-1-2013	16:1:2	140675.000000	14067.500000	49486.287646	20.000000
C:\Users\cware\Desktop\Steller18Nov\18NovTrials\M26.DSG	11-1-2013	16:1:2	140676.000000	14067.600000	49485.167306	20.000000
C:\Users\cware\Desktop\Steller18Nov\18NovTrials\M26.DSG	11-1-2013	16:1:2	140677.000000	14067.700000	49484.072227	20.000000
C:\Users\cware\Desktop\Steller18Nov\18NovTrials\M26.DSG	11-1-2013	16:1:2	140678.000000	14067.800000	49485.739952	20.000000
C:\Users\cware\Desktop\Steller18Nov\18NovTrials\M26.DSG	11-1-2013	16:1:2	140679.000000	14067.900000	49484.544948	20.000000
C:\Users\cware\Desktop\Steller18Nov\18NovTrials\M26.DSG	11-1-2013	16:1:2	140680.000000	14068.000000	49483.599224	20.000000
C:\Users\cware\Desktop\Steller18Nov\18NovTrials\M26.DSG	11-1-2013	16:1:2	140681.000000	14068.100000	49478.048587	20.000000
C:\Users\cware\Desktop\Steller18Nov\18NovTrials\M26.DSG	11-1-2013	16:1:2	140682.000000	14068.200000	49476.953165	20.000000
C:\Users\cware\Desktop\Steller18Nov\18NovTrials\M26.DSG	11-1-2013	16:1:2	140683.000000	14068.300000	49477.923975	20.000000
C:\Users\cware\Desktop\Steller18Nov\18NovTrials\M26.DSG	11-1-2013	16:1:2	140684.000000	14068.400000	49475.509577	20.000000
C:\Users\cware\Desktop\Steller18Nov\18NovTrials\M26.DSG	11-1-2013	16:1:2	140685.000000	14068.500000	49477.326790	20.000000
C:\Users\cware\Desktop\Steller18Nov\18NovTrials\M26.DSG	11-1-2013	16:1:2	140686.000000	14068.600000	49473.294020	20.000000
C:\Users\cware\Desktop\Steller18Nov\18NovTrials\M26.DSG	11-1-2013	16:1:2	140687.000000	14068.700000	49472.895911	20.000000
C:\Users\cware\Desktop\Steller18Nov\18NovTrials\M26.DSG	11-1-2013	16:1:2	140688.000000	14068.800000	49473.717058	20.000000
C:\Users\cware\Desktop\Steller18Nov\18NovTrials\M26.DSG	11-1-2013	16:1:2	140689.000000	14068.900000	49471.925130	20.000000
C:\Users\cware\Desktop\Steller18Nov\18NovTrials\M26.DSG	11-1-2013	16:1:2	140690.000000	14069.000000	49470.580933	20.000000
C:\Users\cware\Desktop\Steller18Nov\18NovTrials\M26.DSG	11-1-2013	16:1:2	140691.000000	14069.100000	49471.651164	20.000000
C:\Users\cware\Desktop\Steller18Nov\18NovTrials\M26.DSG	11-1-2013	16:1:2	140692.000000	14069.200000	49474.414163	20.000000
C:\Users\cware\Desktop\Steller18Nov\18NovTrials\M26.DSG	11-1-2013	16:1:2	140693.000000	14069.300000	49473.766927	20.000000
C:\Users\cware\Desktop\Steller18Nov\18NovTrials\M26.DSG	11-1-2013	16:1:2	140694.000000	14069.400000	49473.443270	20.000000
C:\Users\cware\Desktop\Steller18Nov\18NovTrials\M26.DSG	11-1-2013	16:1:2	140695.000000	14069.500000	49470.406431	20.000000
C:\Users\cware\Desktop\Steller18Nov\18NovTrials\M26.DSG	11-1-2013	16:1:2	140696.000000	14069.600000	49466.398807	20.000000
C:\Users\cware\Desktop\Steller18Nov\18NovTrials\M26.DSG	11-1-2013	16:1:2	140697.000000	14069.700000	49466.324151	20.000000
C:\Users\cware\Desktop\Steller18Nov\18NovTrials\M26.DSG	11-1-2013	16:1:2	140698.000000	14069.800000	49465.527331	20.000000
C:\Users\cware\Desktop\Steller18Nov\18NovTrials\M26.DSG	11-1-2013	16:1:2	140699.000000	14069.900000	49467.418923	20.000000
C:\Users\cware\Desktop\Steller18Nov\18NovTrials\M26.DSG	11-1-2013	16:1:2	140700.000000	14070.000000	49466.921046	20.000000
C:\Users\cware\Desktop\Steller18Nov\18NovTrials\M26.DSG	11-1-2013	16:1:2	140701.000000	14070.100000	49467.543616	20.000000
C:\Users\cware\Desktop\Steller18Nov\18NovTrials\M26.DSG	11-1-2013	16:1:2	140702.000000	14070.200000	49472.396997	20.000000
C:\Users\cware\Desktop\Steller18Nov\18NovTrials\M26.DSG	11-1-2013	16:1:2	140703.000000	14070.300000	49466.945945	20.000000
C:\Users\cware\Desktop\Steller18Nov\18NovTrials\M26.DSG	11-1-2013	16:1:2	140704.000000	14070.400000	49469.957933	20.000000
C:\Users\cware\Desktop\Steller18Nov\18NovTrials\M26.DSG	11-1-2013	16:1:2	140705.000000	14070.500000	49475.931782	20.000000
C:\Users\cware\Desktop\Steller18Nov\18NovTrials\M26.DSG	11-1-2013	16:1:2	140706.000000	14070.600000	49487.655519	20.000000
C:\Users\cware\Desktop\Steller18Nov\18NovTrials\M26.DSG	11-1-2013	16:1:2	140707.000000	14070.700000	49503.063105	20.000000
C:\Users\cware\Desktop\Steller18Nov\18NovTrials\M26.DSG	11-1-2013	16:1:2	140708.000000	14070.800000	49513.293181	20.000000
C:\Users\cware\Desktop\Steller18Nov\18NovTrials\M26.DSG	11-1-2013	16:1:2	140709.000000	14070.900000	49525.614181	20.000000
C:\Users\cware\Desktop\Steller18Nov\18NovTrials\M26.DSG	11-1-2013	16:1:2	140710.000000	14071.000000	49538.482839	20.000000
C:\Users\cware\Desktop\Steller18Nov\18NovTrials\M26.DSG	11-1-2013	16:1:2	140711.000000	14071.100000	49553.318167	20.000000
C:\Users\cware\Desktop\Steller18Nov\18NovTrials\M26.DSG	11-1-2013	16:1:2	140712.000000	14071.200000	49563.423983	20.000000
C:\Users\cware\Desktop\Steller18Nov\18NovTrials\M26.DSG	11-1-2013	16:1:2	140713.000000	14071.300000	49567.953988	20.000000
C:\Users\cware\Desktop\Steller18Nov\18NovTrials\M26.DSG	11-1-2013	16:1:2	140714.000000	14071.400000	49574.649439	20.000000
C:\Users\cware\Desktop\Steller18Nov\18NovTrials\M26.DSG	11-1-2013	16:1:2	140715.000000	14071.500000	49581.743515	20.000000
C:\Users\cware\Desktop\Steller18Nov\18NovTrials\M26.DSG	11-1-2013	16:1:2	140716.000000	14071.600000	49582.266365	20.000000
C:\Users\cware\Desktop\Steller18Nov\18NovTrials\M26.DSG	11-1-2013	16:1:2	140717.000000	14071.700000	49583.037709	20.000000
C:\Users\cware\Desktop\Steller18Nov\18NovTrials\M26.DSG	11-1-2013	16:1:2	140718.000000	14071.800000	49581.519339	20.000000
C:\Users\cware\Desktop\Steller18Nov\18NovTrials\M26.DSG	11-1-2013	16:1:2	140719.000000	14071.900000	49580.499020	20.000000
C:\Users\cware\Desktop\Steller18Nov\18NovTrials\M26.DSG	11-1-2013	16:1:2	140720.000000	14072.000000	49585.153463	20.000000
C:\Users\cware\Desktop\Steller18Nov\18NovTrials\M26.DSG	11-1-2013	16:1:2	140721.000000	14072.100000	49581.942613	20.000000
C:\Users\cware\Desktop\Steller18Nov\18NovTrials\M26.DSG	11-1-2013	16:1:2	140722.000000	14072.200000	49584.854832	20.000000
C:\Users\cware\Desktop\Steller18Nov\18NovTrials\M26.DSG	11-1-2013	16:1:2	140723.000000	14072.300000	49583.734418	20.000000
C:\Users\cware\Desktop\Steller18Nov\18NovTrials\M26.DSG	11-1-2013	16:1:2	140724.000000	14072.400000	49580.125455	20.000000
C:\Users\cware\Desktop\Steller18Nov\18NovTrials\M26.DSG	11-1-2013	16:1:2	140725.000000	14072.500000	49583.634789	20.000000
C:\Users\cware\Desktop\Steller18Nov\18NovTrials\M26.DSG	11-1-2013	16:1:2	140726.000000	14072.600000	49575.893712	20.000000
C:\Users\cware\Desktop\Steller18Nov\18NovTrials\M26.DSG	11-1-2013	16:1:2	140727.000000	14072.700000	49570.542168	20.000000
C:\Users\cware\Desktop\Steller18Nov\18NovTrials\M26.DSG	11-1-2013	16:1:2	140728.000000	14072.800000	49563.472839	20.000000
C:\Users\cware\Desktop\Steller18Nov\18NovTrials\M26.DSG	11-1-2013	16:1:2	140729.000000	14072.900000	49558.519769	20.000000
C:\Users\cware\Desktop\Steller18Nov\18NovTrials\M26.DSG	11-1-2013	16:1:2	140730.000000	14073.000000	49555.184246	20.000000
C:\Users\cware\Desktop\Steller18Nov\18NovTrials\M26.DSG	11-1-2013	16:1:2	140731.000000	14073.100000	49551.052050	20.000000
C:\Users\cware\Desktop\Steller18Nov\18NovTrials\M26.DSG	11-1-2013	16:1:2	140732.000000	14073.200000	49543.435553	20.000000
C:\Users\cware\Desktop\Steller18Nov\18NovTrials\M26.DSG	11-1-2013	16:1:2	140733.000000	14073.300000	49534.798456	20.000000
C:\Users\cware\Desktop\Steller18Nov\18NovTrials\M26.DSG	11-1-2013	16:1:2	140734.000000	14073.400000	49529.894894	20.000000
C:\Users\cware\Desktop\Steller18Nov\18NovTrials\M26.DSG	11-1-2013	16:1:2	140735.000000	14073.500000	49518.171049	20.000000
C:\Users\cware\Desktop\Steller18Nov\18NovTrials\M26.DSG	11-1-2013	16:1:2	140736.000000	14073.600000	49505.402128	20.000000
C:\Users\cware\Desktop\Steller18Nov\18NovTrials\M26.DSG	11-1-2013	16:1:2	140737.000000	14073.700000	49497.088357	20.000000
C:\Users\cware\Desktop\Steller18Nov\18NovTrials\M26.DSG	11-1-2013	16:1:2	140738.000000	14073.800000	49494.101621	20.000000
C:\Users\cware\Desktop\Steller18Nov\18NovTrials\M26.DSG	11-1-2013	16:1:2	140739.000000	14073.900000	49483.422973	20.000000
C:\Users\cware\Desktop\Steller18Nov\18NovTrials\M26.DSG	11-1-2013	16:1:2	140740.000000	14074.000000	49472.570475	20.000000
C:\Users\cware\Desktop\Steller18Nov\18NovTrials\M26.DSG	11-1-2013	16:1:2	140741.000000	14074.100000	49466.098735	20.000000
C:\Users\cware\Desktop\Steller18Nov\18NovTrials\M26.DSG	11-1-2013	16:1:2	140742.000000	14074.200000	49460.796353	20.000000
C:\Users\cware\Desktop\Steller18Nov\18NovTrials\M26.DSG	11-1-2013	16:1:2	140743.000000	14074.300000	49457.286503	20.000000
C:\Users\cware\Desktop\Steller18Nov\18NovTrials\M26.DSG	11-1-2013	16:1:2	140744.000000	14074.400000	49456.863125	20.000000
C:\Users\cware\Desktop\Steller18Nov\18NovTrials\M26.DSG	11-1-2013	16:1:2	140745.000000	14074.500000	49459.252238	20.000000
C:\Users\cware\Desktop\Steller18Nov\18NovTrials\M26.DSG	11-1-2013	16:1:2	140746.000000	14074.600000	49459.774685	20.000000
C:\Users\cware\Desktop\Steller18Nov\18NovTrials\M26.DSG	11-1-2013	16:1:2	140747.000000	14074.700000	49460.844721	20.000000
C:\Users\cware\Desktop\Steller18Nov\18NovTrials\M26.DSG	11-1-2013	16:1:2	140748.000000	14074.800000	49460.795078	20.000000
C:\Users\cware\Desktop\Steller18Nov\18NovTrials\M26.DSG	11-1-2013	16:1:2	140749.000000	14074.900000	49462.164032	20.000000
C:\Users\cware\Desktop\Steller18Nov\18NovTrials\M26.DSG	11-1-2013	16:1:2	140750.000000	14075.000000	49462.064447	20.000000
C:\Users\cware\Desktop\Steller18Nov\18NovTrials\M26.DSG	11-1-2013	16:1:2	140751.000000	14075.100000	49461.118766	20.000000
C:\Users\cware\Desktop\Steller18Nov\18NovTrials\M26.DSG	11-1-2013	16:1:2	140752.000000	14075.200000	49462.462989	20.000000
C:\Users\cware\Desktop\Steller18Nov\18NovTrials\M26.DSG	11-1-2013	16:1:2	140753.000000	14075.300000	49462.537155	20.000000
C:\Users\cware\Desktop\Steller18Nov\18NovTrials\M26.DSG	11-1-2013	16:1:2	140754.000000	14075.400000	49461.790546	20.000000
C:\Users\cware\Desktop\Steller18Nov\18NovTrials\M26.DSG	11-1-2013	16:1:2	140755.000000	14075.500000	49460.197637	20.000000
C:\Users\cware\Desktop\Steller18Nov\18NovTrials\M26.DSG	11-1-2013	16:1:2	140756.000000	14075.600000	49461.218755	20.000000
C:\Users\cware\Desktop\Steller18Nov\18NovTrials\M26.DSG	11-1-2013	16:1:2	140757.000000	14075.700000	49462.985562	20.000000
C:\Users\cware\Desktop\Steller18Nov\18NovTrials\M26.DSG	11-1-2013	16:1:2	140758.000000	14075.800000	49463.483447	20.000000
C:\Users\cware\Desktop\Steller18Nov\18NovTrials\M26.DSG	11-1-2013	16:1:2	140759.000000	14075.900000	49463.732648	20.000000
C:\Users\cware\Desktop\Steller18Nov\18NovTrials\M26.DSG	11-1-2013	16:1:2	140760.000000	14076.000000	49464.777984	20.000000
C:\Users\cware\Desktop\Steller18Nov\18NovTrials\M26.DSG	11-1-2013	16:1:2	140761.000000	14076.100000	49470.677482	20.000000
C:\Users\cware\Desktop\Steller18Nov\18NovTrials\M26.DSG	11-1-2013	16:1:2	140762.000000	14076.200000	49469.183682	20.000000
C:\Users\cware\Desktop\Steller18Nov\18NovTrials\M26.DSG	11-1-2013	16:1:2	140763.000000	14076.300000	49470.403433	20.000000
C:\Users\cware\Desktop\Steller18Nov\18NovTrials\M26.DSG	11-1-2013	16:1:2	140764.000000	14076.400000	49471.623258	20.000000
C:\Users\cware\Desktop\Steller18Nov\18NovTrials\M26.DSG	11-1-2013	16:1:2	140765.000000	14076.500000	49470.478523	20.000000
C:\Users\cware\Desktop\Steller18Nov\18NovTrials\M26.DSG	11-1-2013	16:1:2	140766.000000	14076.600000	49469.084543	20.000000
C:\Users\cware\Desktop\Steller18Nov\18NovTrials\M26.DSG	11-1-2013	16:1:2	140767.000000	14076.700000	49468.760760	20.000000
C:\Users\cware\Desktop\Steller18Nov\18NovTrials\M26.DSG	11-1-2013	16:1:2	140768.000000	14076.800000	49470.552957	20.000000
C:\Users\cware\Desktop\Steller18Nov\18NovTrials\M26.DSG	11-1-2013	16:1:2	140769.000000	14076.900000	49472.295433	20.000000
C:\Users\cware\Desktop\Steller18Nov\18NovTrials\M26.DSG	11-1-2013	16:1:2	140770.000000	14077.000000	49473.788816	20.000000
C:\Users\cware\Desktop\Steller18Nov\18NovTrials\M26.DSG	11-1-2013	16:1:2	140771.000000	14077.100000	49473.789003	20.000000
C:\Users\cware\Desktop\Steller18Nov\18NovTrials\M26.DSG	11-1-2013	16:1:2	140772.000000	14077.200000	49474.486060	20.000000
C:\Users\cware\Desktop\Steller18Nov\18NovTrials\M26.DSG	11-1-2013	16:1:2	140773.000000	14077.300000	49476.203319	20.000000
C:\Users\cware\Desktop\Steller18Nov\18NovTrials\M26.DSG	11-1-2013	16:1:2	140774.000000	14077.400000	49475.282481	20.000000
C:\Users\cware\Desktop\Steller18Nov\18NovTrials\M26.DSG	11-1-2013	16:1:2	140775.000000	14077.500000	49477.497747	20.000000
C:\Users\cware\Desktop\Steller18Nov\18NovTrials\M26.DSG	11-1-2013	16:1:2	140776.000000	14077.600000	49479.563910	20.000000
C:\Users\cware\Desktop\Steller18Nov\18NovTrials\M26.DSG	11-1-2013	16:1:2	140777.000000	14077.700000	49480.435014	20.000000
C:\Users\cware\Desktop\Steller18Nov\18NovTrials\M26.DSG	11-1-2013	16:1:2	140778.000000	14077.800000	49481.505458	20.000000
C:\Users\cware\Desktop\Steller18Nov\18NovTrials\M26.DSG	11-1-2013	16:1:2	140779.000000	14077.900000	49482.376769	20.000000
C:\Users\cware\Desktop\Steller18Nov\18NovTrials\M26.DSG	11-1-2013	16:1:2	140780.000000	14078.000000	49483.297694	20.000000
C:\Users\cware\Desktop\Steller18Nov\18NovTrials\M26.DSG	11-1-2013	16:1:2	140781.000000	14078.100000	49484.367908	20.000000
C:\Users\cware\Desktop\Steller18Nov\18NovTrials\M26.DSG	11-1-2013	16:1:2	140782.000000	14078.200000	49480.285889	20.000000
C:\Users\cware\Desktop\Steller18Nov\18NovTrials\M26.DSG	11-1-2013	16:1:2	140783.000000	14078.300000	49482.949111	20.000000
C:\Users\cware\Desktop\Steller18Nov\18NovTrials\M26.DSG	11-1-2013	16:1:2	140784.000000	14078.400000	49481.281313	20.000000
C:\Users\cware\Desktop\Steller18Nov\18NovTrials\M26.DSG	11-1-2013	16:1:2	140785.000000	14078.500000	49481.380790	20.000000
C:\Users\cware\Desktop\Steller18Nov\18NovTrials\M26.DSG	11-1-2013	16:1:2	140786.000000	14078.600000	49481.978366	20.000000
C:\Users\cware\Desktop\Steller18Nov\18NovTrials\M26.DSG	11-1-2013	16:1:2	140787.000000	14078.700000	49478.493514	20.000000
C:\Users\cware\Desktop\Steller18Nov\18NovTrials\M26.DSG	11-1-2013	16:1:2	140788.000000	14078.800000	49475.282529	20.000000
C:\Users\cware\Desktop\Steller18Nov\18NovTrials\M26.DSG	11-1-2013	16:1:2	140789.000000	14078.900000	49475.008537	20.000000
C:\Users\cware\Desktop\Steller18Nov\18NovTrials\M26.DSG	11-1-2013	16:1:2	140790.000000	14079.000000	49470.154827	20.000000
C:\Users\cware\Desktop\Steller18Nov\18NovTrials\M26.DSG	11-1-2013	16:1:2	140791.000000	14079.100000	49468.885142	20.000000
C:\Users\cware\Desktop\Steller18Nov\18NovTrials\M26.DSG	11-1-2013	16:1:2	140792.000000	14079.200000	49468.635832	20.000000
C:\Users\cware\Desktop\Steller18Nov\18NovTrials\M26.DSG	11-1-2013	16:1:2	140793.000000	14079.300000	49468.735791	20.000000
C:\Users\cware\Desktop\Steller18Nov\18NovTrials\M26.DSG	11-1-2013	16:1:2	140794.000000	14079.400000	49467.963632	20.000000
C:\Users\cware\Desktop\Steller18Nov\18NovTrials\M26.DSG	11-1-2013	16:1:2	140795.000000	14079.500000	49468.038803	20.000000
C:\Users\cware\Desktop\Steller18Nov\18NovTrials\M26.DSG	11-1-2013	16:1:2	140796.000000	14079.600000	49466.869017	20.000000
C:\Users\cware\Desktop\Steller18Nov\18NovTrials\M26.DSG	11-1-2013	16:1:2	140797.000000	14079.700000	49465.823325	20.000000
C:\Users\cware\Desktop\Steller18Nov\18NovTrials\M26.DSG	11-1-2013	16:1:2	140798.000000	14079.800000	49461.989656	20.000000
C:\Users\cware\Desktop\Steller18Nov\18NovTrials\M26.DSG	11-1-2013	16:1:2	140799.000000	14079.900000	49463.806948	20.000000
C:\Users\cware\Desktop\Steller18Nov\18NovTrials\M26.DSG	11-1-2013	16:1:2	140800.000000	14080.000000	49462.263492	20.000000
C:\Users\cware\Desktop\Steller18Nov\18NovTrials\M26.DSG	11-1-2013	16:1:2	140801.000000	14080.100000	49461.690929	20.000000
C:\Users\cware\Desktop\Steller18Nov\18NovTrials\M26.DSG	11-1-2013	16:1:2	140802.000000	14080.200000	49461.715912	20.000000
C:\Users\cware\Desktop\Steller18Nov\18NovTrials\M26.DSG	11-1-2013	16:1:2	140803.000000	14080.300000	49461.068641	20.000000
C:\Users\cware\Desktop\Steller18Nov\18NovTrials\M26.DSG	11-1-2013	16:1:2	140804.000000	14080.400000	49461.417462	20.000000
C:\Users\cware\Desktop\Steller18Nov\18NovTrials\M26.DSG	11-1-2013	16:1:2	140805.000000	14080.500000	49466.843505	20.000000
C:\Users\cware\Desktop\Steller18Nov\18NovTrials\M26.DSG	11-1-2013	16:1:2	140806.000000	14080.600000	49467.714526	20.000000
C:\Users\cware\Desktop\Steller18Nov\18NovTrials\M26.DSG	11-1-2013	16:1:2	140807.000000	14080.700000	49466.370602	20.000000
C:\Users\cware\Desktop\Steller18Nov\18NovTrials\M26.DSG	11-1-2013	16:1:2	140808.000000	14080.800000	49462.387904	20.000000
C:\Users\cware\Desktop\Steller18Nov\18NovTrials\M26.DSG	11-1-2013	16:1:2	140809.000000	14080.900000	49462.138538	20.000000
C:\Users\cware\Desktop\Steller18Nov\18NovTrials\M26.DSG	11-1-2013	16:1:2	140810.000000	14081.000000	49462.213151	20.000000
C:\Users\cware\Desktop\Steller18Nov\18NovTrials\M26.DSG	11-1-2013	16:1:2	140811.000000	14081.100000	49463.183744	20.000000
C:\Users\cware\Desktop\Steller18Nov\18NovTrials\M26.DSG	11-1-2013	16:1:2	140812.000000	14081.200000	49465.598768	20.000000
C:\Users\cware\Desktop\Steller18Nov\18NovTrials\M26.DSG	11-1-2013	16:1:2	140813.000000	14081.300000	49466.743568	20.000000
C:\Users\cware\Desktop\Steller18Nov\18NovTrials\M26.DSG	11-1-2013	16:1:2	140814.000000	14081.400000	49468.112544	20.000000
C:\Users\cware\Desktop\Steller18Nov\18NovTrials\M26.DSG	11-1-2013	16:1:2	140815.000000	14081.500000	49466.171287	20.000000
C:\Users\cware\Desktop\Steller18Nov\18NovTrials\M26.DSG	11-1-2013	16:1:2	140816.000000	14081.600000	49468.012880	20.000000
C:\Users\cware\Desktop\Steller18Nov\18NovTrials\M26.DSG	11-1-2013	16:1:2	140817.000000	14081.700000	49466.569149	20.000000
C:\Users\cware\Desktop\Steller18Nov\18NovTrials\M26.DSG	11-1-2013	16:1:2	140818.000000	14081.800000	49468.884079	20.000000
C:\Users\cware\Desktop\Steller18Nov\18NovTrials\M26.DSG	11-1-2013	16:1:2	140819.000000	14081.900000	49471.174244	20.000000
C:\Users\cware\Desktop\Steller18Nov\18NovTrials\M26.DSG	11-1-2013	16:1:2	140820.000000	14082.000000	49468.734824	20.000000
C:\Users\cware\Desktop\Steller18Nov\18NovTrials\M26.DSG	11-1-2013	16:1:2	140821.000000	14082.100000	49471.896035	20.000000
C:\Users\cware\Desktop\Steller18Nov\18NovTrials\M26.DSG	11-1-2013	16:1:2	140822.000000	14082.200000	49476.027901	20.000000
C:\Users\cware\Desktop\Steller18Nov\18NovTrials\M26.DSG	11-1-2013	16:1:2	140823.000000	14082.300000	49474.509571	20.000000
C:\Users\cware\Desktop\Steller18Nov\18NovTrials\M26.DSG	11-1-2013	16:1:2	140824.000000	14082.400000	49474.832929	20.000000
C:\Users\cware\Desktop\Steller18Nov\18NovTrials\M26.DSG	11-1-2013	16:1:2	140825.000000	14082.500000	49477.521276	20.000000
C:\Users\cware\Desktop\Steller18Nov\18NovTrials\M26.DSG	11-1-2013	16:1:2	140826.000000	14082.600000	49478.442018	20.000000
C:\Users\cware\Desktop\Steller18Nov\18NovTrials\M26.DSG	11-1-2013	16:1:2	140827.000000	14082.700000	49479.064667	20.000000
C:\Users\cware\Desktop\Steller18Nov\18NovTrials\M26.DSG	11-1-2013	16:1:2	140828.000000	14082.800000	49477.844716	20.000000
C:\Users\cware\Desktop\Steller18Nov\18NovTrials\M26.DSG	11-1-2013	16:1:2	140829.000000	14082.900000	49479.387803	20.000000
C:\Users\cware\Desktop\Steller18Nov\18NovTrials\M26.DSG	11-1-2013	16:1:2	140830.000000	14083.000000	49477.221759	20.000000
C:\Users\cware\Desktop\Steller18Nov\18NovTrials\M26.DSG	11-1-2013	16:1:2	140831.000000	14083.100000	49477.595550	20.000000
C:\Users\cware\Desktop\Steller18Nov\18NovTrials\M26.DSG	11-1-2013	16:1:2	140832.000000	14083.200000	49473.712303	20.000000
C:\Users\cware\Desktop\Steller18Nov\18NovTrials\M26.DSG	11-1-2013	16:1:2	140833.000000	14083.300000	49474.981741	20.000000
C:\Users\cware\Desktop\Steller18Nov\18NovTrials\M26.DSG	11-1-2013	16:1:2	140834.000000	14083.400000	49475.181090	20.000000
C:\Users\cware\Desktop\Steller18Nov\18NovTrials\M26.DSG	11-1-2013	16:1:2	140835.000000	14083.500000	49475.305242	20.000000
C:\Users\cware\Desktop\Steller18Nov\18NovTrials\M26.DSG	11-1-2013	16:1:2	140836.000000	14083.600000	49473.736956	20.000000
C:\Users\cware\Desktop\Steller18Nov\18NovTrials\M26.DSG	11-1-2013	16:1:2	140837.000000	14083.700000	49473.986300	20.000000
C:\Users\cware\Desktop\Steller18Nov\18NovTrials\M26.DSG	11-1-2013	16:1:2	140838.000000	14083.800000	49472.418200	20.000000
C:\Users\cware\Desktop\Steller18Nov\18NovTrials\M26.DSG	11-1-2013	16:1:2	140839.000000	14083.900000	49471.546680	20.000000
C:\Users\cware\Desktop\Steller18Nov\18NovTrials\M26.DSG	11-1-2013	16:1:2	140840.000000	14084.000000	49472.791110	20.000000
C:\Users\cware\Desktop\Steller18Nov\18NovTrials\M26.DSG	11-1-2013	16:1:2	140841.000000	14084.100000	49477.619833	20.000000
C:\Users\cware\Desktop\Steller18Nov\18NovTrials\M26.DSG	11-1-2013	16:1:2	140842.000000	14084.200000	49480.756280	20.000000
C:\Users\cware\Desktop\Steller18Nov\18NovTrials\M26.DSG	11-1-2013	16:1:2	140843.000000	14084.300000	49482.399061	20.000000
C:\Users\cware\Desktop\Steller18Nov\18NovTrials\M26.DSG	11-1-2013	16:1:2	140844.000000	14084.400000	49484.937503	20.000000
C:\Users\cware\Desktop\Steller18Nov\18NovTrials\M26.DSG	11-1-2013	16:1:2	140845.000000	14084.500000	49481.702078	20.000000
C:\Users\cware\Desktop\Steller18Nov\18NovTrials\M26.DSG	11-1-2013	16:1:2	140846.000000	14084.600000	49481.876298	20.000000
C:\Users\cware\Desktop\Steller18Nov\18NovTrials\M26.DSG	11-1-2013	16:1:2	140847.000000	14084.700000	49480.457592	20.000000
C:\Users\cware\Desktop\Steller18Nov\18NovTrials\M26.DSG	11-1-2013	16:1:2	140848.000000	14084.800000	49481.353716	20.000000
C:\Users\cware\Desktop\Steller18Nov\18NovTrials\M26.DSG	11-1-2013	16:1:2	140849.000000	14084.900000	49478.889384	20.000000
C:\Users\cware\Desktop\Steller18Nov\18NovTrials\M26.DSG	11-1-2013	16:1:2	140850.000000	14085.000000	49480.233269	20.000000
C:\Users\cware\Desktop\Steller18Nov\18NovTrials\M26.DSG	11-1-2013	16:1:2	140851.000000	14085.100000	49481.278453	20.000000
C:\Users\cware\Desktop\Steller18Nov\18NovTrials\M26.DSG	11-1-2013	16:1:2	140852.000000	14085.200000	49478.465920	20.000000
C:\Users\cware\Desktop\Steller18Nov\18NovTrials\M26.DSG	11-1-2013	16:1:2	140853.000000	14085.300000	49477.395740	20.000000
C:\Users\cware\Desktop\Steller18Nov\18NovTrials\M26.DSG	11-1-2013	16:1:2	140854.000000	14085.400000	49478.764508	20.000000
C:\Users\cware\Desktop\Steller18Nov\18NovTrials\M26.DSG	11-1-2013	16:1:2	140855.000000	14085.500000	49478.415977	20.000000
C:\Users\cware\Desktop\Steller18Nov\18NovTrials\M26.DSG	11-1-2013	16:1:2	140856.000000	14085.600000	49479.560712	20.000000
C:\Users\cware\Desktop\Steller18Nov\18NovTrials\M26.DSG	11-1-2013	16:1:2	140857.000000	14085.700000	49480.830254	20.000000
C:\Users\cware\Desktop\Steller18Nov\18NovTrials\M26.DSG	11-1-2013	16:1:2	140858.000000	14085.800000	49483.070255	20.000000
C:\Users\cware\Desktop\Steller18Nov\18NovTrials\M26.DSG	11-1-2013	16:1:2	140859.000000	14085.900000	49482.248973	20.000000
C:\Users\cware\Desktop\Steller18Nov\18NovTrials\M26.DSG	11-1-2013	16:1:2	140860.000000	14086.000000	49484.663502	20.000000
C:\Users\cware\Desktop\Steller18Nov\18NovTrials\M26.DSG	11-1-2013	16:1:2	140861.000000	14086.100000	49483.742343	20.000000
C:\Users\cware\Desktop\Steller18Nov\18NovTrials\M26.DSG	11-1-2013	16:1:2	140862.000000	14086.200000	49485.360121	20.000000
C:\Users\cware\Desktop\Steller18Nov\18NovTrials\M26.DSG	11-1-2013	16:1:2	140863.000000	14086.300000	49484.289863	20.000000
C:\Users\cware\Desktop\Steller18Nov\18NovTrials\M26.DSG	11-1-2013	16:1:2	140864.000000	14086.400000	49485.683244	20.000000
C:\Users\cware\Desktop\Steller18Nov\18NovTrials\M26.DSG	11-1-2013	16:1:2	140865.000000	14086.500000	49482.621679	20.000000
C:\Users\cware\Desktop\Steller18Nov\18NovTrials\M26.DSG	11-1-2013	16:1:2	140866.000000	14086.600000	49482.323056	20.000000
C:\Users\cware\Desktop\Steller18Nov\18NovTrials\M26.DSG	11-1-2013	16:1:2	140867.000000	14086.700000	49478.763532	20.000000
C:\Users\cware\Desktop\Steller18Nov\18NovTrials\M26.DSG	11-1-2013	16:1:2	140868.000000	14086.800000	49478.788566	20.000000
C:\Users\cware\Desktop\Steller18Nov\18NovTrials\M26.DSG	11-1-2013	16:1:2	140869.000000	14086.900000	49478.091383	20.000000
C:\Users\cware\Desktop\Steller18Nov\18NovTrials\M26.DSG	11-1-2013	16:1:2	140870.000000	14087.000000	49476.149962	20.000000
C:\Users\cware\Desktop\Steller18Nov\18NovTrials\M26.DSG	11-1-2013	16:1:2	140871.000000	14087.100000	49475.527473	20.000000
C:\Users\cware\Desktop\Steller18Nov\18NovTrials\M26.DSG	11-1-2013	16:1:2	140872.000000	14087.200000	49473.660877	20.000000
C:\Users\cware\Desktop\Steller18Nov\18NovTrials\M26.DSG	11-1-2013	16:1:2	140873.000000	14087.300000	49469.852369	20.000000
C:\Users\cware\Desktop\Steller18Nov\18NovTrials\M26.DSG	11-1-2013	16:1:2	140874.000000	14087.400000	49466.989832	20.000000
C:\Users\cware\Desktop\Steller18Nov\18NovTrials\M26.DSG	11-1-2013	16:1:2	140875.000000	14087.500000	49469.254841	20.000000
C:\Users\cware\Desktop\Steller18Nov\18NovTrials\M26.DSG	11-1-2013	16:1:2	140876.000000	14087.600000	49469.329388	20.000000
C:\Users\cware\Desktop\Steller18Nov\18NovTrials\M26.DSG	11-1-2013	16:1:2	140877.000000	14087.700000	49471.245919	20.000000
C:\Users\cware\Desktop\Steller18Nov\18NovTrials\M26.DSG	11-1-2013	16:1:2	140878.000000	14087.800000	49468.681775	20.000000
C:\Users\cware\Desktop\Steller18Nov\18NovTrials\M26.DSG	11-1-2013	16:1:2	140879.000000	14087.900000	49470.996692	20.000000
C:\Users\cware\Desktop\Steller18Nov\18NovTrials\M26.DSG	11-1-2013	16:1:2	140880.000000	14088.000000	49470.996557	20.000000
C:\Users\cware\Desktop\Steller18Nov\18NovTrials\M26.DSG	11-1-2013	16:1:2	140881.000000	14088.100000	49470.374217	20.000000
C:\Users\cware\Desktop\Steller18Nov\18NovTrials\M26.DSG	11-1-2013	16:1:2	140882.000000	14088.200000	49473.186837	20.000000
C:\Users\cware\Desktop\Steller18Nov\18NovTrials\M26.DSG	11-1-2013	16:1:2	140883.000000	14088.300000	49473.560154	20.000000
C:\Users\cware\Desktop\Steller18Nov\18NovTrials\M26.DSG	11-1-2013	16:1:2	140884.000000	14088.400000	49474.032932	20.000000
C:\Users\cware\Desktop\Steller18Nov\18NovTrials\M26.DSG	11-1-2013	16:1:2	140885.000000	14088.500000	49473.062121	20.000000
C:\Users\cware\Desktop\Steller18Nov\18NovTrials\M26.DSG	11-1-2013	16:1:2	140886.000000	14088.600000	49473.982681	20.000000
C:\Users\cware\Desktop\Steller18Nov\18NovTrials\M26.DSG	11-1-2013	16:1:2	140887.000000	14088.700000	49473.310715	20.000000
C:\Users\cware\Desktop\Steller18Nov\18NovTrials\M26.DSG	11-1-2013	16:1:2	140888.000000	14088.800000	49474.679795	20.000000
C:\Users\cware\Desktop\Steller18Nov\18NovTrials\M26.DSG	11-1-2013	16:1:2	140889.000000	14088.900000	49477.741334	20.000000
C:\Users\cware\Desktop\Steller18Nov\18NovTrials\M26.DSG	11-1-2013	16:1:2	140890.000000	14089.000000	49476.969695	20.000000
C:\Users\cware\Desktop\Steller18Nov\18NovTrials\M26.DSG	11-1-2013	16:1:2	140891.000000	14089.100000	49476.023918	20.000000
C:\Users\cware\Desktop\Steller18Nov\18NovTrials\M26.DSG	11-1-2013	16:1:2	140892.000000	14089.200000	49478.662054	20.000000
C:\Users\cware\Desktop\Steller18Nov\18NovTrials\M26.DSG	11-1-2013	16:1:2	140893.000000	14089.300000	49479.583004	20.000000
C:\Users\cware\Desktop\Steller18Nov\18NovTrials\M26.DSG	11-1-2013	16:1:2	140894.000000	14089.400000	49473.086349	20.000000
C:\Users\cware\Desktop\Steller18Nov\18NovTrials\M26.DSG	11-1-2013	16:1:2	140895.000000	14089.500000	49475.003005	20.000000
C:\Users\cware\Desktop\Steller18Nov\18NovTrials\M26.DSG	11-1-2013	16:1:2	140896.000000	14089.600000	49476.073032	20.000000
C:\Users\cware\Desktop\Steller18Nov\18NovTrials\M26.DSG	11-1-2013	16:1:2	140897.000000	14089.700000	49470.198886	20.000000
C:\Users\cware\Desktop\Steller18Nov\18NovTrials\M26.DSG	11-1-2013	16:1:2	140898.000000	14089.800000	49468.779873	20.000000
C:\Users\cware\Desktop\Steller18Nov\18NovTrials\M26.DSG	11-1-2013	16:1:2	140899.000000	14089.900000	49465.245292	20.000000
C:\Users\cware\Desktop\Steller18Nov\18NovTrials\M26.DSG	11-1-2013	16:1:2	140900.000000	14090.000000	49465.120620	20.000000
C:\Users\cware\Desktop\Steller18Nov\18NovTrials\M26.DSG	11-1-2013	16:1:2	140901.000000	14090.100000	49460.466186	20.000000
C:\Users\cware\Desktop\Steller18Nov\18NovTrials\M26.DSG	11-1-2013	16:1:2	140902.000000	14090.200000	49459.968027	20.000000
C:\Users\cware\Desktop\Steller18Nov\18NovTrials\M26.DSG	11-1-2013	16:1:2	140903.000000	14090.300000	49459.096443	20.000000
C:\Users\cware\Desktop\Steller18Nov\18NovTrials\M26.DSG	11-1-2013	16:1:2	140904.000000	14090.400000	49461.510945	20.000000
C:\Users\cware\Desktop\Steller18Nov\18NovTrials\M26.DSG	11-1-2013	16:1:2	140905.000000	14090.500000	49458.822949	20.000000
C:\Users\cware\Desktop\Steller18Nov\18NovTrials\M26.DSG	11-1-2013	16:1:2	140906.000000	14090.600000	49461.411624	20.000000
C:\Users\cware\Desktop\Steller18Nov\18NovTrials\M26.DSG	11-1-2013	16:1:2	140907.000000	14090.700000	49466.663473	20.000000
C:\Users\cware\Desktop\Steller18Nov\18NovTrials\M26.DSG	11-1-2013	16:1:2	140908.000000	14090.800000	49467.559684	20.000000
C:\Users\cware\Desktop\Steller18Nov\18NovTrials\M26.DSG	11-1-2013	16:1:2	140909.000000	14090.900000	49467.435103	20.000000
C:\Users\cware\Desktop\Steller18Nov\18NovTrials\M26.DSG	11-1-2013	16:1:2	140910.000000	14091.000000	49473.234697	20.000000
C:\Users\cware\Desktop\Steller18Nov\18NovTrials\M26.DSG	11-1-2013	16:1:2	140911.000000	14091.100000	49473.333996	20.000000
C:\Users\cware\Desktop\Steller18Nov\18NovTrials\M26.DSG	11-1-2013	16:1:2	140912.000000	14091.200000	49476.146612	20.000000
C:\Users\cware\Desktop\Steller18Nov\18NovTrials\M26.DSG	11-1-2013	16:1:2	140913.000000	14091.300000	49474.503614	20.000000
C:\Users\cware\Desktop\Steller18Nov\18NovTrials\M26.DSG	11-1-2013	16:1:2	140914.000000	14091.400000	49473.757009	20.000000
C:\Users\cware\Desktop\Steller18Nov\18NovTrials\M26.DSG	11-1-2013	16:1:2	140915.000000	14091.500000	49463.949905	20.000000
C:\Users\cware\Desktop\Steller18Nov\18NovTrials\M26.DSG	11-1-2013	16:1:2	140916.000000	14091.600000	49459.642722	20.000000
C:\Users\cware\Desktop\Steller18Nov\18NovTrials\M26.DSG	11-1-2013	16:1:2	140917.000000	14091.700000	49457.004266	20.000000
C:\Users\cware\Desktop\Steller18Nov\18NovTrials\M26.DSG	11-1-2013	16:1:2	140918.000000	14091.800000	49460.812309	20.000000
C:\Users\cware\Desktop\Steller18Nov\18NovTrials\M26.DSG	11-1-2013	16:1:2	140919.000000	14091.900000	49460.687850	20.000000
C:\Users\cware\Desktop\Steller18Nov\18NovTrials\M26.DSG	11-1-2013	16:1:2	140920.000000	14092.000000	49460.538491	20.000000
C:\Users\cware\Desktop\Steller18Nov\18NovTrials\M26.DSG	11-1-2013	16:1:2	140921.000000	14092.100000	49460.239720	20.000000
C:\Users\cware\Desktop\Steller18Nov\18NovTrials\M26.DSG	11-1-2013	16:1:2	140922.000000	14092.200000	49460.413806	20.000000
C:\Users\cware\Desktop\Steller18Nov\18NovTrials\M26.DSG	11-1-2013	16:1:2	140923.000000	14092.300000	49458.522882	20.000000
C:\Users\cware\Desktop\Steller18Nov\18NovTrials\M26.DSG	11-1-2013	16:1:2	140924.000000	14092.400000	49460.688479	20.000000
C:\Users\cware\Desktop\Steller18Nov\18NovTrials\M26.DSG	11-1-2013	16:1:2	140925.000000	14092.500000	49462.829020	20.000000
C:\Users\cware\Desktop\Steller18Nov\18NovTrials\M26.DSG	11-1-2013	16:1:2	140926.000000	14092.600000	49461.559365	20.000000
C:\Users\cware\Desktop\Steller18Nov\18NovTrials\M26.DSG	11-1-2013	16:1:2	140927.000000	14092.700000	49463.973998	20.000000
C:\Users\cware\Desktop\Steller18Nov\18NovTrials\M26.DSG	11-1-2013	16:1:2	140928.000000	14092.800000	49465.417490	20.000000
C:\Users\cware\Desktop\Steller18Nov\18NovTrials\M26.DSG	11-1-2013	16:1:2	140929.000000	14092.900000	49464.471467	20.000000
C:\Users\cware\Desktop\Steller18Nov\18NovTrials\M26.DSG	11-1-2013	16:1:2	140930.000000	14093.000000	49465.267610	20.000000
C:\Users\cware\Desktop\Steller18Nov\18NovTrials\M26.DSG	11-1-2013	16:1:2	140931.000000	14093.100000	49465.989641	20.000000
C:\Users\cware\Desktop\Steller18Nov\18NovTrials\M26.DSG	11-1-2013	16:1:2	140932.000000	14093.200000	49467.930823	20.000000
C:\Users\cware\Desktop\Steller18Nov\18NovTrials\M26.DSG	11-1-2013	16:1:2	140933.000000	14093.300000	49465.840047	20.000000
C:\Users\cware\Desktop\Steller18Nov\18NovTrials\M26.DSG	11-1-2013	16:1:2	140934.000000	14093.400000	49468.229260	20.000000
C:\Users\cware\Desktop\Steller18Nov\18NovTrials\M26.DSG	11-1-2013	16:1:2	140935.000000	14093.500000	49466.934810	20.000000
C:\Users\cware\Desktop\Steller18Nov\18NovTrials\M26.DSG	11-1-2013	16:1:2	140936.000000	14093.600000	49465.789862	20.000000
C:\Users\cware\Desktop\Steller18Nov\18NovTrials\M26.DSG	11-1-2013	16:1:2	140937.000000	14093.700000	49464.221498	20.000000
C:\Users\cware\Desktop\Steller18Nov\18NovTrials\M26.DSG	11-1-2013	16:1:2	140938.000000	14093.800000	49465.092805	20.000000
C:\Users\cware\Desktop\Steller18Nov\18NovTrials\M26.DSG	11-1-2013	16:1:2	140939.000000	14093.900000	49462.279812	20.000000
C:\Users\cware\Desktop\Steller18Nov\18NovTrials\M26.DSG	11-1-2013	16:1:2	140940.000000	14094.000000	49465.141910	20.000000
C:\Users\cware\Desktop\Steller18Nov\18NovTrials\M26.DSG	11-1-2013	16:1:2	140941.000000	14094.100000	49465.938718	20.000000
C:\Users\cware\Desktop\Steller18Nov\18NovTrials\M26.DSG	11-1-2013	16:1:2	140942.000000	14094.200000	49464.096666	20.000000
C:\Users\cware\Desktop\Steller18Nov\18NovTrials\M26.DSG	11-1-2013	16:1:2	140943.000000	14094.300000	49464.445192	20.000000
C:\Users\cware\Desktop\Steller18Nov\18NovTrials\M26.DSG	11-1-2013	16:1:2	140944.000000	14094.400000	49465.490584	20.000000
C:\Users\cware\Desktop\Steller18Nov\18NovTrials\M26.DSG	11-1-2013	16:1:2	140945.000000	14094.500000	49463.773026	20.000000
C:\Users\cware\Desktop\Steller18Nov\18NovTrials\M26.DSG	11-1-2013	16:1:2	140946.000000	14094.600000	49467.556708	20.000000
C:\Users\cware\Desktop\Steller18Nov\18NovTrials\M26.DSG	11-1-2013	16:1:2	140947.000000	14094.700000	49467.880226	20.000000
C:\Users\cware\Desktop\Steller18Nov\18NovTrials\M26.DSG	11-1-2013	16:1:2	140948.000000	14094.800000	49469.224120	20.000000
C:\Users\cware\Desktop\Steller18Nov\18NovTrials\M26.DSG	11-1-2013	16:1:2	140949.000000	14094.900000	49471.190388	20.000000
C:\Users\cware\Desktop\Steller18Nov\18NovTrials\M26.DSG	11-1-2013	16:1:2	140950.000000	14095.000000	49469.622276	20.000000
C:\Users\cware\Desktop\Steller18Nov\18NovTrials\M26.DSG	11-1-2013	16:1:2	140951.000000	14095.100000	49469.273372	20.000000
C:\Users\cware\Desktop\Steller18Nov\18NovTrials\M26.DSG	11-1-2013	16:1:2	140952.000000	14095.200000	49470.965996	20.000000
C:\Users\cware\Desktop\Steller18Nov\18NovTrials\M26.DSG	11-1-2013	16:1:2	140953.000000	14095.300000	49471.314739	20.000000
C:\Users\cware\Desktop\Steller18Nov\18NovTrials\M26.DSG	11-1-2013	16:1:2	140954.000000	14095.400000	49472.434562	20.000000
C:\Users\cware\Desktop\Steller18Nov\18NovTrials\M26.DSG	11-1-2013	16:1:2	140955.000000	14095.500000	49474.873669	20.000000
C:\Users\cware\Desktop\Steller18Nov\18NovTrials\M26.DSG	11-1-2013	16:1:2	140956.000000	14095.600000	49474.475768	20.000000
C:\Users\cware\Desktop\Steller18Nov\18NovTrials\M26.DSG	11-1-2013	16:1:2	140957.000000	14095.700000	49473.977679	20.000000
C:\Users\cware\Desktop\Steller18Nov\18NovTrials\M26.DSG	11-1-2013	16:1:2	140958.000000	14095.800000	49471.239632	20.000000
C:\Users\cware\Desktop\Steller18Nov\18NovTrials\M26.DSG	11-1-2013	16:1:2	140959.000000	14095.900000	49470.617140	20.000000
C:\Users\cware\Desktop\Steller18Nov\18NovTrials\M26.DSG	11-1-2013	16:1:2	140960.000000	14096.000000	49467.829043	20.000000
C:\Users\cware\Desktop\Steller18Nov\18NovTrials\M26.DSG	11-1-2013	16:1:2	140961.000000	14096.100000	49464.468669	20.000000
C:\Users\cware\Desktop\Steller18Nov\18NovTrials\M26.DSG	11-1-2013	16:1:2	140962.000000	14096.200000	49461.730405	20.000000
C:\Users\cware\Desktop\Steller18Nov\18NovTrials\M26.DSG	11-1-2013	16:1:2	140963.000000	14096.300000	49466.359614	20.000000
C:\Users\cware\Desktop\Steller18Nov\18NovTrials\M26.DSG	11-1-2013	16:1:2	140964.000000	14096.400000	49460.485985	20.000000
C:\Users\cware\Desktop\Steller18Nov\18NovTrials\M26.DSG	11-1-2013	16:1:2	140965.000000	14096.500000	49461.432082	20.000000
C:\Users\cware\Desktop\Steller18Nov\18NovTrials\M26.DSG	11-1-2013	16:1:2	140966.000000	14096.600000	49451.724295	20.000000
C:\Users\cware\Desktop\Steller18Nov\18NovTrials\M26.DSG	11-1-2013	16:1:2	140967.000000	14096.700000	49449.484017	20.000000
C:\Users\cware\Desktop\Steller18Nov\18NovTrials\M26.DSG	11-1-2013	16:1:2	140968.000000	14096.800000	49468.102362	20.000000
C:\Users\cware\Desktop\Steller18Nov\18NovTrials\M26.DSG	11-1-2013	16:1:2	140969.000000	14096.900000	49483.559926	20.000000
C:\Users\cware\Desktop\Steller18Nov\18NovTrials\M26.DSG	11-1-2013	16:1:2	140970.000000	14097.000000	49499.216154	20.000000
C:\Users\cware\Desktop\Steller18Nov\18NovTrials\M26.DSG	11-1-2013	16:1:2	140971.000000	14097.100000	49513.702851	20.000000
C:\Users\cware\Desktop\Steller18Nov\18NovTrials\M26.DSG	11-1-2013	16:1:2	140972.000000	14097.200000	49530.529177	20.000000
C:\Users\cware\Desktop\Steller18Nov\18NovTrials\M26.DSG	11-1-2013	16:1:2	140973.000000	14097.300000	49549.819558	20.000000
C:\Users\cware\Desktop\Steller18Nov\18NovTrials\M26.DSG	11-1-2013	16:1:2	140974.000000	14097.400000	49564.804128	20.000000
C:\Users\cware\Desktop\Steller18Nov\18NovTrials\M26.DSG	11-1-2013	16:1:2	140975.000000	14097.500000	49578.344719	20.000000
C:\Users\cware\Desktop\Steller18Nov\18NovTrials\M26.DSG	11-1-2013	16:1:2	140976.000000	14097.600000	49592.781682	20.000000
C:\Users\cware\Desktop\Steller18Nov\18NovTrials\M26.DSG	11-1-2013	16:1:2	140977.000000	14097.700000	49607.666300	20.000000
C:\Users\cware\Desktop\Steller18Nov\18NovTrials\M26.DSG	11-1-2013	16:1:2	140978.000000	14097.800000	49618.020989	20.000000
C:\Users\cware\Desktop\Steller18Nov\18NovTrials\M26.DSG	11-1-2013	16:1:2	140979.000000	14097.900000	49629.072404	20.000000
C:\Users\cware\Desktop\Steller18Nov\18NovTrials\M26.DSG	11-1-2013	16:1:2	140980.000000	14098.000000	49643.583657	20.000000
C:\Users\cware\Desktop\Steller18Nov\18NovTrials\M26.DSG	11-1-2013	16:1:2	140981.000000	14098.100000	49656.128489	20.000000
C:\Users\cware\Desktop\Steller18Nov\18NovTrials\M26.DSG	11-1-2013	16:1:2	140982.000000	14098.200000	49665.064529	20.000000
C:\Users\cware\Desktop\Steller18Nov\18NovTrials\M26.DSG	11-1-2013	16:1:2	140983.000000	14098.300000	49674.423608	20.000000
C:\Users\cware\Desktop\Steller18Nov\18NovTrials\M26.DSG	11-1-2013	16:1:2	140984.000000	14098.400000	49684.578802	20.000000
C:\Users\cware\Desktop\Steller18Nov\18NovTrials\M26.DSG	11-1-2013	16:1:2	140985.000000	14098.500000	49695.306913	20.000000
C:\Users\cware\Desktop\Steller18Nov\18NovTrials\M26.DSG	11-1-2013	16:1:2	140986.000000	14098.600000	49699.837030	20.000000
C:\Users\cware\Desktop\Steller18Nov\18NovTrials\M26.DSG	11-1-2013	16:1:2	140987.000000	14098.700000	49708.399609	20.000000
C:\Users\cware\Desktop\Steller18Nov\18NovTrials\M26.DSG	11-1-2013	16:1:2	140988.000000	14098.800000	49714.074660	20.000000
C:\Users\cware\Desktop\Steller18Nov\18NovTrials\M26.DSG	11-1-2013	16:1:2	140989.000000	14098.900000	49721.616419	20.000000
C:\Users\cware\Desktop\Steller18Nov\18NovTrials\M26.DSG	11-1-2013	16:1:2	140990.000000	14099.000000	49729.034003	20.000000
C:\Users\cware\Desktop\Steller18Nov\18NovTrials\M26.DSG	11-1-2013	16:1:2	140991.000000	14099.100000	49736.525802	20.000000
C:\Users\cware\Desktop\Steller18Nov\18NovTrials\M26.DSG	11-1-2013	16:1:2	140992.000000	14099.200000	49743.346263	20.000000
C:\Users\cware\Desktop\Steller18Nov\18NovTrials\M26.DSG	11-1-2013	16:1:2	140993.000000	14099.300000	49753.128004	20.000000
C:\Users\cware\Desktop\Steller18Nov\18NovTrials\M26.DSG	11-1-2013	16:1:2	140994.000000	14099.400000	49757.882349	20.000000
C:\Users\cware\Desktop\Steller18Nov\18NovTrials\M26.DSG	11-1-2013	16:1:2	140995.000000	14099.500000	49765.274706	20.000000
C:\Users\cware\Desktop\Steller18Nov\18NovTrials\M26.DSG	11-1-2013	16:1:2	140996.000000	14099.600000	49774.310341	20.000000
C:\Users\cware\Desktop\Steller18Nov\18NovTrials\M26.DSG	11-1-2013	16:1:2	140997.000000	14099.700000	49780.632431	20.000000
C:\Users\cware\Desktop\Steller18Nov\18NovTrials\M26.DSG	11-1-2013	16:1:2	140998.000000	14099.800000	49790.165564	20.000000
C:\Users\cware\Desktop\Steller18Nov\18NovTrials\M26.DSG	11-1-2013	16:1:2	140999.000000	14099.900000	49797.508251	20.000000
C:\Users\cware\Desktop\Steller18Nov\18NovTrials\M26.DSG	11-1-2013	16:1:2	141000.000000	14100.000000	49807.439648	20.000000
C:\Users\cware\Desktop\Steller18Nov\18NovTrials\M26.DSG	11-1-2013	16:1:2	141001.000000	14100.100000	49814.857188	20.000000
C:\Users\cware\Desktop\Steller18Nov\18NovTrials\M26.DSG	11-1-2013	16:1:2	141002.000000	14100.200000	49823.892679	20.000000
C:\Users\cware\Desktop\Steller18Nov\18NovTrials\M26.DSG	11-1-2013	16:1:2	141003.000000	14100.300000	49836.288343	20.000000
C:\Users\cware\Desktop\Steller18Nov\18NovTrials\M26.DSG	11-1-2013	16:1:2	141004.000000	14100.400000	49840.395103	20.000000
C:\Users\cware\Desktop\Steller18Nov\18NovTrials\M26.DSG	11-1-2013	16:1:2	141005.000000	14100.500000	49849.629673	20.000000
C:\Users\cware\Desktop\Steller18Nov\18NovTrials\M26.DSG	11-1-2013	16:1:2	141006.000000	14100.600000	49857.395705	20.000000
C:\Users\cware\Desktop\Steller18Nov\18NovTrials\M26.DSG	11-1-2013	16:1:2	141007.000000	14100.700000	49865.062024	20.000000
C:\Users\cware\Desktop\Steller18Nov\18NovTrials\M26.DSG	11-1-2013	16:1:2	141008.000000	14100.800000	49871.683064	20.000000
C:\Users\cware\Desktop\Steller18Nov\18NovTrials\M26.DSG	11-1-2013	16:1:2	141009.000000	14100.900000	49873.475344	20.000000
C:\Users\cware\Desktop\Steller18Nov\18NovTrials\M26.DSG	11-1-2013	16:1:2	141010.000000	14101.000000	49875.615678	20.000000
C:\Users\cware\Desktop\Steller18Nov\18NovTrials\M26.DSG	11-1-2013	16:1:2	141011.000000	14101.100000	49880.469501	20.000000
C:\Users\cware\Desktop\Steller18Nov\18NovTrials\M26.DSG	11-1-2013	16:1:2	141012.000000	14101.200000	49885.123945	20.000000
C:\Users\cware\Desktop\Steller18Nov\18NovTrials\M26.DSG	11-1-2013	16:1:2	141013.000000	14101.300000	49884.750668	20.000000
C:\Users\cware\Desktop\Steller18Nov\18NovTrials\M26.DSG	11-1-2013	16:1:2	141014.000000	14101.400000	49890.948233	20.000000
C:\Users\cware\Desktop\Steller18Nov\18NovTrials\M26.DSG	11-1-2013	16:1:2	141015.000000	14101.500000	49897.096549	20.000000
C:\Users\cware\Desktop\Steller18Nov\18NovTrials\M26.DSG	11-1-2013	16:1:2	141016.000000	14101.600000	49902.746976	20.000000
C:\Users\cware\Desktop\Steller18Nov\18NovTrials\M26.DSG	11-1-2013	16:1:2	141017.000000	14101.700000	49904.688143	20.000000
C:\Users\cware\Desktop\Steller18Nov\18NovTrials\M26.DSG	11-1-2013	16:1:2	141018.000000	14101.800000	49906.032218	20.000000
C:\Users\cware\Desktop\Steller18Nov\18NovTrials\M26.DSG	11-1-2013	16:1:2	141019.000000	14101.900000	49910.736659	20.000000
C:\Users\cware\Desktop\Steller18Nov\18NovTrials\M26.DSG	11-1-2013	16:1:2	141020.000000	14102.000000	49915.416187	20.000000
C:\Users\cware\Desktop\Steller18Nov\18NovTrials\M26.DSG	11-1-2013	16:1:2	141021.000000	14102.100000	49922.236597	20.000000
C:\Users\cware\Desktop\Steller18Nov\18NovTrials\M26.DSG	11-1-2013	16:1:2	141022.000000	14102.200000	49925.272906	20.000000
C:\Users\cware\Desktop\Steller18Nov\18NovTrials\M26.DSG	11-1-2013	16:1:2	141023.000000	14102.300000	49931.173395	20.000000
C:\Users\cware\Desktop\Steller18Nov\18NovTrials\M26.DSG	11-1-2013	16:1:2	141024.000000	14102.400000	49921.937918	20.000000
C:\Users\cware\Desktop\Steller18Nov\18NovTrials\M26.DSG	11-1-2013	16:1:2	141025.000000	14102.500000	49896.499506	20.000000
C:\Users\cware\Desktop\Steller18Nov\18NovTrials\M26.DSG	11-1-2013	16:1:2	141026.000000	14102.600000	49880.319765	20.000000
C:\Users\cware\Desktop\Steller18Nov\18NovTrials\M26.DSG	11-1-2013	16:1:2	141027.000000	14102.700000	49851.446232	20.000000
C:\Users\cware\Desktop\Steller18Nov\18NovTrials\M26.DSG	11-1-2013	16:1:2	141028.000000	14102.800000	49822.697430	20.000000
C:\Users\cware\Desktop\Steller18Nov\18NovTrials\M26.DSG	11-1-2013	16:1:2	141029.000000	14102.900000	49803.132765	20.000000
C:\Users\cware\Desktop\Steller18Nov\18NovTrials\M26.DSG	11-1-2013	16:1:2	141030.000000	14103.000000	49779.834605	20.000000
C:\Users\cware\Desktop\Steller18Nov\18NovTrials\M26.DSG	11-1-2013	16:1:2	141031.000000	14103.100000	49755.019219	20.000000
C:\Users\cware\Desktop\Steller18Nov\18NovTrials\M26.DSG	11-1-2013	16:1:2	141032.000000	14103.200000	49731.969747	20.000000
C:\Users\cware\Desktop\Steller18Nov\18NovTrials\M26.DSG	11-1-2013	16:1:2	141033.000000	14103.300000	49703.444610	20.000000
C:\Users\cware\Desktop\Steller18Nov\18NovTrials\M26.DSG	11-1-2013	16:1:2	141034.000000	14103.400000	49688.161483	20.000000
C:\Users\cware\Desktop\Steller18Nov\18NovTrials\M26.DSG	11-1-2013	16:1:2	141035.000000	14103.500000	49665.859047	20.000000
C:\Users\cware\Desktop\Steller18Nov\18NovTrials\M26.DSG	11-1-2013	16:1:2	141036.000000	14103.600000	49638.852196	20.000000
C:\Users\cware\Desktop\Steller18Nov\18NovTrials\M26.DSG	11-1-2013	16:1:2	141037.000000	14103.700000	49615.977419	20.000000
C:\Users\cware\Desktop\Steller18Nov\18NovTrials\M26.DSG	11-1-2013	16:1:2	141038.000000	14103.800000	49592.157036	20.000000
C:\Users\cware\Desktop\Steller18Nov\18NovTrials\M26.DSG	11-1-2013	16:1:2	141039.000000	14103.900000	49568.659823	20.000000
C:\Users\cware\Desktop\Steller18Nov\18NovTrials\M26.DSG	11-1-2013	16:1:2	141040.000000	14104.000000	49545.486305	20.000000
C:\Users\cware\Desktop\Steller18Nov\18NovTrials\M26.DSG	11-1-2013	16:1:2	141041.000000	14104.100000	49526.071310	20.000000
C:\Users\cware\Desktop\Steller18Nov\18NovTrials\M26.DSG	11-1-2013	16:1:2	141042.000000	14104.200000	49498.865457	20.000000
C:\Users\cware\Desktop\Steller18Nov\18NovTrials\M26.DSG	11-1-2013	16:1:2	141043.000000	14104.300000	49480.620473	20.000000
C:\Users\cware\Desktop\Steller18Nov\18NovTrials\M26.DSG	11-1-2013	16:1:2	141044.000000	14104.400000	49461.628148	20.000000
C:\Users\cware\Desktop\Steller18Nov\18NovTrials\M26.DSG	11-1-2013	16:1:2	141045.000000	14104.500000	49456.948169	20.000000
C:\Users\cware\Desktop\Steller18Nov\18NovTrials\M26.DSG	11-1-2013	16:1:2	141046.000000	14104.600000	49458.217593	20.000000
C:\Users\cware\Desktop\Steller18Nov\18NovTrials\M26.DSG	11-1-2013	16:1:2	141047.000000	14104.700000	49460.183324	20.000000
C:\Users\cware\Desktop\Steller18Nov\18NovTrials\M26.DSG	11-1-2013	16:1:2	141048.000000	14104.800000	49459.362085	20.000000
C:\Users\cware\Desktop\Steller18Nov\18NovTrials\M26.DSG	11-1-2013	16:1:2	141049.000000	14104.900000	49460.083994	20.000000
C:\Users\cware\Desktop\Steller18Nov\18NovTrials\M26.DSG	11-1-2013	16:1:2	141050.000000	14105.000000	49459.685859	20.000000
C:\Users\cware\Desktop\Steller18Nov\18NovTrials\M26.DSG	11-1-2013	16:1:2	141051.000000	14105.100000	49459.934717	20.000000
C:\Users\cware\Desktop\Steller18Nov\18NovTrials\M26.DSG	11-1-2013	16:1:2	141052.000000	14105.200000	49460.233297	20.000000
C:\Users\cware\Desktop\Steller18Nov\18NovTrials\M26.DSG	11-1-2013	16:1:2	141053.000000	14105.300000	49460.706148	20.000000
C:\Users\cware\Desktop\Steller18Nov\18NovTrials\M26.DSG	11-1-2013	16:1:2	141054.000000	14105.400000	49460.407469	20.000000
C:\Users\cware\Desktop\Steller18Nov\18NovTrials\M26.DSG	11-1-2013	16:1:2	141055.000000	14105.500000	49461.577216	20.000000
C:\Users\cware\Desktop\Steller18Nov\18NovTrials\M26.DSG	11-1-2013	16:1:2	141056.000000	14105.600000	49462.473432	20.000000
C:\Users\cware\Desktop\Steller18Nov\18NovTrials\M26.DSG	11-1-2013	16:1:2	141057.000000	14105.700000	49458.565373	20.000000
C:\Users\cware\Desktop\Steller18Nov\18NovTrials\M26.DSG	11-1-2013	16:1:2	141058.000000	14105.800000	49460.830972	20.000000
C:\Users\cware\Desktop\Steller18Nov\18NovTrials\M26.DSG	11-1-2013	16:1:2	141059.000000	14105.900000	49461.876364	20.000000
C:\Users\cware\Desktop\Steller18Nov\18NovTrials\M26.DSG	11-1-2013	16:1:2	141060.000000	14106.000000	49460.407942	20.000000
C:\Users\cware\Desktop\Steller18Nov\18NovTrials\M26.DSG	11-1-2013	16:1:2	141061.000000	14106.100000	49462.921773	20.000000
C:\Users\cware\Desktop\Steller18Nov\18NovTrials\M26.DSG	11-1-2013	16:1:2	141062.000000	14106.200000	49460.806241	20.000000
C:\Users\cware\Desktop\Steller18Nov\18NovTrials\M26.DSG	11-1-2013	16:1:2	141063.000000	14106.300000	49464.291039	20.000000
C:\Users\cware\Desktop\Steller18Nov\18NovTrials\M26.DSG	11-1-2013	16:1:2	141064.000000	14106.400000	49462.524419	20.000000
C:\Users\cware\Desktop\Steller18Nov\18NovTrials\M26.DSG	11-1-2013	16:1:2	141065.000000	14106.500000	49459.189149	20.000000
C:\Users\cware\Desktop\Steller18Nov\18NovTrials\M26.DSG	11-1-2013	16:1:2	141066.000000	14106.600000	49461.230173	20.000000
C:\Users\cware\Desktop\Steller18Nov\18NovTrials\M26.DSG	11-1-2013	16:1:2	141067.000000	14106.700000	49462.325461	20.000000
C:\Users\cware\Desktop\Steller18Nov\18NovTrials\M26.DSG	11-1-2013	16:1:2	141068.000000	14106.800000	49461.678333	20.000000
C:\Users\cware\Desktop\Steller18Nov\18NovTrials\M26.DSG	11-1-2013	16:1:2	141069.000000	14106.900000	49460.882181	20.000000
C:\Users\cware\Desktop\Steller18Nov\18NovTrials\M26.DSG	11-1-2013	16:1:2	141070.000000	14107.000000	49461.156077	20.000000
C:\Users\cware\Desktop\Steller18Nov\18NovTrials\M26.DSG	11-1-2013	16:1:2	141071.000000	14107.100000	49460.857389	20.000000
C:\Users\cware\Desktop\Steller18Nov\18NovTrials\M26.DSG	11-1-2013	16:1:2	141072.000000	14107.200000	49462.798264	20.000000
C:\Users\cware\Desktop\Steller18Nov\18NovTrials\M26.DSG	11-1-2013	16:1:2	141073.000000	14107.300000	49461.976847	20.000000
C:\Users\cware\Desktop\Steller18Nov\18NovTrials\M26.DSG	11-1-2013	16:1:2	141074.000000	14107.400000	49463.495364	20.000000
C:\Users\cware\Desktop\Steller18Nov\18NovTrials\M26.DSG	11-1-2013	16:1:2	141075.000000	14107.500000	49461.056535	20.000000
C:\Users\cware\Desktop\Steller18Nov\18NovTrials\M26.DSG	11-1-2013	16:1:2	141076.000000	14107.600000	49462.649877	20.000000
C:\Users\cware\Desktop\Steller18Nov\18NovTrials\M26.DSG	11-1-2013	16:1:2	141077.000000	14107.700000	49462.226573	20.000000
C:\Users\cware\Desktop\Steller18Nov\18NovTrials\M26.DSG	11-1-2013	16:1:2	141078.000000	14107.800000	49463.172748	20.000000
C:\Users\cware\Desktop\Steller18Nov\18NovTrials\M26.DSG	11-1-2013	16:1:2	141079.000000	14107.900000	49464.541958	20.000000
C:\Users\cware\Desktop\Steller18Nov\18NovTrials\M26.DSG	11-1-2013	16:1:2	141080.000000	14108.000000	49464.069150	20.000000
C:\Users\cware\Desktop\Steller18Nov\18NovTrials\M26.DSG	11-1-2013	16:1:2	141081.000000	14108.100000	49460.285026	20.000000
C:\Users\cware\Desktop\Steller18Nov\18NovTrials\M26.DSG	11-1-2013	16:1:2	141082.000000	14108.200000	49460.782916	20.000000
C:\Users\cware\Desktop\Steller18Nov\18NovTrials\M26.DSG	11-1-2013	16:1:2	141083.000000	14108.300000	49460.683395	20.000000
C:\Users\cware\Desktop\Steller18Nov\18NovTrials\M26.DSG	11-1-2013	16:1:2	141084.000000	14108.400000	49461.380587	20.000000
C:\Users\cware\Desktop\Steller18Nov\18NovTrials\M26.DSG	11-1-2013	16:1:2	141085.000000	14108.500000	49460.260257	20.000000
C:\Users\cware\Desktop\Steller18Nov\18NovTrials\M26.DSG	11-1-2013	16:1:2	141086.000000	14108.600000	49463.023411	20.000000
C:\Users\cware\Desktop\Steller18Nov\18NovTrials\M26.DSG	11-1-2013	16:1:2	141087.000000	14108.700000	49461.803573	20.000000
C:\Users\cware\Desktop\Steller18Nov\18NovTrials\M26.DSG	11-1-2013	16:1:2	141088.000000	14108.800000	49464.989727	20.000000
C:\Users\cware\Desktop\Steller18Nov\18NovTrials\M26.DSG	11-1-2013	16:1:2	141089.000000	14108.900000	49462.898986	20.000000
C:\Users\cware\Desktop\Steller18Nov\18NovTrials\M26.DSG	11-1-2013	16:1:2	141090.000000	14109.000000	49462.774705	20.000000
C:\Users\cware\Desktop\Steller18Nov\18NovTrials\M26.DSG	11-1-2013	16:1:2	141091.000000	14109.100000	49462.102868	20.000000
C:\Users\cware\Desktop\Steller18Nov\18NovTrials\M26.DSG	11-1-2013	16:1:2	141092.000000	14109.200000	49462.775086	20.000000
C:\Users\cware\Desktop\Steller18Nov\18NovTrials\M26.DSG	11-1-2013	16:1:2	141093.000000	14109.300000	49459.439729	20.000000
C:\Users\cware\Desktop\Steller18Nov\18NovTrials\M26.DSG	11-1-2013	16:1:2	141094.000000	14109.400000	49460.037409	20.000000
C:\Users\cware\Desktop\Steller18Nov\18NovTrials\M26.DSG	11-1-2013	16:1:2	141095.000000	14109.500000	49459.639170	20.000000
C:\Users\cware\Desktop\Steller18Nov\18NovTrials\M26.DSG	11-1-2013	16:1:2	141096.000000	14109.600000	49461.182504	20.000000
C:\Users\cware\Desktop\Steller18Nov\18NovTrials\M26.DSG	11-1-2013	16:1:2	141097.000000	14109.700000	49461.107787	20.000000
C:\Users\cware\Desktop\Steller18Nov\18NovTrials\M26.DSG	11-1-2013	16:1:2	141098.000000	14109.800000	49460.983428	20.000000
C:\Users\cware\Desktop\Steller18Nov\18NovTrials\M26.DSG	11-1-2013	16:1:2	141099.000000	14109.900000	49461.207256	20.000000
C:\Users\cware\Desktop\Steller18Nov\18NovTrials\M26.DSG	11-1-2013	16:1:2	141100.000000	14110.000000	49462.675991	20.000000
C:\Users\cware\Desktop\Steller18Nov\18NovTrials\M26.DSG	11-1-2013	16:1:2	141101.000000	14110.100000	49462.426794	20.000000
C:\Users\cware\Desktop\Steller18Nov\18NovTrials\M26.DSG	11-1-2013	16:1:2	141102.000000	14110.200000	49462.426955	20.000000
C:\Users\cware\Desktop\Steller18Nov\18NovTrials\M26.DSG	11-1-2013	16:1:2	141103.000000	14110.300000	49462.725582	20.000000
C:\Users\cware\Desktop\Steller18Nov\18NovTrials\M26.DSG	11-1-2013	16:1:2	141104.000000	14110.400000	49462.700769	20.000000
C:\Users\cware\Desktop\Steller18Nov\18NovTrials\M26.DSG	11-1-2013	16:1:2	141105.000000	14110.500000	49462.227844	20.000000
C:\Users\cware\Desktop\Steller18Nov\18NovTrials\M26.DSG	11-1-2013	16:1:2	141106.000000	14110.600000	49463.173980	20.000000
C:\Users\cware\Desktop\Steller18Nov\18NovTrials\M26.DSG	11-1-2013	16:1:2	141107.000000	14110.700000	49462.352789	20.000000
C:\Users\cware\Desktop\Steller18Nov\18NovTrials\M26.DSG	11-1-2013	16:1:2	141108.000000	14110.800000	49461.183098	20.000000
C:\Users\cware\Desktop\Steller18Nov\18NovTrials\M26.DSG	11-1-2013	16:1:2	141109.000000	14110.900000	49460.784911	20.000000
C:\Users\cware\Desktop\Steller18Nov\18NovTrials\M26.DSG	11-1-2013	16:1:2	141110.000000	14111.000000	49459.391131	20.000000
C:\Users\cware\Desktop\Steller18Nov\18NovTrials\M26.DSG	11-1-2013	16:1:2	141111.000000	14111.100000	49460.038441	20.000000
C:\Users\cware\Desktop\Steller18Nov\18NovTrials\M26.DSG	11-1-2013	16:1:2	141112.000000	14111.200000	49462.129351	20.000000
C:\Users\cware\Desktop\Steller18Nov\18NovTrials\M26.DSG	11-1-2013	16:1:2	141113.000000	14111.300000	49460.063878	20.000000
C:\Users\cware\Desktop\Steller18Nov\18NovTrials\M26.DSG	11-1-2013	16:1:2	141114.000000	14111.400000	49461.681742	20.000000
C:\Users\cware\Desktop\Steller18Nov\18NovTrials\M26.DSG	11-1-2013	16:1:2	141115.000000	14111.500000	49464.594035	20.000000
C:\Users\cware\Desktop\Steller18Nov\18NovTrials\M26.DSG	11-1-2013	16:1:2	141116.000000	14111.600000	49464.643587	20.000000
C:\Users\cware\Desktop\Steller18Nov\18NovTrials\M26.DSG	11-1-2013	16:1:2	141117.000000	14111.700000	49470.766955	20.000000
C:\Users\cware\Desktop\Steller18Nov\18NovTrials\M26.DSG	11-1-2013	16:1:2	141118.000000	14111.800000	49465.564806	20.000000
C:\Users\cware\Desktop\Steller18Nov\18NovTrials\M26.DSG	11-1-2013	16:1:2	141119.000000	14111.900000	49460.884879	20.000000
C:\Users\cware\Desktop\Steller18Nov\18NovTrials\M26.DSG	11-1-2013	16:1:2	141120.000000	14112.000000	49461.506686	20.000000
C:\Users\cware\Desktop\Steller18Nov\18NovTrials\M26.DSG	11-1-2013	16:1:2	141121.000000	14112.100000	49461.382296	20.000000
C:\Users\cware\Desktop\Steller18Nov\18NovTrials\M26.DSG	11-1-2013	16:1:2	141122.000000	14112.200000	49461.879791	20.000000
C:\Users\cware\Desktop\Steller18Nov\18NovTrials\M26.DSG	11-1-2013	16:1:2	141123.000000	14112.300000	49462.726124	20.000000
C:\Users\cware\Desktop\Steller18Nov\18NovTrials\M26.DSG	11-1-2013	16:1:2	141124.000000	14112.400000	49460.734921	20.000000
C:\Users\cware\Desktop\Steller18Nov\18NovTrials\M26.DSG	11-1-2013	16:1:2	141125.000000	14112.500000	49461.257459	20.000000
C:\Users\cware\Desktop\Steller18Nov\18NovTrials\M26.DSG	11-1-2013	16:1:2	141126.000000	14112.600000	49462.352880	20.000000
C:\Users\cware\Desktop\Steller18Nov\18NovTrials\M26.DSG	11-1-2013	16:1:2	141127.000000	14112.700000	49460.983549	20.000000
C:\Users\cware\Desktop\Steller18Nov\18NovTrials\M26.DSG	11-1-2013	16:1:2	141128.000000	14112.800000	49462.950135	20.000000
C:\Users\cware\Desktop\Steller18Nov\18NovTrials\M26.DSG	11-1-2013	16:1:2	141129.000000	14112.900000	49460.909258	20.000000
C:\Users\cware\Desktop\Steller18Nov\18NovTrials\M26.DSG	11-1-2013	16:1:2	141130.000000	14113.000000	49460.933967	20.000000
C:\Users\cware\Desktop\Steller18Nov\18NovTrials\M26.DSG	11-1-2013	16:1:2	141131.000000	14113.100000	49463.124493	20.000000
C:\Users\cware\Desktop\Steller18Nov\18NovTrials\M26.DSG	11-1-2013	16:1:2	141132.000000	14113.200000	49460.710004	20.000000
C:\Users\cware\Desktop\Steller18Nov\18NovTrials\M26.DSG	11-1-2013	16:1:2	141133.000000	14113.300000	49461.108334	20.000000
C:\Users\cware\Desktop\Steller18Nov\18NovTrials\M26.DSG	11-1-2013	16:1:2	141134.000000	14113.400000	49460.460951	20.000000
C:\Users\cware\Desktop\Steller18Nov\18NovTrials\M26.DSG	11-1-2013	16:1:2	141135.000000	14113.500000	49460.734691	20.000000
C:\Users\cware\Desktop\Steller18Nov\18NovTrials\M26.DSG	11-1-2013	16:1:2	141136.000000	14113.600000	49461.680307	20.000000
C:\Users\cware\Desktop\Steller18Nov\18NovTrials\M26.DSG	11-1-2013	16:1:2	141137.000000	14113.700000	49460.535459	20.000000
C:\Users\cware\Desktop\Steller18Nov\18NovTrials\M26.DSG	11-1-2013	16:1:2	141138.000000	14113.800000	49463.024530	20.000000
C:\Users\cware\Desktop\Steller18Nov\18NovTrials\M26.DSG	11-1-2013	16:1:2	141139.000000	14113.900000	49462.153115	20.000000
C:\Users\cware\Desktop\Steller18Nov\18NovTrials\M26.DSG	11-1-2013	16:1:2	141140.000000	14114.000000	49463.870712	20.000000
C:\Users\cware\Desktop\Steller18Nov\18NovTrials\M26.DSG	11-1-2013	16:1:2	141141.000000	14114.100000	49462.676273	20.000000
C:\Users\cware\Desktop\Steller18Nov\18NovTrials\M26.DSG	11-1-2013	16:1:2	141142.000000	14114.200000	49460.859836	20.000000
C:\Users\cware\Desktop\Steller18Nov\18NovTrials\M26.DSG	11-1-2013	16:1:2	141143.000000	14114.300000	49461.009620	20.000000
C:\Users\cware\Desktop\Steller18Nov\18NovTrials\M26.DSG	11-1-2013	16:1:2	141144.000000	14114.400000	49457.798423	20.000000
C:\Users\cware\Desktop\Steller18Nov\18NovTrials\M26.DSG	11-1-2013	16:1:2	141145.000000	14114.500000	49468.476140	20.000000
C:\Users\cware\Desktop\Steller18Nov\18NovTrials\M26.DSG	11-1-2013	16:1:2	141146.000000	14114.600000	49477.487325	20.000000
C:\Users\cware\Desktop\Steller18Nov\18NovTrials\M26.DSG	11-1-2013	16:1:2	141147.000000	14114.700000	49490.754298	20.000000
C:\Users\cware\Desktop\Steller18Nov\18NovTrials\M26.DSG	11-1-2013	16:1:2	141148.000000	14114.800000	49509.646284	20.000000
C:\Users\cware\Desktop\Steller18Nov\18NovTrials\M26.DSG	11-1-2013	16:1:2	141149.000000	14114.900000	49528.663189	20.000000
C:\Users\cware\Desktop\Steller18Nov\18NovTrials\M26.DSG	11-1-2013	16:1:2	141150.000000	14115.000000	49556.391907	20.000000
C:\Users\cware\Desktop\Steller18Nov\18NovTrials\M26.DSG	11-1-2013	16:1:2	141151.000000	14115.100000	49581.581572	20.000000
C:\Users\cware\Desktop\Steller18Nov\18NovTrials\M26.DSG	11-1-2013	16:1:2	141152.000000	14115.200000	49582.950513	20.000000
C:\Users\cware\Desktop\Steller18Nov\18NovTrials\M26.DSG	11-1-2013	16:1:2	141153.000000	14115.300000	49606.347959	20.000000
C:\Users\cware\Desktop\Steller18Nov\18NovTrials\M26.DSG	11-1-2013	16:1:2	141154.000000	14115.400000	49615.383581	20.000000
C:\Users\cware\Desktop\Steller18Nov\18NovTrials\M26.DSG	11-1-2013	16:1:2	141155.000000	14115.500000	49621.531379	20.000000
C:\Users\cware\Desktop\Steller18Nov\18NovTrials\M26.DSG	11-1-2013	16:1:2	141156.000000	14115.600000	49610.728465	20.000000
C:\Users\cware\Desktop\Steller18Nov\18NovTrials\M26.DSG	11-1-2013	16:1:2	141157.000000	14115.700000	49592.359034	20.000000
C:\Users\cware\Desktop\Steller18Nov\18NovTrials\M26.DSG	11-1-2013	16:1:2	141158.000000	14115.800000	49609.260065	20.000000
C:\Users\cware\Desktop\Steller18Nov\18NovTrials\M26.DSG	11-1-2013	16:1:2	141159.000000	14115.900000	49625.289809	20.000000
C:\Users\cware\Desktop\Steller18Nov\18NovTrials\M26.DSG	11-1-2013	16:1:2	141160.000000	14116.000000	49634.997110	20.000000
C:\Users\cware\Desktop\Steller18Nov\18NovTrials\M26.DSG	11-1-2013	16:1:2	141161.000000	14116.100000	49644.430831	20.000000
C:\Users\cware\Desktop\Steller18Nov\18NovTrials\M26.DSG	11-1-2013	16:1:2	141162.000000	14116.200000	49656.278885	20.000000
C:\Users\cware\Desktop\Steller18Nov\18NovTrials\M26.DSG	11-1-2013	16:1:2	141163.000000	14116.300000	49661.978714	20.000000
C:\Users\cware\Desktop\Steller18Nov\18NovTrials\M26.DSG	11-1-2013	16:1:2	141164.000000	14116.400000	49667.728421	20.000000
C:\Users\cware\Desktop\Steller18Nov\18NovTrials\M26.DSG	11-1-2013	16:1:2	141165.000000	14116.500000	49674.225246	20.000000
C:\Users\cware\Desktop\Steller18Nov\18NovTrials\M26.DSG	11-1-2013	16:1:2	141166.000000	14116.600000	49678.879788	20.000000
C:\Users\cware\Desktop\Steller18Nov\18NovTrials\M26.DSG	11-1-2013	16:1:2	141167.000000	14116.700000	49694.859768	20.000000
C:\Users\cware\Desktop\Steller18Nov\18NovTrials\M26.DSG	11-1-2013	16:1:2	141168.000000	14116.800000	49693.291390	20.000000
C:\Users\cware\Desktop\Steller18Nov\18NovTrials\M26.DSG	11-1-2013	16:1:2	141169.000000	14116.900000	49700.883215	20.000000
C:\Users\cware\Desktop\Steller18Nov\18NovTrials\M26.DSG	11-1-2013	16:1:2	141170.000000	14117.000000	49698.194702	20.000000
C:\Users\cware\Desktop\Steller18Nov\18NovTrials\M26.DSG	11-1-2013	16:1:2	141171.000000	14117.100000	49696.701481	20.000000
C:\Users\cware\Desktop\Steller18Nov\18NovTrials\M26.DSG	11-1-2013	16:1:2	141172.000000	14117.200000	49708.176051	20.000000
C:\Users\cware\Desktop\Steller18Nov\18NovTrials\M26.DSG	11-1-2013	16:1:2	141173.000000	14117.300000	49702.949025	20.000000
C:\Users\cware\Desktop\Steller18Nov\18NovTrials\M26.DSG	11-1-2013	16:1:2	141174.000000	14117.400000	49719.924358	20.000000
C:\Users\cware\Desktop\Steller18Nov\18NovTrials\M26.DSG	11-1-2013	16:1:2	141175.000000	14117.500000	49710.117520	20.000000
C:\Users\cware\Desktop\Steller18Nov\18NovTrials\M26.DSG	11-1-2013	16:1:2	141176.000000	14117.600000	49719.725247	20.000000
C:\Users\cware\Desktop\Steller18Nov\18NovTrials\M26.DSG	11-1-2013	16:1:2	141177.000000	14117.700000	49713.577188	20.000000
C:\Users\cware\Desktop\Steller18Nov\18NovTrials\M26.DSG	11-1-2013	16:1:2	141178.000000	14117.800000	49719.924092	20.000000
C:\Users\cware\Desktop\Steller18Nov\18NovTrials\M26.DSG	11-1-2013	16:1:2	141179.000000	14117.900000	49727.391754	20.000000
C:\Users\cware\Desktop\Steller18Nov\18NovTrials\M26.DSG	11-1-2013	16:1:2	141180.000000	14118.000000	49718.679720	20.000000
C:\Users\cware\Desktop\Steller18Nov\18NovTrials\M26.DSG	11-1-2013	16:1:2	141181.000000	14118.100000	49715.941499	20.000000
C:\Users\cware\Desktop\Steller18Nov\18NovTrials\M26.DSG	11-1-2013	16:1:2	141182.000000	14118.200000	49719.625579	20.000000
C:\Users\cware\Desktop\Steller18Nov\18NovTrials\M26.DSG	11-1-2013	16:1:2	141183.000000	14118.300000	49731.398793	20.000000
C:\Users\cware\Desktop\Steller18Nov\18NovTrials\M26.DSG	11-1-2013	16:1:2	141184.000000	14118.400000	49723.608124	20.000000
C:\Users\cware\Desktop\Steller18Nov\18NovTrials\M26.DSG	11-1-2013	16:1:2	141185.000000	14118.500000	49726.097059	20.000000
C:\Users\cware\Desktop\Steller18Nov\18NovTrials\M26.DSG	11-1-2013	16:1:2	141186.000000	14118.600000	49728.013445	20.000000
C:\Users\cware\Desktop\Steller18Nov\18NovTrials\M26.DSG	11-1-2013	16:1:2	141187.000000	14118.700000	49730.851108	20.000000
C:\Users\cware\Desktop\Steller18Nov\18NovTrials\M26.DSG	11-1-2013	16:1:2	141188.000000	14118.800000	49734.435371	20.000000
C:\Users\cware\Desktop\Steller18Nov\18NovTrials\M26.DSG	11-1-2013	16:1:2	141189.000000	14118.900000	49738.019542	20.000000
C:\Users\cware\Desktop\Steller18Nov\18NovTrials\M26.DSG	11-1-2013	16:1:2	141190.000000	14119.000000	49745.710931	20.000000
C:\Users\cware\Desktop\Steller18Nov\18NovTrials\M26.DSG	11-1-2013	16:1:2	141191.000000	14119.100000	49753.427054	20.000000
C:\Users\cware\Desktop\Steller18Nov\18NovTrials\M26.DSG	11-1-2013	16:1:2	141192.000000	14119.200000	49760.769956	20.000000
C:\Users\cware\Desktop\Steller18Nov\18NovTrials\M26.DSG	11-1-2013	16:1:2	141193.000000	14119.300000	49771.647434	20.000000
C:\Users\cware\Desktop\Steller18Nov\18NovTrials\M26.DSG	11-1-2013	16:1:2	141194.000000	14119.400000	49773.563885	20.000000
C:\Users\cware\Desktop\Steller18Nov\18NovTrials\M26.DSG	11-1-2013	16:1:2	141195.000000	14119.500000	49786.631812	20.000000
C:\Users\cware\Desktop\Steller18Nov\18NovTrials\M26.DSG	11-1-2013	16:1:2	141196.000000	14119.600000	49803.333500	20.000000
C:\Users\cware\Desktop\Steller18Nov\18NovTrials\M26.DSG	11-1-2013	16:1:2	141197.000000	14119.700000	49797.782756	20.000000
C:\Users\cware\Desktop\Steller18Nov\18NovTrials\M26.DSG	11-1-2013	16:1:2	141198.000000	14119.800000	49787.652222	20.000000
C:\Users\cware\Desktop\Steller18Nov\18NovTrials\M26.DSG	11-1-2013	16:1:2	141199.000000	14119.900000	49782.599215	20.000000
C:\Users\cware\Desktop\Steller18Nov\18NovTrials\M26.DSG	11-1-2013	16:1:2	141200.000000	14120.000000	49785.362218	20.000000
C:\Users\cware\Desktop\Steller18Nov\18NovTrials\M26.DSG	11-1-2013	16:1:2	141201.000000	14120.100000	49790.863036	20.000000
C:\Users\cware\Desktop\Steller18Nov\18NovTrials\M26.DSG	11-1-2013	16:1:2	141202.000000	14120.200000	49798.205995	20.000000
C:\Users\cware\Desktop\Steller18Nov\18NovTrials\M26.DSG	11-1-2013	16:1:2	141203.000000	14120.300000	49795.144243	20.000000
C:\Users\cware\Desktop\Steller18Nov\18NovTrials\M26.DSG	11-1-2013	16:1:2	141204.000000	14120.400000	49799.276155	20.000000
C:\Users\cware\Desktop\Steller18Nov\18NovTrials\M26.DSG	11-1-2013	16:1:2	141205.000000	14120.500000	49797.534029	20.000000
C:\Users\cware\Desktop\Steller18Nov\18NovTrials\M26.DSG	11-1-2013	16:1:2	141206.000000	14120.600000	49802.860571	20.000000
C:\Users\cware\Desktop\Steller18Nov\18NovTrials\M26.DSG	11-1-2013	16:1:2	141207.000000	14120.700000	49799.475528	20.000000
C:\Users\cware\Desktop\Steller18Nov\18NovTrials\M26.DSG	11-1-2013	16:1:2	141208.000000	14120.800000	49795.542660	20.000000
C:\Users\cware\Desktop\Steller18Nov\18NovTrials\M26.DSG	11-1-2013	16:1:2	141209.000000	14120.900000	49789.967195	20.000000
C:\Users\cware\Desktop\Steller18Nov\18NovTrials\M26.DSG	11-1-2013	16:1:2	141210.000000	14121.000000	49791.983468	20.000000
C:\Users\cware\Desktop\Steller18Nov\18NovTrials\M26.DSG	11-1-2013	16:1:2	141211.000000	14121.100000	49788.473822	20.000000
C:\Users\cware\Desktop\Steller18Nov\18NovTrials\M26.DSG	11-1-2013	16:1:2	141212.000000	14121.200000	49799.574996	20.000000
C:\Users\cware\Desktop\Steller18Nov\18NovTrials\M26.DSG	11-1-2013	16:1:2	141213.000000	14121.300000	49800.097734	20.000000
C:\Users\cware\Desktop\Steller18Nov\18NovTrials\M26.DSG	11-1-2013	16:1:2	141214.000000	14121.400000	49798.205981	20.000000
C:\Users\cware\Desktop\Steller18Nov\18NovTrials\M26.DSG	11-1-2013	16:1:2	141215.000000	14121.500000	49799.251522	20.000000
C:\Users\cware\Desktop\Steller18Nov\18NovTrials\M26.DSG	11-1-2013	16:1:2	141216.000000	14121.600000	49801.491726	20.000000
C:\Users\cware\Desktop\Steller18Nov\18NovTrials\M26.DSG	11-1-2013	16:1:2	141217.000000	14121.700000	49803.607808	20.000000
C:\Users\cware\Desktop\Steller18Nov\18NovTrials\M26.DSG	11-1-2013	16:1:2	141218.000000	14121.800000	49805.499560	20.000000
C:\Users\cware\Desktop\Steller18Nov\18NovTrials\M26.DSG	11-1-2013	16:1:2	141219.000000	14121.900000	49805.200728	20.000000
C:\Users\cware\Desktop\Steller18Nov\18NovTrials\M26.DSG	11-1-2013	16:1:2	141220.000000	14122.000000	49805.549311	20.000000
C:\Users\cware\Desktop\Steller18Nov\18NovTrials\M26.DSG	11-1-2013	16:1:2	141221.000000	14122.100000	49801.318000	20.000000
C:\Users\cware\Desktop\Steller18Nov\18NovTrials\M26.DSG	11-1-2013	16:1:2	141222.000000	14122.200000	49804.553732	20.000000
C:\Users\cware\Desktop\Steller18Nov\18NovTrials\M26.DSG	11-1-2013	16:1:2	141223.000000	14122.300000	49806.246343	20.000000
C:\Users\cware\Desktop\Steller18Nov\18NovTrials\M26.DSG	11-1-2013	16:1:2	141224.000000	14122.400000	49802.238937	20.000000
C:\Users\cware\Desktop\Steller18Nov\18NovTrials\M26.DSG	11-1-2013	16:1:2	141225.000000	14122.500000	49802.463267	20.000000
C:\Users\cware\Desktop\Steller18Nov\18NovTrials\M26.DSG	11-1-2013	16:1:2	141226.000000	14122.600000	49801.168405	20.000000
C:\Users\cware\Desktop\Steller18Nov\18NovTrials\M26.DSG	11-1-2013	16:1:2	141227.000000	14122.700000	49803.334295	20.000000
C:\Users\cware\Desktop\Steller18Nov\18NovTrials\M26.DSG	11-1-2013	16:1:2	141228.000000	14122.800000	49805.798396	20.000000
C:\Users\cware\Desktop\Steller18Nov\18NovTrials\M26.DSG	11-1-2013	16:1:2	141229.000000	14122.900000	49808.362289	20.000000
C:\Users\cware\Desktop\Steller18Nov\18NovTrials\M26.DSG	11-1-2013	16:1:2	141230.000000	14123.000000	49813.191220	20.000000
C:\Users\cware\Desktop\Steller18Nov\18NovTrials\M26.DSG	11-1-2013	16:1:2	141231.000000	14123.100000	49817.323308	20.000000
C:\Users\cware\Desktop\Steller18Nov\18NovTrials\M26.DSG	11-1-2013	16:1:2	141232.000000	14123.200000	49829.743951	20.000000
C:\Users\cware\Desktop\Steller18Nov\18NovTrials\M26.DSG	11-1-2013	16:1:2	141233.000000	14123.300000	49837.958043	20.000000
C:\Users\cware\Desktop\Steller18Nov\18NovTrials\M26.DSG	11-1-2013	16:1:2	141234.000000	14123.400000	49842.662305	20.000000
C:\Users\cware\Desktop\Steller18Nov\18NovTrials\M26.DSG	11-1-2013	16:1:2	141235.000000	14123.500000	49854.958685	20.000000
C:\Users\cware\Desktop\Steller18Nov\18NovTrials\M26.DSG	11-1-2013	16:1:2	141236.000000	14123.600000	49864.890415	20.000000
C:\Users\cware\Desktop\Steller18Nov\18NovTrials\M26.DSG	11-1-2013	16:1:2	141237.000000	14123.700000	49867.205034	20.000000
C:\Users\cware\Desktop\Steller18Nov\18NovTrials\M26.DSG	11-1-2013	16:1:2	141238.000000	14123.800000	49854.809606	20.000000
C:\Users\cware\Desktop\Steller18Nov\18NovTrials\M26.DSG	11-1-2013	16:1:2	141239.000000	14123.900000	49852.694215	20.000000
C:\Users\cware\Desktop\Steller18Nov\18NovTrials\M26.DSG	11-1-2013	16:1:2	141240.000000	14124.000000	49854.386349	20.000000
C:\Users\cware\Desktop\Steller18Nov\18NovTrials\M26.DSG	11-1-2013	16:1:2	141241.000000	14124.100000	49857.522906	20.000000
C:\Users\cware\Desktop\Steller18Nov\18NovTrials\M26.DSG	11-1-2013	16:1:2	141242.000000	14124.200000	49857.597763	20.000000
C:\Users\cware\Desktop\Steller18Nov\18NovTrials\M26.DSG	11-1-2013	16:1:2	141243.000000	14124.300000	49859.240535	20.000000
C:\Users\cware\Desktop\Steller18Nov\18NovTrials\M26.DSG	11-1-2013	16:1:2	141244.000000	14124.400000	49862.501192	20.000000
C:\Users\cware\Desktop\Steller18Nov\18NovTrials\M26.DSG	11-1-2013	16:1:2	141245.000000	14124.500000	49858.892270	20.000000
C:\Users\cware\Desktop\Steller18Nov\18NovTrials\M26.DSG	11-1-2013	16:1:2	141246.000000	14124.600000	49859.315216	20.000000
C:\Users\cware\Desktop\Steller18Nov\18NovTrials\M26.DSG	11-1-2013	16:1:2	141247.000000	14124.700000	49855.855571	20.000000
C:\Users\cware\Desktop\Steller18Nov\18NovTrials\M26.DSG	11-1-2013	16:1:2	141248.000000	14124.800000	49862.800335	20.000000
C:\Users\cware\Desktop\Steller18Nov\18NovTrials\M26.DSG	11-1-2013	16:1:2	141249.000000	14124.900000	49863.198670	20.000000
C:\Users\cware\Desktop\Steller18Nov\18NovTrials\M26.DSG	11-1-2013	16:1:2	141250.000000	14125.000000	49857.199996	20.000000
C:\Users\cware\Desktop\Steller18Nov\18NovTrials\M26.DSG	11-1-2013	16:1:2	141251.000000	14125.100000	49856.229286	20.000000
C:\Users\cware\Desktop\Steller18Nov\18NovTrials\M26.DSG	11-1-2013	16:1:2	141252.000000	14125.200000	49853.092991	20.000000
C:\Users\cware\Desktop\Steller18Nov\18NovTrials\M26.DSG	11-1-2013	16:1:2	141253.000000	14125.300000	49859.490223	20.000000
C:\Users\cware\Desktop\Steller18Nov\18NovTrials\M26.DSG	11-1-2013	16:1:2	141254.000000	14125.400000	49853.815041	20.000000
C:\Users\cware\Desktop\Steller18Nov\18NovTrials\M26.DSG	11-1-2013	16:1:2	141255.000000	14125.500000	49855.358419	20.000000
C:\Users\cware\Desktop\Steller18Nov\18NovTrials\M26.DSG	11-1-2013	16:1:2	141256.000000	14125.600000	49846.497239	20.000000
C:\Users\cware\Desktop\Steller18Nov\18NovTrials\M26.DSG	11-1-2013	16:1:2	141257.000000	14125.700000	49847.119571	20.000000
C:\Users\cware\Desktop\Steller18Nov\18NovTrials\M26.DSG	11-1-2013	16:1:2	141258.000000	14125.800000	49841.320078	20.000000
C:\Users\cware\Desktop\Steller18Nov\18NovTrials\M26.DSG	11-1-2013	16:1:2	141259.000000	14125.900000	49842.514926	20.000000
C:\Users\cware\Desktop\Steller18Nov\18NovTrials\M26.DSG	11-1-2013	16:1:2	141260.000000	14126.000000	49841.593919	20.000000
C:\Users\cware\Desktop\Steller18Nov\18NovTrials\M26.DSG	11-1-2013	16:1:2	141261.000000	14126.100000	49836.715546	20.000000
C:\Users\cware\Desktop\Steller18Nov\18NovTrials\M26.DSG	11-1-2013	16:1:2	141262.000000	14126.200000	49833.803236	20.000000
C:\Users\cware\Desktop\Steller18Nov\18NovTrials\M26.DSG	11-1-2013	16:1:2	141263.000000	14126.300000	49840.573868	20.000000
C:\Users\cware\Desktop\Steller18Nov\18NovTrials\M26.DSG	11-1-2013	16:1:2	141264.000000	14126.400000	49843.784840	20.000000
C:\Users\cware\Desktop\Steller18Nov\18NovTrials\M26.DSG	11-1-2013	16:1:2	141265.000000	14126.500000	49851.749746	20.000000
C:\Users\cware\Desktop\Steller18Nov\18NovTrials\M26.DSG	11-1-2013	16:1:2	141266.000000	14126.600000	49857.773547	20.000000
C:\Users\cware\Desktop\Steller18Nov\18NovTrials\M26.DSG	11-1-2013	16:1:2	141267.000000	14126.700000	49865.912844	20.000000
C:\Users\cware\Desktop\Steller18Nov\18NovTrials\M26.DSG	11-1-2013	16:1:2	141268.000000	14126.800000	49876.317390	20.000000
C:\Users\cware\Desktop\Steller18Nov\18NovTrials\M26.DSG	11-1-2013	16:1:2	141269.000000	14126.900000	49877.238388	20.000000
C:\Users\cware\Desktop\Steller18Nov\18NovTrials\M26.DSG	11-1-2013	16:1:2	141270.000000	14127.000000	49883.112974	20.000000
C:\Users\cware\Desktop\Steller18Nov\18NovTrials\M26.DSG	11-1-2013	16:1:2	141271.000000	14127.100000	49893.641945	20.000000
C:\Users\cware\Desktop\Steller18Nov\18NovTrials\M26.DSG	11-1-2013	16:1:2	141272.000000	14127.200000	49895.683004	20.000000
C:\Users\cware\Desktop\Steller18Nov\18NovTrials\M26.DSG	11-1-2013	16:1:2	141273.000000	14127.300000	49890.555493	20.000000
C:\Users\cware\Desktop\Steller18Nov\18NovTrials\M26.DSG	11-1-2013	16:1:2	141274.000000	14127.400000	49885.079684	20.000000
C:\Users\cware\Desktop\Steller18Nov\18NovTrials\M26.DSG	11-1-2013	16:1:2	141275.000000	14127.500000	49884.855652	20.000000
C:\Users\cware\Desktop\Steller18Nov\18NovTrials\M26.DSG	11-1-2013	16:1:2	141276.000000	14127.600000	49885.503033	20.000000
C:\Users\cware\Desktop\Steller18Nov\18NovTrials\M26.DSG	11-1-2013	16:1:2	141277.000000	14127.700000	49882.516001	20.000000
C:\Users\cware\Desktop\Steller18Nov\18NovTrials\M26.DSG	11-1-2013	16:1:2	141278.000000	14127.800000	49883.436868	20.000000
C:\Users\cware\Desktop\Steller18Nov\18NovTrials\M26.DSG	11-1-2013	16:1:2	141279.000000	14127.900000	49887.967256	20.000000
C:\Users\cware\Desktop\Steller18Nov\18NovTrials\M26.DSG	11-1-2013	16:1:2	141280.000000	14128.000000	49885.677055	20.000000
C:\Users\cware\Desktop\Steller18Nov\18NovTrials\M26.DSG	11-1-2013	16:1:2	141281.000000	14128.100000	49883.910112	20.000000
C:\Users\cware\Desktop\Steller18Nov\18NovTrials\M26.DSG	11-1-2013	16:1:2	141282.000000	14128.200000	49878.334949	20.000000
C:\Users\cware\Desktop\Steller18Nov\18NovTrials\M26.DSG	11-1-2013	16:1:2	141283.000000	14128.300000	49878.782799	20.000000
C:\Users\cware\Desktop\Steller18Nov\18NovTrials\M26.DSG	11-1-2013	16:1:2	141284.000000	14128.400000	49876.492961	20.000000
C:\Users\cware\Desktop\Steller18Nov\18NovTrials\M26.DSG	11-1-2013	16:1:2	141285.000000	14128.500000	49883.786047	20.000000
C:\Users\cware\Desktop\Steller18Nov\18NovTrials\M26.DSG	11-1-2013	16:1:2	141286.000000	14128.600000	49884.682241	20.000000
C:\Users\cware\Desktop\Steller18Nov\18NovTrials\M26.DSG	11-1-2013	16:1:2	141287.000000	14128.700000	49874.228137	20.000000
C:\Users\cware\Desktop\Steller18Nov\18NovTrials\M26.DSG	11-1-2013	16:1:2	141288.000000	14128.800000	49878.409963	20.000000
C:\Users\cware\Desktop\Steller18Nov\18NovTrials\M26.DSG	11-1-2013	16:1:2	141289.000000	14128.900000	49877.488934	20.000000
C:\Users\cware\Desktop\Steller18Nov\18NovTrials\M26.DSG	11-1-2013	16:1:2	141290.000000	14129.000000	49876.692290	20.000000
C:\Users\cware\Desktop\Steller18Nov\18NovTrials\M26.DSG	11-1-2013	16:1:2	141291.000000	14129.100000	49874.203464	20.000000
C:\Users\cware\Desktop\Steller18Nov\18NovTrials\M26.DSG	11-1-2013	16:1:2	141292.000000	14129.200000	49876.866899	20.000000
C:\Users\cware\Desktop\Steller18Nov\18NovTrials\M26.DSG	11-1-2013	16:1:2	141293.000000	14129.300000	49876.916721	20.000000
C:\Users\cware\Desktop\Steller18Nov\18NovTrials\M26.DSG	11-1-2013	16:1:2	141294.000000	14129.400000	49880.650540	20.000000
C:\Users\cware\Desktop\Steller18Nov\18NovTrials\M26.DSG	11-1-2013	16:1:2	141295.000000	14129.500000	49887.097178	20.000000
C:\Users\cware\Desktop\Steller18Nov\18NovTrials\M26.DSG	11-1-2013	16:1:2	141296.000000	14129.600000	49897.153521	20.000000
C:\Users\cware\Desktop\Steller18Nov\18NovTrials\M26.DSG	11-1-2013	16:1:2	141297.000000	14129.700000	49898.547260	20.000000
C:\Users\cware\Desktop\Steller18Nov\18NovTrials\M26.DSG	11-1-2013	16:1:2	141298.000000	14129.800000	49905.840512	20.000000
C:\Users\cware\Desktop\Steller18Nov\18NovTrials\M26.DSG	11-1-2013	16:1:2	141299.000000	14129.900000	49914.452883	20.000000
C:\Users\cware\Desktop\Steller18Nov\18NovTrials\M26.DSG	11-1-2013	16:1:2	141300.000000	14130.000000	49911.042617	20.000000
C:\Users\cware\Desktop\Steller18Nov\18NovTrials\M26.DSG	11-1-2013	16:1:2	141301.000000	14130.100000	49904.770400	20.000000
C:\Users\cware\Desktop\Steller18Nov\18NovTrials\M26.DSG	11-1-2013	16:1:2	141302.000000	14130.200000	49904.795427	20.000000
C:\Users\cware\Desktop\Steller18Nov\18NovTrials\M26.DSG	11-1-2013	16:1:2	141303.000000	14130.300000	49899.742405	20.000000
C:\Users\cware\Desktop\Steller18Nov\18NovTrials\M26.DSG	11-1-2013	16:1:2	141304.000000	14130.400000	49897.452659	20.000000
C:\Users\cware\Desktop\Steller18Nov\18NovTrials\M26.DSG	11-1-2013	16:1:2	141305.000000	14130.500000	49900.539456	20.000000
C:\Users\cware\Desktop\Steller18Nov\18NovTrials\M26.DSG	11-1-2013	16:1:2	141306.000000	14130.600000	49901.360650	20.000000
C:\Users\cware\Desktop\Steller18Nov\18NovTrials\M26.DSG	11-1-2013	16:1:2	141307.000000	14130.700000	49899.319586	20.000000
C:\Users\cware\Desktop\Steller18Nov\18NovTrials\M26.DSG	11-1-2013	16:1:2	141308.000000	14130.800000	49902.704572	20.000000
C:\Users\cware\Desktop\Steller18Nov\18NovTrials\M26.DSG	11-1-2013	16:1:2	141309.000000	14130.900000	49903.377002	20.000000
C:\Users\cware\Desktop\Steller18Nov\18NovTrials\M26.DSG	11-1-2013	16:1:2	141310.000000	14131.000000	49890.508323	20.000000
C:\Users\cware\Desktop\Steller18Nov\18NovTrials\M26.DSG	11-1-2013	16:1:2	141311.000000	14131.100000	49901.311161	20.000000
C:\Users\cware\Desktop\Steller18Nov\18NovTrials\M26.DSG	11-1-2013	16:1:2	141312.000000	14131.200000	49893.893686	20.000000
C:\Users\cware\Desktop\Steller18Nov\18NovTrials\M26.DSG	11-1-2013	16:1:2	141313.000000	14131.300000	49892.724110	20.000000
C:\Users\cware\Desktop\Steller18Nov\18NovTrials\M26.DSG	11-1-2013	16:1:2	141314.000000	14131.400000	49883.713517	20.000000
C:\Users\cware\Desktop\Steller18Nov\18NovTrials\M26.DSG	11-1-2013	16:1:2	141315.000000	14131.500000	49883.514337	20.000000
C:\Users\cware\Desktop\Steller18Nov\18NovTrials\M26.DSG	11-1-2013	16:1:2	141316.000000	14131.600000	49887.397379	20.000000
C:\Users\cware\Desktop\Steller18Nov\18NovTrials\M26.DSG	11-1-2013	16:1:2	141317.000000	14131.700000	49876.719058	20.000000
C:\Users\cware\Desktop\Steller18Nov\18NovTrials\M26.DSG	11-1-2013	16:1:2	141318.000000	14131.800000	49869.476183	20.000000
C:\Users\cware\Desktop\Steller18Nov\18NovTrials\M26.DSG	11-1-2013	16:1:2	141319.000000	14131.900000	49868.480258	20.000000
C:\Users\cware\Desktop\Steller18Nov\18NovTrials\M26.DSG	11-1-2013	16:1:2	141320.000000	14132.000000	49874.528994	20.000000
C:\Users\cware\Desktop\Steller18Nov\18NovTrials\M26.DSG	11-1-2013	16:1:2	141321.000000	14132.100000	49877.615607	20.000000
C:\Users\cware\Desktop\Steller18Nov\18NovTrials\M26.DSG	11-1-2013	16:1:2	141322.000000	14132.200000	49881.100376	20.000000
C:\Users\cware\Desktop\Steller18Nov\18NovTrials\M26.DSG	11-1-2013	16:1:2	141323.000000	14132.300000	49886.900171	20.000000
C:\Users\cware\Desktop\Steller18Nov\18NovTrials\M26.DSG	11-1-2013	16:1:2	141324.000000	14132.400000	49893.695271	20.000000
C:\Users\cware\Desktop\Steller18Nov\18NovTrials\M26.DSG	11-1-2013	16:1:2	141325.000000	14132.500000	49895.860846	20.000000
C:\Users\cware\Desktop\Steller18Nov\18NovTrials\M26.DSG	11-1-2013	16:1:2	141326.000000	14132.600000	49899.818636	20.000000
C:\Users\cware\Desktop\Steller18Nov\18NovTrials\M26.DSG	11-1-2013	16:1:2	141327.000000	14132.700000	49903.228868	20.000000
C:\Users\cware\Desktop\Steller18Nov\18NovTrials\M26.DSG	11-1-2013	16:1:2	141328.000000	14132.800000	49910.994752	20.000000
C:\Users\cware\Desktop\Steller18Nov\18NovTrials\M26.DSG	11-1-2013	16:1:2	141329.000000	14132.900000	49914.877926	20.000000
C:\Users\cware\Desktop\Steller18Nov\18NovTrials\M26.DSG	11-1-2013	16:1:2	141330.000000	14133.000000	49910.820489	20.000000
C:\Users\cware\Desktop\Steller18Nov\18NovTrials\M26.DSG	11-1-2013	16:1:2	141331.000000	14133.100000	49896.881754	20.000000
C:\Users\cware\Desktop\Steller18Nov\18NovTrials\M26.DSG	11-1-2013	16:1:2	141332.000000	14133.200000	49895.562819	20.000000
C:\Users\cware\Desktop\Steller18Nov\18NovTrials\M26.DSG	11-1-2013	16:1:2	141333.000000	14133.300000	49894.069397	20.000000
C:\Users\cware\Desktop\Steller18Nov\18NovTrials\M26.DSG	11-1-2013	16:1:2	141334.000000	14133.400000	49882.345710	20.000000
C:\Users\cware\Desktop\Steller18Nov\18NovTrials\M26.DSG	11-1-2013	16:1:2	141335.000000	14133.500000	49892.451477	20.000000
C:\Users\cware\Desktop\Steller18Nov\18NovTrials\M26.DSG	11-1-2013	16:1:2	141336.000000	14133.600000	49894.617092	20.000000
C:\Users\cware\Desktop\Steller18Nov\18NovTrials\M26.DSG	11-1-2013	16:1:2	141337.000000	14133.700000	49892.103112	20.000000
C:\Users\cware\Desktop\Steller18Nov\18NovTrials\M26.DSG	11-1-2013	16:1:2	141338.000000	14133.800000	49886.403187	20.000000
C:\Users\cware\Desktop\Steller18Nov\18NovTrials\M26.DSG	11-1-2013	16:1:2	141339.000000	14133.900000	49879.906595	20.000000
C:\Users\cware\Desktop\Steller18Nov\18NovTrials\M26.DSG	11-1-2013	16:1:2	141340.000000	14134.000000	49882.296203	20.000000
C:\Users\cware\Desktop\Steller18Nov\18NovTrials\M26.DSG	11-1-2013	16:1:2	141341.000000	14134.100000	49879.234866	20.000000
C:\Users\cware\Desktop\Steller18Nov\18NovTrials\M26.DSG	11-1-2013	16:1:2	141342.000000	14134.200000	49878.712207	20.000000
C:\Users\cware\Desktop\Steller18Nov\18NovTrials\M26.DSG	11-1-2013	16:1:2	141343.000000	14134.300000	49874.406039	20.000000
C:\Users\cware\Desktop\Steller18Nov\18NovTrials\M26.DSG	11-1-2013	16:1:2	141344.000000	14134.400000	49875.700630	20.000000
C:\Users\cware\Desktop\Steller18Nov\18NovTrials\M26.DSG	11-1-2013	16:1:2	141345.000000	14134.500000	49869.203820	20.000000
C:\Users\cware\Desktop\Steller18Nov\18NovTrials\M26.DSG	11-1-2013	16:1:2	141346.000000	14134.600000	49869.229122	20.000000
C:\Users\cware\Desktop\Steller18Nov\18NovTrials\M26.DSG	11-1-2013	16:1:2	141347.000000	14134.700000	49870.672298	20.000000
C:\Users\cware\Desktop\Steller18Nov\18NovTrials\M26.DSG	11-1-2013	16:1:2	141348.000000	14134.800000	49869.726820	20.000000
C:\Users\cware\Desktop\Steller18Nov\18NovTrials\M26.DSG	11-1-2013	16:1:2	141349.000000	14134.900000	49881.948188	20.000000
C:\Users\cware\Desktop\Steller18Nov\18NovTrials\M26.DSG	11-1-2013	16:1:2	141350.000000	14135.000000	49890.809514	20.000000
C:\Users\cware\Desktop\Steller18Nov\18NovTrials\M26.DSG	11-1-2013	16:1:2	141351.000000	14135.100000	49898.351541	20.000000
C:\Users\cware\Desktop\Steller18Nov\18NovTrials\M26.DSG	11-1-2013	16:1:2	141352.000000	14135.200000	49902.832156	20.000000
C:\Users\cware\Desktop\Steller18Nov\18NovTrials\M26.DSG	11-1-2013	16:1:2	141353.000000	14135.300000	49907.412209	20.000000
C:\Users\cware\Desktop\Steller18Nov\18NovTrials\M26.DSG	11-1-2013	16:1:2	141354.000000	14135.400000	49912.141105	20.000000
C:\Users\cware\Desktop\Steller18Nov\18NovTrials\M26.DSG	11-1-2013	16:1:2	141355.000000	14135.500000	49908.059257	20.000000
C:\Users\cware\Desktop\Steller18Nov\18NovTrials\M26.DSG	11-1-2013	16:1:2	141356.000000	14135.600000	49898.775135	20.000000
C:\Users\cware\Desktop\Steller18Nov\18NovTrials\M26.DSG	11-1-2013	16:1:2	141357.000000	14135.700000	49899.845370	20.000000
C:\Users\cware\Desktop\Steller18Nov\18NovTrials\M26.DSG	11-1-2013	16:1:2	141358.000000	14135.800000	49895.912593	20.000000
C:\Users\cware\Desktop\Steller18Nov\18NovTrials\M26.DSG	11-1-2013	16:1:2	141359.000000	14135.900000	49895.863043	20.000000
C:\Users\cware\Desktop\Steller18Nov\18NovTrials\M26.DSG	11-1-2013	16:1:2	141360.000000	14136.000000	49892.004926	20.000000
C:\Users\cware\Desktop\Steller18Nov\18NovTrials\M26.DSG	11-1-2013	16:1:2	141361.000000	14136.100000	49891.755902	20.000000
C:\Users\cware\Desktop\Steller18Nov\18NovTrials\M26.DSG	11-1-2013	16:1:2	141362.000000	14136.200000	49891.108718	20.000000
C:\Users\cware\Desktop\Steller18Nov\18NovTrials\M26.DSG	11-1-2013	16:1:2	141363.000000	14136.300000	49890.909734	20.000000
C:\Users\cware\Desktop\Steller18Nov\18NovTrials\M26.DSG	11-1-2013	16:1:2	141364.000000	14136.400000	49893.423872	20.000000
C:\Users\cware\Desktop\Steller18Nov\18NovTrials\M26.DSG	11-1-2013	16:1:2	141365.000000	14136.500000	49899.845855	20.000000
C:\Users\cware\Desktop\Steller18Nov\18NovTrials\M26.DSG	11-1-2013	16:1:2	141366.000000	14136.600000	49889.018152	20.000000
C:\Users\cware\Desktop\Steller18Nov\18NovTrials\M26.DSG	11-1-2013	16:1:2	141367.000000	14136.700000	49895.564622	20.000000
C:\Users\cware\Desktop\Steller18Nov\18NovTrials\M26.DSG	11-1-2013	16:1:2	141368.000000	14136.800000	49887.350296	20.000000
C:\Users\cware\Desktop\Steller18Nov\18NovTrials\M26.DSG	11-1-2013	16:1:2	141369.000000	14136.900000	49886.578959	20.000000
C:\Users\cware\Desktop\Steller18Nov\18NovTrials\M26.DSG	11-1-2013	16:1:2	141370.000000	14137.000000	49894.195673	20.000000
C:\Users\cware\Desktop\Steller18Nov\18NovTrials\M26.DSG	11-1-2013	16:1:2	141371.000000	14137.100000	49884.314288	20.000000
C:\Users\cware\Desktop\Steller18Nov\18NovTrials\M26.DSG	11-1-2013	16:1:2	141372.000000	14137.200000	49879.808921	20.000000
C:\Users\cware\Desktop\Steller18Nov\18NovTrials\M26.DSG	11-1-2013	16:1:2	141373.000000	14137.300000	49873.536397	20.000000
C:\Users\cware\Desktop\Steller18Nov\18NovTrials\M26.DSG	11-1-2013	16:1:2	141374.000000	14137.400000	49880.356646	20.000000
C:\Users\cware\Desktop\Steller18Nov\18NovTrials\M26.DSG	11-1-2013	16:1:2	141375.000000	14137.500000	49874.059122	20.000000
C:\Users\cware\Desktop\Steller18Nov\18NovTrials\M26.DSG	11-1-2013	16:1:2	141376.000000	14137.600000	49866.990225	20.000000
C:\Users\cware\Desktop\Steller18Nov\18NovTrials\M26.DSG	11-1-2013	16:1:2	141377.000000	14137.700000	49866.542449	20.000000
C:\Users\cware\Desktop\Steller18Nov\18NovTrials\M26.DSG	11-1-2013	16:1:2	141378.000000	14137.800000	49865.621162	20.000000
C:\Users\cware\Desktop\Steller18Nov\18NovTrials\M26.DSG	11-1-2013	16:1:2	141379.000000	14137.900000	49860.020835	20.000000
C:\Users\cware\Desktop\Steller18Nov\18NovTrials\M26.DSG	11-1-2013	16:1:2	141380.000000	14138.000000	49857.930064	20.000000
C:\Users\cware\Desktop\Steller18Nov\18NovTrials\M26.DSG	11-1-2013	16:1:2	141381.000000	14138.100000	49861.116421	20.000000
C:\Users\cware\Desktop\Steller18Nov\18NovTrials\M26.DSG	11-1-2013	16:1:2	141382.000000	14138.200000	49852.304903	20.000000
C:\Users\cware\Desktop\Steller18Nov\18NovTrials\M26.DSG	11-1-2013	16:1:2	141383.000000	14138.300000	49858.751656	20.000000
C:\Users\cware\Desktop\Steller18Nov\18NovTrials\M26.DSG	11-1-2013	16:1:2	141384.000000	14138.400000	49860.842637	20.000000
C:\Users\cware\Desktop\Steller18Nov\18NovTrials\M26.DSG	11-1-2013	16:1:2	141385.000000	14138.500000	49871.197240	20.000000
C:\Users\cware\Desktop\Steller18Nov\18NovTrials\M26.DSG	11-1-2013	16:1:2	141386.000000	14138.600000	49883.742214	20.000000
C:\Users\cware\Desktop\Steller18Nov\18NovTrials\M26.DSG	11-1-2013	16:1:2	141387.000000	14138.700000	49888.073527	20.000000
C:\Users\cware\Desktop\Steller18Nov\18NovTrials\M26.DSG	11-1-2013	16:1:2	141388.000000	14138.800000	49889.990153	20.000000
C:\Users\cware\Desktop\Steller18Nov\18NovTrials\M26.DSG	11-1-2013	16:1:2	141389.000000	14138.900000	49895.291862	20.000000
C:\Users\cware\Desktop\Steller18Nov\18NovTrials\M26.DSG	11-1-2013	16:1:2	141390.000000	14139.000000	49898.950851	20.000000
C:\Users\cware\Desktop\Steller18Nov\18NovTrials\M26.DSG	11-1-2013	16:1:2	141391.000000	14139.100000	49898.403515	20.000000
C:\Users\cware\Desktop\Steller18Nov\18NovTrials\M26.DSG	11-1-2013	16:1:2	141392.000000	14139.200000	49887.824709	20.000000
C:\Users\cware\Desktop\Steller18Nov\18NovTrials\M26.DSG	11-1-2013	16:1:2	141393.000000	14139.300000	49879.959409	20.000000
C:\Users\cware\Desktop\Steller18Nov\18NovTrials\M26.DSG	11-1-2013	16:1:2	141394.000000	14139.400000	49873.686732	20.000000
C:\Users\cware\Desktop\Steller18Nov\18NovTrials\M26.DSG	11-1-2013	16:1:2	141395.000000	14139.500000	49865.945852	20.000000
C:\Users\cware\Desktop\Steller18Nov\18NovTrials\M26.DSG	11-1-2013	16:1:2	141396.000000	14139.600000	49865.771440	20.000000
C:\Users\cware\Desktop\Steller18Nov\18NovTrials\M26.DSG	11-1-2013	16:1:2	141397.000000	14139.700000	49865.597539	20.000000
C:\Users\cware\Desktop\Steller18Nov\18NovTrials\M26.DSG	11-1-2013	16:1:2	141398.000000	14139.800000	49857.134255	20.000000
C:\Users\cware\Desktop\Steller18Nov\18NovTrials\M26.DSG	11-1-2013	16:1:2	141399.000000	14139.900000	49854.919186	20.000000
C:\Users\cware\Desktop\Steller18Nov\18NovTrials\M26.DSG	11-1-2013	16:1:2	141400.000000	14140.000000	49855.442033	20.000000
C:\Users\cware\Desktop\Steller18Nov\18NovTrials\M26.DSG	11-1-2013	16:1:2	141401.000000	14140.100000	49852.081802	20.000000
C:\Users\cware\Desktop\Steller18Nov\18NovTrials\M26.DSG	11-1-2013	16:1:2	141402.000000	14140.200000	49842.822216	20.000000
C:\Users\cware\Desktop\Steller18Nov\18NovTrials\M26.DSG	11-1-2013	16:1:2	141403.000000	14140.300000	49842.449156	20.000000
C:\Users\cware\Desktop\Steller18Nov\18NovTrials\M26.DSG	11-1-2013	16:1:2	141404.000000	14140.400000	49839.362303	20.000000
C:\Users\cware\Desktop\Steller18Nov\18NovTrials\M26.DSG	11-1-2013	16:1:2	141405.000000	14140.500000	49832.517499	20.000000
C:\Users\cware\Desktop\Steller18Nov\18NovTrials\M26.DSG	11-1-2013	16:1:2	141406.000000	14140.600000	49834.782857	20.000000
C:\Users\cware\Desktop\Steller18Nov\18NovTrials\M26.DSG	11-1-2013	16:1:2	141407.000000	14140.700000	49837.022796	20.000000
C:\Users\cware\Desktop\Steller18Nov\18NovTrials\M26.DSG	11-1-2013	16:1:2	141408.000000	14140.800000	49837.919104	20.000000
C:\Users\cware\Desktop\Steller18Nov\18NovTrials\M26.DSG	11-1-2013	16:1:2	141409.000000	14140.900000	49845.560608	20.000000
C:\Users\cware\Desktop\Steller18Nov\18NovTrials\M26.DSG	11-1-2013	16:1:2	141410.000000	14141.000000	49853.152483	20.000000
C:\Users\cware\Desktop\Steller18Nov\18NovTrials\M26.DSG	11-1-2013	16:1:2	141411.000000	14141.100000	49856.960831	20.000000
C:\Users\cware\Desktop\Steller18Nov\18NovTrials\M26.DSG	11-1-2013	16:1:2	141412.000000	14141.200000	49864.751651	20.000000
C:\Users\cware\Desktop\Steller18Nov\18NovTrials\M26.DSG	11-1-2013	16:1:2	141413.000000	14141.300000	49868.883701	20.000000
C:\Users\cware\Desktop\Steller18Nov\18NovTrials\M26.DSG	11-1-2013	16:1:2	141414.000000	14141.400000	49859.275591	20.000000
C:\Users\cware\Desktop\Steller18Nov\18NovTrials\M26.DSG	11-1-2013	16:1:2	141415.000000	14141.500000	49850.439764	20.000000
C:\Users\cware\Desktop\Steller18Nov\18NovTrials\M26.DSG	11-1-2013	16:1:2	141416.000000	14141.600000	49843.320521	20.000000
C:\Users\cware\Desktop\Steller18Nov\18NovTrials\M26.DSG	11-1-2013	16:1:2	141417.000000	14141.700000	49840.582710	20.000000
C:\Users\cware\Desktop\Steller18Nov\18NovTrials\M26.DSG	11-1-2013	16:1:2	141418.000000	14141.800000	49840.782092	20.000000
C:\Users\cware\Desktop\Steller18Nov\18NovTrials\M26.DSG	11-1-2013	16:1:2	141419.000000	14141.900000	49842.972558	20.000000
C:\Users\cware\Desktop\Steller18Nov\18NovTrials\M26.DSG	11-1-2013	16:1:2	141420.000000	14142.000000	49833.264881	20.000000
C:\Users\cware\Desktop\Steller18Nov\18NovTrials\M26.DSG	11-1-2013	16:1:2	141421.000000	14142.100000	49839.985596	20.000000
C:\Users\cware\Desktop\Steller18Nov\18NovTrials\M26.DSG	11-1-2013	16:1:2	141422.000000	14142.200000	49840.359123	20.000000
C:\Users\cware\Desktop\Steller18Nov\18NovTrials\M26.DSG	11-1-2013	16:1:2	141423.000000	14142.300000	49828.311651	20.000000
C:\Users\cware\Desktop\Steller18Nov\18NovTrials\M26.DSG	11-1-2013	16:1:2	141424.000000	14142.400000	49835.082087	20.000000
C:\Users\cware\Desktop\Steller18Nov\18NovTrials\M26.DSG	11-1-2013	16:1:2	141425.000000	14142.500000	49834.335396	20.000000
C:\Users\cware\Desktop\Steller18Nov\18NovTrials\M26.DSG	11-1-2013	16:1:2	141426.000000	14142.600000	49832.891835	20.000000
C:\Users\cware\Desktop\Steller18Nov\18NovTrials\M26.DSG	11-1-2013	16:1:2	141427.000000	14142.700000	49829.680797	20.000000
C:\Users\cware\Desktop\Steller18Nov\18NovTrials\M26.DSG	11-1-2013	16:1:2	141428.000000	14142.800000	49824.628208	20.000000
C:\Users\cware\Desktop\Steller18Nov\18NovTrials\M26.DSG	11-1-2013	16:1:2	141429.000000	14142.900000	49816.438957	20.000000
C:\Users\cware\Desktop\Steller18Nov\18NovTrials\M26.DSG	11-1-2013	16:1:2	141430.000000	14143.000000	49816.563438	20.000000
C:\Users\cware\Desktop\Steller18Nov\18NovTrials\M26.DSG	11-1-2013	16:1:2	141431.000000	14143.100000	49811.137243	20.000000
C:\Users\cware\Desktop\Steller18Nov\18NovTrials\M26.DSG	11-1-2013	16:1:2	141432.000000	14143.200000	49822.736556	20.000000
C:\Users\cware\Desktop\Steller18Nov\18NovTrials\M26.DSG	11-1-2013	16:1:2	141433.000000	14143.300000	49810.515090	20.000000
C:\Users\cware\Desktop\Steller18Nov\18NovTrials\M26.DSG	11-1-2013	16:1:2	141434.000000	14143.400000	49805.462200	20.000000
C:\Users\cware\Desktop\Steller18Nov\18NovTrials\M26.DSG	11-1-2013	16:1:2	141435.000000	14143.500000	49803.346371	20.000000
C:\Users\cware\Desktop\Steller18Nov\18NovTrials\M26.DSG	11-1-2013	16:1:2	141436.000000	14143.600000	49807.080068	20.000000
C:\Users\cware\Desktop\Steller18Nov\18NovTrials\M26.DSG	11-1-2013	16:1:2	141437.000000	14143.700000	49805.114044	20.000000
C:\Users\cware\Desktop\Steller18Nov\18NovTrials\M26.DSG	11-1-2013	16:1:2	141438.000000	14143.800000	49802.948416	20.000000
C:\Users\cware\Desktop\Steller18Nov\18NovTrials\M26.DSG	11-1-2013	16:1:2	141439.000000	14143.900000	49806.582409	20.000000
C:\Users\cware\Desktop\Steller18Nov\18NovTrials\M26.DSG	11-1-2013	16:1:2	141440.000000	14144.000000	49807.901826	20.000000
C:\Users\cware\Desktop\Steller18Nov\18NovTrials\M26.DSG	11-1-2013	16:1:2	141441.000000	14144.100000	49811.236960	20.000000
C:\Users\cware\Desktop\Steller18Nov\18NovTrials\M26.DSG	11-1-2013	16:1:2	141442.000000	14144.200000	49818.679332	20.000000
C:\Users\cware\Desktop\Steller18Nov\18NovTrials\M26.DSG	11-1-2013	16:1:2	141443.000000	14144.300000	49819.525959	20.000000
C:\Users\cware\Desktop\Steller18Nov\18NovTrials\M26.DSG	11-1-2013	16:1:2	141444.000000	14144.400000	49823.558064	20.000000
C:\Users\cware\Desktop\Steller18Nov\18NovTrials\M26.DSG	11-1-2013	16:1:2	141445.000000	14144.500000	49832.519295	20.000000
C:\Users\cware\Desktop\Steller18Nov\18NovTrials\M26.DSG	11-1-2013	16:1:2	141446.000000	14144.600000	49825.997603	20.000000
C:\Users\cware\Desktop\Steller18Nov\18NovTrials\M26.DSG	11-1-2013	16:1:2	141447.000000	14144.700000	49818.903941	20.000000
C:\Users\cware\Desktop\Steller18Nov\18NovTrials\M26.DSG	11-1-2013	16:1:2	141448.000000	14144.800000	49813.676722	20.000000
C:\Users\cware\Desktop\Steller18Nov\18NovTrials\M26.DSG	11-1-2013	16:1:2	141449.000000	14144.900000	49816.340240	20.000000
C:\Users\cware\Desktop\Steller18Nov\18NovTrials\M26.DSG	11-1-2013	16:1:2	141450.000000	14145.000000	49817.111739	20.000000
C:\Users\cware\Desktop\Steller18Nov\18NovTrials\M26.DSG	11-1-2013	16:1:2	141451.000000	14145.100000	49814.896648	20.000000
C:\Users\cware\Desktop\Steller18Nov\18NovTrials\M26.DSG	11-1-2013	16:1:2	141452.000000	14145.200000	49815.319721	20.000000
C:\Users\cware\Desktop\Steller18Nov\18NovTrials\M26.DSG	11-1-2013	16:1:2	141453.000000	14145.300000	49816.539224	20.000000
C:\Users\cware\Desktop\Steller18Nov\18NovTrials\M26.DSG	11-1-2013	16:1:2	141454.000000	14145.400000	49815.469155	20.000000
C:\Users\cware\Desktop\Steller18Nov\18NovTrials\M26.DSG	11-1-2013	16:1:2	141455.000000	14145.500000	49815.867608	20.000000
C:\Users\cware\Desktop\Steller18Nov\18NovTrials\M26.DSG	11-1-2013	16:1:2	141456.000000	14145.600000	49814.896840	20.000000
C:\Users\cware\Desktop\Steller18Nov\18NovTrials\M26.DSG	11-1-2013	16:1:2	141457.000000	14145.700000	49811.312590	20.000000
C:\Users\cware\Desktop\Steller18Nov\18NovTrials\M26.DSG	11-1-2013	16:1:2	141458.000000	14145.800000	49811.337398	20.000000
C:\Users\cware\Desktop\Steller18Nov\18NovTrials\M26.DSG	11-1-2013	16:1:2	141459.000000	14145.900000	49801.331168	20.000000
C:\Users\cware\Desktop\Steller18Nov\18NovTrials\M26.DSG	11-1-2013	16:1:2	141460.000000	14146.000000	49807.329974	20.000000
C:\Users\cware\Desktop\Steller18Nov\18NovTrials\M26.DSG	11-1-2013	16:1:2	141461.000000	14146.100000	49798.767502	20.000000
C:\Users\cware\Desktop\Steller18Nov\18NovTrials\M26.DSG	11-1-2013	16:1:2	141462.000000	14146.200000	49790.901895	20.000000
C:\Users\cware\Desktop\Steller18Nov\18NovTrials\M26.DSG	11-1-2013	16:1:2	141463.000000	14146.300000	49800.734089	20.000000
C:\Users\cware\Desktop\Steller18Nov\18NovTrials\M26.DSG	11-1-2013	16:1:2	141464.000000	14146.400000	49802.675672	20.000000
C:\Users\cware\Desktop\Steller18Nov\18NovTrials\M26.DSG	11-1-2013	16:1:2	141465.000000	14146.500000	49797.547759	20.000000
C:\Users\cware\Desktop\Steller18Nov\18NovTrials\M26.DSG	11-1-2013	16:1:2	141466.000000	14146.600000	49788.213892	20.000000
C:\Users\cware\Desktop\Steller18Nov\18NovTrials\M26.DSG	11-1-2013	16:1:2	141467.000000	14146.700000	49792.768944	20.000000
C:\Users\cware\Desktop\Steller18Nov\18NovTrials\M26.DSG	11-1-2013	16:1:2	141468.000000	14146.800000	49786.521499	20.000000
C:\Users\cware\Desktop\Steller18Nov\18NovTrials\M26.DSG	11-1-2013	16:1:2	141469.000000	14146.900000	49783.434894	20.000000
C:\Users\cware\Desktop\Steller18Nov\18NovTrials\M26.DSG	11-1-2013	16:1:2	141470.000000	14147.000000	49775.395269	20.000000
C:\Users\cware\Desktop\Steller18Nov\18NovTrials\M26.DSG	11-1-2013	16:1:2	141471.000000	14147.100000	49777.535665	20.000000
C:\Users\cware\Desktop\Steller18Nov\18NovTrials\M26.DSG	11-1-2013	16:1:2	141472.000000	14147.200000	49782.314890	20.000000
C:\Users\cware\Desktop\Steller18Nov\18NovTrials\M26.DSG	11-1-2013	16:1:2	141473.000000	14147.300000	49784.853730	20.000000
C:\Users\cware\Desktop\Steller18Nov\18NovTrials\M26.DSG	11-1-2013	16:1:2	141474.000000	14147.400000	49780.497919	20.000000
C:\Users\cware\Desktop\Steller18Nov\18NovTrials\M26.DSG	11-1-2013	16:1:2	141475.000000	14147.500000	49781.468722	20.000000
C:\Users\cware\Desktop\Steller18Nov\18NovTrials\M26.DSG	11-1-2013	16:1:2	141476.000000	14147.600000	49792.346072	20.000000
C:\Users\cware\Desktop\Steller18Nov\18NovTrials\M26.DSG	11-1-2013	16:1:2	141477.000000	14147.700000	49796.502882	20.000000
C:\Users\cware\Desktop\Steller18Nov\18NovTrials\M26.DSG	11-1-2013	16:1:2	141478.000000	14147.800000	49804.269121	20.000000
C:\Users\cware\Desktop\Steller18Nov\18NovTrials\M26.DSG	11-1-2013	16:1:2	141479.000000	14147.900000	49806.484112	20.000000
C:\Users\cware\Desktop\Steller18Nov\18NovTrials\M26.DSG	11-1-2013	16:1:2	141480.000000	14148.000000	49812.159488	20.000000
C:\Users\cware\Desktop\Steller18Nov\18NovTrials\M26.DSG	11-1-2013	16:1:2	141481.000000	14148.100000	49817.311698	20.000000
C:\Users\cware\Desktop\Steller18Nov\18NovTrials\M26.DSG	11-1-2013	16:1:2	141482.000000	14148.200000	49818.133359	20.000000
C:\Users\cware\Desktop\Steller18Nov\18NovTrials\M26.DSG	11-1-2013	16:1:2	141483.000000	14148.300000	49816.465582	20.000000
C:\Users\cware\Desktop\Steller18Nov\18NovTrials\M26.DSG	11-1-2013	16:1:2	141484.000000	14148.400000	49805.065620	20.000000
C:\Users\cware\Desktop\Steller18Nov\18NovTrials\M26.DSG	11-1-2013	16:1:2	141485.000000	14148.500000	49814.574013	20.000000
C:\Users\cware\Desktop\Steller18Nov\18NovTrials\M26.DSG	11-1-2013	16:1:2	141486.000000	14148.600000	49805.613297	20.000000
C:\Users\cware\Desktop\Steller18Nov\18NovTrials\M26.DSG	11-1-2013	16:1:2	141487.000000	14148.700000	49804.816736	20.000000
C:\Users\cware\Desktop\Steller18Nov\18NovTrials\M26.DSG	11-1-2013	16:1:2	141488.000000	14148.800000	49808.550665	20.000000
C:\Users\cware\Desktop\Steller18Nov\18NovTrials\M26.DSG	11-1-2013	16:1:2	141489.000000	14148.900000	49803.273550	20.000000
C:\Users\cware\Desktop\Steller18Nov\18NovTrials\M26.DSG	11-1-2013	16:1:2	141490.000000	14149.000000	49802.153746	20.000000
C:\Users\cware\Desktop\Steller18Nov\18NovTrials\M26.DSG	11-1-2013	16:1:2	141491.000000	14149.100000	49794.213248	20.000000
C:\Users\cware\Desktop\Steller18Nov\18NovTrials\M26.DSG	11-1-2013	16:1:2	141492.000000	14149.200000	49801.705612	20.000000
C:\Users\cware\Desktop\Steller18Nov\18NovTrials\M26.DSG	11-1-2013	16:1:2	141493.000000	14149.300000	49800.336645	20.000000
C:\Users\cware\Desktop\Steller18Nov\18NovTrials\M26.DSG	11-1-2013	16:1:2	141494.000000	14149.400000	49793.989089	20.000000
C:\Users\cware\Desktop\Steller18Nov\18NovTrials\M26.DSG	11-1-2013	16:1:2	141495.000000	14149.500000	49786.546962	20.000000
C:\Users\cware\Desktop\Steller18Nov\18NovTrials\M26.DSG	11-1-2013	16:1:2	141496.000000	14149.600000	49786.994913	20.000000
C:\Users\cware\Desktop\Steller18Nov\18NovTrials\M26.DSG	11-1-2013	16:1:2	141497.000000	14149.700000	49787.244063	20.000000
C:\Users\cware\Desktop\Steller18Nov\18NovTrials\M26.DSG	11-1-2013	16:1:2	141498.000000	14149.800000	49789.210231	20.000000
C:\Users\cware\Desktop\Steller18Nov\18NovTrials\M26.DSG	11-1-2013	16:1:2	141499.000000	14149.900000	49786.372952	20.000000
C:\Users\cware\Desktop\Steller18Nov\18NovTrials\M26.DSG	11-1-2013	16:1:2	141500.000000	14150.000000	49788.588231	20.000000
C:\Users\cware\Desktop\Steller18Nov\18NovTrials\M26.DSG	11-1-2013	16:1:2	141501.000000	14150.100000	49789.086012	20.000000
C:\Users\cware\Desktop\Steller18Nov\18NovTrials\M26.DSG	11-1-2013	16:1:2	141502.000000	14150.200000	49793.168332	20.000000
C:\Users\cware\Desktop\Steller18Nov\18NovTrials\M26.DSG	11-1-2013	16:1:2	141503.000000	14150.300000	49795.358449	20.000000
C:\Users\cware\Desktop\Steller18Nov\18NovTrials\M26.DSG	11-1-2013	16:1:2	141504.000000	14150.400000	49799.092251	20.000000
C:\Users\cware\Desktop\Steller18Nov\18NovTrials\M26.DSG	11-1-2013	16:1:2	141505.000000	14150.500000	49808.003298	20.000000
C:\Users\cware\Desktop\Steller18Nov\18NovTrials\M26.DSG	11-1-2013	16:1:2	141506.000000	14150.600000	49812.035679	20.000000
C:\Users\cware\Desktop\Steller18Nov\18NovTrials\M26.DSG	11-1-2013	16:1:2	141507.000000	14150.700000	49811.239424	20.000000
C:\Users\cware\Desktop\Steller18Nov\18NovTrials\M26.DSG	11-1-2013	16:1:2	141508.000000	14150.800000	49819.279098	20.000000
C:\Users\cware\Desktop\Steller18Nov\18NovTrials\M26.DSG	11-1-2013	16:1:2	141509.000000	14150.900000	49823.460632	20.000000
C:\Users\cware\Desktop\Steller18Nov\18NovTrials\M26.DSG	11-1-2013	16:1:2	141510.000000	14151.000000	49808.700334	20.000000
C:\Users\cware\Desktop\Steller18Nov\18NovTrials\M26.DSG	11-1-2013	16:1:2	141511.000000	14151.100000	49802.975412	20.000000
C:\Users\cware\Desktop\Steller18Nov\18NovTrials\M26.DSG	11-1-2013	16:1:2	141512.000000	14151.200000	49806.061864	20.000000
C:\Users\cware\Desktop\Steller18Nov\18NovTrials\M26.DSG	11-1-2013	16:1:2	141513.000000	14151.300000	49805.315313	20.000000
C:\Users\cware\Desktop\Steller18Nov\18NovTrials\M26.DSG	11-1-2013	16:1:2	141514.000000	14151.400000	49797.051484	20.000000
C:\Users\cware\Desktop\Steller18Nov\18NovTrials\M26.DSG	11-1-2013	16:1:2	141515.000000	14151.500000	49802.154087	20.000000
C:\Users\cware\Desktop\Steller18Nov\18NovTrials\M26.DSG	11-1-2013	16:1:2	141516.000000	14151.600000	49806.211385	20.000000
C:\Users\cware\Desktop\Steller18Nov\18NovTrials\M26.DSG	11-1-2013	16:1:2	141517.000000	14151.700000	49804.469044	20.000000
C:\Users\cware\Desktop\Steller18Nov\18NovTrials\M26.DSG	11-1-2013	16:1:2	141518.000000	14151.800000	49801.258211	20.000000
C:\Users\cware\Desktop\Steller18Nov\18NovTrials\M26.DSG	11-1-2013	16:1:2	141519.000000	14151.900000	49803.448499	20.000000
C:\Users\cware\Desktop\Steller18Nov\18NovTrials\M26.DSG	11-1-2013	16:1:2	141520.000000	14152.000000	49800.113233	20.000000
C:\Users\cware\Desktop\Steller18Nov\18NovTrials\M26.DSG	11-1-2013	16:1:2	141521.000000	14152.100000	49795.134653	20.000000
C:\Users\cware\Desktop\Steller18Nov\18NovTrials\M26.DSG	11-1-2013	16:1:2	141522.000000	14152.200000	49793.691192	20.000000
C:\Users\cware\Desktop\Steller18Nov\18NovTrials\M26.DSG	11-1-2013	16:1:2	141523.000000	14152.300000	49795.135098	20.000000
C:\Users\cware\Desktop\Steller18Nov\18NovTrials\M26.DSG	11-1-2013	16:1:2	141524.000000	14152.400000	49791.227443	20.000000
C:\Users\cware\Desktop\Steller18Nov\18NovTrials\M26.DSG	11-1-2013	16:1:2	141525.000000	14152.500000	49781.818383	20.000000
C:\Users\cware\Desktop\Steller18Nov\18NovTrials\M26.DSG	11-1-2013	16:1:2	141526.000000	14152.600000	49790.405764	20.000000
C:\Users\cware\Desktop\Steller18Nov\18NovTrials\M26.DSG	11-1-2013	16:1:2	141527.000000	14152.700000	49789.360376	20.000000
C:\Users\cware\Desktop\Steller18Nov\18NovTrials\M26.DSG	11-1-2013	16:1:2	141528.000000	14152.800000	49790.082482	20.000000
C:\Users\cware\Desktop\Steller18Nov\18NovTrials\M26.DSG	11-1-2013	16:1:2	141529.000000	14152.900000	49786.647526	20.000000
C:\Users\cware\Desktop\Steller18Nov\18NovTrials\M26.DSG	11-1-2013	16:1:2	141530.000000	14153.000000	49787.294452	20.000000
C:\Users\cware\Desktop\Steller18Nov\18NovTrials\M26.DSG	11-1-2013	16:1:2	141531.000000	14153.100000	49791.028123	20.000000
C:\Users\cware\Desktop\Steller18Nov\18NovTrials\M26.DSG	11-1-2013	16:1:2	141532.000000	14153.200000	49794.289201	20.000000
C:\Users\cware\Desktop\Steller18Nov\18NovTrials\M26.DSG	11-1-2013	16:1:2	141533.000000	14153.300000	49801.557109	20.000000
C:\Users\cware\Desktop\Steller18Nov\18NovTrials\M26.DSG	11-1-2013	16:1:2	141534.000000	14153.400000	49805.564367	20.000000
C:\Users\cware\Desktop\Steller18Nov\18NovTrials\M26.DSG	11-1-2013	16:1:2	141535.000000	14153.500000	49811.936635	20.000000
C:\Users\cware\Desktop\Steller18Nov\18NovTrials\M26.DSG	11-1-2013	16:1:2	141536.000000	14153.600000	49812.434652	20.000000
C:\Users\cware\Desktop\Steller18Nov\18NovTrials\M26.DSG	11-1-2013	16:1:2	141537.000000	14153.700000	49820.300158	20.000000
C:\Users\cware\Desktop\Steller18Nov\18NovTrials\M26.DSG	11-1-2013	16:1:2	141538.000000	14153.800000	49829.360631	20.000000
C:\Users\cware\Desktop\Steller18Nov\18NovTrials\M26.DSG	11-1-2013	16:1:2	141539.000000	14153.900000	49820.474548	20.000000
C:\Users\cware\Desktop\Steller18Nov\18NovTrials\M26.DSG	11-1-2013	16:1:2	141540.000000	14154.000000	49815.795040	20.000000
C:\Users\cware\Desktop\Steller18Nov\18NovTrials\M26.DSG	11-1-2013	16:1:2	141541.000000	14154.100000	49810.816923	20.000000
C:\Users\cware\Desktop\Steller18Nov\18NovTrials\M26.DSG	11-1-2013	16:1:2	141542.000000	14154.200000	49807.954316	20.000000
C:\Users\cware\Desktop\Steller18Nov\18NovTrials\M26.DSG	11-1-2013	16:1:2	141543.000000	14154.300000	49811.265014	20.000000
C:\Users\cware\Desktop\Steller18Nov\18NovTrials\M26.DSG	11-1-2013	16:1:2	141544.000000	14154.400000	49803.548731	20.000000
C:\Users\cware\Desktop\Steller18Nov\18NovTrials\M26.DSG	11-1-2013	16:1:2	141545.000000	14154.500000	49806.485850	20.000000
C:\Users\cware\Desktop\Steller18Nov\18NovTrials\M26.DSG	11-1-2013	16:1:2	141546.000000	14154.600000	49807.406862	20.000000
C:\Users\cware\Desktop\Steller18Nov\18NovTrials\M26.DSG	11-1-2013	16:1:2	141547.000000	14154.700000	49802.752288	20.000000
C:\Users\cware\Desktop\Steller18Nov\18NovTrials\M26.DSG	11-1-2013	16:1:2	141548.000000	14154.800000	49805.888632	20.000000
C:\Users\cware\Desktop\Steller18Nov\18NovTrials\M26.DSG	11-1-2013	16:1:2	141549.000000	14154.900000	49807.083243	20.000000
C:\Users\cware\Desktop\Steller18Nov\18NovTrials\M26.DSG	11-1-2013	16:1:2	141550.000000	14155.000000	49808.999892	20.000000
C:\Users\cware\Desktop\Steller18Nov\18NovTrials\M26.DSG	11-1-2013	16:1:2	141551.000000	14155.100000	49805.764233	20.000000
C:\Users\cware\Desktop\Steller18Nov\18NovTrials\M26.DSG	11-1-2013	16:1:2	141552.000000	14155.200000	49796.180980	20.000000
C:\Users\cware\Desktop\Steller18Nov\18NovTrials\M26.DSG	11-1-2013	16:1:2	141553.000000	14155.300000	49793.916294	20.000000
C:\Users\cware\Desktop\Steller18Nov\18NovTrials\M26.DSG	11-1-2013	16:1:2	141554.000000	14155.400000	49796.753748	20.000000
C:\Users\cware\Desktop\Steller18Nov\18NovTrials\M26.DSG	11-1-2013	16:1:2	141555.000000	14155.500000	49794.115243	20.000000
C:\Users\cware\Desktop\Steller18Nov\18NovTrials\M26.DSG	11-1-2013	16:1:2	141556.000000	14155.600000	49795.982083	20.000000
C:\Users\cware\Desktop\Steller18Nov\18NovTrials\M26.DSG	11-1-2013	16:1:2	141557.000000	14155.700000	49796.455100	20.000000
C:\Users\cware\Desktop\Steller18Nov\18NovTrials\M26.DSG	11-1-2013	16:1:2	141558.000000	14155.800000	49795.061189	20.000000
C:\Users\cware\Desktop\Steller18Nov\18NovTrials\M26.DSG	11-1-2013	16:1:2	141559.000000	14155.900000	49800.163840	20.000000
C:\Users\cware\Desktop\Steller18Nov\18NovTrials\M26.DSG	11-1-2013	16:1:2	141560.000000	14156.000000	49804.420681	20.000000
C:\Users\cware\Desktop\Steller18Nov\18NovTrials\M26.DSG	11-1-2013	16:1:2	141561.000000	14156.100000	49813.804187	20.000000
C:\Users\cware\Desktop\Steller18Nov\18NovTrials\M26.DSG	11-1-2013	16:1:2	141562.000000	14156.200000	49814.177666	20.000000
C:\Users\cware\Desktop\Steller18Nov\18NovTrials\M26.DSG	11-1-2013	16:1:2	141563.000000	14156.300000	49821.246847	20.000000
C:\Users\cware\Desktop\Steller18Nov\18NovTrials\M26.DSG	11-1-2013	16:1:2	141564.000000	14156.400000	49834.065768	20.000000
C:\Users\cware\Desktop\Steller18Nov\18NovTrials\M26.DSG	11-1-2013	16:1:2	141565.000000	14156.500000	49837.948846	20.000000
C:\Users\cware\Desktop\Steller18Nov\18NovTrials\M26.DSG	11-1-2013	16:1:2	141566.000000	14156.600000	49831.128575	20.000000
C:\Users\cware\Desktop\Steller18Nov\18NovTrials\M26.DSG	11-1-2013	16:1:2	141567.000000	14156.700000	49821.222061	20.000000
C:\Users\cware\Desktop\Steller18Nov\18NovTrials\M26.DSG	11-1-2013	16:1:2	141568.000000	14156.800000	49815.994968	20.000000
C:\Users\cware\Desktop\Steller18Nov\18NovTrials\M26.DSG	11-1-2013	16:1:2	141569.000000	14156.900000	49818.882423	20.000000
C:\Users\cware\Desktop\Steller18Nov\18NovTrials\M26.DSG	11-1-2013	16:1:2	141570.000000	14157.000000	49817.936293	20.000000
C:\Users\cware\Desktop\Steller18Nov\18NovTrials\M26.DSG	11-1-2013	16:1:2	141571.000000	14157.100000	49819.977497	20.000000
C:\Users\cware\Desktop\Steller18Nov\18NovTrials\M26.DSG	11-1-2013	16:1:2	141572.000000	14157.200000	49822.740575	20.000000
C:\Users\cware\Desktop\Steller18Nov\18NovTrials\M26.DSG	11-1-2013	16:1:2	141573.000000	14157.300000	49818.110421	20.000000
C:\Users\cware\Desktop\Steller18Nov\18NovTrials\M26.DSG	11-1-2013	16:1:2	141574.000000	14157.400000	49821.421368	20.000000
C:\Users\cware\Desktop\Steller18Nov\18NovTrials\M26.DSG	11-1-2013	16:1:2	141575.000000	14157.500000	49817.861878	20.000000
C:\Users\cware\Desktop\Steller18Nov\18NovTrials\M26.DSG	11-1-2013	16:1:2	141576.000000	14157.600000	49819.928003	20.000000
C:\Users\cware\Desktop\Steller18Nov\18NovTrials\M26.DSG	11-1-2013	16:1:2	141577.000000	14157.700000	49819.454873	20.000000
C:\Users\cware\Desktop\Steller18Nov\18NovTrials\M26.DSG	11-1-2013	16:1:2	141578.000000	14157.800000	49819.430047	20.000000
C:\Users\cware\Desktop\Steller18Nov\18NovTrials\M26.DSG	11-1-2013	16:1:2	141579.000000	14157.900000	49818.982253	20.000000
C:\Users\cware\Desktop\Steller18Nov\18NovTrials\M26.DSG	11-1-2013	16:1:2	141580.000000	14158.000000	49818.882493	20.000000
C:\Users\cware\Desktop\Steller18Nov\18NovTrials\M26.DSG	11-1-2013	16:1:2	141581.000000	14158.100000	49814.601285	20.000000
C:\Users\cware\Desktop\Steller18Nov\18NovTrials\M26.DSG	11-1-2013	16:1:2	141582.000000	14158.200000	49817.314476	20.000000
C:\Users\cware\Desktop\Steller18Nov\18NovTrials\M26.DSG	11-1-2013	16:1:2	141583.000000	14158.300000	49823.263361	20.000000
C:\Users\cware\Desktop\Steller18Nov\18NovTrials\M26.DSG	11-1-2013	16:1:2	141584.000000	14158.400000	49820.077467	20.000000
C:\Users\cware\Desktop\Steller18Nov\18NovTrials\M26.DSG	11-1-2013	16:1:2	141585.000000	14158.500000	49823.138976	20.000000
C:\Users\cware\Desktop\Steller18Nov\18NovTrials\M26.DSG	11-1-2013	16:1:2	141586.000000	14158.600000	49823.736435	20.000000
C:\Users\cware\Desktop\Steller18Nov\18NovTrials\M26.DSG	11-1-2013	16:1:2	141587.000000	14158.700000	49823.562189	20.000000
C:\Users\cware\Desktop\Steller18Nov\18NovTrials\M26.DSG	11-1-2013	16:1:2	141588.000000	14158.800000	49824.508157	20.000000
C:\Users\cware\Desktop\Steller18Nov\18NovTrials\M26.DSG	11-1-2013	16:1:2	141589.000000	14158.900000	49821.073156	20.000000
C:\Users\cware\Desktop\Steller18Nov\18NovTrials\M26.DSG	11-1-2013	16:1:2	141590.000000	14159.000000	49821.123240	20.000000
C:\Users\cware\Desktop\Steller18Nov\18NovTrials\M26.DSG	11-1-2013	16:1:2	141591.000000	14159.100000	49815.423222	20.000000
C:\Users\cware\Desktop\Steller18Nov\18NovTrials\M26.DSG	11-1-2013	16:1:2	141592.000000	14159.200000	49819.006970	20.000000
C:\Users\cware\Desktop\Steller18Nov\18NovTrials\M26.DSG	11-1-2013	16:1:2	141593.000000	14159.300000	49818.534259	20.000000
C:\Users\cware\Desktop\Steller18Nov\18NovTrials\M26.DSG	11-1-2013	16:1:2	141594.000000	14159.400000	49813.357035	20.000000
C:\Users\cware\Desktop\Steller18Nov\18NovTrials\M26.DSG	11-1-2013	16:1:2	141595.000000	14159.500000	49821.919757	20.000000
C:\Users\cware\Desktop\Steller18Nov\18NovTrials\M26.DSG	11-1-2013	16:1:2	141596.000000	14159.600000	49828.515953	20.000000
C:\Users\cware\Desktop\Steller18Nov\18NovTrials\M26.DSG	11-1-2013	16:1:2	141597.000000	14159.700000	49829.859758	20.000000
C:\Users\cware\Desktop\Steller18Nov\18NovTrials\M26.DSG	11-1-2013	16:1:2	141598.000000	14159.800000	49837.476651	20.000000
C:\Users\cware\Desktop\Steller18Nov\18NovTrials\M26.DSG	11-1-2013	16:1:2	141599.000000	14159.900000	49840.786948	20.000000
C:\Users\cware\Desktop\Steller18Nov\18NovTrials\M26.DSG	11-1-2013	16:1:2	141600.000000	14160.000000	49841.957123	20.000000
C:\Users\cware\Desktop\Steller18Nov\18NovTrials\M26.DSG	11-1-2013	16:1:2	141601.000000	14160.100000	49855.472918	20.000000
C:\Users\cware\Desktop\Steller18Nov\18NovTrials\M26.DSG	11-1-2013	16:1:2	141602.000000	14160.200000	49857.165434	20.000000
C:\Users\cware\Desktop\Steller18Nov\18NovTrials\M26.DSG	11-1-2013	16:1:2	141603.000000	14160.300000	49852.361304	20.000000
C:\Users\cware\Desktop\Steller18Nov\18NovTrials\M26.DSG	11-1-2013	16:1:2	141604.000000	14160.400000	49844.918923	20.000000
C:\Users\cware\Desktop\Steller18Nov\18NovTrials\M26.DSG	11-1-2013	16:1:2	141605.000000	14160.500000	49837.028578	20.000000
C:\Users\cware\Desktop\Steller18Nov\18NovTrials\M26.DSG	11-1-2013	16:1:2	141606.000000	14160.600000	49839.617467	20.000000
C:\Users\cware\Desktop\Steller18Nov\18NovTrials\M26.DSG	11-1-2013	16:1:2	141607.000000	14160.700000	49838.298357	20.000000
C:\Users\cware\Desktop\Steller18Nov\18NovTrials\M26.DSG	11-1-2013	16:1:2	141608.000000	14160.800000	49831.951062	20.000000
C:\Users\cware\Desktop\Steller18Nov\18NovTrials\M26.DSG	11-1-2013	16:1:2	141609.000000	14160.900000	49838.049429	20.000000
C:\Users\cware\Desktop\Steller18Nov\18NovTrials\M26.DSG	11-1-2013	16:1:2	141610.000000	14161.000000	49834.738835	20.000000
C:\Users\cware\Desktop\Steller18Nov\18NovTrials\M26.DSG	11-1-2013	16:1:2	141611.000000	14161.100000	49831.801716	20.000000
C:\Users\cware\Desktop\Steller18Nov\18NovTrials\M26.DSG	11-1-2013	16:1:2	141612.000000	14161.200000	49828.118037	20.000000
C:\Users\cware\Desktop\Steller18Nov\18NovTrials\M26.DSG	11-1-2013	16:1:2	141613.000000	14161.300000	49826.948373	20.000000
C:\Users\cware\Desktop\Steller18Nov\18NovTrials\M26.DSG	11-1-2013	16:1:2	141614.000000	14161.400000	49823.687417	20.000000
C:\Users\cware\Desktop\Steller18Nov\18NovTrials\M26.DSG	11-1-2013	16:1:2	141615.000000	14161.500000	49825.156027	20.000000
C:\Users\cware\Desktop\Steller18Nov\18NovTrials\M26.DSG	11-1-2013	16:1:2	141616.000000	14161.600000	49824.334448	20.000000
C:\Users\cware\Desktop\Steller18Nov\18NovTrials\M26.DSG	11-1-2013	16:1:2	141617.000000	14161.700000	49826.201380	20.000000
C:\Users\cware\Desktop\Steller18Nov\18NovTrials\M26.DSG	11-1-2013	16:1:2	141618.000000	14161.800000	49821.970081	20.000000
C:\Users\cware\Desktop\Steller18Nov\18NovTrials\M26.DSG	11-1-2013	16:1:2	141619.000000	14161.900000	49823.737453	20.000000
C:\Users\cware\Desktop\Steller18Nov\18NovTrials\M26.DSG	11-1-2013	16:1:2	141620.000000	14162.000000	49823.812008	20.000000
C:\Users\cware\Desktop\Steller18Nov\18NovTrials\M26.DSG	11-1-2013	16:1:2	141621.000000	14162.100000	49826.176756	20.000000
C:\Users\cware\Desktop\Steller18Nov\18NovTrials\M26.DSG	11-1-2013	16:1:2	141622.000000	14162.200000	49825.031707	20.000000
C:\Users\cware\Desktop\Steller18Nov\18NovTrials\M26.DSG	11-1-2013	16:1:2	141623.000000	14162.300000	49826.898552	20.000000
C:\Users\cware\Desktop\Steller18Nov\18NovTrials\M26.DSG	11-1-2013	16:1:2	141624.000000	14162.400000	49825.181154	20.000000
C:\Users\cware\Desktop\Steller18Nov\18NovTrials\M26.DSG	11-1-2013	16:1:2	141625.000000	14162.500000	49830.956086	20.000000
C:\Users\cware\Desktop\Steller18Nov\18NovTrials\M26.DSG	11-1-2013	16:1:2	141626.000000	14162.600000	49830.980902	20.000000
C:\Users\cware\Desktop\Steller18Nov\18NovTrials\M26.DSG	11-1-2013	16:1:2	141627.000000	14162.700000	49839.045586	20.000000
C:\Users\cware\Desktop\Steller18Nov\18NovTrials\M26.DSG	11-1-2013	16:1:2	141628.000000	14162.800000	49848.752897	20.000000
C:\Users\cware\Desktop\Steller18Nov\18NovTrials\M26.DSG	11-1-2013	16:1:2	141629.000000	14162.900000	49833.320519	20.000000
C:\Users\cware\Desktop\Steller18Nov\18NovTrials\M26.DSG	11-1-2013	16:1:2	141630.000000	14163.000000	49828.566390	20.000000
C:\Users\cware\Desktop\Steller18Nov\18NovTrials\M26.DSG	11-1-2013	16:1:2	141631.000000	14163.100000	49824.534027	20.000000
C:\Users\cware\Desktop\Steller18Nov\18NovTrials\M26.DSG	11-1-2013	16:1:2	141632.000000	14163.200000	49825.529641	20.000000
C:\Users\cware\Desktop\Steller18Nov\18NovTrials\M26.DSG	11-1-2013	16:1:2	141633.000000	14163.300000	49816.618773	20.000000
C:\Users\cware\Desktop\Steller18Nov\18NovTrials\M26.DSG	11-1-2013	16:1:2	141634.000000	14163.400000	49818.560377	20.000000
C:\Users\cware\Desktop\Steller18Nov\18NovTrials\M26.DSG	11-1-2013	16:1:2	141635.000000	14163.500000	49804.746069	20.000000
C:\Users\cware\Desktop\Steller18Nov\18NovTrials\M26.DSG	11-1-2013	16:1:2	141636.000000	14163.600000	49800.614093	20.000000
C:\Users\cware\Desktop\Steller18Nov\18NovTrials\M26.DSG	11-1-2013	16:1:2	141637.000000	14163.700000	49798.722445	20.000000
C:\Users\cware\Desktop\Steller18Nov\18NovTrials\M26.DSG	11-1-2013	16:1:2	141638.000000	14163.800000	49790.359056	20.000000
C:\Users\cware\Desktop\Steller18Nov\18NovTrials\M26.DSG	11-1-2013	16:1:2	141639.000000	14163.900000	49760.688881	20.000000
C:\Users\cware\Desktop\Steller18Nov\18NovTrials\M26.DSG	11-1-2013	16:1:2	141640.000000	14164.000000	49737.191872	20.000000
C:\Users\cware\Desktop\Steller18Nov\18NovTrials\M26.DSG	11-1-2013	16:1:2	141641.000000	14164.100000	49710.857203	20.000000
C:\Users\cware\Desktop\Steller18Nov\18NovTrials\M26.DSG	11-1-2013	16:1:2	141642.000000	14164.200000	49682.730362	20.000000
C:\Users\cware\Desktop\Steller18Nov\18NovTrials\M26.DSG	11-1-2013	16:1:2	141643.000000	14164.300000	49659.556762	20.000000
C:\Users\cware\Desktop\Steller18Nov\18NovTrials\M26.DSG	11-1-2013	16:1:2	141644.000000	14164.400000	49628.891372	20.000000
C:\Users\cware\Desktop\Steller18Nov\18NovTrials\M26.DSG	11-1-2013	16:1:2	141645.000000	14164.500000	49604.050104	20.000000
C:\Users\cware\Desktop\Steller18Nov\18NovTrials\M26.DSG	11-1-2013	16:1:2	141646.000000	14164.600000	49580.254384	20.000000
C:\Users\cware\Desktop\Steller18Nov\18NovTrials\M26.DSG	11-1-2013	16:1:2	141647.000000	14164.700000	49561.286967	20.000000
C:\Users\cware\Desktop\Steller18Nov\18NovTrials\M26.DSG	11-1-2013	16:1:2	141648.000000	14164.800000	49536.794494	20.000000
C:\Users\cware\Desktop\Steller18Nov\18NovTrials\M26.DSG	11-1-2013	16:1:2	141649.000000	14164.900000	49516.085275	20.000000
C:\Users\cware\Desktop\Steller18Nov\18NovTrials\M26.DSG	11-1-2013	16:1:2	141650.000000	14165.000000	49498.163641	20.000000
C:\Users\cware\Desktop\Steller18Nov\18NovTrials\M26.DSG	11-1-2013	16:1:2	141651.000000	14165.100000	49473.770676	20.000000
C:\Users\cware\Desktop\Steller18Nov\18NovTrials\M26.DSG	11-1-2013	16:1:2	141652.000000	14165.200000	49448.729672	20.000000
C:\Users\cware\Desktop\Steller18Nov\18NovTrials\M26.DSG	11-1-2013	16:1:2	141653.000000	14165.300000	49462.668403	20.000000
C:\Users\cware\Desktop\Steller18Nov\18NovTrials\M26.DSG	11-1-2013	16:1:2	141654.000000	14165.400000	49459.805618	20.000000
C:\Users\cware\Desktop\Steller18Nov\18NovTrials\M26.DSG	11-1-2013	16:1:2	141655.000000	14165.500000	49460.801363	20.000000
C:\Users\cware\Desktop\Steller18Nov\18NovTrials\M26.DSG	11-1-2013	16:1:2	141656.000000	14165.600000	49458.934567	20.000000
C:\Users\cware\Desktop\Steller18Nov\18NovTrials\M26.DSG	11-1-2013	16:1:2	141657.000000	14165.700000	49460.104180	20.000000
C:\Users\cware\Desktop\Steller18Nov\18NovTrials\M26.DSG	11-1-2013	16:1:2	141658.000000	14165.800000	49459.880270	20.000000
C:\Users\cware\Desktop\Steller18Nov\18NovTrials\M26.DSG	11-1-2013	16:1:2	141659.000000	14165.900000	49458.784956	20.000000
C:\Users\cware\Desktop\Steller18Nov\18NovTrials\M26.DSG	11-1-2013	16:1:2	141660.000000	14166.000000	49459.855071	20.000000
C:\Users\cware\Desktop\Steller18Nov\18NovTrials\M26.DSG	11-1-2013	16:1:2	141661.000000	14166.100000	49457.938600	20.000000
C:\Users\cware\Desktop\Steller18Nov\18NovTrials\M26.DSG	11-1-2013	16:1:2	141662.000000	14166.200000	49458.336866	20.000000
C:\Users\cware\Desktop\Steller18Nov\18NovTrials\M26.DSG	11-1-2013	16:1:2	141663.000000	14166.300000	49460.352796	20.000000
C:\Users\cware\Desktop\Steller18Nov\18NovTrials\M26.DSG	11-1-2013	16:1:2	141664.000000	14166.400000	49461.597303	20.000000
C:\Users\cware\Desktop\Steller18Nov\18NovTrials\M26.DSG	11-1-2013	16:1:2	141665.000000	14166.500000	49461.323537	20.000000
C:\Users\cware\Desktop\Steller18Nov\18NovTrials\M26.DSG	11-1-2013	16:1:2	141666.000000	14166.600000	49460.253284	20.000000
C:\Users\cware\Desktop\Steller18Nov\18NovTrials\M26.DSG	11-1-2013	16:1:2	141667.000000	14166.700000	49462.319291	20.000000
C:\Users\cware\Desktop\Steller18Nov\18NovTrials\M26.DSG	11-1-2013	16:1:2	141668.000000	14166.800000	49461.896143	20.000000
C:\Users\cware\Desktop\Steller18Nov\18NovTrials\M26.DSG	11-1-2013	16:1:2	141669.000000	14166.900000	49460.875507	20.000000
C:\Users\cware\Desktop\Steller18Nov\18NovTrials\M26.DSG	11-1-2013	16:1:2	141670.000000	14167.000000	49461.796779	20.000000
C:\Users\cware\Desktop\Steller18Nov\18NovTrials\M26.DSG	11-1-2013	16:1:2	141671.000000	14167.100000	49460.925476	20.000000
C:\Users\cware\Desktop\Steller18Nov\18NovTrials\M26.DSG	11-1-2013	16:1:2	141672.000000	14167.200000	49460.153819	20.000000
C:\Users\cware\Desktop\Steller18Nov\18NovTrials\M26.DSG	11-1-2013	16:1:2	141673.000000	14167.300000	49461.075008	20.000000
C:\Users\cware\Desktop\Steller18Nov\18NovTrials\M26.DSG	11-1-2013	16:1:2	141674.000000	14167.400000	49461.448499	20.000000
C:\Users\cware\Desktop\Steller18Nov\18NovTrials\M26.DSG	11-1-2013	16:1:2	141675.000000	14167.500000	49460.328377	20.000000
C:\Users\cware\Desktop\Steller18Nov\18NovTrials\M26.DSG	11-1-2013	16:1:2	141676.000000	14167.600000	49460.826341	20.000000
C:\Users\cware\Desktop\Steller18Nov\18NovTrials\M26.DSG	11-1-2013	16:1:2	141677.000000	14167.700000	49461.000726	20.000000
C:\Users\cware\Desktop\Steller18Nov\18NovTrials\M26.DSG	11-1-2013	16:1:2	141678.000000	14167.800000	49461.946706	20.000000
C:\Users\cware\Desktop\Steller18Nov\18NovTrials\M26.DSG	11-1-2013	16:1:2	141679.000000	14167.900000	49460.129162	20.000000
C:\Users\cware\Desktop\Steller18Nov\18NovTrials\M26.DSG	11-1-2013	16:1:2	141680.000000	14168.000000	49461.498273	20.000000
C:\Users\cware\Desktop\Steller18Nov\18NovTrials\M26.DSG	11-1-2013	16:1:2	141681.000000	14168.100000	49459.507242	20.000000
C:\Users\cware\Desktop\Steller18Nov\18NovTrials\M26.DSG	11-1-2013	16:1:2	141682.000000	14168.200000	49459.781187	20.000000
C:\Users\cware\Desktop\Steller18Nov\18NovTrials\M26.DSG	11-1-2013	16:1:2	141683.000000	14168.300000	49458.486481	20.000000
C:\Users\cware\Desktop\Steller18Nov\18NovTrials\M26.DSG	11-1-2013	16:1:2	141684.000000	14168.400000	49461.224411	20.000000
C:\Users\cware\Desktop\Steller18Nov\18NovTrials\M26.DSG	11-1-2013	16:1:2	141685.000000	14168.500000	49459.482273	20.000000
C:\Users\cware\Desktop\Steller18Nov\18NovTrials\M26.DSG	11-1-2013	16:1:2	141686.000000	14168.600000	49461.722184	20.000000
C:\Users\cware\Desktop\Steller18Nov\18NovTrials\M26.DSG	11-1-2013	16:1:2	141687.000000	14168.700000	49460.527449	20.000000
C:\Users\cware\Desktop\Steller18Nov\18NovTrials\M26.DSG	11-1-2013	16:1:2	141688.000000	14168.800000	49462.717885	20.000000
C:\Users\cware\Desktop\Steller18Nov\18NovTrials\M26.DSG	11-1-2013	16:1:2	141689.000000	14168.900000	49461.672480	20.000000
C:\Users\cware\Desktop\Steller18Nov\18NovTrials\M26.DSG	11-1-2013	16:1:2	141690.000000	14169.000000	49462.469431	20.000000
C:\Users\cware\Desktop\Steller18Nov\18NovTrials\M26.DSG	11-1-2013	16:1:2	141691.000000	14169.100000	49460.926751	20.000000
C:\Users\cware\Desktop\Steller18Nov\18NovTrials\M26.DSG	11-1-2013	16:1:2	141692.000000	14169.200000	49456.795045	20.000000
C:\Users\cware\Desktop\Steller18Nov\18NovTrials\M26.DSG	11-1-2013	16:1:2	141693.000000	14169.300000	49449.501922	20.000000
C:\Users\cware\Desktop\Steller18Nov\18NovTrials\M26.DSG	11-1-2013	16:1:2	141694.000000	14169.400000	49438.724122	20.000000
C:\Users\cware\Desktop\Steller18Nov\18NovTrials\M26.DSG	11-1-2013	16:1:2	141695.000000	14169.500000	49464.635535	20.000000
C:\Users\cware\Desktop\Steller18Nov\18NovTrials\M26.DSG	11-1-2013	16:1:2	141696.000000	14169.600000	49472.078385	20.000000
C:\Users\cware\Desktop\Steller18Nov\18NovTrials\M26.DSG	11-1-2013	16:1:2	141697.000000	14169.700000	49493.808341	20.000000
C:\Users\cware\Desktop\Steller18Nov\18NovTrials\M26.DSG	11-1-2013	16:1:2	141698.000000	14169.800000	49516.956899	20.000000
C:\Users\cware\Desktop\Steller18Nov\18NovTrials\M26.DSG	11-1-2013	16:1:2	141699.000000	14169.900000	49536.122945	20.000000
C:\Users\cware\Desktop\Steller18Nov\18NovTrials\M26.DSG	11-1-2013	16:1:2	141700.000000	14170.000000	49564.473931	20.000000
C:\Users\cware\Desktop\Steller18Nov\18NovTrials\M26.DSG	11-1-2013	16:1:2	141701.000000	14170.100000	49595.737249	20.000000
C:\Users\cware\Desktop\Steller18Nov\18NovTrials\M26.DSG	11-1-2013	16:1:2	141702.000000	14170.200000	49606.514889	20.000000
C:\Users\cware\Desktop\Steller18Nov\18NovTrials\M26.DSG	11-1-2013	16:1:2	141703.000000	14170.300000	49627.348917	20.000000
C:\Users\cware\Desktop\Steller18Nov\18NovTrials\M26.DSG	11-1-2013	16:1:2	141704.000000	14170.400000	49641.735642	20.000000
C:\Users\cware\Desktop\Steller18Nov\18NovTrials\M26.DSG	11-1-2013	16:1:2	141705.000000	14170.500000	49642.781108	20.000000
C:\Users\cware\Desktop\Steller18Nov\18NovTrials\M26.DSG	11-1-2013	16:1:2	141706.000000	14170.600000	49631.928595	20.000000
C:\Users\cware\Desktop\Steller18Nov\18NovTrials\M26.DSG	11-1-2013	16:1:2	141707.000000	14170.700000	49608.929332	20.000000
C:\Users\cware\Desktop\Steller18Nov\18NovTrials\M26.DSG	11-1-2013	16:1:2	141708.000000	14170.800000	49628.717853	20.000000
C:\Users\cware\Desktop\Steller18Nov\18NovTrials\M26.DSG	11-1-2013	16:1:2	141709.000000	14170.900000	49634.617109	20.000000
C:\Users\cware\Desktop\Steller18Nov\18NovTrials\M26.DSG	11-1-2013	16:1:2	141710.000000	14171.000000	49645.419509	20.000000
C:\Users\cware\Desktop\Steller18Nov\18NovTrials\M26.DSG	11-1-2013	16:1:2	141711.000000	14171.100000	49645.942504	20.000000
C:\Users\cware\Desktop\Steller18Nov\18NovTrials\M26.DSG	11-1-2013	16:1:2	141712.000000	14171.200000	49648.083162	20.000000
C:\Users\cware\Desktop\Steller18Nov\18NovTrials\M26.DSG	11-1-2013	16:1:2	141713.000000	14171.300000	49662.246051	20.000000
C:\Users\cware\Desktop\Steller18Nov\18NovTrials\M26.DSG	11-1-2013	16:1:2	141714.000000	14171.400000	49668.767438	20.000000
C:\Users\cware\Desktop\Steller18Nov\18NovTrials\M26.DSG	11-1-2013	16:1:2	141715.000000	14171.500000	49673.447064	20.000000
C:\Users\cware\Desktop\Steller18Nov\18NovTrials\M26.DSG	11-1-2013	16:1:2	141716.000000	14171.600000	49680.067859	20.000000
C:\Users\cware\Desktop\Steller18Nov\18NovTrials\M26.DSG	11-1-2013	16:1:2	141717.000000	14171.700000	49680.067990	20.000000
C:\Users\cware\Desktop\Steller18Nov\18NovTrials\M26.DSG	11-1-2013	16:1:2	141718.000000	14171.800000	49688.655481	20.000000
C:\Users\cware\Desktop\Steller18Nov\18NovTrials\M26.DSG	11-1-2013	16:1:2	141719.000000	14171.900000	49694.131301	20.000000
C:\Users\cware\Desktop\Steller18Nov\18NovTrials\M26.DSG	11-1-2013	16:1:2	141720.000000	14172.000000	49689.750494	20.000000
C:\Users\cware\Desktop\Steller18Nov\18NovTrials\M26.DSG	11-1-2013	16:1:2	141721.000000	14172.100000	49700.876660	20.000000
C:\Users\cware\Desktop\Steller18Nov\18NovTrials\M26.DSG	11-1-2013	16:1:2	141722.000000	14172.200000	49709.140620	20.000000
C:\Users\cware\Desktop\Steller18Nov\18NovTrials\M26.DSG	11-1-2013	16:1:2	141723.000000	14172.300000	49714.317870	20.000000
C:\Users\cware\Desktop\Steller18Nov\18NovTrials\M26.DSG	11-1-2013	16:1:2	141724.000000	14172.400000	49711.753947	20.000000
C:\Users\cware\Desktop\Steller18Nov\18NovTrials\M26.DSG	11-1-2013	16:1:2	141725.000000	14172.500000	49712.724880	20.000000
C:\Users\cware\Desktop\Steller18Nov\18NovTrials\M26.DSG	11-1-2013	16:1:2	141726.000000	14172.600000	49712.899003	20.000000
C:\Users\cware\Desktop\Steller18Nov\18NovTrials\M26.DSG	11-1-2013	16:1:2	141727.000000	14172.700000	49712.052770	20.000000
C:\Users\cware\Desktop\Steller18Nov\18NovTrials\M26.DSG	11-1-2013	16:1:2	141728.000000	14172.800000	49713.620821	20.000000
C:\Users\cware\Desktop\Steller18Nov\18NovTrials\M26.DSG	11-1-2013	16:1:2	141729.000000	14172.900000	49714.964863	20.000000
C:\Users\cware\Desktop\Steller18Nov\18NovTrials\M26.DSG	11-1-2013	16:1:2	141730.000000	14173.000000	49711.031954	20.000000
C:\Users\cware\Desktop\Steller18Nov\18NovTrials\M26.DSG	11-1-2013	16:1:2	141731.000000	14173.100000	49709.264705	20.000000
C:\Users\cware\Desktop\Steller18Nov\18NovTrials\M26.DSG	11-1-2013	16:1:2	141732.000000	14173.200000	49707.920458	20.000000
C:\Users\cware\Desktop\Steller18Nov\18NovTrials\M26.DSG	11-1-2013	16:1:2	141733.000000	14173.300000	49715.014370	20.000000
C:\Users\cware\Desktop\Steller18Nov\18NovTrials\M26.DSG	11-1-2013	16:1:2	141734.000000	14173.400000	49717.329166	20.000000
C:\Users\cware\Desktop\Steller18Nov\18NovTrials\M26.DSG	11-1-2013	16:1:2	141735.000000	14173.500000	49722.631137	20.000000
C:\Users\cware\Desktop\Steller18Nov\18NovTrials\M26.DSG	11-1-2013	16:1:2	141736.000000	14173.600000	49737.391659	20.000000
C:\Users\cware\Desktop\Steller18Nov\18NovTrials\M26.DSG	11-1-2013	16:1:2	141737.000000	14173.700000	49749.563095	20.000000
C:\Users\cware\Desktop\Steller18Nov\18NovTrials\M26.DSG	11-1-2013	16:1:2	141738.000000	14173.800000	49767.559402	20.000000
C:\Users\cware\Desktop\Steller18Nov\18NovTrials\M26.DSG	11-1-2013	16:1:2	141739.000000	14173.900000	49773.209743	20.000000
C:\Users\cware\Desktop\Steller18Nov\18NovTrials\M26.DSG	11-1-2013	16:1:2	141740.000000	14174.000000	49788.467884	20.000000
C:\Users\cware\Desktop\Steller18Nov\18NovTrials\M26.DSG	11-1-2013	16:1:2	141741.000000	14174.100000	49796.806295	20.000000
C:\Users\cware\Desktop\Steller18Nov\18NovTrials\M26.DSG	11-1-2013	16:1:2	141742.000000	14174.200000	49781.124801	20.000000
C:\Users\cware\Desktop\Steller18Nov\18NovTrials\M26.DSG	11-1-2013	16:1:2	141743.000000	14174.300000	49771.790802	20.000000
C:\Users\cware\Desktop\Steller18Nov\18NovTrials\M26.DSG	11-1-2013	16:1:2	141744.000000	14174.400000	49783.564029	20.000000
C:\Users\cware\Desktop\Steller18Nov\18NovTrials\M26.DSG	11-1-2013	16:1:2	141745.000000	14174.500000	49787.795534	20.000000
C:\Users\cware\Desktop\Steller18Nov\18NovTrials\M26.DSG	11-1-2013	16:1:2	141746.000000	14174.600000	49789.562801	20.000000
C:\Users\cware\Desktop\Steller18Nov\18NovTrials\M26.DSG	11-1-2013	16:1:2	141747.000000	14174.700000	49794.565906	20.000000
C:\Users\cware\Desktop\Steller18Nov\18NovTrials\M26.DSG	11-1-2013	16:1:2	141748.000000	14174.800000	49797.602628	20.000000
C:\Users\cware\Desktop\Steller18Nov\18NovTrials\M26.DSG	11-1-2013	16:1:2	141749.000000	14174.900000	49795.860261	20.000000
C:\Users\cware\Desktop\Steller18Nov\18NovTrials\M26.DSG	11-1-2013	16:1:2	141750.000000	14175.000000	49789.886306	20.000000
C:\Users\cware\Desktop\Steller18Nov\18NovTrials\M26.DSG	11-1-2013	16:1:2	141751.000000	14175.100000	49799.046011	20.000000
C:\Users\cware\Desktop\Steller18Nov\18NovTrials\M26.DSG	11-1-2013	16:1:2	141752.000000	14175.200000	49802.306809	20.000000
C:\Users\cware\Desktop\Steller18Nov\18NovTrials\M26.DSG	11-1-2013	16:1:2	141753.000000	14175.300000	49803.327507	20.000000
C:\Users\cware\Desktop\Steller18Nov\18NovTrials\M26.DSG	11-1-2013	16:1:2	141754.000000	14175.400000	49810.844448	20.000000
C:\Users\cware\Desktop\Steller18Nov\18NovTrials\M26.DSG	11-1-2013	16:1:2	141755.000000	14175.500000	49819.183024	20.000000
C:\Users\cware\Desktop\Steller18Nov\18NovTrials\M26.DSG	11-1-2013	16:1:2	141756.000000	14175.600000	49815.722910	20.000000
C:\Users\cware\Desktop\Steller18Nov\18NovTrials\M26.DSG	11-1-2013	16:1:2	141757.000000	14175.700000	49801.435423	20.000000
C:\Users\cware\Desktop\Steller18Nov\18NovTrials\M26.DSG	11-1-2013	16:1:2	141758.000000	14175.800000	49806.189744	20.000000
C:\Users\cware\Desktop\Steller18Nov\18NovTrials\M26.DSG	11-1-2013	16:1:2	141759.000000	14175.900000	49810.595311	20.000000
C:\Users\cware\Desktop\Steller18Nov\18NovTrials\M26.DSG	11-1-2013	16:1:2	141760.000000	14176.000000	49809.674413	20.000000
C:\Users\cware\Desktop\Steller18Nov\18NovTrials\M26.DSG	11-1-2013	16:1:2	141761.000000	14176.100000	49806.140036	20.000000
C:\Users\cware\Desktop\Steller18Nov\18NovTrials\M26.DSG	11-1-2013	16:1:2	141762.000000	14176.200000	49798.821799	20.000000
C:\Users\cware\Desktop\Steller18Nov\18NovTrials\M26.DSG	11-1-2013	16:1:2	141763.000000	14176.300000	49796.282902	20.000000
C:\Users\cware\Desktop\Steller18Nov\18NovTrials\M26.DSG	11-1-2013	16:1:2	141764.000000	14176.400000	49796.332841	20.000000
C:\Users\cware\Desktop\Steller18Nov\18NovTrials\M26.DSG	11-1-2013	16:1:2	141765.000000	14176.500000	49803.800092	20.000000
C:\Users\cware\Desktop\Steller18Nov\18NovTrials\M26.DSG	11-1-2013	16:1:2	141766.000000	14176.600000	49816.096380	20.000000
C:\Users\cware\Desktop\Steller18Nov\18NovTrials\M26.DSG	11-1-2013	16:1:2	141767.000000	14176.700000	49831.379482	20.000000
C:\Users\cware\Desktop\Steller18Nov\18NovTrials\M26.DSG	11-1-2013	16:1:2	141768.000000	14176.800000	49851.516303	20.000000
C:\Users\cware\Desktop\Steller18Nov\18NovTrials\M26.DSG	11-1-2013	16:1:2	141769.000000	14176.900000	49867.197640	20.000000
C:\Users\cware\Desktop\Steller18Nov\18NovTrials\M26.DSG	11-1-2013	16:1:2	141770.000000	14177.000000	49890.246768	20.000000
C:\Users\cware\Desktop\Steller18Nov\18NovTrials\M26.DSG	11-1-2013	16:1:2	141771.000000	14177.100000	49910.607561	20.000000
C:\Users\cware\Desktop\Steller18Nov\18NovTrials\M26.DSG	11-1-2013	16:1:2	141772.000000	14177.200000	49918.896530	20.000000
C:\Users\cware\Desktop\Steller18Nov\18NovTrials\M26.DSG	11-1-2013	16:1:2	141773.000000	14177.300000	49936.518999	20.000000
C:\Users\cware\Desktop\Steller18Nov\18NovTrials\M26.DSG	11-1-2013	16:1:2	141774.000000	14177.400000	49938.560102	20.000000
C:\Users\cware\Desktop\Steller18Nov\18NovTrials\M26.DSG	11-1-2013	16:1:2	141775.000000	14177.500000	49950.956025	20.000000
C:\Users\cware\Desktop\Steller18Nov\18NovTrials\M26.DSG	11-1-2013	16:1:2	141776.000000	14177.600000	49956.183039	20.000000
C:\Users\cware\Desktop\Steller18Nov\18NovTrials\M26.DSG	11-1-2013	16:1:2	141777.000000	14177.700000	49946.973190	20.000000
C:\Users\cware\Desktop\Steller18Nov\18NovTrials\M26.DSG	11-1-2013	16:1:2	141778.000000	14177.800000	49938.510495	20.000000
C:\Users\cware\Desktop\Steller18Nov\18NovTrials\M26.DSG	11-1-2013	16:1:2	141779.000000	14177.900000	49939.804618	20.000000
C:\Users\cware\Desktop\Steller18Nov\18NovTrials\M26.DSG	11-1-2013	16:1:2	141780.000000	14178.000000	49961.882979	20.000000
C:\Users\cware\Desktop\Steller18Nov\18NovTrials\M26.DSG	11-1-2013	16:1:2	141781.000000	14178.100000	49983.339033	20.000000
C:\Users\cware\Desktop\Steller18Nov\18NovTrials\M26.DSG	11-1-2013	16:1:2	141782.000000	14178.200000	49988.615737	20.000000
C:\Users\cware\Desktop\Steller18Nov\18NovTrials\M26.DSG	11-1-2013	16:1:2	141783.000000	14178.300000	50007.483336	20.000000
C:\Users\cware\Desktop\Steller18Nov\18NovTrials\M26.DSG	11-1-2013	16:1:2	141784.000000	14178.400000	50014.950555	20.000000
C:\Users\cware\Desktop\Steller18Nov\18NovTrials\M26.DSG	11-1-2013	16:1:2	141785.000000	14178.500000	50038.572344	20.000000
C:\Users\cware\Desktop\Steller18Nov\18NovTrials\M26.DSG	11-1-2013	16:1:2	141786.000000	14178.600000	50042.032082	20.000000
C:\Users\cware\Desktop\Steller18Nov\18NovTrials\M26.DSG	11-1-2013	16:1:2	141787.000000	14178.700000	50044.147898	20.000000
C:\Users\cware\Desktop\Steller18Nov\18NovTrials\M26.DSG	11-1-2013	16:1:2	141788.000000	14178.800000	50055.323757	20.000000
C:\Users\cware\Desktop\Steller18Nov\18NovTrials\M26.DSG	11-1-2013	16:1:2	141789.000000	14178.900000	50065.305313	20.000000
C:\Users\cware\Desktop\Steller18Nov\18NovTrials\M26.DSG	11-1-2013	16:1:2	141790.000000	14179.000000	50079.144626	20.000000
C:\Users\cware\Desktop\Steller18Nov\18NovTrials\M26.DSG	11-1-2013	16:1:2	141791.000000	14179.100000	50092.137503	20.000000
C:\Users\cware\Desktop\Steller18Nov\18NovTrials\M26.DSG	11-1-2013	16:1:2	141792.000000	14179.200000	50098.435121	20.000000
C:\Users\cware\Desktop\Steller18Nov\18NovTrials\M26.DSG	11-1-2013	16:1:2	141793.000000	14179.300000	50108.167485	20.000000
C:\Users\cware\Desktop\Steller18Nov\18NovTrials\M26.DSG	11-1-2013	16:1:2	141794.000000	14179.400000	50117.402042	20.000000
C:\Users\cware\Desktop\Steller18Nov\18NovTrials\M26.DSG	11-1-2013	16:1:2	141795.000000	14179.500000	50111.154369	20.000000
C:\Users\cware\Desktop\Steller18Nov\18NovTrials\M26.DSG	11-1-2013	16:1:2	141796.000000	14179.600000	50114.664223	20.000000
C:\Users\cware\Desktop\Steller18Nov\18NovTrials\M26.DSG	11-1-2013	16:1:2	141797.000000	14179.700000	50126.263273	20.000000
C:\Users\cware\Desktop\Steller18Nov\18NovTrials\M26.DSG	11-1-2013	16:1:2	141798.000000	14179.800000	50135.771821	20.000000
C:\Users\cware\Desktop\Steller18Nov\18NovTrials\M26.DSG	11-1-2013	16:1:2	141799.000000	14179.900000	50138.659034	20.000000
C:\Users\cware\Desktop\Steller18Nov\18NovTrials\M26.DSG	11-1-2013	16:1:2	141800.000000	14180.000000	50141.969391	20.000000
C:\Users\cware\Desktop\Steller18Nov\18NovTrials\M26.DSG	11-1-2013	16:1:2	141801.000000	14180.100000	50143.089470	20.000000
C:\Users\cware\Desktop\Steller18Nov\18NovTrials\M26.DSG	11-1-2013	16:1:2	141802.000000	14180.200000	50148.266917	20.000000
C:\Users\cware\Desktop\Steller18Nov\18NovTrials\M26.DSG	11-1-2013	16:1:2	141803.000000	14180.300000	50159.990541	20.000000
C:\Users\cware\Desktop\Steller18Nov\18NovTrials\M26.DSG	11-1-2013	16:1:2	141804.000000	14180.400000	50169.648478	20.000000
C:\Users\cware\Desktop\Steller18Nov\18NovTrials\M26.DSG	11-1-2013	16:1:2	141805.000000	14180.500000	50183.164300	20.000000
C:\Users\cware\Desktop\Steller18Nov\18NovTrials\M26.DSG	11-1-2013	16:1:2	141806.000000	14180.600000	50195.933458	20.000000
C:\Users\cware\Desktop\Steller18Nov\18NovTrials\M26.DSG	11-1-2013	16:1:2	141807.000000	14180.700000	50196.605638	20.000000
C:\Users\cware\Desktop\Steller18Nov\18NovTrials\M26.DSG	11-1-2013	16:1:2	141808.000000	14180.800000	50207.632081	20.000000
C:\Users\cware\Desktop\Steller18Nov\18NovTrials\M26.DSG	11-1-2013	16:1:2	141809.000000	14180.900000	50204.745008	20.000000
C:\Users\cware\Desktop\Steller18Nov\18NovTrials\M26.DSG	11-1-2013	16:1:2	141810.000000	14181.000000	50201.459318	20.000000
C:\Users\cware\Desktop\Steller18Nov\18NovTrials\M26.DSG	11-1-2013	16:1:2	141811.000000	14181.100000	50185.155635	20.000000
C:\Users\cware\Desktop\Steller18Nov\18NovTrials\M26.DSG	11-1-2013	16:1:2	141812.000000	14181.200000	50162.828619	20.000000
C:\Users\cware\Desktop\Steller18Nov\18NovTrials\M26.DSG	11-1-2013	16:1:2	141813.000000	14181.300000	50143.612770	20.000000
C:\Users\cware\Desktop\Steller18Nov\18NovTrials\M26.DSG	11-1-2013	16:1:2	141814.000000	14181.400000	50139.530708	20.000000
[truncated: 3,381 more rows]
