# Supplementary material for: Averaged Propulsive Body Acceleration (APBA) Can Be Calculated from Biologging Tags That Incorporate Gyroscopes and Accelerometers to Estimate Swimming Speed, Hydrodynamic Drag and Energy Expenditure for Steller Sea Lions
Source: PLoS One. 2016 Jun 10;11(6):e0157326. doi: 10.1371/journal.pone.0157326 (PMC4902303; doi:10.1371/journal.pone.0157326)
Supplement: S2 Data — Each file contains a 50Hz time series. Provided are calibrated accelerometer and gyro measurements, together with the estimated gravity vector, and the estimated dynamic accelerations by the different methods. The small files with the suffix.txt are configuration files used in C++ processing. (ZIP) [file pone.0157326.s002.zip › BoniNov_18/M27_INER_18_11_13.csv]

FileName	FileDate	FileTime	Sample	Time from Start (s)	AccelIntX	AccelIntY	AccelIntZ	MagX	MagY	MagZ	GyroX	GyroY	GyroZ
C:\Users\cware\Desktop\Steller18Nov\18NovTrials\M27.DSG	11-1-2013	16:14:23	580678.000000	11613.560000	0.808594	-0.046875	-0.503906	-0.258716	0.261468	0.284404	-20.416260	-33.554077	29.449463
C:\Users\cware\Desktop\Steller18Nov\18NovTrials\M27.DSG	11-1-2013	16:14:23	580679.000000	11613.580000	0.863281	-0.015625	-0.519531	-0.256881	0.249541	0.293578	-21.667480	-40.634155	32.073975
C:\Users\cware\Desktop\Steller18Nov\18NovTrials\M27.DSG	11-1-2013	16:14:23	580680.000000	11613.600000	0.894531	-0.031250	-0.578125	-0.255046	0.245872	0.300917	-25.924683	-40.878296	34.576416
C:\Users\cware\Desktop\Steller18Nov\18NovTrials\M27.DSG	11-1-2013	16:14:23	580681.000000	11613.620000	0.847656	-0.019531	-0.593750	-0.255046	0.234862	0.304587	-23.071289	-32.806396	32.821655
C:\Users\cware\Desktop\Steller18Nov\18NovTrials\M27.DSG	11-1-2013	16:14:23	580682.000000	11613.640000	0.832031	0.011719	-0.593750	-0.254128	0.228440	0.314679	-18.112183	-31.311035	35.186768
C:\Users\cware\Desktop\Steller18Nov\18NovTrials\M27.DSG	11-1-2013	16:14:23	580683.000000	11613.660000	0.867188	0.003906	-0.628906	-0.255963	0.220183	0.320183	-12.634277	-35.354614	40.267944
C:\Users\cware\Desktop\Steller18Nov\18NovTrials\M27.DSG	11-1-2013	16:14:23	580684.000000	11613.680000	0.828125	0.027344	-0.675781	-0.255963	0.215596	0.324771	-11.657715	-36.041260	43.624878
C:\Users\cware\Desktop\Steller18Nov\18NovTrials\M27.DSG	11-1-2013	16:14:23	580685.000000	11613.700000	0.808594	0.050781	-0.687500	-0.255046	0.203670	0.333028	-7.751465	-35.751343	39.932251
C:\Users\cware\Desktop\Steller18Nov\18NovTrials\M27.DSG	11-1-2013	16:14:23	580686.000000	11613.720000	0.816406	0.093750	-0.703125	-0.254128	0.199083	0.335780	0.320435	-34.606934	33.081055
C:\Users\cware\Desktop\Steller18Nov\18NovTrials\M27.DSG	11-1-2013	16:14:23	580687.000000	11613.740000	0.851563	0.128906	-0.734375	-0.252294	0.193578	0.343119	4.150391	-37.231445	28.121948
C:\Users\cware\Desktop\Steller18Nov\18NovTrials\M27.DSG	11-1-2013	16:14:23	580688.000000	11613.760000	0.835938	0.144531	-0.761719	-0.251376	0.189908	0.346789	3.326416	-29.403687	26.672363
C:\Users\cware\Desktop\Steller18Nov\18NovTrials\M27.DSG	11-1-2013	16:14:23	580689.000000	11613.780000	0.867188	0.136719	-0.753906	-0.250459	0.186239	0.349541	2.960205	-27.923584	20.751953
C:\Users\cware\Desktop\Steller18Nov\18NovTrials\M27.DSG	11-1-2013	16:14:23	580690.000000	11613.800000	0.863281	0.125000	-0.726563	-0.248624	0.182569	0.354128	4.989624	-27.267456	16.357422
C:\Users\cware\Desktop\Steller18Nov\18NovTrials\M27.DSG	11-1-2013	16:14:23	580691.000000	11613.820000	0.851563	0.105469	-0.722656	-0.246789	0.180734	0.359633	12.115479	-23.620605	13.198853
C:\Users\cware\Desktop\Steller18Nov\18NovTrials\M27.DSG	11-1-2013	16:14:23	580692.000000	11613.840000	0.878906	0.085938	-0.734375	-0.244954	0.179817	0.363303	14.038086	-29.617310	13.198853
C:\Users\cware\Desktop\Steller18Nov\18NovTrials\M27.DSG	11-1-2013	16:14:23	580693.000000	11613.860000	0.851563	0.058594	-0.757813	-0.244037	0.179817	0.364220	12.710571	-23.727417	15.777588
C:\Users\cware\Desktop\Steller18Nov\18NovTrials\M27.DSG	11-1-2013	16:14:23	580694.000000	11613.880000	0.867188	0.042969	-0.796875	-0.242202	0.177982	0.367890	11.856079	-24.536133	14.709473
C:\Users\cware\Desktop\Steller18Nov\18NovTrials\M27.DSG	11-1-2013	16:14:23	580695.000000	11613.900000	0.886719	0.039063	-0.839844	-0.242202	0.176147	0.370642	10.101318	-31.967163	12.069702
C:\Users\cware\Desktop\Steller18Nov\18NovTrials\M27.DSG	11-1-2013	16:14:23	580696.000000	11613.920000	0.851563	0.070313	-0.859375	-0.238532	0.175229	0.375229	9.643555	-27.267456	11.322021
C:\Users\cware\Desktop\Steller18Nov\18NovTrials\M27.DSG	11-1-2013	16:14:23	580697.000000	11613.940000	0.878906	0.136719	-0.906250	-0.236697	0.174312	0.378899	7.003784	-26.229858	11.016846
C:\Users\cware\Desktop\Steller18Nov\18NovTrials\M27.DSG	11-1-2013	16:14:23	580698.000000	11613.960000	0.890625	0.214844	-0.937500	-0.234862	0.172477	0.383486	8.316040	-17.791748	9.460449
C:\Users\cware\Desktop\Steller18Nov\18NovTrials\M27.DSG	11-1-2013	16:14:23	580699.000000	11613.980000	0.871094	0.296875	-0.949219	-0.233028	0.171560	0.383486	11.093140	-1.983643	8.239746
C:\Users\cware\Desktop\Steller18Nov\18NovTrials\M27.DSG	11-1-2013	16:14:23	580700.000000	11614.000000	0.910156	0.320313	-0.941406	-0.233945	0.172477	0.381651	14.358521	3.509521	1.632690
C:\Users\cware\Desktop\Steller18Nov\18NovTrials\M27.DSG	11-1-2013	16:14:23	580701.000000	11614.020000	0.976563	0.261719	-0.949219	-0.233945	0.174312	0.380734	21.270752	5.126953	-8.590698
C:\Users\cware\Desktop\Steller18Nov\18NovTrials\M27.DSG	11-1-2013	16:14:23	580702.000000	11614.040000	0.992188	0.171875	-0.929688	-0.234862	0.178899	0.377064	27.496338	17.059326	-15.151978
C:\Users\cware\Desktop\Steller18Nov\18NovTrials\M27.DSG	11-1-2013	16:14:23	580703.000000	11614.060000	1.035156	0.062500	-0.933594	-0.237615	0.183486	0.372477	25.573730	25.329590	-18.890381
C:\Users\cware\Desktop\Steller18Nov\18NovTrials\M27.DSG	11-1-2013	16:14:23	580704.000000	11614.080000	1.035156	0.062500	-0.933594	-0.238532	0.186239	0.368807	25.039673	37.414551	-19.882202
C:\Users\cware\Desktop\Steller18Nov\18NovTrials\M27.DSG	11-1-2013	16:14:23	580705.000000	11614.100000	1.027344	0.113281	-0.914063	-0.242202	0.194495	0.359633	26.596069	42.022705	-21.469116
C:\Users\cware\Desktop\Steller18Nov\18NovTrials\M27.DSG	11-1-2013	16:14:23	580706.000000	11614.120000	1.019531	0.097656	-0.878906	-0.245872	0.197248	0.353211	27.572632	46.356201	-23.529053
C:\Users\cware\Desktop\Steller18Nov\18NovTrials\M27.DSG	11-1-2013	16:14:23	580707.000000	11614.140000	1.023438	0.066406	-0.832031	-0.249541	0.204587	0.340367	27.648926	45.989990	-27.557373
C:\Users\cware\Desktop\Steller18Nov\18NovTrials\M27.DSG	11-1-2013	16:14:23	580708.000000	11614.160000	1.003906	0.054688	-0.792969	-0.251376	0.211927	0.333945	26.718140	44.448853	-32.974243
C:\Users\cware\Desktop\Steller18Nov\18NovTrials\M27.DSG	11-1-2013	16:14:23	580709.000000	11614.180000	0.968750	0.027344	-0.746094	-0.255046	0.222018	0.320183	25.161743	47.256470	-35.385132
C:\Users\cware\Desktop\Steller18Nov\18NovTrials\M27.DSG	11-1-2013	16:14:23	580710.000000	11614.200000	0.957031	0.003906	-0.707031	-0.256881	0.226606	0.311927	22.399902	51.742554	-37.002563
C:\Users\cware\Desktop\Steller18Nov\18NovTrials\M27.DSG	11-1-2013	16:14:23	580711.000000	11614.220000	0.953125	0.023438	-0.644531	-0.257798	0.236697	0.299083	19.653320	41.976929	-35.171509
C:\Users\cware\Desktop\Steller18Nov\18NovTrials\M27.DSG	11-1-2013	16:14:23	580712.000000	11614.240000	0.859375	0.054688	-0.636719	-0.258716	0.241284	0.292661	16.799927	34.576416	-27.694702
C:\Users\cware\Desktop\Steller18Nov\18NovTrials\M27.DSG	11-1-2013	16:14:23	580713.000000	11614.260000	0.757813	0.066406	-0.617188	-0.260550	0.249541	0.282569	22.415161	39.474487	-22.171021
C:\Users\cware\Desktop\Steller18Nov\18NovTrials\M27.DSG	11-1-2013	16:14:23	580714.000000	11614.280000	0.718750	-0.027344	-0.687500	-0.262385	0.253211	0.276147	28.305054	57.144165	-19.851685
C:\Users\cware\Desktop\Steller18Nov\18NovTrials\M27.DSG	11-1-2013	16:14:23	580715.000000	11614.300000	0.867188	-0.128906	-0.488281	-0.265138	0.258716	0.259633	18.951416	39.566040	-21.896362
C:\Users\cware\Desktop\Steller18Nov\18NovTrials\M27.DSG	11-1-2013	16:14:23	580716.000000	11614.320000	0.910156	-0.167969	-0.421875	-0.266055	0.262385	0.255046	11.001587	25.878906	-16.296387
C:\Users\cware\Desktop\Steller18Nov\18NovTrials\M27.DSG	11-1-2013	16:14:23	580717.000000	11614.340000	0.847656	-0.144531	-0.417969	-0.266972	0.265138	0.248624	-12.664795	13.900757	-3.234863
C:\Users\cware\Desktop\Steller18Nov\18NovTrials\M27.DSG	11-1-2013	16:14:23	580718.000000	11614.360000	0.820313	-0.128906	-0.355469	-0.266972	0.264220	0.246789	-24.765015	4.730225	-1.266479
C:\Users\cware\Desktop\Steller18Nov\18NovTrials\M27.DSG	11-1-2013	16:14:23	580719.000000	11614.380000	0.808594	-0.210938	-0.382813	-0.269725	0.260550	0.245872	-28.335571	13.732910	1.403809
C:\Users\cware\Desktop\Steller18Nov\18NovTrials\M27.DSG	11-1-2013	16:14:23	580720.000000	11614.400000	0.867188	-0.281250	-0.375000	-0.268807	0.258716	0.246789	-35.263062	6.057739	0.289917
C:\Users\cware\Desktop\Steller18Nov\18NovTrials\M27.DSG	11-1-2013	16:14:23	580721.000000	11614.420000	0.800781	-0.285156	-0.402344	-0.269725	0.255046	0.247706	-43.594360	8.651733	-1.373291
C:\Users\cware\Desktop\Steller18Nov\18NovTrials\M27.DSG	11-1-2013	16:14:23	580722.000000	11614.440000	0.781250	-0.242188	-0.507813	-0.270642	0.253211	0.245872	-45.791626	8.392334	-2.532959
C:\Users\cware\Desktop\Steller18Nov\18NovTrials\M27.DSG	11-1-2013	16:14:23	580723.000000	11614.460000	0.765625	-0.218750	-0.531250	-0.272477	0.248624	0.246789	-39.764404	12.222290	-1.571655
C:\Users\cware\Desktop\Steller18Nov\18NovTrials\M27.DSG	11-1-2013	16:14:23	580724.000000	11614.480000	0.765625	-0.289063	-0.496094	-0.272477	0.247706	0.247706	-40.008545	9.414673	0.915527
C:\Users\cware\Desktop\Steller18Nov\18NovTrials\M27.DSG	11-1-2013	16:14:23	580725.000000	11614.500000	0.890625	-0.285156	-0.605469	-0.271560	0.241284	0.251376	-41.534424	-19.485474	9.292603
C:\Users\cware\Desktop\Steller18Nov\18NovTrials\M27.DSG	11-1-2013	16:14:23	580726.000000	11614.520000	0.894531	-0.234375	-0.328125	-0.271560	0.237615	0.255046	-36.224365	-16.754150	37.414551
C:\Users\cware\Desktop\Steller18Nov\18NovTrials\M27.DSG	11-1-2013	16:14:23	580727.000000	11614.540000	0.527344	-0.324219	-0.582031	-0.275229	0.221101	0.257798	-16.387939	28.366089	67.413330
C:\Users\cware\Desktop\Steller18Nov\18NovTrials\M27.DSG	11-1-2013	16:14:23	580728.000000	11614.560000	0.511719	-0.339844	-0.769531	-0.280734	0.211927	0.253211	-15.121460	-19.073486	71.670532
C:\Users\cware\Desktop\Steller18Nov\18NovTrials\M27.DSG	11-1-2013	16:14:23	580729.000000	11614.580000	0.687500	-0.453125	-0.460938	-0.280734	0.201835	0.256881	-22.735596	-36.483765	59.219360
C:\Users\cware\Desktop\Steller18Nov\18NovTrials\M27.DSG	11-1-2013	16:14:23	580730.000000	11614.600000	0.816406	-0.589844	-0.398438	-0.282569	0.185321	0.267890	-32.562256	-57.708740	68.435669
C:\Users\cware\Desktop\Steller18Nov\18NovTrials\M27.DSG	11-1-2013	16:14:23	580731.000000	11614.620000	0.890625	-0.050781	-0.394531	-0.282569	0.174312	0.277064	-34.225464	-64.620972	91.278076
C:\Users\cware\Desktop\Steller18Nov\18NovTrials\M27.DSG	11-1-2013	16:14:23	580732.000000	11614.640000	0.890625	-0.050781	-0.394531	-0.279817	0.149541	0.293578	-21.759033	-82.931519	95.870972
C:\Users\cware\Desktop\Steller18Nov\18NovTrials\M27.DSG	11-1-2013	16:14:23	580733.000000	11614.660000	0.613281	0.398438	-0.699219	-0.277064	0.136697	0.303670	10.375977	-58.258057	74.035645
C:\Users\cware\Desktop\Steller18Nov\18NovTrials\M27.DSG	11-1-2013	16:14:23	580734.000000	11614.680000	0.757813	0.425781	-0.765625	-0.275229	0.121101	0.314679	18.508911	-27.648926	42.358398
C:\Users\cware\Desktop\Steller18Nov\18NovTrials\M27.DSG	11-1-2013	16:14:23	580735.000000	11614.700000	0.839844	0.359375	-0.730469	-0.274312	0.118349	0.317431	10.742188	-35.858154	20.294189
C:\Users\cware\Desktop\Steller18Nov\18NovTrials\M27.DSG	11-1-2013	16:14:23	580736.000000	11614.720000	0.890625	0.328125	-0.644531	-0.270642	0.114679	0.326606	7.598877	-36.697388	10.330200
C:\Users\cware\Desktop\Steller18Nov\18NovTrials\M27.DSG	11-1-2013	16:14:23	580737.000000	11614.740000	0.957031	0.292969	-0.605469	-0.267890	0.114679	0.330275	3.982544	-50.918579	2.136230
C:\Users\cware\Desktop\Steller18Nov\18NovTrials\M27.DSG	11-1-2013	16:14:23	580738.000000	11614.760000	0.929688	0.265625	-0.625000	-0.261468	0.113761	0.342202	0.183105	-67.871094	-2.288818
C:\Users\cware\Desktop\Steller18Nov\18NovTrials\M27.DSG	11-1-2013	16:14:23	580739.000000	11614.780000	0.785156	0.273438	-0.718750	-0.257798	0.114679	0.351376	3.479004	-66.314697	-3.616333
C:\Users\cware\Desktop\Steller18Nov\18NovTrials\M27.DSG	11-1-2013	16:14:23	580740.000000	11614.800000	0.691406	0.289063	-0.781250	-0.255046	0.115596	0.365138	4.913330	-58.288574	-2.609253
C:\Users\cware\Desktop\Steller18Nov\18NovTrials\M27.DSG	11-1-2013	16:14:23	580741.000000	11614.820000	0.687500	0.289063	-0.816406	-0.248624	0.115596	0.370642	5.416870	-50.811768	-4.592896
C:\Users\cware\Desktop\Steller18Nov\18NovTrials\M27.DSG	11-1-2013	16:14:23	580742.000000	11614.840000	0.734375	0.257813	-0.812500	-0.244037	0.117431	0.377064	6.240845	-50.399780	-5.218506
C:\Users\cware\Desktop\Steller18Nov\18NovTrials\M27.DSG	11-1-2013	16:14:23	580743.000000	11614.860000	0.753906	0.207031	-0.796875	-0.239450	0.119266	0.388073	3.997803	-51.330566	-4.241943
C:\Users\cware\Desktop\Steller18Nov\18NovTrials\M27.DSG	11-1-2013	16:14:23	580744.000000	11614.880000	0.785156	0.183594	-0.820313	-0.233945	0.120183	0.393578	-1.129150	-56.167603	-5.294800
C:\Users\cware\Desktop\Steller18Nov\18NovTrials\M27.DSG	11-1-2013	16:14:23	580745.000000	11614.900000	0.777344	0.175781	-0.789063	-0.228440	0.120183	0.404587	-6.561279	-56.274414	-5.661011
C:\Users\cware\Desktop\Steller18Nov\18NovTrials\M27.DSG	11-1-2013	16:14:23	580746.000000	11614.920000	0.777344	0.187500	-0.804688	-0.222936	0.122018	0.410092	-12.176514	-61.294556	-6.347656
C:\Users\cware\Desktop\Steller18Nov\18NovTrials\M27.DSG	11-1-2013	16:14:23	580747.000000	11614.940000	0.757813	0.199219	-0.855469	-0.214679	0.120183	0.422936	-16.906738	-58.105469	-10.620117
C:\Users\cware\Desktop\Steller18Nov\18NovTrials\M27.DSG	11-1-2013	16:14:23	580748.000000	11614.960000	0.753906	0.207031	-0.906250	-0.211009	0.121101	0.428440	-20.355225	-52.520752	-12.176514
C:\Users\cware\Desktop\Steller18Nov\18NovTrials\M27.DSG	11-1-2013	16:14:23	580749.000000	11614.980000	0.761719	0.214844	-0.929688	-0.201835	0.120183	0.439450	-26.840210	-51.284790	-13.290405
C:\Users\cware\Desktop\Steller18Nov\18NovTrials\M27.DSG	11-1-2013	16:14:23	580750.000000	11615.000000	0.796875	0.230469	-0.953125	-0.198165	0.118349	0.444037	-32.165527	-50.155640	-13.687134
C:\Users\cware\Desktop\Steller18Nov\18NovTrials\M27.DSG	11-1-2013	16:14:23	580751.000000	11615.020000	0.777344	0.253906	-0.980469	-0.189908	0.115596	0.455963	-27.893066	-41.519165	-12.283325
C:\Users\cware\Desktop\Steller18Nov\18NovTrials\M27.DSG	11-1-2013	16:14:23	580752.000000	11615.040000	0.734375	0.246094	-0.980469	-0.186239	0.113761	0.459633	-22.094727	-43.685913	-12.023926
C:\Users\cware\Desktop\Steller18Nov\18NovTrials\M27.DSG	11-1-2013	16:14:23	580753.000000	11615.060000	0.750000	0.246094	-0.992188	-0.179817	0.114679	0.466055	-16.845703	-38.726807	-11.489868
C:\Users\cware\Desktop\Steller18Nov\18NovTrials\M27.DSG	11-1-2013	16:14:23	580754.000000	11615.080000	0.753906	0.234375	-0.968750	-0.177064	0.113761	0.469725	-11.901855	-24.810791	-8.926392
C:\Users\cware\Desktop\Steller18Nov\18NovTrials\M27.DSG	11-1-2013	16:14:23	580755.000000	11615.100000	0.753906	0.226563	-0.968750	-0.172477	0.112844	0.477064	-6.942749	-24.093628	-8.468628
C:\Users\cware\Desktop\Steller18Nov\18NovTrials\M27.DSG	11-1-2013	16:14:23	580756.000000	11615.120000	0.769531	0.203125	-0.988281	-0.170642	0.112844	0.477064	-2.319336	-20.477295	-9.063721
C:\Users\cware\Desktop\Steller18Nov\18NovTrials\M27.DSG	11-1-2013	16:14:23	580757.000000	11615.140000	0.757813	0.183594	-0.984375	-0.168807	0.115596	0.480734	-3.585815	-20.385742	-11.856079
C:\Users\cware\Desktop\Steller18Nov\18NovTrials\M27.DSG	11-1-2013	16:14:23	580758.000000	11615.160000	0.757813	0.164063	-0.992188	-0.165138	0.116514	0.482569	-5.020142	-15.304565	-12.451172
C:\Users\cware\Desktop\Steller18Nov\18NovTrials\M27.DSG	11-1-2013	16:14:23	580759.000000	11615.180000	0.687500	0.160156	-1.027344	-0.162385	0.117431	0.485321	-2.670288	-12.634277	-14.617920
C:\Users\cware\Desktop\Steller18Nov\18NovTrials\M27.DSG	11-1-2013	16:14:23	580760.000000	11615.200000	0.687500	0.160156	-1.027344	-0.161468	0.119266	0.486239	0.061035	-5.218506	-15.777588
C:\Users\cware\Desktop\Steller18Nov\18NovTrials\M27.DSG	11-1-2013	16:14:23	580761.000000	11615.220000	0.640625	0.175781	-1.011719	-0.162385	0.122936	0.486239	5.096436	2.227783	-18.753052
C:\Users\cware\Desktop\Steller18Nov\18NovTrials\M27.DSG	11-1-2013	16:14:23	580762.000000	11615.240000	0.621094	0.164063	-1.011719	-0.162385	0.124771	0.486239	9.002686	4.028320	-19.668579
C:\Users\cware\Desktop\Steller18Nov\18NovTrials\M27.DSG	11-1-2013	16:14:23	580763.000000	11615.260000	0.628906	0.179688	-1.011719	-0.164220	0.131193	0.484404	14.877319	6.866455	-17.761230
C:\Users\cware\Desktop\Steller18Nov\18NovTrials\M27.DSG	11-1-2013	16:14:23	580764.000000	11615.280000	0.640625	0.171875	-0.992188	-0.165138	0.133945	0.480734	17.257690	12.283325	-17.517090
C:\Users\cware\Desktop\Steller18Nov\18NovTrials\M27.DSG	11-1-2013	16:14:23	580765.000000	11615.300000	0.648438	0.140625	-0.984375	-0.166972	0.139450	0.479817	20.782471	8.438110	-9.094238
C:\Users\cware\Desktop\Steller18Nov\18NovTrials\M27.DSG	11-1-2013	16:14:23	580766.000000	11615.320000	0.636719	0.140625	-0.992188	-0.167890	0.141284	0.478899	21.484375	-0.808716	-5.859375
C:\Users\cware\Desktop\Steller18Nov\18NovTrials\M27.DSG	11-1-2013	16:14:23	580767.000000	11615.340000	0.585938	0.132813	-0.984375	-0.169725	0.144954	0.478899	20.996094	3.707886	-6.713867
C:\Users\cware\Desktop\Steller18Nov\18NovTrials\M27.DSG	11-1-2013	16:14:23	580768.000000	11615.360000	0.570313	0.148438	-0.976563	-0.168807	0.149541	0.475229	18.432617	15.274048	-9.552002
C:\Users\cware\Desktop\Steller18Nov\18NovTrials\M27.DSG	11-1-2013	16:14:23	580769.000000	11615.380000	0.632813	0.089844	-0.910156	-0.171560	0.152294	0.474312	22.018433	18.783569	-14.877319
C:\Users\cware\Desktop\Steller18Nov\18NovTrials\M27.DSG	11-1-2013	16:14:23	580770.000000	11615.400000	0.664063	0.031250	-0.898438	-0.175229	0.159633	0.470642	29.357910	16.601563	-17.837524
C:\Users\cware\Desktop\Steller18Nov\18NovTrials\M27.DSG	11-1-2013	16:14:23	580771.000000	11615.420000	0.753906	-0.019531	-0.910156	-0.177064	0.164220	0.466972	37.124634	-8.209229	-21.743774
C:\Users\cware\Desktop\Steller18Nov\18NovTrials\M27.DSG	11-1-2013	16:14:23	580772.000000	11615.440000	0.753906	0.019531	-0.964844	-0.175229	0.175229	0.466972	36.285400	-12.268066	-23.315430
C:\Users\cware\Desktop\Steller18Nov\18NovTrials\M27.DSG	11-1-2013	16:14:23	580773.000000	11615.460000	0.671875	0.054688	-0.968750	-0.173394	0.180734	0.466972	32.699585	-12.908936	-22.552490
C:\Users\cware\Desktop\Steller18Nov\18NovTrials\M27.DSG	11-1-2013	16:14:23	580774.000000	11615.480000	0.597656	0.062500	-0.917969	-0.172477	0.189908	0.465138	24.765015	-3.326416	-24.444580
C:\Users\cware\Desktop\Steller18Nov\18NovTrials\M27.DSG	11-1-2013	16:14:23	580775.000000	11615.500000	0.636719	0.058594	-0.878906	-0.170642	0.195413	0.465138	15.411377	-11.108398	-28.594971
C:\Users\cware\Desktop\Steller18Nov\18NovTrials\M27.DSG	11-1-2013	16:14:23	580776.000000	11615.520000	0.644531	0.054688	-0.902344	-0.167890	0.201835	0.467890	5.889893	-6.713867	-29.418945
C:\Users\cware\Desktop\Steller18Nov\18NovTrials\M27.DSG	11-1-2013	16:14:23	580777.000000	11615.540000	0.597656	0.078125	-0.933594	-0.166055	0.205505	0.466972	1.174927	-10.391235	-31.799316
C:\Users\cware\Desktop\Steller18Nov\18NovTrials\M27.DSG	11-1-2013	16:14:23	580778.000000	11615.560000	0.617188	0.039063	-0.960938	-0.164220	0.210092	0.467890	-6.683350	-0.427246	-31.341553
C:\Users\cware\Desktop\Steller18Nov\18NovTrials\M27.DSG	11-1-2013	16:14:23	580779.000000	11615.580000	0.640625	0.015625	-0.980469	-0.161468	0.211927	0.467890	-12.222290	-10.635376	-32.806396
C:\Users\cware\Desktop\Steller18Nov\18NovTrials\M27.DSG	11-1-2013	16:14:23	580780.000000	11615.600000	0.605469	0.019531	-1.019531	-0.161468	0.213761	0.470642	-6.332397	-12.451172	-31.051636
C:\Users\cware\Desktop\Steller18Nov\18NovTrials\M27.DSG	11-1-2013	16:14:23	580781.000000	11615.620000	0.613281	0.042969	-1.003906	-0.157798	0.219266	0.471560	3.250122	-11.184692	-24.765015
C:\Users\cware\Desktop\Steller18Nov\18NovTrials\M27.DSG	11-1-2013	16:14:23	580782.000000	11615.640000	0.531250	0.031250	-0.984375	-0.155046	0.222018	0.472477	10.238647	-9.811401	-22.155762
C:\Users\cware\Desktop\Steller18Nov\18NovTrials\M27.DSG	11-1-2013	16:14:23	580783.000000	11615.660000	0.515625	0.011719	-0.960938	-0.154128	0.228440	0.469725	14.648438	-0.885010	-18.310547
C:\Users\cware\Desktop\Steller18Nov\18NovTrials\M27.DSG	11-1-2013	16:14:23	580784.000000	11615.680000	0.593750	-0.031250	-0.945313	-0.153211	0.231193	0.470642	14.099121	-9.613037	-21.118164
C:\Users\cware\Desktop\Steller18Nov\18NovTrials\M27.DSG	11-1-2013	16:14:23	580785.000000	11615.700000	0.613281	-0.027344	-0.917969	-0.151376	0.238532	0.470642	6.179810	-11.169434	-23.254395
C:\Users\cware\Desktop\Steller18Nov\18NovTrials\M27.DSG	11-1-2013	16:14:23	580786.000000	11615.720000	0.621094	-0.046875	-0.906250	-0.147706	0.239450	0.469725	-0.518799	-14.373779	-24.932861
C:\Users\cware\Desktop\Steller18Nov\18NovTrials\M27.DSG	11-1-2013	16:14:23	580787.000000	11615.740000	0.566406	-0.109375	-0.949219	-0.145872	0.243119	0.473394	-10.513306	-11.016846	-21.789551
C:\Users\cware\Desktop\Steller18Nov\18NovTrials\M27.DSG	11-1-2013	16:14:23	580788.000000	11615.760000	0.550781	-0.128906	-1.023438	-0.143119	0.244037	0.473394	-15.029907	-8.041382	-16.250610
C:\Users\cware\Desktop\Steller18Nov\18NovTrials\M27.DSG	11-1-2013	16:14:23	580789.000000	11615.780000	0.527344	-0.140625	-1.039063	-0.142202	0.243119	0.474312	-19.363403	-1.419067	-8.300781
C:\Users\cware\Desktop\Steller18Nov\18NovTrials\M27.DSG	11-1-2013	16:14:23	580790.000000	11615.800000	0.554688	-0.121094	-1.031250	-0.140367	0.239450	0.476147	-20.401001	5.432129	-4.714966
C:\Users\cware\Desktop\Steller18Nov\18NovTrials\M27.DSG	11-1-2013	16:14:23	580791.000000	11615.820000	0.562500	-0.105469	-1.046875	-0.143119	0.241284	0.476147	-22.216797	13.839722	-0.381470
C:\Users\cware\Desktop\Steller18Nov\18NovTrials\M27.DSG	11-1-2013	16:14:23	580792.000000	11615.840000	0.597656	-0.089844	-1.050781	-0.145872	0.237615	0.473394	-23.345947	13.214111	2.334595
C:\Users\cware\Desktop\Steller18Nov\18NovTrials\M27.DSG	11-1-2013	16:14:23	580793.000000	11615.860000	0.625000	-0.105469	-1.070313	-0.145872	0.233028	0.474312	-29.983521	2.304077	9.887695
C:\Users\cware\Desktop\Steller18Nov\18NovTrials\M27.DSG	11-1-2013	16:14:23	580794.000000	11615.880000	0.617188	-0.062500	-1.085938	-0.148624	0.230275	0.473394	-28.991699	13.244629	14.251709
C:\Users\cware\Desktop\Steller18Nov\18NovTrials\M27.DSG	11-1-2013	16:14:23	580795.000000	11615.900000	0.628906	-0.054688	-1.074219	-0.153211	0.222936	0.473394	-28.427124	12.374878	14.450073
C:\Users\cware\Desktop\Steller18Nov\18NovTrials\M27.DSG	11-1-2013	16:14:23	580796.000000	11615.920000	0.617188	-0.042969	-1.101563	-0.153211	0.220183	0.472477	-20.965576	15.762329	16.448975
C:\Users\cware\Desktop\Steller18Nov\18NovTrials\M27.DSG	11-1-2013	16:14:23	580797.000000	11615.940000	0.636719	-0.066406	-1.062500	-0.158716	0.214679	0.470642	-16.937256	9.948730	16.952515
C:\Users\cware\Desktop\Steller18Nov\18NovTrials\M27.DSG	11-1-2013	16:14:23	580798.000000	11615.960000	0.605469	-0.027344	-1.054688	-0.160550	0.211927	0.469725	-12.786865	24.612427	15.365601
C:\Users\cware\Desktop\Steller18Nov\18NovTrials\M27.DSG	11-1-2013	16:14:23	580799.000000	11615.980000	0.683594	-0.093750	-1.027344	-0.165138	0.209174	0.465138	-8.911133	13.946533	8.789063
C:\Users\cware\Desktop\Steller18Nov\18NovTrials\M27.DSG	11-1-2013	16:14:23	580800.000000	11616.000000	0.652344	-0.085938	-0.996094	-0.166972	0.208257	0.464220	-8.392334	18.402100	9.246826
C:\Users\cware\Desktop\Steller18Nov\18NovTrials\M27.DSG	11-1-2013	16:14:23	580801.000000	11616.020000	0.644531	-0.042969	-0.988281	-0.171560	0.205505	0.459633	-7.965088	24.093628	12.969971
C:\Users\cware\Desktop\Steller18Nov\18NovTrials\M27.DSG	11-1-2013	16:14:23	580802.000000	11616.040000	0.683594	0.031250	-1.003906	-0.176147	0.202752	0.456881	-15.914917	29.769897	17.257690
C:\Users\cware\Desktop\Steller18Nov\18NovTrials\M27.DSG	11-1-2013	16:14:23	580803.000000	11616.060000	0.757813	0.054688	-1.007813	-0.178899	0.196330	0.454128	-21.545410	16.799927	15.319824
C:\Users\cware\Desktop\Steller18Nov\18NovTrials\M27.DSG	11-1-2013	16:14:23	580804.000000	11616.080000	0.769531	0.101563	-1.027344	-0.183486	0.193578	0.452294	-18.310547	11.871338	11.932373
C:\Users\cware\Desktop\Steller18Nov\18NovTrials\M27.DSG	11-1-2013	16:14:23	580805.000000	11616.100000	0.734375	0.125000	-1.078125	-0.184404	0.190826	0.451376	-8.087158	25.512695	9.674072
C:\Users\cware\Desktop\Steller18Nov\18NovTrials\M27.DSG	11-1-2013	16:14:23	580806.000000	11616.120000	0.714844	0.113281	-1.027344	-0.189908	0.188991	0.444954	-1.876831	32.989502	5.523682
C:\Users\cware\Desktop\Steller18Nov\18NovTrials\M27.DSG	11-1-2013	16:14:23	580807.000000	11616.140000	0.750000	0.113281	-0.980469	-0.191743	0.188073	0.441284	-0.274658	29.617310	0.305176
C:\Users\cware\Desktop\Steller18Nov\18NovTrials\M27.DSG	11-1-2013	16:14:23	580808.000000	11616.160000	0.781250	0.085938	-0.968750	-0.196330	0.187156	0.442202	0.305176	25.619507	-0.473022
C:\Users\cware\Desktop\Steller18Nov\18NovTrials\M27.DSG	11-1-2013	16:14:23	580809.000000	11616.180000	0.773438	0.082031	-0.984375	-0.199083	0.188991	0.431193	-0.671387	32.302856	-0.518799
C:\Users\cware\Desktop\Steller18Nov\18NovTrials\M27.DSG	11-1-2013	16:14:23	580810.000000	11616.200000	0.816406	0.097656	-0.988281	-0.204587	0.188073	0.423853	-4.821777	35.797119	-2.899170
C:\Users\cware\Desktop\Steller18Nov\18NovTrials\M27.DSG	11-1-2013	16:14:23	580811.000000	11616.220000	0.843750	0.109375	-0.972656	-0.208257	0.188073	0.421101	-8.758545	39.581299	-6.088257
C:\Users\cware\Desktop\Steller18Nov\18NovTrials\M27.DSG	11-1-2013	16:14:23	580812.000000	11616.240000	0.875000	0.113281	-0.964844	-0.213761	0.188991	0.411927	-11.352539	37.902832	-9.048462
C:\Users\cware\Desktop\Steller18Nov\18NovTrials\M27.DSG	11-1-2013	16:14:23	580813.000000	11616.260000	0.917969	0.121094	-0.941406	-0.216514	0.188073	0.407339	-16.021729	42.312622	-14.892578
C:\Users\cware\Desktop\Steller18Nov\18NovTrials\M27.DSG	11-1-2013	16:14:23	580814.000000	11616.280000	0.917969	0.121094	-0.941406	-0.221101	0.189908	0.399083	-15.808105	42.480469	-21.606445
C:\Users\cware\Desktop\Steller18Nov\18NovTrials\M27.DSG	11-1-2013	16:14:23	580815.000000	11616.300000	0.875000	0.105469	-0.949219	-0.224771	0.191743	0.393578	-17.501831	45.440674	-28.991699
C:\Users\cware\Desktop\Steller18Nov\18NovTrials\M27.DSG	11-1-2013	16:14:23	580816.000000	11616.320000	0.816406	0.062500	-0.914063	-0.230275	0.194495	0.382569	-14.205933	59.082031	-31.478882
C:\Users\cware\Desktop\Steller18Nov\18NovTrials\M27.DSG	11-1-2013	16:14:23	580817.000000	11616.340000	0.871094	0.000000	-0.843750	-0.234862	0.197248	0.375229	-8.407593	63.491821	-31.463623
C:\Users\cware\Desktop\Steller18Nov\18NovTrials\M27.DSG	11-1-2013	16:14:23	580818.000000	11616.360000	0.898438	-0.078125	-0.765625	-0.237615	0.200917	0.367890	-7.202148	67.565918	-28.366089
C:\Users\cware\Desktop\Steller18Nov\18NovTrials\M27.DSG	11-1-2013	16:14:23	580819.000000	11616.380000	0.949219	-0.132813	-0.718750	-0.245872	0.207339	0.352294	-8.270264	61.950684	-25.009155
C:\Users\cware\Desktop\Steller18Nov\18NovTrials\M27.DSG	11-1-2013	16:14:23	580820.000000	11616.400000	0.968750	-0.160156	-0.664063	-0.247706	0.207339	0.345872	-10.650635	65.734863	-22.048950
C:\Users\cware\Desktop\Steller18Nov\18NovTrials\M27.DSG	11-1-2013	16:14:23	580821.000000	11616.420000	1.000000	-0.144531	-0.605469	-0.254128	0.211009	0.332110	-10.711670	45.532227	-19.393921
C:\Users\cware\Desktop\Steller18Nov\18NovTrials\M27.DSG	11-1-2013	16:14:23	580822.000000	11616.440000	0.929688	-0.070313	-0.593750	-0.257798	0.212844	0.326606	-5.981445	47.775269	-13.427734
C:\Users\cware\Desktop\Steller18Nov\18NovTrials\M27.DSG	11-1-2013	16:14:23	580823.000000	11616.460000	0.894531	0.031250	-0.601563	-0.262385	0.214679	0.314679	8.102417	51.971436	-7.827759
C:\Users\cware\Desktop\Steller18Nov\18NovTrials\M27.DSG	11-1-2013	16:14:23	580824.000000	11616.480000	0.996094	0.082031	-0.578125	-0.265138	0.216514	0.306422	16.265869	38.192749	-7.812500
C:\Users\cware\Desktop\Steller18Nov\18NovTrials\M27.DSG	11-1-2013	16:14:23	580825.000000	11616.500000	0.968750	0.113281	-0.519531	-0.266972	0.218349	0.296330	28.823853	32.501221	-4.394531
C:\Users\cware\Desktop\Steller18Nov\18NovTrials\M27.DSG	11-1-2013	16:14:23	580826.000000	11616.520000	0.917969	0.089844	-0.492188	-0.269725	0.220183	0.291743	35.339355	27.267456	-10.040283
C:\Users\cware\Desktop\Steller18Nov\18NovTrials\M27.DSG	11-1-2013	16:14:23	580827.000000	11616.540000	0.859375	0.062500	-0.500000	-0.271560	0.224771	0.280734	30.471802	29.022217	-16.693115
C:\Users\cware\Desktop\Steller18Nov\18NovTrials\M27.DSG	11-1-2013	16:14:23	580828.000000	11616.560000	0.828125	0.042969	-0.402344	-0.271560	0.227523	0.276147	36.712646	23.056030	-20.019531
C:\Users\cware\Desktop\Steller18Nov\18NovTrials\M27.DSG	11-1-2013	16:14:23	580829.000000	11616.580000	0.617188	-0.171875	-0.429688	-0.273394	0.234862	0.266972	48.889160	30.059814	-6.652832
C:\Users\cware\Desktop\Steller18Nov\18NovTrials\M27.DSG	11-1-2013	16:14:23	580830.000000	11616.600000	0.550781	-0.378906	-0.582031	-0.274312	0.236697	0.269725	37.887573	11.688232	3.402710
C:\Users\cware\Desktop\Steller18Nov\18NovTrials\M27.DSG	11-1-2013	16:14:23	580831.000000	11616.620000	0.480469	-0.472656	-0.703125	-0.277982	0.236697	0.255046	29.953003	30.258179	18.569946
C:\Users\cware\Desktop\Steller18Nov\18NovTrials\M27.DSG	11-1-2013	16:14:23	580832.000000	11616.640000	0.476563	-0.480469	-0.671875	-0.279817	0.235780	0.249541	18.875122	25.360107	23.666382
C:\Users\cware\Desktop\Steller18Nov\18NovTrials\M27.DSG	11-1-2013	16:14:23	580833.000000	11616.660000	0.746094	-0.320313	-0.593750	-0.283486	0.230275	0.244954	-0.991821	21.041870	29.327393
C:\Users\cware\Desktop\Steller18Nov\18NovTrials\M27.DSG	11-1-2013	16:14:23	580834.000000	11616.680000	0.742188	-0.167969	-0.597656	-0.286239	0.226606	0.241284	-3.585815	27.389526	35.980225
C:\Users\cware\Desktop\Steller18Nov\18NovTrials\M27.DSG	11-1-2013	16:14:23	580835.000000	11616.700000	0.843750	-0.082031	-0.558594	-0.288991	0.216514	0.231193	7.583618	36.056519	33.584595
C:\Users\cware\Desktop\Steller18Nov\18NovTrials\M27.DSG	11-1-2013	16:14:23	580836.000000	11616.720000	1.003906	0.074219	-0.503906	-0.292661	0.214679	0.226606	19.485474	11.566162	16.845703
C:\Users\cware\Desktop\Steller18Nov\18NovTrials\M27.DSG	11-1-2013	16:14:23	580837.000000	11616.740000	1.230469	0.152344	-0.320313	-0.291743	0.211927	0.228440	14.907837	-48.934937	-6.622314
C:\Users\cware\Desktop\Steller18Nov\18NovTrials\M27.DSG	11-1-2013	16:14:23	580838.000000	11616.760000	1.160156	0.183594	-0.250000	-0.288991	0.214679	0.234862	-3.402710	-67.016602	-22.064209
C:\Users\cware\Desktop\Steller18Nov\18NovTrials\M27.DSG	11-1-2013	16:14:23	580839.000000	11616.780000	1.003906	0.125000	-0.253906	-0.282569	0.219266	0.250459	-23.544312	-68.222046	-26.184082
C:\Users\cware\Desktop\Steller18Nov\18NovTrials\M27.DSG	11-1-2013	16:14:23	580840.000000	11616.800000	0.937500	-0.019531	-0.390625	-0.278899	0.221101	0.258716	-25.604248	-71.746826	-18.371582
C:\Users\cware\Desktop\Steller18Nov\18NovTrials\M27.DSG	11-1-2013	16:14:23	580841.000000	11616.820000	0.742188	-0.113281	-0.730469	-0.275229	0.221101	0.267890	-16.159058	-64.056396	-4.714966
C:\Users\cware\Desktop\Steller18Nov\18NovTrials\M27.DSG	11-1-2013	16:14:23	580842.000000	11616.840000	0.742188	-0.113281	-0.730469	-0.270642	0.221101	0.282569	-7.217407	-38.558960	4.974365
C:\Users\cware\Desktop\Steller18Nov\18NovTrials\M27.DSG	11-1-2013	16:14:23	580843.000000	11616.860000	0.628906	0.023438	-0.750000	-0.268807	0.220183	0.288073	-6.561279	-15.060425	10.421753
C:\Users\cware\Desktop\Steller18Nov\18NovTrials\M27.DSG	11-1-2013	16:14:23	580844.000000	11616.880000	0.722656	0.082031	-0.675781	-0.269725	0.217431	0.291743	-11.001587	-11.108398	9.033203
C:\Users\cware\Desktop\Steller18Nov\18NovTrials\M27.DSG	11-1-2013	16:14:23	580845.000000	11616.900000	0.828125	0.093750	-0.632813	-0.269725	0.215596	0.292661	-15.380859	-21.194458	3.585815
C:\Users\cware\Desktop\Steller18Nov\18NovTrials\M27.DSG	11-1-2013	16:14:23	580846.000000	11616.920000	0.863281	0.085938	-0.621094	-0.268807	0.212844	0.300000	-19.500732	-27.175903	3.417969
C:\Users\cware\Desktop\Steller18Nov\18NovTrials\M27.DSG	11-1-2013	16:14:23	580847.000000	11616.940000	0.898438	0.105469	-0.605469	-0.266972	0.211009	0.302752	-22.537231	-36.285400	5.798340
C:\Users\cware\Desktop\Steller18Nov\18NovTrials\M27.DSG	11-1-2013	16:14:23	580848.000000	11616.960000	0.953125	0.132813	-0.589844	-0.263303	0.206422	0.312844	-26.473999	-48.538208	7.629395
C:\Users\cware\Desktop\Steller18Nov\18NovTrials\M27.DSG	11-1-2013	16:14:23	580849.000000	11616.980000	0.937500	0.117188	-0.632813	-0.260550	0.203670	0.318349	-28.152466	-60.470581	8.255005
C:\Users\cware\Desktop\Steller18Nov\18NovTrials\M27.DSG	11-1-2013	16:14:23	580850.000000	11617.000000	0.882813	0.117188	-0.699219	-0.255963	0.200000	0.333945	-22.262573	-64.712524	7.934570
C:\Users\cware\Desktop\Steller18Nov\18NovTrials\M27.DSG	11-1-2013	16:14:23	580851.000000	11617.020000	0.808594	0.101563	-0.710938	-0.251376	0.198165	0.340367	-9.155273	-63.522339	7.522583
C:\Users\cware\Desktop\Steller18Nov\18NovTrials\M27.DSG	11-1-2013	16:14:23	580852.000000	11617.040000	0.761719	0.093750	-0.683594	-0.245872	0.194495	0.355046	4.791260	-56.793213	8.636475
C:\Users\cware\Desktop\Steller18Nov\18NovTrials\M27.DSG	11-1-2013	16:14:23	580853.000000	11617.060000	0.785156	0.078125	-0.636719	-0.243119	0.194495	0.359633	19.500732	-58.151245	9.216309
C:\Users\cware\Desktop\Steller18Nov\18NovTrials\M27.DSG	11-1-2013	16:14:23	580854.000000	11617.080000	0.800781	0.042969	-0.636719	-0.469725	0.195413	0.372477	27.114868	-66.238403	8.117676
C:\Users\cware\Desktop\Steller18Nov\18NovTrials\M27.DSG	11-1-2013	16:14:23	580855.000000	11617.100000	0.757813	0.019531	-0.691406	-0.232110	0.197248	0.377982	33.966064	-69.061279	10.757446
C:\Users\cware\Desktop\Steller18Nov\18NovTrials\M27.DSG	11-1-2013	16:14:23	580856.000000	11617.120000	0.753906	0.011719	-0.757813	-0.227523	0.198165	0.383486	35.049438	-73.852539	11.230469
C:\Users\cware\Desktop\Steller18Nov\18NovTrials\M27.DSG	11-1-2013	16:14:23	580857.000000	11617.140000	0.714844	0.019531	-0.824219	-0.219266	0.201835	0.398165	33.508301	-75.363159	9.552002
C:\Users\cware\Desktop\Steller18Nov\18NovTrials\M27.DSG	11-1-2013	16:14:23	580858.000000	11617.160000	0.664063	0.019531	-0.851563	-0.214679	0.201835	0.405505	30.364990	-74.172974	4.653931
C:\Users\cware\Desktop\Steller18Nov\18NovTrials\M27.DSG	11-1-2013	16:14:23	580859.000000	11617.180000	0.648438	-0.011719	-0.882813	-0.203670	0.205505	0.416514	29.159546	-53.405762	7.995605
C:\Users\cware\Desktop\Steller18Nov\18NovTrials\M27.DSG	11-1-2013	16:14:23	580860.000000	11617.200000	0.718750	-0.050781	-0.886719	-0.200000	0.203670	0.421101	29.647827	-56.030273	7.186890
C:\Users\cware\Desktop\Steller18Nov\18NovTrials\M27.DSG	11-1-2013	16:14:23	580861.000000	11617.220000	0.753906	-0.058594	-0.859375	-0.192661	0.211927	0.429358	31.906128	-57.937622	-0.869751
C:\Users\cware\Desktop\Steller18Nov\18NovTrials\M27.DSG	11-1-2013	16:14:23	580862.000000	11617.240000	0.757813	-0.085938	-0.859375	-0.188073	0.214679	0.433028	31.356812	-60.043335	-6.149292
C:\Users\cware\Desktop\Steller18Nov\18NovTrials\M27.DSG	11-1-2013	16:14:23	580863.000000	11617.260000	0.734375	-0.070313	-0.890625	-0.179817	0.221101	0.441284	26.458740	-58.166504	-11.596680
C:\Users\cware\Desktop\Steller18Nov\18NovTrials\M27.DSG	11-1-2013	16:14:23	580864.000000	11617.280000	0.714844	-0.062500	-0.933594	-0.174312	0.223853	0.445872	23.651123	-60.165405	-15.609741
C:\Users\cware\Desktop\Steller18Nov\18NovTrials\M27.DSG	11-1-2013	16:14:23	580865.000000	11617.300000	0.664063	-0.058594	-1.000000	-0.165138	0.232110	0.454128	20.980835	-50.109863	-15.762329
C:\Users\cware\Desktop\Steller18Nov\18NovTrials\M27.DSG	11-1-2013	16:14:23	580866.000000	11617.320000	0.664063	-0.062500	-1.019531	-0.159633	0.234862	0.458716	18.661499	-49.621582	-16.281128
C:\Users\cware\Desktop\Steller18Nov\18NovTrials\M27.DSG	11-1-2013	16:14:23	580867.000000	11617.340000	0.636719	-0.062500	-1.027344	-0.149541	0.241284	0.465138	20.309448	-47.149658	-11.795044
C:\Users\cware\Desktop\Steller18Nov\18NovTrials\M27.DSG	11-1-2013	16:14:23	580868.000000	11617.360000	0.644531	-0.093750	-1.039063	-0.146789	0.245872	0.468807	18.920898	-48.248291	-10.009766
C:\Users\cware\Desktop\Steller18Nov\18NovTrials\M27.DSG	11-1-2013	16:14:23	580869.000000	11617.380000	0.628906	-0.140625	-1.003906	-0.138532	0.251376	0.474312	17.715454	-40.771484	-7.385254
C:\Users\cware\Desktop\Steller18Nov\18NovTrials\M27.DSG	11-1-2013	16:14:23	580870.000000	11617.400000	0.628906	-0.140625	-1.003906	-0.133028	0.253211	0.477064	10.620117	-47.760010	-9.002686
C:\Users\cware\Desktop\Steller18Nov\18NovTrials\M27.DSG	11-1-2013	16:14:23	580871.000000	11617.420000	0.605469	-0.164063	-1.007813	-0.125688	0.256881	0.483486	2.807617	-45.043945	-10.742188
C:\Users\cware\Desktop\Steller18Nov\18NovTrials\M27.DSG	11-1-2013	16:14:23	580872.000000	11617.440000	0.574219	-0.167969	-1.003906	-0.122018	0.258716	0.485321	-1.541138	-41.564941	-12.207031
C:\Users\cware\Desktop\Steller18Nov\18NovTrials\M27.DSG	11-1-2013	16:14:23	580873.000000	11617.460000	0.605469	-0.167969	-1.046875	-0.113761	0.259633	0.491743	-6.103516	-42.037964	-11.764526
C:\Users\cware\Desktop\Steller18Nov\18NovTrials\M27.DSG	11-1-2013	16:14:23	580874.000000	11617.480000	0.574219	-0.164063	-1.062500	-0.111009	0.260550	0.496330	-7.614136	-42.312622	-10.375977
C:\Users\cware\Desktop\Steller18Nov\18NovTrials\M27.DSG	11-1-2013	16:14:23	580875.000000	11617.500000	0.550781	-0.175781	-1.101563	-0.101835	0.260550	0.501835	-11.062622	-36.987305	-7.461548
C:\Users\cware\Desktop\Steller18Nov\18NovTrials\M27.DSG	11-1-2013	16:14:23	580876.000000	11617.520000	0.515625	-0.164063	-1.132813	-0.098165	0.259633	0.505505	-15.029907	-30.502319	-2.349854
C:\Users\cware\Desktop\Steller18Nov\18NovTrials\M27.DSG	11-1-2013	16:14:23	580877.000000	11617.540000	0.488281	-0.203125	-1.164063	-0.093578	0.255963	0.510092	-19.195557	-36.300659	1.068115
C:\Users\cware\Desktop\Steller18Nov\18NovTrials\M27.DSG	11-1-2013	16:14:23	580878.000000	11617.560000	0.468750	-0.199219	-1.113281	-0.090826	0.254128	0.513761	-25.207520	-26.107788	1.892090
C:\Users\cware\Desktop\Steller18Nov\18NovTrials\M27.DSG	11-1-2013	16:14:23	580879.000000	11617.580000	0.503906	-0.175781	-1.062500	-0.088073	0.250459	0.520183	-26.245117	-33.630371	-0.976563
C:\Users\cware\Desktop\Steller18Nov\18NovTrials\M27.DSG	11-1-2013	16:14:23	580880.000000	11617.600000	0.402344	-0.148438	-1.144531	-0.082569	0.248624	0.522018	-28.213501	-22.705078	-4.089355
C:\Users\cware\Desktop\Steller18Nov\18NovTrials\M27.DSG	11-1-2013	16:14:23	580881.000000	11617.620000	0.414063	-0.117188	-1.156250	-0.079817	0.242202	0.525688	-30.700684	-22.155762	-10.971069
C:\Users\cware\Desktop\Steller18Nov\18NovTrials\M27.DSG	11-1-2013	16:14:23	580882.000000	11617.640000	0.367188	-0.074219	-1.164063	-0.076147	0.241284	0.529358	-27.893066	-14.068604	-7.919312
C:\Users\cware\Desktop\Steller18Nov\18NovTrials\M27.DSG	11-1-2013	16:14:23	580883.000000	11617.660000	0.519531	-0.058594	-1.109375	-0.074312	0.240367	0.530275	-27.221680	-34.576416	-9.109497
C:\Users\cware\Desktop\Steller18Nov\18NovTrials\M27.DSG	11-1-2013	16:14:23	580884.000000	11617.680000	0.472656	-0.007813	-1.082031	-0.066055	0.235780	0.537615	-27.709961	-39.962769	-10.269165
C:\Users\cware\Desktop\Steller18Nov\18NovTrials\M27.DSG	11-1-2013	16:14:23	580885.000000	11617.700000	0.398438	0.046875	-1.085938	-0.061468	0.233028	0.541284	-27.801514	-37.597656	-17.044067
C:\Users\cware\Desktop\Steller18Nov\18NovTrials\M27.DSG	11-1-2013	16:14:23	580886.000000	11617.720000	0.347656	0.125000	-1.156250	-0.053211	0.230275	0.546789	-13.809204	-30.883789	-20.965576
C:\Users\cware\Desktop\Steller18Nov\18NovTrials\M27.DSG	11-1-2013	16:14:23	580887.000000	11617.740000	0.296875	0.136719	-1.214844	-0.050459	0.233028	0.549541	1.846313	-12.268066	-15.502930
C:\Users\cware\Desktop\Steller18Nov\18NovTrials\M27.DSG	11-1-2013	16:14:23	580888.000000	11617.760000	0.281250	0.082031	-1.222656	-0.047706	0.233945	0.548624	13.092041	0.167847	-7.202148
C:\Users\cware\Desktop\Steller18Nov\18NovTrials\M27.DSG	11-1-2013	16:14:23	580889.000000	11617.780000	0.328125	-0.015625	-1.148438	-0.048624	0.237615	0.548624	22.293091	10.665894	-1.525879
C:\Users\cware\Desktop\Steller18Nov\18NovTrials\M27.DSG	11-1-2013	16:14:23	580890.000000	11617.800000	0.386719	-0.066406	-1.089844	-0.052294	0.243119	0.544037	18.722534	12.664795	-3.921509
C:\Users\cware\Desktop\Steller18Nov\18NovTrials\M27.DSG	11-1-2013	16:14:23	580891.000000	11617.820000	0.476563	-0.062500	-1.046875	-0.054128	0.245872	0.543119	20.080566	-1.419067	-7.644653
C:\Users\cware\Desktop\Steller18Nov\18NovTrials\M27.DSG	11-1-2013	16:14:23	580892.000000	11617.840000	0.460938	-0.062500	-1.105469	-0.053211	0.251376	0.541284	17.807007	-4.547119	-9.536743
C:\Users\cware\Desktop\Steller18Nov\18NovTrials\M27.DSG	11-1-2013	16:14:23	580893.000000	11617.860000	0.425781	-0.070313	-1.093750	-0.052294	0.255963	0.542202	18.310547	-10.452271	-8.834839
C:\Users\cware\Desktop\Steller18Nov\18NovTrials\M27.DSG	11-1-2013	16:14:23	580894.000000	11617.880000	0.375000	-0.078125	-1.066406	-0.051376	0.257798	0.540367	16.052246	-10.879517	-8.102417
C:\Users\cware\Desktop\Steller18Nov\18NovTrials\M27.DSG	11-1-2013	16:14:23	580895.000000	11617.900000	0.378906	-0.105469	-1.074219	-0.050459	0.262385	0.539450	7.614136	-0.289917	-6.149292
C:\Users\cware\Desktop\Steller18Nov\18NovTrials\M27.DSG	11-1-2013	16:14:23	580896.000000	11617.920000	0.375000	-0.128906	-1.109375	-0.049541	0.264220	0.538532	0.732422	-6.164551	-8.071899
C:\Users\cware\Desktop\Steller18Nov\18NovTrials\M27.DSG	11-1-2013	16:14:23	580897.000000	11617.940000	0.386719	-0.121094	-1.164063	-0.049541	0.265138	0.540367	1.296997	-4.409790	-11.260986
C:\Users\cware\Desktop\Steller18Nov\18NovTrials\M27.DSG	11-1-2013	16:14:23	580898.000000	11617.960000	0.386719	-0.121094	-1.164063	-0.047706	0.266972	0.538532	4.562378	-1.434326	-11.260986
C:\Users\cware\Desktop\Steller18Nov\18NovTrials\M27.DSG	11-1-2013	16:14:23	580899.000000	11617.980000	0.402344	-0.121094	-1.089844	-0.044954	0.268807	0.538532	0.640869	-8.865356	-12.191772
C:\Users\cware\Desktop\Steller18Nov\18NovTrials\M27.DSG	11-1-2013	16:14:23	580900.000000	11618.000000	0.363281	-0.128906	-1.125000	-0.044954	0.270642	0.538532	4.501343	-7.614136	-13.351440
C:\Users\cware\Desktop\Steller18Nov\18NovTrials\M27.DSG	11-1-2013	16:14:23	580901.000000	11618.020000	0.343750	-0.132813	-1.179688	-0.042202	0.276147	0.538532	17.456055	-19.744873	-10.925293
C:\Users\cware\Desktop\Steller18Nov\18NovTrials\M27.DSG	11-1-2013	16:14:23	580902.000000	11618.040000	0.253906	-0.156250	-1.160156	-0.041284	0.278899	0.537615	18.844604	-1.464844	-7.232666
C:\Users\cware\Desktop\Steller18Nov\18NovTrials\M27.DSG	11-1-2013	16:14:23	580903.000000	11618.060000	0.285156	-0.171875	-1.144531	-0.041284	0.284404	0.535780	18.844604	8.560181	-3.494263
C:\Users\cware\Desktop\Steller18Nov\18NovTrials\M27.DSG	11-1-2013	16:14:23	580904.000000	11618.080000	0.347656	-0.175781	-1.101563	-0.043119	0.287156	0.533028	20.385742	10.452271	-0.961304
C:\Users\cware\Desktop\Steller18Nov\18NovTrials\M27.DSG	11-1-2013	16:14:23	580905.000000	11618.100000	0.386719	-0.179688	-1.050781	-0.045872	0.292661	0.529358	17.013550	-4.364014	-2.380371
C:\Users\cware\Desktop\Steller18Nov\18NovTrials\M27.DSG	11-1-2013	16:14:23	580906.000000	11618.120000	0.457031	-0.148438	-1.035156	-0.044037	0.295413	0.530275	12.069702	-16.952515	-3.540039
C:\Users\cware\Desktop\Steller18Nov\18NovTrials\M27.DSG	11-1-2013	16:14:23	580907.000000	11618.140000	0.363281	-0.156250	-1.074219	-0.042202	0.297248	0.527523	8.880615	6.332397	0.411987
C:\Users\cware\Desktop\Steller18Nov\18NovTrials\M27.DSG	11-1-2013	16:14:23	580908.000000	11618.160000	0.433594	-0.167969	-1.066406	-0.043119	0.298165	0.527523	6.546021	-4.806519	0.823975
C:\Users\cware\Desktop\Steller18Nov\18NovTrials\M27.DSG	11-1-2013	16:14:23	580909.000000	11618.180000	0.417969	-0.175781	-1.066406	-0.042202	0.300917	0.526606	9.658813	2.288818	4.653931
C:\Users\cware\Desktop\Steller18Nov\18NovTrials\M27.DSG	11-1-2013	16:14:23	580910.000000	11618.200000	0.304688	-0.171875	-1.054688	-0.044037	0.302752	0.524771	8.865356	3.692627	4.760742
C:\Users\cware\Desktop\Steller18Nov\18NovTrials\M27.DSG	11-1-2013	16:14:23	580911.000000	11618.220000	0.421875	-0.175781	-1.085938	-0.044037	0.304587	0.523853	5.950928	-9.231567	-1.922607
C:\Users\cware\Desktop\Steller18Nov\18NovTrials\M27.DSG	11-1-2013	16:14:23	580912.000000	11618.240000	0.332031	-0.199219	-1.101563	-0.044037	0.306422	0.523853	5.249023	-5.294800	-2.395630
C:\Users\cware\Desktop\Steller18Nov\18NovTrials\M27.DSG	11-1-2013	16:14:23	580913.000000	11618.260000	0.386719	-0.230469	-1.082031	-0.041284	0.307339	0.523853	-2.471924	-11.688232	-5.172729
C:\Users\cware\Desktop\Steller18Nov\18NovTrials\M27.DSG	11-1-2013	16:14:23	580914.000000	11618.280000	0.351563	-0.230469	-1.105469	-0.041284	0.307339	0.524771	-2.593994	-11.413574	-3.829956
C:\Users\cware\Desktop\Steller18Nov\18NovTrials\M27.DSG	11-1-2013	16:14:23	580915.000000	11618.300000	0.261719	-0.218750	-1.113281	-0.042202	0.307339	0.523853	-6.484985	4.425049	-0.091553
C:\Users\cware\Desktop\Steller18Nov\18NovTrials\M27.DSG	11-1-2013	16:14:23	580916.000000	11618.320000	0.417969	-0.210938	-1.070313	-0.041284	0.307339	0.525688	-15.075684	-22.399902	-0.732422
C:\Users\cware\Desktop\Steller18Nov\18NovTrials\M27.DSG	11-1-2013	16:14:23	580917.000000	11618.340000	0.375000	-0.187500	-1.128906	-0.037615	0.303670	0.527523	-19.149780	-3.295898	2.349854
C:\Users\cware\Desktop\Steller18Nov\18NovTrials\M27.DSG	11-1-2013	16:14:23	580918.000000	11618.360000	0.328125	-0.167969	-1.125000	-0.038532	0.302752	0.528440	-19.454956	-7.598877	2.410889
C:\Users\cware\Desktop\Steller18Nov\18NovTrials\M27.DSG	11-1-2013	16:14:23	580919.000000	11618.380000	0.332031	-0.132813	-1.117188	-0.038532	0.300917	0.530275	-20.751953	-0.503540	2.029419
C:\Users\cware\Desktop\Steller18Nov\18NovTrials\M27.DSG	11-1-2013	16:14:23	580920.000000	11618.400000	0.355469	-0.082031	-1.015625	-0.038532	0.297248	0.530275	-22.644043	-0.030518	-1.586914
C:\Users\cware\Desktop\Steller18Nov\18NovTrials\M27.DSG	11-1-2013	16:14:23	580921.000000	11618.420000	0.406250	-0.085938	-1.015625	-0.038532	0.294495	0.532110	-21.697998	-0.656128	-2.456665
C:\Users\cware\Desktop\Steller18Nov\18NovTrials\M27.DSG	11-1-2013	16:14:23	580922.000000	11618.440000	0.375000	-0.113281	-1.050781	-0.039450	0.291743	0.533028	-18.844604	-3.540039	-1.770020
C:\Users\cware\Desktop\Steller18Nov\18NovTrials\M27.DSG	11-1-2013	16:14:23	580923.000000	11618.460000	0.417969	-0.136719	-1.078125	-0.039450	0.290826	0.532110	-13.824463	-15.380859	-1.159668
C:\Users\cware\Desktop\Steller18Nov\18NovTrials\M27.DSG	11-1-2013	16:14:23	580924.000000	11618.480000	0.417969	-0.144531	-1.097656	-0.036697	0.288073	0.535780	-13.122559	3.570557	4.379272
C:\Users\cware\Desktop\Steller18Nov\18NovTrials\M27.DSG	11-1-2013	16:14:23	580925.000000	11618.500000	0.382813	-0.171875	-1.070313	-0.038532	0.287156	0.534862	-11.535645	3.952026	10.009766
C:\Users\cware\Desktop\Steller18Nov\18NovTrials\M27.DSG	11-1-2013	16:14:23	580926.000000	11618.520000	0.359375	-0.191406	-1.042969	-0.041284	0.285321	0.533945	-9.185791	3.112793	9.918213
C:\Users\cware\Desktop\Steller18Nov\18NovTrials\M27.DSG	11-1-2013	16:14:23	580927.000000	11618.540000	0.375000	-0.226563	-1.050781	-0.042202	0.284404	0.533945	-9.933472	-6.988525	8.972168
C:\Users\cware\Desktop\Steller18Nov\18NovTrials\M27.DSG	11-1-2013	16:14:23	580928.000000	11618.560000	0.339844	-0.230469	-1.054688	-0.042202	0.281651	0.534862	-11.642456	-3.906250	10.681152
C:\Users\cware\Desktop\Steller18Nov\18NovTrials\M27.DSG	11-1-2013	16:14:23	580929.000000	11618.580000	0.347656	-0.191406	-1.062500	-0.044037	0.280734	0.535780	-14.694214	-1.815796	10.971069
C:\Users\cware\Desktop\Steller18Nov\18NovTrials\M27.DSG	11-1-2013	16:14:23	580930.000000	11618.600000	0.359375	-0.144531	-1.101563	-0.044954	0.276147	0.536697	-14.663696	-7.919312	6.958008
C:\Users\cware\Desktop\Steller18Nov\18NovTrials\M27.DSG	11-1-2013	16:14:23	580931.000000	11618.620000	0.324219	-0.101563	-1.093750	-0.044037	0.274312	0.536697	-9.689331	1.312256	3.570557
C:\Users\cware\Desktop\Steller18Nov\18NovTrials\M27.DSG	11-1-2013	16:14:23	580932.000000	11618.640000	0.347656	-0.089844	-1.085938	-0.044037	0.274312	0.536697	-2.182007	-2.655029	-0.823975
C:\Users\cware\Desktop\Steller18Nov\18NovTrials\M27.DSG	11-1-2013	16:14:23	580933.000000	11618.660000	0.320313	-0.117188	-1.097656	-0.044954	0.274312	0.535780	8.483887	9.658813	-0.747681
C:\Users\cware\Desktop\Steller18Nov\18NovTrials\M27.DSG	11-1-2013	16:14:23	580934.000000	11618.680000	0.386719	-0.183594	-1.070313	-0.046789	0.276147	0.533945	19.775391	2.365112	-1.617432
C:\Users\cware\Desktop\Steller18Nov\18NovTrials\M27.DSG	11-1-2013	16:14:23	580935.000000	11618.700000	0.371094	-0.257813	-1.082031	-0.046789	0.280734	0.531193	27.633667	-3.097534	-1.419067
C:\Users\cware\Desktop\Steller18Nov\18NovTrials\M27.DSG	11-1-2013	16:14:23	580936.000000	11618.720000	0.316406	-0.312500	-1.121094	-0.047706	0.285321	0.531193	24.917603	-7.263184	1.373291
C:\Users\cware\Desktop\Steller18Nov\18NovTrials\M27.DSG	11-1-2013	16:14:23	580937.000000	11618.740000	0.250000	-0.386719	-1.187500	-0.048624	0.290826	0.527523	18.295288	4.425049	10.757446
C:\Users\cware\Desktop\Steller18Nov\18NovTrials\M27.DSG	11-1-2013	16:14:23	580938.000000	11618.760000	0.289063	-0.425781	-1.187500	-0.049541	0.291743	0.525688	13.427734	5.981445	15.365601
C:\Users\cware\Desktop\Steller18Nov\18NovTrials\M27.DSG	11-1-2013	16:14:23	580939.000000	11618.780000	0.316406	-0.414063	-1.148438	-0.053211	0.293578	0.522936	2.227783	2.822876	19.393921
C:\Users\cware\Desktop\Steller18Nov\18NovTrials\M27.DSG	11-1-2013	16:14:23	580940.000000	11618.800000	0.328125	-0.390625	-1.089844	-0.054128	0.292661	0.523853	-14.755249	2.868652	21.774292
C:\Users\cware\Desktop\Steller18Nov\18NovTrials\M27.DSG	11-1-2013	16:14:23	580941.000000	11618.820000	0.320313	-0.308594	-1.062500	-0.058716	0.285321	0.522936	-28.549194	5.004883	25.741577
C:\Users\cware\Desktop\Steller18Nov\18NovTrials\M27.DSG	11-1-2013	16:14:23	580942.000000	11618.840000	0.335938	-0.230469	-1.066406	-0.061468	0.281651	0.523853	-33.981323	9.597778	28.991699
C:\Users\cware\Desktop\Steller18Nov\18NovTrials\M27.DSG	11-1-2013	16:14:23	580943.000000	11618.860000	0.394531	-0.128906	-1.046875	-0.066055	0.271560	0.525688	-34.912109	5.462646	30.227661
C:\Users\cware\Desktop\Steller18Nov\18NovTrials\M27.DSG	11-1-2013	16:14:23	580944.000000	11618.880000	0.445313	-0.039063	-1.058594	-0.066972	0.265138	0.526606	-34.927368	-0.091553	28.839111
C:\Users\cware\Desktop\Steller18Nov\18NovTrials\M27.DSG	11-1-2013	16:14:23	580945.000000	11618.900000	0.460938	0.011719	-1.070313	-0.070642	0.255963	0.528440	-29.251099	-6.866455	23.315430
C:\Users\cware\Desktop\Steller18Nov\18NovTrials\M27.DSG	11-1-2013	16:14:23	580946.000000	11618.920000	0.437500	0.054688	-1.078125	-0.069725	0.251376	0.528440	-16.616821	-0.366211	17.639160
C:\Users\cware\Desktop\Steller18Nov\18NovTrials\M27.DSG	11-1-2013	16:14:23	580947.000000	11618.940000	0.402344	0.070313	-1.074219	-0.072477	0.248624	0.528440	-2.227783	2.471924	9.780884
C:\Users\cware\Desktop\Steller18Nov\18NovTrials\M27.DSG	11-1-2013	16:14:23	580948.000000	11618.960000	0.414063	0.070313	-1.039063	-0.073394	0.247706	0.528440	5.325317	0.045776	3.936768
C:\Users\cware\Desktop\Steller18Nov\18NovTrials\M27.DSG	11-1-2013	16:14:23	580949.000000	11618.980000	0.398438	0.050781	-1.019531	-0.075229	0.250459	0.527523	9.552002	5.187988	0.335693
C:\Users\cware\Desktop\Steller18Nov\18NovTrials\M27.DSG	11-1-2013	16:14:23	580950.000000	11619.000000	0.390625	-0.007813	-1.039063	-0.076147	0.252294	0.526606	11.657715	10.879517	-1.953125
C:\Users\cware\Desktop\Steller18Nov\18NovTrials\M27.DSG	11-1-2013	16:14:23	580951.000000	11619.020000	0.453125	-0.113281	-1.035156	-0.078899	0.255046	0.522936	11.535645	6.851196	-5.477905
C:\Users\cware\Desktop\Steller18Nov\18NovTrials\M27.DSG	11-1-2013	16:14:23	580952.000000	11619.040000	0.453125	-0.113281	-1.035156	-0.078899	0.256881	0.521101	7.217407	0.762939	-5.889893
C:\Users\cware\Desktop\Steller18Nov\18NovTrials\M27.DSG	11-1-2013	16:14:23	580953.000000	11619.060000	0.457031	-0.156250	-1.070313	-0.079817	0.259633	0.521101	1.983643	-4.074097	-4.806519
C:\Users\cware\Desktop\Steller18Nov\18NovTrials\M27.DSG	11-1-2013	16:14:23	580954.000000	11619.080000	0.410156	-0.148438	-1.109375	-0.078899	0.260550	0.521101	-2.716064	-0.335693	-1.358032
C:\Users\cware\Desktop\Steller18Nov\18NovTrials\M27.DSG	11-1-2013	16:14:23	580955.000000	11619.100000	0.398438	-0.164063	-1.070313	-0.079817	0.259633	0.519266	-0.183105	3.326416	1.022339
C:\Users\cware\Desktop\Steller18Nov\18NovTrials\M27.DSG	11-1-2013	16:14:23	580956.000000	11619.120000	0.402344	-0.179688	-1.070313	-0.081651	0.260550	0.520183	2.853394	8.575439	2.670288
C:\Users\cware\Desktop\Steller18Nov\18NovTrials\M27.DSG	11-1-2013	16:14:23	580957.000000	11619.140000	0.457031	-0.167969	-1.054688	-0.083486	0.261468	0.518349	4.135132	6.896973	0.976563
C:\Users\cware\Desktop\Steller18Nov\18NovTrials\M27.DSG	11-1-2013	16:14:23	580958.000000	11619.160000	0.480469	-0.144531	-1.058594	-0.085321	0.262385	0.516514	3.005981	2.792358	-2.578735
C:\Users\cware\Desktop\Steller18Nov\18NovTrials\M27.DSG	11-1-2013	16:14:23	580959.000000	11619.180000	0.472656	-0.140625	-1.039063	-0.085321	0.263303	0.516514	1.037598	0.534058	-5.691528
C:\Users\cware\Desktop\Steller18Nov\18NovTrials\M27.DSG	11-1-2013	16:14:23	580960.000000	11619.200000	0.472656	-0.136719	-1.042969	-0.085321	0.264220	0.515596	-1.998901	2.334595	-7.095337
C:\Users\cware\Desktop\Steller18Nov\18NovTrials\M27.DSG	11-1-2013	16:14:23	580961.000000	11619.220000	0.484375	-0.144531	-1.054688	-0.086239	0.265138	0.512844	-2.731323	1.007080	-9.628296
C:\Users\cware\Desktop\Steller18Nov\18NovTrials\M27.DSG	11-1-2013	16:14:23	580962.000000	11619.240000	0.488281	-0.171875	-1.039063	-0.086239	0.266055	0.513761	-4.364014	-1.678467	-10.787964
C:\Users\cware\Desktop\Steller18Nov\18NovTrials\M27.DSG	11-1-2013	16:14:23	580963.000000	11619.260000	0.488281	-0.167969	-1.082031	-0.086239	0.267890	0.513761	-8.621216	-6.988525	-11.535645
C:\Users\cware\Desktop\Steller18Nov\18NovTrials\M27.DSG	11-1-2013	16:14:23	580964.000000	11619.280000	0.468750	-0.152344	-1.082031	-0.083486	0.266972	0.515596	-12.634277	-8.010864	-12.832642
C:\Users\cware\Desktop\Steller18Nov\18NovTrials\M27.DSG	11-1-2013	16:14:23	580965.000000	11619.300000	0.441406	-0.140625	-1.101563	-0.083486	0.266972	0.515596	-17.929077	0.930786	-12.435913
C:\Users\cware\Desktop\Steller18Nov\18NovTrials\M27.DSG	11-1-2013	16:14:23	580966.000000	11619.320000	0.425781	-0.105469	-1.093750	-0.083486	0.264220	0.517431	-23.757935	-0.503540	-15.197754
C:\Users\cware\Desktop\Steller18Nov\18NovTrials\M27.DSG	11-1-2013	16:14:23	580967.000000	11619.340000	0.445313	-0.082031	-1.085938	-0.082569	0.264220	0.518349	-26.687622	0.854492	-17.303467
C:\Users\cware\Desktop\Steller18Nov\18NovTrials\M27.DSG	11-1-2013	16:14:23	580968.000000	11619.360000	0.437500	-0.058594	-1.097656	-0.081651	0.261468	0.519266	-23.345947	-4.913330	-19.515991
C:\Users\cware\Desktop\Steller18Nov\18NovTrials\M27.DSG	11-1-2013	16:14:23	580969.000000	11619.380000	0.433594	-0.027344	-1.121094	-0.080734	0.261468	0.521101	-17.105103	-8.499146	-19.653320
C:\Users\cware\Desktop\Steller18Nov\18NovTrials\M27.DSG	11-1-2013	16:14:23	580970.000000	11619.400000	0.421875	-0.039063	-1.113281	-0.078899	0.261468	0.522936	-13.320923	-6.393433	-17.044067
C:\Users\cware\Desktop\Steller18Nov\18NovTrials\M27.DSG	11-1-2013	16:14:23	580971.000000	11619.420000	0.421875	-0.062500	-1.105469	-0.077064	0.262385	0.522936	-11.657715	3.646851	-13.763428
C:\Users\cware\Desktop\Steller18Nov\18NovTrials\M27.DSG	11-1-2013	16:14:23	580972.000000	11619.440000	0.414063	-0.058594	-1.097656	-0.079817	0.260550	0.523853	-12.695313	1.739502	-12.374878
C:\Users\cware\Desktop\Steller18Nov\18NovTrials\M27.DSG	11-1-2013	16:14:23	580973.000000	11619.460000	0.464844	-0.066406	-1.093750	-0.078899	0.260550	0.522936	-12.985229	3.158569	-11.154175
C:\Users\cware\Desktop\Steller18Nov\18NovTrials\M27.DSG	11-1-2013	16:14:23	580974.000000	11619.480000	0.468750	-0.078125	-1.078125	-0.077982	0.261468	0.522936	-11.871338	-0.488281	-9.368896
C:\Users\cware\Desktop\Steller18Nov\18NovTrials\M27.DSG	11-1-2013	16:14:23	580975.000000	11619.500000	0.464844	-0.078125	-1.070313	-0.077982	0.261468	0.522936	-10.314941	0.610352	-8.209229
C:\Users\cware\Desktop\Steller18Nov\18NovTrials\M27.DSG	11-1-2013	16:14:23	580976.000000	11619.520000	0.445313	-0.066406	-1.066406	-0.077982	0.260550	0.523853	-6.179810	-2.136230	-8.010864
C:\Users\cware\Desktop\Steller18Nov\18NovTrials\M27.DSG	11-1-2013	16:14:23	580977.000000	11619.540000	0.433594	-0.082031	-1.066406	-0.077064	0.262385	0.523853	-1.113892	-7.217407	-8.193970
C:\Users\cware\Desktop\Steller18Nov\18NovTrials\M27.DSG	11-1-2013	16:14:23	580978.000000	11619.560000	0.394531	-0.085938	-1.058594	-0.077064	0.262385	0.522936	0.106812	-2.700806	-8.926392
C:\Users\cware\Desktop\Steller18Nov\18NovTrials\M27.DSG	11-1-2013	16:14:23	580979.000000	11619.580000	0.394531	-0.078125	-1.054688	-0.075229	0.265138	0.523853	4.119873	-7.064819	-10.925293
C:\Users\cware\Desktop\Steller18Nov\18NovTrials\M27.DSG	11-1-2013	16:14:23	580980.000000	11619.600000	0.394531	-0.078125	-1.054688	-0.074312	0.266055	0.523853	6.958008	-5.142212	-12.359619
C:\Users\cware\Desktop\Steller18Nov\18NovTrials\M27.DSG	11-1-2013	16:14:23	580981.000000	11619.620000	0.375000	-0.089844	-1.054688	-0.074312	0.270642	0.522936	8.361816	0.946045	-14.114380
C:\Users\cware\Desktop\Steller18Nov\18NovTrials\M27.DSG	11-1-2013	16:14:23	580982.000000	11619.640000	0.371094	-0.082031	-1.050781	-0.074312	0.271560	0.522018	9.002686	0.381470	-15.518188
C:\Users\cware\Desktop\Steller18Nov\18NovTrials\M27.DSG	11-1-2013	16:14:23	580983.000000	11619.660000	0.382813	-0.097656	-1.058594	-0.074312	0.276147	0.519266	8.193970	2.151489	-17.608643
C:\Users\cware\Desktop\Steller18Nov\18NovTrials\M27.DSG	11-1-2013	16:14:23	580984.000000	11619.680000	0.386719	-0.121094	-1.093750	-0.073394	0.278899	0.519266	8.529663	-2.593994	-17.303467
C:\Users\cware\Desktop\Steller18Nov\18NovTrials\M27.DSG	11-1-2013	16:14:23	580985.000000	11619.700000	0.390625	-0.132813	-1.070313	-0.072477	0.283486	0.517431	6.301880	1.922607	-16.967773
C:\Users\cware\Desktop\Steller18Nov\18NovTrials\M27.DSG	11-1-2013	16:14:23	580986.000000	11619.720000	0.394531	-0.144531	-1.066406	-0.072477	0.286239	0.517431	6.179810	-1.907349	-17.135620
C:\Users\cware\Desktop\Steller18Nov\18NovTrials\M27.DSG	11-1-2013	16:14:23	580987.000000	11619.740000	0.378906	-0.152344	-1.082031	-0.071560	0.289908	0.516514	6.927490	2.441406	-16.052246
C:\Users\cware\Desktop\Steller18Nov\18NovTrials\M27.DSG	11-1-2013	16:14:23	580988.000000	11619.760000	0.386719	-0.167969	-1.050781	-0.071560	0.291743	0.515596	5.889893	0.778198	-15.441895
C:\Users\cware\Desktop\Steller18Nov\18NovTrials\M27.DSG	11-1-2013	16:14:23	580989.000000	11619.780000	0.371094	-0.183594	-1.074219	-0.071560	0.295413	0.512844	8.712769	10.116577	-14.221191
C:\Users\cware\Desktop\Steller18Nov\18NovTrials\M27.DSG	11-1-2013	16:14:23	580990.000000	11619.800000	0.425781	-0.187500	-1.027344	-0.071560	0.299083	0.511009	8.529663	7.186890	-15.411377
C:\Users\cware\Desktop\Steller18Nov\18NovTrials\M27.DSG	11-1-2013	16:14:23	580991.000000	11619.820000	0.453125	-0.164063	-1.011719	-0.072477	0.302752	0.508257	7.263184	0.213623	-16.372681
C:\Users\cware\Desktop\Steller18Nov\18NovTrials\M27.DSG	11-1-2013	16:14:23	580992.000000	11619.840000	0.445313	-0.152344	-1.023438	-0.072477	0.305505	0.508257	9.231567	3.295898	-14.007568
C:\Users\cware\Desktop\Steller18Nov\18NovTrials\M27.DSG	11-1-2013	16:14:23	580993.000000	11619.860000	0.441406	-0.156250	-1.023438	-0.070642	0.309174	0.506422	10.772705	-5.996704	-13.305664
C:\Users\cware\Desktop\Steller18Nov\18NovTrials\M27.DSG	11-1-2013	16:14:23	580994.000000	11619.880000	0.402344	-0.175781	-1.011719	-0.070642	0.311927	0.506422	9.140015	3.204346	-12.207031
C:\Users\cware\Desktop\Steller18Nov\18NovTrials\M27.DSG	11-1-2013	16:14:23	580995.000000	11619.900000	0.394531	-0.214844	-1.031250	-0.071560	0.314679	0.504587	11.337280	-1.190186	-14.450073
C:\Users\cware\Desktop\Steller18Nov\18NovTrials\M27.DSG	11-1-2013	16:14:23	580996.000000	11619.920000	0.398438	-0.214844	-1.058594	-0.069725	0.318349	0.502752	12.481689	-2.639771	-14.053345
C:\Users\cware\Desktop\Steller18Nov\18NovTrials\M27.DSG	11-1-2013	16:14:23	580997.000000	11619.940000	0.382813	-0.218750	-1.070313	-0.069725	0.322018	0.500917	12.939453	-5.722046	-13.763428
C:\Users\cware\Desktop\Steller18Nov\18NovTrials\M27.DSG	11-1-2013	16:14:23	580998.000000	11619.960000	0.375000	-0.218750	-1.070313	-0.067890	0.324771	0.500000	12.344360	-4.425049	-14.022827
C:\Users\cware\Desktop\Steller18Nov\18NovTrials\M27.DSG	11-1-2013	16:14:23	580999.000000	11619.980000	0.343750	-0.234375	-1.101563	-0.066972	0.328440	0.500000	13.961792	8.483887	-13.748169
C:\Users\cware\Desktop\Steller18Nov\18NovTrials\M27.DSG	11-1-2013	16:14:23	581000.000000	11620.000000	0.371094	-0.246094	-1.074219	-0.068807	0.333028	0.496330	15.396118	7.003784	-15.914917
C:\Users\cware\Desktop\Steller18Nov\18NovTrials\M27.DSG	11-1-2013	16:14:23	581001.000000	11620.020000	0.406250	-0.265625	-1.039063	-0.068807	0.335780	0.494495	13.793945	-1.403809	-17.822266
C:\Users\cware\Desktop\Steller18Nov\18NovTrials\M27.DSG	11-1-2013	16:14:23	581002.000000	11620.040000	0.437500	-0.261719	-1.007813	-0.066972	0.340367	0.491743	11.352539	1.205444	-17.929077
C:\Users\cware\Desktop\Steller18Nov\18NovTrials\M27.DSG	11-1-2013	16:14:23	581003.000000	11620.060000	0.398438	-0.257813	-1.046875	-0.066972	0.343119	0.490826	12.283325	0.946045	-17.196655
C:\Users\cware\Desktop\Steller18Nov\18NovTrials\M27.DSG	11-1-2013	16:14:23	581004.000000	11620.080000	0.386719	-0.273438	-1.074219	-0.066972	0.348624	0.488073	13.992310	5.172729	-15.884399
C:\Users\cware\Desktop\Steller18Nov\18NovTrials\M27.DSG	11-1-2013	16:14:23	581005.000000	11620.100000	0.386719	-0.265625	-1.058594	-0.066055	0.352294	0.486239	10.177612	5.020142	-15.762329
C:\Users\cware\Desktop\Steller18Nov\18NovTrials\M27.DSG	11-1-2013	16:14:23	581006.000000	11620.120000	0.406250	-0.277344	-1.039063	-0.066055	0.355963	0.484404	7.949829	6.439209	-15.777588
C:\Users\cware\Desktop\Steller18Nov\18NovTrials\M27.DSG	11-1-2013	16:14:23	581007.000000	11620.140000	0.421875	-0.289063	-1.062500	-0.066055	0.358716	0.482569	8.193970	4.043579	-14.816284
C:\Users\cware\Desktop\Steller18Nov\18NovTrials\M27.DSG	11-1-2013	16:14:23	581008.000000	11620.160000	0.421875	-0.289063	-1.062500	-0.065138	0.361468	0.479817	6.912231	5.432129	-14.099121
C:\Users\cware\Desktop\Steller18Nov\18NovTrials\M27.DSG	11-1-2013	16:14:23	581009.000000	11620.180000	0.433594	-0.320313	-1.027344	-0.065138	0.364220	0.478899	3.875732	-0.823975	-12.359619
C:\Users\cware\Desktop\Steller18Nov\18NovTrials\M27.DSG	11-1-2013	16:14:23	581010.000000	11620.200000	0.421875	-0.320313	-1.058594	-0.064220	0.366055	0.477982	3.967285	2.975464	-10.421753
C:\Users\cware\Desktop\Steller18Nov\18NovTrials\M27.DSG	11-1-2013	16:14:23	581011.000000	11620.220000	0.421875	-0.328125	-1.062500	-0.064220	0.367890	0.476147	4.150391	10.147095	-8.285522
C:\Users\cware\Desktop\Steller18Nov\18NovTrials\M27.DSG	11-1-2013	16:14:23	581012.000000	11620.240000	0.437500	-0.332031	-1.039063	-0.066055	0.368807	0.475229	2.563477	5.371094	-6.759644
C:\Users\cware\Desktop\Steller18Nov\18NovTrials\M27.DSG	11-1-2013	16:14:23	581013.000000	11620.260000	0.417969	-0.335938	-1.003906	-0.067890	0.371560	0.473394	-0.625610	11.810303	-5.401611
C:\Users\cware\Desktop\Steller18Nov\18NovTrials\M27.DSG	11-1-2013	16:14:23	581014.000000	11620.280000	0.464844	-0.351563	-0.996094	-0.069725	0.371560	0.470642	-2.410889	-0.350952	-9.399414
C:\Users\cware\Desktop\Steller18Nov\18NovTrials\M27.DSG	11-1-2013	16:14:23	581015.000000	11620.300000	0.417969	-0.367188	-1.000000	-0.069725	0.372477	0.469725	-9.567261	18.859863	-10.528564
C:\Users\cware\Desktop\Steller18Nov\18NovTrials\M27.DSG	11-1-2013	16:14:23	581016.000000	11620.320000	0.472656	-0.398438	-0.996094	-0.072477	0.371560	0.468807	-19.287109	6.942749	-12.054443
C:\Users\cware\Desktop\Steller18Nov\18NovTrials\M27.DSG	11-1-2013	16:14:23	581017.000000	11620.340000	0.480469	-0.355469	-1.019531	-0.071560	0.370642	0.470642	-23.895264	4.501343	-13.259888
C:\Users\cware\Desktop\Steller18Nov\18NovTrials\M27.DSG	11-1-2013	16:14:23	581018.000000	11620.360000	0.445313	-0.332031	-1.027344	-0.071560	0.368807	0.471560	-24.536133	6.637573	-12.161255
C:\Users\cware\Desktop\Steller18Nov\18NovTrials\M27.DSG	11-1-2013	16:14:23	581019.000000	11620.380000	0.437500	-0.312500	-1.046875	-0.071560	0.366972	0.473394	-25.573730	-0.473022	-12.374878
C:\Users\cware\Desktop\Steller18Nov\18NovTrials\M27.DSG	11-1-2013	16:14:23	581020.000000	11620.400000	0.425781	-0.296875	-1.066406	-0.071560	0.366055	0.473394	-26.870728	0.061035	-10.757446
C:\Users\cware\Desktop\Steller18Nov\18NovTrials\M27.DSG	11-1-2013	16:14:23	581021.000000	11620.420000	0.367188	-0.242188	-1.058594	-0.071560	0.362385	0.477064	-29.953003	5.996704	-7.797241
C:\Users\cware\Desktop\Steller18Nov\18NovTrials\M27.DSG	11-1-2013	16:14:23	581022.000000	11620.440000	0.386719	-0.250000	-1.050781	-0.072477	0.359633	0.477982	-32.409668	10.543823	-5.569458
C:\Users\cware\Desktop\Steller18Nov\18NovTrials\M27.DSG	11-1-2013	16:14:23	581023.000000	11620.460000	0.375000	-0.234375	-1.058594	-0.073394	0.355046	0.480734	-33.615112	13.366699	-4.547119
C:\Users\cware\Desktop\Steller18Nov\18NovTrials\M27.DSG	11-1-2013	16:14:23	581024.000000	11620.480000	0.437500	-0.222656	-1.042969	-0.075229	0.352294	0.480734	-34.851074	7.217407	-5.371094
C:\Users\cware\Desktop\Steller18Nov\18NovTrials\M27.DSG	11-1-2013	16:14:23	581025.000000	11620.500000	0.433594	-0.214844	-1.054688	-0.077982	0.346789	0.482569	-34.072876	14.938354	-4.486084
C:\Users\cware\Desktop\Steller18Nov\18NovTrials\M27.DSG	11-1-2013	16:14:23	581026.000000	11620.520000	0.449219	-0.214844	-1.042969	-0.078899	0.344037	0.483486	-32.760620	8.193970	-5.233765
C:\Users\cware\Desktop\Steller18Nov\18NovTrials\M27.DSG	11-1-2013	16:14:23	581027.000000	11620.540000	0.476563	-0.195313	-1.027344	-0.080734	0.339450	0.485321	-29.251099	13.000488	-5.477905
C:\Users\cware\Desktop\Steller18Nov\18NovTrials\M27.DSG	11-1-2013	16:14:23	581028.000000	11620.560000	0.429688	-0.203125	-1.042969	-0.081651	0.338532	0.486239	-25.131226	18.325806	-5.386353
C:\Users\cware\Desktop\Steller18Nov\18NovTrials\M27.DSG	11-1-2013	16:14:23	581029.000000	11620.580000	0.464844	-0.214844	-1.023438	-0.084404	0.333945	0.485321	-21.804810	9.643555	-7.843018
C:\Users\cware\Desktop\Steller18Nov\18NovTrials\M27.DSG	11-1-2013	16:14:23	581030.000000	11620.600000	0.472656	-0.226563	-1.019531	-0.085321	0.332110	0.484404	-20.339966	16.967773	-8.804321
C:\Users\cware\Desktop\Steller18Nov\18NovTrials\M27.DSG	11-1-2013	16:14:23	581031.000000	11620.620000	0.457031	-0.234375	-1.035156	-0.088991	0.330275	0.483486	-21.133423	22.552490	-10.162354
C:\Users\cware\Desktop\Steller18Nov\18NovTrials\M27.DSG	11-1-2013	16:14:23	581032.000000	11620.640000	0.484375	-0.246094	-1.011719	-0.090826	0.329358	0.483486	-23.498535	17.761230	-11.306763
C:\Users\cware\Desktop\Steller18Nov\18NovTrials\M27.DSG	11-1-2013	16:14:23	581033.000000	11620.660000	0.496094	-0.234375	-0.988281	-0.092661	0.327523	0.484404	-25.314331	8.697510	-12.832642
C:\Users\cware\Desktop\Steller18Nov\18NovTrials\M27.DSG	11-1-2013	16:14:23	581034.000000	11620.680000	0.523438	-0.226563	-1.019531	-0.092661	0.325688	0.484404	-28.030396	10.162354	-12.374878
C:\Users\cware\Desktop\Steller18Nov\18NovTrials\M27.DSG	11-1-2013	16:14:23	581035.000000	11620.700000	0.511719	-0.183594	-1.039063	-0.093578	0.323853	0.485321	-28.594971	8.300781	-11.566162
C:\Users\cware\Desktop\Steller18Nov\18NovTrials\M27.DSG	11-1-2013	16:14:23	581036.000000	11620.720000	0.511719	-0.183594	-1.039063	-0.094495	0.321101	0.486239	-28.427124	9.307861	-12.619019
C:\Users\cware\Desktop\Steller18Nov\18NovTrials\M27.DSG	11-1-2013	16:14:23	581037.000000	11620.740000	0.492188	-0.164063	-1.062500	-0.095413	0.318349	0.486239	-31.326294	16.220093	-12.161255
C:\Users\cware\Desktop\Steller18Nov\18NovTrials\M27.DSG	11-1-2013	16:14:23	581038.000000	11620.760000	0.523438	-0.152344	-1.039063	-0.097248	0.315596	0.487156	-34.484863	10.238647	-12.039185
C:\Users\cware\Desktop\Steller18Nov\18NovTrials\M27.DSG	11-1-2013	16:14:23	581039.000000	11620.780000	0.519531	-0.125000	-1.050781	-0.098165	0.311927	0.488073	-34.561157	14.678955	-10.604858
C:\Users\cware\Desktop\Steller18Nov\18NovTrials\M27.DSG	11-1-2013	16:14:23	581040.000000	11620.800000	0.527344	-0.109375	-1.050781	-0.100000	0.308257	0.488991	-34.240723	12.771606	-9.536743
C:\Users\cware\Desktop\Steller18Nov\18NovTrials\M27.DSG	11-1-2013	16:14:23	581041.000000	11620.820000	0.535156	-0.105469	-1.042969	-0.100917	0.305505	0.489908	-32.775879	7.659912	-7.034302
C:\Users\cware\Desktop\Steller18Nov\18NovTrials\M27.DSG	11-1-2013	16:14:23	581042.000000	11620.840000	0.542969	-0.093750	-1.046875	-0.102752	0.300917	0.491743	-32.287598	2.593994	-5.599976
C:\Users\cware\Desktop\Steller18Nov\18NovTrials\M27.DSG	11-1-2013	16:14:23	581043.000000	11620.860000	0.535156	-0.097656	-1.058594	-0.102752	0.297248	0.492661	-29.510498	4.226685	-3.967285
C:\Users\cware\Desktop\Steller18Nov\18NovTrials\M27.DSG	11-1-2013	16:14:23	581044.000000	11620.880000	0.558594	-0.085938	-1.070313	-0.102752	0.293578	0.494495	-26.214600	-3.524780	-3.997803
C:\Users\cware\Desktop\Steller18Nov\18NovTrials\M27.DSG	11-1-2013	16:14:23	581045.000000	11620.900000	0.507813	-0.070313	-1.066406	-0.102752	0.290826	0.496330	-23.574829	4.272461	-2.502441
C:\Users\cware\Desktop\Steller18Nov\18NovTrials\M27.DSG	11-1-2013	16:14:23	581046.000000	11620.920000	0.527344	-0.050781	-1.042969	-0.104587	0.288073	0.495413	-20.828247	3.952026	-2.426147
C:\Users\cware\Desktop\Steller18Nov\18NovTrials\M27.DSG	11-1-2013	16:14:23	581047.000000	11620.940000	0.546875	-0.035156	-1.046875	-0.104587	0.286239	0.496330	-16.448975	2.716064	-1.617432
C:\Users\cware\Desktop\Steller18Nov\18NovTrials\M27.DSG	11-1-2013	16:14:23	581048.000000	11620.960000	0.566406	-0.031250	-1.042969	-0.104587	0.284404	0.496330	-14.343262	-5.081177	-1.541138
C:\Users\cware\Desktop\Steller18Nov\18NovTrials\M27.DSG	11-1-2013	16:14:23	581049.000000	11620.980000	0.570313	-0.015625	-1.042969	-0.104587	0.282569	0.499083	-13.748169	-7.797241	-1.037598
C:\Users\cware\Desktop\Steller18Nov\18NovTrials\M27.DSG	11-1-2013	16:14:23	581050.000000	11621.000000	0.523438	-0.046875	-1.066406	-0.103670	0.281651	0.499083	-11.032104	-1.022339	0.000000
C:\Users\cware\Desktop\Steller18Nov\18NovTrials\M27.DSG	11-1-2013	16:14:23	581051.000000	11621.020000	0.542969	-0.062500	-1.089844	-0.104587	0.280734	0.500000	-3.509521	-2.807617	0.427246
C:\Users\cware\Desktop\Steller18Nov\18NovTrials\M27.DSG	11-1-2013	16:14:23	581052.000000	11621.040000	0.539063	-0.070313	-1.105469	-0.104587	0.280734	0.500000	2.044678	-3.051758	1.770020
C:\Users\cware\Desktop\Steller18Nov\18NovTrials\M27.DSG	11-1-2013	16:14:23	581053.000000	11621.060000	0.570313	-0.046875	-1.113281	-0.103670	0.281651	0.498165	11.505127	-3.524780	2.777100
C:\Users\cware\Desktop\Steller18Nov\18NovTrials\M27.DSG	11-1-2013	16:14:23	581054.000000	11621.080000	0.570313	0.000000	-1.062500	-0.104587	0.283486	0.497248	19.058228	-7.415771	2.334595
C:\Users\cware\Desktop\Steller18Nov\18NovTrials\M27.DSG	11-1-2013	16:14:23	581055.000000	11621.100000	0.558594	0.019531	-0.984375	-0.104587	0.287156	0.495413	25.634766	-3.097534	-0.549316
C:\Users\cware\Desktop\Steller18Nov\18NovTrials\M27.DSG	11-1-2013	16:14:23	581056.000000	11621.120000	0.542969	0.011719	-0.941406	-0.103670	0.291743	0.494495	29.159546	-2.761841	-3.753662
C:\Users\cware\Desktop\Steller18Nov\18NovTrials\M27.DSG	11-1-2013	16:14:23	581057.000000	11621.140000	0.539063	-0.042969	-0.914063	-0.103670	0.297248	0.488073	30.197144	-8.819580	-7.049561
C:\Users\cware\Desktop\Steller18Nov\18NovTrials\M27.DSG	11-1-2013	16:14:23	581058.000000	11621.160000	0.550781	-0.105469	-0.882813	-0.102752	0.301835	0.488073	30.136108	-13.320923	-8.605957
C:\Users\cware\Desktop\Steller18Nov\18NovTrials\M27.DSG	11-1-2013	16:14:23	581059.000000	11621.180000	0.562500	-0.183594	-0.910156	-0.100000	0.310092	0.487156	28.396606	-24.642944	-9.918213
C:\Users\cware\Desktop\Steller18Nov\18NovTrials\M27.DSG	11-1-2013	16:14:23	581060.000000	11621.200000	0.558594	-0.261719	-0.945313	-0.097248	0.313761	0.487156	25.268555	-30.731201	-9.429932
C:\Users\cware\Desktop\Steller18Nov\18NovTrials\M27.DSG	11-1-2013	16:14:23	581061.000000	11621.220000	0.503906	-0.316406	-0.992188	-0.091743	0.320183	0.488073	19.165039	-28.671265	-8.651733
C:\Users\cware\Desktop\Steller18Nov\18NovTrials\M27.DSG	11-1-2013	16:14:23	581062.000000	11621.240000	0.503906	-0.339844	-1.015625	-0.089908	0.323853	0.488991	12.512207	-23.208618	-6.698608
C:\Users\cware\Desktop\Steller18Nov\18NovTrials\M27.DSG	11-1-2013	16:14:23	581063.000000	11621.260000	0.500000	-0.296875	-1.027344	-0.086239	0.326606	0.490826	4.287720	-19.714355	-4.623413
C:\Users\cware\Desktop\Steller18Nov\18NovTrials\M27.DSG	11-1-2013	16:14:23	581064.000000	11621.280000	0.496094	-0.242188	-1.042969	-0.084404	0.325688	0.491743	-1.312256	-23.056030	-4.211426
C:\Users\cware\Desktop\Steller18Nov\18NovTrials\M27.DSG	11-1-2013	16:14:23	581065.000000	11621.300000	0.476563	-0.175781	-1.058594	-0.080734	0.326606	0.493578	-5.187988	-19.073486	-4.119873
C:\Users\cware\Desktop\Steller18Nov\18NovTrials\M27.DSG	11-1-2013	16:14:23	581066.000000	11621.320000	0.492188	-0.128906	-1.054688	-0.078899	0.325688	0.494495	-5.599976	-17.349243	-4.333496
C:\Users\cware\Desktop\Steller18Nov\18NovTrials\M27.DSG	11-1-2013	16:14:23	581067.000000	11621.340000	0.496094	-0.132813	-1.054688	-0.075229	0.325688	0.497248	-6.149292	-19.866943	-2.563477
C:\Users\cware\Desktop\Steller18Nov\18NovTrials\M27.DSG	11-1-2013	16:14:23	581068.000000	11621.360000	0.476563	-0.148438	-1.054688	-0.073394	0.326606	0.498165	-2.777100	-12.451172	-0.839233
C:\Users\cware\Desktop\Steller18Nov\18NovTrials\M27.DSG	11-1-2013	16:14:23	581069.000000	11621.380000	0.480469	-0.175781	-1.039063	-0.071560	0.327523	0.499083	-0.213623	-13.931274	-2.838135
C:\Users\cware\Desktop\Steller18Nov\18NovTrials\M27.DSG	11-1-2013	16:14:23	581070.000000	11621.400000	0.453125	-0.218750	-1.058594	-0.071560	0.327523	0.498165	3.234863	-6.072998	-3.265381
C:\Users\cware\Desktop\Steller18Nov\18NovTrials\M27.DSG	11-1-2013	16:14:23	581071.000000	11621.420000	0.468750	-0.226563	-1.054688	-0.071560	0.328440	0.499083	5.020142	-7.385254	-5.065918
C:\Users\cware\Desktop\Steller18Nov\18NovTrials\M27.DSG	11-1-2013	16:14:23	581072.000000	11621.440000	0.468750	-0.222656	-1.066406	-0.069725	0.330275	0.499083	7.934570	-6.347656	-5.279541
C:\Users\cware\Desktop\Steller18Nov\18NovTrials\M27.DSG	11-1-2013	16:14:23	581073.000000	11621.460000	0.464844	-0.230469	-1.050781	-0.070642	0.332110	0.498165	9.567261	-3.219604	-3.158569
C:\Users\cware\Desktop\Steller18Nov\18NovTrials\M27.DSG	11-1-2013	16:14:23	581074.000000	11621.480000	0.500000	-0.230469	-1.046875	-0.069725	0.335780	0.496330	9.826660	-8.636475	-2.899170
C:\Users\cware\Desktop\Steller18Nov\18NovTrials\M27.DSG	11-1-2013	16:14:23	581075.000000	11621.500000	0.488281	-0.238281	-1.046875	-0.069725	0.335780	0.496330	10.894775	-13.107300	-3.845215
C:\Users\cware\Desktop\Steller18Nov\18NovTrials\M27.DSG	11-1-2013	16:14:23	581076.000000	11621.520000	0.449219	-0.238281	-1.046875	-0.066972	0.339450	0.495413	14.907837	-6.866455	-2.227783
C:\Users\cware\Desktop\Steller18Nov\18NovTrials\M27.DSG	11-1-2013	16:14:23	581077.000000	11621.540000	0.445313	-0.246094	-1.011719	-0.066972	0.341284	0.493578	12.603760	-9.384155	-3.280640
C:\Users\cware\Desktop\Steller18Nov\18NovTrials\M27.DSG	11-1-2013	16:14:23	581078.000000	11621.560000	0.433594	-0.250000	-1.011719	-0.065138	0.344954	0.492661	12.542725	-8.789063	-4.516602
C:\Users\cware\Desktop\Steller18Nov\18NovTrials\M27.DSG	11-1-2013	16:14:23	581079.000000	11621.580000	0.441406	-0.257813	-1.007813	-0.064220	0.347706	0.491743	12.390137	-6.622314	-4.913330
C:\Users\cware\Desktop\Steller18Nov\18NovTrials\M27.DSG	11-1-2013	16:14:23	581080.000000	11621.600000	0.437500	-0.253906	-1.031250	-0.064220	0.350459	0.489908	12.924194	-6.256104	-5.355835
C:\Users\cware\Desktop\Steller18Nov\18NovTrials\M27.DSG	11-1-2013	16:14:23	581081.000000	11621.620000	0.406250	-0.261719	-1.031250	-0.062385	0.352294	0.490826	11.718750	-10.894775	-6.591797
C:\Users\cware\Desktop\Steller18Nov\18NovTrials\M27.DSG	11-1-2013	16:14:23	581082.000000	11621.640000	0.417969	-0.265625	-1.031250	-0.063303	0.356881	0.487156	10.635376	7.049561	-5.676270
C:\Users\cware\Desktop\Steller18Nov\18NovTrials\M27.DSG	11-1-2013	16:14:23	581083.000000	11621.660000	0.472656	-0.253906	-1.039063	-0.063303	0.356881	0.486239	9.307861	-1.770020	-5.996704
C:\Users\cware\Desktop\Steller18Nov\18NovTrials\M27.DSG	11-1-2013	16:14:23	581084.000000	11621.680000	0.464844	-0.234375	-1.027344	-0.065138	0.360550	0.484404	2.746582	6.744385	-0.854492
C:\Users\cware\Desktop\Steller18Nov\18NovTrials\M27.DSG	11-1-2013	16:14:23	581085.000000	11621.700000	0.460938	-0.246094	-0.972656	-0.064220	0.359633	0.483486	-6.240845	4.623413	-0.366211
C:\Users\cware\Desktop\Steller18Nov\18NovTrials\M27.DSG	11-1-2013	16:14:23	581086.000000	11621.720000	0.457031	-0.210938	-0.972656	-0.066055	0.359633	0.482569	-4.409790	12.069702	-2.609253
C:\Users\cware\Desktop\Steller18Nov\18NovTrials\M27.DSG	11-1-2013	16:14:23	581087.000000	11621.740000	0.601563	-0.214844	-1.031250	-0.067890	0.359633	0.482569	-4.882813	-1.861572	-0.015259
C:\Users\cware\Desktop\Steller18Nov\18NovTrials\M27.DSG	11-1-2013	16:14:23	581088.000000	11621.760000	0.589844	-0.273438	-1.003906	-0.068807	0.359633	0.481651	-13.778687	1.831055	6.713867
C:\Users\cware\Desktop\Steller18Nov\18NovTrials\M27.DSG	11-1-2013	16:14:23	581089.000000	11621.780000	0.503906	-0.304688	-1.027344	-0.070642	0.355963	0.482569	-30.151367	-0.549316	6.866455
C:\Users\cware\Desktop\Steller18Nov\18NovTrials\M27.DSG	11-1-2013	16:14:23	581090.000000	11621.800000	0.503906	-0.304688	-1.027344	-0.070642	0.352294	0.484404	-32.318115	20.904541	12.115479
C:\Users\cware\Desktop\Steller18Nov\18NovTrials\M27.DSG	11-1-2013	16:14:23	581091.000000	11621.820000	0.562500	-0.320313	-1.078125	-0.075229	0.345872	0.486239	-34.866333	-17.135620	11.581421
C:\Users\cware\Desktop\Steller18Nov\18NovTrials\M27.DSG	11-1-2013	16:14:23	581092.000000	11621.840000	0.402344	-0.320313	-1.031250	-0.074312	0.343119	0.488991	-31.661987	-34.698486	5.981445
C:\Users\cware\Desktop\Steller18Nov\18NovTrials\M27.DSG	11-1-2013	16:14:23	581093.000000	11621.860000	0.281250	-0.277344	-0.984375	-0.071560	0.337615	0.493578	-22.354126	-7.568359	2.441406
C:\Users\cware\Desktop\Steller18Nov\18NovTrials\M27.DSG	11-1-2013	16:14:23	581094.000000	11621.880000	0.421875	-0.222656	-0.871094	-0.070642	0.334862	0.496330	-15.060425	-0.289917	-1.586914
C:\Users\cware\Desktop\Steller18Nov\18NovTrials\M27.DSG	11-1-2013	16:14:23	581095.000000	11621.900000	0.585938	-0.175781	-0.839844	-0.069725	0.333945	0.496330	-4.455566	-33.966064	-10.314941
C:\Users\cware\Desktop\Steller18Nov\18NovTrials\M27.DSG	11-1-2013	16:14:23	581096.000000	11621.920000	0.535156	-0.128906	-0.894531	-0.066055	0.335780	0.499083	0.961304	-39.016724	-11.672974
C:\Users\cware\Desktop\Steller18Nov\18NovTrials\M27.DSG	11-1-2013	16:14:23	581097.000000	11621.940000	0.484375	-0.125000	-0.937500	-0.057798	0.337615	0.503670	11.428833	-36.773682	-10.375977
C:\Users\cware\Desktop\Steller18Nov\18NovTrials\M27.DSG	11-1-2013	16:14:23	581098.000000	11621.960000	0.507813	-0.132813	-0.960938	-0.054128	0.340367	0.504587	13.961792	-38.589478	-10.223389
C:\Users\cware\Desktop\Steller18Nov\18NovTrials\M27.DSG	11-1-2013	16:14:23	581099.000000	11621.980000	0.511719	-0.144531	-0.988281	-0.044954	0.345872	0.507339	17.395020	-47.256470	-10.116577
C:\Users\cware\Desktop\Steller18Nov\18NovTrials\M27.DSG	11-1-2013	16:14:23	581100.000000	11622.000000	0.500000	-0.167969	-0.976563	-0.039450	0.347706	0.508257	19.027710	-59.646606	-10.772705
C:\Users\cware\Desktop\Steller18Nov\18NovTrials\M27.DSG	11-1-2013	16:14:23	581101.000000	11622.020000	0.437500	-0.187500	-0.921875	-0.028440	0.353211	0.511927	20.401001	-60.058594	-12.329102
C:\Users\cware\Desktop\Steller18Nov\18NovTrials\M27.DSG	11-1-2013	16:14:23	581102.000000	11622.040000	0.433594	-0.226563	-0.929688	-0.022018	0.357798	0.512844	20.507813	-52.581787	-9.918213
C:\Users\cware\Desktop\Steller18Nov\18NovTrials\M27.DSG	11-1-2013	16:14:23	581103.000000	11622.060000	0.437500	-0.273438	-0.933594	-0.011009	0.363303	0.513761	14.770508	-54.260254	-11.474609
C:\Users\cware\Desktop\Steller18Nov\18NovTrials\M27.DSG	11-1-2013	16:14:23	581104.000000	11622.080000	0.480469	-0.289063	-0.796875	-0.004587	0.366972	0.517431	7.919312	-60.012817	-13.687134
C:\Users\cware\Desktop\Steller18Nov\18NovTrials\M27.DSG	11-1-2013	16:14:23	581105.000000	11622.100000	0.457031	-0.269531	-0.832031	0.007339	0.369725	0.522018	3.890991	-57.220459	-12.039185
C:\Users\cware\Desktop\Steller18Nov\18NovTrials\M27.DSG	11-1-2013	16:14:23	581106.000000	11622.120000	0.433594	-0.269531	-0.914063	0.013761	0.371560	0.522936	2.304077	-72.158813	-14.282227
C:\Users\cware\Desktop\Steller18Nov\18NovTrials\M27.DSG	11-1-2013	16:14:23	581107.000000	11622.140000	0.402344	-0.281250	-0.882813	0.028440	0.375229	0.528440	0.198364	-66.894531	-14.770508
C:\Users\cware\Desktop\Steller18Nov\18NovTrials\M27.DSG	11-1-2013	16:14:23	581108.000000	11622.160000	0.328125	-0.269531	-0.871094	0.036697	0.377064	0.530275	-2.258301	-69.335938	-14.297485
C:\Users\cware\Desktop\Steller18Nov\18NovTrials\M27.DSG	11-1-2013	16:14:23	581109.000000	11622.180000	0.257813	-0.238281	-0.871094	0.049541	0.377982	0.533945	-0.305176	-62.820435	-12.619019
C:\Users\cware\Desktop\Steller18Nov\18NovTrials\M27.DSG	11-1-2013	16:14:23	581110.000000	11622.200000	0.265625	-0.238281	-0.855469	0.057798	0.378899	0.535780	-2.273560	-53.176880	-9.735107
C:\Users\cware\Desktop\Steller18Nov\18NovTrials\M27.DSG	11-1-2013	16:14:23	581111.000000	11622.220000	0.187500	-0.207031	-0.894531	0.061468	0.380734	0.536697	-2.029419	-75.134277	-12.054443
C:\Users\cware\Desktop\Steller18Nov\18NovTrials\M27.DSG	11-1-2013	16:14:23	581112.000000	11622.240000	0.414063	-0.210938	-0.777344	0.079817	0.380734	0.542202	-2.792358	-107.711792	-14.709473
C:\Users\cware\Desktop\Steller18Nov\18NovTrials\M27.DSG	11-1-2013	16:14:23	581113.000000	11622.260000	0.207031	-0.234375	-0.773438	0.089908	0.382569	0.544037	-3.662109	-99.517822	-15.243530
C:\Users\cware\Desktop\Steller18Nov\18NovTrials\M27.DSG	11-1-2013	16:14:23	581114.000000	11622.280000	0.121094	-0.203125	-0.859375	0.113761	0.383486	0.547706	-0.015259	-103.408813	-13.717651
C:\Users\cware\Desktop\Steller18Nov\18NovTrials\M27.DSG	11-1-2013	16:14:23	581115.000000	11622.300000	0.050781	-0.214844	-0.839844	0.124771	0.385321	0.548624	-2.960205	-104.385376	-15.121460
C:\Users\cware\Desktop\Steller18Nov\18NovTrials\M27.DSG	11-1-2013	16:14:23	581116.000000	11622.320000	-0.039063	-0.238281	-0.871094	0.147706	0.386239	0.552294	-10.162354	-115.524292	-22.506714
C:\Users\cware\Desktop\Steller18Nov\18NovTrials\M27.DSG	11-1-2013	16:14:23	581117.000000	11622.340000	-0.113281	-0.273438	-0.863281	0.160550	0.386239	0.552294	-18.539429	-113.021851	-28.045654
C:\Users\cware\Desktop\Steller18Nov\18NovTrials\M27.DSG	11-1-2013	16:14:23	581118.000000	11622.360000	-0.113281	-0.273438	-0.863281	0.186239	0.385321	0.555046	-16.738892	-97.122192	-25.253296
C:\Users\cware\Desktop\Steller18Nov\18NovTrials\M27.DSG	11-1-2013	16:14:23	581119.000000	11622.380000	-0.269531	-0.269531	-0.882813	0.199083	0.383486	0.555046	-14.251709	-97.183228	-23.651123
C:\Users\cware\Desktop\Steller18Nov\18NovTrials\M27.DSG	11-1-2013	16:14:23	581120.000000	11622.400000	-0.304688	-0.265625	-0.933594	0.221101	0.384404	0.555046	-13.519287	-85.815430	-23.193359
C:\Users\cware\Desktop\Steller18Nov\18NovTrials\M27.DSG	11-1-2013	16:14:23	581121.000000	11622.420000	-0.312500	-0.230469	-0.906250	0.231193	0.383486	0.554128	-16.830444	-86.669922	-23.895264
C:\Users\cware\Desktop\Steller18Nov\18NovTrials\M27.DSG	11-1-2013	16:14:23	581122.000000	11622.440000	-0.355469	-0.214844	-0.914063	0.251376	0.381651	0.553211	-16.616821	-90.499878	-25.207520
C:\Users\cware\Desktop\Steller18Nov\18NovTrials\M27.DSG	11-1-2013	16:14:23	581123.000000	11622.460000	-0.390625	-0.246094	-0.937500	0.259633	0.379817	0.552294	-15.029907	-75.027466	-26.489258
C:\Users\cware\Desktop\Steller18Nov\18NovTrials\M27.DSG	11-1-2013	16:14:23	581124.000000	11622.480000	-0.378906	-0.246094	-0.925781	0.279817	0.378899	0.551376	-14.801025	-78.201294	-23.620605
C:\Users\cware\Desktop\Steller18Nov\18NovTrials\M27.DSG	11-1-2013	16:14:23	581125.000000	11622.500000	-0.390625	-0.214844	-0.945313	0.288073	0.377982	0.548624	-11.322021	-85.037231	-25.360107
C:\Users\cware\Desktop\Steller18Nov\18NovTrials\M27.DSG	11-1-2013	16:14:23	581126.000000	11622.520000	-0.414063	-0.191406	-0.960938	0.300000	0.376147	0.546789	-8.087158	-75.958252	-24.414063
C:\Users\cware\Desktop\Steller18Nov\18NovTrials\M27.DSG	11-1-2013	16:14:23	581127.000000	11622.540000	-0.484375	-0.156250	-0.964844	0.316514	0.375229	0.544954	-2.853394	-67.535400	-24.520874
C:\Users\cware\Desktop\Steller18Nov\18NovTrials\M27.DSG	11-1-2013	16:14:23	581128.000000	11622.560000	-0.437500	-0.179688	-0.945313	0.325688	0.376147	0.541284	0.000000	-70.266724	-25.833130
C:\Users\cware\Desktop\Steller18Nov\18NovTrials\M27.DSG	11-1-2013	16:14:23	581129.000000	11622.580000	-0.531250	-0.167969	-0.992188	0.341284	0.377982	0.535780	10.910034	-62.805176	-22.979736
C:\Users\cware\Desktop\Steller18Nov\18NovTrials\M27.DSG	11-1-2013	16:14:23	581130.000000	11622.600000	-0.570313	-0.156250	-0.933594	0.348624	0.377982	0.531193	15.197754	-38.223267	-22.323608
C:\Users\cware\Desktop\Steller18Nov\18NovTrials\M27.DSG	11-1-2013	16:14:23	581131.000000	11622.620000	-0.515625	-0.195313	-0.941406	0.359633	0.381651	0.525688	21.484375	-44.250488	-26.443481
C:\Users\cware\Desktop\Steller18Nov\18NovTrials\M27.DSG	11-1-2013	16:14:23	581132.000000	11622.640000	-0.566406	-0.210938	-0.964844	0.365138	0.384404	0.522936	24.459839	-40.237427	-26.290894
C:\Users\cware\Desktop\Steller18Nov\18NovTrials\M27.DSG	11-1-2013	16:14:23	581133.000000	11622.660000	-0.578125	-0.199219	-1.023438	0.373394	0.389908	0.514679	27.740479	-19.699097	-23.788452
C:\Users\cware\Desktop\Steller18Nov\18NovTrials\M27.DSG	11-1-2013	16:14:23	581134.000000	11622.680000	-0.566406	-0.222656	-1.023438	0.377982	0.392661	0.511009	28.823853	-25.833130	-23.040771
C:\Users\cware\Desktop\Steller18Nov\18NovTrials\M27.DSG	11-1-2013	16:14:23	581135.000000	11622.700000	-0.574219	-0.269531	-1.011719	0.383486	0.398165	0.504587	37.887573	-10.910034	-20.187378
C:\Users\cware\Desktop\Steller18Nov\18NovTrials\M27.DSG	11-1-2013	16:14:23	581136.000000	11622.720000	-0.523438	-0.292969	-1.003906	0.386239	0.400917	0.500000	33.782959	-23.986816	-22.979736
C:\Users\cware\Desktop\Steller18Nov\18NovTrials\M27.DSG	11-1-2013	16:14:23	581137.000000	11622.740000	-0.593750	-0.312500	-1.042969	0.391743	0.408257	0.492661	33.599854	-9.689331	-18.035889
C:\Users\cware\Desktop\Steller18Nov\18NovTrials\M27.DSG	11-1-2013	16:14:23	581138.000000	11622.760000	-0.585938	-0.359375	-1.078125	0.393578	0.411927	0.489908	33.157349	-3.784180	-14.511108
C:\Users\cware\Desktop\Steller18Nov\18NovTrials\M27.DSG	11-1-2013	16:14:23	581139.000000	11622.780000	-0.593750	-0.402344	-1.070313	0.393578	0.418349	0.485321	28.671265	4.989624	-11.184692
C:\Users\cware\Desktop\Steller18Nov\18NovTrials\M27.DSG	11-1-2013	16:14:23	581140.000000	11622.800000	-0.613281	-0.417969	-1.085938	0.393578	0.421101	0.484404	26.397705	1.754761	-11.337280
C:\Users\cware\Desktop\Steller18Nov\18NovTrials\M27.DSG	11-1-2013	16:14:23	581141.000000	11622.820000	-0.605469	-0.429688	-1.089844	0.393578	0.426606	0.479817	25.405884	13.702393	-6.454468
C:\Users\cware\Desktop\Steller18Nov\18NovTrials\M27.DSG	11-1-2013	16:14:23	581142.000000	11622.840000	-0.589844	-0.421875	-1.117188	0.392661	0.429358	0.477064	24.261475	4.516602	-6.057739
C:\Users\cware\Desktop\Steller18Nov\18NovTrials\M27.DSG	11-1-2013	16:14:23	581143.000000	11622.860000	-0.539063	-0.421875	-1.121094	0.390826	0.435780	0.474312	19.927979	8.605957	-6.958008
C:\Users\cware\Desktop\Steller18Nov\18NovTrials\M27.DSG	11-1-2013	16:14:23	581144.000000	11622.880000	-0.589844	-0.390625	-1.195313	0.389908	0.437615	0.471560	19.515991	26.931763	-5.050659
C:\Users\cware\Desktop\Steller18Nov\18NovTrials\M27.DSG	11-1-2013	16:14:23	581145.000000	11622.900000	-0.531250	-0.429688	-1.156250	0.384404	0.442202	0.472477	25.558472	38.299561	-1.190186
C:\Users\cware\Desktop\Steller18Nov\18NovTrials\M27.DSG	11-1-2013	16:14:23	581146.000000	11622.920000	-0.531250	-0.429688	-1.156250	0.381651	0.445872	0.471560	28.091431	33.081055	1.419067
C:\Users\cware\Desktop\Steller18Nov\18NovTrials\M27.DSG	11-1-2013	16:14:23	581147.000000	11622.940000	-0.406250	-0.464844	-1.039063	0.374312	0.452294	0.468807	27.770996	27.145386	-6.072998
C:\Users\cware\Desktop\Steller18Nov\18NovTrials\M27.DSG	11-1-2013	16:14:23	581148.000000	11622.960000	-0.433594	-0.417969	-0.988281	0.372477	0.456881	0.466055	32.653809	24.520874	-13.320923
C:\Users\cware\Desktop\Steller18Nov\18NovTrials\M27.DSG	11-1-2013	16:14:23	581149.000000	11622.980000	-0.464844	-0.304688	-0.980469	0.370642	0.461468	0.464220	31.082153	22.720337	-18.127441
C:\Users\cware\Desktop\Steller18Nov\18NovTrials\M27.DSG	11-1-2013	16:14:23	581150.000000	11623.000000	-0.480469	-0.324219	-0.992188	0.368807	0.464220	0.461468	29.922485	20.004272	-19.729614
C:\Users\cware\Desktop\Steller18Nov\18NovTrials\M27.DSG	11-1-2013	16:14:23	581151.000000	11623.020000	-0.515625	-0.320313	-1.089844	0.367890	0.466972	0.458716	27.450562	18.310547	-16.998291
C:\Users\cware\Desktop\Steller18Nov\18NovTrials\M27.DSG	11-1-2013	16:14:23	581152.000000	11623.040000	-0.523438	-0.386719	-1.089844	0.366972	0.471560	0.455963	25.314331	28.533936	-10.742188
C:\Users\cware\Desktop\Steller18Nov\18NovTrials\M27.DSG	11-1-2013	16:14:23	581153.000000	11623.060000	-0.527344	-0.429688	-1.085938	0.364220	0.475229	0.455046	29.388428	38.116455	-3.906250
C:\Users\cware\Desktop\Steller18Nov\18NovTrials\M27.DSG	11-1-2013	16:14:23	581154.000000	11623.080000	-0.453125	-0.472656	-1.093750	0.355963	0.479817	0.452294	19.317627	48.141479	5.081177
C:\Users\cware\Desktop\Steller18Nov\18NovTrials\M27.DSG	11-1-2013	16:14:23	581155.000000	11623.100000	-0.308594	-0.550781	-1.105469	0.351376	0.481651	0.453211	11.672974	47.409058	13.900757
C:\Users\cware\Desktop\Steller18Nov\18NovTrials\M27.DSG	11-1-2013	16:14:23	581156.000000	11623.120000	-0.171875	-0.542969	-1.183594	0.339450	0.486239	0.454128	1.541138	37.414551	16.723633
C:\Users\cware\Desktop\Steller18Nov\18NovTrials\M27.DSG	11-1-2013	16:14:23	581157.000000	11623.140000	-0.246094	-0.593750	-1.230469	0.333945	0.487156	0.455046	1.174927	59.951782	16.784668
C:\Users\cware\Desktop\Steller18Nov\18NovTrials\M27.DSG	11-1-2013	16:14:23	581158.000000	11623.160000	-0.152344	-0.527344	-1.238281	0.319266	0.489908	0.457798	5.722046	71.716309	13.580322
C:\Users\cware\Desktop\Steller18Nov\18NovTrials\M27.DSG	11-1-2013	16:14:23	581159.000000	11623.180000	-0.046875	-0.558594	-1.234375	0.310092	0.491743	0.460550	-4.867554	69.839478	13.214111
C:\Users\cware\Desktop\Steller18Nov\18NovTrials\M27.DSG	11-1-2013	16:14:23	581160.000000	11623.200000	0.027344	-0.539063	-1.269531	0.294495	0.492661	0.464220	-12.207031	73.455811	12.451172
C:\Users\cware\Desktop\Steller18Nov\18NovTrials\M27.DSG	11-1-2013	16:14:23	581161.000000	11623.220000	0.031250	-0.472656	-1.300781	0.286239	0.490826	0.467890	-27.389526	83.358765	13.504028
C:\Users\cware\Desktop\Steller18Nov\18NovTrials\M27.DSG	11-1-2013	16:14:23	581162.000000	11623.240000	0.070313	-0.441406	-1.312500	0.266055	0.486239	0.477064	-33.691406	95.428467	15.869141
C:\Users\cware\Desktop\Steller18Nov\18NovTrials\M27.DSG	11-1-2013	16:14:23	581163.000000	11623.260000	0.101563	-0.445313	-1.296875	0.255046	0.481651	0.481651	-47.103882	95.413208	14.556885
C:\Users\cware\Desktop\Steller18Nov\18NovTrials\M27.DSG	11-1-2013	16:14:23	581164.000000	11623.280000	0.121094	-0.421875	-1.265625	0.244037	0.478899	0.487156	-38.681030	95.275879	15.457153
C:\Users\cware\Desktop\Steller18Nov\18NovTrials\M27.DSG	11-1-2013	16:14:23	581165.000000	11623.300000	0.167969	-0.398438	-1.207031	0.222018	0.473394	0.496330	-28.366089	89.599609	13.519287
C:\Users\cware\Desktop\Steller18Nov\18NovTrials\M27.DSG	11-1-2013	16:14:23	581166.000000	11623.320000	0.218750	-0.343750	-1.210938	0.212844	0.471560	0.498165	-16.510010	101.974487	10.940552
C:\Users\cware\Desktop\Steller18Nov\18NovTrials\M27.DSG	11-1-2013	16:14:23	581167.000000	11623.340000	0.304688	-0.304688	-1.238281	0.191743	0.468807	0.500000	-7.324219	90.133667	8.270264
C:\Users\cware\Desktop\Steller18Nov\18NovTrials\M27.DSG	11-1-2013	16:14:23	581168.000000	11623.360000	0.253906	-0.316406	-1.175781	0.182569	0.467890	0.500917	-7.568359	93.460083	0.488281
C:\Users\cware\Desktop\Steller18Nov\18NovTrials\M27.DSG	11-1-2013	16:14:23	581169.000000	11623.380000	0.312500	-0.316406	-1.136719	0.163303	0.466055	0.500000	-11.032104	70.419312	-5.096436
C:\Users\cware\Desktop\Steller18Nov\18NovTrials\M27.DSG	11-1-2013	16:14:23	581170.000000	11623.400000	0.332031	-0.312500	-1.179688	0.154128	0.466972	0.499083	-3.601074	78.613281	-4.257202
C:\Users\cware\Desktop\Steller18Nov\18NovTrials\M27.DSG	11-1-2013	16:14:23	581171.000000	11623.420000	0.367188	-0.394531	-1.089844	0.141284	0.466972	0.497248	-2.807617	41.183472	-9.277344
C:\Users\cware\Desktop\Steller18Nov\18NovTrials\M27.DSG	11-1-2013	16:14:23	581172.000000	11623.440000	0.410156	-0.503906	-1.082031	0.137615	0.466055	0.496330	-12.573242	48.263550	-12.649536
C:\Users\cware\Desktop\Steller18Nov\18NovTrials\M27.DSG	11-1-2013	16:14:23	581173.000000	11623.460000	0.281250	-0.460938	-1.074219	0.130275	0.465138	0.496330	-20.904541	17.059326	-15.701294
C:\Users\cware\Desktop\Steller18Nov\18NovTrials\M27.DSG	11-1-2013	16:14:23	581174.000000	11623.480000	0.281250	-0.460938	-1.074219	0.130275	0.463303	0.497248	-27.236938	20.339966	-15.869141
C:\Users\cware\Desktop\Steller18Nov\18NovTrials\M27.DSG	11-1-2013	16:14:23	581175.000000	11623.500000	0.164063	-0.394531	-1.101563	0.128440	0.458716	0.502752	-26.931763	0.198364	-17.959595
C:\Users\cware\Desktop\Steller18Nov\18NovTrials\M27.DSG	11-1-2013	16:14:23	581176.000000	11623.520000	0.109375	-0.460938	-1.148438	0.129358	0.456881	0.504587	-22.308350	-2.029419	-16.128540
C:\Users\cware\Desktop\Steller18Nov\18NovTrials\M27.DSG	11-1-2013	16:14:23	581177.000000	11623.540000	0.054688	-0.488281	-1.152344	0.130275	0.453211	0.507339	-26.535034	10.971069	-14.450073
C:\Users\cware\Desktop\Steller18Nov\18NovTrials\M27.DSG	11-1-2013	16:14:23	581178.000000	11623.560000	0.074219	-0.523438	-1.074219	0.129358	0.450459	0.510092	-24.093628	8.407593	-19.042969
C:\Users\cware\Desktop\Steller18Nov\18NovTrials\M27.DSG	11-1-2013	16:14:23	581179.000000	11623.580000	0.066406	-0.585938	-1.066406	0.131193	0.449541	0.511927	-38.665771	20.446777	-18.066406
C:\Users\cware\Desktop\Steller18Nov\18NovTrials\M27.DSG	11-1-2013	16:14:23	581180.000000	11623.600000	0.085938	-0.523438	-1.054688	0.129358	0.447706	0.512844	-32.867432	20.278931	-16.952515
C:\Users\cware\Desktop\Steller18Nov\18NovTrials\M27.DSG	11-1-2013	16:14:23	581181.000000	11623.620000	0.089844	-0.472656	-1.105469	0.129358	0.444954	0.516514	-10.177612	14.526367	-13.031006
C:\Users\cware\Desktop\Steller18Nov\18NovTrials\M27.DSG	11-1-2013	16:14:23	581182.000000	11623.640000	0.039063	-0.417969	-1.125000	0.128440	0.444954	0.515596	-15.884399	15.014648	-8.132935
C:\Users\cware\Desktop\Steller18Nov\18NovTrials\M27.DSG	11-1-2013	16:14:23	581183.000000	11623.660000	0.070313	-0.421875	-1.070313	0.123853	0.444037	0.517431	-13.992310	21.484375	-8.880615
C:\Users\cware\Desktop\Steller18Nov\18NovTrials\M27.DSG	11-1-2013	16:14:23	581184.000000	11623.680000	0.042969	-0.425781	-1.105469	0.123853	0.444037	0.517431	-12.496948	27.816772	-6.027222
C:\Users\cware\Desktop\Steller18Nov\18NovTrials\M27.DSG	11-1-2013	16:14:23	581185.000000	11623.700000	0.082031	-0.445313	-1.101563	0.117431	0.441284	0.516514	-3.341675	20.034790	-3.814697
C:\Users\cware\Desktop\Steller18Nov\18NovTrials\M27.DSG	11-1-2013	16:14:23	581186.000000	11623.720000	0.050781	-0.335938	-1.097656	0.115596	0.441284	0.516514	-2.319336	19.836426	-7.034302
C:\Users\cware\Desktop\Steller18Nov\18NovTrials\M27.DSG	11-1-2013	16:14:23	581187.000000	11623.740000	0.082031	-0.261719	-1.171875	0.112844	0.441284	0.518349	-10.757446	30.303955	-3.997803
C:\Users\cware\Desktop\Steller18Nov\18NovTrials\M27.DSG	11-1-2013	16:14:23	581188.000000	11623.760000	0.093750	-0.328125	-1.113281	0.107339	0.441284	0.515596	-18.447876	22.857666	-6.286621
C:\Users\cware\Desktop\Steller18Nov\18NovTrials\M27.DSG	11-1-2013	16:14:23	581189.000000	11623.780000	0.160156	-0.371094	-1.070313	0.104587	0.440367	0.516514	-9.414673	32.012939	-4.943848
C:\Users\cware\Desktop\Steller18Nov\18NovTrials\M27.DSG	11-1-2013	16:14:23	581190.000000	11623.800000	0.132813	-0.410156	-1.074219	0.100000	0.440367	0.515596	-9.887695	18.966675	-4.394531
C:\Users\cware\Desktop\Steller18Nov\18NovTrials\M27.DSG	11-1-2013	16:14:23	581191.000000	11623.820000	0.171875	-0.453125	-1.011719	0.099083	0.440367	0.514679	0.686646	5.218506	-7.904053
C:\Users\cware\Desktop\Steller18Nov\18NovTrials\M27.DSG	11-1-2013	16:14:23	581192.000000	11623.840000	0.125000	-0.417969	-1.074219	0.098165	0.439450	0.513761	-3.540039	19.271851	-11.734009
C:\Users\cware\Desktop\Steller18Nov\18NovTrials\M27.DSG	11-1-2013	16:14:23	581193.000000	11623.860000	0.097656	-0.429688	-1.132813	0.098165	0.440367	0.511927	11.260986	8.834839	-8.377075
C:\Users\cware\Desktop\Steller18Nov\18NovTrials\M27.DSG	11-1-2013	16:14:23	581194.000000	11623.880000	0.128906	-0.464844	-1.046875	0.092661	0.443119	0.511009	3.967285	15.563965	-7.522583
C:\Users\cware\Desktop\Steller18Nov\18NovTrials\M27.DSG	11-1-2013	16:14:23	581195.000000	11623.900000	0.230469	-0.433594	-0.968750	0.093578	0.443119	0.510092	9.536743	1.281738	-11.947632
C:\Users\cware\Desktop\Steller18Nov\18NovTrials\M27.DSG	11-1-2013	16:14:23	581196.000000	11623.920000	0.144531	-0.457031	-1.039063	0.090826	0.443119	0.511009	6.484985	4.806519	-8.346558
C:\Users\cware\Desktop\Steller18Nov\18NovTrials\M27.DSG	11-1-2013	16:14:23	581197.000000	11623.940000	0.238281	-0.414063	-1.015625	0.090826	0.444037	0.511009	-2.944946	20.248413	-13.732910
C:\Users\cware\Desktop\Steller18Nov\18NovTrials\M27.DSG	11-1-2013	16:14:23	581198.000000	11623.960000	0.187500	-0.402344	-1.023438	0.088991	0.442202	0.510092	-9.338379	5.661011	-15.029907
C:\Users\cware\Desktop\Steller18Nov\18NovTrials\M27.DSG	11-1-2013	16:14:23	581199.000000	11623.980000	0.160156	-0.367188	-1.128906	0.087156	0.442202	0.511009	-4.470825	8.819580	-10.818481
C:\Users\cware\Desktop\Steller18Nov\18NovTrials\M27.DSG	11-1-2013	16:14:23	581200.000000	11624.000000	0.179688	-0.417969	-1.144531	0.085321	0.440367	0.511927	-5.508423	9.384155	-7.598877
C:\Users\cware\Desktop\Steller18Nov\18NovTrials\M27.DSG	11-1-2013	16:14:23	581201.000000	11624.020000	0.160156	-0.304688	-1.171875	0.084404	0.438532	0.511927	-5.279541	8.529663	-10.559082
C:\Users\cware\Desktop\Steller18Nov\18NovTrials\M27.DSG	11-1-2013	16:14:23	581202.000000	11624.040000	0.203125	-0.246094	-1.175781	0.083486	0.437615	0.511009	-5.889893	34.866333	-10.910034
C:\Users\cware\Desktop\Steller18Nov\18NovTrials\M27.DSG	11-1-2013	16:14:23	581203.000000	11624.060000	0.160156	-0.250000	-1.222656	0.078899	0.436697	0.511009	-15.350342	34.362793	-16.845703
C:\Users\cware\Desktop\Steller18Nov\18NovTrials\M27.DSG	11-1-2013	16:14:23	581204.000000	11624.080000	0.289063	-0.285156	-1.140625	0.075229	0.436697	0.511009	-22.415161	28.930664	-18.768311
C:\Users\cware\Desktop\Steller18Nov\18NovTrials\M27.DSG	11-1-2013	16:14:23	581205.000000	11624.100000	0.230469	-0.324219	-1.121094	0.070642	0.434862	0.511927	-21.041870	40.344238	-17.089844
C:\Users\cware\Desktop\Steller18Nov\18NovTrials\M27.DSG	11-1-2013	16:14:23	581206.000000	11624.120000	0.273438	-0.343750	-1.125000	0.066972	0.433028	0.511927	-24.993896	48.477173	-19.760132
C:\Users\cware\Desktop\Steller18Nov\18NovTrials\M27.DSG	11-1-2013	16:14:23	581207.000000	11624.140000	0.285156	-0.414063	-1.105469	0.062385	0.430275	0.511927	-29.235840	33.538818	-21.682739
C:\Users\cware\Desktop\Steller18Nov\18NovTrials\M27.DSG	11-1-2013	16:14:23	581208.000000	11624.160000	0.351563	-0.390625	-1.039063	0.058716	0.427523	0.512844	-36.346436	30.746460	-22.033691
C:\Users\cware\Desktop\Steller18Nov\18NovTrials\M27.DSG	11-1-2013	16:14:23	581209.000000	11624.180000	0.300781	-0.335938	-1.023438	0.057798	0.422936	0.515596	-48.294067	26.306152	-22.720337
C:\Users\cware\Desktop\Steller18Nov\18NovTrials\M27.DSG	11-1-2013	16:14:23	581210.000000	11624.200000	0.382813	-0.335938	-1.046875	0.055963	0.419266	0.519266	-50.155640	12.756348	-24.368286
C:\Users\cware\Desktop\Steller18Nov\18NovTrials\M27.DSG	11-1-2013	16:14:23	581211.000000	11624.220000	0.398438	-0.398438	-0.984375	0.055046	0.412844	0.523853	-59.249878	-0.564575	-27.542114
C:\Users\cware\Desktop\Steller18Nov\18NovTrials\M27.DSG	11-1-2013	16:14:23	581212.000000	11624.240000	0.335938	-0.355469	-1.125000	0.056881	0.406422	0.528440	-56.564331	0.198364	-32.608032
C:\Users\cware\Desktop\Steller18Nov\18NovTrials\M27.DSG	11-1-2013	16:14:23	581213.000000	11624.260000	0.324219	-0.335938	-1.132813	0.060550	0.396330	0.536697	-62.271118	-3.921509	-27.908325
C:\Users\cware\Desktop\Steller18Nov\18NovTrials\M27.DSG	11-1-2013	16:14:23	581214.000000	11624.280000	0.218750	-0.355469	-1.121094	0.062385	0.391743	0.541284	-69.244385	7.873535	-24.047852
C:\Users\cware\Desktop\Steller18Nov\18NovTrials\M27.DSG	11-1-2013	16:14:23	581215.000000	11624.300000	0.214844	-0.281250	-1.074219	0.062385	0.377982	0.550459	-82.077026	4.150391	-23.452759
C:\Users\cware\Desktop\Steller18Nov\18NovTrials\M27.DSG	11-1-2013	16:14:23	581216.000000	11624.320000	0.304688	-0.222656	-1.035156	0.064220	0.369725	0.555963	-90.011597	-13.961792	-28.167725
C:\Users\cware\Desktop\Steller18Nov\18NovTrials\M27.DSG	11-1-2013	16:14:23	581217.000000	11624.340000	0.324219	-0.078125	-1.152344	0.068807	0.352294	0.566972	-86.471558	-5.096436	-25.787354
C:\Users\cware\Desktop\Steller18Nov\18NovTrials\M27.DSG	11-1-2013	16:14:23	581218.000000	11624.360000	0.300781	0.042969	-1.230469	0.069725	0.343119	0.572477	-88.668823	2.593994	-27.374268
C:\Users\cware\Desktop\Steller18Nov\18NovTrials\M27.DSG	11-1-2013	16:14:23	581219.000000	11624.380000	0.347656	0.128906	-1.171875	0.077982	0.324771	0.581651	-87.661743	-26.504517	-33.142090
C:\Users\cware\Desktop\Steller18Nov\18NovTrials\M27.DSG	11-1-2013	16:14:23	581220.000000	11624.400000	0.058594	0.253906	-1.261719	0.079817	0.316514	0.586239	-66.940308	13.031006	-29.739380
C:\Users\cware\Desktop\Steller18Nov\18NovTrials\M27.DSG	11-1-2013	16:14:23	581221.000000	11624.420000	0.117188	0.265625	-1.265625	0.078899	0.305505	0.590826	-41.351318	23.361206	-31.661987
C:\Users\cware\Desktop\Steller18Nov\18NovTrials\M27.DSG	11-1-2013	16:14:23	581222.000000	11624.440000	0.214844	0.339844	-1.253906	0.076147	0.301835	0.591743	-32.821655	18.478394	-37.765503
C:\Users\cware\Desktop\Steller18Nov\18NovTrials\M27.DSG	11-1-2013	16:14:23	581223.000000	11624.460000	0.312500	0.363281	-1.203125	0.076147	0.298165	0.591743	-15.258789	23.483276	-43.563843
C:\Users\cware\Desktop\Steller18Nov\18NovTrials\M27.DSG	11-1-2013	16:14:23	581224.000000	11624.480000	0.234375	0.285156	-1.250000	0.076147	0.299083	0.590826	-2.746582	13.092041	-47.561646
C:\Users\cware\Desktop\Steller18Nov\18NovTrials\M27.DSG	11-1-2013	16:14:23	581225.000000	11624.500000	0.218750	0.203125	-1.269531	0.073394	0.303670	0.588073	7.202148	52.139282	-50.476074
C:\Users\cware\Desktop\Steller18Nov\18NovTrials\M27.DSG	11-1-2013	16:14:23	581226.000000	11624.520000	0.234375	0.156250	-1.304688	0.069725	0.308257	0.586239	7.659912	33.264160	-56.213379
C:\Users\cware\Desktop\Steller18Nov\18NovTrials\M27.DSG	11-1-2013	16:14:23	581227.000000	11624.540000	0.296875	0.015625	-1.246094	0.067890	0.313761	0.584404	17.272949	42.419434	-54.275513
C:\Users\cware\Desktop\Steller18Nov\18NovTrials\M27.DSG	11-1-2013	16:14:23	581228.000000	11624.560000	0.296875	0.015625	-1.246094	0.062385	0.318349	0.579817	16.433716	53.039551	-50.994873
C:\Users\cware\Desktop\Steller18Nov\18NovTrials\M27.DSG	11-1-2013	16:14:23	581229.000000	11624.580000	0.378906	-0.152344	-1.136719	0.058716	0.321101	0.575229	6.195068	61.737061	-54.428101
C:\Users\cware\Desktop\Steller18Nov\18NovTrials\M27.DSG	11-1-2013	16:14:23	581230.000000	11624.600000	0.421875	-0.246094	-1.050781	0.049541	0.327523	0.569725	-7.690430	45.700073	-58.197021
C:\Users\cware\Desktop\Steller18Nov\18NovTrials\M27.DSG	11-1-2013	16:14:23	581231.000000	11624.620000	0.386719	-0.242188	-1.113281	0.047706	0.329358	0.568807	-10.101318	63.461304	-56.152344
C:\Users\cware\Desktop\Steller18Nov\18NovTrials\M27.DSG	11-1-2013	16:14:23	581232.000000	11624.640000	0.488281	-0.203125	-1.136719	0.038532	0.331193	0.566055	-8.834839	57.159424	-53.863525
C:\Users\cware\Desktop\Steller18Nov\18NovTrials\M27.DSG	11-1-2013	16:14:23	581233.000000	11624.660000	0.464844	-0.136719	-1.128906	0.034862	0.332110	0.564220	-19.912720	62.683105	-45.867920
C:\Users\cware\Desktop\Steller18Nov\18NovTrials\M27.DSG	11-1-2013	16:14:23	581234.000000	11624.680000	0.539063	-0.074219	-1.164063	0.026606	0.332110	0.560550	-21.957397	38.101196	-42.846680
C:\Users\cware\Desktop\Steller18Nov\18NovTrials\M27.DSG	11-1-2013	16:14:23	581235.000000	11624.700000	0.437500	-0.085938	-1.128906	0.022018	0.331193	0.560550	-31.555176	62.438965	-35.400391
C:\Users\cware\Desktop\Steller18Nov\18NovTrials\M27.DSG	11-1-2013	16:14:23	581236.000000	11624.720000	0.585938	-0.097656	-1.085938	0.013761	0.326606	0.558716	-40.710449	43.319702	-38.406372
C:\Users\cware\Desktop\Steller18Nov\18NovTrials\M27.DSG	11-1-2013	16:14:23	581237.000000	11624.740000	0.468750	-0.156250	-1.152344	0.011927	0.324771	0.558716	-38.223267	53.619385	-33.187866
C:\Users\cware\Desktop\Steller18Nov\18NovTrials\M27.DSG	11-1-2013	16:14:23	581238.000000	11624.760000	0.503906	-0.179688	-1.078125	0.002752	0.319266	0.558716	-43.670654	47.317505	-31.250000
C:\Users\cware\Desktop\Steller18Nov\18NovTrials\M27.DSG	11-1-2013	16:14:23	581239.000000	11624.780000	0.535156	-0.156250	-1.042969	0.000000	0.315596	0.560550	-49.606323	41.687012	-29.617310
C:\Users\cware\Desktop\Steller18Nov\18NovTrials\M27.DSG	11-1-2013	16:14:23	581240.000000	11624.800000	0.500000	-0.132813	-1.023438	-0.002752	0.306422	0.559633	-51.147461	43.777466	-30.822754
C:\Users\cware\Desktop\Steller18Nov\18NovTrials\M27.DSG	11-1-2013	16:14:23	581241.000000	11624.820000	0.476563	-0.046875	-1.097656	-0.010092	0.304587	0.561468	-53.833008	47.302246	-30.395508
C:\Users\cware\Desktop\Steller18Nov\18NovTrials\M27.DSG	11-1-2013	16:14:23	581242.000000	11624.840000	0.492188	0.042969	-1.093750	-0.012844	0.298165	0.560550	-47.042847	47.775269	-31.600952
C:\Users\cware\Desktop\Steller18Nov\18NovTrials\M27.DSG	11-1-2013	16:14:23	581243.000000	11624.860000	0.441406	0.058594	-1.132813	-0.022018	0.291743	0.559633	-47.912598	55.496216	-25.451660
C:\Users\cware\Desktop\Steller18Nov\18NovTrials\M27.DSG	11-1-2013	16:14:23	581244.000000	11624.880000	0.496094	0.097656	-1.132813	-0.027523	0.287156	0.559633	-40.664673	75.485229	-28.305054
C:\Users\cware\Desktop\Steller18Nov\18NovTrials\M27.DSG	11-1-2013	16:14:23	581245.000000	11624.900000	0.546875	0.066406	-1.093750	-0.041284	0.281651	0.553211	-38.040161	78.277588	-31.402588
C:\Users\cware\Desktop\Steller18Nov\18NovTrials\M27.DSG	11-1-2013	16:14:23	581246.000000	11624.920000	0.613281	0.027344	-1.097656	-0.048624	0.279817	0.550459	-37.963867	76.354980	-33.081055
C:\Users\cware\Desktop\Steller18Nov\18NovTrials\M27.DSG	11-1-2013	16:14:23	581247.000000	11624.940000	0.636719	0.023438	-1.078125	-0.062385	0.274312	0.544037	-40.176392	69.885254	-36.285400
C:\Users\cware\Desktop\Steller18Nov\18NovTrials\M27.DSG	11-1-2013	16:14:23	581248.000000	11624.960000	0.605469	0.058594	-1.085938	-0.066972	0.273394	0.542202	-35.980225	78.445435	-38.192749
C:\Users\cware\Desktop\Steller18Nov\18NovTrials\M27.DSG	11-1-2013	16:14:23	581249.000000	11624.980000	0.648438	0.054688	-1.160156	-0.081651	0.271560	0.533028	-27.008057	77.270508	-41.000366
C:\Users\cware\Desktop\Steller18Nov\18NovTrials\M27.DSG	11-1-2013	16:14:23	581250.000000	11625.000000	0.609375	0.097656	-1.148438	-0.088991	0.271560	0.527523	-16.754150	82.458496	-46.890259
C:\Users\cware\Desktop\Steller18Nov\18NovTrials\M27.DSG	11-1-2013	16:14:23	581251.000000	11625.020000	0.667969	0.078125	-1.089844	-0.100917	0.276147	0.517431	-18.310547	77.804565	-58.502197
C:\Users\cware\Desktop\Steller18Nov\18NovTrials\M27.DSG	11-1-2013	16:14:23	581252.000000	11625.040000	0.753906	0.058594	-1.078125	-0.106422	0.274312	0.514679	-12.374878	73.287964	-72.723389
C:\Users\cware\Desktop\Steller18Nov\18NovTrials\M27.DSG	11-1-2013	16:14:23	581253.000000	11625.060000	0.761719	-0.031250	-1.128906	-0.115596	0.287156	0.499083	-3.067017	98.815918	-80.169678
C:\Users\cware\Desktop\Steller18Nov\18NovTrials\M27.DSG	11-1-2013	16:14:23	581254.000000	11625.080000	0.738281	-0.152344	-1.097656	-0.120183	0.294495	0.491743	-6.271362	106.430054	-86.334229
C:\Users\cware\Desktop\Steller18Nov\18NovTrials\M27.DSG	11-1-2013	16:14:23	581255.000000	11625.100000	0.734375	-0.242188	-0.953125	-0.133945	0.306422	0.474312	-18.341064	116.256714	-93.170166
C:\Users\cware\Desktop\Steller18Nov\18NovTrials\M27.DSG	11-1-2013	16:14:23	581256.000000	11625.120000	0.734375	-0.242188	-0.953125	-0.138532	0.313761	0.466972	-34.912109	121.002197	-93.093872
C:\Users\cware\Desktop\Steller18Nov\18NovTrials\M27.DSG	11-1-2013	16:14:23	581257.000000	11625.140000	0.816406	-0.437500	-0.777344	-0.150459	0.320183	0.450459	-64.346313	117.767334	-84.365845
C:\Users\cware\Desktop\Steller18Nov\18NovTrials\M27.DSG	11-1-2013	16:14:23	581258.000000	11625.160000	0.777344	-0.523438	-0.718750	-0.155963	0.321101	0.444037	-90.713501	127.410889	-74.096680
C:\Users\cware\Desktop\Steller18Nov\18NovTrials\M27.DSG	11-1-2013	16:14:23	581259.000000	11625.180000	0.832031	-0.539063	-0.691406	-0.170642	0.316514	0.433028	-121.154785	130.111694	-59.738159
C:\Users\cware\Desktop\Steller18Nov\18NovTrials\M27.DSG	11-1-2013	16:14:23	581260.000000	11625.200000	0.886719	-0.503906	-0.691406	-0.177064	0.310092	0.427523	-146.865845	138.214111	-46.401978
C:\Users\cware\Desktop\Steller18Nov\18NovTrials\M27.DSG	11-1-2013	16:14:23	581261.000000	11625.220000	0.957031	-0.410156	-0.640625	-0.193578	0.293578	0.418349	-175.338745	126.266479	-34.790039
C:\Users\cware\Desktop\Steller18Nov\18NovTrials\M27.DSG	11-1-2013	16:14:23	581262.000000	11625.240000	0.972656	-0.242188	-0.656250	-0.201835	0.281651	0.414679	-191.177368	141.433716	-27.557373
C:\Users\cware\Desktop\Steller18Nov\18NovTrials\M27.DSG	11-1-2013	16:14:23	581263.000000	11625.260000	1.128906	-0.070313	-0.589844	-0.222018	0.256881	0.403670	-194.274902	137.222290	-19.348145
C:\Users\cware\Desktop\Steller18Nov\18NovTrials\M27.DSG	11-1-2013	16:14:23	581264.000000	11625.280000	1.218750	0.101563	-0.531250	-0.232110	0.244954	0.396330	-178.970337	127.975464	-12.496948
C:\Users\cware\Desktop\Steller18Nov\18NovTrials\M27.DSG	11-1-2013	16:14:23	581265.000000	11625.300000	1.335938	0.285156	-0.445313	-0.239450	0.222936	0.382569	-149.963379	121.597290	-15.777588
C:\Users\cware\Desktop\Steller18Nov\18NovTrials\M27.DSG	11-1-2013	16:14:23	581266.000000	11625.320000	1.378906	0.406250	-0.445313	-0.253211	0.215596	0.373394	-130.828857	95.260620	-27.587891
C:\Users\cware\Desktop\Steller18Nov\18NovTrials\M27.DSG	11-1-2013	16:14:23	581267.000000	11625.340000	1.339844	0.425781	-0.480469	-0.259633	0.211009	0.366972	-110.473633	92.361450	-32.943726
C:\Users\cware\Desktop\Steller18Nov\18NovTrials\M27.DSG	11-1-2013	16:14:23	581268.000000	11625.360000	1.351563	0.460938	-0.496094	-0.269725	0.204587	0.349541	-90.560913	105.560303	-35.552979
C:\Users\cware\Desktop\Steller18Nov\18NovTrials\M27.DSG	11-1-2013	16:14:23	581269.000000	11625.380000	1.460938	0.398438	-0.382813	-0.276147	0.202752	0.339450	-87.783813	92.529297	-40.878296
C:\Users\cware\Desktop\Steller18Nov\18NovTrials\M27.DSG	11-1-2013	16:14:23	581270.000000	11625.400000	1.531250	0.312500	-0.253906	-0.283486	0.202752	0.322018	-90.591431	89.538574	-42.907715
C:\Users\cware\Desktop\Steller18Nov\18NovTrials\M27.DSG	11-1-2013	16:14:23	581271.000000	11625.420000	1.605469	0.207031	-0.277344	-0.288073	0.202752	0.313761	-97.259521	93.460083	-46.752930
C:\Users\cware\Desktop\Steller18Nov\18NovTrials\M27.DSG	11-1-2013	16:14:23	581272.000000	11625.440000	1.761719	0.238281	-0.316406	-0.294495	0.203670	0.297248	-107.131958	80.444336	-44.937134
C:\Users\cware\Desktop\Steller18Nov\18NovTrials\M27.DSG	11-1-2013	16:14:23	581273.000000	11625.460000	1.789063	0.199219	-0.332031	-0.297248	0.202752	0.288991	-114.517212	55.877686	-28.625488
C:\Users\cware\Desktop\Steller18Nov\18NovTrials\M27.DSG	11-1-2013	16:14:23	581274.000000	11625.480000	1.996094	0.167969	-0.250000	-0.299083	0.197248	0.285321	-124.359131	1.327515	-26.153564
C:\Users\cware\Desktop\Steller18Nov\18NovTrials\M27.DSG	11-1-2013	16:14:23	581275.000000	11625.500000	1.996094	0.238281	-0.140625	-0.299083	0.194495	0.291743	-129.760742	-56.945801	-52.185059
C:\Users\cware\Desktop\Steller18Nov\18NovTrials\M27.DSG	11-1-2013	16:14:23	581276.000000	11625.520000	1.980469	0.378906	-0.304688	-0.290826	0.194495	0.308257	-102.203369	-2.685547	-50.140381
C:\Users\cware\Desktop\Steller18Nov\18NovTrials\M27.DSG	11-1-2013	16:14:23	581277.000000	11625.540000	1.406250	0.187500	-1.082031	-0.289908	0.194495	0.306422	-91.506958	41.213989	-34.881592
C:\Users\cware\Desktop\Steller18Nov\18NovTrials\M27.DSG	11-1-2013	16:14:23	581278.000000	11625.560000	1.339844	-0.226563	-0.917969	-0.291743	0.188991	0.298165	-128.005981	60.028076	-34.179688
C:\Users\cware\Desktop\Steller18Nov\18NovTrials\M27.DSG	11-1-2013	16:14:23	581279.000000	11625.580000	1.390625	-0.464844	-0.699219	-0.292661	0.185321	0.294495	-139.770508	69.000244	-16.479492
C:\Users\cware\Desktop\Steller18Nov\18NovTrials\M27.DSG	11-1-2013	16:14:23	581280.000000	11625.600000	1.253906	-0.980469	-0.511719	-0.294495	0.179817	0.288073	-141.738892	45.059204	0.320435
C:\Users\cware\Desktop\Steller18Nov\18NovTrials\M27.DSG	11-1-2013	16:14:23	581281.000000	11625.620000	1.128906	-1.242188	-0.304688	-0.299083	0.164220	0.279817	-155.700684	67.459106	1.037598
C:\Users\cware\Desktop\Steller18Nov\18NovTrials\M27.DSG	11-1-2013	16:14:23	581282.000000	11625.640000	1.222656	-0.773438	-0.011719	-0.302752	0.155963	0.276147	-153.350830	10.986328	-26.550293
C:\Users\cware\Desktop\Steller18Nov\18NovTrials\M27.DSG	11-1-2013	16:14:23	581283.000000	11625.660000	1.042969	-0.238281	0.343750	-0.301835	0.148624	0.280734	-141.006470	0.579834	-26.763916
C:\Users\cware\Desktop\Steller18Nov\18NovTrials\M27.DSG	11-1-2013	16:14:23	581284.000000	11625.680000	1.042969	-0.238281	0.343750	-0.301835	0.144954	0.282569	-144.638062	-55.450439	-20.538330
C:\Users\cware\Desktop\Steller18Nov\18NovTrials\M27.DSG	11-1-2013	16:14:23	581285.000000	11625.700000	0.925781	-0.347656	0.250000	-0.293578	0.136697	0.307339	-159.881592	-112.304688	-29.968262
C:\Users\cware\Desktop\Steller18Nov\18NovTrials\M27.DSG	11-1-2013	16:14:23	581286.000000	11625.720000	0.769531	-0.593750	0.308594	-0.288073	0.131193	0.322018	-155.075073	-63.308716	0.534058
C:\Users\cware\Desktop\Steller18Nov\18NovTrials\M27.DSG	11-1-2013	16:14:23	581287.000000	11625.740000	0.980469	-0.593750	0.425781	-0.283486	0.111927	0.338532	-145.111084	-69.183350	15.655518
C:\Users\cware\Desktop\Steller18Nov\18NovTrials\M27.DSG	11-1-2013	16:14:23	581288.000000	11625.760000	1.183594	-0.386719	0.117188	-0.280734	0.100917	0.348624	-135.177612	-109.481812	40.954590
C:\Users\cware\Desktop\Steller18Nov\18NovTrials\M27.DSG	11-1-2013	16:14:23	581289.000000	11625.780000	1.164063	-0.097656	0.398438	-0.261468	0.074312	0.385321	-119.537354	-234.695435	45.761108
C:\Users\cware\Desktop\Steller18Nov\18NovTrials\M27.DSG	11-1-2013	16:14:23	581290.000000	11625.800000	0.238281	0.230469	0.421875	-0.243119	0.061468	0.411927	-91.369629	-226.547241	31.173706
C:\Users\cware\Desktop\Steller18Nov\18NovTrials\M27.DSG	11-1-2013	16:14:23	581291.000000	11625.820000	0.035156	0.476563	0.308594	-0.210092	0.043119	0.449541	-58.303833	-126.129150	1.892090
C:\Users\cware\Desktop\Steller18Nov\18NovTrials\M27.DSG	11-1-2013	16:14:23	581292.000000	11625.840000	0.136719	0.375000	0.921875	-0.196330	0.034862	0.463303	-79.925537	-107.238770	-8.666992
C:\Users\cware\Desktop\Steller18Nov\18NovTrials\M27.DSG	11-1-2013	16:14:23	581293.000000	11625.860000	0.597656	0.261719	0.250000	-0.162385	0.030275	0.496330	-33.767700	-194.030762	-28.045654
C:\Users\cware\Desktop\Steller18Nov\18NovTrials\M27.DSG	11-1-2013	16:14:23	581294.000000	11625.880000	0.074219	0.062500	0.390625	-0.144037	0.027523	0.510092	-71.960449	-176.162720	-20.751953
C:\Users\cware\Desktop\Steller18Nov\18NovTrials\M27.DSG	11-1-2013	16:14:23	581295.000000	11625.900000	-0.156250	-0.289063	0.449219	-0.109174	0.011927	0.536697	-105.972290	-152.847290	-3.082275
C:\Users\cware\Desktop\Steller18Nov\18NovTrials\M27.DSG	11-1-2013	16:14:23	581296.000000	11625.920000	-0.304688	-0.382813	0.351563	-0.093578	0.000917	0.546789	-101.867676	-138.946533	8.972168
C:\Users\cware\Desktop\Steller18Nov\18NovTrials\M27.DSG	11-1-2013	16:14:23	581297.000000	11625.940000	-0.371094	-0.140625	0.179688	-0.066972	-0.022936	0.559633	-93.994141	-103.317261	10.055542
C:\Users\cware\Desktop\Steller18Nov\18NovTrials\M27.DSG	11-1-2013	16:14:23	581298.000000	11625.960000	-0.238281	0.144531	0.109375	-0.056881	-0.033028	0.565138	-87.127686	-88.119507	7.034302
C:\Users\cware\Desktop\Steller18Nov\18NovTrials\M27.DSG	11-1-2013	16:14:23	581299.000000	11625.980000	-0.035156	0.218750	0.160156	-0.035780	-0.051376	0.570642	-68.756104	-102.035522	3.280640
C:\Users\cware\Desktop\Steller18Nov\18NovTrials\M27.DSG	11-1-2013	16:14:23	581300.000000	11626.000000	-0.035156	0.250000	0.152344	-0.024771	-0.057798	0.575229	-30.715942	-104.522705	-4.455566
C:\Users\cware\Desktop\Steller18Nov\18NovTrials\M27.DSG	11-1-2013	16:14:23	581301.000000	11626.020000	0.039063	0.289063	0.066406	0.000917	-0.053211	0.587156	40.603638	-134.216309	-25.634766
C:\Users\cware\Desktop\Steller18Nov\18NovTrials\M27.DSG	11-1-2013	16:14:23	581302.000000	11626.040000	0.273438	0.410156	-0.406250	0.018349	-0.042202	0.595413	104.522705	-179.000854	-46.478271
C:\Users\cware\Desktop\Steller18Nov\18NovTrials\M27.DSG	11-1-2013	16:14:23	581303.000000	11626.060000	0.425781	0.667969	-0.796875	0.039450	-0.009174	0.613761	116.149902	-200.744629	-46.173096
C:\Users\cware\Desktop\Steller18Nov\18NovTrials\M27.DSG	11-1-2013	16:14:23	581304.000000	11626.080000	0.238281	0.980469	-0.820313	0.087156	0.006422	0.618349	104.370117	-172.714233	-46.020508
C:\Users\cware\Desktop\Steller18Nov\18NovTrials\M27.DSG	11-1-2013	16:14:23	581305.000000	11626.100000	-0.035156	0.960938	-0.980469	0.107339	0.020183	0.623853	90.393066	-133.026123	-30.792236
C:\Users\cware\Desktop\Steller18Nov\18NovTrials\M27.DSG	11-1-2013	16:14:23	581306.000000	11626.120000	-0.203125	0.929688	-1.093750	0.142202	0.044954	0.630275	83.511353	-112.686157	-9.414673
C:\Users\cware\Desktop\Steller18Nov\18NovTrials\M27.DSG	11-1-2013	16:14:23	581307.000000	11626.140000	-0.324219	0.750000	-1.234375	0.156881	0.055963	0.631193	70.724487	-92.697144	24.139404
C:\Users\cware\Desktop\Steller18Nov\18NovTrials\M27.DSG	11-1-2013	16:14:23	581308.000000	11626.160000	-0.351563	0.628906	-1.257813	0.179817	0.078899	0.633945	49.346924	-69.351196	56.182861
C:\Users\cware\Desktop\Steller18Nov\18NovTrials\M27.DSG	11-1-2013	16:14:23	581309.000000	11626.180000	-0.261719	0.621094	-1.109375	0.187156	0.083486	0.633945	-15.441895	-62.026978	105.133057
C:\Users\cware\Desktop\Steller18Nov\18NovTrials\M27.DSG	11-1-2013	16:14:23	581310.000000	11626.200000	0.015625	0.597656	-1.097656	0.204587	0.081651	0.632110	-75.073242	-133.590698	119.644165
C:\Users\cware\Desktop\Steller18Nov\18NovTrials\M27.DSG	11-1-2013	16:14:23	581311.000000	11626.220000	1.203125	-1.117188	-2.000000	0.229358	0.075229	0.630275	3.265381	-263.519287	-1.312256
C:\Users\cware\Desktop\Steller18Nov\18NovTrials\M27.DSG	11-1-2013	16:14:23	581312.000000	11626.240000	1.203125	-1.117188	-2.000000	0.277064	0.086239	0.622018	51.544189	-53.527832	-82.733154
C:\Users\cware\Desktop\Steller18Nov\18NovTrials\M27.DSG	11-1-2013	16:14:23	581313.000000	11626.260000	-0.582031	-1.019531	-1.898438	0.277982	0.088991	0.622018	-40.008545	-18.966675	-112.945557
C:\Users\cware\Desktop\Steller18Nov\18NovTrials\M27.DSG	11-1-2013	16:14:23	581314.000000	11626.280000	-0.250000	-0.394531	-2.000000	0.283486	0.073394	0.622018	-61.203003	-58.364868	-123.733521
C:\Users\cware\Desktop\Steller18Nov\18NovTrials\M27.DSG	11-1-2013	16:14:23	581315.000000	11626.300000	0.117188	0.406250	-2.000000	0.293578	0.063303	0.618349	-27.740479	-110.610962	-137.405396
C:\Users\cware\Desktop\Steller18Nov\18NovTrials\M27.DSG	11-1-2013	16:14:23	581316.000000	11626.320000	-0.039063	0.910156	-1.933594	0.322018	0.054128	0.610092	1.541138	-119.277954	-145.401001
C:\Users\cware\Desktop\Steller18Nov\18NovTrials\M27.DSG	11-1-2013	16:14:23	581317.000000	11626.340000	-0.074219	0.175781	-0.417969	0.336697	0.049541	0.605505	-71.578979	-125.549316	-110.885620
C:\Users\cware\Desktop\Steller18Nov\18NovTrials\M27.DSG	11-1-2013	16:14:23	581318.000000	11626.360000	0.054688	-0.824219	0.472656	0.350459	0.036697	0.598165	-76.583862	-87.982178	-96.191406
C:\Users\cware\Desktop\Steller18Nov\18NovTrials\M27.DSG	11-1-2013	16:14:23	581319.000000	11626.380000	-1.406250	-1.445313	-0.453125	0.361468	0.020183	0.590826	33.157349	127.532959	-43.090820
C:\Users\cware\Desktop\Steller18Nov\18NovTrials\M27.DSG	11-1-2013	16:14:23	581320.000000	11626.400000	-1.394531	-1.656250	-1.140625	0.343119	0.023853	0.597248	75.210571	348.297119	-83.587646
C:\Users\cware\Desktop\Steller18Nov\18NovTrials\M27.DSG	11-1-2013	16:14:23	581321.000000	11626.420000	-0.242188	-1.656250	-1.109375	0.249541	0.039450	0.618349	115.158081	481.506348	-148.056030
C:\Users\cware\Desktop\Steller18Nov\18NovTrials\M27.DSG	11-1-2013	16:14:23	581322.000000	11626.440000	1.101563	-1.769531	-0.691406	0.187156	0.049541	0.622936	148.590088	311.630249	-203.582764
C:\Users\cware\Desktop\Steller18Nov\18NovTrials\M27.DSG	11-1-2013	16:14:23	581323.000000	11626.460000	1.636719	-2.000000	-0.832031	0.109174	0.099083	0.615596	163.040161	288.391113	-208.068848
C:\Users\cware\Desktop\Steller18Nov\18NovTrials\M27.DSG	11-1-2013	16:14:23	581324.000000	11626.480000	1.570313	-2.000000	-1.375000	0.074312	0.122936	0.608257	121.887207	174.530029	-161.712646
C:\Users\cware\Desktop\Steller18Nov\18NovTrials\M27.DSG	11-1-2013	16:14:23	581325.000000	11626.500000	1.535156	-1.824219	-1.285156	0.038532	0.157798	0.595413	53.619385	34.179688	-161.575317
C:\Users\cware\Desktop\Steller18Nov\18NovTrials\M27.DSG	11-1-2013	16:14:23	581326.000000	11626.520000	1.089844	-1.195313	-1.039063	0.042202	0.166972	0.593578	-19.027710	-81.466675	-88.317871
C:\Users\cware\Desktop\Steller18Nov\18NovTrials\M27.DSG	11-1-2013	16:14:23	581327.000000	11626.540000	0.160156	-0.812500	-0.675781	0.066055	0.157798	0.598165	-96.588135	-39.642334	29.647827
C:\Users\cware\Desktop\Steller18Nov\18NovTrials\M27.DSG	11-1-2013	16:14:23	581328.000000	11626.560000	-0.449219	-0.273438	-0.250000	0.069725	0.143119	0.598165	-86.074829	35.614014	65.994263
C:\Users\cware\Desktop\Steller18Nov\18NovTrials\M27.DSG	11-1-2013	16:14:23	581329.000000	11626.580000	-0.425781	0.054688	-0.046875	0.055963	0.113761	0.593578	-118.698120	128.555298	70.144653
C:\Users\cware\Desktop\Steller18Nov\18NovTrials\M27.DSG	11-1-2013	16:14:23	581330.000000	11626.600000	-0.046875	-0.574219	-0.156250	0.044037	0.091743	0.588073	-189.483643	89.447021	106.414795
C:\Users\cware\Desktop\Steller18Nov\18NovTrials\M27.DSG	11-1-2013	16:14:23	581331.000000	11626.620000	-0.468750	-0.710938	-0.156250	0.014679	0.032110	0.569725	-192.596436	188.980103	173.309326
C:\Users\cware\Desktop\Steller18Nov\18NovTrials\M27.DSG	11-1-2013	16:14:23	581332.000000	11626.640000	0.085938	-0.253906	0.472656	-0.001835	0.000000	0.556881	-182.174683	162.628174	229.949951
C:\Users\cware\Desktop\Steller18Nov\18NovTrials\M27.DSG	11-1-2013	16:14:23	581333.000000	11626.660000	0.617188	-0.003906	0.695313	-0.019266	-0.066972	0.524771	-193.145752	93.063354	240.631104
C:\Users\cware\Desktop\Steller18Nov\18NovTrials\M27.DSG	11-1-2013	16:14:23	581334.000000	11626.680000	1.457031	-0.105469	0.335938	-0.019266	-0.095413	0.511009	-108.688354	-80.810547	106.445313
C:\Users\cware\Desktop\Steller18Nov\18NovTrials\M27.DSG	11-1-2013	16:14:23	581335.000000	11626.700000	1.996094	-0.781250	-1.667969	0.091743	-0.137615	0.522018	-268.051147	-459.213257	164.520264
C:\Users\cware\Desktop\Steller18Nov\18NovTrials\M27.DSG	11-1-2013	16:14:23	581336.000000	11626.720000	-0.058594	0.835938	-1.000000	0.131193	-0.166055	0.502752	-212.265015	-198.211670	129.287720
C:\Users\cware\Desktop\Steller18Nov\18NovTrials\M27.DSG	11-1-2013	16:14:23	581337.000000	11626.740000	-0.171875	1.996094	-0.417969	0.172477	-0.183486	0.476147	59.783936	-8.209229	61.279297
C:\Users\cware\Desktop\Steller18Nov\18NovTrials\M27.DSG	11-1-2013	16:14:23	581338.000000	11626.760000	-0.953125	1.996094	-1.507813	0.172477	-0.163303	0.480734	299.667358	134.552002	6.851196
C:\Users\cware\Desktop\Steller18Nov\18NovTrials\M27.DSG	11-1-2013	16:14:23	581339.000000	11626.780000	0.105469	1.027344	-0.679688	0.156881	-0.095413	0.504587	327.819824	20.568848	12.054443
C:\Users\cware\Desktop\Steller18Nov\18NovTrials\M27.DSG	11-1-2013	16:14:23	581340.000000	11626.800000	0.320313	0.445313	-0.816406	0.158716	-0.066972	0.512844	227.645874	35.507202	104.309082
C:\Users\cware\Desktop\Steller18Nov\18NovTrials\M27.DSG	11-1-2013	16:14:23	581341.000000	11626.820000	0.835938	0.308594	-0.847656	0.157798	-0.032110	0.517431	108.169556	-11.169434	161.163330
C:\Users\cware\Desktop\Steller18Nov\18NovTrials\M27.DSG	11-1-2013	16:14:23	581342.000000	11626.840000	1.023438	0.316406	-0.808594	0.166055	-0.022936	0.516514	54.534912	-33.325195	151.672363
C:\Users\cware\Desktop\Steller18Nov\18NovTrials\M27.DSG	11-1-2013	16:14:23	581343.000000	11626.860000	0.996094	0.359375	-0.910156	0.171560	-0.019266	0.515596	58.593750	-73.593140	102.355957
C:\Users\cware\Desktop\Steller18Nov\18NovTrials\M27.DSG	11-1-2013	16:14:23	581344.000000	11626.880000	0.699219	0.367188	-1.007813	0.188073	0.000917	0.511009	98.861694	-80.368042	62.820435
C:\Users\cware\Desktop\Steller18Nov\18NovTrials\M27.DSG	11-1-2013	16:14:23	581345.000000	11626.900000	0.312500	0.449219	-1.062500	0.195413	0.015596	0.508257	130.752563	-49.926758	33.065796
C:\Users\cware\Desktop\Steller18Nov\18NovTrials\M27.DSG	11-1-2013	16:14:23	581346.000000	11626.920000	0.218750	0.367188	-1.101563	0.202752	0.048624	0.507339	140.411377	-42.312622	8.926392
C:\Users\cware\Desktop\Steller18Nov\18NovTrials\M27.DSG	11-1-2013	16:14:23	581347.000000	11626.940000	0.175781	-0.003906	-1.160156	0.203670	0.066055	0.506422	122.390747	-46.005249	2.456665
C:\Users\cware\Desktop\Steller18Nov\18NovTrials\M27.DSG	11-1-2013	16:14:23	581348.000000	11626.960000	-0.058594	-0.187500	-0.871094	0.209174	0.094495	0.508257	83.724976	-12.298584	13.992310
C:\Users\cware\Desktop\Steller18Nov\18NovTrials\M27.DSG	11-1-2013	16:14:23	581349.000000	11626.980000	-0.027344	-0.261719	-0.347656	0.207339	0.106422	0.508257	26.992798	-4.272461	-0.747681
C:\Users\cware\Desktop\Steller18Nov\18NovTrials\M27.DSG	11-1-2013	16:14:23	581350.000000	11627.000000	0.769531	-0.546875	-0.320313	0.208257	0.112844	0.510092	-53.100586	-140.090942	-29.464722
C:\Users\cware\Desktop\Steller18Nov\18NovTrials\M27.DSG	11-1-2013	16:14:23	581351.000000	11627.020000	1.429688	-1.394531	-1.199219	0.233945	0.109174	0.509174	-54.092407	-285.888672	-75.698853
C:\Users\cware\Desktop\Steller18Nov\18NovTrials\M27.DSG	11-1-2013	16:14:23	581352.000000	11627.040000	-1.117188	-1.660156	-1.281250	0.270642	0.103670	0.504587	-40.679932	-12.268066	-97.015381
C:\Users\cware\Desktop\Steller18Nov\18NovTrials\M27.DSG	11-1-2013	16:14:23	581353.000000	11627.060000	-0.417969	-1.484375	-1.429688	0.267890	0.100917	0.504587	23.971558	40.954590	-187.118530
C:\Users\cware\Desktop\Steller18Nov\18NovTrials\M27.DSG	11-1-2013	16:14:23	581354.000000	11627.080000	-0.210938	-1.593750	-1.554688	0.256881	0.111009	0.504587	117.233276	55.740356	-178.436279
C:\Users\cware\Desktop\Steller18Nov\18NovTrials\M27.DSG	11-1-2013	16:14:23	581355.000000	11627.100000	-0.343750	-1.492188	-1.738281	0.250459	0.124771	0.505505	183.120728	102.157593	-124.130249
C:\Users\cware\Desktop\Steller18Nov\18NovTrials\M27.DSG	11-1-2013	16:14:23	581356.000000	11627.120000	-0.265625	-1.296875	-1.675781	0.241284	0.155046	0.503670	148.818970	116.378784	-92.498779
C:\Users\cware\Desktop\Steller18Nov\18NovTrials\M27.DSG	11-1-2013	16:14:23	581357.000000	11627.140000	-0.128906	-1.222656	-1.511719	0.220183	0.166972	0.499083	123.382568	149.154663	-94.314575
C:\Users\cware\Desktop\Steller18Nov\18NovTrials\M27.DSG	11-1-2013	16:14:23	581358.000000	11627.160000	0.132813	-1.191406	-1.425781	0.208257	0.177982	0.496330	101.943970	111.297607	-101.837158
C:\Users\cware\Desktop\Steller18Nov\18NovTrials\M27.DSG	11-1-2013	16:14:23	581359.000000	11627.180000	0.210938	-1.167969	-1.269531	0.190826	0.191743	0.489908	56.243896	123.657227	-95.718384
C:\Users\cware\Desktop\Steller18Nov\18NovTrials\M27.DSG	11-1-2013	16:14:23	581360.000000	11627.200000	0.257813	-1.210938	-1.039063	0.181651	0.193578	0.487156	10.986328	106.338501	-108.779907
C:\Users\cware\Desktop\Steller18Nov\18NovTrials\M27.DSG	11-1-2013	16:14:23	581361.000000	11627.220000	0.402344	-1.121094	-0.730469	0.172477	0.186239	0.482569	-50.949097	81.085205	-110.763550
C:\Users\cware\Desktop\Steller18Nov\18NovTrials\M27.DSG	11-1-2013	16:14:23	581362.000000	11627.240000	0.386719	-1.164063	-0.691406	0.168807	0.177064	0.480734	-71.731567	74.325562	-94.680786
C:\Users\cware\Desktop\Steller18Nov\18NovTrials\M27.DSG	11-1-2013	16:14:23	581363.000000	11627.260000	-0.019531	-1.125000	-0.542969	0.159633	0.155963	0.478899	-108.398438	111.557007	-25.360107
C:\Users\cware\Desktop\Steller18Nov\18NovTrials\M27.DSG	11-1-2013	16:14:23	581364.000000	11627.280000	-0.386719	-1.195313	-0.628906	0.151376	0.138532	0.477064	-167.648315	192.092896	44.235229
C:\Users\cware\Desktop\Steller18Nov\18NovTrials\M27.DSG	11-1-2013	16:14:23	581365.000000	11627.300000	0.062500	-0.421875	-0.089844	0.119266	0.096330	0.467890	-205.673218	200.942993	100.997925
C:\Users\cware\Desktop\Steller18Nov\18NovTrials\M27.DSG	11-1-2013	16:14:23	581366.000000	11627.320000	0.062500	-0.421875	-0.089844	0.103670	0.072477	0.459633	-212.371826	144.500732	134.567261
C:\Users\cware\Desktop\Steller18Nov\18NovTrials\M27.DSG	11-1-2013	16:14:23	581367.000000	11627.340000	0.640625	0.156250	0.687500	0.088073	0.024771	0.442202	-201.095581	113.800049	166.778564
C:\Users\cware\Desktop\Steller18Nov\18NovTrials\M27.DSG	11-1-2013	16:14:23	581368.000000	11627.360000	1.167969	0.351563	0.187500	0.084404	0.003670	0.431193	-131.423950	161.102295	190.002441
C:\Users\cware\Desktop\Steller18Nov\18NovTrials\M27.DSG	11-1-2013	16:14:23	581369.000000	11627.380000	1.996094	0.542969	-0.238281	0.071560	-0.024771	0.411927	-10.833740	79.986572	194.473267
C:\Users\cware\Desktop\Steller18Nov\18NovTrials\M27.DSG	11-1-2013	16:14:23	581370.000000	11627.400000	1.996094	0.832031	-0.371094	0.078899	-0.031193	0.409174	-25.390625	-259.277344	164.169312
C:\Users\cware\Desktop\Steller18Nov\18NovTrials\M27.DSG	11-1-2013	16:14:23	581371.000000	11627.420000	1.191406	1.207031	-0.925781	0.133028	-0.050459	0.408257	-55.023193	-233.306885	136.199951
C:\Users\cware\Desktop\Steller18Nov\18NovTrials\M27.DSG	11-1-2013	16:14:23	581372.000000	11627.440000	0.156250	1.343750	-0.890625	0.156881	-0.056881	0.404587	18.417358	-136.840820	125.289917
C:\Users\cware\Desktop\Steller18Nov\18NovTrials\M27.DSG	11-1-2013	16:14:23	581373.000000	11627.460000	-0.066406	1.253906	-0.585938	0.188991	-0.054128	0.402752	91.598511	-98.770142	101.058960
C:\Users\cware\Desktop\Steller18Nov\18NovTrials\M27.DSG	11-1-2013	16:14:23	581374.000000	11627.480000	-0.003906	0.964844	-0.394531	0.202752	-0.044037	0.406422	139.175415	-116.821289	56.549072
C:\Users\cware\Desktop\Steller18Nov\18NovTrials\M27.DSG	11-1-2013	16:14:23	581375.000000	11627.500000	-0.230469	0.355469	-0.117188	0.217431	-0.015596	0.413761	182.647705	-27.450562	22.323608
C:\Users\cware\Desktop\Steller18Nov\18NovTrials\M27.DSG	11-1-2013	16:14:23	581376.000000	11627.520000	0.121094	-0.386719	0.148438	0.218349	0.002752	0.416514	203.140259	-43.502808	-27.114868
C:\Users\cware\Desktop\Steller18Nov\18NovTrials\M27.DSG	11-1-2013	16:14:23	581377.000000	11627.540000	0.199219	-0.726563	0.390625	0.218349	0.035780	0.417431	181.991577	-54.519653	-51.055908
C:\Users\cware\Desktop\Steller18Nov\18NovTrials\M27.DSG	11-1-2013	16:14:23	581378.000000	11627.560000	0.750000	-0.832031	0.734375	0.217431	0.049541	0.415596	150.009155	-132.644653	-101.531982
C:\Users\cware\Desktop\Steller18Nov\18NovTrials\M27.DSG	11-1-2013	16:14:23	581379.000000	11627.580000	-0.082031	-0.578125	-0.308594	0.227523	0.069725	0.407339	82.122803	-91.125488	-95.596313
C:\Users\cware\Desktop\Steller18Nov\18NovTrials\M27.DSG	11-1-2013	16:14:23	581380.000000	11627.600000	-0.523438	-0.058594	0.140625	0.241284	0.077064	0.402752	60.012817	-106.323242	-93.811035
C:\Users\cware\Desktop\Steller18Nov\18NovTrials\M27.DSG	11-1-2013	16:14:23	581381.000000	11627.620000	0.132813	0.136719	-0.824219	0.249541	0.083486	0.397248	96.633911	-166.046143	-91.217041
C:\Users\cware\Desktop\Steller18Nov\18NovTrials\M27.DSG	11-1-2013	16:14:23	581382.000000	11627.640000	0.230469	-1.691406	-1.832031	0.267890	0.098165	0.390826	-46.936035	-126.098633	49.057007
C:\Users\cware\Desktop\Steller18Nov\18NovTrials\M27.DSG	11-1-2013	16:14:23	581383.000000	11627.660000	0.671875	-1.648438	-2.000000	0.283486	0.098165	0.387156	-108.489990	-160.705566	-52.032471
C:\Users\cware\Desktop\Steller18Nov\18NovTrials\M27.DSG	11-1-2013	16:14:23	581384.000000	11627.680000	-1.875000	-1.394531	-2.000000	0.307339	0.085321	0.378899	-39.596558	-108.657837	-133.300781
C:\Users\cware\Desktop\Steller18Nov\18NovTrials\M27.DSG	11-1-2013	16:14:23	581385.000000	11627.700000	-1.886719	-1.167969	-2.000000	0.312844	0.079817	0.377982	21.789551	-13.961792	-124.847412
C:\Users\cware\Desktop\Steller18Nov\18NovTrials\M27.DSG	11-1-2013	16:14:23	581386.000000	11627.720000	-0.792969	-0.882813	-2.000000	0.313761	0.077064	0.380734	28.106689	26.031494	-75.775146
C:\Users\cware\Desktop\Steller18Nov\18NovTrials\M27.DSG	11-1-2013	16:14:23	581387.000000	11627.740000	-0.152344	-0.300781	-1.476563	0.314679	0.077064	0.383486	28.015137	8.789063	-50.354004
C:\Users\cware\Desktop\Steller18Nov\18NovTrials\M27.DSG	11-1-2013	16:14:23	581388.000000	11627.760000	0.144531	-0.023438	-1.042969	0.316514	0.077982	0.382569	5.401611	15.945435	-48.690796
C:\Users\cware\Desktop\Steller18Nov\18NovTrials\M27.DSG	11-1-2013	16:14:23	581389.000000	11627.780000	0.375000	-0.121094	-0.808594	0.317431	0.076147	0.380734	15.213013	3.921509	-55.328369
C:\Users\cware\Desktop\Steller18Nov\18NovTrials\M27.DSG	11-1-2013	16:14:23	581390.000000	11627.800000	0.195313	-0.355469	-0.792969	0.320183	0.076147	0.378899	22.552490	-19.500732	-26.962280
C:\Users\cware\Desktop\Steller18Nov\18NovTrials\M27.DSG	11-1-2013	16:14:23	581391.000000	11627.820000	-0.042969	-0.484375	-0.859375	0.320183	0.077064	0.377064	17.196655	18.905640	0.656128
C:\Users\cware\Desktop\Steller18Nov\18NovTrials\M27.DSG	11-1-2013	16:14:23	581392.000000	11627.840000	-0.468750	-0.582031	-0.984375	0.317431	0.079817	0.376147	-1.663208	54.977417	22.506714
C:\Users\cware\Desktop\Steller18Nov\18NovTrials\M27.DSG	11-1-2013	16:14:23	581393.000000	11627.860000	-0.234375	-0.769531	-1.042969	0.316514	0.080734	0.376147	-29.357910	67.504883	36.605835
C:\Users\cware\Desktop\Steller18Nov\18NovTrials\M27.DSG	11-1-2013	16:14:23	581394.000000	11627.880000	-0.234375	-0.769531	-1.042969	0.312844	0.077064	0.377064	-49.346924	55.526733	41.702271
C:\Users\cware\Desktop\Steller18Nov\18NovTrials\M27.DSG	11-1-2013	16:14:23	581395.000000	11627.900000	-0.109375	-0.539063	-1.253906	0.310092	0.075229	0.377982	-58.166504	56.121826	36.148071
C:\Users\cware\Desktop\Steller18Nov\18NovTrials\M27.DSG	11-1-2013	16:14:23	581396.000000	11627.920000	-0.097656	-0.433594	-1.382813	0.309174	0.072477	0.377982	-51.116943	54.901123	27.343750
C:\Users\cware\Desktop\Steller18Nov\18NovTrials\M27.DSG	11-1-2013	16:14:23	581397.000000	11627.940000	-0.066406	-0.343750	-1.390625	0.308257	0.066055	0.378899	-44.418335	51.620483	26.947021
C:\Users\cware\Desktop\Steller18Nov\18NovTrials\M27.DSG	11-1-2013	16:14:23	581398.000000	11627.960000	-0.015625	-0.320313	-1.292969	0.309174	0.063303	0.380734	-44.433594	53.039551	25.299072
C:\Users\cware\Desktop\Steller18Nov\18NovTrials\M27.DSG	11-1-2013	16:14:23	581399.000000	11627.980000	0.152344	-0.242188	-1.222656	0.310092	0.057798	0.380734	-37.841797	31.387329	11.962891
C:\Users\cware\Desktop\Steller18Nov\18NovTrials\M27.DSG	11-1-2013	16:14:23	581400.000000	11628.000000	0.058594	-0.152344	-1.078125	0.312844	0.055046	0.381651	-40.771484	43.914795	14.205933
C:\Users\cware\Desktop\Steller18Nov\18NovTrials\M27.DSG	11-1-2013	16:14:23	581401.000000	11628.020000	0.167969	-0.089844	-0.929688	0.314679	0.047706	0.383486	-32.196045	49.789429	11.734009
C:\Users\cware\Desktop\Steller18Nov\18NovTrials\M27.DSG	11-1-2013	16:14:23	581402.000000	11628.040000	0.308594	-0.066406	-0.984375	0.312844	0.046789	0.384404	-25.054932	26.458740	16.921997
C:\Users\cware\Desktop\Steller18Nov\18NovTrials\M27.DSG	11-1-2013	16:14:23	581403.000000	11628.060000	0.156250	0.000000	-1.097656	0.315596	0.043119	0.384404	-14.556885	18.905640	27.114868
C:\Users\cware\Desktop\Steller18Nov\18NovTrials\M27.DSG	11-1-2013	16:14:23	581404.000000	11628.080000	-0.046875	0.000000	-1.093750	0.317431	0.042202	0.386239	-5.477905	40.679932	32.821655
C:\Users\cware\Desktop\Steller18Nov\18NovTrials\M27.DSG	11-1-2013	16:14:23	581405.000000	11628.100000	-0.031250	-0.125000	-1.039063	0.312844	0.040367	0.389908	-2.517700	55.206299	41.885376
C:\Users\cware\Desktop\Steller18Nov\18NovTrials\M27.DSG	11-1-2013	16:14:23	581406.000000	11628.120000	0.027344	-0.269531	-1.023438	0.310092	0.040367	0.389908	0.991821	61.538696	52.886963
C:\Users\cware\Desktop\Steller18Nov\18NovTrials\M27.DSG	11-1-2013	16:14:23	581407.000000	11628.140000	0.093750	-0.371094	-1.007813	0.300917	0.042202	0.395413	4.638672	67.077637	63.568115
C:\Users\cware\Desktop\Steller18Nov\18NovTrials\M27.DSG	11-1-2013	16:14:23	581408.000000	11628.160000	0.234375	-0.402344	-1.023438	0.297248	0.044037	0.397248	12.313843	51.147461	68.740845
C:\Users\cware\Desktop\Steller18Nov\18NovTrials\M27.DSG	11-1-2013	16:14:23	581409.000000	11628.180000	0.328125	-0.347656	-1.000000	0.290826	0.046789	0.400917	28.915405	32.073975	68.237305
C:\Users\cware\Desktop\Steller18Nov\18NovTrials\M27.DSG	11-1-2013	16:14:23	581410.000000	11628.200000	0.300781	-0.304688	-0.957031	0.288073	0.050459	0.402752	41.580200	22.521973	66.452026
C:\Users\cware\Desktop\Steller18Nov\18NovTrials\M27.DSG	11-1-2013	16:14:23	581411.000000	11628.220000	0.253906	-0.312500	-0.984375	0.286239	0.059633	0.403670	54.901123	24.078369	66.589355
C:\Users\cware\Desktop\Steller18Nov\18NovTrials\M27.DSG	11-1-2013	16:14:23	581412.000000	11628.240000	0.167969	-0.410156	-1.019531	0.282569	0.064220	0.405505	56.304932	30.868530	66.986084
C:\Users\cware\Desktop\Steller18Nov\18NovTrials\M27.DSG	11-1-2013	16:14:23	581413.000000	11628.260000	0.226563	-0.484375	-1.015625	0.277064	0.073394	0.406422	49.270630	19.607544	61.843872
C:\Users\cware\Desktop\Steller18Nov\18NovTrials\M27.DSG	11-1-2013	16:14:23	581414.000000	11628.280000	0.359375	-0.480469	-1.054688	0.276147	0.077064	0.406422	40.206909	3.433228	59.371948
C:\Users\cware\Desktop\Steller18Nov\18NovTrials\M27.DSG	11-1-2013	16:14:23	581415.000000	11628.300000	0.417969	-0.457031	-1.121094	0.274312	0.083486	0.405505	34.591675	-3.097534	60.256958
C:\Users\cware\Desktop\Steller18Nov\18NovTrials\M27.DSG	11-1-2013	16:14:23	581416.000000	11628.320000	0.480469	-0.406250	-1.156250	0.272477	0.086239	0.404587	27.847290	-5.813599	56.594849
C:\Users\cware\Desktop\Steller18Nov\18NovTrials\M27.DSG	11-1-2013	16:14:23	581417.000000	11628.340000	0.480469	-0.394531	-1.164063	0.272477	0.088991	0.402752	14.358521	-15.228271	48.690796
C:\Users\cware\Desktop\Steller18Nov\18NovTrials\M27.DSG	11-1-2013	16:14:23	581418.000000	11628.360000	0.472656	-0.367188	-1.148438	0.273394	0.089908	0.400000	9.109497	-19.897461	45.425415
C:\Users\cware\Desktop\Steller18Nov\18NovTrials\M27.DSG	11-1-2013	16:14:23	581419.000000	11628.380000	0.312500	-0.371094	-1.203125	0.271560	0.089908	0.398165	12.237549	-2.578735	50.277710
C:\Users\cware\Desktop\Steller18Nov\18NovTrials\M27.DSG	11-1-2013	16:14:23	581420.000000	11628.400000	0.222656	-0.355469	-1.160156	0.270642	0.092661	0.398165	15.441895	2.899170	45.745850
C:\Users\cware\Desktop\Steller18Nov\18NovTrials\M27.DSG	11-1-2013	16:14:23	581421.000000	11628.420000	0.335938	-0.226563	-1.000000	0.268807	0.092661	0.396330	21.972656	7.919312	36.865234
C:\Users\cware\Desktop\Steller18Nov\18NovTrials\M27.DSG	11-1-2013	16:14:23	581422.000000	11628.440000	0.335938	-0.226563	-1.000000	0.266055	0.095413	0.394495	30.487061	8.026123	32.562256
C:\Users\cware\Desktop\Steller18Nov\18NovTrials\M27.DSG	11-1-2013	16:14:23	581423.000000	11628.460000	0.421875	-0.312500	-0.976563	0.265138	0.098165	0.393578	42.541504	7.537842	35.385132
C:\Users\cware\Desktop\Steller18Nov\18NovTrials\M27.DSG	11-1-2013	16:14:23	581424.000000	11628.480000	0.414063	-0.355469	-1.023438	0.260550	0.104587	0.389908	57.281494	12.023926	42.572021
C:\Users\cware\Desktop\Steller18Nov\18NovTrials\M27.DSG	11-1-2013	16:14:23	581425.000000	11628.500000	0.453125	-0.347656	-0.949219	0.258716	0.109174	0.388991	65.551758	9.674072	48.477173
C:\Users\cware\Desktop\Steller18Nov\18NovTrials\M27.DSG	11-1-2013	16:14:23	581426.000000	11628.520000	0.464844	-0.382813	-0.855469	0.255046	0.118349	0.385321	66.619873	0.900269	50.292969
C:\Users\cware\Desktop\Steller18Nov\18NovTrials\M27.DSG	11-1-2013	16:14:23	581427.000000	11628.540000	0.437500	-0.472656	-0.804688	0.254128	0.122936	0.383486	67.321777	-6.774902	54.824829
C:\Users\cware\Desktop\Steller18Nov\18NovTrials\M27.DSG	11-1-2013	16:14:23	581428.000000	11628.560000	0.417969	-0.582031	-0.804688	0.251376	0.133028	0.379817	66.833496	-7.995605	56.304932
C:\Users\cware\Desktop\Steller18Nov\18NovTrials\M27.DSG	11-1-2013	16:14:23	581429.000000	11628.580000	0.390625	-0.656250	-0.820313	0.249541	0.135780	0.377982	62.271118	-5.218506	54.336548
C:\Users\cware\Desktop\Steller18Nov\18NovTrials\M27.DSG	11-1-2013	16:14:23	581430.000000	11628.600000	0.355469	-0.671875	-0.835938	0.246789	0.144037	0.376147	55.038452	-8.758545	52.047729
C:\Users\cware\Desktop\Steller18Nov\18NovTrials\M27.DSG	11-1-2013	16:14:23	581431.000000	11628.620000	0.382813	-0.667969	-0.859375	0.245872	0.147706	0.372477	46.646118	-9.719849	50.003052
C:\Users\cware\Desktop\Steller18Nov\18NovTrials\M27.DSG	11-1-2013	16:14:23	581432.000000	11628.640000	0.343750	-0.703125	-0.910156	0.244954	0.152294	0.370642	34.820557	-3.768921	46.936035
C:\Users\cware\Desktop\Steller18Nov\18NovTrials\M27.DSG	11-1-2013	16:14:23	581433.000000	11628.660000	0.394531	-0.695313	-0.859375	0.244037	0.153211	0.367890	23.788452	-7.843018	39.413452
C:\Users\cware\Desktop\Steller18Nov\18NovTrials\M27.DSG	11-1-2013	16:14:23	581434.000000	11628.680000	0.394531	-0.722656	-0.847656	0.243119	0.154128	0.367890	14.419556	-6.347656	32.791138
C:\Users\cware\Desktop\Steller18Nov\18NovTrials\M27.DSG	11-1-2013	16:14:23	581435.000000	11628.700000	0.421875	-0.718750	-0.828125	0.241284	0.155963	0.365138	3.768921	-13.809204	21.484375
C:\Users\cware\Desktop\Steller18Nov\18NovTrials\M27.DSG	11-1-2013	16:14:23	581436.000000	11628.720000	0.429688	-0.726563	-0.828125	0.241284	0.155046	0.364220	-2.624512	-18.829346	15.045166
C:\Users\cware\Desktop\Steller18Nov\18NovTrials\M27.DSG	11-1-2013	16:14:23	581437.000000	11628.740000	0.406250	-0.730469	-0.839844	0.243119	0.154128	0.363303	-9.735107	-20.568848	3.997803
C:\Users\cware\Desktop\Steller18Nov\18NovTrials\M27.DSG	11-1-2013	16:14:23	581438.000000	11628.760000	0.386719	-0.703125	-0.867188	0.244954	0.154128	0.363303	-6.576538	-20.996094	-7.400513
C:\Users\cware\Desktop\Steller18Nov\18NovTrials\M27.DSG	11-1-2013	16:14:23	581439.000000	11628.780000	0.324219	-0.734375	-0.882813	0.247706	0.152294	0.361468	-10.940552	-9.445190	-15.335083
C:\Users\cware\Desktop\Steller18Nov\18NovTrials\M27.DSG	11-1-2013	16:14:23	581440.000000	11628.800000	0.347656	-0.886719	-0.878906	0.246789	0.150459	0.363303	-24.200439	-13.214111	-5.310059
C:\Users\cware\Desktop\Steller18Nov\18NovTrials\M27.DSG	11-1-2013	16:14:23	581441.000000	11628.820000	0.343750	-0.984375	-0.968750	0.248624	0.148624	0.363303	-35.156250	-12.420654	18.814087
C:\Users\cware\Desktop\Steller18Nov\18NovTrials\M27.DSG	11-1-2013	16:14:23	581442.000000	11628.840000	0.390625	-0.804688	-0.953125	0.249541	0.148624	0.364220	-27.175903	-15.045166	35.400391
C:\Users\cware\Desktop\Steller18Nov\18NovTrials\M27.DSG	11-1-2013	16:14:23	581443.000000	11628.860000	0.429688	-0.613281	-1.082031	0.249541	0.148624	0.365138	0.167847	1.556396	43.197632
C:\Users\cware\Desktop\Steller18Nov\18NovTrials\M27.DSG	11-1-2013	16:14:23	581444.000000	11628.880000	0.468750	-0.476563	-1.152344	0.248624	0.150459	0.365138	8.056641	32.196045	35.339355
C:\Users\cware\Desktop\Steller18Nov\18NovTrials\M27.DSG	11-1-2013	16:14:23	581445.000000	11628.900000	0.562500	-0.460938	-1.085938	0.244037	0.154128	0.366972	-8.544922	29.602051	23.986816
C:\Users\cware\Desktop\Steller18Nov\18NovTrials\M27.DSG	11-1-2013	16:14:23	581446.000000	11628.920000	0.679688	-0.480469	-0.906250	0.242202	0.154128	0.367890	-22.720337	17.517090	18.966675
C:\Users\cware\Desktop\Steller18Nov\18NovTrials\M27.DSG	11-1-2013	16:14:23	581447.000000	11628.940000	0.660156	-0.503906	-0.902344	0.240367	0.153211	0.370642	-25.863647	16.586304	16.876221
C:\Users\cware\Desktop\Steller18Nov\18NovTrials\M27.DSG	11-1-2013	16:14:23	581448.000000	11628.960000	0.527344	-0.558594	-0.949219	0.239450	0.154128	0.370642	-25.054932	26.092529	16.189575
C:\Users\cware\Desktop\Steller18Nov\18NovTrials\M27.DSG	11-1-2013	16:14:23	581449.000000	11628.980000	0.523438	-0.593750	-0.988281	0.234862	0.154128	0.371560	-21.209717	35.858154	13.946533
C:\Users\cware\Desktop\Steller18Nov\18NovTrials\M27.DSG	11-1-2013	16:14:23	581450.000000	11629.000000	0.539063	-0.593750	-1.003906	0.233028	0.154128	0.372477	-18.951416	39.566040	15.563965
C:\Users\cware\Desktop\Steller18Nov\18NovTrials\M27.DSG	11-1-2013	16:14:23	581451.000000	11629.020000	0.625000	-0.539063	-0.996094	0.229358	0.155046	0.376147	-14.801025	37.353516	22.994995
C:\Users\cware\Desktop\Steller18Nov\18NovTrials\M27.DSG	11-1-2013	16:14:23	581452.000000	11629.040000	0.617188	-0.562500	-0.968750	0.225688	0.156881	0.377064	-10.528564	50.292969	30.014038
C:\Users\cware\Desktop\Steller18Nov\18NovTrials\M27.DSG	11-1-2013	16:14:23	581453.000000	11629.060000	0.679688	-0.585938	-0.898438	0.219266	0.159633	0.378899	-10.147095	44.830322	31.341553
C:\Users\cware\Desktop\Steller18Nov\18NovTrials\M27.DSG	11-1-2013	16:14:23	581454.000000	11629.080000	0.679688	-0.628906	-0.894531	0.215596	0.161468	0.381651	-10.299683	44.006348	35.812378
C:\Users\cware\Desktop\Steller18Nov\18NovTrials\M27.DSG	11-1-2013	16:14:23	581455.000000	11629.100000	0.738281	-0.660156	-0.878906	0.209174	0.164220	0.382569	-12.374878	38.314819	42.892456
C:\Users\cware\Desktop\Steller18Nov\18NovTrials\M27.DSG	11-1-2013	16:14:23	581456.000000	11629.120000	0.781250	-0.597656	-0.886719	0.207339	0.165138	0.384404	-18.356323	23.300171	54.229736
C:\Users\cware\Desktop\Steller18Nov\18NovTrials\M27.DSG	11-1-2013	16:14:23	581457.000000	11629.140000	0.785156	-0.445313	-0.898438	0.205505	0.166972	0.387156	-18.218994	7.812500	61.569214
C:\Users\cware\Desktop\Steller18Nov\18NovTrials\M27.DSG	11-1-2013	16:14:23	581458.000000	11629.160000	0.757813	-0.339844	-0.933594	0.203670	0.166972	0.388073	-24.780273	-2.227783	67.611694
C:\Users\cware\Desktop\Steller18Nov\18NovTrials\M27.DSG	11-1-2013	16:14:23	581459.000000	11629.180000	0.710938	-0.253906	-0.964844	0.201835	0.167890	0.389908	-26.458740	0.259399	74.417114
C:\Users\cware\Desktop\Steller18Nov\18NovTrials\M27.DSG	11-1-2013	16:14:23	581460.000000	11629.200000	0.750000	-0.191406	-0.890625	0.202752	0.167890	0.390826	-29.922485	-7.598877	81.451416
C:\Users\cware\Desktop\Steller18Nov\18NovTrials\M27.DSG	11-1-2013	16:14:23	581461.000000	11629.220000	0.710938	-0.140625	-0.871094	0.202752	0.168807	0.391743	-39.993286	-3.601074	89.660645
C:\Users\cware\Desktop\Steller18Nov\18NovTrials\M27.DSG	11-1-2013	16:14:23	581462.000000	11629.240000	0.699219	-0.089844	-0.847656	0.200917	0.166972	0.393578	-40.802002	-4.211426	84.060669
C:\Users\cware\Desktop\Steller18Nov\18NovTrials\M27.DSG	11-1-2013	16:14:23	581463.000000	11629.260000	0.878906	-0.019531	-0.824219	0.201835	0.166055	0.395413	-48.477173	-38.009644	77.667236
C:\Users\cware\Desktop\Steller18Nov\18NovTrials\M27.DSG	11-1-2013	16:14:23	581464.000000	11629.280000	0.613281	0.050781	-0.910156	0.204587	0.163303	0.397248	-52.017212	-25.238037	74.417114
C:\Users\cware\Desktop\Steller18Nov\18NovTrials\M27.DSG	11-1-2013	16:14:23	581465.000000	11629.300000	0.484375	0.113281	-1.027344	0.203670	0.160550	0.400917	-49.530029	-7.415771	66.772461
C:\Users\cware\Desktop\Steller18Nov\18NovTrials\M27.DSG	11-1-2013	16:14:23	581466.000000	11629.320000	0.441406	0.187500	-1.070313	0.200000	0.159633	0.403670	-35.842896	4.257202	66.680908
C:\Users\cware\Desktop\Steller18Nov\18NovTrials\M27.DSG	11-1-2013	16:14:23	581467.000000	11629.340000	0.476563	0.226563	-1.054688	0.198165	0.159633	0.405505	-14.053345	9.338379	66.390991
C:\Users\cware\Desktop\Steller18Nov\18NovTrials\M27.DSG	11-1-2013	16:14:23	581468.000000	11629.360000	0.562500	0.253906	-0.937500	0.191743	0.163303	0.407339	-1.281738	11.047363	59.997559
C:\Users\cware\Desktop\Steller18Nov\18NovTrials\M27.DSG	11-1-2013	16:14:23	581469.000000	11629.380000	0.621094	0.328125	-0.886719	0.188991	0.164220	0.408257	5.264282	7.431030	50.628662
C:\Users\cware\Desktop\Steller18Nov\18NovTrials\M27.DSG	11-1-2013	16:14:23	581470.000000	11629.400000	0.675781	0.253906	-0.859375	0.184404	0.167890	0.408257	8.316040	0.503540	41.671753
C:\Users\cware\Desktop\Steller18Nov\18NovTrials\M27.DSG	11-1-2013	16:14:23	581471.000000	11629.420000	0.726563	0.179688	-0.796875	0.181651	0.169725	0.408257	1.174927	-6.484985	34.133911
C:\Users\cware\Desktop\Steller18Nov\18NovTrials\M27.DSG	11-1-2013	16:14:23	581472.000000	11629.440000	0.726563	0.128906	-0.757813	0.180734	0.169725	0.408257	-10.406494	-10.467529	29.907227
C:\Users\cware\Desktop\Steller18Nov\18NovTrials\M27.DSG	11-1-2013	16:14:23	581473.000000	11629.460000	0.699219	0.140625	-0.796875	0.179817	0.170642	0.408257	-18.615723	-12.863159	24.627686
C:\Users\cware\Desktop\Steller18Nov\18NovTrials\M27.DSG	11-1-2013	16:14:23	581474.000000	11629.480000	0.667969	0.187500	-0.878906	0.180734	0.170642	0.408257	-28.732300	-19.180298	7.385254
C:\Users\cware\Desktop\Steller18Nov\18NovTrials\M27.DSG	11-1-2013	16:14:23	581475.000000	11629.500000	0.679688	0.300781	-0.902344	0.180734	0.167890	0.408257	-35.079956	-22.735596	-12.374878
C:\Users\cware\Desktop\Steller18Nov\18NovTrials\M27.DSG	11-1-2013	16:14:23	581476.000000	11629.520000	0.679688	0.300781	-0.902344	0.182569	0.165138	0.410092	-41.641235	-19.561768	-23.483276
C:\Users\cware\Desktop\Steller18Nov\18NovTrials\M27.DSG	11-1-2013	16:14:23	581477.000000	11629.540000	0.523438	0.347656	-0.992188	0.184404	0.160550	0.411009	-47.836304	-14.282227	-26.992798
C:\Users\cware\Desktop\Steller18Nov\18NovTrials\M27.DSG	11-1-2013	16:14:23	581478.000000	11629.560000	0.535156	0.371094	-1.015625	0.185321	0.157798	0.411009	-40.161133	-18.417358	-32.318115
C:\Users\cware\Desktop\Steller18Nov\18NovTrials\M27.DSG	11-1-2013	16:14:23	581479.000000	11629.580000	0.460938	0.335938	-1.039063	0.188073	0.152294	0.411927	-19.393921	-12.054443	-43.334961
C:\Users\cware\Desktop\Steller18Nov\18NovTrials\M27.DSG	11-1-2013	16:14:23	581480.000000	11629.600000	0.296875	0.656250	-1.027344	0.188073	0.152294	0.412844	12.176514	31.845093	-46.157837
C:\Users\cware\Desktop\Steller18Nov\18NovTrials\M27.DSG	11-1-2013	16:14:23	581481.000000	11629.620000	0.921875	0.496094	-0.773438	0.183486	0.158716	0.410092	65.597534	-14.556885	-47.485352
C:\Users\cware\Desktop\Steller18Nov\18NovTrials\M27.DSG	11-1-2013	16:14:23	581482.000000	11629.640000	0.597656	0.203125	-0.671875	0.184404	0.163303	0.408257	72.433472	25.726318	-35.919189
C:\Users\cware\Desktop\Steller18Nov\18NovTrials\M27.DSG	11-1-2013	16:14:23	581483.000000	11629.660000	0.773438	-0.039063	-0.558594	0.179817	0.174312	0.403670	63.079834	33.187866	-24.826050
C:\Users\cware\Desktop\Steller18Nov\18NovTrials\M27.DSG	11-1-2013	16:14:23	581484.000000	11629.680000	0.718750	-0.191406	-0.515625	0.177064	0.179817	0.400917	36.560059	32.470703	-19.119263
C:\Users\cware\Desktop\Steller18Nov\18NovTrials\M27.DSG	11-1-2013	16:14:23	581485.000000	11629.700000	0.785156	-0.160156	-0.554688	0.171560	0.186239	0.400000	9.933472	13.549805	-16.876221
C:\Users\cware\Desktop\Steller18Nov\18NovTrials\M27.DSG	11-1-2013	16:14:23	581486.000000	11629.720000	0.914063	-0.078125	-0.707031	0.171560	0.185321	0.400917	6.546021	-18.798828	-21.194458
C:\Users\cware\Desktop\Steller18Nov\18NovTrials\M27.DSG	11-1-2013	16:14:23	581487.000000	11629.740000	0.804688	-0.105469	-0.945313	0.173394	0.186239	0.400000	-10.375977	-31.524658	-1.632690
C:\Users\cware\Desktop\Steller18Nov\18NovTrials\M27.DSG	11-1-2013	16:14:23	581488.000000	11629.760000	0.613281	-0.093750	-1.144531	0.177064	0.185321	0.400000	-12.756348	-21.148682	15.350342
C:\Users\cware\Desktop\Steller18Nov\18NovTrials\M27.DSG	11-1-2013	16:14:23	581489.000000	11629.780000	0.703125	-0.085938	-1.101563	0.178899	0.182569	0.400917	-18.432617	-30.670166	17.333984
C:\Users\cware\Desktop\Steller18Nov\18NovTrials\M27.DSG	11-1-2013	16:14:23	581490.000000	11629.800000	0.746094	-0.105469	-0.933594	0.180734	0.181651	0.400917	-25.192261	-36.178589	13.839722
C:\Users\cware\Desktop\Steller18Nov\18NovTrials\M27.DSG	11-1-2013	16:14:23	581491.000000	11629.820000	0.730469	-0.140625	-0.839844	0.184404	0.178899	0.400917	-25.070190	-27.206421	11.840820
C:\Users\cware\Desktop\Steller18Nov\18NovTrials\M27.DSG	11-1-2013	16:14:23	581492.000000	11629.840000	0.683594	-0.140625	-0.777344	0.185321	0.177064	0.402752	-27.130127	-16.876221	11.627197
C:\Users\cware\Desktop\Steller18Nov\18NovTrials\M27.DSG	11-1-2013	16:14:23	581493.000000	11629.860000	0.707031	-0.109375	-0.753906	0.186239	0.173394	0.403670	-30.670166	-17.501831	10.787964
C:\Users\cware\Desktop\Steller18Nov\18NovTrials\M27.DSG	11-1-2013	16:14:23	581494.000000	11629.880000	0.714844	-0.085938	-0.785156	0.187156	0.171560	0.403670	-29.418945	-13.305664	9.857178
C:\Users\cware\Desktop\Steller18Nov\18NovTrials\M27.DSG	11-1-2013	16:14:23	581495.000000	11629.900000	0.699219	-0.050781	-0.843750	0.185321	0.167890	0.404587	-26.794434	-0.213623	8.071899
C:\Users\cware\Desktop\Steller18Nov\18NovTrials\M27.DSG	11-1-2013	16:14:23	581496.000000	11629.920000	0.695313	-0.042969	-0.902344	0.184404	0.165138	0.404587	-22.247314	22.277832	6.072998
C:\Users\cware\Desktop\Steller18Nov\18NovTrials\M27.DSG	11-1-2013	16:14:23	581497.000000	11629.940000	0.707031	-0.082031	-0.921875	0.181651	0.165138	0.404587	-19.027710	47.836304	5.996704
C:\Users\cware\Desktop\Steller18Nov\18NovTrials\M27.DSG	11-1-2013	16:14:23	581498.000000	11629.960000	0.726563	-0.160156	-0.917969	0.173394	0.161468	0.404587	-18.234253	51.910400	7.095337
C:\Users\cware\Desktop\Steller18Nov\18NovTrials\M27.DSG	11-1-2013	16:14:23	581499.000000	11629.980000	0.757813	-0.195313	-0.882813	0.167890	0.160550	0.403670	-11.245728	37.536621	5.035400
C:\Users\cware\Desktop\Steller18Nov\18NovTrials\M27.DSG	11-1-2013	16:14:23	581500.000000	11630.000000	0.734375	-0.175781	-0.855469	0.161468	0.159633	0.403670	-5.310059	33.615112	5.401611
C:\Users\cware\Desktop\Steller18Nov\18NovTrials\M27.DSG	11-1-2013	16:14:23	581501.000000	11630.020000	0.703125	-0.113281	-0.882813	0.156881	0.159633	0.402752	4.806519	39.810181	9.048462
C:\Users\cware\Desktop\Steller18Nov\18NovTrials\M27.DSG	11-1-2013	16:14:23	581502.000000	11630.040000	0.738281	-0.070313	-0.925781	0.149541	0.160550	0.400917	16.754150	46.234131	9.033203
C:\Users\cware\Desktop\Steller18Nov\18NovTrials\M27.DSG	11-1-2013	16:14:23	581503.000000	11630.060000	0.707031	-0.085938	-0.968750	0.144954	0.163303	0.400000	28.503418	46.600342	6.408691
C:\Users\cware\Desktop\Steller18Nov\18NovTrials\M27.DSG	11-1-2013	16:14:23	581504.000000	11630.080000	0.707031	-0.085938	-0.968750	0.135780	0.166972	0.397248	36.163330	48.934937	8.880615
C:\Users\cware\Desktop\Steller18Nov\18NovTrials\M27.DSG	11-1-2013	16:14:23	581505.000000	11630.100000	0.699219	-0.105469	-0.957031	0.131193	0.169725	0.394495	43.716431	49.774170	9.536743
C:\Users\cware\Desktop\Steller18Nov\18NovTrials\M27.DSG	11-1-2013	16:14:23	581506.000000	11630.120000	0.738281	-0.097656	-0.894531	0.122018	0.175229	0.389908	43.548584	50.064087	8.865356
C:\Users\cware\Desktop\Steller18Nov\18NovTrials\M27.DSG	11-1-2013	16:14:23	581507.000000	11630.140000	0.757813	-0.089844	-0.851563	0.117431	0.177064	0.388073	37.399292	47.760010	10.803223
C:\Users\cware\Desktop\Steller18Nov\18NovTrials\M27.DSG	11-1-2013	16:14:23	581508.000000	11630.160000	0.765625	-0.070313	-0.796875	0.108257	0.181651	0.382569	33.035278	46.234131	12.008667
C:\Users\cware\Desktop\Steller18Nov\18NovTrials\M27.DSG	11-1-2013	16:14:23	581509.000000	11630.180000	0.781250	-0.054688	-0.738281	0.103670	0.182569	0.380734	27.847290	42.114258	15.243530
C:\Users\cware\Desktop\Steller18Nov\18NovTrials\M27.DSG	11-1-2013	16:14:23	581510.000000	11630.200000	0.804688	-0.031250	-0.714844	0.099083	0.183486	0.375229	21.911621	39.047241	20.355225
C:\Users\cware\Desktop\Steller18Nov\18NovTrials\M27.DSG	11-1-2013	16:14:23	581511.000000	11630.220000	0.828125	0.003906	-0.703125	0.092661	0.184404	0.371560	10.986328	27.664185	27.130127
C:\Users\cware\Desktop\Steller18Nov\18NovTrials\M27.DSG	11-1-2013	16:14:23	581512.000000	11630.240000	0.843750	0.082031	-0.644531	0.089908	0.184404	0.369725	1.434326	31.738281	28.289795
C:\Users\cware\Desktop\Steller18Nov\18NovTrials\M27.DSG	11-1-2013	16:14:23	581513.000000	11630.260000	0.937500	0.214844	-0.574219	0.084404	0.181651	0.367890	-11.779785	8.712769	22.766113
C:\Users\cware\Desktop\Steller18Nov\18NovTrials\M27.DSG	11-1-2013	16:14:23	581514.000000	11630.280000	0.800781	0.351563	-0.617188	0.081651	0.178899	0.366972	-25.878906	2.426147	17.822266
C:\Users\cware\Desktop\Steller18Nov\18NovTrials\M27.DSG	11-1-2013	16:14:23	581515.000000	11630.300000	0.546875	0.621094	-0.652344	0.079817	0.174312	0.366055	-20.568848	18.890381	20.324707
C:\Users\cware\Desktop\Steller18Nov\18NovTrials\M27.DSG	11-1-2013	16:14:23	581516.000000	11630.320000	0.632813	0.820313	-0.695313	0.077982	0.172477	0.366055	-13.839722	15.777588	37.109375
C:\Users\cware\Desktop\Steller18Nov\18NovTrials\M27.DSG	11-1-2013	16:14:23	581517.000000	11630.340000	0.898438	0.761719	-0.617188	0.074312	0.166972	0.363303	-14.450073	-12.420654	41.519165
C:\Users\cware\Desktop\Steller18Nov\18NovTrials\M27.DSG	11-1-2013	16:14:23	581518.000000	11630.360000	0.976563	0.664063	-0.582031	0.075229	0.165138	0.363303	0.396729	-36.849976	23.742676
C:\Users\cware\Desktop\Steller18Nov\18NovTrials\M27.DSG	11-1-2013	16:14:23	581519.000000	11630.380000	0.886719	0.484375	-0.593750	0.078899	0.166055	0.365138	20.950317	-50.247192	-1.419067
C:\Users\cware\Desktop\Steller18Nov\18NovTrials\M27.DSG	11-1-2013	16:14:23	581520.000000	11630.400000	0.785156	0.480469	-0.656250	0.083486	0.168807	0.365138	32.302856	-50.033569	-4.760742
C:\Users\cware\Desktop\Steller18Nov\18NovTrials\M27.DSG	11-1-2013	16:14:23	581521.000000	11630.420000	0.648438	0.523438	-0.750000	0.088991	0.175229	0.366972	46.844482	-33.538818	-4.516602
C:\Users\cware\Desktop\Steller18Nov\18NovTrials\M27.DSG	11-1-2013	16:14:23	581522.000000	11630.440000	0.617188	0.589844	-0.789063	0.091743	0.179817	0.366972	58.715820	-15.274048	-7.644653
C:\Users\cware\Desktop\Steller18Nov\18NovTrials\M27.DSG	11-1-2013	16:14:23	581523.000000	11630.460000	0.613281	0.589844	-0.792969	0.091743	0.189908	0.365138	72.601318	6.561279	-11.489868
C:\Users\cware\Desktop\Steller18Nov\18NovTrials\M27.DSG	11-1-2013	16:14:23	581524.000000	11630.480000	0.644531	0.539063	-0.757813	0.092661	0.196330	0.363303	80.963135	14.480591	-7.125854
C:\Users\cware\Desktop\Steller18Nov\18NovTrials\M27.DSG	11-1-2013	16:14:23	581525.000000	11630.500000	0.738281	0.507813	-0.710938	0.092661	0.208257	0.361468	75.790405	-4.989624	2.990723
C:\Users\cware\Desktop\Steller18Nov\18NovTrials\M27.DSG	11-1-2013	16:14:23	581526.000000	11630.520000	0.875000	0.445313	-0.671875	0.092661	0.214679	0.358716	51.361084	-26.412964	13.381958
C:\Users\cware\Desktop\Steller18Nov\18NovTrials\M27.DSG	11-1-2013	16:14:23	581527.000000	11630.540000	0.949219	0.343750	-0.718750	0.095413	0.219266	0.356881	-7.476807	-37.490845	31.219482
C:\Users\cware\Desktop\Steller18Nov\18NovTrials\M27.DSG	11-1-2013	16:14:23	581528.000000	11630.560000	1.152344	0.179688	-0.878906	0.096330	0.218349	0.360550	-52.749634	-70.220947	31.082153
C:\Users\cware\Desktop\Steller18Nov\18NovTrials\M27.DSG	11-1-2013	16:14:23	581529.000000	11630.580000	1.304688	-0.074219	-1.035156	0.108257	0.213761	0.366972	-24.887085	-82.366943	-2.410889
C:\Users\cware\Desktop\Steller18Nov\18NovTrials\M27.DSG	11-1-2013	16:14:23	581530.000000	11630.600000	0.984375	-0.324219	-0.933594	0.114679	0.212844	0.368807	8.087158	-60.806274	-22.140503
C:\Users\cware\Desktop\Steller18Nov\18NovTrials\M27.DSG	11-1-2013	16:14:23	581531.000000	11630.620000	0.816406	-0.566406	-0.800781	0.123853	0.217431	0.372477	0.198364	-41.366577	-30.014038
C:\Users\cware\Desktop\Steller18Nov\18NovTrials\M27.DSG	11-1-2013	16:14:23	581532.000000	11630.640000	0.816406	-0.566406	-0.800781	0.127523	0.219266	0.373394	-12.985229	-65.811157	-38.360596
C:\Users\cware\Desktop\Steller18Nov\18NovTrials\M27.DSG	11-1-2013	16:14:23	581533.000000	11630.660000	0.601563	-0.457031	-0.933594	0.135780	0.219266	0.378899	-22.384644	-37.780762	-42.831421
C:\Users\cware\Desktop\Steller18Nov\18NovTrials\M27.DSG	11-1-2013	16:14:23	581534.000000	11630.680000	0.550781	-0.406250	-0.917969	0.138532	0.219266	0.378899	-27.862549	-10.803223	-46.691895
C:\Users\cware\Desktop\Steller18Nov\18NovTrials\M27.DSG	11-1-2013	16:14:23	581535.000000	11630.700000	0.617188	-0.328125	-0.894531	0.141284	0.215596	0.382569	-35.232544	12.710571	-47.546387
C:\Users\cware\Desktop\Steller18Nov\18NovTrials\M27.DSG	11-1-2013	16:14:23	581536.000000	11630.720000	0.714844	-0.230469	-0.855469	0.142202	0.212844	0.382569	-39.825439	20.690918	-45.715332
C:\Users\cware\Desktop\Steller18Nov\18NovTrials\M27.DSG	11-1-2013	16:14:23	581537.000000	11630.740000	0.765625	-0.117188	-0.824219	0.142202	0.211009	0.383486	-40.802002	21.530151	-43.090820
C:\Users\cware\Desktop\Steller18Nov\18NovTrials\M27.DSG	11-1-2013	16:14:23	581538.000000	11630.760000	0.773438	-0.035156	-0.832031	0.141284	0.206422	0.384404	-34.912109	22.842407	-42.449951
C:\Users\cware\Desktop\Steller18Nov\18NovTrials\M27.DSG	11-1-2013	16:14:23	581539.000000	11630.780000	0.746094	0.000000	-0.832031	0.140367	0.205505	0.385321	-20.660400	27.313232	-43.029785
C:\Users\cware\Desktop\Steller18Nov\18NovTrials\M27.DSG	11-1-2013	16:14:23	581540.000000	11630.800000	0.753906	0.003906	-0.835938	0.138532	0.204587	0.385321	-10.894775	27.709961	-43.838501
C:\Users\cware\Desktop\Steller18Nov\18NovTrials\M27.DSG	11-1-2013	16:14:23	581541.000000	11630.820000	0.769531	-0.031250	-0.808594	0.138532	0.204587	0.382569	-5.035400	28.289795	-43.060303
C:\Users\cware\Desktop\Steller18Nov\18NovTrials\M27.DSG	11-1-2013	16:14:23	581542.000000	11630.840000	0.785156	-0.062500	-0.808594	0.136697	0.205505	0.381651	-3.005981	26.641846	-40.359497
C:\Users\cware\Desktop\Steller18Nov\18NovTrials\M27.DSG	11-1-2013	16:14:23	581543.000000	11630.860000	0.792969	-0.085938	-0.812500	0.135780	0.206422	0.381651	-3.189087	23.422241	-35.690308
C:\Users\cware\Desktop\Steller18Nov\18NovTrials\M27.DSG	11-1-2013	16:14:23	581544.000000	11630.880000	0.800781	-0.082031	-0.800781	0.133028	0.207339	0.380734	-5.828857	19.546509	-31.265259
C:\Users\cware\Desktop\Steller18Nov\18NovTrials\M27.DSG	11-1-2013	16:14:23	581545.000000	11630.900000	0.808594	-0.078125	-0.796875	0.133028	0.207339	0.380734	-6.271362	16.433716	-28.686523
C:\Users\cware\Desktop\Steller18Nov\18NovTrials\M27.DSG	11-1-2013	16:14:23	581546.000000	11630.920000	0.804688	-0.062500	-0.792969	0.132110	0.208257	0.380734	-7.476807	14.373779	-27.359009
C:\Users\cware\Desktop\Steller18Nov\18NovTrials\M27.DSG	11-1-2013	16:14:23	581547.000000	11630.940000	0.808594	-0.054688	-0.792969	0.131193	0.207339	0.381651	-7.003784	10.894775	-27.633667
C:\Users\cware\Desktop\Steller18Nov\18NovTrials\M27.DSG	11-1-2013	16:14:23	581548.000000	11630.960000	0.812500	-0.054688	-0.804688	0.130275	0.208257	0.381651	-7.186890	8.773804	-27.832031
C:\Users\cware\Desktop\Steller18Nov\18NovTrials\M27.DSG	11-1-2013	16:14:23	581549.000000	11630.980000	0.820313	-0.066406	-0.789063	0.132110	0.209174	0.381651	-7.431030	4.943848	-28.656006
C:\Users\cware\Desktop\Steller18Nov\18NovTrials\M27.DSG	11-1-2013	16:14:23	581550.000000	11631.000000	0.835938	-0.070313	-0.789063	0.132110	0.209174	0.382569	-8.438110	-0.473022	-29.312134
C:\Users\cware\Desktop\Steller18Nov\18NovTrials\M27.DSG	11-1-2013	16:14:23	581551.000000	11631.020000	0.835938	-0.070313	-0.796875	0.132110	0.210092	0.381651	-11.322021	-3.692627	-30.059814
C:\Users\cware\Desktop\Steller18Nov\18NovTrials\M27.DSG	11-1-2013	16:14:23	581552.000000	11631.040000	0.812500	-0.074219	-0.777344	0.133945	0.209174	0.381651	-11.688232	-5.432129	-30.654907
C:\Users\cware\Desktop\Steller18Nov\18NovTrials\M27.DSG	11-1-2013	16:14:23	581553.000000	11631.060000	0.804688	-0.066406	-0.792969	0.135780	0.209174	0.383486	-12.176514	-8.300781	-29.296875
C:\Users\cware\Desktop\Steller18Nov\18NovTrials\M27.DSG	11-1-2013	16:14:23	581554.000000	11631.080000	0.792969	-0.058594	-0.781250	0.137615	0.208257	0.384404	-10.040283	-10.345459	-29.647827
C:\Users\cware\Desktop\Steller18Nov\18NovTrials\M27.DSG	11-1-2013	16:14:23	581555.000000	11631.100000	0.820313	-0.058594	-0.792969	0.140367	0.209174	0.383486	-8.102417	-12.374878	-29.449463
C:\Users\cware\Desktop\Steller18Nov\18NovTrials\M27.DSG	11-1-2013	16:14:23	581556.000000	11631.120000	0.816406	-0.078125	-0.792969	0.141284	0.210092	0.383486	-6.820679	-11.917114	-27.435303
C:\Users\cware\Desktop\Steller18Nov\18NovTrials\M27.DSG	11-1-2013	16:14:23	581557.000000	11631.140000	0.820313	-0.121094	-0.785156	0.144954	0.209174	0.385321	-5.737305	-14.526367	-26.550293
C:\Users\cware\Desktop\Steller18Nov\18NovTrials\M27.DSG	11-1-2013	16:14:23	581558.000000	11631.160000	0.820313	-0.121094	-0.785156	0.146789	0.210092	0.385321	-6.469727	-16.067505	-24.551392
C:\Users\cware\Desktop\Steller18Nov\18NovTrials\M27.DSG	11-1-2013	16:14:23	581559.000000	11631.180000	0.777344	-0.156250	-0.808594	0.149541	0.210092	0.387156	-7.156372	-16.815186	-22.399902
C:\Users\cware\Desktop\Steller18Nov\18NovTrials\M27.DSG	11-1-2013	16:14:23	581560.000000	11631.200000	0.769531	-0.167969	-0.820313	0.151376	0.211009	0.387156	-8.316040	-17.257690	-20.492554
C:\Users\cware\Desktop\Steller18Nov\18NovTrials\M27.DSG	11-1-2013	16:14:23	581561.000000	11631.220000	0.785156	-0.179688	-0.800781	0.154128	0.211009	0.388991	-13.351440	-20.034790	-17.745972
C:\Users\cware\Desktop\Steller18Nov\18NovTrials\M27.DSG	11-1-2013	16:14:23	581562.000000	11631.240000	0.773438	-0.160156	-0.812500	0.157798	0.210092	0.388991	-15.640259	-21.209717	-17.776489
C:\Users\cware\Desktop\Steller18Nov\18NovTrials\M27.DSG	11-1-2013	16:14:23	581563.000000	11631.260000	0.750000	-0.105469	-0.851563	0.160550	0.210092	0.389908	-15.090942	-19.515991	-19.332886
C:\Users\cware\Desktop\Steller18Nov\18NovTrials\M27.DSG	11-1-2013	16:14:23	581564.000000	11631.280000	0.734375	-0.054688	-0.890625	0.162385	0.207339	0.393578	-13.076782	-18.325806	-22.415161
C:\Users\cware\Desktop\Steller18Nov\18NovTrials\M27.DSG	11-1-2013	16:14:23	581565.000000	11631.300000	0.742188	-0.039063	-0.925781	0.166972	0.208257	0.391743	-9.445190	-20.156860	-25.466919
C:\Users\cware\Desktop\Steller18Nov\18NovTrials\M27.DSG	11-1-2013	16:14:23	581566.000000	11631.320000	0.730469	-0.031250	-0.933594	0.168807	0.207339	0.389908	-6.546021	-15.808105	-29.067993
C:\Users\cware\Desktop\Steller18Nov\18NovTrials\M27.DSG	11-1-2013	16:14:23	581567.000000	11631.340000	0.707031	-0.078125	-0.949219	0.172477	0.208257	0.390826	2.944946	-7.247925	-32.073975
C:\Users\cware\Desktop\Steller18Nov\18NovTrials\M27.DSG	11-1-2013	16:14:23	581568.000000	11631.360000	0.726563	-0.121094	-0.945313	0.173394	0.209174	0.391743	5.798340	-1.892090	-30.197144
C:\Users\cware\Desktop\Steller18Nov\18NovTrials\M27.DSG	11-1-2013	16:14:23	581569.000000	11631.380000	0.714844	-0.167969	-0.914063	0.174312	0.210092	0.392661	7.171631	2.853394	-25.711060
C:\Users\cware\Desktop\Steller18Nov\18NovTrials\M27.DSG	11-1-2013	16:14:23	581570.000000	11631.400000	0.726563	-0.207031	-0.925781	0.175229	0.212844	0.391743	6.027222	3.372192	-21.743774
C:\Users\cware\Desktop\Steller18Nov\18NovTrials\M27.DSG	11-1-2013	16:14:23	581571.000000	11631.420000	0.710938	-0.226563	-0.898438	0.174312	0.213761	0.390826	3.753662	6.210327	-17.044067
C:\Users\cware\Desktop\Steller18Nov\18NovTrials\M27.DSG	11-1-2013	16:14:23	581572.000000	11631.440000	0.691406	-0.238281	-0.878906	0.173394	0.214679	0.390826	3.036499	10.192871	-15.533447
C:\Users\cware\Desktop\Steller18Nov\18NovTrials\M27.DSG	11-1-2013	16:14:23	581573.000000	11631.460000	0.675781	-0.261719	-0.859375	0.174312	0.215596	0.389908	2.136230	16.265869	-12.939453
C:\Users\cware\Desktop\Steller18Nov\18NovTrials\M27.DSG	11-1-2013	16:14:23	581574.000000	11631.480000	0.664063	-0.292969	-0.832031	0.171560	0.216514	0.390826	-0.823975	19.226074	-11.459351
C:\Users\cware\Desktop\Steller18Nov\18NovTrials\M27.DSG	11-1-2013	16:14:23	581575.000000	11631.500000	0.703125	-0.304688	-0.835938	0.171560	0.214679	0.389908	-2.700806	19.500732	-10.696411
C:\Users\cware\Desktop\Steller18Nov\18NovTrials\M27.DSG	11-1-2013	16:14:23	581576.000000	11631.520000	0.730469	-0.296875	-0.816406	0.167890	0.215596	0.389908	-8.590698	17.486572	-8.361816
C:\Users\cware\Desktop\Steller18Nov\18NovTrials\M27.DSG	11-1-2013	16:14:23	581577.000000	11631.540000	0.746094	-0.285156	-0.816406	0.166055	0.215596	0.389908	-13.961792	14.205933	-7.659912
C:\Users\cware\Desktop\Steller18Nov\18NovTrials\M27.DSG	11-1-2013	16:14:23	581578.000000	11631.560000	0.757813	-0.269531	-0.820313	0.164220	0.213761	0.388991	-15.457153	13.092041	-7.034302
C:\Users\cware\Desktop\Steller18Nov\18NovTrials\M27.DSG	11-1-2013	16:14:23	581579.000000	11631.580000	0.753906	-0.238281	-0.820313	0.165138	0.211927	0.389908	-15.533447	10.482788	-8.056641
C:\Users\cware\Desktop\Steller18Nov\18NovTrials\M27.DSG	11-1-2013	16:14:23	581580.000000	11631.600000	0.777344	-0.226563	-0.820313	0.162385	0.211009	0.389908	-14.511108	9.948730	-8.392334
C:\Users\cware\Desktop\Steller18Nov\18NovTrials\M27.DSG	11-1-2013	16:14:23	581581.000000	11631.620000	0.769531	-0.218750	-0.796875	0.161468	0.211009	0.390826	-13.717651	8.789063	-9.475708
C:\Users\cware\Desktop\Steller18Nov\18NovTrials\M27.DSG	11-1-2013	16:14:23	581582.000000	11631.640000	0.781250	-0.203125	-0.777344	0.160550	0.209174	0.390826	-10.787964	8.407593	-11.062622
C:\Users\cware\Desktop\Steller18Nov\18NovTrials\M27.DSG	11-1-2013	16:14:23	581583.000000	11631.660000	0.777344	-0.210938	-0.781250	0.160550	0.209174	0.390826	-7.156372	4.547119	-11.505127
C:\Users\cware\Desktop\Steller18Nov\18NovTrials\M27.DSG	11-1-2013	16:14:23	581584.000000	11631.680000	0.789063	-0.207031	-0.781250	0.159633	0.208257	0.395413	-5.554199	2.578735	-11.093140
C:\Users\cware\Desktop\Steller18Nov\18NovTrials\M27.DSG	11-1-2013	16:14:23	581585.000000	11631.700000	0.777344	-0.207031	-0.761719	0.158716	0.209174	0.389908	-0.564575	2.563477	-11.276245
C:\Users\cware\Desktop\Steller18Nov\18NovTrials\M27.DSG	11-1-2013	16:14:23	581586.000000	11631.720000	0.777344	-0.207031	-0.761719	0.158716	0.209174	0.389908	-0.488281	-0.045776	-9.979248
C:\Users\cware\Desktop\Steller18Nov\18NovTrials\M27.DSG	11-1-2013	16:14:23	581587.000000	11631.740000	0.847656	-0.230469	-0.750000	0.159633	0.208257	0.389908	-2.304077	-6.149292	-9.643555
C:\Users\cware\Desktop\Steller18Nov\18NovTrials\M27.DSG	11-1-2013	16:14:23	581588.000000	11631.760000	0.859375	-0.218750	-0.765625	0.160550	0.208257	0.389908	-4.898071	-11.245728	-9.185791
C:\Users\cware\Desktop\Steller18Nov\18NovTrials\M27.DSG	11-1-2013	16:14:23	581589.000000	11631.780000	0.824219	-0.199219	-0.777344	0.161468	0.210092	0.389908	-3.479004	-12.634277	-11.337280
C:\Users\cware\Desktop\Steller18Nov\18NovTrials\M27.DSG	11-1-2013	16:14:23	581590.000000	11631.800000	0.796875	-0.210938	-0.789063	0.162385	0.210092	0.390826	0.625610	-12.298584	-14.358521
C:\Users\cware\Desktop\Steller18Nov\18NovTrials\M27.DSG	11-1-2013	16:14:23	581591.000000	11631.820000	0.761719	-0.214844	-0.781250	0.166055	0.211927	0.389908	3.280640	-9.002686	-14.907837
C:\Users\cware\Desktop\Steller18Nov\18NovTrials\M27.DSG	11-1-2013	16:14:23	581592.000000	11631.840000	0.761719	-0.234375	-0.785156	0.165138	0.211927	0.391743	2.944946	-9.094238	-15.426636
C:\Users\cware\Desktop\Steller18Nov\18NovTrials\M27.DSG	11-1-2013	16:14:23	581593.000000	11631.860000	0.773438	-0.269531	-0.777344	0.168807	0.212844	0.390826	-1.464844	-13.961792	-13.000488
C:\Users\cware\Desktop\Steller18Nov\18NovTrials\M27.DSG	11-1-2013	16:14:23	581594.000000	11631.880000	0.773438	-0.277344	-0.781250	0.169725	0.213761	0.389908	-5.340576	-18.157959	-11.062622
C:\Users\cware\Desktop\Steller18Nov\18NovTrials\M27.DSG	11-1-2013	16:14:23	581595.000000	11631.900000	0.765625	-0.281250	-0.785156	0.171560	0.213761	0.389908	-6.256104	-19.348145	-11.810303
C:\Users\cware\Desktop\Steller18Nov\18NovTrials\M27.DSG	11-1-2013	16:14:23	581596.000000	11631.920000	0.746094	-0.265625	-0.816406	0.174312	0.213761	0.390826	-6.729126	-17.288208	-11.947632
C:\Users\cware\Desktop\Steller18Nov\18NovTrials\M27.DSG	11-1-2013	16:14:23	581597.000000	11631.940000	0.750000	-0.257813	-0.820313	0.177064	0.213761	0.391743	-10.375977	-14.602661	-11.840820
C:\Users\cware\Desktop\Steller18Nov\18NovTrials\M27.DSG	11-1-2013	16:14:23	581598.000000	11631.960000	0.757813	-0.261719	-0.847656	0.177064	0.213761	0.391743	-15.472412	-11.886597	-11.016846
C:\Users\cware\Desktop\Steller18Nov\18NovTrials\M27.DSG	11-1-2013	16:14:23	581599.000000	11631.980000	0.753906	-0.238281	-0.859375	0.177982	0.211009	0.392661	-18.157959	-7.843018	-10.726929
C:\Users\cware\Desktop\Steller18Nov\18NovTrials\M27.DSG	11-1-2013	16:14:23	581600.000000	11632.000000	0.753906	-0.218750	-0.886719	0.180734	0.209174	0.392661	-17.303467	-4.455566	-10.223389
C:\Users\cware\Desktop\Steller18Nov\18NovTrials\M27.DSG	11-1-2013	16:14:23	581601.000000	11632.020000	0.738281	-0.203125	-0.906250	0.181651	0.208257	0.393578	-15.930176	2.593994	-8.285522
C:\Users\cware\Desktop\Steller18Nov\18NovTrials\M27.DSG	11-1-2013	16:14:23	581602.000000	11632.040000	0.722656	-0.183594	-0.906250	0.179817	0.207339	0.394495	-12.710571	7.339478	-7.614136
C:\Users\cware\Desktop\Steller18Nov\18NovTrials\M27.DSG	11-1-2013	16:14:23	581603.000000	11632.060000	0.718750	-0.179688	-0.906250	0.178899	0.206422	0.393578	-8.163452	11.825562	-6.439209
C:\Users\cware\Desktop\Steller18Nov\18NovTrials\M27.DSG	11-1-2013	16:14:23	581604.000000	11632.080000	0.730469	-0.179688	-0.890625	0.177982	0.206422	0.394495	-5.828857	12.741089	-5.767822
C:\Users\cware\Desktop\Steller18Nov\18NovTrials\M27.DSG	11-1-2013	16:14:23	581605.000000	11632.100000	0.757813	-0.210938	-0.867188	0.177064	0.206422	0.394495	-6.484985	10.757446	-5.416870
C:\Users\cware\Desktop\Steller18Nov\18NovTrials\M27.DSG	11-1-2013	16:14:23	581606.000000	11632.120000	0.761719	-0.234375	-0.843750	0.175229	0.206422	0.394495	-6.820679	12.893677	-5.981445
C:\Users\cware\Desktop\Steller18Nov\18NovTrials\M27.DSG	11-1-2013	16:14:23	581607.000000	11632.140000	0.722656	-0.250000	-0.824219	0.172477	0.206422	0.394495	-6.271362	16.601563	-8.102417
C:\Users\cware\Desktop\Steller18Nov\18NovTrials\M27.DSG	11-1-2013	16:14:23	581608.000000	11632.160000	0.722656	-0.265625	-0.835938	0.172477	0.205505	0.394495	-6.896973	17.913818	-7.934570
C:\Users\cware\Desktop\Steller18Nov\18NovTrials\M27.DSG	11-1-2013	16:14:23	581609.000000	11632.180000	0.734375	-0.273438	-0.835938	0.167890	0.205505	0.394495	-9.719849	16.815186	-6.500244
C:\Users\cware\Desktop\Steller18Nov\18NovTrials\M27.DSG	11-1-2013	16:14:23	581610.000000	11632.200000	0.753906	-0.269531	-0.820313	0.167890	0.205505	0.394495	-11.734009	14.923096	-5.798340
C:\Users\cware\Desktop\Steller18Nov\18NovTrials\M27.DSG	11-1-2013	16:14:23	581611.000000	11632.220000	0.769531	-0.261719	-0.804688	0.166055	0.203670	0.394495	-12.924194	13.992310	-5.157471
C:\Users\cware\Desktop\Steller18Nov\18NovTrials\M27.DSG	11-1-2013	16:14:23	581612.000000	11632.240000	0.765625	-0.242188	-0.792969	0.165138	0.202752	0.394495	-11.230469	13.229370	-6.240845
C:\Users\cware\Desktop\Steller18Nov\18NovTrials\M27.DSG	11-1-2013	16:14:23	581613.000000	11632.260000	0.781250	-0.218750	-0.792969	0.162385	0.202752	0.395413	-7.598877	14.099121	-7.858276
C:\Users\cware\Desktop\Steller18Nov\18NovTrials\M27.DSG	11-1-2013	16:14:23	581614.000000	11632.280000	0.781250	-0.218750	-0.792969	0.161468	0.202752	0.394495	-5.752563	12.619019	-8.178711
C:\Users\cware\Desktop\Steller18Nov\18NovTrials\M27.DSG	11-1-2013	16:14:23	581615.000000	11632.300000	0.808594	-0.234375	-0.781250	0.159633	0.201835	0.393578	-4.150391	8.239746	-8.377075
C:\Users\cware\Desktop\Steller18Nov\18NovTrials\M27.DSG	11-1-2013	16:14:23	581616.000000	11632.320000	0.792969	-0.226563	-0.765625	0.158716	0.202752	0.393578	-3.860474	4.867554	-7.888794
C:\Users\cware\Desktop\Steller18Nov\18NovTrials\M27.DSG	11-1-2013	16:14:23	581617.000000	11632.340000	0.796875	-0.238281	-0.753906	0.158716	0.203670	0.395413	-2.838135	1.327515	-8.621216
C:\Users\cware\Desktop\Steller18Nov\18NovTrials\M27.DSG	11-1-2013	16:14:23	581618.000000	11632.360000	0.796875	-0.257813	-0.757813	0.158716	0.204587	0.393578	-3.097534	-1.586914	-9.475708
C:\Users\cware\Desktop\Steller18Nov\18NovTrials\M27.DSG	11-1-2013	16:14:23	581619.000000	11632.380000	0.789063	-0.257813	-0.738281	0.158716	0.204587	0.393578	-5.065918	-3.356934	-9.353638
C:\Users\cware\Desktop\Steller18Nov\18NovTrials\M27.DSG	11-1-2013	16:14:23	581620.000000	11632.400000	0.796875	-0.257813	-0.742188	0.159633	0.203670	0.392661	-4.989624	-5.035400	-9.246826
C:\Users\cware\Desktop\Steller18Nov\18NovTrials\M27.DSG	11-1-2013	16:14:23	581621.000000	11632.420000	0.796875	-0.257813	-0.746094	0.159633	0.203670	0.393578	-6.500244	-6.118774	-8.087158
C:\Users\cware\Desktop\Steller18Nov\18NovTrials\M27.DSG	11-1-2013	16:14:23	581622.000000	11632.440000	0.816406	-0.246094	-0.753906	0.160550	0.203670	0.394495	-7.904053	-8.636475	-8.407593
C:\Users\cware\Desktop\Steller18Nov\18NovTrials\M27.DSG	11-1-2013	16:14:23	581623.000000	11632.460000	0.847656	-0.226563	-0.781250	0.161468	0.202752	0.394495	-9.552002	-14.495850	-8.880615
C:\Users\cware\Desktop\Steller18Nov\18NovTrials\M27.DSG	11-1-2013	16:14:23	581624.000000	11632.480000	0.824219	-0.226563	-0.789063	0.163303	0.203670	0.393578	-11.657715	-17.181396	-9.231567
C:\Users\cware\Desktop\Steller18Nov\18NovTrials\M27.DSG	11-1-2013	16:14:23	581625.000000	11632.500000	0.804688	-0.214844	-0.804688	0.165138	0.202752	0.395413	-11.810303	-18.325806	-10.177612
C:\Users\cware\Desktop\Steller18Nov\18NovTrials\M27.DSG	11-1-2013	16:14:23	581626.000000	11632.520000	0.769531	-0.210938	-0.824219	0.166972	0.202752	0.395413	-10.253906	-17.730713	-9.918213
C:\Users\cware\Desktop\Steller18Nov\18NovTrials\M27.DSG	11-1-2013	16:14:23	581627.000000	11632.540000	0.742188	-0.195313	-0.832031	0.168807	0.201835	0.397248	-7.385254	-15.289307	-10.894775
C:\Users\cware\Desktop\Steller18Nov\18NovTrials\M27.DSG	11-1-2013	16:14:23	581628.000000	11632.560000	0.750000	-0.203125	-0.824219	0.169725	0.201835	0.394495	-4.287720	-14.480591	-12.115479
C:\Users\cware\Desktop\Steller18Nov\18NovTrials\M27.DSG	11-1-2013	16:14:23	581629.000000	11632.580000	0.753906	-0.226563	-0.812500	0.171560	0.202752	0.396330	-4.486084	-13.748169	-13.916016
C:\Users\cware\Desktop\Steller18Nov\18NovTrials\M27.DSG	11-1-2013	16:14:23	581630.000000	11632.600000	0.769531	-0.246094	-0.804688	0.173394	0.203670	0.397248	-6.378174	-15.029907	-18.142700
C:\Users\cware\Desktop\Steller18Nov\18NovTrials\M27.DSG	11-1-2013	16:14:23	581631.000000	11632.620000	0.761719	-0.273438	-0.796875	0.177064	0.202752	0.397248	-8.926392	-15.914917	-21.682739
C:\Users\cware\Desktop\Steller18Nov\18NovTrials\M27.DSG	11-1-2013	16:14:23	581632.000000	11632.640000	0.750000	-0.277344	-0.796875	0.177064	0.201835	0.397248	-10.330200	-15.823364	-21.453857
C:\Users\cware\Desktop\Steller18Nov\18NovTrials\M27.DSG	11-1-2013	16:14:23	581633.000000	11632.660000	0.726563	-0.292969	-0.847656	0.180734	0.201835	0.397248	-11.184692	-15.014648	-17.868042
C:\Users\cware\Desktop\Steller18Nov\18NovTrials\M27.DSG	11-1-2013	16:14:23	581634.000000	11632.680000	0.703125	-0.292969	-0.875000	0.182569	0.202752	0.397248	-12.603760	-12.420654	-12.512207
C:\Users\cware\Desktop\Steller18Nov\18NovTrials\M27.DSG	11-1-2013	16:14:23	581635.000000	11632.700000	0.695313	-0.265625	-0.882813	0.185321	0.202752	0.398165	-10.833740	-9.597778	-9.124756
C:\Users\cware\Desktop\Steller18Nov\18NovTrials\M27.DSG	11-1-2013	16:14:23	581636.000000	11632.720000	0.734375	-0.238281	-0.890625	0.184404	0.200917	0.398165	-8.087158	-4.608154	-7.553101
C:\Users\cware\Desktop\Steller18Nov\18NovTrials\M27.DSG	11-1-2013	16:14:23	581637.000000	11632.740000	0.726563	-0.195313	-0.902344	0.184404	0.200917	0.398165	-4.516602	1.495361	-5.386353
C:\Users\cware\Desktop\Steller18Nov\18NovTrials\M27.DSG	11-1-2013	16:14:23	581638.000000	11632.760000	0.734375	-0.195313	-0.906250	0.184404	0.201835	0.398165	-3.433228	4.959106	-4.959106
C:\Users\cware\Desktop\Steller18Nov\18NovTrials\M27.DSG	11-1-2013	16:14:23	581639.000000	11632.780000	0.738281	-0.230469	-0.898438	0.183486	0.201835	0.398165	-4.837036	7.659912	-3.494263
C:\Users\cware\Desktop\Steller18Nov\18NovTrials\M27.DSG	11-1-2013	16:14:23	581640.000000	11632.800000	0.718750	-0.246094	-0.882813	0.183486	0.202752	0.397248	-5.279541	9.963989	-3.921509
C:\Users\cware\Desktop\Steller18Nov\18NovTrials\M27.DSG	11-1-2013	16:14:23	581641.000000	11632.820000	0.695313	-0.269531	-0.859375	0.180734	0.200917	0.396330	-5.889893	13.137817	-4.898071
C:\Users\cware\Desktop\Steller18Nov\18NovTrials\M27.DSG	11-1-2013	16:14:23	581642.000000	11632.840000	0.695313	-0.269531	-0.859375	0.180734	0.200917	0.398165	-6.454468	14.450073	-6.195068
C:\Users\cware\Desktop\Steller18Nov\18NovTrials\M27.DSG	11-1-2013	16:14:23	581643.000000	11632.860000	0.726563	-0.281250	-0.828125	0.177064	0.200917	0.397248	-6.576538	15.365601	-7.385254
C:\Users\cware\Desktop\Steller18Nov\18NovTrials\M27.DSG	11-1-2013	16:14:23	581644.000000	11632.880000	0.746094	-0.285156	-0.820313	0.175229	0.200917	0.397248	-8.560181	14.312744	-6.423950
C:\Users\cware\Desktop\Steller18Nov\18NovTrials\M27.DSG	11-1-2013	16:14:23	581645.000000	11632.900000	0.765625	-0.273438	-0.820313	0.174312	0.199083	0.397248	-10.574341	11.077881	-5.935669
C:\Users\cware\Desktop\Steller18Nov\18NovTrials\M27.DSG	11-1-2013	16:14:23	581646.000000	11632.920000	0.757813	-0.261719	-0.824219	0.172477	0.200000	0.397248	-10.101318	9.338379	-5.249023
C:\Users\cware\Desktop\Steller18Nov\18NovTrials\M27.DSG	11-1-2013	16:14:23	581647.000000	11632.940000	0.750000	-0.253906	-0.828125	0.169725	0.200000	0.397248	-9.078979	9.246826	-4.745483
C:\Users\cware\Desktop\Steller18Nov\18NovTrials\M27.DSG	11-1-2013	16:14:23	581648.000000	11632.960000	0.738281	-0.253906	-0.839844	0.169725	0.199083	0.396330	-7.705688	10.009766	-5.416870
C:\Users\cware\Desktop\Steller18Nov\18NovTrials\M27.DSG	11-1-2013	16:14:23	581649.000000	11632.980000	0.734375	-0.257813	-0.812500	0.168807	0.197248	0.396330	-6.958008	11.764526	-4.974365
C:\Users\cware\Desktop\Steller18Nov\18NovTrials\M27.DSG	11-1-2013	16:14:23	581650.000000	11633.000000	0.746094	-0.253906	-0.804688	0.166055	0.198165	0.396330	-5.691528	11.123657	-5.187988
C:\Users\cware\Desktop\Steller18Nov\18NovTrials\M27.DSG	11-1-2013	16:14:23	581651.000000	11633.020000	0.773438	-0.253906	-0.796875	0.166055	0.198165	0.396330	-1.998901	9.826660	-5.935669
C:\Users\cware\Desktop\Steller18Nov\18NovTrials\M27.DSG	11-1-2013	16:14:23	581652.000000	11633.040000	0.765625	-0.242188	-0.781250	0.164220	0.198165	0.393578	2.120972	7.949829	-5.538940
C:\Users\cware\Desktop\Steller18Nov\18NovTrials\M27.DSG	11-1-2013	16:14:23	581653.000000	11633.060000	0.804688	-0.257813	-0.789063	0.163303	0.200000	0.393578	4.241943	1.800537	-5.264282
C:\Users\cware\Desktop\Steller18Nov\18NovTrials\M27.DSG	11-1-2013	16:14:23	581654.000000	11633.080000	0.832031	-0.273438	-0.761719	0.163303	0.201835	0.393578	2.761841	-3.295898	-5.706787
C:\Users\cware\Desktop\Steller18Nov\18NovTrials\M27.DSG	11-1-2013	16:14:23	581655.000000	11633.100000	0.804688	-0.273438	-0.753906	0.163303	0.201835	0.392661	2.319336	-7.217407	-7.904053
C:\Users\cware\Desktop\Steller18Nov\18NovTrials\M27.DSG	11-1-2013	16:14:23	581656.000000	11633.120000	0.792969	-0.269531	-0.765625	0.164220	0.203670	0.392661	2.334595	-11.001587	-8.392334
C:\Users\cware\Desktop\Steller18Nov\18NovTrials\M27.DSG	11-1-2013	16:14:23	581657.000000	11633.140000	0.773438	-0.257813	-0.769531	0.165138	0.203670	0.391743	2.746582	-15.213013	-7.354736
C:\Users\cware\Desktop\Steller18Nov\18NovTrials\M27.DSG	11-1-2013	16:14:23	581658.000000	11633.160000	0.800781	-0.257813	-0.781250	0.166972	0.205505	0.391743	6.195068	-19.668579	-8.148193
C:\Users\cware\Desktop\Steller18Nov\18NovTrials\M27.DSG	11-1-2013	16:14:23	581659.000000	11633.180000	0.808594	-0.261719	-0.773438	0.168807	0.206422	0.391743	7.247925	-22.460938	-7.705688
C:\Users\cware\Desktop\Steller18Nov\18NovTrials\M27.DSG	11-1-2013	16:14:23	581660.000000	11633.200000	0.789063	-0.265625	-0.753906	0.170642	0.208257	0.389908	10.025024	-21.087646	-7.812500
C:\Users\cware\Desktop\Steller18Nov\18NovTrials\M27.DSG	11-1-2013	16:14:23	581661.000000	11633.220000	0.769531	-0.304688	-0.742188	0.172477	0.210092	0.388991	15.411377	-21.331787	-5.752563
C:\Users\cware\Desktop\Steller18Nov\18NovTrials\M27.DSG	11-1-2013	16:14:23	581662.000000	11633.240000	0.765625	-0.332031	-0.750000	0.176147	0.213761	0.388991	15.350342	-23.696899	-3.723145
C:\Users\cware\Desktop\Steller18Nov\18NovTrials\M27.DSG	11-1-2013	16:14:23	581663.000000	11633.260000	0.757813	-0.332031	-0.746094	0.177982	0.215596	0.388073	13.244629	-25.375366	-4.180908
C:\Users\cware\Desktop\Steller18Nov\18NovTrials\M27.DSG	11-1-2013	16:14:23	581664.000000	11633.280000	0.750000	-0.335938	-0.761719	0.178899	0.218349	0.386239	11.520386	-24.963379	-4.501343
C:\Users\cware\Desktop\Steller18Nov\18NovTrials\M27.DSG	11-1-2013	16:14:23	581665.000000	11633.300000	0.750000	-0.328125	-0.773438	0.181651	0.219266	0.387156	9.963989	-25.497437	-6.683350
C:\Users\cware\Desktop\Steller18Nov\18NovTrials\M27.DSG	11-1-2013	16:14:23	581666.000000	11633.320000	0.761719	-0.312500	-0.777344	0.184404	0.221101	0.386239	8.819580	-28.503418	-7.598877
C:\Users\cware\Desktop\Steller18Nov\18NovTrials\M27.DSG	11-1-2013	16:14:23	581667.000000	11633.340000	0.777344	-0.308594	-0.792969	0.188991	0.222936	0.385321	3.982544	-34.637451	-5.142212
C:\Users\cware\Desktop\Steller18Nov\18NovTrials\M27.DSG	11-1-2013	16:14:23	581668.000000	11633.360000	0.761719	-0.335938	-0.804688	0.190826	0.222936	0.385321	-1.907349	-38.940430	1.068115
C:\Users\cware\Desktop\Steller18Nov\18NovTrials\M27.DSG	11-1-2013	16:14:23	581669.000000	11633.380000	0.675781	-0.410156	-0.839844	0.195413	0.223853	0.384404	-6.179810	-36.743164	11.947632
C:\Users\cware\Desktop\Steller18Nov\18NovTrials\M27.DSG	11-1-2013	16:14:23	581670.000000	11633.400000	0.667969	-0.406250	-0.875000	0.199083	0.224771	0.384404	-8.361816	-30.303955	19.119263
C:\Users\cware\Desktop\Steller18Nov\18NovTrials\M27.DSG	11-1-2013	16:14:23	581671.000000	11633.420000	0.640625	-0.386719	-0.894531	0.200000	0.223853	0.385321	-10.894775	-16.311646	23.147583
C:\Users\cware\Desktop\Steller18Nov\18NovTrials\M27.DSG	11-1-2013	16:14:23	581672.000000	11633.440000	0.652344	-0.359375	-0.894531	0.200917	0.225688	0.386239	-12.405396	-7.308960	23.788452
C:\Users\cware\Desktop\Steller18Nov\18NovTrials\M27.DSG	11-1-2013	16:14:23	581673.000000	11633.460000	0.656250	-0.343750	-0.929688	0.199083	0.222018	0.386239	-15.426636	0.305176	24.734497
C:\Users\cware\Desktop\Steller18Nov\18NovTrials\M27.DSG	11-1-2013	16:14:23	581674.000000	11633.480000	0.609375	-0.316406	-0.925781	0.198165	0.222936	0.385321	-18.066406	5.325317	24.505615
C:\Users\cware\Desktop\Steller18Nov\18NovTrials\M27.DSG	11-1-2013	16:14:23	581675.000000	11633.500000	0.605469	-0.269531	-0.917969	0.195413	0.221101	0.387156	-16.632080	11.474609	21.469116
C:\Users\cware\Desktop\Steller18Nov\18NovTrials\M27.DSG	11-1-2013	16:14:23	581676.000000	11633.520000	0.609375	-0.246094	-0.902344	0.192661	0.220183	0.387156	-14.404297	19.058228	19.271851
C:\Users\cware\Desktop\Steller18Nov\18NovTrials\M27.DSG	11-1-2013	16:14:23	581677.000000	11633.540000	0.640625	-0.230469	-0.898438	0.188073	0.218349	0.386239	-10.650635	25.650024	17.395020
C:\Users\cware\Desktop\Steller18Nov\18NovTrials\M27.DSG	11-1-2013	16:14:23	581678.000000	11633.560000	0.683594	-0.226563	-0.894531	0.185321	0.217431	0.387156	-7.293701	28.213501	15.686035
C:\Users\cware\Desktop\Steller18Nov\18NovTrials\M27.DSG	11-1-2013	16:14:23	581679.000000	11633.580000	0.710938	-0.234375	-0.863281	0.179817	0.218349	0.386239	-8.255005	26.260376	13.061523
C:\Users\cware\Desktop\Steller18Nov\18NovTrials\M27.DSG	11-1-2013	16:14:23	581680.000000	11633.600000	0.730469	-0.246094	-0.875000	0.177064	0.217431	0.386239	-8.697510	24.795532	9.277344
C:\Users\cware\Desktop\Steller18Nov\18NovTrials\M27.DSG	11-1-2013	16:14:23	581681.000000	11633.620000	0.710938	-0.238281	-0.867188	0.172477	0.216514	0.385321	-7.766724	27.832031	7.522583
C:\Users\cware\Desktop\Steller18Nov\18NovTrials\M27.DSG	11-1-2013	16:14:23	581682.000000	11633.640000	0.718750	-0.230469	-0.828125	0.168807	0.216514	0.385321	-5.935669	27.938843	6.546021
C:\Users\cware\Desktop\Steller18Nov\18NovTrials\M27.DSG	11-1-2013	16:14:23	581683.000000	11633.660000	0.761719	-0.230469	-0.820313	0.164220	0.215596	0.384404	-4.364014	26.687622	6.118774
C:\Users\cware\Desktop\Steller18Nov\18NovTrials\M27.DSG	11-1-2013	16:14:23	581684.000000	11633.680000	0.781250	-0.226563	-0.781250	0.162385	0.214679	0.384404	-4.547119	24.505615	4.928589
C:\Users\cware\Desktop\Steller18Nov\18NovTrials\M27.DSG	11-1-2013	16:14:23	581685.000000	11633.700000	0.820313	-0.226563	-0.757813	0.158716	0.214679	0.383486	-5.661011	17.608643	2.578735
C:\Users\cware\Desktop\Steller18Nov\18NovTrials\M27.DSG	11-1-2013	16:14:23	581686.000000	11633.720000	0.851563	-0.210938	-0.750000	0.155963	0.215596	0.381651	-7.583618	8.438110	1.373291
C:\Users\cware\Desktop\Steller18Nov\18NovTrials\M27.DSG	11-1-2013	16:14:23	581687.000000	11633.740000	0.882813	-0.195313	-0.730469	0.155963	0.215596	0.382569	-9.262085	-4.150391	-1.647949
C:\Users\cware\Desktop\Steller18Nov\18NovTrials\M27.DSG	11-1-2013	16:14:23	581688.000000	11633.760000	0.890625	-0.195313	-0.726563	0.156881	0.215596	0.381651	-7.431030	-12.771606	-4.547119
C:\Users\cware\Desktop\Steller18Nov\18NovTrials\M27.DSG	11-1-2013	16:14:23	581689.000000	11633.780000	0.871094	-0.203125	-0.707031	0.156881	0.214679	0.383486	-8.468628	-20.156860	-6.790161
C:\Users\cware\Desktop\Steller18Nov\18NovTrials\M27.DSG	11-1-2013	16:14:23	581690.000000	11633.800000	0.859375	-0.218750	-0.679688	0.159633	0.214679	0.383486	-12.634277	-27.694702	-6.713867
C:\Users\cware\Desktop\Steller18Nov\18NovTrials\M27.DSG	11-1-2013	16:14:23	581691.000000	11633.820000	0.875000	-0.234375	-0.683594	0.161468	0.213761	0.383486	-15.670776	-37.933350	-5.661011
C:\Users\cware\Desktop\Steller18Nov\18NovTrials\M27.DSG	11-1-2013	16:14:23	581692.000000	11633.840000	0.898438	-0.210938	-0.679688	0.167890	0.212844	0.386239	-16.891479	-46.493530	-7.339478
C:\Users\cware\Desktop\Steller18Nov\18NovTrials\M27.DSG	11-1-2013	16:14:23	581693.000000	11633.860000	0.902344	-0.191406	-0.726563	0.170642	0.211927	0.386239	-17.700195	-52.825928	-8.880615
C:\Users\cware\Desktop\Steller18Nov\18NovTrials\M27.DSG	11-1-2013	16:14:23	581694.000000	11633.880000	0.875000	-0.187500	-0.769531	0.178899	0.211009	0.388073	-16.326904	-54.000854	-6.591797
C:\Users\cware\Desktop\Steller18Nov\18NovTrials\M27.DSG	11-1-2013	16:14:23	581695.000000	11633.900000	0.750000	-0.203125	-0.875000	0.183486	0.211009	0.388073	-17.639160	-50.750732	-3.601074
C:\Users\cware\Desktop\Steller18Nov\18NovTrials\M27.DSG	11-1-2013	16:14:23	581696.000000	11633.920000	0.750000	-0.203125	-0.875000	0.190826	0.210092	0.388991	-22.903442	-43.701172	-3.753662
C:\Users\cware\Desktop\Steller18Nov\18NovTrials\M27.DSG	11-1-2013	16:14:23	581697.000000	11633.940000	0.722656	-0.226563	-0.847656	0.193578	0.208257	0.390826	-25.894165	-37.673950	-10.314941
C:\Users\cware\Desktop\Steller18Nov\18NovTrials\M27.DSG	11-1-2013	16:14:23	581698.000000	11633.960000	0.644531	-0.203125	-0.882813	0.200000	0.206422	0.393578	-27.694702	-32.470703	-15.960693
C:\Users\cware\Desktop\Steller18Nov\18NovTrials\M27.DSG	11-1-2013	16:14:23	581699.000000	11633.980000	0.578125	-0.179688	-0.957031	0.202752	0.205505	0.393578	-26.153564	-24.597168	-20.217896
C:\Users\cware\Desktop\Steller18Nov\18NovTrials\M27.DSG	11-1-2013	16:14:23	581700.000000	11634.000000	0.582031	-0.144531	-1.023438	0.207339	0.201835	0.393578	-23.788452	-17.654419	-24.139404
C:\Users\cware\Desktop\Steller18Nov\18NovTrials\M27.DSG	11-1-2013	16:14:23	581701.000000	11634.020000	0.601563	-0.066406	-1.031250	0.209174	0.200917	0.395413	-21.331787	-9.719849	-26.397705
C:\Users\cware\Desktop\Steller18Nov\18NovTrials\M27.DSG	11-1-2013	16:14:23	581702.000000	11634.040000	0.640625	-0.023438	-1.042969	0.210092	0.199083	0.395413	-12.390137	-5.172729	-27.587891
C:\Users\cware\Desktop\Steller18Nov\18NovTrials\M27.DSG	11-1-2013	16:14:23	581703.000000	11634.060000	0.640625	0.000000	-1.101563	0.212844	0.198165	0.396330	-6.454468	4.394531	-27.008057
C:\Users\cware\Desktop\Steller18Nov\18NovTrials\M27.DSG	11-1-2013	16:14:23	581704.000000	11634.080000	0.601563	-0.007813	-1.105469	0.211927	0.198165	0.397248	-7.888794	15.502930	-30.227661
C:\Users\cware\Desktop\Steller18Nov\18NovTrials\M27.DSG	11-1-2013	16:14:23	581705.000000	11634.100000	0.574219	-0.054688	-1.066406	0.211009	0.197248	0.396330	-7.339478	26.535034	-37.887573
C:\Users\cware\Desktop\Steller18Nov\18NovTrials\M27.DSG	11-1-2013	16:14:23	581706.000000	11634.120000	0.535156	-0.093750	-1.031250	0.210092	0.196330	0.399083	-4.943848	34.378052	-41.793823
C:\Users\cware\Desktop\Steller18Nov\18NovTrials\M27.DSG	11-1-2013	16:14:23	581707.000000	11634.140000	0.535156	-0.105469	-1.000000	0.207339	0.197248	0.398165	1.220703	43.365479	-43.731689
C:\Users\cware\Desktop\Steller18Nov\18NovTrials\M27.DSG	11-1-2013	16:14:23	581708.000000	11634.160000	0.582031	-0.121094	-0.984375	0.203670	0.197248	0.398165	7.980347	48.980713	-41.885376
C:\Users\cware\Desktop\Steller18Nov\18NovTrials\M27.DSG	11-1-2013	16:14:23	581709.000000	11634.180000	0.656250	-0.132813	-0.972656	0.198165	0.198165	0.397248	11.718750	46.417236	-38.574219
C:\Users\cware\Desktop\Steller18Nov\18NovTrials\M27.DSG	11-1-2013	16:14:23	581710.000000	11634.200000	0.730469	-0.132813	-0.976563	0.195413	0.199083	0.396330	10.025024	41.824341	-38.009644
C:\Users\cware\Desktop\Steller18Nov\18NovTrials\M27.DSG	11-1-2013	16:14:23	581711.000000	11634.220000	0.703125	-0.156250	-0.996094	0.190826	0.200000	0.395413	6.866455	41.595459	-36.956787
C:\Users\cware\Desktop\Steller18Nov\18NovTrials\M27.DSG	11-1-2013	16:14:23	581712.000000	11634.240000	0.671875	-0.199219	-0.996094	0.188991	0.200917	0.394495	5.172729	43.090820	-36.346436
C:\Users\cware\Desktop\Steller18Nov\18NovTrials\M27.DSG	11-1-2013	16:14:23	581713.000000	11634.260000	0.644531	-0.234375	-1.000000	0.183486	0.201835	0.393578	1.113892	43.090820	-34.210205
C:\Users\cware\Desktop\Steller18Nov\18NovTrials\M27.DSG	11-1-2013	16:14:23	581714.000000	11634.280000	0.621094	-0.234375	-0.972656	0.180734	0.198165	0.395413	-0.473022	43.411255	-33.447266
C:\Users\cware\Desktop\Steller18Nov\18NovTrials\M27.DSG	11-1-2013	16:14:23	581715.000000	11634.300000	0.636719	-0.246094	-0.960938	0.176147	0.202752	0.392661	-0.015259	41.046143	-33.630371
C:\Users\cware\Desktop\Steller18Nov\18NovTrials\M27.DSG	11-1-2013	16:14:23	581716.000000	11634.320000	0.652344	-0.257813	-0.910156	0.173394	0.201835	0.390826	-0.015259	36.468506	-32.287598
C:\Users\cware\Desktop\Steller18Nov\18NovTrials\M27.DSG	11-1-2013	16:14:23	581717.000000	11634.340000	0.683594	-0.269531	-0.875000	0.168807	0.203670	0.389908	0.381470	28.366089	-31.738281
C:\Users\cware\Desktop\Steller18Nov\18NovTrials\M27.DSG	11-1-2013	16:14:23	581718.000000	11634.360000	0.707031	-0.281250	-0.847656	0.167890	0.203670	0.389908	0.717163	20.706177	-31.646729
C:\Users\cware\Desktop\Steller18Nov\18NovTrials\M27.DSG	11-1-2013	16:14:23	581719.000000	11634.380000	0.703125	-0.281250	-0.828125	0.165138	0.203670	0.387156	4.348755	11.474609	-30.563354
C:\Users\cware\Desktop\Steller18Nov\18NovTrials\M27.DSG	11-1-2013	16:14:23	581720.000000	11634.400000	0.703125	-0.292969	-0.820313	0.166055	0.205505	0.384404	13.442993	8.590698	-30.273438
C:\Users\cware\Desktop\Steller18Nov\18NovTrials\M27.DSG	11-1-2013	16:14:23	581721.000000	11634.420000	0.695313	-0.320313	-0.769531	0.164220	0.208257	0.382569	23.681641	4.257202	-30.364990
C:\Users\cware\Desktop\Steller18Nov\18NovTrials\M27.DSG	11-1-2013	16:14:23	581722.000000	11634.440000	0.722656	-0.375000	-0.679688	0.163303	0.211009	0.379817	34.515381	1.953125	-30.639648
C:\Users\cware\Desktop\Steller18Nov\18NovTrials\M27.DSG	11-1-2013	16:14:23	581723.000000	11634.460000	0.683594	-0.437500	-0.589844	0.164220	0.216514	0.376147	49.606323	4.974365	-28.732300
C:\Users\cware\Desktop\Steller18Nov\18NovTrials\M27.DSG	11-1-2013	16:14:23	581724.000000	11634.480000	0.683594	-0.437500	-0.589844	0.163303	0.222936	0.373394	66.925049	5.676270	-25.619507
C:\Users\cware\Desktop\Steller18Nov\18NovTrials\M27.DSG	11-1-2013	16:14:23	581725.000000	11634.500000	0.730469	-0.578125	-0.511719	0.164220	0.232110	0.366055	82.717896	1.708984	-22.628784
C:\Users\cware\Desktop\Steller18Nov\18NovTrials\M27.DSG	11-1-2013	16:14:23	581726.000000	11634.520000	0.800781	-0.613281	-0.480469	0.164220	0.239450	0.362385	86.700439	-6.561279	-21.148682
C:\Users\cware\Desktop\Steller18Nov\18NovTrials\M27.DSG	11-1-2013	16:14:23	581727.000000	11634.540000	0.898438	-0.628906	-0.460938	0.165138	0.251376	0.355963	83.023071	-17.776489	-22.460938
C:\Users\cware\Desktop\Steller18Nov\18NovTrials\M27.DSG	11-1-2013	16:14:23	581728.000000	11634.560000	0.976563	-0.675781	-0.394531	0.167890	0.256881	0.351376	75.897217	-29.754639	-23.208618
C:\Users\cware\Desktop\Steller18Nov\18NovTrials\M27.DSG	11-1-2013	16:14:23	581729.000000	11634.580000	1.019531	-0.695313	-0.375000	0.170642	0.261468	0.348624	59.417725	-49.255371	-21.179199
C:\Users\cware\Desktop\Steller18Nov\18NovTrials\M27.DSG	11-1-2013	16:14:23	581730.000000	11634.600000	1.023438	-0.683594	-0.378906	0.178899	0.267890	0.344954	37.994385	-70.022583	-19.714355
C:\Users\cware\Desktop\Steller18Nov\18NovTrials\M27.DSG	11-1-2013	16:14:23	581731.000000	11634.620000	0.980469	-0.640625	-0.429688	0.183486	0.271560	0.342202	6.622314	-101.440430	-15.243530
C:\Users\cware\Desktop\Steller18Nov\18NovTrials\M27.DSG	11-1-2013	16:14:23	581732.000000	11634.640000	0.878906	-0.585938	-0.519531	0.198165	0.272477	0.342202	-18.035889	-131.332397	-9.063721
C:\Users\cware\Desktop\Steller18Nov\18NovTrials\M27.DSG	11-1-2013	16:14:23	581733.000000	11634.660000	0.566406	-0.617188	-0.609375	0.206422	0.273394	0.343119	-36.529541	-128.875732	2.044678
C:\Users\cware\Desktop\Steller18Nov\18NovTrials\M27.DSG	11-1-2013	16:14:23	581734.000000	11634.680000	0.335938	-0.710938	-0.671875	0.221101	0.268807	0.344954	-43.472290	-99.624634	12.084961
C:\Users\cware\Desktop\Steller18Nov\18NovTrials\M27.DSG	11-1-2013	16:14:23	581735.000000	11634.700000	0.328125	-0.832031	-0.722656	0.225688	0.266972	0.346789	-43.319702	-55.130005	23.834229
C:\Users\cware\Desktop\Steller18Nov\18NovTrials\M27.DSG	11-1-2013	16:14:23	581736.000000	11634.720000	0.410156	-0.957031	-0.707031	0.229358	0.262385	0.349541	-42.221069	-28.137207	32.653809
C:\Users\cware\Desktop\Steller18Nov\18NovTrials\M27.DSG	11-1-2013	16:14:23	581737.000000	11634.740000	0.535156	-0.968750	-0.710938	0.229358	0.261468	0.351376	-37.628174	-11.947632	43.960571
C:\Users\cware\Desktop\Steller18Nov\18NovTrials\M27.DSG	11-1-2013	16:14:23	581738.000000	11634.760000	0.632813	-0.855469	-0.738281	0.227523	0.258716	0.354128	-33.889771	-17.883301	59.310913
C:\Users\cware\Desktop\Steller18Nov\18NovTrials\M27.DSG	11-1-2013	16:14:23	581739.000000	11634.780000	0.636719	-0.683594	-0.789063	0.223853	0.257798	0.355046	-33.142090	-30.853271	78.399658
C:\Users\cware\Desktop\Steller18Nov\18NovTrials\M27.DSG	11-1-2013	16:14:23	581740.000000	11634.800000	0.574219	-0.511719	-0.878906	0.221101	0.255963	0.357798	-25.634766	-22.277832	86.685181
C:\Users\cware\Desktop\Steller18Nov\18NovTrials\M27.DSG	11-1-2013	16:14:23	581741.000000	11634.820000	0.570313	-0.304688	-0.898438	0.219266	0.255963	0.357798	-18.814087	-3.387451	84.579468
C:\Users\cware\Desktop\Steller18Nov\18NovTrials\M27.DSG	11-1-2013	16:14:23	581742.000000	11634.840000	0.644531	-0.187500	-0.882813	0.215596	0.255963	0.357798	-11.611938	8.758545	77.835083
C:\Users\cware\Desktop\Steller18Nov\18NovTrials\M27.DSG	11-1-2013	16:14:23	581743.000000	11634.860000	0.742188	-0.160156	-0.875000	0.209174	0.255963	0.357798	-11.047363	9.277344	69.458008
C:\Users\cware\Desktop\Steller18Nov\18NovTrials\M27.DSG	11-1-2013	16:14:23	581744.000000	11634.880000	0.757813	-0.195313	-0.882813	0.205505	0.254128	0.358716	-12.374878	6.988525	62.881470
C:\Users\cware\Desktop\Steller18Nov\18NovTrials\M27.DSG	11-1-2013	16:14:23	581745.000000	11634.900000	0.742188	-0.234375	-0.921875	0.200000	0.255046	0.357798	-14.373779	6.317139	59.814453
C:\Users\cware\Desktop\Steller18Nov\18NovTrials\M27.DSG	11-1-2013	16:14:23	581746.000000	11634.920000	0.710938	-0.261719	-0.890625	0.196330	0.254128	0.359633	-18.753052	5.630493	62.332153
C:\Users\cware\Desktop\Steller18Nov\18NovTrials\M27.DSG	11-1-2013	16:14:23	581747.000000	11634.940000	0.664063	-0.253906	-0.855469	0.190826	0.252294	0.361468	-20.507813	11.444092	65.811157
C:\Users\cware\Desktop\Steller18Nov\18NovTrials\M27.DSG	11-1-2013	16:14:23	581748.000000	11634.960000	0.593750	-0.203125	-0.875000	0.187156	0.251376	0.361468	-17.761230	23.513794	66.772461
C:\Users\cware\Desktop\Steller18Nov\18NovTrials\M27.DSG	11-1-2013	16:14:23	581749.000000	11634.980000	0.585938	-0.140625	-0.890625	0.177982	0.248624	0.362385	-13.549805	24.688721	60.531616
C:\Users\cware\Desktop\Steller18Nov\18NovTrials\M27.DSG	11-1-2013	16:14:23	581750.000000	11635.000000	0.699219	-0.078125	-0.933594	0.174312	0.248624	0.362385	-13.793945	18.310547	52.917480
C:\Users\cware\Desktop\Steller18Nov\18NovTrials\M27.DSG	11-1-2013	16:14:23	581751.000000	11635.020000	0.851563	-0.046875	-0.882813	0.167890	0.245872	0.363303	-17.410278	3.692627	42.572021
C:\Users\cware\Desktop\Steller18Nov\18NovTrials\M27.DSG	11-1-2013	16:14:23	581752.000000	11635.040000	0.851563	-0.066406	-0.835938	0.166055	0.245872	0.363303	-18.218994	-7.003784	36.926270
C:\Users\cware\Desktop\Steller18Nov\18NovTrials\M27.DSG	11-1-2013	16:14:23	581753.000000	11635.060000	0.820313	-0.105469	-0.832031	0.164220	0.244954	0.365138	-16.357422	-18.615723	35.507202
C:\Users\cware\Desktop\Steller18Nov\18NovTrials\M27.DSG	11-1-2013	16:14:23	581754.000000	11635.080000	0.785156	-0.152344	-0.832031	0.166055	0.243119	0.366055	-15.228271	-28.167725	38.253784
C:\Users\cware\Desktop\Steller18Nov\18NovTrials\M27.DSG	11-1-2013	16:14:23	581755.000000	11635.100000	0.750000	-0.187500	-0.839844	0.166055	0.241284	0.366972	-13.854980	-35.842896	45.013428
C:\Users\cware\Desktop\Steller18Nov\18NovTrials\M27.DSG	11-1-2013	16:14:23	581756.000000	11635.120000	0.718750	-0.207031	-0.839844	0.166972	0.241284	0.366055	-15.075684	-39.749146	51.635742
C:\Users\cware\Desktop\Steller18Nov\18NovTrials\M27.DSG	11-1-2013	16:14:23	581757.000000	11635.140000	0.707031	-0.238281	-0.839844	0.167890	0.238532	0.369725	-23.025513	-43.411255	60.134888
C:\Users\cware\Desktop\Steller18Nov\18NovTrials\M27.DSG	11-1-2013	16:14:23	581758.000000	11635.160000	0.695313	-0.273438	-0.843750	0.167890	0.237615	0.369725	-34.408569	-46.051025	66.543579
C:\Users\cware\Desktop\Steller18Nov\18NovTrials\M27.DSG	11-1-2013	16:14:23	581759.000000	11635.180000	0.652344	-0.246094	-0.867188	0.169725	0.232110	0.373394	-42.999268	-44.479370	71.060181
C:\Users\cware\Desktop\Steller18Nov\18NovTrials\M27.DSG	11-1-2013	16:14:23	581760.000000	11635.200000	0.636719	-0.187500	-0.910156	0.170642	0.229358	0.375229	-48.217773	-43.563843	70.205688
C:\Users\cware\Desktop\Steller18Nov\18NovTrials\M27.DSG	11-1-2013	16:14:23	581761.000000	11635.220000	0.597656	-0.125000	-0.941406	0.170642	0.222018	0.378899	-47.256470	-29.510498	69.381714
C:\Users\cware\Desktop\Steller18Nov\18NovTrials\M27.DSG	11-1-2013	16:14:23	581762.000000	11635.240000	0.574219	-0.101563	-0.972656	0.170642	0.219266	0.378899	-44.189453	-15.655518	73.486328
C:\Users\cware\Desktop\Steller18Nov\18NovTrials\M27.DSG	11-1-2013	16:14:23	581763.000000	11635.260000	0.566406	-0.050781	-0.984375	0.165138	0.213761	0.383486	-36.849976	5.722046	76.782227
C:\Users\cware\Desktop\Steller18Nov\18NovTrials\M27.DSG	11-1-2013	16:14:23	581764.000000	11635.280000	0.550781	-0.003906	-0.980469	0.162385	0.211009	0.382569	-25.634766	20.339966	76.995850
C:\Users\cware\Desktop\Steller18Nov\18NovTrials\M27.DSG	11-1-2013	16:14:23	581765.000000	11635.300000	0.531250	0.011719	-1.015625	0.158716	0.207339	0.382569	-9.948730	34.774780	84.304810
C:\Users\cware\Desktop\Steller18Nov\18NovTrials\M27.DSG	11-1-2013	16:14:23	581766.000000	11635.320000	0.527344	0.031250	-0.992188	0.147706	0.206422	0.381651	2.914429	42.175293	90.042114
C:\Users\cware\Desktop\Steller18Nov\18NovTrials\M27.DSG	11-1-2013	16:14:23	581767.000000	11635.340000	0.656250	0.062500	-0.925781	0.143119	0.206422	0.379817	11.825562	23.849487	84.060669
C:\Users\cware\Desktop\Steller18Nov\18NovTrials\M27.DSG	11-1-2013	16:14:23	581768.000000	11635.360000	0.757813	0.144531	-0.847656	0.133945	0.204587	0.377982	4.776001	18.920898	73.608398
C:\Users\cware\Desktop\Steller18Nov\18NovTrials\M27.DSG	11-1-2013	16:14:23	581769.000000	11635.380000	0.718750	0.289063	-0.925781	0.130275	0.204587	0.377982	1.205444	16.586304	49.072266
C:\Users\cware\Desktop\Steller18Nov\18NovTrials\M27.DSG	11-1-2013	16:14:23	581770.000000	11635.400000	0.730469	0.359375	-0.992188	0.125688	0.202752	0.377064	5.905151	10.055542	23.132324
C:\Users\cware\Desktop\Steller18Nov\18NovTrials\M27.DSG	11-1-2013	16:14:23	581771.000000	11635.420000	0.718750	0.328125	-1.011719	0.122936	0.203670	0.376147	16.357422	2.136230	-4.058838
C:\Users\cware\Desktop\Steller18Nov\18NovTrials\M27.DSG	11-1-2013	16:14:23	581772.000000	11635.440000	0.687500	0.281250	-1.042969	0.123853	0.208257	0.374312	24.581909	-2.761841	-20.034790
C:\Users\cware\Desktop\Steller18Nov\18NovTrials\M27.DSG	11-1-2013	16:14:23	581773.000000	11635.460000	0.691406	0.250000	-1.042969	0.125688	0.211009	0.373394	32.257080	-3.082275	-33.599854
C:\Users\cware\Desktop\Steller18Nov\18NovTrials\M27.DSG	11-1-2013	16:14:23	581774.000000	11635.480000	0.660156	0.207031	-1.027344	0.126606	0.216514	0.368807	36.529541	6.652832	-39.138794
C:\Users\cware\Desktop\Steller18Nov\18NovTrials\M27.DSG	11-1-2013	16:14:23	581775.000000	11635.500000	0.589844	0.156250	-1.015625	0.126606	0.220183	0.369725	35.110474	26.641846	-39.031982
C:\Users\cware\Desktop\Steller18Nov\18NovTrials\M27.DSG	11-1-2013	16:14:23	581776.000000	11635.520000	0.562500	0.140625	-1.011719	0.122936	0.226606	0.365138	31.356812	44.891357	-36.865234
C:\Users\cware\Desktop\Steller18Nov\18NovTrials\M27.DSG	11-1-2013	16:14:23	581777.000000	11635.540000	0.578125	0.082031	-0.933594	0.120183	0.229358	0.363303	27.893066	57.525635	-34.317017
C:\Users\cware\Desktop\Steller18Nov\18NovTrials\M27.DSG	11-1-2013	16:14:23	581778.000000	11635.560000	0.578125	0.082031	-0.933594	0.114679	0.233945	0.358716	22.781372	61.935425	-32.104492
C:\Users\cware\Desktop\Steller18Nov\18NovTrials\M27.DSG	11-1-2013	16:14:23	581779.000000	11635.580000	0.710938	0.046875	-0.855469	0.111009	0.235780	0.355963	16.250610	66.574097	-29.159546
C:\Users\cware\Desktop\Steller18Nov\18NovTrials\M27.DSG	11-1-2013	16:14:23	581780.000000	11635.600000	0.777344	0.027344	-0.820313	0.108257	0.237615	0.352294	10.711670	65.841675	-27.130127
C:\Users\cware\Desktop\Steller18Nov\18NovTrials\M27.DSG	11-1-2013	16:14:23	581781.000000	11635.620000	0.808594	0.027344	-0.781250	0.102752	0.239450	0.349541	7.659912	62.011719	-25.848389
C:\Users\cware\Desktop\Steller18Nov\18NovTrials\M27.DSG	11-1-2013	16:14:23	581782.000000	11635.640000	0.851563	0.011719	-0.753906	0.098165	0.240367	0.347706	5.218506	58.212280	-25.787354
C:\Users\cware\Desktop\Steller18Nov\18NovTrials\M27.DSG	11-1-2013	16:14:23	581783.000000	11635.660000	0.890625	0.000000	-0.742188	0.092661	0.242202	0.343119	3.616333	48.339844	-26.763916
C:\Users\cware\Desktop\Steller18Nov\18NovTrials\M27.DSG	11-1-2013	16:14:23	581784.000000	11635.680000	0.882813	0.007813	-0.714844	0.090826	0.240367	0.342202	1.571655	43.975830	-26.535034
C:\Users\cware\Desktop\Steller18Nov\18NovTrials\M27.DSG	11-1-2013	16:14:23	581785.000000	11635.700000	0.894531	0.015625	-0.699219	0.087156	0.243119	0.338532	-1.052856	37.811279	-26.947021
C:\Users\cware\Desktop\Steller18Nov\18NovTrials\M27.DSG	11-1-2013	16:14:23	581786.000000	11635.720000	0.898438	0.031250	-0.667969	0.084404	0.244954	0.337615	-2.700806	30.899048	-27.221680
C:\Users\cware\Desktop\Steller18Nov\18NovTrials\M27.DSG	11-1-2013	16:14:23	581787.000000	11635.740000	0.917969	0.046875	-0.640625	0.083486	0.246789	0.335780	-5.447388	19.515991	-26.351929
C:\Users\cware\Desktop\Steller18Nov\18NovTrials\M27.DSG	11-1-2013	16:14:23	581788.000000	11635.760000	0.921875	0.046875	-0.621094	0.083486	0.246789	0.335780	-8.377075	9.307861	-24.719238
C:\Users\cware\Desktop\Steller18Nov\18NovTrials\M27.DSG	11-1-2013	16:14:23	581789.000000	11635.780000	0.941406	0.039063	-0.613281	0.083486	0.246789	0.334862	-7.919312	-3.692627	-24.047852
C:\Users\cware\Desktop\Steller18Nov\18NovTrials\M27.DSG	11-1-2013	16:14:23	581790.000000	11635.800000	0.937500	0.019531	-0.625000	0.085321	0.247706	0.334862	-6.118774	-14.709473	-23.040771
C:\Users\cware\Desktop\Steller18Nov\18NovTrials\M27.DSG	11-1-2013	16:14:23	581791.000000	11635.820000	0.914063	0.003906	-0.617188	0.089908	0.249541	0.336697	1.159668	-18.936157	-21.423340
C:\Users\cware\Desktop\Steller18Nov\18NovTrials\M27.DSG	11-1-2013	16:14:23	581792.000000	11635.840000	0.859375	-0.019531	-0.593750	0.089908	0.251376	0.336697	6.881714	-20.431519	-19.760132
C:\Users\cware\Desktop\Steller18Nov\18NovTrials\M27.DSG	11-1-2013	16:14:23	581793.000000	11635.860000	0.871094	-0.011719	-0.628906	0.095413	0.254128	0.336697	11.962891	-36.605835	-17.242432
C:\Users\cware\Desktop\Steller18Nov\18NovTrials\M27.DSG	11-1-2013	16:14:23	581794.000000	11635.880000	0.851563	-0.035156	-0.664063	0.097248	0.255046	0.337615	16.418457	-43.716431	-13.076782
C:\Users\cware\Desktop\Steller18Nov\18NovTrials\M27.DSG	11-1-2013	16:14:23	581795.000000	11635.900000	0.859375	-0.066406	-0.699219	0.102752	0.259633	0.338532	19.302368	-45.532227	-4.821777
C:\Users\cware\Desktop\Steller18Nov\18NovTrials\M27.DSG	11-1-2013	16:14:23	581796.000000	11635.920000	0.843750	-0.117188	-0.746094	0.105505	0.260550	0.338532	18.005371	-45.120239	4.013062
C:\Users\cware\Desktop\Steller18Nov\18NovTrials\M27.DSG	11-1-2013	16:14:23	581797.000000	11635.940000	0.812500	-0.121094	-0.746094	0.111009	0.263303	0.339450	14.068604	-40.924072	12.008667
C:\Users\cware\Desktop\Steller18Nov\18NovTrials\M27.DSG	11-1-2013	16:14:23	581798.000000	11635.960000	0.781250	-0.062500	-0.757813	0.113761	0.264220	0.339450	13.870239	-36.880493	16.403198
C:\Users\cware\Desktop\Steller18Nov\18NovTrials\M27.DSG	11-1-2013	16:14:23	581799.000000	11635.980000	0.777344	0.121094	-0.777344	0.115596	0.266055	0.338532	22.308350	-32.043457	10.467529
C:\Users\cware\Desktop\Steller18Nov\18NovTrials\M27.DSG	11-1-2013	16:14:23	581800.000000	11636.000000	0.832031	0.300781	-0.792969	0.117431	0.268807	0.339450	30.105591	-38.986206	-3.936768
C:\Users\cware\Desktop\Steller18Nov\18NovTrials\M27.DSG	11-1-2013	16:14:23	581801.000000	11636.020000	0.941406	0.210938	-0.781250	0.123853	0.275229	0.336697	42.449951	-37.200928	-17.303467
C:\Users\cware\Desktop\Steller18Nov\18NovTrials\M27.DSG	11-1-2013	16:14:23	581802.000000	11636.040000	1.019531	-0.070313	-0.699219	0.127523	0.278899	0.336697	49.148560	-38.070679	-20.874023
C:\Users\cware\Desktop\Steller18Nov\18NovTrials\M27.DSG	11-1-2013	16:14:23	581803.000000	11636.060000	1.039063	-0.324219	-0.671875	0.134862	0.286239	0.333028	41.793823	-35.522461	-15.319824
C:\Users\cware\Desktop\Steller18Nov\18NovTrials\M27.DSG	11-1-2013	16:14:23	581804.000000	11636.080000	0.992188	-0.496094	-0.652344	0.136697	0.289908	0.333028	24.673462	-34.393311	-5.477905
C:\Users\cware\Desktop\Steller18Nov\18NovTrials\M27.DSG	11-1-2013	16:14:23	581805.000000	11636.100000	0.851563	-0.519531	-0.671875	0.139450	0.294495	0.334862	2.899170	-36.788940	7.858276
C:\Users\cware\Desktop\Steller18Nov\18NovTrials\M27.DSG	11-1-2013	16:14:23	581806.000000	11636.120000	0.851563	-0.519531	-0.671875	0.142202	0.295413	0.333945	-11.749268	-38.345337	19.790649
C:\Users\cware\Desktop\Steller18Nov\18NovTrials\M27.DSG	11-1-2013	16:14:23	581807.000000	11636.140000	0.714844	-0.441406	-0.683594	0.143119	0.294495	0.336697	-23.834229	-33.294678	32.775879
C:\Users\cware\Desktop\Steller18Nov\18NovTrials\M27.DSG	11-1-2013	16:14:23	581808.000000	11636.160000	0.652344	-0.367188	-0.722656	0.143119	0.292661	0.339450	-25.939941	-23.208618	44.662476
C:\Users\cware\Desktop\Steller18Nov\18NovTrials\M27.DSG	11-1-2013	16:14:23	581809.000000	11636.180000	0.667969	-0.269531	-0.746094	0.142202	0.290826	0.339450	-24.688721	-9.414673	58.883667
C:\Users\cware\Desktop\Steller18Nov\18NovTrials\M27.DSG	11-1-2013	16:14:23	581810.000000	11636.200000	0.683594	-0.238281	-0.773438	0.136697	0.288073	0.343119	-18.280029	-1.693726	68.099976
C:\Users\cware\Desktop\Steller18Nov\18NovTrials\M27.DSG	11-1-2013	16:14:23	581811.000000	11636.220000	0.734375	-0.214844	-0.792969	0.134862	0.286239	0.343119	-7.263184	4.745483	74.829102
C:\Users\cware\Desktop\Steller18Nov\18NovTrials\M27.DSG	11-1-2013	16:14:23	581812.000000	11636.240000	0.792969	-0.203125	-0.816406	0.126606	0.285321	0.342202	1.678467	-6.301880	74.890137
C:\Users\cware\Desktop\Steller18Nov\18NovTrials\M27.DSG	11-1-2013	16:14:23	581813.000000	11636.260000	0.828125	-0.199219	-0.828125	0.123853	0.285321	0.342202	12.954712	-25.177002	71.212769
C:\Users\cware\Desktop\Steller18Nov\18NovTrials\M27.DSG	11-1-2013	16:14:23	581814.000000	11636.280000	0.820313	-0.195313	-0.843750	0.119266	0.288073	0.341284	27.252197	-26.947021	69.351196
C:\Users\cware\Desktop\Steller18Nov\18NovTrials\M27.DSG	11-1-2013	16:14:23	581815.000000	11636.300000	0.816406	-0.214844	-0.894531	0.117431	0.288991	0.340367	48.400879	-29.037476	70.663452
C:\Users\cware\Desktop\Steller18Nov\18NovTrials\M27.DSG	11-1-2013	16:14:23	581816.000000	11636.320000	0.773438	-0.226563	-0.949219	0.111927	0.295413	0.335780	65.872192	-27.343750	73.394775
C:\Users\cware\Desktop\Steller18Nov\18NovTrials\M27.DSG	11-1-2013	16:14:23	581817.000000	11636.340000	0.750000	-0.261719	-1.027344	0.109174	0.297248	0.332110	73.745728	-17.654419	72.265625
C:\Users\cware\Desktop\Steller18Nov\18NovTrials\M27.DSG	11-1-2013	16:14:23	581818.000000	11636.360000	0.777344	-0.285156	-1.093750	0.101835	0.303670	0.325688	75.012207	-14.877319	72.189331
C:\Users\cware\Desktop\Steller18Nov\18NovTrials\M27.DSG	11-1-2013	16:14:23	581819.000000	11636.380000	0.757813	-0.292969	-1.113281	0.097248	0.307339	0.320183	74.630737	-5.905151	80.429077
C:\Users\cware\Desktop\Steller18Nov\18NovTrials\M27.DSG	11-1-2013	16:14:23	581820.000000	11636.400000	0.691406	-0.316406	-1.082031	0.093578	0.309174	0.315596	71.121216	3.631592	87.310791
C:\Users\cware\Desktop\Steller18Nov\18NovTrials\M27.DSG	11-1-2013	16:14:23	581821.000000	11636.420000	0.703125	-0.320313	-0.992188	0.080734	0.311009	0.306422	65.032959	6.271362	88.027954
C:\Users\cware\Desktop\Steller18Nov\18NovTrials\M27.DSG	11-1-2013	16:14:23	581822.000000	11636.440000	0.750000	-0.316406	-0.964844	0.074312	0.311009	0.301835	61.553955	-2.807617	87.677002
C:\Users\cware\Desktop\Steller18Nov\18NovTrials\M27.DSG	11-1-2013	16:14:23	581823.000000	11636.460000	0.703125	-0.324219	-1.007813	0.062385	0.311009	0.290826	58.349609	-0.045776	89.447021
C:\Users\cware\Desktop\Steller18Nov\18NovTrials\M27.DSG	11-1-2013	16:14:23	581824.000000	11636.480000	0.585938	-0.312500	-1.066406	0.055963	0.309174	0.288073	49.880981	12.908936	89.279175
C:\Users\cware\Desktop\Steller18Nov\18NovTrials\M27.DSG	11-1-2013	16:14:23	581825.000000	11636.500000	0.519531	-0.269531	-1.074219	0.044037	0.305505	0.277064	31.356812	30.395508	83.526611
C:\Users\cware\Desktop\Steller18Nov\18NovTrials\M27.DSG	11-1-2013	16:14:23	581826.000000	11636.520000	0.476563	-0.199219	-1.042969	0.035780	0.300000	0.273394	18.692017	33.157349	74.615479
C:\Users\cware\Desktop\Steller18Nov\18NovTrials\M27.DSG	11-1-2013	16:14:23	581827.000000	11636.540000	0.492188	-0.007813	-0.984375	0.026606	0.293578	0.266972	20.812988	29.541016	62.957764
C:\Users\cware\Desktop\Steller18Nov\18NovTrials\M27.DSG	11-1-2013	16:14:23	581828.000000	11636.560000	0.433594	0.210938	-0.937500	0.021101	0.289908	0.263303	29.937744	33.676147	55.526733
C:\Users\cware\Desktop\Steller18Nov\18NovTrials\M27.DSG	11-1-2013	16:14:23	581829.000000	11636.580000	0.390625	0.425781	-0.929688	0.011927	0.285321	0.254128	50.750732	33.248901	57.968140
C:\Users\cware\Desktop\Steller18Nov\18NovTrials\M27.DSG	11-1-2013	16:14:23	581830.000000	11636.600000	0.472656	0.386719	-0.949219	0.007339	0.283486	0.248624	51.177979	34.667969	68.099976
C:\Users\cware\Desktop\Steller18Nov\18NovTrials\M27.DSG	11-1-2013	16:14:23	581831.000000	11636.620000	0.656250	0.156250	-0.886719	-0.001835	0.277982	0.240367	36.911011	28.381348	69.549561
C:\Users\cware\Desktop\Steller18Nov\18NovTrials\M27.DSG	11-1-2013	16:14:23	581832.000000	11636.640000	0.835938	0.023438	-0.847656	-0.005505	0.273394	0.236697	30.227661	14.862061	63.430786
C:\Users\cware\Desktop\Steller18Nov\18NovTrials\M27.DSG	11-1-2013	16:14:23	581833.000000	11636.660000	0.707031	0.320313	-1.011719	-0.012844	0.267890	0.230275	41.976929	13.732910	49.835205
C:\Users\cware\Desktop\Steller18Nov\18NovTrials\M27.DSG	11-1-2013	16:14:23	581834.000000	11636.680000	0.707031	0.320313	-1.011719	-0.015596	0.266055	0.228440	58.853149	18.615723	44.479370
C:\Users\cware\Desktop\Steller18Nov\18NovTrials\M27.DSG	11-1-2013	16:14:23	581835.000000	11636.700000	0.574219	0.316406	-0.988281	-0.022018	0.263303	0.218349	73.532104	29.129028	42.816162
C:\Users\cware\Desktop\Steller18Nov\18NovTrials\M27.DSG	11-1-2013	16:14:23	581836.000000	11636.720000	0.679688	0.226563	-0.996094	-0.023853	0.262385	0.211009	80.642700	32.882690	40.893555
C:\Users\cware\Desktop\Steller18Nov\18NovTrials\M27.DSG	11-1-2013	16:14:23	581837.000000	11636.740000	0.761719	0.132813	-0.992188	-0.029358	0.262385	0.200917	78.659058	25.009155	34.545898
C:\Users\cware\Desktop\Steller18Nov\18NovTrials\M27.DSG	11-1-2013	16:14:23	581838.000000	11636.760000	0.714844	0.082031	-0.980469	-0.032110	0.261468	0.194495	66.207886	28.320313	31.417847
C:\Users\cware\Desktop\Steller18Nov\18NovTrials\M27.DSG	11-1-2013	16:14:23	581839.000000	11636.780000	0.718750	0.082031	-0.953125	-0.035780	0.260550	0.185321	58.029175	34.439087	28.930664
C:\Users\cware\Desktop\Steller18Nov\18NovTrials\M27.DSG	11-1-2013	16:14:23	581840.000000	11636.800000	0.796875	0.015625	-0.949219	-0.039450	0.259633	0.179817	50.689697	29.129028	29.388428
C:\Users\cware\Desktop\Steller18Nov\18NovTrials\M27.DSG	11-1-2013	16:14:23	581841.000000	11636.820000	0.816406	-0.027344	-0.925781	-0.044954	0.258716	0.173394	34.683228	27.587891	27.496338
C:\Users\cware\Desktop\Steller18Nov\18NovTrials\M27.DSG	11-1-2013	16:14:23	581842.000000	11636.840000	0.757813	-0.015625	-0.960938	-0.046789	0.257798	0.168807	23.910522	38.604736	26.428223
C:\Users\cware\Desktop\Steller18Nov\18NovTrials\M27.DSG	11-1-2013	16:14:23	581843.000000	11636.860000	0.773438	0.031250	-0.984375	-0.050459	0.254128	0.162385	14.801025	45.883179	27.725220
C:\Users\cware\Desktop\Steller18Nov\18NovTrials\M27.DSG	11-1-2013	16:14:23	581844.000000	11636.880000	0.832031	0.093750	-0.976563	-0.054128	0.253211	0.158716	9.841919	49.453735	27.694702
C:\Users\cware\Desktop\Steller18Nov\18NovTrials\M27.DSG	11-1-2013	16:14:23	581845.000000	11636.900000	0.914063	0.175781	-0.933594	-0.055963	0.252294	0.154128	10.116577	43.319702	28.396606
C:\Users\cware\Desktop\Steller18Nov\18NovTrials\M27.DSG	11-1-2013	16:14:23	581846.000000	11636.920000	0.917969	0.250000	-0.921875	-0.060550	0.247706	0.146789	17.044067	47.546387	29.525757
C:\Users\cware\Desktop\Steller18Nov\18NovTrials\M27.DSG	11-1-2013	16:14:23	581847.000000	11636.940000	0.953125	0.289063	-0.894531	-0.063303	0.246789	0.143119	21.423340	48.248291	31.585693
C:\Users\cware\Desktop\Steller18Nov\18NovTrials\M27.DSG	11-1-2013	16:14:23	581848.000000	11636.960000	0.992188	0.312500	-0.863281	-0.068807	0.244954	0.133028	19.348145	44.845581	32.989502
C:\Users\cware\Desktop\Steller18Nov\18NovTrials\M27.DSG	11-1-2013	16:14:23	581849.000000	11636.980000	1.031250	0.316406	-0.929688	-0.070642	0.243119	0.128440	20.996094	41.412354	25.909424
C:\Users\cware\Desktop\Steller18Nov\18NovTrials\M27.DSG	11-1-2013	16:14:23	581850.000000	11637.000000	1.015625	0.253906	-0.968750	-0.075229	0.242202	0.120183	23.880005	34.027100	21.087646
C:\Users\cware\Desktop\Steller18Nov\18NovTrials\M27.DSG	11-1-2013	16:14:23	581851.000000	11637.020000	0.960938	0.226563	-0.945313	-0.076147	0.243119	0.115596	37.994385	14.114380	10.620117
C:\Users\cware\Desktop\Steller18Nov\18NovTrials\M27.DSG	11-1-2013	16:14:23	581852.000000	11637.040000	0.812500	0.273438	-0.898438	-0.079817	0.244954	0.109174	59.585571	-4.730225	4.119873
C:\Users\cware\Desktop\Steller18Nov\18NovTrials\M27.DSG	11-1-2013	16:14:23	581853.000000	11637.060000	0.675781	0.230469	-0.785156	-0.081651	0.246789	0.108257	91.262817	-22.613525	4.226685
C:\Users\cware\Desktop\Steller18Nov\18NovTrials\M27.DSG	11-1-2013	16:14:23	581854.000000	11637.080000	0.519531	0.109375	-0.667969	-0.084404	0.250459	0.100917	120.910645	-21.423340	11.657715
C:\Users\cware\Desktop\Steller18Nov\18NovTrials\M27.DSG	11-1-2013	16:14:23	581855.000000	11637.100000	0.402344	-0.128906	-0.511719	-0.087156	0.252294	0.094495	136.672974	-0.167847	27.801514
C:\Users\cware\Desktop\Steller18Nov\18NovTrials\M27.DSG	11-1-2013	16:14:23	581856.000000	11637.120000	0.460938	-0.210938	-0.261719	-0.092661	0.250459	0.080734	115.600586	-5.432129	38.436890
C:\Users\cware\Desktop\Steller18Nov\18NovTrials\M27.DSG	11-1-2013	16:14:23	581857.000000	11637.140000	0.691406	-0.109375	-0.136719	-0.095413	0.248624	0.078899	76.141357	-27.999878	35.858154
C:\Users\cware\Desktop\Steller18Nov\18NovTrials\M27.DSG	11-1-2013	16:14:23	581858.000000	11637.160000	0.675781	0.000000	-0.242188	-0.099083	0.246789	0.077064	39.184570	-29.052734	29.708862
C:\Users\cware\Desktop\Steller18Nov\18NovTrials\M27.DSG	11-1-2013	16:14:23	581859.000000	11637.180000	0.718750	0.007813	-0.343750	-0.103670	0.244037	0.075229	25.619507	-9.033203	20.523071
C:\Users\cware\Desktop\Steller18Nov\18NovTrials\M27.DSG	11-1-2013	16:14:23	581860.000000	11637.200000	0.812500	0.011719	-0.292969	-0.105505	0.244037	0.073394	30.197144	-17.639160	10.238647
C:\Users\cware\Desktop\Steller18Nov\18NovTrials\M27.DSG	11-1-2013	16:14:23	581861.000000	11637.220000	1.269531	-0.066406	-0.539063	-0.107339	0.244037	0.072477	45.608521	-91.903687	-25.497437
C:\Users\cware\Desktop\Steller18Nov\18NovTrials\M27.DSG	11-1-2013	16:14:23	581862.000000	11637.240000	1.281250	-0.343750	-0.566406	-0.107339	0.246789	0.073394	59.310913	-101.104736	-28.976440
C:\Users\cware\Desktop\Steller18Nov\18NovTrials\M27.DSG	11-1-2013	16:14:23	581863.000000	11637.260000	1.214844	-0.562500	-0.492188	-0.108257	0.249541	0.084404	34.301758	-95.443726	-14.358521
C:\Users\cware\Desktop\Steller18Nov\18NovTrials\M27.DSG	11-1-2013	16:14:23	581864.000000	11637.280000	1.085938	-0.628906	-0.445313	-0.107339	0.251376	0.088991	0.106812	-82.122803	4.837036
C:\Users\cware\Desktop\Steller18Nov\18NovTrials\M27.DSG	11-1-2013	16:14:23	581865.000000	11637.300000	0.945313	-0.523438	-0.507813	-0.107339	0.248624	0.100000	-24.673462	-72.677612	16.921997
C:\Users\cware\Desktop\Steller18Nov\18NovTrials\M27.DSG	11-1-2013	16:14:23	581866.000000	11637.320000	0.871094	-0.453125	-0.570313	-0.108257	0.245872	0.104587	-31.539917	-66.390991	21.530151
C:\Users\cware\Desktop\Steller18Nov\18NovTrials\M27.DSG	11-1-2013	16:14:23	581867.000000	11637.340000	0.933594	-0.425781	-0.640625	-0.108257	0.238532	0.117431	-25.527954	-51.071167	18.646240
C:\Users\cware\Desktop\Steller18Nov\18NovTrials\M27.DSG	11-1-2013	16:14:23	581868.000000	11637.360000	1.031250	-0.398438	-0.656250	-0.107339	0.233945	0.121101	-16.998291	-55.221558	16.296387
C:\Users\cware\Desktop\Steller18Nov\18NovTrials\M27.DSG	11-1-2013	16:14:23	581869.000000	11637.380000	0.945313	-0.398438	-0.671875	-0.107339	0.227523	0.130275	-8.758545	-59.936523	14.907837
C:\Users\cware\Desktop\Steller18Nov\18NovTrials\M27.DSG	11-1-2013	16:14:23	581870.000000	11637.400000	0.949219	-0.332031	-0.703125	-0.104587	0.222936	0.136697	-1.800537	-63.629150	3.784180
C:\Users\cware\Desktop\Steller18Nov\18NovTrials\M27.DSG	11-1-2013	16:14:23	581871.000000	11637.420000	0.859375	-0.277344	-0.746094	-0.100000	0.218349	0.147706	-1.083374	-65.689087	-0.015259
C:\Users\cware\Desktop\Steller18Nov\18NovTrials\M27.DSG	11-1-2013	16:14:23	581872.000000	11637.440000	0.734375	-0.253906	-0.753906	-0.097248	0.214679	0.153211	-14.755249	-60.974121	1.800537
C:\Users\cware\Desktop\Steller18Nov\18NovTrials\M27.DSG	11-1-2013	16:14:23	581873.000000	11637.460000	0.660156	-0.191406	-0.789063	-0.090826	0.208257	0.163303	-28.228760	-52.871704	2.395630
C:\Users\cware\Desktop\Steller18Nov\18NovTrials\M27.DSG	11-1-2013	16:14:23	581874.000000	11637.480000	0.601563	-0.121094	-0.777344	-0.088073	0.205505	0.168807	-31.906128	-42.480469	5.020142
C:\Users\cware\Desktop\Steller18Nov\18NovTrials\M27.DSG	11-1-2013	16:14:23	581875.000000	11637.500000	0.621094	-0.117188	-0.753906	-0.081651	0.199083	0.178899	-28.076172	-29.510498	2.700806
C:\Users\cware\Desktop\Steller18Nov\18NovTrials\M27.DSG	11-1-2013	16:14:23	581876.000000	11637.520000	0.683594	-0.156250	-0.753906	-0.078899	0.197248	0.180734	-25.451660	-25.192261	4.989624
C:\Users\cware\Desktop\Steller18Nov\18NovTrials\M27.DSG	11-1-2013	16:14:23	581877.000000	11637.540000	0.703125	-0.160156	-0.753906	-0.073394	0.189908	0.187156	-30.212402	-26.336670	8.148193
C:\Users\cware\Desktop\Steller18Nov\18NovTrials\M27.DSG	11-1-2013	16:14:23	581878.000000	11637.560000	0.687500	-0.121094	-0.707031	-0.071560	0.187156	0.190826	-33.416748	-26.351929	9.826660
C:\Users\cware\Desktop\Steller18Nov\18NovTrials\M27.DSG	11-1-2013	16:14:23	581879.000000	11637.580000	0.679688	-0.046875	-0.683594	-0.065138	0.181651	0.197248	-37.887573	-33.126831	11.688232
C:\Users\cware\Desktop\Steller18Nov\18NovTrials\M27.DSG	11-1-2013	16:14:23	581880.000000	11637.600000	0.691406	0.062500	-0.761719	-0.061468	0.177064	0.200917	-42.327881	-36.209106	15.563965
C:\Users\cware\Desktop\Steller18Nov\18NovTrials\M27.DSG	11-1-2013	16:14:23	581881.000000	11637.620000	0.679688	0.167969	-0.820313	-0.058716	0.170642	0.209174	-44.464111	-40.908813	20.202637
C:\Users\cware\Desktop\Steller18Nov\18NovTrials\M27.DSG	11-1-2013	16:14:23	581882.000000	11637.640000	0.691406	0.300781	-0.828125	-0.052294	0.166055	0.212844	-38.833618	-51.284790	21.514893
C:\Users\cware\Desktop\Steller18Nov\18NovTrials\M27.DSG	11-1-2013	16:14:23	581883.000000	11637.660000	0.667969	0.449219	-0.859375	-0.048624	0.163303	0.216514	-21.118164	-64.102173	21.682739
C:\Users\cware\Desktop\Steller18Nov\18NovTrials\M27.DSG	11-1-2013	16:14:23	581884.000000	11637.680000	0.593750	0.589844	-0.914063	-0.041284	0.155963	0.227523	-1.495361	-71.075439	24.322510
C:\Users\cware\Desktop\Steller18Nov\18NovTrials\M27.DSG	11-1-2013	16:14:23	581885.000000	11637.700000	0.515625	0.640625	-0.980469	-0.036697	0.153211	0.230275	24.642944	-79.437256	27.359009
C:\Users\cware\Desktop\Steller18Nov\18NovTrials\M27.DSG	11-1-2013	16:14:23	581886.000000	11637.720000	0.457031	0.554688	-1.019531	-0.028440	0.150459	0.238532	48.507690	-80.307007	28.717041
C:\Users\cware\Desktop\Steller18Nov\18NovTrials\M27.DSG	11-1-2013	16:14:23	581887.000000	11637.740000	0.359375	0.250000	-0.953125	-0.022936	0.150459	0.242202	80.215454	-66.558838	24.765015
C:\Users\cware\Desktop\Steller18Nov\18NovTrials\M27.DSG	11-1-2013	16:14:23	581888.000000	11637.760000	0.359375	0.250000	-0.953125	-0.015596	0.151376	0.246789	94.421387	-59.860229	22.796631
C:\Users\cware\Desktop\Steller18Nov\18NovTrials\M27.DSG	11-1-2013	16:14:23	581889.000000	11637.780000	0.375000	0.007813	-0.878906	-0.011927	0.152294	0.250459	84.869385	-49.667358	25.817871
C:\Users\cware\Desktop\Steller18Nov\18NovTrials\M27.DSG	11-1-2013	16:14:23	581890.000000	11637.800000	0.375000	-0.031250	-0.871094	-0.007339	0.155963	0.252294	69.412231	-40.817261	24.353027
C:\Users\cware\Desktop\Steller18Nov\18NovTrials\M27.DSG	11-1-2013	16:14:23	581891.000000	11637.820000	0.402344	0.019531	-0.925781	-0.003670	0.157798	0.253211	55.892944	-38.192749	19.592285
C:\Users\cware\Desktop\Steller18Nov\18NovTrials\M27.DSG	11-1-2013	16:14:23	581892.000000	11637.840000	0.367188	0.097656	-0.972656	0.001835	0.158716	0.255963	61.386108	-36.071777	17.517090
C:\Users\cware\Desktop\Steller18Nov\18NovTrials\M27.DSG	11-1-2013	16:14:23	581893.000000	11637.860000	0.304688	0.171875	-0.992188	0.004587	0.159633	0.258716	83.587646	-29.785156	16.479492
C:\Users\cware\Desktop\Steller18Nov\18NovTrials\M27.DSG	11-1-2013	16:14:23	581894.000000	11637.880000	0.261719	0.132813	-0.984375	0.010092	0.166055	0.258716	106.567383	-19.439697	14.572144
C:\Users\cware\Desktop\Steller18Nov\18NovTrials\M27.DSG	11-1-2013	16:14:23	581895.000000	11637.900000	0.203125	0.000000	-0.988281	0.011927	0.168807	0.256881	123.489380	-3.814697	8.773804
C:\Users\cware\Desktop\Steller18Nov\18NovTrials\M27.DSG	11-1-2013	16:14:23	581896.000000	11637.920000	0.226563	-0.148438	-0.960938	0.012844	0.178899	0.254128	128.341675	-9.490967	-1.403809
C:\Users\cware\Desktop\Steller18Nov\18NovTrials\M27.DSG	11-1-2013	16:14:23	581897.000000	11637.940000	0.308594	-0.285156	-0.976563	0.019266	0.184404	0.255046	127.655029	-21.408081	-12.359619
C:\Users\cware\Desktop\Steller18Nov\18NovTrials\M27.DSG	11-1-2013	16:14:23	581898.000000	11637.960000	0.457031	-0.363281	-1.074219	0.022018	0.191743	0.253211	123.580933	-46.096802	-19.012451
C:\Users\cware\Desktop\Steller18Nov\18NovTrials\M27.DSG	11-1-2013	16:14:23	581899.000000	11637.980000	0.390625	-0.347656	-1.101563	0.029358	0.205505	0.254128	127.075195	-63.949585	-16.128540
C:\Users\cware\Desktop\Steller18Nov\18NovTrials\M27.DSG	11-1-2013	16:14:23	581900.000000	11638.000000	0.218750	-0.343750	-1.093750	0.033945	0.214679	0.252294	138.137817	-51.589966	-15.426636
C:\Users\cware\Desktop\Steller18Nov\18NovTrials\M27.DSG	11-1-2013	16:14:23	581901.000000	11638.020000	0.195313	-0.406250	-1.066406	0.040367	0.231193	0.248624	149.337769	-57.296753	-23.864746
C:\Users\cware\Desktop\Steller18Nov\18NovTrials\M27.DSG	11-1-2013	16:14:23	581902.000000	11638.040000	0.109375	-0.535156	-1.066406	0.044037	0.240367	0.245872	146.621704	-59.326172	-30.654907
C:\Users\cware\Desktop\Steller18Nov\18NovTrials\M27.DSG	11-1-2013	16:14:23	581903.000000	11638.060000	0.054688	-0.640625	-1.070313	0.052294	0.258716	0.237615	129.562378	-50.567627	-34.683228
C:\Users\cware\Desktop\Steller18Nov\18NovTrials\M27.DSG	11-1-2013	16:14:23	581904.000000	11638.080000	0.136719	-0.671875	-1.046875	0.055046	0.266055	0.233028	107.177734	-46.127319	-37.796021
C:\Users\cware\Desktop\Steller18Nov\18NovTrials\M27.DSG	11-1-2013	16:14:23	581905.000000	11638.100000	0.203125	-0.664063	-1.031250	0.060550	0.280734	0.223853	93.582153	-47.302246	-37.368774
C:\Users\cware\Desktop\Steller18Nov\18NovTrials\M27.DSG	11-1-2013	16:14:23	581906.000000	11638.120000	0.183594	-0.687500	-0.996094	0.065138	0.288991	0.219266	89.172363	-53.710938	-34.118652
C:\Users\cware\Desktop\Steller18Nov\18NovTrials\M27.DSG	11-1-2013	16:14:23	581907.000000	11638.140000	0.085938	-0.707031	-0.972656	0.068807	0.300000	0.209174	89.355469	-46.432495	-33.172607
C:\Users\cware\Desktop\Steller18Nov\18NovTrials\M27.DSG	11-1-2013	16:14:23	581908.000000	11638.160000	0.031250	-0.730469	-0.960938	0.069725	0.304587	0.202752	90.454102	-44.189453	-36.926270
C:\Users\cware\Desktop\Steller18Nov\18NovTrials\M27.DSG	11-1-2013	16:14:23	581909.000000	11638.180000	0.167969	-0.773438	-1.058594	0.074312	0.315596	0.192661	43.029785	-76.873779	-39.505005
C:\Users\cware\Desktop\Steller18Nov\18NovTrials\M27.DSG	11-1-2013	16:14:23	581910.000000	11638.200000	0.222656	-1.156250	-1.246094	0.077064	0.320183	0.192661	-9.796143	-86.227417	-41.290283
C:\Users\cware\Desktop\Steller18Nov\18NovTrials\M27.DSG	11-1-2013	16:14:23	581911.000000	11638.220000	-0.105469	-1.425781	-1.066406	0.079817	0.322936	0.192661	-39.123535	-66.864014	-32.897949
C:\Users\cware\Desktop\Steller18Nov\18NovTrials\M27.DSG	11-1-2013	16:14:23	581912.000000	11638.240000	-0.292969	-1.453125	-0.968750	0.081651	0.322018	0.195413	-69.473267	-56.945801	-30.303955
C:\Users\cware\Desktop\Steller18Nov\18NovTrials\M27.DSG	11-1-2013	16:14:23	581913.000000	11638.260000	-0.191406	-1.027344	-0.941406	0.086239	0.322018	0.203670	-52.368164	-58.258057	-36.087036
C:\Users\cware\Desktop\Steller18Nov\18NovTrials\M27.DSG	11-1-2013	16:14:23	581914.000000	11638.280000	-0.300781	-0.609375	-1.007813	0.088073	0.322018	0.205505	-11.215210	-41.091919	-35.858154
C:\Users\cware\Desktop\Steller18Nov\18NovTrials\M27.DSG	11-1-2013	16:14:23	581915.000000	11638.300000	-0.285156	-0.460938	-0.984375	0.090826	0.323853	0.202752	7.171631	-16.830444	-31.600952
C:\Users\cware\Desktop\Steller18Nov\18NovTrials\M27.DSG	11-1-2013	16:14:23	581916.000000	11638.320000	-0.285156	-0.460938	-0.984375	0.091743	0.325688	0.201835	-0.427246	-29.083252	-30.303955
C:\Users\cware\Desktop\Steller18Nov\18NovTrials\M27.DSG	11-1-2013	16:14:23	581917.000000	11638.340000	-0.054688	-0.550781	-0.835938	0.096330	0.326606	0.200917	-11.001587	-44.967651	-27.786255
C:\Users\cware\Desktop\Steller18Nov\18NovTrials\M27.DSG	11-1-2013	16:14:23	581918.000000	11638.360000	-0.125000	-0.617188	-0.910156	0.098165	0.326606	0.200917	-12.161255	-46.813965	-26.901245
C:\Users\cware\Desktop\Steller18Nov\18NovTrials\M27.DSG	11-1-2013	16:14:23	581919.000000	11638.380000	-0.199219	-0.617188	-0.929688	0.100917	0.328440	0.200000	-14.755249	-29.953003	-28.793335
C:\Users\cware\Desktop\Steller18Nov\18NovTrials\M27.DSG	11-1-2013	16:14:23	581920.000000	11638.400000	-0.167969	-0.636719	-0.906250	0.102752	0.329358	0.200917	-18.112183	-26.824951	-34.255981
C:\Users\cware\Desktop\Steller18Nov\18NovTrials\M27.DSG	11-1-2013	16:14:23	581921.000000	11638.420000	-0.140625	-0.625000	-0.886719	0.103670	0.329358	0.203670	-25.726318	-18.890381	-39.779663
C:\Users\cware\Desktop\Steller18Nov\18NovTrials\M27.DSG	11-1-2013	16:14:23	581922.000000	11638.440000	-0.121094	-0.632813	-0.824219	0.105505	0.331193	0.201835	-37.734985	-23.147583	-43.289185
C:\Users\cware\Desktop\Steller18Nov\18NovTrials\M27.DSG	11-1-2013	16:14:23	581923.000000	11638.460000	-0.167969	-0.644531	-0.863281	0.107339	0.333028	0.204587	-49.133301	-18.936157	-41.305542
C:\Users\cware\Desktop\Steller18Nov\18NovTrials\M27.DSG	11-1-2013	16:14:23	581924.000000	11638.480000	-0.082031	-0.585938	-0.847656	0.111009	0.331193	0.210092	-47.988892	-28.076172	-40.145874
C:\Users\cware\Desktop\Steller18Nov\18NovTrials\M27.DSG	11-1-2013	16:14:23	581925.000000	11638.500000	0.023438	-0.742188	-0.859375	0.112844	0.332110	0.212844	-56.304932	-38.543701	-47.454834
C:\Users\cware\Desktop\Steller18Nov\18NovTrials\M27.DSG	11-1-2013	16:14:23	581926.000000	11638.520000	-0.031250	-0.546875	-0.917969	0.115596	0.329358	0.216514	-39.077759	-35.964966	-51.086426
C:\Users\cware\Desktop\Steller18Nov\18NovTrials\M27.DSG	11-1-2013	16:14:23	581927.000000	11638.540000	-0.070313	-0.527344	-0.914063	0.119266	0.330275	0.218349	-34.500122	-31.768799	-54.550171
C:\Users\cware\Desktop\Steller18Nov\18NovTrials\M27.DSG	11-1-2013	16:14:23	581928.000000	11638.560000	-0.085938	-0.570313	-0.851563	0.123853	0.327523	0.222936	-38.192749	-33.157349	-55.908203
C:\Users\cware\Desktop\Steller18Nov\18NovTrials\M27.DSG	11-1-2013	16:14:23	581929.000000	11638.580000	-0.132813	-0.796875	-0.796875	0.127523	0.326606	0.223853	-62.179565	-32.852173	-64.102173
C:\Users\cware\Desktop\Steller18Nov\18NovTrials\M27.DSG	11-1-2013	16:14:23	581930.000000	11638.600000	-0.156250	-0.957031	-0.789063	0.132110	0.322936	0.233028	-83.160400	-42.190552	-68.298340
C:\Users\cware\Desktop\Steller18Nov\18NovTrials\M27.DSG	11-1-2013	16:14:23	581931.000000	11638.620000	-0.277344	-1.066406	-0.890625	0.136697	0.320183	0.240367	-99.319458	-55.603027	-68.450928
C:\Users\cware\Desktop\Steller18Nov\18NovTrials\M27.DSG	11-1-2013	16:14:23	581932.000000	11638.640000	-0.402344	-1.019531	-0.976563	0.143119	0.311927	0.255046	-100.112915	-59.402466	-57.708740
C:\Users\cware\Desktop\Steller18Nov\18NovTrials\M27.DSG	11-1-2013	16:14:23	581933.000000	11638.660000	-0.605469	-0.953125	-1.199219	0.147706	0.308257	0.260550	-74.325562	-26.321411	-34.469604
C:\Users\cware\Desktop\Steller18Nov\18NovTrials\M27.DSG	11-1-2013	16:14:23	581934.000000	11638.680000	-0.714844	-0.847656	-1.203125	0.150459	0.301835	0.268807	-67.062378	-4.089355	-19.348145
C:\Users\cware\Desktop\Steller18Nov\18NovTrials\M27.DSG	11-1-2013	16:14:23	581935.000000	11638.700000	-0.636719	-0.667969	-1.089844	0.150459	0.299083	0.273394	-68.161011	18.142700	-8.895874
C:\Users\cware\Desktop\Steller18Nov\18NovTrials\M27.DSG	11-1-2013	16:14:23	581936.000000	11638.720000	-0.546875	-0.511719	-0.964844	0.150459	0.292661	0.279817	-59.829712	32.348633	-1.525879
C:\Users\cware\Desktop\Steller18Nov\18NovTrials\M27.DSG	11-1-2013	16:14:23	581937.000000	11638.740000	-0.503906	-0.277344	-0.910156	0.148624	0.288991	0.284404	-49.499512	43.365479	0.000000
C:\Users\cware\Desktop\Steller18Nov\18NovTrials\M27.DSG	11-1-2013	16:14:23	581938.000000	11638.760000	-0.351563	-0.199219	-0.886719	0.145872	0.287156	0.286239	-52.322388	34.805298	-3.646851
C:\Users\cware\Desktop\Steller18Nov\18NovTrials\M27.DSG	11-1-2013	16:14:23	581939.000000	11638.780000	-0.171875	-0.261719	-0.855469	0.143119	0.280734	0.291743	-52.917480	20.614624	-6.561279
C:\Users\cware\Desktop\Steller18Nov\18NovTrials\M27.DSG	11-1-2013	16:14:23	581940.000000	11638.800000	-0.121094	-0.250000	-0.933594	0.143119	0.278899	0.294495	-52.001953	9.719849	-7.812500
C:\Users\cware\Desktop\Steller18Nov\18NovTrials\M27.DSG	11-1-2013	16:14:23	581941.000000	11638.820000	-0.109375	-0.195313	-1.015625	0.141284	0.273394	0.300000	-44.052124	4.653931	-9.674072
C:\Users\cware\Desktop\Steller18Nov\18NovTrials\M27.DSG	11-1-2013	16:14:23	581942.000000	11638.840000	-0.226563	-0.218750	-1.062500	0.140367	0.271560	0.302752	-40.008545	6.134033	-6.607056
C:\Users\cware\Desktop\Steller18Nov\18NovTrials\M27.DSG	11-1-2013	16:14:23	581943.000000	11638.860000	-0.367188	-0.156250	-1.175781	0.138532	0.267890	0.307339	-36.376953	23.483276	-2.166748
C:\Users\cware\Desktop\Steller18Nov\18NovTrials\M27.DSG	11-1-2013	16:14:23	581944.000000	11638.880000	-0.367188	-0.156250	-1.175781	0.136697	0.266972	0.310092	-32.608032	27.481079	-2.197266
C:\Users\cware\Desktop\Steller18Nov\18NovTrials\M27.DSG	11-1-2013	16:14:23	581945.000000	11638.900000	-0.304688	-0.218750	-1.171875	0.133028	0.262385	0.312844	-24.093628	26.245117	0.091553
C:\Users\cware\Desktop\Steller18Nov\18NovTrials\M27.DSG	11-1-2013	16:14:23	581946.000000	11638.920000	-0.292969	-0.265625	-1.191406	0.132110	0.262385	0.313761	-27.877808	30.899048	3.295898
C:\Users\cware\Desktop\Steller18Nov\18NovTrials\M27.DSG	11-1-2013	16:14:23	581947.000000	11638.940000	-0.242188	-0.230469	-1.148438	0.127523	0.258716	0.316514	-33.782959	24.368286	8.621216
C:\Users\cware\Desktop\Steller18Nov\18NovTrials\M27.DSG	11-1-2013	16:14:23	581948.000000	11638.960000	-0.218750	-0.199219	-1.183594	0.125688	0.256881	0.318349	-32.485962	23.727417	10.711670
C:\Users\cware\Desktop\Steller18Nov\18NovTrials\M27.DSG	11-1-2013	16:14:23	581949.000000	11638.980000	-0.175781	-0.121094	-1.175781	0.122018	0.254128	0.320183	-25.939941	14.129639	11.154175
C:\Users\cware\Desktop\Steller18Nov\18NovTrials\M27.DSG	11-1-2013	16:14:23	581950.000000	11639.000000	-0.148438	-0.113281	-1.167969	0.121101	0.252294	0.320183	-20.355225	6.637573	11.947632
C:\Users\cware\Desktop\Steller18Nov\18NovTrials\M27.DSG	11-1-2013	16:14:23	581951.000000	11639.020000	-0.187500	-0.113281	-1.160156	0.118349	0.249541	0.322018	-16.799927	5.050659	13.854980
C:\Users\cware\Desktop\Steller18Nov\18NovTrials\M27.DSG	11-1-2013	16:14:23	581952.000000	11639.040000	-0.199219	-0.097656	-1.140625	0.116514	0.248624	0.322018	-14.511108	2.578735	16.632080
C:\Users\cware\Desktop\Steller18Nov\18NovTrials\M27.DSG	11-1-2013	16:14:23	581953.000000	11639.060000	-0.226563	-0.117188	-1.109375	0.114679	0.246789	0.322936	-14.129639	4.058838	19.927979
C:\Users\cware\Desktop\Steller18Nov\18NovTrials\M27.DSG	11-1-2013	16:14:23	581954.000000	11639.080000	-0.218750	-0.093750	-1.097656	0.113761	0.244954	0.322936	-9.826660	6.179810	20.996094
C:\Users\cware\Desktop\Steller18Nov\18NovTrials\M27.DSG	11-1-2013	16:14:23	581955.000000	11639.100000	-0.140625	-0.125000	-1.085938	0.111009	0.244037	0.323853	-4.608154	-5.722046	21.163940
C:\Users\cware\Desktop\Steller18Nov\18NovTrials\M27.DSG	11-1-2013	16:14:23	581956.000000	11639.120000	-0.144531	-0.199219	-1.101563	0.109174	0.244037	0.323853	1.617432	-9.857178	24.307251
C:\Users\cware\Desktop\Steller18Nov\18NovTrials\M27.DSG	11-1-2013	16:14:23	581957.000000	11639.140000	-0.183594	-0.144531	-1.070313	0.109174	0.243119	0.323853	0.350952	-11.459351	28.594971
C:\Users\cware\Desktop\Steller18Nov\18NovTrials\M27.DSG	11-1-2013	16:14:23	581958.000000	11639.160000	-0.261719	-0.046875	-1.121094	0.107339	0.244037	0.324771	-0.915527	4.714966	34.927368
C:\Users\cware\Desktop\Steller18Nov\18NovTrials\M27.DSG	11-1-2013	16:14:23	581959.000000	11639.180000	-0.285156	-0.003906	-1.183594	0.101835	0.240367	0.323853	-8.239746	21.133423	38.040161
C:\Users\cware\Desktop\Steller18Nov\18NovTrials\M27.DSG	11-1-2013	16:14:23	581960.000000	11639.200000	-0.253906	-0.011719	-1.167969	0.100000	0.239450	0.323853	-13.381958	24.276733	38.986206
C:\Users\cware\Desktop\Steller18Nov\18NovTrials\M27.DSG	11-1-2013	16:14:23	581961.000000	11639.220000	-0.304688	-0.078125	-1.210938	0.097248	0.237615	0.323853	-2.029419	34.332275	47.973633
C:\Users\cware\Desktop\Steller18Nov\18NovTrials\M27.DSG	11-1-2013	16:14:23	581962.000000	11639.240000	-0.394531	-0.105469	-1.214844	0.088991	0.233945	0.320183	8.041382	46.249390	53.558350
C:\Users\cware\Desktop\Steller18Nov\18NovTrials\M27.DSG	11-1-2013	16:14:23	581963.000000	11639.260000	-0.363281	-0.125000	-1.187500	0.084404	0.233945	0.317431	14.465332	67.123413	56.472778
C:\Users\cware\Desktop\Steller18Nov\18NovTrials\M27.DSG	11-1-2013	16:14:23	581964.000000	11639.280000	-0.167969	-0.210938	-1.179688	0.074312	0.232110	0.312844	9.719849	43.655396	56.793213
C:\Users\cware\Desktop\Steller18Nov\18NovTrials\M27.DSG	11-1-2013	16:14:23	581965.000000	11639.300000	-0.210938	-0.312500	-1.164063	0.068807	0.231193	0.311009	0.839233	61.813354	67.825317
C:\Users\cware\Desktop\Steller18Nov\18NovTrials\M27.DSG	11-1-2013	16:14:23	581966.000000	11639.320000	-0.222656	-0.378906	-1.140625	0.057798	0.225688	0.305505	-7.553101	71.166992	69.396973
C:\Users\cware\Desktop\Steller18Nov\18NovTrials\M27.DSG	11-1-2013	16:14:23	581967.000000	11639.340000	-0.210938	-0.382813	-1.101563	0.052294	0.223853	0.303670	-8.117676	83.847046	71.716309
C:\Users\cware\Desktop\Steller18Nov\18NovTrials\M27.DSG	11-1-2013	16:14:23	581968.000000	11639.360000	-0.113281	-0.367188	-1.117188	0.041284	0.216514	0.298165	-2.670288	72.250366	73.730469
C:\Users\cware\Desktop\Steller18Nov\18NovTrials\M27.DSG	11-1-2013	16:14:23	581969.000000	11639.380000	0.050781	-0.355469	-1.179688	0.035780	0.214679	0.294495	6.088257	56.213379	83.465576
C:\Users\cware\Desktop\Steller18Nov\18NovTrials\M27.DSG	11-1-2013	16:14:23	581970.000000	11639.400000	0.023438	-0.382813	-1.171875	0.026606	0.206422	0.289908	9.826660	57.022095	92.330933
C:\Users\cware\Desktop\Steller18Nov\18NovTrials\M27.DSG	11-1-2013	16:14:23	581971.000000	11639.420000	0.105469	-0.328125	-1.234375	0.020183	0.202752	0.286239	5.325317	62.210083	93.292236
C:\Users\cware\Desktop\Steller18Nov\18NovTrials\M27.DSG	11-1-2013	16:14:23	581972.000000	11639.440000	0.160156	-0.316406	-1.195313	0.011927	0.195413	0.278899	-1.800537	59.646606	87.448120
C:\Users\cware\Desktop\Steller18Nov\18NovTrials\M27.DSG	11-1-2013	16:14:23	581973.000000	11639.460000	0.179688	-0.332031	-1.214844	0.007339	0.190826	0.277982	-11.535645	56.716919	84.503174
C:\Users\cware\Desktop\Steller18Nov\18NovTrials\M27.DSG	11-1-2013	16:14:23	581974.000000	11639.480000	0.140625	-0.332031	-1.214844	0.002752	0.180734	0.272477	-18.203735	62.026978	88.912964
C:\Users\cware\Desktop\Steller18Nov\18NovTrials\M27.DSG	11-1-2013	16:14:23	581975.000000	11639.500000	0.144531	-0.289063	-1.195313	-0.005505	0.177064	0.269725	-20.492554	76.553345	90.896606
C:\Users\cware\Desktop\Steller18Nov\18NovTrials\M27.DSG	11-1-2013	16:14:23	581976.000000	11639.520000	0.222656	-0.218750	-1.187500	-0.010092	0.170642	0.265138	-23.101807	79.910278	86.456299
C:\Users\cware\Desktop\Steller18Nov\18NovTrials\M27.DSG	11-1-2013	16:14:23	581977.000000	11639.540000	0.312500	-0.187500	-1.136719	-0.019266	0.159633	0.256881	-25.833130	66.223145	78.475952
C:\Users\cware\Desktop\Steller18Nov\18NovTrials\M27.DSG	11-1-2013	16:14:23	581978.000000	11639.560000	0.312500	-0.210938	-1.101563	-0.022018	0.155046	0.255046	-23.773193	68.283081	72.052002
C:\Users\cware\Desktop\Steller18Nov\18NovTrials\M27.DSG	11-1-2013	16:14:23	581979.000000	11639.580000	0.343750	-0.234375	-1.101563	-0.027523	0.145872	0.246789	-18.402100	70.495605	62.042236
C:\Users\cware\Desktop\Steller18Nov\18NovTrials\M27.DSG	11-1-2013	16:14:23	581980.000000	11639.600000	0.324219	-0.269531	-1.128906	-0.030275	0.142202	0.244037	-15.838623	75.897217	59.799194
C:\Users\cware\Desktop\Steller18Nov\18NovTrials\M27.DSG	11-1-2013	16:14:23	581981.000000	11639.620000	0.332031	-0.289063	-1.062500	-0.036697	0.133945	0.233945	-18.020630	81.115723	55.389404
C:\Users\cware\Desktop\Steller18Nov\18NovTrials\M27.DSG	11-1-2013	16:14:23	581982.000000	11639.640000	0.433594	-0.277344	-0.996094	-0.040367	0.130275	0.231193	-18.203735	72.097778	51.635742
C:\Users\cware\Desktop\Steller18Nov\18NovTrials\M27.DSG	11-1-2013	16:14:23	581983.000000	11639.660000	0.480469	-0.230469	-1.007813	-0.044037	0.122936	0.222936	-12.252808	62.713623	50.140381
C:\Users\cware\Desktop\Steller18Nov\18NovTrials\M27.DSG	11-1-2013	16:14:23	581984.000000	11639.680000	0.503906	-0.156250	-1.050781	-0.046789	0.119266	0.221101	-3.311157	54.595947	50.750732
C:\Users\cware\Desktop\Steller18Nov\18NovTrials\M27.DSG	11-1-2013	16:14:23	581985.000000	11639.700000	0.488281	-0.152344	-1.027344	-0.049541	0.112844	0.213761	7.553101	49.758911	51.696777
C:\Users\cware\Desktop\Steller18Nov\18NovTrials\M27.DSG	11-1-2013	16:14:23	581986.000000	11639.720000	0.472656	-0.136719	-1.023438	-0.051376	0.110092	0.211927	12.908936	48.034668	51.208496
C:\Users\cware\Desktop\Steller18Nov\18NovTrials\M27.DSG	11-1-2013	16:14:23	581987.000000	11639.740000	0.492188	-0.121094	-0.972656	-0.053211	0.103670	0.205505	16.632080	47.317505	52.078247
C:\Users\cware\Desktop\Steller18Nov\18NovTrials\M27.DSG	11-1-2013	16:14:23	581988.000000	11639.760000	0.488281	-0.109375	-0.949219	-0.053211	0.099083	0.203670	18.234253	49.423218	52.230835
C:\Users\cware\Desktop\Steller18Nov\18NovTrials\M27.DSG	11-1-2013	16:14:23	581989.000000	11639.780000	0.511719	-0.089844	-0.937500	-0.056881	0.094495	0.198165	20.004272	48.187256	51.284790
C:\Users\cware\Desktop\Steller18Nov\18NovTrials\M27.DSG	11-1-2013	16:14:23	581990.000000	11639.800000	0.527344	-0.082031	-0.871094	-0.057798	0.090826	0.195413	21.209717	48.828125	47.775269
C:\Users\cware\Desktop\Steller18Nov\18NovTrials\M27.DSG	11-1-2013	16:14:23	581991.000000	11639.820000	0.566406	-0.074219	-0.808594	-0.060550	0.085321	0.188991	20.980835	44.448853	39.688110
C:\Users\cware\Desktop\Steller18Nov\18NovTrials\M27.DSG	11-1-2013	16:14:23	581992.000000	11639.840000	0.617188	-0.066406	-0.753906	-0.061468	0.083486	0.187156	17.929077	36.499023	32.348633
C:\Users\cware\Desktop\Steller18Nov\18NovTrials\M27.DSG	11-1-2013	16:14:23	581993.000000	11639.860000	0.621094	-0.078125	-0.703125	-0.063303	0.079817	0.182569	11.260986	26.046753	24.368286
C:\Users\cware\Desktop\Steller18Nov\18NovTrials\M27.DSG	11-1-2013	16:14:23	581994.000000	11639.880000	0.640625	-0.085938	-0.683594	-0.062385	0.078899	0.181651	6.851196	13.061523	16.738892
C:\Users\cware\Desktop\Steller18Nov\18NovTrials\M27.DSG	11-1-2013	16:14:23	581995.000000	11639.900000	0.660156	-0.078125	-0.691406	-0.062385	0.076147	0.181651	2.441406	-2.944946	10.009766
C:\Users\cware\Desktop\Steller18Nov\18NovTrials\M27.DSG	11-1-2013	16:14:23	581996.000000	11639.920000	0.656250	-0.066406	-0.718750	-0.063303	0.074312	0.182569	-2.227783	-12.390137	3.952026
C:\Users\cware\Desktop\Steller18Nov\18NovTrials\M27.DSG	11-1-2013	16:14:23	581997.000000	11639.940000	0.621094	-0.039063	-0.765625	-0.063303	0.073394	0.183486	-9.826660	-13.000488	1.602173
C:\Users\cware\Desktop\Steller18Nov\18NovTrials\M27.DSG	11-1-2013	16:14:23	581998.000000	11639.960000	0.589844	-0.031250	-0.816406	-0.062385	0.072477	0.185321	-17.913818	-13.168335	0.854492
C:\Users\cware\Desktop\Steller18Nov\18NovTrials\M27.DSG	11-1-2013	16:14:23	581999.000000	11639.980000	0.562500	-0.015625	-0.828125	-0.063303	0.070642	0.186239	-21.102905	-8.514404	-2.700806
C:\Users\cware\Desktop\Steller18Nov\18NovTrials\M27.DSG	11-1-2013	16:14:23	582000.000000	11640.000000	0.558594	-0.007813	-0.859375	-0.062385	0.071560	0.186239	-20.812988	-1.068115	-2.960205
C:\Users\cware\Desktop\Steller18Nov\18NovTrials\M27.DSG	11-1-2013	16:14:23	582001.000000	11640.020000	0.570313	0.050781	-0.906250	-0.062385	0.070642	0.186239	-22.171021	10.375977	-0.701904
C:\Users\cware\Desktop\Steller18Nov\18NovTrials\M27.DSG	11-1-2013	16:14:23	582002.000000	11640.040000	0.593750	0.144531	-0.988281	-0.064220	0.068807	0.183486	-20.187378	25.787354	3.890991
C:\Users\cware\Desktop\Steller18Nov\18NovTrials\M27.DSG	11-1-2013	16:14:23	582003.000000	11640.060000	0.660156	0.195313	-0.980469	-0.065138	0.067890	0.182569	-15.136719	29.281616	3.890991
C:\Users\cware\Desktop\Steller18Nov\18NovTrials\M27.DSG	11-1-2013	16:14:23	582004.000000	11640.080000	0.687500	0.226563	-0.972656	-0.066972	0.066055	0.178899	-11.169434	31.555176	-0.122070
C:\Users\cware\Desktop\Steller18Nov\18NovTrials\M27.DSG	11-1-2013	16:14:23	582005.000000	11640.100000	0.699219	0.191406	-0.976563	-0.067890	0.066972	0.174312	-8.071899	32.272339	-8.773804
C:\Users\cware\Desktop\Steller18Nov\18NovTrials\M27.DSG	11-1-2013	16:14:23	582006.000000	11640.120000	0.652344	0.160156	-1.054688	-0.069725	0.066055	0.170642	-8.346558	46.890259	-10.452271
C:\Users\cware\Desktop\Steller18Nov\18NovTrials\M27.DSG	11-1-2013	16:14:23	582007.000000	11640.140000	0.675781	0.144531	-1.109375	-0.071560	0.066972	0.166972	-8.148193	48.477173	-7.324219
C:\Users\cware\Desktop\Steller18Nov\18NovTrials\M27.DSG	11-1-2013	16:14:23	582008.000000	11640.160000	0.781250	0.136719	-1.003906	-0.073394	0.067890	0.159633	-10.696411	33.218384	-3.677368
C:\Users\cware\Desktop\Steller18Nov\18NovTrials\M27.DSG	11-1-2013	16:14:23	582009.000000	11640.180000	0.894531	0.109375	-0.871094	-0.074312	0.067890	0.158716	-15.350342	3.128052	-6.149292
C:\Users\cware\Desktop\Steller18Nov\18NovTrials\M27.DSG	11-1-2013	16:14:23	582010.000000	11640.200000	0.910156	0.066406	-0.828125	-0.074312	0.068807	0.156881	-20.462036	-13.900757	-14.099121
C:\Users\cware\Desktop\Steller18Nov\18NovTrials\M27.DSG	11-1-2013	16:14:23	582011.000000	11640.220000	0.867188	0.070313	-0.863281	-0.074312	0.068807	0.157798	-31.188965	-32.287598	-31.936646
C:\Users\cware\Desktop\Steller18Nov\18NovTrials\M27.DSG	11-1-2013	16:14:23	582012.000000	11640.240000	0.785156	0.085938	-0.890625	-0.074312	0.073394	0.162385	-36.453247	-36.666870	-49.835205
C:\Users\cware\Desktop\Steller18Nov\18NovTrials\M27.DSG	11-1-2013	16:14:23	582013.000000	11640.260000	0.734375	0.085938	-0.882813	-0.073394	0.076147	0.164220	-39.047241	-38.436890	-64.239502
C:\Users\cware\Desktop\Steller18Nov\18NovTrials\M27.DSG	11-1-2013	16:14:23	582014.000000	11640.280000	0.679688	0.089844	-0.882813	-0.071560	0.079817	0.166055	-41.168213	-33.187866	-71.289063
C:\Users\cware\Desktop\Steller18Nov\18NovTrials\M27.DSG	11-1-2013	16:14:23	582015.000000	11640.300000	0.675781	0.101563	-0.886719	-0.069725	0.088991	0.169725	-42.984009	-31.234741	-78.002930
C:\Users\cware\Desktop\Steller18Nov\18NovTrials\M27.DSG	11-1-2013	16:14:23	582016.000000	11640.320000	0.714844	0.050781	-0.882813	-0.069725	0.092661	0.172477	-42.846680	-42.587280	-85.952759
C:\Users\cware\Desktop\Steller18Nov\18NovTrials\M27.DSG	11-1-2013	16:14:23	582017.000000	11640.340000	0.738281	0.046875	-0.859375	-0.066972	0.103670	0.177982	-28.396606	-49.880981	-95.184326
C:\Users\cware\Desktop\Steller18Nov\18NovTrials\M27.DSG	11-1-2013	16:14:23	582018.000000	11640.360000	0.718750	0.015625	-0.875000	-0.065138	0.108257	0.180734	-16.342163	-41.839600	-97.534180
C:\Users\cware\Desktop\Steller18Nov\18NovTrials\M27.DSG	11-1-2013	16:14:23	582019.000000	11640.380000	0.707031	-0.054688	-0.875000	-0.061468	0.121101	0.185321	-12.435913	-52.444458	-100.158691
C:\Users\cware\Desktop\Steller18Nov\18NovTrials\M27.DSG	11-1-2013	16:14:23	582020.000000	11640.400000	0.679688	-0.136719	-0.847656	-0.059633	0.126606	0.188991	-7.232666	-68.206787	-99.456787
C:\Users\cware\Desktop\Steller18Nov\18NovTrials\M27.DSG	11-1-2013	16:14:23	582021.000000	11640.420000	0.644531	-0.281250	-0.785156	-0.054128	0.139450	0.196330	16.830444	-89.477539	-66.452026
C:\Users\cware\Desktop\Steller18Nov\18NovTrials\M27.DSG	11-1-2013	16:14:23	582022.000000	11640.440000	0.343750	-0.531250	-1.175781	-0.052294	0.143119	0.200917	22.705078	-127.899170	-32.394409
C:\Users\cware\Desktop\Steller18Nov\18NovTrials\M27.DSG	11-1-2013	16:14:23	582023.000000	11640.460000	0.207031	-0.355469	-1.101563	-0.047706	0.147706	0.208257	55.648804	9.414673	-5.691528
C:\Users\cware\Desktop\Steller18Nov\18NovTrials\M27.DSG	11-1-2013	16:14:23	582024.000000	11640.480000	0.421875	-1.015625	-0.324219	-0.049541	0.149541	0.208257	23.315430	-169.509888	-66.802979
C:\Users\cware\Desktop\Steller18Nov\18NovTrials\M27.DSG	11-1-2013	16:14:23	582025.000000	11640.500000	0.496094	-1.164063	-2.000000	-0.039450	0.160550	0.226606	-65.139771	-24.673462	-111.801147
C:\Users\cware\Desktop\Steller18Nov\18NovTrials\M27.DSG	11-1-2013	16:14:23	582026.000000	11640.520000	0.496094	-1.164063	-2.000000	-0.037615	0.160550	0.228440	-255.828857	284.469604	-86.486816
C:\Users\cware\Desktop\Steller18Nov\18NovTrials\M27.DSG	11-1-2013	16:14:23	582027.000000	11640.540000	0.578125	1.996094	-0.546875	-0.042202	0.155963	0.218349	-243.179321	185.867310	-168.243408
C:\Users\cware\Desktop\Steller18Nov\18NovTrials\M27.DSG	11-1-2013	16:14:23	582028.000000	11640.560000	1.523438	1.996094	-1.261719	-0.043119	0.159633	0.211009	-69.931030	-288.192749	-146.514893
C:\Users\cware\Desktop\Steller18Nov\18NovTrials\M27.DSG	11-1-2013	16:14:23	582029.000000	11640.580000	-0.261719	1.835938	-2.000000	-0.015596	0.179817	0.226606	391.326904	-132.659912	-49.362183
C:\Users\cware\Desktop\Steller18Nov\18NovTrials\M27.DSG	11-1-2013	16:14:23	582030.000000	11640.600000	1.097656	-1.070313	0.828125	-0.008257	0.199083	0.210092	457.687378	-36.437988	-14.038086
C:\Users\cware\Desktop\Steller18Nov\18NovTrials\M27.DSG	11-1-2013	16:14:23	582031.000000	11640.620000	-1.039063	-2.000000	1.707031	0.000000	0.226606	0.204587	321.990967	-222.686768	64.849854
C:\Users\cware\Desktop\Steller18Nov\18NovTrials\M27.DSG	11-1-2013	16:14:23	582032.000000	11640.640000	-1.535156	-2.000000	-0.386719	-0.006422	0.232110	0.202752	4.333496	-58.502197	-79.528809
C:\Users\cware\Desktop\Steller18Nov\18NovTrials\M27.DSG	11-1-2013	16:14:23	582033.000000	11640.660000	-0.500000	-2.000000	-1.000000	-0.016514	0.233028	0.210092	-329.177856	435.989380	-144.882202
C:\Users\cware\Desktop\Steller18Nov\18NovTrials\M27.DSG	11-1-2013	16:14:23	582034.000000	11640.680000	1.996094	-2.000000	-1.050781	-0.021101	0.231193	0.205505	-500.000000	142.684937	-32.440186
C:\Users\cware\Desktop\Steller18Nov\18NovTrials\M27.DSG	11-1-2013	16:14:23	582035.000000	11640.700000	1.398438	1.996094	1.980469	-0.013761	0.185321	0.259633	-500.000000	-40.161133	-3.005981
C:\Users\cware\Desktop\Steller18Nov\18NovTrials\M27.DSG	11-1-2013	16:14:23	582036.000000	11640.720000	-0.183594	1.996094	-2.000000	-0.013761	0.166972	0.268807	-208.541870	-13.946533	-15.930176
C:\Users\cware\Desktop\Steller18Nov\18NovTrials\M27.DSG	11-1-2013	16:14:23	582037.000000	11640.740000	0.343750	1.996094	-2.000000	-0.006422	0.183486	0.276147	461.120605	-115.020752	5.783081
C:\Users\cware\Desktop\Steller18Nov\18NovTrials\M27.DSG	11-1-2013	16:14:23	582038.000000	11640.760000	1.085938	1.996094	0.347656	0.013761	0.218349	0.255963	499.984741	28.259277	32.882690
C:\Users\cware\Desktop\Steller18Nov\18NovTrials\M27.DSG	11-1-2013	16:14:23	582039.000000	11640.780000	1.996094	-2.000000	1.996094	0.011009	0.247706	0.209174	425.064087	-500.000000	-26.260376
C:\Users\cware\Desktop\Steller18Nov\18NovTrials\M27.DSG	11-1-2013	16:14:23	582040.000000	11640.800000	-2.000000	-2.000000	1.453125	0.032110	0.271560	0.205505	46.371460	127.655029	102.355957
C:\Users\cware\Desktop\Steller18Nov\18NovTrials\M27.DSG	11-1-2013	16:14:23	582041.000000	11640.820000	-1.671875	-2.000000	-0.925781	0.020183	0.267890	0.204587	-366.531372	340.728760	-55.679321
C:\Users\cware\Desktop\Steller18Nov\18NovTrials\M27.DSG	11-1-2013	16:14:23	582042.000000	11640.840000	0.105469	-2.000000	-0.285156	-0.008257	0.241284	0.210092	-500.000000	499.984741	-32.073975
C:\Users\cware\Desktop\Steller18Nov\18NovTrials\M27.DSG	11-1-2013	16:14:23	582043.000000	11640.860000	1.996094	0.140625	1.996094	-0.017431	0.216514	0.226606	-500.000000	-329.711914	5.126953
C:\Users\cware\Desktop\Steller18Nov\18NovTrials\M27.DSG	11-1-2013	16:14:23	582044.000000	11640.880000	1.539063	1.996094	-0.035156	0.003670	0.155046	0.289908	-347.122192	-79.910278	16.677856
C:\Users\cware\Desktop\Steller18Nov\18NovTrials\M27.DSG	11-1-2013	16:14:23	582045.000000	11640.900000	0.515625	1.996094	-2.000000	0.011927	0.147706	0.296330	265.975952	-212.661743	58.776855
C:\Users\cware\Desktop\Steller18Nov\18NovTrials\M27.DSG	11-1-2013	16:14:23	582046.000000	11640.920000	-0.492188	1.996094	0.058594	0.042202	0.203670	0.282569	499.984741	-258.560181	111.999512
C:\Users\cware\Desktop\Steller18Nov\18NovTrials\M27.DSG	11-1-2013	16:14:23	582047.000000	11640.940000	-1.609375	0.890625	0.332031	0.029358	0.243119	0.216514	499.984741	-277.297974	28.427124
C:\Users\cware\Desktop\Steller18Nov\18NovTrials\M27.DSG	11-1-2013	16:14:23	582048.000000	11640.960000	1.996094	-2.000000	1.996094	0.046789	0.283486	0.187156	256.546021	18.478394	115.539551
C:\Users\cware\Desktop\Steller18Nov\18NovTrials\M27.DSG	11-1-2013	16:14:23	582049.000000	11640.980000	-2.000000	-2.000000	-0.617188	0.027523	0.283486	0.189908	-257.263184	276.718140	-47.241211
C:\Users\cware\Desktop\Steller18Nov\18NovTrials\M27.DSG	11-1-2013	16:14:23	582050.000000	11641.000000	-0.257813	-2.000000	-1.183594	0.006422	0.251376	0.211009	-500.000000	466.659546	-81.268311
C:\Users\cware\Desktop\Steller18Nov\18NovTrials\M27.DSG	11-1-2013	16:14:23	582051.000000	11641.020000	0.101563	-2.000000	1.386719	-0.008257	0.225688	0.225688	-500.000000	-57.418823	-2.487183
C:\Users\cware\Desktop\Steller18Nov\18NovTrials\M27.DSG	11-1-2013	16:14:23	582052.000000	11641.040000	1.996094	1.996094	1.996094	-0.007339	0.191743	0.260550	-500.000000	-158.508301	49.774170
C:\Users\cware\Desktop\Steller18Nov\18NovTrials\M27.DSG	11-1-2013	16:14:23	582053.000000	11641.060000	0.769531	1.996094	-1.539063	0.007339	0.140367	0.294495	8.193970	-497.131348	31.570435
C:\Users\cware\Desktop\Steller18Nov\18NovTrials\M27.DSG	11-1-2013	16:14:23	582054.000000	11641.080000	0.769531	1.996094	-1.539063	0.030275	0.146789	0.308257	499.984741	-311.569214	71.365356
C:\Users\cware\Desktop\Steller18Nov\18NovTrials\M27.DSG	11-1-2013	16:14:23	582055.000000	11641.100000	0.914063	1.281250	1.996094	0.032110	0.228440	0.252294	499.984741	482.009888	73.440552
C:\Users\cware\Desktop\Steller18Nov\18NovTrials\M27.DSG	11-1-2013	16:14:23	582056.000000	11641.120000	-1.214844	-2.000000	1.996094	0.018349	0.257798	0.197248	464.859009	-500.000000	130.783081
C:\Users\cware\Desktop\Steller18Nov\18NovTrials\M27.DSG	11-1-2013	16:14:23	582057.000000	11641.140000	-0.527344	-2.000000	0.105469	0.020183	0.282569	0.178899	-48.263550	226.043701	-32.730103
C:\Users\cware\Desktop\Steller18Nov\18NovTrials\M27.DSG	11-1-2013	16:14:23	582058.000000	11641.160000	0.257813	-2.000000	-0.531250	0.012844	0.277064	0.181651	-500.000000	172.103882	-122.192383
C:\Users\cware\Desktop\Steller18Nov\18NovTrials\M27.DSG	11-1-2013	16:14:23	582059.000000	11641.180000	0.742188	-1.933594	1.996094	-0.000917	0.235780	0.228440	-500.000000	433.776855	-1.724243
C:\Users\cware\Desktop\Steller18Nov\18NovTrials\M27.DSG	11-1-2013	16:14:23	582060.000000	11641.200000	1.996094	1.996094	1.996094	-0.010092	0.197248	0.252294	-500.000000	-299.453735	78.811646
C:\Users\cware\Desktop\Steller18Nov\18NovTrials\M27.DSG	11-1-2013	16:14:23	582061.000000	11641.220000	1.878906	1.996094	-1.613281	-0.003670	0.132110	0.286239	-135.604858	-359.008789	78.552246
C:\Users\cware\Desktop\Steller18Nov\18NovTrials\M27.DSG	11-1-2013	16:14:23	582062.000000	11641.240000	0.019531	1.996094	-0.246094	0.023853	0.132110	0.305505	491.806030	-460.494995	53.588867
C:\Users\cware\Desktop\Steller18Nov\18NovTrials\M27.DSG	11-1-2013	16:14:23	582063.000000	11641.260000	-2.000000	1.570313	-0.425781	0.050459	0.203670	0.281651	499.984741	499.984741	212.020874
C:\Users\cware\Desktop\Steller18Nov\18NovTrials\M27.DSG	11-1-2013	16:14:23	582064.000000	11641.280000	1.996094	-1.292969	1.996094	0.022936	0.242202	0.198165	499.984741	-500.000000	31.677246
C:\Users\cware\Desktop\Steller18Nov\18NovTrials\M27.DSG	11-1-2013	16:14:23	582065.000000	11641.300000	-2.000000	-2.000000	1.121094	0.039450	0.288991	0.177982	179.718018	296.752930	21.697998
C:\Users\cware\Desktop\Steller18Nov\18NovTrials\M27.DSG	11-1-2013	16:14:23	582066.000000	11641.320000	0.335938	-2.000000	-0.285156	0.022018	0.286239	0.185321	-396.179199	182.250977	-88.058472
C:\Users\cware\Desktop\Steller18Nov\18NovTrials\M27.DSG	11-1-2013	16:14:23	582067.000000	11641.340000	-0.609375	-2.000000	-0.335938	0.007339	0.238532	0.221101	-500.000000	499.984741	-4.302979
C:\Users\cware\Desktop\Steller18Nov\18NovTrials\M27.DSG	11-1-2013	16:14:23	582068.000000	11641.360000	1.996094	-0.847656	1.996094	-0.010092	0.203670	0.236697	-500.000000	-197.494507	42.861938
C:\Users\cware\Desktop\Steller18Nov\18NovTrials\M27.DSG	11-1-2013	16:14:23	582069.000000	11641.380000	1.996094	1.996094	1.332031	-0.003670	0.125688	0.285321	-397.415161	126.251221	107.299805
C:\Users\cware\Desktop\Steller18Nov\18NovTrials\M27.DSG	11-1-2013	16:14:23	582070.000000	11641.400000	1.996094	1.996094	-2.000000	0.003670	0.112844	0.293578	147.079468	-458.587646	96.374512
C:\Users\cware\Desktop\Steller18Nov\18NovTrials\M27.DSG	11-1-2013	16:14:23	582071.000000	11641.420000	-0.468750	1.996094	0.324219	0.052294	0.167890	0.307339	499.984741	-97.396851	251.983643
C:\Users\cware\Desktop\Steller18Nov\18NovTrials\M27.DSG	11-1-2013	16:14:23	582072.000000	11641.440000	-2.000000	1.378906	0.296875	0.023853	0.211927	0.247706	499.984741	319.213867	44.540405
C:\Users\cware\Desktop\Steller18Nov\18NovTrials\M27.DSG	11-1-2013	16:14:23	582073.000000	11641.460000	1.996094	-2.000000	1.996094	0.036697	0.263303	0.195413	460.098267	-260.879517	119.567871
C:\Users\cware\Desktop\Steller18Nov\18NovTrials\M27.DSG	11-1-2013	16:14:23	582074.000000	11641.480000	-2.000000	-2.000000	0.542969	0.025688	0.276147	0.188991	-43.884277	201.873779	-43.304443
C:\Users\cware\Desktop\Steller18Nov\18NovTrials\M27.DSG	11-1-2013	16:14:23	582075.000000	11641.500000	0.335938	-2.000000	-0.105469	0.015596	0.244037	0.220183	-500.000000	344.177246	-48.675537
C:\Users\cware\Desktop\Steller18Nov\18NovTrials\M27.DSG	11-1-2013	16:14:23	582076.000000	11641.520000	-1.089844	-2.000000	0.402344	-0.008257	0.211009	0.233945	-500.000000	347.183228	45.578003
C:\Users\cware\Desktop\Steller18Nov\18NovTrials\M27.DSG	11-1-2013	16:14:23	582077.000000	11641.540000	1.996094	0.429688	1.996094	-0.017431	0.166055	0.255046	-500.000000	-125.350952	96.252441
C:\Users\cware\Desktop\Steller18Nov\18NovTrials\M27.DSG	11-1-2013	16:14:23	582078.000000	11641.560000	1.996094	1.996094	0.898438	-0.014679	0.095413	0.277064	-217.376709	-217.239380	51.773071
C:\Users\cware\Desktop\Steller18Nov\18NovTrials\M27.DSG	11-1-2013	16:14:23	582079.000000	11641.580000	1.996094	1.996094	-2.000000	0.005505	0.093578	0.295413	499.984741	-411.087036	75.378418
C:\Users\cware\Desktop\Steller18Nov\18NovTrials\M27.DSG	11-1-2013	16:14:23	582080.000000	11641.600000	-0.996094	1.996094	0.269531	0.044954	0.159633	0.294495	499.984741	484.848022	313.095093
C:\Users\cware\Desktop\Steller18Nov\18NovTrials\M27.DSG	11-1-2013	16:14:23	582081.000000	11641.620000	1.996094	-2.000000	1.996094	0.017431	0.199083	0.223853	499.984741	-366.775513	49.774170
C:\Users\cware\Desktop\Steller18Nov\18NovTrials\M27.DSG	11-1-2013	16:14:23	582082.000000	11641.640000	1.996094	-2.000000	1.996094	0.049541	0.249541	0.197248	293.365479	179.290771	100.097656
C:\Users\cware\Desktop\Steller18Nov\18NovTrials\M27.DSG	11-1-2013	16:14:23	582083.000000	11641.660000	0.484375	-2.000000	-0.675781	0.022018	0.263303	0.204587	-309.371948	297.103882	-8.163452
C:\Users\cware\Desktop\Steller18Nov\18NovTrials\M27.DSG	11-1-2013	16:14:23	582084.000000	11641.680000	-0.753906	-2.000000	1.171875	-0.003670	0.208257	0.224771	-500.000000	191.177368	59.875488
C:\Users\cware\Desktop\Steller18Nov\18NovTrials\M27.DSG	11-1-2013	16:14:23	582085.000000	11641.700000	1.265625	0.636719	1.996094	-0.022936	0.172477	0.232110	-500.000000	36.758423	63.430786
C:\Users\cware\Desktop\Steller18Nov\18NovTrials\M27.DSG	11-1-2013	16:14:23	582086.000000	11641.720000	1.996094	1.996094	0.843750	-0.034862	0.103670	0.249541	-500.000000	136.444092	-3.799438
C:\Users\cware\Desktop\Steller18Nov\18NovTrials\M27.DSG	11-1-2013	16:14:23	582087.000000	11641.740000	1.996094	1.996094	-2.000000	-0.031193	0.087156	0.256881	-33.966064	-173.263550	3.433228
C:\Users\cware\Desktop\Steller18Nov\18NovTrials\M27.DSG	11-1-2013	16:14:23	582088.000000	11641.760000	-0.312500	1.996094	-1.472656	-0.011009	0.101835	0.269725	463.912964	-206.954956	57.434082
C:\Users\cware\Desktop\Steller18Nov\18NovTrials\M27.DSG	11-1-2013	16:14:23	582089.000000	11641.780000	-0.480469	1.777344	1.996094	-0.001835	0.126606	0.266055	499.984741	-107.955933	216.171265
C:\Users\cware\Desktop\Steller18Nov\18NovTrials\M27.DSG	11-1-2013	16:14:23	582090.000000	11641.800000	-0.070313	-1.476563	1.539063	0.004587	0.149541	0.252294	499.984741	144.073486	230.438232
C:\Users\cware\Desktop\Steller18Nov\18NovTrials\M27.DSG	11-1-2013	16:14:23	582091.000000	11641.820000	1.476563	-2.000000	1.402344	-0.000917	0.188073	0.205505	357.284546	-147.705078	-5.340576
C:\Users\cware\Desktop\Steller18Nov\18NovTrials\M27.DSG	11-1-2013	16:14:23	582092.000000	11641.840000	-0.714844	-2.000000	-1.187500	0.002752	0.200917	0.203670	-34.851074	199.844360	-12.130737
C:\Users\cware\Desktop\Steller18Nov\18NovTrials\M27.DSG	11-1-2013	16:14:23	582093.000000	11641.860000	-0.042969	-2.000000	-0.683594	-0.019266	0.191743	0.204587	-437.103271	225.662231	8.483887
C:\Users\cware\Desktop\Steller18Nov\18NovTrials\M27.DSG	11-1-2013	16:14:23	582094.000000	11641.880000	-0.300781	-2.000000	1.171875	-0.026606	0.174312	0.212844	-500.000000	225.631714	7.385254
C:\Users\cware\Desktop\Steller18Nov\18NovTrials\M27.DSG	11-1-2013	16:14:23	582095.000000	11641.900000	1.144531	0.679688	1.785156	-0.040367	0.139450	0.224771	-500.000000	79.864502	-91.445923
C:\Users\cware\Desktop\Steller18Nov\18NovTrials\M27.DSG	11-1-2013	16:14:23	582096.000000	11641.920000	1.875000	1.996094	0.933594	-0.042202	0.127523	0.227523	-400.634766	23.696899	-77.346802
C:\Users\cware\Desktop\Steller18Nov\18NovTrials\M27.DSG	11-1-2013	16:14:23	582097.000000	11641.940000	1.996094	1.996094	-1.125000	-0.042202	0.108257	0.237615	-138.549805	-90.454102	19.500732
C:\Users\cware\Desktop\Steller18Nov\18NovTrials\M27.DSG	11-1-2013	16:14:23	582098.000000	11641.960000	0.625000	1.996094	-2.000000	-0.039450	0.103670	0.240367	78.567505	-70.663452	70.709229
C:\Users\cware\Desktop\Steller18Nov\18NovTrials\M27.DSG	11-1-2013	16:14:23	582099.000000	11641.980000	0.406250	1.996094	-1.152344	-0.031193	0.106422	0.243119	243.164063	-50.750732	60.028076
C:\Users\cware\Desktop\Steller18Nov\18NovTrials\M27.DSG	11-1-2013	16:14:23	582100.000000	11642.000000	0.230469	0.988281	-0.718750	-0.027523	0.112844	0.241284	295.242310	-80.398560	77.926636
C:\Users\cware\Desktop\Steller18Nov\18NovTrials\M27.DSG	11-1-2013	16:14:23	582101.000000	11642.020000	0.199219	0.140625	-0.492188	-0.016514	0.128440	0.231193	321.441650	9.582520	74.554443
C:\Users\cware\Desktop\Steller18Nov\18NovTrials\M27.DSG	11-1-2013	16:14:23	582102.000000	11642.040000	0.566406	-0.429688	-0.429688	-0.012844	0.137615	0.222018	312.667847	-41.534424	28.030396
C:\Users\cware\Desktop\Steller18Nov\18NovTrials\M27.DSG	11-1-2013	16:14:23	582103.000000	11642.060000	0.410156	-1.007813	-0.234375	-0.011009	0.155963	0.213761	206.924438	-41.107178	-10.787964
C:\Users\cware\Desktop\Steller18Nov\18NovTrials\M27.DSG	11-1-2013	16:14:23	582104.000000	11642.080000	0.339844	-1.589844	-0.316406	-0.011927	0.163303	0.216514	61.340332	14.343262	-33.691406
C:\Users\cware\Desktop\Steller18Nov\18NovTrials\M27.DSG	11-1-2013	16:14:23	582105.000000	11642.100000	0.082031	-1.953125	-0.886719	-0.022018	0.164220	0.223853	-106.750488	44.677734	-25.939941
C:\Users\cware\Desktop\Steller18Nov\18NovTrials\M27.DSG	11-1-2013	16:14:23	582106.000000	11642.120000	0.261719	-1.660156	-1.003906	-0.027523	0.160550	0.228440	-188.003540	6.423950	-25.192261
C:\Users\cware\Desktop\Steller18Nov\18NovTrials\M27.DSG	11-1-2013	16:14:23	582107.000000	11642.140000	0.382813	-0.746094	-0.917969	-0.030275	0.152294	0.237615	-223.297119	21.148682	-37.322998
C:\Users\cware\Desktop\Steller18Nov\18NovTrials\M27.DSG	11-1-2013	16:14:23	582108.000000	11642.160000	0.781250	0.152344	-0.839844	-0.031193	0.145872	0.242202	-197.311401	-36.483765	-41.885376
C:\Users\cware\Desktop\Steller18Nov\18NovTrials\M27.DSG	11-1-2013	16:14:23	582109.000000	11642.180000	0.773438	0.761719	-1.058594	-0.028440	0.137615	0.250459	-123.016357	-28.961182	-20.401001
C:\Users\cware\Desktop\Steller18Nov\18NovTrials\M27.DSG	11-1-2013	16:14:23	582110.000000	11642.200000	0.640625	0.703125	-1.230469	-0.027523	0.133945	0.254128	-65.765381	-41.824341	2.761841
C:\Users\cware\Desktop\Steller18Nov\18NovTrials\M27.DSG	11-1-2013	16:14:23	582111.000000	11642.220000	0.351563	0.558594	-1.320313	-0.025688	0.126606	0.257798	-20.172119	-34.347534	33.187866
C:\Users\cware\Desktop\Steller18Nov\18NovTrials\M27.DSG	11-1-2013	16:14:23	582112.000000	11642.240000	0.148438	0.410156	-1.355469	-0.023853	0.123853	0.256881	10.238647	-14.724731	43.151855
C:\Users\cware\Desktop\Steller18Nov\18NovTrials\M27.DSG	11-1-2013	16:14:23	582113.000000	11642.260000	0.105469	0.261719	-1.312500	-0.023853	0.121101	0.255046	39.337158	2.014160	40.374756
C:\Users\cware\Desktop\Steller18Nov\18NovTrials\M27.DSG	11-1-2013	16:14:23	582114.000000	11642.280000	0.285156	0.195313	-1.203125	-0.022936	0.121101	0.250459	56.945801	-1.358032	31.478882
C:\Users\cware\Desktop\Steller18Nov\18NovTrials\M27.DSG	11-1-2013	16:14:23	582115.000000	11642.300000	0.359375	0.105469	-1.085938	-0.022936	0.122018	0.249541	59.982300	-8.041382	17.715454
C:\Users\cware\Desktop\Steller18Nov\18NovTrials\M27.DSG	11-1-2013	16:14:23	582116.000000	11642.320000	0.371094	-0.046875	-1.058594	-0.019266	0.124771	0.246789	54.183960	-3.829956	14.450073
C:\Users\cware\Desktop\Steller18Nov\18NovTrials\M27.DSG	11-1-2013	16:14:23	582117.000000	11642.340000	0.464844	-0.187500	-1.066406	-0.019266	0.126606	0.244954	41.854858	-13.641357	18.325806
C:\Users\cware\Desktop\Steller18Nov\18NovTrials\M27.DSG	11-1-2013	16:14:23	582118.000000	11642.360000	0.437500	-0.214844	-1.093750	-0.021101	0.127523	0.247706	26.184082	-12.695313	23.864746
C:\Users\cware\Desktop\Steller18Nov\18NovTrials\M27.DSG	11-1-2013	16:14:23	582119.000000	11642.380000	0.402344	-0.156250	-1.187500	-0.022936	0.126606	0.250459	8.972168	-10.528564	28.747559
C:\Users\cware\Desktop\Steller18Nov\18NovTrials\M27.DSG	11-1-2013	16:14:23	582120.000000	11642.400000	0.363281	-0.054688	-1.242188	-0.025688	0.123853	0.252294	-2.182007	0.488281	30.975342
C:\Users\cware\Desktop\Steller18Nov\18NovTrials\M27.DSG	11-1-2013	16:14:23	582121.000000	11642.420000	0.324219	-0.003906	-1.246094	-0.027523	0.122018	0.252294	-12.237549	10.391235	33.950806
C:\Users\cware\Desktop\Steller18Nov\18NovTrials\M27.DSG	11-1-2013	16:14:23	582122.000000	11642.440000	0.320313	0.000000	-1.234375	-0.031193	0.118349	0.251376	-17.089844	18.081665	33.386230
C:\Users\cware\Desktop\Steller18Nov\18NovTrials\M27.DSG	11-1-2013	16:14:23	582123.000000	11642.460000	0.304688	-0.015625	-1.250000	-0.033028	0.115596	0.251376	-16.052246	26.489258	30.532837
C:\Users\cware\Desktop\Steller18Nov\18NovTrials\M27.DSG	11-1-2013	16:14:23	582124.000000	11642.480000	0.304688	-0.007813	-1.257813	-0.035780	0.111927	0.246789	-12.161255	29.525757	25.436401
C:\Users\cware\Desktop\Steller18Nov\18NovTrials\M27.DSG	11-1-2013	16:14:23	582125.000000	11642.500000	0.308594	0.015625	-1.238281	-0.036697	0.110092	0.244954	1.495361	29.922485	19.546509
C:\Users\cware\Desktop\Steller18Nov\18NovTrials\M27.DSG	11-1-2013	16:14:23	582126.000000	11642.520000	0.343750	0.007813	-1.230469	-0.039450	0.108257	0.239450	13.900757	34.103394	20.477295
C:\Users\cware\Desktop\Steller18Nov\18NovTrials\M27.DSG	11-1-2013	16:14:23	582127.000000	11642.540000	0.320313	-0.023438	-1.257813	-0.040367	0.108257	0.238532	39.855957	46.951294	25.131226
C:\Users\cware\Desktop\Steller18Nov\18NovTrials\M27.DSG	11-1-2013	16:14:23	582128.000000	11642.560000	0.367188	-0.066406	-1.132813	-0.041284	0.107339	0.233945	59.204102	42.770386	26.504517
C:\Users\cware\Desktop\Steller18Nov\18NovTrials\M27.DSG	11-1-2013	16:14:23	582129.000000	11642.580000	0.472656	-0.125000	-1.011719	-0.043119	0.109174	0.226606	66.497803	23.178101	26.992798
C:\Users\cware\Desktop\Steller18Nov\18NovTrials\M27.DSG	11-1-2013	16:14:23	582130.000000	11642.600000	0.531250	-0.160156	-1.011719	-0.044037	0.110092	0.223853	58.151245	13.458252	29.953003
C:\Users\cware\Desktop\Steller18Nov\18NovTrials\M27.DSG	11-1-2013	16:14:23	582131.000000	11642.620000	0.492188	-0.187500	-1.156250	-0.045872	0.111009	0.222018	40.573120	28.640747	37.628174
C:\Users\cware\Desktop\Steller18Nov\18NovTrials\M27.DSG	11-1-2013	16:14:23	582132.000000	11642.640000	0.367188	-0.203125	-1.246094	-0.046789	0.110092	0.218349	33.920288	44.357300	42.785645
C:\Users\cware\Desktop\Steller18Nov\18NovTrials\M27.DSG	11-1-2013	16:14:23	582133.000000	11642.660000	0.347656	-0.210938	-1.179688	-0.051376	0.109174	0.212844	30.136108	60.699463	47.531128
C:\Users\cware\Desktop\Steller18Nov\18NovTrials\M27.DSG	11-1-2013	16:14:23	582134.000000	11642.680000	0.410156	-0.218750	-1.054688	-0.053211	0.105505	0.210092	23.757935	58.212280	48.461914
C:\Users\cware\Desktop\Steller18Nov\18NovTrials\M27.DSG	11-1-2013	16:14:23	582135.000000	11642.700000	0.554688	-0.175781	-0.941406	-0.057798	0.101835	0.203670	14.968872	48.980713	48.110962
C:\Users\cware\Desktop\Steller18Nov\18NovTrials\M27.DSG	11-1-2013	16:14:23	582136.000000	11642.720000	0.554688	-0.175781	-0.941406	-0.059633	0.100000	0.199083	7.736206	46.920776	47.042847
C:\Users\cware\Desktop\Steller18Nov\18NovTrials\M27.DSG	11-1-2013	16:14:23	582137.000000	11642.740000	0.578125	-0.074219	-0.851563	-0.061468	0.095413	0.193578	3.433228	40.252686	42.495728
C:\Users\cware\Desktop\Steller18Nov\18NovTrials\M27.DSG	11-1-2013	16:14:23	582138.000000	11642.760000	0.589844	-0.070313	-0.824219	-0.063303	0.091743	0.190826	2.288818	36.407471	39.337158
C:\Users\cware\Desktop\Steller18Nov\18NovTrials\M27.DSG	11-1-2013	16:14:23	582139.000000	11642.780000	0.593750	-0.054688	-0.816406	-0.064220	0.088073	0.185321	1.129150	32.745361	38.970947
C:\Users\cware\Desktop\Steller18Nov\18NovTrials\M27.DSG	11-1-2013	16:14:23	582140.000000	11642.800000	0.625000	-0.011719	-0.761719	-0.066055	0.084404	0.182569	0.823975	25.863647	34.835815
C:\Users\cware\Desktop\Steller18Nov\18NovTrials\M27.DSG	11-1-2013	16:14:23	582141.000000	11642.820000	0.664063	0.007813	-0.757813	-0.067890	0.080734	0.178899	2.105713	14.114380	26.641846
C:\Users\cware\Desktop\Steller18Nov\18NovTrials\M27.DSG	11-1-2013	16:14:23	582142.000000	11642.840000	0.679688	0.027344	-0.742188	-0.066972	0.077982	0.177982	2.670288	3.158569	18.707275
C:\Users\cware\Desktop\Steller18Nov\18NovTrials\M27.DSG	11-1-2013	16:14:23	582143.000000	11642.860000	0.652344	0.039063	-0.789063	-0.066972	0.077064	0.177982	2.380371	-4.669189	11.718750
C:\Users\cware\Desktop\Steller18Nov\18NovTrials\M27.DSG	11-1-2013	16:14:23	582144.000000	11642.880000	0.628906	0.054688	-0.816406	-0.066972	0.075229	0.179817	-0.778198	-10.040283	7.797241
C:\Users\cware\Desktop\Steller18Nov\18NovTrials\M27.DSG	11-1-2013	16:14:23	582145.000000	11642.900000	0.636719	0.062500	-0.851563	-0.067890	0.074312	0.179817	-6.729126	-16.693115	3.417969
C:\Users\cware\Desktop\Steller18Nov\18NovTrials\M27.DSG	11-1-2013	16:14:23	582146.000000	11642.920000	0.625000	0.078125	-0.914063	-0.067890	0.075229	0.181651	-12.466431	-18.646240	0.411987
C:\Users\cware\Desktop\Steller18Nov\18NovTrials\M27.DSG	11-1-2013	16:14:23	582147.000000	11642.940000	0.601563	0.125000	-0.984375	-0.066972	0.072477	0.184404	-13.732910	-10.421753	-4.058838
C:\Users\cware\Desktop\Steller18Nov\18NovTrials\M27.DSG	11-1-2013	16:14:23	582148.000000	11642.960000	0.613281	0.152344	-1.015625	-0.067890	0.074312	0.183486	-15.136719	-5.630493	-6.927490
C:\Users\cware\Desktop\Steller18Nov\18NovTrials\M27.DSG	11-1-2013	16:14:23	582149.000000	11642.980000	0.574219	0.175781	-1.039063	-0.067890	0.072477	0.183486	-14.602661	4.257202	-9.643555
C:\Users\cware\Desktop\Steller18Nov\18NovTrials\M27.DSG	11-1-2013	16:14:23	582150.000000	11643.000000	0.609375	0.167969	-1.015625	-0.066972	0.074312	0.183486	-12.817383	6.195068	-9.628296
C:\Users\cware\Desktop\Steller18Nov\18NovTrials\M27.DSG	11-1-2013	16:14:23	582151.000000	11643.020000	0.593750	0.156250	-1.054688	-0.069725	0.074312	0.180734	-15.594482	18.829346	-7.629395
C:\Users\cware\Desktop\Steller18Nov\18NovTrials\M27.DSG	11-1-2013	16:14:23	582152.000000	11643.040000	0.578125	0.148438	-1.050781	-0.068807	0.074312	0.178899	-15.060425	27.618408	-8.041382
C:\Users\cware\Desktop\Steller18Nov\18NovTrials\M27.DSG	11-1-2013	16:14:23	582153.000000	11643.060000	0.585938	0.144531	-1.031250	-0.069725	0.074312	0.176147	-15.487671	35.079956	-5.691528
C:\Users\cware\Desktop\Steller18Nov\18NovTrials\M27.DSG	11-1-2013	16:14:23	582154.000000	11643.080000	0.585938	0.109375	-1.007813	-0.071560	0.069725	0.173394	-14.480591	32.333374	-2.044678
C:\Users\cware\Desktop\Steller18Nov\18NovTrials\M27.DSG	11-1-2013	16:14:23	582155.000000	11643.100000	0.679688	0.050781	-0.968750	-0.073394	0.071560	0.170642	-13.336182	13.656616	-2.014160
C:\Users\cware\Desktop\Steller18Nov\18NovTrials\M27.DSG	11-1-2013	16:14:23	582156.000000	11643.120000	0.714844	-0.011719	-0.957031	-0.073394	0.072477	0.166972	-13.275146	0.000000	-7.385254
C:\Users\cware\Desktop\Steller18Nov\18NovTrials\M27.DSG	11-1-2013	16:14:23	582157.000000	11643.140000	0.722656	-0.066406	-0.964844	-0.072477	0.073394	0.167890	-11.001587	-6.881714	-11.184692
C:\Users\cware\Desktop\Steller18Nov\18NovTrials\M27.DSG	11-1-2013	16:14:23	582158.000000	11643.160000	0.707031	-0.089844	-0.972656	-0.072477	0.073394	0.167890	-8.621216	-7.568359	-10.421753
C:\Users\cware\Desktop\Steller18Nov\18NovTrials\M27.DSG	11-1-2013	16:14:23	582159.000000	11643.180000	0.687500	-0.074219	-0.984375	-0.073394	0.075229	0.168807	-5.798340	-8.499146	-8.239746
C:\Users\cware\Desktop\Steller18Nov\18NovTrials\M27.DSG	11-1-2013	16:14:23	582160.000000	11643.200000	0.691406	-0.046875	-0.980469	-0.071560	0.075229	0.169725	-2.685547	-12.252808	-7.629395
C:\Users\cware\Desktop\Steller18Nov\18NovTrials\M27.DSG	11-1-2013	16:14:23	582161.000000	11643.220000	0.683594	-0.039063	-0.976563	-0.072477	0.074312	0.169725	1.647949	-16.830444	-8.636475
C:\Users\cware\Desktop\Steller18Nov\18NovTrials\M27.DSG	11-1-2013	16:14:23	582162.000000	11643.240000	0.660156	-0.027344	-0.980469	-0.071560	0.076147	0.172477	4.409790	-19.210815	-11.016846
C:\Users\cware\Desktop\Steller18Nov\18NovTrials\M27.DSG	11-1-2013	16:14:23	582163.000000	11643.260000	0.605469	-0.050781	-0.996094	-0.070642	0.076147	0.173394	6.835938	-19.744873	-14.373779
C:\Users\cware\Desktop\Steller18Nov\18NovTrials\M27.DSG	11-1-2013	16:14:23	582164.000000	11643.280000	0.605469	-0.050781	-0.996094	-0.070642	0.078899	0.175229	8.575439	-15.884399	-15.640259
C:\Users\cware\Desktop\Steller18Nov\18NovTrials\M27.DSG	11-1-2013	16:14:23	582165.000000	11643.300000	0.554688	-0.085938	-1.000000	-0.069725	0.078899	0.177982	10.025024	-4.943848	-14.907837
C:\Users\cware\Desktop\Steller18Nov\18NovTrials\M27.DSG	11-1-2013	16:14:23	582166.000000	11643.320000	0.531250	-0.074219	-1.031250	-0.068807	0.080734	0.176147	8.956909	11.917114	-12.069702
C:\Users\cware\Desktop\Steller18Nov\18NovTrials\M27.DSG	11-1-2013	16:14:23	582167.000000	11643.340000	0.546875	-0.054688	-1.027344	-0.070642	0.080734	0.175229	0.625610	26.596069	-8.468628
C:\Users\cware\Desktop\Steller18Nov\18NovTrials\M27.DSG	11-1-2013	16:14:23	582168.000000	11643.360000	0.585938	-0.042969	-0.917969	-0.068807	0.082569	0.173394	-4.516602	27.938843	-8.651733
C:\Users\cware\Desktop\Steller18Nov\18NovTrials\M27.DSG	11-1-2013	16:14:23	582169.000000	11643.380000	0.605469	-0.035156	-0.929688	-0.071560	0.080734	0.169725	-10.269165	29.663086	-8.773804
C:\Users\cware\Desktop\Steller18Nov\18NovTrials\M27.DSG	11-1-2013	16:14:23	582170.000000	11643.400000	0.687500	-0.023438	-0.878906	-0.072477	0.081651	0.167890	-14.022827	13.412476	-12.466431
C:\Users\cware\Desktop\Steller18Nov\18NovTrials\M27.DSG	11-1-2013	16:14:23	582171.000000	11643.420000	0.714844	0.000000	-0.816406	-0.072477	0.082569	0.166972	-14.739990	-7.095337	-18.905640
C:\Users\cware\Desktop\Steller18Nov\18NovTrials\M27.DSG	11-1-2013	16:14:23	582172.000000	11643.440000	0.726563	0.019531	-0.789063	-0.073394	0.083486	0.167890	-13.839722	-19.104004	-19.821167
C:\Users\cware\Desktop\Steller18Nov\18NovTrials\M27.DSG	11-1-2013	16:14:23	582173.000000	11643.460000	0.710938	0.031250	-0.835938	-0.070642	0.085321	0.169725	-12.710571	-21.438599	-18.951416
C:\Users\cware\Desktop\Steller18Nov\18NovTrials\M27.DSG	11-1-2013	16:14:23	582174.000000	11643.480000	0.640625	0.023438	-0.953125	-0.070642	0.086239	0.171560	-9.689331	-9.490967	-14.663696
C:\Users\cware\Desktop\Steller18Nov\18NovTrials\M27.DSG	11-1-2013	16:14:23	582175.000000	11643.500000	0.683594	0.000000	-0.902344	-0.069725	0.088073	0.175229	-4.913330	-23.529053	-19.775391
C:\Users\cware\Desktop\Steller18Nov\18NovTrials\M27.DSG	11-1-2013	16:14:23	582176.000000	11643.520000	0.699219	-0.027344	-0.804688	-0.068807	0.082569	0.174312	0.534058	-28.579712	-26.535034
C:\Users\cware\Desktop\Steller18Nov\18NovTrials\M27.DSG	11-1-2013	16:14:23	582177.000000	11643.540000	0.726563	-0.062500	-0.808594	-0.067890	0.090826	0.177064	-1.373291	-43.395996	-30.166626
C:\Users\cware\Desktop\Steller18Nov\18NovTrials\M27.DSG	11-1-2013	16:14:23	582178.000000	11643.560000	0.718750	-0.070313	-0.855469	-0.066972	0.091743	0.180734	-6.820679	-50.964355	-29.693604
C:\Users\cware\Desktop\Steller18Nov\18NovTrials\M27.DSG	11-1-2013	16:14:23	582179.000000	11643.580000	0.671875	-0.054688	-0.945313	-0.065138	0.095413	0.187156	-13.961792	-45.379639	-29.327393
C:\Users\cware\Desktop\Steller18Nov\18NovTrials\M27.DSG	11-1-2013	16:14:23	582180.000000	11643.600000	0.546875	-0.011719	-1.097656	-0.062385	0.097248	0.188991	-12.893677	-20.278931	-20.050049
C:\Users\cware\Desktop\Steller18Nov\18NovTrials\M27.DSG	11-1-2013	16:14:23	582181.000000	11643.620000	0.539063	-0.031250	-1.148438	-0.062385	0.097248	0.190826	-9.109497	-9.780884	-14.251709
C:\Users\cware\Desktop\Steller18Nov\18NovTrials\M27.DSG	11-1-2013	16:14:23	582182.000000	11643.640000	0.550781	-0.066406	-1.027344	-0.061468	0.098165	0.191743	-4.165649	-14.022827	-17.990112
C:\Users\cware\Desktop\Steller18Nov\18NovTrials\M27.DSG	11-1-2013	16:14:23	582183.000000	11643.660000	0.585938	-0.070313	-0.882813	-0.062385	0.098165	0.193578	-5.599976	-24.322510	-25.405884
C:\Users\cware\Desktop\Steller18Nov\18NovTrials\M27.DSG	11-1-2013	16:14:23	582184.000000	11643.680000	0.625000	-0.054688	-0.863281	-0.059633	0.100917	0.195413	-8.285522	-26.367188	-25.955200
C:\Users\cware\Desktop\Steller18Nov\18NovTrials\M27.DSG	11-1-2013	16:14:23	582185.000000	11643.700000	0.605469	-0.046875	-0.964844	-0.059633	0.103670	0.197248	-8.117676	-20.263672	-22.048950
C:\Users\cware\Desktop\Steller18Nov\18NovTrials\M27.DSG	11-1-2013	16:14:23	582186.000000	11643.720000	0.585938	-0.015625	-0.988281	-0.058716	0.103670	0.199083	-5.874634	-23.773193	-25.314331
C:\Users\cware\Desktop\Steller18Nov\18NovTrials\M27.DSG	11-1-2013	16:14:23	582187.000000	11643.740000	0.578125	0.000000	-0.949219	-0.056881	0.105505	0.202752	-1.998901	-36.148071	-29.983521
C:\Users\cware\Desktop\Steller18Nov\18NovTrials\M27.DSG	11-1-2013	16:14:23	582188.000000	11643.760000	0.578125	-0.035156	-0.980469	-0.055963	0.106422	0.205505	-1.037598	-44.158936	-29.647827
C:\Users\cware\Desktop\Steller18Nov\18NovTrials\M27.DSG	11-1-2013	16:14:23	582189.000000	11643.780000	0.531250	-0.078125	-1.023438	-0.053211	0.110092	0.211009	-0.930786	-41.717529	-31.127930
C:\Users\cware\Desktop\Steller18Nov\18NovTrials\M27.DSG	11-1-2013	16:14:23	582190.000000	11643.800000	0.507813	-0.093750	-1.078125	-0.050459	0.111009	0.211927	-1.541138	-22.308350	-25.955200
C:\Users\cware\Desktop\Steller18Nov\18NovTrials\M27.DSG	11-1-2013	16:14:23	582191.000000	11643.820000	0.371094	-0.125000	-1.261719	-0.051376	0.112844	0.211927	3.662109	5.386353	-18.066406
C:\Users\cware\Desktop\Steller18Nov\18NovTrials\M27.DSG	11-1-2013	16:14:23	582192.000000	11643.840000	0.371094	-0.125000	-1.261719	-0.051376	0.113761	0.211009	7.797241	1.907349	-24.307251
C:\Users\cware\Desktop\Steller18Nov\18NovTrials\M27.DSG	11-1-2013	16:14:23	582193.000000	11643.860000	0.496094	-0.214844	-0.972656	-0.051376	0.115596	0.211927	8.163452	-8.499146	-27.404785
C:\Users\cware\Desktop\Steller18Nov\18NovTrials\M27.DSG	11-1-2013	16:14:23	582194.000000	11643.880000	0.507813	-0.222656	-1.042969	-0.051376	0.119266	0.211927	9.658813	-19.409180	-26.031494
C:\Users\cware\Desktop\Steller18Nov\18NovTrials\M27.DSG	11-1-2013	16:14:23	582195.000000	11643.900000	0.531250	-0.222656	-1.015625	-0.049541	0.120183	0.213761	6.896973	-20.477295	-22.476196
C:\Users\cware\Desktop\Steller18Nov\18NovTrials\M27.DSG	11-1-2013	16:14:23	582196.000000	11643.920000	0.582031	-0.230469	-1.031250	-0.048624	0.122936	0.214679	-5.065918	-23.147583	-18.417358
C:\Users\cware\Desktop\Steller18Nov\18NovTrials\M27.DSG	11-1-2013	16:14:23	582197.000000	11643.940000	0.582031	-0.218750	-1.066406	-0.048624	0.122018	0.217431	-10.375977	-16.555786	-23.391724
C:\Users\cware\Desktop\Steller18Nov\18NovTrials\M27.DSG	11-1-2013	16:14:23	582198.000000	11643.960000	0.644531	-0.277344	-1.144531	-0.045872	0.124771	0.219266	-13.870239	-29.998779	-31.372070
C:\Users\cware\Desktop\Steller18Nov\18NovTrials\M27.DSG	11-1-2013	16:14:23	582199.000000	11643.980000	0.492188	-0.355469	-1.320313	-0.044954	0.125688	0.220183	-8.026123	-5.645752	-19.210815
C:\Users\cware\Desktop\Steller18Nov\18NovTrials\M27.DSG	11-1-2013	16:14:23	582200.000000	11644.000000	0.386719	-0.285156	-1.230469	-0.043119	0.127523	0.219266	-2.761841	12.054443	-8.193970
C:\Users\cware\Desktop\Steller18Nov\18NovTrials\M27.DSG	11-1-2013	16:14:23	582201.000000	11644.020000	0.277344	-0.289063	-1.292969	-0.045872	0.126606	0.217431	-7.125854	47.683716	5.630493
C:\Users\cware\Desktop\Steller18Nov\18NovTrials\M27.DSG	11-1-2013	16:14:23	582202.000000	11644.040000	0.300781	-0.378906	-1.375000	-0.048624	0.125688	0.210092	-21.865845	75.820923	27.404785
C:\Users\cware\Desktop\Steller18Nov\18NovTrials\M27.DSG	11-1-2013	16:14:23	582203.000000	11644.060000	0.265625	-0.402344	-1.460938	-0.051376	0.122018	0.205505	-22.415161	95.672607	53.421021
C:\Users\cware\Desktop\Steller18Nov\18NovTrials\M27.DSG	11-1-2013	16:14:23	582204.000000	11644.080000	0.304688	-0.226563	-1.261719	-0.054128	0.114679	0.193578	-28.640747	88.378906	52.490234
C:\Users\cware\Desktop\Steller18Nov\18NovTrials\M27.DSG	11-1-2013	16:14:23	582205.000000	11644.100000	0.441406	-0.089844	-1.164063	-0.059633	0.110092	0.188991	-19.393921	55.862427	35.903931
C:\Users\cware\Desktop\Steller18Nov\18NovTrials\M27.DSG	11-1-2013	16:14:23	582206.000000	11644.120000	0.679688	-0.078125	-0.914063	-0.060550	0.109174	0.183486	-19.195557	23.864746	11.062622
C:\Users\cware\Desktop\Steller18Nov\18NovTrials\M27.DSG	11-1-2013	16:14:23	582207.000000	11644.140000	0.765625	-0.218750	-0.886719	-0.061468	0.107339	0.183486	-22.918701	-4.684448	-7.003784
C:\Users\cware\Desktop\Steller18Nov\18NovTrials\M27.DSG	11-1-2013	16:14:23	582208.000000	11644.160000	0.773438	-0.429688	-0.941406	-0.061468	0.107339	0.182569	-29.403687	-24.536133	-10.269165
C:\Users\cware\Desktop\Steller18Nov\18NovTrials\M27.DSG	11-1-2013	16:14:23	582209.000000	11644.180000	0.648438	-0.503906	-1.054688	-0.058716	0.107339	0.188073	-38.803101	-27.069092	-10.299683
C:\Users\cware\Desktop\Steller18Nov\18NovTrials\M27.DSG	11-1-2013	16:14:23	582210.000000	11644.200000	0.507813	-0.378906	-1.160156	-0.058716	0.107339	0.189908	-47.225952	-11.245728	-0.335693
C:\Users\cware\Desktop\Steller18Nov\18NovTrials\M27.DSG	11-1-2013	16:14:23	582211.000000	11644.220000	0.507813	-0.156250	-1.164063	-0.056881	0.105505	0.190826	-50.521851	7.690430	8.316040
C:\Users\cware\Desktop\Steller18Nov\18NovTrials\M27.DSG	11-1-2013	16:14:23	582212.000000	11644.240000	0.523438	0.027344	-1.144531	-0.055963	0.102752	0.192661	-45.745850	28.976440	13.107300
C:\Users\cware\Desktop\Steller18Nov\18NovTrials\M27.DSG	11-1-2013	16:14:23	582213.000000	11644.260000	0.609375	0.046875	-1.046875	-0.056881	0.100000	0.188073	-43.106079	31.692505	7.446289
C:\Users\cware\Desktop\Steller18Nov\18NovTrials\M27.DSG	11-1-2013	16:14:23	582214.000000	11644.280000	0.664063	0.066406	-0.957031	-0.056881	0.098165	0.185321	-43.441772	41.305542	0.488281
C:\Users\cware\Desktop\Steller18Nov\18NovTrials\M27.DSG	11-1-2013	16:14:23	582215.000000	11644.300000	0.675781	0.101563	-0.886719	-0.057798	0.096330	0.180734	-44.418335	50.857544	-7.446289
C:\Users\cware\Desktop\Steller18Nov\18NovTrials\M27.DSG	11-1-2013	16:14:23	582216.000000	11644.320000	0.710938	0.105469	-0.804688	-0.059633	0.096330	0.177982	-49.255371	42.068481	-11.322021
C:\Users\cware\Desktop\Steller18Nov\18NovTrials\M27.DSG	11-1-2013	16:14:23	582217.000000	11644.340000	0.710938	0.082031	-0.773438	-0.060550	0.095413	0.170642	-54.397583	45.776367	-8.239746
C:\Users\cware\Desktop\Steller18Nov\18NovTrials\M27.DSG	11-1-2013	16:14:23	582218.000000	11644.360000	0.640625	0.089844	-0.800781	-0.061468	0.093578	0.170642	-64.392090	49.392700	-4.211426
C:\Users\cware\Desktop\Steller18Nov\18NovTrials\M27.DSG	11-1-2013	16:14:23	582219.000000	11644.380000	0.738281	0.171875	-0.421875	-0.065138	0.092661	0.163303	-65.399170	36.285400	5.706787
C:\Users\cware\Desktop\Steller18Nov\18NovTrials\M27.DSG	11-1-2013	16:14:23	582220.000000	11644.400000	0.902344	0.167969	-0.511719	-0.065138	0.091743	0.160550	-60.592651	6.210327	20.385742
C:\Users\cware\Desktop\Steller18Nov\18NovTrials\M27.DSG	11-1-2013	16:14:23	582221.000000	11644.420000	0.808594	0.234375	-0.613281	-0.065138	0.086239	0.161468	-55.099487	-23.468018	29.998779
C:\Users\cware\Desktop\Steller18Nov\18NovTrials\M27.DSG	11-1-2013	16:14:23	582222.000000	11644.440000	0.585938	0.316406	-0.695313	-0.064220	0.082569	0.163303	-44.815063	-22.521973	33.752441
C:\Users\cware\Desktop\Steller18Nov\18NovTrials\M27.DSG	11-1-2013	16:14:23	582223.000000	11644.460000	0.464844	0.328125	-0.707031	-0.064220	0.076147	0.164220	-26.489258	-12.756348	36.941528
C:\Users\cware\Desktop\Steller18Nov\18NovTrials\M27.DSG	11-1-2013	16:14:23	582224.000000	11644.480000	0.464844	0.296875	-0.714844	-0.063303	0.073394	0.165138	-12.588501	-13.824463	29.220581
C:\Users\cware\Desktop\Steller18Nov\18NovTrials\M27.DSG	11-1-2013	16:14:23	582225.000000	11644.500000	0.492188	0.218750	-0.718750	-0.062385	0.070642	0.166972	1.296997	-23.391724	7.019043
C:\Users\cware\Desktop\Steller18Nov\18NovTrials\M27.DSG	11-1-2013	16:14:23	582226.000000	11644.520000	0.500000	0.125000	-0.765625	-0.061468	0.070642	0.168807	4.455566	-33.401489	-11.077881
C:\Users\cware\Desktop\Steller18Nov\18NovTrials\M27.DSG	11-1-2013	16:14:23	582227.000000	11644.540000	0.468750	0.093750	-0.722656	-0.058716	0.073394	0.173394	0.717163	-30.334473	-24.078369
C:\Users\cware\Desktop\Steller18Nov\18NovTrials\M27.DSG	11-1-2013	16:14:23	582228.000000	11644.560000	0.476563	-0.039063	-0.753906	-0.058716	0.074312	0.175229	-4.013062	-25.817871	-28.076172
C:\Users\cware\Desktop\Steller18Nov\18NovTrials\M27.DSG	11-1-2013	16:14:23	582229.000000	11644.580000	0.566406	-0.042969	-0.808594	-0.059633	0.075229	0.177064	-19.454956	-17.471313	-24.276733
C:\Users\cware\Desktop\Steller18Nov\18NovTrials\M27.DSG	11-1-2013	16:14:23	582230.000000	11644.600000	0.687500	-0.015625	-0.984375	-0.058716	0.078899	0.179817	-24.490356	-8.438110	-11.962891
C:\Users\cware\Desktop\Steller18Nov\18NovTrials\M27.DSG	11-1-2013	16:14:23	582231.000000	11644.620000	0.855469	0.019531	-0.957031	-0.059633	0.077982	0.179817	-25.588989	-15.670776	-0.915527
C:\Users\cware\Desktop\Steller18Nov\18NovTrials\M27.DSG	11-1-2013	16:14:23	582232.000000	11644.640000	0.902344	0.105469	-0.992188	-0.058716	0.077064	0.180734	-23.101807	-24.658203	3.021240
C:\Users\cware\Desktop\Steller18Nov\18NovTrials\M27.DSG	11-1-2013	16:14:23	582233.000000	11644.660000	0.886719	0.171875	-1.046875	-0.059633	0.075229	0.182569	-19.653320	-28.869629	2.120972
C:\Users\cware\Desktop\Steller18Nov\18NovTrials\M27.DSG	11-1-2013	16:14:23	582234.000000	11644.680000	0.781250	0.210938	-1.167969	-0.058716	0.074312	0.184404	-27.114868	-27.221680	-2.075195
C:\Users\cware\Desktop\Steller18Nov\18NovTrials\M27.DSG	11-1-2013	16:14:23	582235.000000	11644.700000	0.710938	0.296875	-1.062500	-0.057798	0.074312	0.187156	-27.206421	-19.393921	-12.115479
C:\Users\cware\Desktop\Steller18Nov\18NovTrials\M27.DSG	11-1-2013	16:14:23	582236.000000	11644.720000	0.578125	0.312500	-1.007813	-0.055963	0.073394	0.188991	-28.869629	-17.822266	-20.126343
C:\Users\cware\Desktop\Steller18Nov\18NovTrials\M27.DSG	11-1-2013	16:14:23	582237.000000	11644.740000	0.472656	0.226563	-0.886719	-0.055046	0.074312	0.188991	-38.085938	-11.505127	-22.705078
C:\Users\cware\Desktop\Steller18Nov\18NovTrials\M27.DSG	11-1-2013	16:14:23	582238.000000	11644.760000	0.425781	0.171875	-1.136719	-0.054128	0.075229	0.189908	-38.284302	7.736206	-16.769409
C:\Users\cware\Desktop\Steller18Nov\18NovTrials\M27.DSG	11-1-2013	16:14:23	582239.000000	11644.780000	0.773438	0.058594	-1.000000	-0.053211	0.077064	0.191743	-37.719727	-31.219482	-29.205322
C:\Users\cware\Desktop\Steller18Nov\18NovTrials\M27.DSG	11-1-2013	16:14:23	582240.000000	11644.800000	0.406250	0.148438	-1.378906	-0.053211	0.077064	0.193578	-67.733765	5.798340	-9.170532
C:\Users\cware\Desktop\Steller18Nov\18NovTrials\M27.DSG	11-1-2013	16:14:23	582241.000000	11644.820000	0.230469	0.503906	-0.566406	-0.053211	0.075229	0.191743	-45.486450	1.663208	-20.019531
C:\Users\cware\Desktop\Steller18Nov\18NovTrials\M27.DSG	11-1-2013	16:14:23	582242.000000	11644.840000	0.273438	0.710938	-0.652344	-0.054128	0.076147	0.189908	-15.029907	7.293701	-10.009766
C:\Users\cware\Desktop\Steller18Nov\18NovTrials\M27.DSG	11-1-2013	16:14:23	582243.000000	11644.860000	0.046875	0.695313	-0.511719	-0.055046	0.077064	0.189908	64.773560	5.035400	-0.656128
C:\Users\cware\Desktop\Steller18Nov\18NovTrials\M27.DSG	11-1-2013	16:14:23	582244.000000	11644.880000	0.296875	0.554688	-0.730469	-0.056881	0.076147	0.188991	99.838257	-45.425415	-0.747681
C:\Users\cware\Desktop\Steller18Nov\18NovTrials\M27.DSG	11-1-2013	16:14:23	582245.000000	11644.900000	0.671875	0.296875	-1.328125	-0.055963	0.078899	0.197248	80.673218	-70.098877	11.566162
C:\Users\cware\Desktop\Steller18Nov\18NovTrials\M27.DSG	11-1-2013	16:14:23	582246.000000	11644.920000	0.671875	0.296875	-1.328125	-0.054128	0.077982	0.201835	69.900513	-45.120239	2.746582
C:\Users\cware\Desktop\Steller18Nov\18NovTrials\M27.DSG	11-1-2013	16:14:23	582247.000000	11644.940000	0.355469	0.066406	-0.988281	-0.050459	0.082569	0.202752	69.152832	-7.232666	-7.369995
C:\Users\cware\Desktop\Steller18Nov\18NovTrials\M27.DSG	11-1-2013	16:14:23	582248.000000	11644.960000	0.382813	0.000000	-1.093750	-0.051376	0.085321	0.201835	69.564819	-3.341675	-7.751465
C:\Users\cware\Desktop\Steller18Nov\18NovTrials\M27.DSG	11-1-2013	16:14:23	582249.000000	11644.980000	0.398438	-0.007813	-1.195313	-0.051376	0.088991	0.202752	66.986084	28.366089	-2.120972
C:\Users\cware\Desktop\Steller18Nov\18NovTrials\M27.DSG	11-1-2013	16:14:23	582250.000000	11645.000000	0.656250	-0.027344	-1.007813	-0.052294	0.090826	0.200000	56.594849	22.583008	-4.959106
C:\Users\cware\Desktop\Steller18Nov\18NovTrials\M27.DSG	11-1-2013	16:14:23	582251.000000	11645.020000	0.855469	-0.003906	-0.839844	-0.055046	0.093578	0.198165	43.029785	-20.355225	-13.702393
C:\Users\cware\Desktop\Steller18Nov\18NovTrials\M27.DSG	11-1-2013	16:14:23	582252.000000	11645.040000	0.871094	-0.007813	-0.746094	-0.055046	0.096330	0.200000	48.431396	-66.604614	-26.809692
C:\Users\cware\Desktop\Steller18Nov\18NovTrials\M27.DSG	11-1-2013	16:14:23	582253.000000	11645.060000	0.496094	-0.007813	-0.777344	-0.052294	0.100917	0.211009	33.798218	-29.449463	-11.108398
C:\Users\cware\Desktop\Steller18Nov\18NovTrials\M27.DSG	11-1-2013	16:14:23	582254.000000	11645.080000	0.535156	0.128906	-0.980469	-0.053211	0.101835	0.209174	26.184082	-13.092041	-13.946533
C:\Users\cware\Desktop\Steller18Nov\18NovTrials\M27.DSG	11-1-2013	16:14:23	582255.000000	11645.100000	0.511719	0.082031	-1.218750	-0.054128	0.104587	0.209174	28.884888	-11.276245	-26.229858
C:\Users\cware\Desktop\Steller18Nov\18NovTrials\M27.DSG	11-1-2013	16:14:23	582256.000000	11645.120000	0.628906	0.148438	-1.339844	-0.053211	0.106422	0.211009	4.272461	-15.441895	-37.643433
C:\Users\cware\Desktop\Steller18Nov\18NovTrials\M27.DSG	11-1-2013	16:14:23	582257.000000	11645.140000	0.378906	0.187500	-1.402344	-0.052294	0.110092	0.211009	-7.675171	9.017944	-29.571533
C:\Users\cware\Desktop\Steller18Nov\18NovTrials\M27.DSG	11-1-2013	16:14:23	582258.000000	11645.160000	0.117188	0.164063	-1.472656	-0.052294	0.111009	0.208257	12.069702	55.236816	-14.144897
C:\Users\cware\Desktop\Steller18Nov\18NovTrials\M27.DSG	11-1-2013	16:14:23	582259.000000	11645.180000	0.140625	0.062500	-1.347656	-0.055046	0.113761	0.198165	30.609131	104.827881	-6.454468
C:\Users\cware\Desktop\Steller18Nov\18NovTrials\M27.DSG	11-1-2013	16:14:23	582260.000000	11645.200000	0.589844	-0.105469	-1.031250	-0.057798	0.115596	0.190826	36.636353	81.130981	-9.918213
C:\Users\cware\Desktop\Steller18Nov\18NovTrials\M27.DSG	11-1-2013	16:14:23	582261.000000	11645.220000	0.964844	-0.250000	-0.800781	-0.061468	0.118349	0.183486	28.717041	11.199951	-14.068604
C:\Users\cware\Desktop\Steller18Nov\18NovTrials\M27.DSG	11-1-2013	16:14:23	582262.000000	11645.240000	0.933594	-0.324219	-0.832031	-0.062385	0.120183	0.182569	14.938354	-20.401001	-10.086060
C:\Users\cware\Desktop\Steller18Nov\18NovTrials\M27.DSG	11-1-2013	16:14:23	582263.000000	11645.260000	0.750000	-0.363281	-0.957031	-0.061468	0.122018	0.184404	-4.684448	-22.369385	-6.881714
C:\Users\cware\Desktop\Steller18Nov\18NovTrials\M27.DSG	11-1-2013	16:14:23	582264.000000	11645.280000	0.574219	-0.328125	-0.980469	-0.061468	0.122018	0.184404	-6.973267	-2.365112	-1.251221
C:\Users\cware\Desktop\Steller18Nov\18NovTrials\M27.DSG	11-1-2013	16:14:23	582265.000000	11645.300000	0.496094	-0.300781	-1.031250	-0.062385	0.121101	0.182569	-0.427246	20.294189	3.768921
C:\Users\cware\Desktop\Steller18Nov\18NovTrials\M27.DSG	11-1-2013	16:14:23	582266.000000	11645.320000	0.558594	-0.207031	-0.949219	-0.063303	0.121101	0.180734	-1.708984	12.741089	-2.334595
C:\Users\cware\Desktop\Steller18Nov\18NovTrials\M27.DSG	11-1-2013	16:14:23	582267.000000	11645.340000	0.644531	-0.070313	-0.800781	-0.061468	0.122018	0.182569	-4.516602	-14.419556	-14.205933
C:\Users\cware\Desktop\Steller18Nov\18NovTrials\M27.DSG	11-1-2013	16:14:23	582268.000000	11645.360000	0.714844	0.023438	-0.789063	-0.063303	0.123853	0.179817	-3.753662	-23.315430	-20.263672
C:\Users\cware\Desktop\Steller18Nov\18NovTrials\M27.DSG	11-1-2013	16:14:23	582269.000000	11645.380000	0.714844	0.039063	-0.816406	-0.061468	0.122936	0.184404	0.061035	-31.311035	-24.185181
C:\Users\cware\Desktop\Steller18Nov\18NovTrials\M27.DSG	11-1-2013	16:14:23	582270.000000	11645.400000	0.726563	0.019531	-0.871094	-0.058716	0.126606	0.186239	2.426147	-38.635254	-26.763916
C:\Users\cware\Desktop\Steller18Nov\18NovTrials\M27.DSG	11-1-2013	16:14:23	582271.000000	11645.420000	0.695313	-0.007813	-0.941406	-0.055963	0.127523	0.188991	0.793457	-38.696289	-24.566650
C:\Users\cware\Desktop\Steller18Nov\18NovTrials\M27.DSG	11-1-2013	16:14:23	582272.000000	11645.440000	0.574219	-0.046875	-1.042969	-0.055046	0.129358	0.192661	0.442505	-11.093140	-16.998291
C:\Users\cware\Desktop\Steller18Nov\18NovTrials\M27.DSG	11-1-2013	16:14:23	582273.000000	11645.460000	0.531250	-0.156250	-1.035156	-0.054128	0.130275	0.190826	3.036499	-3.112793	-10.253906
C:\Users\cware\Desktop\Steller18Nov\18NovTrials\M27.DSG	11-1-2013	16:14:23	582274.000000	11645.480000	0.531250	-0.156250	-1.035156	-0.055046	0.131193	0.190826	8.651733	0.534058	-9.002686
C:\Users\cware\Desktop\Steller18Nov\18NovTrials\M27.DSG	11-1-2013	16:14:23	582275.000000	11645.500000	0.585938	-0.265625	-0.875000	-0.054128	0.133028	0.189908	6.042480	-7.934570	-11.535645
C:\Users\cware\Desktop\Steller18Nov\18NovTrials\M27.DSG	11-1-2013	16:14:23	582276.000000	11645.520000	0.593750	-0.289063	-0.898438	-0.053211	0.134862	0.190826	0.274658	-16.784668	-10.864258
C:\Users\cware\Desktop\Steller18Nov\18NovTrials\M27.DSG	11-1-2013	16:14:23	582277.000000	11645.540000	0.570313	-0.292969	-0.996094	-0.054128	0.134862	0.191743	-7.568359	-19.851685	-7.690430
C:\Users\cware\Desktop\Steller18Nov\18NovTrials\M27.DSG	11-1-2013	16:14:23	582278.000000	11645.560000	0.531250	-0.269531	-1.039063	-0.054128	0.134862	0.192661	-11.718750	-17.959595	-5.676270
C:\Users\cware\Desktop\Steller18Nov\18NovTrials\M27.DSG	11-1-2013	16:14:23	582279.000000	11645.580000	0.480469	-0.269531	-1.035156	-0.054128	0.133945	0.193578	-9.658813	-11.520386	-2.807617
C:\Users\cware\Desktop\Steller18Nov\18NovTrials\M27.DSG	11-1-2013	16:14:23	582280.000000	11645.600000	0.488281	-0.265625	-0.992188	-0.053211	0.133028	0.194495	-7.095337	-9.750366	-2.365112
C:\Users\cware\Desktop\Steller18Nov\18NovTrials\M27.DSG	11-1-2013	16:14:23	582281.000000	11645.620000	0.515625	-0.253906	-1.000000	-0.053211	0.133028	0.194495	-10.757446	-9.536743	-2.746582
C:\Users\cware\Desktop\Steller18Nov\18NovTrials\M27.DSG	11-1-2013	16:14:23	582282.000000	11645.640000	0.535156	-0.242188	-1.007813	-0.052294	0.132110	0.194495	-13.961792	-10.467529	-2.578735
C:\Users\cware\Desktop\Steller18Nov\18NovTrials\M27.DSG	11-1-2013	16:14:23	582283.000000	11645.660000	0.546875	-0.257813	-1.015625	-0.052294	0.132110	0.197248	-11.688232	-12.588501	-1.602173
C:\Users\cware\Desktop\Steller18Nov\18NovTrials\M27.DSG	11-1-2013	16:14:23	582284.000000	11645.680000	0.527344	-0.277344	-1.015625	-0.053211	0.131193	0.197248	-4.760742	-13.885498	1.678467
C:\Users\cware\Desktop\Steller18Nov\18NovTrials\M27.DSG	11-1-2013	16:14:23	582285.000000	11645.700000	0.523438	-0.273438	-1.007813	-0.051376	0.131193	0.199083	-2.441406	-20.141602	7.736206
C:\Users\cware\Desktop\Steller18Nov\18NovTrials\M27.DSG	11-1-2013	16:14:23	582286.000000	11645.720000	0.527344	-0.191406	-1.085938	-0.052294	0.129358	0.200000	-6.408691	-19.546509	7.171631
C:\Users\cware\Desktop\Steller18Nov\18NovTrials\M27.DSG	11-1-2013	16:14:23	582287.000000	11645.740000	0.507813	-0.136719	-1.109375	-0.050459	0.127523	0.201835	-10.650635	-10.955811	3.570557
C:\Users\cware\Desktop\Steller18Nov\18NovTrials\M27.DSG	11-1-2013	16:14:23	582288.000000	11645.760000	0.468750	-0.066406	-1.066406	-0.050459	0.123853	0.203670	-15.701294	-4.852295	-2.868652
C:\Users\cware\Desktop\Steller18Nov\18NovTrials\M27.DSG	11-1-2013	16:14:23	582289.000000	11645.780000	0.492188	-0.003906	-1.011719	-0.050459	0.126606	0.203670	-19.943237	-5.828857	-7.186890
C:\Users\cware\Desktop\Steller18Nov\18NovTrials\M27.DSG	11-1-2013	16:14:23	582290.000000	11645.800000	0.503906	-0.003906	-1.011719	-0.049541	0.126606	0.202752	-17.944336	-7.980347	-8.987427
C:\Users\cware\Desktop\Steller18Nov\18NovTrials\M27.DSG	11-1-2013	16:14:23	582291.000000	11645.820000	0.503906	-0.062500	-1.042969	-0.049541	0.124771	0.205505	-13.748169	-8.590698	-11.520386
C:\Users\cware\Desktop\Steller18Nov\18NovTrials\M27.DSG	11-1-2013	16:14:23	582292.000000	11645.840000	0.476563	-0.097656	-1.132813	-0.049541	0.123853	0.205505	-12.878418	-4.852295	-11.627197
C:\Users\cware\Desktop\Steller18Nov\18NovTrials\M27.DSG	11-1-2013	16:14:23	582293.000000	11645.860000	0.445313	-0.105469	-1.167969	-0.049541	0.125688	0.204587	-12.985229	3.448486	-11.535645
C:\Users\cware\Desktop\Steller18Nov\18NovTrials\M27.DSG	11-1-2013	16:14:23	582294.000000	11645.880000	0.449219	-0.093750	-1.148438	-0.048624	0.125688	0.204587	-13.916016	6.347656	-13.015747
C:\Users\cware\Desktop\Steller18Nov\18NovTrials\M27.DSG	11-1-2013	16:14:23	582295.000000	11645.900000	0.464844	-0.082031	-1.125000	-0.050459	0.126606	0.203670	-16.876221	13.351440	-13.366699
C:\Users\cware\Desktop\Steller18Nov\18NovTrials\M27.DSG	11-1-2013	16:14:23	582296.000000	11645.920000	0.492188	-0.054688	-1.105469	-0.049541	0.126606	0.202752	-19.165039	16.220093	-14.450073
C:\Users\cware\Desktop\Steller18Nov\18NovTrials\M27.DSG	11-1-2013	16:14:23	582297.000000	11645.940000	0.523438	-0.003906	-1.089844	-0.050459	0.128440	0.200917	-21.377563	14.373779	-16.937256
C:\Users\cware\Desktop\Steller18Nov\18NovTrials\M27.DSG	11-1-2013	16:14:23	582298.000000	11645.960000	0.535156	0.039063	-1.089844	-0.052294	0.128440	0.200000	-23.513794	11.764526	-20.339966
C:\Users\cware\Desktop\Steller18Nov\18NovTrials\M27.DSG	11-1-2013	16:14:23	582299.000000	11645.980000	0.531250	0.093750	-1.062500	-0.051376	0.129358	0.197248	-19.927979	13.916016	-28.350830
C:\Users\cware\Desktop\Steller18Nov\18NovTrials\M27.DSG	11-1-2013	16:14:23	582300.000000	11646.000000	0.519531	0.140625	-1.050781	-0.049541	0.131193	0.196330	-10.574341	12.191772	-38.482666
C:\Users\cware\Desktop\Steller18Nov\18NovTrials\M27.DSG	11-1-2013	16:14:23	582301.000000	11646.020000	0.511719	0.191406	-1.078125	-0.050459	0.137615	0.193578	5.828857	13.916016	-45.669556
C:\Users\cware\Desktop\Steller18Nov\18NovTrials\M27.DSG	11-1-2013	16:14:23	582302.000000	11646.040000	0.511719	0.191406	-1.078125	-0.050459	0.139450	0.191743	19.439697	15.121460	-46.447754
C:\Users\cware\Desktop\Steller18Nov\18NovTrials\M27.DSG	11-1-2013	16:14:23	582303.000000	11646.060000	0.527344	0.093750	-1.085938	-0.049541	0.145872	0.188991	25.421143	8.804321	-40.481567
C:\Users\cware\Desktop\Steller18Nov\18NovTrials\M27.DSG	11-1-2013	16:14:23	582304.000000	11646.080000	0.527344	0.062500	-1.082031	-0.048624	0.149541	0.187156	29.541016	10.803223	-34.118652
C:\Users\cware\Desktop\Steller18Nov\18NovTrials\M27.DSG	11-1-2013	16:14:23	582305.000000	11646.100000	0.550781	0.042969	-1.093750	-0.049541	0.155046	0.183486	32.775879	3.753662	-28.991699
C:\Users\cware\Desktop\Steller18Nov\18NovTrials\M27.DSG	11-1-2013	16:14:23	582306.000000	11646.120000	0.519531	0.019531	-1.125000	-0.047706	0.156881	0.181651	33.447266	0.808716	-26.733398
C:\Users\cware\Desktop\Steller18Nov\18NovTrials\M27.DSG	11-1-2013	16:14:23	582307.000000	11646.140000	0.464844	0.019531	-1.152344	-0.048624	0.160550	0.179817	31.921387	3.723145	-26.062012
C:\Users\cware\Desktop\Steller18Nov\18NovTrials\M27.DSG	11-1-2013	16:14:23	582308.000000	11646.160000	0.394531	0.058594	-1.187500	-0.046789	0.165138	0.177064	27.359009	11.520386	-27.023315
C:\Users\cware\Desktop\Steller18Nov\18NovTrials\M27.DSG	11-1-2013	16:14:23	582309.000000	11646.180000	0.359375	0.050781	-1.148438	-0.045872	0.166972	0.173394	19.073486	21.682739	-33.493042
C:\Users\cware\Desktop\Steller18Nov\18NovTrials\M27.DSG	11-1-2013	16:14:23	582310.000000	11646.200000	0.394531	-0.011719	-1.093750	-0.044954	0.174312	0.167890	10.101318	22.338867	-44.052124
C:\Users\cware\Desktop\Steller18Nov\18NovTrials\M27.DSG	11-1-2013	16:14:23	582311.000000	11646.220000	0.351563	-0.117188	-1.031250	-0.044954	0.177982	0.166055	0.625610	27.938843	-56.427002
C:\Users\cware\Desktop\Steller18Nov\18NovTrials\M27.DSG	11-1-2013	16:14:23	582312.000000	11646.240000	0.335938	-0.218750	-0.976563	-0.043119	0.186239	0.158716	-8.132935	34.820557	-64.392090
C:\Users\cware\Desktop\Steller18Nov\18NovTrials\M27.DSG	11-1-2013	16:14:23	582313.000000	11646.260000	0.386719	-0.304688	-0.906250	-0.040367	0.190826	0.156881	-17.059326	35.018921	-71.853638
C:\Users\cware\Desktop\Steller18Nov\18NovTrials\M27.DSG	11-1-2013	16:14:23	582314.000000	11646.280000	0.484375	-0.417969	-0.824219	-0.037615	0.200000	0.150459	-20.462036	27.893066	-76.202393
C:\Users\cware\Desktop\Steller18Nov\18NovTrials\M27.DSG	11-1-2013	16:14:23	582315.000000	11646.300000	0.523438	-0.503906	-0.769531	-0.037615	0.205505	0.148624	-15.335083	21.118164	-76.629639
C:\Users\cware\Desktop\Steller18Nov\18NovTrials\M27.DSG	11-1-2013	16:14:23	582316.000000	11646.320000	0.570313	-0.531250	-0.769531	-0.032110	0.215596	0.144954	-6.011963	13.626099	-74.859619
C:\Users\cware\Desktop\Steller18Nov\18NovTrials\M27.DSG	11-1-2013	16:14:23	582317.000000	11646.340000	0.621094	-0.500000	-0.796875	-0.030275	0.220183	0.143119	13.092041	7.156372	-75.820923
C:\Users\cware\Desktop\Steller18Nov\18NovTrials\M27.DSG	11-1-2013	16:14:23	582318.000000	11646.360000	0.609375	-0.449219	-0.828125	-0.024771	0.231193	0.139450	25.817871	8.148193	-77.392578
C:\Users\cware\Desktop\Steller18Nov\18NovTrials\M27.DSG	11-1-2013	16:14:23	582319.000000	11646.380000	0.601563	-0.449219	-0.816406	-0.023853	0.234862	0.136697	31.402588	5.111694	-76.995850
C:\Users\cware\Desktop\Steller18Nov\18NovTrials\M27.DSG	11-1-2013	16:14:23	582320.000000	11646.400000	0.546875	-0.515625	-0.792969	-0.020183	0.245872	0.133945	26.550293	4.592896	-65.979004
C:\Users\cware\Desktop\Steller18Nov\18NovTrials\M27.DSG	11-1-2013	16:14:23	582321.000000	11646.420000	0.550781	-0.554688	-0.773438	-0.015596	0.248624	0.130275	16.769409	0.732422	-48.965454
C:\Users\cware\Desktop\Steller18Nov\18NovTrials\M27.DSG	11-1-2013	16:14:23	582322.000000	11646.440000	0.531250	-0.613281	-0.812500	-0.011927	0.251376	0.128440	6.271362	-7.019043	-38.528442
C:\Users\cware\Desktop\Steller18Nov\18NovTrials\M27.DSG	11-1-2013	16:14:23	582323.000000	11646.460000	0.507813	-0.570313	-0.894531	-0.009174	0.255046	0.127523	3.692627	4.608154	-27.877808
C:\Users\cware\Desktop\Steller18Nov\18NovTrials\M27.DSG	11-1-2013	16:14:23	582324.000000	11646.480000	0.496094	-0.562500	-0.886719	-0.008257	0.256881	0.125688	6.088257	9.643555	-22.079468
C:\Users\cware\Desktop\Steller18Nov\18NovTrials\M27.DSG	11-1-2013	16:14:23	582325.000000	11646.500000	0.476563	-0.675781	-0.839844	-0.007339	0.259633	0.122936	-0.747681	9.628296	-17.013550
C:\Users\cware\Desktop\Steller18Nov\18NovTrials\M27.DSG	11-1-2013	16:14:23	582326.000000	11646.520000	0.464844	-0.710938	-0.816406	-0.006422	0.260550	0.121101	-9.933472	29.006958	-10.101318
C:\Users\cware\Desktop\Steller18Nov\18NovTrials\M27.DSG	11-1-2013	16:14:23	582327.000000	11646.540000	0.414063	-0.699219	-0.812500	-0.006422	0.261468	0.118349	-19.210815	32.623291	-2.822876
C:\Users\cware\Desktop\Steller18Nov\18NovTrials\M27.DSG	11-1-2013	16:14:23	582328.000000	11646.560000	0.550781	-0.664063	-0.742188	-0.006422	0.260550	0.117431	-27.038574	16.342163	-12.817383
C:\Users\cware\Desktop\Steller18Nov\18NovTrials\M27.DSG	11-1-2013	16:14:23	582329.000000	11646.580000	0.664063	-0.550781	-0.773438	-0.007339	0.261468	0.117431	-31.875610	15.747070	-32.211304
C:\Users\cware\Desktop\Steller18Nov\18NovTrials\M27.DSG	11-1-2013	16:14:23	582330.000000	11646.600000	0.718750	-0.562500	-0.820313	-0.004587	0.263303	0.116514	-29.556274	7.827759	-36.544800
C:\Users\cware\Desktop\Steller18Nov\18NovTrials\M27.DSG	11-1-2013	16:14:23	582331.000000	11646.620000	0.710938	-0.597656	-0.902344	-0.003670	0.265138	0.118349	-22.628784	5.004883	-32.409668
C:\Users\cware\Desktop\Steller18Nov\18NovTrials\M27.DSG	11-1-2013	16:14:23	582332.000000	11646.640000	0.625000	-0.593750	-1.007813	-0.003670	0.266972	0.118349	-20.477295	7.644653	-24.978638
C:\Users\cware\Desktop\Steller18Nov\18NovTrials\M27.DSG	11-1-2013	16:14:23	582333.000000	11646.660000	0.546875	-0.523438	-1.117188	-0.003670	0.268807	0.119266	-15.213013	9.887695	-15.975952
C:\Users\cware\Desktop\Steller18Nov\18NovTrials\M27.DSG	11-1-2013	16:14:23	582334.000000	11646.680000	0.531250	-0.503906	-1.101563	-0.003670	0.267890	0.119266	-7.080078	-0.015259	-6.057739
C:\Users\cware\Desktop\Steller18Nov\18NovTrials\M27.DSG	11-1-2013	16:14:23	582335.000000	11646.700000	0.492188	-0.460938	-1.046875	-0.003670	0.267890	0.117431	3.067017	-2.395630	1.678467
C:\Users\cware\Desktop\Steller18Nov\18NovTrials\M27.DSG	11-1-2013	16:14:23	582336.000000	11646.720000	0.488281	-0.480469	-1.007813	-0.005505	0.266972	0.118349	7.202148	-5.264282	2.441406
C:\Users\cware\Desktop\Steller18Nov\18NovTrials\M27.DSG	11-1-2013	16:14:23	582337.000000	11646.740000	0.480469	-0.496094	-0.972656	-0.005505	0.266972	0.118349	6.027222	-7.064819	2.716064
C:\Users\cware\Desktop\Steller18Nov\18NovTrials\M27.DSG	11-1-2013	16:14:23	582338.000000	11646.760000	0.453125	-0.519531	-0.910156	-0.005505	0.266972	0.118349	-9.307861	-6.469727	5.523682
C:\Users\cware\Desktop\Steller18Nov\18NovTrials\M27.DSG	11-1-2013	16:14:23	582339.000000	11646.780000	0.488281	-0.593750	-0.789063	-0.005505	0.265138	0.121101	-37.719727	-8.941650	5.279541
C:\Users\cware\Desktop\Steller18Nov\18NovTrials\M27.DSG	11-1-2013	16:14:23	582340.000000	11646.800000	0.480469	-0.703125	-0.917969	-0.007339	0.265138	0.123853	-46.340942	3.890991	5.691528
C:\Users\cware\Desktop\Steller18Nov\18NovTrials\M27.DSG	11-1-2013	16:14:23	582341.000000	11646.820000	0.570313	-0.765625	-1.070313	-0.009174	0.262385	0.126606	-50.018311	13.519287	2.578735
C:\Users\cware\Desktop\Steller18Nov\18NovTrials\M27.DSG	11-1-2013	16:14:23	582342.000000	11646.840000	0.613281	-0.687500	-1.121094	-0.006422	0.262385	0.129358	-52.581787	17.318726	1.983643
C:\Users\cware\Desktop\Steller18Nov\18NovTrials\M27.DSG	11-1-2013	16:14:23	582343.000000	11646.860000	0.531250	-0.546875	-1.179688	-0.008257	0.259633	0.131193	-54.214478	29.479980	6.027222
C:\Users\cware\Desktop\Steller18Nov\18NovTrials\M27.DSG	11-1-2013	16:14:23	582344.000000	11646.880000	0.457031	-0.472656	-1.175781	-0.011009	0.258716	0.133945	-58.807373	41.625977	8.300781
C:\Users\cware\Desktop\Steller18Nov\18NovTrials\M27.DSG	11-1-2013	16:14:23	582345.000000	11646.900000	0.488281	-0.437500	-1.136719	-0.011009	0.256881	0.133945	-61.859131	48.919678	5.279541
C:\Users\cware\Desktop\Steller18Nov\18NovTrials\M27.DSG	11-1-2013	16:14:23	582346.000000	11646.920000	0.500000	-0.382813	-1.117188	-0.011927	0.255046	0.134862	-61.462402	48.004150	6.118774
C:\Users\cware\Desktop\Steller18Nov\18NovTrials\M27.DSG	11-1-2013	16:14:23	582347.000000	11646.940000	0.500000	-0.253906	-1.062500	-0.012844	0.253211	0.136697	-58.929443	52.902222	7.751465
C:\Users\cware\Desktop\Steller18Nov\18NovTrials\M27.DSG	11-1-2013	16:14:23	582348.000000	11646.960000	0.546875	-0.113281	-0.953125	-0.013761	0.250459	0.136697	-55.282593	52.856445	7.415771
C:\Users\cware\Desktop\Steller18Nov\18NovTrials\M27.DSG	11-1-2013	16:14:23	582349.000000	11646.980000	0.613281	-0.082031	-0.855469	-0.014679	0.249541	0.137615	-54.718018	52.154541	3.295898
C:\Users\cware\Desktop\Steller18Nov\18NovTrials\M27.DSG	11-1-2013	16:14:23	582350.000000	11647.000000	0.660156	-0.070313	-0.773438	-0.015596	0.245872	0.137615	-54.306030	51.879883	-0.091553
C:\Users\cware\Desktop\Steller18Nov\18NovTrials\M27.DSG	11-1-2013	16:14:23	582351.000000	11647.020000	0.710938	-0.054688	-0.679688	-0.015596	0.245872	0.135780	-54.748535	51.788330	-0.030518
C:\Users\cware\Desktop\Steller18Nov\18NovTrials\M27.DSG	11-1-2013	16:14:23	582352.000000	11647.040000	0.777344	-0.062500	-0.601563	-0.018349	0.243119	0.135780	-56.457520	41.534424	1.770020
C:\Users\cware\Desktop\Steller18Nov\18NovTrials\M27.DSG	11-1-2013	16:14:23	582353.000000	11647.060000	0.796875	-0.039063	-0.519531	-0.018349	0.241284	0.136697	-53.726196	31.707764	4.272461
C:\Users\cware\Desktop\Steller18Nov\18NovTrials\M27.DSG	11-1-2013	16:14:23	582354.000000	11647.080000	0.757813	0.003906	-0.437500	-0.019266	0.240367	0.137615	-47.897339	23.071289	5.935669
C:\Users\cware\Desktop\Steller18Nov\18NovTrials\M27.DSG	11-1-2013	16:14:23	582355.000000	11647.100000	0.710938	0.070313	-0.425781	-0.022018	0.239450	0.137615	-36.254883	9.719849	7.690430
C:\Users\cware\Desktop\Steller18Nov\18NovTrials\M27.DSG	11-1-2013	16:14:23	582356.000000	11647.120000	0.710938	0.070313	-0.425781	-0.022936	0.235780	0.138532	-29.602051	-5.920410	6.988525
C:\Users\cware\Desktop\Steller18Nov\18NovTrials\M27.DSG	11-1-2013	16:14:23	582357.000000	11647.140000	0.734375	0.019531	-0.558594	-0.022936	0.234862	0.139450	-21.347046	-29.647827	-0.122070
C:\Users\cware\Desktop\Steller18Nov\18NovTrials\M27.DSG	11-1-2013	16:14:23	582358.000000	11647.160000	0.695313	0.011719	-0.656250	-0.022936	0.233945	0.142202	-17.501831	-37.567139	-5.615234
C:\Users\cware\Desktop\Steller18Nov\18NovTrials\M27.DSG	11-1-2013	16:14:23	582359.000000	11647.180000	0.703125	-0.007813	-0.707031	-0.022936	0.233028	0.147706	-17.059326	-43.487549	-8.453369
C:\Users\cware\Desktop\Steller18Nov\18NovTrials\M27.DSG	11-1-2013	16:14:23	582360.000000	11647.200000	0.687500	-0.070313	-0.765625	-0.022018	0.233028	0.149541	-13.504028	-40.893555	-9.017944
C:\Users\cware\Desktop\Steller18Nov\18NovTrials\M27.DSG	11-1-2013	16:14:23	582361.000000	11647.220000	0.699219	-0.117188	-0.835938	-0.022018	0.233945	0.151376	1.342773	-32.669067	-9.521484
C:\Users\cware\Desktop\Steller18Nov\18NovTrials\M27.DSG	11-1-2013	16:14:23	582362.000000	11647.240000	0.765625	-0.117188	-0.953125	-0.022018	0.233028	0.153211	10.330200	-33.370972	-11.566162
C:\Users\cware\Desktop\Steller18Nov\18NovTrials\M27.DSG	11-1-2013	16:14:23	582363.000000	11647.260000	0.789063	-0.093750	-1.015625	-0.021101	0.233945	0.153211	18.203735	-39.810181	-12.863159
C:\Users\cware\Desktop\Steller18Nov\18NovTrials\M27.DSG	11-1-2013	16:14:23	582364.000000	11647.280000	0.730469	-0.062500	-1.054688	-0.021101	0.234862	0.151376	19.271851	-43.914795	-13.229370
C:\Users\cware\Desktop\Steller18Nov\18NovTrials\M27.DSG	11-1-2013	16:14:23	582365.000000	11647.300000	0.667969	-0.062500	-1.101563	-0.020183	0.236697	0.155963	16.098022	-41.275024	-12.588501
C:\Users\cware\Desktop\Steller18Nov\18NovTrials\M27.DSG	11-1-2013	16:14:23	582366.000000	11647.320000	0.625000	-0.070313	-1.066406	-0.020183	0.237615	0.156881	8.377075	-34.820557	-11.581421
C:\Users\cware\Desktop\Steller18Nov\18NovTrials\M27.DSG	11-1-2013	16:14:23	582367.000000	11647.340000	0.605469	-0.078125	-1.046875	-0.018349	0.238532	0.157798	6.088257	-22.415161	-14.526367
C:\Users\cware\Desktop\Steller18Nov\18NovTrials\M27.DSG	11-1-2013	16:14:23	582368.000000	11647.360000	0.628906	-0.058594	-1.054688	-0.017431	0.239450	0.157798	8.697510	-22.659302	-21.804810
C:\Users\cware\Desktop\Steller18Nov\18NovTrials\M27.DSG	11-1-2013	16:14:23	582369.000000	11647.380000	0.628906	-0.054688	-1.085938	-0.016514	0.241284	0.157798	12.268066	-25.375366	-22.521973
C:\Users\cware\Desktop\Steller18Nov\18NovTrials\M27.DSG	11-1-2013	16:14:23	582370.000000	11647.400000	0.574219	-0.125000	-1.164063	-0.015596	0.243119	0.158716	14.755249	-19.165039	-18.524170
C:\Users\cware\Desktop\Steller18Nov\18NovTrials\M27.DSG	11-1-2013	16:14:23	582371.000000	11647.420000	0.535156	-0.207031	-1.218750	-0.015596	0.244954	0.155963	17.227173	-4.196167	-14.755249
C:\Users\cware\Desktop\Steller18Nov\18NovTrials\M27.DSG	11-1-2013	16:14:23	582372.000000	11647.440000	0.578125	-0.273438	-1.207031	-0.014679	0.245872	0.157798	9.979248	-0.579834	-13.977051
C:\Users\cware\Desktop\Steller18Nov\18NovTrials\M27.DSG	11-1-2013	16:14:23	582373.000000	11647.460000	0.609375	-0.332031	-1.183594	-0.013761	0.247706	0.153211	-1.800537	0.991821	-13.458252
C:\Users\cware\Desktop\Steller18Nov\18NovTrials\M27.DSG	11-1-2013	16:14:23	582374.000000	11647.480000	0.613281	-0.351563	-1.164063	-0.013761	0.248624	0.153211	-10.223389	0.228882	-10.284424
C:\Users\cware\Desktop\Steller18Nov\18NovTrials\M27.DSG	11-1-2013	16:14:23	582375.000000	11647.500000	0.621094	-0.339844	-1.144531	-0.011927	0.249541	0.153211	-22.232056	-4.531860	-11.764526
C:\Users\cware\Desktop\Steller18Nov\18NovTrials\M27.DSG	11-1-2013	16:14:23	582376.000000	11647.520000	0.589844	-0.316406	-1.078125	-0.011009	0.250459	0.154128	-31.738281	-2.395630	-16.967773
C:\Users\cware\Desktop\Steller18Nov\18NovTrials\M27.DSG	11-1-2013	16:14:23	582377.000000	11647.540000	0.554688	-0.277344	-1.035156	-0.008257	0.250459	0.156881	-35.583496	4.257202	-23.834229
C:\Users\cware\Desktop\Steller18Nov\18NovTrials\M27.DSG	11-1-2013	16:14:23	582378.000000	11647.560000	0.535156	-0.253906	-1.050781	-0.008257	0.251376	0.156881	-34.500122	10.467529	-25.756836
C:\Users\cware\Desktop\Steller18Nov\18NovTrials\M27.DSG	11-1-2013	16:14:23	582379.000000	11647.580000	0.546875	-0.210938	-1.089844	-0.006422	0.253211	0.155963	-33.493042	9.994507	-25.314331
C:\Users\cware\Desktop\Steller18Nov\18NovTrials\M27.DSG	11-1-2013	16:14:23	582380.000000	11647.600000	0.531250	-0.195313	-1.101563	-0.005505	0.254128	0.158716	-32.653809	18.646240	-23.345947
C:\Users\cware\Desktop\Steller18Nov\18NovTrials\M27.DSG	11-1-2013	16:14:23	582381.000000	11647.620000	0.472656	-0.207031	-1.113281	-0.003670	0.255963	0.157798	-31.417847	30.670166	-21.591187
C:\Users\cware\Desktop\Steller18Nov\18NovTrials\M27.DSG	11-1-2013	16:14:23	582382.000000	11647.640000	0.500000	-0.246094	-1.089844	-0.002752	0.256881	0.157798	-30.883789	34.484863	-22.689819
C:\Users\cware\Desktop\Steller18Nov\18NovTrials\M27.DSG	11-1-2013	16:14:23	582383.000000	11647.660000	0.546875	-0.296875	-1.054688	-0.000917	0.256881	0.156881	-30.502319	40.969849	-22.186279
C:\Users\cware\Desktop\Steller18Nov\18NovTrials\M27.DSG	11-1-2013	16:14:23	582384.000000	11647.680000	0.546875	-0.296875	-1.054688	-0.000917	0.258716	0.155963	-31.982422	45.181274	-22.705078
C:\Users\cware\Desktop\Steller18Nov\18NovTrials\M27.DSG	11-1-2013	16:14:23	582385.000000	11647.700000	0.578125	-0.265625	-0.925781	-0.001835	0.258716	0.155046	-34.942627	50.415039	-24.978638
C:\Users\cware\Desktop\Steller18Nov\18NovTrials\M27.DSG	11-1-2013	16:14:23	582386.000000	11647.720000	0.628906	-0.234375	-0.875000	-0.000917	0.260550	0.154128	-34.286499	48.629761	-26.473999
C:\Users\cware\Desktop\Steller18Nov\18NovTrials\M27.DSG	11-1-2013	16:14:23	582387.000000	11647.740000	0.660156	-0.214844	-0.828125	0.000000	0.260550	0.153211	-30.731201	42.892456	-26.824951
C:\Users\cware\Desktop\Steller18Nov\18NovTrials\M27.DSG	11-1-2013	16:14:23	582388.000000	11647.760000	0.691406	-0.187500	-0.769531	0.000917	0.264220	0.152294	-27.572632	36.514282	-26.336670
C:\Users\cware\Desktop\Steller18Nov\18NovTrials\M27.DSG	11-1-2013	16:14:23	582389.000000	11647.780000	0.707031	-0.156250	-0.734375	0.002752	0.264220	0.151376	-22.735596	29.113770	-26.275635
C:\Users\cware\Desktop\Steller18Nov\18NovTrials\M27.DSG	11-1-2013	16:14:23	582390.000000	11647.800000	0.730469	-0.140625	-0.667969	0.003670	0.265138	0.150459	-20.690918	21.987915	-25.833130
C:\Users\cware\Desktop\Steller18Nov\18NovTrials\M27.DSG	11-1-2013	16:14:23	582391.000000	11647.820000	0.757813	-0.144531	-0.601563	0.004587	0.266055	0.151376	-19.027710	11.001587	-25.833130
C:\Users\cware\Desktop\Steller18Nov\18NovTrials\M27.DSG	11-1-2013	16:14:23	582392.000000	11647.840000	0.792969	-0.136719	-0.562500	0.007339	0.267890	0.151376	-16.494751	-7.781982	-25.177002
C:\Users\cware\Desktop\Steller18Nov\18NovTrials\M27.DSG	11-1-2013	16:14:23	582393.000000	11647.860000	0.761719	-0.113281	-0.609375	0.008257	0.267890	0.153211	-8.056641	-33.081055	-20.660400
C:\Users\cware\Desktop\Steller18Nov\18NovTrials\M27.DSG	11-1-2013	16:14:23	582394.000000	11647.880000	0.660156	-0.125000	-0.742188	0.009174	0.270642	0.155963	-2.532959	-37.994385	-16.098022
C:\Users\cware\Desktop\Steller18Nov\18NovTrials\M27.DSG	11-1-2013	16:14:23	582395.000000	11647.900000	0.585938	-0.164063	-0.730469	0.010092	0.269725	0.155963	-2.380371	-26.519775	-15.182495
C:\Users\cware\Desktop\Steller18Nov\18NovTrials\M27.DSG	11-1-2013	16:14:23	582396.000000	11647.920000	0.570313	-0.218750	-0.804688	0.011927	0.272477	0.158716	-2.166748	-17.471313	-12.329102
C:\Users\cware\Desktop\Steller18Nov\18NovTrials\M27.DSG	11-1-2013	16:14:23	582397.000000	11647.940000	0.562500	-0.250000	-0.917969	0.012844	0.272477	0.157798	-1.403809	-5.676270	-12.649536
C:\Users\cware\Desktop\Steller18Nov\18NovTrials\M27.DSG	11-1-2013	16:14:23	582398.000000	11647.960000	0.644531	-0.250000	-0.890625	0.011927	0.272477	0.157798	-1.800537	-12.069702	-12.359619
C:\Users\cware\Desktop\Steller18Nov\18NovTrials\M27.DSG	11-1-2013	16:14:23	582399.000000	11647.980000	0.664063	-0.246094	-0.835938	0.013761	0.272477	0.159633	-4.653931	-4.745483	-4.547119
C:\Users\cware\Desktop\Steller18Nov\18NovTrials\M27.DSG	11-1-2013	16:14:23	582400.000000	11648.000000	0.765625	-0.261719	-0.812500	0.011927	0.272477	0.157798	-8.590698	-19.515991	-1.113892
C:\Users\cware\Desktop\Steller18Nov\18NovTrials\M27.DSG	11-1-2013	16:14:23	582401.000000	11648.020000	0.859375	-0.257813	-0.890625	0.014679	0.272477	0.159633	-15.502930	-40.664673	0.061035
C:\Users\cware\Desktop\Steller18Nov\18NovTrials\M27.DSG	11-1-2013	16:14:23	582402.000000	11648.040000	0.796875	-0.250000	-0.949219	0.013761	0.271560	0.161468	-18.035889	-39.108276	3.112793
C:\Users\cware\Desktop\Steller18Nov\18NovTrials\M27.DSG	11-1-2013	16:14:23	582403.000000	11648.060000	0.652344	-0.281250	-0.988281	0.013761	0.271560	0.165138	-9.643555	-25.955200	7.629395
C:\Users\cware\Desktop\Steller18Nov\18NovTrials\M27.DSG	11-1-2013	16:14:23	582404.000000	11648.080000	0.531250	-0.328125	-0.972656	0.013761	0.271560	0.166972	-3.921509	-11.627197	15.869141
C:\Users\cware\Desktop\Steller18Nov\18NovTrials\M27.DSG	11-1-2013	16:14:23	582405.000000	11648.100000	0.582031	-0.394531	-0.960938	0.011927	0.268807	0.166055	0.335693	-17.852783	16.906738
C:\Users\cware\Desktop\Steller18Nov\18NovTrials\M27.DSG	11-1-2013	16:14:23	582406.000000	11648.120000	0.652344	-0.414063	-1.007813	0.011009	0.267890	0.166972	-3.646851	-23.910522	12.298584
C:\Users\cware\Desktop\Steller18Nov\18NovTrials\M27.DSG	11-1-2013	16:14:23	582407.000000	11648.140000	0.687500	-0.429688	-1.078125	0.009174	0.266055	0.167890	-12.832642	-12.802124	7.400513
C:\Users\cware\Desktop\Steller18Nov\18NovTrials\M27.DSG	11-1-2013	16:14:23	582408.000000	11648.160000	0.648438	-0.421875	-1.136719	0.008257	0.266055	0.170642	-17.349243	-0.610352	6.149292
C:\Users\cware\Desktop\Steller18Nov\18NovTrials\M27.DSG	11-1-2013	16:14:23	582409.000000	11648.180000	0.660156	-0.382813	-1.156250	0.006422	0.263303	0.169725	-22.644043	2.136230	7.598877
C:\Users\cware\Desktop\Steller18Nov\18NovTrials\M27.DSG	11-1-2013	16:14:23	582410.000000	11648.200000	0.679688	-0.289063	-1.097656	0.005505	0.261468	0.170642	-23.956299	0.152588	10.864258
C:\Users\cware\Desktop\Steller18Nov\18NovTrials\M27.DSG	11-1-2013	16:14:23	582411.000000	11648.220000	0.652344	-0.136719	-1.000000	0.004587	0.260550	0.170642	-16.357422	-0.854492	12.710571
C:\Users\cware\Desktop\Steller18Nov\18NovTrials\M27.DSG	11-1-2013	16:14:23	582412.000000	11648.240000	0.652344	-0.136719	-1.000000	0.003670	0.257798	0.173394	-8.544922	-3.829956	17.257690
C:\Users\cware\Desktop\Steller18Nov\18NovTrials\M27.DSG	11-1-2013	16:14:23	582413.000000	11648.260000	0.593750	0.003906	-1.003906	0.001835	0.255963	0.172477	0.030518	-4.760742	24.047852
C:\Users\cware\Desktop\Steller18Nov\18NovTrials\M27.DSG	11-1-2013	16:14:23	582414.000000	11648.280000	0.601563	0.054688	-1.019531	0.000000	0.253211	0.172477	11.184692	-12.802124	29.800415
C:\Users\cware\Desktop\Steller18Nov\18NovTrials\M27.DSG	11-1-2013	16:14:23	582415.000000	11648.300000	0.539063	0.082031	-1.105469	-0.001835	0.249541	0.170642	25.711060	-6.835938	37.536621
C:\Users\cware\Desktop\Steller18Nov\18NovTrials\M27.DSG	11-1-2013	16:14:23	582416.000000	11648.320000	0.507813	0.062500	-1.140625	-0.003670	0.249541	0.170642	24.032593	10.742188	39.840698
C:\Users\cware\Desktop\Steller18Nov\18NovTrials\M27.DSG	11-1-2013	16:14:23	582417.000000	11648.340000	0.570313	0.007813	-0.992188	-0.007339	0.245872	0.166972	4.272461	19.821167	30.044556
C:\Users\cware\Desktop\Steller18Nov\18NovTrials\M27.DSG	11-1-2013	16:14:23	582418.000000	11648.360000	0.597656	0.000000	-0.832031	-0.007339	0.244037	0.166055	-11.276245	19.760132	20.950317
C:\Users\cware\Desktop\Steller18Nov\18NovTrials\M27.DSG	11-1-2013	16:14:23	582419.000000	11648.380000	0.613281	-0.003906	-0.781250	-0.009174	0.241284	0.165138	-16.098022	10.269165	15.731812
C:\Users\cware\Desktop\Steller18Nov\18NovTrials\M27.DSG	11-1-2013	16:14:23	582420.000000	11648.400000	0.601563	-0.070313	-0.769531	-0.011009	0.240367	0.165138	-16.937256	7.659912	18.112183
C:\Users\cware\Desktop\Steller18Nov\18NovTrials\M27.DSG	11-1-2013	16:14:23	582421.000000	11648.420000	0.660156	-0.160156	-0.765625	-0.011927	0.238532	0.166055	-13.580322	-5.157471	21.301270
C:\Users\cware\Desktop\Steller18Nov\18NovTrials\M27.DSG	11-1-2013	16:14:23	582422.000000	11648.440000	0.679688	-0.238281	-0.800781	-0.013761	0.235780	0.166972	-10.482788	-13.305664	29.220581
C:\Users\cware\Desktop\Steller18Nov\18NovTrials\M27.DSG	11-1-2013	16:14:23	582423.000000	11648.460000	0.695313	-0.320313	-0.820313	-0.014679	0.233028	0.167890	0.061035	-23.391724	42.236328
C:\Users\cware\Desktop\Steller18Nov\18NovTrials\M27.DSG	11-1-2013	16:14:23	582424.000000	11648.480000	0.664063	-0.355469	-0.800781	-0.017431	0.228440	0.169725	10.360718	-26.885986	55.923462
C:\Users\cware\Desktop\Steller18Nov\18NovTrials\M27.DSG	11-1-2013	16:14:23	582425.000000	11648.500000	0.632813	-0.347656	-0.824219	-0.019266	0.226606	0.170642	13.656616	-33.950806	65.765381
C:\Users\cware\Desktop\Steller18Nov\18NovTrials\M27.DSG	11-1-2013	16:14:23	582426.000000	11648.520000	0.632813	-0.332031	-0.828125	-0.023853	0.217431	0.173394	13.397217	-35.446167	68.557739
C:\Users\cware\Desktop\Steller18Nov\18NovTrials\M27.DSG	11-1-2013	16:14:23	582427.000000	11648.540000	0.648438	-0.312500	-0.859375	-0.025688	0.212844	0.174312	9.963989	-40.527344	66.955566
C:\Users\cware\Desktop\Steller18Nov\18NovTrials\M27.DSG	11-1-2013	16:14:23	582428.000000	11648.560000	0.628906	-0.273438	-0.953125	-0.030275	0.205505	0.177982	8.590698	-40.023804	65.185547
C:\Users\cware\Desktop\Steller18Nov\18NovTrials\M27.DSG	11-1-2013	16:14:23	582429.000000	11648.580000	0.593750	-0.210938	-0.988281	-0.030275	0.200917	0.179817	4.684448	-36.804199	59.646606
C:\Users\cware\Desktop\Steller18Nov\18NovTrials\M27.DSG	11-1-2013	16:14:23	582430.000000	11648.600000	0.542969	-0.117188	-1.023438	-0.033028	0.192661	0.183486	-0.442505	-29.739380	55.145264
C:\Users\cware\Desktop\Steller18Nov\18NovTrials\M27.DSG	11-1-2013	16:14:23	582431.000000	11648.620000	0.527344	-0.035156	-1.042969	-0.034862	0.188991	0.185321	-4.394531	-18.249512	48.110962
C:\Users\cware\Desktop\Steller18Nov\18NovTrials\M27.DSG	11-1-2013	16:14:23	582432.000000	11648.640000	0.558594	0.011719	-1.101563	-0.035780	0.179817	0.186239	-5.477905	-16.799927	41.931152
C:\Users\cware\Desktop\Steller18Nov\18NovTrials\M27.DSG	11-1-2013	16:14:23	582433.000000	11648.660000	0.582031	0.031250	-1.085938	-0.036697	0.178899	0.183486	-6.027222	-19.638062	37.185669
C:\Users\cware\Desktop\Steller18Nov\18NovTrials\M27.DSG	11-1-2013	16:14:23	582434.000000	11648.680000	0.628906	0.082031	-1.042969	-0.036697	0.171560	0.190826	-6.408691	-30.151367	33.889771
C:\Users\cware\Desktop\Steller18Nov\18NovTrials\M27.DSG	11-1-2013	16:14:23	582435.000000	11648.700000	0.664063	0.093750	-1.039063	-0.037615	0.169725	0.191743	-5.676270	-37.673950	34.927368
C:\Users\cware\Desktop\Steller18Nov\18NovTrials\M27.DSG	11-1-2013	16:14:23	582436.000000	11648.720000	0.589844	0.117188	-1.054688	-0.037615	0.166055	0.193578	-0.946045	-36.102295	35.049438
C:\Users\cware\Desktop\Steller18Nov\18NovTrials\M27.DSG	11-1-2013	16:14:23	582437.000000	11648.740000	0.535156	0.132813	-1.089844	-0.038532	0.160550	0.198165	0.518799	-33.416748	37.063599
C:\Users\cware\Desktop\Steller18Nov\18NovTrials\M27.DSG	11-1-2013	16:14:23	582438.000000	11648.760000	0.468750	0.128906	-1.117188	-0.038532	0.157798	0.199083	-2.090454	-27.130127	35.964966
C:\Users\cware\Desktop\Steller18Nov\18NovTrials\M27.DSG	11-1-2013	16:14:23	582439.000000	11648.780000	0.425781	0.105469	-1.125000	-0.038532	0.153211	0.201835	-1.907349	-24.017334	32.653809
C:\Users\cware\Desktop\Steller18Nov\18NovTrials\M27.DSG	11-1-2013	16:14:23	582440.000000	11648.800000	0.425781	0.105469	-1.125000	-0.038532	0.150459	0.204587	-1.342773	-17.303467	34.088135
C:\Users\cware\Desktop\Steller18Nov\18NovTrials\M27.DSG	11-1-2013	16:14:23	582441.000000	11648.820000	0.441406	0.136719	-1.085938	-0.038532	0.145872	0.205505	-0.122070	-12.939453	32.943726
C:\Users\cware\Desktop\Steller18Nov\18NovTrials\M27.DSG	11-1-2013	16:14:23	582442.000000	11648.840000	0.480469	0.156250	-1.050781	-0.039450	0.144037	0.206422	1.998901	-14.144897	29.754639
C:\Users\cware\Desktop\Steller18Nov\18NovTrials\M27.DSG	11-1-2013	16:14:23	582443.000000	11648.860000	0.468750	0.117188	-1.113281	-0.039450	0.140367	0.208257	1.586914	-14.083862	26.565552
C:\Users\cware\Desktop\Steller18Nov\18NovTrials\M27.DSG	11-1-2013	16:14:23	582444.000000	11648.880000	0.433594	0.132813	-1.066406	-0.039450	0.137615	0.209174	3.921509	-10.696411	20.492554
C:\Users\cware\Desktop\Steller18Nov\18NovTrials\M27.DSG	11-1-2013	16:14:23	582445.000000	11648.900000	0.445313	0.164063	-1.031250	-0.039450	0.136697	0.209174	5.554199	-9.109497	11.352539
C:\Users\cware\Desktop\Steller18Nov\18NovTrials\M27.DSG	11-1-2013	16:14:23	582446.000000	11648.920000	0.476563	0.164063	-1.042969	-0.038532	0.134862	0.210092	5.798340	-12.466431	6.072998
C:\Users\cware\Desktop\Steller18Nov\18NovTrials\M27.DSG	11-1-2013	16:14:23	582447.000000	11648.940000	0.457031	0.167969	-1.078125	-0.037615	0.134862	0.211009	7.934570	-12.893677	1.312256
C:\Users\cware\Desktop\Steller18Nov\18NovTrials\M27.DSG	11-1-2013	16:14:23	582448.000000	11648.960000	0.433594	0.179688	-1.160156	-0.038532	0.135780	0.211927	13.214111	-8.270264	-3.646851
C:\Users\cware\Desktop\Steller18Nov\18NovTrials\M27.DSG	11-1-2013	16:14:23	582449.000000	11648.980000	0.441406	0.218750	-1.164063	-0.037615	0.136697	0.211927	16.784668	-6.439209	-11.001587
C:\Users\cware\Desktop\Steller18Nov\18NovTrials\M27.DSG	11-1-2013	16:14:23	582450.000000	11649.000000	0.453125	0.273438	-1.140625	-0.036697	0.136697	0.212844	21.926880	-13.046265	-15.579224
C:\Users\cware\Desktop\Steller18Nov\18NovTrials\M27.DSG	11-1-2013	16:14:23	582451.000000	11649.020000	0.453125	0.214844	-1.160156	-0.034862	0.143119	0.212844	34.866333	-15.441895	-21.575928
C:\Users\cware\Desktop\Steller18Nov\18NovTrials\M27.DSG	11-1-2013	16:14:23	582452.000000	11649.040000	0.375000	0.132813	-1.207031	-0.033028	0.144954	0.212844	45.196533	-8.468628	-22.094727
C:\Users\cware\Desktop\Steller18Nov\18NovTrials\M27.DSG	11-1-2013	16:14:23	582453.000000	11649.060000	0.308594	0.050781	-1.214844	-0.033028	0.149541	0.211009	49.453735	8.102417	-18.005371
C:\Users\cware\Desktop\Steller18Nov\18NovTrials\M27.DSG	11-1-2013	16:14:23	582454.000000	11649.080000	0.339844	-0.015625	-1.136719	-0.033028	0.153211	0.209174	42.266846	8.819580	-14.511108
C:\Users\cware\Desktop\Steller18Nov\18NovTrials\M27.DSG	11-1-2013	16:14:23	582455.000000	11649.100000	0.394531	-0.085938	-1.078125	-0.033028	0.157798	0.207339	29.251099	16.464233	-8.499146
C:\Users\cware\Desktop\Steller18Nov\18NovTrials\M27.DSG	11-1-2013	16:14:23	582456.000000	11649.120000	0.453125	-0.164063	-1.007813	-0.032110	0.158716	0.206422	18.249512	9.399414	-4.043579
C:\Users\cware\Desktop\Steller18Nov\18NovTrials\M27.DSG	11-1-2013	16:14:23	582457.000000	11649.140000	0.484375	-0.210938	-0.964844	-0.032110	0.160550	0.204587	13.473511	4.165649	0.869751
C:\Users\cware\Desktop\Steller18Nov\18NovTrials\M27.DSG	11-1-2013	16:14:23	582458.000000	11649.160000	0.480469	-0.218750	-0.957031	-0.033028	0.161468	0.205505	12.893677	3.128052	6.088257
C:\Users\cware\Desktop\Steller18Nov\18NovTrials\M27.DSG	11-1-2013	16:14:23	582459.000000	11649.180000	0.464844	-0.167969	-0.914063	-0.033028	0.161468	0.203670	5.981445	7.293701	5.630493
C:\Users\cware\Desktop\Steller18Nov\18NovTrials\M27.DSG	11-1-2013	16:14:23	582460.000000	11649.200000	0.488281	-0.132813	-0.851563	-0.033945	0.160550	0.201835	-0.839233	7.812500	4.547119
C:\Users\cware\Desktop\Steller18Nov\18NovTrials\M27.DSG	11-1-2013	16:14:23	582461.000000	11649.220000	0.515625	-0.136719	-0.828125	-0.033945	0.159633	0.202752	-8.529663	0.808716	3.952026
C:\Users\cware\Desktop\Steller18Nov\18NovTrials\M27.DSG	11-1-2013	16:14:23	582462.000000	11649.240000	0.582031	-0.132813	-0.832031	-0.033945	0.156881	0.201835	-14.373779	-6.179810	1.831055
C:\Users\cware\Desktop\Steller18Nov\18NovTrials\M27.DSG	11-1-2013	16:14:23	582463.000000	11649.260000	0.640625	-0.117188	-0.843750	-0.033028	0.157798	0.202752	-15.380859	-20.553589	-2.883911
C:\Users\cware\Desktop\Steller18Nov\18NovTrials\M27.DSG	11-1-2013	16:14:23	582464.000000	11649.280000	0.664063	-0.109375	-0.906250	-0.032110	0.157798	0.207339	-12.908936	-29.449463	-3.280640
C:\Users\cware\Desktop\Steller18Nov\18NovTrials\M27.DSG	11-1-2013	16:14:23	582465.000000	11649.300000	0.617188	-0.097656	-0.941406	-0.033028	0.156881	0.207339	-13.259888	-33.554077	-2.075195
C:\Users\cware\Desktop\Steller18Nov\18NovTrials\M27.DSG	11-1-2013	16:14:23	582466.000000	11649.320000	0.558594	-0.062500	-0.980469	-0.031193	0.155963	0.211927	-14.739990	-32.684326	-3.555298
C:\Users\cware\Desktop\Steller18Nov\18NovTrials\M27.DSG	11-1-2013	16:14:23	582467.000000	11649.340000	0.523438	-0.019531	-1.007813	-0.030275	0.155046	0.213761	-16.021729	-33.081055	-6.484985
C:\Users\cware\Desktop\Steller18Nov\18NovTrials\M27.DSG	11-1-2013	16:14:23	582468.000000	11649.360000	0.503906	-0.027344	-1.031250	-0.028440	0.153211	0.218349	-15.731812	-37.429810	-8.972168
C:\Users\cware\Desktop\Steller18Nov\18NovTrials\M27.DSG	11-1-2013	16:14:23	582469.000000	11649.380000	0.476563	-0.011719	-1.042969	-0.026606	0.153211	0.220183	-11.749268	-37.704468	-11.047363
C:\Users\cware\Desktop\Steller18Nov\18NovTrials\M27.DSG	11-1-2013	16:14:23	582470.000000	11649.400000	0.441406	-0.003906	-1.082031	-0.023853	0.153211	0.224771	-11.657715	-36.010742	-10.009766
C:\Users\cware\Desktop\Steller18Nov\18NovTrials\M27.DSG	11-1-2013	16:14:23	582471.000000	11649.420000	0.398438	0.000000	-1.093750	-0.023853	0.154128	0.225688	-14.343262	-29.052734	-7.995605
C:\Users\cware\Desktop\Steller18Nov\18NovTrials\M27.DSG	11-1-2013	16:14:23	582472.000000	11649.440000	0.390625	0.000000	-1.062500	-0.023853	0.151376	0.228440	-19.012451	-22.583008	-6.622314
C:\Users\cware\Desktop\Steller18Nov\18NovTrials\M27.DSG	11-1-2013	16:14:23	582473.000000	11649.460000	0.402344	0.003906	-1.039063	-0.022936	0.151376	0.229358	-25.131226	-20.889282	-5.950928
C:\Users\cware\Desktop\Steller18Nov\18NovTrials\M27.DSG	11-1-2013	16:14:23	582474.000000	11649.480000	0.410156	0.011719	-1.023438	-0.022018	0.150459	0.231193	-27.816772	-23.315430	-6.027222
C:\Users\cware\Desktop\Steller18Nov\18NovTrials\M27.DSG	11-1-2013	16:14:23	582475.000000	11649.500000	0.390625	0.031250	-1.031250	-0.022018	0.148624	0.232110	-27.328491	-24.658203	-5.569458
C:\Users\cware\Desktop\Steller18Nov\18NovTrials\M27.DSG	11-1-2013	16:14:23	582476.000000	11649.520000	0.390625	0.066406	-1.027344	-0.021101	0.147706	0.233945	-25.314331	-28.854370	-5.874634
C:\Users\cware\Desktop\Steller18Nov\18NovTrials\M27.DSG	11-1-2013	16:14:23	582477.000000	11649.540000	0.355469	0.097656	-1.054688	-0.019266	0.146789	0.237615	-20.614624	-29.159546	-4.837036
C:\Users\cware\Desktop\Steller18Nov\18NovTrials\M27.DSG	11-1-2013	16:14:23	582478.000000	11649.560000	0.375000	0.164063	-1.070313	-0.018349	0.145872	0.238532	-18.508911	-34.149170	-3.311157
C:\Users\cware\Desktop\Steller18Nov\18NovTrials\M27.DSG	11-1-2013	16:14:23	582479.000000	11649.580000	0.394531	0.164063	-1.117188	-0.017431	0.144954	0.242202	-7.675171	-39.749146	-7.324219
C:\Users\cware\Desktop\Steller18Nov\18NovTrials\M27.DSG	11-1-2013	16:14:23	582480.000000	11649.600000	0.402344	0.148438	-1.089844	-0.016514	0.144037	0.243119	1.495361	-43.640137	-14.907837
C:\Users\cware\Desktop\Steller18Nov\18NovTrials\M27.DSG	11-1-2013	16:14:23	582481.000000	11649.620000	0.363281	0.136719	-1.097656	-0.013761	0.144954	0.245872	4.440308	-44.982910	-21.759033
C:\Users\cware\Desktop\Steller18Nov\18NovTrials\M27.DSG	11-1-2013	16:14:23	582482.000000	11649.640000	0.281250	0.132813	-1.164063	-0.011009	0.146789	0.248624	10.696411	-38.894653	-29.403687
C:\Users\cware\Desktop\Steller18Nov\18NovTrials\M27.DSG	11-1-2013	16:14:23	582483.000000	11649.660000	0.285156	0.125000	-1.171875	-0.010092	0.150459	0.250459	17.929077	-37.979126	-35.629272
C:\Users\cware\Desktop\Steller18Nov\18NovTrials\M27.DSG	11-1-2013	16:14:23	582484.000000	11649.680000	0.265625	0.132813	-1.148438	-0.008257	0.154128	0.250459	20.492554	-39.138794	-36.987305
C:\Users\cware\Desktop\Steller18Nov\18NovTrials\M27.DSG	11-1-2013	16:14:23	582485.000000	11649.700000	0.230469	0.066406	-1.164063	-0.006422	0.157798	0.252294	31.326294	-35.110474	-38.238525
C:\Users\cware\Desktop\Steller18Nov\18NovTrials\M27.DSG	11-1-2013	16:14:23	582486.000000	11649.720000	0.214844	0.015625	-1.187500	-0.004587	0.161468	0.253211	33.523560	-30.456543	-38.360596
C:\Users\cware\Desktop\Steller18Nov\18NovTrials\M27.DSG	11-1-2013	16:14:23	582487.000000	11649.740000	0.199219	-0.054688	-1.187500	-0.003670	0.168807	0.252294	23.300171	-25.466919	-33.172607
C:\Users\cware\Desktop\Steller18Nov\18NovTrials\M27.DSG	11-1-2013	16:14:23	582488.000000	11649.760000	0.195313	-0.125000	-1.164063	-0.002752	0.172477	0.252294	14.450073	-22.537231	-29.479980
C:\Users\cware\Desktop\Steller18Nov\18NovTrials\M27.DSG	11-1-2013	16:14:23	582489.000000	11649.780000	0.148438	-0.148438	-1.210938	-0.002752	0.175229	0.252294	8.331299	-10.650635	-27.359009
C:\Users\cware\Desktop\Steller18Nov\18NovTrials\M27.DSG	11-1-2013	16:14:23	582490.000000	11649.800000	0.113281	-0.171875	-1.222656	-0.000917	0.177064	0.251376	6.851196	-0.442505	-25.802612
C:\Users\cware\Desktop\Steller18Nov\18NovTrials\M27.DSG	11-1-2013	16:14:23	582491.000000	11649.820000	0.109375	-0.148438	-1.246094	-0.000917	0.180734	0.248624	9.384155	6.149292	-24.124146
C:\Users\cware\Desktop\Steller18Nov\18NovTrials\M27.DSG	11-1-2013	16:14:23	582492.000000	11649.840000	0.113281	-0.117188	-1.230469	-0.001835	0.182569	0.246789	14.556885	12.130737	-23.910522
C:\Users\cware\Desktop\Steller18Nov\18NovTrials\M27.DSG	11-1-2013	16:14:23	582493.000000	11649.860000	0.097656	-0.093750	-1.261719	-0.001835	0.187156	0.243119	17.913818	18.646240	-23.818970
C:\Users\cware\Desktop\Steller18Nov\18NovTrials\M27.DSG	11-1-2013	16:14:23	582494.000000	11649.880000	0.097656	-0.093750	-1.261719	-0.002752	0.189908	0.242202	17.410278	28.961182	-26.031494
C:\Users\cware\Desktop\Steller18Nov\18NovTrials\M27.DSG	11-1-2013	16:14:23	582495.000000	11649.900000	0.105469	-0.085938	-1.273438	-0.004587	0.194495	0.235780	16.403198	37.368774	-28.549194
C:\Users\cware\Desktop\Steller18Nov\18NovTrials\M27.DSG	11-1-2013	16:14:23	582496.000000	11649.920000	0.113281	-0.113281	-1.265625	-0.005505	0.197248	0.233028	14.175415	46.249390	-30.838013
C:\Users\cware\Desktop\Steller18Nov\18NovTrials\M27.DSG	11-1-2013	16:14:23	582497.000000	11649.940000	0.160156	-0.128906	-1.218750	-0.006422	0.202752	0.225688	8.560181	49.667358	-36.819458
C:\Users\cware\Desktop\Steller18Nov\18NovTrials\M27.DSG	11-1-2013	16:14:23	582498.000000	11649.960000	0.183594	-0.144531	-1.171875	-0.006422	0.206422	0.222018	6.469727	47.485352	-39.031982
C:\Users\cware\Desktop\Steller18Nov\18NovTrials\M27.DSG	11-1-2013	16:14:23	582499.000000	11649.980000	0.191406	-0.164063	-1.171875	-0.006422	0.209174	0.217431	7.812500	43.960571	-37.750244
C:\Users\cware\Desktop\Steller18Nov\18NovTrials\M27.DSG	11-1-2013	16:14:23	582500.000000	11650.000000	0.140625	-0.214844	-1.187500	-0.006422	0.214679	0.212844	14.709473	47.637939	-32.470703
C:\Users\cware\Desktop\Steller18Nov\18NovTrials\M27.DSG	11-1-2013	16:14:23	582501.000000	11650.020000	0.156250	-0.230469	-1.207031	-0.007339	0.217431	0.209174	21.270752	59.921265	-26.214600
C:\Users\cware\Desktop\Steller18Nov\18NovTrials\M27.DSG	11-1-2013	16:14:23	582502.000000	11650.040000	0.210938	-0.222656	-1.226563	-0.007339	0.222936	0.200000	22.964478	63.018799	-24.765015
C:\Users\cware\Desktop\Steller18Nov\18NovTrials\M27.DSG	11-1-2013	16:14:23	582503.000000	11650.060000	0.269531	-0.226563	-1.125000	-0.007339	0.225688	0.195413	28.274536	67.291260	-27.420044
C:\Users\cware\Desktop\Steller18Nov\18NovTrials\M27.DSG	11-1-2013	16:14:23	582504.000000	11650.080000	0.382813	-0.281250	-1.066406	-0.008257	0.231193	0.185321	25.238037	60.073853	-29.907227
C:\Users\cware\Desktop\Steller18Nov\18NovTrials\M27.DSG	11-1-2013	16:14:23	582505.000000	11650.100000	0.457031	-0.339844	-1.046875	-0.006422	0.234862	0.182569	15.975952	47.698975	-33.248901
C:\Users\cware\Desktop\Steller18Nov\18NovTrials\M27.DSG	11-1-2013	16:14:23	582506.000000	11650.120000	0.398438	-0.378906	-1.125000	-0.006422	0.239450	0.174312	11.581421	53.573608	-28.396606
C:\Users\cware\Desktop\Steller18Nov\18NovTrials\M27.DSG	11-1-2013	16:14:23	582507.000000	11650.140000	0.367188	-0.386719	-1.230469	-0.005505	0.243119	0.171560	7.095337	60.424805	-21.575928
C:\Users\cware\Desktop\Steller18Nov\18NovTrials\M27.DSG	11-1-2013	16:14:23	582508.000000	11650.160000	0.406250	-0.320313	-1.113281	-0.004587	0.245872	0.165138	-5.767822	60.150146	-21.499634
C:\Users\cware\Desktop\Steller18Nov\18NovTrials\M27.DSG	11-1-2013	16:14:23	582509.000000	11650.180000	0.468750	-0.273438	-1.000000	-0.004587	0.248624	0.162385	-19.744873	55.526733	-25.405884
C:\Users\cware\Desktop\Steller18Nov\18NovTrials\M27.DSG	11-1-2013	16:14:23	582510.000000	11650.200000	0.527344	-0.269531	-0.976563	-0.004587	0.253211	0.158716	-22.689819	45.013428	-31.204224
C:\Users\cware\Desktop\Steller18Nov\18NovTrials\M27.DSG	11-1-2013	16:14:23	582511.000000	11650.220000	0.542969	-0.304688	-1.046875	-0.002752	0.254128	0.157798	-20.858765	37.704468	-36.392212
C:\Users\cware\Desktop\Steller18Nov\18NovTrials\M27.DSG	11-1-2013	16:14:23	582512.000000	11650.240000	0.468750	-0.355469	-1.046875	-0.001835	0.257798	0.154128	-22.460938	47.302246	-35.507202
C:\Users\cware\Desktop\Steller18Nov\18NovTrials\M27.DSG	11-1-2013	16:14:23	582513.000000	11650.260000	0.484375	-0.347656	-0.992188	0.000917	0.260550	0.154128	-23.376465	51.910400	-38.223267
C:\Users\cware\Desktop\Steller18Nov\18NovTrials\M27.DSG	11-1-2013	16:14:23	582514.000000	11650.280000	0.585938	-0.285156	-0.976563	0.002752	0.263303	0.151376	-11.550903	56.015015	-39.855957
C:\Users\cware\Desktop\Steller18Nov\18NovTrials\M27.DSG	11-1-2013	16:14:23	582515.000000	11650.300000	0.535156	-0.351563	-0.902344	0.005505	0.266972	0.146789	-8.773804	49.774170	-38.894653
C:\Users\cware\Desktop\Steller18Nov\18NovTrials\M27.DSG	11-1-2013	16:14:23	582516.000000	11650.320000	0.574219	-0.316406	-0.832031	0.007339	0.269725	0.144037	-2.517700	54.138184	-37.048340
C:\Users\cware\Desktop\Steller18Nov\18NovTrials\M27.DSG	11-1-2013	16:14:23	582517.000000	11650.340000	0.542969	-0.347656	-0.750000	0.011009	0.274312	0.140367	0.701904	46.737671	-32.562256
C:\Users\cware\Desktop\Steller18Nov\18NovTrials\M27.DSG	11-1-2013	16:14:23	582518.000000	11650.360000	0.609375	-0.378906	-0.589844	0.011927	0.277064	0.137615	1.083374	30.578613	-30.578613
C:\Users\cware\Desktop\Steller18Nov\18NovTrials\M27.DSG	11-1-2013	16:14:23	582519.000000	11650.380000	0.671875	-0.375000	-0.570313	0.014679	0.280734	0.133028	3.814697	6.805420	-31.860352
C:\Users\cware\Desktop\Steller18Nov\18NovTrials\M27.DSG	11-1-2013	16:14:23	582520.000000	11650.400000	0.722656	-0.332031	-0.582031	0.015596	0.282569	0.133028	6.423950	-4.013062	-34.423828
C:\Users\cware\Desktop\Steller18Nov\18NovTrials\M27.DSG	11-1-2013	16:14:23	582521.000000	11650.420000	0.699219	-0.339844	-0.667969	0.018349	0.286239	0.132110	10.482788	-24.826050	-38.787842
C:\Users\cware\Desktop\Steller18Nov\18NovTrials\M27.DSG	11-1-2013	16:14:23	582522.000000	11650.440000	0.699219	-0.339844	-0.667969	0.021101	0.288073	0.132110	17.837524	-34.973145	-35.003662
C:\Users\cware\Desktop\Steller18Nov\18NovTrials\M27.DSG	11-1-2013	16:14:23	582523.000000	11650.460000	0.519531	-0.414063	-0.843750	0.023853	0.291743	0.131193	24.795532	-43.258667	-22.979736
C:\Users\cware\Desktop\Steller18Nov\18NovTrials\M27.DSG	11-1-2013	16:14:23	582524.000000	11650.480000	0.476563	-0.386719	-0.894531	0.024771	0.292661	0.131193	27.633667	-45.303345	-12.435913
C:\Users\cware\Desktop\Steller18Nov\18NovTrials\M27.DSG	11-1-2013	16:14:23	582525.000000	11650.500000	0.386719	-0.421875	-0.992188	0.024771	0.293578	0.129358	40.054321	-32.318115	1.037598
C:\Users\cware\Desktop\Steller18Nov\18NovTrials\M27.DSG	11-1-2013	16:14:23	582526.000000	11650.520000	0.328125	-0.496094	-1.023438	0.025688	0.293578	0.128440	43.075562	-15.411377	15.106201
C:\Users\cware\Desktop\Steller18Nov\18NovTrials\M27.DSG	11-1-2013	16:14:23	582527.000000	11650.540000	0.378906	-0.527344	-0.945313	0.022936	0.291743	0.125688	27.008057	5.645752	28.854370
C:\Users\cware\Desktop\Steller18Nov\18NovTrials\M27.DSG	11-1-2013	16:14:23	582528.000000	11650.560000	0.566406	-0.550781	-0.789063	0.020183	0.290826	0.123853	2.212524	-4.730225	28.274536
C:\Users\cware\Desktop\Steller18Nov\18NovTrials\M27.DSG	11-1-2013	16:14:23	582529.000000	11650.580000	0.707031	-0.542969	-0.738281	0.017431	0.287156	0.123853	-24.688721	-32.577515	22.872925
C:\Users\cware\Desktop\Steller18Nov\18NovTrials\M27.DSG	11-1-2013	16:14:23	582530.000000	11650.600000	0.593750	-0.507813	-0.851563	0.015596	0.284404	0.127523	-33.584595	-35.720825	22.567749
C:\Users\cware\Desktop\Steller18Nov\18NovTrials\M27.DSG	11-1-2013	16:14:23	582531.000000	11650.620000	0.437500	-0.507813	-0.968750	0.012844	0.279817	0.133028	-28.076172	-23.223877	32.516479
C:\Users\cware\Desktop\Steller18Nov\18NovTrials\M27.DSG	11-1-2013	16:14:23	582532.000000	11650.640000	0.382813	-0.550781	-1.027344	0.010092	0.278899	0.133945	-23.406982	-10.925293	42.129517
C:\Users\cware\Desktop\Steller18Nov\18NovTrials\M27.DSG	11-1-2013	16:14:23	582533.000000	11650.660000	0.480469	-0.625000	-1.070313	0.005505	0.271560	0.137615	-16.555786	-15.182495	41.458130
C:\Users\cware\Desktop\Steller18Nov\18NovTrials\M27.DSG	11-1-2013	16:14:23	582534.000000	11650.680000	0.566406	-0.628906	-1.128906	0.003670	0.269725	0.139450	-13.198853	-17.974854	29.937744
C:\Users\cware\Desktop\Steller18Nov\18NovTrials\M27.DSG	11-1-2013	16:14:23	582535.000000	11650.700000	0.609375	-0.574219	-1.144531	0.000000	0.266055	0.143119	-11.962891	-11.901855	12.985229
C:\Users\cware\Desktop\Steller18Nov\18NovTrials\M27.DSG	11-1-2013	16:14:23	582536.000000	11650.720000	0.644531	-0.515625	-1.195313	-0.000917	0.265138	0.144037	-7.888794	-9.521484	4.730225
C:\Users\cware\Desktop\Steller18Nov\18NovTrials\M27.DSG	11-1-2013	16:14:23	582537.000000	11650.740000	0.628906	-0.500000	-1.214844	-0.000917	0.263303	0.146789	-0.198364	-9.246826	3.158569
C:\Users\cware\Desktop\Steller18Nov\18NovTrials\M27.DSG	11-1-2013	16:14:23	582538.000000	11650.760000	0.593750	-0.453125	-1.175781	-0.001835	0.262385	0.147706	2.868652	-13.946533	8.132935
C:\Users\cware\Desktop\Steller18Nov\18NovTrials\M27.DSG	11-1-2013	16:14:23	582539.000000	11650.780000	0.539063	-0.425781	-1.125000	-0.002752	0.260550	0.147706	11.077881	-15.182495	17.364502
C:\Users\cware\Desktop\Steller18Nov\18NovTrials\M27.DSG	11-1-2013	16:14:23	582540.000000	11650.800000	0.480469	-0.402344	-1.093750	-0.002752	0.256881	0.148624	21.469116	-12.832642	24.520874
C:\Users\cware\Desktop\Steller18Nov\18NovTrials\M27.DSG	11-1-2013	16:14:23	582541.000000	11650.820000	0.476563	-0.355469	-1.074219	-0.003670	0.256881	0.148624	27.603149	-15.136719	24.307251
C:\Users\cware\Desktop\Steller18Nov\18NovTrials\M27.DSG	11-1-2013	16:14:23	582542.000000	11650.840000	0.441406	-0.328125	-1.109375	-0.005505	0.254128	0.147706	34.454346	-2.868652	23.910522
C:\Users\cware\Desktop\Steller18Nov\18NovTrials\M27.DSG	11-1-2013	16:14:23	582543.000000	11650.860000	0.417969	-0.363281	-1.121094	-0.007339	0.253211	0.147706	31.997681	-1.892090	22.689819
C:\Users\cware\Desktop\Steller18Nov\18NovTrials\M27.DSG	11-1-2013	16:14:23	582544.000000	11650.880000	0.484375	-0.382813	-1.011719	-0.009174	0.250459	0.144954	22.705078	-5.126953	22.506714
C:\Users\cware\Desktop\Steller18Nov\18NovTrials\M27.DSG	11-1-2013	16:14:23	582545.000000	11650.900000	0.492188	-0.386719	-0.980469	-0.010092	0.249541	0.146789	13.778687	-7.308960	25.802612
C:\Users\cware\Desktop\Steller18Nov\18NovTrials\M27.DSG	11-1-2013	16:14:23	582546.000000	11650.920000	0.476563	-0.406250	-0.968750	-0.009174	0.246789	0.147706	7.659912	-7.110596	31.066895
C:\Users\cware\Desktop\Steller18Nov\18NovTrials\M27.DSG	11-1-2013	16:14:23	582547.000000	11650.940000	0.460938	-0.425781	-0.992188	-0.011927	0.244037	0.148624	-0.244141	-6.072998	37.124634
C:\Users\cware\Desktop\Steller18Nov\18NovTrials\M27.DSG	11-1-2013	16:14:23	582548.000000	11650.960000	0.468750	-0.429688	-0.988281	-0.014679	0.239450	0.150459	-5.661011	-0.305176	37.490845
C:\Users\cware\Desktop\Steller18Nov\18NovTrials\M27.DSG	11-1-2013	16:14:23	582549.000000	11650.980000	0.484375	-0.390625	-0.996094	-0.015596	0.236697	0.150459	-5.996704	1.037598	35.949707
C:\Users\cware\Desktop\Steller18Nov\18NovTrials\M27.DSG	11-1-2013	16:14:23	582550.000000	11651.000000	0.484375	-0.390625	-0.996094	-0.017431	0.232110	0.152294	-6.683350	-0.778198	36.193848
C:\Users\cware\Desktop\Steller18Nov\18NovTrials\M27.DSG	11-1-2013	16:14:23	582551.000000	11651.020000	0.453125	-0.378906	-0.980469	-0.019266	0.230275	0.154128	-5.096436	1.937866	41.030884
C:\Users\cware\Desktop\Steller18Nov\18NovTrials\M27.DSG	11-1-2013	16:14:23	582552.000000	11651.040000	0.503906	-0.324219	-1.007813	-0.020183	0.225688	0.155046	-6.866455	1.373291	47.897339
C:\Users\cware\Desktop\Steller18Nov\18NovTrials\M27.DSG	11-1-2013	16:14:23	582553.000000	11651.060000	0.542969	-0.265625	-0.996094	-0.022936	0.220183	0.155963	-6.729126	5.737305	51.605225
C:\Users\cware\Desktop\Steller18Nov\18NovTrials\M27.DSG	11-1-2013	16:14:23	582554.000000	11651.080000	0.585938	-0.269531	-0.964844	-0.024771	0.216514	0.158716	-10.787964	5.294800	52.871704
C:\Users\cware\Desktop\Steller18Nov\18NovTrials\M27.DSG	11-1-2013	16:14:23	582555.000000	11651.100000	0.585938	-0.281250	-0.964844	-0.028440	0.210092	0.159633	-18.310547	8.316040	54.946899
C:\Users\cware\Desktop\Steller18Nov\18NovTrials\M27.DSG	11-1-2013	16:14:23	582556.000000	11651.120000	0.613281	-0.273438	-0.921875	-0.030275	0.205505	0.159633	-28.976440	7.522583	55.191040
C:\Users\cware\Desktop\Steller18Nov\18NovTrials\M27.DSG	11-1-2013	16:14:23	582557.000000	11651.140000	0.621094	-0.257813	-0.902344	-0.033028	0.198165	0.161468	-39.398193	9.323120	55.191040
C:\Users\cware\Desktop\Steller18Nov\18NovTrials\M27.DSG	11-1-2013	16:14:23	582558.000000	11651.160000	0.652344	-0.253906	-0.910156	-0.034862	0.193578	0.163303	-42.007446	5.462646	52.017212
C:\Users\cware\Desktop\Steller18Nov\18NovTrials\M27.DSG	11-1-2013	16:14:23	582559.000000	11651.180000	0.656250	-0.250000	-0.929688	-0.038532	0.184404	0.166055	-41.030884	-1.434326	47.866821
C:\Users\cware\Desktop\Steller18Nov\18NovTrials\M27.DSG	11-1-2013	16:14:23	582560.000000	11651.200000	0.625000	-0.230469	-0.941406	-0.038532	0.181651	0.167890	-42.053223	-2.029419	44.494629
C:\Users\cware\Desktop\Steller18Nov\18NovTrials\M27.DSG	11-1-2013	16:14:23	582561.000000	11651.220000	0.593750	-0.195313	-0.976563	-0.039450	0.171560	0.171560	-43.014526	0.274658	37.643433
C:\Users\cware\Desktop\Steller18Nov\18NovTrials\M27.DSG	11-1-2013	16:14:23	582562.000000	11651.240000	0.582031	-0.164063	-0.980469	-0.040367	0.168807	0.174312	-43.380737	2.990723	31.341553
C:\Users\cware\Desktop\Steller18Nov\18NovTrials\M27.DSG	11-1-2013	16:14:23	582563.000000	11651.260000	0.574219	-0.148438	-1.023438	-0.041284	0.162385	0.175229	-45.486450	11.199951	26.351929
C:\Users\cware\Desktop\Steller18Nov\18NovTrials\M27.DSG	11-1-2013	16:14:23	582564.000000	11651.280000	0.601563	-0.156250	-1.000000	-0.042202	0.159633	0.175229	-50.384521	16.906738	20.370483
C:\Users\cware\Desktop\Steller18Nov\18NovTrials\M27.DSG	11-1-2013	16:14:23	582565.000000	11651.300000	0.675781	-0.132813	-0.949219	-0.043119	0.154128	0.177064	-59.936523	14.450073	12.527466
C:\Users\cware\Desktop\Steller18Nov\18NovTrials\M27.DSG	11-1-2013	16:14:23	582566.000000	11651.320000	0.718750	-0.070313	-0.941406	-0.044037	0.151376	0.177982	-67.504883	12.680054	1.861572
C:\Users\cware\Desktop\Steller18Nov\18NovTrials\M27.DSG	11-1-2013	16:14:23	582567.000000	11651.340000	0.769531	0.023438	-0.960938	-0.044037	0.145872	0.179817	-72.128296	-1.541138	-6.591797
C:\Users\cware\Desktop\Steller18Nov\18NovTrials\M27.DSG	11-1-2013	16:14:23	582568.000000	11651.360000	0.746094	0.136719	-0.976563	-0.042202	0.145872	0.181651	-71.212769	-3.738403	-7.934570
C:\Users\cware\Desktop\Steller18Nov\18NovTrials\M27.DSG	11-1-2013	16:14:23	582569.000000	11651.380000	0.757813	0.210938	-1.003906	-0.041284	0.142202	0.185321	-63.995361	-14.266968	-13.534546
C:\Users\cware\Desktop\Steller18Nov\18NovTrials\M27.DSG	11-1-2013	16:14:23	582570.000000	11651.400000	0.707031	0.222656	-1.019531	-0.040367	0.142202	0.187156	-66.482544	-5.203247	-13.046265
C:\Users\cware\Desktop\Steller18Nov\18NovTrials\M27.DSG	11-1-2013	16:14:23	582571.000000	11651.420000	0.660156	0.191406	-0.984375	-0.039450	0.139450	0.189908	-73.165894	-1.022339	-16.571045
C:\Users\cware\Desktop\Steller18Nov\18NovTrials\M27.DSG	11-1-2013	16:14:23	582572.000000	11651.440000	0.652344	0.222656	-0.906250	-0.040367	0.137615	0.190826	-74.951172	-0.091553	-22.567749
C:\Users\cware\Desktop\Steller18Nov\18NovTrials\M27.DSG	11-1-2013	16:14:23	582573.000000	11651.460000	0.683594	0.289063	-0.863281	-0.038532	0.135780	0.194495	-71.914673	-7.034302	-31.127930
C:\Users\cware\Desktop\Steller18Nov\18NovTrials\M27.DSG	11-1-2013	16:14:23	582574.000000	11651.480000	0.656250	0.359375	-0.894531	-0.037615	0.135780	0.194495	-65.185547	-4.455566	-37.445068
C:\Users\cware\Desktop\Steller18Nov\18NovTrials\M27.DSG	11-1-2013	16:14:23	582575.000000	11651.500000	0.632813	0.402344	-0.894531	-0.036697	0.135780	0.197248	-57.861328	-4.547119	-41.183472
C:\Users\cware\Desktop\Steller18Nov\18NovTrials\M27.DSG	11-1-2013	16:14:23	582576.000000	11651.520000	0.667969	0.417969	-0.859375	-0.034862	0.135780	0.198165	-53.955078	-4.257202	-44.738770
C:\Users\cware\Desktop\Steller18Nov\18NovTrials\M27.DSG	11-1-2013	16:14:23	582577.000000	11651.540000	0.675781	0.433594	-0.808594	-0.033945	0.137615	0.199083	-49.209595	-2.655029	-47.927856
C:\Users\cware\Desktop\Steller18Nov\18NovTrials\M27.DSG	11-1-2013	16:14:23	582578.000000	11651.560000	0.707031	0.410156	-0.765625	-0.032110	0.139450	0.200917	-45.715332	-3.295898	-51.589966
C:\Users\cware\Desktop\Steller18Nov\18NovTrials\M27.DSG	11-1-2013	16:14:23	582579.000000	11651.580000	0.660156	0.394531	-0.738281	-0.031193	0.140367	0.202752	-42.587280	-3.585815	-57.113647
C:\Users\cware\Desktop\Steller18Nov\18NovTrials\M27.DSG	11-1-2013	16:14:23	582580.000000	11651.600000	0.617188	0.386719	-0.777344	-0.030275	0.144037	0.205505	-41.198730	-5.996704	-64.422607
C:\Users\cware\Desktop\Steller18Nov\18NovTrials\M27.DSG	11-1-2013	16:14:23	582581.000000	11651.620000	0.601563	0.351563	-0.800781	-0.029358	0.145872	0.206422	-40.939331	-1.617432	-72.128296
C:\Users\cware\Desktop\Steller18Nov\18NovTrials\M27.DSG	11-1-2013	16:14:23	582582.000000	11651.640000	0.589844	0.308594	-0.824219	-0.026606	0.151376	0.206422	-37.567139	-13.122559	-77.651978
C:\Users\cware\Desktop\Steller18Nov\18NovTrials\M27.DSG	11-1-2013	16:14:23	582583.000000	11651.660000	0.449219	0.355469	-0.824219	-0.024771	0.154128	0.208257	-34.957886	-10.971069	-73.944092
C:\Users\cware\Desktop\Steller18Nov\18NovTrials\M27.DSG	11-1-2013	16:14:23	582584.000000	11651.680000	0.414063	0.480469	-0.835938	-0.020183	0.158716	0.211009	-32.882690	-10.192871	-66.955566
C:\Users\cware\Desktop\Steller18Nov\18NovTrials\M27.DSG	11-1-2013	16:14:23	582585.000000	11651.700000	0.410156	0.562500	-0.859375	-0.020183	0.163303	0.212844	-26.901245	-5.462646	-56.365967
C:\Users\cware\Desktop\Steller18Nov\18NovTrials\M27.DSG	11-1-2013	16:14:23	582586.000000	11651.720000	0.503906	0.539063	-0.968750	-0.017431	0.167890	0.213761	-23.208618	-11.474609	-51.055908
C:\Users\cware\Desktop\Steller18Nov\18NovTrials\M27.DSG	11-1-2013	16:14:23	582587.000000	11651.740000	0.531250	0.464844	-1.074219	-0.015596	0.171560	0.214679	-20.797729	-6.744385	-47.714233
C:\Users\cware\Desktop\Steller18Nov\18NovTrials\M27.DSG	11-1-2013	16:14:23	582588.000000	11651.760000	0.593750	0.324219	-1.101563	-0.014679	0.175229	0.215596	-20.538330	-7.934570	-41.549683
C:\Users\cware\Desktop\Steller18Nov\18NovTrials\M27.DSG	11-1-2013	16:14:23	582589.000000	11651.780000	0.578125	0.132813	-1.152344	-0.011927	0.177064	0.216514	-20.401001	-11.871338	-32.882690
C:\Users\cware\Desktop\Steller18Nov\18NovTrials\M27.DSG	11-1-2013	16:14:23	582590.000000	11651.800000	0.589844	-0.027344	-1.179688	-0.013761	0.178899	0.218349	-22.766113	-17.898560	-33.477783
C:\Users\cware\Desktop\Steller18Nov\18NovTrials\M27.DSG	11-1-2013	16:14:23	582591.000000	11651.820000	0.511719	-0.121094	-1.207031	-0.010092	0.182569	0.221101	-29.266357	-21.652222	-44.281006
C:\Users\cware\Desktop\Steller18Nov\18NovTrials\M27.DSG	11-1-2013	16:14:23	582592.000000	11651.840000	0.402344	-0.128906	-1.203125	-0.008257	0.185321	0.222018	-37.750244	-9.063721	-55.664063
C:\Users\cware\Desktop\Steller18Nov\18NovTrials\M27.DSG	11-1-2013	16:14:23	582593.000000	11651.860000	0.394531	-0.117188	-1.140625	-0.005505	0.190826	0.225688	-45.288086	-3.433228	-70.602417
C:\Users\cware\Desktop\Steller18Nov\18NovTrials\M27.DSG	11-1-2013	16:14:23	582594.000000	11651.880000	0.425781	-0.089844	-1.132813	-0.003670	0.194495	0.228440	-47.683716	4.272461	-79.696655
C:\Users\cware\Desktop\Steller18Nov\18NovTrials\M27.DSG	11-1-2013	16:14:23	582595.000000	11651.900000	0.445313	-0.089844	-1.066406	0.000000	0.200917	0.229358	-51.315308	9.613037	-83.618164
C:\Users\cware\Desktop\Steller18Nov\18NovTrials\M27.DSG	11-1-2013	16:14:23	582596.000000	11651.920000	0.480469	-0.078125	-1.027344	0.002752	0.202752	0.231193	-58.380127	11.093140	-81.130981
C:\Users\cware\Desktop\Steller18Nov\18NovTrials\M27.DSG	11-1-2013	16:14:23	582597.000000	11651.940000	0.527344	-0.027344	-1.027344	0.006422	0.208257	0.233945	-59.295654	8.407593	-79.101563
C:\Users\cware\Desktop\Steller18Nov\18NovTrials\M27.DSG	11-1-2013	16:14:23	582598.000000	11651.960000	0.523438	0.035156	-1.062500	0.007339	0.209174	0.234862	-51.986694	15.472412	-76.354980
C:\Users\cware\Desktop\Steller18Nov\18NovTrials\M27.DSG	11-1-2013	16:14:23	582599.000000	11651.980000	0.527344	0.070313	-1.093750	0.011009	0.214679	0.235780	-41.244507	21.728516	-73.532104
C:\Users\cware\Desktop\Steller18Nov\18NovTrials\M27.DSG	11-1-2013	16:14:23	582600.000000	11652.000000	0.523438	0.074219	-1.085938	0.011009	0.218349	0.236697	-36.407471	28.503418	-70.449829
C:\Users\cware\Desktop\Steller18Nov\18NovTrials\M27.DSG	11-1-2013	16:14:23	582601.000000	11652.020000	0.531250	0.054688	-1.093750	0.014679	0.222018	0.237615	-32.684326	36.193848	-66.421509
C:\Users\cware\Desktop\Steller18Nov\18NovTrials\M27.DSG	11-1-2013	16:14:23	582602.000000	11652.040000	0.546875	0.074219	-1.093750	0.014679	0.223853	0.236697	-32.073975	39.123535	-61.569214
C:\Users\cware\Desktop\Steller18Nov\18NovTrials\M27.DSG	11-1-2013	16:14:23	582603.000000	11652.060000	0.613281	0.125000	-1.019531	0.015596	0.227523	0.235780	-34.362793	41.687012	-56.350708
C:\Users\cware\Desktop\Steller18Nov\18NovTrials\M27.DSG	11-1-2013	16:14:23	582604.000000	11652.080000	0.613281	0.125000	-1.019531	0.015596	0.229358	0.234862	-32.241821	43.106079	-55.450439
C:\Users\cware\Desktop\Steller18Nov\18NovTrials\M27.DSG	11-1-2013	16:14:23	582605.000000	11652.100000	0.667969	0.101563	-0.976563	0.014679	0.232110	0.233028	-24.261475	45.349121	-51.818848
C:\Users\cware\Desktop\Steller18Nov\18NovTrials\M27.DSG	11-1-2013	16:14:23	582606.000000	11652.120000	0.710938	0.074219	-0.945313	0.016514	0.234862	0.233028	-17.868042	43.502808	-47.622681
C:\Users\cware\Desktop\Steller18Nov\18NovTrials\M27.DSG	11-1-2013	16:14:23	582607.000000	11652.140000	0.718750	-0.039063	-0.828125	0.015596	0.237615	0.230275	-15.304565	40.725708	-44.357300
C:\Users\cware\Desktop\Steller18Nov\18NovTrials\M27.DSG	11-1-2013	16:14:23	582608.000000	11652.160000	0.722656	-0.175781	-0.738281	0.016514	0.239450	0.229358	-15.121460	33.294678	-40.039063
C:\Users\cware\Desktop\Steller18Nov\18NovTrials\M27.DSG	11-1-2013	16:14:23	582609.000000	11652.180000	0.742188	-0.273438	-0.644531	0.018349	0.241284	0.226606	-14.343262	20.706177	-32.501221
C:\Users\cware\Desktop\Steller18Nov\18NovTrials\M27.DSG	11-1-2013	16:14:23	582610.000000	11652.200000	0.683594	-0.398438	-0.589844	0.018349	0.243119	0.227523	4.913330	17.257690	-29.281616
C:\Users\cware\Desktop\Steller18Nov\18NovTrials\M27.DSG	11-1-2013	16:14:23	582611.000000	11652.220000	0.597656	-0.566406	-0.539063	0.018349	0.245872	0.223853	40.481567	23.986816	-35.934448
C:\Users\cware\Desktop\Steller18Nov\18NovTrials\M27.DSG	11-1-2013	16:14:23	582612.000000	11652.240000	0.695313	-0.707031	-0.476563	0.018349	0.250459	0.218349	61.172485	22.109985	-47.012329
C:\Users\cware\Desktop\Steller18Nov\18NovTrials\M27.DSG	11-1-2013	16:14:23	582613.000000	11652.260000	0.867188	-0.628906	-0.449219	0.019266	0.258716	0.212844	83.709717	7.202148	-58.761597
C:\Users\cware\Desktop\Steller18Nov\18NovTrials\M27.DSG	11-1-2013	16:14:23	582614.000000	11652.280000	0.988281	-0.550781	-0.410156	0.022936	0.265138	0.207339	103.958130	-3.845215	-61.798096
C:\Users\cware\Desktop\Steller18Nov\18NovTrials\M27.DSG	11-1-2013	16:14:23	582615.000000	11652.300000	1.039063	-0.550781	-0.359375	0.024771	0.270642	0.201835	106.460571	-17.501831	-58.441162
C:\Users\cware\Desktop\Steller18Nov\18NovTrials\M27.DSG	11-1-2013	16:14:23	582616.000000	11652.320000	1.128906	-0.589844	-0.328125	0.029358	0.280734	0.194495	74.203491	-35.308838	-46.936035
C:\Users\cware\Desktop\Steller18Nov\18NovTrials\M27.DSG	11-1-2013	16:14:23	582617.000000	11652.340000	1.148438	-0.609375	-0.312500	0.031193	0.285321	0.192661	-8.697510	-68.862915	-20.019531
C:\Users\cware\Desktop\Steller18Nov\18NovTrials\M27.DSG	11-1-2013	16:14:23	582618.000000	11652.360000	1.042969	-0.492188	-0.324219	0.036697	0.285321	0.201835	-76.232910	-101.913452	12.771606
C:\Users\cware\Desktop\Steller18Nov\18NovTrials\M27.DSG	11-1-2013	16:14:23	582619.000000	11652.380000	0.851563	-0.339844	-0.457031	0.040367	0.283486	0.210092	-107.147217	-112.792969	21.041870
C:\Users\cware\Desktop\Steller18Nov\18NovTrials\M27.DSG	11-1-2013	16:14:23	582620.000000	11652.400000	0.597656	-0.292969	-0.710938	0.044037	0.276147	0.227523	-85.723877	-92.422485	18.371582
C:\Users\cware\Desktop\Steller18Nov\18NovTrials\M27.DSG	11-1-2013	16:14:23	582621.000000	11652.420000	0.554688	-0.300781	-0.980469	0.045872	0.272477	0.233945	-70.037842	-62.774658	29.769897
C:\Users\cware\Desktop\Steller18Nov\18NovTrials\M27.DSG	11-1-2013	16:14:23	582622.000000	11652.440000	0.660156	-0.171875	-1.070313	0.046789	0.266972	0.242202	-58.639526	-17.593384	22.384644
C:\Users\cware\Desktop\Steller18Nov\18NovTrials\M27.DSG	11-1-2013	16:14:23	582623.000000	11652.460000	0.753906	0.097656	-1.011719	0.045872	0.265138	0.244037	-26.657104	14.144897	-15.533447
C:\Users\cware\Desktop\Steller18Nov\18NovTrials\M27.DSG	11-1-2013	16:14:23	582624.000000	11652.480000	0.753906	0.250000	-0.847656	0.046789	0.265138	0.244954	-1.571655	11.962891	-48.370361
C:\Users\cware\Desktop\Steller18Nov\18NovTrials\M27.DSG	11-1-2013	16:14:23	582625.000000	11652.500000	0.683594	0.191406	-0.953125	0.049541	0.268807	0.243119	11.718750	-12.039185	-55.587769
C:\Users\cware\Desktop\Steller18Nov\18NovTrials\M27.DSG	11-1-2013	16:14:23	582626.000000	11652.520000	0.546875	0.054688	-1.121094	0.054128	0.274312	0.241284	13.366699	-13.092041	-37.002563
C:\Users\cware\Desktop\Steller18Nov\18NovTrials\M27.DSG	11-1-2013	16:14:23	582627.000000	11652.540000	0.503906	-0.078125	-1.246094	0.055963	0.275229	0.242202	13.610840	-12.588501	-0.610352
C:\Users\cware\Desktop\Steller18Nov\18NovTrials\M27.DSG	11-1-2013	16:14:23	582628.000000	11652.560000	0.480469	-0.070313	-1.269531	0.055963	0.277064	0.241284	15.777588	-8.636475	22.537231
C:\Users\cware\Desktop\Steller18Nov\18NovTrials\M27.DSG	11-1-2013	16:14:23	582629.000000	11652.580000	0.511719	0.019531	-1.242188	0.054128	0.276147	0.240367	14.221191	-9.765625	34.698486
C:\Users\cware\Desktop\Steller18Nov\18NovTrials\M27.DSG	11-1-2013	16:14:23	582630.000000	11652.600000	0.523438	0.101563	-1.179688	0.052294	0.275229	0.238532	10.894775	-1.647949	37.506104
C:\Users\cware\Desktop\Steller18Nov\18NovTrials\M27.DSG	11-1-2013	16:14:23	582631.000000	11652.620000	0.542969	0.105469	-1.050781	0.047706	0.273394	0.238532	14.068604	5.096436	35.156250
C:\Users\cware\Desktop\Steller18Nov\18NovTrials\M27.DSG	11-1-2013	16:14:23	582632.000000	11652.640000	0.542969	0.105469	-1.050781	0.045872	0.272477	0.237615	20.935059	6.774902	30.181885
C:\Users\cware\Desktop\Steller18Nov\18NovTrials\M27.DSG	11-1-2013	16:14:23	582633.000000	11652.660000	0.613281	-0.019531	-0.921875	0.043119	0.272477	0.233945	26.992798	9.887695	17.410278
C:\Users\cware\Desktop\Steller18Nov\18NovTrials\M27.DSG	11-1-2013	16:14:23	582634.000000	11652.680000	0.675781	-0.144531	-0.816406	0.042202	0.273394	0.232110	29.510498	10.833740	8.163452
C:\Users\cware\Desktop\Steller18Nov\18NovTrials\M27.DSG	11-1-2013	16:14:23	582635.000000	11652.700000	0.753906	-0.234375	-0.738281	0.040367	0.275229	0.228440	19.058228	3.753662	0.839233
C:\Users\cware\Desktop\Steller18Nov\18NovTrials\M27.DSG	11-1-2013	16:14:23	582636.000000	11652.720000	0.867188	-0.300781	-0.656250	0.040367	0.276147	0.227523	-1.953125	-12.863159	-7.202148
C:\Users\cware\Desktop\Steller18Nov\18NovTrials\M27.DSG	11-1-2013	16:14:23	582637.000000	11652.740000	0.871094	-0.367188	-0.640625	0.041284	0.277064	0.227523	-21.804810	-26.107788	-6.927490
C:\Users\cware\Desktop\Steller18Nov\18NovTrials\M27.DSG	11-1-2013	16:14:23	582638.000000	11652.760000	0.906250	-0.382813	-0.648438	0.043119	0.272477	0.233028	-45.669556	-51.498413	0.122070
C:\Users\cware\Desktop\Steller18Nov\18NovTrials\M27.DSG	11-1-2013	16:14:23	582639.000000	11652.780000	0.898438	-0.273438	-0.683594	0.045872	0.272477	0.240367	-70.495605	-69.747925	11.138916
C:\Users\cware\Desktop\Steller18Nov\18NovTrials\M27.DSG	11-1-2013	16:14:23	582640.000000	11652.800000	0.898438	-0.078125	-0.703125	0.047706	0.268807	0.244954	-76.873779	-68.374634	11.535645
C:\Users\cware\Desktop\Steller18Nov\18NovTrials\M27.DSG	11-1-2013	16:14:23	582641.000000	11652.820000	1.207031	0.000000	-0.562500	0.053211	0.263303	0.255046	-55.587769	-113.906860	7.904053
C:\Users\cware\Desktop\Steller18Nov\18NovTrials\M27.DSG	11-1-2013	16:14:23	582642.000000	11652.840000	0.816406	-0.089844	-0.570313	0.056881	0.261468	0.260550	-44.128418	-77.514648	50.048828
C:\Users\cware\Desktop\Steller18Nov\18NovTrials\M27.DSG	11-1-2013	16:14:23	582643.000000	11652.860000	0.148438	0.910156	-1.382813	0.056881	0.259633	0.262385	86.212158	-2.105713	56.945801
C:\Users\cware\Desktop\Steller18Nov\18NovTrials\M27.DSG	11-1-2013	16:14:23	582644.000000	11652.880000	0.777344	1.996094	-1.195313	0.057798	0.261468	0.257798	94.985962	-87.799072	-8.209229
C:\Users\cware\Desktop\Steller18Nov\18NovTrials\M27.DSG	11-1-2013	16:14:23	582645.000000	11652.900000	1.300781	1.996094	-0.449219	0.077064	0.280734	0.249541	201.416016	-176.574707	-119.552612
C:\Users\cware\Desktop\Steller18Nov\18NovTrials\M27.DSG	11-1-2013	16:14:23	582646.000000	11652.920000	0.992188	0.949219	-0.730469	0.095413	0.299083	0.239450	318.054199	-138.320923	-93.841553
C:\Users\cware\Desktop\Steller18Nov\18NovTrials\M27.DSG	11-1-2013	16:14:23	582647.000000	11652.940000	-0.609375	-1.468750	-0.437500	0.108257	0.335780	0.191743	383.346558	-38.558960	11.901855
C:\Users\cware\Desktop\Steller18Nov\18NovTrials\M27.DSG	11-1-2013	16:14:23	582648.000000	11652.960000	-1.046875	-2.000000	-0.078125	0.103670	0.340367	0.177064	133.255005	-25.192261	96.481323
C:\Users\cware\Desktop\Steller18Nov\18NovTrials\M27.DSG	11-1-2013	16:14:23	582649.000000	11652.980000	-0.750000	-2.000000	-0.792969	0.088991	0.334862	0.187156	-209.945679	-59.829712	23.391724
C:\Users\cware\Desktop\Steller18Nov\18NovTrials\M27.DSG	11-1-2013	16:14:23	582650.000000	11653.000000	0.484375	-2.000000	-0.605469	0.087156	0.323853	0.211009	-423.736572	17.761230	26.977539
C:\Users\cware\Desktop\Steller18Nov\18NovTrials\M27.DSG	11-1-2013	16:14:23	582651.000000	11653.020000	0.929688	-2.000000	0.070313	0.083486	0.273394	0.267890	-500.000000	-35.217285	88.424683
C:\Users\cware\Desktop\Steller18Nov\18NovTrials\M27.DSG	11-1-2013	16:14:23	582652.000000	11653.040000	0.746094	1.136719	0.937500	0.081651	0.228440	0.301835	-500.000000	-75.225830	82.763672
C:\Users\cware\Desktop\Steller18Nov\18NovTrials\M27.DSG	11-1-2013	16:14:23	582653.000000	11653.060000	-1.093750	1.996094	0.742188	0.079817	0.186239	0.319266	-182.205200	-72.601318	-13.290405
C:\Users\cware\Desktop\Steller18Nov\18NovTrials\M27.DSG	11-1-2013	16:14:23	582654.000000	11653.080000	-0.082031	1.996094	-2.000000	0.085321	0.174312	0.322018	165.863037	29.266357	-43.960571
C:\Users\cware\Desktop\Steller18Nov\18NovTrials\M27.DSG	11-1-2013	16:14:23	582655.000000	11653.100000	-0.281250	1.996094	-1.121094	0.088073	0.193578	0.311009	499.984741	143.707275	-110.092163
C:\Users\cware\Desktop\Steller18Nov\18NovTrials\M27.DSG	11-1-2013	16:14:23	582656.000000	11653.120000	1.996094	1.996094	0.257813	0.144954	0.257798	0.157798	499.984741	-338.439941	-109.634399
C:\Users\cware\Desktop\Steller18Nov\18NovTrials\M27.DSG	11-1-2013	16:14:23	582657.000000	11653.140000	-0.031250	-1.046875	1.996094	0.033028	0.191743	-0.096330	499.984741	266.876221	115.554810
C:\Users\cware\Desktop\Steller18Nov\18NovTrials\M27.DSG	11-1-2013	16:14:23	582658.000000	11653.160000	-1.707031	-2.000000	1.996094	0.088073	0.369725	0.077982	226.181030	-237.319946	90.911865
C:\Users\cware\Desktop\Steller18Nov\18NovTrials\M27.DSG	11-1-2013	16:14:23	582659.000000	11653.180000	-0.195313	-2.000000	0.632813	0.082569	0.355963	0.111927	-369.949341	-6.881714	94.940186
C:\Users\cware\Desktop\Steller18Nov\18NovTrials\M27.DSG	11-1-2013	16:14:23	582660.000000	11653.200000	-0.195313	-2.000000	0.632813	0.077982	0.326606	0.200000	-500.000000	-53.894043	-12.542725
C:\Users\cware\Desktop\Steller18Nov\18NovTrials\M27.DSG	11-1-2013	16:14:23	582661.000000	11653.220000	0.250000	-0.445313	1.996094	0.077064	0.292661	0.250459	-500.000000	225.357056	35.430908
C:\Users\cware\Desktop\Steller18Nov\18NovTrials\M27.DSG	11-1-2013	16:14:23	582662.000000	11653.240000	0.535156	1.996094	1.996094	0.067890	0.188991	0.314679	-500.000000	-45.928955	-93.383789
C:\Users\cware\Desktop\Steller18Nov\18NovTrials\M27.DSG	11-1-2013	16:14:23	582663.000000	11653.260000	1.078125	1.996094	-1.914063	0.070642	0.158716	0.323853	-273.391724	36.743164	30.593872
C:\Users\cware\Desktop\Steller18Nov\18NovTrials\M27.DSG	11-1-2013	16:14:23	582664.000000	11653.280000	0.996094	1.996094	-0.820313	0.093578	0.140367	0.322936	23.513794	-149.520874	-77.606201
C:\Users\cware\Desktop\Steller18Nov\18NovTrials\M27.DSG	11-1-2013	16:14:23	582665.000000	11653.300000	-0.656250	1.996094	-2.000000	0.102752	0.156881	0.295413	499.984741	67.474365	4.394531
C:\Users\cware\Desktop\Steller18Nov\18NovTrials\M27.DSG	11-1-2013	16:14:23	582666.000000	11653.320000	0.699219	1.996094	0.398438	0.101835	0.164220	0.202752	499.984741	55.664063	4.043579
C:\Users\cware\Desktop\Steller18Nov\18NovTrials\M27.DSG	11-1-2013	16:14:23	582667.000000	11653.340000	0.390625	-2.000000	1.996094	0.014679	0.320183	0.106422	499.984741	-97.885132	59.432983
C:\Users\cware\Desktop\Steller18Nov\18NovTrials\M27.DSG	11-1-2013	16:14:23	582668.000000	11653.360000	-0.390625	-2.000000	-0.265625	0.077982	0.331193	0.189908	132.003784	125.625610	84.411621
C:\Users\cware\Desktop\Steller18Nov\18NovTrials\M27.DSG	11-1-2013	16:14:23	582669.000000	11653.380000	0.300781	-2.000000	0.468750	0.066972	0.304587	0.220183	-500.000000	27.450562	-148.635864
C:\Users\cware\Desktop\Steller18Nov\18NovTrials\M27.DSG	11-1-2013	16:14:23	582670.000000	11653.400000	-0.394531	-1.742188	0.441406	0.075229	0.283486	0.257798	-500.000000	363.082886	-34.927368
C:\Users\cware\Desktop\Steller18Nov\18NovTrials\M27.DSG	11-1-2013	16:14:23	582671.000000	11653.420000	1.996094	-0.539063	1.996094	0.044037	0.185321	0.299083	-500.000000	-351.638794	-21.865845
C:\Users\cware\Desktop\Steller18Nov\18NovTrials\M27.DSG	11-1-2013	16:14:23	582672.000000	11653.440000	1.601563	1.996094	1.371094	0.067890	0.143119	0.325688	-500.000000	-236.480713	-27.450562
C:\Users\cware\Desktop\Steller18Nov\18NovTrials\M27.DSG	11-1-2013	16:14:23	582673.000000	11653.460000	-0.589844	1.996094	-0.285156	0.103670	0.086239	0.340367	-2.334595	53.558350	54.138184
C:\Users\cware\Desktop\Steller18Nov\18NovTrials\M27.DSG	11-1-2013	16:14:23	582674.000000	11653.480000	-0.117188	1.996094	-2.000000	0.092661	0.094495	0.337615	469.284058	106.124878	30.105591
C:\Users\cware\Desktop\Steller18Nov\18NovTrials\M27.DSG	11-1-2013	16:14:23	582675.000000	11653.500000	1.203125	1.996094	-1.945313	0.082569	0.156881	0.326606	499.984741	-2.639771	76.019287
C:\Users\cware\Desktop\Steller18Nov\18NovTrials\M27.DSG	11-1-2013	16:14:23	582676.000000	11653.520000	0.394531	0.660156	1.996094	0.080734	0.211009	0.303670	499.984741	44.128418	69.412231
[truncated: 19,519 more rows]
