# Supplementary material for: Averaged Propulsive Body Acceleration (APBA) Can Be Calculated from Biologging Tags That Incorporate Gyroscopes and Accelerometers to Estimate Swimming Speed, Hydrodynamic Drag and Energy Expenditure for Steller Sea Lions
Source: PLoS One. 2016 Jun 10;11(6):e0157326. doi: 10.1371/journal.pone.0157326 (PMC4902303; doi:10.1371/journal.pone.0157326)
Supplement: S2 Data — Each file contains a 50Hz time series. Provided are calibrated accelerometer and gyro measurements, together with the estimated gravity vector, and the estimated dynamic accelerations by the different methods. The small files with the suffix.txt are configuration files used in C++ processing. (ZIP) [file pone.0157326.s002.zip › BoniNov_18/M27_PTMP_18_11_13.csv]

FileName	FileDate	FileTime	Sample	Time from Start (s)	Pressure	Temperature
C:\Users\cware\Desktop\Steller18Nov\18NovTrials\M27.DSG	11-1-2013	16:14:23	145196.000000	14519.600000	49460.133717	20.000000
C:\Users\cware\Desktop\Steller18Nov\18NovTrials\M27.DSG	11-1-2013	16:14:23	145197.000000	14519.700000	49461.253566	20.000000
C:\Users\cware\Desktop\Steller18Nov\18NovTrials\M27.DSG	11-1-2013	16:14:23	145198.000000	14519.800000	49460.208043	20.000000
C:\Users\cware\Desktop\Steller18Nov\18NovTrials\M27.DSG	11-1-2013	16:14:23	145199.000000	14519.900000	49462.423570	20.000000
C:\Users\cware\Desktop\Steller18Nov\18NovTrials\M27.DSG	11-1-2013	16:14:23	145200.000000	14520.000000	49459.386747	20.000000
C:\Users\cware\Desktop\Steller18Nov\18NovTrials\M27.DSG	11-1-2013	16:14:23	145201.000000	14520.100000	49461.228497	20.000000
C:\Users\cware\Desktop\Steller18Nov\18NovTrials\M27.DSG	11-1-2013	16:14:23	145202.000000	14520.200000	49462.323737	20.000000
C:\Users\cware\Desktop\Steller18Nov\18NovTrials\M27.DSG	11-1-2013	16:14:23	145203.000000	14520.300000	49459.959141	20.000000
C:\Users\cware\Desktop\Steller18Nov\18NovTrials\M27.DSG	11-1-2013	16:14:23	145204.000000	14520.400000	49460.033897	20.000000
C:\Users\cware\Desktop\Steller18Nov\18NovTrials\M27.DSG	11-1-2013	16:14:23	145205.000000	14520.500000	49460.058918	20.000000
C:\Users\cware\Desktop\Steller18Nov\18NovTrials\M27.DSG	11-1-2013	16:14:23	145206.000000	14520.600000	49462.448218	20.000000
C:\Users\cware\Desktop\Steller18Nov\18NovTrials\M27.DSG	11-1-2013	16:14:23	145207.000000	14520.700000	49461.576993	20.000000
C:\Users\cware\Desktop\Steller18Nov\18NovTrials\M27.DSG	11-1-2013	16:14:23	145208.000000	14520.800000	49459.162477	20.000000
C:\Users\cware\Desktop\Steller18Nov\18NovTrials\M27.DSG	11-1-2013	16:14:23	145209.000000	14520.900000	49460.357281	20.000000
C:\Users\cware\Desktop\Steller18Nov\18NovTrials\M27.DSG	11-1-2013	16:14:23	145210.000000	14521.000000	49460.407067	20.000000
C:\Users\cware\Desktop\Steller18Nov\18NovTrials\M27.DSG	11-1-2013	16:14:23	145211.000000	14521.100000	49462.024927	20.000000
C:\Users\cware\Desktop\Steller18Nov\18NovTrials\M27.DSG	11-1-2013	16:14:23	145212.000000	14521.200000	49461.302940	20.000000
C:\Users\cware\Desktop\Steller18Nov\18NovTrials\M27.DSG	11-1-2013	16:14:23	145213.000000	14521.300000	49460.705421	20.000000
C:\Users\cware\Desktop\Steller18Nov\18NovTrials\M27.DSG	11-1-2013	16:14:23	145214.000000	14521.400000	49461.775852	20.000000
C:\Users\cware\Desktop\Steller18Nov\18NovTrials\M27.DSG	11-1-2013	16:14:23	145215.000000	14521.500000	49460.257395	20.000000
C:\Users\cware\Desktop\Steller18Nov\18NovTrials\M27.DSG	11-1-2013	16:14:23	145216.000000	14521.600000	49461.427026	20.000000
C:\Users\cware\Desktop\Steller18Nov\18NovTrials\M27.DSG	11-1-2013	16:14:23	145217.000000	14521.700000	49460.307000	20.000000
C:\Users\cware\Desktop\Steller18Nov\18NovTrials\M27.DSG	11-1-2013	16:14:23	145218.000000	14521.800000	49461.153260	20.000000
C:\Users\cware\Desktop\Steller18Nov\18NovTrials\M27.DSG	11-1-2013	16:14:23	145219.000000	14521.900000	49462.621778	20.000000
C:\Users\cware\Desktop\Steller18Nov\18NovTrials\M27.DSG	11-1-2013	16:14:23	145220.000000	14522.000000	49460.431559	20.000000
C:\Users\cware\Desktop\Steller18Nov\18NovTrials\M27.DSG	11-1-2013	16:14:23	145221.000000	14522.100000	49461.078287	20.000000
C:\Users\cware\Desktop\Steller18Nov\18NovTrials\M27.DSG	11-1-2013	16:14:23	145222.000000	14522.200000	49462.248192	20.000000
C:\Users\cware\Desktop\Steller18Nov\18NovTrials\M27.DSG	11-1-2013	16:14:23	145223.000000	14522.300000	49464.488449	20.000000
C:\Users\cware\Desktop\Steller18Nov\18NovTrials\M27.DSG	11-1-2013	16:14:23	145224.000000	14522.400000	49461.128143	20.000000
C:\Users\cware\Desktop\Steller18Nov\18NovTrials\M27.DSG	11-1-2013	16:14:23	145225.000000	14522.500000	49460.804512	20.000000
C:\Users\cware\Desktop\Steller18Nov\18NovTrials\M27.DSG	11-1-2013	16:14:23	145226.000000	14522.600000	49461.153099	20.000000
C:\Users\cware\Desktop\Steller18Nov\18NovTrials\M27.DSG	11-1-2013	16:14:23	145227.000000	14522.700000	49462.472406	20.000000
C:\Users\cware\Desktop\Steller18Nov\18NovTrials\M27.DSG	11-1-2013	16:14:23	145228.000000	14522.800000	49462.323342	20.000000
C:\Users\cware\Desktop\Steller18Nov\18NovTrials\M27.DSG	11-1-2013	16:14:23	145229.000000	14522.900000	49462.497640	20.000000
C:\Users\cware\Desktop\Steller18Nov\18NovTrials\M27.DSG	11-1-2013	16:14:23	145230.000000	14523.000000	49462.821136	20.000000
C:\Users\cware\Desktop\Steller18Nov\18NovTrials\M27.DSG	11-1-2013	16:14:23	145231.000000	14523.100000	49463.990772	20.000000
C:\Users\cware\Desktop\Steller18Nov\18NovTrials\M27.DSG	11-1-2013	16:14:23	145232.000000	14523.200000	49463.294144	20.000000
C:\Users\cware\Desktop\Steller18Nov\18NovTrials\M27.DSG	11-1-2013	16:14:23	145233.000000	14523.300000	49460.729679	20.000000
C:\Users\cware\Desktop\Steller18Nov\18NovTrials\M27.DSG	11-1-2013	16:14:23	145234.000000	14523.400000	49460.854151	20.000000
C:\Users\cware\Desktop\Steller18Nov\18NovTrials\M27.DSG	11-1-2013	16:14:23	145235.000000	14523.500000	49459.833875	20.000000
C:\Users\cware\Desktop\Steller18Nov\18NovTrials\M27.DSG	11-1-2013	16:14:23	145236.000000	14523.600000	49462.024116	20.000000
C:\Users\cware\Desktop\Steller18Nov\18NovTrials\M27.DSG	11-1-2013	16:14:23	145237.000000	14523.700000	49460.829334	20.000000
C:\Users\cware\Desktop\Steller18Nov\18NovTrials\M27.DSG	11-1-2013	16:14:23	145238.000000	14523.800000	49460.953728	20.000000
C:\Users\cware\Desktop\Steller18Nov\18NovTrials\M27.DSG	11-1-2013	16:14:23	145239.000000	14523.900000	49461.526170	20.000000
C:\Users\cware\Desktop\Steller18Nov\18NovTrials\M27.DSG	11-1-2013	16:14:23	145240.000000	14524.000000	49461.376598	20.000000
C:\Users\cware\Desktop\Steller18Nov\18NovTrials\M27.DSG	11-1-2013	16:14:23	145241.000000	14524.100000	49460.679649	20.000000
C:\Users\cware\Desktop\Steller18Nov\18NovTrials\M27.DSG	11-1-2013	16:14:23	145242.000000	14524.200000	49461.077424	20.000000
C:\Users\cware\Desktop\Steller18Nov\18NovTrials\M27.DSG	11-1-2013	16:14:23	145243.000000	14524.300000	49463.666273	20.000000
C:\Users\cware\Desktop\Steller18Nov\18NovTrials\M27.DSG	11-1-2013	16:14:23	145244.000000	14524.400000	49461.425981	20.000000
C:\Users\cware\Desktop\Steller18Nov\18NovTrials\M27.DSG	11-1-2013	16:14:23	145245.000000	14524.500000	49461.500403	20.000000
C:\Users\cware\Desktop\Steller18Nov\18NovTrials\M27.DSG	11-1-2013	16:14:23	145246.000000	14524.600000	49464.039283	20.000000
C:\Users\cware\Desktop\Steller18Nov\18NovTrials\M27.DSG	11-1-2013	16:14:23	145247.000000	14524.700000	49463.118107	20.000000
C:\Users\cware\Desktop\Steller18Nov\18NovTrials\M27.DSG	11-1-2013	16:14:23	145248.000000	14524.800000	49461.127159	20.000000
C:\Users\cware\Desktop\Steller18Nov\18NovTrials\M27.DSG	11-1-2013	16:14:23	145249.000000	14524.900000	49461.002881	20.000000
C:\Users\cware\Desktop\Steller18Nov\18NovTrials\M27.DSG	11-1-2013	16:14:23	145250.000000	14525.000000	49463.865531	20.000000
C:\Users\cware\Desktop\Steller18Nov\18NovTrials\M27.DSG	11-1-2013	16:14:23	145251.000000	14525.100000	49464.637019	20.000000
C:\Users\cware\Desktop\Steller18Nov\18NovTrials\M27.DSG	11-1-2013	16:14:23	145252.000000	14525.200000	49462.147942	20.000000
C:\Users\cware\Desktop\Steller18Nov\18NovTrials\M27.DSG	11-1-2013	16:14:23	145253.000000	14525.300000	49466.678213	20.000000
C:\Users\cware\Desktop\Steller18Nov\18NovTrials\M27.DSG	11-1-2013	16:14:23	145254.000000	14525.400000	49466.230331	20.000000
C:\Users\cware\Desktop\Steller18Nov\18NovTrials\M27.DSG	11-1-2013	16:14:23	145255.000000	14525.500000	49465.682607	20.000000
C:\Users\cware\Desktop\Steller18Nov\18NovTrials\M27.DSG	11-1-2013	16:14:23	145256.000000	14525.600000	49464.114342	20.000000
C:\Users\cware\Desktop\Steller18Nov\18NovTrials\M27.DSG	11-1-2013	16:14:23	145257.000000	14525.700000	49466.379312	20.000000
C:\Users\cware\Desktop\Steller18Nov\18NovTrials\M27.DSG	11-1-2013	16:14:23	145258.000000	14525.800000	49464.636923	20.000000
C:\Users\cware\Desktop\Steller18Nov\18NovTrials\M27.DSG	11-1-2013	16:14:23	145259.000000	14525.900000	49464.487330	20.000000
C:\Users\cware\Desktop\Steller18Nov\18NovTrials\M27.DSG	11-1-2013	16:14:23	145260.000000	14526.000000	49464.984851	20.000000
C:\Users\cware\Desktop\Steller18Nov\18NovTrials\M27.DSG	11-1-2013	16:14:23	145261.000000	14526.100000	49463.914888	20.000000
C:\Users\cware\Desktop\Steller18Nov\18NovTrials\M27.DSG	11-1-2013	16:14:23	145262.000000	14526.200000	49464.835431	20.000000
C:\Users\cware\Desktop\Steller18Nov\18NovTrials\M27.DSG	11-1-2013	16:14:23	145263.000000	14526.300000	49464.163547	20.000000
C:\Users\cware\Desktop\Steller18Nov\18NovTrials\M27.DSG	11-1-2013	16:14:23	145264.000000	14526.400000	49463.367000	20.000000
C:\Users\cware\Desktop\Steller18Nov\18NovTrials\M27.DSG	11-1-2013	16:14:23	145265.000000	14526.500000	49465.134145	20.000000
C:\Users\cware\Desktop\Steller18Nov\18NovTrials\M27.DSG	11-1-2013	16:14:23	145266.000000	14526.600000	49462.346199	20.000000
C:\Users\cware\Desktop\Steller18Nov\18NovTrials\M27.DSG	11-1-2013	16:14:23	145267.000000	14526.700000	49460.006048	20.000000
C:\Users\cware\Desktop\Steller18Nov\18NovTrials\M27.DSG	11-1-2013	16:14:23	145268.000000	14526.800000	49460.628705	20.000000
C:\Users\cware\Desktop\Steller18Nov\18NovTrials\M27.DSG	11-1-2013	16:14:23	145269.000000	14526.900000	49459.806841	20.000000
C:\Users\cware\Desktop\Steller18Nov\18NovTrials\M27.DSG	11-1-2013	16:14:23	145270.000000	14527.000000	49461.923069	20.000000
C:\Users\cware\Desktop\Steller18Nov\18NovTrials\M27.DSG	11-1-2013	16:14:23	145271.000000	14527.100000	49463.689872	20.000000
C:\Users\cware\Desktop\Steller18Nov\18NovTrials\M27.DSG	11-1-2013	16:14:23	145272.000000	14527.200000	49461.474692	20.000000
C:\Users\cware\Desktop\Steller18Nov\18NovTrials\M27.DSG	11-1-2013	16:14:23	145273.000000	14527.300000	49462.768561	20.000000
C:\Users\cware\Desktop\Steller18Nov\18NovTrials\M27.DSG	11-1-2013	16:14:23	145274.000000	14527.400000	49461.971610	20.000000
C:\Users\cware\Desktop\Steller18Nov\18NovTrials\M27.DSG	11-1-2013	16:14:23	145275.000000	14527.500000	49460.926365	20.000000
C:\Users\cware\Desktop\Steller18Nov\18NovTrials\M27.DSG	11-1-2013	16:14:23	145276.000000	14527.600000	49462.021527	20.000000
C:\Users\cware\Desktop\Steller18Nov\18NovTrials\M27.DSG	11-1-2013	16:14:23	145277.000000	14527.700000	49461.274345	20.000000
C:\Users\cware\Desktop\Steller18Nov\18NovTrials\M27.DSG	11-1-2013	16:14:23	145278.000000	14527.800000	49459.955589	20.000000
C:\Users\cware\Desktop\Steller18Nov\18NovTrials\M27.DSG	11-1-2013	16:14:23	145279.000000	14527.900000	49460.851353	20.000000
C:\Users\cware\Desktop\Steller18Nov\18NovTrials\M27.DSG	11-1-2013	16:14:23	145280.000000	14528.000000	49458.038603	20.000000
C:\Users\cware\Desktop\Steller18Nov\18NovTrials\M27.DSG	11-1-2013	16:14:23	145281.000000	14528.100000	49460.204282	20.000000
C:\Users\cware\Desktop\Steller18Nov\18NovTrials\M27.DSG	11-1-2013	16:14:23	145282.000000	14528.200000	49459.980081	20.000000
C:\Users\cware\Desktop\Steller18Nov\18NovTrials\M27.DSG	11-1-2013	16:14:23	145283.000000	14528.300000	49463.091533	20.000000
C:\Users\cware\Desktop\Steller18Nov\18NovTrials\M27.DSG	11-1-2013	16:14:23	145284.000000	14528.400000	49463.663814	20.000000
C:\Users\cware\Desktop\Steller18Nov\18NovTrials\M27.DSG	11-1-2013	16:14:23	145285.000000	14528.500000	49464.559622	20.000000
C:\Users\cware\Desktop\Steller18Nov\18NovTrials\M27.DSG	11-1-2013	16:14:23	145286.000000	14528.600000	49467.222818	20.000000
C:\Users\cware\Desktop\Steller18Nov\18NovTrials\M27.DSG	11-1-2013	16:14:23	145287.000000	14528.700000	49465.480056	20.000000
C:\Users\cware\Desktop\Steller18Nov\18NovTrials\M27.DSG	11-1-2013	16:14:23	145288.000000	14528.800000	49464.136500	20.000000
C:\Users\cware\Desktop\Steller18Nov\18NovTrials\M27.DSG	11-1-2013	16:14:23	145289.000000	14528.900000	49466.351433	20.000000
C:\Users\cware\Desktop\Steller18Nov\18NovTrials\M27.DSG	11-1-2013	16:14:23	145290.000000	14529.000000	49464.609252	20.000000
C:\Users\cware\Desktop\Steller18Nov\18NovTrials\M27.DSG	11-1-2013	16:14:23	145291.000000	14529.100000	49463.363963	20.000000
C:\Users\cware\Desktop\Steller18Nov\18NovTrials\M27.DSG	11-1-2013	16:14:23	145292.000000	14529.200000	49463.837331	20.000000
C:\Users\cware\Desktop\Steller18Nov\18NovTrials\M27.DSG	11-1-2013	16:14:23	145293.000000	14529.300000	49463.687486	20.000000
C:\Users\cware\Desktop\Steller18Nov\18NovTrials\M27.DSG	11-1-2013	16:14:23	145294.000000	14529.400000	49461.645611	20.000000
C:\Users\cware\Desktop\Steller18Nov\18NovTrials\M27.DSG	11-1-2013	16:14:23	145295.000000	14529.500000	49461.820295	20.000000
C:\Users\cware\Desktop\Steller18Nov\18NovTrials\M27.DSG	11-1-2013	16:14:23	145296.000000	14529.600000	49463.836450	20.000000
C:\Users\cware\Desktop\Steller18Nov\18NovTrials\M27.DSG	11-1-2013	16:14:23	145297.000000	14529.700000	49461.322301	20.000000
C:\Users\cware\Desktop\Steller18Nov\18NovTrials\M27.DSG	11-1-2013	16:14:23	145298.000000	14529.800000	49460.998162	20.000000
C:\Users\cware\Desktop\Steller18Nov\18NovTrials\M27.DSG	11-1-2013	16:14:23	145299.000000	14529.900000	49461.943991	20.000000
C:\Users\cware\Desktop\Steller18Nov\18NovTrials\M27.DSG	11-1-2013	16:14:23	145300.000000	14530.000000	49462.615944	20.000000
C:\Users\cware\Desktop\Steller18Nov\18NovTrials\M27.DSG	11-1-2013	16:14:23	145301.000000	14530.100000	49460.798726	20.000000
C:\Users\cware\Desktop\Steller18Nov\18NovTrials\M27.DSG	11-1-2013	16:14:23	145302.000000	14530.200000	49459.528937	20.000000
C:\Users\cware\Desktop\Steller18Nov\18NovTrials\M27.DSG	11-1-2013	16:14:23	145303.000000	14530.300000	49460.674327	20.000000
C:\Users\cware\Desktop\Steller18Nov\18NovTrials\M27.DSG	11-1-2013	16:14:23	145304.000000	14530.400000	49460.027070	20.000000
C:\Users\cware\Desktop\Steller18Nov\18NovTrials\M27.DSG	11-1-2013	16:14:23	145305.000000	14530.500000	49460.176190	20.000000
C:\Users\cware\Desktop\Steller18Nov\18NovTrials\M27.DSG	11-1-2013	16:14:23	145306.000000	14530.600000	49457.637783	20.000000
C:\Users\cware\Desktop\Steller18Nov\18NovTrials\M27.DSG	11-1-2013	16:14:23	145307.000000	14530.700000	49467.469819	20.000000
C:\Users\cware\Desktop\Steller18Nov\18NovTrials\M27.DSG	11-1-2013	16:14:23	145308.000000	14530.800000	49485.838943	20.000000
C:\Users\cware\Desktop\Steller18Nov\18NovTrials\M27.DSG	11-1-2013	16:14:23	145309.000000	14530.900000	49505.229219	20.000000
C:\Users\cware\Desktop\Steller18Nov\18NovTrials\M27.DSG	11-1-2013	16:14:23	145310.000000	14531.000000	49525.316548	20.000000
C:\Users\cware\Desktop\Steller18Nov\18NovTrials\M27.DSG	11-1-2013	16:14:23	145311.000000	14531.100000	49545.104308	20.000000
C:\Users\cware\Desktop\Steller18Nov\18NovTrials\M27.DSG	11-1-2013	16:14:23	145312.000000	14531.200000	49562.403451	20.000000
C:\Users\cware\Desktop\Steller18Nov\18NovTrials\M27.DSG	11-1-2013	16:14:23	145313.000000	14531.300000	49582.689626	20.000000
C:\Users\cware\Desktop\Steller18Nov\18NovTrials\M27.DSG	11-1-2013	16:14:23	145314.000000	14531.400000	49595.110081	20.000000
C:\Users\cware\Desktop\Steller18Nov\18NovTrials\M27.DSG	11-1-2013	16:14:23	145315.000000	14531.500000	49602.427868	20.000000
C:\Users\cware\Desktop\Steller18Nov\18NovTrials\M27.DSG	11-1-2013	16:14:23	145316.000000	14531.600000	49615.196849	20.000000
C:\Users\cware\Desktop\Steller18Nov\18NovTrials\M27.DSG	11-1-2013	16:14:23	145317.000000	14531.700000	49624.057866	20.000000
C:\Users\cware\Desktop\Steller18Nov\18NovTrials\M27.DSG	11-1-2013	16:14:23	145318.000000	14531.800000	49627.890835	20.000000
C:\Users\cware\Desktop\Steller18Nov\18NovTrials\M27.DSG	11-1-2013	16:14:23	145319.000000	14531.900000	49623.833577	20.000000
C:\Users\cware\Desktop\Steller18Nov\18NovTrials\M27.DSG	11-1-2013	16:14:23	145320.000000	14532.000000	49618.133237	20.000000
C:\Users\cware\Desktop\Steller18Nov\18NovTrials\M27.DSG	11-1-2013	16:14:23	145321.000000	14532.100000	49610.391972	20.000000
C:\Users\cware\Desktop\Steller18Nov\18NovTrials\M27.DSG	11-1-2013	16:14:23	145322.000000	14532.200000	49612.756258	20.000000
C:\Users\cware\Desktop\Steller18Nov\18NovTrials\M27.DSG	11-1-2013	16:14:23	145323.000000	14532.300000	49612.208804	20.000000
C:\Users\cware\Desktop\Steller18Nov\18NovTrials\M27.DSG	11-1-2013	16:14:23	145324.000000	14532.400000	49615.593574	20.000000
C:\Users\cware\Desktop\Steller18Nov\18NovTrials\M27.DSG	11-1-2013	16:14:23	145325.000000	14532.500000	49611.461673	20.000000
C:\Users\cware\Desktop\Steller18Nov\18NovTrials\M27.DSG	11-1-2013	16:14:23	145326.000000	14532.600000	49612.880148	20.000000
C:\Users\cware\Desktop\Steller18Nov\18NovTrials\M27.DSG	11-1-2013	16:14:23	145327.000000	14532.700000	49611.162754	20.000000
C:\Users\cware\Desktop\Steller18Nov\18NovTrials\M27.DSG	11-1-2013	16:14:23	145328.000000	14532.800000	49609.196137	20.000000
C:\Users\cware\Desktop\Steller18Nov\18NovTrials\M27.DSG	11-1-2013	16:14:23	145329.000000	14532.900000	49604.093348	20.000000
C:\Users\cware\Desktop\Steller18Nov\18NovTrials\M27.DSG	11-1-2013	16:14:23	145330.000000	14533.000000	49596.775209	20.000000
C:\Users\cware\Desktop\Steller18Nov\18NovTrials\M27.DSG	11-1-2013	16:14:23	145331.000000	14533.100000	49598.044460	20.000000
C:\Users\cware\Desktop\Steller18Nov\18NovTrials\M27.DSG	11-1-2013	16:14:23	145332.000000	14533.200000	49591.846365	20.000000
C:\Users\cware\Desktop\Steller18Nov\18NovTrials\M27.DSG	11-1-2013	16:14:23	145333.000000	14533.300000	49591.447848	20.000000
C:\Users\cware\Desktop\Steller18Nov\18NovTrials\M27.DSG	11-1-2013	16:14:23	145334.000000	14533.400000	49590.028951	20.000000
C:\Users\cware\Desktop\Steller18Nov\18NovTrials\M27.DSG	11-1-2013	16:14:23	145335.000000	14533.500000	49584.851310	20.000000
C:\Users\cware\Desktop\Steller18Nov\18NovTrials\M27.DSG	11-1-2013	16:14:23	145336.000000	14533.600000	49572.928380	20.000000
C:\Users\cware\Desktop\Steller18Nov\18NovTrials\M27.DSG	11-1-2013	16:14:23	145337.000000	14533.700000	49559.063973	20.000000
C:\Users\cware\Desktop\Steller18Nov\18NovTrials\M27.DSG	11-1-2013	16:14:23	145338.000000	14533.800000	49555.529257	20.000000
C:\Users\cware\Desktop\Steller18Nov\18NovTrials\M27.DSG	11-1-2013	16:14:23	145339.000000	14533.900000	49551.023908	20.000000
C:\Users\cware\Desktop\Steller18Nov\18NovTrials\M27.DSG	11-1-2013	16:14:23	145340.000000	14534.000000	49542.212266	20.000000
C:\Users\cware\Desktop\Steller18Nov\18NovTrials\M27.DSG	11-1-2013	16:14:23	145341.000000	14534.100000	49533.151869	20.000000
C:\Users\cware\Desktop\Steller18Nov\18NovTrials\M27.DSG	11-1-2013	16:14:23	145342.000000	14534.200000	49516.723791	20.000000
C:\Users\cware\Desktop\Steller18Nov\18NovTrials\M27.DSG	11-1-2013	16:14:23	145343.000000	14534.300000	49504.551705	20.000000
C:\Users\cware\Desktop\Steller18Nov\18NovTrials\M27.DSG	11-1-2013	16:14:23	145344.000000	14534.400000	49490.264242	20.000000
C:\Users\cware\Desktop\Steller18Nov\18NovTrials\M27.DSG	11-1-2013	16:14:23	145345.000000	14534.500000	49454.769456	20.000000
C:\Users\cware\Desktop\Steller18Nov\18NovTrials\M27.DSG	11-1-2013	16:14:23	145346.000000	14534.600000	49438.739024	20.000000
C:\Users\cware\Desktop\Steller18Nov\18NovTrials\M27.DSG	11-1-2013	16:14:23	145347.000000	14534.700000	49458.178602	20.000000
C:\Users\cware\Desktop\Steller18Nov\18NovTrials\M27.DSG	11-1-2013	16:14:23	145348.000000	14534.800000	49459.945743	20.000000
C:\Users\cware\Desktop\Steller18Nov\18NovTrials\M27.DSG	11-1-2013	16:14:23	145349.000000	14534.900000	49458.476939	20.000000
C:\Users\cware\Desktop\Steller18Nov\18NovTrials\M27.DSG	11-1-2013	16:14:23	145350.000000	14535.000000	49457.381218	20.000000
C:\Users\cware\Desktop\Steller18Nov\18NovTrials\M27.DSG	11-1-2013	16:14:23	145351.000000	14535.100000	49458.252169	20.000000
C:\Users\cware\Desktop\Steller18Nov\18NovTrials\M27.DSG	11-1-2013	16:14:23	145352.000000	14535.200000	49458.426159	20.000000
C:\Users\cware\Desktop\Steller18Nov\18NovTrials\M27.DSG	11-1-2013	16:14:23	145353.000000	14535.300000	49459.520822	20.000000
C:\Users\cware\Desktop\Steller18Nov\18NovTrials\M27.DSG	11-1-2013	16:14:23	145354.000000	14535.400000	49461.711149	20.000000
C:\Users\cware\Desktop\Steller18Nov\18NovTrials\M27.DSG	11-1-2013	16:14:23	145355.000000	14535.500000	49460.167537	20.000000
C:\Users\cware\Desktop\Steller18Nov\18NovTrials\M27.DSG	11-1-2013	16:14:23	145356.000000	14535.600000	49463.079660	20.000000
C:\Users\cware\Desktop\Steller18Nov\18NovTrials\M27.DSG	11-1-2013	16:14:23	145357.000000	14535.700000	49458.325558	20.000000
C:\Users\cware\Desktop\Steller18Nov\18NovTrials\M27.DSG	11-1-2013	16:14:23	145358.000000	14535.800000	49460.142650	20.000000
C:\Users\cware\Desktop\Steller18Nov\18NovTrials\M27.DSG	11-1-2013	16:14:23	145359.000000	14535.900000	49459.794085	20.000000
C:\Users\cware\Desktop\Steller18Nov\18NovTrials\M27.DSG	11-1-2013	16:14:23	145360.000000	14536.000000	49460.192372	20.000000
C:\Users\cware\Desktop\Steller18Nov\18NovTrials\M27.DSG	11-1-2013	16:14:23	145361.000000	14536.100000	49457.977097	20.000000
C:\Users\cware\Desktop\Steller18Nov\18NovTrials\M27.DSG	11-1-2013	16:14:23	145362.000000	14536.200000	49461.237656	20.000000
C:\Users\cware\Desktop\Steller18Nov\18NovTrials\M27.DSG	11-1-2013	16:14:23	145363.000000	14536.300000	49459.495081	20.000000
C:\Users\cware\Desktop\Steller18Nov\18NovTrials\M27.DSG	11-1-2013	16:14:23	145364.000000	14536.400000	49461.063085	20.000000
C:\Users\cware\Desktop\Steller18Nov\18NovTrials\M27.DSG	11-1-2013	16:14:23	145365.000000	14536.500000	49459.320809	20.000000
C:\Users\cware\Desktop\Steller18Nov\18NovTrials\M27.DSG	11-1-2013	16:14:23	145366.000000	14536.600000	49460.241794	20.000000
C:\Users\cware\Desktop\Steller18Nov\18NovTrials\M27.DSG	11-1-2013	16:14:23	145367.000000	14536.700000	49459.868242	20.000000
C:\Users\cware\Desktop\Steller18Nov\18NovTrials\M27.DSG	11-1-2013	16:14:23	145368.000000	14536.800000	49459.494942	20.000000
C:\Users\cware\Desktop\Steller18Nov\18NovTrials\M27.DSG	11-1-2013	16:14:23	145369.000000	14536.900000	49457.329618	20.000000
C:\Users\cware\Desktop\Steller18Nov\18NovTrials\M27.DSG	11-1-2013	16:14:23	145370.000000	14537.000000	49457.304654	20.000000
C:\Users\cware\Desktop\Steller18Nov\18NovTrials\M27.DSG	11-1-2013	16:14:23	145371.000000	14537.100000	49459.768968	20.000000
C:\Users\cware\Desktop\Steller18Nov\18NovTrials\M27.DSG	11-1-2013	16:14:23	145372.000000	14537.200000	49456.682435	20.000000
C:\Users\cware\Desktop\Steller18Nov\18NovTrials\M27.DSG	11-1-2013	16:14:23	145373.000000	14537.300000	49460.689563	20.000000
C:\Users\cware\Desktop\Steller18Nov\18NovTrials\M27.DSG	11-1-2013	16:14:23	145374.000000	14537.400000	49460.192025	20.000000
C:\Users\cware\Desktop\Steller18Nov\18NovTrials\M27.DSG	11-1-2013	16:14:23	145375.000000	14537.500000	49458.723320	20.000000
C:\Users\cware\Desktop\Steller18Nov\18NovTrials\M27.DSG	11-1-2013	16:14:23	145376.000000	14537.600000	49459.594332	20.000000
C:\Users\cware\Desktop\Steller18Nov\18NovTrials\M27.DSG	11-1-2013	16:14:23	145377.000000	14537.700000	49460.241299	20.000000
C:\Users\cware\Desktop\Steller18Nov\18NovTrials\M27.DSG	11-1-2013	16:14:23	145378.000000	14537.800000	49461.112702	20.000000
C:\Users\cware\Desktop\Steller18Nov\18NovTrials\M27.DSG	11-1-2013	16:14:23	145379.000000	14537.900000	49459.644036	20.000000
C:\Users\cware\Desktop\Steller18Nov\18NovTrials\M27.DSG	11-1-2013	16:14:23	145380.000000	14538.000000	49460.764492	20.000000
C:\Users\cware\Desktop\Steller18Nov\18NovTrials\M27.DSG	11-1-2013	16:14:23	145381.000000	14538.100000	49460.913600	20.000000
C:\Users\cware\Desktop\Steller18Nov\18NovTrials\M27.DSG	11-1-2013	16:14:23	145382.000000	14538.200000	49461.087750	20.000000
C:\Users\cware\Desktop\Steller18Nov\18NovTrials\M27.DSG	11-1-2013	16:14:23	145383.000000	14538.300000	49460.415749	20.000000
C:\Users\cware\Desktop\Steller18Nov\18NovTrials\M27.DSG	11-1-2013	16:14:23	145384.000000	14538.400000	49459.320570	20.000000
C:\Users\cware\Desktop\Steller18Nov\18NovTrials\M27.DSG	11-1-2013	16:14:23	145385.000000	14538.500000	49460.167138	20.000000
C:\Users\cware\Desktop\Steller18Nov\18NovTrials\M27.DSG	11-1-2013	16:14:23	145386.000000	14538.600000	49460.913843	20.000000
C:\Users\cware\Desktop\Steller18Nov\18NovTrials\M27.DSG	11-1-2013	16:14:23	145387.000000	14538.700000	49460.415810	20.000000
C:\Users\cware\Desktop\Steller18Nov\18NovTrials\M27.DSG	11-1-2013	16:14:23	145388.000000	14538.800000	49458.623665	20.000000
C:\Users\cware\Desktop\Steller18Nov\18NovTrials\M27.DSG	11-1-2013	16:14:23	145389.000000	14538.900000	49460.664924	20.000000
C:\Users\cware\Desktop\Steller18Nov\18NovTrials\M27.DSG	11-1-2013	16:14:23	145390.000000	14539.000000	49460.341006	20.000000
C:\Users\cware\Desktop\Steller18Nov\18NovTrials\M27.DSG	11-1-2013	16:14:23	145391.000000	14539.100000	49459.793651	20.000000
C:\Users\cware\Desktop\Steller18Nov\18NovTrials\M27.DSG	11-1-2013	16:14:23	145392.000000	14539.200000	49456.532754	20.000000
C:\Users\cware\Desktop\Steller18Nov\18NovTrials\M27.DSG	11-1-2013	16:14:23	145393.000000	14539.300000	49456.756769	20.000000
C:\Users\cware\Desktop\Steller18Nov\18NovTrials\M27.DSG	11-1-2013	16:14:23	145394.000000	14539.400000	49459.295523	20.000000
C:\Users\cware\Desktop\Steller18Nov\18NovTrials\M27.DSG	11-1-2013	16:14:23	145395.000000	14539.500000	49459.544186	20.000000
C:\Users\cware\Desktop\Steller18Nov\18NovTrials\M27.DSG	11-1-2013	16:14:23	145396.000000	14539.600000	49458.897041	20.000000
C:\Users\cware\Desktop\Steller18Nov\18NovTrials\M27.DSG	11-1-2013	16:14:23	145397.000000	14539.700000	49460.241568	20.000000
C:\Users\cware\Desktop\Steller18Nov\18NovTrials\M27.DSG	11-1-2013	16:14:23	145398.000000	14539.800000	49458.946875	20.000000
C:\Users\cware\Desktop\Steller18Nov\18NovTrials\M27.DSG	11-1-2013	16:14:23	145399.000000	14539.900000	49459.569064	20.000000
C:\Users\cware\Desktop\Steller18Nov\18NovTrials\M27.DSG	11-1-2013	16:14:23	145400.000000	14540.000000	49459.195616	20.000000
C:\Users\cware\Desktop\Steller18Nov\18NovTrials\M27.DSG	11-1-2013	16:14:23	145401.000000	14540.100000	49459.195729	20.000000
C:\Users\cware\Desktop\Steller18Nov\18NovTrials\M27.DSG	11-1-2013	16:14:23	145402.000000	14540.200000	49458.324721	20.000000
C:\Users\cware\Desktop\Steller18Nov\18NovTrials\M27.DSG	11-1-2013	16:14:23	145403.000000	14540.300000	49457.304268	20.000000
C:\Users\cware\Desktop\Steller18Nov\18NovTrials\M27.DSG	11-1-2013	16:14:23	145404.000000	14540.400000	49460.340742	20.000000
C:\Users\cware\Desktop\Steller18Nov\18NovTrials\M27.DSG	11-1-2013	16:14:23	145405.000000	14540.500000	49460.066841	20.000000
C:\Users\cware\Desktop\Steller18Nov\18NovTrials\M27.DSG	11-1-2013	16:14:23	145406.000000	14540.600000	49459.718401	20.000000
C:\Users\cware\Desktop\Steller18Nov\18NovTrials\M27.DSG	11-1-2013	16:14:23	145407.000000	14540.700000	49458.449085	20.000000
C:\Users\cware\Desktop\Steller18Nov\18NovTrials\M27.DSG	11-1-2013	16:14:23	145408.000000	14540.800000	49460.116753	20.000000
C:\Users\cware\Desktop\Steller18Nov\18NovTrials\M27.DSG	11-1-2013	16:14:23	145409.000000	14540.900000	49458.747704	20.000000
C:\Users\cware\Desktop\Steller18Nov\18NovTrials\M27.DSG	11-1-2013	16:14:23	145410.000000	14541.000000	49459.793126	20.000000
C:\Users\cware\Desktop\Steller18Nov\18NovTrials\M27.DSG	11-1-2013	16:14:23	145411.000000	14541.100000	49459.917733	20.000000
C:\Users\cware\Desktop\Steller18Nov\18NovTrials\M27.DSG	11-1-2013	16:14:23	145412.000000	14541.200000	49459.071009	20.000000
C:\Users\cware\Desktop\Steller18Nov\18NovTrials\M27.DSG	11-1-2013	16:14:23	145413.000000	14541.300000	49457.428272	20.000000
C:\Users\cware\Desktop\Steller18Nov\18NovTrials\M27.DSG	11-1-2013	16:14:23	145414.000000	14541.400000	49462.008154	20.000000
C:\Users\cware\Desktop\Steller18Nov\18NovTrials\M27.DSG	11-1-2013	16:14:23	145415.000000	14541.500000	49459.618790	20.000000
C:\Users\cware\Desktop\Steller18Nov\18NovTrials\M27.DSG	11-1-2013	16:14:23	145416.000000	14541.600000	49458.324340	20.000000
C:\Users\cware\Desktop\Steller18Nov\18NovTrials\M27.DSG	11-1-2013	16:14:23	145417.000000	14541.700000	49461.037608	20.000000
C:\Users\cware\Desktop\Steller18Nov\18NovTrials\M27.DSG	11-1-2013	16:14:23	145418.000000	14541.800000	49460.838345	20.000000
C:\Users\cware\Desktop\Steller18Nov\18NovTrials\M27.DSG	11-1-2013	16:14:23	145419.000000	14541.900000	49457.477741	20.000000
C:\Users\cware\Desktop\Steller18Nov\18NovTrials\M27.DSG	11-1-2013	16:14:23	145420.000000	14542.000000	49459.519100	20.000000
C:\Users\cware\Desktop\Steller18Nov\18NovTrials\M27.DSG	11-1-2013	16:14:23	145421.000000	14542.100000	49458.523468	20.000000
C:\Users\cware\Desktop\Steller18Nov\18NovTrials\M27.DSG	11-1-2013	16:14:23	145422.000000	14542.200000	49459.668372	20.000000
C:\Users\cware\Desktop\Steller18Nov\18NovTrials\M27.DSG	11-1-2013	16:14:23	145423.000000	14542.300000	49457.776594	20.000000
C:\Users\cware\Desktop\Steller18Nov\18NovTrials\M27.DSG	11-1-2013	16:14:23	145424.000000	14542.400000	49458.722188	20.000000
C:\Users\cware\Desktop\Steller18Nov\18NovTrials\M27.DSG	11-1-2013	16:14:23	145425.000000	14542.500000	49460.464863	20.000000
C:\Users\cware\Desktop\Steller18Nov\18NovTrials\M27.DSG	11-1-2013	16:14:23	145426.000000	14542.600000	49462.082714	20.000000
C:\Users\cware\Desktop\Steller18Nov\18NovTrials\M27.DSG	11-1-2013	16:14:23	145427.000000	14542.700000	49459.195122	20.000000
C:\Users\cware\Desktop\Steller18Nov\18NovTrials\M27.DSG	11-1-2013	16:14:23	145428.000000	14542.800000	49458.647793	20.000000
C:\Users\cware\Desktop\Steller18Nov\18NovTrials\M27.DSG	11-1-2013	16:14:23	145429.000000	14542.900000	49460.215693	20.000000
C:\Users\cware\Desktop\Steller18Nov\18NovTrials\M27.DSG	11-1-2013	16:14:23	145430.000000	14543.000000	49457.651978	20.000000
C:\Users\cware\Desktop\Steller18Nov\18NovTrials\M27.DSG	11-1-2013	16:14:23	145431.000000	14543.100000	49458.025322	20.000000
C:\Users\cware\Desktop\Steller18Nov\18NovTrials\M27.DSG	11-1-2013	16:14:23	145432.000000	14543.200000	49460.638783	20.000000
C:\Users\cware\Desktop\Steller18Nov\18NovTrials\M27.DSG	11-1-2013	16:14:23	145433.000000	14543.300000	49458.597876	20.000000
C:\Users\cware\Desktop\Steller18Nov\18NovTrials\M27.DSG	11-1-2013	16:14:23	145434.000000	14543.400000	49458.025144	20.000000
C:\Users\cware\Desktop\Steller18Nov\18NovTrials\M27.DSG	11-1-2013	16:14:23	145435.000000	14543.500000	49460.215623	20.000000
C:\Users\cware\Desktop\Steller18Nov\18NovTrials\M27.DSG	11-1-2013	16:14:23	145436.000000	14543.600000	49460.638653	20.000000
C:\Users\cware\Desktop\Steller18Nov\18NovTrials\M27.DSG	11-1-2013	16:14:23	145437.000000	14543.700000	49459.817310	20.000000
C:\Users\cware\Desktop\Steller18Nov\18NovTrials\M27.DSG	11-1-2013	16:14:23	145438.000000	14543.800000	49460.240558	20.000000
C:\Users\cware\Desktop\Steller18Nov\18NovTrials\M27.DSG	11-1-2013	16:14:23	145439.000000	14543.900000	49458.647389	20.000000
C:\Users\cware\Desktop\Steller18Nov\18NovTrials\M27.DSG	11-1-2013	16:14:23	145440.000000	14544.000000	49458.473052	20.000000
C:\Users\cware\Desktop\Steller18Nov\18NovTrials\M27.DSG	11-1-2013	16:14:23	145441.000000	14544.100000	49457.477551	20.000000
C:\Users\cware\Desktop\Steller18Nov\18NovTrials\M27.DSG	11-1-2013	16:14:23	145442.000000	14544.200000	49458.871469	20.000000
C:\Users\cware\Desktop\Steller18Nov\18NovTrials\M27.DSG	11-1-2013	16:14:23	145443.000000	14544.300000	49457.402934	20.000000
C:\Users\cware\Desktop\Steller18Nov\18NovTrials\M27.DSG	11-1-2013	16:14:23	145444.000000	14544.400000	49459.568114	20.000000
C:\Users\cware\Desktop\Steller18Nov\18NovTrials\M27.DSG	11-1-2013	16:14:23	145445.000000	14544.500000	49460.140928	20.000000
C:\Users\cware\Desktop\Steller18Nov\18NovTrials\M27.DSG	11-1-2013	16:14:23	145446.000000	14544.600000	49459.394142	20.000000
C:\Users\cware\Desktop\Steller18Nov\18NovTrials\M27.DSG	11-1-2013	16:14:23	145447.000000	14544.700000	49459.294404	20.000000
C:\Users\cware\Desktop\Steller18Nov\18NovTrials\M27.DSG	11-1-2013	16:14:23	145448.000000	14544.800000	49458.647281	20.000000
C:\Users\cware\Desktop\Steller18Nov\18NovTrials\M27.DSG	11-1-2013	16:14:23	145449.000000	14544.900000	49460.389557	20.000000
C:\Users\cware\Desktop\Steller18Nov\18NovTrials\M27.DSG	11-1-2013	16:14:23	145450.000000	14545.000000	49458.099665	20.000000
C:\Users\cware\Desktop\Steller18Nov\18NovTrials\M27.DSG	11-1-2013	16:14:23	145451.000000	14545.100000	49460.314862	20.000000
C:\Users\cware\Desktop\Steller18Nov\18NovTrials\M27.DSG	11-1-2013	16:14:23	145452.000000	14545.200000	49460.912255	20.000000
C:\Users\cware\Desktop\Steller18Nov\18NovTrials\M27.DSG	11-1-2013	16:14:23	145453.000000	14545.300000	49459.966258	20.000000
C:\Users\cware\Desktop\Steller18Nov\18NovTrials\M27.DSG	11-1-2013	16:14:23	145454.000000	14545.400000	49459.244435	20.000000
C:\Users\cware\Desktop\Steller18Nov\18NovTrials\M27.DSG	11-1-2013	16:14:23	145455.000000	14545.500000	49459.742100	20.000000
C:\Users\cware\Desktop\Steller18Nov\18NovTrials\M27.DSG	11-1-2013	16:14:23	145456.000000	14545.600000	49459.990858	20.000000
C:\Users\cware\Desktop\Steller18Nov\18NovTrials\M27.DSG	11-1-2013	16:14:23	145457.000000	14545.700000	49459.617861	20.000000
C:\Users\cware\Desktop\Steller18Nov\18NovTrials\M27.DSG	11-1-2013	16:14:23	145458.000000	14545.800000	49460.439161	20.000000
C:\Users\cware\Desktop\Steller18Nov\18NovTrials\M27.DSG	11-1-2013	16:14:23	145459.000000	14545.900000	49458.423041	20.000000
C:\Users\cware\Desktop\Steller18Nov\18NovTrials\M27.DSG	11-1-2013	16:14:23	145460.000000	14546.000000	49457.775974	20.000000
C:\Users\cware\Desktop\Steller18Nov\18NovTrials\M27.DSG	11-1-2013	16:14:23	145461.000000	14546.100000	49458.995560	20.000000
C:\Users\cware\Desktop\Steller18Nov\18NovTrials\M27.DSG	11-1-2013	16:14:23	145462.000000	14546.200000	49459.468511	20.000000
C:\Users\cware\Desktop\Steller18Nov\18NovTrials\M27.DSG	11-1-2013	16:14:23	145463.000000	14546.300000	49459.318714	20.000000
C:\Users\cware\Desktop\Steller18Nov\18NovTrials\M27.DSG	11-1-2013	16:14:23	145464.000000	14546.400000	49457.775644	20.000000
C:\Users\cware\Desktop\Steller18Nov\18NovTrials\M27.DSG	11-1-2013	16:14:23	145465.000000	14546.500000	49461.160888	20.000000
C:\Users\cware\Desktop\Steller18Nov\18NovTrials\M27.DSG	11-1-2013	16:14:23	145466.000000	14546.600000	49460.861879	20.000000
C:\Users\cware\Desktop\Steller18Nov\18NovTrials\M27.DSG	11-1-2013	16:14:23	145467.000000	14546.700000	49459.368669	20.000000
C:\Users\cware\Desktop\Steller18Nov\18NovTrials\M27.DSG	11-1-2013	16:14:23	145468.000000	14546.800000	49459.542434	20.000000
C:\Users\cware\Desktop\Steller18Nov\18NovTrials\M27.DSG	11-1-2013	16:14:23	145469.000000	14546.900000	49460.040670	20.000000
C:\Users\cware\Desktop\Steller18Nov\18NovTrials\M27.DSG	11-1-2013	16:14:23	145470.000000	14547.000000	49459.741722	20.000000
C:\Users\cware\Desktop\Steller18Nov\18NovTrials\M27.DSG	11-1-2013	16:14:23	145471.000000	14547.100000	49459.766535	20.000000
C:\Users\cware\Desktop\Steller18Nov\18NovTrials\M27.DSG	11-1-2013	16:14:23	145472.000000	14547.200000	49461.708052	20.000000
C:\Users\cware\Desktop\Steller18Nov\18NovTrials\M27.DSG	11-1-2013	16:14:23	145473.000000	14547.300000	49457.601281	20.000000
C:\Users\cware\Desktop\Steller18Nov\18NovTrials\M27.DSG	11-1-2013	16:14:23	145474.000000	14547.400000	49460.413897	20.000000
C:\Users\cware\Desktop\Steller18Nov\18NovTrials\M27.DSG	11-1-2013	16:14:23	145475.000000	14547.500000	49460.986356	20.000000
C:\Users\cware\Desktop\Steller18Nov\18NovTrials\M27.DSG	11-1-2013	16:14:23	145476.000000	14547.600000	49458.497106	20.000000
C:\Users\cware\Desktop\Steller18Nov\18NovTrials\M27.DSG	11-1-2013	16:14:23	145477.000000	14547.700000	49458.298108	20.000000
C:\Users\cware\Desktop\Steller18Nov\18NovTrials\M27.DSG	11-1-2013	16:14:23	145478.000000	14547.800000	49458.945171	20.000000
C:\Users\cware\Desktop\Steller18Nov\18NovTrials\M27.DSG	11-1-2013	16:14:23	145479.000000	14547.900000	49458.198236	20.000000
C:\Users\cware\Desktop\Steller18Nov\18NovTrials\M27.DSG	11-1-2013	16:14:23	145480.000000	14548.000000	49458.323064	20.000000
C:\Users\cware\Desktop\Steller18Nov\18NovTrials\M27.DSG	11-1-2013	16:14:23	145481.000000	14548.100000	49459.268654	20.000000
C:\Users\cware\Desktop\Steller18Nov\18NovTrials\M27.DSG	11-1-2013	16:14:23	145482.000000	14548.200000	49458.372525	20.000000
C:\Users\cware\Desktop\Steller18Nov\18NovTrials\M27.DSG	11-1-2013	16:14:23	145483.000000	14548.300000	49457.874584	20.000000
C:\Users\cware\Desktop\Steller18Nov\18NovTrials\M27.DSG	11-1-2013	16:14:23	145484.000000	14548.400000	49459.641803	20.000000
C:\Users\cware\Desktop\Steller18Nov\18NovTrials\M27.DSG	11-1-2013	16:14:23	145485.000000	14548.500000	49458.721047	20.000000
C:\Users\cware\Desktop\Steller18Nov\18NovTrials\M27.DSG	11-1-2013	16:14:23	145486.000000	14548.600000	49458.372456	20.000000
C:\Users\cware\Desktop\Steller18Nov\18NovTrials\M27.DSG	11-1-2013	16:14:23	145487.000000	14548.700000	49460.388694	20.000000
C:\Users\cware\Desktop\Steller18Nov\18NovTrials\M27.DSG	11-1-2013	16:14:23	145488.000000	14548.800000	49456.281446	20.000000
C:\Users\cware\Desktop\Steller18Nov\18NovTrials\M27.DSG	11-1-2013	16:14:23	145489.000000	14548.900000	49459.816170	20.000000
C:\Users\cware\Desktop\Steller18Nov\18NovTrials\M27.DSG	11-1-2013	16:14:23	145490.000000	14549.000000	49458.123611	20.000000
C:\Users\cware\Desktop\Steller18Nov\18NovTrials\M27.DSG	11-1-2013	16:14:23	145491.000000	14549.100000	49458.098833	20.000000
C:\Users\cware\Desktop\Steller18Nov\18NovTrials\M27.DSG	11-1-2013	16:14:23	145492.000000	14549.200000	49455.261283	20.000000
C:\Users\cware\Desktop\Steller18Nov\18NovTrials\M27.DSG	11-1-2013	16:14:23	145493.000000	14549.300000	49457.949396	20.000000
C:\Users\cware\Desktop\Steller18Nov\18NovTrials\M27.DSG	11-1-2013	16:14:23	145494.000000	14549.400000	49459.393170	20.000000
C:\Users\cware\Desktop\Steller18Nov\18NovTrials\M27.DSG	11-1-2013	16:14:23	145495.000000	14549.500000	49458.173358	20.000000
C:\Users\cware\Desktop\Steller18Nov\18NovTrials\M27.DSG	11-1-2013	16:14:23	145496.000000	14549.600000	49459.019306	20.000000
C:\Users\cware\Desktop\Steller18Nov\18NovTrials\M27.DSG	11-1-2013	16:14:23	145497.000000	14549.700000	49457.874215	20.000000
C:\Users\cware\Desktop\Steller18Nov\18NovTrials\M27.DSG	11-1-2013	16:14:23	145498.000000	14549.800000	49458.994358	20.000000
C:\Users\cware\Desktop\Steller18Nov\18NovTrials\M27.DSG	11-1-2013	16:14:23	145499.000000	14549.900000	49458.844895	20.000000
C:\Users\cware\Desktop\Steller18Nov\18NovTrials\M27.DSG	11-1-2013	16:14:23	145500.000000	14550.000000	49460.786317	20.000000
C:\Users\cware\Desktop\Steller18Nov\18NovTrials\M27.DSG	11-1-2013	16:14:23	145501.000000	14550.100000	49458.396827	20.000000
C:\Users\cware\Desktop\Steller18Nov\18NovTrials\M27.DSG	11-1-2013	16:14:23	145502.000000	14550.200000	49459.715972	20.000000
C:\Users\cware\Desktop\Steller18Nov\18NovTrials\M27.DSG	11-1-2013	16:14:23	145503.000000	14550.300000	49459.242917	20.000000
C:\Users\cware\Desktop\Steller18Nov\18NovTrials\M27.DSG	11-1-2013	16:14:23	145504.000000	14550.400000	49458.073048	20.000000
C:\Users\cware\Desktop\Steller18Nov\18NovTrials\M27.DSG	11-1-2013	16:14:23	145505.000000	14550.500000	49458.372100	20.000000
C:\Users\cware\Desktop\Steller18Nov\18NovTrials\M27.DSG	11-1-2013	16:14:23	145506.000000	14550.600000	49459.292934	20.000000
C:\Users\cware\Desktop\Steller18Nov\18NovTrials\M27.DSG	11-1-2013	16:14:23	145507.000000	14550.700000	49459.442111	20.000000
C:\Users\cware\Desktop\Steller18Nov\18NovTrials\M27.DSG	11-1-2013	16:14:23	145508.000000	14550.800000	49457.301331	20.000000
C:\Users\cware\Desktop\Steller18Nov\18NovTrials\M27.DSG	11-1-2013	16:14:23	145509.000000	14550.900000	49459.890288	20.000000
C:\Users\cware\Desktop\Steller18Nov\18NovTrials\M27.DSG	11-1-2013	16:14:23	145510.000000	14551.000000	49461.905965	20.000000
C:\Users\cware\Desktop\Steller18Nov\18NovTrials\M27.DSG	11-1-2013	16:14:23	145511.000000	14551.100000	49458.770018	20.000000
C:\Users\cware\Desktop\Steller18Nov\18NovTrials\M27.DSG	11-1-2013	16:14:23	145512.000000	14551.200000	49461.084532	20.000000
C:\Users\cware\Desktop\Steller18Nov\18NovTrials\M27.DSG	11-1-2013	16:14:23	145513.000000	14551.300000	49459.018716	20.000000
C:\Users\cware\Desktop\Steller18Nov\18NovTrials\M27.DSG	11-1-2013	16:14:23	145514.000000	14551.400000	49459.342403	20.000000
C:\Users\cware\Desktop\Steller18Nov\18NovTrials\M27.DSG	11-1-2013	16:14:23	145515.000000	14551.500000	49460.487221	20.000000
C:\Users\cware\Desktop\Steller18Nov\18NovTrials\M27.DSG	11-1-2013	16:14:23	145516.000000	14551.600000	49459.516580	20.000000
C:\Users\cware\Desktop\Steller18Nov\18NovTrials\M27.DSG	11-1-2013	16:14:23	145517.000000	14551.700000	49458.968600	20.000000
C:\Users\cware\Desktop\Steller18Nov\18NovTrials\M27.DSG	11-1-2013	16:14:23	145518.000000	14551.800000	49461.059515	20.000000
C:\Users\cware\Desktop\Steller18Nov\18NovTrials\M27.DSG	11-1-2013	16:14:23	145519.000000	14551.900000	49460.287685	20.000000
C:\Users\cware\Desktop\Steller18Nov\18NovTrials\M27.DSG	11-1-2013	16:14:23	145520.000000	14552.000000	49460.113743	20.000000
C:\Users\cware\Desktop\Steller18Nov\18NovTrials\M27.DSG	11-1-2013	16:14:23	145521.000000	14552.100000	49459.964297	20.000000
C:\Users\cware\Desktop\Steller18Nov\18NovTrials\M27.DSG	11-1-2013	16:14:23	145522.000000	14552.200000	49461.532518	20.000000
C:\Users\cware\Desktop\Steller18Nov\18NovTrials\M27.DSG	11-1-2013	16:14:23	145523.000000	14552.300000	49459.491350	20.000000
C:\Users\cware\Desktop\Steller18Nov\18NovTrials\M27.DSG	11-1-2013	16:14:23	145524.000000	14552.400000	49459.690591	20.000000
C:\Users\cware\Desktop\Steller18Nov\18NovTrials\M27.DSG	11-1-2013	16:14:23	145525.000000	14552.500000	49460.586815	20.000000
C:\Users\cware\Desktop\Steller18Nov\18NovTrials\M27.DSG	11-1-2013	16:14:23	145526.000000	14552.600000	49459.367056	20.000000
C:\Users\cware\Desktop\Steller18Nov\18NovTrials\M27.DSG	11-1-2013	16:14:23	145527.000000	14552.700000	49461.308269	20.000000
C:\Users\cware\Desktop\Steller18Nov\18NovTrials\M27.DSG	11-1-2013	16:14:23	145528.000000	14552.800000	49457.997876	20.000000
C:\Users\cware\Desktop\Steller18Nov\18NovTrials\M27.DSG	11-1-2013	16:14:23	145529.000000	14552.900000	49461.358324	20.000000
C:\Users\cware\Desktop\Steller18Nov\18NovTrials\M27.DSG	11-1-2013	16:14:23	145530.000000	14553.000000	49459.640892	20.000000
C:\Users\cware\Desktop\Steller18Nov\18NovTrials\M27.DSG	11-1-2013	16:14:23	145531.000000	14553.100000	49461.059484	20.000000
C:\Users\cware\Desktop\Steller18Nov\18NovTrials\M27.DSG	11-1-2013	16:14:23	145532.000000	14553.200000	49459.540972	20.000000
C:\Users\cware\Desktop\Steller18Nov\18NovTrials\M27.DSG	11-1-2013	16:14:23	145533.000000	14553.300000	49459.615632	20.000000
C:\Users\cware\Desktop\Steller18Nov\18NovTrials\M27.DSG	11-1-2013	16:14:23	145534.000000	14553.400000	49461.706612	20.000000
C:\Users\cware\Desktop\Steller18Nov\18NovTrials\M27.DSG	11-1-2013	16:14:23	145535.000000	14553.500000	49460.536786	20.000000
C:\Users\cware\Desktop\Steller18Nov\18NovTrials\M27.DSG	11-1-2013	16:14:23	145536.000000	14553.600000	49461.034424	20.000000
C:\Users\cware\Desktop\Steller18Nov\18NovTrials\M27.DSG	11-1-2013	16:14:23	145537.000000	14553.700000	49456.852608	20.000000
C:\Users\cware\Desktop\Steller18Nov\18NovTrials\M27.DSG	11-1-2013	16:14:23	145538.000000	14553.800000	49458.744039	20.000000
C:\Users\cware\Desktop\Steller18Nov\18NovTrials\M27.DSG	11-1-2013	16:14:23	145539.000000	14553.900000	49455.881754	20.000000
C:\Users\cware\Desktop\Steller18Nov\18NovTrials\M27.DSG	11-1-2013	16:14:23	145540.000000	14554.000000	49459.466078	20.000000
C:\Users\cware\Desktop\Steller18Nov\18NovTrials\M27.DSG	11-1-2013	16:14:23	145541.000000	14554.100000	49457.823141	20.000000
C:\Users\cware\Desktop\Steller18Nov\18NovTrials\M27.DSG	11-1-2013	16:14:23	145542.000000	14554.200000	49459.640445	20.000000
C:\Users\cware\Desktop\Steller18Nov\18NovTrials\M27.DSG	11-1-2013	16:14:23	145543.000000	14554.300000	49457.997373	20.000000
C:\Users\cware\Desktop\Steller18Nov\18NovTrials\M27.DSG	11-1-2013	16:14:23	145544.000000	14554.400000	49458.370773	20.000000
C:\Users\cware\Desktop\Steller18Nov\18NovTrials\M27.DSG	11-1-2013	16:14:23	145545.000000	14554.500000	49458.320861	20.000000
C:\Users\cware\Desktop\Steller18Nov\18NovTrials\M27.DSG	11-1-2013	16:14:23	145546.000000	14554.600000	49459.167511	20.000000
C:\Users\cware\Desktop\Steller18Nov\18NovTrials\M27.DSG	11-1-2013	16:14:23	145547.000000	14554.700000	49458.918549	20.000000
C:\Users\cware\Desktop\Steller18Nov\18NovTrials\M27.DSG	11-1-2013	16:14:23	145548.000000	14554.800000	49458.047225	20.000000
C:\Users\cware\Desktop\Steller18Nov\18NovTrials\M27.DSG	11-1-2013	16:14:23	145549.000000	14554.900000	49453.591932	20.000000
C:\Users\cware\Desktop\Steller18Nov\18NovTrials\M27.DSG	11-1-2013	16:14:23	145550.000000	14555.000000	49455.035342	20.000000
C:\Users\cware\Desktop\Steller18Nov\18NovTrials\M27.DSG	11-1-2013	16:14:23	145551.000000	14555.100000	49456.429274	20.000000
C:\Users\cware\Desktop\Steller18Nov\18NovTrials\M27.DSG	11-1-2013	16:14:23	145552.000000	14555.200000	49458.345648	20.000000
C:\Users\cware\Desktop\Steller18Nov\18NovTrials\M27.DSG	11-1-2013	16:14:23	145553.000000	14555.300000	49458.171485	20.000000
C:\Users\cware\Desktop\Steller18Nov\18NovTrials\M27.DSG	11-1-2013	16:14:23	145554.000000	14555.400000	49457.350233	20.000000
C:\Users\cware\Desktop\Steller18Nov\18NovTrials\M27.DSG	11-1-2013	16:14:23	145555.000000	14555.500000	49460.760116	20.000000
C:\Users\cware\Desktop\Steller18Nov\18NovTrials\M27.DSG	11-1-2013	16:14:23	145556.000000	14555.600000	49460.909336	20.000000
C:\Users\cware\Desktop\Steller18Nov\18NovTrials\M27.DSG	11-1-2013	16:14:23	145557.000000	14555.700000	49458.818447	20.000000
C:\Users\cware\Desktop\Steller18Nov\18NovTrials\M27.DSG	11-1-2013	16:14:23	145558.000000	14555.800000	49459.639747	20.000000
C:\Users\cware\Desktop\Steller18Nov\18NovTrials\M27.DSG	11-1-2013	16:14:23	145559.000000	14555.900000	49458.420473	20.000000
C:\Users\cware\Desktop\Steller18Nov\18NovTrials\M27.DSG	11-1-2013	16:14:23	145560.000000	14556.000000	49458.121646	20.000000
C:\Users\cware\Desktop\Steller18Nov\18NovTrials\M27.DSG	11-1-2013	16:14:23	145561.000000	14556.100000	49457.598891	20.000000
C:\Users\cware\Desktop\Steller18Nov\18NovTrials\M27.DSG	11-1-2013	16:14:23	145562.000000	14556.200000	49457.897670	20.000000
C:\Users\cware\Desktop\Steller18Nov\18NovTrials\M27.DSG	11-1-2013	16:14:23	145563.000000	14556.300000	49457.972218	20.000000
C:\Users\cware\Desktop\Steller18Nov\18NovTrials\M27.DSG	11-1-2013	16:14:23	145564.000000	14556.400000	49459.714480	20.000000
C:\Users\cware\Desktop\Steller18Nov\18NovTrials\M27.DSG	11-1-2013	16:14:23	145565.000000	14556.500000	49457.798024	20.000000
C:\Users\cware\Desktop\Steller18Nov\18NovTrials\M27.DSG	11-1-2013	16:14:23	145566.000000	14556.600000	49458.121577	20.000000
C:\Users\cware\Desktop\Steller18Nov\18NovTrials\M27.DSG	11-1-2013	16:14:23	145567.000000	14556.700000	49458.669006	20.000000
C:\Users\cware\Desktop\Steller18Nov\18NovTrials\M27.DSG	11-1-2013	16:14:23	145568.000000	14556.800000	49459.465596	20.000000
C:\Users\cware\Desktop\Steller18Nov\18NovTrials\M27.DSG	11-1-2013	16:14:23	145569.000000	14556.900000	49459.266394	20.000000
C:\Users\cware\Desktop\Steller18Nov\18NovTrials\M27.DSG	11-1-2013	16:14:23	145570.000000	14557.000000	49458.121581	20.000000
C:\Users\cware\Desktop\Steller18Nov\18NovTrials\M27.DSG	11-1-2013	16:14:23	145571.000000	14557.100000	49457.996901	20.000000
C:\Users\cware\Desktop\Steller18Nov\18NovTrials\M27.DSG	11-1-2013	16:14:23	145572.000000	14557.200000	49457.971875	20.000000
C:\Users\cware\Desktop\Steller18Nov\18NovTrials\M27.DSG	11-1-2013	16:14:23	145573.000000	14557.300000	49458.793543	20.000000
C:\Users\cware\Desktop\Steller18Nov\18NovTrials\M27.DSG	11-1-2013	16:14:23	145574.000000	14557.400000	49458.892821	20.000000
C:\Users\cware\Desktop\Steller18Nov\18NovTrials\M27.DSG	11-1-2013	16:14:23	145575.000000	14557.500000	49459.291086	20.000000
C:\Users\cware\Desktop\Steller18Nov\18NovTrials\M27.DSG	11-1-2013	16:14:23	145576.000000	14557.600000	49457.698191	20.000000
C:\Users\cware\Desktop\Steller18Nov\18NovTrials\M27.DSG	11-1-2013	16:14:23	145577.000000	14557.700000	49458.842766	20.000000
C:\Users\cware\Desktop\Steller18Nov\18NovTrials\M27.DSG	11-1-2013	16:14:23	145578.000000	14557.800000	49458.992368	20.000000
C:\Users\cware\Desktop\Steller18Nov\18NovTrials\M27.DSG	11-1-2013	16:14:23	145579.000000	14557.900000	49458.892791	20.000000
C:\Users\cware\Desktop\Steller18Nov\18NovTrials\M27.DSG	11-1-2013	16:14:23	145580.000000	14558.000000	49458.693593	20.000000
C:\Users\cware\Desktop\Steller18Nov\18NovTrials\M27.DSG	11-1-2013	16:14:23	145581.000000	14558.100000	49458.320215	20.000000
C:\Users\cware\Desktop\Steller18Nov\18NovTrials\M27.DSG	11-1-2013	16:14:23	145582.000000	14558.200000	49459.714064	20.000000
C:\Users\cware\Desktop\Steller18Nov\18NovTrials\M27.DSG	11-1-2013	16:14:23	145583.000000	14558.300000	49459.092058	20.000000
C:\Users\cware\Desktop\Steller18Nov\18NovTrials\M27.DSG	11-1-2013	16:14:23	145584.000000	14558.400000	49456.403737	20.000000
C:\Users\cware\Desktop\Steller18Nov\18NovTrials\M27.DSG	11-1-2013	16:14:23	145585.000000	14558.500000	49459.141419	20.000000
C:\Users\cware\Desktop\Steller18Nov\18NovTrials\M27.DSG	11-1-2013	16:14:23	145586.000000	14558.600000	49457.200050	20.000000
C:\Users\cware\Desktop\Steller18Nov\18NovTrials\M27.DSG	11-1-2013	16:14:23	145587.000000	14558.700000	49458.170986	20.000000
C:\Users\cware\Desktop\Steller18Nov\18NovTrials\M27.DSG	11-1-2013	16:14:23	145588.000000	14558.800000	49458.096243	20.000000
C:\Users\cware\Desktop\Steller18Nov\18NovTrials\M27.DSG	11-1-2013	16:14:23	145589.000000	14558.900000	49456.776989	20.000000
C:\Users\cware\Desktop\Steller18Nov\18NovTrials\M27.DSG	11-1-2013	16:14:23	145590.000000	14559.000000	49459.763655	20.000000
C:\Users\cware\Desktop\Steller18Nov\18NovTrials\M27.DSG	11-1-2013	16:14:23	145591.000000	14559.100000	49458.369888	20.000000
C:\Users\cware\Desktop\Steller18Nov\18NovTrials\M27.DSG	11-1-2013	16:14:23	145592.000000	14559.200000	49459.365694	20.000000
C:\Users\cware\Desktop\Steller18Nov\18NovTrials\M27.DSG	11-1-2013	16:14:23	145593.000000	14559.300000	49458.992094	20.000000
C:\Users\cware\Desktop\Steller18Nov\18NovTrials\M27.DSG	11-1-2013	16:14:23	145594.000000	14559.400000	49458.842709	20.000000
C:\Users\cware\Desktop\Steller18Nov\18NovTrials\M27.DSG	11-1-2013	16:14:23	145595.000000	14559.500000	49457.648123	20.000000
C:\Users\cware\Desktop\Steller18Nov\18NovTrials\M27.DSG	11-1-2013	16:14:23	145596.000000	14559.600000	49457.772365	20.000000
C:\Users\cware\Desktop\Steller18Nov\18NovTrials\M27.DSG	11-1-2013	16:14:23	145597.000000	14559.700000	49458.170405	20.000000
C:\Users\cware\Desktop\Steller18Nov\18NovTrials\M27.DSG	11-1-2013	16:14:23	145598.000000	14559.800000	49459.639057	20.000000
C:\Users\cware\Desktop\Steller18Nov\18NovTrials\M27.DSG	11-1-2013	16:14:23	145599.000000	14559.900000	49457.697419	20.000000
C:\Users\cware\Desktop\Steller18Nov\18NovTrials\M27.DSG	11-1-2013	16:14:23	145600.000000	14560.000000	49458.070745	20.000000
C:\Users\cware\Desktop\Steller18Nov\18NovTrials\M27.DSG	11-1-2013	16:14:23	145601.000000	14560.100000	49460.410557	20.000000
C:\Users\cware\Desktop\Steller18Nov\18NovTrials\M27.DSG	11-1-2013	16:14:23	145602.000000	14560.200000	49458.195135	20.000000
C:\Users\cware\Desktop\Steller18Nov\18NovTrials\M27.DSG	11-1-2013	16:14:23	145603.000000	14560.300000	49457.075174	20.000000
C:\Users\cware\Desktop\Steller18Nov\18NovTrials\M27.DSG	11-1-2013	16:14:23	145604.000000	14560.400000	49457.174907	20.000000
C:\Users\cware\Desktop\Steller18Nov\18NovTrials\M27.DSG	11-1-2013	16:14:23	145605.000000	14560.500000	49458.593430	20.000000
C:\Users\cware\Desktop\Steller18Nov\18NovTrials\M27.DSG	11-1-2013	16:14:23	145606.000000	14560.600000	49457.797217	20.000000
C:\Users\cware\Desktop\Steller18Nov\18NovTrials\M27.DSG	11-1-2013	16:14:23	145607.000000	14560.700000	49456.229036	20.000000
C:\Users\cware\Desktop\Steller18Nov\18NovTrials\M27.DSG	11-1-2013	16:14:23	145608.000000	14560.800000	49458.220195	20.000000
C:\Users\cware\Desktop\Steller18Nov\18NovTrials\M27.DSG	11-1-2013	16:14:23	145609.000000	14560.900000	49458.120666	20.000000
C:\Users\cware\Desktop\Steller18Nov\18NovTrials\M27.DSG	11-1-2013	16:14:23	145610.000000	14561.000000	49456.353287	20.000000
C:\Users\cware\Desktop\Steller18Nov\18NovTrials\M27.DSG	11-1-2013	16:14:23	145611.000000	14561.100000	49458.369580	20.000000
C:\Users\cware\Desktop\Steller18Nov\18NovTrials\M27.DSG	11-1-2013	16:14:23	145612.000000	14561.200000	49457.896452	20.000000
C:\Users\cware\Desktop\Steller18Nov\18NovTrials\M27.DSG	11-1-2013	16:14:23	145613.000000	14561.300000	49458.070611	20.000000
C:\Users\cware\Desktop\Steller18Nov\18NovTrials\M27.DSG	11-1-2013	16:14:23	145614.000000	14561.400000	49459.987466	20.000000
C:\Users\cware\Desktop\Steller18Nov\18NovTrials\M27.DSG	11-1-2013	16:14:23	145615.000000	14561.500000	49458.966722	20.000000
C:\Users\cware\Desktop\Steller18Nov\18NovTrials\M27.DSG	11-1-2013	16:14:23	145616.000000	14561.600000	49458.693107	20.000000
C:\Users\cware\Desktop\Steller18Nov\18NovTrials\M27.DSG	11-1-2013	16:14:23	145617.000000	14561.700000	49459.489490	20.000000
C:\Users\cware\Desktop\Steller18Nov\18NovTrials\M27.DSG	11-1-2013	16:14:23	145618.000000	14561.800000	49457.273981	20.000000
C:\Users\cware\Desktop\Steller18Nov\18NovTrials\M27.DSG	11-1-2013	16:14:23	145619.000000	14561.900000	49458.120453	20.000000
C:\Users\cware\Desktop\Steller18Nov\18NovTrials\M27.DSG	11-1-2013	16:14:23	145620.000000	14562.000000	49457.348650	20.000000
C:\Users\cware\Desktop\Steller18Nov\18NovTrials\M27.DSG	11-1-2013	16:14:23	145621.000000	14562.100000	49458.543176	20.000000
C:\Users\cware\Desktop\Steller18Nov\18NovTrials\M27.DSG	11-1-2013	16:14:23	145622.000000	14562.200000	49457.423358	20.000000
C:\Users\cware\Desktop\Steller18Nov\18NovTrials\M27.DSG	11-1-2013	16:14:23	145623.000000	14562.300000	49458.966479	20.000000
C:\Users\cware\Desktop\Steller18Nov\18NovTrials\M27.DSG	11-1-2013	16:14:23	145624.000000	14562.400000	49457.249246	20.000000
C:\Users\cware\Desktop\Steller18Nov\18NovTrials\M27.DSG	11-1-2013	16:14:23	145625.000000	14562.500000	49458.991422	20.000000
C:\Users\cware\Desktop\Steller18Nov\18NovTrials\M27.DSG	11-1-2013	16:14:23	145626.000000	14562.600000	49457.597473	20.000000
C:\Users\cware\Desktop\Steller18Nov\18NovTrials\M27.DSG	11-1-2013	16:14:23	145627.000000	14562.700000	49458.394185	20.000000
C:\Users\cware\Desktop\Steller18Nov\18NovTrials\M27.DSG	11-1-2013	16:14:23	145628.000000	14562.800000	49457.871118	20.000000
C:\Users\cware\Desktop\Steller18Nov\18NovTrials\M27.DSG	11-1-2013	16:14:23	145629.000000	14562.900000	49459.364731	20.000000
C:\Users\cware\Desktop\Steller18Nov\18NovTrials\M27.DSG	11-1-2013	16:14:23	145630.000000	14563.000000	49458.717447	20.000000
C:\Users\cware\Desktop\Steller18Nov\18NovTrials\M27.DSG	11-1-2013	16:14:23	145631.000000	14563.100000	49459.215229	20.000000
C:\Users\cware\Desktop\Steller18Nov\18NovTrials\M27.DSG	11-1-2013	16:14:23	145632.000000	14563.200000	49455.805342	20.000000
C:\Users\cware\Desktop\Steller18Nov\18NovTrials\M27.DSG	11-1-2013	16:14:23	145633.000000	14563.300000	49458.667835	20.000000
C:\Users\cware\Desktop\Steller18Nov\18NovTrials\M27.DSG	11-1-2013	16:14:23	145634.000000	14563.400000	49456.327828	20.000000
C:\Users\cware\Desktop\Steller18Nov\18NovTrials\M27.DSG	11-1-2013	16:14:23	145635.000000	14563.500000	49456.526964	20.000000
C:\Users\cware\Desktop\Steller18Nov\18NovTrials\M27.DSG	11-1-2013	16:14:23	145636.000000	14563.600000	49456.875295	20.000000
C:\Users\cware\Desktop\Steller18Nov\18NovTrials\M27.DSG	11-1-2013	16:14:23	145637.000000	14563.700000	49455.705535	20.000000
C:\Users\cware\Desktop\Steller18Nov\18NovTrials\M27.DSG	11-1-2013	16:14:23	145638.000000	14563.800000	49457.696912	20.000000
C:\Users\cware\Desktop\Steller18Nov\18NovTrials\M27.DSG	11-1-2013	16:14:23	145639.000000	14563.900000	49458.020495	20.000000
C:\Users\cware\Desktop\Steller18Nov\18NovTrials\M27.DSG	11-1-2013	16:14:23	145640.000000	14564.000000	49457.870797	20.000000
C:\Users\cware\Desktop\Steller18Nov\18NovTrials\M27.DSG	11-1-2013	16:14:23	145641.000000	14564.100000	49457.771259	20.000000
C:\Users\cware\Desktop\Steller18Nov\18NovTrials\M27.DSG	11-1-2013	16:14:23	145642.000000	14564.200000	49459.115491	20.000000
C:\Users\cware\Desktop\Steller18Nov\18NovTrials\M27.DSG	11-1-2013	16:14:23	145643.000000	14564.300000	49458.617693	20.000000
C:\Users\cware\Desktop\Steller18Nov\18NovTrials\M27.DSG	11-1-2013	16:14:23	145644.000000	14564.400000	49456.750771	20.000000
C:\Users\cware\Desktop\Steller18Nov\18NovTrials\M27.DSG	11-1-2013	16:14:23	145645.000000	14564.500000	49458.717122	20.000000
C:\Users\cware\Desktop\Steller18Nov\18NovTrials\M27.DSG	11-1-2013	16:14:23	145646.000000	14564.600000	49458.517920	20.000000
C:\Users\cware\Desktop\Steller18Nov\18NovTrials\M27.DSG	11-1-2013	16:14:23	145647.000000	14564.700000	49459.065479	20.000000
C:\Users\cware\Desktop\Steller18Nov\18NovTrials\M27.DSG	11-1-2013	16:14:23	145648.000000	14564.800000	49456.974768	20.000000
C:\Users\cware\Desktop\Steller18Nov\18NovTrials\M27.DSG	11-1-2013	16:14:23	145649.000000	14564.900000	49458.443217	20.000000
C:\Users\cware\Desktop\Steller18Nov\18NovTrials\M27.DSG	11-1-2013	16:14:23	145650.000000	14565.000000	49459.837127	20.000000
C:\Users\cware\Desktop\Steller18Nov\18NovTrials\M27.DSG	11-1-2013	16:14:23	145651.000000	14565.100000	49459.239604	20.000000
C:\Users\cware\Desktop\Steller18Nov\18NovTrials\M27.DSG	11-1-2013	16:14:23	145652.000000	14565.200000	49457.173827	20.000000
C:\Users\cware\Desktop\Steller18Nov\18NovTrials\M27.DSG	11-1-2013	16:14:23	145653.000000	14565.300000	49455.829608	20.000000
C:\Users\cware\Desktop\Steller18Nov\18NovTrials\M27.DSG	11-1-2013	16:14:23	145654.000000	14565.400000	49455.804856	20.000000
C:\Users\cware\Desktop\Steller18Nov\18NovTrials\M27.DSG	11-1-2013	16:14:23	145655.000000	14565.500000	49458.393617	20.000000
C:\Users\cware\Desktop\Steller18Nov\18NovTrials\M27.DSG	11-1-2013	16:14:23	145656.000000	14565.600000	49456.427114	20.000000
C:\Users\cware\Desktop\Steller18Nov\18NovTrials\M27.DSG	11-1-2013	16:14:23	145657.000000	14565.700000	49456.501622	20.000000
C:\Users\cware\Desktop\Steller18Nov\18NovTrials\M27.DSG	11-1-2013	16:14:23	145658.000000	14565.800000	49456.949717	20.000000
C:\Users\cware\Desktop\Steller18Nov\18NovTrials\M27.DSG	11-1-2013	16:14:23	145659.000000	14565.900000	49457.771112	20.000000
C:\Users\cware\Desktop\Steller18Nov\18NovTrials\M27.DSG	11-1-2013	16:14:23	145660.000000	14566.000000	49456.576313	20.000000
C:\Users\cware\Desktop\Steller18Nov\18NovTrials\M27.DSG	11-1-2013	16:14:23	145661.000000	14566.100000	49457.895736	20.000000
C:\Users\cware\Desktop\Steller18Nov\18NovTrials\M27.DSG	11-1-2013	16:14:23	145662.000000	14566.200000	49457.970110	20.000000
C:\Users\cware\Desktop\Steller18Nov\18NovTrials\M27.DSG	11-1-2013	16:14:23	145663.000000	14566.300000	49458.318736	20.000000
C:\Users\cware\Desktop\Steller18Nov\18NovTrials\M27.DSG	11-1-2013	16:14:23	145664.000000	14566.400000	49457.920558	20.000000
C:\Users\cware\Desktop\Steller18Nov\18NovTrials\M27.DSG	11-1-2013	16:14:23	145665.000000	14566.500000	49459.438597	20.000000
C:\Users\cware\Desktop\Steller18Nov\18NovTrials\M27.DSG	11-1-2013	16:14:23	145666.000000	14566.600000	49457.024438	20.000000
C:\Users\cware\Desktop\Steller18Nov\18NovTrials\M27.DSG	11-1-2013	16:14:23	145667.000000	14566.700000	49456.849923	20.000000
C:\Users\cware\Desktop\Steller18Nov\18NovTrials\M27.DSG	11-1-2013	16:14:23	145668.000000	14566.800000	49460.534132	20.000000
C:\Users\cware\Desktop\Steller18Nov\18NovTrials\M27.DSG	11-1-2013	16:14:23	145669.000000	14566.900000	49458.741723	20.000000
C:\Users\cware\Desktop\Steller18Nov\18NovTrials\M27.DSG	11-1-2013	16:14:23	145670.000000	14567.000000	49458.243959	20.000000
C:\Users\cware\Desktop\Steller18Nov\18NovTrials\M27.DSG	11-1-2013	16:14:23	145671.000000	14567.100000	49460.459125	20.000000
C:\Users\cware\Desktop\Steller18Nov\18NovTrials\M27.DSG	11-1-2013	16:14:23	145672.000000	14567.200000	49459.339233	20.000000
C:\Users\cware\Desktop\Steller18Nov\18NovTrials\M27.DSG	11-1-2013	16:14:23	145673.000000	14567.300000	49458.368310	20.000000
C:\Users\cware\Desktop\Steller18Nov\18NovTrials\M27.DSG	11-1-2013	16:14:23	145674.000000	14567.400000	49459.363850	20.000000
C:\Users\cware\Desktop\Steller18Nov\18NovTrials\M27.DSG	11-1-2013	16:14:23	145675.000000	14567.500000	49457.198211	20.000000
C:\Users\cware\Desktop\Steller18Nov\18NovTrials\M27.DSG	11-1-2013	16:14:23	145676.000000	14567.600000	49458.343063	20.000000
C:\Users\cware\Desktop\Steller18Nov\18NovTrials\M27.DSG	11-1-2013	16:14:23	145677.000000	14567.700000	49455.530504	20.000000
C:\Users\cware\Desktop\Steller18Nov\18NovTrials\M27.DSG	11-1-2013	16:14:23	145678.000000	14567.800000	49458.019757	20.000000
C:\Users\cware\Desktop\Steller18Nov\18NovTrials\M27.DSG	11-1-2013	16:14:23	145679.000000	14567.900000	49459.388750	20.000000
C:\Users\cware\Desktop\Steller18Nov\18NovTrials\M27.DSG	11-1-2013	16:14:23	145680.000000	14568.000000	49458.841222	20.000000
C:\Users\cware\Desktop\Steller18Nov\18NovTrials\M27.DSG	11-1-2013	16:14:23	145681.000000	14568.100000	49456.551062	20.000000
C:\Users\cware\Desktop\Steller18Nov\18NovTrials\M27.DSG	11-1-2013	16:14:23	145682.000000	14568.200000	49456.899462	20.000000
C:\Users\cware\Desktop\Steller18Nov\18NovTrials\M27.DSG	11-1-2013	16:14:23	145683.000000	14568.300000	49459.139645	20.000000
C:\Users\cware\Desktop\Steller18Nov\18NovTrials\M27.DSG	11-1-2013	16:14:23	145684.000000	14568.400000	49457.048808	20.000000
C:\Users\cware\Desktop\Steller18Nov\18NovTrials\M27.DSG	11-1-2013	16:14:23	145685.000000	14568.500000	49457.795829	20.000000
C:\Users\cware\Desktop\Steller18Nov\18NovTrials\M27.DSG	11-1-2013	16:14:23	145686.000000	14568.600000	49457.695996	20.000000
C:\Users\cware\Desktop\Steller18Nov\18NovTrials\M27.DSG	11-1-2013	16:14:23	145687.000000	14568.700000	49457.447073	20.000000
C:\Users\cware\Desktop\Steller18Nov\18NovTrials\M27.DSG	11-1-2013	16:14:23	145688.000000	14568.800000	49455.231725	20.000000
C:\Users\cware\Desktop\Steller18Nov\18NovTrials\M27.DSG	11-1-2013	16:14:23	145689.000000	14568.900000	49459.064829	20.000000
C:\Users\cware\Desktop\Steller18Nov\18NovTrials\M27.DSG	11-1-2013	16:14:23	145690.000000	14569.000000	49457.023627	20.000000
C:\Users\cware\Desktop\Steller18Nov\18NovTrials\M27.DSG	11-1-2013	16:14:23	145691.000000	14569.100000	49459.661905	20.000000
C:\Users\cware\Desktop\Steller18Nov\18NovTrials\M27.DSG	11-1-2013	16:14:23	145692.000000	14569.200000	49457.023761	20.000000
C:\Users\cware\Desktop\Steller18Nov\18NovTrials\M27.DSG	11-1-2013	16:14:23	145693.000000	14569.300000	49457.397191	20.000000
C:\Users\cware\Desktop\Steller18Nov\18NovTrials\M27.DSG	11-1-2013	16:14:23	145694.000000	14569.400000	49458.616760	20.000000
C:\Users\cware\Desktop\Steller18Nov\18NovTrials\M27.DSG	11-1-2013	16:14:23	145695.000000	14569.500000	49455.704468	20.000000
C:\Users\cware\Desktop\Steller18Nov\18NovTrials\M27.DSG	11-1-2013	16:14:23	145696.000000	14569.600000	49457.173103	20.000000
C:\Users\cware\Desktop\Steller18Nov\18NovTrials\M27.DSG	11-1-2013	16:14:23	145697.000000	14569.700000	49455.853766	20.000000
C:\Users\cware\Desktop\Steller18Nov\18NovTrials\M27.DSG	11-1-2013	16:14:23	145698.000000	14569.800000	49456.725060	20.000000
C:\Users\cware\Desktop\Steller18Nov\18NovTrials\M27.DSG	11-1-2013	16:14:23	145699.000000	14569.900000	49462.250748	20.000000
C:\Users\cware\Desktop\Steller18Nov\18NovTrials\M27.DSG	11-1-2013	16:14:23	145700.000000	14570.000000	49456.824720	20.000000
C:\Users\cware\Desktop\Steller18Nov\18NovTrials\M27.DSG	11-1-2013	16:14:23	145701.000000	14570.100000	49454.285611	20.000000
C:\Users\cware\Desktop\Steller18Nov\18NovTrials\M27.DSG	11-1-2013	16:14:23	145702.000000	14570.200000	49459.164666	20.000000
C:\Users\cware\Desktop\Steller18Nov\18NovTrials\M27.DSG	11-1-2013	16:14:23	145703.000000	14570.300000	49456.127615	20.000000
C:\Users\cware\Desktop\Steller18Nov\18NovTrials\M27.DSG	11-1-2013	16:14:23	145704.000000	14570.400000	49458.019649	20.000000
C:\Users\cware\Desktop\Steller18Nov\18NovTrials\M27.DSG	11-1-2013	16:14:23	145705.000000	14570.500000	49461.230442	20.000000
C:\Users\cware\Desktop\Steller18Nov\18NovTrials\M27.DSG	11-1-2013	16:14:23	145706.000000	14570.600000	49458.641634	20.000000
C:\Users\cware\Desktop\Steller18Nov\18NovTrials\M27.DSG	11-1-2013	16:14:23	145707.000000	14570.700000	49458.193834	20.000000
C:\Users\cware\Desktop\Steller18Nov\18NovTrials\M27.DSG	11-1-2013	16:14:23	145708.000000	14570.800000	49457.969828	20.000000
C:\Users\cware\Desktop\Steller18Nov\18NovTrials\M27.DSG	11-1-2013	16:14:23	145709.000000	14570.900000	49456.327051	20.000000
C:\Users\cware\Desktop\Steller18Nov\18NovTrials\M27.DSG	11-1-2013	16:14:23	145710.000000	14571.000000	49457.048643	20.000000
C:\Users\cware\Desktop\Steller18Nov\18NovTrials\M27.DSG	11-1-2013	16:14:23	145711.000000	14571.100000	49459.064729	20.000000
C:\Users\cware\Desktop\Steller18Nov\18NovTrials\M27.DSG	11-1-2013	16:14:23	145712.000000	14571.200000	49457.023870	20.000000
C:\Users\cware\Desktop\Steller18Nov\18NovTrials\M27.DSG	11-1-2013	16:14:23	145713.000000	14571.300000	49458.766249	20.000000
C:\Users\cware\Desktop\Steller18Nov\18NovTrials\M27.DSG	11-1-2013	16:14:23	145714.000000	14571.400000	49457.148151	20.000000
C:\Users\cware\Desktop\Steller18Nov\18NovTrials\M27.DSG	11-1-2013	16:14:23	145715.000000	14571.500000	49458.691364	20.000000
C:\Users\cware\Desktop\Steller18Nov\18NovTrials\M27.DSG	11-1-2013	16:14:23	145716.000000	14571.600000	49456.949101	20.000000
C:\Users\cware\Desktop\Steller18Nov\18NovTrials\M27.DSG	11-1-2013	16:14:23	145717.000000	14571.700000	49457.272606	20.000000
C:\Users\cware\Desktop\Steller18Nov\18NovTrials\M27.DSG	11-1-2013	16:14:23	145718.000000	14571.800000	49459.214084	20.000000
C:\Users\cware\Desktop\Steller18Nov\18NovTrials\M27.DSG	11-1-2013	16:14:23	145719.000000	14571.900000	49459.388451	20.000000
C:\Users\cware\Desktop\Steller18Nov\18NovTrials\M27.DSG	11-1-2013	16:14:23	145720.000000	14572.000000	49460.384035	20.000000
C:\Users\cware\Desktop\Steller18Nov\18NovTrials\M27.DSG	11-1-2013	16:14:23	145721.000000	14572.100000	49459.189171	20.000000
C:\Users\cware\Desktop\Steller18Nov\18NovTrials\M27.DSG	11-1-2013	16:14:23	145722.000000	14572.200000	49457.496382	20.000000
C:\Users\cware\Desktop\Steller18Nov\18NovTrials\M27.DSG	11-1-2013	16:14:23	145723.000000	14572.300000	49457.347041	20.000000
C:\Users\cware\Desktop\Steller18Nov\18NovTrials\M27.DSG	11-1-2013	16:14:23	145724.000000	14572.400000	49460.234476	20.000000
C:\Users\cware\Desktop\Steller18Nov\18NovTrials\M27.DSG	11-1-2013	16:14:23	145725.000000	14572.500000	49458.491980	20.000000
C:\Users\cware\Desktop\Steller18Nov\18NovTrials\M27.DSG	11-1-2013	16:14:23	145726.000000	14572.600000	49459.462812	20.000000
C:\Users\cware\Desktop\Steller18Nov\18NovTrials\M27.DSG	11-1-2013	16:14:23	145727.000000	14572.700000	49458.019033	20.000000
C:\Users\cware\Desktop\Steller18Nov\18NovTrials\M27.DSG	11-1-2013	16:14:23	145728.000000	14572.800000	49459.463020	20.000000
C:\Users\cware\Desktop\Steller18Nov\18NovTrials\M27.DSG	11-1-2013	16:14:23	145729.000000	14572.900000	49459.985614	20.000000
C:\Users\cware\Desktop\Steller18Nov\18NovTrials\M27.DSG	11-1-2013	16:14:23	145730.000000	14573.000000	49457.844861	20.000000
C:\Users\cware\Desktop\Steller18Nov\18NovTrials\M27.DSG	11-1-2013	16:14:23	145731.000000	14573.100000	49460.956077	20.000000
C:\Users\cware\Desktop\Steller18Nov\18NovTrials\M27.DSG	11-1-2013	16:14:23	145732.000000	14573.200000	49458.591470	20.000000
C:\Users\cware\Desktop\Steller18Nov\18NovTrials\M27.DSG	11-1-2013	16:14:23	145733.000000	14573.300000	49455.405758	20.000000
C:\Users\cware\Desktop\Steller18Nov\18NovTrials\M27.DSG	11-1-2013	16:14:23	145734.000000	14573.400000	49456.550485	20.000000
C:\Users\cware\Desktop\Steller18Nov\18NovTrials\M27.DSG	11-1-2013	16:14:23	145735.000000	14573.500000	49456.625232	20.000000
C:\Users\cware\Desktop\Steller18Nov\18NovTrials\M27.DSG	11-1-2013	16:14:23	145736.000000	14573.600000	49457.123065	20.000000
C:\Users\cware\Desktop\Steller18Nov\18NovTrials\M27.DSG	11-1-2013	16:14:23	145737.000000	14573.700000	49456.674814	20.000000
C:\Users\cware\Desktop\Steller18Nov\18NovTrials\M27.DSG	11-1-2013	16:14:23	145738.000000	14573.800000	49459.089676	20.000000
C:\Users\cware\Desktop\Steller18Nov\18NovTrials\M27.DSG	11-1-2013	16:14:23	145739.000000	14573.900000	49457.496313	20.000000
C:\Users\cware\Desktop\Steller18Nov\18NovTrials\M27.DSG	11-1-2013	16:14:23	145740.000000	14574.000000	49458.442068	20.000000
C:\Users\cware\Desktop\Steller18Nov\18NovTrials\M27.DSG	11-1-2013	16:14:23	145741.000000	14574.100000	49459.661948	20.000000
C:\Users\cware\Desktop\Steller18Nov\18NovTrials\M27.DSG	11-1-2013	16:14:23	145742.000000	14574.200000	49460.259155	20.000000
C:\Users\cware\Desktop\Steller18Nov\18NovTrials\M27.DSG	11-1-2013	16:14:23	145743.000000	14574.300000	49457.794927	20.000000
C:\Users\cware\Desktop\Steller18Nov\18NovTrials\M27.DSG	11-1-2013	16:14:23	145744.000000	14574.400000	49457.521313	20.000000
C:\Users\cware\Desktop\Steller18Nov\18NovTrials\M27.DSG	11-1-2013	16:14:23	145745.000000	14574.500000	49458.716133	20.000000
C:\Users\cware\Desktop\Steller18Nov\18NovTrials\M27.DSG	11-1-2013	16:14:23	145746.000000	14574.600000	49458.765681	20.000000
C:\Users\cware\Desktop\Steller18Nov\18NovTrials\M27.DSG	11-1-2013	16:14:23	145747.000000	14574.700000	49458.342530	20.000000
C:\Users\cware\Desktop\Steller18Nov\18NovTrials\M27.DSG	11-1-2013	16:14:23	145748.000000	14574.800000	49458.516702	20.000000
C:\Users\cware\Desktop\Steller18Nov\18NovTrials\M27.DSG	11-1-2013	16:14:23	145749.000000	14574.900000	49459.985484	20.000000
C:\Users\cware\Desktop\Steller18Nov\18NovTrials\M27.DSG	11-1-2013	16:14:23	145750.000000	14575.000000	49458.666022	20.000000
C:\Users\cware\Desktop\Steller18Nov\18NovTrials\M27.DSG	11-1-2013	16:14:23	145751.000000	14575.100000	49457.595786	20.000000
C:\Users\cware\Desktop\Steller18Nov\18NovTrials\M27.DSG	11-1-2013	16:14:23	145752.000000	14575.200000	49458.466629	20.000000
C:\Users\cware\Desktop\Steller18Nov\18NovTrials\M27.DSG	11-1-2013	16:14:23	145753.000000	14575.300000	49463.171065	20.000000
C:\Users\cware\Desktop\Steller18Nov\18NovTrials\M27.DSG	11-1-2013	16:14:23	145754.000000	14575.400000	49458.740361	20.000000
C:\Users\cware\Desktop\Steller18Nov\18NovTrials\M27.DSG	11-1-2013	16:14:23	145755.000000	14575.500000	49459.810948	20.000000
C:\Users\cware\Desktop\Steller18Nov\18NovTrials\M27.DSG	11-1-2013	16:14:23	145756.000000	14575.600000	49460.159253	20.000000
C:\Users\cware\Desktop\Steller18Nov\18NovTrials\M27.DSG	11-1-2013	16:14:23	145757.000000	14575.700000	49457.844167	20.000000
C:\Users\cware\Desktop\Steller18Nov\18NovTrials\M27.DSG	11-1-2013	16:14:23	145758.000000	14575.800000	49457.421154	20.000000
C:\Users\cware\Desktop\Steller18Nov\18NovTrials\M27.DSG	11-1-2013	16:14:23	145759.000000	14575.900000	49456.898538	20.000000
C:\Users\cware\Desktop\Steller18Nov\18NovTrials\M27.DSG	11-1-2013	16:14:23	145760.000000	14576.000000	49458.342026	20.000000
C:\Users\cware\Desktop\Steller18Nov\18NovTrials\M27.DSG	11-1-2013	16:14:23	145761.000000	14576.100000	49456.724093	20.000000
C:\Users\cware\Desktop\Steller18Nov\18NovTrials\M27.DSG	11-1-2013	16:14:23	145762.000000	14576.200000	49456.301046	20.000000
C:\Users\cware\Desktop\Steller18Nov\18NovTrials\M27.DSG	11-1-2013	16:14:23	145763.000000	14576.300000	49457.545362	20.000000
C:\Users\cware\Desktop\Steller18Nov\18NovTrials\M27.DSG	11-1-2013	16:14:23	145764.000000	14576.400000	49458.367026	20.000000
C:\Users\cware\Desktop\Steller18Nov\18NovTrials\M27.DSG	11-1-2013	16:14:23	145765.000000	14576.500000	49459.412461	20.000000
C:\Users\cware\Desktop\Steller18Nov\18NovTrials\M27.DSG	11-1-2013	16:14:23	145766.000000	14576.600000	49460.681613	20.000000
C:\Users\cware\Desktop\Steller18Nov\18NovTrials\M27.DSG	11-1-2013	16:14:23	145767.000000	14576.700000	49459.810336	20.000000
C:\Users\cware\Desktop\Steller18Nov\18NovTrials\M27.DSG	11-1-2013	16:14:23	145768.000000	14576.800000	49456.748798	20.000000
C:\Users\cware\Desktop\Steller18Nov\18NovTrials\M27.DSG	11-1-2013	16:14:23	145769.000000	14576.900000	49458.740157	20.000000
C:\Users\cware\Desktop\Steller18Nov\18NovTrials\M27.DSG	11-1-2013	16:14:23	145770.000000	14577.000000	49460.133941	20.000000
C:\Users\cware\Desktop\Steller18Nov\18NovTrials\M27.DSG	11-1-2013	16:14:23	145771.000000	14577.100000	49459.760441	20.000000
C:\Users\cware\Desktop\Steller18Nov\18NovTrials\M27.DSG	11-1-2013	16:14:23	145772.000000	14577.200000	49457.794051	20.000000
C:\Users\cware\Desktop\Steller18Nov\18NovTrials\M27.DSG	11-1-2013	16:14:23	145773.000000	14577.300000	49458.690514	20.000000
C:\Users\cware\Desktop\Steller18Nov\18NovTrials\M27.DSG	11-1-2013	16:14:23	145774.000000	14577.400000	49458.914259	20.000000
C:\Users\cware\Desktop\Steller18Nov\18NovTrials\M27.DSG	11-1-2013	16:14:23	145775.000000	14577.500000	49459.238003	20.000000
C:\Users\cware\Desktop\Steller18Nov\18NovTrials\M27.DSG	11-1-2013	16:14:23	145776.000000	14577.600000	49459.262751	20.000000
C:\Users\cware\Desktop\Steller18Nov\18NovTrials\M27.DSG	11-1-2013	16:14:23	145777.000000	14577.700000	49459.088596	20.000000
C:\Users\cware\Desktop\Steller18Nov\18NovTrials\M27.DSG	11-1-2013	16:14:23	145778.000000	14577.800000	49460.059250	20.000000
C:\Users\cware\Desktop\Steller18Nov\18NovTrials\M27.DSG	11-1-2013	16:14:23	145779.000000	14577.900000	49457.719473	20.000000
C:\Users\cware\Desktop\Steller18Nov\18NovTrials\M27.DSG	11-1-2013	16:14:23	145780.000000	14578.000000	49458.217311	20.000000
C:\Users\cware\Desktop\Steller18Nov\18NovTrials\M27.DSG	11-1-2013	16:14:23	145781.000000	14578.100000	49461.154529	20.000000
C:\Users\cware\Desktop\Steller18Nov\18NovTrials\M27.DSG	11-1-2013	16:14:23	145782.000000	14578.200000	49460.308070	20.000000
C:\Users\cware\Desktop\Steller18Nov\18NovTrials\M27.DSG	11-1-2013	16:14:23	145783.000000	14578.300000	49457.096947	20.000000
C:\Users\cware\Desktop\Steller18Nov\18NovTrials\M27.DSG	11-1-2013	16:14:23	145784.000000	14578.400000	49459.038762	20.000000
C:\Users\cware\Desktop\Steller18Nov\18NovTrials\M27.DSG	11-1-2013	16:14:23	145785.000000	14578.500000	49458.789705	20.000000
C:\Users\cware\Desktop\Steller18Nov\18NovTrials\M27.DSG	11-1-2013	16:14:23	145786.000000	14578.600000	49460.532076	20.000000
C:\Users\cware\Desktop\Steller18Nov\18NovTrials\M27.DSG	11-1-2013	16:14:23	145787.000000	14578.700000	49455.429340	20.000000
C:\Users\cware\Desktop\Steller18Nov\18NovTrials\M27.DSG	11-1-2013	16:14:23	145788.000000	14578.800000	49457.395830	20.000000
C:\Users\cware\Desktop\Steller18Nov\18NovTrials\M27.DSG	11-1-2013	16:14:23	145789.000000	14578.900000	49459.860005	20.000000
C:\Users\cware\Desktop\Steller18Nov\18NovTrials\M27.DSG	11-1-2013	16:14:23	145790.000000	14579.000000	49457.719443	20.000000
C:\Users\cware\Desktop\Steller18Nov\18NovTrials\M27.DSG	11-1-2013	16:14:23	145791.000000	14579.100000	49457.694392	20.000000
C:\Users\cware\Desktop\Steller18Nov\18NovTrials\M27.DSG	11-1-2013	16:14:23	145792.000000	14579.200000	49457.694509	20.000000
C:\Users\cware\Desktop\Steller18Nov\18NovTrials\M27.DSG	11-1-2013	16:14:23	145793.000000	14579.300000	49459.586152	20.000000
C:\Users\cware\Desktop\Steller18Nov\18NovTrials\M27.DSG	11-1-2013	16:14:23	145794.000000	14579.400000	49456.997847	20.000000
C:\Users\cware\Desktop\Steller18Nov\18NovTrials\M27.DSG	11-1-2013	16:14:23	145795.000000	14579.500000	49459.536413	20.000000
C:\Users\cware\Desktop\Steller18Nov\18NovTrials\M27.DSG	11-1-2013	16:14:23	145796.000000	14579.600000	49457.644874	20.000000
C:\Users\cware\Desktop\Steller18Nov\18NovTrials\M27.DSG	11-1-2013	16:14:23	145797.000000	14579.700000	49457.420868	20.000000
C:\Users\cware\Desktop\Steller18Nov\18NovTrials\M27.DSG	11-1-2013	16:14:23	145798.000000	14579.800000	49460.606675	20.000000
C:\Users\cware\Desktop\Steller18Nov\18NovTrials\M27.DSG	11-1-2013	16:14:23	145799.000000	14579.900000	49459.436919	20.000000
C:\Users\cware\Desktop\Steller18Nov\18NovTrials\M27.DSG	11-1-2013	16:14:23	145800.000000	14580.000000	49458.366479	20.000000
C:\Users\cware\Desktop\Steller18Nov\18NovTrials\M27.DSG	11-1-2013	16:14:23	145801.000000	14580.100000	49460.457437	20.000000
C:\Users\cware\Desktop\Steller18Nov\18NovTrials\M27.DSG	11-1-2013	16:14:23	145802.000000	14580.200000	49459.337294	20.000000
C:\Users\cware\Desktop\Steller18Nov\18NovTrials\M27.DSG	11-1-2013	16:14:23	145803.000000	14580.300000	49459.735121	20.000000
C:\Users\cware\Desktop\Steller18Nov\18NovTrials\M27.DSG	11-1-2013	16:14:23	145804.000000	14580.400000	49457.246080	20.000000
C:\Users\cware\Desktop\Steller18Nov\18NovTrials\M27.DSG	11-1-2013	16:14:23	145805.000000	14580.500000	49458.266694	20.000000
C:\Users\cware\Desktop\Steller18Nov\18NovTrials\M27.DSG	11-1-2013	16:14:23	145806.000000	14580.600000	49458.241790	20.000000
C:\Users\cware\Desktop\Steller18Nov\18NovTrials\M27.DSG	11-1-2013	16:14:23	145807.000000	14580.700000	49459.959361	20.000000
C:\Users\cware\Desktop\Steller18Nov\18NovTrials\M27.DSG	11-1-2013	16:14:23	145808.000000	14580.800000	49459.511041	20.000000
C:\Users\cware\Desktop\Steller18Nov\18NovTrials\M27.DSG	11-1-2013	16:14:23	145809.000000	14580.900000	49457.320675	20.000000
C:\Users\cware\Desktop\Steller18Nov\18NovTrials\M27.DSG	11-1-2013	16:14:23	145810.000000	14581.000000	49457.096821	20.000000
C:\Users\cware\Desktop\Steller18Nov\18NovTrials\M27.DSG	11-1-2013	16:14:23	145811.000000	14581.100000	49458.167113	20.000000
C:\Users\cware\Desktop\Steller18Nov\18NovTrials\M27.DSG	11-1-2013	16:14:23	145812.000000	14581.200000	49459.710087	20.000000
C:\Users\cware\Desktop\Steller18Nov\18NovTrials\M27.DSG	11-1-2013	16:14:23	145813.000000	14581.300000	49458.515422	20.000000
C:\Users\cware\Desktop\Steller18Nov\18NovTrials\M27.DSG	11-1-2013	16:14:23	145814.000000	14581.400000	49458.415815	20.000000
C:\Users\cware\Desktop\Steller18Nov\18NovTrials\M27.DSG	11-1-2013	16:14:23	145815.000000	14581.500000	49458.341380	20.000000
C:\Users\cware\Desktop\Steller18Nov\18NovTrials\M27.DSG	11-1-2013	16:14:23	145816.000000	14581.600000	49457.694101	20.000000
C:\Users\cware\Desktop\Steller18Nov\18NovTrials\M27.DSG	11-1-2013	16:14:23	145817.000000	14581.700000	49456.275348	20.000000
C:\Users\cware\Desktop\Steller18Nov\18NovTrials\M27.DSG	11-1-2013	16:14:23	145818.000000	14581.800000	49457.569329	20.000000
C:\Users\cware\Desktop\Steller18Nov\18NovTrials\M27.DSG	11-1-2013	16:14:23	145819.000000	14581.900000	49458.689637	20.000000
C:\Users\cware\Desktop\Steller18Nov\18NovTrials\M27.DSG	11-1-2013	16:14:23	145820.000000	14582.000000	49457.868195	20.000000
C:\Users\cware\Desktop\Steller18Nov\18NovTrials\M27.DSG	11-1-2013	16:14:23	145821.000000	14582.100000	49456.947006	20.000000
C:\Users\cware\Desktop\Steller18Nov\18NovTrials\M27.DSG	11-1-2013	16:14:23	145822.000000	14582.200000	49458.166627	20.000000
C:\Users\cware\Desktop\Steller18Nov\18NovTrials\M27.DSG	11-1-2013	16:14:23	145823.000000	14582.300000	49459.311874	20.000000
C:\Users\cware\Desktop\Steller18Nov\18NovTrials\M27.DSG	11-1-2013	16:14:23	145824.000000	14582.400000	49457.021519	20.000000
C:\Users\cware\Desktop\Steller18Nov\18NovTrials\M27.DSG	11-1-2013	16:14:23	145825.000000	14582.500000	49459.461111	20.000000
C:\Users\cware\Desktop\Steller18Nov\18NovTrials\M27.DSG	11-1-2013	16:14:23	145826.000000	14582.600000	49458.689217	20.000000
C:\Users\cware\Desktop\Steller18Nov\18NovTrials\M27.DSG	11-1-2013	16:14:23	145827.000000	14582.700000	49459.461020	20.000000
C:\Users\cware\Desktop\Steller18Nov\18NovTrials\M27.DSG	11-1-2013	16:14:23	145828.000000	14582.800000	49460.033371	20.000000
C:\Users\cware\Desktop\Steller18Nov\18NovTrials\M27.DSG	11-1-2013	16:14:23	145829.000000	14582.900000	49458.291134	20.000000
C:\Users\cware\Desktop\Steller18Nov\18NovTrials\M27.DSG	11-1-2013	16:14:23	145830.000000	14583.000000	49459.162254	20.000000
C:\Users\cware\Desktop\Steller18Nov\18NovTrials\M27.DSG	11-1-2013	16:14:23	145831.000000	14583.100000	49457.967642	20.000000
C:\Users\cware\Desktop\Steller18Nov\18NovTrials\M27.DSG	11-1-2013	16:14:23	145832.000000	14583.200000	49456.399317	20.000000
C:\Users\cware\Desktop\Steller18Nov\18NovTrials\M27.DSG	11-1-2013	16:14:23	145833.000000	14583.300000	49457.743562	20.000000
C:\Users\cware\Desktop\Steller18Nov\18NovTrials\M27.DSG	11-1-2013	16:14:23	145834.000000	14583.400000	49458.365820	20.000000
C:\Users\cware\Desktop\Steller18Nov\18NovTrials\M27.DSG	11-1-2013	16:14:23	145835.000000	14583.500000	49456.971815	20.000000
C:\Users\cware\Desktop\Steller18Nov\18NovTrials\M27.DSG	11-1-2013	16:14:23	145836.000000	14583.600000	49457.693780	20.000000
C:\Users\cware\Desktop\Steller18Nov\18NovTrials\M27.DSG	11-1-2013	16:14:23	145837.000000	14583.700000	49460.804870	20.000000
C:\Users\cware\Desktop\Steller18Nov\18NovTrials\M27.DSG	11-1-2013	16:14:23	145838.000000	14583.800000	49460.331928	20.000000
C:\Users\cware\Desktop\Steller18Nov\18NovTrials\M27.DSG	11-1-2013	16:14:23	145839.000000	14583.900000	49456.971620	20.000000
C:\Users\cware\Desktop\Steller18Nov\18NovTrials\M27.DSG	11-1-2013	16:14:23	145840.000000	14584.000000	49459.386248	20.000000
C:\Users\cware\Desktop\Steller18Nov\18NovTrials\M27.DSG	11-1-2013	16:14:23	145841.000000	14584.100000	49457.046271	20.000000
C:\Users\cware\Desktop\Steller18Nov\18NovTrials\M27.DSG	11-1-2013	16:14:23	145842.000000	14584.200000	49457.494344	20.000000
C:\Users\cware\Desktop\Steller18Nov\18NovTrials\M27.DSG	11-1-2013	16:14:23	145843.000000	14584.300000	49458.066620	20.000000
C:\Users\cware\Desktop\Steller18Nov\18NovTrials\M27.DSG	11-1-2013	16:14:23	145844.000000	14584.400000	49456.573324	20.000000
C:\Users\cware\Desktop\Steller18Nov\18NovTrials\M27.DSG	11-1-2013	16:14:23	145845.000000	14584.500000	49458.614409	20.000000
C:\Users\cware\Desktop\Steller18Nov\18NovTrials\M27.DSG	11-1-2013	16:14:23	145846.000000	14584.600000	49457.593700	20.000000
C:\Users\cware\Desktop\Steller18Nov\18NovTrials\M27.DSG	11-1-2013	16:14:23	145847.000000	14584.700000	49457.394823	20.000000
C:\Users\cware\Desktop\Steller18Nov\18NovTrials\M27.DSG	11-1-2013	16:14:23	145848.000000	14584.800000	49458.788885	20.000000
C:\Users\cware\Desktop\Steller18Nov\18NovTrials\M27.DSG	11-1-2013	16:14:23	145849.000000	14584.900000	49460.257060	20.000000
C:\Users\cware\Desktop\Steller18Nov\18NovTrials\M27.DSG	11-1-2013	16:14:23	145850.000000	14585.000000	49457.842679	20.000000
C:\Users\cware\Desktop\Steller18Nov\18NovTrials\M27.DSG	11-1-2013	16:14:23	145851.000000	14585.100000	49457.220460	20.000000
C:\Users\cware\Desktop\Steller18Nov\18NovTrials\M27.DSG	11-1-2013	16:14:23	145852.000000	14585.200000	49457.170388	20.000000
C:\Users\cware\Desktop\Steller18Nov\18NovTrials\M27.DSG	11-1-2013	16:14:23	145853.000000	14585.300000	49457.842623	20.000000
C:\Users\cware\Desktop\Steller18Nov\18NovTrials\M27.DSG	11-1-2013	16:14:23	145854.000000	14585.400000	49457.593578	20.000000
C:\Users\cware\Desktop\Steller18Nov\18NovTrials\M27.DSG	11-1-2013	16:14:23	145855.000000	14585.500000	49459.858830	20.000000
C:\Users\cware\Desktop\Steller18Nov\18NovTrials\M27.DSG	11-1-2013	16:14:23	145856.000000	14585.600000	49458.041760	20.000000
C:\Users\cware\Desktop\Steller18Nov\18NovTrials\M27.DSG	11-1-2013	16:14:23	145857.000000	14585.700000	49455.950689	20.000000
C:\Users\cware\Desktop\Steller18Nov\18NovTrials\M27.DSG	11-1-2013	16:14:23	145858.000000	14585.800000	49458.414991	20.000000
C:\Users\cware\Desktop\Steller18Nov\18NovTrials\M27.DSG	11-1-2013	16:14:23	145859.000000	14585.900000	49458.091338	20.000000
C:\Users\cware\Desktop\Steller18Nov\18NovTrials\M27.DSG	11-1-2013	16:14:23	145860.000000	14586.000000	49457.668477	20.000000
C:\Users\cware\Desktop\Steller18Nov\18NovTrials\M27.DSG	11-1-2013	16:14:23	145861.000000	14586.100000	49459.211733	20.000000
C:\Users\cware\Desktop\Steller18Nov\18NovTrials\M27.DSG	11-1-2013	16:14:23	145862.000000	14586.200000	49457.743324	20.000000
C:\Users\cware\Desktop\Steller18Nov\18NovTrials\M27.DSG	11-1-2013	16:14:23	145863.000000	14586.300000	49458.489789	20.000000
C:\Users\cware\Desktop\Steller18Nov\18NovTrials\M27.DSG	11-1-2013	16:14:23	145864.000000	14586.400000	49458.913127	20.000000
C:\Users\cware\Desktop\Steller18Nov\18NovTrials\M27.DSG	11-1-2013	16:14:23	145865.000000	14586.500000	49459.261554	20.000000
C:\Users\cware\Desktop\Steller18Nov\18NovTrials\M27.DSG	11-1-2013	16:14:23	145866.000000	14586.600000	49457.493884	20.000000
C:\Users\cware\Desktop\Steller18Nov\18NovTrials\M27.DSG	11-1-2013	16:14:23	145867.000000	14586.700000	49458.663987	20.000000
C:\Users\cware\Desktop\Steller18Nov\18NovTrials\M27.DSG	11-1-2013	16:14:23	145868.000000	14586.800000	49458.838389	20.000000
C:\Users\cware\Desktop\Steller18Nov\18NovTrials\M27.DSG	11-1-2013	16:14:23	145869.000000	14586.900000	49462.099025	20.000000
C:\Users\cware\Desktop\Steller18Nov\18NovTrials\M27.DSG	11-1-2013	16:14:23	145870.000000	14587.000000	49456.398992	20.000000
C:\Users\cware\Desktop\Steller18Nov\18NovTrials\M27.DSG	11-1-2013	16:14:23	145871.000000	14587.100000	49457.095867	20.000000
C:\Users\cware\Desktop\Steller18Nov\18NovTrials\M27.DSG	11-1-2013	16:14:23	145872.000000	14587.200000	49460.008033	20.000000
C:\Users\cware\Desktop\Steller18Nov\18NovTrials\M27.DSG	11-1-2013	16:14:23	145873.000000	14587.300000	49457.294739	20.000000
C:\Users\cware\Desktop\Steller18Nov\18NovTrials\M27.DSG	11-1-2013	16:14:23	145874.000000	14587.400000	49460.804450	20.000000
C:\Users\cware\Desktop\Steller18Nov\18NovTrials\M27.DSG	11-1-2013	16:14:23	145875.000000	14587.500000	49456.349145	20.000000
C:\Users\cware\Desktop\Steller18Nov\18NovTrials\M27.DSG	11-1-2013	16:14:23	145876.000000	14587.600000	49459.012371	20.000000
C:\Users\cware\Desktop\Steller18Nov\18NovTrials\M27.DSG	11-1-2013	16:14:23	145877.000000	14587.700000	49458.166158	20.000000
C:\Users\cware\Desktop\Steller18Nov\18NovTrials\M27.DSG	11-1-2013	16:14:23	145878.000000	14587.800000	49458.091360	20.000000
C:\Users\cware\Desktop\Steller18Nov\18NovTrials\M27.DSG	11-1-2013	16:14:23	145879.000000	14587.900000	49456.772162	20.000000
C:\Users\cware\Desktop\Steller18Nov\18NovTrials\M27.DSG	11-1-2013	16:14:23	145880.000000	14588.000000	49457.618647	20.000000
C:\Users\cware\Desktop\Steller18Nov\18NovTrials\M27.DSG	11-1-2013	16:14:23	145881.000000	14588.100000	49456.100313	20.000000
C:\Users\cware\Desktop\Steller18Nov\18NovTrials\M27.DSG	11-1-2013	16:14:23	145882.000000	14588.200000	49458.240927	20.000000
C:\Users\cware\Desktop\Steller18Nov\18NovTrials\M27.DSG	11-1-2013	16:14:23	145883.000000	14588.300000	49457.120554	20.000000
C:\Users\cware\Desktop\Steller18Nov\18NovTrials\M27.DSG	11-1-2013	16:14:23	145884.000000	14588.400000	49458.190898	20.000000
C:\Users\cware\Desktop\Steller18Nov\18NovTrials\M27.DSG	11-1-2013	16:14:23	145885.000000	14588.500000	49460.007755	20.000000
C:\Users\cware\Desktop\Steller18Nov\18NovTrials\M27.DSG	11-1-2013	16:14:23	145886.000000	14588.600000	49457.145258	20.000000
C:\Users\cware\Desktop\Steller18Nov\18NovTrials\M27.DSG	11-1-2013	16:14:23	145887.000000	14588.700000	49458.763144	20.000000
C:\Users\cware\Desktop\Steller18Nov\18NovTrials\M27.DSG	11-1-2013	16:14:23	145888.000000	14588.800000	49457.668152	20.000000
C:\Users\cware\Desktop\Steller18Nov\18NovTrials\M27.DSG	11-1-2013	16:14:23	145889.000000	14588.900000	49456.647460	20.000000
C:\Users\cware\Desktop\Steller18Nov\18NovTrials\M27.DSG	11-1-2013	16:14:23	145890.000000	14589.000000	49458.489299	20.000000
C:\Users\cware\Desktop\Steller18Nov\18NovTrials\M27.DSG	11-1-2013	16:14:23	145891.000000	14589.100000	49456.747076	20.000000
C:\Users\cware\Desktop\Steller18Nov\18NovTrials\M27.DSG	11-1-2013	16:14:23	145892.000000	14589.200000	49459.062101	20.000000
C:\Users\cware\Desktop\Steller18Nov\18NovTrials\M27.DSG	11-1-2013	16:14:23	145893.000000	14589.300000	49456.821406	20.000000
C:\Users\cware\Desktop\Steller18Nov\18NovTrials\M27.DSG	11-1-2013	16:14:23	145894.000000	14589.400000	49459.460075	20.000000
C:\Users\cware\Desktop\Steller18Nov\18NovTrials\M27.DSG	11-1-2013	16:14:23	145895.000000	14589.500000	49456.896448	20.000000
C:\Users\cware\Desktop\Steller18Nov\18NovTrials\M27.DSG	11-1-2013	16:14:23	145896.000000	14589.600000	49456.846492	20.000000
C:\Users\cware\Desktop\Steller18Nov\18NovTrials\M27.DSG	11-1-2013	16:14:23	145897.000000	14589.700000	49458.340209	20.000000
C:\Users\cware\Desktop\Steller18Nov\18NovTrials\M27.DSG	11-1-2013	16:14:23	145898.000000	14589.800000	49456.199699	20.000000
C:\Users\cware\Desktop\Steller18Nov\18NovTrials\M27.DSG	11-1-2013	16:14:23	145899.000000	14589.900000	49458.091164	20.000000
C:\Users\cware\Desktop\Steller18Nov\18NovTrials\M27.DSG	11-1-2013	16:14:23	145900.000000	14590.000000	49459.136522	20.000000
C:\Users\cware\Desktop\Steller18Nov\18NovTrials\M27.DSG	11-1-2013	16:14:23	145901.000000	14590.100000	49457.468820	20.000000
C:\Users\cware\Desktop\Steller18Nov\18NovTrials\M27.DSG	11-1-2013	16:14:23	145902.000000	14590.200000	49458.464304	20.000000
C:\Users\cware\Desktop\Steller18Nov\18NovTrials\M27.DSG	11-1-2013	16:14:23	145903.000000	14590.300000	49458.787866	20.000000
C:\Users\cware\Desktop\Steller18Nov\18NovTrials\M27.DSG	11-1-2013	16:14:23	145904.000000	14590.400000	49457.219819	20.000000
C:\Users\cware\Desktop\Steller18Nov\18NovTrials\M27.DSG	11-1-2013	16:14:23	145905.000000	14590.500000	49458.090800	20.000000
C:\Users\cware\Desktop\Steller18Nov\18NovTrials\M27.DSG	11-1-2013	16:14:23	145906.000000	14590.600000	49457.842241	20.000000
C:\Users\cware\Desktop\Steller18Nov\18NovTrials\M27.DSG	11-1-2013	16:14:23	145907.000000	14590.700000	49457.991358	20.000000
C:\Users\cware\Desktop\Steller18Nov\18NovTrials\M27.DSG	11-1-2013	16:14:23	145908.000000	14590.800000	49461.102856	20.000000
C:\Users\cware\Desktop\Steller18Nov\18NovTrials\M27.DSG	11-1-2013	16:14:23	145909.000000	14590.900000	49455.925369	20.000000
C:\Users\cware\Desktop\Steller18Nov\18NovTrials\M27.DSG	11-1-2013	16:14:23	145910.000000	14591.000000	49456.273743	20.000000
C:\Users\cware\Desktop\Steller18Nov\18NovTrials\M27.DSG	11-1-2013	16:14:23	145911.000000	14591.100000	49458.041461	20.000000
C:\Users\cware\Desktop\Steller18Nov\18NovTrials\M27.DSG	11-1-2013	16:14:23	145912.000000	14591.200000	49460.331082	20.000000
C:\Users\cware\Desktop\Steller18Nov\18NovTrials\M27.DSG	11-1-2013	16:14:23	145913.000000	14591.300000	49458.190542	20.000000
C:\Users\cware\Desktop\Steller18Nov\18NovTrials\M27.DSG	11-1-2013	16:14:23	145914.000000	14591.400000	49458.539034	20.000000
C:\Users\cware\Desktop\Steller18Nov\18NovTrials\M27.DSG	11-1-2013	16:14:23	145915.000000	14591.500000	49458.737980	20.000000
C:\Users\cware\Desktop\Steller18Nov\18NovTrials\M27.DSG	11-1-2013	16:14:23	145916.000000	14591.600000	49455.850817	20.000000
C:\Users\cware\Desktop\Steller18Nov\18NovTrials\M27.DSG	11-1-2013	16:14:23	145917.000000	14591.700000	49458.165551	20.000000
C:\Users\cware\Desktop\Steller18Nov\18NovTrials\M27.DSG	11-1-2013	16:14:23	145918.000000	14591.800000	49458.738075	20.000000
C:\Users\cware\Desktop\Steller18Nov\18NovTrials\M27.DSG	11-1-2013	16:14:23	145919.000000	14591.900000	49459.335420	20.000000
C:\Users\cware\Desktop\Steller18Nov\18NovTrials\M27.DSG	11-1-2013	16:14:23	145920.000000	14592.000000	49459.310508	20.000000
C:\Users\cware\Desktop\Steller18Nov\18NovTrials\M27.DSG	11-1-2013	16:14:23	145921.000000	14592.100000	49458.463853	20.000000
C:\Users\cware\Desktop\Steller18Nov\18NovTrials\M27.DSG	11-1-2013	16:14:23	145922.000000	14592.200000	49457.792130	20.000000
C:\Users\cware\Desktop\Steller18Nov\18NovTrials\M27.DSG	11-1-2013	16:14:23	145923.000000	14592.300000	49458.215286	20.000000
C:\Users\cware\Desktop\Steller18Nov\18NovTrials\M27.DSG	11-1-2013	16:14:23	145924.000000	14592.400000	49457.841773	20.000000
C:\Users\cware\Desktop\Steller18Nov\18NovTrials\M27.DSG	11-1-2013	16:14:23	145925.000000	14592.500000	49455.303102	20.000000
C:\Users\cware\Desktop\Steller18Nov\18NovTrials\M27.DSG	11-1-2013	16:14:23	145926.000000	14592.600000	49458.364718	20.000000
C:\Users\cware\Desktop\Steller18Nov\18NovTrials\M27.DSG	11-1-2013	16:14:23	145927.000000	14592.700000	49458.588759	20.000000
C:\Users\cware\Desktop\Steller18Nov\18NovTrials\M27.DSG	11-1-2013	16:14:23	145928.000000	14592.800000	49458.364528	20.000000
C:\Users\cware\Desktop\Steller18Nov\18NovTrials\M27.DSG	11-1-2013	16:14:23	145929.000000	14592.900000	49458.140521	20.000000
C:\Users\cware\Desktop\Steller18Nov\18NovTrials\M27.DSG	11-1-2013	16:14:23	145930.000000	14593.000000	49458.340049	20.000000
C:\Users\cware\Desktop\Steller18Nov\18NovTrials\M27.DSG	11-1-2013	16:14:23	145931.000000	14593.100000	49456.696617	20.000000
C:\Users\cware\Desktop\Steller18Nov\18NovTrials\M27.DSG	11-1-2013	16:14:23	145932.000000	14593.200000	49457.418591	20.000000
C:\Users\cware\Desktop\Steller18Nov\18NovTrials\M27.DSG	11-1-2013	16:14:23	145933.000000	14593.300000	49458.638233	20.000000
C:\Users\cware\Desktop\Steller18Nov\18NovTrials\M27.DSG	11-1-2013	16:14:23	145934.000000	14593.400000	49459.882736	20.000000
C:\Users\cware\Desktop\Steller18Nov\18NovTrials\M27.DSG	11-1-2013	16:14:23	145935.000000	14593.500000	49456.995661	20.000000
C:\Users\cware\Desktop\Steller18Nov\18NovTrials\M27.DSG	11-1-2013	16:14:23	145936.000000	14593.600000	49456.646857	20.000000
C:\Users\cware\Desktop\Steller18Nov\18NovTrials\M27.DSG	11-1-2013	16:14:23	145937.000000	14593.700000	49457.568145	20.000000
C:\Users\cware\Desktop\Steller18Nov\18NovTrials\M27.DSG	11-1-2013	16:14:23	145938.000000	14593.800000	49458.240038	20.000000
C:\Users\cware\Desktop\Steller18Nov\18NovTrials\M27.DSG	11-1-2013	16:14:23	145939.000000	14593.900000	49458.438971	20.000000
C:\Users\cware\Desktop\Steller18Nov\18NovTrials\M27.DSG	11-1-2013	16:14:23	145940.000000	14594.000000	49457.866560	20.000000
C:\Users\cware\Desktop\Steller18Nov\18NovTrials\M27.DSG	11-1-2013	16:14:23	145941.000000	14594.100000	49458.314394	20.000000
C:\Users\cware\Desktop\Steller18Nov\18NovTrials\M27.DSG	11-1-2013	16:14:23	145942.000000	14594.200000	49457.717283	20.000000
C:\Users\cware\Desktop\Steller18Nov\18NovTrials\M27.DSG	11-1-2013	16:14:23	145943.000000	14594.300000	49457.642606	20.000000
C:\Users\cware\Desktop\Steller18Nov\18NovTrials\M27.DSG	11-1-2013	16:14:23	145944.000000	14594.400000	49456.572301	20.000000
C:\Users\cware\Desktop\Steller18Nov\18NovTrials\M27.DSG	11-1-2013	16:14:23	145945.000000	14594.500000	49460.355579	20.000000
C:\Users\cware\Desktop\Steller18Nov\18NovTrials\M27.DSG	11-1-2013	16:14:23	145946.000000	14594.600000	49458.588456	20.000000
C:\Users\cware\Desktop\Steller18Nov\18NovTrials\M27.DSG	11-1-2013	16:14:23	145947.000000	14594.700000	49457.966107	20.000000
C:\Users\cware\Desktop\Steller18Nov\18NovTrials\M27.DSG	11-1-2013	16:14:23	145948.000000	14594.800000	49458.513752	20.000000
C:\Users\cware\Desktop\Steller18Nov\18NovTrials\M27.DSG	11-1-2013	16:14:23	145949.000000	14594.900000	49460.828829	20.000000
C:\Users\cware\Desktop\Steller18Nov\18NovTrials\M27.DSG	11-1-2013	16:14:23	145950.000000	14595.000000	49457.891334	20.000000
C:\Users\cware\Desktop\Steller18Nov\18NovTrials\M27.DSG	11-1-2013	16:14:23	145951.000000	14595.100000	49458.065588	20.000000
C:\Users\cware\Desktop\Steller18Nov\18NovTrials\M27.DSG	11-1-2013	16:14:23	145952.000000	14595.200000	49458.513670	20.000000
C:\Users\cware\Desktop\Steller18Nov\18NovTrials\M27.DSG	11-1-2013	16:14:23	145953.000000	14595.300000	49459.833045	20.000000
C:\Users\cware\Desktop\Steller18Nov\18NovTrials\M27.DSG	11-1-2013	16:14:23	145954.000000	14595.400000	49457.294084	20.000000
C:\Users\cware\Desktop\Steller18Nov\18NovTrials\M27.DSG	11-1-2013	16:14:23	145955.000000	14595.500000	49459.335086	20.000000
C:\Users\cware\Desktop\Steller18Nov\18NovTrials\M27.DSG	11-1-2013	16:14:23	145956.000000	14595.600000	49458.912082	20.000000
C:\Users\cware\Desktop\Steller18Nov\18NovTrials\M27.DSG	11-1-2013	16:14:23	145957.000000	14595.700000	49458.065840	20.000000
C:\Users\cware\Desktop\Steller18Nov\18NovTrials\M27.DSG	11-1-2013	16:14:23	145958.000000	14595.800000	49460.380964	20.000000
C:\Users\cware\Desktop\Steller18Nov\18NovTrials\M27.DSG	11-1-2013	16:14:23	145959.000000	14595.900000	49458.688154	20.000000
C:\Users\cware\Desktop\Steller18Nov\18NovTrials\M27.DSG	11-1-2013	16:14:23	145960.000000	14596.000000	49457.020326	20.000000
C:\Users\cware\Desktop\Steller18Nov\18NovTrials\M27.DSG	11-1-2013	16:14:23	145961.000000	14596.100000	49456.074567	20.000000
C:\Users\cware\Desktop\Steller18Nov\18NovTrials\M27.DSG	11-1-2013	16:14:23	145962.000000	14596.200000	49458.389458	20.000000
C:\Users\cware\Desktop\Steller18Nov\18NovTrials\M27.DSG	11-1-2013	16:14:23	145963.000000	14596.300000	49457.020239	20.000000
C:\Users\cware\Desktop\Steller18Nov\18NovTrials\M27.DSG	11-1-2013	16:14:23	145964.000000	14596.400000	49457.319040	20.000000
C:\Users\cware\Desktop\Steller18Nov\18NovTrials\M27.DSG	11-1-2013	16:14:23	145965.000000	14596.500000	49456.099706	20.000000
C:\Users\cware\Desktop\Steller18Nov\18NovTrials\M27.DSG	11-1-2013	16:14:23	145966.000000	14596.600000	49458.588456	20.000000
C:\Users\cware\Desktop\Steller18Nov\18NovTrials\M27.DSG	11-1-2013	16:14:23	145967.000000	14596.700000	49458.265159	20.000000
C:\Users\cware\Desktop\Steller18Nov\18NovTrials\M27.DSG	11-1-2013	16:14:23	145968.000000	14596.800000	49456.696912	20.000000
C:\Users\cware\Desktop\Steller18Nov\18NovTrials\M27.DSG	11-1-2013	16:14:23	145969.000000	14596.900000	49457.792008	20.000000
C:\Users\cware\Desktop\Steller18Nov\18NovTrials\M27.DSG	11-1-2013	16:14:23	145970.000000	14597.000000	49456.870898	20.000000
C:\Users\cware\Desktop\Steller18Nov\18NovTrials\M27.DSG	11-1-2013	16:14:23	145971.000000	14597.100000	49460.679392	20.000000
C:\Users\cware\Desktop\Steller18Nov\18NovTrials\M27.DSG	11-1-2013	16:14:23	145972.000000	14597.200000	49458.115166	20.000000
C:\Users\cware\Desktop\Steller18Nov\18NovTrials\M27.DSG	11-1-2013	16:14:23	145973.000000	14597.300000	49456.522267	20.000000
C:\Users\cware\Desktop\Steller18Nov\18NovTrials\M27.DSG	11-1-2013	16:14:23	145974.000000	14597.400000	49458.289703	20.000000
C:\Users\cware\Desktop\Steller18Nov\18NovTrials\M27.DSG	11-1-2013	16:14:23	145975.000000	14597.500000	49460.231197	20.000000
C:\Users\cware\Desktop\Steller18Nov\18NovTrials\M27.DSG	11-1-2013	16:14:23	145976.000000	14597.600000	49459.559010	20.000000
C:\Users\cware\Desktop\Steller18Nov\18NovTrials\M27.DSG	11-1-2013	16:14:23	145977.000000	14597.700000	49459.758316	20.000000
C:\Users\cware\Desktop\Steller18Nov\18NovTrials\M27.DSG	11-1-2013	16:14:23	145978.000000	14597.800000	49455.750559	20.000000
C:\Users\cware\Desktop\Steller18Nov\18NovTrials\M27.DSG	11-1-2013	16:14:23	145979.000000	14597.900000	49459.832833	20.000000
C:\Users\cware\Desktop\Steller18Nov\18NovTrials\M27.DSG	11-1-2013	16:14:23	145980.000000	14598.000000	49458.140400	20.000000
C:\Users\cware\Desktop\Steller18Nov\18NovTrials\M27.DSG	11-1-2013	16:14:23	145981.000000	14598.100000	49457.841643	20.000000
C:\Users\cware\Desktop\Steller18Nov\18NovTrials\M27.DSG	11-1-2013	16:14:23	145982.000000	14598.200000	49459.534023	20.000000
C:\Users\cware\Desktop\Steller18Nov\18NovTrials\M27.DSG	11-1-2013	16:14:23	145983.000000	14598.300000	49461.425871	20.000000
C:\Users\cware\Desktop\Steller18Nov\18NovTrials\M27.DSG	11-1-2013	16:14:23	145984.000000	14598.400000	49458.812119	20.000000
C:\Users\cware\Desktop\Steller18Nov\18NovTrials\M27.DSG	11-1-2013	16:14:23	145985.000000	14598.500000	49459.982109	20.000000
C:\Users\cware\Desktop\Steller18Nov\18NovTrials\M27.DSG	11-1-2013	16:14:23	145986.000000	14598.600000	49459.310052	20.000000
C:\Users\cware\Desktop\Steller18Nov\18NovTrials\M27.DSG	11-1-2013	16:14:23	145987.000000	14598.700000	49458.911861	20.000000
C:\Users\cware\Desktop\Steller18Nov\18NovTrials\M27.DSG	11-1-2013	16:14:23	145988.000000	14598.800000	49459.832672	20.000000
C:\Users\cware\Desktop\Steller18Nov\18NovTrials\M27.DSG	11-1-2013	16:14:23	145989.000000	14598.900000	49458.438758	20.000000
C:\Users\cware\Desktop\Steller18Nov\18NovTrials\M27.DSG	11-1-2013	16:14:23	145990.000000	14599.000000	49458.065580	20.000000
C:\Users\cware\Desktop\Steller18Nov\18NovTrials\M27.DSG	11-1-2013	16:14:23	145991.000000	14599.100000	49455.924957	20.000000
C:\Users\cware\Desktop\Steller18Nov\18NovTrials\M27.DSG	11-1-2013	16:14:23	145992.000000	14599.200000	49455.551544	20.000000
C:\Users\cware\Desktop\Steller18Nov\18NovTrials\M27.DSG	11-1-2013	16:14:23	145993.000000	14599.300000	49458.986473	20.000000
C:\Users\cware\Desktop\Steller18Nov\18NovTrials\M27.DSG	11-1-2013	16:14:23	145994.000000	14599.400000	49460.156546	20.000000
C:\Users\cware\Desktop\Steller18Nov\18NovTrials\M27.DSG	11-1-2013	16:14:23	145995.000000	14599.500000	49457.891078	20.000000
C:\Users\cware\Desktop\Steller18Nov\18NovTrials\M27.DSG	11-1-2013	16:14:23	145996.000000	14599.600000	49459.683378	20.000000
C:\Users\cware\Desktop\Steller18Nov\18NovTrials\M27.DSG	11-1-2013	16:14:23	145997.000000	14599.700000	49459.857832	20.000000
C:\Users\cware\Desktop\Steller18Nov\18NovTrials\M27.DSG	11-1-2013	16:14:23	145998.000000	14599.800000	49459.359678	20.000000
C:\Users\cware\Desktop\Steller18Nov\18NovTrials\M27.DSG	11-1-2013	16:14:23	145999.000000	14599.900000	49459.857481	20.000000
C:\Users\cware\Desktop\Steller18Nov\18NovTrials\M27.DSG	11-1-2013	16:14:23	146000.000000	14600.000000	49460.728736	20.000000
C:\Users\cware\Desktop\Steller18Nov\18NovTrials\M27.DSG	11-1-2013	16:14:23	146001.000000	14600.100000	49459.583714	20.000000
C:\Users\cware\Desktop\Steller18Nov\18NovTrials\M27.DSG	11-1-2013	16:14:23	146002.000000	14600.200000	49459.484285	20.000000
C:\Users\cware\Desktop\Steller18Nov\18NovTrials\M27.DSG	11-1-2013	16:14:23	146003.000000	14600.300000	49458.811989	20.000000
C:\Users\cware\Desktop\Steller18Nov\18NovTrials\M27.DSG	11-1-2013	16:14:23	146004.000000	14600.400000	49455.949522	20.000000
C:\Users\cware\Desktop\Steller18Nov\18NovTrials\M27.DSG	11-1-2013	16:14:23	146005.000000	14600.500000	49458.762177	20.000000
C:\Users\cware\Desktop\Steller18Nov\18NovTrials\M27.DSG	11-1-2013	16:14:23	146006.000000	14600.600000	49456.795821	20.000000
C:\Users\cware\Desktop\Steller18Nov\18NovTrials\M27.DSG	11-1-2013	16:14:23	146007.000000	14600.700000	49457.318506	20.000000
C:\Users\cware\Desktop\Steller18Nov\18NovTrials\M27.DSG	11-1-2013	16:14:23	146008.000000	14600.800000	49459.957084	20.000000
C:\Users\cware\Desktop\Steller18Nov\18NovTrials\M27.DSG	11-1-2013	16:14:23	146009.000000	14600.900000	49459.832646	20.000000
C:\Users\cware\Desktop\Steller18Nov\18NovTrials\M27.DSG	11-1-2013	16:14:23	146010.000000	14601.000000	49459.334679	20.000000
C:\Users\cware\Desktop\Steller18Nov\18NovTrials\M27.DSG	11-1-2013	16:14:23	146011.000000	14601.100000	49458.463450	20.000000
C:\Users\cware\Desktop\Steller18Nov\18NovTrials\M27.DSG	11-1-2013	16:14:23	146012.000000	14601.200000	49459.185211	20.000000
C:\Users\cware\Desktop\Steller18Nov\18NovTrials\M27.DSG	11-1-2013	16:14:23	146013.000000	14601.300000	49458.388855	20.000000
C:\Users\cware\Desktop\Steller18Nov\18NovTrials\M27.DSG	11-1-2013	16:14:23	146014.000000	14601.400000	49460.230876	20.000000
C:\Users\cware\Desktop\Steller18Nov\18NovTrials\M27.DSG	11-1-2013	16:14:23	146015.000000	14601.500000	49458.015294	20.000000
C:\Users\cware\Desktop\Steller18Nov\18NovTrials\M27.DSG	11-1-2013	16:14:23	146016.000000	14601.600000	49458.065415	20.000000
C:\Users\cware\Desktop\Steller18Nov\18NovTrials\M27.DSG	11-1-2013	16:14:23	146017.000000	14601.700000	49457.044410	20.000000
C:\Users\cware\Desktop\Steller18Nov\18NovTrials\M27.DSG	11-1-2013	16:14:23	146018.000000	14601.800000	49457.368137	20.000000
C:\Users\cware\Desktop\Steller18Nov\18NovTrials\M27.DSG	11-1-2013	16:14:23	146019.000000	14601.900000	49457.891104	20.000000
C:\Users\cware\Desktop\Steller18Nov\18NovTrials\M27.DSG	11-1-2013	16:14:23	146020.000000	14602.000000	49458.712646	20.000000
C:\Users\cware\Desktop\Steller18Nov\18NovTrials\M27.DSG	11-1-2013	16:14:23	146021.000000	14602.100000	49458.314351	20.000000
C:\Users\cware\Desktop\Steller18Nov\18NovTrials\M27.DSG	11-1-2013	16:14:23	146022.000000	14602.200000	49458.363890	20.000000
C:\Users\cware\Desktop\Steller18Nov\18NovTrials\M27.DSG	11-1-2013	16:14:23	146023.000000	14602.300000	49458.065220	20.000000
C:\Users\cware\Desktop\Steller18Nov\18NovTrials\M27.DSG	11-1-2013	16:14:23	146024.000000	14602.400000	49456.820613	20.000000
C:\Users\cware\Desktop\Steller18Nov\18NovTrials\M27.DSG	11-1-2013	16:14:23	146025.000000	14602.500000	49460.280598	20.000000
C:\Users\cware\Desktop\Steller18Nov\18NovTrials\M27.DSG	11-1-2013	16:14:23	146026.000000	14602.600000	49456.621502	20.000000
C:\Users\cware\Desktop\Steller18Nov\18NovTrials\M27.DSG	11-1-2013	16:14:23	146027.000000	14602.700000	49458.064998	20.000000
C:\Users\cware\Desktop\Steller18Nov\18NovTrials\M27.DSG	11-1-2013	16:14:23	146028.000000	14602.800000	49459.011000	20.000000
C:\Users\cware\Desktop\Steller18Nov\18NovTrials\M27.DSG	11-1-2013	16:14:23	146029.000000	14602.900000	49457.866044	20.000000
C:\Users\cware\Desktop\Steller18Nov\18NovTrials\M27.DSG	11-1-2013	16:14:23	146030.000000	14603.000000	49458.537962	20.000000
C:\Users\cware\Desktop\Steller18Nov\18NovTrials\M27.DSG	11-1-2013	16:14:23	146031.000000	14603.100000	49458.438420	20.000000
C:\Users\cware\Desktop\Steller18Nov\18NovTrials\M27.DSG	11-1-2013	16:14:23	146032.000000	14603.200000	49460.753271	20.000000
C:\Users\cware\Desktop\Steller18Nov\18NovTrials\M27.DSG	11-1-2013	16:14:23	146033.000000	14603.300000	49458.637565	20.000000
C:\Users\cware\Desktop\Steller18Nov\18NovTrials\M27.DSG	11-1-2013	16:14:23	146034.000000	14603.400000	49458.189501	20.000000
C:\Users\cware\Desktop\Steller18Nov\18NovTrials\M27.DSG	11-1-2013	16:14:23	146035.000000	14603.500000	49461.350855	20.000000
C:\Users\cware\Desktop\Steller18Nov\18NovTrials\M27.DSG	11-1-2013	16:14:23	146036.000000	14603.600000	49458.811785	20.000000
C:\Users\cware\Desktop\Steller18Nov\18NovTrials\M27.DSG	11-1-2013	16:14:23	146037.000000	14603.700000	49459.882428	20.000000
C:\Users\cware\Desktop\Steller18Nov\18NovTrials\M27.DSG	11-1-2013	16:14:23	146038.000000	14603.800000	49459.185419	20.000000
C:\Users\cware\Desktop\Steller18Nov\18NovTrials\M27.DSG	11-1-2013	16:14:23	146039.000000	14603.900000	49457.194485	20.000000
C:\Users\cware\Desktop\Steller18Nov\18NovTrials\M27.DSG	11-1-2013	16:14:23	146040.000000	14604.000000	49457.791709	20.000000
C:\Users\cware\Desktop\Steller18Nov\18NovTrials\M27.DSG	11-1-2013	16:14:23	146041.000000	14604.100000	49457.343510	20.000000
C:\Users\cware\Desktop\Steller18Nov\18NovTrials\M27.DSG	11-1-2013	16:14:23	146042.000000	14604.200000	49457.044827	20.000000
C:\Users\cware\Desktop\Steller18Nov\18NovTrials\M27.DSG	11-1-2013	16:14:23	146043.000000	14604.300000	49456.372570	20.000000
C:\Users\cware\Desktop\Steller18Nov\18NovTrials\M27.DSG	11-1-2013	16:14:23	146044.000000	14604.400000	49458.961335	20.000000
C:\Users\cware\Desktop\Steller18Nov\18NovTrials\M27.DSG	11-1-2013	16:14:23	146045.000000	14604.500000	49456.248223	20.000000
C:\Users\cware\Desktop\Steller18Nov\18NovTrials\M27.DSG	11-1-2013	16:14:23	146046.000000	14604.600000	49457.841092	20.000000
C:\Users\cware\Desktop\Steller18Nov\18NovTrials\M27.DSG	11-1-2013	16:14:23	146047.000000	14604.700000	49457.641825	20.000000
C:\Users\cware\Desktop\Steller18Nov\18NovTrials\M27.DSG	11-1-2013	16:14:23	146048.000000	14604.800000	49455.700244	20.000000
C:\Users\cware\Desktop\Steller18Nov\18NovTrials\M27.DSG	11-1-2013	16:14:23	146049.000000	14604.900000	49457.841070	20.000000
C:\Users\cware\Desktop\Steller18Nov\18NovTrials\M27.DSG	11-1-2013	16:14:23	146050.000000	14605.000000	49458.239444	20.000000
C:\Users\cware\Desktop\Steller18Nov\18NovTrials\M27.DSG	11-1-2013	16:14:23	146051.000000	14605.100000	49457.940552	20.000000
C:\Users\cware\Desktop\Steller18Nov\18NovTrials\M27.DSG	11-1-2013	16:14:23	146052.000000	14605.200000	49458.015156	20.000000
C:\Users\cware\Desktop\Steller18Nov\18NovTrials\M27.DSG	11-1-2013	16:14:23	146053.000000	14605.300000	49457.243868	20.000000
C:\Users\cware\Desktop\Steller18Nov\18NovTrials\M27.DSG	11-1-2013	16:14:23	146054.000000	14605.400000	49458.014939	20.000000
C:\Users\cware\Desktop\Steller18Nov\18NovTrials\M27.DSG	11-1-2013	16:14:23	146055.000000	14605.500000	49460.778067	20.000000
C:\Users\cware\Desktop\Steller18Nov\18NovTrials\M27.DSG	11-1-2013	16:14:23	146056.000000	14605.600000	49456.422356	20.000000
C:\Users\cware\Desktop\Steller18Nov\18NovTrials\M27.DSG	11-1-2013	16:14:23	146057.000000	14605.700000	49457.616973	20.000000
C:\Users\cware\Desktop\Steller18Nov\18NovTrials\M27.DSG	11-1-2013	16:14:23	146058.000000	14605.800000	49457.119365	20.000000
C:\Users\cware\Desktop\Steller18Nov\18NovTrials\M27.DSG	11-1-2013	16:14:23	146059.000000	14605.900000	49458.264018	20.000000
C:\Users\cware\Desktop\Steller18Nov\18NovTrials\M27.DSG	11-1-2013	16:14:23	146060.000000	14606.000000	49458.463389	20.000000
C:\Users\cware\Desktop\Steller18Nov\18NovTrials\M27.DSG	11-1-2013	16:14:23	146061.000000	14606.100000	49458.214678	20.000000
C:\Users\cware\Desktop\Steller18Nov\18NovTrials\M27.DSG	11-1-2013	16:14:23	146062.000000	14606.200000	49457.666781	20.000000
C:\Users\cware\Desktop\Steller18Nov\18NovTrials\M27.DSG	11-1-2013	16:14:23	146063.000000	14606.300000	49459.708052	20.000000
C:\Users\cware\Desktop\Steller18Nov\18NovTrials\M27.DSG	11-1-2013	16:14:23	146064.000000	14606.400000	49457.119188	20.000000
C:\Users\cware\Desktop\Steller18Nov\18NovTrials\M27.DSG	11-1-2013	16:14:23	146065.000000	14606.500000	49457.592338	20.000000
C:\Users\cware\Desktop\Steller18Nov\18NovTrials\M27.DSG	11-1-2013	16:14:23	146066.000000	14606.600000	49456.497090	20.000000
C:\Users\cware\Desktop\Steller18Nov\18NovTrials\M27.DSG	11-1-2013	16:14:23	146067.000000	14606.700000	49458.612783	20.000000
C:\Users\cware\Desktop\Steller18Nov\18NovTrials\M27.DSG	11-1-2013	16:14:23	146068.000000	14606.800000	49457.666799	20.000000
C:\Users\cware\Desktop\Steller18Nov\18NovTrials\M27.DSG	11-1-2013	16:14:23	146069.000000	14606.900000	49458.512924	20.000000
C:\Users\cware\Desktop\Steller18Nov\18NovTrials\M27.DSG	11-1-2013	16:14:23	146070.000000	14607.000000	49458.936184	20.000000
C:\Users\cware\Desktop\Steller18Nov\18NovTrials\M27.DSG	11-1-2013	16:14:23	146071.000000	14607.100000	49458.538079	20.000000
C:\Users\cware\Desktop\Steller18Nov\18NovTrials\M27.DSG	11-1-2013	16:14:23	146072.000000	14607.200000	49458.438329	20.000000
C:\Users\cware\Desktop\Steller18Nov\18NovTrials\M27.DSG	11-1-2013	16:14:23	146073.000000	14607.300000	49457.193787	20.000000
C:\Users\cware\Desktop\Steller18Nov\18NovTrials\M27.DSG	11-1-2013	16:14:23	146074.000000	14607.400000	49458.139576	20.000000
C:\Users\cware\Desktop\Steller18Nov\18NovTrials\M27.DSG	11-1-2013	16:14:23	146075.000000	14607.500000	49458.737038	20.000000
C:\Users\cware\Desktop\Steller18Nov\18NovTrials\M27.DSG	11-1-2013	16:14:23	146076.000000	14607.600000	49457.019459	20.000000
C:\Users\cware\Desktop\Steller18Nov\18NovTrials\M27.DSG	11-1-2013	16:14:23	146077.000000	14607.700000	49457.019506	20.000000
C:\Users\cware\Desktop\Steller18Nov\18NovTrials\M27.DSG	11-1-2013	16:14:23	146078.000000	14607.800000	49456.446779	20.000000
C:\Users\cware\Desktop\Steller18Nov\18NovTrials\M27.DSG	11-1-2013	16:14:23	146079.000000	14607.900000	49457.143966	20.000000
C:\Users\cware\Desktop\Steller18Nov\18NovTrials\M27.DSG	11-1-2013	16:14:23	146080.000000	14608.000000	49457.766501	20.000000
C:\Users\cware\Desktop\Steller18Nov\18NovTrials\M27.DSG	11-1-2013	16:14:23	146081.000000	14608.100000	49457.243387	20.000000
C:\Users\cware\Desktop\Steller18Nov\18NovTrials\M27.DSG	11-1-2013	16:14:23	146082.000000	14608.200000	49459.906729	20.000000
C:\Users\cware\Desktop\Steller18Nov\18NovTrials\M27.DSG	11-1-2013	16:14:23	146083.000000	14608.300000	49457.841122	20.000000
C:\Users\cware\Desktop\Steller18Nov\18NovTrials\M27.DSG	11-1-2013	16:14:23	146084.000000	14608.400000	49459.483691	20.000000
C:\Users\cware\Desktop\Steller18Nov\18NovTrials\M27.DSG	11-1-2013	16:14:23	146085.000000	14608.500000	49457.815858	20.000000
C:\Users\cware\Desktop\Steller18Nov\18NovTrials\M27.DSG	11-1-2013	16:14:23	146086.000000	14608.600000	49457.118971	20.000000
C:\Users\cware\Desktop\Steller18Nov\18NovTrials\M27.DSG	11-1-2013	16:14:23	146087.000000	14608.700000	49459.010670	20.000000
C:\Users\cware\Desktop\Steller18Nov\18NovTrials\M27.DSG	11-1-2013	16:14:23	146088.000000	14608.800000	49458.239036	20.000000
C:\Users\cware\Desktop\Steller18Nov\18NovTrials\M27.DSG	11-1-2013	16:14:23	146089.000000	14608.900000	49457.666694	20.000000
C:\Users\cware\Desktop\Steller18Nov\18NovTrials\M27.DSG	11-1-2013	16:14:23	146090.000000	14609.000000	49459.085339	20.000000
C:\Users\cware\Desktop\Steller18Nov\18NovTrials\M27.DSG	11-1-2013	16:14:23	146091.000000	14609.100000	49458.935897	20.000000
C:\Users\cware\Desktop\Steller18Nov\18NovTrials\M27.DSG	11-1-2013	16:14:23	146092.000000	14609.200000	49457.790842	20.000000
C:\Users\cware\Desktop\Steller18Nov\18NovTrials\M27.DSG	11-1-2013	16:14:23	146093.000000	14609.300000	49459.135000	20.000000
C:\Users\cware\Desktop\Steller18Nov\18NovTrials\M27.DSG	11-1-2013	16:14:23	146094.000000	14609.400000	49460.030903	20.000000
C:\Users\cware\Desktop\Steller18Nov\18NovTrials\M27.DSG	11-1-2013	16:14:23	146095.000000	14609.500000	49455.401330	20.000000
C:\Users\cware\Desktop\Steller18Nov\18NovTrials\M27.DSG	11-1-2013	16:14:23	146096.000000	14609.600000	49456.222617	20.000000
C:\Users\cware\Desktop\Steller18Nov\18NovTrials\M27.DSG	11-1-2013	16:14:23	146097.000000	14609.700000	49458.413221	20.000000
C:\Users\cware\Desktop\Steller18Nov\18NovTrials\M27.DSG	11-1-2013	16:14:23	146098.000000	14609.800000	49457.840450	20.000000
C:\Users\cware\Desktop\Steller18Nov\18NovTrials\M27.DSG	11-1-2013	16:14:23	146099.000000	14609.900000	49459.881418	20.000000
C:\Users\cware\Desktop\Steller18Nov\18NovTrials\M27.DSG	11-1-2013	16:14:23	146100.000000	14610.000000	49456.645638	20.000000
C:\Users\cware\Desktop\Steller18Nov\18NovTrials\M27.DSG	11-1-2013	16:14:23	146101.000000	14610.100000	49458.686558	20.000000
C:\Users\cware\Desktop\Steller18Nov\18NovTrials\M27.DSG	11-1-2013	16:14:23	146102.000000	14610.200000	49457.143688	20.000000
C:\Users\cware\Desktop\Steller18Nov\18NovTrials\M27.DSG	11-1-2013	16:14:23	146103.000000	14610.300000	49457.641365	20.000000
C:\Users\cware\Desktop\Steller18Nov\18NovTrials\M27.DSG	11-1-2013	16:14:23	146104.000000	14610.400000	49456.919535	20.000000
C:\Users\cware\Desktop\Steller18Nov\18NovTrials\M27.DSG	11-1-2013	16:14:23	146105.000000	14610.500000	49459.010505	20.000000
C:\Users\cware\Desktop\Steller18Nov\18NovTrials\M27.DSG	11-1-2013	16:14:23	146106.000000	14610.600000	49457.168466	20.000000
C:\Users\cware\Desktop\Steller18Nov\18NovTrials\M27.DSG	11-1-2013	16:14:23	146107.000000	14610.700000	49459.707241	20.000000
C:\Users\cware\Desktop\Steller18Nov\18NovTrials\M27.DSG	11-1-2013	16:14:23	146108.000000	14610.800000	49458.661589	20.000000
C:\Users\cware\Desktop\Steller18Nov\18NovTrials\M27.DSG	11-1-2013	16:14:23	146109.000000	14610.900000	49458.163760	20.000000
C:\Users\cware\Desktop\Steller18Nov\18NovTrials\M27.DSG	11-1-2013	16:14:23	146110.000000	14611.000000	49457.018895	20.000000
C:\Users\cware\Desktop\Steller18Nov\18NovTrials\M27.DSG	11-1-2013	16:14:23	146111.000000	14611.100000	49458.014514	20.000000
C:\Users\cware\Desktop\Steller18Nov\18NovTrials\M27.DSG	11-1-2013	16:14:23	146112.000000	14611.200000	49459.507896	20.000000
C:\Users\cware\Desktop\Steller18Nov\18NovTrials\M27.DSG	11-1-2013	16:14:23	146113.000000	14611.300000	49458.064226	20.000000
C:\Users\cware\Desktop\Steller18Nov\18NovTrials\M27.DSG	11-1-2013	16:14:23	146114.000000	14611.400000	49458.661138	20.000000
C:\Users\cware\Desktop\Steller18Nov\18NovTrials\M27.DSG	11-1-2013	16:14:23	146115.000000	14611.500000	49457.590894	20.000000
C:\Users\cware\Desktop\Steller18Nov\18NovTrials\M27.DSG	11-1-2013	16:14:23	146116.000000	14611.600000	49459.034598	20.000000
C:\Users\cware\Desktop\Steller18Nov\18NovTrials\M27.DSG	11-1-2013	16:14:23	146117.000000	14611.700000	49459.557158	20.000000
C:\Users\cware\Desktop\Steller18Nov\18NovTrials\M27.DSG	11-1-2013	16:14:23	146118.000000	14611.800000	49459.457941	20.000000
C:\Users\cware\Desktop\Steller18Nov\18NovTrials\M27.DSG	11-1-2013	16:14:23	146119.000000	14611.900000	49457.092969	20.000000
C:\Users\cware\Desktop\Steller18Nov\18NovTrials\M27.DSG	11-1-2013	16:14:23	146120.000000	14612.000000	49455.101636	20.000000
C:\Users\cware\Desktop\Steller18Nov\18NovTrials\M27.DSG	11-1-2013	16:14:23	146121.000000	14612.100000	49459.856141	20.000000
C:\Users\cware\Desktop\Steller18Nov\18NovTrials\M27.DSG	11-1-2013	16:14:23	146122.000000	14612.200000	49458.188421	20.000000
C:\Users\cware\Desktop\Steller18Nov\18NovTrials\M27.DSG	11-1-2013	16:14:23	146123.000000	14612.300000	49459.656913	20.000000
C:\Users\cware\Desktop\Steller18Nov\18NovTrials\M27.DSG	11-1-2013	16:14:23	146124.000000	14612.400000	49458.685933	20.000000
C:\Users\cware\Desktop\Steller18Nov\18NovTrials\M27.DSG	11-1-2013	16:14:23	146125.000000	14612.500000	49458.263064	20.000000
C:\Users\cware\Desktop\Steller18Nov\18NovTrials\M27.DSG	11-1-2013	16:14:23	146126.000000	14612.600000	49457.267111	20.000000
C:\Users\cware\Desktop\Steller18Nov\18NovTrials\M27.DSG	11-1-2013	16:14:23	146127.000000	14612.700000	49459.258054	20.000000
C:\Users\cware\Desktop\Steller18Nov\18NovTrials\M27.DSG	11-1-2013	16:14:23	146128.000000	14612.800000	49458.337403	20.000000
C:\Users\cware\Desktop\Steller18Nov\18NovTrials\M27.DSG	11-1-2013	16:14:23	146129.000000	14612.900000	49460.577555	20.000000
C:\Users\cware\Desktop\Steller18Nov\18NovTrials\M27.DSG	11-1-2013	16:14:23	146130.000000	14613.000000	49458.909653	20.000000
C:\Users\cware\Desktop\Steller18Nov\18NovTrials\M27.DSG	11-1-2013	16:14:23	146131.000000	14613.100000	49460.626964	20.000000
C:\Users\cware\Desktop\Steller18Nov\18NovTrials\M27.DSG	11-1-2013	16:14:23	146132.000000	14613.200000	49459.357570	20.000000
C:\Users\cware\Desktop\Steller18Nov\18NovTrials\M27.DSG	11-1-2013	16:14:23	146133.000000	14613.300000	49460.527591	20.000000
C:\Users\cware\Desktop\Steller18Nov\18NovTrials\M27.DSG	11-1-2013	16:14:23	146134.000000	14613.400000	49460.253976	20.000000
C:\Users\cware\Desktop\Steller18Nov\18NovTrials\M27.DSG	11-1-2013	16:14:23	146135.000000	14613.500000	49459.333239	20.000000
C:\Users\cware\Desktop\Steller18Nov\18NovTrials\M27.DSG	11-1-2013	16:14:23	146136.000000	14613.600000	49459.482381	20.000000
C:\Users\cware\Desktop\Steller18Nov\18NovTrials\M27.DSG	11-1-2013	16:14:23	146137.000000	14613.700000	49456.669566	20.000000
C:\Users\cware\Desktop\Steller18Nov\18NovTrials\M27.DSG	11-1-2013	16:14:23	146138.000000	14613.800000	49461.000628	20.000000
C:\Users\cware\Desktop\Steller18Nov\18NovTrials\M27.DSG	11-1-2013	16:14:23	146139.000000	14613.900000	49457.242172	20.000000
C:\Users\cware\Desktop\Steller18Nov\18NovTrials\M27.DSG	11-1-2013	16:14:23	146140.000000	14614.000000	49460.552868	20.000000
C:\Users\cware\Desktop\Steller18Nov\18NovTrials\M27.DSG	11-1-2013	16:14:23	146141.000000	14614.100000	49457.043886	20.000000
C:\Users\cware\Desktop\Steller18Nov\18NovTrials\M27.DSG	11-1-2013	16:14:23	146142.000000	14614.200000	49474.940593	20.000000
C:\Users\cware\Desktop\Steller18Nov\18NovTrials\M27.DSG	11-1-2013	16:14:23	146143.000000	14614.300000	49490.970266	20.000000
C:\Users\cware\Desktop\Steller18Nov\18NovTrials\M27.DSG	11-1-2013	16:14:23	146144.000000	14614.400000	49500.304634	20.000000
C:\Users\cware\Desktop\Steller18Nov\18NovTrials\M27.DSG	11-1-2013	16:14:23	146145.000000	14614.500000	49508.842251	20.000000
C:\Users\cware\Desktop\Steller18Nov\18NovTrials\M27.DSG	11-1-2013	16:14:23	146146.000000	14614.600000	49517.006338	20.000000
C:\Users\cware\Desktop\Steller18Nov\18NovTrials\M27.DSG	11-1-2013	16:14:23	146147.000000	14614.700000	49518.400313	20.000000
C:\Users\cware\Desktop\Steller18Nov\18NovTrials\M27.DSG	11-1-2013	16:14:23	146148.000000	14614.800000	49518.923038	20.000000
C:\Users\cware\Desktop\Steller18Nov\18NovTrials\M27.DSG	11-1-2013	16:14:23	146149.000000	14614.900000	49522.855848	20.000000
C:\Users\cware\Desktop\Steller18Nov\18NovTrials\M27.DSG	11-1-2013	16:14:23	146150.000000	14615.000000	49520.640630	20.000000
C:\Users\cware\Desktop\Steller18Nov\18NovTrials\M27.DSG	11-1-2013	16:14:23	146151.000000	14615.100000	49519.968443	20.000000
C:\Users\cware\Desktop\Steller18Nov\18NovTrials\M27.DSG	11-1-2013	16:14:23	146152.000000	14615.200000	49511.953841	20.000000
C:\Users\cware\Desktop\Steller18Nov\18NovTrials\M27.DSG	11-1-2013	16:14:23	146153.000000	14615.300000	49510.883236	20.000000
C:\Users\cware\Desktop\Steller18Nov\18NovTrials\M27.DSG	11-1-2013	16:14:23	146154.000000	14615.400000	49502.171517	20.000000
C:\Users\cware\Desktop\Steller18Nov\18NovTrials\M27.DSG	11-1-2013	16:14:23	146155.000000	14615.500000	49493.957491	20.000000
C:\Users\cware\Desktop\Steller18Nov\18NovTrials\M27.DSG	11-1-2013	16:14:23	146156.000000	14615.600000	49480.242135	20.000000
C:\Users\cware\Desktop\Steller18Nov\18NovTrials\M27.DSG	11-1-2013	16:14:23	146157.000000	14615.700000	49467.398243	20.000000
C:\Users\cware\Desktop\Steller18Nov\18NovTrials\M27.DSG	11-1-2013	16:14:23	146158.000000	14615.800000	49460.528632	20.000000
C:\Users\cware\Desktop\Steller18Nov\18NovTrials\M27.DSG	11-1-2013	16:14:23	146159.000000	14615.900000	49453.683000	20.000000
C:\Users\cware\Desktop\Steller18Nov\18NovTrials\M27.DSG	11-1-2013	16:14:23	146160.000000	14616.000000	49456.893447	20.000000
C:\Users\cware\Desktop\Steller18Nov\18NovTrials\M27.DSG	11-1-2013	16:14:23	146161.000000	14616.100000	49459.531625	20.000000
C:\Users\cware\Desktop\Steller18Nov\18NovTrials\M27.DSG	11-1-2013	16:14:23	146162.000000	14616.200000	49463.016111	20.000000
C:\Users\cware\Desktop\Steller18Nov\18NovTrials\M27.DSG	11-1-2013	16:14:23	146163.000000	14616.300000	49462.393792	20.000000
C:\Users\cware\Desktop\Steller18Nov\18NovTrials\M27.DSG	11-1-2013	16:14:23	146164.000000	14616.400000	49462.269480	20.000000
C:\Users\cware\Desktop\Steller18Nov\18NovTrials\M27.DSG	11-1-2013	16:14:23	146165.000000	14616.500000	49462.368875	20.000000
C:\Users\cware\Desktop\Steller18Nov\18NovTrials\M27.DSG	11-1-2013	16:14:23	146166.000000	14616.600000	49459.855225	20.000000
C:\Users\cware\Desktop\Steller18Nov\18NovTrials\M27.DSG	11-1-2013	16:14:23	146167.000000	14616.700000	49457.988664	20.000000
C:\Users\cware\Desktop\Steller18Nov\18NovTrials\M27.DSG	11-1-2013	16:14:23	146168.000000	14616.800000	49458.959535	20.000000
C:\Users\cware\Desktop\Steller18Nov\18NovTrials\M27.DSG	11-1-2013	16:14:23	146169.000000	14616.900000	49454.354572	20.000000
C:\Users\cware\Desktop\Steller18Nov\18NovTrials\M27.DSG	11-1-2013	16:14:23	146170.000000	14617.000000	49452.388325	20.000000
C:\Users\cware\Desktop\Steller18Nov\18NovTrials\M27.DSG	11-1-2013	16:14:23	146171.000000	14617.100000	49455.499363	20.000000
C:\Users\cware\Desktop\Steller18Nov\18NovTrials\M27.DSG	11-1-2013	16:14:23	146172.000000	14617.200000	49455.499272	20.000000
C:\Users\cware\Desktop\Steller18Nov\18NovTrials\M27.DSG	11-1-2013	16:14:23	146173.000000	14617.300000	49453.508152	20.000000
C:\Users\cware\Desktop\Steller18Nov\18NovTrials\M27.DSG	11-1-2013	16:14:23	146174.000000	14617.400000	49457.017394	20.000000
C:\Users\cware\Desktop\Steller18Nov\18NovTrials\M27.DSG	11-1-2013	16:14:23	146175.000000	14617.500000	49460.502214	20.000000
C:\Users\cware\Desktop\Steller18Nov\18NovTrials\M27.DSG	11-1-2013	16:14:23	146176.000000	14617.600000	49462.169942	20.000000
C:\Users\cware\Desktop\Steller18Nov\18NovTrials\M27.DSG	11-1-2013	16:14:23	146177.000000	14617.700000	49461.199193	20.000000
C:\Users\cware\Desktop\Steller18Nov\18NovTrials\M27.DSG	11-1-2013	16:14:23	146178.000000	14617.800000	49461.647265	20.000000
C:\Users\cware\Desktop\Steller18Nov\18NovTrials\M27.DSG	11-1-2013	16:14:23	146179.000000	14617.900000	49467.272838	20.000000
C:\Users\cware\Desktop\Steller18Nov\18NovTrials\M27.DSG	11-1-2013	16:14:23	146180.000000	14618.000000	49473.222172	20.000000
C:\Users\cware\Desktop\Steller18Nov\18NovTrials\M27.DSG	11-1-2013	16:14:23	146181.000000	14618.100000	49477.304389	20.000000
C:\Users\cware\Desktop\Steller18Nov\18NovTrials\M27.DSG	11-1-2013	16:14:23	146182.000000	14618.200000	49481.510605	20.000000
C:\Users\cware\Desktop\Steller18Nov\18NovTrials\M27.DSG	11-1-2013	16:14:23	146183.000000	14618.300000	49483.800808	20.000000
C:\Users\cware\Desktop\Steller18Nov\18NovTrials\M27.DSG	11-1-2013	16:14:23	146184.000000	14618.400000	49480.987824	20.000000
C:\Users\cware\Desktop\Steller18Nov\18NovTrials\M27.DSG	11-1-2013	16:14:23	146185.000000	14618.500000	49477.552860	20.000000
C:\Users\cware\Desktop\Steller18Nov\18NovTrials\M27.DSG	11-1-2013	16:14:23	146186.000000	14618.600000	49474.889522	20.000000
C:\Users\cware\Desktop\Steller18Nov\18NovTrials\M27.DSG	11-1-2013	16:14:23	146187.000000	14618.700000	49469.587758	20.000000
C:\Users\cware\Desktop\Steller18Nov\18NovTrials\M27.DSG	11-1-2013	16:14:23	146188.000000	14618.800000	49465.032352	20.000000
C:\Users\cware\Desktop\Steller18Nov\18NovTrials\M27.DSG	11-1-2013	16:14:23	146189.000000	14618.900000	49469.188960	20.000000
C:\Users\cware\Desktop\Steller18Nov\18NovTrials\M27.DSG	11-1-2013	16:14:23	146190.000000	14619.000000	49467.197918	20.000000
C:\Users\cware\Desktop\Steller18Nov\18NovTrials\M27.DSG	11-1-2013	16:14:23	146191.000000	14619.100000	49463.513484	20.000000
C:\Users\cware\Desktop\Steller18Nov\18NovTrials\M27.DSG	11-1-2013	16:14:23	146192.000000	14619.200000	49466.052562	20.000000
C:\Users\cware\Desktop\Steller18Nov\18NovTrials\M27.DSG	11-1-2013	16:14:23	146193.000000	14619.300000	49463.912079	20.000000
C:\Users\cware\Desktop\Steller18Nov\18NovTrials\M27.DSG	11-1-2013	16:14:23	146194.000000	14619.400000	49462.667315	20.000000
C:\Users\cware\Desktop\Steller18Nov\18NovTrials\M27.DSG	11-1-2013	16:14:23	146195.000000	14619.500000	49461.895382	20.000000
C:\Users\cware\Desktop\Steller18Nov\18NovTrials\M27.DSG	11-1-2013	16:14:23	146196.000000	14619.600000	49462.891044	20.000000
C:\Users\cware\Desktop\Steller18Nov\18NovTrials\M27.DSG	11-1-2013	16:14:23	146197.000000	14619.700000	49463.239722	20.000000
C:\Users\cware\Desktop\Steller18Nov\18NovTrials\M27.DSG	11-1-2013	16:14:23	146198.000000	14619.800000	49463.214952	20.000000
C:\Users\cware\Desktop\Steller18Nov\18NovTrials\M27.DSG	11-1-2013	16:14:23	146199.000000	14619.900000	49463.164836	20.000000
C:\Users\cware\Desktop\Steller18Nov\18NovTrials\M27.DSG	11-1-2013	16:14:23	146200.000000	14620.000000	49462.044589	20.000000
C:\Users\cware\Desktop\Steller18Nov\18NovTrials\M27.DSG	11-1-2013	16:14:23	146201.000000	14620.100000	49463.712361	20.000000
C:\Users\cware\Desktop\Steller18Nov\18NovTrials\M27.DSG	11-1-2013	16:14:23	146202.000000	14620.200000	49462.642242	20.000000
C:\Users\cware\Desktop\Steller18Nov\18NovTrials\M27.DSG	11-1-2013	16:14:23	146203.000000	14620.300000	49465.554590	20.000000
C:\Users\cware\Desktop\Steller18Nov\18NovTrials\M27.DSG	11-1-2013	16:14:23	146204.000000	14620.400000	49467.869637	20.000000
C:\Users\cware\Desktop\Steller18Nov\18NovTrials\M27.DSG	11-1-2013	16:14:23	146205.000000	14620.500000	49467.770207	20.000000
C:\Users\cware\Desktop\Steller18Nov\18NovTrials\M27.DSG	11-1-2013	16:14:23	146206.000000	14620.600000	49469.114196	20.000000
C:\Users\cware\Desktop\Steller18Nov\18NovTrials\M27.DSG	11-1-2013	16:14:23	146207.000000	14620.700000	49463.887036	20.000000
C:\Users\cware\Desktop\Steller18Nov\18NovTrials\M27.DSG	11-1-2013	16:14:23	146208.000000	14620.800000	49461.049083	20.000000
C:\Users\cware\Desktop\Steller18Nov\18NovTrials\M27.DSG	11-1-2013	16:14:23	146209.000000	14620.900000	49461.173868	20.000000
C:\Users\cware\Desktop\Steller18Nov\18NovTrials\M27.DSG	11-1-2013	16:14:23	146210.000000	14621.000000	49464.061221	20.000000
C:\Users\cware\Desktop\Steller18Nov\18NovTrials\M27.DSG	11-1-2013	16:14:23	146211.000000	14621.100000	49464.136041	20.000000
C:\Users\cware\Desktop\Steller18Nov\18NovTrials\M27.DSG	11-1-2013	16:14:23	146212.000000	14621.200000	49471.229867	20.000000
C:\Users\cware\Desktop\Steller18Nov\18NovTrials\M27.DSG	11-1-2013	16:14:23	146213.000000	14621.300000	49475.336697	20.000000
C:\Users\cware\Desktop\Steller18Nov\18NovTrials\M27.DSG	11-1-2013	16:14:23	146214.000000	14621.400000	49479.244629	20.000000
C:\Users\cware\Desktop\Steller18Nov\18NovTrials\M27.DSG	11-1-2013	16:14:23	146215.000000	14621.500000	49480.290169	20.000000
C:\Users\cware\Desktop\Steller18Nov\18NovTrials\M27.DSG	11-1-2013	16:14:23	146216.000000	14621.600000	49485.392735	20.000000
C:\Users\cware\Desktop\Steller18Nov\18NovTrials\M27.DSG	11-1-2013	16:14:23	146217.000000	14621.700000	49485.865508	20.000000
C:\Users\cware\Desktop\Steller18Nov\18NovTrials\M27.DSG	11-1-2013	16:14:23	146218.000000	14621.800000	49487.159884	20.000000
C:\Users\cware\Desktop\Steller18Nov\18NovTrials\M27.DSG	11-1-2013	16:14:23	146219.000000	14621.900000	49489.126295	20.000000
C:\Users\cware\Desktop\Steller18Nov\18NovTrials\M27.DSG	11-1-2013	16:14:23	146220.000000	14622.000000	49486.537531	20.000000
C:\Users\cware\Desktop\Steller18Nov\18NovTrials\M27.DSG	11-1-2013	16:14:23	146221.000000	14622.100000	49489.026358	20.000000
C:\Users\cware\Desktop\Steller18Nov\18NovTrials\M27.DSG	11-1-2013	16:14:23	146222.000000	14622.200000	49492.909508	20.000000
C:\Users\cware\Desktop\Steller18Nov\18NovTrials\M27.DSG	11-1-2013	16:14:23	146223.000000	14622.300000	49488.951590	20.000000
C:\Users\cware\Desktop\Steller18Nov\18NovTrials\M27.DSG	11-1-2013	16:14:23	146224.000000	14622.400000	49487.632392	20.000000
C:\Users\cware\Desktop\Steller18Nov\18NovTrials\M27.DSG	11-1-2013	16:14:23	146225.000000	14622.500000	49482.455196	20.000000
C:\Users\cware\Desktop\Steller18Nov\18NovTrials\M27.DSG	11-1-2013	16:14:23	146226.000000	14622.600000	49483.002786	20.000000
C:\Users\cware\Desktop\Steller18Nov\18NovTrials\M27.DSG	11-1-2013	16:14:23	146227.000000	14622.700000	49479.493175	20.000000
C:\Users\cware\Desktop\Steller18Nov\18NovTrials\M27.DSG	11-1-2013	16:14:23	146228.000000	14622.800000	49476.729895	20.000000
C:\Users\cware\Desktop\Steller18Nov\18NovTrials\M27.DSG	11-1-2013	16:14:23	146229.000000	14622.900000	49477.302332	20.000000
C:\Users\cware\Desktop\Steller18Nov\18NovTrials\M27.DSG	11-1-2013	16:14:23	146230.000000	14623.000000	49478.024145	20.000000
C:\Users\cware\Desktop\Steller18Nov\18NovTrials\M27.DSG	11-1-2013	16:14:23	146231.000000	14623.100000	49477.949433	20.000000
C:\Users\cware\Desktop\Steller18Nov\18NovTrials\M27.DSG	11-1-2013	16:14:23	146232.000000	14623.200000	49472.846615	20.000000
C:\Users\cware\Desktop\Steller18Nov\18NovTrials\M27.DSG	11-1-2013	16:14:23	146233.000000	14623.300000	49472.995766	20.000000
C:\Users\cware\Desktop\Steller18Nov\18NovTrials\M27.DSG	11-1-2013	16:14:23	146234.000000	14623.400000	49472.224180	20.000000
C:\Users\cware\Desktop\Steller18Nov\18NovTrials\M27.DSG	11-1-2013	16:14:23	146235.000000	14623.500000	49471.029008	20.000000
C:\Users\cware\Desktop\Steller18Nov\18NovTrials\M27.DSG	11-1-2013	16:14:23	146236.000000	14623.600000	49466.772463	20.000000
C:\Users\cware\Desktop\Steller18Nov\18NovTrials\M27.DSG	11-1-2013	16:14:23	146237.000000	14623.700000	49464.358403	20.000000
C:\Users\cware\Desktop\Steller18Nov\18NovTrials\M27.DSG	11-1-2013	16:14:23	146238.000000	14623.800000	49468.166698	20.000000
C:\Users\cware\Desktop\Steller18Nov\18NovTrials\M27.DSG	11-1-2013	16:14:23	146239.000000	14623.900000	49467.370294	20.000000
C:\Users\cware\Desktop\Steller18Nov\18NovTrials\M27.DSG	11-1-2013	16:14:23	146240.000000	14624.000000	49468.689127	20.000000
C:\Users\cware\Desktop\Steller18Nov\18NovTrials\M27.DSG	11-1-2013	16:14:23	146241.000000	14624.100000	49461.918776	20.000000
C:\Users\cware\Desktop\Steller18Nov\18NovTrials\M27.DSG	11-1-2013	16:14:23	146242.000000	14624.200000	49462.739893	20.000000
C:\Users\cware\Desktop\Steller18Nov\18NovTrials\M27.DSG	11-1-2013	16:14:23	146243.000000	14624.300000	49457.312760	20.000000
C:\Users\cware\Desktop\Steller18Nov\18NovTrials\M27.DSG	11-1-2013	16:14:23	146244.000000	14624.400000	49456.740319	20.000000
C:\Users\cware\Desktop\Steller18Nov\18NovTrials\M27.DSG	11-1-2013	16:14:23	146245.000000	14624.500000	49456.715449	20.000000
C:\Users\cware\Desktop\Steller18Nov\18NovTrials\M27.DSG	11-1-2013	16:14:23	146246.000000	14624.600000	49460.026079	20.000000
C:\Users\cware\Desktop\Steller18Nov\18NovTrials\M27.DSG	11-1-2013	16:14:23	146247.000000	14624.700000	49457.860917	20.000000
C:\Users\cware\Desktop\Steller18Nov\18NovTrials\M27.DSG	11-1-2013	16:14:23	146248.000000	14624.800000	49460.200828	20.000000
C:\Users\cware\Desktop\Steller18Nov\18NovTrials\M27.DSG	11-1-2013	16:14:23	146249.000000	14624.900000	49457.686806	20.000000
C:\Users\cware\Desktop\Steller18Nov\18NovTrials\M27.DSG	11-1-2013	16:14:23	146250.000000	14625.000000	49458.607673	20.000000
C:\Users\cware\Desktop\Steller18Nov\18NovTrials\M27.DSG	11-1-2013	16:14:23	146251.000000	14625.100000	49473.143941	20.000000
C:\Users\cware\Desktop\Steller18Nov\18NovTrials\M27.DSG	11-1-2013	16:14:23	146252.000000	14625.200000	49473.766142	20.000000
C:\Users\cware\Desktop\Steller18Nov\18NovTrials\M27.DSG	11-1-2013	16:14:23	146253.000000	14625.300000	49478.196720	20.000000
C:\Users\cware\Desktop\Steller18Nov\18NovTrials\M27.DSG	11-1-2013	16:14:23	146254.000000	14625.400000	49478.246390	20.000000
C:\Users\cware\Desktop\Steller18Nov\18NovTrials\M27.DSG	11-1-2013	16:14:23	146255.000000	14625.500000	49481.183464	20.000000
C:\Users\cware\Desktop\Steller18Nov\18NovTrials\M27.DSG	11-1-2013	16:14:23	146256.000000	14625.600000	49486.485062	20.000000
C:\Users\cware\Desktop\Steller18Nov\18NovTrials\M27.DSG	11-1-2013	16:14:23	146257.000000	14625.700000	49490.343086	20.000000
C:\Users\cware\Desktop\Steller18Nov\18NovTrials\M27.DSG	11-1-2013	16:14:23	146258.000000	14625.800000	49494.375391	20.000000
C:\Users\cware\Desktop\Steller18Nov\18NovTrials\M27.DSG	11-1-2013	16:14:23	146259.000000	14625.900000	49491.089686	20.000000
C:\Users\cware\Desktop\Steller18Nov\18NovTrials\M27.DSG	11-1-2013	16:14:23	146260.000000	14626.000000	49493.155171	20.000000
C:\Users\cware\Desktop\Steller18Nov\18NovTrials\M27.DSG	11-1-2013	16:14:23	146261.000000	14626.100000	49493.528749	20.000000
C:\Users\cware\Desktop\Steller18Nov\18NovTrials\M27.DSG	11-1-2013	16:14:23	146262.000000	14626.200000	49492.408532	20.000000
C:\Users\cware\Desktop\Steller18Nov\18NovTrials\M27.DSG	11-1-2013	16:14:23	146263.000000	14626.300000	49489.222492	20.000000
C:\Users\cware\Desktop\Steller18Nov\18NovTrials\M27.DSG	11-1-2013	16:14:23	146264.000000	14626.400000	49488.973438	20.000000
C:\Users\cware\Desktop\Steller18Nov\18NovTrials\M27.DSG	11-1-2013	16:14:23	146265.000000	14626.500000	49483.621954	20.000000
C:\Users\cware\Desktop\Steller18Nov\18NovTrials\M27.DSG	11-1-2013	16:14:23	146266.000000	14626.600000	49480.609964	20.000000
C:\Users\cware\Desktop\Steller18Nov\18NovTrials\M27.DSG	11-1-2013	16:14:23	146267.000000	14626.700000	49477.846762	20.000000
C:\Users\cware\Desktop\Steller18Nov\18NovTrials\M27.DSG	11-1-2013	16:14:23	146268.000000	14626.800000	49474.536163	20.000000
C:\Users\cware\Desktop\Steller18Nov\18NovTrials\M27.DSG	11-1-2013	16:14:23	146269.000000	14626.900000	49472.296011	20.000000
C:\Users\cware\Desktop\Steller18Nov\18NovTrials\M27.DSG	11-1-2013	16:14:23	146270.000000	14627.000000	49469.607756	20.000000
C:\Users\cware\Desktop\Steller18Nov\18NovTrials\M27.DSG	11-1-2013	16:14:23	146271.000000	14627.100000	49469.906257	20.000000
C:\Users\cware\Desktop\Steller18Nov\18NovTrials\M27.DSG	11-1-2013	16:14:23	146272.000000	14627.200000	49469.209101	20.000000
C:\Users\cware\Desktop\Steller18Nov\18NovTrials\M27.DSG	11-1-2013	16:14:23	146273.000000	14627.300000	49470.030686	20.000000
C:\Users\cware\Desktop\Steller18Nov\18NovTrials\M27.DSG	11-1-2013	16:14:23	146274.000000	14627.400000	49469.582592	20.000000
C:\Users\cware\Desktop\Steller18Nov\18NovTrials\M27.DSG	11-1-2013	16:14:23	146275.000000	14627.500000	49472.121114	20.000000
C:\Users\cware\Desktop\Steller18Nov\18NovTrials\M27.DSG	11-1-2013	16:14:23	146276.000000	14627.600000	49473.589445	20.000000
C:\Users\cware\Desktop\Steller18Nov\18NovTrials\M27.DSG	11-1-2013	16:14:23	146277.000000	14627.700000	49477.845925	20.000000
C:\Users\cware\Desktop\Steller18Nov\18NovTrials\M27.DSG	11-1-2013	16:14:23	146278.000000	14627.800000	49478.990807	20.000000
C:\Users\cware\Desktop\Steller18Nov\18NovTrials\M27.DSG	11-1-2013	16:14:23	146279.000000	14627.900000	49479.563005	20.000000
C:\Users\cware\Desktop\Steller18Nov\18NovTrials\M27.DSG	11-1-2013	16:14:23	146280.000000	14628.000000	49477.547129	20.000000
C:\Users\cware\Desktop\Steller18Nov\18NovTrials\M27.DSG	11-1-2013	16:14:23	146281.000000	14628.100000	49482.126658	20.000000
C:\Users\cware\Desktop\Steller18Nov\18NovTrials\M27.DSG	11-1-2013	16:14:23	146282.000000	14628.200000	49480.757492	20.000000
C:\Users\cware\Desktop\Steller18Nov\18NovTrials\M27.DSG	11-1-2013	16:14:23	146283.000000	14628.300000	49480.632967	20.000000
C:\Users\cware\Desktop\Steller18Nov\18NovTrials\M27.DSG	11-1-2013	16:14:23	146284.000000	14628.400000	49482.499715	20.000000
C:\Users\cware\Desktop\Steller18Nov\18NovTrials\M27.DSG	11-1-2013	16:14:23	146285.000000	14628.500000	49482.250718	20.000000
C:\Users\cware\Desktop\Steller18Nov\18NovTrials\M27.DSG	11-1-2013	16:14:23	146286.000000	14628.600000	49478.342682	20.000000
C:\Users\cware\Desktop\Steller18Nov\18NovTrials\M27.DSG	11-1-2013	16:14:23	146287.000000	14628.700000	49479.263675	20.000000
C:\Users\cware\Desktop\Steller18Nov\18NovTrials\M27.DSG	11-1-2013	16:14:23	146288.000000	14628.800000	49480.706959	20.000000
C:\Users\cware\Desktop\Steller18Nov\18NovTrials\M27.DSG	11-1-2013	16:14:23	146289.000000	14628.900000	49481.653026	20.000000
C:\Users\cware\Desktop\Steller18Nov\18NovTrials\M27.DSG	11-1-2013	16:14:23	146290.000000	14629.000000	49483.022105	20.000000
C:\Users\cware\Desktop\Steller18Nov\18NovTrials\M27.DSG	11-1-2013	16:14:23	146291.000000	14629.100000	49482.673479	20.000000
C:\Users\cware\Desktop\Steller18Nov\18NovTrials\M27.DSG	11-1-2013	16:14:23	146292.000000	14629.200000	49481.055017	20.000000
C:\Users\cware\Desktop\Steller18Nov\18NovTrials\M27.DSG	11-1-2013	16:14:23	146293.000000	14629.300000	49474.907029	20.000000
C:\Users\cware\Desktop\Steller18Nov\18NovTrials\M27.DSG	11-1-2013	16:14:23	146294.000000	14629.400000	49465.672517	20.000000
C:\Users\cware\Desktop\Steller18Nov\18NovTrials\M27.DSG	11-1-2013	16:14:23	146295.000000	14629.500000	49479.262933	20.000000
C:\Users\cware\Desktop\Steller18Nov\18NovTrials\M27.DSG	11-1-2013	16:14:23	146296.000000	14629.600000	49455.765787	20.000000
C:\Users\cware\Desktop\Steller18Nov\18NovTrials\M27.DSG	11-1-2013	16:14:23	146297.000000	14629.700000	49443.618655	20.000000
C:\Users\cware\Desktop\Steller18Nov\18NovTrials\M27.DSG	11-1-2013	16:14:23	146298.000000	14629.800000	49458.652398	20.000000
C:\Users\cware\Desktop\Steller18Nov\18NovTrials\M27.DSG	11-1-2013	16:14:23	146299.000000	14629.900000	49460.095960	20.000000
C:\Users\cware\Desktop\Steller18Nov\18NovTrials\M27.DSG	11-1-2013	16:14:23	146300.000000	14630.000000	49457.407748	20.000000
C:\Users\cware\Desktop\Steller18Nov\18NovTrials\M27.DSG	11-1-2013	16:14:23	146301.000000	14630.100000	49458.528026	20.000000
C:\Users\cware\Desktop\Steller18Nov\18NovTrials\M27.DSG	11-1-2013	16:14:23	146302.000000	14630.200000	49458.975751	20.000000
C:\Users\cware\Desktop\Steller18Nov\18NovTrials\M27.DSG	11-1-2013	16:14:23	146303.000000	14630.300000	49456.436782	20.000000
C:\Users\cware\Desktop\Steller18Nov\18NovTrials\M27.DSG	11-1-2013	16:14:23	146304.000000	14630.400000	49456.486707	20.000000
C:\Users\cware\Desktop\Steller18Nov\18NovTrials\M27.DSG	11-1-2013	16:14:23	146305.000000	14630.500000	49457.681410	20.000000
C:\Users\cware\Desktop\Steller18Nov\18NovTrials\M27.DSG	11-1-2013	16:14:23	146306.000000	14630.600000	49457.855669	20.000000
C:\Users\cware\Desktop\Steller18Nov\18NovTrials\M27.DSG	11-1-2013	16:14:23	146307.000000	14630.700000	49457.357389	20.000000
C:\Users\cware\Desktop\Steller18Nov\18NovTrials\M27.DSG	11-1-2013	16:14:23	146308.000000	14630.800000	49459.025126	20.000000
C:\Users\cware\Desktop\Steller18Nov\18NovTrials\M27.DSG	11-1-2013	16:14:23	146309.000000	14630.900000	49458.004386	20.000000
C:\Users\cware\Desktop\Steller18Nov\18NovTrials\M27.DSG	11-1-2013	16:14:23	146310.000000	14631.000000	49458.427234	20.000000
C:\Users\cware\Desktop\Steller18Nov\18NovTrials\M27.DSG	11-1-2013	16:14:23	146311.000000	14631.100000	49458.128516	20.000000
C:\Users\cware\Desktop\Steller18Nov\18NovTrials\M27.DSG	11-1-2013	16:14:23	146312.000000	14631.200000	49456.784276	20.000000
C:\Users\cware\Desktop\Steller18Nov\18NovTrials\M27.DSG	11-1-2013	16:14:23	146313.000000	14631.300000	49456.734277	20.000000
C:\Users\cware\Desktop\Steller18Nov\18NovTrials\M27.DSG	11-1-2013	16:14:23	146314.000000	14631.400000	49457.530668	20.000000
C:\Users\cware\Desktop\Steller18Nov\18NovTrials\M27.DSG	11-1-2013	16:14:23	146315.000000	14631.500000	49456.037298	20.000000
C:\Users\cware\Desktop\Steller18Nov\18NovTrials\M27.DSG	11-1-2013	16:14:23	146316.000000	14631.600000	49456.136893	20.000000
C:\Users\cware\Desktop\Steller18Nov\18NovTrials\M27.DSG	11-1-2013	16:14:23	146317.000000	14631.700000	49456.460671	20.000000
C:\Users\cware\Desktop\Steller18Nov\18NovTrials\M27.DSG	11-1-2013	16:14:23	146318.000000	14631.800000	49466.964711	20.000000
C:\Users\cware\Desktop\Steller18Nov\18NovTrials\M27.DSG	11-1-2013	16:14:23	146319.000000	14631.900000	49467.114373	20.000000
C:\Users\cware\Desktop\Steller18Nov\18NovTrials\M27.DSG	11-1-2013	16:14:23	146320.000000	14632.000000	49474.183359	20.000000
C:\Users\cware\Desktop\Steller18Nov\18NovTrials\M27.DSG	11-1-2013	16:14:23	146321.000000	14632.100000	49476.075097	20.000000
C:\Users\cware\Desktop\Steller18Nov\18NovTrials\M27.DSG	11-1-2013	16:14:23	146322.000000	14632.200000	49481.625574	20.000000
C:\Users\cware\Desktop\Steller18Nov\18NovTrials\M27.DSG	11-1-2013	16:14:23	146323.000000	14632.300000	49484.961269	20.000000
C:\Users\cware\Desktop\Steller18Nov\18NovTrials\M27.DSG	11-1-2013	16:14:23	146324.000000	14632.400000	49485.931766	20.000000
C:\Users\cware\Desktop\Steller18Nov\18NovTrials\M27.DSG	11-1-2013	16:14:23	146325.000000	14632.500000	49487.126417	20.000000
C:\Users\cware\Desktop\Steller18Nov\18NovTrials\M27.DSG	11-1-2013	16:14:23	146326.000000	14632.600000	49490.237650	20.000000
C:\Users\cware\Desktop\Steller18Nov\18NovTrials\M27.DSG	11-1-2013	16:14:23	146327.000000	14632.700000	49489.963701	20.000000
C:\Users\cware\Desktop\Steller18Nov\18NovTrials\M27.DSG	11-1-2013	16:14:23	146328.000000	14632.800000	49486.653228	20.000000
C:\Users\cware\Desktop\Steller18Nov\18NovTrials\M27.DSG	11-1-2013	16:14:23	146329.000000	14632.900000	49485.806981	20.000000
C:\Users\cware\Desktop\Steller18Nov\18NovTrials\M27.DSG	11-1-2013	16:14:23	146330.000000	14633.000000	49481.376148	20.000000
C:\Users\cware\Desktop\Steller18Nov\18NovTrials\M27.DSG	11-1-2013	16:14:23	146331.000000	14633.100000	49478.140304	20.000000
C:\Users\cware\Desktop\Steller18Nov\18NovTrials\M27.DSG	11-1-2013	16:14:23	146332.000000	14633.200000	49472.813446	20.000000
C:\Users\cware\Desktop\Steller18Nov\18NovTrials\M27.DSG	11-1-2013	16:14:23	146333.000000	14633.300000	49470.000372	20.000000
C:\Users\cware\Desktop\Steller18Nov\18NovTrials\M27.DSG	11-1-2013	16:14:23	146334.000000	14633.400000	49463.628648	20.000000
C:\Users\cware\Desktop\Steller18Nov\18NovTrials\M27.DSG	11-1-2013	16:14:23	146335.000000	14633.500000	49460.392435	20.000000
C:\Users\cware\Desktop\Steller18Nov\18NovTrials\M27.DSG	11-1-2013	16:14:23	146336.000000	14633.600000	49458.873802	20.000000
C:\Users\cware\Desktop\Steller18Nov\18NovTrials\M27.DSG	11-1-2013	16:14:23	146337.000000	14633.700000	49456.260103	20.000000
C:\Users\cware\Desktop\Steller18Nov\18NovTrials\M27.DSG	11-1-2013	16:14:23	146338.000000	14633.800000	49458.474852	20.000000
C:\Users\cware\Desktop\Steller18Nov\18NovTrials\M27.DSG	11-1-2013	16:14:23	146339.000000	14633.900000	49458.400279	20.000000
C:\Users\cware\Desktop\Steller18Nov\18NovTrials\M27.DSG	11-1-2013	16:14:23	146340.000000	14634.000000	49458.449132	20.000000
C:\Users\cware\Desktop\Steller18Nov\18NovTrials\M27.DSG	11-1-2013	16:14:23	146341.000000	14634.100000	49458.772867	20.000000
C:\Users\cware\Desktop\Steller18Nov\18NovTrials\M27.DSG	11-1-2013	16:14:23	146342.000000	14634.200000	49458.747916	20.000000
C:\Users\cware\Desktop\Steller18Nov\18NovTrials\M27.DSG	11-1-2013	16:14:23	146343.000000	14634.300000	49458.996882	20.000000
C:\Users\cware\Desktop\Steller18Nov\18NovTrials\M27.DSG	11-1-2013	16:14:23	146344.000000	14634.400000	49461.809422	20.000000
C:\Users\cware\Desktop\Steller18Nov\18NovTrials\M27.DSG	11-1-2013	16:14:23	146345.000000	14634.500000	49459.419851	20.000000
C:\Users\cware\Desktop\Steller18Nov\18NovTrials\M27.DSG	11-1-2013	16:14:23	146346.000000	14634.600000	49458.473984	20.000000
C:\Users\cware\Desktop\Steller18Nov\18NovTrials\M27.DSG	11-1-2013	16:14:23	146347.000000	14634.700000	49459.967423	20.000000
C:\Users\cware\Desktop\Steller18Nov\18NovTrials\M27.DSG	11-1-2013	16:14:23	146348.000000	14634.800000	49458.872210	20.000000
C:\Users\cware\Desktop\Steller18Nov\18NovTrials\M27.DSG	11-1-2013	16:14:23	146349.000000	14634.900000	49458.000821	20.000000
C:\Users\cware\Desktop\Steller18Nov\18NovTrials\M27.DSG	11-1-2013	16:14:23	146350.000000	14635.000000	49458.225031	20.000000
C:\Users\cware\Desktop\Steller18Nov\18NovTrials\M27.DSG	11-1-2013	16:14:23	146351.000000	14635.100000	49460.739109	20.000000
C:\Users\cware\Desktop\Steller18Nov\18NovTrials\M27.DSG	11-1-2013	16:14:23	146352.000000	14635.200000	49461.933834	20.000000
C:\Users\cware\Desktop\Steller18Nov\18NovTrials\M27.DSG	11-1-2013	16:14:23	146353.000000	14635.300000	49457.702420	20.000000
C:\Users\cware\Desktop\Steller18Nov\18NovTrials\M27.DSG	11-1-2013	16:14:23	146354.000000	14635.400000	49458.275437	20.000000
C:\Users\cware\Desktop\Steller18Nov\18NovTrials\M27.DSG	11-1-2013	16:14:23	146355.000000	14635.500000	49461.436686	20.000000
C:\Users\cware\Desktop\Steller18Nov\18NovTrials\M27.DSG	11-1-2013	16:14:23	146356.000000	14635.600000	49461.809882	20.000000
C:\Users\cware\Desktop\Steller18Nov\18NovTrials\M27.DSG	11-1-2013	16:14:23	146357.000000	14635.700000	49462.805401	20.000000
C:\Users\cware\Desktop\Steller18Nov\18NovTrials\M27.DSG	11-1-2013	16:14:23	146358.000000	14635.800000	49464.647327	20.000000
C:\Users\cware\Desktop\Steller18Nov\18NovTrials\M27.DSG	11-1-2013	16:14:23	146359.000000	14635.900000	49469.525981	20.000000
C:\Users\cware\Desktop\Steller18Nov\18NovTrials\M27.DSG	11-1-2013	16:14:23	146360.000000	14636.000000	49464.697347	20.000000
C:\Users\cware\Desktop\Steller18Nov\18NovTrials\M27.DSG	11-1-2013	16:14:23	146361.000000	14636.100000	49472.139571	20.000000
C:\Users\cware\Desktop\Steller18Nov\18NovTrials\M27.DSG	11-1-2013	16:14:23	146362.000000	14636.200000	49469.650454	20.000000
C:\Users\cware\Desktop\Steller18Nov\18NovTrials\M27.DSG	11-1-2013	16:14:23	146363.000000	14636.300000	49472.313843	20.000000
C:\Users\cware\Desktop\Steller18Nov\18NovTrials\M27.DSG	11-1-2013	16:14:23	146364.000000	14636.400000	49465.742631	20.000000
C:\Users\cware\Desktop\Steller18Nov\18NovTrials\M27.DSG	11-1-2013	16:14:23	146365.000000	14636.500000	49477.142551	20.000000
C:\Users\cware\Desktop\Steller18Nov\18NovTrials\M27.DSG	11-1-2013	16:14:23	146366.000000	14636.600000	49481.199976	20.000000
C:\Users\cware\Desktop\Steller18Nov\18NovTrials\M27.DSG	11-1-2013	16:14:23	146367.000000	14636.700000	49480.030016	20.000000
C:\Users\cware\Desktop\Steller18Nov\18NovTrials\M27.DSG	11-1-2013	16:14:23	146368.000000	14636.800000	49477.939354	20.000000
C:\Users\cware\Desktop\Steller18Nov\18NovTrials\M27.DSG	11-1-2013	16:14:23	146369.000000	14636.900000	49479.830884	20.000000
C:\Users\cware\Desktop\Steller18Nov\18NovTrials\M27.DSG	11-1-2013	16:14:23	146370.000000	14637.000000	49476.395621	20.000000
C:\Users\cware\Desktop\Steller18Nov\18NovTrials\M27.DSG	11-1-2013	16:14:23	146371.000000	14637.100000	49473.110008	20.000000
C:\Users\cware\Desktop\Steller18Nov\18NovTrials\M27.DSG	11-1-2013	16:14:23	146372.000000	14637.200000	49471.392624	20.000000
C:\Users\cware\Desktop\Steller18Nov\18NovTrials\M27.DSG	11-1-2013	16:14:23	146373.000000	14637.300000	49467.011712	20.000000
C:\Users\cware\Desktop\Steller18Nov\18NovTrials\M27.DSG	11-1-2013	16:14:23	146374.000000	14637.400000	49468.679479	20.000000
C:\Users\cware\Desktop\Steller18Nov\18NovTrials\M27.DSG	11-1-2013	16:14:23	146375.000000	14637.500000	49469.575785	20.000000
C:\Users\cware\Desktop\Steller18Nov\18NovTrials\M27.DSG	11-1-2013	16:14:23	146376.000000	14637.600000	49471.517218	20.000000
C:\Users\cware\Desktop\Steller18Nov\18NovTrials\M27.DSG	11-1-2013	16:14:23	146377.000000	14637.700000	49471.367616	20.000000
C:\Users\cware\Desktop\Steller18Nov\18NovTrials\M27.DSG	11-1-2013	16:14:23	146378.000000	14637.800000	49470.346885	20.000000
C:\Users\cware\Desktop\Steller18Nov\18NovTrials\M27.DSG	11-1-2013	16:14:23	146379.000000	14637.900000	49468.803843	20.000000
C:\Users\cware\Desktop\Steller18Nov\18NovTrials\M27.DSG	11-1-2013	16:14:23	146380.000000	14638.000000	49471.442194	20.000000
C:\Users\cware\Desktop\Steller18Nov\18NovTrials\M27.DSG	11-1-2013	16:14:23	146381.000000	14638.100000	49471.218496	20.000000
C:\Users\cware\Desktop\Steller18Nov\18NovTrials\M27.DSG	11-1-2013	16:14:23	146382.000000	14638.200000	49469.948885	20.000000
C:\Users\cware\Desktop\Steller18Nov\18NovTrials\M27.DSG	11-1-2013	16:14:23	146383.000000	14638.300000	49473.981029	20.000000
C:\Users\cware\Desktop\Steller18Nov\18NovTrials\M27.DSG	11-1-2013	16:14:23	146384.000000	14638.400000	49473.806978	20.000000
C:\Users\cware\Desktop\Steller18Nov\18NovTrials\M27.DSG	11-1-2013	16:14:23	146385.000000	14638.500000	49474.404492	20.000000
C:\Users\cware\Desktop\Steller18Nov\18NovTrials\M27.DSG	11-1-2013	16:14:23	146386.000000	14638.600000	49478.287528	20.000000
C:\Users\cware\Desktop\Steller18Nov\18NovTrials\M27.DSG	11-1-2013	16:14:23	146387.000000	14638.700000	49480.179462	20.000000
C:\Users\cware\Desktop\Steller18Nov\18NovTrials\M27.DSG	11-1-2013	16:14:23	146388.000000	14638.800000	49473.956459	20.000000
C:\Users\cware\Desktop\Steller18Nov\18NovTrials\M27.DSG	11-1-2013	16:14:23	146389.000000	14638.900000	49479.283312	20.000000
C:\Users\cware\Desktop\Steller18Nov\18NovTrials\M27.DSG	11-1-2013	16:14:23	146390.000000	14639.000000	49482.145513	20.000000
C:\Users\cware\Desktop\Steller18Nov\18NovTrials\M27.DSG	11-1-2013	16:14:23	146391.000000	14639.100000	49483.439997	20.000000
C:\Users\cware\Desktop\Steller18Nov\18NovTrials\M27.DSG	11-1-2013	16:14:23	146392.000000	14639.200000	49484.659587	20.000000
C:\Users\cware\Desktop\Steller18Nov\18NovTrials\M27.DSG	11-1-2013	16:14:23	146393.000000	14639.300000	49486.078257	20.000000
C:\Users\cware\Desktop\Steller18Nov\18NovTrials\M27.DSG	11-1-2013	16:14:23	146394.000000	14639.400000	49484.086976	20.000000
C:\Users\cware\Desktop\Steller18Nov\18NovTrials\M27.DSG	11-1-2013	16:14:23	146395.000000	14639.500000	49479.307825	20.000000
C:\Users\cware\Desktop\Steller18Nov\18NovTrials\M27.DSG	11-1-2013	16:14:23	146396.000000	14639.600000	49477.466273	20.000000
C:\Users\cware\Desktop\Steller18Nov\18NovTrials\M27.DSG	11-1-2013	16:14:23	146397.000000	14639.700000	49475.872719	20.000000
C:\Users\cware\Desktop\Steller18Nov\18NovTrials\M27.DSG	11-1-2013	16:14:23	146398.000000	14639.800000	49473.981272	20.000000
C:\Users\cware\Desktop\Steller18Nov\18NovTrials\M27.DSG	11-1-2013	16:14:23	146399.000000	14639.900000	49473.234060	20.000000
C:\Users\cware\Desktop\Steller18Nov\18NovTrials\M27.DSG	11-1-2013	16:14:23	146400.000000	14640.000000	49469.525339	20.000000
C:\Users\cware\Desktop\Steller18Nov\18NovTrials\M27.DSG	11-1-2013	16:14:23	146401.000000	14640.100000	49465.393302	20.000000
C:\Users\cware\Desktop\Steller18Nov\18NovTrials\M27.DSG	11-1-2013	16:14:23	146402.000000	14640.200000	49461.684139	20.000000
C:\Users\cware\Desktop\Steller18Nov\18NovTrials\M27.DSG	11-1-2013	16:14:23	146403.000000	14640.300000	49460.240062	20.000000
C:\Users\cware\Desktop\Steller18Nov\18NovTrials\M27.DSG	11-1-2013	16:14:23	146404.000000	14640.400000	49460.513663	20.000000
C:\Users\cware\Desktop\Steller18Nov\18NovTrials\M27.DSG	11-1-2013	16:14:23	146405.000000	14640.500000	49460.986835	20.000000
C:\Users\cware\Desktop\Steller18Nov\18NovTrials\M27.DSG	11-1-2013	16:14:23	146406.000000	14640.600000	49457.626710	20.000000
C:\Users\cware\Desktop\Steller18Nov\18NovTrials\M27.DSG	11-1-2013	16:14:23	146407.000000	14640.700000	49460.240174	20.000000
C:\Users\cware\Desktop\Steller18Nov\18NovTrials\M27.DSG	11-1-2013	16:14:23	146408.000000	14640.800000	49456.630927	20.000000
C:\Users\cware\Desktop\Steller18Nov\18NovTrials\M27.DSG	11-1-2013	16:14:23	146409.000000	14640.900000	49459.543291	20.000000
C:\Users\cware\Desktop\Steller18Nov\18NovTrials\M27.DSG	11-1-2013	16:14:23	146410.000000	14641.000000	49458.473047	20.000000
C:\Users\cware\Desktop\Steller18Nov\18NovTrials\M27.DSG	11-1-2013	16:14:23	146411.000000	14641.100000	49458.273716	20.000000
C:\Users\cware\Desktop\Steller18Nov\18NovTrials\M27.DSG	11-1-2013	16:14:23	146412.000000	14641.200000	49459.418871	20.000000
C:\Users\cware\Desktop\Steller18Nov\18NovTrials\M27.DSG	11-1-2013	16:14:23	146413.000000	14641.300000	49459.144901	20.000000
C:\Users\cware\Desktop\Steller18Nov\18NovTrials\M27.DSG	11-1-2013	16:14:23	146414.000000	14641.400000	49461.335010	20.000000
C:\Users\cware\Desktop\Steller18Nov\18NovTrials\M27.DSG	11-1-2013	16:14:23	146415.000000	14641.500000	49462.031711	20.000000
C:\Users\cware\Desktop\Steller18Nov\18NovTrials\M27.DSG	11-1-2013	16:14:23	146416.000000	14641.600000	49458.422598	20.000000
C:\Users\cware\Desktop\Steller18Nov\18NovTrials\M27.DSG	11-1-2013	16:14:23	146417.000000	14641.700000	49462.156205	20.000000
C:\Users\cware\Desktop\Steller18Nov\18NovTrials\M27.DSG	11-1-2013	16:14:23	146418.000000	14641.800000	49461.160556	20.000000
C:\Users\cware\Desktop\Steller18Nov\18NovTrials\M27.DSG	11-1-2013	16:14:23	146419.000000	14641.900000	49459.268701	20.000000
C:\Users\cware\Desktop\Steller18Nov\18NovTrials\M27.DSG	11-1-2013	16:14:23	146420.000000	14642.000000	49459.841224	20.000000
C:\Users\cware\Desktop\Steller18Nov\18NovTrials\M27.DSG	11-1-2013	16:14:23	146421.000000	14642.100000	49461.658320	20.000000
C:\Users\cware\Desktop\Steller18Nov\18NovTrials\M27.DSG	11-1-2013	16:14:23	146422.000000	14642.200000	49461.533934	20.000000
C:\Users\cware\Desktop\Steller18Nov\18NovTrials\M27.DSG	11-1-2013	16:14:23	146423.000000	14642.300000	49458.472445	20.000000
C:\Users\cware\Desktop\Steller18Nov\18NovTrials\M27.DSG	11-1-2013	16:14:23	146424.000000	14642.400000	49462.007149	20.000000
C:\Users\cware\Desktop\Steller18Nov\18NovTrials\M27.DSG	11-1-2013	16:14:23	146425.000000	14642.500000	49459.318921	20.000000
C:\Users\cware\Desktop\Steller18Nov\18NovTrials\M27.DSG	11-1-2013	16:14:23	146426.000000	14642.600000	49458.050113	20.000000
C:\Users\cware\Desktop\Steller18Nov\18NovTrials\M27.DSG	11-1-2013	16:14:23	146427.000000	14642.700000	49457.577088	20.000000
C:\Users\cware\Desktop\Steller18Nov\18NovTrials\M27.DSG	11-1-2013	16:14:23	146428.000000	14642.800000	49459.941868	20.000000
C:\Users\cware\Desktop\Steller18Nov\18NovTrials\M27.DSG	11-1-2013	16:14:23	146429.000000	14642.900000	49459.244617	20.000000
C:\Users\cware\Desktop\Steller18Nov\18NovTrials\M27.DSG	11-1-2013	16:14:23	146430.000000	14643.000000	49458.870623	20.000000
C:\Users\cware\Desktop\Steller18Nov\18NovTrials\M27.DSG	11-1-2013	16:14:23	146431.000000	14643.100000	49458.472419	20.000000
C:\Users\cware\Desktop\Steller18Nov\18NovTrials\M27.DSG	11-1-2013	16:14:23	146432.000000	14643.200000	49460.787065	20.000000
C:\Users\cware\Desktop\Steller18Nov\18NovTrials\M27.DSG	11-1-2013	16:14:23	146433.000000	14643.300000	49458.049137	20.000000
C:\Users\cware\Desktop\Steller18Nov\18NovTrials\M27.DSG	11-1-2013	16:14:23	146434.000000	14643.400000	49457.924569	20.000000
C:\Users\cware\Desktop\Steller18Nov\18NovTrials\M27.DSG	11-1-2013	16:14:23	146435.000000	14643.500000	49459.069469	20.000000
C:\Users\cware\Desktop\Steller18Nov\18NovTrials\M27.DSG	11-1-2013	16:14:23	146436.000000	14643.600000	49461.533743	20.000000
C:\Users\cware\Desktop\Steller18Nov\18NovTrials\M27.DSG	11-1-2013	16:14:23	146437.000000	14643.700000	49452.399399	20.000000
C:\Users\cware\Desktop\Steller18Nov\18NovTrials\M27.DSG	11-1-2013	16:14:23	146438.000000	14643.800000	49455.312020	20.000000
C:\Users\cware\Desktop\Steller18Nov\18NovTrials\M27.DSG	11-1-2013	16:14:23	146439.000000	14643.900000	49451.279244	20.000000
C:\Users\cware\Desktop\Steller18Nov\18NovTrials\M27.DSG	11-1-2013	16:14:23	146440.000000	14644.000000	49449.462074	20.000000
C:\Users\cware\Desktop\Steller18Nov\18NovTrials\M27.DSG	11-1-2013	16:14:23	146441.000000	14644.100000	49453.469079	20.000000
C:\Users\cware\Desktop\Steller18Nov\18NovTrials\M27.DSG	11-1-2013	16:14:23	146442.000000	14644.200000	49455.758826	20.000000
C:\Users\cware\Desktop\Steller18Nov\18NovTrials\M27.DSG	11-1-2013	16:14:23	146443.000000	14644.300000	49461.135622	20.000000
C:\Users\cware\Desktop\Steller18Nov\18NovTrials\M27.DSG	11-1-2013	16:14:23	146444.000000	14644.400000	49460.065000	20.000000
C:\Users\cware\Desktop\Steller18Nov\18NovTrials\M27.DSG	11-1-2013	16:14:23	146445.000000	14644.500000	49459.069308	20.000000
C:\Users\cware\Desktop\Steller18Nov\18NovTrials\M27.DSG	11-1-2013	16:14:23	146446.000000	14644.600000	49459.716730	20.000000
C:\Users\cware\Desktop\Steller18Nov\18NovTrials\M27.DSG	11-1-2013	16:14:23	146447.000000	14644.700000	49458.521520	20.000000
C:\Users\cware\Desktop\Steller18Nov\18NovTrials\M27.DSG	11-1-2013	16:14:23	146448.000000	14644.800000	49459.193646	20.000000
C:\Users\cware\Desktop\Steller18Nov\18NovTrials\M27.DSG	11-1-2013	16:14:23	146449.000000	14644.900000	49460.039606	20.000000
C:\Users\cware\Desktop\Steller18Nov\18NovTrials\M27.DSG	11-1-2013	16:14:23	146450.000000	14645.000000	49460.288733	20.000000
C:\Users\cware\Desktop\Steller18Nov\18NovTrials\M27.DSG	11-1-2013	16:14:23	146451.000000	14645.100000	49458.297327	20.000000
C:\Users\cware\Desktop\Steller18Nov\18NovTrials\M27.DSG	11-1-2013	16:14:23	146452.000000	14645.200000	49458.770122	20.000000
C:\Users\cware\Desktop\Steller18Nov\18NovTrials\M27.DSG	11-1-2013	16:14:23	146453.000000	14645.300000	49463.100870	20.000000
C:\Users\cware\Desktop\Steller18Nov\18NovTrials\M27.DSG	11-1-2013	16:14:23	146454.000000	14645.400000	49461.757038	20.000000
C:\Users\cware\Desktop\Steller18Nov\18NovTrials\M27.DSG	11-1-2013	16:14:23	146455.000000	14645.500000	49458.048239	20.000000
C:\Users\cware\Desktop\Steller18Nov\18NovTrials\M27.DSG	11-1-2013	16:14:23	146456.000000	14645.600000	49463.424622	20.000000
C:\Users\cware\Desktop\Steller18Nov\18NovTrials\M27.DSG	11-1-2013	16:14:23	146457.000000	14645.700000	49460.686686	20.000000
C:\Users\cware\Desktop\Steller18Nov\18NovTrials\M27.DSG	11-1-2013	16:14:23	146458.000000	14645.800000	49460.065100	20.000000
C:\Users\cware\Desktop\Steller18Nov\18NovTrials\M27.DSG	11-1-2013	16:14:23	146459.000000	14645.900000	49462.629221	20.000000
C:\Users\cware\Desktop\Steller18Nov\18NovTrials\M27.DSG	11-1-2013	16:14:23	146460.000000	14646.000000	49460.289466	20.000000
C:\Users\cware\Desktop\Steller18Nov\18NovTrials\M27.DSG	11-1-2013	16:14:23	146461.000000	14646.100000	49470.569534	20.000000
C:\Users\cware\Desktop\Steller18Nov\18NovTrials\M27.DSG	11-1-2013	16:14:23	146462.000000	14646.200000	49461.459088	20.000000
C:\Users\cware\Desktop\Steller18Nov\18NovTrials\M27.DSG	11-1-2013	16:14:23	146463.000000	14646.300000	49450.009117	20.000000
C:\Users\cware\Desktop\Steller18Nov\18NovTrials\M27.DSG	11-1-2013	16:14:23	146464.000000	14646.400000	49456.082557	20.000000
C:\Users\cware\Desktop\Steller18Nov\18NovTrials\M27.DSG	11-1-2013	16:14:23	146465.000000	14646.500000	49475.049459	20.000000
C:\Users\cware\Desktop\Steller18Nov\18NovTrials\M27.DSG	11-1-2013	16:14:23	146466.000000	14646.600000	49498.372495	20.000000
C:\Users\cware\Desktop\Steller18Nov\18NovTrials\M27.DSG	11-1-2013	16:14:23	146467.000000	14646.700000	49520.351356	20.000000
C:\Users\cware\Desktop\Steller18Nov\18NovTrials\M27.DSG	11-1-2013	16:14:23	146468.000000	14646.800000	49527.967569	20.000000
C:\Users\cware\Desktop\Steller18Nov\18NovTrials\M27.DSG	11-1-2013	16:14:23	146469.000000	14646.900000	49553.431575	20.000000
C:\Users\cware\Desktop\Steller18Nov\18NovTrials\M27.DSG	11-1-2013	16:14:23	146470.000000	14647.000000	49582.802491	20.000000
C:\Users\cware\Desktop\Steller18Nov\18NovTrials\M27.DSG	11-1-2013	16:14:23	146471.000000	14647.100000	49599.155894	20.000000
C:\Users\cware\Desktop\Steller18Nov\18NovTrials\M27.DSG	11-1-2013	16:14:23	146472.000000	14647.200000	49617.824299	20.000000
C:\Users\cware\Desktop\Steller18Nov\18NovTrials\M27.DSG	11-1-2013	16:14:23	146473.000000	14647.300000	49627.581451	20.000000
C:\Users\cware\Desktop\Steller18Nov\18NovTrials\M27.DSG	11-1-2013	16:14:23	146474.000000	14647.400000	49634.500850	20.000000
C:\Users\cware\Desktop\Steller18Nov\18NovTrials\M27.DSG	11-1-2013	16:14:23	146475.000000	14647.500000	49625.440790	20.000000
C:\Users\cware\Desktop\Steller18Nov\18NovTrials\M27.DSG	11-1-2013	16:14:23	146476.000000	14647.600000	49613.492938	20.000000
C:\Users\cware\Desktop\Steller18Nov\18NovTrials\M27.DSG	11-1-2013	16:14:23	146477.000000	14647.700000	49613.791713	20.000000
C:\Users\cware\Desktop\Steller18Nov\18NovTrials\M27.DSG	11-1-2013	16:14:23	146478.000000	14647.800000	49629.995744	20.000000
C:\Users\cware\Desktop\Steller18Nov\18NovTrials\M27.DSG	11-1-2013	16:14:23	146479.000000	14647.900000	49641.097201	20.000000
C:\Users\cware\Desktop\Steller18Nov\18NovTrials\M27.DSG	11-1-2013	16:14:23	146480.000000	14648.000000	49653.567446	20.000000
C:\Users\cware\Desktop\Steller18Nov\18NovTrials\M27.DSG	11-1-2013	16:14:23	146481.000000	14648.100000	49663.946734	20.000000
C:\Users\cware\Desktop\Steller18Nov\18NovTrials\M27.DSG	11-1-2013	16:14:23	146482.000000	14648.200000	49648.837868	20.000000
C:\Users\cware\Desktop\Steller18Nov\18NovTrials\M27.DSG	11-1-2013	16:14:23	146483.000000	14648.300000	49659.217103	20.000000
C:\Users\cware\Desktop\Steller18Nov\18NovTrials\M27.DSG	11-1-2013	16:14:23	146484.000000	14648.400000	49659.615433	20.000000
C:\Users\cware\Desktop\Steller18Nov\18NovTrials\M27.DSG	11-1-2013	16:14:23	146485.000000	14648.500000	49658.420587	20.000000
C:\Users\cware\Desktop\Steller18Nov\18NovTrials\M27.DSG	11-1-2013	16:14:23	146486.000000	14648.600000	49653.517259	20.000000
C:\Users\cware\Desktop\Steller18Nov\18NovTrials\M27.DSG	11-1-2013	16:14:23	146487.000000	14648.700000	49660.386920	20.000000
C:\Users\cware\Desktop\Steller18Nov\18NovTrials\M27.DSG	11-1-2013	16:14:23	146488.000000	14648.800000	49674.400707	20.000000
C:\Users\cware\Desktop\Steller18Nov\18NovTrials\M27.DSG	11-1-2013	16:14:23	146489.000000	14648.900000	49677.486747	20.000000
C:\Users\cware\Desktop\Steller18Nov\18NovTrials\M27.DSG	11-1-2013	16:14:23	146490.000000	14649.000000	49685.302553	20.000000
C:\Users\cware\Desktop\Steller18Nov\18NovTrials\M27.DSG	11-1-2013	16:14:23	146491.000000	14649.100000	49700.411292	20.000000
C:\Users\cware\Desktop\Steller18Nov\18NovTrials\M27.DSG	11-1-2013	16:14:23	146492.000000	14649.200000	49730.455000	20.000000
C:\Users\cware\Desktop\Steller18Nov\18NovTrials\M27.DSG	11-1-2013	16:14:23	146493.000000	14649.300000	49740.535551	20.000000
C:\Users\cware\Desktop\Steller18Nov\18NovTrials\M27.DSG	11-1-2013	16:14:23	146494.000000	14649.400000	49755.270981	20.000000
C:\Users\cware\Desktop\Steller18Nov\18NovTrials\M27.DSG	11-1-2013	16:14:23	146495.000000	14649.500000	49745.986659	20.000000
C:\Users\cware\Desktop\Steller18Nov\18NovTrials\M27.DSG	11-1-2013	16:14:23	146496.000000	14649.600000	49725.376986	20.000000
C:\Users\cware\Desktop\Steller18Nov\18NovTrials\M27.DSG	11-1-2013	16:14:23	146497.000000	14649.700000	49727.716601	20.000000
C:\Users\cware\Desktop\Steller18Nov\18NovTrials\M27.DSG	11-1-2013	16:14:23	146498.000000	14649.800000	49732.321437	20.000000
C:\Users\cware\Desktop\Steller18Nov\18NovTrials\M27.DSG	11-1-2013	16:14:23	146499.000000	14649.900000	49728.587494	20.000000
C:\Users\cware\Desktop\Steller18Nov\18NovTrials\M27.DSG	11-1-2013	16:14:23	146500.000000	14650.000000	49741.082983	20.000000
C:\Users\cware\Desktop\Steller18Nov\18NovTrials\M27.DSG	11-1-2013	16:14:23	146501.000000	14650.100000	49741.107678	20.000000
C:\Users\cware\Desktop\Steller18Nov\18NovTrials\M27.DSG	11-1-2013	16:14:23	146502.000000	14650.200000	49742.302441	20.000000
C:\Users\cware\Desktop\Steller18Nov\18NovTrials\M27.DSG	11-1-2013	16:14:23	146503.000000	14650.300000	49742.028448	20.000000
C:\Users\cware\Desktop\Steller18Nov\18NovTrials\M27.DSG	11-1-2013	16:14:23	146504.000000	14650.400000	49746.658145	20.000000
C:\Users\cware\Desktop\Steller18Nov\18NovTrials\M27.DSG	11-1-2013	16:14:23	146505.000000	14650.500000	49751.387488	20.000000
C:\Users\cware\Desktop\Steller18Nov\18NovTrials\M27.DSG	11-1-2013	16:14:23	146506.000000	14650.600000	49749.346648	20.000000
C:\Users\cware\Desktop\Steller18Nov\18NovTrials\M27.DSG	11-1-2013	16:14:23	146507.000000	14650.700000	49732.569776	20.000000
C:\Users\cware\Desktop\Steller18Nov\18NovTrials\M27.DSG	11-1-2013	16:14:23	146508.000000	14650.800000	49737.498111	20.000000
C:\Users\cware\Desktop\Steller18Nov\18NovTrials\M27.DSG	11-1-2013	16:14:23	146509.000000	14650.900000	49730.080588	20.000000
C:\Users\cware\Desktop\Steller18Nov\18NovTrials\M27.DSG	11-1-2013	16:14:23	146510.000000	14651.000000	49732.669335	20.000000
C:\Users\cware\Desktop\Steller18Nov\18NovTrials\M27.DSG	11-1-2013	16:14:23	146511.000000	14651.100000	49720.472870	20.000000
C:\Users\cware\Desktop\Steller18Nov\18NovTrials\M27.DSG	11-1-2013	16:14:23	146512.000000	14651.200000	49707.031671	20.000000
C:\Users\cware\Desktop\Steller18Nov\18NovTrials\M27.DSG	11-1-2013	16:14:23	146513.000000	14651.300000	49688.413397	20.000000
C:\Users\cware\Desktop\Steller18Nov\18NovTrials\M27.DSG	11-1-2013	16:14:23	146514.000000	14651.400000	49677.485907	20.000000
C:\Users\cware\Desktop\Steller18Nov\18NovTrials\M27.DSG	11-1-2013	16:14:23	146515.000000	14651.500000	49650.703278	20.000000
C:\Users\cware\Desktop\Steller18Nov\18NovTrials\M27.DSG	11-1-2013	16:14:23	146516.000000	14651.600000	49617.946922	20.000000
C:\Users\cware\Desktop\Steller18Nov\18NovTrials\M27.DSG	11-1-2013	16:14:23	146517.000000	14651.700000	49609.558311	20.000000
C:\Users\cware\Desktop\Steller18Nov\18NovTrials\M27.DSG	11-1-2013	16:14:23	146518.000000	14651.800000	49593.006202	20.000000
C:\Users\cware\Desktop\Steller18Nov\18NovTrials\M27.DSG	11-1-2013	16:14:23	146519.000000	14651.900000	49587.256115	20.000000
C:\Users\cware\Desktop\Steller18Nov\18NovTrials\M27.DSG	11-1-2013	16:14:23	146520.000000	14652.000000	49549.720473	20.000000
C:\Users\cware\Desktop\Steller18Nov\18NovTrials\M27.DSG	11-1-2013	16:14:23	146521.000000	14652.100000	49557.959604	20.000000
C:\Users\cware\Desktop\Steller18Nov\18NovTrials\M27.DSG	11-1-2013	16:14:23	146522.000000	14652.200000	49549.148032	20.000000
C:\Users\cware\Desktop\Steller18Nov\18NovTrials\M27.DSG	11-1-2013	16:14:23	146523.000000	14652.300000	49552.583021	20.000000
C:\Users\cware\Desktop\Steller18Nov\18NovTrials\M27.DSG	11-1-2013	16:14:23	146524.000000	14652.400000	49561.045728	20.000000
C:\Users\cware\Desktop\Steller18Nov\18NovTrials\M27.DSG	11-1-2013	16:14:23	146525.000000	14652.500000	49573.217685	20.000000
C:\Users\cware\Desktop\Steller18Nov\18NovTrials\M27.DSG	11-1-2013	16:14:23	146526.000000	14652.600000	49578.121282	20.000000
C:\Users\cware\Desktop\Steller18Nov\18NovTrials\M27.DSG	11-1-2013	16:14:23	146527.000000	14652.700000	49587.281210	20.000000
C:\Users\cware\Desktop\Steller18Nov\18NovTrials\M27.DSG	11-1-2013	16:14:23	146528.000000	14652.800000	49597.187786	20.000000
C:\Users\cware\Desktop\Steller18Nov\18NovTrials\M27.DSG	11-1-2013	16:14:23	146529.000000	14652.900000	49617.449237	20.000000
C:\Users\cware\Desktop\Steller18Nov\18NovTrials\M27.DSG	11-1-2013	16:14:23	146530.000000	14653.000000	49637.909751	20.000000
C:\Users\cware\Desktop\Steller18Nov\18NovTrials\M27.DSG	11-1-2013	16:14:23	146531.000000	14653.100000	49645.401921	20.000000
C:\Users\cware\Desktop\Steller18Nov\18NovTrials\M27.DSG	11-1-2013	16:14:23	146532.000000	14653.200000	49661.382020	20.000000
C:\Users\cware\Desktop\Steller18Nov\18NovTrials\M27.DSG	11-1-2013	16:14:23	146533.000000	14653.300000	49676.714882	20.000000
C:\Users\cware\Desktop\Steller18Nov\18NovTrials\M27.DSG	11-1-2013	16:14:23	146534.000000	14653.400000	49682.265580	20.000000
C:\Users\cware\Desktop\Steller18Nov\18NovTrials\M27.DSG	11-1-2013	16:14:23	146535.000000	14653.500000	49672.234645	20.000000
C:\Users\cware\Desktop\Steller18Nov\18NovTrials\M27.DSG	11-1-2013	16:14:23	146536.000000	14653.600000	49658.694018	20.000000
C:\Users\cware\Desktop\Steller18Nov\18NovTrials\M27.DSG	11-1-2013	16:14:23	146537.000000	14653.700000	49667.306100	20.000000
C:\Users\cware\Desktop\Steller18Nov\18NovTrials\M27.DSG	11-1-2013	16:14:23	146538.000000	14653.800000	49665.862662	20.000000
C:\Users\cware\Desktop\Steller18Nov\18NovTrials\M27.DSG	11-1-2013	16:14:23	146539.000000	14653.900000	49664.618142	20.000000
C:\Users\cware\Desktop\Steller18Nov\18NovTrials\M27.DSG	11-1-2013	16:14:23	146540.000000	14654.000000	49665.639048	20.000000
C:\Users\cware\Desktop\Steller18Nov\18NovTrials\M27.DSG	11-1-2013	16:14:23	146541.000000	14654.100000	49671.736912	20.000000
C:\Users\cware\Desktop\Steller18Nov\18NovTrials\M27.DSG	11-1-2013	16:14:23	146542.000000	14654.200000	49668.949534	20.000000
C:\Users\cware\Desktop\Steller18Nov\18NovTrials\M27.DSG	11-1-2013	16:14:23	146543.000000	14654.300000	49665.738490	20.000000
C:\Users\cware\Desktop\Steller18Nov\18NovTrials\M27.DSG	11-1-2013	16:14:23	146544.000000	14654.400000	49670.218801	20.000000
C:\Users\cware\Desktop\Steller18Nov\18NovTrials\M27.DSG	11-1-2013	16:14:23	146545.000000	14654.500000	49671.015470	20.000000
C:\Users\cware\Desktop\Steller18Nov\18NovTrials\M27.DSG	11-1-2013	16:14:23	146546.000000	14654.600000	49672.235482	20.000000
C:\Users\cware\Desktop\Steller18Nov\18NovTrials\M27.DSG	11-1-2013	16:14:23	146547.000000	14654.700000	49678.234201	20.000000
C:\Users\cware\Desktop\Steller18Nov\18NovTrials\M27.DSG	11-1-2013	16:14:23	146548.000000	14654.800000	49682.241809	20.000000
C:\Users\cware\Desktop\Steller18Nov\18NovTrials\M27.DSG	11-1-2013	16:14:23	146549.000000	14654.900000	49688.862742	20.000000
C:\Users\cware\Desktop\Steller18Nov\18NovTrials\M27.DSG	11-1-2013	16:14:23	146550.000000	14655.000000	49701.955537	20.000000
C:\Users\cware\Desktop\Steller18Nov\18NovTrials\M27.DSG	11-1-2013	16:14:23	146551.000000	14655.100000	49714.650315	20.000000
C:\Users\cware\Desktop\Steller18Nov\18NovTrials\M27.DSG	11-1-2013	16:14:23	146552.000000	14655.200000	49724.954908	20.000000
C:\Users\cware\Desktop\Steller18Nov\18NovTrials\M27.DSG	11-1-2013	16:14:23	146553.000000	14655.300000	49736.927886	20.000000
C:\Users\cware\Desktop\Steller18Nov\18NovTrials\M27.DSG	11-1-2013	16:14:23	146554.000000	14655.400000	49751.787943	20.000000
C:\Users\cware\Desktop\Steller18Nov\18NovTrials\M27.DSG	11-1-2013	16:14:23	146555.000000	14655.500000	49760.898124	20.000000
C:\Users\cware\Desktop\Steller18Nov\18NovTrials\M27.DSG	11-1-2013	16:14:23	146556.000000	14655.600000	49755.845351	20.000000
C:\Users\cware\Desktop\Steller18Nov\18NovTrials\M27.DSG	11-1-2013	16:14:23	146557.000000	14655.700000	49748.651750	20.000000
C:\Users\cware\Desktop\Steller18Nov\18NovTrials\M27.DSG	11-1-2013	16:14:23	146558.000000	14655.800000	49747.606468	20.000000
C:\Users\cware\Desktop\Steller18Nov\18NovTrials\M27.DSG	11-1-2013	16:14:23	146559.000000	14655.900000	49749.622809	20.000000
C:\Users\cware\Desktop\Steller18Nov\18NovTrials\M27.DSG	11-1-2013	16:14:23	146560.000000	14656.000000	49751.016941	20.000000
C:\Users\cware\Desktop\Steller18Nov\18NovTrials\M27.DSG	11-1-2013	16:14:23	146561.000000	14656.100000	49744.545393	20.000000
C:\Users\cware\Desktop\Steller18Nov\18NovTrials\M27.DSG	11-1-2013	16:14:23	146562.000000	14656.200000	49742.429802	20.000000
C:\Users\cware\Desktop\Steller18Nov\18NovTrials\M27.DSG	11-1-2013	16:14:23	146563.000000	14656.300000	49735.734126	20.000000
C:\Users\cware\Desktop\Steller18Nov\18NovTrials\M27.DSG	11-1-2013	16:14:23	146564.000000	14656.400000	49746.387480	20.000000
C:\Users\cware\Desktop\Steller18Nov\18NovTrials\M27.DSG	11-1-2013	16:14:23	146565.000000	14656.500000	49739.020000	20.000000
C:\Users\cware\Desktop\Steller18Nov\18NovTrials\M27.DSG	11-1-2013	16:14:23	146566.000000	14656.600000	49740.737588	20.000000
C:\Users\cware\Desktop\Steller18Nov\18NovTrials\M27.DSG	11-1-2013	16:14:23	146567.000000	14656.700000	49734.465112	20.000000
C:\Users\cware\Desktop\Steller18Nov\18NovTrials\M27.DSG	11-1-2013	16:14:23	146568.000000	14656.800000	49738.895977	20.000000
C:\Users\cware\Desktop\Steller18Nov\18NovTrials\M27.DSG	11-1-2013	16:14:23	146569.000000	14656.900000	49740.737859	20.000000
C:\Users\cware\Desktop\Steller18Nov\18NovTrials\M27.DSG	11-1-2013	16:14:23	146570.000000	14657.000000	49729.387770	20.000000
C:\Users\cware\Desktop\Steller18Nov\18NovTrials\M27.DSG	11-1-2013	16:14:23	146571.000000	14657.100000	49738.647302	20.000000
C:\Users\cware\Desktop\Steller18Nov\18NovTrials\M27.DSG	11-1-2013	16:14:23	146572.000000	14657.200000	49743.277330	20.000000
C:\Users\cware\Desktop\Steller18Nov\18NovTrials\M27.DSG	11-1-2013	16:14:23	146573.000000	14657.300000	49746.289103	20.000000
C:\Users\cware\Desktop\Steller18Nov\18NovTrials\M27.DSG	11-1-2013	16:14:23	146574.000000	14657.400000	49748.654132	20.000000
C:\Users\cware\Desktop\Steller18Nov\18NovTrials\M27.DSG	11-1-2013	16:14:23	146575.000000	14657.500000	49763.290314	20.000000
C:\Users\cware\Desktop\Steller18Nov\18NovTrials\M27.DSG	11-1-2013	16:14:23	146576.000000	14657.600000	49764.833325	20.000000
C:\Users\cware\Desktop\Steller18Nov\18NovTrials\M27.DSG	11-1-2013	16:14:23	146577.000000	14657.700000	49774.640552	20.000000
C:\Users\cware\Desktop\Steller18Nov\18NovTrials\M27.DSG	11-1-2013	16:14:23	146578.000000	14657.800000	49782.705390	20.000000
C:\Users\cware\Desktop\Steller18Nov\18NovTrials\M27.DSG	11-1-2013	16:14:23	146579.000000	14657.900000	49773.072768	20.000000
C:\Users\cware\Desktop\Steller18Nov\18NovTrials\M27.DSG	11-1-2013	16:14:23	146580.000000	14658.000000	49762.469068	20.000000
C:\Users\cware\Desktop\Steller18Nov\18NovTrials\M27.DSG	11-1-2013	16:14:23	146581.000000	14658.100000	49754.529033	20.000000
C:\Users\cware\Desktop\Steller18Nov\18NovTrials\M27.DSG	11-1-2013	16:14:23	146582.000000	14658.200000	49757.416582	20.000000
C:\Users\cware\Desktop\Steller18Nov\18NovTrials\M27.DSG	11-1-2013	16:14:23	146583.000000	14658.300000	49752.438398	20.000000
C:\Users\cware\Desktop\Steller18Nov\18NovTrials\M27.DSG	11-1-2013	16:14:23	146584.000000	14658.400000	49750.472458	20.000000
C:\Users\cware\Desktop\Steller18Nov\18NovTrials\M27.DSG	11-1-2013	16:14:23	146585.000000	14658.500000	49752.812156	20.000000
C:\Users\cware\Desktop\Steller18Nov\18NovTrials\M27.DSG	11-1-2013	16:14:23	146586.000000	14658.600000	49747.908680	20.000000
C:\Users\cware\Desktop\Steller18Nov\18NovTrials\M27.DSG	11-1-2013	16:14:23	146587.000000	14658.700000	49745.992204	20.000000
C:\Users\cware\Desktop\Steller18Nov\18NovTrials\M27.DSG	11-1-2013	16:14:23	146588.000000	14658.800000	49745.220691	20.000000
C:\Users\cware\Desktop\Steller18Nov\18NovTrials\M27.DSG	11-1-2013	16:14:23	146589.000000	14658.900000	49741.188689	20.000000
C:\Users\cware\Desktop\Steller18Nov\18NovTrials\M27.DSG	11-1-2013	16:14:23	146590.000000	14659.000000	49737.778673	20.000000
C:\Users\cware\Desktop\Steller18Nov\18NovTrials\M27.DSG	11-1-2013	16:14:23	146591.000000	14659.100000	49735.737737	20.000000
C:\Users\cware\Desktop\Steller18Nov\18NovTrials\M27.DSG	11-1-2013	16:14:23	146592.000000	14659.200000	49740.815869	20.000000
C:\Users\cware\Desktop\Steller18Nov\18NovTrials\M27.DSG	11-1-2013	16:14:23	146593.000000	14659.300000	49742.284242	20.000000
C:\Users\cware\Desktop\Steller18Nov\18NovTrials\M27.DSG	11-1-2013	16:14:23	146594.000000	14659.400000	49750.349229	20.000000
C:\Users\cware\Desktop\Steller18Nov\18NovTrials\M27.DSG	11-1-2013	16:14:23	146595.000000	14659.500000	49759.957210	20.000000
C:\Users\cware\Desktop\Steller18Nov\18NovTrials\M27.DSG	11-1-2013	16:14:23	146596.000000	14659.600000	49769.142223	20.000000
C:\Users\cware\Desktop\Steller18Nov\18NovTrials\M27.DSG	11-1-2013	16:14:23	146597.000000	14659.700000	49769.515820	20.000000
C:\Users\cware\Desktop\Steller18Nov\18NovTrials\M27.DSG	11-1-2013	16:14:23	146598.000000	14659.800000	49781.090142	20.000000
C:\Users\cware\Desktop\Steller18Nov\18NovTrials\M27.DSG	11-1-2013	16:14:23	146599.000000	14659.900000	49792.639967	20.000000
C:\Users\cware\Desktop\Steller18Nov\18NovTrials\M27.DSG	11-1-2013	16:14:23	146600.000000	14660.000000	49775.888175	20.000000
C:\Users\cware\Desktop\Steller18Nov\18NovTrials\M27.DSG	11-1-2013	16:14:23	146601.000000	14660.100000	49762.322899	20.000000
C:\Users\cware\Desktop\Steller18Nov\18NovTrials\M27.DSG	11-1-2013	16:14:23	146602.000000	14660.200000	49762.248191	20.000000
C:\Users\cware\Desktop\Steller18Nov\18NovTrials\M27.DSG	11-1-2013	16:14:23	146603.000000	14660.300000	49760.605485	20.000000
C:\Users\cware\Desktop\Steller18Nov\18NovTrials\M27.DSG	11-1-2013	16:14:23	146604.000000	14660.400000	49761.700816	20.000000
C:\Users\cware\Desktop\Steller18Nov\18NovTrials\M27.DSG	11-1-2013	16:14:23	146605.000000	14660.500000	49764.314485	20.000000
C:\Users\cware\Desktop\Steller18Nov\18NovTrials\M27.DSG	11-1-2013	16:14:23	146606.000000	14660.600000	49765.061159	20.000000
C:\Users\cware\Desktop\Steller18Nov\18NovTrials\M27.DSG	11-1-2013	16:14:23	146607.000000	14660.700000	49768.620612	20.000000
C:\Users\cware\Desktop\Steller18Nov\18NovTrials\M27.DSG	11-1-2013	16:14:23	146608.000000	14660.800000	49771.807115	20.000000
C:\Users\cware\Desktop\Steller18Nov\18NovTrials\M27.DSG	11-1-2013	16:14:23	146609.000000	14660.900000	49755.677794	20.000000
C:\Users\cware\Desktop\Steller18Nov\18NovTrials\M27.DSG	11-1-2013	16:14:23	146610.000000	14661.000000	49762.597459	20.000000
C:\Users\cware\Desktop\Steller18Nov\18NovTrials\M27.DSG	11-1-2013	16:14:23	146611.000000	14661.100000	49768.297618	20.000000
C:\Users\cware\Desktop\Steller18Nov\18NovTrials\M27.DSG	11-1-2013	16:14:23	146612.000000	14661.200000	49761.851301	20.000000
C:\Users\cware\Desktop\Steller18Nov\18NovTrials\M27.DSG	11-1-2013	16:14:23	146613.000000	14661.300000	49765.933265	20.000000
C:\Users\cware\Desktop\Steller18Nov\18NovTrials\M27.DSG	11-1-2013	16:14:23	146614.000000	14661.400000	49754.408933	20.000000
C:\Users\cware\Desktop\Steller18Nov\18NovTrials\M27.DSG	11-1-2013	16:14:23	146615.000000	14661.500000	49754.508488	20.000000
C:\Users\cware\Desktop\Steller18Nov\18NovTrials\M27.DSG	11-1-2013	16:14:23	146616.000000	14661.600000	49748.659651	20.000000
C:\Users\cware\Desktop\Steller18Nov\18NovTrials\M27.DSG	11-1-2013	16:14:23	146617.000000	14661.700000	49747.265467	20.000000
C:\Users\cware\Desktop\Steller18Nov\18NovTrials\M27.DSG	11-1-2013	16:14:23	146618.000000	14661.800000	49739.200776	20.000000
C:\Users\cware\Desktop\Steller18Nov\18NovTrials\M27.DSG	11-1-2013	16:14:23	146619.000000	14661.900000	49747.589381	20.000000
C:\Users\cware\Desktop\Steller18Nov\18NovTrials\M27.DSG	11-1-2013	16:14:23	146620.000000	14662.000000	49739.201190	20.000000
C:\Users\cware\Desktop\Steller18Nov\18NovTrials\M27.DSG	11-1-2013	16:14:23	146621.000000	14662.100000	49753.936885	20.000000
C:\Users\cware\Desktop\Steller18Nov\18NovTrials\M27.DSG	11-1-2013	16:14:23	146622.000000	14662.200000	49753.663215	20.000000
C:\Users\cware\Desktop\Steller18Nov\18NovTrials\M27.DSG	11-1-2013	16:14:23	146623.000000	14662.300000	49761.404262	20.000000
C:\Users\cware\Desktop\Steller18Nov\18NovTrials\M27.DSG	11-1-2013	16:14:23	146624.000000	14662.400000	49776.961448	20.000000
C:\Users\cware\Desktop\Steller18Nov\18NovTrials\M27.DSG	11-1-2013	16:14:23	146625.000000	14662.500000	49777.036200	20.000000
C:\Users\cware\Desktop\Steller18Nov\18NovTrials\M27.DSG	11-1-2013	16:14:23	146626.000000	14662.600000	49789.033758	20.000000
C:\Users\cware\Desktop\Steller18Nov\18NovTrials\M27.DSG	11-1-2013	16:14:23	146627.000000	14662.700000	49790.427925	20.000000
C:\Users\cware\Desktop\Steller18Nov\18NovTrials\M27.DSG	11-1-2013	16:14:23	146628.000000	14662.800000	49774.298481	20.000000
C:\Users\cware\Desktop\Steller18Nov\18NovTrials\M27.DSG	11-1-2013	16:14:23	146629.000000	14662.900000	49759.836888	20.000000
C:\Users\cware\Desktop\Steller18Nov\18NovTrials\M27.DSG	11-1-2013	16:14:23	146630.000000	14663.000000	49758.468083	20.000000
C:\Users\cware\Desktop\Steller18Nov\18NovTrials\M27.DSG	11-1-2013	16:14:23	146631.000000	14663.100000	49755.978999	20.000000
C:\Users\cware\Desktop\Steller18Nov\18NovTrials\M27.DSG	11-1-2013	16:14:23	146632.000000	14663.200000	49748.312407	20.000000
C:\Users\cware\Desktop\Steller18Nov\18NovTrials\M27.DSG	11-1-2013	16:14:23	146633.000000	14663.300000	49753.614541	20.000000
C:\Users\cware\Desktop\Steller18Nov\18NovTrials\M27.DSG	11-1-2013	16:14:23	146634.000000	14663.400000	49755.307514	20.000000
C:\Users\cware\Desktop\Steller18Nov\18NovTrials\M27.DSG	11-1-2013	16:14:23	146635.000000	14663.500000	49749.507878	20.000000
C:\Users\cware\Desktop\Steller18Nov\18NovTrials\M27.DSG	11-1-2013	16:14:23	146636.000000	14663.600000	49741.517951	20.000000
C:\Users\cware\Desktop\Steller18Nov\18NovTrials\M27.DSG	11-1-2013	16:14:23	146637.000000	14663.700000	49752.992798	20.000000
C:\Users\cware\Desktop\Steller18Nov\18NovTrials\M27.DSG	11-1-2013	16:14:23	146638.000000	14663.800000	49751.848187	20.000000
C:\Users\cware\Desktop\Steller18Nov\18NovTrials\M27.DSG	11-1-2013	16:14:23	146639.000000	14663.900000	49743.210701	20.000000
C:\Users\cware\Desktop\Steller18Nov\18NovTrials\M27.DSG	11-1-2013	16:14:23	146640.000000	14664.000000	49746.845116	20.000000
C:\Users\cware\Desktop\Steller18Nov\18NovTrials\M27.DSG	11-1-2013	16:14:23	146641.000000	14664.100000	49749.483576	20.000000
C:\Users\cware\Desktop\Steller18Nov\18NovTrials\M27.DSG	11-1-2013	16:14:23	146642.000000	14664.200000	49741.020794	20.000000
C:\Users\cware\Desktop\Steller18Nov\18NovTrials\M27.DSG	11-1-2013	16:14:23	146643.000000	14664.300000	49735.544768	20.000000
C:\Users\cware\Desktop\Steller18Nov\18NovTrials\M27.DSG	11-1-2013	16:14:23	146644.000000	14664.400000	49727.704073	20.000000
C:\Users\cware\Desktop\Steller18Nov\18NovTrials\M27.DSG	11-1-2013	16:14:23	146645.000000	14664.500000	49727.729091	20.000000
C:\Users\cware\Desktop\Steller18Nov\18NovTrials\M27.DSG	11-1-2013	16:14:23	146646.000000	14664.600000	49733.553635	20.000000
C:\Users\cware\Desktop\Steller18Nov\18NovTrials\M27.DSG	11-1-2013	16:14:23	146647.000000	14664.700000	49733.056042	20.000000
C:\Users\cware\Desktop\Steller18Nov\18NovTrials\M27.DSG	11-1-2013	16:14:23	146648.000000	14664.800000	49730.915559	20.000000
C:\Users\cware\Desktop\Steller18Nov\18NovTrials\M27.DSG	11-1-2013	16:14:23	146649.000000	14664.900000	49732.334403	20.000000
C:\Users\cware\Desktop\Steller18Nov\18NovTrials\M27.DSG	11-1-2013	16:14:23	146650.000000	14665.000000	49743.187232	20.000000
C:\Users\cware\Desktop\Steller18Nov\18NovTrials\M27.DSG	11-1-2013	16:14:23	146651.000000	14665.100000	49750.306000	20.000000
C:\Users\cware\Desktop\Steller18Nov\18NovTrials\M27.DSG	11-1-2013	16:14:23	146652.000000	14665.200000	49760.685639	20.000000
C:\Users\cware\Desktop\Steller18Nov\18NovTrials\M27.DSG	11-1-2013	16:14:23	146653.000000	14665.300000	49775.047848	20.000000
C:\Users\cware\Desktop\Steller18Nov\18NovTrials\M27.DSG	11-1-2013	16:14:23	146654.000000	14665.400000	49778.930941	20.000000
C:\Users\cware\Desktop\Steller18Nov\18NovTrials\M27.DSG	11-1-2013	16:14:23	146655.000000	14665.500000	49790.057236	20.000000
C:\Users\cware\Desktop\Steller18Nov\18NovTrials\M27.DSG	11-1-2013	16:14:23	146656.000000	14665.600000	49796.553781	20.000000
C:\Users\cware\Desktop\Steller18Nov\18NovTrials\M27.DSG	11-1-2013	16:14:23	146657.000000	14665.700000	49773.032104	20.000000
C:\Users\cware\Desktop\Steller18Nov\18NovTrials\M27.DSG	11-1-2013	16:14:23	146658.000000	14665.800000	49755.533854	20.000000
C:\Users\cware\Desktop\Steller18Nov\18NovTrials\M27.DSG	11-1-2013	16:14:23	146659.000000	14665.900000	49760.263299	20.000000
C:\Users\cware\Desktop\Steller18Nov\18NovTrials\M27.DSG	11-1-2013	16:14:23	146660.000000	14666.000000	49760.561965	20.000000
C:\Users\cware\Desktop\Steller18Nov\18NovTrials\M27.DSG	11-1-2013	16:14:23	146661.000000	14666.100000	49746.274638	20.000000
C:\Users\cware\Desktop\Steller18Nov\18NovTrials\M27.DSG	11-1-2013	16:14:23	146662.000000	14666.200000	49755.783249	20.000000
C:\Users\cware\Desktop\Steller18Nov\18NovTrials\M27.DSG	11-1-2013	16:14:23	146663.000000	14666.300000	49755.783467	20.000000
C:\Users\cware\Desktop\Steller18Nov\18NovTrials\M27.DSG	11-1-2013	16:14:23	146664.000000	14666.400000	49749.187122	20.000000
C:\Users\cware\Desktop\Steller18Nov\18NovTrials\M27.DSG	11-1-2013	16:14:23	146665.000000	14666.500000	49757.550528	20.000000
C:\Users\cware\Desktop\Steller18Nov\18NovTrials\M27.DSG	11-1-2013	16:14:23	146666.000000	14666.600000	49744.408506	20.000000
C:\Users\cware\Desktop\Steller18Nov\18NovTrials\M27.DSG	11-1-2013	16:14:23	146667.000000	14666.700000	49747.370388	20.000000
C:\Users\cware\Desktop\Steller18Nov\18NovTrials\M27.DSG	11-1-2013	16:14:23	146668.000000	14666.800000	49743.636771	20.000000
C:\Users\cware\Desktop\Steller18Nov\18NovTrials\M27.DSG	11-1-2013	16:14:23	146669.000000	14666.900000	49743.612015	20.000000
C:\Users\cware\Desktop\Steller18Nov\18NovTrials\M27.DSG	11-1-2013	16:14:23	146670.000000	14667.000000	49739.978063	20.000000
C:\Users\cware\Desktop\Steller18Nov\18NovTrials\M27.DSG	11-1-2013	16:14:23	146671.000000	14667.100000	49731.913532	20.000000
C:\Users\cware\Desktop\Steller18Nov\18NovTrials\M27.DSG	11-1-2013	16:14:23	146672.000000	14667.200000	49727.259027	20.000000
C:\Users\cware\Desktop\Steller18Nov\18NovTrials\M27.DSG	11-1-2013	16:14:23	146673.000000	14667.300000	49734.925506	20.000000
C:\Users\cware\Desktop\Steller18Nov\18NovTrials\M27.DSG	11-1-2013	16:14:23	146674.000000	14667.400000	49726.835940	20.000000
C:\Users\cware\Desktop\Steller18Nov\18NovTrials\M27.DSG	11-1-2013	16:14:23	146675.000000	14667.500000	49721.683553	20.000000
C:\Users\cware\Desktop\Steller18Nov\18NovTrials\M27.DSG	11-1-2013	16:14:23	146676.000000	14667.600000	49722.654460	20.000000
C:\Users\cware\Desktop\Steller18Nov\18NovTrials\M27.DSG	11-1-2013	16:14:23	146677.000000	14667.700000	49727.781925	20.000000
C:\Users\cware\Desktop\Steller18Nov\18NovTrials\M27.DSG	11-1-2013	16:14:23	146678.000000	14667.800000	49728.578891	20.000000
C:\Users\cware\Desktop\Steller18Nov\18NovTrials\M27.DSG	11-1-2013	16:14:23	146679.000000	14667.900000	49724.845056	20.000000
C:\Users\cware\Desktop\Steller18Nov\18NovTrials\M27.DSG	11-1-2013	16:14:23	146680.000000	14668.000000	49744.235482	20.000000
C:\Users\cware\Desktop\Steller18Nov\18NovTrials\M27.DSG	11-1-2013	16:14:23	146681.000000	14668.100000	49764.297772	20.000000
C:\Users\cware\Desktop\Steller18Nov\18NovTrials\M27.DSG	11-1-2013	16:14:23	146682.000000	14668.200000	49766.935997	20.000000
C:\Users\cware\Desktop\Steller18Nov\18NovTrials\M27.DSG	11-1-2013	16:14:23	146683.000000	14668.300000	49782.219458	20.000000
C:\Users\cware\Desktop\Steller18Nov\18NovTrials\M27.DSG	11-1-2013	16:14:23	146684.000000	14668.400000	49784.061218	20.000000
C:\Users\cware\Desktop\Steller18Nov\18NovTrials\M27.DSG	11-1-2013	16:14:23	146685.000000	14668.500000	49772.262922	20.000000
C:\Users\cware\Desktop\Steller18Nov\18NovTrials\M27.DSG	11-1-2013	16:14:23	146686.000000	14668.600000	49772.089039	20.000000
C:\Users\cware\Desktop\Steller18Nov\18NovTrials\M27.DSG	11-1-2013	16:14:23	146687.000000	14668.700000	49767.310069	20.000000
C:\Users\cware\Desktop\Steller18Nov\18NovTrials\M27.DSG	11-1-2013	16:14:23	146688.000000	14668.800000	49769.824236	20.000000
C:\Users\cware\Desktop\Steller18Nov\18NovTrials\M27.DSG	11-1-2013	16:14:23	146689.000000	14668.900000	49768.231290	20.000000
C:\Users\cware\Desktop\Steller18Nov\18NovTrials\M27.DSG	11-1-2013	16:14:23	146690.000000	14669.000000	49772.263581	20.000000
C:\Users\cware\Desktop\Steller18Nov\18NovTrials\M27.DSG	11-1-2013	16:14:23	146691.000000	14669.100000	49777.092455	20.000000
C:\Users\cware\Desktop\Steller18Nov\18NovTrials\M27.DSG	11-1-2013	16:14:23	146692.000000	14669.200000	49773.607814	20.000000
C:\Users\cware\Desktop\Steller18Nov\18NovTrials\M27.DSG	11-1-2013	16:14:23	146693.000000	14669.300000	49775.499570	20.000000
C:\Users\cware\Desktop\Steller18Nov\18NovTrials\M27.DSG	11-1-2013	16:14:23	146694.000000	14669.400000	49784.709266	20.000000
C:\Users\cware\Desktop\Steller18Nov\18NovTrials\M27.DSG	11-1-2013	16:14:23	146695.000000	14669.500000	49777.217233	20.000000
C:\Users\cware\Desktop\Steller18Nov\18NovTrials\M27.DSG	11-1-2013	16:14:23	146696.000000	14669.600000	49770.870152	20.000000
C:\Users\cware\Desktop\Steller18Nov\18NovTrials\M27.DSG	11-1-2013	16:14:23	146697.000000	14669.700000	49764.373790	20.000000
C:\Users\cware\Desktop\Steller18Nov\18NovTrials\M27.DSG	11-1-2013	16:14:23	146698.000000	14669.800000	49757.379419	20.000000
C:\Users\cware\Desktop\Steller18Nov\18NovTrials\M27.DSG	11-1-2013	16:14:23	146699.000000	14669.900000	49757.877331	20.000000
C:\Users\cware\Desktop\Steller18Nov\18NovTrials\M27.DSG	11-1-2013	16:14:23	146700.000000	14670.000000	49756.832245	20.000000
C:\Users\cware\Desktop\Steller18Nov\18NovTrials\M27.DSG	11-1-2013	16:14:23	146701.000000	14670.100000	49760.466333	20.000000
C:\Users\cware\Desktop\Steller18Nov\18NovTrials\M27.DSG	11-1-2013	16:14:23	146702.000000	14670.200000	49762.482256	20.000000
C:\Users\cware\Desktop\Steller18Nov\18NovTrials\M27.DSG	11-1-2013	16:14:23	146703.000000	14670.300000	49774.654009	20.000000
C:\Users\cware\Desktop\Steller18Nov\18NovTrials\M27.DSG	11-1-2013	16:14:23	146704.000000	14670.400000	49782.470058	20.000000
C:\Users\cware\Desktop\Steller18Nov\18NovTrials\M27.DSG	11-1-2013	16:14:23	146705.000000	14670.500000	49798.923118	20.000000
C:\Users\cware\Desktop\Steller18Nov\18NovTrials\M27.DSG	11-1-2013	16:14:23	146706.000000	14670.600000	49809.651223	20.000000
C:\Users\cware\Desktop\Steller18Nov\18NovTrials\M27.DSG	11-1-2013	16:14:23	146707.000000	14670.700000	49815.724717	20.000000
C:\Users\cware\Desktop\Steller18Nov\18NovTrials\M27.DSG	11-1-2013	16:14:23	146708.000000	14670.800000	49823.291437	20.000000
C:\Users\cware\Desktop\Steller18Nov\18NovTrials\M27.DSG	11-1-2013	16:14:23	146709.000000	14670.900000	49826.577186	20.000000
C:\Users\cware\Desktop\Steller18Nov\18NovTrials\M27.DSG	11-1-2013	16:14:23	146710.000000	14671.000000	49812.439099	20.000000
C:\Users\cware\Desktop\Steller18Nov\18NovTrials\M27.DSG	11-1-2013	16:14:23	146711.000000	14671.100000	49793.273395	20.000000
C:\Users\cware\Desktop\Steller18Nov\18NovTrials\M27.DSG	11-1-2013	16:14:23	146712.000000	14671.200000	49791.456172	20.000000
C:\Users\cware\Desktop\Steller18Nov\18NovTrials\M27.DSG	11-1-2013	16:14:23	146713.000000	14671.300000	49791.605924	20.000000
C:\Users\cware\Desktop\Steller18Nov\18NovTrials\M27.DSG	11-1-2013	16:14:23	146714.000000	14671.400000	49794.717379	20.000000
C:\Users\cware\Desktop\Steller18Nov\18NovTrials\M27.DSG	11-1-2013	16:14:23	146715.000000	14671.500000	49797.754030	20.000000
C:\Users\cware\Desktop\Steller18Nov\18NovTrials\M27.DSG	11-1-2013	16:14:23	146716.000000	14671.600000	49798.550630	20.000000
C:\Users\cware\Desktop\Steller18Nov\18NovTrials\M27.DSG	11-1-2013	16:14:23	146717.000000	14671.700000	49795.588652	20.000000
C:\Users\cware\Desktop\Steller18Nov\18NovTrials\M27.DSG	11-1-2013	16:14:23	146718.000000	14671.800000	49806.291971	20.000000
C:\Users\cware\Desktop\Steller18Nov\18NovTrials\M27.DSG	11-1-2013	16:14:23	146719.000000	14671.900000	49795.365030	20.000000
C:\Users\cware\Desktop\Steller18Nov\18NovTrials\M27.DSG	11-1-2013	16:14:23	146720.000000	14672.000000	49793.622616	20.000000
C:\Users\cware\Desktop\Steller18Nov\18NovTrials\M27.DSG	11-1-2013	16:14:23	146721.000000	14672.100000	49784.935674	20.000000
C:\Users\cware\Desktop\Steller18Nov\18NovTrials\M27.DSG	11-1-2013	16:14:23	146722.000000	14672.200000	49787.798245	20.000000
C:\Users\cware\Desktop\Steller18Nov\18NovTrials\M27.DSG	11-1-2013	16:14:23	146723.000000	14672.300000	49781.600374	20.000000
C:\Users\cware\Desktop\Steller18Nov\18NovTrials\M27.DSG	11-1-2013	16:14:23	146724.000000	14672.400000	49787.325189	20.000000
C:\Users\cware\Desktop\Steller18Nov\18NovTrials\M27.DSG	11-1-2013	16:14:23	146725.000000	14672.500000	49784.736594	20.000000
C:\Users\cware\Desktop\Steller18Nov\18NovTrials\M27.DSG	11-1-2013	16:14:23	146726.000000	14672.600000	49780.406007	20.000000
C:\Users\cware\Desktop\Steller18Nov\18NovTrials\M27.DSG	11-1-2013	16:14:23	146727.000000	14672.700000	49777.369316	20.000000
C:\Users\cware\Desktop\Steller18Nov\18NovTrials\M27.DSG	11-1-2013	16:14:23	146728.000000	14672.800000	49778.265057	20.000000
C:\Users\cware\Desktop\Steller18Nov\18NovTrials\M27.DSG	11-1-2013	16:14:23	146729.000000	14672.900000	49781.874537	20.000000
C:\Users\cware\Desktop\Steller18Nov\18NovTrials\M27.DSG	11-1-2013	16:14:23	146730.000000	14673.000000	49783.019843	20.000000
C:\Users\cware\Desktop\Steller18Nov\18NovTrials\M27.DSG	11-1-2013	16:14:23	146731.000000	14673.100000	49796.187106	20.000000
C:\Users\cware\Desktop\Steller18Nov\18NovTrials\M27.DSG	11-1-2013	16:14:23	146732.000000	14673.200000	49804.973839	20.000000
C:\Users\cware\Desktop\Steller18Nov\18NovTrials\M27.DSG	11-1-2013	16:14:23	146733.000000	14673.300000	49814.208353	20.000000
C:\Users\cware\Desktop\Steller18Nov\18NovTrials\M27.DSG	11-1-2013	16:14:23	146734.000000	14673.400000	49823.816394	20.000000
C:\Users\cware\Desktop\Steller18Nov\18NovTrials\M27.DSG	11-1-2013	16:14:23	146735.000000	14673.500000	49826.728568	20.000000
C:\Users\cware\Desktop\Steller18Nov\18NovTrials\M27.DSG	11-1-2013	16:14:23	146736.000000	14673.600000	49834.370275	20.000000
C:\Users\cware\Desktop\Steller18Nov\18NovTrials\M27.DSG	11-1-2013	16:14:23	146737.000000	14673.700000	49819.087245	20.000000
C:\Users\cware\Desktop\Steller18Nov\18NovTrials\M27.DSG	11-1-2013	16:14:23	146738.000000	14673.800000	49806.119241	20.000000
C:\Users\cware\Desktop\Steller18Nov\18NovTrials\M27.DSG	11-1-2013	16:14:23	146739.000000	14673.900000	49803.530602	20.000000
C:\Users\cware\Desktop\Steller18Nov\18NovTrials\M27.DSG	11-1-2013	16:14:23	146740.000000	14674.000000	49801.713662	20.000000
C:\Users\cware\Desktop\Steller18Nov\18NovTrials\M27.DSG	11-1-2013	16:14:23	146741.000000	14674.100000	49795.043255	20.000000
C:\Users\cware\Desktop\Steller18Nov\18NovTrials\M27.DSG	11-1-2013	16:14:23	146742.000000	14674.200000	49794.395726	20.000000
C:\Users\cware\Desktop\Steller18Nov\18NovTrials\M27.DSG	11-1-2013	16:14:23	146743.000000	14674.300000	49797.532238	20.000000
C:\Users\cware\Desktop\Steller18Nov\18NovTrials\M27.DSG	11-1-2013	16:14:23	146744.000000	14674.400000	49794.993250	20.000000
C:\Users\cware\Desktop\Steller18Nov\18NovTrials\M27.DSG	11-1-2013	16:14:23	146745.000000	14674.500000	49794.072431	20.000000
C:\Users\cware\Desktop\Steller18Nov\18NovTrials\M27.DSG	11-1-2013	16:14:23	146746.000000	14674.600000	49789.442654	20.000000
C:\Users\cware\Desktop\Steller18Nov\18NovTrials\M27.DSG	11-1-2013	16:14:23	146747.000000	14674.700000	49788.223230	20.000000
C:\Users\cware\Desktop\Steller18Nov\18NovTrials\M27.DSG	11-1-2013	16:14:23	146748.000000	14674.800000	49780.133978	20.000000
C:\Users\cware\Desktop\Steller18Nov\18NovTrials\M27.DSG	11-1-2013	16:14:23	146749.000000	14674.900000	49783.195211	20.000000
C:\Users\cware\Desktop\Steller18Nov\18NovTrials\M27.DSG	11-1-2013	16:14:23	146750.000000	14675.000000	49775.081019	20.000000
C:\Users\cware\Desktop\Steller18Nov\18NovTrials\M27.DSG	11-1-2013	16:14:23	146751.000000	14675.100000	49768.111631	20.000000
C:\Users\cware\Desktop\Steller18Nov\18NovTrials\M27.DSG	11-1-2013	16:14:23	146752.000000	14675.200000	49766.518702	20.000000
C:\Users\cware\Desktop\Steller18Nov\18NovTrials\M27.DSG	11-1-2013	16:14:23	146753.000000	14675.300000	49755.815330	20.000000
C:\Users\cware\Desktop\Steller18Nov\18NovTrials\M27.DSG	11-1-2013	16:14:23	146754.000000	14675.400000	49756.985601	20.000000
C:\Users\cware\Desktop\Steller18Nov\18NovTrials\M27.DSG	11-1-2013	16:14:23	146755.000000	14675.500000	49761.416359	20.000000
C:\Users\cware\Desktop\Steller18Nov\18NovTrials\M27.DSG	11-1-2013	16:14:23	146756.000000	14675.600000	49765.797216	20.000000
C:\Users\cware\Desktop\Steller18Nov\18NovTrials\M27.DSG	11-1-2013	16:14:23	146757.000000	14675.700000	49766.718049	20.000000
C:\Users\cware\Desktop\Steller18Nov\18NovTrials\M27.DSG	11-1-2013	16:14:23	146758.000000	14675.800000	49776.251495	20.000000
C:\Users\cware\Desktop\Steller18Nov\18NovTrials\M27.DSG	11-1-2013	16:14:23	146759.000000	14675.900000	49784.266232	20.000000
C:\Users\cware\Desktop\Steller18Nov\18NovTrials\M27.DSG	11-1-2013	16:14:23	146760.000000	14676.000000	49790.738109	20.000000
C:\Users\cware\Desktop\Steller18Nov\18NovTrials\M27.DSG	11-1-2013	16:14:23	146761.000000	14676.100000	49801.839524	20.000000
C:\Users\cware\Desktop\Steller18Nov\18NovTrials\M27.DSG	11-1-2013	16:14:23	146762.000000	14676.200000	49802.038560	20.000000
C:\Users\cware\Desktop\Steller18Nov\18NovTrials\M27.DSG	11-1-2013	16:14:23	146763.000000	14676.300000	49791.111789	20.000000
C:\Users\cware\Desktop\Steller18Nov\18NovTrials\M27.DSG	11-1-2013	16:14:23	146764.000000	14676.400000	49772.120023	20.000000
C:\Users\cware\Desktop\Steller18Nov\18NovTrials\M27.DSG	11-1-2013	16:14:23	146765.000000	14676.500000	49771.597255	20.000000
C:\Users\cware\Desktop\Steller18Nov\18NovTrials\M27.DSG	11-1-2013	16:14:23	146766.000000	14676.600000	49769.680695	20.000000
C:\Users\cware\Desktop\Steller18Nov\18NovTrials\M27.DSG	11-1-2013	16:14:23	146767.000000	14676.700000	49772.343990	20.000000
C:\Users\cware\Desktop\Steller18Nov\18NovTrials\M27.DSG	11-1-2013	16:14:23	146768.000000	14676.800000	49772.717599	20.000000
C:\Users\cware\Desktop\Steller18Nov\18NovTrials\M27.DSG	11-1-2013	16:14:23	146769.000000	14676.900000	49776.401474	20.000000
C:\Users\cware\Desktop\Steller18Nov\18NovTrials\M27.DSG	11-1-2013	16:14:23	146770.000000	14677.000000	49782.026957	20.000000
C:\Users\cware\Desktop\Steller18Nov\18NovTrials\M27.DSG	11-1-2013	16:14:23	146771.000000	14677.100000	49769.033886	20.000000
C:\Users\cware\Desktop\Steller18Nov\18NovTrials\M27.DSG	11-1-2013	16:14:23	146772.000000	14677.200000	49774.709199	20.000000
C:\Users\cware\Desktop\Steller18Nov\18NovTrials\M27.DSG	11-1-2013	16:14:23	146773.000000	14677.300000	49773.887665	20.000000
C:\Users\cware\Desktop\Steller18Nov\18NovTrials\M27.DSG	11-1-2013	16:14:23	146774.000000	14677.400000	49762.139350	20.000000
C:\Users\cware\Desktop\Steller18Nov\18NovTrials\M27.DSG	11-1-2013	16:14:23	146775.000000	14677.500000	49758.181613	20.000000
C:\Users\cware\Desktop\Steller18Nov\18NovTrials\M27.DSG	11-1-2013	16:14:23	146776.000000	14677.600000	49756.090641	20.000000
C:\Users\cware\Desktop\Steller18Nov\18NovTrials\M27.DSG	11-1-2013	16:14:23	146777.000000	14677.700000	49754.871361	20.000000
C:\Users\cware\Desktop\Steller18Nov\18NovTrials\M27.DSG	11-1-2013	16:14:23	146778.000000	14677.800000	49756.688379	20.000000
C:\Users\cware\Desktop\Steller18Nov\18NovTrials\M27.DSG	11-1-2013	16:14:23	146779.000000	14677.900000	49741.654411	20.000000
C:\Users\cware\Desktop\Steller18Nov\18NovTrials\M27.DSG	11-1-2013	16:14:23	146780.000000	14678.000000	49745.960430	20.000000
C:\Users\cware\Desktop\Steller18Nov\18NovTrials\M27.DSG	11-1-2013	16:14:23	146781.000000	14678.100000	49745.587065	20.000000
C:\Users\cware\Desktop\Steller18Nov\18NovTrials\M27.DSG	11-1-2013	16:14:23	146782.000000	14678.200000	49750.341519	20.000000
C:\Users\cware\Desktop\Steller18Nov\18NovTrials\M27.DSG	11-1-2013	16:14:23	146783.000000	14678.300000	49760.497141	20.000000
C:\Users\cware\Desktop\Steller18Nov\18NovTrials\M27.DSG	11-1-2013	16:14:23	146784.000000	14678.400000	49767.790099	20.000000
C:\Users\cware\Desktop\Steller18Nov\18NovTrials\M27.DSG	11-1-2013	16:14:23	146785.000000	14678.500000	49777.497792	20.000000
C:\Users\cware\Desktop\Steller18Nov\18NovTrials\M27.DSG	11-1-2013	16:14:23	146786.000000	14678.600000	49793.005039	20.000000
C:\Users\cware\Desktop\Steller18Nov\18NovTrials\M27.DSG	11-1-2013	16:14:23	146787.000000	14678.700000	49800.298045	20.000000
C:\Users\cware\Desktop\Steller18Nov\18NovTrials\M27.DSG	11-1-2013	16:14:23	146788.000000	14678.800000	49806.695115	20.000000
C:\Users\cware\Desktop\Steller18Nov\18NovTrials\M27.DSG	11-1-2013	16:14:23	146789.000000	14678.900000	49808.014313	20.000000
C:\Users\cware\Desktop\Steller18Nov\18NovTrials\M27.DSG	11-1-2013	16:14:23	146790.000000	14679.000000	49799.028800	20.000000
C:\Users\cware\Desktop\Steller18Nov\18NovTrials\M27.DSG	11-1-2013	16:14:23	146791.000000	14679.100000	49780.111768	20.000000
C:\Users\cware\Desktop\Steller18Nov\18NovTrials\M27.DSG	11-1-2013	16:14:23	146792.000000	14679.200000	49783.123655	20.000000
C:\Users\cware\Desktop\Steller18Nov\18NovTrials\M27.DSG	11-1-2013	16:14:23	146793.000000	14679.300000	49786.309827	20.000000
C:\Users\cware\Desktop\Steller18Nov\18NovTrials\M27.DSG	11-1-2013	16:14:23	146794.000000	14679.400000	49788.450441	20.000000
C:\Users\cware\Desktop\Steller18Nov\18NovTrials\M27.DSG	11-1-2013	16:14:23	146795.000000	14679.500000	49793.528112	20.000000
C:\Users\cware\Desktop\Steller18Nov\18NovTrials\M27.DSG	11-1-2013	16:14:23	146796.000000	14679.600000	49794.250122	20.000000
C:\Users\cware\Desktop\Steller18Nov\18NovTrials\M27.DSG	11-1-2013	16:14:23	146797.000000	14679.700000	49799.352789	20.000000
C:\Users\cware\Desktop\Steller18Nov\18NovTrials\M27.DSG	11-1-2013	16:14:23	146798.000000	14679.800000	49781.705155	20.000000
C:\Users\cware\Desktop\Steller18Nov\18NovTrials\M27.DSG	11-1-2013	16:14:23	146799.000000	14679.900000	49782.750617	20.000000
C:\Users\cware\Desktop\Steller18Nov\18NovTrials\M27.DSG	11-1-2013	16:14:23	146800.000000	14680.000000	49785.165172	20.000000
C:\Users\cware\Desktop\Steller18Nov\18NovTrials\M27.DSG	11-1-2013	16:14:23	146801.000000	14680.100000	49782.551663	20.000000
C:\Users\cware\Desktop\Steller18Nov\18NovTrials\M27.DSG	11-1-2013	16:14:23	146802.000000	14680.200000	49772.346473	20.000000
C:\Users\cware\Desktop\Steller18Nov\18NovTrials\M27.DSG	11-1-2013	16:14:23	146803.000000	14680.300000	49771.798958	20.000000
C:\Users\cware\Desktop\Steller18Nov\18NovTrials\M27.DSG	11-1-2013	16:14:23	146804.000000	14680.400000	49765.700843	20.000000
C:\Users\cware\Desktop\Steller18Nov\18NovTrials\M27.DSG	11-1-2013	16:14:23	146805.000000	14680.500000	49759.552539	20.000000
C:\Users\cware\Desktop\Steller18Nov\18NovTrials\M27.DSG	11-1-2013	16:14:23	146806.000000	14680.600000	49762.962643	20.000000
C:\Users\cware\Desktop\Steller18Nov\18NovTrials\M27.DSG	11-1-2013	16:14:23	146807.000000	14680.700000	49754.848429	20.000000
C:\Users\cware\Desktop\Steller18Nov\18NovTrials\M27.DSG	11-1-2013	16:14:23	146808.000000	14680.800000	49766.472730	20.000000
C:\Users\cware\Desktop\Steller18Nov\18NovTrials\M27.DSG	11-1-2013	16:14:23	146809.000000	14680.900000	49772.794852	20.000000
C:\Users\cware\Desktop\Steller18Nov\18NovTrials\M27.DSG	11-1-2013	16:14:23	146810.000000	14681.000000	49766.920463	20.000000
C:\Users\cware\Desktop\Steller18Nov\18NovTrials\M27.DSG	11-1-2013	16:14:23	146811.000000	14681.100000	49779.291744	20.000000
C:\Users\cware\Desktop\Steller18Nov\18NovTrials\M27.DSG	11-1-2013	16:14:23	146812.000000	14681.200000	49790.119170	20.000000
C:\Users\cware\Desktop\Steller18Nov\18NovTrials\M27.DSG	11-1-2013	16:14:23	146813.000000	14681.300000	49800.797551	20.000000
C:\Users\cware\Desktop\Steller18Nov\18NovTrials\M27.DSG	11-1-2013	16:14:23	146814.000000	14681.400000	49800.399282	20.000000
C:\Users\cware\Desktop\Steller18Nov\18NovTrials\M27.DSG	11-1-2013	16:14:23	146815.000000	14681.500000	49810.181604	20.000000
C:\Users\cware\Desktop\Steller18Nov\18NovTrials\M27.DSG	11-1-2013	16:14:23	146816.000000	14681.600000	49815.856730	20.000000
C:\Users\cware\Desktop\Steller18Nov\18NovTrials\M27.DSG	11-1-2013	16:14:23	146817.000000	14681.700000	49809.335153	20.000000
C:\Users\cware\Desktop\Steller18Nov\18NovTrials\M27.DSG	11-1-2013	16:14:23	146818.000000	14681.800000	49795.172417	20.000000
C:\Users\cware\Desktop\Steller18Nov\18NovTrials\M27.DSG	11-1-2013	16:14:23	146819.000000	14681.900000	49796.715778	20.000000
C:\Users\cware\Desktop\Steller18Nov\18NovTrials\M27.DSG	11-1-2013	16:14:23	146820.000000	14682.000000	49797.661493	20.000000
C:\Users\cware\Desktop\Steller18Nov\18NovTrials\M27.DSG	11-1-2013	16:14:23	146821.000000	14682.100000	49793.977766	20.000000
C:\Users\cware\Desktop\Steller18Nov\18NovTrials\M27.DSG	11-1-2013	16:14:23	146822.000000	14682.200000	49798.010268	20.000000
C:\Users\cware\Desktop\Steller18Nov\18NovTrials\M27.DSG	11-1-2013	16:14:23	146823.000000	14682.300000	49791.812479	20.000000
C:\Users\cware\Desktop\Steller18Nov\18NovTrials\M27.DSG	11-1-2013	16:14:23	146824.000000	14682.400000	49791.538683	20.000000
C:\Users\cware\Desktop\Steller18Nov\18NovTrials\M27.DSG	11-1-2013	16:14:23	146825.000000	14682.500000	49790.617907	20.000000
C:\Users\cware\Desktop\Steller18Nov\18NovTrials\M27.DSG	11-1-2013	16:14:23	146826.000000	14682.600000	49795.944497	20.000000
C:\Users\cware\Desktop\Steller18Nov\18NovTrials\M27.DSG	11-1-2013	16:14:23	146827.000000	14682.700000	49783.200305	20.000000
C:\Users\cware\Desktop\Steller18Nov\18NovTrials\M27.DSG	11-1-2013	16:14:23	146828.000000	14682.800000	49776.728737	20.000000
C:\Users\cware\Desktop\Steller18Nov\18NovTrials\M27.DSG	11-1-2013	16:14:23	146829.000000	14682.900000	49774.961711	20.000000
C:\Users\cware\Desktop\Steller18Nov\18NovTrials\M27.DSG	11-1-2013	16:14:23	146830.000000	14683.000000	49769.386145	20.000000
C:\Users\cware\Desktop\Steller18Nov\18NovTrials\M27.DSG	11-1-2013	16:14:23	146831.000000	14683.100000	49780.985428	20.000000
C:\Users\cware\Desktop\Steller18Nov\18NovTrials\M27.DSG	11-1-2013	16:14:23	146832.000000	14683.200000	49764.432902	20.000000
C:\Users\cware\Desktop\Steller18Nov\18NovTrials\M27.DSG	11-1-2013	16:14:23	146833.000000	14683.300000	49768.216319	20.000000
C:\Users\cware\Desktop\Steller18Nov\18NovTrials\M27.DSG	11-1-2013	16:14:23	146834.000000	14683.400000	49768.788834	20.000000
C:\Users\cware\Desktop\Steller18Nov\18NovTrials\M27.DSG	11-1-2013	16:14:23	146835.000000	14683.500000	49773.518176	20.000000
C:\Users\cware\Desktop\Steller18Nov\18NovTrials\M27.DSG	11-1-2013	16:14:23	146836.000000	14683.600000	49774.016188	20.000000
C:\Users\cware\Desktop\Steller18Nov\18NovTrials\M27.DSG	11-1-2013	16:14:23	146837.000000	14683.700000	49779.691318	20.000000
C:\Users\cware\Desktop\Steller18Nov\18NovTrials\M27.DSG	11-1-2013	16:14:23	146838.000000	14683.800000	49793.282036	20.000000
C:\Users\cware\Desktop\Steller18Nov\18NovTrials\M27.DSG	11-1-2013	16:14:23	146839.000000	14683.900000	49805.727527	20.000000
C:\Users\cware\Desktop\Steller18Nov\18NovTrials\M27.DSG	11-1-2013	16:14:23	146840.000000	14684.000000	49805.578251	20.000000
C:\Users\cware\Desktop\Steller18Nov\18NovTrials\M27.DSG	11-1-2013	16:14:23	146841.000000	14684.100000	49815.434902	20.000000
C:\Users\cware\Desktop\Steller18Nov\18NovTrials\M27.DSG	11-1-2013	16:14:23	146842.000000	14684.200000	49821.583145	20.000000
C:\Users\cware\Desktop\Steller18Nov\18NovTrials\M27.DSG	11-1-2013	16:14:23	146843.000000	14684.300000	49810.656416	20.000000
C:\Users\cware\Desktop\Steller18Nov\18NovTrials\M27.DSG	11-1-2013	16:14:23	146844.000000	14684.400000	49800.724638	20.000000
C:\Users\cware\Desktop\Steller18Nov\18NovTrials\M27.DSG	11-1-2013	16:14:23	146845.000000	14684.500000	49794.950018	20.000000
C:\Users\cware\Desktop\Steller18Nov\18NovTrials\M27.DSG	11-1-2013	16:14:23	146846.000000	14684.600000	49791.365860	20.000000
C:\Users\cware\Desktop\Steller18Nov\18NovTrials\M27.DSG	11-1-2013	16:14:23	146847.000000	14684.700000	49791.913589	20.000000
C:\Users\cware\Desktop\Steller18Nov\18NovTrials\M27.DSG	11-1-2013	16:14:23	146848.000000	14684.800000	49792.660119	20.000000
C:\Users\cware\Desktop\Steller18Nov\18NovTrials\M27.DSG	11-1-2013	16:14:23	146849.000000	14684.900000	49790.245721	20.000000
C:\Users\cware\Desktop\Steller18Nov\18NovTrials\M27.DSG	11-1-2013	16:14:23	146850.000000	14685.000000	49792.884369	20.000000
C:\Users\cware\Desktop\Steller18Nov\18NovTrials\M27.DSG	11-1-2013	16:14:23	146851.000000	14685.100000	49790.843376	20.000000
C:\Users\cware\Desktop\Steller18Nov\18NovTrials\M27.DSG	11-1-2013	16:14:23	146852.000000	14685.200000	49781.907470	20.000000
C:\Users\cware\Desktop\Steller18Nov\18NovTrials\M27.DSG	11-1-2013	16:14:23	146853.000000	14685.300000	49773.319942	20.000000
C:\Users\cware\Desktop\Steller18Nov\18NovTrials\M27.DSG	11-1-2013	16:14:23	146854.000000	14685.400000	49774.589712	20.000000
C:\Users\cware\Desktop\Steller18Nov\18NovTrials\M27.DSG	11-1-2013	16:14:23	146855.000000	14685.500000	49757.838078	20.000000
C:\Users\cware\Desktop\Steller18Nov\18NovTrials\M27.DSG	11-1-2013	16:14:23	146856.000000	14685.600000	49759.854412	20.000000
C:\Users\cware\Desktop\Steller18Nov\18NovTrials\M27.DSG	11-1-2013	16:14:23	146857.000000	14685.700000	49771.279263	20.000000
C:\Users\cware\Desktop\Steller18Nov\18NovTrials\M27.DSG	11-1-2013	16:14:23	146858.000000	14685.800000	49758.087320	20.000000
C:\Users\cware\Desktop\Steller18Nov\18NovTrials\M27.DSG	11-1-2013	16:14:23	146859.000000	14685.900000	49752.685786	20.000000
C:\Users\cware\Desktop\Steller18Nov\18NovTrials\M27.DSG	11-1-2013	16:14:23	146860.000000	14686.000000	49752.636309	20.000000
C:\Users\cware\Desktop\Steller18Nov\18NovTrials\M27.DSG	11-1-2013	16:14:23	146861.000000	14686.100000	49761.174042	20.000000
C:\Users\cware\Desktop\Steller18Nov\18NovTrials\M27.DSG	11-1-2013	16:14:23	146862.000000	14686.200000	49759.282146	20.000000
C:\Users\cware\Desktop\Steller18Nov\18NovTrials\M27.DSG	11-1-2013	16:14:23	146863.000000	14686.300000	49761.323305	20.000000
C:\Users\cware\Desktop\Steller18Nov\18NovTrials\M27.DSG	11-1-2013	16:14:23	146864.000000	14686.400000	49765.106714	20.000000
C:\Users\cware\Desktop\Steller18Nov\18NovTrials\M27.DSG	11-1-2013	16:14:23	146865.000000	14686.500000	49772.773169	20.000000
C:\Users\cware\Desktop\Steller18Nov\18NovTrials\M27.DSG	11-1-2013	16:14:23	146866.000000	14686.600000	49775.013597	20.000000
C:\Users\cware\Desktop\Steller18Nov\18NovTrials\M27.DSG	11-1-2013	16:14:23	146867.000000	14686.700000	49783.426660	20.000000
C:\Users\cware\Desktop\Steller18Nov\18NovTrials\M27.DSG	11-1-2013	16:14:23	146868.000000	14686.800000	49791.715448	20.000000
C:\Users\cware\Desktop\Steller18Nov\18NovTrials\M27.DSG	11-1-2013	16:14:23	146869.000000	14686.900000	49800.053821	20.000000
C:\Users\cware\Desktop\Steller18Nov\18NovTrials\M27.DSG	11-1-2013	16:14:23	146870.000000	14687.000000	49808.268198	20.000000
C:\Users\cware\Desktop\Steller18Nov\18NovTrials\M27.DSG	11-1-2013	16:14:23	146871.000000	14687.100000	49812.648934	20.000000
C:\Users\cware\Desktop\Steller18Nov\18NovTrials\M27.DSG	11-1-2013	16:14:23	146872.000000	14687.200000	49820.838027	20.000000
C:\Users\cware\Desktop\Steller18Nov\18NovTrials\M27.DSG	11-1-2013	16:14:23	146873.000000	14687.300000	49821.236392	20.000000
C:\Users\cware\Desktop\Steller18Nov\18NovTrials\M27.DSG	11-1-2013	16:14:23	146874.000000	14687.400000	49825.393175	20.000000
C:\Users\cware\Desktop\Steller18Nov\18NovTrials\M27.DSG	11-1-2013	16:14:23	146875.000000	14687.500000	49821.734256	20.000000
C:\Users\cware\Desktop\Steller18Nov\18NovTrials\M27.DSG	11-1-2013	16:14:23	146876.000000	14687.600000	49812.475186	20.000000
C:\Users\cware\Desktop\Steller18Nov\18NovTrials\M27.DSG	11-1-2013	16:14:23	146877.000000	14687.700000	49807.546485	20.000000
C:\Users\cware\Desktop\Steller18Nov\18NovTrials\M27.DSG	11-1-2013	16:14:23	146878.000000	14687.800000	49802.319576	20.000000
C:\Users\cware\Desktop\Steller18Nov\18NovTrials\M27.DSG	11-1-2013	16:14:23	146879.000000	14687.900000	49797.142253	20.000000
C:\Users\cware\Desktop\Steller18Nov\18NovTrials\M27.DSG	11-1-2013	16:14:23	146880.000000	14688.000000	49797.217022	20.000000
C:\Users\cware\Desktop\Steller18Nov\18NovTrials\M27.DSG	11-1-2013	16:14:23	146881.000000	14688.100000	49795.897632	20.000000
C:\Users\cware\Desktop\Steller18Nov\18NovTrials\M27.DSG	11-1-2013	16:14:23	146882.000000	14688.200000	49794.105693	20.000000
C:\Users\cware\Desktop\Steller18Nov\18NovTrials\M27.DSG	11-1-2013	16:14:23	146883.000000	14688.300000	49791.417332	20.000000
C:\Users\cware\Desktop\Steller18Nov\18NovTrials\M27.DSG	11-1-2013	16:14:23	146884.000000	14688.400000	49784.771819	20.000000
C:\Users\cware\Desktop\Steller18Nov\18NovTrials\M27.DSG	11-1-2013	16:14:23	146885.000000	14688.500000	49785.493444	20.000000
C:\Users\cware\Desktop\Steller18Nov\18NovTrials\M27.DSG	11-1-2013	16:14:23	146886.000000	14688.600000	49774.765415	20.000000
C:\Users\cware\Desktop\Steller18Nov\18NovTrials\M27.DSG	11-1-2013	16:14:23	146887.000000	14688.700000	49776.084892	20.000000
C:\Users\cware\Desktop\Steller18Nov\18NovTrials\M27.DSG	11-1-2013	16:14:23	146888.000000	14688.800000	49777.553506	20.000000
C:\Users\cware\Desktop\Steller18Nov\18NovTrials\M27.DSG	11-1-2013	16:14:23	146889.000000	14688.900000	49777.229919	20.000000
C:\Users\cware\Desktop\Steller18Nov\18NovTrials\M27.DSG	11-1-2013	16:14:23	146890.000000	14689.000000	49775.313441	20.000000
C:\Users\cware\Desktop\Steller18Nov\18NovTrials\M27.DSG	11-1-2013	16:14:23	146891.000000	14689.100000	49778.449736	20.000000
C:\Users\cware\Desktop\Steller18Nov\18NovTrials\M27.DSG	11-1-2013	16:14:23	146892.000000	14689.200000	49780.092752	20.000000
C:\Users\cware\Desktop\Steller18Nov\18NovTrials\M27.DSG	11-1-2013	16:14:23	146893.000000	14689.300000	49785.494208	20.000000
C:\Users\cware\Desktop\Steller18Nov\18NovTrials\M27.DSG	11-1-2013	16:14:23	146894.000000	14689.400000	49791.890820	20.000000
C:\Users\cware\Desktop\Steller18Nov\18NovTrials\M27.DSG	11-1-2013	16:14:23	146895.000000	14689.500000	49796.471091	20.000000
C:\Users\cware\Desktop\Steller18Nov\18NovTrials\M27.DSG	11-1-2013	16:14:23	146896.000000	14689.600000	49799.084792	20.000000
C:\Users\cware\Desktop\Steller18Nov\18NovTrials\M27.DSG	11-1-2013	16:14:23	146897.000000	14689.700000	49806.303026	20.000000
C:\Users\cware\Desktop\Steller18Nov\18NovTrials\M27.DSG	11-1-2013	16:14:23	146898.000000	14689.800000	49808.966474	20.000000
C:\Users\cware\Desktop\Steller18Nov\18NovTrials\M27.DSG	11-1-2013	16:14:23	146899.000000	14689.900000	49798.910516	20.000000
C:\Users\cware\Desktop\Steller18Nov\18NovTrials\M27.DSG	11-1-2013	16:14:23	146900.000000	14690.000000	49788.555991	20.000000
C:\Users\cware\Desktop\Steller18Nov\18NovTrials\M27.DSG	11-1-2013	16:14:23	146901.000000	14690.100000	49781.860285	20.000000
C:\Users\cware\Desktop\Steller18Nov\18NovTrials\M27.DSG	11-1-2013	16:14:23	146902.000000	14690.200000	49782.980399	20.000000
C:\Users\cware\Desktop\Steller18Nov\18NovTrials\M27.DSG	11-1-2013	16:14:23	146903.000000	14690.300000	49775.413778	20.000000
C:\Users\cware\Desktop\Steller18Nov\18NovTrials\M27.DSG	11-1-2013	16:14:23	146904.000000	14690.400000	49767.050168	20.000000
C:\Users\cware\Desktop\Steller18Nov\18NovTrials\M27.DSG	11-1-2013	16:14:23	146905.000000	14690.500000	49770.161751	20.000000
C:\Users\cware\Desktop\Steller18Nov\18NovTrials\M27.DSG	11-1-2013	16:14:23	146906.000000	14690.600000	49768.419458	20.000000
C:\Users\cware\Desktop\Steller18Nov\18NovTrials\M27.DSG	11-1-2013	16:14:23	146907.000000	14690.700000	49754.928735	20.000000
C:\Users\cware\Desktop\Steller18Nov\18NovTrials\M27.DSG	11-1-2013	16:14:23	146908.000000	14690.800000	49751.095379	20.000000
C:\Users\cware\Desktop\Steller18Nov\18NovTrials\M27.DSG	11-1-2013	16:14:23	146909.000000	14690.900000	49758.488051	20.000000
C:\Users\cware\Desktop\Steller18Nov\18NovTrials\M27.DSG	11-1-2013	16:14:23	146910.000000	14691.000000	49748.382236	20.000000
C:\Users\cware\Desktop\Steller18Nov\18NovTrials\M27.DSG	11-1-2013	16:14:23	146911.000000	14691.100000	49753.086481	20.000000
C:\Users\cware\Desktop\Steller18Nov\18NovTrials\M27.DSG	11-1-2013	16:14:23	146912.000000	14691.200000	49744.748431	20.000000
C:\Users\cware\Desktop\Steller18Nov\18NovTrials\M27.DSG	11-1-2013	16:14:23	146913.000000	14691.300000	49741.238976	20.000000
C:\Users\cware\Desktop\Steller18Nov\18NovTrials\M27.DSG	11-1-2013	16:14:23	146914.000000	14691.400000	49744.474464	20.000000
C:\Users\cware\Desktop\Steller18Nov\18NovTrials\M27.DSG	11-1-2013	16:14:23	146915.000000	14691.500000	49747.984507	20.000000
C:\Users\cware\Desktop\Steller18Nov\18NovTrials\M27.DSG	11-1-2013	16:14:23	146916.000000	14691.600000	49751.170510	20.000000
C:\Users\cware\Desktop\Steller18Nov\18NovTrials\M27.DSG	11-1-2013	16:14:23	146917.000000	14691.700000	49759.135566	20.000000
C:\Users\cware\Desktop\Steller18Nov\18NovTrials\M27.DSG	11-1-2013	16:14:23	146918.000000	14691.800000	49766.005501	20.000000
C:\Users\cware\Desktop\Steller18Nov\18NovTrials\M27.DSG	11-1-2013	16:14:23	146919.000000	14691.900000	49773.099332	20.000000
C:\Users\cware\Desktop\Steller18Nov\18NovTrials\M27.DSG	11-1-2013	16:14:23	146920.000000	14692.000000	49782.334066	20.000000
C:\Users\cware\Desktop\Steller18Nov\18NovTrials\M27.DSG	11-1-2013	16:14:23	146921.000000	14692.100000	49787.611150	20.000000
C:\Users\cware\Desktop\Steller18Nov\18NovTrials\M27.DSG	11-1-2013	16:14:23	146922.000000	14692.200000	49794.754715	20.000000
C:\Users\cware\Desktop\Steller18Nov\18NovTrials\M27.DSG	11-1-2013	16:14:23	146923.000000	14692.300000	49788.532074	20.000000
C:\Users\cware\Desktop\Steller18Nov\18NovTrials\M27.DSG	11-1-2013	16:14:23	146924.000000	14692.400000	49772.601739	20.000000
C:\Users\cware\Desktop\Steller18Nov\18NovTrials\M27.DSG	11-1-2013	16:14:23	146925.000000	14692.500000	49771.880344	20.000000
C:\Users\cware\Desktop\Steller18Nov\18NovTrials\M27.DSG	11-1-2013	16:14:23	146926.000000	14692.600000	49770.511063	20.000000
C:\Users\cware\Desktop\Steller18Nov\18NovTrials\M27.DSG	11-1-2013	16:14:23	146927.000000	14692.700000	49767.922179	20.000000
C:\Users\cware\Desktop\Steller18Nov\18NovTrials\M27.DSG	11-1-2013	16:14:23	146928.000000	14692.800000	49763.342842	20.000000
C:\Users\cware\Desktop\Steller18Nov\18NovTrials\M27.DSG	11-1-2013	16:14:23	146929.000000	14692.900000	49766.005924	20.000000
C:\Users\cware\Desktop\Steller18Nov\18NovTrials\M27.DSG	11-1-2013	16:14:23	146930.000000	14693.000000	49767.798086	20.000000
C:\Users\cware\Desktop\Steller18Nov\18NovTrials\M27.DSG	11-1-2013	16:14:23	146931.000000	14693.100000	49764.711517	20.000000
C:\Users\cware\Desktop\Steller18Nov\18NovTrials\M27.DSG	11-1-2013	16:14:23	146932.000000	14693.200000	49761.152262	20.000000
C:\Users\cware\Desktop\Steller18Nov\18NovTrials\M27.DSG	11-1-2013	16:14:23	146933.000000	14693.300000	49759.310414	20.000000
C:\Users\cware\Desktop\Steller18Nov\18NovTrials\M27.DSG	11-1-2013	16:14:23	146934.000000	14693.400000	49758.987080	20.000000
C:\Users\cware\Desktop\Steller18Nov\18NovTrials\M27.DSG	11-1-2013	16:14:23	146935.000000	14693.500000	49758.439455	20.000000
C:\Users\cware\Desktop\Steller18Nov\18NovTrials\M27.DSG	11-1-2013	16:14:23	146936.000000	14693.600000	49755.925436	20.000000
C:\Users\cware\Desktop\Steller18Nov\18NovTrials\M27.DSG	11-1-2013	16:14:23	146937.000000	14693.700000	49758.215397	20.000000
C:\Users\cware\Desktop\Steller18Nov\18NovTrials\M27.DSG	11-1-2013	16:14:23	146938.000000	14693.800000	49758.738226	20.000000
C:\Users\cware\Desktop\Steller18Nov\18NovTrials\M27.DSG	11-1-2013	16:14:23	146939.000000	14693.900000	49754.855157	20.000000
C:\Users\cware\Desktop\Steller18Nov\18NovTrials\M27.DSG	11-1-2013	16:14:23	146940.000000	14694.000000	49760.878714	20.000000
C:\Users\cware\Desktop\Steller18Nov\18NovTrials\M27.DSG	11-1-2013	16:14:23	146941.000000	14694.100000	49755.851095	20.000000
C:\Users\cware\Desktop\Steller18Nov\18NovTrials\M27.DSG	11-1-2013	16:14:23	146942.000000	14694.200000	49760.356361	20.000000
C:\Users\cware\Desktop\Steller18Nov\18NovTrials\M27.DSG	11-1-2013	16:14:23	146943.000000	14694.300000	49760.854391	20.000000
C:\Users\cware\Desktop\Steller18Nov\18NovTrials\M27.DSG	11-1-2013	16:14:23	146944.000000	14694.400000	49763.094574	20.000000
C:\Users\cware\Desktop\Steller18Nov\18NovTrials\M27.DSG	11-1-2013	16:14:23	146945.000000	14694.500000	49765.707991	20.000000
C:\Users\cware\Desktop\Steller18Nov\18NovTrials\M27.DSG	11-1-2013	16:14:23	146946.000000	14694.600000	49767.251199	20.000000
C:\Users\cware\Desktop\Steller18Nov\18NovTrials\M27.DSG	11-1-2013	16:14:23	146947.000000	14694.700000	49772.951282	20.000000
C:\Users\cware\Desktop\Steller18Nov\18NovTrials\M27.DSG	11-1-2013	16:14:23	146948.000000	14694.800000	49774.668907	20.000000
C:\Users\cware\Desktop\Steller18Nov\18NovTrials\M27.DSG	11-1-2013	16:14:23	146949.000000	14694.900000	49777.381836	20.000000
C:\Users\cware\Desktop\Steller18Nov\18NovTrials\M27.DSG	11-1-2013	16:14:23	146950.000000	14695.000000	49783.380738	20.000000
C:\Users\cware\Desktop\Steller18Nov\18NovTrials\M27.DSG	11-1-2013	16:14:23	146951.000000	14695.100000	49779.024848	20.000000
C:\Users\cware\Desktop\Steller18Nov\18NovTrials\M27.DSG	11-1-2013	16:14:23	146952.000000	14695.200000	49768.197438	20.000000
C:\Users\cware\Desktop\Steller18Nov\18NovTrials\M27.DSG	11-1-2013	16:14:23	146953.000000	14695.300000	49761.825014	20.000000
C:\Users\cware\Desktop\Steller18Nov\18NovTrials\M27.DSG	11-1-2013	16:14:23	146954.000000	14695.400000	49758.938210	20.000000
C:\Users\cware\Desktop\Steller18Nov\18NovTrials\M27.DSG	11-1-2013	16:14:23	146955.000000	14695.500000	49751.819182	20.000000
C:\Users\cware\Desktop\Steller18Nov\18NovTrials\M27.DSG	11-1-2013	16:14:23	146956.000000	14695.600000	49745.969674	20.000000
C:\Users\cware\Desktop\Steller18Nov\18NovTrials\M27.DSG	11-1-2013	16:14:23	146957.000000	14695.700000	49744.476331	20.000000
C:\Users\cware\Desktop\Steller18Nov\18NovTrials\M27.DSG	11-1-2013	16:14:23	146958.000000	14695.800000	49741.614225	20.000000
C:\Users\cware\Desktop\Steller18Nov\18NovTrials\M27.DSG	11-1-2013	16:14:23	146959.000000	14695.900000	49739.348977	20.000000
C:\Users\cware\Desktop\Steller18Nov\18NovTrials\M27.DSG	11-1-2013	16:14:23	146960.000000	14696.000000	49735.913998	20.000000
C:\Users\cware\Desktop\Steller18Nov\18NovTrials\M27.DSG	11-1-2013	16:14:23	146961.000000	14696.100000	49732.354953	20.000000
C:\Users\cware\Desktop\Steller18Nov\18NovTrials\M27.DSG	11-1-2013	16:14:23	146962.000000	14696.200000	49730.139500	20.000000
C:\Users\cware\Desktop\Steller18Nov\18NovTrials\M27.DSG	11-1-2013	16:14:23	146963.000000	14696.300000	49728.471749	20.000000
C:\Users\cware\Desktop\Steller18Nov\18NovTrials\M27.DSG	11-1-2013	16:14:23	146964.000000	14696.400000	49728.720821	20.000000
C:\Users\cware\Desktop\Steller18Nov\18NovTrials\M27.DSG	11-1-2013	16:14:23	146965.000000	14696.500000	49732.180973	20.000000
C:\Users\cware\Desktop\Steller18Nov\18NovTrials\M27.DSG	11-1-2013	16:14:23	146966.000000	14696.600000	49736.561558	20.000000
C:\Users\cware\Desktop\Steller18Nov\18NovTrials\M27.DSG	11-1-2013	16:14:23	146967.000000	14696.700000	49749.455189	20.000000
C:\Users\cware\Desktop\Steller18Nov\18NovTrials\M27.DSG	11-1-2013	16:14:23	146968.000000	14696.800000	49749.629308	20.000000
C:\Users\cware\Desktop\Steller18Nov\18NovTrials\M27.DSG	11-1-2013	16:14:23	146969.000000	14696.900000	49751.048227	20.000000
C:\Users\cware\Desktop\Steller18Nov\18NovTrials\M27.DSG	11-1-2013	16:14:23	146970.000000	14697.000000	49749.106894	20.000000
C:\Users\cware\Desktop\Steller18Nov\18NovTrials\M27.DSG	11-1-2013	16:14:23	146971.000000	14697.100000	49742.361322	20.000000
C:\Users\cware\Desktop\Steller18Nov\18NovTrials\M27.DSG	11-1-2013	16:14:23	146972.000000	14697.200000	49734.968886	20.000000
C:\Users\cware\Desktop\Steller18Nov\18NovTrials\M27.DSG	11-1-2013	16:14:23	146973.000000	14697.300000	49723.668397	20.000000
C:\Users\cware\Desktop\Steller18Nov\18NovTrials\M27.DSG	11-1-2013	16:14:23	146974.000000	14697.400000	49717.669744	20.000000
C:\Users\cware\Desktop\Steller18Nov\18NovTrials\M27.DSG	11-1-2013	16:14:23	146975.000000	14697.500000	49706.692765	20.000000
C:\Users\cware\Desktop\Steller18Nov\18NovTrials\M27.DSG	11-1-2013	16:14:23	146976.000000	14697.600000	49704.577089	20.000000
C:\Users\cware\Desktop\Steller18Nov\18NovTrials\M27.DSG	11-1-2013	16:14:23	146977.000000	14697.700000	49702.336997	20.000000
C:\Users\cware\Desktop\Steller18Nov\18NovTrials\M27.DSG	11-1-2013	16:14:23	146978.000000	14697.800000	49692.679259	20.000000
C:\Users\cware\Desktop\Steller18Nov\18NovTrials\M27.DSG	11-1-2013	16:14:23	146979.000000	14697.900000	49691.683605	20.000000
C:\Users\cware\Desktop\Steller18Nov\18NovTrials\M27.DSG	11-1-2013	16:14:23	146980.000000	14698.000000	49683.419939	20.000000
C:\Users\cware\Desktop\Steller18Nov\18NovTrials\M27.DSG	11-1-2013	16:14:23	146981.000000	14698.100000	49680.681896	20.000000
C:\Users\cware\Desktop\Steller18Nov\18NovTrials\M27.DSG	11-1-2013	16:14:23	146982.000000	14698.200000	49685.485972	20.000000
C:\Users\cware\Desktop\Steller18Nov\18NovTrials\M27.DSG	11-1-2013	16:14:23	146983.000000	14698.300000	49690.986740	20.000000
C:\Users\cware\Desktop\Steller18Nov\18NovTrials\M27.DSG	11-1-2013	16:14:23	146984.000000	14698.400000	49696.388435	20.000000
C:\Users\cware\Desktop\Steller18Nov\18NovTrials\M27.DSG	11-1-2013	16:14:23	146985.000000	14698.500000	49703.532067	20.000000
C:\Users\cware\Desktop\Steller18Nov\18NovTrials\M27.DSG	11-1-2013	16:14:23	146986.000000	14698.600000	49717.993951	20.000000
C:\Users\cware\Desktop\Steller18Nov\18NovTrials\M27.DSG	11-1-2013	16:14:23	146987.000000	14698.700000	49727.726148	20.000000
C:\Users\cware\Desktop\Steller18Nov\18NovTrials\M27.DSG	11-1-2013	16:14:23	146988.000000	14698.800000	49737.384200	20.000000
C:\Users\cware\Desktop\Steller18Nov\18NovTrials\M27.DSG	11-1-2013	16:14:23	146989.000000	14698.900000	49748.286288	20.000000
C:\Users\cware\Desktop\Steller18Nov\18NovTrials\M27.DSG	11-1-2013	16:14:23	146990.000000	14699.000000	49761.727841	20.000000
C:\Users\cware\Desktop\Steller18Nov\18NovTrials\M27.DSG	11-1-2013	16:14:23	146991.000000	14699.100000	49756.600099	20.000000
C:\Users\cware\Desktop\Steller18Nov\18NovTrials\M27.DSG	11-1-2013	16:14:23	146992.000000	14699.200000	49745.299632	20.000000
C:\Users\cware\Desktop\Steller18Nov\18NovTrials\M27.DSG	11-1-2013	16:14:23	146993.000000	14699.300000	49740.794497	20.000000
C:\Users\cware\Desktop\Steller18Nov\18NovTrials\M27.DSG	11-1-2013	16:14:23	146994.000000	14699.400000	49740.197252	20.000000
C:\Users\cware\Desktop\Steller18Nov\18NovTrials\M27.DSG	11-1-2013	16:14:23	146995.000000	14699.500000	49740.222117	20.000000
C:\Users\cware\Desktop\Steller18Nov\18NovTrials\M27.DSG	11-1-2013	16:14:23	146996.000000	14699.600000	49743.283730	20.000000
C:\Users\cware\Desktop\Steller18Nov\18NovTrials\M27.DSG	11-1-2013	16:14:23	146997.000000	14699.700000	49745.026119	20.000000
C:\Users\cware\Desktop\Steller18Nov\18NovTrials\M27.DSG	11-1-2013	16:14:23	146998.000000	14699.800000	49750.079131	20.000000
C:\Users\cware\Desktop\Steller18Nov\18NovTrials\M27.DSG	11-1-2013	16:14:23	146999.000000	14699.900000	49752.170234	20.000000
C:\Users\cware\Desktop\Steller18Nov\18NovTrials\M27.DSG	11-1-2013	16:14:23	147000.000000	14700.000000	49750.577087	20.000000
C:\Users\cware\Desktop\Steller18Nov\18NovTrials\M27.DSG	11-1-2013	16:14:23	147001.000000	14700.100000	49749.855291	20.000000
C:\Users\cware\Desktop\Steller18Nov\18NovTrials\M27.DSG	11-1-2013	16:14:23	147002.000000	14700.200000	49755.804450	20.000000
C:\Users\cware\Desktop\Steller18Nov\18NovTrials\M27.DSG	11-1-2013	16:14:23	147003.000000	14700.300000	49744.877292	20.000000
C:\Users\cware\Desktop\Steller18Nov\18NovTrials\M27.DSG	11-1-2013	16:14:23	147004.000000	14700.400000	49754.435287	20.000000
C:\Users\cware\Desktop\Steller18Nov\18NovTrials\M27.DSG	11-1-2013	16:14:23	147005.000000	14700.500000	49759.115069	20.000000
C:\Users\cware\Desktop\Steller18Nov\18NovTrials\M27.DSG	11-1-2013	16:14:23	147006.000000	14700.600000	49757.422458	20.000000
C:\Users\cware\Desktop\Steller18Nov\18NovTrials\M27.DSG	11-1-2013	16:14:23	147007.000000	14700.700000	49744.106001	20.000000
C:\Users\cware\Desktop\Steller18Nov\18NovTrials\M27.DSG	11-1-2013	16:14:23	147008.000000	14700.800000	49758.692223	20.000000
C:\Users\cware\Desktop\Steller18Nov\18NovTrials\M27.DSG	11-1-2013	16:14:23	147009.000000	14700.900000	49759.513483	20.000000
C:\Users\cware\Desktop\Steller18Nov\18NovTrials\M27.DSG	11-1-2013	16:14:23	147010.000000	14701.000000	49758.941225	20.000000
C:\Users\cware\Desktop\Steller18Nov\18NovTrials\M27.DSG	11-1-2013	16:14:23	147011.000000	14701.100000	49753.166656	20.000000
C:\Users\cware\Desktop\Steller18Nov\18NovTrials\M27.DSG	11-1-2013	16:14:23	147012.000000	14701.200000	49759.090680	20.000000
C:\Users\cware\Desktop\Steller18Nov\18NovTrials\M27.DSG	11-1-2013	16:14:23	147013.000000	14701.300000	49754.809355	20.000000
C:\Users\cware\Desktop\Steller18Nov\18NovTrials\M27.DSG	11-1-2013	16:14:23	147014.000000	14701.400000	49757.572393	20.000000
C:\Users\cware\Desktop\Steller18Nov\18NovTrials\M27.DSG	11-1-2013	16:14:23	147015.000000	14701.500000	49756.950275	20.000000
C:\Users\cware\Desktop\Steller18Nov\18NovTrials\M27.DSG	11-1-2013	16:14:23	147016.000000	14701.600000	49759.315158	20.000000
C:\Users\cware\Desktop\Steller18Nov\18NovTrials\M27.DSG	11-1-2013	16:14:23	147017.000000	14701.700000	49761.331287	20.000000
C:\Users\cware\Desktop\Steller18Nov\18NovTrials\M27.DSG	11-1-2013	16:14:23	147018.000000	14701.800000	49767.255079	20.000000
C:\Users\cware\Desktop\Steller18Nov\18NovTrials\M27.DSG	11-1-2013	16:14:23	147019.000000	14701.900000	49775.992243	20.000000
C:\Users\cware\Desktop\Steller18Nov\18NovTrials\M27.DSG	11-1-2013	16:14:23	147020.000000	14702.000000	49788.985291	20.000000
C:\Users\cware\Desktop\Steller18Nov\18NovTrials\M27.DSG	11-1-2013	16:14:23	147021.000000	14702.100000	49789.881542	20.000000
C:\Users\cware\Desktop\Steller18Nov\18NovTrials\M27.DSG	11-1-2013	16:14:23	147022.000000	14702.200000	49791.300269	20.000000
C:\Users\cware\Desktop\Steller18Nov\18NovTrials\M27.DSG	11-1-2013	16:14:23	147023.000000	14702.300000	49792.569917	20.000000
C:\Users\cware\Desktop\Steller18Nov\18NovTrials\M27.DSG	11-1-2013	16:14:23	147024.000000	14702.400000	49787.890405	20.000000
C:\Users\cware\Desktop\Steller18Nov\18NovTrials\M27.DSG	11-1-2013	16:14:23	147025.000000	14702.500000	49781.568552	20.000000
C:\Users\cware\Desktop\Steller18Nov\18NovTrials\M27.DSG	11-1-2013	16:14:23	147026.000000	14702.600000	49759.340660	20.000000
C:\Users\cware\Desktop\Steller18Nov\18NovTrials\M27.DSG	11-1-2013	16:14:23	147027.000000	14702.700000	49740.796861	20.000000
C:\Users\cware\Desktop\Steller18Nov\18NovTrials\M27.DSG	11-1-2013	16:14:23	147028.000000	14702.800000	49721.730477	20.000000
C:\Users\cware\Desktop\Steller18Nov\18NovTrials\M27.DSG	11-1-2013	16:14:23	147029.000000	14702.900000	49702.987642	20.000000
C:\Users\cware\Desktop\Steller18Nov\18NovTrials\M27.DSG	11-1-2013	16:14:23	147030.000000	14703.000000	49683.622531	20.000000
C:\Users\cware\Desktop\Steller18Nov\18NovTrials\M27.DSG	11-1-2013	16:14:23	147031.000000	14703.100000	49665.452259	20.000000
C:\Users\cware\Desktop\Steller18Nov\18NovTrials\M27.DSG	11-1-2013	16:14:23	147032.000000	14703.200000	49643.125281	20.000000
C:\Users\cware\Desktop\Steller18Nov\18NovTrials\M27.DSG	11-1-2013	16:14:23	147033.000000	14703.300000	49618.632532	20.000000
C:\Users\cware\Desktop\Steller18Nov\18NovTrials\M27.DSG	11-1-2013	16:14:23	147034.000000	14703.400000	49592.347582	20.000000
C:\Users\cware\Desktop\Steller18Nov\18NovTrials\M27.DSG	11-1-2013	16:14:23	147035.000000	14703.500000	49572.534523	20.000000
C:\Users\cware\Desktop\Steller18Nov\18NovTrials\M27.DSG	11-1-2013	16:14:23	147036.000000	14703.600000	49558.694784	20.000000
C:\Users\cware\Desktop\Steller18Nov\18NovTrials\M27.DSG	11-1-2013	16:14:23	147037.000000	14703.700000	49537.189314	20.000000
C:\Users\cware\Desktop\Steller18Nov\18NovTrials\M27.DSG	11-1-2013	16:14:23	147038.000000	14703.800000	49518.272206	20.000000
C:\Users\cware\Desktop\Steller18Nov\18NovTrials\M27.DSG	11-1-2013	16:14:23	147039.000000	14703.900000	49505.727278	20.000000
C:\Users\cware\Desktop\Steller18Nov\18NovTrials\M27.DSG	11-1-2013	16:14:23	147040.000000	14704.000000	49475.608876	20.000000
C:\Users\cware\Desktop\Steller18Nov\18NovTrials\M27.DSG	11-1-2013	16:14:23	147041.000000	14704.100000	49472.099359	20.000000
C:\Users\cware\Desktop\Steller18Nov\18NovTrials\M27.DSG	11-1-2013	16:14:23	147042.000000	14704.200000	49449.995779	20.000000
C:\Users\cware\Desktop\Steller18Nov\18NovTrials\M27.DSG	11-1-2013	16:14:23	147043.000000	14704.300000	49443.598609	20.000000
C:\Users\cware\Desktop\Steller18Nov\18NovTrials\M27.DSG	11-1-2013	16:14:23	147044.000000	14704.400000	49461.370677	20.000000
C:\Users\cware\Desktop\Steller18Nov\18NovTrials\M27.DSG	11-1-2013	16:14:23	147045.000000	14704.500000	49461.719026	20.000000
C:\Users\cware\Desktop\Steller18Nov\18NovTrials\M27.DSG	11-1-2013	16:14:23	147046.000000	14704.600000	49462.465318	20.000000
C:\Users\cware\Desktop\Steller18Nov\18NovTrials\M27.DSG	11-1-2013	16:14:23	147047.000000	14704.700000	49463.237083	20.000000
C:\Users\cware\Desktop\Steller18Nov\18NovTrials\M27.DSG	11-1-2013	16:14:23	147048.000000	14704.800000	49462.092270	20.000000
C:\Users\cware\Desktop\Steller18Nov\18NovTrials\M27.DSG	11-1-2013	16:14:23	147049.000000	14704.900000	49462.515330	20.000000
C:\Users\cware\Desktop\Steller18Nov\18NovTrials\M27.DSG	11-1-2013	16:14:23	147050.000000	14705.000000	49461.519768	20.000000
C:\Users\cware\Desktop\Steller18Nov\18NovTrials\M27.DSG	11-1-2013	16:14:23	147051.000000	14705.100000	49462.241755	20.000000
C:\Users\cware\Desktop\Steller18Nov\18NovTrials\M27.DSG	11-1-2013	16:14:23	147052.000000	14705.200000	49460.624775	20.000000
C:\Users\cware\Desktop\Steller18Nov\18NovTrials\M27.DSG	11-1-2013	16:14:23	147053.000000	14705.300000	49462.292973	20.000000
C:\Users\cware\Desktop\Steller18Nov\18NovTrials\M27.DSG	11-1-2013	16:14:23	147054.000000	14705.400000	49458.061464	20.000000
C:\Users\cware\Desktop\Steller18Nov\18NovTrials\M27.DSG	11-1-2013	16:14:23	147055.000000	14705.500000	49464.383762	20.000000
C:\Users\cware\Desktop\Steller18Nov\18NovTrials\M27.DSG	11-1-2013	16:14:23	147056.000000	14705.600000	49477.725385	20.000000
C:\Users\cware\Desktop\Steller18Nov\18NovTrials\M27.DSG	11-1-2013	16:14:23	147057.000000	14705.700000	49493.382199	20.000000
C:\Users\cware\Desktop\Steller18Nov\18NovTrials\M27.DSG	11-1-2013	16:14:23	147058.000000	14705.800000	49515.933575	20.000000
C:\Users\cware\Desktop\Steller18Nov\18NovTrials\M27.DSG	11-1-2013	16:14:23	147059.000000	14705.900000	49540.774977	20.000000
C:\Users\cware\Desktop\Steller18Nov\18NovTrials\M27.DSG	11-1-2013	16:14:23	147060.000000	14706.000000	49569.175613	20.000000
C:\Users\cware\Desktop\Steller18Nov\18NovTrials\M27.DSG	11-1-2013	16:14:23	147061.000000	14706.100000	49589.835489	20.000000
C:\Users\cware\Desktop\Steller18Nov\18NovTrials\M27.DSG	11-1-2013	16:14:23	147062.000000	14706.200000	49599.941188	20.000000
C:\Users\cware\Desktop\Steller18Nov\18NovTrials\M27.DSG	11-1-2013	16:14:23	147063.000000	14706.300000	49617.937477	20.000000
C:\Users\cware\Desktop\Steller18Nov\18NovTrials\M27.DSG	11-1-2013	16:14:23	147064.000000	14706.400000	49626.126419	20.000000
C:\Users\cware\Desktop\Steller18Nov\18NovTrials\M27.DSG	11-1-2013	16:14:23	147065.000000	14706.500000	49630.109065	20.000000
C:\Users\cware\Desktop\Steller18Nov\18NovTrials\M27.DSG	11-1-2013	16:14:23	147066.000000	14706.600000	49621.795733	20.000000
C:\Users\cware\Desktop\Steller18Nov\18NovTrials\M27.DSG	11-1-2013	16:14:23	147067.000000	14706.700000	49596.854906	20.000000
C:\Users\cware\Desktop\Steller18Nov\18NovTrials\M27.DSG	11-1-2013	16:14:23	147068.000000	14706.800000	49601.534501	20.000000
C:\Users\cware\Desktop\Steller18Nov\18NovTrials\M27.DSG	11-1-2013	16:14:23	147069.000000	14706.900000	49609.001716	20.000000
C:\Users\cware\Desktop\Steller18Nov\18NovTrials\M27.DSG	11-1-2013	16:14:23	147070.000000	14707.000000	49622.144321	20.000000
C:\Users\cware\Desktop\Steller18Nov\18NovTrials\M27.DSG	11-1-2013	16:14:23	147071.000000	14707.100000	49629.362748	20.000000
C:\Users\cware\Desktop\Steller18Nov\18NovTrials\M27.DSG	11-1-2013	16:14:23	147072.000000	14707.200000	49632.648359	20.000000
C:\Users\cware\Desktop\Steller18Nov\18NovTrials\M27.DSG	11-1-2013	16:14:23	147073.000000	14707.300000	49646.189115	20.000000
C:\Users\cware\Desktop\Steller18Nov\18NovTrials\M27.DSG	11-1-2013	16:14:23	147074.000000	14707.400000	49653.034316	20.000000
C:\Users\cware\Desktop\Steller18Nov\18NovTrials\M27.DSG	11-1-2013	16:14:23	147075.000000	14707.500000	49648.230418	20.000000
C:\Users\cware\Desktop\Steller18Nov\18NovTrials\M27.DSG	11-1-2013	16:14:23	147076.000000	14707.600000	49656.967011	20.000000
C:\Users\cware\Desktop\Steller18Nov\18NovTrials\M27.DSG	11-1-2013	16:14:23	147077.000000	14707.700000	49671.652942	20.000000
C:\Users\cware\Desktop\Steller18Nov\18NovTrials\M27.DSG	11-1-2013	16:14:23	147078.000000	14707.800000	49662.617574	20.000000
C:\Users\cware\Desktop\Steller18Nov\18NovTrials\M27.DSG	11-1-2013	16:14:23	147079.000000	14707.900000	49655.722656	20.000000
C:\Users\cware\Desktop\Steller18Nov\18NovTrials\M27.DSG	11-1-2013	16:14:23	147080.000000	14708.000000	49647.334359	20.000000
C:\Users\cware\Desktop\Steller18Nov\18NovTrials\M27.DSG	11-1-2013	16:14:23	147081.000000	14708.100000	49650.893880	20.000000
C:\Users\cware\Desktop\Steller18Nov\18NovTrials\M27.DSG	11-1-2013	16:14:23	147082.000000	14708.200000	49638.921319	20.000000
C:\Users\cware\Desktop\Steller18Nov\18NovTrials\M27.DSG	11-1-2013	16:14:23	147083.000000	14708.300000	49649.923130	20.000000
C:\Users\cware\Desktop\Steller18Nov\18NovTrials\M27.DSG	11-1-2013	16:14:23	147084.000000	14708.400000	49660.253066	20.000000
C:\Users\cware\Desktop\Steller18Nov\18NovTrials\M27.DSG	11-1-2013	16:14:23	147085.000000	14708.500000	49661.074326	20.000000
C:\Users\cware\Desktop\Steller18Nov\18NovTrials\M27.DSG	11-1-2013	16:14:23	147086.000000	14708.600000	49670.806738	20.000000
C:\Users\cware\Desktop\Steller18Nov\18NovTrials\M27.DSG	11-1-2013	16:14:23	147087.000000	14708.700000	49685.243820	20.000000
C:\Users\cware\Desktop\Steller18Nov\18NovTrials\M27.DSG	11-1-2013	16:14:23	147088.000000	14708.800000	49697.689275	20.000000
C:\Users\cware\Desktop\Steller18Nov\18NovTrials\M27.DSG	11-1-2013	16:14:23	147089.000000	14708.900000	49715.610686	20.000000
C:\Users\cware\Desktop\Steller18Nov\18NovTrials\M27.DSG	11-1-2013	16:14:23	147090.000000	14709.000000	49725.815867	20.000000
C:\Users\cware\Desktop\Steller18Nov\18NovTrials\M27.DSG	11-1-2013	16:14:23	147091.000000	14709.100000	49745.654249	20.000000
C:\Users\cware\Desktop\Steller18Nov\18NovTrials\M27.DSG	11-1-2013	16:14:23	147092.000000	14709.200000	49764.073340	20.000000
C:\Users\cware\Desktop\Steller18Nov\18NovTrials\M27.DSG	11-1-2013	16:14:23	147093.000000	14709.300000	49744.061066	20.000000
C:\Users\cware\Desktop\Steller18Nov\18NovTrials\M27.DSG	11-1-2013	16:14:23	147094.000000	14709.400000	49743.588250	20.000000
C:\Users\cware\Desktop\Steller18Nov\18NovTrials\M27.DSG	11-1-2013	16:14:23	147095.000000	14709.500000	49738.759356	20.000000
C:\Users\cware\Desktop\Steller18Nov\18NovTrials\M27.DSG	11-1-2013	16:14:23	147096.000000	14709.600000	49748.118290	20.000000
C:\Users\cware\Desktop\Steller18Nov\18NovTrials\M27.DSG	11-1-2013	16:14:23	147097.000000	14709.700000	49754.440776	20.000000
C:\Users\cware\Desktop\Steller18Nov\18NovTrials\M27.DSG	11-1-2013	16:14:23	147098.000000	14709.800000	49760.240262	20.000000
C:\Users\cware\Desktop\Steller18Nov\18NovTrials\M27.DSG	11-1-2013	16:14:23	147099.000000	14709.900000	49764.969452	20.000000
C:\Users\cware\Desktop\Steller18Nov\18NovTrials\M27.DSG	11-1-2013	16:14:23	147100.000000	14710.000000	49764.969470	20.000000
C:\Users\cware\Desktop\Steller18Nov\18NovTrials\M27.DSG	11-1-2013	16:14:23	147101.000000	14710.100000	49770.769017	20.000000
C:\Users\cware\Desktop\Steller18Nov\18NovTrials\M27.DSG	11-1-2013	16:14:23	147102.000000	14710.200000	49771.590683	20.000000
C:\Users\cware\Desktop\Steller18Nov\18NovTrials\M27.DSG	11-1-2013	16:14:23	147103.000000	14710.300000	49772.287409	20.000000
C:\Users\cware\Desktop\Steller18Nov\18NovTrials\M27.DSG	11-1-2013	16:14:23	147104.000000	14710.400000	49769.748446	20.000000
C:\Users\cware\Desktop\Steller18Nov\18NovTrials\M27.DSG	11-1-2013	16:14:23	147105.000000	14710.500000	49774.502740	20.000000
C:\Users\cware\Desktop\Steller18Nov\18NovTrials\M27.DSG	11-1-2013	16:14:23	147106.000000	14710.600000	49776.220064	20.000000
C:\Users\cware\Desktop\Steller18Nov\18NovTrials\M27.DSG	11-1-2013	16:14:23	147107.000000	14710.700000	49774.901180	20.000000
C:\Users\cware\Desktop\Steller18Nov\18NovTrials\M27.DSG	11-1-2013	16:14:23	147108.000000	14710.800000	49764.148053	20.000000
C:\Users\cware\Desktop\Steller18Nov\18NovTrials\M27.DSG	11-1-2013	16:14:23	147109.000000	14710.900000	49773.283098	20.000000
C:\Users\cware\Desktop\Steller18Nov\18NovTrials\M27.DSG	11-1-2013	16:14:23	147110.000000	14711.000000	49778.684433	20.000000
C:\Users\cware\Desktop\Steller18Nov\18NovTrials\M27.DSG	11-1-2013	16:14:23	147111.000000	14711.100000	49773.830840	20.000000
C:\Users\cware\Desktop\Steller18Nov\18NovTrials\M27.DSG	11-1-2013	16:14:23	147112.000000	14711.200000	49770.619728	20.000000
C:\Users\cware\Desktop\Steller18Nov\18NovTrials\M27.DSG	11-1-2013	16:14:23	147113.000000	14711.300000	49762.779212	20.000000
C:\Users\cware\Desktop\Steller18Nov\18NovTrials\M27.DSG	11-1-2013	16:14:23	147114.000000	14711.400000	49761.658902	20.000000
C:\Users\cware\Desktop\Steller18Nov\18NovTrials\M27.DSG	11-1-2013	16:14:23	147115.000000	14711.500000	49762.629718	20.000000
C:\Users\cware\Desktop\Steller18Nov\18NovTrials\M27.DSG	11-1-2013	16:14:23	147116.000000	14711.600000	49753.171246	20.000000
C:\Users\cware\Desktop\Steller18Nov\18NovTrials\M27.DSG	11-1-2013	16:14:23	147117.000000	14711.700000	49758.024852	20.000000
C:\Users\cware\Desktop\Steller18Nov\18NovTrials\M27.DSG	11-1-2013	16:14:23	147118.000000	14711.800000	49753.718932	20.000000
C:\Users\cware\Desktop\Steller18Nov\18NovTrials\M27.DSG	11-1-2013	16:14:23	147119.000000	14711.900000	49751.304201	20.000000
C:\Users\cware\Desktop\Steller18Nov\18NovTrials\M27.DSG	11-1-2013	16:14:23	147120.000000	14712.000000	49754.639821	20.000000
C:\Users\cware\Desktop\Steller18Nov\18NovTrials\M27.DSG	11-1-2013	16:14:23	147121.000000	14712.100000	49759.468523	20.000000
C:\Users\cware\Desktop\Steller18Nov\18NovTrials\M27.DSG	11-1-2013	16:14:23	147122.000000	14712.200000	49764.720791	20.000000
C:\Users\cware\Desktop\Steller18Nov\18NovTrials\M27.DSG	11-1-2013	16:14:23	147123.000000	14712.300000	49775.324053	20.000000
C:\Users\cware\Desktop\Steller18Nov\18NovTrials\M27.DSG	11-1-2013	16:14:23	147124.000000	14712.400000	49784.733213	20.000000
C:\Users\cware\Desktop\Steller18Nov\18NovTrials\M27.DSG	11-1-2013	16:14:23	147125.000000	14712.500000	49799.120155	20.000000
C:\Users\cware\Desktop\Steller18Nov\18NovTrials\M27.DSG	11-1-2013	16:14:23	147126.000000	14712.600000	49815.149879	20.000000
C:\Users\cware\Desktop\Steller18Nov\18NovTrials\M27.DSG	11-1-2013	16:14:23	147127.000000	14712.700000	49822.020103	20.000000
C:\Users\cware\Desktop\Steller18Nov\18NovTrials\M27.DSG	11-1-2013	16:14:23	147128.000000	14712.800000	49841.185982	20.000000
C:\Users\cware\Desktop\Steller18Nov\18NovTrials\M27.DSG	11-1-2013	16:14:23	147129.000000	14712.900000	49836.207978	20.000000
C:\Users\cware\Desktop\Steller18Nov\18NovTrials\M27.DSG	11-1-2013	16:14:23	147130.000000	14713.000000	49830.283910	20.000000
C:\Users\cware\Desktop\Steller18Nov\18NovTrials\M27.DSG	11-1-2013	16:14:23	147131.000000	14713.100000	49828.367428	20.000000
C:\Users\cware\Desktop\Steller18Nov\18NovTrials\M27.DSG	11-1-2013	16:14:23	147132.000000	14713.200000	49841.559662	20.000000
C:\Users\cware\Desktop\Steller18Nov\18NovTrials\M27.DSG	11-1-2013	16:14:23	147133.000000	14713.300000	49837.004430	20.000000
C:\Users\cware\Desktop\Steller18Nov\18NovTrials\M27.DSG	11-1-2013	16:14:23	147134.000000	14713.400000	49844.397138	20.000000
C:\Users\cware\Desktop\Steller18Nov\18NovTrials\M27.DSG	11-1-2013	16:14:23	147135.000000	14713.500000	49850.819302	20.000000
C:\Users\cware\Desktop\Steller18Nov\18NovTrials\M27.DSG	11-1-2013	16:14:23	147136.000000	14713.600000	49852.337502	20.000000
C:\Users\cware\Desktop\Steller18Nov\18NovTrials\M27.DSG	11-1-2013	16:14:23	147137.000000	14713.700000	49848.678250	20.000000
C:\Users\cware\Desktop\Steller18Nov\18NovTrials\M27.DSG	11-1-2013	16:14:23	147138.000000	14713.800000	49852.113671	20.000000
C:\Users\cware\Desktop\Steller18Nov\18NovTrials\M27.DSG	11-1-2013	16:14:23	147139.000000	14713.900000	49855.075611	20.000000
C:\Users\cware\Desktop\Steller18Nov\18NovTrials\M27.DSG	11-1-2013	16:14:23	147140.000000	14714.000000	49851.541234	20.000000
C:\Users\cware\Desktop\Steller18Nov\18NovTrials\M27.DSG	11-1-2013	16:14:23	147141.000000	14714.100000	49851.989264	20.000000
C:\Users\cware\Desktop\Steller18Nov\18NovTrials\M27.DSG	11-1-2013	16:14:23	147142.000000	14714.200000	49842.356310	20.000000
C:\Users\cware\Desktop\Steller18Nov\18NovTrials\M27.DSG	11-1-2013	16:14:23	147143.000000	14714.300000	49854.179805	20.000000
C:\Users\cware\Desktop\Steller18Nov\18NovTrials\M27.DSG	11-1-2013	16:14:23	147144.000000	14714.400000	49852.835628	20.000000
C:\Users\cware\Desktop\Steller18Nov\18NovTrials\M27.DSG	11-1-2013	16:14:23	147145.000000	14714.500000	49851.590955	20.000000
C:\Users\cware\Desktop\Steller18Nov\18NovTrials\M27.DSG	11-1-2013	16:14:23	147146.000000	14714.600000	49852.810685	20.000000
C:\Users\cware\Desktop\Steller18Nov\18NovTrials\M27.DSG	11-1-2013	16:14:23	147147.000000	14714.700000	49845.293797	20.000000
C:\Users\cware\Desktop\Steller18Nov\18NovTrials\M27.DSG	11-1-2013	16:14:23	147148.000000	14714.800000	49840.738722	20.000000
C:\Users\cware\Desktop\Steller18Nov\18NovTrials\M27.DSG	11-1-2013	16:14:23	147149.000000	14714.900000	49835.013580	20.000000
C:\Users\cware\Desktop\Steller18Nov\18NovTrials\M27.DSG	11-1-2013	16:14:23	147150.000000	14715.000000	49828.591718	20.000000
C:\Users\cware\Desktop\Steller18Nov\18NovTrials\M27.DSG	11-1-2013	16:14:23	147151.000000	14715.100000	49834.018272	20.000000
C:\Users\cware\Desktop\Steller18Nov\18NovTrials\M27.DSG	11-1-2013	16:14:23	147152.000000	14715.200000	49825.380977	20.000000
C:\Users\cware\Desktop\Steller18Nov\18NovTrials\M27.DSG	11-1-2013	16:14:23	147153.000000	14715.300000	49822.543439	20.000000
C:\Users\cware\Desktop\Steller18Nov\18NovTrials\M27.DSG	11-1-2013	16:14:23	147154.000000	14715.400000	49825.256635	20.000000
C:\Users\cware\Desktop\Steller18Nov\18NovTrials\M27.DSG	11-1-2013	16:14:23	147155.000000	14715.500000	49818.635566	20.000000
C:\Users\cware\Desktop\Steller18Nov\18NovTrials\M27.DSG	11-1-2013	16:14:23	147156.000000	14715.600000	49826.426457	20.000000
C:\Users\cware\Desktop\Steller18Nov\18NovTrials\M27.DSG	11-1-2013	16:14:23	147157.000000	14715.700000	49833.097334	20.000000
C:\Users\cware\Desktop\Steller18Nov\18NovTrials\M27.DSG	11-1-2013	16:14:23	147158.000000	14715.800000	49841.336652	20.000000
C:\Users\cware\Desktop\Steller18Nov\18NovTrials\M27.DSG	11-1-2013	16:14:23	147159.000000	14715.900000	49853.980838	20.000000
C:\Users\cware\Desktop\Steller18Nov\18NovTrials\M27.DSG	11-1-2013	16:14:23	147160.000000	14716.000000	49861.672624	20.000000
C:\Users\cware\Desktop\Steller18Nov\18NovTrials\M27.DSG	11-1-2013	16:14:23	147161.000000	14716.100000	49865.530716	20.000000
C:\Users\cware\Desktop\Steller18Nov\18NovTrials\M27.DSG	11-1-2013	16:14:23	147162.000000	14716.200000	49879.743325	20.000000
C:\Users\cware\Desktop\Steller18Nov\18NovTrials\M27.DSG	11-1-2013	16:14:23	147163.000000	14716.300000	49878.225033	20.000000
C:\Users\cware\Desktop\Steller18Nov\18NovTrials\M27.DSG	11-1-2013	16:14:23	147164.000000	14716.400000	49869.513293	20.000000
C:\Users\cware\Desktop\Steller18Nov\18NovTrials\M27.DSG	11-1-2013	16:14:23	147165.000000	14716.500000	49857.740008	20.000000
C:\Users\cware\Desktop\Steller18Nov\18NovTrials\M27.DSG	11-1-2013	16:14:23	147166.000000	14716.600000	49865.281985	20.000000
C:\Users\cware\Desktop\Steller18Nov\18NovTrials\M27.DSG	11-1-2013	16:14:23	147167.000000	14716.700000	49866.700825	20.000000
C:\Users\cware\Desktop\Steller18Nov\18NovTrials\M27.DSG	11-1-2013	16:14:23	147168.000000	14716.800000	49866.377172	20.000000
C:\Users\cware\Desktop\Steller18Nov\18NovTrials\M27.DSG	11-1-2013	16:14:23	147169.000000	14716.900000	49866.501671	20.000000
C:\Users\cware\Desktop\Steller18Nov\18NovTrials\M27.DSG	11-1-2013	16:14:23	147170.000000	14717.000000	49870.160660	20.000000
C:\Users\cware\Desktop\Steller18Nov\18NovTrials\M27.DSG	11-1-2013	16:14:23	147171.000000	14717.100000	49864.908833	20.000000
C:\Users\cware\Desktop\Steller18Nov\18NovTrials\M27.DSG	11-1-2013	16:14:23	147172.000000	14717.200000	49871.977815	20.000000
C:\Users\cware\Desktop\Steller18Nov\18NovTrials\M27.DSG	11-1-2013	16:14:23	147173.000000	14717.300000	49861.971732	20.000000
C:\Users\cware\Desktop\Steller18Nov\18NovTrials\M27.DSG	11-1-2013	16:14:23	147174.000000	14717.400000	49862.793210	20.000000
C:\Users\cware\Desktop\Steller18Nov\18NovTrials\M27.DSG	11-1-2013	16:14:23	147175.000000	14717.500000	49855.748906	20.000000
C:\Users\cware\Desktop\Steller18Nov\18NovTrials\M27.DSG	11-1-2013	16:14:23	147176.000000	14717.600000	49850.497031	20.000000
C:\Users\cware\Desktop\Steller18Nov\18NovTrials\M27.DSG	11-1-2013	16:14:23	147177.000000	14717.700000	49845.767504	20.000000
C:\Users\cware\Desktop\Steller18Nov\18NovTrials\M27.DSG	11-1-2013	16:14:23	147178.000000	14717.800000	49842.357858	20.000000
C:\Users\cware\Desktop\Steller18Nov\18NovTrials\M27.DSG	11-1-2013	16:14:23	147179.000000	14717.900000	49837.528863	20.000000
C:\Users\cware\Desktop\Steller18Nov\18NovTrials\M27.DSG	11-1-2013	16:14:23	147180.000000	14718.000000	49834.517106	20.000000
C:\Users\cware\Desktop\Steller18Nov\18NovTrials\M27.DSG	11-1-2013	16:14:23	147181.000000	14718.100000	49828.518373	20.000000
C:\Users\cware\Desktop\Steller18Nov\18NovTrials\M27.DSG	11-1-2013	16:14:23	147182.000000	14718.200000	49828.120174	20.000000
C:\Users\cware\Desktop\Steller18Nov\18NovTrials\M27.DSG	11-1-2013	16:14:23	147183.000000	14718.300000	49824.884511	20.000000
C:\Users\cware\Desktop\Steller18Nov\18NovTrials\M27.DSG	11-1-2013	16:14:23	147184.000000	14718.400000	49817.591270	20.000000
C:\Users\cware\Desktop\Steller18Nov\18NovTrials\M27.DSG	11-1-2013	16:14:23	147185.000000	14718.500000	49823.739476	20.000000
C:\Users\cware\Desktop\Steller18Nov\18NovTrials\M27.DSG	11-1-2013	16:14:23	147186.000000	14718.600000	49823.415866	20.000000
C:\Users\cware\Desktop\Steller18Nov\18NovTrials\M27.DSG	11-1-2013	16:14:23	147187.000000	14718.700000	49820.603075	20.000000
C:\Users\cware\Desktop\Steller18Nov\18NovTrials\M27.DSG	11-1-2013	16:14:23	147188.000000	14718.800000	49820.976476	20.000000
C:\Users\cware\Desktop\Steller18Nov\18NovTrials\M27.DSG	11-1-2013	16:14:23	147189.000000	14718.900000	49820.752623	20.000000
C:\Users\cware\Desktop\Steller18Nov\18NovTrials\M27.DSG	11-1-2013	16:14:23	147190.000000	14719.000000	49824.660326	20.000000
C:\Users\cware\Desktop\Steller18Nov\18NovTrials\M27.DSG	11-1-2013	16:14:23	147191.000000	14719.100000	49829.613596	20.000000
C:\Users\cware\Desktop\Steller18Nov\18NovTrials\M27.DSG	11-1-2013	16:14:23	147192.000000	14719.200000	49835.687177	20.000000
C:\Users\cware\Desktop\Steller18Nov\18NovTrials\M27.DSG	11-1-2013	16:14:23	147193.000000	14719.300000	49840.217435	20.000000
C:\Users\cware\Desktop\Steller18Nov\18NovTrials\M27.DSG	11-1-2013	16:14:23	147194.000000	14719.400000	49848.456224	20.000000
[truncated: 3,383 more rows]
