# Supplementary material for: Averaged Propulsive Body Acceleration (APBA) Can Be Calculated from Biologging Tags That Incorporate Gyroscopes and Accelerometers to Estimate Swimming Speed, Hydrodynamic Drag and Energy Expenditure for Steller Sea Lions
Source: PLoS One. 2016 Jun 10;11(6):e0157326. doi: 10.1371/journal.pone.0157326 (PMC4902303; doi:10.1371/journal.pone.0157326)
Supplement: S2 Data — Each file contains a 50Hz time series. Provided are calibrated accelerometer and gyro measurements, together with the estimated gravity vector, and the estimated dynamic accelerations by the different methods. The small files with the suffix.txt are configuration files used in C++ processing. (ZIP) [file pone.0157326.s002.zip › BoniNov_20/b6_6252.txt]

cal_gyr_plus 4.9705 1.0205 3.430333333
cal_acc_plus -0.03399 0.02934 0.1698
cal_acc_mult 0.9847 0.9892 1.00887
cal_mag_plus -0.33 -0.164 -0.162
cal_mag_mult 2.1 1.9 1.95
cal_depth_mult 0.01
cal_depth_plus -1000	
speed 6.3
xsign 1.0
	
opent_pt_fn Mb15_PTMP_20_11_13.csv
opent_amg_fn Mb15_INER_20_11_13.csv
opent_pt_fn Mb16_PTMP_20_11_13.csv
opent_amg_fn Mb16_INER_20_11_13.csv
sample_out_fn boni6_6252_4.csv
dma_out_fn boni_20_11_DMA.txt
clip_start_end 6252 6676
end

November 20


Sitka run 2.

This generates the speed files using tag1
0.9847 0.9892 1.00887
