# Supplementary material for: Averaged Propulsive Body Acceleration (APBA) Can Be Calculated from Biologging Tags That Incorporate Gyroscopes and Accelerometers to Estimate Swimming Speed, Hydrodynamic Drag and Energy Expenditure for Steller Sea Lions
Source: PLoS One. 2016 Jun 10;11(6):e0157326. doi: 10.1371/journal.pone.0157326 (PMC4902303; doi:10.1371/journal.pone.0157326)
Supplement: S2 Data — Each file contains a 50Hz time series. Provided are calibrated accelerometer and gyro measurements, together with the estimated gravity vector, and the estimated dynamic accelerations by the different methods. The small files with the suffix.txt are configuration files used in C++ processing. (ZIP) [file pone.0157326.s002.zip › BoniNov_20/boni4_1980_4.csv]

rawAx	rawAy	rawAz	gravX	gravY	gravZ	gyrX	gyrY	gyrZ	estAx	estAy	estAz	odbX	odbY	odbZ	spk
0.155	0.307	-1.137	-0.169	0.238	-0.956	0.235	-0.593	-0.019	0.294	0.113	-0.177	0.236	0.153	0.155	0.310
0.155	0.288	-1.106	-0.157	0.239	-0.958	0.003	-0.562	-0.056	0.282	0.093	-0.144	0.237	0.133	0.123	0.313
0.240	0.222	-1.094	-0.142	0.238	-0.961	-0.036	-0.755	0.007	0.351	0.029	-0.129	0.322	0.066	0.111	0.311
0.170	0.187	-1.050	-0.132	0.237	-0.962	-0.027	-0.441	-0.034	0.272	-0.006	-0.084	0.252	0.029	0.067	0.258
0.170	0.187	-1.050	-0.125	0.236	-0.964	-0.035	-0.315	0.026	0.265	-0.005	-0.083	0.252	0.028	0.066	0.255
-0.022	0.195	-1.003	-0.112	0.234	-0.966	-0.111	-0.722	0.142	0.059	0.006	-0.034	0.059	0.034	0.019	0.210
0.236	0.203	-1.007	-0.101	0.229	-0.968	-0.236	-0.512	0.050	0.306	0.018	-0.035	0.316	0.040	0.023	0.178
0.113	0.126	-0.881	-0.101	0.230	-0.968	0.075	0.013	0.014	0.183	-0.060	0.091	0.192	0.039	0.103	0.158
0.059	0.160	-0.983	-0.100	0.229	-0.968	-0.052	0.006	0.013	0.129	-0.024	-0.012	0.136	0.005	0.000	0.159
0.128	0.168	-0.928	-0.104	0.227	-0.968	-0.086	0.196	-0.013	0.201	-0.015	0.044	0.205	0.001	0.056	0.105
0.028	0.199	-0.881	-0.113	0.228	-0.967	0.034	0.564	-0.133	0.111	0.015	0.089	0.103	0.031	0.103	0.082
-0.057	0.184	-0.952	-0.120	0.232	-0.965	0.163	0.406	-0.225	0.033	-0.004	0.017	0.017	0.015	0.032	0.051
-0.076	0.180	-0.975	-0.128	0.236	-0.963	0.206	0.498	-0.336	0.021	-0.012	-0.009	0.004	0.010	0.008	0.016
-0.183	0.141	-1.090	-0.135	0.239	-0.962	0.121	0.404	-0.239	-0.080	-0.054	-0.125	0.113	0.029	0.107	-0.015
-0.126	0.222	-0.972	-0.147	0.240	-0.960	0.030	0.704	-0.198	-0.010	0.027	-0.009	0.057	0.051	0.012	-0.021
-0.230	0.242	-1.023	-0.146	0.239	-0.960	-0.045	-0.032	-0.136	-0.115	0.046	-0.060	0.163	0.069	0.040	-0.044
-0.145	0.276	-1.031	-0.148	0.240	-0.959	0.007	0.169	-0.191	-0.028	0.081	-0.068	0.080	0.103	0.048	-0.041
-0.237	0.214	-1.023	-0.146	0.239	-0.960	-0.082	-0.148	-0.062	-0.123	0.020	-0.060	0.173	0.040	0.040	-0.039
-0.122	0.184	-0.928	-0.144	0.237	-0.961	-0.079	-0.029	-0.116	-0.009	-0.009	0.035	0.059	0.009	0.055	-0.033
-0.110	0.238	-0.972	-0.147	0.238	-0.960	0.017	0.176	-0.126	0.005	0.044	-0.009	0.049	0.063	0.011	-0.052
-0.183	0.195	-0.979	-0.148	0.238	-0.960	-0.021	0.046	-0.016	-0.067	0.002	-0.016	0.123	0.019	0.003	-0.033
-0.249	0.226	-1.050	-0.144	0.236	-0.961	-0.072	-0.245	-0.013	-0.137	0.035	-0.086	0.190	0.050	0.068	-0.035
-0.107	0.249	-0.952	-0.141	0.236	-0.962	-0.030	-0.130	-0.083	0.002	0.059	0.013	0.048	0.072	0.030	-0.052
-0.153	0.253	-1.011	-0.139	0.238	-0.961	0.076	-0.034	-0.110	-0.045	0.061	-0.047	0.096	0.076	0.029	-0.054
-0.183	0.222	-0.952	-0.135	0.239	-0.962	0.049	-0.186	-0.104	-0.080	0.029	0.013	0.128	0.044	0.030	-0.045
-0.180	0.257	-0.983	-0.132	0.237	-0.962	-0.107	-0.160	-0.093	-0.079	0.065	-0.018	0.125	0.079	0.001	-0.060
-0.145	0.191	-0.928	-0.132	0.234	-0.963	-0.150	0.024	-0.070	-0.045	0.002	0.038	0.091	0.012	0.054	-0.059
-0.187	0.203	-0.987	-0.127	0.232	-0.964	-0.099	-0.255	-0.087	-0.092	0.016	-0.020	0.134	0.024	0.005	-0.052
-0.118	0.168	-0.983	-0.124	0.230	-0.965	-0.143	-0.166	-0.024	-0.026	-0.016	-0.015	0.066	0.011	0.001	-0.043
-0.141	0.129	-0.987	-0.119	0.226	-0.967	-0.150	-0.244	-0.013	-0.054	-0.051	-0.017	0.089	0.050	0.006	-0.037
-0.133	0.187	-1.042	-0.117	0.224	-0.967	-0.119	-0.078	-0.035	-0.048	0.009	-0.071	0.082	0.008	0.061	-0.032
-0.118	0.168	-0.995	-0.114	0.222	-0.968	-0.088	-0.164	-0.008	-0.036	-0.009	-0.023	0.068	0.012	0.014	-0.031
-0.153	0.207	-1.027	-0.110	0.219	-0.970	-0.158	-0.222	-0.012	-0.074	0.033	-0.053	0.104	0.026	0.046	-0.026
-0.087	0.187	-0.972	-0.105	0.217	-0.971	-0.116	-0.247	-0.038	-0.014	0.016	0.003	0.039	0.007	0.009	-0.034
-0.103	0.164	-0.987	-0.106	0.215	-0.971	-0.105	0.070	-0.068	-0.028	-0.005	-0.013	0.055	0.016	0.007	-0.024
-0.133	0.184	-0.987	-0.099	0.212	-0.972	-0.128	-0.363	-0.043	-0.066	0.017	-0.011	0.086	0.004	0.007	-0.014
-0.037	0.176	-0.975	-0.094	0.210	-0.973	-0.115	-0.211	-0.075	0.025	0.011	0.002	0.009	0.004	0.005	-0.013
-0.068	0.184	-1.003	-0.090	0.208	-0.974	-0.106	-0.169	-0.101	-0.009	0.021	-0.025	0.022	0.004	0.023	-0.018
-0.064	0.164	-0.972	-0.090	0.206	-0.974	-0.102	0.004	-0.080	-0.005	0.004	0.007	0.019	0.016	0.009	-0.004
-0.103	0.187	-0.972	-0.083	0.205	-0.975	-0.073	-0.365	-0.115	-0.051	0.028	0.008	0.058	0.008	0.008	-0.013
-0.037	0.184	-0.987	-0.081	0.203	-0.976	-0.099	-0.059	-0.137	0.012	0.027	-0.007	0.007	0.004	0.007	-0.019
-0.072	0.164	-0.987	-0.079	0.201	-0.976	-0.101	-0.068	-0.101	-0.024	0.009	-0.007	0.028	0.015	0.008	-0.029
-0.083	0.172	-0.995	-0.077	0.200	-0.977	-0.079	-0.069	-0.123	-0.038	0.018	-0.014	0.041	0.007	0.016	-0.026
-0.107	0.191	-0.983	-0.075	0.198	-0.977	-0.090	-0.092	-0.132	-0.063	0.039	-0.002	0.064	0.013	0.004	-0.031
-0.076	0.180	-0.979	-0.067	0.195	-0.978	-0.147	-0.394	-0.080	-0.040	0.030	0.003	0.034	0.002	0.001	-0.036
-0.053	0.168	-0.995	-0.069	0.194	-0.979	-0.066	0.163	-0.172	-0.015	0.020	-0.012	0.011	0.009	0.016	-0.030
-0.076	0.126	-0.956	-0.065	0.194	-0.979	-0.009	-0.184	-0.189	-0.042	-0.023	0.027	0.034	0.051	0.023	-0.023
-0.033	0.160	-0.995	-0.064	0.192	-0.979	-0.092	0.000	-0.172	-0.001	0.014	-0.012	0.008	0.016	0.017	-0.028
-0.060	0.160	-1.003	-0.062	0.190	-0.980	-0.114	-0.079	-0.142	-0.030	0.016	-0.019	0.019	0.016	0.026	-0.019
-0.103	0.114	-0.991	-0.060	0.189	-0.980	-0.061	-0.114	-0.087	-0.075	-0.029	-0.006	0.062	0.062	0.014	-0.018
0.017	0.157	-0.972	-0.062	0.188	-0.980	-0.055	0.175	-0.156	0.047	0.014	0.013	0.057	0.019	0.005	-0.019
-0.083	0.184	-1.011	-0.058	0.187	-0.981	-0.048	-0.211	-0.166	-0.058	0.042	-0.025	0.043	0.009	0.034	-0.011
-0.030	0.172	-0.995	-0.058	0.187	-0.981	-0.012	0.055	-0.238	-0.004	0.030	-0.010	0.011	0.002	0.018	-0.007
0.001	0.145	-0.968	-0.054	0.185	-0.981	-0.093	-0.153	-0.113	0.023	0.005	0.019	0.042	0.028	0.009	-0.019
-0.076	0.129	-0.999	-0.055	0.184	-0.981	-0.044	0.081	-0.157	-0.053	-0.010	-0.012	0.035	0.043	0.023	-0.013
-0.026	0.133	-0.956	-0.047	0.184	-0.982	-0.013	-0.387	-0.082	-0.011	-0.006	0.031	0.016	0.039	0.020	-0.008
-0.022	0.126	-0.956	-0.049	0.183	-0.982	-0.055	0.133	-0.106	-0.005	-0.012	0.032	0.019	0.046	0.020	-0.006
0.017	0.137	-0.975	-0.048	0.183	-0.982	0.010	-0.023	-0.102	0.033	-0.001	0.012	0.058	0.034	0.001	0.004
0.017	0.137	-0.975	-0.048	0.183	-0.982	0.001	-0.023	-0.079	0.032	-0.001	0.012	0.058	0.033	0.001	-0.003
-0.010	0.102	-0.983	-0.049	0.184	-0.982	0.033	0.104	-0.121	0.006	-0.036	0.004	0.031	0.067	0.007	-0.006
-0.083	0.118	-1.011	-0.049	0.184	-0.982	0.020	0.026	-0.097	-0.067	-0.021	-0.023	0.042	0.051	0.035	-0.009
-0.057	0.153	-1.023	-0.045	0.184	-0.982	-0.019	-0.203	-0.043	-0.044	0.015	-0.035	0.015	0.015	0.046	-0.019
0.009	0.129	-0.960	-0.046	0.185	-0.982	0.078	0.059	-0.100	0.022	-0.010	0.028	0.050	0.037	0.017	-0.015
-0.037	0.126	-0.983	-0.041	0.185	-0.982	-0.002	-0.254	-0.024	-0.030	-0.014	0.005	0.004	0.040	0.006	-0.017
0.028	0.118	-0.964	-0.044	0.185	-0.982	0.038	0.181	-0.073	0.039	-0.022	0.024	0.070	0.047	0.013	-0.007
-0.080	0.129	-0.995	-0.040	0.186	-0.982	0.018	-0.171	-0.023	-0.072	-0.011	-0.007	0.038	0.035	0.018	-0.017
0.009	0.168	-0.991	-0.043	0.186	-0.982	0.013	0.164	-0.105	0.019	0.028	-0.003	0.050	0.005	0.014	-0.017
-0.049	0.099	-0.983	-0.043	0.186	-0.982	0.032	0.001	-0.059	-0.039	-0.042	0.005	0.007	0.064	0.006	-0.030
-0.041	0.141	-0.995	-0.042	0.187	-0.981	0.044	-0.035	-0.062	-0.032	-0.001	-0.007	0.000	0.021	0.017	-0.019
-0.053	0.164	-0.999	-0.038	0.187	-0.982	-0.018	-0.187	-0.025	-0.047	0.023	-0.011	0.011	0.003	0.021	-0.021
-0.007	0.137	-0.975	-0.038	0.187	-0.982	0.022	-0.023	-0.051	-0.002	-0.004	0.013	0.035	0.023	0.003	-0.013
0.005	0.157	-0.983	-0.037	0.188	-0.982	0.045	-0.015	-0.065	0.009	0.014	0.005	0.046	0.003	0.005	-0.016
0.001	0.137	-0.975	-0.037	0.188	-0.981	0.009	0.041	-0.039	0.005	-0.005	0.013	0.042	0.022	0.003	0.002
-0.049	0.141	-1.007	-0.030	0.189	-0.982	0.046	-0.373	-0.024	-0.052	-0.002	-0.019	0.008	0.017	0.028	-0.010
0.063	0.149	-0.952	-0.037	0.191	-0.981	0.104	0.396	-0.123	0.066	0.004	0.036	0.103	0.009	0.028	0.004
-0.080	0.133	-1.003	-0.035	0.192	-0.981	0.084	-0.115	-0.040	-0.078	-0.013	-0.015	0.039	0.024	0.023	-0.008
0.067	0.160	-1.019	-0.039	0.194	-0.980	0.097	0.237	-0.076	0.072	0.012	-0.032	0.107	0.004	0.039	-0.006
-0.053	0.133	-0.968	-0.029	0.195	-0.980	0.047	-0.483	-0.006	-0.057	-0.016	0.020	0.012	0.022	0.012	-0.016
-0.045	0.157	-1.015	-0.033	0.196	-0.980	0.065	0.221	-0.100	-0.045	0.006	-0.028	0.005	0.001	0.035	-0.010
0.017	0.141	-0.964	-0.028	0.197	-0.980	0.068	-0.269	-0.032	0.011	-0.010	0.023	0.057	0.013	0.016	-0.023
-0.045	0.176	-1.007	-0.030	0.199	-0.980	0.097	0.133	-0.074	-0.048	0.023	-0.020	0.005	0.022	0.027	-0.019
0.017	0.129	-0.983	-0.027	0.201	-0.979	0.114	-0.130	-0.028	0.011	-0.026	0.003	0.057	0.024	0.003	-0.013
-0.033	0.133	-0.995	-0.024	0.203	-0.979	0.119	-0.154	-0.006	-0.043	-0.024	-0.009	0.006	0.020	0.014	-0.016
0.005	0.172	-0.983	-0.024	0.206	-0.978	0.130	0.002	-0.034	-0.004	0.012	0.002	0.044	0.019	0.002	-0.002
0.005	0.172	-0.983	-0.020	0.208	-0.978	0.119	-0.208	0.002	-0.008	0.010	0.002	0.044	0.019	0.002	-0.008
0.040	0.172	-0.999	-0.022	0.210	-0.978	0.087	0.112	-0.043	0.028	0.008	-0.014	0.079	0.019	0.018	-0.002
-0.003	0.133	-0.964	-0.021	0.211	-0.977	0.098	-0.048	-0.036	-0.015	-0.032	0.021	0.037	0.020	0.017	-0.000
-0.003	0.168	-1.019	-0.018	0.214	-0.977	0.136	-0.151	-0.002	-0.018	0.000	-0.035	0.037	0.015	0.039	0.004
0.020	0.157	-0.991	-0.015	0.216	-0.976	0.125	-0.131	-0.023	0.002	-0.014	-0.008	0.060	0.003	0.011	-0.006
0.028	0.141	-0.995	-0.015	0.218	-0.976	0.115	0.016	-0.009	0.010	-0.031	-0.012	0.068	0.012	0.016	-0.006
-0.007	0.149	-0.987	-0.014	0.220	-0.975	0.121	-0.060	0.030	-0.026	-0.025	-0.005	0.033	0.005	0.008	-0.001
-0.007	0.176	-1.003	-0.012	0.222	-0.975	0.121	-0.127	0.038	-0.029	-0.001	-0.021	0.032	0.022	0.024	-0.004
0.032	0.164	-1.015	-0.010	0.225	-0.974	0.132	-0.065	0.026	0.009	-0.015	-0.033	0.069	0.011	0.036	-0.009
0.009	0.164	-0.987	-0.011	0.227	-0.974	0.123	0.006	-0.002	-0.014	-0.017	-0.006	0.045	0.012	0.008	-0.009
0.009	0.191	-0.995	-0.009	0.230	-0.973	0.156	-0.048	-0.024	-0.016	0.008	-0.015	0.045	0.040	0.015	-0.002
0.005	0.168	-0.979	-0.005	0.232	-0.973	0.130	-0.236	-0.003	-0.024	-0.018	0.000	0.041	0.018	0.000	-0.003
0.047	0.172	-0.975	-0.002	0.234	-0.972	0.129	-0.126	0.002	0.016	-0.016	0.004	0.084	0.023	0.004	-0.002
0.036	0.180	-1.007	-0.002	0.237	-0.972	0.140	0.010	-0.024	0.004	-0.011	-0.028	0.073	0.031	0.028	-0.003
0.032	0.187	-0.968	-0.003	0.240	-0.971	0.135	0.075	-0.029	0.001	-0.006	0.010	0.070	0.040	0.011	0.002
0.009	0.191	-1.007	0.004	0.241	-0.971	0.068	-0.384	0.023	-0.029	-0.003	-0.029	0.048	0.045	0.029	0.001
0.036	0.187	-0.987	0.003	0.243	-0.970	0.122	0.057	-0.049	-0.001	-0.009	-0.010	0.077	0.042	0.010	-0.004
0.055	0.203	-0.968	0.007	0.244	-0.970	0.087	-0.178	0.029	0.014	0.005	0.009	0.098	0.058	0.009	0.001
0.017	0.176	-0.999	0.007	0.247	-0.969	0.124	-0.024	0.023	-0.024	-0.024	-0.023	0.061	0.032	0.023	0.003
0.063	0.203	-0.983	0.007	0.249	-0.969	0.105	0.024	-0.002	0.022	0.001	-0.008	0.108	0.059	0.007	-0.006
0.032	0.199	-0.979	0.005	0.250	-0.968	0.102	0.086	0.016	-0.007	-0.005	-0.004	0.079	0.056	0.003	-0.005
-0.010	0.191	-0.999	0.009	0.252	-0.968	0.110	-0.225	0.047	-0.053	-0.015	-0.024	0.038	0.048	0.023	-0.006
0.059	0.195	-0.960	0.006	0.254	-0.967	0.109	0.162	0.004	0.019	-0.013	0.014	0.110	0.053	0.016	-0.006
0.024	0.184	-0.960	0.005	0.256	-0.967	0.101	0.038	0.017	-0.015	-0.026	0.014	0.077	0.041	0.017	-0.012
0.063	0.211	-0.968	0.004	0.257	-0.966	0.070	0.087	0.001	0.025	-0.000	0.006	0.117	0.067	0.008	-0.000
-0.007	0.218	-0.999	0.006	0.259	-0.966	0.086	-0.118	0.008	-0.047	0.006	-0.026	0.050	0.075	0.023	-0.003
0.059	0.218	-0.968	0.004	0.260	-0.966	0.059	0.128	-0.006	0.021	0.005	0.005	0.116	0.075	0.008	-0.004
0.036	0.207	-0.972	0.002	0.262	-0.965	0.102	0.077	0.012	-0.001	-0.008	0.001	0.094	0.063	0.004	-0.007
0.009	0.222	-0.975	0.001	0.264	-0.965	0.114	0.067	0.011	-0.026	0.005	-0.004	0.067	0.078	0.001	-0.003
0.028	0.211	-0.995	-0.001	0.265	-0.964	0.082	0.086	0.044	-0.005	-0.008	-0.024	0.086	0.066	0.019	-0.002
0.020	0.226	-0.987	0.004	0.266	-0.964	0.049	-0.250	0.098	-0.017	0.007	-0.016	0.078	0.081	0.011	-0.002
0.063	0.238	-0.960	0.003	0.267	-0.964	0.067	0.041	0.055	0.026	0.017	0.011	0.119	0.093	0.017	0.004
0.040	0.218	-0.952	0.001	0.268	-0.963	0.081	0.081	0.025	0.004	-0.004	0.018	0.096	0.074	0.025	0.008
0.043	0.222	-0.968	0.000	0.270	-0.963	0.096	0.029	0.036	0.009	-0.001	0.002	0.099	0.078	0.009	0.005
0.059	0.214	-0.972	-0.002	0.272	-0.962	0.084	0.112	0.044	0.027	-0.011	-0.002	0.114	0.070	0.006	0.004
0.001	0.230	-0.979	-0.000	0.273	-0.962	0.050	-0.090	0.075	-0.033	0.004	-0.010	0.056	0.086	0.001	-0.001
0.055	0.230	-0.952	-0.003	0.275	-0.962	0.120	0.165	0.007	0.024	0.002	0.017	0.109	0.086	0.027	-0.003
0.005	0.218	-0.956	-0.004	0.276	-0.961	0.079	0.007	0.053	-0.025	-0.011	0.012	0.058	0.075	0.023	-0.009
0.017	0.238	-0.987	-0.005	0.277	-0.961	0.052	0.061	0.079	-0.012	0.007	-0.020	0.069	0.094	0.009	0.000
0.020	0.245	-0.983	-0.005	0.278	-0.961	0.074	-0.042	0.074	-0.009	0.014	-0.016	0.072	0.103	0.005	-0.008
0.047	0.238	-0.964	-0.008	0.279	-0.960	0.046	0.129	0.094	0.021	0.006	0.003	0.098	0.095	0.015	0.007
-0.003	0.245	-0.979	-0.007	0.278	-0.961	-0.036	-0.080	0.107	-0.030	0.014	-0.012	0.048	0.103	0.001	0.002
0.074	0.265	-0.979	-0.009	0.278	-0.961	-0.031	0.128	0.052	0.049	0.034	-0.012	0.124	0.122	0.001	0.006
0.001	0.214	-0.956	-0.006	0.275	-0.962	-0.140	-0.195	0.100	-0.027	-0.013	0.013	0.051	0.071	0.023	0.001
0.043	0.222	-0.960	-0.009	0.271	-0.962	-0.170	0.153	0.037	0.018	-0.002	0.010	0.093	0.078	0.019	0.003
0.036	0.203	-0.920	-0.009	0.268	-0.964	-0.181	-0.042	0.083	0.010	-0.018	0.050	0.085	0.059	0.058	-0.003
0.013	0.211	-0.972	-0.010	0.263	-0.965	-0.226	0.054	0.074	-0.011	-0.005	0.000	0.062	0.066	0.007	-0.001
0.047	0.207	-0.964	-0.009	0.258	-0.966	-0.277	-0.083	0.110	0.022	-0.003	0.010	0.096	0.062	0.014	-0.000
0.009	0.199	-0.956	-0.011	0.253	-0.968	-0.246	0.068	0.101	-0.015	-0.006	0.019	0.058	0.054	0.022	0.007
0.055	0.199	-0.944	-0.012	0.247	-0.969	-0.284	0.077	0.109	0.033	-0.001	0.032	0.104	0.053	0.034	0.003
0.055	0.211	-0.968	-0.013	0.240	-0.971	-0.353	0.017	0.114	0.034	0.018	0.010	0.105	0.064	0.010	0.003
-0.007	0.176	-0.960	-0.014	0.234	-0.972	-0.297	-0.002	0.123	-0.027	-0.011	0.020	0.043	0.029	0.018	0.007
0.047	0.191	-0.948	-0.018	0.229	-0.973	-0.269	0.221	0.083	0.031	0.010	0.033	0.097	0.044	0.030	0.003
0.020	0.168	-0.964	-0.021	0.222	-0.975	-0.320	0.154	0.108	0.007	-0.007	0.018	0.070	0.020	0.014	0.003
0.020	0.168	-0.964	-0.024	0.216	-0.976	-0.312	0.103	0.106	0.010	-0.000	0.020	0.071	0.019	0.014	0.011
0.055	0.145	-0.932	-0.027	0.209	-0.977	-0.335	0.136	0.101	0.047	-0.017	0.053	0.105	0.004	0.045	0.009
0.028	0.149	-0.944	-0.031	0.203	-0.979	-0.311	0.225	0.094	0.025	-0.007	0.042	0.079	0.001	0.033	0.004
0.017	0.133	-0.944	-0.039	0.197	-0.980	-0.308	0.376	0.094	0.021	-0.016	0.043	0.067	0.016	0.033	0.004
-0.022	0.133	-0.968	-0.039	0.189	-0.981	-0.373	-0.014	0.131	-0.017	-0.008	0.021	0.029	0.017	0.009	-0.006
0.017	0.106	-0.924	-0.045	0.182	-0.982	-0.375	0.283	0.134	0.027	-0.028	0.065	0.068	0.044	0.052	-0.006
-0.022	0.118	-0.944	-0.047	0.173	-0.984	-0.402	0.110	0.135	-0.009	-0.008	0.047	0.029	0.032	0.032	-0.011
0.005	0.102	-0.956	-0.050	0.165	-0.985	-0.415	0.143	0.114	0.021	-0.015	0.037	0.056	0.048	0.020	-0.016
-0.014	0.083	-0.920	-0.058	0.157	-0.986	-0.387	0.363	0.095	0.009	-0.027	0.073	0.037	0.068	0.055	-0.010
-0.053	0.079	-0.916	-0.059	0.149	-0.987	-0.368	0.041	0.145	-0.028	-0.023	0.078	0.001	0.072	0.059	-0.002
0.043	0.083	-0.893	-0.066	0.143	-0.988	-0.325	0.337	0.060	0.074	-0.012	0.102	0.096	0.069	0.083	-0.014
-0.003	0.075	-0.944	-0.077	0.136	-0.988	-0.334	0.591	0.006	0.039	-0.013	0.051	0.049	0.077	0.031	-0.016
-0.099	0.083	-0.983	-0.080	0.128	-0.989	-0.390	0.123	0.101	-0.054	0.002	0.013	0.046	0.070	0.008	-0.015
-0.060	0.087	-0.948	-0.083	0.121	-0.989	-0.323	0.133	0.044	-0.013	0.013	0.049	0.008	0.066	0.027	-0.022
-0.076	0.048	-0.932	-0.084	0.115	-0.990	-0.336	0.093	0.060	-0.027	-0.019	0.065	0.023	0.105	0.042	-0.033
-0.033	0.048	-0.924	-0.095	0.109	-0.989	-0.265	0.537	0.026	0.026	-0.013	0.073	0.019	0.105	0.050	-0.032
-0.083	0.041	-0.944	-0.098	0.104	-0.990	-0.268	0.125	0.037	-0.021	-0.015	0.054	0.031	0.114	0.030	-0.026
-0.103	0.048	-0.964	-0.099	0.099	-0.990	-0.221	0.087	0.049	-0.039	-0.003	0.034	0.050	0.106	0.010	-0.020
-0.049	0.048	-0.956	-0.103	0.095	-0.990	-0.197	0.166	0.052	0.018	0.001	0.043	0.004	0.107	0.018	-0.023
-0.064	0.029	-0.948	-0.103	0.090	-0.991	-0.222	-0.006	0.098	0.003	-0.013	0.051	0.011	0.126	0.026	-0.010
-0.076	0.029	-0.960	-0.107	0.087	-0.990	-0.135	0.209	0.031	-0.005	-0.011	0.039	0.022	0.127	0.014	-0.000
-0.022	0.037	-0.936	-0.111	0.084	-0.990	-0.136	0.222	0.014	0.053	-0.000	0.062	0.032	0.119	0.037	0.003
-0.060	0.037	-0.952	-0.114	0.083	-0.990	-0.058	0.176	-0.004	0.018	0.001	0.046	0.006	0.120	0.021	0.004
-0.060	0.021	-0.983	-0.120	0.081	-0.989	-0.075	0.290	-0.028	0.023	-0.013	0.014	0.006	0.135	0.011	0.006
-0.080	-0.002	-0.964	-0.120	0.081	-0.989	-0.005	0.034	-0.004	0.005	-0.036	0.034	0.025	0.159	0.009	-0.000
-0.080	0.017	-0.956	-0.122	0.081	-0.989	0.005	0.102	-0.017	0.007	-0.016	0.042	0.025	0.140	0.017	-0.004
-0.080	0.017	-0.956	-0.126	0.082	-0.989	0.041	0.215	-0.066	0.011	-0.017	0.041	0.024	0.140	0.017	-0.006
-0.099	0.025	-0.964	-0.126	0.082	-0.989	0.001	0.001	-0.030	-0.009	-0.009	0.033	0.044	0.132	0.008	-0.008
-0.072	0.017	-0.960	-0.129	0.083	-0.988	0.078	0.180	-0.021	0.021	-0.019	0.037	0.016	0.140	0.012	-0.004
-0.110	0.041	-0.987	-0.132	0.084	-0.988	0.067	0.140	-0.040	-0.014	0.003	0.008	0.054	0.117	0.015	-0.008
-0.087	0.017	-0.987	-0.137	0.087	-0.987	0.116	0.246	-0.052	0.013	-0.022	0.008	0.031	0.140	0.016	-0.002
-0.122	0.025	-0.991	-0.137	0.088	-0.987	0.090	0.026	-0.052	-0.021	-0.016	0.004	0.066	0.132	0.020	-0.006
-0.083	0.017	-0.964	-0.141	0.091	-0.986	0.129	0.211	-0.034	0.022	-0.026	0.030	0.027	0.140	0.008	0.001
-0.122	0.052	-1.003	-0.141	0.094	-0.986	0.147	0.019	-0.032	-0.017	0.006	-0.009	0.065	0.105	0.032	-0.005
-0.083	0.056	-0.979	-0.145	0.096	-0.985	0.119	0.191	-0.046	0.025	0.007	0.013	0.026	0.101	0.009	-0.001
-0.122	0.041	-0.952	-0.147	0.100	-0.984	0.188	0.143	-0.069	-0.010	-0.012	0.040	0.064	0.117	0.019	-0.006
-0.110	0.041	-0.987	-0.151	0.103	-0.983	0.138	0.178	-0.082	0.004	-0.015	0.004	0.052	0.116	0.017	-0.001
-0.126	0.037	-0.968	-0.153	0.105	-0.983	0.143	0.128	-0.097	-0.009	-0.021	0.023	0.067	0.120	0.003	-0.008
-0.103	0.025	-0.979	-0.155	0.108	-0.982	0.134	0.124	-0.067	0.017	-0.036	0.011	0.043	0.131	0.010	-0.002
-0.130	0.044	-0.960	-0.156	0.110	-0.982	0.106	0.082	-0.058	-0.008	-0.018	0.029	0.070	0.112	0.010	-0.003
-0.107	0.064	-0.968	-0.160	0.114	-0.981	0.193	0.189	-0.111	0.017	-0.002	0.020	0.047	0.092	0.002	0.002
-0.126	0.052	-0.979	-0.164	0.118	-0.979	0.164	0.225	-0.116	0.001	-0.018	0.007	0.065	0.104	0.010	-0.007
-0.118	0.072	-0.983	-0.165	0.121	-0.979	0.159	0.088	-0.098	0.010	-0.002	0.003	0.057	0.084	0.014	-0.003
-0.160	0.052	-0.972	-0.168	0.124	-0.978	0.161	0.145	-0.087	-0.030	-0.025	0.013	0.099	0.103	0.002	-0.005
-0.118	0.064	-0.956	-0.169	0.127	-0.977	0.137	0.060	-0.098	0.013	-0.016	0.028	0.056	0.092	0.013	-0.007
-0.130	0.064	-0.972	-0.170	0.130	-0.977	0.160	0.110	-0.123	0.004	-0.019	0.012	0.067	0.091	0.003	-0.007
-0.141	0.079	-0.968	-0.171	0.132	-0.976	0.100	0.061	-0.081	-0.007	-0.006	0.015	0.078	0.076	0.001	-0.000
-0.114	0.072	-0.948	-0.173	0.135	-0.976	0.110	0.102	-0.091	0.021	-0.016	0.034	0.050	0.083	0.021	0.002
-0.133	0.083	-0.975	-0.172	0.137	-0.975	0.125	-0.008	-0.071	0.002	-0.006	0.005	0.068	0.071	0.007	0.002
-0.122	0.091	-0.972	-0.175	0.140	-0.975	0.158	0.158	-0.078	0.016	-0.002	0.008	0.056	0.063	0.004	0.005
-0.137	0.083	-0.972	-0.178	0.143	-0.974	0.128	0.172	-0.063	0.003	-0.012	0.006	0.071	0.071	0.004	0.002
-0.133	0.075	-0.968	-0.179	0.144	-0.973	0.088	0.068	-0.030	0.008	-0.021	0.009	0.066	0.078	0.000	0.001
-0.145	0.056	-0.956	-0.180	0.146	-0.973	0.099	0.043	-0.042	-0.003	-0.042	0.020	0.077	0.097	0.012	-0.001
-0.145	0.083	-0.968	-0.182	0.148	-0.972	0.097	0.133	-0.040	-0.000	-0.016	0.007	0.077	0.070	0.000	-0.004
-0.145	0.083	-0.968	-0.185	0.151	-0.971	0.147	0.161	-0.048	0.003	-0.018	0.006	0.076	0.070	0.001	-0.009
-0.160	0.095	-0.956	-0.187	0.154	-0.970	0.167	0.103	-0.059	-0.011	-0.010	0.016	0.091	0.058	0.011	-0.011
-0.172	0.114	-0.975	-0.189	0.158	-0.969	0.167	0.104	-0.071	-0.021	0.006	-0.005	0.101	0.038	0.009	-0.017
-0.176	0.099	-0.979	-0.189	0.161	-0.969	0.164	0.058	-0.100	-0.024	-0.012	-0.010	0.104	0.053	0.013	-0.017
-0.187	0.087	-0.968	-0.190	0.164	-0.968	0.135	0.064	-0.084	-0.035	-0.026	0.001	0.115	0.064	0.001	-0.013
-0.153	0.087	-0.960	-0.193	0.167	-0.967	0.180	0.133	-0.088	0.002	-0.030	0.008	0.079	0.064	0.007	-0.003
-0.160	0.060	-0.991	-0.195	0.169	-0.966	0.103	0.124	-0.089	-0.004	-0.059	-0.025	0.086	0.091	0.025	0.002
-0.137	0.079	-0.995	-0.199	0.171	-0.965	0.077	0.273	-0.100	0.024	-0.041	-0.030	0.062	0.071	0.029	0.011
-0.187	0.095	-1.031	-0.204	0.170	-0.964	-0.052	0.256	-0.057	-0.021	-0.024	-0.067	0.111	0.055	0.065	0.023
-0.180	0.110	-1.035	-0.208	0.170	-0.963	0.013	0.237	0.006	-0.009	-0.008	-0.072	0.102	0.040	0.069	0.048
-0.141	0.102	-1.042	-0.214	0.170	-0.962	0.037	0.290	0.038	0.035	-0.016	-0.081	0.063	0.047	0.077	0.058
-0.072	0.114	-1.027	-0.225	0.173	-0.959	0.148	0.574	0.044	0.115	-0.007	-0.069	0.007	0.035	0.061	0.068
-0.133	0.099	-1.031	-0.235	0.176	-0.956	0.235	0.543	0.120	0.064	-0.026	-0.076	0.053	0.051	0.065	0.050
-0.176	0.129	-1.023	-0.245	0.183	-0.952	0.403	0.489	0.193	0.031	-0.002	-0.072	0.095	0.019	0.057	0.016
-0.299	0.164	-0.964	-0.250	0.191	-0.949	0.479	0.203	0.250	-0.087	0.026	-0.016	0.217	0.016	0.002	-0.019
-0.322	0.199	-0.912	-0.251	0.200	-0.947	0.531	-0.001	0.245	-0.109	0.052	0.033	0.239	0.051	0.053	-0.037
-0.249	0.203	-0.897	-0.254	0.208	-0.945	0.462	0.140	0.173	-0.032	0.048	0.046	0.165	0.055	0.069	-0.044
-0.218	0.222	-0.916	-0.258	0.214	-0.942	0.360	0.196	0.089	0.002	0.061	0.024	0.133	0.074	0.049	-0.023
-0.203	0.218	-0.932	-0.260	0.219	-0.940	0.296	0.079	0.076	0.020	0.052	0.007	0.117	0.071	0.033	0.018
-0.187	0.226	-0.932	-0.260	0.224	-0.939	0.271	0.007	0.110	0.035	0.055	0.005	0.101	0.079	0.033	0.052
-0.141	0.226	-0.999	-0.259	0.228	-0.939	0.276	-0.103	0.160	0.080	0.051	-0.062	0.054	0.080	0.034	0.085
-0.118	0.249	-1.027	-0.256	0.234	-0.938	0.349	-0.150	0.155	0.101	0.068	-0.090	0.030	0.103	0.061	0.125
-0.083	0.269	-1.050	-0.255	0.240	-0.937	0.345	-0.055	0.067	0.134	0.081	-0.115	0.006	0.123	0.085	0.159
-0.033	0.261	-1.078	-0.254	0.246	-0.935	0.310	-0.003	-0.052	0.183	0.067	-0.144	0.057	0.116	0.113	0.179
-0.057	0.238	-1.102	-0.247	0.251	-0.936	0.246	-0.304	-0.063	0.153	0.039	-0.167	0.034	0.094	0.136	0.193
-0.037	0.184	-1.070	-0.239	0.255	-0.937	0.217	-0.396	-0.061	0.164	-0.019	-0.134	0.054	0.040	0.105	0.190
-0.037	0.184	-1.070	-0.234	0.259	-0.937	0.220	-0.187	-0.112	0.160	-0.024	-0.134	0.055	0.040	0.105	0.184
-0.064	0.187	-1.046	-0.224	0.264	-0.938	0.238	-0.486	-0.052	0.123	-0.024	-0.109	0.029	0.045	0.081	0.174
-0.010	0.160	-1.023	-0.218	0.270	-0.938	0.341	-0.286	-0.034	0.170	-0.057	-0.085	0.085	0.018	0.058	0.164
-0.057	0.157	-1.050	-0.211	0.275	-0.938	0.314	-0.337	0.006	0.117	-0.067	-0.113	0.040	0.014	0.086	0.154
-0.041	0.160	-1.023	-0.207	0.281	-0.937	0.315	-0.195	0.048	0.129	-0.068	-0.086	0.057	0.018	0.059	0.163
-0.026	0.153	-0.979	-0.200	0.285	-0.937	0.296	-0.400	0.101	0.137	-0.081	-0.042	0.074	0.010	0.016	0.136
0.020	0.218	-1.011	-0.202	0.290	-0.935	0.277	0.157	0.018	0.185	-0.020	-0.076	0.121	0.076	0.048	0.137
-0.118	0.214	-0.983	-0.194	0.294	-0.936	0.237	-0.458	0.112	0.039	-0.027	-0.048	0.016	0.071	0.020	0.115
0.001	0.257	-0.944	-0.195	0.298	-0.934	0.193	0.089	-0.004	0.159	0.011	-0.009	0.104	0.113	0.019	0.104
-0.114	0.257	-0.944	-0.189	0.300	-0.935	0.140	-0.316	0.003	0.038	0.009	-0.009	0.010	0.112	0.019	0.073
-0.060	0.276	-0.944	-0.188	0.302	-0.934	0.109	-0.011	-0.079	0.090	0.026	-0.009	0.044	0.130	0.020	0.076
-0.130	0.253	-1.007	-0.183	0.303	-0.935	-0.000	-0.239	-0.090	0.016	0.002	-0.071	0.024	0.106	0.043	0.050
-0.080	0.234	-0.956	-0.183	0.303	-0.935	0.015	0.045	-0.091	0.066	-0.017	-0.020	0.026	0.086	0.009	0.045
-0.130	0.222	-0.952	-0.182	0.305	-0.935	0.095	-0.024	-0.033	0.015	-0.031	-0.016	0.023	0.074	0.013	0.030
-0.141	0.238	-0.987	-0.179	0.307	-0.935	0.099	-0.145	-0.062	-0.000	-0.017	-0.052	0.034	0.089	0.022	0.015
-0.153	0.300	-1.007	-0.176	0.307	-0.935	0.035	-0.133	-0.060	-0.015	0.044	-0.071	0.045	0.151	0.041	0.007
-0.180	0.280	-0.952	-0.170	0.308	-0.936	0.021	-0.281	-0.057	-0.047	0.024	-0.015	0.071	0.131	0.014	0.008
-0.110	0.288	-0.968	-0.166	0.307	-0.937	-0.060	-0.185	-0.115	0.017	0.032	-0.029	0.001	0.139	0.002	0.013
-0.114	0.311	-0.983	-0.164	0.307	-0.937	-0.006	-0.054	-0.111	0.011	0.055	-0.044	0.005	0.162	0.017	0.009
-0.087	0.300	-0.972	-0.158	0.305	-0.939	-0.128	-0.261	-0.100	0.033	0.046	-0.031	0.023	0.150	0.006	0.024
-0.141	0.311	-0.987	-0.154	0.303	-0.941	-0.152	-0.172	-0.177	-0.025	0.060	-0.045	0.031	0.161	0.022	0.014
-0.068	0.265	-0.932	-0.150	0.303	-0.941	-0.038	-0.145	-0.184	0.043	0.014	0.012	0.043	0.114	0.034	0.003
-0.133	0.257	-0.936	-0.149	0.300	-0.942	-0.133	-0.016	-0.184	-0.023	0.008	0.009	0.022	0.105	0.030	-0.015
-0.126	0.230	-0.924	-0.143	0.297	-0.944	-0.172	-0.255	-0.114	-0.021	-0.016	0.023	0.013	0.078	0.042	-0.012
-0.149	0.222	-0.944	-0.136	0.293	-0.946	-0.207	-0.336	-0.069	-0.051	-0.019	0.005	0.035	0.069	0.022	-0.024
-0.076	0.222	-0.912	-0.133	0.291	-0.947	-0.147	-0.125	-0.066	0.019	-0.016	0.038	0.039	0.068	0.054	-0.017
-0.103	0.218	-0.912	-0.132	0.287	-0.949	-0.199	-0.074	-0.042	-0.010	-0.016	0.040	0.012	0.063	0.054	-0.020
-0.083	0.242	-0.956	-0.132	0.285	-0.950	-0.120	0.026	-0.040	0.009	0.009	-0.003	0.033	0.085	0.010	-0.014
-0.137	0.257	-0.956	-0.131	0.282	-0.950	-0.113	-0.064	-0.014	-0.046	0.027	-0.002	0.020	0.099	0.011	-0.018
-0.118	0.214	-0.960	-0.132	0.280	-0.951	-0.137	0.089	-0.001	-0.025	-0.013	-0.005	0.000	0.055	0.007	-0.013
-0.099	0.234	-0.952	-0.126	0.279	-0.952	-0.019	-0.331	0.037	-0.012	0.007	0.004	0.020	0.073	0.015	-0.006
-0.080	0.222	-0.960	-0.122	0.278	-0.953	-0.043	-0.238	0.071	0.003	-0.003	-0.003	0.040	0.060	0.007	-0.000
-0.030	0.199	-0.944	-0.122	0.276	-0.953	-0.065	0.003	0.069	0.053	-0.025	0.014	0.091	0.036	0.023	0.013
-0.087	0.245	-0.940	-0.119	0.273	-0.955	-0.137	-0.201	0.130	-0.008	0.024	0.020	0.033	0.081	0.027	0.023
-0.014	0.238	-0.912	-0.119	0.271	-0.955	-0.119	-0.008	0.039	0.065	0.019	0.048	0.107	0.072	0.054	0.021
-0.033	0.222	-0.940	-0.122	0.268	-0.956	-0.124	0.175	0.010	0.049	0.006	0.021	0.088	0.055	0.027	0.021
-0.095	0.207	-0.975	-0.121	0.265	-0.956	-0.141	-0.026	0.029	-0.014	-0.007	-0.013	0.027	0.039	0.009	0.022
-0.033	0.199	-0.956	-0.124	0.262	-0.957	-0.172	0.159	-0.015	0.050	-0.011	0.007	0.089	0.030	0.011	0.009
-0.083	0.222	-0.936	-0.125	0.259	-0.958	-0.158	0.071	-0.011	0.001	0.015	0.028	0.040	0.052	0.030	0.004
-0.103	0.199	-0.964	-0.123	0.255	-0.959	-0.174	-0.093	-0.012	-0.020	-0.005	0.002	0.021	0.028	0.003	0.002
-0.072	0.211	-0.979	-0.121	0.251	-0.960	-0.245	-0.090	-0.013	0.009	0.012	-0.013	0.052	0.038	0.013	-0.005
-0.091	0.199	-0.936	-0.123	0.246	-0.961	-0.225	0.077	-0.030	-0.010	0.005	0.032	0.034	0.025	0.030	-0.007
-0.064	0.176	-0.952	-0.121	0.241	-0.963	-0.259	-0.054	0.011	0.016	-0.013	0.018	0.061	0.001	0.014	0.004
-0.087	0.168	-0.932	-0.123	0.237	-0.964	-0.212	0.085	-0.043	-0.006	-0.017	0.039	0.039	0.008	0.034	-0.005
-0.030	0.184	-0.932	-0.125	0.231	-0.965	-0.303	0.122	-0.014	0.054	0.005	0.040	0.096	0.006	0.034	0.001
-0.103	0.168	-0.936	-0.126	0.227	-0.966	-0.204	0.042	-0.008	-0.019	-0.006	0.037	0.024	0.010	0.030	0.006
-0.060	0.168	-0.936	-0.125	0.224	-0.967	-0.171	-0.026	0.005	0.022	-0.003	0.038	0.066	0.011	0.030	0.013
-0.045	0.168	-0.956	-0.129	0.220	-0.967	-0.186	0.206	0.002	0.042	0.001	0.019	0.082	0.012	0.010	-0.002
-0.060	0.153	-0.952	-0.132	0.216	-0.967	-0.165	0.164	0.011	0.029	-0.011	0.024	0.067	0.029	0.014	0.009
-0.130	0.145	-0.968	-0.132	0.214	-0.968	-0.122	0.035	0.002	-0.039	-0.016	0.009	0.003	0.038	0.002	0.007
-0.053	0.149	-0.948	-0.131	0.211	-0.969	-0.154	-0.085	0.039	0.036	-0.008	0.029	0.074	0.035	0.017	-0.001
-0.080	0.160	-0.952	-0.132	0.208	-0.969	-0.105	0.081	0.045	0.010	0.005	0.026	0.047	0.025	0.013	-0.006
-0.091	0.149	-0.952	-0.135	0.207	-0.969	-0.042	0.147	0.040	0.001	-0.005	0.026	0.036	0.037	0.013	0.001
-0.087	0.114	-0.940	-0.136	0.205	-0.969	-0.108	0.047	0.064	0.006	-0.037	0.038	0.040	0.073	0.024	-0.002
-0.087	0.114	-0.940	-0.141	0.204	-0.969	-0.018	0.233	0.047	0.010	-0.037	0.038	0.039	0.074	0.024	-0.001
-0.091	0.137	-0.975	-0.143	0.203	-0.969	-0.061	0.111	0.061	0.008	-0.012	0.003	0.036	0.052	0.011	-0.004
-0.076	0.095	-0.920	-0.147	0.201	-0.969	-0.072	0.210	0.046	0.028	-0.053	0.058	0.051	0.095	0.043	-0.005
-0.118	0.099	-0.940	-0.150	0.199	-0.969	-0.065	0.119	0.070	-0.012	-0.047	0.039	0.008	0.092	0.024	-0.006
-0.107	0.095	-0.940	-0.153	0.197	-0.968	-0.090	0.146	0.115	0.002	-0.048	0.039	0.020	0.097	0.023	-0.006
-0.114	0.118	-0.972	-0.156	0.194	-0.968	-0.088	0.132	0.095	-0.003	-0.023	0.007	0.012	0.075	0.008	-0.013
-0.095	0.106	-0.936	-0.159	0.193	-0.968	-0.059	0.155	0.078	0.019	-0.033	0.043	0.031	0.087	0.027	-0.003
-0.137	0.133	-0.956	-0.161	0.191	-0.968	-0.060	0.081	0.084	-0.022	-0.004	0.024	0.011	0.061	0.007	-0.003
-0.080	0.110	-0.948	-0.167	0.190	-0.967	-0.051	0.336	0.059	0.042	-0.025	0.031	0.047	0.085	0.015	-0.005
-0.141	0.091	-0.983	-0.171	0.188	-0.967	-0.048	0.181	0.078	-0.016	-0.043	-0.004	0.015	0.105	0.021	-0.009
-0.137	0.106	-0.956	-0.175	0.187	-0.967	-0.044	0.202	0.094	-0.008	-0.026	0.023	0.011	0.091	0.007	-0.003
-0.141	0.095	-0.964	-0.175	0.186	-0.967	-0.010	0.013	0.083	-0.012	-0.037	0.016	0.015	0.103	0.001	-0.014
-0.118	0.114	-0.948	-0.177	0.186	-0.966	-0.004	0.095	0.093	0.013	-0.017	0.031	0.008	0.084	0.014	-0.008
-0.153	0.118	-0.968	-0.175	0.185	-0.967	0.018	-0.156	0.090	-0.025	-0.013	0.012	0.027	0.081	0.006	-0.001
-0.095	0.099	-0.940	-0.177	0.185	-0.967	0.010	0.137	0.084	0.035	-0.032	0.039	0.030	0.101	0.022	0.009
-0.103	0.095	-0.952	-0.179	0.185	-0.966	0.047	0.051	0.095	0.028	-0.037	0.027	0.023	0.105	0.010	0.005
-0.091	0.102	-0.956	-0.182	0.186	-0.966	0.045	0.187	0.104	0.044	-0.029	0.023	0.034	0.098	0.006	0.011
-0.157	0.102	-0.983	-0.183	0.186	-0.965	0.041	0.017	0.140	-0.021	-0.029	-0.005	0.032	0.099	0.022	0.009
-0.126	0.106	-0.952	-0.186	0.188	-0.964	0.133	0.127	0.106	0.012	-0.028	0.026	0.001	0.096	0.009	0.007
-0.114	0.114	-0.940	-0.189	0.190	-0.963	0.149	0.151	0.102	0.027	-0.023	0.037	0.010	0.089	0.021	-0.003
-0.130	0.102	-0.952	-0.192	0.192	-0.962	0.155	0.142	0.092	0.014	-0.037	0.024	0.005	0.101	0.009	0.002
-0.164	0.083	-0.975	-0.193	0.193	-0.962	0.073	0.033	0.124	-0.019	-0.056	0.000	0.040	0.121	0.015	-0.002
-0.141	0.118	-0.979	-0.195	0.194	-0.962	0.053	0.095	0.074	0.006	-0.022	-0.004	0.018	0.086	0.019	-0.008
-0.149	0.114	-0.940	-0.193	0.194	-0.962	0.056	-0.112	0.087	-0.004	-0.026	0.036	0.026	0.091	0.021	-0.013
-0.160	0.122	-0.956	-0.196	0.196	-0.961	0.103	0.185	0.034	-0.012	-0.020	0.019	0.038	0.084	0.005	-0.013
-0.168	0.122	-0.972	-0.195	0.196	-0.961	0.066	-0.089	0.061	-0.021	-0.021	0.004	0.046	0.084	0.011	-0.020
-0.168	0.122	-0.972	-0.197	0.199	-0.960	0.141	0.117	0.042	-0.019	-0.023	0.003	0.046	0.085	0.010	-0.018
-0.172	0.114	-0.960	-0.197	0.200	-0.960	0.077	-0.013	0.065	-0.023	-0.032	0.015	0.050	0.093	0.002	-0.016
-0.153	0.114	-0.960	-0.198	0.202	-0.959	0.113	0.052	0.020	-0.003	-0.033	0.015	0.031	0.094	0.002	-0.016
-0.153	0.149	-0.952	-0.200	0.204	-0.958	0.128	0.094	-0.001	-0.001	-0.001	0.022	0.032	0.060	0.010	-0.013
-0.172	0.129	-0.972	-0.200	0.205	-0.958	0.074	0.036	0.006	-0.020	-0.022	0.002	0.052	0.080	0.010	-0.010
-0.149	0.145	-0.956	-0.200	0.208	-0.958	0.136	-0.041	-0.009	0.002	-0.009	0.018	0.029	0.065	0.006	-0.002
-0.153	0.153	-0.956	-0.196	0.211	-0.958	0.174	-0.158	0.016	-0.005	-0.004	0.018	0.032	0.058	0.005	0.005
-0.103	0.129	-0.944	-0.198	0.213	-0.957	0.137	0.105	-0.015	0.047	-0.030	0.029	0.018	0.082	0.016	0.001
-0.126	0.168	-0.964	-0.202	0.218	-0.955	0.261	0.205	-0.039	0.027	0.003	0.007	0.006	0.044	0.004	-0.000
-0.187	0.141	-0.960	-0.202	0.224	-0.954	0.297	0.010	-0.006	-0.035	-0.030	0.010	0.069	0.072	0.001	-0.001
-0.172	0.164	-0.983	-0.204	0.228	-0.952	0.245	0.097	0.002	-0.018	-0.011	-0.015	0.054	0.049	0.023	-0.008
-0.176	0.149	-0.979	-0.205	0.234	-0.951	0.314	0.045	0.047	-0.021	-0.032	-0.013	0.058	0.065	0.018	-0.005
-0.164	0.141	-0.987	-0.204	0.237	-0.950	0.226	-0.058	0.129	-0.010	-0.043	-0.021	0.048	0.074	0.026	-0.000
-0.122	0.129	-0.975	-0.206	0.242	-0.948	0.280	0.090	0.119	0.035	-0.059	-0.011	0.006	0.086	0.013	0.007
-0.176	0.091	-0.979	-0.207	0.244	-0.947	0.184	0.032	0.170	-0.017	-0.100	-0.016	0.061	0.126	0.017	0.016
-0.137	0.110	-0.975	-0.210	0.247	-0.946	0.217	0.107	0.172	0.024	-0.083	-0.013	0.023	0.107	0.012	0.027
-0.141	0.091	-0.979	-0.214	0.248	-0.945	0.125	0.167	0.219	0.024	-0.104	-0.018	0.028	0.127	0.016	0.032
-0.122	0.129	-0.983	-0.221	0.249	-0.943	0.140	0.323	0.253	0.051	-0.066	-0.024	0.009	0.089	0.020	0.047
-0.122	0.091	-0.979	-0.229	0.251	-0.941	0.184	0.362	0.292	0.059	-0.107	-0.022	0.010	0.128	0.016	0.055
-0.122	0.126	-0.960	-0.239	0.255	-0.937	0.340	0.428	0.362	0.068	-0.076	-0.006	0.010	0.094	0.003	0.059
-0.133	0.118	-0.948	-0.252	0.262	-0.932	0.473	0.622	0.333	0.070	-0.091	0.000	0.022	0.102	0.015	0.031
-0.157	0.172	-0.928	-0.261	0.271	-0.927	0.597	0.423	0.369	0.056	-0.046	0.015	0.045	0.048	0.035	0.004
-0.291	0.172	-0.889	-0.269	0.282	-0.921	0.702	0.339	0.330	-0.070	-0.056	0.049	0.181	0.048	0.074	-0.020
-0.291	0.207	-0.889	-0.275	0.292	-0.916	0.659	0.197	0.350	-0.064	-0.031	0.044	0.181	0.013	0.074	-0.039
-0.276	0.214	-0.877	-0.282	0.301	-0.911	0.636	0.262	0.362	-0.042	-0.033	0.050	0.166	0.006	0.085	-0.049
-0.268	0.226	-0.905	-0.287	0.309	-0.907	0.578	0.139	0.398	-0.029	-0.029	0.018	0.159	0.006	0.058	-0.022
-0.237	0.284	-0.897	-0.292	0.316	-0.903	0.526	0.141	0.425	0.007	0.022	0.022	0.128	0.063	0.066	0.008
-0.195	0.404	-0.940	-0.294	0.323	-0.899	0.510	-0.008	0.427	0.051	0.135	-0.024	0.087	0.183	0.022	0.048
-0.187	0.431	-0.972	-0.295	0.327	-0.898	0.357	-0.076	0.411	0.060	0.158	-0.058	0.079	0.210	0.009	0.089
-0.122	0.477	-1.007	-0.294	0.330	-0.897	0.218	-0.124	0.260	0.124	0.202	-0.094	0.015	0.256	0.044	0.127
-0.107	0.412	-1.039	-0.293	0.328	-0.898	-0.063	-0.116	0.208	0.138	0.138	-0.124	0.001	0.190	0.076	0.142
-0.091	0.396	-1.062	-0.292	0.325	-0.899	-0.131	-0.018	0.093	0.153	0.125	-0.147	0.015	0.175	0.099	0.159
-0.149	0.334	-1.062	-0.287	0.320	-0.903	-0.247	-0.291	0.057	0.090	0.068	-0.143	0.043	0.113	0.099	0.164
-0.103	0.311	-1.050	-0.278	0.318	-0.906	-0.146	-0.426	-0.024	0.128	0.048	-0.128	0.003	0.090	0.087	0.161
-0.060	0.261	-0.987	-0.272	0.316	-0.909	-0.077	-0.295	-0.049	0.164	-0.001	-0.063	0.045	0.039	0.024	0.149
-0.083	0.226	-1.015	-0.265	0.315	-0.911	-0.068	-0.365	-0.025	0.133	-0.034	-0.087	0.022	0.004	0.052	0.147
-0.083	0.222	-0.972	-0.258	0.316	-0.913	0.045	-0.315	-0.038	0.126	-0.039	-0.042	0.021	0.000	0.008	0.140
-0.091	0.207	-0.983	-0.251	0.315	-0.915	0.007	-0.373	0.040	0.112	-0.054	-0.052	0.013	0.015	0.020	0.127
-0.072	0.218	-0.952	-0.248	0.316	-0.916	0.078	-0.151	0.041	0.128	-0.043	-0.020	0.032	0.004	0.011	0.123
-0.087	0.234	-0.960	-0.242	0.318	-0.917	0.132	-0.315	0.043	0.107	-0.029	-0.027	0.016	0.012	0.004	0.111
-0.057	0.242	-0.948	-0.244	0.321	-0.915	0.185	0.117	-0.006	0.139	-0.025	-0.016	0.046	0.020	0.015	0.111
-0.126	0.284	-0.944	-0.245	0.326	-0.913	0.250	0.054	0.015	0.070	0.014	-0.014	0.023	0.062	0.020	0.095
-0.080	0.323	-0.972	-0.246	0.329	-0.912	0.172	0.086	-0.008	0.118	0.049	-0.042	0.022	0.101	0.008	0.086
-0.160	0.303	-0.948	-0.246	0.333	-0.910	0.226	0.061	-0.026	0.038	0.026	-0.020	0.059	0.081	0.015	0.066
-0.149	0.323	-0.975	-0.247	0.335	-0.909	0.111	0.061	-0.047	0.050	0.043	-0.048	0.049	0.100	0.012	0.059
-0.168	0.330	-0.940	-0.248	0.339	-0.908	0.171	0.092	-0.087	0.031	0.047	-0.014	0.069	0.108	0.023	0.039
-0.172	0.334	-0.952	-0.247	0.342	-0.906	0.178	0.033	-0.099	0.027	0.048	-0.027	0.073	0.112	0.011	0.030
-0.183	0.323	-0.968	-0.245	0.344	-0.907	0.056	-0.114	-0.079	0.013	0.035	-0.042	0.085	0.100	0.005	0.018
-0.199	0.323	-0.936	-0.240	0.345	-0.907	0.033	-0.189	-0.141	-0.007	0.034	-0.010	0.102	0.100	0.027	0.014
-0.191	0.342	-0.940	-0.235	0.346	-0.908	0.015	-0.183	-0.245	-0.004	0.051	-0.012	0.095	0.119	0.023	0.007
-0.183	0.369	-0.968	-0.231	0.348	-0.909	0.021	-0.128	-0.257	-0.001	0.077	-0.039	0.088	0.146	0.005	0.002
-0.183	0.369	-0.940	-0.226	0.347	-0.910	-0.127	-0.150	-0.280	-0.006	0.078	-0.010	0.088	0.145	0.023	0.006
-0.187	0.350	-0.964	-0.224	0.346	-0.911	-0.127	0.025	-0.308	-0.011	0.060	-0.032	0.093	0.125	0.001	0.009
-0.157	0.307	-0.944	-0.219	0.342	-0.914	-0.273	-0.132	-0.296	0.015	0.021	-0.010	0.062	0.083	0.019	0.005
-0.157	0.307	-0.944	-0.220	0.339	-0.915	-0.222	0.151	-0.319	0.015	0.024	-0.008	0.063	0.082	0.019	-0.002
-0.168	0.265	-0.916	-0.215	0.336	-0.917	-0.281	-0.115	-0.321	-0.001	-0.015	0.022	0.075	0.039	0.046	-0.006
-0.207	0.276	-0.952	-0.212	0.332	-0.919	-0.278	-0.087	-0.310	-0.043	0.001	-0.011	0.114	0.050	0.010	-0.013
-0.172	0.257	-0.924	-0.207	0.328	-0.922	-0.240	-0.152	-0.300	-0.013	-0.015	0.019	0.080	0.030	0.038	-0.018
-0.168	0.261	-0.928	-0.204	0.324	-0.924	-0.269	-0.032	-0.263	-0.012	-0.007	0.018	0.077	0.034	0.034	-0.023
-0.153	0.272	-0.916	-0.201	0.322	-0.925	-0.187	-0.081	-0.271	0.000	0.007	0.031	0.062	0.045	0.045	-0.020
-0.180	0.242	-0.932	-0.196	0.318	-0.927	-0.209	-0.166	-0.219	-0.031	-0.021	0.018	0.089	0.013	0.029	-0.014
-0.172	0.296	-0.964	-0.193	0.316	-0.929	-0.149	-0.088	-0.209	-0.027	0.036	-0.012	0.082	0.066	0.002	-0.018
-0.122	0.261	-0.936	-0.191	0.315	-0.929	-0.090	-0.024	-0.201	0.022	0.002	0.016	0.033	0.031	0.025	-0.012
-0.180	0.238	-0.952	-0.187	0.312	-0.932	-0.185	-0.218	-0.109	-0.041	-0.018	0.003	0.091	0.007	0.009	-0.014
-0.110	0.272	-0.944	-0.185	0.312	-0.932	-0.037	-0.027	-0.162	0.027	0.017	0.011	0.023	0.041	0.017	-0.010
-0.180	0.207	-0.948	-0.179	0.310	-0.934	-0.107	-0.261	-0.112	-0.048	-0.047	0.009	0.093	0.026	0.012	-0.014
-0.118	0.249	-0.936	-0.175	0.310	-0.934	-0.027	-0.172	-0.138	0.009	-0.004	0.022	0.032	0.015	0.024	-0.001
-0.114	0.218	-0.916	-0.172	0.311	-0.935	0.033	-0.127	-0.159	0.010	-0.036	0.042	0.028	0.017	0.044	-0.001
-0.099	0.284	-0.979	-0.168	0.308	-0.936	-0.150	-0.118	-0.133	0.022	0.032	-0.019	0.013	0.048	0.020	0.002
-0.091	0.269	-0.944	-0.166	0.308	-0.937	-0.042	-0.048	-0.158	0.027	0.017	0.017	0.007	0.031	0.016	0.012
-0.137	0.226	-0.928	-0.164	0.306	-0.938	-0.116	-0.108	-0.085	-0.022	-0.023	0.034	0.053	0.012	0.031	0.011
-0.049	0.265	-0.932	-0.162	0.303	-0.939	-0.183	-0.034	-0.137	0.065	0.019	0.031	0.034	0.025	0.027	0.005
-0.110	0.238	-0.936	-0.159	0.300	-0.940	-0.139	-0.126	-0.091	0.000	-0.006	0.028	0.028	0.003	0.023	0.003
-0.107	0.242	-0.956	-0.155	0.297	-0.942	-0.200	-0.181	-0.063	-0.000	0.002	0.011	0.025	0.001	0.003	0.008
-0.076	0.222	-0.920	-0.155	0.294	-0.943	-0.146	0.042	-0.116	0.030	-0.015	0.047	0.006	0.021	0.038	0.006
-0.099	0.238	-0.932	-0.153	0.292	-0.944	-0.117	-0.059	-0.090	0.005	0.003	0.036	0.018	0.007	0.026	-0.002
-0.049	0.269	-0.924	-0.154	0.289	-0.945	-0.194	0.066	-0.074	0.056	0.037	0.044	0.031	0.023	0.034	-0.004
-0.145	0.226	-0.944	-0.153	0.286	-0.946	-0.145	-0.002	-0.082	-0.041	-0.003	0.025	0.065	0.021	0.014	-0.008
-0.107	0.222	-0.928	-0.152	0.284	-0.947	-0.126	-0.049	-0.066	-0.004	-0.004	0.042	0.028	0.027	0.030	-0.009
-0.099	0.214	-0.940	-0.152	0.282	-0.947	-0.092	0.033	-0.059	0.004	-0.010	0.030	0.021	0.036	0.017	-0.019
-0.099	0.214	-0.940	-0.150	0.281	-0.948	-0.031	-0.048	-0.052	0.002	-0.010	0.030	0.021	0.037	0.017	-0.013
-0.107	0.230	-0.936	-0.151	0.281	-0.948	-0.018	0.066	-0.084	-0.005	0.006	0.034	0.030	0.023	0.021	-0.018
-0.110	0.242	-0.944	-0.151	0.281	-0.948	-0.011	0.025	-0.074	-0.009	0.017	0.026	0.035	0.013	0.013	-0.020
-0.133	0.218	-0.932	-0.150	0.280	-0.948	-0.027	-0.051	-0.030	-0.033	-0.005	0.038	0.059	0.038	0.024	-0.025
-0.110	0.203	-0.952	-0.148	0.281	-0.948	0.011	-0.079	-0.054	-0.012	-0.021	0.019	0.037	0.055	0.004	-0.029
-0.114	0.187	-0.932	-0.147	0.281	-0.948	0.024	-0.014	-0.049	-0.017	-0.036	0.039	0.041	0.071	0.024	-0.019
-0.118	0.199	-0.924	-0.144	0.282	-0.948	0.074	-0.162	-0.082	-0.024	-0.026	0.047	0.046	0.061	0.031	-0.017
-0.049	0.191	-0.932	-0.146	0.283	-0.948	0.027	0.148	-0.107	0.047	-0.034	0.038	0.023	0.070	0.023	-0.021
-0.118	0.195	-0.932	-0.145	0.283	-0.948	0.013	0.006	-0.090	-0.023	-0.031	0.038	0.047	0.068	0.023	-0.019
-0.122	0.218	-0.940	-0.144	0.283	-0.948	-0.009	-0.034	-0.057	-0.027	-0.007	0.030	0.052	0.046	0.015	-0.011
-0.103	0.226	-0.940	-0.142	0.283	-0.949	-0.018	-0.087	-0.071	-0.010	0.001	0.030	0.033	0.040	0.014	-0.022
-0.072	0.234	-0.924	-0.141	0.284	-0.949	0.028	-0.033	-0.129	0.019	0.008	0.046	0.003	0.034	0.030	-0.020
-0.110	0.203	-0.948	-0.141	0.285	-0.948	0.047	0.069	-0.118	-0.018	-0.024	0.022	0.043	0.066	0.006	-0.016
-0.107	0.195	-0.936	-0.141	0.285	-0.948	0.044	0.005	-0.088	-0.014	-0.032	0.033	0.039	0.075	0.017	-0.012
-0.099	0.199	-0.940	-0.140	0.287	-0.948	0.053	0.022	-0.130	-0.007	-0.030	0.028	0.032	0.073	0.013	-0.016
-0.080	0.199	-0.936	-0.140	0.287	-0.948	0.024	0.058	-0.136	0.013	-0.030	0.032	0.014	0.075	0.017	-0.005
-0.107	0.207	-0.964	-0.140	0.288	-0.948	0.012	0.018	-0.136	-0.014	-0.023	0.004	0.042	0.068	0.011	-0.001
-0.057	0.211	-0.948	-0.142	0.289	-0.947	0.045	0.153	-0.145	0.038	-0.020	0.019	0.007	0.066	0.005	0.008
-0.099	0.199	-0.972	-0.142	0.290	-0.946	0.092	0.049	-0.108	-0.004	-0.034	-0.005	0.036	0.079	0.019	0.013
-0.095	0.230	-1.039	-0.145	0.291	-0.946	0.048	0.213	-0.114	0.003	-0.004	-0.073	0.033	0.049	0.086	0.018
-0.099	0.207	-1.042	-0.148	0.292	-0.945	0.032	0.189	-0.128	0.002	-0.027	-0.078	0.038	0.074	0.091	0.023
-0.122	0.207	-1.046	-0.148	0.290	-0.945	-0.104	0.062	-0.065	-0.020	-0.025	-0.081	0.062	0.075	0.095	0.044
-0.072	0.172	-1.019	-0.153	0.288	-0.945	-0.095	0.294	-0.084	0.035	-0.058	-0.053	0.013	0.111	0.068	0.058
-0.022	0.211	-1.027	-0.160	0.287	-0.945	-0.064	0.420	-0.058	0.093	-0.018	-0.062	0.036	0.074	0.076	0.065
-0.045	0.234	-1.039	-0.169	0.287	-0.943	0.033	0.501	-0.041	0.079	0.005	-0.076	0.012	0.052	0.088	0.051
-0.083	0.253	-1.023	-0.174	0.291	-0.941	0.210	0.279	0.016	0.045	0.020	-0.062	0.027	0.034	0.072	0.029
-0.195	0.280	-0.948	-0.178	0.296	-0.938	0.261	0.215	0.021	-0.062	0.042	0.011	0.139	0.008	0.002	-0.003
-0.183	0.315	-0.912	-0.181	0.302	-0.936	0.309	0.111	0.026	-0.048	0.071	0.044	0.129	0.025	0.037	-0.017
-0.183	0.315	-0.912	-0.182	0.306	-0.934	0.250	0.060	0.033	-0.046	0.067	0.043	0.129	0.024	0.037	-0.029
-0.114	0.307	-0.968	-0.185	0.312	-0.932	0.309	0.144	0.039	0.025	0.054	-0.015	0.061	0.015	0.018	0.006
-0.141	0.296	-0.972	-0.182	0.316	-0.931	0.278	-0.161	0.106	-0.004	0.037	-0.020	0.089	0.002	0.023	0.034
-0.030	0.365	-0.991	-0.183	0.323	-0.929	0.359	0.031	0.089	0.108	0.100	-0.042	0.022	0.071	0.043	0.079
-0.076	0.373	-1.039	-0.180	0.328	-0.928	0.270	-0.193	0.102	0.059	0.103	-0.090	0.025	0.077	0.091	0.113
-0.003	0.423	-1.090	-0.175	0.331	-0.927	0.197	-0.218	0.012	0.127	0.150	-0.142	0.047	0.126	0.142	0.153
0.047	0.419	-1.074	-0.171	0.331	-0.928	-0.012	-0.178	-0.072	0.173	0.146	-0.126	0.097	0.121	0.126	0.170
0.055	0.404	-1.082	-0.164	0.330	-0.930	-0.092	-0.270	-0.143	0.173	0.132	-0.132	0.104	0.105	0.134	0.194
0.055	0.385	-1.090	-0.155	0.328	-0.932	-0.131	-0.395	-0.182	0.164	0.114	-0.138	0.103	0.084	0.143	0.196
0.074	0.354	-1.086	-0.147	0.329	-0.933	-0.007	-0.272	-0.240	0.176	0.083	-0.133	0.121	0.052	0.139	0.180
0.047	0.303	-1.078	-0.140	0.328	-0.934	-0.068	-0.245	-0.284	0.142	0.033	-0.123	0.093	0.001	0.132	0.156
0.013	0.261	-1.050	-0.131	0.329	-0.935	0.005	-0.371	-0.300	0.098	-0.010	-0.095	0.057	0.042	0.105	0.145
-0.014	0.226	-1.046	-0.118	0.327	-0.938	-0.110	-0.571	-0.228	0.058	-0.043	-0.088	0.029	0.078	0.101	0.134
0.070	0.214	-1.015	-0.110	0.326	-0.939	-0.053	-0.333	-0.246	0.134	-0.053	-0.056	0.113	0.090	0.070	0.123
0.090	0.195	-1.003	-0.103	0.327	-0.940	0.017	-0.299	-0.172	0.146	-0.073	-0.043	0.131	0.110	0.057	0.117
0.067	0.180	-0.979	-0.102	0.326	-0.940	-0.009	0.027	-0.153	0.122	-0.088	-0.019	0.106	0.125	0.034	0.127
0.040	0.199	-1.007	-0.092	0.326	-0.941	-0.008	-0.471	-0.112	0.085	-0.068	-0.046	0.077	0.106	0.061	0.116
0.090	0.253	-0.987	-0.088	0.328	-0.941	0.072	-0.108	-0.206	0.131	-0.016	-0.026	0.126	0.053	0.041	0.098
0.055	0.253	-0.975	-0.082	0.329	-0.941	0.082	-0.213	-0.199	0.091	-0.017	-0.014	0.090	0.053	0.029	0.090
0.017	0.265	-1.003	-0.078	0.331	-0.940	0.087	-0.105	-0.231	0.048	-0.008	-0.042	0.051	0.041	0.057	0.095
0.055	0.296	-0.960	-0.080	0.332	-0.940	0.036	0.225	-0.327	0.089	0.022	0.001	0.088	0.009	0.014	0.057
0.082	0.280	-1.003	-0.078	0.332	-0.940	-0.012	0.006	-0.291	0.113	0.007	-0.043	0.115	0.024	0.057	0.053
-0.099	0.257	-0.991	-0.065	0.332	-0.941	-0.012	-0.570	-0.287	-0.080	-0.016	-0.030	0.067	0.047	0.046	0.034
0.047	0.269	-0.975	-0.071	0.331	-0.941	-0.049	0.465	-0.358	0.072	-0.004	-0.014	0.079	0.035	0.030	0.007
-0.064	0.226	-0.975	-0.065	0.332	-0.941	0.020	-0.220	-0.318	-0.046	-0.047	-0.014	0.033	0.078	0.031	-0.027
-0.083	0.265	-0.995	-0.062	0.333	-0.941	0.035	-0.035	-0.315	-0.068	-0.009	-0.034	0.052	0.040	0.051	-0.020
-0.083	0.265	-0.995	-0.059	0.333	-0.941	0.003	-0.051	-0.308	-0.071	-0.009	-0.034	0.052	0.041	0.051	-0.048
-0.049	0.307	-0.979	-0.058	0.336	-0.940	0.134	0.089	-0.369	-0.037	0.031	-0.019	0.018	0.001	0.035	-0.046
-0.091	0.346	-0.991	-0.050	0.337	-0.940	0.054	-0.353	-0.295	-0.088	0.068	-0.031	0.061	0.038	0.047	-0.037
-0.037	0.311	-0.991	-0.042	0.337	-0.940	0.011	-0.310	-0.295	-0.042	0.033	-0.031	0.007	0.002	0.047	-0.038
-0.007	0.292	-0.991	-0.036	0.340	-0.940	0.131	-0.245	-0.243	-0.018	0.011	-0.031	0.023	0.019	0.047	-0.038
-0.045	0.253	-0.968	-0.029	0.343	-0.939	0.170	-0.292	-0.222	-0.063	-0.030	-0.008	0.015	0.059	0.024	-0.023
-0.010	0.303	-0.975	-0.020	0.346	-0.938	0.157	-0.417	-0.187	-0.038	0.017	-0.017	0.020	0.009	0.032	-0.026
0.028	0.323	-0.979	-0.015	0.348	-0.937	0.104	-0.191	-0.136	-0.004	0.035	-0.022	0.058	0.009	0.036	-0.029
-0.003	0.253	-0.932	-0.008	0.350	-0.937	0.143	-0.300	-0.124	-0.041	-0.037	0.025	0.027	0.061	0.011	-0.025
0.040	0.253	-0.909	-0.003	0.354	-0.935	0.201	-0.218	-0.147	-0.004	-0.041	0.047	0.069	0.062	0.035	-0.027
0.028	0.257	-0.905	0.001	0.357	-0.934	0.200	-0.174	-0.147	-0.020	-0.040	0.050	0.056	0.059	0.038	-0.025
0.036	0.242	-0.897	0.007	0.359	-0.933	0.109	-0.298	-0.079	-0.018	-0.058	0.057	0.063	0.076	0.046	-0.023
0.082	0.265	-0.916	0.008	0.361	-0.933	0.107	0.021	-0.085	0.027	-0.036	0.037	0.108	0.054	0.026	-0.021
0.032	0.242	-0.916	0.010	0.364	-0.931	0.201	-0.084	-0.066	-0.025	-0.063	0.035	0.056	0.078	0.026	-0.022
0.051	0.257	-0.936	0.011	0.367	-0.930	0.152	0.001	-0.075	-0.006	-0.050	0.015	0.074	0.064	0.006	-0.023
0.013	0.307	-0.956	0.012	0.372	-0.928	0.287	-0.029	-0.068	-0.046	-0.004	-0.007	0.034	0.015	0.014	-0.025
0.024	0.269	-0.932	0.016	0.376	-0.926	0.241	-0.226	-0.047	-0.039	-0.047	0.015	0.044	0.055	0.010	-0.017
0.059	0.315	-0.952	0.012	0.381	-0.925	0.251	0.288	-0.092	0.000	-0.005	-0.007	0.077	0.009	0.010	-0.033
0.067	0.307	-0.928	0.011	0.385	-0.923	0.264	0.060	-0.071	0.008	-0.018	0.015	0.084	0.018	0.014	-0.022
-0.030	0.311	-0.928	0.014	0.389	-0.921	0.232	-0.126	-0.061	-0.091	-0.018	0.013	0.014	0.015	0.014	-0.017
0.086	0.338	-0.920	0.015	0.392	-0.920	0.148	0.010	-0.081	0.024	0.007	0.020	0.100	0.011	0.022	-0.021
0.051	0.342	-0.928	0.016	0.394	-0.919	0.151	-0.059	-0.061	-0.012	0.008	0.011	0.064	0.014	0.014	-0.027
0.047	0.292	-0.916	0.016	0.398	-0.917	0.203	0.069	-0.069	-0.016	-0.045	0.021	0.059	0.038	0.026	-0.010
0.036	0.311	-0.932	0.017	0.402	-0.916	0.220	-0.025	-0.059	-0.028	-0.030	0.004	0.046	0.020	0.011	-0.018
0.078	0.342	-0.897	0.018	0.404	-0.914	0.165	-0.017	-0.046	0.013	-0.002	0.038	0.087	0.009	0.046	-0.017
0.043	0.330	-0.909	0.017	0.408	-0.913	0.217	0.075	-0.097	-0.021	-0.017	0.025	0.051	0.004	0.035	-0.018
0.055	0.330	-0.920	0.016	0.413	-0.911	0.274	0.105	-0.040	-0.008	-0.021	0.011	0.061	0.005	0.023	-0.015
0.036	0.369	-0.940	0.018	0.416	-0.909	0.196	-0.129	-0.039	-0.030	0.014	-0.010	0.040	0.033	0.003	-0.023
0.070	0.307	-0.877	0.017	0.419	-0.908	0.177	0.101	-0.041	0.006	-0.051	0.052	0.073	0.030	0.066	-0.016
0.024	0.361	-0.920	0.018	0.422	-0.907	0.141	-0.076	-0.005	-0.041	0.001	0.007	0.026	0.022	0.022	-0.018
0.086	0.369	-0.889	0.018	0.425	-0.905	0.177	0.012	-0.004	0.020	0.006	0.038	0.086	0.029	0.053	-0.016
0.063	0.350	-0.873	0.018	0.429	-0.903	0.220	0.068	-0.028	-0.002	-0.018	0.052	0.061	0.007	0.068	-0.020
0.051	0.396	-0.912	0.016	0.432	-0.901	0.222	0.118	-0.024	-0.012	0.025	0.011	0.049	0.052	0.029	-0.015
0.032	0.357	-0.912	0.016	0.436	-0.900	0.204	0.005	-0.003	-0.031	-0.017	0.009	0.028	0.012	0.028	-0.016
0.055	0.361	-0.901	0.015	0.439	-0.898	0.175	0.046	-0.042	-0.008	-0.016	0.019	0.051	0.014	0.040	-0.017
0.059	0.396	-0.928	0.015	0.441	-0.897	0.148	0.052	-0.051	-0.004	0.016	-0.009	0.054	0.048	0.012	-0.010
0.036	0.373	-0.916	0.016	0.443	-0.897	0.081	-0.010	-0.040	-0.027	-0.008	0.002	0.029	0.023	0.023	-0.019
0.097	0.373	-0.877	0.010	0.445	-0.896	0.114	0.349	-0.076	0.039	-0.010	0.041	0.089	0.021	0.062	-0.010
-0.018	0.404	-0.909	0.014	0.447	-0.895	0.136	-0.201	-0.030	-0.080	0.018	0.008	0.027	0.051	0.030	-0.026
0.086	0.388	-0.920	0.009	0.448	-0.894	0.103	0.320	-0.076	0.029	0.001	-0.004	0.075	0.034	0.018	-0.023
-0.030	0.381	-0.924	0.014	0.450	-0.893	0.104	-0.243	0.002	-0.091	-0.008	-0.009	0.042	0.024	0.013	-0.032
0.055	0.377	-0.905	0.012	0.452	-0.892	0.118	0.129	-0.017	-0.005	-0.014	0.010	0.042	0.019	0.032	-0.022
0.043	0.392	-0.893	0.013	0.453	-0.891	0.074	-0.071	-0.021	-0.018	0.000	0.021	0.029	0.033	0.044	-0.025
0.036	0.392	-0.901	0.010	0.454	-0.891	0.043	0.228	-0.057	-0.022	-0.000	0.013	0.020	0.031	0.035	-0.017
0.070	0.396	-0.909	0.010	0.456	-0.890	0.114	0.026	-0.044	0.012	0.002	0.005	0.053	0.034	0.027	-0.021
0.020	0.396	-0.901	0.009	0.456	-0.890	0.031	0.016	-0.002	-0.038	0.002	0.012	0.002	0.032	0.034	-0.023
0.024	0.388	-0.920	0.010	0.456	-0.890	0.006	-0.029	-0.002	-0.035	-0.006	-0.007	0.004	0.023	0.013	-0.015
0.032	0.381	-0.897	0.008	0.456	-0.890	0.010	0.094	-0.004	-0.025	-0.014	0.017	0.010	0.014	0.036	-0.014
0.074	0.392	-0.905	0.007	0.456	-0.890	0.011	0.130	-0.032	0.019	-0.002	0.009	0.051	0.024	0.028	-0.014
0.074	0.392	-0.905	0.007	0.457	-0.890	0.053	-0.015	-0.031	0.018	-0.003	0.009	0.049	0.022	0.027	-0.013
0.024	0.388	-0.885	0.005	0.458	-0.889	0.061	0.200	-0.076	-0.030	-0.007	0.028	0.002	0.017	0.046	-0.015
0.040	0.381	-0.881	0.006	0.458	-0.889	0.053	-0.068	-0.009	-0.016	-0.016	0.032	0.012	0.007	0.050	-0.020
0.005	0.396	-0.920	0.003	0.459	-0.888	0.050	0.195	-0.028	-0.047	-0.001	-0.008	0.025	0.021	0.010	-0.024
0.047	0.388	-0.889	0.001	0.460	-0.888	0.046	0.091	0.002	-0.004	-0.010	0.023	0.016	0.012	0.041	-0.026
0.047	0.388	-0.889	-0.002	0.461	-0.887	0.069	0.195	-0.022	-0.001	-0.011	0.023	0.015	0.010	0.040	-0.024
0.009	0.377	-0.893	-0.000	0.461	-0.887	0.025	-0.095	0.005	-0.041	-0.023	0.019	0.025	0.003	0.036	-0.022
0.036	0.400	-0.901	-0.002	0.462	-0.887	0.041	0.119	-0.036	-0.012	-0.000	0.010	0.000	0.018	0.027	-0.020
0.017	0.412	-0.893	-0.002	0.462	-0.887	0.020	0.055	-0.045	-0.031	0.011	0.018	0.021	0.028	0.035	-0.024
0.055	0.404	-0.889	-0.004	0.462	-0.887	0.017	0.172	-0.090	0.010	0.003	0.022	0.016	0.019	0.038	-0.021
0.009	0.408	-0.928	-0.005	0.461	-0.887	-0.051	0.086	-0.050	-0.036	0.008	-0.017	0.032	0.021	0.002	-0.027
0.009	0.412	-0.920	-0.006	0.460	-0.888	-0.054	0.064	-0.059	-0.035	0.013	-0.008	0.034	0.024	0.005	-0.019
-0.003	0.396	-0.916	-0.003	0.459	-0.888	-0.026	-0.119	-0.051	-0.050	-0.002	-0.004	0.047	0.007	0.008	-0.023
0.051	0.412	-0.909	-0.004	0.458	-0.889	-0.047	0.117	-0.111	0.005	0.015	0.004	0.006	0.021	0.015	-0.026
0.032	0.396	-0.905	-0.005	0.457	-0.889	-0.047	0.117	-0.121	-0.013	0.000	0.009	0.015	0.004	0.018	-0.022
-0.003	0.373	-0.924	-0.002	0.455	-0.890	-0.104	-0.091	-0.121	-0.051	-0.021	-0.010	0.051	0.020	0.002	-0.018
0.036	0.396	-0.916	-0.001	0.454	-0.891	-0.063	0.013	-0.124	-0.013	0.004	-0.001	0.014	0.001	0.004	-0.024
0.036	0.385	-0.881	-0.003	0.453	-0.892	-0.061	0.157	-0.123	-0.011	-0.006	0.035	0.015	0.012	0.039	-0.031
0.020	0.392	-0.905	-0.005	0.451	-0.893	-0.095	0.177	-0.111	-0.024	0.003	0.012	0.032	0.005	0.014	-0.027
-0.010	0.408	-0.920	-0.004	0.450	-0.893	-0.044	-0.026	-0.097	-0.056	0.020	-0.004	0.064	0.009	0.003	-0.031
0.024	0.381	-0.901	-0.003	0.448	-0.894	-0.073	0.029	-0.135	-0.022	-0.005	0.016	0.030	0.020	0.016	-0.031
0.009	0.400	-0.916	-0.004	0.447	-0.895	-0.098	0.139	-0.133	-0.036	0.016	0.001	0.047	0.001	0.001	-0.036
0.032	0.392	-0.897	-0.000	0.446	-0.895	-0.011	-0.154	-0.105	-0.016	0.008	0.021	0.025	0.010	0.018	-0.021
0.001	0.408	-0.901	-0.001	0.445	-0.895	-0.059	0.120	-0.134	-0.046	0.025	0.018	0.058	0.004	0.013	-0.028
0.078	0.404	-0.909	-0.002	0.443	-0.896	-0.085	0.099	-0.141	0.032	0.023	0.011	0.017	0.001	0.005	-0.024
-0.022	0.400	-0.932	0.003	0.442	-0.897	-0.093	-0.195	-0.116	-0.072	0.021	-0.012	0.085	0.005	0.019	-0.028
0.040	0.423	-0.905	0.003	0.438	-0.899	-0.177	0.089	-0.164	-0.011	0.047	0.017	0.025	0.017	0.008	-0.024
0.020	0.377	-0.897	0.004	0.435	-0.900	-0.177	0.050	-0.218	-0.031	0.004	0.027	0.045	0.031	0.015	-0.041
0.036	0.377	-0.889	0.006	0.431	-0.902	-0.235	-0.017	-0.237	-0.018	0.009	0.037	0.031	0.031	0.022	-0.045
0.009	0.381	-0.865	0.004	0.426	-0.905	-0.264	0.239	-0.279	-0.043	0.017	0.063	0.059	0.028	0.045	-0.060
-0.045	0.350	-0.944	0.004	0.421	-0.907	-0.276	0.135	-0.266	-0.096	-0.008	-0.014	0.114	0.059	0.035	-0.064
-0.045	0.350	-0.944	0.008	0.414	-0.910	-0.360	-0.142	-0.189	-0.100	-0.002	-0.010	0.114	0.059	0.036	-0.065
-0.007	0.346	-0.932	0.010	0.409	-0.912	-0.231	-0.024	-0.168	-0.063	-0.001	0.003	0.076	0.063	0.026	-0.053
0.032	0.330	-0.909	0.012	0.406	-0.914	-0.201	-0.087	-0.107	-0.027	-0.013	0.029	0.038	0.079	0.003	-0.029
0.082	0.330	-0.877	0.013	0.404	-0.915	-0.071	0.011	-0.103	0.022	-0.011	0.061	0.011	0.080	0.027	-0.012
0.124	0.311	-0.869	0.011	0.405	-0.914	0.070	0.178	-0.116	0.066	-0.031	0.068	0.053	0.100	0.034	0.003
0.063	0.280	-0.912	0.011	0.406	-0.914	0.080	0.064	-0.066	0.005	-0.063	0.024	0.009	0.132	0.010	0.003
0.086	0.272	-0.893	0.005	0.410	-0.912	0.227	0.353	-0.083	0.033	-0.075	0.042	0.013	0.141	0.008	-0.000
0.020	0.253	-0.909	0.003	0.415	-0.910	0.291	0.145	-0.018	-0.030	-0.099	0.024	0.053	0.161	0.008	-0.006
0.032	0.272	-0.928	0.001	0.421	-0.907	0.337	0.103	0.049	-0.016	-0.085	0.002	0.042	0.143	0.029	-0.011
0.055	0.257	-0.920	-0.005	0.428	-0.904	0.446	0.262	0.077	0.012	-0.108	0.006	0.019	0.160	0.021	-0.016
0.005	0.261	-0.924	-0.007	0.436	-0.900	0.470	0.095	0.132	-0.035	-0.112	-0.002	0.070	0.157	0.026	-0.014
0.024	0.284	-0.928	-0.013	0.444	-0.896	0.463	0.236	0.137	-0.011	-0.097	-0.010	0.051	0.135	0.031	-0.018
0.001	0.296	-0.924	-0.017	0.452	-0.892	0.470	0.174	0.141	-0.029	-0.093	-0.010	0.074	0.124	0.027	-0.016
-0.026	0.315	-0.940	-0.020	0.459	-0.888	0.408	0.086	0.148	-0.053	-0.080	-0.029	0.102	0.105	0.044	-0.013
0.040	0.338	-0.916	-0.025	0.467	-0.884	0.464	0.270	0.095	0.017	-0.065	-0.010	0.037	0.083	0.021	-0.014
-0.018	0.323	-0.956	-0.029	0.474	-0.880	0.440	0.127	0.114	-0.037	-0.088	-0.053	0.095	0.099	0.061	-0.012
-0.026	0.342	-0.983	-0.032	0.481	-0.876	0.420	0.123	0.117	-0.042	-0.075	-0.084	0.104	0.080	0.089	-0.007
-0.041	0.357	-0.987	-0.039	0.488	-0.872	0.446	0.309	0.114	-0.051	-0.067	-0.093	0.120	0.066	0.094	-0.018
-0.053	0.408	-1.015	-0.044	0.494	-0.868	0.363	0.217	0.167	-0.057	-0.023	-0.124	0.132	0.016	0.122	-0.007
-0.080	0.423	-0.991	-0.047	0.500	-0.865	0.354	0.039	0.198	-0.081	-0.013	-0.104	0.160	0.002	0.098	0.006
0.001	0.454	-0.987	-0.052	0.504	-0.862	0.291	0.249	0.160	0.006	0.014	-0.103	0.081	0.028	0.095	0.022
0.020	0.477	-0.972	-0.059	0.509	-0.859	0.287	0.327	0.097	0.031	0.032	-0.090	0.063	0.051	0.079	0.026
0.009	0.485	-0.991	-0.063	0.513	-0.856	0.238	0.237	0.083	0.024	0.036	-0.112	0.076	0.058	0.100	0.025
-0.033	0.485	-0.944	-0.068	0.517	-0.853	0.269	0.186	0.108	-0.014	0.032	-0.068	0.119	0.057	0.053	0.002
-0.083	0.458	-0.916	-0.067	0.521	-0.851	0.267	-0.110	0.136	-0.064	0.001	-0.043	0.170	0.029	0.026	-0.011
-0.110	0.442	-0.901	-0.069	0.526	-0.848	0.324	0.017	0.121	-0.090	-0.019	-0.030	0.198	0.012	0.011	-0.034
-0.045	0.435	-0.901	-0.071	0.531	-0.844	0.352	0.031	0.148	-0.022	-0.033	-0.034	0.133	0.003	0.012	-0.046
-0.103	0.458	-0.932	-0.070	0.538	-0.840	0.428	-0.197	0.186	-0.081	-0.016	-0.070	0.190	0.025	0.044	-0.030
-0.103	0.458	-0.932	-0.067	0.544	-0.836	0.413	-0.324	0.214	-0.084	-0.022	-0.073	0.190	0.023	0.045	0.001
0.005	0.493	-0.909	-0.064	0.550	-0.833	0.353	-0.336	0.250	0.020	0.007	-0.053	0.083	0.057	0.021	0.016
0.059	0.524	-0.897	-0.062	0.554	-0.830	0.306	-0.241	0.256	0.073	0.034	-0.044	0.029	0.086	0.010	0.050
0.043	0.547	-0.897	-0.059	0.558	-0.828	0.213	-0.308	0.255	0.055	0.054	-0.046	0.045	0.107	0.010	0.081
0.101	0.562	-0.905	-0.059	0.560	-0.827	0.154	-0.127	0.180	0.112	0.067	-0.056	0.013	0.121	0.019	0.104
0.070	0.589	-0.940	-0.054	0.560	-0.826	0.053	-0.339	0.146	0.076	0.094	-0.091	0.019	0.146	0.055	0.110
0.124	0.601	-0.952	-0.051	0.561	-0.827	0.021	-0.251	0.065	0.126	0.105	-0.103	0.034	0.156	0.067	0.121
0.090	0.566	-0.952	-0.045	0.560	-0.827	0.000	-0.276	-0.014	0.087	0.071	-0.102	0.001	0.119	0.067	0.119
0.097	0.555	-0.960	-0.038	0.560	-0.827	-0.007	-0.374	-0.054	0.087	0.059	-0.110	0.006	0.106	0.076	0.117
0.109	0.543	-0.940	-0.032	0.560	-0.828	0.001	-0.301	-0.107	0.092	0.048	-0.090	0.017	0.093	0.056	0.111
0.090	0.531	-0.940	-0.025	0.561	-0.827	0.078	-0.324	-0.089	0.066	0.035	-0.090	0.003	0.080	0.057	0.112
0.113	0.531	-0.975	-0.016	0.562	-0.827	0.040	-0.426	-0.089	0.081	0.035	-0.126	0.019	0.079	0.092	0.104
0.124	0.539	-0.968	-0.012	0.563	-0.826	0.088	-0.212	-0.076	0.087	0.041	-0.119	0.030	0.086	0.085	0.100
0.086	0.531	-0.968	-0.004	0.564	-0.826	0.098	-0.370	-0.080	0.042	0.032	-0.119	0.009	0.077	0.085	0.098
0.109	0.570	-0.964	0.001	0.566	-0.824	0.129	-0.232	-0.134	0.059	0.069	-0.117	0.013	0.114	0.081	0.088
0.113	0.543	-0.944	0.012	0.569	-0.822	0.187	-0.459	-0.222	0.052	0.039	-0.099	0.017	0.086	0.062	0.082
0.093	0.531	-0.964	0.018	0.571	-0.821	0.123	-0.191	-0.226	0.027	0.026	-0.120	0.003	0.073	0.082	0.075
0.140	0.512	-0.944	0.028	0.574	-0.819	0.197	-0.509	-0.177	0.063	0.004	-0.103	0.043	0.052	0.062	0.081
0.109	0.497	-0.905	0.037	0.577	-0.816	0.213	-0.359	-0.211	0.023	-0.015	-0.066	0.012	0.035	0.024	0.069
0.197	0.527	-0.912	0.045	0.580	-0.813	0.238	-0.330	-0.190	0.104	0.013	-0.076	0.100	0.065	0.032	0.066
0.097	0.508	-0.905	0.052	0.584	-0.810	0.278	-0.294	-0.194	-0.003	-0.011	-0.072	0.001	0.044	0.025	0.058
0.151	0.551	-0.857	0.058	0.588	-0.807	0.256	-0.175	-0.264	0.044	0.028	-0.028	0.053	0.085	0.022	0.056
0.151	0.547	-0.881	0.062	0.592	-0.803	0.318	0.038	-0.321	0.041	0.020	-0.055	0.052	0.080	0.002	0.030
0.132	0.582	-0.873	0.068	0.594	-0.801	0.148	-0.156	-0.316	0.015	0.053	-0.049	0.034	0.113	0.005	0.020
0.090	0.555	-0.893	0.076	0.596	-0.799	0.170	-0.235	-0.315	-0.035	0.024	-0.071	0.009	0.085	0.015	0.003
0.082	0.555	-0.869	0.082	0.598	-0.797	0.136	-0.209	-0.290	-0.049	0.022	-0.049	0.017	0.084	0.008	-0.017
0.082	0.555	-0.869	0.089	0.598	-0.796	0.069	-0.237	-0.247	-0.056	0.022	-0.050	0.017	0.083	0.007	-0.018
0.078	0.570	-0.877	0.101	0.598	-0.795	0.017	-0.555	-0.275	-0.072	0.038	-0.059	0.021	0.097	0.001	-0.020
0.186	0.582	-0.826	0.108	0.598	-0.794	0.081	-0.218	-0.300	0.029	0.049	-0.009	0.087	0.108	0.050	-0.014
0.136	0.547	-0.842	0.116	0.600	-0.792	0.130	-0.268	-0.305	-0.029	0.013	-0.027	0.037	0.072	0.034	0.000
0.163	0.562	-0.842	0.125	0.600	-0.790	0.107	-0.361	-0.246	-0.011	0.028	-0.029	0.064	0.087	0.033	0.006
0.205	0.547	-0.849	0.130	0.600	-0.790	0.001	-0.134	-0.248	0.026	0.013	-0.037	0.107	0.072	0.025	-0.004
0.170	0.547	-0.806	0.137	0.601	-0.788	0.126	-0.221	-0.223	-0.015	0.012	0.005	0.071	0.071	0.068	-0.002
0.159	0.555	-0.830	0.143	0.601	-0.787	0.033	-0.228	-0.198	-0.033	0.020	-0.020	0.060	0.078	0.044	-0.012
0.186	0.539	-0.810	0.147	0.601	-0.786	0.033	-0.109	-0.181	-0.010	0.004	-0.001	0.087	0.062	0.064	-0.024
0.151	0.531	-0.798	0.151	0.601	-0.785	0.051	-0.138	-0.154	-0.049	-0.003	0.010	0.052	0.054	0.075	-0.025
0.174	0.516	-0.818	0.155	0.599	-0.785	-0.046	-0.201	-0.106	-0.030	-0.018	-0.009	0.076	0.038	0.055	-0.029
0.190	0.520	-0.794	0.158	0.599	-0.785	0.013	-0.127	-0.056	-0.017	-0.014	0.014	0.091	0.042	0.078	-0.029
0.155	0.520	-0.830	0.162	0.599	-0.784	-0.021	-0.231	-0.023	-0.056	-0.013	-0.022	0.056	0.042	0.043	-0.021
0.205	0.547	-0.810	0.165	0.598	-0.784	-0.034	-0.139	-0.040	-0.009	0.015	-0.002	0.106	0.069	0.062	-0.022
0.205	0.508	-0.810	0.167	0.598	-0.783	0.057	-0.129	-0.033	-0.011	-0.024	-0.003	0.106	0.030	0.062	-0.016
0.186	0.539	-0.818	0.172	0.599	-0.782	0.015	-0.281	0.015	-0.035	0.006	-0.012	0.087	0.061	0.054	-0.014
0.220	0.531	-0.830	0.172	0.598	-0.783	-0.002	-0.036	0.006	-0.001	-0.001	-0.024	0.122	0.053	0.042	-0.008
0.178	0.512	-0.842	0.176	0.599	-0.781	0.041	-0.253	0.016	-0.047	-0.021	-0.037	0.079	0.033	0.030	-0.009
0.247	0.547	-0.798	0.174	0.598	-0.782	-0.011	0.152	-0.019	0.024	0.014	0.008	0.148	0.068	0.073	-0.012
0.213	0.551	-0.818	0.179	0.597	-0.782	-0.108	-0.353	0.030	-0.016	0.020	-0.012	0.113	0.072	0.054	-0.010
0.167	0.535	-0.842	0.179	0.595	-0.783	-0.077	0.003	-0.008	-0.062	0.006	-0.034	0.067	0.056	0.030	-0.004
0.247	0.547	-0.822	0.182	0.592	-0.785	-0.202	-0.207	0.062	0.016	0.020	-0.013	0.147	0.068	0.049	-0.009
0.236	0.524	-0.794	0.182	0.590	-0.787	-0.121	-0.002	0.012	0.004	-0.001	0.016	0.136	0.045	0.077	-0.009
0.224	0.547	-0.814	0.183	0.587	-0.789	-0.183	-0.056	0.022	-0.008	0.025	-0.001	0.124	0.069	0.057	-0.006
0.224	0.547	-0.806	0.183	0.583	-0.791	-0.241	-0.030	0.032	-0.009	0.029	0.009	0.124	0.069	0.065	-0.010
0.217	0.477	-0.771	0.181	0.581	-0.793	-0.115	0.175	-0.021	-0.014	-0.038	0.047	0.117	0.000	0.100	-0.019
0.247	0.500	-0.763	0.180	0.578	-0.796	-0.199	0.020	0.013	0.017	-0.012	0.057	0.147	0.024	0.108	-0.017
0.182	0.458	-0.818	0.180	0.575	-0.798	-0.216	-0.028	0.086	-0.048	-0.051	0.005	0.082	0.018	0.052	-0.028
0.243	0.497	-0.786	0.176	0.573	-0.800	-0.092	0.190	0.068	0.017	-0.011	0.038	0.143	0.021	0.084	-0.025
0.163	0.473	-0.810	0.175	0.570	-0.803	-0.228	-0.022	0.140	-0.063	-0.031	0.017	0.063	0.001	0.060	-0.032
0.224	0.508	-0.782	0.172	0.568	-0.805	-0.146	0.153	0.083	0.002	0.006	0.047	0.124	0.034	0.087	-0.027
0.190	0.497	-0.802	0.170	0.566	-0.807	-0.144	0.070	0.089	-0.030	-0.003	0.029	0.090	0.023	0.068	-0.039
0.197	0.477	-0.822	0.167	0.563	-0.810	-0.182	0.134	0.067	-0.020	-0.020	0.012	0.097	0.004	0.048	-0.035
0.163	0.466	-0.814	0.166	0.560	-0.811	-0.147	-0.004	0.076	-0.054	-0.029	0.022	0.063	0.007	0.056	-0.043
0.170	0.473	-0.830	0.164	0.558	-0.813	-0.152	0.047	0.107	-0.044	-0.019	0.008	0.070	0.001	0.040	-0.035
0.155	0.470	-0.826	0.161	0.556	-0.815	-0.118	0.106	0.131	-0.056	-0.021	0.014	0.055	0.002	0.044	-0.038
0.220	0.493	-0.814	0.158	0.555	-0.817	-0.080	0.153	0.091	0.012	0.003	0.027	0.120	0.022	0.056	-0.033
0.170	0.489	-0.834	0.155	0.554	-0.818	-0.086	0.134	0.080	-0.035	0.001	0.009	0.070	0.018	0.036	-0.025
0.170	0.489	-0.842	0.153	0.553	-0.819	-0.083	0.061	0.101	-0.033	0.002	0.002	0.071	0.019	0.028	-0.021
0.201	0.489	-0.818	0.149	0.552	-0.821	-0.067	0.188	0.067	0.002	0.003	0.027	0.102	0.020	0.052	-0.023
0.163	0.485	-0.845	0.149	0.551	-0.821	-0.054	-0.030	0.094	-0.036	-0.000	0.000	0.063	0.016	0.024	-0.022
0.197	0.477	-0.818	0.143	0.549	-0.824	-0.108	0.318	0.042	0.004	-0.006	0.030	0.098	0.009	0.052	-0.022
0.163	0.512	-0.842	0.144	0.547	-0.824	-0.094	-0.089	0.047	-0.032	0.030	0.007	0.063	0.045	0.028	-0.025
0.155	0.473	-0.849	0.138	0.546	-0.826	-0.067	0.354	-0.009	-0.034	-0.007	0.001	0.056	0.007	0.021	-0.027
0.167	0.477	-0.845	0.140	0.544	-0.827	-0.108	-0.140	0.051	-0.024	-0.001	0.006	0.067	0.011	0.025	-0.032
0.140	0.466	-0.861	0.137	0.542	-0.829	-0.110	0.200	0.029	-0.047	-0.011	-0.008	0.040	0.000	0.009	-0.028
0.147	0.473	-0.865	0.137	0.541	-0.830	-0.096	-0.038	0.016	-0.040	-0.001	-0.011	0.048	0.008	0.005	-0.025
0.182	0.466	-0.834	0.134	0.539	-0.832	-0.105	0.183	-0.006	-0.003	-0.007	0.023	0.083	0.000	0.037	-0.029
0.163	0.470	-0.869	0.134	0.536	-0.833	-0.132	0.004	0.012	-0.022	-0.001	-0.011	0.064	0.004	0.002	-0.027
0.140	0.454	-0.853	0.134	0.535	-0.834	-0.098	-0.024	0.051	-0.045	-0.015	0.005	0.041	0.011	0.018	-0.025
0.155	0.446	-0.845	0.135	0.533	-0.835	-0.081	-0.056	0.047	-0.030	-0.021	0.014	0.057	0.018	0.026	-0.030
0.167	0.462	-0.845	0.134	0.532	-0.836	-0.072	-0.011	0.040	-0.018	-0.004	0.015	0.069	0.003	0.026	-0.029
0.147	0.458	-0.849	0.133	0.530	-0.838	-0.131	0.070	0.031	-0.036	-0.006	0.013	0.050	0.006	0.023	-0.022
0.178	0.439	-0.849	0.134	0.528	-0.838	-0.064	-0.023	-0.022	-0.006	-0.024	0.014	0.081	0.026	0.023	-0.024
0.178	0.439	-0.849	0.133	0.527	-0.839	-0.069	0.067	-0.013	-0.005	-0.022	0.015	0.081	0.026	0.024	-0.022
0.140	0.435	-0.853	0.133	0.525	-0.840	-0.081	0.003	0.010	-0.043	-0.024	0.012	0.043	0.030	0.020	-0.019
0.178	0.427	-0.842	0.131	0.525	-0.841	-0.011	0.122	-0.006	-0.003	-0.032	0.024	0.081	0.038	0.032	-0.028
0.159	0.419	-0.857	0.130	0.525	-0.841	0.041	0.078	-0.022	-0.021	-0.040	0.008	0.062	0.046	0.016	-0.036
0.120	0.427	-0.865	0.127	0.527	-0.840	0.108	0.150	-0.005	-0.057	-0.033	-0.000	0.023	0.038	0.008	-0.034
0.124	0.419	-0.865	0.128	0.528	-0.840	0.087	-0.013	0.017	-0.054	-0.042	-0.001	0.028	0.046	0.008	-0.037
0.140	0.431	-0.853	0.126	0.530	-0.838	0.141	0.046	0.033	-0.037	-0.033	0.009	0.043	0.034	0.020	-0.040
0.147	0.419	-0.861	0.124	0.533	-0.837	0.176	0.155	0.016	-0.027	-0.047	0.000	0.051	0.046	0.012	-0.030
0.132	0.427	-0.865	0.124	0.536	-0.835	0.195	-0.007	0.022	-0.042	-0.043	-0.006	0.036	0.039	0.008	-0.022
0.159	0.415	-0.881	0.121	0.539	-0.834	0.194	0.148	0.007	-0.013	-0.057	-0.023	0.063	0.051	0.008	-0.015
0.151	0.431	-0.881	0.119	0.543	-0.832	0.229	0.145	0.011	-0.018	-0.045	-0.025	0.055	0.035	0.009	-0.002
0.151	0.431	-0.897	0.116	0.546	-0.830	0.221	0.182	0.021	-0.015	-0.048	-0.042	0.054	0.036	0.025	0.020
0.178	0.431	-0.920	0.110	0.550	-0.828	0.280	0.309	0.044	0.018	-0.053	-0.068	0.081	0.036	0.048	0.034
0.209	0.427	-0.909	0.103	0.555	-0.825	0.308	0.424	0.084	0.056	-0.061	-0.058	0.112	0.039	0.037	0.047
0.190	0.466	-0.920	0.092	0.562	-0.822	0.416	0.536	0.179	0.047	-0.030	-0.074	0.092	0.001	0.048	0.056
0.174	0.485	-0.889	0.082	0.571	-0.817	0.535	0.439	0.279	0.042	-0.019	-0.047	0.077	0.019	0.016	0.048
0.163	0.516	-0.845	0.067	0.582	-0.810	0.666	0.688	0.320	0.045	0.001	-0.010	0.064	0.050	0.027	0.025
0.113	0.535	-0.814	0.056	0.594	-0.802	0.741	0.489	0.288	0.006	0.008	0.013	0.013	0.070	0.059	-0.003
0.047	0.558	-0.818	0.047	0.605	-0.795	0.654	0.377	0.241	-0.050	0.021	0.002	0.052	0.093	0.056	-0.027
0.009	0.574	-0.830	0.041	0.612	-0.789	0.485	0.299	0.155	-0.082	0.028	-0.016	0.092	0.110	0.044	-0.048
0.017	0.570	-0.806	0.038	0.619	-0.784	0.421	0.057	0.127	-0.072	0.018	0.003	0.085	0.106	0.068	-0.056
0.024	0.566	-0.806	0.036	0.624	-0.780	0.342	0.035	0.152	-0.061	0.009	-0.001	0.078	0.103	0.068	-0.039
0.032	0.585	-0.818	0.033	0.630	-0.776	0.394	0.085	0.129	-0.051	0.022	-0.018	0.070	0.123	0.057	-0.016
0.117	0.616	-0.822	0.032	0.636	-0.771	0.361	-0.024	0.116	0.035	0.047	-0.026	0.015	0.155	0.053	0.026
0.113	0.616	-0.842	0.031	0.641	-0.767	0.330	-0.029	0.102	0.031	0.042	-0.050	0.011	0.156	0.033	0.065
0.220	0.624	-0.826	0.031	0.644	-0.765	0.185	0.074	0.014	0.140	0.048	-0.036	0.119	0.165	0.049	0.095
0.220	0.624	-0.826	0.032	0.645	-0.763	0.102	-0.071	-0.012	0.138	0.046	-0.037	0.119	0.166	0.049	0.110
0.167	0.624	-0.881	0.034	0.646	-0.763	0.061	-0.032	-0.032	0.083	0.045	-0.093	0.066	0.167	0.007	0.118
0.182	0.585	-0.869	0.035	0.646	-0.762	0.051	0.017	-0.061	0.097	0.006	-0.082	0.082	0.129	0.005	0.123
0.143	0.578	-0.897	0.041	0.647	-0.761	0.066	-0.385	-0.006	0.053	-0.002	-0.110	0.044	0.122	0.023	0.119
0.247	0.570	-0.853	0.040	0.648	-0.761	0.079	0.085	-0.017	0.157	-0.011	-0.067	0.149	0.115	0.021	0.119
0.186	0.547	-0.869	0.040	0.650	-0.759	0.168	0.034	0.019	0.096	-0.036	-0.085	0.088	0.092	0.005	0.109
0.178	0.547	-0.865	0.041	0.652	-0.757	0.176	-0.065	0.033	0.087	-0.038	-0.083	0.082	0.093	0.008	0.109
0.128	0.539	-0.877	0.042	0.655	-0.755	0.192	-0.099	0.088	0.036	-0.049	-0.097	0.032	0.085	0.004	0.091
0.151	0.570	-0.869	0.041	0.657	-0.753	0.149	-0.056	0.127	0.060	-0.020	-0.091	0.056	0.117	0.004	0.091
0.147	0.605	-0.865	0.043	0.659	-0.751	0.158	-0.189	0.119	0.055	0.013	-0.089	0.053	0.153	0.008	0.078
0.190	0.612	-0.845	0.040	0.660	-0.751	0.037	0.096	0.110	0.099	0.020	-0.069	0.096	0.161	0.027	0.072
0.117	0.640	-0.838	0.039	0.660	-0.751	0.008	0.040	0.088	0.028	0.047	-0.061	0.023	0.189	0.035	0.069
0.117	0.643	-0.810	0.041	0.658	-0.752	-0.075	-0.190	0.088	0.026	0.053	-0.033	0.024	0.194	0.063	0.062
0.151	0.624	-0.814	0.039	0.655	-0.755	-0.245	0.074	0.071	0.062	0.037	-0.033	0.060	0.176	0.059	0.042
0.136	0.616	-0.782	0.037	0.650	-0.759	-0.282	0.060	0.089	0.049	0.034	0.002	0.045	0.169	0.090	0.041
0.105	0.628	-0.782	0.034	0.646	-0.762	-0.270	0.196	0.059	0.021	0.049	0.006	0.015	0.182	0.091	0.021
0.128	0.636	-0.782	0.030	0.641	-0.767	-0.339	0.173	0.076	0.048	0.062	0.010	0.039	0.191	0.091	0.009
0.013	0.620	-0.778	0.028	0.636	-0.771	-0.326	0.098	0.032	-0.066	0.052	0.019	0.075	0.177	0.095	-0.012
0.093	0.628	-0.782	0.029	0.630	-0.776	-0.412	-0.002	-0.002	0.015	0.066	0.020	0.006	0.186	0.091	-0.012
0.009	0.616	-0.826	0.027	0.623	-0.782	-0.416	0.191	-0.098	-0.068	0.061	-0.018	0.078	0.175	0.048	-0.028
0.105	0.589	-0.782	0.027	0.614	-0.789	-0.541	0.088	-0.083	0.028	0.043	0.032	0.019	0.150	0.092	-0.024
0.028	0.582	-0.845	0.027	0.604	-0.796	-0.620	0.016	-0.082	-0.049	0.045	-0.023	0.058	0.143	0.029	-0.031
0.020	0.535	-0.849	0.030	0.595	-0.803	-0.562	-0.102	-0.090	-0.060	0.008	-0.020	0.064	0.098	0.026	-0.033
0.067	0.504	-0.798	0.032	0.586	-0.810	-0.586	-0.051	-0.045	-0.015	-0.013	0.038	0.017	0.068	0.077	-0.041
0.017	0.504	-0.834	0.034	0.575	-0.817	-0.613	-0.119	-0.041	-0.067	-0.003	0.010	0.067	0.069	0.042	-0.031
0.074	0.485	-0.806	0.036	0.565	-0.824	-0.600	-0.066	-0.042	-0.011	-0.012	0.044	0.008	0.051	0.070	-0.036
0.109	0.493	-0.822	0.036	0.555	-0.831	-0.639	0.036	-0.022	0.023	0.006	0.036	0.028	0.060	0.055	-0.046
0.005	0.500	-0.869	0.037	0.545	-0.838	-0.590	-0.089	0.037	-0.082	0.024	-0.005	0.075	0.069	0.008	-0.046
0.005	0.500	-0.869	0.036	0.535	-0.844	-0.579	0.010	0.017	-0.081	0.034	0.002	0.074	0.070	0.009	-0.046
0.032	0.454	-0.830	0.036	0.525	-0.850	-0.564	-0.014	0.014	-0.054	-0.003	0.047	0.047	0.025	0.049	-0.053
0.070	0.442	-0.845	0.035	0.516	-0.856	-0.534	0.063	0.034	-0.014	-0.006	0.037	0.008	0.015	0.034	-0.057
0.063	0.431	-0.849	0.028	0.508	-0.861	-0.464	0.389	0.018	-0.015	-0.009	0.038	0.014	0.004	0.031	-0.044
-0.014	0.427	-0.873	0.031	0.500	-0.865	-0.443	-0.212	0.093	-0.095	-0.005	0.019	0.090	0.001	0.008	-0.040
0.078	0.435	-0.869	0.028	0.493	-0.869	-0.381	0.125	0.051	-0.000	0.009	0.027	0.003	0.010	0.012	-0.050
0.036	0.435	-0.881	0.027	0.487	-0.873	-0.351	-0.004	0.094	-0.042	0.015	0.019	0.038	0.012	0.001	-0.043
0.005	0.385	-0.885	0.030	0.480	-0.877	-0.376	-0.233	0.142	-0.075	-0.028	0.019	0.068	0.037	0.002	-0.028
0.101	0.412	-0.861	0.027	0.474	-0.880	-0.335	0.114	0.087	0.023	0.005	0.046	0.029	0.009	0.022	-0.026
0.078	0.431	-0.857	0.025	0.467	-0.884	-0.407	0.099	0.060	0.002	0.031	0.054	0.007	0.012	0.026	-0.031
0.093	0.412	-0.861	0.023	0.459	-0.888	-0.463	0.114	0.050	0.020	0.020	0.054	0.024	0.006	0.023	-0.014
0.020	0.400	-0.869	0.025	0.451	-0.892	-0.466	-0.123	0.040	-0.055	0.017	0.051	0.048	0.017	0.016	-0.023
0.109	0.377	-0.853	0.023	0.442	-0.897	-0.504	0.117	0.020	0.035	0.003	0.071	0.041	0.039	0.032	-0.031
0.051	0.342	-0.865	0.019	0.431	-0.902	-0.579	0.181	0.047	-0.019	-0.021	0.065	0.016	0.072	0.021	-0.036
0.028	0.319	-0.881	0.018	0.421	-0.907	-0.559	0.052	0.069	-0.040	-0.034	0.054	0.038	0.094	0.006	-0.030
0.063	0.338	-0.869	0.017	0.412	-0.911	-0.487	0.066	-0.010	-0.005	-0.006	0.070	0.002	0.073	0.018	-0.046
0.051	0.357	-0.869	0.014	0.404	-0.915	-0.435	0.189	-0.027	-0.013	0.022	0.074	0.012	0.052	0.019	-0.051
0.013	0.311	-0.877	0.011	0.396	-0.918	-0.431	0.117	0.022	-0.050	-0.017	0.069	0.050	0.098	0.012	-0.048
0.005	0.307	-0.909	0.013	0.387	-0.922	-0.440	-0.109	0.070	-0.059	-0.012	0.042	0.056	0.101	0.019	-0.058
0.043	0.284	-0.881	0.009	0.381	-0.924	-0.318	0.184	0.055	-0.017	-0.029	0.072	0.017	0.123	0.009	-0.060
0.009	0.288	-0.861	0.009	0.378	-0.926	-0.191	-0.014	0.061	-0.051	-0.022	0.093	0.050	0.118	0.030	-0.057
0.040	0.280	-0.877	0.007	0.374	-0.927	-0.170	0.065	0.073	-0.019	-0.026	0.079	0.018	0.124	0.015	-0.053
0.020	0.257	-0.885	0.003	0.372	-0.928	-0.100	0.198	0.064	-0.034	-0.047	0.072	0.036	0.147	0.007	-0.052
0.020	0.284	-0.897	0.000	0.370	-0.929	-0.086	0.142	0.030	-0.031	-0.018	0.061	0.035	0.118	0.004	-0.048
0.036	0.292	-0.893	-0.001	0.369	-0.930	-0.084	0.078	0.041	-0.014	-0.009	0.065	0.019	0.110	0.001	-0.051
0.009	0.284	-0.889	-0.002	0.367	-0.930	-0.082	0.032	0.028	-0.040	-0.015	0.070	0.045	0.117	0.005	-0.049
0.009	0.284	-0.889	-0.005	0.366	-0.931	-0.034	0.136	0.015	-0.038	-0.014	0.070	0.044	0.115	0.006	-0.052
0.017	0.245	-0.897	-0.009	0.364	-0.931	-0.080	0.226	-0.013	-0.026	-0.051	0.063	0.036	0.153	0.001	-0.054
-0.014	0.284	-0.920	-0.011	0.364	-0.931	-0.002	0.140	-0.042	-0.054	-0.013	0.039	0.065	0.113	0.024	-0.051
0.017	0.292	-0.893	-0.013	0.364	-0.931	0.020	0.087	-0.008	-0.022	-0.005	0.067	0.034	0.105	0.004	-0.049
-0.010	0.292	-0.956	-0.013	0.364	-0.931	-0.002	0.049	-0.013	-0.048	-0.005	0.004	0.060	0.104	0.059	-0.051
0.005	0.292	-0.897	-0.015	0.365	-0.931	0.030	0.095	-0.041	-0.031	-0.005	0.062	0.043	0.103	0.001	-0.041
-0.007	0.272	-0.912	-0.014	0.364	-0.931	0.007	-0.059	-0.013	-0.044	-0.024	0.047	0.054	0.121	0.015	-0.042
0.040	0.276	-0.909	-0.018	0.363	-0.932	-0.064	0.255	-0.066	0.006	-0.019	0.051	0.007	0.116	0.010	-0.048
-0.007	0.284	-0.920	-0.021	0.364	-0.931	0.054	0.225	-0.100	-0.036	-0.012	0.039	0.052	0.107	0.022	-0.041
-0.045	0.249	-0.936	-0.018	0.364	-0.931	0.041	-0.133	-0.038	-0.078	-0.047	0.023	0.090	0.141	0.037	-0.039
0.020	0.292	-0.944	-0.020	0.365	-0.931	0.056	0.136	-0.076	-0.010	-0.005	0.015	0.023	0.098	0.044	-0.048
-0.010	0.284	-0.932	-0.022	0.367	-0.930	0.100	0.110	-0.091	-0.040	-0.015	0.026	0.053	0.105	0.032	-0.047
-0.030	0.296	-0.956	-0.021	0.369	-0.929	0.125	0.011	-0.083	-0.059	-0.005	0.001	0.072	0.092	0.055	-0.037
-0.014	0.280	-0.952	-0.021	0.371	-0.928	0.109	0.026	-0.096	-0.044	-0.022	0.005	0.055	0.107	0.051	-0.042
-0.003	0.280	-0.960	-0.020	0.371	-0.928	0.027	-0.028	-0.080	-0.033	-0.023	-0.004	0.043	0.106	0.058	-0.035
-0.003	0.261	-0.936	-0.020	0.371	-0.928	0.020	0.065	-0.093	-0.033	-0.042	0.020	0.042	0.124	0.034	-0.025
0.017	0.265	-0.952	-0.022	0.371	-0.928	-0.011	0.127	-0.092	-0.012	-0.037	0.004	0.022	0.120	0.049	-0.021
0.009	0.253	-0.991	-0.026	0.370	-0.929	-0.049	0.262	-0.128	-0.016	-0.048	-0.035	0.029	0.130	0.087	-0.019
-0.018	0.253	-0.995	-0.029	0.368	-0.929	-0.078	0.187	-0.043	-0.039	-0.046	-0.038	0.055	0.129	0.090	-0.017
-0.018	0.284	-1.003	-0.031	0.367	-0.930	-0.035	0.096	0.009	-0.037	-0.014	-0.046	0.055	0.098	0.097	-0.008
-0.033	0.300	-1.003	-0.033	0.368	-0.929	0.057	0.125	0.032	-0.050	0.001	-0.047	0.069	0.082	0.097	0.004
0.043	0.288	-0.972	-0.040	0.371	-0.928	0.188	0.346	0.046	0.034	-0.014	-0.017	0.008	0.093	0.065	0.015
0.070	0.276	-0.932	-0.049	0.376	-0.925	0.317	0.492	0.045	0.070	-0.032	0.020	0.037	0.104	0.026	0.014
0.032	0.300	-0.936	-0.056	0.384	-0.922	0.427	0.371	0.072	0.039	-0.016	0.012	0.001	0.080	0.029	0.006
-0.030	0.319	-0.912	-0.063	0.391	-0.918	0.408	0.349	0.102	-0.016	-0.004	0.033	0.061	0.061	0.006	-0.014
-0.083	0.327	-0.893	-0.071	0.399	-0.914	0.427	0.398	0.121	-0.061	-0.004	0.048	0.114	0.053	0.014	-0.035
-0.080	0.346	-0.905	-0.076	0.408	-0.910	0.509	0.195	0.117	-0.052	0.007	0.032	0.109	0.034	0.003	-0.047
-0.080	0.385	-0.912	-0.079	0.416	-0.906	0.479	0.137	0.118	-0.049	0.037	0.020	0.109	0.004	0.005	-0.038
-0.072	0.431	-0.944	-0.084	0.425	-0.901	0.512	0.206	0.113	-0.037	0.074	-0.016	0.100	0.050	0.036	-0.013
-0.018	0.427	-0.948	-0.084	0.433	-0.898	0.440	-0.077	0.156	0.017	0.063	-0.023	0.046	0.046	0.040	0.016
0.017	0.431	-0.932	-0.084	0.440	-0.894	0.401	-0.043	0.121	0.052	0.060	-0.011	0.011	0.049	0.023	0.049
0.043	0.450	-0.948	-0.085	0.445	-0.892	0.298	0.056	0.089	0.080	0.074	-0.030	0.016	0.068	0.039	0.073
0.067	0.450	-0.979	-0.086	0.449	-0.890	0.226	0.047	0.062	0.104	0.070	-0.063	0.040	0.068	0.070	0.087
0.028	0.470	-0.999	-0.086	0.452	-0.888	0.190	-0.008	0.039	0.065	0.086	-0.085	0.001	0.087	0.089	0.098
0.032	0.462	-1.011	-0.085	0.454	-0.887	0.147	-0.016	0.011	0.069	0.076	-0.098	0.006	0.079	0.101	0.104
0.043	0.431	-1.011	-0.084	0.457	-0.886	0.140	-0.028	-0.021	0.079	0.043	-0.099	0.017	0.049	0.100	0.113
0.059	0.400	-1.007	-0.078	0.459	-0.885	0.136	-0.273	-0.050	0.089	0.010	-0.095	0.033	0.018	0.096	0.113
0.109	0.373	-1.011	-0.077	0.459	-0.885	0.020	-0.000	-0.095	0.137	-0.017	-0.099	0.083	0.008	0.100	0.116
0.043	0.342	-0.999	-0.071	0.460	-0.885	0.066	-0.299	-0.041	0.066	-0.049	-0.087	0.017	0.039	0.087	0.120
0.082	0.330	-0.952	-0.070	0.461	-0.885	0.060	0.019	-0.056	0.104	-0.061	-0.041	0.055	0.050	0.040	0.114
0.093	0.369	-0.975	-0.068	0.461	-0.885	0.057	-0.115	-0.020	0.113	-0.023	-0.064	0.067	0.011	0.063	0.091
0.059	0.346	-0.936	-0.072	0.463	-0.883	0.102	0.294	-0.025	0.083	-0.048	-0.026	0.032	0.033	0.023	0.093
0.017	0.369	-0.952	-0.067	0.462	-0.884	-0.037	-0.303	0.030	0.035	-0.023	-0.041	0.011	0.010	0.038	0.080
0.074	0.388	-0.940	-0.072	0.461	-0.885	-0.048	0.335	-0.067	0.098	-0.003	-0.029	0.047	0.011	0.026	0.068
0.032	0.354	-0.897	-0.069	0.459	-0.886	-0.105	-0.087	-0.049	0.053	-0.036	0.016	0.005	0.023	0.017	0.061
0.059	0.388	-0.873	-0.074	0.457	-0.887	-0.139	0.396	-0.172	0.085	0.001	0.040	0.033	0.012	0.041	0.048
0.020	0.396	-0.940	-0.073	0.453	-0.889	-0.203	-0.013	-0.104	0.045	0.013	-0.025	0.005	0.021	0.026	0.029
-0.053	0.365	-0.948	-0.073	0.449	-0.891	-0.239	0.059	-0.123	-0.028	-0.014	-0.030	0.077	0.009	0.033	0.024
-0.026	0.396	-0.920	-0.076	0.446	-0.892	-0.131	0.231	-0.137	0.001	0.019	-0.002	0.049	0.023	0.006	-0.004
0.005	0.396	-0.893	-0.075	0.445	-0.893	-0.097	0.025	-0.140	0.031	0.021	0.027	0.017	0.023	0.022	-0.018
-0.110	0.412	-0.932	-0.075	0.443	-0.893	-0.096	0.090	-0.172	-0.084	0.038	-0.012	0.131	0.040	0.017	-0.029
-0.049	0.427	-0.920	-0.073	0.440	-0.895	-0.208	-0.007	-0.176	-0.024	0.057	0.002	0.069	0.056	0.005	-0.024
-0.095	0.412	-0.916	-0.072	0.436	-0.897	-0.203	0.023	-0.166	-0.071	0.045	0.008	0.114	0.041	0.001	-0.025
-0.007	0.419	-0.952	-0.070	0.432	-0.899	-0.232	0.006	-0.176	0.016	0.057	-0.026	0.025	0.049	0.036	-0.013
-0.007	0.419	-0.952	-0.065	0.427	-0.902	-0.277	-0.223	-0.169	0.010	0.062	-0.023	0.024	0.050	0.036	-0.012
-0.022	0.381	-0.912	-0.060	0.423	-0.904	-0.211	-0.186	-0.174	-0.010	0.027	0.019	0.038	0.012	0.003	0.001
-0.014	0.342	-0.901	-0.057	0.419	-0.906	-0.222	-0.088	-0.149	-0.006	-0.008	0.033	0.030	0.025	0.016	-0.008
0.001	0.319	-0.905	-0.055	0.416	-0.908	-0.174	-0.030	-0.148	0.008	-0.028	0.030	0.014	0.047	0.012	-0.021
-0.018	0.311	-0.897	-0.056	0.413	-0.909	-0.183	0.129	-0.133	-0.010	-0.032	0.040	0.032	0.054	0.020	-0.023
-0.053	0.319	-0.924	-0.052	0.409	-0.911	-0.185	-0.179	-0.062	-0.049	-0.021	0.014	0.066	0.044	0.007	-0.026
-0.018	0.330	-0.916	-0.051	0.406	-0.913	-0.188	-0.012	-0.099	-0.015	-0.005	0.023	0.030	0.031	0.002	-0.036
-0.030	0.303	-0.920	-0.051	0.403	-0.914	-0.166	0.016	-0.071	-0.027	-0.029	0.021	0.041	0.057	0.002	-0.042
-0.049	0.300	-0.912	-0.051	0.400	-0.915	-0.117	0.004	-0.052	-0.046	-0.031	0.030	0.059	0.059	0.007	-0.035
-0.057	0.303	-0.936	-0.047	0.398	-0.916	-0.097	-0.211	0.009	-0.058	-0.025	0.007	0.067	0.054	0.016	-0.038
-0.007	0.300	-0.916	-0.050	0.398	-0.916	0.008	0.170	-0.009	-0.005	-0.029	0.027	0.016	0.057	0.004	-0.044
-0.037	0.311	-0.936	-0.047	0.397	-0.916	-0.028	-0.137	0.014	-0.038	-0.016	0.008	0.047	0.044	0.015	-0.037
-0.060	0.315	-0.936	-0.046	0.397	-0.917	0.017	-0.100	0.031	-0.062	-0.012	0.008	0.069	0.039	0.014	-0.031
-0.014	0.334	-0.932	-0.044	0.396	-0.917	-0.065	-0.068	0.007	-0.018	0.008	0.013	0.023	0.018	0.010	-0.034
-0.022	0.330	-0.944	-0.043	0.394	-0.918	-0.100	-0.060	0.003	-0.026	0.006	0.002	0.031	0.021	0.021	-0.027
-0.014	0.303	-0.924	-0.041	0.392	-0.919	-0.094	-0.098	-0.030	-0.021	-0.019	0.023	0.022	0.047	0.001	-0.018
0.017	0.315	-0.912	-0.041	0.390	-0.920	-0.119	0.007	-0.048	0.010	-0.005	0.035	0.009	0.035	0.011	-0.019
-0.010	0.323	-0.956	-0.039	0.386	-0.922	-0.175	-0.090	-0.034	-0.019	0.006	-0.006	0.018	0.026	0.031	-0.017
-0.018	0.288	-0.948	-0.038	0.383	-0.923	-0.155	-0.044	-0.014	-0.028	-0.025	0.003	0.025	0.060	0.023	-0.021
0.009	0.315	-0.920	-0.035	0.380	-0.924	-0.180	-0.123	-0.039	-0.004	0.005	0.032	0.002	0.032	0.005	-0.025
-0.030	0.311	-0.932	-0.033	0.377	-0.926	-0.149	-0.072	-0.041	-0.044	0.004	0.022	0.036	0.035	0.006	-0.018
-0.003	0.303	-0.936	-0.033	0.374	-0.927	-0.165	-0.003	-0.053	-0.018	-0.000	0.019	0.009	0.042	0.010	-0.022
0.047	0.315	-0.928	-0.032	0.370	-0.928	-0.166	-0.014	-0.052	0.031	0.015	0.028	0.041	0.029	0.001	-0.025
-0.026	0.300	-0.936	-0.031	0.369	-0.929	-0.090	-0.011	-0.083	-0.042	0.001	0.021	0.031	0.044	0.009	-0.025
-0.007	0.300	-0.944	-0.029	0.365	-0.931	-0.183	-0.089	-0.052	-0.025	0.005	0.015	0.012	0.044	0.017	-0.027
-0.022	0.276	-0.928	-0.028	0.362	-0.932	-0.147	-0.050	-0.039	-0.042	-0.016	0.032	0.027	0.066	0.000	-0.036
-0.010	0.276	-0.944	-0.030	0.360	-0.932	-0.102	0.120	-0.041	-0.028	-0.014	0.017	0.015	0.065	0.016	-0.035
0.009	0.265	-0.909	-0.029	0.358	-0.933	-0.094	-0.004	-0.019	-0.010	-0.023	0.053	0.004	0.076	0.020	-0.037
-0.014	0.284	-0.940	-0.029	0.357	-0.934	-0.046	0.010	-0.028	-0.033	-0.003	0.022	0.019	0.056	0.011	-0.028
-0.026	0.261	-0.968	-0.028	0.356	-0.934	-0.059	-0.092	0.002	-0.046	-0.025	-0.005	0.030	0.079	0.038	-0.030
0.028	0.265	-0.920	-0.030	0.356	-0.934	0.021	0.138	-0.037	0.010	-0.021	0.042	0.025	0.074	0.009	-0.026
-0.014	0.276	-0.940	-0.028	0.356	-0.934	0.021	-0.080	-0.010	-0.034	-0.010	0.022	0.018	0.062	0.010	-0.016
0.020	0.284	-0.936	-0.028	0.357	-0.934	0.037	-0.001	0.008	0.001	-0.002	0.026	0.018	0.053	0.006	-0.013
0.043	0.292	-0.932	-0.029	0.358	-0.933	0.072	0.075	0.002	0.025	0.004	0.030	0.041	0.045	0.001	-0.013
-0.007	0.272	-0.948	-0.029	0.358	-0.933	0.006	-0.044	0.043	-0.026	-0.015	0.014	0.009	0.064	0.017	-0.011
0.028	0.269	-0.920	-0.031	0.358	-0.933	0.037	0.126	-0.008	0.011	-0.019	0.042	0.026	0.068	0.011	-0.015
-0.003	0.257	-0.932	-0.031	0.359	-0.933	0.058	0.034	-0.001	-0.019	-0.032	0.030	0.004	0.079	0.000	-0.018
-0.018	0.253	-0.968	-0.032	0.358	-0.933	-0.015	0.015	0.018	-0.034	-0.035	-0.006	0.020	0.082	0.035	-0.023
0.020	0.280	-0.936	-0.034	0.359	-0.933	0.033	0.127	-0.017	0.006	-0.009	0.026	0.019	0.055	0.004	-0.024
-0.026	0.253	-0.912	-0.034	0.360	-0.932	0.109	0.019	-0.005	-0.040	-0.037	0.049	0.027	0.082	0.020	-0.027
0.013	0.272	-0.936	-0.035	0.361	-0.932	0.062	0.039	-0.002	-0.001	-0.019	0.025	0.012	0.063	0.003	-0.026
-0.030	0.280	-0.948	-0.038	0.364	-0.931	0.144	0.167	-0.028	-0.040	-0.014	0.012	0.030	0.055	0.014	-0.032
-0.007	0.284	-0.940	-0.035	0.364	-0.931	0.042	-0.163	0.036	-0.020	-0.010	0.020	0.007	0.051	0.006	-0.031
-0.022	0.300	-0.948	-0.038	0.366	-0.930	0.106	0.156	0.003	-0.032	0.003	0.011	0.022	0.036	0.013	-0.030
-0.030	0.253	-0.944	-0.034	0.367	-0.930	0.068	-0.203	0.032	-0.044	-0.044	0.015	0.030	0.082	0.009	-0.029
0.017	0.296	-0.924	-0.036	0.368	-0.929	0.057	0.127	0.006	0.005	-0.002	0.034	0.016	0.039	0.011	-0.024
-0.014	0.261	-0.932	-0.036	0.371	-0.928	0.162	0.012	-0.012	-0.026	-0.040	0.025	0.014	0.074	0.003	-0.022
0.020	0.280	-0.928	-0.037	0.372	-0.927	0.103	0.035	0.003	0.009	-0.022	0.028	0.020	0.055	0.007	-0.021
-0.007	0.280	-0.932	-0.038	0.374	-0.926	0.129	0.048	0.012	-0.017	-0.024	0.024	0.006	0.055	0.003	-0.025
-0.022	0.292	-0.924	-0.038	0.376	-0.926	0.097	-0.019	0.045	-0.032	-0.014	0.031	0.022	0.043	0.012	-0.028
-0.014	0.284	-0.928	-0.040	0.378	-0.925	0.134	0.103	0.011	-0.023	-0.024	0.026	0.014	0.051	0.008	-0.035
-0.026	0.280	-0.916	-0.037	0.380	-0.924	0.113	-0.139	0.035	-0.037	-0.030	0.037	0.026	0.054	0.020	-0.034
-0.022	0.288	-0.936	-0.038	0.381	-0.924	0.084	0.018	0.018	-0.032	-0.024	0.017	0.022	0.047	0.000	-0.029
0.005	0.284	-0.920	-0.037	0.382	-0.923	0.068	-0.064	0.028	-0.006	-0.029	0.032	0.005	0.051	0.016	-0.026
0.005	0.284	-0.920	-0.038	0.384	-0.923	0.096	0.073	0.006	-0.005	-0.030	0.032	0.006	0.051	0.016	-0.024
-0.007	0.311	-0.940	-0.039	0.386	-0.922	0.113	0.070	-0.023	-0.016	-0.005	0.011	0.006	0.024	0.003	-0.021
-0.030	0.296	-0.956	-0.037	0.388	-0.921	0.131	-0.073	-0.037	-0.040	-0.023	-0.005	0.029	0.039	0.019	-0.026
-0.007	0.284	-0.944	-0.038	0.389	-0.920	0.094	0.064	-0.057	-0.017	-0.036	0.006	0.006	0.051	0.007	-0.027
-0.033	0.288	-0.936	-0.037	0.392	-0.919	0.144	-0.045	-0.026	-0.045	-0.034	0.013	0.033	0.047	0.001	-0.024
-0.018	0.276	-0.968	-0.036	0.394	-0.918	0.128	-0.030	-0.021	-0.030	-0.048	-0.020	0.018	0.059	0.031	-0.015
0.001	0.280	-0.975	-0.037	0.395	-0.918	0.101	0.054	-0.013	-0.010	-0.046	-0.028	0.002	0.055	0.039	-0.007
0.001	0.284	-0.999	-0.039	0.396	-0.917	0.083	0.109	0.008	-0.008	-0.043	-0.052	0.002	0.051	0.063	0.001
-0.003	0.288	-1.023	-0.043	0.398	-0.916	0.132	0.233	0.052	-0.007	-0.041	-0.077	0.002	0.047	0.086	0.018
-0.045	0.276	-1.050	-0.048	0.401	-0.915	0.171	0.201	0.110	-0.045	-0.055	-0.106	0.044	0.059	0.114	0.029
0.040	0.296	-1.015	-0.054	0.406	-0.912	0.304	0.317	0.104	0.046	-0.041	-0.073	0.041	0.040	0.079	0.039
0.024	0.280	-0.999	-0.060	0.413	-0.909	0.437	0.263	0.165	0.037	-0.064	-0.061	0.025	0.055	0.064	0.032
0.047	0.315	-0.932	-0.065	0.422	-0.904	0.490	0.213	0.203	0.065	-0.038	0.002	0.048	0.021	0.003	0.021
-0.022	0.330	-0.881	-0.072	0.433	-0.899	0.636	0.321	0.175	0.003	-0.033	0.047	0.021	0.005	0.054	-0.002
-0.080	0.354	-0.873	-0.077	0.443	-0.893	0.602	0.158	0.158	-0.051	-0.020	0.050	0.078	0.018	0.062	-0.015
-0.072	0.361	-0.881	-0.083	0.453	-0.888	0.590	0.292	0.102	-0.037	-0.023	0.036	0.070	0.025	0.054	-0.029
-0.045	0.415	-0.897	-0.086	0.462	-0.883	0.527	0.109	0.110	-0.007	0.022	0.015	0.043	0.079	0.038	-0.027
-0.053	0.450	-0.909	-0.088	0.471	-0.878	0.499	0.120	0.082	-0.012	0.049	-0.001	0.051	0.114	0.027	-0.010
-0.057	0.481	-0.940	-0.086	0.478	-0.874	0.436	-0.187	0.088	-0.018	0.072	-0.037	0.055	0.145	0.005	0.009
-0.014	0.473	-0.901	-0.083	0.487	-0.870	0.484	-0.154	0.047	0.022	0.057	-0.002	0.013	0.138	0.035	0.037
0.001	0.512	-0.952	-0.079	0.493	-0.866	0.378	-0.224	0.022	0.033	0.089	-0.056	0.002	0.177	0.016	0.069
0.097	0.477	-0.932	-0.077	0.500	-0.863	0.390	-0.065	-0.042	0.128	0.048	-0.040	0.099	0.143	0.003	0.100
0.105	0.512	-0.968	-0.077	0.504	-0.860	0.271	0.018	-0.042	0.135	0.078	-0.079	0.107	0.178	0.032	0.120
0.101	0.497	-0.979	-0.074	0.509	-0.858	0.286	-0.137	-0.013	0.128	0.058	-0.093	0.103	0.164	0.044	0.143
0.063	0.500	-1.011	-0.068	0.513	-0.856	0.258	-0.308	-0.026	0.084	0.058	-0.127	0.065	0.168	0.076	0.149
0.128	0.470	-0.979	-0.062	0.517	-0.854	0.231	-0.238	-0.072	0.144	0.023	-0.097	0.131	0.138	0.045	0.151
0.128	0.470	-0.979	-0.056	0.520	-0.852	0.205	-0.311	-0.074	0.137	0.019	-0.099	0.131	0.139	0.045	0.141
0.147	0.431	-0.940	-0.052	0.521	-0.852	0.069	-0.171	-0.057	0.153	-0.020	-0.060	0.151	0.100	0.006	0.142
0.097	0.435	-0.924	-0.044	0.522	-0.852	0.036	-0.394	-0.013	0.095	-0.017	-0.044	0.101	0.105	0.009	0.128
0.120	0.400	-0.920	-0.043	0.520	-0.853	-0.057	-0.038	0.015	0.118	-0.050	-0.039	0.125	0.070	0.013	0.112
0.097	0.427	-0.905	-0.043	0.520	-0.853	-0.015	-0.007	0.049	0.095	-0.022	-0.023	0.102	0.097	0.028	0.098
0.078	0.458	-0.924	-0.041	0.519	-0.854	-0.019	-0.113	0.019	0.073	0.009	-0.043	0.084	0.128	0.008	0.091
0.086	0.489	-0.920	-0.041	0.518	-0.854	-0.064	-0.003	0.005	0.081	0.041	-0.038	0.092	0.159	0.012	0.078
0.078	0.470	-0.893	-0.040	0.516	-0.856	-0.101	-0.013	0.020	0.073	0.024	-0.009	0.085	0.140	0.039	0.075
0.063	0.489	-0.893	-0.040	0.513	-0.857	-0.174	0.007	-0.010	0.057	0.046	-0.007	0.070	0.160	0.039	0.071
0.097	0.450	-0.889	-0.038	0.509	-0.860	-0.241	-0.064	-0.024	0.090	0.012	-0.001	0.105	0.121	0.043	0.064
0.078	0.446	-0.865	-0.041	0.504	-0.863	-0.272	0.214	-0.029	0.074	0.013	0.025	0.086	0.117	0.067	0.048
0.070	0.454	-0.857	-0.047	0.500	-0.865	-0.259	0.408	-0.094	0.072	0.025	0.036	0.079	0.125	0.075	0.034
-0.007	0.423	-0.861	-0.049	0.495	-0.867	-0.234	0.136	-0.071	-0.003	-0.001	0.034	0.002	0.095	0.071	0.010
-0.018	0.427	-0.905	-0.049	0.491	-0.870	-0.256	0.067	-0.044	-0.014	0.007	-0.007	0.009	0.099	0.027	-0.008
-0.033	0.442	-0.857	-0.052	0.487	-0.872	-0.236	0.213	-0.066	-0.027	0.027	0.042	0.024	0.114	0.075	-0.026
-0.033	0.423	-0.893	-0.051	0.483	-0.874	-0.223	-0.066	-0.034	-0.028	0.012	0.009	0.024	0.095	0.039	-0.025
-0.037	0.415	-0.881	-0.050	0.478	-0.877	-0.242	-0.051	-0.010	-0.033	0.009	0.023	0.028	0.088	0.051	-0.023
-0.014	0.450	-0.905	-0.050	0.474	-0.879	-0.265	0.030	0.003	-0.009	0.048	0.002	0.005	0.123	0.027	-0.015
-0.007	0.423	-0.916	-0.052	0.469	-0.881	-0.231	0.135	-0.021	0.000	0.025	-0.007	0.002	0.097	0.015	-0.006
-0.026	0.423	-0.948	-0.054	0.465	-0.884	-0.257	0.108	0.035	-0.017	0.030	-0.036	0.017	0.097	0.016	-0.003
0.005	0.435	-0.924	-0.056	0.459	-0.886	-0.286	0.063	0.027	0.015	0.047	-0.010	0.014	0.109	0.007	-0.003
-0.030	0.404	-0.897	-0.056	0.454	-0.889	-0.308	0.015	0.041	-0.019	0.022	0.020	0.020	0.078	0.035	-0.006
-0.010	0.400	-0.893	-0.059	0.448	-0.892	-0.310	0.169	-0.034	0.003	0.024	0.027	0.000	0.074	0.039	-0.023
-0.014	0.361	-0.889	-0.055	0.443	-0.895	-0.274	-0.211	0.004	-0.005	-0.010	0.034	0.004	0.035	0.043	-0.026
-0.099	0.361	-0.912	-0.055	0.438	-0.897	-0.290	0.022	-0.081	-0.090	-0.005	0.013	0.088	0.035	0.020	-0.038
0.013	0.342	-0.869	-0.055	0.432	-0.900	-0.323	0.058	-0.061	0.022	-0.018	0.059	0.023	0.015	0.064	-0.049
-0.095	0.346	-0.932	-0.053	0.427	-0.903	-0.280	-0.077	-0.034	-0.087	-0.009	-0.002	0.085	0.019	0.001	-0.052
-0.064	0.330	-0.912	-0.050	0.422	-0.905	-0.216	-0.213	0.018	-0.060	-0.020	0.020	0.054	0.003	0.021	-0.037
-0.033	0.338	-0.920	-0.050	0.419	-0.907	-0.187	0.005	0.013	-0.029	-0.009	0.014	0.023	0.010	0.013	-0.046
-0.022	0.357	-0.944	-0.049	0.416	-0.908	-0.158	-0.041	-0.002	-0.018	0.014	-0.008	0.012	0.029	0.011	-0.032
-0.053	0.342	-0.940	-0.048	0.413	-0.909	-0.119	-0.042	0.011	-0.050	0.001	-0.003	0.042	0.013	0.007	-0.025
-0.003	0.342	-0.912	-0.048	0.410	-0.911	-0.161	-0.056	0.041	-0.001	0.004	0.026	0.008	0.012	0.020	-0.018
-0.030	0.338	-0.944	-0.043	0.407	-0.912	-0.175	-0.266	0.060	-0.032	0.003	-0.004	0.019	0.008	0.012	-0.014
0.028	0.338	-0.893	-0.044	0.404	-0.914	-0.142	0.047	0.016	0.027	0.006	0.048	0.040	0.007	0.039	-0.011
0.017	0.342	-0.909	-0.047	0.401	-0.915	-0.183	0.212	-0.041	0.018	0.014	0.034	0.029	0.010	0.023	-0.014
-0.033	0.330	-0.944	-0.047	0.397	-0.917	-0.183	-0.003	-0.025	-0.032	0.006	0.000	0.021	0.003	0.012	-0.009
-0.022	0.323	-0.932	-0.044	0.392	-0.919	-0.263	-0.180	-0.011	-0.024	0.003	0.014	0.009	0.011	0.000	-0.021
0.001	0.334	-0.936	-0.044	0.388	-0.921	-0.241	0.057	-0.057	-0.000	0.019	0.012	0.014	0.001	0.005	-0.023
-0.041	0.292	-0.924	-0.043	0.384	-0.922	-0.191	-0.013	-0.051	-0.043	-0.020	0.026	0.028	0.044	0.007	-0.023
0.005	0.296	-0.924	-0.042	0.379	-0.924	-0.231	-0.024	-0.060	0.002	-0.011	0.028	0.018	0.042	0.007	-0.026
-0.033	0.311	-0.960	-0.043	0.375	-0.926	-0.225	0.085	-0.111	-0.036	0.008	-0.006	0.021	0.027	0.028	-0.026
-0.030	0.303	-0.932	-0.040	0.371	-0.928	-0.240	-0.148	-0.067	-0.035	0.005	0.024	0.017	0.036	0.000	-0.022
0.009	0.300	-0.932	-0.040	0.366	-0.930	-0.251	0.074	-0.101	0.004	0.006	0.026	0.022	0.040	0.000	-0.024
-0.010	0.315	-0.924	-0.039	0.362	-0.932	-0.224	-0.033	-0.087	-0.017	0.026	0.035	0.002	0.025	0.008	-0.021
-0.007	0.284	-0.944	-0.040	0.358	-0.933	-0.167	0.092	-0.086	-0.012	-0.002	0.017	0.006	0.057	0.011	-0.015
-0.014	0.276	-0.968	-0.039	0.355	-0.934	-0.186	-0.029	-0.049	-0.021	-0.006	-0.005	0.002	0.066	0.035	-0.026
0.005	0.288	-0.932	-0.040	0.352	-0.935	-0.154	0.080	-0.076	-0.000	0.009	0.031	0.017	0.055	0.000	-0.021
-0.045	0.261	-0.936	-0.039	0.351	-0.936	-0.031	-0.010	-0.082	-0.051	-0.017	0.028	0.033	0.083	0.003	-0.025
0.001	0.311	-0.972	-0.037	0.348	-0.937	-0.144	-0.095	-0.062	-0.008	0.036	-0.007	0.013	0.034	0.039	-0.024
-0.014	0.257	-0.920	-0.036	0.347	-0.937	-0.053	0.017	-0.106	-0.023	-0.017	0.045	0.002	0.089	0.012	-0.018
0.005	0.265	-0.940	-0.037	0.347	-0.937	-0.003	0.103	-0.098	-0.003	-0.009	0.025	0.017	0.082	0.008	-0.017
0.043	0.269	-0.932	-0.036	0.346	-0.938	-0.045	-0.014	-0.075	0.034	-0.004	0.034	0.055	0.079	0.001	-0.020
-0.045	0.226	-0.948	-0.038	0.346	-0.938	0.010	0.100	-0.053	-0.052	-0.047	0.018	0.033	0.123	0.016	-0.017
-0.010	0.261	-0.960	-0.037	0.345	-0.938	-0.051	-0.012	-0.030	-0.018	-0.011	0.007	0.002	0.089	0.029	-0.020
-0.010	0.261	-0.960	-0.038	0.345	-0.938	0.038	0.040	-0.056	-0.018	-0.011	0.007	0.002	0.091	0.029	-0.031
-0.010	0.284	-0.936	-0.037	0.346	-0.938	0.039	-0.010	-0.029	-0.019	0.011	0.030	0.002	0.069	0.006	-0.017
-0.018	0.242	-0.928	-0.038	0.345	-0.938	-0.018	0.082	-0.040	-0.025	-0.031	0.038	0.005	0.112	0.002	-0.026
0.028	0.269	-0.948	-0.042	0.347	-0.937	0.090	0.237	-0.052	0.025	-0.005	0.018	0.041	0.087	0.018	-0.018
-0.060	0.242	-0.956	-0.040	0.346	-0.937	-0.014	-0.132	-0.001	-0.066	-0.032	0.010	0.046	0.115	0.027	-0.019
0.032	0.288	-0.944	-0.041	0.346	-0.937	0.020	0.098	-0.029	0.028	0.014	0.022	0.046	0.069	0.015	-0.015
-0.014	0.272	-0.932	-0.042	0.348	-0.937	0.079	0.054	-0.038	-0.018	-0.003	0.034	0.000	0.086	0.004	-0.020
-0.010	0.284	-0.944	-0.043	0.349	-0.936	0.056	0.078	-0.064	-0.013	0.008	0.022	0.004	0.076	0.016	-0.013
-0.014	0.280	-0.987	-0.045	0.349	-0.936	0.048	0.158	-0.055	-0.015	0.003	-0.022	0.000	0.080	0.060	-0.016
-0.030	0.253	-0.964	-0.043	0.349	-0.936	0.010	-0.100	-0.022	-0.032	-0.024	0.002	0.015	0.108	0.036	-0.016
0.024	0.269	-0.920	-0.044	0.350	-0.936	0.025	0.061	-0.052	0.022	-0.009	0.045	0.039	0.094	0.007	-0.019
-0.022	0.269	-0.940	-0.046	0.350	-0.936	0.025	0.110	-0.054	-0.022	-0.009	0.025	0.007	0.094	0.013	-0.018
-0.033	0.272	-0.956	-0.043	0.350	-0.936	0.039	-0.146	-0.028	-0.037	-0.006	0.009	0.018	0.091	0.029	-0.017
0.009	0.261	-0.940	-0.045	0.351	-0.935	0.038	0.151	-0.036	0.008	-0.018	0.024	0.025	0.103	0.014	-0.016
-0.026	0.265	-0.964	-0.045	0.352	-0.935	0.070	0.016	-0.023	-0.027	-0.015	0.000	0.010	0.100	0.038	-0.019
0.028	0.265	-0.932	-0.044	0.353	-0.934	0.081	-0.035	-0.026	0.026	-0.016	0.031	0.044	0.101	0.007	-0.011
-0.053	0.284	-0.968	-0.047	0.354	-0.934	0.070	0.159	-0.032	-0.052	0.002	-0.005	0.036	0.082	0.042	-0.015
0.017	0.269	-0.932	-0.045	0.356	-0.933	0.098	-0.070	-0.025	0.016	-0.015	0.030	0.033	0.098	0.007	-0.010
-0.014	0.265	-0.936	-0.047	0.357	-0.933	0.063	0.123	-0.021	-0.013	-0.020	0.026	0.003	0.102	0.011	-0.017
-0.003	0.288	-0.956	-0.049	0.358	-0.932	0.092	0.103	-0.044	-0.000	0.002	0.006	0.015	0.079	0.031	-0.009
-0.022	0.284	-0.952	-0.049	0.360	-0.932	0.090	0.059	-0.035	-0.019	-0.003	0.009	0.004	0.083	0.027	-0.013
-0.003	0.288	-0.944	-0.049	0.361	-0.931	0.060	0.004	-0.035	0.000	-0.000	0.017	0.015	0.080	0.019	-0.007
-0.022	0.276	-0.956	-0.050	0.363	-0.931	0.094	0.091	-0.066	-0.018	-0.013	0.004	0.004	0.092	0.031	-0.019
0.017	0.303	-0.940	-0.050	0.363	-0.930	0.045	-0.001	-0.014	0.021	0.013	0.019	0.035	0.065	0.015	-0.009
-0.068	0.272	-0.940	-0.051	0.365	-0.929	0.127	0.081	-0.048	-0.063	-0.020	0.018	0.050	0.096	0.015	-0.016
0.040	0.292	-0.920	-0.049	0.367	-0.929	0.092	-0.085	-0.018	0.043	-0.002	0.037	0.058	0.077	0.004	-0.017
-0.045	0.272	-0.940	-0.053	0.369	-0.928	0.114	0.223	-0.039	-0.037	-0.023	0.017	0.027	0.097	0.016	-0.025
-0.033	0.303	-0.960	-0.054	0.371	-0.927	0.140	0.043	-0.020	-0.025	0.005	-0.004	0.015	0.066	0.036	-0.013
-0.030	0.288	-0.944	-0.052	0.373	-0.927	0.085	-0.109	0.008	-0.023	-0.011	0.011	0.011	0.082	0.021	-0.023
-0.007	0.311	-0.940	-0.053	0.375	-0.926	0.118	0.071	-0.021	0.001	0.010	0.014	0.012	0.059	0.017	-0.014
-0.026	0.292	-0.932	-0.053	0.376	-0.925	0.086	0.041	-0.002	-0.017	-0.011	0.021	0.007	0.078	0.010	-0.015
0.001	0.296	-0.924	-0.056	0.378	-0.924	0.102	0.165	-0.051	0.012	-0.009	0.028	0.020	0.075	0.002	-0.014
-0.033	0.303	-0.940	-0.057	0.380	-0.923	0.127	0.077	-0.040	-0.021	-0.003	0.011	0.014	0.067	0.018	-0.019
-0.033	0.296	-0.944	-0.060	0.381	-0.923	0.092	0.173	-0.030	-0.018	-0.013	0.007	0.014	0.074	0.022	-0.015
-0.041	0.311	-0.936	-0.058	0.383	-0.922	0.127	-0.060	-0.019	-0.027	0.001	0.014	0.022	0.058	0.014	-0.015
-0.014	0.311	-0.932	-0.059	0.385	-0.921	0.079	0.049	-0.012	0.001	-0.001	0.017	0.004	0.058	0.010	-0.015
-0.007	0.319	-0.924	-0.062	0.387	-0.920	0.133	0.208	-0.051	0.012	0.005	0.024	0.012	0.050	0.001	-0.018
-0.037	0.300	-0.928	-0.062	0.389	-0.919	0.099	0.025	-0.038	-0.019	-0.016	0.019	0.019	0.068	0.005	-0.014
-0.053	0.307	-0.944	-0.063	0.390	-0.919	0.096	0.029	-0.031	-0.034	-0.010	0.003	0.035	0.059	0.021	-0.016
-0.026	0.311	-0.928	-0.062	0.392	-0.918	0.095	-0.001	-0.031	-0.007	-0.008	0.018	0.008	0.054	0.005	-0.020
-0.030	0.303	-0.924	-0.064	0.394	-0.917	0.133	0.123	-0.056	-0.010	-0.018	0.020	0.012	0.060	0.001	-0.020
-0.033	0.319	-0.924	-0.065	0.396	-0.916	0.125	0.074	-0.037	-0.012	-0.004	0.019	0.015	0.044	0.001	-0.014
-0.041	0.327	-0.936	-0.066	0.398	-0.915	0.118	0.047	-0.031	-0.020	0.001	0.007	0.022	0.035	0.013	-0.019
-0.022	0.327	-0.932	-0.066	0.400	-0.914	0.124	0.076	-0.051	0.000	-0.001	0.010	0.002	0.033	0.010	-0.015
-0.060	0.323	-0.936	-0.065	0.402	-0.913	0.098	-0.092	-0.023	-0.040	-0.006	0.005	0.040	0.036	0.014	-0.015
-0.007	0.323	-0.912	-0.065	0.404	-0.913	0.096	0.023	-0.013	0.014	-0.008	0.028	0.015	0.035	0.009	-0.010
-0.033	0.323	-0.924	-0.066	0.405	-0.912	0.099	0.100	-0.017	-0.011	-0.009	0.015	0.011	0.034	0.003	-0.015
-0.014	0.342	-0.928	-0.066	0.406	-0.911	0.065	0.009	-0.000	0.008	0.009	0.011	0.009	0.014	0.007	-0.005
-0.049	0.315	-0.932	-0.067	0.408	-0.910	0.134	0.016	0.000	-0.027	-0.020	0.006	0.025	0.040	0.011	-0.013
-0.010	0.361	-0.928	-0.070	0.410	-0.910	0.084	0.198	-0.033	0.014	0.025	0.009	0.014	0.007	0.007	-0.011
-0.057	0.319	-0.916	-0.069	0.413	-0.908	0.190	-0.023	-0.022	-0.032	-0.021	0.019	0.032	0.034	0.006	-0.021
-0.037	0.350	-0.948	-0.068	0.413	-0.908	0.016	-0.030	0.014	-0.013	0.010	-0.012	0.012	0.002	0.026	-0.020
-0.072	0.315	-0.932	-0.070	0.416	-0.907	0.144	0.078	-0.021	-0.046	-0.027	0.002	0.046	0.036	0.010	-0.027
-0.045	0.323	-0.916	-0.071	0.417	-0.906	0.093	0.054	-0.010	-0.018	-0.021	0.017	0.019	0.027	0.006	-0.019
-0.045	0.323	-0.916	-0.069	0.418	-0.906	0.090	-0.073	0.025	-0.019	-0.022	0.017	0.018	0.026	0.006	-0.023
-0.018	0.338	-0.912	-0.070	0.421	-0.905	0.139	0.061	0.003	0.009	-0.009	0.020	0.010	0.009	0.010	-0.012
-0.053	0.323	-0.920	-0.071	0.422	-0.904	0.087	0.033	-0.009	-0.025	-0.025	0.012	0.024	0.024	0.003	-0.017
-0.010	0.334	-0.905	-0.074	0.424	-0.902	0.149	0.186	-0.042	0.020	-0.016	0.027	0.018	0.011	0.019	-0.014
-0.076	0.334	-0.920	-0.074	0.426	-0.902	0.097	0.029	-0.001	-0.044	-0.017	0.010	0.047	0.011	0.004	-0.022
-0.033	0.357	-0.905	-0.076	0.429	-0.900	0.190	0.117	-0.027	-0.000	0.003	0.025	0.004	0.013	0.019	-0.018
-0.072	0.334	-0.916	-0.077	0.431	-0.899	0.130	0.056	-0.008	-0.037	-0.023	0.012	0.043	0.009	0.008	-0.032
-0.041	0.346	-0.916	-0.078	0.435	-0.897	0.203	0.090	-0.026	-0.005	-0.015	0.010	0.012	0.003	0.008	-0.021
-0.103	0.330	-0.928	-0.076	0.438	-0.896	0.185	-0.148	0.033	-0.069	-0.033	-0.002	0.073	0.012	0.003	-0.026
-0.022	0.365	-0.916	-0.079	0.441	-0.894	0.192	0.184	-0.020	0.015	-0.002	0.008	0.008	0.024	0.009	-0.018
-0.060	0.338	-0.901	-0.079	0.445	-0.892	0.214	0.006	-0.001	-0.023	-0.033	0.023	0.031	0.002	0.025	-0.020
-0.045	0.369	-0.932	-0.081	0.447	-0.891	0.155	0.106	0.017	-0.006	-0.004	-0.010	0.015	0.029	0.007	-0.014
-0.064	0.354	-0.936	-0.082	0.451	-0.889	0.213	0.051	0.001	-0.024	-0.024	-0.015	0.034	0.015	0.011	-0.020
-0.083	0.369	-0.948	-0.081	0.453	-0.888	0.159	-0.059	0.002	-0.045	-0.011	-0.028	0.053	0.031	0.022	-0.014
-0.060	0.342	-0.912	-0.082	0.456	-0.886	0.193	0.112	-0.013	-0.020	-0.041	0.006	0.030	0.004	0.013	-0.015
-0.053	0.357	-0.944	-0.084	0.458	-0.885	0.131	0.063	0.006	-0.011	-0.028	-0.026	0.022	0.020	0.018	-0.010
-0.068	0.361	-0.964	-0.086	0.461	-0.883	0.172	0.149	0.010	-0.024	-0.026	-0.047	0.037	0.024	0.038	0.005
-0.060	0.377	-0.979	-0.088	0.463	-0.882	0.115	0.094	0.046	-0.014	-0.013	-0.064	0.029	0.040	0.053	0.023
-0.022	0.373	-0.960	-0.094	0.465	-0.880	0.180	0.309	0.040	0.030	-0.019	-0.046	0.009	0.036	0.033	0.037
-0.003	0.396	-0.968	-0.100	0.468	-0.878	0.168	0.340	0.052	0.056	0.001	-0.056	0.029	0.059	0.041	0.046
-0.007	0.385	-0.952	-0.108	0.472	-0.875	0.248	0.406	0.099	0.060	-0.014	-0.043	0.025	0.048	0.025	0.041
-0.041	0.415	-0.928	-0.115	0.478	-0.871	0.382	0.324	0.153	0.032	0.010	-0.023	0.009	0.079	0.002	0.026
-0.087	0.427	-0.885	-0.120	0.486	-0.866	0.469	0.242	0.147	-0.009	0.014	0.015	0.055	0.091	0.042	0.004
-0.107	0.454	-0.857	-0.127	0.494	-0.860	0.498	0.321	0.116	-0.022	0.033	0.037	0.074	0.118	0.070	-0.014
-0.126	0.466	-0.865	-0.132	0.501	-0.855	0.448	0.245	0.105	-0.036	0.037	0.024	0.093	0.130	0.062	-0.025
-0.114	0.473	-0.885	-0.135	0.507	-0.851	0.392	0.142	0.111	-0.021	0.039	0.000	0.081	0.138	0.042	-0.016
-0.114	0.473	-0.885	-0.137	0.513	-0.848	0.331	-0.005	0.120	-0.020	0.034	-0.003	0.081	0.138	0.043	-0.000
-0.076	0.527	-0.912	-0.138	0.517	-0.845	0.307	0.027	0.122	0.020	0.083	-0.034	0.042	0.192	0.015	0.023
-0.053	0.512	-0.893	-0.139	0.521	-0.842	0.268	-0.022	0.128	0.044	0.064	-0.016	0.019	0.176	0.035	0.050
-0.030	0.531	-0.924	-0.138	0.526	-0.839	0.288	-0.049	0.074	0.067	0.078	-0.051	0.005	0.196	0.004	0.080
0.005	0.508	-0.936	-0.137	0.528	-0.838	0.148	-0.071	0.017	0.100	0.053	-0.064	0.039	0.173	0.008	0.095
0.020	0.516	-0.952	-0.135	0.529	-0.837	0.069	-0.031	-0.047	0.113	0.060	-0.080	0.055	0.180	0.023	0.108
-0.003	0.485	-0.952	-0.132	0.529	-0.838	-0.008	-0.125	-0.086	0.087	0.029	-0.079	0.032	0.149	0.024	0.115
-0.003	0.477	-0.983	-0.127	0.531	-0.838	0.101	-0.196	-0.115	0.082	0.020	-0.111	0.032	0.141	0.055	0.119
0.001	0.454	-0.975	-0.123	0.533	-0.837	0.102	-0.133	-0.094	0.082	-0.005	-0.104	0.037	0.117	0.048	0.116
0.032	0.458	-0.979	-0.119	0.536	-0.836	0.211	-0.183	-0.082	0.108	-0.005	-0.110	0.068	0.121	0.052	0.114
0.013	0.462	-0.979	-0.116	0.539	-0.835	0.169	-0.128	-0.065	0.086	-0.003	-0.111	0.049	0.124	0.052	0.109
0.013	0.439	-0.924	-0.111	0.543	-0.832	0.272	-0.242	-0.044	0.081	-0.031	-0.058	0.050	0.100	0.003	0.107
0.009	0.427	-0.928	-0.108	0.547	-0.830	0.246	-0.125	-0.034	0.074	-0.046	-0.064	0.046	0.088	0.001	0.092
0.020	0.454	-0.932	-0.104	0.550	-0.829	0.217	-0.224	0.024	0.082	-0.023	-0.069	0.058	0.114	0.005	0.086
-0.007	0.458	-0.889	-0.105	0.552	-0.827	0.162	0.053	0.019	0.056	-0.021	-0.028	0.031	0.117	0.038	0.080
0.020	0.497	-0.905	-0.102	0.554	-0.826	0.115	-0.192	0.014	0.079	0.016	-0.044	0.059	0.155	0.023	0.076
0.005	0.485	-0.881	-0.099	0.555	-0.826	0.076	-0.116	-0.003	0.062	0.003	-0.021	0.043	0.142	0.047	0.066
0.005	0.489	-0.889	-0.101	0.555	-0.825	0.030	0.154	-0.033	0.063	0.007	-0.030	0.044	0.145	0.039	0.063
-0.014	0.516	-0.901	-0.097	0.554	-0.827	-0.063	-0.252	0.019	0.040	0.035	-0.040	0.025	0.171	0.027	0.057
-0.018	0.516	-0.881	-0.101	0.554	-0.827	-0.041	0.312	-0.059	0.040	0.036	-0.020	0.021	0.170	0.047	0.054
0.013	0.527	-0.853	-0.099	0.550	-0.829	-0.215	-0.137	0.012	0.069	0.051	0.010	0.052	0.181	0.074	0.034
-0.003	0.504	-0.842	-0.104	0.547	-0.831	-0.172	0.374	-0.060	0.059	0.031	0.023	0.036	0.157	0.086	0.014
-0.095	0.489	-0.865	-0.103	0.544	-0.833	-0.206	-0.045	-0.032	-0.035	0.019	0.002	0.056	0.141	0.063	-0.011
-0.103	0.512	-0.857	-0.100	0.540	-0.836	-0.198	-0.138	-0.066	-0.046	0.045	0.012	0.063	0.163	0.070	-0.023
-0.137	0.489	-0.857	-0.097	0.537	-0.838	-0.197	-0.160	-0.056	-0.083	0.025	0.015	0.098	0.139	0.070	-0.034
-0.053	0.500	-0.877	-0.094	0.533	-0.841	-0.246	-0.081	-0.072	-0.001	0.041	-0.002	0.013	0.150	0.050	-0.024
-0.049	0.485	-0.853	-0.092	0.528	-0.844	-0.281	-0.056	-0.084	0.001	0.030	0.024	0.009	0.134	0.074	-0.012
-0.026	0.497	-0.873	-0.088	0.523	-0.848	-0.298	-0.215	-0.053	0.020	0.047	0.008	0.015	0.145	0.054	0.002
-0.026	0.497	-0.873	-0.088	0.518	-0.851	-0.333	0.061	-0.074	0.020	0.052	0.012	0.015	0.144	0.054	-0.005
-0.064	0.473	-0.916	-0.087	0.511	-0.855	-0.359	-0.023	-0.063	-0.020	0.035	-0.028	0.023	0.120	0.010	-0.008
-0.076	0.442	-0.873	-0.084	0.505	-0.859	-0.389	-0.115	-0.055	-0.034	0.011	0.020	0.034	0.088	0.053	-0.016
-0.049	0.404	-0.857	-0.083	0.498	-0.863	-0.372	-0.056	-0.075	-0.009	-0.021	0.040	0.007	0.049	0.069	-0.029
-0.057	0.412	-0.869	-0.082	0.491	-0.867	-0.411	0.033	-0.079	-0.017	-0.006	0.032	0.015	0.056	0.056	-0.029
-0.072	0.388	-0.861	-0.078	0.484	-0.872	-0.427	-0.219	-0.070	-0.036	-0.022	0.044	0.029	0.031	0.064	-0.029
-0.026	0.388	-0.857	-0.077	0.476	-0.876	-0.436	0.007	-0.068	0.009	-0.014	0.053	0.017	0.030	0.068	-0.033
-0.064	0.388	-0.877	-0.076	0.468	-0.880	-0.418	-0.049	-0.053	-0.031	-0.007	0.037	0.021	0.030	0.048	-0.040
-0.068	0.388	-0.893	-0.074	0.462	-0.884	-0.349	-0.102	-0.035	-0.036	-0.000	0.025	0.024	0.029	0.032	-0.039
-0.095	0.346	-0.912	-0.072	0.456	-0.887	-0.301	-0.081	-0.005	-0.065	-0.037	0.008	0.051	0.014	0.012	-0.045
-0.064	0.369	-0.889	-0.072	0.451	-0.889	-0.281	-0.027	0.024	-0.034	-0.009	0.035	0.019	0.008	0.036	-0.044
-0.064	0.369	-0.912	-0.071	0.447	-0.892	-0.240	-0.102	0.037	-0.035	-0.004	0.013	0.019	0.008	0.012	-0.034
-0.068	0.392	-0.936	-0.067	0.442	-0.895	-0.249	-0.226	0.044	-0.043	0.024	-0.008	0.022	0.031	0.012	-0.029
-0.010	0.369	-0.909	-0.068	0.439	-0.896	-0.180	0.047	0.000	0.015	0.004	0.022	0.036	0.007	0.015	-0.027
-0.064	0.385	-0.936	-0.065	0.433	-0.899	-0.309	-0.163	0.057	-0.041	0.025	-0.003	0.018	0.022	0.013	-0.022
-0.045	0.357	-0.909	-0.064	0.428	-0.902	-0.267	-0.079	0.030	-0.023	0.003	0.027	0.002	0.005	0.015	-0.017
-0.026	0.350	-0.920	-0.063	0.422	-0.905	-0.320	-0.071	0.027	-0.005	0.002	0.018	0.021	0.013	0.003	-0.025
-0.018	0.342	-0.901	-0.060	0.416	-0.907	-0.306	-0.134	0.023	0.000	-0.000	0.041	0.029	0.021	0.023	-0.019
-0.049	0.334	-0.924	-0.059	0.410	-0.910	-0.332	-0.079	0.003	-0.032	-0.002	0.020	0.001	0.029	0.001	-0.018
-0.014	0.342	-0.928	-0.056	0.404	-0.913	-0.338	-0.150	-0.007	0.000	0.012	0.019	0.034	0.021	0.005	-0.017
-0.033	0.303	-0.936	-0.055	0.398	-0.916	-0.271	-0.021	-0.027	-0.020	-0.022	0.014	0.015	0.060	0.013	-0.020
-0.022	0.342	-0.956	-0.052	0.392	-0.918	-0.316	-0.191	0.016	-0.011	0.023	-0.003	0.026	0.021	0.033	-0.006
-0.030	0.296	-0.940	-0.050	0.388	-0.920	-0.234	-0.092	-0.015	-0.021	-0.019	0.015	0.019	0.068	0.017	-0.012
0.032	0.327	-0.940	-0.048	0.382	-0.923	-0.298	-0.125	0.035	0.039	0.017	0.017	0.081	0.037	0.017	-0.013
-0.033	0.276	-0.932	-0.049	0.378	-0.924	-0.189	0.086	-0.026	-0.025	-0.030	0.026	0.015	0.087	0.009	-0.017
-0.018	0.265	-0.905	-0.046	0.373	-0.927	-0.283	-0.185	0.022	-0.013	-0.036	0.056	0.031	0.099	0.018	-0.014
-0.018	0.265	-0.905	-0.047	0.369	-0.928	-0.184	0.104	-0.029	-0.012	-0.033	0.058	0.031	0.099	0.018	-0.023
0.005	0.269	-0.912	-0.047	0.364	-0.930	-0.260	-0.043	0.014	0.011	-0.024	0.052	0.054	0.095	0.010	-0.019
-0.010	0.280	-0.936	-0.047	0.360	-0.932	-0.220	0.012	-0.001	-0.005	-0.008	0.029	0.038	0.083	0.013	-0.018
-0.003	0.257	-0.920	-0.048	0.356	-0.933	-0.191	0.072	0.022	0.004	-0.028	0.046	0.046	0.106	0.003	-0.020
-0.018	0.245	-0.924	-0.049	0.352	-0.935	-0.204	0.040	0.037	-0.010	-0.035	0.044	0.030	0.118	0.001	-0.022
-0.037	0.253	-0.924	-0.048	0.349	-0.936	-0.121	-0.060	0.064	-0.030	-0.025	0.044	0.011	0.110	0.001	-0.020
-0.014	0.253	-0.936	-0.049	0.347	-0.937	-0.107	0.037	0.049	-0.006	-0.023	0.033	0.034	0.110	0.013	-0.025
-0.007	0.242	-0.936	-0.052	0.346	-0.937	-0.025	0.145	0.026	0.005	-0.034	0.033	0.042	0.121	0.013	-0.028
-0.041	0.242	-0.944	-0.053	0.346	-0.937	-0.019	0.041	0.047	-0.028	-0.034	0.025	0.007	0.121	0.021	-0.023
-0.049	0.245	-0.948	-0.053	0.345	-0.937	-0.008	-0.033	0.080	-0.036	-0.030	0.021	0.000	0.116	0.025	-0.022
-0.014	0.242	-0.912	-0.054	0.345	-0.937	0.012	0.039	0.097	0.001	-0.034	0.056	0.034	0.120	0.011	-0.027
-0.010	0.245	-0.916	-0.057	0.345	-0.937	0.015	0.116	0.082	0.008	-0.030	0.052	0.038	0.116	0.007	-0.023
-0.049	0.242	-0.952	-0.056	0.345	-0.937	0.026	-0.079	0.128	-0.031	-0.033	0.016	0.000	0.119	0.029	-0.016
-0.018	0.253	-0.928	-0.058	0.345	-0.937	0.017	0.044	0.100	0.001	-0.022	0.039	0.030	0.107	0.005	-0.011
-0.010	0.261	-0.924	-0.060	0.346	-0.936	0.061	0.100	0.091	0.012	-0.015	0.043	0.038	0.099	0.001	-0.010
-0.010	0.230	-0.932	-0.063	0.346	-0.936	0.059	0.143	0.092	0.015	-0.046	0.035	0.038	0.130	0.009	-0.007
-0.030	0.269	-0.964	-0.064	0.347	-0.936	0.064	0.019	0.076	-0.003	-0.008	0.003	0.019	0.091	0.040	-0.004
-0.033	0.230	-0.924	-0.067	0.349	-0.935	0.112	0.115	0.077	-0.004	-0.049	0.041	0.015	0.129	0.001	-0.007
-0.022	0.245	-0.936	-0.070	0.350	-0.934	0.091	0.173	0.074	0.011	-0.034	0.028	0.026	0.113	0.013	-0.010
-0.041	0.230	-0.936	-0.072	0.353	-0.933	0.148	0.092	0.080	-0.006	-0.052	0.027	0.007	0.128	0.013	-0.015
-0.045	0.261	-0.948	-0.073	0.354	-0.932	0.102	-0.015	0.096	-0.009	-0.022	0.015	0.003	0.097	0.025	-0.011
-0.064	0.249	-0.932	-0.076	0.356	-0.931	0.129	0.177	0.073	-0.025	-0.036	0.029	0.016	0.108	0.009	-0.013
-0.026	0.261	-0.932	-0.077	0.358	-0.931	0.124	-0.026	0.090	0.014	-0.026	0.028	0.022	0.097	0.009	-0.008
-0.041	0.276	-0.940	-0.078	0.360	-0.930	0.124	0.080	0.077	0.001	-0.012	0.019	0.007	0.081	0.016	-0.006
-0.026	0.272	-0.936	-0.080	0.362	-0.929	0.127	0.080	0.092	0.018	-0.018	0.022	0.022	0.085	0.012	0.000
-0.045	0.265	-0.928	-0.084	0.365	-0.927	0.168	0.146	0.088	0.002	-0.028	0.028	0.003	0.092	0.004	-0.002
-0.045	0.307	-0.948	-0.085	0.366	-0.927	0.110	0.034	0.085	0.003	0.012	0.007	0.002	0.049	0.024	-0.003
-0.057	0.292	-0.948	-0.085	0.369	-0.926	0.132	0.007	0.058	-0.008	-0.005	0.006	0.009	0.064	0.024	-0.007
-0.057	0.292	-0.948	-0.087	0.371	-0.925	0.130	0.088	0.056	-0.005	-0.007	0.005	0.010	0.064	0.024	-0.005
-0.064	0.280	-0.940	-0.088	0.372	-0.924	0.092	-0.001	0.059	-0.012	-0.020	0.012	0.017	0.075	0.016	-0.005
-0.037	0.288	-0.928	-0.089	0.374	-0.923	0.106	0.047	0.036	0.016	-0.013	0.023	0.009	0.067	0.004	-0.006
-0.057	0.280	-0.940	-0.091	0.376	-0.922	0.115	0.124	0.020	-0.000	-0.022	0.010	0.010	0.075	0.016	-0.009
-0.068	0.292	-0.940	-0.091	0.377	-0.922	0.103	0.013	0.018	-0.011	-0.011	0.009	0.022	0.063	0.016	-0.007
-0.080	0.292	-0.944	-0.093	0.379	-0.921	0.094	0.072	0.022	-0.021	-0.012	0.004	0.033	0.062	0.020	-0.006
-0.064	0.303	-0.936	-0.093	0.380	-0.920	0.099	0.006	0.046	-0.005	-0.002	0.011	0.018	0.051	0.012	-0.013
-0.041	0.296	-0.928	-0.095	0.383	-0.919	0.158	0.127	0.013	0.021	-0.012	0.018	0.005	0.058	0.004	-0.009
-0.095	0.280	-0.932	-0.095	0.384	-0.918	0.105	-0.056	0.043	-0.033	-0.030	0.013	0.049	0.073	0.008	-0.007
-0.053	0.296	-0.936	-0.096	0.387	-0.917	0.142	0.078	0.014	0.011	-0.016	0.008	0.007	0.057	0.012	-0.011
-0.076	0.300	-0.936	-0.097	0.389	-0.916	0.153	0.034	0.026	-0.012	-0.015	0.006	0.030	0.053	0.012	-0.016
-0.095	0.300	-0.944	-0.098	0.392	-0.915	0.166	0.051	0.026	-0.030	-0.018	-0.003	0.049	0.052	0.020	-0.013
-0.080	0.327	-0.940	-0.099	0.394	-0.914	0.145	0.042	0.017	-0.014	0.007	-0.001	0.033	0.025	0.016	-0.015
-0.087	0.303	-0.936	-0.101	0.396	-0.913	0.086	0.118	0.020	-0.019	-0.018	0.002	0.041	0.048	0.012	-0.017
-0.080	0.319	-0.948	-0.102	0.397	-0.912	0.069	0.038	0.010	-0.011	-0.003	-0.010	0.033	0.032	0.023	-0.008
-0.095	0.296	-0.952	-0.102	0.397	-0.912	0.050	-0.018	0.031	-0.026	-0.027	-0.015	0.049	0.054	0.027	-0.005
-0.060	0.300	-0.948	-0.104	0.398	-0.912	0.052	0.101	0.023	0.011	-0.023	-0.011	0.015	0.050	0.022	0.006
-0.080	0.296	-0.975	-0.104	0.399	-0.911	0.061	-0.019	0.045	-0.008	-0.028	-0.039	0.034	0.053	0.049	0.010
-0.049	0.327	-0.968	-0.106	0.400	-0.910	0.095	0.141	0.017	0.025	0.002	-0.032	0.004	0.021	0.041	0.019
-0.080	0.346	-0.979	-0.109	0.401	-0.910	0.069	0.173	0.046	-0.002	0.021	-0.045	0.035	0.001	0.053	0.024
-0.060	0.334	-0.960	-0.112	0.402	-0.909	0.091	0.141	0.070	0.020	0.008	-0.027	0.016	0.011	0.033	0.033
-0.064	0.303	-0.987	-0.117	0.404	-0.907	0.143	0.249	0.079	0.021	-0.025	-0.056	0.020	0.042	0.061	0.032
-0.049	0.296	-0.972	-0.124	0.408	-0.905	0.238	0.330	0.102	0.043	-0.037	-0.043	0.004	0.049	0.045	0.032
-0.068	0.315	-0.932	-0.128	0.414	-0.901	0.360	0.164	0.144	0.028	-0.023	-0.007	0.022	0.029	0.006	0.027
-0.087	0.354	-0.924	-0.131	0.421	-0.898	0.431	0.102	0.159	0.012	0.008	-0.002	0.041	0.010	0.001	0.022
-0.083	0.385	-0.877	-0.136	0.430	-0.892	0.544	0.202	0.126	0.020	0.030	0.040	0.036	0.041	0.048	0.013
-0.083	0.385	-0.877	-0.140	0.439	-0.888	0.492	0.205	0.124	0.024	0.021	0.035	0.036	0.041	0.048	0.009
-0.095	0.385	-0.897	-0.144	0.446	-0.883	0.438	0.162	0.100	0.016	0.014	0.011	0.047	0.041	0.028	0.013
-0.110	0.412	-0.912	-0.146	0.453	-0.880	0.409	0.084	0.110	0.003	0.034	-0.008	0.062	0.068	0.012	0.021
-0.091	0.427	-0.920	-0.149	0.459	-0.876	0.399	0.108	0.110	0.025	0.043	-0.020	0.043	0.083	0.005	0.027
-0.087	0.458	-0.944	-0.152	0.466	-0.872	0.380	0.115	0.102	0.032	0.068	-0.047	0.039	0.114	0.019	0.039
-0.091	0.442	-0.948	-0.153	0.470	-0.869	0.304	0.025	0.093	0.029	0.048	-0.054	0.043	0.099	0.022	0.051
-0.072	0.458	-0.960	-0.154	0.475	-0.867	0.276	0.053	0.078	0.049	0.059	-0.069	0.023	0.115	0.034	0.064
-0.068	0.446	-0.948	-0.153	0.478	-0.865	0.207	-0.076	0.056	0.052	0.044	-0.058	0.020	0.104	0.021	0.075
-0.041	0.450	-0.952	-0.152	0.481	-0.864	0.172	-0.047	0.035	0.078	0.045	-0.064	0.007	0.108	0.025	0.087
-0.033	0.442	-0.964	-0.151	0.482	-0.863	0.098	-0.048	-0.023	0.084	0.036	-0.076	0.015	0.101	0.036	0.091
-0.030	0.442	-0.952	-0.150	0.483	-0.863	0.056	0.011	-0.065	0.087	0.035	-0.064	0.019	0.102	0.024	0.098
-0.041	0.442	-0.952	-0.146	0.485	-0.862	0.068	-0.139	-0.078	0.072	0.034	-0.064	0.007	0.102	0.024	0.100
-0.022	0.442	-0.948	-0.145	0.486	-0.862	0.054	-0.000	-0.106	0.090	0.033	-0.061	0.026	0.103	0.019	0.099
-0.018	0.419	-0.948	-0.143	0.486	-0.862	0.034	-0.050	-0.098	0.091	0.009	-0.061	0.030	0.081	0.019	0.092
-0.026	0.419	-0.952	-0.143	0.487	-0.862	0.036	0.091	-0.108	0.084	0.008	-0.065	0.022	0.081	0.022	0.086
-0.053	0.408	-0.944	-0.140	0.487	-0.862	0.005	-0.139	-0.063	0.053	-0.004	-0.057	0.005	0.070	0.014	0.080
-0.057	0.404	-0.920	-0.139	0.487	-0.862	0.029	0.051	-0.103	0.049	-0.008	-0.033	0.010	0.067	0.010	0.071
-0.030	0.388	-0.897	-0.139	0.487	-0.862	-0.003	0.038	-0.096	0.075	-0.024	-0.009	0.017	0.052	0.034	0.054
-0.049	0.415	-0.905	-0.139	0.487	-0.862	-0.025	0.079	-0.107	0.056	0.004	-0.017	0.002	0.079	0.026	0.047
-0.095	0.442	-0.912	-0.138	0.486	-0.863	-0.039	0.031	-0.083	0.010	0.031	-0.025	0.048	0.106	0.018	0.043
-0.076	0.439	-0.909	-0.137	0.485	-0.864	-0.088	-0.021	-0.043	0.028	0.029	-0.020	0.029	0.103	0.022	0.037
-0.072	0.450	-0.912	-0.138	0.483	-0.864	-0.088	0.091	-0.062	0.032	0.042	-0.023	0.025	0.115	0.018	0.028
-0.060	0.458	-0.889	-0.138	0.483	-0.864	-0.013	0.075	-0.093	0.044	0.049	0.001	0.013	0.123	0.042	0.027
-0.087	0.439	-0.885	-0.139	0.483	-0.865	-0.043	0.137	-0.110	0.018	0.030	0.005	0.040	0.103	0.046	0.016
-0.087	0.446	-0.885	-0.137	0.481	-0.866	-0.108	-0.092	-0.101	0.015	0.040	0.006	0.040	0.111	0.046	0.004
-0.126	0.450	-0.889	-0.135	0.479	-0.867	-0.137	0.004	-0.152	-0.025	0.045	0.004	0.078	0.114	0.043	0.002
-0.126	0.458	-0.905	-0.131	0.476	-0.870	-0.211	-0.201	-0.124	-0.029	0.056	-0.010	0.078	0.122	0.027	0.005
-0.064	0.446	-0.909	-0.129	0.471	-0.873	-0.279	0.012	-0.198	0.030	0.049	-0.011	0.017	0.110	0.023	-0.001
-0.064	0.446	-0.909	-0.127	0.466	-0.876	-0.337	0.063	-0.239	0.029	0.055	-0.008	0.016	0.110	0.023	-0.003
-0.114	0.377	-0.912	-0.124	0.460	-0.879	-0.383	-0.040	-0.241	-0.024	-0.009	-0.008	0.067	0.040	0.019	0.001
-0.122	0.354	-0.909	-0.120	0.453	-0.883	-0.396	-0.138	-0.193	-0.036	-0.025	-0.000	0.074	0.017	0.023	-0.013
-0.087	0.365	-0.909	-0.118	0.446	-0.887	-0.370	-0.053	-0.186	-0.004	-0.007	0.003	0.040	0.029	0.023	-0.027
-0.118	0.346	-0.901	-0.116	0.439	-0.891	-0.411	-0.031	-0.137	-0.037	-0.020	0.015	0.071	0.010	0.031	-0.023
-0.114	0.369	-0.916	-0.111	0.433	-0.895	-0.366	-0.235	-0.119	-0.038	0.010	0.003	0.067	0.034	0.015	-0.020
-0.064	0.342	-0.897	-0.108	0.427	-0.898	-0.341	-0.079	-0.147	0.009	-0.011	0.026	0.017	0.007	0.035	-0.019
-0.080	0.346	-0.901	-0.103	0.421	-0.901	-0.312	-0.182	-0.116	-0.011	-0.002	0.025	0.032	0.011	0.031	-0.016
-0.068	0.330	-0.924	-0.101	0.416	-0.904	-0.289	-0.075	-0.125	-0.002	-0.012	0.004	0.020	0.004	0.007	-0.010
-0.083	0.334	-0.924	-0.096	0.411	-0.906	-0.267	-0.208	-0.099	-0.022	-0.003	0.007	0.036	0.000	0.007	-0.017
-0.060	0.315	-0.909	-0.094	0.407	-0.908	-0.215	-0.073	-0.108	-0.001	-0.019	0.024	0.013	0.019	0.023	-0.014
-0.091	0.330	-0.936	-0.090	0.403	-0.911	-0.213	-0.183	-0.072	-0.035	0.001	-0.001	0.043	0.004	0.005	-0.014
-0.057	0.319	-0.928	-0.088	0.400	-0.912	-0.183	-0.073	-0.082	-0.003	-0.007	0.008	0.009	0.015	0.003	-0.010
-0.053	0.319	-0.936	-0.084	0.397	-0.914	-0.167	-0.153	-0.091	-0.003	-0.004	0.002	0.005	0.015	0.005	-0.009
-0.045	0.319	-0.940	-0.081	0.393	-0.916	-0.194	-0.129	-0.083	0.002	-0.001	-0.000	0.003	0.015	0.009	-0.003
-0.049	0.303	-0.932	-0.079	0.390	-0.917	-0.168	-0.104	-0.078	-0.005	-0.013	0.009	0.001	0.030	0.001	-0.000
-0.037	0.303	-0.932	-0.077	0.387	-0.919	-0.183	-0.071	-0.074	0.005	-0.009	0.011	0.011	0.030	0.001	-0.001
-0.033	0.303	-0.948	-0.074	0.382	-0.921	-0.216	-0.110	-0.083	0.006	-0.005	-0.003	0.015	0.030	0.017	-0.002
-0.041	0.284	-0.940	-0.072	0.378	-0.923	-0.232	-0.077	-0.072	-0.004	-0.020	0.007	0.007	0.049	0.008	0.003
-0.033	0.296	-0.940	-0.069	0.374	-0.925	-0.230	-0.113	-0.079	0.001	-0.004	0.009	0.015	0.038	0.008	0.002
-0.007	0.284	-0.924	-0.068	0.370	-0.927	-0.196	-0.041	-0.094	0.026	-0.012	0.026	0.042	0.049	0.008	0.001
-0.033	0.292	-0.944	-0.065	0.366	-0.928	-0.204	-0.096	-0.073	-0.003	-0.000	0.008	0.015	0.041	0.012	0.001
-0.018	0.284	-0.940	-0.063	0.362	-0.930	-0.192	-0.066	-0.078	0.010	-0.004	0.013	0.031	0.049	0.007	-0.000
-0.030	0.284	-0.932	-0.062	0.359	-0.931	-0.177	-0.019	-0.080	-0.003	-0.001	0.022	0.019	0.049	0.001	-0.007
-0.022	0.276	-0.924	-0.062	0.356	-0.932	-0.157	0.018	-0.092	0.005	-0.006	0.031	0.027	0.057	0.008	-0.010
-0.041	0.257	-0.948	-0.059	0.353	-0.934	-0.145	-0.131	-0.055	-0.018	-0.022	0.009	0.008	0.076	0.015	-0.013
-0.041	0.257	-0.948	-0.059	0.351	-0.935	-0.116	0.017	-0.054	-0.018	-0.020	0.010	0.008	0.076	0.015	-0.015
-0.030	0.272	-0.940	-0.058	0.350	-0.935	-0.041	-0.017	-0.031	-0.007	-0.004	0.018	0.019	0.061	0.007	-0.016
-0.030	0.253	-0.924	-0.058	0.349	-0.935	-0.019	0.001	-0.008	-0.007	-0.022	0.034	0.019	0.080	0.009	-0.019
-0.022	0.261	-0.924	-0.058	0.350	-0.935	0.065	0.027	-0.022	0.001	-0.016	0.033	0.027	0.073	0.009	-0.012
-0.049	0.242	-0.924	-0.056	0.350	-0.935	0.015	-0.105	0.023	-0.028	-0.035	0.033	0.000	0.092	0.009	-0.014
0.009	0.261	-0.912	-0.059	0.351	-0.934	0.069	0.147	-0.025	0.032	-0.017	0.044	0.057	0.073	0.021	-0.015
-0.037	0.253	-0.932	-0.059	0.352	-0.934	0.028	0.015	-0.024	-0.014	-0.025	0.024	0.011	0.080	0.001	-0.013
-0.037	0.269	-0.932	-0.057	0.353	-0.934	0.070	-0.113	-0.021	-0.016	-0.011	0.023	0.011	0.065	0.001	-0.008
-0.014	0.249	-0.928	-0.058	0.354	-0.934	0.060	0.085	-0.023	0.008	-0.031	0.027	0.034	0.084	0.005	-0.017
-0.026	0.261	-0.932	-0.059	0.355	-0.933	0.110	0.075	-0.022	-0.003	-0.021	0.022	0.023	0.072	0.001	-0.014
-0.049	0.242	-0.940	-0.059	0.357	-0.932	0.094	-0.014	-0.000	-0.026	-0.042	0.013	0.000	0.092	0.006	-0.012
-0.022	0.276	-0.924	-0.061	0.359	-0.931	0.127	0.110	-0.013	0.003	-0.009	0.028	0.026	0.057	0.009	-0.015
-0.033	0.265	-0.928	-0.061	0.361	-0.930	0.143	0.036	-0.014	-0.009	-0.024	0.023	0.015	0.069	0.005	-0.012
-0.037	0.292	-0.940	-0.061	0.363	-0.930	0.118	0.006	0.012	-0.012	0.001	0.010	0.011	0.042	0.006	-0.007
-0.014	0.276	-0.936	-0.061	0.366	-0.929	0.136	0.015	0.011	0.011	-0.016	0.012	0.034	0.057	0.002	-0.007
-0.030	0.292	-0.936	-0.063	0.368	-0.928	0.111	0.108	-0.001	-0.002	-0.003	0.011	0.019	0.042	0.002	0.000
-0.022	0.284	-0.924	-0.063	0.370	-0.927	0.143	-0.005	0.000	0.005	-0.013	0.022	0.026	0.050	0.010	0.001
0.001	0.296	-0.920	-0.065	0.372	-0.926	0.116	0.092	-0.014	0.030	-0.003	0.025	0.049	0.038	0.014	0.002
-0.037	0.288	-0.936	-0.064	0.374	-0.925	0.121	-0.003	-0.009	-0.009	-0.013	0.008	0.011	0.046	0.002	0.003
-0.018	0.296	-0.944	-0.065	0.376	-0.924	0.110	0.038	-0.014	0.011	-0.007	-0.001	0.030	0.038	0.010	0.005
-0.033	0.288	-0.940	-0.066	0.378	-0.923	0.128	0.068	-0.023	-0.003	-0.017	0.002	0.014	0.046	0.006	0.001
-0.018	0.288	-0.924	-0.067	0.380	-0.923	0.122	0.055	-0.017	0.013	-0.019	0.016	0.029	0.046	0.010	0.004
-0.030	0.276	-0.924	-0.069	0.382	-0.922	0.133	0.143	-0.024	0.004	-0.033	0.015	0.018	0.057	0.010	0.000
-0.026	0.288	-0.940	-0.069	0.384	-0.921	0.116	0.044	-0.015	0.009	-0.023	-0.002	0.021	0.046	0.005	0.002
-0.045	0.292	-0.936	-0.070	0.386	-0.920	0.118	0.039	-0.029	-0.010	-0.022	0.001	0.002	0.042	0.002	0.000
-0.033	0.292	-0.936	-0.071	0.388	-0.919	0.099	0.106	-0.052	0.003	-0.023	-0.000	0.013	0.042	0.001	0.003
-0.030	0.296	-0.920	-0.070	0.389	-0.919	0.090	-0.065	-0.049	0.005	-0.021	0.015	0.017	0.038	0.015	0.005
-0.026	0.288	-0.944	-0.072	0.390	-0.918	0.080	0.157	-0.067	0.012	-0.030	-0.010	0.021	0.046	0.008	0.005
-0.026	0.288	-0.944	-0.073	0.392	-0.917	0.108	0.063	-0.030	0.013	-0.032	-0.011	0.021	0.046	0.009	0.002
-0.057	0.296	-0.952	-0.075	0.394	-0.916	0.141	0.125	0.004	-0.016	-0.026	-0.020	0.010	0.038	0.016	-0.003
-0.064	0.296	-0.952	-0.077	0.397	-0.915	0.156	0.133	0.026	-0.021	-0.029	-0.021	0.018	0.038	0.017	-0.005
-0.080	0.300	-0.956	-0.077	0.400	-0.913	0.159	-0.016	0.034	-0.036	-0.027	-0.026	0.034	0.034	0.021	-0.005
-0.053	0.300	-0.964	-0.079	0.402	-0.912	0.165	0.080	0.028	-0.007	-0.030	-0.036	0.007	0.034	0.028	0.004
-0.049	0.300	-0.972	-0.081	0.405	-0.911	0.163	0.090	0.026	-0.002	-0.032	-0.045	0.003	0.034	0.036	0.012
-0.030	0.315	-0.975	-0.083	0.407	-0.910	0.145	0.147	0.013	0.020	-0.019	-0.050	0.016	0.019	0.040	0.023
-0.045	0.323	-0.987	-0.087	0.409	-0.908	0.137	0.208	0.026	0.009	-0.013	-0.063	0.000	0.011	0.052	0.031
-0.045	0.338	-0.987	-0.091	0.412	-0.907	0.151	0.194	0.073	0.013	-0.000	-0.064	0.000	0.004	0.052	0.044
-0.037	0.319	-0.983	-0.096	0.415	-0.905	0.231	0.225	0.106	0.025	-0.023	-0.063	0.007	0.015	0.048	0.050
0.005	0.307	-0.944	-0.103	0.420	-0.902	0.296	0.353	0.122	0.075	-0.039	-0.026	0.049	0.027	0.008	0.044
-0.007	0.315	-0.920	-0.111	0.427	-0.897	0.426	0.398	0.108	0.071	-0.039	-0.007	0.037	0.019	0.015	0.036
-0.076	0.381	-0.885	-0.115	0.435	-0.893	0.461	0.234	0.063	0.007	0.019	0.024	0.032	0.047	0.051	0.021
-0.080	0.392	-0.865	-0.120	0.442	-0.889	0.399	0.283	-0.004	0.008	0.023	0.040	0.036	0.059	0.070	0.001
-0.122	0.392	-0.893	-0.124	0.448	-0.885	0.345	0.212	-0.018	-0.031	0.017	0.009	0.079	0.059	0.043	-0.017
-0.118	0.373	-0.901	-0.127	0.453	-0.883	0.262	0.194	-0.006	-0.024	-0.006	-0.001	0.076	0.040	0.035	-0.017
-0.126	0.400	-0.909	-0.130	0.457	-0.880	0.249	0.121	0.026	-0.029	0.017	-0.012	0.084	0.067	0.027	-0.010
-0.114	0.439	-0.932	-0.132	0.461	-0.878	0.234	0.094	0.079	-0.015	0.051	-0.038	0.074	0.106	0.004	0.006
-0.083	0.458	-0.932	-0.132	0.463	-0.876	0.172	-0.071	0.125	0.016	0.068	-0.039	0.044	0.126	0.004	0.028
-0.060	0.477	-0.932	-0.133	0.465	-0.875	0.145	0.001	0.112	0.039	0.085	-0.040	0.021	0.146	0.004	0.056
-0.022	0.477	-0.948	-0.131	0.467	-0.875	0.077	-0.090	0.083	0.077	0.084	-0.056	0.017	0.147	0.011	0.083
-0.003	0.477	-0.975	-0.130	0.467	-0.874	0.046	-0.019	-0.018	0.095	0.083	-0.084	0.036	0.147	0.039	0.100
0.013	0.462	-0.995	-0.128	0.466	-0.875	-0.055	-0.067	-0.060	0.108	0.068	-0.103	0.051	0.132	0.059	0.111
-0.007	0.431	-0.987	-0.127	0.465	-0.876	-0.081	0.036	-0.112	0.088	0.039	-0.094	0.031	0.102	0.051	0.115
-0.010	0.408	-0.983	-0.122	0.465	-0.877	-0.018	-0.230	-0.083	0.078	0.016	-0.089	0.027	0.079	0.047	0.113
0.005	0.373	-0.983	-0.117	0.465	-0.877	0.026	-0.208	-0.086	0.089	-0.019	-0.089	0.042	0.045	0.047	0.108
0.005	0.373	-0.983	-0.113	0.466	-0.878	0.051	-0.191	-0.080	0.084	-0.020	-0.088	0.042	0.046	0.047	0.105
0.020	0.365	-0.948	-0.110	0.467	-0.877	0.083	-0.100	-0.074	0.096	-0.029	-0.053	0.057	0.039	0.012	0.099
0.013	0.373	-0.960	-0.108	0.469	-0.877	0.088	-0.081	-0.079	0.086	-0.023	-0.065	0.050	0.047	0.024	0.097
-0.018	0.357	-0.964	-0.104	0.470	-0.877	0.082	-0.142	-0.047	0.052	-0.039	-0.069	0.018	0.032	0.027	0.084
0.017	0.354	-0.952	-0.105	0.471	-0.876	0.099	0.090	-0.069	0.087	-0.045	-0.058	0.053	0.029	0.015	0.081
-0.033	0.373	-0.932	-0.101	0.472	-0.876	0.079	-0.189	-0.037	0.032	-0.027	-0.038	0.003	0.048	0.004	0.071
0.017	0.400	-0.948	-0.101	0.473	-0.875	0.068	0.014	-0.033	0.082	-0.001	-0.054	0.053	0.075	0.011	0.069
-0.022	0.396	-0.928	-0.100	0.474	-0.875	0.053	0.004	-0.032	0.043	-0.005	-0.035	0.014	0.072	0.009	0.061
-0.014	0.423	-0.928	-0.099	0.475	-0.874	0.073	-0.017	-0.046	0.049	0.021	-0.035	0.021	0.099	0.009	0.054
-0.007	0.404	-0.912	-0.101	0.475	-0.874	0.011	0.164	-0.051	0.059	0.001	-0.020	0.028	0.080	0.025	0.041
-0.064	0.431	-0.912	-0.100	0.477	-0.873	0.067	-0.039	-0.022	-0.000	0.027	-0.020	0.030	0.107	0.025	0.031
-0.030	0.408	-0.877	-0.102	0.477	-0.873	0.024	0.099	0.027	0.036	0.004	0.015	0.004	0.084	0.061	0.014
-0.068	0.412	-0.905	-0.101	0.478	-0.873	0.072	-0.071	0.077	-0.003	0.007	-0.013	0.035	0.089	0.034	-0.003
-0.095	0.427	-0.897	-0.099	0.478	-0.873	0.025	-0.150	0.064	-0.032	0.022	-0.005	0.062	0.105	0.042	-0.014
-0.080	0.423	-0.865	-0.103	0.478	-0.872	0.032	0.181	-0.006	-0.014	0.018	0.026	0.047	0.101	0.073	-0.016
-0.126	0.442	-0.909	-0.100	0.477	-0.873	-0.086	-0.129	0.001	-0.062	0.039	-0.016	0.093	0.121	0.030	-0.016
-0.045	0.442	-0.901	-0.099	0.475	-0.875	-0.110	-0.046	-0.049	0.017	0.041	-0.007	0.013	0.121	0.038	-0.006
-0.064	0.450	-0.916	-0.096	0.471	-0.877	-0.236	-0.091	-0.075	-0.005	0.052	-0.020	0.033	0.129	0.022	-0.002
-0.041	0.458	-0.909	-0.097	0.465	-0.880	-0.339	0.108	-0.129	0.019	0.066	-0.009	0.010	0.138	0.030	-0.003
-0.053	0.412	-0.897	-0.094	0.457	-0.884	-0.432	-0.103	-0.107	0.005	0.027	0.007	0.022	0.091	0.042	-0.008
-0.126	0.396	-0.924	-0.092	0.450	-0.888	-0.433	-0.044	-0.153	-0.071	0.019	-0.016	0.095	0.076	0.015	-0.019
-0.049	0.361	-0.897	-0.087	0.441	-0.893	-0.476	-0.217	-0.134	0.001	-0.007	0.016	0.018	0.041	0.042	-0.022
-0.091	0.311	-0.873	-0.085	0.433	-0.897	-0.436	-0.074	-0.120	-0.043	-0.050	0.044	0.061	0.009	0.066	-0.027
-0.030	0.319	-0.893	-0.081	0.426	-0.901	-0.434	-0.150	-0.090	0.015	-0.034	0.028	0.000	0.002	0.047	-0.018
-0.057	0.327	-0.909	-0.078	0.419	-0.905	-0.372	-0.091	-0.091	-0.015	-0.020	0.016	0.027	0.006	0.031	-0.019
-0.049	0.346	-0.909	-0.076	0.412	-0.908	-0.347	-0.125	-0.029	-0.010	0.006	0.019	0.020	0.025	0.031	-0.010
-0.041	0.327	-0.901	-0.075	0.406	-0.911	-0.315	-0.051	-0.025	-0.003	-0.008	0.030	0.012	0.006	0.039	-0.014
-0.045	0.319	-0.920	-0.076	0.402	-0.913	-0.257	0.086	-0.017	-0.005	-0.010	0.012	0.016	0.002	0.020	-0.014
-0.045	0.319	-0.920	-0.074	0.397	-0.915	-0.265	-0.138	0.040	-0.008	-0.005	0.015	0.016	0.002	0.020	-0.011
-0.057	0.288	-0.940	-0.072	0.391	-0.917	-0.253	-0.136	0.063	-0.021	-0.031	-0.003	0.028	0.033	0.000	-0.013
-0.030	0.288	-0.916	-0.073	0.387	-0.919	-0.242	0.038	0.061	0.007	-0.027	0.023	0.001	0.033	0.024	-0.013
-0.053	0.272	-0.920	-0.071	0.382	-0.922	-0.249	-0.146	0.081	-0.018	-0.037	0.021	0.025	0.049	0.020	-0.008
-0.033	0.303	-0.932	-0.067	0.378	-0.924	-0.202	-0.235	0.061	-0.003	-0.002	0.011	0.006	0.018	0.008	-0.002
-0.007	0.280	-0.912	-0.065	0.372	-0.926	-0.280	-0.069	0.030	0.023	-0.020	0.033	0.021	0.041	0.027	-0.003
-0.007	0.288	-0.928	-0.065	0.368	-0.928	-0.239	0.000	-0.008	0.022	-0.008	0.019	0.021	0.033	0.011	0.005
-0.030	0.257	-0.936	-0.063	0.362	-0.930	-0.295	-0.129	0.003	-0.003	-0.033	0.014	0.003	0.064	0.004	-0.003
-0.010	0.269	-0.952	-0.063	0.356	-0.932	-0.301	0.056	-0.034	0.017	-0.015	0.000	0.016	0.052	0.012	-0.005
-0.072	0.265	-0.940	-0.062	0.351	-0.934	-0.252	-0.067	-0.034	-0.046	-0.014	0.014	0.045	0.056	0.001	-0.005
-0.026	0.272	-0.960	-0.060	0.346	-0.936	-0.266	-0.054	-0.055	-0.001	-0.002	-0.004	0.001	0.048	0.020	-0.011
-0.010	0.276	-0.956	-0.062	0.343	-0.937	-0.170	0.136	-0.089	0.016	0.006	0.001	0.016	0.045	0.016	-0.017
-0.072	0.253	-0.975	-0.059	0.339	-0.939	-0.177	-0.149	-0.043	-0.049	-0.014	-0.017	0.046	0.068	0.036	-0.018
-0.041	0.269	-0.972	-0.059	0.337	-0.940	-0.137	0.046	-0.067	-0.018	0.004	-0.012	0.015	0.052	0.032	-0.016
-0.083	0.257	-0.979	-0.054	0.334	-0.941	-0.102	-0.281	-0.023	-0.065	-0.006	-0.019	0.057	0.064	0.040	-0.022
-0.003	0.272	-0.952	-0.054	0.332	-0.942	-0.103	-0.011	-0.037	0.015	0.012	0.010	0.023	0.048	0.012	-0.014
-0.022	0.242	-0.932	-0.052	0.331	-0.942	-0.043	-0.068	-0.026	-0.006	-0.018	0.030	0.004	0.079	0.008	-0.013
-0.014	0.245	-0.956	-0.051	0.330	-0.943	-0.055	-0.037	-0.028	0.001	-0.013	0.007	0.012	0.075	0.016	-0.004
-0.018	0.261	-0.956	-0.051	0.330	-0.943	0.014	0.031	-0.048	-0.003	0.003	0.006	0.008	0.059	0.016	-0.007
-0.018	0.245	-0.944	-0.050	0.331	-0.942	0.039	-0.035	-0.044	-0.004	-0.013	0.018	0.008	0.075	0.004	-0.006
-0.010	0.253	-0.940	-0.048	0.331	-0.942	0.015	-0.073	-0.039	0.002	-0.006	0.022	0.015	0.067	0.000	-0.004
-0.022	0.230	-0.956	-0.047	0.332	-0.942	0.069	-0.037	-0.019	-0.010	-0.030	0.006	0.004	0.090	0.016	-0.005
0.009	0.249	-0.936	-0.049	0.333	-0.942	0.092	0.075	-0.028	0.022	-0.012	0.025	0.034	0.070	0.004	-0.000
-0.014	0.230	-0.932	-0.050	0.335	-0.941	0.076	0.108	-0.022	0.001	-0.033	0.028	0.011	0.089	0.008	-0.003
-0.003	0.242	-0.960	-0.051	0.335	-0.941	0.035	0.072	-0.038	0.013	-0.021	0.000	0.023	0.078	0.020	-0.004
-0.033	0.249	-0.956	-0.049	0.336	-0.941	0.056	-0.118	-0.017	-0.020	-0.015	0.004	0.008	0.070	0.016	-0.008
-0.033	0.249	-0.956	-0.052	0.337	-0.940	0.075	0.165	-0.055	-0.017	-0.016	0.003	0.008	0.069	0.016	-0.008
-0.022	0.245	-0.944	-0.052	0.339	-0.939	0.127	0.068	-0.046	-0.004	-0.022	0.014	0.003	0.073	0.004	-0.007
-0.026	0.245	-0.948	-0.053	0.342	-0.938	0.146	0.040	-0.024	-0.007	-0.025	0.009	0.001	0.073	0.008	-0.010
-0.007	0.253	-0.968	-0.056	0.345	-0.937	0.164	0.160	-0.009	0.015	-0.020	-0.012	0.018	0.065	0.027	-0.005
-0.053	0.261	-0.948	-0.054	0.347	-0.936	0.133	-0.072	0.019	-0.033	-0.014	0.007	0.028	0.057	0.007	-0.007
-0.014	0.272	-0.956	-0.055	0.349	-0.935	0.144	0.052	-0.012	0.007	-0.005	-0.001	0.011	0.045	0.015	-0.006
-0.037	0.269	-0.948	-0.055	0.351	-0.935	0.123	-0.001	-0.003	-0.016	-0.011	0.006	0.013	0.048	0.007	-0.011
-0.026	0.280	-0.948	-0.055	0.353	-0.934	0.094	0.001	-0.026	-0.005	-0.001	0.005	0.001	0.036	0.007	-0.004
-0.022	0.269	-0.940	-0.056	0.355	-0.933	0.128	0.061	-0.056	-0.000	-0.015	0.012	0.003	0.048	0.001	-0.007
-0.022	0.265	-0.944	-0.057	0.358	-0.932	0.147	0.097	-0.058	0.001	-0.021	0.007	0.003	0.051	0.003	-0.003
-0.037	0.284	-0.975	-0.057	0.360	-0.931	0.155	0.015	-0.027	-0.014	-0.005	-0.025	0.012	0.031	0.035	-0.001
-0.026	0.280	-0.968	-0.057	0.364	-0.930	0.179	0.021	-0.019	-0.003	-0.012	-0.019	0.001	0.035	0.027	0.001
-0.026	0.296	-0.960	-0.057	0.367	-0.929	0.169	0.017	-0.018	-0.003	0.001	-0.012	0.001	0.019	0.019	0.002
-0.022	0.276	-0.960	-0.057	0.369	-0.928	0.141	0.003	-0.007	0.001	-0.021	-0.013	0.003	0.038	0.019	0.002
-0.022	0.292	-0.956	-0.059	0.371	-0.927	0.119	0.093	-0.018	0.003	-0.007	-0.010	0.003	0.022	0.015	0.005
-0.026	0.276	-0.932	-0.057	0.374	-0.926	0.165	-0.077	0.020	-0.002	-0.026	0.013	0.000	0.037	0.009	0.018
-0.003	0.303	-0.936	-0.059	0.378	-0.924	0.236	0.111	0.005	0.023	-0.003	0.007	0.023	0.010	0.005	0.016
0.032	0.327	-0.983	-0.061	0.382	-0.922	0.238	0.101	-0.009	0.059	0.016	-0.042	0.058	0.013	0.042	0.007
-0.064	0.327	-1.031	-0.061	0.385	-0.921	0.190	0.004	0.024	-0.037	0.013	-0.091	0.038	0.014	0.089	0.001
-0.091	0.323	-0.987	-0.060	0.388	-0.920	0.142	-0.057	0.026	-0.065	0.007	-0.048	0.065	0.010	0.046	-0.008
-0.057	0.303	-0.928	-0.058	0.389	-0.920	0.067	-0.130	0.014	-0.032	-0.014	0.011	0.031	0.009	0.013	-0.024
-0.045	0.296	-0.920	-0.059	0.388	-0.920	-0.033	0.060	-0.042	-0.020	-0.020	0.019	0.019	0.016	0.021	-0.027
-0.033	0.276	-0.924	-0.057	0.387	-0.920	-0.044	-0.060	-0.069	-0.010	-0.039	0.015	0.007	0.035	0.017	-0.021
-0.041	0.276	-0.936	-0.056	0.385	-0.921	-0.080	0.025	-0.119	-0.019	-0.037	0.004	0.015	0.035	0.005	-0.020
-0.030	0.280	-0.932	-0.053	0.384	-0.922	-0.049	-0.153	-0.104	-0.011	-0.032	0.009	0.004	0.031	0.009	-0.020
-0.049	0.300	-0.948	-0.049	0.384	-0.922	-0.015	-0.143	-0.109	-0.033	-0.013	-0.006	0.022	0.012	0.007	-0.024
-0.045	0.303	-0.956	-0.046	0.383	-0.922	-0.002	-0.151	-0.084	-0.033	-0.009	-0.014	0.019	0.007	0.015	-0.027
-0.053	0.334	-0.968	-0.042	0.383	-0.923	-0.004	-0.200	-0.050	-0.045	0.023	-0.026	0.026	0.024	0.027	-0.024
-0.053	0.334	-0.968	-0.036	0.384	-0.923	0.027	-0.265	-0.059	-0.050	0.022	-0.026	0.026	0.024	0.028	-0.018
-0.003	0.327	-0.964	-0.032	0.384	-0.923	0.009	-0.183	-0.082	-0.004	0.014	-0.021	0.024	0.017	0.024	-0.011
-0.003	0.311	-0.975	-0.030	0.383	-0.923	0.003	-0.087	-0.087	-0.007	-0.001	-0.033	0.025	0.001	0.036	-0.004
0.005	0.303	-0.972	-0.028	0.383	-0.924	-0.040	-0.062	-0.099	-0.001	-0.008	-0.029	0.033	0.006	0.032	0.007
0.001	0.292	-0.968	-0.025	0.381	-0.924	-0.066	-0.107	-0.100	-0.008	-0.018	-0.024	0.029	0.017	0.027	0.009
0.017	0.288	-0.975	-0.024	0.380	-0.925	-0.031	-0.021	-0.110	0.006	-0.021	-0.032	0.045	0.020	0.035	0.016
0.013	0.276	-0.979	-0.021	0.379	-0.925	-0.078	-0.106	-0.079	-0.000	-0.031	-0.035	0.041	0.031	0.039	0.028
0.043	0.288	-0.987	-0.019	0.377	-0.926	-0.056	-0.091	-0.079	0.028	-0.018	-0.042	0.071	0.019	0.046	0.045
0.090	0.272	-0.952	-0.021	0.375	-0.927	-0.100	0.153	-0.080	0.076	-0.031	-0.006	0.117	0.034	0.011	0.052
0.101	0.276	-0.940	-0.025	0.374	-0.927	-0.028	0.290	-0.069	0.092	-0.027	0.006	0.129	0.029	0.001	0.050
0.067	0.257	-0.932	-0.031	0.376	-0.926	0.078	0.346	-0.021	0.064	-0.047	0.014	0.094	0.047	0.009	0.041
0.009	0.288	-0.924	-0.035	0.380	-0.924	0.234	0.221	0.056	0.010	-0.020	0.020	0.037	0.016	0.017	0.021
0.001	0.319	-0.897	-0.043	0.385	-0.922	0.300	0.364	0.087	0.010	0.005	0.045	0.030	0.016	0.045	0.001
-0.026	0.342	-0.893	-0.046	0.391	-0.919	0.320	0.156	0.102	-0.013	0.023	0.046	0.003	0.040	0.049	-0.014
-0.026	0.330	-0.901	-0.051	0.396	-0.917	0.291	0.216	0.062	-0.009	0.006	0.036	0.004	0.029	0.041	-0.012
-0.041	0.327	-0.932	-0.053	0.400	-0.915	0.226	0.108	0.047	-0.022	-0.002	0.003	0.011	0.026	0.009	-0.012
-0.010	0.307	-0.940	-0.056	0.403	-0.914	0.196	0.141	0.036	0.011	-0.025	-0.007	0.020	0.008	0.001	-0.001
-0.037	0.311	-0.956	-0.057	0.405	-0.912	0.143	0.042	0.075	-0.014	-0.023	-0.024	0.006	0.012	0.015	0.008
0.001	0.307	-0.948	-0.059	0.408	-0.911	0.164	0.103	0.069	0.027	-0.029	-0.017	0.033	0.008	0.007	0.022
-0.014	0.319	-0.964	-0.060	0.410	-0.910	0.154	-0.019	0.090	0.011	-0.020	-0.034	0.019	0.019	0.023	0.033
0.013	0.330	-0.968	-0.062	0.413	-0.909	0.161	0.121	0.061	0.041	-0.011	-0.039	0.047	0.031	0.028	0.046
0.024	0.361	-0.972	-0.064	0.415	-0.907	0.161	0.111	0.021	0.054	0.017	-0.045	0.059	0.062	0.032	0.052
0.017	0.369	-0.983	-0.064	0.419	-0.906	0.189	-0.011	0.030	0.046	0.021	-0.058	0.053	0.069	0.044	0.061
0.013	0.385	-0.983	-0.064	0.422	-0.904	0.191	0.043	0.016	0.043	0.034	-0.059	0.049	0.084	0.044	0.068
0.013	0.381	-1.003	-0.063	0.424	-0.903	0.155	-0.076	0.033	0.042	0.027	-0.080	0.050	0.080	0.063	0.072
0.043	0.354	-0.979	-0.063	0.427	-0.902	0.156	-0.007	0.023	0.072	-0.003	-0.058	0.082	0.053	0.040	0.070
0.043	0.354	-0.979	-0.064	0.429	-0.901	0.140	0.055	0.004	0.073	-0.005	-0.059	0.082	0.053	0.039	0.073
0.013	0.361	-0.964	-0.063	0.431	-0.900	0.126	-0.041	0.025	0.042	0.001	-0.044	0.052	0.060	0.023	0.067
0.040	0.369	-0.944	-0.063	0.434	-0.899	0.138	0.054	-0.004	0.069	0.006	-0.025	0.079	0.068	0.004	0.057
0.001	0.365	-0.936	-0.064	0.437	-0.897	0.178	0.063	-0.012	0.032	-0.000	-0.019	0.041	0.065	0.005	0.045
0.005	0.369	-0.936	-0.065	0.439	-0.896	0.163	0.047	-0.035	0.036	0.001	-0.020	0.045	0.069	0.005	0.039
-0.014	0.361	-0.940	-0.065	0.442	-0.895	0.144	0.065	-0.035	0.017	-0.010	-0.026	0.026	0.061	0.001	0.027
-0.014	0.354	-0.928	-0.066	0.443	-0.894	0.091	0.044	-0.034	0.017	-0.019	-0.015	0.026	0.054	0.014	0.020
-0.018	0.354	-0.916	-0.066	0.444	-0.893	0.087	0.071	-0.027	0.015	-0.020	-0.003	0.022	0.054	0.026	0.018
-0.033	0.377	-0.916	-0.066	0.446	-0.893	0.072	-0.026	-0.023	-0.002	0.002	-0.004	0.007	0.078	0.026	0.016
0.001	0.369	-0.909	-0.068	0.447	-0.892	0.080	0.143	-0.024	0.035	-0.007	0.003	0.041	0.071	0.034	0.012
-0.022	0.381	-0.920	-0.069	0.448	-0.891	0.063	0.090	0.001	0.014	0.003	-0.009	0.019	0.083	0.022	0.013
-0.033	0.385	-0.905	-0.070	0.448	-0.891	0.039	0.033	-0.003	0.002	0.007	0.006	0.007	0.087	0.038	0.005
-0.022	0.412	-0.928	-0.071	0.448	-0.891	0.009	0.065	-0.026	0.015	0.034	-0.018	0.019	0.114	0.014	0.002
-0.083	0.415	-0.928	-0.068	0.447	-0.892	-0.068	-0.112	-0.030	-0.049	0.039	-0.017	0.042	0.117	0.014	0.001
-0.026	0.439	-0.940	-0.068	0.444	-0.893	-0.151	0.036	-0.086	0.008	0.065	-0.027	0.015	0.140	0.003	0.004
-0.037	0.412	-0.948	-0.068	0.441	-0.895	-0.171	0.068	-0.137	-0.003	0.041	-0.034	0.005	0.112	0.005	0.001
-0.022	0.385	-0.932	-0.067	0.437	-0.897	-0.224	0.019	-0.131	0.011	0.018	-0.016	0.020	0.085	0.010	0.012
-0.037	0.338	-0.948	-0.066	0.434	-0.898	-0.179	0.012	-0.112	-0.005	-0.026	-0.030	0.006	0.038	0.005	0.001
-0.026	0.350	-0.944	-0.065	0.430	-0.900	-0.203	-0.018	-0.094	0.005	-0.010	-0.024	0.018	0.049	0.002	-0.004
-0.080	0.346	-0.940	-0.065	0.426	-0.903	-0.242	0.028	-0.088	-0.049	-0.010	-0.018	0.036	0.045	0.002	-0.009
-0.049	0.361	-0.936	-0.062	0.421	-0.905	-0.240	-0.125	-0.074	-0.021	0.010	-0.012	0.004	0.059	0.006	-0.013
-0.030	0.365	-0.920	-0.059	0.417	-0.907	-0.230	-0.112	-0.091	-0.005	0.018	0.006	0.015	0.063	0.022	-0.015
-0.033	0.334	-0.912	-0.053	0.413	-0.909	-0.219	-0.283	-0.063	-0.014	-0.009	0.016	0.012	0.031	0.030	-0.011
-0.003	0.319	-0.897	-0.052	0.409	-0.911	-0.216	-0.046	-0.067	0.015	-0.020	0.034	0.043	0.015	0.045	-0.004
-0.018	0.296	-0.897	-0.049	0.405	-0.913	-0.214	-0.117	-0.051	-0.003	-0.039	0.036	0.028	0.009	0.045	-0.000
0.009	0.315	-0.916	-0.049	0.400	-0.915	-0.247	0.033	-0.063	0.024	-0.015	0.018	0.056	0.010	0.026	0.006
0.009	0.311	-0.916	-0.048	0.395	-0.917	-0.275	-0.040	-0.028	0.023	-0.014	0.020	0.057	0.006	0.026	0.004
0.005	0.303	-0.928	-0.047	0.389	-0.920	-0.298	-0.010	-0.016	0.018	-0.016	0.011	0.053	0.002	0.014	0.011
-0.014	0.288	-0.916	-0.045	0.383	-0.922	-0.309	-0.114	0.004	-0.003	-0.026	0.025	0.035	0.018	0.025	0.010
0.020	0.300	-0.924	-0.046	0.378	-0.925	-0.300	0.082	-0.029	0.033	-0.008	0.019	0.070	0.007	0.017	0.005
-0.003	0.284	-0.940	-0.048	0.372	-0.927	-0.283	0.093	-0.026	0.011	-0.018	0.006	0.047	0.022	0.001	0.000
-0.022	0.284	-0.948	-0.047	0.366	-0.929	-0.317	-0.021	0.003	-0.009	-0.012	0.000	0.029	0.022	0.007	0.003
-0.022	0.272	-0.936	-0.047	0.360	-0.932	-0.317	0.009	0.006	-0.008	-0.018	0.015	0.029	0.034	0.005	-0.001
-0.003	0.276	-0.936	-0.047	0.353	-0.934	-0.345	-0.008	0.007	0.011	-0.007	0.017	0.048	0.030	0.004	-0.003
-0.003	0.257	-0.936	-0.047	0.347	-0.936	-0.302	0.028	-0.011	0.011	-0.020	0.019	0.049	0.050	0.004	-0.002
-0.010	0.265	-0.944	-0.048	0.341	-0.939	-0.316	0.037	-0.002	0.004	-0.007	0.014	0.042	0.042	0.004	-0.000
-0.014	0.261	-0.952	-0.049	0.335	-0.941	-0.304	0.032	-0.003	0.001	-0.004	0.008	0.038	0.046	0.012	-0.007
-0.014	0.245	-0.940	-0.050	0.330	-0.943	-0.283	0.058	-0.003	0.002	-0.014	0.021	0.039	0.062	0.000	-0.007
-0.037	0.218	-0.940	-0.050	0.325	-0.944	-0.253	0.001	0.009	-0.021	-0.036	0.023	0.016	0.089	0.000	-0.009
-0.003	0.222	-0.924	-0.052	0.321	-0.946	-0.198	0.150	-0.008	0.016	-0.028	0.040	0.051	0.085	0.016	-0.010
-0.026	0.222	-0.948	-0.052	0.317	-0.947	-0.182	-0.037	0.020	-0.007	-0.025	0.017	0.028	0.085	0.008	-0.010
-0.026	0.218	-0.964	-0.052	0.314	-0.948	-0.157	0.036	0.022	-0.007	-0.025	0.003	0.029	0.089	0.024	-0.005
-0.018	0.222	-0.944	-0.052	0.311	-0.949	-0.139	-0.004	0.032	0.001	-0.018	0.023	0.037	0.085	0.004	-0.004
-0.014	0.218	-0.944	-0.053	0.309	-0.950	-0.080	0.055	0.038	0.006	-0.020	0.024	0.041	0.089	0.004	-0.004
-0.007	0.218	-0.948	-0.053	0.307	-0.950	-0.092	-0.044	0.054	0.014	-0.018	0.020	0.048	0.089	0.008	0.003
-0.022	0.211	-0.936	-0.054	0.306	-0.950	-0.032	0.059	0.041	-0.000	-0.025	0.032	0.031	0.097	0.004	0.006
0.020	0.218	-0.928	-0.057	0.305	-0.951	-0.048	0.135	0.041	0.045	-0.016	0.040	0.074	0.089	0.012	0.011
-0.007	0.214	-0.948	-0.057	0.305	-0.951	-0.006	0.033	0.051	0.019	-0.020	0.021	0.049	0.092	0.008	0.011
0.001	0.218	-0.964	-0.060	0.305	-0.951	0.026	0.123	0.041	0.029	-0.016	0.005	0.059	0.087	0.024	0.014
-0.022	0.214	-0.960	-0.060	0.305	-0.950	0.027	0.011	0.071	0.006	-0.020	0.008	0.037	0.090	0.021	0.010
-0.022	0.199	-0.952	-0.063	0.306	-0.950	0.070	0.113	0.061	0.009	-0.037	0.016	0.039	0.104	0.012	0.008
-0.014	0.211	-0.940	-0.065	0.307	-0.949	0.076	0.110	0.060	0.019	-0.026	0.027	0.048	0.091	0.002	0.003
-0.030	0.207	-0.952	-0.066	0.308	-0.949	0.061	0.007	0.079	0.004	-0.031	0.015	0.033	0.093	0.008	0.004
-0.022	0.214	-0.932	-0.069	0.309	-0.949	0.081	0.166	0.061	0.015	-0.024	0.034	0.042	0.083	0.014	0.004
-0.022	0.214	-0.932	-0.072	0.310	-0.948	0.081	0.145	0.068	0.018	-0.025	0.033	0.044	0.081	0.016	-0.002
-0.030	0.211	-0.944	-0.075	0.312	-0.947	0.115	0.137	0.073	0.013	-0.031	0.021	0.037	0.084	0.005	-0.000
-0.064	0.207	-0.948	-0.076	0.314	-0.946	0.107	0.040	0.103	-0.020	-0.037	0.016	0.003	0.088	0.002	0.002
-0.026	0.203	-0.932	-0.079	0.315	-0.946	0.119	0.133	0.088	0.022	-0.042	0.031	0.042	0.093	0.019	-0.000
-0.030	0.230	-0.940	-0.083	0.318	-0.945	0.135	0.171	0.047	0.021	-0.017	0.022	0.038	0.066	0.013	-0.000
-0.053	0.222	-0.944	-0.085	0.320	-0.944	0.132	0.127	0.056	0.001	-0.027	0.017	0.015	0.075	0.012	0.003
-0.049	0.234	-0.956	-0.089	0.322	-0.942	0.151	0.173	0.068	0.008	-0.018	0.004	0.018	0.064	0.002	0.004
-0.068	0.238	-0.960	-0.090	0.325	-0.941	0.152	0.053	0.072	-0.010	-0.017	-0.001	0.002	0.061	0.000	0.000
-0.037	0.226	-0.940	-0.093	0.327	-0.940	0.144	0.132	0.075	0.024	-0.031	0.018	0.028	0.073	0.021	0.001
-0.064	0.214	-0.940	-0.095	0.330	-0.939	0.169	0.067	0.081	-0.001	-0.045	0.017	0.000	0.085	0.023	0.005
-0.057	0.226	-0.928	-0.096	0.332	-0.938	0.160	0.059	0.074	0.008	-0.036	0.028	0.006	0.073	0.035	0.008
-0.033	0.238	-0.936	-0.100	0.335	-0.937	0.179	0.172	0.068	0.034	-0.027	0.018	0.027	0.062	0.029	0.001
-0.057	0.238	-0.940	-0.103	0.338	-0.935	0.166	0.153	0.071	0.015	-0.030	0.013	0.001	0.062	0.026	0.006
-0.091	0.253	-0.944	-0.104	0.340	-0.935	0.140	0.034	0.075	-0.019	-0.017	0.008	0.036	0.047	0.023	0.006
-0.053	0.257	-0.940	-0.107	0.343	-0.933	0.160	0.119	0.070	0.022	-0.016	0.011	0.000	0.043	0.027	0.003
-0.072	0.257	-0.936	-0.110	0.345	-0.932	0.126	0.150	0.067	0.006	-0.018	0.014	0.022	0.044	0.031	-0.002
-0.060	0.245	-0.924	-0.113	0.347	-0.931	0.145	0.125	0.069	0.020	-0.031	0.024	0.014	0.056	0.043	0.008
-0.103	0.249	-0.948	-0.115	0.349	-0.930	0.134	0.124	0.071	-0.020	-0.030	-0.000	0.059	0.053	0.019	0.004
-0.049	0.257	-0.932	-0.117	0.351	-0.929	0.135	0.087	0.071	0.036	-0.024	0.014	0.009	0.046	0.034	0.009
-0.087	0.261	-0.944	-0.120	0.354	-0.927	0.178	0.149	0.063	0.001	-0.023	0.001	0.052	0.042	0.021	0.006
-0.064	0.272	-0.940	-0.121	0.357	-0.926	0.156	0.029	0.066	0.025	-0.014	0.004	0.033	0.030	0.024	0.014
-0.087	0.253	-0.928	-0.124	0.360	-0.925	0.202	0.134	0.059	0.005	-0.037	0.014	0.060	0.050	0.034	0.013
-0.072	0.265	-0.944	-0.126	0.363	-0.923	0.183	0.108	0.081	0.022	-0.028	-0.003	0.049	0.038	0.016	0.013
-0.072	0.253	-0.932	-0.130	0.366	-0.921	0.221	0.145	0.102	0.026	-0.043	0.007	0.053	0.049	0.026	0.008
-0.099	0.269	-0.936	-0.131	0.369	-0.920	0.196	0.006	0.129	-0.000	-0.031	0.001	0.084	0.033	0.020	0.010
-0.107	0.257	-0.944	-0.133	0.373	-0.918	0.205	0.086	0.125	-0.005	-0.045	-0.008	0.096	0.045	0.010	0.009
-0.095	0.265	-0.944	-0.136	0.375	-0.917	0.167	0.114	0.125	0.009	-0.040	-0.009	0.088	0.037	0.007	0.008
-0.099	0.265	-0.948	-0.140	0.378	-0.915	0.222	0.183	0.112	0.009	-0.043	-0.015	0.096	0.037	0.001	0.010
-0.099	0.265	-0.948	-0.143	0.381	-0.914	0.180	0.089	0.130	0.012	-0.046	-0.017	0.100	0.038	0.002	0.015
-0.118	0.269	-0.968	-0.145	0.384	-0.912	0.189	0.084	0.147	-0.005	-0.045	-0.038	0.123	0.034	0.025	0.017
-0.103	0.284	-0.964	-0.150	0.386	-0.910	0.174	0.180	0.160	0.015	-0.032	-0.036	0.112	0.019	0.024	0.017
-0.114	0.300	-0.960	-0.154	0.388	-0.908	0.177	0.191	0.182	0.008	-0.019	-0.034	0.128	0.003	0.023	0.021
-0.130	0.311	-0.975	-0.159	0.391	-0.907	0.197	0.157	0.203	-0.003	-0.010	-0.051	0.148	0.008	0.041	0.031
-0.110	0.300	-0.979	-0.164	0.393	-0.905	0.180	0.197	0.228	0.021	-0.024	-0.057	0.134	0.004	0.048	0.041
-0.099	0.296	-0.979	-0.169	0.396	-0.903	0.191	0.214	0.228	0.038	-0.030	-0.059	0.127	0.008	0.051	0.048
-0.076	0.276	-0.952	-0.179	0.399	-0.899	0.245	0.422	0.243	0.071	-0.052	-0.035	0.108	0.027	0.026	0.051
-0.107	0.276	-0.944	-0.187	0.404	-0.895	0.352	0.366	0.299	0.049	-0.057	-0.031	0.144	0.028	0.022	0.041
-0.133	0.323	-0.916	-0.196	0.411	-0.890	0.481	0.341	0.305	0.030	-0.018	-0.009	0.175	0.019	0.002	0.026
-0.183	0.357	-0.901	-0.203	0.420	-0.885	0.559	0.262	0.280	-0.013	0.008	0.002	0.230	0.053	0.014	0.010
-0.199	0.385	-0.901	-0.207	0.428	-0.880	0.549	0.131	0.259	-0.024	0.027	-0.004	0.250	0.080	0.010	-0.002
-0.183	0.377	-0.897	-0.212	0.436	-0.875	0.507	0.187	0.241	-0.003	0.011	-0.005	0.239	0.073	0.011	-0.002
-0.199	0.388	-0.916	-0.216	0.442	-0.870	0.426	0.116	0.245	-0.015	0.017	-0.029	0.259	0.084	0.013	0.007
-0.168	0.400	-0.912	-0.220	0.448	-0.867	0.390	0.098	0.257	0.020	0.023	-0.028	0.233	0.096	0.013	0.019
-0.172	0.439	-0.932	-0.224	0.452	-0.864	0.318	0.072	0.245	0.019	0.057	-0.051	0.241	0.135	0.037	0.030
-0.172	0.446	-0.940	-0.224	0.454	-0.862	0.202	-0.045	0.207	0.020	0.062	-0.061	0.246	0.143	0.048	0.048
-0.160	0.450	-0.956	-0.224	0.454	-0.862	0.041	-0.098	0.162	0.031	0.066	-0.076	0.239	0.147	0.068	0.066
-0.130	0.442	-0.968	-0.223	0.452	-0.864	-0.072	-0.119	0.104	0.061	0.060	-0.087	0.213	0.139	0.084	0.079
-0.091	0.435	-0.960	-0.221	0.450	-0.865	-0.147	-0.089	0.025	0.097	0.055	-0.077	0.178	0.131	0.080	0.091
-0.099	0.400	-0.956	-0.218	0.447	-0.868	-0.163	-0.144	-0.002	0.087	0.024	-0.071	0.190	0.097	0.080	0.100
-0.099	0.392	-0.952	-0.215	0.445	-0.869	-0.098	-0.140	-0.042	0.084	0.018	-0.065	0.195	0.089	0.080	0.103
-0.095	0.388	-0.956	-0.211	0.444	-0.871	-0.067	-0.164	-0.041	0.084	0.015	-0.068	0.196	0.085	0.088	0.105
-0.095	0.373	-0.960	-0.208	0.444	-0.872	0.002	-0.155	-0.018	0.081	-0.000	-0.071	0.201	0.070	0.095	0.101
-0.060	0.361	-0.952	-0.206	0.444	-0.872	0.018	-0.089	-0.009	0.113	-0.012	-0.062	0.171	0.058	0.091	0.098
-0.099	0.346	-0.940	-0.204	0.445	-0.872	0.082	-0.117	0.026	0.072	-0.028	-0.051	0.214	0.043	0.083	0.094
-0.099	0.346	-0.940	-0.202	0.446	-0.872	0.111	-0.130	0.036	0.070	-0.030	-0.051	0.218	0.043	0.087	0.086
-0.091	0.346	-0.916	-0.202	0.448	-0.871	0.106	0.038	0.033	0.079	-0.031	-0.028	0.215	0.044	0.067	0.073
-0.118	0.369	-0.924	-0.202	0.450	-0.870	0.157	-0.010	0.034	0.051	-0.011	-0.037	0.246	0.067	0.078	0.069
-0.118	0.377	-0.920	-0.202	0.451	-0.869	0.103	0.009	0.036	0.052	-0.004	-0.034	0.250	0.076	0.078	0.060
-0.110	0.408	-0.901	-0.204	0.453	-0.868	0.117	0.088	0.022	0.061	0.025	-0.016	0.247	0.107	0.062	0.063
-0.133	0.404	-0.905	-0.203	0.454	-0.868	0.077	-0.075	0.049	0.037	0.020	-0.020	0.274	0.104	0.070	0.054
-0.087	0.446	-0.932	-0.206	0.456	-0.866	0.122	0.181	0.007	0.086	0.060	-0.049	0.232	0.147	0.102	0.051
-0.168	0.415	-0.912	-0.204	0.458	-0.865	0.100	-0.081	0.013	0.003	0.028	-0.030	0.318	0.117	0.087	0.038
-0.130	0.423	-0.893	-0.204	0.460	-0.864	0.143	0.020	-0.030	0.042	0.033	-0.012	0.284	0.125	0.071	0.036
-0.172	0.408	-0.889	-0.200	0.462	-0.864	0.071	-0.185	-0.035	-0.004	0.017	-0.008	0.332	0.110	0.072	0.016
-0.130	0.435	-0.873	-0.200	0.462	-0.864	0.017	0.024	-0.094	0.038	0.043	0.008	0.295	0.137	0.060	0.016
-0.176	0.439	-0.893	-0.197	0.462	-0.865	-0.044	-0.102	-0.125	-0.012	0.047	-0.011	0.346	0.142	0.084	0.013
-0.157	0.450	-0.909	-0.194	0.460	-0.867	-0.133	-0.078	-0.135	0.005	0.061	-0.025	0.331	0.154	0.104	0.021
-0.145	0.442	-0.940	-0.192	0.456	-0.869	-0.255	-0.029	-0.171	0.014	0.057	-0.054	0.325	0.147	0.140	0.021
-0.126	0.415	-0.909	-0.189	0.450	-0.873	-0.366	-0.036	-0.186	0.031	0.036	-0.019	0.310	0.120	0.113	0.023
-0.130	0.419	-0.920	-0.187	0.444	-0.876	-0.403	-0.047	-0.178	0.024	0.046	-0.027	0.318	0.124	0.130	0.023
-0.153	0.392	-0.916	-0.184	0.436	-0.881	-0.458	-0.081	-0.169	-0.002	0.027	-0.018	0.345	0.097	0.130	0.020
-0.137	0.388	-0.916	-0.181	0.428	-0.885	-0.495	-0.058	-0.194	0.011	0.031	-0.014	0.334	0.093	0.135	0.019
-0.133	0.365	-0.920	-0.177	0.419	-0.890	-0.530	-0.113	-0.225	0.011	0.016	-0.013	0.334	0.069	0.144	0.011
-0.103	0.330	-0.893	-0.175	0.410	-0.895	-0.549	0.007	-0.225	0.039	-0.009	0.020	0.308	0.034	0.121	0.009
-0.145	0.292	-0.912	-0.172	0.401	-0.900	-0.543	-0.076	-0.171	-0.006	-0.039	0.005	0.355	0.005	0.145	0.002
-0.141	0.296	-0.920	-0.169	0.392	-0.904	-0.488	-0.113	-0.168	-0.005	-0.026	0.001	0.356	0.002	0.158	-0.005
-0.153	0.311	-0.916	-0.166	0.384	-0.908	-0.474	-0.090	-0.156	-0.020	-0.003	0.009	0.373	0.014	0.159	-0.012
-0.149	0.311	-0.924	-0.163	0.376	-0.912	-0.427	-0.082	-0.153	-0.019	0.005	0.005	0.375	0.014	0.172	-0.008
-0.126	0.300	-0.909	-0.161	0.370	-0.915	-0.395	-0.015	-0.168	0.003	0.000	0.024	0.358	0.003	0.162	-0.014
-0.110	0.296	-0.928	-0.159	0.362	-0.918	-0.402	-0.097	-0.089	0.015	0.003	0.008	0.348	0.000	0.186	0.000
-0.160	0.265	-0.944	-0.156	0.356	-0.921	-0.321	-0.145	-0.061	-0.038	-0.022	-0.005	0.403	0.030	0.207	0.000
-0.118	0.265	-0.924	-0.153	0.352	-0.924	-0.258	-0.143	-0.038	0.001	-0.017	0.017	0.365	0.030	0.193	0.000
Avg ODBA	1.413
Vec ODBA	0.971
Avg ELBA	0.573
Avg EPBA	0.173
Speed	ODBA	VeDBA	ELBA	EPBA	StrkSpGn	StrSpGn_L	ISI
4.300	1.413	0.971	0.573	0.173	0.490	0.497	4.160
MeanPeak	0.050045
MeanLong	0.050722
MeanISI	4.160000
