# Supplementary material for: Averaged Propulsive Body Acceleration (APBA) Can Be Calculated from Biologging Tags That Incorporate Gyroscopes and Accelerometers to Estimate Swimming Speed, Hydrodynamic Drag and Energy Expenditure for Steller Sea Lions
Source: PLoS One. 2016 Jun 10;11(6):e0157326. doi: 10.1371/journal.pone.0157326 (PMC4902303; doi:10.1371/journal.pone.0157326)
Supplement: S2 Data — Each file contains a 50Hz time series. Provided are calibrated accelerometer and gyro measurements, together with the estimated gravity vector, and the estimated dynamic accelerations by the different methods. The small files with the suffix.txt are configuration files used in C++ processing. (ZIP) [file pone.0157326.s002.zip › BoniNov_20/boni4_3000_4.csv]

rawAx	rawAy	rawAz	gravX	gravY	gravZ	gyrX	gyrY	gyrZ	estAx	estAy	estAz	odbX	odbY	odbZ	spk
-0.564	-0.180	-0.810	-0.574	-0.071	-0.816	0.286	0.479	-0.227	-0.031	-0.053	0.011	0.518	0.279	0.023	-0.034
-0.580	-0.172	-0.845	-0.580	-0.063	-0.812	0.324	0.363	-0.227	-0.040	-0.053	-0.028	0.532	0.276	0.011	-0.043
-0.622	-0.164	-0.869	-0.583	-0.055	-0.811	0.372	0.141	-0.182	-0.080	-0.053	-0.053	0.571	0.273	0.032	-0.038
-0.607	-0.133	-0.849	-0.589	-0.048	-0.807	0.347	0.367	-0.202	-0.059	-0.030	-0.037	0.551	0.247	0.010	-0.046
-0.599	-0.145	-0.861	-0.589	-0.041	-0.807	0.328	0.004	-0.132	-0.051	-0.048	-0.048	0.537	0.261	0.018	-0.044
-0.657	-0.133	-0.881	-0.589	-0.036	-0.807	0.290	0.021	-0.094	-0.108	-0.042	-0.068	0.588	0.252	0.034	-0.035
-0.587	-0.156	-0.861	-0.593	-0.029	-0.805	0.364	0.243	-0.104	-0.035	-0.072	-0.051	0.513	0.277	0.011	-0.038
-0.599	-0.126	-0.885	-0.598	-0.023	-0.801	0.359	0.320	-0.068	-0.041	-0.047	-0.078	0.519	0.248	0.032	-0.045
-0.664	-0.083	-0.924	-0.602	-0.017	-0.799	0.335	0.214	-0.028	-0.103	-0.010	-0.120	0.579	0.207	0.068	-0.032
-0.684	-0.075	-0.940	-0.600	-0.012	-0.800	0.324	-0.067	0.032	-0.124	-0.007	-0.135	0.592	0.201	0.080	-0.026
-0.614	-0.068	-0.920	-0.600	-0.007	-0.800	0.395	-0.013	0.033	-0.055	-0.005	-0.115	0.516	0.194	0.057	-0.021
-0.580	-0.060	-0.901	-0.601	-0.001	-0.799	0.422	0.101	0.071	-0.019	-0.003	-0.096	0.477	0.188	0.034	-0.025
-0.587	-0.048	-0.905	-0.605	0.005	-0.797	0.428	0.204	0.090	-0.023	0.003	-0.102	0.479	0.177	0.035	-0.034
-0.668	-0.025	-0.865	-0.605	0.011	-0.796	0.490	0.050	0.082	-0.103	0.020	-0.064	0.556	0.156	0.007	-0.058
-0.687	-0.013	-0.806	-0.604	0.018	-0.797	0.464	-0.094	0.079	-0.124	0.024	-0.004	0.571	0.145	0.068	-0.073
-0.687	0.010	-0.767	-0.599	0.024	-0.801	0.481	-0.358	0.098	-0.129	0.041	0.040	0.567	0.123	0.110	-0.075
-0.595	0.017	-0.743	-0.594	0.030	-0.804	0.462	-0.271	0.105	-0.041	0.042	0.066	0.471	0.117	0.136	-0.056
-0.537	0.052	-0.782	-0.591	0.037	-0.806	0.492	-0.191	0.100	0.013	0.070	0.029	0.409	0.083	0.098	-0.021
-0.530	0.075	-0.834	-0.586	0.042	-0.809	0.388	-0.341	0.121	0.015	0.088	-0.019	0.396	0.060	0.050	0.028
-0.480	0.083	-0.842	-0.580	0.046	-0.813	0.372	-0.339	0.131	0.060	0.092	-0.023	0.340	0.053	0.044	0.070
-0.430	0.099	-0.873	-0.574	0.051	-0.817	0.345	-0.352	0.139	0.104	0.103	-0.050	0.285	0.037	0.015	0.098
-0.399	0.137	-0.928	-0.568	0.054	-0.821	0.260	-0.327	0.120	0.129	0.139	-0.101	0.249	0.002	0.038	0.132
-0.414	0.160	-0.960	-0.561	0.056	-0.826	0.183	-0.454	0.116	0.106	0.161	-0.127	0.259	0.025	0.068	0.164
-0.357	0.153	-0.991	-0.552	0.057	-0.832	0.087	-0.452	0.010	0.155	0.151	-0.153	0.197	0.018	0.098	0.196
-0.330	0.118	-1.039	-0.542	0.059	-0.839	0.043	-0.604	-0.063	0.172	0.115	-0.193	0.166	0.017	0.144	0.212
-0.264	0.033	-1.027	-0.532	0.063	-0.844	0.147	-0.503	-0.169	0.227	0.026	-0.176	0.097	0.102	0.131	0.226
-0.291	0.010	-1.031	-0.524	0.068	-0.849	0.197	-0.425	-0.195	0.192	-0.002	-0.175	0.120	0.125	0.134	0.223
-0.307	-0.017	-1.042	-0.511	0.075	-0.856	0.288	-0.711	-0.180	0.164	-0.035	-0.179	0.131	0.152	0.145	0.221
-0.322	-0.033	-1.039	-0.496	0.081	-0.865	0.308	-0.823	-0.085	0.134	-0.056	-0.167	0.142	0.168	0.140	0.207
-0.264	-0.029	-1.019	-0.483	0.089	-0.871	0.466	-0.705	-0.059	0.178	-0.061	-0.141	0.079	0.165	0.119	0.193
-0.257	-0.002	-0.991	-0.471	0.097	-0.877	0.485	-0.654	-0.034	0.174	-0.042	-0.108	0.067	0.138	0.090	0.185
-0.260	0.006	-0.948	-0.461	0.105	-0.881	0.445	-0.517	-0.037	0.160	-0.042	-0.060	0.067	0.130	0.045	0.180
-0.241	0.041	-0.940	-0.452	0.112	-0.885	0.371	-0.491	-0.033	0.170	-0.014	-0.048	0.043	0.095	0.036	0.167
-0.253	0.095	-0.936	-0.444	0.118	-0.888	0.298	-0.403	-0.044	0.151	0.034	-0.041	0.051	0.040	0.032	0.149
-0.253	0.095	-0.936	-0.439	0.125	-0.890	0.362	-0.213	-0.108	0.146	0.027	-0.040	0.047	0.040	0.031	0.142
-0.287	0.099	-0.916	-0.434	0.133	-0.891	0.373	-0.288	-0.122	0.106	0.023	-0.018	0.078	0.036	0.011	0.115
-0.264	0.137	-0.940	-0.434	0.142	-0.890	0.420	0.084	-0.174	0.129	0.053	-0.043	0.051	0.003	0.034	0.101
-0.372	0.079	-0.956	-0.431	0.151	-0.890	0.426	-0.157	-0.196	0.018	-0.014	-0.059	0.156	0.056	0.049	0.088
-0.326	0.083	-0.975	-0.428	0.158	-0.890	0.312	-0.110	-0.226	0.062	-0.017	-0.078	0.106	0.052	0.068	0.075
-0.314	0.106	-0.936	-0.429	0.168	-0.887	0.433	0.165	-0.297	0.075	-0.004	-0.041	0.092	0.030	0.028	0.043
-0.372	0.079	-0.960	-0.431	0.178	-0.885	0.459	0.161	-0.292	0.019	-0.042	-0.068	0.146	0.057	0.051	0.035
-0.434	0.079	-0.932	-0.427	0.187	-0.885	0.374	-0.170	-0.275	-0.047	-0.050	-0.040	0.205	0.057	0.024	0.014
-0.395	0.095	-0.912	-0.423	0.196	-0.884	0.416	-0.141	-0.229	-0.012	-0.044	-0.020	0.163	0.041	0.004	0.004
-0.422	0.164	-0.956	-0.417	0.205	-0.885	0.401	-0.288	-0.227	-0.045	0.017	-0.063	0.187	0.029	0.047	-0.003
-0.349	0.137	-0.916	-0.414	0.212	-0.885	0.313	-0.119	-0.213	0.025	-0.017	-0.023	0.110	0.003	0.007	-0.000
-0.372	0.195	-0.920	-0.411	0.221	-0.884	0.428	-0.100	-0.185	-0.000	0.032	-0.028	0.130	0.061	0.011	0.001
-0.395	0.180	-0.912	-0.409	0.229	-0.883	0.412	-0.113	-0.158	-0.026	0.008	-0.021	0.149	0.047	0.002	0.001
-0.368	0.195	-0.909	-0.405	0.238	-0.883	0.460	-0.152	-0.128	-0.003	0.015	-0.018	0.120	0.064	0.002	-0.000
-0.391	0.245	-0.920	-0.398	0.247	-0.883	0.438	-0.378	-0.125	-0.033	0.056	-0.029	0.139	0.115	0.010	-0.003
-0.326	0.257	-0.877	-0.397	0.257	-0.881	0.503	-0.010	-0.186	0.031	0.058	0.012	0.071	0.128	0.034	0.002
-0.376	0.245	-0.920	-0.399	0.266	-0.878	0.445	0.147	-0.133	-0.017	0.037	-0.035	0.118	0.117	0.009	-0.010
-0.376	0.234	-0.964	-0.395	0.272	-0.877	0.307	-0.146	-0.116	-0.020	0.020	-0.078	0.116	0.106	0.053	-0.011
-0.426	0.238	-0.928	-0.390	0.278	-0.878	0.256	-0.249	-0.140	-0.075	0.018	-0.042	0.164	0.110	0.017	-0.017
-0.380	0.257	-0.885	-0.387	0.283	-0.878	0.232	-0.130	-0.206	-0.033	0.032	0.001	0.115	0.130	0.026	-0.026
-0.357	0.222	-0.905	-0.385	0.288	-0.877	0.205	-0.019	-0.143	-0.011	-0.007	-0.020	0.089	0.095	0.005	-0.021
-0.403	0.222	-0.905	-0.382	0.291	-0.877	0.155	-0.152	-0.097	-0.060	-0.010	-0.019	0.133	0.096	0.005	-0.014
-0.314	0.245	-0.897	-0.383	0.297	-0.875	0.279	0.101	-0.161	0.029	0.007	-0.013	0.042	0.120	0.012	-0.008
-0.376	0.276	-0.924	-0.381	0.303	-0.873	0.288	-0.021	-0.163	-0.034	0.032	-0.042	0.102	0.151	0.016	-0.017
-0.357	0.276	-0.924	-0.378	0.310	-0.873	0.314	-0.168	-0.131	-0.019	0.025	-0.042	0.081	0.152	0.016	-0.004
-0.410	0.284	-0.952	-0.375	0.317	-0.871	0.375	-0.120	-0.126	-0.075	0.026	-0.071	0.133	0.161	0.043	-0.010
-0.318	0.269	-0.877	-0.375	0.325	-0.868	0.400	0.071	-0.159	0.017	0.002	0.001	0.039	0.146	0.031	-0.007
-0.357	0.303	-0.944	-0.373	0.333	-0.866	0.423	-0.034	-0.127	-0.023	0.029	-0.068	0.075	0.182	0.036	-0.006
-0.357	0.303	-0.944	-0.368	0.338	-0.866	0.240	-0.265	-0.075	-0.028	0.024	-0.068	0.073	0.184	0.036	0.005
-0.330	0.300	-0.893	-0.364	0.343	-0.866	0.286	-0.210	-0.061	-0.006	0.015	-0.017	0.044	0.181	0.015	0.004
-0.314	0.292	-0.889	-0.362	0.346	-0.866	0.170	-0.097	-0.060	0.007	0.004	-0.013	0.027	0.175	0.019	0.006
-0.314	0.296	-0.897	-0.360	0.350	-0.865	0.160	-0.071	-0.098	0.005	0.005	-0.021	0.025	0.179	0.011	0.005
-0.318	0.296	-0.897	-0.360	0.351	-0.864	0.068	0.093	-0.116	0.002	0.003	-0.022	0.026	0.180	0.011	0.008
-0.330	0.296	-0.897	-0.357	0.353	-0.865	0.042	-0.140	-0.112	-0.013	0.002	-0.021	0.036	0.180	0.011	0.005
-0.318	0.307	-0.928	-0.355	0.353	-0.866	0.004	-0.088	-0.063	-0.003	0.013	-0.051	0.022	0.192	0.020	0.010
-0.326	0.276	-0.901	-0.351	0.352	-0.868	-0.074	-0.200	-0.025	-0.015	-0.017	-0.021	0.028	0.162	0.008	0.011
-0.268	0.296	-0.877	-0.351	0.351	-0.868	-0.057	0.032	-0.043	0.043	0.003	0.003	0.031	0.181	0.032	0.020
-0.303	0.303	-0.909	-0.350	0.350	-0.869	-0.091	-0.073	-0.047	0.006	0.012	-0.027	0.002	0.188	0.001	0.009
-0.268	0.265	-0.873	-0.351	0.348	-0.869	-0.095	0.143	-0.058	0.043	-0.025	0.009	0.034	0.149	0.038	0.009
-0.357	0.292	-0.901	-0.348	0.346	-0.871	-0.129	-0.195	-0.023	-0.049	0.005	-0.017	0.053	0.175	0.011	-0.000
-0.318	0.272	-0.905	-0.347	0.344	-0.873	-0.127	-0.048	-0.047	-0.012	-0.012	-0.019	0.013	0.154	0.008	-0.003
-0.318	0.276	-0.901	-0.345	0.342	-0.874	-0.115	-0.101	-0.009	-0.014	-0.006	-0.013	0.013	0.157	0.013	-0.010
-0.310	0.272	-0.905	-0.343	0.340	-0.875	-0.056	-0.072	0.003	-0.007	-0.009	-0.016	0.004	0.152	0.009	-0.005
-0.303	0.276	-0.912	-0.341	0.338	-0.877	-0.088	-0.142	0.054	-0.002	-0.003	-0.022	0.005	0.155	0.003	0.001
-0.322	0.284	-0.909	-0.340	0.337	-0.878	-0.044	-0.093	0.065	-0.022	0.006	-0.017	0.014	0.161	0.008	0.003
-0.280	0.307	-0.909	-0.339	0.336	-0.879	-0.060	-0.045	0.043	0.019	0.031	-0.016	0.029	0.183	0.009	0.003
-0.303	0.300	-0.909	-0.339	0.334	-0.879	-0.072	-0.017	0.057	-0.004	0.025	-0.015	0.006	0.173	0.009	0.001
-0.299	0.280	-0.905	-0.337	0.333	-0.881	0.014	-0.151	0.062	-0.003	0.006	-0.010	0.010	0.153	0.014	0.007
-0.307	0.296	-0.916	-0.335	0.332	-0.882	-0.036	-0.146	0.051	-0.013	0.023	-0.020	0.002	0.166	0.004	0.000
-0.276	0.296	-0.897	-0.334	0.332	-0.882	0.011	-0.015	0.011	0.018	0.023	-0.000	0.032	0.164	0.024	0.005
-0.314	0.288	-0.928	-0.332	0.332	-0.883	0.000	-0.124	0.001	-0.023	0.015	-0.031	0.007	0.154	0.006	0.006
-0.272	0.315	-0.916	-0.330	0.331	-0.884	-0.079	-0.084	0.013	0.017	0.044	-0.018	0.035	0.179	0.006	0.010
-0.295	0.292	-0.940	-0.329	0.330	-0.885	-0.039	-0.095	0.008	-0.007	0.021	-0.040	0.011	0.154	0.016	0.005
-0.272	0.303	-0.909	-0.326	0.328	-0.887	-0.084	-0.145	0.027	0.013	0.035	-0.007	0.033	0.163	0.016	0.007
-0.303	0.296	-0.936	-0.325	0.326	-0.888	-0.104	-0.066	0.007	-0.019	0.029	-0.033	0.001	0.153	0.011	0.001
-0.291	0.292	-0.924	-0.323	0.324	-0.889	-0.084	-0.114	0.014	-0.010	0.027	-0.020	0.012	0.148	0.002	-0.001
-0.291	0.292	-0.924	-0.320	0.322	-0.891	-0.121	-0.130	0.007	-0.012	0.030	-0.018	0.010	0.146	0.003	-0.002
-0.283	0.288	-0.909	-0.319	0.321	-0.892	-0.061	-0.071	-0.025	-0.006	0.027	-0.001	0.016	0.140	0.020	0.004
-0.268	0.296	-0.920	-0.317	0.319	-0.893	-0.135	-0.109	-0.048	0.007	0.037	-0.012	0.030	0.145	0.008	-0.002
-0.264	0.292	-0.936	-0.318	0.317	-0.893	-0.102	0.106	-0.053	0.012	0.035	-0.027	0.033	0.139	0.006	-0.000
-0.322	0.269	-0.948	-0.315	0.314	-0.896	-0.163	-0.157	-0.001	-0.049	0.015	-0.037	0.027	0.114	0.017	0.002
-0.272	0.284	-0.936	-0.312	0.312	-0.897	-0.117	-0.147	-0.004	-0.002	0.032	-0.023	0.021	0.128	0.005	0.002
-0.272	0.265	-0.948	-0.307	0.309	-0.900	-0.153	-0.276	-0.012	-0.007	0.016	-0.033	0.019	0.106	0.016	-0.001
-0.257	0.265	-0.940	-0.306	0.308	-0.901	-0.089	-0.068	-0.044	0.007	0.017	-0.024	0.032	0.104	0.007	0.009
-0.264	0.253	-0.932	-0.303	0.306	-0.903	-0.118	-0.123	-0.056	-0.004	0.008	-0.014	0.023	0.091	0.002	0.008
-0.245	0.269	-0.936	-0.300	0.304	-0.904	-0.101	-0.108	-0.049	0.013	0.025	-0.017	0.040	0.104	0.001	0.013
-0.257	0.269	-0.932	-0.298	0.302	-0.906	-0.142	-0.110	-0.046	-0.001	0.027	-0.012	0.026	0.102	0.004	0.008
-0.222	0.269	-0.924	-0.299	0.299	-0.906	-0.162	0.057	-0.052	0.034	0.030	-0.003	0.059	0.099	0.012	0.009
-0.276	0.253	-0.948	-0.298	0.296	-0.908	-0.184	-0.037	-0.038	-0.021	0.018	-0.026	0.003	0.082	0.011	0.003
-0.249	0.257	-0.924	-0.294	0.293	-0.910	-0.158	-0.173	-0.016	0.002	0.024	-0.000	0.027	0.083	0.013	0.004
-0.264	0.234	-0.932	-0.292	0.291	-0.911	-0.125	-0.102	-0.020	-0.016	0.004	-0.007	0.009	0.058	0.006	-0.006
-0.245	0.253	-0.952	-0.288	0.288	-0.913	-0.151	-0.222	-0.025	-0.001	0.026	-0.024	0.026	0.075	0.014	-0.000
-0.260	0.234	-0.936	-0.286	0.286	-0.914	-0.113	-0.050	-0.058	-0.018	0.008	-0.008	0.008	0.053	0.002	0.000
-0.218	0.238	-0.912	-0.284	0.285	-0.916	-0.093	-0.086	-0.066	0.022	0.014	0.017	0.048	0.054	0.026	0.004
-0.241	0.238	-0.948	-0.284	0.283	-0.916	-0.118	0.010	-0.061	-0.001	0.016	-0.017	0.023	0.052	0.010	-0.000
-0.237	0.230	-0.952	-0.283	0.281	-0.917	-0.112	-0.055	-0.029	0.001	0.010	-0.020	0.024	0.042	0.014	0.007
-0.257	0.242	-0.948	-0.279	0.278	-0.919	-0.161	-0.177	-0.019	-0.021	0.025	-0.015	0.003	0.052	0.009	0.003
-0.218	0.249	-0.948	-0.279	0.276	-0.920	-0.102	-0.016	-0.034	0.017	0.034	-0.014	0.039	0.057	0.009	0.003
-0.230	0.230	-0.920	-0.276	0.273	-0.922	-0.165	-0.135	-0.010	0.002	0.018	0.015	0.025	0.035	0.018	0.003
-0.226	0.226	-0.932	-0.275	0.270	-0.923	-0.147	-0.034	-0.005	0.006	0.017	0.004	0.026	0.029	0.007	0.009
-0.218	0.222	-0.940	-0.273	0.266	-0.924	-0.185	-0.110	-0.004	0.012	0.017	-0.002	0.030	0.023	0.000	0.009
-0.218	0.214	-0.936	-0.274	0.263	-0.925	-0.166	0.077	-0.027	0.013	0.012	0.002	0.028	0.013	0.005	0.012
-0.203	0.214	-0.936	-0.272	0.261	-0.926	-0.145	-0.129	0.000	0.026	0.015	0.004	0.041	0.011	0.006	0.015
-0.214	0.199	-0.940	-0.270	0.257	-0.928	-0.170	-0.056	-0.015	0.013	0.003	0.001	0.027	0.007	0.003	0.007
-0.218	0.207	-0.964	-0.272	0.254	-0.928	-0.165	0.126	-0.041	0.012	0.014	-0.023	0.021	0.001	0.021	0.012
-0.264	0.184	-0.964	-0.267	0.250	-0.931	-0.202	-0.272	0.012	-0.039	-0.005	-0.020	0.028	0.026	0.020	0.005
-0.187	0.195	-0.940	-0.268	0.247	-0.931	-0.180	0.068	-0.032	0.039	0.009	0.004	0.047	0.016	0.004	0.007
-0.241	0.195	-0.956	-0.266	0.243	-0.933	-0.202	-0.112	-0.004	-0.017	0.013	-0.010	0.008	0.018	0.012	0.003
-0.199	0.187	-0.948	-0.266	0.239	-0.934	-0.197	0.032	-0.010	0.026	0.010	-0.002	0.032	0.027	0.004	0.009
-0.230	0.168	-0.948	-0.265	0.236	-0.935	-0.166	-0.071	-0.003	-0.006	-0.007	-0.001	0.000	0.048	0.004	-0.001
-0.218	0.176	-0.936	-0.264	0.233	-0.936	-0.167	-0.019	-0.032	0.005	0.004	0.012	0.010	0.042	0.007	0.002
-0.237	0.168	-0.948	-0.263	0.230	-0.937	-0.178	-0.065	-0.035	-0.015	0.000	0.002	0.010	0.051	0.005	-0.003
-0.218	0.157	-0.948	-0.262	0.226	-0.938	-0.189	0.002	-0.053	0.004	-0.008	0.003	0.008	0.065	0.006	-0.003
-0.218	0.172	-0.948	-0.260	0.223	-0.939	-0.187	-0.088	-0.040	0.002	0.011	0.004	0.006	0.052	0.006	-0.000
-0.218	0.149	-0.944	-0.259	0.219	-0.941	-0.182	-0.043	-0.030	0.001	-0.009	0.009	0.005	0.077	0.003	0.000
-0.207	0.164	-0.956	-0.259	0.216	-0.941	-0.167	-0.008	-0.027	0.012	0.010	-0.002	0.015	0.064	0.015	0.003
-0.230	0.141	-0.956	-0.257	0.213	-0.943	-0.158	-0.116	-0.011	-0.013	-0.010	-0.001	0.009	0.090	0.015	0.001
-0.195	0.153	-0.952	-0.255	0.210	-0.944	-0.129	-0.061	-0.017	0.020	0.004	0.004	0.025	0.080	0.012	0.000
-0.222	0.141	-0.948	-0.254	0.208	-0.945	-0.148	-0.079	-0.017	-0.009	-0.005	0.009	0.002	0.094	0.008	-0.001
-0.222	0.168	-0.972	-0.253	0.205	-0.945	-0.124	0.001	-0.035	-0.009	0.025	-0.014	0.003	0.069	0.031	0.003
-0.203	0.137	-0.956	-0.252	0.203	-0.946	-0.128	-0.076	-0.039	0.008	-0.004	0.003	0.015	0.101	0.016	0.002
-0.207	0.164	-0.968	-0.250	0.201	-0.947	-0.126	-0.091	-0.038	0.002	0.026	-0.008	0.010	0.076	0.028	0.005
-0.191	0.129	-0.956	-0.250	0.199	-0.948	-0.095	0.009	-0.049	0.018	-0.007	0.004	0.025	0.112	0.016	0.002
-0.210	0.141	-0.972	-0.248	0.197	-0.949	-0.108	-0.057	-0.038	-0.003	0.007	-0.011	0.004	0.103	0.033	0.001
-0.222	0.141	-0.952	-0.248	0.196	-0.949	-0.067	-0.006	-0.062	-0.015	0.008	0.009	0.008	0.105	0.013	-0.003
-0.203	0.141	-0.968	-0.244	0.194	-0.950	-0.090	-0.161	-0.060	0.001	0.009	-0.005	0.010	0.107	0.029	-0.004
-0.218	0.126	-0.956	-0.245	0.193	-0.950	-0.059	0.047	-0.070	-0.014	-0.005	0.007	0.007	0.124	0.018	-0.004
-0.191	0.126	-0.968	-0.242	0.192	-0.951	-0.081	-0.118	-0.054	0.010	-0.004	-0.004	0.018	0.126	0.030	-0.004
-0.195	0.118	-0.948	-0.243	0.191	-0.951	-0.060	0.045	-0.063	0.007	-0.010	0.016	0.013	0.136	0.010	-0.008
-0.222	0.141	-0.975	-0.240	0.190	-0.952	-0.053	-0.110	-0.040	-0.023	0.014	-0.011	0.016	0.114	0.038	-0.002
-0.222	0.141	-0.975	-0.238	0.188	-0.953	-0.091	-0.105	-0.014	-0.025	0.016	-0.010	0.017	0.116	0.038	-0.002
-0.180	0.141	-0.972	-0.237	0.187	-0.953	-0.062	-0.047	-0.022	0.016	0.017	-0.006	0.024	0.117	0.034	0.001
-0.176	0.102	-0.944	-0.236	0.185	-0.954	-0.065	-0.062	-0.033	0.018	-0.020	0.023	0.026	0.157	0.007	0.002
-0.176	0.126	-0.964	-0.236	0.185	-0.954	0.002	0.021	-0.049	0.018	0.003	0.003	0.024	0.135	0.026	0.007
-0.210	0.110	-0.979	-0.233	0.185	-0.955	-0.038	-0.121	-0.026	-0.019	-0.012	-0.012	0.012	0.151	0.042	-0.000
-0.187	0.122	-0.975	-0.233	0.184	-0.955	-0.019	0.011	-0.029	0.004	0.000	-0.008	0.010	0.140	0.038	0.004
-0.207	0.099	-0.964	-0.229	0.183	-0.956	-0.046	-0.223	-0.003	-0.019	-0.022	0.005	0.011	0.164	0.027	-0.001
-0.149	0.122	-0.956	-0.229	0.183	-0.956	0.014	0.038	-0.037	0.039	0.001	0.013	0.045	0.141	0.019	0.003
-0.195	0.110	-0.964	-0.228	0.183	-0.956	-0.015	-0.065	-0.025	-0.009	-0.010	0.005	0.003	0.153	0.027	-0.000
-0.176	0.106	-0.964	-0.227	0.183	-0.956	0.033	-0.038	-0.023	0.009	-0.014	0.006	0.015	0.158	0.027	0.003
-0.191	0.118	-0.960	-0.226	0.184	-0.957	0.015	-0.055	-0.017	-0.007	-0.003	0.010	0.002	0.147	0.023	-0.003
-0.187	0.102	-0.968	-0.225	0.184	-0.957	0.042	-0.035	-0.026	-0.004	-0.019	0.002	0.000	0.163	0.031	-0.001
-0.172	0.118	-0.956	-0.224	0.185	-0.957	0.041	-0.014	-0.026	0.010	-0.004	0.014	0.014	0.149	0.019	-0.003
-0.180	0.099	-0.956	-0.224	0.186	-0.957	0.069	-0.009	-0.008	0.002	-0.025	0.014	0.004	0.169	0.019	0.001
-0.183	0.102	-0.968	-0.222	0.187	-0.957	0.074	-0.100	0.018	-0.004	-0.022	0.002	0.001	0.165	0.031	0.002
-0.168	0.110	-0.979	-0.222	0.189	-0.957	0.099	-0.006	-0.005	0.011	-0.016	-0.010	0.012	0.158	0.043	-0.002
-0.180	0.106	-0.964	-0.220	0.191	-0.957	0.120	-0.093	0.006	-0.002	-0.022	0.006	0.001	0.162	0.027	-0.000
-0.187	0.118	-0.960	-0.219	0.194	-0.956	0.143	-0.058	-0.011	-0.011	-0.013	0.010	0.010	0.151	0.023	0.002
-0.160	0.118	-0.944	-0.218	0.196	-0.956	0.141	-0.012	-0.031	0.015	-0.015	0.025	0.016	0.151	0.007	-0.000
-0.164	0.122	-0.960	-0.217	0.199	-0.956	0.133	-0.052	-0.015	0.010	-0.014	0.009	0.010	0.147	0.023	0.002
-0.168	0.133	-0.968	-0.216	0.201	-0.955	0.142	-0.051	-0.003	0.005	-0.005	0.001	0.005	0.136	0.031	0.006
-0.160	0.137	-0.960	-0.214	0.204	-0.955	0.157	-0.073	0.004	0.011	-0.004	0.008	0.011	0.132	0.023	0.006
-0.157	0.133	-0.948	-0.214	0.207	-0.955	0.155	-0.034	0.005	0.014	-0.010	0.020	0.014	0.136	0.011	0.008
-0.160	0.137	-0.956	-0.213	0.210	-0.954	0.169	-0.014	-0.000	0.010	-0.009	0.012	0.009	0.132	0.018	0.007
-0.145	0.137	-0.952	-0.212	0.212	-0.954	0.157	-0.052	0.008	0.024	-0.012	0.015	0.023	0.132	0.014	0.006
-0.164	0.129	-0.956	-0.211	0.215	-0.954	0.169	-0.064	0.003	0.003	-0.023	0.011	0.002	0.140	0.018	0.006
-0.164	0.141	-0.960	-0.210	0.218	-0.953	0.173	-0.053	0.016	0.002	-0.014	0.007	0.001	0.128	0.022	0.006
-0.153	0.157	-0.948	-0.210	0.222	-0.952	0.192	0.021	0.016	0.014	-0.002	0.018	0.011	0.113	0.010	0.003
-0.153	0.157	-0.948	-0.210	0.225	-0.952	0.186	-0.013	0.024	0.014	-0.005	0.017	0.010	0.113	0.010	0.004
-0.160	0.149	-0.952	-0.209	0.229	-0.951	0.208	-0.040	0.016	0.005	-0.017	0.013	0.001	0.120	0.013	0.002
-0.157	0.153	-0.956	-0.209	0.232	-0.950	0.199	0.009	-0.002	0.009	-0.016	0.008	0.003	0.116	0.017	0.001
-0.168	0.145	-0.944	-0.208	0.236	-0.949	0.220	-0.052	-0.003	-0.004	-0.028	0.019	0.010	0.124	0.005	-0.004
-0.153	0.164	-0.944	-0.208	0.241	-0.948	0.233	0.038	-0.009	0.012	-0.013	0.018	0.004	0.105	0.005	-0.002
-0.180	0.168	-0.948	-0.207	0.244	-0.947	0.186	-0.042	0.003	-0.016	-0.012	0.013	0.024	0.101	0.009	-0.005
-0.153	0.187	-0.964	-0.207	0.247	-0.947	0.177	0.004	-0.004	0.010	0.004	-0.003	0.002	0.081	0.024	0.001
-0.168	0.176	-0.952	-0.205	0.250	-0.946	0.179	-0.125	-0.001	-0.007	-0.011	0.008	0.015	0.092	0.013	0.003
-0.133	0.172	-0.940	-0.204	0.254	-0.945	0.204	-0.017	-0.017	0.026	-0.018	0.019	0.019	0.096	0.001	0.011
-0.137	0.172	-0.944	-0.204	0.258	-0.945	0.208	-0.027	-0.008	0.022	-0.022	0.014	0.014	0.096	0.004	0.011
-0.133	0.191	-0.952	-0.202	0.262	-0.944	0.221	-0.071	0.004	0.024	-0.007	0.006	0.016	0.076	0.012	0.013
-0.145	0.195	-0.952	-0.203	0.266	-0.943	0.226	0.045	-0.017	0.013	-0.007	0.005	0.003	0.072	0.012	0.011
-0.153	0.214	-0.948	-0.202	0.270	-0.942	0.221	-0.046	-0.014	0.004	0.008	0.008	0.005	0.052	0.008	0.010
-0.145	0.207	-0.948	-0.200	0.273	-0.941	0.191	-0.046	-0.028	0.011	-0.003	0.007	0.001	0.060	0.008	0.012
-0.141	0.207	-0.948	-0.200	0.277	-0.940	0.188	0.007	-0.026	0.014	-0.006	0.006	0.004	0.059	0.008	0.007
-0.137	0.203	-0.983	-0.200	0.280	-0.939	0.171	0.009	-0.030	0.018	-0.013	-0.031	0.007	0.063	0.043	0.010
-0.164	0.199	-0.952	-0.199	0.284	-0.938	0.204	-0.071	-0.006	-0.010	-0.021	0.000	0.022	0.066	0.012	0.005
-0.141	0.203	-0.956	-0.199	0.287	-0.937	0.199	0.033	-0.023	0.013	-0.020	-0.005	0.000	0.062	0.016	0.004
-0.176	0.218	-0.960	-0.198	0.291	-0.936	0.230	-0.052	-0.014	-0.023	-0.009	-0.010	0.035	0.046	0.019	-0.003
-0.145	0.222	-0.948	-0.198	0.296	-0.935	0.244	0.017	-0.018	0.008	-0.010	0.001	0.006	0.042	0.007	-0.003
-0.164	0.222	-0.964	-0.197	0.300	-0.933	0.242	-0.047	-0.020	-0.012	-0.014	-0.016	0.026	0.042	0.023	-0.009
-0.176	0.218	-0.979	-0.196	0.304	-0.932	0.235	-0.038	-0.034	-0.025	-0.022	-0.033	0.038	0.045	0.039	-0.007
-0.172	0.214	-0.964	-0.194	0.308	-0.931	0.232	-0.052	-0.035	-0.022	-0.030	-0.019	0.036	0.049	0.023	-0.006
-0.164	0.226	-0.960	-0.193	0.312	-0.930	0.212	-0.068	-0.016	-0.016	-0.022	-0.016	0.029	0.037	0.019	-0.002
-0.149	0.226	-0.975	-0.193	0.316	-0.929	0.233	0.010	-0.021	-0.001	-0.026	-0.033	0.015	0.037	0.035	0.006
-0.145	0.234	-0.987	-0.193	0.320	-0.927	0.237	-0.014	-0.001	0.003	-0.023	-0.046	0.012	0.029	0.047	0.013
-0.141	0.249	-1.003	-0.193	0.325	-0.926	0.254	0.009	0.000	0.006	-0.012	-0.063	0.009	0.013	0.062	0.015
-0.145	0.253	-0.991	-0.194	0.330	-0.924	0.264	0.075	0.010	0.004	-0.012	-0.053	0.014	0.009	0.050	0.012
-0.172	0.261	-0.987	-0.195	0.334	-0.922	0.291	0.058	0.038	-0.022	-0.009	-0.052	0.042	0.001	0.046	0.012
-0.168	0.276	-0.975	-0.195	0.341	-0.920	0.380	-0.010	0.078	-0.018	-0.000	-0.042	0.039	0.014	0.034	0.018
-0.141	0.296	-0.960	-0.195	0.349	-0.916	0.471	-0.015	0.087	0.009	0.011	-0.030	0.013	0.034	0.019	0.029
-0.103	0.296	-0.952	-0.197	0.358	-0.913	0.510	0.040	0.100	0.049	0.002	-0.025	0.025	0.034	0.011	0.037
-0.083	0.327	-0.956	-0.200	0.367	-0.908	0.539	0.182	0.077	0.072	0.024	-0.034	0.044	0.065	0.015	0.042
-0.126	0.342	-0.940	-0.202	0.376	-0.904	0.528	0.094	0.071	0.031	0.030	-0.022	0.001	0.081	0.001	0.038
-0.133	0.350	-0.920	-0.204	0.386	-0.900	0.522	0.088	0.049	0.025	0.029	-0.007	0.008	0.089	0.021	0.024
-0.160	0.346	-0.905	-0.205	0.395	-0.896	0.544	0.051	0.047	-0.001	0.015	0.005	0.035	0.085	0.037	0.008
-0.172	0.357	-0.885	-0.205	0.405	-0.891	0.569	-0.013	0.063	-0.012	0.017	0.020	0.048	0.097	0.057	-0.002
-0.176	0.361	-0.928	-0.206	0.414	-0.886	0.564	0.020	0.078	-0.015	0.011	-0.028	0.052	0.101	0.013	-0.000
-0.191	0.385	-0.948	-0.205	0.423	-0.883	0.541	-0.126	0.088	-0.032	0.026	-0.052	0.068	0.124	0.006	0.012
-0.133	0.400	-0.924	-0.204	0.432	-0.879	0.511	-0.073	0.073	0.025	0.033	-0.032	0.011	0.140	0.017	0.033
-0.107	0.408	-0.928	-0.203	0.440	-0.875	0.470	-0.080	0.069	0.051	0.032	-0.040	0.015	0.148	0.014	0.053
-0.080	0.431	-0.940	-0.202	0.447	-0.871	0.417	-0.013	0.053	0.078	0.049	-0.055	0.042	0.171	0.002	0.070
-0.076	0.446	-0.944	-0.203	0.453	-0.868	0.385	0.023	0.043	0.082	0.058	-0.062	0.045	0.187	0.002	0.077
-0.110	0.442	-0.964	-0.203	0.459	-0.865	0.361	-0.030	0.063	0.047	0.048	-0.085	0.010	0.183	0.022	0.076
-0.110	0.454	-0.952	-0.201	0.464	-0.863	0.322	-0.139	0.075	0.045	0.054	-0.076	0.009	0.195	0.010	0.076
-0.114	0.473	-0.940	-0.197	0.469	-0.861	0.285	-0.219	0.058	0.037	0.069	-0.065	0.005	0.215	0.002	0.082
-0.076	0.470	-0.944	-0.195	0.473	-0.859	0.238	-0.129	0.004	0.073	0.061	-0.071	0.042	0.211	0.002	0.088
-0.037	0.481	-0.944	-0.191	0.477	-0.858	0.209	-0.134	-0.042	0.108	0.069	-0.072	0.080	0.223	0.002	0.094
-0.057	0.477	-0.948	-0.187	0.480	-0.857	0.181	-0.213	-0.028	0.085	0.062	-0.077	0.061	0.219	0.006	0.107
-0.064	0.446	-0.944	-0.185	0.483	-0.856	0.181	-0.104	0.002	0.075	0.029	-0.074	0.052	0.188	0.002	0.114
-0.030	0.442	-0.944	-0.183	0.485	-0.855	0.148	-0.078	0.015	0.108	0.022	-0.075	0.086	0.184	0.002	0.116
-0.030	0.439	-0.948	-0.179	0.487	-0.855	0.131	-0.178	-0.018	0.104	0.017	-0.080	0.086	0.180	0.006	0.115
-0.010	0.446	-0.932	-0.177	0.489	-0.854	0.102	-0.063	-0.043	0.121	0.023	-0.065	0.105	0.188	0.010	0.116
-0.045	0.435	-0.940	-0.176	0.490	-0.854	0.048	-0.048	-0.057	0.085	0.010	-0.072	0.070	0.176	0.002	0.111
-0.045	0.435	-0.940	-0.171	0.490	-0.855	0.020	-0.215	-0.047	0.080	0.010	-0.072	0.069	0.176	0.002	0.101
-0.033	0.427	-0.912	-0.171	0.489	-0.855	-0.033	0.030	-0.063	0.091	0.003	-0.044	0.080	0.169	0.030	0.088
-0.068	0.442	-0.928	-0.169	0.489	-0.856	-0.039	-0.031	-0.068	0.055	0.019	-0.059	0.045	0.184	0.014	0.080
-0.064	0.442	-0.928	-0.167	0.488	-0.856	-0.031	-0.027	-0.092	0.057	0.019	-0.058	0.049	0.184	0.014	0.066
-0.076	0.450	-0.924	-0.168	0.488	-0.857	-0.026	0.079	-0.099	0.046	0.027	-0.054	0.037	0.192	0.018	0.056
-0.107	0.439	-0.920	-0.165	0.488	-0.857	-0.020	-0.056	-0.093	0.013	0.016	-0.050	0.006	0.181	0.022	0.048
-0.087	0.423	-0.936	-0.164	0.488	-0.857	-0.013	-0.026	-0.098	0.031	0.001	-0.065	0.024	0.165	0.007	0.039
-0.103	0.458	-0.916	-0.161	0.488	-0.858	0.016	-0.107	-0.058	0.012	0.035	-0.045	0.009	0.200	0.026	0.034
-0.091	0.446	-0.893	-0.160	0.488	-0.858	0.019	-0.043	-0.040	0.023	0.023	-0.022	0.020	0.189	0.050	0.026
-0.083	0.466	-0.893	-0.159	0.489	-0.857	0.053	-0.027	-0.051	0.029	0.042	-0.022	0.027	0.208	0.050	0.018
-0.126	0.450	-0.885	-0.155	0.490	-0.858	0.012	-0.206	-0.048	-0.017	0.026	-0.013	0.015	0.193	0.058	0.012
-0.087	0.454	-0.857	-0.152	0.490	-0.858	0.021	-0.093	-0.064	0.019	0.029	0.014	0.023	0.197	0.086	0.008
-0.107	0.489	-0.869	-0.150	0.490	-0.859	-0.004	-0.084	-0.073	-0.003	0.064	0.003	0.003	0.232	0.074	0.006
-0.103	0.497	-0.897	-0.147	0.490	-0.859	-0.048	-0.118	-0.091	-0.002	0.072	-0.024	0.006	0.239	0.047	0.011
-0.080	0.497	-0.905	-0.144	0.488	-0.861	-0.100	-0.117	-0.096	0.018	0.074	-0.030	0.029	0.239	0.039	0.018
-0.095	0.489	-0.924	-0.141	0.486	-0.863	-0.166	-0.104	-0.097	-0.001	0.069	-0.048	0.013	0.232	0.020	0.021
-0.053	0.473	-0.909	-0.139	0.482	-0.865	-0.216	-0.035	-0.092	0.040	0.057	-0.030	0.055	0.216	0.036	0.021
-0.083	0.454	-0.897	-0.135	0.478	-0.868	-0.230	-0.154	-0.095	0.006	0.041	-0.016	0.024	0.197	0.048	0.018
-0.091	0.466	-0.916	-0.132	0.474	-0.870	-0.237	-0.125	-0.092	-0.005	0.057	-0.033	0.016	0.208	0.028	0.016
-0.072	0.442	-0.885	-0.129	0.469	-0.873	-0.290	-0.083	-0.107	0.011	0.038	0.002	0.035	0.185	0.060	0.007
-0.072	0.423	-0.889	-0.126	0.464	-0.877	-0.308	-0.126	-0.114	0.008	0.024	0.001	0.034	0.165	0.056	0.002
-0.076	0.388	-0.905	-0.123	0.459	-0.880	-0.294	-0.133	-0.104	0.000	-0.005	-0.011	0.030	0.131	0.041	-0.002
-0.087	0.373	-0.885	-0.119	0.454	-0.883	-0.294	-0.146	-0.087	-0.015	-0.016	0.011	0.018	0.115	0.060	-0.005
-0.080	0.369	-0.885	-0.117	0.450	-0.885	-0.236	-0.094	-0.076	-0.009	-0.015	0.014	0.026	0.110	0.060	-0.002
-0.068	0.385	-0.893	-0.114	0.446	-0.888	-0.231	-0.130	-0.051	-0.001	0.004	0.009	0.037	0.125	0.052	-0.001
-0.049	0.381	-0.912	-0.113	0.442	-0.890	-0.208	-0.036	-0.042	0.017	0.004	-0.009	0.057	0.121	0.032	0.005
-0.057	0.385	-0.912	-0.110	0.439	-0.892	-0.184	-0.120	-0.029	0.007	0.012	-0.007	0.049	0.125	0.032	0.010
-0.045	0.392	-0.905	-0.108	0.435	-0.894	-0.178	-0.082	-0.022	0.017	0.023	0.003	0.060	0.133	0.040	0.019
-0.045	0.392	-0.905	-0.106	0.432	-0.896	-0.178	-0.135	0.003	0.014	0.026	0.004	0.060	0.133	0.041	0.024
-0.010	0.377	-0.897	-0.103	0.428	-0.898	-0.192	-0.125	0.024	0.047	0.014	0.014	0.094	0.117	0.049	0.026
-0.003	0.373	-0.901	-0.104	0.425	-0.899	-0.195	0.023	0.002	0.055	0.014	0.012	0.101	0.113	0.045	0.030
-0.033	0.388	-0.909	-0.103	0.421	-0.901	-0.232	-0.040	-0.008	0.023	0.034	0.006	0.070	0.128	0.037	0.031
-0.018	0.385	-0.916	-0.103	0.416	-0.903	-0.240	0.024	-0.018	0.038	0.034	0.001	0.085	0.124	0.030	0.027
-0.037	0.357	-0.924	-0.102	0.410	-0.906	-0.330	0.002	-0.001	0.019	0.013	-0.004	0.065	0.096	0.022	0.021
-0.037	0.365	-0.920	-0.102	0.404	-0.909	-0.318	0.021	-0.012	0.019	0.027	0.002	0.065	0.103	0.026	0.018
-0.041	0.361	-0.924	-0.103	0.398	-0.912	-0.354	0.055	-0.021	0.016	0.030	0.001	0.060	0.099	0.023	0.014
-0.049	0.338	-0.924	-0.102	0.391	-0.915	-0.349	-0.018	-0.028	0.007	0.013	0.004	0.052	0.076	0.023	0.009
-0.037	0.330	-0.924	-0.103	0.385	-0.917	-0.363	0.060	-0.025	0.019	0.012	0.007	0.063	0.068	0.024	0.009
-0.064	0.319	-0.936	-0.102	0.378	-0.920	-0.368	-0.058	-0.003	-0.009	0.007	-0.002	0.036	0.056	0.012	0.006
-0.030	0.323	-0.920	-0.103	0.371	-0.923	-0.342	0.097	-0.029	0.027	0.018	0.016	0.070	0.060	0.028	0.006
-0.057	0.307	-0.932	-0.102	0.365	-0.926	-0.351	-0.037	-0.006	-0.001	0.009	0.007	0.043	0.044	0.017	0.003
-0.049	0.303	-0.940	-0.103	0.358	-0.928	-0.338	0.011	0.010	0.007	0.011	0.002	0.050	0.040	0.009	0.006
-0.053	0.296	-0.932	-0.103	0.352	-0.930	-0.325	0.033	0.015	0.004	0.010	0.012	0.046	0.032	0.017	0.004
-0.041	0.300	-0.932	-0.103	0.346	-0.933	-0.301	-0.014	0.028	0.015	0.020	0.014	0.057	0.036	0.017	0.007
-0.041	0.280	-0.924	-0.103	0.341	-0.934	-0.259	0.032	0.014	0.016	0.005	0.024	0.057	0.017	0.025	0.007
-0.037	0.265	-0.936	-0.104	0.336	-0.936	-0.248	0.030	0.007	0.020	-0.005	0.014	0.060	0.001	0.014	0.009
-0.045	0.269	-0.936	-0.105	0.332	-0.938	-0.239	0.056	0.017	0.013	0.003	0.015	0.053	0.005	0.014	0.007
-0.041	0.265	-0.932	-0.106	0.327	-0.939	-0.218	0.062	0.002	0.018	0.004	0.021	0.056	0.001	0.018	0.010
-0.057	0.265	-0.936	-0.107	0.324	-0.940	-0.169	0.063	0.002	0.004	0.007	0.018	0.041	0.001	0.014	0.010
-0.026	0.261	-0.928	-0.108	0.320	-0.941	-0.187	0.090	0.011	0.036	0.007	0.027	0.071	0.003	0.022	0.011
-0.041	0.245	-0.936	-0.110	0.317	-0.942	-0.160	0.088	0.012	0.022	-0.005	0.020	0.056	0.019	0.014	0.007
-0.045	0.242	-0.936	-0.110	0.314	-0.943	-0.160	-0.004	0.028	0.018	-0.006	0.021	0.052	0.023	0.014	0.012
-0.068	0.238	-0.932	-0.111	0.312	-0.944	-0.107	0.057	0.008	-0.004	-0.008	0.025	0.029	0.027	0.018	0.006
-0.026	0.238	-0.924	-0.111	0.309	-0.945	-0.134	-0.002	0.018	0.038	-0.005	0.034	0.071	0.028	0.026	0.004
-0.064	0.238	-0.940	-0.113	0.307	-0.945	-0.083	0.125	0.008	0.002	-0.003	0.019	0.032	0.028	0.010	0.002
-0.057	0.226	-0.928	-0.115	0.305	-0.945	-0.100	0.121	0.024	0.012	-0.012	0.031	0.040	0.040	0.022	0.007
-0.060	0.245	-0.936	-0.115	0.304	-0.946	-0.065	0.007	0.032	0.008	0.008	0.024	0.036	0.020	0.014	0.002
-0.041	0.234	-0.924	-0.118	0.302	-0.946	-0.099	0.153	0.010	0.030	-0.001	0.036	0.055	0.032	0.026	0.007
-0.072	0.238	-0.952	-0.119	0.300	-0.946	-0.074	0.048	0.014	0.000	0.004	0.009	0.024	0.028	0.001	0.005
-0.049	0.238	-0.948	-0.122	0.298	-0.947	-0.096	0.142	0.013	0.026	0.006	0.013	0.047	0.028	0.003	0.007
-0.072	0.211	-0.932	-0.121	0.296	-0.947	-0.071	-0.019	0.017	0.003	-0.019	0.029	0.024	0.055	0.019	0.007
-0.057	0.222	-0.940	-0.123	0.295	-0.948	-0.087	0.085	0.014	0.020	-0.006	0.022	0.039	0.043	0.010	0.007
-0.049	0.207	-0.924	-0.126	0.293	-0.948	-0.055	0.169	0.011	0.030	-0.020	0.037	0.046	0.059	0.026	0.005
-0.080	0.222	-0.948	-0.127	0.292	-0.948	-0.065	0.055	0.016	0.001	-0.003	0.014	0.016	0.043	0.003	0.006
-0.060	0.222	-0.936	-0.128	0.291	-0.948	-0.015	0.091	0.004	0.021	-0.002	0.026	0.035	0.043	0.014	0.007
-0.083	0.234	-0.960	-0.130	0.290	-0.948	-0.040	0.072	0.008	-0.000	0.010	0.002	0.012	0.031	0.009	0.007
-0.064	0.226	-0.944	-0.130	0.291	-0.948	0.028	0.051	-0.005	0.019	0.002	0.018	0.031	0.039	0.007	0.009
-0.064	0.234	-0.952	-0.132	0.291	-0.948	0.024	0.084	-0.009	0.021	0.010	0.010	0.030	0.031	0.001	0.010
-0.072	0.226	-0.948	-0.131	0.291	-0.948	0.009	-0.031	0.000	0.012	0.002	0.014	0.022	0.039	0.003	0.017
-0.060	0.238	-0.944	-0.132	0.291	-0.948	0.011	0.072	-0.021	0.025	0.013	0.018	0.034	0.027	0.007	0.017
-0.045	0.230	-0.944	-0.134	0.291	-0.947	-0.016	0.151	-0.018	0.043	0.006	0.018	0.049	0.035	0.007	0.016
-0.064	0.222	-0.936	-0.136	0.290	-0.947	-0.032	0.080	-0.013	0.025	-0.001	0.026	0.029	0.042	0.015	0.020
-0.072	0.230	-0.940	-0.137	0.289	-0.947	-0.036	0.095	-0.022	0.019	0.008	0.022	0.021	0.034	0.011	0.017
-0.057	0.222	-0.944	-0.139	0.288	-0.948	-0.063	0.086	-0.015	0.035	0.001	0.018	0.036	0.041	0.006	0.014
-0.091	0.211	-0.964	-0.140	0.287	-0.948	-0.050	0.105	-0.039	0.002	-0.009	-0.002	0.001	0.053	0.014	0.009
-0.072	0.230	-0.940	-0.142	0.286	-0.948	-0.068	0.128	-0.045	0.024	0.011	0.022	0.020	0.033	0.010	0.005
-0.095	0.226	-0.936	-0.144	0.284	-0.948	-0.100	0.122	-0.052	0.002	0.009	0.026	0.004	0.036	0.014	-0.001
-0.107	0.218	-0.948	-0.146	0.281	-0.948	-0.124	0.150	-0.070	-0.007	0.004	0.015	0.016	0.043	0.002	-0.001
-0.099	0.203	-0.948	-0.147	0.279	-0.949	-0.134	0.068	-0.058	0.002	-0.009	0.015	0.008	0.058	0.002	-0.005
-0.091	0.211	-0.944	-0.148	0.276	-0.950	-0.134	0.059	-0.051	0.011	0.001	0.020	0.001	0.049	0.005	-0.006
-0.103	0.199	-0.948	-0.149	0.274	-0.950	-0.126	0.083	-0.047	0.000	-0.008	0.017	0.013	0.060	0.001	-0.005
-0.118	0.211	-0.968	-0.151	0.271	-0.951	-0.153	0.131	-0.041	-0.013	0.007	-0.003	0.029	0.047	0.018	-0.006
-0.118	0.211	-0.968	-0.152	0.268	-0.951	-0.158	0.046	-0.020	-0.012	0.010	-0.002	0.029	0.046	0.018	-0.008
-0.107	0.211	-0.944	-0.152	0.265	-0.952	-0.155	0.041	-0.049	-0.001	0.013	0.023	0.018	0.045	0.006	-0.007
-0.107	0.199	-0.956	-0.153	0.262	-0.953	-0.153	0.082	-0.061	0.000	0.004	0.012	0.019	0.056	0.006	-0.004
-0.099	0.191	-0.948	-0.154	0.259	-0.954	-0.141	0.038	-0.061	0.007	-0.001	0.020	0.011	0.062	0.001	-0.002
-0.099	0.180	-0.948	-0.155	0.256	-0.954	-0.155	0.077	-0.059	0.008	-0.010	0.020	0.012	0.073	0.001	-0.002
-0.099	0.184	-0.948	-0.157	0.253	-0.955	-0.152	0.147	-0.066	0.009	-0.004	0.020	0.012	0.068	0.001	-0.000
-0.114	0.184	-0.956	-0.157	0.250	-0.955	-0.147	0.029	-0.059	-0.006	-0.001	0.013	0.027	0.067	0.007	0.001
-0.095	0.172	-0.948	-0.158	0.247	-0.956	-0.176	0.092	-0.073	0.014	-0.009	0.021	0.008	0.077	0.001	0.005
-0.091	0.168	-0.944	-0.159	0.245	-0.956	-0.135	0.085	-0.087	0.019	-0.010	0.025	0.004	0.080	0.004	0.006
-0.091	0.168	-0.964	-0.161	0.242	-0.957	-0.146	0.133	-0.089	0.021	-0.008	0.006	0.004	0.078	0.015	0.006
-0.103	0.168	-0.956	-0.163	0.239	-0.957	-0.140	0.116	-0.086	0.011	-0.005	0.014	0.015	0.077	0.007	0.005
-0.110	0.164	-0.944	-0.163	0.237	-0.958	-0.129	0.046	-0.080	0.003	-0.007	0.026	0.022	0.079	0.004	0.002
-0.107	0.184	-0.948	-0.165	0.235	-0.958	-0.101	0.149	-0.104	0.009	0.015	0.021	0.018	0.059	0.000	-0.001
-0.122	0.184	-0.964	-0.166	0.233	-0.958	-0.130	0.080	-0.104	-0.005	0.017	0.006	0.033	0.057	0.016	-0.003
-0.110	0.172	-0.956	-0.168	0.231	-0.958	-0.116	0.107	-0.108	0.008	0.007	0.014	0.021	0.068	0.008	-0.003
-0.122	0.180	-0.956	-0.169	0.229	-0.959	-0.104	0.085	-0.123	-0.003	0.017	0.014	0.032	0.059	0.008	-0.008
-0.122	0.168	-0.952	-0.171	0.228	-0.959	-0.066	0.144	-0.141	-0.001	0.006	0.017	0.032	0.069	0.004	-0.005
-0.141	0.160	-0.964	-0.171	0.227	-0.959	-0.088	0.030	-0.125	-0.020	0.000	0.005	0.051	0.076	0.016	-0.008
-0.114	0.153	-0.956	-0.173	0.225	-0.959	-0.101	0.166	-0.143	0.009	-0.006	0.013	0.023	0.083	0.008	-0.014
-0.130	0.153	-0.956	-0.173	0.223	-0.959	-0.112	0.052	-0.142	-0.006	-0.004	0.013	0.038	0.082	0.008	-0.017
-0.160	0.145	-0.956	-0.173	0.221	-0.960	-0.145	0.021	-0.134	-0.037	-0.009	0.014	0.068	0.088	0.008	-0.015
-0.145	0.133	-0.964	-0.173	0.218	-0.960	-0.151	0.048	-0.130	-0.021	-0.018	0.006	0.052	0.099	0.016	-0.017
-0.133	0.122	-0.968	-0.173	0.216	-0.961	-0.122	0.015	-0.133	-0.010	-0.027	0.003	0.040	0.109	0.020	-0.019
-0.122	0.133	-0.952	-0.174	0.214	-0.961	-0.116	0.120	-0.150	0.003	-0.014	0.019	0.028	0.097	0.004	-0.014
-0.149	0.137	-0.975	-0.173	0.212	-0.962	-0.094	-0.026	-0.143	-0.025	-0.009	-0.005	0.055	0.092	0.027	-0.011
-0.141	0.133	-0.979	-0.174	0.211	-0.962	-0.076	0.092	-0.151	-0.017	-0.011	-0.008	0.047	0.094	0.031	-0.011
-0.130	0.118	-0.972	-0.172	0.211	-0.962	-0.049	-0.065	-0.137	-0.007	-0.026	0.000	0.034	0.108	0.023	-0.013
-0.130	0.118	-0.964	-0.171	0.210	-0.963	-0.032	-0.058	-0.127	-0.009	-0.026	0.008	0.034	0.107	0.015	-0.008
-0.130	0.118	-0.964	-0.171	0.210	-0.963	-0.011	0.064	-0.106	-0.008	-0.025	0.008	0.033	0.106	0.015	-0.004
-0.126	0.141	-0.991	-0.171	0.211	-0.962	0.027	0.033	-0.095	-0.005	-0.003	-0.020	0.029	0.081	0.042	-0.003
-0.130	0.145	-1.007	-0.171	0.212	-0.962	0.041	0.007	-0.086	-0.009	0.000	-0.035	0.032	0.076	0.057	0.003
-0.130	0.126	-1.003	-0.171	0.212	-0.962	0.037	0.026	-0.080	-0.009	-0.020	-0.032	0.031	0.093	0.053	0.008
-0.114	0.126	-0.999	-0.172	0.214	-0.962	0.065	0.094	-0.095	0.008	-0.021	-0.028	0.015	0.092	0.048	0.009
-0.122	0.122	-1.007	-0.173	0.214	-0.961	0.040	0.085	-0.092	0.001	-0.026	-0.036	0.022	0.094	0.056	0.009
-0.130	0.129	-1.015	-0.174	0.215	-0.961	0.050	0.055	-0.068	-0.006	-0.019	-0.045	0.029	0.086	0.063	0.013
-0.141	0.145	-1.027	-0.175	0.216	-0.961	0.039	0.056	-0.027	-0.017	-0.004	-0.057	0.040	0.069	0.075	0.017
-0.114	0.149	-1.007	-0.177	0.216	-0.960	0.040	0.147	-0.004	0.013	-0.001	-0.037	0.013	0.064	0.055	0.020
-0.107	0.153	-1.007	-0.181	0.217	-0.959	0.033	0.220	0.001	0.025	0.003	-0.038	0.004	0.059	0.054	0.023
-0.118	0.153	-1.007	-0.184	0.217	-0.959	0.010	0.172	0.017	0.016	0.003	-0.039	0.015	0.057	0.054	0.021
-0.118	0.160	-0.987	-0.189	0.217	-0.958	0.047	0.224	0.025	0.020	0.010	-0.020	0.015	0.049	0.034	0.010
-0.149	0.180	-0.968	-0.191	0.219	-0.957	0.073	0.143	0.024	-0.008	0.028	-0.001	0.045	0.029	0.014	-0.004
-0.168	0.199	-0.948	-0.192	0.220	-0.956	0.087	0.058	-0.006	-0.026	0.046	0.018	0.063	0.009	0.005	-0.012
-0.172	0.191	-0.940	-0.193	0.221	-0.956	0.055	0.047	-0.022	-0.029	0.037	0.026	0.066	0.016	0.013	-0.018
-0.153	0.160	-0.952	-0.194	0.222	-0.955	0.058	0.067	-0.029	-0.009	0.005	0.014	0.046	0.046	0.001	-0.013
-0.153	0.137	-0.975	-0.196	0.224	-0.955	0.091	0.094	-0.009	-0.007	-0.020	-0.011	0.045	0.069	0.022	-0.001
-0.137	0.126	-0.991	-0.195	0.226	-0.955	0.106	-0.039	0.016	0.007	-0.033	-0.026	0.029	0.080	0.038	0.016
-0.122	0.129	-0.995	-0.196	0.228	-0.954	0.145	0.054	0.013	0.024	-0.031	-0.031	0.013	0.076	0.041	0.030
-0.103	0.149	-0.991	-0.197	0.231	-0.953	0.162	0.054	0.036	0.044	-0.015	-0.028	0.008	0.056	0.037	0.045
-0.103	0.164	-1.003	-0.198	0.233	-0.952	0.143	0.078	0.049	0.045	-0.001	-0.040	0.009	0.041	0.048	0.055
-0.091	0.172	-1.023	-0.199	0.236	-0.951	0.161	0.055	0.039	0.057	0.004	-0.061	0.021	0.033	0.068	0.065
-0.103	0.199	-1.035	-0.200	0.239	-0.950	0.168	0.055	0.017	0.047	0.028	-0.073	0.010	0.005	0.079	0.075
-0.087	0.207	-1.027	-0.200	0.242	-0.949	0.181	0.022	-0.004	0.062	0.033	-0.066	0.026	0.002	0.071	0.087
-0.064	0.207	-1.031	-0.198	0.245	-0.949	0.175	-0.053	-0.009	0.083	0.029	-0.071	0.050	0.003	0.074	0.094
-0.057	0.184	-1.046	-0.198	0.247	-0.948	0.121	0.008	-0.028	0.091	0.004	-0.087	0.058	0.020	0.090	0.099
-0.057	0.184	-1.046	-0.196	0.249	-0.948	0.099	-0.076	-0.053	0.088	0.002	-0.087	0.058	0.020	0.090	0.100
-0.068	0.176	-1.027	-0.193	0.251	-0.948	0.106	-0.107	-0.093	0.074	-0.008	-0.067	0.047	0.027	0.070	0.096
-0.068	0.172	-1.027	-0.190	0.253	-0.949	0.056	-0.100	-0.114	0.071	-0.013	-0.066	0.047	0.030	0.069	0.083
-0.076	0.164	-1.035	-0.188	0.253	-0.949	0.029	-0.072	-0.107	0.061	-0.021	-0.074	0.040	0.038	0.077	0.073
-0.099	0.160	-1.003	-0.184	0.254	-0.950	0.024	-0.153	-0.076	0.034	-0.026	-0.042	0.018	0.041	0.045	0.067
-0.072	0.153	-0.979	-0.182	0.255	-0.950	0.069	-0.085	-0.050	0.058	-0.034	-0.018	0.045	0.048	0.022	0.061
-0.064	0.157	-0.972	-0.182	0.257	-0.949	0.111	0.048	-0.029	0.066	-0.032	-0.010	0.053	0.044	0.013	0.049
-0.087	0.164	-1.003	-0.184	0.259	-0.948	0.124	0.100	-0.039	0.044	-0.027	-0.043	0.031	0.036	0.045	0.040
-0.118	0.145	-0.983	-0.184	0.261	-0.948	0.131	0.031	0.001	0.014	-0.048	-0.023	0.000	0.056	0.025	0.028
-0.137	0.153	-0.972	-0.185	0.263	-0.947	0.131	0.054	0.019	-0.004	-0.042	-0.012	0.018	0.048	0.013	0.015
-0.130	0.172	-0.956	-0.185	0.265	-0.946	0.121	-0.022	0.019	0.003	-0.025	0.003	0.009	0.029	0.003	0.003
-0.137	0.184	-0.968	-0.185	0.267	-0.946	0.094	0.027	0.032	-0.005	-0.015	-0.009	0.016	0.017	0.009	0.001
-0.133	0.191	-0.952	-0.185	0.268	-0.945	0.088	-0.005	0.056	-0.001	-0.008	0.007	0.012	0.010	0.007	0.006
-0.122	0.199	-0.952	-0.187	0.270	-0.945	0.141	0.052	0.083	0.011	-0.002	0.006	0.001	0.002	0.007	0.009
-0.107	0.203	-0.956	-0.188	0.273	-0.943	0.190	0.068	0.105	0.028	-0.001	0.001	0.017	0.002	0.003	0.006
-0.130	0.218	-0.987	-0.188	0.276	-0.943	0.174	-0.037	0.134	0.005	0.012	-0.031	0.005	0.017	0.029	0.005
-0.153	0.226	-0.964	-0.189	0.278	-0.942	0.161	0.019	0.095	-0.018	0.017	-0.008	0.028	0.024	0.005	0.004
-0.149	0.261	-0.968	-0.188	0.280	-0.942	0.086	-0.068	0.034	-0.015	0.051	-0.013	0.023	0.059	0.009	-0.001
-0.137	0.249	-0.983	-0.186	0.278	-0.942	-0.056	-0.069	-0.025	-0.006	0.040	-0.028	0.010	0.047	0.025	-0.003
-0.130	0.207	-0.960	-0.184	0.277	-0.943	-0.077	-0.081	-0.067	-0.000	-0.001	-0.003	0.002	0.004	0.001	-0.003
-0.126	0.180	-0.964	-0.182	0.274	-0.944	-0.134	-0.090	-0.062	0.001	-0.025	-0.006	0.003	0.023	0.005	-0.001
-0.141	0.129	-0.972	-0.179	0.272	-0.945	-0.104	-0.116	-0.031	-0.017	-0.073	-0.013	0.012	0.074	0.013	-0.004
-0.126	0.172	-0.979	-0.174	0.269	-0.947	-0.163	-0.250	-0.030	-0.007	-0.027	-0.019	0.004	0.031	0.021	-0.000
-0.126	0.195	-0.956	-0.171	0.266	-0.949	-0.155	-0.142	-0.061	-0.010	-0.001	0.006	0.005	0.008	0.003	0.004
-0.080	0.214	-0.924	-0.170	0.263	-0.950	-0.171	-0.015	-0.079	0.035	0.022	0.039	0.052	0.011	0.034	0.010
-0.072	0.203	-0.920	-0.170	0.260	-0.950	-0.150	0.029	-0.079	0.042	0.013	0.044	0.060	0.000	0.038	0.000
-0.091	0.211	-0.956	-0.170	0.257	-0.951	-0.163	-0.004	-0.049	0.022	0.024	0.010	0.042	0.007	0.003	-0.008
-0.157	0.184	-0.956	-0.165	0.255	-0.953	-0.096	-0.237	0.002	-0.048	-0.001	0.011	0.023	0.019	0.003	-0.012
-0.157	0.184	-0.956	-0.161	0.254	-0.954	-0.043	-0.198	0.028	-0.052	-0.000	0.012	0.023	0.019	0.003	-0.022
-0.103	0.195	-0.964	-0.162	0.255	-0.953	0.047	0.015	0.013	0.002	0.011	0.004	0.032	0.007	0.005	-0.029
-0.141	0.211	-0.983	-0.159	0.257	-0.953	0.123	-0.129	0.025	-0.039	0.024	-0.015	0.006	0.008	0.025	-0.022
-0.130	0.226	-1.003	-0.157	0.259	-0.953	0.122	-0.095	0.004	-0.029	0.038	-0.035	0.006	0.024	0.045	-0.012
-0.118	0.211	-0.987	-0.154	0.260	-0.953	0.063	-0.158	0.004	-0.021	0.021	-0.019	0.018	0.009	0.029	-0.011
-0.103	0.187	-0.979	-0.151	0.261	-0.954	0.043	-0.165	0.001	-0.009	-0.002	-0.010	0.034	0.014	0.021	-0.007
-0.076	0.191	-0.956	-0.148	0.261	-0.954	0.025	-0.110	-0.020	0.016	0.001	0.014	0.061	0.010	0.003	-0.007
-0.099	0.195	-0.968	-0.145	0.260	-0.955	-0.064	-0.177	0.005	-0.011	0.006	0.003	0.039	0.006	0.009	0.001
-0.099	0.187	-0.968	-0.139	0.257	-0.956	-0.098	-0.317	0.015	-0.017	0.001	0.005	0.039	0.013	0.009	0.003
-0.037	0.176	-0.944	-0.138	0.256	-0.957	-0.070	-0.045	-0.028	0.043	-0.010	0.029	0.101	0.025	0.015	0.005
-0.057	0.164	-0.928	-0.135	0.254	-0.958	-0.085	-0.112	-0.001	0.021	-0.020	0.046	0.082	0.036	0.031	0.008
-0.041	0.168	-0.932	-0.135	0.253	-0.958	-0.039	-0.005	-0.019	0.035	-0.015	0.042	0.098	0.032	0.027	0.011
-0.057	0.180	-0.940	-0.134	0.252	-0.958	-0.060	-0.010	-0.021	0.019	-0.003	0.035	0.083	0.020	0.019	0.005
-0.064	0.160	-0.936	-0.134	0.251	-0.959	-0.041	-0.018	-0.017	0.010	-0.022	0.039	0.075	0.039	0.023	0.006
-0.057	0.160	-0.928	-0.134	0.251	-0.959	-0.014	0.060	-0.030	0.019	-0.022	0.047	0.083	0.039	0.031	-0.000
-0.041	0.160	-0.909	-0.136	0.251	-0.958	0.019	0.087	0.011	0.036	-0.022	0.067	0.099	0.038	0.050	0.002
-0.076	0.157	-0.928	-0.135	0.252	-0.958	0.080	-0.051	0.022	0.000	-0.027	0.048	0.064	0.042	0.031	0.000
-0.041	0.184	-0.924	-0.139	0.254	-0.957	0.097	0.206	-0.008	0.038	-0.002	0.051	0.099	0.015	0.035	0.002
-0.072	0.160	-0.909	-0.140	0.256	-0.956	0.162	0.100	0.013	0.009	-0.028	0.066	0.068	0.038	0.050	-0.001
-0.053	0.164	-0.916	-0.143	0.260	-0.955	0.177	0.161	0.037	0.032	-0.027	0.057	0.088	0.034	0.043	0.005
-0.076	0.164	-0.916	-0.148	0.263	-0.953	0.187	0.233	0.057	0.013	-0.030	0.055	0.065	0.033	0.042	-0.003
-0.057	0.191	-0.920	-0.150	0.266	-0.952	0.196	0.086	0.081	0.034	-0.006	0.051	0.084	0.006	0.039	-0.001
-0.099	0.191	-0.924	-0.152	0.270	-0.951	0.212	0.108	0.075	-0.006	-0.010	0.045	0.042	0.006	0.035	-0.004
-0.080	0.203	-0.912	-0.156	0.272	-0.950	0.145	0.216	0.077	0.018	-0.001	0.056	0.062	0.005	0.047	-0.001
-0.087	0.184	-0.909	-0.164	0.275	-0.947	0.200	0.402	0.048	0.017	-0.024	0.058	0.054	0.014	0.050	-0.007
-0.072	0.207	-0.897	-0.167	0.278	-0.946	0.141	0.149	0.069	0.035	-0.003	0.068	0.070	0.009	0.062	-0.010
-0.114	0.191	-0.912	-0.174	0.281	-0.944	0.177	0.384	0.012	-0.000	-0.021	0.051	0.028	0.006	0.046	-0.013
-0.141	0.195	-0.924	-0.178	0.283	-0.943	0.109	0.196	0.018	-0.024	-0.019	0.038	0.001	0.003	0.035	-0.014
-0.133	0.191	-0.928	-0.183	0.283	-0.941	0.055	0.254	0.007	-0.011	-0.024	0.033	0.009	0.006	0.030	-0.019
-0.114	0.214	-0.912	-0.187	0.284	-0.940	0.048	0.235	0.019	0.012	-0.002	0.048	0.028	0.017	0.046	-0.017
-0.137	0.195	-0.916	-0.191	0.284	-0.940	0.014	0.223	0.019	-0.006	-0.021	0.043	0.005	0.002	0.042	-0.010
-0.126	0.222	-0.920	-0.195	0.284	-0.939	0.038	0.188	0.016	0.009	0.006	0.038	0.017	0.025	0.038	-0.003
-0.130	0.211	-0.932	-0.198	0.285	-0.938	0.016	0.175	0.015	0.008	-0.006	0.026	0.013	0.013	0.026	-0.003
-0.114	0.214	-0.924	-0.202	0.285	-0.937	0.047	0.227	-0.022	0.027	-0.003	0.033	0.029	0.017	0.034	0.006
-0.141	0.207	-0.932	-0.205	0.285	-0.936	0.005	0.163	-0.022	0.003	-0.011	0.024	0.002	0.009	0.026	0.005
-0.110	0.218	-0.924	-0.209	0.287	-0.935	0.063	0.286	-0.046	0.039	-0.000	0.031	0.033	0.021	0.034	0.007
-0.145	0.222	-0.916	-0.212	0.287	-0.934	0.048	0.172	-0.033	0.007	0.003	0.038	0.002	0.024	0.042	0.003
-0.141	0.226	-0.932	-0.216	0.289	-0.933	0.065	0.211	-0.039	0.014	0.005	0.021	0.002	0.028	0.026	0.003
-0.157	0.238	-0.936	-0.219	0.290	-0.932	0.062	0.182	-0.037	0.002	0.016	0.016	0.013	0.039	0.022	-0.002
-0.164	0.238	-0.936	-0.224	0.291	-0.930	0.074	0.284	-0.038	-0.001	0.014	0.014	0.021	0.039	0.022	-0.005
-0.164	0.222	-0.932	-0.228	0.293	-0.929	0.092	0.245	-0.027	0.004	-0.003	0.017	0.021	0.023	0.025	-0.011
-0.191	0.211	-0.952	-0.231	0.295	-0.927	0.135	0.167	0.003	-0.020	-0.017	-0.004	0.047	0.011	0.006	-0.015
-0.210	0.207	-0.964	-0.234	0.297	-0.926	0.132	0.165	0.035	-0.036	-0.023	-0.017	0.066	0.007	0.006	-0.018
-0.207	0.184	-0.956	-0.238	0.300	-0.924	0.173	0.221	0.038	-0.028	-0.048	-0.011	0.062	0.017	0.002	-0.026
-0.203	0.184	-0.944	-0.242	0.302	-0.922	0.169	0.186	0.043	-0.020	-0.051	-0.001	0.058	0.018	0.013	-0.029
-0.237	0.164	-0.960	-0.242	0.305	-0.921	0.164	-0.019	0.082	-0.055	-0.072	-0.018	0.093	0.038	0.002	-0.028
-0.222	0.172	-0.956	-0.243	0.307	-0.920	0.149	0.049	0.086	-0.038	-0.067	-0.015	0.077	0.031	0.002	-0.030
-0.214	0.172	-0.944	-0.246	0.308	-0.919	0.114	0.094	0.117	-0.028	-0.068	-0.004	0.069	0.031	0.013	-0.032
-0.230	0.176	-0.956	-0.248	0.309	-0.918	0.129	0.096	0.129	-0.041	-0.065	-0.017	0.084	0.028	0.001	-0.030
-0.237	0.203	-0.979	-0.250	0.310	-0.917	0.100	0.059	0.168	-0.047	-0.039	-0.041	0.092	0.001	0.023	-0.029
-0.245	0.207	-0.983	-0.251	0.310	-0.917	0.078	-0.016	0.195	-0.053	-0.035	-0.045	0.099	0.002	0.027	-0.023
-0.237	0.222	-0.983	-0.252	0.310	-0.917	0.083	0.005	0.189	-0.044	-0.020	-0.046	0.091	0.017	0.027	-0.012
-0.210	0.242	-0.995	-0.254	0.310	-0.916	0.074	0.009	0.203	-0.016	-0.001	-0.058	0.064	0.035	0.039	-0.001
-0.191	0.191	-0.987	-0.256	0.310	-0.916	0.051	0.079	0.220	0.006	-0.051	-0.050	0.045	0.015	0.031	0.009
-0.191	0.191	-0.987	-0.260	0.309	-0.915	0.066	0.127	0.205	0.009	-0.050	-0.051	0.045	0.016	0.031	0.021
-0.195	0.207	-0.964	-0.262	0.309	-0.914	0.070	0.085	0.222	0.008	-0.034	-0.028	0.049	0.001	0.007	0.026
-0.176	0.218	-0.948	-0.266	0.310	-0.913	0.104	0.154	0.226	0.032	-0.023	-0.014	0.030	0.010	0.008	0.022
-0.176	0.226	-0.928	-0.271	0.312	-0.910	0.214	0.214	0.220	0.037	-0.018	0.004	0.029	0.017	0.028	0.011
-0.199	0.230	-0.885	-0.277	0.315	-0.908	0.208	0.242	0.199	0.019	-0.016	0.045	0.052	0.021	0.071	0.002
-0.237	0.257	-0.881	-0.280	0.319	-0.905	0.307	0.148	0.153	-0.016	0.006	0.046	0.090	0.047	0.075	-0.006
-0.249	0.261	-0.897	-0.284	0.324	-0.902	0.325	0.137	0.129	-0.024	0.005	0.027	0.102	0.051	0.058	-0.013
-0.233	0.261	-0.924	-0.287	0.329	-0.900	0.337	0.132	0.127	-0.006	0.000	-0.003	0.086	0.050	0.031	-0.009
-0.241	0.257	-0.948	-0.288	0.334	-0.897	0.329	0.048	0.149	-0.012	-0.008	-0.029	0.094	0.045	0.007	0.002
-0.222	0.272	-0.948	-0.291	0.338	-0.895	0.286	0.079	0.166	0.010	0.003	-0.031	0.075	0.060	0.007	0.013
-0.214	0.311	-0.944	-0.293	0.342	-0.893	0.260	0.101	0.160	0.021	0.038	-0.030	0.067	0.097	0.011	0.023
-0.233	0.319	-0.972	-0.294	0.344	-0.892	0.206	-0.012	0.150	0.002	0.043	-0.059	0.086	0.104	0.017	0.039
-0.210	0.350	-0.983	-0.293	0.346	-0.891	0.124	-0.060	0.132	0.025	0.073	-0.071	0.063	0.135	0.028	0.052
-0.176	0.361	-0.987	-0.292	0.345	-0.892	-0.008	-0.087	0.116	0.058	0.085	-0.074	0.028	0.146	0.032	0.071
-0.164	0.346	-0.983	-0.291	0.342	-0.893	-0.112	-0.101	0.097	0.068	0.072	-0.069	0.017	0.130	0.028	0.089
-0.126	0.334	-0.995	-0.290	0.339	-0.895	-0.184	-0.035	0.073	0.106	0.065	-0.079	0.022	0.118	0.040	0.098
-0.149	0.303	-1.023	-0.288	0.335	-0.897	-0.185	-0.096	0.051	0.081	0.038	-0.104	0.001	0.087	0.068	0.102
-0.157	0.272	-1.003	-0.285	0.333	-0.899	-0.089	-0.151	0.023	0.070	0.009	-0.083	0.009	0.055	0.048	0.110
-0.137	0.265	-0.983	-0.282	0.332	-0.900	-0.027	-0.181	0.000	0.086	0.002	-0.062	0.010	0.047	0.029	0.106
-0.110	0.245	-0.987	-0.278	0.333	-0.901	0.030	-0.140	-0.008	0.110	-0.017	-0.065	0.037	0.028	0.033	0.100
-0.130	0.234	-1.007	-0.275	0.332	-0.902	-0.022	-0.171	0.001	0.087	-0.028	-0.083	0.017	0.016	0.053	0.101
-0.149	0.211	-0.972	-0.273	0.333	-0.903	0.061	-0.103	-0.013	0.065	-0.052	-0.047	0.002	0.007	0.017	0.097
-0.118	0.226	-0.960	-0.270	0.333	-0.903	0.031	-0.119	0.010	0.094	-0.036	-0.034	0.028	0.008	0.006	0.087
-0.126	0.207	-0.932	-0.271	0.334	-0.903	0.085	0.072	-0.010	0.087	-0.057	-0.007	0.021	0.012	0.022	0.077
-0.149	0.238	-0.964	-0.268	0.334	-0.904	0.027	-0.136	0.011	0.061	-0.025	-0.038	0.002	0.018	0.009	0.072
-0.160	0.269	-0.960	-0.269	0.334	-0.903	-0.006	0.079	-0.030	0.051	0.006	-0.034	0.013	0.049	0.006	0.054
-0.164	0.276	-0.960	-0.269	0.335	-0.903	0.028	0.049	-0.051	0.047	0.013	-0.034	0.017	0.056	0.006	0.038
-0.218	0.280	-0.964	-0.266	0.335	-0.904	0.006	-0.137	-0.048	-0.010	0.017	-0.037	0.072	0.059	0.010	0.028
-0.218	0.280	-0.964	-0.267	0.335	-0.904	0.015	0.051	-0.064	-0.009	0.017	-0.037	0.072	0.058	0.010	0.026
-0.195	0.284	-0.952	-0.264	0.336	-0.904	0.005	-0.092	-0.063	0.012	0.020	-0.024	0.049	0.062	0.002	0.011
-0.157	0.300	-0.936	-0.267	0.336	-0.903	-0.001	0.170	-0.077	0.052	0.035	-0.009	0.010	0.077	0.018	0.008
-0.230	0.280	-0.924	-0.266	0.337	-0.903	0.043	-0.006	-0.067	-0.021	0.015	0.003	0.083	0.058	0.029	0.001
-0.222	0.284	-0.920	-0.265	0.338	-0.903	0.030	-0.005	-0.080	-0.014	0.018	0.007	0.075	0.061	0.033	-0.006
-0.230	0.288	-0.916	-0.262	0.337	-0.904	-0.070	-0.112	-0.112	-0.025	0.023	0.012	0.082	0.065	0.037	-0.021
-0.230	0.319	-0.948	-0.261	0.335	-0.905	-0.136	-0.018	-0.150	-0.026	0.056	-0.018	0.082	0.096	0.006	-0.019
-0.233	0.315	-0.956	-0.258	0.333	-0.907	-0.182	-0.093	-0.170	-0.033	0.055	-0.024	0.086	0.092	0.002	-0.013
-0.210	0.323	-0.940	-0.254	0.329	-0.910	-0.247	-0.145	-0.193	-0.014	0.066	-0.005	0.063	0.099	0.013	-0.013
-0.183	0.307	-0.944	-0.252	0.324	-0.912	-0.322	0.013	-0.233	0.012	0.055	-0.007	0.037	0.084	0.009	-0.014
-0.222	0.284	-0.936	-0.248	0.319	-0.915	-0.342	-0.145	-0.226	-0.031	0.037	0.004	0.075	0.060	0.017	-0.021
-0.207	0.253	-0.924	-0.246	0.313	-0.917	-0.393	-0.014	-0.241	-0.017	0.012	0.019	0.060	0.029	0.029	-0.022
-0.241	0.218	-0.936	-0.241	0.307	-0.921	-0.382	-0.239	-0.194	-0.057	-0.016	0.011	0.095	0.006	0.017	-0.029
-0.191	0.234	-0.940	-0.236	0.300	-0.924	-0.405	-0.169	-0.200	-0.012	0.006	0.010	0.045	0.010	0.012	-0.026
-0.187	0.203	-0.912	-0.233	0.294	-0.927	-0.358	-0.114	-0.185	-0.011	-0.019	0.041	0.041	0.021	0.040	-0.027
-0.180	0.218	-0.936	-0.231	0.288	-0.930	-0.381	-0.047	-0.179	-0.005	0.003	0.020	0.034	0.006	0.016	-0.024
-0.191	0.207	-0.928	-0.227	0.282	-0.932	-0.327	-0.132	-0.185	-0.021	-0.003	0.031	0.045	0.018	0.024	-0.026
-0.199	0.195	-0.932	-0.224	0.276	-0.935	-0.343	-0.142	-0.191	-0.032	-0.009	0.029	0.053	0.029	0.020	-0.025
-0.187	0.195	-0.936	-0.223	0.271	-0.936	-0.297	0.027	-0.198	-0.021	-0.004	0.027	0.042	0.029	0.016	-0.032
-0.172	0.195	-0.944	-0.219	0.267	-0.938	-0.260	-0.134	-0.168	-0.009	0.000	0.021	0.026	0.029	0.008	-0.029
-0.207	0.176	-0.952	-0.216	0.263	-0.940	-0.227	-0.119	-0.130	-0.047	-0.015	0.015	0.061	0.048	0.000	-0.028
-0.157	0.176	-0.928	-0.214	0.261	-0.941	-0.144	-0.113	-0.123	0.000	-0.013	0.040	0.011	0.048	0.023	-0.027
-0.183	0.180	-0.952	-0.210	0.258	-0.943	-0.159	-0.165	-0.102	-0.031	-0.006	0.018	0.038	0.044	0.001	-0.020
-0.172	0.180	-0.960	-0.209	0.256	-0.944	-0.106	-0.012	-0.129	-0.020	-0.004	0.011	0.026	0.044	0.009	-0.016
-0.126	0.184	-0.964	-0.207	0.254	-0.945	-0.131	-0.048	-0.124	0.024	0.002	0.008	0.020	0.040	0.013	-0.017
-0.168	0.176	-0.944	-0.205	0.252	-0.946	-0.131	-0.068	-0.107	-0.020	-0.004	0.029	0.022	0.048	0.007	-0.009
-0.153	0.168	-0.932	-0.203	0.250	-0.947	-0.107	-0.058	-0.100	-0.006	-0.010	0.042	0.007	0.056	0.019	-0.008
-0.137	0.157	-0.968	-0.201	0.247	-0.948	-0.137	-0.107	-0.071	0.006	-0.019	0.008	0.009	0.067	0.017	-0.009
-0.153	0.160	-0.968	-0.199	0.245	-0.949	-0.125	-0.078	-0.075	-0.011	-0.012	0.009	0.006	0.063	0.017	-0.008
-0.118	0.172	-0.948	-0.199	0.243	-0.949	-0.118	0.059	-0.114	0.024	0.001	0.029	0.029	0.052	0.003	-0.001
-0.149	0.153	-0.940	-0.197	0.241	-0.950	-0.113	-0.066	-0.102	-0.009	-0.016	0.037	0.002	0.071	0.010	0.001
-0.110	0.168	-0.936	-0.197	0.240	-0.950	-0.054	0.018	-0.120	0.029	-0.000	0.042	0.037	0.056	0.014	-0.005
-0.114	0.168	-0.944	-0.200	0.240	-0.950	-0.042	0.187	-0.132	0.028	0.000	0.033	0.033	0.055	0.007	-0.012
-0.187	0.153	-0.972	-0.198	0.239	-0.951	-0.035	-0.083	-0.088	-0.047	-0.014	0.006	0.039	0.071	0.021	-0.016
-0.153	0.149	-0.956	-0.198	0.240	-0.950	0.018	0.040	-0.099	-0.013	-0.019	0.022	0.004	0.075	0.005	-0.018
-0.176	0.149	-0.956	-0.195	0.241	-0.951	0.059	-0.128	-0.076	-0.039	-0.020	0.022	0.027	0.074	0.005	-0.024
-0.126	0.160	-0.956	-0.194	0.243	-0.950	0.088	0.010	-0.086	0.011	-0.010	0.021	0.024	0.062	0.005	-0.015
-0.149	0.164	-0.964	-0.194	0.245	-0.950	0.128	0.029	-0.086	-0.012	-0.009	0.013	0.001	0.058	0.013	-0.016
-0.122	0.164	-0.940	-0.195	0.248	-0.949	0.124	0.076	-0.072	0.015	-0.011	0.035	0.028	0.058	0.011	-0.008
-0.164	0.176	-0.972	-0.196	0.250	-0.948	0.119	0.030	-0.062	-0.027	-0.002	0.003	0.014	0.047	0.020	-0.014
-0.130	0.180	-0.936	-0.196	0.253	-0.947	0.144	0.062	-0.063	0.008	-0.001	0.038	0.021	0.043	0.015	-0.011
-0.164	0.187	-0.975	-0.195	0.255	-0.947	0.110	-0.033	-0.025	-0.027	0.005	-0.002	0.013	0.035	0.024	-0.012
-0.130	0.176	-0.940	-0.196	0.258	-0.946	0.152	0.066	-0.021	0.008	-0.009	0.032	0.022	0.046	0.012	-0.011
-0.133	0.191	-0.948	-0.197	0.261	-0.945	0.171	0.051	0.007	0.005	0.003	0.023	0.018	0.031	0.004	-0.010
-0.149	0.176	-0.936	-0.198	0.264	-0.944	0.189	0.042	-0.001	-0.010	-0.015	0.034	0.003	0.046	0.016	-0.005
-0.133	0.172	-0.948	-0.198	0.267	-0.943	0.152	0.044	-0.005	0.006	-0.022	0.022	0.018	0.050	0.004	-0.007
-0.122	0.149	-0.928	-0.199	0.268	-0.943	0.103	0.035	-0.022	0.018	-0.047	0.041	0.030	0.073	0.024	-0.010
-0.149	0.160	-0.940	-0.201	0.270	-0.942	0.103	0.152	-0.045	-0.006	-0.037	0.028	0.003	0.062	0.013	-0.010
-0.145	0.153	-0.928	-0.200	0.272	-0.941	0.089	-0.040	-0.050	-0.003	-0.046	0.039	0.007	0.070	0.025	-0.006
-0.149	0.180	-0.924	-0.202	0.273	-0.941	0.089	0.104	-0.064	-0.006	-0.020	0.042	0.003	0.043	0.029	-0.012
-0.110	0.164	-0.912	-0.205	0.275	-0.939	0.090	0.199	-0.047	0.036	-0.037	0.053	0.042	0.058	0.041	-0.015
-0.168	0.160	-0.948	-0.205	0.277	-0.939	0.105	-0.002	-0.006	-0.021	-0.043	0.017	0.016	0.062	0.005	-0.011
-0.172	0.191	-0.952	-0.205	0.278	-0.938	0.095	-0.003	-0.008	-0.025	-0.013	0.012	0.020	0.031	0.001	-0.008
-0.145	0.203	-0.952	-0.206	0.282	-0.937	0.183	0.075	-0.034	0.003	-0.005	0.011	0.007	0.019	0.002	-0.012
-0.145	0.203	-0.952	-0.207	0.285	-0.936	0.166	0.074	-0.014	0.004	-0.008	0.009	0.007	0.019	0.002	-0.006
-0.149	0.195	-0.940	-0.205	0.288	-0.935	0.204	-0.057	-0.037	-0.001	-0.019	0.020	0.003	0.027	0.014	-0.001
-0.133	0.203	-0.932	-0.207	0.292	-0.934	0.175	0.115	-0.055	0.016	-0.015	0.027	0.019	0.019	0.022	-0.004
-0.149	0.214	-0.936	-0.209	0.296	-0.932	0.215	0.130	-0.066	0.003	-0.007	0.021	0.003	0.007	0.018	-0.012
-0.164	0.211	-0.948	-0.210	0.299	-0.931	0.205	0.072	-0.060	-0.012	-0.015	0.007	0.012	0.011	0.006	-0.012
-0.199	0.211	-0.960	-0.209	0.302	-0.930	0.160	-0.036	-0.031	-0.047	-0.018	-0.005	0.047	0.011	0.006	-0.018
-0.164	0.211	-0.960	-0.209	0.305	-0.929	0.142	0.023	-0.039	-0.012	-0.020	-0.006	0.013	0.011	0.006	-0.017
-0.176	0.230	-0.952	-0.209	0.308	-0.928	0.198	0.003	-0.027	-0.024	-0.004	0.001	0.025	0.008	0.002	-0.018
-0.157	0.253	-0.956	-0.210	0.312	-0.927	0.200	0.076	-0.044	-0.003	0.015	-0.005	0.006	0.031	0.002	-0.013
-0.176	0.245	-0.964	-0.209	0.316	-0.925	0.210	-0.007	-0.033	-0.023	0.004	-0.014	0.025	0.023	0.010	-0.016
-0.180	0.261	-0.975	-0.208	0.320	-0.925	0.199	-0.071	-0.038	-0.028	0.016	-0.027	0.029	0.038	0.022	-0.015
-0.176	0.257	-0.956	-0.206	0.322	-0.924	0.162	-0.058	-0.021	-0.026	0.009	-0.008	0.026	0.034	0.002	-0.015
-0.172	0.261	-0.956	-0.205	0.325	-0.923	0.124	-0.034	-0.011	-0.023	0.011	-0.008	0.022	0.038	0.002	-0.013
-0.160	0.249	-0.972	-0.206	0.326	-0.923	0.114	0.028	0.009	-0.011	-0.003	-0.025	0.011	0.026	0.018	-0.011
-0.164	0.245	-0.968	-0.205	0.328	-0.922	0.091	-0.047	-0.000	-0.015	-0.008	-0.021	0.016	0.022	0.014	-0.004
-0.168	0.234	-0.975	-0.204	0.329	-0.922	0.081	-0.039	0.023	-0.020	-0.021	-0.029	0.020	0.011	0.022	0.003
-0.149	0.257	-0.995	-0.204	0.330	-0.922	0.049	0.011	-0.002	-0.001	0.002	-0.049	0.001	0.034	0.042	0.009
-0.145	0.261	-0.987	-0.205	0.329	-0.922	-0.011	0.083	-0.014	0.004	0.006	-0.042	0.003	0.038	0.035	0.025
-0.141	0.265	-1.003	-0.207	0.329	-0.921	-0.006	0.100	0.023	0.010	0.010	-0.058	0.007	0.042	0.051	0.040
-0.103	0.253	-1.007	-0.213	0.329	-0.920	0.050	0.335	0.023	0.054	-0.002	-0.063	0.045	0.030	0.055	0.037
-0.126	0.245	-1.031	-0.220	0.330	-0.918	0.064	0.349	0.050	0.038	-0.010	-0.089	0.022	0.022	0.078	0.020
-0.176	0.245	-0.975	-0.222	0.332	-0.917	0.150	0.100	0.076	-0.010	-0.012	-0.035	0.028	0.022	0.023	0.006
-0.226	0.269	-0.901	-0.223	0.336	-0.915	0.255	0.016	0.096	-0.059	0.007	0.038	0.078	0.045	0.052	-0.014
-0.183	0.300	-0.849	-0.226	0.341	-0.912	0.303	0.136	0.092	-0.014	0.033	0.087	0.036	0.076	0.104	-0.025
-0.183	0.319	-0.881	-0.230	0.346	-0.909	0.298	0.219	0.079	-0.009	0.047	0.052	0.037	0.096	0.073	-0.023
-0.164	0.307	-0.912	-0.235	0.350	-0.907	0.255	0.259	0.090	0.015	0.032	0.018	0.018	0.085	0.041	-0.000
-0.180	0.315	-0.964	-0.238	0.353	-0.905	0.181	0.089	0.115	0.002	0.037	-0.035	0.033	0.093	0.010	0.018
-0.153	0.330	-0.983	-0.239	0.354	-0.904	0.105	0.028	0.113	0.030	0.051	-0.055	0.007	0.109	0.029	0.042
-0.153	0.330	-0.983	-0.241	0.355	-0.903	0.062	0.105	0.079	0.032	0.050	-0.056	0.007	0.109	0.029	0.057
-0.114	0.292	-1.015	-0.242	0.354	-0.903	-0.025	0.087	0.040	0.072	0.013	-0.088	0.031	0.071	0.060	0.074
-0.137	0.292	-1.046	-0.240	0.351	-0.905	-0.131	-0.112	0.013	0.046	0.015	-0.118	0.008	0.072	0.092	0.087
-0.118	0.292	-1.058	-0.236	0.348	-0.908	-0.199	-0.207	-0.024	0.061	0.019	-0.127	0.027	0.073	0.103	0.098
-0.087	0.265	-1.023	-0.232	0.344	-0.910	-0.184	-0.165	-0.061	0.088	-0.004	-0.089	0.057	0.046	0.068	0.112
-0.087	0.276	-1.023	-0.224	0.342	-0.913	-0.131	-0.360	-0.037	0.081	0.010	-0.087	0.058	0.058	0.068	0.129
-0.010	0.257	-1.003	-0.220	0.340	-0.914	-0.068	-0.196	-0.032	0.153	-0.008	-0.065	0.135	0.039	0.049	0.140
-0.003	0.242	-1.019	-0.216	0.340	-0.915	0.007	-0.186	0.005	0.157	-0.023	-0.080	0.143	0.024	0.065	0.141
-0.018	0.226	-1.011	-0.211	0.341	-0.916	0.061	-0.239	0.054	0.137	-0.039	-0.071	0.128	0.008	0.058	0.145
-0.053	0.207	-1.019	-0.206	0.339	-0.918	-0.020	-0.294	0.095	0.097	-0.057	-0.078	0.093	0.011	0.066	0.134
-0.022	0.203	-0.972	-0.204	0.339	-0.918	0.006	-0.112	0.080	0.126	-0.061	-0.030	0.124	0.015	0.019	0.118
-0.037	0.191	-0.960	-0.206	0.338	-0.918	-0.022	0.086	0.058	0.112	-0.071	-0.018	0.109	0.027	0.007	0.095
-0.064	0.226	-0.975	-0.204	0.337	-0.919	-0.035	-0.063	0.063	0.084	-0.035	-0.033	0.082	0.007	0.022	0.077
-0.130	0.249	-1.007	-0.203	0.336	-0.920	-0.017	-0.066	0.025	0.017	-0.011	-0.064	0.017	0.030	0.054	0.059
-0.137	0.300	-1.007	-0.200	0.335	-0.921	-0.065	-0.154	0.014	0.007	0.041	-0.063	0.009	0.080	0.053	0.052
-0.114	0.319	-0.975	-0.197	0.334	-0.922	-0.054	-0.168	-0.034	0.026	0.061	-0.030	0.032	0.099	0.021	0.055
-0.057	0.300	-0.944	-0.195	0.332	-0.923	-0.074	-0.031	-0.070	0.082	0.043	0.002	0.089	0.080	0.010	0.044
-0.033	0.280	-0.952	-0.197	0.331	-0.923	-0.080	0.179	-0.100	0.108	0.025	-0.006	0.111	0.061	0.003	0.042
-0.164	0.257	-0.964	-0.195	0.330	-0.924	-0.093	-0.080	-0.073	-0.025	0.003	-0.017	0.020	0.038	0.009	0.031
-0.122	0.238	-0.960	-0.192	0.328	-0.925	-0.098	-0.143	-0.088	0.014	-0.014	-0.011	0.021	0.019	0.004	0.006
-0.149	0.218	-0.924	-0.192	0.327	-0.925	-0.039	0.026	-0.104	-0.014	-0.033	0.025	0.006	0.000	0.031	-0.032
-0.183	0.242	-0.956	-0.186	0.325	-0.927	-0.110	-0.263	-0.076	-0.054	-0.008	-0.005	0.041	0.023	0.000	-0.032
-0.222	0.249	-0.948	-0.183	0.324	-0.928	-0.076	-0.163	-0.110	-0.096	0.001	0.004	0.080	0.031	0.009	-0.041
-0.145	0.265	-0.956	-0.179	0.321	-0.930	-0.150	-0.161	-0.115	-0.023	0.019	-0.002	0.004	0.047	0.001	-0.035
-0.149	0.261	-0.960	-0.175	0.320	-0.931	-0.105	-0.169	-0.124	-0.031	0.017	-0.005	0.009	0.043	0.003	-0.030
-0.099	0.272	-0.948	-0.168	0.317	-0.933	-0.162	-0.285	-0.115	0.013	0.031	0.009	0.040	0.055	0.009	-0.010
-0.133	0.261	-0.964	-0.163	0.314	-0.935	-0.146	-0.278	-0.090	-0.027	0.022	-0.005	0.005	0.044	0.007	-0.008
-0.072	0.249	-0.909	-0.161	0.313	-0.936	-0.117	-0.036	-0.131	0.032	0.013	0.051	0.066	0.032	0.048	-0.000
-0.103	0.222	-0.936	-0.156	0.310	-0.938	-0.136	-0.235	-0.118	-0.004	-0.012	0.025	0.035	0.005	0.021	-0.004
-0.083	0.218	-0.956	-0.155	0.307	-0.939	-0.195	0.038	-0.107	0.015	-0.012	0.007	0.054	0.001	0.001	-0.004
-0.103	0.211	-0.952	-0.153	0.303	-0.941	-0.191	-0.087	-0.073	-0.006	-0.016	0.012	0.034	0.007	0.005	-0.008
-0.095	0.203	-0.909	-0.150	0.299	-0.942	-0.175	-0.174	-0.027	-0.002	-0.021	0.057	0.042	0.015	0.049	0.001
-0.083	0.211	-0.928	-0.146	0.298	-0.944	-0.091	-0.197	-0.021	0.006	-0.011	0.039	0.053	0.007	0.029	0.000
-0.045	0.214	-0.928	-0.148	0.295	-0.944	-0.120	0.120	-0.014	0.046	-0.005	0.039	0.091	0.004	0.029	-0.001
-0.068	0.203	-0.928	-0.150	0.293	-0.944	-0.093	0.150	0.002	0.025	-0.014	0.040	0.068	0.016	0.029	-0.002
-0.103	0.195	-0.944	-0.152	0.291	-0.945	-0.122	0.079	0.024	-0.008	-0.019	0.024	0.033	0.024	0.013	-0.005
-0.118	0.180	-0.952	-0.153	0.289	-0.945	-0.079	0.080	0.056	-0.021	-0.033	0.017	0.017	0.040	0.005	-0.015
-0.118	0.191	-0.952	-0.155	0.287	-0.945	-0.082	0.079	0.036	-0.020	-0.019	0.017	0.017	0.029	0.005	-0.018
-0.110	0.195	-0.940	-0.156	0.284	-0.946	-0.124	0.042	0.068	-0.011	-0.012	0.030	0.024	0.026	0.017	-0.024
-0.091	0.172	-0.924	-0.159	0.282	-0.946	-0.067	0.180	0.027	0.011	-0.034	0.046	0.044	0.049	0.033	-0.029
-0.137	0.168	-0.920	-0.161	0.279	-0.947	-0.146	0.091	0.059	-0.033	-0.034	0.050	0.003	0.054	0.037	-0.029
-0.145	0.191	-0.944	-0.162	0.277	-0.947	-0.105	0.006	0.061	-0.040	-0.009	0.027	0.010	0.031	0.013	-0.025
-0.118	0.191	-0.924	-0.162	0.274	-0.948	-0.123	0.002	0.039	-0.013	-0.006	0.048	0.017	0.031	0.033	-0.030
-0.095	0.211	-0.948	-0.162	0.271	-0.949	-0.152	0.013	0.023	0.010	0.016	0.025	0.040	0.012	0.009	-0.022
-0.126	0.164	-0.936	-0.163	0.267	-0.950	-0.177	0.066	0.028	-0.020	-0.026	0.038	0.009	0.058	0.021	-0.024
-0.099	0.195	-0.936	-0.164	0.263	-0.951	-0.216	0.034	0.019	0.008	0.009	0.039	0.036	0.028	0.020	-0.012
-0.145	0.141	-0.912	-0.163	0.259	-0.952	-0.188	-0.045	0.043	-0.039	-0.041	0.064	0.010	0.082	0.044	-0.020
-0.053	0.184	-0.916	-0.165	0.255	-0.953	-0.199	0.117	0.010	0.055	0.006	0.060	0.082	0.040	0.040	-0.017
-0.130	0.149	-0.920	-0.167	0.251	-0.953	-0.161	0.107	0.023	-0.020	-0.026	0.057	0.005	0.075	0.036	-0.023
-0.122	0.160	-0.956	-0.170	0.248	-0.954	-0.166	0.111	0.040	-0.010	-0.011	0.022	0.013	0.064	0.001	-0.016
-0.137	0.129	-0.944	-0.169	0.246	-0.954	-0.056	-0.059	0.056	-0.026	-0.040	0.035	0.002	0.095	0.013	-0.028
-0.118	0.157	-0.924	-0.170	0.244	-0.955	-0.084	0.060	0.056	-0.006	-0.011	0.055	0.017	0.069	0.032	-0.029
-0.130	0.129	-0.932	-0.172	0.245	-0.954	0.062	0.097	0.046	-0.015	-0.038	0.046	0.005	0.096	0.024	-0.034
-0.149	0.122	-0.948	-0.174	0.245	-0.954	0.053	0.070	0.064	-0.033	-0.047	0.030	0.015	0.104	0.009	-0.027
-0.149	0.122	-0.948	-0.174	0.247	-0.953	0.127	0.008	0.079	-0.032	-0.048	0.029	0.014	0.104	0.009	-0.029
-0.099	0.129	-0.912	-0.176	0.250	-0.952	0.188	0.111	0.065	0.020	-0.044	0.064	0.035	0.097	0.044	-0.026
-0.145	0.160	-0.952	-0.177	0.254	-0.951	0.238	0.006	0.062	-0.026	-0.017	0.023	0.011	0.066	0.005	-0.023
-0.137	0.160	-0.968	-0.180	0.258	-0.949	0.227	0.171	0.067	-0.015	-0.021	0.006	0.003	0.067	0.011	-0.021
-0.141	0.184	-0.944	-0.182	0.263	-0.947	0.269	0.116	0.046	-0.016	-0.002	0.028	0.007	0.044	0.013	-0.029
-0.157	0.160	-0.960	-0.183	0.267	-0.946	0.253	0.040	0.057	-0.031	-0.030	0.010	0.023	0.067	0.003	-0.024
-0.164	0.191	-0.944	-0.183	0.271	-0.945	0.220	-0.046	0.048	-0.039	-0.002	0.025	0.031	0.036	0.012	-0.029
-0.118	0.180	-0.920	-0.186	0.275	-0.943	0.212	0.190	0.007	0.011	-0.018	0.047	0.015	0.048	0.036	-0.023
-0.168	0.195	-0.972	-0.184	0.277	-0.943	0.159	-0.142	0.031	-0.042	-0.005	-0.004	0.035	0.032	0.015	-0.023
-0.118	0.187	-0.948	-0.185	0.281	-0.942	0.207	0.063	0.030	0.009	-0.016	0.018	0.015	0.040	0.009	-0.010
-0.157	0.207	-0.952	-0.185	0.283	-0.941	0.149	-0.017	0.034	-0.029	0.001	0.013	0.024	0.021	0.005	-0.015
-0.099	0.211	-0.940	-0.189	0.287	-0.939	0.214	0.227	-0.006	0.032	0.001	0.023	0.034	0.017	0.017	-0.010
-0.168	0.214	-0.975	-0.187	0.289	-0.939	0.127	-0.075	0.043	-0.038	0.003	-0.013	0.035	0.014	0.019	-0.014
-0.141	0.218	-0.952	-0.189	0.292	-0.938	0.146	0.113	-0.004	-0.009	0.004	0.010	0.009	0.010	0.005	-0.004
-0.141	0.218	-0.928	-0.190	0.294	-0.937	0.121	0.068	-0.015	-0.008	0.002	0.033	0.009	0.010	0.029	-0.018
-0.110	0.226	-0.940	-0.193	0.296	-0.936	0.097	0.181	-0.035	0.026	0.008	0.020	0.022	0.002	0.017	-0.014
-0.183	0.203	-0.960	-0.193	0.297	-0.935	0.076	-0.040	-0.003	-0.048	-0.016	-0.000	0.052	0.026	0.003	-0.014
-0.153	0.211	-0.972	-0.190	0.298	-0.936	0.066	-0.132	-0.018	-0.020	-0.009	-0.012	0.021	0.018	0.014	-0.012
-0.137	0.207	-0.948	-0.190	0.298	-0.935	0.032	0.014	-0.045	-0.005	-0.014	0.012	0.006	0.022	0.009	-0.017
-0.133	0.203	-0.920	-0.192	0.300	-0.934	0.088	0.151	-0.053	0.001	-0.019	0.038	0.002	0.026	0.037	-0.012
-0.133	0.180	-0.940	-0.192	0.300	-0.934	0.029	-0.020	0.001	0.001	-0.043	0.018	0.002	0.049	0.017	-0.011
-0.149	0.195	-0.944	-0.191	0.301	-0.934	0.075	-0.001	-0.009	-0.015	-0.028	0.014	0.018	0.033	0.013	-0.007
-0.149	0.222	-0.964	-0.194	0.302	-0.934	0.035	0.123	-0.008	-0.013	-0.002	-0.006	0.018	0.006	0.007	-0.009
-0.118	0.222	-0.936	-0.195	0.302	-0.933	0.034	0.105	-0.011	0.020	-0.002	0.021	0.012	0.007	0.021	-0.010
-0.157	0.211	-0.944	-0.195	0.303	-0.933	0.037	0.001	-0.000	-0.019	-0.014	0.013	0.027	0.018	0.013	-0.010
-0.149	0.234	-0.956	-0.195	0.302	-0.933	-0.024	-0.002	0.018	-0.011	0.010	0.001	0.019	0.005	0.001	-0.013
-0.160	0.214	-0.960	-0.198	0.302	-0.933	0.018	0.140	-0.003	-0.020	-0.010	-0.003	0.031	0.014	0.003	-0.020
-0.164	0.214	-0.944	-0.198	0.302	-0.933	0.013	-0.003	0.007	-0.024	-0.010	0.013	0.035	0.014	0.013	-0.021
-0.164	0.214	-0.944	-0.199	0.303	-0.932	0.077	0.084	0.007	-0.023	-0.011	0.012	0.035	0.014	0.013	-0.018
-0.164	0.199	-0.952	-0.198	0.303	-0.932	0.037	-0.055	0.016	-0.024	-0.026	0.004	0.036	0.030	0.005	-0.021
-0.141	0.222	-0.960	-0.199	0.305	-0.931	0.107	0.039	0.003	-0.000	-0.005	-0.004	0.013	0.006	0.003	-0.016
-0.168	0.222	-0.936	-0.199	0.306	-0.931	0.057	0.006	0.011	-0.027	-0.006	0.019	0.040	0.006	0.021	-0.015
-0.145	0.245	-0.964	-0.200	0.307	-0.930	0.069	0.070	-0.011	-0.003	0.016	-0.009	0.017	0.017	0.007	-0.015
-0.160	0.191	-0.936	-0.200	0.307	-0.930	0.017	0.023	0.011	-0.018	-0.038	0.018	0.033	0.038	0.020	-0.018
-0.164	0.218	-0.944	-0.200	0.308	-0.930	0.094	0.017	0.022	-0.021	-0.012	0.010	0.037	0.011	0.012	-0.014
-0.153	0.195	-0.932	-0.201	0.309	-0.930	0.046	0.052	0.012	-0.009	-0.036	0.021	0.025	0.034	0.024	-0.020
-0.160	0.226	-0.968	-0.203	0.309	-0.929	0.040	0.081	-0.007	-0.015	-0.005	-0.015	0.033	0.003	0.012	-0.023
-0.172	0.199	-0.940	-0.203	0.310	-0.929	0.044	0.037	-0.001	-0.026	-0.033	0.013	0.045	0.030	0.016	-0.022
-0.187	0.238	-0.948	-0.203	0.309	-0.929	-0.014	-0.007	0.009	-0.042	0.007	0.005	0.060	0.009	0.007	-0.028
-0.164	0.234	-0.944	-0.204	0.310	-0.929	0.027	0.073	-0.015	-0.018	0.002	0.008	0.037	0.005	0.011	-0.023
-0.199	0.234	-0.972	-0.204	0.309	-0.929	-0.033	-0.024	0.004	-0.053	0.003	-0.019	0.072	0.005	0.016	-0.027
-0.137	0.214	-0.960	-0.206	0.308	-0.929	-0.053	0.129	-0.002	0.011	-0.015	-0.007	0.011	0.014	0.004	-0.023
-0.203	0.214	-0.972	-0.204	0.306	-0.930	-0.066	-0.129	0.027	-0.057	-0.013	-0.018	0.077	0.014	0.016	-0.022
-0.172	0.199	-0.964	-0.205	0.305	-0.930	-0.022	0.052	-0.029	-0.025	-0.028	-0.010	0.046	0.029	0.008	-0.018
-0.164	0.199	-0.960	-0.205	0.304	-0.930	-0.074	0.020	-0.025	-0.017	-0.026	-0.005	0.038	0.029	0.004	-0.024
-0.183	0.199	-0.987	-0.205	0.303	-0.931	-0.055	0.046	-0.005	-0.036	-0.025	-0.033	0.058	0.028	0.032	-0.015
-0.180	0.203	-0.991	-0.207	0.302	-0.931	-0.031	0.077	0.013	-0.031	-0.020	-0.037	0.054	0.024	0.036	0.001
-0.172	0.222	-0.995	-0.209	0.301	-0.930	0.005	0.104	0.010	-0.021	-0.001	-0.041	0.046	0.004	0.040	0.014
-0.107	0.211	-1.011	-0.214	0.301	-0.929	0.003	0.280	0.015	0.049	-0.012	-0.058	0.019	0.016	0.056	0.024
-0.133	0.195	-1.027	-0.217	0.301	-0.929	0.018	0.167	0.055	0.026	-0.027	-0.074	0.008	0.031	0.072	0.022
-0.145	0.187	-0.979	-0.223	0.302	-0.927	0.119	0.297	0.076	0.020	-0.036	-0.029	0.019	0.039	0.026	0.011
-0.191	0.230	-0.944	-0.225	0.306	-0.925	0.220	0.088	0.107	-0.024	0.003	0.005	0.065	0.004	0.010	-0.009
-0.226	0.265	-0.920	-0.226	0.310	-0.924	0.262	0.024	0.115	-0.058	0.033	0.027	0.099	0.039	0.033	-0.016
-0.199	0.276	-0.912	-0.228	0.315	-0.921	0.282	0.096	0.057	-0.029	0.040	0.033	0.072	0.050	0.040	-0.022
-0.149	0.292	-0.916	-0.231	0.319	-0.919	0.230	0.173	0.043	0.025	0.052	0.027	0.021	0.065	0.036	-0.017
-0.180	0.276	-0.948	-0.234	0.322	-0.917	0.218	0.124	0.050	-0.004	0.032	-0.007	0.051	0.049	0.004	0.003
-0.187	0.276	-0.975	-0.235	0.325	-0.916	0.179	0.041	0.073	-0.010	0.030	-0.036	0.059	0.049	0.023	0.018
-0.149	0.284	-0.979	-0.235	0.328	-0.915	0.207	0.026	0.072	0.029	0.034	-0.041	0.020	0.057	0.027	0.027
-0.157	0.288	-0.983	-0.234	0.332	-0.914	0.202	-0.064	0.071	0.020	0.035	-0.046	0.027	0.060	0.031	0.047
-0.130	0.296	-0.995	-0.232	0.335	-0.913	0.185	-0.129	0.015	0.044	0.039	-0.058	0.000	0.068	0.044	0.059
-0.095	0.284	-1.015	-0.231	0.337	-0.913	0.136	-0.027	-0.020	0.078	0.026	-0.078	0.034	0.057	0.064	0.079
-0.137	0.284	-1.046	-0.223	0.338	-0.914	0.055	-0.386	-0.012	0.028	0.025	-0.108	0.008	0.057	0.095	0.092
-0.041	0.261	-1.035	-0.220	0.339	-0.915	0.067	-0.128	-0.074	0.121	0.000	-0.096	0.088	0.034	0.083	0.101
-0.087	0.253	-1.046	-0.213	0.340	-0.916	0.046	-0.316	-0.034	0.068	-0.008	-0.107	0.043	0.026	0.095	0.103
-0.068	0.242	-1.015	-0.209	0.342	-0.916	0.133	-0.208	-0.046	0.083	-0.022	-0.075	0.062	0.014	0.064	0.110
-0.053	0.226	-1.011	-0.205	0.344	-0.916	0.135	-0.199	-0.023	0.094	-0.040	-0.071	0.077	0.001	0.060	0.092
-0.064	0.234	-1.011	-0.201	0.348	-0.916	0.197	-0.193	-0.005	0.079	-0.035	-0.071	0.065	0.006	0.060	0.090
-0.103	0.218	-0.999	-0.196	0.350	-0.916	0.156	-0.262	0.081	0.036	-0.053	-0.059	0.026	0.009	0.048	0.087
-0.057	0.261	-0.987	-0.194	0.353	-0.915	0.197	-0.100	0.078	0.080	-0.013	-0.048	0.072	0.033	0.036	0.078
-0.057	0.242	-0.975	-0.192	0.354	-0.915	0.084	-0.139	0.116	0.078	-0.033	-0.036	0.072	0.014	0.024	0.074
-0.080	0.249	-0.983	-0.193	0.355	-0.915	0.118	0.033	0.097	0.056	-0.027	-0.044	0.049	0.021	0.032	0.070
-0.064	0.269	-0.972	-0.192	0.356	-0.915	0.067	-0.064	0.092	0.070	-0.008	-0.033	0.064	0.041	0.021	0.057
-0.099	0.261	-0.940	-0.195	0.357	-0.914	0.083	0.148	0.051	0.038	-0.017	-0.002	0.030	0.033	0.011	0.045
-0.110	0.253	-0.936	-0.195	0.358	-0.913	0.063	-0.029	0.027	0.026	-0.025	0.002	0.018	0.025	0.015	0.031
-0.114	0.272	-0.948	-0.194	0.357	-0.914	-0.008	-0.017	0.061	0.022	-0.005	-0.010	0.015	0.044	0.003	0.026
-0.153	0.269	-0.956	-0.197	0.357	-0.913	0.037	0.132	0.081	-0.013	-0.009	-0.018	0.024	0.040	0.005	0.006
-0.083	0.288	-0.936	-0.198	0.358	-0.913	0.074	0.032	0.095	0.057	0.009	0.001	0.046	0.059	0.015	0.003
-0.207	0.272	-0.928	-0.198	0.359	-0.912	0.110	-0.067	0.102	-0.066	-0.008	0.008	0.077	0.043	0.023	-0.008
-0.122	0.288	-0.912	-0.196	0.360	-0.912	0.070	-0.100	0.072	0.017	0.007	0.024	0.007	0.058	0.039	-0.010
-0.160	0.292	-0.912	-0.194	0.361	-0.912	0.065	-0.138	0.050	-0.024	0.010	0.024	0.031	0.062	0.039	-0.019
-0.145	0.327	-0.920	-0.194	0.359	-0.913	-0.074	0.021	0.011	-0.008	0.046	0.017	0.015	0.096	0.031	-0.004
-0.133	0.327	-0.956	-0.193	0.358	-0.914	-0.095	-0.037	-0.029	0.002	0.048	-0.017	0.003	0.096	0.004	-0.006
-0.133	0.327	-0.956	-0.193	0.354	-0.915	-0.171	-0.002	-0.011	0.002	0.051	-0.016	0.003	0.095	0.004	-0.002
-0.133	0.284	-0.936	-0.191	0.350	-0.917	-0.215	-0.067	-0.019	0.000	0.013	0.006	0.003	0.052	0.015	-0.009
-0.141	0.276	-0.932	-0.193	0.346	-0.918	-0.209	0.117	-0.031	-0.006	0.009	0.011	0.011	0.044	0.019	-0.016
-0.187	0.253	-0.940	-0.192	0.341	-0.920	-0.277	-0.047	-0.039	-0.053	-0.009	0.005	0.057	0.020	0.012	-0.030
-0.157	0.234	-0.928	-0.192	0.337	-0.922	-0.249	-0.001	-0.052	-0.023	-0.024	0.019	0.027	0.001	0.024	-0.031
-0.199	0.218	-0.956	-0.187	0.331	-0.925	-0.268	-0.243	-0.002	-0.070	-0.034	-0.006	0.069	0.015	0.004	-0.038
-0.126	0.226	-0.928	-0.186	0.326	-0.927	-0.259	-0.047	-0.013	0.002	-0.021	0.024	0.004	0.008	0.024	-0.034
-0.157	0.214	-0.912	-0.186	0.323	-0.928	-0.189	-0.022	-0.000	-0.029	-0.029	0.041	0.026	0.020	0.039	-0.035
-0.157	0.242	-0.944	-0.185	0.318	-0.930	-0.218	-0.005	-0.021	-0.030	0.002	0.011	0.026	0.006	0.008	-0.026
-0.153	0.211	-0.928	-0.182	0.315	-0.931	-0.155	-0.183	-0.011	-0.029	-0.026	0.028	0.023	0.025	0.024	-0.030
-0.137	0.234	-0.952	-0.181	0.312	-0.933	-0.165	-0.027	-0.018	-0.015	0.001	0.006	0.007	0.003	0.000	-0.026
-0.153	0.218	-0.960	-0.180	0.310	-0.934	-0.107	-0.042	-0.003	-0.031	-0.012	-0.001	0.022	0.019	0.008	-0.028
-0.141	0.226	-0.960	-0.178	0.308	-0.935	-0.092	-0.100	0.022	-0.022	-0.003	0.000	0.011	0.012	0.008	-0.019
-0.157	0.238	-0.948	-0.176	0.306	-0.936	-0.070	-0.134	0.039	-0.039	0.011	0.013	0.026	0.001	0.004	-0.017
-0.107	0.245	-0.960	-0.175	0.305	-0.936	-0.047	-0.071	0.020	0.009	0.020	0.002	0.023	0.006	0.008	-0.011
-0.118	0.242	-0.956	-0.174	0.304	-0.937	-0.050	-0.011	0.012	-0.002	0.017	0.006	0.012	0.002	0.004	-0.005
-0.107	0.226	-0.944	-0.175	0.302	-0.937	-0.067	0.023	0.009	0.009	0.003	0.018	0.023	0.014	0.008	-0.006
-0.103	0.238	-0.956	-0.173	0.300	-0.938	-0.137	-0.053	0.010	0.012	0.017	0.008	0.027	0.004	0.004	-0.004
-0.160	0.207	-0.960	-0.172	0.297	-0.939	-0.146	-0.093	-0.003	-0.047	-0.011	0.005	0.031	0.035	0.008	-0.006
-0.091	0.234	-0.964	-0.170	0.294	-0.941	-0.155	-0.050	-0.043	0.020	0.019	0.002	0.038	0.009	0.012	-0.010
-0.122	0.218	-0.952	-0.170	0.291	-0.942	-0.163	0.010	-0.078	-0.011	0.007	0.015	0.008	0.025	0.000	-0.013
-0.118	0.203	-0.944	-0.167	0.288	-0.943	-0.126	-0.100	-0.080	-0.009	-0.006	0.024	0.011	0.041	0.008	-0.010
-0.107	0.214	-0.952	-0.166	0.285	-0.944	-0.179	-0.019	-0.061	0.001	0.009	0.017	0.023	0.030	0.000	-0.011
-0.133	0.187	-0.944	-0.166	0.283	-0.945	-0.094	0.016	-0.072	-0.026	-0.016	0.026	0.004	0.058	0.008	-0.012
-0.083	0.218	-0.944	-0.166	0.281	-0.945	-0.095	0.009	-0.060	0.024	0.016	0.026	0.045	0.027	0.008	-0.011
-0.122	0.187	-0.952	-0.166	0.281	-0.945	-0.028	0.027	-0.063	-0.014	-0.014	0.018	0.007	0.059	0.000	-0.010
-0.110	0.199	-0.948	-0.163	0.281	-0.946	0.002	-0.120	-0.064	-0.006	-0.002	0.023	0.018	0.048	0.004	-0.003
-0.095	0.199	-0.944	-0.164	0.281	-0.946	-0.015	0.067	-0.098	0.010	-0.002	0.026	0.033	0.048	0.008	-0.014
-0.095	0.199	-0.944	-0.166	0.282	-0.945	0.065	0.144	-0.098	0.013	-0.003	0.026	0.033	0.049	0.008	-0.010
-0.145	0.187	-0.952	-0.163	0.283	-0.945	0.036	-0.110	-0.047	-0.040	-0.015	0.018	0.018	0.061	0.001	-0.011
-0.099	0.199	-0.956	-0.163	0.284	-0.945	0.085	0.007	-0.048	0.006	-0.005	0.013	0.028	0.049	0.003	-0.012
-0.110	0.184	-0.936	-0.162	0.285	-0.945	0.081	-0.033	-0.038	-0.006	-0.022	0.033	0.017	0.065	0.016	-0.014
-0.103	0.191	-0.944	-0.162	0.288	-0.944	0.159	0.029	-0.038	0.002	-0.017	0.024	0.025	0.058	0.008	-0.008
-0.110	0.187	-0.968	-0.162	0.291	-0.943	0.135	0.033	-0.032	-0.006	-0.023	-0.001	0.017	0.063	0.015	-0.012
-0.118	0.195	-0.964	-0.162	0.294	-0.942	0.169	-0.007	-0.023	-0.014	-0.018	0.002	0.009	0.056	0.012	-0.008
-0.118	0.195	-0.952	-0.161	0.296	-0.941	0.159	-0.048	-0.011	-0.015	-0.021	0.014	0.009	0.057	0.000	-0.006
-0.087	0.214	-0.916	-0.163	0.300	-0.940	0.200	0.133	-0.051	0.018	-0.005	0.047	0.039	0.038	0.035	-0.008
-0.091	0.222	-0.940	-0.163	0.303	-0.939	0.152	0.051	-0.038	0.015	-0.000	0.023	0.036	0.031	0.012	-0.006
-0.118	0.211	-0.940	-0.164	0.305	-0.938	0.136	0.027	-0.037	-0.012	-0.014	0.022	0.009	0.044	0.012	-0.004
-0.103	0.211	-0.944	-0.164	0.308	-0.937	0.175	0.057	-0.033	0.004	-0.017	0.017	0.024	0.045	0.008	-0.007
-0.118	0.222	-0.960	-0.166	0.310	-0.936	0.099	0.088	-0.032	-0.010	-0.007	0.000	0.008	0.034	0.007	-0.014
-0.118	0.238	-0.948	-0.165	0.313	-0.935	0.133	0.008	-0.042	-0.010	0.006	0.011	0.008	0.019	0.005	-0.010
-0.133	0.242	-0.944	-0.165	0.314	-0.935	0.071	-0.002	-0.060	-0.026	0.008	0.015	0.008	0.016	0.009	-0.014
-0.103	0.234	-0.948	-0.167	0.315	-0.934	0.080	0.152	-0.066	0.007	-0.001	0.010	0.022	0.024	0.006	-0.014
-0.133	0.234	-0.956	-0.167	0.316	-0.934	0.053	0.014	-0.052	-0.024	-0.002	0.002	0.009	0.025	0.002	-0.013
-0.122	0.249	-0.960	-0.167	0.318	-0.933	0.107	0.035	-0.057	-0.012	0.012	-0.003	0.002	0.010	0.006	-0.010
-0.122	0.238	-0.960	-0.167	0.320	-0.933	0.080	0.039	-0.061	-0.012	-0.001	-0.004	0.001	0.022	0.006	-0.012
-0.126	0.238	-0.956	-0.168	0.322	-0.932	0.107	0.059	-0.060	-0.015	-0.003	-0.001	0.004	0.023	0.002	-0.007
-0.118	0.242	-0.960	-0.166	0.323	-0.932	0.090	-0.052	-0.053	-0.009	-0.001	-0.005	0.004	0.019	0.006	-0.001
-0.103	0.253	-0.944	-0.166	0.326	-0.931	0.118	0.035	-0.091	0.007	0.009	0.010	0.019	0.008	0.010	0.000
-0.083	0.265	-0.940	-0.168	0.327	-0.930	0.082	0.123	-0.098	0.027	0.019	0.013	0.037	0.003	0.014	-0.001
-0.118	0.257	-0.960	-0.169	0.329	-0.929	0.066	0.120	-0.090	-0.006	0.010	-0.007	0.002	0.006	0.006	-0.004
-0.130	0.265	-0.956	-0.167	0.329	-0.929	0.027	-0.089	-0.069	-0.019	0.017	-0.003	0.010	0.001	0.002	-0.003
-0.137	0.245	-0.948	-0.169	0.330	-0.929	0.048	0.130	-0.106	-0.026	-0.003	0.004	0.018	0.019	0.006	-0.008
-0.103	0.265	-0.948	-0.168	0.330	-0.929	-0.021	0.023	-0.085	0.009	0.017	0.004	0.017	0.000	0.006	-0.013
-0.110	0.234	-0.940	-0.169	0.330	-0.929	0.025	0.069	-0.107	0.002	-0.015	0.012	0.008	0.032	0.014	-0.013
-0.141	0.245	-0.948	-0.169	0.331	-0.928	0.011	0.049	-0.104	-0.029	-0.004	0.004	0.023	0.020	0.006	-0.010
-0.130	0.245	-0.948	-0.170	0.331	-0.928	0.007	0.080	-0.096	-0.017	-0.004	0.004	0.012	0.021	0.006	-0.018
-0.118	0.272	-0.940	-0.171	0.332	-0.928	0.049	0.124	-0.097	-0.004	0.022	0.011	0.001	0.005	0.013	-0.019
-0.145	0.249	-0.932	-0.170	0.333	-0.927	0.044	-0.023	-0.089	-0.032	-0.002	0.019	0.028	0.018	0.021	-0.019
-0.118	0.249	-0.944	-0.171	0.334	-0.927	0.073	0.120	-0.104	-0.003	-0.003	0.006	0.002	0.019	0.009	-0.022
-0.149	0.249	-0.948	-0.171	0.336	-0.926	0.056	0.030	-0.093	-0.034	-0.004	0.002	0.033	0.020	0.005	-0.025
-0.149	0.257	-0.952	-0.170	0.336	-0.926	0.032	-0.032	-0.086	-0.036	0.003	-0.002	0.033	0.013	0.000	-0.019
-0.130	0.257	-0.940	-0.169	0.337	-0.926	0.010	-0.030	-0.102	-0.018	0.003	0.010	0.015	0.014	0.012	-0.025
-0.118	0.261	-0.940	-0.170	0.337	-0.926	0.028	0.117	-0.125	-0.005	0.006	0.009	0.003	0.011	0.012	-0.022
-0.149	0.257	-0.948	-0.170	0.338	-0.926	0.009	0.036	-0.107	-0.036	0.002	0.001	0.035	0.015	0.003	-0.018
-0.133	0.265	-0.960	-0.169	0.339	-0.926	0.045	0.010	-0.100	-0.021	0.008	-0.011	0.019	0.008	0.009	-0.015
-0.126	0.253	-0.940	-0.169	0.339	-0.925	0.030	0.039	-0.099	-0.013	-0.004	0.009	0.012	0.020	0.010	-0.015
-0.114	0.257	-0.944	-0.168	0.340	-0.925	0.058	0.009	-0.097	-0.002	-0.001	0.004	0.001	0.017	0.006	-0.012
-0.122	0.257	-0.952	-0.169	0.341	-0.925	0.050	0.083	-0.114	-0.009	-0.002	-0.004	0.009	0.018	0.002	-0.013
-0.137	0.257	-0.960	-0.168	0.342	-0.924	0.043	-0.026	-0.104	-0.026	-0.003	-0.012	0.025	0.018	0.010	-0.011
-0.130	0.276	-0.948	-0.166	0.343	-0.925	0.012	-0.084	-0.086	-0.021	0.016	0.000	0.018	0.001	0.002	-0.014
-0.118	0.257	-0.952	-0.165	0.343	-0.925	0.027	0.031	-0.100	-0.009	-0.004	-0.004	0.007	0.019	0.002	-0.012
-0.130	0.272	-0.952	-0.165	0.344	-0.925	0.017	0.001	-0.103	-0.022	0.011	-0.004	0.019	0.004	0.002	-0.011
-0.107	0.265	-0.952	-0.164	0.345	-0.924	0.046	0.020	-0.102	0.001	0.003	-0.004	0.003	0.012	0.002	-0.011
-0.122	0.253	-0.944	-0.163	0.346	-0.924	0.061	0.002	-0.092	-0.015	-0.010	0.003	0.013	0.023	0.005	-0.012
-0.126	0.253	-0.948	-0.162	0.347	-0.924	0.058	-0.009	-0.080	-0.020	-0.011	-0.001	0.017	0.024	0.001	-0.011
-0.114	0.257	-0.944	-0.161	0.348	-0.923	0.065	-0.028	-0.082	-0.009	-0.008	0.003	0.006	0.020	0.005	-0.015
-0.122	0.269	-0.944	-0.161	0.349	-0.923	0.031	0.044	-0.094	-0.017	0.003	0.003	0.014	0.009	0.004	-0.012
-0.122	0.276	-0.944	-0.161	0.349	-0.923	0.028	0.038	-0.090	-0.017	0.010	0.002	0.014	0.001	0.004	-0.011
-0.099	0.265	-0.936	-0.161	0.350	-0.923	0.018	0.034	-0.080	0.006	-0.002	0.010	0.009	0.013	0.011	-0.011
-0.122	0.265	-0.956	-0.161	0.350	-0.923	0.033	0.055	-0.085	-0.017	-0.003	-0.010	0.014	0.013	0.009	-0.013
-0.122	0.265	-0.956	-0.161	0.351	-0.922	0.054	0.016	-0.066	-0.017	-0.004	-0.010	0.014	0.014	0.010	-0.009
-0.130	0.272	-0.940	-0.159	0.352	-0.922	0.043	-0.083	-0.058	-0.027	0.003	0.006	0.022	0.006	0.006	-0.013
-0.099	0.276	-0.944	-0.161	0.353	-0.922	0.061	0.139	-0.088	0.006	0.006	0.001	0.009	0.002	0.001	-0.014
-0.130	0.272	-0.952	-0.161	0.354	-0.921	0.037	0.010	-0.068	-0.025	0.001	-0.007	0.022	0.007	0.007	-0.018
-0.126	0.272	-0.952	-0.161	0.355	-0.921	0.051	0.042	-0.071	-0.021	0.001	-0.007	0.018	0.007	0.007	-0.015
-0.133	0.269	-0.940	-0.160	0.356	-0.921	0.043	-0.033	-0.068	-0.030	-0.004	0.005	0.026	0.011	0.004	-0.020
-0.118	0.272	-0.944	-0.159	0.357	-0.921	0.051	0.009	-0.072	-0.015	-0.001	0.000	0.011	0.007	0.000	-0.018
-0.122	0.253	-0.940	-0.159	0.357	-0.921	0.024	0.021	-0.076	-0.019	-0.021	0.004	0.015	0.027	0.004	-0.019
-0.110	0.253	-0.936	-0.159	0.358	-0.920	0.039	0.026	-0.078	-0.008	-0.021	0.008	0.003	0.027	0.008	-0.014
-0.126	0.269	-0.948	-0.157	0.358	-0.920	0.027	-0.048	-0.070	-0.025	-0.006	-0.004	0.019	0.011	0.004	-0.014
-0.107	0.276	-0.948	-0.158	0.359	-0.920	0.046	0.068	-0.079	-0.005	0.000	-0.004	0.000	0.004	0.004	-0.011
-0.118	0.269	-0.944	-0.158	0.360	-0.920	0.049	0.031	-0.057	-0.016	-0.008	-0.000	0.013	0.011	0.000	-0.013
-0.110	0.265	-0.940	-0.159	0.361	-0.919	0.052	0.108	-0.056	-0.007	-0.013	0.003	0.005	0.015	0.004	-0.011
-0.126	0.284	-0.956	-0.160	0.361	-0.919	0.035	0.043	-0.047	-0.022	0.006	-0.013	0.021	0.004	0.012	-0.014
-0.122	0.288	-0.952	-0.159	0.362	-0.919	0.040	0.005	-0.045	-0.019	0.009	-0.009	0.018	0.008	0.008	-0.009
-0.126	0.296	-0.956	-0.158	0.363	-0.918	0.048	-0.053	-0.056	-0.024	0.016	-0.013	0.022	0.016	0.012	-0.015
-0.091	0.292	-0.944	-0.159	0.364	-0.918	0.054	0.085	-0.070	0.012	0.011	-0.001	0.012	0.012	0.000	-0.013
-0.153	0.284	-0.968	-0.157	0.364	-0.918	0.035	-0.058	-0.040	-0.051	0.003	-0.025	0.050	0.005	0.023	-0.012
-0.107	0.284	-0.944	-0.157	0.365	-0.918	0.032	0.027	-0.053	-0.005	0.002	-0.002	0.004	0.005	0.000	-0.009
-0.114	0.276	-0.940	-0.158	0.366	-0.917	0.064	0.083	-0.060	-0.012	-0.006	0.002	0.012	0.003	0.004	-0.014
-0.103	0.276	-0.932	-0.159	0.367	-0.917	0.063	0.067	-0.062	0.000	-0.008	0.009	0.001	0.003	0.012	-0.008
-0.118	0.284	-0.952	-0.158	0.368	-0.916	0.063	-0.010	-0.059	-0.016	-0.001	-0.011	0.017	0.005	0.008	-0.010
-0.118	0.284	-0.952	-0.159	0.369	-0.916	0.051	0.080	-0.068	-0.015	-0.002	-0.011	0.018	0.005	0.008	-0.014
-0.118	0.284	-0.944	-0.158	0.369	-0.916	0.025	0.005	-0.052	-0.015	-0.002	-0.003	0.018	0.005	0.000	-0.017
-0.137	0.280	-0.936	-0.157	0.370	-0.916	0.014	-0.038	-0.041	-0.036	-0.006	0.005	0.038	0.000	0.008	-0.020
-0.118	0.292	-0.936	-0.158	0.370	-0.916	0.010	0.036	-0.061	-0.016	0.005	0.005	0.019	0.012	0.009	-0.019
-0.126	0.292	-0.936	-0.157	0.370	-0.916	0.017	-0.014	-0.044	-0.025	0.005	0.005	0.028	0.011	0.009	-0.018
-0.107	0.292	-0.932	-0.157	0.370	-0.915	0.032	0.059	-0.063	-0.005	0.004	0.009	0.009	0.011	0.013	-0.013
-0.107	0.292	-0.932	-0.156	0.371	-0.915	0.046	-0.029	-0.053	-0.006	0.003	0.009	0.009	0.011	0.013	-0.014
-0.110	0.292	-0.948	-0.156	0.372	-0.915	0.039	-0.014	-0.049	-0.011	0.003	-0.007	0.014	0.011	0.003	-0.010
-0.122	0.296	-0.944	-0.154	0.373	-0.915	0.046	-0.043	-0.044	-0.024	0.006	-0.003	0.026	0.014	0.001	-0.010
-0.103	0.288	-0.944	-0.153	0.374	-0.915	0.055	-0.021	-0.043	-0.005	-0.003	-0.003	0.007	0.006	0.001	-0.011
-0.107	0.292	-0.944	-0.153	0.375	-0.914	0.067	-0.007	-0.045	-0.010	-0.000	-0.004	0.011	0.010	0.001	-0.011
-0.110	0.272	-0.940	-0.152	0.376	-0.914	0.064	-0.020	-0.042	-0.015	-0.020	0.000	0.015	0.009	0.004	-0.014
-0.103	0.276	-0.924	-0.152	0.377	-0.914	0.086	0.037	-0.058	-0.007	-0.018	0.015	0.008	0.006	0.020	-0.018
-0.130	0.276	-0.936	-0.151	0.378	-0.913	0.062	-0.015	-0.052	-0.034	-0.019	0.003	0.035	0.006	0.008	-0.021
-0.118	0.280	-0.932	-0.151	0.379	-0.913	0.057	0.018	-0.051	-0.023	-0.016	0.007	0.024	0.002	0.012	-0.025
-0.122	0.288	-0.940	-0.151	0.380	-0.913	0.034	0.009	-0.041	-0.027	-0.009	-0.001	0.028	0.005	0.004	-0.027
-0.137	0.288	-0.960	-0.150	0.380	-0.913	0.046	-0.033	-0.030	-0.043	-0.009	-0.021	0.044	0.005	0.015	-0.021
-0.118	0.288	-0.944	-0.149	0.381	-0.912	0.076	-0.061	-0.022	-0.026	-0.011	-0.005	0.025	0.004	0.000	-0.016
-0.099	0.288	-0.952	-0.149	0.383	-0.912	0.092	0.015	-0.023	-0.006	-0.012	-0.014	0.006	0.004	0.008	-0.010
-0.099	0.280	-0.956	-0.149	0.384	-0.911	0.095	0.060	-0.036	-0.006	-0.021	-0.018	0.007	0.004	0.011	-0.005
-0.091	0.284	-0.944	-0.150	0.386	-0.910	0.093	0.054	-0.031	0.003	-0.019	-0.007	0.001	0.001	0.000	0.003
-0.110	0.296	-0.964	-0.150	0.387	-0.910	0.065	0.019	-0.015	-0.017	-0.008	-0.027	0.019	0.010	0.019	0.009
-0.087	0.311	-0.968	-0.152	0.387	-0.909	0.041	0.108	-0.021	0.008	0.007	-0.032	0.004	0.025	0.023	0.018
-0.076	0.307	-0.960	-0.155	0.388	-0.909	0.029	0.206	-0.031	0.023	0.002	-0.025	0.015	0.021	0.015	0.021
-0.068	0.288	-0.972	-0.159	0.388	-0.908	0.016	0.239	-0.032	0.035	-0.017	-0.037	0.023	0.001	0.027	0.026
-0.095	0.272	-0.964	-0.163	0.389	-0.907	0.067	0.262	-0.002	0.012	-0.033	-0.030	0.005	0.015	0.019	0.018
-0.107	0.276	-0.964	-0.168	0.391	-0.905	0.156	0.262	0.017	0.005	-0.032	-0.032	0.016	0.011	0.019	0.005
-0.141	0.303	-0.944	-0.170	0.396	-0.902	0.318	0.100	0.059	-0.027	-0.010	-0.015	0.051	0.015	0.001	-0.009
-0.157	0.330	-0.928	-0.172	0.403	-0.899	0.391	0.070	0.077	-0.041	0.010	-0.002	0.067	0.042	0.016	-0.012
-0.141	0.350	-0.905	-0.174	0.410	-0.895	0.381	0.115	0.037	-0.023	0.023	0.018	0.052	0.061	0.040	-0.014
-0.107	0.373	-0.905	-0.177	0.415	-0.892	0.317	0.148	0.012	0.014	0.041	0.015	0.017	0.083	0.040	-0.007
-0.122	0.365	-0.924	-0.179	0.419	-0.890	0.230	0.141	-0.001	0.001	0.029	-0.007	0.033	0.075	0.020	0.004
-0.118	0.357	-0.940	-0.181	0.422	-0.888	0.190	0.100	0.016	0.007	0.018	-0.025	0.030	0.067	0.004	0.016
-0.122	0.381	-0.964	-0.180	0.424	-0.887	0.125	-0.040	0.034	0.002	0.040	-0.049	0.034	0.090	0.019	0.021
-0.107	0.388	-0.964	-0.181	0.425	-0.887	0.091	0.050	0.016	0.019	0.046	-0.050	0.018	0.097	0.019	0.033
-0.114	0.396	-0.983	-0.180	0.426	-0.886	0.065	-0.034	0.008	0.010	0.053	-0.070	0.026	0.105	0.039	0.047
-0.087	0.388	-1.007	-0.179	0.426	-0.887	0.005	-0.063	0.008	0.036	0.045	-0.093	0.000	0.096	0.063	0.057
-0.072	0.377	-1.031	-0.177	0.425	-0.888	-0.032	-0.091	0.006	0.049	0.034	-0.116	0.016	0.085	0.086	0.068
-0.076	0.357	-1.011	-0.174	0.425	-0.889	-0.026	-0.171	-0.000	0.042	0.016	-0.095	0.011	0.065	0.067	0.079
-0.045	0.330	-0.995	-0.170	0.425	-0.889	0.043	-0.190	-0.031	0.069	-0.012	-0.079	0.042	0.038	0.051	0.084
-0.053	0.327	-1.019	-0.164	0.426	-0.890	0.064	-0.256	-0.060	0.055	-0.017	-0.102	0.034	0.033	0.075	0.086
-0.033	0.323	-0.995	-0.159	0.427	-0.890	0.024	-0.250	-0.096	0.069	-0.021	-0.078	0.053	0.029	0.051	0.089
-0.010	0.319	-0.956	-0.154	0.426	-0.891	-0.016	-0.168	-0.096	0.088	-0.025	-0.037	0.075	0.025	0.012	0.085
-0.014	0.319	-0.948	-0.152	0.426	-0.892	-0.012	-0.050	-0.089	0.082	-0.024	-0.029	0.071	0.025	0.004	0.074
-0.033	0.327	-0.960	-0.151	0.425	-0.892	-0.033	-0.028	-0.085	0.061	-0.016	-0.040	0.052	0.032	0.016	0.065
-0.072	0.327	-0.956	-0.150	0.425	-0.893	-0.026	-0.004	-0.073	0.022	-0.015	-0.036	0.013	0.032	0.012	0.047
-0.057	0.338	-0.960	-0.148	0.425	-0.893	0.014	-0.026	-0.075	0.036	-0.004	-0.040	0.029	0.043	0.016	0.030
-0.095	0.346	-0.940	-0.148	0.426	-0.893	0.025	0.010	-0.075	-0.003	0.003	-0.020	0.010	0.051	0.003	0.022
-0.087	0.342	-0.920	-0.143	0.426	-0.893	0.009	-0.215	-0.046	0.000	-0.001	0.000	0.003	0.047	0.023	0.016
-0.060	0.334	-0.924	-0.144	0.426	-0.893	0.005	0.059	-0.060	0.027	-0.009	-0.004	0.024	0.039	0.019	0.011
-0.087	0.357	-0.924	-0.143	0.426	-0.894	-0.002	0.020	-0.073	-0.000	0.015	-0.004	0.003	0.062	0.019	0.004
-0.064	0.334	-0.928	-0.142	0.426	-0.893	0.048	-0.013	-0.083	0.022	-0.009	-0.008	0.020	0.038	0.015	0.002
-0.118	0.350	-0.924	-0.139	0.427	-0.893	0.029	-0.101	-0.088	-0.034	0.006	-0.004	0.034	0.054	0.019	-0.006
-0.091	0.338	-0.920	-0.137	0.427	-0.894	0.020	-0.100	-0.090	-0.010	-0.006	0.000	0.007	0.042	0.023	-0.007
-0.091	0.342	-0.916	-0.134	0.427	-0.894	-0.010	-0.091	-0.102	-0.013	-0.002	0.005	0.008	0.045	0.027	-0.009
-0.080	0.365	-0.920	-0.131	0.426	-0.895	-0.060	-0.092	-0.121	-0.004	0.022	0.002	0.003	0.068	0.023	-0.001
-0.057	0.357	-0.916	-0.130	0.425	-0.896	-0.094	0.015	-0.111	0.018	0.016	0.006	0.026	0.060	0.028	-0.002
-0.060	0.357	-0.916	-0.129	0.422	-0.897	-0.133	-0.010	-0.094	0.013	0.018	0.008	0.022	0.060	0.028	-0.006
-0.083	0.338	-0.909	-0.128	0.421	-0.898	-0.100	-0.027	-0.075	-0.011	0.001	0.017	0.002	0.040	0.035	-0.011
-0.107	0.346	-0.928	-0.127	0.420	-0.899	-0.044	-0.053	-0.044	-0.036	0.009	-0.002	0.025	0.047	0.015	-0.016
-0.107	0.346	-0.928	-0.126	0.419	-0.899	-0.038	0.016	-0.043	-0.036	0.010	-0.002	0.025	0.047	0.015	-0.023
-0.080	0.373	-0.932	-0.125	0.419	-0.900	-0.024	-0.059	-0.051	-0.010	0.037	-0.006	0.002	0.073	0.011	-0.023
-0.095	0.361	-0.928	-0.122	0.418	-0.900	-0.040	-0.123	-0.056	-0.028	0.027	-0.001	0.013	0.061	0.015	-0.013
-0.080	0.338	-0.916	-0.118	0.418	-0.901	0.004	-0.212	-0.070	-0.017	0.003	0.011	0.002	0.038	0.027	-0.011
-0.026	0.334	-0.889	-0.117	0.418	-0.901	0.004	0.007	-0.097	0.035	-0.000	0.039	0.056	0.033	0.054	-0.013
-0.080	0.330	-0.916	-0.114	0.418	-0.901	0.003	-0.097	-0.063	-0.021	-0.004	0.012	0.001	0.029	0.026	-0.015
-0.072	0.330	-0.912	-0.114	0.418	-0.901	0.010	0.015	-0.074	-0.013	-0.004	0.016	0.009	0.028	0.030	-0.017
-0.095	0.342	-0.932	-0.113	0.418	-0.901	-0.004	0.005	-0.087	-0.037	0.007	-0.004	0.015	0.039	0.011	-0.022
-0.095	0.338	-0.944	-0.110	0.417	-0.902	-0.053	-0.112	-0.069	-0.040	0.005	-0.015	0.015	0.035	0.001	-0.016
-0.064	0.342	-0.944	-0.108	0.416	-0.903	-0.071	-0.087	-0.088	-0.011	0.010	-0.014	0.016	0.038	0.001	-0.013
-0.041	0.338	-0.920	-0.107	0.414	-0.904	-0.075	-0.014	-0.096	0.011	0.007	0.010	0.038	0.034	0.023	-0.007
-0.049	0.327	-0.920	-0.105	0.413	-0.905	-0.083	-0.036	-0.086	0.002	-0.003	0.011	0.030	0.022	0.023	-0.002
-0.053	0.338	-0.932	-0.104	0.411	-0.906	-0.112	-0.002	-0.067	-0.003	0.011	-0.000	0.026	0.033	0.012	-0.001
-0.057	0.327	-0.932	-0.104	0.408	-0.907	-0.128	0.002	-0.064	-0.007	0.002	0.001	0.021	0.021	0.012	-0.003
-0.045	0.330	-0.928	-0.102	0.406	-0.908	-0.133	-0.036	-0.068	0.003	0.008	0.006	0.033	0.025	0.016	-0.004
-0.045	0.327	-0.912	-0.102	0.402	-0.910	-0.188	0.023	-0.075	0.003	0.008	0.024	0.032	0.020	0.032	-0.007
-0.049	0.315	-0.924	-0.102	0.398	-0.912	-0.223	0.010	-0.053	-0.002	0.000	0.014	0.028	0.008	0.020	-0.006
-0.060	0.307	-0.928	-0.100	0.394	-0.914	-0.222	-0.078	-0.047	-0.015	-0.003	0.012	0.016	0.000	0.016	-0.010
-0.037	0.296	-0.924	-0.099	0.390	-0.915	-0.203	0.017	-0.059	0.008	-0.011	0.017	0.039	0.013	0.020	-0.012
-0.060	0.284	-0.920	-0.100	0.386	-0.917	-0.194	0.043	-0.040	-0.015	-0.019	0.023	0.015	0.025	0.024	-0.012
-0.057	0.288	-0.932	-0.099	0.383	-0.918	-0.160	0.002	-0.038	-0.011	-0.012	0.012	0.019	0.022	0.012	-0.013
-0.049	0.292	-0.928	-0.100	0.380	-0.919	-0.147	0.031	-0.052	-0.004	-0.005	0.017	0.026	0.019	0.015	-0.015
-0.060	0.280	-0.932	-0.099	0.378	-0.921	-0.122	-0.004	-0.053	-0.016	-0.014	0.015	0.014	0.031	0.011	-0.014
-0.049	0.280	-0.924	-0.099	0.376	-0.921	-0.080	0.027	-0.071	-0.004	-0.012	0.023	0.026	0.032	0.019	-0.015
-0.057	0.284	-0.944	-0.098	0.375	-0.922	-0.092	0.002	-0.059	-0.013	-0.007	0.004	0.018	0.028	0.001	-0.016
-0.060	0.276	-0.936	-0.096	0.374	-0.923	-0.045	-0.089	-0.049	-0.019	-0.013	0.013	0.014	0.037	0.007	-0.013
-0.049	0.276	-0.932	-0.095	0.372	-0.923	-0.085	-0.006	-0.050	-0.008	-0.012	0.017	0.025	0.037	0.010	-0.011
-0.037	0.280	-0.928	-0.096	0.371	-0.924	-0.047	0.031	-0.045	0.004	-0.007	0.022	0.036	0.034	0.014	-0.009
-0.037	0.280	-0.928	-0.094	0.370	-0.924	-0.052	-0.058	-0.042	0.003	-0.006	0.022	0.036	0.035	0.014	-0.010
-0.037	0.269	-0.932	-0.096	0.369	-0.925	-0.034	0.119	-0.069	0.004	-0.016	0.019	0.036	0.047	0.010	-0.010
-0.064	0.276	-0.944	-0.095	0.368	-0.925	-0.040	-0.025	-0.046	-0.024	-0.008	0.007	0.009	0.040	0.002	-0.009
-0.049	0.272	-0.940	-0.093	0.366	-0.926	-0.085	-0.054	-0.041	-0.010	-0.010	0.012	0.024	0.045	0.001	-0.010
-0.033	0.284	-0.936	-0.094	0.365	-0.926	-0.042	0.085	-0.067	0.007	0.003	0.016	0.039	0.033	0.005	-0.011
-0.049	0.272	-0.944	-0.094	0.365	-0.926	-0.036	0.033	-0.059	-0.009	-0.008	0.009	0.023	0.045	0.003	-0.007
-0.049	0.276	-0.952	-0.094	0.364	-0.927	-0.019	0.002	-0.048	-0.009	-0.004	0.001	0.023	0.041	0.011	-0.009
-0.045	0.272	-0.956	-0.095	0.364	-0.927	-0.015	0.080	-0.061	-0.004	-0.007	-0.003	0.027	0.045	0.015	-0.014
-0.064	0.280	-0.948	-0.095	0.363	-0.927	-0.007	0.042	-0.066	-0.023	0.001	0.005	0.007	0.037	0.007	-0.013
-0.064	0.276	-0.940	-0.094	0.363	-0.927	-0.013	-0.038	-0.052	-0.024	-0.003	0.014	0.007	0.041	0.001	-0.014
-0.037	0.269	-0.940	-0.094	0.363	-0.927	-0.002	0.070	-0.068	0.003	-0.010	0.014	0.034	0.049	0.000	-0.018
-0.053	0.272	-0.940	-0.094	0.363	-0.927	0.025	-0.001	-0.061	-0.013	-0.007	0.014	0.018	0.045	0.000	-0.015
-0.064	0.276	-0.952	-0.093	0.364	-0.927	0.026	0.003	-0.056	-0.025	-0.003	0.002	0.006	0.041	0.012	-0.012
-0.049	0.284	-0.964	-0.093	0.364	-0.927	0.008	0.006	-0.080	-0.010	0.005	-0.010	0.022	0.033	0.024	-0.015
-0.053	0.284	-0.948	-0.092	0.364	-0.927	0.003	-0.003	-0.082	-0.014	0.005	0.006	0.017	0.033	0.008	-0.011
-0.057	0.280	-0.964	-0.092	0.364	-0.927	0.022	0.038	-0.082	-0.018	0.001	-0.010	0.013	0.036	0.023	-0.010
-0.033	0.280	-0.952	-0.091	0.365	-0.927	0.047	0.002	-0.075	0.004	-0.000	0.002	0.036	0.036	0.012	-0.009
-0.053	0.272	-0.944	-0.091	0.365	-0.926	0.045	0.006	-0.065	-0.016	-0.009	0.010	0.017	0.043	0.004	-0.006
-0.033	0.276	-0.944	-0.091	0.366	-0.926	0.062	0.033	-0.067	0.004	-0.006	0.009	0.036	0.039	0.004	-0.006
-0.033	0.272	-0.932	-0.091	0.367	-0.926	0.039	0.023	-0.059	0.004	-0.010	0.021	0.035	0.043	0.008	-0.010
-0.045	0.269	-0.944	-0.091	0.368	-0.925	0.050	0.049	-0.054	-0.008	-0.015	0.009	0.024	0.046	0.003	-0.010
-0.053	0.276	-0.944	-0.091	0.368	-0.925	0.023	0.036	-0.057	-0.015	-0.008	0.009	0.016	0.038	0.003	-0.009
-0.057	0.272	-0.944	-0.092	0.369	-0.925	0.036	0.063	-0.068	-0.018	-0.012	0.009	0.012	0.041	0.003	-0.012
-0.033	0.272	-0.948	-0.093	0.369	-0.925	0.027	0.097	-0.068	0.006	-0.012	0.004	0.035	0.041	0.007	-0.012
-0.057	0.265	-0.952	-0.093	0.369	-0.925	0.023	0.017	-0.058	-0.017	-0.020	0.001	0.011	0.049	0.011	-0.011
-0.049	0.272	-0.944	-0.093	0.370	-0.925	0.033	0.059	-0.066	-0.009	-0.013	0.008	0.019	0.040	0.003	-0.010
-0.049	0.284	-0.948	-0.092	0.370	-0.924	0.045	-0.022	-0.048	-0.010	-0.002	0.004	0.019	0.028	0.007	-0.012
-0.053	0.280	-0.952	-0.092	0.371	-0.924	0.058	-0.007	-0.040	-0.014	-0.007	0.000	0.015	0.031	0.011	-0.011
-0.045	0.284	-0.944	-0.092	0.372	-0.923	0.081	0.054	-0.039	-0.006	-0.005	0.008	0.022	0.027	0.003	-0.008
-0.049	0.284	-0.952	-0.091	0.374	-0.923	0.083	-0.022	-0.046	-0.011	-0.006	-0.000	0.018	0.026	0.011	-0.006
-0.037	0.284	-0.956	-0.092	0.374	-0.923	0.038	0.070	-0.052	0.001	-0.006	-0.005	0.030	0.026	0.015	-0.005
-0.045	0.300	-0.960	-0.092	0.374	-0.923	0.014	0.034	-0.040	-0.006	0.009	-0.008	0.022	0.010	0.019	-0.002
-0.045	0.296	-0.944	-0.092	0.375	-0.923	0.011	0.016	-0.037	-0.006	0.005	0.007	0.022	0.013	0.003	-0.002
-0.033	0.284	-0.952	-0.094	0.375	-0.922	0.038	0.121	-0.065	0.007	-0.007	-0.001	0.033	0.023	0.011	-0.004
-0.049	0.280	-0.956	-0.094	0.376	-0.922	0.041	0.068	-0.062	-0.008	-0.012	-0.005	0.018	0.027	0.015	-0.005
-0.053	0.269	-0.952	-0.095	0.376	-0.922	0.047	0.038	-0.044	-0.012	-0.024	-0.001	0.014	0.037	0.011	-0.008
-0.053	0.276	-0.960	-0.094	0.377	-0.921	0.054	0.009	-0.027	-0.012	-0.017	-0.009	0.014	0.029	0.019	-0.010
-0.064	0.288	-0.952	-0.094	0.378	-0.921	0.068	-0.014	-0.024	-0.024	-0.006	-0.002	0.002	0.017	0.011	-0.013
-0.041	0.292	-0.932	-0.095	0.379	-0.920	0.071	0.109	-0.039	0.001	-0.004	0.018	0.025	0.012	0.008	-0.015
-0.064	0.288	-0.944	-0.097	0.380	-0.920	0.071	0.085	-0.039	-0.021	-0.009	0.005	0.002	0.015	0.003	-0.017
-0.060	0.288	-0.936	-0.098	0.381	-0.919	0.051	0.091	-0.040	-0.016	-0.009	0.013	0.005	0.014	0.005	-0.017
-0.060	0.280	-0.940	-0.098	0.382	-0.919	0.034	0.002	-0.032	-0.016	-0.018	0.009	0.005	0.021	0.001	-0.016
-0.064	0.303	-0.944	-0.097	0.382	-0.919	0.036	0.015	-0.038	-0.020	0.005	0.005	0.001	0.003	0.003	-0.015
-0.041	0.296	-0.932	-0.098	0.383	-0.919	0.038	0.027	-0.019	0.003	-0.003	0.016	0.024	0.003	0.009	-0.013
-0.060	0.288	-0.944	-0.099	0.383	-0.918	0.057	0.090	-0.010	-0.015	-0.012	0.004	0.005	0.010	0.002	-0.013
-0.053	0.303	-0.940	-0.100	0.385	-0.918	0.079	0.071	-0.019	-0.006	0.003	0.007	0.012	0.007	0.002	-0.014
-0.068	0.300	-0.948	-0.100	0.386	-0.917	0.085	0.000	-0.012	-0.021	-0.003	-0.001	0.003	0.004	0.006	-0.016
-0.076	0.296	-0.948	-0.101	0.387	-0.916	0.087	0.050	-0.032	-0.029	-0.008	-0.002	0.011	0.001	0.007	-0.016
-0.064	0.288	-0.960	-0.100	0.388	-0.916	0.068	-0.000	-0.003	-0.017	-0.017	-0.014	0.001	0.005	0.019	-0.017
-0.064	0.296	-0.952	-0.101	0.389	-0.916	0.074	0.024	-0.001	-0.017	-0.010	-0.006	0.001	0.003	0.011	-0.016
-0.060	0.292	-0.936	-0.101	0.391	-0.915	0.095	0.009	0.001	-0.013	-0.015	0.009	0.005	0.001	0.004	-0.012
-0.064	0.303	-0.940	-0.101	0.393	-0.914	0.129	0.024	0.006	-0.016	-0.006	0.004	0.002	0.013	0.000	-0.012
-0.045	0.300	-0.928	-0.102	0.395	-0.913	0.152	0.029	0.017	0.003	-0.012	0.015	0.021	0.010	0.012	-0.011
-0.060	0.300	-0.932	-0.103	0.398	-0.912	0.137	0.050	0.018	-0.011	-0.015	0.010	0.006	0.011	0.008	-0.012
-0.060	0.300	-0.932	-0.105	0.399	-0.911	0.118	0.138	0.025	-0.008	-0.016	0.009	0.007	0.011	0.007	-0.012
-0.068	0.307	-0.932	-0.106	0.401	-0.910	0.123	0.052	0.036	-0.015	-0.011	0.008	0.001	0.020	0.008	-0.016
-0.068	0.307	-0.920	-0.108	0.403	-0.909	0.110	0.090	0.023	-0.013	-0.012	0.018	0.000	0.021	0.019	-0.016
-0.072	0.303	-0.924	-0.109	0.404	-0.908	0.095	0.025	0.031	-0.017	-0.018	0.014	0.004	0.017	0.015	-0.021
-0.072	0.315	-0.932	-0.110	0.406	-0.907	0.101	0.091	0.031	-0.015	-0.008	0.005	0.003	0.030	0.008	-0.020
-0.091	0.307	-0.928	-0.112	0.407	-0.907	0.063	0.046	0.054	-0.033	-0.016	0.008	0.022	0.023	0.012	-0.020
-0.080	0.307	-0.948	-0.114	0.408	-0.906	0.076	0.091	0.054	-0.019	-0.017	-0.012	0.011	0.024	0.008	-0.017
-0.083	0.300	-0.948	-0.115	0.409	-0.905	0.077	0.049	0.037	-0.022	-0.026	-0.013	0.014	0.017	0.008	-0.014
-0.072	0.288	-0.940	-0.116	0.409	-0.905	0.046	0.079	0.018	-0.009	-0.038	-0.005	0.003	0.006	0.000	-0.011
-0.072	0.284	-0.948	-0.118	0.409	-0.905	0.018	0.123	0.007	-0.007	-0.042	-0.013	0.002	0.003	0.008	-0.011
-0.091	0.292	-0.956	-0.120	0.409	-0.905	0.024	0.101	0.022	-0.024	-0.034	-0.022	0.021	0.011	0.015	-0.004
-0.095	0.296	-0.964	-0.122	0.409	-0.904	0.018	0.095	0.067	-0.026	-0.030	-0.030	0.025	0.016	0.023	0.008
-0.068	0.303	-0.968	-0.125	0.410	-0.904	0.078	0.114	0.088	0.004	-0.023	-0.034	0.002	0.024	0.027	0.021
-0.033	0.311	-0.972	-0.131	0.412	-0.902	0.129	0.298	0.083	0.044	-0.017	-0.040	0.037	0.033	0.030	0.027
-0.037	0.334	-0.991	-0.137	0.414	-0.900	0.156	0.296	0.090	0.046	0.004	-0.061	0.034	0.057	0.050	0.026
-0.080	0.334	-0.960	-0.141	0.417	-0.898	0.220	0.192	0.099	0.008	0.000	-0.032	0.008	0.058	0.018	0.016
-0.110	0.338	-0.912	-0.144	0.422	-0.895	0.257	0.160	0.079	-0.019	-0.000	0.013	0.039	0.062	0.029	-0.002
-0.118	0.342	-0.889	-0.147	0.426	-0.893	0.253	0.154	0.050	-0.024	-0.000	0.034	0.046	0.067	0.053	-0.017
-0.126	0.346	-0.901	-0.149	0.429	-0.891	0.224	0.104	0.021	-0.029	-0.000	0.020	0.054	0.071	0.041	-0.021
-0.118	0.354	-0.924	-0.151	0.432	-0.889	0.171	0.133	-0.010	-0.020	0.005	-0.006	0.046	0.080	0.018	-0.017
-0.103	0.346	-0.920	-0.152	0.435	-0.888	0.148	0.037	-0.010	-0.004	-0.005	-0.003	0.030	0.073	0.022	-0.007
-0.107	0.338	-0.932	-0.152	0.437	-0.887	0.137	-0.011	0.003	-0.008	-0.015	-0.016	0.033	0.066	0.010	0.006
-0.083	0.361	-0.928	-0.153	0.439	-0.886	0.119	0.075	0.007	0.017	0.006	-0.013	0.010	0.090	0.015	0.016
-0.072	0.381	-0.924	-0.154	0.440	-0.885	0.089	0.053	0.013	0.029	0.024	-0.010	0.002	0.110	0.019	0.025
-0.080	0.385	-0.948	-0.155	0.441	-0.884	0.069	0.084	-0.007	0.023	0.027	-0.035	0.005	0.114	0.005	0.037
-0.068	0.377	-0.960	-0.153	0.442	-0.884	0.046	-0.087	-0.013	0.032	0.019	-0.046	0.007	0.107	0.016	0.051
-0.064	0.365	-0.983	-0.151	0.443	-0.884	0.080	-0.087	-0.020	0.034	0.006	-0.070	0.011	0.096	0.040	0.063
-0.030	0.365	-1.007	-0.148	0.445	-0.883	0.115	-0.150	-0.010	0.066	0.004	-0.094	0.046	0.097	0.064	0.075
-0.030	0.365	-1.007	-0.146	0.447	-0.883	0.145	-0.073	-0.010	0.064	0.002	-0.095	0.047	0.098	0.063	0.082
-0.026	0.334	-1.003	-0.144	0.450	-0.881	0.213	-0.117	0.018	0.066	-0.032	-0.093	0.051	0.068	0.059	0.085
-0.030	0.334	-0.979	-0.141	0.454	-0.880	0.248	-0.140	0.063	0.060	-0.036	-0.071	0.048	0.068	0.035	0.081
-0.033	0.334	-0.975	-0.139	0.459	-0.878	0.301	-0.161	0.080	0.054	-0.041	-0.069	0.044	0.069	0.031	0.075
-0.033	0.334	-0.968	-0.138	0.464	-0.875	0.330	-0.116	0.097	0.053	-0.046	-0.063	0.045	0.070	0.023	0.069
-0.045	0.361	-0.972	-0.135	0.468	-0.873	0.308	-0.178	0.124	0.039	-0.023	-0.070	0.034	0.098	0.027	0.061
-0.033	0.392	-0.960	-0.135	0.473	-0.871	0.302	-0.046	0.111	0.051	0.003	-0.060	0.046	0.129	0.015	0.060
-0.053	0.419	-0.932	-0.133	0.477	-0.869	0.226	-0.181	0.092	0.029	0.027	-0.034	0.027	0.157	0.013	0.054
-0.014	0.415	-0.909	-0.132	0.479	-0.868	0.151	-0.027	0.056	0.067	0.020	-0.012	0.066	0.153	0.037	0.047
-0.045	0.431	-0.924	-0.132	0.480	-0.867	0.065	-0.051	0.043	0.036	0.035	-0.028	0.036	0.169	0.022	0.035
-0.060	0.419	-0.912	-0.131	0.479	-0.868	-0.029	-0.044	0.030	0.020	0.024	-0.016	0.021	0.158	0.034	0.030
-0.072	0.408	-0.893	-0.130	0.477	-0.869	-0.080	-0.029	0.014	0.007	0.014	0.005	0.010	0.147	0.054	0.017
-0.057	0.404	-0.881	-0.129	0.475	-0.870	-0.126	-0.069	0.025	0.022	0.013	0.018	0.025	0.143	0.066	0.007
-0.076	0.392	-0.897	-0.130	0.471	-0.872	-0.192	0.050	0.028	0.003	0.005	0.004	0.007	0.132	0.050	0.002
-0.091	0.396	-0.909	-0.130	0.468	-0.874	-0.195	-0.065	0.080	-0.012	0.013	-0.005	0.008	0.136	0.038	-0.002
-0.080	0.404	-0.909	-0.129	0.464	-0.877	-0.190	-0.112	0.112	-0.002	0.024	-0.003	0.004	0.144	0.039	-0.008
-0.091	0.392	-0.893	-0.129	0.460	-0.878	-0.179	-0.060	0.115	-0.014	0.016	0.015	0.007	0.133	0.054	-0.013
-0.091	0.396	-0.905	-0.127	0.457	-0.881	-0.179	-0.148	0.121	-0.015	0.024	0.005	0.007	0.137	0.042	-0.011
-0.095	0.400	-0.905	-0.126	0.452	-0.883	-0.232	-0.103	0.104	-0.020	0.032	0.007	0.010	0.141	0.042	-0.011
-0.068	0.408	-0.901	-0.125	0.447	-0.886	-0.289	-0.099	0.070	0.006	0.046	0.014	0.018	0.148	0.047	-0.006
-0.072	0.419	-0.920	-0.121	0.441	-0.889	-0.322	-0.223	0.047	-0.002	0.063	-0.002	0.015	0.160	0.027	0.001
-0.064	0.392	-0.928	-0.122	0.433	-0.893	-0.419	0.029	0.018	0.006	0.044	-0.006	0.023	0.133	0.019	0.007
-0.049	0.346	-0.932	-0.120	0.425	-0.897	-0.425	-0.104	0.030	0.020	0.005	-0.006	0.039	0.086	0.015	0.006
-0.060	0.315	-0.928	-0.118	0.417	-0.901	-0.451	-0.100	0.064	0.007	-0.017	0.002	0.028	0.055	0.019	0.003
-0.064	0.303	-0.916	-0.118	0.408	-0.905	-0.432	-0.043	0.074	0.003	-0.020	0.018	0.024	0.044	0.031	0.001
-0.076	0.292	-0.909	-0.119	0.401	-0.909	-0.407	0.011	0.086	-0.008	-0.024	0.029	0.013	0.032	0.039	-0.006
-0.057	0.292	-0.912	-0.119	0.392	-0.912	-0.448	-0.030	0.108	0.012	-0.016	0.029	0.033	0.032	0.036	-0.011
-0.076	0.257	-0.920	-0.117	0.383	-0.916	-0.452	-0.153	0.143	-0.010	-0.041	0.025	0.014	0.003	0.028	-0.011
-0.072	0.257	-0.916	-0.116	0.374	-0.920	-0.426	-0.110	0.153	-0.007	-0.033	0.033	0.018	0.003	0.032	-0.009
-0.057	0.249	-0.909	-0.117	0.366	-0.923	-0.403	-0.004	0.153	0.010	-0.033	0.044	0.034	0.010	0.041	-0.013
-0.064	0.242	-0.928	-0.118	0.359	-0.926	-0.384	-0.006	0.174	0.003	-0.032	0.027	0.026	0.018	0.021	-0.013
-0.080	0.253	-0.940	-0.119	0.351	-0.929	-0.349	-0.009	0.191	-0.011	-0.014	0.018	0.011	0.006	0.009	-0.011
-0.087	0.245	-0.956	-0.119	0.345	-0.931	-0.308	-0.079	0.191	-0.019	-0.015	0.005	0.004	0.013	0.006	-0.007
-0.064	0.257	-0.936	-0.119	0.339	-0.933	-0.269	-0.042	0.176	0.004	0.002	0.027	0.027	0.002	0.014	-0.009
-0.049	0.222	-0.944	-0.120	0.334	-0.935	-0.223	0.012	0.165	0.021	-0.027	0.020	0.043	0.036	0.006	-0.008
-0.080	0.214	-0.940	-0.122	0.329	-0.936	-0.251	0.016	0.200	-0.008	-0.030	0.026	0.012	0.044	0.010	-0.002
-0.076	0.203	-0.952	-0.122	0.324	-0.938	-0.220	-0.040	0.194	-0.004	-0.036	0.016	0.016	0.055	0.001	-0.001
-0.057	0.222	-0.948	-0.123	0.319	-0.940	-0.243	-0.010	0.201	0.016	-0.012	0.022	0.036	0.036	0.003	-0.003
-0.068	0.226	-0.960	-0.124	0.313	-0.942	-0.265	-0.022	0.187	0.005	-0.002	0.012	0.025	0.032	0.009	0.000
-0.060	0.226	-0.944	-0.126	0.307	-0.943	-0.277	0.095	0.166	0.016	0.004	0.029	0.033	0.032	0.007	0.003
-0.072	0.218	-0.952	-0.127	0.301	-0.945	-0.300	-0.023	0.179	0.005	0.002	0.023	0.022	0.039	0.001	0.001
-0.068	0.214	-0.964	-0.127	0.294	-0.947	-0.348	-0.008	0.151	0.009	0.006	0.014	0.026	0.043	0.013	-0.003
-0.068	0.195	-0.944	-0.128	0.286	-0.950	-0.373	0.013	0.121	0.010	-0.006	0.035	0.026	0.062	0.007	-0.005
-0.083	0.187	-0.948	-0.130	0.279	-0.952	-0.350	0.069	0.098	-0.004	-0.007	0.033	0.011	0.070	0.003	-0.006
-0.080	0.168	-0.956	-0.132	0.271	-0.954	-0.381	0.067	0.102	0.002	-0.018	0.028	0.016	0.089	0.005	-0.012
-0.080	0.168	-0.952	-0.132	0.264	-0.956	-0.354	0.001	0.106	0.002	-0.011	0.034	0.016	0.089	0.001	-0.010
-0.099	0.160	-0.964	-0.132	0.257	-0.957	-0.343	-0.035	0.101	-0.017	-0.011	0.024	0.003	0.097	0.013	-0.015
-0.057	0.153	-0.940	-0.132	0.251	-0.959	-0.271	0.006	0.092	0.025	-0.013	0.049	0.040	0.105	0.011	-0.011
-0.107	0.145	-0.944	-0.132	0.246	-0.960	-0.216	-0.037	0.073	-0.025	-0.017	0.046	0.010	0.113	0.007	-0.011
-0.060	0.160	-0.952	-0.133	0.243	-0.961	-0.155	0.064	0.054	0.022	0.002	0.039	0.037	0.097	0.001	-0.011
-0.080	0.141	-0.956	-0.134	0.240	-0.961	-0.120	0.032	0.059	0.004	-0.014	0.036	0.018	0.116	0.005	-0.016
-0.095	0.145	-0.956	-0.134	0.239	-0.962	-0.065	-0.008	0.051	-0.011	-0.009	0.036	0.003	0.112	0.005	-0.012
-0.083	0.153	-0.940	-0.135	0.237	-0.962	-0.056	0.073	0.045	0.002	0.000	0.052	0.015	0.104	0.010	-0.016
-0.095	0.149	-0.964	-0.136	0.236	-0.962	-0.023	0.037	0.050	-0.009	-0.003	0.029	0.004	0.107	0.013	-0.016
-0.095	0.149	-0.964	-0.137	0.236	-0.962	0.008	0.049	0.024	-0.008	-0.003	0.029	0.004	0.107	0.013	-0.013
-0.080	0.145	-0.956	-0.138	0.236	-0.962	0.028	0.023	0.021	0.008	-0.007	0.037	0.020	0.111	0.005	-0.009
-0.076	0.133	-0.936	-0.138	0.237	-0.962	0.045	0.056	0.000	0.013	-0.019	0.056	0.024	0.122	0.014	-0.010
-0.076	0.133	-0.952	-0.141	0.238	-0.961	0.078	0.148	-0.022	0.015	-0.020	0.040	0.024	0.122	0.001	-0.007
-0.103	0.141	-0.964	-0.142	0.240	-0.960	0.084	0.066	-0.019	-0.011	-0.014	0.027	0.003	0.113	0.013	-0.009
-0.087	0.149	-0.964	-0.144	0.241	-0.960	0.065	0.115	-0.028	0.007	-0.008	0.027	0.013	0.105	0.013	-0.008
-0.099	0.145	-0.956	-0.144	0.242	-0.959	0.091	0.010	-0.022	-0.005	-0.013	0.035	0.002	0.109	0.005	-0.013
-0.080	0.157	-0.932	-0.146	0.245	-0.959	0.120	0.144	-0.038	0.017	-0.004	0.057	0.021	0.097	0.018	-0.007
-0.114	0.168	-0.968	-0.146	0.247	-0.958	0.131	0.002	-0.019	-0.018	0.006	0.021	0.013	0.085	0.017	-0.011
-0.076	0.141	-0.956	-0.149	0.249	-0.957	0.124	0.154	-0.036	0.023	-0.024	0.032	0.025	0.111	0.005	-0.009
-0.114	0.157	-0.960	-0.149	0.251	-0.956	0.136	0.015	-0.027	-0.016	-0.011	0.028	0.013	0.096	0.009	-0.007
-0.095	0.149	-0.960	-0.151	0.253	-0.956	0.075	0.109	-0.032	0.005	-0.020	0.027	0.006	0.103	0.009	-0.007
-0.083	0.153	-0.944	-0.154	0.255	-0.955	0.133	0.221	-0.066	0.021	-0.018	0.042	0.018	0.099	0.007	-0.011
-0.118	0.164	-0.952	-0.156	0.257	-0.954	0.080	0.082	-0.041	-0.013	-0.008	0.034	0.017	0.087	0.001	-0.011
-0.103	0.164	-0.948	-0.158	0.258	-0.953	0.101	0.162	-0.062	0.005	-0.010	0.037	0.001	0.086	0.003	-0.014
-0.130	0.168	-0.968	-0.159	0.260	-0.953	0.071	0.063	-0.045	-0.021	-0.007	0.016	0.028	0.082	0.017	-0.018
-0.118	0.172	-0.952	-0.160	0.262	-0.952	0.118	0.060	-0.053	-0.009	-0.005	0.031	0.016	0.078	0.001	-0.014
-0.118	0.176	-0.952	-0.161	0.264	-0.951	0.104	0.094	-0.055	-0.007	-0.003	0.031	0.016	0.073	0.001	-0.013
-0.103	0.172	-0.944	-0.164	0.266	-0.950	0.124	0.182	-0.070	0.011	-0.010	0.037	0.000	0.077	0.007	-0.011
-0.114	0.184	-0.964	-0.166	0.268	-0.949	0.089	0.116	-0.044	0.001	0.000	0.017	0.012	0.065	0.012	-0.008
-0.130	0.176	-0.972	-0.168	0.270	-0.948	0.117	0.123	-0.054	-0.012	-0.009	0.008	0.027	0.072	0.020	-0.008
-0.110	0.184	-0.952	-0.168	0.272	-0.948	0.103	0.055	-0.058	0.008	-0.004	0.027	0.008	0.063	0.000	-0.010
-0.130	0.180	-0.956	-0.170	0.274	-0.947	0.099	0.096	-0.059	-0.010	-0.009	0.023	0.027	0.067	0.004	-0.010
-0.126	0.172	-0.956	-0.172	0.276	-0.946	0.117	0.145	-0.059	-0.004	-0.019	0.022	0.023	0.074	0.004	-0.010
-0.122	0.176	-0.948	-0.173	0.277	-0.945	0.094	0.085	-0.053	0.001	-0.017	0.029	0.019	0.069	0.004	-0.011
-0.126	0.180	-0.952	-0.174	0.279	-0.944	0.095	0.068	-0.033	-0.002	-0.015	0.024	0.023	0.065	0.000	-0.011
-0.126	0.187	-0.948	-0.176	0.280	-0.944	0.088	0.128	-0.028	0.000	-0.009	0.027	0.023	0.057	0.004	-0.012
-0.141	0.195	-0.964	-0.177	0.282	-0.943	0.079	0.041	-0.010	-0.014	-0.002	0.011	0.038	0.049	0.012	-0.011
-0.141	0.195	-0.964	-0.178	0.283	-0.942	0.087	0.043	-0.010	-0.014	-0.004	0.010	0.038	0.048	0.012	-0.010
-0.126	0.207	-0.952	-0.180	0.284	-0.942	0.063	0.118	-0.022	0.004	0.007	0.021	0.023	0.036	0.000	-0.010
-0.130	0.207	-0.948	-0.181	0.286	-0.941	0.085	0.075	-0.032	0.001	0.005	0.025	0.027	0.036	0.003	-0.011
-0.137	0.214	-0.964	-0.182	0.286	-0.941	0.045	0.078	-0.037	-0.005	0.012	0.008	0.034	0.028	0.012	-0.010
-0.153	0.199	-0.960	-0.183	0.287	-0.940	0.014	0.056	-0.036	-0.020	-0.003	0.012	0.049	0.042	0.009	-0.014
-0.133	0.199	-0.944	-0.184	0.287	-0.940	0.035	0.098	-0.050	0.001	-0.004	0.027	0.030	0.042	0.007	-0.014
-0.157	0.187	-0.964	-0.184	0.287	-0.940	-0.009	0.011	-0.033	-0.023	-0.015	0.008	0.053	0.053	0.013	-0.018
-0.137	0.203	-0.952	-0.186	0.287	-0.940	0.029	0.107	-0.047	-0.002	0.000	0.019	0.034	0.037	0.001	-0.017
-0.160	0.199	-0.960	-0.186	0.287	-0.940	0.009	0.023	-0.039	-0.025	-0.004	0.011	0.057	0.040	0.008	-0.018
-0.157	0.207	-0.968	-0.186	0.287	-0.940	-0.002	0.014	-0.038	-0.021	0.004	0.003	0.054	0.032	0.016	-0.017
-0.141	0.199	-0.944	-0.186	0.287	-0.940	-0.020	0.040	-0.052	-0.005	-0.003	0.027	0.038	0.039	0.008	-0.021
-0.149	0.199	-0.956	-0.186	0.286	-0.940	-0.031	0.029	-0.048	-0.012	-0.003	0.015	0.046	0.038	0.004	-0.020
-0.164	0.203	-0.956	-0.186	0.286	-0.940	-0.007	0.001	-0.049	-0.028	0.002	0.015	0.061	0.034	0.004	-0.022
-0.149	0.207	-0.948	-0.186	0.286	-0.940	-0.007	0.029	-0.052	-0.012	0.006	0.023	0.045	0.029	0.004	-0.023
-0.160	0.195	-0.948	-0.187	0.286	-0.940	0.011	0.059	-0.039	-0.023	-0.006	0.023	0.057	0.040	0.004	-0.026
-0.157	0.195	-0.964	-0.187	0.286	-0.940	0.027	0.030	-0.035	-0.018	-0.006	0.007	0.053	0.039	0.012	-0.020
-0.172	0.199	-0.968	-0.186	0.287	-0.940	0.027	-0.058	-0.040	-0.035	-0.003	0.003	0.068	0.035	0.016	-0.019
-0.137	0.199	-0.964	-0.186	0.288	-0.939	0.047	0.062	-0.072	0.000	-0.004	0.006	0.033	0.034	0.012	-0.017
-0.145	0.191	-0.956	-0.187	0.288	-0.939	0.006	0.034	-0.059	-0.007	-0.012	0.014	0.040	0.041	0.005	-0.015
-0.157	0.184	-0.964	-0.185	0.288	-0.939	0.031	-0.050	-0.042	-0.020	-0.020	0.006	0.051	0.049	0.013	-0.010
-0.149	0.187	-0.972	-0.186	0.289	-0.939	0.035	0.041	-0.052	-0.012	-0.017	-0.002	0.043	0.044	0.021	-0.012
-0.145	0.180	-0.972	-0.185	0.289	-0.939	0.027	0.006	-0.028	-0.008	-0.025	-0.002	0.039	0.051	0.021	-0.008
-0.149	0.180	-0.960	-0.187	0.290	-0.939	0.055	0.079	-0.031	-0.010	-0.026	0.009	0.042	0.051	0.009	-0.009
-0.133	0.199	-0.975	-0.188	0.290	-0.938	0.038	0.070	-0.026	0.006	-0.007	-0.007	0.026	0.031	0.025	-0.010
-0.168	0.203	-0.975	-0.189	0.291	-0.938	0.053	0.058	0.008	-0.027	-0.003	-0.008	0.060	0.026	0.025	-0.012
-0.164	0.211	-0.972	-0.191	0.292	-0.937	0.088	0.116	0.018	-0.021	0.003	-0.004	0.056	0.017	0.021	-0.014
-0.160	0.207	-0.968	-0.193	0.294	-0.936	0.115	0.094	0.024	-0.015	-0.003	-0.001	0.052	0.020	0.017	-0.015
-0.180	0.211	-0.983	-0.194	0.296	-0.935	0.127	0.049	0.039	-0.034	-0.001	-0.018	0.070	0.015	0.033	-0.003
-0.149	0.199	-0.983	-0.194	0.298	-0.935	0.104	0.015	0.052	-0.002	-0.014	-0.019	0.039	0.026	0.032	0.012
-0.110	0.191	-0.975	-0.196	0.299	-0.934	0.116	0.084	0.047	0.038	-0.023	-0.012	0.000	0.032	0.024	0.023
-0.095	0.191	-0.975	-0.200	0.301	-0.932	0.127	0.213	0.046	0.057	-0.025	-0.013	0.016	0.031	0.024	0.030
-0.122	0.199	-0.987	-0.204	0.304	-0.931	0.160	0.212	0.069	0.034	-0.020	-0.027	0.010	0.023	0.035	0.027
-0.157	0.218	-0.975	-0.207	0.307	-0.929	0.221	0.166	0.074	0.003	-0.004	-0.017	0.045	0.002	0.023	0.015
-0.172	0.245	-0.948	-0.211	0.313	-0.926	0.323	0.176	0.056	-0.009	0.018	0.008	0.060	0.026	0.005	0.003
-0.180	0.253	-0.928	-0.213	0.318	-0.924	0.329	0.093	0.040	-0.015	0.020	0.026	0.068	0.034	0.026	-0.009
-0.160	0.257	-0.928	-0.216	0.324	-0.921	0.292	0.209	-0.010	0.008	0.018	0.023	0.048	0.039	0.026	-0.012
-0.187	0.269	-0.932	-0.218	0.328	-0.919	0.244	0.117	-0.013	-0.017	0.026	0.017	0.074	0.051	0.022	-0.011
-0.180	0.276	-0.952	-0.219	0.332	-0.917	0.241	0.080	-0.024	-0.008	0.029	-0.005	0.066	0.060	0.002	-0.005
-0.183	0.288	-0.956	-0.220	0.336	-0.916	0.231	0.025	-0.013	-0.011	0.037	-0.010	0.069	0.072	0.001	0.002
-0.160	0.284	-0.940	-0.221	0.340	-0.914	0.182	0.055	-0.004	0.013	0.030	0.004	0.046	0.069	0.014	0.017
-0.145	0.288	-0.968	-0.222	0.342	-0.913	0.116	0.115	0.007	0.030	0.031	-0.024	0.030	0.073	0.013	0.028
-0.133	0.296	-0.972	-0.224	0.343	-0.912	0.079	0.090	0.015	0.043	0.038	-0.029	0.017	0.081	0.017	0.038
-0.133	0.280	-0.975	-0.224	0.344	-0.912	0.049	0.009	0.001	0.043	0.022	-0.033	0.017	0.066	0.021	0.052
-0.141	0.276	-0.983	-0.222	0.344	-0.912	0.018	-0.062	-0.026	0.034	0.018	-0.041	0.024	0.062	0.028	0.061
-0.107	0.265	-0.991	-0.222	0.344	-0.912	0.010	0.005	-0.059	0.068	0.006	-0.048	0.011	0.050	0.035	0.067
-0.110	0.272	-1.019	-0.220	0.343	-0.913	-0.074	-0.062	-0.058	0.062	0.015	-0.075	0.007	0.058	0.062	0.071
-0.110	0.261	-1.015	-0.217	0.341	-0.915	-0.106	-0.079	-0.064	0.060	0.005	-0.070	0.007	0.046	0.058	0.071
-0.110	0.245	-1.007	-0.214	0.339	-0.916	-0.106	-0.151	-0.064	0.056	-0.008	-0.060	0.008	0.030	0.050	0.066
-0.133	0.249	-1.003	-0.209	0.337	-0.918	-0.081	-0.230	-0.058	0.028	-0.003	-0.055	0.015	0.034	0.045	0.064
-0.114	0.242	-0.999	-0.204	0.336	-0.920	-0.059	-0.259	-0.034	0.042	-0.009	-0.049	0.004	0.027	0.041	0.064
-0.099	0.238	-1.007	-0.199	0.335	-0.921	-0.060	-0.227	-0.021	0.053	-0.012	-0.055	0.020	0.023	0.048	0.063
-0.076	0.234	-0.995	-0.197	0.335	-0.922	0.010	-0.110	-0.026	0.074	-0.016	-0.043	0.043	0.019	0.036	0.060
-0.087	0.249	-0.975	-0.195	0.335	-0.922	0.046	-0.051	-0.013	0.061	-0.001	-0.023	0.032	0.035	0.016	0.055
-0.118	0.242	-0.975	-0.193	0.336	-0.922	0.057	-0.125	0.001	0.028	-0.009	-0.023	0.001	0.027	0.016	0.050
-0.118	0.242	-0.975	-0.189	0.337	-0.922	0.053	-0.169	0.007	0.024	-0.010	-0.022	0.002	0.027	0.016	0.039
-0.099	0.242	-0.960	-0.188	0.338	-0.922	0.070	-0.081	-0.019	0.042	-0.011	-0.007	0.021	0.027	0.000	0.030
-0.114	0.249	-0.972	-0.186	0.338	-0.922	0.055	-0.069	-0.014	0.025	-0.004	-0.018	0.006	0.035	0.012	0.024
-0.126	0.261	-0.968	-0.185	0.339	-0.923	0.019	-0.055	-0.007	0.012	0.007	-0.014	0.005	0.046	0.008	0.019
-0.130	0.253	-0.952	-0.183	0.339	-0.923	0.016	-0.079	0.004	0.007	-0.000	0.002	0.008	0.038	0.007	0.009
-0.118	0.253	-0.928	-0.182	0.339	-0.923	0.022	-0.070	0.018	0.017	-0.000	0.026	0.004	0.038	0.031	0.006
-0.137	0.261	-0.932	-0.178	0.339	-0.924	0.035	-0.208	0.068	-0.006	0.007	0.023	0.015	0.045	0.027	0.003
-0.107	0.261	-0.928	-0.179	0.339	-0.923	0.055	0.040	0.074	0.026	0.006	0.026	0.016	0.045	0.031	0.002
-0.126	0.261	-0.936	-0.178	0.341	-0.923	0.103	-0.106	0.070	0.005	0.005	0.018	0.002	0.045	0.023	0.002
-0.122	0.265	-0.940	-0.176	0.342	-0.923	0.105	-0.085	0.051	0.008	0.007	0.014	0.002	0.048	0.019	0.006
-0.122	0.284	-0.964	-0.175	0.344	-0.923	0.089	-0.056	0.008	0.007	0.025	-0.010	0.002	0.068	0.005	0.003
-0.126	0.315	-0.968	-0.173	0.343	-0.923	-0.036	-0.063	-0.059	0.001	0.057	-0.013	0.001	0.098	0.009	0.004
-0.130	0.311	-0.968	-0.170	0.340	-0.925	-0.163	-0.171	-0.084	-0.007	0.056	-0.011	0.005	0.094	0.008	0.001
-0.118	0.280	-0.968	-0.169	0.337	-0.926	-0.226	0.008	-0.149	0.004	0.029	-0.010	0.008	0.062	0.008	-0.007
-0.126	0.238	-0.936	-0.166	0.332	-0.929	-0.261	-0.072	-0.139	-0.006	-0.009	0.024	0.000	0.020	0.023	-0.017
-0.133	0.195	-0.920	-0.164	0.328	-0.930	-0.219	-0.111	-0.079	-0.017	-0.048	0.042	0.007	0.023	0.039	-0.022
-0.160	0.195	-0.956	-0.161	0.323	-0.932	-0.233	-0.117	-0.031	-0.046	-0.043	0.008	0.034	0.023	0.003	-0.029
-0.133	0.214	-0.944	-0.159	0.320	-0.934	-0.186	-0.111	-0.030	-0.021	-0.020	0.022	0.006	0.004	0.015	-0.023
-0.137	0.238	-0.964	-0.154	0.315	-0.936	-0.212	-0.234	-0.012	-0.030	0.007	0.004	0.010	0.019	0.005	-0.018
-0.087	0.234	-0.952	-0.153	0.312	-0.938	-0.173	-0.032	-0.059	0.019	0.007	0.017	0.041	0.015	0.007	-0.010
-0.095	0.230	-0.940	-0.152	0.309	-0.939	-0.163	-0.059	-0.046	0.010	0.006	0.030	0.033	0.011	0.019	-0.007
-0.099	0.211	-0.948	-0.148	0.307	-0.940	-0.112	-0.154	-0.026	0.003	-0.011	0.024	0.030	0.008	0.011	-0.007
-0.099	0.203	-0.928	-0.148	0.305	-0.941	-0.069	-0.031	-0.006	0.002	-0.017	0.044	0.030	0.016	0.031	-0.011
-0.118	0.207	-0.944	-0.146	0.304	-0.941	-0.047	-0.068	0.018	-0.018	-0.012	0.029	0.011	0.012	0.015	-0.011
-0.095	0.207	-0.940	-0.145	0.304	-0.942	0.012	-0.078	0.003	0.004	-0.012	0.033	0.034	0.012	0.019	-0.007
-0.087	0.226	-0.940	-0.144	0.304	-0.942	-0.013	-0.023	-0.016	0.011	0.008	0.033	0.042	0.007	0.019	-0.008
-0.076	0.218	-0.948	-0.144	0.303	-0.942	-0.020	-0.010	-0.011	0.022	0.000	0.026	0.054	0.001	0.011	-0.006
-0.110	0.218	-0.964	-0.143	0.302	-0.943	-0.059	-0.008	-0.010	-0.013	0.002	0.011	0.019	0.001	0.005	-0.003
-0.110	0.218	-0.964	-0.141	0.300	-0.943	-0.053	-0.129	-0.001	-0.016	0.003	0.011	0.019	0.001	0.005	-0.002
-0.076	0.218	-0.956	-0.141	0.299	-0.944	-0.046	0.031	-0.014	0.019	0.004	0.020	0.054	0.001	0.003	-0.001
-0.083	0.226	-0.952	-0.140	0.299	-0.944	-0.028	-0.052	-0.009	0.010	0.012	0.024	0.046	0.007	0.007	-0.002
-0.068	0.218	-0.948	-0.141	0.298	-0.944	-0.023	0.067	-0.034	0.027	0.005	0.028	0.062	0.001	0.011	0.004
-0.107	0.211	-0.956	-0.139	0.297	-0.945	-0.056	-0.096	-0.005	-0.014	-0.001	0.021	0.023	0.009	0.003	-0.003
-0.072	0.207	-0.944	-0.141	0.296	-0.945	-0.047	0.121	-0.029	0.023	-0.004	0.033	0.058	0.012	0.015	-0.009
-0.114	0.207	-0.968	-0.140	0.294	-0.945	-0.066	-0.019	-0.025	-0.020	-0.002	0.010	0.016	0.012	0.009	-0.014
-0.114	0.195	-0.952	-0.139	0.293	-0.946	-0.051	-0.066	-0.028	-0.021	-0.013	0.026	0.016	0.024	0.007	-0.011
-0.099	0.199	-0.960	-0.138	0.293	-0.946	-0.012	-0.040	-0.037	-0.007	-0.009	0.018	0.031	0.020	0.001	-0.016
-0.091	0.203	-0.964	-0.137	0.292	-0.946	-0.008	-0.020	-0.023	0.000	-0.004	0.015	0.039	0.016	0.005	-0.012
-0.095	0.195	-0.952	-0.136	0.293	-0.946	0.028	-0.030	-0.023	-0.005	-0.012	0.026	0.035	0.024	0.007	-0.004
-0.080	0.184	-0.948	-0.135	0.293	-0.947	0.027	-0.047	-0.009	0.010	-0.024	0.031	0.051	0.035	0.011	-0.001
-0.064	0.187	-0.940	-0.135	0.294	-0.946	0.062	0.008	-0.012	0.025	-0.021	0.038	0.066	0.032	0.019	-0.001
-0.076	0.195	-0.948	-0.136	0.295	-0.946	0.072	0.059	-0.015	0.014	-0.015	0.030	0.054	0.024	0.011	-0.002
-0.080	0.191	-0.940	-0.137	0.296	-0.945	0.071	0.060	0.015	0.012	-0.020	0.037	0.051	0.028	0.019	0.004
-0.103	0.195	-0.948	-0.138	0.298	-0.945	0.098	0.040	-0.001	-0.011	-0.017	0.029	0.027	0.024	0.011	0.001
-0.045	0.203	-0.924	-0.139	0.300	-0.944	0.115	0.084	-0.011	0.048	-0.011	0.052	0.085	0.016	0.035	0.000
-0.083	0.203	-0.936	-0.139	0.301	-0.944	0.071	-0.013	0.004	0.009	-0.013	0.040	0.047	0.016	0.023	0.002
-0.080	0.211	-0.936	-0.141	0.302	-0.943	0.082	0.123	-0.010	0.015	-0.006	0.039	0.050	0.009	0.023	0.004
-0.076	0.226	-0.944	-0.141	0.304	-0.942	0.116	0.048	-0.001	0.020	0.007	0.030	0.054	0.007	0.015	-0.003
-0.095	0.226	-0.940	-0.142	0.306	-0.941	0.123	0.069	-0.002	0.002	0.005	0.033	0.035	0.007	0.019	-0.003
-0.099	0.207	-0.944	-0.144	0.308	-0.941	0.107	0.070	0.014	-0.001	-0.016	0.029	0.031	0.013	0.015	-0.002
-0.095	0.203	-0.948	-0.145	0.309	-0.940	0.094	0.075	0.008	0.004	-0.021	0.024	0.035	0.017	0.011	0.001
-0.083	0.207	-0.936	-0.149	0.311	-0.939	0.125	0.218	-0.017	0.020	-0.019	0.035	0.046	0.013	0.023	0.001
-0.068	0.214	-0.932	-0.150	0.314	-0.938	0.135	0.091	0.001	0.037	-0.014	0.038	0.061	0.006	0.026	0.004
-0.110	0.222	-0.956	-0.152	0.316	-0.937	0.121	0.069	0.024	-0.004	-0.008	0.013	0.019	0.002	0.003	0.003
-0.099	0.218	-0.956	-0.154	0.318	-0.936	0.137	0.124	0.019	0.010	-0.014	0.012	0.030	0.003	0.002	0.000
-0.110	0.218	-0.940	-0.156	0.320	-0.935	0.108	0.099	0.001	-0.000	-0.016	0.027	0.018	0.003	0.018	-0.008
-0.110	0.218	-0.940	-0.158	0.321	-0.934	0.102	0.128	-0.019	0.002	-0.018	0.026	0.018	0.003	0.018	-0.009
-0.130	0.211	-0.948	-0.161	0.322	-0.933	0.069	0.150	-0.006	-0.015	-0.027	0.017	0.001	0.012	0.010	-0.010
-0.130	0.245	-0.964	-0.162	0.323	-0.932	0.063	0.062	0.019	-0.013	0.007	0.001	0.002	0.023	0.006	-0.007
-0.114	0.242	-0.952	-0.162	0.323	-0.932	0.022	0.027	0.043	0.003	0.003	0.013	0.014	0.018	0.006	-0.007
-0.103	0.249	-0.940	-0.164	0.324	-0.932	0.035	0.110	0.004	0.016	0.011	0.024	0.025	0.026	0.018	-0.002
-0.126	0.245	-0.952	-0.165	0.323	-0.932	-0.007	0.017	0.019	-0.007	0.007	0.012	0.002	0.021	0.006	0.004
-0.107	0.257	-0.944	-0.166	0.323	-0.932	0.004	0.096	0.004	0.014	0.019	0.020	0.021	0.032	0.013	0.007
-0.095	0.245	-0.936	-0.169	0.323	-0.931	0.007	0.160	0.001	0.029	0.008	0.028	0.032	0.020	0.021	0.003
-0.099	0.238	-0.932	-0.172	0.323	-0.931	0.025	0.141	0.011	0.027	-0.000	0.031	0.028	0.012	0.025	0.008
-0.133	0.238	-0.948	-0.172	0.323	-0.930	0.023	0.040	0.006	-0.007	-0.000	0.015	0.006	0.011	0.009	0.006
-0.103	0.218	-0.936	-0.175	0.323	-0.930	0.013	0.151	-0.013	0.027	-0.020	0.026	0.024	0.009	0.020	0.001
-0.130	0.226	-0.948	-0.175	0.324	-0.930	0.027	0.044	0.009	0.000	-0.012	0.014	0.003	0.002	0.008	0.002
-0.133	0.214	-0.936	-0.177	0.323	-0.929	0.003	0.108	0.008	-0.001	-0.023	0.026	0.007	0.014	0.020	-0.000
-0.107	0.226	-0.940	-0.181	0.323	-0.929	0.013	0.196	-0.003	0.029	-0.012	0.021	0.020	0.003	0.015	-0.007
-0.153	0.218	-0.936	-0.183	0.322	-0.929	-0.031	0.121	0.017	-0.015	-0.019	0.025	0.026	0.012	0.019	-0.009
-0.153	0.214	-0.948	-0.185	0.321	-0.929	-0.049	0.089	0.019	-0.013	-0.021	0.013	0.027	0.016	0.007	-0.006
-0.160	0.203	-0.964	-0.188	0.320	-0.929	-0.068	0.171	0.008	-0.018	-0.031	-0.003	0.035	0.029	0.009	-0.016
-0.137	0.207	-0.952	-0.191	0.317	-0.929	-0.106	0.144	0.015	0.008	-0.025	0.009	0.012	0.026	0.002	-0.012
-0.183	0.199	-0.975	-0.193	0.315	-0.929	-0.117	0.109	0.011	-0.036	-0.030	-0.014	0.058	0.034	0.022	-0.013
-0.164	0.222	-0.991	-0.195	0.312	-0.930	-0.108	0.130	0.034	-0.014	-0.004	-0.029	0.039	0.012	0.038	-0.011
-0.187	0.207	-0.987	-0.197	0.310	-0.930	-0.075	0.067	0.070	-0.035	-0.018	-0.025	0.062	0.028	0.034	-0.005
-0.168	0.195	-0.979	-0.200	0.310	-0.929	0.037	0.140	0.085	-0.013	-0.030	-0.018	0.043	0.040	0.027	0.015
-0.133	0.211	-0.995	-0.207	0.310	-0.928	0.041	0.341	0.102	0.029	-0.014	-0.035	0.008	0.026	0.043	0.028
-0.110	0.207	-1.011	-0.214	0.312	-0.926	0.121	0.364	0.118	0.059	-0.019	-0.053	0.015	0.030	0.058	0.031
-0.133	0.222	-1.019	-0.219	0.314	-0.924	0.194	0.255	0.148	0.041	-0.007	-0.063	0.009	0.015	0.066	0.030
-0.191	0.218	-0.968	-0.223	0.318	-0.921	0.245	0.172	0.154	-0.012	-0.014	-0.014	0.067	0.020	0.015	0.020
-0.180	0.218	-0.909	-0.227	0.322	-0.919	0.290	0.150	0.163	0.003	-0.018	0.043	0.055	0.020	0.044	0.003
-0.187	0.265	-0.912	-0.230	0.326	-0.917	0.263	0.126	0.161	-0.002	0.024	0.037	0.063	0.025	0.040	-0.007
-0.195	0.272	-0.932	-0.233	0.330	-0.915	0.234	0.129	0.119	-0.006	0.028	0.015	0.071	0.032	0.020	-0.003
-0.180	0.280	-0.936	-0.236	0.332	-0.913	0.171	0.125	0.082	0.012	0.033	0.009	0.056	0.040	0.016	0.004
-0.176	0.280	-0.932	-0.239	0.334	-0.912	0.102	0.136	0.072	0.019	0.032	0.012	0.052	0.039	0.020	0.013
-0.180	0.292	-0.968	-0.240	0.335	-0.911	0.081	0.075	0.077	0.016	0.042	-0.024	0.056	0.050	0.016	0.022
-0.180	0.292	-0.991	-0.241	0.335	-0.911	0.072	0.031	0.076	0.017	0.042	-0.048	0.056	0.050	0.040	0.039
-0.176	0.288	-0.995	-0.240	0.336	-0.911	0.043	-0.085	0.074	0.020	0.038	-0.052	0.053	0.045	0.044	0.054
-0.122	0.303	-1.011	-0.238	0.335	-0.911	0.001	-0.076	0.044	0.072	0.054	-0.067	0.001	0.059	0.060	0.069
-0.122	0.296	-1.023	-0.236	0.334	-0.913	-0.068	-0.141	0.014	0.070	0.047	-0.078	0.001	0.051	0.073	0.084
-0.110	0.280	-1.023	-0.234	0.331	-0.914	-0.119	-0.065	-0.008	0.080	0.034	-0.076	0.013	0.034	0.074	0.092
-0.103	0.257	-1.023	-0.233	0.330	-0.915	-0.083	-0.030	-0.021	0.086	0.013	-0.075	0.021	0.010	0.074	0.091
-0.126	0.234	-1.019	-0.229	0.329	-0.916	-0.051	-0.163	-0.000	0.060	-0.009	-0.070	0.002	0.014	0.071	0.088
-0.114	0.218	-1.011	-0.226	0.328	-0.917	-0.004	-0.182	0.023	0.068	-0.024	-0.061	0.009	0.031	0.064	0.085
-0.118	0.207	-1.003	-0.223	0.328	-0.918	0.049	-0.149	0.040	0.061	-0.036	-0.053	0.005	0.044	0.056	0.082
-0.103	0.207	-0.991	-0.223	0.329	-0.918	0.060	-0.011	0.072	0.076	-0.037	-0.041	0.021	0.045	0.045	0.078
-0.095	0.207	-0.987	-0.224	0.329	-0.917	0.069	0.041	0.091	0.085	-0.037	-0.038	0.028	0.047	0.041	0.073
-0.126	0.218	-0.975	-0.224	0.330	-0.917	0.073	-0.009	0.099	0.054	-0.026	-0.026	0.003	0.037	0.029	0.063
-0.126	0.230	-0.968	-0.225	0.330	-0.917	0.029	0.010	0.089	0.055	-0.014	-0.018	0.003	0.026	0.022	0.057
-0.157	0.226	-0.964	-0.224	0.329	-0.917	0.017	-0.032	0.066	0.024	-0.018	-0.014	0.034	0.032	0.018	0.044
-0.118	0.245	-0.932	-0.226	0.329	-0.917	-0.006	0.076	0.036	0.064	0.002	0.018	0.005	0.014	0.013	0.034
-0.160	0.257	-0.956	-0.229	0.326	-0.917	-0.124	0.178	0.015	0.025	0.016	-0.006	0.038	0.003	0.010	0.020
-0.176	0.245	-0.956	-0.229	0.323	-0.918	-0.148	0.018	-0.003	0.009	0.007	-0.005	0.054	0.016	0.011	0.017
-0.191	0.253	-0.936	-0.227	0.319	-0.920	-0.218	-0.088	-0.006	-0.008	0.019	0.017	0.069	0.009	0.009	0.008
-0.172	0.261	-0.948	-0.228	0.316	-0.921	-0.198	0.088	-0.043	0.013	0.031	0.006	0.050	0.003	0.003	-0.001
-0.160	0.238	-0.924	-0.226	0.312	-0.923	-0.212	-0.135	-0.036	0.021	0.011	0.032	0.039	0.027	0.020	-0.000
-0.199	0.238	-0.952	-0.224	0.308	-0.925	-0.226	-0.073	-0.051	-0.019	0.015	0.006	0.078	0.028	0.008	0.004
-0.160	0.214	-0.944	-0.222	0.304	-0.927	-0.216	-0.052	-0.109	0.018	-0.004	0.015	0.039	0.052	0.000	0.002
-0.160	0.214	-0.944	-0.218	0.300	-0.929	-0.200	-0.149	-0.149	0.014	-0.001	0.017	0.039	0.053	0.000	-0.002
-0.172	0.253	-0.968	-0.215	0.296	-0.931	-0.269	-0.091	-0.178	-0.000	0.042	-0.004	0.051	0.015	0.025	0.002
-0.176	0.253	-0.964	-0.210	0.292	-0.933	-0.280	-0.190	-0.207	-0.009	0.047	0.002	0.055	0.016	0.021	-0.003
-0.160	0.242	-0.964	-0.206	0.286	-0.936	-0.335	-0.138	-0.226	0.002	0.041	0.005	0.040	0.028	0.022	-0.008
-0.168	0.172	-0.952	-0.202	0.280	-0.938	-0.361	-0.160	-0.195	-0.009	-0.023	0.020	0.047	0.099	0.010	-0.012
-0.164	0.141	-0.948	-0.199	0.275	-0.941	-0.279	-0.093	-0.160	-0.008	-0.048	0.026	0.044	0.132	0.007	-0.015
-0.164	0.129	-0.948	-0.197	0.271	-0.942	-0.219	-0.070	-0.119	-0.010	-0.056	0.027	0.044	0.145	0.007	-0.017
-0.168	0.164	-0.952	-0.195	0.268	-0.944	-0.182	-0.110	-0.111	-0.017	-0.018	0.025	0.048	0.111	0.012	-0.020
-0.149	0.195	-0.944	-0.192	0.265	-0.945	-0.166	-0.087	-0.147	-0.000	0.016	0.034	0.029	0.082	0.004	-0.018
-0.160	0.184	-0.940	-0.188	0.262	-0.946	-0.145	-0.171	-0.150	-0.016	0.006	0.039	0.040	0.095	0.001	-0.017
-0.137	0.191	-0.944	-0.185	0.261	-0.948	-0.103	-0.129	-0.152	0.004	0.016	0.037	0.017	0.089	0.005	-0.020
-0.145	0.164	-0.956	-0.182	0.258	-0.949	-0.138	-0.083	-0.122	-0.006	-0.009	0.026	0.025	0.117	0.017	-0.017
-0.168	0.160	-0.956	-0.179	0.257	-0.950	-0.063	-0.163	-0.085	-0.033	-0.012	0.027	0.048	0.122	0.018	-0.014
-0.114	0.180	-0.940	-0.177	0.257	-0.950	-0.048	-0.033	-0.107	0.020	0.008	0.043	0.006	0.104	0.002	-0.013
-0.133	0.149	-0.952	-0.177	0.256	-0.950	-0.020	-0.016	-0.093	-0.000	-0.022	0.032	0.013	0.137	0.014	-0.012
-0.130	0.153	-0.964	-0.175	0.256	-0.951	-0.012	-0.079	-0.077	0.002	-0.018	0.020	0.010	0.134	0.027	-0.003
-0.130	0.160	-0.964	-0.172	0.256	-0.951	-0.003	-0.091	-0.085	-0.001	-0.010	0.021	0.010	0.128	0.027	-0.003
-0.122	0.168	-0.979	-0.171	0.256	-0.951	-0.008	-0.034	-0.104	0.006	-0.002	0.005	0.002	0.121	0.043	0.001
-0.103	0.157	-0.940	-0.170	0.256	-0.951	0.026	-0.012	-0.110	0.024	-0.015	0.045	0.017	0.134	0.005	-0.002
-0.107	0.153	-0.960	-0.168	0.257	-0.952	0.017	-0.073	-0.105	0.018	-0.019	0.025	0.013	0.139	0.025	-0.000
-0.133	0.157	-0.956	-0.166	0.258	-0.952	0.030	-0.053	-0.112	-0.010	-0.016	0.029	0.014	0.136	0.021	-0.002
-0.110	0.157	-0.952	-0.165	0.258	-0.952	0.025	-0.047	-0.096	0.011	-0.016	0.034	0.009	0.138	0.018	-0.004
-0.114	0.164	-0.944	-0.164	0.259	-0.952	0.068	0.001	-0.091	0.007	-0.010	0.041	0.005	0.131	0.010	-0.006
-0.110	0.164	-0.960	-0.164	0.261	-0.951	0.072	0.005	-0.074	0.010	-0.011	0.025	0.009	0.132	0.027	-0.005
-0.118	0.164	-0.964	-0.164	0.263	-0.951	0.107	0.060	-0.096	0.003	-0.013	0.021	0.001	0.133	0.031	-0.007
-0.114	0.164	-0.936	-0.163	0.265	-0.951	0.101	-0.061	-0.069	0.005	-0.015	0.048	0.005	0.134	0.004	-0.009
-0.122	0.164	-0.948	-0.164	0.267	-0.950	0.138	0.116	-0.071	-0.001	-0.018	0.035	0.003	0.136	0.016	-0.013
-0.133	0.176	-0.960	-0.166	0.270	-0.948	0.152	0.101	-0.059	-0.011	-0.009	0.022	0.015	0.125	0.028	-0.018
-0.133	0.176	-0.960	-0.165	0.273	-0.948	0.180	-0.028	-0.062	-0.012	-0.012	0.022	0.015	0.127	0.029	-0.019
-0.145	0.164	-0.960	-0.162	0.277	-0.947	0.222	-0.117	-0.046	-0.026	-0.028	0.021	0.027	0.139	0.029	-0.012
-0.126	0.180	-0.964	-0.159	0.282	-0.946	0.234	-0.178	-0.031	-0.010	-0.016	0.016	0.007	0.125	0.033	-0.018
-0.083	0.180	-0.936	-0.162	0.287	-0.944	0.271	0.208	-0.072	0.036	-0.021	0.042	0.035	0.126	0.006	-0.017
-0.157	0.187	-0.952	-0.161	0.292	-0.943	0.279	-0.061	-0.029	-0.039	-0.019	0.025	0.038	0.120	0.022	-0.011
-0.126	0.187	-0.960	-0.160	0.298	-0.941	0.328	-0.044	-0.038	-0.009	-0.025	0.015	0.008	0.121	0.030	-0.013
-0.114	0.207	-0.964	-0.159	0.304	-0.939	0.323	-0.019	-0.033	0.002	-0.011	0.010	0.004	0.102	0.035	-0.013
-0.133	0.195	-0.956	-0.157	0.309	-0.938	0.281	-0.068	-0.010	-0.019	-0.028	0.016	0.015	0.115	0.027	-0.008
-0.087	0.222	-0.936	-0.160	0.315	-0.935	0.347	0.157	-0.038	0.030	-0.007	0.033	0.031	0.089	0.007	-0.007
-0.133	0.207	-0.952	-0.160	0.321	-0.934	0.326	-0.010	-0.023	-0.017	-0.028	0.016	0.015	0.105	0.024	-0.010
-0.122	0.238	-0.952	-0.159	0.327	-0.932	0.333	0.004	-0.027	-0.005	-0.004	0.014	0.004	0.075	0.024	-0.007
-0.126	0.230	-0.952	-0.158	0.333	-0.930	0.314	-0.038	-0.019	-0.010	-0.017	0.012	0.008	0.083	0.024	-0.011
-0.118	0.238	-0.940	-0.158	0.339	-0.928	0.343	-0.025	-0.019	-0.003	-0.015	0.022	0.000	0.077	0.012	-0.007
-0.107	0.249	-0.924	-0.157	0.344	-0.926	0.282	-0.001	-0.019	0.008	-0.009	0.036	0.012	0.066	0.003	-0.005
-0.103	0.257	-0.932	-0.157	0.349	-0.924	0.304	-0.012	-0.028	0.012	-0.006	0.026	0.015	0.059	0.004	-0.002
-0.107	0.272	-0.940	-0.158	0.355	-0.922	0.298	0.075	-0.058	0.009	0.004	0.016	0.011	0.045	0.012	0.001
-0.107	0.261	-0.928	-0.159	0.360	-0.919	0.282	0.104	-0.053	0.010	-0.013	0.026	0.011	0.057	0.001	-0.001
-0.110	0.272	-0.940	-0.159	0.365	-0.917	0.274	0.039	-0.039	0.006	-0.006	0.012	0.007	0.046	0.013	0.000
-0.126	0.269	-0.940	-0.158	0.370	-0.916	0.289	-0.045	-0.023	-0.010	-0.015	0.010	0.009	0.051	0.013	-0.001
-0.103	0.292	-0.932	-0.160	0.375	-0.913	0.287	0.093	-0.037	0.014	0.003	0.016	0.014	0.029	0.006	-0.002
-0.114	0.300	-0.932	-0.160	0.380	-0.911	0.265	0.021	-0.040	0.003	0.006	0.014	0.002	0.022	0.006	-0.008
-0.114	0.292	-0.920	-0.161	0.384	-0.909	0.240	0.091	-0.058	0.004	-0.006	0.023	0.001	0.030	0.006	-0.009
-0.145	0.288	-0.924	-0.160	0.389	-0.907	0.256	0.013	-0.060	-0.027	-0.015	0.018	0.030	0.034	0.001	-0.018
-0.126	0.296	-0.920	-0.160	0.393	-0.905	0.270	0.004	-0.060	-0.008	-0.012	0.020	0.011	0.027	0.005	-0.018
-0.149	0.300	-0.920	-0.159	0.398	-0.904	0.239	-0.028	-0.062	-0.033	-0.012	0.018	0.034	0.024	0.005	-0.018
-0.118	0.292	-0.920	-0.160	0.403	-0.901	0.287	0.118	-0.088	-0.000	-0.025	0.016	0.004	0.032	0.004	-0.013
-0.114	0.319	-0.912	-0.159	0.407	-0.899	0.257	-0.010	-0.072	0.002	-0.003	0.022	0.000	0.006	0.012	-0.011
-0.118	0.319	-0.924	-0.159	0.412	-0.897	0.239	-0.001	-0.052	-0.002	-0.007	0.008	0.005	0.007	0.000	-0.006
-0.118	0.319	-0.924	-0.158	0.416	-0.896	0.250	-0.008	-0.055	-0.003	-0.012	0.006	0.005	0.008	0.001	-0.006
-0.118	0.338	-0.912	-0.157	0.420	-0.894	0.248	-0.017	-0.050	-0.004	0.003	0.016	0.005	0.011	0.011	-0.004
-0.118	0.350	-0.916	-0.157	0.425	-0.892	0.253	-0.004	-0.059	-0.004	0.010	0.011	0.005	0.022	0.007	-0.008
-0.103	0.354	-0.909	-0.157	0.429	-0.889	0.251	0.076	-0.078	0.011	0.010	0.016	0.010	0.025	0.014	-0.008
-0.133	0.354	-0.909	-0.157	0.433	-0.887	0.218	0.022	-0.089	-0.020	0.006	0.015	0.021	0.024	0.014	-0.007
-0.110	0.357	-0.901	-0.156	0.437	-0.886	0.222	0.023	-0.103	0.003	0.005	0.021	0.002	0.027	0.022	-0.006
-0.118	0.361	-0.920	-0.155	0.441	-0.884	0.189	0.022	-0.095	-0.006	0.006	-0.001	0.006	0.030	0.001	-0.006
-0.110	0.357	-0.905	-0.155	0.444	-0.883	0.156	0.017	-0.090	0.001	-0.001	0.014	0.002	0.026	0.017	-0.002
-0.107	0.346	-0.924	-0.155	0.447	-0.881	0.168	0.072	-0.097	0.005	-0.015	-0.007	0.005	0.013	0.003	-0.005
-0.118	0.354	-0.912	-0.156	0.450	-0.879	0.173	0.086	-0.110	-0.006	-0.011	0.003	0.006	0.020	0.008	-0.010
-0.130	0.342	-0.909	-0.156	0.453	-0.878	0.183	0.068	-0.125	-0.017	-0.026	0.005	0.018	0.008	0.011	-0.014
-0.145	0.361	-0.920	-0.155	0.456	-0.876	0.154	0.023	-0.120	-0.033	-0.009	-0.008	0.034	0.026	0.001	-0.017
-0.141	0.361	-0.924	-0.154	0.458	-0.875	0.139	0.026	-0.118	-0.030	-0.012	-0.013	0.030	0.025	0.006	-0.016
-0.130	0.373	-0.936	-0.153	0.462	-0.874	0.176	0.007	-0.107	-0.020	-0.003	-0.026	0.019	0.036	0.018	-0.010
-0.118	0.385	-0.924	-0.153	0.464	-0.872	0.154	0.072	-0.102	-0.008	0.005	-0.016	0.007	0.047	0.007	-0.003
-0.107	0.385	-0.928	-0.154	0.468	-0.870	0.186	0.106	-0.099	0.004	0.002	-0.022	0.004	0.046	0.011	0.004
-0.114	0.404	-0.944	-0.156	0.471	-0.868	0.198	0.134	-0.091	-0.002	0.018	-0.039	0.004	0.064	0.027	0.007
-0.122	0.396	-0.944	-0.157	0.475	-0.866	0.219	0.140	-0.066	-0.008	0.006	-0.042	0.011	0.056	0.027	0.013
-0.126	0.400	-0.948	-0.158	0.478	-0.864	0.206	0.088	-0.032	-0.011	0.007	-0.048	0.015	0.059	0.032	0.014
-0.103	0.377	-0.944	-0.163	0.481	-0.861	0.205	0.279	-0.039	0.017	-0.020	-0.046	0.008	0.036	0.028	0.013
-0.122	0.377	-0.940	-0.164	0.485	-0.859	0.244	0.105	0.004	-0.001	-0.024	-0.045	0.012	0.035	0.024	0.016
-0.126	0.388	-0.920	-0.168	0.491	-0.855	0.325	0.251	-0.000	-0.001	-0.017	-0.029	0.016	0.046	0.005	0.008
-0.110	0.419	-0.893	-0.171	0.497	-0.851	0.388	0.146	-0.003	0.017	0.007	-0.006	0.000	0.076	0.022	0.001
-0.157	0.458	-0.873	-0.172	0.503	-0.847	0.357	0.063	-0.021	-0.028	0.040	0.010	0.046	0.114	0.042	0.001
-0.133	0.470	-0.865	-0.173	0.509	-0.843	0.367	0.119	-0.043	-0.004	0.045	0.014	0.023	0.125	0.049	0.003
-0.110	0.466	-0.861	-0.175	0.515	-0.839	0.340	0.141	-0.043	0.021	0.036	0.014	0.000	0.121	0.052	0.004
-0.110	0.458	-0.873	-0.177	0.520	-0.836	0.313	0.155	-0.015	0.023	0.023	-0.001	0.001	0.112	0.040	0.013
-0.118	0.466	-0.881	-0.178	0.525	-0.832	0.328	0.083	-0.001	0.017	0.025	-0.013	0.007	0.119	0.032	0.021
-0.126	0.477	-0.889	-0.179	0.530	-0.829	0.305	0.083	0.003	0.011	0.032	-0.024	0.014	0.129	0.023	0.027
-0.118	0.497	-0.897	-0.180	0.535	-0.825	0.324	0.048	0.010	0.019	0.046	-0.035	0.006	0.147	0.015	0.037
-0.099	0.516	-0.893	-0.181	0.540	-0.822	0.282	0.076	0.020	0.039	0.061	-0.034	0.013	0.165	0.018	0.052
-0.091	0.520	-0.936	-0.181	0.543	-0.820	0.237	-0.037	0.034	0.047	0.061	-0.080	0.021	0.168	0.025	0.063
-0.064	0.520	-0.932	-0.181	0.547	-0.817	0.231	0.062	0.002	0.074	0.057	-0.079	0.048	0.167	0.022	0.072
-0.087	0.508	-0.932	-0.181	0.550	-0.815	0.204	-0.011	-0.024	0.050	0.043	-0.081	0.025	0.154	0.022	0.076
-0.083	0.504	-0.932	-0.179	0.553	-0.814	0.170	-0.029	-0.052	0.053	0.036	-0.082	0.028	0.149	0.023	0.080
-0.099	0.508	-0.952	-0.176	0.554	-0.814	0.085	-0.169	-0.048	0.034	0.039	-0.102	0.013	0.151	0.043	0.077
-0.064	0.516	-0.940	-0.173	0.555	-0.814	0.054	-0.124	-0.070	0.065	0.046	-0.090	0.048	0.158	0.031	0.080
-0.064	0.497	-0.924	-0.168	0.556	-0.814	0.061	-0.223	-0.086	0.061	0.025	-0.074	0.048	0.137	0.016	0.079
-0.049	0.485	-0.905	-0.165	0.557	-0.814	0.016	-0.053	-0.104	0.074	0.013	-0.054	0.064	0.124	0.003	0.075
-0.060	0.481	-0.905	-0.161	0.557	-0.815	0.014	-0.148	-0.114	0.058	0.009	-0.053	0.052	0.119	0.003	0.064
-0.083	0.466	-0.897	-0.159	0.557	-0.815	-0.025	-0.069	-0.094	0.033	-0.006	-0.045	0.029	0.103	0.011	0.054
-0.083	0.466	-0.885	-0.156	0.557	-0.816	-0.000	-0.121	-0.095	0.029	-0.006	-0.032	0.029	0.101	0.022	0.040
-0.087	0.481	-0.877	-0.154	0.557	-0.816	-0.002	-0.046	-0.097	0.024	0.009	-0.024	0.024	0.116	0.030	0.028
-0.095	0.454	-0.865	-0.152	0.557	-0.817	0.002	-0.008	-0.098	0.014	-0.018	-0.012	0.016	0.087	0.042	0.023
-0.103	0.473	-0.877	-0.150	0.556	-0.817	-0.015	-0.056	-0.084	0.005	0.001	-0.023	0.008	0.105	0.030	0.012
-0.091	0.473	-0.861	-0.151	0.557	-0.817	0.005	0.089	-0.079	0.017	0.001	-0.008	0.020	0.103	0.045	0.004
-0.130	0.462	-0.873	-0.147	0.557	-0.818	0.008	-0.165	-0.044	-0.025	-0.010	-0.019	0.019	0.091	0.033	0.002
-0.118	0.473	-0.865	-0.145	0.556	-0.818	-0.006	-0.101	-0.043	-0.016	0.002	-0.011	0.008	0.101	0.040	0.000
-0.095	0.481	-0.853	-0.146	0.557	-0.818	0.053	0.056	-0.039	0.008	0.008	0.001	0.015	0.107	0.052	-0.010
-0.095	0.481	-0.849	-0.144	0.558	-0.817	0.054	-0.064	-0.046	0.006	0.008	0.004	0.014	0.105	0.056	-0.013
-0.137	0.481	-0.853	-0.142	0.559	-0.817	0.086	-0.077	-0.063	-0.038	0.006	-0.000	0.028	0.103	0.051	-0.019
-0.130	0.508	-0.849	-0.139	0.560	-0.817	0.027	-0.089	-0.087	-0.033	0.033	0.004	0.021	0.129	0.055	-0.019
-0.141	0.539	-0.869	-0.135	0.559	-0.818	-0.039	-0.231	-0.092	-0.049	0.064	-0.015	0.033	0.158	0.035	-0.020
-0.087	0.531	-0.869	-0.131	0.558	-0.819	-0.096	-0.141	-0.094	0.001	0.058	-0.013	0.021	0.149	0.034	-0.009
-0.087	0.531	-0.869	-0.127	0.556	-0.821	-0.129	-0.147	-0.111	-0.002	0.060	-0.012	0.021	0.148	0.034	-0.003
-0.060	0.470	-0.849	-0.127	0.554	-0.823	-0.100	0.034	-0.106	0.024	-0.001	0.009	0.048	0.084	0.053	-0.004
-0.091	0.470	-0.877	-0.127	0.552	-0.824	-0.122	0.047	-0.057	-0.007	0.002	-0.017	0.017	0.082	0.025	-0.004
-0.133	0.470	-0.869	-0.122	0.550	-0.826	-0.126	-0.267	0.004	-0.054	0.004	-0.007	0.026	0.081	0.033	-0.003
-0.068	0.497	-0.865	-0.120	0.548	-0.828	-0.139	-0.130	-0.005	0.009	0.034	-0.001	0.040	0.106	0.036	-0.008
-0.064	0.500	-0.845	-0.118	0.545	-0.830	-0.144	-0.087	-0.055	0.011	0.040	0.021	0.044	0.108	0.055	-0.012
-0.072	0.481	-0.849	-0.115	0.543	-0.832	-0.165	-0.112	-0.070	0.001	0.023	0.019	0.036	0.087	0.051	-0.001
-0.083	0.466	-0.845	-0.111	0.540	-0.835	-0.176	-0.169	-0.068	-0.014	0.011	0.025	0.025	0.070	0.054	-0.006
-0.049	0.458	-0.845	-0.112	0.537	-0.836	-0.180	0.085	-0.072	0.021	0.006	0.027	0.060	0.060	0.053	-0.005
-0.080	0.450	-0.853	-0.110	0.534	-0.839	-0.162	-0.099	-0.046	-0.012	0.001	0.021	0.029	0.050	0.045	-0.007
-0.053	0.462	-0.857	-0.110	0.531	-0.840	-0.146	0.085	-0.048	0.016	0.015	0.019	0.056	0.060	0.041	-0.008
-0.080	0.458	-0.865	-0.109	0.529	-0.842	-0.134	-0.067	-0.022	-0.013	0.014	0.012	0.029	0.054	0.032	-0.010
-0.091	0.431	-0.877	-0.107	0.526	-0.844	-0.159	-0.091	0.008	-0.026	-0.010	0.002	0.018	0.026	0.020	-0.010
-0.060	0.435	-0.873	-0.106	0.523	-0.845	-0.134	-0.076	-0.003	0.004	-0.004	0.008	0.049	0.028	0.023	-0.012
-0.083	0.442	-0.881	-0.105	0.521	-0.847	-0.141	-0.020	-0.014	-0.020	0.006	0.002	0.026	0.034	0.015	-0.014
-0.060	0.446	-0.873	-0.105	0.518	-0.849	-0.176	-0.022	-0.008	0.003	0.013	0.011	0.049	0.037	0.022	-0.014
-0.095	0.442	-0.893	-0.105	0.514	-0.851	-0.194	0.023	-0.006	-0.031	0.013	-0.006	0.014	0.031	0.002	-0.017
-0.080	0.450	-0.865	-0.102	0.511	-0.854	-0.207	-0.161	0.007	-0.019	0.025	0.024	0.030	0.038	0.029	-0.012
-0.068	0.442	-0.873	-0.102	0.507	-0.856	-0.207	-0.011	-0.017	-0.007	0.020	0.018	0.041	0.029	0.021	-0.015
-0.045	0.435	-0.869	-0.102	0.503	-0.858	-0.233	0.019	-0.028	0.016	0.017	0.025	0.064	0.019	0.024	-0.012
-0.064	0.423	-0.865	-0.102	0.498	-0.861	-0.247	0.013	-0.022	-0.004	0.010	0.031	0.045	0.006	0.028	-0.008
-0.068	0.404	-0.877	-0.100	0.494	-0.864	-0.246	-0.065	-0.019	-0.009	-0.005	0.022	0.042	0.014	0.016	-0.013
-0.053	0.415	-0.881	-0.100	0.490	-0.866	-0.211	-0.030	-0.023	0.006	0.010	0.020	0.057	0.004	0.011	-0.016
-0.091	0.408	-0.881	-0.099	0.487	-0.868	-0.204	0.005	-0.021	-0.033	0.006	0.022	0.018	0.013	0.011	-0.020
-0.060	0.392	-0.873	-0.100	0.484	-0.870	-0.157	0.062	-0.046	-0.002	-0.006	0.032	0.049	0.029	0.018	-0.023
-0.087	0.400	-0.889	-0.098	0.481	-0.871	-0.170	-0.082	-0.041	-0.030	0.004	0.018	0.022	0.023	0.002	-0.027
-0.080	0.385	-0.877	-0.097	0.478	-0.873	-0.163	-0.024	-0.051	-0.024	-0.008	0.031	0.030	0.039	0.014	-0.023
-0.064	0.385	-0.881	-0.097	0.475	-0.875	-0.148	0.011	-0.054	-0.009	-0.005	0.029	0.045	0.040	0.009	-0.031
-0.064	0.385	-0.881	-0.097	0.473	-0.876	-0.122	0.043	-0.051	-0.008	-0.003	0.030	0.045	0.041	0.009	-0.027
-0.118	0.396	-0.924	-0.095	0.470	-0.878	-0.147	-0.070	-0.027	-0.064	0.011	-0.012	0.009	0.031	0.035	-0.026
-0.072	0.392	-0.920	-0.095	0.468	-0.878	-0.081	-0.015	-0.042	-0.018	0.009	-0.007	0.037	0.035	0.031	-0.027
-0.083	0.400	-0.916	-0.093	0.469	-0.878	0.030	-0.019	-0.093	-0.031	0.016	-0.003	0.025	0.028	0.027	-0.029
-0.083	0.408	-0.932	-0.093	0.470	-0.878	0.057	0.015	-0.114	-0.032	0.023	-0.019	0.025	0.021	0.043	-0.019
-0.087	0.396	-0.944	-0.091	0.471	-0.877	0.086	-0.077	-0.076	-0.038	0.010	-0.032	0.021	0.034	0.055	-0.014
-0.057	0.381	-0.916	-0.088	0.473	-0.877	0.096	-0.139	-0.035	-0.010	-0.007	-0.005	0.052	0.050	0.028	-0.007
-0.026	0.392	-0.897	-0.086	0.475	-0.876	0.124	-0.106	-0.016	0.019	0.003	0.014	0.083	0.039	0.008	0.002
-0.030	0.365	-0.893	-0.085	0.476	-0.875	0.094	-0.044	0.026	0.014	-0.025	0.017	0.079	0.067	0.005	0.009
-0.010	0.381	-0.881	-0.086	0.478	-0.874	0.150	0.084	0.037	0.035	-0.012	0.028	0.098	0.052	0.007	0.012
-0.033	0.381	-0.893	-0.088	0.480	-0.873	0.087	0.091	0.064	0.014	-0.013	0.015	0.075	0.052	0.005	0.012
-0.033	0.357	-0.897	-0.090	0.481	-0.872	0.103	0.067	0.067	0.016	-0.038	0.011	0.075	0.076	0.009	0.012
-0.037	0.373	-0.889	-0.093	0.481	-0.871	0.057	0.150	0.077	0.015	-0.023	0.018	0.071	0.061	0.001	0.006
-0.037	0.365	-0.877	-0.097	0.482	-0.871	0.050	0.150	0.078	0.018	-0.031	0.029	0.071	0.069	0.010	0.006
-0.053	0.388	-0.869	-0.100	0.482	-0.871	0.021	0.147	0.086	0.006	-0.008	0.037	0.055	0.046	0.018	0.005
-0.041	0.388	-0.873	-0.103	0.482	-0.870	0.015	0.132	0.094	0.021	-0.008	0.033	0.066	0.046	0.014	0.002
-0.045	0.385	-0.865	-0.107	0.482	-0.870	0.041	0.192	0.080	0.021	-0.012	0.040	0.062	0.050	0.022	-0.003
-0.064	0.381	-0.873	-0.111	0.482	-0.869	-0.001	0.199	0.087	0.006	-0.015	0.032	0.043	0.055	0.014	-0.006
-0.083	0.377	-0.873	-0.115	0.482	-0.869	0.017	0.180	0.084	-0.009	-0.019	0.031	0.024	0.059	0.014	-0.010
-0.091	0.369	-0.881	-0.119	0.481	-0.869	-0.003	0.169	0.089	-0.013	-0.026	0.023	0.016	0.067	0.006	-0.014
-0.091	0.369	-0.889	-0.122	0.481	-0.868	0.044	0.166	0.079	-0.010	-0.027	0.015	0.016	0.067	0.002	-0.018
-0.087	0.385	-0.873	-0.127	0.482	-0.867	0.059	0.233	0.046	-0.001	-0.012	0.029	0.020	0.052	0.014	-0.019
-0.110	0.361	-0.877	-0.131	0.483	-0.866	0.077	0.193	0.077	-0.021	-0.036	0.024	0.004	0.075	0.010	-0.022
-0.114	0.365	-0.889	-0.133	0.484	-0.865	0.088	0.059	0.110	-0.022	-0.033	0.012	0.008	0.071	0.002	-0.016
-0.130	0.365	-0.889	-0.137	0.485	-0.864	0.113	0.179	0.084	-0.034	-0.035	0.010	0.023	0.072	0.002	-0.021
-0.072	0.385	-0.877	-0.139	0.486	-0.863	0.098	0.110	0.091	0.026	-0.017	0.021	0.034	0.052	0.009	-0.019
-0.133	0.373	-0.873	-0.142	0.488	-0.861	0.111	0.130	0.094	-0.032	-0.030	0.024	0.027	0.064	0.013	-0.018
-0.118	0.381	-0.881	-0.146	0.489	-0.860	0.115	0.154	0.090	-0.013	-0.023	0.015	0.012	0.057	0.005	-0.015
-0.118	0.357	-0.877	-0.149	0.490	-0.859	0.075	0.131	0.110	-0.010	-0.047	0.018	0.012	0.080	0.009	-0.021
-0.130	0.385	-0.881	-0.151	0.491	-0.858	0.106	0.058	0.099	-0.020	-0.021	0.013	0.024	0.053	0.005	-0.016
-0.114	0.377	-0.861	-0.154	0.491	-0.857	0.036	0.148	0.090	-0.001	-0.029	0.032	0.009	0.061	0.025	-0.014
-0.122	0.388	-0.873	-0.157	0.492	-0.856	0.071	0.110	0.096	-0.006	-0.018	0.020	0.017	0.050	0.013	-0.017
-0.122	0.388	-0.877	-0.160	0.492	-0.856	0.037	0.168	0.075	-0.003	-0.018	0.015	0.017	0.050	0.009	-0.017
-0.157	0.385	-0.893	-0.162	0.493	-0.855	0.085	0.079	0.062	-0.036	-0.023	-0.002	0.051	0.054	0.007	-0.023
-0.149	0.385	-0.889	-0.166	0.494	-0.853	0.094	0.202	0.057	-0.024	-0.024	0.001	0.044	0.054	0.004	-0.025
-0.168	0.381	-0.881	-0.168	0.495	-0.852	0.111	0.057	0.065	-0.042	-0.030	0.008	0.063	0.058	0.004	-0.029
-0.153	0.381	-0.881	-0.171	0.497	-0.851	0.134	0.148	0.067	-0.023	-0.031	0.006	0.048	0.058	0.004	-0.028
-0.164	0.373	-0.889	-0.173	0.499	-0.849	0.145	0.082	0.057	-0.033	-0.041	-0.003	0.059	0.066	0.004	-0.031
-0.160	0.396	-0.885	-0.176	0.501	-0.847	0.154	0.169	0.040	-0.025	-0.020	-0.001	0.055	0.043	0.001	-0.033
-0.187	0.408	-0.901	-0.178	0.504	-0.845	0.189	0.039	0.048	-0.051	-0.011	-0.019	0.082	0.032	0.016	-0.038
-0.199	0.423	-0.905	-0.177	0.507	-0.844	0.175	-0.053	0.052	-0.063	0.002	-0.024	0.094	0.016	0.020	-0.035
-0.199	0.431	-0.909	-0.176	0.509	-0.842	0.185	-0.097	0.047	-0.064	0.007	-0.030	0.094	0.008	0.024	-0.033
-0.157	0.439	-0.905	-0.176	0.512	-0.841	0.185	-0.005	0.031	-0.022	0.012	-0.027	0.052	0.000	0.020	-0.025
-0.164	0.442	-0.912	-0.177	0.514	-0.839	0.155	-0.006	0.049	-0.029	0.013	-0.037	0.060	0.004	0.028	-0.015
-0.153	0.470	-0.924	-0.177	0.517	-0.838	0.166	0.020	0.028	-0.017	0.038	-0.050	0.049	0.031	0.040	-0.010
-0.160	0.462	-0.928	-0.178	0.518	-0.836	0.113	0.048	0.036	-0.023	0.029	-0.055	0.057	0.024	0.043	-0.011
-0.176	0.450	-0.909	-0.179	0.519	-0.836	0.091	0.043	0.036	-0.038	0.016	-0.036	0.072	0.012	0.024	-0.006
-0.172	0.466	-0.916	-0.180	0.520	-0.835	0.052	-0.009	0.041	-0.033	0.031	-0.044	0.068	0.028	0.031	0.005
-0.149	0.470	-0.924	-0.180	0.520	-0.835	0.043	0.041	0.020	-0.010	0.034	-0.053	0.045	0.033	0.039	0.019
-0.099	0.454	-0.928	-0.183	0.521	-0.833	0.069	0.202	-0.010	0.043	0.018	-0.058	0.005	0.018	0.043	0.034
-0.091	0.446	-0.909	-0.187	0.522	-0.832	0.073	0.238	-0.014	0.055	0.009	-0.040	0.013	0.011	0.024	0.039
-0.099	0.450	-0.889	-0.190	0.524	-0.830	0.112	0.172	0.023	0.050	0.011	-0.022	0.005	0.015	0.004	0.027
-0.145	0.470	-0.877	-0.194	0.528	-0.827	0.258	0.275	0.011	0.008	0.026	-0.013	0.041	0.035	0.007	0.006
-0.210	0.504	-0.861	-0.195	0.533	-0.823	0.345	0.026	0.037	-0.056	0.056	-0.001	0.106	0.070	0.023	-0.002
-0.210	0.504	-0.861	-0.196	0.540	-0.819	0.395	0.023	0.044	-0.055	0.050	-0.006	0.106	0.071	0.023	-0.008
-0.137	0.493	-0.873	-0.198	0.546	-0.814	0.406	0.120	0.026	0.020	0.032	-0.022	0.033	0.060	0.011	-0.012
-0.153	0.493	-0.889	-0.201	0.551	-0.810	0.364	0.134	0.055	0.007	0.026	-0.042	0.048	0.060	0.005	0.003
-0.180	0.481	-0.877	-0.202	0.557	-0.806	0.366	0.026	0.095	-0.019	0.009	-0.035	0.075	0.049	0.007	0.020
-0.153	0.485	-0.881	-0.203	0.562	-0.802	0.384	-0.002	0.112	0.009	0.008	-0.043	0.048	0.053	0.003	0.029
-0.141	0.508	-0.881	-0.203	0.567	-0.798	0.340	-0.078	0.100	0.021	0.026	-0.046	0.037	0.076	0.003	0.040
-0.110	0.512	-0.905	-0.202	0.571	-0.796	0.285	-0.055	0.066	0.051	0.026	-0.072	0.006	0.081	0.020	0.059
-0.107	0.524	-0.916	-0.201	0.574	-0.794	0.201	-0.073	0.034	0.054	0.035	-0.086	0.002	0.092	0.032	0.069
-0.095	0.520	-0.920	-0.200	0.575	-0.793	0.118	-0.074	0.028	0.064	0.029	-0.091	0.009	0.089	0.036	0.080
-0.107	0.512	-0.912	-0.198	0.575	-0.794	0.020	-0.178	0.059	0.050	0.022	-0.082	0.003	0.082	0.028	0.080
-0.083	0.520	-0.889	-0.196	0.575	-0.794	0.026	-0.085	0.032	0.072	0.029	-0.058	0.020	0.090	0.004	0.079
-0.095	0.508	-0.889	-0.193	0.575	-0.795	-0.012	-0.171	0.019	0.058	0.018	-0.057	0.008	0.078	0.003	0.075
-0.087	0.500	-0.885	-0.191	0.574	-0.796	-0.011	-0.115	-0.015	0.063	0.011	-0.052	0.016	0.071	0.001	0.074
-0.091	0.493	-0.889	-0.188	0.573	-0.797	-0.038	-0.157	0.002	0.056	0.004	-0.055	0.012	0.063	0.003	0.069
-0.091	0.470	-0.885	-0.187	0.573	-0.798	-0.018	-0.072	0.005	0.055	-0.018	-0.050	0.012	0.040	0.001	0.065
-0.095	0.473	-0.873	-0.185	0.573	-0.798	0.016	-0.094	0.019	0.050	-0.015	-0.038	0.008	0.044	0.013	0.059
-0.099	0.470	-0.861	-0.185	0.573	-0.798	0.055	-0.016	0.028	0.046	-0.019	-0.027	0.004	0.040	0.025	0.051
-0.107	0.497	-0.873	-0.185	0.573	-0.798	0.035	-0.008	0.042	0.038	0.008	-0.039	0.003	0.068	0.013	0.042
-0.130	0.500	-0.877	-0.185	0.574	-0.798	0.060	-0.031	0.045	0.015	0.011	-0.043	0.026	0.072	0.009	0.034
-0.133	0.508	-0.869	-0.185	0.575	-0.797	0.077	-0.011	0.030	0.011	0.018	-0.036	0.030	0.079	0.017	0.030
-0.130	0.524	-0.857	-0.185	0.576	-0.796	0.092	-0.011	0.031	0.015	0.032	-0.025	0.026	0.095	0.029	0.024
-0.126	0.524	-0.865	-0.186	0.577	-0.795	0.073	0.021	0.012	0.019	0.032	-0.033	0.022	0.095	0.022	0.017
-0.130	0.527	-0.845	-0.183	0.578	-0.795	0.066	-0.154	0.014	0.013	0.035	-0.014	0.026	0.099	0.042	0.011
-0.157	0.504	-0.845	-0.185	0.578	-0.795	0.041	0.103	-0.012	-0.013	0.011	-0.015	0.053	0.076	0.042	-0.002
-0.141	0.504	-0.806	-0.183	0.578	-0.795	-0.015	-0.098	-0.022	0.001	0.011	0.026	0.038	0.076	0.082	-0.009
-0.183	0.516	-0.826	-0.182	0.577	-0.796	-0.039	-0.018	-0.066	-0.043	0.023	0.006	0.080	0.088	0.063	-0.015
-0.145	0.547	-0.834	-0.178	0.575	-0.798	-0.136	-0.144	-0.061	-0.007	0.056	0.001	0.042	0.119	0.056	-0.016
-0.160	0.547	-0.877	-0.175	0.572	-0.801	-0.222	-0.151	-0.051	-0.026	0.060	-0.039	0.057	0.119	0.013	-0.011
-0.160	0.547	-0.877	-0.174	0.567	-0.805	-0.293	-0.032	-0.107	-0.027	0.064	-0.036	0.057	0.119	0.013	-0.001
-0.110	0.500	-0.845	-0.171	0.562	-0.809	-0.331	-0.071	-0.151	0.020	0.023	-0.000	0.007	0.073	0.045	0.002
-0.114	0.477	-0.845	-0.167	0.557	-0.814	-0.379	-0.112	-0.139	0.012	0.006	0.004	0.011	0.050	0.045	-0.004
-0.118	0.466	-0.857	-0.165	0.551	-0.818	-0.353	-0.026	-0.164	0.006	-0.000	-0.003	0.015	0.038	0.033	-0.010
-0.164	0.446	-0.849	-0.162	0.545	-0.823	-0.396	-0.060	-0.144	-0.043	-0.013	0.009	0.062	0.018	0.041	-0.017
-0.164	0.446	-0.865	-0.158	0.539	-0.827	-0.343	-0.148	-0.142	-0.047	-0.008	-0.002	0.061	0.018	0.025	-0.024
-0.130	0.454	-0.853	-0.156	0.534	-0.831	-0.369	-0.050	-0.151	-0.015	0.006	0.014	0.027	0.026	0.037	-0.029
-0.126	0.450	-0.845	-0.153	0.528	-0.836	-0.352	-0.117	-0.108	-0.014	0.007	0.026	0.023	0.022	0.045	-0.021
-0.126	0.481	-0.853	-0.150	0.522	-0.839	-0.343	-0.074	-0.112	-0.016	0.044	0.022	0.023	0.053	0.037	-0.020
-0.103	0.458	-0.861	-0.149	0.518	-0.842	-0.278	0.038	-0.132	0.006	0.025	0.017	0.000	0.029	0.029	-0.027
-0.149	0.466	-0.881	-0.147	0.514	-0.845	-0.226	-0.070	-0.121	-0.043	0.036	0.000	0.046	0.037	0.009	-0.028
-0.153	0.439	-0.861	-0.144	0.511	-0.847	-0.192	-0.085	-0.100	-0.049	0.013	0.022	0.049	0.009	0.029	-0.028
-0.126	0.427	-0.877	-0.143	0.510	-0.848	-0.091	-0.012	-0.101	-0.023	0.002	0.007	0.022	0.003	0.013	-0.032
-0.122	0.435	-0.881	-0.141	0.508	-0.850	-0.098	-0.088	-0.083	-0.022	0.012	0.005	0.018	0.004	0.009	-0.024
-0.118	0.415	-0.877	-0.137	0.507	-0.851	-0.083	-0.139	-0.083	-0.021	-0.006	0.010	0.014	0.016	0.013	-0.016
-0.091	0.431	-0.885	-0.135	0.505	-0.853	-0.104	-0.096	-0.070	0.003	0.011	0.004	0.012	0.001	0.005	-0.008
-0.099	0.404	-0.865	-0.134	0.503	-0.854	-0.103	0.000	-0.078	-0.005	-0.014	0.024	0.005	0.028	0.025	-0.005
-0.076	0.431	-0.885	-0.133	0.501	-0.855	-0.096	0.013	-0.074	0.017	0.014	0.006	0.028	0.001	0.005	-0.001
-0.095	0.412	-0.881	-0.133	0.499	-0.856	-0.139	0.006	-0.063	-0.003	-0.002	0.011	0.009	0.021	0.009	-0.002
-0.095	0.423	-0.893	-0.132	0.497	-0.858	-0.135	0.031	-0.081	-0.003	0.011	0.001	0.009	0.009	0.003	-0.003
-0.095	0.431	-0.905	-0.132	0.493	-0.860	-0.194	0.004	-0.063	-0.004	0.023	-0.009	0.009	0.002	0.016	-0.006
-0.107	0.404	-0.881	-0.130	0.491	-0.861	-0.143	-0.022	-0.090	-0.016	-0.002	0.016	0.003	0.029	0.008	-0.010
-0.087	0.415	-0.885	-0.130	0.488	-0.863	-0.158	0.059	-0.086	0.003	0.012	0.014	0.016	0.018	0.004	-0.013
-0.110	0.388	-0.893	-0.129	0.486	-0.865	-0.140	-0.043	-0.074	-0.022	-0.012	0.008	0.007	0.045	0.005	-0.017
-0.107	0.408	-0.893	-0.130	0.483	-0.866	-0.144	0.108	-0.086	-0.017	0.010	0.009	0.003	0.026	0.005	-0.013
-0.103	0.400	-0.885	-0.128	0.481	-0.867	-0.144	-0.039	-0.079	-0.015	0.004	0.018	0.001	0.034	0.003	-0.017
-0.087	0.396	-0.901	-0.127	0.479	-0.869	-0.103	-0.025	-0.072	-0.000	0.002	0.004	0.017	0.038	0.013	-0.018
-0.110	0.385	-0.897	-0.127	0.477	-0.870	-0.092	0.018	-0.077	-0.024	-0.008	0.009	0.006	0.049	0.009	-0.018
-0.110	0.385	-0.897	-0.125	0.476	-0.870	-0.050	-0.066	-0.052	-0.026	-0.007	0.010	0.006	0.049	0.009	-0.014
-0.103	0.365	-0.901	-0.125	0.476	-0.871	-0.039	0.058	-0.050	-0.017	-0.025	0.006	0.002	0.069	0.013	-0.021
-0.076	0.381	-0.877	-0.126	0.476	-0.871	0.016	0.044	-0.066	0.010	-0.010	0.030	0.030	0.053	0.011	-0.017
-0.118	0.373	-0.905	-0.124	0.476	-0.871	-0.001	-0.071	-0.035	-0.034	-0.017	0.002	0.012	0.061	0.017	-0.014
-0.091	0.388	-0.901	-0.123	0.476	-0.871	0.036	-0.014	-0.050	-0.008	-0.002	0.006	0.015	0.046	0.013	-0.011
-0.091	0.369	-0.901	-0.123	0.476	-0.871	0.004	0.003	-0.049	-0.008	-0.022	0.006	0.015	0.065	0.013	-0.016
-0.080	0.377	-0.889	-0.123	0.477	-0.870	0.084	0.087	-0.069	0.004	-0.015	0.017	0.027	0.057	0.001	-0.012
-0.114	0.365	-0.912	-0.121	0.478	-0.870	0.043	-0.095	-0.031	-0.032	-0.027	-0.007	0.008	0.069	0.024	-0.013
-0.095	0.373	-0.905	-0.122	0.479	-0.869	0.102	0.050	-0.042	-0.013	-0.021	0.000	0.011	0.061	0.016	-0.016
-0.095	0.388	-0.889	-0.122	0.481	-0.868	0.091	0.026	-0.015	-0.012	-0.007	0.015	0.011	0.046	0.000	-0.017
-0.107	0.392	-0.905	-0.122	0.483	-0.867	0.131	-0.003	-0.010	-0.024	-0.006	-0.002	0.000	0.042	0.016	-0.013
-0.091	0.400	-0.905	-0.122	0.485	-0.866	0.120	0.008	-0.020	-0.009	-0.000	-0.003	0.015	0.034	0.016	-0.013
-0.095	0.396	-0.909	-0.122	0.487	-0.865	0.115	0.038	-0.019	-0.012	-0.006	-0.008	0.011	0.037	0.020	-0.013
-0.087	0.404	-0.889	-0.121	0.488	-0.864	0.103	-0.054	-0.023	-0.006	0.000	0.011	0.019	0.030	0.000	-0.010
-0.099	0.392	-0.885	-0.121	0.490	-0.863	0.114	0.027	-0.025	-0.017	-0.013	0.014	0.007	0.041	0.004	-0.008
-0.083	0.404	-0.889	-0.122	0.491	-0.862	0.091	0.064	-0.025	-0.001	-0.003	0.009	0.023	0.029	0.000	-0.007
-0.080	0.400	-0.893	-0.123	0.493	-0.861	0.097	0.058	-0.015	0.003	-0.008	0.004	0.026	0.033	0.004	-0.010
-0.091	0.396	-0.905	-0.122	0.494	-0.861	0.113	0.011	-0.012	-0.008	-0.014	-0.008	0.015	0.036	0.015	-0.007
-0.110	0.408	-0.901	-0.122	0.496	-0.860	0.092	-0.015	-0.003	-0.028	-0.004	-0.005	0.005	0.024	0.011	-0.010
-0.083	0.400	-0.885	-0.122	0.497	-0.859	0.109	-0.005	-0.012	-0.001	-0.013	0.010	0.022	0.032	0.005	-0.011
-0.107	0.412	-0.901	-0.122	0.499	-0.858	0.101	0.019	-0.004	-0.024	-0.003	-0.007	0.001	0.020	0.011	-0.013
-0.087	0.412	-0.905	-0.122	0.499	-0.858	0.034	0.023	-0.017	-0.005	-0.003	-0.011	0.018	0.019	0.015	-0.012
-0.099	0.419	-0.893	-0.123	0.500	-0.857	0.047	0.061	-0.025	-0.015	0.004	0.001	0.006	0.011	0.003	-0.018
-0.107	0.427	-0.889	-0.123	0.500	-0.857	0.012	-0.003	-0.025	-0.024	0.012	0.004	0.002	0.003	0.002	-0.019
-0.114	0.408	-0.885	-0.124	0.500	-0.857	0.021	0.096	-0.033	-0.030	-0.008	0.008	0.010	0.022	0.006	-0.025
-0.118	0.408	-0.905	-0.123	0.500	-0.857	0.020	-0.033	-0.036	-0.035	-0.008	-0.012	0.014	0.022	0.014	-0.025
-0.118	0.408	-0.905	-0.123	0.500	-0.857	0.000	-0.001	-0.036	-0.035	-0.008	-0.011	0.014	0.022	0.014	-0.025
-0.107	0.423	-0.912	-0.123	0.500	-0.857	-0.015	0.013	-0.025	-0.024	0.008	-0.019	0.003	0.006	0.021	-0.021
-0.110	0.415	-0.901	-0.121	0.499	-0.858	-0.021	-0.063	-0.019	-0.029	0.001	-0.007	0.007	0.013	0.009	-0.018
-0.091	0.423	-0.897	-0.121	0.499	-0.858	0.020	0.010	-0.030	-0.010	0.009	-0.003	0.012	0.005	0.005	-0.011
-0.095	0.404	-0.893	-0.120	0.500	-0.858	0.018	-0.023	-0.011	-0.014	-0.011	0.001	0.007	0.024	0.001	-0.009
-0.076	0.412	-0.901	-0.120	0.500	-0.858	0.032	-0.004	-0.012	0.005	-0.003	-0.007	0.026	0.016	0.009	-0.003
-0.087	0.423	-0.901	-0.119	0.500	-0.858	0.015	-0.059	-0.016	-0.008	0.008	-0.007	0.014	0.004	0.009	-0.003
-0.072	0.423	-0.893	-0.118	0.500	-0.858	-0.011	0.000	-0.029	0.007	0.008	0.001	0.029	0.003	0.001	-0.004
-0.091	0.415	-0.893	-0.118	0.499	-0.858	-0.003	0.008	-0.032	-0.012	0.001	0.002	0.010	0.010	0.001	-0.008
-0.095	0.400	-0.897	-0.117	0.499	-0.859	-0.024	-0.032	-0.021	-0.017	-0.014	-0.002	0.006	0.025	0.005	-0.008
-0.095	0.400	-0.901	-0.117	0.498	-0.859	-0.018	-0.016	-0.033	-0.018	-0.014	-0.005	0.005	0.024	0.009	-0.015
-0.083	0.400	-0.901	-0.117	0.497	-0.860	-0.050	0.048	-0.031	-0.006	-0.013	-0.005	0.017	0.024	0.009	-0.017
-0.110	0.396	-0.901	-0.117	0.496	-0.860	-0.057	-0.004	-0.038	-0.033	-0.015	-0.004	0.011	0.027	0.009	-0.019
-0.103	0.392	-0.901	-0.116	0.496	-0.861	-0.019	-0.037	-0.045	-0.026	-0.019	-0.004	0.003	0.030	0.009	-0.020
-0.103	0.396	-0.905	-0.114	0.495	-0.861	-0.029	-0.037	-0.041	-0.027	-0.014	-0.007	0.003	0.026	0.012	-0.022
-0.099	0.396	-0.901	-0.114	0.495	-0.862	0.004	-0.013	-0.048	-0.024	-0.014	-0.003	0.001	0.025	0.008	-0.021
-0.091	0.396	-0.909	-0.112	0.495	-0.862	0.024	-0.047	-0.063	-0.018	-0.015	-0.011	0.009	0.025	0.016	-0.020
-0.099	0.412	-0.897	-0.111	0.496	-0.861	0.059	0.002	-0.080	-0.027	-0.000	0.001	0.001	0.009	0.004	-0.021
-0.095	0.412	-0.909	-0.110	0.497	-0.861	0.074	-0.023	-0.080	-0.024	-0.001	-0.012	0.004	0.008	0.015	-0.019
-0.099	0.419	-0.901	-0.107	0.498	-0.861	0.045	-0.126	-0.059	-0.031	0.006	-0.004	0.000	0.001	0.007	-0.018
-0.080	0.404	-0.905	-0.106	0.499	-0.860	0.077	-0.030	-0.051	-0.012	-0.010	-0.009	0.019	0.014	0.011	-0.012
-0.083	0.408	-0.912	-0.105	0.500	-0.859	0.084	-0.041	-0.039	-0.017	-0.008	-0.017	0.015	0.009	0.019	-0.008
-0.064	0.412	-0.893	-0.106	0.502	-0.858	0.110	0.088	-0.058	0.004	-0.006	0.002	0.034	0.005	0.001	-0.004
-0.068	0.419	-0.905	-0.105	0.503	-0.858	0.059	-0.023	-0.053	-0.001	0.001	-0.010	0.030	0.004	0.010	-0.004
-0.080	0.415	-0.916	-0.105	0.503	-0.858	0.023	0.020	-0.063	-0.012	-0.003	-0.021	0.018	0.001	0.022	-0.002
-0.087	0.415	-0.912	-0.106	0.503	-0.858	-0.008	0.102	-0.070	-0.019	-0.002	-0.017	0.011	0.002	0.018	0.010
-0.076	0.400	-0.909	-0.107	0.503	-0.858	0.002	0.115	-0.058	-0.006	-0.017	-0.013	0.022	0.013	0.014	0.023
-0.022	0.388	-0.940	-0.111	0.503	-0.857	0.012	0.265	-0.025	0.052	-0.029	-0.045	0.076	0.024	0.045	0.027
-0.022	0.388	-0.940	-0.117	0.503	-0.856	0.060	0.374	0.015	0.058	-0.029	-0.046	0.076	0.023	0.045	0.026
-0.072	0.400	-0.905	-0.123	0.506	-0.854	0.190	0.303	0.072	0.014	-0.021	-0.013	0.026	0.010	0.009	0.018
-0.099	0.446	-0.857	-0.128	0.510	-0.850	0.281	0.231	0.106	-0.008	0.021	0.032	0.000	0.037	0.038	0.001
-0.126	0.473	-0.853	-0.132	0.516	-0.847	0.323	0.157	0.104	-0.031	0.043	0.032	0.027	0.065	0.042	-0.015
-0.118	0.497	-0.857	-0.135	0.520	-0.843	0.286	0.150	0.089	-0.020	0.061	0.026	0.020	0.089	0.038	-0.023
-0.107	0.497	-0.869	-0.139	0.523	-0.841	0.197	0.249	0.023	-0.004	0.058	0.011	0.008	0.089	0.027	-0.024
-0.141	0.477	-0.901	-0.142	0.525	-0.839	0.139	0.147	0.011	-0.036	0.037	-0.021	0.043	0.071	0.004	-0.020
-0.145	0.473	-0.916	-0.144	0.527	-0.838	0.110	0.117	-0.006	-0.038	0.031	-0.038	0.047	0.068	0.020	-0.015
-0.141	0.477	-0.920	-0.144	0.528	-0.837	0.082	0.029	-0.019	-0.033	0.033	-0.042	0.043	0.072	0.023	-0.009
-0.122	0.473	-0.905	-0.143	0.529	-0.836	0.074	-0.047	-0.036	-0.015	0.028	-0.027	0.024	0.069	0.007	0.001
-0.095	0.485	-0.920	-0.141	0.530	-0.836	0.030	-0.044	-0.063	0.010	0.039	-0.042	0.003	0.082	0.023	0.013
-0.091	0.462	-0.916	-0.139	0.529	-0.837	-0.041	-0.067	-0.080	0.012	0.017	-0.037	0.006	0.059	0.018	0.029
-0.076	0.462	-0.932	-0.137	0.528	-0.838	-0.049	-0.090	-0.081	0.025	0.018	-0.052	0.022	0.060	0.034	0.044
-0.049	0.458	-0.936	-0.135	0.529	-0.838	0.016	-0.018	-0.093	0.050	0.014	-0.055	0.048	0.057	0.037	0.053
-0.041	0.439	-0.936	-0.133	0.529	-0.838	0.045	-0.054	-0.071	0.056	-0.006	-0.055	0.056	0.039	0.037	0.062
-0.045	0.442	-0.944	-0.131	0.531	-0.837	0.122	-0.059	-0.069	0.050	-0.004	-0.064	0.051	0.044	0.044	0.066
-0.041	0.435	-0.940	-0.128	0.533	-0.836	0.132	-0.115	-0.047	0.051	-0.014	-0.060	0.055	0.037	0.040	0.062
-0.041	0.423	-0.920	-0.128	0.535	-0.835	0.149	0.037	-0.034	0.051	-0.028	-0.042	0.055	0.027	0.020	0.056
-0.057	0.450	-0.920	-0.127	0.538	-0.834	0.147	-0.078	-0.025	0.034	-0.003	-0.043	0.039	0.055	0.019	0.051
-0.060	0.454	-0.916	-0.125	0.540	-0.833	0.133	-0.046	-0.041	0.029	-0.001	-0.040	0.035	0.060	0.015	0.041
-0.053	0.442	-0.901	-0.124	0.542	-0.831	0.131	0.005	-0.058	0.035	-0.015	-0.026	0.043	0.049	0.001	0.035
-0.072	0.458	-0.889	-0.124	0.544	-0.830	0.136	0.013	-0.067	0.015	-0.001	-0.015	0.023	0.065	0.014	0.025
-0.060	0.450	-0.889	-0.122	0.546	-0.829	0.138	-0.078	-0.063	0.025	-0.011	-0.016	0.034	0.058	0.014	0.019
-0.091	0.454	-0.889	-0.120	0.547	-0.828	0.089	-0.043	-0.065	-0.008	-0.009	-0.017	0.003	0.062	0.014	0.014
-0.080	0.466	-0.881	-0.119	0.549	-0.827	0.094	0.035	-0.099	0.003	0.001	-0.010	0.014	0.075	0.023	0.008
-0.060	0.485	-0.861	-0.119	0.550	-0.827	0.060	0.056	-0.086	0.022	0.020	0.009	0.033	0.094	0.043	0.001
-0.091	0.473	-0.857	-0.120	0.551	-0.826	0.051	0.087	-0.080	-0.008	0.007	0.012	0.002	0.084	0.047	0.001
-0.087	0.500	-0.873	-0.119	0.551	-0.826	0.034	0.023	-0.061	-0.005	0.034	-0.004	0.006	0.111	0.032	-0.005
-0.087	0.500	-0.873	-0.120	0.552	-0.825	0.030	0.095	-0.074	-0.004	0.033	-0.004	0.006	0.112	0.032	-0.011
-0.110	0.527	-0.877	-0.119	0.552	-0.825	-0.006	0.012	-0.063	-0.028	0.060	-0.008	0.018	0.140	0.029	-0.012
-0.107	0.531	-0.893	-0.117	0.551	-0.826	-0.067	-0.073	-0.092	-0.026	0.065	-0.023	0.014	0.144	0.013	-0.014
-0.091	0.527	-0.865	-0.116	0.548	-0.828	-0.175	0.006	-0.128	-0.012	0.064	0.007	0.001	0.141	0.041	-0.010
-0.087	0.485	-0.861	-0.113	0.544	-0.831	-0.236	-0.068	-0.157	-0.011	0.025	0.014	0.005	0.099	0.045	-0.009
-0.045	0.454	-0.849	-0.112	0.541	-0.834	-0.236	0.080	-0.190	0.030	-0.002	0.028	0.047	0.069	0.058	-0.011
-0.087	0.427	-0.861	-0.110	0.536	-0.837	-0.299	-0.028	-0.132	-0.014	-0.024	0.020	0.004	0.042	0.046	-0.015
-0.095	0.423	-0.865	-0.109	0.531	-0.841	-0.294	-0.007	-0.072	-0.023	-0.023	0.019	0.003	0.039	0.043	-0.019
-0.095	0.454	-0.857	-0.108	0.525	-0.844	-0.298	-0.023	-0.039	-0.023	0.013	0.030	0.004	0.070	0.051	-0.020
-0.095	0.446	-0.845	-0.108	0.521	-0.847	-0.249	-0.015	-0.025	-0.024	0.010	0.045	0.004	0.062	0.063	-0.019
-0.037	0.454	-0.845	-0.109	0.517	-0.849	-0.251	0.111	-0.062	0.035	0.022	0.047	0.054	0.071	0.063	-0.015
-0.080	0.446	-0.865	-0.108	0.512	-0.852	-0.288	0.002	-0.062	-0.008	0.019	0.031	0.012	0.063	0.044	-0.012
-0.072	0.435	-0.881	-0.107	0.507	-0.855	-0.277	-0.006	-0.061	-0.001	0.012	0.018	0.019	0.052	0.028	-0.011
-0.080	0.419	-0.873	-0.108	0.503	-0.858	-0.253	0.071	-0.042	-0.008	0.001	0.028	0.012	0.036	0.036	-0.021
-0.087	0.400	-0.853	-0.109	0.499	-0.860	-0.217	0.058	-0.023	-0.015	-0.014	0.050	0.004	0.017	0.056	-0.021
-0.091	0.404	-0.861	-0.109	0.496	-0.861	-0.163	0.073	-0.045	-0.018	-0.008	0.044	0.000	0.021	0.048	-0.021
-0.083	0.404	-0.873	-0.109	0.493	-0.863	-0.145	0.034	-0.053	-0.010	-0.005	0.034	0.008	0.021	0.037	-0.020
-0.072	0.392	-0.885	-0.110	0.490	-0.865	-0.182	0.079	-0.049	0.002	-0.013	0.024	0.019	0.009	0.025	-0.020
-0.083	0.392	-0.901	-0.109	0.487	-0.867	-0.187	-0.025	-0.019	-0.010	-0.010	0.010	0.008	0.009	0.009	-0.016
-0.103	0.392	-0.901	-0.111	0.482	-0.869	-0.244	0.063	0.009	-0.028	-0.006	0.012	0.012	0.009	0.009	-0.017
-0.080	0.381	-0.897	-0.110	0.478	-0.871	-0.205	-0.034	0.020	-0.006	-0.013	0.018	0.011	0.003	0.014	-0.017
-0.091	0.385	-0.881	-0.111	0.474	-0.873	-0.216	0.059	0.012	-0.016	-0.005	0.036	0.001	0.001	0.030	-0.018
-0.068	0.388	-0.893	-0.112	0.470	-0.875	-0.219	0.025	0.034	0.007	0.002	0.027	0.022	0.004	0.018	-0.016
-0.087	0.392	-0.893	-0.112	0.466	-0.878	-0.236	-0.028	0.036	-0.012	0.011	0.029	0.003	0.008	0.018	-0.013
-0.083	0.396	-0.893	-0.112	0.461	-0.880	-0.233	0.021	0.020	-0.008	0.019	0.031	0.007	0.012	0.018	-0.013
-0.068	0.400	-0.905	-0.113	0.457	-0.882	-0.260	0.054	-0.008	0.008	0.027	0.022	0.022	0.015	0.007	-0.020
-0.091	0.373	-0.893	-0.113	0.453	-0.885	-0.229	0.005	-0.031	-0.015	0.004	0.036	0.002	0.012	0.019	-0.023
-0.107	0.342	-0.905	-0.114	0.448	-0.887	-0.253	0.083	-0.022	-0.029	-0.022	0.026	0.018	0.043	0.007	-0.024
-0.107	0.330	-0.901	-0.113	0.443	-0.889	-0.230	-0.078	0.006	-0.030	-0.029	0.032	0.018	0.055	0.011	-0.027
-0.091	0.334	-0.909	-0.113	0.439	-0.891	-0.214	0.031	-0.008	-0.015	-0.021	0.026	0.003	0.051	0.004	-0.031
-0.076	0.327	-0.889	-0.114	0.436	-0.892	-0.151	0.087	-0.021	0.002	-0.026	0.047	0.012	0.059	0.023	-0.030
-0.110	0.327	-0.897	-0.114	0.434	-0.894	-0.128	-0.004	0.009	-0.033	-0.024	0.040	0.023	0.059	0.016	-0.026
-0.103	0.327	-0.920	-0.113	0.431	-0.895	-0.134	-0.056	0.013	-0.026	-0.021	0.018	0.015	0.059	0.008	-0.029
-0.091	0.323	-0.912	-0.115	0.429	-0.896	-0.124	0.059	0.014	-0.013	-0.022	0.027	0.004	0.063	0.000	-0.029
-0.103	0.327	-0.897	-0.114	0.427	-0.897	-0.093	-0.059	0.027	-0.026	-0.017	0.044	0.015	0.059	0.016	-0.027
-0.083	0.319	-0.912	-0.116	0.425	-0.898	-0.094	0.116	0.004	-0.004	-0.023	0.029	0.004	0.067	0.000	-0.027
-0.107	0.311	-0.912	-0.116	0.423	-0.899	-0.075	0.017	0.011	-0.027	-0.029	0.029	0.020	0.075	0.000	-0.032
-0.099	0.303	-0.912	-0.117	0.421	-0.899	-0.088	0.025	0.012	-0.019	-0.035	0.030	0.012	0.083	0.000	-0.022
-0.114	0.307	-0.909	-0.115	0.420	-0.900	-0.037	-0.092	0.010	-0.036	-0.030	0.035	0.028	0.080	0.004	-0.025
-0.057	0.319	-0.905	-0.116	0.420	-0.900	-0.015	0.072	-0.017	0.023	-0.018	0.039	0.030	0.068	0.007	-0.020
-0.099	0.303	-0.916	-0.117	0.420	-0.900	0.006	0.052	-0.010	-0.018	-0.033	0.027	0.013	0.084	0.005	-0.019
-0.087	0.327	-0.928	-0.118	0.419	-0.900	-0.022	0.042	0.011	-0.006	-0.010	0.015	0.001	0.061	0.017	-0.014
-0.099	0.311	-0.912	-0.119	0.419	-0.900	0.002	0.075	-0.003	-0.016	-0.025	0.031	0.013	0.077	0.001	-0.022
-0.095	0.323	-0.924	-0.120	0.418	-0.900	0.008	0.056	-0.013	-0.011	-0.013	0.019	0.009	0.066	0.013	-0.018
-0.110	0.311	-0.924	-0.121	0.419	-0.900	0.030	0.066	-0.025	-0.026	-0.025	0.018	0.025	0.078	0.013	-0.022
-0.083	0.334	-0.916	-0.122	0.420	-0.900	0.050	0.081	-0.042	0.002	-0.003	0.025	0.002	0.056	0.006	-0.022
-0.122	0.327	-0.948	-0.120	0.420	-0.900	0.034	-0.081	-0.023	-0.037	-0.011	-0.006	0.037	0.064	0.037	-0.017
-0.107	0.319	-0.932	-0.120	0.421	-0.899	0.057	0.037	-0.038	-0.022	-0.019	0.009	0.022	0.072	0.022	-0.013
-0.068	0.327	-0.912	-0.121	0.422	-0.899	0.053	0.092	-0.042	0.018	-0.012	0.028	0.017	0.065	0.002	-0.013
-0.095	0.330	-0.928	-0.124	0.423	-0.897	0.105	0.192	-0.059	-0.006	-0.010	0.011	0.010	0.061	0.019	-0.014
-0.095	0.334	-0.928	-0.125	0.425	-0.897	0.095	0.071	-0.048	-0.005	-0.008	0.010	0.010	0.058	0.019	-0.014
-0.130	0.323	-0.932	-0.125	0.427	-0.896	0.107	0.026	-0.031	-0.039	-0.021	0.005	0.045	0.070	0.023	-0.016
-0.114	0.334	-0.924	-0.126	0.428	-0.895	0.066	0.038	-0.038	-0.023	-0.011	0.012	0.029	0.059	0.015	-0.015
-0.091	0.342	-0.924	-0.127	0.429	-0.894	0.078	0.135	-0.059	0.002	-0.004	0.011	0.007	0.051	0.015	-0.016
-0.091	0.342	-0.924	-0.128	0.430	-0.894	0.046	0.036	-0.054	0.002	-0.005	0.010	0.007	0.052	0.016	-0.011
-0.107	0.342	-0.928	-0.126	0.431	-0.894	0.065	-0.023	-0.065	-0.014	-0.006	0.006	0.022	0.053	0.020	-0.008
-0.099	0.342	-0.916	-0.127	0.431	-0.893	0.034	0.069	-0.065	-0.005	-0.007	0.017	0.015	0.053	0.008	-0.013
-0.103	0.346	-0.920	-0.128	0.432	-0.893	0.047	0.096	-0.078	-0.008	-0.004	0.012	0.019	0.050	0.013	-0.019
-0.126	0.338	-0.932	-0.127	0.432	-0.893	0.022	0.001	-0.075	-0.031	-0.012	0.000	0.043	0.058	0.025	-0.021
-0.130	0.346	-0.936	-0.127	0.432	-0.893	-0.014	0.010	-0.079	-0.035	-0.004	-0.004	0.047	0.051	0.029	-0.025
-0.118	0.354	-0.924	-0.127	0.432	-0.893	-0.019	0.082	-0.099	-0.023	0.004	0.008	0.035	0.044	0.018	-0.024
-0.122	0.342	-0.928	-0.126	0.431	-0.893	-0.031	-0.050	-0.087	-0.028	-0.007	0.005	0.039	0.056	0.022	-0.023
-0.099	0.330	-0.920	-0.126	0.431	-0.893	-0.012	0.088	-0.103	-0.004	-0.019	0.012	0.016	0.068	0.014	-0.022
-0.118	0.338	-0.928	-0.125	0.431	-0.894	0.007	-0.049	-0.081	-0.025	-0.011	0.005	0.036	0.061	0.022	-0.021
-0.122	0.330	-0.936	-0.124	0.431	-0.894	-0.004	-0.025	-0.078	-0.030	-0.019	-0.003	0.040	0.069	0.031	-0.017
-0.107	0.342	-0.924	-0.123	0.431	-0.894	0.009	-0.009	-0.094	-0.015	-0.008	0.009	0.025	0.058	0.019	-0.022
-0.095	0.346	-0.912	-0.123	0.431	-0.894	-0.024	0.048	-0.104	-0.003	-0.003	0.021	0.014	0.055	0.007	-0.019
-0.130	0.338	-0.940	-0.122	0.430	-0.895	-0.044	-0.022	-0.084	-0.039	-0.010	-0.006	0.048	0.063	0.035	-0.018
-0.099	0.346	-0.932	-0.122	0.429	-0.895	-0.033	0.051	-0.088	-0.008	-0.002	0.002	0.018	0.056	0.028	-0.017
-0.114	0.346	-0.928	-0.121	0.429	-0.895	-0.023	-0.011	-0.077	-0.024	-0.002	0.006	0.033	0.056	0.024	-0.019
-0.099	0.334	-0.928	-0.121	0.429	-0.895	-0.003	0.049	-0.092	-0.008	-0.013	0.006	0.018	0.069	0.025	-0.015
-0.110	0.338	-0.932	-0.120	0.428	-0.896	-0.011	-0.025	-0.090	-0.020	-0.009	0.002	0.030	0.065	0.029	-0.018
-0.107	0.338	-0.932	-0.119	0.428	-0.896	0.002	0.027	-0.110	-0.017	-0.009	0.002	0.026	0.066	0.030	-0.020
-0.110	0.330	-0.928	-0.118	0.428	-0.896	-0.017	-0.030	-0.082	-0.022	-0.017	0.006	0.030	0.074	0.026	-0.017
-0.122	0.330	-0.928	-0.116	0.428	-0.896	-0.008	-0.089	-0.069	-0.035	-0.016	0.007	0.042	0.074	0.026	-0.014
-0.076	0.354	-0.920	-0.116	0.428	-0.896	0.002	0.054	-0.095	0.011	0.007	0.015	0.004	0.051	0.018	-0.014
-0.083	0.346	-0.924	-0.115	0.428	-0.896	0.015	0.014	-0.090	0.003	-0.002	0.010	0.004	0.059	0.022	-0.012
-0.107	0.330	-0.936	-0.115	0.428	-0.897	-0.019	0.005	-0.071	-0.020	-0.017	-0.001	0.028	0.074	0.034	-0.008
-0.099	0.334	-0.936	-0.114	0.427	-0.897	-0.001	0.005	-0.086	-0.013	-0.013	-0.001	0.021	0.070	0.034	-0.015
-0.103	0.330	-0.940	-0.113	0.428	-0.897	0.022	-0.019	-0.063	-0.018	-0.017	-0.005	0.025	0.074	0.038	-0.015
-0.114	0.338	-0.936	-0.111	0.428	-0.897	0.014	-0.075	-0.047	-0.031	-0.009	-0.001	0.037	0.067	0.035	-0.012
-0.087	0.354	-0.936	-0.111	0.428	-0.897	0.009	0.017	-0.063	-0.004	0.006	-0.001	0.011	0.051	0.035	-0.013
-0.087	0.354	-0.936	-0.110	0.428	-0.897	-0.004	-0.026	-0.077	-0.005	0.006	-0.001	0.011	0.051	0.035	-0.012
-0.091	0.334	-0.916	-0.109	0.427	-0.898	-0.029	-0.001	-0.090	-0.010	-0.012	0.019	0.015	0.071	0.016	-0.009
-0.087	0.323	-0.924	-0.109	0.427	-0.898	-0.023	0.029	-0.096	-0.006	-0.023	0.011	0.011	0.082	0.024	-0.011
-0.095	0.330	-0.932	-0.108	0.426	-0.898	-0.040	-0.015	-0.068	-0.014	-0.015	0.003	0.019	0.074	0.032	-0.015
-0.091	0.338	-0.932	-0.107	0.425	-0.899	-0.012	-0.014	-0.073	-0.011	-0.007	0.004	0.015	0.067	0.033	-0.014
-0.103	0.327	-0.932	-0.106	0.425	-0.899	-0.025	-0.030	-0.072	-0.024	-0.018	0.004	0.027	0.079	0.033	-0.017
-0.091	0.327	-0.932	-0.105	0.424	-0.899	-0.020	0.027	-0.080	-0.012	-0.017	0.004	0.015	0.079	0.033	-0.018
-0.103	0.330	-0.936	-0.103	0.424	-0.900	-0.026	-0.071	-0.074	-0.026	-0.013	0.000	0.027	0.075	0.038	-0.018
-0.095	0.327	-0.940	-0.101	0.423	-0.900	-0.035	-0.075	-0.073	-0.020	-0.016	-0.003	0.019	0.079	0.042	-0.018
-0.091	0.319	-0.940	-0.100	0.422	-0.901	-0.037	-0.022	-0.071	-0.017	-0.023	-0.003	0.016	0.087	0.042	-0.018
-0.091	0.327	-0.920	-0.099	0.422	-0.901	-0.002	-0.072	-0.063	-0.018	-0.015	0.017	0.016	0.079	0.023	-0.016
-0.091	0.330	-0.952	-0.097	0.422	-0.902	-0.024	-0.061	-0.058	-0.020	-0.010	-0.014	0.016	0.075	0.054	-0.012
-0.083	0.327	-0.932	-0.096	0.421	-0.902	-0.035	-0.035	-0.062	-0.013	-0.013	0.006	0.008	0.079	0.034	-0.012
-0.064	0.311	-0.936	-0.095	0.421	-0.902	0.009	-0.006	-0.081	0.005	-0.029	0.002	0.011	0.095	0.038	-0.010
-0.083	0.319	-0.944	-0.093	0.421	-0.902	0.002	-0.067	-0.070	-0.016	-0.021	-0.005	0.009	0.087	0.046	-0.009
-0.080	0.323	-0.928	-0.092	0.420	-0.903	-0.003	-0.011	-0.066	-0.013	-0.017	0.011	0.005	0.083	0.031	-0.007
-0.072	0.323	-0.936	-0.092	0.421	-0.903	0.020	-0.011	-0.054	-0.005	-0.017	0.003	0.002	0.083	0.038	-0.009
-0.076	0.319	-0.948	-0.092	0.421	-0.902	0.052	0.027	-0.051	-0.009	-0.022	-0.010	0.002	0.086	0.050	-0.008
-0.072	0.319	-0.936	-0.090	0.423	-0.902	0.108	-0.040	-0.056	-0.007	-0.024	0.002	0.002	0.086	0.038	-0.005
-0.072	0.319	-0.932	-0.091	0.425	-0.901	0.121	0.049	-0.072	-0.006	-0.026	0.005	0.002	0.086	0.034	-0.008
-0.068	0.319	-0.936	-0.090	0.427	-0.900	0.104	0.014	-0.049	-0.003	-0.028	-0.000	0.005	0.085	0.038	-0.005
-0.091	0.315	-0.952	-0.091	0.429	-0.899	0.116	0.039	-0.035	-0.025	-0.034	-0.017	0.018	0.089	0.054	-0.002
-0.060	0.319	-0.944	-0.092	0.431	-0.898	0.140	0.067	-0.022	0.007	-0.032	-0.010	0.012	0.085	0.046	0.000
-0.076	0.327	-0.972	-0.093	0.433	-0.897	0.135	0.070	-0.008	-0.008	-0.027	-0.038	0.003	0.077	0.074	0.004
-0.076	0.327	-0.968	-0.094	0.435	-0.896	0.137	0.061	0.002	-0.007	-0.029	-0.035	0.003	0.077	0.070	0.016
-0.060	0.330	-0.960	-0.095	0.437	-0.894	0.153	0.095	-0.007	0.010	-0.027	-0.029	0.012	0.074	0.062	0.021
-0.045	0.338	-0.964	-0.098	0.440	-0.893	0.141	0.180	-0.010	0.029	-0.022	-0.034	0.027	0.066	0.066	0.020
-0.049	0.350	-0.960	-0.103	0.442	-0.891	0.148	0.296	-0.014	0.030	-0.013	-0.032	0.023	0.055	0.062	0.017
-0.099	0.361	-0.964	-0.107	0.444	-0.889	0.152	0.178	0.011	-0.017	-0.004	-0.037	0.026	0.043	0.065	0.010
-0.095	0.365	-0.928	-0.110	0.448	-0.887	0.217	0.196	0.026	-0.009	-0.003	-0.004	0.023	0.040	0.030	-0.001
-0.103	0.388	-0.920	-0.113	0.453	-0.884	0.290	0.136	0.032	-0.014	0.015	0.002	0.030	0.017	0.022	-0.010
-0.099	0.392	-0.893	-0.115	0.459	-0.881	0.339	0.107	0.023	-0.009	0.013	0.026	0.027	0.013	0.006	-0.011
-0.095	0.392	-0.897	-0.117	0.464	-0.878	0.344	0.120	0.017	-0.003	0.007	0.019	0.023	0.014	0.002	-0.010
-0.103	0.392	-0.905	-0.120	0.469	-0.875	0.299	0.142	-0.006	-0.008	0.002	0.008	0.031	0.014	0.006	-0.007
-0.107	0.404	-0.940	-0.121	0.474	-0.872	0.260	0.088	-0.033	-0.010	0.009	-0.030	0.035	0.003	0.042	0.001
-0.107	0.412	-0.932	-0.120	0.478	-0.870	0.221	0.002	-0.051	-0.011	0.013	-0.024	0.035	0.003	0.034	0.003
-0.076	0.396	-0.924	-0.120	0.480	-0.869	0.174	0.041	-0.063	0.020	-0.006	-0.017	0.004	0.013	0.027	0.012
-0.095	0.388	-0.920	-0.119	0.483	-0.868	0.149	-0.060	-0.035	-0.001	-0.016	-0.014	0.023	0.022	0.023	0.021
-0.068	0.400	-0.932	-0.118	0.485	-0.866	0.152	-0.021	-0.036	0.025	-0.007	-0.027	0.004	0.011	0.035	0.032
-0.057	0.412	-0.944	-0.118	0.488	-0.865	0.154	0.027	-0.053	0.037	0.002	-0.040	0.015	0.001	0.047	0.039
-0.053	0.427	-0.948	-0.116	0.490	-0.864	0.148	-0.045	-0.062	0.039	0.015	-0.046	0.019	0.013	0.052	0.048
-0.041	0.427	-0.948	-0.114	0.493	-0.863	0.143	-0.058	-0.068	0.048	0.013	-0.047	0.030	0.012	0.052	0.053
-0.049	0.412	-0.936	-0.113	0.496	-0.861	0.174	-0.030	-0.070	0.039	-0.006	-0.036	0.022	0.005	0.040	0.056
-0.037	0.408	-0.936	-0.112	0.499	-0.859	0.238	-0.030	-0.046	0.049	-0.013	-0.039	0.034	0.009	0.040	0.060
-0.037	0.415	-0.948	-0.110	0.504	-0.857	0.272	-0.090	-0.024	0.047	-0.010	-0.053	0.033	0.003	0.052	0.060
-0.030	0.419	-0.956	-0.108	0.508	-0.854	0.270	-0.048	-0.027	0.053	-0.010	-0.063	0.040	0.000	0.061	0.062
-0.033	0.427	-0.944	-0.107	0.513	-0.852	0.270	-0.035	-0.029	0.048	-0.007	-0.054	0.036	0.006	0.049	0.060
-0.033	0.427	-0.928	-0.107	0.517	-0.849	0.251	0.036	-0.040	0.048	-0.011	-0.041	0.036	0.005	0.033	0.056
-0.033	0.419	-0.905	-0.106	0.521	-0.847	0.249	-0.005	-0.050	0.047	-0.023	-0.020	0.035	0.004	0.010	0.050
-0.049	0.419	-0.920	-0.105	0.525	-0.845	0.259	-0.043	-0.048	0.031	-0.027	-0.038	0.019	0.006	0.026	0.042
-0.041	0.412	-0.897	-0.103	0.529	-0.842	0.260	-0.070	-0.048	0.036	-0.039	-0.017	0.027	0.015	0.002	0.040
-0.064	0.439	-0.909	-0.101	0.534	-0.840	0.289	-0.082	-0.035	0.012	-0.017	-0.032	0.003	0.011	0.015	0.035
-0.030	0.431	-0.897	-0.101	0.538	-0.837	0.292	0.026	-0.030	0.046	-0.029	-0.023	0.037	0.002	0.003	0.031
-0.060	0.446	-0.893	-0.101	0.543	-0.834	0.275	0.007	0.002	0.016	-0.018	-0.022	0.006	0.016	0.000	0.023
-0.060	0.446	-0.893	-0.101	0.547	-0.831	0.296	-0.013	-0.015	0.015	-0.023	-0.025	0.006	0.014	0.000	0.018
-0.080	0.462	-0.873	-0.099	0.552	-0.828	0.275	-0.064	-0.034	-0.006	-0.012	-0.008	0.014	0.028	0.019	0.007
-0.072	0.473	-0.853	-0.097	0.556	-0.826	0.254	-0.069	-0.041	0.001	-0.005	0.009	0.007	0.038	0.039	0.006
-0.072	0.473	-0.845	-0.096	0.559	-0.824	0.209	-0.060	-0.036	-0.001	-0.008	0.014	0.007	0.037	0.046	0.004
-0.049	0.470	-0.845	-0.096	0.562	-0.822	0.185	0.010	-0.022	0.023	-0.015	0.012	0.016	0.031	0.045	0.010
-0.060	0.489	-0.861	-0.096	0.565	-0.820	0.173	-0.002	0.004	0.011	0.002	-0.005	0.004	0.049	0.029	0.008
-0.041	0.500	-0.853	-0.098	0.568	-0.818	0.188	0.157	-0.012	0.032	0.011	0.000	0.023	0.059	0.036	0.007
-0.091	0.497	-0.873	-0.097	0.571	-0.815	0.208	-0.079	-0.006	-0.020	0.003	-0.022	0.027	0.054	0.016	0.004
-0.087	0.520	-0.857	-0.095	0.574	-0.814	0.190	-0.102	-0.029	-0.018	0.024	-0.009	0.024	0.075	0.031	0.002
-0.064	0.543	-0.853	-0.093	0.575	-0.813	0.108	-0.045	-0.084	0.004	0.045	-0.006	0.001	0.097	0.034	-0.002
-0.076	0.535	-0.865	-0.091	0.576	-0.813	0.017	-0.040	-0.114	-0.008	0.037	-0.017	0.013	0.088	0.022	-0.004
-0.057	0.512	-0.849	-0.090	0.576	-0.813	-0.004	0.045	-0.121	0.010	0.013	-0.001	0.006	0.063	0.037	-0.007
-0.083	0.504	-0.845	-0.089	0.576	-0.813	-0.001	0.012	-0.092	-0.018	0.006	0.003	0.021	0.054	0.040	-0.008
-0.091	0.466	-0.834	-0.087	0.577	-0.812	0.070	-0.123	-0.013	-0.028	-0.033	0.014	0.029	0.014	0.051	-0.010
-0.072	0.481	-0.869	-0.086	0.578	-0.811	0.128	-0.063	0.009	-0.010	-0.019	-0.023	0.010	0.028	0.015	-0.014
-0.080	0.500	-0.869	-0.084	0.580	-0.810	0.092	-0.116	0.006	-0.019	-0.001	-0.024	0.018	0.047	0.015	-0.008
-0.083	0.516	-0.873	-0.082	0.581	-0.810	0.087	-0.116	-0.016	-0.025	0.014	-0.029	0.022	0.061	0.010	-0.004
-0.045	0.516	-0.849	-0.079	0.582	-0.809	0.089	-0.152	-0.032	0.011	0.013	-0.006	0.016	0.060	0.033	-0.002
-0.057	0.508	-0.834	-0.076	0.584	-0.809	0.090	-0.203	-0.027	-0.004	0.004	0.009	0.004	0.051	0.048	0.003
-0.037	0.508	-0.830	-0.075	0.585	-0.808	0.073	-0.033	-0.032	0.014	0.002	0.012	0.023	0.050	0.052	0.004
-0.030	0.500	-0.818	-0.074	0.585	-0.807	0.057	-0.013	-0.028	0.021	-0.006	0.023	0.031	0.042	0.063	0.003
-0.053	0.504	-0.830	-0.073	0.587	-0.807	0.079	-0.015	-0.041	-0.002	-0.003	0.011	0.007	0.045	0.051	-0.001
-0.041	0.512	-0.834	-0.072	0.588	-0.806	0.087	-0.052	-0.030	0.008	0.003	0.006	0.018	0.051	0.046	0.001
-0.080	0.512	-0.853	-0.072	0.589	-0.805	0.105	-0.008	-0.014	-0.031	0.001	-0.015	0.021	0.051	0.026	-0.001
-0.037	0.516	-0.853	-0.072	0.591	-0.803	0.120	0.063	-0.003	0.013	0.003	-0.016	0.021	0.054	0.026	-0.003
-0.053	0.512	-0.857	-0.070	0.593	-0.802	0.119	-0.164	0.033	-0.005	-0.002	-0.021	0.005	0.049	0.021	-0.002
-0.072	0.524	-0.857	-0.067	0.594	-0.801	0.123	-0.217	0.031	-0.027	0.008	-0.022	0.014	0.060	0.021	0.006
-0.030	0.531	-0.838	-0.066	0.595	-0.801	0.084	-0.100	0.019	0.013	0.014	-0.004	0.027	0.067	0.040	0.007
-0.030	0.531	-0.838	-0.064	0.596	-0.800	0.048	-0.073	0.007	0.012	0.014	-0.004	0.027	0.066	0.040	0.008
-0.018	0.516	-0.842	-0.064	0.596	-0.801	-0.005	0.007	-0.002	0.024	-0.001	-0.008	0.038	0.050	0.036	0.013
-0.041	0.520	-0.857	-0.064	0.595	-0.802	-0.060	-0.018	0.000	0.000	0.004	-0.023	0.015	0.053	0.020	0.012
-0.033	0.516	-0.842	-0.063	0.593	-0.803	-0.078	-0.051	0.009	0.007	0.002	-0.006	0.022	0.048	0.035	0.008
-0.030	0.520	-0.830	-0.064	0.591	-0.804	-0.104	0.046	-0.013	0.012	0.008	0.008	0.025	0.051	0.047	0.005
-0.049	0.516	-0.834	-0.061	0.589	-0.806	-0.139	-0.163	0.016	-0.010	0.006	0.006	0.006	0.047	0.043	0.004
-0.030	0.512	-0.845	-0.060	0.586	-0.808	-0.158	-0.056	0.008	0.009	0.005	-0.004	0.024	0.042	0.030	0.002
-0.030	0.508	-0.842	-0.059	0.583	-0.810	-0.169	-0.066	0.000	0.007	0.004	0.002	0.024	0.038	0.034	0.004
-0.033	0.493	-0.838	-0.058	0.580	-0.812	-0.163	-0.090	0.003	0.002	-0.009	0.008	0.020	0.022	0.038	0.004
-0.018	0.485	-0.842	-0.058	0.578	-0.814	-0.132	0.058	-0.023	0.018	-0.014	0.006	0.035	0.013	0.033	0.005
-0.045	0.485	-0.853	-0.058	0.575	-0.816	-0.153	-0.023	0.005	-0.009	-0.011	-0.004	0.007	0.013	0.021	0.003
-0.026	0.485	-0.853	-0.058	0.573	-0.817	-0.114	0.023	-0.001	0.010	-0.009	-0.002	0.026	0.012	0.021	0.002
-0.041	0.500	-0.865	-0.057	0.571	-0.819	-0.120	-0.086	0.007	-0.007	0.008	-0.012	0.010	0.027	0.009	0.002
-0.041	0.493	-0.865	-0.055	0.569	-0.820	-0.102	-0.113	0.015	-0.008	0.002	-0.011	0.010	0.019	0.009	0.005
-0.018	0.485	-0.853	-0.055	0.567	-0.822	-0.090	0.018	0.008	0.015	-0.004	0.002	0.032	0.011	0.020	0.004
-0.022	0.481	-0.842	-0.056	0.566	-0.823	-0.084	0.040	0.010	0.012	-0.006	0.015	0.028	0.007	0.032	0.004
-0.026	0.477	-0.857	-0.056	0.564	-0.824	-0.077	-0.012	0.013	0.008	-0.009	0.000	0.024	0.002	0.016	0.007
-0.037	0.477	-0.861	-0.056	0.563	-0.825	-0.081	0.023	0.012	-0.004	-0.007	-0.002	0.012	0.002	0.012	0.005
-0.018	0.477	-0.853	-0.056	0.561	-0.826	-0.071	0.003	0.007	0.016	-0.006	0.006	0.031	0.002	0.019	0.002
-0.037	0.485	-0.873	-0.058	0.560	-0.827	-0.089	0.076	0.008	-0.002	0.003	-0.012	0.011	0.009	0.001	0.002
-0.045	0.473	-0.873	-0.057	0.558	-0.828	-0.081	-0.041	0.025	-0.011	-0.007	-0.011	0.003	0.002	0.001	0.004
-0.030	0.470	-0.861	-0.058	0.557	-0.829	-0.056	0.034	0.018	0.005	-0.009	0.002	0.018	0.007	0.011	0.000
-0.033	0.477	-0.877	-0.058	0.555	-0.830	-0.074	-0.038	0.045	0.001	-0.000	-0.013	0.014	0.001	0.005	0.001
-0.037	0.458	-0.857	-0.059	0.555	-0.830	-0.019	0.054	0.024	-0.001	-0.019	0.007	0.010	0.019	0.015	0.003
-0.030	0.473	-0.865	-0.059	0.554	-0.831	-0.048	0.011	0.040	0.007	-0.003	-0.000	0.017	0.003	0.007	0.002
-0.033	0.458	-0.861	-0.060	0.553	-0.831	-0.003	0.034	0.013	0.004	-0.018	0.004	0.013	0.019	0.010	0.000
-0.037	0.462	-0.869	-0.060	0.553	-0.831	-0.024	0.031	0.009	0.000	-0.014	-0.004	0.009	0.016	0.002	0.000
-0.041	0.439	-0.865	-0.060	0.552	-0.832	-0.031	-0.046	0.029	-0.004	-0.036	0.000	0.005	0.039	0.006	-0.001
-0.041	0.439	-0.865	-0.060	0.552	-0.832	0.012	0.024	0.009	-0.004	-0.036	0.000	0.004	0.039	0.006	0.000
-0.041	0.458	-0.869	-0.060	0.552	-0.832	0.008	-0.024	0.027	-0.004	-0.017	-0.004	0.004	0.020	0.002	-0.001
-0.033	0.462	-0.877	-0.061	0.552	-0.832	0.041	0.059	0.018	0.005	-0.013	-0.012	0.011	0.016	0.006	0.000
-0.049	0.462	-0.881	-0.062	0.552	-0.831	0.041	0.001	0.028	-0.010	-0.014	-0.016	0.004	0.016	0.010	-0.000
-0.041	0.458	-0.877	-0.062	0.554	-0.830	0.087	0.021	0.019	-0.002	-0.019	-0.013	0.003	0.020	0.006	0.003
-0.053	0.450	-0.881	-0.063	0.555	-0.830	0.097	0.003	0.036	-0.013	-0.028	-0.018	0.009	0.028	0.010	0.003
-0.033	0.462	-0.877	-0.063	0.557	-0.828	0.151	0.011	0.036	0.007	-0.018	-0.016	0.010	0.017	0.007	0.004
-0.033	0.454	-0.873	-0.064	0.560	-0.826	0.168	0.046	0.031	0.008	-0.029	-0.014	0.010	0.025	0.003	0.004
-0.045	0.442	-0.869	-0.065	0.562	-0.824	0.196	0.039	0.018	-0.003	-0.043	-0.012	0.002	0.036	0.001	0.005
-0.045	0.435	-0.873	-0.065	0.565	-0.822	0.188	0.010	0.028	-0.003	-0.054	-0.018	0.002	0.044	0.003	0.002
-0.053	0.450	-0.869	-0.065	0.568	-0.820	0.204	-0.012	0.040	-0.010	-0.041	-0.016	0.010	0.029	0.000	0.003
-0.049	0.454	-0.861	-0.066	0.571	-0.818	0.204	0.006	0.052	-0.006	-0.040	-0.011	0.007	0.025	0.008	0.003
-0.037	0.473	-0.869	-0.067	0.574	-0.816	0.189	0.045	0.047	0.007	-0.023	-0.021	0.004	0.006	0.000	0.004
-0.049	0.477	-0.861	-0.069	0.576	-0.814	0.161	0.037	0.062	-0.004	-0.022	-0.015	0.007	0.002	0.007	0.005
-0.041	0.477	-0.861	-0.071	0.578	-0.813	0.150	0.095	0.056	0.006	-0.024	-0.017	0.000	0.002	0.007	0.006
-0.060	0.477	-0.873	-0.073	0.581	-0.811	0.167	0.113	0.051	-0.011	-0.026	-0.031	0.019	0.003	0.005	-0.000
-0.064	0.473	-0.881	-0.076	0.583	-0.809	0.173	0.117	0.052	-0.012	-0.033	-0.041	0.023	0.006	0.014	0.001
-0.099	0.473	-0.909	-0.077	0.586	-0.807	0.184	0.048	0.067	-0.045	-0.035	-0.070	0.058	0.006	0.041	0.001
-0.072	0.477	-0.901	-0.080	0.588	-0.805	0.199	0.111	0.070	-0.015	-0.034	-0.065	0.031	0.002	0.034	0.012
-0.072	0.485	-0.897	-0.083	0.592	-0.802	0.267	0.106	0.117	-0.012	-0.030	-0.064	0.031	0.005	0.030	0.024
-0.030	0.489	-0.905	-0.088	0.597	-0.797	0.366	0.221	0.150	0.035	-0.032	-0.076	0.011	0.009	0.038	0.039
-0.026	0.493	-0.889	-0.093	0.604	-0.792	0.464	0.199	0.198	0.045	-0.035	-0.066	0.014	0.014	0.022	0.044
-0.033	0.508	-0.869	-0.100	0.612	-0.785	0.553	0.256	0.204	0.043	-0.027	-0.053	0.007	0.029	0.003	0.046
-0.053	0.520	-0.826	-0.105	0.621	-0.777	0.621	0.199	0.208	0.030	-0.025	-0.018	0.013	0.041	0.041	0.031
-0.076	0.543	-0.818	-0.110	0.629	-0.769	0.589	0.162	0.189	0.011	-0.010	-0.017	0.036	0.065	0.049	0.017
-0.107	0.578	-0.798	-0.114	0.637	-0.763	0.505	0.108	0.158	-0.016	0.017	-0.004	0.067	0.100	0.069	0.009
-0.107	0.578	-0.798	-0.116	0.642	-0.757	0.414	0.070	0.135	-0.013	0.011	-0.009	0.067	0.100	0.069	0.011
-0.087	0.593	-0.810	-0.119	0.648	-0.753	0.377	0.067	0.116	0.009	0.021	-0.026	0.048	0.116	0.057	0.017
-0.072	0.616	-0.834	-0.121	0.652	-0.749	0.315	0.038	0.116	0.026	0.040	-0.054	0.032	0.139	0.034	0.028
-0.064	0.636	-0.830	-0.122	0.656	-0.745	0.273	0.037	0.093	0.035	0.056	-0.053	0.025	0.158	0.038	0.040
-0.080	0.651	-0.838	-0.123	0.659	-0.742	0.256	-0.012	0.056	0.020	0.068	-0.064	0.040	0.174	0.030	0.054
-0.072	0.632	-0.849	-0.121	0.662	-0.740	0.188	-0.117	0.009	0.026	0.046	-0.078	0.032	0.155	0.018	0.069
-0.026	0.616	-0.845	-0.118	0.664	-0.739	0.126	-0.164	-0.030	0.069	0.028	-0.075	0.014	0.139	0.021	0.080
-0.007	0.609	-0.873	-0.115	0.664	-0.739	0.050	-0.104	-0.037	0.086	0.020	-0.103	0.034	0.131	0.007	0.091
-0.007	0.605	-0.861	-0.113	0.664	-0.739	0.015	-0.101	-0.025	0.084	0.016	-0.090	0.034	0.127	0.004	0.098
-0.022	0.612	-0.865	-0.110	0.665	-0.739	0.062	-0.170	-0.001	0.066	0.023	-0.094	0.019	0.134	0.000	0.099
-0.030	0.609	-0.873	-0.107	0.666	-0.739	0.078	-0.222	0.019	0.055	0.018	-0.102	0.012	0.130	0.008	0.098
-0.010	0.605	-0.865	-0.104	0.667	-0.738	0.134	-0.248	0.035	0.071	0.012	-0.095	0.032	0.126	0.000	0.096
0.009	0.609	-0.853	-0.101	0.669	-0.736	0.143	-0.155	0.032	0.088	0.014	-0.085	0.051	0.129	0.012	0.096
-0.007	0.593	-0.861	-0.099	0.670	-0.735	0.114	-0.154	0.040	0.071	-0.003	-0.094	0.036	0.113	0.004	0.097
-0.007	0.605	-0.861	-0.097	0.672	-0.734	0.120	-0.179	0.030	0.068	0.007	-0.094	0.036	0.124	0.004	0.094
-0.003	0.589	-0.838	-0.094	0.673	-0.734	0.087	-0.194	0.024	0.069	-0.009	-0.071	0.040	0.108	0.028	0.090
-0.007	0.605	-0.834	-0.092	0.674	-0.733	0.102	-0.086	-0.016	0.064	0.005	-0.068	0.036	0.124	0.032	0.080
0.001	0.601	-0.842	-0.090	0.674	-0.733	0.046	-0.142	-0.012	0.069	0.001	-0.076	0.044	0.120	0.025	0.080
-0.037	0.605	-0.830	-0.087	0.675	-0.733	0.025	-0.151	-0.011	0.028	0.004	-0.064	0.005	0.124	0.037	0.072
0.020	0.620	-0.818	-0.086	0.675	-0.733	0.013	-0.017	-0.033	0.085	0.019	-0.052	0.062	0.140	0.049	0.070
-0.033	0.628	-0.830	-0.085	0.674	-0.734	-0.047	-0.086	-0.019	0.029	0.028	-0.063	0.008	0.148	0.038	0.057
-0.007	0.632	-0.818	-0.084	0.673	-0.735	-0.059	0.038	-0.030	0.056	0.033	-0.050	0.035	0.152	0.050	0.053
-0.041	0.628	-0.802	-0.082	0.671	-0.737	-0.091	-0.170	-0.008	0.019	0.030	-0.032	0.000	0.149	0.066	0.039
-0.037	0.620	-0.786	-0.083	0.670	-0.738	-0.084	0.109	-0.026	0.024	0.024	-0.016	0.004	0.141	0.082	0.031
-0.041	0.616	-0.794	-0.080	0.668	-0.740	-0.120	-0.161	0.002	0.018	0.022	-0.021	0.000	0.138	0.075	0.023
-0.053	0.620	-0.786	-0.080	0.665	-0.742	-0.171	-0.004	-0.029	0.006	0.028	-0.011	0.012	0.142	0.083	0.015
-0.022	0.609	-0.767	-0.078	0.663	-0.744	-0.151	-0.065	-0.071	0.034	0.019	0.011	0.019	0.131	0.103	0.007
-0.072	0.620	-0.798	-0.075	0.660	-0.747	-0.194	-0.117	-0.064	-0.018	0.033	-0.018	0.031	0.143	0.071	-0.002
-0.072	0.620	-0.798	-0.074	0.656	-0.751	-0.257	0.008	-0.072	-0.019	0.037	-0.014	0.031	0.144	0.071	0.000
-0.083	0.640	-0.814	-0.070	0.652	-0.755	-0.265	-0.241	-0.087	-0.035	0.060	-0.026	0.042	0.164	0.056	-0.004
-0.030	0.624	-0.810	-0.067	0.647	-0.760	-0.358	-0.077	-0.114	0.016	0.050	-0.018	0.011	0.149	0.060	0.004
-0.037	0.601	-0.810	-0.064	0.642	-0.764	-0.355	-0.094	-0.115	0.005	0.032	-0.013	0.004	0.126	0.060	0.004
-0.007	0.558	-0.794	-0.063	0.635	-0.770	-0.395	0.051	-0.104	0.035	-0.004	0.008	0.035	0.084	0.076	0.009
-0.053	0.524	-0.794	-0.061	0.629	-0.775	-0.394	-0.046	-0.081	-0.013	-0.033	0.013	0.011	0.049	0.076	-0.003
-0.037	0.535	-0.810	-0.061	0.623	-0.780	-0.374	0.022	-0.057	0.002	-0.015	0.002	0.005	0.061	0.061	-0.008
-0.080	0.531	-0.826	-0.058	0.617	-0.785	-0.374	-0.166	-0.008	-0.043	-0.013	-0.009	0.037	0.058	0.045	-0.018
-0.053	0.555	-0.814	-0.056	0.612	-0.788	-0.293	-0.124	-0.012	-0.018	0.015	0.007	0.010	0.081	0.057	-0.012
-0.045	0.539	-0.806	-0.054	0.607	-0.793	-0.319	-0.152	-0.008	-0.013	0.004	0.019	0.001	0.066	0.066	-0.014
-0.014	0.543	-0.818	-0.053	0.603	-0.796	-0.257	-0.032	-0.028	0.017	0.012	0.010	0.030	0.071	0.054	-0.003
-0.037	0.516	-0.830	-0.051	0.599	-0.799	-0.261	-0.112	-0.026	-0.008	-0.011	0.001	0.007	0.044	0.043	-0.000
0.001	0.512	-0.806	-0.050	0.595	-0.802	-0.238	0.026	-0.041	0.030	-0.011	0.027	0.046	0.041	0.067	0.003
-0.033	0.504	-0.834	-0.050	0.591	-0.805	-0.234	-0.001	-0.045	-0.005	-0.015	0.002	0.011	0.034	0.040	-0.003
-0.041	0.520	-0.861	-0.049	0.587	-0.808	-0.233	-0.043	-0.037	-0.014	0.005	-0.023	0.004	0.050	0.012	-0.001
-0.041	0.508	-0.845	-0.046	0.583	-0.811	-0.260	-0.144	-0.029	-0.016	-0.002	-0.005	0.004	0.039	0.028	0.000
-0.022	0.493	-0.849	-0.044	0.579	-0.814	-0.235	-0.114	-0.039	0.001	-0.014	-0.006	0.023	0.024	0.024	0.002
0.001	0.497	-0.849	-0.044	0.575	-0.817	-0.233	0.088	-0.047	0.025	-0.006	-0.003	0.046	0.029	0.024	0.006
-0.022	0.493	-0.849	-0.044	0.571	-0.820	-0.231	-0.022	-0.017	0.001	-0.005	-0.000	0.023	0.026	0.025	0.011
-0.018	0.497	-0.877	-0.044	0.566	-0.823	-0.285	0.021	0.009	0.006	0.003	-0.025	0.027	0.031	0.003	0.012
-0.010	0.485	-0.861	-0.044	0.561	-0.827	-0.273	0.007	-0.002	0.014	-0.003	-0.006	0.035	0.020	0.013	0.009
-0.022	0.500	-0.873	-0.043	0.557	-0.830	-0.264	-0.068	-0.008	0.001	0.017	-0.015	0.024	0.037	0.002	0.009
-0.022	0.500	-0.881	-0.042	0.552	-0.833	-0.281	-0.040	-0.012	0.000	0.022	-0.019	0.024	0.038	0.006	0.005
-0.022	0.481	-0.869	-0.042	0.547	-0.836	-0.265	-0.008	-0.024	-0.000	0.007	-0.005	0.024	0.019	0.007	0.002
-0.022	0.477	-0.857	-0.041	0.542	-0.839	-0.271	-0.020	-0.012	-0.001	0.008	0.010	0.024	0.016	0.019	0.002
-0.026	0.470	-0.877	-0.040	0.538	-0.842	-0.260	-0.046	0.002	-0.005	0.005	-0.007	0.021	0.010	0.001	0.001
-0.010	0.458	-0.865	-0.040	0.533	-0.845	-0.289	-0.030	-0.005	0.009	-0.002	0.008	0.036	0.001	0.012	0.000
-0.014	0.450	-0.865	-0.040	0.528	-0.848	-0.282	0.026	-0.016	0.006	-0.005	0.011	0.033	0.008	0.012	0.002
-0.014	0.450	-0.865	-0.040	0.523	-0.852	-0.293	0.002	-0.001	0.006	0.000	0.014	0.032	0.007	0.012	0.004
-0.014	0.431	-0.877	-0.039	0.518	-0.855	-0.282	-0.051	0.014	0.005	-0.014	0.005	0.033	0.026	0.001	0.003
-0.010	0.431	-0.881	-0.039	0.513	-0.858	-0.260	0.004	0.018	0.009	-0.010	0.004	0.037	0.025	0.003	0.005
-0.010	0.423	-0.877	-0.039	0.508	-0.860	-0.260	-0.021	0.033	0.009	-0.013	0.010	0.037	0.032	0.001	0.005
-0.007	0.427	-0.881	-0.039	0.504	-0.863	-0.233	0.015	0.029	0.013	-0.005	0.009	0.041	0.027	0.002	0.005
-0.014	0.408	-0.881	-0.040	0.500	-0.865	-0.236	0.046	0.027	0.006	-0.020	0.011	0.034	0.045	0.002	0.005
-0.022	0.408	-0.905	-0.040	0.496	-0.867	-0.196	-0.014	0.011	-0.002	-0.016	-0.011	0.026	0.044	0.025	0.001
-0.018	0.404	-0.901	-0.042	0.492	-0.870	-0.233	0.116	0.009	0.004	-0.016	-0.004	0.030	0.047	0.021	0.001
-0.037	0.392	-0.901	-0.041	0.487	-0.872	-0.244	-0.079	0.035	-0.016	-0.023	-0.002	0.011	0.058	0.021	0.000
-0.003	0.377	-0.873	-0.043	0.484	-0.874	-0.194	0.098	0.008	0.020	-0.035	0.028	0.046	0.072	0.007	-0.002
-0.026	0.388	-0.901	-0.043	0.480	-0.876	-0.213	0.023	0.011	-0.002	-0.019	0.002	0.023	0.060	0.020	-0.002
-0.033	0.388	-0.912	-0.043	0.475	-0.879	-0.246	-0.019	0.024	-0.010	-0.015	-0.007	0.016	0.059	0.032	-0.003
-0.018	0.385	-0.905	-0.044	0.471	-0.881	-0.196	0.039	0.004	0.006	-0.015	0.002	0.031	0.062	0.024	-0.007
-0.041	0.377	-0.901	-0.045	0.467	-0.883	-0.205	0.084	0.006	-0.016	-0.019	0.008	0.008	0.069	0.019	-0.010
-0.033	0.377	-0.905	-0.043	0.465	-0.884	-0.119	-0.125	-0.006	-0.010	-0.017	0.006	0.016	0.068	0.023	-0.009
-0.033	0.385	-0.889	-0.043	0.462	-0.886	-0.162	0.009	-0.006	-0.010	-0.006	0.023	0.016	0.060	0.007	-0.012
-0.022	0.373	-0.893	-0.042	0.460	-0.887	-0.112	-0.053	-0.018	0.000	-0.016	0.020	0.028	0.070	0.011	-0.004
-0.033	0.365	-0.920	-0.042	0.457	-0.888	-0.129	-0.024	-0.008	-0.012	-0.021	-0.006	0.017	0.077	0.038	-0.002
0.001	0.357	-0.916	-0.042	0.456	-0.889	-0.083	0.009	-0.006	0.023	-0.027	-0.001	0.051	0.084	0.034	0.003
-0.018	0.346	-0.912	-0.042	0.455	-0.889	-0.006	0.047	-0.012	0.004	-0.038	0.003	0.032	0.095	0.030	0.004
-0.018	0.354	-0.928	-0.042	0.455	-0.889	0.027	-0.021	0.005	0.004	-0.031	-0.013	0.032	0.087	0.045	0.011
-0.030	0.342	-0.928	-0.040	0.456	-0.889	0.031	-0.110	0.033	-0.010	-0.042	-0.013	0.021	0.097	0.045	0.011
0.009	0.350	-0.912	-0.041	0.456	-0.889	0.042	0.059	0.020	0.030	-0.035	0.002	0.059	0.089	0.029	0.014
0.009	0.354	-0.905	-0.041	0.456	-0.889	0.034	-0.011	0.027	0.030	-0.031	0.010	0.060	0.084	0.021	0.012
0.005	0.357	-0.885	-0.044	0.457	-0.888	0.065	0.186	0.011	0.029	-0.028	0.029	0.056	0.080	0.001	0.013
-0.022	0.354	-0.897	-0.045	0.458	-0.888	0.046	0.016	0.036	0.002	-0.033	0.017	0.029	0.083	0.013	0.007
-0.022	0.354	-0.897	-0.048	0.458	-0.888	0.034	0.144	0.027	0.005	-0.033	0.016	0.029	0.082	0.013	0.001
-0.022	0.354	-0.881	-0.050	0.458	-0.887	0.007	0.134	0.025	0.008	-0.033	0.032	0.030	0.082	0.003	-0.002
-0.022	0.350	-0.885	-0.051	0.457	-0.888	-0.031	0.054	0.016	0.009	-0.036	0.028	0.030	0.085	0.001	-0.003
-0.022	0.327	-0.881	-0.054	0.456	-0.888	-0.048	0.149	0.002	0.011	-0.058	0.033	0.030	0.107	0.004	-0.004
-0.030	0.346	-0.881	-0.056	0.455	-0.889	-0.027	0.138	-0.005	0.006	-0.038	0.033	0.023	0.087	0.004	-0.005
-0.037	0.346	-0.885	-0.058	0.454	-0.889	-0.042	0.104	-0.009	-0.000	-0.037	0.029	0.015	0.087	0.000	-0.004
-0.037	0.350	-0.889	-0.060	0.454	-0.889	0.006	0.102	0.010	0.001	-0.033	0.025	0.016	0.082	0.003	-0.005
-0.033	0.350	-0.901	-0.063	0.454	-0.889	0.004	0.169	-0.003	0.008	-0.033	0.013	0.020	0.081	0.015	-0.007
-0.041	0.330	-0.889	-0.064	0.454	-0.889	0.020	0.067	0.004	0.001	-0.052	0.025	0.012	0.100	0.003	-0.004
-0.053	0.342	-0.897	-0.065	0.455	-0.888	0.044	0.095	0.006	-0.008	-0.041	0.016	0.000	0.088	0.011	-0.005
-0.033	0.346	-0.889	-0.069	0.455	-0.888	0.063	0.237	-0.009	0.015	-0.038	0.023	0.020	0.083	0.003	-0.005
-0.057	0.346	-0.893	-0.071	0.457	-0.887	0.082	0.098	0.023	-0.006	-0.039	0.019	0.003	0.083	0.007	-0.003
-0.049	0.350	-0.905	-0.073	0.458	-0.886	0.106	0.051	0.031	0.002	-0.037	0.006	0.005	0.078	0.019	0.000
-0.045	0.342	-0.901	-0.076	0.460	-0.885	0.127	0.170	0.024	0.009	-0.047	0.008	0.009	0.085	0.014	-0.004
-0.057	0.330	-0.909	-0.080	0.462	-0.883	0.138	0.207	0.025	0.002	-0.060	-0.001	0.002	0.096	0.022	0.000
-0.087	0.330	-0.936	-0.082	0.464	-0.882	0.142	0.113	0.033	-0.027	-0.062	-0.030	0.032	0.096	0.049	0.001
-0.068	0.330	-0.944	-0.084	0.466	-0.881	0.122	0.129	0.033	-0.005	-0.064	-0.039	0.013	0.095	0.056	0.003
-0.076	0.323	-0.940	-0.090	0.468	-0.879	0.133	0.276	0.039	-0.007	-0.074	-0.036	0.020	0.102	0.051	0.005
-0.072	0.357	-0.948	-0.094	0.470	-0.878	0.156	0.204	0.070	0.001	-0.042	-0.046	0.017	0.066	0.058	0.016
-0.091	0.381	-0.960	-0.099	0.473	-0.875	0.199	0.244	0.120	-0.013	-0.021	-0.060	0.035	0.042	0.070	0.024
-0.068	0.408	-0.972	-0.106	0.477	-0.873	0.255	0.308	0.165	0.017	0.002	-0.075	0.012	0.014	0.081	0.031
-0.064	0.404	-0.972	-0.112	0.482	-0.869	0.361	0.272	0.188	0.027	-0.008	-0.079	0.008	0.016	0.080	0.034
-0.076	0.404	-0.956	-0.118	0.488	-0.865	0.394	0.237	0.202	0.021	-0.014	-0.067	0.019	0.015	0.064	0.036
-0.080	0.385	-0.909	-0.123	0.496	-0.860	0.466	0.132	0.216	0.022	-0.041	-0.025	0.022	0.033	0.017	0.036
-0.076	0.408	-0.853	-0.128	0.504	-0.854	0.506	0.211	0.184	0.031	-0.025	0.025	0.018	0.009	0.039	0.034
-0.053	0.446	-0.822	-0.135	0.512	-0.849	0.500	0.328	0.128	0.061	0.005	0.051	0.006	0.031	0.071	0.019
-0.068	0.481	-0.838	-0.142	0.519	-0.843	0.460	0.365	0.121	0.053	0.032	0.029	0.009	0.067	0.055	0.009
-0.168	0.504	-0.897	-0.145	0.524	-0.839	0.344	0.125	0.149	-0.044	0.050	-0.034	0.109	0.091	0.004	0.010
-0.168	0.504	-0.897	-0.150	0.528	-0.836	0.271	0.184	0.148	-0.039	0.046	-0.037	0.108	0.091	0.004	0.014
-0.110	0.524	-0.877	-0.153	0.530	-0.834	0.135	0.066	0.143	0.021	0.063	-0.019	0.051	0.111	0.017	0.022
-0.087	0.539	-0.905	-0.154	0.530	-0.834	0.002	0.033	0.113	0.046	0.079	-0.046	0.027	0.127	0.011	0.047
-0.072	0.531	-0.924	-0.157	0.527	-0.835	-0.148	0.107	0.088	0.064	0.074	-0.065	0.012	0.120	0.030	0.073
-0.060	0.512	-0.940	-0.158	0.523	-0.837	-0.207	0.080	0.046	0.077	0.058	-0.078	0.000	0.101	0.045	0.092
-0.064	0.493	-0.979	-0.156	0.519	-0.840	-0.224	-0.109	-0.008	0.071	0.043	-0.115	0.004	0.083	0.084	0.107
-0.033	0.446	-0.968	-0.153	0.516	-0.843	-0.185	-0.086	-0.057	0.099	-0.000	-0.100	0.027	0.037	0.072	0.115
-0.026	0.442	-0.968	-0.150	0.515	-0.844	-0.083	-0.108	-0.101	0.103	-0.003	-0.099	0.035	0.034	0.071	0.119
-0.022	0.396	-0.952	-0.147	0.513	-0.846	-0.072	-0.110	-0.076	0.104	-0.048	-0.082	0.039	0.011	0.055	0.122
-0.030	0.415	-0.960	-0.143	0.513	-0.847	-0.024	-0.207	-0.055	0.092	-0.028	-0.088	0.031	0.010	0.062	0.122
-0.014	0.408	-0.956	-0.139	0.512	-0.848	-0.055	-0.195	-0.044	0.103	-0.035	-0.083	0.047	0.003	0.058	0.116
-0.007	0.396	-0.928	-0.138	0.511	-0.849	-0.040	0.043	-0.043	0.111	-0.046	-0.055	0.055	0.007	0.029	0.114
-0.022	0.396	-0.920	-0.136	0.510	-0.849	-0.018	-0.095	-0.017	0.093	-0.045	-0.046	0.039	0.006	0.021	0.104
-0.018	0.404	-0.936	-0.136	0.509	-0.850	-0.072	0.024	-0.013	0.097	-0.036	-0.061	0.043	0.003	0.036	0.096
-0.057	0.400	-0.912	-0.135	0.507	-0.851	-0.079	-0.080	0.002	0.057	-0.039	-0.036	0.005	0.000	0.012	0.083
-0.026	0.427	-0.893	-0.136	0.505	-0.852	-0.079	0.115	-0.044	0.088	-0.010	-0.016	0.036	0.029	0.008	0.068
-0.064	0.408	-0.897	-0.137	0.504	-0.853	-0.068	0.109	-0.041	0.051	-0.028	-0.020	0.002	0.010	0.005	0.051
-0.099	0.435	-0.905	-0.136	0.501	-0.855	-0.180	-0.018	-0.025	0.016	0.002	-0.026	0.037	0.038	0.002	0.041
-0.095	0.431	-0.901	-0.137	0.498	-0.856	-0.153	0.062	-0.047	0.020	0.000	-0.020	0.033	0.036	0.002	0.029
-0.091	0.427	-0.869	-0.137	0.496	-0.858	-0.149	0.022	-0.033	0.024	-0.001	0.013	0.029	0.033	0.034	0.019
-0.087	0.412	-0.877	-0.139	0.494	-0.858	-0.078	0.181	-0.048	0.030	-0.015	0.005	0.024	0.019	0.026	0.009
-0.118	0.415	-0.901	-0.138	0.492	-0.860	-0.124	-0.079	-0.011	-0.002	-0.009	-0.017	0.055	0.023	0.003	0.000
-0.149	0.392	-0.889	-0.138	0.491	-0.860	-0.056	0.029	-0.070	-0.033	-0.031	-0.005	0.085	0.001	0.016	-0.010
-0.137	0.427	-0.897	-0.136	0.489	-0.862	-0.105	-0.043	-0.059	-0.023	0.006	-0.011	0.073	0.036	0.008	-0.023
-0.149	0.415	-0.881	-0.133	0.487	-0.863	-0.102	-0.153	-0.083	-0.038	-0.004	0.006	0.084	0.025	0.024	-0.027
-0.164	0.477	-0.928	-0.129	0.484	-0.866	-0.215	-0.180	-0.062	-0.057	0.061	-0.039	0.099	0.088	0.023	-0.024
-0.137	0.458	-0.940	-0.128	0.481	-0.868	-0.185	-0.012	-0.107	-0.031	0.045	-0.049	0.072	0.070	0.034	-0.025
-0.130	0.385	-0.916	-0.124	0.477	-0.870	-0.213	-0.211	-0.066	-0.027	-0.025	-0.023	0.064	0.003	0.010	-0.019
-0.130	0.385	-0.916	-0.121	0.473	-0.872	-0.184	-0.122	-0.061	-0.030	-0.022	-0.021	0.064	0.002	0.009	-0.012
-0.095	0.385	-0.885	-0.117	0.470	-0.875	-0.182	-0.190	-0.073	0.001	-0.019	0.013	0.029	0.001	0.023	-0.011
-0.099	0.408	-0.905	-0.114	0.466	-0.877	-0.237	-0.122	-0.076	-0.006	0.009	-0.004	0.033	0.023	0.003	-0.008
-0.095	0.385	-0.897	-0.111	0.461	-0.880	-0.262	-0.138	-0.059	-0.005	-0.010	0.007	0.029	0.001	0.012	-0.002
-0.080	0.388	-0.877	-0.107	0.457	-0.883	-0.244	-0.196	-0.076	0.006	-0.002	0.029	0.015	0.005	0.032	-0.000
-0.053	0.365	-0.857	-0.105	0.452	-0.886	-0.265	-0.079	-0.088	0.031	-0.021	0.051	0.011	0.017	0.052	0.000
-0.068	0.373	-0.885	-0.103	0.448	-0.888	-0.267	-0.057	-0.075	0.013	-0.008	0.026	0.004	0.008	0.025	0.003
-0.072	0.354	-0.885	-0.101	0.443	-0.891	-0.260	-0.057	-0.076	0.008	-0.023	0.029	0.006	0.026	0.025	0.004
-0.060	0.342	-0.889	-0.100	0.438	-0.893	-0.267	-0.007	-0.073	0.018	-0.030	0.027	0.007	0.035	0.021	0.003
-0.068	0.334	-0.893	-0.099	0.434	-0.895	-0.218	-0.037	-0.076	0.009	-0.034	0.025	0.001	0.042	0.018	0.006
-0.060	0.334	-0.897	-0.098	0.429	-0.898	-0.258	-0.031	-0.046	0.016	-0.029	0.024	0.012	0.040	0.016	0.006
-0.057	0.327	-0.916	-0.098	0.426	-0.899	-0.173	0.036	-0.045	0.020	-0.033	0.005	0.018	0.046	0.001	0.003
-0.076	0.315	-0.924	-0.097	0.423	-0.901	-0.186	-0.055	-0.016	-0.000	-0.041	-0.001	0.000	0.055	0.007	0.007
-0.080	0.315	-0.916	-0.095	0.419	-0.903	-0.158	-0.063	-0.011	-0.005	-0.038	0.008	0.003	0.052	0.003	0.007
-0.045	0.330	-0.897	-0.095	0.417	-0.904	-0.142	0.014	-0.025	0.029	-0.020	0.029	0.031	0.033	0.024	0.005
-0.060	0.327	-0.920	-0.096	0.414	-0.905	-0.138	0.026	-0.021	0.014	-0.021	0.007	0.016	0.035	0.002	0.006
-0.068	0.319	-0.928	-0.095	0.411	-0.907	-0.153	-0.031	-0.026	0.006	-0.026	0.000	0.009	0.042	0.005	0.013
-0.060	0.307	-0.897	-0.096	0.409	-0.908	-0.131	0.075	-0.045	0.014	-0.036	0.032	0.016	0.053	0.028	0.006
-0.033	0.323	-0.897	-0.096	0.406	-0.909	-0.119	0.045	-0.042	0.042	-0.018	0.033	0.044	0.038	0.030	0.006
-0.091	0.330	-0.928	-0.095	0.404	-0.910	-0.134	-0.053	-0.005	-0.017	-0.008	0.003	0.015	0.031	0.000	0.002
-0.057	0.292	-0.909	-0.096	0.401	-0.911	-0.108	0.101	-0.023	0.019	-0.044	0.023	0.019	0.070	0.022	0.001
-0.083	0.311	-0.920	-0.097	0.399	-0.912	-0.110	0.043	0.002	-0.007	-0.023	0.012	0.009	0.051	0.013	-0.001
-0.076	0.307	-0.916	-0.096	0.397	-0.913	-0.081	-0.046	0.018	0.000	-0.025	0.017	0.002	0.055	0.019	0.000
-0.060	0.307	-0.940	-0.098	0.397	-0.913	-0.018	0.097	0.024	0.017	-0.024	-0.007	0.012	0.055	0.003	-0.008
-0.095	0.292	-0.952	-0.097	0.397	-0.913	0.004	-0.059	0.035	-0.018	-0.040	-0.018	0.024	0.071	0.013	-0.002
-0.110	0.300	-0.932	-0.098	0.397	-0.913	0.017	0.048	0.008	-0.033	-0.032	0.001	0.041	0.063	0.008	0.006
-0.049	0.292	-0.912	-0.097	0.397	-0.913	0.016	-0.083	0.020	0.027	-0.039	0.021	0.019	0.070	0.029	0.004
-0.037	0.288	-0.928	-0.098	0.397	-0.913	0.021	0.070	0.004	0.040	-0.043	0.005	0.028	0.073	0.015	0.005
-0.064	0.296	-0.909	-0.099	0.397	-0.912	0.049	0.062	0.004	0.014	-0.036	0.024	0.001	0.065	0.035	0.010
-0.076	0.296	-0.909	-0.099	0.397	-0.912	0.009	0.014	-0.005	0.003	-0.036	0.024	0.016	0.065	0.036	0.003
-0.076	0.300	-0.920	-0.099	0.397	-0.912	0.024	-0.015	-0.001	0.003	-0.033	0.012	0.019	0.061	0.024	-0.005
-0.095	0.307	-0.928	-0.098	0.398	-0.912	0.033	-0.079	0.015	-0.018	-0.025	0.004	0.041	0.053	0.016	-0.001
-0.076	0.296	-0.912	-0.096	0.397	-0.913	-0.006	-0.085	0.016	-0.000	-0.037	0.020	0.026	0.065	0.032	0.002
-0.037	0.300	-0.905	-0.097	0.399	-0.912	0.078	0.095	-0.034	0.040	-0.034	0.027	0.009	0.061	0.039	0.004
-0.060	0.296	-0.912	-0.099	0.400	-0.911	0.067	0.075	-0.007	0.018	-0.039	0.019	0.018	0.065	0.030	0.012
-0.068	0.296	-0.928	-0.100	0.401	-0.911	0.105	0.046	0.007	0.011	-0.040	0.002	0.030	0.065	0.012	0.016
-0.053	0.288	-0.920	-0.101	0.403	-0.909	0.133	0.086	0.019	0.028	-0.050	0.009	0.020	0.072	0.019	0.012
-0.060	0.300	-0.909	-0.101	0.406	-0.908	0.160	-0.019	0.024	0.020	-0.041	0.019	0.032	0.061	0.029	0.007
-0.068	0.296	-0.909	-0.103	0.408	-0.907	0.141	0.118	0.016	0.014	-0.048	0.018	0.044	0.065	0.027	0.009
-0.103	0.292	-0.932	-0.103	0.411	-0.906	0.168	0.011	0.031	-0.020	-0.054	-0.007	0.083	0.069	0.001	0.004
-0.053	0.307	-0.901	-0.106	0.413	-0.904	0.162	0.128	0.007	0.032	-0.041	0.023	0.037	0.053	0.030	0.005
-0.083	0.303	-0.901	-0.109	0.416	-0.903	0.182	0.167	-0.005	0.004	-0.048	0.021	0.072	0.057	0.027	0.001
-0.064	0.315	-0.905	-0.110	0.419	-0.901	0.160	0.080	-0.002	0.025	-0.039	0.016	0.057	0.046	0.021	0.009
-0.107	0.307	-0.909	-0.112	0.422	-0.900	0.176	0.117	0.000	-0.015	-0.050	0.010	0.104	0.054	0.014	0.003
-0.060	0.303	-0.905	-0.113	0.425	-0.898	0.195	0.064	0.007	0.032	-0.057	0.012	0.062	0.058	0.016	0.005
-0.107	0.315	-0.928	-0.114	0.428	-0.897	0.159	0.076	0.005	-0.013	-0.048	-0.013	0.113	0.047	0.011	0.001
-0.083	0.323	-0.905	-0.116	0.431	-0.895	0.209	0.096	0.008	0.012	-0.043	0.009	0.094	0.040	0.010	0.005
-0.099	0.346	-0.909	-0.118	0.434	-0.893	0.185	0.097	0.001	-0.002	-0.023	0.003	0.114	0.017	0.003	0.001
-0.099	0.346	-0.916	-0.121	0.437	-0.891	0.174	0.174	-0.013	0.001	-0.026	-0.007	0.118	0.017	0.007	0.001
-0.095	0.338	-0.912	-0.120	0.439	-0.890	0.146	-0.050	0.007	0.004	-0.036	-0.004	0.119	0.025	0.006	-0.000
-0.110	0.330	-0.912	-0.120	0.443	-0.889	0.196	-0.008	-0.020	-0.012	-0.047	-0.006	0.138	0.034	0.009	0.002
-0.099	0.342	-0.905	-0.122	0.445	-0.887	0.161	0.132	-0.035	0.002	-0.038	0.001	0.131	0.023	0.005	0.009
-0.091	0.334	-0.909	-0.122	0.448	-0.886	0.181	0.043	-0.016	0.010	-0.049	-0.005	0.128	0.031	0.012	0.015
-0.072	0.350	-0.920	-0.123	0.452	-0.884	0.212	0.049	-0.030	0.030	-0.037	-0.018	0.113	0.016	0.027	0.018
-0.072	0.350	-0.920	-0.124	0.455	-0.882	0.183	0.109	-0.025	0.031	-0.041	-0.020	0.118	0.016	0.030	0.019
-0.103	0.350	-0.920	-0.126	0.458	-0.880	0.168	0.131	-0.019	0.003	-0.043	-0.022	0.153	0.016	0.034	0.017
-0.118	0.365	-0.932	-0.129	0.460	-0.879	0.140	0.174	-0.006	-0.010	-0.030	-0.035	0.173	0.001	0.049	0.013
-0.122	0.385	-0.940	-0.131	0.461	-0.877	0.108	0.124	-0.008	-0.011	-0.013	-0.044	0.181	0.018	0.061	0.011
-0.118	0.396	-0.944	-0.132	0.462	-0.877	0.061	0.052	0.013	-0.007	-0.002	-0.049	0.182	0.030	0.068	0.009
-0.103	0.404	-0.940	-0.136	0.463	-0.876	0.088	0.206	0.004	0.012	0.004	-0.046	0.172	0.037	0.068	0.011
-0.133	0.381	-0.948	-0.138	0.465	-0.875	0.110	0.103	0.034	-0.016	-0.021	-0.055	0.207	0.014	0.080	0.014
-0.130	0.377	-0.952	-0.140	0.466	-0.874	0.067	0.110	0.057	-0.010	-0.025	-0.060	0.208	0.009	0.088	0.014
-0.126	0.377	-0.960	-0.144	0.466	-0.873	0.063	0.187	0.068	-0.003	-0.026	-0.069	0.209	0.009	0.100	0.009
-0.141	0.396	-0.956	-0.148	0.468	-0.871	0.106	0.196	0.101	-0.014	-0.008	-0.066	0.229	0.028	0.101	0.006
-0.153	0.392	-0.956	-0.152	0.469	-0.870	0.115	0.182	0.098	-0.021	-0.013	-0.068	0.246	0.024	0.105	-0.001
-0.168	0.369	-0.940	-0.154	0.471	-0.869	0.142	0.042	0.104	-0.035	-0.038	-0.053	0.266	0.000	0.095	0.000
-0.172	0.369	-0.916	-0.154	0.473	-0.868	0.157	-0.075	0.109	-0.039	-0.040	-0.031	0.275	0.000	0.076	0.000
-0.130	0.385	-0.881	-0.154	0.476	-0.866	0.209	-0.057	0.082	0.003	-0.028	0.003	0.238	0.016	0.045	0.000
Avg ODBA	1.116
Vec ODBA	0.790
Avg ELBA	0.422
Avg EPBA	0.114
Speed	ODBA	VeDBA	ELBA	EPBA	StrkSpGn	StrSpGn_L	ISI
3.900	1.116	0.790	0.422	0.114	0.257	0.269	2.468
MeanPeak	0.026273
MeanLong	0.027437
MeanISI	2.468000
