# Supplementary material for: Averaged Propulsive Body Acceleration (APBA) Can Be Calculated from Biologging Tags That Incorporate Gyroscopes and Accelerometers to Estimate Swimming Speed, Hydrodynamic Drag and Energy Expenditure for Steller Sea Lions
Source: PLoS One. 2016 Jun 10;11(6):e0157326. doi: 10.1371/journal.pone.0157326 (PMC4902303; doi:10.1371/journal.pone.0157326)
Supplement: S2 Data — Each file contains a 50Hz time series. Provided are calibrated accelerometer and gyro measurements, together with the estimated gravity vector, and the estimated dynamic accelerations by the different methods. The small files with the suffix.txt are configuration files used in C++ processing. (ZIP) [file pone.0157326.s002.zip › BoniNov_20/boni4_4251_4.csv]

rawAx	rawAy	rawAz	gravX	gravY	gravZ	gyrX	gyrY	gyrZ	estAx	estAy	estAz	odbX	odbY	odbZ	spk
-0.072	0.415	-0.924	-0.049	0.448	-0.893	0.195	0.070	-0.070	-0.026	-0.000	-0.019	0.060	0.048	0.018	0.001
-0.010	0.412	-0.881	-0.047	0.453	-0.890	0.273	-0.051	-0.108	0.033	-0.009	0.022	0.119	0.043	0.025	-0.008
-0.080	0.450	-0.909	-0.049	0.458	-0.888	0.242	0.178	-0.102	-0.034	0.025	-0.007	0.047	0.080	0.003	-0.013
-0.091	0.435	-0.912	-0.047	0.463	-0.885	0.288	-0.122	-0.058	-0.048	0.005	-0.014	0.033	0.063	0.007	-0.005
-0.053	0.423	-0.901	-0.052	0.468	-0.882	0.299	0.351	-0.094	-0.004	-0.012	-0.005	0.069	0.049	0.004	-0.032
-0.022	0.435	-0.885	-0.049	0.472	-0.880	0.245	-0.146	0.001	0.024	-0.004	0.009	0.097	0.060	0.020	-0.027
-0.168	0.431	-0.905	-0.045	0.476	-0.878	0.241	-0.311	0.050	-0.127	-0.012	-0.013	0.052	0.054	0.000	-0.019
-0.041	0.477	-0.885	-0.044	0.481	-0.876	0.283	0.007	-0.043	0.000	0.029	0.004	0.072	0.100	0.020	-0.019
-0.041	0.477	-0.885	-0.044	0.485	-0.873	0.242	0.037	-0.080	-0.000	0.025	0.002	0.070	0.098	0.020	-0.025
-0.033	0.439	-0.853	-0.045	0.490	-0.871	0.249	0.078	-0.059	0.008	-0.018	0.031	0.076	0.059	0.051	-0.014
-0.053	0.466	-0.881	-0.048	0.494	-0.868	0.238	0.188	-0.050	-0.008	0.005	0.001	0.055	0.085	0.024	-0.018
-0.110	0.462	-0.885	-0.048	0.497	-0.866	0.183	0.065	-0.056	-0.065	-0.002	-0.005	0.004	0.080	0.019	-0.024
-0.068	0.466	-0.881	-0.046	0.500	-0.865	0.202	-0.112	-0.041	-0.025	-0.001	-0.003	0.037	0.082	0.022	-0.020
-0.072	0.470	-0.877	-0.046	0.504	-0.863	0.198	-0.010	-0.024	-0.029	-0.001	-0.001	0.034	0.085	0.026	-0.021
-0.022	0.473	-0.861	-0.048	0.507	-0.860	0.213	0.164	-0.031	0.023	-0.000	0.013	0.084	0.089	0.041	-0.007
-0.064	0.470	-0.885	-0.049	0.511	-0.858	0.216	0.051	-0.034	-0.019	-0.008	-0.013	0.042	0.085	0.016	-0.013
-0.049	0.489	-0.909	-0.050	0.515	-0.855	0.267	0.112	-0.043	-0.002	0.007	-0.039	0.058	0.104	0.008	-0.007
-0.107	0.508	-0.885	-0.047	0.519	-0.854	0.197	-0.232	0.039	-0.063	0.023	-0.018	0.001	0.123	0.015	-0.016
-0.045	0.473	-0.869	-0.049	0.523	-0.851	0.241	0.128	0.012	0.001	-0.015	-0.004	0.063	0.088	0.029	-0.018
-0.072	0.500	-0.849	-0.049	0.527	-0.848	0.274	-0.023	0.013	-0.026	0.007	0.013	0.037	0.114	0.048	-0.019
-0.068	0.516	-0.857	-0.049	0.531	-0.846	0.250	-0.003	0.024	-0.022	0.018	0.002	0.042	0.128	0.039	-0.017
-0.049	0.527	-0.869	-0.052	0.536	-0.843	0.280	0.143	0.031	-0.000	0.026	-0.013	0.062	0.139	0.027	-0.018
-0.091	0.531	-0.849	-0.052	0.540	-0.840	0.250	-0.048	0.030	-0.043	0.025	0.004	0.022	0.141	0.046	-0.016
-0.053	0.481	-0.853	-0.051	0.546	-0.836	0.335	-0.046	0.031	-0.005	-0.030	-0.003	0.062	0.090	0.041	-0.015
-0.087	0.500	-0.893	-0.054	0.550	-0.833	0.273	0.122	0.057	-0.037	-0.015	-0.046	0.028	0.108	0.001	-0.025
-0.072	0.485	-0.861	-0.052	0.553	-0.831	0.227	-0.210	0.101	-0.024	-0.034	-0.016	0.046	0.091	0.032	-0.018
-0.095	0.473	-0.830	-0.054	0.557	-0.829	0.255	0.068	0.051	-0.045	-0.050	0.013	0.023	0.077	0.063	-0.014
-0.060	0.504	-0.857	-0.052	0.560	-0.827	0.184	-0.156	0.087	-0.012	-0.022	-0.017	0.059	0.107	0.036	-0.016
-0.033	0.497	-0.830	-0.056	0.563	-0.825	0.154	0.241	0.045	0.019	-0.032	0.009	0.087	0.097	0.063	-0.018
-0.083	0.508	-0.842	-0.058	0.565	-0.823	0.147	0.027	0.060	-0.029	-0.022	-0.004	0.037	0.107	0.052	-0.012
-0.095	0.504	-0.869	-0.057	0.567	-0.822	0.148	-0.131	0.133	-0.042	-0.028	-0.033	0.025	0.101	0.024	-0.010
-0.083	0.516	-0.857	-0.060	0.568	-0.821	0.119	0.086	0.147	-0.027	-0.018	-0.023	0.036	0.112	0.036	-0.017
-0.049	0.500	-0.814	-0.063	0.571	-0.819	0.159	0.072	0.133	0.010	-0.036	0.019	0.070	0.094	0.080	-0.016
-0.080	0.531	-0.830	-0.063	0.574	-0.816	0.217	-0.120	0.141	-0.021	-0.008	0.001	0.038	0.124	0.065	-0.013
-0.091	0.543	-0.853	-0.065	0.577	-0.814	0.199	0.064	0.142	-0.030	0.001	-0.025	0.025	0.134	0.041	-0.016
-0.076	0.551	-0.818	-0.068	0.580	-0.812	0.190	0.081	0.125	-0.011	0.006	0.008	0.039	0.141	0.076	-0.012
-0.099	0.547	-0.830	-0.068	0.583	-0.810	0.184	-0.102	0.128	-0.035	-0.001	-0.006	0.015	0.136	0.065	-0.015
-0.053	0.543	-0.845	-0.071	0.585	-0.808	0.194	0.169	0.069	0.015	-0.008	-0.024	0.060	0.132	0.049	-0.009
-0.107	0.512	-0.814	-0.072	0.588	-0.806	0.152	-0.017	0.095	-0.038	-0.041	0.006	0.006	0.101	0.081	-0.011
-0.057	0.551	-0.818	-0.076	0.588	-0.805	0.065	0.161	0.097	0.016	-0.003	0.001	0.054	0.139	0.077	-0.014
-0.099	0.547	-0.814	-0.078	0.590	-0.804	0.121	0.081	0.080	-0.024	-0.008	0.004	0.011	0.135	0.082	-0.019
-0.126	0.539	-0.826	-0.079	0.592	-0.802	0.135	-0.037	0.115	-0.050	-0.018	-0.010	0.017	0.127	0.069	-0.015
-0.095	0.547	-0.842	-0.082	0.593	-0.801	0.094	0.050	0.130	-0.017	-0.011	-0.026	0.013	0.135	0.054	-0.021
-0.099	0.562	-0.818	-0.083	0.594	-0.800	0.079	0.002	0.116	-0.020	0.003	-0.003	0.008	0.150	0.077	-0.015
-0.099	0.562	-0.830	-0.084	0.595	-0.799	0.069	-0.005	0.090	-0.019	0.002	-0.016	0.007	0.149	0.066	-0.011
-0.080	0.574	-0.818	-0.086	0.595	-0.799	-0.003	0.078	0.089	0.003	0.014	-0.004	0.025	0.161	0.078	-0.010
-0.118	0.555	-0.838	-0.087	0.594	-0.800	-0.029	-0.033	0.084	-0.035	-0.004	-0.023	0.014	0.141	0.058	-0.012
-0.091	0.562	-0.826	-0.090	0.594	-0.800	-0.004	0.159	0.034	-0.005	0.004	-0.012	0.012	0.149	0.070	-0.010
-0.118	0.547	-0.830	-0.091	0.593	-0.800	-0.028	0.010	0.038	-0.032	-0.011	-0.015	0.015	0.133	0.066	-0.013
-0.091	0.547	-0.814	-0.091	0.591	-0.801	-0.098	0.047	-0.005	-0.004	-0.009	0.002	0.012	0.133	0.081	-0.014
-0.103	0.551	-0.830	-0.093	0.591	-0.801	-0.021	0.107	-0.007	-0.014	-0.004	-0.014	0.000	0.136	0.065	-0.014
-0.126	0.524	-0.826	-0.094	0.590	-0.802	-0.038	0.083	-0.002	-0.036	-0.031	-0.009	0.024	0.108	0.069	-0.018
-0.099	0.566	-0.845	-0.093	0.589	-0.803	-0.083	-0.110	0.024	-0.011	0.013	-0.028	0.003	0.150	0.050	-0.020
-0.145	0.582	-0.834	-0.091	0.588	-0.804	-0.027	-0.130	0.025	-0.058	0.029	-0.016	0.043	0.165	0.062	-0.018
-0.095	0.582	-0.802	-0.091	0.588	-0.804	-0.026	-0.006	-0.005	-0.009	0.030	0.016	0.007	0.164	0.093	-0.019
-0.091	0.574	-0.842	-0.090	0.586	-0.805	-0.088	-0.109	0.012	-0.007	0.024	-0.022	0.011	0.156	0.053	-0.016
-0.126	0.562	-0.845	-0.087	0.585	-0.806	-0.073	-0.160	0.017	-0.044	0.013	-0.025	0.024	0.144	0.048	-0.007
-0.080	0.574	-0.853	-0.086	0.583	-0.808	-0.121	-0.055	-0.006	0.001	0.027	-0.031	0.022	0.155	0.040	-0.002
-0.080	0.566	-0.814	-0.086	0.581	-0.809	-0.123	0.017	-0.049	0.001	0.022	0.010	0.023	0.147	0.079	-0.005
-0.068	0.562	-0.830	-0.083	0.579	-0.811	-0.119	-0.139	-0.050	0.009	0.020	-0.005	0.035	0.142	0.063	-0.007
-0.095	0.558	-0.845	-0.083	0.577	-0.812	-0.121	0.034	-0.074	-0.018	0.018	-0.019	0.008	0.137	0.047	-0.019
-0.126	0.555	-0.834	-0.081	0.574	-0.815	-0.169	-0.042	-0.084	-0.051	0.017	-0.005	0.023	0.133	0.058	-0.020
-0.126	0.555	-0.834	-0.079	0.571	-0.817	-0.188	-0.109	-0.075	-0.053	0.021	-0.003	0.023	0.132	0.058	-0.030
-0.087	0.558	-0.857	-0.077	0.569	-0.819	-0.141	-0.022	-0.125	-0.016	0.027	-0.025	0.016	0.135	0.034	-0.021
-0.107	0.535	-0.830	-0.072	0.566	-0.821	-0.187	-0.257	-0.080	-0.041	0.006	0.006	0.003	0.112	0.062	-0.024
-0.033	0.539	-0.838	-0.075	0.564	-0.822	-0.116	0.253	-0.120	0.035	0.012	-0.001	0.070	0.115	0.053	-0.013
-0.133	0.531	-0.849	-0.071	0.562	-0.824	-0.167	-0.198	-0.039	-0.068	0.007	-0.011	0.030	0.106	0.041	-0.009
-0.053	0.531	-0.838	-0.070	0.559	-0.826	-0.155	-0.035	-0.051	0.011	0.010	0.003	0.051	0.105	0.053	-0.009
-0.049	0.531	-0.826	-0.071	0.557	-0.827	-0.119	0.144	-0.081	0.017	0.012	0.016	0.055	0.104	0.064	-0.017
-0.110	0.531	-0.861	-0.069	0.554	-0.830	-0.211	-0.137	-0.049	-0.047	0.015	-0.017	0.006	0.104	0.028	-0.008
-0.076	0.524	-0.861	-0.068	0.551	-0.832	-0.180	0.004	-0.085	-0.014	0.010	-0.015	0.029	0.095	0.028	-0.018
-0.076	0.512	-0.849	-0.066	0.547	-0.835	-0.238	-0.050	-0.060	-0.015	0.003	-0.000	0.029	0.083	0.040	-0.014
-0.099	0.508	-0.849	-0.063	0.543	-0.837	-0.223	-0.183	-0.045	-0.041	0.003	0.002	0.006	0.079	0.040	-0.011
-0.018	0.493	-0.834	-0.063	0.540	-0.840	-0.197	0.079	-0.074	0.040	-0.009	0.020	0.087	0.063	0.055	-0.009
-0.080	0.497	-0.845	-0.062	0.536	-0.842	-0.235	-0.018	-0.079	-0.023	-0.001	0.011	0.025	0.066	0.043	-0.010
-0.053	0.493	-0.857	-0.061	0.532	-0.845	-0.220	-0.016	-0.055	0.003	-0.001	0.002	0.052	0.061	0.031	-0.006
-0.080	0.481	-0.861	-0.063	0.529	-0.846	-0.181	0.145	-0.078	-0.022	-0.010	-0.000	0.025	0.049	0.026	-0.022
-0.064	0.516	-0.834	-0.060	0.525	-0.849	-0.219	-0.163	-0.044	-0.010	0.029	0.030	0.041	0.083	0.054	-0.017
-0.095	0.489	-0.830	-0.061	0.521	-0.851	-0.232	0.087	-0.033	-0.040	0.006	0.036	0.010	0.055	0.057	-0.017
-0.041	0.481	-0.830	-0.062	0.519	-0.853	-0.144	0.069	-0.064	0.014	0.000	0.037	0.064	0.047	0.057	-0.021
-0.049	0.493	-0.849	-0.063	0.515	-0.855	-0.208	0.123	-0.050	0.008	0.016	0.020	0.057	0.057	0.037	-0.025
-0.091	0.466	-0.849	-0.065	0.511	-0.857	-0.221	0.138	-0.030	-0.032	-0.008	0.022	0.015	0.030	0.036	-0.018
-0.083	0.473	-0.826	-0.065	0.508	-0.859	-0.225	0.014	-0.026	-0.024	0.004	0.048	0.023	0.036	0.060	-0.023
-0.060	0.485	-0.826	-0.066	0.504	-0.861	-0.236	0.047	-0.029	-0.001	0.020	0.050	0.045	0.047	0.059	-0.022
-0.072	0.458	-0.842	-0.067	0.499	-0.864	-0.239	0.104	-0.038	-0.011	-0.003	0.036	0.034	0.020	0.043	-0.019
-0.045	0.442	-0.842	-0.070	0.496	-0.866	-0.223	0.201	-0.041	0.019	-0.014	0.038	0.061	0.004	0.043	-0.019
-0.072	0.454	-0.838	-0.074	0.491	-0.868	-0.286	0.219	-0.027	-0.005	0.003	0.044	0.034	0.014	0.047	-0.024
-0.103	0.442	-0.853	-0.075	0.486	-0.871	-0.261	0.105	-0.043	-0.035	-0.004	0.031	0.003	0.002	0.031	-0.029
-0.103	0.442	-0.853	-0.078	0.481	-0.873	-0.290	0.164	-0.031	-0.032	0.001	0.033	0.004	0.001	0.030	-0.037
-0.114	0.419	-0.861	-0.080	0.475	-0.876	-0.309	0.115	-0.006	-0.042	-0.016	0.028	0.008	0.023	0.022	-0.037
-0.095	0.392	-0.849	-0.080	0.470	-0.879	-0.291	0.037	-0.013	-0.022	-0.038	0.042	0.011	0.050	0.033	-0.031
-0.080	0.400	-0.838	-0.083	0.465	-0.881	-0.277	0.163	-0.026	-0.004	-0.025	0.056	0.027	0.043	0.045	-0.034
-0.080	0.400	-0.865	-0.088	0.461	-0.883	-0.253	0.273	-0.025	0.001	-0.020	0.031	0.027	0.044	0.017	-0.035
-0.126	0.381	-0.849	-0.091	0.456	-0.885	-0.265	0.209	-0.007	-0.042	-0.035	0.048	0.019	0.064	0.032	-0.035
-0.137	0.388	-0.877	-0.093	0.452	-0.887	-0.233	0.090	-0.003	-0.052	-0.022	0.022	0.030	0.057	0.004	-0.037
-0.114	0.385	-0.865	-0.096	0.448	-0.889	-0.186	0.140	0.006	-0.026	-0.023	0.036	0.007	0.061	0.016	-0.041
-0.107	0.388	-0.849	-0.099	0.445	-0.890	-0.195	0.173	0.015	-0.015	-0.015	0.052	0.000	0.058	0.031	-0.033
-0.114	0.385	-0.881	-0.101	0.441	-0.892	-0.215	0.117	-0.005	-0.021	-0.015	0.022	0.007	0.062	0.001	-0.025
-0.103	0.369	-0.877	-0.104	0.436	-0.894	-0.247	0.170	-0.010	-0.006	-0.025	0.028	0.004	0.078	0.003	-0.020
-0.110	0.377	-0.885	-0.106	0.432	-0.896	-0.230	0.102	0.019	-0.012	-0.013	0.022	0.003	0.071	0.005	-0.014
-0.103	0.373	-0.881	-0.109	0.428	-0.897	-0.206	0.172	-0.006	-0.001	-0.013	0.027	0.005	0.076	0.002	-0.016
-0.095	0.369	-0.877	-0.112	0.424	-0.899	-0.226	0.182	-0.017	0.010	-0.012	0.032	0.013	0.080	0.002	-0.017
-0.133	0.369	-0.885	-0.115	0.420	-0.900	-0.188	0.167	-0.028	-0.026	-0.008	0.025	0.026	0.081	0.006	-0.015
-0.126	0.357	-0.893	-0.117	0.416	-0.902	-0.216	0.115	-0.017	-0.016	-0.016	0.019	0.018	0.093	0.015	-0.011
-0.118	0.361	-0.909	-0.118	0.413	-0.903	-0.176	0.072	0.010	-0.007	-0.008	0.004	0.010	0.090	0.031	-0.013
-0.091	0.350	-0.877	-0.120	0.411	-0.904	-0.143	0.140	-0.054	0.022	-0.017	0.036	0.017	0.102	0.001	-0.009
-0.122	0.350	-0.901	-0.122	0.407	-0.905	-0.216	0.131	-0.067	-0.007	-0.013	0.014	0.014	0.102	0.023	-0.009
-0.130	0.334	-0.909	-0.125	0.401	-0.907	-0.290	0.169	-0.069	-0.012	-0.023	0.008	0.022	0.118	0.031	-0.006
-0.133	0.311	-0.897	-0.126	0.396	-0.910	-0.290	0.093	-0.083	-0.015	-0.040	0.022	0.025	0.141	0.020	-0.011
-0.103	0.330	-0.889	-0.131	0.391	-0.911	-0.267	0.351	-0.106	0.021	-0.016	0.031	0.005	0.122	0.012	-0.017
-0.145	0.307	-0.916	-0.132	0.387	-0.913	-0.238	0.069	-0.082	-0.020	-0.035	0.005	0.037	0.146	0.040	-0.021
-0.164	0.315	-0.905	-0.134	0.383	-0.914	-0.223	0.166	-0.088	-0.037	-0.023	0.018	0.056	0.139	0.028	-0.025
-0.164	0.303	-0.912	-0.137	0.380	-0.915	-0.184	0.170	-0.061	-0.034	-0.031	0.011	0.056	0.151	0.036	-0.034
-0.172	0.311	-0.920	-0.139	0.376	-0.916	-0.177	0.121	-0.029	-0.040	-0.020	0.004	0.064	0.143	0.044	-0.028
-0.172	0.311	-0.920	-0.142	0.373	-0.917	-0.168	0.160	-0.037	-0.037	-0.017	0.005	0.064	0.144	0.045	-0.023
-0.149	0.307	-0.972	-0.148	0.371	-0.917	-0.087	0.315	-0.021	-0.008	-0.019	-0.046	0.041	0.148	0.096	-0.012
-0.180	0.280	-0.975	-0.152	0.370	-0.916	-0.033	0.224	0.041	-0.034	-0.045	-0.050	0.072	0.176	0.100	0.009
-0.145	0.288	-0.964	-0.158	0.372	-0.915	0.095	0.279	0.088	0.006	-0.039	-0.040	0.037	0.168	0.089	0.033
-0.095	0.284	-0.956	-0.166	0.374	-0.912	0.172	0.390	0.141	0.064	-0.045	-0.034	0.013	0.172	0.081	0.037
-0.103	0.307	-0.972	-0.178	0.379	-0.908	0.367	0.568	0.303	0.069	-0.027	-0.055	0.005	0.149	0.097	0.034
-0.168	0.346	-0.956	-0.188	0.387	-0.903	0.473	0.419	0.339	0.013	0.004	-0.044	0.061	0.111	0.081	0.008
-0.222	0.365	-0.912	-0.200	0.394	-0.897	0.472	0.521	0.224	-0.029	0.016	-0.006	0.115	0.092	0.038	-0.025
-0.314	0.346	-0.889	-0.205	0.399	-0.894	0.317	0.205	0.181	-0.116	-0.008	0.014	0.207	0.111	0.014	-0.053
-0.303	0.327	-0.889	-0.209	0.400	-0.892	0.112	0.156	0.160	-0.100	-0.028	0.013	0.196	0.130	0.014	-0.069
-0.257	0.327	-0.857	-0.214	0.400	-0.891	0.037	0.187	0.130	-0.050	-0.028	0.044	0.150	0.131	0.017	-0.063
-0.249	0.338	-0.853	-0.217	0.399	-0.891	-0.028	0.156	0.071	-0.038	-0.016	0.047	0.142	0.119	0.021	-0.029
-0.199	0.365	-0.865	-0.221	0.398	-0.890	-0.072	0.213	-0.001	0.015	0.013	0.035	0.093	0.092	0.009	0.012
-0.157	0.373	-0.916	-0.225	0.395	-0.891	-0.133	0.240	-0.025	0.061	0.023	-0.016	0.051	0.085	0.042	0.052
-0.118	0.404	-0.944	-0.228	0.392	-0.891	-0.208	0.190	-0.057	0.102	0.058	-0.043	0.012	0.054	0.070	0.090
-0.103	0.419	-0.987	-0.229	0.387	-0.893	-0.331	0.180	-0.107	0.120	0.078	-0.084	0.003	0.038	0.113	0.131
-0.107	0.446	-1.011	-0.226	0.380	-0.897	-0.431	-0.133	-0.141	0.112	0.112	-0.104	0.001	0.011	0.136	0.166
-0.033	0.458	-1.039	-0.223	0.373	-0.900	-0.410	-0.008	-0.233	0.182	0.130	-0.128	0.072	0.001	0.164	0.186
-0.003	0.439	-1.042	-0.220	0.368	-0.904	-0.392	-0.022	-0.297	0.210	0.117	-0.129	0.102	0.018	0.168	0.207
-0.007	0.415	-0.995	-0.213	0.360	-0.908	-0.495	-0.193	-0.323	0.199	0.101	-0.077	0.098	0.041	0.120	0.225
0.032	0.396	-0.995	-0.210	0.354	-0.911	-0.422	0.007	-0.369	0.235	0.088	-0.073	0.136	0.060	0.120	0.211
0.017	0.361	-1.027	-0.202	0.349	-0.915	-0.334	-0.286	-0.310	0.211	0.058	-0.101	0.121	0.095	0.151	0.193
-0.080	0.311	-1.050	-0.197	0.346	-0.917	-0.241	-0.149	-0.267	0.110	0.011	-0.122	0.024	0.144	0.175	0.178
-0.057	0.272	-1.015	-0.190	0.342	-0.920	-0.222	-0.306	-0.188	0.126	-0.024	-0.083	0.047	0.183	0.139	0.157
-0.045	0.257	-0.983	-0.181	0.339	-0.923	-0.179	-0.373	-0.126	0.129	-0.036	-0.049	0.059	0.198	0.107	0.137
-0.041	0.238	-0.975	-0.182	0.340	-0.923	0.013	0.086	-0.114	0.133	-0.055	-0.041	0.062	0.216	0.099	0.143
-0.041	0.238	-0.975	-0.172	0.341	-0.924	0.102	-0.517	-0.031	0.123	-0.057	-0.039	0.062	0.215	0.099	0.131
0.013	0.222	-0.964	-0.172	0.345	-0.923	0.242	0.039	-0.023	0.177	-0.077	-0.029	0.115	0.230	0.087	0.122
-0.068	0.245	-0.936	-0.165	0.350	-0.922	0.255	-0.344	0.049	0.090	-0.057	-0.002	0.034	0.207	0.059	0.118
-0.060	0.303	-0.948	-0.163	0.354	-0.921	0.270	-0.140	0.032	0.095	-0.004	-0.015	0.042	0.148	0.071	0.111
-0.049	0.354	-0.983	-0.160	0.362	-0.919	0.394	-0.148	0.027	0.104	0.039	-0.052	0.053	0.097	0.106	0.092
-0.064	0.311	-0.968	-0.159	0.370	-0.915	0.465	-0.013	0.003	0.088	-0.012	-0.040	0.037	0.139	0.090	0.077
-0.080	0.280	-0.952	-0.158	0.378	-0.912	0.481	-0.049	-0.008	0.071	-0.052	-0.027	0.021	0.169	0.074	0.067
-0.141	0.315	-0.940	-0.155	0.388	-0.909	0.518	-0.181	-0.000	0.006	-0.026	-0.018	0.040	0.133	0.062	0.041
-0.122	0.319	-0.972	-0.157	0.398	-0.904	0.555	0.144	-0.024	0.027	-0.032	-0.054	0.022	0.129	0.093	0.022
-0.176	0.323	-0.924	-0.158	0.406	-0.900	0.502	0.036	0.012	-0.026	-0.037	-0.011	0.076	0.124	0.045	0.018
-0.157	0.327	-0.924	-0.159	0.415	-0.896	0.497	0.038	0.019	-0.006	-0.042	-0.015	0.057	0.119	0.045	0.015
-0.110	0.338	-0.956	-0.161	0.426	-0.890	0.640	0.172	-0.025	0.042	-0.041	-0.052	0.011	0.107	0.076	0.007
-0.180	0.342	-0.968	-0.160	0.435	-0.886	0.505	-0.055	-0.012	-0.028	-0.046	-0.067	0.081	0.102	0.088	0.011
-0.160	0.377	-0.920	-0.164	0.441	-0.882	0.367	0.258	-0.076	-0.005	-0.018	-0.024	0.062	0.067	0.040	0.001
-0.141	0.388	-0.849	-0.164	0.449	-0.878	0.402	0.070	-0.124	0.014	-0.013	0.044	0.043	0.054	0.031	-0.021
-0.214	0.419	-0.901	-0.166	0.455	-0.875	0.340	0.194	-0.162	-0.057	0.011	-0.011	0.116	0.022	0.020	-0.027
-0.203	0.388	-0.849	-0.167	0.461	-0.871	0.345	0.052	-0.101	-0.046	-0.026	0.037	0.105	0.052	0.032	-0.042
-0.191	0.404	-0.873	-0.168	0.468	-0.868	0.378	0.150	-0.093	-0.033	-0.017	0.010	0.094	0.036	0.008	-0.054
-0.241	0.381	-0.897	-0.168	0.474	-0.865	0.340	-0.035	-0.017	-0.083	-0.046	-0.017	0.144	0.058	0.015	-0.053
-0.222	0.446	-0.873	-0.166	0.480	-0.862	0.342	-0.126	-0.014	-0.066	0.014	0.004	0.125	0.009	0.009	-0.052
-0.207	0.442	-0.881	-0.167	0.485	-0.859	0.314	0.063	-0.033	-0.050	0.005	-0.007	0.110	0.006	0.001	-0.056
-0.214	0.408	-0.893	-0.164	0.490	-0.856	0.289	-0.137	-0.040	-0.061	-0.035	-0.021	0.118	0.028	0.010	-0.049
-0.214	0.454	-0.877	-0.162	0.495	-0.854	0.285	-0.048	-0.101	-0.062	0.007	-0.008	0.118	0.019	0.006	-0.045
-0.195	0.446	-0.893	-0.160	0.498	-0.852	0.193	-0.075	-0.080	-0.045	-0.004	-0.025	0.099	0.013	0.010	-0.039
-0.207	0.412	-0.897	-0.159	0.502	-0.850	0.233	-0.071	-0.075	-0.059	-0.043	-0.030	0.111	0.021	0.013	-0.032
-0.157	0.446	-0.857	-0.157	0.506	-0.848	0.195	-0.030	-0.088	-0.010	-0.012	0.007	0.061	0.014	0.027	-0.024
-0.164	0.450	-0.865	-0.156	0.509	-0.847	0.190	-0.039	-0.087	-0.020	-0.011	-0.002	0.069	0.019	0.019	-0.027
-0.164	0.462	-0.877	-0.154	0.512	-0.845	0.181	-0.059	-0.098	-0.022	-0.003	-0.015	0.069	0.031	0.008	-0.021
-0.203	0.466	-0.897	-0.150	0.515	-0.844	0.152	-0.160	-0.084	-0.064	-0.002	-0.036	0.108	0.036	0.012	-0.034
-0.160	0.454	-0.877	-0.152	0.518	-0.842	0.187	0.129	-0.085	-0.020	-0.017	-0.018	0.066	0.025	0.008	-0.030
-0.237	0.439	-0.909	-0.147	0.520	-0.842	0.114	-0.301	-0.018	-0.103	-0.034	-0.049	0.143	0.011	0.023	-0.033
-0.133	0.466	-0.869	-0.143	0.522	-0.841	0.148	-0.149	-0.061	-0.002	-0.009	-0.011	0.039	0.039	0.016	-0.026
-0.168	0.473	-0.877	-0.142	0.525	-0.839	0.184	-0.075	-0.056	-0.039	-0.005	-0.020	0.074	0.047	0.009	-0.026
-0.157	0.481	-0.897	-0.139	0.528	-0.838	0.185	-0.124	-0.051	-0.030	0.000	-0.041	0.062	0.055	0.010	-0.010
-0.137	0.458	-0.853	-0.137	0.532	-0.836	0.207	-0.083	-0.062	-0.013	-0.027	0.000	0.043	0.033	0.033	-0.020
-0.126	0.485	-0.869	-0.138	0.535	-0.833	0.190	0.117	-0.077	-0.001	-0.003	-0.017	0.031	0.061	0.018	-0.017
-0.187	0.489	-0.885	-0.135	0.538	-0.832	0.190	-0.134	-0.074	-0.065	-0.002	-0.035	0.093	0.065	0.003	-0.015
-0.141	0.477	-0.861	-0.132	0.541	-0.831	0.169	-0.128	-0.070	-0.022	-0.017	-0.012	0.047	0.055	0.027	-0.017
-0.130	0.485	-0.873	-0.129	0.544	-0.829	0.161	-0.177	-0.053	-0.014	-0.011	-0.025	0.035	0.063	0.016	-0.018
-0.149	0.481	-0.877	-0.128	0.547	-0.828	0.187	-0.028	-0.053	-0.035	-0.018	-0.031	0.054	0.060	0.012	-0.015
-0.114	0.512	-0.853	-0.124	0.549	-0.826	0.162	-0.216	-0.037	-0.004	0.010	-0.008	0.020	0.091	0.037	-0.019
-0.145	0.512	-0.857	-0.122	0.553	-0.825	0.196	-0.093	-0.059	-0.037	0.007	-0.014	0.051	0.092	0.033	-0.012
-0.160	0.524	-0.885	-0.117	0.556	-0.823	0.190	-0.273	-0.030	-0.057	0.015	-0.043	0.067	0.103	0.006	-0.017
-0.076	0.504	-0.849	-0.117	0.559	-0.821	0.231	0.051	-0.032	0.028	-0.008	-0.009	0.018	0.085	0.042	-0.013
-0.153	0.500	-0.857	-0.114	0.563	-0.819	0.223	-0.223	-0.012	-0.053	-0.015	-0.019	0.059	0.081	0.035	-0.012
-0.091	0.539	-0.869	-0.110	0.566	-0.817	0.188	-0.198	-0.004	0.005	0.020	-0.032	0.003	0.119	0.023	-0.003
-0.126	0.516	-0.857	-0.108	0.569	-0.815	0.197	-0.166	-0.011	-0.033	-0.006	-0.022	0.031	0.096	0.035	-0.007
-0.095	0.531	-0.861	-0.106	0.572	-0.814	0.184	-0.066	-0.054	-0.004	0.006	-0.028	0.000	0.112	0.032	-0.000
-0.087	0.524	-0.849	-0.105	0.574	-0.812	0.134	-0.017	-0.060	0.003	-0.004	-0.017	0.008	0.104	0.044	-0.009
-0.107	0.516	-0.853	-0.103	0.576	-0.811	0.143	-0.065	-0.066	-0.018	-0.014	-0.022	0.011	0.096	0.040	-0.001
-0.133	0.524	-0.885	-0.099	0.577	-0.810	0.077	-0.216	-0.037	-0.049	-0.007	-0.054	0.038	0.103	0.008	-0.005
-0.076	0.527	-0.857	-0.099	0.578	-0.810	0.059	0.012	-0.053	0.008	-0.004	-0.027	0.019	0.107	0.036	-0.012
-0.099	0.516	-0.845	-0.096	0.579	-0.810	0.064	-0.155	-0.041	-0.018	-0.017	-0.015	0.005	0.094	0.048	-0.016
-0.110	0.520	-0.834	-0.094	0.580	-0.809	0.043	-0.079	-0.031	-0.032	-0.014	-0.003	0.017	0.097	0.061	-0.016
-0.110	0.520	-0.834	-0.093	0.581	-0.809	0.071	-0.076	-0.042	-0.033	-0.015	-0.004	0.018	0.096	0.062	-0.021
-0.110	0.531	-0.845	-0.089	0.582	-0.808	0.106	-0.180	-0.042	-0.037	-0.005	-0.016	0.019	0.107	0.050	-0.022
-0.091	0.535	-0.853	-0.088	0.584	-0.807	0.110	-0.020	-0.060	-0.019	-0.003	-0.025	0.001	0.110	0.043	-0.020
-0.095	0.531	-0.849	-0.087	0.586	-0.805	0.138	-0.060	-0.027	-0.024	-0.008	-0.023	0.005	0.106	0.048	-0.017
-0.095	0.535	-0.849	-0.084	0.588	-0.805	0.092	-0.203	0.009	-0.028	-0.006	-0.023	0.006	0.109	0.048	-0.013
-0.087	0.543	-0.842	-0.082	0.589	-0.804	0.102	-0.159	0.023	-0.022	0.001	-0.016	0.000	0.116	0.057	-0.013
-0.080	0.535	-0.842	-0.080	0.590	-0.803	0.074	-0.126	0.011	-0.017	-0.008	-0.017	0.007	0.108	0.057	-0.013
-0.076	0.547	-0.842	-0.077	0.591	-0.803	0.092	-0.148	-0.002	-0.015	0.002	-0.017	0.011	0.120	0.058	-0.011
-0.080	0.535	-0.842	-0.075	0.593	-0.802	0.078	-0.117	-0.008	-0.021	-0.010	-0.018	0.006	0.108	0.058	-0.010
-0.076	0.539	-0.845	-0.075	0.594	-0.801	0.071	-0.012	-0.030	-0.018	-0.007	-0.022	0.009	0.112	0.055	-0.015
-0.080	0.543	-0.853	-0.073	0.595	-0.801	0.090	-0.072	-0.054	-0.023	-0.005	-0.031	0.004	0.116	0.047	-0.011
-0.099	0.512	-0.849	-0.071	0.596	-0.800	0.077	-0.108	-0.027	-0.045	-0.037	-0.028	0.016	0.085	0.051	-0.009
-0.049	0.527	-0.842	-0.070	0.597	-0.799	0.073	-0.091	0.001	0.004	-0.022	-0.020	0.033	0.100	0.059	-0.009
-0.068	0.531	-0.849	-0.068	0.597	-0.799	0.051	-0.075	0.004	-0.016	-0.019	-0.028	0.013	0.104	0.051	-0.006
-0.057	0.535	-0.818	-0.066	0.598	-0.799	0.015	-0.157	0.010	-0.007	-0.015	0.004	0.023	0.107	0.083	-0.002
-0.041	0.535	-0.818	-0.064	0.597	-0.799	-0.007	-0.130	0.012	0.006	-0.015	0.004	0.038	0.106	0.083	-0.005
-0.064	0.535	-0.838	-0.063	0.597	-0.800	-0.036	-0.092	0.033	-0.018	-0.014	-0.015	0.014	0.106	0.063	-0.007
-0.057	0.543	-0.834	-0.063	0.595	-0.801	-0.054	-0.028	0.023	-0.010	-0.005	-0.010	0.021	0.112	0.067	-0.006
-0.064	0.551	-0.838	-0.061	0.595	-0.802	-0.048	-0.100	0.017	-0.020	0.003	-0.013	0.013	0.119	0.063	-0.007
-0.053	0.555	-0.838	-0.061	0.593	-0.803	-0.068	-0.063	0.027	-0.009	0.008	-0.012	0.024	0.122	0.063	-0.006
-0.049	0.566	-0.845	-0.060	0.592	-0.804	-0.072	-0.046	0.003	-0.006	0.021	-0.019	0.027	0.133	0.055	-0.010
-0.045	0.558	-0.826	-0.059	0.591	-0.804	-0.039	-0.048	-0.013	-0.003	0.014	0.001	0.030	0.124	0.074	-0.013
-0.072	0.570	-0.830	-0.057	0.590	-0.805	-0.063	-0.088	-0.006	-0.032	0.026	-0.002	0.002	0.135	0.069	-0.013
-0.072	0.555	-0.838	-0.055	0.589	-0.806	-0.053	-0.158	0.003	-0.034	0.011	-0.009	0.002	0.118	0.061	-0.016
-0.045	0.558	-0.830	-0.055	0.589	-0.806	-0.029	0.033	-0.031	-0.007	0.016	-0.000	0.028	0.121	0.068	-0.017
-0.049	0.555	-0.838	-0.053	0.588	-0.807	-0.046	-0.143	-0.010	-0.014	0.012	-0.007	0.024	0.116	0.060	-0.011
-0.049	0.555	-0.838	-0.051	0.587	-0.808	-0.076	-0.093	0.005	-0.015	0.014	-0.006	0.023	0.114	0.059	-0.005
-0.033	0.524	-0.842	-0.050	0.585	-0.810	-0.103	-0.056	0.006	-0.000	-0.016	-0.009	0.038	0.082	0.055	-0.006
-0.037	0.531	-0.849	-0.049	0.583	-0.811	-0.083	-0.062	0.007	-0.005	-0.006	-0.015	0.033	0.089	0.047	-0.002
-0.045	0.520	-0.849	-0.047	0.580	-0.813	-0.160	-0.182	0.053	-0.015	-0.015	-0.013	0.024	0.076	0.046	-0.002
-0.022	0.531	-0.842	-0.046	0.577	-0.815	-0.174	-0.083	0.044	0.007	-0.001	-0.003	0.046	0.087	0.054	-0.002
-0.045	0.524	-0.857	-0.044	0.574	-0.818	-0.223	-0.172	0.039	-0.019	-0.005	-0.016	0.022	0.078	0.038	0.001
-0.022	0.497	-0.849	-0.042	0.569	-0.821	-0.252	-0.118	0.053	0.003	-0.027	-0.005	0.044	0.051	0.046	0.002
-0.014	0.508	-0.865	-0.042	0.564	-0.825	-0.285	-0.042	0.046	0.011	-0.011	-0.017	0.051	0.061	0.029	0.003
-0.033	0.508	-0.861	-0.042	0.559	-0.828	-0.302	-0.081	0.068	-0.009	-0.005	-0.010	0.032	0.060	0.033	0.006
-0.014	0.485	-0.861	-0.041	0.554	-0.832	-0.295	-0.067	0.073	0.010	-0.023	-0.006	0.050	0.036	0.032	0.008
-0.022	0.493	-0.869	-0.042	0.549	-0.835	-0.291	-0.004	0.055	0.003	-0.010	-0.011	0.042	0.043	0.023	0.006
-0.018	0.477	-0.873	-0.042	0.543	-0.838	-0.318	-0.009	0.041	0.007	-0.020	-0.011	0.046	0.027	0.018	0.007
-0.022	0.477	-0.873	-0.043	0.537	-0.842	-0.355	0.069	0.048	0.005	-0.014	-0.007	0.042	0.027	0.017	0.002
-0.030	0.473	-0.877	-0.044	0.531	-0.846	-0.333	-0.052	0.094	-0.003	-0.012	-0.008	0.034	0.022	0.012	-0.002
-0.041	0.470	-0.869	-0.045	0.526	-0.849	-0.319	0.040	0.092	-0.012	-0.010	0.004	0.023	0.017	0.019	-0.011
-0.037	0.470	-0.857	-0.045	0.520	-0.853	-0.327	-0.071	0.105	-0.009	-0.004	0.019	0.027	0.016	0.030	-0.015
-0.060	0.454	-0.861	-0.046	0.515	-0.856	-0.290	0.036	0.062	-0.030	-0.015	0.018	0.003	0.001	0.025	-0.017
-0.041	0.435	-0.873	-0.046	0.509	-0.860	-0.324	-0.055	0.086	-0.011	-0.028	0.009	0.022	0.022	0.012	-0.016
-0.041	0.423	-0.877	-0.047	0.503	-0.863	-0.339	-0.030	0.081	-0.011	-0.034	0.009	0.022	0.035	0.007	-0.019
-0.033	0.408	-0.877	-0.047	0.497	-0.866	-0.308	0.003	0.059	-0.002	-0.043	0.012	0.030	0.052	0.006	-0.012
-0.057	0.415	-0.877	-0.047	0.492	-0.869	-0.257	-0.070	0.068	-0.026	-0.031	0.015	0.006	0.046	0.006	-0.016
-0.026	0.439	-0.877	-0.047	0.488	-0.872	-0.264	-0.031	0.078	0.006	-0.003	0.017	0.037	0.025	0.005	-0.012
-0.053	0.415	-0.865	-0.047	0.483	-0.874	-0.252	0.010	0.043	-0.021	-0.021	0.032	0.010	0.049	0.016	-0.011
-0.022	0.408	-0.877	-0.048	0.478	-0.877	-0.267	0.052	0.021	0.011	-0.024	0.022	0.041	0.059	0.004	-0.005
-0.022	0.408	-0.877	-0.049	0.474	-0.879	-0.250	0.037	0.026	0.012	-0.019	0.025	0.040	0.060	0.003	-0.005
-0.030	0.412	-0.889	-0.050	0.470	-0.882	-0.227	0.025	0.020	0.005	-0.011	0.015	0.032	0.057	0.010	0.001
-0.030	0.412	-0.889	-0.049	0.466	-0.884	-0.208	-0.050	0.014	0.005	-0.007	0.017	0.032	0.059	0.011	-0.001
-0.026	0.412	-0.881	-0.049	0.463	-0.885	-0.158	-0.002	-0.006	0.009	-0.005	0.026	0.035	0.060	0.003	-0.003
-0.033	0.392	-0.885	-0.049	0.460	-0.887	-0.169	0.025	-0.017	0.001	-0.021	0.024	0.026	0.081	0.008	-0.006
-0.037	0.408	-0.897	-0.050	0.457	-0.888	-0.136	0.064	-0.003	-0.001	-0.003	0.014	0.021	0.067	0.020	-0.006
-0.049	0.396	-0.909	-0.050	0.455	-0.889	-0.110	-0.040	-0.002	-0.014	-0.012	0.003	0.009	0.080	0.033	-0.005
-0.026	0.385	-0.885	-0.050	0.452	-0.891	-0.176	0.019	0.002	0.010	-0.021	0.029	0.031	0.092	0.010	-0.004
-0.018	0.396	-0.877	-0.050	0.450	-0.892	-0.109	0.039	-0.039	0.018	-0.007	0.038	0.038	0.082	0.003	-0.003
-0.026	0.377	-0.873	-0.051	0.447	-0.893	-0.131	0.081	-0.062	0.011	-0.024	0.043	0.029	0.102	0.001	-0.004
-0.030	0.385	-0.893	-0.054	0.445	-0.894	-0.108	0.179	-0.055	0.010	-0.014	0.024	0.025	0.096	0.019	-0.007
-0.053	0.373	-0.897	-0.055	0.444	-0.894	-0.047	0.082	-0.048	-0.012	-0.025	0.021	0.000	0.108	0.024	-0.014
-0.053	0.357	-0.901	-0.056	0.443	-0.895	-0.077	0.083	-0.033	-0.011	-0.038	0.018	0.001	0.124	0.028	-0.014
-0.068	0.388	-0.893	-0.055	0.442	-0.895	-0.024	-0.005	-0.034	-0.027	-0.007	0.026	0.017	0.094	0.020	-0.011
-0.037	0.377	-0.901	-0.055	0.442	-0.895	-0.011	-0.010	-0.043	0.004	-0.018	0.018	0.012	0.107	0.028	-0.015
-0.010	0.377	-0.881	-0.057	0.441	-0.896	-0.031	0.172	-0.080	0.033	-0.017	0.038	0.038	0.107	0.009	-0.013
-0.080	0.361	-0.901	-0.055	0.440	-0.896	-0.056	-0.079	-0.038	-0.038	-0.031	0.019	0.032	0.123	0.029	-0.009
-0.045	0.392	-0.909	-0.056	0.439	-0.897	-0.063	0.077	-0.074	-0.003	0.001	0.012	0.001	0.093	0.037	-0.010
-0.045	0.361	-0.889	-0.057	0.438	-0.897	-0.040	0.078	-0.087	-0.002	-0.028	0.032	0.000	0.125	0.018	-0.013
-0.037	0.361	-0.889	-0.057	0.437	-0.898	-0.055	0.055	-0.079	0.006	-0.027	0.033	0.006	0.126	0.018	-0.006
-0.041	0.365	-0.916	-0.058	0.437	-0.898	-0.002	0.092	-0.068	0.003	-0.023	0.006	0.001	0.122	0.046	-0.007
-0.053	0.369	-0.932	-0.058	0.436	-0.898	-0.040	0.026	-0.054	-0.009	-0.018	-0.010	0.011	0.119	0.062	-0.009
-0.045	0.373	-0.901	-0.056	0.435	-0.898	-0.037	-0.055	-0.049	-0.003	-0.014	0.023	0.005	0.116	0.031	-0.004
-0.064	0.365	-0.916	-0.057	0.435	-0.899	-0.013	0.065	-0.063	-0.022	-0.021	0.007	0.025	0.124	0.047	-0.010
-0.018	0.354	-0.897	-0.059	0.435	-0.898	0.015	0.140	-0.066	0.026	-0.032	0.027	0.020	0.136	0.028	-0.011
-0.064	0.334	-0.893	-0.059	0.435	-0.898	0.024	0.029	-0.081	-0.020	-0.052	0.031	0.027	0.156	0.024	-0.010
-0.045	0.357	-0.901	-0.060	0.435	-0.898	0.008	0.130	-0.092	0.000	-0.029	0.023	0.009	0.133	0.032	-0.016
-0.041	0.369	-0.897	-0.061	0.436	-0.898	0.029	0.072	-0.088	0.004	-0.017	0.027	0.006	0.122	0.029	-0.024
-0.107	0.369	-0.924	-0.061	0.436	-0.898	0.020	0.051	-0.094	-0.061	-0.018	-0.001	0.073	0.122	0.057	-0.023
-0.072	0.354	-0.928	-0.061	0.436	-0.898	-0.015	0.043	-0.074	-0.026	-0.033	-0.004	0.039	0.138	0.061	-0.026
-0.068	0.346	-0.909	-0.061	0.436	-0.898	0.001	0.030	-0.074	-0.023	-0.040	0.015	0.036	0.146	0.041	-0.028
-0.068	0.350	-0.920	-0.061	0.436	-0.898	-0.001	0.054	-0.080	-0.022	-0.036	0.004	0.037	0.143	0.053	-0.014
-0.068	0.354	-0.948	-0.061	0.436	-0.898	0.047	0.052	-0.100	-0.023	-0.033	-0.024	0.038	0.139	0.081	-0.011
-0.045	0.350	-0.952	-0.063	0.438	-0.897	0.118	0.124	-0.099	0.002	-0.039	-0.029	0.016	0.143	0.085	-0.007
-0.068	0.354	-0.960	-0.065	0.441	-0.895	0.173	0.132	-0.058	-0.020	-0.038	-0.039	0.040	0.140	0.094	0.006
-0.080	0.377	-0.975	-0.066	0.446	-0.893	0.271	0.081	0.019	-0.030	-0.019	-0.057	0.052	0.117	0.110	0.023
-0.030	0.377	-0.983	-0.069	0.452	-0.890	0.353	0.126	0.087	0.023	-0.025	-0.068	0.003	0.117	0.118	0.038
0.005	0.377	-0.964	-0.074	0.459	-0.885	0.438	0.206	0.153	0.062	-0.032	-0.052	0.031	0.117	0.098	0.051
0.017	0.400	-0.936	-0.081	0.467	-0.880	0.524	0.310	0.215	0.081	-0.018	-0.030	0.041	0.094	0.071	0.052
-0.014	0.408	-0.916	-0.090	0.478	-0.874	0.633	0.400	0.237	0.059	-0.020	-0.017	0.010	0.086	0.051	0.032
-0.091	0.446	-0.909	-0.099	0.489	-0.867	0.655	0.386	0.210	-0.009	0.007	-0.016	0.068	0.048	0.043	0.000
-0.153	0.454	-0.897	-0.106	0.498	-0.861	0.556	0.272	0.190	-0.064	0.006	-0.010	0.130	0.040	0.032	-0.027
-0.191	0.439	-0.897	-0.109	0.505	-0.857	0.425	0.049	0.206	-0.099	-0.016	-0.015	0.169	0.056	0.032	-0.048
-0.157	0.450	-0.893	-0.113	0.509	-0.853	0.302	0.144	0.170	-0.060	-0.009	-0.014	0.135	0.044	0.028	-0.054
-0.145	0.458	-0.873	-0.116	0.512	-0.851	0.189	0.065	0.132	-0.046	-0.004	0.004	0.125	0.036	0.009	-0.040
-0.130	0.466	-0.861	-0.116	0.513	-0.850	0.098	-0.039	0.108	-0.030	0.002	0.015	0.110	0.029	0.003	-0.006
-0.087	0.473	-0.885	-0.116	0.513	-0.850	0.039	-0.082	0.107	0.012	0.010	-0.009	0.068	0.021	0.021	0.032
-0.026	0.504	-0.916	-0.116	0.513	-0.851	-0.015	-0.013	0.084	0.074	0.041	-0.040	0.007	0.010	0.053	0.071
0.028	0.524	-0.944	-0.117	0.511	-0.852	-0.104	0.056	0.085	0.129	0.063	-0.067	0.046	0.029	0.080	0.114
0.028	0.551	-0.987	-0.116	0.507	-0.854	-0.239	-0.078	0.061	0.127	0.094	-0.108	0.045	0.056	0.123	0.150
0.055	0.578	-0.999	-0.114	0.500	-0.858	-0.377	-0.079	-0.061	0.152	0.128	-0.116	0.072	0.084	0.135	0.171
0.082	0.582	-0.995	-0.108	0.493	-0.863	-0.453	-0.150	-0.205	0.173	0.139	-0.107	0.098	0.087	0.131	0.182
0.082	0.539	-0.987	-0.104	0.486	-0.868	-0.425	-0.110	-0.245	0.168	0.104	-0.095	0.097	0.045	0.124	0.186
0.097	0.516	-0.999	-0.097	0.482	-0.871	-0.280	-0.184	-0.256	0.178	0.085	-0.104	0.112	0.022	0.136	0.181
0.074	0.500	-1.003	-0.091	0.478	-0.874	-0.268	-0.173	-0.234	0.149	0.074	-0.105	0.088	0.006	0.140	0.172
0.067	0.439	-0.991	-0.085	0.473	-0.877	-0.259	-0.190	-0.234	0.135	0.017	-0.090	0.080	0.055	0.128	0.158
0.067	0.439	-0.991	-0.080	0.470	-0.879	-0.199	-0.178	-0.229	0.129	0.020	-0.088	0.079	0.055	0.128	0.138
0.036	0.354	-1.007	-0.073	0.468	-0.881	-0.113	-0.276	-0.158	0.092	-0.063	-0.102	0.048	0.140	0.144	0.123
0.040	0.342	-0.952	-0.068	0.468	-0.881	0.002	-0.229	-0.121	0.090	-0.074	-0.046	0.051	0.151	0.088	0.106
0.040	0.357	-0.948	-0.062	0.470	-0.881	0.154	-0.275	-0.054	0.085	-0.061	-0.043	0.050	0.136	0.085	0.097
0.020	0.334	-0.956	-0.057	0.475	-0.878	0.316	-0.329	0.087	0.060	-0.089	-0.053	0.030	0.158	0.092	0.092
0.067	0.377	-0.920	-0.053	0.482	-0.874	0.437	-0.267	0.119	0.102	-0.054	-0.021	0.076	0.116	0.057	0.096
0.055	0.423	-0.940	-0.048	0.490	-0.870	0.479	-0.345	0.173	0.086	-0.016	-0.045	0.064	0.069	0.077	0.100
0.093	0.400	-0.901	-0.048	0.499	-0.865	0.532	-0.056	0.165	0.125	-0.048	-0.011	0.102	0.092	0.037	0.095
0.090	0.431	-0.881	-0.049	0.509	-0.859	0.580	0.032	0.073	0.122	-0.026	0.004	0.098	0.060	0.018	0.087
0.009	0.473	-0.920	-0.049	0.518	-0.854	0.567	-0.063	0.064	0.041	0.007	-0.041	0.017	0.018	0.057	0.072
0.024	0.473	-0.901	-0.050	0.527	-0.848	0.557	0.046	0.044	0.057	-0.003	-0.027	0.032	0.018	0.037	0.054
-0.022	0.497	-0.893	-0.050	0.536	-0.843	0.506	0.027	-0.012	0.012	0.012	-0.024	0.014	0.006	0.029	0.031
-0.010	0.481	-0.873	-0.050	0.544	-0.837	0.509	0.056	-0.038	0.024	-0.011	-0.010	0.003	0.010	0.008	0.030
-0.045	0.485	-0.889	-0.047	0.552	-0.832	0.499	-0.187	-0.026	-0.014	-0.016	-0.030	0.037	0.006	0.024	0.014
0.009	0.493	-0.881	-0.047	0.560	-0.827	0.468	0.061	-0.113	0.039	-0.016	-0.027	0.016	0.002	0.015	0.014
-0.060	0.489	-0.885	-0.046	0.567	-0.823	0.410	0.049	-0.113	-0.031	-0.026	-0.036	0.053	0.002	0.019	0.005
-0.010	0.477	-0.853	-0.046	0.572	-0.819	0.315	0.071	-0.128	0.019	-0.043	-0.007	0.004	0.014	0.013	0.018
-0.053	0.543	-0.853	-0.045	0.577	-0.815	0.336	0.021	-0.129	-0.025	0.017	-0.011	0.047	0.051	0.013	0.003
0.032	0.531	-0.849	-0.045	0.582	-0.812	0.282	0.092	-0.098	0.060	0.001	-0.010	0.038	0.039	0.016	0.007
-0.053	0.555	-0.822	-0.042	0.586	-0.809	0.275	-0.115	-0.116	-0.028	0.020	0.014	0.047	0.062	0.044	-0.002
-0.014	0.574	-0.822	-0.041	0.591	-0.806	0.284	0.098	-0.141	0.010	0.034	0.011	0.009	0.081	0.044	-0.009
-0.045	0.582	-0.818	-0.039	0.594	-0.803	0.209	-0.017	-0.155	-0.023	0.039	0.013	0.040	0.088	0.047	-0.021
-0.083	0.574	-0.853	-0.035	0.598	-0.801	0.210	-0.174	-0.125	-0.066	0.028	-0.025	0.078	0.080	0.012	-0.024
-0.014	0.543	-0.818	-0.034	0.600	-0.799	0.162	0.054	-0.131	0.003	-0.006	0.009	0.009	0.048	0.047	-0.035
-0.064	0.527	-0.814	-0.031	0.603	-0.797	0.155	-0.071	-0.159	-0.050	-0.024	0.011	0.060	0.033	0.051	-0.039
-0.064	0.520	-0.830	-0.030	0.605	-0.796	0.162	-0.015	-0.139	-0.051	-0.034	-0.006	0.060	0.024	0.035	-0.032
-0.064	0.520	-0.830	-0.027	0.609	-0.793	0.229	-0.096	-0.092	-0.054	-0.037	-0.008	0.061	0.023	0.035	-0.034
-0.033	0.589	-0.838	-0.025	0.613	-0.790	0.266	-0.043	-0.104	-0.025	0.028	-0.019	0.031	0.092	0.027	-0.029
-0.022	0.566	-0.818	-0.024	0.616	-0.787	0.221	-0.029	-0.076	-0.015	0.002	-0.002	0.021	0.068	0.047	-0.022
-0.033	0.582	-0.830	-0.021	0.620	-0.784	0.283	-0.110	-0.123	-0.030	0.013	-0.017	0.033	0.083	0.036	-0.016
-0.022	0.582	-0.830	-0.018	0.624	-0.781	0.240	-0.061	-0.109	-0.021	0.009	-0.020	0.022	0.082	0.036	-0.010
-0.030	0.593	-0.853	-0.015	0.626	-0.779	0.156	-0.160	-0.093	-0.032	0.019	-0.045	0.031	0.094	0.013	-0.006
0.020	0.566	-0.794	-0.012	0.629	-0.777	0.183	-0.051	-0.147	0.015	-0.011	0.012	0.018	0.067	0.072	-0.001
0.013	0.574	-0.810	-0.010	0.631	-0.775	0.151	0.010	-0.150	0.006	-0.006	-0.006	0.010	0.074	0.056	0.003
0.005	0.574	-0.834	-0.008	0.633	-0.774	0.112	-0.040	-0.121	-0.004	-0.007	-0.031	0.002	0.074	0.033	0.006
0.017	0.574	-0.806	-0.006	0.635	-0.773	0.120	-0.013	-0.093	0.006	-0.009	-0.004	0.012	0.074	0.060	0.001
0.001	0.562	-0.818	-0.006	0.636	-0.771	0.124	0.055	-0.091	-0.010	-0.022	-0.018	0.004	0.062	0.048	-0.004
-0.010	0.593	-0.818	-0.005	0.637	-0.771	0.060	-0.019	-0.096	-0.023	0.008	-0.018	0.016	0.092	0.048	-0.006
-0.010	0.578	-0.818	-0.003	0.638	-0.770	0.045	-0.036	-0.092	-0.024	-0.008	-0.019	0.017	0.076	0.048	-0.011
0.013	0.574	-0.798	-0.002	0.638	-0.770	0.005	0.031	-0.091	-0.002	-0.012	0.001	0.005	0.071	0.068	-0.013
-0.010	0.578	-0.822	-0.001	0.637	-0.771	-0.007	-0.015	-0.089	-0.026	-0.008	-0.022	0.018	0.074	0.044	-0.013
-0.003	0.585	-0.814	0.000	0.638	-0.770	0.042	0.002	-0.076	-0.019	-0.000	-0.015	0.011	0.081	0.052	-0.013
-0.010	0.597	-0.822	0.001	0.638	-0.770	0.019	-0.050	-0.055	-0.028	0.011	-0.022	0.019	0.092	0.044	-0.015
-0.010	0.589	-0.834	0.003	0.638	-0.770	0.036	-0.057	-0.042	-0.030	0.003	-0.034	0.020	0.084	0.032	-0.008
0.009	0.574	-0.802	0.004	0.639	-0.769	0.038	-0.006	-0.054	-0.011	-0.013	-0.003	0.000	0.067	0.063	-0.006
0.036	0.589	-0.814	0.005	0.639	-0.769	0.026	-0.002	-0.077	0.015	0.003	-0.015	0.026	0.082	0.051	-0.006
0.020	0.585	-0.786	0.007	0.640	-0.769	0.055	-0.072	-0.087	-0.003	-0.002	0.012	0.010	0.077	0.078	0.000
0.001	0.593	-0.810	0.009	0.640	-0.769	0.009	-0.082	-0.081	-0.024	0.006	-0.011	0.009	0.084	0.054	0.002
0.043	0.597	-0.806	0.010	0.640	-0.769	0.012	0.003	-0.071	0.017	0.010	-0.008	0.033	0.087	0.058	0.001
0.024	0.582	-0.806	0.011	0.640	-0.769	0.000	0.048	-0.082	-0.003	-0.005	-0.007	0.013	0.071	0.057	0.001
0.036	0.578	-0.814	0.014	0.639	-0.769	-0.033	-0.144	-0.065	0.006	-0.008	-0.015	0.024	0.066	0.049	0.004
0.020	0.574	-0.822	0.015	0.638	-0.770	-0.059	-0.015	-0.061	-0.011	-0.011	-0.022	0.009	0.062	0.041	-0.002
0.020	0.574	-0.822	0.016	0.637	-0.771	-0.031	-0.020	-0.053	-0.012	-0.010	-0.021	0.008	0.061	0.040	-0.003
0.020	0.578	-0.794	0.017	0.636	-0.771	-0.027	-0.006	-0.051	-0.013	-0.006	0.007	0.008	0.064	0.068	-0.003
0.017	0.589	-0.826	0.017	0.635	-0.772	-0.060	-0.021	-0.046	-0.017	0.007	-0.024	0.004	0.075	0.035	-0.008
0.043	0.574	-0.814	0.017	0.635	-0.773	-0.034	0.081	-0.046	0.011	-0.008	-0.012	0.030	0.058	0.047	-0.007
0.005	0.570	-0.806	0.018	0.633	-0.774	-0.082	-0.061	-0.020	-0.029	-0.010	-0.003	0.009	0.054	0.054	-0.003
0.032	0.582	-0.814	0.019	0.632	-0.774	-0.051	-0.035	-0.011	-0.003	0.002	-0.010	0.018	0.064	0.046	-0.004
0.036	0.562	-0.818	0.019	0.631	-0.776	-0.068	0.015	-0.034	0.001	-0.016	-0.013	0.021	0.044	0.041	-0.010
0.017	0.578	-0.814	0.019	0.629	-0.777	-0.097	0.004	-0.028	-0.019	0.001	-0.007	0.002	0.059	0.045	-0.003
0.017	0.570	-0.822	0.021	0.628	-0.778	-0.095	-0.088	-0.015	-0.020	-0.005	-0.014	0.001	0.050	0.036	-0.000
0.047	0.578	-0.810	0.022	0.626	-0.780	-0.110	-0.075	-0.033	0.009	0.005	-0.000	0.032	0.057	0.048	-0.005
0.051	0.570	-0.814	0.022	0.624	-0.781	-0.119	0.090	-0.033	0.014	-0.001	-0.002	0.035	0.048	0.043	-0.004
0.017	0.574	-0.826	0.023	0.622	-0.783	-0.118	-0.042	-0.051	-0.022	0.005	-0.012	0.000	0.051	0.031	-0.004
0.028	0.566	-0.814	0.024	0.620	-0.785	-0.137	-0.029	-0.058	-0.012	-0.001	0.001	0.011	0.042	0.043	-0.010
0.032	0.562	-0.806	0.025	0.617	-0.786	-0.136	0.008	-0.074	-0.009	-0.002	0.011	0.015	0.037	0.050	-0.010
0.017	0.547	-0.818	0.027	0.615	-0.788	-0.111	-0.069	-0.049	-0.026	-0.016	0.001	0.001	0.021	0.038	-0.010
0.059	0.551	-0.818	0.028	0.613	-0.789	-0.114	-0.025	-0.045	0.015	-0.010	0.003	0.041	0.024	0.037	-0.007
0.024	0.531	-0.826	0.029	0.612	-0.790	-0.061	-0.038	-0.033	-0.020	-0.028	-0.003	0.006	0.004	0.029	-0.006
0.059	0.558	-0.806	0.029	0.610	-0.792	-0.114	-0.007	-0.039	0.014	0.000	0.018	0.040	0.030	0.049	0.000
0.040	0.566	-0.814	0.030	0.609	-0.793	-0.085	-0.020	-0.036	-0.006	0.010	0.012	0.020	0.036	0.040	-0.001
0.063	0.547	-0.806	0.030	0.607	-0.794	-0.098	0.023	-0.047	0.016	-0.008	0.021	0.043	0.016	0.048	-0.001
0.055	0.551	-0.826	0.030	0.605	-0.795	-0.092	0.044	-0.023	0.009	-0.003	0.003	0.034	0.019	0.028	-0.004
0.028	0.543	-0.822	0.030	0.604	-0.796	-0.055	0.039	-0.024	-0.018	-0.009	0.008	0.007	0.011	0.031	-0.005
0.040	0.555	-0.834	0.030	0.603	-0.798	-0.100	-0.010	0.008	-0.006	0.004	-0.002	0.018	0.021	0.019	-0.009
0.032	0.512	-0.826	0.030	0.602	-0.798	-0.047	-0.059	0.022	-0.015	-0.038	0.007	0.010	0.022	0.026	-0.009
0.032	0.547	-0.834	0.030	0.601	-0.799	-0.054	0.041	0.014	-0.014	-0.002	-0.000	0.009	0.012	0.018	-0.004
0.055	0.543	-0.826	0.029	0.600	-0.800	-0.043	0.038	-0.001	0.009	-0.005	0.009	0.032	0.007	0.025	-0.009
0.055	0.543	-0.826	0.028	0.600	-0.800	0.007	0.066	-0.025	0.010	-0.005	0.009	0.031	0.007	0.025	-0.004
0.020	0.504	-0.822	0.028	0.599	-0.800	-0.044	0.018	-0.012	-0.024	-0.043	0.014	0.004	0.033	0.028	-0.009
0.063	0.527	-0.814	0.027	0.599	-0.801	-0.005	0.102	-0.012	0.019	-0.019	0.022	0.038	0.010	0.035	-0.012
0.001	0.535	-0.830	0.028	0.598	-0.801	-0.047	-0.079	0.023	-0.043	-0.010	0.007	0.024	0.003	0.019	-0.017
0.040	0.531	-0.822	0.026	0.597	-0.802	-0.038	0.128	0.014	-0.003	-0.013	0.016	0.014	0.007	0.027	-0.018
0.024	0.547	-0.834	0.025	0.597	-0.802	-0.011	0.025	0.019	-0.017	0.002	0.005	0.001	0.008	0.014	-0.021
0.009	0.535	-0.838	0.026	0.595	-0.803	-0.067	-0.115	0.032	-0.034	-0.008	0.002	0.018	0.004	0.010	-0.014
0.043	0.555	-0.826	0.026	0.595	-0.804	-0.039	0.043	0.000	0.001	0.012	0.014	0.016	0.015	0.022	-0.013
0.040	0.535	-0.826	0.026	0.594	-0.804	-0.036	-0.010	0.009	-0.003	-0.006	0.015	0.011	0.004	0.022	-0.011
0.043	0.539	-0.822	0.025	0.593	-0.805	-0.066	0.021	0.010	0.001	-0.001	0.020	0.014	0.000	0.025	-0.013
0.040	0.531	-0.822	0.024	0.592	-0.805	-0.023	0.092	0.009	-0.001	-0.008	0.020	0.009	0.008	0.025	-0.016
0.009	0.524	-0.818	0.025	0.592	-0.806	-0.020	-0.068	0.012	-0.033	-0.016	0.025	0.023	0.016	0.029	-0.016
0.024	0.512	-0.830	0.024	0.591	-0.806	-0.039	0.027	0.001	-0.017	-0.026	0.014	0.008	0.027	0.017	-0.018
0.032	0.520	-0.838	0.024	0.590	-0.807	-0.029	0.041	-0.011	-0.009	-0.018	0.006	0.001	0.019	0.009	-0.016
0.028	0.516	-0.842	0.024	0.589	-0.808	-0.093	-0.027	0.013	-0.013	-0.020	0.004	0.004	0.023	0.005	-0.013
0.043	0.527	-0.845	0.024	0.587	-0.809	-0.073	0.038	-0.004	0.003	-0.007	0.001	0.011	0.011	0.000	-0.005
0.017	0.516	-0.838	0.024	0.586	-0.810	-0.076	-0.038	-0.001	-0.025	-0.017	0.010	0.016	0.022	0.008	-0.012
0.074	0.524	-0.822	0.024	0.584	-0.811	-0.092	0.044	-0.016	0.033	-0.008	0.027	0.042	0.014	0.023	-0.014
-0.003	0.516	-0.834	0.025	0.582	-0.813	-0.099	-0.076	0.011	-0.045	-0.014	0.016	0.035	0.021	0.010	-0.015
0.024	0.520	-0.838	0.024	0.581	-0.813	-0.069	0.056	-0.001	-0.017	-0.008	0.013	0.007	0.017	0.006	-0.015
0.047	0.524	-0.826	0.024	0.580	-0.814	-0.069	-0.029	0.014	0.006	-0.003	0.026	0.016	0.012	0.017	-0.015
0.020	0.508	-0.830	0.023	0.579	-0.815	-0.061	0.081	0.006	-0.020	-0.018	0.023	0.010	0.028	0.012	-0.008
0.063	0.500	-0.849	0.024	0.577	-0.816	-0.065	-0.072	0.037	0.021	-0.024	0.004	0.032	0.035	0.008	0.002
0.032	0.493	-0.845	0.022	0.577	-0.816	-0.008	0.101	0.023	-0.007	-0.032	0.008	0.001	0.043	0.005	0.001
0.078	0.500	-0.834	0.022	0.577	-0.817	-0.021	-0.003	0.020	0.039	-0.023	0.020	0.048	0.036	0.007	0.009
0.036	0.500	-0.834	0.020	0.576	-0.817	-0.014	0.152	-0.002	-0.001	-0.023	0.020	0.006	0.036	0.007	0.001
0.059	0.477	-0.834	0.017	0.576	-0.817	0.011	0.113	0.033	0.024	-0.046	0.020	0.029	0.060	0.006	-0.005
0.017	0.446	-0.830	0.014	0.577	-0.817	0.049	0.170	0.048	-0.015	-0.078	0.024	0.014	0.091	0.010	-0.017
-0.003	0.462	-0.834	0.012	0.577	-0.817	0.039	0.112	0.054	-0.032	-0.062	0.020	0.033	0.076	0.006	-0.017
-0.010	0.458	-0.853	0.010	0.578	-0.816	0.051	0.028	0.067	-0.039	-0.067	-0.000	0.040	0.080	0.014	-0.024
0.020	0.473	-0.849	0.008	0.579	-0.816	0.069	0.119	0.055	-0.006	-0.052	0.003	0.009	0.064	0.010	-0.023
-0.003	0.500	-0.865	0.006	0.580	-0.815	0.077	0.111	0.038	-0.027	-0.026	-0.014	0.032	0.037	0.026	-0.021
-0.014	0.516	-0.893	0.003	0.580	-0.814	0.063	0.155	0.020	-0.035	-0.011	-0.042	0.044	0.021	0.053	-0.014
-0.026	0.527	-0.905	0.001	0.582	-0.813	0.141	0.108	0.022	-0.045	-0.002	-0.055	0.056	0.009	0.065	-0.017
-0.014	0.543	-0.924	-0.003	0.586	-0.810	0.232	0.177	0.020	-0.030	0.010	-0.078	0.044	0.007	0.085	-0.012
-0.041	0.566	-0.924	-0.004	0.591	-0.806	0.348	0.055	0.048	-0.055	0.028	-0.082	0.072	0.031	0.085	-0.003
-0.010	0.574	-0.920	-0.006	0.598	-0.801	0.460	0.055	0.106	-0.022	0.029	-0.083	0.041	0.039	0.081	0.010
0.013	0.605	-0.889	-0.009	0.608	-0.794	0.629	0.058	0.178	0.005	0.050	-0.059	0.018	0.070	0.049	0.016
0.036	0.620	-0.853	-0.013	0.620	-0.785	0.716	0.088	0.200	0.032	0.055	-0.033	0.005	0.086	0.014	0.021
0.028	0.628	-0.830	-0.016	0.629	-0.777	0.626	0.121	0.141	0.028	0.053	-0.017	0.003	0.094	0.010	0.016
-0.003	0.624	-0.802	-0.020	0.637	-0.771	0.483	0.163	0.083	0.001	0.042	0.004	0.034	0.091	0.038	0.013
-0.026	0.636	-0.802	-0.023	0.642	-0.767	0.342	0.148	0.047	-0.019	0.049	-0.000	0.057	0.104	0.038	0.006
0.001	0.643	-0.798	-0.026	0.645	-0.763	0.239	0.200	0.006	0.012	0.053	0.000	0.031	0.112	0.043	0.002
-0.014	0.624	-0.822	-0.028	0.647	-0.762	0.103	0.151	-0.023	-0.001	0.032	-0.025	0.047	0.094	0.019	0.005
-0.007	0.620	-0.806	-0.027	0.646	-0.763	-0.028	0.019	-0.063	0.006	0.029	-0.009	0.040	0.091	0.035	0.024
-0.007	0.609	-0.838	-0.025	0.643	-0.765	-0.182	-0.096	-0.037	0.004	0.020	-0.038	0.040	0.080	0.004	0.047
0.063	0.628	-0.842	-0.023	0.639	-0.769	-0.275	-0.102	-0.005	0.072	0.044	-0.038	0.029	0.100	0.001	0.079
0.117	0.640	-0.842	-0.023	0.635	-0.773	-0.285	-0.023	-0.002	0.125	0.060	-0.034	0.082	0.112	0.001	0.112
0.155	0.655	-0.861	-0.021	0.629	-0.777	-0.357	0.014	-0.075	0.162	0.081	-0.049	0.120	0.129	0.018	0.141
0.155	0.663	-0.885	-0.020	0.622	-0.783	-0.427	0.101	-0.181	0.161	0.095	-0.067	0.120	0.137	0.041	0.153
0.140	0.655	-0.920	-0.015	0.614	-0.789	-0.502	-0.106	-0.225	0.141	0.096	-0.096	0.104	0.130	0.076	0.158
0.113	0.643	-0.956	-0.008	0.607	-0.795	-0.475	-0.229	-0.253	0.107	0.092	-0.126	0.077	0.120	0.111	0.156
0.140	0.593	-0.928	-0.002	0.601	-0.799	-0.371	-0.151	-0.268	0.128	0.048	-0.094	0.103	0.071	0.082	0.153
0.163	0.527	-0.905	0.002	0.597	-0.803	-0.235	-0.065	-0.238	0.147	-0.014	-0.067	0.126	0.006	0.058	0.139
0.163	0.527	-0.905	0.006	0.594	-0.804	-0.126	-0.023	-0.204	0.144	-0.012	-0.065	0.126	0.007	0.058	0.126
0.109	0.473	-0.881	0.010	0.593	-0.805	-0.077	-0.180	-0.121	0.085	-0.064	-0.040	0.072	0.047	0.034	0.113
0.097	0.508	-0.877	0.015	0.594	-0.804	0.121	-0.252	-0.038	0.069	-0.031	-0.038	0.061	0.011	0.030	0.102
0.124	0.508	-0.838	0.018	0.597	-0.802	0.151	-0.172	0.021	0.093	-0.033	0.000	0.088	0.011	0.010	0.087
0.132	0.531	-0.857	0.018	0.600	-0.799	0.255	-0.043	0.075	0.101	-0.014	-0.023	0.096	0.013	0.009	0.080
0.109	0.555	-0.857	0.018	0.605	-0.796	0.300	-0.080	0.088	0.077	0.005	-0.026	0.073	0.037	0.009	0.083
0.086	0.574	-0.865	0.019	0.608	-0.794	0.199	-0.080	0.078	0.053	0.021	-0.036	0.050	0.057	0.017	0.071
0.120	0.589	-0.838	0.017	0.611	-0.791	0.217	0.130	0.022	0.090	0.033	-0.011	0.084	0.072	0.012	0.063
0.047	0.574	-0.861	0.019	0.616	-0.788	0.271	-0.167	0.032	0.014	0.014	-0.038	0.011	0.057	0.011	0.052
0.090	0.574	-0.845	0.017	0.619	-0.785	0.249	0.176	-0.023	0.059	0.010	-0.025	0.052	0.058	0.005	0.043
0.055	0.589	-0.818	0.017	0.624	-0.782	0.290	0.091	-0.063	0.025	0.021	-0.001	0.017	0.073	0.034	0.023
0.032	0.562	-0.853	0.015	0.626	-0.779	0.192	0.161	-0.078	0.003	-0.009	-0.038	0.007	0.047	0.001	0.019
0.005	0.585	-0.842	0.016	0.629	-0.777	0.173	0.001	-0.078	-0.025	0.012	-0.029	0.035	0.070	0.012	0.003
0.040	0.558	-0.810	0.019	0.630	-0.776	0.113	-0.102	-0.071	0.007	-0.017	0.002	0.001	0.044	0.044	-0.005
0.013	0.551	-0.826	0.021	0.631	-0.775	0.069	-0.110	-0.054	-0.023	-0.025	-0.015	0.028	0.037	0.029	-0.010
0.020	0.582	-0.814	0.023	0.632	-0.775	0.025	-0.116	-0.047	-0.017	0.006	-0.003	0.021	0.069	0.042	-0.007
0.040	0.555	-0.782	0.025	0.632	-0.775	0.037	-0.088	-0.049	-0.000	-0.022	0.028	0.002	0.043	0.074	-0.006
0.036	0.589	-0.830	0.028	0.632	-0.774	0.024	-0.132	-0.014	-0.006	0.013	-0.019	0.007	0.079	0.028	-0.004
0.047	0.558	-0.818	0.028	0.632	-0.774	0.010	-0.015	-0.030	0.005	-0.018	-0.007	0.005	0.049	0.040	0.000
0.040	0.547	-0.814	0.029	0.632	-0.775	-0.014	-0.025	-0.026	-0.004	-0.029	-0.003	0.003	0.039	0.045	-0.001
0.055	0.570	-0.806	0.031	0.629	-0.776	-0.131	-0.128	-0.008	0.009	-0.004	0.007	0.012	0.063	0.053	-0.004
0.040	0.539	-0.778	0.033	0.628	-0.777	-0.052	-0.040	-0.060	-0.007	-0.034	0.035	0.004	0.033	0.081	-0.004
0.043	0.524	-0.786	0.033	0.628	-0.778	-0.022	0.006	-0.047	-0.004	-0.049	0.028	0.000	0.019	0.074	-0.009
0.063	0.535	-0.802	0.034	0.627	-0.778	-0.039	-0.054	-0.018	0.014	-0.036	0.013	0.019	0.031	0.059	-0.014
0.028	0.520	-0.782	0.033	0.627	-0.778	0.006	0.150	-0.052	-0.019	-0.052	0.033	0.016	0.016	0.079	-0.014
0.032	0.574	-0.802	0.033	0.627	-0.778	0.007	0.009	-0.031	-0.016	0.003	0.013	0.012	0.071	0.060	-0.015
0.032	0.574	-0.802	0.033	0.626	-0.779	-0.023	0.021	-0.014	-0.016	0.003	0.013	0.012	0.072	0.060	-0.019
0.040	0.570	-0.790	0.033	0.626	-0.779	-0.038	-0.014	0.010	-0.008	-0.000	0.026	0.004	0.069	0.072	-0.023
0.040	0.593	-0.806	0.033	0.625	-0.780	-0.010	0.004	-0.009	-0.008	0.023	0.010	0.004	0.093	0.057	-0.023
-0.003	0.562	-0.810	0.033	0.624	-0.780	-0.058	-0.006	0.008	-0.051	-0.007	0.007	0.046	0.062	0.053	-0.019
0.028	0.558	-0.818	0.034	0.623	-0.781	-0.069	-0.082	0.024	-0.021	-0.010	0.001	0.015	0.059	0.046	-0.019
0.047	0.574	-0.826	0.034	0.622	-0.783	-0.085	-0.028	0.021	-0.002	0.007	-0.006	0.004	0.075	0.038	-0.017
0.036	0.543	-0.814	0.034	0.619	-0.784	-0.128	-0.053	0.022	-0.015	-0.021	0.008	0.007	0.045	0.050	-0.008
0.055	0.543	-0.810	0.034	0.617	-0.787	-0.169	0.015	0.006	0.005	-0.019	0.014	0.012	0.045	0.054	-0.012
0.043	0.555	-0.826	0.032	0.615	-0.788	-0.123	0.135	-0.027	-0.005	-0.005	-0.000	0.001	0.056	0.039	-0.009
0.005	0.547	-0.845	0.034	0.611	-0.791	-0.203	-0.135	0.006	-0.046	-0.009	-0.017	0.037	0.049	0.019	-0.006
0.067	0.547	-0.830	0.035	0.607	-0.794	-0.234	-0.070	0.028	0.015	-0.005	0.002	0.025	0.049	0.035	-0.007
0.051	0.539	-0.838	0.035	0.603	-0.797	-0.255	-0.006	0.005	-0.001	-0.009	-0.003	0.009	0.041	0.027	-0.002
0.051	0.543	-0.826	0.035	0.599	-0.800	-0.257	0.027	-0.014	-0.001	-0.001	0.012	0.010	0.045	0.039	-0.002
0.074	0.543	-0.822	0.033	0.595	-0.803	-0.236	0.149	-0.026	0.024	0.003	0.019	0.033	0.045	0.043	-0.009
0.020	0.524	-0.830	0.034	0.590	-0.807	-0.318	-0.063	0.007	-0.031	-0.011	0.015	0.020	0.026	0.036	-0.014
0.024	0.524	-0.857	0.035	0.585	-0.810	-0.240	-0.031	-0.001	-0.027	-0.007	-0.009	0.016	0.027	0.008	-0.014
0.028	0.527	-0.834	0.033	0.582	-0.813	-0.214	0.083	-0.008	-0.022	0.001	0.017	0.012	0.030	0.032	-0.021
0.059	0.531	-0.822	0.033	0.578	-0.816	-0.252	-0.020	0.027	0.008	0.009	0.032	0.018	0.034	0.044	-0.017
0.032	0.524	-0.842	0.033	0.573	-0.819	-0.253	0.017	0.014	-0.018	0.005	0.015	0.009	0.026	0.024	-0.011
0.047	0.512	-0.838	0.033	0.569	-0.821	-0.233	0.005	0.014	-0.003	-0.002	0.022	0.007	0.015	0.028	-0.009
0.059	0.508	-0.853	0.032	0.566	-0.824	-0.221	0.029	-0.009	0.009	-0.002	0.009	0.018	0.011	0.012	-0.013
0.036	0.500	-0.857	0.033	0.561	-0.827	-0.251	-0.029	0.016	-0.014	-0.006	0.008	0.005	0.003	0.008	-0.006
0.032	0.485	-0.853	0.033	0.557	-0.830	-0.237	-0.004	0.015	-0.018	-0.017	0.014	0.009	0.013	0.012	-0.007
0.074	0.473	-0.845	0.032	0.553	-0.832	-0.240	0.025	0.014	0.025	-0.024	0.025	0.034	0.024	0.020	-0.005
0.036	0.466	-0.861	0.032	0.549	-0.835	-0.214	-0.039	0.041	-0.014	-0.028	0.012	0.005	0.032	0.005	0.000
0.067	0.485	-0.865	0.031	0.546	-0.837	-0.199	0.102	0.010	0.018	-0.006	0.010	0.026	0.013	0.001	0.006
0.067	0.485	-0.865	0.031	0.542	-0.840	-0.206	-0.063	0.036	0.018	-0.002	0.013	0.026	0.013	0.001	-0.002
0.063	0.473	-0.853	0.029	0.540	-0.841	-0.154	0.138	-0.006	0.016	-0.011	0.026	0.022	0.025	0.012	0.001
0.036	0.470	-0.845	0.030	0.537	-0.843	-0.164	-0.039	0.027	-0.011	-0.012	0.036	0.005	0.029	0.020	-0.006
0.051	0.489	-0.853	0.028	0.533	-0.845	-0.181	0.124	-0.024	0.006	0.011	0.030	0.010	0.009	0.012	-0.009
0.032	0.489	-0.865	0.028	0.531	-0.847	-0.149	-0.004	-0.008	-0.014	0.014	0.020	0.009	0.009	0.000	-0.013
0.043	0.462	-0.873	0.027	0.527	-0.849	-0.194	0.065	-0.013	-0.001	-0.010	0.015	0.003	0.036	0.008	-0.010
0.036	0.466	-0.873	0.027	0.524	-0.851	-0.182	0.018	-0.019	-0.009	-0.003	0.017	0.005	0.033	0.008	-0.016
0.051	0.435	-0.853	0.025	0.521	-0.853	-0.172	0.149	-0.023	0.009	-0.030	0.038	0.010	0.064	0.012	-0.011
0.017	0.462	-0.861	0.025	0.518	-0.855	-0.192	-0.026	-0.011	-0.026	0.000	0.032	0.024	0.037	0.004	-0.012
0.055	0.462	-0.869	0.024	0.515	-0.857	-0.165	0.139	-0.045	0.014	0.003	0.026	0.014	0.037	0.004	-0.013
0.043	0.458	-0.861	0.022	0.511	-0.859	-0.172	0.136	-0.061	0.004	0.002	0.036	0.003	0.041	0.004	-0.018
0.028	0.470	-0.865	0.021	0.508	-0.861	-0.176	0.110	-0.062	-0.010	0.017	0.034	0.012	0.030	0.000	-0.021
0.017	0.439	-0.869	0.019	0.505	-0.863	-0.180	0.134	-0.046	-0.020	-0.010	0.032	0.024	0.061	0.004	-0.027
-0.014	0.435	-0.889	0.019	0.502	-0.865	-0.171	-0.029	-0.012	-0.051	-0.011	0.014	0.055	0.065	0.024	-0.033
0.028	0.415	-0.853	0.019	0.499	-0.866	-0.142	0.023	-0.018	-0.009	-0.028	0.051	0.013	0.084	0.011	-0.033
0.009	0.419	-0.857	0.017	0.497	-0.867	-0.109	0.127	-0.017	-0.026	-0.022	0.049	0.032	0.080	0.007	-0.034
0.024	0.439	-0.885	0.018	0.495	-0.869	-0.113	-0.018	-0.004	-0.011	-0.000	0.022	0.017	0.061	0.020	-0.028
0.001	0.423	-0.893	0.018	0.493	-0.870	-0.087	-0.027	-0.029	-0.035	-0.014	0.015	0.040	0.077	0.028	-0.027
0.020	0.427	-0.901	0.019	0.491	-0.871	-0.120	-0.035	-0.016	-0.016	-0.008	0.009	0.020	0.073	0.036	-0.022
0.017	0.415	-0.897	0.019	0.490	-0.872	-0.072	-0.010	-0.006	-0.020	-0.018	0.013	0.024	0.085	0.032	-0.022
0.032	0.427	-0.881	0.018	0.488	-0.873	-0.083	0.074	-0.031	-0.004	-0.005	0.030	0.009	0.073	0.017	-0.019
0.024	0.427	-0.889	0.020	0.486	-0.873	-0.080	-0.097	-0.004	-0.014	-0.003	0.023	0.016	0.074	0.025	-0.016
0.020	0.423	-0.901	0.021	0.484	-0.875	-0.106	-0.040	0.012	-0.018	-0.005	0.012	0.020	0.078	0.036	-0.011
0.051	0.400	-0.865	0.020	0.483	-0.875	-0.072	0.025	-0.018	0.013	-0.027	0.048	0.010	0.102	0.001	-0.012
0.055	0.412	-0.881	0.021	0.481	-0.876	-0.084	0.018	-0.049	0.016	-0.013	0.034	0.014	0.090	0.017	-0.013
0.024	0.408	-0.893	0.020	0.480	-0.877	-0.090	0.068	-0.057	-0.014	-0.015	0.023	0.017	0.094	0.029	-0.012
0.024	0.408	-0.893	0.022	0.478	-0.878	-0.065	-0.094	-0.041	-0.016	-0.014	0.023	0.017	0.094	0.029	-0.017
0.032	0.404	-0.885	0.021	0.477	-0.879	-0.052	0.104	-0.058	-0.007	-0.017	0.032	0.010	0.098	0.022	-0.022
0.013	0.396	-0.897	0.021	0.476	-0.879	-0.070	-0.003	-0.025	-0.026	-0.023	0.021	0.029	0.106	0.034	-0.025
0.024	0.408	-0.905	0.021	0.475	-0.880	-0.039	0.001	-0.017	-0.015	-0.010	0.013	0.018	0.094	0.042	-0.024
0.005	0.388	-0.905	0.023	0.473	-0.881	-0.097	-0.091	0.002	-0.036	-0.028	0.014	0.037	0.113	0.042	-0.027
0.036	0.415	-0.889	0.022	0.471	-0.882	-0.100	0.052	-0.032	-0.004	0.001	0.031	0.006	0.085	0.027	-0.025
0.017	0.396	-0.889	0.022	0.470	-0.883	-0.059	0.004	-0.027	-0.024	-0.017	0.032	0.026	0.104	0.027	-0.027
0.028	0.400	-0.893	0.023	0.469	-0.883	-0.038	-0.026	-0.029	-0.013	-0.012	0.028	0.014	0.099	0.031	-0.027
0.024	0.388	-0.889	0.023	0.469	-0.883	0.018	0.013	-0.028	-0.017	-0.024	0.032	0.018	0.110	0.027	-0.023
0.009	0.392	-0.905	0.026	0.468	-0.883	-0.040	-0.159	-0.022	-0.035	-0.019	0.017	0.033	0.105	0.042	-0.019
0.059	0.400	-0.897	0.027	0.467	-0.884	-0.055	-0.027	-0.061	0.014	-0.010	0.025	0.017	0.097	0.034	-0.020
0.040	0.377	-0.893	0.027	0.466	-0.885	-0.061	0.037	-0.037	-0.005	-0.032	0.030	0.003	0.119	0.030	-0.014
0.028	0.385	-0.905	0.027	0.464	-0.885	-0.055	-0.002	-0.035	-0.017	-0.023	0.019	0.014	0.111	0.042	-0.008
0.055	0.385	-0.893	0.026	0.463	-0.886	-0.038	0.119	-0.039	0.011	-0.022	0.031	0.013	0.110	0.030	-0.011
0.040	0.396	-0.916	0.024	0.463	-0.886	-0.040	0.113	-0.022	-0.002	-0.009	0.008	0.002	0.098	0.053	-0.013
0.032	0.385	-0.912	0.021	0.462	-0.887	-0.030	0.186	-0.018	-0.007	-0.020	0.012	0.010	0.109	0.049	-0.008
0.001	0.396	-0.944	0.020	0.462	-0.887	0.001	0.023	-0.004	-0.037	-0.008	-0.019	0.040	0.097	0.081	-0.008
0.036	0.396	-0.940	0.019	0.463	-0.886	0.079	0.083	-0.017	-0.001	-0.009	-0.016	0.004	0.096	0.077	0.002
0.024	0.392	-0.956	0.016	0.465	-0.885	0.132	0.175	0.002	-0.010	-0.015	-0.032	0.015	0.099	0.093	0.013
0.063	0.381	-0.956	0.012	0.468	-0.884	0.182	0.205	0.054	0.033	-0.030	-0.034	0.024	0.110	0.094	0.028
0.063	0.373	-0.952	0.005	0.473	-0.881	0.338	0.341	0.133	0.040	-0.043	-0.033	0.024	0.117	0.090	0.030
0.059	0.408	-0.932	-0.002	0.480	-0.877	0.414	0.302	0.159	0.042	-0.015	-0.017	0.021	0.082	0.071	0.019
0.036	0.427	-0.889	-0.008	0.487	-0.873	0.410	0.296	0.125	0.025	-0.003	0.023	0.001	0.062	0.027	-0.001
-0.045	0.427	-0.893	-0.011	0.493	-0.870	0.358	0.115	0.117	-0.052	-0.009	0.015	0.081	0.063	0.031	-0.019
-0.049	0.446	-0.865	-0.016	0.498	-0.867	0.286	0.207	0.096	-0.051	0.006	0.040	0.085	0.043	0.003	-0.037
-0.030	0.442	-0.853	-0.020	0.501	-0.865	0.181	0.189	0.091	-0.028	-0.001	0.050	0.065	0.047	0.009	-0.043
-0.041	0.462	-0.869	-0.024	0.503	-0.864	0.080	0.190	0.056	-0.035	0.017	0.034	0.076	0.028	0.007	-0.032
-0.014	0.454	-0.881	-0.027	0.502	-0.864	-0.020	0.138	0.030	-0.006	0.010	0.022	0.049	0.036	0.019	-0.000
-0.014	0.477	-0.924	-0.026	0.501	-0.865	-0.076	-0.019	0.025	-0.006	0.035	-0.020	0.048	0.012	0.062	0.040
0.090	0.493	-0.924	-0.025	0.498	-0.867	-0.167	-0.042	0.009	0.097	0.053	-0.019	0.057	0.003	0.062	0.079
0.151	0.527	-0.956	-0.026	0.495	-0.869	-0.164	0.072	-0.044	0.159	0.091	-0.049	0.119	0.038	0.094	0.112
0.132	0.535	-0.979	-0.025	0.490	-0.872	-0.291	0.041	-0.086	0.139	0.104	-0.069	0.101	0.046	0.118	0.142
0.132	0.551	-0.975	-0.024	0.483	-0.875	-0.412	0.068	-0.143	0.138	0.126	-0.061	0.101	0.061	0.114	0.162
0.140	0.516	-0.991	-0.020	0.474	-0.881	-0.520	-0.090	-0.201	0.142	0.100	-0.072	0.109	0.026	0.130	0.163
0.190	0.504	-0.987	-0.018	0.465	-0.885	-0.507	0.020	-0.268	0.189	0.098	-0.063	0.159	0.014	0.126	0.161
0.167	0.470	-0.975	-0.015	0.458	-0.889	-0.395	0.014	-0.285	0.163	0.070	-0.048	0.136	0.021	0.114	0.153
0.147	0.423	-0.972	-0.011	0.453	-0.891	-0.251	-0.015	-0.304	0.140	0.028	-0.042	0.116	0.068	0.110	0.141
0.109	0.373	-0.975	-0.008	0.451	-0.893	-0.114	-0.070	-0.229	0.098	-0.020	-0.044	0.077	0.119	0.114	0.114
0.113	0.330	-0.940	-0.005	0.450	-0.893	-0.013	-0.028	-0.176	0.099	-0.062	-0.008	0.081	0.162	0.078	0.096
0.074	0.315	-0.960	-0.003	0.452	-0.892	0.102	-0.061	-0.097	0.058	-0.079	-0.029	0.042	0.178	0.097	0.079
0.086	0.323	-0.964	-0.002	0.456	-0.890	0.237	0.009	-0.040	0.069	-0.075	-0.034	0.053	0.170	0.101	0.068
0.067	0.346	-0.960	-0.001	0.461	-0.887	0.345	-0.070	0.018	0.049	-0.058	-0.033	0.033	0.147	0.096	0.064
0.070	0.365	-0.932	-0.002	0.468	-0.884	0.388	0.029	0.034	0.053	-0.045	-0.009	0.037	0.128	0.068	0.069
0.097	0.392	-0.912	-0.004	0.475	-0.880	0.421	0.161	0.002	0.082	-0.025	0.007	0.063	0.101	0.048	0.063
0.109	0.423	-0.924	-0.005	0.482	-0.876	0.391	0.090	-0.001	0.095	-0.001	-0.009	0.075	0.070	0.060	0.059
0.059	0.423	-0.916	-0.007	0.489	-0.873	0.397	0.126	-0.034	0.046	-0.008	-0.004	0.025	0.070	0.051	0.049
0.047	0.435	-0.916	-0.008	0.495	-0.869	0.368	0.078	-0.028	0.035	-0.002	-0.008	0.013	0.059	0.051	0.038
0.017	0.431	-0.893	-0.008	0.502	-0.865	0.438	0.023	-0.063	0.004	-0.013	0.012	0.018	0.062	0.027	0.017
0.043	0.427	-0.873	-0.010	0.509	-0.861	0.404	0.156	-0.057	0.033	-0.024	0.027	0.009	0.066	0.007	0.008
-0.003	0.423	-0.881	-0.012	0.517	-0.856	0.499	0.172	-0.043	-0.011	-0.036	0.015	0.037	0.070	0.015	0.000
0.005	0.435	-0.893	-0.012	0.525	-0.851	0.451	0.002	-0.031	-0.003	-0.032	-0.002	0.030	0.059	0.027	-0.000
-0.003	0.415	-0.905	-0.014	0.532	-0.846	0.467	0.155	-0.066	-0.009	-0.059	-0.018	0.038	0.078	0.039	-0.011
0.005	0.442	-0.873	-0.014	0.540	-0.842	0.465	0.080	-0.091	-0.001	-0.039	0.009	0.030	0.052	0.007	-0.014
-0.022	0.489	-0.869	-0.014	0.546	-0.838	0.346	0.054	-0.090	-0.028	0.001	0.009	0.057	0.005	0.003	-0.019
-0.022	0.489	-0.869	-0.012	0.551	-0.834	0.355	-0.048	-0.098	-0.030	-0.004	0.005	0.056	0.006	0.003	-0.029
-0.022	0.516	-0.865	-0.011	0.557	-0.831	0.315	-0.016	-0.082	-0.032	0.018	0.006	0.056	0.021	0.001	-0.028
-0.041	0.547	-0.865	-0.008	0.562	-0.827	0.335	-0.165	-0.046	-0.054	0.043	0.002	0.075	0.052	0.001	-0.034
0.028	0.504	-0.822	-0.008	0.568	-0.823	0.388	0.052	-0.073	0.015	-0.006	0.041	0.006	0.009	0.044	-0.032
-0.045	0.539	-0.849	-0.003	0.574	-0.819	0.339	-0.216	-0.083	-0.062	0.024	0.010	0.079	0.043	0.016	-0.036
0.001	0.535	-0.849	-0.001	0.580	-0.815	0.381	-0.029	-0.165	-0.018	0.014	0.006	0.032	0.039	0.016	-0.032
-0.030	0.516	-0.845	0.003	0.585	-0.811	0.302	-0.118	-0.182	-0.053	-0.010	0.006	0.063	0.019	0.019	-0.036
-0.010	0.512	-0.857	0.006	0.589	-0.808	0.318	-0.114	-0.153	-0.037	-0.019	-0.009	0.043	0.015	0.007	-0.029
0.013	0.500	-0.842	0.010	0.594	-0.804	0.299	-0.135	-0.134	-0.018	-0.035	0.003	0.020	0.003	0.023	-0.030
0.013	0.527	-0.826	0.013	0.598	-0.801	0.265	-0.048	-0.144	-0.021	-0.012	0.016	0.019	0.030	0.038	-0.021
0.013	0.551	-0.830	0.017	0.602	-0.798	0.259	-0.142	-0.140	-0.025	0.007	0.009	0.019	0.053	0.034	-0.016
0.032	0.547	-0.842	0.019	0.605	-0.796	0.224	-0.047	-0.106	-0.007	-0.000	-0.005	0.001	0.048	0.022	-0.009
0.028	0.551	-0.849	0.022	0.608	-0.794	0.184	-0.143	-0.094	-0.015	0.001	-0.015	0.003	0.052	0.014	-0.008
0.067	0.558	-0.830	0.023	0.611	-0.791	0.181	0.035	-0.073	0.023	0.006	0.002	0.036	0.059	0.033	-0.005
0.020	0.543	-0.838	0.025	0.613	-0.790	0.140	-0.142	-0.039	-0.026	-0.011	-0.007	0.010	0.044	0.025	-0.000
0.032	0.558	-0.842	0.026	0.614	-0.789	0.071	-0.038	-0.044	-0.015	0.003	-0.012	0.002	0.058	0.021	-0.002
0.070	0.558	-0.822	0.028	0.615	-0.788	0.082	-0.034	-0.039	0.022	0.002	0.007	0.041	0.058	0.040	-0.005
0.024	0.555	-0.842	0.027	0.615	-0.788	0.025	0.061	-0.030	-0.023	-0.002	-0.013	0.005	0.053	0.020	-0.007
0.059	0.566	-0.818	0.026	0.615	-0.788	-0.003	0.103	-0.053	0.012	0.010	0.011	0.030	0.064	0.044	-0.007
0.013	0.551	-0.826	0.028	0.614	-0.789	-0.015	-0.116	-0.036	-0.036	-0.005	0.004	0.016	0.048	0.035	-0.010
0.040	0.547	-0.834	0.028	0.613	-0.789	-0.046	0.064	-0.035	-0.009	-0.008	-0.003	0.011	0.043	0.027	-0.012
0.059	0.535	-0.806	0.028	0.613	-0.790	-0.025	-0.005	-0.031	0.010	-0.019	0.025	0.031	0.031	0.054	-0.017
0.028	0.551	-0.802	0.028	0.612	-0.790	-0.024	0.042	-0.046	-0.021	-0.003	0.029	0.000	0.046	0.058	-0.011
0.040	0.543	-0.810	0.029	0.612	-0.791	-0.031	0.020	-0.073	-0.010	-0.010	0.022	0.012	0.037	0.050	-0.019
0.043	0.551	-0.830	0.029	0.610	-0.792	-0.071	0.054	-0.066	-0.006	-0.001	0.003	0.016	0.045	0.030	-0.028
0.013	0.524	-0.806	0.030	0.609	-0.793	-0.096	-0.038	-0.059	-0.038	-0.026	0.028	0.015	0.017	0.053	-0.031
0.013	0.524	-0.806	0.030	0.608	-0.794	-0.043	0.082	-0.068	-0.037	-0.025	0.029	0.015	0.016	0.053	-0.036
0.009	0.543	-0.822	0.030	0.607	-0.794	-0.047	0.019	-0.037	-0.041	-0.005	0.014	0.018	0.035	0.037	-0.037
0.013	0.527	-0.810	0.031	0.606	-0.795	-0.024	-0.034	-0.029	-0.038	-0.020	0.026	0.015	0.019	0.048	-0.034
0.047	0.562	-0.814	0.031	0.606	-0.795	0.020	0.020	-0.030	-0.004	0.015	0.022	0.020	0.053	0.044	-0.027
0.028	0.555	-0.822	0.030	0.606	-0.795	-0.000	0.054	-0.024	-0.023	0.007	0.015	0.001	0.044	0.036	-0.025
0.043	0.578	-0.826	0.030	0.606	-0.795	-0.004	0.023	-0.033	-0.007	0.030	0.011	0.017	0.067	0.032	-0.018
0.024	0.551	-0.810	0.031	0.605	-0.796	-0.052	-0.064	-0.027	-0.028	0.004	0.028	0.003	0.039	0.047	-0.021
0.047	0.551	-0.822	0.031	0.604	-0.797	-0.066	0.109	-0.077	-0.004	0.006	0.017	0.020	0.038	0.035	-0.014
0.028	0.531	-0.838	0.033	0.602	-0.798	-0.095	-0.093	-0.031	-0.025	-0.012	0.002	0.001	0.018	0.019	-0.017
0.070	0.531	-0.822	0.032	0.600	-0.799	-0.104	0.094	-0.043	0.018	-0.010	0.020	0.044	0.017	0.035	-0.009
0.032	0.539	-0.818	0.032	0.598	-0.801	-0.112	-0.004	-0.035	-0.021	-0.000	0.025	0.005	0.024	0.038	-0.009
0.070	0.527	-0.810	0.032	0.596	-0.802	-0.119	0.078	-0.042	0.018	-0.010	0.034	0.044	0.012	0.045	-0.012
0.051	0.516	-0.818	0.030	0.594	-0.804	-0.124	0.091	-0.028	0.000	-0.019	0.028	0.024	0.001	0.037	-0.018
0.017	0.531	-0.834	0.030	0.592	-0.805	-0.119	0.026	-0.020	-0.034	-0.002	0.014	0.010	0.014	0.021	-0.019
0.040	0.535	-0.814	0.029	0.590	-0.807	-0.094	0.106	-0.022	-0.010	0.004	0.035	0.013	0.017	0.040	-0.025
0.020	0.547	-0.830	0.028	0.589	-0.808	-0.086	0.071	-0.006	-0.028	0.017	0.021	0.007	0.028	0.024	-0.029
0.024	0.524	-0.842	0.026	0.587	-0.809	-0.090	0.082	0.014	-0.022	-0.005	0.010	0.003	0.004	0.012	-0.027
0.020	0.520	-0.834	0.025	0.586	-0.810	-0.074	0.088	-0.002	-0.025	-0.007	0.019	0.007	0.000	0.020	-0.024
0.017	0.531	-0.853	0.024	0.584	-0.811	-0.105	0.021	0.005	-0.028	0.006	0.001	0.010	0.010	0.000	-0.021
0.043	0.500	-0.838	0.023	0.582	-0.813	-0.087	0.069	0.006	-0.000	-0.023	0.018	0.017	0.021	0.015	-0.020
0.028	0.516	-0.842	0.022	0.580	-0.814	-0.122	0.085	0.012	-0.014	-0.006	0.015	0.002	0.006	0.011	-0.019
0.032	0.500	-0.826	0.020	0.579	-0.815	-0.048	0.144	-0.012	-0.008	-0.020	0.032	0.005	0.022	0.026	-0.020
0.020	0.516	-0.834	0.020	0.577	-0.816	-0.107	0.020	-0.027	-0.020	-0.003	0.025	0.006	0.008	0.018	-0.024
0.009	0.504	-0.845	0.018	0.575	-0.818	-0.116	0.100	-0.014	-0.030	-0.012	0.015	0.018	0.020	0.006	-0.027
0.017	0.504	-0.838	0.016	0.573	-0.819	-0.108	0.145	-0.007	-0.020	-0.010	0.024	0.010	0.021	0.013	-0.029
0.013	0.504	-0.838	0.015	0.572	-0.820	-0.069	0.055	0.005	-0.023	-0.009	0.025	0.014	0.021	0.013	-0.026
0.013	0.504	-0.838	0.014	0.570	-0.821	-0.083	0.061	-0.004	-0.022	-0.008	0.026	0.014	0.022	0.013	-0.022
0.020	0.493	-0.861	0.013	0.569	-0.822	-0.070	0.055	0.013	-0.013	-0.018	0.004	0.006	0.034	0.011	-0.028
0.028	0.473	-0.838	0.011	0.568	-0.823	-0.041	0.100	0.011	-0.003	-0.036	0.028	0.001	0.055	0.012	-0.030
-0.026	0.454	-0.857	0.011	0.567	-0.824	-0.060	-0.026	0.040	-0.057	-0.054	0.009	0.053	0.075	0.008	-0.033
-0.007	0.493	-0.853	0.010	0.566	-0.824	-0.022	0.021	0.033	-0.037	-0.015	0.013	0.033	0.037	0.005	-0.036
-0.010	0.489	-0.845	0.010	0.566	-0.824	0.004	-0.040	0.050	-0.041	-0.019	0.021	0.037	0.041	0.003	-0.036
0.009	0.504	-0.842	0.010	0.566	-0.824	0.006	-0.019	0.036	-0.022	-0.003	0.025	0.018	0.027	0.007	-0.033
0.020	0.489	-0.849	0.009	0.567	-0.824	0.039	0.045	0.014	-0.009	-0.019	0.017	0.006	0.043	0.002	-0.030
-0.007	0.493	-0.857	0.009	0.568	-0.823	0.070	-0.022	0.028	-0.036	-0.016	0.009	0.032	0.040	0.010	-0.027
0.005	0.489	-0.849	0.009	0.569	-0.823	0.072	0.010	0.010	-0.025	-0.021	0.016	0.021	0.044	0.002	-0.027
0.005	0.477	-0.849	0.009	0.570	-0.822	0.066	0.018	0.011	-0.024	-0.034	0.015	0.021	0.056	0.003	-0.026
0.009	0.489	-0.838	0.008	0.571	-0.821	0.110	0.023	-0.003	-0.020	-0.024	0.026	0.017	0.045	0.008	-0.024
0.017	0.497	-0.853	0.007	0.573	-0.819	0.133	0.088	0.008	-0.011	-0.018	0.009	0.009	0.038	0.008	-0.017
-0.003	0.493	-0.869	0.006	0.575	-0.818	0.145	-0.002	0.040	-0.029	-0.024	-0.008	0.028	0.042	0.024	-0.009
0.028	0.520	-0.865	0.005	0.578	-0.816	0.173	0.086	0.020	0.003	0.001	-0.006	0.003	0.016	0.021	0.001
0.024	0.500	-0.881	0.001	0.580	-0.814	0.171	0.228	0.020	0.004	-0.021	-0.024	0.001	0.036	0.037	0.004
0.028	0.489	-0.897	-0.004	0.584	-0.812	0.230	0.242	0.035	0.012	-0.036	-0.042	0.003	0.048	0.053	0.019
-0.003	0.477	-0.905	-0.006	0.589	-0.808	0.323	0.064	0.101	-0.016	-0.052	-0.054	0.028	0.060	0.061	0.029
0.043	0.504	-0.901	-0.012	0.595	-0.803	0.426	0.272	0.189	0.036	-0.031	-0.055	0.017	0.033	0.057	0.037
0.036	0.531	-0.893	-0.022	0.605	-0.796	0.614	0.422	0.248	0.038	-0.014	-0.054	0.010	0.006	0.049	0.032
0.028	0.562	-0.881	-0.029	0.614	-0.789	0.604	0.270	0.268	0.038	0.008	-0.050	0.001	0.025	0.038	0.027
-0.037	0.566	-0.873	-0.036	0.623	-0.781	0.607	0.270	0.248	-0.020	0.003	-0.050	0.064	0.029	0.030	-0.001
-0.049	0.543	-0.830	-0.042	0.631	-0.775	0.504	0.188	0.193	-0.026	-0.028	-0.013	0.076	0.006	0.013	-0.022
-0.114	0.551	-0.790	-0.046	0.636	-0.770	0.403	0.146	0.148	-0.087	-0.026	0.022	0.141	0.014	0.052	-0.038
-0.087	0.558	-0.798	-0.050	0.642	-0.765	0.377	0.171	0.128	-0.055	-0.024	0.009	0.113	0.022	0.044	-0.040
-0.072	0.566	-0.822	-0.053	0.647	-0.761	0.337	0.050	0.114	-0.037	-0.021	-0.019	0.097	0.030	0.020	-0.032
-0.053	0.574	-0.806	-0.054	0.650	-0.758	0.271	0.017	0.091	-0.017	-0.017	-0.006	0.077	0.039	0.035	-0.011
-0.018	0.636	-0.810	-0.053	0.653	-0.756	0.157	-0.127	0.063	0.017	0.042	-0.012	0.042	0.101	0.030	0.027
-0.018	0.636	-0.810	-0.051	0.653	-0.755	0.063	-0.157	0.031	0.015	0.042	-0.013	0.041	0.101	0.030	0.067
0.105	0.690	-0.838	-0.048	0.653	-0.756	-0.030	-0.144	-0.030	0.135	0.096	-0.040	0.083	0.155	0.002	0.105
0.140	0.701	-0.865	-0.045	0.651	-0.758	-0.134	-0.084	-0.105	0.167	0.110	-0.066	0.118	0.167	0.026	0.132
0.136	0.682	-0.889	-0.041	0.647	-0.761	-0.245	-0.025	-0.182	0.159	0.094	-0.086	0.115	0.147	0.050	0.164
0.120	0.663	-0.889	-0.036	0.643	-0.765	-0.316	-0.134	-0.197	0.139	0.080	-0.082	0.100	0.128	0.050	0.170
0.147	0.636	-0.897	-0.033	0.638	-0.769	-0.287	-0.035	-0.204	0.162	0.057	-0.086	0.127	0.100	0.058	0.165
0.143	0.601	-0.885	-0.028	0.635	-0.772	-0.174	-0.097	-0.169	0.154	0.025	-0.071	0.124	0.065	0.046	0.148
0.132	0.570	-0.885	-0.026	0.634	-0.773	-0.068	-0.023	-0.131	0.140	-0.005	-0.070	0.112	0.034	0.047	0.138
0.063	0.566	-0.889	-0.021	0.634	-0.773	0.020	-0.207	-0.078	0.067	-0.009	-0.074	0.043	0.030	0.050	0.122
0.097	0.555	-0.861	-0.019	0.634	-0.773	0.000	-0.101	-0.023	0.099	-0.020	-0.046	0.078	0.018	0.023	0.110
0.082	0.547	-0.889	-0.017	0.634	-0.773	0.024	-0.138	0.002	0.081	-0.028	-0.074	0.063	0.010	0.051	0.094
0.093	0.539	-0.877	-0.016	0.636	-0.772	0.138	-0.013	-0.002	0.092	-0.037	-0.063	0.075	0.001	0.039	0.090
0.067	0.570	-0.845	-0.016	0.637	-0.770	0.123	-0.021	-0.011	0.064	-0.008	-0.033	0.048	0.032	0.008	0.079
0.063	0.570	-0.845	-0.014	0.640	-0.768	0.190	-0.076	-0.006	0.059	-0.011	-0.035	0.045	0.032	0.008	0.069
0.047	0.585	-0.838	-0.015	0.642	-0.766	0.169	0.061	0.039	0.045	0.003	-0.030	0.030	0.047	0.000	0.050
0.047	0.597	-0.834	-0.014	0.646	-0.764	0.213	-0.114	0.067	0.044	0.011	-0.028	0.030	0.058	0.003	0.045
0.005	0.612	-0.838	-0.014	0.649	-0.761	0.237	-0.040	0.072	0.002	0.023	-0.035	0.012	0.073	0.001	0.041
0.047	0.609	-0.806	-0.015	0.653	-0.757	0.263	0.019	0.046	0.045	0.015	-0.007	0.030	0.069	0.031	0.035
0.043	0.609	-0.818	-0.017	0.656	-0.754	0.260	0.077	0.055	0.042	0.012	-0.022	0.026	0.068	0.019	0.026
0.017	0.574	-0.818	-0.018	0.661	-0.750	0.344	0.052	0.026	0.017	-0.028	-0.026	0.002	0.033	0.019	0.022
-0.007	0.597	-0.810	-0.018	0.665	-0.747	0.246	-0.060	0.053	-0.007	-0.008	-0.021	0.026	0.055	0.027	0.014
-0.007	0.570	-0.794	-0.017	0.668	-0.744	0.222	-0.045	0.033	-0.007	-0.038	-0.008	0.027	0.028	0.044	0.009
-0.003	0.589	-0.790	-0.019	0.671	-0.742	0.194	0.070	0.007	-0.002	-0.022	-0.007	0.024	0.047	0.048	0.007
0.024	0.640	-0.775	-0.020	0.672	-0.740	0.123	0.068	0.018	0.026	0.027	0.007	0.003	0.097	0.064	0.008
0.017	0.632	-0.778	-0.019	0.674	-0.739	0.094	-0.045	-0.004	0.017	0.018	0.002	0.006	0.090	0.061	0.009
-0.003	0.632	-0.794	-0.021	0.675	-0.738	0.077	0.149	-0.015	-0.000	0.017	-0.014	0.026	0.090	0.046	0.007
-0.003	0.632	-0.794	-0.020	0.674	-0.738	-0.003	0.002	-0.028	-0.001	0.017	-0.014	0.027	0.090	0.046	0.000
-0.014	0.593	-0.786	-0.021	0.674	-0.739	-0.019	0.108	-0.050	-0.011	-0.021	-0.006	0.039	0.052	0.055	-0.014
-0.022	0.609	-0.778	-0.024	0.673	-0.739	-0.028	0.230	-0.047	-0.016	-0.005	0.002	0.047	0.068	0.063	-0.018
-0.072	0.612	-0.806	-0.024	0.672	-0.740	-0.101	0.011	-0.042	-0.066	0.001	-0.024	0.097	0.072	0.036	-0.027
-0.022	0.616	-0.786	-0.023	0.671	-0.741	-0.060	0.003	-0.064	-0.017	0.006	-0.003	0.047	0.077	0.056	-0.036
-0.053	0.597	-0.786	-0.022	0.669	-0.743	-0.112	-0.021	-0.087	-0.050	-0.012	-0.001	0.078	0.058	0.057	-0.036
-0.057	0.574	-0.790	-0.020	0.667	-0.745	-0.114	-0.023	-0.082	-0.055	-0.033	-0.003	0.082	0.036	0.053	-0.033
-0.018	0.589	-0.786	-0.020	0.665	-0.746	-0.094	0.010	-0.063	-0.017	-0.016	0.002	0.044	0.052	0.057	-0.036
-0.033	0.589	-0.767	-0.018	0.664	-0.747	-0.057	-0.047	-0.070	-0.034	-0.015	0.023	0.059	0.052	0.077	-0.031
-0.030	0.620	-0.794	-0.015	0.663	-0.748	-0.062	-0.107	-0.071	-0.033	0.017	-0.004	0.056	0.083	0.050	-0.033
-0.026	0.628	-0.802	-0.014	0.664	-0.748	0.031	0.011	-0.095	-0.030	0.024	-0.012	0.051	0.091	0.042	-0.032
-0.053	0.609	-0.790	-0.010	0.663	-0.748	-0.015	-0.240	-0.044	-0.061	0.005	0.000	0.078	0.072	0.054	-0.025
-0.010	0.636	-0.802	-0.008	0.663	-0.749	-0.033	-0.109	-0.040	-0.021	0.033	-0.011	0.035	0.100	0.043	-0.019
0.009	0.609	-0.794	-0.005	0.663	-0.749	0.000	-0.214	-0.031	-0.005	0.006	-0.003	0.016	0.073	0.051	-0.016
0.024	0.616	-0.775	-0.003	0.661	-0.750	-0.074	-0.026	-0.043	0.009	0.015	0.018	0.000	0.081	0.071	-0.007
0.009	0.612	-0.794	-0.002	0.660	-0.751	-0.049	-0.089	-0.038	-0.009	0.012	-0.001	0.015	0.078	0.051	-0.007
0.001	0.593	-0.814	0.000	0.659	-0.752	-0.066	-0.069	-0.046	-0.018	-0.007	-0.020	0.023	0.059	0.032	-0.008
0.001	0.612	-0.806	0.002	0.658	-0.753	-0.079	-0.085	-0.035	-0.020	0.014	-0.011	0.023	0.078	0.040	-0.003
0.013	0.585	-0.790	0.004	0.657	-0.754	-0.029	-0.090	-0.046	-0.011	-0.012	0.006	0.011	0.051	0.056	-0.003
0.051	0.609	-0.806	0.006	0.655	-0.755	-0.115	-0.073	-0.058	0.026	0.013	-0.008	0.028	0.074	0.040	-0.005
0.017	0.601	-0.802	0.006	0.654	-0.756	-0.084	0.083	-0.081	-0.009	0.006	-0.003	0.007	0.066	0.044	0.001
0.009	0.578	-0.802	0.007	0.652	-0.758	-0.116	-0.076	-0.046	-0.018	-0.015	-0.001	0.014	0.043	0.044	-0.003
0.040	0.601	-0.810	0.007	0.650	-0.760	-0.114	0.065	-0.051	0.013	0.010	-0.008	0.016	0.066	0.036	-0.010
-0.007	0.597	-0.802	0.008	0.649	-0.761	-0.053	-0.014	-0.073	-0.035	0.008	0.001	0.030	0.062	0.044	-0.010
0.017	0.605	-0.810	0.009	0.647	-0.763	-0.142	-0.025	-0.040	-0.013	0.018	-0.005	0.006	0.070	0.037	-0.009
0.024	0.620	-0.798	0.009	0.646	-0.763	-0.033	0.089	-0.057	-0.005	0.034	0.008	0.001	0.086	0.048	-0.014
0.024	0.620	-0.798	0.011	0.644	-0.765	-0.120	-0.095	-0.056	-0.007	0.036	0.009	0.001	0.086	0.048	-0.014
0.017	0.593	-0.814	0.011	0.642	-0.766	-0.111	0.043	-0.066	-0.015	0.011	-0.005	0.006	0.059	0.033	-0.018
0.005	0.593	-0.798	0.014	0.641	-0.768	-0.101	-0.144	-0.037	-0.029	0.012	0.012	0.018	0.059	0.048	-0.016
0.001	0.585	-0.810	0.014	0.638	-0.770	-0.194	0.054	-0.059	-0.033	0.008	0.003	0.021	0.051	0.036	-0.021
0.043	0.585	-0.802	0.015	0.636	-0.772	-0.091	-0.007	-0.068	0.009	0.009	0.012	0.021	0.051	0.044	-0.018
0.001	0.547	-0.810	0.017	0.633	-0.774	-0.162	-0.106	-0.034	-0.036	-0.027	0.006	0.021	0.012	0.036	-0.016
0.040	0.585	-0.818	0.017	0.631	-0.775	-0.111	0.061	-0.068	0.003	0.014	0.000	0.018	0.050	0.028	-0.014
0.020	0.562	-0.802	0.018	0.630	-0.777	-0.091	-0.016	-0.072	-0.018	-0.008	0.017	0.001	0.027	0.044	-0.015
0.024	0.543	-0.802	0.018	0.627	-0.779	-0.154	0.063	-0.061	-0.014	-0.024	0.019	0.003	0.007	0.044	-0.016
0.040	0.578	-0.814	0.016	0.625	-0.780	-0.106	0.180	-0.071	0.003	0.012	0.009	0.018	0.042	0.032	-0.014
-0.003	0.558	-0.818	0.017	0.623	-0.782	-0.142	-0.042	-0.044	-0.040	-0.005	0.007	0.024	0.022	0.028	-0.017
0.047	0.589	-0.830	0.017	0.620	-0.784	-0.179	0.042	-0.063	0.010	0.029	-0.003	0.026	0.053	0.016	-0.019
0.001	0.551	-0.822	0.018	0.618	-0.786	-0.103	0.009	-0.057	-0.037	-0.008	0.007	0.020	0.014	0.023	-0.022
0.013	0.543	-0.810	0.018	0.616	-0.788	-0.134	-0.017	-0.023	-0.026	-0.013	0.020	0.009	0.006	0.035	-0.021
0.024	0.547	-0.822	0.017	0.615	-0.789	-0.072	0.070	-0.015	-0.013	-0.008	0.010	0.003	0.010	0.023	-0.019
0.009	0.535	-0.810	0.018	0.613	-0.790	-0.094	-0.056	-0.006	-0.030	-0.018	0.023	0.013	0.002	0.034	-0.021
0.067	0.558	-0.818	0.018	0.611	-0.792	-0.122	0.066	-0.040	0.028	0.007	0.016	0.045	0.021	0.026	-0.012
-0.010	0.516	-0.838	0.018	0.609	-0.793	-0.093	-0.018	-0.027	-0.049	-0.033	-0.002	0.032	0.022	0.006	-0.010
0.059	0.539	-0.818	0.019	0.606	-0.795	-0.165	0.001	-0.020	0.020	-0.007	0.020	0.037	0.001	0.026	-0.012
0.036	0.535	-0.834	0.017	0.605	-0.796	-0.094	0.092	-0.018	-0.002	-0.009	0.005	0.014	0.004	0.010	-0.018
-0.010	0.539	-0.838	0.018	0.603	-0.798	-0.106	-0.020	0.002	-0.048	-0.004	0.003	0.032	0.000	0.005	-0.016
0.040	0.555	-0.818	0.017	0.601	-0.799	-0.120	0.017	0.002	0.002	0.014	0.024	0.018	0.015	0.025	-0.023
0.009	0.551	-0.822	0.018	0.599	-0.801	-0.134	-0.054	-0.003	-0.030	0.012	0.022	0.013	0.010	0.020	-0.027
0.024	0.558	-0.814	0.019	0.596	-0.803	-0.181	-0.011	-0.016	-0.015	0.023	0.032	0.002	0.017	0.028	-0.022
0.013	0.539	-0.842	0.016	0.592	-0.806	-0.207	0.173	-0.040	-0.024	0.007	0.007	0.009	0.002	0.000	-0.023
0.020	0.543	-0.834	0.017	0.588	-0.808	-0.215	0.004	-0.021	-0.016	0.015	0.018	0.002	0.001	0.008	-0.022
0.020	0.531	-0.861	0.016	0.585	-0.811	-0.204	0.050	-0.017	-0.016	0.007	-0.007	0.002	0.011	0.020	-0.028
0.017	0.516	-0.822	0.016	0.582	-0.813	-0.148	-0.005	-0.004	-0.020	-0.006	0.034	0.005	0.027	0.019	-0.030
-0.014	0.516	-0.838	0.017	0.579	-0.815	-0.192	-0.042	0.015	-0.051	-0.003	0.020	0.036	0.027	0.003	-0.029
0.013	0.539	-0.822	0.016	0.576	-0.817	-0.157	0.024	-0.028	-0.024	0.023	0.038	0.009	0.004	0.018	-0.031
0.028	0.508	-0.838	0.016	0.573	-0.819	-0.178	0.078	-0.036	-0.008	-0.005	0.024	0.006	0.035	0.002	-0.027
0.017	0.500	-0.853	0.017	0.569	-0.822	-0.271	-0.034	-0.046	-0.020	-0.008	0.012	0.005	0.044	0.014	-0.025
0.036	0.500	-0.842	0.017	0.565	-0.825	-0.192	0.005	-0.030	-0.001	-0.005	0.026	0.014	0.044	0.002	-0.019
0.005	0.481	-0.842	0.018	0.562	-0.827	-0.221	-0.047	-0.019	-0.033	-0.020	0.029	0.017	0.064	0.002	-0.023
0.043	0.497	-0.838	0.017	0.559	-0.829	-0.165	0.062	-0.035	0.006	-0.002	0.035	0.022	0.048	0.001	-0.022
0.013	0.485	-0.838	0.018	0.556	-0.831	-0.178	-0.029	-0.023	-0.025	-0.010	0.037	0.009	0.060	0.001	-0.026
0.028	0.500	-0.845	0.018	0.552	-0.834	-0.218	0.028	-0.023	-0.010	0.009	0.031	0.007	0.045	0.008	-0.021
0.020	0.473	-0.842	0.018	0.548	-0.836	-0.201	0.006	-0.026	-0.018	-0.014	0.038	0.001	0.072	0.004	-0.025
0.036	0.462	-0.845	0.018	0.544	-0.839	-0.244	0.033	-0.022	-0.002	-0.022	0.036	0.015	0.084	0.009	-0.021
0.017	0.462	-0.857	0.017	0.540	-0.841	-0.214	0.054	-0.033	-0.021	-0.018	0.027	0.004	0.084	0.021	-0.022
0.032	0.470	-0.857	0.017	0.536	-0.844	-0.226	0.042	-0.044	-0.005	-0.006	0.030	0.012	0.076	0.021	-0.026
0.020	0.477	-0.861	0.018	0.532	-0.846	-0.220	-0.047	-0.011	-0.018	0.005	0.028	0.000	0.068	0.025	-0.029
-0.007	0.431	-0.865	0.018	0.529	-0.848	-0.175	0.038	-0.012	-0.044	-0.038	0.026	0.027	0.114	0.029	-0.030
0.013	0.454	-0.873	0.017	0.526	-0.850	-0.179	0.084	-0.049	-0.024	-0.011	0.020	0.008	0.091	0.037	-0.030
0.020	0.454	-0.849	0.017	0.523	-0.852	-0.158	0.036	-0.074	-0.016	-0.008	0.046	0.001	0.091	0.013	-0.038
0.028	0.442	-0.869	0.016	0.520	-0.854	-0.158	0.088	-0.056	-0.008	-0.017	0.028	0.007	0.102	0.033	-0.034
-0.026	0.439	-0.881	0.017	0.517	-0.856	-0.173	-0.045	-0.042	-0.063	-0.018	0.018	0.047	0.105	0.044	-0.031
0.009	0.442	-0.889	0.018	0.514	-0.858	-0.173	-0.051	-0.054	-0.029	-0.011	0.012	0.012	0.101	0.052	-0.030
0.032	0.454	-0.881	0.018	0.511	-0.860	-0.180	0.065	-0.041	-0.006	0.004	0.022	0.011	0.089	0.044	-0.034
0.024	0.423	-0.861	0.017	0.508	-0.861	-0.131	0.060	-0.034	-0.013	-0.024	0.043	0.004	0.119	0.024	-0.025
0.001	0.427	-0.897	0.018	0.506	-0.862	-0.118	-0.014	-0.038	-0.036	-0.018	0.009	0.018	0.114	0.060	-0.023
0.013	0.404	-0.912	0.017	0.504	-0.863	-0.062	0.043	-0.041	-0.024	-0.040	-0.006	0.006	0.136	0.075	-0.022
0.009	0.412	-0.916	0.016	0.504	-0.864	-0.022	0.112	-0.045	-0.027	-0.032	-0.009	0.009	0.128	0.080	-0.018
0.013	0.427	-0.944	0.014	0.505	-0.863	0.062	0.088	-0.014	-0.021	-0.017	-0.037	0.004	0.112	0.107	-0.007
0.013	0.427	-0.944	0.012	0.506	-0.862	0.098	0.132	0.017	-0.019	-0.018	-0.038	0.003	0.112	0.107	0.006
0.032	0.404	-0.952	0.010	0.509	-0.861	0.191	0.059	0.082	0.002	-0.044	-0.048	0.017	0.135	0.115	0.017
0.067	0.412	-0.928	0.005	0.515	-0.857	0.348	0.216	0.173	0.042	-0.042	-0.027	0.052	0.127	0.092	0.020
0.051	0.454	-0.897	-0.002	0.525	-0.851	0.613	0.255	0.248	0.033	-0.010	-0.002	0.037	0.085	0.061	0.010
0.024	0.497	-0.881	-0.009	0.536	-0.844	0.668	0.257	0.239	0.013	0.021	0.007	0.011	0.043	0.045	-0.003
-0.045	0.497	-0.861	-0.012	0.545	-0.838	0.536	0.109	0.167	-0.052	0.012	0.021	0.057	0.044	0.026	-0.017
-0.033	0.489	-0.834	-0.016	0.552	-0.834	0.421	0.106	0.132	-0.037	-0.002	0.044	0.045	0.051	0.001	-0.027
-0.018	0.500	-0.861	-0.020	0.556	-0.831	0.271	0.192	0.106	-0.018	0.005	0.014	0.029	0.040	0.026	-0.035
-0.030	0.497	-0.873	-0.025	0.560	-0.828	0.230	0.218	0.098	-0.024	-0.002	-0.001	0.040	0.044	0.038	-0.025
-0.030	0.493	-0.853	-0.027	0.562	-0.827	0.128	0.081	0.103	-0.022	-0.008	0.018	0.039	0.048	0.019	-0.012
-0.010	0.520	-0.853	-0.029	0.563	-0.826	0.083	0.075	0.069	-0.001	0.018	0.017	0.020	0.021	0.019	0.009
0.009	0.539	-0.861	-0.029	0.562	-0.826	-0.024	-0.058	0.089	0.018	0.038	0.009	0.000	0.002	0.027	0.040
0.070	0.570	-0.905	-0.030	0.560	-0.828	-0.098	-0.012	0.075	0.080	0.070	-0.033	0.061	0.028	0.070	0.073
0.120	0.578	-0.912	-0.031	0.556	-0.830	-0.243	0.106	0.025	0.132	0.082	-0.038	0.111	0.036	0.078	0.106
0.120	0.593	-0.928	-0.030	0.550	-0.835	-0.377	-0.045	-0.026	0.130	0.104	-0.049	0.111	0.051	0.093	0.136
0.140	0.574	-0.956	-0.029	0.542	-0.840	-0.482	0.089	-0.123	0.149	0.093	-0.071	0.129	0.031	0.121	0.150
0.143	0.585	-0.972	-0.027	0.534	-0.845	-0.483	0.001	-0.182	0.151	0.112	-0.082	0.133	0.042	0.136	0.161
0.140	0.543	-0.960	-0.024	0.527	-0.849	-0.403	0.004	-0.260	0.144	0.077	-0.066	0.129	0.001	0.124	0.158
0.178	0.516	-0.960	-0.020	0.520	-0.854	-0.392	-0.020	-0.236	0.179	0.056	-0.061	0.167	0.028	0.123	0.152
0.117	0.466	-0.960	-0.018	0.515	-0.857	-0.285	0.054	-0.225	0.115	0.011	-0.058	0.105	0.078	0.123	0.133
0.128	0.458	-0.952	-0.015	0.511	-0.860	-0.259	-0.080	-0.170	0.123	0.008	-0.048	0.116	0.086	0.114	0.121
0.070	0.446	-0.952	-0.012	0.509	-0.861	-0.086	-0.076	-0.165	0.062	-0.002	-0.046	0.058	0.098	0.114	0.100
0.105	0.435	-0.932	-0.008	0.508	-0.861	-0.031	-0.122	-0.101	0.093	-0.013	-0.026	0.092	0.109	0.094	0.087
0.078	0.381	-0.968	-0.006	0.510	-0.860	0.147	-0.060	-0.087	0.064	-0.069	-0.063	0.065	0.163	0.129	0.067
0.074	0.392	-0.924	-0.004	0.513	-0.859	0.149	-0.068	-0.050	0.058	-0.060	-0.021	0.061	0.151	0.085	0.059
0.047	0.408	-0.909	-0.003	0.516	-0.857	0.197	-0.083	0.009	0.029	-0.048	-0.006	0.033	0.135	0.069	0.050
0.047	0.408	-0.909	-0.004	0.520	-0.854	0.274	0.103	-0.023	0.031	-0.052	-0.009	0.033	0.135	0.069	0.041
0.078	0.481	-0.877	-0.004	0.524	-0.851	0.260	0.060	-0.033	0.062	0.017	0.020	0.063	0.062	0.037	0.035
0.063	0.500	-0.873	-0.005	0.530	-0.848	0.332	0.089	-0.074	0.047	0.030	0.020	0.048	0.043	0.033	0.027
0.051	0.485	-0.865	-0.007	0.536	-0.844	0.372	0.221	-0.125	0.037	0.009	0.024	0.036	0.058	0.025	0.019
0.013	0.477	-0.865	-0.006	0.543	-0.840	0.405	0.048	-0.128	-0.002	-0.006	0.020	0.003	0.066	0.025	-0.000
0.001	0.485	-0.881	-0.008	0.549	-0.836	0.406	0.202	-0.149	-0.012	-0.004	0.000	0.015	0.058	0.041	-0.013
-0.041	0.470	-0.893	-0.009	0.557	-0.831	0.458	0.121	-0.137	-0.054	-0.027	-0.017	0.057	0.073	0.053	-0.028
-0.026	0.462	-0.889	-0.010	0.564	-0.826	0.430	0.156	-0.130	-0.037	-0.042	-0.017	0.042	0.081	0.049	-0.028
-0.053	0.466	-0.901	-0.009	0.569	-0.822	0.337	-0.017	-0.114	-0.065	-0.043	-0.033	0.068	0.077	0.061	-0.036
0.005	0.512	-0.857	-0.008	0.574	-0.819	0.343	0.028	-0.110	-0.009	-0.002	0.007	0.010	0.031	0.017	-0.027
-0.026	0.500	-0.834	-0.005	0.579	-0.815	0.296	-0.131	-0.039	-0.042	-0.018	0.027	0.041	0.042	0.006	-0.025
0.020	0.558	-0.842	-0.006	0.584	-0.812	0.320	0.063	0.000	0.005	0.034	0.016	0.006	0.015	0.002	-0.017
0.005	0.562	-0.845	-0.004	0.590	-0.807	0.388	-0.111	-0.038	-0.013	0.032	0.007	0.009	0.019	0.005	-0.019
0.009	0.566	-0.838	-0.002	0.594	-0.804	0.245	-0.042	-0.080	-0.011	0.032	0.013	0.005	0.023	0.002	-0.021
0.001	0.597	-0.857	0.001	0.597	-0.802	0.169	-0.136	-0.107	-0.022	0.060	-0.009	0.013	0.053	0.018	-0.030
-0.033	0.516	-0.845	0.007	0.600	-0.800	0.192	-0.275	-0.126	-0.062	-0.024	0.001	0.047	0.028	0.006	-0.032
-0.007	0.481	-0.806	0.012	0.602	-0.798	0.170	-0.223	-0.093	-0.040	-0.061	0.038	0.020	0.063	0.033	-0.036
0.013	0.508	-0.830	0.011	0.607	-0.795	0.299	0.079	-0.087	-0.020	-0.038	0.011	0.001	0.036	0.010	-0.038
0.005	0.527	-0.822	0.015	0.612	-0.791	0.347	-0.153	-0.066	-0.031	-0.024	0.015	0.008	0.016	0.017	-0.031
0.013	0.547	-0.822	0.017	0.615	-0.788	0.221	-0.113	-0.079	-0.026	-0.008	0.012	0.000	0.003	0.017	-0.024
0.024	0.547	-0.802	0.017	0.619	-0.785	0.271	0.114	-0.122	-0.014	-0.012	0.028	0.011	0.003	0.037	-0.028
0.024	0.547	-0.822	0.020	0.622	-0.783	0.205	-0.111	-0.069	-0.016	-0.015	0.006	0.011	0.003	0.017	-0.028
0.001	0.574	-0.818	0.021	0.624	-0.781	0.139	0.026	-0.099	-0.040	0.011	0.008	0.012	0.030	0.021	-0.032
0.013	0.539	-0.802	0.020	0.627	-0.778	0.229	0.079	-0.090	-0.028	-0.028	0.021	0.000	0.004	0.037	-0.034
-0.010	0.566	-0.826	0.023	0.630	-0.776	0.176	-0.095	-0.079	-0.053	-0.003	-0.004	0.023	0.022	0.013	-0.040
0.009	0.585	-0.810	0.022	0.632	-0.775	0.140	0.121	-0.078	-0.033	0.014	0.010	0.004	0.041	0.029	-0.039
-0.007	0.562	-0.818	0.023	0.634	-0.773	0.161	-0.076	-0.032	-0.050	-0.011	-0.000	0.019	0.018	0.021	-0.032
0.017	0.566	-0.790	0.027	0.635	-0.772	0.066	-0.218	-0.009	-0.030	-0.008	0.027	0.004	0.022	0.048	-0.027
0.047	0.597	-0.814	0.026	0.636	-0.771	0.083	0.075	-0.053	0.001	0.021	0.002	0.034	0.052	0.025	-0.029
0.032	0.578	-0.790	0.026	0.638	-0.770	0.108	0.047	-0.039	-0.014	0.001	0.024	0.019	0.033	0.048	-0.020
0.005	0.555	-0.794	0.026	0.638	-0.770	0.033	0.022	-0.011	-0.040	-0.023	0.020	0.009	0.009	0.044	-0.021
0.051	0.597	-0.794	0.026	0.640	-0.768	0.104	0.052	-0.052	0.006	0.018	0.019	0.038	0.052	0.044	-0.025
0.013	0.570	-0.778	0.026	0.641	-0.767	0.096	0.024	-0.039	-0.032	-0.010	0.034	0.001	0.025	0.060	-0.023
0.032	0.566	-0.782	0.025	0.642	-0.766	0.074	0.103	-0.057	-0.012	-0.015	0.029	0.018	0.021	0.056	-0.020
0.043	0.570	-0.782	0.024	0.643	-0.765	0.110	0.092	-0.045	0.000	-0.013	0.028	0.029	0.024	0.055	-0.023
0.020	0.551	-0.782	0.024	0.645	-0.764	0.094	-0.006	0.024	-0.023	-0.033	0.027	0.006	0.005	0.055	-0.015
0.028	0.578	-0.806	0.024	0.645	-0.764	0.035	-0.038	0.042	-0.015	-0.007	0.003	0.014	0.032	0.031	-0.019
0.051	0.585	-0.778	0.021	0.646	-0.763	0.092	0.157	0.033	0.011	-0.000	0.029	0.037	0.039	0.059	-0.015
0.009	0.578	-0.763	0.021	0.646	-0.763	0.016	-0.053	0.054	-0.031	-0.008	0.045	0.005	0.031	0.074	-0.018
0.063	0.616	-0.775	0.018	0.646	-0.763	0.009	0.223	0.022	0.026	0.031	0.033	0.049	0.069	0.062	-0.021
-0.010	0.589	-0.798	0.017	0.647	-0.762	0.042	-0.016	0.049	-0.047	0.003	0.009	0.025	0.042	0.038	-0.027
0.013	0.578	-0.782	0.015	0.647	-0.763	-0.016	0.124	0.042	-0.021	-0.008	0.025	0.002	0.031	0.054	-0.024
0.013	0.570	-0.778	0.014	0.646	-0.763	-0.006	0.025	0.038	-0.020	-0.016	0.029	0.002	0.023	0.058	-0.025
0.001	0.558	-0.794	0.012	0.646	-0.763	-0.013	0.123	0.022	-0.030	-0.027	0.014	0.014	0.011	0.042	-0.020
0.043	0.570	-0.790	0.009	0.645	-0.764	-0.078	0.211	0.014	0.016	-0.014	0.019	0.029	0.023	0.046	-0.023
0.009	0.582	-0.786	0.006	0.643	-0.766	-0.100	0.156	0.026	-0.016	-0.001	0.024	0.006	0.034	0.049	-0.025
-0.018	0.574	-0.798	0.004	0.641	-0.767	-0.099	0.083	0.038	-0.041	-0.007	0.014	0.033	0.026	0.037	-0.027
-0.010	0.578	-0.790	0.004	0.639	-0.769	-0.146	-0.006	0.041	-0.033	-0.000	0.024	0.025	0.030	0.045	-0.032
-0.014	0.558	-0.786	0.000	0.637	-0.771	-0.125	0.189	0.021	-0.033	-0.018	0.029	0.029	0.010	0.049	-0.028
0.009	0.562	-0.794	-0.002	0.634	-0.773	-0.142	0.140	0.035	-0.008	-0.011	0.023	0.007	0.014	0.041	-0.028
0.024	0.558	-0.778	-0.004	0.632	-0.775	-0.121	0.110	0.024	0.009	-0.013	0.041	0.009	0.010	0.056	-0.024
-0.026	0.562	-0.802	-0.007	0.630	-0.776	-0.126	0.187	-0.002	-0.038	-0.007	0.019	0.041	0.014	0.032	-0.023
-0.003	0.574	-0.806	-0.008	0.628	-0.778	-0.132	0.061	0.009	-0.014	0.007	0.017	0.018	0.025	0.028	-0.027
-0.014	0.555	-0.786	-0.008	0.626	-0.780	-0.116	-0.004	0.025	-0.025	-0.011	0.038	0.030	0.006	0.048	-0.030
-0.014	0.555	-0.786	-0.010	0.624	-0.781	-0.118	0.106	0.022	-0.023	-0.009	0.039	0.030	0.005	0.048	-0.028
-0.007	0.543	-0.798	-0.012	0.622	-0.783	-0.155	0.106	0.042	-0.013	-0.018	0.030	0.022	0.006	0.036	-0.030
-0.018	0.535	-0.806	-0.014	0.619	-0.785	-0.152	0.040	0.040	-0.023	-0.023	0.024	0.034	0.014	0.028	-0.029
-0.022	0.547	-0.818	-0.015	0.617	-0.787	-0.120	0.072	0.013	-0.026	-0.009	0.014	0.037	0.003	0.016	-0.030
-0.022	0.543	-0.814	-0.016	0.615	-0.788	-0.120	0.095	-0.024	-0.025	-0.011	0.019	0.037	0.007	0.020	-0.025
-0.033	0.535	-0.806	-0.016	0.613	-0.790	-0.122	-0.022	0.015	-0.036	-0.017	0.028	0.049	0.015	0.027	-0.023
0.009	0.535	-0.822	-0.018	0.611	-0.791	-0.084	0.126	0.005	0.008	-0.015	0.014	0.007	0.016	0.011	-0.021
-0.014	0.524	-0.822	-0.021	0.610	-0.792	-0.095	0.163	0.024	-0.012	-0.025	0.015	0.030	0.028	0.011	-0.023
-0.026	0.508	-0.834	-0.024	0.608	-0.794	-0.107	0.185	0.006	-0.021	-0.038	0.005	0.042	0.044	0.001	-0.019
-0.045	0.520	-0.834	-0.024	0.606	-0.795	-0.094	0.015	0.010	-0.040	-0.025	0.006	0.061	0.033	0.001	-0.023
-0.026	0.485	-0.826	-0.026	0.604	-0.797	-0.101	0.073	0.006	-0.019	-0.058	0.015	0.042	0.068	0.007	-0.026
-0.030	0.497	-0.845	-0.027	0.603	-0.797	-0.054	0.103	0.003	-0.021	-0.045	-0.004	0.046	0.057	0.013	-0.034
-0.041	0.481	-0.830	-0.029	0.602	-0.798	-0.027	0.169	-0.042	-0.030	-0.060	0.012	0.058	0.073	0.002	-0.031
-0.076	0.493	-0.845	-0.031	0.601	-0.799	-0.051	0.098	-0.034	-0.064	-0.047	-0.003	0.092	0.062	0.014	-0.032
-0.045	0.512	-0.853	-0.032	0.602	-0.798	0.050	0.111	-0.030	-0.032	-0.028	-0.011	0.062	0.043	0.022	-0.029
-0.053	0.516	-0.869	-0.034	0.603	-0.797	0.102	0.123	-0.025	-0.038	-0.026	-0.028	0.070	0.041	0.038	-0.026
-0.030	0.527	-0.861	-0.036	0.604	-0.796	0.098	0.151	-0.002	-0.012	-0.016	-0.021	0.047	0.030	0.031	-0.011
-0.053	0.535	-0.877	-0.039	0.608	-0.793	0.216	0.150	0.027	-0.032	-0.011	-0.040	0.070	0.023	0.047	-0.007
-0.014	0.547	-0.861	-0.042	0.611	-0.791	0.231	0.125	0.065	0.009	-0.003	-0.027	0.031	0.013	0.032	0.002
-0.045	0.539	-0.865	-0.045	0.616	-0.787	0.331	0.156	0.097	-0.018	-0.015	-0.035	0.061	0.022	0.036	0.001
-0.026	0.535	-0.861	-0.050	0.621	-0.782	0.386	0.153	0.171	0.005	-0.025	-0.035	0.042	0.027	0.032	0.006
-0.057	0.566	-0.853	-0.054	0.629	-0.775	0.533	0.134	0.202	-0.021	-0.002	-0.034	0.072	0.003	0.025	-0.001
-0.033	0.597	-0.814	-0.059	0.638	-0.768	0.610	0.157	0.164	0.007	0.020	-0.003	0.049	0.033	0.014	-0.008
-0.064	0.632	-0.814	-0.063	0.647	-0.760	0.568	0.158	0.110	-0.020	0.046	-0.010	0.079	0.067	0.013	-0.014
-0.103	0.624	-0.826	-0.065	0.653	-0.755	0.437	0.018	0.121	-0.057	0.032	-0.027	0.117	0.058	0.001	-0.013
-0.064	0.605	-0.806	-0.068	0.657	-0.750	0.315	0.114	0.133	-0.015	0.009	-0.012	0.080	0.038	0.020	-0.015
-0.064	0.605	-0.806	-0.071	0.662	-0.746	0.322	0.074	0.137	-0.012	0.004	-0.016	0.081	0.037	0.019	-0.011
-0.068	0.624	-0.814	-0.073	0.666	-0.742	0.307	0.059	0.107	-0.014	0.020	-0.028	0.085	0.055	0.011	-0.004
-0.060	0.609	-0.818	-0.075	0.669	-0.740	0.207	0.070	0.071	-0.004	0.001	-0.034	0.078	0.038	0.006	-0.000
-0.072	0.624	-0.790	-0.075	0.671	-0.738	0.145	-0.051	0.058	-0.015	0.015	-0.009	0.090	0.052	0.033	0.019
-0.045	0.640	-0.790	-0.073	0.672	-0.737	0.073	-0.137	0.012	0.010	0.030	-0.009	0.064	0.066	0.033	0.037
0.032	0.690	-0.814	-0.072	0.673	-0.736	0.066	0.007	-0.061	0.086	0.079	-0.034	0.012	0.115	0.009	0.062
0.020	0.678	-0.845	-0.070	0.672	-0.737	-0.035	-0.102	-0.064	0.071	0.068	-0.064	0.000	0.102	0.023	0.093
0.070	0.667	-0.857	-0.066	0.670	-0.739	-0.146	-0.138	-0.081	0.118	0.058	-0.074	0.049	0.090	0.035	0.119
0.090	0.674	-0.845	-0.064	0.667	-0.742	-0.201	-0.029	-0.102	0.135	0.069	-0.059	0.068	0.098	0.024	0.126
0.086	0.698	-0.853	-0.062	0.664	-0.746	-0.234	0.042	-0.152	0.129	0.096	-0.064	0.064	0.121	0.032	0.137
0.070	0.701	-0.861	-0.058	0.660	-0.749	-0.240	-0.079	-0.185	0.110	0.103	-0.068	0.049	0.124	0.041	0.130
0.090	0.690	-0.885	-0.055	0.657	-0.752	-0.234	0.066	-0.265	0.126	0.095	-0.089	0.068	0.112	0.065	0.122
0.040	0.643	-0.901	-0.048	0.653	-0.756	-0.263	-0.235	-0.197	0.070	0.052	-0.101	0.018	0.066	0.081	0.120
0.055	0.624	-0.893	-0.044	0.649	-0.759	-0.239	-0.146	-0.188	0.080	0.037	-0.089	0.033	0.046	0.074	0.116
0.097	0.605	-0.865	-0.039	0.647	-0.762	-0.143	-0.096	-0.190	0.118	0.020	-0.059	0.076	0.026	0.047	0.105
0.082	0.593	-0.849	-0.036	0.646	-0.763	-0.075	-0.025	-0.194	0.099	0.009	-0.042	0.060	0.013	0.032	0.093
0.063	0.570	-0.861	-0.031	0.645	-0.764	-0.056	-0.144	-0.156	0.076	-0.013	-0.053	0.041	0.011	0.045	0.084
0.013	0.574	-0.861	-0.029	0.646	-0.763	0.070	-0.041	-0.109	0.023	-0.010	-0.054	0.009	0.009	0.046	0.069
0.040	0.555	-0.861	-0.025	0.647	-0.762	0.113	-0.189	-0.074	0.046	-0.031	-0.055	0.017	0.029	0.046	0.059
0.040	0.562	-0.842	-0.023	0.648	-0.761	0.109	-0.137	-0.001	0.044	-0.025	-0.036	0.017	0.022	0.027	0.057
0.040	0.574	-0.842	-0.022	0.651	-0.759	0.181	-0.011	-0.022	0.043	-0.016	-0.038	0.017	0.012	0.028	0.052
0.074	0.589	-0.838	-0.020	0.653	-0.757	0.147	-0.173	0.057	0.075	-0.002	-0.036	0.051	0.003	0.025	0.050
0.001	0.601	-0.830	-0.020	0.655	-0.755	0.178	0.007	-0.002	0.002	0.007	-0.030	0.021	0.014	0.017	0.045
0.063	0.609	-0.778	-0.023	0.659	-0.752	0.231	0.185	-0.013	0.066	0.011	0.018	0.040	0.021	0.033	0.035
0.017	0.616	-0.814	-0.024	0.662	-0.749	0.216	0.082	0.036	0.021	0.016	-0.020	0.006	0.028	0.002	0.019
-0.010	0.589	-0.806	-0.025	0.665	-0.746	0.229	0.045	0.023	-0.005	-0.015	-0.015	0.034	0.000	0.005	0.014
-0.010	0.589	-0.806	-0.027	0.668	-0.744	0.227	0.116	-0.020	-0.004	-0.018	-0.018	0.034	0.001	0.005	-0.009
-0.018	0.609	-0.778	-0.026	0.671	-0.741	0.189	0.098	-0.116	-0.012	-0.001	0.008	0.042	0.018	0.032	-0.015
-0.072	0.601	-0.790	-0.024	0.672	-0.740	0.096	-0.057	-0.142	-0.068	-0.010	-0.005	0.096	0.010	0.019	-0.027
-0.018	0.643	-0.814	-0.023	0.673	-0.739	0.076	0.131	-0.168	-0.015	0.031	-0.030	0.043	0.052	0.005	-0.038
-0.064	0.640	-0.782	-0.019	0.674	-0.738	0.089	-0.122	-0.174	-0.065	0.026	0.001	0.089	0.047	0.027	-0.042
-0.060	0.636	-0.810	-0.016	0.674	-0.738	-0.019	-0.125	-0.146	-0.065	0.023	-0.026	0.086	0.043	0.001	-0.041
-0.030	0.659	-0.786	-0.013	0.674	-0.738	0.024	-0.035	-0.157	-0.037	0.046	-0.003	0.055	0.066	0.022	-0.049
-0.045	0.616	-0.771	-0.008	0.675	-0.738	0.034	-0.222	-0.117	-0.057	0.003	0.013	0.071	0.024	0.038	-0.043
-0.030	0.628	-0.767	-0.005	0.674	-0.739	-0.047	-0.134	-0.106	-0.045	0.015	0.017	0.056	0.035	0.041	-0.039
-0.014	0.624	-0.794	-0.001	0.673	-0.740	-0.046	-0.184	-0.112	-0.033	0.012	-0.009	0.041	0.031	0.013	-0.039
-0.010	0.597	-0.778	0.003	0.672	-0.741	-0.098	-0.123	-0.146	-0.033	-0.013	0.008	0.038	0.004	0.029	-0.036
-0.003	0.609	-0.778	0.007	0.670	-0.743	-0.107	-0.142	-0.156	-0.030	0.000	0.009	0.031	0.015	0.029	-0.036
-0.018	0.601	-0.794	0.011	0.668	-0.744	-0.105	-0.129	-0.154	-0.049	-0.006	-0.005	0.047	0.007	0.013	-0.036
-0.014	0.609	-0.794	0.018	0.666	-0.746	-0.145	-0.321	-0.143	-0.052	0.004	-0.003	0.043	0.015	0.013	-0.039
0.020	0.582	-0.767	0.019	0.665	-0.747	-0.027	0.030	-0.157	-0.019	-0.022	0.025	0.009	0.012	0.041	-0.036
-0.003	0.578	-0.767	0.023	0.664	-0.747	-0.052	-0.136	-0.122	-0.046	-0.025	0.026	0.032	0.016	0.040	-0.039
0.028	0.605	-0.798	0.023	0.664	-0.747	0.030	0.104	-0.137	-0.015	0.002	-0.006	0.001	0.011	0.009	-0.035
-0.022	0.589	-0.806	0.026	0.664	-0.748	-0.024	-0.162	-0.065	-0.068	-0.013	-0.013	0.052	0.004	0.001	-0.040
0.013	0.601	-0.802	0.029	0.663	-0.748	-0.007	-0.159	-0.056	-0.037	-0.001	-0.009	0.018	0.007	0.005	-0.031
-0.014	0.647	-0.830	0.034	0.663	-0.748	-0.027	-0.278	-0.034	-0.068	0.046	-0.036	0.045	0.054	0.023	-0.029
0.043	0.624	-0.814	0.037	0.663	-0.748	0.033	-0.185	-0.028	-0.013	0.023	-0.021	0.012	0.031	0.007	-0.014
0.063	0.616	-0.786	0.038	0.663	-0.748	0.012	-0.065	-0.032	0.005	0.015	0.007	0.031	0.023	0.020	-0.009
0.082	0.612	-0.778	0.040	0.662	-0.748	-0.027	-0.095	-0.030	0.022	0.012	0.015	0.050	0.020	0.028	0.003
0.047	0.605	-0.806	0.041	0.662	-0.749	-0.036	0.039	-0.062	-0.013	0.005	-0.012	0.015	0.012	0.000	-0.004
0.074	0.605	-0.798	0.043	0.660	-0.750	-0.120	-0.098	-0.035	0.012	0.006	-0.002	0.042	0.013	0.008	-0.008
0.024	0.585	-0.790	0.044	0.658	-0.752	-0.120	-0.060	-0.045	-0.040	-0.011	0.007	0.009	0.006	0.016	-0.014
0.055	0.566	-0.775	0.046	0.656	-0.753	-0.082	-0.076	-0.038	-0.011	-0.029	0.024	0.022	0.026	0.032	-0.015
0.055	0.570	-0.786	0.047	0.654	-0.755	-0.149	-0.048	-0.037	-0.012	-0.022	0.014	0.022	0.021	0.020	-0.024
0.055	0.570	-0.786	0.045	0.652	-0.757	-0.087	0.173	-0.049	-0.010	-0.021	0.016	0.022	0.021	0.020	-0.022
0.036	0.570	-0.782	0.046	0.650	-0.758	-0.115	-0.058	-0.036	-0.030	-0.019	0.021	0.002	0.021	0.024	-0.027
0.040	0.601	-0.790	0.045	0.649	-0.759	-0.063	0.108	-0.041	-0.025	0.013	0.014	0.006	0.010	0.016	-0.033
0.024	0.585	-0.790	0.046	0.648	-0.760	-0.075	-0.014	-0.026	-0.041	-0.001	0.015	0.009	0.005	0.016	-0.034
0.024	0.585	-0.790	0.045	0.646	-0.762	-0.122	0.011	0.003	-0.041	0.001	0.017	0.009	0.004	0.017	-0.031
0.051	0.597	-0.782	0.045	0.645	-0.763	-0.047	-0.005	0.006	-0.014	0.014	0.025	0.018	0.008	0.025	-0.029
0.055	0.558	-0.782	0.045	0.643	-0.764	-0.094	-0.000	0.019	-0.010	-0.023	0.027	0.021	0.030	0.025	-0.028
0.047	0.566	-0.794	0.045	0.642	-0.765	-0.074	0.025	0.007	-0.017	-0.014	0.016	0.014	0.022	0.013	-0.028
0.036	0.547	-0.786	0.044	0.641	-0.766	-0.051	0.060	0.012	-0.028	-0.033	0.025	0.002	0.041	0.022	-0.031
0.020	0.562	-0.794	0.042	0.639	-0.768	-0.101	0.062	0.017	-0.042	-0.015	0.018	0.013	0.025	0.014	-0.036
0.028	0.578	-0.798	0.042	0.639	-0.768	-0.049	0.055	-0.019	-0.033	0.001	0.015	0.006	0.009	0.010	-0.034
0.020	0.574	-0.802	0.043	0.636	-0.771	-0.159	-0.053	-0.016	-0.042	-0.000	0.013	0.013	0.013	0.007	-0.034
0.063	0.578	-0.778	0.042	0.633	-0.773	-0.150	0.083	-0.021	0.001	0.006	0.039	0.029	0.008	0.030	-0.034
0.032	0.551	-0.790	0.041	0.631	-0.775	-0.154	0.077	-0.037	-0.029	-0.018	0.029	0.002	0.035	0.019	-0.032
0.024	0.558	-0.798	0.042	0.628	-0.777	-0.169	-0.003	-0.046	-0.037	-0.008	0.024	0.010	0.027	0.011	-0.026
0.043	0.558	-0.786	0.042	0.626	-0.779	-0.114	0.027	-0.046	-0.018	-0.005	0.037	0.010	0.026	0.023	-0.030
0.059	0.570	-0.798	0.042	0.624	-0.780	-0.105	0.060	-0.054	-0.002	0.008	0.027	0.025	0.014	0.012	-0.033
0.028	0.543	-0.814	0.042	0.622	-0.782	-0.120	0.005	-0.057	-0.033	-0.017	0.012	0.006	0.041	0.004	-0.033
0.009	0.527	-0.818	0.042	0.620	-0.784	-0.128	0.065	-0.080	-0.052	-0.030	0.010	0.025	0.056	0.008	-0.033
0.024	0.527	-0.814	0.043	0.618	-0.785	-0.134	-0.045	-0.050	-0.038	-0.027	0.016	0.010	0.056	0.003	-0.043
0.040	0.531	-0.810	0.043	0.616	-0.786	-0.065	0.025	-0.034	-0.022	-0.022	0.021	0.005	0.051	0.001	-0.045
0.005	0.531	-0.810	0.045	0.616	-0.786	0.010	-0.082	-0.018	-0.058	-0.022	0.020	0.030	0.051	0.001	-0.044
0.024	0.543	-0.802	0.045	0.617	-0.786	0.033	0.008	-0.031	-0.039	-0.011	0.028	0.011	0.039	0.010	-0.043
0.017	0.527	-0.818	0.046	0.618	-0.785	0.103	-0.056	-0.017	-0.047	-0.028	0.011	0.019	0.054	0.006	-0.045
0.028	0.535	-0.830	0.046	0.619	-0.784	0.098	0.026	-0.021	-0.036	-0.021	-0.002	0.007	0.046	0.017	-0.040
0.024	0.535	-0.822	0.047	0.621	-0.782	0.121	-0.048	-0.016	-0.040	-0.023	0.005	0.011	0.046	0.009	-0.035
0.024	0.535	-0.822	0.047	0.623	-0.781	0.148	-0.027	-0.005	-0.041	-0.025	0.003	0.011	0.046	0.009	-0.021
0.047	0.527	-0.810	0.047	0.625	-0.779	0.164	0.010	0.023	-0.017	-0.035	0.013	0.012	0.053	0.004	-0.018
0.093	0.555	-0.806	0.044	0.629	-0.776	0.241	0.150	0.021	0.032	-0.012	0.014	0.058	0.026	0.008	-0.012
0.040	0.543	-0.822	0.042	0.633	-0.773	0.295	0.056	0.070	-0.020	-0.027	-0.005	0.004	0.038	0.008	-0.007
0.043	0.551	-0.826	0.039	0.639	-0.768	0.360	0.145	0.099	-0.013	-0.025	-0.013	0.008	0.030	0.012	-0.009
0.024	0.551	-0.842	0.034	0.645	-0.764	0.406	0.173	0.140	-0.028	-0.031	-0.034	0.011	0.030	0.028	-0.012
-0.003	0.547	-0.849	0.031	0.651	-0.758	0.446	0.083	0.176	-0.051	-0.042	-0.047	0.037	0.035	0.036	-0.005
0.040	0.570	-0.834	0.026	0.658	-0.752	0.483	0.143	0.207	-0.004	-0.025	-0.038	0.005	0.012	0.021	0.010
0.051	0.620	-0.814	0.021	0.666	-0.745	0.518	0.085	0.260	0.012	0.017	-0.025	0.016	0.038	0.001	0.017
0.093	0.651	-0.802	0.014	0.674	-0.738	0.541	0.254	0.243	0.062	0.040	-0.020	0.059	0.068	0.010	0.014
0.040	0.643	-0.802	0.008	0.682	-0.731	0.548	0.218	0.241	0.014	0.024	-0.027	0.005	0.060	0.010	-0.002
-0.045	0.628	-0.826	0.004	0.689	-0.725	0.463	0.048	0.239	-0.066	0.003	-0.057	0.080	0.044	0.014	-0.019
-0.083	0.624	-0.826	-0.000	0.694	-0.720	0.421	0.073	0.203	-0.101	-0.007	-0.062	0.119	0.039	0.014	-0.032
-0.080	0.636	-0.830	-0.002	0.699	-0.715	0.351	-0.020	0.126	-0.095	-0.000	-0.071	0.115	0.050	0.018	-0.035
-0.030	0.636	-0.865	-0.003	0.703	-0.711	0.313	0.007	0.074	-0.044	-0.004	-0.110	0.066	0.049	0.053	-0.028
-0.022	0.628	-0.861	-0.004	0.708	-0.706	0.390	-0.039	0.074	-0.036	-0.017	-0.111	0.059	0.041	0.049	-0.018
-0.018	0.624	-0.826	-0.002	0.714	-0.700	0.422	-0.156	0.039	-0.033	-0.027	-0.082	0.056	0.037	0.013	-0.003
-0.022	0.640	-0.775	0.001	0.718	-0.696	0.326	-0.219	-0.034	-0.041	-0.016	-0.035	0.061	0.052	0.039	0.014
0.040	0.647	-0.731	0.007	0.721	-0.693	0.214	-0.287	-0.069	0.016	-0.011	0.006	0.000	0.060	0.082	0.026
0.120	0.721	-0.719	0.010	0.722	-0.692	0.067	-0.093	-0.108	0.093	0.062	0.017	0.080	0.134	0.095	0.042
0.109	0.740	-0.723	0.013	0.723	-0.691	0.054	-0.096	-0.134	0.078	0.080	0.012	0.068	0.153	0.091	0.056
0.109	0.798	-0.751	0.017	0.723	-0.691	0.006	-0.055	-0.207	0.074	0.138	-0.016	0.067	0.212	0.064	0.070
0.086	0.802	-0.751	0.023	0.722	-0.692	-0.085	-0.116	-0.254	0.045	0.143	-0.014	0.044	0.216	0.064	0.077
0.120	0.794	-0.775	0.028	0.719	-0.695	-0.186	-0.144	-0.238	0.074	0.138	-0.035	0.078	0.209	0.041	0.092
0.155	0.794	-0.806	0.033	0.715	-0.698	-0.234	-0.065	-0.212	0.104	0.141	-0.063	0.112	0.209	0.010	0.104
0.193	0.794	-0.798	0.036	0.710	-0.703	-0.352	-0.007	-0.216	0.139	0.146	-0.050	0.150	0.210	0.018	0.122
0.182	0.744	-0.810	0.040	0.704	-0.709	-0.394	0.011	-0.251	0.124	0.102	-0.056	0.139	0.160	0.006	0.136
0.186	0.643	-0.822	0.045	0.698	-0.715	-0.426	-0.070	-0.256	0.122	0.008	-0.062	0.143	0.060	0.006	0.132
0.201	0.628	-0.857	0.049	0.691	-0.721	-0.416	-0.020	-0.250	0.133	-0.001	-0.091	0.158	0.044	0.042	0.131
0.155	0.620	-0.834	0.056	0.685	-0.726	-0.405	-0.232	-0.227	0.080	-0.002	-0.062	0.113	0.037	0.018	0.120
0.217	0.628	-0.818	0.058	0.680	-0.731	-0.334	0.099	-0.230	0.140	0.011	-0.042	0.175	0.045	0.003	0.107
0.136	0.612	-0.861	0.061	0.675	-0.735	-0.280	-0.037	-0.157	0.056	-0.000	-0.081	0.095	0.030	0.046	0.090
0.136	0.593	-0.838	0.064	0.672	-0.738	-0.178	-0.112	-0.096	0.053	-0.016	-0.055	0.095	0.011	0.023	0.076
0.143	0.582	-0.818	0.064	0.669	-0.740	-0.155	0.064	-0.037	0.061	-0.025	-0.033	0.103	0.000	0.004	0.064
0.109	0.616	-0.806	0.067	0.668	-0.741	-0.086	-0.210	0.032	0.023	0.011	-0.020	0.070	0.035	0.008	0.053
0.167	0.624	-0.798	0.067	0.668	-0.741	0.007	0.015	0.010	0.081	0.019	-0.012	0.128	0.042	0.015	0.043
0.105	0.632	-0.806	0.065	0.669	-0.741	0.066	0.083	0.023	0.021	0.026	-0.020	0.067	0.050	0.007	0.042
0.090	0.655	-0.814	0.065	0.670	-0.740	0.076	-0.038	0.057	0.005	0.048	-0.029	0.052	0.072	0.001	0.037
0.151	0.624	-0.786	0.062	0.672	-0.738	0.143	0.186	0.051	0.070	0.015	-0.003	0.114	0.041	0.026	0.023
0.082	0.620	-0.771	0.061	0.674	-0.736	0.139	0.035	0.082	0.003	0.009	0.011	0.045	0.037	0.041	0.017
0.090	0.616	-0.782	0.059	0.675	-0.735	0.111	0.096	0.052	0.012	0.004	-0.002	0.053	0.033	0.029	-0.000
0.090	0.609	-0.735	0.059	0.677	-0.734	0.085	-0.057	0.055	0.012	-0.005	0.044	0.054	0.025	0.076	-0.015
0.001	0.655	-0.771	0.060	0.678	-0.733	0.080	-0.081	0.013	-0.077	0.040	0.008	0.035	0.071	0.040	-0.017
0.082	0.616	-0.755	0.061	0.678	-0.733	0.033	-0.105	-0.000	0.002	0.001	0.023	0.047	0.033	0.056	-0.023
0.059	0.659	-0.786	0.059	0.677	-0.733	-0.042	0.205	-0.061	-0.019	0.044	-0.007	0.024	0.075	0.024	-0.031
0.063	0.632	-0.786	0.062	0.675	-0.736	-0.160	-0.121	-0.106	-0.018	0.020	-0.005	0.028	0.048	0.024	-0.024
0.028	0.616	-0.802	0.066	0.671	-0.739	-0.240	-0.139	-0.104	-0.056	0.008	-0.018	0.006	0.033	0.008	-0.029
0.047	0.601	-0.786	0.068	0.667	-0.742	-0.255	-0.032	-0.133	-0.039	-0.003	0.002	0.013	0.017	0.024	-0.035
0.051	0.578	-0.786	0.068	0.663	-0.746	-0.223	0.125	-0.132	-0.035	-0.023	0.005	0.017	0.006	0.024	-0.040
0.047	0.605	-0.790	0.075	0.659	-0.748	-0.216	-0.378	-0.111	-0.046	0.008	0.003	0.013	0.021	0.020	-0.035
0.047	0.624	-0.810	0.078	0.655	-0.752	-0.258	-0.074	-0.188	-0.049	0.032	-0.013	0.013	0.040	0.000	-0.037
0.082	0.601	-0.794	0.082	0.651	-0.754	-0.220	-0.140	-0.160	-0.019	0.012	0.006	0.047	0.017	0.016	-0.035
0.063	0.566	-0.775	0.085	0.648	-0.757	-0.197	-0.092	-0.109	-0.041	-0.019	0.028	0.028	0.017	0.035	-0.032
0.078	0.574	-0.802	0.087	0.645	-0.759	-0.171	-0.089	-0.077	-0.028	-0.008	0.003	0.043	0.010	0.008	-0.031
0.078	0.574	-0.802	0.088	0.642	-0.762	-0.177	0.023	-0.085	-0.028	-0.005	0.005	0.043	0.010	0.008	-0.022
0.090	0.551	-0.767	0.092	0.639	-0.763	-0.164	-0.187	-0.041	-0.020	-0.026	0.043	0.054	0.033	0.043	-0.024
0.147	0.562	-0.775	0.089	0.637	-0.766	-0.140	0.209	-0.069	0.040	-0.012	0.037	0.111	0.022	0.035	-0.018
0.055	0.570	-0.782	0.089	0.634	-0.768	-0.181	-0.004	0.004	-0.053	-0.001	0.032	0.019	0.014	0.027	-0.028
0.120	0.551	-0.782	0.085	0.631	-0.771	-0.170	0.313	-0.006	0.017	-0.018	0.035	0.085	0.033	0.027	-0.025
0.020	0.512	-0.826	0.085	0.628	-0.774	-0.206	-0.098	0.076	-0.083	-0.053	-0.006	0.015	0.072	0.016	-0.038
0.078	0.593	-0.826	0.084	0.625	-0.776	-0.174	-0.012	0.074	-0.025	0.031	-0.004	0.042	0.009	0.016	-0.035
0.067	0.570	-0.798	0.084	0.623	-0.778	-0.141	-0.005	0.011	-0.036	0.010	0.026	0.031	0.015	0.012	-0.036
0.074	0.543	-0.782	0.084	0.619	-0.781	-0.227	-0.034	0.032	-0.028	-0.013	0.044	0.039	0.042	0.027	-0.031
0.113	0.558	-0.794	0.083	0.617	-0.783	-0.162	0.113	0.010	0.012	0.005	0.035	0.077	0.026	0.015	-0.026
0.055	0.535	-0.818	0.084	0.614	-0.785	-0.181	-0.130	0.045	-0.047	-0.015	0.013	0.020	0.050	0.008	-0.022
0.120	0.539	-0.782	0.081	0.611	-0.787	-0.141	0.152	0.023	0.021	-0.009	0.051	0.085	0.046	0.027	-0.016
0.090	0.547	-0.798	0.081	0.609	-0.789	-0.118	-0.011	0.052	-0.010	0.000	0.037	0.054	0.038	0.011	-0.019
0.105	0.531	-0.778	0.079	0.607	-0.791	-0.130	0.092	0.068	0.008	-0.013	0.058	0.070	0.053	0.031	-0.015
0.097	0.531	-0.782	0.074	0.605	-0.793	-0.147	0.234	0.072	0.005	-0.011	0.057	0.063	0.053	0.027	-0.022
0.082	0.516	-0.786	0.073	0.603	-0.794	-0.116	-0.003	0.082	-0.010	-0.024	0.054	0.047	0.068	0.023	-0.017
0.070	0.500	-0.782	0.070	0.601	-0.796	-0.130	0.177	0.082	-0.017	-0.038	0.060	0.036	0.084	0.027	-0.025
0.117	0.527	-0.775	0.065	0.599	-0.798	-0.137	0.221	0.086	0.033	-0.008	0.070	0.083	0.057	0.035	-0.026
0.036	0.535	-0.814	0.063	0.597	-0.800	-0.138	0.016	0.135	-0.046	0.002	0.032	0.002	0.049	0.004	-0.028
0.074	0.520	-0.794	0.060	0.595	-0.802	-0.132	0.107	0.099	-0.004	-0.012	0.054	0.041	0.065	0.015	-0.030
0.059	0.516	-0.782	0.058	0.593	-0.803	-0.089	0.098	0.103	-0.017	-0.014	0.067	0.026	0.069	0.027	-0.034
0.040	0.516	-0.798	0.052	0.592	-0.804	-0.049	0.295	0.079	-0.031	-0.013	0.052	0.007	0.069	0.012	-0.037
0.067	0.500	-0.818	0.048	0.591	-0.805	-0.064	0.160	0.107	0.000	-0.028	0.034	0.034	0.084	0.008	-0.036
0.001	0.508	-0.830	0.046	0.590	-0.806	-0.082	0.038	0.119	-0.063	-0.019	0.023	0.032	0.076	0.020	-0.038
0.051	0.493	-0.822	0.043	0.588	-0.808	-0.088	0.099	0.096	-0.010	-0.032	0.032	0.018	0.092	0.012	-0.038
0.020	0.473	-0.818	0.041	0.586	-0.809	-0.110	0.068	0.121	-0.039	-0.050	0.038	0.012	0.111	0.007	-0.041
0.020	0.473	-0.818	0.039	0.585	-0.810	-0.091	0.014	0.110	-0.037	-0.048	0.039	0.012	0.111	0.007	-0.037
0.040	0.493	-0.822	0.034	0.583	-0.812	-0.082	0.231	0.085	-0.013	-0.027	0.036	0.008	0.091	0.011	-0.039
0.005	0.500	-0.845	0.033	0.582	-0.813	-0.090	0.026	0.101	-0.046	-0.018	0.014	0.027	0.084	0.035	-0.038
0.024	0.493	-0.842	0.030	0.580	-0.814	-0.091	0.071	0.100	-0.024	-0.024	0.019	0.008	0.092	0.031	-0.038
0.009	0.485	-0.838	0.028	0.578	-0.815	-0.105	0.082	0.103	-0.037	-0.030	0.024	0.023	0.099	0.027	-0.039
0.001	0.508	-0.845	0.027	0.577	-0.816	-0.055	-0.008	0.091	-0.044	-0.006	0.017	0.031	0.076	0.034	-0.040
0.020	0.477	-0.838	0.026	0.576	-0.817	-0.072	-0.041	0.104	-0.024	-0.035	0.026	0.011	0.107	0.026	-0.039
0.001	0.473	-0.826	0.024	0.574	-0.818	-0.086	0.053	0.112	-0.041	-0.038	0.039	0.030	0.110	0.014	-0.041
0.024	0.493	-0.834	0.021	0.574	-0.819	-0.024	0.123	0.095	-0.015	-0.018	0.032	0.007	0.091	0.022	-0.033
-0.010	0.462	-0.849	0.021	0.573	-0.819	-0.007	-0.056	0.087	-0.049	-0.048	0.016	0.042	0.122	0.038	-0.032
0.036	0.458	-0.845	0.019	0.573	-0.819	-0.016	0.065	0.079	-0.001	-0.052	0.021	0.005	0.126	0.034	-0.029
0.017	0.481	-0.845	0.016	0.573	-0.819	0.022	0.103	0.063	-0.018	-0.029	0.020	0.015	0.102	0.034	-0.024
0.001	0.477	-0.845	0.016	0.573	-0.819	0.017	-0.048	0.064	-0.033	-0.032	0.020	0.030	0.106	0.034	-0.018
0.036	0.493	-0.861	0.015	0.573	-0.820	-0.004	0.076	0.041	0.003	-0.017	0.005	0.005	0.091	0.049	-0.013
0.017	0.485	-0.849	0.014	0.572	-0.820	-0.023	-0.013	0.064	-0.016	-0.024	0.017	0.014	0.099	0.038	-0.007
0.051	0.477	-0.853	0.010	0.572	-0.820	-0.017	0.209	0.058	0.023	-0.031	0.014	0.020	0.106	0.041	-0.004
0.024	0.481	-0.881	0.006	0.572	-0.820	0.026	0.273	0.035	0.001	-0.027	-0.014	0.006	0.102	0.069	-0.007
-0.018	0.473	-0.905	0.001	0.572	-0.820	0.035	0.242	0.055	-0.037	-0.035	-0.038	0.049	0.110	0.092	-0.004
-0.018	0.473	-0.905	-0.002	0.574	-0.819	0.119	0.141	0.079	-0.034	-0.037	-0.039	0.049	0.110	0.092	-0.011
0.001	0.462	-0.881	-0.008	0.577	-0.817	0.220	0.247	0.101	-0.009	-0.052	-0.018	0.029	0.122	0.069	-0.014
-0.022	0.500	-0.881	-0.014	0.582	-0.813	0.329	0.259	0.181	-0.026	-0.018	-0.021	0.052	0.083	0.069	-0.008
-0.022	0.504	-0.881	-0.018	0.590	-0.807	0.521	0.075	0.273	-0.022	-0.022	-0.027	0.052	0.079	0.068	-0.002
-0.003	0.485	-0.857	-0.026	0.600	-0.799	0.657	0.270	0.314	0.006	-0.051	-0.011	0.032	0.098	0.045	-0.005
0.001	0.500	-0.826	-0.034	0.611	-0.791	0.728	0.238	0.316	0.017	-0.047	0.012	0.028	0.083	0.013	-0.014
-0.037	0.516	-0.814	-0.042	0.622	-0.782	0.709	0.314	0.269	-0.013	-0.042	0.015	0.066	0.067	0.001	-0.027
-0.095	0.555	-0.814	-0.046	0.631	-0.774	0.602	0.049	0.255	-0.066	-0.012	0.007	0.124	0.028	0.001	-0.034
-0.118	0.566	-0.822	-0.051	0.638	-0.768	0.498	0.116	0.255	-0.084	-0.008	-0.007	0.147	0.016	0.009	-0.038
-0.064	0.589	-0.802	-0.057	0.645	-0.762	0.473	0.181	0.232	-0.024	0.009	0.007	0.093	0.007	0.011	-0.035
-0.060	0.585	-0.806	-0.063	0.650	-0.757	0.356	0.197	0.227	-0.014	0.000	-0.002	0.089	0.004	0.007	-0.016
-0.049	0.636	-0.802	-0.067	0.654	-0.753	0.291	0.104	0.181	0.001	0.046	-0.002	0.077	0.055	0.011	0.015
-0.026	0.670	-0.818	-0.070	0.657	-0.750	0.233	0.060	0.170	0.027	0.078	-0.021	0.053	0.091	0.005	0.046
0.013	0.682	-0.842	-0.071	0.659	-0.749	0.116	-0.023	0.144	0.067	0.088	-0.046	0.015	0.103	0.028	0.069
0.067	0.678	-0.842	-0.074	0.659	-0.748	0.044	0.178	0.062	0.124	0.084	-0.047	0.038	0.100	0.028	0.103
0.028	0.694	-0.877	-0.073	0.656	-0.751	-0.177	-0.085	0.011	0.084	0.102	-0.080	0.000	0.116	0.063	0.137
0.105	0.721	-0.881	-0.070	0.652	-0.755	-0.277	-0.041	-0.089	0.159	0.133	-0.080	0.076	0.144	0.067	0.160
0.128	0.690	-0.909	-0.069	0.648	-0.759	-0.290	0.050	-0.143	0.180	0.106	-0.103	0.100	0.114	0.095	0.164
0.132	0.640	-0.885	-0.067	0.643	-0.763	-0.312	0.043	-0.157	0.182	0.061	-0.076	0.103	0.064	0.071	0.169
0.086	0.612	-0.889	-0.065	0.638	-0.767	-0.333	0.034	-0.161	0.134	0.039	-0.075	0.057	0.038	0.075	0.164
0.063	0.589	-0.912	-0.060	0.634	-0.771	-0.277	-0.140	-0.183	0.106	0.020	-0.095	0.035	0.016	0.098	0.148
0.090	0.551	-0.901	-0.056	0.631	-0.773	-0.157	-0.121	-0.155	0.129	-0.017	-0.080	0.062	0.021	0.085	0.126
0.070	0.527	-0.897	-0.053	0.629	-0.775	-0.117	-0.023	-0.165	0.107	-0.038	-0.075	0.044	0.043	0.081	0.107
0.043	0.527	-0.853	-0.052	0.628	-0.776	-0.074	0.048	-0.112	0.079	-0.037	-0.030	0.017	0.042	0.037	0.097
0.009	0.520	-0.877	-0.048	0.629	-0.776	0.053	-0.187	-0.022	0.041	-0.045	-0.054	0.017	0.048	0.060	0.079
0.036	0.543	-0.877	-0.047	0.631	-0.775	0.149	-0.075	0.033	0.067	-0.024	-0.055	0.011	0.023	0.059	0.066
0.020	0.551	-0.842	-0.045	0.633	-0.773	0.180	-0.179	0.074	0.049	-0.019	-0.021	0.003	0.013	0.023	0.066
0.036	0.601	-0.822	-0.046	0.637	-0.769	0.276	0.029	0.037	0.065	0.027	-0.005	0.013	0.039	0.003	0.070
0.051	0.624	-0.842	-0.043	0.641	-0.767	0.231	-0.196	0.046	0.077	0.047	-0.027	0.030	0.063	0.023	0.066
0.051	0.620	-0.822	-0.043	0.645	-0.763	0.282	0.027	-0.016	0.077	0.039	-0.011	0.031	0.060	0.003	0.059
0.032	0.620	-0.830	-0.043	0.649	-0.759	0.296	0.037	-0.024	0.058	0.035	-0.023	0.013	0.061	0.011	0.049
-0.014	0.601	-0.830	-0.042	0.654	-0.756	0.306	-0.076	0.014	0.011	0.011	-0.026	0.033	0.043	0.010	0.033
-0.033	0.585	-0.853	-0.041	0.658	-0.752	0.284	-0.048	-0.045	-0.010	-0.008	-0.053	0.051	0.028	0.034	0.018
-0.030	0.605	-0.818	-0.041	0.662	-0.749	0.291	0.094	-0.088	-0.006	0.007	-0.022	0.046	0.048	0.002	-0.004
-0.022	0.593	-0.790	-0.041	0.665	-0.745	0.252	0.065	-0.068	0.002	-0.009	0.003	0.038	0.037	0.030	-0.018
-0.083	0.597	-0.814	-0.037	0.668	-0.743	0.217	-0.316	-0.000	-0.065	-0.008	-0.023	0.098	0.042	0.007	-0.030
-0.083	0.597	-0.814	-0.039	0.672	-0.740	0.248	0.160	-0.010	-0.062	-0.011	-0.027	0.098	0.043	0.007	-0.031
-0.068	0.640	-0.767	-0.037	0.674	-0.738	0.170	-0.138	-0.039	-0.049	0.029	0.019	0.081	0.086	0.055	-0.039
-0.022	0.632	-0.778	-0.036	0.676	-0.736	0.142	0.014	-0.076	-0.004	0.019	0.005	0.034	0.079	0.044	-0.030
-0.045	0.651	-0.755	-0.033	0.677	-0.735	0.029	-0.106	-0.103	-0.030	0.038	0.028	0.057	0.099	0.068	-0.038
-0.018	0.647	-0.767	-0.033	0.677	-0.735	0.041	0.152	-0.123	-0.003	0.034	0.016	0.030	0.096	0.056	-0.031
-0.118	0.640	-0.822	-0.029	0.677	-0.736	-0.041	-0.199	-0.104	-0.107	0.027	-0.038	0.129	0.089	0.001	-0.033
-0.026	0.609	-0.778	-0.026	0.677	-0.736	0.016	-0.033	-0.163	-0.017	-0.004	0.005	0.036	0.059	0.045	-0.032
-0.022	0.620	-0.775	-0.025	0.676	-0.736	-0.030	0.049	-0.172	-0.015	0.008	0.010	0.031	0.071	0.049	-0.043
-0.033	0.601	-0.767	-0.023	0.676	-0.736	-0.004	0.037	-0.179	-0.028	-0.012	0.018	0.042	0.052	0.058	-0.036
-0.068	0.589	-0.778	-0.022	0.676	-0.737	-0.018	0.014	-0.126	-0.064	-0.023	0.006	0.075	0.040	0.046	-0.038
-0.057	0.582	-0.786	-0.019	0.676	-0.737	0.003	-0.141	-0.077	-0.056	-0.031	-0.001	0.063	0.033	0.039	-0.051
-0.022	0.585	-0.759	-0.020	0.676	-0.736	0.070	0.163	-0.110	-0.020	-0.028	0.025	0.028	0.037	0.067	-0.049
-0.080	0.597	-0.759	-0.015	0.677	-0.736	0.048	-0.334	-0.024	-0.083	-0.016	0.025	0.086	0.049	0.067	-0.048
-0.010	0.640	-0.763	-0.015	0.678	-0.735	0.065	0.119	-0.092	-0.013	0.025	0.020	0.016	0.091	0.063	-0.044
-0.057	0.636	-0.782	-0.011	0.679	-0.734	0.070	-0.227	-0.082	-0.064	0.020	-0.000	0.062	0.087	0.044	-0.044
-0.018	0.624	-0.767	-0.008	0.680	-0.733	0.087	-0.133	-0.082	-0.028	0.008	0.015	0.024	0.075	0.061	-0.031
-0.022	0.628	-0.786	-0.006	0.681	-0.732	0.112	-0.067	-0.052	-0.034	0.010	-0.007	0.028	0.079	0.042	-0.030
-0.003	0.624	-0.771	-0.003	0.683	-0.731	0.095	-0.194	-0.027	-0.018	0.005	0.008	0.009	0.075	0.058	-0.021
0.013	0.632	-0.751	-0.002	0.684	-0.729	0.115	-0.005	-0.065	-0.003	0.011	0.026	0.007	0.083	0.078	-0.019
-0.003	0.616	-0.782	0.001	0.685	-0.728	0.083	-0.173	-0.001	-0.021	-0.005	-0.006	0.009	0.067	0.047	-0.016
-0.003	0.632	-0.775	0.001	0.686	-0.728	0.042	-0.005	-0.023	-0.022	0.010	0.001	0.009	0.083	0.056	-0.008
0.005	0.640	-0.786	0.003	0.686	-0.728	0.004	-0.104	-0.012	-0.016	0.018	-0.010	0.001	0.092	0.045	-0.012
0.043	0.636	-0.771	0.003	0.685	-0.728	-0.024	0.002	-0.041	0.022	0.014	0.006	0.038	0.088	0.061	-0.011
-0.026	0.655	-0.818	0.004	0.683	-0.730	-0.101	0.009	-0.045	-0.047	0.035	-0.040	0.031	0.108	0.014	-0.015
0.009	0.628	-0.786	0.004	0.682	-0.732	-0.109	0.034	-0.054	-0.013	0.010	-0.007	0.005	0.082	0.046	-0.021
-0.018	0.620	-0.771	0.005	0.679	-0.734	-0.141	-0.038	-0.043	-0.041	0.004	0.011	0.022	0.075	0.062	-0.034
-0.018	0.620	-0.771	0.006	0.677	-0.736	-0.158	0.012	-0.061	-0.042	0.007	0.014	0.022	0.075	0.062	-0.034
-0.026	0.651	-0.794	0.007	0.675	-0.738	-0.133	-0.012	-0.081	-0.050	0.040	-0.008	0.029	0.106	0.039	-0.039
-0.007	0.628	-0.786	0.008	0.672	-0.740	-0.171	0.003	-0.066	-0.032	0.019	0.002	0.009	0.083	0.047	-0.033
-0.010	0.593	-0.778	0.009	0.670	-0.743	-0.162	-0.045	-0.083	-0.038	-0.013	0.012	0.012	0.049	0.055	-0.029
0.020	0.624	-0.790	0.011	0.667	-0.745	-0.150	-0.004	-0.097	-0.008	0.021	0.003	0.020	0.079	0.043	-0.023
-0.003	0.601	-0.814	0.011	0.664	-0.748	-0.197	0.071	-0.070	-0.031	0.001	-0.018	0.002	0.056	0.020	-0.024
0.013	0.601	-0.798	0.012	0.661	-0.751	-0.212	-0.011	-0.071	-0.017	0.004	0.001	0.014	0.056	0.036	-0.021
0.001	0.597	-0.778	0.013	0.657	-0.754	-0.219	-0.043	-0.088	-0.030	0.003	0.023	0.003	0.052	0.056	-0.028
0.017	0.593	-0.778	0.013	0.654	-0.756	-0.192	0.093	-0.100	-0.015	0.003	0.026	0.020	0.048	0.056	-0.028
-0.014	0.589	-0.794	0.013	0.651	-0.759	-0.190	0.074	-0.094	-0.045	0.002	0.013	0.011	0.043	0.041	-0.029
0.005	0.609	-0.818	0.015	0.648	-0.761	-0.180	-0.012	-0.073	-0.027	0.024	-0.008	0.009	0.062	0.017	-0.028
0.013	0.582	-0.810	0.015	0.646	-0.763	-0.144	0.046	-0.056	-0.020	-0.001	0.002	0.018	0.035	0.026	-0.031
0.005	0.574	-0.794	0.016	0.643	-0.765	-0.141	-0.036	-0.065	-0.029	-0.006	0.019	0.011	0.027	0.041	-0.029
0.009	0.585	-0.786	0.016	0.641	-0.767	-0.146	0.025	-0.046	-0.025	0.008	0.029	0.016	0.039	0.049	-0.030
-0.010	0.574	-0.818	0.016	0.639	-0.769	-0.119	0.024	-0.048	-0.044	-0.001	-0.001	0.003	0.027	0.018	-0.036
0.009	0.601	-0.814	0.016	0.637	-0.771	-0.123	0.078	-0.058	-0.025	0.028	0.005	0.017	0.054	0.022	-0.036
-0.018	0.574	-0.822	0.017	0.635	-0.772	-0.101	-0.063	-0.032	-0.053	0.002	-0.002	0.009	0.026	0.014	-0.031
0.009	0.562	-0.786	0.017	0.633	-0.774	-0.121	0.027	-0.043	-0.026	-0.007	0.036	0.018	0.014	0.049	-0.034
0.028	0.585	-0.818	0.016	0.631	-0.776	-0.137	0.129	-0.053	-0.006	0.018	0.006	0.038	0.037	0.017	-0.035
-0.026	0.558	-0.826	0.017	0.629	-0.777	-0.122	-0.059	-0.024	-0.061	-0.007	-0.000	0.016	0.009	0.009	-0.032
0.013	0.551	-0.810	0.018	0.626	-0.779	-0.137	-0.020	-0.034	-0.023	-0.012	0.017	0.023	0.001	0.025	-0.030
0.005	0.566	-0.814	0.017	0.624	-0.781	-0.123	0.085	-0.047	-0.030	0.006	0.015	0.016	0.016	0.021	-0.033
0.009	0.562	-0.814	0.018	0.623	-0.782	-0.101	-0.031	-0.030	-0.027	0.003	0.017	0.020	0.012	0.021	-0.027
0.017	0.574	-0.826	0.018	0.620	-0.784	-0.142	-0.051	0.011	-0.020	0.017	0.007	0.028	0.023	0.009	-0.024
0.020	0.543	-0.798	0.017	0.619	-0.786	-0.100	0.107	-0.037	-0.015	-0.012	0.036	0.032	0.008	0.036	-0.021
0.028	0.551	-0.814	0.016	0.617	-0.787	-0.110	0.116	-0.066	-0.006	-0.002	0.021	0.040	0.000	0.020	-0.017
0.024	0.566	-0.814	0.017	0.614	-0.789	-0.132	0.014	-0.046	-0.010	0.016	0.023	0.037	0.015	0.020	-0.018
0.036	0.531	-0.806	0.016	0.613	-0.790	-0.090	0.096	-0.037	0.002	-0.018	0.032	0.049	0.021	0.028	-0.017
0.009	0.543	-0.826	0.015	0.611	-0.792	-0.104	0.041	-0.002	-0.024	-0.004	0.014	0.022	0.009	0.008	-0.019
0.017	0.535	-0.818	0.014	0.609	-0.793	-0.089	0.033	-0.001	-0.016	-0.010	0.023	0.030	0.018	0.016	-0.023
0.020	0.539	-0.814	0.013	0.608	-0.794	-0.080	0.125	-0.009	-0.010	-0.005	0.028	0.034	0.014	0.020	-0.024
-0.003	0.531	-0.822	0.013	0.606	-0.795	-0.095	-0.004	0.006	-0.033	-0.011	0.022	0.011	0.023	0.012	-0.023
0.020	0.531	-0.826	0.011	0.605	-0.797	-0.098	0.062	0.011	-0.009	-0.009	0.019	0.035	0.023	0.007	-0.026
0.009	0.535	-0.830	0.010	0.603	-0.798	-0.103	0.074	0.014	-0.019	-0.004	0.017	0.024	0.019	0.003	-0.029
-0.003	0.531	-0.818	0.009	0.602	-0.799	-0.060	0.067	0.011	-0.029	-0.006	0.029	0.013	0.024	0.015	-0.024
-0.007	0.539	-0.838	0.009	0.599	-0.800	-0.130	0.005	0.012	-0.033	0.004	0.011	0.009	0.016	0.005	-0.031
0.013	0.539	-0.842	0.006	0.598	-0.802	-0.090	0.137	0.005	-0.011	0.005	0.009	0.029	0.017	0.010	-0.030
-0.022	0.524	-0.842	0.006	0.596	-0.803	-0.126	-0.002	0.051	-0.045	-0.008	0.010	0.006	0.033	0.010	-0.029
0.009	0.535	-0.834	0.004	0.594	-0.805	-0.109	0.067	0.019	-0.013	0.005	0.019	0.025	0.021	0.003	-0.030
0.001	0.527	-0.814	0.003	0.592	-0.806	-0.098	0.091	-0.011	-0.020	-0.001	0.040	0.018	0.030	0.017	-0.034
-0.018	0.531	-0.838	0.002	0.589	-0.808	-0.149	0.094	-0.005	-0.037	0.006	0.018	0.002	0.026	0.007	-0.030
-0.003	0.535	-0.826	0.002	0.587	-0.810	-0.155	-0.044	0.003	-0.023	0.012	0.032	0.014	0.023	0.004	-0.031
-0.003	0.504	-0.838	0.000	0.584	-0.812	-0.153	0.122	0.011	-0.020	-0.016	0.022	0.014	0.054	0.008	-0.030
0.001	0.512	-0.838	0.000	0.581	-0.814	-0.182	-0.010	-0.006	-0.017	-0.005	0.025	0.018	0.046	0.008	-0.028
-0.007	0.508	-0.842	-0.001	0.578	-0.816	-0.158	0.103	-0.029	-0.023	-0.006	0.023	0.011	0.051	0.012	-0.027
-0.007	0.500	-0.845	-0.002	0.575	-0.818	-0.154	0.062	-0.012	-0.023	-0.011	0.021	0.011	0.058	0.016	-0.028
-0.003	0.500	-0.842	-0.002	0.572	-0.820	-0.179	0.026	0.005	-0.018	-0.008	0.027	0.014	0.058	0.012	-0.027
-0.010	0.497	-0.842	-0.004	0.570	-0.822	-0.160	0.080	0.008	-0.025	-0.010	0.029	0.006	0.062	0.012	-0.026
0.005	0.500	-0.830	-0.005	0.567	-0.824	-0.167	0.078	0.002	-0.008	-0.003	0.043	0.022	0.058	0.000	-0.027
0.001	0.497	-0.842	-0.006	0.564	-0.826	-0.180	0.038	0.018	-0.011	-0.004	0.033	0.018	0.061	0.012	-0.025
-0.010	0.497	-0.838	-0.008	0.561	-0.828	-0.161	0.100	0.004	-0.021	-0.001	0.039	0.007	0.061	0.008	-0.025
0.001	0.493	-0.853	-0.009	0.558	-0.830	-0.167	0.026	0.052	-0.008	-0.002	0.025	0.019	0.064	0.024	-0.027
-0.014	0.473	-0.845	-0.010	0.555	-0.832	-0.141	0.042	0.036	-0.023	-0.018	0.035	0.004	0.082	0.016	-0.028
-0.018	0.454	-0.857	-0.011	0.553	-0.833	-0.132	0.071	0.036	-0.025	-0.035	0.024	0.000	0.101	0.028	-0.030
-0.018	0.454	-0.857	-0.013	0.550	-0.835	-0.149	0.097	0.043	-0.022	-0.032	0.026	0.001	0.100	0.029	-0.034
-0.030	0.481	-0.849	-0.015	0.548	-0.836	-0.110	0.058	0.022	-0.033	-0.003	0.035	0.009	0.072	0.021	-0.033
-0.022	0.470	-0.842	-0.015	0.545	-0.838	-0.146	0.033	0.015	-0.024	-0.012	0.045	0.001	0.083	0.014	-0.032
-0.018	0.485	-0.869	-0.017	0.544	-0.839	-0.098	0.049	0.022	-0.019	0.005	0.018	0.004	0.068	0.041	-0.034
-0.022	0.458	-0.857	-0.018	0.542	-0.840	-0.081	0.085	0.039	-0.021	-0.020	0.031	0.000	0.094	0.030	-0.031
-0.033	0.450	-0.861	-0.019	0.541	-0.841	-0.063	0.008	0.036	-0.032	-0.027	0.028	0.011	0.102	0.034	-0.030
-0.026	0.466	-0.877	-0.020	0.539	-0.842	-0.072	0.068	0.023	-0.023	-0.010	0.013	0.002	0.087	0.050	-0.035
-0.030	0.466	-0.865	-0.023	0.538	-0.843	-0.078	0.126	0.016	-0.024	-0.008	0.026	0.006	0.087	0.039	-0.036
-0.049	0.458	-0.857	-0.023	0.537	-0.844	-0.061	-0.013	0.039	-0.043	-0.015	0.034	0.025	0.094	0.031	-0.034
-0.033	0.446	-0.869	-0.023	0.536	-0.844	-0.044	-0.035	0.032	-0.028	-0.025	0.023	0.009	0.106	0.043	-0.035
-0.030	0.450	-0.865	-0.024	0.536	-0.844	0.032	0.052	0.030	-0.023	-0.022	0.027	0.005	0.102	0.039	-0.031
-0.033	0.481	-0.873	-0.024	0.535	-0.844	-0.018	0.014	0.005	-0.026	0.010	0.019	0.009	0.071	0.046	-0.028
-0.010	0.470	-0.869	-0.026	0.536	-0.844	0.026	0.083	-0.001	-0.002	-0.002	0.023	0.015	0.082	0.042	-0.022
-0.041	0.450	-0.873	-0.026	0.535	-0.844	-0.017	0.022	-0.011	-0.032	-0.021	0.019	0.016	0.102	0.046	-0.023
-0.010	0.462	-0.877	-0.027	0.535	-0.845	-0.011	0.047	-0.004	-0.001	-0.009	0.015	0.016	0.090	0.050	-0.014
-0.041	0.442	-0.885	-0.028	0.535	-0.845	0.017	0.035	0.028	-0.031	-0.028	0.008	0.015	0.109	0.059	-0.013
0.005	0.450	-0.881	-0.030	0.536	-0.844	0.075	0.131	0.030	0.018	-0.022	0.011	0.032	0.102	0.055	-0.008
-0.018	0.450	-0.881	-0.031	0.537	-0.843	0.091	0.031	0.040	-0.004	-0.023	0.010	0.009	0.102	0.055	-0.005
-0.033	0.439	-0.909	-0.033	0.539	-0.841	0.147	0.124	0.034	-0.017	-0.037	-0.019	0.006	0.114	0.083	0.001
-0.018	0.442	-0.916	-0.036	0.541	-0.840	0.153	0.134	0.053	0.001	-0.035	-0.029	0.010	0.110	0.091	-0.004
-0.041	0.439	-0.928	-0.040	0.545	-0.838	0.213	0.169	0.071	-0.018	-0.042	-0.043	0.014	0.115	0.103	0.002
-0.049	0.458	-0.920	-0.042	0.549	-0.835	0.277	0.071	0.099	-0.024	-0.027	-0.038	0.022	0.096	0.095	0.012
-0.018	0.485	-0.916	-0.046	0.554	-0.831	0.318	0.175	0.127	0.011	-0.005	-0.037	0.009	0.069	0.091	0.021
0.001	0.454	-0.885	-0.051	0.561	-0.826	0.468	0.202	0.177	0.036	-0.043	-0.011	0.028	0.100	0.059	0.015
0.028	0.473	-0.849	-0.060	0.570	-0.819	0.579	0.357	0.223	0.071	-0.033	0.018	0.054	0.082	0.023	0.011
-0.076	0.516	-0.826	-0.067	0.581	-0.811	0.679	0.279	0.221	-0.026	-0.001	0.033	0.051	0.039	0.001	-0.004
-0.076	0.516	-0.826	-0.073	0.591	-0.804	0.635	0.210	0.221	-0.020	-0.011	0.026	0.051	0.040	0.002	-0.018
-0.118	0.551	-0.834	-0.079	0.599	-0.797	0.540	0.232	0.194	-0.056	0.016	0.011	0.094	0.005	0.006	-0.034
-0.103	0.562	-0.853	-0.083	0.605	-0.792	0.431	0.150	0.153	-0.037	0.021	-0.014	0.079	0.006	0.025	-0.029
-0.095	0.566	-0.842	-0.087	0.609	-0.788	0.272	0.125	0.129	-0.025	0.021	-0.006	0.072	0.010	0.013	-0.015
-0.083	0.582	-0.838	-0.089	0.612	-0.786	0.191	0.064	0.100	-0.012	0.034	-0.004	0.061	0.026	0.009	0.009
-0.030	0.597	-0.838	-0.091	0.612	-0.785	0.047	0.068	0.068	0.044	0.049	-0.005	0.008	0.042	0.008	0.040
-0.007	0.624	-0.834	-0.092	0.612	-0.786	-0.037	0.070	0.056	0.068	0.077	-0.000	0.015	0.069	0.004	0.069
0.047	0.643	-0.869	-0.093	0.609	-0.788	-0.162	0.099	0.004	0.123	0.099	-0.034	0.069	0.089	0.039	0.101
0.036	0.651	-0.901	-0.092	0.605	-0.791	-0.281	0.016	-0.059	0.111	0.111	-0.062	0.057	0.097	0.070	0.121
0.059	0.643	-0.932	-0.091	0.598	-0.796	-0.442	0.049	-0.128	0.133	0.110	-0.088	0.080	0.089	0.101	0.137
0.047	0.620	-0.948	-0.087	0.590	-0.803	-0.490	-0.087	-0.157	0.118	0.094	-0.098	0.068	0.066	0.117	0.147
0.067	0.601	-0.924	-0.083	0.584	-0.807	-0.395	-0.089	-0.231	0.132	0.081	-0.069	0.088	0.047	0.093	0.152
0.113	0.578	-0.905	-0.079	0.578	-0.812	-0.361	-0.012	-0.262	0.175	0.064	-0.045	0.134	0.024	0.073	0.146
0.086	0.527	-0.901	-0.077	0.574	-0.815	-0.274	0.101	-0.284	0.146	0.018	-0.038	0.107	0.027	0.069	0.128
0.051	0.485	-0.920	-0.076	0.570	-0.818	-0.289	0.117	-0.225	0.110	-0.020	-0.054	0.073	0.069	0.088	0.117
-0.014	0.439	-0.912	-0.074	0.566	-0.821	-0.183	-0.011	-0.155	0.042	-0.063	-0.044	0.008	0.115	0.080	0.095
0.032	0.442	-0.893	-0.071	0.565	-0.822	-0.100	-0.061	-0.133	0.086	-0.058	-0.023	0.055	0.111	0.061	0.069
0.020	0.423	-0.865	-0.073	0.564	-0.822	-0.014	0.224	-0.090	0.077	-0.077	0.005	0.043	0.130	0.033	0.058
-0.037	0.419	-0.869	-0.073	0.565	-0.822	0.089	-0.006	0.031	0.019	-0.082	-0.000	0.014	0.134	0.037	0.056
0.017	0.450	-0.842	-0.076	0.569	-0.819	0.225	0.164	0.032	0.076	-0.054	0.025	0.040	0.104	0.010	0.036
-0.010	0.497	-0.853	-0.078	0.574	-0.815	0.336	0.113	0.020	0.051	-0.013	0.009	0.013	0.057	0.022	0.020
-0.068	0.489	-0.830	-0.081	0.581	-0.810	0.450	0.119	0.058	-0.004	-0.028	0.028	0.044	0.065	0.002	0.013
-0.076	0.516	-0.865	-0.080	0.588	-0.805	0.463	-0.117	0.067	-0.013	-0.008	-0.013	0.051	0.038	0.034	-0.007
-0.076	0.539	-0.830	-0.081	0.596	-0.799	0.486	0.079	0.019	-0.012	0.008	0.017	0.051	0.015	0.001	-0.015
-0.110	0.558	-0.845	-0.080	0.603	-0.794	0.487	-0.120	0.033	-0.048	0.020	-0.005	0.085	0.004	0.014	-0.016
-0.060	0.551	-0.849	-0.078	0.611	-0.788	0.518	-0.118	0.025	0.001	0.004	-0.014	0.034	0.003	0.019	-0.012
-0.095	0.597	-0.861	-0.079	0.619	-0.782	0.481	0.102	-0.031	-0.033	0.043	-0.032	0.069	0.043	0.031	-0.006
-0.053	0.601	-0.842	-0.078	0.626	-0.776	0.453	-0.007	-0.065	0.009	0.040	-0.018	0.026	0.047	0.011	0.004
-0.053	0.601	-0.842	-0.077	0.631	-0.772	0.345	-0.054	-0.064	0.007	0.035	-0.022	0.026	0.047	0.011	0.000
-0.045	0.609	-0.794	-0.077	0.635	-0.769	0.261	0.118	-0.133	0.015	0.038	0.022	0.018	0.054	0.036	-0.002
-0.087	0.612	-0.849	-0.077	0.638	-0.767	0.159	0.131	-0.163	-0.028	0.040	-0.035	0.060	0.058	0.019	-0.013
-0.099	0.562	-0.838	-0.075	0.637	-0.767	-0.016	-0.011	-0.140	-0.041	-0.010	-0.023	0.071	0.008	0.007	-0.025
-0.095	0.535	-0.802	-0.073	0.637	-0.767	-0.008	-0.025	-0.140	-0.039	-0.037	0.013	0.067	0.019	0.028	-0.028
-0.099	0.524	-0.802	-0.069	0.637	-0.768	-0.012	-0.107	-0.123	-0.046	-0.048	0.013	0.071	0.031	0.028	-0.031
-0.053	0.547	-0.794	-0.068	0.637	-0.768	-0.008	-0.006	-0.127	-0.002	-0.025	0.021	0.025	0.008	0.036	-0.032
-0.068	0.555	-0.786	-0.065	0.638	-0.768	0.053	-0.082	-0.097	-0.020	-0.018	0.029	0.040	0.000	0.044	-0.023
-0.076	0.574	-0.790	-0.062	0.638	-0.768	0.024	-0.147	-0.051	-0.030	0.001	0.025	0.047	0.019	0.040	-0.023
-0.041	0.597	-0.814	-0.063	0.639	-0.767	0.059	0.076	-0.044	0.005	0.023	0.000	0.013	0.042	0.016	-0.026
-0.087	0.582	-0.794	-0.060	0.640	-0.766	0.064	-0.146	-0.041	-0.044	0.007	0.020	0.058	0.027	0.035	-0.024
-0.060	0.582	-0.794	-0.057	0.640	-0.766	0.023	-0.126	-0.070	-0.020	0.007	0.020	0.032	0.027	0.035	-0.027
-0.057	0.570	-0.810	-0.058	0.641	-0.765	0.077	0.100	-0.107	-0.016	-0.006	0.003	0.027	0.015	0.019	-0.024
-0.095	0.558	-0.822	-0.052	0.642	-0.765	0.051	-0.339	-0.045	-0.060	-0.018	-0.009	0.066	0.004	0.008	-0.022
-0.022	0.562	-0.830	-0.053	0.643	-0.764	0.079	0.121	-0.047	0.014	-0.015	-0.018	0.008	0.007	0.000	-0.018
-0.072	0.543	-0.806	-0.049	0.643	-0.764	0.057	-0.278	-0.001	-0.040	-0.035	0.006	0.042	0.012	0.023	-0.020
-0.033	0.582	-0.814	-0.049	0.643	-0.764	-0.010	-0.007	-0.015	-0.002	0.004	-0.002	0.003	0.027	0.015	-0.014
-0.057	0.547	-0.802	-0.048	0.643	-0.764	0.024	-0.033	-0.020	-0.026	-0.031	0.010	0.026	0.008	0.027	-0.018
-0.049	0.570	-0.798	-0.046	0.642	-0.765	-0.049	-0.083	-0.029	-0.020	-0.007	0.015	0.018	0.015	0.031	-0.014
-0.026	0.558	-0.806	-0.047	0.642	-0.765	-0.009	0.095	-0.047	0.004	-0.018	0.007	0.005	0.003	0.023	-0.017
-0.053	0.570	-0.814	-0.045	0.641	-0.766	-0.030	-0.119	-0.021	-0.025	-0.006	0.000	0.021	0.015	0.015	-0.021
-0.041	0.547	-0.802	-0.046	0.641	-0.766	-0.012	0.065	-0.030	-0.013	-0.029	0.012	0.010	0.008	0.027	-0.018
-0.064	0.562	-0.790	-0.043	0.640	-0.767	-0.022	-0.184	0.020	-0.038	-0.013	0.025	0.032	0.007	0.039	-0.021
-0.033	0.601	-0.810	-0.044	0.640	-0.767	-0.038	0.061	0.020	-0.006	0.027	0.006	0.002	0.046	0.019	-0.026
-0.037	0.574	-0.798	-0.044	0.639	-0.768	-0.021	-0.061	0.036	-0.011	-0.000	0.018	0.005	0.019	0.031	-0.033
-0.072	0.558	-0.794	-0.043	0.638	-0.769	-0.051	-0.072	0.036	-0.046	-0.015	0.023	0.040	0.004	0.035	-0.028
-0.072	0.558	-0.794	-0.044	0.638	-0.769	0.008	0.056	0.015	-0.045	-0.014	0.023	0.039	0.003	0.035	-0.029
-0.045	0.562	-0.814	-0.044	0.637	-0.769	-0.026	-0.042	0.033	-0.018	-0.010	0.004	0.012	0.007	0.015	-0.026
-0.041	0.570	-0.822	-0.044	0.636	-0.770	-0.043	-0.020	0.028	-0.014	-0.001	-0.004	0.008	0.015	0.007	-0.021
-0.026	0.555	-0.802	-0.045	0.636	-0.770	0.001	0.065	0.012	0.002	-0.017	0.016	0.007	0.000	0.027	-0.015
-0.049	0.551	-0.806	-0.045	0.636	-0.771	-0.031	-0.063	0.035	-0.021	-0.020	0.013	0.016	0.004	0.023	-0.015
-0.045	0.566	-0.806	-0.046	0.635	-0.771	-0.000	0.031	0.034	-0.017	-0.004	0.013	0.012	0.012	0.023	-0.019
-0.041	0.558	-0.806	-0.046	0.635	-0.771	0.011	0.042	0.018	-0.012	-0.012	0.013	0.008	0.004	0.023	-0.027
-0.057	0.558	-0.802	-0.048	0.635	-0.771	-0.006	0.054	0.028	-0.026	-0.012	0.018	0.023	0.004	0.027	-0.026
-0.076	0.566	-0.814	-0.047	0.635	-0.771	0.004	-0.069	0.040	-0.046	-0.004	0.006	0.042	0.012	0.015	-0.025
-0.041	0.558	-0.802	-0.047	0.634	-0.772	-0.048	-0.039	0.038	-0.012	-0.011	0.019	0.007	0.005	0.027	-0.028
-0.041	0.566	-0.806	-0.049	0.633	-0.772	-0.012	0.085	0.017	-0.010	-0.003	0.015	0.007	0.013	0.023	-0.024
-0.064	0.547	-0.814	-0.048	0.632	-0.773	-0.070	-0.087	0.055	-0.034	-0.021	0.009	0.029	0.006	0.016	-0.022
-0.041	0.562	-0.818	-0.050	0.631	-0.774	-0.065	0.066	0.047	-0.010	-0.004	0.006	0.006	0.009	0.012	-0.020
-0.064	0.562	-0.818	-0.050	0.629	-0.776	-0.107	0.007	0.001	-0.033	-0.002	0.007	0.029	0.010	0.012	-0.023
-0.037	0.551	-0.814	-0.050	0.627	-0.777	-0.095	0.034	-0.017	-0.006	-0.012	0.013	0.002	0.002	0.016	-0.023
-0.064	0.539	-0.830	-0.051	0.625	-0.779	-0.110	0.038	0.007	-0.032	-0.022	-0.002	0.029	0.013	0.000	-0.029
-0.060	0.551	-0.814	-0.050	0.624	-0.780	-0.092	-0.049	0.006	-0.029	-0.009	0.016	0.025	0.001	0.016	-0.033
-0.068	0.535	-0.798	-0.050	0.623	-0.781	-0.037	-0.023	0.014	-0.037	-0.023	0.032	0.032	0.016	0.032	-0.034
-0.076	0.547	-0.802	-0.048	0.622	-0.782	-0.073	-0.120	0.013	-0.046	-0.010	0.029	0.040	0.004	0.028	-0.034
-0.033	0.524	-0.806	-0.048	0.622	-0.782	0.003	0.019	-0.013	-0.004	-0.034	0.025	0.003	0.027	0.024	-0.034
-0.060	0.555	-0.830	-0.047	0.621	-0.783	-0.039	-0.108	0.007	-0.032	-0.002	0.002	0.024	0.004	0.001	-0.029
-0.060	0.535	-0.834	-0.046	0.620	-0.783	-0.009	-0.063	-0.006	-0.033	-0.021	-0.001	0.024	0.015	0.003	-0.022
-0.049	0.527	-0.826	-0.046	0.620	-0.783	0.008	0.002	-0.027	-0.022	-0.028	0.007	0.012	0.023	0.005	-0.025
-0.037	0.535	-0.822	-0.045	0.621	-0.783	0.042	-0.030	-0.007	-0.011	-0.021	0.010	0.001	0.015	0.009	-0.021
-0.057	0.527	-0.826	-0.044	0.622	-0.782	0.107	-0.052	0.010	-0.031	-0.030	0.005	0.020	0.022	0.005	-0.017
-0.037	0.543	-0.838	-0.044	0.623	-0.781	0.066	-0.011	0.007	-0.012	-0.016	-0.007	0.001	0.006	0.007	-0.011
-0.037	0.543	-0.838	-0.044	0.624	-0.780	0.102	-0.043	-0.001	-0.012	-0.017	-0.008	0.000	0.006	0.007	-0.004
-0.030	0.539	-0.853	-0.045	0.625	-0.779	0.085	0.083	0.011	-0.003	-0.022	-0.025	0.007	0.010	0.022	0.001
-0.022	0.551	-0.869	-0.047	0.627	-0.777	0.135	0.101	0.030	0.006	-0.012	-0.042	0.015	0.002	0.038	0.009
-0.049	0.555	-0.869	-0.049	0.630	-0.775	0.206	0.097	0.066	-0.018	-0.011	-0.045	0.012	0.006	0.037	0.016
-0.018	0.547	-0.869	-0.052	0.635	-0.771	0.326	0.095	0.114	0.015	-0.023	-0.048	0.019	0.001	0.037	0.020
-0.026	0.543	-0.849	-0.058	0.642	-0.765	0.511	0.202	0.226	0.014	-0.034	-0.035	0.012	0.005	0.017	0.022
-0.030	0.593	-0.849	-0.064	0.651	-0.757	0.624	0.148	0.277	0.016	0.007	-0.043	0.008	0.046	0.017	0.021
-0.018	0.605	-0.794	-0.070	0.660	-0.748	0.649	0.181	0.284	0.034	0.009	0.003	0.020	0.057	0.039	0.008
-0.072	0.605	-0.802	-0.076	0.669	-0.739	0.641	0.133	0.287	-0.014	0.001	-0.013	0.034	0.057	0.031	-0.008
-0.107	0.616	-0.790	-0.082	0.677	-0.732	0.571	0.200	0.256	-0.042	0.005	-0.010	0.069	0.069	0.043	-0.020
-0.137	0.628	-0.798	-0.087	0.684	-0.724	0.529	0.119	0.242	-0.068	0.009	-0.025	0.099	0.080	0.035	-0.029
-0.114	0.632	-0.790	-0.092	0.689	-0.719	0.401	0.140	0.180	-0.040	0.008	-0.022	0.075	0.084	0.043	-0.025
-0.103	0.640	-0.786	-0.095	0.693	-0.715	0.289	0.082	0.152	-0.025	0.012	-0.023	0.063	0.092	0.047	-0.008
-0.072	0.663	-0.771	-0.098	0.695	-0.713	0.159	0.070	0.113	0.008	0.033	-0.009	0.032	0.115	0.062	0.018
-0.033	0.678	-0.775	-0.099	0.695	-0.712	0.041	0.028	0.076	0.048	0.049	-0.014	0.007	0.130	0.058	0.049
-0.010	0.698	-0.798	-0.098	0.693	-0.715	-0.160	-0.073	0.040	0.071	0.070	-0.035	0.030	0.149	0.034	0.084
0.036	0.725	-0.822	-0.097	0.689	-0.718	-0.252	0.019	-0.046	0.116	0.101	-0.055	0.076	0.176	0.010	0.115
0.063	0.736	-0.849	-0.096	0.684	-0.723	-0.363	0.044	-0.136	0.141	0.117	-0.077	0.103	0.187	0.017	0.134
0.078	0.744	-0.861	-0.093	0.678	-0.729	-0.439	0.039	-0.186	0.154	0.131	-0.083	0.119	0.194	0.029	0.148
0.051	0.713	-0.877	-0.089	0.671	-0.736	-0.482	-0.069	-0.224	0.123	0.107	-0.092	0.091	0.163	0.044	0.159
0.067	0.682	-0.853	-0.083	0.664	-0.743	-0.484	-0.144	-0.237	0.133	0.083	-0.062	0.106	0.132	0.020	0.164
0.120	0.647	-0.830	-0.080	0.659	-0.748	-0.356	0.095	-0.235	0.184	0.053	-0.033	0.158	0.097	0.005	0.160
0.109	0.620	-0.873	-0.077	0.656	-0.751	-0.248	-0.003	-0.194	0.170	0.030	-0.073	0.146	0.070	0.038	0.155
0.090	0.562	-0.849	-0.074	0.654	-0.753	-0.122	-0.028	-0.156	0.148	-0.026	-0.048	0.126	0.012	0.014	0.147
0.051	0.555	-0.861	-0.074	0.652	-0.754	-0.100	0.125	-0.160	0.109	-0.032	-0.058	0.087	0.005	0.025	0.127
0.040	0.527	-0.853	-0.071	0.653	-0.754	0.054	-0.096	-0.107	0.094	-0.060	-0.050	0.075	0.021	0.017	0.103
0.001	0.516	-0.885	-0.070	0.652	-0.755	0.003	0.016	-0.030	0.055	-0.071	-0.082	0.036	0.032	0.048	0.084
-0.003	0.570	-0.838	-0.072	0.653	-0.754	0.083	0.131	0.016	0.053	-0.018	-0.035	0.033	0.023	0.000	0.068
-0.007	0.585	-0.838	-0.071	0.656	-0.751	0.211	-0.094	0.056	0.048	-0.006	-0.038	0.029	0.040	0.000	0.063
-0.022	0.605	-0.826	-0.070	0.659	-0.748	0.231	-0.140	0.067	0.032	0.011	-0.029	0.014	0.061	0.012	0.050
0.024	0.628	-0.806	-0.073	0.663	-0.745	0.251	0.212	0.049	0.081	0.030	-0.013	0.060	0.085	0.031	0.051
-0.049	0.609	-0.818	-0.073	0.666	-0.742	0.229	-0.074	0.082	0.008	0.008	-0.027	0.013	0.066	0.019	0.037
0.001	0.624	-0.814	-0.077	0.670	-0.738	0.302	0.206	0.041	0.061	0.019	-0.027	0.038	0.082	0.023	0.027
-0.091	0.609	-0.818	-0.076	0.675	-0.734	0.332	-0.070	0.035	-0.031	-0.001	-0.035	0.053	0.067	0.019	0.018
-0.072	0.616	-0.794	-0.075	0.678	-0.731	0.228	-0.129	0.043	-0.014	0.004	-0.015	0.034	0.075	0.043	0.006
-0.030	0.609	-0.786	-0.078	0.681	-0.728	0.256	0.223	0.019	0.032	-0.007	-0.010	0.009	0.067	0.051	-0.011
-0.110	0.597	-0.786	-0.076	0.684	-0.726	0.182	-0.170	0.019	-0.051	-0.021	-0.012	0.071	0.055	0.051	-0.010
-0.083	0.651	-0.786	-0.074	0.686	-0.724	0.129	-0.088	-0.036	-0.026	0.031	-0.014	0.044	0.109	0.051	-0.012
-0.060	0.628	-0.751	-0.072	0.687	-0.723	0.085	-0.132	-0.047	-0.005	0.007	0.021	0.021	0.086	0.086	-0.019
-0.060	0.647	-0.731	-0.072	0.687	-0.723	0.035	0.045	-0.066	-0.005	0.025	0.040	0.020	0.105	0.106	-0.014
-0.057	0.651	-0.767	-0.072	0.688	-0.722	0.044	0.122	-0.074	-0.001	0.029	0.004	0.016	0.109	0.071	-0.027
-0.068	0.640	-0.747	-0.071	0.687	-0.723	-0.036	-0.053	-0.064	-0.014	0.018	0.024	0.028	0.097	0.091	-0.030
-0.141	0.655	-0.775	-0.068	0.687	-0.724	-0.061	-0.114	-0.077	-0.090	0.034	-0.002	0.101	0.113	0.063	-0.035
-0.072	0.616	-0.763	-0.065	0.685	-0.725	-0.084	-0.107	-0.115	-0.024	-0.003	0.011	0.032	0.075	0.075	-0.042
-0.087	0.605	-0.763	-0.061	0.683	-0.728	-0.127	-0.216	-0.102	-0.043	-0.013	0.013	0.048	0.064	0.075	-0.046
-0.072	0.593	-0.751	-0.057	0.681	-0.730	-0.131	-0.139	-0.098	-0.031	-0.023	0.027	0.032	0.052	0.087	-0.035
-0.087	0.593	-0.790	-0.054	0.679	-0.732	-0.126	-0.138	-0.090	-0.050	-0.021	-0.010	0.048	0.053	0.048	-0.034
-0.060	0.628	-0.782	-0.051	0.677	-0.734	-0.158	-0.097	-0.118	-0.026	0.016	0.000	0.021	0.089	0.055	-0.032
-0.049	0.612	-0.775	-0.046	0.674	-0.737	-0.191	-0.216	-0.119	-0.019	0.004	0.011	0.010	0.074	0.063	-0.022
-0.064	0.589	-0.786	-0.045	0.672	-0.739	-0.153	0.025	-0.118	-0.036	-0.017	0.001	0.025	0.051	0.052	-0.022
-0.014	0.616	-0.786	-0.042	0.670	-0.741	-0.144	-0.111	-0.081	0.011	0.012	0.003	0.025	0.078	0.052	-0.019
-0.076	0.620	-0.814	-0.040	0.669	-0.743	-0.063	-0.175	-0.029	-0.053	0.017	-0.023	0.037	0.083	0.024	-0.013
-0.026	0.616	-0.782	-0.037	0.668	-0.743	-0.032	-0.096	-0.041	-0.005	0.014	0.009	0.013	0.079	0.056	-0.006
-0.014	0.605	-0.794	-0.036	0.666	-0.745	-0.125	-0.044	-0.035	0.005	0.004	-0.001	0.024	0.067	0.044	-0.011
-0.014	0.605	-0.794	-0.036	0.664	-0.747	-0.141	0.010	-0.055	0.005	0.007	0.001	0.024	0.068	0.045	-0.008
-0.026	0.582	-0.771	-0.035	0.660	-0.751	-0.247	-0.003	-0.033	-0.007	-0.013	0.028	0.012	0.045	0.068	-0.006
-0.049	0.570	-0.806	-0.035	0.655	-0.754	-0.282	-0.002	-0.032	-0.031	-0.020	-0.003	0.011	0.033	0.033	-0.015
-0.007	0.555	-0.778	-0.035	0.651	-0.758	-0.255	0.059	-0.034	0.012	-0.031	0.028	0.031	0.018	0.061	-0.019
-0.041	0.555	-0.759	-0.035	0.648	-0.761	-0.228	0.051	-0.036	-0.022	-0.028	0.051	0.004	0.018	0.081	-0.020
-0.030	0.585	-0.794	-0.035	0.644	-0.764	-0.211	0.024	-0.036	-0.011	0.007	0.018	0.008	0.050	0.046	-0.018
-0.030	0.578	-0.794	-0.034	0.641	-0.767	-0.224	-0.041	-0.024	-0.012	0.003	0.021	0.007	0.042	0.046	-0.023
-0.033	0.570	-0.802	-0.035	0.637	-0.770	-0.244	0.041	-0.006	-0.015	-0.001	0.017	0.003	0.034	0.038	-0.020
-0.037	0.582	-0.802	-0.035	0.633	-0.773	-0.229	0.018	-0.021	-0.019	0.014	0.020	0.001	0.046	0.038	-0.027
-0.033	0.574	-0.794	-0.036	0.630	-0.776	-0.210	0.122	-0.058	-0.014	0.010	0.030	0.003	0.039	0.046	-0.027
-0.060	0.543	-0.798	-0.035	0.626	-0.779	-0.260	-0.046	-0.001	-0.042	-0.017	0.030	0.024	0.008	0.042	-0.031
-0.030	0.570	-0.806	-0.035	0.622	-0.782	-0.209	-0.001	-0.024	-0.011	0.014	0.025	0.007	0.035	0.034	-0.029
-0.057	0.539	-0.822	-0.034	0.619	-0.785	-0.212	-0.077	-0.004	-0.039	-0.014	0.012	0.020	0.004	0.018	-0.028
-0.018	0.547	-0.794	-0.034	0.616	-0.787	-0.206	0.053	-0.032	-0.001	-0.003	0.042	0.018	0.012	0.046	-0.024
-0.030	0.535	-0.814	-0.035	0.613	-0.790	-0.175	0.073	-0.054	-0.012	-0.012	0.025	0.007	0.001	0.026	-0.025
-0.041	0.551	-0.822	-0.034	0.609	-0.793	-0.235	-0.054	-0.028	-0.025	0.008	0.020	0.005	0.016	0.018	-0.019
-0.030	0.531	-0.826	-0.032	0.605	-0.796	-0.256	-0.069	-0.022	-0.014	-0.008	0.019	0.006	0.003	0.014	-0.015
-0.010	0.520	-0.802	-0.034	0.600	-0.799	-0.250	0.127	-0.036	0.006	-0.015	0.046	0.026	0.014	0.038	-0.022
-0.003	0.527	-0.818	-0.035	0.596	-0.802	-0.258	0.090	-0.038	0.014	-0.003	0.034	0.033	0.006	0.022	-0.020
-0.068	0.524	-0.830	-0.036	0.593	-0.805	-0.207	0.087	-0.032	-0.050	-0.004	0.024	0.032	0.010	0.011	-0.025
-0.026	0.543	-0.822	-0.036	0.588	-0.808	-0.291	0.015	-0.026	-0.008	0.020	0.036	0.010	0.010	0.019	-0.026
-0.049	0.516	-0.818	-0.037	0.584	-0.811	-0.235	0.147	-0.065	-0.029	-0.003	0.043	0.013	0.017	0.023	-0.030
-0.022	0.520	-0.826	-0.037	0.579	-0.814	-0.284	0.003	-0.049	-0.003	0.006	0.038	0.014	0.013	0.015	-0.025
-0.033	0.527	-0.842	-0.039	0.574	-0.818	-0.308	0.175	-0.079	-0.013	0.019	0.026	0.003	0.005	0.001	-0.030
-0.037	0.504	-0.826	-0.040	0.569	-0.821	-0.296	0.129	-0.053	-0.015	0.000	0.045	0.001	0.028	0.015	-0.031
-0.053	0.493	-0.826	-0.040	0.564	-0.825	-0.338	0.019	-0.030	-0.031	-0.006	0.049	0.016	0.040	0.015	-0.039
-0.053	0.493	-0.826	-0.042	0.560	-0.827	-0.215	0.117	-0.044	-0.029	-0.002	0.052	0.016	0.040	0.015	-0.038
-0.072	0.481	-0.853	-0.041	0.556	-0.830	-0.237	-0.010	-0.035	-0.049	-0.009	0.027	0.036	0.051	0.012	-0.038
-0.033	0.481	-0.857	-0.042	0.552	-0.833	-0.232	0.058	-0.052	-0.010	-0.005	0.026	0.003	0.051	0.016	-0.035
-0.045	0.481	-0.857	-0.042	0.547	-0.836	-0.260	0.061	-0.069	-0.022	-0.001	0.029	0.009	0.051	0.016	-0.033
-0.049	0.473	-0.873	-0.043	0.542	-0.839	-0.312	0.091	-0.082	-0.025	-0.003	0.016	0.013	0.058	0.032	-0.032
-0.053	0.454	-0.869	-0.043	0.537	-0.843	-0.318	0.067	-0.109	-0.029	-0.017	0.024	0.017	0.077	0.028	-0.030
-0.072	0.450	-0.881	-0.041	0.530	-0.847	-0.395	-0.033	-0.080	-0.049	-0.014	0.016	0.036	0.081	0.039	-0.030
-0.018	0.442	-0.869	-0.041	0.524	-0.851	-0.313	0.035	-0.108	0.004	-0.017	0.032	0.017	0.088	0.027	-0.026
-0.033	0.427	-0.853	-0.040	0.518	-0.854	-0.358	0.020	-0.085	-0.012	-0.026	0.051	0.002	0.104	0.011	-0.022
-0.014	0.454	-0.861	-0.040	0.513	-0.858	-0.306	0.079	-0.093	0.007	0.006	0.047	0.021	0.076	0.018	-0.021
-0.018	0.423	-0.845	-0.042	0.509	-0.860	-0.228	0.185	-0.132	0.005	-0.021	0.065	0.017	0.107	0.002	-0.030
-0.057	0.431	-0.865	-0.042	0.505	-0.862	-0.205	0.076	-0.105	-0.033	-0.009	0.047	0.022	0.099	0.022	-0.035
-0.060	0.415	-0.857	-0.042	0.503	-0.863	-0.110	0.030	-0.087	-0.037	-0.023	0.056	0.026	0.115	0.014	-0.038
-0.064	0.415	-0.873	-0.040	0.501	-0.864	-0.092	-0.087	-0.049	-0.043	-0.021	0.041	0.030	0.115	0.029	-0.042
-0.030	0.423	-0.873	-0.041	0.501	-0.865	-0.037	0.052	-0.056	-0.008	-0.013	0.042	0.005	0.107	0.030	-0.041
-0.045	0.404	-0.869	-0.041	0.500	-0.865	-0.031	0.070	-0.032	-0.022	-0.031	0.046	0.010	0.127	0.026	-0.037
-0.053	0.415	-0.877	-0.042	0.499	-0.866	-0.058	0.052	-0.057	-0.029	-0.018	0.039	0.018	0.116	0.034	-0.028
-0.045	0.415	-0.873	-0.043	0.498	-0.866	-0.034	0.099	-0.085	-0.021	-0.018	0.043	0.010	0.116	0.030	-0.029
-0.030	0.415	-0.889	-0.046	0.497	-0.867	-0.075	0.220	-0.100	-0.003	-0.016	0.028	0.006	0.116	0.046	-0.028
-0.041	0.381	-0.881	-0.047	0.496	-0.867	-0.008	0.119	-0.102	-0.013	-0.050	0.036	0.006	0.152	0.039	-0.026
-0.060	0.396	-0.905	-0.048	0.496	-0.867	-0.024	0.116	-0.094	-0.031	-0.034	0.012	0.026	0.137	0.062	-0.024
-0.057	0.404	-0.901	-0.050	0.496	-0.867	0.025	0.167	-0.100	-0.025	-0.027	0.016	0.022	0.130	0.058	-0.026
-0.057	0.408	-0.916	-0.051	0.497	-0.866	0.061	0.135	-0.059	-0.024	-0.024	-0.000	0.023	0.126	0.074	-0.027
-0.068	0.396	-0.936	-0.053	0.499	-0.865	0.124	0.098	0.001	-0.033	-0.037	-0.021	0.035	0.139	0.093	-0.023
-0.080	0.396	-0.948	-0.056	0.502	-0.863	0.211	0.136	0.013	-0.042	-0.041	-0.035	0.047	0.139	0.105	-0.017
-0.064	0.423	-0.940	-0.059	0.505	-0.861	0.221	0.179	0.027	-0.024	-0.017	-0.030	0.032	0.113	0.097	-0.005
-0.053	0.408	-0.936	-0.061	0.510	-0.858	0.276	0.051	0.091	-0.010	-0.037	-0.028	0.021	0.128	0.093	0.008
-0.007	0.473	-0.905	-0.064	0.516	-0.854	0.395	0.084	0.171	0.039	0.023	-0.001	0.025	0.063	0.061	0.016
-0.007	0.473	-0.905	-0.069	0.524	-0.849	0.465	0.225	0.181	0.045	0.015	-0.006	0.025	0.063	0.060	0.007
-0.049	0.481	-0.897	-0.077	0.532	-0.843	0.508	0.335	0.163	0.010	0.015	-0.004	0.018	0.054	0.052	0.000
-0.130	0.454	-0.905	-0.081	0.539	-0.839	0.437	0.119	0.175	-0.067	-0.019	-0.017	0.100	0.081	0.059	-0.017
-0.107	0.473	-0.889	-0.086	0.544	-0.835	0.331	0.220	0.149	-0.038	-0.004	-0.005	0.077	0.061	0.043	-0.040
-0.133	0.477	-0.893	-0.092	0.546	-0.833	0.173	0.242	0.132	-0.059	-0.003	-0.011	0.105	0.057	0.047	-0.049
-0.149	0.493	-0.865	-0.094	0.547	-0.832	0.079	0.078	0.095	-0.072	0.012	0.016	0.121	0.041	0.019	-0.038
-0.103	0.473	-0.853	-0.096	0.547	-0.832	0.010	0.072	0.038	-0.024	-0.007	0.027	0.075	0.060	0.007	-0.025
-0.064	0.481	-0.838	-0.096	0.547	-0.832	0.001	0.001	0.036	0.015	0.000	0.043	0.036	0.051	0.009	-0.001
-0.037	0.500	-0.857	-0.097	0.546	-0.832	-0.022	0.006	0.045	0.042	0.020	0.024	0.009	0.031	0.011	0.039
-0.007	0.543	-0.893	-0.095	0.546	-0.833	-0.025	-0.095	0.029	0.071	0.063	-0.011	0.022	0.012	0.046	0.075
0.040	0.551	-0.936	-0.094	0.544	-0.834	-0.080	-0.049	-0.002	0.116	0.073	-0.054	0.069	0.021	0.090	0.107
0.063	0.562	-0.948	-0.092	0.541	-0.836	-0.220	-0.014	-0.055	0.138	0.088	-0.063	0.093	0.033	0.102	0.130
0.078	0.597	-0.944	-0.091	0.535	-0.840	-0.342	0.024	-0.098	0.152	0.128	-0.056	0.109	0.069	0.098	0.148
0.067	0.566	-0.948	-0.088	0.529	-0.844	-0.353	-0.026	-0.173	0.138	0.103	-0.056	0.098	0.038	0.102	0.151
0.074	0.558	-0.979	-0.086	0.523	-0.848	-0.371	0.058	-0.233	0.144	0.101	-0.083	0.107	0.031	0.134	0.142
0.059	0.512	-0.979	-0.083	0.518	-0.851	-0.318	-0.024	-0.274	0.125	0.060	-0.080	0.093	0.016	0.134	0.133
0.032	0.489	-0.960	-0.077	0.513	-0.855	-0.339	-0.191	-0.236	0.092	0.042	-0.056	0.066	0.039	0.114	0.118
0.055	0.481	-0.940	-0.074	0.509	-0.858	-0.236	0.005	-0.244	0.112	0.038	-0.034	0.090	0.047	0.095	0.106
0.013	0.415	-0.924	-0.073	0.506	-0.859	-0.156	0.111	-0.271	0.069	-0.025	-0.017	0.048	0.113	0.079	0.087
0.051	0.419	-0.928	-0.068	0.506	-0.860	-0.032	-0.116	-0.230	0.103	-0.020	-0.020	0.087	0.109	0.084	0.080
-0.014	0.396	-0.944	-0.068	0.508	-0.859	0.140	0.095	-0.199	0.037	-0.046	-0.037	0.022	0.132	0.099	0.064
0.020	0.423	-0.924	-0.065	0.510	-0.857	0.138	-0.039	-0.117	0.069	-0.021	-0.018	0.057	0.104	0.080	0.059
-0.007	0.431	-0.889	-0.065	0.513	-0.856	0.176	0.071	-0.132	0.042	-0.016	0.015	0.031	0.096	0.044	0.046
0.001	0.435	-0.901	-0.064	0.518	-0.853	0.245	0.054	-0.152	0.049	-0.017	0.001	0.038	0.092	0.056	0.034
-0.026	0.458	-0.936	-0.066	0.522	-0.851	0.238	0.207	-0.177	0.023	0.003	-0.037	0.012	0.069	0.092	0.017
-0.060	0.470	-0.901	-0.064	0.524	-0.849	0.167	-0.032	-0.145	-0.013	0.011	-0.003	0.023	0.057	0.056	0.007
-0.060	0.470	-0.901	-0.061	0.528	-0.847	0.221	-0.084	-0.138	-0.016	0.008	-0.005	0.023	0.056	0.056	-0.004
-0.072	0.462	-0.909	-0.062	0.532	-0.845	0.216	0.132	-0.127	-0.027	-0.004	-0.015	0.035	0.064	0.064	-0.014
-0.053	0.454	-0.889	-0.060	0.535	-0.843	0.219	-0.050	-0.090	-0.009	-0.015	0.002	0.016	0.071	0.044	-0.009
-0.057	0.446	-0.877	-0.059	0.538	-0.841	0.197	-0.013	-0.105	-0.015	-0.026	0.012	0.020	0.079	0.032	-0.020
-0.026	0.458	-0.885	-0.059	0.544	-0.837	0.311	0.105	-0.119	0.016	-0.019	0.001	0.011	0.067	0.040	-0.016
-0.114	0.458	-0.897	-0.055	0.548	-0.835	0.283	-0.199	-0.095	-0.076	-0.024	-0.013	0.078	0.066	0.051	-0.019
-0.030	0.527	-0.857	-0.054	0.553	-0.831	0.314	0.080	-0.162	0.008	0.040	0.023	0.007	0.004	0.011	-0.012
-0.060	0.497	-0.865	-0.051	0.558	-0.828	0.285	-0.095	-0.164	-0.026	0.005	0.012	0.024	0.027	0.019	-0.024
-0.007	0.470	-0.857	-0.051	0.562	-0.826	0.235	0.099	-0.170	0.027	-0.026	0.017	0.029	0.053	0.011	-0.019
-0.076	0.477	-0.857	-0.047	0.565	-0.824	0.163	-0.120	-0.134	-0.046	-0.021	0.016	0.040	0.045	0.011	-0.032
-0.057	0.450	-0.838	-0.045	0.566	-0.823	0.072	-0.016	-0.134	-0.028	-0.049	0.035	0.021	0.072	0.009	-0.035
-0.095	0.466	-0.861	-0.042	0.567	-0.822	0.116	-0.174	-0.084	-0.070	-0.035	0.010	0.060	0.056	0.014	-0.044
-0.057	0.423	-0.842	-0.038	0.570	-0.821	0.184	-0.186	-0.042	-0.035	-0.080	0.028	0.022	0.099	0.006	-0.038
-0.037	0.477	-0.853	-0.035	0.573	-0.819	0.180	-0.217	0.013	-0.020	-0.029	0.014	0.003	0.044	0.006	-0.039
-0.026	0.516	-0.830	-0.035	0.577	-0.816	0.266	0.038	-0.021	-0.008	0.005	0.035	0.009	0.005	0.018	-0.028
-0.049	0.504	-0.826	-0.034	0.580	-0.814	0.194	-0.043	-0.033	-0.032	-0.009	0.037	0.015	0.016	0.022	-0.026
-0.026	0.539	-0.853	-0.032	0.582	-0.812	0.157	-0.103	-0.059	-0.011	0.023	0.008	0.009	0.019	0.005	-0.024
-0.045	0.504	-0.838	-0.031	0.585	-0.810	0.196	0.031	-0.098	-0.031	-0.015	0.021	0.011	0.016	0.011	-0.030
-0.018	0.504	-0.834	-0.032	0.588	-0.808	0.163	0.083	-0.082	-0.004	-0.017	0.024	0.016	0.015	0.015	-0.030
-0.068	0.508	-0.857	-0.031	0.590	-0.807	0.134	-0.025	-0.061	-0.055	-0.016	-0.001	0.034	0.011	0.009	-0.030
-0.053	0.508	-0.853	-0.029	0.592	-0.805	0.163	-0.073	-0.030	-0.041	-0.018	0.001	0.018	0.010	0.004	-0.031
-0.018	0.531	-0.838	-0.027	0.594	-0.804	0.121	-0.104	-0.021	-0.008	0.003	0.016	0.016	0.013	0.012	-0.029
-0.045	0.524	-0.822	-0.028	0.596	-0.802	0.132	0.118	-0.057	-0.034	-0.007	0.030	0.011	0.005	0.028	-0.022
-0.010	0.527	-0.842	-0.028	0.598	-0.801	0.116	0.023	-0.060	-0.000	-0.005	0.009	0.024	0.009	0.008	-0.022
-0.030	0.520	-0.857	-0.028	0.599	-0.800	0.095	0.007	-0.047	-0.020	-0.014	-0.008	0.005	0.002	0.007	-0.024
-0.041	0.527	-0.830	-0.027	0.601	-0.799	0.114	0.003	-0.036	-0.032	-0.008	0.019	0.007	0.010	0.021	-0.018
-0.030	0.527	-0.838	-0.027	0.602	-0.798	0.096	-0.010	-0.010	-0.021	-0.009	0.010	0.005	0.010	0.013	-0.023
-0.010	0.531	-0.806	-0.028	0.604	-0.797	0.126	0.052	-0.006	-0.001	-0.007	0.040	0.024	0.015	0.045	-0.024
-0.022	0.524	-0.802	-0.026	0.606	-0.795	0.112	-0.079	0.004	-0.014	-0.016	0.043	0.012	0.007	0.049	-0.021
-0.022	0.508	-0.822	-0.027	0.607	-0.794	0.082	0.032	0.015	-0.013	-0.033	0.023	0.012	0.008	0.029	-0.023
-0.026	0.524	-0.830	-0.027	0.608	-0.793	0.095	-0.030	0.022	-0.017	-0.019	0.014	0.008	0.008	0.022	-0.028
-0.026	0.527	-0.782	-0.028	0.609	-0.792	0.092	0.084	0.001	-0.016	-0.016	0.060	0.008	0.012	0.069	-0.028
-0.045	0.535	-0.822	-0.029	0.610	-0.792	0.057	0.062	0.017	-0.034	-0.009	0.020	0.011	0.020	0.030	-0.035
-0.037	0.547	-0.826	-0.031	0.611	-0.791	0.071	0.096	0.013	-0.025	0.001	0.016	0.003	0.032	0.026	-0.032
-0.057	0.524	-0.806	-0.031	0.611	-0.791	0.006	-0.035	0.018	-0.044	-0.022	0.035	0.023	0.009	0.046	-0.035
-0.007	0.551	-0.798	-0.033	0.611	-0.791	0.036	0.148	0.004	0.008	0.005	0.043	0.027	0.037	0.054	-0.036
-0.060	0.512	-0.814	-0.033	0.612	-0.790	0.054	-0.039	0.036	-0.046	-0.034	0.027	0.027	0.002	0.039	-0.035
-0.053	0.524	-0.822	-0.033	0.611	-0.791	-0.038	-0.069	0.066	-0.038	-0.022	0.019	0.019	0.010	0.031	-0.037
-0.030	0.524	-0.810	-0.035	0.612	-0.790	0.072	0.099	0.025	-0.013	-0.023	0.030	0.004	0.011	0.043	-0.040
-0.072	0.543	-0.814	-0.034	0.612	-0.790	0.001	-0.079	0.048	-0.056	-0.003	0.027	0.038	0.030	0.039	-0.041
-0.037	0.539	-0.818	-0.036	0.611	-0.790	-0.006	0.080	0.013	-0.020	-0.007	0.023	0.003	0.027	0.036	-0.037
-0.068	0.539	-0.830	-0.035	0.611	-0.791	-0.035	-0.060	0.001	-0.052	-0.006	0.012	0.034	0.027	0.024	-0.044
-0.033	0.547	-0.826	-0.035	0.610	-0.792	-0.055	0.005	-0.030	-0.017	0.002	0.017	0.000	0.035	0.028	-0.039
-0.072	0.527	-0.814	-0.034	0.609	-0.793	-0.062	-0.012	-0.039	-0.057	-0.016	0.029	0.038	0.017	0.040	-0.044
-0.041	0.508	-0.814	-0.033	0.607	-0.794	-0.114	-0.059	-0.039	-0.027	-0.033	0.031	0.007	0.002	0.040	-0.041
-0.068	0.524	-0.845	-0.031	0.605	-0.796	-0.081	-0.091	-0.014	-0.056	-0.016	0.001	0.034	0.013	0.009	-0.042
-0.045	0.520	-0.830	-0.031	0.605	-0.796	-0.019	-0.010	-0.025	-0.033	-0.020	0.017	0.011	0.010	0.025	-0.040
-0.033	0.531	-0.830	-0.029	0.604	-0.797	-0.042	-0.085	-0.012	-0.023	-0.007	0.017	0.000	0.021	0.025	-0.039
-0.060	0.508	-0.838	-0.029	0.603	-0.797	-0.017	-0.003	-0.014	-0.050	-0.030	0.010	0.027	0.002	0.018	-0.035
-0.037	0.520	-0.834	-0.027	0.603	-0.797	-0.011	-0.110	0.004	-0.028	-0.018	0.014	0.004	0.010	0.022	-0.030
-0.041	0.531	-0.838	-0.027	0.602	-0.798	-0.020	-0.022	0.006	-0.033	-0.006	0.011	0.008	0.022	0.018	-0.028
-0.014	0.508	-0.842	-0.027	0.602	-0.798	0.016	-0.055	0.040	-0.007	-0.029	0.007	0.019	0.002	0.014	-0.012
-0.026	0.524	-0.849	-0.026	0.602	-0.798	0.008	-0.085	0.040	-0.019	-0.013	-0.001	0.007	0.014	0.007	0.001
0.013	0.516	-0.877	-0.029	0.604	-0.797	0.109	0.166	0.022	0.022	-0.023	-0.030	0.046	0.006	0.021	0.010
0.013	0.516	-0.877	-0.030	0.605	-0.795	0.124	0.067	0.029	0.024	-0.024	-0.031	0.046	0.006	0.021	0.017
-0.022	0.504	-0.909	-0.033	0.608	-0.793	0.214	0.145	0.085	-0.007	-0.038	-0.065	0.011	0.006	0.052	0.026
-0.014	0.500	-0.897	-0.036	0.612	-0.790	0.294	0.065	0.158	0.004	-0.046	-0.057	0.019	0.011	0.041	0.024
-0.003	0.516	-0.865	-0.042	0.619	-0.784	0.435	0.181	0.234	0.021	-0.037	-0.030	0.030	0.004	0.009	0.009
-0.003	0.547	-0.814	-0.049	0.627	-0.778	0.523	0.256	0.242	0.028	-0.014	0.015	0.031	0.034	0.041	-0.007
-0.080	0.558	-0.810	-0.055	0.634	-0.771	0.519	0.177	0.245	-0.042	-0.010	0.012	0.046	0.045	0.045	-0.025
-0.110	0.585	-0.802	-0.060	0.641	-0.765	0.508	0.104	0.267	-0.068	0.010	0.014	0.077	0.071	0.053	-0.040
-0.110	0.597	-0.790	-0.064	0.648	-0.759	0.465	0.075	0.224	-0.064	0.014	0.020	0.077	0.081	0.064	-0.053
-0.091	0.612	-0.778	-0.069	0.653	-0.754	0.325	0.152	0.174	-0.040	0.025	0.028	0.058	0.095	0.076	-0.044
-0.099	0.597	-0.790	-0.072	0.655	-0.752	0.181	0.091	0.145	-0.044	0.007	0.014	0.065	0.078	0.064	-0.020
-0.045	0.597	-0.778	-0.073	0.656	-0.751	0.101	0.038	0.083	0.012	0.006	0.024	0.012	0.077	0.075	0.009
0.005	0.632	-0.790	-0.076	0.656	-0.751	0.015	0.129	0.053	0.064	0.040	0.013	0.038	0.110	0.063	0.042
0.020	0.647	-0.822	-0.077	0.655	-0.752	-0.086	0.057	0.052	0.081	0.057	-0.017	0.053	0.124	0.031	0.082
0.047	0.651	-0.857	-0.078	0.652	-0.754	-0.180	0.044	0.026	0.109	0.063	-0.050	0.079	0.126	0.004	0.109
0.082	0.674	-0.885	-0.078	0.647	-0.758	-0.321	0.089	-0.051	0.143	0.091	-0.073	0.113	0.148	0.032	0.126
0.055	0.694	-0.912	-0.077	0.642	-0.763	-0.363	0.078	-0.103	0.116	0.115	-0.096	0.086	0.166	0.060	0.138
0.059	0.674	-0.912	-0.074	0.636	-0.768	-0.366	-0.057	-0.136	0.117	0.101	-0.091	0.089	0.145	0.060	0.138
0.063	0.663	-0.924	-0.070	0.631	-0.773	-0.356	-0.076	-0.186	0.117	0.095	-0.098	0.092	0.133	0.072	0.128
0.051	0.620	-0.901	-0.066	0.627	-0.776	-0.273	-0.072	-0.204	0.102	0.056	-0.070	0.080	0.089	0.049	0.119
0.040	0.589	-0.905	-0.063	0.623	-0.780	-0.247	-0.043	-0.184	0.087	0.029	-0.071	0.068	0.058	0.053	0.104
0.047	0.574	-0.869	-0.059	0.620	-0.783	-0.208	-0.116	-0.166	0.091	0.017	-0.032	0.076	0.042	0.018	0.084
0.017	0.555	-0.873	-0.057	0.618	-0.784	-0.114	0.019	-0.152	0.058	-0.001	-0.034	0.045	0.023	0.022	0.072
-0.007	0.535	-0.869	-0.053	0.617	-0.785	-0.047	-0.183	-0.103	0.031	-0.019	-0.029	0.021	0.003	0.018	0.064
0.017	0.512	-0.873	-0.052	0.618	-0.785	0.072	-0.036	0.001	0.053	-0.044	-0.034	0.043	0.021	0.023	0.052
0.028	0.508	-0.849	-0.051	0.619	-0.784	0.128	-0.120	0.066	0.064	-0.049	-0.011	0.054	0.025	0.001	0.048
0.009	0.574	-0.818	-0.052	0.622	-0.781	0.202	0.051	0.061	0.046	0.013	0.018	0.034	0.040	0.032	0.045
0.009	0.574	-0.818	-0.056	0.625	-0.778	0.214	0.234	0.040	0.050	0.010	0.015	0.034	0.040	0.032	0.040
-0.018	0.609	-0.842	-0.058	0.627	-0.776	0.144	0.107	0.026	0.025	0.043	-0.010	0.007	0.074	0.008	0.029
-0.022	0.582	-0.861	-0.061	0.629	-0.775	0.108	0.170	0.026	0.024	0.014	-0.031	0.003	0.046	0.012	0.017
-0.037	0.562	-0.826	-0.064	0.631	-0.774	0.120	0.192	0.009	0.012	-0.007	0.003	0.012	0.027	0.023	0.004
-0.083	0.555	-0.845	-0.063	0.632	-0.772	0.133	-0.026	0.006	-0.035	-0.016	-0.018	0.058	0.019	0.003	-0.002
-0.076	0.539	-0.826	-0.065	0.634	-0.771	0.120	0.106	-0.040	-0.026	-0.033	0.000	0.050	0.003	0.022	-0.017
-0.053	0.547	-0.818	-0.067	0.636	-0.769	0.112	0.184	-0.059	-0.001	-0.027	0.007	0.026	0.010	0.029	-0.026
-0.095	0.558	-0.814	-0.067	0.636	-0.769	0.033	0.047	-0.060	-0.043	-0.016	0.011	0.068	0.021	0.032	-0.022
-0.087	0.562	-0.830	-0.065	0.637	-0.768	0.074	-0.100	-0.055	-0.038	-0.013	-0.006	0.060	0.025	0.015	-0.025
-0.060	0.551	-0.826	-0.065	0.638	-0.767	0.080	0.082	-0.072	-0.010	-0.026	-0.003	0.032	0.013	0.019	-0.030
-0.087	0.558	-0.822	-0.064	0.639	-0.767	0.063	-0.029	-0.059	-0.039	-0.019	0.001	0.059	0.020	0.022	-0.029
-0.076	0.566	-0.802	-0.063	0.640	-0.766	0.064	0.026	-0.064	-0.027	-0.012	0.020	0.047	0.027	0.041	-0.031
-0.080	0.570	-0.806	-0.062	0.640	-0.766	0.046	-0.040	-0.060	-0.033	-0.009	0.015	0.050	0.030	0.036	-0.042
-0.087	0.558	-0.806	-0.061	0.640	-0.766	0.023	-0.004	-0.045	-0.041	-0.021	0.015	0.057	0.018	0.036	-0.044
-0.114	0.570	-0.830	-0.058	0.640	-0.766	-0.023	-0.212	-0.034	-0.072	-0.008	-0.008	0.084	0.028	0.011	-0.047
-0.080	0.543	-0.786	-0.056	0.640	-0.766	0.018	-0.112	-0.062	-0.039	-0.036	0.036	0.050	0.000	0.054	-0.046
-0.087	0.543	-0.818	-0.052	0.640	-0.767	-0.007	-0.200	-0.029	-0.051	-0.035	0.004	0.057	0.000	0.022	-0.043
-0.060	0.555	-0.802	-0.051	0.640	-0.767	-0.006	-0.075	-0.037	-0.025	-0.023	0.021	0.030	0.011	0.037	-0.033
-0.041	0.539	-0.775	-0.048	0.640	-0.767	0.040	-0.131	-0.025	-0.009	-0.039	0.048	0.011	0.005	0.064	-0.025
-0.041	0.543	-0.810	-0.046	0.640	-0.767	0.006	-0.129	-0.011	-0.011	-0.035	0.013	0.011	0.002	0.028	-0.019
-0.033	0.562	-0.818	-0.044	0.640	-0.767	0.002	-0.095	-0.018	-0.005	-0.016	0.005	0.004	0.017	0.020	-0.017
-0.045	0.535	-0.814	-0.042	0.639	-0.768	-0.008	-0.147	-0.014	-0.019	-0.042	0.009	0.016	0.011	0.023	-0.018
-0.045	0.562	-0.818	-0.041	0.639	-0.768	-0.020	-0.006	-0.042	-0.019	-0.015	0.006	0.016	0.016	0.019	-0.019
-0.057	0.558	-0.830	-0.040	0.638	-0.769	-0.060	-0.122	0.002	-0.033	-0.018	-0.005	0.028	0.011	0.007	-0.017
-0.053	0.570	-0.842	-0.039	0.636	-0.770	-0.064	-0.005	-0.014	-0.029	-0.005	-0.016	0.024	0.022	0.006	-0.015
-0.014	0.562	-0.818	-0.038	0.635	-0.771	-0.049	-0.080	0.020	0.008	-0.011	0.009	0.014	0.014	0.018	-0.016
-0.030	0.570	-0.826	-0.039	0.634	-0.773	-0.105	0.026	-0.005	-0.007	-0.002	0.002	0.002	0.022	0.010	-0.014
-0.053	0.547	-0.826	-0.038	0.631	-0.775	-0.138	-0.084	0.043	-0.031	-0.023	0.004	0.025	0.002	0.009	-0.014
-0.026	0.558	-0.802	-0.035	0.629	-0.777	-0.138	-0.200	0.045	-0.006	-0.009	0.030	0.002	0.009	0.033	-0.023
-0.033	0.555	-0.806	-0.035	0.627	-0.778	-0.109	-0.040	0.008	-0.014	-0.011	0.028	0.007	0.005	0.028	-0.022
-0.057	0.551	-0.826	-0.033	0.625	-0.780	-0.101	-0.144	0.029	-0.039	-0.013	0.009	0.030	0.001	0.008	-0.021
-0.010	0.547	-0.814	-0.033	0.623	-0.781	-0.110	0.021	0.008	0.007	-0.015	0.023	0.016	0.004	0.020	-0.022
-0.037	0.539	-0.818	-0.033	0.621	-0.783	-0.123	-0.079	0.035	-0.020	-0.020	0.021	0.011	0.012	0.016	-0.022
-0.033	0.551	-0.826	-0.031	0.619	-0.785	-0.150	-0.121	0.030	-0.018	-0.006	0.015	0.008	0.001	0.008	-0.018
-0.033	0.547	-0.826	-0.031	0.616	-0.787	-0.134	-0.038	0.010	-0.018	-0.008	0.017	0.008	0.005	0.008	-0.026
-0.022	0.543	-0.810	-0.031	0.614	-0.789	-0.130	-0.001	0.018	-0.007	-0.010	0.034	0.003	0.009	0.024	-0.026
-0.053	0.527	-0.822	-0.031	0.612	-0.791	-0.146	-0.047	0.055	-0.037	-0.023	0.024	0.028	0.025	0.012	-0.023
-0.033	0.527	-0.822	-0.030	0.609	-0.792	-0.118	-0.105	0.058	-0.019	-0.021	0.026	0.009	0.025	0.011	-0.027
-0.007	0.535	-0.810	-0.031	0.608	-0.794	-0.100	0.075	0.030	0.009	-0.011	0.039	0.018	0.017	0.023	-0.027
-0.060	0.524	-0.842	-0.030	0.606	-0.795	-0.108	-0.100	0.044	-0.046	-0.021	0.009	0.036	0.029	0.009	-0.018
-0.022	0.520	-0.834	-0.029	0.603	-0.797	-0.143	-0.102	0.026	-0.008	-0.022	0.019	0.002	0.033	0.001	-0.019
-0.010	0.524	-0.845	-0.029	0.601	-0.799	-0.147	-0.024	0.014	0.003	-0.016	0.009	0.014	0.029	0.013	-0.020
-0.041	0.524	-0.845	-0.028	0.598	-0.801	-0.167	-0.046	0.024	-0.028	-0.013	0.011	0.017	0.029	0.013	-0.018
-0.022	0.527	-0.845	-0.028	0.595	-0.803	-0.174	-0.039	0.032	-0.009	-0.006	0.013	0.002	0.025	0.013	-0.019
-0.041	0.520	-0.838	-0.028	0.592	-0.805	-0.134	-0.076	0.051	-0.029	-0.012	0.023	0.018	0.032	0.005	-0.026
-0.022	0.508	-0.830	-0.028	0.590	-0.807	-0.138	0.015	0.059	-0.009	-0.021	0.033	0.001	0.044	0.003	-0.024
-0.041	0.512	-0.834	-0.027	0.587	-0.809	-0.147	-0.106	0.055	-0.029	-0.015	0.031	0.018	0.040	0.001	-0.025
-0.026	0.508	-0.857	-0.027	0.585	-0.811	-0.142	-0.080	0.053	-0.014	-0.016	0.009	0.003	0.044	0.025	-0.023
-0.026	0.497	-0.842	-0.026	0.582	-0.813	-0.149	-0.049	0.044	-0.014	-0.025	0.026	0.003	0.055	0.008	-0.022
-0.026	0.481	-0.842	-0.026	0.580	-0.814	-0.131	-0.029	0.034	-0.014	-0.038	0.028	0.003	0.070	0.008	-0.020
-0.014	0.500	-0.845	-0.026	0.577	-0.816	-0.131	-0.048	0.020	-0.003	-0.017	0.026	0.009	0.051	0.012	-0.022
-0.033	0.500	-0.849	-0.026	0.575	-0.818	-0.158	-0.043	0.036	-0.023	-0.014	0.023	0.011	0.051	0.016	-0.022
-0.026	0.485	-0.845	-0.026	0.572	-0.820	-0.165	-0.024	0.038	-0.015	-0.026	0.029	0.003	0.066	0.012	-0.022
-0.026	0.481	-0.842	-0.027	0.569	-0.822	-0.150	0.071	0.031	-0.013	-0.028	0.035	0.004	0.070	0.007	-0.026
-0.026	0.481	-0.842	-0.027	0.567	-0.824	-0.131	-0.019	0.049	-0.013	-0.025	0.036	0.004	0.069	0.007	-0.023
-0.033	0.458	-0.849	-0.027	0.563	-0.826	-0.184	-0.088	0.076	-0.021	-0.045	0.030	0.012	0.092	0.015	-0.021
-0.018	0.462	-0.857	-0.028	0.560	-0.828	-0.154	0.035	0.054	-0.005	-0.039	0.024	0.004	0.088	0.022	-0.020
-0.022	0.462	-0.865	-0.028	0.559	-0.829	-0.095	-0.010	0.027	-0.008	-0.037	0.017	0.001	0.088	0.030	-0.014
-0.033	0.435	-0.869	-0.029	0.556	-0.831	-0.133	0.051	0.031	-0.018	-0.062	0.015	0.012	0.115	0.034	-0.017
-0.007	0.462	-0.881	-0.031	0.555	-0.831	-0.047	0.093	0.036	0.010	-0.034	0.003	0.014	0.088	0.045	-0.018
-0.060	0.446	-0.873	-0.030	0.554	-0.832	-0.024	-0.100	0.065	-0.044	-0.049	0.012	0.040	0.103	0.037	-0.022
-0.033	0.458	-0.869	-0.031	0.553	-0.832	-0.045	-0.008	0.041	-0.017	-0.036	0.016	0.013	0.091	0.033	-0.024
-0.041	0.435	-0.861	-0.031	0.553	-0.832	0.016	-0.037	0.057	-0.024	-0.059	0.024	0.021	0.114	0.025	-0.028
-0.049	0.435	-0.873	-0.030	0.553	-0.833	0.001	-0.060	0.060	-0.032	-0.059	0.012	0.029	0.114	0.036	-0.019
-0.022	0.446	-0.869	-0.030	0.554	-0.832	0.097	-0.031	0.055	-0.004	-0.049	0.015	0.002	0.103	0.032	-0.016
-0.014	0.423	-0.869	-0.032	0.556	-0.831	0.117	0.063	0.071	0.005	-0.074	0.014	0.005	0.126	0.032	-0.013
-0.030	0.458	-0.885	-0.035	0.558	-0.829	0.148	0.087	0.085	-0.007	-0.042	-0.003	0.010	0.092	0.048	-0.005
-0.045	0.446	-0.885	-0.036	0.561	-0.827	0.198	0.008	0.108	-0.021	-0.056	-0.005	0.025	0.104	0.048	-0.003
-0.030	0.462	-0.905	-0.037	0.564	-0.825	0.210	0.018	0.104	-0.004	-0.044	-0.028	0.010	0.089	0.068	-0.001
-0.037	0.462	-0.909	-0.039	0.569	-0.822	0.315	0.016	0.105	-0.010	-0.049	-0.035	0.018	0.089	0.072	0.003
-0.037	0.458	-0.920	-0.042	0.573	-0.818	0.300	0.079	0.137	-0.007	-0.058	-0.050	0.018	0.093	0.084	0.007
-0.037	0.473	-0.909	-0.046	0.579	-0.814	0.419	0.136	0.155	-0.003	-0.049	-0.043	0.018	0.078	0.072	0.017
-0.053	0.477	-0.912	-0.049	0.586	-0.809	0.434	0.084	0.163	-0.015	-0.052	-0.052	0.034	0.075	0.076	0.022
0.005	0.481	-0.893	-0.053	0.595	-0.802	0.628	0.089	0.241	0.047	-0.058	-0.040	0.024	0.072	0.056	0.028
-0.033	0.466	-0.881	-0.058	0.607	-0.793	0.771	0.091	0.290	0.014	-0.085	-0.037	0.015	0.088	0.044	0.023
-0.010	0.516	-0.842	-0.063	0.619	-0.783	0.806	0.098	0.327	0.042	-0.046	-0.008	0.007	0.039	0.005	0.024
-0.064	0.512	-0.810	-0.068	0.632	-0.772	0.854	0.024	0.323	-0.007	-0.063	0.013	0.047	0.043	0.026	0.012
-0.045	0.566	-0.786	-0.073	0.643	-0.762	0.801	0.087	0.280	0.017	-0.020	0.026	0.028	0.010	0.050	0.010
-0.064	0.570	-0.786	-0.077	0.655	-0.752	0.776	0.053	0.285	0.003	-0.027	0.016	0.048	0.014	0.051	0.007
-0.064	0.620	-0.822	-0.082	0.664	-0.744	0.639	0.113	0.248	0.008	0.014	-0.028	0.048	0.065	0.015	0.011
-0.064	0.620	-0.822	-0.086	0.671	-0.737	0.527	0.127	0.178	0.012	0.007	-0.035	0.049	0.065	0.016	0.018
-0.080	0.651	-0.814	-0.088	0.675	-0.733	0.313	0.018	0.132	-0.001	0.034	-0.032	0.065	0.096	0.024	0.028
-0.053	0.686	-0.826	-0.090	0.678	-0.730	0.194	0.004	0.114	0.028	0.066	-0.046	0.039	0.132	0.013	0.044
-0.049	0.725	-0.842	-0.089	0.679	-0.729	0.108	-0.173	0.152	0.032	0.103	-0.063	0.035	0.171	0.003	0.070
0.009	0.713	-0.822	-0.089	0.677	-0.731	-0.093	-0.123	0.125	0.089	0.094	-0.042	0.022	0.160	0.017	0.094
0.067	0.767	-0.826	-0.089	0.675	-0.732	-0.140	0.028	0.031	0.147	0.150	-0.045	0.080	0.215	0.014	0.114
0.043	0.721	-0.838	-0.088	0.671	-0.736	-0.299	0.012	-0.059	0.124	0.108	-0.052	0.057	0.169	0.002	0.127
0.040	0.744	-0.893	-0.085	0.666	-0.741	-0.335	-0.017	-0.150	0.117	0.136	-0.103	0.053	0.192	0.053	0.138
0.017	0.670	-0.893	-0.079	0.660	-0.747	-0.411	-0.219	-0.168	0.088	0.068	-0.097	0.031	0.120	0.054	0.137
0.067	0.659	-0.885	-0.074	0.654	-0.753	-0.395	-0.169	-0.192	0.133	0.062	-0.084	0.081	0.109	0.046	0.140
0.074	0.624	-0.877	-0.069	0.649	-0.758	-0.350	-0.098	-0.204	0.136	0.033	-0.071	0.089	0.074	0.039	0.136
0.078	0.632	-0.865	-0.066	0.645	-0.761	-0.268	-0.029	-0.214	0.136	0.045	-0.056	0.094	0.082	0.027	0.136
0.063	0.582	-0.861	-0.061	0.642	-0.764	-0.186	-0.105	-0.204	0.117	-0.003	-0.049	0.079	0.033	0.024	0.122
0.059	0.547	-0.853	-0.058	0.639	-0.767	-0.213	-0.054	-0.127	0.110	-0.034	-0.038	0.075	0.002	0.016	0.101
0.020	0.535	-0.849	-0.058	0.638	-0.768	-0.062	0.059	-0.076	0.071	-0.044	-0.034	0.037	0.013	0.013	0.090
-0.014	0.520	-0.861	-0.057	0.637	-0.769	-0.021	-0.091	0.018	0.035	-0.059	-0.045	0.003	0.029	0.025	0.079
0.040	0.547	-0.838	-0.056	0.638	-0.768	0.057	-0.012	0.023	0.089	-0.033	-0.022	0.057	0.002	0.001	0.068
0.013	0.551	-0.845	-0.058	0.640	-0.766	0.194	0.090	0.026	0.064	-0.031	-0.032	0.031	0.002	0.009	0.062
0.001	0.574	-0.838	-0.058	0.642	-0.764	0.160	-0.042	0.051	0.052	-0.010	-0.026	0.019	0.025	0.002	0.061
-0.007	0.566	-0.822	-0.060	0.646	-0.761	0.258	0.133	0.060	0.047	-0.021	-0.014	0.012	0.017	0.014	0.051
-0.010	0.585	-0.814	-0.062	0.650	-0.758	0.270	0.038	0.065	0.044	-0.006	-0.009	0.008	0.037	0.022	0.043
-0.018	0.612	-0.810	-0.064	0.654	-0.754	0.275	0.139	0.041	0.039	0.018	-0.009	0.001	0.064	0.026	0.028
-0.022	0.558	-0.782	-0.064	0.658	-0.750	0.287	0.038	-0.015	0.035	-0.040	0.015	0.003	0.010	0.053	0.020
-0.080	0.609	-0.802	-0.062	0.661	-0.748	0.205	-0.104	-0.035	-0.024	0.007	-0.007	0.061	0.061	0.033	0.009
-0.045	0.612	-0.798	-0.061	0.664	-0.746	0.186	-0.022	-0.080	0.009	0.009	-0.006	0.027	0.065	0.037	0.005
-0.068	0.620	-0.798	-0.059	0.666	-0.744	0.140	-0.023	-0.104	-0.015	0.015	-0.008	0.050	0.072	0.037	0.006
-0.037	0.647	-0.802	-0.058	0.667	-0.743	0.057	0.035	-0.119	0.014	0.041	-0.012	0.019	0.099	0.033	0.015
-0.026	0.682	-0.818	-0.057	0.667	-0.742	0.053	0.101	-0.173	0.025	0.075	-0.029	0.008	0.134	0.017	0.014
-0.026	0.682	-0.818	-0.053	0.666	-0.744	-0.123	-0.153	-0.135	0.021	0.077	-0.027	0.008	0.134	0.017	0.016
-0.045	0.628	-0.806	-0.050	0.664	-0.746	-0.130	-0.078	-0.174	-0.002	0.025	-0.013	0.028	0.080	0.029	-0.001
-0.045	0.632	-0.806	-0.046	0.662	-0.748	-0.120	-0.026	-0.218	-0.005	0.030	-0.012	0.028	0.084	0.029	-0.002
-0.114	0.551	-0.822	-0.041	0.658	-0.752	-0.240	-0.249	-0.154	-0.080	-0.047	-0.024	0.098	0.003	0.014	-0.016
0.005	0.585	-0.775	-0.037	0.657	-0.753	-0.108	-0.075	-0.208	0.035	-0.011	0.025	0.021	0.038	0.061	-0.018
-0.072	0.570	-0.802	-0.033	0.654	-0.756	-0.166	-0.121	-0.144	-0.045	-0.023	-0.001	0.056	0.023	0.033	-0.018
-0.033	0.616	-0.814	-0.028	0.651	-0.758	-0.169	-0.187	-0.149	-0.011	0.026	-0.010	0.018	0.069	0.022	-0.006
-0.003	0.558	-0.767	-0.024	0.650	-0.760	-0.113	-0.135	-0.165	0.015	-0.030	0.039	0.012	0.011	0.069	-0.011
-0.010	0.555	-0.767	-0.022	0.648	-0.761	-0.110	-0.038	-0.133	0.005	-0.032	0.040	0.005	0.008	0.069	-0.002
-0.014	0.566	-0.810	-0.019	0.647	-0.762	-0.043	-0.079	-0.103	-0.001	-0.020	-0.002	0.001	0.019	0.026	0.002
-0.003	0.555	-0.810	-0.016	0.646	-0.764	-0.085	-0.128	-0.075	0.008	-0.030	-0.001	0.012	0.008	0.026	-0.002
0.005	0.574	-0.798	-0.016	0.644	-0.764	-0.064	0.009	-0.053	0.015	-0.010	0.012	0.020	0.027	0.038	0.001
-0.022	0.566	-0.794	-0.014	0.643	-0.766	-0.101	-0.060	-0.060	-0.014	-0.016	0.017	0.007	0.020	0.042	0.004
-0.003	0.585	-0.818	-0.012	0.641	-0.767	-0.092	-0.085	-0.041	0.004	0.005	-0.005	0.012	0.039	0.018	0.001
0.001	0.566	-0.842	-0.011	0.640	-0.768	-0.046	-0.055	-0.027	0.006	-0.013	-0.028	0.016	0.020	0.005	-0.001
-0.010	0.566	-0.814	-0.008	0.639	-0.769	-0.085	-0.175	-0.018	-0.008	-0.012	0.001	0.004	0.020	0.022	0.007
0.009	0.566	-0.794	-0.007	0.637	-0.771	-0.101	-0.013	-0.066	0.010	-0.010	0.022	0.023	0.020	0.042	0.006
0.028	0.574	-0.802	-0.006	0.635	-0.772	-0.121	-0.027	-0.075	0.027	-0.001	0.016	0.042	0.028	0.034	0.000
0.005	0.570	-0.818	-0.006	0.632	-0.775	-0.187	0.059	-0.070	0.004	-0.002	0.003	0.019	0.024	0.018	-0.002
0.001	0.543	-0.778	-0.004	0.630	-0.777	-0.125	-0.031	-0.059	-0.001	-0.027	0.044	0.015	0.003	0.058	-0.001
-0.014	0.551	-0.818	-0.004	0.628	-0.778	-0.118	-0.008	-0.052	-0.017	-0.018	0.006	0.000	0.005	0.018	-0.012
0.017	0.582	-0.814	-0.002	0.626	-0.780	-0.104	-0.078	-0.046	0.011	0.015	0.011	0.030	0.036	0.022	-0.017
-0.026	0.551	-0.802	-0.002	0.625	-0.781	-0.082	0.061	-0.063	-0.031	-0.015	0.024	0.012	0.006	0.034	-0.015
-0.014	0.558	-0.814	-0.001	0.623	-0.782	-0.111	-0.015	-0.055	-0.020	-0.005	0.014	0.000	0.014	0.022	-0.012
0.009	0.574	-0.818	0.000	0.620	-0.784	-0.155	-0.031	-0.052	0.002	0.012	0.012	0.023	0.029	0.019	-0.014
0.013	0.570	-0.814	0.001	0.618	-0.786	-0.136	-0.042	-0.056	0.004	0.011	0.018	0.027	0.025	0.023	-0.007
0.013	0.570	-0.814	0.003	0.615	-0.789	-0.179	-0.047	-0.063	0.002	0.014	0.020	0.026	0.026	0.023	-0.002
0.017	0.527	-0.818	0.004	0.611	-0.791	-0.221	-0.017	-0.039	0.005	-0.025	0.020	0.030	0.017	0.019	-0.004
0.024	0.531	-0.818	0.004	0.609	-0.793	-0.133	-0.004	-0.043	0.012	-0.019	0.021	0.038	0.013	0.019	-0.006
0.009	0.500	-0.810	0.004	0.606	-0.796	-0.195	0.064	-0.043	-0.003	-0.046	0.032	0.023	0.044	0.027	-0.009
0.009	0.524	-0.814	0.003	0.603	-0.798	-0.149	0.064	-0.040	-0.003	-0.020	0.030	0.023	0.020	0.023	-0.016
-0.003	0.527	-0.822	0.003	0.600	-0.800	-0.159	0.060	-0.032	-0.014	-0.013	0.024	0.011	0.017	0.015	-0.018
-0.018	0.524	-0.826	0.003	0.597	-0.802	-0.172	-0.009	-0.028	-0.030	-0.014	0.023	0.004	0.020	0.012	-0.021
0.009	0.520	-0.834	0.004	0.595	-0.804	-0.142	0.025	-0.060	-0.004	-0.015	0.016	0.023	0.024	0.004	-0.017
0.001	0.489	-0.810	0.004	0.593	-0.805	-0.125	-0.008	-0.053	-0.012	-0.044	0.042	0.016	0.055	0.027	-0.015
0.028	0.516	-0.830	0.004	0.590	-0.807	-0.149	0.078	-0.052	0.015	-0.015	0.024	0.043	0.028	0.008	-0.012
0.009	0.508	-0.838	0.003	0.589	-0.808	-0.079	0.057	-0.038	-0.004	-0.021	0.017	0.023	0.035	0.000	-0.012
0.005	0.504	-0.822	0.004	0.587	-0.810	-0.104	-0.032	-0.033	-0.009	-0.023	0.034	0.019	0.039	0.016	-0.007
0.013	0.520	-0.830	0.003	0.586	-0.811	-0.070	0.102	-0.061	0.000	-0.007	0.028	0.027	0.024	0.008	-0.013
0.013	0.497	-0.845	0.003	0.584	-0.812	-0.101	0.092	-0.079	0.001	-0.028	0.013	0.027	0.047	0.007	-0.018
-0.018	0.508	-0.873	0.002	0.581	-0.814	-0.134	0.113	-0.069	-0.029	-0.014	-0.013	0.004	0.035	0.035	-0.021
-0.022	0.489	-0.853	0.001	0.580	-0.815	-0.081	0.090	-0.062	-0.032	-0.032	0.008	0.007	0.055	0.015	-0.021
-0.026	0.500	-0.861	0.002	0.577	-0.817	-0.143	-0.037	-0.059	-0.037	-0.018	0.002	0.011	0.043	0.023	-0.022
0.001	0.497	-0.853	0.002	0.575	-0.818	-0.104	0.078	-0.088	-0.010	-0.020	0.011	0.016	0.047	0.015	-0.018
0.009	0.481	-0.853	0.003	0.573	-0.820	-0.125	-0.020	-0.049	-0.003	-0.033	0.013	0.023	0.063	0.014	-0.013
0.013	0.497	-0.853	0.002	0.572	-0.820	-0.059	0.067	-0.043	0.001	-0.016	0.013	0.027	0.047	0.014	-0.012
0.009	0.493	-0.853	0.002	0.571	-0.821	-0.040	0.049	-0.042	-0.002	-0.019	0.014	0.023	0.052	0.014	-0.011
-0.018	0.489	-0.857	0.001	0.571	-0.821	0.031	0.096	-0.030	-0.028	-0.023	0.010	0.003	0.056	0.018	-0.014
-0.003	0.477	-0.873	0.001	0.572	-0.820	0.055	-0.032	0.021	-0.013	-0.036	-0.007	0.012	0.068	0.034	-0.007
-0.018	0.454	-0.873	-0.001	0.573	-0.819	0.112	0.078	0.018	-0.027	-0.060	-0.008	0.003	0.092	0.034	-0.001
0.036	0.497	-0.881	-0.002	0.575	-0.818	0.121	0.089	0.020	0.029	-0.020	-0.017	0.052	0.050	0.042	0.012
0.020	0.481	-0.885	-0.006	0.579	-0.816	0.235	0.226	0.016	0.017	-0.039	-0.023	0.036	0.066	0.046	0.015
0.028	0.485	-0.881	-0.010	0.584	-0.812	0.347	0.210	0.077	0.029	-0.040	-0.023	0.044	0.063	0.043	0.022
-0.007	0.539	-0.869	-0.015	0.593	-0.805	0.569	0.157	0.198	-0.001	0.005	-0.018	0.009	0.009	0.031	0.015
-0.007	0.539	-0.869	-0.021	0.604	-0.797	0.685	0.218	0.240	0.006	-0.006	-0.026	0.010	0.010	0.031	0.010
-0.014	0.524	-0.826	-0.027	0.615	-0.788	0.710	0.150	0.243	0.003	-0.033	0.008	0.002	0.026	0.012	-0.005
-0.033	0.543	-0.842	-0.032	0.624	-0.781	0.618	0.137	0.228	-0.011	-0.023	-0.015	0.018	0.008	0.004	-0.008
-0.068	0.570	-0.822	-0.036	0.631	-0.775	0.503	0.102	0.212	-0.041	-0.003	-0.002	0.052	0.017	0.016	-0.011
-0.045	0.578	-0.814	-0.042	0.637	-0.770	0.381	0.252	0.167	-0.012	-0.001	0.001	0.030	0.024	0.024	-0.008
-0.041	0.601	-0.826	-0.046	0.641	-0.766	0.275	0.152	0.126	-0.004	0.018	-0.014	0.027	0.046	0.012	0.002
-0.033	0.593	-0.834	-0.049	0.643	-0.764	0.176	0.168	0.080	0.007	0.008	-0.024	0.019	0.038	0.005	0.018
-0.010	0.605	-0.845	-0.052	0.644	-0.763	0.079	0.172	0.029	0.033	0.018	-0.037	0.003	0.049	0.007	0.033
-0.010	0.605	-0.838	-0.054	0.643	-0.764	-0.047	0.110	0.007	0.035	0.019	-0.029	0.003	0.048	0.001	0.047
0.005	0.640	-0.861	-0.055	0.641	-0.766	-0.180	0.050	-0.001	0.051	0.057	-0.050	0.018	0.083	0.023	0.061
0.017	0.670	-0.853	-0.054	0.636	-0.770	-0.277	-0.020	-0.026	0.062	0.092	-0.038	0.029	0.114	0.015	0.080
0.036	0.674	-0.861	-0.052	0.631	-0.774	-0.322	-0.051	-0.084	0.079	0.101	-0.042	0.048	0.118	0.023	0.098
0.090	0.663	-0.869	-0.050	0.625	-0.779	-0.410	0.022	-0.126	0.131	0.095	-0.044	0.101	0.106	0.031	0.113
0.086	0.643	-0.889	-0.048	0.618	-0.785	-0.449	0.063	-0.158	0.126	0.083	-0.059	0.097	0.087	0.050	0.125
0.090	0.601	-0.893	-0.046	0.611	-0.790	-0.424	-0.039	-0.151	0.127	0.047	-0.057	0.101	0.044	0.054	0.129
0.086	0.582	-0.901	-0.043	0.607	-0.794	-0.310	0.025	-0.198	0.121	0.033	-0.061	0.096	0.025	0.061	0.120
0.067	0.539	-0.885	-0.041	0.602	-0.797	-0.271	0.007	-0.194	0.099	-0.006	-0.042	0.076	0.017	0.045	0.105
0.059	0.531	-0.869	-0.040	0.599	-0.800	-0.184	0.079	-0.170	0.090	-0.010	-0.024	0.068	0.024	0.029	0.089
0.028	0.512	-0.877	-0.038	0.597	-0.801	-0.117	0.041	-0.127	0.058	-0.028	-0.030	0.037	0.043	0.037	0.068
0.017	0.504	-0.885	-0.039	0.596	-0.802	-0.037	0.080	-0.072	0.047	-0.035	-0.037	0.025	0.050	0.044	0.051
-0.007	0.485	-0.857	-0.037	0.596	-0.802	0.035	-0.106	0.020	0.022	-0.054	-0.009	0.002	0.069	0.017	0.037
-0.007	0.481	-0.861	-0.037	0.598	-0.800	0.140	-0.062	0.045	0.022	-0.060	-0.014	0.002	0.072	0.021	0.035
-0.014	0.489	-0.857	-0.039	0.602	-0.797	0.254	0.132	0.034	0.016	-0.056	-0.013	0.006	0.063	0.017	0.029
0.032	0.527	-0.830	-0.040	0.606	-0.795	0.243	0.010	0.063	0.063	-0.021	0.012	0.041	0.023	0.011	0.025
-0.010	0.527	-0.845	-0.043	0.609	-0.792	0.220	0.138	0.083	0.024	-0.025	-0.007	0.001	0.022	0.005	0.021
-0.030	0.570	-0.834	-0.043	0.613	-0.789	0.262	-0.044	0.093	0.005	0.014	0.002	0.020	0.021	0.007	0.024
-0.030	0.570	-0.834	-0.043	0.617	-0.786	0.282	-0.071	0.067	0.004	0.010	-0.001	0.020	0.022	0.007	0.010
0.001	0.562	-0.826	-0.044	0.621	-0.782	0.285	0.050	0.002	0.036	-0.002	0.003	0.011	0.015	0.014	0.006
-0.057	0.578	-0.838	-0.044	0.625	-0.780	0.215	0.075	-0.031	-0.021	0.010	-0.011	0.046	0.031	0.002	0.010
-0.026	0.582	-0.826	-0.042	0.627	-0.778	0.131	-0.057	-0.081	0.008	0.012	-0.001	0.014	0.035	0.014	0.010
0.005	0.562	-0.790	-0.043	0.628	-0.777	0.098	0.156	-0.137	0.039	-0.009	0.033	0.017	0.016	0.049	0.007
-0.033	0.562	-0.830	-0.043	0.628	-0.777	-0.004	0.090	-0.131	0.000	-0.009	-0.006	0.021	0.016	0.009	-0.006
-0.022	0.531	-0.830	-0.047	0.628	-0.777	-0.002	0.366	-0.139	0.015	-0.040	-0.006	0.010	0.014	0.009	-0.003
-0.130	0.520	-0.853	-0.040	0.627	-0.778	-0.056	-0.372	-0.054	-0.099	-0.050	-0.029	0.117	0.026	0.015	-0.022
0.001	0.558	-0.802	-0.042	0.626	-0.779	-0.029	0.193	-0.116	0.034	-0.011	0.022	0.014	0.013	0.036	-0.021
-0.103	0.539	-0.822	-0.037	0.625	-0.780	-0.071	-0.252	-0.078	-0.075	-0.029	0.004	0.090	0.006	0.017	-0.032
-0.014	0.547	-0.810	-0.038	0.624	-0.781	-0.052	0.141	-0.112	0.014	-0.021	0.016	0.002	0.002	0.028	-0.018
-0.060	0.543	-0.806	-0.036	0.624	-0.781	-0.016	-0.077	-0.090	-0.034	-0.024	0.020	0.048	0.002	0.032	-0.027
-0.030	0.535	-0.814	-0.034	0.622	-0.782	-0.073	-0.083	-0.062	-0.006	-0.031	0.013	0.017	0.009	0.025	-0.016
-0.041	0.558	-0.810	-0.032	0.622	-0.782	0.002	-0.025	-0.062	-0.018	-0.007	0.017	0.029	0.015	0.029	-0.017
-0.030	0.527	-0.798	-0.031	0.622	-0.782	-0.002	-0.080	-0.048	-0.008	-0.038	0.029	0.018	0.016	0.041	-0.014
-0.007	0.558	-0.802	-0.029	0.621	-0.783	-0.051	-0.043	-0.058	0.013	-0.006	0.026	0.005	0.015	0.037	-0.013
-0.045	0.539	-0.822	-0.029	0.621	-0.783	0.027	0.029	-0.076	-0.025	-0.026	0.005	0.034	0.004	0.018	-0.010
-0.022	0.535	-0.830	-0.028	0.621	-0.784	-0.035	0.002	-0.060	-0.003	-0.029	-0.002	0.011	0.007	0.010	-0.012
-0.030	0.543	-0.838	-0.028	0.621	-0.784	0.006	0.066	-0.079	-0.011	-0.021	-0.010	0.019	0.001	0.003	-0.012
-0.049	0.543	-0.826	-0.027	0.620	-0.784	-0.012	-0.059	-0.044	-0.031	-0.021	0.002	0.038	0.002	0.015	-0.010
-0.007	0.562	-0.818	-0.026	0.619	-0.785	-0.052	-0.010	-0.035	0.010	-0.001	0.011	0.004	0.022	0.023	-0.010
-0.037	0.539	-0.830	-0.026	0.618	-0.786	-0.055	0.025	-0.044	-0.020	-0.023	-0.001	0.027	0.000	0.011	-0.009
-0.014	0.551	-0.826	-0.025	0.617	-0.787	-0.085	-0.021	-0.020	0.002	-0.010	0.004	0.004	0.012	0.015	-0.004
-0.014	0.543	-0.818	-0.025	0.616	-0.787	-0.032	0.020	-0.045	0.002	-0.017	0.013	0.005	0.005	0.023	-0.001
-0.018	0.539	-0.822	-0.025	0.616	-0.788	-0.012	0.042	-0.026	-0.002	-0.020	0.009	0.009	0.001	0.020	-0.002
0.009	0.539	-0.826	-0.025	0.615	-0.789	-0.057	0.007	-0.013	0.025	-0.019	0.006	0.018	0.002	0.016	-0.002
-0.041	0.527	-0.830	-0.025	0.613	-0.789	-0.054	-0.016	-0.014	-0.025	-0.029	0.002	0.033	0.009	0.012	-0.006
-0.014	0.539	-0.826	-0.025	0.612	-0.790	-0.078	0.045	-0.027	0.002	-0.016	0.007	0.006	0.003	0.016	-0.008
-0.037	0.508	-0.822	-0.026	0.611	-0.792	-0.079	0.050	-0.022	-0.020	-0.046	0.012	0.029	0.028	0.021	-0.017
-0.030	0.512	-0.814	-0.027	0.609	-0.792	-0.058	0.073	-0.016	-0.011	-0.041	0.021	0.022	0.023	0.029	-0.017
-0.037	0.527	-0.830	-0.027	0.608	-0.793	-0.049	-0.002	-0.007	-0.019	-0.024	0.006	0.029	0.008	0.013	-0.020
-0.033	0.531	-0.806	-0.027	0.607	-0.794	-0.055	0.031	-0.008	-0.014	-0.019	0.030	0.025	0.003	0.037	-0.020
-0.033	0.539	-0.822	-0.027	0.607	-0.794	-0.033	0.023	0.002	-0.014	-0.011	0.015	0.026	0.005	0.021	-0.020
-0.037	0.524	-0.818	-0.027	0.606	-0.795	-0.003	-0.022	-0.006	-0.018	-0.026	0.019	0.030	0.010	0.025	-0.017
-0.033	0.527	-0.822	-0.026	0.606	-0.795	-0.010	-0.054	0.007	-0.015	-0.022	0.015	0.026	0.006	0.021	-0.014
-0.014	0.531	-0.810	-0.027	0.606	-0.795	-0.021	0.035	-0.010	0.005	-0.017	0.027	0.006	0.002	0.033	-0.009
-0.018	0.535	-0.822	-0.027	0.605	-0.796	-0.043	0.007	0.003	0.001	-0.013	0.015	0.010	0.003	0.022	-0.002
-0.010	0.527	-0.826	-0.027	0.604	-0.797	-0.052	-0.024	0.020	0.008	-0.019	0.012	0.002	0.005	0.018	0.003
0.005	0.527	-0.818	-0.028	0.603	-0.797	-0.046	0.085	0.004	0.025	-0.019	0.021	0.013	0.004	0.026	0.004
-0.014	0.524	-0.834	-0.028	0.601	-0.799	-0.089	0.056	-0.021	0.006	-0.021	0.006	0.006	0.008	0.011	-0.000
-0.018	0.516	-0.826	-0.031	0.600	-0.800	-0.075	0.166	-0.022	0.005	-0.027	0.015	0.010	0.015	0.019	-0.004
-0.049	0.531	-0.838	-0.031	0.598	-0.801	-0.083	0.032	0.003	-0.025	-0.011	0.004	0.040	0.001	0.008	-0.008
-0.033	0.524	-0.830	-0.032	0.597	-0.801	-0.048	0.047	-0.008	-0.009	-0.018	0.013	0.025	0.006	0.016	-0.009
-0.030	0.508	-0.830	-0.034	0.597	-0.802	-0.037	0.109	-0.017	-0.004	-0.032	0.013	0.021	0.021	0.016	-0.011
-0.026	0.516	-0.842	-0.034	0.595	-0.803	-0.061	0.053	-0.005	0.001	-0.023	0.003	0.017	0.013	0.004	-0.007
-0.033	0.508	-0.834	-0.036	0.595	-0.803	-0.039	0.124	-0.023	-0.005	-0.030	0.011	0.025	0.021	0.012	-0.008
-0.030	0.512	-0.838	-0.036	0.593	-0.804	-0.062	0.006	-0.010	-0.002	-0.025	0.008	0.021	0.016	0.009	-0.007
-0.049	0.508	-0.845	-0.038	0.592	-0.805	-0.050	0.107	-0.010	-0.019	-0.028	0.001	0.040	0.020	0.001	-0.010
-0.037	0.520	-0.849	-0.038	0.592	-0.805	-0.041	0.025	0.001	-0.007	-0.015	-0.003	0.028	0.008	0.003	-0.012
-0.049	0.535	-0.849	-0.039	0.590	-0.807	-0.091	0.071	-0.017	-0.018	0.002	-0.001	0.040	0.008	0.002	-0.015
-0.041	0.512	-0.826	-0.039	0.589	-0.808	-0.076	0.006	-0.022	-0.010	-0.020	0.023	0.032	0.015	0.022	-0.010
-0.049	0.512	-0.849	-0.038	0.587	-0.809	-0.072	-0.037	-0.037	-0.019	-0.019	0.001	0.039	0.015	0.002	-0.015
-0.030	0.516	-0.869	-0.039	0.586	-0.810	-0.079	0.080	-0.050	0.001	-0.014	-0.018	0.020	0.011	0.021	-0.018
-0.064	0.500	-0.857	-0.038	0.584	-0.811	-0.086	0.036	-0.069	-0.034	-0.028	-0.005	0.055	0.026	0.009	-0.015
-0.064	0.500	-0.857	-0.038	0.582	-0.812	-0.095	0.037	-0.062	-0.034	-0.026	-0.004	0.055	0.026	0.008	-0.012
-0.037	0.512	-0.857	-0.038	0.582	-0.812	-0.030	0.013	-0.063	-0.008	-0.014	-0.003	0.028	0.014	0.007	-0.011
-0.033	0.497	-0.861	-0.036	0.581	-0.813	-0.043	-0.054	-0.047	-0.006	-0.028	-0.007	0.024	0.029	0.011	-0.005
-0.018	0.500	-0.869	-0.037	0.581	-0.813	0.047	0.050	-0.033	0.010	-0.025	-0.015	0.009	0.025	0.018	0.001
-0.030	0.489	-0.853	-0.039	0.582	-0.812	0.071	0.147	-0.029	0.000	-0.037	-0.000	0.020	0.036	0.003	0.003
-0.037	0.493	-0.873	-0.039	0.583	-0.812	0.055	0.019	-0.019	-0.007	-0.034	-0.021	0.027	0.032	0.022	0.006
-0.033	0.497	-0.865	-0.040	0.584	-0.811	0.074	0.098	-0.040	-0.003	-0.031	-0.014	0.023	0.028	0.015	0.001
-0.033	0.497	-0.885	-0.042	0.586	-0.809	0.135	0.154	-0.024	-0.001	-0.033	-0.035	0.023	0.028	0.034	0.007
-0.064	0.508	-0.901	-0.043	0.588	-0.808	0.144	0.021	-0.006	-0.031	-0.023	-0.053	0.054	0.017	0.050	0.018
-0.014	0.531	-0.885	-0.045	0.591	-0.805	0.199	0.125	0.004	0.021	-0.003	-0.040	0.004	0.006	0.035	0.030
0.005	0.531	-0.893	-0.048	0.595	-0.802	0.282	0.182	0.062	0.043	-0.007	-0.051	0.016	0.006	0.042	0.035
0.005	0.527	-0.885	-0.053	0.601	-0.797	0.395	0.253	0.123	0.049	-0.017	-0.048	0.016	0.001	0.035	0.036
-0.022	0.527	-0.861	-0.060	0.608	-0.792	0.474	0.275	0.157	0.028	-0.024	-0.030	0.012	0.000	0.011	0.022
-0.076	0.535	-0.861	-0.065	0.615	-0.786	0.485	0.173	0.184	-0.021	-0.024	-0.037	0.066	0.007	0.011	0.002
-0.103	0.543	-0.830	-0.068	0.622	-0.780	0.449	0.099	0.188	-0.044	-0.022	-0.011	0.093	0.014	0.021	-0.014
-0.114	0.570	-0.834	-0.072	0.627	-0.776	0.363	0.099	0.154	-0.052	-0.001	-0.019	0.106	0.040	0.017	-0.019
-0.095	0.574	-0.826	-0.075	0.631	-0.772	0.278	0.074	0.125	-0.030	-0.001	-0.015	0.087	0.043	0.025	-0.015
-0.053	0.574	-0.802	-0.076	0.634	-0.769	0.217	0.046	0.069	0.014	-0.004	0.006	0.045	0.043	0.049	-0.003
-0.049	0.574	-0.790	-0.079	0.637	-0.767	0.204	0.158	0.032	0.020	-0.007	0.014	0.042	0.042	0.061	0.006
-0.045	0.585	-0.810	-0.080	0.639	-0.765	0.138	0.041	0.059	0.025	0.003	-0.007	0.038	0.054	0.041	0.023
-0.080	0.609	-0.834	-0.080	0.639	-0.765	0.039	-0.107	0.095	-0.010	0.026	-0.031	0.073	0.077	0.018	0.043
-0.014	0.647	-0.838	-0.080	0.638	-0.766	-0.062	-0.022	0.036	0.056	0.066	-0.034	0.008	0.116	0.014	0.062
0.028	0.682	-0.869	-0.078	0.635	-0.768	-0.200	-0.082	-0.036	0.096	0.104	-0.063	0.034	0.151	0.017	0.090
0.024	0.690	-0.893	-0.076	0.630	-0.773	-0.355	-0.019	-0.115	0.090	0.117	-0.083	0.029	0.159	0.041	0.120
0.082	0.682	-0.905	-0.074	0.623	-0.779	-0.473	0.043	-0.189	0.145	0.116	-0.089	0.086	0.151	0.052	0.137
0.063	0.632	-0.944	-0.069	0.614	-0.786	-0.558	-0.073	-0.235	0.122	0.074	-0.121	0.067	0.101	0.092	0.141
0.063	0.632	-0.944	-0.065	0.606	-0.793	-0.517	0.009	-0.287	0.118	0.082	-0.115	0.066	0.101	0.092	0.144
0.055	0.578	-0.944	-0.060	0.599	-0.799	-0.466	-0.053	-0.307	0.105	0.036	-0.109	0.058	0.047	0.092	0.132
0.059	0.547	-0.920	-0.055	0.592	-0.804	-0.423	-0.128	-0.277	0.103	0.011	-0.080	0.062	0.016	0.068	0.117
0.047	0.500	-0.916	-0.049	0.588	-0.807	-0.261	-0.171	-0.242	0.086	-0.031	-0.073	0.051	0.030	0.064	0.105
0.036	0.470	-0.897	-0.043	0.585	-0.810	-0.182	-0.166	-0.206	0.069	-0.059	-0.051	0.039	0.060	0.045	0.093
0.043	0.470	-0.909	-0.038	0.584	-0.811	-0.023	-0.201	-0.147	0.072	-0.058	-0.062	0.047	0.060	0.057	0.083
0.032	0.473	-0.909	-0.034	0.585	-0.811	0.044	-0.194	-0.101	0.056	-0.055	-0.062	0.036	0.056	0.057	0.074
0.032	0.477	-0.916	-0.031	0.587	-0.809	0.154	-0.157	-0.032	0.053	-0.053	-0.072	0.037	0.052	0.065	0.072
0.036	0.520	-0.873	-0.028	0.589	-0.808	0.163	-0.167	0.011	0.054	-0.013	-0.030	0.041	0.009	0.022	0.068
0.059	0.512	-0.845	-0.027	0.592	-0.805	0.192	-0.010	-0.012	0.076	-0.024	-0.004	0.065	0.017	0.005	0.069
0.043	0.527	-0.865	-0.027	0.596	-0.803	0.244	-0.021	-0.009	0.060	-0.012	-0.027	0.050	0.002	0.016	0.064
0.055	0.558	-0.869	-0.026	0.598	-0.801	0.159	-0.022	0.014	0.072	0.017	-0.032	0.062	0.029	0.020	0.054
0.024	0.539	-0.857	-0.027	0.601	-0.799	0.174	0.017	0.024	0.041	-0.005	-0.022	0.031	0.009	0.009	0.044
-0.010	0.539	-0.849	-0.026	0.603	-0.797	0.155	-0.008	0.004	0.007	-0.007	-0.016	0.003	0.009	0.001	0.030
0.009	0.527	-0.826	-0.027	0.606	-0.795	0.176	0.076	-0.024	0.027	-0.022	0.006	0.016	0.003	0.022	0.015
-0.026	0.520	-0.838	-0.026	0.608	-0.794	0.149	-0.043	-0.022	-0.009	-0.032	-0.008	0.018	0.011	0.009	0.005
-0.018	0.516	-0.830	-0.026	0.609	-0.793	0.075	0.052	-0.062	-0.001	-0.037	-0.001	0.010	0.016	0.017	-0.002
-0.026	0.520	-0.845	-0.025	0.609	-0.792	0.056	-0.036	-0.083	-0.010	-0.033	-0.017	0.018	0.012	0.001	0.000
-0.045	0.547	-0.849	-0.022	0.610	-0.792	0.041	-0.093	-0.121	-0.032	-0.007	-0.021	0.037	0.015	0.003	-0.007
0.024	0.566	-0.830	-0.020	0.609	-0.793	-0.038	0.020	-0.139	0.036	0.013	-0.001	0.032	0.034	0.016	-0.012
-0.064	0.520	-0.849	-0.019	0.609	-0.793	-0.036	0.021	-0.128	-0.053	-0.033	-0.020	0.056	0.013	0.004	-0.018
-0.037	0.535	-0.830	-0.017	0.607	-0.795	-0.101	-0.044	-0.100	-0.028	-0.015	0.001	0.029	0.002	0.016	-0.023
-0.033	0.535	-0.814	-0.014	0.605	-0.796	-0.110	-0.124	-0.091	-0.027	-0.014	0.019	0.026	0.002	0.031	-0.038
-0.049	0.508	-0.826	-0.009	0.603	-0.798	-0.116	-0.309	-0.061	-0.048	-0.039	0.009	0.041	0.025	0.019	-0.033
-0.037	0.512	-0.818	-0.006	0.600	-0.800	-0.139	-0.160	-0.039	-0.040	-0.033	0.018	0.030	0.021	0.027	-0.029
0.005	0.489	-0.790	-0.003	0.599	-0.801	-0.059	-0.152	-0.033	-0.001	-0.055	0.047	0.012	0.045	0.054	-0.027
0.005	0.524	-0.822	-0.001	0.598	-0.802	-0.081	-0.140	0.016	-0.003	-0.019	0.017	0.012	0.010	0.022	-0.022
-0.003	0.512	-0.814	0.002	0.596	-0.803	-0.074	-0.193	-0.000	-0.014	-0.029	0.026	0.004	0.022	0.030	-0.019
-0.003	0.512	-0.814	0.001	0.596	-0.803	-0.039	0.069	-0.040	-0.014	-0.029	0.026	0.004	0.023	0.030	-0.019
-0.018	0.512	-0.853	0.002	0.594	-0.804	-0.060	-0.043	-0.006	-0.031	-0.028	-0.012	0.012	0.023	0.010	-0.018
-0.003	0.512	-0.842	0.004	0.593	-0.805	-0.048	-0.135	0.011	-0.018	-0.027	0.001	0.003	0.023	0.001	-0.011
0.009	0.508	-0.845	0.004	0.592	-0.806	-0.073	0.005	-0.013	-0.007	-0.029	-0.002	0.015	0.027	0.003	-0.008
0.028	0.500	-0.845	0.003	0.591	-0.807	-0.078	0.089	-0.031	0.013	-0.036	-0.000	0.034	0.035	0.003	-0.007
0.005	0.512	-0.861	0.002	0.589	-0.808	-0.066	0.091	-0.013	-0.009	-0.023	-0.015	0.010	0.024	0.019	-0.007
-0.010	0.516	-0.857	0.004	0.588	-0.809	-0.084	-0.125	0.011	-0.027	-0.017	-0.010	0.005	0.021	0.015	-0.009
-0.007	0.535	-0.861	0.005	0.585	-0.811	-0.134	-0.065	0.014	-0.024	0.004	-0.012	0.001	0.002	0.020	-0.013
0.005	0.516	-0.842	0.006	0.584	-0.812	-0.100	-0.084	0.032	-0.013	-0.013	0.008	0.010	0.021	0.000	-0.014
0.017	0.508	-0.838	0.006	0.582	-0.813	-0.097	-0.035	-0.017	-0.003	-0.019	0.014	0.022	0.030	0.003	-0.012
0.017	0.504	-0.838	0.006	0.580	-0.814	-0.077	0.071	-0.045	-0.002	-0.021	0.014	0.022	0.034	0.003	-0.009
0.005	0.516	-0.849	0.007	0.579	-0.815	-0.073	-0.020	-0.057	-0.015	-0.008	0.003	0.010	0.023	0.009	-0.012
0.017	0.504	-0.853	0.006	0.577	-0.817	-0.096	0.076	-0.040	-0.003	-0.018	0.000	0.022	0.035	0.014	-0.013
-0.010	0.504	-0.853	0.007	0.576	-0.818	-0.089	-0.050	-0.025	-0.031	-0.016	0.002	0.005	0.035	0.014	-0.016
0.017	0.516	-0.838	0.008	0.574	-0.819	-0.084	-0.020	-0.023	-0.004	-0.003	0.018	0.022	0.024	0.002	-0.011
-0.010	0.512	-0.869	0.008	0.572	-0.820	-0.107	0.010	-0.040	-0.031	-0.005	-0.012	0.005	0.028	0.030	-0.017
0.036	0.497	-0.845	0.007	0.570	-0.821	-0.097	0.067	-0.046	0.015	-0.019	0.013	0.041	0.044	0.007	-0.010
-0.003	0.473	-0.838	0.008	0.569	-0.822	-0.059	-0.037	-0.022	-0.024	-0.041	0.022	0.003	0.068	0.001	-0.012
0.036	0.489	-0.834	0.007	0.568	-0.823	-0.046	0.078	-0.012	0.016	-0.025	0.027	0.041	0.053	0.004	-0.010
0.009	0.454	-0.822	0.007	0.568	-0.823	-0.016	-0.008	0.014	-0.011	-0.059	0.039	0.014	0.088	0.016	-0.008
0.009	0.477	-0.842	0.006	0.567	-0.823	-0.011	0.077	0.023	-0.009	-0.036	0.019	0.014	0.066	0.004	-0.011
0.051	0.485	-0.834	0.005	0.567	-0.824	-0.017	0.037	0.015	0.034	-0.027	0.027	0.057	0.059	0.003	-0.008
-0.030	0.477	-0.849	0.004	0.567	-0.824	-0.003	0.051	0.010	-0.046	-0.035	0.012	0.024	0.067	0.013	-0.007
0.043	0.489	-0.845	0.003	0.566	-0.825	-0.047	0.086	0.008	0.029	-0.022	0.016	0.049	0.056	0.009	-0.005
0.005	0.473	-0.838	0.001	0.564	-0.825	-0.061	0.066	0.009	-0.009	-0.037	0.025	0.011	0.072	0.001	-0.011
0.013	0.497	-0.838	-0.001	0.564	-0.826	-0.026	0.131	-0.001	0.001	-0.013	0.025	0.018	0.049	0.001	-0.008
0.013	0.497	-0.838	-0.002	0.563	-0.827	-0.065	0.060	0.037	0.003	-0.012	0.026	0.018	0.050	0.002	-0.018
-0.022	0.473	-0.853	-0.003	0.562	-0.827	-0.015	0.027	0.039	-0.031	-0.035	0.011	0.017	0.074	0.017	-0.015
-0.018	0.489	-0.857	-0.004	0.561	-0.828	-0.048	0.014	0.031	-0.027	-0.018	0.007	0.012	0.059	0.022	-0.015
0.005	0.500	-0.869	-0.006	0.560	-0.829	-0.068	0.133	-0.012	-0.001	-0.005	-0.004	0.011	0.048	0.033	-0.018
0.001	0.458	-0.853	-0.006	0.558	-0.830	-0.070	0.025	0.002	-0.005	-0.046	0.013	0.007	0.091	0.018	-0.017
-0.022	0.466	-0.869	-0.006	0.557	-0.830	-0.046	0.011	0.008	-0.027	-0.038	-0.002	0.016	0.083	0.034	-0.019
-0.018	0.477	-0.857	-0.008	0.557	-0.830	-0.016	0.072	-0.010	-0.023	-0.026	0.010	0.013	0.072	0.022	-0.018
-0.026	0.481	-0.849	-0.006	0.556	-0.831	-0.025	-0.085	-0.018	-0.032	-0.021	0.018	0.020	0.069	0.015	-0.021
0.009	0.477	-0.861	-0.007	0.556	-0.831	-0.037	0.074	-0.030	0.004	-0.024	0.007	0.014	0.073	0.027	-0.023
-0.014	0.477	-0.857	-0.008	0.555	-0.832	0.004	0.096	-0.056	-0.018	-0.024	0.011	0.009	0.074	0.024	-0.016
-0.030	0.466	-0.861	-0.006	0.554	-0.833	-0.078	-0.081	-0.046	-0.036	-0.034	0.008	0.024	0.086	0.028	-0.014
0.017	0.489	-0.869	-0.006	0.553	-0.833	-0.075	0.066	-0.058	0.011	-0.010	0.001	0.022	0.064	0.037	-0.019
-0.022	0.473	-0.869	-0.007	0.551	-0.835	-0.101	0.072	-0.045	-0.027	-0.024	0.002	0.016	0.081	0.037	-0.019
-0.018	0.481	-0.861	-0.007	0.549	-0.836	-0.091	0.019	-0.040	-0.023	-0.014	0.011	0.013	0.074	0.030	-0.020
-0.010	0.466	-0.853	-0.008	0.548	-0.836	-0.021	0.088	-0.064	-0.015	-0.029	0.020	0.005	0.091	0.022	-0.023
-0.037	0.466	-0.869	-0.008	0.548	-0.837	-0.033	0.037	-0.041	-0.041	-0.028	0.004	0.032	0.092	0.039	-0.023
-0.007	0.500	-0.885	-0.009	0.547	-0.837	-0.020	0.080	-0.047	-0.010	0.007	-0.011	0.001	0.058	0.055	-0.014
-0.030	0.462	-0.893	-0.009	0.547	-0.837	0.001	0.007	-0.029	-0.033	-0.032	-0.019	0.025	0.098	0.063	-0.007
0.013	0.481	-0.901	-0.010	0.546	-0.838	-0.056	0.109	-0.033	0.011	-0.011	-0.026	0.017	0.080	0.072	0.004
-0.010	0.466	-0.940	-0.013	0.546	-0.837	0.055	0.210	-0.047	-0.009	-0.027	-0.066	0.007	0.097	0.111	0.013
-0.010	0.473	-0.940	-0.014	0.547	-0.837	0.028	0.064	-0.012	-0.008	-0.020	-0.066	0.007	0.090	0.111	0.028
0.009	0.427	-0.952	-0.019	0.549	-0.836	0.165	0.290	0.023	0.016	-0.069	-0.079	0.011	0.138	0.124	0.027
0.028	0.381	-0.920	-0.024	0.553	-0.833	0.288	0.227	0.094	0.040	-0.120	-0.051	0.030	0.185	0.092	0.031
-0.010	0.423	-0.881	-0.031	0.560	-0.828	0.433	0.341	0.126	0.009	-0.084	-0.016	0.008	0.144	0.053	0.016
0.013	0.442	-0.845	-0.036	0.569	-0.821	0.592	0.253	0.097	0.037	-0.074	0.013	0.014	0.125	0.018	-0.007
-0.095	0.493	-0.857	-0.040	0.580	-0.814	0.641	0.157	0.107	-0.067	-0.034	-0.006	0.093	0.076	0.030	-0.021
-0.103	0.497	-0.830	-0.043	0.590	-0.806	0.661	0.067	0.109	-0.072	-0.041	0.014	0.101	0.073	0.003	-0.024
-0.049	0.539	-0.830	-0.044	0.599	-0.799	0.599	0.019	0.083	-0.017	-0.008	0.007	0.048	0.031	0.003	-0.026
-0.033	0.527	-0.830	-0.047	0.606	-0.794	0.436	0.137	0.055	0.001	-0.026	0.001	0.033	0.043	0.004	-0.008
-0.022	0.574	-0.838	-0.048	0.611	-0.790	0.326	0.030	0.041	0.014	0.015	-0.010	0.021	0.003	0.013	0.025
-0.014	0.578	-0.857	-0.048	0.614	-0.788	0.220	-0.002	0.035	0.022	0.016	-0.033	0.014	0.006	0.033	0.052
0.051	0.640	-0.873	-0.047	0.617	-0.785	0.196	-0.034	0.031	0.087	0.075	-0.051	0.052	0.067	0.049	0.075
0.067	0.655	-0.889	-0.048	0.619	-0.784	0.105	0.052	0.004	0.102	0.089	-0.068	0.067	0.081	0.066	0.105
0.067	0.632	-0.889	-0.045	0.619	-0.784	0.004	-0.124	-0.034	0.100	0.066	-0.068	0.067	0.058	0.066	0.131
0.120	0.643	-0.897	-0.043	0.618	-0.785	-0.072	-0.056	-0.072	0.151	0.078	-0.074	0.120	0.069	0.075	0.149
0.120	0.655	-0.901	-0.040	0.615	-0.788	-0.184	-0.133	-0.057	0.148	0.093	-0.076	0.120	0.080	0.079	0.163
0.155	0.636	-0.893	-0.038	0.612	-0.790	-0.183	-0.026	-0.060	0.181	0.076	-0.066	0.154	0.060	0.072	0.167
0.155	0.601	-0.885	-0.037	0.609	-0.793	-0.194	0.101	-0.132	0.180	0.045	-0.055	0.154	0.024	0.064	0.154
0.105	0.574	-0.893	-0.035	0.606	-0.794	-0.143	0.027	-0.148	0.128	0.020	-0.061	0.104	0.003	0.072	0.135
0.059	0.543	-0.905	-0.033	0.606	-0.795	-0.028	0.023	-0.178	0.080	-0.011	-0.072	0.058	0.035	0.084	0.118
0.032	0.531	-0.889	-0.029	0.607	-0.794	0.087	-0.126	-0.195	0.049	-0.023	-0.057	0.031	0.046	0.069	0.089
0.082	0.485	-0.869	-0.027	0.610	-0.792	0.210	0.011	-0.126	0.097	-0.073	-0.040	0.081	0.092	0.050	0.084
0.013	0.520	-0.889	-0.022	0.614	-0.789	0.291	-0.269	-0.076	0.022	-0.042	-0.063	0.012	0.057	0.070	0.072
0.101	0.531	-0.845	-0.023	0.619	-0.785	0.327	0.136	-0.032	0.112	-0.036	-0.023	0.101	0.046	0.028	0.075
0.020	0.543	-0.853	-0.023	0.624	-0.781	0.322	-0.024	0.037	0.031	-0.029	-0.035	0.021	0.034	0.036	0.064
0.059	0.543	-0.857	-0.023	0.629	-0.777	0.316	-0.052	0.057	0.070	-0.034	-0.043	0.060	0.034	0.041	0.072
0.020	0.585	-0.861	-0.023	0.634	-0.773	0.351	0.021	0.014	0.031	0.004	-0.051	0.022	0.009	0.046	0.055
0.067	0.601	-0.838	-0.025	0.639	-0.769	0.317	0.148	-0.028	0.079	0.014	-0.031	0.068	0.024	0.023	0.048
0.001	0.585	-0.845	-0.024	0.643	-0.765	0.302	-0.011	-0.018	0.013	-0.006	-0.043	0.002	0.008	0.032	0.030
-0.014	0.585	-0.830	-0.024	0.647	-0.762	0.269	0.024	-0.055	-0.002	-0.010	-0.030	0.015	0.008	0.017	0.020
-0.026	0.593	-0.806	-0.021	0.651	-0.759	0.277	-0.195	-0.030	-0.017	-0.006	-0.010	0.027	0.015	0.006	0.013
-0.022	0.601	-0.818	-0.021	0.655	-0.755	0.278	0.146	-0.114	-0.013	-0.003	-0.025	0.022	0.022	0.005	0.011
0.032	0.620	-0.814	-0.019	0.658	-0.753	0.210	0.005	-0.138	0.039	0.014	-0.024	0.035	0.041	0.002	0.012
0.005	0.597	-0.802	-0.020	0.661	-0.750	0.181	0.234	-0.206	0.013	-0.012	-0.014	0.009	0.018	0.009	0.009
0.005	0.597	-0.802	-0.020	0.661	-0.750	0.047	0.202	-0.217	0.013	-0.013	-0.015	0.011	0.017	0.009	0.005
-0.033	0.566	-0.775	-0.019	0.661	-0.750	0.002	0.069	-0.189	-0.027	-0.044	0.013	0.026	0.014	0.037	-0.014
-0.033	0.582	-0.790	-0.019	0.661	-0.750	0.025	0.191	-0.208	-0.027	-0.029	-0.003	0.024	0.001	0.022	-0.026
-0.053	0.578	-0.763	-0.018	0.661	-0.750	-0.009	0.085	-0.174	-0.047	-0.032	0.025	0.042	0.004	0.051	-0.038
-0.049	0.585	-0.782	-0.017	0.662	-0.749	0.081	0.004	-0.104	-0.044	-0.026	0.004	0.038	0.004	0.032	-0.038
-0.045	0.593	-0.775	-0.014	0.663	-0.748	0.070	-0.102	-0.073	-0.043	-0.019	0.011	0.033	0.011	0.041	-0.031
-0.014	0.582	-0.739	-0.010	0.665	-0.747	0.107	-0.194	-0.112	-0.016	-0.032	0.045	0.002	0.002	0.077	-0.033
0.017	0.578	-0.775	-0.011	0.667	-0.745	0.140	0.182	-0.106	0.015	-0.038	0.008	0.028	0.008	0.041	-0.029
-0.068	0.582	-0.794	-0.010	0.668	-0.744	0.114	-0.056	-0.053	-0.070	-0.036	-0.013	0.057	0.007	0.022	-0.026
-0.014	0.585	-0.759	-0.010	0.671	-0.742	0.179	0.022	-0.058	-0.017	-0.034	0.021	0.004	0.005	0.058	-0.026
-0.026	0.601	-0.775	-0.008	0.673	-0.740	0.150	-0.048	-0.054	-0.030	-0.021	0.003	0.017	0.007	0.043	-0.028
-0.026	0.601	-0.782	-0.005	0.675	-0.738	0.171	-0.166	-0.041	-0.033	-0.023	-0.007	0.018	0.005	0.035	-0.021
-0.003	0.601	-0.790	-0.006	0.677	-0.736	0.164	0.113	-0.054	-0.009	-0.026	-0.017	0.003	0.002	0.028	-0.015
-0.022	0.620	-0.782	-0.004	0.679	-0.734	0.117	-0.112	-0.051	-0.031	-0.008	-0.011	0.018	0.019	0.036	-0.012
0.013	0.605	-0.786	-0.004	0.680	-0.733	0.095	0.046	-0.045	0.004	-0.025	-0.016	0.015	0.001	0.032	-0.007
-0.014	0.628	-0.790	-0.004	0.681	-0.732	0.083	0.044	-0.035	-0.023	-0.003	-0.021	0.014	0.022	0.029	-0.008
0.001	0.601	-0.782	-0.003	0.683	-0.731	0.114	-0.037	-0.021	-0.008	-0.031	-0.014	0.000	0.007	0.037	-0.004
-0.007	0.609	-0.778	-0.005	0.684	-0.730	0.103	0.130	-0.043	-0.015	-0.025	-0.011	0.010	0.001	0.042	-0.008
0.013	0.620	-0.743	-0.006	0.685	-0.728	0.102	0.159	-0.025	0.007	-0.015	0.023	0.007	0.009	0.077	-0.006
-0.007	0.609	-0.775	-0.005	0.686	-0.727	0.084	-0.120	0.014	-0.014	-0.027	-0.010	0.015	0.004	0.046	-0.005
-0.003	0.612	-0.763	-0.007	0.688	-0.726	0.102	0.175	-0.019	-0.008	-0.025	0.001	0.014	0.001	0.057	-0.006
0.009	0.589	-0.759	-0.007	0.689	-0.725	0.084	-0.056	0.040	0.003	-0.049	0.004	0.005	0.025	0.060	-0.007
-0.010	0.609	-0.767	-0.008	0.690	-0.724	0.087	0.058	0.041	-0.015	-0.031	-0.005	0.027	0.007	0.052	-0.007
-0.003	0.593	-0.751	-0.010	0.691	-0.723	0.108	0.106	0.036	-0.005	-0.048	0.009	0.023	0.023	0.067	-0.007
-0.003	0.605	-0.747	-0.013	0.692	-0.722	0.087	0.148	0.016	-0.003	-0.037	0.012	0.026	0.011	0.070	-0.009
-0.010	0.620	-0.755	-0.014	0.692	-0.721	0.043	0.050	0.019	-0.010	-0.022	0.004	0.037	0.004	0.061	-0.008
-0.010	0.612	-0.755	-0.014	0.693	-0.720	0.072	0.031	0.025	-0.009	-0.031	0.003	0.041	0.004	0.059	-0.012
0.001	0.612	-0.727	-0.017	0.694	-0.719	0.077	0.127	0.028	0.005	-0.032	0.030	0.034	0.004	0.085	-0.013
-0.030	0.601	-0.739	-0.019	0.695	-0.718	0.083	0.139	0.008	-0.024	-0.044	0.017	0.068	0.016	0.072	-0.009
-0.026	0.628	-0.763	-0.019	0.697	-0.717	0.096	-0.021	0.057	-0.019	-0.018	-0.008	0.068	0.011	0.046	-0.007
0.001	0.620	-0.759	-0.021	0.698	-0.716	0.096	0.078	0.034	0.010	-0.027	-0.006	0.045	0.003	0.048	-0.010
-0.007	0.636	-0.743	-0.023	0.699	-0.715	0.086	0.147	0.024	0.004	-0.013	0.009	0.057	0.018	0.062	-0.004
-0.037	0.632	-0.771	-0.023	0.700	-0.714	0.086	-0.043	0.039	-0.026	-0.017	-0.020	0.092	0.015	0.032	-0.000
-0.018	0.624	-0.771	-0.025	0.700	-0.713	0.054	0.076	0.035	-0.005	-0.026	-0.020	0.077	0.007	0.029	-0.008
-0.022	0.643	-0.778	-0.026	0.701	-0.713	0.061	0.106	0.021	-0.007	-0.007	-0.029	0.086	0.027	0.018	-0.008
-0.049	0.620	-0.755	-0.027	0.702	-0.712	0.058	-0.004	0.055	-0.033	-0.031	-0.006	0.117	0.005	0.038	-0.002
-0.022	0.643	-0.759	-0.029	0.702	-0.712	0.016	0.066	0.045	-0.005	-0.008	-0.010	0.095	0.028	0.031	-0.009
-0.010	0.655	-0.771	-0.030	0.702	-0.712	0.031	0.096	0.013	0.008	0.004	-0.022	0.088	0.040	0.016	-0.007
-0.068	0.616	-0.782	-0.030	0.702	-0.712	-0.010	-0.084	0.050	-0.050	-0.035	-0.034	0.150	0.001	0.001	-0.008
-0.010	0.643	-0.763	-0.030	0.702	-0.712	0.025	0.045	-0.004	0.009	-0.008	-0.014	0.097	0.029	0.017	-0.008
-0.053	0.632	-0.751	-0.030	0.702	-0.711	0.046	0.017	-0.028	-0.034	-0.020	-0.003	0.144	0.017	0.025	-0.010
-0.030	0.647	-0.771	-0.029	0.703	-0.711	0.036	-0.026	-0.045	-0.012	-0.005	-0.023	0.126	0.033	0.002	-0.009
-0.018	0.651	-0.771	-0.029	0.703	-0.711	0.033	0.029	-0.071	-0.001	-0.002	-0.023	0.119	0.038	0.002	-0.016
-0.060	0.663	-0.771	-0.027	0.702	-0.711	-0.033	-0.055	-0.065	-0.045	0.011	-0.023	0.166	0.050	0.006	-0.011
-0.041	0.647	-0.767	-0.026	0.702	-0.712	-0.049	-0.015	-0.090	-0.027	-0.004	-0.018	0.151	0.035	0.006	-0.010
-0.030	0.655	-0.778	-0.024	0.701	-0.713	-0.022	-0.042	-0.078	-0.017	0.004	-0.029	0.144	0.044	0.022	-0.007
-0.026	0.632	-0.782	-0.024	0.702	-0.712	0.062	0.098	-0.090	-0.013	-0.020	-0.034	0.145	0.021	0.030	-0.006
0.001	0.640	-0.782	-0.023	0.702	-0.712	0.022	0.003	-0.058	0.013	-0.012	-0.034	0.123	0.030	0.034	0.005
-0.064	0.632	-0.806	-0.022	0.702	-0.711	0.056	-0.045	-0.038	-0.053	-0.021	-0.058	0.193	0.023	0.061	0.002
0.009	0.616	-0.802	-0.023	0.703	-0.710	0.079	0.019	0.012	0.020	-0.037	-0.055	0.124	0.008	0.061	0.015
-0.064	0.628	-0.826	-0.024	0.705	-0.709	0.139	0.048	0.040	-0.052	-0.027	-0.080	0.202	0.020	0.089	0.019
0.032	0.612	-0.802	-0.027	0.708	-0.705	0.263	0.156	0.079	0.047	-0.046	-0.060	0.110	0.005	0.069	0.000
0.005	0.593	-0.806	-0.032	0.713	-0.700	0.392	0.217	0.125	0.025	-0.071	-0.070	0.141	0.013	0.077	0.000
-0.007	0.632	-0.731	-0.038	0.720	-0.693	0.456	0.275	0.150	0.020	-0.038	-0.001	0.157	0.026	0.006	0.000
Avg ODBA	1.226
Vec ODBA	0.822
Avg ELBA	0.525
Avg EPBA	0.177
Speed	ODBA	VeDBA	ELBA	EPBA	StrkSpGn	StrSpGn_L	ISI
4.600	1.226	0.822	0.525	0.177	0.390	0.380	3.390
MeanPeak	0.039806
MeanLong	0.038733
MeanISI	3.390000
