# Supplementary material for: Averaged Propulsive Body Acceleration (APBA) Can Be Calculated from Biologging Tags That Incorporate Gyroscopes and Accelerometers to Estimate Swimming Speed, Hydrodynamic Drag and Energy Expenditure for Steller Sea Lions
Source: PLoS One. 2016 Jun 10;11(6):e0157326. doi: 10.1371/journal.pone.0157326 (PMC4902303; doi:10.1371/journal.pone.0157326)
Supplement: S2 Data — Each file contains a 50Hz time series. Provided are calibrated accelerometer and gyro measurements, together with the estimated gravity vector, and the estimated dynamic accelerations by the different methods. The small files with the suffix.txt are configuration files used in C++ processing. (ZIP) [file pone.0157326.s002.zip › BoniNov_20/boni4_4820_4.csv]

rawAx	rawAy	rawAz	gravX	gravY	gravZ	gyrX	gyrY	gyrZ	estAx	estAy	estAz	odbX	odbY	odbZ	spk
0.151	0.114	-0.924	-0.178	0.223	-0.958	0.649	-0.816	0.008	0.310	-0.069	0.064	0.182	0.198	0.017	0.229
0.105	0.137	-0.853	-0.173	0.240	-0.955	0.860	-0.226	-0.056	0.258	-0.063	0.132	0.138	0.177	0.055	0.210
0.105	0.137	-0.853	-0.171	0.257	-0.951	0.923	-0.032	-0.049	0.257	-0.080	0.127	0.139	0.178	0.055	0.161
-0.026	0.288	-0.948	-0.178	0.276	-0.945	0.961	0.408	-0.099	0.133	0.052	0.026	0.009	0.028	0.039	0.110
-0.160	0.303	-1.074	-0.186	0.292	-0.938	0.862	0.469	-0.106	0.006	0.051	-0.106	0.124	0.014	0.165	0.061
-0.222	0.330	-1.113	-0.193	0.309	-0.931	0.879	0.409	-0.093	-0.048	0.061	-0.153	0.183	0.012	0.204	0.024
-0.295	0.392	-1.125	-0.197	0.322	-0.926	0.698	0.216	-0.149	-0.118	0.109	-0.170	0.255	0.071	0.215	-0.012
-0.191	0.415	-1.019	-0.196	0.331	-0.923	0.408	0.044	-0.124	-0.014	0.124	-0.066	0.149	0.092	0.109	-0.033
-0.253	0.211	-0.975	-0.194	0.339	-0.921	0.459	-0.113	-0.103	-0.078	-0.089	-0.025	0.209	0.115	0.066	-0.037
-0.214	0.288	-0.869	-0.190	0.349	-0.918	0.510	-0.138	-0.273	-0.044	-0.022	0.078	0.169	0.040	0.040	-0.042
-0.180	0.303	-0.940	-0.189	0.357	-0.915	0.355	0.063	-0.241	-0.010	-0.014	0.005	0.133	0.026	0.031	-0.060
-0.245	0.315	-0.940	-0.184	0.366	-0.912	0.440	-0.184	-0.271	-0.081	-0.011	0.002	0.196	0.017	0.032	-0.078
-0.241	0.342	-0.897	-0.183	0.374	-0.909	0.413	0.091	-0.328	-0.077	0.007	0.042	0.191	0.008	0.011	-0.069
-0.318	0.342	-0.928	-0.176	0.380	-0.908	0.287	-0.319	-0.267	-0.162	0.001	0.010	0.266	0.005	0.020	-0.075
-0.187	0.400	-0.960	-0.173	0.386	-0.906	0.260	-0.031	-0.284	-0.034	0.053	-0.024	0.134	0.060	0.052	-0.073
-0.207	0.419	-0.975	-0.167	0.392	-0.905	0.308	-0.226	-0.255	-0.059	0.066	-0.041	0.152	0.077	0.068	-0.070
-0.203	0.365	-0.893	-0.166	0.397	-0.903	0.234	0.060	-0.314	-0.056	0.007	0.040	0.146	0.021	0.014	-0.037
-0.214	0.330	-0.924	-0.163	0.400	-0.902	0.105	-0.046	-0.218	-0.070	-0.030	0.007	0.156	0.016	0.017	-0.052
-0.133	0.361	-0.940	-0.163	0.402	-0.901	0.102	0.077	-0.200	0.010	-0.002	-0.009	0.073	0.012	0.033	-0.050
-0.257	0.354	-0.952	-0.160	0.403	-0.901	0.029	-0.125	-0.157	-0.116	-0.010	-0.021	0.195	0.002	0.045	-0.049
-0.157	0.342	-0.889	-0.157	0.404	-0.901	0.016	-0.103	-0.162	-0.019	-0.023	0.042	0.094	0.012	0.017	-0.044
-0.214	0.373	-0.968	-0.156	0.408	-0.900	0.200	0.046	-0.176	-0.078	0.004	-0.038	0.150	0.017	0.062	-0.043
-0.176	0.396	-0.932	-0.147	0.411	-0.900	0.153	-0.465	-0.085	-0.048	0.024	-0.002	0.110	0.039	0.028	-0.029
-0.091	0.427	-0.905	-0.141	0.414	-0.899	0.190	-0.269	-0.139	0.030	0.051	0.024	0.024	0.068	0.001	-0.023
-0.145	0.419	-0.901	-0.142	0.419	-0.897	0.229	0.118	-0.181	-0.023	0.039	0.026	0.077	0.059	0.002	-0.026
-0.122	0.446	-0.948	-0.132	0.421	-0.898	0.079	-0.496	-0.096	-0.010	0.064	-0.021	0.053	0.084	0.047	-0.021
-0.199	0.415	-0.948	-0.132	0.424	-0.896	0.158	0.075	-0.174	-0.087	0.030	-0.022	0.129	0.050	0.048	-0.025
-0.122	0.412	-0.893	-0.129	0.428	-0.895	0.179	-0.097	-0.134	-0.013	0.023	0.032	0.051	0.044	0.006	-0.025
-0.110	0.396	-0.932	-0.127	0.431	-0.893	0.182	-0.037	-0.141	-0.003	0.004	-0.009	0.038	0.026	0.035	-0.030
-0.149	0.423	-0.968	-0.119	0.434	-0.893	0.143	-0.409	-0.111	-0.050	0.028	-0.045	0.076	0.051	0.071	-0.016
-0.122	0.454	-0.924	-0.115	0.436	-0.893	0.099	-0.172	-0.086	-0.027	0.057	-0.002	0.048	0.079	0.029	-0.011
-0.083	0.423	-0.885	-0.113	0.437	-0.892	0.066	-0.069	-0.124	0.009	0.025	0.037	0.008	0.046	0.009	-0.017
-0.080	0.473	-0.901	-0.111	0.440	-0.891	0.115	-0.016	-0.163	0.011	0.072	0.020	0.004	0.094	0.008	-0.008
-0.130	0.466	-0.956	-0.106	0.442	-0.891	0.126	-0.203	-0.125	-0.043	0.062	-0.035	0.053	0.084	0.064	-0.023
-0.091	0.435	-0.964	-0.107	0.446	-0.889	0.184	0.106	-0.147	-0.004	0.028	-0.045	0.014	0.050	0.073	-0.027
-0.195	0.435	-0.944	-0.101	0.449	-0.888	0.166	-0.328	-0.078	-0.114	0.025	-0.026	0.117	0.048	0.054	-0.026
-0.130	0.462	-0.983	-0.095	0.452	-0.887	0.165	-0.281	-0.086	-0.055	0.049	-0.067	0.051	0.072	0.094	-0.029
-0.068	0.454	-0.932	-0.094	0.454	-0.886	0.136	0.008	-0.126	0.006	0.039	-0.017	0.011	0.062	0.043	-0.039
-0.110	0.427	-0.897	-0.091	0.456	-0.885	0.110	-0.098	-0.127	-0.039	0.009	0.018	0.030	0.032	0.008	-0.015
-0.122	0.439	-0.956	-0.085	0.457	-0.885	0.049	-0.304	-0.061	-0.057	0.020	-0.041	0.041	0.041	0.067	-0.010
-0.057	0.458	-0.964	-0.082	0.458	-0.885	0.064	-0.138	-0.097	0.005	0.038	-0.050	0.026	0.058	0.076	-0.009
-0.049	0.470	-0.889	-0.075	0.459	-0.885	0.042	-0.338	-0.095	0.006	0.049	0.025	0.034	0.067	0.000	-0.006
-0.041	0.470	-0.932	-0.072	0.460	-0.885	0.056	-0.098	-0.148	0.010	0.048	-0.018	0.043	0.064	0.043	-0.001
-0.087	0.477	-0.932	-0.072	0.461	-0.884	0.037	0.079	-0.126	-0.036	0.054	-0.019	0.003	0.070	0.043	-0.007
-0.068	0.470	-0.936	-0.064	0.463	-0.884	0.088	-0.384	-0.075	-0.024	0.045	-0.023	0.017	0.060	0.048	-0.008
-0.045	0.450	-0.897	-0.063	0.464	-0.884	0.059	-0.013	-0.094	-0.002	0.025	0.016	0.040	0.038	0.008	-0.025
-0.045	0.431	-0.905	-0.059	0.465	-0.883	0.048	-0.182	-0.121	-0.006	0.005	0.008	0.040	0.016	0.017	-0.017
-0.130	0.435	-0.972	-0.055	0.467	-0.883	0.099	-0.156	-0.134	-0.095	0.007	-0.060	0.045	0.018	0.084	-0.014
-0.007	0.423	-0.873	-0.051	0.469	-0.882	0.129	-0.190	-0.050	0.025	-0.007	0.037	0.078	0.004	0.015	-0.016
-0.026	0.404	-0.912	-0.046	0.470	-0.881	0.095	-0.254	-0.053	0.001	-0.028	-0.003	0.058	0.018	0.024	-0.022
-0.037	0.435	-0.889	-0.047	0.473	-0.880	0.127	0.073	-0.075	-0.010	0.001	0.020	0.046	0.012	0.000	-0.002
-0.064	0.450	-0.920	-0.039	0.474	-0.880	0.102	-0.446	0.003	-0.045	0.015	-0.013	0.019	0.025	0.032	-0.010
0.009	0.485	-0.912	-0.042	0.476	-0.878	0.094	0.229	-0.062	0.032	0.048	-0.006	0.091	0.058	0.024	-0.018
-0.041	0.470	-0.889	-0.034	0.478	-0.878	0.115	-0.447	-0.004	-0.026	0.031	0.017	0.039	0.040	0.000	-0.014
-0.072	0.477	-0.940	-0.035	0.480	-0.877	0.126	0.086	-0.068	-0.056	0.036	-0.036	0.008	0.046	0.051	-0.006
-0.007	0.415	-0.897	-0.032	0.482	-0.875	0.148	-0.153	-0.016	0.007	-0.028	0.006	0.072	0.018	0.008	-0.012
-0.007	0.415	-0.897	-0.029	0.485	-0.874	0.177	-0.176	-0.016	0.004	-0.031	0.005	0.070	0.020	0.008	-0.004
-0.014	0.462	-0.920	-0.027	0.488	-0.872	0.176	-0.107	0.028	-0.006	0.013	-0.020	0.061	0.024	0.031	0.001
0.020	0.473	-0.853	-0.026	0.492	-0.870	0.187	-0.098	0.001	0.027	0.021	0.045	0.095	0.033	0.036	0.003
-0.033	0.481	-0.940	-0.022	0.494	-0.869	0.140	-0.150	-0.049	-0.030	0.026	-0.043	0.039	0.039	0.050	0.000
0.013	0.481	-0.897	-0.022	0.497	-0.868	0.165	-0.010	-0.046	0.016	0.024	-0.002	0.083	0.037	0.007	-0.001
-0.018	0.473	-0.897	-0.021	0.499	-0.867	0.122	-0.024	-0.035	-0.016	0.014	-0.003	0.051	0.027	0.007	-0.000
0.001	0.466	-0.869	-0.020	0.502	-0.865	0.195	-0.044	-0.062	0.002	0.003	0.023	0.068	0.018	0.021	-0.007
0.020	0.504	-0.877	-0.020	0.505	-0.863	0.156	0.131	-0.135	0.022	0.039	0.013	0.084	0.054	0.013	-0.008
-0.064	0.500	-0.936	-0.015	0.507	-0.862	0.111	-0.271	-0.035	-0.067	0.033	-0.047	0.003	0.049	0.046	0.001
0.017	0.485	-0.881	-0.013	0.509	-0.861	0.128	-0.132	-0.042	0.011	0.016	0.007	0.075	0.032	0.010	0.004
0.051	0.504	-0.857	-0.013	0.512	-0.859	0.162	0.088	-0.086	0.046	0.032	0.029	0.107	0.049	0.034	-0.002
0.013	0.508	-0.893	-0.017	0.514	-0.858	0.143	0.249	-0.059	0.011	0.034	-0.008	0.065	0.051	0.001	-0.003
-0.018	0.489	-0.897	-0.015	0.517	-0.856	0.168	-0.074	-0.019	-0.021	0.012	-0.014	0.032	0.030	0.005	-0.008
-0.053	0.497	-0.885	-0.012	0.520	-0.854	0.177	-0.168	-0.018	-0.059	0.017	-0.003	0.006	0.036	0.006	-0.016
-0.014	0.489	-0.897	-0.010	0.522	-0.853	0.144	-0.127	-0.014	-0.023	0.007	-0.017	0.029	0.026	0.006	-0.017
-0.003	0.527	-0.893	-0.007	0.524	-0.852	0.136	-0.160	-0.006	-0.014	0.043	-0.014	0.036	0.062	0.002	-0.005
0.028	0.508	-0.857	-0.006	0.526	-0.850	0.132	-0.084	-0.004	0.015	0.021	0.020	0.064	0.041	0.034	0.002
0.059	0.500	-0.885	-0.005	0.528	-0.849	0.100	-0.004	-0.038	0.045	0.012	-0.008	0.091	0.031	0.006	0.002
-0.030	0.512	-0.948	-0.003	0.530	-0.848	0.104	-0.165	0.032	-0.046	0.022	-0.072	0.001	0.041	0.058	0.004
-0.003	0.489	-0.869	-0.004	0.533	-0.846	0.177	0.076	-0.031	-0.018	-0.004	0.005	0.022	0.015	0.020	0.001
0.024	0.504	-0.869	-0.002	0.535	-0.845	0.141	-0.050	-0.044	0.008	0.009	0.003	0.045	0.029	0.019	-0.013
0.013	0.473	-0.842	-0.004	0.537	-0.844	0.139	0.087	0.014	-0.002	-0.024	0.029	0.030	0.004	0.046	-0.004
-0.022	0.462	-0.905	-0.000	0.540	-0.842	0.171	-0.243	0.061	-0.040	-0.038	-0.035	0.008	0.017	0.017	-0.007
0.051	0.504	-0.869	0.003	0.543	-0.840	0.178	-0.221	0.034	0.029	0.001	-0.002	0.061	0.023	0.017	0.003
-0.014	0.520	-0.873	0.004	0.546	-0.838	0.204	-0.075	-0.003	-0.037	0.013	-0.008	0.008	0.037	0.013	0.005
0.086	0.524	-0.865	0.007	0.550	-0.835	0.248	-0.113	-0.039	0.060	0.013	-0.003	0.087	0.039	0.021	0.016
0.020	0.520	-0.869	0.009	0.553	-0.833	0.215	-0.123	0.004	-0.007	0.006	-0.009	0.018	0.034	0.017	0.018
0.059	0.539	-0.873	0.011	0.557	-0.831	0.202	-0.092	-0.011	0.029	0.022	-0.015	0.053	0.052	0.012	0.020
0.070	0.535	-0.857	0.009	0.560	-0.828	0.229	0.147	-0.029	0.042	0.014	-0.002	0.062	0.046	0.027	0.011
-0.003	0.555	-0.869	0.011	0.563	-0.826	0.195	-0.104	-0.000	-0.033	0.030	-0.015	0.014	0.065	0.015	0.024
0.036	0.562	-0.881	0.013	0.567	-0.824	0.198	-0.138	0.009	0.003	0.034	-0.029	0.022	0.071	0.002	0.008
0.097	0.574	-0.845	0.008	0.570	-0.822	0.188	0.354	-0.062	0.070	0.043	0.004	0.083	0.082	0.037	0.007
-0.026	0.562	-0.853	0.013	0.572	-0.820	0.136	-0.304	-0.004	-0.059	0.029	-0.005	0.042	0.070	0.027	0.007
0.070	0.527	-0.845	0.012	0.574	-0.819	0.159	0.084	-0.040	0.038	-0.009	0.001	0.054	0.035	0.034	0.007
0.005	0.531	-0.857	0.015	0.577	-0.817	0.176	-0.185	-0.014	-0.031	-0.008	-0.013	0.012	0.038	0.021	-0.007
0.059	0.524	-0.822	0.015	0.579	-0.815	0.153	0.052	-0.020	0.024	-0.018	0.021	0.042	0.030	0.055	0.005
0.032	0.547	-0.834	0.015	0.582	-0.813	0.158	0.001	-0.043	-0.004	0.003	0.008	0.015	0.052	0.041	0.002
0.040	0.547	-0.842	0.016	0.584	-0.811	0.150	-0.006	-0.030	0.003	0.001	-0.002	0.024	0.051	0.031	0.002
0.055	0.535	-0.845	0.015	0.587	-0.810	0.163	0.070	-0.018	0.019	-0.013	-0.007	0.039	0.038	0.025	0.003
0.009	0.547	-0.842	0.014	0.590	-0.808	0.191	0.115	-0.045	-0.026	-0.005	-0.006	0.007	0.049	0.028	0.005
0.059	0.558	-0.834	0.014	0.592	-0.805	0.182	0.001	-0.031	0.024	0.004	0.000	0.043	0.059	0.035	0.004
0.040	0.543	-0.830	0.014	0.595	-0.804	0.145	0.009	0.007	0.005	-0.014	0.003	0.024	0.042	0.038	-0.002
0.028	0.543	-0.842	0.012	0.597	-0.802	0.135	0.127	0.002	-0.005	-0.016	-0.011	0.012	0.041	0.025	-0.003
0.013	0.566	-0.845	0.013	0.599	-0.801	0.155	-0.088	0.003	-0.022	0.005	-0.016	0.003	0.062	0.021	-0.002
0.001	0.558	-0.865	0.018	0.601	-0.799	0.113	-0.331	0.039	-0.038	-0.004	-0.037	0.014	0.053	0.001	-0.003
0.070	0.566	-0.818	0.017	0.603	-0.798	0.156	0.050	0.012	0.032	0.001	0.008	0.055	0.059	0.048	0.005
0.040	0.566	-0.822	0.019	0.605	-0.796	0.130	-0.113	0.028	-0.001	-0.001	0.003	0.024	0.057	0.044	0.009
0.078	0.585	-0.834	0.018	0.608	-0.794	0.186	0.062	-0.013	0.038	0.015	-0.011	0.062	0.076	0.032	0.016
0.043	0.582	-0.826	0.020	0.611	-0.792	0.183	-0.137	0.043	0.002	0.009	-0.006	0.027	0.071	0.039	0.014
0.040	0.589	-0.849	0.018	0.613	-0.790	0.176	0.096	0.010	-0.000	0.014	-0.031	0.021	0.078	0.014	0.020
0.063	0.589	-0.818	0.020	0.616	-0.788	0.146	-0.135	0.027	0.021	0.012	-0.002	0.042	0.078	0.044	0.013
0.063	0.605	-0.830	0.020	0.617	-0.786	0.119	0.036	0.010	0.022	0.025	-0.015	0.041	0.094	0.031	0.011
0.040	0.582	-0.838	0.020	0.619	-0.785	0.123	0.035	-0.019	-0.001	0.000	-0.024	0.016	0.069	0.023	0.007
0.024	0.585	-0.838	0.020	0.620	-0.784	0.092	-0.026	-0.008	-0.017	0.003	-0.025	0.000	0.072	0.022	0.008
0.024	0.585	-0.838	0.023	0.621	-0.783	0.057	-0.173	-0.000	-0.020	0.002	-0.026	0.001	0.072	0.022	0.004
0.070	0.597	-0.806	0.022	0.623	-0.782	0.101	0.063	-0.042	0.027	0.012	0.004	0.043	0.083	0.053	0.000
0.051	0.605	-0.814	0.022	0.624	-0.781	0.118	0.057	-0.052	0.008	0.018	-0.005	0.022	0.090	0.045	-0.000
0.024	0.632	-0.826	0.024	0.626	-0.779	0.112	-0.034	-0.055	-0.021	0.043	-0.018	0.007	0.116	0.032	0.003
0.028	0.609	-0.826	0.024	0.627	-0.778	0.095	0.006	-0.017	-0.017	0.019	-0.019	0.004	0.093	0.032	0.003
0.051	0.616	-0.806	0.026	0.629	-0.777	0.074	-0.117	-0.002	0.004	0.026	-0.001	0.018	0.100	0.051	0.003
0.070	0.620	-0.814	0.026	0.630	-0.776	0.109	0.007	-0.029	0.023	0.028	-0.010	0.036	0.104	0.043	0.002
0.051	0.620	-0.822	0.026	0.631	-0.775	0.051	0.008	-0.004	0.004	0.027	-0.018	0.015	0.103	0.035	0.008
0.020	0.620	-0.826	0.028	0.632	-0.775	0.070	-0.134	-0.021	-0.029	0.026	-0.023	0.016	0.103	0.030	0.012
0.067	0.632	-0.818	0.029	0.633	-0.774	0.089	-0.020	-0.059	0.016	0.037	-0.016	0.028	0.114	0.037	0.010
0.078	0.605	-0.798	0.031	0.634	-0.773	0.050	-0.032	-0.057	0.026	0.009	0.003	0.039	0.086	0.057	0.007
0.063	0.589	-0.822	0.032	0.635	-0.772	0.066	-0.001	-0.048	0.010	-0.008	-0.022	0.022	0.071	0.033	0.008
0.051	0.605	-0.790	0.032	0.635	-0.772	0.050	0.004	-0.043	-0.002	0.007	0.009	0.010	0.086	0.064	0.007
0.036	0.609	-0.814	0.034	0.636	-0.771	0.036	-0.077	-0.036	-0.019	0.011	-0.015	0.006	0.090	0.040	0.005
0.070	0.636	-0.802	0.035	0.635	-0.771	-0.004	-0.056	-0.033	0.014	0.038	-0.003	0.028	0.116	0.051	0.006
0.063	0.620	-0.822	0.036	0.636	-0.771	0.020	-0.027	-0.064	0.005	0.022	-0.023	0.020	0.101	0.031	0.009
0.078	0.632	-0.810	0.039	0.636	-0.771	0.021	-0.120	-0.055	0.018	0.034	-0.011	0.034	0.112	0.042	0.014
0.074	0.593	-0.798	0.041	0.635	-0.771	-0.015	-0.104	-0.039	0.012	-0.005	0.001	0.030	0.073	0.054	0.016
0.074	0.632	-0.810	0.042	0.635	-0.771	-0.028	0.011	-0.061	0.011	0.035	-0.011	0.029	0.111	0.041	0.015
0.090	0.632	-0.814	0.045	0.634	-0.772	-0.063	-0.140	-0.026	0.024	0.036	-0.014	0.044	0.111	0.037	0.016
0.070	0.605	-0.798	0.044	0.633	-0.773	-0.042	0.063	-0.055	0.005	0.009	0.002	0.024	0.084	0.052	0.017
0.093	0.605	-0.814	0.047	0.633	-0.773	-0.012	-0.095	-0.054	0.025	0.010	-0.013	0.047	0.084	0.036	0.018
0.078	0.632	-0.818	0.049	0.633	-0.773	0.003	-0.084	-0.067	0.008	0.037	-0.017	0.032	0.111	0.032	0.016
0.090	0.624	-0.814	0.050	0.632	-0.773	-0.016	0.010	-0.062	0.019	0.030	-0.013	0.043	0.103	0.035	0.016
0.082	0.597	-0.810	0.051	0.632	-0.773	-0.022	-0.053	-0.023	0.010	0.003	-0.009	0.035	0.076	0.038	0.011
0.082	0.601	-0.798	0.052	0.631	-0.774	-0.012	-0.071	-0.028	0.008	0.008	0.003	0.034	0.079	0.050	0.009
0.078	0.605	-0.794	0.051	0.631	-0.774	0.010	0.133	-0.060	0.006	0.012	0.007	0.030	0.083	0.053	-0.001
0.074	0.628	-0.806	0.052	0.632	-0.774	0.010	-0.014	-0.065	0.001	0.035	-0.006	0.026	0.106	0.040	0.002
0.040	0.605	-0.814	0.054	0.631	-0.774	-0.015	-0.095	-0.036	-0.035	0.012	-0.013	0.009	0.082	0.032	0.003
0.101	0.597	-0.802	0.055	0.630	-0.774	-0.043	0.023	-0.059	0.026	0.005	-0.001	0.052	0.074	0.043	0.002
0.090	0.636	-0.802	0.056	0.629	-0.775	-0.051	-0.002	-0.081	0.013	0.045	-0.000	0.041	0.112	0.043	0.007
0.067	0.601	-0.826	0.058	0.628	-0.776	-0.057	-0.096	-0.061	-0.012	0.011	-0.023	0.018	0.078	0.019	0.016
0.105	0.589	-0.818	0.059	0.627	-0.777	-0.083	0.001	-0.056	0.026	0.001	-0.014	0.057	0.066	0.026	0.012
0.101	0.601	-0.798	0.060	0.625	-0.778	-0.075	-0.005	-0.072	0.021	0.014	0.006	0.053	0.077	0.046	0.013
0.082	0.616	-0.830	0.061	0.624	-0.779	-0.087	-0.027	-0.072	0.000	0.031	-0.024	0.034	0.092	0.014	0.018
0.097	0.593	-0.806	0.063	0.622	-0.780	-0.091	-0.037	-0.079	0.014	0.009	0.000	0.050	0.069	0.037	0.017
0.105	0.589	-0.822	0.064	0.621	-0.781	-0.089	0.030	-0.077	0.021	0.007	-0.014	0.058	0.064	0.021	0.016
0.101	0.605	-0.826	0.064	0.619	-0.782	-0.075	0.043	-0.061	0.017	0.024	-0.017	0.054	0.079	0.017	0.015
0.105	0.601	-0.798	0.064	0.618	-0.784	-0.111	0.034	-0.058	0.021	0.022	0.012	0.058	0.074	0.044	0.011
0.090	0.605	-0.810	0.065	0.616	-0.785	-0.102	-0.006	-0.082	0.004	0.027	0.001	0.044	0.077	0.032	0.010
0.078	0.589	-0.806	0.067	0.615	-0.786	-0.059	-0.059	-0.073	-0.009	0.013	0.006	0.033	0.061	0.035	0.008
0.120	0.585	-0.790	0.067	0.613	-0.787	-0.088	0.111	-0.094	0.033	0.011	0.023	0.076	0.056	0.050	0.010
0.097	0.597	-0.818	0.069	0.611	-0.789	-0.109	-0.059	-0.066	0.008	0.024	-0.003	0.054	0.067	0.022	0.016
0.117	0.589	-0.818	0.068	0.609	-0.790	-0.104	0.140	-0.089	0.029	0.018	-0.002	0.074	0.059	0.021	0.017
0.128	0.570	-0.806	0.068	0.607	-0.792	-0.121	0.013	-0.064	0.039	0.001	0.012	0.086	0.038	0.032	0.014
0.086	0.566	-0.810	0.069	0.605	-0.793	-0.118	0.040	-0.062	-0.003	-0.001	0.009	0.044	0.033	0.027	0.013
0.097	0.574	-0.822	0.070	0.603	-0.795	-0.133	-0.034	-0.059	0.007	0.009	-0.001	0.056	0.039	0.015	0.009
0.097	0.593	-0.826	0.071	0.601	-0.796	-0.114	-0.010	-0.067	0.006	0.031	-0.004	0.056	0.057	0.010	0.006
0.101	0.578	-0.818	0.071	0.599	-0.798	-0.124	0.078	-0.091	0.010	0.017	0.006	0.060	0.041	0.018	0.006
0.109	0.578	-0.826	0.073	0.596	-0.800	-0.151	-0.040	-0.082	0.016	0.020	-0.000	0.067	0.040	0.010	0.005
0.093	0.555	-0.814	0.075	0.594	-0.801	-0.098	-0.076	-0.083	-0.002	-0.001	0.013	0.052	0.016	0.021	0.008
0.097	0.574	-0.826	0.074	0.592	-0.803	-0.133	0.120	-0.096	0.003	0.020	0.003	0.055	0.035	0.009	0.013
0.124	0.562	-0.822	0.075	0.589	-0.804	-0.147	-0.021	-0.064	0.028	0.011	0.008	0.082	0.023	0.013	0.016
0.132	0.543	-0.822	0.074	0.588	-0.806	-0.106	0.134	-0.088	0.037	-0.006	0.010	0.090	0.004	0.013	0.019
0.132	0.543	-0.822	0.076	0.585	-0.807	-0.115	-0.022	-0.079	0.036	-0.004	0.011	0.089	0.004	0.013	0.018
0.109	0.547	-0.826	0.076	0.584	-0.808	-0.094	0.039	-0.072	0.013	0.002	0.009	0.066	0.007	0.009	0.013
0.105	0.555	-0.814	0.077	0.582	-0.810	-0.101	-0.014	-0.070	0.008	0.011	0.022	0.063	0.015	0.021	0.006
0.090	0.558	-0.849	0.078	0.580	-0.811	-0.125	0.041	-0.078	-0.008	0.017	-0.013	0.047	0.018	0.015	0.000
0.093	0.551	-0.838	0.080	0.578	-0.812	-0.118	-0.075	-0.074	-0.007	0.012	0.001	0.051	0.010	0.003	0.005
0.109	0.547	-0.826	0.082	0.575	-0.814	-0.149	-0.099	-0.050	0.006	0.010	0.014	0.066	0.006	0.009	0.007
0.143	0.547	-0.830	0.082	0.572	-0.816	-0.155	0.054	-0.070	0.040	0.013	0.012	0.101	0.005	0.004	0.011
0.120	0.547	-0.830	0.082	0.570	-0.818	-0.154	0.039	-0.077	0.017	0.016	0.014	0.078	0.004	0.004	0.013
0.124	0.551	-0.834	0.082	0.567	-0.820	-0.156	0.086	-0.096	0.020	0.022	0.012	0.082	0.007	0.000	0.014
0.113	0.543	-0.842	0.082	0.563	-0.822	-0.210	0.072	-0.107	0.008	0.018	0.006	0.071	0.001	0.008	0.010
0.113	0.535	-0.845	0.084	0.559	-0.825	-0.231	-0.024	-0.094	0.007	0.015	0.004	0.072	0.009	0.013	0.009
0.128	0.504	-0.834	0.085	0.555	-0.827	-0.200	0.005	-0.087	0.021	-0.013	0.018	0.088	0.041	0.001	0.008
0.117	0.508	-0.849	0.086	0.553	-0.829	-0.159	0.004	-0.081	0.008	-0.006	0.004	0.077	0.037	0.017	-0.002
0.128	0.512	-0.838	0.085	0.550	-0.831	-0.142	0.088	-0.064	0.020	0.001	0.017	0.090	0.034	0.005	-0.000
0.059	0.516	-0.857	0.088	0.547	-0.832	-0.167	-0.166	-0.037	-0.052	0.008	-0.001	0.021	0.030	0.026	-0.004
0.136	0.543	-0.838	0.089	0.544	-0.834	-0.166	0.023	-0.099	0.024	0.038	0.020	0.099	0.004	0.006	-0.001
0.109	0.527	-0.849	0.089	0.541	-0.836	-0.167	0.055	-0.086	-0.003	0.026	0.010	0.073	0.020	0.019	-0.003
0.143	0.527	-0.834	0.090	0.538	-0.838	-0.194	0.007	-0.052	0.031	0.030	0.028	0.109	0.020	0.003	0.001
0.120	0.512	-0.853	0.089	0.535	-0.840	-0.171	0.117	-0.074	0.009	0.018	0.010	0.087	0.036	0.023	-0.003
0.093	0.500	-0.838	0.088	0.531	-0.843	-0.218	0.077	-0.060	-0.018	0.010	0.028	0.061	0.048	0.008	-0.003
0.113	0.493	-0.853	0.089	0.527	-0.845	-0.213	-0.020	-0.049	0.001	0.007	0.014	0.082	0.056	0.024	-0.006
0.113	0.466	-0.838	0.089	0.524	-0.847	-0.196	0.019	-0.034	0.000	-0.017	0.032	0.083	0.084	0.009	-0.007
0.128	0.489	-0.845	0.089	0.520	-0.850	-0.218	0.026	-0.014	0.016	0.010	0.026	0.099	0.061	0.017	0.001
0.128	0.470	-0.830	0.088	0.517	-0.852	-0.169	0.052	-0.030	0.016	-0.006	0.044	0.101	0.080	0.002	0.010
0.143	0.489	-0.834	0.087	0.513	-0.854	-0.188	0.149	-0.053	0.033	0.017	0.042	0.116	0.061	0.006	0.016
0.167	0.462	-0.838	0.085	0.510	-0.856	-0.187	0.135	-0.076	0.057	-0.006	0.040	0.141	0.088	0.010	0.014
0.140	0.470	-0.849	0.083	0.506	-0.858	-0.195	0.160	-0.049	0.032	0.005	0.030	0.115	0.080	0.022	0.009
0.109	0.458	-0.849	0.080	0.503	-0.861	-0.192	0.224	-0.028	0.005	-0.003	0.033	0.085	0.092	0.022	0.002
0.093	0.466	-0.845	0.078	0.501	-0.862	-0.118	0.120	-0.050	-0.009	0.007	0.038	0.071	0.085	0.018	-0.004
0.097	0.450	-0.838	0.077	0.499	-0.863	-0.109	0.109	-0.031	-0.004	-0.006	0.047	0.076	0.100	0.011	-0.015
0.117	0.454	-0.853	0.074	0.498	-0.864	-0.063	0.182	-0.019	0.018	-0.001	0.032	0.096	0.096	0.027	-0.014
0.074	0.439	-0.857	0.074	0.497	-0.864	-0.016	-0.004	-0.014	-0.025	-0.016	0.028	0.054	0.112	0.030	-0.006
0.113	0.442	-0.842	0.073	0.495	-0.866	-0.096	0.078	-0.012	0.015	-0.010	0.045	0.094	0.108	0.015	-0.005
0.128	0.454	-0.845	0.070	0.495	-0.866	-0.012	0.220	-0.032	0.033	0.002	0.041	0.110	0.097	0.019	-0.011
0.090	0.450	-0.845	0.067	0.495	-0.866	-0.001	0.187	-0.038	-0.002	-0.002	0.042	0.073	0.101	0.019	0.001
0.074	0.462	-0.873	0.066	0.494	-0.867	-0.034	0.043	-0.015	-0.017	0.010	0.014	0.058	0.089	0.047	-0.005
0.128	0.458	-0.857	0.062	0.494	-0.867	0.002	0.295	-0.040	0.041	0.007	0.030	0.113	0.093	0.031	-0.005
0.070	0.439	-0.838	0.061	0.493	-0.868	-0.035	0.079	-0.009	-0.015	-0.012	0.051	0.056	0.112	0.011	-0.005
0.113	0.450	-0.849	0.058	0.494	-0.868	0.009	0.183	-0.015	0.030	-0.001	0.039	0.099	0.100	0.023	-0.006
0.074	0.435	-0.849	0.053	0.494	-0.868	0.042	0.263	-0.014	-0.004	-0.017	0.039	0.062	0.116	0.023	-0.013
0.063	0.446	-0.861	0.052	0.494	-0.868	0.018	0.061	0.014	-0.014	-0.005	0.027	0.051	0.104	0.035	-0.008
0.074	0.431	-0.865	0.049	0.495	-0.868	0.030	0.209	0.016	0.001	-0.021	0.023	0.063	0.119	0.039	-0.010
0.078	0.427	-0.849	0.047	0.495	-0.867	0.043	0.097	0.024	0.007	-0.026	0.039	0.068	0.123	0.023	-0.013
0.086	0.439	-0.845	0.042	0.497	-0.867	0.111	0.280	-0.005	0.019	-0.016	0.042	0.077	0.111	0.019	-0.014
0.047	0.458	-0.845	0.040	0.498	-0.866	0.073	0.111	0.030	-0.017	0.002	0.041	0.039	0.092	0.019	-0.022
0.047	0.439	-0.842	0.038	0.500	-0.865	0.094	0.093	0.014	-0.016	-0.018	0.044	0.040	0.111	0.015	-0.022
0.020	0.435	-0.857	0.038	0.501	-0.864	0.086	-0.018	0.039	-0.042	-0.024	0.028	0.014	0.115	0.031	-0.020
0.074	0.454	-0.826	0.036	0.503	-0.863	0.116	0.101	0.030	0.014	-0.006	0.058	0.068	0.095	0.001	-0.012
0.093	0.446	-0.822	0.032	0.506	-0.862	0.167	0.259	0.004	0.037	-0.017	0.061	0.088	0.102	0.005	-0.007
0.082	0.466	-0.834	0.029	0.508	-0.861	0.112	0.181	0.018	0.029	0.000	0.048	0.077	0.082	0.006	-0.002
0.055	0.439	-0.849	0.026	0.510	-0.860	0.141	0.177	0.019	0.005	-0.029	0.031	0.051	0.109	0.022	-0.003
0.032	0.466	-0.861	0.024	0.511	-0.859	0.065	0.100	0.007	-0.016	-0.003	0.019	0.029	0.082	0.034	-0.007
0.047	0.454	-0.834	0.019	0.513	-0.858	0.118	0.282	-0.025	0.004	-0.017	0.045	0.045	0.093	0.006	-0.009
0.047	0.427	-0.842	0.015	0.514	-0.858	0.042	0.205	0.040	0.008	-0.044	0.037	0.046	0.119	0.013	-0.007
0.047	0.427	-0.842	0.010	0.515	-0.857	0.069	0.251	0.082	0.013	-0.045	0.037	0.046	0.119	0.013	-0.004
0.055	0.454	-0.818	0.006	0.516	-0.856	0.102	0.209	0.087	0.025	-0.020	0.059	0.055	0.091	0.011	-0.005
0.032	0.446	-0.838	0.001	0.518	-0.855	0.098	0.268	0.053	0.007	-0.029	0.039	0.032	0.098	0.009	-0.008
0.013	0.458	-0.849	-0.004	0.520	-0.854	0.140	0.283	0.056	-0.007	-0.020	0.026	0.014	0.086	0.021	-0.012
0.005	0.435	-0.834	-0.009	0.522	-0.853	0.104	0.214	0.085	-0.010	-0.045	0.041	0.007	0.109	0.004	-0.021
-0.003	0.454	-0.845	-0.015	0.524	-0.851	0.151	0.295	0.093	-0.012	-0.028	0.027	0.001	0.089	0.016	-0.022
-0.026	0.454	-0.838	-0.018	0.527	-0.850	0.146	0.132	0.119	-0.032	-0.030	0.034	0.023	0.089	0.008	-0.017
0.001	0.473	-0.838	-0.023	0.530	-0.848	0.196	0.227	0.121	0.000	-0.014	0.032	0.005	0.069	0.008	-0.011
0.017	0.477	-0.834	-0.029	0.532	-0.846	0.167	0.282	0.096	0.021	-0.013	0.034	0.021	0.064	0.003	-0.009
0.005	0.470	-0.838	-0.036	0.536	-0.844	0.212	0.355	0.076	0.016	-0.024	0.027	0.010	0.071	0.007	-0.003
-0.018	0.466	-0.845	-0.042	0.539	-0.841	0.196	0.319	0.093	-0.001	-0.031	0.017	0.013	0.075	0.015	-0.002
-0.030	0.473	-0.849	-0.045	0.542	-0.839	0.221	0.109	0.122	-0.009	-0.026	0.011	0.023	0.066	0.018	-0.003
-0.026	0.462	-0.838	-0.050	0.546	-0.836	0.244	0.223	0.123	-0.000	-0.042	0.020	0.019	0.077	0.006	-0.009
-0.014	0.485	-0.822	-0.056	0.550	-0.833	0.259	0.294	0.102	0.017	-0.022	0.033	0.007	0.054	0.010	-0.011
-0.053	0.489	-0.830	-0.061	0.554	-0.830	0.252	0.191	0.119	-0.017	-0.022	0.022	0.045	0.049	0.002	-0.007
-0.060	0.497	-0.842	-0.066	0.557	-0.828	0.209	0.235	0.128	-0.019	-0.018	0.008	0.052	0.041	0.009	-0.004
-0.030	0.481	-0.826	-0.071	0.561	-0.825	0.220	0.219	0.136	0.017	-0.036	0.021	0.021	0.056	0.007	-0.005
-0.033	0.493	-0.826	-0.077	0.563	-0.823	0.192	0.262	0.135	0.019	-0.028	0.019	0.024	0.044	0.007	-0.007
-0.045	0.497	-0.810	-0.082	0.566	-0.820	0.202	0.229	0.136	0.012	-0.027	0.032	0.035	0.039	0.023	-0.007
-0.091	0.512	-0.822	-0.086	0.570	-0.817	0.216	0.188	0.136	-0.030	-0.014	0.017	0.081	0.023	0.012	-0.009
-0.083	0.516	-0.822	-0.091	0.573	-0.815	0.228	0.211	0.102	-0.017	-0.014	0.015	0.073	0.019	0.012	-0.014
-0.072	0.516	-0.826	-0.096	0.576	-0.812	0.223	0.208	0.098	-0.001	-0.017	0.008	0.060	0.018	0.009	-0.013
-0.087	0.500	-0.826	-0.101	0.579	-0.809	0.204	0.233	0.120	-0.012	-0.035	0.005	0.075	0.033	0.009	-0.005
-0.083	0.493	-0.845	-0.107	0.582	-0.806	0.228	0.292	0.160	-0.002	-0.046	-0.017	0.071	0.040	0.011	0.003
-0.099	0.500	-0.873	-0.113	0.586	-0.802	0.275	0.230	0.172	-0.011	-0.042	-0.048	0.086	0.032	0.038	0.006
-0.091	0.520	-0.881	-0.120	0.591	-0.798	0.357	0.290	0.212	0.003	-0.028	-0.061	0.077	0.012	0.045	0.004
-0.122	0.520	-0.893	-0.128	0.598	-0.792	0.479	0.278	0.287	-0.020	-0.034	-0.079	0.108	0.012	0.057	0.006
-0.145	0.524	-0.838	-0.136	0.606	-0.784	0.608	0.252	0.369	-0.034	-0.039	-0.031	0.130	0.007	0.001	0.013
-0.114	0.555	-0.830	-0.145	0.616	-0.775	0.716	0.223	0.458	0.005	-0.018	-0.032	0.099	0.024	0.007	0.016
-0.103	0.589	-0.822	-0.156	0.626	-0.764	0.798	0.308	0.503	0.028	0.007	-0.035	0.087	0.059	0.015	0.016
-0.107	0.616	-0.810	-0.166	0.637	-0.752	0.825	0.332	0.431	0.034	0.023	-0.034	0.090	0.086	0.027	0.012
-0.160	0.605	-0.810	-0.176	0.646	-0.743	0.699	0.329	0.348	-0.010	0.002	-0.044	0.144	0.075	0.027	0.002
-0.210	0.589	-0.790	-0.184	0.652	-0.735	0.496	0.236	0.346	-0.053	-0.019	-0.031	0.193	0.060	0.047	-0.010
-0.207	0.593	-0.767	-0.188	0.655	-0.731	0.302	0.046	0.304	-0.044	-0.018	-0.011	0.189	0.064	0.071	-0.022
-0.191	0.605	-0.755	-0.193	0.656	-0.729	0.148	0.061	0.293	-0.024	-0.008	-0.001	0.173	0.077	0.083	-0.019
-0.187	0.647	-0.747	-0.195	0.656	-0.729	0.063	-0.116	0.273	-0.019	0.035	0.007	0.168	0.119	0.092	0.003
-0.149	0.698	-0.755	-0.196	0.655	-0.729	-0.009	-0.080	0.205	0.021	0.086	-0.001	0.129	0.170	0.084	0.040
-0.091	0.705	-0.755	-0.196	0.653	-0.732	-0.142	-0.086	0.110	0.078	0.097	0.002	0.071	0.178	0.084	0.075
-0.022	0.713	-0.798	-0.196	0.649	-0.735	-0.281	0.046	-0.009	0.147	0.108	-0.038	0.002	0.186	0.041	0.112
-0.026	0.682	-0.845	-0.194	0.643	-0.741	-0.458	0.013	-0.108	0.142	0.084	-0.079	0.005	0.155	0.006	0.137
-0.010	0.651	-0.834	-0.192	0.635	-0.749	-0.580	0.028	-0.159	0.154	0.061	-0.060	0.011	0.124	0.006	0.157
-0.018	0.632	-0.830	-0.189	0.627	-0.756	-0.557	-0.061	-0.169	0.143	0.050	-0.048	0.003	0.105	0.010	0.169
0.005	0.620	-0.849	-0.185	0.620	-0.762	-0.476	-0.047	-0.189	0.162	0.045	-0.062	0.027	0.094	0.009	0.179
0.047	0.582	-0.861	-0.182	0.615	-0.767	-0.373	-0.065	-0.141	0.200	0.012	-0.068	0.070	0.056	0.021	0.183
0.051	0.543	-0.865	-0.178	0.611	-0.771	-0.267	-0.123	-0.040	0.201	-0.022	-0.068	0.074	0.017	0.025	0.198
0.020	0.531	-0.897	-0.175	0.608	-0.774	-0.143	-0.220	0.012	0.166	-0.031	-0.097	0.044	0.006	0.056	0.197
0.059	0.527	-0.901	-0.174	0.608	-0.775	0.009	-0.013	0.031	0.204	-0.035	-0.100	0.083	0.002	0.060	0.184
0.009	0.520	-0.885	-0.170	0.609	-0.775	0.126	-0.386	0.184	0.149	-0.043	-0.084	0.034	0.006	0.044	0.180
-0.014	0.547	-0.869	-0.170	0.612	-0.773	0.242	-0.160	0.219	0.126	-0.019	-0.070	0.011	0.021	0.028	0.172
0.051	0.578	-0.822	-0.171	0.615	-0.769	0.291	-0.013	0.218	0.193	0.009	-0.026	0.077	0.052	0.019	0.157
0.001	0.609	-0.842	-0.172	0.619	-0.766	0.301	-0.105	0.241	0.144	0.036	-0.049	0.027	0.083	0.001	0.150
-0.010	0.612	-0.853	-0.174	0.623	-0.763	0.309	-0.039	0.207	0.133	0.036	-0.064	0.016	0.087	0.012	0.140
-0.022	0.655	-0.842	-0.174	0.627	-0.760	0.265	-0.031	0.137	0.122	0.075	-0.055	0.005	0.130	0.000	0.121
-0.068	0.655	-0.834	-0.178	0.629	-0.757	0.172	0.209	0.085	0.080	0.072	-0.050	0.041	0.130	0.008	0.103
-0.068	0.655	-0.834	-0.179	0.630	-0.756	0.077	0.045	0.059	0.081	0.072	-0.051	0.040	0.130	0.008	0.079
-0.103	0.624	-0.822	-0.181	0.631	-0.754	0.078	0.152	-0.025	0.048	0.040	-0.040	0.074	0.099	0.019	0.064
-0.137	0.593	-0.822	-0.181	0.632	-0.754	0.040	0.042	-0.059	0.013	0.008	-0.040	0.108	0.069	0.019	0.044
-0.107	0.578	-0.826	-0.183	0.632	-0.753	0.030	0.254	-0.093	0.046	-0.008	-0.045	0.077	0.053	0.015	0.034
-0.187	0.574	-0.842	-0.181	0.632	-0.754	-0.016	-0.117	-0.018	-0.037	-0.012	-0.060	0.157	0.049	0.000	0.020
-0.110	0.551	-0.794	-0.181	0.634	-0.752	0.106	0.099	-0.090	0.040	-0.037	-0.014	0.080	0.026	0.047	0.013
-0.164	0.582	-0.790	-0.183	0.634	-0.751	0.037	0.131	-0.043	-0.013	-0.006	-0.011	0.133	0.056	0.051	0.004
-0.168	0.597	-0.798	-0.182	0.636	-0.750	0.100	-0.046	-0.037	-0.018	0.008	-0.020	0.137	0.072	0.043	0.002
-0.149	0.593	-0.798	-0.183	0.636	-0.749	0.054	0.087	-0.009	0.002	0.003	-0.020	0.117	0.068	0.043	-0.020
-0.187	0.632	-0.802	-0.185	0.638	-0.748	0.096	0.170	-0.031	-0.034	0.040	-0.026	0.155	0.107	0.039	-0.021
-0.233	0.605	-0.790	-0.183	0.638	-0.748	0.041	-0.169	0.025	-0.082	0.013	-0.014	0.200	0.079	0.051	-0.022
-0.168	0.640	-0.794	-0.183	0.638	-0.748	-0.022	-0.022	0.040	-0.017	0.048	-0.017	0.135	0.114	0.047	-0.030
-0.164	0.632	-0.759	-0.184	0.638	-0.748	-0.017	0.060	-0.012	-0.012	0.040	0.018	0.130	0.106	0.082	-0.033
-0.187	0.628	-0.794	-0.181	0.636	-0.750	-0.124	-0.152	-0.043	-0.038	0.038	-0.015	0.153	0.102	0.047	-0.027
-0.195	0.597	-0.798	-0.179	0.633	-0.753	-0.172	-0.060	-0.043	-0.047	0.010	-0.016	0.160	0.071	0.043	-0.024
-0.187	0.578	-0.786	-0.177	0.630	-0.756	-0.196	-0.125	-0.068	-0.042	-0.006	-0.001	0.152	0.051	0.055	-0.028
-0.141	0.578	-0.794	-0.175	0.627	-0.759	-0.225	-0.010	-0.100	0.002	-0.003	-0.006	0.105	0.051	0.047	-0.027
-0.183	0.562	-0.790	-0.174	0.624	-0.762	-0.233	-0.002	-0.114	-0.041	-0.016	0.001	0.147	0.035	0.051	-0.021
-0.164	0.562	-0.794	-0.169	0.621	-0.765	-0.202	-0.216	-0.089	-0.027	-0.013	0.001	0.128	0.034	0.047	-0.013
-0.149	0.562	-0.802	-0.173	0.618	-0.767	-0.203	0.305	-0.106	-0.008	-0.010	-0.006	0.112	0.034	0.039	-0.025
-0.141	0.562	-0.806	-0.168	0.615	-0.770	-0.189	-0.271	-0.021	-0.005	-0.007	-0.006	0.104	0.033	0.035	-0.014
-0.207	0.555	-0.826	-0.168	0.613	-0.772	-0.116	0.047	-0.041	-0.070	-0.013	-0.024	0.169	0.025	0.015	-0.019
-0.122	0.582	-0.822	-0.165	0.611	-0.774	-0.122	-0.193	0.007	0.012	0.016	-0.018	0.084	0.052	0.019	-0.017
-0.199	0.570	-0.838	-0.165	0.609	-0.775	-0.100	-0.002	-0.011	-0.065	0.006	-0.032	0.161	0.040	0.003	-0.023
-0.118	0.578	-0.790	-0.164	0.608	-0.777	-0.098	-0.016	-0.040	0.014	0.015	0.016	0.080	0.047	0.050	-0.012
-0.168	0.585	-0.814	-0.163	0.606	-0.779	-0.139	-0.043	-0.027	-0.037	0.024	-0.005	0.129	0.054	0.026	-0.022
-0.137	0.574	-0.826	-0.160	0.603	-0.782	-0.182	-0.205	-0.000	-0.009	0.015	-0.014	0.098	0.042	0.014	-0.014
-0.164	0.547	-0.830	-0.157	0.599	-0.785	-0.210	-0.219	-0.012	-0.040	-0.008	-0.015	0.125	0.015	0.010	-0.018
-0.141	0.543	-0.838	-0.154	0.597	-0.788	-0.178	-0.137	-0.030	-0.020	-0.010	-0.020	0.102	0.011	0.002	-0.014
-0.137	0.555	-0.842	-0.152	0.594	-0.790	-0.175	-0.108	-0.042	-0.018	0.005	-0.021	0.098	0.022	0.002	-0.017
-0.130	0.531	-0.822	-0.149	0.591	-0.793	-0.172	-0.155	-0.038	-0.014	-0.016	0.001	0.090	0.002	0.017	-0.009
-0.137	0.562	-0.842	-0.145	0.588	-0.796	-0.192	-0.199	-0.031	-0.025	0.018	-0.015	0.097	0.029	0.002	-0.009
-0.103	0.566	-0.830	-0.143	0.586	-0.798	-0.147	-0.097	-0.056	0.007	0.024	-0.001	0.062	0.032	0.009	-0.005
-0.118	0.535	-0.826	-0.140	0.583	-0.800	-0.145	-0.150	-0.049	-0.011	-0.005	0.005	0.078	0.001	0.013	-0.012
-0.095	0.578	-0.838	-0.139	0.581	-0.802	-0.131	0.002	-0.052	0.011	0.040	-0.005	0.054	0.043	0.001	-0.011
-0.160	0.555	-0.845	-0.135	0.579	-0.804	-0.125	-0.219	-0.043	-0.058	0.018	-0.011	0.119	0.019	0.007	-0.021
-0.110	0.539	-0.830	-0.134	0.578	-0.805	-0.118	-0.057	-0.056	-0.010	0.005	0.007	0.069	0.003	0.008	-0.017
-0.153	0.555	-0.857	-0.129	0.575	-0.808	-0.147	-0.231	-0.055	-0.057	0.023	-0.018	0.111	0.018	0.019	-0.022
-0.091	0.547	-0.861	-0.126	0.573	-0.810	-0.131	-0.159	-0.065	0.001	0.017	-0.020	0.050	0.010	0.024	-0.015
-0.107	0.539	-0.857	-0.122	0.571	-0.812	-0.143	-0.173	-0.063	-0.018	0.011	-0.014	0.065	0.002	0.020	-0.015
-0.099	0.527	-0.838	-0.119	0.569	-0.813	-0.104	-0.136	-0.085	-0.013	0.001	0.007	0.057	0.010	0.000	-0.010
-0.099	0.527	-0.865	-0.117	0.567	-0.815	-0.126	-0.051	-0.110	-0.016	0.003	-0.019	0.056	0.010	0.028	-0.018
-0.110	0.531	-0.857	-0.114	0.566	-0.817	-0.099	-0.108	-0.096	-0.030	0.009	-0.009	0.068	0.006	0.020	-0.018
-0.114	0.508	-0.857	-0.111	0.564	-0.818	-0.116	-0.107	-0.090	-0.037	-0.013	-0.008	0.071	0.030	0.021	-0.022
-0.083	0.527	-0.853	-0.107	0.562	-0.820	-0.151	-0.195	-0.080	-0.010	0.009	-0.002	0.040	0.010	0.017	-0.021
-0.114	0.516	-0.865	-0.104	0.560	-0.822	-0.122	-0.145	-0.074	-0.044	-0.000	-0.012	0.071	0.022	0.029	-0.024
-0.072	0.520	-0.857	-0.100	0.557	-0.825	-0.161	-0.195	-0.074	-0.006	0.006	-0.002	0.028	0.019	0.021	-0.021
-0.103	0.508	-0.857	-0.096	0.555	-0.826	-0.100	-0.169	-0.088	-0.040	-0.003	-0.000	0.059	0.031	0.021	-0.017
-0.072	0.500	-0.849	-0.092	0.553	-0.828	-0.118	-0.193	-0.066	-0.014	-0.009	0.010	0.028	0.039	0.013	-0.013
-0.045	0.516	-0.853	-0.090	0.552	-0.829	-0.082	-0.091	-0.080	0.011	0.008	0.007	0.001	0.023	0.018	-0.013
-0.072	0.520	-0.861	-0.087	0.551	-0.830	-0.065	-0.120	-0.090	-0.019	0.013	-0.000	0.028	0.020	0.026	-0.011
-0.053	0.520	-0.861	-0.083	0.550	-0.831	-0.078	-0.129	-0.115	-0.003	0.015	0.001	0.008	0.020	0.026	-0.009
-0.076	0.497	-0.865	-0.079	0.550	-0.832	-0.011	-0.165	-0.107	-0.030	-0.008	-0.003	0.031	0.043	0.030	-0.012
-0.049	0.497	-0.865	-0.076	0.548	-0.833	-0.081	-0.110	-0.087	-0.006	-0.007	-0.001	0.004	0.043	0.030	-0.012
-0.049	0.497	-0.865	-0.075	0.548	-0.833	-0.016	-0.003	-0.114	-0.007	-0.006	-0.001	0.004	0.044	0.030	-0.014
-0.057	0.512	-0.857	-0.072	0.548	-0.834	-0.033	-0.129	-0.102	-0.018	0.010	0.007	0.011	0.028	0.022	-0.013
-0.053	0.497	-0.877	-0.069	0.547	-0.834	-0.024	-0.068	-0.101	-0.016	-0.005	-0.012	0.007	0.044	0.042	-0.015
-0.064	0.500	-0.873	-0.066	0.547	-0.834	0.013	-0.162	-0.091	-0.032	-0.002	-0.008	0.018	0.040	0.038	-0.013
-0.045	0.493	-0.865	-0.063	0.547	-0.834	0.009	-0.081	-0.099	-0.015	-0.010	-0.000	0.001	0.048	0.030	-0.014
-0.026	0.504	-0.865	-0.061	0.548	-0.834	0.060	-0.054	-0.091	0.003	0.001	-0.001	0.021	0.036	0.030	-0.010
-0.053	0.489	-0.869	-0.057	0.548	-0.834	0.002	-0.189	-0.065	-0.028	-0.015	-0.005	0.006	0.052	0.034	-0.009
-0.014	0.512	-0.869	-0.056	0.549	-0.834	0.037	-0.007	-0.087	0.009	0.008	-0.005	0.033	0.029	0.034	-0.006
-0.045	0.489	-0.873	-0.054	0.549	-0.834	0.017	-0.114	-0.049	-0.023	-0.016	-0.009	0.002	0.052	0.038	-0.008
-0.026	0.512	-0.877	-0.051	0.549	-0.834	0.001	-0.077	-0.071	-0.006	0.007	-0.013	0.022	0.029	0.041	0.000
-0.030	0.481	-0.877	-0.049	0.549	-0.834	0.017	-0.108	-0.068	-0.012	-0.024	-0.012	0.019	0.060	0.041	-0.003
0.001	0.497	-0.873	-0.048	0.549	-0.834	0.002	-0.007	-0.059	0.018	-0.008	-0.009	0.050	0.045	0.037	0.001
-0.022	0.485	-0.861	-0.046	0.549	-0.834	0.010	-0.089	-0.047	-0.007	-0.020	0.003	0.027	0.057	0.025	0.001
-0.014	0.500	-0.869	-0.045	0.549	-0.834	0.016	-0.027	-0.053	-0.001	-0.004	-0.005	0.035	0.042	0.032	0.000
-0.018	0.500	-0.877	-0.043	0.550	-0.834	0.038	-0.058	-0.056	-0.007	-0.005	-0.013	0.031	0.042	0.040	-0.008
-0.026	0.500	-0.881	-0.041	0.550	-0.834	0.037	-0.069	-0.060	-0.016	-0.005	-0.017	0.024	0.042	0.045	-0.008
-0.030	0.497	-0.865	-0.039	0.552	-0.833	0.080	-0.081	-0.066	-0.022	-0.010	-0.002	0.021	0.046	0.029	-0.007
-0.018	0.516	-0.861	-0.037	0.552	-0.833	0.047	-0.079	-0.055	-0.013	0.008	0.002	0.032	0.027	0.026	-0.006
-0.003	0.520	-0.877	-0.036	0.553	-0.832	0.062	-0.033	-0.054	0.002	0.011	-0.015	0.048	0.024	0.042	-0.006
-0.007	0.531	-0.881	-0.035	0.554	-0.832	0.070	-0.029	-0.063	-0.004	0.022	-0.019	0.044	0.013	0.046	-0.005
-0.014	0.527	-0.873	-0.033	0.556	-0.831	0.087	-0.050	-0.073	-0.013	0.017	-0.012	0.036	0.017	0.039	-0.005
-0.018	0.520	-0.869	-0.031	0.557	-0.830	0.077	-0.054	-0.102	-0.019	0.008	-0.009	0.032	0.025	0.035	-0.003
-0.014	0.520	-0.877	-0.028	0.558	-0.829	0.095	-0.067	-0.114	-0.018	0.006	-0.018	0.035	0.026	0.042	-0.009
0.017	0.516	-0.869	-0.026	0.560	-0.828	0.086	-0.026	-0.136	0.011	0.001	-0.011	0.065	0.030	0.034	-0.007
-0.030	0.500	-0.873	-0.025	0.561	-0.827	0.100	-0.010	-0.112	-0.036	-0.016	-0.015	0.018	0.046	0.038	-0.007
0.013	0.508	-0.861	-0.022	0.562	-0.827	0.078	-0.095	-0.081	0.003	-0.010	-0.004	0.059	0.039	0.025	-0.005
-0.014	0.508	-0.873	-0.021	0.564	-0.826	0.099	-0.018	-0.064	-0.025	-0.011	-0.017	0.031	0.039	0.036	-0.007
0.013	0.527	-0.861	-0.020	0.565	-0.825	0.069	-0.061	-0.042	0.001	0.008	-0.006	0.056	0.019	0.024	0.001
0.017	0.531	-0.861	-0.019	0.566	-0.824	0.071	-0.018	-0.045	0.003	0.010	-0.007	0.059	0.015	0.023	0.000
0.028	0.520	-0.842	-0.018	0.567	-0.824	0.057	-0.006	-0.055	0.014	-0.002	0.013	0.070	0.025	0.003	0.005
0.013	0.531	-0.869	-0.016	0.568	-0.823	0.048	-0.101	-0.045	-0.004	0.009	-0.015	0.055	0.013	0.030	0.003
0.024	0.524	-0.853	-0.015	0.568	-0.823	0.054	-0.018	-0.048	0.007	0.001	0.000	0.066	0.020	0.014	0.002
0.013	0.524	-0.853	-0.014	0.569	-0.822	0.077	-0.026	-0.047	-0.006	-0.000	-0.000	0.054	0.019	0.014	0.000
0.013	0.520	-0.861	-0.013	0.571	-0.821	0.088	-0.028	-0.034	-0.007	-0.006	-0.009	0.054	0.023	0.022	-0.001
0.013	0.535	-0.873	-0.012	0.572	-0.820	0.093	0.018	-0.043	-0.007	0.008	-0.022	0.055	0.007	0.033	-0.004
0.013	0.524	-0.857	-0.012	0.573	-0.819	0.085	0.016	-0.037	-0.007	-0.004	-0.007	0.055	0.019	0.018	-0.003
0.013	0.516	-0.853	-0.011	0.575	-0.818	0.097	-0.058	-0.025	-0.009	-0.013	-0.004	0.055	0.028	0.014	-0.007
0.017	0.516	-0.853	-0.011	0.576	-0.817	0.080	0.025	-0.032	-0.005	-0.015	-0.005	0.059	0.028	0.015	-0.010
0.001	0.527	-0.849	-0.010	0.577	-0.817	0.081	-0.006	-0.021	-0.021	-0.004	-0.002	0.044	0.017	0.011	-0.008
0.001	0.539	-0.861	-0.009	0.578	-0.816	0.079	-0.081	-0.024	-0.023	0.007	-0.015	0.044	0.006	0.024	-0.009
0.028	0.531	-0.849	-0.009	0.580	-0.815	0.092	0.054	-0.047	0.004	-0.002	-0.004	0.071	0.014	0.012	-0.008
0.013	0.527	-0.838	-0.008	0.580	-0.814	0.057	-0.007	-0.048	-0.012	-0.007	0.007	0.056	0.019	0.000	-0.007
0.028	0.531	-0.849	-0.009	0.581	-0.814	0.066	0.075	-0.053	0.004	-0.004	-0.005	0.072	0.015	0.012	-0.005
0.005	0.524	-0.853	-0.008	0.582	-0.813	0.029	-0.011	-0.030	-0.020	-0.012	-0.009	0.050	0.023	0.017	-0.007
0.020	0.527	-0.845	-0.008	0.582	-0.813	0.048	0.033	-0.043	-0.005	-0.009	-0.002	0.066	0.019	0.009	-0.004
0.017	0.524	-0.845	-0.008	0.583	-0.813	0.043	0.026	-0.049	-0.009	-0.013	-0.002	0.062	0.023	0.009	-0.009
0.024	0.527	-0.849	-0.008	0.584	-0.812	0.054	0.033	-0.048	-0.001	-0.010	-0.007	0.069	0.019	0.014	-0.008
0.001	0.520	-0.845	-0.008	0.585	-0.811	0.074	0.041	-0.039	-0.024	-0.019	-0.004	0.046	0.027	0.010	-0.012
0.017	0.531	-0.834	-0.008	0.586	-0.811	0.069	0.000	-0.025	-0.009	-0.008	0.007	0.062	0.016	0.001	-0.012
0.005	0.527	-0.834	-0.007	0.587	-0.810	0.088	0.001	-0.033	-0.021	-0.013	0.006	0.050	0.021	0.001	-0.014
0.020	0.547	-0.838	-0.007	0.588	-0.809	0.070	-0.001	-0.035	-0.006	0.005	0.001	0.065	0.002	0.004	-0.012
0.017	0.551	-0.842	-0.006	0.589	-0.808	0.045	-0.028	-0.051	-0.011	0.009	-0.003	0.062	0.001	0.008	-0.011
0.017	0.539	-0.838	-0.005	0.589	-0.808	0.043	0.025	-0.043	-0.011	-0.003	0.000	0.062	0.011	0.005	-0.009
0.017	0.535	-0.845	-0.005	0.590	-0.808	0.035	-0.011	-0.037	-0.012	-0.008	-0.008	0.061	0.015	0.013	-0.010
0.017	0.535	-0.845	-0.004	0.590	-0.808	0.024	-0.046	-0.030	-0.013	-0.008	-0.008	0.061	0.016	0.014	-0.011
0.017	0.531	-0.834	-0.003	0.590	-0.807	0.022	-0.012	-0.033	-0.014	-0.012	0.003	0.061	0.020	0.002	-0.007
0.013	0.531	-0.842	-0.001	0.590	-0.807	0.012	-0.080	-0.015	-0.019	-0.012	-0.005	0.056	0.020	0.010	-0.007
0.043	0.535	-0.838	-0.001	0.590	-0.807	0.028	-0.039	-0.008	0.011	-0.008	-0.001	0.087	0.016	0.007	-0.008
0.020	0.539	-0.845	-0.000	0.591	-0.807	0.025	-0.014	-0.023	-0.012	-0.005	-0.009	0.063	0.013	0.015	-0.009
0.017	0.543	-0.849	0.001	0.591	-0.807	0.024	-0.055	-0.003	-0.017	-0.001	-0.013	0.059	0.009	0.019	-0.006
0.009	0.543	-0.845	0.003	0.591	-0.807	0.024	-0.130	0.008	-0.027	-0.001	-0.009	0.051	0.010	0.015	-0.005
0.043	0.539	-0.826	0.005	0.591	-0.806	0.029	-0.098	0.001	0.006	-0.005	0.010	0.085	0.014	0.004	0.002
0.059	0.547	-0.822	0.006	0.592	-0.806	0.023	-0.074	0.012	0.020	0.002	0.014	0.101	0.007	0.008	0.005
0.074	0.558	-0.822	0.006	0.592	-0.806	0.024	0.009	-0.005	0.036	0.014	0.014	0.116	0.004	0.007	0.010
0.047	0.551	-0.826	0.007	0.592	-0.806	0.001	-0.048	0.000	0.008	0.006	0.011	0.088	0.004	0.003	0.010
0.043	0.551	-0.838	0.008	0.592	-0.806	0.019	-0.055	-0.004	0.003	0.006	-0.001	0.084	0.005	0.009	0.011
0.043	0.547	-0.826	0.009	0.592	-0.806	0.018	-0.038	-0.007	0.002	0.002	0.011	0.084	0.009	0.003	0.005
0.067	0.547	-0.826	0.009	0.592	-0.806	0.022	0.033	-0.025	0.026	0.002	0.011	0.106	0.010	0.002	0.006
0.043	0.539	-0.822	0.009	0.592	-0.806	0.005	-0.017	-0.015	0.002	-0.006	0.015	0.082	0.018	0.006	0.004
0.059	0.539	-0.826	0.009	0.593	-0.805	0.027	0.068	-0.023	0.018	-0.007	0.011	0.097	0.018	0.002	0.005
0.028	0.547	-0.842	0.008	0.593	-0.805	0.015	0.072	-0.020	-0.012	0.001	-0.005	0.066	0.011	0.014	0.001
0.047	0.555	-0.838	0.007	0.593	-0.805	0.011	0.051	-0.012	0.007	0.009	-0.001	0.085	0.004	0.010	0.000
0.040	0.535	-0.826	0.006	0.593	-0.806	-0.006	0.062	0.011	0.001	-0.011	0.011	0.077	0.023	0.001	-0.003
0.040	0.527	-0.818	0.006	0.592	-0.806	-0.022	-0.013	0.058	0.001	-0.018	0.020	0.076	0.031	0.009	-0.003
0.040	0.527	-0.814	0.004	0.592	-0.806	-0.001	0.069	0.055	0.003	-0.018	0.024	0.076	0.032	0.013	-0.006
0.040	0.531	-0.802	0.003	0.592	-0.806	0.001	0.037	0.040	0.004	-0.014	0.036	0.075	0.028	0.024	-0.004
0.036	0.531	-0.810	0.002	0.591	-0.807	-0.042	0.050	0.043	0.001	-0.013	0.029	0.071	0.028	0.016	-0.003
0.051	0.535	-0.814	-0.001	0.590	-0.807	-0.056	0.123	0.052	0.019	-0.008	0.026	0.086	0.025	0.012	-0.002
0.040	0.531	-0.814	-0.003	0.589	-0.808	-0.057	0.094	0.065	0.009	-0.010	0.027	0.075	0.029	0.012	-0.007
0.036	0.527	-0.818	-0.005	0.588	-0.809	-0.052	0.074	0.078	0.007	-0.013	0.024	0.070	0.033	0.008	-0.007
0.001	0.516	-0.810	-0.007	0.587	-0.810	-0.063	0.071	0.089	-0.025	-0.024	0.033	0.036	0.045	0.016	-0.011
0.024	0.516	-0.814	-0.009	0.585	-0.811	-0.077	0.062	0.112	0.000	-0.022	0.030	0.058	0.045	0.011	-0.014
0.024	0.512	-0.814	-0.011	0.584	-0.812	-0.086	0.057	0.121	0.002	-0.025	0.031	0.058	0.049	0.011	-0.016
0.017	0.520	-0.802	-0.014	0.582	-0.813	-0.085	0.101	0.111	-0.002	-0.015	0.044	0.050	0.041	0.023	-0.014
0.017	0.524	-0.806	-0.017	0.581	-0.814	-0.078	0.100	0.097	0.000	-0.010	0.041	0.049	0.038	0.019	-0.011
0.005	0.512	-0.814	-0.018	0.579	-0.815	-0.098	0.028	0.080	-0.010	-0.020	0.034	0.037	0.050	0.010	-0.012
0.036	0.520	-0.798	-0.021	0.578	-0.816	-0.060	0.176	0.056	0.024	-0.011	0.051	0.068	0.042	0.026	-0.013
0.013	0.504	-0.790	-0.025	0.577	-0.817	-0.075	0.185	0.063	0.005	-0.026	0.060	0.044	0.058	0.034	-0.013
0.001	0.504	-0.802	-0.029	0.576	-0.817	-0.059	0.169	0.069	-0.004	-0.025	0.049	0.032	0.058	0.022	-0.011
0.001	0.477	-0.806	-0.032	0.575	-0.818	-0.029	0.151	0.072	-0.000	-0.051	0.045	0.032	0.086	0.017	-0.016
0.005	0.485	-0.798	-0.036	0.574	-0.818	-0.028	0.207	0.071	0.007	-0.043	0.054	0.035	0.078	0.025	-0.015
-0.007	0.497	-0.802	-0.040	0.574	-0.818	-0.006	0.215	0.091	0.000	-0.031	0.050	0.023	0.067	0.021	-0.014
-0.010	0.512	-0.806	-0.045	0.574	-0.818	0.001	0.216	0.107	0.001	-0.016	0.046	0.019	0.052	0.017	-0.013
-0.010	0.504	-0.802	-0.050	0.574	-0.818	0.003	0.246	0.109	0.006	-0.023	0.050	0.019	0.060	0.020	-0.011
-0.018	0.500	-0.814	-0.055	0.573	-0.817	0.005	0.213	0.129	0.003	-0.027	0.038	0.011	0.064	0.008	-0.008
-0.014	0.481	-0.806	-0.060	0.574	-0.817	0.033	0.177	0.157	0.012	-0.046	0.046	0.015	0.084	0.016	-0.006
-0.014	0.473	-0.806	-0.065	0.574	-0.816	0.070	0.244	0.157	0.017	-0.055	0.045	0.015	0.092	0.016	-0.005
-0.026	0.470	-0.806	-0.071	0.576	-0.815	0.111	0.234	0.169	0.011	-0.060	0.043	0.003	0.096	0.016	-0.005
-0.037	0.485	-0.814	-0.077	0.577	-0.813	0.126	0.237	0.183	0.006	-0.046	0.034	0.009	0.081	0.008	-0.003
-0.053	0.504	-0.822	-0.082	0.579	-0.811	0.147	0.182	0.198	-0.005	-0.028	0.024	0.025	0.062	0.000	-0.000
-0.041	0.508	-0.826	-0.087	0.582	-0.809	0.170	0.207	0.190	0.012	-0.026	0.018	0.014	0.058	0.004	-0.002
-0.037	0.508	-0.830	-0.092	0.583	-0.807	0.132	0.184	0.163	0.021	-0.028	0.012	0.010	0.058	0.009	-0.001
-0.072	0.497	-0.830	-0.097	0.585	-0.805	0.129	0.234	0.125	-0.009	-0.041	0.010	0.045	0.069	0.009	-0.003
-0.064	0.493	-0.826	-0.101	0.586	-0.804	0.110	0.149	0.139	0.003	-0.046	0.013	0.038	0.073	0.005	-0.008
-0.095	0.489	-0.838	-0.105	0.587	-0.803	0.105	0.128	0.148	-0.024	-0.051	-0.001	0.069	0.077	0.017	-0.015
-0.099	0.489	-0.842	-0.109	0.588	-0.801	0.112	0.113	0.152	-0.024	-0.053	-0.006	0.072	0.077	0.021	-0.015
-0.107	0.497	-0.845	-0.112	0.590	-0.800	0.121	0.101	0.177	-0.028	-0.046	-0.012	0.080	0.070	0.025	-0.016
-0.107	0.497	-0.861	-0.118	0.591	-0.798	0.134	0.194	0.198	-0.023	-0.048	-0.029	0.080	0.069	0.041	-0.011
-0.107	0.497	-0.861	-0.123	0.593	-0.795	0.189	0.184	0.210	-0.017	-0.050	-0.032	0.080	0.069	0.042	-0.013
-0.118	0.527	-0.893	-0.131	0.597	-0.791	0.310	0.304	0.235	-0.021	-0.023	-0.067	0.092	0.038	0.073	-0.002
-0.160	0.543	-0.889	-0.136	0.603	-0.786	0.399	0.137	0.299	-0.058	-0.013	-0.068	0.134	0.023	0.070	0.008
-0.099	0.558	-0.877	-0.145	0.610	-0.779	0.549	0.241	0.401	0.012	-0.005	-0.063	0.073	0.007	0.058	0.016
-0.099	0.562	-0.869	-0.155	0.620	-0.770	0.730	0.259	0.478	0.022	-0.010	-0.065	0.073	0.003	0.050	0.014
-0.118	0.574	-0.857	-0.163	0.629	-0.760	0.753	0.172	0.480	0.012	-0.009	-0.063	0.092	0.009	0.039	0.007
-0.157	0.578	-0.818	-0.171	0.637	-0.751	0.624	0.219	0.396	-0.018	-0.013	-0.032	0.130	0.013	0.000	-0.011
-0.214	0.570	-0.778	-0.176	0.643	-0.746	0.434	0.039	0.289	-0.072	-0.026	0.002	0.188	0.005	0.040	-0.018
-0.199	0.551	-0.759	-0.179	0.646	-0.742	0.323	0.014	0.235	-0.053	-0.049	0.018	0.172	0.014	0.060	-0.016
-0.141	0.562	-0.767	-0.182	0.650	-0.738	0.305	0.037	0.169	0.008	-0.041	0.007	0.114	0.002	0.052	0.000
-0.114	0.574	-0.794	-0.185	0.652	-0.735	0.207	0.100	0.129	0.038	-0.032	-0.024	0.087	0.010	0.024	0.037
-0.087	0.624	-0.810	-0.187	0.653	-0.734	0.064	0.052	0.110	0.067	0.018	-0.040	0.060	0.061	0.008	0.070
-0.041	0.682	-0.810	-0.188	0.652	-0.735	-0.061	0.054	0.061	0.114	0.077	-0.039	0.014	0.120	0.008	0.097
-0.053	0.705	-0.826	-0.186	0.649	-0.738	-0.200	-0.077	-0.017	0.101	0.103	-0.052	0.025	0.143	0.008	0.125
-0.022	0.713	-0.842	-0.183	0.645	-0.742	-0.320	-0.074	-0.108	0.128	0.115	-0.063	0.006	0.152	0.023	0.145
0.020	0.717	-0.865	-0.179	0.640	-0.747	-0.356	-0.076	-0.187	0.167	0.123	-0.081	0.049	0.156	0.047	0.162
0.017	0.694	-0.881	-0.174	0.636	-0.752	-0.334	-0.074	-0.237	0.158	0.104	-0.092	0.045	0.134	0.063	0.174
0.051	0.659	-0.881	-0.169	0.631	-0.757	-0.326	-0.100	-0.205	0.188	0.074	-0.087	0.080	0.100	0.063	0.184
0.024	0.585	-0.877	-0.165	0.628	-0.761	-0.258	-0.087	-0.156	0.157	0.004	-0.079	0.054	0.027	0.059	0.186
0.051	0.566	-0.881	-0.160	0.625	-0.764	-0.190	-0.162	-0.130	0.179	-0.013	-0.080	0.081	0.008	0.063	0.183
0.047	0.551	-0.893	-0.156	0.624	-0.766	-0.122	-0.100	-0.149	0.171	-0.027	-0.089	0.078	0.006	0.074	0.173
0.024	0.524	-0.889	-0.153	0.623	-0.767	-0.019	-0.103	-0.123	0.145	-0.053	-0.084	0.055	0.033	0.070	0.163
0.017	0.531	-0.893	-0.149	0.624	-0.767	0.032	-0.160	-0.094	0.133	-0.046	-0.088	0.048	0.024	0.074	0.146
-0.003	0.551	-0.881	-0.141	0.627	-0.766	0.187	-0.394	-0.069	0.106	-0.030	-0.077	0.029	0.004	0.062	0.128
-0.014	0.574	-0.873	-0.137	0.631	-0.763	0.318	-0.270	-0.027	0.090	-0.011	-0.072	0.018	0.020	0.054	0.112
-0.010	0.593	-0.849	-0.130	0.637	-0.760	0.378	-0.424	0.024	0.087	0.002	-0.051	0.023	0.040	0.030	0.097
-0.022	0.582	-0.838	-0.128	0.643	-0.755	0.421	-0.157	0.066	0.074	-0.015	-0.044	0.011	0.029	0.018	0.097
-0.018	0.636	-0.798	-0.125	0.649	-0.750	0.451	-0.287	0.122	0.075	0.033	-0.009	0.016	0.084	0.021	0.100
0.036	0.655	-0.810	-0.122	0.656	-0.745	0.473	-0.263	0.104	0.126	0.045	-0.027	0.070	0.104	0.010	0.096
0.040	0.640	-0.786	-0.124	0.662	-0.739	0.401	0.148	0.048	0.132	0.024	-0.008	0.074	0.089	0.034	0.089
-0.026	0.651	-0.818	-0.124	0.668	-0.734	0.418	-0.055	0.044	0.066	0.030	-0.045	0.009	0.102	0.002	0.083
-0.053	0.632	-0.806	-0.125	0.673	-0.729	0.359	0.094	-0.010	0.040	0.005	-0.038	0.017	0.084	0.014	0.070
-0.060	0.667	-0.794	-0.125	0.678	-0.725	0.340	0.034	-0.032	0.032	0.035	-0.030	0.025	0.119	0.026	0.042
-0.049	0.690	-0.818	-0.126	0.684	-0.719	0.425	0.180	-0.097	0.044	0.052	-0.060	0.012	0.143	0.003	0.029
-0.118	0.636	-0.782	-0.124	0.688	-0.715	0.283	0.014	-0.106	-0.026	-0.006	-0.028	0.081	0.090	0.039	0.014
-0.095	0.655	-0.794	-0.125	0.692	-0.711	0.266	0.111	-0.092	-0.003	0.009	-0.044	0.057	0.110	0.027	0.006
-0.130	0.651	-0.778	-0.123	0.696	-0.707	0.299	-0.058	-0.062	-0.039	0.001	-0.032	0.091	0.107	0.044	-0.001
-0.099	0.674	-0.767	-0.122	0.699	-0.704	0.215	-0.035	-0.048	-0.010	0.021	-0.023	0.060	0.130	0.056	-0.001
-0.057	0.659	-0.727	-0.123	0.703	-0.701	0.248	0.163	-0.062	0.033	0.002	0.013	0.017	0.115	0.096	-0.005
-0.110	0.698	-0.735	-0.124	0.705	-0.698	0.170	0.178	-0.109	-0.020	0.038	0.002	0.070	0.155	0.089	-0.012
-0.099	0.701	-0.731	-0.127	0.708	-0.695	0.177	0.334	-0.108	-0.005	0.040	0.003	0.058	0.159	0.093	-0.020
-0.160	0.701	-0.751	-0.124	0.709	-0.694	0.079	-0.149	-0.094	-0.070	0.038	-0.018	0.119	0.159	0.073	-0.037
-0.133	0.701	-0.727	-0.121	0.710	-0.694	0.006	-0.045	-0.120	-0.046	0.038	0.006	0.091	0.159	0.097	-0.045
-0.141	0.674	-0.711	-0.120	0.711	-0.693	0.091	-0.019	-0.104	-0.055	0.010	0.020	0.098	0.132	0.113	-0.046
-0.145	0.686	-0.731	-0.116	0.711	-0.693	0.021	-0.175	-0.099	-0.063	0.021	0.001	0.101	0.144	0.093	-0.046
-0.083	0.690	-0.696	-0.114	0.713	-0.692	0.091	0.013	-0.143	-0.003	0.023	0.035	0.039	0.148	0.129	-0.042
-0.122	0.659	-0.688	-0.111	0.714	-0.691	0.087	-0.097	-0.143	-0.045	-0.009	0.041	0.076	0.117	0.137	-0.041
-0.099	0.670	-0.723	-0.110	0.716	-0.690	0.084	0.088	-0.153	-0.023	0.001	0.005	0.053	0.129	0.101	-0.038
-0.133	0.682	-0.731	-0.106	0.716	-0.690	0.011	-0.154	-0.077	-0.061	0.013	-0.003	0.087	0.140	0.094	-0.040
-0.110	0.659	-0.711	-0.106	0.717	-0.689	0.038	0.080	-0.137	-0.039	-0.011	0.016	0.063	0.116	0.114	-0.040
-0.091	0.717	-0.708	-0.105	0.717	-0.689	0.020	0.087	-0.146	-0.021	0.046	0.019	0.044	0.173	0.118	-0.045
-0.137	0.694	-0.759	-0.100	0.717	-0.690	-0.044	-0.208	-0.131	-0.071	0.024	-0.031	0.090	0.149	0.067	-0.042
-0.122	0.678	-0.743	-0.098	0.716	-0.691	-0.068	-0.007	-0.166	-0.058	0.009	-0.014	0.075	0.133	0.083	-0.042
-0.107	0.682	-0.739	-0.094	0.715	-0.693	-0.095	-0.078	-0.155	-0.046	0.014	-0.008	0.060	0.136	0.088	-0.043
-0.107	0.682	-0.739	-0.091	0.713	-0.695	-0.161	-0.083	-0.150	-0.049	0.017	-0.006	0.059	0.136	0.089	-0.037
-0.091	0.705	-0.747	-0.089	0.711	-0.698	-0.155	-0.002	-0.141	-0.035	0.042	-0.012	0.044	0.159	0.082	-0.027
-0.087	0.686	-0.747	-0.086	0.708	-0.701	-0.214	-0.066	-0.117	-0.033	0.026	-0.009	0.040	0.140	0.082	-0.023
-0.057	0.698	-0.755	-0.085	0.705	-0.704	-0.212	-0.019	-0.105	-0.004	0.041	-0.014	0.009	0.152	0.075	-0.008
-0.068	0.663	-0.751	-0.081	0.701	-0.708	-0.284	-0.154	-0.110	-0.019	0.010	-0.006	0.020	0.118	0.079	-0.005
-0.014	0.663	-0.747	-0.080	0.697	-0.712	-0.266	0.097	-0.130	0.035	0.014	0.002	0.034	0.118	0.084	-0.002
-0.076	0.655	-0.778	-0.078	0.694	-0.716	-0.266	-0.054	-0.121	-0.028	0.010	-0.026	0.027	0.111	0.053	-0.003
-0.064	0.632	-0.782	-0.075	0.689	-0.721	-0.316	-0.054	-0.121	-0.019	-0.009	-0.025	0.016	0.089	0.049	-0.006
-0.053	0.651	-0.771	-0.074	0.685	-0.725	-0.328	0.036	-0.138	-0.009	0.015	-0.009	0.004	0.108	0.061	-0.019
-0.080	0.632	-0.782	-0.072	0.681	-0.729	-0.243	-0.044	-0.127	-0.038	-0.000	-0.017	0.030	0.089	0.050	-0.014
-0.083	0.620	-0.778	-0.069	0.676	-0.733	-0.323	-0.079	-0.120	-0.044	-0.007	-0.009	0.034	0.078	0.054	-0.020
-0.033	0.640	-0.794	-0.067	0.672	-0.737	-0.277	0.039	-0.132	0.005	0.016	-0.021	0.016	0.097	0.039	-0.019
-0.087	0.601	-0.794	-0.064	0.667	-0.742	-0.320	-0.160	-0.091	-0.052	-0.018	-0.016	0.037	0.059	0.039	-0.021
-0.033	0.605	-0.782	-0.063	0.664	-0.745	-0.259	0.009	-0.094	0.001	-0.010	-0.000	0.017	0.063	0.051	-0.016
-0.076	0.620	-0.790	-0.061	0.660	-0.749	-0.231	-0.053	-0.095	-0.043	0.009	-0.005	0.024	0.079	0.044	-0.028
-0.049	0.628	-0.806	-0.059	0.657	-0.752	-0.237	-0.011	-0.080	-0.017	0.020	-0.017	0.003	0.087	0.028	-0.022
-0.083	0.609	-0.798	-0.056	0.653	-0.755	-0.206	-0.155	-0.067	-0.055	0.004	-0.007	0.031	0.068	0.036	-0.026
-0.041	0.601	-0.794	-0.054	0.650	-0.758	-0.231	-0.061	-0.067	-0.015	-0.000	0.000	0.012	0.060	0.040	-0.028
-0.049	0.589	-0.798	-0.052	0.647	-0.761	-0.201	-0.085	-0.069	-0.025	-0.009	-0.001	0.005	0.048	0.036	-0.027
-0.068	0.582	-0.790	-0.050	0.644	-0.764	-0.195	-0.077	-0.054	-0.046	-0.013	0.010	0.014	0.040	0.045	-0.024
-0.022	0.585	-0.786	-0.048	0.640	-0.767	-0.221	-0.111	-0.025	-0.002	-0.006	0.017	0.033	0.044	0.049	-0.022
-0.053	0.578	-0.806	-0.048	0.638	-0.768	-0.124	-0.025	-0.025	-0.034	-0.012	-0.001	0.003	0.036	0.029	-0.022
-0.018	0.612	-0.806	-0.044	0.635	-0.771	-0.193	-0.203	-0.003	-0.002	0.026	0.002	0.038	0.071	0.030	-0.017
-0.033	0.593	-0.794	-0.044	0.632	-0.774	-0.178	-0.025	-0.038	-0.019	0.010	0.016	0.023	0.052	0.041	-0.016
-0.033	0.585	-0.810	-0.042	0.629	-0.776	-0.177	-0.096	-0.037	-0.021	0.005	0.003	0.023	0.044	0.026	-0.016
-0.014	0.585	-0.822	-0.038	0.626	-0.779	-0.188	-0.192	-0.042	-0.006	0.008	-0.006	0.043	0.044	0.014	-0.019
-0.037	0.578	-0.818	-0.036	0.624	-0.781	-0.138	-0.073	-0.057	-0.031	0.002	-0.000	0.020	0.036	0.018	-0.020
-0.030	0.570	-0.822	-0.035	0.621	-0.783	-0.169	-0.059	-0.048	-0.025	-0.003	-0.002	0.028	0.028	0.014	-0.018
-0.030	0.574	-0.822	-0.033	0.619	-0.785	-0.157	-0.066	-0.032	-0.026	0.004	0.000	0.029	0.032	0.015	-0.026
-0.003	0.555	-0.790	-0.033	0.616	-0.787	-0.147	-0.012	-0.009	0.000	-0.013	0.034	0.056	0.013	0.046	-0.023
-0.041	0.566	-0.814	-0.031	0.614	-0.788	-0.109	-0.128	0.002	-0.040	0.001	0.012	0.017	0.024	0.023	-0.026
-0.007	0.582	-0.802	-0.030	0.614	-0.789	-0.039	-0.010	-0.027	-0.006	0.017	0.024	0.052	0.039	0.035	-0.029
-0.037	0.593	-0.822	-0.029	0.613	-0.790	-0.043	-0.051	-0.041	-0.039	0.029	0.005	0.021	0.051	0.015	-0.031
-0.045	0.609	-0.834	-0.027	0.612	-0.790	-0.040	-0.118	-0.050	-0.049	0.045	-0.006	0.014	0.066	0.004	-0.021
-0.014	0.566	-0.834	-0.024	0.611	-0.791	-0.093	-0.136	-0.025	-0.021	0.004	-0.004	0.045	0.023	0.004	-0.016
0.013	0.585	-0.834	-0.023	0.608	-0.793	-0.149	-0.093	0.003	0.005	0.026	-0.002	0.072	0.042	0.004	-0.012
0.024	0.543	-0.818	-0.023	0.606	-0.795	-0.163	0.058	-0.001	0.017	-0.014	0.016	0.083	0.001	0.020	-0.009
-0.003	0.535	-0.826	-0.023	0.602	-0.798	-0.220	-0.040	0.035	-0.010	-0.018	0.010	0.056	0.009	0.012	-0.005
-0.014	0.508	-0.818	-0.022	0.598	-0.801	-0.217	-0.094	0.051	-0.023	-0.041	0.021	0.044	0.037	0.020	-0.010
0.017	0.508	-0.814	-0.024	0.594	-0.804	-0.256	0.035	0.080	0.009	-0.036	0.028	0.075	0.037	0.023	-0.018
-0.007	0.512	-0.826	-0.026	0.590	-0.807	-0.254	0.102	0.082	-0.011	-0.028	0.019	0.052	0.034	0.011	-0.015
-0.014	0.497	-0.806	-0.028	0.585	-0.811	-0.288	0.049	0.093	-0.017	-0.039	0.043	0.044	0.049	0.031	-0.013
0.009	0.527	-0.830	-0.031	0.579	-0.815	-0.347	0.116	0.098	0.009	-0.002	0.023	0.066	0.019	0.007	-0.017
-0.018	0.508	-0.838	-0.034	0.573	-0.819	-0.334	0.139	0.091	-0.015	-0.016	0.019	0.039	0.039	0.001	-0.019
-0.014	0.489	-0.826	-0.036	0.567	-0.823	-0.379	0.032	0.091	-0.009	-0.028	0.035	0.043	0.058	0.011	-0.016
-0.026	0.473	-0.834	-0.038	0.560	-0.827	-0.372	0.115	0.084	-0.018	-0.037	0.032	0.031	0.074	0.002	-0.018
-0.010	0.473	-0.826	-0.040	0.554	-0.832	-0.367	0.005	0.102	-0.001	-0.031	0.044	0.046	0.074	0.010	-0.019
-0.007	0.489	-0.834	-0.042	0.548	-0.836	-0.368	0.053	0.128	0.005	-0.009	0.040	0.049	0.059	0.001	-0.016
-0.022	0.477	-0.834	-0.046	0.542	-0.839	-0.313	0.168	0.100	-0.007	-0.015	0.043	0.033	0.071	0.001	-0.016
-0.003	0.485	-0.822	-0.048	0.536	-0.843	-0.357	0.101	0.084	0.015	-0.001	0.059	0.052	0.063	0.012	-0.019
-0.037	0.462	-0.838	-0.052	0.531	-0.846	-0.305	0.163	0.092	-0.016	-0.019	0.046	0.017	0.086	0.004	-0.023
-0.037	0.446	-0.838	-0.054	0.525	-0.849	-0.325	0.065	0.098	-0.014	-0.029	0.050	0.017	0.102	0.004	-0.028
-0.033	0.446	-0.822	-0.059	0.520	-0.852	-0.298	0.260	0.085	-0.005	-0.023	0.068	0.020	0.102	0.011	-0.035
-0.072	0.439	-0.869	-0.061	0.514	-0.855	-0.280	0.057	0.117	-0.041	-0.026	0.024	0.019	0.110	0.036	-0.038
-0.072	0.439	-0.869	-0.064	0.509	-0.858	-0.275	0.086	0.117	-0.038	-0.021	0.027	0.020	0.110	0.036	-0.036
-0.068	0.431	-0.865	-0.066	0.504	-0.861	-0.296	0.018	0.114	-0.033	-0.023	0.034	0.017	0.118	0.032	-0.034
-0.041	0.435	-0.857	-0.068	0.499	-0.864	-0.267	0.079	0.096	-0.004	-0.014	0.044	0.010	0.114	0.024	-0.032
-0.045	0.408	-0.857	-0.071	0.494	-0.867	-0.299	0.171	0.061	-0.004	-0.036	0.047	0.005	0.141	0.024	-0.031
-0.072	0.435	-0.877	-0.074	0.489	-0.869	-0.272	0.117	0.056	-0.029	-0.004	0.030	0.021	0.113	0.043	-0.028
-0.068	0.400	-0.857	-0.076	0.483	-0.872	-0.293	0.098	0.066	-0.023	-0.033	0.052	0.018	0.147	0.024	-0.034
-0.064	0.412	-0.873	-0.080	0.478	-0.875	-0.314	0.190	0.050	-0.015	-0.016	0.039	0.014	0.135	0.040	-0.034
-0.087	0.369	-0.873	-0.080	0.474	-0.877	-0.207	0.009	0.028	-0.038	-0.054	0.042	0.037	0.177	0.040	-0.039
-0.057	0.354	-0.865	-0.086	0.469	-0.879	-0.234	0.301	0.011	-0.001	-0.065	0.051	0.006	0.191	0.032	-0.034
-0.103	0.388	-0.869	-0.085	0.467	-0.880	-0.144	-0.031	0.015	-0.048	-0.028	0.049	0.051	0.156	0.036	-0.036
-0.057	0.369	-0.873	-0.087	0.463	-0.882	-0.183	0.087	0.024	-0.000	-0.044	0.047	0.005	0.175	0.041	-0.031
-0.083	0.400	-0.885	-0.088	0.461	-0.883	-0.101	0.056	0.040	-0.026	-0.011	0.036	0.031	0.144	0.053	-0.032
-0.072	0.365	-0.877	-0.089	0.460	-0.884	-0.070	0.047	0.021	-0.013	-0.044	0.044	0.019	0.179	0.045	-0.029
-0.076	0.377	-0.897	-0.092	0.458	-0.884	-0.112	0.156	0.014	-0.014	-0.030	0.025	0.023	0.167	0.066	-0.032
-0.103	0.354	-0.893	-0.092	0.457	-0.885	-0.008	-0.010	0.027	-0.041	-0.053	0.029	0.050	0.190	0.062	-0.028
-0.083	0.369	-0.901	-0.092	0.457	-0.885	-0.004	-0.019	0.042	-0.022	-0.037	0.022	0.030	0.175	0.070	-0.027
-0.064	0.377	-0.881	-0.093	0.457	-0.884	0.053	0.025	0.028	-0.002	-0.030	0.041	0.011	0.167	0.051	-0.028
-0.083	0.381	-0.909	-0.093	0.458	-0.884	0.047	0.003	0.045	-0.020	-0.026	0.013	0.030	0.162	0.078	-0.015
-0.076	0.365	-0.873	-0.096	0.459	-0.883	0.055	0.120	0.025	-0.010	-0.042	0.048	0.022	0.178	0.043	-0.014
-0.037	0.373	-0.889	-0.096	0.460	-0.883	0.063	0.029	0.034	0.029	-0.036	0.032	0.016	0.169	0.059	-0.011
-0.087	0.354	-0.901	-0.098	0.461	-0.882	0.127	0.099	0.020	-0.019	-0.057	0.019	0.033	0.188	0.070	-0.011
-0.060	0.381	-0.905	-0.099	0.463	-0.881	0.103	0.020	0.058	0.008	-0.031	0.014	0.006	0.160	0.074	-0.007
-0.091	0.338	-0.893	-0.101	0.466	-0.879	0.176	0.107	0.038	-0.020	-0.076	0.024	0.036	0.202	0.062	-0.011
-0.068	0.354	-0.885	-0.104	0.468	-0.878	0.151	0.151	0.033	0.006	-0.063	0.030	0.013	0.186	0.054	-0.014
-0.072	0.346	-0.889	-0.107	0.470	-0.876	0.164	0.162	0.018	0.005	-0.073	0.024	0.017	0.193	0.058	-0.016
-0.122	0.377	-0.916	-0.109	0.473	-0.874	0.176	0.103	0.043	-0.043	-0.045	-0.005	0.067	0.161	0.085	-0.014
-0.091	0.385	-0.920	-0.112	0.476	-0.872	0.168	0.108	0.047	-0.010	-0.040	-0.011	0.037	0.152	0.089	-0.016
-0.118	0.377	-0.944	-0.117	0.480	-0.869	0.289	0.280	0.030	-0.032	-0.052	-0.037	0.064	0.160	0.112	-0.014
-0.118	0.377	-0.944	-0.118	0.485	-0.867	0.286	0.034	0.110	-0.030	-0.056	-0.040	0.064	0.159	0.112	-0.008
-0.107	0.431	-0.960	-0.122	0.492	-0.862	0.446	0.116	0.165	-0.015	-0.009	-0.060	0.053	0.104	0.127	-0.003
-0.130	0.423	-0.964	-0.125	0.499	-0.857	0.471	0.066	0.229	-0.035	-0.024	-0.069	0.076	0.111	0.130	0.005
-0.095	0.431	-0.936	-0.129	0.509	-0.851	0.616	0.081	0.275	0.004	-0.026	-0.048	0.042	0.103	0.102	0.009
-0.083	0.446	-0.889	-0.136	0.520	-0.844	0.707	0.179	0.321	0.022	-0.021	-0.008	0.031	0.087	0.054	0.005
-0.103	0.497	-0.869	-0.141	0.532	-0.835	0.778	0.164	0.310	0.008	0.017	0.003	0.051	0.036	0.033	-0.000
-0.137	0.512	-0.869	-0.146	0.543	-0.827	0.708	0.145	0.241	-0.021	0.022	-0.005	0.085	0.020	0.033	-0.016
-0.160	0.508	-0.869	-0.151	0.551	-0.821	0.533	0.144	0.185	-0.040	0.010	-0.011	0.109	0.024	0.032	-0.029
-0.191	0.493	-0.857	-0.154	0.557	-0.816	0.465	0.038	0.191	-0.068	-0.013	-0.004	0.140	0.039	0.020	-0.031
-0.164	0.497	-0.834	-0.155	0.563	-0.812	0.388	-0.047	0.188	-0.039	-0.014	0.015	0.113	0.034	0.004	-0.021
-0.122	0.516	-0.834	-0.157	0.568	-0.808	0.378	-0.011	0.184	0.005	-0.000	0.011	0.071	0.015	0.005	-0.005
-0.099	0.582	-0.849	-0.158	0.573	-0.804	0.306	-0.010	0.165	0.029	0.061	-0.008	0.048	0.051	0.011	0.026
-0.091	0.620	-0.869	-0.159	0.575	-0.802	0.175	-0.052	0.150	0.038	0.097	-0.029	0.041	0.090	0.030	0.062
-0.049	0.651	-0.901	-0.159	0.574	-0.803	-0.051	-0.028	0.111	0.081	0.130	-0.060	0.001	0.121	0.060	0.098
0.001	0.663	-0.909	-0.159	0.570	-0.806	-0.237	-0.050	0.043	0.130	0.145	-0.065	0.050	0.133	0.067	0.132
0.040	0.701	-0.924	-0.158	0.564	-0.810	-0.387	0.077	-0.103	0.168	0.190	-0.077	0.088	0.172	0.082	0.160
0.051	0.701	-0.968	-0.155	0.558	-0.816	-0.473	0.003	-0.200	0.176	0.197	-0.115	0.098	0.173	0.125	0.177
0.036	0.678	-0.968	-0.152	0.550	-0.821	-0.523	0.031	-0.290	0.158	0.181	-0.109	0.082	0.150	0.124	0.178
0.040	0.620	-0.975	-0.147	0.542	-0.827	-0.524	0.001	-0.347	0.157	0.131	-0.111	0.085	0.093	0.132	0.177
0.013	0.555	-0.960	-0.142	0.536	-0.832	-0.463	-0.068	-0.361	0.125	0.072	-0.090	0.057	0.028	0.115	0.163
0.059	0.520	-0.936	-0.138	0.530	-0.837	-0.390	-0.011	-0.331	0.166	0.043	-0.062	0.103	0.006	0.091	0.147
0.024	0.477	-0.928	-0.133	0.525	-0.840	-0.308	-0.087	-0.280	0.127	0.005	-0.050	0.068	0.047	0.082	0.132
-0.010	0.439	-0.952	-0.126	0.522	-0.844	-0.234	-0.233	-0.221	0.086	-0.030	-0.071	0.033	0.085	0.105	0.119
0.005	0.435	-0.924	-0.124	0.520	-0.845	-0.097	0.026	-0.211	0.099	-0.033	-0.042	0.048	0.088	0.077	0.098
-0.018	0.415	-0.924	-0.117	0.521	-0.845	0.033	-0.280	-0.137	0.070	-0.053	-0.041	0.024	0.107	0.076	0.086
-0.014	0.446	-0.909	-0.114	0.521	-0.846	0.033	-0.162	-0.076	0.070	-0.022	-0.025	0.028	0.075	0.060	0.082
-0.014	0.446	-0.909	-0.111	0.523	-0.845	0.123	-0.115	-0.059	0.067	-0.024	-0.026	0.027	0.075	0.059	0.073
0.001	0.500	-0.909	-0.110	0.527	-0.843	0.237	-0.003	-0.034	0.081	0.026	-0.028	0.042	0.020	0.059	0.065
-0.018	0.481	-0.881	-0.110	0.531	-0.840	0.201	0.062	-0.054	0.062	0.003	-0.003	0.022	0.039	0.030	0.060
-0.041	0.516	-0.893	-0.109	0.536	-0.837	0.290	-0.025	-0.074	0.038	0.033	-0.018	0.001	0.004	0.042	0.043
-0.033	0.504	-0.893	-0.109	0.540	-0.835	0.265	0.087	-0.094	0.045	0.017	-0.021	0.006	0.015	0.041	0.029
-0.107	0.493	-0.901	-0.107	0.544	-0.833	0.214	-0.081	-0.077	-0.030	0.002	-0.030	0.067	0.027	0.049	0.014
-0.049	0.462	-0.845	-0.105	0.549	-0.829	0.294	-0.010	-0.128	0.026	-0.034	0.022	0.010	0.057	0.007	0.008
-0.091	0.473	-0.861	-0.102	0.552	-0.827	0.219	-0.128	-0.119	-0.020	-0.026	0.004	0.052	0.045	0.009	-0.011
-0.041	0.485	-0.822	-0.102	0.556	-0.825	0.209	0.170	-0.204	0.030	-0.018	0.041	0.002	0.033	0.031	-0.009
-0.114	0.516	-0.845	-0.099	0.559	-0.823	0.197	-0.038	-0.203	-0.046	0.009	0.015	0.075	0.002	0.007	-0.018
-0.080	0.527	-0.857	-0.099	0.563	-0.820	0.194	0.152	-0.227	-0.011	0.017	0.001	0.041	0.010	0.004	-0.018
-0.107	0.551	-0.901	-0.095	0.566	-0.819	0.142	-0.131	-0.187	-0.043	0.038	-0.043	0.068	0.033	0.048	-0.027
-0.087	0.547	-0.869	-0.091	0.568	-0.818	0.158	-0.039	-0.246	-0.027	0.031	-0.013	0.048	0.029	0.016	-0.021
-0.087	0.520	-0.845	-0.087	0.570	-0.817	0.053	-0.092	-0.232	-0.031	0.003	0.010	0.048	0.002	0.008	-0.029
-0.057	0.520	-0.818	-0.083	0.572	-0.816	0.121	-0.121	-0.233	-0.005	0.001	0.037	0.017	0.002	0.035	-0.033
-0.099	0.489	-0.845	-0.078	0.575	-0.815	0.162	-0.162	-0.197	-0.052	-0.033	0.008	0.060	0.029	0.008	-0.034
-0.083	0.520	-0.830	-0.073	0.578	-0.813	0.173	-0.210	-0.163	-0.042	-0.005	0.022	0.044	0.002	0.024	-0.034
-0.049	0.508	-0.802	-0.069	0.582	-0.810	0.277	-0.065	-0.188	-0.011	-0.021	0.046	0.009	0.009	0.051	-0.040
-0.064	0.527	-0.830	-0.067	0.587	-0.807	0.287	-0.004	-0.191	-0.029	-0.006	0.016	0.025	0.010	0.024	-0.036
-0.080	0.516	-0.842	-0.062	0.592	-0.804	0.301	-0.191	-0.161	-0.049	-0.023	0.001	0.040	0.002	0.012	-0.033
-0.060	0.524	-0.838	-0.058	0.596	-0.801	0.283	-0.140	-0.154	-0.034	-0.020	0.001	0.021	0.006	0.016	-0.028
-0.060	0.524	-0.845	-0.056	0.601	-0.798	0.275	0.003	-0.130	-0.035	-0.024	-0.010	0.021	0.006	0.008	-0.027
-0.026	0.531	-0.830	-0.054	0.605	-0.794	0.266	-0.020	-0.140	-0.003	-0.020	0.003	0.014	0.014	0.023	-0.015
-0.049	0.535	-0.838	-0.051	0.609	-0.792	0.247	-0.087	-0.130	-0.029	-0.020	-0.007	0.009	0.017	0.016	-0.016
-0.007	0.555	-0.830	-0.051	0.613	-0.789	0.244	0.106	-0.137	0.014	-0.005	-0.002	0.033	0.037	0.023	-0.013
-0.064	0.562	-0.842	-0.049	0.615	-0.787	0.186	-0.124	-0.066	-0.047	0.000	-0.016	0.025	0.045	0.012	-0.011
-0.026	0.558	-0.814	-0.046	0.618	-0.785	0.186	-0.080	-0.061	-0.010	-0.006	0.009	0.014	0.040	0.039	-0.005
-0.018	0.589	-0.845	-0.046	0.621	-0.782	0.188	0.048	-0.079	-0.003	0.022	-0.025	0.022	0.071	0.007	-0.009
-0.018	0.589	-0.845	-0.045	0.623	-0.781	0.144	-0.029	-0.055	-0.004	0.019	-0.026	0.022	0.071	0.008	-0.005
-0.014	0.570	-0.810	-0.044	0.625	-0.780	0.108	-0.032	-0.037	-0.001	-0.001	0.008	0.026	0.052	0.043	-0.004
-0.026	0.578	-0.802	-0.043	0.626	-0.779	0.078	-0.010	-0.041	-0.014	0.005	0.015	0.014	0.059	0.051	-0.003
-0.014	0.566	-0.806	-0.042	0.626	-0.778	0.037	-0.077	-0.028	-0.004	-0.007	0.011	0.025	0.047	0.047	-0.005
0.013	0.570	-0.778	-0.043	0.627	-0.778	0.071	0.137	-0.034	0.025	-0.004	0.038	0.052	0.050	0.074	-0.013
-0.022	0.555	-0.810	-0.045	0.628	-0.777	0.040	0.163	-0.026	-0.007	-0.020	0.006	0.018	0.035	0.043	-0.012
-0.053	0.558	-0.802	-0.045	0.628	-0.777	0.023	-0.007	-0.012	-0.038	-0.016	0.013	0.013	0.038	0.051	-0.021
-0.026	0.555	-0.794	-0.047	0.628	-0.777	0.024	0.128	-0.014	-0.010	-0.020	0.021	0.013	0.034	0.058	-0.026
-0.064	0.570	-0.802	-0.046	0.629	-0.776	0.025	-0.052	-0.017	-0.049	-0.005	0.013	0.025	0.049	0.050	-0.030
-0.022	0.570	-0.790	-0.045	0.629	-0.776	0.034	0.019	-0.044	-0.007	-0.005	0.024	0.017	0.049	0.062	-0.027
-0.037	0.547	-0.786	-0.046	0.629	-0.776	0.003	0.037	-0.034	-0.022	-0.028	0.028	0.001	0.025	0.066	-0.030
-0.033	0.570	-0.794	-0.046	0.630	-0.776	0.054	0.050	-0.050	-0.018	-0.006	0.020	0.005	0.047	0.058	-0.023
-0.037	0.551	-0.778	-0.047	0.630	-0.775	0.014	0.139	-0.047	-0.021	-0.025	0.035	0.001	0.028	0.074	-0.027
-0.026	0.582	-0.790	-0.045	0.630	-0.775	0.005	-0.114	-0.015	-0.011	0.006	0.024	0.012	0.058	0.062	-0.028
-0.041	0.562	-0.786	-0.047	0.631	-0.775	0.062	0.127	-0.031	-0.025	-0.014	0.027	0.003	0.038	0.066	-0.025
-0.045	0.562	-0.794	-0.045	0.631	-0.775	0.005	-0.099	0.008	-0.030	-0.014	0.019	0.007	0.038	0.058	-0.027
-0.018	0.597	-0.790	-0.046	0.631	-0.775	0.010	0.087	-0.027	-0.002	0.020	0.023	0.019	0.072	0.062	-0.023
-0.053	0.582	-0.802	-0.045	0.630	-0.775	-0.001	-0.051	-0.011	-0.038	0.005	0.011	0.016	0.056	0.050	-0.021
-0.007	0.582	-0.786	-0.045	0.630	-0.775	-0.039	0.021	-0.005	0.008	0.006	0.028	0.030	0.055	0.065	-0.015
-0.030	0.585	-0.790	-0.045	0.629	-0.776	-0.039	0.026	-0.031	-0.015	0.011	0.024	0.006	0.058	0.061	-0.019
-0.014	0.582	-0.798	-0.045	0.629	-0.776	0.005	0.045	-0.054	0.001	0.007	0.016	0.021	0.054	0.053	-0.017
-0.041	0.597	-0.806	-0.045	0.628	-0.777	-0.089	-0.013	-0.022	-0.027	0.024	0.010	0.006	0.069	0.045	-0.018
-0.037	0.574	-0.790	-0.046	0.626	-0.778	-0.085	0.097	-0.043	-0.022	0.002	0.026	0.003	0.045	0.061	-0.016
-0.018	0.558	-0.810	-0.046	0.625	-0.779	-0.071	0.011	-0.027	-0.003	-0.012	0.008	0.016	0.029	0.041	-0.018
-0.030	0.593	-0.814	-0.046	0.622	-0.781	-0.170	0.035	-0.028	-0.014	0.025	0.006	0.004	0.063	0.037	-0.016
-0.033	0.566	-0.826	-0.046	0.620	-0.783	-0.137	0.090	-0.058	-0.017	0.001	-0.004	0.000	0.035	0.025	-0.022
-0.033	0.566	-0.826	-0.047	0.617	-0.785	-0.171	0.073	-0.039	-0.017	0.003	-0.002	0.001	0.034	0.025	-0.020
-0.083	0.527	-0.834	-0.046	0.614	-0.788	-0.183	-0.098	0.012	-0.068	-0.032	-0.007	0.051	0.006	0.016	-0.025
-0.007	0.531	-0.810	-0.046	0.612	-0.790	-0.126	0.055	-0.000	0.010	-0.026	0.018	0.025	0.003	0.040	-0.022
-0.049	0.524	-0.806	-0.046	0.609	-0.791	-0.145	-0.035	0.011	-0.033	-0.031	0.024	0.018	0.011	0.044	-0.025
-0.010	0.535	-0.810	-0.049	0.607	-0.793	-0.117	0.177	-0.021	0.008	-0.018	0.021	0.020	0.001	0.039	-0.016
-0.049	0.539	-0.822	-0.049	0.606	-0.794	-0.052	0.046	0.011	-0.029	-0.013	0.010	0.019	0.002	0.027	-0.018
-0.026	0.520	-0.810	-0.050	0.605	-0.795	-0.079	0.052	-0.008	-0.006	-0.031	0.023	0.004	0.018	0.039	-0.016
-0.026	0.512	-0.822	-0.052	0.604	-0.795	-0.057	0.115	0.013	-0.004	-0.037	0.012	0.003	0.027	0.026	-0.019
-0.049	0.512	-0.822	-0.052	0.602	-0.797	-0.084	-0.014	0.059	-0.026	-0.035	0.013	0.020	0.028	0.026	-0.020
-0.041	0.531	-0.830	-0.054	0.602	-0.797	-0.017	0.077	0.041	-0.017	-0.016	0.006	0.013	0.010	0.018	-0.022
-0.057	0.520	-0.826	-0.055	0.602	-0.797	0.009	0.014	0.047	-0.032	-0.027	0.010	0.029	0.022	0.022	-0.023
-0.049	0.512	-0.826	-0.056	0.601	-0.797	-0.003	0.006	0.049	-0.023	-0.034	0.010	0.022	0.031	0.021	-0.025
-0.037	0.512	-0.826	-0.058	0.601	-0.797	-0.005	0.147	0.032	-0.009	-0.034	0.010	0.011	0.032	0.021	-0.026
-0.057	0.493	-0.794	-0.059	0.602	-0.796	0.100	0.020	0.022	-0.027	-0.055	0.040	0.031	0.052	0.052	-0.018
-0.053	0.497	-0.838	-0.059	0.603	-0.795	0.075	-0.008	0.016	-0.024	-0.052	-0.004	0.028	0.050	0.009	-0.023
-0.030	0.520	-0.842	-0.060	0.604	-0.794	0.078	0.082	-0.018	0.001	-0.030	-0.009	0.005	0.027	0.004	-0.020
-0.087	0.508	-0.849	-0.058	0.605	-0.794	0.049	-0.097	-0.006	-0.059	-0.042	-0.017	0.064	0.040	0.004	-0.019
-0.033	0.508	-0.853	-0.059	0.605	-0.794	0.024	0.042	-0.028	-0.004	-0.042	-0.021	0.011	0.041	0.008	-0.021
-0.080	0.516	-0.865	-0.060	0.605	-0.794	-0.006	0.094	-0.034	-0.050	-0.034	-0.032	0.058	0.034	0.020	-0.022
-0.068	0.543	-0.857	-0.060	0.604	-0.794	-0.010	0.042	-0.025	-0.038	-0.006	-0.024	0.047	0.008	0.013	-0.007
-0.053	0.531	-0.873	-0.062	0.605	-0.794	0.043	0.105	-0.016	-0.021	-0.018	-0.040	0.032	0.020	0.029	-0.003
-0.026	0.539	-0.897	-0.065	0.607	-0.792	0.132	0.176	0.020	0.009	-0.012	-0.066	0.006	0.013	0.054	0.015
-0.037	0.551	-0.893	-0.069	0.611	-0.789	0.300	0.219	0.063	0.002	-0.005	-0.065	0.019	0.002	0.050	0.029
-0.014	0.562	-0.897	-0.073	0.616	-0.784	0.362	0.183	0.109	0.029	0.002	-0.074	0.004	0.009	0.055	0.037
-0.022	0.558	-0.877	-0.079	0.622	-0.779	0.387	0.349	0.089	0.028	-0.008	-0.059	0.005	0.004	0.035	0.026
-0.037	0.582	-0.869	-0.083	0.626	-0.776	0.274	0.161	0.088	0.016	0.011	-0.055	0.021	0.027	0.028	0.014
-0.091	0.597	-0.842	-0.086	0.629	-0.773	0.219	0.159	0.071	-0.035	0.024	-0.030	0.076	0.043	0.000	-0.002
-0.099	0.609	-0.806	-0.090	0.632	-0.769	0.244	0.207	0.074	-0.038	0.032	0.002	0.084	0.054	0.035	-0.016
-0.099	0.609	-0.806	-0.094	0.636	-0.766	0.215	0.176	0.096	-0.034	0.029	-0.001	0.086	0.054	0.035	-0.020
-0.091	0.605	-0.794	-0.096	0.639	-0.763	0.234	0.100	0.072	-0.024	0.022	0.008	0.079	0.049	0.047	-0.009
-0.057	0.601	-0.802	-0.099	0.641	-0.761	0.151	0.120	0.038	0.013	0.016	-0.002	0.045	0.045	0.039	0.008
-0.045	0.612	-0.826	-0.101	0.642	-0.760	0.052	0.152	-0.015	0.026	0.027	-0.026	0.035	0.057	0.015	0.033
-0.033	0.628	-0.853	-0.101	0.641	-0.761	-0.055	0.104	-0.061	0.038	0.043	-0.053	0.024	0.073	0.013	0.066
0.005	0.620	-0.873	-0.099	0.637	-0.765	-0.264	-0.025	-0.134	0.074	0.039	-0.069	0.014	0.066	0.033	0.089
0.055	0.640	-0.889	-0.097	0.629	-0.771	-0.512	0.073	-0.211	0.122	0.066	-0.078	0.064	0.086	0.049	0.113
0.043	0.624	-0.905	-0.094	0.618	-0.780	-0.743	0.070	-0.264	0.108	0.062	-0.085	0.052	0.071	0.065	0.131
0.090	0.609	-0.873	-0.093	0.605	-0.791	-0.876	0.198	-0.292	0.153	0.060	-0.043	0.098	0.056	0.034	0.140
0.082	0.570	-0.873	-0.090	0.592	-0.801	-0.804	0.070	-0.328	0.142	0.034	-0.033	0.090	0.018	0.035	0.138
0.078	0.520	-0.885	-0.087	0.581	-0.809	-0.738	0.077	-0.317	0.136	-0.005	-0.036	0.086	0.031	0.047	0.130
0.074	0.508	-0.881	-0.083	0.572	-0.816	-0.541	0.002	-0.264	0.128	-0.008	-0.026	0.082	0.043	0.044	0.117
0.040	0.497	-0.881	-0.079	0.567	-0.820	-0.355	-0.084	-0.231	0.089	-0.014	-0.021	0.048	0.055	0.045	0.098
0.040	0.512	-0.897	-0.076	0.564	-0.822	-0.150	0.011	-0.206	0.087	0.004	-0.035	0.047	0.040	0.061	0.079
-0.010	0.508	-0.909	-0.072	0.565	-0.822	0.016	-0.135	-0.157	0.033	-0.000	-0.047	0.003	0.044	0.073	0.065
-0.010	0.497	-0.909	-0.066	0.568	-0.821	0.191	-0.342	-0.005	0.027	-0.015	-0.048	0.003	0.056	0.074	0.063
0.009	0.481	-0.916	-0.061	0.572	-0.818	0.303	-0.354	0.073	0.041	-0.035	-0.059	0.015	0.072	0.082	0.064
0.043	0.512	-0.893	-0.057	0.576	-0.815	0.274	-0.329	0.118	0.071	-0.008	-0.037	0.049	0.042	0.059	0.067
0.063	0.524	-0.901	-0.056	0.582	-0.812	0.355	-0.118	0.124	0.089	-0.002	-0.049	0.068	0.031	0.067	0.069
0.024	0.527	-0.889	-0.057	0.587	-0.808	0.329	-0.028	0.114	0.051	-0.003	-0.041	0.029	0.027	0.056	0.070
0.009	0.566	-0.897	-0.055	0.592	-0.804	0.344	-0.128	0.076	0.035	0.030	-0.052	0.014	0.011	0.064	0.062
0.028	0.578	-0.873	-0.056	0.598	-0.799	0.397	0.054	0.043	0.055	0.036	-0.033	0.032	0.022	0.040	0.044
0.001	0.585	-0.885	-0.052	0.603	-0.796	0.320	-0.277	0.057	0.024	0.039	-0.048	0.005	0.030	0.053	0.039
-0.030	0.547	-0.881	-0.052	0.609	-0.791	0.404	-0.038	0.025	-0.007	-0.006	-0.049	0.027	0.009	0.049	0.022
0.013	0.531	-0.845	-0.051	0.615	-0.787	0.367	-0.078	0.049	0.034	-0.027	-0.017	0.015	0.025	0.014	0.002
-0.068	0.524	-0.849	-0.050	0.619	-0.784	0.288	-0.164	0.083	-0.048	-0.039	-0.024	0.067	0.033	0.018	-0.005
-0.068	0.524	-0.849	-0.049	0.624	-0.780	0.326	-0.104	0.049	-0.049	-0.044	-0.028	0.068	0.034	0.018	-0.010
-0.010	0.555	-0.806	-0.048	0.628	-0.777	0.290	-0.030	0.021	0.008	-0.017	0.012	0.011	0.003	0.026	-0.017
-0.033	0.543	-0.810	-0.048	0.632	-0.774	0.265	-0.005	0.007	-0.015	-0.032	0.005	0.035	0.015	0.021	-0.013
-0.014	0.589	-0.802	-0.049	0.634	-0.771	0.181	0.070	-0.033	0.005	0.011	0.011	0.016	0.031	0.029	-0.017
-0.041	0.582	-0.818	-0.048	0.636	-0.770	0.097	-0.002	-0.042	-0.023	0.002	-0.006	0.044	0.023	0.013	-0.022
-0.080	0.589	-0.830	-0.047	0.636	-0.770	0.020	-0.116	0.004	-0.063	0.010	-0.018	0.084	0.031	0.001	-0.024
-0.041	0.589	-0.822	-0.044	0.636	-0.770	0.035	-0.129	-0.027	-0.027	0.009	-0.010	0.046	0.030	0.009	-0.036
-0.037	0.570	-0.794	-0.044	0.637	-0.770	0.053	0.007	-0.068	-0.024	-0.011	0.017	0.043	0.011	0.036	-0.038
-0.080	0.574	-0.822	-0.041	0.638	-0.769	0.078	-0.155	-0.064	-0.069	-0.008	-0.011	0.086	0.014	0.009	-0.034
-0.041	0.562	-0.814	-0.038	0.640	-0.767	0.133	-0.122	-0.030	-0.033	-0.022	-0.004	0.048	0.003	0.017	-0.036
-0.045	0.593	-0.818	-0.037	0.642	-0.766	0.134	-0.058	-0.043	-0.038	0.007	-0.010	0.053	0.033	0.013	-0.037
-0.037	0.589	-0.814	-0.034	0.644	-0.764	0.154	-0.110	-0.057	-0.033	0.001	-0.008	0.046	0.029	0.017	-0.030
-0.041	0.582	-0.810	-0.031	0.646	-0.763	0.112	-0.164	-0.051	-0.040	-0.008	-0.005	0.050	0.021	0.021	-0.034
-0.022	0.589	-0.794	-0.029	0.647	-0.762	0.088	-0.119	-0.063	-0.024	-0.001	0.010	0.032	0.029	0.036	-0.031
-0.049	0.582	-0.806	-0.026	0.648	-0.761	0.093	-0.142	-0.069	-0.054	-0.010	-0.003	0.059	0.021	0.024	-0.033
-0.018	0.585	-0.818	-0.024	0.649	-0.761	0.052	-0.089	-0.057	-0.025	-0.007	-0.015	0.029	0.024	0.013	-0.033
-0.033	0.597	-0.810	-0.020	0.650	-0.760	0.053	-0.200	-0.050	-0.044	0.004	-0.007	0.045	0.036	0.020	-0.026
-0.033	0.601	-0.826	-0.017	0.650	-0.760	0.049	-0.169	-0.038	-0.047	0.007	-0.023	0.046	0.040	0.005	-0.024
0.024	0.609	-0.802	-0.014	0.651	-0.759	0.080	-0.133	-0.051	0.008	0.014	-0.001	0.011	0.048	0.028	-0.024
-0.030	0.585	-0.822	-0.011	0.652	-0.758	0.095	-0.137	-0.049	-0.048	-0.011	-0.021	0.043	0.024	0.008	-0.016
-0.010	0.609	-0.838	-0.008	0.653	-0.758	0.028	-0.181	-0.030	-0.032	0.012	-0.037	0.025	0.048	0.007	-0.013
0.020	0.574	-0.822	-0.004	0.653	-0.757	0.039	-0.318	0.027	-0.006	-0.023	-0.022	0.005	0.013	0.009	-0.011
0.001	0.585	-0.822	-0.002	0.653	-0.758	-0.009	-0.074	-0.023	-0.027	-0.011	-0.021	0.014	0.025	0.009	-0.003
0.043	0.585	-0.802	-0.003	0.653	-0.758	0.002	0.088	-0.061	0.016	-0.011	-0.001	0.027	0.025	0.028	-0.009
0.024	0.570	-0.818	-0.002	0.651	-0.759	-0.057	-0.041	-0.034	-0.004	-0.025	-0.016	0.008	0.009	0.013	-0.008
-0.026	0.574	-0.822	-0.001	0.649	-0.761	-0.126	0.017	-0.049	-0.054	-0.019	-0.018	0.043	0.013	0.009	-0.003
0.032	0.578	-0.814	0.001	0.647	-0.762	-0.130	-0.151	-0.025	0.001	-0.013	-0.008	0.014	0.017	0.017	-0.005
0.043	0.562	-0.794	0.001	0.645	-0.764	-0.125	0.070	-0.027	0.013	-0.027	0.013	0.025	0.002	0.037	-0.009
0.043	0.562	-0.794	0.003	0.642	-0.766	-0.163	-0.144	0.000	0.010	-0.024	0.015	0.024	0.002	0.037	-0.009
0.017	0.601	-0.814	0.003	0.640	-0.768	-0.133	0.031	-0.044	-0.017	0.017	-0.002	0.003	0.040	0.017	-0.010
-0.010	0.585	-0.810	0.006	0.638	-0.770	-0.155	-0.128	-0.035	-0.046	0.004	0.004	0.031	0.025	0.022	-0.023
0.028	0.593	-0.818	0.005	0.636	-0.772	-0.114	0.091	-0.074	-0.007	0.014	-0.003	0.007	0.033	0.014	-0.023
-0.022	0.574	-0.818	0.008	0.634	-0.773	-0.107	-0.150	-0.038	-0.060	-0.004	-0.001	0.044	0.014	0.014	-0.022
0.043	0.574	-0.810	0.008	0.633	-0.774	-0.058	0.025	-0.060	0.005	-0.003	0.008	0.021	0.014	0.022	-0.018
0.024	0.574	-0.826	0.009	0.632	-0.775	-0.028	-0.008	-0.041	-0.015	-0.002	-0.007	0.001	0.014	0.007	-0.024
0.009	0.570	-0.842	0.011	0.632	-0.775	-0.018	-0.070	-0.027	-0.031	-0.006	-0.023	0.015	0.010	0.009	-0.014
0.001	0.570	-0.834	0.014	0.632	-0.775	0.007	-0.188	-0.010	-0.042	-0.005	-0.015	0.023	0.011	0.001	-0.016
0.040	0.558	-0.818	0.015	0.632	-0.775	0.009	-0.076	-0.020	-0.005	-0.017	0.001	0.015	0.001	0.015	-0.013
0.032	0.574	-0.830	0.017	0.631	-0.776	-0.017	-0.085	-0.013	-0.014	-0.001	-0.011	0.007	0.015	0.003	-0.013
0.047	0.543	-0.830	0.017	0.631	-0.776	-0.023	0.002	-0.020	0.001	-0.032	-0.010	0.021	0.016	0.004	-0.009
0.024	0.539	-0.830	0.018	0.630	-0.777	-0.049	-0.100	0.012	-0.024	-0.034	-0.009	0.002	0.019	0.004	-0.012
0.024	0.539	-0.842	0.019	0.629	-0.777	-0.037	-0.057	0.020	-0.024	-0.034	-0.021	0.003	0.019	0.008	-0.012
0.024	0.535	-0.834	0.020	0.628	-0.778	-0.032	-0.078	0.030	-0.025	-0.037	-0.012	0.004	0.023	0.000	-0.020
0.032	0.558	-0.830	0.019	0.627	-0.778	-0.019	0.051	0.030	-0.016	-0.013	-0.008	0.003	0.000	0.004	-0.023
0.005	0.562	-0.838	0.020	0.627	-0.779	-0.007	-0.120	0.054	-0.044	-0.009	-0.015	0.025	0.004	0.004	-0.024
0.013	0.570	-0.830	0.020	0.627	-0.779	-0.004	-0.005	0.023	-0.036	-0.001	-0.007	0.018	0.012	0.004	-0.024
0.024	0.566	-0.822	0.020	0.627	-0.779	-0.009	-0.025	0.015	-0.025	-0.004	0.001	0.007	0.009	0.012	-0.029
0.032	0.570	-0.822	0.022	0.626	-0.779	-0.004	-0.163	0.036	-0.020	-0.000	0.001	0.000	0.013	0.012	-0.024
0.009	0.558	-0.830	0.022	0.627	-0.779	0.043	-0.008	0.010	-0.043	-0.012	-0.007	0.024	0.001	0.004	-0.019
0.043	0.574	-0.822	0.023	0.627	-0.779	0.026	-0.076	0.011	-0.009	0.003	0.000	0.010	0.016	0.012	-0.021
0.040	0.566	-0.830	0.024	0.628	-0.778	0.059	-0.021	-0.010	-0.013	-0.005	-0.008	0.006	0.009	0.004	-0.018
0.017	0.570	-0.826	0.025	0.628	-0.777	0.048	-0.087	0.008	-0.038	-0.002	-0.005	0.018	0.013	0.008	-0.014
0.051	0.562	-0.834	0.026	0.628	-0.777	0.009	-0.120	0.020	-0.005	-0.010	-0.013	0.016	0.005	0.001	-0.016
0.032	0.558	-0.826	0.027	0.629	-0.777	0.023	-0.069	0.004	-0.025	-0.013	-0.005	0.003	0.001	0.009	-0.020
0.032	0.574	-0.838	0.027	0.628	-0.778	-0.009	0.025	-0.004	-0.024	0.002	-0.017	0.004	0.017	0.003	-0.017
0.020	0.558	-0.830	0.028	0.627	-0.778	-0.036	-0.068	0.000	-0.037	-0.012	-0.008	0.016	0.001	0.005	-0.018
0.036	0.543	-0.838	0.031	0.627	-0.779	-0.037	-0.166	0.014	-0.023	-0.027	-0.016	0.001	0.014	0.003	-0.013
0.051	0.562	-0.830	0.032	0.626	-0.779	-0.043	-0.122	0.015	-0.010	-0.007	-0.007	0.013	0.005	0.005	-0.014
0.067	0.570	-0.818	0.032	0.625	-0.780	-0.032	0.015	-0.001	0.006	0.002	0.005	0.028	0.013	0.017	-0.008
0.036	0.585	-0.830	0.034	0.625	-0.780	-0.018	-0.132	0.016	-0.026	0.018	-0.007	0.004	0.028	0.005	-0.006
0.063	0.585	-0.830	0.035	0.625	-0.780	0.001	-0.043	0.005	0.000	0.018	-0.007	0.023	0.028	0.005	-0.007
0.055	0.582	-0.826	0.035	0.624	-0.780	-0.013	-0.015	0.009	-0.007	0.014	-0.002	0.014	0.025	0.009	-0.011
0.043	0.585	-0.834	0.036	0.624	-0.780	0.006	-0.048	0.003	-0.020	0.018	-0.010	0.002	0.028	0.001	-0.007
0.043	0.555	-0.834	0.036	0.624	-0.781	-0.008	-0.060	0.017	-0.020	-0.012	-0.010	0.001	0.002	0.001	-0.011
0.059	0.558	-0.838	0.037	0.624	-0.781	0.021	-0.019	0.002	-0.005	-0.009	-0.014	0.016	0.002	0.003	-0.009
0.043	0.535	-0.830	0.038	0.624	-0.780	0.028	-0.084	0.031	-0.021	-0.032	-0.007	0.001	0.021	0.005	-0.008
0.063	0.547	-0.834	0.037	0.624	-0.781	-0.003	0.008	0.021	-0.001	-0.020	-0.010	0.018	0.009	0.001	-0.005
0.051	0.535	-0.834	0.038	0.624	-0.781	-0.009	-0.070	0.029	-0.014	-0.031	-0.010	0.006	0.020	0.001	-0.007
0.059	0.539	-0.842	0.039	0.623	-0.782	-0.055	-0.056	0.040	-0.006	-0.026	-0.017	0.013	0.016	0.007	-0.007
0.051	0.543	-0.834	0.039	0.622	-0.782	-0.020	-0.084	0.069	-0.014	-0.022	-0.009	0.005	0.012	0.000	-0.012
0.043	0.539	-0.834	0.040	0.621	-0.783	-0.037	-0.127	0.080	-0.023	-0.025	-0.009	0.003	0.015	0.000	-0.011
0.043	0.555	-0.826	0.039	0.621	-0.783	-0.017	0.010	0.061	-0.022	-0.009	-0.000	0.004	0.001	0.008	-0.011
0.059	0.555	-0.830	0.040	0.620	-0.783	-0.026	-0.073	0.060	-0.007	-0.008	-0.004	0.010	0.002	0.004	-0.010
0.063	0.570	-0.834	0.040	0.620	-0.784	-0.019	-0.073	0.066	-0.004	0.007	-0.008	0.013	0.018	0.000	-0.006
0.063	0.558	-0.826	0.040	0.620	-0.784	0.013	-0.071	0.061	-0.004	-0.004	0.000	0.013	0.007	0.008	-0.007
0.067	0.570	-0.826	0.041	0.620	-0.783	0.024	-0.051	0.044	-0.001	0.007	-0.000	0.016	0.019	0.009	-0.007
0.043	0.551	-0.814	0.041	0.621	-0.783	0.038	-0.027	0.036	-0.024	-0.013	0.011	0.008	0.001	0.021	-0.007
0.055	0.558	-0.845	0.042	0.621	-0.783	0.024	-0.107	0.058	-0.013	-0.005	-0.020	0.003	0.009	0.011	-0.006
0.067	0.543	-0.834	0.042	0.621	-0.783	0.034	-0.008	0.036	-0.001	-0.021	-0.009	0.014	0.006	0.001	-0.011
0.063	0.543	-0.838	0.042	0.621	-0.783	0.001	-0.085	0.054	-0.006	-0.021	-0.013	0.010	0.005	0.003	-0.006
0.032	0.539	-0.853	0.043	0.620	-0.783	-0.027	-0.093	0.071	-0.037	-0.024	-0.028	0.021	0.008	0.019	-0.005
0.067	0.535	-0.834	0.044	0.620	-0.784	-0.035	-0.138	0.090	-0.004	-0.027	-0.008	0.014	0.011	0.001	-0.002
0.067	0.535	-0.834	0.044	0.619	-0.784	-0.045	-0.091	0.102	-0.004	-0.026	-0.007	0.014	0.011	0.001	-0.000
0.086	0.539	-0.838	0.044	0.618	-0.785	-0.046	-0.059	0.121	0.016	-0.021	-0.010	0.033	0.006	0.003	0.006
0.074	0.539	-0.842	0.044	0.617	-0.786	-0.045	-0.073	0.117	0.004	-0.020	-0.014	0.022	0.006	0.007	0.008
0.074	0.547	-0.830	0.044	0.617	-0.786	-0.036	-0.112	0.112	0.004	-0.012	-0.001	0.022	0.002	0.004	0.008
0.078	0.551	-0.834	0.044	0.616	-0.787	-0.043	-0.075	0.103	0.008	-0.007	-0.005	0.026	0.006	0.000	0.008
0.067	0.551	-0.842	0.044	0.615	-0.787	-0.028	-0.103	0.098	-0.004	-0.007	-0.012	0.015	0.006	0.008	0.004
0.090	0.551	-0.826	0.045	0.615	-0.787	0.017	-0.059	0.081	0.019	-0.007	0.004	0.038	0.006	0.008	0.006
0.059	0.547	-0.838	0.046	0.616	-0.787	0.027	-0.162	0.081	-0.014	-0.011	-0.009	0.007	0.002	0.004	0.004
0.086	0.555	-0.834	0.046	0.616	-0.786	0.031	-0.057	0.061	0.013	-0.004	-0.005	0.033	0.010	0.001	0.005
0.070	0.539	-0.842	0.047	0.617	-0.786	0.053	-0.081	0.056	-0.003	-0.020	-0.013	0.018	0.005	0.009	0.005
0.074	0.558	-0.842	0.048	0.617	-0.785	0.043	-0.086	0.052	0.000	-0.001	-0.014	0.022	0.014	0.009	0.006
0.093	0.570	-0.822	0.048	0.618	-0.785	0.044	0.011	0.019	0.020	0.010	0.005	0.041	0.026	0.011	0.005
0.067	0.562	-0.826	0.048	0.618	-0.785	0.023	-0.032	0.003	-0.008	0.002	0.001	0.014	0.019	0.007	0.004
0.082	0.566	-0.834	0.049	0.618	-0.785	0.018	-0.020	-0.018	0.007	0.006	-0.007	0.030	0.023	0.001	0.001
0.074	0.558	-0.830	0.050	0.618	-0.784	0.021	-0.050	-0.017	-0.002	-0.002	-0.003	0.022	0.016	0.004	-0.001
0.063	0.558	-0.826	0.051	0.618	-0.784	0.014	-0.060	-0.014	-0.014	-0.002	0.001	0.010	0.016	0.008	-0.000
0.090	0.566	-0.822	0.051	0.619	-0.784	0.031	0.035	-0.027	0.013	0.006	0.004	0.037	0.024	0.012	-0.001
0.070	0.558	-0.826	0.052	0.619	-0.784	0.033	-0.047	-0.012	-0.008	-0.002	0.000	0.017	0.016	0.008	0.000
0.086	0.578	-0.822	0.052	0.619	-0.784	0.015	0.022	-0.034	0.008	0.017	0.004	0.032	0.036	0.012	0.003
0.086	0.574	-0.826	0.053	0.619	-0.783	0.037	-0.014	-0.041	0.007	0.013	-0.000	0.032	0.032	0.008	0.001
0.074	0.578	-0.834	0.053	0.619	-0.783	-0.001	0.003	-0.037	-0.005	0.017	-0.008	0.021	0.036	0.000	0.004
0.086	0.562	-0.818	0.054	0.619	-0.783	0.014	-0.009	-0.048	0.006	0.002	0.008	0.033	0.021	0.016	0.004
0.086	0.582	-0.834	0.054	0.619	-0.784	-0.007	0.055	-0.060	0.006	0.021	-0.008	0.033	0.040	0.000	0.003
0.090	0.566	-0.822	0.055	0.619	-0.784	0.005	-0.014	-0.071	0.008	0.006	0.004	0.037	0.025	0.012	0.005
0.082	0.574	-0.822	0.056	0.618	-0.784	-0.016	0.039	-0.079	0.000	0.014	0.004	0.029	0.033	0.012	0.003
0.093	0.570	-0.822	0.056	0.618	-0.784	-0.022	0.024	-0.079	0.011	0.011	0.005	0.040	0.029	0.013	0.001
0.074	0.562	-0.834	0.058	0.617	-0.785	-0.016	-0.020	-0.077	-0.010	0.004	-0.007	0.020	0.021	0.001	-0.000
0.082	0.562	-0.822	0.058	0.616	-0.785	-0.028	0.019	-0.075	-0.003	0.005	0.005	0.028	0.021	0.013	-0.001
0.086	0.570	-0.834	0.059	0.616	-0.786	-0.024	0.059	-0.080	0.001	0.013	-0.006	0.031	0.028	0.002	-0.003
0.078	0.562	-0.826	0.059	0.615	-0.786	-0.010	0.012	-0.079	-0.007	0.006	0.002	0.023	0.021	0.010	-0.002
0.090	0.570	-0.826	0.060	0.615	-0.786	0.011	0.057	-0.086	0.004	0.014	0.002	0.034	0.028	0.011	-0.001
0.082	0.566	-0.830	0.061	0.615	-0.786	0.014	-0.037	-0.080	-0.005	0.010	-0.002	0.025	0.025	0.008	0.000
0.093	0.574	-0.822	0.062	0.615	-0.786	0.030	0.038	-0.098	0.005	0.017	0.006	0.036	0.033	0.016	0.001
0.101	0.558	-0.818	0.063	0.616	-0.786	0.026	0.052	-0.104	0.013	0.002	0.010	0.044	0.017	0.020	0.000
0.082	0.574	-0.830	0.064	0.616	-0.785	0.020	-0.002	-0.091	-0.008	0.017	-0.002	0.024	0.033	0.009	0.003
0.090	0.566	-0.830	0.065	0.615	-0.786	0.000	0.031	-0.091	-0.001	0.010	-0.002	0.031	0.026	0.010	0.004
0.101	0.566	-0.826	0.065	0.615	-0.786	-0.003	0.047	-0.098	0.010	0.010	0.002	0.043	0.027	0.014	0.003
0.105	0.570	-0.818	0.065	0.615	-0.786	-0.005	0.084	-0.110	0.014	0.014	0.010	0.046	0.032	0.023	0.003
0.093	0.570	-0.830	0.065	0.614	-0.787	-0.021	0.086	-0.114	0.002	0.015	-0.001	0.035	0.033	0.011	0.004
0.086	0.566	-0.834	0.066	0.613	-0.787	-0.031	0.029	-0.123	-0.007	0.012	-0.005	0.027	0.029	0.007	0.001
0.097	0.562	-0.826	0.067	0.612	-0.788	-0.059	0.080	-0.129	0.005	0.009	0.004	0.038	0.026	0.016	-0.004
0.086	0.558	-0.834	0.068	0.610	-0.789	-0.079	0.009	-0.112	-0.008	0.007	-0.003	0.027	0.022	0.008	-0.006
0.082	0.562	-0.826	0.069	0.609	-0.790	-0.092	0.010	-0.094	-0.013	0.013	0.007	0.023	0.027	0.016	-0.007
0.097	0.570	-0.814	0.069	0.607	-0.791	-0.072	0.052	-0.086	0.002	0.022	0.019	0.039	0.035	0.028	-0.007
0.086	0.555	-0.822	0.070	0.606	-0.792	-0.071	0.003	-0.080	-0.011	0.008	0.013	0.028	0.020	0.020	-0.007
0.109	0.547	-0.814	0.070	0.605	-0.793	-0.067	0.102	-0.087	0.013	0.001	0.021	0.051	0.012	0.028	-0.004
0.097	0.543	-0.822	0.070	0.603	-0.794	-0.062	0.053	-0.078	0.001	-0.001	0.014	0.040	0.008	0.021	-0.007
0.097	0.539	-0.822	0.070	0.602	-0.795	-0.044	0.089	-0.085	0.001	-0.004	0.015	0.040	0.004	0.021	-0.008
0.082	0.539	-0.830	0.071	0.601	-0.796	-0.063	0.000	-0.072	-0.015	-0.003	0.008	0.024	0.004	0.013	-0.008
0.078	0.524	-0.834	0.070	0.600	-0.797	-0.055	0.089	-0.070	-0.018	-0.017	0.005	0.021	0.011	0.010	-0.007
0.105	0.527	-0.822	0.070	0.599	-0.798	-0.038	0.068	-0.048	0.009	-0.012	0.018	0.048	0.006	0.022	-0.008
0.101	0.531	-0.826	0.069	0.599	-0.798	-0.013	0.058	-0.029	0.006	-0.008	0.014	0.044	0.002	0.018	-0.007
0.086	0.547	-0.842	0.070	0.598	-0.798	-0.009	0.008	-0.030	-0.010	0.007	-0.001	0.029	0.013	0.002	-0.006
0.082	0.543	-0.842	0.070	0.598	-0.799	-0.029	0.005	-0.016	-0.014	0.004	-0.001	0.026	0.010	0.002	-0.008
0.082	0.543	-0.842	0.071	0.597	-0.799	-0.048	-0.028	-0.022	-0.015	0.005	-0.000	0.026	0.010	0.002	-0.006
0.101	0.543	-0.822	0.072	0.596	-0.800	-0.061	-0.046	-0.046	0.003	0.006	0.020	0.045	0.010	0.022	-0.003
0.117	0.543	-0.822	0.073	0.594	-0.801	-0.053	0.007	-0.073	0.017	0.007	0.021	0.061	0.010	0.021	-0.001
0.109	0.543	-0.834	0.073	0.593	-0.802	-0.045	0.049	-0.080	0.009	0.008	0.010	0.053	0.010	0.010	0.001
0.105	0.539	-0.826	0.073	0.593	-0.802	-0.043	0.038	-0.070	0.005	0.005	0.019	0.050	0.007	0.017	0.005
0.101	0.539	-0.838	0.074	0.591	-0.803	-0.063	0.011	-0.059	0.000	0.007	0.008	0.046	0.007	0.005	0.009
0.128	0.551	-0.822	0.074	0.590	-0.804	-0.056	0.038	-0.064	0.027	0.019	0.024	0.073	0.018	0.021	0.008
0.136	0.543	-0.826	0.074	0.589	-0.805	-0.078	0.112	-0.097	0.035	0.013	0.022	0.081	0.011	0.017	0.007
0.113	0.547	-0.818	0.074	0.587	-0.806	-0.108	0.094	-0.130	0.012	0.019	0.031	0.058	0.015	0.025	0.006
0.105	0.527	-0.826	0.074	0.584	-0.808	-0.112	0.082	-0.120	0.004	0.002	0.025	0.050	0.004	0.017	-0.003
0.105	0.524	-0.814	0.073	0.583	-0.809	-0.087	0.164	-0.102	0.005	0.000	0.038	0.050	0.008	0.029	-0.010
0.078	0.527	-0.830	0.073	0.581	-0.810	-0.068	0.081	-0.112	-0.022	0.005	0.023	0.024	0.004	0.013	-0.016
0.093	0.527	-0.834	0.072	0.580	-0.812	-0.084	0.139	-0.129	-0.006	0.007	0.020	0.039	0.004	0.009	-0.020
0.078	0.524	-0.826	0.071	0.578	-0.813	-0.096	0.129	-0.118	-0.020	0.005	0.030	0.024	0.007	0.017	-0.023
0.082	0.520	-0.834	0.071	0.576	-0.815	-0.117	0.119	-0.122	-0.016	0.003	0.023	0.028	0.011	0.009	-0.019
0.082	0.508	-0.834	0.071	0.573	-0.816	-0.126	0.061	-0.105	-0.016	-0.006	0.025	0.028	0.023	0.009	-0.020
0.093	0.516	-0.842	0.071	0.571	-0.818	-0.131	0.121	-0.111	-0.004	0.004	0.019	0.039	0.015	0.001	-0.019
0.093	0.520	-0.834	0.071	0.568	-0.820	-0.134	0.067	-0.106	-0.004	0.011	0.029	0.040	0.011	0.009	-0.017
0.082	0.524	-0.838	0.070	0.566	-0.821	-0.128	0.113	-0.117	-0.015	0.017	0.026	0.028	0.007	0.005	-0.019
0.086	0.520	-0.849	0.071	0.564	-0.823	-0.121	0.027	-0.094	-0.012	0.015	0.016	0.032	0.010	0.007	-0.021
0.074	0.500	-0.842	0.071	0.562	-0.824	-0.081	0.059	-0.098	-0.024	-0.002	0.025	0.021	0.030	0.000	-0.022
0.086	0.504	-0.842	0.071	0.560	-0.825	-0.097	0.064	-0.103	-0.012	0.003	0.026	0.033	0.026	0.000	-0.018
0.090	0.497	-0.838	0.072	0.558	-0.826	-0.092	0.054	-0.099	-0.009	-0.002	0.031	0.037	0.033	0.004	-0.017
0.105	0.508	-0.842	0.071	0.556	-0.828	-0.116	0.103	-0.104	0.007	0.011	0.029	0.052	0.021	0.000	-0.014
0.093	0.489	-0.845	0.070	0.555	-0.829	-0.079	0.115	-0.091	-0.004	-0.006	0.026	0.041	0.040	0.004	-0.012
0.093	0.504	-0.842	0.070	0.553	-0.830	-0.090	0.068	-0.094	-0.004	0.011	0.031	0.041	0.025	0.000	-0.010
0.097	0.504	-0.842	0.070	0.551	-0.831	-0.077	0.095	-0.106	0.001	0.013	0.032	0.046	0.024	0.000	-0.011
0.093	0.481	-0.849	0.070	0.550	-0.832	-0.079	0.091	-0.100	-0.003	-0.009	0.025	0.042	0.047	0.008	-0.011
0.097	0.485	-0.849	0.069	0.548	-0.834	-0.096	0.109	-0.094	0.002	-0.003	0.027	0.046	0.043	0.008	-0.010
0.093	0.477	-0.842	0.068	0.546	-0.835	-0.106	0.124	-0.094	-0.001	-0.009	0.036	0.042	0.051	0.000	-0.012
0.097	0.466	-0.845	0.066	0.544	-0.837	-0.091	0.168	-0.105	0.004	-0.019	0.033	0.047	0.062	0.004	-0.010
0.082	0.454	-0.849	0.065	0.542	-0.838	-0.076	0.112	-0.077	-0.010	-0.029	0.030	0.032	0.074	0.008	-0.011
0.101	0.462	-0.838	0.063	0.541	-0.838	-0.036	0.187	-0.069	0.011	-0.020	0.043	0.051	0.066	0.003	-0.013
0.086	0.466	-0.849	0.061	0.541	-0.839	-0.000	0.159	-0.048	-0.002	-0.016	0.032	0.036	0.062	0.008	-0.013
0.074	0.446	-0.849	0.060	0.541	-0.839	0.015	0.090	-0.013	-0.012	-0.035	0.032	0.025	0.081	0.008	-0.012
0.086	0.458	-0.857	0.058	0.542	-0.839	0.047	0.138	-0.013	0.001	-0.024	0.024	0.037	0.070	0.016	-0.014
0.078	0.458	-0.842	0.056	0.542	-0.838	0.036	0.127	-0.018	-0.004	-0.024	0.039	0.030	0.069	0.000	-0.018
0.078	0.470	-0.845	0.053	0.542	-0.838	0.020	0.164	-0.024	-0.002	-0.013	0.035	0.030	0.057	0.004	-0.015
0.055	0.462	-0.853	0.052	0.542	-0.839	0.015	0.107	-0.010	-0.023	-0.021	0.027	0.008	0.065	0.012	-0.016
0.078	0.470	-0.849	0.049	0.542	-0.839	0.017	0.168	-0.018	0.002	-0.013	0.031	0.031	0.057	0.008	-0.014
0.074	0.462	-0.853	0.047	0.542	-0.839	-0.005	0.166	-0.009	0.001	-0.020	0.028	0.028	0.064	0.012	-0.018
0.074	0.466	-0.842	0.043	0.542	-0.839	0.008	0.221	-0.012	0.004	-0.017	0.040	0.028	0.060	0.000	-0.017
0.040	0.481	-0.861	0.041	0.542	-0.839	0.017	0.150	-0.016	-0.028	-0.001	0.020	0.006	0.044	0.020	-0.022
0.043	0.470	-0.857	0.039	0.542	-0.839	0.023	0.150	-0.023	-0.022	-0.013	0.024	0.001	0.056	0.016	-0.026
0.040	0.493	-0.857	0.036	0.543	-0.839	0.026	0.144	-0.024	-0.023	0.010	0.024	0.005	0.032	0.016	-0.025
0.036	0.493	-0.857	0.035	0.543	-0.839	0.046	0.108	-0.023	-0.026	0.009	0.024	0.008	0.032	0.016	-0.021
0.063	0.489	-0.857	0.033	0.544	-0.838	0.050	0.102	-0.024	0.003	0.005	0.023	0.019	0.036	0.016	-0.018
0.051	0.493	-0.861	0.031	0.545	-0.838	0.058	0.147	-0.035	-0.007	0.008	0.019	0.009	0.032	0.020	-0.017
0.051	0.481	-0.853	0.029	0.546	-0.838	0.049	0.201	-0.045	-0.004	-0.004	0.026	0.009	0.043	0.012	-0.016
0.036	0.477	-0.861	0.027	0.546	-0.837	0.032	0.093	-0.032	-0.018	-0.009	0.018	0.005	0.047	0.019	-0.019
0.028	0.470	-0.869	0.026	0.546	-0.837	0.039	0.125	-0.042	-0.024	-0.017	0.010	0.012	0.054	0.027	-0.021
0.032	0.477	-0.861	0.024	0.547	-0.837	0.067	0.158	-0.046	-0.018	-0.010	0.017	0.008	0.046	0.019	-0.021
0.032	0.481	-0.865	0.022	0.548	-0.836	0.069	0.105	-0.032	-0.017	-0.007	0.013	0.007	0.042	0.023	-0.020
0.036	0.481	-0.861	0.021	0.549	-0.836	0.041	0.119	-0.030	-0.011	-0.008	0.016	0.002	0.042	0.019	-0.020
0.036	0.481	-0.861	0.019	0.549	-0.836	0.031	0.124	-0.018	-0.009	-0.008	0.016	0.002	0.042	0.018	-0.020
0.013	0.477	-0.873	0.017	0.549	-0.836	0.024	0.142	-0.023	-0.030	-0.012	0.004	0.024	0.045	0.030	-0.015
0.020	0.470	-0.877	0.016	0.550	-0.835	0.037	0.076	-0.008	-0.021	-0.020	-0.000	0.016	0.053	0.034	-0.012
0.040	0.470	-0.881	0.013	0.551	-0.834	0.095	0.147	-0.003	0.000	-0.021	-0.005	0.004	0.053	0.037	-0.012
0.024	0.466	-0.909	0.010	0.553	-0.833	0.145	0.193	0.015	-0.012	-0.027	-0.034	0.011	0.056	0.065	-0.008
0.005	0.485	-0.912	0.007	0.556	-0.831	0.189	0.151	0.055	-0.028	-0.011	-0.040	0.029	0.037	0.068	-0.003
0.001	0.512	-0.912	0.004	0.559	-0.829	0.217	0.129	0.081	-0.029	0.013	-0.042	0.032	0.010	0.069	0.006
0.024	0.527	-0.901	-0.001	0.563	-0.826	0.235	0.195	0.116	-0.001	0.025	-0.033	0.008	0.005	0.057	0.013
0.055	0.512	-0.897	-0.008	0.568	-0.823	0.331	0.326	0.167	0.037	0.004	-0.032	0.024	0.010	0.053	0.017
0.040	0.497	-0.885	-0.018	0.575	-0.818	0.431	0.446	0.245	0.031	-0.018	-0.025	0.010	0.026	0.042	0.013
-0.003	0.516	-0.881	-0.027	0.582	-0.813	0.469	0.389	0.258	-0.002	-0.006	-0.027	0.032	0.007	0.038	-0.007
-0.041	0.520	-0.838	-0.034	0.588	-0.808	0.354	0.277	0.211	-0.033	-0.008	0.012	0.070	0.003	0.005	-0.026
-0.091	0.524	-0.798	-0.039	0.591	-0.805	0.238	0.177	0.190	-0.078	-0.007	0.049	0.119	0.000	0.045	-0.038
-0.060	0.539	-0.810	-0.045	0.594	-0.803	0.161	0.215	0.173	-0.042	0.006	0.035	0.088	0.015	0.033	-0.039
-0.041	0.555	-0.814	-0.050	0.596	-0.802	0.144	0.214	0.170	-0.017	0.019	0.029	0.068	0.031	0.029	-0.029
-0.026	0.570	-0.842	-0.054	0.597	-0.801	0.084	0.141	0.128	0.002	0.034	0.001	0.053	0.046	0.002	-0.004
-0.014	0.578	-0.842	-0.056	0.597	-0.800	0.002	0.112	0.064	0.016	0.042	0.001	0.041	0.053	0.002	0.018
0.005	0.589	-0.853	-0.058	0.595	-0.802	-0.117	0.105	0.007	0.037	0.055	-0.010	0.022	0.064	0.009	0.039
0.020	0.585	-0.873	-0.059	0.591	-0.805	-0.248	0.120	-0.012	0.054	0.055	-0.027	0.006	0.060	0.028	0.056
0.040	0.585	-0.889	-0.059	0.585	-0.809	-0.360	0.034	-0.050	0.073	0.061	-0.038	0.014	0.060	0.044	0.077
0.047	0.593	-0.905	-0.058	0.578	-0.814	-0.427	0.011	-0.082	0.080	0.076	-0.049	0.022	0.068	0.059	0.095
0.074	0.582	-0.920	-0.057	0.571	-0.819	-0.415	0.072	-0.136	0.106	0.071	-0.060	0.049	0.057	0.074	0.109
0.090	0.589	-0.928	-0.055	0.565	-0.824	-0.408	0.031	-0.177	0.119	0.085	-0.063	0.065	0.065	0.082	0.116
0.090	0.574	-0.920	-0.054	0.559	-0.828	-0.375	0.107	-0.215	0.118	0.076	-0.051	0.066	0.050	0.073	0.118
0.090	0.555	-0.905	-0.052	0.554	-0.831	-0.310	0.063	-0.203	0.117	0.062	-0.031	0.067	0.031	0.057	0.116
0.063	0.527	-0.928	-0.051	0.550	-0.834	-0.240	0.068	-0.205	0.088	0.039	-0.052	0.040	0.004	0.081	0.104
0.074	0.500	-0.928	-0.048	0.547	-0.836	-0.182	-0.050	-0.164	0.097	0.015	-0.050	0.053	0.023	0.080	0.085
0.040	0.446	-0.924	-0.047	0.545	-0.837	-0.076	0.023	-0.133	0.061	-0.038	-0.045	0.019	0.077	0.076	0.071
0.001	0.435	-0.912	-0.044	0.545	-0.837	0.019	-0.100	-0.087	0.020	-0.050	-0.033	0.019	0.089	0.064	0.056
0.024	0.442	-0.912	-0.042	0.547	-0.836	0.142	-0.061	-0.050	0.041	-0.044	-0.034	0.005	0.082	0.064	0.044
0.005	0.466	-0.897	-0.040	0.551	-0.834	0.237	-0.090	-0.018	0.020	-0.025	-0.021	0.014	0.059	0.049	0.034
0.028	0.477	-0.889	-0.040	0.555	-0.831	0.283	-0.019	-0.014	0.043	-0.018	-0.016	0.010	0.047	0.041	0.032
0.009	0.500	-0.881	-0.038	0.560	-0.827	0.303	-0.099	-0.016	0.021	0.001	-0.011	0.008	0.024	0.033	0.021
0.005	0.493	-0.865	-0.038	0.566	-0.824	0.336	0.026	-0.010	0.018	-0.012	0.001	0.011	0.032	0.017	0.014
-0.018	0.489	-0.857	-0.038	0.571	-0.820	0.321	-0.027	0.018	-0.005	-0.021	0.006	0.033	0.036	0.010	-0.002
-0.022	0.485	-0.857	-0.038	0.576	-0.817	0.315	0.038	0.013	-0.009	-0.030	0.002	0.036	0.040	0.010	-0.013
-0.045	0.512	-0.838	-0.037	0.580	-0.813	0.314	-0.072	0.004	-0.033	-0.008	0.018	0.058	0.013	0.010	-0.012
-0.037	0.535	-0.845	-0.034	0.585	-0.811	0.263	-0.174	-0.025	-0.028	0.011	0.008	0.050	0.009	0.002	-0.005
0.017	0.582	-0.838	-0.033	0.589	-0.807	0.289	0.011	-0.086	0.025	0.053	0.012	0.005	0.056	0.009	0.001
0.024	0.585	-0.853	-0.033	0.593	-0.804	0.236	0.048	-0.090	0.032	0.053	-0.006	0.014	0.059	0.007	0.009
0.005	0.578	-0.873	-0.033	0.595	-0.803	0.153	0.128	-0.134	0.013	0.043	-0.028	0.005	0.052	0.026	0.006
-0.010	0.508	-0.853	-0.033	0.596	-0.802	0.030	0.111	-0.134	-0.002	-0.027	-0.008	0.019	0.018	0.007	-0.007
-0.049	0.497	-0.838	-0.031	0.595	-0.803	-0.019	-0.015	-0.122	-0.042	-0.038	0.008	0.057	0.029	0.009	-0.022
-0.049	0.508	-0.830	-0.030	0.595	-0.803	-0.031	0.003	-0.106	-0.043	-0.026	0.016	0.056	0.018	0.016	-0.034
-0.045	0.531	-0.826	-0.028	0.594	-0.804	-0.008	-0.060	-0.094	-0.041	-0.003	0.020	0.051	0.005	0.020	-0.039
-0.037	0.547	-0.822	-0.026	0.594	-0.804	-0.053	-0.074	-0.106	-0.036	0.014	0.025	0.042	0.021	0.024	-0.035
-0.014	0.524	-0.818	-0.023	0.593	-0.805	-0.047	-0.085	-0.103	-0.016	-0.009	0.030	0.019	0.003	0.028	-0.031
-0.007	0.508	-0.818	-0.020	0.592	-0.806	-0.021	-0.121	-0.099	-0.011	-0.024	0.030	0.010	0.018	0.028	-0.024
-0.010	0.531	-0.826	-0.017	0.592	-0.806	-0.036	-0.127	-0.114	-0.018	0.000	0.023	0.013	0.005	0.020	-0.023
0.009	0.531	-0.818	-0.015	0.591	-0.807	-0.045	-0.016	-0.149	-0.001	0.001	0.031	0.007	0.005	0.028	-0.026
-0.014	0.543	-0.822	-0.013	0.590	-0.807	-0.041	-0.020	-0.135	-0.026	0.013	0.028	0.015	0.016	0.024	-0.030
-0.014	0.504	-0.810	-0.012	0.591	-0.807	0.049	0.028	-0.114	-0.027	-0.026	0.039	0.014	0.022	0.035	-0.028
-0.022	0.520	-0.826	-0.010	0.591	-0.806	0.063	-0.024	-0.084	-0.036	-0.011	0.023	0.021	0.007	0.020	-0.029
0.001	0.531	-0.830	-0.011	0.593	-0.805	0.119	0.071	-0.076	-0.013	-0.001	0.018	0.003	0.005	0.016	-0.029
0.001	0.531	-0.830	-0.010	0.594	-0.804	0.077	0.021	-0.076	-0.013	-0.002	0.017	0.004	0.005	0.016	-0.022
-0.007	0.531	-0.818	-0.008	0.595	-0.804	0.035	-0.046	-0.072	-0.022	-0.003	0.028	0.003	0.005	0.027	-0.020
0.020	0.520	-0.814	-0.009	0.595	-0.803	0.049	0.077	-0.076	0.005	-0.015	0.032	0.025	0.007	0.031	-0.017
-0.003	0.524	-0.814	-0.008	0.596	-0.803	0.039	-0.047	-0.031	-0.019	-0.011	0.031	0.003	0.003	0.031	-0.014
0.028	0.531	-0.806	-0.007	0.597	-0.802	0.078	-0.004	-0.022	0.012	-0.005	0.038	0.034	0.005	0.039	-0.009
0.024	0.531	-0.806	-0.008	0.598	-0.802	0.041	0.047	0.007	0.009	-0.005	0.038	0.031	0.005	0.039	-0.015
0.020	0.551	-0.806	-0.009	0.599	-0.801	0.075	0.092	-0.002	0.006	0.013	0.037	0.028	0.024	0.039	-0.010
-0.010	0.539	-0.814	-0.009	0.599	-0.801	0.008	-0.031	0.003	-0.025	0.001	0.029	0.002	0.012	0.031	-0.015
0.020	0.547	-0.810	-0.010	0.599	-0.801	0.013	0.118	-0.031	0.008	0.009	0.033	0.030	0.020	0.035	-0.016
-0.007	0.512	-0.818	-0.010	0.598	-0.802	-0.045	-0.024	-0.001	-0.020	-0.025	0.026	0.004	0.014	0.027	-0.019
0.013	0.531	-0.810	-0.011	0.598	-0.802	0.009	0.087	-0.017	0.001	-0.006	0.034	0.024	0.005	0.035	-0.018
0.005	0.524	-0.798	-0.011	0.597	-0.802	-0.018	0.025	-0.009	-0.007	-0.013	0.046	0.017	0.002	0.047	-0.023
-0.010	0.527	-0.818	-0.013	0.597	-0.802	-0.004	0.104	-0.023	-0.021	-0.009	0.026	0.002	0.001	0.027	-0.024
-0.003	0.535	-0.798	-0.014	0.597	-0.802	0.007	0.092	-0.029	-0.012	-0.001	0.046	0.011	0.009	0.046	-0.026
-0.014	0.524	-0.806	-0.014	0.597	-0.802	0.006	0.026	-0.024	-0.023	-0.013	0.038	0.000	0.002	0.039	-0.026
-0.003	0.543	-0.818	-0.015	0.597	-0.802	0.002	0.111	-0.042	-0.011	0.007	0.026	0.012	0.017	0.027	-0.022
-0.003	0.520	-0.806	-0.014	0.597	-0.802	-0.000	-0.006	-0.038	-0.011	-0.016	0.038	0.013	0.006	0.038	-0.023
0.013	0.551	-0.814	-0.015	0.597	-0.802	-0.018	0.084	-0.037	0.005	0.015	0.031	0.029	0.025	0.031	-0.019
-0.022	0.531	-0.822	-0.017	0.596	-0.803	-0.027	0.119	-0.038	-0.028	-0.004	0.023	0.005	0.006	0.023	-0.020
0.001	0.539	-0.810	-0.018	0.595	-0.804	-0.073	0.139	-0.038	-0.003	0.005	0.036	0.019	0.014	0.034	-0.018
-0.010	0.512	-0.818	-0.020	0.593	-0.805	-0.081	0.115	-0.042	-0.014	-0.020	0.029	0.008	0.013	0.027	-0.021
-0.003	0.527	-0.814	-0.022	0.591	-0.806	-0.106	0.159	-0.035	-0.004	-0.003	0.035	0.017	0.002	0.031	-0.019
-0.010	0.508	-0.818	-0.023	0.590	-0.807	-0.064	0.093	-0.013	-0.010	-0.021	0.031	0.010	0.017	0.027	-0.023
-0.018	0.520	-0.830	-0.025	0.589	-0.808	-0.090	0.120	0.014	-0.016	-0.008	0.021	0.003	0.006	0.015	-0.023
-0.033	0.520	-0.826	-0.027	0.588	-0.809	-0.037	0.087	-0.004	-0.030	-0.007	0.025	0.012	0.006	0.019	-0.024
-0.026	0.516	-0.845	-0.028	0.586	-0.810	-0.075	0.092	-0.007	-0.021	-0.010	0.007	0.003	0.009	0.001	-0.024
-0.026	0.516	-0.845	-0.031	0.585	-0.810	-0.062	0.197	-0.031	-0.018	-0.008	0.007	0.003	0.010	0.001	-0.022
-0.030	0.508	-0.842	-0.033	0.584	-0.811	-0.066	0.131	-0.010	-0.020	-0.015	0.012	0.006	0.017	0.003	-0.019
-0.018	0.508	-0.838	-0.034	0.583	-0.812	-0.061	0.095	-0.003	-0.007	-0.014	0.017	0.007	0.017	0.007	-0.020
-0.030	0.512	-0.842	-0.037	0.581	-0.813	-0.075	0.171	-0.005	-0.016	-0.008	0.014	0.004	0.013	0.003	-0.017
-0.041	0.516	-0.845	-0.038	0.580	-0.814	-0.059	0.049	0.011	-0.026	-0.003	0.011	0.015	0.009	0.000	-0.018
-0.010	0.500	-0.830	-0.041	0.579	-0.814	-0.068	0.188	-0.023	0.007	-0.017	0.027	0.017	0.024	0.015	-0.019
-0.041	0.493	-0.838	-0.043	0.578	-0.815	-0.078	0.157	-0.019	-0.021	-0.024	0.020	0.013	0.032	0.008	-0.021
-0.033	0.489	-0.838	-0.046	0.576	-0.816	-0.071	0.226	-0.024	-0.010	-0.026	0.021	0.005	0.036	0.008	-0.023
-0.057	0.493	-0.845	-0.049	0.575	-0.816	-0.039	0.147	-0.016	-0.031	-0.021	0.014	0.027	0.032	0.000	-0.023
-0.060	0.493	-0.845	-0.049	0.574	-0.817	-0.051	0.044	0.003	-0.034	-0.020	0.014	0.031	0.032	0.000	-0.023
-0.026	0.493	-0.838	-0.053	0.574	-0.817	0.001	0.212	-0.006	0.004	-0.020	0.022	0.004	0.031	0.008	-0.026
-0.053	0.500	-0.838	-0.055	0.574	-0.817	0.010	0.146	0.006	-0.021	-0.012	0.022	0.022	0.023	0.009	-0.025
-0.064	0.516	-0.861	-0.057	0.575	-0.816	0.035	0.103	0.024	-0.030	0.003	-0.002	0.033	0.008	0.015	-0.024
-0.068	0.497	-0.857	-0.059	0.575	-0.816	0.055	0.113	0.022	-0.032	-0.017	0.001	0.036	0.027	0.010	-0.029
-0.072	0.497	-0.857	-0.060	0.575	-0.816	0.018	0.015	0.036	-0.035	-0.017	0.001	0.039	0.027	0.010	-0.026
-0.068	0.493	-0.857	-0.062	0.576	-0.815	0.049	0.103	0.017	-0.030	-0.021	0.001	0.035	0.031	0.010	-0.029
-0.053	0.493	-0.853	-0.064	0.576	-0.815	0.058	0.144	0.010	-0.012	-0.022	0.004	0.019	0.031	0.006	-0.027
-0.095	0.489	-0.873	-0.066	0.577	-0.814	0.078	0.075	0.036	-0.052	-0.027	-0.017	0.060	0.035	0.026	-0.022
-0.068	0.500	-0.869	-0.067	0.579	-0.813	0.104	0.042	0.057	-0.024	-0.016	-0.014	0.032	0.024	0.022	-0.011
-0.068	0.493	-0.885	-0.071	0.582	-0.810	0.212	0.162	0.068	-0.021	-0.027	-0.032	0.031	0.032	0.038	-0.009
-0.041	0.508	-0.897	-0.075	0.586	-0.807	0.257	0.216	0.080	0.011	-0.015	-0.047	0.003	0.017	0.050	0.005
-0.076	0.504	-0.897	-0.080	0.590	-0.803	0.309	0.210	0.132	-0.019	-0.024	-0.051	0.037	0.021	0.051	0.014
-0.057	0.520	-0.897	-0.087	0.596	-0.798	0.396	0.274	0.207	0.007	-0.014	-0.056	0.018	0.006	0.051	0.020
-0.057	0.527	-0.889	-0.094	0.603	-0.792	0.510	0.257	0.261	0.014	-0.014	-0.054	0.017	0.001	0.043	0.014
-0.072	0.543	-0.861	-0.102	0.612	-0.784	0.609	0.275	0.286	0.006	-0.007	-0.035	0.032	0.016	0.016	0.007
-0.095	0.547	-0.838	-0.108	0.621	-0.776	0.623	0.174	0.268	-0.011	-0.012	-0.019	0.055	0.019	0.007	-0.006
-0.126	0.555	-0.810	-0.113	0.629	-0.769	0.555	0.131	0.244	-0.037	-0.012	0.002	0.086	0.026	0.035	-0.019
-0.122	0.574	-0.763	-0.117	0.636	-0.763	0.479	0.111	0.219	-0.028	0.000	0.043	0.082	0.045	0.082	-0.022
-0.122	0.574	-0.763	-0.122	0.641	-0.758	0.386	0.131	0.192	-0.024	-0.005	0.038	0.082	0.044	0.082	-0.019
-0.095	0.605	-0.786	-0.126	0.645	-0.754	0.283	0.158	0.126	0.007	0.022	0.010	0.055	0.074	0.059	0.000
-0.087	0.620	-0.778	-0.127	0.647	-0.751	0.201	0.045	0.097	0.016	0.035	0.015	0.047	0.090	0.067	0.023
-0.037	0.636	-0.794	-0.130	0.648	-0.750	0.063	0.127	0.040	0.069	0.050	-0.002	0.002	0.105	0.052	0.053
-0.041	0.651	-0.834	-0.130	0.647	-0.751	-0.052	0.051	0.028	0.066	0.066	-0.040	0.002	0.120	0.013	0.078
-0.007	0.659	-0.865	-0.131	0.644	-0.753	-0.188	0.084	-0.005	0.101	0.077	-0.070	0.032	0.128	0.018	0.110
-0.003	0.643	-0.885	-0.130	0.640	-0.758	-0.298	-0.015	-0.046	0.104	0.066	-0.085	0.036	0.113	0.038	0.132
0.051	0.655	-0.889	-0.129	0.634	-0.763	-0.410	0.119	-0.136	0.157	0.084	-0.084	0.090	0.125	0.041	0.148
0.055	0.647	-0.881	-0.129	0.627	-0.768	-0.483	0.174	-0.190	0.160	0.083	-0.070	0.094	0.118	0.033	0.155
0.028	0.636	-0.920	-0.127	0.620	-0.774	-0.440	0.086	-0.229	0.132	0.078	-0.104	0.067	0.107	0.072	0.153
0.028	0.593	-0.916	-0.125	0.615	-0.778	-0.360	0.066	-0.251	0.129	0.040	-0.096	0.067	0.065	0.068	0.140
-0.003	0.558	-0.905	-0.121	0.612	-0.782	-0.265	-0.006	-0.255	0.095	0.009	-0.081	0.036	0.030	0.057	0.127
-0.007	0.539	-0.909	-0.117	0.609	-0.784	-0.156	-0.009	-0.244	0.087	-0.008	-0.082	0.033	0.011	0.061	0.115
-0.003	0.527	-0.909	-0.115	0.609	-0.785	-0.026	-0.004	-0.210	0.088	-0.019	-0.082	0.037	0.000	0.062	0.098
-0.022	0.520	-0.924	-0.112	0.610	-0.785	0.028	0.000	-0.141	0.067	-0.027	-0.098	0.019	0.008	0.078	0.088
-0.049	0.504	-0.924	-0.109	0.611	-0.784	0.082	-0.158	-0.058	0.037	-0.044	-0.098	0.007	0.023	0.078	0.075
-0.041	0.512	-0.889	-0.108	0.613	-0.783	0.172	-0.035	-0.062	0.043	-0.038	-0.064	0.001	0.015	0.043	0.059
-0.057	0.524	-0.889	-0.105	0.617	-0.780	0.238	-0.105	-0.038	0.025	-0.030	-0.067	0.013	0.004	0.043	0.049
-0.064	0.539	-0.869	-0.103	0.620	-0.778	0.264	-0.171	0.005	0.015	-0.018	-0.049	0.020	0.012	0.024	0.044
-0.045	0.558	-0.853	-0.102	0.624	-0.775	0.243	-0.041	0.016	0.033	-0.002	-0.036	0.000	0.030	0.009	0.039
-0.045	0.593	-0.842	-0.102	0.628	-0.771	0.276	0.042	-0.017	0.033	0.028	-0.028	0.000	0.064	0.002	0.033
-0.045	0.624	-0.842	-0.098	0.631	-0.769	0.224	-0.289	-0.001	0.029	0.056	-0.030	0.001	0.094	0.002	0.032
-0.068	0.609	-0.834	-0.098	0.635	-0.766	0.226	0.089	-0.052	0.006	0.037	-0.025	0.022	0.078	0.009	0.019
-0.041	0.601	-0.802	-0.096	0.637	-0.765	0.144	-0.116	-0.017	0.031	0.027	0.005	0.005	0.069	0.040	0.010
-0.099	0.570	-0.810	-0.097	0.639	-0.763	0.133	0.072	-0.037	-0.026	-0.006	-0.005	0.052	0.038	0.032	-0.005
-0.068	0.593	-0.786	-0.094	0.640	-0.763	0.078	-0.157	-0.053	0.002	0.016	0.018	0.021	0.061	0.056	-0.012
-0.103	0.612	-0.775	-0.092	0.640	-0.762	0.020	-0.027	-0.067	-0.034	0.035	0.030	0.055	0.080	0.067	-0.023
-0.087	0.632	-0.802	-0.092	0.642	-0.761	0.088	0.033	-0.079	-0.019	0.053	0.002	0.039	0.099	0.039	-0.021
-0.095	0.605	-0.798	-0.090	0.643	-0.761	0.062	-0.083	-0.070	-0.029	0.025	0.005	0.047	0.072	0.043	-0.031
-0.072	0.609	-0.786	-0.090	0.643	-0.761	0.014	0.122	-0.102	-0.005	0.029	0.017	0.024	0.075	0.055	-0.027
-0.126	0.585	-0.806	-0.088	0.642	-0.762	-0.095	-0.112	-0.078	-0.062	0.007	-0.002	0.077	0.052	0.035	-0.036
-0.076	0.582	-0.775	-0.086	0.638	-0.765	-0.207	-0.008	-0.094	-0.013	0.006	0.033	0.027	0.048	0.066	-0.040
-0.126	0.524	-0.814	-0.083	0.636	-0.767	-0.164	-0.155	-0.051	-0.066	-0.049	-0.004	0.077	0.010	0.027	-0.044
-0.110	0.504	-0.802	-0.080	0.633	-0.770	-0.155	-0.193	-0.010	-0.054	-0.066	0.011	0.062	0.029	0.038	-0.043
-0.076	0.527	-0.786	-0.079	0.632	-0.771	-0.073	-0.052	-0.031	-0.020	-0.041	0.028	0.027	0.006	0.054	-0.042
-0.095	0.547	-0.782	-0.077	0.630	-0.773	-0.120	-0.149	-0.014	-0.042	-0.020	0.034	0.046	0.013	0.058	-0.043
-0.068	0.562	-0.794	-0.076	0.629	-0.774	-0.070	-0.043	-0.031	-0.016	-0.003	0.023	0.020	0.028	0.046	-0.030
-0.107	0.539	-0.794	-0.072	0.627	-0.776	-0.105	-0.260	-0.002	-0.058	-0.024	0.025	0.058	0.005	0.046	-0.032
-0.033	0.574	-0.810	-0.072	0.625	-0.777	-0.088	0.030	-0.044	0.014	0.012	0.010	0.015	0.039	0.030	-0.025
-0.083	0.543	-0.818	-0.071	0.624	-0.778	-0.076	-0.059	-0.011	-0.037	-0.018	0.004	0.035	0.008	0.022	-0.025
-0.060	0.562	-0.822	-0.070	0.622	-0.780	-0.098	-0.033	-0.023	-0.014	0.003	0.001	0.012	0.027	0.018	-0.015
-0.072	0.558	-0.818	-0.069	0.621	-0.781	-0.098	-0.002	-0.018	-0.026	0.001	0.006	0.023	0.023	0.022	-0.024
-0.053	0.555	-0.822	-0.069	0.618	-0.783	-0.136	-0.034	0.009	-0.007	-0.001	0.004	0.004	0.019	0.018	-0.024
-0.091	0.562	-0.842	-0.069	0.615	-0.785	-0.173	-0.014	0.030	-0.046	0.010	-0.013	0.043	0.026	0.002	-0.024
-0.072	0.555	-0.806	-0.068	0.613	-0.787	-0.155	-0.100	0.031	-0.028	0.005	0.025	0.023	0.018	0.033	-0.024
-0.060	0.551	-0.830	-0.068	0.610	-0.790	-0.176	-0.004	0.009	-0.016	0.003	0.004	0.012	0.014	0.009	-0.026
-0.060	0.539	-0.814	-0.069	0.607	-0.792	-0.183	0.039	-0.001	-0.016	-0.005	0.022	0.012	0.002	0.025	-0.025
-0.057	0.535	-0.826	-0.066	0.603	-0.795	-0.200	-0.178	0.034	-0.015	-0.006	0.013	0.008	0.002	0.013	-0.024
-0.072	0.543	-0.822	-0.067	0.600	-0.797	-0.211	0.052	-0.000	-0.029	0.005	0.020	0.023	0.006	0.017	-0.025
-0.064	0.527	-0.818	-0.066	0.597	-0.800	-0.195	-0.049	0.012	-0.023	-0.007	0.026	0.015	0.010	0.021	-0.026
-0.053	0.516	-0.810	-0.067	0.594	-0.802	-0.142	0.050	-0.014	-0.011	-0.016	0.036	0.003	0.022	0.029	-0.029
-0.064	0.539	-0.826	-0.068	0.591	-0.804	-0.212	0.022	0.024	-0.022	0.011	0.023	0.015	0.001	0.013	-0.035
-0.068	0.508	-0.830	-0.068	0.588	-0.806	-0.163	0.032	0.006	-0.025	-0.018	0.021	0.018	0.030	0.009	-0.042
-0.103	0.481	-0.826	-0.066	0.584	-0.809	-0.206	-0.154	0.050	-0.062	-0.041	0.028	0.053	0.057	0.013	-0.048
-0.103	0.481	-0.826	-0.067	0.581	-0.811	-0.181	0.025	0.012	-0.061	-0.038	0.030	0.053	0.057	0.013	-0.051
-0.080	0.485	-0.818	-0.066	0.578	-0.814	-0.186	-0.114	0.024	-0.039	-0.031	0.041	0.030	0.053	0.021	-0.054
-0.072	0.500	-0.818	-0.066	0.575	-0.816	-0.187	0.031	0.023	-0.031	-0.012	0.043	0.022	0.038	0.021	-0.050
-0.080	0.500	-0.838	-0.066	0.572	-0.818	-0.132	-0.075	0.034	-0.040	-0.010	0.025	0.029	0.038	0.001	-0.039
-0.076	0.489	-0.830	-0.065	0.569	-0.820	-0.182	-0.076	0.045	-0.037	-0.018	0.035	0.026	0.049	0.009	-0.039
-0.037	0.500	-0.818	-0.065	0.567	-0.821	-0.098	0.014	0.023	0.002	-0.005	0.048	0.013	0.038	0.021	-0.031
-0.076	0.477	-0.830	-0.064	0.564	-0.823	-0.147	-0.097	0.062	-0.037	-0.025	0.038	0.025	0.061	0.009	-0.030
-0.030	0.512	-0.826	-0.065	0.564	-0.824	-0.049	0.040	0.035	0.010	0.010	0.043	0.021	0.026	0.013	-0.023
-0.068	0.470	-0.830	-0.065	0.562	-0.825	-0.102	-0.069	0.061	-0.029	-0.030	0.040	0.017	0.069	0.009	-0.023
-0.037	0.489	-0.845	-0.065	0.560	-0.826	-0.091	0.003	0.044	0.002	-0.009	0.026	0.014	0.049	0.006	-0.020
-0.053	0.466	-0.849	-0.067	0.559	-0.827	-0.059	0.066	0.035	-0.012	-0.031	0.023	0.002	0.072	0.010	-0.022
-0.064	0.466	-0.842	-0.067	0.557	-0.828	-0.096	-0.010	0.068	-0.023	-0.030	0.032	0.013	0.072	0.002	-0.020
-0.049	0.473	-0.845	-0.068	0.554	-0.829	-0.118	-0.002	0.050	-0.007	-0.020	0.029	0.002	0.064	0.006	-0.025
-0.064	0.477	-0.853	-0.070	0.552	-0.831	-0.127	0.113	0.048	-0.020	-0.014	0.023	0.013	0.061	0.014	-0.032
-0.072	0.454	-0.849	-0.070	0.550	-0.832	-0.133	-0.057	0.069	-0.027	-0.034	0.028	0.020	0.084	0.010	-0.028
-0.091	0.454	-0.853	-0.070	0.547	-0.834	-0.117	-0.034	0.057	-0.047	-0.032	0.026	0.040	0.084	0.014	-0.030
-0.049	0.462	-0.853	-0.071	0.545	-0.835	-0.122	0.009	0.047	-0.004	-0.022	0.027	0.003	0.076	0.014	-0.033
-0.068	0.454	-0.857	-0.072	0.543	-0.836	-0.091	0.069	0.029	-0.021	-0.028	0.024	0.017	0.084	0.017	-0.033
-0.087	0.470	-0.877	-0.073	0.541	-0.838	-0.124	0.006	0.010	-0.040	-0.010	0.006	0.036	0.068	0.037	-0.031
-0.080	0.454	-0.865	-0.074	0.539	-0.839	-0.109	0.074	0.001	-0.031	-0.023	0.019	0.028	0.084	0.025	-0.036
-0.080	0.442	-0.853	-0.073	0.537	-0.841	-0.123	-0.042	0.017	-0.032	-0.033	0.032	0.028	0.095	0.014	-0.035
-0.080	0.423	-0.861	-0.073	0.536	-0.841	-0.039	-0.025	0.021	-0.032	-0.051	0.025	0.028	0.115	0.021	-0.035
-0.068	0.427	-0.869	-0.073	0.536	-0.841	0.029	-0.039	0.018	-0.021	-0.047	0.017	0.017	0.111	0.029	-0.034
-0.080	0.458	-0.869	-0.073	0.536	-0.841	0.034	0.018	0.012	-0.032	-0.017	0.017	0.028	0.080	0.029	-0.031
-0.076	0.427	-0.861	-0.073	0.538	-0.840	0.110	-0.044	0.031	-0.029	-0.049	0.024	0.024	0.111	0.021	-0.027
-0.068	0.454	-0.881	-0.073	0.538	-0.840	0.046	-0.024	0.042	-0.021	-0.023	0.004	0.017	0.084	0.041	-0.025
-0.072	0.442	-0.889	-0.075	0.539	-0.839	0.075	0.098	0.027	-0.023	-0.035	-0.005	0.021	0.096	0.049	-0.016
-0.076	0.442	-0.905	-0.076	0.540	-0.838	0.054	0.045	0.027	-0.025	-0.035	-0.021	0.025	0.096	0.064	-0.007
-0.049	0.446	-0.905	-0.079	0.541	-0.837	0.102	0.170	0.003	0.004	-0.033	-0.022	0.002	0.092	0.064	-0.006
-0.068	0.439	-0.928	-0.083	0.543	-0.835	0.152	0.246	0.034	-0.010	-0.042	-0.048	0.017	0.100	0.087	0.005
-0.091	0.450	-0.912	-0.086	0.547	-0.833	0.244	0.149	0.092	-0.030	-0.034	-0.035	0.040	0.088	0.072	0.009
-0.037	0.466	-0.905	-0.093	0.552	-0.829	0.343	0.274	0.184	0.031	-0.024	-0.031	0.013	0.073	0.064	0.001
-0.080	0.485	-0.889	-0.100	0.560	-0.822	0.537	0.252	0.279	-0.004	-0.012	-0.022	0.029	0.054	0.048	-0.011
-0.114	0.504	-0.865	-0.107	0.571	-0.814	0.700	0.208	0.326	-0.031	-0.003	-0.007	0.064	0.036	0.025	-0.021
-0.149	0.516	-0.845	-0.113	0.581	-0.806	0.699	0.122	0.295	-0.060	-0.002	0.005	0.098	0.025	0.006	-0.045
-0.164	0.535	-0.845	-0.117	0.590	-0.799	0.579	0.121	0.231	-0.071	0.008	-0.002	0.114	0.006	0.006	-0.057
-0.183	0.531	-0.845	-0.120	0.596	-0.794	0.431	-0.005	0.212	-0.087	-0.002	-0.007	0.133	0.011	0.006	-0.056
-0.157	0.543	-0.818	-0.123	0.601	-0.790	0.367	0.026	0.200	-0.057	0.005	0.016	0.106	0.000	0.021	-0.042
-0.114	0.531	-0.794	-0.126	0.605	-0.786	0.305	0.039	0.190	-0.012	-0.011	0.036	0.064	0.012	0.044	-0.025
-0.083	0.562	-0.806	-0.129	0.609	-0.783	0.269	0.079	0.138	0.022	0.016	0.020	0.034	0.018	0.032	0.004
-0.080	0.574	-0.810	-0.132	0.611	-0.780	0.163	0.165	0.085	0.029	0.025	0.014	0.030	0.029	0.027	0.030
-0.049	0.609	-0.849	-0.133	0.612	-0.780	0.035	0.068	0.043	0.061	0.060	-0.026	0.000	0.063	0.012	0.054
-0.037	0.597	-0.849	-0.134	0.609	-0.782	-0.151	0.024	0.036	0.073	0.051	-0.024	0.011	0.051	0.012	0.075
-0.022	0.624	-0.873	-0.134	0.605	-0.785	-0.250	0.084	-0.049	0.089	0.082	-0.045	0.026	0.077	0.035	0.095
-0.007	0.651	-0.897	-0.132	0.600	-0.789	-0.370	-0.007	-0.111	0.103	0.115	-0.064	0.040	0.104	0.059	0.115
-0.003	0.640	-0.912	-0.129	0.595	-0.794	-0.344	-0.010	-0.212	0.103	0.108	-0.075	0.042	0.093	0.074	0.131
0.047	0.624	-0.928	-0.126	0.589	-0.798	-0.391	0.027	-0.269	0.150	0.098	-0.086	0.091	0.077	0.089	0.133
0.040	0.609	-0.928	-0.120	0.585	-0.802	-0.299	-0.096	-0.358	0.136	0.087	-0.083	0.083	0.062	0.089	0.137
0.005	0.585	-0.916	-0.113	0.581	-0.806	-0.275	-0.162	-0.361	0.094	0.067	-0.067	0.048	0.039	0.076	0.134
0.043	0.562	-0.909	-0.107	0.579	-0.808	-0.164	-0.040	-0.355	0.128	0.046	-0.057	0.086	0.017	0.068	0.125
0.017	0.512	-0.901	-0.104	0.577	-0.810	-0.141	0.000	-0.282	0.097	-0.002	-0.047	0.058	0.033	0.060	0.105
0.036	0.489	-0.905	-0.099	0.576	-0.811	-0.065	-0.135	-0.189	0.111	-0.025	-0.050	0.077	0.056	0.064	0.095
-0.037	0.485	-0.916	-0.095	0.577	-0.811	0.034	-0.129	-0.109	0.035	-0.029	-0.062	0.004	0.059	0.076	0.079
-0.022	0.470	-0.901	-0.092	0.579	-0.810	0.137	-0.105	-0.096	0.047	-0.046	-0.047	0.020	0.075	0.061	0.070
-0.022	0.470	-0.901	-0.090	0.581	-0.809	0.161	-0.118	-0.058	0.044	-0.049	-0.048	0.020	0.075	0.061	0.051
-0.007	0.508	-0.869	-0.088	0.584	-0.807	0.200	-0.084	-0.029	0.058	-0.013	-0.019	0.035	0.036	0.030	0.050
-0.045	0.512	-0.877	-0.085	0.588	-0.805	0.225	-0.141	-0.016	0.017	-0.013	-0.029	0.003	0.032	0.038	0.045
-0.010	0.547	-0.849	-0.085	0.592	-0.801	0.266	0.042	-0.026	0.052	0.018	-0.005	0.032	0.002	0.011	0.036
-0.026	0.547	-0.845	-0.086	0.596	-0.798	0.265	0.039	0.027	0.037	0.014	-0.004	0.016	0.002	0.008	0.030
-0.045	0.551	-0.822	-0.085	0.601	-0.795	0.330	-0.088	0.023	0.016	0.013	0.016	0.003	0.005	0.015	0.016
-0.030	0.547	-0.834	-0.086	0.607	-0.790	0.353	0.111	-0.035	0.033	0.003	0.000	0.013	0.001	0.003	0.002
-0.114	0.508	-0.838	-0.084	0.611	-0.787	0.302	-0.093	-0.008	-0.053	-0.040	-0.007	0.072	0.038	0.002	-0.015
-0.087	0.524	-0.838	-0.084	0.616	-0.783	0.334	0.019	-0.049	-0.026	-0.029	-0.011	0.045	0.023	0.002	-0.020
-0.118	0.562	-0.842	-0.082	0.620	-0.781	0.224	-0.106	-0.058	-0.059	0.006	-0.018	0.076	0.015	0.007	-0.027
-0.068	0.551	-0.810	-0.079	0.623	-0.778	0.257	-0.113	-0.084	-0.012	-0.010	0.011	0.027	0.003	0.025	-0.020
-0.068	0.597	-0.842	-0.076	0.626	-0.776	0.182	-0.109	-0.067	-0.015	0.034	-0.022	0.027	0.049	0.007	-0.020
-0.072	0.609	-0.842	-0.075	0.629	-0.774	0.198	-0.069	-0.054	-0.020	0.043	-0.025	0.030	0.061	0.008	-0.017
-0.072	0.612	-0.818	-0.073	0.632	-0.771	0.189	-0.023	-0.100	-0.022	0.044	-0.003	0.031	0.064	0.016	-0.015
-0.083	0.628	-0.814	-0.068	0.634	-0.770	0.123	-0.208	-0.125	-0.038	0.057	-0.001	0.042	0.080	0.019	-0.019
-0.037	0.647	-0.790	-0.065	0.635	-0.770	0.049	-0.077	-0.193	0.004	0.075	0.023	0.004	0.099	0.043	-0.030
-0.064	0.616	-0.802	-0.062	0.635	-0.770	-0.008	-0.013	-0.204	-0.026	0.044	0.011	0.023	0.068	0.031	-0.037
-0.107	0.547	-0.818	-0.059	0.635	-0.771	-0.047	-0.065	-0.192	-0.071	-0.024	-0.004	0.066	0.001	0.015	-0.040
-0.091	0.520	-0.818	-0.053	0.634	-0.772	-0.051	-0.281	-0.142	-0.062	-0.050	-0.003	0.051	0.028	0.015	-0.046
-0.080	0.524	-0.814	-0.049	0.634	-0.772	0.031	-0.085	-0.163	-0.053	-0.047	0.001	0.039	0.024	0.019	-0.053
-0.060	0.558	-0.814	-0.045	0.635	-0.771	0.044	-0.169	-0.152	-0.039	-0.013	0.001	0.020	0.011	0.019	-0.043
-0.076	0.551	-0.794	-0.041	0.636	-0.771	0.078	-0.169	-0.127	-0.058	-0.022	0.020	0.036	0.004	0.039	-0.034
-0.026	0.593	-0.806	-0.038	0.637	-0.770	0.057	-0.064	-0.133	-0.011	0.020	0.007	0.014	0.046	0.027	-0.022
-0.022	0.582	-0.810	-0.035	0.637	-0.770	0.012	-0.083	-0.136	-0.010	0.008	0.004	0.018	0.035	0.023	-0.020
0.001	0.589	-0.810	-0.034	0.637	-0.770	0.021	0.067	-0.130	0.012	0.016	0.004	0.040	0.042	0.023	-0.017
-0.041	0.566	-0.822	-0.030	0.637	-0.770	0.013	-0.169	-0.085	-0.034	-0.007	-0.008	0.003	0.019	0.012	-0.016
-0.049	0.555	-0.806	-0.028	0.637	-0.770	0.037	-0.117	-0.076	-0.044	-0.019	0.007	0.011	0.007	0.028	-0.016
-0.010	0.578	-0.806	-0.027	0.638	-0.770	0.022	-0.019	-0.040	-0.007	0.004	0.007	0.027	0.030	0.028	-0.021
-0.010	0.578	-0.806	-0.025	0.637	-0.770	-0.025	-0.141	0.008	-0.009	0.004	0.008	0.027	0.030	0.028	-0.016
-0.010	0.570	-0.794	-0.024	0.637	-0.770	0.006	-0.045	-0.020	-0.010	-0.004	0.020	0.027	0.022	0.040	-0.014
-0.007	0.589	-0.818	-0.024	0.637	-0.771	-0.024	0.046	-0.020	-0.005	0.016	-0.003	0.030	0.041	0.016	-0.017
-0.033	0.562	-0.814	-0.024	0.635	-0.772	-0.060	-0.035	-0.004	-0.033	-0.010	0.001	0.003	0.014	0.020	-0.020
-0.018	0.555	-0.790	-0.022	0.635	-0.772	-0.022	-0.090	-0.020	-0.019	-0.017	0.026	0.018	0.006	0.044	-0.019
-0.010	0.551	-0.782	-0.021	0.635	-0.772	-0.003	-0.022	-0.025	-0.012	-0.021	0.034	0.025	0.002	0.052	-0.024
-0.007	0.589	-0.806	-0.022	0.635	-0.772	0.020	0.062	-0.036	-0.008	0.018	0.010	0.029	0.040	0.028	-0.025
-0.022	0.566	-0.794	-0.022	0.635	-0.772	0.043	0.001	-0.021	-0.023	-0.006	0.021	0.013	0.017	0.040	-0.026
-0.033	0.562	-0.798	-0.022	0.635	-0.772	0.010	0.001	0.000	-0.035	-0.010	0.017	0.002	0.013	0.036	-0.022
-0.026	0.605	-0.806	-0.021	0.635	-0.772	-0.019	-0.019	0.009	-0.028	0.033	0.010	0.009	0.056	0.028	-0.023
0.001	0.578	-0.798	-0.022	0.634	-0.773	-0.052	0.051	0.005	-0.000	0.007	0.019	0.036	0.029	0.036	-0.024
-0.010	0.574	-0.810	-0.022	0.633	-0.774	-0.079	0.012	-0.010	-0.012	0.004	0.008	0.024	0.025	0.025	-0.021
-0.030	0.570	-0.810	-0.022	0.631	-0.775	-0.100	0.027	-0.022	-0.031	0.002	0.009	0.004	0.021	0.025	-0.019
-0.014	0.562	-0.798	-0.022	0.629	-0.777	-0.121	0.002	-0.008	-0.016	-0.004	0.023	0.019	0.013	0.037	-0.024
-0.018	0.562	-0.814	-0.023	0.627	-0.779	-0.134	0.042	-0.013	-0.019	-0.002	0.009	0.015	0.013	0.021	-0.026
-0.026	0.566	-0.810	-0.021	0.625	-0.781	-0.133	-0.105	-0.001	-0.029	0.004	0.015	0.007	0.017	0.025	-0.026
-0.014	0.558	-0.798	-0.023	0.623	-0.782	-0.104	0.111	-0.015	-0.016	-0.001	0.028	0.018	0.009	0.037	-0.026
-0.018	0.547	-0.798	-0.022	0.621	-0.784	-0.118	-0.056	0.000	-0.021	-0.011	0.030	0.014	0.003	0.037	-0.027
-0.022	0.555	-0.822	-0.021	0.619	-0.785	-0.118	-0.031	0.010	-0.025	-0.001	0.008	0.010	0.005	0.013	-0.025
-0.014	0.543	-0.802	-0.023	0.617	-0.787	-0.127	0.102	-0.001	-0.016	-0.011	0.029	0.017	0.007	0.033	-0.022
-0.018	0.539	-0.818	-0.023	0.614	-0.789	-0.166	-0.011	0.025	-0.020	-0.012	0.016	0.013	0.011	0.018	-0.022
-0.003	0.543	-0.814	-0.025	0.611	-0.791	-0.169	0.110	-0.008	-0.003	-0.005	0.022	0.028	0.007	0.022	-0.020
-0.022	0.539	-0.818	-0.025	0.609	-0.793	-0.130	0.026	-0.022	-0.022	-0.007	0.020	0.008	0.011	0.018	-0.024
-0.018	0.547	-0.838	-0.027	0.606	-0.795	-0.155	0.156	-0.022	-0.016	0.004	0.002	0.012	0.003	0.002	-0.026
-0.037	0.516	-0.802	-0.029	0.604	-0.797	-0.136	0.143	-0.027	-0.033	-0.025	0.039	0.008	0.035	0.034	-0.030
-0.030	0.524	-0.818	-0.028	0.602	-0.798	-0.113	-0.075	0.004	-0.027	-0.015	0.025	0.000	0.027	0.018	-0.026
-0.030	0.524	-0.818	-0.029	0.600	-0.799	-0.083	0.057	-0.008	-0.026	-0.014	0.026	0.000	0.027	0.018	-0.032
-0.003	0.527	-0.830	-0.030	0.599	-0.800	-0.087	0.100	-0.035	0.002	-0.009	0.015	0.026	0.023	0.007	-0.029
-0.049	0.512	-0.826	-0.031	0.597	-0.802	-0.104	0.066	-0.025	-0.043	-0.022	0.021	0.020	0.039	0.011	-0.025
-0.033	0.524	-0.838	-0.031	0.595	-0.803	-0.078	0.070	-0.022	-0.027	-0.009	0.010	0.005	0.028	0.001	-0.025
-0.022	0.516	-0.849	-0.032	0.594	-0.804	-0.064	0.029	-0.019	-0.015	-0.016	-0.001	0.006	0.036	0.013	-0.031
-0.045	0.520	-0.849	-0.033	0.594	-0.804	-0.022	0.072	-0.024	-0.037	-0.011	-0.001	0.017	0.032	0.013	-0.022
-0.037	0.516	-0.845	-0.031	0.593	-0.804	-0.010	-0.120	-0.005	-0.032	-0.015	0.003	0.010	0.036	0.009	-0.021
-0.007	0.520	-0.842	-0.031	0.593	-0.804	0.006	0.010	-0.009	-0.001	-0.011	0.007	0.020	0.032	0.005	-0.022
-0.026	0.524	-0.838	-0.030	0.593	-0.805	-0.004	-0.023	0.003	-0.020	-0.007	0.011	0.001	0.029	0.001	-0.019
-0.026	0.520	-0.849	-0.029	0.592	-0.805	-0.031	-0.064	-0.010	-0.021	-0.010	0.000	0.001	0.033	0.013	-0.015
-0.022	0.500	-0.834	-0.029	0.592	-0.806	-0.020	0.021	-0.017	-0.017	-0.029	0.016	0.004	0.052	0.003	-0.018
-0.007	0.500	-0.826	-0.030	0.592	-0.805	0.045	0.059	-0.017	-0.001	-0.029	0.024	0.019	0.052	0.011	-0.020
-0.026	0.504	-0.849	-0.030	0.593	-0.804	0.070	0.043	-0.006	-0.020	-0.026	-0.001	0.001	0.049	0.013	-0.024
-0.045	0.508	-0.861	-0.031	0.595	-0.803	0.107	0.023	-0.004	-0.039	-0.024	-0.014	0.020	0.045	0.025	-0.025
-0.053	0.512	-0.853	-0.031	0.596	-0.803	0.081	-0.009	-0.012	-0.047	-0.021	-0.007	0.028	0.042	0.017	-0.028
-0.037	0.504	-0.849	-0.031	0.597	-0.802	0.100	0.033	-0.007	-0.031	-0.030	-0.004	0.013	0.050	0.013	-0.026
-0.037	0.512	-0.853	-0.031	0.599	-0.800	0.120	-0.007	0.001	-0.031	-0.024	-0.009	0.014	0.042	0.017	-0.019
-0.022	0.531	-0.857	-0.033	0.601	-0.798	0.181	0.144	0.002	-0.013	-0.007	-0.015	0.001	0.023	0.021	-0.014
-0.014	0.516	-0.865	-0.036	0.604	-0.796	0.203	0.166	0.017	-0.002	-0.025	-0.025	0.009	0.038	0.029	-0.007
-0.049	0.520	-0.881	-0.037	0.608	-0.793	0.245	0.036	0.056	-0.036	-0.025	-0.044	0.026	0.035	0.045	0.001
-0.022	0.512	-0.881	-0.040	0.613	-0.789	0.325	0.108	0.075	-0.006	-0.037	-0.048	0.000	0.043	0.045	0.010
-0.018	0.524	-0.865	-0.045	0.619	-0.784	0.450	0.181	0.180	0.003	-0.032	-0.038	0.004	0.031	0.030	0.012
0.001	0.547	-0.849	-0.052	0.628	-0.776	0.611	0.258	0.255	0.029	-0.018	-0.030	0.023	0.008	0.014	0.017
-0.026	0.558	-0.834	-0.057	0.640	-0.767	0.768	0.084	0.300	0.008	-0.018	-0.023	0.004	0.003	0.002	0.013
-0.033	0.589	-0.810	-0.063	0.651	-0.756	0.783	0.157	0.294	0.006	0.002	-0.010	0.013	0.034	0.025	0.004
-0.060	0.574	-0.794	-0.068	0.661	-0.747	0.694	0.132	0.246	-0.015	-0.024	-0.003	0.040	0.019	0.041	-0.012
-0.083	0.612	-0.786	-0.073	0.669	-0.740	0.548	0.127	0.220	-0.033	0.007	-0.003	0.064	0.058	0.049	-0.022
-0.103	0.640	-0.794	-0.077	0.674	-0.735	0.394	0.073	0.202	-0.049	0.029	-0.016	0.084	0.085	0.041	-0.019
-0.103	0.640	-0.794	-0.081	0.677	-0.731	0.266	0.092	0.159	-0.045	0.026	-0.020	0.085	0.086	0.041	-0.003
-0.041	0.663	-0.794	-0.083	0.679	-0.729	0.133	0.060	0.120	0.019	0.047	-0.021	0.024	0.109	0.042	0.021
-0.007	0.682	-0.810	-0.083	0.679	-0.729	0.034	-0.008	0.055	0.054	0.066	-0.038	0.010	0.129	0.026	0.052
0.020	0.674	-0.834	-0.082	0.677	-0.732	-0.184	-0.051	-0.022	0.080	0.061	-0.059	0.037	0.122	0.003	0.084
0.047	0.674	-0.838	-0.080	0.671	-0.737	-0.365	-0.016	-0.079	0.105	0.067	-0.057	0.063	0.122	0.001	0.106
0.059	0.643	-0.849	-0.078	0.664	-0.743	-0.479	0.029	-0.136	0.115	0.043	-0.063	0.074	0.092	0.012	0.115
0.059	0.636	-0.885	-0.076	0.657	-0.750	-0.456	-0.012	-0.171	0.112	0.042	-0.092	0.074	0.085	0.048	0.124
0.036	0.620	-0.885	-0.070	0.651	-0.756	-0.438	-0.175	-0.167	0.084	0.033	-0.086	0.051	0.071	0.048	0.136
0.086	0.612	-0.861	-0.064	0.645	-0.761	-0.369	-0.219	-0.161	0.128	0.031	-0.057	0.101	0.064	0.024	0.143
0.132	0.585	-0.865	-0.060	0.641	-0.765	-0.275	-0.105	-0.145	0.170	0.008	-0.057	0.148	0.038	0.028	0.142
0.109	0.566	-0.893	-0.058	0.638	-0.768	-0.181	-0.038	-0.100	0.145	-0.008	-0.082	0.125	0.019	0.056	0.131
0.078	0.524	-0.897	-0.056	0.637	-0.769	-0.076	-0.083	-0.067	0.111	-0.050	-0.085	0.094	0.022	0.060	0.123
0.001	0.524	-0.889	-0.051	0.636	-0.770	-0.038	-0.254	-0.030	0.030	-0.049	-0.076	0.017	0.022	0.053	0.099
0.067	0.539	-0.849	-0.048	0.637	-0.769	0.117	-0.188	-0.011	0.092	-0.035	-0.037	0.083	0.006	0.013	0.082
0.020	0.543	-0.849	-0.047	0.639	-0.768	0.148	-0.072	0.016	0.045	-0.033	-0.039	0.037	0.002	0.013	0.066
0.043	0.578	-0.845	-0.044	0.642	-0.765	0.212	-0.178	0.063	0.066	-0.001	-0.037	0.060	0.033	0.010	0.063
0.028	0.593	-0.830	-0.044	0.645	-0.763	0.217	-0.053	0.072	0.050	0.011	-0.024	0.045	0.049	0.006	0.048
0.001	0.624	-0.845	-0.044	0.648	-0.760	0.225	-0.099	0.088	0.023	0.039	-0.043	0.018	0.080	0.010	0.050
-0.007	0.628	-0.830	-0.042	0.652	-0.757	0.239	-0.177	0.114	0.014	0.040	-0.030	0.010	0.084	0.006	0.041
0.051	0.632	-0.802	-0.040	0.655	-0.755	0.198	-0.269	0.108	0.069	0.041	-0.004	0.068	0.089	0.033	0.037
-0.003	0.620	-0.830	-0.041	0.658	-0.752	0.219	0.095	0.042	0.017	0.026	-0.035	0.014	0.077	0.006	0.030
0.005	0.628	-0.826	-0.041	0.660	-0.750	0.185	-0.052	0.074	0.024	0.031	-0.033	0.021	0.086	0.010	0.029
-0.022	0.601	-0.806	-0.042	0.663	-0.748	0.179	0.023	0.054	-0.002	0.002	-0.016	0.006	0.059	0.030	0.013
-0.007	0.593	-0.806	-0.042	0.665	-0.745	0.198	-0.039	0.017	0.013	-0.009	-0.018	0.010	0.052	0.030	0.009
-0.041	0.620	-0.798	-0.041	0.667	-0.744	0.125	-0.055	-0.024	-0.023	0.017	-0.012	0.025	0.080	0.038	0.004
-0.010	0.593	-0.786	-0.040	0.668	-0.743	0.088	0.044	-0.081	0.008	-0.012	-0.001	0.005	0.053	0.050	-0.004
-0.010	0.593	-0.786	-0.041	0.670	-0.741	0.113	0.101	-0.058	0.008	-0.013	-0.002	0.005	0.054	0.050	-0.005
-0.053	0.609	-0.778	-0.038	0.671	-0.740	0.099	-0.139	-0.066	-0.037	0.001	0.005	0.038	0.070	0.058	-0.001
-0.010	0.659	-0.806	-0.036	0.672	-0.740	0.065	-0.059	-0.073	0.004	0.050	-0.024	0.004	0.121	0.031	-0.014
-0.007	0.636	-0.771	-0.036	0.673	-0.739	0.056	0.118	-0.109	0.008	0.026	0.011	0.008	0.098	0.067	-0.012
-0.068	0.585	-0.767	-0.034	0.672	-0.740	-0.051	-0.052	-0.094	-0.056	-0.023	0.016	0.054	0.049	0.071	-0.019
-0.003	0.643	-0.802	-0.036	0.670	-0.741	-0.115	0.207	-0.130	0.011	0.037	-0.018	0.011	0.108	0.036	-0.023
-0.083	0.566	-0.775	-0.034	0.668	-0.744	-0.157	-0.067	-0.078	-0.072	-0.038	0.012	0.070	0.032	0.064	-0.035
-0.033	0.601	-0.822	-0.034	0.665	-0.746	-0.206	0.114	-0.091	-0.021	-0.000	-0.033	0.020	0.067	0.018	-0.029
-0.068	0.574	-0.778	-0.032	0.662	-0.749	-0.158	-0.097	-0.036	-0.058	-0.025	0.013	0.055	0.041	0.062	-0.035
-0.030	0.570	-0.778	-0.032	0.659	-0.752	-0.206	-0.011	-0.027	-0.020	-0.025	0.016	0.017	0.037	0.062	-0.032
-0.018	0.570	-0.775	-0.032	0.657	-0.754	-0.137	0.022	-0.025	-0.008	-0.023	0.022	0.006	0.038	0.067	-0.035
-0.064	0.566	-0.786	-0.032	0.655	-0.755	-0.113	-0.049	0.032	-0.055	-0.025	0.011	0.053	0.034	0.055	-0.029
-0.030	0.578	-0.775	-0.032	0.653	-0.757	-0.088	-0.014	0.033	-0.020	-0.012	0.024	0.019	0.047	0.067	-0.033
-0.041	0.578	-0.806	-0.031	0.652	-0.757	-0.037	-0.094	0.026	-0.032	-0.011	-0.006	0.030	0.047	0.036	-0.035
-0.057	0.570	-0.818	-0.029	0.650	-0.759	-0.122	-0.145	0.035	-0.049	-0.017	-0.016	0.046	0.040	0.024	-0.035
-0.045	0.582	-0.826	-0.028	0.649	-0.760	-0.042	-0.048	0.002	-0.039	-0.004	-0.023	0.034	0.051	0.016	-0.027
-0.064	0.558	-0.818	-0.022	0.648	-0.761	-0.077	-0.498	0.085	-0.064	-0.026	-0.014	0.053	0.029	0.024	-0.027
0.020	0.585	-0.802	-0.021	0.647	-0.763	-0.072	-0.092	0.025	0.019	0.002	0.003	0.032	0.056	0.040	-0.015
-0.037	0.593	-0.822	-0.019	0.646	-0.763	-0.056	-0.154	0.039	-0.040	0.011	-0.016	0.026	0.064	0.021	-0.010
0.020	0.582	-0.834	-0.016	0.644	-0.765	-0.075	-0.193	0.032	0.015	0.001	-0.027	0.032	0.052	0.009	-0.002
-0.010	0.609	-0.842	-0.017	0.642	-0.766	-0.107	0.017	0.012	-0.015	0.030	-0.033	0.001	0.079	0.002	-0.004
-0.018	0.574	-0.826	-0.016	0.640	-0.768	-0.123	-0.065	0.018	-0.024	-0.003	-0.016	0.007	0.044	0.018	-0.003
0.009	0.578	-0.834	-0.014	0.638	-0.770	-0.156	-0.158	0.030	0.001	0.004	-0.021	0.020	0.048	0.011	-0.005
-0.026	0.589	-0.830	-0.014	0.635	-0.772	-0.158	0.001	-0.020	-0.034	0.018	-0.015	0.015	0.060	0.015	-0.008
0.024	0.593	-0.806	-0.014	0.632	-0.775	-0.186	0.047	-0.027	0.016	0.025	0.011	0.035	0.064	0.040	-0.012
-0.014	0.589	-0.830	-0.012	0.628	-0.778	-0.225	-0.091	-0.033	-0.024	0.024	-0.010	0.004	0.060	0.017	-0.018
-0.026	0.578	-0.818	-0.012	0.625	-0.780	-0.211	0.021	-0.066	-0.036	0.016	0.005	0.016	0.049	0.029	-0.017
-0.014	0.558	-0.834	-0.011	0.621	-0.784	-0.237	0.010	-0.072	-0.025	0.001	-0.008	0.005	0.031	0.014	-0.025
-0.014	0.558	-0.834	-0.011	0.618	-0.786	-0.204	0.018	-0.067	-0.026	0.004	-0.005	0.005	0.031	0.015	-0.029
-0.018	0.555	-0.826	-0.011	0.615	-0.788	-0.165	0.065	-0.058	-0.029	0.003	0.005	0.009	0.029	0.024	-0.026
-0.037	0.558	-0.849	-0.010	0.612	-0.791	-0.178	-0.054	-0.036	-0.049	0.010	-0.017	0.028	0.034	0.001	-0.025
-0.010	0.547	-0.834	-0.008	0.610	-0.793	-0.147	-0.062	-0.018	-0.024	0.001	0.001	0.001	0.023	0.017	-0.020
0.005	0.531	-0.830	-0.006	0.607	-0.795	-0.175	-0.120	-0.018	-0.010	-0.011	0.007	0.014	0.009	0.022	-0.018
0.020	0.531	-0.830	-0.007	0.604	-0.797	-0.168	0.089	-0.038	0.006	-0.009	0.009	0.030	0.009	0.022	-0.013
-0.003	0.524	-0.842	-0.007	0.601	-0.799	-0.169	-0.007	-0.010	-0.018	-0.013	-0.000	0.007	0.002	0.011	-0.012
0.001	0.535	-0.834	-0.008	0.598	-0.801	-0.170	0.076	-0.038	-0.013	0.001	0.010	0.011	0.014	0.019	-0.015
0.001	0.524	-0.830	-0.007	0.596	-0.803	-0.111	0.008	-0.035	-0.013	-0.008	0.015	0.011	0.003	0.024	-0.020
-0.014	0.524	-0.845	-0.007	0.594	-0.805	-0.141	-0.006	-0.028	-0.029	-0.006	0.001	0.005	0.004	0.008	-0.019
-0.014	0.520	-0.853	-0.006	0.591	-0.806	-0.120	-0.016	-0.020	-0.030	-0.008	-0.005	0.004	0.000	0.001	-0.019
0.005	0.524	-0.849	-0.006	0.589	-0.808	-0.118	-0.046	-0.002	-0.011	-0.002	0.000	0.015	0.005	0.005	-0.021
-0.003	0.516	-0.853	-0.005	0.587	-0.809	-0.119	-0.011	-0.019	-0.019	-0.007	-0.002	0.007	0.003	0.001	-0.019
-0.007	0.512	-0.842	-0.005	0.585	-0.811	-0.125	0.002	-0.037	-0.023	-0.009	0.011	0.004	0.006	0.014	-0.019
0.005	0.524	-0.842	-0.005	0.583	-0.812	-0.114	0.030	-0.039	-0.012	0.005	0.013	0.015	0.006	0.014	-0.019
-0.010	0.520	-0.853	-0.004	0.581	-0.814	-0.095	-0.041	-0.023	-0.028	0.003	0.002	0.000	0.002	0.003	-0.021
0.009	0.508	-0.853	-0.004	0.580	-0.814	-0.055	0.054	-0.031	-0.009	-0.008	0.003	0.020	0.009	0.003	-0.018
-0.018	0.531	-0.865	-0.005	0.579	-0.815	-0.072	0.020	-0.021	-0.035	0.017	-0.008	0.007	0.015	0.009	-0.020
0.009	0.520	-0.845	-0.005	0.578	-0.816	-0.053	0.059	-0.027	-0.008	0.006	0.013	0.020	0.004	0.011	-0.016
-0.010	0.531	-0.869	-0.005	0.576	-0.817	-0.093	0.004	-0.023	-0.027	0.020	-0.010	0.001	0.016	0.012	-0.017
0.009	0.516	-0.857	-0.005	0.574	-0.819	-0.099	0.006	-0.033	-0.008	0.006	0.003	0.020	0.001	0.000	-0.017
0.005	0.504	-0.853	-0.004	0.573	-0.820	-0.097	-0.023	-0.021	-0.013	-0.004	0.008	0.016	0.010	0.004	-0.016
-0.010	0.504	-0.853	-0.004	0.571	-0.821	-0.071	0.002	-0.038	-0.028	-0.002	0.009	0.001	0.010	0.004	-0.015
0.013	0.504	-0.857	-0.004	0.570	-0.822	-0.056	0.031	-0.042	-0.005	-0.001	0.006	0.024	0.009	0.000	-0.014
0.001	0.508	-0.857	-0.003	0.569	-0.822	-0.065	0.007	-0.020	-0.017	0.004	0.007	0.013	0.005	0.001	-0.015
0.017	0.508	-0.869	-0.004	0.567	-0.824	-0.096	0.025	-0.006	-0.001	0.005	-0.004	0.028	0.005	0.011	-0.014
-0.007	0.504	-0.873	-0.004	0.565	-0.825	-0.105	0.010	-0.009	-0.024	0.003	-0.006	0.005	0.008	0.015	-0.016
0.001	0.489	-0.849	-0.003	0.563	-0.826	-0.105	-0.015	-0.011	-0.017	-0.010	0.019	0.013	0.023	0.009	-0.016
-0.003	0.497	-0.869	-0.004	0.561	-0.828	-0.111	0.020	-0.017	-0.021	-0.001	0.000	0.009	0.015	0.010	-0.022
0.005	0.489	-0.857	-0.004	0.559	-0.829	-0.099	0.065	-0.019	-0.013	-0.007	0.014	0.017	0.022	0.002	-0.019
-0.010	0.489	-0.861	-0.004	0.558	-0.830	-0.092	-0.029	-0.006	-0.029	-0.005	0.011	0.002	0.022	0.002	-0.019
0.013	0.485	-0.865	-0.004	0.556	-0.831	-0.083	0.019	-0.013	-0.006	-0.007	0.008	0.025	0.025	0.005	-0.018
0.005	0.481	-0.849	-0.005	0.555	-0.832	-0.089	0.046	-0.018	-0.013	-0.010	0.025	0.017	0.029	0.011	-0.022
0.001	0.485	-0.869	-0.005	0.553	-0.833	-0.076	0.019	-0.027	-0.017	-0.004	0.006	0.013	0.024	0.009	-0.019
-0.010	0.470	-0.857	-0.004	0.552	-0.834	-0.076	-0.022	-0.016	-0.029	-0.018	0.019	0.001	0.039	0.003	-0.022
0.001	0.477	-0.869	-0.004	0.550	-0.835	-0.080	0.023	-0.005	-0.017	-0.009	0.008	0.013	0.031	0.009	-0.020
0.001	0.466	-0.861	-0.004	0.549	-0.836	-0.074	-0.015	0.014	-0.017	-0.019	0.017	0.013	0.042	0.001	-0.023
0.013	0.470	-0.861	-0.005	0.547	-0.837	-0.068	0.068	0.002	-0.005	-0.014	0.018	0.024	0.038	0.001	-0.020
-0.007	0.470	-0.857	-0.006	0.546	-0.838	-0.066	0.065	-0.001	-0.023	-0.013	0.023	0.005	0.038	0.003	-0.019
0.001	0.477	-0.869	-0.006	0.545	-0.839	-0.066	-0.004	0.003	-0.015	-0.004	0.012	0.013	0.029	0.009	-0.018
-0.007	0.473	-0.897	-0.007	0.544	-0.839	-0.054	0.020	0.006	-0.023	-0.006	-0.015	0.006	0.033	0.036	-0.019
0.001	0.477	-0.865	-0.007	0.543	-0.840	-0.054	0.033	-0.012	-0.015	-0.001	0.017	0.013	0.028	0.004	-0.016
0.005	0.477	-0.865	-0.008	0.541	-0.841	-0.064	0.065	-0.026	-0.010	-0.000	0.018	0.017	0.027	0.004	-0.019
0.005	0.466	-0.869	-0.009	0.540	-0.842	-0.070	0.058	-0.009	-0.009	-0.010	0.015	0.017	0.038	0.008	-0.020
-0.018	0.466	-0.885	-0.009	0.539	-0.842	-0.057	-0.012	0.000	-0.032	-0.009	0.000	0.006	0.037	0.023	-0.022
-0.007	0.462	-0.865	-0.010	0.538	-0.843	-0.046	0.073	0.017	-0.019	-0.012	0.020	0.005	0.040	0.003	-0.021
-0.010	0.473	-0.869	-0.009	0.536	-0.844	-0.089	-0.065	0.038	-0.024	0.001	0.017	0.001	0.027	0.007	-0.020
0.009	0.458	-0.869	-0.010	0.535	-0.845	-0.072	0.057	0.012	-0.004	-0.013	0.018	0.020	0.041	0.006	-0.016
0.009	0.473	-0.873	-0.011	0.533	-0.846	-0.110	0.027	-0.002	-0.003	0.004	0.016	0.020	0.024	0.010	-0.014
0.005	0.462	-0.873	-0.011	0.531	-0.847	-0.092	0.050	-0.020	-0.006	-0.005	0.017	0.017	0.034	0.010	-0.014
0.001	0.473	-0.873	-0.012	0.529	-0.848	-0.095	0.028	-0.004	-0.010	0.008	0.018	0.014	0.021	0.010	-0.019
-0.014	0.462	-0.885	-0.012	0.528	-0.849	-0.073	0.005	0.004	-0.025	-0.002	0.007	0.001	0.031	0.021	-0.025
-0.022	0.442	-0.877	-0.012	0.527	-0.850	-0.044	0.035	0.000	-0.032	-0.021	0.015	0.008	0.048	0.013	-0.031
-0.030	0.442	-0.881	-0.013	0.525	-0.851	-0.073	0.005	0.005	-0.040	-0.019	0.012	0.015	0.047	0.017	-0.035
-0.030	0.442	-0.881	-0.013	0.524	-0.851	-0.041	0.055	-0.014	-0.039	-0.018	0.013	0.015	0.046	0.017	-0.032
-0.022	0.446	-0.873	-0.015	0.523	-0.852	-0.096	0.074	-0.012	-0.030	-0.013	0.022	0.006	0.041	0.009	-0.030
0.005	0.462	-0.881	-0.015	0.521	-0.853	-0.054	0.028	-0.023	-0.003	0.004	0.015	0.022	0.024	0.017	-0.026
-0.014	0.435	-0.877	-0.014	0.520	-0.854	-0.081	-0.037	0.010	-0.023	-0.022	0.019	0.003	0.050	0.013	-0.023
-0.003	0.454	-0.873	-0.014	0.519	-0.855	-0.057	-0.026	-0.002	-0.012	-0.001	0.024	0.015	0.030	0.009	-0.021
-0.007	0.450	-0.865	-0.014	0.517	-0.856	-0.064	0.050	-0.013	-0.015	-0.004	0.033	0.012	0.033	0.001	-0.021
-0.014	0.462	-0.885	-0.014	0.516	-0.856	-0.049	-0.007	0.006	-0.022	0.009	0.014	0.005	0.021	0.021	-0.021
0.005	0.439	-0.869	-0.016	0.516	-0.857	-0.043	0.078	0.005	-0.002	-0.013	0.030	0.025	0.043	0.005	-0.022
-0.014	0.454	-0.885	-0.016	0.514	-0.857	-0.065	0.017	-0.005	-0.021	0.003	0.015	0.007	0.026	0.020	-0.020
-0.010	0.427	-0.877	-0.017	0.513	-0.858	-0.065	0.039	-0.008	-0.016	-0.022	0.024	0.011	0.052	0.012	-0.020
-0.003	0.435	-0.877	-0.017	0.512	-0.859	-0.069	0.029	-0.014	-0.008	-0.013	0.024	0.019	0.043	0.011	-0.025
-0.018	0.419	-0.885	-0.017	0.510	-0.860	-0.050	-0.005	0.016	-0.024	-0.028	0.017	0.005	0.057	0.019	-0.023
-0.022	0.431	-0.873	-0.017	0.510	-0.860	-0.045	-0.012	0.007	-0.028	-0.015	0.030	0.001	0.045	0.006	-0.023
-0.003	0.419	-0.881	-0.018	0.509	-0.861	-0.047	0.085	-0.023	-0.007	-0.026	0.022	0.021	0.055	0.014	-0.025
-0.010	0.427	-0.877	-0.018	0.508	-0.861	-0.014	0.016	-0.017	-0.015	-0.017	0.026	0.014	0.046	0.009	-0.027
-0.014	0.442	-0.877	-0.018	0.507	-0.862	-0.035	0.034	-0.019	-0.018	-0.001	0.027	0.010	0.030	0.009	-0.030
-0.030	0.427	-0.885	-0.020	0.507	-0.862	-0.015	0.085	-0.014	-0.032	-0.016	0.019	0.005	0.045	0.016	-0.031
-0.041	0.427	-0.877	-0.019	0.506	-0.862	-0.053	-0.052	-0.006	-0.045	-0.015	0.028	0.016	0.044	0.008	-0.032
-0.010	0.423	-0.881	-0.019	0.505	-0.863	-0.036	0.036	-0.034	-0.014	-0.018	0.024	0.015	0.047	0.011	-0.033
-0.018	0.419	-0.881	-0.018	0.504	-0.863	-0.028	-0.031	-0.023	-0.022	-0.021	0.025	0.008	0.049	0.010	-0.031
-0.030	0.415	-0.905	-0.018	0.504	-0.864	-0.010	-0.003	-0.012	-0.034	-0.025	0.001	0.003	0.052	0.034	-0.026
-0.018	0.419	-0.897	-0.019	0.505	-0.863	0.061	0.025	0.012	-0.022	-0.022	0.009	0.009	0.047	0.025	-0.028
-0.022	0.435	-0.905	-0.018	0.505	-0.863	0.056	-0.054	0.040	-0.026	-0.007	0.000	0.005	0.031	0.032	-0.025
-0.033	0.415	-0.905	-0.019	0.507	-0.861	0.139	0.038	0.041	-0.036	-0.028	-0.001	0.006	0.050	0.032	-0.022
-0.010	0.450	-0.901	-0.020	0.509	-0.860	0.118	-0.006	0.062	-0.013	0.005	0.002	0.017	0.014	0.028	-0.015
-0.022	0.454	-0.912	-0.021	0.512	-0.859	0.183	0.018	0.072	-0.023	0.006	-0.012	0.006	0.010	0.039	-0.004
0.001	0.481	-0.928	-0.022	0.516	-0.857	0.210	0.015	0.087	0.001	0.030	-0.029	0.029	0.018	0.054	0.012
0.024	0.466	-0.924	-0.024	0.520	-0.854	0.271	0.083	0.086	0.026	0.010	-0.028	0.053	0.003	0.050	0.028
0.040	0.439	-0.912	-0.027	0.525	-0.851	0.294	0.133	0.109	0.045	-0.022	-0.019	0.068	0.024	0.037	0.033
0.059	0.431	-0.893	-0.035	0.532	-0.846	0.425	0.362	0.170	0.072	-0.036	-0.004	0.088	0.031	0.017	0.028
-0.014	0.458	-0.881	-0.043	0.540	-0.841	0.518	0.288	0.263	0.006	-0.018	0.002	0.015	0.003	0.005	0.012
-0.026	0.489	-0.834	-0.049	0.549	-0.835	0.561	0.183	0.268	0.001	0.004	0.043	0.004	0.028	0.043	-0.006
-0.057	0.508	-0.806	-0.055	0.557	-0.829	0.503	0.232	0.245	-0.024	0.015	0.065	0.027	0.048	0.071	-0.022
-0.072	0.520	-0.814	-0.062	0.563	-0.824	0.389	0.280	0.219	-0.032	0.021	0.053	0.042	0.060	0.063	-0.023
-0.049	0.531	-0.842	-0.069	0.567	-0.821	0.260	0.305	0.167	-0.002	0.029	0.022	0.019	0.072	0.035	-0.018
-0.053	0.524	-0.861	-0.075	0.568	-0.819	0.098	0.257	0.109	-0.000	0.020	0.001	0.022	0.064	0.016	0.000
-0.045	0.558	-0.869	-0.078	0.567	-0.820	-0.063	0.193	0.078	0.011	0.056	-0.007	0.014	0.099	0.008	0.021
-0.018	0.570	-0.885	-0.081	0.564	-0.822	-0.184	0.158	0.034	0.041	0.070	-0.021	0.013	0.111	0.007	0.038
-0.007	0.597	-0.889	-0.084	0.559	-0.825	-0.317	0.177	-0.000	0.055	0.103	-0.021	0.025	0.139	0.011	0.058
0.009	0.570	-0.897	-0.085	0.551	-0.830	-0.455	0.100	-0.032	0.072	0.083	-0.024	0.041	0.112	0.019	0.076
0.036	0.558	-0.901	-0.086	0.543	-0.836	-0.528	0.146	-0.123	0.099	0.080	-0.023	0.069	0.100	0.022	0.091
0.043	0.539	-0.912	-0.085	0.533	-0.842	-0.587	0.085	-0.198	0.106	0.071	-0.028	0.077	0.081	0.034	0.107
0.047	0.524	-0.944	-0.083	0.524	-0.848	-0.534	0.083	-0.229	0.108	0.064	-0.054	0.081	0.066	0.065	0.116
0.078	0.493	-0.932	-0.082	0.517	-0.852	-0.455	0.114	-0.265	0.138	0.041	-0.037	0.112	0.036	0.053	0.117
0.055	0.485	-0.936	-0.081	0.511	-0.856	-0.368	0.119	-0.284	0.113	0.039	-0.038	0.089	0.028	0.057	0.111
0.036	0.458	-0.960	-0.078	0.506	-0.859	-0.265	0.045	-0.278	0.092	0.016	-0.058	0.070	0.001	0.080	0.100
0.013	0.388	-0.944	-0.076	0.503	-0.861	-0.175	0.021	-0.220	0.067	-0.050	-0.041	0.047	0.069	0.064	0.081
0.001	0.361	-0.952	-0.074	0.502	-0.862	-0.060	-0.045	-0.108	0.053	-0.076	-0.048	0.036	0.096	0.072	0.063
-0.018	0.338	-0.944	-0.072	0.502	-0.862	0.035	-0.085	-0.033	0.032	-0.099	-0.040	0.017	0.119	0.065	0.045
-0.030	0.381	-0.932	-0.070	0.504	-0.861	0.108	-0.105	0.035	0.019	-0.058	-0.029	0.006	0.077	0.053	0.040
-0.037	0.400	-0.916	-0.070	0.506	-0.860	0.173	-0.074	0.061	0.010	-0.041	-0.014	0.002	0.058	0.037	0.031
0.005	0.454	-0.916	-0.069	0.509	-0.858	0.149	-0.087	0.072	0.052	0.010	-0.015	0.041	0.004	0.037	0.025
-0.033	0.442	-0.924	-0.069	0.511	-0.857	0.163	-0.022	0.055	0.013	-0.004	-0.025	0.003	0.016	0.046	0.021
-0.033	0.435	-0.889	-0.069	0.513	-0.856	0.111	-0.003	0.023	0.013	-0.013	0.010	0.003	0.024	0.010	0.014
-0.033	0.435	-0.889	-0.069	0.515	-0.854	0.157	0.009	-0.002	0.013	-0.015	0.008	0.003	0.025	0.010	0.004
-0.068	0.431	-0.889	-0.068	0.515	-0.854	0.019	-0.057	0.018	-0.022	-0.019	0.008	0.031	0.029	0.010	-0.004
-0.037	0.458	-0.885	-0.068	0.516	-0.854	0.027	-0.005	0.013	0.009	0.007	0.012	0.001	0.003	0.006	-0.004
-0.060	0.473	-0.889	-0.065	0.515	-0.854	0.005	-0.177	0.044	-0.017	0.023	0.009	0.024	0.012	0.010	-0.005
-0.033	0.493	-0.893	-0.065	0.516	-0.854	0.039	-0.022	0.009	0.009	0.042	0.004	0.003	0.031	0.014	-0.004
-0.030	0.473	-0.877	-0.065	0.517	-0.854	0.041	0.018	-0.021	0.013	0.022	0.020	0.007	0.011	0.002	-0.004
-0.064	0.466	-0.901	-0.064	0.516	-0.854	-0.007	-0.059	-0.021	-0.023	0.015	-0.004	0.028	0.003	0.022	-0.005
-0.041	0.435	-0.909	-0.063	0.516	-0.854	0.002	-0.015	-0.021	-0.000	-0.016	-0.011	0.005	0.029	0.030	-0.016
-0.060	0.388	-0.881	-0.063	0.515	-0.855	-0.028	-0.029	-0.016	-0.020	-0.062	0.017	0.024	0.076	0.002	-0.022
-0.080	0.408	-0.881	-0.059	0.515	-0.855	-0.011	-0.186	-0.010	-0.042	-0.042	0.017	0.044	0.057	0.002	-0.026
-0.053	0.419	-0.869	-0.058	0.515	-0.855	-0.010	-0.065	-0.033	-0.017	-0.030	0.030	0.017	0.045	0.010	-0.033
-0.068	0.439	-0.873	-0.054	0.515	-0.856	0.010	-0.195	-0.032	-0.036	-0.011	0.026	0.032	0.026	0.006	-0.035
-0.053	0.450	-0.869	-0.053	0.515	-0.855	0.038	-0.038	-0.042	-0.022	0.000	0.030	0.017	0.015	0.010	-0.032
-0.053	0.431	-0.869	-0.050	0.516	-0.855	0.046	-0.182	-0.030	-0.025	-0.019	0.029	0.017	0.035	0.010	-0.030
-0.053	0.442	-0.877	-0.048	0.516	-0.855	0.018	-0.082	-0.058	-0.027	-0.008	0.022	0.017	0.024	0.002	-0.027
-0.033	0.431	-0.877	-0.046	0.516	-0.855	0.041	-0.084	-0.060	-0.010	-0.020	0.021	0.002	0.036	0.002	-0.025
-0.045	0.427	-0.893	-0.045	0.516	-0.855	-0.007	-0.037	-0.043	-0.022	-0.024	0.006	0.010	0.041	0.014	-0.021
-0.037	0.423	-0.877	-0.045	0.516	-0.855	-0.006	0.055	-0.043	-0.014	-0.027	0.022	0.002	0.045	0.002	-0.023
-0.026	0.435	-0.873	-0.045	0.515	-0.856	-0.063	0.024	-0.057	-0.003	-0.014	0.027	0.010	0.035	0.006	-0.022
-0.064	0.439	-0.881	-0.045	0.513	-0.857	-0.110	0.009	-0.052	-0.042	-0.008	0.020	0.028	0.031	0.002	-0.019
-0.033	0.427	-0.897	-0.045	0.510	-0.859	-0.132	0.020	-0.013	-0.011	-0.018	0.006	0.003	0.044	0.018	-0.021
-0.037	0.439	-0.920	-0.044	0.506	-0.861	-0.220	-0.053	0.068	-0.015	-0.002	-0.015	0.001	0.032	0.042	-0.021
-0.053	0.415	-0.909	-0.044	0.502	-0.864	-0.225	-0.073	0.080	-0.031	-0.021	-0.001	0.016	0.056	0.031	-0.015
-0.030	0.423	-0.897	-0.043	0.497	-0.867	-0.267	-0.129	0.085	-0.009	-0.008	0.014	0.007	0.049	0.019	-0.013
-0.026	0.400	-0.893	-0.042	0.493	-0.869	-0.230	-0.070	0.052	-0.006	-0.027	0.020	0.010	0.073	0.016	-0.006
-0.010	0.392	-0.873	-0.042	0.490	-0.871	-0.135	0.033	0.003	0.010	-0.032	0.041	0.026	0.081	0.003	-0.004
0.024	0.412	-0.865	-0.043	0.488	-0.872	-0.097	0.058	-0.027	0.045	-0.011	0.050	0.060	0.062	0.011	-0.009
-0.033	0.450	-0.897	-0.043	0.487	-0.872	-0.085	0.054	-0.063	-0.012	0.029	0.020	0.002	0.024	0.021	-0.011
-0.045	0.431	-0.881	-0.043	0.484	-0.874	-0.131	0.022	-0.089	-0.024	0.012	0.037	0.009	0.044	0.006	-0.016
-0.030	0.439	-0.877	-0.042	0.481	-0.876	-0.200	0.004	-0.102	-0.010	0.023	0.043	0.006	0.037	0.002	-0.025
-0.030	0.431	-0.869	-0.042	0.476	-0.878	-0.271	0.073	-0.127	-0.010	0.020	0.054	0.007	0.045	0.005	-0.028
-0.033	0.431	-0.901	-0.043	0.470	-0.882	-0.346	0.124	-0.141	-0.013	0.027	0.025	0.003	0.046	0.027	-0.026
-0.033	0.423	-0.865	-0.042	0.465	-0.884	-0.308	0.065	-0.178	-0.013	0.024	0.064	0.003	0.054	0.008	-0.027
-0.026	0.435	-0.861	-0.043	0.460	-0.887	-0.266	0.151	-0.192	-0.005	0.041	0.070	0.011	0.043	0.011	-0.029
-0.030	0.423	-0.869	-0.045	0.456	-0.889	-0.234	0.185	-0.185	-0.007	0.033	0.064	0.007	0.055	0.003	-0.031
-0.030	0.400	-0.849	-0.046	0.453	-0.890	-0.164	0.180	-0.181	-0.005	0.013	0.085	0.007	0.079	0.022	-0.030
-0.030	0.408	-0.849	-0.048	0.451	-0.891	-0.132	0.226	-0.219	-0.004	0.023	0.086	0.007	0.071	0.021	-0.033
-0.037	0.412	-0.873	-0.050	0.449	-0.892	-0.099	0.219	-0.239	-0.010	0.028	0.063	0.001	0.068	0.003	-0.035
-0.053	0.392	-0.869	-0.052	0.448	-0.893	-0.096	0.249	-0.227	-0.023	0.010	0.068	0.016	0.088	0.001	-0.039
-0.053	0.388	-0.877	-0.056	0.446	-0.893	-0.092	0.321	-0.222	-0.019	0.008	0.061	0.016	0.093	0.007	-0.043
-0.064	0.377	-0.861	-0.060	0.445	-0.894	-0.092	0.322	-0.217	-0.027	-0.002	0.077	0.028	0.105	0.008	-0.046
-0.076	0.354	-0.877	-0.062	0.443	-0.894	-0.085	0.197	-0.158	-0.036	-0.024	0.062	0.039	0.129	0.008	-0.044
-0.076	0.342	-0.893	-0.065	0.442	-0.895	-0.070	0.234	-0.137	-0.033	-0.035	0.047	0.039	0.141	0.024	-0.041
-0.057	0.327	-0.877	-0.068	0.441	-0.895	-0.024	0.214	-0.110	-0.011	-0.050	0.063	0.020	0.157	0.009	-0.038
-0.053	0.319	-0.889	-0.071	0.441	-0.895	-0.007	0.247	-0.101	-0.004	-0.057	0.051	0.017	0.165	0.021	-0.033
-0.072	0.319	-0.889	-0.073	0.441	-0.894	0.021	0.128	-0.064	-0.022	-0.057	0.051	0.036	0.166	0.022	-0.033
-0.064	0.330	-0.881	-0.076	0.442	-0.894	0.075	0.217	-0.071	-0.011	-0.047	0.058	0.028	0.155	0.014	-0.031
-0.087	0.357	-0.885	-0.079	0.444	-0.892	0.097	0.211	-0.068	-0.031	-0.022	0.053	0.052	0.128	0.019	-0.033
-0.064	0.346	-0.885	-0.082	0.446	-0.891	0.122	0.158	-0.075	-0.006	-0.035	0.051	0.028	0.140	0.019	-0.029
-0.080	0.361	-0.893	-0.083	0.448	-0.890	0.124	0.129	-0.053	-0.019	-0.022	0.042	0.044	0.126	0.027	-0.027
-0.064	0.369	-0.885	-0.087	0.451	-0.888	0.158	0.237	-0.067	-0.001	-0.017	0.049	0.028	0.118	0.020	-0.023
-0.076	0.377	-0.901	-0.091	0.454	-0.886	0.165	0.259	-0.083	-0.008	-0.012	0.031	0.040	0.111	0.036	-0.029
-0.080	0.361	-0.889	-0.092	0.458	-0.884	0.235	0.131	-0.078	-0.011	-0.032	0.041	0.044	0.127	0.025	-0.033
-0.122	0.369	-0.909	-0.093	0.462	-0.882	0.214	0.045	-0.059	-0.053	-0.028	0.019	0.086	0.120	0.045	-0.038
-0.122	0.369	-0.909	-0.095	0.465	-0.880	0.221	0.183	-0.069	-0.050	-0.031	0.017	0.086	0.120	0.045	-0.043
-0.118	0.365	-0.920	-0.097	0.468	-0.878	0.192	0.090	-0.026	-0.045	-0.038	0.003	0.082	0.124	0.058	-0.044
-0.110	0.373	-0.905	-0.097	0.472	-0.876	0.224	0.002	-0.003	-0.037	-0.034	0.017	0.074	0.117	0.042	-0.037
-0.099	0.392	-0.897	-0.097	0.476	-0.874	0.252	0.001	-0.019	-0.026	-0.019	0.023	0.063	0.098	0.035	-0.034
-0.095	0.404	-0.912	-0.097	0.481	-0.871	0.269	0.056	-0.042	-0.021	-0.012	0.004	0.059	0.087	0.051	-0.031
-0.114	0.412	-0.928	-0.097	0.485	-0.869	0.230	-0.001	-0.033	-0.041	-0.008	-0.013	0.078	0.080	0.067	-0.028
-0.107	0.408	-0.920	-0.097	0.489	-0.867	0.233	0.002	-0.038	-0.033	-0.016	-0.008	0.070	0.085	0.059	-0.029
-0.099	0.412	-0.905	-0.097	0.492	-0.865	0.181	0.027	-0.026	-0.025	-0.015	0.006	0.063	0.081	0.044	-0.031
-0.107	0.427	-0.893	-0.096	0.495	-0.864	0.193	-0.054	-0.035	-0.034	-0.002	0.016	0.070	0.067	0.033	-0.029
-0.103	0.412	-0.901	-0.095	0.498	-0.862	0.184	-0.017	-0.001	-0.030	-0.021	0.007	0.066	0.083	0.041	-0.029
-0.099	0.412	-0.912	-0.095	0.501	-0.860	0.229	-0.018	-0.009	-0.027	-0.024	-0.007	0.063	0.083	0.053	-0.027
-0.099	0.415	-0.897	-0.094	0.505	-0.858	0.212	-0.051	0.002	-0.028	-0.024	0.007	0.063	0.080	0.038	-0.025
-0.091	0.442	-0.905	-0.094	0.509	-0.856	0.251	-0.021	-0.009	-0.020	-0.001	-0.003	0.055	0.053	0.046	-0.023
-0.091	0.439	-0.877	-0.094	0.513	-0.853	0.268	0.006	0.002	-0.020	-0.009	0.021	0.054	0.058	0.019	-0.025
-0.099	0.458	-0.905	-0.094	0.518	-0.850	0.276	-0.024	0.017	-0.028	0.006	-0.009	0.062	0.039	0.047	-0.024
-0.103	0.442	-0.889	-0.093	0.522	-0.848	0.284	-0.045	0.015	-0.032	-0.014	0.004	0.066	0.055	0.031	-0.028
-0.091	0.446	-0.877	-0.093	0.527	-0.845	0.293	-0.020	0.033	-0.021	-0.015	0.013	0.054	0.052	0.020	-0.029
-0.107	0.446	-0.877	-0.092	0.532	-0.842	0.297	-0.088	0.044	-0.037	-0.020	0.010	0.069	0.052	0.021	-0.030
-0.103	0.458	-0.889	-0.091	0.537	-0.839	0.315	-0.058	0.033	-0.034	-0.013	-0.005	0.065	0.041	0.033	-0.028
-0.099	0.466	-0.881	-0.091	0.542	-0.835	0.342	-0.068	0.027	-0.031	-0.011	-0.000	0.061	0.034	0.026	-0.031
-0.095	0.485	-0.889	-0.090	0.547	-0.832	0.323	-0.052	0.031	-0.027	0.003	-0.012	0.057	0.015	0.034	-0.030
-0.110	0.477	-0.877	-0.089	0.552	-0.829	0.310	-0.084	0.046	-0.043	-0.009	-0.003	0.071	0.024	0.023	-0.030
-0.103	0.481	-0.873	-0.088	0.557	-0.826	0.311	-0.083	0.054	-0.037	-0.010	-0.002	0.063	0.020	0.019	-0.026
-0.095	0.485	-0.861	-0.088	0.562	-0.822	0.330	-0.059	0.057	-0.029	-0.011	0.006	0.055	0.017	0.007	-0.025
-0.080	0.489	-0.881	-0.088	0.566	-0.819	0.294	-0.054	0.048	-0.014	-0.012	-0.017	0.040	0.014	0.027	-0.023
-0.087	0.493	-0.869	-0.087	0.571	-0.817	0.267	-0.063	0.030	-0.023	-0.012	-0.007	0.047	0.010	0.015	-0.021
-0.095	0.512	-0.865	-0.086	0.574	-0.814	0.255	-0.088	0.047	-0.031	0.003	-0.006	0.055	0.009	0.011	-0.020
-0.091	0.531	-0.865	-0.085	0.578	-0.812	0.225	-0.100	0.038	-0.028	0.019	-0.008	0.051	0.028	0.011	-0.021
-0.091	0.531	-0.865	-0.084	0.581	-0.809	0.231	-0.087	0.030	-0.029	0.016	-0.011	0.051	0.028	0.011	-0.019
-0.080	0.531	-0.861	-0.083	0.584	-0.807	0.204	-0.053	0.031	-0.018	0.013	-0.009	0.039	0.028	0.008	-0.016
-0.076	0.535	-0.861	-0.084	0.588	-0.805	0.228	0.017	0.029	-0.014	0.013	-0.012	0.035	0.032	0.008	-0.018
-0.087	0.531	-0.877	-0.085	0.591	-0.802	0.219	0.050	0.044	-0.024	0.006	-0.030	0.046	0.028	0.025	-0.016
-0.114	0.516	-0.897	-0.086	0.595	-0.799	0.271	-0.025	0.071	-0.051	-0.013	-0.052	0.072	0.012	0.046	-0.015
-0.099	0.512	-0.893	-0.085	0.600	-0.796	0.321	-0.081	0.052	-0.036	-0.022	-0.052	0.056	0.007	0.043	-0.008
-0.087	0.535	-0.873	-0.085	0.605	-0.792	0.366	-0.056	0.066	-0.025	-0.004	-0.036	0.043	0.030	0.024	0.002
-0.045	0.551	-0.857	-0.087	0.612	-0.786	0.473	0.052	0.089	0.020	0.004	-0.026	0.000	0.044	0.009	0.011
-0.041	0.551	-0.865	-0.090	0.620	-0.779	0.538	0.100	0.120	0.026	-0.004	-0.041	0.005	0.043	0.018	0.016
-0.072	0.566	-0.881	-0.091	0.628	-0.773	0.517	-0.044	0.142	-0.004	0.004	-0.063	0.026	0.057	0.035	0.018
-0.068	0.555	-0.834	-0.093	0.635	-0.767	0.501	0.006	0.131	0.002	-0.014	-0.021	0.022	0.043	0.012	0.012
-0.072	0.570	-0.810	-0.094	0.642	-0.761	0.496	0.027	0.105	-0.000	-0.006	-0.004	0.026	0.056	0.035	0.004
-0.083	0.585	-0.806	-0.095	0.648	-0.755	0.424	0.020	0.078	-0.011	0.003	-0.005	0.037	0.069	0.038	0.002
-0.076	0.589	-0.806	-0.096	0.653	-0.751	0.363	0.035	0.039	-0.002	0.002	-0.010	0.030	0.071	0.038	0.002
-0.076	0.609	-0.814	-0.097	0.658	-0.747	0.312	0.033	0.019	-0.001	0.017	-0.022	0.030	0.089	0.029	0.004
-0.072	0.609	-0.806	-0.098	0.662	-0.743	0.271	0.022	0.014	0.003	0.013	-0.017	0.027	0.088	0.037	0.012
-0.068	0.624	-0.798	-0.097	0.665	-0.741	0.206	-0.038	0.014	0.006	0.026	-0.012	0.023	0.102	0.045	0.025
-0.045	0.624	-0.802	-0.096	0.667	-0.739	0.164	-0.040	-0.012	0.029	0.023	-0.018	0.001	0.102	0.040	0.039
-0.010	0.647	-0.806	-0.096	0.668	-0.738	0.066	0.081	-0.067	0.063	0.045	-0.023	0.034	0.124	0.036	0.056
-0.010	0.624	-0.845	-0.095	0.667	-0.739	-0.092	0.059	-0.104	0.063	0.024	-0.061	0.033	0.100	0.004	0.069
0.001	0.632	-0.861	-0.095	0.663	-0.743	-0.241	0.076	-0.133	0.073	0.035	-0.073	0.045	0.107	0.020	0.077
-0.007	0.632	-0.845	-0.092	0.658	-0.747	-0.326	0.022	-0.166	0.063	0.040	-0.053	0.037	0.106	0.004	0.080
-0.010	0.643	-0.861	-0.090	0.654	-0.751	-0.302	0.012	-0.172	0.057	0.056	-0.065	0.033	0.117	0.021	0.084
-0.003	0.636	-0.869	-0.086	0.650	-0.755	-0.235	-0.115	-0.172	0.061	0.051	-0.069	0.040	0.109	0.029	0.086
0.028	0.620	-0.857	-0.082	0.649	-0.756	-0.106	-0.104	-0.174	0.087	0.037	-0.055	0.070	0.092	0.018	0.091
0.040	0.597	-0.853	-0.077	0.648	-0.758	-0.061	-0.161	-0.153	0.094	0.015	-0.050	0.082	0.068	0.014	0.097
0.040	0.597	-0.853	-0.074	0.649	-0.758	0.029	-0.049	-0.158	0.091	0.015	-0.050	0.082	0.067	0.015	0.098
0.036	0.593	-0.881	-0.070	0.649	-0.758	0.004	-0.145	-0.115	0.083	0.011	-0.077	0.078	0.062	0.043	0.098
0.024	0.597	-0.873	-0.065	0.649	-0.758	0.049	-0.220	-0.083	0.067	0.014	-0.069	0.066	0.065	0.035	0.091
0.047	0.593	-0.861	-0.063	0.650	-0.757	0.061	-0.069	-0.081	0.087	0.010	-0.058	0.089	0.060	0.024	0.084
0.009	0.585	-0.877	-0.060	0.651	-0.756	0.119	-0.139	-0.026	0.046	0.000	-0.075	0.051	0.051	0.040	0.077
0.017	0.609	-0.853	-0.057	0.654	-0.755	0.165	-0.163	-0.004	0.051	0.021	-0.053	0.059	0.073	0.017	0.071
0.020	0.620	-0.861	-0.055	0.657	-0.752	0.233	-0.150	0.002	0.052	0.030	-0.064	0.063	0.084	0.025	0.059
0.009	0.636	-0.842	-0.052	0.660	-0.749	0.231	-0.162	0.012	0.038	0.042	-0.047	0.051	0.098	0.006	0.054
0.001	0.663	-0.838	-0.050	0.664	-0.746	0.238	-0.135	0.002	0.029	0.065	-0.045	0.044	0.124	0.003	0.043
0.001	0.655	-0.842	-0.048	0.668	-0.742	0.305	-0.102	-0.013	0.027	0.053	-0.053	0.044	0.116	0.007	0.028
-0.033	0.651	-0.842	-0.046	0.671	-0.740	0.220	-0.120	0.005	-0.010	0.046	-0.056	0.010	0.111	0.008	0.021
-0.049	0.640	-0.842	-0.043	0.674	-0.738	0.186	-0.255	0.017	-0.029	0.032	-0.058	0.005	0.099	0.008	0.007
-0.014	0.612	-0.818	-0.042	0.675	-0.736	0.115	-0.093	0.021	0.005	0.004	-0.035	0.030	0.071	0.015	0.001
-0.053	0.578	-0.806	-0.037	0.676	-0.736	0.069	-0.402	0.048	-0.039	-0.032	-0.024	0.009	0.035	0.026	-0.000
-0.003	0.578	-0.794	-0.033	0.676	-0.736	0.015	-0.250	0.018	0.008	-0.032	-0.012	0.041	0.035	0.037	0.004
-0.003	0.597	-0.786	-0.029	0.675	-0.737	-0.028	-0.236	-0.016	0.004	-0.012	-0.003	0.042	0.053	0.044	0.008
0.020	0.605	-0.759	-0.027	0.674	-0.738	-0.054	-0.144	-0.027	0.024	-0.003	0.025	0.065	0.060	0.071	0.022
0.040	0.636	-0.786	-0.026	0.673	-0.740	-0.115	0.038	-0.083	0.043	0.030	-0.001	0.084	0.090	0.043	0.018
0.051	0.589	-0.767	-0.025	0.671	-0.741	-0.125	0.038	-0.064	0.054	-0.015	0.021	0.096	0.042	0.062	0.014
-0.007	0.593	-0.767	-0.026	0.668	-0.744	-0.177	0.063	-0.022	-0.003	-0.008	0.024	0.038	0.045	0.061	0.002
-0.010	0.578	-0.767	-0.027	0.666	-0.746	-0.126	0.034	0.015	-0.006	-0.021	0.025	0.035	0.029	0.061	-0.017
-0.041	0.570	-0.763	-0.027	0.663	-0.748	-0.152	-0.006	0.034	-0.037	-0.027	0.032	0.004	0.021	0.064	-0.034
-0.057	0.570	-0.782	-0.024	0.661	-0.750	-0.132	-0.246	0.051	-0.055	-0.024	0.014	0.011	0.020	0.044	-0.034
-0.041	0.585	-0.778	-0.023	0.659	-0.752	-0.106	-0.072	0.007	-0.041	-0.007	0.020	0.004	0.035	0.048	-0.040
0.005	0.578	-0.755	-0.020	0.658	-0.753	-0.094	-0.191	0.011	0.003	-0.013	0.045	0.050	0.026	0.071	-0.036
-0.022	0.578	-0.751	-0.018	0.657	-0.754	-0.045	-0.195	0.003	-0.027	-0.012	0.049	0.023	0.025	0.075	-0.023
-0.007	0.582	-0.759	-0.016	0.657	-0.754	0.011	-0.093	0.001	-0.013	-0.009	0.042	0.039	0.029	0.066	-0.013
0.024	0.551	-0.775	-0.017	0.657	-0.754	-0.005	0.065	0.016	0.019	-0.039	0.026	0.070	0.003	0.050	-0.010
0.024	0.551	-0.775	-0.016	0.656	-0.755	-0.023	-0.142	0.048	0.017	-0.039	0.026	0.070	0.004	0.050	-0.005
0.013	0.574	-0.798	-0.016	0.655	-0.755	-0.042	0.038	0.013	0.006	-0.015	0.004	0.058	0.019	0.026	0.000
-0.014	0.574	-0.802	-0.016	0.653	-0.757	-0.106	-0.075	0.048	-0.022	-0.013	0.001	0.031	0.018	0.021	-0.003
0.009	0.597	-0.802	-0.016	0.652	-0.758	-0.093	0.008	0.028	0.002	0.012	0.003	0.054	0.040	0.021	-0.006
-0.003	0.585	-0.806	-0.017	0.650	-0.760	-0.138	0.004	0.051	-0.009	0.002	0.001	0.043	0.028	0.017	-0.010
0.009	0.601	-0.782	-0.018	0.648	-0.762	-0.118	0.030	0.063	0.004	0.019	0.026	0.054	0.042	0.040	-0.007
-0.003	0.589	-0.775	-0.019	0.646	-0.763	-0.118	0.006	0.049	-0.007	0.009	0.035	0.043	0.030	0.048	-0.010
0.001	0.585	-0.806	-0.020	0.643	-0.765	-0.146	0.049	0.049	-0.002	0.008	0.006	0.047	0.025	0.016	-0.009
-0.003	0.570	-0.790	-0.020	0.641	-0.767	-0.150	-0.025	0.065	-0.006	-0.005	0.024	0.043	0.008	0.031	-0.010
0.013	0.558	-0.782	-0.022	0.638	-0.769	-0.146	0.055	0.054	0.011	-0.014	0.034	0.058	0.004	0.039	-0.008
0.001	0.562	-0.782	-0.023	0.636	-0.772	-0.159	0.024	0.069	0.000	-0.008	0.036	0.046	0.001	0.038	-0.012
0.005	0.555	-0.778	-0.025	0.634	-0.773	-0.124	0.067	0.060	0.006	-0.014	0.042	0.050	0.010	0.042	-0.013
-0.026	0.566	-0.806	-0.026	0.631	-0.775	-0.150	0.037	0.074	-0.024	0.000	0.016	0.019	0.001	0.014	-0.018
-0.010	0.558	-0.790	-0.028	0.630	-0.776	-0.073	0.050	0.064	-0.007	-0.006	0.033	0.035	0.008	0.029	-0.021
-0.022	0.547	-0.798	-0.029	0.628	-0.778	-0.093	0.017	0.070	-0.017	-0.016	0.027	0.023	0.020	0.021	-0.029
-0.018	0.547	-0.775	-0.030	0.627	-0.779	-0.074	0.052	0.049	-0.012	-0.014	0.051	0.027	0.021	0.045	-0.030
-0.045	0.539	-0.782	-0.032	0.626	-0.779	-0.030	0.033	0.060	-0.037	-0.021	0.044	0.000	0.029	0.036	-0.029
-0.026	0.535	-0.778	-0.032	0.626	-0.779	-0.004	-0.007	0.036	-0.018	-0.025	0.048	0.019	0.034	0.040	-0.028
-0.007	0.527	-0.786	-0.033	0.626	-0.779	0.010	0.014	0.047	0.002	-0.033	0.040	0.038	0.042	0.032	-0.024
-0.022	0.527	-0.802	-0.034	0.627	-0.779	0.061	0.034	0.067	-0.012	-0.033	0.024	0.022	0.043	0.015	-0.017
-0.007	0.535	-0.782	-0.036	0.627	-0.778	0.067	0.069	0.069	0.006	-0.026	0.042	0.037	0.036	0.035	-0.013
-0.018	0.543	-0.798	-0.037	0.628	-0.777	0.063	0.018	0.081	-0.004	-0.019	0.026	0.026	0.028	0.019	-0.011
-0.022	0.551	-0.806	-0.038	0.628	-0.777	0.042	-0.005	0.092	-0.007	-0.012	0.018	0.022	0.021	0.011	-0.008
-0.007	0.555	-0.798	-0.039	0.629	-0.777	0.029	-0.016	0.100	0.009	-0.008	0.025	0.037	0.018	0.018	-0.004
-0.022	0.547	-0.814	-0.041	0.629	-0.777	0.014	0.110	0.065	-0.004	-0.016	0.009	0.021	0.026	0.002	-0.003
-0.003	0.543	-0.802	-0.044	0.628	-0.777	0.007	0.075	0.097	0.018	-0.019	0.021	0.040	0.030	0.013	-0.002
-0.022	0.527	-0.798	-0.047	0.628	-0.777	0.012	0.115	0.085	0.002	-0.035	0.025	0.021	0.046	0.017	0.000
-0.030	0.543	-0.810	-0.048	0.629	-0.776	0.040	0.036	0.085	-0.004	-0.020	0.013	0.013	0.031	0.005	0.000
-0.010	0.555	-0.814	-0.051	0.629	-0.775	0.069	0.151	0.071	0.018	-0.009	0.008	0.032	0.019	0.001	-0.009
-0.033	0.543	-0.806	-0.054	0.631	-0.774	0.081	0.139	0.047	-0.002	-0.022	0.015	0.009	0.031	0.008	-0.010
-0.072	0.535	-0.818	-0.056	0.631	-0.774	0.070	0.050	0.066	-0.039	-0.030	0.002	0.030	0.039	0.004	-0.011
-0.053	0.543	-0.830	-0.058	0.633	-0.772	0.119	0.074	0.086	-0.018	-0.024	-0.011	0.011	0.032	0.016	-0.014
-0.053	0.539	-0.826	-0.059	0.634	-0.771	0.124	0.042	0.083	-0.016	-0.029	-0.009	0.011	0.036	0.012	-0.016
-0.041	0.547	-0.818	-0.062	0.635	-0.770	0.096	0.063	0.086	-0.002	-0.023	-0.002	0.001	0.028	0.004	-0.009
-0.057	0.543	-0.806	-0.063	0.637	-0.769	0.104	0.018	0.090	-0.016	-0.028	0.009	0.015	0.032	0.007	-0.009
-0.045	0.555	-0.806	-0.065	0.639	-0.767	0.144	0.090	0.093	-0.002	-0.018	0.007	0.003	0.020	0.007	-0.011
-0.057	0.562	-0.814	-0.068	0.641	-0.765	0.148	0.089	0.091	-0.011	-0.012	-0.003	0.015	0.013	0.001	-0.011
-0.072	0.558	-0.806	-0.069	0.642	-0.763	0.124	-0.008	0.092	-0.025	-0.017	0.003	0.031	0.017	0.007	-0.011
-0.053	0.582	-0.818	-0.071	0.644	-0.762	0.143	0.075	0.076	-0.004	0.004	-0.010	0.011	0.007	0.005	-0.014
-0.076	0.570	-0.818	-0.074	0.646	-0.759	0.175	0.145	0.084	-0.024	-0.010	-0.012	0.035	0.005	0.005	-0.014
-0.083	0.566	-0.826	-0.076	0.649	-0.757	0.209	0.009	0.144	-0.030	-0.016	-0.023	0.043	0.009	0.012	-0.013
-0.076	0.578	-0.818	-0.082	0.652	-0.754	0.246	0.214	0.151	-0.017	-0.008	-0.018	0.035	0.003	0.004	-0.016
-0.095	0.585	-0.826	-0.086	0.656	-0.750	0.283	0.148	0.194	-0.031	-0.004	-0.030	0.054	0.011	0.012	-0.020
-0.103	0.605	-0.842	-0.090	0.660	-0.746	0.321	0.081	0.210	-0.035	0.011	-0.050	0.062	0.031	0.028	-0.009
-0.130	0.589	-0.842	-0.095	0.664	-0.742	0.316	0.087	0.220	-0.058	-0.008	-0.054	0.089	0.016	0.027	0.004
-0.064	0.593	-0.838	-0.101	0.671	-0.735	0.486	0.189	0.279	0.014	-0.011	-0.056	0.023	0.020	0.023	0.018
-0.045	0.578	-0.834	-0.108	0.679	-0.726	0.624	0.201	0.340	0.041	-0.035	-0.061	0.004	0.005	0.019	0.029
-0.057	0.585	-0.818	-0.114	0.687	-0.717	0.681	0.040	0.380	0.035	-0.035	-0.054	0.016	0.013	0.004	0.039
-0.060	0.589	-0.767	-0.120	0.696	-0.708	0.655	0.109	0.356	0.037	-0.040	-0.012	0.020	0.017	0.047	0.032
-0.076	0.609	-0.723	-0.126	0.704	-0.699	0.632	0.153	0.291	0.028	-0.029	0.022	0.035	0.036	0.090	0.016
-0.103	0.620	-0.704	-0.132	0.712	-0.690	0.626	0.157	0.233	0.006	-0.025	0.033	0.062	0.047	0.110	0.001
-0.133	0.643	-0.711	-0.137	0.719	-0.682	0.560	0.135	0.209	-0.020	-0.009	0.017	0.093	0.070	0.102	-0.006
-0.145	0.678	-0.727	-0.141	0.725	-0.675	0.491	0.152	0.173	-0.027	0.020	-0.006	0.104	0.105	0.086	-0.009
-0.130	0.728	-0.743	-0.144	0.728	-0.670	0.315	0.034	0.142	-0.009	0.067	-0.027	0.088	0.155	0.071	0.010
-0.130	0.728	-0.743	-0.146	0.729	-0.668	0.117	0.005	0.142	-0.007	0.066	-0.028	0.088	0.155	0.070	0.043
-0.045	0.817	-0.771	-0.146	0.727	-0.670	-0.120	-0.048	0.108	0.079	0.156	-0.054	0.003	0.243	0.043	0.080
0.001	0.829	-0.810	-0.146	0.722	-0.676	-0.367	0.012	0.040	0.125	0.173	-0.088	0.043	0.255	0.003	0.112
0.020	0.817	-0.826	-0.145	0.715	-0.684	-0.554	-0.022	-0.061	0.142	0.169	-0.096	0.062	0.243	0.012	0.137
0.024	0.775	-0.814	-0.142	0.708	-0.692	-0.548	0.014	-0.153	0.144	0.133	-0.076	0.065	0.201	0.001	0.157
-0.003	0.740	-0.838	-0.135	0.701	-0.700	-0.508	-0.252	-0.226	0.110	0.105	-0.091	0.038	0.166	0.023	0.161
0.070	0.705	-0.830	-0.130	0.696	-0.706	-0.393	-0.088	-0.260	0.177	0.076	-0.078	0.110	0.132	0.014	0.161
0.040	0.667	-0.861	-0.123	0.692	-0.712	-0.349	-0.199	-0.240	0.140	0.041	-0.103	0.079	0.094	0.045	0.163
0.051	0.647	-0.849	-0.116	0.688	-0.716	-0.278	-0.253	-0.226	0.144	0.026	-0.087	0.089	0.076	0.032	0.159
0.070	0.616	-0.834	-0.110	0.686	-0.720	-0.196	-0.111	-0.243	0.158	-0.003	-0.068	0.108	0.046	0.015	0.143
0.013	0.601	-0.842	-0.104	0.683	-0.723	-0.181	-0.225	-0.196	0.094	-0.016	-0.072	0.051	0.032	0.022	0.122
0.028	0.593	-0.806	-0.101	0.681	-0.725	-0.142	-0.026	-0.168	0.106	-0.021	-0.035	0.066	0.025	0.014	0.109
-0.026	0.597	-0.822	-0.096	0.680	-0.727	-0.097	-0.252	-0.087	0.047	-0.016	-0.048	0.012	0.030	0.002	0.086
0.020	0.597	-0.814	-0.094	0.679	-0.728	-0.044	-0.066	-0.064	0.091	-0.015	-0.039	0.058	0.031	0.006	0.081
-0.026	0.605	-0.814	-0.091	0.678	-0.730	-0.063	-0.165	0.019	0.043	-0.006	-0.038	0.012	0.040	0.007	0.077
0.024	0.628	-0.775	-0.092	0.678	-0.729	0.015	0.079	0.007	0.094	0.017	0.001	0.062	0.064	0.046	0.076
0.024	0.659	-0.794	-0.092	0.678	-0.729	0.032	0.002	0.025	0.094	0.047	-0.018	0.062	0.096	0.027	0.069
-0.018	0.651	-0.790	-0.093	0.678	-0.729	0.014	0.093	-0.010	0.052	0.039	-0.015	0.020	0.089	0.031	0.062
-0.018	0.655	-0.814	-0.092	0.679	-0.729	0.045	-0.054	-0.017	0.051	0.043	-0.039	0.020	0.093	0.008	0.051
-0.053	0.640	-0.794	-0.092	0.680	-0.728	0.055	0.012	-0.024	0.016	0.027	-0.019	0.014	0.078	0.027	0.033
-0.033	0.612	-0.763	-0.092	0.681	-0.727	0.095	0.056	-0.047	0.035	-0.002	0.011	0.006	0.052	0.059	0.025
-0.060	0.643	-0.763	-0.090	0.682	-0.726	0.045	-0.034	-0.096	0.007	0.028	0.011	0.020	0.084	0.059	0.005
-0.049	0.647	-0.755	-0.089	0.682	-0.726	0.008	0.121	-0.138	0.018	0.032	0.018	0.008	0.088	0.067	0.000
-0.107	0.640	-0.778	-0.087	0.682	-0.726	0.024	0.009	-0.160	-0.042	0.024	-0.005	0.066	0.081	0.043	-0.014
-0.080	0.663	-0.802	-0.088	0.682	-0.726	-0.032	0.159	-0.134	-0.014	0.047	-0.029	0.038	0.105	0.020	-0.026
-0.114	0.640	-0.794	-0.086	0.681	-0.727	-0.034	-0.071	-0.083	-0.051	0.025	-0.020	0.072	0.083	0.028	-0.030
-0.126	0.601	-0.778	-0.082	0.681	-0.727	-0.014	-0.180	-0.066	-0.066	-0.014	-0.004	0.083	0.045	0.044	-0.024
-0.060	0.578	-0.755	-0.081	0.679	-0.729	-0.108	-0.083	0.016	-0.002	-0.035	0.022	0.017	0.023	0.067	-0.031
-0.060	0.578	-0.755	-0.081	0.678	-0.731	-0.085	0.024	-0.041	-0.002	-0.034	0.023	0.017	0.023	0.067	-0.034
-0.095	0.593	-0.775	-0.078	0.676	-0.733	-0.141	-0.158	-0.048	-0.040	-0.016	0.006	0.051	0.040	0.048	-0.029
-0.107	0.605	-0.775	-0.077	0.672	-0.736	-0.219	-0.067	-0.062	-0.053	-0.001	0.009	0.062	0.052	0.048	-0.038
-0.080	0.597	-0.763	-0.074	0.670	-0.738	-0.148	-0.117	-0.057	-0.028	-0.007	0.023	0.035	0.044	0.060	-0.037
-0.095	0.582	-0.747	-0.070	0.668	-0.741	-0.157	-0.266	-0.022	-0.048	-0.020	0.042	0.050	0.030	0.076	-0.031
-0.037	0.609	-0.755	-0.068	0.666	-0.743	-0.141	-0.105	-0.018	0.008	0.009	0.036	0.009	0.057	0.068	-0.022
-0.041	0.597	-0.771	-0.066	0.663	-0.745	-0.152	-0.067	-0.038	0.002	-0.000	0.023	0.005	0.046	0.053	-0.024
-0.041	0.585	-0.763	-0.066	0.661	-0.748	-0.149	-0.003	-0.050	0.002	-0.009	0.033	0.006	0.035	0.061	-0.012
-0.076	0.593	-0.778	-0.063	0.659	-0.750	-0.150	-0.181	-0.031	-0.036	0.000	0.019	0.028	0.043	0.046	-0.015
-0.026	0.589	-0.755	-0.063	0.657	-0.752	-0.125	0.063	-0.056	0.014	-0.002	0.045	0.022	0.040	0.069	-0.020
-0.060	0.605	-0.802	-0.062	0.655	-0.753	-0.104	-0.034	-0.023	-0.022	0.015	-0.001	0.012	0.056	0.022	-0.025
-0.060	0.578	-0.775	-0.061	0.653	-0.755	-0.114	-0.042	-0.026	-0.023	-0.010	0.028	0.012	0.029	0.050	-0.018
-0.068	0.609	-0.794	-0.060	0.651	-0.757	-0.161	-0.055	-0.021	-0.031	0.024	0.011	0.019	0.060	0.031	-0.021
-0.037	0.593	-0.798	-0.059	0.647	-0.760	-0.204	-0.026	-0.019	-0.001	0.011	0.010	0.011	0.045	0.027	-0.011
-0.049	0.578	-0.802	-0.058	0.643	-0.763	-0.246	-0.022	-0.021	-0.014	-0.000	0.009	0.000	0.029	0.024	-0.006
0.005	0.570	-0.786	-0.058	0.639	-0.767	-0.290	0.028	-0.031	0.040	-0.004	0.029	0.054	0.022	0.040	-0.005
-0.026	0.558	-0.778	-0.060	0.634	-0.771	-0.286	0.140	-0.050	0.011	-0.011	0.040	0.024	0.010	0.048	-0.005
-0.057	0.558	-0.790	-0.059	0.630	-0.775	-0.296	0.003	-0.037	-0.021	-0.006	0.033	0.007	0.010	0.037	-0.009
-0.026	0.551	-0.790	-0.062	0.625	-0.778	-0.286	0.182	-0.040	0.012	-0.009	0.036	0.024	0.003	0.037	-0.021
-0.068	0.543	-0.794	-0.062	0.621	-0.781	-0.261	0.012	-0.014	-0.030	-0.013	0.036	0.017	0.005	0.033	-0.025
-0.057	0.551	-0.790	-0.064	0.617	-0.784	-0.223	0.176	-0.049	-0.017	-0.001	0.042	0.006	0.003	0.037	-0.025
-0.060	0.555	-0.818	-0.062	0.613	-0.787	-0.243	-0.108	-0.017	-0.022	0.006	0.018	0.009	0.007	0.010	-0.029
-0.057	0.543	-0.806	-0.063	0.610	-0.790	-0.219	0.115	-0.053	-0.017	-0.002	0.032	0.005	0.005	0.022	-0.027
-0.049	0.547	-0.794	-0.065	0.606	-0.793	-0.231	0.140	-0.040	-0.008	0.006	0.047	0.003	0.000	0.034	-0.029
-0.057	0.543	-0.798	-0.064	0.603	-0.795	-0.217	-0.039	-0.021	-0.017	0.006	0.046	0.004	0.004	0.030	-0.031
-0.064	0.527	-0.798	-0.063	0.600	-0.798	-0.192	-0.014	-0.017	-0.025	-0.007	0.048	0.012	0.019	0.030	-0.030
-0.068	0.531	-0.814	-0.063	0.597	-0.800	-0.156	-0.006	-0.002	-0.028	-0.000	0.034	0.016	0.015	0.015	-0.032
-0.049	0.508	-0.814	-0.065	0.595	-0.801	-0.128	0.101	0.007	-0.007	-0.021	0.036	0.004	0.038	0.015	-0.028
-0.064	0.508	-0.814	-0.065	0.592	-0.803	-0.139	0.017	-0.012	-0.023	-0.018	0.038	0.011	0.038	0.015	-0.029
-0.045	0.508	-0.822	-0.066	0.591	-0.804	-0.089	0.090	-0.010	-0.002	-0.017	0.031	0.008	0.038	0.008	-0.021
-0.080	0.524	-0.834	-0.066	0.588	-0.806	-0.127	-0.013	-0.008	-0.037	0.001	0.021	0.026	0.022	0.004	-0.023
-0.030	0.527	-0.818	-0.067	0.586	-0.807	-0.131	0.109	-0.030	0.015	0.007	0.038	0.024	0.018	0.012	-0.021
-0.064	0.508	-0.830	-0.067	0.584	-0.809	-0.152	-0.003	-0.014	-0.020	-0.009	0.028	0.010	0.038	0.000	-0.020
-0.060	0.512	-0.830	-0.068	0.581	-0.811	-0.155	0.033	-0.015	-0.015	-0.003	0.030	0.006	0.034	0.001	-0.017
-0.045	0.524	-0.830	-0.069	0.579	-0.813	-0.124	0.109	-0.014	0.002	0.011	0.031	0.009	0.022	0.001	-0.020
-0.060	0.500	-0.822	-0.071	0.576	-0.814	-0.156	0.128	-0.022	-0.012	-0.010	0.041	0.006	0.045	0.009	-0.025
-0.060	0.508	-0.842	-0.073	0.574	-0.815	-0.100	0.145	-0.039	-0.010	-0.000	0.022	0.006	0.037	0.010	-0.027
-0.095	0.489	-0.838	-0.072	0.572	-0.817	-0.122	-0.015	-0.011	-0.045	-0.017	0.027	0.040	0.056	0.006	-0.031
-0.080	0.500	-0.845	-0.074	0.570	-0.818	-0.104	0.092	-0.029	-0.028	-0.004	0.020	0.025	0.045	0.014	-0.028
-0.072	0.489	-0.838	-0.073	0.569	-0.819	-0.093	0.003	-0.038	-0.021	-0.014	0.030	0.017	0.056	0.005	-0.030
-0.053	0.497	-0.834	-0.074	0.567	-0.821	-0.129	0.085	-0.022	-0.000	-0.004	0.035	0.003	0.048	0.001	-0.027
-0.072	0.489	-0.838	-0.075	0.565	-0.822	-0.112	0.059	-0.034	-0.019	-0.010	0.032	0.016	0.056	0.005	-0.025
-0.080	0.473	-0.838	-0.076	0.562	-0.824	-0.146	0.068	-0.029	-0.026	-0.023	0.034	0.024	0.071	0.005	-0.026
-0.060	0.489	-0.830	-0.076	0.560	-0.825	-0.134	0.067	-0.047	-0.006	-0.005	0.043	0.005	0.055	0.003	-0.025
-0.083	0.481	-0.849	-0.077	0.558	-0.827	-0.125	0.038	-0.033	-0.029	-0.010	0.025	0.028	0.063	0.016	-0.031
-0.057	0.516	-0.861	-0.077	0.555	-0.828	-0.129	0.029	-0.026	-0.002	0.027	0.015	0.000	0.028	0.028	-0.022
-0.107	0.481	-0.838	-0.077	0.554	-0.829	-0.074	0.016	-0.018	-0.051	-0.007	0.039	0.050	0.063	0.004	-0.023
-0.030	0.481	-0.845	-0.077	0.551	-0.831	-0.144	0.027	-0.014	0.026	-0.004	0.033	0.027	0.062	0.011	-0.022
-0.072	0.470	-0.853	-0.078	0.549	-0.832	-0.131	0.071	-0.040	-0.016	-0.014	0.027	0.016	0.074	0.019	-0.028
-0.080	0.462	-0.853	-0.077	0.547	-0.833	-0.093	0.018	-0.056	-0.024	-0.020	0.028	0.024	0.081	0.019	-0.018
-0.087	0.477	-0.861	-0.077	0.546	-0.834	-0.106	0.040	-0.057	-0.032	-0.002	0.021	0.031	0.065	0.026	-0.025
-0.060	0.458	-0.865	-0.078	0.545	-0.835	-0.048	0.058	-0.051	-0.004	-0.021	0.018	0.004	0.084	0.030	-0.023
-0.076	0.477	-0.861	-0.078	0.543	-0.836	-0.082	0.002	-0.016	-0.020	0.000	0.023	0.020	0.065	0.026	-0.018
-0.060	0.466	-0.865	-0.078	0.542	-0.837	-0.067	0.024	-0.035	-0.005	-0.010	0.019	0.004	0.076	0.030	-0.017
-0.060	0.466	-0.865	-0.079	0.540	-0.838	-0.085	0.102	-0.031	-0.003	-0.008	0.020	0.004	0.075	0.029	-0.023
-0.087	0.454	-0.877	-0.080	0.539	-0.839	-0.074	0.066	-0.045	-0.030	-0.018	0.009	0.031	0.087	0.041	-0.022
-0.095	0.450	-0.873	-0.079	0.537	-0.840	-0.086	-0.018	-0.035	-0.038	-0.021	0.014	0.039	0.090	0.037	-0.022
-0.080	0.454	-0.893	-0.079	0.536	-0.841	-0.067	0.028	-0.037	-0.023	-0.016	-0.005	0.024	0.086	0.056	-0.027
-0.064	0.466	-0.869	-0.079	0.535	-0.841	-0.018	0.041	-0.040	-0.007	-0.004	0.019	0.009	0.073	0.032	-0.027
-0.095	0.462	-0.885	-0.080	0.535	-0.841	0.008	0.079	-0.043	-0.037	-0.007	0.004	0.040	0.077	0.048	-0.024
-0.095	0.454	-0.901	-0.081	0.536	-0.841	0.024	0.058	-0.032	-0.036	-0.015	-0.012	0.040	0.084	0.063	-0.019
-0.099	0.454	-0.928	-0.080	0.536	-0.840	0.042	-0.015	-0.040	-0.041	-0.016	-0.040	0.044	0.083	0.090	-0.016
-0.064	0.435	-0.912	-0.082	0.537	-0.840	0.037	0.156	-0.046	-0.004	-0.035	-0.025	0.010	0.101	0.074	-0.007
-0.068	0.439	-0.901	-0.086	0.540	-0.837	0.243	0.148	0.090	-0.004	-0.035	-0.016	0.014	0.097	0.062	0.001
-0.053	0.419	-0.861	-0.092	0.548	-0.831	0.545	0.217	0.234	0.017	-0.063	0.017	0.001	0.115	0.023	0.009
-0.041	0.473	-0.810	-0.101	0.562	-0.821	0.852	0.350	0.330	0.038	-0.022	0.059	0.013	0.060	0.029	0.003
-0.057	0.531	-0.814	-0.112	0.575	-0.810	0.873	0.438	0.310	0.033	0.022	0.044	0.003	0.001	0.025	-0.005
-0.122	0.574	-0.842	-0.119	0.584	-0.803	0.604	0.282	0.230	-0.025	0.056	0.009	0.068	0.042	0.001	-0.010
-0.157	0.558	-0.869	-0.128	0.588	-0.799	0.257	0.422	0.162	-0.051	0.037	-0.023	0.103	0.028	0.028	-0.014
-0.145	0.558	-0.885	-0.134	0.588	-0.798	0.010	0.295	0.137	-0.033	0.037	-0.039	0.092	0.029	0.043	-0.016
-0.137	0.566	-0.889	-0.139	0.585	-0.799	-0.162	0.277	0.096	-0.020	0.048	-0.042	0.085	0.038	0.046	-0.008
-0.122	0.597	-0.873	-0.141	0.579	-0.803	-0.353	0.076	0.022	-0.003	0.085	-0.022	0.070	0.070	0.029	0.005
-0.099	0.616	-0.849	-0.142	0.571	-0.809	-0.494	0.099	-0.043	0.021	0.112	0.007	0.047	0.091	0.005	0.023
-0.080	0.616	-0.834	-0.140	0.563	-0.815	-0.532	-0.007	-0.099	0.039	0.120	0.029	0.028	0.093	0.012	0.044
-0.041	0.605	-0.869	-0.138	0.553	-0.821	-0.603	-0.027	-0.124	0.075	0.118	0.000	0.011	0.084	0.024	0.072
-0.010	0.582	-0.909	-0.135	0.544	-0.828	-0.606	-0.044	-0.206	0.103	0.104	-0.032	0.042	0.063	0.063	0.099
0.032	0.543	-0.920	-0.130	0.534	-0.836	-0.650	-0.043	-0.294	0.140	0.076	-0.037	0.084	0.026	0.074	0.127
0.047	0.527	-0.932	-0.124	0.524	-0.843	-0.632	-0.123	-0.331	0.150	0.070	-0.042	0.100	0.012	0.085	0.146
0.059	0.481	-0.960	-0.120	0.516	-0.848	-0.531	-0.030	-0.333	0.157	0.032	-0.063	0.112	0.032	0.113	0.153
0.063	0.466	-0.979	-0.113	0.508	-0.854	-0.473	-0.210	-0.293	0.154	0.024	-0.078	0.117	0.046	0.132	0.144
0.047	0.446	-0.944	-0.109	0.502	-0.858	-0.405	-0.008	-0.306	0.134	0.011	-0.038	0.102	0.064	0.096	0.132
-0.003	0.408	-0.975	-0.106	0.497	-0.861	-0.294	0.016	-0.261	0.082	-0.022	-0.066	0.052	0.102	0.128	0.117
-0.003	0.408	-0.975	-0.100	0.494	-0.864	-0.170	-0.215	-0.182	0.076	-0.019	-0.064	0.052	0.101	0.127	0.098
0.017	0.373	-0.940	-0.097	0.493	-0.864	-0.022	-0.086	-0.160	0.092	-0.054	-0.028	0.072	0.135	0.091	0.089
0.001	0.373	-0.924	-0.092	0.494	-0.865	0.029	-0.194	-0.121	0.072	-0.054	-0.012	0.056	0.134	0.075	0.084
0.024	0.412	-0.932	-0.089	0.496	-0.864	0.142	-0.125	-0.093	0.091	-0.018	-0.020	0.080	0.094	0.083	0.076
0.017	0.431	-0.909	-0.088	0.500	-0.862	0.206	0.005	-0.077	0.083	-0.002	0.001	0.072	0.073	0.058	0.068
-0.010	0.462	-0.912	-0.086	0.504	-0.859	0.267	-0.027	-0.058	0.054	0.024	-0.005	0.045	0.042	0.061	0.061
-0.007	0.473	-0.897	-0.088	0.509	-0.856	0.304	0.126	-0.069	0.059	0.031	0.008	0.050	0.029	0.045	0.051
-0.033	0.504	-0.912	-0.088	0.514	-0.853	0.294	0.070	-0.101	0.033	0.057	-0.011	0.023	0.003	0.060	0.040
-0.018	0.470	-0.893	-0.089	0.521	-0.849	0.348	0.187	-0.150	0.049	0.016	0.005	0.038	0.030	0.040	0.037
-0.057	0.450	-0.924	-0.090	0.525	-0.846	0.290	0.145	-0.113	0.012	-0.008	-0.030	0.000	0.048	0.071	0.018
-0.045	0.446	-0.916	-0.093	0.531	-0.842	0.320	0.238	-0.132	0.026	-0.018	-0.025	0.011	0.052	0.063	0.012
-0.107	0.442	-0.861	-0.093	0.535	-0.839	0.279	0.073	-0.114	-0.035	-0.026	0.027	0.050	0.055	0.007	0.001
-0.060	0.458	-0.865	-0.092	0.541	-0.836	0.316	0.055	-0.136	0.010	-0.016	0.020	0.004	0.038	0.011	-0.015
-0.072	0.439	-0.857	-0.093	0.546	-0.833	0.317	0.177	-0.162	-0.000	-0.041	0.024	0.015	0.057	0.002	-0.025
-0.133	0.473	-0.877	-0.092	0.551	-0.830	0.286	-0.005	-0.156	-0.064	-0.011	0.001	0.077	0.022	0.022	-0.031
-0.087	0.477	-0.861	-0.091	0.557	-0.825	0.380	0.063	-0.119	-0.018	-0.013	0.013	0.031	0.017	0.006	-0.040
-0.145	0.497	-0.877	-0.090	0.562	-0.822	0.310	-0.080	-0.027	-0.077	0.001	-0.006	0.089	0.002	0.021	-0.047
-0.107	0.473	-0.849	-0.089	0.567	-0.819	0.320	-0.028	-0.006	-0.039	-0.027	0.018	0.051	0.021	0.007	-0.042
-0.103	0.512	-0.830	-0.089	0.571	-0.816	0.244	-0.040	-0.023	-0.036	0.007	0.035	0.047	0.017	0.027	-0.055
-0.083	0.500	-0.818	-0.086	0.574	-0.814	0.200	-0.056	-0.103	-0.019	-0.007	0.045	0.029	0.005	0.039	-0.050
-0.153	0.524	-0.857	-0.083	0.576	-0.813	0.115	-0.206	-0.070	-0.092	0.014	0.005	0.099	0.028	0.000	-0.050
-0.095	0.473	-0.834	-0.080	0.578	-0.812	0.133	-0.103	-0.074	-0.037	-0.038	0.027	0.042	0.022	0.025	-0.054
-0.099	0.481	-0.838	-0.079	0.580	-0.811	0.136	-0.022	-0.093	-0.042	-0.033	0.022	0.046	0.015	0.022	-0.053
-0.114	0.473	-0.842	-0.075	0.583	-0.809	0.156	-0.189	-0.078	-0.061	-0.043	0.017	0.062	0.022	0.019	-0.047
-0.083	0.497	-0.861	-0.074	0.584	-0.808	0.093	-0.052	-0.037	-0.032	-0.021	-0.004	0.032	0.001	0.000	-0.050
-0.099	0.500	-0.830	-0.071	0.586	-0.807	0.140	-0.137	-0.017	-0.050	-0.020	0.027	0.048	0.005	0.032	-0.046
-0.099	0.500	-0.830	-0.068	0.588	-0.806	0.130	-0.177	-0.013	-0.053	-0.022	0.026	0.048	0.005	0.032	-0.043
-0.064	0.516	-0.818	-0.068	0.591	-0.804	0.167	0.000	-0.041	-0.019	-0.009	0.036	0.014	0.021	0.045	-0.047
-0.087	0.516	-0.826	-0.067	0.594	-0.801	0.251	-0.007	-0.049	-0.043	-0.013	0.025	0.037	0.021	0.037	-0.038
-0.087	0.512	-0.838	-0.064	0.597	-0.800	0.156	-0.196	0.001	-0.046	-0.019	0.012	0.037	0.018	0.026	-0.030
-0.045	0.547	-0.838	-0.063	0.600	-0.798	0.214	-0.072	-0.023	-0.005	0.013	0.009	0.004	0.053	0.026	-0.026
-0.057	0.527	-0.834	-0.062	0.602	-0.796	0.161	-0.083	0.036	-0.017	-0.009	0.012	0.007	0.034	0.031	-0.021
-0.045	0.551	-0.830	-0.062	0.604	-0.794	0.126	0.018	0.031	-0.005	0.012	0.014	0.004	0.057	0.035	-0.020
-0.060	0.555	-0.834	-0.063	0.606	-0.793	0.097	0.029	-0.010	-0.020	0.015	0.009	0.011	0.061	0.031	-0.022
-0.087	0.547	-0.849	-0.061	0.606	-0.793	0.015	-0.096	-0.005	-0.049	0.007	-0.006	0.038	0.053	0.016	-0.020
-0.049	0.547	-0.826	-0.060	0.605	-0.794	-0.006	-0.031	-0.020	-0.011	0.007	0.017	0.000	0.053	0.039	-0.029
-0.033	0.543	-0.806	-0.061	0.606	-0.793	0.027	0.093	-0.076	0.005	0.003	0.037	0.016	0.049	0.059	-0.025
-0.091	0.555	-0.834	-0.059	0.605	-0.794	-0.017	-0.113	-0.041	-0.055	0.015	0.010	0.042	0.061	0.031	-0.020
-0.037	0.558	-0.842	-0.058	0.605	-0.794	-0.001	-0.001	-0.040	-0.002	0.019	0.002	0.012	0.064	0.023	-0.024
-0.049	0.555	-0.826	-0.057	0.605	-0.794	-0.010	-0.024	-0.059	-0.015	0.015	0.018	0.000	0.060	0.039	-0.027
-0.072	0.566	-0.842	-0.056	0.604	-0.795	-0.082	-0.015	-0.064	-0.039	0.028	0.003	0.023	0.071	0.023	-0.022
-0.053	0.547	-0.838	-0.056	0.603	-0.796	-0.053	0.068	-0.089	-0.019	0.010	0.008	0.004	0.052	0.027	-0.024
-0.060	0.543	-0.834	-0.054	0.601	-0.797	-0.075	-0.079	-0.065	-0.029	0.007	0.013	0.012	0.047	0.031	-0.026
-0.037	0.551	-0.830	-0.053	0.600	-0.799	-0.114	0.010	-0.081	-0.007	0.017	0.018	0.011	0.055	0.035	-0.021
-0.053	0.555	-0.818	-0.052	0.598	-0.799	-0.070	0.026	-0.103	-0.023	0.022	0.031	0.004	0.058	0.046	-0.021
-0.033	0.539	-0.834	-0.051	0.596	-0.801	-0.142	-0.021	-0.073	-0.005	0.009	0.017	0.015	0.043	0.030	-0.018
-0.049	0.531	-0.838	-0.052	0.594	-0.803	-0.148	0.110	-0.092	-0.019	0.004	0.015	0.001	0.034	0.026	-0.022
-0.037	0.512	-0.838	-0.052	0.592	-0.804	-0.113	0.098	-0.082	-0.007	-0.014	0.016	0.011	0.014	0.026	-0.023
-0.060	0.531	-0.842	-0.052	0.589	-0.806	-0.143	0.006	-0.057	-0.030	0.008	0.014	0.013	0.033	0.022	-0.026
-0.064	0.512	-0.834	-0.052	0.587	-0.808	-0.124	0.070	-0.063	-0.034	-0.009	0.023	0.017	0.014	0.030	-0.027
-0.049	0.527	-0.838	-0.053	0.585	-0.809	-0.118	0.069	-0.067	-0.018	0.008	0.021	0.002	0.029	0.026	-0.031
-0.057	0.524	-0.838	-0.053	0.583	-0.810	-0.106	0.056	-0.058	-0.025	0.006	0.022	0.010	0.025	0.026	-0.029
-0.060	0.524	-0.853	-0.053	0.582	-0.812	-0.103	0.095	-0.081	-0.028	0.008	0.007	0.014	0.024	0.010	-0.027
-0.053	0.516	-0.842	-0.052	0.580	-0.813	-0.108	-0.027	-0.074	-0.022	0.002	0.020	0.006	0.016	0.022	-0.029
-0.053	0.516	-0.842	-0.053	0.577	-0.815	-0.137	0.116	-0.080	-0.021	0.004	0.022	0.006	0.016	0.021	-0.032
-0.064	0.500	-0.849	-0.052	0.576	-0.816	-0.097	-0.025	-0.055	-0.033	-0.009	0.015	0.018	0.001	0.013	-0.028
-0.072	0.497	-0.857	-0.051	0.575	-0.817	-0.056	-0.057	-0.054	-0.042	-0.012	0.008	0.026	0.005	0.005	-0.028
-0.033	0.500	-0.845	-0.051	0.574	-0.818	-0.063	0.095	-0.053	-0.003	-0.007	0.021	0.012	0.002	0.017	-0.030
-0.053	0.524	-0.849	-0.051	0.572	-0.818	-0.068	0.033	-0.055	-0.022	0.017	0.018	0.008	0.021	0.013	-0.023
-0.064	0.516	-0.861	-0.050	0.571	-0.820	-0.081	-0.065	-0.054	-0.035	0.011	0.007	0.020	0.013	0.001	-0.022
-0.026	0.508	-0.849	-0.050	0.569	-0.821	-0.104	0.072	-0.067	0.004	0.005	0.020	0.019	0.005	0.013	-0.025
-0.057	0.500	-0.842	-0.049	0.567	-0.822	-0.110	-0.007	-0.058	-0.028	-0.001	0.029	0.013	0.004	0.020	-0.026
-0.053	0.520	-0.861	-0.049	0.566	-0.823	-0.079	0.024	-0.055	-0.024	0.020	0.010	0.009	0.015	0.000	-0.023
-0.057	0.508	-0.861	-0.048	0.564	-0.824	-0.089	-0.036	-0.046	-0.029	0.010	0.012	0.013	0.003	0.000	-0.030
-0.045	0.520	-0.861	-0.049	0.563	-0.825	-0.084	0.087	-0.060	-0.017	0.023	0.012	0.002	0.015	0.000	-0.023
-0.064	0.493	-0.861	-0.047	0.561	-0.826	-0.084	-0.118	-0.036	-0.038	-0.002	0.014	0.021	0.013	0.000	-0.022
-0.018	0.489	-0.865	-0.047	0.559	-0.828	-0.105	0.060	-0.054	0.008	-0.004	0.011	0.025	0.017	0.004	-0.022
-0.045	0.493	-0.865	-0.047	0.556	-0.830	-0.167	0.039	-0.059	-0.019	0.002	0.013	0.003	0.013	0.004	-0.024
-0.057	0.485	-0.869	-0.046	0.553	-0.832	-0.217	-0.011	-0.066	-0.031	-0.002	0.011	0.015	0.022	0.008	-0.020
-0.049	0.481	-0.861	-0.044	0.548	-0.835	-0.244	-0.062	-0.064	-0.025	-0.001	0.022	0.007	0.026	0.001	-0.027
-0.033	0.466	-0.861	-0.045	0.545	-0.837	-0.220	0.077	-0.084	-0.010	-0.013	0.025	0.008	0.041	0.001	-0.028
-0.049	0.473	-0.861	-0.044	0.541	-0.840	-0.211	0.005	-0.076	-0.026	-0.002	0.027	0.008	0.034	0.001	-0.030
-0.045	0.462	-0.869	-0.044	0.538	-0.842	-0.196	0.074	-0.085	-0.022	-0.010	0.021	0.004	0.046	0.009	-0.027
-0.064	0.477	-0.885	-0.044	0.534	-0.844	-0.205	0.020	-0.080	-0.042	0.009	0.008	0.024	0.031	0.025	-0.028
-0.033	0.466	-0.873	-0.044	0.531	-0.847	-0.197	0.051	-0.093	-0.011	0.001	0.022	0.007	0.042	0.013	-0.027
-0.037	0.466	-0.873	-0.043	0.527	-0.849	-0.222	0.006	-0.090	-0.016	0.005	0.025	0.002	0.043	0.013	-0.030
-0.041	0.458	-0.873	-0.042	0.523	-0.851	-0.197	0.031	-0.082	-0.019	0.001	0.027	0.002	0.051	0.013	-0.026
-0.060	0.442	-0.889	-0.042	0.520	-0.853	-0.199	0.025	-0.066	-0.039	-0.011	0.013	0.021	0.066	0.029	-0.027
-0.037	0.439	-0.885	-0.041	0.516	-0.855	-0.186	-0.007	-0.067	-0.016	-0.011	0.020	0.001	0.070	0.026	-0.027
-0.037	0.442	-0.877	-0.040	0.514	-0.857	-0.150	-0.011	-0.058	-0.017	-0.005	0.029	0.001	0.067	0.018	-0.026
-0.030	0.435	-0.873	-0.040	0.511	-0.859	-0.168	0.039	-0.061	-0.009	-0.009	0.036	0.008	0.075	0.014	-0.025
-0.033	0.439	-0.881	-0.041	0.508	-0.860	-0.142	0.059	-0.076	-0.012	-0.003	0.029	0.004	0.071	0.022	-0.026
-0.053	0.419	-0.889	-0.041	0.505	-0.862	-0.176	0.042	-0.080	-0.031	-0.019	0.024	0.015	0.091	0.030	-0.029
-0.041	0.435	-0.885	-0.040	0.502	-0.864	-0.152	0.011	-0.073	-0.020	-0.001	0.029	0.004	0.075	0.026	-0.035
-0.049	0.408	-0.877	-0.039	0.499	-0.866	-0.154	-0.017	-0.058	-0.028	-0.026	0.039	0.012	0.102	0.018	-0.029
-0.060	0.419	-0.881	-0.037	0.497	-0.867	-0.150	-0.113	-0.041	-0.042	-0.012	0.037	0.024	0.090	0.022	-0.023
0.005	0.415	-0.885	-0.037	0.494	-0.869	-0.143	0.043	-0.079	0.023	-0.013	0.035	0.041	0.094	0.026	-0.022
-0.022	0.415	-0.909	-0.038	0.492	-0.870	-0.130	0.114	-0.059	-0.003	-0.011	0.013	0.013	0.093	0.050	-0.023
-0.041	0.412	-0.920	-0.039	0.490	-0.871	-0.057	0.076	-0.047	-0.021	-0.014	0.002	0.007	0.097	0.062	-0.022
-0.064	0.392	-0.912	-0.038	0.488	-0.872	-0.118	-0.032	-0.033	-0.045	-0.031	0.012	0.030	0.115	0.054	-0.034
-0.060	0.400	-0.893	-0.038	0.487	-0.873	-0.072	0.025	-0.043	-0.041	-0.023	0.033	0.027	0.107	0.034	-0.040
-0.057	0.388	-0.893	-0.037	0.485	-0.874	-0.061	-0.027	-0.051	-0.038	-0.033	0.033	0.023	0.118	0.034	-0.042
-0.045	0.388	-0.885	-0.037	0.484	-0.874	-0.042	-0.029	-0.044	-0.027	-0.032	0.042	0.012	0.117	0.026	-0.039
-0.037	0.392	-0.897	-0.036	0.484	-0.874	-0.014	-0.018	-0.043	-0.020	-0.028	0.031	0.004	0.113	0.038	-0.037
-0.037	0.396	-0.897	-0.036	0.484	-0.874	0.029	-0.004	-0.011	-0.020	-0.025	0.031	0.004	0.109	0.039	-0.037
-0.053	0.400	-0.905	-0.035	0.485	-0.874	0.069	-0.037	-0.037	-0.037	-0.022	0.023	0.019	0.105	0.047	-0.035
-0.060	0.385	-0.916	-0.033	0.486	-0.874	0.039	-0.067	-0.062	-0.046	-0.038	0.011	0.026	0.120	0.059	-0.034
-0.041	0.377	-0.912	-0.033	0.486	-0.873	0.062	-0.003	-0.046	-0.027	-0.047	0.015	0.006	0.128	0.056	-0.036
-0.037	0.392	-0.916	-0.032	0.487	-0.873	0.062	-0.004	-0.037	-0.024	-0.032	0.010	0.002	0.113	0.060	-0.031
-0.041	0.400	-0.893	-0.032	0.489	-0.871	0.140	0.017	-0.036	-0.028	-0.027	0.033	0.006	0.105	0.037	-0.022
-0.022	0.408	-0.901	-0.032	0.492	-0.870	0.152	-0.003	-0.021	-0.009	-0.021	0.024	0.013	0.098	0.045	-0.019
-0.010	0.381	-0.912	-0.033	0.495	-0.868	0.202	0.083	-0.012	0.004	-0.052	0.010	0.025	0.126	0.057	-0.013
-0.026	0.392	-0.897	-0.035	0.498	-0.866	0.200	0.125	0.015	-0.009	-0.043	0.024	0.010	0.115	0.042	-0.008
-0.010	0.385	-0.901	-0.038	0.502	-0.864	0.224	0.181	0.001	0.009	-0.055	0.018	0.025	0.123	0.046	-0.007
-0.037	0.388	-0.928	-0.041	0.506	-0.861	0.276	0.181	-0.005	-0.015	-0.055	-0.012	0.001	0.119	0.074	-0.011
-0.053	0.423	-0.956	-0.044	0.511	-0.858	0.309	0.152	0.021	-0.027	-0.025	-0.043	0.017	0.085	0.102	-0.005
-0.060	0.404	-0.944	-0.046	0.518	-0.854	0.427	0.104	0.032	-0.033	-0.052	-0.035	0.024	0.104	0.090	-0.003
-0.018	0.396	-0.893	-0.051	0.526	-0.849	0.504	0.261	0.056	0.014	-0.068	0.011	0.018	0.112	0.039	-0.001
-0.018	0.396	-0.893	-0.056	0.537	-0.842	0.674	0.189	0.133	0.019	-0.079	0.004	0.018	0.112	0.039	-0.002
-0.037	0.458	-0.873	-0.061	0.549	-0.833	0.742	0.188	0.146	0.004	-0.029	0.015	0.001	0.050	0.020	-0.008
-0.057	0.485	-0.861	-0.064	0.561	-0.825	0.741	0.145	0.123	-0.011	-0.014	0.019	0.020	0.023	0.008	-0.018
-0.083	0.477	-0.838	-0.066	0.571	-0.818	0.617	0.052	0.072	-0.037	-0.031	0.035	0.048	0.031	0.015	-0.028
-0.080	0.500	-0.830	-0.068	0.580	-0.812	0.549	0.091	0.053	-0.031	-0.017	0.037	0.044	0.008	0.023	-0.030
-0.087	0.504	-0.857	-0.070	0.588	-0.806	0.510	0.076	0.053	-0.037	-0.021	0.003	0.052	0.005	0.004	-0.028
-0.068	0.535	-0.861	-0.073	0.596	-0.800	0.515	0.105	0.063	-0.015	0.002	-0.007	0.033	0.026	0.008	-0.017
-0.068	0.535	-0.861	-0.073	0.602	-0.795	0.422	-0.023	0.092	-0.014	-0.004	-0.011	0.034	0.026	0.008	-0.003
-0.045	0.558	-0.853	-0.074	0.607	-0.791	0.359	-0.025	0.096	0.009	0.014	-0.008	0.011	0.049	0.000	0.017
-0.022	0.601	-0.842	-0.074	0.611	-0.788	0.219	-0.034	0.088	0.033	0.053	0.002	0.011	0.092	0.011	0.038
0.005	0.636	-0.861	-0.076	0.613	-0.786	0.164	0.041	0.071	0.061	0.085	-0.020	0.038	0.127	0.008	0.064
0.036	0.667	-0.873	-0.076	0.614	-0.786	0.041	0.030	0.012	0.092	0.116	-0.032	0.068	0.158	0.020	0.080
0.063	0.663	-0.877	-0.077	0.613	-0.786	-0.044	0.150	-0.058	0.120	0.112	-0.036	0.095	0.154	0.024	0.097
0.028	0.640	-0.877	-0.076	0.610	-0.788	-0.171	0.079	-0.133	0.085	0.092	-0.034	0.060	0.131	0.024	0.109
0.043	0.616	-0.920	-0.074	0.608	-0.790	-0.162	0.031	-0.184	0.098	0.071	-0.075	0.075	0.107	0.067	0.114
0.051	0.593	-0.932	-0.072	0.606	-0.792	-0.129	0.029	-0.203	0.103	0.050	-0.085	0.082	0.084	0.079	0.109
0.051	0.578	-0.920	-0.069	0.605	-0.793	-0.052	-0.010	-0.214	0.100	0.035	-0.073	0.082	0.068	0.067	0.107
0.040	0.574	-0.909	-0.066	0.605	-0.793	-0.016	-0.024	-0.179	0.086	0.031	-0.060	0.070	0.064	0.055	0.098
0.028	0.555	-0.893	-0.062	0.605	-0.794	-0.027	-0.069	-0.158	0.071	0.012	-0.044	0.058	0.045	0.039	0.085
0.024	0.535	-0.877	-0.061	0.605	-0.794	0.028	0.038	-0.120	0.066	-0.007	-0.028	0.054	0.026	0.023	0.066
0.017	0.527	-0.873	-0.059	0.606	-0.793	0.083	-0.068	-0.067	0.056	-0.016	-0.025	0.046	0.018	0.018	0.058
-0.030	0.512	-0.881	-0.058	0.609	-0.791	0.200	-0.088	-0.006	0.009	-0.035	-0.035	0.000	0.002	0.026	0.047
0.020	0.520	-0.861	-0.056	0.613	-0.788	0.272	-0.110	0.036	0.057	-0.031	-0.018	0.050	0.010	0.005	0.041
-0.014	0.547	-0.853	-0.057	0.618	-0.784	0.318	0.008	0.045	0.023	-0.009	-0.014	0.015	0.037	0.003	0.031
0.001	0.555	-0.842	-0.057	0.623	-0.780	0.338	-0.012	0.082	0.039	-0.006	-0.006	0.031	0.045	0.014	0.032
-0.026	0.551	-0.834	-0.058	0.628	-0.776	0.395	-0.036	0.101	0.013	-0.016	-0.003	0.004	0.041	0.022	0.019
-0.018	0.574	-0.838	-0.060	0.635	-0.770	0.423	0.060	0.084	0.022	0.001	-0.012	0.011	0.064	0.017	0.006
-0.045	0.574	-0.806	-0.060	0.642	-0.765	0.469	-0.046	0.098	-0.004	-0.006	0.013	0.016	0.064	0.048	-0.000
-0.049	0.558	-0.731	-0.057	0.642	-0.765	0.005	-0.172	-0.040	-0.011	-0.021	0.089	0.020	0.048	0.123	-0.008
-0.010	0.609	-0.782	-0.053	0.641	-0.765	-0.017	-0.226	-0.013	0.024	0.029	0.038	0.018	0.098	0.072	-0.011
-0.045	0.578	-0.782	-0.052	0.642	-0.765	0.065	-0.064	-0.023	-0.012	-0.003	0.037	0.017	0.066	0.071	-0.010
-0.022	0.609	-0.814	-0.052	0.647	-0.761	0.323	0.012	-0.048	0.010	0.023	0.002	0.006	0.096	0.040	-0.002
-0.033	0.601	-0.802	-0.051	0.651	-0.757	0.260	0.014	-0.060	-0.002	0.011	0.010	0.006	0.087	0.051	-0.013
-0.033	0.632	-0.818	-0.051	0.654	-0.755	0.194	0.096	-0.072	-0.001	0.039	-0.008	0.007	0.117	0.035	-0.017
-0.076	0.628	-0.798	-0.050	0.656	-0.753	0.149	-0.060	-0.060	-0.045	0.033	0.010	0.050	0.112	0.055	-0.018
-0.049	0.558	-0.731	-0.047	0.656	-0.753	0.005	-0.172	-0.040	-0.022	-0.036	0.077	0.023	0.041	0.122	-0.023
-0.010	0.609	-0.782	-0.043	0.656	-0.754	-0.017	-0.226	-0.013	0.013	0.014	0.026	0.014	0.091	0.071	-0.020
-0.045	0.578	-0.782	-0.042	0.656	-0.753	0.065	-0.064	-0.023	-0.023	-0.018	0.026	0.021	0.059	0.071	-0.013
0.001	0.616	-0.794	-0.040	0.656	-0.754	-0.015	-0.099	-0.026	0.022	0.021	0.014	0.025	0.098	0.059	-0.005
-0.026	0.616	-0.810	-0.037	0.656	-0.754	0.018	-0.146	-0.031	-0.008	0.021	-0.002	0.003	0.097	0.043	-0.005
-0.022	0.605	-0.806	-0.035	0.656	-0.754	-0.016	-0.102	-0.021	-0.006	0.010	0.003	0.000	0.085	0.047	-0.005
-0.007	0.601	-0.794	-0.033	0.655	-0.755	-0.038	-0.109	-0.015	0.008	0.007	0.015	0.015	0.080	0.059	-0.006
-0.033	0.566	-0.782	-0.032	0.655	-0.755	-0.009	-0.126	0.003	-0.021	-0.028	0.028	0.012	0.045	0.071	-0.007
0.005	0.589	-0.794	-0.031	0.654	-0.756	-0.056	-0.055	0.016	0.017	-0.004	0.017	0.025	0.068	0.059	-0.009
-0.022	0.574	-0.806	-0.030	0.653	-0.756	-0.012	-0.080	0.006	-0.011	-0.019	0.005	0.002	0.052	0.047	-0.010
-0.026	0.616	-0.802	-0.028	0.652	-0.758	-0.078	-0.099	0.019	-0.016	0.025	0.010	0.006	0.094	0.051	-0.004
-0.007	0.620	-0.806	-0.028	0.651	-0.758	-0.050	-0.014	-0.011	0.003	0.030	0.007	0.013	0.097	0.046	-0.010
-0.007	0.620	-0.806	-0.027	0.649	-0.760	-0.133	-0.055	-0.018	0.002	0.032	0.008	0.012	0.096	0.046	-0.007
-0.018	0.601	-0.794	-0.025	0.647	-0.762	-0.146	-0.087	-0.021	-0.011	0.015	0.022	0.000	0.076	0.057	-0.003
0.005	0.578	-0.794	-0.024	0.644	-0.765	-0.162	-0.035	-0.019	0.011	-0.006	0.024	0.023	0.052	0.057	-0.002
-0.010	0.578	-0.834	-0.024	0.641	-0.767	-0.194	0.017	-0.016	-0.004	-0.003	-0.013	0.007	0.051	0.017	-0.005
0.005	0.601	-0.810	-0.024	0.639	-0.769	-0.127	-0.018	-0.012	0.011	0.023	0.013	0.023	0.073	0.040	0.000
-0.014	0.589	-0.802	-0.023	0.635	-0.772	-0.220	-0.027	0.003	-0.009	0.014	0.024	0.003	0.061	0.048	-0.003
0.017	0.597	-0.798	-0.024	0.633	-0.774	-0.158	0.051	-0.013	0.023	0.025	0.030	0.034	0.068	0.051	-0.002
-0.014	0.570	-0.802	-0.023	0.629	-0.777	-0.231	-0.031	-0.011	-0.009	0.001	0.028	0.003	0.040	0.047	-0.015
0.009	0.582	-0.814	-0.024	0.626	-0.780	-0.211	0.072	-0.048	0.015	0.016	0.019	0.025	0.051	0.035	-0.013
-0.057	0.547	-0.794	-0.023	0.623	-0.782	-0.162	-0.035	-0.019	-0.051	-0.016	0.041	0.040	0.016	0.054	-0.017
-0.010	0.578	-0.834	-0.023	0.620	-0.784	-0.194	0.017	-0.016	-0.005	0.018	0.004	0.006	0.046	0.014	-0.018
-0.014	0.512	-0.838	-0.023	0.617	-0.786	-0.135	0.037	-0.016	-0.008	-0.046	0.002	0.002	0.020	0.010	-0.016
-0.030	0.524	-0.845	-0.023	0.615	-0.788	-0.136	-0.026	0.004	-0.024	-0.032	-0.004	0.013	0.009	0.001	-0.006
0.013	0.539	-0.830	-0.024	0.612	-0.790	-0.162	0.030	0.007	0.019	-0.014	0.013	0.029	0.006	0.016	-0.001
-0.014	0.516	-0.834	-0.024	0.610	-0.792	-0.098	0.001	0.011	-0.007	-0.036	0.011	0.002	0.018	0.012	0.001
0.017	0.527	-0.838	-0.024	0.608	-0.794	-0.157	0.023	0.009	0.024	-0.022	0.009	0.032	0.007	0.007	0.004
-0.003	0.497	-0.842	-0.025	0.606	-0.795	-0.123	0.053	-0.004	0.006	-0.051	0.006	0.013	0.039	0.002	0.002
-0.018	0.524	-0.857	-0.025	0.603	-0.797	-0.136	0.019	0.011	-0.009	-0.022	-0.008	0.003	0.013	0.014	-0.001
-0.007	0.520	-0.853	-0.026	0.600	-0.799	-0.155	0.077	0.004	0.004	-0.023	-0.002	0.008	0.017	0.011	-0.007
-0.037	0.500	-0.845	-0.026	0.598	-0.801	-0.117	-0.018	0.022	-0.026	-0.040	0.007	0.023	0.037	0.003	-0.009
-0.018	0.500	-0.845	-0.027	0.595	-0.803	-0.159	0.001	0.036	-0.006	-0.038	0.009	0.004	0.038	0.004	-0.010
-0.018	0.500	-0.845	-0.027	0.594	-0.804	-0.096	-0.015	0.033	-0.006	-0.036	0.011	0.004	0.039	0.005	-0.006
-0.018	0.493	-0.849	-0.027	0.590	-0.807	-0.180	-0.003	0.040	-0.005	-0.041	0.009	0.005	0.047	0.009	-0.003
0.017	0.524	-0.849	-0.029	0.589	-0.808	-0.072	0.107	-0.022	0.031	-0.008	0.010	0.030	0.017	0.010	0.002
-0.026	0.477	-0.849	-0.028	0.586	-0.809	-0.147	-0.032	-0.001	-0.012	-0.052	0.012	0.013	0.065	0.010	0.001
-0.003	0.508	-0.869	-0.030	0.585	-0.810	-0.056	0.111	-0.002	0.013	-0.020	-0.007	0.010	0.035	0.031	0.001
-0.030	0.466	-0.857	-0.031	0.584	-0.811	-0.067	0.033	0.026	-0.013	-0.061	0.005	0.017	0.078	0.019	-0.008
-0.026	0.516	-0.869	-0.031	0.582	-0.812	-0.076	0.029	0.024	-0.008	-0.010	-0.006	0.014	0.029	0.032	-0.004
-0.033	0.485	-0.849	-0.031	0.582	-0.813	-0.020	-0.050	0.030	-0.016	-0.040	0.014	0.022	0.061	0.013	-0.003
-0.010	0.504	-0.857	-0.031	0.580	-0.814	-0.104	0.003	0.017	0.008	-0.019	0.008	0.001	0.042	0.021	-0.002
0.013	0.481	-0.842	-0.032	0.579	-0.814	-0.018	0.035	0.008	0.031	-0.041	0.023	0.024	0.066	0.006	0.005
-0.022	0.462	-0.842	-0.032	0.577	-0.816	-0.117	-0.002	0.025	-0.003	-0.058	0.025	0.011	0.086	0.006	0.006
0.013	0.485	-0.857	-0.033	0.577	-0.816	-0.028	0.064	0.018	0.033	-0.034	0.009	0.024	0.064	0.023	0.007
-0.037	0.458	-0.877	-0.033	0.575	-0.817	-0.063	-0.013	0.039	-0.016	-0.060	-0.010	0.026	0.092	0.043	-0.001
-0.010	0.489	-0.861	-0.035	0.575	-0.818	-0.010	0.047	0.045	0.012	-0.028	0.006	0.000	0.062	0.028	0.006
-0.041	0.473	-0.869	-0.034	0.574	-0.818	-0.048	-0.064	0.061	-0.019	-0.042	-0.001	0.031	0.078	0.036	0.001
0.005	0.500	-0.861	-0.036	0.573	-0.819	-0.024	0.088	0.010	0.029	-0.014	0.007	0.015	0.052	0.029	0.008
-0.022	0.477	-0.865	-0.035	0.572	-0.819	-0.022	-0.038	0.006	0.001	-0.037	0.003	0.012	0.076	0.034	0.004
0.001	0.493	-0.865	-0.036	0.571	-0.820	-0.047	0.075	0.008	0.026	-0.020	0.004	0.011	0.062	0.034	0.009
-0.033	0.458	-0.857	-0.037	0.571	-0.820	0.005	0.013	0.023	-0.008	-0.055	0.012	0.024	0.097	0.027	0.005
-0.010	0.497	-0.861	-0.037	0.571	-0.820	0.002	0.023	0.030	0.016	-0.016	0.008	0.001	0.059	0.031	0.005
-0.022	0.477	-0.865	-0.039	0.571	-0.820	0.035	0.049	0.034	0.005	-0.036	0.004	0.013	0.079	0.036	0.001
-0.033	0.489	-0.873	-0.040	0.571	-0.820	0.026	0.044	0.030	-0.005	-0.024	-0.004	0.025	0.069	0.044	0.005
-0.026	0.485	-0.873	-0.040	0.571	-0.820	0.016	0.005	0.023	0.003	-0.027	-0.004	0.017	0.073	0.045	0.002
-0.022	0.485	-0.865	-0.040	0.572	-0.820	0.019	0.033	0.006	0.008	-0.027	0.004	0.014	0.074	0.037	0.002
-0.033	0.481	-0.869	-0.040	0.571	-0.820	0.010	-0.036	0.020	-0.004	-0.031	-0.000	0.025	0.079	0.041	0.004
-0.022	0.500	-0.865	-0.040	0.571	-0.820	0.017	0.026	-0.001	0.008	-0.011	0.004	0.014	0.060	0.038	0.005
-0.022	0.500	-0.865	-0.040	0.572	-0.820	0.023	-0.023	0.014	0.008	-0.011	0.003	0.014	0.061	0.038	0.004
-0.022	0.489	-0.873	-0.041	0.572	-0.819	0.013	0.054	-0.008	0.008	-0.023	-0.005	0.014	0.073	0.047	0.004
-0.026	0.470	-0.865	-0.041	0.572	-0.820	0.010	0.018	-0.010	0.005	-0.042	0.003	0.018	0.093	0.039	0.004
-0.033	0.493	-0.865	-0.041	0.572	-0.819	0.031	0.021	0.006	-0.003	-0.019	0.003	0.025	0.071	0.040	0.003
-0.026	0.485	-0.865	-0.041	0.572	-0.819	0.041	-0.038	0.008	0.005	-0.027	0.002	0.018	0.079	0.041	0.001
-0.030	0.500	-0.865	-0.041	0.573	-0.819	0.033	0.003	0.011	0.001	-0.012	0.002	0.022	0.064	0.041	0.002
-0.026	0.493	-0.857	-0.041	0.573	-0.818	0.043	0.010	-0.001	0.005	-0.020	0.009	0.018	0.073	0.033	0.002
-0.022	0.497	-0.865	-0.041	0.573	-0.818	0.028	0.035	-0.030	0.009	-0.017	0.001	0.014	0.069	0.042	0.002
-0.037	0.473	-0.869	-0.041	0.574	-0.818	0.047	-0.024	-0.013	-0.007	-0.040	-0.003	0.030	0.093	0.046	0.002
-0.022	0.493	-0.861	-0.040	0.575	-0.817	0.073	0.003	-0.026	0.008	-0.022	0.004	0.015	0.074	0.038	0.006
-0.030	0.489	-0.869	-0.040	0.576	-0.817	0.077	-0.043	-0.002	0.000	-0.027	-0.004	0.023	0.078	0.046	0.005
-0.010	0.497	-0.861	-0.040	0.577	-0.816	0.088	0.051	-0.005	0.020	-0.021	0.002	0.004	0.070	0.038	0.008
-0.026	0.489	-0.865	-0.040	0.579	-0.815	0.105	0.015	-0.017	0.005	-0.030	-0.003	0.019	0.078	0.042	0.010
-0.026	0.485	-0.873	-0.041	0.580	-0.814	0.101	0.025	-0.019	0.005	-0.035	-0.012	0.020	0.081	0.050	0.011
-0.014	0.493	-0.865	-0.041	0.582	-0.812	0.124	0.042	-0.021	0.017	-0.029	-0.005	0.008	0.073	0.042	0.007
-0.026	0.500	-0.861	-0.042	0.583	-0.811	0.119	0.062	-0.027	0.006	-0.023	-0.002	0.020	0.065	0.038	0.007
-0.037	0.500	-0.861	-0.042	0.586	-0.810	0.149	0.007	-0.010	-0.005	-0.026	-0.004	0.031	0.065	0.039	0.007
-0.022	0.489	-0.853	-0.042	0.588	-0.808	0.154	0.035	-0.013	0.010	-0.040	0.002	0.015	0.076	0.031	0.002
-0.026	0.493	-0.861	-0.042	0.590	-0.806	0.167	-0.003	-0.012	0.006	-0.038	-0.008	0.018	0.071	0.039	0.002
-0.045	0.493	-0.861	-0.041	0.593	-0.804	0.185	-0.025	0.002	-0.013	-0.041	-0.010	0.037	0.071	0.039	0.004
-0.030	0.504	-0.857	-0.041	0.596	-0.802	0.193	-0.030	-0.010	0.001	-0.033	-0.008	0.022	0.058	0.036	0.006
-0.030	0.504	-0.865	-0.042	0.598	-0.800	0.182	0.074	-0.024	0.002	-0.035	-0.018	0.021	0.058	0.044	0.008
-0.018	0.512	-0.861	-0.042	0.601	-0.798	0.181	0.053	-0.014	0.014	-0.030	-0.016	0.009	0.050	0.040	0.013
-0.022	0.520	-0.865	-0.044	0.604	-0.796	0.203	0.104	-0.000	0.012	-0.026	-0.022	0.013	0.042	0.045	0.015
-0.030	0.527	-0.881	-0.045	0.607	-0.793	0.226	0.058	0.015	0.006	-0.022	-0.040	0.020	0.034	0.061	0.012
-0.041	0.527	-0.889	-0.046	0.611	-0.790	0.248	0.016	0.052	-0.005	-0.025	-0.051	0.031	0.035	0.068	0.017
-0.068	0.547	-0.897	-0.048	0.615	-0.787	0.290	0.122	0.069	-0.029	-0.011	-0.062	0.058	0.016	0.076	0.022
-0.045	0.535	-0.960	-0.052	0.620	-0.783	0.347	0.155	0.067	-0.003	-0.028	-0.129	0.035	0.028	0.140	0.022
-0.045	0.535	-0.960	-0.053	0.626	-0.778	0.378	0.046	0.085	-0.002	-0.033	-0.133	0.035	0.028	0.140	0.014
-0.037	0.485	-0.857	-0.056	0.633	-0.772	0.525	0.029	0.146	0.008	-0.091	-0.037	0.027	0.078	0.037	0.009
-0.060	0.516	-0.778	-0.056	0.643	-0.764	0.675	-0.123	0.175	-0.015	-0.071	0.034	0.050	0.047	0.041	-0.000
-0.049	0.551	-0.719	-0.056	0.654	-0.755	0.726	-0.156	0.150	-0.004	-0.047	0.084	0.038	0.012	0.100	-0.004
-0.030	0.582	-0.723	-0.055	0.666	-0.744	0.805	-0.135	0.133	0.015	-0.028	0.070	0.018	0.018	0.096	0.001
-0.010	0.612	-0.755	-0.057	0.678	-0.733	0.859	0.003	0.130	0.036	-0.009	0.027	0.002	0.049	0.064	0.014
-0.007	0.655	-0.790	-0.059	0.690	-0.722	0.814	0.062	0.115	0.042	0.022	-0.019	0.006	0.091	0.028	0.028
-0.022	0.678	-0.806	-0.060	0.699	-0.713	0.663	-0.030	0.100	0.028	0.036	-0.044	0.010	0.114	0.012	0.044
-0.018	0.701	-0.790	-0.060	0.705	-0.706	0.480	-0.064	0.092	0.032	0.053	-0.035	0.006	0.136	0.028	0.057
0.009	0.740	-0.794	-0.060	0.709	-0.702	0.306	-0.117	0.091	0.058	0.087	-0.043	0.021	0.174	0.024	0.076
0.032	0.763	-0.794	-0.059	0.712	-0.700	0.157	-0.051	0.048	0.081	0.108	-0.045	0.044	0.196	0.024	0.098
0.086	0.779	-0.802	-0.059	0.711	-0.701	-0.058	0.069	-0.037	0.134	0.125	-0.052	0.097	0.211	0.016	0.123
0.093	0.779	-0.814	-0.058	0.708	-0.704	-0.222	0.042	-0.092	0.141	0.128	-0.060	0.105	0.210	0.004	0.137
0.109	0.740	-0.822	-0.058	0.704	-0.708	-0.304	0.194	-0.177	0.156	0.093	-0.064	0.119	0.171	0.003	0.146
0.082	0.690	-0.838	-0.055	0.700	-0.712	-0.286	0.051	-0.212	0.126	0.047	-0.076	0.092	0.120	0.018	0.141
0.074	0.659	-0.842	-0.051	0.697	-0.716	-0.200	-0.046	-0.206	0.115	0.019	-0.076	0.084	0.088	0.022	0.135
0.067	0.640	-0.842	-0.047	0.695	-0.718	-0.143	-0.138	-0.179	0.102	0.002	-0.074	0.076	0.069	0.022	0.125
0.070	0.636	-0.842	-0.042	0.694	-0.719	-0.023	-0.123	-0.156	0.102	-0.001	-0.073	0.080	0.065	0.021	0.125
0.074	0.620	-0.834	-0.039	0.694	-0.719	-0.001	-0.071	-0.132	0.102	-0.017	-0.065	0.084	0.049	0.013	0.117
0.105	0.640	-0.822	-0.038	0.694	-0.719	0.015	0.080	-0.110	0.132	0.003	-0.053	0.115	0.069	0.001	0.111
0.055	0.640	-0.830	-0.036	0.694	-0.719	0.042	-0.062	-0.065	0.079	0.003	-0.062	0.064	0.069	0.009	0.101
0.051	0.632	-0.822	-0.035	0.695	-0.718	0.092	-0.024	-0.024	0.075	-0.006	-0.056	0.061	0.061	0.001	0.091
0.028	0.632	-0.834	-0.033	0.697	-0.716	0.112	-0.101	-0.009	0.050	-0.008	-0.069	0.037	0.061	0.013	0.074
0.036	0.628	-0.802	-0.032	0.699	-0.715	0.149	-0.100	0.008	0.057	-0.014	-0.039	0.045	0.057	0.019	0.065
0.028	0.624	-0.786	-0.031	0.701	-0.712	0.185	-0.057	0.021	0.049	-0.020	-0.026	0.038	0.053	0.035	0.057
0.032	0.659	-0.751	-0.031	0.704	-0.710	0.200	0.008	0.017	0.053	0.012	0.007	0.042	0.088	0.070	0.048
0.032	0.659	-0.751	-0.032	0.707	-0.707	0.223	0.026	0.034	0.054	0.009	0.004	0.042	0.088	0.070	0.038
0.001	0.690	-0.767	-0.032	0.710	-0.703	0.257	-0.001	0.003	0.024	0.036	-0.016	0.011	0.119	0.055	0.028
-0.014	0.698	-0.767	-0.031	0.714	-0.700	0.242	-0.058	0.000	0.007	0.041	-0.019	0.004	0.127	0.054	0.026
-0.022	0.686	-0.771	-0.029	0.716	-0.698	0.169	-0.083	-0.034	-0.002	0.027	-0.025	0.012	0.115	0.050	0.021
0.009	0.659	-0.767	-0.029	0.718	-0.696	0.153	0.076	-0.097	0.028	-0.002	-0.024	0.019	0.088	0.054	0.024
-0.010	0.643	-0.794	-0.027	0.719	-0.695	0.075	-0.019	-0.116	0.007	-0.019	-0.052	0.000	0.072	0.027	0.026
0.020	0.651	-0.775	-0.026	0.718	-0.695	-0.012	0.134	-0.159	0.037	-0.011	-0.032	0.031	0.080	0.047	0.025
-0.010	0.655	-0.790	-0.026	0.717	-0.697	-0.108	0.098	-0.149	0.005	-0.005	-0.046	0.001	0.083	0.031	0.019
-0.026	0.651	-0.790	-0.024	0.714	-0.700	-0.192	0.048	-0.136	-0.011	-0.006	-0.044	0.015	0.079	0.031	0.009
-0.018	0.643	-0.767	-0.024	0.710	-0.704	-0.255	0.100	-0.130	-0.004	-0.010	-0.016	0.007	0.072	0.054	-0.005
-0.041	0.628	-0.763	-0.021	0.706	-0.708	-0.275	-0.083	-0.126	-0.030	-0.022	-0.008	0.030	0.056	0.058	-0.015
-0.033	0.597	-0.739	-0.019	0.702	-0.712	-0.300	-0.076	-0.081	-0.024	-0.048	0.020	0.022	0.025	0.081	-0.017
-0.026	0.593	-0.735	-0.015	0.698	-0.716	-0.230	-0.212	-0.059	-0.020	-0.049	0.027	0.014	0.020	0.085	-0.015
0.009	0.601	-0.711	-0.012	0.696	-0.718	-0.169	-0.130	-0.054	0.011	-0.039	0.053	0.021	0.028	0.108	-0.013
0.036	0.616	-0.704	-0.012	0.694	-0.720	-0.094	0.013	-0.052	0.038	-0.022	0.062	0.048	0.043	0.115	-0.010
-0.007	0.609	-0.743	-0.010	0.693	-0.720	-0.041	-0.141	-0.006	-0.007	-0.029	0.024	0.006	0.035	0.076	-0.006
-0.003	0.601	-0.731	-0.008	0.693	-0.720	0.012	-0.102	-0.002	-0.005	-0.037	0.035	0.010	0.027	0.087	-0.007
0.005	0.620	-0.743	-0.006	0.694	-0.720	0.024	-0.167	0.005	0.001	-0.018	0.023	0.018	0.046	0.075	-0.004
0.001	0.605	-0.751	-0.004	0.694	-0.720	0.061	-0.097	-0.015	-0.005	-0.034	0.015	0.014	0.030	0.067	0.001
0.043	0.636	-0.747	-0.003	0.694	-0.719	0.018	-0.032	-0.016	0.037	-0.003	0.019	0.056	0.060	0.070	0.005
0.024	0.605	-0.755	-0.002	0.695	-0.719	0.072	-0.094	-0.005	0.016	-0.034	0.010	0.037	0.029	0.062	0.010
0.009	0.624	-0.771	-0.001	0.695	-0.719	0.008	-0.068	0.029	-0.000	-0.015	-0.006	0.021	0.048	0.046	0.014
0.032	0.616	-0.755	-0.002	0.695	-0.719	-0.003	0.054	0.044	0.024	-0.022	0.010	0.044	0.039	0.062	0.013
0.024	0.616	-0.755	-0.004	0.693	-0.721	-0.101	0.074	0.058	0.018	-0.021	0.012	0.037	0.039	0.061	0.013
0.028	0.620	-0.771	-0.006	0.692	-0.722	-0.114	0.049	0.060	0.023	-0.015	-0.002	0.041	0.042	0.045	0.011
0.009	0.616	-0.778	-0.007	0.689	-0.725	-0.187	0.059	0.060	0.006	-0.016	-0.008	0.021	0.038	0.037	0.010
-0.003	0.605	-0.767	-0.009	0.685	-0.728	-0.220	0.074	0.059	-0.004	-0.024	0.007	0.010	0.026	0.048	0.010
0.013	0.601	-0.782	-0.011	0.681	-0.732	-0.250	0.124	0.040	0.013	-0.024	-0.005	0.025	0.022	0.032	0.003
0.013	0.601	-0.782	-0.013	0.678	-0.735	-0.243	0.084	0.017	0.014	-0.021	-0.001	0.025	0.021	0.032	-0.001
-0.010	0.589	-0.775	-0.013	0.674	-0.739	-0.265	0.001	0.027	-0.009	-0.028	0.010	0.002	0.009	0.039	0.003
-0.018	0.601	-0.794	-0.014	0.670	-0.743	-0.249	0.017	0.016	-0.016	-0.013	-0.006	0.006	0.020	0.019	-0.001
0.017	0.585	-0.771	-0.015	0.666	-0.746	-0.232	0.061	0.012	0.019	-0.025	0.021	0.029	0.004	0.043	-0.001
0.001	0.585	-0.771	-0.015	0.663	-0.749	-0.210	0.037	0.020	0.005	-0.022	0.024	0.013	0.003	0.042	0.001
0.013	0.593	-0.782	-0.016	0.660	-0.751	-0.186	0.051	0.027	0.017	-0.011	0.014	0.025	0.011	0.030	0.008
0.001	0.574	-0.786	-0.017	0.656	-0.754	-0.218	0.022	0.043	0.006	-0.027	0.013	0.013	0.009	0.025	0.005
0.024	0.562	-0.782	-0.019	0.653	-0.757	-0.178	0.100	0.021	0.031	-0.036	0.020	0.036	0.021	0.029	0.008
-0.007	0.543	-0.786	-0.020	0.650	-0.759	-0.177	0.038	0.024	0.001	-0.052	0.018	0.006	0.041	0.024	0.004
0.005	0.547	-0.790	-0.021	0.648	-0.762	-0.170	0.096	0.024	0.015	-0.046	0.016	0.017	0.038	0.020	0.007
-0.014	0.547	-0.802	-0.023	0.645	-0.764	-0.147	0.047	0.041	-0.003	-0.043	0.007	0.002	0.038	0.008	0.003
0.009	0.562	-0.798	-0.023	0.642	-0.766	-0.166	0.028	0.041	0.021	-0.025	0.013	0.021	0.023	0.011	0.004
-0.010	0.543	-0.810	-0.025	0.640	-0.768	-0.170	0.046	0.044	0.003	-0.041	0.003	0.001	0.043	0.001	0.005
-0.007	0.555	-0.798	-0.027	0.637	-0.771	-0.180	0.112	0.027	0.009	-0.027	0.017	0.005	0.032	0.011	0.008
-0.003	0.551	-0.818	-0.028	0.634	-0.773	-0.154	0.048	0.018	0.013	-0.028	-0.000	0.009	0.037	0.010	0.005
-0.007	0.547	-0.814	-0.030	0.631	-0.775	-0.165	0.148	0.019	0.012	-0.029	0.006	0.005	0.041	0.006	0.004
-0.018	0.547	-0.814	-0.031	0.629	-0.777	-0.116	0.073	0.024	0.002	-0.027	0.007	0.007	0.042	0.006	0.006
-0.018	0.558	-0.802	-0.032	0.627	-0.778	-0.127	0.027	0.032	0.003	-0.013	0.020	0.007	0.031	0.005	0.002
-0.007	0.551	-0.818	-0.033	0.625	-0.780	-0.102	0.055	0.024	0.016	-0.019	0.006	0.005	0.039	0.011	0.002
-0.026	0.543	-0.818	-0.034	0.624	-0.781	-0.096	0.060	0.012	-0.002	-0.025	0.007	0.014	0.047	0.011	0.004
-0.014	0.547	-0.818	-0.035	0.622	-0.782	-0.087	0.028	0.008	0.010	-0.020	0.008	0.003	0.044	0.012	0.005
-0.014	0.531	-0.826	-0.035	0.621	-0.783	-0.080	0.034	0.008	0.010	-0.034	0.001	0.003	0.060	0.020	0.005
-0.026	0.524	-0.826	-0.037	0.619	-0.784	-0.050	0.069	0.026	0.000	-0.041	0.002	0.014	0.068	0.020	0.007
-0.010	0.531	-0.822	-0.038	0.618	-0.785	-0.075	0.053	0.013	0.017	-0.032	0.006	0.001	0.061	0.017	0.007
-0.022	0.539	-0.834	-0.039	0.617	-0.786	-0.069	0.070	0.010	0.007	-0.023	-0.005	0.011	0.054	0.029	0.007
-0.022	0.535	-0.826	-0.040	0.616	-0.787	-0.052	0.054	0.004	0.008	-0.025	0.004	0.011	0.059	0.021	0.010
-0.022	0.531	-0.830	-0.041	0.615	-0.788	-0.047	0.098	-0.009	0.009	-0.028	0.001	0.011	0.063	0.025	0.007
-0.018	0.516	-0.830	-0.043	0.614	-0.788	-0.030	0.113	-0.014	0.015	-0.043	0.001	0.007	0.079	0.026	0.011
-0.033	0.516	-0.834	-0.042	0.613	-0.789	-0.033	-0.028	-0.007	-0.001	-0.043	-0.002	0.022	0.080	0.030	0.008
-0.007	0.520	-0.830	-0.045	0.613	-0.789	-0.009	0.229	-0.026	0.029	-0.039	0.002	0.005	0.077	0.026	0.010
-0.045	0.524	-0.834	-0.045	0.613	-0.789	0.001	-0.001	-0.005	-0.009	-0.035	-0.002	0.034	0.073	0.030	0.009
-0.014	0.524	-0.830	-0.046	0.613	-0.789	-0.002	0.077	-0.025	0.022	-0.035	0.002	0.003	0.074	0.027	0.011
-0.026	0.516	-0.826	-0.047	0.613	-0.789	0.030	0.056	-0.015	0.012	-0.043	0.006	0.015	0.083	0.023	0.007
-0.033	0.527	-0.842	-0.047	0.613	-0.789	0.040	0.028	-0.006	0.004	-0.031	-0.010	0.023	0.072	0.039	0.005
-0.030	0.527	-0.826	-0.049	0.614	-0.787	0.096	0.172	-0.033	0.010	-0.033	0.004	0.019	0.072	0.024	0.002
-0.064	0.527	-0.834	-0.050	0.616	-0.787	0.083	0.028	-0.022	-0.024	-0.034	-0.005	0.053	0.073	0.032	0.001
-0.041	0.527	-0.845	-0.050	0.617	-0.785	0.103	0.024	-0.028	-0.001	-0.035	-0.017	0.030	0.074	0.045	0.005
-0.037	0.520	-0.842	-0.050	0.618	-0.784	0.091	0.058	-0.045	0.003	-0.044	-0.014	0.026	0.083	0.042	0.006
-0.018	0.516	-0.838	-0.051	0.620	-0.783	0.118	0.100	-0.044	0.023	-0.050	-0.012	0.007	0.088	0.038	0.011
-0.033	0.524	-0.838	-0.051	0.621	-0.782	0.110	0.038	-0.025	0.008	-0.044	-0.013	0.022	0.081	0.039	0.010
-0.045	0.520	-0.842	-0.052	0.623	-0.780	0.158	0.087	-0.032	-0.002	-0.050	-0.018	0.034	0.086	0.043	0.008
-0.049	0.531	-0.842	-0.053	0.626	-0.778	0.188	0.103	-0.019	-0.005	-0.041	-0.020	0.038	0.075	0.044	0.003
-0.064	0.547	-0.857	-0.054	0.630	-0.775	0.233	0.065	-0.003	-0.019	-0.029	-0.039	0.053	0.061	0.060	0.004
-0.064	0.566	-0.865	-0.055	0.633	-0.772	0.261	0.023	0.015	-0.019	-0.014	-0.050	0.054	0.043	0.068	0.015
-0.041	0.582	-0.853	-0.057	0.638	-0.768	0.319	0.106	0.043	0.006	-0.003	-0.042	0.031	0.028	0.057	0.033
-0.010	0.593	-0.869	-0.061	0.643	-0.763	0.355	0.200	0.048	0.040	0.004	-0.062	0.001	0.018	0.073	0.046
0.024	0.535	-0.857	-0.067	0.649	-0.757	0.443	0.400	0.089	0.082	-0.061	-0.056	0.034	0.076	0.062	0.047
-0.018	0.512	-0.838	-0.074	0.657	-0.750	0.552	0.241	0.199	0.045	-0.092	-0.044	0.009	0.101	0.043	0.039
-0.068	0.551	-0.806	-0.080	0.666	-0.742	0.646	0.203	0.226	0.001	-0.062	-0.021	0.059	0.063	0.011	0.016
-0.087	0.612	-0.751	-0.084	0.675	-0.733	0.667	0.101	0.212	-0.014	-0.010	0.025	0.079	0.001	0.044	-0.012
-0.130	0.628	-0.739	-0.087	0.685	-0.724	0.655	0.047	0.181	-0.053	-0.004	0.028	0.122	0.014	0.057	-0.025
-0.114	0.655	-0.719	-0.090	0.693	-0.715	0.606	0.010	0.165	-0.035	0.015	0.040	0.107	0.041	0.077	-0.014
-0.087	0.678	-0.743	-0.093	0.700	-0.708	0.547	0.092	0.127	-0.005	0.031	0.008	0.080	0.064	0.053	0.002
-0.030	0.690	-0.767	-0.096	0.706	-0.702	0.428	0.139	0.099	0.056	0.037	-0.021	0.022	0.076	0.029	0.029
-0.030	0.690	-0.767	-0.098	0.709	-0.698	0.254	0.071	0.094	0.058	0.033	-0.025	0.023	0.076	0.029	0.059
-0.018	0.752	-0.778	-0.099	0.710	-0.698	0.034	0.019	0.072	0.071	0.095	-0.037	0.011	0.139	0.017	0.086
0.005	0.771	-0.782	-0.100	0.709	-0.699	-0.066	0.031	0.035	0.095	0.115	-0.040	0.012	0.159	0.013	0.103
0.024	0.790	-0.814	-0.100	0.706	-0.701	-0.212	0.065	-0.034	0.114	0.137	-0.069	0.032	0.179	0.018	0.122
0.040	0.794	-0.834	-0.099	0.702	-0.706	-0.304	0.086	-0.116	0.129	0.145	-0.085	0.048	0.183	0.038	0.132
0.051	0.759	-0.838	-0.097	0.696	-0.711	-0.410	0.083	-0.205	0.138	0.116	-0.083	0.060	0.149	0.043	0.142
0.028	0.725	-0.845	-0.094	0.690	-0.718	-0.487	0.075	-0.231	0.112	0.088	-0.085	0.038	0.114	0.051	0.141
[truncated: 238 more rows]
