# Supplementary material for: Averaged Propulsive Body Acceleration (APBA) Can Be Calculated from Biologging Tags That Incorporate Gyroscopes and Accelerometers to Estimate Swimming Speed, Hydrodynamic Drag and Energy Expenditure for Steller Sea Lions
Source: PLoS One. 2016 Jun 10;11(6):e0157326. doi: 10.1371/journal.pone.0157326 (PMC4902303; doi:10.1371/journal.pone.0157326)
Supplement: S2 Data — Each file contains a 50Hz time series. Provided are calibrated accelerometer and gyro measurements, together with the estimated gravity vector, and the estimated dynamic accelerations by the different methods. The small files with the suffix.txt are configuration files used in C++ processing. (ZIP) [file pone.0157326.s002.zip › BoniNov_20/boni6_6252_4.csv]

rawAx	rawAy	rawAz	gravX	gravY	gravZ	gyrX	gyrY	gyrZ	estAx	estAy	estAz	odbX	odbY	odbZ	spk
-0.053	0.454	-0.920	-0.102	0.481	-0.871	0.066	0.593	-0.033	0.028	-0.015	-0.045	0.077	0.003	0.009	0.056
0.024	0.454	-0.845	-0.111	0.488	-0.866	0.381	0.503	0.048	0.113	-0.021	0.026	0.000	0.003	0.063	0.077
-0.026	0.462	-0.987	-0.128	0.495	-0.859	0.483	0.910	0.190	0.081	-0.021	-0.123	0.048	0.004	0.081	0.097
0.009	0.435	-0.928	-0.152	0.511	-0.846	0.965	1.273	0.291	0.139	-0.064	-0.076	0.012	0.025	0.025	0.035
-0.103	0.504	-0.960	-0.169	0.526	-0.833	1.002	0.776	0.415	0.045	-0.009	-0.121	0.122	0.044	0.058	-0.036
-0.449	0.508	-0.842	-0.174	0.537	-0.826	0.735	-0.051	0.430	-0.297	-0.016	-0.010	0.468	0.048	0.058	-0.078
-0.449	0.508	-0.842	-0.180	0.548	-0.817	0.763	0.074	0.384	-0.291	-0.027	-0.019	0.467	0.048	0.056	-0.098
-0.283	0.670	-0.869	-0.184	0.555	-0.811	0.516	0.049	0.310	-0.121	0.127	-0.052	0.300	0.210	0.028	-0.095
-0.137	0.640	-0.889	-0.189	0.557	-0.808	0.186	0.173	0.192	0.029	0.093	-0.075	0.153	0.178	0.007	-0.005
-0.099	0.574	-0.944	-0.185	0.556	-0.810	-0.047	-0.330	0.114	0.063	0.028	-0.127	0.113	0.112	0.049	0.104
0.001	0.551	-0.920	-0.178	0.554	-0.813	-0.108	-0.426	0.062	0.156	0.006	-0.101	0.012	0.088	0.026	0.227
0.151	0.674	-0.885	-0.162	0.549	-0.820	-0.274	-0.983	0.104	0.290	0.135	-0.058	0.139	0.212	0.010	0.336
0.420	0.709	-0.885	-0.148	0.548	-0.823	-0.119	-0.782	0.075	0.546	0.171	-0.054	0.408	0.245	0.010	0.433
0.490	0.682	-0.952	-0.137	0.547	-0.826	-0.090	-0.537	-0.053	0.604	0.146	-0.119	0.478	0.218	0.057	0.499
0.467	0.612	-1.023	-0.127	0.543	-0.830	-0.235	-0.386	-0.128	0.571	0.080	-0.186	0.455	0.149	0.130	0.506
0.367	0.574	-1.070	-0.122	0.538	-0.834	-0.322	-0.099	-0.166	0.466	0.047	-0.229	0.353	0.110	0.178	0.462
0.163	0.535	-1.117	-0.109	0.534	-0.838	-0.218	-0.632	-0.176	0.249	0.013	-0.272	0.149	0.070	0.226	0.393
0.178	0.473	-1.054	-0.098	0.533	-0.840	-0.049	-0.539	-0.122	0.253	-0.048	-0.207	0.163	0.008	0.164	0.331
0.178	0.470	-0.920	-0.087	0.532	-0.842	-0.077	-0.532	-0.069	0.243	-0.050	-0.071	0.163	0.005	0.031	0.276
0.228	0.578	-0.885	-0.083	0.535	-0.841	0.189	-0.219	0.032	0.289	0.055	-0.037	0.211	0.113	0.004	0.267
0.140	0.632	-1.031	-0.068	0.539	-0.840	0.241	-0.926	0.163	0.186	0.106	-0.184	0.122	0.166	0.142	0.226
0.286	0.609	-0.755	-0.066	0.548	-0.834	0.509	0.005	-0.123	0.329	0.074	0.086	0.268	0.143	0.134	0.201
0.117	0.547	-0.704	-0.060	0.554	-0.830	0.372	-0.258	-0.081	0.155	0.006	0.133	0.099	0.082	0.184	0.180
0.124	0.462	-0.775	-0.055	0.557	-0.828	0.179	-0.296	0.047	0.157	-0.082	0.060	0.106	0.003	0.112	0.148
0.170	0.570	-0.790	-0.055	0.559	-0.827	0.122	0.030	0.009	0.204	0.024	0.043	0.152	0.104	0.096	0.099
0.055	0.562	-0.771	-0.061	0.568	-0.821	0.521	0.488	-0.139	0.095	0.007	0.056	0.037	0.096	0.116	0.094
-0.003	0.663	-0.778	-0.075	0.577	-0.813	0.541	0.928	-0.163	0.050	0.098	0.041	0.021	0.196	0.108	0.060
-0.060	0.570	-1.058	-0.073	0.584	-0.809	0.408	-0.005	-0.097	-0.009	-0.001	-0.244	0.078	0.103	0.171	0.015
-0.145	0.570	-0.909	-0.077	0.589	-0.804	0.329	0.250	-0.081	-0.090	-0.006	-0.098	0.163	0.102	0.022	-0.021
-0.130	0.520	-0.861	-0.078	0.592	-0.802	0.210	0.110	-0.048	-0.073	-0.059	-0.054	0.148	0.052	0.025	-0.037
-0.172	0.458	-0.798	-0.076	0.594	-0.801	0.083	-0.092	-0.100	-0.117	-0.122	0.009	0.190	0.010	0.088	-0.046
-0.118	0.612	-0.838	-0.071	0.600	-0.797	0.411	-0.148	-0.230	-0.068	0.026	-0.036	0.136	0.144	0.049	-0.039
-0.053	0.667	-0.901	-0.068	0.604	-0.794	0.220	-0.028	-0.203	-0.006	0.076	-0.102	0.070	0.198	0.013	-0.053
-0.068	0.597	-0.822	-0.065	0.606	-0.793	0.095	-0.118	-0.100	-0.024	0.005	-0.024	0.086	0.127	0.066	-0.064
-0.176	0.555	-0.810	-0.062	0.606	-0.793	-0.017	-0.054	-0.157	-0.135	-0.037	-0.012	0.192	0.085	0.078	-0.070
-0.203	0.485	-0.759	-0.058	0.608	-0.792	0.131	-0.153	-0.159	-0.165	-0.108	0.038	0.218	0.016	0.129	-0.088
-0.103	0.450	-0.755	-0.053	0.610	-0.791	0.147	-0.262	-0.107	-0.071	-0.145	0.041	0.115	0.019	0.132	-0.088
-0.091	0.473	-0.775	-0.050	0.617	-0.785	0.484	0.013	-0.281	-0.062	-0.130	0.015	0.103	0.003	0.112	-0.056
-0.083	0.690	-0.901	-0.046	0.623	-0.781	0.353	-0.069	-0.222	-0.059	0.081	-0.115	0.095	0.218	0.014	-0.015
-0.057	0.798	-0.995	-0.048	0.622	-0.781	-0.074	0.221	-0.097	-0.030	0.190	-0.209	0.067	0.325	0.108	-0.014
-0.064	0.821	-0.987	-0.057	0.620	-0.782	-0.131	0.636	-0.129	-0.029	0.215	-0.200	0.075	0.348	0.100	0.023
-0.160	0.744	-0.944	-0.042	0.618	-0.785	-0.123	-0.964	0.014	-0.139	0.140	-0.154	0.173	0.270	0.057	0.007
0.128	0.655	-0.739	-0.047	0.617	-0.786	-0.127	0.461	-0.163	0.154	0.053	0.052	0.114	0.180	0.148	-0.015
-0.164	0.663	-0.924	-0.030	0.619	-0.785	0.171	-0.966	-0.136	-0.154	0.058	-0.134	0.181	0.186	0.037	-0.035
-0.072	0.543	-0.802	-0.017	0.623	-0.782	0.221	-0.723	-0.207	-0.076	-0.065	-0.014	0.091	0.066	0.085	-0.031
-0.030	0.485	-0.711	-0.009	0.626	-0.780	0.222	-0.381	-0.119	-0.041	-0.126	0.074	0.051	0.008	0.176	-0.065
-0.003	0.412	-0.676	-0.004	0.630	-0.777	0.274	-0.189	-0.156	-0.019	-0.203	0.106	0.026	0.065	0.212	-0.069
-0.014	0.415	-0.719	-0.009	0.628	-0.778	-0.083	0.397	-0.076	-0.026	-0.197	0.064	0.038	0.062	0.169	-0.061
-0.114	0.454	-0.778	-0.010	0.626	-0.780	-0.152	0.051	-0.041	-0.125	-0.156	0.007	0.139	0.024	0.111	-0.049
-0.053	0.547	-0.865	-0.015	0.620	-0.784	-0.346	0.350	-0.024	-0.058	-0.057	-0.075	0.078	0.069	0.025	-0.035
-0.022	0.612	-0.853	-0.018	0.615	-0.788	-0.297	0.173	-0.012	-0.025	0.013	-0.059	0.049	0.134	0.037	-0.022
-0.010	0.647	-0.912	-0.008	0.612	-0.791	-0.222	-0.594	-0.007	-0.023	0.052	-0.115	0.038	0.168	0.022	0.013
-0.007	0.752	-0.928	-0.006	0.609	-0.793	-0.201	-0.126	-0.063	-0.022	0.159	-0.128	0.035	0.272	0.038	0.026
0.047	0.771	-0.905	0.004	0.608	-0.794	-0.022	-0.509	-0.115	0.023	0.179	-0.104	0.019	0.291	0.015	0.037
0.009	0.740	-0.968	0.010	0.607	-0.794	-0.060	-0.314	-0.099	-0.022	0.149	-0.167	0.020	0.260	0.080	0.041
0.055	0.709	-0.905	0.017	0.609	-0.793	0.121	-0.361	-0.097	0.017	0.116	-0.105	0.027	0.230	0.017	0.040
0.055	0.740	-0.869	0.016	0.612	-0.791	0.155	0.157	-0.121	0.018	0.144	-0.071	0.026	0.262	0.017	0.031
0.017	0.709	-0.909	0.020	0.612	-0.791	0.012	-0.207	-0.058	-0.024	0.113	-0.111	0.011	0.231	0.022	0.046
0.009	0.694	-0.932	0.024	0.613	-0.790	0.077	-0.261	-0.021	-0.036	0.097	-0.135	0.017	0.216	0.047	0.058
0.159	0.678	-0.810	0.021	0.611	-0.791	-0.138	0.231	-0.017	0.117	0.083	-0.011	0.134	0.200	0.075	0.040
0.159	0.678	-0.810	0.023	0.609	-0.792	-0.110	-0.038	-0.056	0.115	0.085	-0.009	0.136	0.200	0.075	0.046
-0.026	0.605	-0.861	0.026	0.606	-0.795	-0.216	-0.174	0.014	-0.071	0.015	-0.057	0.049	0.127	0.023	0.043
0.067	0.636	-0.877	0.028	0.603	-0.798	-0.202	-0.109	-0.008	0.019	0.049	-0.070	0.045	0.157	0.007	0.032
0.040	0.616	-0.834	0.030	0.600	-0.799	-0.165	-0.106	-0.040	-0.010	0.033	-0.025	0.018	0.137	0.050	0.013
0.101	0.643	-0.838	0.031	0.598	-0.801	-0.139	-0.009	-0.078	0.051	0.062	-0.027	0.081	0.163	0.046	0.021
0.047	0.647	-0.857	0.027	0.593	-0.805	-0.279	0.367	-0.146	0.001	0.070	-0.043	0.027	0.165	0.026	0.010
-0.007	0.647	-0.952	0.027	0.587	-0.809	-0.364	0.054	-0.090	-0.053	0.076	-0.133	0.026	0.164	0.068	0.014
0.032	0.616	-0.830	0.032	0.581	-0.813	-0.377	-0.283	-0.038	-0.020	0.051	-0.006	0.014	0.133	0.054	0.006
0.059	0.601	-0.881	0.039	0.575	-0.817	-0.375	-0.395	-0.059	-0.000	0.042	-0.053	0.042	0.117	0.003	0.010
0.082	0.562	-0.838	0.046	0.572	-0.819	-0.176	-0.370	-0.099	0.016	0.006	-0.008	0.065	0.078	0.046	0.010
0.113	0.578	-0.822	0.049	0.568	-0.822	-0.261	-0.078	-0.109	0.044	0.026	0.011	0.097	0.093	0.061	0.005
0.063	0.574	-0.873	0.062	0.566	-0.822	-0.108	-0.694	-0.092	-0.019	0.024	-0.039	0.048	0.089	0.009	-0.001
0.036	0.520	-0.853	0.069	0.564	-0.823	-0.107	-0.374	-0.121	-0.054	-0.028	-0.018	0.022	0.035	0.028	-0.013
0.090	0.551	-0.830	0.081	0.564	-0.822	0.008	-0.639	-0.083	-0.012	0.003	0.005	0.076	0.066	0.051	-0.018
0.074	0.489	-0.806	0.089	0.563	-0.821	0.002	-0.467	-0.081	-0.036	-0.059	0.028	0.062	0.004	0.074	-0.020
0.143	0.489	-0.798	0.095	0.563	-0.821	0.020	-0.313	-0.076	0.027	-0.059	0.035	0.131	0.004	0.082	-0.013
0.097	0.512	-0.853	0.100	0.561	-0.822	-0.123	-0.263	-0.074	-0.025	-0.033	-0.018	0.086	0.027	0.027	-0.015
0.113	0.508	-0.845	0.098	0.559	-0.824	-0.112	0.267	-0.162	-0.007	-0.035	-0.008	0.102	0.023	0.034	-0.009
0.078	0.504	-0.901	0.104	0.554	-0.826	-0.236	-0.301	-0.101	-0.048	-0.034	-0.061	0.067	0.019	0.021	-0.007
0.113	0.450	-0.842	0.103	0.549	-0.829	-0.276	0.099	-0.104	-0.013	-0.083	0.001	0.102	0.036	0.038	-0.015
0.163	0.462	-0.798	0.100	0.544	-0.833	-0.274	0.284	-0.136	0.039	-0.067	0.049	0.152	0.024	0.081	-0.022
0.063	0.454	-0.873	0.106	0.539	-0.836	-0.294	-0.285	-0.101	-0.067	-0.069	-0.023	0.052	0.032	0.006	-0.014
0.086	0.493	-0.865	0.109	0.534	-0.838	-0.276	-0.089	-0.108	-0.047	-0.025	-0.013	0.076	0.007	0.014	-0.016
0.143	0.516	-0.881	0.113	0.530	-0.841	-0.248	-0.166	-0.114	0.007	0.002	-0.026	0.132	0.030	0.003	-0.025
0.120	0.516	-0.838	0.114	0.524	-0.844	-0.292	0.046	-0.150	-0.017	0.007	0.021	0.110	0.030	0.041	-0.019
0.105	0.489	-0.897	0.117	0.518	-0.848	-0.382	-0.144	-0.117	-0.037	-0.013	-0.035	0.093	0.002	0.017	-0.006
0.105	0.489	-0.897	0.121	0.511	-0.851	-0.374	-0.116	-0.143	-0.040	-0.006	-0.031	0.093	0.002	0.017	-0.006
0.190	0.489	-0.830	0.122	0.503	-0.855	-0.412	0.022	-0.173	0.042	0.001	0.040	0.177	0.002	0.050	-0.013
0.151	0.481	-0.916	0.122	0.496	-0.860	-0.410	0.162	-0.221	0.004	0.001	-0.042	0.138	0.006	0.036	-0.006
0.070	0.473	-0.924	0.128	0.488	-0.864	-0.438	-0.340	-0.099	-0.083	0.002	-0.047	0.057	0.014	0.044	-0.006
0.178	0.500	-0.869	0.132	0.480	-0.867	-0.444	-0.145	-0.155	0.020	0.037	0.012	0.164	0.014	0.010	-0.027
0.132	0.450	-0.873	0.134	0.474	-0.870	-0.269	0.009	-0.199	-0.028	-0.008	0.011	0.118	0.035	0.006	-0.025
0.082	0.442	-0.897	0.143	0.467	-0.873	-0.391	-0.439	-0.104	-0.086	-0.009	-0.011	0.068	0.043	0.018	-0.013
0.224	0.442	-0.810	0.140	0.459	-0.877	-0.432	0.225	-0.158	0.058	-0.001	0.081	0.210	0.042	0.068	-0.016
0.205	0.454	-0.782	0.136	0.452	-0.882	-0.412	0.302	-0.058	0.043	0.018	0.113	0.190	0.030	0.095	-0.031
0.167	0.442	-0.877	0.133	0.447	-0.885	-0.285	0.229	-0.091	0.007	0.012	0.021	0.151	0.041	0.001	-0.026
0.074	0.431	-0.830	0.136	0.441	-0.887	-0.329	-0.145	-0.073	-0.088	0.006	0.071	0.058	0.053	0.048	-0.029
0.136	0.435	-0.818	0.137	0.434	-0.891	-0.386	-0.016	-0.131	-0.028	0.017	0.086	0.119	0.049	0.060	-0.019
0.209	0.396	-0.818	0.136	0.425	-0.895	-0.470	0.153	-0.151	0.047	-0.012	0.090	0.192	0.087	0.060	-0.039
0.243	0.354	-0.814	0.127	0.416	-0.900	-0.434	0.594	-0.168	0.091	-0.046	0.099	0.225	0.129	0.064	-0.026
0.070	0.330	-0.838	0.123	0.407	-0.905	-0.512	0.287	-0.085	-0.078	-0.059	0.080	0.052	0.152	0.040	-0.041
0.124	0.300	-0.849	0.118	0.399	-0.909	-0.393	0.248	-0.035	-0.019	-0.083	0.072	0.105	0.183	0.029	-0.047
0.028	0.303	-0.838	0.110	0.393	-0.913	-0.349	0.464	-0.036	-0.107	-0.072	0.087	0.009	0.179	0.040	-0.073
0.159	0.315	-0.798	0.107	0.389	-0.915	-0.197	0.181	0.027	0.028	-0.056	0.128	0.139	0.168	0.080	-0.065
0.063	0.311	-0.853	0.101	0.386	-0.917	-0.159	0.307	0.061	-0.062	-0.057	0.075	0.043	0.172	0.024	-0.068
0.097	0.284	-0.814	0.093	0.384	-0.918	-0.113	0.368	0.073	-0.019	-0.082	0.115	0.074	0.199	0.064	-0.057
0.090	0.307	-0.806	0.086	0.382	-0.920	-0.133	0.372	0.133	-0.019	-0.057	0.124	0.064	0.175	0.072	-0.053
0.063	0.276	-0.818	0.078	0.380	-0.922	-0.102	0.352	0.077	-0.038	-0.086	0.114	0.036	0.205	0.061	-0.049
0.143	0.280	-0.778	0.061	0.379	-0.923	-0.030	0.964	0.033	0.061	-0.081	0.155	0.115	0.200	0.100	-0.068
0.063	0.276	-0.794	0.056	0.378	-0.924	-0.081	0.193	0.102	-0.015	-0.083	0.140	0.034	0.203	0.084	-0.059
-0.057	0.222	-0.826	0.047	0.377	-0.925	-0.068	0.440	0.144	-0.124	-0.136	0.109	0.086	0.257	0.053	-0.066
0.109	0.265	-0.759	0.040	0.378	-0.925	0.067	0.339	0.125	0.049	-0.095	0.176	0.080	0.213	0.120	-0.086
-0.022	0.257	-0.810	0.031	0.379	-0.925	0.080	0.394	0.169	-0.073	-0.104	0.125	0.049	0.219	0.069	-0.091
-0.022	0.257	-0.834	0.025	0.382	-0.924	0.161	0.251	0.185	-0.066	-0.107	0.101	0.047	0.218	0.045	-0.064
-0.022	0.257	-0.834	0.016	0.385	-0.923	0.184	0.420	0.190	-0.057	-0.110	0.100	0.045	0.216	0.044	-0.073
0.051	0.276	-0.822	0.012	0.391	-0.920	0.335	0.147	0.200	0.021	-0.096	0.109	0.029	0.196	0.055	-0.066
-0.014	0.300	-0.845	0.002	0.396	-0.918	0.245	0.474	0.150	-0.035	-0.078	0.084	0.035	0.173	0.030	-0.059
-0.018	0.319	-0.806	-0.005	0.401	-0.916	0.294	0.331	0.106	-0.032	-0.063	0.121	0.039	0.153	0.069	-0.043
-0.030	0.288	-0.842	-0.010	0.405	-0.914	0.208	0.162	0.175	-0.039	-0.098	0.083	0.050	0.184	0.033	-0.057
0.024	0.296	-0.849	-0.020	0.409	-0.912	0.250	0.481	0.186	0.025	-0.094	0.074	0.004	0.175	0.026	-0.053
-0.083	0.319	-0.869	-0.026	0.412	-0.911	0.173	0.275	0.109	-0.077	-0.074	0.052	0.103	0.151	0.005	-0.050
-0.037	0.307	-0.857	-0.034	0.414	-0.910	0.116	0.378	0.108	-0.023	-0.088	0.063	0.056	0.162	0.018	-0.046
-0.068	0.311	-0.885	-0.042	0.414	-0.909	0.038	0.386	0.133	-0.046	-0.084	0.035	0.086	0.157	0.008	-0.061
-0.060	0.327	-0.869	-0.049	0.415	-0.908	0.094	0.332	0.092	-0.031	-0.070	0.050	0.078	0.141	0.008	-0.054
-0.083	0.377	-0.834	-0.054	0.416	-0.908	0.062	0.237	0.065	-0.049	-0.021	0.084	0.101	0.090	0.044	-0.056
-0.080	0.373	-0.853	-0.062	0.418	-0.906	0.065	0.460	0.026	-0.037	-0.026	0.064	0.098	0.093	0.025	-0.055
-0.103	0.373	-0.909	-0.068	0.416	-0.907	-0.067	0.295	0.050	-0.054	-0.024	0.009	0.121	0.092	0.029	-0.051
-0.122	0.338	-0.948	-0.077	0.417	-0.906	0.035	0.466	0.009	-0.065	-0.059	-0.032	0.141	0.126	0.069	-0.035
-0.103	0.350	-0.944	-0.084	0.417	-0.905	0.038	0.344	0.080	-0.039	-0.048	-0.028	0.123	0.114	0.065	-0.027
-0.087	0.342	-0.968	-0.095	0.419	-0.903	0.146	0.528	0.190	-0.012	-0.058	-0.054	0.109	0.121	0.089	-0.013
-0.141	0.350	-1.015	-0.109	0.424	-0.899	0.298	0.650	0.232	-0.053	-0.055	-0.105	0.164	0.113	0.135	0.009
-0.130	0.315	-1.027	-0.124	0.430	-0.894	0.437	0.665	0.346	-0.026	-0.096	-0.122	0.153	0.146	0.147	0.036
-0.103	0.319	-1.035	-0.140	0.439	-0.887	0.597	0.707	0.476	0.017	-0.101	-0.136	0.127	0.141	0.155	0.022
-0.068	0.385	-1.015	-0.161	0.450	-0.878	0.698	0.999	0.395	0.073	-0.046	-0.126	0.093	0.074	0.135	-0.029
-0.268	0.396	-1.011	-0.171	0.458	-0.873	0.514	0.401	0.271	-0.118	-0.043	-0.128	0.295	0.062	0.130	-0.091
-0.453	0.365	-0.916	-0.172	0.462	-0.870	0.310	-0.125	0.242	-0.302	-0.078	-0.035	0.481	0.092	0.035	-0.129
-0.460	0.369	-0.845	-0.171	0.467	-0.867	0.371	-0.222	0.203	-0.311	-0.080	0.033	0.490	0.088	0.037	-0.163
-0.268	0.419	-0.814	-0.173	0.474	-0.863	0.415	0.074	0.139	-0.115	-0.036	0.060	0.298	0.038	0.069	-0.148
-0.230	0.427	-0.889	-0.177	0.480	-0.859	0.374	0.159	0.077	-0.073	-0.034	-0.019	0.261	0.028	0.005	-0.094
-0.172	0.454	-0.960	-0.172	0.485	-0.858	0.294	-0.299	0.011	-0.020	-0.011	-0.092	0.204	0.001	0.077	0.038
-0.172	0.454	-0.960	-0.161	0.485	-0.859	0.049	-0.607	-0.014	-0.031	-0.012	-0.090	0.205	0.003	0.077	0.171
0.247	0.601	-0.912	-0.151	0.486	-0.861	0.014	-0.493	-0.069	0.378	0.135	-0.042	0.213	0.152	0.030	0.311
0.436	0.690	-0.960	-0.141	0.486	-0.863	-0.077	-0.373	-0.184	0.556	0.224	-0.087	0.402	0.243	0.077	0.436
0.505	0.643	-1.090	-0.129	0.486	-0.864	-0.021	-0.470	-0.212	0.613	0.177	-0.216	0.470	0.198	0.207	0.531
0.490	0.570	-1.157	-0.121	0.486	-0.865	-0.045	-0.173	-0.321	0.590	0.104	-0.281	0.454	0.125	0.273	0.549
0.320	0.562	-1.180	-0.109	0.482	-0.869	-0.275	-0.447	-0.335	0.408	0.100	-0.301	0.284	0.118	0.296	0.502
0.336	0.527	-1.082	-0.105	0.480	-0.871	-0.161	0.070	-0.340	0.420	0.068	-0.201	0.299	0.083	0.196	0.429
0.167	0.446	-1.125	-0.097	0.478	-0.873	-0.124	-0.295	-0.219	0.243	-0.011	-0.242	0.130	0.002	0.238	0.342
0.170	0.466	-1.023	-0.093	0.477	-0.874	-0.074	-0.099	-0.135	0.243	0.010	-0.139	0.132	0.022	0.135	0.305
0.124	0.373	-0.979	-0.085	0.480	-0.873	0.186	-0.447	0.008	0.188	-0.086	-0.096	0.085	0.070	0.092	0.264
0.236	0.400	-0.924	-0.084	0.483	-0.872	0.209	-0.026	0.077	0.299	-0.062	-0.043	0.196	0.042	0.036	0.241
0.190	0.415	-0.936	-0.083	0.487	-0.869	0.295	-0.141	0.213	0.252	-0.051	-0.057	0.149	0.025	0.048	0.216
0.143	0.446	-0.881	-0.081	0.491	-0.868	0.217	-0.190	0.223	0.204	-0.023	-0.004	0.102	0.008	0.007	0.192
0.132	0.535	-0.771	-0.085	0.498	-0.863	0.450	0.129	0.194	0.196	0.058	0.102	0.091	0.099	0.117	0.144
0.040	0.477	-0.845	-0.083	0.505	-0.859	0.399	-0.222	0.231	0.102	-0.007	0.023	0.002	0.043	0.042	0.111
-0.014	0.423	-0.869	-0.087	0.508	-0.857	0.236	0.160	0.197	0.052	-0.064	-0.003	0.057	0.010	0.019	0.074
0.005	0.547	-0.901	-0.095	0.513	-0.853	0.260	0.426	0.072	0.079	0.055	-0.038	0.038	0.116	0.013	0.043
-0.118	0.516	-0.991	-0.094	0.516	-0.852	0.182	-0.102	0.027	-0.045	0.021	-0.130	0.161	0.087	0.103	0.013
-0.118	0.555	-0.960	-0.094	0.522	-0.848	0.364	0.005	0.011	-0.045	0.054	-0.102	0.162	0.127	0.072	-0.028
-0.168	0.516	-0.920	-0.094	0.526	-0.845	0.223	0.102	-0.125	-0.094	0.011	-0.065	0.211	0.090	0.032	-0.057
-0.253	0.408	-0.877	-0.094	0.526	-0.845	0.029	0.016	-0.082	-0.179	-0.097	-0.022	0.296	0.016	0.012	-0.069
-0.107	0.300	-0.790	-0.090	0.522	-0.848	-0.210	-0.287	0.007	-0.037	-0.201	0.068	0.151	0.123	0.099	-0.075
-0.118	0.350	-0.822	-0.090	0.518	-0.851	-0.211	0.045	-0.096	-0.049	-0.147	0.039	0.162	0.072	0.068	-0.075
-0.095	0.446	-0.822	-0.087	0.520	-0.850	0.074	-0.033	-0.160	-0.028	-0.052	0.038	0.140	0.026	0.068	-0.065
-0.149	0.524	-0.920	-0.077	0.520	-0.851	0.004	-0.599	-0.075	-0.093	0.026	-0.059	0.194	0.105	0.031	-0.047
-0.214	0.589	-0.987	-0.074	0.525	-0.848	0.317	-0.020	-0.215	-0.160	0.086	-0.129	0.260	0.172	0.098	-0.042
-0.033	0.616	-0.912	-0.065	0.530	-0.846	0.239	-0.380	-0.234	0.012	0.109	-0.056	0.080	0.201	0.023	-0.041
-0.133	0.582	-1.019	-0.059	0.531	-0.845	0.049	-0.262	-0.185	-0.095	0.073	-0.163	0.180	0.168	0.129	-0.032
-0.133	0.582	-1.019	-0.057	0.532	-0.845	0.057	-0.014	-0.176	-0.097	0.072	-0.163	0.180	0.169	0.129	-0.020
-0.087	0.539	-0.936	-0.058	0.527	-0.848	-0.298	0.111	-0.092	-0.049	0.035	-0.077	0.135	0.128	0.046	-0.038
-0.091	0.493	-0.873	-0.059	0.521	-0.851	-0.324	0.101	-0.065	-0.052	-0.005	-0.011	0.138	0.083	0.017	-0.037
-0.107	0.558	-0.881	-0.055	0.516	-0.855	-0.338	-0.232	-0.070	-0.072	0.066	-0.015	0.154	0.150	0.009	-0.049
-0.053	0.500	-0.842	-0.052	0.511	-0.858	-0.252	-0.108	-0.080	-0.021	0.012	0.027	0.100	0.094	0.048	-0.067
-0.087	0.412	-0.782	-0.042	0.509	-0.860	-0.121	-0.594	-0.059	-0.066	-0.074	0.088	0.135	0.006	0.108	-0.069
-0.099	0.334	-0.790	-0.027	0.507	-0.862	-0.126	-0.838	-0.031	-0.092	-0.149	0.082	0.146	0.070	0.100	-0.092
-0.003	0.319	-0.719	-0.020	0.511	-0.859	0.255	-0.267	-0.228	-0.003	-0.169	0.151	0.049	0.084	0.171	-0.095
-0.137	0.296	-0.759	-0.005	0.511	-0.859	0.030	-0.831	-0.091	-0.152	-0.192	0.111	0.184	0.106	0.132	-0.082
0.001	0.342	-0.810	0.004	0.514	-0.858	0.161	-0.413	-0.179	-0.023	-0.148	0.059	0.045	0.059	0.081	-0.074
0.017	0.381	-0.814	0.007	0.513	-0.858	-0.004	-0.123	-0.133	-0.011	-0.109	0.055	0.030	0.019	0.077	-0.088
-0.041	0.431	-0.865	0.015	0.517	-0.856	0.208	-0.337	-0.213	-0.077	-0.062	0.002	0.087	0.032	0.026	-0.053
-0.064	0.408	-0.830	0.033	0.517	-0.855	0.032	-1.030	-0.085	-0.118	-0.086	0.037	0.110	0.010	0.062	-0.073
0.063	0.446	-0.838	0.034	0.518	-0.855	0.086	0.061	-0.164	0.008	-0.048	0.028	0.018	0.050	0.054	-0.073
-0.080	0.396	-0.845	0.043	0.519	-0.854	0.060	-0.504	-0.085	-0.144	-0.099	0.020	0.124	0.001	0.046	-0.076
0.051	0.377	-0.818	0.044	0.518	-0.854	-0.019	-0.007	-0.082	-0.015	-0.118	0.048	0.007	0.017	0.074	-0.077
-0.018	0.396	-0.842	0.047	0.518	-0.854	0.007	-0.110	-0.072	-0.087	-0.098	0.024	0.062	0.004	0.051	-0.082
-0.072	0.408	-0.893	0.049	0.517	-0.855	-0.045	-0.145	-0.031	-0.143	-0.085	-0.026	0.115	0.017	0.001	-0.076
0.032	0.454	-0.885	0.051	0.516	-0.855	-0.036	-0.072	-0.045	-0.041	-0.038	-0.018	0.011	0.064	0.007	-0.085
-0.041	0.454	-0.881	0.056	0.515	-0.855	-0.049	-0.299	-0.077	-0.120	-0.037	-0.013	0.083	0.066	0.012	-0.076
-0.003	0.466	-0.877	0.060	0.513	-0.856	-0.082	-0.225	-0.045	-0.086	-0.024	-0.009	0.043	0.079	0.015	-0.075
0.043	0.431	-0.861	0.062	0.510	-0.858	-0.177	-0.065	-0.087	-0.042	-0.056	0.009	0.003	0.045	0.031	-0.086
-0.030	0.400	-0.838	0.064	0.508	-0.859	-0.126	-0.073	-0.083	-0.117	-0.084	0.034	0.069	0.016	0.055	-0.081
0.001	0.415	-0.849	0.065	0.504	-0.861	-0.210	-0.021	-0.058	-0.087	-0.065	0.024	0.037	0.032	0.043	-0.079
0.013	0.400	-0.849	0.068	0.500	-0.864	-0.236	-0.145	-0.034	-0.079	-0.076	0.027	0.025	0.018	0.043	-0.084
0.043	0.400	-0.826	0.071	0.496	-0.866	-0.206	-0.170	-0.017	-0.051	-0.072	0.052	0.007	0.019	0.067	-0.078
0.043	0.400	-0.826	0.073	0.493	-0.867	-0.168	-0.084	-0.085	-0.053	-0.069	0.054	0.008	0.020	0.068	-0.064
0.001	0.408	-0.893	0.078	0.491	-0.868	-0.098	-0.301	-0.038	-0.101	-0.059	-0.012	0.033	0.029	0.001	-0.056
0.078	0.442	-0.901	0.080	0.490	-0.868	-0.045	-0.022	-0.100	-0.025	-0.023	-0.020	0.045	0.065	0.006	-0.059
0.047	0.454	-0.909	0.082	0.487	-0.869	-0.124	-0.089	-0.049	-0.058	-0.009	-0.026	0.015	0.078	0.013	-0.045
0.024	0.423	-0.877	0.086	0.485	-0.870	-0.100	-0.227	-0.068	-0.085	-0.038	0.006	0.006	0.049	0.019	-0.033
0.113	0.462	-0.893	0.087	0.484	-0.871	-0.055	0.019	-0.101	0.002	0.002	-0.009	0.084	0.088	0.004	-0.039
0.063	0.462	-0.924	0.085	0.482	-0.872	-0.081	0.113	-0.084	-0.046	0.004	-0.039	0.035	0.089	0.026	-0.047
0.043	0.458	-0.928	0.085	0.479	-0.873	-0.159	0.024	-0.037	-0.065	0.003	-0.042	0.018	0.086	0.029	-0.032
0.009	0.481	-0.932	0.090	0.477	-0.874	-0.123	-0.306	-0.015	-0.105	0.028	-0.045	0.016	0.110	0.032	-0.050
0.097	0.481	-0.905	0.089	0.476	-0.875	-0.055	0.152	-0.104	-0.015	0.029	-0.017	0.074	0.110	0.004	-0.047
0.009	0.489	-0.936	0.094	0.474	-0.875	-0.108	-0.321	-0.006	-0.109	0.039	-0.048	0.013	0.118	0.035	-0.039
0.105	0.458	-0.889	0.095	0.472	-0.876	-0.100	0.003	-0.045	-0.013	0.010	0.001	0.086	0.088	0.013	-0.039
0.101	0.446	-0.901	0.093	0.471	-0.877	-0.073	0.089	-0.037	-0.015	0.000	-0.010	0.084	0.076	0.002	-0.043
0.028	0.446	-0.897	0.094	0.468	-0.878	-0.120	-0.044	-0.031	-0.089	0.002	-0.005	0.012	0.076	0.006	-0.034
0.070	0.446	-0.940	0.096	0.466	-0.880	-0.129	-0.076	-0.033	-0.048	0.005	-0.048	0.056	0.076	0.036	-0.041
0.067	0.439	-0.928	0.097	0.464	-0.880	-0.085	-0.037	-0.094	-0.054	-0.002	-0.035	0.052	0.068	0.024	-0.042
0.070	0.404	-0.893	0.098	0.463	-0.881	-0.074	-0.041	-0.055	-0.052	-0.035	0.001	0.056	0.033	0.013	-0.043
0.105	0.381	-0.893	0.097	0.461	-0.882	-0.072	0.126	-0.063	-0.016	-0.056	0.002	0.091	0.009	0.015	-0.048
0.024	0.400	-0.909	0.098	0.460	-0.883	-0.053	-0.057	-0.046	-0.098	-0.035	-0.014	0.010	0.028	0.000	-0.051
0.067	0.415	-0.905	0.102	0.458	-0.883	-0.105	-0.231	-0.013	-0.060	-0.017	-0.009	0.052	0.042	0.005	-0.043
0.059	0.396	-0.909	0.101	0.457	-0.884	-0.032	0.111	-0.071	-0.066	-0.036	-0.013	0.043	0.022	0.003	-0.056
0.136	0.408	-0.857	0.105	0.456	-0.884	-0.052	-0.194	-0.045	0.006	-0.023	0.039	0.119	0.033	0.056	-0.046
0.043	0.442	-0.901	0.105	0.455	-0.884	-0.052	-0.026	-0.041	-0.086	0.013	-0.004	0.026	0.068	0.014	-0.036
0.086	0.439	-0.924	0.108	0.453	-0.885	-0.070	-0.135	-0.051	-0.047	0.011	-0.028	0.067	0.064	0.008	-0.035
0.128	0.427	-0.897	0.109	0.453	-0.885	0.005	0.024	-0.100	-0.005	-0.000	-0.000	0.108	0.053	0.020	-0.034
0.070	0.423	-0.916	0.109	0.452	-0.885	-0.038	0.011	-0.056	-0.063	-0.003	-0.020	0.050	0.049	0.002	-0.037
0.128	0.404	-0.909	0.109	0.451	-0.886	-0.077	0.023	-0.064	-0.006	-0.021	-0.011	0.106	0.030	0.011	-0.038
0.024	0.396	-0.924	0.112	0.450	-0.886	-0.038	-0.171	-0.054	-0.113	-0.027	-0.027	0.001	0.023	0.004	-0.044
0.090	0.415	-0.912	0.113	0.448	-0.887	-0.064	0.005	-0.082	-0.048	-0.006	-0.015	0.066	0.043	0.008	-0.042
0.093	0.419	-0.924	0.112	0.446	-0.888	-0.105	0.076	-0.079	-0.044	-0.000	-0.026	0.068	0.048	0.003	-0.046
0.090	0.415	-0.909	0.114	0.444	-0.889	-0.111	-0.055	-0.062	-0.049	-0.002	-0.010	0.063	0.044	0.013	-0.032
0.109	0.404	-0.912	0.113	0.442	-0.890	-0.117	0.042	-0.061	-0.030	-0.011	-0.013	0.081	0.033	0.010	-0.037
0.093	0.415	-0.944	0.113	0.439	-0.891	-0.107	0.059	-0.062	-0.044	0.003	-0.043	0.065	0.045	0.022	-0.036
0.067	0.419	-0.912	0.114	0.438	-0.892	-0.072	-0.047	-0.087	-0.073	0.008	-0.011	0.037	0.049	0.010	-0.038
0.113	0.404	-0.901	0.113	0.436	-0.893	-0.067	0.096	-0.099	-0.026	-0.006	0.001	0.082	0.034	0.022	-0.039
0.067	0.400	-0.940	0.115	0.434	-0.894	-0.133	-0.070	-0.078	-0.073	-0.007	-0.037	0.036	0.030	0.017	-0.043
0.109	0.381	-0.912	0.114	0.431	-0.895	-0.129	0.119	-0.104	-0.030	-0.023	-0.008	0.078	0.011	0.011	-0.038
0.086	0.381	-0.909	0.115	0.429	-0.896	-0.106	0.015	-0.112	-0.054	-0.021	-0.004	0.055	0.011	0.015	-0.041
0.093	0.373	-0.920	0.113	0.426	-0.898	-0.136	0.109	-0.076	-0.044	-0.025	-0.014	0.062	0.004	0.003	-0.032
0.097	0.377	-0.905	0.114	0.423	-0.899	-0.122	-0.010	-0.059	-0.041	-0.019	0.003	0.066	0.008	0.018	-0.031
0.120	0.392	-0.928	0.115	0.422	-0.899	-0.092	-0.028	-0.050	-0.019	-0.001	-0.020	0.087	0.024	0.006	-0.032
0.109	0.396	-0.920	0.114	0.421	-0.900	-0.035	0.065	-0.050	-0.030	0.004	-0.012	0.074	0.028	0.002	-0.032
0.074	0.400	-0.936	0.116	0.420	-0.900	-0.059	-0.089	-0.054	-0.066	0.009	-0.028	0.037	0.033	0.013	-0.034
0.093	0.392	-0.924	0.112	0.418	-0.902	-0.080	0.230	-0.071	-0.044	0.003	-0.015	0.055	0.026	0.000	-0.034
0.090	0.350	-0.901	0.112	0.416	-0.902	-0.086	-0.002	-0.015	-0.048	-0.037	0.010	0.051	0.016	0.024	-0.041
0.136	0.350	-0.877	0.111	0.416	-0.903	-0.010	0.113	-0.026	0.000	-0.037	0.033	0.096	0.016	0.047	-0.042
0.070	0.369	-0.916	0.113	0.415	-0.903	-0.005	-0.108	-0.012	-0.067	-0.017	-0.006	0.030	0.004	0.008	-0.046
0.078	0.361	-0.905	0.117	0.415	-0.902	-0.002	-0.244	0.004	-0.063	-0.025	0.005	0.039	0.003	0.020	-0.048
0.086	0.342	-0.893	0.114	0.416	-0.902	0.029	0.144	-0.025	-0.053	-0.044	0.017	0.049	0.020	0.031	-0.052
0.070	0.361	-0.928	0.113	0.416	-0.902	0.023	0.095	-0.031	-0.067	-0.025	-0.018	0.036	0.001	0.005	-0.052
0.109	0.392	-0.901	0.115	0.415	-0.903	-0.047	-0.136	0.005	-0.031	0.007	0.009	0.077	0.033	0.022	-0.051
0.063	0.381	-0.948	0.114	0.414	-0.903	-0.056	0.033	0.002	-0.076	-0.004	-0.037	0.033	0.022	0.027	-0.052
0.074	0.385	-0.924	0.117	0.412	-0.904	-0.087	-0.134	0.017	-0.067	0.002	-0.013	0.047	0.027	0.004	-0.053
0.074	0.381	-0.928	0.119	0.411	-0.904	-0.082	-0.141	0.004	-0.069	-0.000	-0.017	0.048	0.024	0.009	-0.049
0.074	0.381	-0.928	0.122	0.408	-0.905	-0.114	-0.199	0.013	-0.073	0.002	-0.016	0.048	0.024	0.010	-0.046
0.147	0.369	-0.889	0.123	0.406	-0.906	-0.123	-0.027	0.004	-0.000	-0.007	0.024	0.122	0.013	0.029	-0.042
0.093	0.369	-0.928	0.123	0.403	-0.907	-0.144	-0.028	-0.017	-0.054	-0.004	-0.014	0.070	0.013	0.010	-0.033
0.120	0.361	-0.889	0.126	0.402	-0.907	-0.096	-0.180	0.030	-0.031	-0.010	0.026	0.098	0.005	0.030	-0.033
0.151	0.373	-0.873	0.125	0.400	-0.908	-0.115	0.095	0.006	0.002	0.004	0.043	0.129	0.017	0.046	-0.039
0.082	0.396	-0.916	0.128	0.397	-0.909	-0.113	-0.164	-0.023	-0.070	0.029	-0.000	0.060	0.041	0.003	-0.025
0.113	0.377	-0.920	0.131	0.395	-0.909	-0.124	-0.163	-0.036	-0.043	0.012	-0.003	0.091	0.021	0.001	-0.030
0.190	0.388	-0.897	0.128	0.393	-0.911	-0.110	0.200	-0.039	0.037	0.026	0.022	0.168	0.033	0.023	-0.035
0.086	0.361	-0.924	0.129	0.390	-0.912	-0.129	-0.054	-0.046	-0.068	0.002	-0.005	0.064	0.006	0.004	-0.028
0.120	0.327	-0.897	0.130	0.387	-0.913	-0.149	-0.031	-0.015	-0.034	-0.030	0.024	0.098	0.028	0.023	-0.028
0.120	0.311	-0.924	0.130	0.384	-0.914	-0.161	-0.016	0.017	-0.034	-0.042	-0.002	0.097	0.043	0.005	-0.037
0.105	0.342	-0.948	0.131	0.382	-0.915	-0.109	-0.116	0.061	-0.051	-0.009	-0.025	0.081	0.012	0.029	-0.029
0.147	0.381	-0.905	0.131	0.381	-0.915	-0.088	0.003	0.048	-0.008	0.031	0.019	0.122	0.027	0.015	-0.030
0.136	0.361	-0.909	0.133	0.380	-0.915	-0.063	-0.136	0.092	-0.022	0.013	0.015	0.109	0.007	0.011	-0.024
0.113	0.361	-0.909	0.130	0.379	-0.916	-0.081	0.132	0.105	-0.042	0.014	0.016	0.086	0.006	0.012	-0.018
0.170	0.346	-0.881	0.131	0.377	-0.917	-0.094	-0.150	0.142	0.014	0.000	0.044	0.143	0.010	0.040	-0.020
0.159	0.338	-0.889	0.129	0.375	-0.918	-0.142	0.107	0.128	0.006	-0.005	0.038	0.130	0.017	0.032	-0.021
0.155	0.319	-0.845	0.124	0.373	-0.920	-0.139	0.193	0.115	0.006	-0.022	0.083	0.125	0.036	0.074	-0.023
0.132	0.300	-0.873	0.122	0.369	-0.921	-0.212	0.048	0.157	-0.015	-0.038	0.057	0.102	0.054	0.047	-0.033
0.086	0.300	-0.928	0.116	0.365	-0.924	-0.201	0.294	0.127	-0.054	-0.034	0.004	0.055	0.054	0.009	-0.024
0.109	0.280	-0.849	0.113	0.362	-0.925	-0.181	0.135	0.119	-0.028	-0.050	0.085	0.077	0.072	0.069	-0.039
0.201	0.292	-0.861	0.103	0.357	-0.928	-0.282	0.460	0.122	0.073	-0.034	0.076	0.169	0.061	0.057	-0.042
0.047	0.300	-0.865	0.102	0.351	-0.931	-0.329	-0.004	0.161	-0.079	-0.020	0.075	0.014	0.053	0.053	-0.042
0.105	0.303	-0.853	0.097	0.345	-0.933	-0.328	0.228	0.133	-0.017	-0.010	0.090	0.071	0.048	0.065	-0.053
0.090	0.300	-0.845	0.086	0.340	-0.936	-0.268	0.550	0.059	-0.022	-0.009	0.101	0.055	0.052	0.073	-0.076
0.017	0.284	-0.853	0.079	0.336	-0.939	-0.251	0.391	0.059	-0.087	-0.020	0.095	0.018	0.068	0.065	-0.074
0.043	0.261	-0.881	0.071	0.332	-0.940	-0.181	0.348	0.103	-0.053	-0.039	0.070	0.008	0.092	0.038	-0.073
0.028	0.253	-0.873	0.067	0.329	-0.942	-0.174	0.154	0.136	-0.064	-0.044	0.079	0.008	0.100	0.047	-0.078
0.067	0.261	-0.881	0.061	0.326	-0.943	-0.149	0.270	0.135	-0.020	-0.033	0.073	0.030	0.093	0.040	-0.060
0.024	0.245	-0.889	0.057	0.324	-0.944	-0.154	0.168	0.222	-0.058	-0.045	0.067	0.013	0.109	0.032	-0.047
0.082	0.249	-0.869	0.051	0.322	-0.945	-0.069	0.245	0.173	0.005	-0.040	0.087	0.045	0.106	0.052	-0.032
0.105	0.261	-0.838	0.043	0.320	-0.946	-0.134	0.385	0.131	0.036	-0.026	0.120	0.067	0.094	0.084	-0.046
0.078	0.249	-0.881	0.035	0.318	-0.947	-0.106	0.414	0.120	0.018	-0.035	0.078	0.040	0.106	0.040	-0.044
-0.057	0.226	-0.932	0.031	0.315	-0.949	-0.170	0.128	0.207	-0.113	-0.055	0.028	0.095	0.130	0.011	-0.047
0.017	0.222	-0.865	0.025	0.311	-0.950	-0.195	0.206	0.220	-0.035	-0.055	0.097	0.023	0.134	0.056	-0.048
0.028	0.238	-0.897	0.021	0.308	-0.951	-0.141	0.185	0.220	-0.019	-0.036	0.066	0.011	0.119	0.025	-0.051
0.051	0.245	-0.893	0.013	0.305	-0.952	-0.178	0.342	0.190	0.012	-0.025	0.072	0.012	0.112	0.029	-0.041
0.040	0.249	-0.873	0.004	0.302	-0.953	-0.160	0.410	0.158	0.009	-0.018	0.093	0.001	0.109	0.048	-0.042
-0.041	0.249	-0.944	-0.004	0.300	-0.954	-0.088	0.395	0.107	-0.064	-0.016	0.023	0.081	0.109	0.023	-0.049
-0.033	0.184	-0.901	-0.011	0.298	-0.954	-0.075	0.287	0.171	-0.050	-0.079	0.067	0.074	0.175	0.020	-0.052
-0.045	0.207	-0.889	-0.018	0.296	-0.955	-0.086	0.311	0.172	-0.055	-0.054	0.079	0.086	0.152	0.032	-0.057
0.001	0.203	-0.905	-0.022	0.295	-0.955	-0.067	0.163	0.188	-0.004	-0.056	0.064	0.040	0.157	0.017	-0.051
-0.033	0.222	-0.909	-0.028	0.295	-0.955	0.006	0.266	0.134	-0.033	-0.037	0.060	0.075	0.138	0.013	-0.046
-0.018	0.249	-0.897	-0.035	0.296	-0.955	0.065	0.368	0.132	-0.010	-0.011	0.072	0.060	0.111	0.025	-0.040
-0.037	0.249	-0.905	-0.041	0.295	-0.955	-0.005	0.242	0.156	-0.024	-0.010	0.064	0.079	0.112	0.017	-0.048
-0.053	0.222	-0.916	-0.049	0.294	-0.955	-0.056	0.389	0.129	-0.032	-0.036	0.052	0.095	0.140	0.005	-0.050
-0.076	0.195	-0.905	-0.055	0.291	-0.955	-0.112	0.259	0.133	-0.049	-0.060	0.065	0.118	0.167	0.017	-0.044
-0.083	0.180	-0.940	-0.060	0.288	-0.956	-0.135	0.249	0.106	-0.051	-0.072	0.030	0.126	0.183	0.019	-0.052
-0.030	0.168	-0.936	-0.066	0.285	-0.956	-0.170	0.279	0.129	0.008	-0.080	0.035	0.072	0.195	0.015	-0.047
-0.130	0.137	-0.956	-0.074	0.281	-0.957	-0.148	0.354	0.109	-0.084	-0.108	0.016	0.172	0.226	0.036	-0.048
-0.072	0.141	-0.944	-0.085	0.279	-0.956	-0.070	0.553	0.126	-0.015	-0.102	0.028	0.115	0.223	0.024	-0.055
-0.153	0.145	-0.987	-0.094	0.278	-0.956	-0.028	0.398	0.210	-0.087	-0.097	-0.016	0.196	0.219	0.068	-0.067
-0.195	0.133	-1.039	-0.102	0.278	-0.955	0.038	0.338	0.274	-0.121	-0.109	-0.068	0.238	0.231	0.120	-0.061
-0.176	0.184	-1.039	-0.111	0.281	-0.953	0.204	0.337	0.311	-0.094	-0.062	-0.069	0.219	0.181	0.120	-0.057
-0.176	0.184	-1.039	-0.119	0.283	-0.952	0.209	0.318	0.402	-0.086	-0.065	-0.071	0.219	0.180	0.121	-0.069
-0.126	0.214	-1.023	-0.131	0.287	-0.949	0.241	0.498	0.408	-0.024	-0.037	-0.057	0.169	0.149	0.105	-0.095
-0.257	0.269	-0.964	-0.140	0.289	-0.947	0.168	0.362	0.273	-0.147	0.014	0.001	0.300	0.095	0.047	-0.133
-0.341	0.261	-0.940	-0.145	0.291	-0.946	0.111	0.214	0.159	-0.226	0.005	0.024	0.384	0.103	0.023	-0.139
-0.372	0.245	-0.924	-0.140	0.290	-0.947	0.002	-0.385	0.230	-0.262	-0.010	0.041	0.415	0.118	0.008	-0.144
-0.183	0.296	-0.912	-0.139	0.289	-0.947	-0.029	-0.153	0.211	-0.076	0.040	0.053	0.226	0.067	0.004	-0.107
-0.122	0.307	-0.920	-0.139	0.288	-0.948	-0.051	0.007	0.146	-0.014	0.053	0.046	0.164	0.055	0.005	-0.045
-0.049	0.323	-0.956	-0.142	0.285	-0.948	-0.141	0.123	0.108	0.062	0.071	0.011	0.091	0.039	0.041	0.034
-0.041	0.350	-1.058	-0.141	0.281	-0.949	-0.177	-0.084	0.093	0.067	0.102	-0.091	0.083	0.011	0.143	0.079
0.009	0.373	-1.074	-0.136	0.275	-0.952	-0.302	-0.218	0.053	0.113	0.131	-0.104	0.032	0.012	0.159	0.144
0.017	0.404	-1.086	-0.125	0.270	-0.955	-0.329	-0.549	-0.048	0.109	0.167	-0.113	0.024	0.043	0.171	0.189
0.201	0.435	-1.098	-0.114	0.264	-0.958	-0.310	-0.514	-0.151	0.282	0.203	-0.122	0.160	0.075	0.183	0.227
0.174	0.412	-1.133	-0.102	0.261	-0.960	-0.202	-0.521	-0.216	0.243	0.183	-0.155	0.134	0.052	0.219	0.254
0.213	0.357	-1.102	-0.087	0.259	-0.962	-0.139	-0.641	-0.323	0.266	0.131	-0.121	0.173	0.002	0.187	0.271
0.213	0.334	-1.102	-0.072	0.258	-0.963	-0.113	-0.602	-0.364	0.252	0.109	-0.119	0.173	0.024	0.187	0.262
0.170	0.288	-1.117	-0.057	0.254	-0.965	-0.229	-0.634	-0.353	0.195	0.067	-0.132	0.131	0.070	0.203	0.239
0.240	0.257	-1.039	-0.049	0.252	-0.966	-0.112	-0.295	-0.332	0.256	0.038	-0.052	0.201	0.100	0.124	0.219
0.117	0.261	-1.125	-0.037	0.251	-0.967	-0.063	-0.518	-0.275	0.121	0.043	-0.138	0.079	0.095	0.211	0.195
0.178	0.214	-1.074	-0.028	0.254	-0.967	0.131	-0.410	-0.255	0.173	-0.006	-0.087	0.141	0.141	0.160	0.170
0.167	0.172	-1.011	-0.021	0.256	-0.967	0.111	-0.234	-0.226	0.155	-0.050	-0.024	0.130	0.183	0.097	0.154
0.128	0.180	-0.983	-0.015	0.260	-0.965	0.257	-0.252	-0.122	0.111	-0.047	0.003	0.092	0.175	0.069	0.144
0.197	0.199	-0.999	-0.015	0.267	-0.964	0.336	0.055	-0.164	0.180	-0.034	-0.015	0.162	0.155	0.085	0.134
0.147	0.253	-0.964	-0.011	0.276	-0.961	0.493	-0.108	-0.174	0.126	0.011	0.018	0.113	0.100	0.049	0.125
0.186	0.265	-0.928	-0.018	0.286	-0.958	0.524	0.411	-0.202	0.171	0.012	0.051	0.152	0.089	0.013	0.109
0.140	0.292	-0.936	-0.021	0.296	-0.955	0.490	0.265	-0.197	0.128	0.030	0.040	0.107	0.061	0.021	0.080
0.017	0.319	-1.007	-0.024	0.305	-0.952	0.491	0.243	-0.265	0.008	0.048	-0.034	0.016	0.035	0.092	0.048
0.017	0.319	-1.007	-0.028	0.316	-0.948	0.548	0.287	-0.235	0.012	0.038	-0.037	0.015	0.035	0.092	0.014
-0.076	0.288	-1.046	-0.029	0.325	-0.945	0.488	0.173	-0.306	-0.078	-0.002	-0.080	0.106	0.066	0.132	-0.010
-0.049	0.300	-0.999	-0.032	0.334	-0.942	0.476	0.263	-0.292	-0.048	0.000	-0.036	0.077	0.055	0.085	-0.013
-0.045	0.292	-1.039	-0.033	0.340	-0.940	0.322	0.139	-0.273	-0.044	-0.013	-0.077	0.072	0.064	0.125	-0.027
-0.003	0.284	-0.956	-0.037	0.348	-0.937	0.440	0.321	-0.261	0.003	-0.029	0.002	0.029	0.072	0.042	-0.015
-0.060	0.300	-0.991	-0.031	0.356	-0.934	0.424	-0.236	-0.259	-0.061	-0.022	-0.036	0.086	0.058	0.078	-0.018
0.009	0.280	-0.956	-0.033	0.364	-0.931	0.422	0.223	-0.245	0.011	-0.049	-0.004	0.016	0.078	0.042	-0.021
-0.060	0.288	-0.972	-0.032	0.369	-0.929	0.307	0.023	-0.231	-0.059	-0.046	-0.021	0.085	0.071	0.058	-0.023
-0.018	0.296	-0.920	-0.031	0.377	-0.926	0.402	0.052	-0.222	-0.018	-0.046	0.027	0.043	0.064	0.006	-0.036
-0.026	0.303	-0.979	-0.031	0.383	-0.923	0.351	0.042	-0.142	-0.025	-0.044	-0.034	0.051	0.057	0.065	-0.037
-0.126	0.327	-0.991	-0.023	0.388	-0.921	0.297	-0.416	-0.089	-0.133	-0.026	-0.048	0.152	0.035	0.077	-0.044
0.024	0.369	-0.916	-0.024	0.396	-0.918	0.399	0.157	-0.183	0.018	0.009	0.024	0.002	0.007	0.001	-0.038
-0.083	0.346	-0.956	-0.015	0.402	-0.916	0.331	-0.490	-0.066	-0.099	-0.020	-0.017	0.111	0.017	0.040	-0.047
0.013	0.323	-0.956	-0.018	0.407	-0.913	0.300	0.238	-0.128	0.000	-0.048	-0.020	0.015	0.041	0.040	-0.036
-0.030	0.327	-0.869	-0.019	0.413	-0.911	0.323	0.078	-0.121	-0.041	-0.050	0.064	0.058	0.038	0.047	-0.049
-0.053	0.346	-0.972	-0.015	0.418	-0.908	0.282	-0.149	-0.084	-0.068	-0.036	-0.040	0.081	0.019	0.056	-0.039
-0.041	0.342	-0.928	-0.010	0.422	-0.907	0.254	-0.242	-0.072	-0.061	-0.044	0.001	0.070	0.023	0.012	-0.058
-0.022	0.346	-0.944	-0.005	0.426	-0.905	0.227	-0.291	-0.078	-0.048	-0.044	-0.016	0.051	0.020	0.028	-0.058
-0.076	0.354	-0.952	-0.002	0.430	-0.903	0.232	-0.114	-0.064	-0.104	-0.040	-0.026	0.105	0.013	0.036	-0.059
-0.026	0.334	-0.905	0.000	0.433	-0.901	0.181	-0.115	-0.028	-0.056	-0.062	0.020	0.055	0.033	0.011	-0.064
-0.018	0.365	-0.889	0.000	0.437	-0.899	0.249	0.032	-0.115	-0.049	-0.036	0.034	0.048	0.003	0.027	-0.073
-0.045	0.365	-0.901	0.005	0.441	-0.897	0.240	-0.256	-0.062	-0.081	-0.040	0.020	0.074	0.004	0.015	-0.056
-0.068	0.385	-0.964	0.010	0.446	-0.895	0.296	-0.240	-0.056	-0.108	-0.025	-0.045	0.097	0.014	0.048	-0.055
0.047	0.415	-0.912	0.014	0.453	-0.892	0.351	-0.219	-0.051	0.003	-0.000	0.003	0.019	0.044	0.003	-0.041
-0.018	0.404	-0.932	0.018	0.459	-0.888	0.377	-0.186	-0.047	-0.066	-0.018	-0.020	0.046	0.031	0.017	-0.033
0.059	0.439	-0.928	0.020	0.465	-0.885	0.331	-0.096	-0.058	0.009	0.011	-0.019	0.032	0.065	0.013	-0.020
0.005	0.427	-0.920	0.025	0.470	-0.883	0.281	-0.239	-0.038	-0.050	-0.005	-0.014	0.021	0.053	0.005	-0.024
0.036	0.458	-0.905	0.027	0.473	-0.881	0.204	-0.079	-0.096	-0.021	0.022	-0.000	0.010	0.083	0.011	-0.021
0.036	0.458	-0.905	0.029	0.476	-0.879	0.168	-0.065	-0.104	-0.023	0.020	-0.001	0.011	0.082	0.011	-0.021
0.020	0.454	-0.901	0.033	0.479	-0.877	0.171	-0.177	-0.107	-0.042	0.013	0.001	0.004	0.077	0.015	-0.025
0.078	0.439	-0.901	0.033	0.482	-0.876	0.177	0.083	-0.137	0.016	-0.005	-0.000	0.054	0.061	0.014	-0.029
0.001	0.435	-0.893	0.036	0.484	-0.874	0.155	-0.094	-0.098	-0.064	-0.012	0.007	0.022	0.056	0.021	-0.027
0.028	0.446	-0.885	0.037	0.487	-0.872	0.185	-0.029	-0.109	-0.038	-0.003	0.013	0.006	0.067	0.029	-0.034
0.055	0.470	-0.897	0.037	0.490	-0.871	0.159	0.102	-0.101	-0.010	0.017	-0.000	0.034	0.089	0.017	-0.047
-0.018	0.454	-0.909	0.039	0.492	-0.870	0.115	-0.102	-0.057	-0.085	0.000	-0.013	0.038	0.073	0.005	-0.041
0.009	0.473	-0.901	0.041	0.493	-0.869	0.090	-0.058	-0.087	-0.060	0.018	-0.006	0.011	0.091	0.013	-0.040
0.036	0.481	-0.912	0.043	0.495	-0.868	0.097	-0.080	-0.088	-0.035	0.024	-0.018	0.017	0.098	0.001	-0.047
0.040	0.454	-0.873	0.045	0.496	-0.867	0.107	-0.022	-0.127	-0.033	-0.004	0.021	0.022	0.070	0.040	-0.039
0.028	0.454	-0.881	0.046	0.499	-0.865	0.167	0.020	-0.141	-0.045	-0.007	0.011	0.011	0.069	0.032	-0.042
0.032	0.446	-0.912	0.046	0.502	-0.863	0.221	0.010	-0.110	-0.043	-0.018	-0.022	0.016	0.060	0.000	-0.034
-0.007	0.485	-0.912	0.050	0.505	-0.862	0.158	-0.193	-0.070	-0.085	0.018	-0.024	0.022	0.098	0.000	-0.041
0.105	0.489	-0.865	0.053	0.508	-0.860	0.157	-0.087	-0.088	0.024	0.019	0.022	0.091	0.100	0.048	-0.042
0.009	0.435	-0.873	0.055	0.510	-0.858	0.159	-0.096	-0.065	-0.074	-0.038	0.013	0.005	0.045	0.040	-0.041
0.032	0.442	-0.877	0.056	0.512	-0.857	0.142	-0.037	-0.020	-0.052	-0.032	0.007	0.019	0.051	0.036	-0.034
0.055	0.477	-0.877	0.056	0.514	-0.856	0.140	0.020	-0.028	-0.029	0.000	0.006	0.043	0.085	0.036	-0.049
0.059	0.485	-0.853	0.057	0.518	-0.854	0.208	-0.023	-0.051	-0.026	0.005	0.028	0.047	0.091	0.060	-0.043
0.020	0.477	-0.893	0.061	0.521	-0.852	0.172	-0.241	-0.000	-0.068	-0.006	-0.013	0.008	0.082	0.021	-0.044
0.036	0.466	-0.897	0.060	0.523	-0.850	0.152	0.041	-0.037	-0.053	-0.020	-0.018	0.024	0.070	0.017	-0.041
0.036	0.462	-0.857	0.063	0.525	-0.849	0.131	-0.171	0.005	-0.055	-0.025	0.020	0.024	0.064	0.056	-0.046
0.090	0.446	-0.849	0.065	0.528	-0.847	0.167	-0.064	-0.060	-0.003	-0.044	0.026	0.078	0.048	0.064	-0.040
0.040	0.500	-0.845	0.065	0.530	-0.846	0.142	0.015	-0.046	-0.054	0.008	0.028	0.028	0.101	0.067	-0.041
0.059	0.477	-0.885	0.067	0.532	-0.844	0.123	-0.099	-0.044	-0.037	-0.017	-0.012	0.048	0.076	0.028	-0.033
0.047	0.450	-0.857	0.067	0.534	-0.843	0.139	0.013	-0.053	-0.048	-0.046	0.014	0.037	0.048	0.056	-0.034
0.082	0.493	-0.861	0.067	0.535	-0.842	0.087	0.066	-0.062	-0.014	-0.005	0.009	0.071	0.089	0.051	-0.028
0.082	0.493	-0.861	0.067	0.536	-0.842	0.041	0.020	-0.028	-0.014	-0.005	0.009	0.071	0.087	0.051	-0.035
0.074	0.504	-0.845	0.067	0.536	-0.841	0.031	0.005	-0.015	-0.022	0.006	0.025	0.063	0.098	0.067	-0.031
0.036	0.504	-0.842	0.068	0.537	-0.841	0.071	-0.023	-0.024	-0.061	0.005	0.028	0.025	0.097	0.071	-0.035
0.067	0.516	-0.849	0.066	0.539	-0.840	0.117	0.143	-0.059	-0.029	0.015	0.019	0.056	0.107	0.063	-0.034
0.063	0.524	-0.865	0.069	0.541	-0.838	0.125	-0.197	0.005	-0.036	0.021	0.001	0.051	0.113	0.047	-0.035
0.090	0.527	-0.845	0.067	0.544	-0.836	0.188	0.118	0.003	-0.007	0.021	0.019	0.078	0.116	0.066	-0.038
0.059	0.524	-0.869	0.066	0.547	-0.834	0.190	0.083	0.014	-0.036	0.015	-0.007	0.047	0.111	0.042	-0.038
0.001	0.531	-0.881	0.069	0.548	-0.833	0.073	-0.208	0.006	-0.097	0.021	-0.020	0.012	0.117	0.031	-0.042
0.063	0.512	-0.869	0.070	0.549	-0.833	0.039	-0.104	0.018	-0.037	0.001	-0.009	0.049	0.096	0.042	-0.045
0.055	0.489	-0.838	0.071	0.549	-0.833	-0.010	-0.101	0.048	-0.046	-0.021	0.023	0.041	0.072	0.074	-0.050
0.078	0.524	-0.830	0.068	0.549	-0.833	0.015	0.162	0.024	-0.021	0.013	0.031	0.064	0.106	0.081	-0.040
0.051	0.547	-0.826	0.069	0.547	-0.834	-0.107	-0.034	0.024	-0.048	0.038	0.036	0.036	0.128	0.085	-0.041
0.063	0.527	-0.869	0.069	0.545	-0.836	-0.158	-0.006	0.026	-0.036	0.022	-0.006	0.047	0.107	0.042	-0.044
0.074	0.531	-0.826	0.068	0.540	-0.839	-0.246	0.017	0.003	-0.024	0.030	0.040	0.058	0.109	0.085	-0.042
0.036	0.508	-0.834	0.069	0.535	-0.842	-0.342	-0.024	-0.015	-0.063	0.013	0.035	0.019	0.084	0.077	-0.035
0.105	0.508	-0.794	0.068	0.528	-0.846	-0.372	0.098	-0.054	0.007	0.019	0.079	0.087	0.083	0.116	-0.036
0.101	0.489	-0.814	0.067	0.522	-0.850	-0.382	0.095	-0.074	0.005	0.007	0.063	0.083	0.062	0.096	-0.038
0.074	0.473	-0.822	0.065	0.515	-0.855	-0.392	0.178	-0.086	-0.020	-0.002	0.059	0.055	0.045	0.088	-0.038
0.074	0.466	-0.794	0.063	0.507	-0.859	-0.439	0.138	-0.071	-0.018	-0.002	0.091	0.054	0.035	0.114	-0.038
0.032	0.466	-0.842	0.060	0.499	-0.864	-0.464	0.235	-0.072	-0.056	0.006	0.048	0.010	0.034	0.066	-0.044
0.090	0.473	-0.826	0.058	0.490	-0.870	-0.525	0.115	-0.042	0.004	0.023	0.069	0.066	0.040	0.081	-0.042
0.059	0.466	-0.822	0.055	0.481	-0.875	-0.529	0.210	-0.037	-0.023	0.025	0.078	0.035	0.031	0.084	-0.040
0.078	0.423	-0.814	0.051	0.472	-0.880	-0.476	0.255	-0.047	0.000	-0.009	0.091	0.052	0.012	0.092	-0.047
0.059	0.415	-0.853	0.051	0.464	-0.884	-0.449	0.016	-0.048	-0.019	-0.009	0.055	0.031	0.021	0.052	-0.054
-0.018	0.381	-0.845	0.043	0.457	-0.888	-0.406	0.482	-0.065	-0.088	-0.036	0.067	0.048	0.057	0.060	-0.057
0.036	0.350	-0.838	0.038	0.450	-0.892	-0.349	0.311	-0.046	-0.028	-0.060	0.079	0.004	0.088	0.068	-0.070
0.028	0.357	-0.834	0.037	0.444	-0.895	-0.369	0.080	0.019	-0.034	-0.046	0.086	0.005	0.081	0.071	-0.069
-0.026	0.342	-0.861	0.033	0.438	-0.898	-0.324	0.154	0.047	-0.084	-0.055	0.062	0.059	0.097	0.044	-0.065
0.047	0.311	-0.842	0.027	0.433	-0.901	-0.255	0.343	0.037	-0.005	-0.081	0.084	0.014	0.129	0.062	-0.076
-0.022	0.323	-0.893	0.026	0.430	-0.903	-0.155	0.024	0.071	-0.073	-0.066	0.035	0.056	0.117	0.010	-0.065
-0.057	0.330	-0.885	0.024	0.427	-0.904	-0.132	0.039	0.075	-0.106	-0.056	0.044	0.091	0.110	0.017	-0.054
0.063	0.330	-0.865	0.018	0.426	-0.904	-0.058	0.321	0.029	0.019	-0.055	0.065	0.029	0.109	0.036	-0.054
0.013	0.315	-0.873	0.014	0.425	-0.905	-0.042	0.222	0.051	-0.026	-0.069	0.057	0.021	0.125	0.027	-0.051
0.017	0.319	-0.885	0.010	0.426	-0.905	0.041	0.199	0.037	-0.019	-0.066	0.045	0.016	0.121	0.014	-0.040
-0.014	0.276	-0.865	0.006	0.426	-0.905	0.055	0.205	0.031	-0.045	-0.109	0.065	0.046	0.164	0.032	-0.057
-0.014	0.280	-0.865	-0.002	0.428	-0.904	0.124	0.387	0.047	-0.038	-0.107	0.064	0.046	0.161	0.031	-0.062
-0.068	0.265	-0.912	-0.005	0.431	-0.903	0.151	0.121	0.081	-0.089	-0.125	0.016	0.099	0.177	0.017	-0.059
-0.045	0.288	-0.881	-0.009	0.433	-0.901	0.182	0.157	0.105	-0.062	-0.105	0.046	0.076	0.154	0.013	-0.056
0.001	0.342	-0.897	-0.017	0.437	-0.900	0.184	0.437	0.074	-0.008	-0.054	0.029	0.029	0.101	0.003	-0.050
-0.053	0.296	-0.940	-0.023	0.441	-0.897	0.295	0.303	0.093	-0.055	-0.105	-0.017	0.083	0.149	0.047	-0.039
-0.045	0.300	-0.944	-0.033	0.448	-0.893	0.391	0.499	0.098	-0.038	-0.107	-0.025	0.075	0.146	0.051	-0.030
-0.080	0.292	-0.995	-0.040	0.454	-0.890	0.398	0.250	0.208	-0.066	-0.121	-0.080	0.109	0.155	0.103	-0.020
-0.080	0.300	-0.991	-0.048	0.462	-0.885	0.493	0.296	0.266	-0.058	-0.122	-0.080	0.109	0.148	0.100	0.000
-0.014	0.346	-0.948	-0.057	0.475	-0.878	0.788	0.365	0.376	0.017	-0.088	-0.044	0.043	0.102	0.057	0.009
-0.007	0.400	-0.964	-0.071	0.491	-0.868	0.925	0.539	0.424	0.038	-0.050	-0.069	0.035	0.048	0.073	0.001
-0.045	0.485	-0.912	-0.079	0.507	-0.858	0.969	0.271	0.341	0.008	0.019	-0.028	0.075	0.037	0.022	-0.023
-0.141	0.473	-0.877	-0.087	0.521	-0.849	0.860	0.338	0.280	-0.080	-0.007	-0.002	0.171	0.025	0.012	-0.053
-0.214	0.473	-0.842	-0.090	0.533	-0.841	0.732	-0.016	0.252	-0.150	-0.018	0.026	0.245	0.024	0.047	-0.078
-0.199	0.489	-0.857	-0.096	0.541	-0.836	0.514	0.171	0.202	-0.130	-0.011	0.004	0.230	0.040	0.031	-0.088
-0.126	0.524	-0.818	-0.095	0.545	-0.833	0.290	-0.097	0.122	-0.057	0.019	0.041	0.158	0.074	0.069	-0.060
-0.103	0.551	-0.845	-0.096	0.549	-0.831	0.194	0.007	0.030	-0.033	0.043	0.011	0.135	0.101	0.041	-0.015
-0.014	0.578	-0.912	-0.093	0.549	-0.831	0.031	-0.127	-0.019	0.053	0.070	-0.056	0.047	0.128	0.027	0.041
-0.007	0.547	-0.936	-0.091	0.546	-0.833	-0.177	-0.026	-0.114	0.059	0.042	-0.077	0.040	0.097	0.051	0.084
0.078	0.574	-0.956	-0.085	0.540	-0.837	-0.380	-0.221	-0.222	0.137	0.075	-0.092	0.044	0.123	0.071	0.138
0.078	0.574	-0.956	-0.080	0.533	-0.842	-0.430	-0.161	-0.178	0.132	0.082	-0.088	0.044	0.123	0.071	0.174
0.163	0.558	-0.995	-0.073	0.528	-0.846	-0.330	-0.290	-0.110	0.209	0.072	-0.123	0.128	0.108	0.111	0.204
0.193	0.531	-0.975	-0.065	0.524	-0.849	-0.239	-0.378	-0.072	0.232	0.049	-0.100	0.158	0.081	0.092	0.231
0.182	0.481	-0.991	-0.055	0.523	-0.851	-0.031	-0.522	0.002	0.211	-0.001	-0.114	0.147	0.031	0.108	0.248
0.267	0.473	-0.952	-0.048	0.523	-0.851	0.035	-0.341	-0.019	0.288	-0.009	-0.075	0.231	0.024	0.069	0.236
0.209	0.489	-0.972	-0.043	0.524	-0.850	0.075	-0.240	-0.064	0.225	0.006	-0.095	0.173	0.039	0.089	0.219
0.151	0.450	-0.944	-0.038	0.527	-0.849	0.145	-0.220	-0.074	0.163	-0.035	-0.068	0.115	0.001	0.061	0.203
0.151	0.477	-0.920	-0.034	0.529	-0.848	0.157	-0.176	-0.047	0.158	-0.010	-0.046	0.115	0.028	0.038	0.176
0.140	0.497	-0.928	-0.029	0.533	-0.846	0.236	-0.268	0.062	0.142	0.005	-0.057	0.103	0.048	0.046	0.152
0.151	0.524	-0.932	-0.024	0.537	-0.843	0.261	-0.344	0.087	0.149	0.029	-0.063	0.114	0.075	0.050	0.136
0.128	0.585	-0.869	-0.023	0.541	-0.840	0.252	-0.001	0.005	0.125	0.086	-0.003	0.090	0.137	0.012	0.128
0.086	0.547	-0.924	-0.022	0.547	-0.837	0.320	-0.099	0.041	0.081	0.043	-0.062	0.048	0.099	0.043	0.112
0.109	0.527	-0.924	-0.023	0.552	-0.834	0.330	0.039	0.071	0.105	0.018	-0.065	0.071	0.080	0.043	0.097
0.067	0.547	-0.897	-0.022	0.555	-0.831	0.201	-0.080	0.041	0.062	0.034	-0.040	0.029	0.100	0.015	0.083
0.097	0.566	-0.838	-0.026	0.559	-0.829	0.210	0.261	-0.002	0.096	0.050	0.017	0.059	0.119	0.043	0.066
0.040	0.578	-0.877	-0.030	0.562	-0.827	0.188	0.330	-0.058	0.043	0.058	-0.024	0.002	0.132	0.004	0.040
-0.030	0.582	-0.952	-0.028	0.563	-0.826	0.081	-0.060	-0.101	-0.028	0.061	-0.100	0.067	0.136	0.071	0.023
-0.041	0.535	-0.936	-0.027	0.566	-0.824	0.178	-0.025	-0.112	-0.041	0.012	-0.086	0.078	0.091	0.055	0.003
-0.037	0.531	-0.912	-0.025	0.567	-0.823	0.110	0.018	-0.168	-0.039	0.007	-0.064	0.074	0.087	0.031	-0.006
-0.030	0.516	-0.885	-0.021	0.569	-0.822	0.091	-0.153	-0.109	-0.035	-0.010	-0.037	0.066	0.073	0.003	-0.017
-0.018	0.547	-0.920	-0.021	0.570	-0.821	0.088	0.097	-0.128	-0.023	0.020	-0.074	0.054	0.104	0.038	-0.005
-0.033	0.547	-0.814	-0.019	0.570	-0.821	-0.008	-0.029	-0.129	-0.040	0.021	0.032	0.069	0.105	0.069	-0.014
0.047	0.527	-0.877	-0.026	0.571	-0.820	0.080	0.481	-0.137	0.047	0.000	-0.032	0.013	0.087	0.007	-0.020
-0.045	0.539	-0.814	-0.019	0.572	-0.820	0.055	-0.335	-0.073	-0.052	0.011	0.031	0.079	0.099	0.071	-0.034
-0.057	0.516	-0.865	-0.020	0.574	-0.819	0.098	0.088	-0.097	-0.063	-0.013	-0.022	0.091	0.077	0.020	-0.026
-0.060	0.504	-0.818	-0.021	0.575	-0.818	0.071	0.190	-0.151	-0.065	-0.026	0.025	0.094	0.067	0.068	-0.026
-0.007	0.543	-0.865	-0.017	0.576	-0.818	0.064	-0.166	-0.092	-0.015	0.012	-0.023	0.040	0.106	0.021	-0.033
0.055	0.539	-0.861	-0.019	0.577	-0.817	0.067	0.274	-0.200	0.049	0.007	-0.020	0.023	0.103	0.026	-0.031
-0.103	0.520	-0.881	-0.016	0.575	-0.818	-0.080	-0.101	-0.152	-0.112	-0.011	-0.038	0.134	0.084	0.006	-0.030
-0.018	0.493	-0.802	-0.016	0.573	-0.819	-0.106	0.077	-0.164	-0.028	-0.036	0.042	0.048	0.058	0.085	-0.037
-0.072	0.520	-0.881	-0.014	0.571	-0.821	-0.107	0.030	-0.157	-0.083	-0.007	-0.036	0.101	0.086	0.006	-0.064
-0.049	0.539	-0.889	-0.012	0.570	-0.821	-0.061	-0.018	-0.157	-0.062	0.014	-0.043	0.078	0.106	0.001	-0.049
-0.076	0.555	-0.865	-0.007	0.570	-0.822	-0.027	-0.246	-0.127	-0.094	0.030	-0.019	0.105	0.122	0.023	-0.053
-0.014	0.585	-0.885	-0.005	0.569	-0.823	-0.073	-0.015	-0.174	-0.035	0.062	-0.038	0.043	0.153	0.004	-0.049
-0.049	0.562	-0.881	-0.002	0.567	-0.824	-0.085	-0.109	-0.148	-0.073	0.040	-0.033	0.078	0.130	0.009	-0.044
-0.033	0.524	-0.881	0.004	0.566	-0.825	-0.072	-0.250	-0.130	-0.063	0.003	-0.032	0.064	0.092	0.010	-0.032
0.001	0.531	-0.885	0.009	0.565	-0.825	-0.054	-0.208	-0.148	-0.033	0.012	-0.036	0.030	0.100	0.007	-0.032
0.020	0.520	-0.845	0.014	0.564	-0.826	-0.062	-0.231	-0.153	-0.019	0.002	0.005	0.012	0.089	0.047	-0.031
0.013	0.508	-0.869	0.016	0.562	-0.827	-0.048	0.031	-0.166	-0.028	-0.008	-0.018	0.020	0.079	0.025	-0.030
-0.010	0.504	-0.853	0.022	0.560	-0.828	-0.131	-0.288	-0.127	-0.057	-0.010	-0.001	0.045	0.076	0.041	-0.038
0.005	0.516	-0.857	0.023	0.557	-0.830	-0.171	0.027	-0.141	-0.043	0.005	-0.003	0.030	0.088	0.038	-0.035
-0.018	0.520	-0.865	0.027	0.553	-0.832	-0.211	-0.165	-0.116	-0.070	0.012	-0.008	0.054	0.093	0.031	-0.040
0.055	0.470	-0.845	0.028	0.551	-0.834	-0.144	0.042	-0.126	0.002	-0.035	0.014	0.019	0.044	0.052	-0.029
0.009	0.508	-0.853	0.030	0.548	-0.836	-0.168	-0.100	-0.112	-0.047	0.007	0.008	0.028	0.084	0.045	-0.034
0.063	0.512	-0.849	0.030	0.545	-0.838	-0.140	0.095	-0.101	0.008	0.013	0.013	0.025	0.089	0.049	-0.032
-0.018	0.524	-0.877	0.032	0.543	-0.839	-0.121	-0.051	-0.080	-0.075	0.027	-0.013	0.057	0.102	0.022	-0.041
0.005	0.524	-0.873	0.036	0.541	-0.840	-0.125	-0.210	-0.062	-0.056	0.029	-0.007	0.034	0.103	0.027	-0.034
0.017	0.493	-0.853	0.039	0.539	-0.841	-0.106	-0.131	-0.062	-0.047	0.000	0.013	0.023	0.073	0.048	-0.039
0.055	0.477	-0.861	0.041	0.537	-0.842	-0.096	-0.125	-0.041	-0.011	-0.014	0.007	0.015	0.059	0.040	-0.028
0.047	0.493	-0.869	0.044	0.535	-0.844	-0.136	-0.173	-0.029	-0.022	0.004	0.001	0.007	0.075	0.033	-0.021
0.070	0.477	-0.845	0.046	0.532	-0.845	-0.122	-0.058	-0.071	-0.001	-0.009	0.026	0.030	0.061	0.057	-0.018
0.055	0.470	-0.873	0.047	0.530	-0.847	-0.120	-0.022	-0.068	-0.017	-0.014	-0.001	0.015	0.054	0.030	-0.015
0.040	0.473	-0.881	0.050	0.528	-0.848	-0.133	-0.102	-0.055	-0.035	-0.008	-0.007	0.000	0.059	0.023	-0.012
0.074	0.477	-0.881	0.052	0.526	-0.849	-0.063	-0.070	-0.074	-0.003	-0.003	-0.006	0.035	0.064	0.023	-0.012
0.074	0.477	-0.881	0.056	0.525	-0.849	-0.065	-0.209	-0.054	-0.007	-0.001	-0.006	0.035	0.065	0.024	-0.011
0.074	0.473	-0.873	0.056	0.525	-0.849	-0.008	0.009	-0.059	-0.008	-0.005	0.002	0.035	0.062	0.032	-0.012
0.063	0.500	-0.893	0.059	0.524	-0.849	-0.012	-0.144	-0.028	-0.022	0.022	-0.017	0.024	0.090	0.013	-0.011
0.043	0.489	-0.905	0.061	0.524	-0.850	-0.029	-0.120	-0.040	-0.044	0.012	-0.029	0.005	0.079	0.001	-0.014
0.093	0.473	-0.873	0.062	0.523	-0.850	-0.032	0.034	-0.055	0.006	-0.003	0.004	0.056	0.064	0.033	-0.014
0.059	0.470	-0.897	0.063	0.522	-0.851	-0.070	-0.037	-0.052	-0.030	-0.006	-0.019	0.022	0.061	0.010	-0.013
0.074	0.493	-0.901	0.065	0.520	-0.852	-0.099	-0.085	-0.037	-0.017	0.019	-0.022	0.038	0.084	0.007	-0.017
0.082	0.497	-0.877	0.063	0.518	-0.853	-0.104	0.117	-0.057	-0.008	0.025	0.003	0.046	0.089	0.031	-0.027
0.040	0.477	-0.873	0.065	0.516	-0.854	-0.119	-0.056	-0.060	-0.052	0.008	0.008	0.005	0.070	0.035	-0.026
0.040	0.477	-0.901	0.067	0.514	-0.855	-0.088	-0.125	-0.047	-0.055	0.010	-0.018	0.006	0.070	0.009	-0.025
0.074	0.466	-0.893	0.071	0.512	-0.856	-0.120	-0.179	-0.025	-0.024	0.001	-0.009	0.041	0.058	0.017	-0.030
0.097	0.439	-0.877	0.070	0.510	-0.857	-0.077	0.100	-0.052	0.000	-0.025	0.008	0.064	0.031	0.033	-0.027
0.067	0.454	-0.869	0.071	0.508	-0.858	-0.092	-0.081	-0.014	-0.032	-0.008	0.016	0.034	0.047	0.042	-0.020
0.067	0.462	-0.873	0.072	0.507	-0.859	-0.081	-0.073	0.002	-0.033	0.002	0.013	0.034	0.055	0.038	-0.021
0.093	0.454	-0.873	0.072	0.505	-0.860	-0.089	0.033	0.016	-0.006	-0.004	0.014	0.061	0.047	0.039	-0.021
0.063	0.458	-0.916	0.073	0.503	-0.861	-0.110	-0.084	0.019	-0.038	0.001	-0.028	0.031	0.051	0.004	-0.017
0.105	0.439	-0.877	0.073	0.502	-0.862	-0.076	0.034	-0.031	0.004	-0.016	0.012	0.073	0.031	0.035	-0.018
0.090	0.439	-0.881	0.074	0.499	-0.863	-0.116	-0.079	-0.001	-0.013	-0.014	0.010	0.058	0.031	0.032	-0.023
0.063	0.423	-0.889	0.074	0.498	-0.864	-0.085	-0.010	-0.006	-0.040	-0.028	0.003	0.031	0.015	0.024	-0.024
0.059	0.454	-0.909	0.076	0.495	-0.865	-0.142	-0.137	0.028	-0.046	0.006	-0.016	0.027	0.045	0.005	-0.032
0.078	0.427	-0.881	0.078	0.492	-0.867	-0.198	-0.132	0.049	-0.028	-0.018	0.014	0.047	0.017	0.032	-0.027
0.067	0.415	-0.877	0.078	0.488	-0.869	-0.211	0.007	-0.018	-0.039	-0.025	0.020	0.035	0.005	0.036	-0.026
0.128	0.423	-0.869	0.079	0.484	-0.872	-0.223	-0.040	-0.018	0.022	-0.013	0.030	0.096	0.012	0.044	-0.024
0.082	0.400	-0.881	0.081	0.479	-0.874	-0.246	-0.092	0.008	-0.025	-0.032	0.020	0.050	0.012	0.033	-0.029
0.078	0.412	-0.901	0.083	0.475	-0.876	-0.234	-0.116	0.014	-0.030	-0.016	0.002	0.046	0.001	0.013	-0.032
0.055	0.415	-0.893	0.084	0.470	-0.879	-0.272	-0.084	-0.019	-0.055	-0.007	0.013	0.023	0.002	0.021	-0.038
0.055	0.415	-0.893	0.086	0.465	-0.881	-0.285	-0.075	-0.055	-0.056	-0.002	0.015	0.023	0.001	0.021	-0.033
0.097	0.381	-0.893	0.089	0.459	-0.884	-0.320	-0.157	0.021	-0.016	-0.031	0.017	0.064	0.034	0.021	-0.035
0.120	0.377	-0.877	0.087	0.454	-0.887	-0.294	0.059	0.024	0.008	-0.029	0.036	0.087	0.039	0.036	-0.030
0.078	0.419	-0.885	0.087	0.450	-0.889	-0.233	-0.012	0.048	-0.033	0.017	0.030	0.044	0.002	0.028	-0.023
0.082	0.423	-0.920	0.088	0.446	-0.891	-0.215	-0.057	0.045	-0.030	0.025	-0.003	0.048	0.006	0.007	-0.022
0.093	0.392	-0.901	0.090	0.442	-0.892	-0.194	-0.149	0.071	-0.020	-0.002	0.018	0.059	0.026	0.012	-0.016
0.120	0.388	-0.869	0.092	0.439	-0.894	-0.167	-0.144	0.059	0.005	-0.003	0.051	0.085	0.031	0.043	-0.010
0.163	0.385	-0.857	0.091	0.437	-0.895	-0.127	0.071	0.039	0.049	-0.004	0.064	0.127	0.036	0.054	-0.012
0.117	0.388	-0.877	0.090	0.435	-0.896	-0.106	0.042	0.041	0.004	0.001	0.045	0.080	0.033	0.034	-0.016
0.093	0.369	-0.869	0.088	0.433	-0.897	-0.093	0.060	0.043	-0.018	-0.016	0.054	0.056	0.053	0.041	-0.011
0.090	0.369	-0.849	0.088	0.430	-0.899	-0.188	-0.023	0.038	-0.021	-0.012	0.076	0.052	0.053	0.061	-0.023
0.136	0.400	-0.881	0.085	0.426	-0.901	-0.214	0.197	-0.008	0.028	0.022	0.046	0.098	0.022	0.029	-0.022
0.086	0.365	-0.877	0.082	0.422	-0.903	-0.245	0.135	0.027	-0.019	-0.008	0.052	0.047	0.057	0.032	-0.017
0.120	0.361	-0.869	0.079	0.417	-0.905	-0.253	0.154	0.052	0.018	-0.007	0.063	0.080	0.061	0.040	-0.018
0.105	0.330	-0.877	0.073	0.413	-0.908	-0.231	0.326	0.033	0.009	-0.034	0.057	0.063	0.092	0.033	-0.026
0.063	0.319	-0.873	0.069	0.410	-0.909	-0.131	0.221	0.066	-0.029	-0.043	0.063	0.020	0.104	0.037	-0.029
0.078	0.361	-0.869	0.063	0.408	-0.911	-0.106	0.299	0.025	-0.008	0.002	0.068	0.034	0.061	0.041	-0.031
0.051	0.354	-0.857	0.057	0.406	-0.912	-0.097	0.309	0.020	-0.029	-0.004	0.081	0.006	0.069	0.052	-0.048
0.082	0.338	-0.881	0.051	0.403	-0.914	-0.163	0.332	0.067	0.008	-0.016	0.059	0.037	0.084	0.028	-0.044
-0.010	0.334	-0.873	0.046	0.400	-0.915	-0.187	0.249	0.039	-0.079	-0.017	0.069	0.056	0.087	0.035	-0.047
0.063	0.319	-0.865	0.041	0.397	-0.917	-0.163	0.223	0.093	-0.002	-0.029	0.078	0.017	0.102	0.042	-0.047
0.040	0.303	-0.869	0.038	0.394	-0.918	-0.142	0.130	0.080	-0.022	-0.042	0.075	0.006	0.118	0.037	-0.055
0.028	0.307	-0.873	0.034	0.391	-0.920	-0.151	0.183	0.081	-0.029	-0.035	0.073	0.017	0.114	0.033	-0.039
0.020	0.284	-0.873	0.028	0.388	-0.921	-0.142	0.302	0.089	-0.031	-0.055	0.074	0.024	0.137	0.032	-0.045
0.047	0.300	-0.889	0.021	0.386	-0.922	-0.109	0.330	0.100	0.003	-0.037	0.059	0.004	0.122	0.015	-0.043
-0.003	0.296	-0.909	0.020	0.384	-0.923	-0.136	-0.013	0.139	-0.046	-0.038	0.040	0.046	0.126	0.006	-0.038
0.013	0.311	-0.901	0.014	0.383	-0.924	-0.047	0.268	0.080	-0.025	-0.022	0.049	0.030	0.111	0.002	-0.032
0.036	0.288	-0.869	0.011	0.381	-0.924	-0.072	0.124	0.118	0.001	-0.043	0.081	0.007	0.135	0.032	-0.030
0.036	0.288	-0.869	0.006	0.380	-0.925	-0.069	0.206	0.139	0.005	-0.042	0.081	0.007	0.135	0.032	-0.024
0.059	0.269	-0.849	0.002	0.379	-0.925	-0.024	0.188	0.138	0.033	-0.061	0.101	0.017	0.154	0.051	-0.022
0.017	0.269	-0.873	-0.004	0.380	-0.925	0.037	0.271	0.126	-0.004	-0.061	0.078	0.025	0.154	0.027	-0.033
0.013	0.261	-0.861	-0.012	0.380	-0.925	0.031	0.399	0.151	0.001	-0.069	0.089	0.029	0.161	0.037	-0.037
-0.060	0.288	-0.905	-0.016	0.380	-0.925	0.047	0.080	0.212	-0.069	-0.043	0.046	0.102	0.134	0.007	-0.036
-0.026	0.284	-0.905	-0.019	0.379	-0.925	-0.046	0.097	0.235	-0.031	-0.046	0.046	0.068	0.138	0.007	-0.040
0.024	0.307	-0.885	-0.026	0.378	-0.926	-0.080	0.311	0.173	0.026	-0.021	0.066	0.017	0.115	0.012	-0.042
-0.049	0.284	-0.916	-0.032	0.375	-0.926	-0.121	0.252	0.145	-0.041	-0.041	0.035	0.090	0.138	0.020	-0.036
-0.053	0.288	-0.932	-0.038	0.372	-0.928	-0.163	0.275	0.132	-0.039	-0.034	0.021	0.094	0.134	0.036	-0.035
-0.072	0.280	-0.956	-0.043	0.368	-0.929	-0.170	0.204	0.112	-0.053	-0.038	-0.002	0.114	0.142	0.061	-0.035
-0.068	0.300	-0.975	-0.046	0.364	-0.930	-0.197	0.159	0.085	-0.046	-0.014	-0.021	0.110	0.122	0.081	-0.020
-0.041	0.303	-0.995	-0.052	0.359	-0.932	-0.250	0.304	0.023	-0.013	-0.005	-0.039	0.084	0.119	0.102	-0.014
-0.033	0.296	-1.035	-0.059	0.355	-0.933	-0.247	0.380	-0.011	0.002	-0.008	-0.077	0.076	0.126	0.142	-0.006
-0.091	0.288	-1.054	-0.063	0.350	-0.935	-0.238	0.201	0.008	-0.052	-0.011	-0.095	0.134	0.134	0.162	0.013
-0.095	0.288	-1.090	-0.066	0.346	-0.936	-0.199	0.136	0.047	-0.053	-0.007	-0.129	0.138	0.134	0.197	0.041
-0.026	0.257	-1.074	-0.072	0.342	-0.937	-0.188	0.296	0.097	0.022	-0.033	-0.113	0.069	0.165	0.182	0.040
0.086	0.214	-0.991	-0.082	0.340	-0.937	-0.057	0.503	0.143	0.144	-0.074	-0.030	0.043	0.208	0.099	0.034
-0.060	0.261	-1.007	-0.088	0.341	-0.936	0.054	0.305	0.130	0.004	-0.028	-0.047	0.104	0.162	0.115	0.007
-0.130	0.319	-0.995	-0.093	0.340	-0.936	-0.032	0.196	0.105	-0.061	0.031	-0.035	0.173	0.104	0.104	-0.039
-0.226	0.315	-0.964	-0.095	0.339	-0.936	-0.045	0.058	0.085	-0.155	0.028	-0.003	0.269	0.108	0.072	-0.087
-0.245	0.311	-0.936	-0.094	0.337	-0.937	-0.090	-0.133	0.107	-0.175	0.026	0.025	0.289	0.112	0.045	-0.096
-0.157	0.311	-0.901	-0.092	0.335	-0.938	-0.067	-0.081	0.022	-0.088	0.028	0.061	0.200	0.112	0.009	-0.080
-0.076	0.330	-0.909	-0.093	0.335	-0.938	-0.023	0.047	-0.054	-0.007	0.048	0.053	0.120	0.093	0.017	-0.035
-0.030	0.307	-0.972	-0.091	0.335	-0.938	0.002	-0.064	-0.008	0.038	0.025	-0.010	0.074	0.116	0.080	0.034
0.013	0.307	-0.999	-0.088	0.334	-0.938	-0.044	-0.163	0.014	0.077	0.026	-0.037	0.032	0.116	0.108	0.088
0.097	0.385	-1.046	-0.084	0.330	-0.940	-0.223	-0.195	-0.039	0.157	0.107	-0.082	0.052	0.039	0.155	0.142
0.097	0.385	-1.046	-0.080	0.325	-0.942	-0.285	-0.111	-0.108	0.154	0.112	-0.080	0.052	0.040	0.156	0.196
0.186	0.369	-1.058	-0.072	0.319	-0.945	-0.300	-0.357	-0.115	0.234	0.102	-0.089	0.141	0.056	0.168	0.226
0.263	0.392	-1.050	-0.068	0.315	-0.947	-0.233	-0.092	-0.181	0.307	0.130	-0.080	0.219	0.033	0.161	0.247
0.167	0.357	-1.121	-0.057	0.311	-0.949	-0.257	-0.493	-0.158	0.200	0.100	-0.148	0.123	0.069	0.233	0.269
0.240	0.311	-1.078	-0.047	0.307	-0.951	-0.203	-0.406	-0.192	0.263	0.057	-0.103	0.196	0.117	0.190	0.268
0.263	0.288	-1.039	-0.040	0.307	-0.951	-0.005	-0.224	-0.272	0.279	0.034	-0.063	0.219	0.142	0.151	0.246
0.220	0.300	-1.070	-0.032	0.307	-0.951	0.004	-0.272	-0.368	0.229	0.045	-0.094	0.177	0.131	0.183	0.231
0.186	0.226	-1.054	-0.027	0.309	-0.951	0.108	-0.153	-0.263	0.189	-0.030	-0.079	0.141	0.206	0.167	0.217
0.140	0.207	-1.078	-0.018	0.311	-0.950	0.144	-0.438	-0.102	0.134	-0.052	-0.103	0.095	0.227	0.191	0.204
0.232	0.211	-0.983	-0.012	0.317	-0.948	0.290	-0.271	-0.001	0.220	-0.053	-0.010	0.186	0.225	0.096	0.191
0.243	0.261	-0.983	-0.010	0.322	-0.947	0.316	-0.042	-0.044	0.230	-0.009	-0.012	0.196	0.175	0.096	0.183
0.205	0.242	-0.960	-0.009	0.330	-0.944	0.404	0.029	-0.043	0.191	-0.036	0.009	0.156	0.196	0.072	0.171
0.174	0.276	-1.007	-0.011	0.340	-0.940	0.543	0.143	-0.064	0.162	-0.011	-0.042	0.124	0.161	0.119	0.159
0.109	0.272	-1.003	-0.008	0.347	-0.938	0.417	-0.162	-0.029	0.092	-0.022	-0.041	0.057	0.166	0.115	0.132
0.178	0.327	-0.940	-0.011	0.358	-0.934	0.557	0.255	-0.147	0.165	0.021	0.018	0.125	0.113	0.052	0.116
0.105	0.327	-0.940	-0.011	0.368	-0.930	0.532	0.093	-0.176	0.091	0.011	0.015	0.051	0.113	0.052	0.092
0.101	0.334	-0.968	-0.018	0.378	-0.926	0.545	0.484	-0.204	0.094	0.009	-0.017	0.046	0.106	0.079	0.074
0.043	0.330	-0.960	-0.022	0.388	-0.921	0.585	0.289	-0.179	0.040	-0.006	-0.013	0.012	0.111	0.072	0.051
-0.010	0.276	-1.003	-0.023	0.399	-0.917	0.595	0.101	-0.068	-0.012	-0.070	-0.061	0.067	0.166	0.115	0.036
0.001	0.288	-1.007	-0.031	0.410	-0.912	0.627	0.474	-0.072	0.007	-0.070	-0.070	0.056	0.156	0.119	0.013
-0.007	0.311	-0.940	-0.034	0.421	-0.906	0.614	0.229	-0.089	0.002	-0.057	-0.008	0.065	0.133	0.053	0.012
-0.041	0.354	-0.956	-0.036	0.430	-0.902	0.543	0.112	-0.073	-0.031	-0.024	-0.029	0.100	0.092	0.069	0.010
0.020	0.396	-0.924	-0.042	0.439	-0.897	0.481	0.445	-0.197	0.037	0.010	-0.002	0.039	0.050	0.039	-0.008
-0.014	0.392	-0.893	-0.048	0.447	-0.893	0.418	0.409	-0.146	0.008	-0.002	0.026	0.074	0.055	0.008	-0.014
-0.091	0.396	-0.928	-0.046	0.455	-0.889	0.467	-0.054	-0.150	-0.071	-0.006	-0.013	0.151	0.052	0.043	-0.016
-0.057	0.412	-0.944	-0.046	0.461	-0.886	0.355	0.028	-0.059	-0.037	0.003	-0.032	0.116	0.038	0.059	-0.030
-0.049	0.404	-0.916	-0.044	0.467	-0.883	0.355	-0.019	-0.132	-0.031	-0.011	-0.008	0.108	0.046	0.032	-0.038
-0.068	0.442	-0.940	-0.043	0.471	-0.881	0.204	-0.001	-0.167	-0.052	0.024	-0.033	0.127	0.008	0.056	-0.032
-0.064	0.423	-0.924	-0.039	0.475	-0.879	0.216	-0.107	-0.211	-0.052	0.001	-0.019	0.123	0.028	0.040	-0.028
-0.060	0.450	-0.952	-0.033	0.477	-0.878	0.122	-0.228	-0.215	-0.054	0.026	-0.047	0.119	0.002	0.068	-0.031
-0.010	0.446	-0.916	-0.028	0.479	-0.877	0.130	-0.141	-0.226	-0.008	0.020	-0.013	0.069	0.007	0.033	-0.018
-0.045	0.442	-0.924	-0.021	0.482	-0.876	0.156	-0.304	-0.199	-0.050	0.014	-0.022	0.104	0.011	0.042	-0.007
0.032	0.419	-0.912	-0.019	0.485	-0.874	0.177	-0.002	-0.206	0.024	-0.012	-0.012	0.027	0.035	0.030	-0.006
0.013	0.408	-0.932	-0.018	0.488	-0.873	0.169	0.013	-0.140	0.004	-0.027	-0.033	0.046	0.048	0.050	-0.009
-0.030	0.408	-0.924	-0.013	0.490	-0.871	0.182	-0.223	-0.100	-0.043	-0.030	-0.026	0.089	0.048	0.043	-0.012
0.001	0.442	-0.889	-0.012	0.495	-0.869	0.267	0.064	-0.138	-0.013	0.000	0.007	0.058	0.014	0.008	-0.022
-0.045	0.442	-0.897	-0.008	0.500	-0.866	0.290	-0.177	-0.102	-0.063	-0.004	-0.004	0.104	0.014	0.016	-0.027
-0.007	0.450	-0.893	-0.005	0.506	-0.863	0.335	-0.157	-0.102	-0.028	-0.002	-0.003	0.066	0.007	0.013	-0.029
0.001	0.454	-0.920	-0.001	0.511	-0.860	0.322	-0.145	-0.075	-0.023	-0.004	-0.033	0.058	0.004	0.041	-0.032
-0.018	0.470	-0.893	0.002	0.516	-0.856	0.326	-0.171	-0.088	-0.046	0.006	-0.009	0.077	0.011	0.013	-0.020
-0.003	0.454	-0.901	0.007	0.520	-0.854	0.252	-0.236	-0.094	-0.036	-0.014	-0.019	0.062	0.004	0.022	-0.018
0.043	0.442	-0.869	0.010	0.523	-0.852	0.181	-0.106	-0.101	0.007	-0.028	0.011	0.016	0.016	0.010	-0.010
0.005	0.473	-0.928	0.017	0.525	-0.851	0.115	-0.362	-0.084	-0.038	0.001	-0.049	0.054	0.014	0.050	-0.007
0.082	0.481	-0.881	0.020	0.527	-0.850	0.115	-0.092	-0.092	0.036	0.007	-0.003	0.022	0.022	0.002	0.000
0.020	0.489	-0.881	0.024	0.529	-0.849	0.115	-0.148	-0.094	-0.029	0.013	-0.004	0.039	0.029	0.003	-0.004
0.063	0.497	-0.877	0.027	0.530	-0.848	0.094	-0.150	-0.117	0.009	0.019	-0.001	0.003	0.036	0.001	0.003
0.040	0.458	-0.873	0.032	0.531	-0.847	0.062	-0.189	-0.102	-0.018	-0.020	0.002	0.021	0.003	0.005	-0.019
0.082	0.435	-0.865	0.037	0.532	-0.846	0.084	-0.301	-0.032	0.019	-0.045	0.009	0.022	0.027	0.013	-0.017
-0.022	0.454	-0.881	0.038	0.533	-0.845	0.082	-0.055	-0.035	-0.086	-0.027	-0.007	0.082	0.008	0.003	-0.024
0.055	0.477	-0.861	0.041	0.534	-0.844	0.084	-0.116	-0.082	-0.012	-0.005	0.012	0.006	0.015	0.016	-0.021
0.059	0.477	-0.842	0.046	0.536	-0.843	0.132	-0.201	-0.080	-0.013	-0.007	0.030	0.002	0.015	0.036	-0.029
0.078	0.473	-0.857	0.052	0.538	-0.841	0.138	-0.302	-0.094	0.000	-0.013	0.013	0.017	0.010	0.020	-0.013
0.040	0.485	-0.901	0.055	0.541	-0.839	0.178	-0.177	-0.071	-0.042	-0.004	-0.033	0.021	0.022	0.023	-0.011
0.090	0.477	-0.853	0.056	0.545	-0.837	0.242	-0.022	-0.049	0.007	-0.015	0.012	0.029	0.013	0.024	-0.007
0.090	0.477	-0.853	0.062	0.548	-0.834	0.216	-0.334	-0.013	0.001	-0.019	0.009	0.029	0.013	0.024	-0.011
0.090	0.481	-0.857	0.063	0.551	-0.832	0.193	-0.018	-0.047	0.000	-0.018	0.003	0.029	0.016	0.020	-0.013
0.070	0.477	-0.845	0.066	0.554	-0.830	0.162	-0.131	-0.041	-0.022	-0.024	0.013	0.009	0.012	0.031	-0.019
0.063	0.458	-0.838	0.070	0.557	-0.828	0.199	-0.239	-0.001	-0.034	-0.046	0.019	0.002	0.008	0.039	-0.020
0.067	0.493	-0.861	0.072	0.560	-0.826	0.168	-0.174	0.026	-0.032	-0.014	-0.007	0.005	0.027	0.016	-0.024
0.093	0.520	-0.842	0.073	0.563	-0.823	0.196	-0.067	0.014	-0.006	0.010	0.011	0.033	0.054	0.035	-0.021
0.070	0.520	-0.865	0.075	0.566	-0.821	0.196	-0.124	-0.004	-0.032	0.007	-0.016	0.010	0.053	0.012	-0.019
0.090	0.547	-0.869	0.077	0.568	-0.819	0.168	-0.092	0.001	-0.014	0.031	-0.022	0.029	0.079	0.008	-0.006
0.078	0.508	-0.838	0.082	0.571	-0.817	0.177	-0.308	0.034	-0.030	-0.010	0.007	0.017	0.040	0.039	-0.011
0.163	0.508	-0.794	0.079	0.574	-0.815	0.190	0.180	0.015	0.058	-0.013	0.049	0.101	0.040	0.083	-0.008
0.074	0.493	-0.826	0.080	0.578	-0.812	0.234	-0.102	0.038	-0.032	-0.032	0.014	0.013	0.024	0.051	-0.005
0.105	0.504	-0.834	0.082	0.581	-0.810	0.171	-0.171	0.043	-0.004	-0.023	0.004	0.043	0.035	0.043	-0.004
0.124	0.516	-0.810	0.080	0.584	-0.808	0.204	0.128	0.021	0.017	-0.015	0.026	0.062	0.046	0.067	-0.015
0.082	0.531	-0.830	0.080	0.587	-0.806	0.204	-0.024	0.065	-0.025	-0.003	0.004	0.019	0.061	0.047	-0.014
0.093	0.516	-0.814	0.078	0.590	-0.803	0.204	0.045	0.075	-0.012	-0.021	0.017	0.030	0.045	0.063	-0.014
0.078	0.497	-0.806	0.076	0.593	-0.802	0.149	0.054	0.076	-0.026	-0.043	0.024	0.014	0.024	0.071	-0.016
0.113	0.500	-0.782	0.074	0.596	-0.800	0.222	0.125	0.061	0.012	-0.043	0.045	0.048	0.028	0.094	-0.007
0.109	0.543	-0.798	0.076	0.599	-0.797	0.176	-0.154	0.077	0.006	-0.003	0.027	0.044	0.069	0.078	-0.008
0.136	0.555	-0.782	0.071	0.602	-0.795	0.202	0.283	0.014	0.038	0.006	0.040	0.070	0.080	0.094	-0.001
0.086	0.551	-0.782	0.071	0.605	-0.793	0.189	-0.039	0.070	-0.011	-0.001	0.038	0.019	0.076	0.094	-0.001
0.109	0.531	-0.782	0.068	0.607	-0.792	0.137	0.136	0.054	0.016	-0.022	0.036	0.042	0.056	0.094	-0.008
0.101	0.527	-0.775	0.065	0.609	-0.790	0.147	0.103	0.105	0.011	-0.028	0.042	0.034	0.051	0.102	-0.013
0.059	0.516	-0.786	0.063	0.611	-0.789	0.125	0.099	0.069	-0.028	-0.041	0.029	0.009	0.038	0.090	-0.018
0.105	0.524	-0.743	0.059	0.613	-0.787	0.137	0.199	0.048	0.022	-0.036	0.071	0.037	0.045	0.134	-0.016
0.040	0.547	-0.778	0.054	0.616	-0.786	0.139	0.311	0.028	-0.038	-0.015	0.034	0.029	0.067	0.098	-0.028
0.097	0.543	-0.778	0.050	0.617	-0.786	0.070	0.239	0.063	0.024	-0.019	0.033	0.028	0.063	0.098	-0.031
0.013	0.516	-0.782	0.047	0.619	-0.784	0.132	0.063	0.103	-0.058	-0.048	0.028	0.058	0.035	0.093	-0.031
0.024	0.547	-0.767	0.043	0.621	-0.783	0.163	0.185	0.105	-0.042	-0.020	0.042	0.047	0.065	0.109	-0.037
0.063	0.570	-0.794	0.040	0.623	-0.781	0.110	0.156	0.101	0.000	0.001	0.013	0.009	0.088	0.081	-0.052
-0.018	0.539	-0.782	0.036	0.625	-0.780	0.121	0.132	0.107	-0.077	-0.031	0.024	0.091	0.056	0.092	-0.040
0.001	0.539	-0.771	0.034	0.625	-0.780	0.039	-0.005	0.165	-0.055	-0.032	0.036	0.073	0.055	0.104	-0.031
0.063	0.543	-0.775	0.031	0.626	-0.779	0.089	0.125	0.095	0.010	-0.029	0.031	0.012	0.058	0.099	-0.038
0.051	0.562	-0.771	0.026	0.628	-0.777	0.130	0.215	0.099	0.003	-0.011	0.033	0.025	0.076	0.102	-0.029
0.009	0.555	-0.782	0.023	0.631	-0.776	0.162	0.138	0.096	-0.036	-0.022	0.020	0.068	0.068	0.089	-0.025
0.009	0.539	-0.790	0.019	0.633	-0.774	0.127	0.194	0.103	-0.032	-0.039	0.010	0.070	0.052	0.080	-0.032
-0.003	0.531	-0.786	0.014	0.635	-0.772	0.162	0.189	0.125	-0.039	-0.049	0.013	0.082	0.043	0.083	-0.040
-0.010	0.547	-0.806	0.011	0.637	-0.770	0.168	0.093	0.157	-0.044	-0.036	-0.009	0.090	0.057	0.062	-0.042
-0.026	0.527	-0.802	0.007	0.640	-0.768	0.184	0.108	0.156	-0.055	-0.058	-0.007	0.107	0.037	0.065	-0.036
-0.026	0.555	-0.794	0.005	0.643	-0.766	0.224	0.023	0.142	-0.053	-0.034	-0.002	0.108	0.063	0.072	-0.031
0.013	0.566	-0.806	0.001	0.647	-0.763	0.237	0.168	0.108	-0.011	-0.026	-0.016	0.071	0.074	0.060	-0.023
-0.030	0.562	-0.877	-0.003	0.650	-0.760	0.229	0.154	0.080	-0.050	-0.033	-0.090	0.115	0.070	0.012	-0.004
-0.014	0.562	-0.873	-0.008	0.654	-0.757	0.271	0.290	0.093	-0.029	-0.037	-0.089	0.101	0.069	0.008	0.027
0.024	0.566	-0.885	-0.012	0.658	-0.753	0.331	0.123	0.137	0.013	-0.037	-0.105	0.063	0.073	0.020	0.043
0.063	0.562	-0.912	-0.021	0.667	-0.745	0.602	0.440	0.236	0.061	-0.050	-0.141	0.026	0.068	0.048	0.067
0.040	0.558	-0.861	-0.029	0.678	-0.734	0.814	0.231	0.312	0.045	-0.065	-0.100	0.049	0.063	0.002	0.061
0.074	0.605	-0.814	-0.041	0.690	-0.723	0.835	0.580	0.328	0.092	-0.030	-0.064	0.015	0.109	0.048	0.025
-0.064	0.655	-0.767	-0.047	0.700	-0.712	0.757	0.151	0.277	-0.041	0.009	-0.028	0.153	0.159	0.095	-0.021
-0.168	0.674	-0.723	-0.052	0.710	-0.702	0.706	0.100	0.176	-0.141	0.019	0.006	0.256	0.178	0.137	-0.045
-0.160	0.682	-0.719	-0.051	0.717	-0.696	0.489	-0.234	0.190	-0.133	0.020	0.003	0.248	0.186	0.140	-0.067
-0.087	0.744	-0.735	-0.053	0.721	-0.691	0.303	-0.074	0.136	-0.060	0.078	-0.017	0.175	0.248	0.123	-0.053
-0.049	0.786	-0.767	-0.052	0.722	-0.690	0.076	-0.120	0.060	-0.022	0.119	-0.049	0.135	0.290	0.090	-0.009
0.005	0.794	-0.771	-0.048	0.721	-0.692	-0.083	-0.200	-0.083	0.027	0.128	-0.051	0.081	0.297	0.085	0.051
0.063	0.790	-0.759	-0.045	0.718	-0.695	-0.207	0.037	-0.207	0.082	0.127	-0.036	0.022	0.292	0.096	0.095
0.143	0.798	-0.838	-0.039	0.712	-0.701	-0.434	-0.098	-0.294	0.156	0.140	-0.108	0.059	0.299	0.016	0.145
0.143	0.798	-0.838	-0.031	0.705	-0.709	-0.543	-0.189	-0.341	0.148	0.147	-0.100	0.059	0.298	0.015	0.205
0.224	0.771	-0.873	-0.019	0.697	-0.716	-0.506	-0.407	-0.341	0.217	0.127	-0.128	0.141	0.270	0.022	0.241
0.343	0.709	-0.861	-0.014	0.692	-0.722	-0.362	0.070	-0.358	0.331	0.071	-0.111	0.261	0.208	0.010	0.268
0.259	0.682	-0.916	-0.004	0.687	-0.727	-0.338	-0.380	-0.300	0.236	0.049	-0.161	0.177	0.180	0.066	0.291
0.305	0.678	-0.936	0.003	0.682	-0.731	-0.320	-0.113	-0.311	0.275	0.050	-0.176	0.224	0.175	0.087	0.297
0.286	0.612	-0.944	0.011	0.678	-0.735	-0.278	-0.273	-0.249	0.248	-0.011	-0.180	0.204	0.109	0.095	0.290
0.301	0.605	-0.889	0.022	0.675	-0.738	-0.176	-0.529	-0.155	0.252	-0.016	-0.122	0.220	0.101	0.041	0.274
0.343	0.605	-0.889	0.027	0.672	-0.740	-0.142	-0.199	-0.099	0.289	-0.014	-0.120	0.263	0.101	0.041	0.242
0.247	0.628	-0.822	0.030	0.671	-0.741	-0.082	-0.107	-0.055	0.190	0.011	-0.051	0.167	0.123	0.026	0.218
0.186	0.678	-0.873	0.033	0.670	-0.742	-0.023	-0.128	-0.018	0.126	0.061	-0.102	0.105	0.173	0.026	0.200
0.228	0.682	-0.830	0.038	0.671	-0.741	0.051	-0.345	-0.007	0.162	0.065	-0.060	0.147	0.177	0.017	0.166
0.251	0.694	-0.810	0.039	0.671	-0.740	0.060	0.115	-0.098	0.185	0.076	-0.041	0.170	0.188	0.037	0.151
0.228	0.632	-0.735	0.044	0.673	-0.738	0.113	-0.260	-0.069	0.156	0.012	0.033	0.147	0.126	0.112	0.132
0.190	0.655	-0.806	0.045	0.673	-0.738	0.005	0.068	-0.147	0.117	0.036	-0.038	0.108	0.149	0.041	0.109
0.151	0.682	-0.723	0.047	0.672	-0.739	-0.049	0.144	-0.242	0.077	0.063	0.046	0.069	0.176	0.124	0.076
0.117	0.690	-0.810	0.048	0.670	-0.741	-0.083	0.207	-0.276	0.041	0.073	-0.040	0.034	0.184	0.038	0.045
0.082	0.713	-0.822	0.048	0.668	-0.743	-0.160	0.330	-0.347	0.007	0.099	-0.049	0.001	0.207	0.026	-0.000
0.024	0.698	-0.857	0.051	0.663	-0.746	-0.243	0.059	-0.343	-0.055	0.087	-0.081	0.059	0.191	0.011	-0.019
-0.057	0.647	-0.861	0.061	0.659	-0.750	-0.269	-0.448	-0.278	-0.145	0.041	-0.082	0.139	0.140	0.015	-0.029
0.028	0.620	-0.842	0.067	0.654	-0.753	-0.283	-0.148	-0.287	-0.067	0.019	-0.058	0.055	0.113	0.004	-0.035
0.093	0.632	-0.810	0.070	0.650	-0.756	-0.209	0.037	-0.289	-0.005	0.034	-0.024	0.010	0.124	0.035	-0.034
0.086	0.609	-0.822	0.078	0.646	-0.760	-0.287	-0.298	-0.236	-0.020	0.016	-0.032	0.002	0.100	0.023	-0.027
0.074	0.636	-0.822	0.079	0.640	-0.764	-0.348	0.152	-0.268	-0.032	0.049	-0.028	0.010	0.127	0.023	-0.026
0.059	0.597	-0.747	0.086	0.632	-0.770	-0.488	-0.270	-0.210	-0.055	0.018	0.053	0.027	0.088	0.098	-0.039
0.074	0.624	-0.818	0.090	0.625	-0.775	-0.405	-0.152	-0.178	-0.044	0.052	-0.013	0.012	0.114	0.027	-0.035
0.059	0.601	-0.786	0.090	0.618	-0.781	-0.430	0.182	-0.228	-0.059	0.036	0.024	0.029	0.090	0.059	-0.041
0.155	0.578	-0.767	0.095	0.611	-0.786	-0.452	-0.155	-0.145	0.033	0.020	0.049	0.065	0.067	0.080	-0.040
0.074	0.520	-0.806	0.096	0.602	-0.792	-0.505	0.026	-0.165	-0.050	-0.029	0.016	0.017	0.008	0.041	-0.041
0.070	0.551	-0.794	0.099	0.594	-0.798	-0.474	-0.089	-0.155	-0.057	0.010	0.034	0.023	0.039	0.053	-0.037
0.082	0.531	-0.834	0.102	0.587	-0.803	-0.426	-0.075	-0.091	-0.048	-0.002	-0.001	0.013	0.020	0.014	-0.050
0.101	0.504	-0.798	0.103	0.581	-0.808	-0.383	-0.041	-0.075	-0.030	-0.023	0.039	0.005	0.007	0.050	-0.045
0.078	0.524	-0.842	0.106	0.575	-0.811	-0.347	-0.184	-0.040	-0.056	0.002	-0.001	0.019	0.013	0.007	-0.044
0.117	0.500	-0.814	0.107	0.570	-0.815	-0.314	-0.017	-0.047	-0.019	-0.015	0.031	0.018	0.010	0.035	-0.046
0.074	0.489	-0.845	0.109	0.565	-0.818	-0.261	-0.132	0.026	-0.063	-0.023	0.002	0.025	0.021	0.004	-0.048
0.101	0.485	-0.806	0.112	0.561	-0.820	-0.233	-0.159	0.001	-0.039	-0.023	0.044	0.001	0.025	0.043	-0.044
0.086	0.477	-0.845	0.113	0.558	-0.822	-0.184	-0.104	-0.000	-0.056	-0.027	0.006	0.015	0.033	0.004	-0.036
0.117	0.497	-0.842	0.116	0.555	-0.823	-0.146	-0.138	-0.020	-0.028	-0.005	0.012	0.015	0.014	0.008	-0.039
0.151	0.481	-0.857	0.114	0.553	-0.825	-0.138	0.156	-0.032	0.009	-0.018	-0.002	0.049	0.029	0.008	-0.034
0.055	0.500	-0.885	0.117	0.551	-0.826	-0.079	-0.197	0.018	-0.090	0.003	-0.029	0.048	0.010	0.035	-0.026
0.113	0.497	-0.885	0.118	0.549	-0.827	-0.137	-0.115	0.029	-0.034	0.001	-0.028	0.010	0.014	0.035	-0.015
0.132	0.493	-0.857	0.120	0.547	-0.828	-0.099	-0.105	0.027	-0.016	-0.001	0.001	0.028	0.018	0.007	-0.021
0.178	0.508	-0.853	0.119	0.546	-0.829	-0.065	0.056	-0.004	0.031	0.016	0.005	0.075	0.003	0.003	-0.006
0.120	0.481	-0.869	0.120	0.544	-0.830	-0.095	-0.059	0.025	-0.028	-0.009	-0.009	0.017	0.030	0.018	-0.011
0.143	0.462	-0.873	0.117	0.542	-0.832	-0.128	0.163	0.036	-0.002	-0.026	-0.012	0.041	0.049	0.022	-0.012
0.101	0.473	-0.849	0.118	0.540	-0.833	-0.138	-0.131	0.085	-0.045	-0.012	0.013	0.002	0.037	0.002	-0.020
0.136	0.473	-0.842	0.118	0.537	-0.835	-0.149	-0.061	0.043	-0.011	-0.010	0.023	0.033	0.036	0.010	-0.022
0.136	0.485	-0.842	0.113	0.536	-0.837	-0.075	0.324	-0.040	-0.006	0.003	0.024	0.033	0.024	0.010	-0.027
0.105	0.481	-0.865	0.114	0.533	-0.839	-0.171	-0.016	-0.018	-0.038	0.003	0.003	0.003	0.028	0.014	-0.025
0.120	0.435	-0.861	0.114	0.530	-0.841	-0.167	0.041	-0.063	-0.022	-0.040	0.008	0.019	0.075	0.010	-0.031
0.117	0.439	-0.853	0.116	0.527	-0.842	-0.166	-0.134	-0.022	-0.029	-0.033	0.018	0.015	0.071	0.002	-0.041
0.086	0.435	-0.877	0.114	0.524	-0.844	-0.123	0.189	-0.032	-0.057	-0.035	-0.004	0.016	0.075	0.025	-0.045
0.070	0.446	-0.881	0.115	0.522	-0.845	-0.147	-0.087	0.004	-0.073	-0.020	-0.006	0.031	0.063	0.029	-0.048
0.093	0.415	-0.849	0.113	0.520	-0.847	-0.068	0.146	-0.053	-0.048	-0.050	0.026	0.008	0.093	0.003	-0.048
0.101	0.454	-0.885	0.114	0.518	-0.848	-0.106	-0.068	-0.017	-0.042	-0.009	-0.008	0.000	0.054	0.033	-0.040
0.101	0.454	-0.885	0.114	0.517	-0.848	-0.048	0.013	-0.012	-0.042	-0.008	-0.008	0.000	0.053	0.032	-0.034
0.132	0.446	-0.881	0.115	0.516	-0.849	-0.029	-0.059	0.018	-0.012	-0.015	-0.003	0.031	0.060	0.028	-0.030
0.105	0.466	-0.885	0.119	0.516	-0.848	-0.011	-0.258	0.043	-0.043	0.005	-0.008	0.005	0.040	0.032	-0.027
0.109	0.446	-0.885	0.119	0.516	-0.848	0.014	-0.021	0.044	-0.039	-0.015	-0.008	0.009	0.059	0.031	-0.029
0.124	0.446	-0.885	0.120	0.516	-0.848	0.012	-0.145	0.061	-0.025	-0.015	-0.008	0.024	0.059	0.031	-0.029
0.117	0.415	-0.838	0.122	0.517	-0.847	0.047	-0.133	0.065	-0.035	-0.046	0.038	0.016	0.089	0.016	-0.031
0.140	0.439	-0.873	0.122	0.518	-0.847	0.052	0.007	0.020	-0.011	-0.024	0.002	0.040	0.066	0.018	-0.028
0.113	0.446	-0.857	0.123	0.518	-0.847	0.007	-0.093	-0.002	-0.040	-0.016	0.018	0.013	0.058	0.002	-0.026
0.132	0.439	-0.881	0.124	0.517	-0.847	-0.038	-0.070	0.018	-0.022	-0.023	-0.005	0.033	0.065	0.026	-0.022
0.147	0.427	-0.853	0.125	0.516	-0.847	-0.048	-0.039	-0.008	-0.007	-0.033	0.023	0.048	0.076	0.003	-0.024
0.143	0.423	-0.842	0.124	0.516	-0.848	0.000	0.079	-0.026	-0.010	-0.037	0.035	0.045	0.079	0.015	-0.024
0.128	0.446	-0.877	0.123	0.515	-0.848	-0.006	0.059	0.004	-0.025	-0.013	-0.000	0.029	0.055	0.020	-0.026
0.105	0.458	-0.877	0.123	0.515	-0.848	-0.009	0.020	0.025	-0.047	-0.001	0.000	0.007	0.043	0.020	-0.028
0.124	0.458	-0.865	0.121	0.515	-0.848	0.026	0.104	-0.023	-0.026	-0.001	0.012	0.026	0.043	0.007	-0.031
0.124	0.466	-0.869	0.121	0.515	-0.849	0.006	0.042	-0.024	-0.026	0.006	0.008	0.026	0.035	0.011	-0.029
0.117	0.450	-0.873	0.122	0.515	-0.849	-0.012	-0.071	-0.005	-0.035	-0.009	0.005	0.018	0.050	0.014	-0.030
0.151	0.439	-0.838	0.120	0.514	-0.849	-0.024	0.096	-0.005	0.001	-0.020	0.041	0.053	0.061	0.022	-0.031
0.097	0.458	-0.877	0.123	0.513	-0.849	-0.041	-0.153	0.020	-0.055	0.000	0.002	0.001	0.042	0.017	-0.030
0.128	0.435	-0.857	0.122	0.512	-0.850	-0.073	0.017	0.023	-0.024	-0.021	0.022	0.029	0.064	0.003	-0.027
0.136	0.462	-0.849	0.122	0.512	-0.850	-0.009	0.014	0.032	-0.015	0.006	0.030	0.036	0.037	0.012	-0.030
0.143	0.442	-0.853	0.122	0.512	-0.850	0.025	-0.061	0.075	-0.008	-0.014	0.026	0.044	0.056	0.008	-0.022
0.124	0.431	-0.861	0.121	0.514	-0.850	0.072	0.034	0.083	-0.026	-0.027	0.018	0.024	0.067	0.001	-0.020
0.143	0.466	-0.865	0.121	0.515	-0.849	0.069	-0.094	0.096	-0.008	0.007	0.013	0.043	0.032	0.003	-0.012
0.132	0.473	-0.873	0.120	0.515	-0.849	0.014	0.039	0.048	-0.018	0.014	0.005	0.031	0.024	0.010	-0.009
0.178	0.477	-0.845	0.121	0.515	-0.849	-0.022	-0.067	0.048	0.027	0.018	0.033	0.077	0.020	0.018	-0.004
0.159	0.466	-0.842	0.117	0.515	-0.849	-0.002	0.227	0.050	0.012	0.007	0.038	0.057	0.031	0.022	-0.004
0.155	0.431	-0.849	0.118	0.514	-0.850	-0.060	-0.102	0.102	0.007	-0.027	0.030	0.053	0.065	0.015	-0.002
0.159	0.470	-0.814	0.114	0.514	-0.850	-0.015	0.201	0.041	0.014	0.011	0.067	0.057	0.026	0.050	-0.006
0.159	0.470	-0.814	0.113	0.512	-0.851	-0.072	0.032	0.041	0.015	0.013	0.068	0.056	0.026	0.051	-0.014
0.147	0.450	-0.842	0.109	0.511	-0.852	-0.054	0.254	-0.000	0.007	-0.006	0.041	0.044	0.045	0.023	-0.027
0.113	0.427	-0.830	0.108	0.510	-0.853	-0.062	0.067	0.013	-0.026	-0.028	0.054	0.009	0.068	0.035	-0.031
0.082	0.408	-0.842	0.108	0.509	-0.854	-0.055	-0.059	0.020	-0.058	-0.046	0.043	0.023	0.087	0.023	-0.044
0.120	0.423	-0.845	0.104	0.508	-0.855	-0.057	0.240	-0.001	-0.015	-0.029	0.040	0.015	0.071	0.019	-0.051
0.070	0.446	-0.845	0.103	0.506	-0.857	-0.122	0.055	0.015	-0.064	-0.004	0.042	0.035	0.048	0.019	-0.051
0.105	0.454	-0.838	0.101	0.503	-0.858	-0.133	0.109	0.005	-0.028	0.006	0.052	0.001	0.040	0.026	-0.045
0.105	0.435	-0.838	0.099	0.501	-0.860	-0.137	0.105	0.007	-0.026	-0.011	0.053	0.001	0.059	0.026	-0.045
0.109	0.458	-0.834	0.098	0.499	-0.861	-0.111	0.104	-0.017	-0.021	0.014	0.059	0.002	0.035	0.029	-0.043
0.124	0.450	-0.826	0.096	0.497	-0.863	-0.117	0.160	-0.040	-0.003	0.009	0.068	0.017	0.043	0.037	-0.044
0.074	0.442	-0.849	0.096	0.495	-0.864	-0.114	0.011	-0.028	-0.053	0.003	0.046	0.034	0.050	0.013	-0.044
0.086	0.427	-0.865	0.095	0.493	-0.865	-0.107	0.020	-0.007	-0.042	-0.010	0.032	0.023	0.065	0.002	-0.034
0.109	0.404	-0.834	0.096	0.491	-0.866	-0.110	-0.038	-0.000	-0.019	-0.031	0.064	0.001	0.087	0.030	-0.042
0.159	0.408	-0.830	0.090	0.488	-0.868	-0.137	0.364	-0.036	0.036	-0.025	0.071	0.048	0.082	0.034	-0.038
0.070	0.404	-0.845	0.089	0.485	-0.870	-0.142	0.056	-0.011	-0.051	-0.026	0.057	0.041	0.085	0.019	-0.038
0.093	0.412	-0.842	0.087	0.483	-0.871	-0.134	0.114	0.010	-0.026	-0.016	0.062	0.018	0.076	0.023	-0.039
0.090	0.400	-0.842	0.085	0.482	-0.872	-0.055	0.137	0.003	-0.028	-0.027	0.063	0.022	0.086	0.023	-0.051
0.090	0.419	-0.834	0.080	0.481	-0.873	-0.017	0.292	-0.046	-0.023	-0.007	0.072	0.021	0.066	0.031	-0.046
0.082	0.396	-0.838	0.080	0.481	-0.873	-0.022	0.031	-0.001	-0.030	-0.030	0.068	0.028	0.088	0.026	-0.046
0.082	0.408	-0.861	0.078	0.480	-0.874	-0.015	0.113	0.007	-0.028	-0.018	0.045	0.027	0.075	0.002	-0.045
0.078	0.396	-0.849	0.076	0.480	-0.874	-0.037	0.093	-0.001	-0.030	-0.028	0.058	0.029	0.086	0.014	-0.048
0.082	0.396	-0.853	0.073	0.479	-0.875	0.000	0.175	-0.010	-0.024	-0.028	0.054	0.025	0.085	0.009	-0.042
0.055	0.408	-0.861	0.071	0.479	-0.875	-0.029	0.125	-0.011	-0.049	-0.016	0.047	0.050	0.073	0.001	-0.038
0.097	0.412	-0.853	0.070	0.478	-0.876	-0.025	0.073	-0.013	-0.005	-0.011	0.055	0.006	0.069	0.008	-0.041
0.101	0.415	-0.834	0.065	0.478	-0.876	-0.001	0.354	-0.061	0.004	-0.007	0.075	0.001	0.064	0.027	-0.045
0.040	0.396	-0.881	0.064	0.477	-0.877	-0.040	0.077	-0.064	-0.056	-0.026	0.029	0.061	0.083	0.021	-0.041
0.040	0.396	-0.881	0.062	0.475	-0.878	-0.082	0.124	-0.038	-0.055	-0.024	0.030	0.060	0.083	0.021	-0.043
0.055	0.373	-0.901	0.060	0.474	-0.878	-0.039	0.156	-0.040	-0.037	-0.046	0.011	0.044	0.106	0.041	-0.045
0.051	0.392	-0.916	0.058	0.474	-0.879	-0.003	0.122	-0.036	-0.039	-0.026	-0.004	0.047	0.086	0.057	-0.037
0.040	0.404	-0.956	0.054	0.474	-0.879	0.019	0.208	-0.040	-0.047	-0.015	-0.044	0.057	0.074	0.096	-0.031
0.036	0.385	-0.968	0.048	0.475	-0.879	0.055	0.374	-0.013	-0.045	-0.035	-0.055	0.060	0.093	0.107	-0.006
0.013	0.369	-0.995	0.044	0.477	-0.878	0.180	0.137	0.106	-0.064	-0.053	-0.084	0.082	0.108	0.134	0.012
0.136	0.377	-0.983	0.034	0.484	-0.875	0.369	0.486	0.185	0.069	-0.052	-0.075	0.041	0.099	0.121	0.021
0.090	0.385	-0.972	0.026	0.495	-0.868	0.687	0.327	0.336	0.032	-0.056	-0.070	0.004	0.091	0.109	0.002
0.070	0.415	-0.893	0.016	0.508	-0.861	0.754	0.375	0.334	0.022	-0.038	0.002	0.023	0.060	0.030	-0.028
-0.057	0.462	-0.806	0.009	0.517	-0.856	0.512	0.285	0.190	-0.098	-0.000	0.084	0.149	0.013	0.056	-0.066
-0.130	0.504	-0.802	0.005	0.523	-0.852	0.329	0.100	0.137	-0.168	0.036	0.084	0.222	0.030	0.059	-0.078
-0.053	0.512	-0.814	0.001	0.526	-0.850	0.189	0.160	0.094	-0.087	0.041	0.070	0.145	0.037	0.047	-0.075
0.047	0.520	-0.826	-0.002	0.526	-0.850	0.020	0.161	0.050	0.016	0.048	0.058	0.044	0.045	0.035	-0.042
0.078	0.524	-0.849	-0.005	0.524	-0.852	-0.159	0.234	-0.021	0.050	0.055	0.036	0.013	0.048	0.011	0.024
0.070	0.543	-0.912	-0.005	0.518	-0.855	-0.322	0.032	-0.023	0.043	0.079	-0.024	0.021	0.067	0.051	0.085
0.159	0.543	-0.983	-0.002	0.510	-0.860	-0.446	-0.124	-0.033	0.128	0.087	-0.090	0.067	0.067	0.122	0.136
0.220	0.539	-0.983	0.001	0.502	-0.865	-0.494	-0.122	-0.031	0.187	0.092	-0.085	0.128	0.063	0.121	0.191
0.267	0.539	-1.031	0.008	0.494	-0.870	-0.474	-0.370	-0.019	0.225	0.100	-0.128	0.173	0.062	0.168	0.250
0.340	0.527	-1.031	0.017	0.487	-0.873	-0.344	-0.416	-0.057	0.289	0.095	-0.124	0.245	0.050	0.167	0.275
0.386	0.516	-1.039	0.024	0.482	-0.876	-0.305	-0.242	-0.137	0.329	0.089	-0.129	0.290	0.038	0.175	0.280
0.320	0.439	-1.019	0.030	0.478	-0.878	-0.173	-0.209	-0.172	0.257	0.015	-0.108	0.224	0.039	0.154	0.274
0.286	0.427	-0.983	0.037	0.478	-0.878	-0.022	-0.238	-0.209	0.215	0.004	-0.072	0.188	0.051	0.118	0.235
0.270	0.435	-1.019	0.038	0.478	-0.877	0.054	0.033	-0.149	0.198	0.011	-0.108	0.172	0.043	0.153	0.200
0.186	0.396	-0.960	0.045	0.481	-0.875	0.190	-0.346	-0.074	0.107	-0.030	-0.051	0.087	0.082	0.094	0.162
0.243	0.365	-0.964	0.048	0.486	-0.873	0.278	-0.113	0.034	0.162	-0.065	-0.058	0.145	0.113	0.097	0.145
0.170	0.388	-0.936	0.056	0.493	-0.868	0.409	-0.495	0.081	0.081	-0.049	-0.034	0.071	0.089	0.070	0.111
0.236	0.454	-0.901	0.055	0.499	-0.865	0.398	0.042	0.056	0.147	0.010	-0.003	0.137	0.024	0.034	0.111
0.147	0.508	-0.893	0.061	0.504	-0.861	0.279	-0.390	0.130	0.054	0.060	0.002	0.048	0.030	0.026	0.090
0.224	0.489	-0.873	0.062	0.507	-0.859	0.178	-0.091	0.064	0.129	0.038	0.019	0.125	0.010	0.006	0.086
0.186	0.520	-0.842	0.062	0.510	-0.858	0.161	0.053	-0.057	0.091	0.066	0.049	0.087	0.041	0.025	0.070
0.143	0.497	-0.932	0.059	0.512	-0.857	0.126	0.254	-0.107	0.052	0.041	-0.043	0.044	0.017	0.065	0.055
0.147	0.485	-0.901	0.055	0.515	-0.855	0.207	0.383	-0.211	0.060	0.026	-0.013	0.048	0.005	0.034	0.029
0.040	0.470	-0.936	0.056	0.518	-0.854	0.176	0.075	-0.218	-0.048	0.008	-0.050	0.059	0.011	0.069	0.009
0.047	0.470	-0.932	0.051	0.519	-0.853	0.128	0.441	-0.202	-0.035	0.007	-0.047	0.050	0.011	0.065	-0.014
0.020	0.439	-0.952	0.052	0.520	-0.853	0.067	0.020	-0.161	-0.063	-0.025	-0.067	0.077	0.042	0.085	-0.031
0.017	0.442	-0.920	0.052	0.519	-0.853	-0.028	0.079	-0.206	-0.067	-0.020	-0.035	0.080	0.038	0.054	-0.034
0.059	0.404	-0.873	0.053	0.519	-0.853	0.004	0.107	-0.193	-0.025	-0.058	0.012	0.037	0.078	0.006	-0.046
0.043	0.404	-0.865	0.051	0.516	-0.855	-0.121	0.210	-0.196	-0.039	-0.056	0.022	0.052	0.078	0.002	-0.054
0.013	0.427	-0.861	0.054	0.513	-0.857	-0.170	-0.099	-0.154	-0.072	-0.029	0.027	0.082	0.055	0.006	-0.055
0.005	0.481	-0.893	0.056	0.510	-0.858	-0.153	0.003	-0.178	-0.081	0.028	-0.003	0.089	0.002	0.026	-0.056
0.043	0.477	-0.845	0.058	0.507	-0.860	-0.184	-0.027	-0.170	-0.045	0.028	0.047	0.050	0.006	0.021	-0.057
0.047	0.508	-0.928	0.060	0.503	-0.862	-0.168	-0.046	-0.166	-0.043	0.062	-0.034	0.046	0.024	0.062	-0.040
0.036	0.442	-0.905	0.064	0.501	-0.863	-0.148	-0.127	-0.110	-0.058	-0.001	-0.009	0.057	0.042	0.038	-0.033
0.120	0.439	-0.853	0.066	0.497	-0.865	-0.191	-0.052	-0.132	0.024	-0.001	0.044	0.028	0.046	0.013	-0.025
0.051	0.431	-0.901	0.064	0.493	-0.867	-0.181	0.193	-0.139	-0.043	-0.005	-0.002	0.041	0.054	0.034	-0.045
0.082	0.350	-0.881	0.063	0.491	-0.869	-0.138	0.120	-0.090	-0.011	-0.084	0.020	0.009	0.136	0.014	-0.045
-0.033	0.381	-0.877	0.065	0.489	-0.870	-0.061	-0.115	-0.082	-0.129	-0.051	0.024	0.124	0.105	0.010	-0.057
0.051	0.381	-0.877	0.068	0.488	-0.870	-0.025	-0.113	-0.063	-0.047	-0.050	0.025	0.039	0.105	0.010	-0.058
0.047	0.385	-0.889	0.070	0.489	-0.870	0.022	-0.072	-0.049	-0.053	-0.047	0.013	0.043	0.101	0.022	-0.052
0.055	0.439	-0.901	0.070	0.490	-0.869	0.099	0.024	-0.072	-0.045	0.006	0.000	0.034	0.047	0.034	-0.029
0.124	0.442	-0.881	0.074	0.492	-0.868	0.112	-0.182	-0.072	0.020	0.008	0.019	0.035	0.043	0.015	-0.031
0.101	0.470	-0.873	0.073	0.493	-0.867	0.095	0.079	-0.060	-0.002	0.034	0.026	0.012	0.017	0.007	-0.039
0.024	0.450	-0.932	0.073	0.494	-0.866	0.053	-0.008	-0.006	-0.079	0.014	-0.034	0.064	0.036	0.066	-0.048
0.020	0.419	-0.869	0.078	0.494	-0.866	0.033	-0.297	-0.016	-0.088	-0.017	0.029	0.068	0.067	0.003	-0.051
0.020	0.419	-0.869	0.078	0.496	-0.865	0.094	0.065	-0.060	-0.088	-0.019	0.028	0.068	0.068	0.003	-0.066
0.109	0.415	-0.885	0.075	0.497	-0.864	0.112	0.217	-0.059	0.004	-0.024	0.012	0.021	0.072	0.019	-0.043
0.013	0.439	-0.912	0.082	0.500	-0.862	0.144	-0.473	0.011	-0.100	-0.003	-0.018	0.075	0.049	0.046	-0.046
0.182	0.415	-0.842	0.075	0.503	-0.861	0.186	0.488	-0.061	0.077	-0.030	0.052	0.094	0.072	0.025	-0.037
-0.007	0.431	-0.893	0.080	0.504	-0.860	0.085	-0.318	0.036	-0.117	-0.015	-0.001	0.094	0.056	0.027	-0.036
0.063	0.435	-0.897	0.082	0.506	-0.859	0.113	-0.132	0.035	-0.049	-0.013	-0.006	0.025	0.052	0.031	-0.025
0.124	0.481	-0.869	0.083	0.507	-0.858	0.105	-0.094	0.014	0.010	0.031	0.021	0.037	0.006	0.003	-0.043
0.082	0.489	-0.885	0.083	0.510	-0.856	0.150	0.030	-0.035	-0.032	0.036	0.004	0.006	0.002	0.019	-0.022
0.078	0.470	-0.885	0.086	0.513	-0.854	0.189	-0.187	-0.002	-0.039	0.014	0.001	0.009	0.017	0.019	-0.018
0.124	0.435	-0.865	0.087	0.516	-0.852	0.193	-0.003	-0.013	0.007	-0.024	0.019	0.037	0.052	0.000	-0.022
0.086	0.423	-0.893	0.086	0.519	-0.851	0.177	0.030	0.015	-0.032	-0.039	-0.010	0.002	0.063	0.027	-0.017
0.097	0.454	-0.885	0.088	0.522	-0.848	0.224	-0.109	0.016	-0.022	-0.011	-0.004	0.010	0.032	0.019	-0.018
0.124	0.458	-0.853	0.088	0.526	-0.846	0.204	-0.002	0.021	0.005	-0.011	0.025	0.037	0.028	0.012	-0.021
0.074	0.481	-0.881	0.087	0.529	-0.844	0.188	0.027	0.031	-0.045	0.009	-0.004	0.012	0.005	0.016	-0.022
0.097	0.497	-0.885	0.086	0.531	-0.843	0.157	0.042	-0.010	-0.021	0.022	-0.009	0.011	0.011	0.020	-0.011
0.082	0.489	-0.889	0.089	0.534	-0.841	0.189	-0.145	0.003	-0.039	0.011	-0.015	0.004	0.003	0.024	-0.027
0.163	0.485	-0.849	0.084	0.537	-0.839	0.191	0.309	-0.036	0.046	0.005	0.023	0.078	0.000	0.015	-0.019
0.036	0.458	-0.845	0.083	0.539	-0.838	0.104	0.022	0.009	-0.081	-0.024	0.026	0.048	0.027	0.019	-0.035
0.136	0.462	-0.814	0.083	0.540	-0.838	0.073	0.029	0.057	0.020	-0.021	0.057	0.052	0.023	0.051	-0.032
0.013	0.466	-0.869	0.081	0.542	-0.836	0.120	0.021	0.063	-0.102	-0.019	0.001	0.071	0.019	0.004	-0.053
0.105	0.458	-0.849	0.082	0.545	-0.835	0.159	-0.081	0.059	-0.010	-0.030	0.019	0.022	0.026	0.016	-0.045
0.051	0.473	-0.822	0.082	0.548	-0.832	0.225	-0.042	0.054	-0.064	-0.018	0.044	0.031	0.010	0.043	-0.042
0.082	0.500	-0.842	0.082	0.552	-0.830	0.241	-0.039	0.060	-0.034	0.005	0.022	0.000	0.017	0.023	-0.032
0.155	0.485	-0.790	0.080	0.558	-0.826	0.325	0.109	0.059	0.041	-0.016	0.070	0.073	0.002	0.075	-0.045
0.078	0.512	-0.806	0.077	0.562	-0.823	0.289	0.145	0.075	-0.032	0.007	0.051	0.003	0.029	0.059	-0.030
0.036	0.531	-0.818	0.074	0.567	-0.820	0.306	0.106	0.073	-0.072	0.021	0.036	0.045	0.049	0.047	-0.021
0.117	0.512	-0.818	0.073	0.572	-0.817	0.295	0.042	0.042	0.010	-0.003	0.033	0.036	0.030	0.047	-0.022
0.132	0.512	-0.790	0.068	0.577	-0.814	0.289	0.306	0.016	0.030	-0.008	0.058	0.052	0.030	0.075	-0.007
0.132	0.512	-0.790	0.070	0.581	-0.811	0.251	-0.148	0.065	0.028	-0.012	0.055	0.052	0.030	0.075	0.007
0.163	0.543	-0.755	0.066	0.585	-0.808	0.270	0.172	0.087	0.062	0.014	0.087	0.084	0.061	0.111	-0.004
0.113	0.558	-0.778	0.062	0.589	-0.805	0.251	0.240	0.041	0.016	0.026	0.061	0.034	0.077	0.087	-0.018
0.040	0.543	-0.806	0.059	0.594	-0.803	0.260	0.176	0.037	-0.053	0.006	0.031	0.038	0.062	0.060	-0.027
0.032	0.527	-0.806	0.056	0.597	-0.800	0.205	0.160	0.054	-0.058	-0.012	0.029	0.045	0.046	0.060	-0.043
0.059	0.547	-0.794	0.052	0.599	-0.799	0.169	0.259	-0.022	-0.027	0.004	0.039	0.017	0.066	0.072	-0.048
0.032	0.539	-0.814	0.048	0.601	-0.798	0.128	0.228	0.009	-0.050	-0.005	0.018	0.044	0.058	0.052	-0.041
0.051	0.531	-0.822	0.046	0.604	-0.796	0.157	0.056	0.061	-0.029	-0.015	0.008	0.024	0.051	0.045	-0.043
0.070	0.558	-0.782	0.043	0.606	-0.794	0.157	0.194	0.007	-0.007	0.009	0.046	0.004	0.078	0.085	-0.048
0.001	0.535	-0.810	0.041	0.608	-0.793	0.120	0.135	0.023	-0.074	-0.016	0.017	0.073	0.055	0.058	-0.040
0.020	0.535	-0.790	0.039	0.610	-0.792	0.126	0.054	0.027	-0.053	-0.018	0.036	0.053	0.055	0.078	-0.045
0.067	0.551	-0.790	0.037	0.611	-0.791	0.098	0.152	0.037	-0.004	-0.004	0.034	0.006	0.070	0.079	-0.038
0.020	0.547	-0.802	0.037	0.612	-0.790	0.074	-0.044	0.027	-0.051	-0.009	0.022	0.053	0.066	0.067	-0.039
0.093	0.535	-0.794	0.033	0.614	-0.789	0.104	0.288	-0.063	0.026	-0.022	0.029	0.020	0.054	0.075	-0.039
-0.014	0.570	-0.806	0.034	0.614	-0.788	0.049	0.022	-0.058	-0.082	0.013	0.016	0.087	0.089	0.064	-0.048
0.020	0.566	-0.775	0.033	0.614	-0.788	0.013	0.106	-0.064	-0.046	0.009	0.048	0.051	0.084	0.096	-0.047
0.013	0.543	-0.782	0.031	0.614	-0.789	-0.012	0.169	-0.088	-0.052	-0.014	0.041	0.057	0.061	0.088	-0.062
0.028	0.539	-0.778	0.030	0.614	-0.789	-0.004	0.133	-0.050	-0.035	-0.018	0.045	0.041	0.056	0.092	-0.050
0.013	0.555	-0.782	0.028	0.613	-0.789	-0.030	0.138	-0.050	-0.049	-0.002	0.041	0.056	0.071	0.087	-0.041
0.040	0.562	-0.810	0.024	0.613	-0.790	0.007	0.311	-0.071	-0.018	0.006	0.014	0.029	0.078	0.060	-0.033
0.028	0.582	-0.853	0.020	0.613	-0.790	0.018	0.298	-0.050	-0.026	0.026	-0.030	0.040	0.096	0.016	-0.027
0.005	0.582	-0.869	0.015	0.615	-0.788	0.136	0.287	0.019	-0.044	0.024	-0.047	0.063	0.095	0.000	-0.008
-0.007	0.570	-0.912	0.012	0.618	-0.786	0.192	0.127	0.093	-0.053	0.009	-0.092	0.075	0.082	0.044	0.010
0.040	0.543	-0.932	0.004	0.624	-0.782	0.383	0.354	0.203	0.001	-0.023	-0.116	0.029	0.054	0.064	0.009
0.074	0.527	-0.881	-0.005	0.631	-0.776	0.504	0.393	0.206	0.044	-0.046	-0.071	0.005	0.037	0.013	0.013
-0.007	0.605	-0.826	-0.016	0.639	-0.769	0.508	0.619	0.175	-0.025	0.024	-0.022	0.076	0.113	0.042	-0.016
-0.007	0.605	-0.826	-0.022	0.645	-0.764	0.402	0.202	0.182	-0.019	0.018	-0.028	0.077	0.112	0.042	-0.038
-0.141	0.624	-0.727	-0.027	0.649	-0.761	0.251	0.165	0.158	-0.149	0.033	0.068	0.213	0.131	0.142	-0.065
-0.053	0.655	-0.739	-0.031	0.650	-0.759	0.116	0.232	0.088	-0.056	0.063	0.054	0.127	0.161	0.131	-0.056
-0.068	0.686	-0.767	-0.032	0.649	-0.760	-0.078	-0.026	0.040	-0.071	0.095	0.028	0.143	0.192	0.104	-0.044
0.040	0.659	-0.778	-0.035	0.646	-0.762	-0.205	0.311	-0.070	0.040	0.071	0.018	0.036	0.165	0.093	0.010
0.040	0.682	-0.853	-0.032	0.641	-0.767	-0.355	-0.072	-0.135	0.037	0.099	-0.052	0.036	0.188	0.019	0.046
0.101	0.678	-0.873	-0.029	0.634	-0.773	-0.417	-0.049	-0.149	0.096	0.102	-0.066	0.025	0.185	0.001	0.103
0.109	0.678	-0.873	-0.023	0.627	-0.779	-0.500	-0.243	-0.154	0.097	0.110	-0.060	0.032	0.185	0.001	0.145
0.236	0.690	-0.857	-0.017	0.617	-0.787	-0.610	-0.094	-0.260	0.219	0.131	-0.036	0.160	0.196	0.014	0.191
0.259	0.705	-0.901	-0.010	0.608	-0.794	-0.559	-0.228	-0.279	0.234	0.155	-0.072	0.183	0.212	0.030	0.224
0.305	0.651	-0.924	-0.004	0.601	-0.799	-0.472	-0.028	-0.327	0.275	0.109	-0.090	0.230	0.157	0.055	0.256
0.293	0.605	-0.944	0.002	0.596	-0.803	-0.319	-0.125	-0.315	0.257	0.067	-0.106	0.221	0.111	0.075	0.257
0.297	0.555	-0.952	0.009	0.591	-0.806	-0.245	-0.166	-0.266	0.254	0.021	-0.111	0.226	0.060	0.084	0.238
0.263	0.539	-0.901	0.012	0.589	-0.808	-0.161	0.035	-0.257	0.216	0.009	-0.057	0.192	0.043	0.033	0.209
0.190	0.527	-0.901	0.015	0.587	-0.810	-0.104	0.043	-0.218	0.140	-0.001	-0.056	0.120	0.031	0.034	0.184
0.167	0.500	-0.936	0.017	0.586	-0.810	-0.027	-0.022	-0.093	0.115	-0.027	-0.091	0.098	0.003	0.070	0.158
0.201	0.489	-0.869	0.015	0.586	-0.810	0.013	0.170	-0.060	0.152	-0.039	-0.024	0.134	0.010	0.003	0.118
0.186	0.497	-0.881	0.013	0.587	-0.810	0.080	0.252	-0.117	0.138	-0.032	-0.036	0.120	0.003	0.016	0.103
0.047	0.508	-0.905	0.016	0.588	-0.809	0.109	-0.141	-0.023	-0.003	-0.022	-0.061	0.017	0.008	0.040	0.097
0.132	0.524	-0.845	0.016	0.589	-0.808	0.075	0.034	-0.078	0.081	-0.007	-0.002	0.068	0.023	0.019	0.067
0.167	0.593	-0.826	0.011	0.590	-0.807	0.091	0.448	-0.128	0.121	0.061	0.016	0.104	0.093	0.039	0.045
0.051	0.601	-0.826	0.013	0.591	-0.807	0.017	-0.001	-0.124	0.004	0.068	0.016	0.011	0.100	0.038	0.050
0.070	0.570	-0.869	0.012	0.591	-0.806	0.050	0.103	-0.097	0.023	0.037	-0.028	0.009	0.069	0.005	0.032
0.070	0.555	-0.901	0.012	0.591	-0.806	0.005	0.153	-0.160	0.024	0.021	-0.059	0.010	0.053	0.037	0.002
0.017	0.551	-0.873	0.011	0.590	-0.807	-0.072	0.150	-0.164	-0.030	0.019	-0.030	0.044	0.049	0.010	0.005
-0.010	0.500	-0.881	0.013	0.588	-0.809	-0.080	0.021	-0.152	-0.058	-0.030	-0.037	0.071	0.002	0.018	-0.004
0.051	0.520	-0.885	0.019	0.587	-0.809	-0.068	-0.302	-0.103	-0.003	-0.009	-0.040	0.009	0.017	0.023	-0.017
0.043	0.578	-0.822	0.016	0.587	-0.810	-0.006	0.290	-0.139	-0.007	0.049	0.023	0.017	0.075	0.040	-0.020
0.009	0.578	-0.901	0.018	0.585	-0.811	-0.116	-0.056	-0.088	-0.044	0.051	-0.054	0.051	0.075	0.039	-0.030
0.020	0.555	-0.830	0.017	0.584	-0.812	-0.059	0.093	-0.081	-0.032	0.028	0.017	0.039	0.051	0.032	-0.042
-0.041	0.578	-0.845	0.021	0.582	-0.813	-0.092	-0.142	-0.092	-0.097	0.053	0.003	0.101	0.074	0.016	-0.050
0.005	0.574	-0.853	0.022	0.579	-0.815	-0.173	-0.023	-0.133	-0.052	0.052	-0.003	0.055	0.070	0.008	-0.062
0.009	0.585	-0.842	0.028	0.576	-0.817	-0.186	-0.212	-0.173	-0.054	0.067	0.011	0.051	0.082	0.020	-0.065
-0.010	0.535	-0.818	0.033	0.573	-0.819	-0.177	-0.176	-0.200	-0.078	0.020	0.036	0.071	0.032	0.043	-0.054
0.009	0.539	-0.881	0.038	0.569	-0.821	-0.210	-0.188	-0.148	-0.064	0.027	-0.025	0.052	0.036	0.020	-0.057
0.036	0.524	-0.857	0.040	0.565	-0.824	-0.236	-0.006	-0.180	-0.039	0.016	0.002	0.025	0.021	0.004	-0.066
0.017	0.497	-0.853	0.043	0.560	-0.827	-0.278	-0.068	-0.159	-0.061	-0.006	0.009	0.044	0.007	0.008	-0.060
-0.030	0.489	-0.877	0.047	0.554	-0.831	-0.343	-0.158	-0.152	-0.111	-0.008	-0.011	0.090	0.015	0.016	-0.070
0.020	0.462	-0.881	0.049	0.549	-0.835	-0.303	-0.053	-0.126	-0.064	-0.029	-0.011	0.041	0.043	0.020	-0.076
-0.026	0.489	-0.897	0.054	0.544	-0.837	-0.264	-0.298	-0.075	-0.115	0.003	-0.024	0.087	0.016	0.036	-0.080
0.028	0.473	-0.845	0.059	0.541	-0.839	-0.161	-0.163	-0.138	-0.066	-0.010	0.028	0.033	0.031	0.015	-0.072
0.020	0.470	-0.853	0.065	0.538	-0.841	-0.184	-0.306	-0.132	-0.080	-0.010	0.022	0.041	0.035	0.007	-0.064
0.051	0.446	-0.853	0.070	0.534	-0.843	-0.215	-0.237	-0.104	-0.054	-0.029	0.024	0.010	0.058	0.007	-0.060
0.097	0.462	-0.857	0.073	0.531	-0.844	-0.139	-0.110	-0.106	-0.010	-0.011	0.021	0.036	0.043	0.003	-0.039
0.032	0.497	-0.877	0.081	0.528	-0.845	-0.169	-0.458	-0.030	-0.083	0.027	0.003	0.029	0.008	0.017	-0.031
0.170	0.481	-0.845	0.082	0.526	-0.846	-0.102	-0.057	-0.013	0.054	0.013	0.035	0.109	0.023	0.014	-0.031
0.078	0.497	-0.865	0.082	0.523	-0.848	-0.170	0.019	-0.041	-0.038	0.032	0.017	0.016	0.008	0.006	-0.033
0.059	0.477	-0.885	0.088	0.519	-0.850	-0.226	-0.287	-0.045	-0.062	0.017	-0.000	0.003	0.027	0.026	-0.023
0.101	0.442	-0.865	0.089	0.514	-0.853	-0.264	-0.076	0.018	-0.021	-0.013	0.022	0.039	0.062	0.006	-0.039
0.109	0.435	-0.853	0.094	0.510	-0.855	-0.248	-0.329	0.065	-0.018	-0.017	0.036	0.048	0.069	0.006	-0.038
0.097	0.458	-0.842	0.092	0.506	-0.858	-0.244	0.107	0.026	-0.028	0.011	0.050	0.036	0.046	0.018	-0.033
0.105	0.431	-0.849	0.093	0.503	-0.860	-0.189	-0.087	0.037	-0.021	-0.013	0.044	0.043	0.072	0.009	-0.029
0.105	0.442	-0.853	0.093	0.499	-0.861	-0.174	-0.017	0.019	-0.021	0.002	0.042	0.044	0.060	0.006	-0.023
0.140	0.435	-0.845	0.093	0.497	-0.863	-0.141	0.009	0.056	0.014	-0.003	0.051	0.078	0.068	0.013	-0.020
0.140	0.435	-0.845	0.089	0.496	-0.864	-0.072	0.187	0.075	0.018	-0.002	0.052	0.079	0.067	0.013	-0.019
0.120	0.408	-0.814	0.087	0.496	-0.864	0.024	0.057	0.104	0.001	-0.030	0.084	0.060	0.094	0.045	-0.022
0.097	0.442	-0.861	0.085	0.496	-0.864	-0.017	0.033	0.146	-0.020	0.005	0.037	0.037	0.059	0.003	-0.023
0.082	0.450	-0.853	0.083	0.496	-0.864	0.007	0.055	0.113	-0.034	0.013	0.045	0.022	0.051	0.005	-0.039
0.128	0.412	-0.818	0.078	0.497	-0.864	0.045	0.247	0.071	0.017	-0.027	0.080	0.069	0.089	0.041	-0.049
0.040	0.404	-0.849	0.075	0.497	-0.865	-0.020	0.103	0.088	-0.069	-0.034	0.049	0.019	0.096	0.010	-0.054
0.047	0.381	-0.818	0.071	0.495	-0.866	-0.080	0.204	0.087	-0.057	-0.056	0.082	0.011	0.119	0.041	-0.063
0.067	0.415	-0.838	0.065	0.494	-0.867	-0.091	0.291	0.043	-0.032	-0.020	0.064	0.008	0.083	0.021	-0.084
0.017	0.388	-0.845	0.061	0.492	-0.868	-0.067	0.238	0.049	-0.078	-0.045	0.057	0.042	0.110	0.014	-0.073
-0.014	0.400	-0.845	0.061	0.491	-0.869	-0.074	-0.096	0.079	-0.110	-0.033	0.058	0.073	0.098	0.014	-0.073
0.093	0.415	-0.822	0.056	0.489	-0.870	-0.094	0.269	0.077	0.003	-0.015	0.083	0.036	0.082	0.038	-0.074
0.028	0.408	-0.834	0.053	0.488	-0.871	-0.091	0.086	0.119	-0.060	-0.022	0.072	0.030	0.089	0.026	-0.066
0.051	0.400	-0.834	0.051	0.487	-0.872	-0.032	0.103	0.100	-0.034	-0.029	0.073	0.006	0.096	0.027	-0.058
0.055	0.400	-0.826	0.045	0.486	-0.873	-0.054	0.295	0.057	-0.025	-0.028	0.082	0.002	0.095	0.035	-0.061
0.009	0.354	-0.853	0.043	0.485	-0.874	-0.064	0.057	0.092	-0.069	-0.073	0.055	0.048	0.141	0.008	-0.054
0.063	0.346	-0.818	0.036	0.485	-0.874	0.010	0.377	0.044	-0.009	-0.080	0.091	0.006	0.148	0.044	-0.055
0.040	0.377	-0.849	0.030	0.485	-0.874	0.027	0.335	0.046	-0.026	-0.050	0.059	0.017	0.116	0.013	-0.052
0.017	0.381	-0.861	0.027	0.485	-0.874	0.035	0.059	0.120	-0.047	-0.046	0.047	0.040	0.111	0.001	-0.049
0.028	0.369	-0.865	0.020	0.486	-0.874	0.070	0.357	0.113	-0.028	-0.059	0.043	0.028	0.122	0.002	-0.044
-0.003	0.400	-0.869	0.017	0.486	-0.874	-0.004	0.126	0.125	-0.055	-0.028	0.039	0.058	0.090	0.005	-0.042
0.047	0.442	-0.853	0.009	0.486	-0.874	0.003	0.436	0.057	0.003	0.015	0.055	0.007	0.047	0.012	-0.045
0.013	0.423	-0.893	0.006	0.485	-0.874	-0.045	0.101	0.048	-0.030	-0.003	0.016	0.041	0.065	0.026	-0.055
-0.030	0.419	-0.873	0.002	0.484	-0.875	-0.068	0.237	0.051	-0.067	-0.006	0.037	0.083	0.068	0.006	-0.060
-0.057	0.404	-0.897	-0.001	0.483	-0.875	-0.014	0.075	0.095	-0.092	-0.021	0.014	0.110	0.082	0.028	-0.069
-0.045	0.392	-0.865	-0.001	0.484	-0.875	0.018	-0.024	0.103	-0.080	-0.033	0.045	0.099	0.093	0.004	-0.074
-0.018	0.373	-0.853	-0.007	0.484	-0.875	0.049	0.298	0.079	-0.047	-0.052	0.057	0.072	0.111	0.017	-0.075
-0.018	0.354	-0.865	-0.008	0.486	-0.874	0.127	-0.028	0.086	-0.046	-0.074	0.044	0.072	0.130	0.006	-0.073
-0.064	0.373	-0.916	-0.011	0.489	-0.872	0.193	0.149	0.070	-0.089	-0.057	-0.009	0.117	0.110	0.045	-0.056
-0.064	0.373	-0.916	-0.013	0.492	-0.870	0.194	0.051	0.052	-0.087	-0.060	-0.011	0.117	0.109	0.044	-0.043
-0.007	0.354	-0.964	-0.014	0.496	-0.868	0.257	0.046	0.031	-0.029	-0.084	-0.061	0.059	0.128	0.091	-0.031
-0.010	0.385	-0.999	-0.016	0.502	-0.865	0.358	0.093	0.065	-0.030	-0.059	-0.099	0.063	0.096	0.126	0.006
-0.003	0.412	-0.964	-0.017	0.511	-0.860	0.533	-0.038	0.195	-0.021	-0.040	-0.069	0.054	0.069	0.090	0.032
0.120	0.439	-0.893	-0.025	0.521	-0.853	0.626	0.324	0.217	0.109	-0.024	-0.005	0.069	0.041	0.018	0.044
0.059	0.458	-0.889	-0.035	0.536	-0.844	0.895	0.422	0.349	0.058	-0.019	-0.010	0.007	0.021	0.014	0.021
0.017	0.524	-0.932	-0.050	0.551	-0.833	0.956	0.703	0.285	0.030	0.031	-0.064	0.036	0.045	0.056	-0.007
-0.160	0.524	-0.928	-0.056	0.564	-0.824	0.814	0.152	0.252	-0.141	0.018	-0.070	0.214	0.045	0.052	-0.052
-0.180	0.470	-0.869	-0.059	0.574	-0.817	0.623	0.058	0.194	-0.157	-0.046	-0.017	0.234	0.009	0.008	-0.071
-0.157	0.497	-0.842	-0.060	0.582	-0.811	0.487	-0.094	0.147	-0.133	-0.026	0.005	0.212	0.018	0.037	-0.084
-0.057	0.547	-0.822	-0.061	0.588	-0.807	0.389	0.014	0.134	-0.031	0.018	0.020	0.113	0.069	0.058	-0.056
-0.037	0.558	-0.822	-0.063	0.591	-0.804	0.204	0.054	0.086	-0.010	0.027	0.018	0.095	0.081	0.059	-0.007
-0.003	0.589	-0.869	-0.061	0.591	-0.804	0.044	-0.175	0.068	0.022	0.057	-0.030	0.062	0.113	0.013	0.039
0.078	0.632	-0.881	-0.060	0.591	-0.804	-0.012	-0.022	-0.028	0.102	0.100	-0.042	0.018	0.157	0.001	0.082
0.074	0.628	-0.897	-0.056	0.588	-0.807	-0.221	-0.204	-0.046	0.094	0.099	-0.054	0.013	0.154	0.014	0.129
0.163	0.670	-0.897	-0.051	0.582	-0.811	-0.347	-0.123	-0.174	0.178	0.147	-0.050	0.101	0.198	0.013	0.170
0.190	0.620	-0.960	-0.046	0.577	-0.816	-0.337	-0.147	-0.145	0.200	0.102	-0.109	0.127	0.148	0.076	0.202
0.209	0.643	-0.968	-0.044	0.574	-0.818	-0.187	0.067	-0.187	0.217	0.128	-0.115	0.146	0.173	0.083	0.213
0.255	0.628	-0.944	-0.035	0.573	-0.818	-0.025	-0.432	-0.100	0.254	0.113	-0.090	0.191	0.158	0.059	0.237
0.136	0.589	-0.975	-0.030	0.573	-0.819	-0.023	-0.257	-0.024	0.130	0.075	-0.121	0.070	0.121	0.089	0.237
0.297	0.582	-0.968	-0.025	0.572	-0.820	-0.072	-0.255	-0.037	0.286	0.069	-0.113	0.231	0.114	0.080	0.222
0.220	0.555	-0.952	-0.023	0.571	-0.820	-0.011	-0.026	-0.033	0.208	0.042	-0.096	0.153	0.089	0.064	0.201
0.151	0.520	-0.975	-0.016	0.572	-0.820	0.071	-0.362	-0.018	0.132	0.007	-0.121	0.083	0.056	0.087	0.196
0.136	0.489	-1.003	-0.017	0.574	-0.818	0.167	0.058	0.030	0.117	-0.026	-0.150	0.068	0.026	0.114	0.163
0.143	0.497	-0.936	-0.012	0.577	-0.817	0.193	-0.402	0.170	0.120	-0.021	-0.085	0.076	0.036	0.047	0.145
0.155	0.527	-0.893	-0.009	0.581	-0.814	0.276	-0.303	0.207	0.128	0.005	-0.044	0.088	0.068	0.003	0.140
0.155	0.527	-0.893	-0.008	0.588	-0.809	0.415	-0.198	0.215	0.127	-0.001	-0.049	0.089	0.070	0.003	0.132
0.167	0.547	-0.857	-0.013	0.594	-0.804	0.421	0.232	0.177	0.144	0.011	-0.018	0.102	0.091	0.033	0.111
0.128	0.578	-0.889	-0.014	0.600	-0.800	0.371	-0.054	0.144	0.106	0.037	-0.054	0.065	0.123	0.002	0.099
0.055	0.578	-0.842	-0.016	0.603	-0.797	0.214	0.091	0.083	0.035	0.033	-0.009	0.007	0.124	0.049	0.080
0.086	0.605	-0.861	-0.020	0.607	-0.795	0.203	0.280	0.007	0.070	0.057	-0.031	0.025	0.152	0.029	0.059
0.040	0.601	-0.873	-0.018	0.609	-0.793	0.165	-0.089	-0.075	0.021	0.051	-0.045	0.020	0.149	0.017	0.035
0.024	0.612	-0.909	-0.019	0.610	-0.792	0.050	0.194	-0.132	0.007	0.062	-0.081	0.035	0.161	0.019	0.013
0.009	0.555	-0.834	-0.020	0.610	-0.792	0.007	0.261	-0.214	-0.007	0.004	-0.006	0.050	0.104	0.056	-0.018
-0.091	0.551	-0.909	-0.017	0.608	-0.794	-0.116	-0.054	-0.191	-0.110	0.002	-0.080	0.149	0.101	0.019	-0.028
-0.060	0.539	-0.838	-0.010	0.605	-0.796	-0.189	-0.379	-0.144	-0.087	-0.006	-0.006	0.118	0.089	0.053	-0.050
0.024	0.574	-0.790	-0.008	0.602	-0.798	-0.147	0.038	-0.213	-0.004	0.031	0.043	0.033	0.125	0.100	-0.049
-0.037	0.605	-0.818	0.000	0.599	-0.801	-0.204	-0.356	-0.209	-0.074	0.065	0.018	0.094	0.156	0.073	-0.036
0.040	0.566	-0.834	0.005	0.596	-0.803	-0.160	-0.124	-0.244	-0.002	0.029	0.004	0.017	0.119	0.057	-0.024
0.043	0.582	-0.822	0.011	0.594	-0.804	-0.113	-0.137	-0.263	-0.004	0.046	0.017	0.013	0.135	0.069	-0.034
0.036	0.562	-0.834	0.015	0.592	-0.806	-0.138	-0.066	-0.250	-0.015	0.029	0.007	0.021	0.117	0.058	-0.025
-0.014	0.578	-0.834	0.019	0.589	-0.808	-0.158	-0.085	-0.243	-0.070	0.047	0.009	0.071	0.133	0.058	-0.035
0.017	0.551	-0.877	0.025	0.586	-0.810	-0.196	-0.242	-0.208	-0.045	0.024	-0.032	0.041	0.107	0.014	-0.045
0.005	0.547	-0.853	0.028	0.582	-0.813	-0.230	0.100	-0.349	-0.059	0.024	-0.005	0.053	0.103	0.038	-0.057
0.013	0.481	-0.830	0.032	0.576	-0.817	-0.346	-0.069	-0.286	-0.056	-0.036	0.022	0.045	0.038	0.062	-0.055
-0.014	0.470	-0.873	0.037	0.568	-0.822	-0.425	-0.122	-0.278	-0.088	-0.040	-0.016	0.073	0.027	0.019	-0.064
0.028	0.466	-0.826	0.043	0.562	-0.826	-0.364	-0.202	-0.204	-0.051	-0.037	0.035	0.031	0.024	0.066	-0.057
0.009	0.466	-0.845	0.047	0.556	-0.830	-0.321	-0.121	-0.173	-0.074	-0.031	0.019	0.050	0.025	0.046	-0.059
0.067	0.466	-0.873	0.049	0.552	-0.833	-0.261	-0.072	-0.121	-0.019	-0.027	-0.005	0.006	0.026	0.019	-0.049
0.017	0.458	-0.853	0.053	0.548	-0.835	-0.204	-0.173	-0.098	-0.073	-0.031	0.017	0.044	0.019	0.038	-0.042
0.070	0.431	-0.861	0.057	0.544	-0.837	-0.218	-0.242	-0.012	-0.023	-0.054	0.011	0.009	0.007	0.031	-0.034
0.067	0.415	-0.869	0.055	0.542	-0.839	-0.118	0.155	-0.028	-0.025	-0.067	0.005	0.005	0.022	0.023	-0.035
0.070	0.454	-0.853	0.062	0.540	-0.839	-0.103	-0.444	0.024	-0.028	-0.026	0.021	0.008	0.018	0.038	-0.025
0.078	0.477	-0.877	0.064	0.538	-0.841	-0.120	-0.132	0.040	-0.022	-0.001	-0.001	0.016	0.041	0.014	-0.022
0.078	0.477	-0.877	0.067	0.535	-0.842	-0.181	-0.199	0.039	-0.025	0.002	0.001	0.016	0.041	0.014	-0.021
0.101	0.462	-0.845	0.062	0.531	-0.845	-0.170	0.294	-0.008	0.003	-0.010	0.035	0.039	0.026	0.046	-0.026
0.086	0.466	-0.857	0.063	0.528	-0.847	-0.221	-0.053	0.000	-0.014	-0.002	0.025	0.023	0.030	0.033	-0.034
0.047	0.419	-0.853	0.062	0.524	-0.849	-0.175	0.080	0.022	-0.050	-0.046	0.031	0.016	0.016	0.037	-0.023
0.043	0.419	-0.861	0.062	0.520	-0.852	-0.220	-0.039	0.041	-0.054	-0.042	0.026	0.020	0.016	0.029	-0.033
0.140	0.415	-0.849	0.057	0.517	-0.854	-0.202	0.273	0.030	0.046	-0.042	0.040	0.076	0.019	0.041	-0.030
0.040	0.462	-0.881	0.059	0.513	-0.856	-0.210	-0.159	0.065	-0.056	0.008	0.011	0.024	0.027	0.009	-0.030
0.097	0.439	-0.857	0.057	0.509	-0.859	-0.232	0.101	0.071	0.004	-0.011	0.037	0.033	0.004	0.032	-0.023
0.047	0.431	-0.857	0.056	0.504	-0.862	-0.265	-0.008	0.074	-0.045	-0.014	0.040	0.017	0.004	0.032	-0.037
0.078	0.412	-0.857	0.057	0.501	-0.863	-0.184	-0.093	0.090	-0.015	-0.030	0.042	0.014	0.023	0.032	-0.031
0.074	0.423	-0.838	0.056	0.497	-0.866	-0.232	0.040	0.034	-0.018	-0.014	0.064	0.011	0.012	0.051	-0.039
0.082	0.419	-0.842	0.053	0.492	-0.869	-0.276	0.182	0.037	-0.007	-0.013	0.063	0.019	0.016	0.047	-0.029
0.040	0.419	-0.897	0.051	0.487	-0.872	-0.274	0.095	0.037	-0.047	-0.009	0.011	0.023	0.016	0.008	-0.029
0.101	0.365	-0.857	0.049	0.483	-0.874	-0.234	0.105	0.017	0.016	-0.058	0.053	0.038	0.070	0.031	-0.030
0.067	0.361	-0.865	0.047	0.478	-0.877	-0.256	0.071	0.012	-0.017	-0.057	0.048	0.004	0.074	0.023	-0.043
0.063	0.346	-0.845	0.046	0.474	-0.879	-0.242	0.086	0.041	-0.019	-0.068	0.070	0.001	0.090	0.043	-0.034
-0.007	0.400	-0.881	0.047	0.468	-0.882	-0.300	-0.097	0.058	-0.089	-0.009	0.038	0.069	0.037	0.007	-0.047
0.105	0.404	-0.845	0.044	0.464	-0.885	-0.227	0.155	0.043	0.025	-0.001	0.076	0.044	0.033	0.043	-0.060
0.024	0.373	-0.885	0.043	0.459	-0.887	-0.280	-0.013	0.107	-0.055	-0.027	0.039	0.037	0.064	0.003	-0.060
-0.022	0.350	-0.909	0.041	0.456	-0.889	-0.165	0.037	0.084	-0.099	-0.047	0.017	0.082	0.088	0.020	-0.042
0.059	0.392	-0.857	0.042	0.453	-0.890	-0.163	-0.085	0.077	-0.019	-0.002	0.070	0.001	0.046	0.031	-0.056
0.082	0.415	-0.889	0.036	0.451	-0.892	-0.132	0.344	0.023	0.010	0.024	0.040	0.022	0.023	0.000	-0.064
0.005	0.346	-0.901	0.038	0.448	-0.893	-0.167	-0.147	0.094	-0.069	-0.042	0.030	0.054	0.093	0.012	-0.047
-0.026	0.388	-0.893	0.036	0.445	-0.895	-0.144	0.033	0.048	-0.098	0.003	0.039	0.085	0.051	0.004	-0.042
0.078	0.342	-0.873	0.037	0.443	-0.896	-0.125	-0.018	0.019	0.005	-0.041	0.060	0.019	0.098	0.016	-0.044
0.078	0.377	-0.877	0.036	0.441	-0.897	-0.087	0.047	-0.004	0.006	-0.005	0.057	0.020	0.063	0.012	-0.035
0.078	0.377	-0.877	0.036	0.439	-0.898	-0.087	0.015	0.025	0.006	-0.003	0.058	0.020	0.064	0.012	-0.022
0.055	0.338	-0.885	0.034	0.437	-0.899	-0.124	0.082	0.032	-0.015	-0.040	0.051	0.003	0.103	0.004	-0.036
0.032	0.334	-0.916	0.030	0.435	-0.900	-0.109	0.209	0.023	-0.034	-0.041	0.020	0.026	0.108	0.027	-0.039
-0.022	0.338	-0.932	0.029	0.433	-0.901	-0.050	0.007	0.059	-0.088	-0.036	0.005	0.080	0.105	0.043	-0.047
0.047	0.357	-0.905	0.030	0.432	-0.901	-0.063	-0.079	0.048	-0.020	-0.016	0.034	0.011	0.087	0.015	-0.047
0.024	0.338	-0.893	0.029	0.431	-0.902	-0.065	0.052	0.015	-0.042	-0.034	0.046	0.034	0.107	0.003	-0.049
0.047	0.315	-0.897	0.028	0.430	-0.903	-0.043	0.046	0.016	-0.018	-0.056	0.043	0.010	0.131	0.007	-0.034
0.024	0.354	-0.905	0.028	0.429	-0.903	-0.041	0.023	0.006	-0.041	-0.017	0.035	0.033	0.094	0.016	-0.031
0.067	0.354	-0.916	0.026	0.427	-0.904	-0.076	0.106	-0.017	0.003	-0.015	0.025	0.010	0.096	0.028	-0.034
0.047	0.354	-0.928	0.020	0.426	-0.905	-0.064	0.384	-0.097	-0.011	-0.014	0.014	0.009	0.097	0.040	-0.037
-0.030	0.311	-0.975	0.021	0.424	-0.905	-0.070	-0.028	-0.058	-0.089	-0.054	-0.033	0.086	0.142	0.088	-0.036
0.005	0.303	-0.968	0.021	0.423	-0.906	-0.018	0.054	-0.088	-0.054	-0.061	-0.024	0.052	0.151	0.080	-0.040
-0.010	0.327	-0.987	0.020	0.423	-0.906	-0.004	0.056	-0.071	-0.069	-0.038	-0.044	0.068	0.129	0.100	-0.038
0.020	0.350	-0.972	0.019	0.424	-0.905	0.075	0.095	-0.083	-0.037	-0.015	-0.028	0.037	0.108	0.084	-0.024
0.036	0.388	-0.979	0.017	0.425	-0.905	0.088	0.161	-0.026	-0.019	0.022	-0.037	0.023	0.071	0.093	0.001
0.028	0.342	-1.007	0.014	0.429	-0.903	0.189	0.155	-0.017	-0.024	-0.027	-0.066	0.032	0.119	0.120	0.019
0.128	0.300	-0.968	0.009	0.432	-0.902	0.225	0.298	0.041	0.081	-0.074	-0.028	0.067	0.163	0.081	0.020
0.086	0.327	-0.940	0.002	0.439	-0.899	0.376	0.332	0.067	0.046	-0.053	-0.004	0.024	0.137	0.054	0.004
-0.003	0.381	-0.975	-0.001	0.446	-0.895	0.447	0.139	0.086	-0.039	-0.007	-0.043	0.066	0.085	0.089	-0.012
-0.064	0.408	-0.940	-0.002	0.454	-0.891	0.418	0.005	0.114	-0.099	0.013	-0.012	0.129	0.059	0.054	-0.047
-0.060	0.423	-0.944	-0.004	0.459	-0.888	0.322	-0.008	0.130	-0.094	0.023	-0.018	0.126	0.045	0.058	-0.062
-0.053	0.439	-0.897	-0.004	0.463	-0.886	0.213	-0.016	0.059	-0.086	0.035	0.027	0.119	0.031	0.011	-0.065
0.013	0.419	-0.881	-0.004	0.466	-0.885	0.165	0.043	-0.027	-0.020	0.013	0.041	0.054	0.051	0.004	-0.051
-0.007	0.439	-0.912	-0.004	0.467	-0.884	0.094	-0.020	-0.030	-0.039	0.030	0.009	0.074	0.033	0.028	-0.023
0.017	0.442	-0.936	-0.000	0.468	-0.884	0.044	-0.215	0.012	-0.020	0.033	-0.015	0.051	0.030	0.052	0.014
0.090	0.419	-0.952	0.001	0.468	-0.884	0.017	-0.054	0.033	0.053	0.010	-0.031	0.022	0.055	0.068	0.056
0.140	0.470	-0.936	0.005	0.466	-0.885	-0.101	-0.202	-0.019	0.099	0.062	-0.014	0.071	0.005	0.053	0.098
0.224	0.535	-0.964	0.011	0.462	-0.887	-0.234	-0.231	-0.110	0.178	0.132	-0.040	0.154	0.060	0.081	0.136
0.224	0.535	-0.964	0.014	0.456	-0.890	-0.350	-0.042	-0.221	0.174	0.138	-0.036	0.153	0.059	0.082	0.169
0.213	0.497	-1.023	0.019	0.450	-0.893	-0.316	-0.116	-0.268	0.158	0.105	-0.093	0.140	0.019	0.141	0.175
0.259	0.466	-1.050	0.022	0.447	-0.894	-0.168	0.004	-0.278	0.201	0.077	-0.119	0.186	0.012	0.168	0.190
0.167	0.427	-1.031	0.032	0.444	-0.896	-0.162	-0.380	-0.250	0.099	0.042	-0.098	0.093	0.051	0.149	0.182
0.328	0.431	-0.968	0.034	0.440	-0.897	-0.166	0.101	-0.312	0.259	0.049	-0.033	0.254	0.047	0.086	0.169
0.205	0.350	-0.964	0.036	0.438	-0.898	-0.130	0.056	-0.306	0.134	-0.029	-0.028	0.131	0.129	0.082	0.154
0.174	0.300	-1.003	0.040	0.436	-0.899	-0.068	-0.144	-0.163	0.099	-0.078	-0.067	0.101	0.179	0.122	0.151
0.209	0.334	-1.019	0.043	0.436	-0.899	0.038	-0.052	-0.120	0.131	-0.043	-0.083	0.136	0.144	0.138	0.117
0.182	0.354	-0.979	0.044	0.438	-0.898	0.136	0.022	-0.137	0.103	-0.026	-0.044	0.110	0.124	0.100	0.107
0.147	0.361	-0.987	0.044	0.442	-0.896	0.254	0.095	-0.128	0.069	-0.022	-0.054	0.077	0.117	0.109	0.103
0.163	0.385	-0.948	0.043	0.446	-0.894	0.253	0.100	-0.110	0.085	-0.003	-0.017	0.094	0.093	0.070	0.089
0.167	0.419	-0.968	0.044	0.448	-0.893	0.129	0.056	-0.192	0.087	0.030	-0.038	0.098	0.058	0.091	0.074
0.170	0.412	-0.905	0.040	0.450	-0.892	0.102	0.358	-0.250	0.095	0.020	0.025	0.104	0.066	0.028	0.071
0.101	0.369	-0.952	0.040	0.450	-0.892	0.056	0.191	-0.263	0.027	-0.023	-0.023	0.036	0.109	0.076	0.045
0.143	0.346	-0.940	0.040	0.451	-0.892	0.080	0.128	-0.292	0.068	-0.047	-0.011	0.078	0.132	0.065	0.025
0.032	0.323	-0.905	0.037	0.453	-0.891	0.122	0.375	-0.330	-0.040	-0.071	0.023	0.032	0.156	0.031	0.010
0.063	0.342	-0.940	0.042	0.453	-0.890	0.051	-0.175	-0.283	-0.015	-0.052	-0.012	0.001	0.137	0.067	-0.005
0.082	0.350	-0.936	0.042	0.453	-0.891	0.002	0.162	-0.242	0.005	-0.044	-0.008	0.019	0.129	0.063	-0.031
0.017	0.381	-0.948	0.040	0.453	-0.891	0.040	0.201	-0.195	-0.058	-0.014	-0.020	0.046	0.098	0.075	-0.036
0.001	0.388	-0.960	0.044	0.452	-0.891	-0.016	-0.151	-0.119	-0.077	-0.005	-0.032	0.061	0.090	0.087	-0.041
0.017	0.392	-0.901	0.048	0.454	-0.890	0.084	-0.208	-0.066	-0.066	-0.003	0.026	0.045	0.086	0.028	-0.051
0.063	0.404	-0.881	0.048	0.456	-0.889	0.142	0.090	-0.155	-0.020	0.007	0.045	0.001	0.074	0.009	-0.056
0.040	0.400	-0.916	0.052	0.458	-0.887	0.131	-0.192	-0.108	-0.047	0.001	0.008	0.022	0.078	0.044	-0.058
0.020	0.400	-0.920	0.058	0.458	-0.887	0.025	-0.325	-0.045	-0.073	0.000	0.004	0.041	0.077	0.049	-0.061
0.024	0.354	-0.901	0.063	0.458	-0.887	0.032	-0.216	-0.088	-0.073	-0.046	0.023	0.038	0.123	0.029	-0.066
0.028	0.369	-0.885	0.066	0.459	-0.886	0.061	-0.193	-0.054	-0.073	-0.032	0.038	0.034	0.107	0.014	-0.058
0.043	0.373	-0.912	0.072	0.462	-0.884	0.153	-0.315	-0.026	-0.064	-0.030	0.009	0.020	0.103	0.042	-0.051
0.101	0.415	-0.916	0.072	0.464	-0.883	0.150	0.025	-0.070	-0.006	0.010	0.004	0.037	0.061	0.045	-0.052
0.070	0.396	-0.924	0.074	0.466	-0.882	0.141	-0.074	-0.046	-0.039	-0.012	-0.006	0.006	0.079	0.053	-0.035
0.036	0.377	-0.909	0.080	0.467	-0.880	0.083	-0.379	0.020	-0.080	-0.032	0.009	0.029	0.098	0.037	-0.033
0.140	0.396	-0.865	0.082	0.470	-0.879	0.151	-0.066	-0.027	0.023	-0.015	0.051	0.074	0.078	0.006	-0.035
0.070	0.381	-0.897	0.084	0.473	-0.877	0.199	-0.109	-0.005	-0.048	-0.034	0.017	0.005	0.093	0.026	-0.038
0.101	0.377	-0.901	0.084	0.477	-0.875	0.241	0.000	0.015	-0.018	-0.042	0.011	0.035	0.096	0.030	-0.033
0.074	0.419	-0.897	0.084	0.481	-0.873	0.205	-0.028	0.029	-0.045	-0.003	0.013	0.008	0.053	0.026	-0.034
0.067	0.419	-0.897	0.087	0.483	-0.871	0.143	-0.159	0.005	-0.055	-0.005	0.012	0.000	0.053	0.026	-0.037
0.132	0.427	-0.869	0.085	0.485	-0.870	0.155	0.087	-0.012	0.012	0.000	0.038	0.065	0.045	0.002	-0.032
0.055	0.427	-0.897	0.088	0.488	-0.869	0.142	-0.169	0.063	-0.068	-0.002	0.009	0.012	0.044	0.026	-0.026
0.140	0.431	-0.885	0.088	0.491	-0.867	0.192	-0.025	0.040	0.017	-0.002	0.019	0.072	0.040	0.014	-0.028
0.120	0.423	-0.845	0.085	0.495	-0.865	0.227	0.136	0.030	0.000	-0.013	0.056	0.052	0.048	0.025	-0.019
0.067	0.365	-0.861	0.087	0.497	-0.863	0.153	-0.127	0.031	-0.055	-0.073	0.039	0.001	0.105	0.009	-0.011
0.182	0.361	-0.853	0.084	0.499	-0.863	0.115	0.213	-0.058	0.063	-0.079	0.046	0.114	0.109	0.017	-0.026
0.105	0.385	-0.853	0.081	0.500	-0.862	0.076	0.221	-0.037	-0.011	-0.057	0.046	0.037	0.086	0.017	-0.032
0.047	0.408	-0.889	0.081	0.502	-0.861	0.152	-0.008	0.007	-0.068	-0.036	0.009	0.021	0.062	0.018	-0.029
0.093	0.392	-0.818	0.080	0.506	-0.859	0.221	0.017	0.107	-0.021	-0.055	0.078	0.026	0.078	0.053	-0.049
0.082	0.400	-0.814	0.076	0.511	-0.856	0.278	0.135	0.111	-0.029	-0.052	0.079	0.014	0.070	0.057	-0.059
0.078	0.439	-0.818	0.076	0.517	-0.852	0.382	-0.045	0.144	-0.032	-0.020	0.071	0.011	0.031	0.052	-0.064
0.043	0.473	-0.834	0.073	0.524	-0.849	0.353	0.057	0.171	-0.064	0.008	0.052	0.024	0.005	0.037	-0.060
0.020	0.458	-0.838	0.068	0.530	-0.845	0.371	0.157	0.158	-0.083	-0.013	0.044	0.047	0.010	0.033	-0.061
0.109	0.415	-0.778	0.066	0.537	-0.841	0.390	0.019	0.195	0.008	-0.062	0.099	0.042	0.053	0.092	-0.057
0.047	0.427	-0.845	0.063	0.543	-0.837	0.366	0.022	0.212	-0.051	-0.057	0.029	0.020	0.041	0.025	-0.045
0.063	0.431	-0.857	0.060	0.548	-0.834	0.309	0.062	0.203	-0.032	-0.058	0.014	0.004	0.037	0.013	-0.029
0.093	0.427	-0.802	0.056	0.553	-0.831	0.314	0.143	0.134	0.003	-0.067	0.066	0.027	0.041	0.068	-0.028
0.097	0.466	-0.814	0.053	0.558	-0.828	0.308	0.130	0.106	0.010	-0.034	0.051	0.031	0.002	0.056	-0.020
0.074	0.485	-0.826	0.049	0.562	-0.826	0.235	0.182	0.096	-0.009	-0.018	0.037	0.008	0.018	0.044	-0.020
0.074	0.485	-0.826	0.048	0.565	-0.823	0.210	0.002	0.120	-0.008	-0.022	0.034	0.008	0.018	0.044	-0.028
0.067	0.481	-0.794	0.044	0.570	-0.821	0.260	0.187	0.088	-0.012	-0.030	0.063	0.001	0.014	0.076	-0.031
0.017	0.481	-0.838	0.042	0.573	-0.819	0.201	0.056	0.106	-0.060	-0.033	0.018	0.048	0.015	0.032	-0.038
0.059	0.481	-0.818	0.039	0.575	-0.817	0.177	0.114	0.094	-0.014	-0.035	0.036	0.006	0.015	0.052	-0.031
0.020	0.520	-0.830	0.038	0.579	-0.815	0.205	-0.027	0.090	-0.052	0.000	0.021	0.044	0.054	0.041	-0.035
0.090	0.500	-0.830	0.032	0.582	-0.813	0.180	0.394	0.041	0.024	-0.022	0.020	0.025	0.034	0.041	-0.024
0.001	0.508	-0.869	0.031	0.584	-0.811	0.161	-0.036	0.114	-0.064	-0.017	-0.021	0.062	0.042	0.002	-0.019
0.067	0.512	-0.818	0.028	0.586	-0.810	0.137	0.076	0.113	0.004	-0.015	0.029	0.003	0.045	0.053	-0.015
0.070	0.504	-0.818	0.025	0.588	-0.808	0.141	0.173	0.078	0.012	-0.025	0.027	0.007	0.037	0.053	-0.020
0.024	0.504	-0.830	0.023	0.590	-0.807	0.144	0.068	0.089	-0.032	-0.027	0.014	0.038	0.036	0.042	-0.016
0.043	0.539	-0.838	0.020	0.592	-0.805	0.126	0.153	0.010	-0.011	0.006	0.005	0.018	0.070	0.034	-0.017
0.009	0.535	-0.877	0.019	0.594	-0.804	0.129	0.049	0.034	-0.044	0.000	-0.036	0.052	0.065	0.006	-0.023
0.028	0.481	-0.857	0.014	0.596	-0.803	0.137	0.255	0.041	-0.020	-0.056	-0.017	0.032	0.010	0.014	-0.022
0.005	0.481	-0.865	0.012	0.599	-0.801	0.175	0.089	0.041	-0.041	-0.058	-0.027	0.055	0.009	0.006	-0.021
0.001	0.504	-0.865	0.010	0.601	-0.799	0.191	0.083	0.042	-0.043	-0.038	-0.029	0.059	0.030	0.006	-0.022
0.020	0.504	-0.873	0.007	0.606	-0.796	0.294	0.192	0.052	-0.020	-0.043	-0.040	0.039	0.029	0.002	-0.033
-0.010	0.473	-0.861	0.003	0.610	-0.792	0.317	0.109	0.134	-0.048	-0.078	-0.032	0.070	0.003	0.009	-0.032
-0.060	0.485	-0.881	-0.001	0.617	-0.787	0.447	0.080	0.226	-0.094	-0.074	-0.057	0.120	0.007	0.010	-0.024
-0.010	0.524	-0.861	-0.003	0.625	-0.780	0.533	-0.112	0.279	-0.042	-0.043	-0.043	0.070	0.044	0.010	-0.013
0.020	0.551	-0.849	-0.010	0.635	-0.773	0.627	0.205	0.321	-0.005	-0.026	-0.039	0.040	0.070	0.021	0.013
0.059	0.555	-0.845	-0.017	0.645	-0.764	0.690	0.190	0.372	0.041	-0.032	-0.044	0.002	0.072	0.025	0.038
0.090	0.585	-0.857	-0.027	0.655	-0.755	0.716	0.452	0.284	0.082	-0.012	-0.065	0.028	0.101	0.013	0.044
0.047	0.582	-0.830	-0.033	0.665	-0.746	0.700	0.148	0.284	0.045	-0.026	-0.046	0.015	0.096	0.041	0.034
-0.014	0.612	-0.822	-0.039	0.675	-0.737	0.662	0.199	0.260	-0.011	-0.005	-0.047	0.078	0.126	0.049	0.017
-0.064	0.605	-0.786	-0.045	0.684	-0.728	0.669	0.176	0.240	-0.055	-0.022	-0.020	0.128	0.117	0.085	-0.008
-0.057	0.655	-0.782	-0.051	0.692	-0.720	0.536	0.213	0.183	-0.042	0.021	-0.024	0.122	0.166	0.089	-0.014
-0.057	0.655	-0.782	-0.053	0.697	-0.715	0.401	-0.044	0.169	-0.040	0.016	-0.029	0.122	0.165	0.089	0.004
0.009	0.698	-0.767	-0.052	0.702	-0.710	0.352	-0.147	0.103	0.024	0.053	-0.018	0.057	0.207	0.104	0.033
0.078	0.721	-0.771	-0.051	0.706	-0.707	0.269	-0.028	0.026	0.093	0.073	-0.025	0.011	0.229	0.100	0.069
0.067	0.728	-0.822	-0.049	0.707	-0.705	0.116	-0.109	-0.053	0.078	0.079	-0.078	0.001	0.235	0.049	0.105
0.117	0.744	-0.849	-0.046	0.707	-0.705	0.022	-0.096	-0.053	0.126	0.094	-0.106	0.048	0.250	0.021	0.133
0.128	0.759	-0.838	-0.041	0.704	-0.709	-0.231	-0.173	-0.136	0.132	0.112	-0.091	0.059	0.264	0.032	0.143
0.159	0.752	-0.814	-0.038	0.699	-0.714	-0.349	0.033	-0.210	0.160	0.110	-0.062	0.090	0.256	0.055	0.166
0.132	0.728	-0.838	-0.032	0.694	-0.719	-0.372	-0.157	-0.255	0.127	0.092	-0.080	0.063	0.232	0.031	0.165
0.213	0.690	-0.842	-0.028	0.690	-0.724	-0.295	0.027	-0.263	0.203	0.057	-0.080	0.144	0.192	0.026	0.179
0.147	0.682	-0.853	-0.021	0.687	-0.727	-0.198	-0.318	-0.153	0.131	0.052	-0.089	0.079	0.183	0.014	0.182
0.232	0.651	-0.842	-0.018	0.686	-0.727	-0.047	-0.054	-0.120	0.212	0.022	-0.076	0.163	0.151	0.025	0.186
0.190	0.647	-0.842	-0.016	0.685	-0.728	-0.042	0.124	-0.180	0.169	0.019	-0.075	0.120	0.147	0.025	0.172
0.174	0.636	-0.853	-0.012	0.684	-0.729	-0.027	-0.117	-0.120	0.149	0.009	-0.086	0.104	0.134	0.012	0.173
0.140	0.647	-0.885	-0.009	0.685	-0.729	0.035	-0.117	-0.106	0.111	0.020	-0.118	0.070	0.145	0.019	0.154
0.151	0.636	-0.893	-0.007	0.686	-0.728	0.086	-0.056	-0.035	0.121	0.008	-0.127	0.081	0.133	0.027	0.136
0.132	0.609	-0.861	-0.006	0.687	-0.727	0.091	-0.027	-0.006	0.101	-0.020	-0.097	0.062	0.105	0.004	0.127
0.105	0.640	-0.838	-0.002	0.688	-0.726	0.099	-0.247	0.022	0.071	0.009	-0.074	0.035	0.136	0.027	0.125
0.143	0.682	-0.826	-0.002	0.689	-0.725	0.103	-0.015	0.019	0.110	0.051	-0.064	0.074	0.178	0.038	0.108
0.155	0.721	-0.826	-0.000	0.690	-0.724	0.058	-0.077	-0.001	0.120	0.089	-0.065	0.086	0.217	0.037	0.096
0.097	0.686	-0.810	0.002	0.690	-0.724	0.000	-0.121	-0.060	0.060	0.054	-0.049	0.029	0.182	0.053	0.105
0.093	0.686	-0.790	-0.001	0.690	-0.724	0.014	0.349	-0.129	0.059	0.054	-0.030	0.026	0.183	0.071	0.076
0.159	0.670	-0.830	0.000	0.688	-0.725	-0.096	0.100	-0.143	0.124	0.040	-0.068	0.093	0.167	0.031	0.046
-0.014	0.659	-0.830	0.002	0.686	-0.728	-0.160	0.039	-0.139	-0.050	0.031	-0.065	0.080	0.155	0.030	0.037
-0.003	0.624	-0.818	0.003	0.683	-0.731	-0.207	0.040	-0.118	-0.040	-0.000	-0.051	0.067	0.120	0.041	0.029
0.051	0.570	-0.818	0.004	0.678	-0.735	-0.274	0.009	-0.089	0.013	-0.050	-0.047	0.012	0.066	0.040	0.007
0.070	0.612	-0.775	0.009	0.673	-0.740	-0.351	-0.247	-0.065	0.028	-0.002	0.001	0.008	0.107	0.083	0.002
0.047	0.612	-0.822	0.004	0.669	-0.743	-0.264	0.455	-0.121	0.010	0.002	-0.042	0.015	0.106	0.034	-0.003
-0.010	0.636	-0.790	0.007	0.664	-0.748	-0.302	-0.124	-0.139	-0.051	0.030	-0.006	0.072	0.128	0.065	-0.019
-0.010	0.636	-0.790	0.007	0.659	-0.752	-0.323	0.159	-0.131	-0.050	0.035	-0.002	0.071	0.128	0.064	-0.039
-0.018	0.624	-0.802	0.009	0.654	-0.756	-0.307	-0.071	-0.120	-0.060	0.028	-0.010	0.078	0.115	0.051	-0.054
-0.030	0.582	-0.782	0.012	0.649	-0.760	-0.321	-0.092	-0.126	-0.075	-0.009	0.014	0.090	0.072	0.070	-0.063
0.001	0.574	-0.767	0.014	0.645	-0.764	-0.283	0.016	-0.186	-0.046	-0.012	0.034	0.059	0.063	0.085	-0.063
-0.057	0.578	-0.838	0.021	0.640	-0.768	-0.321	-0.354	-0.107	-0.111	-0.003	-0.033	0.116	0.066	0.014	-0.059
0.009	0.574	-0.814	0.026	0.634	-0.772	-0.322	-0.247	-0.096	-0.050	-0.002	-0.006	0.050	0.062	0.037	-0.056
0.036	0.551	-0.790	0.028	0.629	-0.777	-0.327	-0.089	-0.070	-0.026	-0.020	0.022	0.023	0.037	0.060	-0.048
-0.014	0.585	-0.857	0.031	0.623	-0.781	-0.373	-0.150	-0.059	-0.079	0.021	-0.040	0.073	0.071	0.008	-0.033
0.040	0.585	-0.853	0.036	0.616	-0.787	-0.463	-0.281	-0.038	-0.030	0.028	-0.030	0.020	0.070	0.005	-0.039
0.067	0.535	-0.798	0.038	0.609	-0.792	-0.396	-0.046	-0.114	-0.005	-0.015	0.030	0.007	0.019	0.050	-0.043
-0.003	0.508	-0.838	0.044	0.603	-0.796	-0.365	-0.307	-0.099	-0.080	-0.036	-0.005	0.062	0.009	0.010	-0.042
0.032	0.485	-0.806	0.047	0.598	-0.800	-0.291	-0.146	-0.083	-0.049	-0.054	0.030	0.027	0.033	0.041	-0.044
0.024	0.497	-0.845	0.051	0.594	-0.803	-0.270	-0.233	0.004	-0.060	-0.038	-0.007	0.035	0.022	0.001	-0.046
0.063	0.539	-0.842	0.058	0.589	-0.806	-0.282	-0.411	-0.013	-0.028	0.009	0.000	0.003	0.020	0.004	-0.031
0.078	0.535	-0.818	0.061	0.584	-0.809	-0.294	-0.180	-0.011	-0.016	0.010	0.027	0.019	0.016	0.027	-0.025
0.117	0.551	-0.802	0.062	0.579	-0.813	-0.331	-0.057	-0.024	0.021	0.031	0.047	0.057	0.030	0.042	-0.019
0.086	0.520	-0.814	0.066	0.573	-0.817	-0.317	-0.259	0.016	-0.014	0.005	0.038	0.027	0.001	0.030	-0.013
0.086	0.485	-0.834	0.068	0.569	-0.819	-0.244	-0.120	0.048	-0.015	-0.025	0.021	0.027	0.037	0.010	-0.013
0.113	0.497	-0.830	0.067	0.566	-0.822	-0.197	0.007	0.072	0.013	-0.010	0.028	0.054	0.026	0.013	-0.021
0.074	0.500	-0.861	0.067	0.561	-0.825	-0.282	-0.025	0.074	-0.026	-0.002	-0.001	0.016	0.022	0.019	-0.017
0.074	0.458	-0.826	0.069	0.556	-0.828	-0.290	-0.199	0.087	-0.028	-0.039	0.038	0.016	0.065	0.016	-0.012
0.109	0.462	-0.834	0.068	0.551	-0.832	-0.294	0.027	0.088	0.008	-0.030	0.033	0.050	0.062	0.008	-0.016
0.109	0.477	-0.845	0.064	0.546	-0.835	-0.288	0.159	0.062	0.011	-0.010	0.025	0.051	0.047	0.004	-0.017
0.109	0.450	-0.798	0.064	0.542	-0.838	-0.259	-0.051	0.132	0.012	-0.033	0.075	0.051	0.075	0.042	-0.010
0.078	0.481	-0.822	0.059	0.538	-0.841	-0.239	0.239	0.086	-0.014	0.002	0.054	0.021	0.044	0.018	-0.024
0.113	0.462	-0.822	0.061	0.535	-0.843	-0.212	-0.165	0.096	0.018	-0.014	0.056	0.056	0.064	0.018	-0.021
0.020	0.454	-0.857	0.058	0.531	-0.846	-0.221	0.131	0.091	-0.071	-0.018	0.024	0.036	0.072	0.018	-0.033
0.128	0.435	-0.810	0.053	0.527	-0.848	-0.211	0.238	0.095	0.042	-0.033	0.074	0.072	0.092	0.029	-0.030
0.020	0.404	-0.842	0.051	0.524	-0.850	-0.188	0.019	0.117	-0.064	-0.061	0.044	0.035	0.123	0.003	-0.035
0.082	0.439	-0.838	0.048	0.521	-0.852	-0.163	0.130	0.107	0.001	-0.023	0.050	0.027	0.089	0.001	-0.033
0.067	0.412	-0.842	0.044	0.520	-0.853	-0.080	0.205	0.088	-0.010	-0.049	0.047	0.013	0.116	0.003	-0.041
0.017	0.431	-0.857	0.043	0.517	-0.855	-0.120	-0.022	0.085	-0.060	-0.027	0.033	0.037	0.097	0.019	-0.029
0.067	0.412	-0.838	0.040	0.516	-0.856	-0.093	0.117	0.106	-0.007	-0.045	0.053	0.014	0.117	0.000	-0.032
0.078	0.404	-0.838	0.037	0.514	-0.857	-0.060	0.101	0.113	0.007	-0.052	0.054	0.026	0.126	0.000	-0.038
0.043	0.423	-0.861	0.033	0.513	-0.858	-0.073	0.217	0.093	-0.023	-0.031	0.032	0.008	0.107	0.024	-0.031
0.020	0.412	-0.861	0.033	0.511	-0.859	-0.120	-0.109	0.144	-0.046	-0.040	0.033	0.030	0.119	0.024	-0.035
0.043	0.392	-0.857	0.031	0.509	-0.860	-0.110	0.072	0.100	-0.020	-0.057	0.039	0.007	0.139	0.020	-0.038
0.028	0.377	-0.857	0.033	0.508	-0.861	-0.033	-0.161	0.096	-0.037	-0.071	0.040	0.021	0.154	0.020	-0.042
0.055	0.396	-0.845	0.030	0.507	-0.861	-0.046	0.106	0.071	-0.008	-0.051	0.052	0.006	0.135	0.008	-0.029
0.028	0.388	-0.826	0.028	0.506	-0.862	-0.060	0.095	0.112	-0.031	-0.058	0.073	0.021	0.143	0.012	-0.035
0.090	0.415	-0.842	0.023	0.505	-0.863	-0.028	0.247	0.083	0.035	-0.030	0.058	0.042	0.116	0.003	-0.029
-0.003	0.415	-0.869	0.023	0.505	-0.863	0.018	-0.097	0.111	-0.057	-0.031	0.031	0.050	0.117	0.031	-0.040
0.059	0.373	-0.830	0.020	0.506	-0.863	0.024	0.141	0.091	0.007	-0.074	0.071	0.012	0.159	0.009	-0.034
-0.026	0.388	-0.861	0.015	0.507	-0.862	0.098	0.196	0.105	-0.073	-0.060	0.039	0.072	0.144	0.023	-0.038
0.032	0.392	-0.869	0.015	0.509	-0.860	0.154	-0.042	0.130	-0.015	-0.059	0.030	0.013	0.141	0.030	-0.029
0.051	0.381	-0.857	0.012	0.511	-0.859	0.118	0.115	0.106	0.008	-0.072	0.041	0.007	0.152	0.018	-0.031
0.040	0.385	-0.845	0.009	0.513	-0.859	0.097	0.117	0.108	-0.001	-0.070	0.052	0.004	0.148	0.005	-0.025
0.028	0.392	-0.838	0.002	0.516	-0.856	0.236	0.356	0.077	-0.006	-0.066	0.058	0.015	0.141	0.003	-0.025
-0.026	0.381	-0.893	0.001	0.520	-0.854	0.245	-0.038	0.133	-0.059	-0.082	0.001	0.069	0.153	0.052	-0.019
0.005	0.373	-0.897	-0.005	0.525	-0.851	0.286	0.245	0.164	-0.022	-0.095	-0.006	0.037	0.161	0.056	-0.016
0.047	0.357	-0.873	-0.013	0.529	-0.848	0.299	0.374	0.182	0.028	-0.115	0.015	0.006	0.176	0.032	-0.024
0.009	0.392	-0.893	-0.015	0.534	-0.845	0.325	-0.039	0.238	-0.008	-0.085	-0.007	0.031	0.142	0.052	-0.012
-0.083	0.446	-0.952	-0.021	0.541	-0.840	0.438	0.245	0.208	-0.094	-0.038	-0.071	0.122	0.088	0.112	-0.005
-0.003	0.466	-0.905	-0.029	0.549	-0.835	0.498	0.321	0.276	-0.005	-0.027	-0.029	0.041	0.069	0.065	-0.013
-0.003	0.466	-0.905	-0.038	0.561	-0.827	0.734	0.304	0.308	0.004	-0.039	-0.036	0.040	0.070	0.065	-0.037
-0.045	0.500	-0.885	-0.047	0.574	-0.818	0.791	0.333	0.323	-0.030	-0.017	-0.026	0.082	0.036	0.045	-0.039
-0.164	0.566	-0.885	-0.049	0.586	-0.809	0.810	-0.079	0.294	-0.147	0.036	-0.035	0.202	0.029	0.045	-0.048
-0.114	0.612	-0.881	-0.052	0.596	-0.801	0.628	-0.017	0.249	-0.094	0.073	-0.038	0.152	0.075	0.041	-0.052
-0.072	0.620	-0.849	-0.054	0.604	-0.795	0.525	-0.045	0.214	-0.050	0.072	-0.013	0.110	0.082	0.009	-0.041
-0.030	0.616	-0.845	-0.055	0.611	-0.790	0.434	-0.059	0.174	-0.006	0.062	-0.014	0.069	0.077	0.005	-0.012
0.009	0.647	-0.838	-0.057	0.615	-0.786	0.301	0.073	0.059	0.034	0.088	-0.009	0.031	0.107	0.003	0.011
-0.014	0.632	-0.861	-0.058	0.617	-0.785	0.131	0.079	-0.012	0.012	0.071	-0.035	0.055	0.091	0.020	0.045
0.001	0.643	-0.893	-0.053	0.616	-0.786	-0.061	-0.285	-0.044	0.022	0.083	-0.065	0.040	0.102	0.051	0.071
0.105	0.628	-0.877	-0.049	0.614	-0.788	-0.177	-0.093	-0.129	0.122	0.071	-0.047	0.062	0.086	0.035	0.097
0.105	0.636	-0.897	-0.043	0.610	-0.791	-0.213	-0.201	-0.164	0.116	0.082	-0.063	0.062	0.094	0.054	0.125
0.159	0.651	-0.873	-0.040	0.607	-0.794	-0.236	-0.036	-0.205	0.167	0.101	-0.037	0.115	0.109	0.031	0.155
0.159	0.667	-0.877	-0.033	0.603	-0.797	-0.219	-0.191	-0.239	0.160	0.120	-0.038	0.115	0.125	0.034	0.165
0.190	0.647	-0.905	-0.027	0.601	-0.799	-0.149	-0.143	-0.279	0.185	0.102	-0.063	0.146	0.106	0.062	0.184
0.163	0.609	-0.972	-0.017	0.597	-0.802	-0.261	-0.419	-0.213	0.148	0.068	-0.127	0.119	0.067	0.128	0.183
0.243	0.566	-0.909	-0.012	0.593	-0.805	-0.245	-0.032	-0.310	0.224	0.030	-0.060	0.199	0.025	0.065	0.188
0.167	0.578	-0.940	-0.004	0.588	-0.809	-0.266	-0.251	-0.275	0.139	0.046	-0.089	0.121	0.036	0.096	0.178
0.209	0.578	-0.932	0.001	0.587	-0.810	-0.098	-0.128	-0.254	0.175	0.047	-0.079	0.163	0.037	0.088	0.165
0.167	0.527	-0.912	0.005	0.586	-0.810	-0.022	-0.107	-0.144	0.129	-0.002	-0.059	0.120	0.014	0.068	0.141
0.136	0.531	-0.920	0.006	0.586	-0.810	0.035	0.105	-0.137	0.098	0.001	-0.067	0.089	0.009	0.076	0.130
0.143	0.543	-0.881	0.006	0.587	-0.810	0.054	0.040	-0.099	0.105	0.012	-0.028	0.097	0.003	0.036	0.106
0.128	0.562	-0.932	0.009	0.587	-0.809	0.042	-0.082	-0.088	0.087	0.031	-0.080	0.082	0.023	0.086	0.097
0.086	0.558	-0.928	0.009	0.587	-0.810	-0.010	0.115	-0.100	0.045	0.027	-0.075	0.040	0.020	0.083	0.084
0.136	0.539	-0.877	0.010	0.587	-0.810	-0.020	0.033	-0.122	0.094	0.008	-0.023	0.091	0.001	0.031	0.079
0.070	0.535	-0.912	0.010	0.586	-0.810	-0.024	0.110	-0.127	0.028	0.005	-0.058	0.027	0.001	0.066	0.057
0.120	0.531	-0.877	0.008	0.586	-0.811	-0.003	0.268	-0.175	0.080	0.002	-0.023	0.077	0.004	0.031	0.042
0.047	0.516	-0.830	0.009	0.585	-0.811	-0.024	0.042	-0.122	0.006	-0.013	0.025	0.005	0.019	0.016	0.017
0.024	0.504	-0.869	0.008	0.585	-0.811	0.024	0.114	-0.102	-0.016	-0.025	-0.014	0.017	0.030	0.023	0.004
0.020	0.582	-0.826	0.009	0.587	-0.809	0.125	0.090	-0.161	-0.021	0.050	0.028	0.020	0.048	0.020	-0.004
0.028	0.566	-0.830	0.010	0.587	-0.809	0.031	0.077	-0.187	-0.014	0.034	0.024	0.011	0.033	0.016	-0.020
0.109	0.597	-0.794	0.008	0.588	-0.809	0.042	0.300	-0.229	0.069	0.064	0.059	0.071	0.064	0.051	-0.024
-0.053	0.578	-0.873	0.012	0.587	-0.809	-0.061	-0.143	-0.192	-0.097	0.046	-0.019	0.090	0.045	0.028	-0.017
0.013	0.547	-0.865	0.018	0.586	-0.810	-0.071	-0.246	-0.187	-0.038	0.016	-0.011	0.023	0.014	0.020	-0.029
0.082	0.516	-0.790	0.018	0.586	-0.810	0.053	0.217	-0.272	0.031	-0.015	0.064	0.047	0.016	0.055	-0.051
-0.018	0.485	-0.822	0.024	0.586	-0.810	-0.025	-0.193	-0.212	-0.074	-0.046	0.033	0.053	0.046	0.023	-0.046
-0.007	0.462	-0.834	0.026	0.586	-0.810	0.055	0.006	-0.184	-0.065	-0.070	0.021	0.041	0.068	0.011	-0.047
0.009	0.493	-0.826	0.029	0.587	-0.809	0.089	-0.042	-0.205	-0.052	-0.040	0.028	0.025	0.036	0.019	-0.054
0.024	0.500	-0.853	0.032	0.588	-0.808	0.066	-0.111	-0.168	-0.041	-0.033	-0.001	0.009	0.028	0.008	-0.053
0.047	0.485	-0.814	0.035	0.588	-0.808	-0.006	-0.020	-0.167	-0.020	-0.048	0.039	0.014	0.042	0.032	-0.041
0.005	0.512	-0.826	0.038	0.587	-0.809	-0.024	-0.133	-0.144	-0.066	-0.020	0.028	0.028	0.014	0.020	-0.039
0.078	0.520	-0.814	0.039	0.587	-0.809	0.030	0.103	-0.167	0.007	-0.013	0.039	0.045	0.006	0.032	-0.038
0.032	0.477	-0.834	0.045	0.587	-0.809	-0.008	-0.385	-0.017	-0.046	-0.055	0.019	0.002	0.048	0.012	-0.044
0.051	0.504	-0.826	0.044	0.588	-0.808	0.105	0.097	-0.015	-0.025	-0.030	0.026	0.018	0.020	0.020	-0.033
0.017	0.520	-0.834	0.045	0.589	-0.807	0.075	-0.073	0.023	-0.061	-0.015	0.017	0.017	0.004	0.012	-0.029
0.082	0.508	-0.802	0.048	0.591	-0.805	0.120	-0.191	0.011	0.002	-0.029	0.047	0.048	0.014	0.044	-0.025
0.109	0.539	-0.798	0.046	0.594	-0.803	0.201	0.118	-0.002	0.030	-0.001	0.049	0.075	0.017	0.048	-0.025
0.051	0.535	-0.842	0.048	0.596	-0.802	0.118	-0.105	0.006	-0.029	-0.007	0.004	0.016	0.015	0.005	-0.011
0.055	0.558	-0.814	0.049	0.598	-0.800	0.121	-0.108	0.013	-0.027	0.014	0.030	0.020	0.039	0.033	-0.004
0.101	0.555	-0.810	0.048	0.600	-0.799	0.116	0.082	0.008	0.021	0.009	0.032	0.066	0.036	0.037	-0.011
0.124	0.566	-0.790	0.049	0.602	-0.797	0.136	-0.026	-0.032	0.043	0.018	0.050	0.089	0.048	0.058	-0.013
0.067	0.555	-0.806	0.047	0.603	-0.796	0.100	0.170	-0.014	-0.012	0.005	0.034	0.031	0.037	0.042	-0.003
0.047	0.539	-0.794	0.044	0.604	-0.796	0.043	0.189	0.016	-0.028	-0.011	0.045	0.011	0.022	0.054	0.002
0.113	0.547	-0.786	0.041	0.604	-0.796	0.027	0.175	-0.003	0.040	-0.004	0.053	0.077	0.031	0.063	0.004
0.117	0.543	-0.806	0.038	0.605	-0.795	0.059	0.200	0.004	0.047	-0.008	0.032	0.080	0.028	0.043	0.002
0.117	0.543	-0.806	0.038	0.604	-0.796	-0.015	0.018	0.018	0.047	-0.008	0.032	0.080	0.029	0.043	-0.009
0.043	0.547	-0.790	0.032	0.604	-0.796	-0.027	0.411	-0.036	-0.020	-0.004	0.049	0.007	0.033	0.059	-0.016
-0.033	0.539	-0.822	0.031	0.602	-0.798	-0.098	-0.007	0.018	-0.096	-0.010	0.018	0.070	0.026	0.028	-0.036
0.063	0.543	-0.790	0.028	0.601	-0.799	-0.096	0.224	-0.027	0.004	-0.005	0.051	0.026	0.030	0.060	-0.042
-0.003	0.516	-0.794	0.028	0.599	-0.800	-0.084	0.005	-0.015	-0.061	-0.031	0.048	0.039	0.004	0.056	-0.041
0.078	0.524	-0.790	0.024	0.597	-0.802	-0.117	0.270	-0.025	0.024	-0.021	0.053	0.042	0.012	0.060	-0.028
0.032	0.516	-0.806	0.021	0.595	-0.803	-0.116	0.183	-0.000	-0.019	-0.027	0.039	0.005	0.005	0.045	-0.037
0.036	0.524	-0.794	0.019	0.593	-0.805	-0.134	0.151	0.006	-0.012	-0.017	0.052	0.000	0.013	0.057	-0.033
-0.003	0.516	-0.798	0.016	0.591	-0.807	-0.113	0.146	0.023	-0.047	-0.023	0.049	0.038	0.006	0.053	-0.033
0.005	0.512	-0.814	0.018	0.588	-0.809	-0.179	-0.108	0.034	-0.041	-0.025	0.036	0.030	0.003	0.038	-0.036
0.067	0.497	-0.794	0.012	0.585	-0.811	-0.139	0.352	-0.026	0.027	-0.038	0.057	0.032	0.012	0.058	-0.036
0.001	0.500	-0.810	0.012	0.582	-0.813	-0.189	0.035	0.022	-0.038	-0.031	0.044	0.034	0.008	0.042	-0.028
0.032	0.481	-0.786	0.009	0.580	-0.815	-0.126	0.149	0.034	-0.004	-0.048	0.069	0.003	0.027	0.066	-0.027
0.028	0.504	-0.810	0.005	0.578	-0.816	-0.097	0.203	0.018	-0.004	-0.023	0.046	0.006	0.003	0.043	-0.030
-0.007	0.500	-0.814	0.002	0.577	-0.817	-0.043	0.225	0.014	-0.034	-0.026	0.043	0.040	0.007	0.039	-0.027
0.032	0.493	-0.814	0.001	0.577	-0.817	-0.038	0.024	0.058	0.005	-0.033	0.043	0.001	0.014	0.040	-0.023
-0.003	0.497	-0.830	-0.004	0.576	-0.818	-0.043	0.209	0.064	-0.025	-0.028	0.028	0.035	0.010	0.025	-0.029
0.028	0.485	-0.802	-0.008	0.575	-0.818	-0.052	0.194	0.086	0.010	-0.039	0.056	0.004	0.021	0.053	-0.025
-0.018	0.481	-0.814	-0.011	0.574	-0.819	-0.017	0.129	0.081	-0.033	-0.042	0.044	0.050	0.025	0.041	-0.026
-0.010	0.497	-0.826	-0.016	0.574	-0.819	-0.012	0.261	0.068	-0.020	-0.026	0.033	0.042	0.009	0.030	-0.026
0.005	0.485	-0.818	-0.018	0.573	-0.819	-0.014	0.099	0.088	-0.002	-0.037	0.041	0.026	0.021	0.038	-0.027
-0.014	0.520	-0.818	-0.022	0.573	-0.819	0.010	0.226	0.031	-0.017	-0.003	0.040	0.046	0.014	0.038	-0.019
-0.003	0.489	-0.814	-0.024	0.573	-0.819	-0.026	0.089	0.044	-0.003	-0.034	0.044	0.034	0.016	0.043	-0.020
-0.003	0.477	-0.838	-0.030	0.572	-0.820	-0.036	0.330	0.054	0.003	-0.045	0.020	0.034	0.028	0.019	-0.023
-0.026	0.500	-0.810	-0.034	0.572	-0.820	-0.006	0.185	0.061	-0.017	-0.021	0.048	0.056	0.004	0.047	-0.023
-0.041	0.508	-0.838	-0.038	0.572	-0.819	0.042	0.228	0.036	-0.028	-0.013	0.020	0.071	0.003	0.020	-0.032
-0.033	0.489	-0.814	-0.041	0.573	-0.819	0.039	0.100	0.067	-0.018	-0.032	0.043	0.063	0.016	0.044	-0.036
-0.080	0.470	-0.834	-0.045	0.573	-0.818	0.050	0.243	0.075	-0.059	-0.051	0.022	0.110	0.035	0.024	-0.034
-0.045	0.485	-0.845	-0.047	0.574	-0.817	0.074	0.044	0.052	-0.023	-0.036	0.010	0.075	0.019	0.013	-0.029
-0.041	0.500	-0.838	-0.048	0.576	-0.816	0.104	0.082	0.011	-0.018	-0.022	0.016	0.071	0.004	0.020	-0.030
-0.033	0.500	-0.857	-0.051	0.577	-0.815	0.117	0.145	0.020	-0.007	-0.024	-0.005	0.063	0.004	0.001	-0.022
-0.068	0.493	-0.849	-0.052	0.579	-0.814	0.100	0.074	0.036	-0.040	-0.033	0.002	0.097	0.011	0.009	-0.025
-0.053	0.493	-0.842	-0.056	0.580	-0.813	0.097	0.179	0.041	-0.020	-0.034	0.009	0.081	0.011	0.017	-0.027
-0.076	0.489	-0.849	-0.058	0.582	-0.811	0.162	0.089	0.016	-0.042	-0.040	-0.001	0.104	0.015	0.010	-0.023
-0.083	0.485	-0.877	-0.058	0.585	-0.809	0.156	0.001	0.019	-0.049	-0.046	-0.030	0.112	0.018	0.018	-0.013
-0.030	0.485	-0.869	-0.061	0.587	-0.807	0.181	0.189	0.004	0.008	-0.048	-0.025	0.058	0.018	0.010	-0.012
-0.045	0.508	-0.897	-0.065	0.590	-0.805	0.198	0.260	0.017	-0.004	-0.027	-0.055	0.073	0.005	0.037	0.005
-0.091	0.497	-0.916	-0.068	0.594	-0.802	0.279	0.079	0.137	-0.047	-0.043	-0.078	0.119	0.007	0.056	0.030
-0.037	0.485	-0.940	-0.075	0.600	-0.797	0.402	0.280	0.200	0.014	-0.060	-0.107	0.065	0.018	0.079	0.039
0.017	0.500	-0.877	-0.084	0.609	-0.789	0.650	0.390	0.297	0.077	-0.054	-0.053	0.011	0.003	0.015	0.032
-0.014	0.516	-0.838	-0.093	0.619	-0.780	0.678	0.329	0.299	0.055	-0.049	-0.022	0.042	0.013	0.024	0.009
-0.114	0.535	-0.857	-0.101	0.628	-0.772	0.621	0.351	0.240	-0.036	-0.039	-0.050	0.142	0.032	0.005	-0.031
-0.222	0.566	-0.790	-0.106	0.636	-0.765	0.540	0.137	0.163	-0.140	-0.016	0.010	0.250	0.064	0.073	-0.065
-0.249	0.566	-0.782	-0.108	0.641	-0.760	0.405	-0.029	0.187	-0.164	-0.022	0.013	0.277	0.064	0.081	-0.075
-0.176	0.597	-0.794	-0.111	0.645	-0.756	0.284	-0.004	0.170	-0.089	0.005	-0.002	0.204	0.095	0.069	-0.066
-0.072	0.624	-0.775	-0.112	0.647	-0.754	0.137	0.022	0.070	0.016	0.030	0.015	0.100	0.123	0.088	-0.016
-0.053	0.655	-0.782	-0.111	0.648	-0.754	0.061	-0.022	-0.040	0.035	0.060	0.007	0.080	0.154	0.080	0.040
0.028	0.640	-0.818	-0.111	0.647	-0.754	-0.050	0.106	-0.083	0.116	0.045	-0.028	0.001	0.138	0.044	0.088
0.032	0.647	-0.849	-0.107	0.644	-0.758	-0.233	-0.133	-0.087	0.116	0.056	-0.056	0.004	0.146	0.013	0.132
0.059	0.690	-0.897	-0.104	0.638	-0.763	-0.410	-0.066	-0.165	0.139	0.105	-0.098	0.030	0.189	0.035	0.179
0.132	0.674	-0.924	-0.097	0.631	-0.770	-0.479	-0.229	-0.184	0.206	0.096	-0.119	0.103	0.174	0.062	0.210
0.182	0.659	-0.909	-0.092	0.625	-0.776	-0.423	-0.120	-0.224	0.250	0.087	-0.097	0.152	0.159	0.045	0.238
0.197	0.636	-0.905	-0.086	0.620	-0.780	-0.306	-0.098	-0.234	0.260	0.068	-0.089	0.167	0.136	0.041	0.257
0.170	0.597	-0.979	-0.082	0.617	-0.782	-0.176	-0.051	-0.212	0.229	0.032	-0.162	0.139	0.098	0.115	0.252
0.170	0.597	-0.979	-0.075	0.616	-0.785	-0.126	-0.226	-0.226	0.222	0.034	-0.160	0.138	0.099	0.114	0.233
0.128	0.574	-0.952	-0.067	0.616	-0.785	0.015	-0.287	-0.191	0.172	0.010	-0.132	0.095	0.076	0.086	0.218
0.109	0.566	-0.936	-0.056	0.617	-0.785	0.092	-0.581	-0.114	0.142	0.001	-0.116	0.075	0.069	0.069	0.187
0.151	0.558	-0.901	-0.053	0.619	-0.784	0.121	-0.093	-0.131	0.180	-0.008	-0.082	0.117	0.063	0.033	0.143
0.067	0.527	-0.893	-0.050	0.620	-0.783	0.090	-0.070	-0.069	0.093	-0.040	-0.075	0.032	0.033	0.024	0.131
-0.007	0.524	-0.901	-0.040	0.621	-0.783	0.107	-0.716	0.085	0.010	-0.045	-0.083	0.041	0.030	0.032	0.132
0.132	0.551	-0.861	-0.033	0.622	-0.783	0.045	-0.505	0.110	0.141	-0.018	-0.043	0.097	0.059	0.008	0.111
0.182	0.558	-0.818	-0.034	0.622	-0.782	0.065	0.126	-0.002	0.192	-0.011	-0.001	0.148	0.067	0.051	0.109
0.067	0.647	-0.873	-0.031	0.622	-0.782	-0.003	-0.210	0.006	0.073	0.078	-0.056	0.032	0.157	0.004	0.107
0.093	0.601	-0.853	-0.031	0.621	-0.783	-0.080	-0.004	0.030	0.099	0.033	-0.035	0.059	0.111	0.016	0.093
0.020	0.647	-0.838	-0.027	0.619	-0.785	-0.115	-0.167	-0.048	0.023	0.081	-0.017	0.014	0.158	0.032	0.061
0.051	0.636	-0.877	-0.032	0.619	-0.785	-0.014	0.378	-0.101	0.058	0.070	-0.057	0.017	0.147	0.008	0.040
-0.014	0.589	-0.905	-0.026	0.619	-0.785	0.008	-0.299	-0.082	-0.013	0.024	-0.084	0.048	0.101	0.035	0.033
-0.045	0.597	-0.901	-0.020	0.618	-0.786	-0.065	-0.324	-0.078	-0.050	0.033	-0.079	0.079	0.109	0.031	0.030
0.086	0.578	-0.814	-0.019	0.616	-0.787	-0.074	0.005	-0.092	0.079	0.015	0.009	0.052	0.091	0.055	-0.002
0.005	0.562	-0.873	-0.016	0.616	-0.788	-0.046	-0.068	-0.127	-0.004	0.001	-0.049	0.028	0.076	0.003	-0.002
-0.095	0.558	-0.857	-0.013	0.613	-0.790	-0.127	-0.160	-0.091	-0.107	-0.000	-0.032	0.128	0.072	0.013	-0.011
0.040	0.539	-0.814	-0.008	0.611	-0.792	-0.134	-0.253	-0.066	0.023	-0.017	0.013	0.008	0.054	0.056	-0.029
-0.057	0.531	-0.834	-0.006	0.609	-0.793	-0.102	-0.056	-0.064	-0.075	-0.023	-0.005	0.088	0.046	0.037	-0.038
-0.010	0.562	-0.849	-0.005	0.608	-0.794	-0.080	-0.069	-0.026	-0.031	0.009	-0.020	0.042	0.077	0.022	-0.034
-0.003	0.566	-0.826	0.001	0.606	-0.796	-0.118	-0.312	-0.057	-0.029	0.015	0.005	0.034	0.082	0.046	-0.047
-0.049	0.578	-0.822	0.000	0.603	-0.798	-0.180	0.107	-0.101	-0.074	0.029	0.010	0.080	0.094	0.050	-0.049
-0.010	0.578	-0.826	0.012	0.598	-0.801	-0.270	-0.692	-0.064	-0.048	0.033	0.009	0.041	0.094	0.047	-0.061
-0.049	0.574	-0.842	0.013	0.595	-0.804	-0.226	0.067	-0.174	-0.087	0.033	-0.004	0.080	0.091	0.031	-0.063
-0.045	0.524	-0.845	0.019	0.590	-0.807	-0.256	-0.308	-0.125	-0.089	-0.013	-0.005	0.076	0.041	0.027	-0.057
0.020	0.485	-0.810	0.022	0.587	-0.809	-0.192	-0.069	-0.172	-0.027	-0.049	0.033	0.011	0.003	0.063	-0.049
0.020	0.485	-0.810	0.029	0.583	-0.812	-0.206	-0.360	-0.102	-0.033	-0.045	0.035	0.011	0.003	0.063	-0.040
0.040	0.508	-0.857	0.030	0.581	-0.814	-0.158	0.003	-0.106	-0.015	-0.020	-0.011	0.008	0.026	0.016	-0.026
0.020	0.539	-0.853	0.034	0.579	-0.815	-0.103	-0.182	-0.071	-0.038	0.013	-0.006	0.011	0.057	0.020	-0.020
0.051	0.527	-0.857	0.038	0.576	-0.817	-0.151	-0.147	-0.096	-0.011	0.004	-0.008	0.019	0.045	0.016	-0.018
0.055	0.493	-0.861	0.041	0.574	-0.818	-0.115	-0.154	-0.057	-0.010	-0.029	-0.011	0.023	0.010	0.012	-0.013
0.036	0.477	-0.849	0.046	0.570	-0.820	-0.212	-0.310	0.020	-0.034	-0.041	0.003	0.004	0.005	0.024	-0.010
0.093	0.489	-0.838	0.047	0.566	-0.823	-0.248	-0.063	-0.027	0.022	-0.025	0.018	0.062	0.007	0.036	-0.011
0.063	0.462	-0.826	0.049	0.561	-0.827	-0.305	-0.106	0.026	-0.010	-0.047	0.033	0.031	0.021	0.048	-0.006
0.074	0.446	-0.830	0.050	0.556	-0.829	-0.248	-0.083	0.041	0.001	-0.058	0.032	0.042	0.036	0.044	-0.010
0.097	0.446	-0.842	0.046	0.552	-0.833	-0.259	0.238	0.036	0.028	-0.054	0.023	0.065	0.036	0.032	-0.008
0.020	0.450	-0.845	0.049	0.547	-0.836	-0.308	-0.257	0.068	-0.052	-0.045	0.022	0.012	0.032	0.028	0.003
0.113	0.477	-0.845	0.050	0.542	-0.839	-0.298	-0.092	0.049	0.039	-0.013	0.025	0.080	0.005	0.029	-0.005
0.113	0.427	-0.861	0.046	0.537	-0.842	-0.255	0.196	0.086	0.043	-0.059	0.012	0.080	0.056	0.013	-0.009
0.017	0.415	-0.873	0.044	0.532	-0.845	-0.265	0.040	0.130	-0.051	-0.066	0.004	0.016	0.067	0.001	-0.006
0.078	0.439	-0.830	0.039	0.529	-0.848	-0.224	0.245	0.090	0.015	-0.038	0.049	0.045	0.044	0.045	-0.024
0.017	0.450	-0.877	0.036	0.525	-0.851	-0.218	0.101	0.092	-0.044	-0.023	0.005	0.016	0.032	0.002	-0.032
-0.007	0.412	-0.881	0.035	0.520	-0.854	-0.294	-0.012	0.124	-0.066	-0.056	0.004	0.039	0.070	0.006	-0.033
0.063	0.412	-0.857	0.033	0.516	-0.856	-0.209	0.075	0.117	0.005	-0.052	0.030	0.030	0.070	0.018	-0.028
0.001	0.439	-0.889	0.033	0.511	-0.859	-0.277	-0.110	0.121	-0.057	-0.020	0.001	0.031	0.043	0.013	-0.036
0.097	0.419	-0.845	0.030	0.507	-0.862	-0.237	0.123	0.147	0.043	-0.035	0.047	0.065	0.062	0.030	-0.014
-0.037	0.400	-0.893	0.029	0.502	-0.865	-0.292	-0.096	0.202	-0.091	-0.049	0.003	0.070	0.081	0.017	-0.027
0.117	0.450	-0.853	0.026	0.498	-0.867	-0.224	0.154	0.125	0.067	0.005	0.045	0.084	0.031	0.023	-0.025
-0.018	0.408	-0.885	0.025	0.493	-0.870	-0.273	-0.089	0.177	-0.067	-0.033	0.017	0.051	0.073	0.008	-0.022
0.005	0.385	-0.889	0.024	0.488	-0.872	-0.264	-0.020	0.162	-0.042	-0.051	0.016	0.029	0.096	0.012	-0.014
0.105	0.381	-0.861	0.022	0.484	-0.875	-0.217	0.080	0.110	0.060	-0.051	0.045	0.071	0.100	0.016	-0.010
-0.003	0.431	-0.897	0.018	0.481	-0.877	-0.188	0.177	0.071	-0.043	0.003	0.012	0.037	0.049	0.019	-0.004
0.120	0.419	-0.869	0.014	0.478	-0.878	-0.160	0.177	0.096	0.084	-0.005	0.041	0.085	0.061	0.008	-0.002
0.005	0.385	-0.889	0.013	0.475	-0.880	-0.158	0.000	0.122	-0.031	-0.037	0.023	0.030	0.096	0.011	-0.012
0.005	0.385	-0.889	0.012	0.472	-0.882	-0.175	0.026	0.110	-0.029	-0.034	0.025	0.031	0.096	0.011	-0.006
0.024	0.408	-0.912	0.010	0.469	-0.883	-0.122	0.016	0.083	-0.009	-0.008	0.002	0.012	0.072	0.034	-0.016
0.017	0.408	-0.909	0.010	0.467	-0.884	-0.123	0.014	0.076	-0.015	-0.006	0.008	0.020	0.072	0.030	-0.006
0.063	0.400	-0.877	0.008	0.464	-0.886	-0.130	0.046	0.048	0.032	-0.011	0.040	0.025	0.080	0.002	-0.006
0.055	0.400	-0.877	0.005	0.463	-0.886	-0.081	0.165	0.044	0.027	-0.010	0.041	0.017	0.080	0.002	-0.011
-0.010	0.388	-0.920	0.004	0.462	-0.887	-0.047	0.053	0.029	-0.037	-0.020	-0.002	0.049	0.092	0.041	-0.006
-0.003	0.412	-0.905	0.003	0.460	-0.888	-0.076	0.006	0.065	-0.028	0.004	0.014	0.042	0.069	0.025	-0.015
0.040	0.408	-0.893	-0.001	0.460	-0.888	0.006	0.258	0.029	0.018	0.001	0.026	0.000	0.073	0.013	-0.023
-0.022	0.400	-0.932	-0.004	0.461	-0.887	0.069	0.124	0.008	-0.041	-0.008	-0.015	0.062	0.080	0.053	-0.018
-0.007	0.392	-0.905	-0.005	0.462	-0.887	0.036	0.018	0.044	-0.025	-0.016	0.013	0.047	0.088	0.025	-0.007
0.020	0.369	-0.897	-0.003	0.461	-0.887	-0.029	-0.125	0.105	0.001	-0.038	0.021	0.021	0.112	0.017	-0.012
0.047	0.357	-0.893	-0.006	0.460	-0.888	-0.033	0.148	0.073	0.031	-0.049	0.025	0.006	0.123	0.013	-0.003
-0.007	0.400	-0.936	-0.007	0.460	-0.888	-0.009	0.015	0.044	-0.023	-0.006	-0.019	0.049	0.081	0.056	-0.003
0.040	0.385	-0.897	-0.006	0.459	-0.888	-0.020	-0.041	0.009	0.023	-0.021	0.020	0.003	0.096	0.017	-0.002
-0.014	0.369	-0.909	-0.009	0.459	-0.888	0.013	0.158	-0.029	-0.028	-0.036	0.008	0.058	0.112	0.029	-0.009
0.017	0.373	-0.905	-0.008	0.458	-0.889	-0.035	-0.038	-0.041	0.001	-0.031	0.012	0.028	0.108	0.025	-0.012
0.001	0.392	-0.912	-0.010	0.457	-0.889	-0.046	0.172	-0.032	-0.012	-0.011	0.005	0.044	0.089	0.033	-0.017
-0.010	0.392	-0.897	-0.010	0.456	-0.890	-0.072	-0.030	-0.013	-0.024	-0.009	0.021	0.056	0.088	0.017	-0.011
0.001	0.388	-0.916	-0.009	0.455	-0.890	-0.048	-0.032	-0.011	-0.013	-0.012	0.001	0.045	0.092	0.037	-0.012
0.020	0.350	-0.901	-0.010	0.454	-0.891	-0.039	0.076	-0.034	0.007	-0.050	0.017	0.027	0.131	0.021	-0.017
0.017	0.361	-0.893	-0.010	0.454	-0.891	-0.015	0.022	-0.033	0.004	-0.038	0.025	0.032	0.120	0.013	-0.015
-0.014	0.373	-0.869	-0.010	0.454	-0.891	0.009	0.038	-0.105	-0.028	-0.026	0.049	0.063	0.108	0.010	-0.026
0.001	0.392	-0.905	-0.010	0.453	-0.891	-0.014	0.032	-0.068	-0.012	-0.006	0.013	0.048	0.089	0.026	-0.029
-0.060	0.377	-0.916	-0.011	0.453	-0.891	0.023	0.055	-0.029	-0.073	-0.022	0.001	0.111	0.104	0.038	-0.037
0.013	0.350	-0.873	-0.009	0.453	-0.891	0.002	-0.123	0.027	-0.002	-0.049	0.044	0.038	0.131	0.006	-0.031
-0.037	0.373	-0.920	-0.009	0.453	-0.892	-0.007	0.034	-0.010	-0.051	-0.025	-0.003	0.089	0.108	0.042	-0.030
0.024	0.381	-0.865	-0.008	0.452	-0.892	-0.029	-0.026	-0.027	0.010	-0.017	0.052	0.028	0.100	0.013	-0.026
0.005	0.396	-0.897	-0.011	0.452	-0.892	-0.010	0.153	-0.052	-0.007	-0.001	0.020	0.048	0.085	0.019	-0.020
-0.030	0.377	-0.901	-0.012	0.451	-0.892	-0.018	0.066	-0.013	-0.041	-0.020	0.017	0.083	0.104	0.023	-0.010
0.017	0.369	-0.936	-0.015	0.451	-0.893	-0.033	0.198	-0.065	0.008	-0.027	-0.019	0.038	0.112	0.059	-0.009
-0.014	0.350	-0.979	-0.016	0.450	-0.893	-0.023	0.132	-0.068	-0.021	-0.046	-0.062	0.069	0.132	0.103	-0.003
-0.026	0.385	-0.995	-0.018	0.449	-0.893	-0.014	0.101	-0.049	-0.031	-0.011	-0.077	0.081	0.097	0.120	0.023
0.013	0.365	-0.948	-0.018	0.450	-0.893	0.070	0.017	-0.038	0.008	-0.031	-0.031	0.043	0.116	0.072	0.031
0.063	0.327	-0.995	-0.025	0.454	-0.891	0.243	0.393	0.043	0.065	-0.074	-0.080	0.007	0.155	0.120	0.043
0.020	0.315	-0.991	-0.030	0.461	-0.887	0.408	0.234	0.150	0.028	-0.092	-0.080	0.037	0.166	0.116	0.038
0.043	0.354	-0.924	-0.038	0.469	-0.882	0.487	0.360	0.168	0.059	-0.062	-0.017	0.016	0.127	0.049	0.024
-0.049	0.365	-0.905	-0.042	0.479	-0.877	0.589	0.172	0.141	-0.029	-0.060	-0.003	0.109	0.115	0.029	-0.015
-0.068	0.381	-0.853	-0.047	0.487	-0.872	0.473	0.221	0.135	-0.043	-0.053	0.044	0.129	0.099	0.023	-0.033
-0.133	0.423	-0.865	-0.050	0.494	-0.868	0.410	0.048	0.195	-0.105	-0.017	0.028	0.195	0.056	0.011	-0.042
-0.064	0.470	-0.865	-0.053	0.498	-0.865	0.281	0.009	0.211	-0.033	0.025	0.026	0.125	0.009	0.012	-0.024
-0.010	0.500	-0.869	-0.053	0.501	-0.864	0.139	-0.032	0.138	0.021	0.054	0.021	0.072	0.022	0.008	-0.000
0.047	0.512	-0.865	-0.057	0.502	-0.863	0.056	0.227	0.002	0.083	0.064	0.024	0.014	0.035	0.012	0.057
0.024	0.539	-0.916	-0.054	0.501	-0.864	-0.018	-0.136	-0.003	0.057	0.091	-0.027	0.037	0.062	0.040	0.107
0.136	0.555	-0.968	-0.053	0.499	-0.865	-0.161	0.044	-0.131	0.168	0.110	-0.076	0.076	0.078	0.092	0.156
0.159	0.558	-1.027	-0.046	0.493	-0.869	-0.332	-0.308	-0.168	0.184	0.119	-0.132	0.100	0.081	0.152	0.193
0.213	0.562	-1.027	-0.042	0.486	-0.873	-0.396	0.007	-0.284	0.234	0.129	-0.127	0.155	0.085	0.153	0.232
0.220	0.531	-1.015	-0.036	0.480	-0.877	-0.387	-0.170	-0.268	0.235	0.105	-0.111	0.164	0.054	0.143	0.243
0.228	0.481	-1.027	-0.029	0.474	-0.880	-0.343	-0.242	-0.224	0.236	0.061	-0.119	0.173	0.003	0.155	0.249
0.201	0.481	-1.054	-0.022	0.469	-0.883	-0.260	-0.184	-0.282	0.202	0.066	-0.144	0.146	0.002	0.184	0.237
0.236	0.466	-1.011	-0.012	0.465	-0.885	-0.230	-0.353	-0.344	0.226	0.054	-0.098	0.181	0.014	0.141	0.218
0.197	0.450	-1.011	-0.005	0.463	-0.886	-0.105	-0.181	-0.314	0.180	0.041	-0.097	0.143	0.031	0.141	0.207
0.167	0.365	-1.015	0.003	0.463	-0.886	0.007	-0.325	-0.224	0.141	-0.044	-0.100	0.111	0.117	0.146	0.196
0.217	0.365	-0.991	0.006	0.464	-0.886	0.073	-0.034	-0.158	0.187	-0.045	-0.076	0.160	0.117	0.122	0.183
0.220	0.369	-0.932	0.008	0.466	-0.885	0.154	-0.030	-0.094	0.188	-0.044	-0.018	0.164	0.114	0.062	0.169
0.220	0.369	-0.932	0.009	0.471	-0.882	0.280	0.017	-0.076	0.186	-0.049	-0.020	0.163	0.114	0.062	0.155
0.167	0.439	-0.928	0.007	0.474	-0.880	0.220	0.167	-0.052	0.134	0.016	-0.018	0.109	0.045	0.058	0.130
0.120	0.435	-0.944	0.007	0.479	-0.878	0.251	0.053	-0.055	0.087	0.008	-0.035	0.061	0.049	0.074	0.109
0.113	0.462	-0.909	0.005	0.483	-0.876	0.255	0.181	-0.139	0.080	0.030	-0.002	0.053	0.021	0.038	0.080
0.090	0.439	-0.952	0.003	0.489	-0.873	0.328	0.243	-0.162	0.059	0.001	-0.048	0.028	0.045	0.082	0.066
0.063	0.454	-0.932	0.006	0.494	-0.869	0.348	-0.067	-0.148	0.028	0.011	-0.032	0.000	0.029	0.062	0.043
0.093	0.435	-0.901	0.002	0.500	-0.866	0.358	0.322	-0.157	0.062	-0.014	-0.003	0.030	0.048	0.031	0.029
-0.007	0.431	-0.932	0.003	0.507	-0.862	0.390	0.018	-0.155	-0.039	-0.024	-0.039	0.070	0.053	0.062	0.015
0.017	0.450	-0.956	0.005	0.511	-0.860	0.250	-0.045	-0.117	-0.019	-0.009	-0.065	0.049	0.034	0.086	0.001
0.020	0.419	-0.928	0.005	0.516	-0.856	0.336	0.137	-0.158	-0.015	-0.046	-0.041	0.046	0.065	0.059	-0.011
-0.030	0.458	-0.975	0.009	0.520	-0.854	0.248	-0.193	-0.154	-0.069	-0.011	-0.091	0.097	0.028	0.106	-0.026
0.036	0.466	-0.901	0.012	0.524	-0.851	0.258	-0.058	-0.182	-0.007	-0.007	-0.018	0.032	0.020	0.032	-0.027
-0.087	0.462	-0.960	0.020	0.526	-0.850	0.139	-0.412	-0.100	-0.138	-0.014	-0.079	0.155	0.025	0.091	-0.039
0.051	0.458	-0.893	0.024	0.529	-0.848	0.186	-0.173	-0.068	-0.003	-0.020	-0.014	0.017	0.030	0.024	-0.038
-0.026	0.508	-0.924	0.029	0.534	-0.845	0.260	-0.249	-0.094	-0.086	0.026	-0.048	0.095	0.020	0.056	-0.047
0.040	0.497	-0.861	0.036	0.537	-0.843	0.222	-0.395	-0.032	-0.027	0.010	0.012	0.030	0.008	0.007	-0.035
0.024	0.458	-0.865	0.039	0.540	-0.841	0.192	-0.155	-0.038	-0.045	-0.031	0.006	0.045	0.031	0.003	-0.042
0.059	0.462	-0.790	0.044	0.543	-0.839	0.175	-0.250	-0.032	-0.015	-0.030	0.079	0.011	0.028	0.077	-0.045
0.043	0.481	-0.849	0.046	0.547	-0.836	0.231	-0.157	-0.020	-0.033	-0.015	0.018	0.026	0.009	0.018	-0.039
-0.007	0.500	-0.873	0.051	0.551	-0.833	0.252	-0.296	0.005	-0.088	0.000	-0.009	0.076	0.009	0.006	-0.041
0.093	0.500	-0.826	0.050	0.556	-0.830	0.311	0.116	-0.067	0.014	-0.005	0.035	0.024	0.009	0.041	-0.046
0.036	0.500	-0.838	0.056	0.560	-0.827	0.255	-0.330	-0.035	-0.050	-0.009	0.020	0.033	0.008	0.029	-0.044
0.009	0.493	-0.877	0.058	0.563	-0.824	0.221	-0.098	-0.062	-0.079	-0.020	-0.022	0.060	0.001	0.011	-0.043
0.074	0.512	-0.822	0.061	0.564	-0.823	0.088	-0.142	-0.061	-0.017	-0.002	0.032	0.005	0.017	0.043	-0.048
0.013	0.477	-0.865	0.063	0.566	-0.822	0.117	-0.092	-0.063	-0.080	-0.038	-0.012	0.056	0.019	0.001	-0.049
0.074	0.512	-0.838	0.067	0.567	-0.821	0.092	-0.210	-0.066	-0.023	-0.005	0.014	0.005	0.015	0.026	-0.036
0.036	0.497	-0.857	0.071	0.569	-0.819	0.118	-0.181	-0.034	-0.065	-0.022	-0.007	0.033	0.001	0.006	-0.029
0.097	0.524	-0.857	0.073	0.571	-0.818	0.136	-0.117	-0.069	-0.006	0.003	-0.009	0.029	0.025	0.006	-0.016
0.117	0.543	-0.849	0.075	0.572	-0.817	0.092	-0.042	-0.072	0.012	0.022	-0.002	0.049	0.043	0.013	-0.022
0.097	0.527	-0.849	0.076	0.573	-0.816	0.053	-0.034	-0.072	-0.008	0.006	-0.003	0.030	0.027	0.013	-0.006
0.047	0.547	-0.849	0.079	0.573	-0.816	0.023	-0.141	-0.059	-0.061	0.025	-0.003	0.020	0.045	0.012	-0.000
0.132	0.562	-0.853	0.081	0.572	-0.816	-0.049	-0.077	-0.052	0.022	0.041	-0.007	0.065	0.059	0.008	-0.014
0.124	0.547	-0.881	0.079	0.571	-0.817	-0.028	0.181	-0.070	0.017	0.027	-0.034	0.057	0.043	0.020	-0.017
0.059	0.485	-0.822	0.083	0.570	-0.817	-0.039	-0.146	-0.093	-0.052	-0.034	0.025	0.008	0.020	0.038	-0.013
0.090	0.485	-0.834	0.083	0.569	-0.818	-0.093	0.030	-0.098	-0.022	-0.032	0.015	0.022	0.021	0.026	-0.030
0.078	0.473	-0.834	0.083	0.568	-0.819	-0.019	0.103	-0.120	-0.032	-0.043	0.015	0.010	0.034	0.025	-0.033
0.047	0.489	-0.857	0.088	0.567	-0.819	-0.016	-0.236	-0.089	-0.068	-0.027	-0.009	0.021	0.019	0.001	-0.028
0.120	0.508	-0.861	0.089	0.567	-0.819	-0.001	-0.015	-0.083	0.004	-0.008	-0.013	0.052	0.001	0.003	-0.020
0.086	0.516	-0.857	0.091	0.566	-0.819	-0.027	-0.080	-0.076	-0.032	0.001	-0.008	0.017	0.006	0.000	-0.017
0.128	0.527	-0.857	0.091	0.565	-0.820	-0.031	0.050	-0.067	0.010	0.013	-0.008	0.060	0.017	0.000	-0.006
0.093	0.531	-0.873	0.095	0.565	-0.820	-0.024	-0.193	-0.065	-0.028	0.018	-0.024	0.025	0.019	0.017	-0.013
0.117	0.527	-0.845	0.095	0.565	-0.820	0.040	0.052	-0.103	-0.005	0.013	0.004	0.047	0.014	0.010	-0.010
0.105	0.493	-0.830	0.101	0.565	-0.819	0.009	-0.314	-0.063	-0.022	-0.021	0.019	0.036	0.022	0.026	-0.007
0.117	0.485	-0.845	0.101	0.565	-0.819	-0.000	0.035	-0.030	-0.011	-0.029	0.003	0.047	0.030	0.009	-0.006
0.170	0.481	-0.818	0.103	0.565	-0.819	0.020	-0.076	-0.005	0.042	-0.033	0.030	0.101	0.035	0.036	-0.014
0.109	0.500	-0.861	0.102	0.565	-0.819	0.037	0.111	-0.059	-0.019	-0.014	-0.013	0.039	0.017	0.008	-0.009
0.074	0.508	-0.865	0.106	0.564	-0.819	-0.043	-0.285	0.005	-0.058	-0.005	-0.017	0.004	0.010	0.012	-0.011
0.136	0.497	-0.834	0.106	0.564	-0.819	0.016	0.008	-0.023	0.004	-0.017	0.014	0.065	0.023	0.019	-0.018
0.120	0.497	-0.818	0.108	0.565	-0.818	0.030	-0.047	-0.035	-0.013	-0.017	0.030	0.050	0.024	0.034	-0.016
0.132	0.512	-0.838	0.108	0.566	-0.818	0.072	-0.048	-0.005	-0.002	-0.003	0.009	0.061	0.009	0.014	-0.008
0.124	0.516	-0.857	0.108	0.566	-0.817	0.048	0.015	0.046	-0.009	0.001	-0.011	0.053	0.006	0.006	-0.009
0.124	0.497	-0.849	0.107	0.567	-0.817	0.060	-0.003	0.040	-0.009	-0.020	-0.004	0.053	0.027	0.001	-0.004
0.120	0.508	-0.857	0.106	0.568	-0.816	0.058	0.063	-0.007	-0.012	-0.009	-0.012	0.048	0.016	0.008	-0.003
0.136	0.508	-0.838	0.106	0.569	-0.816	0.053	0.045	-0.006	0.004	-0.010	0.007	0.063	0.016	0.011	-0.011
0.136	0.508	-0.838	0.106	0.569	-0.815	0.040	0.018	-0.026	0.004	-0.010	0.007	0.063	0.017	0.011	-0.015
0.086	0.500	-0.834	0.106	0.569	-0.815	0.029	-0.014	-0.005	-0.046	-0.018	0.011	0.012	0.026	0.014	-0.019
0.109	0.512	-0.830	0.104	0.570	-0.815	0.037	0.161	-0.022	-0.021	-0.007	0.015	0.035	0.015	0.017	-0.023
0.101	0.500	-0.838	0.106	0.571	-0.814	0.057	-0.104	0.005	-0.030	-0.020	0.006	0.027	0.027	0.009	-0.025
0.117	0.512	-0.830	0.104	0.572	-0.814	0.084	0.078	-0.011	-0.014	-0.009	0.013	0.042	0.017	0.016	-0.019
0.128	0.493	-0.822	0.103	0.572	-0.814	0.041	0.092	0.001	-0.001	-0.029	0.021	0.053	0.037	0.023	-0.016
0.117	0.500	-0.822	0.102	0.573	-0.813	0.031	0.057	-0.013	-0.011	-0.021	0.021	0.041	0.030	0.023	-0.018
0.128	0.516	-0.814	0.100	0.572	-0.814	-0.002	0.175	-0.059	0.002	-0.006	0.029	0.053	0.015	0.030	-0.019
0.086	0.497	-0.838	0.101	0.572	-0.814	-0.001	-0.019	-0.008	-0.040	-0.025	0.005	0.010	0.035	0.006	-0.019
0.105	0.481	-0.826	0.100	0.573	-0.814	0.038	0.004	0.027	-0.021	-0.041	0.017	0.029	0.051	0.017	-0.019
0.136	0.493	-0.794	0.098	0.574	-0.813	0.074	0.139	0.022	0.012	-0.030	0.048	0.059	0.040	0.048	-0.016
0.117	0.493	-0.794	0.096	0.575	-0.813	0.067	0.033	0.078	-0.006	-0.032	0.047	0.039	0.041	0.048	-0.011
0.143	0.512	-0.806	0.092	0.576	-0.813	0.058	0.259	0.056	0.026	-0.013	0.036	0.066	0.023	0.036	-0.014
0.105	0.485	-0.810	0.088	0.577	-0.812	0.100	0.164	0.093	-0.009	-0.042	0.031	0.027	0.051	0.032	-0.019
0.078	0.485	-0.818	0.086	0.579	-0.811	0.107	0.057	0.091	-0.034	-0.044	0.022	0.000	0.051	0.023	-0.027
0.086	0.504	-0.810	0.083	0.581	-0.810	0.113	0.165	0.055	-0.023	-0.026	0.029	0.007	0.032	0.031	-0.038
0.051	0.500	-0.810	0.081	0.583	-0.809	0.114	0.040	0.066	-0.056	-0.032	0.028	0.028	0.037	0.030	-0.038
0.074	0.497	-0.794	0.078	0.584	-0.808	0.118	0.156	0.079	-0.029	-0.038	0.042	0.005	0.042	0.045	-0.040
0.093	0.504	-0.794	0.075	0.587	-0.806	0.135	0.120	0.103	-0.007	-0.032	0.041	0.014	0.035	0.045	-0.034
0.047	0.504	-0.826	0.072	0.588	-0.805	0.111	0.125	0.083	-0.050	-0.034	0.009	0.032	0.035	0.013	-0.034
0.105	0.500	-0.806	0.068	0.590	-0.804	0.140	0.181	0.077	0.011	-0.040	0.027	0.025	0.039	0.033	-0.034
0.032	0.497	-0.806	0.066	0.593	-0.803	0.158	0.072	0.084	-0.059	-0.046	0.026	0.048	0.044	0.032	-0.034
0.063	0.516	-0.790	0.063	0.595	-0.801	0.158	0.095	0.072	-0.026	-0.030	0.040	0.017	0.025	0.047	-0.028
0.074	0.516	-0.790	0.061	0.598	-0.799	0.163	0.074	0.106	-0.012	-0.032	0.038	0.006	0.026	0.046	-0.037
0.070	0.504	-0.814	0.057	0.601	-0.797	0.208	0.146	0.108	-0.013	-0.048	0.012	0.010	0.038	0.021	-0.032
0.043	0.508	-0.794	0.055	0.604	-0.795	0.192	0.062	0.112	-0.037	-0.047	0.030	0.037	0.035	0.040	-0.025
0.043	0.516	-0.806	0.053	0.607	-0.793	0.198	0.039	0.128	-0.035	-0.042	0.016	0.037	0.028	0.027	-0.022
0.067	0.539	-0.838	0.049	0.610	-0.791	0.183	0.208	0.064	-0.008	-0.022	-0.017	0.013	0.005	0.004	-0.019
0.051	0.497	-0.842	0.044	0.612	-0.789	0.163	0.276	0.062	-0.018	-0.067	-0.022	0.029	0.048	0.009	-0.010
0.051	0.516	-0.845	0.038	0.616	-0.787	0.206	0.289	0.103	-0.012	-0.051	-0.028	0.030	0.030	0.012	-0.004
0.032	0.539	-0.881	0.032	0.620	-0.784	0.303	0.258	0.132	-0.026	-0.033	-0.067	0.050	0.007	0.048	-0.001
0.017	0.539	-0.885	0.024	0.626	-0.779	0.394	0.355	0.189	-0.033	-0.039	-0.075	0.066	0.007	0.052	0.010
0.036	0.527	-0.861	0.017	0.635	-0.772	0.590	0.258	0.300	-0.006	-0.059	-0.059	0.047	0.019	0.028	0.018
0.067	0.558	-0.834	0.007	0.647	-0.762	0.805	0.294	0.440	0.034	-0.041	-0.041	0.016	0.011	0.001	0.012
0.051	0.609	-0.806	-0.004	0.661	-0.751	0.900	0.325	0.450	0.030	-0.004	-0.025	0.031	0.061	0.026	-0.003
-0.018	0.636	-0.767	-0.013	0.672	-0.740	0.793	0.307	0.358	-0.030	0.011	0.004	0.099	0.087	0.064	-0.021
-0.076	0.640	-0.739	-0.021	0.682	-0.731	0.666	0.264	0.291	-0.080	0.005	0.023	0.155	0.090	0.090	-0.038
-0.083	0.670	-0.747	-0.028	0.689	-0.724	0.493	0.226	0.252	-0.081	0.029	0.008	0.162	0.120	0.081	-0.048
-0.057	0.694	-0.771	-0.032	0.693	-0.720	0.330	0.098	0.184	-0.050	0.047	-0.020	0.135	0.143	0.056	-0.036
-0.030	0.709	-0.767	-0.035	0.696	-0.718	0.151	0.145	0.069	-0.020	0.060	-0.018	0.107	0.157	0.059	-0.007
0.017	0.709	-0.759	-0.036	0.696	-0.717	0.023	0.045	-0.009	0.027	0.060	-0.011	0.061	0.156	0.066	0.038
0.043	0.709	-0.802	-0.032	0.694	-0.719	-0.096	-0.195	-0.071	0.050	0.061	-0.052	0.034	0.154	0.022	0.092
0.136	0.721	-0.826	-0.028	0.691	-0.722	-0.209	-0.090	-0.109	0.139	0.076	-0.073	0.058	0.165	0.003	0.139
0.224	0.721	-0.826	-0.025	0.686	-0.727	-0.348	0.057	-0.230	0.224	0.081	-0.068	0.147	0.163	0.003	0.181
0.213	0.705	-0.865	-0.019	0.681	-0.732	-0.383	-0.118	-0.264	0.207	0.070	-0.102	0.135	0.146	0.043	0.214
0.228	0.670	-0.889	-0.012	0.675	-0.737	-0.351	-0.182	-0.278	0.215	0.041	-0.120	0.150	0.109	0.067	0.228
0.217	0.651	-0.912	-0.006	0.670	-0.742	-0.326	-0.146	-0.229	0.197	0.026	-0.139	0.139	0.089	0.090	0.231
0.228	0.628	-0.877	0.003	0.668	-0.744	-0.147	-0.379	-0.166	0.200	0.006	-0.101	0.150	0.065	0.055	0.229
0.263	0.628	-0.881	0.009	0.667	-0.745	-0.048	-0.269	-0.155	0.228	0.007	-0.104	0.184	0.065	0.059	0.220
0.240	0.624	-0.877	0.015	0.666	-0.745	-0.018	-0.215	-0.112	0.200	0.003	-0.100	0.161	0.060	0.055	0.213
0.217	0.597	-0.865	0.018	0.667	-0.745	0.066	-0.020	-0.162	0.174	-0.024	-0.088	0.137	0.032	0.043	0.200
0.228	0.574	-0.853	0.022	0.669	-0.743	0.168	-0.193	-0.050	0.181	-0.050	-0.079	0.148	0.009	0.032	0.177
0.182	0.582	-0.869	0.023	0.672	-0.740	0.203	-0.063	-0.002	0.134	-0.045	-0.097	0.102	0.016	0.048	0.160
0.178	0.663	-0.810	0.028	0.675	-0.737	0.239	-0.327	0.024	0.125	0.033	-0.041	0.097	0.096	0.011	0.145
0.178	0.663	-0.810	0.024	0.679	-0.734	0.274	0.388	-0.057	0.129	0.029	-0.044	0.096	0.095	0.010	0.133
0.174	0.651	-0.767	0.025	0.682	-0.731	0.221	0.016	-0.099	0.124	0.015	-0.004	0.092	0.083	0.053	0.102
0.178	0.686	-0.790	0.023	0.683	-0.730	0.092	0.272	-0.047	0.131	0.048	-0.029	0.095	0.117	0.028	0.096
0.047	0.686	-0.771	0.023	0.685	-0.729	0.086	-0.039	-0.005	-0.000	0.047	-0.010	0.035	0.116	0.048	0.065
0.143	0.717	-0.782	0.022	0.687	-0.726	0.205	0.251	-0.182	0.097	0.075	-0.025	0.060	0.147	0.036	0.051
-0.014	0.686	-0.861	0.025	0.691	-0.723	0.243	-0.092	-0.113	-0.064	0.041	-0.107	0.097	0.115	0.043	0.022
0.086	0.636	-0.806	0.027	0.692	-0.721	0.140	0.017	-0.150	0.034	-0.011	-0.053	0.002	0.065	0.012	0.025
0.032	0.659	-0.759	0.029	0.695	-0.718	0.196	0.020	-0.135	-0.021	0.010	-0.008	0.052	0.088	0.059	0.006
0.063	0.651	-0.790	0.031	0.696	-0.717	0.111	0.008	-0.151	0.007	0.001	-0.041	0.021	0.079	0.027	0.006
0.043	0.651	-0.782	0.030	0.698	-0.716	0.126	0.251	-0.199	-0.011	-0.001	-0.035	0.040	0.079	0.035	-0.008
0.017	0.667	-0.782	0.034	0.700	-0.714	0.136	-0.163	-0.152	-0.042	0.013	-0.036	0.067	0.094	0.035	-0.015
0.020	0.624	-0.802	0.036	0.701	-0.712	0.114	0.033	-0.144	-0.040	-0.031	-0.057	0.063	0.052	0.015	-0.034
-0.007	0.667	-0.767	0.037	0.701	-0.712	0.039	0.018	-0.108	-0.068	0.012	-0.022	0.090	0.094	0.050	-0.034
-0.022	0.709	-0.775	0.043	0.701	-0.711	0.028	-0.341	-0.078	-0.089	0.054	-0.031	0.105	0.137	0.042	-0.036
0.078	0.709	-0.727	0.046	0.701	-0.711	-0.004	-0.152	-0.033	0.009	0.054	0.016	0.005	0.137	0.090	-0.044
0.036	0.690	-0.727	0.047	0.702	-0.711	0.036	-0.020	-0.060	-0.034	0.035	0.016	0.047	0.118	0.090	-0.033
0.024	0.694	-0.704	0.051	0.701	-0.711	-0.022	-0.300	-0.022	-0.050	0.039	0.039	0.059	0.121	0.113	-0.040
0.078	0.663	-0.723	0.047	0.701	-0.711	0.012	0.337	-0.068	0.008	0.008	0.020	0.005	0.091	0.094	-0.045
-0.049	0.694	-0.763	0.053	0.701	-0.711	-0.031	-0.403	-0.021	-0.125	0.040	-0.020	0.131	0.122	0.054	-0.062
0.063	0.640	-0.719	0.052	0.700	-0.712	-0.023	0.143	-0.053	-0.012	-0.014	0.024	0.019	0.068	0.098	-0.058
-0.060	0.636	-0.751	0.053	0.700	-0.712	-0.032	-0.039	-0.040	-0.135	-0.017	-0.007	0.142	0.064	0.066	-0.066
0.032	0.636	-0.739	0.054	0.699	-0.713	-0.044	-0.020	-0.099	-0.044	-0.016	0.006	0.050	0.064	0.078	-0.056
0.043	0.624	-0.727	0.056	0.698	-0.714	-0.050	-0.012	-0.085	-0.034	-0.027	0.019	0.038	0.053	0.090	-0.061
0.013	0.647	-0.767	0.061	0.696	-0.715	-0.096	-0.318	-0.054	-0.070	-0.002	-0.020	0.069	0.077	0.051	-0.040
0.017	0.670	-0.798	0.062	0.695	-0.716	-0.064	0.040	-0.136	-0.067	0.022	-0.050	0.065	0.100	0.019	-0.033
0.078	0.628	-0.723	0.066	0.693	-0.718	-0.132	-0.186	-0.071	-0.009	-0.018	0.026	0.003	0.058	0.094	-0.022
0.074	0.628	-0.771	0.068	0.691	-0.720	-0.132	-0.077	-0.100	-0.015	-0.016	-0.019	0.008	0.058	0.047	-0.009
0.109	0.620	-0.755	0.072	0.689	-0.721	-0.096	-0.155	-0.105	0.016	-0.022	-0.002	0.027	0.050	0.063	-0.010
0.109	0.620	-0.755	0.075	0.688	-0.722	-0.074	-0.130	-0.083	0.013	-0.021	-0.001	0.027	0.049	0.062	-0.014
0.032	0.632	-0.778	0.075	0.686	-0.724	-0.108	0.078	-0.088	-0.064	-0.007	-0.023	0.050	0.061	0.039	-0.016
0.047	0.612	-0.786	0.079	0.683	-0.726	-0.147	-0.248	-0.068	-0.053	-0.024	-0.029	0.034	0.042	0.031	-0.026
0.078	0.597	-0.782	0.081	0.680	-0.729	-0.213	-0.044	-0.082	-0.024	-0.036	-0.022	0.003	0.027	0.035	-0.031
0.078	0.640	-0.735	0.085	0.677	-0.731	-0.218	-0.232	-0.045	-0.028	0.010	0.028	0.003	0.070	0.082	-0.029
0.086	0.636	-0.778	0.087	0.673	-0.734	-0.227	-0.033	-0.065	-0.022	0.010	-0.012	0.005	0.067	0.038	-0.031
0.063	0.601	-0.782	0.087	0.669	-0.738	-0.236	-0.012	-0.045	-0.046	-0.021	-0.013	0.017	0.032	0.034	-0.026
0.055	0.605	-0.775	0.093	0.665	-0.741	-0.277	-0.336	-0.046	-0.059	-0.013	-0.002	0.025	0.036	0.042	-0.027
0.136	0.601	-0.747	0.092	0.661	-0.744	-0.238	0.102	-0.075	0.022	-0.013	0.029	0.056	0.033	0.070	-0.028
0.070	0.612	-0.794	0.095	0.657	-0.748	-0.289	-0.152	-0.005	-0.045	0.003	-0.015	0.009	0.044	0.022	-0.023
0.093	0.624	-0.782	0.095	0.653	-0.752	-0.268	-0.026	0.006	-0.023	0.019	0.001	0.014	0.056	0.034	-0.016
0.101	0.616	-0.778	0.095	0.649	-0.755	-0.227	-0.050	0.031	-0.015	0.014	0.008	0.022	0.049	0.038	-0.024
0.097	0.620	-0.794	0.095	0.646	-0.757	-0.195	0.011	-0.015	-0.019	0.021	-0.006	0.019	0.053	0.022	-0.025
0.090	0.589	-0.778	0.095	0.643	-0.760	-0.206	0.005	-0.017	-0.027	-0.006	0.013	0.011	0.022	0.038	-0.022
0.078	0.574	-0.782	0.097	0.639	-0.763	-0.261	-0.128	-0.008	-0.040	-0.017	0.012	0.000	0.007	0.033	-0.029
0.117	0.547	-0.775	0.097	0.634	-0.767	-0.275	0.026	-0.011	-0.002	-0.040	0.024	0.039	0.020	0.041	-0.029
0.070	0.547	-0.786	0.097	0.630	-0.771	-0.285	-0.032	0.025	-0.048	-0.035	0.016	0.007	0.021	0.029	-0.023
0.109	0.566	-0.778	0.098	0.626	-0.774	-0.253	-0.004	-0.023	-0.010	-0.012	0.027	0.032	0.001	0.037	-0.024
0.128	0.558	-0.786	0.096	0.623	-0.777	-0.199	0.145	-0.037	0.011	-0.016	0.022	0.052	0.009	0.029	-0.023
0.078	0.547	-0.786	0.096	0.619	-0.780	-0.252	-0.038	0.022	-0.039	-0.024	0.025	0.002	0.021	0.029	-0.024
0.120	0.524	-0.775	0.093	0.615	-0.783	-0.222	0.200	0.017	0.006	-0.043	0.040	0.045	0.045	0.040	-0.027
0.070	0.539	-0.786	0.094	0.611	-0.786	-0.225	-0.096	0.044	-0.044	-0.024	0.031	0.005	0.029	0.028	-0.036
0.090	0.543	-0.775	0.090	0.609	-0.788	-0.162	0.231	0.065	-0.021	-0.018	0.045	0.015	0.026	0.040	-0.037
0.078	0.531	-0.782	0.090	0.606	-0.790	-0.162	-0.144	0.121	-0.033	-0.027	0.039	0.004	0.038	0.032	-0.045
0.059	0.524	-0.810	0.087	0.604	-0.792	-0.122	0.161	0.060	-0.049	-0.032	0.013	0.015	0.046	0.004	-0.043
0.063	0.539	-0.810	0.086	0.602	-0.794	-0.122	0.025	0.075	-0.044	-0.015	0.015	0.012	0.031	0.004	-0.037
0.063	0.539	-0.810	0.084	0.600	-0.795	-0.130	0.031	0.093	-0.042	-0.013	0.017	0.014	0.032	0.002	-0.030
0.113	0.516	-0.790	0.082	0.599	-0.797	-0.114	0.064	0.085	0.010	-0.034	0.038	0.036	0.055	0.021	-0.024
0.097	0.566	-0.806	0.079	0.597	-0.798	-0.080	0.119	0.081	-0.002	0.017	0.024	0.023	0.005	0.006	-0.024
0.074	0.543	-0.838	0.076	0.596	-0.799	-0.074	0.184	0.024	-0.022	-0.005	-0.006	0.003	0.027	0.024	-0.024
0.047	0.520	-0.834	0.073	0.593	-0.802	-0.151	0.139	0.026	-0.046	-0.025	0.000	0.022	0.049	0.018	-0.027
0.051	0.489	-0.818	0.072	0.591	-0.804	-0.157	0.028	0.081	-0.041	-0.053	0.018	0.016	0.079	0.001	-0.033
0.082	0.497	-0.798	0.069	0.589	-0.805	-0.129	0.129	0.065	-0.007	-0.044	0.040	0.017	0.072	0.021	-0.035
0.059	0.504	-0.794	0.066	0.588	-0.806	-0.056	0.143	0.091	-0.027	-0.035	0.045	0.003	0.065	0.026	-0.037
0.063	0.520	-0.798	0.062	0.587	-0.807	-0.021	0.187	0.087	-0.019	-0.019	0.041	0.003	0.051	0.023	-0.042
0.028	0.531	-0.830	0.059	0.586	-0.808	-0.093	0.108	0.098	-0.050	-0.006	0.011	0.031	0.041	0.007	-0.041
0.013	0.500	-0.814	0.058	0.585	-0.809	-0.046	-0.034	0.102	-0.065	-0.037	0.028	0.047	0.075	0.010	-0.038
0.070	0.489	-0.818	0.056	0.584	-0.810	-0.062	0.071	0.067	-0.006	-0.047	0.025	0.010	0.089	0.007	-0.042
0.059	0.462	-0.806	0.054	0.584	-0.810	-0.010	0.077	0.103	-0.015	-0.074	0.037	0.002	0.118	0.020	-0.047
0.028	0.473	-0.806	0.050	0.584	-0.810	0.044	0.098	0.139	-0.043	-0.063	0.037	0.033	0.108	0.021	-0.039
0.009	0.493	-0.790	0.051	0.586	-0.808	0.127	-0.117	0.139	-0.063	-0.046	0.052	0.054	0.091	0.038	-0.052
0.067	0.481	-0.771	0.049	0.589	-0.807	0.155	0.054	0.098	-0.003	-0.060	0.070	0.003	0.104	0.058	-0.053
-0.010	0.473	-0.814	0.046	0.592	-0.805	0.201	0.068	0.089	-0.078	-0.071	0.025	0.075	0.114	0.015	-0.057
0.043	0.466	-0.810	0.047	0.596	-0.802	0.236	-0.150	0.140	-0.025	-0.082	0.026	0.022	0.123	0.020	-0.051
-0.014	0.481	-0.838	0.042	0.600	-0.799	0.319	0.193	0.126	-0.079	-0.072	-0.005	0.081	0.109	0.007	-0.042
0.001	0.473	-0.853	0.039	0.607	-0.794	0.393	0.056	0.166	-0.060	-0.086	-0.025	0.067	0.118	0.022	-0.019
0.067	0.516	-0.857	0.034	0.613	-0.789	0.436	0.216	0.194	0.011	-0.050	-0.034	0.003	0.077	0.026	0.002
0.063	0.543	-0.881	0.025	0.620	-0.784	0.457	0.389	0.256	0.016	-0.030	-0.062	0.008	0.051	0.050	0.018
0.093	0.500	-0.885	0.018	0.630	-0.777	0.611	0.184	0.332	0.053	-0.082	-0.074	0.021	0.095	0.054	0.035
0.009	0.512	-0.885	0.007	0.642	-0.767	0.814	0.332	0.410	-0.021	-0.083	-0.083	0.067	0.084	0.055	0.030
0.051	0.558	-0.806	-0.004	0.656	-0.755	0.943	0.441	0.370	0.032	-0.050	-0.017	0.027	0.039	0.023	0.002
0.005	0.605	-0.790	-0.011	0.667	-0.745	0.753	0.135	0.359	-0.007	-0.015	-0.011	0.075	0.007	0.038	-0.035
-0.099	0.624	-0.755	-0.019	0.676	-0.737	0.584	0.250	0.292	-0.104	-0.005	0.017	0.182	0.026	0.072	-0.057
-0.095	0.744	-0.700	-0.021	0.682	-0.731	0.427	-0.128	0.321	-0.097	0.109	0.066	0.182	0.146	0.126	-0.053
-0.095	0.744	-0.700	-0.027	0.686	-0.728	0.257	0.136	0.228	-0.092	0.105	0.063	0.185	0.146	0.125	-0.035
0.051	0.701	-0.771	-0.031	0.686	-0.727	0.022	0.227	0.125	0.059	0.062	-0.008	0.043	0.104	0.053	0.011
0.070	0.736	-0.794	-0.035	0.684	-0.729	-0.135	0.252	0.042	0.083	0.099	-0.030	0.027	0.138	0.028	0.074
0.109	0.740	-0.834	-0.033	0.678	-0.734	-0.364	-0.081	-0.046	0.119	0.108	-0.065	0.008	0.143	0.013	0.130
0.174	0.705	-0.877	-0.033	0.670	-0.741	-0.537	0.177	-0.156	0.184	0.081	-0.101	0.069	0.108	0.058	0.172
0.151	0.701	-0.881	-0.026	0.662	-0.749	-0.597	-0.271	-0.180	0.154	0.086	-0.097	0.043	0.105	0.065	0.191
0.263	0.725	-0.857	-0.026	0.653	-0.757	-0.586	0.255	-0.242	0.265	0.118	-0.065	0.151	0.129	0.043	0.221
0.167	0.752	-0.901	-0.015	0.644	-0.765	-0.562	-0.468	-0.229	0.159	0.154	-0.101	0.053	0.156	0.089	0.242
0.278	0.705	-0.924	-0.007	0.637	-0.771	-0.477	-0.236	-0.308	0.262	0.115	-0.119	0.162	0.110	0.115	0.244
0.313	0.632	-0.920	-0.005	0.632	-0.775	-0.313	0.239	-0.365	0.295	0.046	-0.111	0.193	0.037	0.115	0.231
0.190	0.562	-0.916	0.003	0.627	-0.779	-0.305	-0.207	-0.324	0.164	-0.018	-0.103	0.068	0.033	0.114	0.231
0.201	0.539	-0.944	0.008	0.622	-0.783	-0.283	-0.098	-0.249	0.171	-0.037	-0.126	0.077	0.056	0.145	0.205
0.182	0.566	-0.972	0.017	0.618	-0.786	-0.241	-0.379	-0.147	0.143	-0.005	-0.151	0.055	0.029	0.175	0.180
0.186	0.570	-0.885	0.022	0.614	-0.789	-0.222	-0.173	-0.181	0.142	0.002	-0.061	0.057	0.026	0.092	0.177
0.228	0.636	-0.881	0.026	0.611	-0.791	-0.214	-0.075	-0.174	0.180	0.072	-0.055	0.096	0.040	0.091	0.143
0.213	0.562	-0.881	0.026	0.607	-0.794	-0.193	0.125	-0.153	0.165	0.002	-0.052	0.078	0.034	0.094	0.134
0.097	0.585	-0.798	0.030	0.605	-0.796	-0.156	-0.084	-0.207	0.045	0.028	0.033	0.040	0.011	0.015	0.111
0.197	0.601	-0.838	0.031	0.602	-0.798	-0.151	0.184	-0.209	0.146	0.046	-0.005	0.057	0.004	0.057	0.093
0.093	0.589	-0.838	0.033	0.600	-0.800	-0.133	-0.036	-0.148	0.039	0.037	-0.003	0.050	0.007	0.061	0.065
0.163	0.574	-0.810	0.032	0.598	-0.801	-0.074	0.272	-0.267	0.110	0.023	0.026	0.017	0.022	0.036	0.049
0.093	0.616	-0.818	0.036	0.596	-0.803	-0.162	-0.024	-0.228	0.037	0.068	0.020	0.056	0.020	0.047	0.017
-0.014	0.578	-0.885	0.037	0.590	-0.806	-0.304	0.125	-0.261	-0.071	0.035	-0.044	0.167	0.018	0.117	-0.004
0.028	0.562	-0.861	0.039	0.586	-0.809	-0.220	0.053	-0.269	-0.031	0.023	-0.017	0.129	0.033	0.097	-0.020
-0.022	0.547	-0.881	0.046	0.583	-0.811	-0.177	-0.257	-0.271	-0.088	0.011	-0.035	0.183	0.049	0.121	-0.024
0.070	0.566	-0.877	0.046	0.581	-0.813	-0.123	0.191	-0.247	0.005	0.033	-0.030	0.095	0.029	0.121	-0.018
0.074	0.574	-0.842	0.045	0.579	-0.814	-0.071	0.222	-0.212	0.010	0.042	0.007	0.095	0.021	0.089	-0.020
0.047	0.539	-0.834	0.044	0.577	-0.816	-0.130	0.176	-0.182	-0.016	0.010	0.016	0.126	0.056	0.084	-0.021
0.043	0.555	-0.802	0.045	0.574	-0.817	-0.158	0.136	-0.254	-0.020	0.028	0.050	0.134	0.040	0.056	-0.035
0.005	0.520	-0.814	0.051	0.569	-0.821	-0.305	-0.228	-0.203	-0.064	-0.002	0.041	0.176	0.075	0.071	-0.050
0.028	0.508	-0.818	0.054	0.563	-0.825	-0.369	-0.078	-0.229	-0.045	-0.007	0.042	0.157	0.086	0.079	-0.058
0.024	0.454	-0.794	0.051	0.559	-0.828	-0.221	0.330	-0.218	-0.045	-0.057	0.068	0.165	0.140	0.059	-0.070
0.009	0.485	-0.849	0.054	0.555	-0.830	-0.209	-0.060	-0.123	-0.063	-0.022	0.015	0.185	0.108	0.117	-0.070
-0.018	0.520	-0.842	0.057	0.551	-0.833	-0.214	-0.147	-0.110	-0.093	0.017	0.026	0.215	0.073	0.113	-0.062
0.009	0.508	-0.838	0.061	0.548	-0.834	-0.164	-0.158	-0.157	-0.070	0.008	0.031	0.192	0.084	0.112	-0.060
0.070	0.481	-0.849	0.062	0.545	-0.836	-0.143	0.061	-0.163	-0.009	-0.016	0.021	0.135	0.110	0.127	-0.066
0.020	0.466	-0.877	0.061	0.543	-0.838	-0.133	0.124	-0.134	-0.058	-0.029	-0.005	0.189	0.125	0.158	-0.061
-0.010	0.462	-0.853	0.064	0.541	-0.839	-0.109	-0.093	-0.121	-0.092	-0.031	0.020	0.224	0.127	0.138	-0.051
0.005	0.504	-0.881	0.069	0.539	-0.839	-0.049	-0.223	-0.108	-0.081	0.013	-0.007	0.213	0.084	0.169	-0.051
0.067	0.466	-0.873	0.072	0.539	-0.839	-0.004	-0.173	-0.053	-0.023	-0.025	0.001	0.156	0.122	0.165	-0.049
0.074	0.504	-0.857	0.073	0.540	-0.838	0.087	0.001	-0.109	-0.016	0.012	0.016	0.152	0.082	0.153	-0.033
0.055	0.504	-0.853	0.076	0.541	-0.838	0.052	-0.122	-0.091	-0.039	0.012	0.019	0.176	0.081	0.152	-0.024
0.097	0.477	-0.838	0.076	0.541	-0.837	0.041	0.043	-0.072	0.004	-0.016	0.034	0.137	0.107	0.140	-0.017
0.070	0.473	-0.857	0.080	0.542	-0.837	0.033	-0.218	-0.005	-0.027	-0.020	0.014	0.169	0.109	0.163	-0.010
0.120	0.493	-0.853	0.083	0.543	-0.836	0.063	-0.142	-0.006	0.021	-0.001	0.017	0.122	0.088	0.163	-0.010
0.132	0.520	-0.830	0.081	0.544	-0.835	0.063	0.117	-0.048	0.033	0.025	0.041	0.115	0.060	0.143	-0.016
0.059	0.531	-0.849	0.080	0.544	-0.836	0.010	0.112	-0.069	-0.039	0.036	0.021	0.191	0.047	0.166	0.000
0.070	0.508	-0.826	0.079	0.542	-0.837	-0.110	0.166	-0.124	-0.026	0.015	0.046	0.183	0.069	0.145	0.000
0.097	0.493	-0.838	0.080	0.539	-0.839	-0.145	0.021	-0.143	0.000	0.003	0.036	0.160	0.084	0.161	0.000
Avg ODBA	1.861
Vec ODBA	1.237
Avg ELBA	0.922
Avg EPBA	0.321
Speed	ODBA	VeDBA	ELBA	EPBA	StrkSpGn	StrSpGn_L	ISI
6.300	1.861	1.237	0.922	0.321	0.630	0.580	2.195
MeanPeak	0.064250
MeanLong	0.059140
MeanISI	2.194667
