# Supplementary material for: Averaged Propulsive Body Acceleration (APBA) Can Be Calculated from Biologging Tags That Incorporate Gyroscopes and Accelerometers to Estimate Swimming Speed, Hydrodynamic Drag and Energy Expenditure for Steller Sea Lions
Source: PLoS One. 2016 Jun 10;11(6):e0157326. doi: 10.1371/journal.pone.0157326 (PMC4902303; doi:10.1371/journal.pone.0157326)
Supplement: S2 Data — Each file contains a 50Hz time series. Provided are calibrated accelerometer and gyro measurements, together with the estimated gravity vector, and the estimated dynamic accelerations by the different methods. The small files with the suffix.txt are configuration files used in C++ processing. (ZIP) [file pone.0157326.s002.zip › BoniNov_20/boni6_6752_4.csv]

rawAx	rawAy	rawAz	gravX	gravY	gravZ	gyrX	gyrY	gyrZ	estAx	estAy	estAz	odbX	odbY	odbZ	spk
0.005	0.354	-0.999	0.028	0.346	-0.938	0.233	0.287	-0.191	-0.033	0.065	-0.027	0.004	0.124	0.055	-0.060
-0.064	0.191	-0.909	0.032	0.349	-0.937	0.205	-0.229	-0.116	-0.107	-0.101	0.062	0.072	0.041	0.034	-0.058
-0.037	0.334	-1.082	0.036	0.352	-0.935	0.187	-0.155	-0.071	-0.083	0.039	-0.113	0.045	0.099	0.142	-0.029
-0.045	0.442	-1.098	0.038	0.356	-0.934	0.198	-0.071	-0.175	-0.093	0.144	-0.130	0.052	0.204	0.160	-0.034
0.101	0.458	-1.035	0.034	0.355	-0.934	-0.038	0.197	0.002	0.057	0.160	-0.067	0.094	0.216	0.099	-0.020
0.078	0.257	-0.767	0.043	0.355	-0.934	-0.020	-0.507	0.065	0.024	-0.041	0.201	0.071	0.011	0.167	-0.010
0.078	0.257	-0.767	0.047	0.360	-0.932	0.263	-0.120	-0.099	0.021	-0.045	0.199	0.072	0.008	0.166	0.009
0.051	0.415	-1.007	0.046	0.364	-0.930	0.205	0.054	-0.055	-0.005	0.109	-0.043	0.048	0.163	0.076	-0.021
0.082	0.404	-1.027	0.038	0.363	-0.931	-0.023	0.446	-0.056	0.034	0.098	-0.062	0.080	0.148	0.097	-0.027
-0.014	0.354	-0.932	0.042	0.361	-0.932	-0.114	-0.196	-0.005	-0.066	0.050	0.033	0.016	0.095	0.004	-0.044
-0.037	0.265	-0.987	0.042	0.359	-0.932	-0.084	-0.006	-0.029	-0.089	-0.037	-0.021	0.038	0.003	0.061	-0.033
-0.064	0.257	-0.936	0.061	0.360	-0.931	0.072	-1.046	-0.004	-0.135	-0.046	0.029	0.063	0.009	0.010	-0.039
0.178	0.319	-0.861	0.061	0.361	-0.930	0.079	0.040	-0.091	0.107	0.015	0.103	0.182	0.050	0.065	-0.041
0.070	0.323	-1.019	0.055	0.360	-0.931	-0.055	0.393	-0.114	0.006	0.020	-0.054	0.076	0.050	0.093	0.002
-0.072	0.415	-1.106	0.060	0.358	-0.932	-0.101	-0.279	-0.017	-0.142	0.115	-0.140	0.065	0.139	0.180	0.011
0.174	0.454	-1.074	0.051	0.356	-0.933	-0.130	0.513	-0.123	0.113	0.156	-0.107	0.183	0.174	0.149	0.014
-0.060	0.489	-1.050	0.058	0.353	-0.934	-0.173	-0.344	-0.047	-0.128	0.194	-0.083	0.051	0.205	0.126	-0.011
0.167	0.462	-0.952	0.062	0.353	-0.934	-0.009	-0.190	-0.046	0.095	0.167	0.016	0.177	0.175	0.028	-0.001
-0.033	0.435	-0.983	0.073	0.355	-0.932	0.109	-0.599	-0.052	-0.116	0.138	-0.018	0.022	0.144	0.059	-0.044
0.059	0.315	-0.944	0.079	0.360	-0.930	0.296	-0.313	-0.051	-0.030	0.012	0.019	0.071	0.021	0.020	-0.035
0.043	0.230	-0.861	0.081	0.366	-0.927	0.322	-0.056	-0.089	-0.047	-0.078	0.100	0.057	0.067	0.063	-0.071
0.070	0.207	-0.857	0.073	0.370	-0.926	0.260	0.437	-0.057	-0.013	-0.106	0.103	0.084	0.094	0.067	-0.076
0.001	0.191	-0.869	0.065	0.374	-0.925	0.257	0.463	-0.087	-0.074	-0.126	0.090	0.015	0.113	0.056	-0.082
-0.010	0.129	-0.810	0.062	0.370	-0.927	-0.223	0.112	0.086	-0.083	-0.183	0.151	0.004	0.178	0.116	-0.062
0.017	0.296	-0.936	0.065	0.369	-0.927	-0.038	-0.211	0.077	-0.059	-0.016	0.025	0.031	0.015	0.009	-0.039
0.097	0.388	-0.995	0.074	0.372	-0.925	0.186	-0.471	0.026	0.013	0.073	-0.036	0.111	0.075	0.067	0.002
0.170	0.431	-0.948	0.081	0.379	-0.922	0.337	-0.359	-0.034	0.078	0.109	0.008	0.183	0.115	0.019	0.014
0.182	0.520	-1.027	0.081	0.385	-0.919	0.357	0.099	-0.140	0.090	0.191	-0.073	0.194	0.200	0.097	0.018
-0.003	0.454	-1.007	0.082	0.390	-0.917	0.279	-0.052	-0.099	-0.096	0.120	-0.056	0.009	0.131	0.077	0.004
0.047	0.350	-0.936	0.073	0.392	-0.917	0.085	0.511	-0.037	-0.037	0.015	0.016	0.060	0.024	0.006	-0.028
0.067	0.315	-0.877	0.078	0.392	-0.917	0.002	-0.303	0.065	-0.023	-0.020	0.074	0.079	0.014	0.053	-0.049
0.017	0.238	-0.869	0.076	0.391	-0.917	-0.027	0.072	0.015	-0.072	-0.096	0.083	0.027	0.094	0.061	-0.047
0.124	0.303	-0.849	0.071	0.390	-0.918	-0.060	0.302	0.001	0.041	-0.029	0.104	0.134	0.032	0.081	-0.054
0.055	0.284	-0.861	0.076	0.394	-0.916	0.245	-0.256	-0.045	-0.033	-0.053	0.090	0.062	0.054	0.069	-0.051
0.020	0.334	-0.932	0.082	0.397	-0.914	0.197	-0.319	-0.036	-0.074	-0.006	0.017	0.026	0.008	0.002	-0.029
0.074	0.357	-0.928	0.087	0.404	-0.911	0.370	-0.215	-0.102	-0.025	0.010	0.018	0.077	0.012	0.003	-0.042
0.105	0.408	-0.975	0.085	0.409	-0.908	0.332	0.130	-0.094	0.007	0.055	-0.032	0.104	0.059	0.043	-0.014
0.017	0.439	-0.987	0.088	0.413	-0.907	0.188	-0.167	-0.008	-0.084	0.082	-0.046	0.012	0.086	0.055	-0.003
0.151	0.481	-1.027	0.088	0.417	-0.905	0.221	-0.002	-0.034	0.050	0.121	-0.087	0.142	0.126	0.093	0.019
0.059	0.520	-1.007	0.086	0.417	-0.905	0.015	0.133	0.021	-0.040	0.159	-0.067	0.045	0.161	0.073	0.021
0.143	0.574	-1.031	0.076	0.417	-0.905	0.002	0.551	-0.038	0.054	0.213	-0.090	0.125	0.212	0.096	0.044
0.067	0.616	-1.070	0.074	0.417	-0.906	-0.064	0.139	-0.050	-0.020	0.256	-0.129	0.043	0.252	0.135	0.026
0.120	0.531	-0.991	0.068	0.415	-0.907	-0.088	0.382	-0.050	0.040	0.173	-0.049	0.093	0.164	0.055	0.037
0.043	0.481	-1.027	0.075	0.414	-0.907	-0.073	-0.435	0.051	-0.044	0.124	-0.084	0.011	0.111	0.090	0.016
0.113	0.504	-0.999	0.076	0.413	-0.908	-0.059	-0.052	-0.006	0.024	0.148	-0.056	0.076	0.131	0.063	0.016
0.070	0.481	-0.960	0.092	0.420	-0.903	0.375	-0.886	0.043	-0.034	0.118	-0.021	0.028	0.105	0.025	-0.000
0.155	0.450	-0.873	0.093	0.423	-0.901	0.191	-0.050	0.013	0.049	0.083	0.064	0.108	0.070	0.062	0.000
0.086	0.458	-0.920	0.101	0.431	-0.897	0.434	-0.465	-0.018	-0.028	0.083	0.012	0.035	0.074	0.013	-0.007
0.097	0.562	-0.956	0.106	0.437	-0.893	0.330	-0.237	-0.037	-0.021	0.181	-0.028	0.043	0.174	0.024	-0.012
0.117	0.531	-0.964	0.112	0.446	-0.888	0.488	-0.335	-0.021	-0.008	0.141	-0.041	0.058	0.139	0.032	-0.003
0.047	0.539	-1.007	0.120	0.452	-0.884	0.322	-0.536	0.045	-0.086	0.143	-0.088	0.016	0.142	0.077	0.001
0.209	0.574	-0.920	0.123	0.461	-0.879	0.504	-0.106	-0.027	0.073	0.169	-0.006	0.142	0.173	0.009	0.002
0.105	0.570	-0.975	0.125	0.468	-0.875	0.424	-0.114	-0.020	-0.033	0.158	-0.066	0.035	0.165	0.046	0.003
0.128	0.543	-0.932	0.131	0.478	-0.869	0.526	-0.345	0.021	-0.016	0.121	-0.028	0.056	0.135	0.003	0.011
0.113	0.589	-1.007	0.132	0.486	-0.864	0.493	-0.059	-0.064	-0.033	0.160	-0.108	0.038	0.177	0.080	0.001
0.120	0.558	-0.928	0.128	0.494	-0.860	0.443	0.285	-0.045	-0.020	0.121	-0.033	0.044	0.142	0.002	-0.002
0.143	0.527	-0.952	0.130	0.501	-0.856	0.429	-0.091	-0.037	0.001	0.083	-0.061	0.067	0.107	0.027	0.005
0.090	0.558	-0.952	0.124	0.506	-0.854	0.275	0.350	-0.068	-0.048	0.110	-0.063	0.013	0.134	0.029	-0.006
0.128	0.609	-0.991	0.124	0.512	-0.850	0.396	0.017	-0.030	-0.009	0.153	-0.107	0.051	0.181	0.071	-0.013
0.070	0.636	-0.936	0.129	0.518	-0.846	0.302	-0.338	0.026	-0.072	0.175	-0.055	0.006	0.205	0.019	-0.015
0.070	0.636	-0.936	0.129	0.522	-0.843	0.278	0.068	-0.085	-0.071	0.171	-0.058	0.005	0.202	0.022	-0.021
0.117	0.578	-0.983	0.128	0.527	-0.840	0.329	0.125	-0.113	-0.024	0.107	-0.109	0.043	0.141	0.072	-0.014
0.043	0.574	-0.987	0.134	0.531	-0.837	0.225	-0.399	-0.008	-0.103	0.100	-0.116	0.026	0.135	0.078	-0.005
0.186	0.555	-0.940	0.130	0.536	-0.834	0.312	0.304	-0.095	0.044	0.076	-0.071	0.119	0.113	0.034	-0.005
0.105	0.551	-0.964	0.131	0.542	-0.830	0.408	0.029	-0.161	-0.038	0.066	-0.099	0.041	0.107	0.061	-0.016
0.067	0.481	-0.928	0.132	0.546	-0.827	0.241	-0.018	-0.063	-0.077	-0.007	-0.067	0.005	0.035	0.027	-0.017
0.097	0.485	-0.877	0.133	0.550	-0.825	0.275	0.042	-0.112	-0.047	-0.007	-0.018	0.038	0.037	0.022	-0.037
0.055	0.477	-0.916	0.133	0.551	-0.824	0.126	-0.008	-0.056	-0.089	-0.017	-0.059	0.001	0.026	0.019	-0.034
0.097	0.470	-0.877	0.135	0.555	-0.821	0.242	-0.027	-0.104	-0.048	-0.028	-0.022	0.043	0.014	0.019	-0.036
0.132	0.454	-0.928	0.131	0.556	-0.821	0.111	0.282	-0.043	-0.009	-0.045	-0.074	0.080	0.005	0.034	-0.040
0.055	0.450	-0.909	0.131	0.558	-0.819	0.154	-0.002	-0.018	-0.086	-0.051	-0.055	0.005	0.011	0.014	-0.033
0.063	0.481	-0.905	0.131	0.559	-0.819	0.067	-0.031	-0.044	-0.079	-0.020	-0.052	0.013	0.016	0.009	-0.041
0.093	0.450	-0.897	0.131	0.560	-0.818	0.112	0.082	-0.056	-0.047	-0.053	-0.045	0.044	0.018	0.001	-0.048
0.063	0.415	-0.842	0.133	0.562	-0.817	0.102	-0.118	-0.070	-0.081	-0.088	0.009	0.014	0.055	0.053	-0.047
0.128	0.404	-0.842	0.133	0.562	-0.816	0.077	0.082	-0.088	-0.015	-0.101	0.008	0.080	0.068	0.052	-0.045
0.063	0.435	-0.905	0.136	0.563	-0.815	0.110	-0.144	-0.105	-0.083	-0.071	-0.056	0.014	0.040	0.012	-0.032
0.090	0.415	-0.881	0.140	0.565	-0.813	0.109	-0.217	-0.082	-0.061	-0.091	-0.034	0.041	0.062	0.010	-0.026
0.174	0.442	-0.885	0.141	0.565	-0.813	0.077	0.035	-0.104	0.023	-0.065	-0.039	0.125	0.037	0.005	-0.015
0.086	0.489	-0.893	0.143	0.565	-0.812	0.055	-0.034	-0.124	-0.067	-0.019	-0.047	0.035	0.007	0.003	-0.012
0.182	0.477	-0.901	0.148	0.566	-0.811	0.073	-0.251	-0.110	0.024	-0.031	-0.056	0.130	0.007	0.012	-0.005
0.078	0.500	-0.932	0.151	0.566	-0.810	0.070	-0.080	-0.129	-0.083	-0.008	-0.089	0.025	0.014	0.045	-0.004
0.132	0.512	-0.916	0.154	0.566	-0.810	0.024	-0.167	-0.091	-0.033	0.004	-0.073	0.078	0.024	0.030	-0.010
0.201	0.512	-0.857	0.158	0.566	-0.809	-0.004	-0.186	-0.052	0.033	0.004	-0.015	0.146	0.022	0.027	-0.023
0.078	0.493	-0.861	0.157	0.567	-0.808	0.140	0.179	-0.148	-0.089	-0.017	-0.020	0.023	0.001	0.023	-0.024
0.132	0.473	-0.877	0.161	0.567	-0.808	-0.001	-0.207	-0.073	-0.039	-0.035	-0.036	0.076	0.021	0.007	-0.025
0.105	0.458	-0.865	0.160	0.568	-0.807	0.096	0.127	-0.148	-0.066	-0.052	-0.024	0.049	0.037	0.018	-0.040
0.155	0.423	-0.861	0.162	0.567	-0.808	-0.004	-0.072	-0.080	-0.018	-0.086	-0.020	0.098	0.074	0.021	-0.031
0.132	0.458	-0.849	0.165	0.567	-0.807	0.011	-0.084	-0.096	-0.043	-0.050	-0.009	0.075	0.041	0.033	-0.044
0.132	0.458	-0.849	0.161	0.567	-0.808	0.072	0.305	-0.153	-0.040	-0.051	-0.008	0.074	0.042	0.033	-0.042
0.059	0.500	-0.893	0.163	0.568	-0.807	0.096	-0.080	-0.082	-0.115	-0.009	-0.053	0.001	0.001	0.011	-0.046
0.113	0.520	-0.889	0.164	0.571	-0.804	0.210	-0.047	-0.038	-0.062	0.007	-0.051	0.054	0.017	0.007	-0.050
0.124	0.527	-0.885	0.163	0.575	-0.802	0.241	0.024	0.029	-0.050	0.011	-0.050	0.065	0.023	0.004	-0.053
0.082	0.485	-0.909	0.165	0.579	-0.798	0.281	-0.120	0.051	-0.093	-0.036	-0.077	0.022	0.021	0.029	-0.029
0.097	0.520	-0.916	0.171	0.583	-0.794	0.262	-0.461	0.063	-0.084	-0.005	-0.089	0.037	0.013	0.036	-0.019
0.220	0.489	-0.810	0.172	0.587	-0.791	0.245	-0.061	0.029	0.038	-0.040	0.014	0.160	0.019	0.070	-0.015
0.182	0.531	-0.857	0.172	0.591	-0.788	0.225	-0.030	0.029	-0.001	-0.001	-0.036	0.121	0.023	0.022	-0.001
0.155	0.535	-0.881	0.174	0.594	-0.786	0.217	-0.120	-0.014	-0.030	0.000	-0.062	0.094	0.026	0.002	0.008
0.174	0.512	-0.877	0.175	0.597	-0.783	0.196	-0.087	0.048	-0.011	-0.026	-0.061	0.112	0.002	0.002	-0.001
0.170	0.493	-0.842	0.174	0.600	-0.781	0.201	0.034	0.043	-0.014	-0.048	-0.027	0.108	0.018	0.037	-0.014
0.174	0.470	-0.782	0.171	0.602	-0.780	0.149	0.160	0.022	-0.008	-0.074	0.031	0.111	0.041	0.095	-0.031
0.132	0.485	-0.782	0.166	0.605	-0.779	0.213	0.303	-0.026	-0.046	-0.061	0.029	0.068	0.026	0.095	-0.042
0.078	0.369	-0.802	0.165	0.607	-0.778	0.135	0.044	0.040	-0.098	-0.179	0.008	0.013	0.143	0.075	-0.044
0.136	0.454	-0.782	0.165	0.610	-0.775	0.229	-0.013	0.043	-0.040	-0.097	0.026	0.070	0.058	0.094	-0.044
0.178	0.462	-0.747	0.161	0.613	-0.773	0.205	0.171	0.124	0.006	-0.093	0.059	0.111	0.050	0.129	-0.047
0.167	0.500	-0.751	0.154	0.618	-0.771	0.282	0.386	0.093	0.002	-0.059	0.053	0.100	0.012	0.124	-0.034
0.109	0.504	-0.743	0.148	0.623	-0.768	0.331	0.246	0.121	-0.051	-0.060	0.058	0.041	0.008	0.133	-0.035
0.140	0.497	-0.747	0.142	0.627	-0.766	0.269	0.279	0.149	-0.014	-0.072	0.051	0.072	0.017	0.129	-0.034
0.113	0.512	-0.751	0.138	0.632	-0.762	0.300	0.075	0.207	-0.037	-0.062	0.044	0.044	0.001	0.125	-0.040
0.159	0.527	-0.711	0.129	0.637	-0.760	0.285	0.472	0.168	0.018	-0.051	0.081	0.090	0.014	0.164	-0.036
0.097	0.555	-0.751	0.120	0.642	-0.757	0.326	0.434	0.161	-0.035	-0.029	0.039	0.028	0.041	0.124	-0.046
0.097	0.531	-0.727	0.112	0.647	-0.754	0.298	0.387	0.189	-0.026	-0.057	0.059	0.027	0.017	0.148	-0.043
0.051	0.531	-0.723	0.104	0.651	-0.752	0.254	0.300	0.239	-0.065	-0.061	0.061	0.020	0.017	0.151	-0.047
0.086	0.535	-0.719	0.092	0.655	-0.750	0.269	0.639	0.217	-0.018	-0.061	0.063	0.014	0.020	0.156	-0.052
0.074	0.520	-0.751	0.086	0.660	-0.746	0.284	0.179	0.285	-0.023	-0.081	0.028	0.002	0.005	0.123	-0.049
0.024	0.527	-0.747	0.075	0.663	-0.745	0.219	0.515	0.215	-0.062	-0.077	0.030	0.049	0.013	0.127	-0.052
0.055	0.539	-0.747	0.065	0.666	-0.743	0.163	0.449	0.228	-0.022	-0.068	0.029	0.018	0.025	0.126	-0.061
-0.022	0.527	-0.731	0.057	0.668	-0.742	0.147	0.295	0.255	-0.091	-0.082	0.043	0.096	0.014	0.141	-0.063
-0.010	0.543	-0.743	0.052	0.671	-0.740	0.177	0.154	0.224	-0.074	-0.069	0.029	0.085	0.030	0.129	-0.070
0.017	0.547	-0.743	0.041	0.674	-0.738	0.203	0.570	0.153	-0.036	-0.068	0.027	0.059	0.034	0.129	-0.067
-0.060	0.558	-0.763	0.037	0.675	-0.737	0.072	0.062	0.191	-0.109	-0.057	0.007	0.137	0.046	0.109	-0.054
0.036	0.558	-0.743	0.031	0.676	-0.736	0.120	0.293	0.158	-0.007	-0.059	0.025	0.041	0.045	0.129	-0.046
-0.003	0.527	-0.775	0.021	0.676	-0.736	0.001	0.462	0.220	-0.035	-0.090	-0.006	0.080	0.014	0.098	-0.032
-0.030	0.504	-0.810	0.015	0.674	-0.739	-0.140	0.194	0.263	-0.056	-0.111	-0.039	0.108	0.010	0.062	-0.020
0.001	0.516	-0.877	0.000	0.673	-0.740	-0.057	0.791	0.197	-0.011	-0.098	-0.105	0.078	0.001	0.004	-0.018
-0.087	0.535	-0.881	-0.014	0.673	-0.740	0.030	0.736	0.241	-0.085	-0.078	-0.109	0.167	0.020	0.008	-0.013
-0.076	0.547	-0.909	-0.029	0.677	-0.736	0.333	0.662	0.356	-0.059	-0.071	-0.141	0.156	0.032	0.036	-0.005
-0.087	0.539	-0.897	-0.046	0.684	-0.728	0.537	0.717	0.513	-0.053	-0.086	-0.136	0.168	0.025	0.024	-0.030
-0.095	0.543	-0.877	-0.064	0.692	-0.719	0.660	0.685	0.560	-0.043	-0.090	-0.126	0.175	0.030	0.005	-0.072
-0.214	0.555	-0.845	-0.077	0.701	-0.709	0.687	0.448	0.446	-0.149	-0.087	-0.104	0.295	0.042	0.026	-0.125
-0.349	0.547	-0.731	-0.086	0.708	-0.701	0.560	0.197	0.349	-0.275	-0.102	0.002	0.430	0.034	0.140	-0.135
-0.357	0.620	-0.696	-0.088	0.713	-0.695	0.431	-0.278	0.410	-0.280	-0.034	0.032	0.439	0.108	0.176	-0.136
-0.141	0.694	-0.723	-0.095	0.717	-0.691	0.322	0.027	0.406	-0.058	0.036	-0.000	0.224	0.181	0.149	-0.108
-0.114	0.686	-0.786	-0.102	0.718	-0.689	0.122	0.167	0.314	-0.025	0.027	-0.065	0.197	0.173	0.086	-0.038
-0.083	0.717	-0.826	-0.101	0.714	-0.693	-0.221	-0.225	0.182	0.006	0.062	-0.101	0.167	0.204	0.047	0.051
-0.014	0.736	-0.826	-0.095	0.708	-0.700	-0.432	-0.529	0.096	0.068	0.088	-0.093	0.099	0.223	0.047	0.125
0.074	0.763	-0.861	-0.087	0.700	-0.709	-0.536	-0.491	-0.027	0.149	0.122	-0.120	0.011	0.251	0.011	0.196
0.236	0.775	-0.861	-0.079	0.693	-0.717	-0.515	-0.419	-0.079	0.303	0.141	-0.112	0.151	0.263	0.011	0.267
0.286	0.752	-0.869	-0.067	0.685	-0.725	-0.565	-0.547	-0.172	0.341	0.126	-0.111	0.200	0.240	0.003	0.325
0.336	0.701	-0.889	-0.061	0.679	-0.731	-0.405	-0.155	-0.216	0.385	0.081	-0.124	0.250	0.191	0.017	0.363
0.309	0.643	-0.960	-0.053	0.674	-0.737	-0.336	-0.275	-0.207	0.350	0.028	-0.190	0.222	0.134	0.088	0.354
0.317	0.620	-0.909	-0.046	0.668	-0.742	-0.381	-0.229	-0.194	0.350	0.011	-0.133	0.230	0.112	0.037	0.336
0.209	0.543	-0.940	-0.040	0.666	-0.745	-0.156	-0.133	-0.219	0.237	-0.064	-0.162	0.121	0.037	0.070	0.304
0.209	0.543	-0.940	-0.029	0.663	-0.748	-0.137	-0.595	-0.104	0.226	-0.062	-0.159	0.121	0.038	0.070	0.263
0.186	0.609	-0.944	-0.022	0.665	-0.747	0.128	-0.329	-0.153	0.195	0.002	-0.164	0.098	0.105	0.074	0.246
0.182	0.589	-0.818	-0.012	0.669	-0.743	0.298	-0.567	-0.021	0.182	-0.021	-0.042	0.094	0.087	0.051	0.224
0.305	0.643	-0.778	-0.010	0.673	-0.740	0.242	0.004	-0.092	0.303	0.029	-0.006	0.216	0.141	0.091	0.213
0.147	0.690	-0.877	-0.003	0.677	-0.736	0.290	-0.461	0.014	0.138	0.071	-0.108	0.059	0.188	0.008	0.179
0.220	0.663	-0.782	-0.007	0.679	-0.734	0.132	0.360	-0.029	0.215	0.042	-0.015	0.131	0.162	0.087	0.170
0.063	0.686	-0.806	-0.009	0.680	-0.733	0.120	0.050	0.108	0.059	0.064	-0.040	0.027	0.186	0.064	0.134
0.109	0.775	-0.861	-0.012	0.682	-0.732	0.103	0.164	0.068	0.108	0.151	-0.097	0.019	0.276	0.009	0.117
0.101	0.736	-0.786	-0.018	0.683	-0.730	0.087	0.389	-0.017	0.105	0.111	-0.023	0.011	0.238	0.083	0.066
0.047	0.698	-0.838	-0.023	0.685	-0.728	0.143	0.418	-0.053	0.056	0.070	-0.076	0.043	0.200	0.032	0.055
-0.103	0.690	-0.865	-0.022	0.686	-0.728	0.052	-0.034	-0.054	-0.095	0.062	-0.104	0.193	0.194	0.004	0.012
-0.053	0.651	-0.924	-0.023	0.689	-0.725	0.243	0.122	-0.058	-0.044	0.020	-0.166	0.143	0.156	0.055	-0.016
-0.118	0.659	-0.822	-0.018	0.692	-0.722	0.205	-0.261	-0.106	-0.114	0.025	-0.066	0.209	0.165	0.047	-0.047
-0.053	0.651	-0.794	-0.012	0.695	-0.719	0.255	-0.138	-0.319	-0.055	0.014	-0.042	0.145	0.159	0.074	-0.056
-0.072	0.558	-0.743	-0.004	0.698	-0.716	0.194	-0.296	-0.267	-0.082	-0.081	0.007	0.165	0.067	0.125	-0.065
-0.083	0.555	-0.743	0.006	0.701	-0.714	0.218	-0.549	-0.168	-0.104	-0.088	0.004	0.177	0.064	0.125	-0.072
0.005	0.628	-0.696	0.009	0.706	-0.708	0.385	0.102	-0.270	-0.018	-0.019	0.046	0.089	0.139	0.171	-0.076
-0.103	0.628	-0.759	0.014	0.709	-0.705	0.257	-0.240	-0.182	-0.131	-0.023	-0.020	0.197	0.140	0.108	-0.066
-0.045	0.628	-0.771	0.019	0.709	-0.705	0.021	-0.204	-0.154	-0.078	-0.023	-0.033	0.141	0.142	0.096	-0.062
-0.007	0.698	-0.778	0.021	0.709	-0.705	0.012	0.050	-0.212	-0.042	0.047	-0.041	0.103	0.213	0.087	-0.069
-0.099	0.705	-0.881	0.024	0.708	-0.706	-0.061	0.008	-0.216	-0.136	0.056	-0.142	0.196	0.221	0.016	-0.059
-0.057	0.632	-0.814	0.028	0.705	-0.709	-0.221	-0.145	-0.147	-0.098	-0.014	-0.072	0.154	0.149	0.051	-0.060
-0.033	0.574	-0.763	0.030	0.701	-0.712	-0.200	-0.044	-0.147	-0.077	-0.069	-0.018	0.131	0.092	0.101	-0.059
-0.041	0.574	-0.790	0.032	0.698	-0.715	-0.182	-0.008	-0.108	-0.086	-0.066	-0.042	0.140	0.092	0.073	-0.063
0.009	0.593	-0.794	0.036	0.695	-0.718	-0.196	-0.158	-0.176	-0.040	-0.043	-0.043	0.090	0.112	0.069	-0.058
-0.072	0.609	-0.802	0.040	0.693	-0.720	-0.123	-0.156	-0.142	-0.125	-0.026	-0.049	0.172	0.128	0.061	-0.056
0.001	0.578	-0.794	0.044	0.690	-0.723	-0.203	-0.149	-0.111	-0.055	-0.053	-0.039	0.099	0.098	0.069	-0.055
-0.045	0.609	-0.881	0.048	0.687	-0.725	-0.183	-0.238	-0.087	-0.106	-0.019	-0.123	0.146	0.129	0.018	-0.058
-0.045	0.609	-0.881	0.050	0.683	-0.728	-0.195	-0.007	-0.133	-0.107	-0.016	-0.120	0.146	0.129	0.019	-0.051
-0.014	0.593	-0.865	0.052	0.678	-0.733	-0.304	-0.049	-0.111	-0.078	-0.026	-0.099	0.116	0.114	0.003	-0.051
-0.018	0.574	-0.826	0.058	0.674	-0.736	-0.261	-0.325	-0.095	-0.088	-0.041	-0.057	0.120	0.095	0.036	-0.040
0.020	0.574	-0.806	0.062	0.671	-0.739	-0.214	-0.248	-0.100	-0.054	-0.038	-0.034	0.082	0.095	0.056	-0.042
0.059	0.570	-0.814	0.063	0.667	-0.742	-0.200	0.015	-0.086	-0.017	-0.038	-0.039	0.044	0.092	0.048	-0.044
-0.010	0.585	-0.826	0.068	0.663	-0.745	-0.252	-0.238	-0.081	-0.091	-0.019	-0.048	0.114	0.107	0.036	-0.039
0.001	0.589	-0.869	0.072	0.659	-0.749	-0.284	-0.293	-0.026	-0.083	-0.010	-0.087	0.103	0.111	0.008	-0.032
0.032	0.597	-0.830	0.077	0.655	-0.752	-0.252	-0.243	-0.065	-0.057	0.002	-0.045	0.072	0.120	0.031	-0.041
0.067	0.585	-0.845	0.079	0.651	-0.755	-0.227	-0.065	-0.089	-0.024	-0.006	-0.057	0.038	0.109	0.015	-0.036
0.024	0.593	-0.838	0.082	0.647	-0.758	-0.259	-0.173	-0.102	-0.071	0.006	-0.046	0.080	0.117	0.023	-0.034
0.020	0.589	-0.885	0.086	0.642	-0.762	-0.297	-0.175	-0.080	-0.078	0.007	-0.090	0.084	0.114	0.025	-0.024
0.043	0.562	-0.857	0.092	0.637	-0.766	-0.304	-0.329	-0.074	-0.061	-0.015	-0.059	0.061	0.087	0.002	-0.036
0.109	0.527	-0.822	0.091	0.632	-0.770	-0.279	0.184	-0.157	0.006	-0.045	-0.019	0.005	0.053	0.037	-0.038
0.013	0.520	-0.873	0.093	0.626	-0.774	-0.327	-0.075	-0.119	-0.093	-0.047	-0.066	0.091	0.046	0.014	-0.040
0.024	0.547	-0.873	0.097	0.620	-0.778	-0.350	-0.183	-0.114	-0.086	-0.014	-0.062	0.080	0.074	0.014	-0.042
0.032	0.520	-0.881	0.100	0.615	-0.783	-0.333	-0.078	-0.143	-0.081	-0.035	-0.065	0.072	0.047	0.022	-0.054
0.047	0.504	-0.865	0.105	0.609	-0.786	-0.297	-0.237	-0.121	-0.070	-0.046	-0.046	0.056	0.032	0.006	-0.045
0.055	0.481	-0.865	0.110	0.603	-0.790	-0.359	-0.227	-0.118	-0.067	-0.063	-0.042	0.048	0.009	0.006	-0.044
0.082	0.527	-0.905	0.113	0.596	-0.795	-0.386	-0.123	-0.128	-0.044	-0.010	-0.077	0.021	0.055	0.046	-0.030
0.047	0.497	-0.901	0.118	0.590	-0.799	-0.387	-0.216	-0.089	-0.083	-0.034	-0.068	0.056	0.025	0.042	-0.032
0.124	0.516	-0.912	0.121	0.584	-0.803	-0.317	-0.060	-0.175	-0.009	-0.009	-0.077	0.022	0.045	0.054	-0.022
0.043	0.531	-0.912	0.125	0.579	-0.806	-0.294	-0.171	-0.163	-0.094	0.012	-0.073	0.058	0.061	0.054	-0.022
0.124	0.493	-0.897	0.131	0.574	-0.809	-0.259	-0.259	-0.128	-0.019	-0.022	-0.055	0.023	0.023	0.039	-0.025
0.117	0.454	-0.889	0.133	0.569	-0.812	-0.265	-0.073	-0.128	-0.029	-0.055	-0.044	0.015	0.015	0.031	-0.038
0.051	0.458	-0.912	0.139	0.564	-0.814	-0.275	-0.310	-0.077	-0.100	-0.046	-0.065	0.049	0.010	0.054	-0.031
0.082	0.470	-0.920	0.143	0.558	-0.817	-0.298	-0.202	-0.089	-0.074	-0.029	-0.070	0.017	0.002	0.061	-0.035
0.113	0.446	-0.897	0.148	0.552	-0.820	-0.322	-0.231	-0.102	-0.048	-0.047	-0.043	0.015	0.020	0.037	-0.034
0.124	0.446	-0.912	0.151	0.547	-0.823	-0.301	-0.159	-0.094	-0.040	-0.041	-0.056	0.027	0.019	0.052	-0.031
0.143	0.442	-0.893	0.153	0.542	-0.827	-0.283	-0.020	-0.136	-0.022	-0.039	-0.033	0.047	0.022	0.031	-0.029
0.093	0.450	-0.912	0.157	0.536	-0.829	-0.283	-0.150	-0.141	-0.076	-0.026	-0.050	0.002	0.014	0.050	-0.029
0.117	0.419	-0.924	0.161	0.531	-0.832	-0.285	-0.181	-0.101	-0.057	-0.052	-0.059	0.022	0.044	0.061	-0.037
0.132	0.404	-0.897	0.163	0.526	-0.835	-0.277	-0.084	-0.073	-0.044	-0.062	-0.028	0.039	0.059	0.034	-0.039
0.101	0.427	-0.912	0.167	0.520	-0.838	-0.276	-0.167	-0.104	-0.078	-0.034	-0.041	0.010	0.036	0.049	-0.033
0.151	0.419	-0.897	0.169	0.515	-0.841	-0.300	-0.068	-0.100	-0.030	-0.036	-0.023	0.061	0.044	0.033	-0.030
0.143	0.408	-0.916	0.172	0.510	-0.843	-0.259	-0.138	-0.094	-0.041	-0.042	-0.040	0.054	0.056	0.052	-0.030
0.159	0.408	-0.905	0.174	0.505	-0.846	-0.267	-0.097	-0.073	-0.028	-0.037	-0.025	0.070	0.056	0.040	-0.026
0.151	0.396	-0.901	0.176	0.500	-0.848	-0.261	-0.033	-0.094	-0.037	-0.044	-0.019	0.063	0.069	0.035	-0.025
0.140	0.377	-0.912	0.179	0.496	-0.850	-0.190	-0.189	-0.056	-0.053	-0.059	-0.029	0.051	0.088	0.045	-0.025
0.174	0.388	-0.897	0.181	0.492	-0.852	-0.191	-0.072	-0.062	-0.020	-0.044	-0.011	0.085	0.077	0.028	-0.029
0.155	0.392	-0.912	0.182	0.488	-0.854	-0.228	-0.014	-0.088	-0.040	-0.036	-0.025	0.065	0.073	0.043	-0.029
0.143	0.396	-0.928	0.184	0.482	-0.856	-0.274	-0.075	-0.064	-0.053	-0.027	-0.038	0.052	0.069	0.057	-0.033
0.167	0.369	-0.905	0.187	0.477	-0.859	-0.267	-0.131	-0.103	-0.034	-0.049	-0.012	0.074	0.096	0.032	-0.036
0.132	0.365	-0.912	0.189	0.472	-0.861	-0.227	-0.076	-0.119	-0.070	-0.048	-0.018	0.039	0.100	0.039	-0.033
0.170	0.350	-0.905	0.193	0.468	-0.863	-0.222	-0.113	-0.120	-0.035	-0.059	-0.008	0.077	0.115	0.029	-0.023
0.182	0.381	-0.936	0.195	0.463	-0.865	-0.240	-0.106	-0.115	-0.026	-0.023	-0.038	0.087	0.083	0.060	-0.026
0.220	0.365	-0.897	0.195	0.458	-0.867	-0.239	0.057	-0.100	0.012	-0.033	0.004	0.125	0.098	0.019	-0.018
0.163	0.354	-0.912	0.196	0.453	-0.870	-0.249	0.020	-0.092	-0.046	-0.040	-0.009	0.066	0.109	0.034	-0.020
0.190	0.330	-0.909	0.198	0.448	-0.872	-0.245	-0.071	-0.091	-0.021	-0.058	-0.003	0.092	0.132	0.029	-0.025
0.151	0.334	-0.948	0.198	0.444	-0.874	-0.231	0.019	-0.095	-0.060	-0.050	-0.040	0.053	0.128	0.067	-0.036
0.174	0.327	-0.912	0.200	0.439	-0.876	-0.202	-0.068	-0.077	-0.039	-0.053	-0.003	0.075	0.135	0.032	-0.039
0.151	0.330	-0.944	0.200	0.435	-0.878	-0.183	0.023	-0.083	-0.062	-0.045	-0.033	0.051	0.131	0.062	-0.041
0.147	0.334	-0.936	0.201	0.432	-0.879	-0.160	-0.026	-0.094	-0.067	-0.038	-0.024	0.047	0.127	0.054	-0.037
0.182	0.323	-0.928	0.203	0.429	-0.880	-0.122	-0.070	-0.053	-0.034	-0.047	-0.015	0.081	0.138	0.046	-0.034
0.197	0.303	-0.897	0.202	0.427	-0.882	-0.133	0.078	-0.044	-0.018	-0.063	0.019	0.096	0.158	0.014	-0.033
0.197	0.303	-0.897	0.202	0.424	-0.883	-0.101	0.029	-0.043	-0.017	-0.061	0.020	0.095	0.157	0.014	-0.027
0.159	0.307	-0.948	0.201	0.423	-0.884	-0.056	0.055	-0.035	-0.054	-0.056	-0.030	0.056	0.153	0.065	-0.029
0.178	0.323	-0.944	0.199	0.422	-0.885	-0.034	0.133	-0.035	-0.033	-0.039	-0.026	0.075	0.137	0.061	-0.034
0.170	0.311	-0.920	0.199	0.420	-0.885	-0.053	0.016	-0.029	-0.041	-0.050	-0.002	0.067	0.149	0.037	-0.040
0.163	0.315	-0.916	0.198	0.419	-0.886	-0.057	0.060	-0.059	-0.049	-0.045	0.003	0.058	0.145	0.033	-0.039
0.143	0.315	-0.948	0.199	0.417	-0.887	-0.082	-0.059	-0.059	-0.070	-0.043	-0.028	0.037	0.145	0.064	-0.041
0.174	0.319	-0.924	0.199	0.415	-0.888	-0.082	0.074	-0.081	-0.039	-0.037	-0.004	0.066	0.140	0.040	-0.038
0.170	0.315	-0.940	0.200	0.413	-0.888	-0.048	-0.042	-0.045	-0.044	-0.040	-0.020	0.061	0.143	0.055	-0.036
0.182	0.303	-0.944	0.201	0.413	-0.888	-0.006	-0.048	-0.021	-0.034	-0.051	-0.024	0.072	0.154	0.058	-0.032
0.178	0.296	-0.920	0.201	0.412	-0.889	-0.001	0.033	-0.051	-0.037	-0.057	-0.000	0.067	0.161	0.034	-0.035
0.190	0.292	-0.885	0.198	0.412	-0.889	0.010	0.173	-0.042	-0.023	-0.061	0.036	0.079	0.163	0.001	-0.036
0.151	0.311	-0.940	0.198	0.411	-0.890	-0.043	-0.010	-0.010	-0.062	-0.040	-0.019	0.041	0.143	0.054	-0.037
0.159	0.307	-0.944	0.198	0.411	-0.890	-0.008	0.019	-0.008	-0.053	-0.043	-0.023	0.050	0.145	0.057	-0.037
0.186	0.307	-0.916	0.197	0.410	-0.891	-0.013	0.057	-0.027	-0.026	-0.042	0.004	0.078	0.144	0.030	-0.034
0.163	0.315	-0.956	0.198	0.409	-0.891	-0.055	-0.042	-0.023	-0.050	-0.033	-0.035	0.057	0.135	0.069	-0.027
0.186	0.307	-0.940	0.197	0.407	-0.892	-0.039	0.025	-0.034	-0.026	-0.039	-0.019	0.082	0.142	0.054	-0.025
0.182	0.265	-0.956	0.197	0.408	-0.892	0.049	0.029	-0.010	-0.030	-0.082	-0.035	0.079	0.184	0.070	-0.028
0.167	0.249	-0.936	0.195	0.410	-0.891	0.150	0.118	0.010	-0.043	-0.099	-0.016	0.065	0.199	0.050	-0.035
0.163	0.261	-0.924	0.193	0.413	-0.890	0.191	0.095	0.006	-0.045	-0.091	-0.005	0.062	0.187	0.039	-0.036
0.136	0.280	-0.916	0.193	0.417	-0.888	0.243	-0.014	0.014	-0.072	-0.075	0.000	0.035	0.167	0.031	-0.040
0.174	0.330	-0.932	0.193	0.422	-0.886	0.265	-0.013	-0.002	-0.034	-0.029	-0.018	0.074	0.116	0.046	-0.047
0.155	0.334	-0.948	0.193	0.426	-0.884	0.233	-0.047	0.045	-0.053	-0.030	-0.036	0.056	0.111	0.061	-0.048
0.132	0.300	-0.928	0.196	0.430	-0.881	0.258	-0.182	0.072	-0.079	-0.069	-0.019	0.033	0.145	0.041	-0.044
0.147	0.338	-0.956	0.198	0.434	-0.879	0.241	-0.150	0.047	-0.066	-0.034	-0.049	0.049	0.105	0.068	-0.045
0.140	0.392	-0.979	0.201	0.437	-0.877	0.172	-0.247	0.062	-0.077	0.017	-0.075	0.041	0.050	0.091	-0.048
0.159	0.392	-0.972	0.203	0.439	-0.875	0.112	-0.131	0.015	-0.060	0.015	-0.069	0.061	0.048	0.083	-0.041
0.155	0.369	-0.940	0.208	0.440	-0.874	0.066	-0.280	0.014	-0.069	-0.010	-0.039	0.057	0.070	0.051	-0.039
0.186	0.334	-0.924	0.211	0.440	-0.873	0.045	-0.184	-0.010	-0.042	-0.045	-0.024	0.087	0.104	0.035	-0.037
0.186	0.334	-0.924	0.217	0.441	-0.871	0.074	-0.304	-0.028	-0.047	-0.046	-0.026	0.086	0.103	0.035	-0.027
0.201	0.319	-0.897	0.223	0.443	-0.869	0.115	-0.334	-0.034	-0.038	-0.063	-0.000	0.100	0.117	0.008	-0.018
0.259	0.323	-0.889	0.225	0.445	-0.867	0.145	-0.124	-0.032	0.017	-0.061	0.006	0.157	0.112	0.000	-0.009
0.247	0.330	-0.881	0.229	0.447	-0.865	0.130	-0.201	0.018	0.002	-0.055	0.012	0.144	0.104	0.008	-0.007
0.267	0.350	-0.885	0.230	0.450	-0.863	0.186	-0.099	0.031	0.020	-0.039	0.006	0.163	0.084	0.005	0.003
0.217	0.334	-0.897	0.234	0.454	-0.860	0.200	-0.278	0.112	-0.034	-0.058	-0.009	0.112	0.098	0.006	-0.006
0.270	0.342	-0.873	0.231	0.457	-0.859	0.215	0.152	0.090	0.023	-0.054	0.014	0.165	0.090	0.019	-0.001
0.220	0.365	-0.861	0.231	0.461	-0.857	0.201	-0.063	0.071	-0.028	-0.035	0.024	0.114	0.065	0.031	-0.013
0.278	0.338	-0.865	0.227	0.464	-0.856	0.191	0.226	0.052	0.034	-0.065	0.019	0.170	0.091	0.028	-0.014
0.205	0.330	-0.853	0.224	0.467	-0.855	0.179	0.140	0.089	-0.036	-0.076	0.030	0.097	0.098	0.040	-0.017
0.209	0.357	-0.861	0.223	0.471	-0.854	0.191	-0.028	0.130	-0.032	-0.052	0.020	0.099	0.069	0.032	-0.020
0.251	0.373	-0.845	0.219	0.474	-0.853	0.166	0.194	0.114	0.015	-0.040	0.035	0.141	0.053	0.048	-0.024
0.190	0.408	-0.857	0.217	0.477	-0.852	0.152	0.024	0.111	-0.045	-0.008	0.022	0.078	0.017	0.037	-0.030
0.247	0.373	-0.842	0.212	0.480	-0.851	0.175	0.287	0.089	0.018	-0.046	0.038	0.135	0.051	0.053	-0.030
0.151	0.365	-0.865	0.208	0.482	-0.851	0.109	0.125	0.120	-0.074	-0.056	0.014	0.038	0.058	0.030	-0.036
0.193	0.369	-0.861	0.205	0.484	-0.851	0.111	0.105	0.145	-0.029	-0.054	0.017	0.080	0.054	0.035	-0.027
0.193	0.377	-0.861	0.201	0.486	-0.851	0.095	0.182	0.139	-0.024	-0.048	0.017	0.079	0.045	0.035	-0.039
0.224	0.388	-0.842	0.198	0.488	-0.850	0.114	0.083	0.138	0.009	-0.039	0.036	0.109	0.032	0.055	-0.027
0.159	0.392	-0.845	0.192	0.490	-0.850	0.108	0.284	0.091	-0.051	-0.037	0.032	0.042	0.028	0.051	-0.030
0.217	0.396	-0.810	0.187	0.492	-0.850	0.074	0.282	0.064	0.012	-0.034	0.068	0.099	0.023	0.086	-0.033
0.147	0.369	-0.877	0.185	0.491	-0.851	-0.029	0.034	0.121	-0.055	-0.061	0.001	0.029	0.049	0.020	-0.036
0.163	0.381	-0.853	0.180	0.491	-0.853	-0.056	0.228	0.100	-0.035	-0.048	0.027	0.044	0.037	0.044	-0.024
0.197	0.377	-0.810	0.177	0.490	-0.853	-0.016	0.139	0.101	0.003	-0.052	0.071	0.078	0.040	0.087	-0.030
0.217	0.373	-0.810	0.169	0.491	-0.855	0.012	0.406	0.088	0.030	-0.056	0.072	0.097	0.044	0.088	-0.023
0.147	0.381	-0.857	0.164	0.492	-0.855	0.038	0.220	0.141	-0.034	-0.049	0.025	0.027	0.035	0.041	-0.025
0.170	0.369	-0.834	0.158	0.492	-0.856	0.030	0.279	0.174	-0.004	-0.061	0.050	0.049	0.046	0.064	-0.035
0.136	0.365	-0.826	0.149	0.494	-0.857	0.082	0.399	0.152	-0.030	-0.067	0.058	0.014	0.049	0.073	-0.039
0.097	0.369	-0.838	0.145	0.495	-0.857	0.059	0.177	0.143	-0.064	-0.064	0.046	0.025	0.044	0.061	-0.038
0.163	0.369	-0.818	0.138	0.496	-0.857	0.063	0.321	0.146	0.008	-0.065	0.066	0.040	0.044	0.081	-0.036
0.132	0.392	-0.838	0.132	0.498	-0.857	0.066	0.236	0.173	-0.017	-0.043	0.047	0.009	0.020	0.061	-0.043
0.147	0.373	-0.830	0.123	0.500	-0.857	0.109	0.466	0.143	0.008	-0.065	0.055	0.024	0.039	0.069	-0.028
0.055	0.377	-0.857	0.117	0.501	-0.857	0.067	0.229	0.181	-0.079	-0.062	0.027	0.070	0.035	0.041	-0.036
0.143	0.369	-0.826	0.107	0.501	-0.859	0.009	0.480	0.162	0.020	-0.070	0.060	0.018	0.042	0.073	-0.035
0.074	0.381	-0.838	0.100	0.502	-0.859	0.017	0.329	0.126	-0.043	-0.058	0.049	0.052	0.030	0.061	-0.046
0.090	0.385	-0.869	0.092	0.502	-0.860	0.035	0.434	0.103	-0.019	-0.055	0.018	0.037	0.026	0.030	-0.033
0.040	0.392	-0.853	0.087	0.502	-0.860	0.015	0.214	0.113	-0.064	-0.048	0.034	0.087	0.019	0.045	-0.041
0.101	0.404	-0.826	0.077	0.503	-0.861	0.031	0.523	0.049	0.007	-0.036	0.062	0.026	0.007	0.073	-0.039
0.059	0.396	-0.838	0.069	0.502	-0.862	-0.016	0.489	0.030	-0.026	-0.044	0.052	0.069	0.014	0.061	-0.046
0.036	0.396	-0.877	0.062	0.501	-0.863	-0.067	0.328	0.056	-0.043	-0.042	0.014	0.092	0.014	0.021	-0.043
0.013	0.377	-0.877	0.056	0.500	-0.864	-0.075	0.341	0.077	-0.060	-0.060	0.015	0.116	0.033	0.021	-0.050
0.017	0.388	-0.869	0.048	0.499	-0.866	-0.054	0.368	0.086	-0.048	-0.047	0.024	0.112	0.022	0.028	-0.048
0.001	0.381	-0.897	0.041	0.498	-0.866	-0.024	0.351	0.100	-0.057	-0.054	-0.003	0.128	0.029	0.000	-0.044
-0.003	0.350	-0.948	0.034	0.498	-0.867	0.017	0.350	0.136	-0.053	-0.085	-0.053	0.132	0.060	0.051	-0.038
-0.022	0.334	-0.999	0.025	0.501	-0.865	0.181	0.355	0.215	-0.064	-0.103	-0.106	0.152	0.076	0.103	-0.024
-0.041	0.342	-1.003	0.015	0.506	-0.862	0.330	0.374	0.311	-0.073	-0.101	-0.113	0.171	0.069	0.107	-0.002
-0.014	0.338	-1.023	0.003	0.515	-0.857	0.577	0.464	0.463	-0.034	-0.114	-0.138	0.145	0.073	0.127	0.014
0.028	0.319	-0.995	-0.010	0.527	-0.850	0.741	0.428	0.566	0.021	-0.145	-0.117	0.102	0.092	0.100	0.005
0.013	0.327	-0.960	-0.024	0.540	-0.841	0.827	0.498	0.521	0.020	-0.150	-0.090	0.118	0.085	0.065	-0.030
-0.103	0.361	-0.905	-0.030	0.551	-0.834	0.683	0.092	0.385	-0.090	-0.126	-0.042	0.233	0.050	0.010	-0.064
-0.222	0.377	-0.822	-0.033	0.559	-0.828	0.514	-0.134	0.369	-0.207	-0.118	0.035	0.353	0.035	0.073	-0.087
-0.176	0.415	-0.810	-0.036	0.566	-0.824	0.459	-0.083	0.400	-0.157	-0.086	0.043	0.307	0.003	0.084	-0.091
-0.072	0.493	-0.822	-0.038	0.572	-0.820	0.376	-0.165	0.367	-0.052	-0.014	0.027	0.203	0.080	0.072	-0.056
0.005	0.551	-0.853	-0.041	0.575	-0.817	0.223	0.033	0.260	0.029	0.040	-0.007	0.126	0.138	0.040	0.005
0.059	0.616	-0.932	-0.044	0.575	-0.817	-0.022	0.066	0.154	0.085	0.107	-0.086	0.073	0.203	0.039	0.074
0.059	0.616	-0.932	-0.043	0.570	-0.821	-0.291	-0.032	0.032	0.084	0.112	-0.082	0.073	0.203	0.040	0.139
0.136	0.628	-0.983	-0.038	0.561	-0.827	-0.545	-0.240	-0.099	0.155	0.133	-0.127	0.004	0.214	0.091	0.198
0.236	0.578	-0.987	-0.029	0.551	-0.834	-0.569	-0.366	-0.159	0.246	0.092	-0.124	0.104	0.164	0.095	0.234
0.301	0.543	-0.991	-0.024	0.544	-0.839	-0.419	-0.142	-0.151	0.306	0.065	-0.123	0.169	0.129	0.100	0.273
0.274	0.535	-0.991	-0.017	0.538	-0.843	-0.365	-0.231	-0.160	0.273	0.064	-0.119	0.142	0.122	0.100	0.284
0.297	0.508	-0.952	-0.015	0.536	-0.844	-0.103	0.074	-0.227	0.293	0.039	-0.078	0.165	0.095	0.061	0.281
0.220	0.470	-1.019	-0.008	0.536	-0.844	-0.011	-0.308	-0.142	0.209	0.001	-0.145	0.088	0.056	0.128	0.261
0.232	0.419	-1.042	-0.001	0.535	-0.845	-0.016	-0.358	-0.038	0.213	-0.049	-0.168	0.100	0.006	0.152	0.238
0.236	0.377	-0.972	0.004	0.534	-0.845	0.009	-0.287	0.030	0.211	-0.091	-0.097	0.103	0.036	0.081	0.222
0.186	0.431	-0.968	0.010	0.534	-0.846	-0.012	-0.281	0.007	0.156	-0.036	-0.092	0.054	0.018	0.078	0.196
0.251	0.454	-0.897	0.007	0.535	-0.845	0.095	0.243	-0.029	0.224	-0.014	-0.022	0.119	0.042	0.007	0.171
0.105	0.485	-0.999	0.009	0.537	-0.843	0.148	-0.133	0.012	0.076	0.014	-0.126	0.027	0.073	0.110	0.151
0.143	0.462	-0.960	0.014	0.541	-0.841	0.224	-0.290	0.030	0.109	-0.013	-0.088	0.012	0.050	0.070	0.135
0.186	0.473	-0.818	0.012	0.545	-0.839	0.248	0.217	-0.076	0.154	-0.005	0.051	0.054	0.062	0.072	0.118
0.136	0.481	-0.873	0.015	0.549	-0.836	0.271	-0.171	-0.034	0.100	-0.002	-0.007	0.004	0.071	0.016	0.108
0.167	0.481	-0.893	0.014	0.553	-0.833	0.253	0.124	-0.044	0.132	-0.005	-0.029	0.035	0.071	0.004	0.096
0.090	0.504	-0.893	0.014	0.556	-0.831	0.173	0.011	0.006	0.054	0.016	-0.030	0.042	0.095	0.004	0.072
0.105	0.473	-0.873	0.010	0.558	-0.830	0.175	0.324	-0.080	0.074	-0.018	-0.012	0.026	0.064	0.015	0.061
0.017	0.500	-0.905	0.010	0.562	-0.827	0.221	0.086	-0.130	-0.015	0.006	-0.045	0.114	0.092	0.016	0.016
0.059	0.466	-0.909	0.012	0.564	-0.826	0.161	0.003	-0.131	0.026	-0.032	-0.051	0.072	0.057	0.020	-0.002
-0.087	0.470	-0.912	0.016	0.568	-0.823	0.234	-0.237	-0.110	-0.125	-0.032	-0.057	0.217	0.062	0.025	-0.013
-0.010	0.489	-0.916	0.022	0.570	-0.821	0.196	-0.298	-0.108	-0.054	-0.016	-0.063	0.140	0.082	0.029	-0.011
0.063	0.551	-0.861	0.025	0.572	-0.820	0.081	-0.074	-0.125	0.016	0.044	-0.009	0.067	0.144	0.027	-0.017
0.055	0.531	-0.865	0.025	0.574	-0.819	0.136	0.066	-0.099	0.008	0.022	-0.014	0.074	0.126	0.023	0.005
0.047	0.539	-0.877	0.027	0.575	-0.818	0.109	-0.024	-0.104	-0.001	0.028	-0.027	0.081	0.134	0.011	0.004
0.063	0.504	-0.861	0.027	0.577	-0.816	0.128	0.093	-0.103	0.014	-0.009	-0.013	0.065	0.100	0.027	-0.008
-0.003	0.489	-0.909	0.032	0.578	-0.816	0.057	-0.262	-0.105	-0.057	-0.025	-0.061	0.130	0.085	0.021	-0.021
0.001	0.504	-0.865	0.035	0.577	-0.816	-0.036	-0.035	-0.169	-0.056	-0.009	-0.017	0.126	0.101	0.023	-0.035
0.001	0.504	-0.865	0.037	0.576	-0.817	-0.047	-0.025	-0.175	-0.058	-0.008	-0.015	0.125	0.102	0.023	-0.062
-0.030	0.547	-0.905	0.039	0.573	-0.819	-0.143	-0.005	-0.199	-0.091	0.037	-0.053	0.155	0.145	0.016	-0.058
-0.064	0.500	-0.877	0.047	0.570	-0.820	-0.149	-0.399	-0.172	-0.134	-0.007	-0.023	0.189	0.099	0.012	-0.064
0.059	0.524	-0.849	0.051	0.566	-0.823	-0.223	-0.068	-0.253	-0.015	0.020	0.007	0.066	0.123	0.040	-0.074
-0.014	0.481	-0.885	0.053	0.562	-0.825	-0.192	0.079	-0.310	-0.090	-0.019	-0.026	0.139	0.081	0.005	-0.061
-0.030	0.458	-0.877	0.062	0.558	-0.827	-0.216	-0.352	-0.265	-0.114	-0.038	-0.016	0.154	0.058	0.013	-0.059
0.067	0.450	-0.912	0.063	0.554	-0.830	-0.227	0.109	-0.270	-0.019	-0.041	-0.048	0.057	0.051	0.022	-0.052
-0.033	0.462	-0.909	0.072	0.550	-0.832	-0.181	-0.461	-0.178	-0.128	-0.025	-0.043	0.157	0.063	0.017	-0.045
0.101	0.431	-0.909	0.075	0.548	-0.833	-0.103	-0.023	-0.238	0.003	-0.054	-0.041	0.021	0.032	0.017	-0.033
0.036	0.442	-0.936	0.079	0.546	-0.834	-0.081	-0.137	-0.167	-0.066	-0.040	-0.068	0.085	0.043	0.045	-0.025
0.055	0.462	-0.912	0.088	0.545	-0.834	-0.042	-0.435	-0.137	-0.056	-0.019	-0.044	0.064	0.063	0.022	-0.010
0.143	0.442	-0.897	0.092	0.544	-0.834	-0.012	-0.124	-0.148	0.029	-0.037	-0.028	0.024	0.043	0.007	-0.012
0.078	0.473	-0.905	0.097	0.543	-0.834	-0.024	-0.235	-0.122	-0.042	-0.005	-0.036	0.041	0.074	0.015	-0.014
0.120	0.477	-0.893	0.102	0.542	-0.834	-0.058	-0.234	-0.074	-0.004	-0.000	-0.024	0.002	0.078	0.003	-0.006
0.063	0.470	-0.920	0.107	0.541	-0.834	-0.037	-0.247	-0.089	-0.067	-0.007	-0.051	0.057	0.070	0.030	-0.017
0.124	0.466	-0.912	0.114	0.540	-0.834	-0.014	-0.401	-0.035	-0.013	-0.010	-0.044	0.004	0.065	0.022	-0.013
0.113	0.470	-0.877	0.118	0.539	-0.834	-0.051	-0.208	-0.058	-0.028	-0.005	-0.008	0.008	0.069	0.014	-0.015
0.140	0.470	-0.873	0.120	0.537	-0.835	-0.093	-0.088	-0.072	-0.004	-0.003	-0.003	0.018	0.069	0.019	-0.008
0.143	0.458	-0.849	0.121	0.535	-0.836	-0.070	0.037	-0.125	-0.001	-0.013	0.021	0.021	0.057	0.044	-0.011
0.128	0.462	-0.889	0.123	0.533	-0.837	-0.089	-0.009	-0.136	-0.018	-0.007	-0.017	0.005	0.061	0.005	-0.010
0.136	0.470	-0.877	0.125	0.531	-0.838	-0.123	-0.041	-0.158	-0.012	0.004	-0.004	0.012	0.069	0.018	-0.019
0.128	0.450	-0.873	0.127	0.527	-0.840	-0.179	-0.030	-0.144	-0.022	-0.012	0.002	0.005	0.050	0.023	-0.024
0.097	0.431	-0.889	0.129	0.523	-0.842	-0.186	-0.008	-0.160	-0.054	-0.027	-0.011	0.026	0.031	0.007	-0.020
0.117	0.423	-0.889	0.132	0.520	-0.844	-0.161	-0.086	-0.150	-0.038	-0.032	-0.010	0.007	0.024	0.008	-0.026
0.170	0.419	-0.877	0.134	0.517	-0.846	-0.159	-0.013	-0.154	0.014	-0.033	0.004	0.048	0.020	0.021	-0.027
0.105	0.415	-0.897	0.134	0.513	-0.848	-0.142	0.067	-0.167	-0.052	-0.034	-0.014	0.017	0.017	0.002	-0.025
0.124	0.431	-0.901	0.134	0.512	-0.849	-0.072	0.107	-0.161	-0.033	-0.016	-0.016	0.002	0.033	0.002	-0.026
0.124	0.419	-0.885	0.139	0.511	-0.848	-0.013	-0.246	-0.064	-0.038	-0.028	-0.001	0.003	0.022	0.015	-0.034
0.124	0.419	-0.885	0.142	0.511	-0.848	0.009	-0.140	-0.050	-0.040	-0.028	-0.001	0.003	0.022	0.015	-0.027
0.128	0.423	-0.897	0.142	0.511	-0.848	0.024	0.005	-0.032	-0.037	-0.024	-0.013	0.007	0.026	0.004	-0.029
0.159	0.439	-0.877	0.143	0.511	-0.848	0.035	-0.074	-0.001	-0.007	-0.009	0.006	0.038	0.042	0.024	-0.023
0.132	0.427	-0.873	0.145	0.512	-0.846	0.085	-0.114	-0.016	-0.036	-0.022	0.009	0.013	0.031	0.029	-0.023
0.163	0.427	-0.877	0.145	0.514	-0.846	0.104	0.052	-0.024	-0.005	-0.023	0.005	0.044	0.032	0.026	-0.020
0.124	0.431	-0.905	0.146	0.515	-0.845	0.082	-0.122	0.022	-0.045	-0.021	-0.024	0.007	0.036	0.001	-0.022
0.151	0.423	-0.885	0.146	0.516	-0.844	0.100	-0.006	0.012	-0.018	-0.031	-0.005	0.034	0.029	0.019	-0.015
0.155	0.419	-0.865	0.147	0.518	-0.843	0.116	-0.043	-0.025	-0.016	-0.036	0.013	0.039	0.025	0.040	-0.022
0.167	0.415	-0.885	0.147	0.520	-0.841	0.157	0.070	-0.039	-0.004	-0.043	-0.007	0.051	0.021	0.021	-0.019
0.120	0.415	-0.897	0.147	0.522	-0.840	0.136	-0.031	-0.015	-0.051	-0.045	-0.021	0.006	0.022	0.009	-0.023
0.143	0.439	-0.885	0.146	0.524	-0.839	0.116	0.048	-0.005	-0.027	-0.023	-0.009	0.029	0.046	0.021	-0.022
0.128	0.450	-0.893	0.147	0.526	-0.838	0.118	-0.022	-0.003	-0.042	-0.013	-0.018	0.015	0.058	0.014	-0.024
0.159	0.466	-0.869	0.149	0.527	-0.837	0.094	-0.112	-0.004	-0.013	0.001	0.005	0.046	0.074	0.038	-0.019
0.151	0.450	-0.897	0.149	0.528	-0.836	0.095	-0.033	0.014	-0.021	-0.016	-0.023	0.040	0.059	0.011	-0.020
0.151	0.442	-0.885	0.150	0.530	-0.834	0.135	-0.023	-0.012	-0.022	-0.026	-0.012	0.040	0.051	0.024	-0.017
0.143	0.450	-0.873	0.150	0.532	-0.833	0.109	-0.011	0.003	-0.030	-0.019	-0.001	0.033	0.060	0.036	-0.023
0.147	0.442	-0.893	0.149	0.533	-0.833	0.081	0.018	0.017	-0.026	-0.028	-0.021	0.037	0.052	0.016	-0.023
0.117	0.439	-0.905	0.150	0.535	-0.832	0.099	-0.071	0.023	-0.058	-0.033	-0.034	0.006	0.048	0.005	-0.024
0.159	0.462	-0.873	0.151	0.536	-0.830	0.115	-0.059	0.002	-0.016	-0.012	-0.003	0.049	0.072	0.037	-0.018
0.155	0.466	-0.861	0.152	0.538	-0.829	0.094	-0.079	0.011	-0.021	-0.009	0.008	0.045	0.076	0.049	-0.020
0.186	0.454	-0.853	0.151	0.539	-0.828	0.120	0.078	-0.006	0.010	-0.022	0.015	0.076	0.065	0.058	-0.019
0.151	0.439	-0.853	0.153	0.541	-0.827	0.118	-0.096	0.006	-0.026	-0.038	0.014	0.041	0.050	0.058	-0.016
0.132	0.481	-0.881	0.152	0.543	-0.826	0.122	0.027	0.011	-0.044	0.002	-0.015	0.023	0.093	0.031	-0.017
0.182	0.470	-0.869	0.155	0.544	-0.825	0.087	-0.177	0.054	0.003	-0.010	-0.004	0.073	0.081	0.043	-0.026
0.147	0.446	-0.861	0.154	0.545	-0.824	0.073	0.016	0.027	-0.031	-0.035	0.003	0.038	0.058	0.051	-0.029
0.136	0.477	-0.865	0.155	0.546	-0.823	0.049	-0.081	0.035	-0.044	-0.005	-0.001	0.027	0.090	0.047	-0.021
0.136	0.477	-0.865	0.158	0.547	-0.822	0.084	-0.200	0.031	-0.047	-0.006	-0.003	0.027	0.090	0.047	-0.028
0.193	0.477	-0.842	0.158	0.549	-0.821	0.096	0.009	0.014	0.011	-0.007	0.020	0.084	0.091	0.071	-0.027
0.151	0.466	-0.853	0.158	0.550	-0.820	0.088	-0.061	0.041	-0.032	-0.020	0.007	0.042	0.079	0.059	-0.022
0.159	0.485	-0.857	0.159	0.551	-0.819	0.059	-0.057	0.042	-0.024	-0.002	0.002	0.050	0.099	0.055	-0.020
0.163	0.489	-0.857	0.158	0.552	-0.819	0.065	0.030	0.016	-0.020	0.002	0.002	0.053	0.103	0.055	-0.022
0.159	0.481	-0.838	0.159	0.553	-0.818	0.074	-0.077	0.038	-0.024	-0.007	0.021	0.050	0.096	0.075	-0.021
0.182	0.493	-0.842	0.159	0.554	-0.817	0.062	-0.016	0.049	-0.001	0.003	0.016	0.073	0.108	0.070	-0.022
0.159	0.493	-0.845	0.158	0.555	-0.817	0.031	-0.054	0.100	-0.024	0.002	0.012	0.049	0.108	0.066	-0.020
0.155	0.485	-0.845	0.159	0.555	-0.816	0.032	-0.091	0.092	-0.028	-0.006	0.012	0.045	0.100	0.065	-0.026
0.182	0.508	-0.830	0.159	0.556	-0.816	0.019	0.003	0.020	-0.001	0.017	0.027	0.072	0.123	0.080	-0.032
0.128	0.497	-0.834	0.160	0.554	-0.817	-0.090	-0.068	-0.012	-0.056	0.007	0.024	0.018	0.112	0.076	-0.035
0.151	0.489	-0.838	0.160	0.551	-0.819	-0.178	0.041	-0.073	-0.033	0.003	0.022	0.041	0.104	0.071	-0.036
0.155	0.493	-0.834	0.160	0.545	-0.823	-0.300	0.062	-0.111	-0.029	0.012	0.029	0.044	0.108	0.075	-0.038
0.147	0.466	-0.865	0.163	0.538	-0.827	-0.424	-0.053	-0.188	-0.040	-0.007	0.002	0.036	0.081	0.044	-0.036
0.182	0.466	-0.834	0.163	0.529	-0.833	-0.476	0.120	-0.198	-0.005	0.001	0.039	0.069	0.081	0.076	-0.030
0.147	0.481	-0.845	0.165	0.519	-0.839	-0.542	-0.040	-0.161	-0.042	0.026	0.032	0.035	0.098	0.064	-0.035
0.197	0.497	-0.830	0.164	0.509	-0.845	-0.571	0.185	-0.147	0.009	0.052	0.055	0.084	0.114	0.080	-0.029
0.147	0.485	-0.826	0.165	0.499	-0.851	-0.579	0.028	-0.153	-0.042	0.051	0.064	0.035	0.104	0.083	-0.037
0.213	0.454	-0.810	0.165	0.488	-0.857	-0.592	0.121	-0.183	0.023	0.031	0.086	0.100	0.074	0.099	-0.031
0.143	0.423	-0.845	0.163	0.477	-0.864	-0.634	0.170	-0.134	-0.044	0.011	0.057	0.032	0.045	0.063	-0.038
0.193	0.385	-0.838	0.164	0.465	-0.870	-0.651	0.001	-0.094	0.005	-0.016	0.071	0.083	0.007	0.070	-0.026
0.163	0.381	-0.845	0.164	0.453	-0.876	-0.629	0.078	-0.128	-0.025	-0.008	0.069	0.054	0.005	0.062	-0.042
0.213	0.357	-0.853	0.163	0.442	-0.882	-0.610	0.134	-0.121	0.026	-0.020	0.067	0.106	0.017	0.054	-0.029
0.109	0.357	-0.873	0.160	0.430	-0.888	-0.622	0.247	-0.133	-0.074	-0.008	0.054	0.004	0.016	0.035	-0.033
0.220	0.346	-0.842	0.159	0.419	-0.894	-0.603	0.122	-0.106	0.038	-0.009	0.092	0.116	0.027	0.066	-0.030
0.163	0.323	-0.869	0.157	0.408	-0.899	-0.569	0.124	-0.077	-0.018	-0.021	0.069	0.060	0.050	0.038	-0.039
0.174	0.319	-0.869	0.155	0.398	-0.904	-0.546	0.139	-0.064	-0.004	-0.015	0.074	0.072	0.053	0.039	-0.030
0.155	0.276	-0.869	0.152	0.390	-0.908	-0.464	0.198	-0.034	-0.020	-0.049	0.079	0.054	0.094	0.039	-0.039
0.155	0.276	-0.869	0.150	0.381	-0.912	-0.462	0.093	-0.011	-0.018	-0.040	0.083	0.056	0.094	0.039	-0.041
0.155	0.272	-0.881	0.146	0.373	-0.916	-0.391	0.255	-0.030	-0.014	-0.037	0.075	0.057	0.097	0.026	-0.048
0.128	0.249	-0.905	0.142	0.366	-0.920	-0.388	0.244	-0.017	-0.036	-0.052	0.055	0.032	0.120	0.002	-0.044
0.117	0.242	-0.905	0.141	0.359	-0.923	-0.386	0.014	0.006	-0.047	-0.053	0.058	0.022	0.127	0.002	-0.034
0.163	0.245	-0.893	0.139	0.351	-0.926	-0.373	0.143	-0.049	0.001	-0.042	0.074	0.069	0.123	0.014	-0.035
0.205	0.226	-0.853	0.133	0.345	-0.929	-0.334	0.348	-0.054	0.049	-0.055	0.117	0.113	0.143	0.053	-0.031
0.132	0.245	-0.897	0.131	0.338	-0.932	-0.325	0.155	-0.028	-0.021	-0.029	0.076	0.040	0.123	0.010	-0.029
0.143	0.218	-0.889	0.124	0.333	-0.935	-0.276	0.358	-0.009	-0.003	-0.051	0.087	0.051	0.150	0.019	-0.038
0.113	0.218	-0.893	0.117	0.329	-0.937	-0.220	0.362	-0.002	-0.027	-0.046	0.086	0.020	0.150	0.016	-0.050
0.097	0.195	-0.885	0.113	0.324	-0.939	-0.229	0.229	0.036	-0.037	-0.065	0.096	0.003	0.173	0.024	-0.049
0.109	0.191	-0.893	0.110	0.321	-0.941	-0.159	0.143	0.055	-0.023	-0.066	0.090	0.013	0.177	0.017	-0.045
0.109	0.184	-0.909	0.105	0.319	-0.942	-0.071	0.208	0.057	-0.019	-0.072	0.076	0.011	0.184	0.002	-0.049
0.136	0.191	-0.905	0.097	0.318	-0.943	-0.035	0.443	0.028	0.016	-0.063	0.081	0.037	0.176	0.006	-0.045
0.059	0.184	-0.928	0.092	0.318	-0.944	-0.019	0.246	0.020	-0.056	-0.070	0.059	0.041	0.182	0.017	-0.052
0.074	0.153	-0.944	0.088	0.317	-0.944	-0.029	0.178	0.079	-0.036	-0.100	0.044	0.025	0.212	0.031	-0.045
0.024	0.180	-0.960	0.082	0.316	-0.945	-0.023	0.291	0.058	-0.081	-0.072	0.029	0.076	0.184	0.047	-0.057
0.117	0.207	-0.920	0.079	0.316	-0.945	0.009	0.142	0.035	0.015	-0.045	0.069	0.015	0.156	0.007	-0.051
0.036	0.191	-0.948	0.075	0.317	-0.946	0.041	0.234	0.043	-0.062	-0.061	0.042	0.066	0.170	0.034	-0.049
0.051	0.191	-0.975	0.068	0.317	-0.946	0.059	0.344	0.014	-0.040	-0.062	0.015	0.052	0.170	0.061	-0.040
0.051	0.195	-0.987	0.069	0.318	-0.945	0.068	-0.046	0.037	-0.040	-0.059	0.003	0.053	0.165	0.072	-0.023
0.040	0.176	-1.011	0.065	0.319	-0.945	0.059	0.151	0.030	-0.049	-0.079	-0.021	0.066	0.183	0.096	-0.004
0.155	0.164	-1.011	0.060	0.322	-0.945	0.162	0.284	0.093	0.073	-0.093	-0.021	0.050	0.194	0.095	0.022
0.078	0.199	-1.046	0.052	0.328	-0.943	0.345	0.358	0.149	0.003	-0.064	-0.058	0.028	0.159	0.130	0.040
0.143	0.199	-1.042	0.041	0.337	-0.941	0.467	0.508	0.239	0.079	-0.073	-0.056	0.038	0.158	0.125	0.046
0.082	0.199	-1.046	0.028	0.349	-0.937	0.686	0.594	0.305	0.031	-0.086	-0.064	0.024	0.158	0.129	0.017
0.028	0.195	-0.991	0.018	0.361	-0.932	0.649	0.417	0.289	-0.014	-0.101	-0.013	0.078	0.161	0.073	-0.028
-0.026	0.249	-0.924	0.011	0.370	-0.929	0.526	0.303	0.187	-0.060	-0.057	0.050	0.131	0.107	0.006	-0.086
-0.137	0.323	-0.842	0.010	0.377	-0.926	0.379	-0.011	0.150	-0.171	0.010	0.130	0.243	0.033	0.077	-0.090
-0.137	0.323	-0.842	0.008	0.384	-0.923	0.375	0.014	0.102	-0.170	0.003	0.128	0.242	0.032	0.077	-0.077
0.086	0.338	-0.897	0.005	0.389	-0.921	0.246	0.226	-0.013	0.057	0.014	0.070	0.019	0.016	0.023	-0.039
0.109	0.373	-0.928	0.003	0.391	-0.920	0.140	0.080	0.021	0.081	0.046	0.038	0.005	0.019	0.009	0.040
0.143	0.381	-0.995	0.002	0.390	-0.921	-0.085	0.078	0.026	0.116	0.055	-0.029	0.040	0.028	0.076	0.133
0.220	0.435	-1.019	0.005	0.384	-0.924	-0.334	-0.085	-0.031	0.190	0.116	-0.050	0.117	0.082	0.099	0.192
0.301	0.446	-1.035	0.006	0.375	-0.927	-0.457	0.023	-0.144	0.269	0.135	-0.062	0.198	0.094	0.115	0.245
0.347	0.439	-1.078	0.009	0.367	-0.930	-0.416	-0.040	-0.166	0.312	0.135	-0.103	0.245	0.087	0.158	0.285
0.347	0.396	-1.102	0.012	0.360	-0.933	-0.371	-0.036	-0.209	0.309	0.100	-0.123	0.245	0.045	0.182	0.306
0.347	0.350	-1.098	0.018	0.355	-0.935	-0.292	-0.128	-0.286	0.303	0.059	-0.117	0.246	0.001	0.177	0.305
0.336	0.292	-1.082	0.025	0.352	-0.936	-0.134	-0.232	-0.249	0.284	0.004	-0.101	0.235	0.058	0.161	0.275
0.313	0.280	-1.066	0.029	0.349	-0.936	-0.097	-0.109	-0.243	0.256	-0.005	-0.085	0.213	0.068	0.145	0.246
0.236	0.280	-1.023	0.034	0.347	-0.937	-0.107	-0.152	-0.158	0.175	-0.003	-0.041	0.136	0.068	0.101	0.211
0.255	0.253	-0.987	0.034	0.346	-0.938	-0.031	0.076	-0.120	0.194	-0.029	-0.005	0.156	0.094	0.065	0.177
0.182	0.265	-1.074	0.036	0.346	-0.937	0.032	-0.035	-0.087	0.120	-0.018	-0.092	0.083	0.082	0.152	0.132
0.174	0.226	-1.035	0.033	0.346	-0.938	0.014	0.197	-0.087	0.115	-0.056	-0.053	0.076	0.120	0.112	0.125
0.113	0.249	-0.972	0.041	0.347	-0.937	0.061	-0.410	-0.008	0.046	-0.034	0.010	0.015	0.096	0.049	0.100
0.217	0.272	-0.995	0.043	0.349	-0.936	0.144	-0.077	-0.055	0.148	-0.013	-0.015	0.119	0.073	0.072	0.088
0.147	0.284	-0.928	0.046	0.353	-0.935	0.181	-0.098	-0.033	0.077	-0.004	0.050	0.050	0.061	0.005	0.086
0.155	0.296	-0.979	0.044	0.356	-0.934	0.192	0.125	-0.086	0.087	0.005	-0.003	0.058	0.048	0.056	0.089
0.201	0.276	-0.948	0.044	0.361	-0.932	0.281	0.067	-0.116	0.134	-0.019	0.026	0.105	0.067	0.024	0.051
0.097	0.245	-1.023	0.037	0.366	-0.930	0.290	0.446	-0.170	0.038	-0.055	-0.050	0.001	0.097	0.099	0.028
0.005	0.257	-0.995	0.040	0.368	-0.929	0.133	-0.130	-0.064	-0.057	-0.045	-0.024	0.091	0.085	0.071	0.004
-0.033	0.253	-1.039	0.039	0.371	-0.928	0.213	0.119	-0.124	-0.093	-0.052	-0.069	0.129	0.089	0.114	-0.015
0.017	0.296	-0.975	0.040	0.375	-0.926	0.215	-0.038	-0.144	-0.044	-0.013	-0.007	0.078	0.046	0.051	-0.025
0.086	0.284	-0.948	0.040	0.379	-0.925	0.241	0.067	-0.159	0.026	-0.029	0.018	0.009	0.057	0.023	-0.017
0.051	0.392	-1.003	0.045	0.382	-0.923	0.182	-0.173	-0.129	-0.013	0.076	-0.038	0.043	0.052	0.078	-0.020
0.051	0.392	-1.003	0.052	0.384	-0.922	0.104	-0.331	-0.221	-0.020	0.074	-0.039	0.042	0.052	0.077	-0.023
0.017	0.269	-0.893	0.053	0.385	-0.921	0.132	0.076	-0.292	-0.055	-0.052	0.071	0.076	0.071	0.033	-0.040
0.040	0.230	-0.909	0.059	0.383	-0.922	-0.092	-0.218	-0.204	-0.038	-0.088	0.056	0.053	0.109	0.018	-0.056
0.013	0.226	-0.940	0.061	0.381	-0.922	-0.069	-0.112	-0.110	-0.067	-0.090	0.025	0.079	0.112	0.014	-0.063
0.005	0.311	-0.944	0.065	0.381	-0.922	-0.028	-0.191	-0.024	-0.078	-0.004	0.021	0.087	0.027	0.017	-0.057
0.059	0.330	-0.928	0.069	0.383	-0.921	0.120	-0.202	-0.000	-0.028	0.013	0.035	0.032	0.007	0.001	-0.054
0.040	0.303	-0.964	0.072	0.385	-0.920	0.162	-0.193	0.073	-0.050	-0.016	-0.002	0.051	0.034	0.037	-0.045
0.067	0.269	-0.920	0.075	0.391	-0.917	0.302	-0.226	0.126	-0.026	-0.057	0.039	0.024	0.068	0.007	-0.021
0.093	0.296	-0.889	0.078	0.396	-0.915	0.271	-0.217	0.112	-0.003	-0.034	0.068	0.004	0.040	0.038	-0.018
0.167	0.327	-0.877	0.075	0.399	-0.914	0.185	0.104	0.128	0.073	-0.007	0.079	0.077	0.009	0.050	-0.010
0.070	0.307	-0.956	0.075	0.402	-0.912	0.165	-0.049	0.158	-0.023	-0.029	-0.001	0.019	0.028	0.028	-0.015
0.105	0.296	-0.893	0.073	0.405	-0.911	0.149	0.045	0.155	0.013	-0.043	0.061	0.016	0.039	0.035	-0.011
0.032	0.303	-0.932	0.073	0.407	-0.910	0.130	-0.081	0.175	-0.060	-0.038	0.020	0.056	0.031	0.004	-0.029
0.109	0.300	-0.885	0.071	0.410	-0.909	0.153	0.049	0.113	0.019	-0.045	0.066	0.021	0.035	0.044	-0.032
0.043	0.342	-0.916	0.068	0.412	-0.909	0.121	0.095	0.111	-0.044	-0.005	0.034	0.044	0.008	0.012	-0.041
0.059	0.319	-0.909	0.062	0.414	-0.908	0.105	0.296	0.102	-0.022	-0.029	0.041	0.028	0.014	0.020	-0.035
0.036	0.350	-0.932	0.065	0.414	-0.908	0.029	-0.193	0.105	-0.048	0.001	0.017	0.051	0.017	0.003	-0.040
0.070	0.319	-0.869	0.061	0.414	-0.908	-0.021	0.177	0.073	-0.010	-0.029	0.081	0.016	0.014	0.060	-0.033
0.074	0.315	-0.873	0.058	0.413	-0.909	-0.051	0.120	0.111	-0.003	-0.032	0.078	0.012	0.017	0.056	-0.042
0.097	0.288	-0.826	0.051	0.413	-0.909	0.039	0.325	0.090	0.027	-0.060	0.125	0.012	0.044	0.104	-0.046
0.005	0.323	-0.889	0.048	0.415	-0.909	0.085	0.154	0.107	-0.062	-0.027	0.062	0.080	0.008	0.041	-0.046
0.020	0.300	-0.865	0.045	0.416	-0.908	0.055	0.114	0.108	-0.043	-0.051	0.085	0.064	0.031	0.065	-0.052
0.059	0.311	-0.842	0.039	0.417	-0.908	0.078	0.246	0.131	0.000	-0.041	0.108	0.025	0.019	0.089	-0.062
0.017	0.338	-0.881	0.036	0.419	-0.907	0.112	0.090	0.140	-0.039	-0.015	0.068	0.067	0.009	0.050	-0.059
0.013	0.311	-0.849	0.033	0.422	-0.906	0.145	0.146	0.130	-0.039	-0.045	0.098	0.071	0.018	0.082	-0.049
0.013	0.346	-0.861	0.028	0.425	-0.905	0.174	0.177	0.100	-0.035	-0.013	0.085	0.070	0.017	0.070	-0.051
0.043	0.323	-0.893	0.026	0.428	-0.903	0.184	0.074	0.143	-0.002	-0.039	0.052	0.039	0.005	0.039	-0.047
0.013	0.327	-0.885	0.021	0.431	-0.902	0.181	0.186	0.168	-0.028	-0.038	0.059	0.069	0.001	0.047	-0.035
0.013	0.327	-0.885	0.016	0.433	-0.901	0.097	0.221	0.176	-0.022	-0.040	0.058	0.069	0.000	0.047	-0.038
0.059	0.319	-0.842	0.011	0.434	-0.901	0.072	0.186	0.158	0.028	-0.049	0.101	0.023	0.008	0.091	-0.043
-0.041	0.342	-0.893	0.008	0.435	-0.901	0.063	0.095	0.169	-0.068	-0.026	0.049	0.123	0.016	0.040	-0.046
-0.007	0.357	-0.897	0.003	0.435	-0.901	0.019	0.188	0.148	-0.029	-0.011	0.045	0.088	0.032	0.036	-0.048
-0.022	0.330	-0.873	-0.000	0.434	-0.901	-0.041	0.119	0.142	-0.041	-0.037	0.069	0.102	0.005	0.060	-0.052
0.001	0.330	-0.842	-0.001	0.433	-0.901	-0.042	0.009	0.063	-0.017	-0.036	0.101	0.079	0.006	0.092	-0.040
0.017	0.327	-0.861	-0.003	0.430	-0.903	-0.133	0.082	0.001	-0.001	-0.037	0.082	0.063	0.002	0.073	-0.044
0.013	0.365	-0.893	-0.005	0.426	-0.905	-0.218	0.143	-0.059	-0.002	0.006	0.053	0.067	0.041	0.041	-0.038
-0.026	0.338	-0.885	-0.005	0.421	-0.907	-0.263	0.011	-0.008	-0.041	-0.017	0.063	0.105	0.015	0.049	-0.038
-0.007	0.357	-0.897	-0.008	0.417	-0.909	-0.239	0.193	-0.043	-0.018	0.007	0.053	0.085	0.034	0.038	-0.044
-0.018	0.315	-0.877	-0.012	0.412	-0.911	-0.240	0.235	-0.038	-0.026	-0.031	0.075	0.096	0.009	0.057	-0.044
-0.041	0.300	-0.901	-0.016	0.410	-0.912	-0.131	0.244	-0.051	-0.045	-0.043	0.053	0.119	0.024	0.034	-0.036
-0.030	0.319	-0.975	-0.022	0.406	-0.914	-0.187	0.375	-0.064	-0.027	-0.020	-0.021	0.107	0.005	0.041	-0.027
-0.053	0.323	-1.031	-0.026	0.403	-0.915	-0.145	0.185	0.007	-0.047	-0.014	-0.075	0.129	0.001	0.096	-0.013
-0.018	0.319	-0.995	-0.033	0.402	-0.915	-0.045	0.371	0.014	-0.005	-0.016	-0.039	0.094	0.005	0.061	0.012
-0.018	0.261	-1.011	-0.039	0.402	-0.915	0.028	0.300	0.058	0.001	-0.074	-0.055	0.093	0.064	0.076	0.017
0.032	0.199	-0.983	-0.050	0.405	-0.913	0.231	0.555	0.175	0.062	-0.139	-0.030	0.043	0.126	0.049	0.012
-0.033	0.245	-0.968	-0.056	0.413	-0.909	0.455	0.240	0.214	0.003	-0.100	-0.018	0.108	0.080	0.033	-0.022
-0.072	0.327	-0.901	-0.062	0.421	-0.905	0.475	0.251	0.166	-0.030	-0.027	0.045	0.145	0.000	0.034	-0.055
-0.199	0.381	-0.873	-0.065	0.429	-0.901	0.469	0.054	0.158	-0.154	0.019	0.069	0.272	0.053	0.061	-0.094
-0.180	0.404	-0.861	-0.069	0.437	-0.897	0.445	0.098	0.202	-0.131	0.035	0.076	0.252	0.076	0.073	-0.103
-0.160	0.427	-0.873	-0.067	0.440	-0.895	0.208	-0.161	0.149	-0.113	0.054	0.063	0.232	0.098	0.061	-0.089
-0.060	0.466	-0.861	-0.066	0.441	-0.895	0.015	-0.079	-0.001	-0.014	0.092	0.075	0.132	0.136	0.072	-0.032
0.005	0.470	-0.897	-0.062	0.439	-0.896	-0.110	-0.182	-0.072	0.047	0.098	0.041	0.065	0.139	0.037	0.029
0.082	0.489	-0.968	-0.059	0.434	-0.899	-0.314	-0.131	-0.051	0.121	0.123	-0.027	0.012	0.157	0.035	0.088
0.120	0.462	-0.995	-0.054	0.425	-0.904	-0.502	-0.215	-0.064	0.154	0.105	-0.050	0.051	0.129	0.062	0.158
0.140	0.489	-1.011	-0.044	0.416	-0.908	-0.485	-0.430	-0.121	0.164	0.140	-0.061	0.071	0.155	0.078	0.213
0.297	0.458	-1.023	-0.036	0.409	-0.912	-0.376	-0.322	-0.184	0.313	0.116	-0.070	0.229	0.123	0.090	0.246
0.297	0.458	-1.023	-0.027	0.403	-0.915	-0.337	-0.280	-0.271	0.305	0.122	-0.067	0.230	0.122	0.090	0.255
0.278	0.385	-1.046	-0.020	0.398	-0.917	-0.301	-0.251	-0.307	0.278	0.055	-0.088	0.211	0.047	0.114	0.269
0.197	0.346	-1.046	-0.012	0.393	-0.919	-0.247	-0.254	-0.224	0.190	0.021	-0.086	0.131	0.007	0.115	0.231
0.263	0.334	-1.007	-0.006	0.392	-0.920	-0.023	-0.210	-0.234	0.249	0.010	-0.046	0.196	0.006	0.076	0.213
0.120	0.261	-1.042	0.002	0.392	-0.920	-0.014	-0.361	-0.076	0.099	-0.063	-0.081	0.054	0.081	0.112	0.181
0.243	0.265	-0.979	0.000	0.394	-0.919	0.174	0.131	-0.039	0.223	-0.062	-0.019	0.178	0.079	0.049	0.165
0.151	0.346	-0.995	0.005	0.398	-0.917	0.199	-0.193	-0.029	0.127	0.016	-0.036	0.086	0.001	0.065	0.142
0.140	0.330	-1.011	0.007	0.400	-0.916	0.143	-0.155	0.075	0.112	-0.002	-0.053	0.075	0.016	0.081	0.151
0.163	0.342	-0.983	0.012	0.402	-0.916	0.096	-0.261	0.044	0.131	0.008	-0.026	0.098	0.006	0.054	0.130
0.209	0.365	-0.952	0.010	0.404	-0.915	0.135	0.164	0.012	0.179	0.028	0.005	0.145	0.016	0.023	0.114
0.143	0.365	-0.956	0.005	0.407	-0.913	0.188	0.340	-0.113	0.118	0.025	-0.001	0.080	0.014	0.027	0.104
0.070	0.346	-0.964	0.004	0.409	-0.913	0.087	0.098	-0.106	0.046	0.004	-0.009	0.008	0.007	0.036	0.083
0.082	0.388	-1.003	0.001	0.409	-0.912	0.042	0.256	-0.173	0.060	0.046	-0.049	0.019	0.034	0.076	0.050
0.028	0.365	-1.015	-0.001	0.409	-0.913	-0.027	0.178	-0.125	0.008	0.024	-0.060	0.034	0.009	0.088	0.027
-0.007	0.361	-1.011	-0.002	0.406	-0.914	-0.145	0.110	-0.110	-0.026	0.023	-0.055	0.068	0.003	0.085	0.028
-0.007	0.369	-1.011	-0.001	0.405	-0.914	-0.007	0.012	-0.133	-0.027	0.031	-0.055	0.067	0.009	0.087	0.005
0.074	0.330	-0.964	-0.002	0.406	-0.914	0.020	0.157	-0.202	0.055	-0.007	-0.008	0.014	0.032	0.040	0.004
-0.033	0.350	-0.964	-0.005	0.404	-0.915	-0.067	0.196	-0.175	-0.051	0.014	-0.007	0.094	0.014	0.040	0.004
0.040	0.334	-0.968	-0.004	0.405	-0.914	0.049	0.014	-0.153	0.021	-0.002	-0.011	0.021	0.031	0.045	-0.012
0.020	0.327	-0.940	-0.003	0.405	-0.914	0.016	0.038	-0.185	0.001	-0.010	0.016	0.040	0.040	0.018	-0.021
-0.076	0.338	-0.972	0.002	0.405	-0.914	0.015	-0.235	-0.107	-0.100	0.002	-0.015	0.136	0.030	0.050	-0.012
0.059	0.346	-0.889	0.005	0.406	-0.914	0.037	-0.118	-0.089	0.031	0.009	0.067	0.001	0.024	0.033	-0.026
0.063	0.377	-0.893	0.012	0.405	-0.914	-0.000	-0.302	-0.111	0.028	0.040	0.063	0.003	0.006	0.028	-0.015
-0.018	0.396	-0.952	0.010	0.406	-0.914	0.009	0.164	-0.174	-0.051	0.060	0.004	0.077	0.024	0.032	-0.000
0.113	0.365	-0.901	0.013	0.405	-0.914	-0.003	-0.070	-0.158	0.077	0.029	0.056	0.055	0.007	0.019	-0.014
0.020	0.319	-0.936	0.008	0.404	-0.915	-0.062	0.364	-0.204	-0.010	-0.016	0.021	0.037	0.054	0.017	-0.035
-0.030	0.311	-0.940	0.010	0.402	-0.916	-0.107	-0.062	-0.170	-0.063	-0.021	0.018	0.086	0.063	0.021	-0.022
-0.060	0.292	-0.948	0.018	0.399	-0.917	-0.140	-0.381	-0.097	-0.101	-0.038	0.011	0.116	0.084	0.030	-0.039
0.059	0.284	-0.944	0.015	0.396	-0.918	-0.108	0.210	-0.128	0.021	-0.043	0.016	0.004	0.093	0.026	-0.038
0.009	0.292	-0.968	0.021	0.394	-0.919	-0.123	-0.265	-0.075	-0.035	-0.033	-0.007	0.046	0.086	0.051	-0.030
0.040	0.307	-0.948	0.024	0.393	-0.919	-0.020	-0.178	-0.034	-0.007	-0.016	0.013	0.014	0.072	0.031	-0.008
0.032	0.350	-0.928	0.028	0.393	-0.919	0.021	-0.190	-0.038	-0.019	0.026	0.033	0.022	0.031	0.013	-0.013
0.082	0.315	-0.916	0.028	0.395	-0.918	0.075	0.044	-0.053	0.031	-0.010	0.044	0.028	0.067	0.002	-0.008
0.036	0.319	-0.983	0.032	0.395	-0.918	0.049	-0.209	-0.017	-0.019	-0.006	-0.024	0.018	0.065	0.069	-0.009
0.055	0.307	-0.944	0.033	0.397	-0.917	0.111	-0.014	-0.052	-0.001	-0.020	0.015	0.002	0.078	0.030	-0.007
0.036	0.338	-0.979	0.035	0.398	-0.917	0.090	-0.146	-0.019	-0.023	0.010	-0.021	0.017	0.048	0.066	-0.012
0.040	0.311	-0.952	0.039	0.400	-0.916	0.110	-0.212	-0.017	-0.023	-0.019	0.005	0.013	0.077	0.040	-0.011
0.067	0.292	-0.920	0.042	0.402	-0.915	0.130	-0.126	0.003	0.002	-0.040	0.035	0.015	0.097	0.009	-0.008
0.078	0.323	-0.920	0.044	0.404	-0.914	0.119	-0.073	-0.044	0.012	-0.011	0.034	0.027	0.068	0.009	-0.006
0.101	0.327	-0.877	0.044	0.407	-0.912	0.153	-0.019	-0.050	0.034	-0.010	0.076	0.050	0.065	0.033	-0.006
0.067	0.307	-0.952	0.044	0.409	-0.912	0.124	0.070	-0.034	0.000	-0.031	0.001	0.016	0.086	0.042	-0.005
0.043	0.330	-0.952	0.045	0.411	-0.911	0.136	-0.086	-0.033	-0.025	-0.010	-0.000	0.007	0.064	0.043	-0.008
0.070	0.334	-0.936	0.048	0.413	-0.909	0.139	-0.129	-0.031	-0.001	-0.008	0.014	0.020	0.062	0.027	-0.013
0.051	0.334	-0.948	0.045	0.415	-0.909	0.134	0.164	-0.016	-0.017	-0.011	0.001	0.001	0.062	0.040	-0.019
0.051	0.323	-0.944	0.046	0.418	-0.907	0.177	-0.049	-0.004	-0.018	-0.025	0.004	0.002	0.075	0.037	-0.019
0.043	0.323	-0.924	0.045	0.420	-0.906	0.135	0.072	-0.023	-0.025	-0.027	0.023	0.006	0.076	0.017	-0.022
0.043	0.327	-0.932	0.045	0.423	-0.905	0.137	0.010	0.006	-0.025	-0.026	0.014	0.006	0.074	0.026	-0.020
0.051	0.354	-0.940	0.045	0.425	-0.904	0.151	-0.002	0.020	-0.017	-0.001	0.005	0.002	0.048	0.034	-0.022
0.067	0.365	-0.924	0.045	0.427	-0.903	0.122	-0.020	-0.010	-0.002	0.008	0.019	0.017	0.038	0.019	-0.012
0.040	0.373	-0.948	0.046	0.430	-0.902	0.161	-0.056	-0.017	-0.030	0.013	-0.006	0.009	0.031	0.043	-0.014
0.097	0.346	-0.912	0.045	0.432	-0.901	0.116	0.091	-0.009	0.029	-0.016	0.029	0.049	0.059	0.008	-0.020
0.047	0.338	-0.905	0.049	0.433	-0.900	0.105	-0.221	0.023	-0.025	-0.025	0.036	0.001	0.068	0.000	-0.020
0.024	0.334	-0.928	0.049	0.436	-0.899	0.172	-0.016	0.008	-0.048	-0.032	0.011	0.023	0.073	0.024	-0.017
0.067	0.381	-0.928	0.049	0.439	-0.897	0.185	-0.008	0.016	-0.006	0.011	0.009	0.020	0.027	0.024	-0.016
0.067	0.381	-0.928	0.051	0.442	-0.896	0.161	-0.098	-0.002	-0.008	0.008	0.008	0.021	0.028	0.024	-0.011
0.105	0.388	-0.909	0.051	0.444	-0.894	0.141	-0.001	-0.007	0.030	0.014	0.026	0.060	0.021	0.005	-0.002
0.074	0.365	-0.916	0.052	0.446	-0.894	0.094	-0.034	-0.027	-0.001	-0.011	0.018	0.029	0.045	0.013	-0.008
0.082	0.361	-0.905	0.050	0.447	-0.893	0.083	0.150	-0.059	0.008	-0.016	0.029	0.038	0.050	0.001	-0.004
0.024	0.392	-0.948	0.052	0.447	-0.893	0.033	-0.123	-0.013	-0.052	0.014	-0.015	0.020	0.020	0.045	-0.012
0.109	0.381	-0.881	0.053	0.448	-0.892	0.062	-0.017	-0.022	0.032	0.002	0.052	0.065	0.032	0.022	-0.009
0.067	0.385	-0.901	0.053	0.450	-0.892	0.074	0.017	-0.029	-0.010	0.005	0.031	0.023	0.029	0.002	-0.010
0.090	0.392	-0.916	0.052	0.451	-0.891	0.071	0.066	-0.054	0.014	0.011	0.015	0.046	0.022	0.014	-0.002
0.078	0.385	-0.905	0.054	0.452	-0.891	0.069	-0.094	-0.038	-0.000	0.002	0.026	0.035	0.031	0.002	-0.009
0.078	0.369	-0.924	0.055	0.452	-0.890	0.071	-0.004	-0.053	-0.001	-0.014	0.006	0.035	0.047	0.021	-0.007
0.063	0.365	-0.916	0.057	0.453	-0.890	0.048	-0.106	-0.034	-0.019	-0.018	0.013	0.020	0.052	0.014	-0.011
0.078	0.404	-0.916	0.059	0.454	-0.889	0.048	-0.058	-0.026	-0.004	0.020	0.013	0.035	0.014	0.013	-0.012
0.086	0.400	-0.885	0.058	0.455	-0.889	0.067	0.015	-0.005	0.003	0.015	0.044	0.043	0.018	0.018	-0.019
0.078	0.385	-0.885	0.057	0.456	-0.888	0.094	0.065	-0.020	-0.004	-0.002	0.043	0.035	0.035	0.018	-0.010
0.059	0.385	-0.885	0.059	0.458	-0.887	0.093	-0.074	0.004	-0.024	-0.004	0.042	0.016	0.035	0.019	-0.013
0.117	0.400	-0.909	0.058	0.460	-0.886	0.116	0.036	-0.022	0.034	0.010	0.018	0.073	0.020	0.005	-0.013
0.070	0.396	-0.893	0.060	0.462	-0.885	0.121	-0.079	-0.023	-0.014	0.004	0.032	0.027	0.025	0.011	-0.004
0.082	0.388	-0.905	0.062	0.463	-0.884	0.104	-0.094	-0.012	-0.004	-0.005	0.019	0.039	0.033	0.001	-0.001
0.132	0.385	-0.869	0.061	0.464	-0.884	0.065	0.098	-0.051	0.047	-0.010	0.054	0.089	0.037	0.035	-0.001
0.074	0.404	-0.885	0.060	0.464	-0.884	0.018	0.084	-0.068	-0.010	0.009	0.039	0.031	0.019	0.019	0.007
0.124	0.385	-0.889	0.060	0.464	-0.884	0.033	0.041	-0.056	0.040	-0.011	0.035	0.081	0.038	0.015	-0.004
0.113	0.369	-0.901	0.060	0.465	-0.883	0.065	0.030	-0.044	0.028	-0.027	0.022	0.069	0.054	0.004	-0.006
0.013	0.377	-0.920	0.060	0.466	-0.883	0.048	-0.026	0.000	-0.072	-0.020	0.002	0.032	0.047	0.016	-0.005
0.117	0.377	-0.881	0.060	0.468	-0.882	0.104	0.025	0.001	0.032	-0.022	0.041	0.072	0.047	0.024	-0.011
0.082	0.404	-0.869	0.059	0.469	-0.881	0.098	0.089	0.018	-0.001	0.003	0.052	0.037	0.021	0.036	-0.014
0.101	0.408	-0.861	0.056	0.471	-0.881	0.090	0.135	-0.015	0.020	0.006	0.059	0.056	0.017	0.043	-0.005
0.097	0.419	-0.869	0.053	0.472	-0.880	0.108	0.184	-0.006	0.019	0.016	0.051	0.051	0.006	0.035	-0.012
0.078	0.396	-0.853	0.053	0.475	-0.879	0.139	0.039	0.020	0.001	-0.010	0.065	0.031	0.029	0.051	-0.013
0.078	0.396	-0.853	0.051	0.477	-0.877	0.159	0.087	0.012	0.002	-0.013	0.064	0.031	0.030	0.051	-0.016
0.063	0.400	-0.869	0.048	0.479	-0.876	0.127	0.156	0.033	-0.010	-0.011	0.047	0.014	0.027	0.035	-0.022
0.067	0.385	-0.869	0.045	0.481	-0.875	0.130	0.199	0.001	-0.003	-0.028	0.046	0.018	0.043	0.035	-0.019
0.063	0.377	-0.845	0.042	0.484	-0.874	0.135	0.192	-0.022	-0.004	-0.038	0.069	0.013	0.051	0.057	-0.022
0.074	0.408	-0.865	0.037	0.487	-0.873	0.184	0.233	0.031	0.012	-0.011	0.048	0.024	0.021	0.037	-0.020
0.036	0.408	-0.865	0.035	0.489	-0.871	0.167	0.063	0.088	-0.024	-0.013	0.046	0.015	0.021	0.036	-0.024
0.070	0.415	-0.834	0.030	0.493	-0.869	0.217	0.293	0.027	0.015	-0.009	0.076	0.020	0.015	0.067	-0.029
0.028	0.427	-0.849	0.026	0.496	-0.868	0.184	0.218	0.017	-0.023	-0.001	0.059	0.023	0.004	0.050	-0.028
0.013	0.427	-0.869	0.026	0.500	-0.866	0.209	-0.046	0.056	-0.039	-0.004	0.037	0.039	0.005	0.030	-0.022
0.067	0.423	-0.849	0.022	0.503	-0.864	0.222	0.214	0.038	0.019	-0.012	0.055	0.013	0.010	0.049	-0.029
0.055	0.423	-0.842	0.017	0.507	-0.862	0.191	0.308	0.044	0.013	-0.015	0.061	0.001	0.010	0.057	-0.029
0.001	0.415	-0.865	0.013	0.509	-0.861	0.169	0.213	0.051	-0.037	-0.026	0.036	0.055	0.018	0.033	-0.025
0.001	0.415	-0.873	0.011	0.512	-0.859	0.171	0.077	0.047	-0.035	-0.028	0.026	0.055	0.018	0.025	-0.029
0.024	0.396	-0.834	0.008	0.515	-0.857	0.205	0.117	0.032	-0.009	-0.051	0.063	0.033	0.038	0.064	-0.037
0.028	0.415	-0.842	0.004	0.518	-0.856	0.156	0.212	0.049	-0.002	-0.034	0.054	0.029	0.019	0.055	-0.033
-0.018	0.423	-0.869	0.001	0.521	-0.854	0.194	0.142	0.044	-0.045	-0.030	0.024	0.075	0.011	0.027	-0.028
0.013	0.435	-0.845	-0.000	0.525	-0.851	0.238	0.087	0.031	-0.012	-0.022	0.046	0.043	0.000	0.049	-0.025
0.024	0.450	-0.838	-0.002	0.530	-0.848	0.307	0.089	0.025	0.001	-0.012	0.050	0.031	0.015	0.056	-0.029
0.017	0.442	-0.853	-0.004	0.535	-0.845	0.340	0.059	0.079	-0.005	-0.025	0.031	0.037	0.007	0.039	-0.018
-0.010	0.466	-0.845	-0.007	0.540	-0.841	0.316	0.141	0.074	-0.029	-0.007	0.035	0.063	0.030	0.046	-0.016
0.040	0.473	-0.830	-0.011	0.546	-0.838	0.330	0.215	0.064	0.025	-0.005	0.047	0.012	0.036	0.060	-0.011
0.005	0.489	-0.842	-0.013	0.551	-0.834	0.332	0.091	0.039	-0.008	0.005	0.032	0.046	0.051	0.048	-0.010
0.020	0.477	-0.857	-0.017	0.557	-0.830	0.370	0.243	0.037	0.012	-0.013	0.012	0.030	0.038	0.031	-0.007
-0.003	0.477	-0.877	-0.019	0.561	-0.827	0.276	0.070	0.065	-0.010	-0.017	-0.011	0.052	0.036	0.010	-0.006
-0.026	0.477	-0.873	-0.020	0.565	-0.825	0.222	-0.026	0.085	-0.032	-0.020	-0.009	0.074	0.035	0.013	0.003
0.013	0.473	-0.869	-0.024	0.568	-0.823	0.202	0.205	0.078	0.010	-0.027	-0.008	0.035	0.030	0.016	-0.007
0.024	0.497	-0.873	-0.030	0.572	-0.820	0.257	0.341	0.060	0.028	-0.008	-0.015	0.022	0.053	0.012	-0.014
-0.083	0.508	-0.928	-0.035	0.576	-0.817	0.270	0.190	0.172	-0.074	0.000	-0.073	0.129	0.063	0.044	-0.008
-0.091	0.520	-0.928	-0.042	0.582	-0.812	0.391	0.250	0.230	-0.075	0.006	-0.078	0.136	0.074	0.045	0.008
-0.045	0.539	-0.920	-0.047	0.588	-0.807	0.420	0.126	0.256	-0.023	0.019	-0.075	0.090	0.092	0.037	0.023
0.047	0.543	-0.909	-0.055	0.596	-0.801	0.534	0.236	0.339	0.077	0.015	-0.069	0.003	0.096	0.026	0.030
0.059	0.566	-0.865	-0.065	0.605	-0.794	0.593	0.450	0.335	0.100	0.030	-0.034	0.014	0.118	0.017	0.021
-0.068	0.558	-0.849	-0.073	0.613	-0.787	0.516	0.250	0.261	-0.020	0.014	-0.025	0.113	0.109	0.032	0.006
-0.130	0.562	-0.775	-0.079	0.618	-0.782	0.382	0.249	0.196	-0.075	0.013	0.045	0.175	0.112	0.106	-0.015
-0.118	0.601	-0.751	-0.083	0.623	-0.778	0.294	0.143	0.157	-0.058	0.047	0.065	0.162	0.149	0.129	-0.030
-0.064	0.612	-0.786	-0.086	0.626	-0.775	0.238	0.046	0.125	-0.002	0.055	0.026	0.108	0.160	0.092	-0.016
-0.022	0.616	-0.778	-0.088	0.629	-0.772	0.205	0.137	0.062	0.043	0.056	0.031	0.065	0.162	0.098	0.024
0.009	0.651	-0.782	-0.089	0.629	-0.772	0.015	0.112	-0.023	0.075	0.090	0.027	0.035	0.195	0.094	0.070
0.051	0.647	-0.838	-0.090	0.628	-0.773	-0.064	0.169	-0.097	0.119	0.087	-0.028	0.007	0.189	0.038	0.107
0.070	0.690	-0.893	-0.089	0.624	-0.776	-0.298	0.082	-0.153	0.137	0.134	-0.079	0.026	0.230	0.017	0.144
0.082	0.678	-0.936	-0.086	0.617	-0.782	-0.465	0.018	-0.255	0.145	0.130	-0.117	0.037	0.216	0.060	0.187
0.147	0.636	-0.905	-0.080	0.608	-0.790	-0.634	-0.081	-0.278	0.205	0.097	-0.077	0.101	0.172	0.029	0.218
0.197	0.597	-0.964	-0.077	0.600	-0.796	-0.494	0.002	-0.230	0.251	0.066	-0.130	0.151	0.132	0.088	0.230
0.201	0.551	-0.975	-0.073	0.595	-0.801	-0.337	0.031	-0.244	0.252	0.025	-0.138	0.153	0.085	0.099	0.245
0.132	0.527	-0.983	-0.065	0.590	-0.804	-0.252	-0.349	-0.181	0.174	0.006	-0.142	0.082	0.060	0.107	0.250
0.190	0.539	-0.972	-0.055	0.589	-0.806	-0.082	-0.449	-0.176	0.222	0.019	-0.129	0.139	0.071	0.096	0.245
0.193	0.535	-0.964	-0.048	0.590	-0.806	0.042	-0.218	-0.197	0.219	0.015	-0.121	0.142	0.066	0.087	0.228
0.220	0.493	-0.928	-0.044	0.590	-0.806	0.039	-0.202	-0.075	0.241	-0.028	-0.085	0.169	0.022	0.052	0.213
0.167	0.504	-0.916	-0.039	0.590	-0.807	0.013	-0.272	0.000	0.182	-0.017	-0.073	0.114	0.032	0.041	0.191
0.120	0.562	-0.877	-0.036	0.590	-0.807	0.008	-0.125	-0.039	0.132	0.041	-0.034	0.067	0.089	0.002	0.170
0.140	0.570	-0.849	-0.033	0.590	-0.807	0.010	-0.062	-0.061	0.149	0.048	-0.006	0.086	0.096	0.026	0.152
0.136	0.578	-0.853	-0.034	0.591	-0.806	0.085	0.079	-0.030	0.145	0.055	-0.011	0.081	0.102	0.022	0.129
0.151	0.570	-0.881	-0.029	0.592	-0.806	0.039	-0.245	-0.000	0.156	0.046	-0.038	0.096	0.093	0.006	0.117
0.086	0.531	-0.826	-0.028	0.594	-0.804	0.155	-0.003	-0.090	0.089	0.005	0.015	0.030	0.054	0.049	0.086
0.086	0.531	-0.826	-0.029	0.595	-0.803	0.046	0.164	-0.075	0.090	0.005	0.015	0.029	0.052	0.048	0.063
-0.022	0.547	-0.845	-0.026	0.597	-0.802	0.131	-0.060	-0.160	-0.021	0.018	-0.007	0.079	0.067	0.028	0.033
0.009	0.547	-0.869	-0.028	0.597	-0.802	0.009	0.187	-0.140	0.011	0.018	-0.030	0.048	0.066	0.004	0.006
-0.010	0.543	-0.885	-0.028	0.595	-0.803	-0.119	0.122	-0.138	-0.009	0.016	-0.044	0.066	0.061	0.012	-0.006
-0.072	0.547	-0.869	-0.024	0.594	-0.804	-0.063	-0.146	-0.123	-0.074	0.021	-0.028	0.128	0.064	0.004	-0.013
0.009	0.555	-0.881	-0.023	0.592	-0.805	-0.077	0.069	-0.186	0.005	0.030	-0.038	0.047	0.071	0.008	-0.016
-0.057	0.535	-0.869	-0.016	0.590	-0.807	-0.125	-0.305	-0.143	-0.067	0.013	-0.025	0.112	0.051	0.003	-0.024
0.009	0.543	-0.873	-0.016	0.589	-0.808	-0.086	0.045	-0.120	-0.002	0.022	-0.028	0.047	0.058	0.001	-0.013
-0.022	0.539	-0.857	-0.012	0.587	-0.809	-0.078	-0.183	-0.066	-0.037	0.020	-0.011	0.077	0.053	0.014	-0.022
0.024	0.566	-0.806	-0.009	0.587	-0.809	0.006	-0.127	-0.080	0.006	0.046	0.040	0.031	0.079	0.065	-0.017
0.001	0.543	-0.826	-0.008	0.588	-0.809	0.015	-0.012	-0.055	-0.018	0.023	0.020	0.054	0.056	0.045	-0.021
-0.007	0.500	-0.834	-0.006	0.587	-0.810	-0.017	-0.053	-0.076	-0.028	-0.019	0.013	0.062	0.013	0.036	-0.025
0.009	0.508	-0.834	-0.008	0.585	-0.811	-0.093	0.182	-0.111	-0.011	-0.010	0.014	0.046	0.020	0.036	-0.039
-0.041	0.508	-0.885	-0.003	0.582	-0.813	-0.173	-0.230	-0.064	-0.065	-0.007	-0.035	0.096	0.019	0.016	-0.043
-0.068	0.539	-0.885	-0.002	0.577	-0.817	-0.296	-0.069	-0.065	-0.094	0.029	-0.031	0.123	0.050	0.016	-0.048
-0.026	0.512	-0.877	0.001	0.571	-0.821	-0.358	-0.105	-0.084	-0.054	0.008	-0.019	0.080	0.022	0.008	-0.052
-0.026	0.477	-0.838	0.002	0.566	-0.824	-0.313	-0.006	-0.095	-0.056	-0.021	0.024	0.080	0.013	0.031	-0.058
0.001	0.485	-0.853	0.003	0.561	-0.828	-0.305	0.001	-0.113	-0.030	-0.008	0.012	0.053	0.006	0.015	-0.054
-0.053	0.470	-0.865	0.004	0.556	-0.831	-0.249	0.019	-0.091	-0.084	-0.019	0.002	0.107	0.022	0.003	-0.054
-0.022	0.473	-0.861	0.006	0.553	-0.833	-0.177	-0.110	-0.089	-0.056	-0.012	0.008	0.076	0.018	0.007	-0.055
-0.007	0.473	-0.849	0.009	0.550	-0.835	-0.188	-0.160	-0.036	-0.044	-0.009	0.022	0.060	0.018	0.018	-0.048
-0.026	0.493	-0.861	0.010	0.548	-0.837	-0.123	-0.034	-0.033	-0.064	0.012	0.012	0.079	0.001	0.006	-0.044
0.043	0.516	-0.873	0.012	0.545	-0.838	-0.142	-0.087	-0.034	0.003	0.038	0.002	0.010	0.024	0.006	-0.043
-0.033	0.481	-0.916	0.015	0.542	-0.840	-0.152	-0.186	0.004	-0.077	0.006	-0.040	0.087	0.011	0.049	-0.041
-0.007	0.500	-0.881	0.018	0.539	-0.842	-0.163	-0.157	0.002	-0.053	0.028	-0.003	0.060	0.008	0.014	-0.035
0.017	0.473	-0.838	0.018	0.537	-0.843	-0.131	-0.023	-0.009	-0.030	0.003	0.042	0.037	0.019	0.029	-0.040
0.024	0.489	-0.869	0.023	0.534	-0.845	-0.178	-0.257	-0.022	-0.027	0.022	0.012	0.029	0.004	0.002	-0.035
0.024	0.454	-0.885	0.025	0.530	-0.847	-0.198	-0.106	-0.022	-0.029	-0.009	-0.002	0.029	0.039	0.018	-0.038
0.024	0.454	-0.885	0.028	0.527	-0.850	-0.215	-0.161	-0.021	-0.032	-0.005	0.001	0.029	0.039	0.019	-0.032
-0.014	0.439	-0.897	0.031	0.524	-0.851	-0.157	-0.230	-0.000	-0.074	-0.018	-0.010	0.068	0.055	0.031	-0.028
0.047	0.466	-0.897	0.033	0.521	-0.853	-0.131	-0.121	0.010	-0.015	0.011	-0.008	0.006	0.028	0.030	-0.017
0.055	0.481	-0.889	0.037	0.518	-0.854	-0.163	-0.201	0.027	-0.010	0.030	0.001	0.002	0.013	0.023	-0.020
0.105	0.454	-0.877	0.036	0.515	-0.856	-0.160	0.088	-0.012	0.041	0.006	0.015	0.052	0.040	0.011	-0.012
0.013	0.454	-0.901	0.038	0.511	-0.859	-0.247	-0.142	-0.034	-0.054	0.010	-0.006	0.041	0.040	0.035	-0.026
0.043	0.446	-0.897	0.040	0.507	-0.861	-0.228	-0.097	-0.051	-0.026	0.006	-0.000	0.010	0.048	0.030	-0.033
-0.014	0.415	-0.901	0.044	0.502	-0.864	-0.242	-0.218	-0.035	-0.087	-0.020	-0.002	0.068	0.079	0.035	-0.048
0.024	0.423	-0.901	0.048	0.500	-0.865	-0.148	-0.214	-0.041	-0.053	-0.010	-0.000	0.029	0.072	0.035	-0.051
0.032	0.427	-0.916	0.052	0.497	-0.866	-0.115	-0.199	-0.013	-0.049	-0.004	-0.015	0.021	0.068	0.050	-0.042
0.028	0.435	-0.881	0.059	0.495	-0.867	-0.101	-0.456	0.024	-0.060	0.006	0.021	0.025	0.061	0.015	-0.033
0.113	0.427	-0.909	0.063	0.494	-0.867	-0.082	-0.203	0.003	0.021	-0.000	-0.006	0.060	0.069	0.043	-0.023
0.059	0.439	-0.905	0.069	0.493	-0.867	-0.022	-0.375	0.012	-0.040	0.012	-0.002	0.006	0.058	0.039	-0.021
0.105	0.408	-0.893	0.073	0.494	-0.867	0.032	-0.244	0.060	0.003	-0.019	0.009	0.052	0.089	0.027	-0.019
0.074	0.419	-0.905	0.075	0.496	-0.865	0.126	-0.130	0.051	-0.030	-0.010	-0.004	0.021	0.078	0.039	-0.024
0.055	0.396	-0.877	0.079	0.498	-0.864	0.120	-0.260	0.038	-0.053	-0.035	0.022	0.002	0.101	0.012	-0.018
0.120	0.419	-0.861	0.080	0.501	-0.862	0.178	-0.056	0.012	0.011	-0.015	0.036	0.067	0.078	0.004	-0.019
0.105	0.427	-0.901	0.082	0.503	-0.860	0.172	-0.153	0.059	-0.006	-0.010	-0.006	0.052	0.071	0.035	-0.011
0.113	0.404	-0.861	0.082	0.507	-0.858	0.240	-0.035	0.060	0.001	-0.037	0.031	0.059	0.094	0.004	-0.006
0.140	0.446	-0.853	0.077	0.511	-0.856	0.216	0.294	0.000	0.033	0.002	0.037	0.086	0.052	0.012	-0.016
0.082	0.427	-0.857	0.077	0.514	-0.854	0.196	0.019	0.050	-0.024	-0.021	0.032	0.028	0.072	0.008	-0.023
0.055	0.427	-0.873	0.075	0.518	-0.852	0.225	0.022	0.082	-0.050	-0.025	0.014	0.001	0.073	0.008	-0.029
0.078	0.419	-0.830	0.073	0.523	-0.849	0.280	0.067	0.109	-0.024	-0.037	0.054	0.024	0.081	0.035	-0.046
0.078	0.415	-0.822	0.072	0.529	-0.846	0.366	-0.001	0.137	-0.023	-0.047	0.058	0.023	0.085	0.043	-0.041
0.040	0.439	-0.838	0.069	0.536	-0.841	0.441	0.088	0.136	-0.059	-0.031	0.038	0.015	0.062	0.027	-0.044
0.117	0.454	-0.802	0.070	0.544	-0.836	0.450	-0.181	0.160	0.017	-0.024	0.068	0.062	0.047	0.063	-0.038
0.043	0.485	-0.818	0.064	0.552	-0.832	0.471	0.254	0.149	-0.050	-0.001	0.048	0.012	0.017	0.047	-0.036
0.101	0.497	-0.794	0.062	0.560	-0.826	0.474	0.018	0.164	0.009	0.003	0.066	0.046	0.006	0.071	-0.026
0.074	0.493	-0.806	0.061	0.567	-0.821	0.448	-0.047	0.162	-0.017	-0.009	0.049	0.019	0.010	0.059	-0.026
0.101	0.489	-0.771	0.058	0.574	-0.817	0.420	0.075	0.150	0.013	-0.019	0.080	0.046	0.014	0.094	-0.016
0.101	0.481	-0.782	0.055	0.581	-0.812	0.429	0.111	0.142	0.016	-0.034	0.064	0.045	0.023	0.082	-0.021
0.074	0.524	-0.814	0.050	0.587	-0.808	0.344	0.211	0.122	-0.006	0.003	0.028	0.018	0.019	0.051	-0.017
0.036	0.520	-0.838	0.046	0.592	-0.804	0.345	0.179	0.124	-0.040	-0.007	0.001	0.021	0.015	0.027	-0.019
0.063	0.539	-0.838	0.044	0.597	-0.801	0.279	0.060	0.114	-0.011	0.008	-0.002	0.006	0.033	0.027	-0.022
0.047	0.508	-0.814	0.041	0.599	-0.799	0.175	0.071	0.110	-0.024	-0.026	0.019	0.010	0.002	0.050	-0.016
0.063	0.520	-0.790	0.040	0.601	-0.798	0.126	0.037	0.084	-0.007	-0.016	0.042	0.005	0.013	0.074	-0.013
0.093	0.547	-0.798	0.036	0.603	-0.797	0.141	0.244	0.038	0.028	0.009	0.032	0.036	0.040	0.066	-0.018
0.047	0.535	-0.798	0.031	0.605	-0.795	0.127	0.290	0.020	-0.014	-0.005	0.031	0.011	0.028	0.066	-0.018
0.028	0.547	-0.806	0.027	0.607	-0.794	0.120	0.231	0.015	-0.029	0.005	0.022	0.030	0.039	0.058	-0.027
0.028	0.551	-0.814	0.023	0.608	-0.793	0.074	0.239	-0.006	-0.025	0.008	0.013	0.031	0.042	0.050	-0.033
-0.014	0.570	-0.814	0.023	0.608	-0.794	0.003	-0.038	0.028	-0.068	0.027	0.013	0.073	0.061	0.050	-0.034
0.036	0.562	-0.822	0.020	0.608	-0.794	-0.009	0.214	0.000	-0.015	0.020	0.006	0.023	0.053	0.042	-0.034
0.028	0.524	-0.810	0.017	0.607	-0.795	-0.039	0.162	0.018	-0.019	-0.018	0.018	0.031	0.014	0.053	-0.040
0.005	0.535	-0.822	0.013	0.606	-0.795	-0.047	0.253	0.010	-0.038	-0.005	0.007	0.055	0.026	0.041	-0.028
-0.026	0.535	-0.845	0.013	0.606	-0.795	0.021	0.014	-0.002	-0.069	-0.006	-0.017	0.086	0.025	0.017	-0.028
0.036	0.547	-0.826	0.011	0.607	-0.795	0.042	0.147	-0.039	-0.006	0.005	0.003	0.025	0.037	0.036	-0.019
0.005	0.539	-0.881	0.007	0.607	-0.795	0.011	0.281	-0.009	-0.032	-0.002	-0.052	0.056	0.029	0.020	-0.009
0.028	0.527	-0.893	0.003	0.608	-0.794	0.092	0.186	0.084	-0.005	-0.015	-0.065	0.034	0.017	0.032	0.027
0.009	0.535	-0.912	-0.002	0.611	-0.792	0.218	0.162	0.211	-0.019	-0.010	-0.087	0.053	0.025	0.052	0.048
0.117	0.531	-0.912	-0.016	0.620	-0.785	0.573	0.597	0.341	0.102	-0.023	-0.094	0.055	0.021	0.053	0.055
0.082	0.555	-0.877	-0.030	0.631	-0.776	0.730	0.624	0.418	0.082	-0.011	-0.068	0.020	0.045	0.017	0.020
0.005	0.578	-0.830	-0.040	0.640	-0.767	0.651	0.380	0.349	0.015	0.003	-0.029	0.058	0.068	0.030	-0.000
-0.164	0.589	-0.739	-0.044	0.647	-0.761	0.478	-0.026	0.294	-0.151	0.007	0.056	0.228	0.080	0.121	-0.042
-0.076	0.647	-0.684	-0.048	0.652	-0.757	0.308	0.013	0.256	-0.059	0.061	0.107	0.140	0.138	0.177	-0.046
-0.076	0.647	-0.684	-0.052	0.653	-0.756	0.073	0.144	0.180	-0.054	0.060	0.105	0.140	0.139	0.177	-0.028
0.055	0.713	-0.798	-0.058	0.651	-0.757	-0.131	0.298	0.080	0.082	0.127	-0.007	0.009	0.205	0.064	0.032
0.067	0.721	-0.869	-0.060	0.646	-0.761	-0.302	0.178	0.030	0.096	0.140	-0.075	0.002	0.213	0.007	0.083
0.090	0.717	-0.909	-0.061	0.637	-0.768	-0.561	0.189	-0.090	0.120	0.144	-0.107	0.025	0.210	0.046	0.151
0.105	0.721	-0.944	-0.056	0.627	-0.777	-0.700	-0.220	-0.154	0.129	0.159	-0.133	0.041	0.215	0.082	0.190
0.217	0.667	-0.936	-0.048	0.617	-0.786	-0.670	-0.198	-0.268	0.234	0.115	-0.117	0.152	0.161	0.075	0.231
0.243	0.620	-0.960	-0.038	0.607	-0.794	-0.586	-0.357	-0.314	0.250	0.078	-0.133	0.180	0.115	0.099	0.258
0.297	0.601	-0.960	-0.029	0.599	-0.800	-0.493	-0.220	-0.340	0.295	0.066	-0.126	0.236	0.096	0.101	0.260
0.286	0.562	-0.912	-0.025	0.592	-0.805	-0.445	0.062	-0.396	0.279	0.035	-0.074	0.225	0.057	0.055	0.247
0.167	0.527	-0.952	-0.016	0.586	-0.810	-0.355	-0.275	-0.321	0.151	0.006	-0.109	0.107	0.021	0.095	0.213
0.174	0.481	-0.987	-0.008	0.583	-0.813	-0.204	-0.272	-0.243	0.151	-0.037	-0.141	0.115	0.025	0.131	0.176
0.124	0.520	-0.909	0.001	0.580	-0.814	-0.127	-0.415	-0.206	0.092	0.004	-0.061	0.066	0.012	0.053	0.159
0.170	0.555	-0.889	0.010	0.577	-0.817	-0.225	-0.346	-0.207	0.129	0.042	-0.038	0.112	0.046	0.033	0.148
0.247	0.566	-0.877	0.011	0.573	-0.820	-0.242	0.149	-0.215	0.205	0.058	-0.024	0.189	0.058	0.021	0.133
0.155	0.597	-0.924	0.017	0.570	-0.822	-0.163	-0.209	-0.209	0.106	0.091	-0.069	0.096	0.088	0.068	0.130
0.159	0.597	-0.901	0.022	0.565	-0.825	-0.271	-0.140	-0.220	0.105	0.096	-0.042	0.100	0.088	0.044	0.123
0.151	0.524	-0.877	0.027	0.560	-0.828	-0.290	-0.175	-0.143	0.092	0.027	-0.015	0.092	0.014	0.020	0.107
0.167	0.535	-0.889	0.035	0.555	-0.831	-0.267	-0.379	-0.159	0.099	0.044	-0.024	0.106	0.026	0.031	0.093
0.209	0.535	-0.822	0.032	0.553	-0.833	-0.156	0.373	-0.232	0.144	0.046	0.045	0.148	0.025	0.036	0.074
0.128	0.520	-0.853	0.034	0.549	-0.835	-0.216	0.054	-0.254	0.060	0.035	0.016	0.066	0.010	0.005	0.040
0.063	0.500	-0.916	0.031	0.547	-0.837	-0.098	0.381	-0.261	-0.002	0.017	-0.045	0.000	0.010	0.058	0.013
-0.026	0.477	-0.893	0.032	0.543	-0.839	-0.208	0.108	-0.248	-0.091	-0.002	-0.019	0.090	0.033	0.035	-0.019
0.024	0.481	-0.877	0.031	0.539	-0.842	-0.199	0.173	-0.239	-0.041	0.005	-0.001	0.041	0.029	0.019	-0.037
0.020	0.493	-0.881	0.036	0.536	-0.843	-0.153	-0.137	-0.182	-0.049	0.020	-0.003	0.046	0.017	0.023	-0.048
0.024	0.539	-0.877	0.035	0.535	-0.844	-0.087	0.145	-0.144	-0.044	0.067	0.002	0.043	0.028	0.019	-0.050
0.024	0.520	-0.893	0.039	0.533	-0.845	-0.106	-0.213	-0.075	-0.049	0.050	-0.013	0.044	0.008	0.035	-0.055
-0.007	0.470	-0.857	0.042	0.530	-0.847	-0.166	-0.074	-0.131	-0.082	0.003	0.025	0.075	0.042	0.000	-0.059
0.036	0.446	-0.822	0.046	0.526	-0.849	-0.183	-0.181	-0.145	-0.045	-0.017	0.062	0.034	0.066	0.036	-0.061
0.036	0.446	-0.822	0.048	0.523	-0.851	-0.181	-0.040	-0.127	-0.047	-0.014	0.064	0.034	0.066	0.036	-0.067
0.040	0.454	-0.845	0.050	0.520	-0.853	-0.175	-0.033	-0.086	-0.044	-0.003	0.042	0.030	0.059	0.013	-0.062
0.017	0.485	-0.877	0.051	0.516	-0.855	-0.188	-0.018	-0.109	-0.069	0.031	0.013	0.053	0.028	0.019	-0.057
0.036	0.481	-0.853	0.054	0.512	-0.857	-0.240	-0.161	-0.080	-0.053	0.032	0.039	0.034	0.032	0.005	-0.069
0.063	0.446	-0.857	0.052	0.508	-0.860	-0.204	0.202	-0.099	-0.024	0.000	0.037	0.008	0.067	0.000	-0.065
-0.037	0.458	-0.877	0.056	0.504	-0.862	-0.276	-0.208	-0.064	-0.128	0.017	0.020	0.108	0.056	0.020	-0.071
0.063	0.454	-0.869	0.057	0.500	-0.864	-0.165	-0.011	-0.101	-0.029	0.016	0.030	0.009	0.061	0.012	-0.072
0.001	0.458	-0.873	0.062	0.497	-0.865	-0.168	-0.248	-0.091	-0.096	0.023	0.028	0.070	0.057	0.016	-0.077
0.040	0.439	-0.873	0.066	0.494	-0.867	-0.191	-0.177	-0.072	-0.061	0.007	0.029	0.032	0.078	0.016	-0.061
0.051	0.423	-0.857	0.068	0.491	-0.869	-0.158	-0.107	-0.066	-0.052	-0.006	0.047	0.021	0.093	0.001	-0.068
0.074	0.408	-0.857	0.069	0.490	-0.869	-0.039	0.015	-0.110	-0.029	-0.020	0.047	0.002	0.109	0.001	-0.063
0.047	0.385	-0.849	0.070	0.489	-0.870	-0.040	-0.016	-0.082	-0.057	-0.042	0.056	0.025	0.132	0.007	-0.060
0.036	0.400	-0.889	0.073	0.488	-0.870	-0.009	-0.152	-0.029	-0.072	-0.027	0.016	0.036	0.117	0.033	-0.055
0.063	0.439	-0.873	0.073	0.489	-0.869	0.026	0.021	-0.062	-0.045	0.012	0.032	0.010	0.078	0.017	-0.054
0.070	0.446	-0.897	0.074	0.489	-0.869	0.024	0.003	-0.083	-0.038	0.019	0.008	0.003	0.071	0.041	-0.041
0.067	0.435	-0.912	0.075	0.488	-0.869	-0.006	-0.067	-0.031	-0.043	0.008	-0.008	0.007	0.082	0.057	-0.034
0.113	0.427	-0.885	0.076	0.488	-0.870	-0.026	-0.019	-0.041	0.002	0.001	0.020	0.039	0.090	0.030	-0.031
0.086	0.419	-0.865	0.077	0.488	-0.870	0.012	-0.022	-0.042	-0.026	-0.007	0.040	0.012	0.098	0.011	-0.030
0.086	0.423	-0.865	0.078	0.488	-0.869	0.044	-0.034	-0.022	-0.027	-0.004	0.039	0.012	0.095	0.011	-0.031
0.078	0.427	-0.905	0.077	0.489	-0.869	0.070	0.065	-0.068	-0.034	-0.001	-0.000	0.004	0.091	0.051	-0.042
0.070	0.439	-0.889	0.081	0.490	-0.868	0.047	-0.175	-0.029	-0.045	0.010	0.015	0.004	0.080	0.035	-0.042
0.051	0.439	-0.905	0.081	0.491	-0.868	0.056	0.016	-0.018	-0.064	0.009	-0.002	0.024	0.080	0.051	-0.041
0.093	0.388	-0.869	0.084	0.492	-0.867	0.065	-0.218	-0.005	-0.026	-0.042	0.033	0.019	0.131	0.016	-0.045
0.093	0.439	-0.881	0.086	0.493	-0.866	0.077	-0.105	-0.016	-0.028	0.007	0.020	0.018	0.081	0.028	-0.039
0.055	0.442	-0.920	0.085	0.495	-0.865	0.116	0.122	-0.033	-0.065	0.009	-0.020	0.021	0.077	0.068	-0.033
0.120	0.446	-0.849	0.085	0.496	-0.864	0.114	-0.013	-0.053	-0.000	0.011	0.049	0.044	0.073	0.003	-0.036
0.090	0.462	-0.897	0.087	0.498	-0.863	0.114	-0.089	-0.016	-0.032	0.024	0.001	0.013	0.058	0.045	-0.039
0.082	0.435	-0.861	0.088	0.500	-0.861	0.129	-0.042	-0.002	-0.041	-0.005	0.035	0.005	0.085	0.010	-0.036
0.082	0.435	-0.861	0.088	0.503	-0.860	0.141	0.001	0.021	-0.041	-0.007	0.033	0.004	0.085	0.010	-0.044
0.093	0.450	-0.857	0.084	0.506	-0.858	0.233	0.227	-0.035	-0.026	0.004	0.036	0.016	0.070	0.007	-0.043
0.055	0.477	-0.909	0.089	0.510	-0.856	0.203	-0.306	0.015	-0.069	0.028	-0.018	0.023	0.043	0.058	-0.034
0.109	0.485	-0.861	0.089	0.513	-0.854	0.206	0.005	-0.014	-0.016	0.032	0.027	0.031	0.035	0.011	-0.033
0.136	0.477	-0.842	0.089	0.517	-0.852	0.212	0.042	-0.033	0.011	0.021	0.045	0.058	0.043	0.008	-0.027
0.086	0.439	-0.869	0.090	0.521	-0.849	0.242	-0.057	-0.002	-0.040	-0.022	0.014	0.008	0.082	0.020	-0.028
0.120	0.458	-0.865	0.088	0.524	-0.847	0.226	0.125	-0.025	-0.003	-0.006	0.016	0.043	0.063	0.016	-0.022
0.067	0.446	-0.857	0.089	0.527	-0.845	0.206	-0.072	0.004	-0.058	-0.021	0.022	0.011	0.074	0.009	-0.028
0.140	0.473	-0.838	0.088	0.532	-0.842	0.250	0.084	-0.005	0.017	0.002	0.039	0.062	0.047	0.011	-0.025
0.097	0.470	-0.838	0.086	0.536	-0.840	0.296	0.137	0.014	-0.023	-0.006	0.036	0.020	0.051	0.011	-0.036
0.097	0.462	-0.853	0.083	0.541	-0.837	0.270	0.145	0.013	-0.020	-0.018	0.018	0.020	0.059	0.005	-0.026
0.051	0.508	-0.861	0.083	0.545	-0.835	0.243	0.005	0.029	-0.065	0.024	0.007	0.026	0.013	0.013	-0.024
0.101	0.512	-0.873	0.083	0.549	-0.832	0.253	-0.050	0.076	-0.015	0.024	-0.008	0.024	0.009	0.025	-0.027
0.140	0.512	-0.830	0.081	0.554	-0.829	0.295	0.075	0.049	0.025	0.019	0.032	0.062	0.009	0.018	-0.025
0.067	0.489	-0.842	0.079	0.559	-0.826	0.299	0.091	0.058	-0.046	-0.009	0.017	0.011	0.033	0.007	-0.017
0.101	0.473	-0.830	0.077	0.563	-0.823	0.291	0.112	0.022	-0.009	-0.029	0.026	0.024	0.048	0.018	-0.017
0.093	0.500	-0.834	0.074	0.568	-0.820	0.277	0.140	0.045	-0.014	-0.007	0.019	0.016	0.021	0.015	-0.026
0.086	0.539	-0.865	0.073	0.572	-0.817	0.262	0.041	0.040	-0.020	0.028	-0.015	0.009	0.018	0.017	-0.031
0.070	0.512	-0.838	0.070	0.576	-0.814	0.264	0.198	0.027	-0.032	-0.004	0.009	0.006	0.009	0.011	-0.028
0.024	0.527	-0.842	0.069	0.579	-0.812	0.181	0.022	0.035	-0.077	0.009	0.004	0.052	0.007	0.007	-0.035
0.105	0.512	-0.814	0.067	0.582	-0.811	0.164	0.071	0.034	0.005	-0.009	0.029	0.029	0.009	0.035	-0.030
0.040	0.516	-0.853	0.067	0.584	-0.809	0.140	-0.036	0.057	-0.060	-0.007	-0.012	0.036	0.005	0.005	-0.030
0.109	0.547	-0.842	0.066	0.587	-0.807	0.179	0.038	0.046	0.011	0.021	-0.002	0.033	0.027	0.007	-0.019
0.067	0.558	-0.822	0.065	0.589	-0.805	0.175	0.084	0.014	-0.030	0.030	0.016	0.009	0.039	0.027	-0.025
0.082	0.558	-0.814	0.061	0.591	-0.804	0.127	0.206	-0.002	-0.011	0.028	0.023	0.007	0.039	0.035	-0.021
0.051	0.539	-0.849	0.061	0.592	-0.803	0.079	0.024	0.013	-0.042	0.007	-0.014	0.024	0.020	0.000	-0.026
0.051	0.539	-0.849	0.059	0.593	-0.803	0.077	0.093	0.006	-0.040	0.006	-0.015	0.023	0.020	0.000	-0.025
0.078	0.555	-0.834	0.060	0.594	-0.802	0.020	-0.056	0.001	-0.014	0.021	0.001	0.004	0.036	0.016	-0.023
0.070	0.531	-0.810	0.060	0.595	-0.802	0.082	0.031	-0.021	-0.022	-0.003	0.024	0.004	0.013	0.040	-0.020
0.097	0.566	-0.798	0.060	0.596	-0.801	0.076	0.037	-0.041	0.005	0.031	0.035	0.023	0.048	0.052	-0.021
0.063	0.551	-0.842	0.058	0.597	-0.800	0.081	0.143	-0.014	-0.027	0.014	-0.009	0.011	0.033	0.009	-0.029
0.051	0.543	-0.826	0.055	0.598	-0.800	0.051	0.152	-0.006	-0.036	0.006	0.006	0.023	0.026	0.025	-0.032
0.032	0.535	-0.830	0.056	0.599	-0.799	0.073	-0.000	-0.018	-0.056	-0.003	0.001	0.042	0.019	0.022	-0.035
0.040	0.539	-0.830	0.056	0.599	-0.799	0.038	-0.024	0.011	-0.048	0.001	0.001	0.035	0.023	0.022	-0.038
0.078	0.539	-0.786	0.054	0.600	-0.798	0.055	0.112	-0.017	-0.008	0.000	0.044	0.004	0.023	0.065	-0.039
0.055	0.547	-0.810	0.053	0.600	-0.798	0.038	0.072	0.006	-0.030	0.007	0.020	0.019	0.030	0.041	-0.038
0.051	0.531	-0.798	0.051	0.601	-0.798	0.049	0.107	0.012	-0.032	-0.009	0.031	0.022	0.014	0.053	-0.042
0.040	0.535	-0.806	0.050	0.602	-0.797	0.062	0.108	-0.012	-0.042	-0.006	0.023	0.033	0.017	0.044	-0.041
0.020	0.527	-0.802	0.050	0.602	-0.797	0.034	-0.026	0.010	-0.062	-0.014	0.026	0.051	0.008	0.047	-0.050
0.070	0.539	-0.798	0.046	0.603	-0.797	0.030	0.213	0.006	-0.009	-0.002	0.030	0.001	0.019	0.050	-0.044
-0.003	0.543	-0.810	0.047	0.603	-0.797	-0.001	-0.068	0.029	-0.082	0.002	0.018	0.073	0.021	0.038	-0.047
0.078	0.555	-0.802	0.044	0.603	-0.796	0.040	0.193	-0.003	0.001	0.013	0.026	0.007	0.032	0.046	-0.039
0.001	0.551	-0.842	0.042	0.603	-0.797	-0.012	0.174	-0.045	-0.073	0.009	-0.013	0.071	0.027	0.007	-0.045
0.040	0.543	-0.849	0.040	0.601	-0.798	-0.062	0.169	-0.086	-0.033	0.003	-0.020	0.033	0.019	0.000	-0.035
-0.010	0.535	-0.905	0.038	0.600	-0.799	-0.060	0.145	-0.011	-0.081	-0.004	-0.074	0.084	0.011	0.054	-0.032
0.009	0.527	-0.901	0.035	0.601	-0.799	0.061	0.100	0.068	-0.059	-0.013	-0.071	0.066	0.004	0.050	-0.007
0.043	0.512	-0.905	0.031	0.604	-0.797	0.175	0.166	0.151	-0.020	-0.031	-0.076	0.032	0.012	0.054	0.015
0.097	0.524	-0.893	0.021	0.610	-0.792	0.429	0.438	0.252	0.043	-0.026	-0.069	0.021	0.000	0.043	0.036
0.113	0.531	-0.877	0.011	0.619	-0.785	0.571	0.415	0.317	0.069	-0.027	-0.060	0.036	0.009	0.027	0.028
0.101	0.547	-0.802	0.004	0.627	-0.779	0.500	0.260	0.233	0.064	-0.020	0.009	0.025	0.024	0.047	0.002
-0.030	0.547	-0.767	-0.002	0.633	-0.775	0.389	0.263	0.198	-0.061	-0.026	0.039	0.106	0.024	0.083	-0.026
-0.076	0.539	-0.708	-0.007	0.638	-0.770	0.345	0.161	0.131	-0.102	-0.039	0.094	0.151	0.017	0.141	-0.046
-0.026	0.616	-0.700	-0.012	0.642	-0.767	0.266	0.272	0.079	-0.048	0.034	0.099	0.100	0.094	0.149	-0.060
-0.003	0.624	-0.810	-0.015	0.644	-0.765	0.131	0.222	-0.008	-0.022	0.040	-0.013	0.077	0.101	0.038	-0.033
-0.003	0.624	-0.810	-0.016	0.643	-0.765	-0.029	0.150	-0.085	-0.021	0.041	-0.013	0.077	0.100	0.037	0.021
0.067	0.667	-0.869	-0.015	0.640	-0.769	-0.233	0.063	-0.142	0.047	0.087	-0.069	0.008	0.142	0.023	0.061
0.136	0.667	-0.920	-0.015	0.634	-0.773	-0.336	0.188	-0.214	0.116	0.092	-0.116	0.062	0.141	0.074	0.110
0.113	0.651	-0.944	-0.008	0.629	-0.778	-0.361	-0.285	-0.216	0.085	0.082	-0.135	0.039	0.125	0.098	0.156
0.240	0.643	-0.932	-0.003	0.622	-0.783	-0.386	-0.043	-0.264	0.207	0.081	-0.118	0.167	0.117	0.087	0.188
0.240	0.612	-0.916	0.005	0.618	-0.786	-0.297	-0.232	-0.306	0.199	0.055	-0.098	0.167	0.086	0.072	0.202
0.255	0.597	-0.920	0.014	0.615	-0.789	-0.179	-0.313	-0.283	0.205	0.042	-0.100	0.184	0.070	0.076	0.210
0.267	0.593	-0.893	0.019	0.614	-0.789	-0.018	-0.044	-0.242	0.212	0.039	-0.072	0.196	0.066	0.048	0.193
0.205	0.566	-0.912	0.026	0.615	-0.788	0.110	-0.282	-0.178	0.143	0.010	-0.093	0.135	0.039	0.068	0.180
0.186	0.574	-0.916	0.030	0.617	-0.786	0.140	-0.132	-0.100	0.120	0.016	-0.098	0.117	0.046	0.072	0.155
0.213	0.566	-0.865	0.031	0.618	-0.785	0.084	-0.003	-0.041	0.146	0.007	-0.048	0.144	0.038	0.022	0.139
0.155	0.543	-0.885	0.035	0.621	-0.783	0.171	-0.270	0.047	0.084	-0.018	-0.070	0.086	0.013	0.042	0.124
0.201	0.555	-0.865	0.036	0.622	-0.782	0.082	-0.124	0.084	0.129	-0.008	-0.051	0.132	0.024	0.023	0.120
0.163	0.582	-0.834	0.035	0.623	-0.781	0.116	0.059	0.031	0.091	0.017	-0.021	0.094	0.051	0.008	0.108
0.205	0.624	-0.814	0.037	0.625	-0.780	0.085	-0.071	-0.026	0.132	0.059	-0.002	0.136	0.092	0.027	0.091
0.155	0.678	-0.861	0.037	0.625	-0.780	-0.008	0.067	-0.042	0.082	0.113	-0.049	0.087	0.146	0.020	0.087
0.070	0.640	-0.869	0.038	0.623	-0.781	-0.084	-0.012	-0.035	-0.003	0.075	-0.056	0.002	0.107	0.029	0.066
0.190	0.609	-0.834	0.037	0.621	-0.783	-0.098	0.202	-0.114	0.117	0.046	-0.019	0.121	0.075	0.007	0.039
0.047	0.589	-0.845	0.035	0.619	-0.785	-0.127	0.192	-0.136	-0.024	0.029	-0.029	0.021	0.055	0.005	0.007
0.040	0.570	-0.861	0.036	0.617	-0.786	-0.087	0.043	-0.125	-0.032	0.011	-0.044	0.028	0.035	0.022	-0.002
-0.018	0.539	-0.873	0.040	0.617	-0.786	-0.008	-0.187	-0.103	-0.094	-0.019	-0.055	0.086	0.004	0.034	-0.028
0.036	0.582	-0.842	0.040	0.616	-0.786	-0.020	0.016	-0.044	-0.040	0.024	-0.023	0.032	0.046	0.003	-0.032
0.055	0.582	-0.838	0.041	0.616	-0.787	-0.045	0.041	-0.057	-0.021	0.025	-0.019	0.012	0.046	0.001	-0.031
0.043	0.628	-0.814	0.041	0.615	-0.788	-0.059	-0.015	-0.050	-0.034	0.072	0.006	0.024	0.092	0.024	-0.033
0.074	0.640	-0.794	0.041	0.614	-0.788	-0.045	0.141	-0.117	-0.002	0.085	0.026	0.007	0.103	0.044	-0.037
-0.007	0.624	-0.830	0.047	0.612	-0.789	-0.099	-0.298	-0.111	-0.089	0.071	-0.009	0.074	0.087	0.008	-0.053
0.032	0.616	-0.822	0.050	0.608	-0.792	-0.239	-0.075	-0.193	-0.054	0.067	0.002	0.036	0.079	0.016	-0.065
-0.003	0.535	-0.822	0.058	0.604	-0.795	-0.218	-0.331	-0.233	-0.096	-0.010	0.004	0.070	0.003	0.015	-0.079
-0.003	0.535	-0.822	0.061	0.600	-0.798	-0.262	-0.010	-0.237	-0.099	-0.006	0.008	0.070	0.004	0.015	-0.079
0.017	0.477	-0.830	0.067	0.594	-0.802	-0.332	-0.299	-0.132	-0.086	-0.058	0.004	0.051	0.062	0.007	-0.077
0.032	0.500	-0.810	0.072	0.589	-0.805	-0.293	-0.222	-0.159	-0.076	-0.030	0.027	0.036	0.040	0.027	-0.074
0.070	0.535	-0.830	0.076	0.584	-0.808	-0.294	-0.133	-0.143	-0.041	0.010	0.010	0.003	0.005	0.007	-0.064
0.036	0.531	-0.834	0.079	0.579	-0.811	-0.269	-0.113	-0.104	-0.079	0.011	0.009	0.031	0.010	0.003	-0.061
0.090	0.508	-0.798	0.081	0.575	-0.814	-0.264	-0.066	-0.100	-0.027	-0.008	0.048	0.023	0.033	0.038	-0.061
0.063	0.516	-0.806	0.082	0.571	-0.817	-0.185	0.028	-0.100	-0.055	0.003	0.042	0.004	0.026	0.030	-0.063
0.036	0.512	-0.845	0.086	0.568	-0.819	-0.196	-0.260	-0.015	-0.086	0.003	0.005	0.031	0.030	0.010	-0.050
0.074	0.504	-0.830	0.090	0.566	-0.820	-0.115	-0.223	-0.024	-0.052	-0.003	0.021	0.008	0.038	0.006	-0.059
0.124	0.516	-0.830	0.089	0.564	-0.821	-0.097	0.065	-0.022	-0.001	0.010	0.023	0.058	0.027	0.005	-0.045
0.047	0.500	-0.830	0.096	0.561	-0.822	-0.168	-0.443	0.032	-0.085	-0.002	0.024	0.019	0.042	0.005	-0.040
0.155	0.527	-0.798	0.096	0.557	-0.825	-0.238	0.051	0.007	0.024	0.029	0.058	0.089	0.015	0.036	-0.036
0.086	0.516	-0.826	0.097	0.554	-0.827	-0.223	-0.075	-0.008	-0.047	0.021	0.033	0.020	0.027	0.009	-0.040
0.093	0.512	-0.865	0.096	0.550	-0.829	-0.181	0.094	-0.037	-0.038	0.020	-0.004	0.028	0.031	0.031	-0.033
0.117	0.446	-0.818	0.096	0.547	-0.832	-0.212	-0.006	-0.028	-0.015	-0.042	0.045	0.051	0.096	0.016	-0.033
0.093	0.446	-0.826	0.096	0.542	-0.835	-0.237	0.014	-0.031	-0.038	-0.037	0.040	0.029	0.096	0.008	-0.024
0.151	0.454	-0.818	0.097	0.538	-0.838	-0.275	-0.012	-0.023	0.019	-0.025	0.051	0.086	0.088	0.016	-0.027
0.124	0.466	-0.857	0.095	0.534	-0.840	-0.211	0.133	0.004	-0.006	-0.009	0.014	0.060	0.077	0.024	-0.038
0.097	0.442	-0.822	0.094	0.531	-0.842	-0.149	0.014	0.029	-0.033	-0.030	0.052	0.033	0.100	0.012	-0.033
0.063	0.427	-0.806	0.091	0.530	-0.843	-0.072	0.153	0.044	-0.064	-0.044	0.068	0.001	0.115	0.027	-0.042
0.117	0.450	-0.818	0.088	0.529	-0.844	-0.071	0.157	0.048	-0.007	-0.020	0.058	0.053	0.092	0.015	-0.052
0.090	0.473	-0.838	0.088	0.528	-0.845	-0.044	-0.029	0.065	-0.034	0.004	0.039	0.026	0.069	0.004	-0.046
0.059	0.458	-0.881	0.088	0.526	-0.846	-0.089	-0.070	0.080	-0.065	-0.010	-0.004	0.004	0.084	0.048	-0.046
0.128	0.435	-0.798	0.086	0.525	-0.847	-0.092	0.078	0.069	0.006	-0.031	0.080	0.066	0.108	0.035	-0.047
0.055	0.423	-0.814	0.083	0.525	-0.847	0.001	0.140	0.034	-0.064	-0.043	0.065	0.007	0.119	0.019	-0.049
0.101	0.423	-0.830	0.079	0.525	-0.848	0.017	0.232	0.040	-0.014	-0.043	0.049	0.040	0.119	0.003	-0.051
0.070	0.454	-0.830	0.080	0.525	-0.847	0.020	-0.097	0.110	-0.045	-0.012	0.049	0.010	0.088	0.003	-0.059
0.059	0.435	-0.826	0.077	0.528	-0.846	0.153	0.100	0.108	-0.054	-0.034	0.052	0.001	0.108	0.007	-0.045
0.059	0.462	-0.845	0.076	0.529	-0.845	0.079	-0.083	0.159	-0.053	-0.009	0.031	0.001	0.081	0.012	-0.041
0.117	0.473	-0.822	0.073	0.531	-0.844	0.119	0.156	0.093	0.008	0.001	0.054	0.057	0.069	0.011	-0.040
0.109	0.470	-0.830	0.069	0.533	-0.844	0.087	0.240	0.014	0.004	-0.004	0.046	0.050	0.073	0.004	-0.032
0.067	0.427	-0.810	0.066	0.534	-0.843	0.074	0.211	-0.046	-0.035	-0.048	0.065	0.008	0.115	0.023	-0.029
0.086	0.427	-0.834	0.062	0.535	-0.843	0.069	0.239	-0.017	-0.012	-0.049	0.041	0.028	0.115	0.000	-0.036
0.063	0.435	-0.822	0.058	0.536	-0.842	0.116	0.195	0.041	-0.031	-0.043	0.052	0.005	0.107	0.011	-0.048
0.063	0.466	-0.818	0.053	0.538	-0.841	0.093	0.259	0.054	-0.026	-0.014	0.056	0.006	0.076	0.015	-0.047
0.024	0.458	-0.830	0.050	0.540	-0.840	0.114	0.176	0.034	-0.061	-0.023	0.043	0.032	0.083	0.003	-0.051
0.047	0.473	-0.818	0.045	0.542	-0.839	0.158	0.260	0.027	-0.034	-0.010	0.053	0.009	0.068	0.015	-0.058
0.040	0.442	-0.826	0.040	0.546	-0.837	0.208	0.279	0.032	-0.036	-0.045	0.044	0.016	0.098	0.008	-0.058
0.001	0.466	-0.830	0.039	0.549	-0.835	0.190	0.040	0.043	-0.074	-0.025	0.038	0.054	0.075	0.004	-0.063
0.047	0.481	-0.802	0.035	0.552	-0.833	0.215	0.248	0.007	-0.023	-0.013	0.063	0.007	0.059	0.032	-0.058
-0.022	0.454	-0.830	0.033	0.556	-0.831	0.245	0.050	0.069	-0.091	-0.044	0.033	0.076	0.086	0.005	-0.059
0.043	0.462	-0.842	0.030	0.561	-0.827	0.320	0.184	0.060	-0.022	-0.041	0.018	0.010	0.078	0.007	-0.056
0.017	0.473	-0.838	0.027	0.566	-0.824	0.295	0.066	0.083	-0.046	-0.034	0.019	0.036	0.066	0.002	-0.058
-0.018	0.473	-0.873	0.026	0.571	-0.820	0.341	0.041	0.092	-0.079	-0.040	-0.020	0.071	0.065	0.037	-0.046
0.005	0.454	-0.838	0.023	0.577	-0.817	0.350	0.091	0.089	-0.054	-0.065	0.012	0.048	0.084	0.002	-0.052
0.017	0.462	-0.842	0.021	0.582	-0.813	0.358	0.103	0.069	-0.040	-0.063	0.004	0.036	0.075	0.005	-0.044
-0.014	0.481	-0.865	0.017	0.588	-0.809	0.339	0.166	0.048	-0.067	-0.049	-0.023	0.066	0.056	0.029	-0.037
0.036	0.470	-0.845	0.015	0.594	-0.804	0.405	0.112	0.057	-0.015	-0.067	-0.008	0.015	0.068	0.010	-0.019
-0.010	0.485	-0.905	0.010	0.601	-0.800	0.443	0.213	0.093	-0.056	-0.058	-0.072	0.060	0.052	0.069	-0.013
0.055	0.477	-0.901	0.006	0.609	-0.793	0.543	0.080	0.232	0.013	-0.074	-0.075	0.006	0.061	0.065	0.006
-0.003	0.481	-0.881	-0.004	0.620	-0.785	0.737	0.441	0.309	-0.034	-0.081	-0.064	0.051	0.057	0.046	0.013
0.043	0.485	-0.857	-0.017	0.635	-0.772	1.006	0.393	0.491	0.024	-0.093	-0.052	0.005	0.054	0.022	0.002
0.020	0.555	-0.822	-0.031	0.652	-0.758	1.115	0.519	0.544	0.016	-0.040	-0.031	0.027	0.015	0.014	-0.020
-0.110	0.670	-0.806	-0.044	0.667	-0.743	1.070	0.381	0.507	-0.102	0.060	-0.030	0.158	0.130	0.030	-0.049
-0.110	0.670	-0.806	-0.054	0.680	-0.731	0.903	0.221	0.468	-0.092	0.048	-0.042	0.159	0.129	0.031	-0.062
-0.187	0.678	-0.743	-0.058	0.690	-0.722	0.721	-0.153	0.438	-0.165	0.045	0.011	0.236	0.136	0.095	-0.067
-0.049	0.721	-0.727	-0.064	0.698	-0.714	0.564	0.079	0.334	-0.021	0.080	0.019	0.099	0.178	0.111	-0.047
-0.033	0.748	-0.751	-0.068	0.703	-0.708	0.380	0.199	0.135	-0.001	0.102	-0.010	0.084	0.205	0.088	-0.015
-0.041	0.752	-0.798	-0.069	0.705	-0.706	0.156	0.098	-0.015	-0.007	0.103	-0.060	0.093	0.208	0.041	0.036
0.028	0.748	-0.838	-0.068	0.704	-0.707	-0.070	0.047	-0.099	0.061	0.100	-0.098	0.024	0.204	0.003	0.076
0.043	0.755	-0.853	-0.063	0.701	-0.710	-0.224	-0.221	-0.128	0.071	0.111	-0.110	0.009	0.212	0.013	0.115
0.132	0.728	-0.842	-0.058	0.695	-0.717	-0.435	-0.163	-0.153	0.154	0.090	-0.092	0.079	0.186	0.001	0.166
0.174	0.717	-0.830	-0.050	0.687	-0.725	-0.546	-0.322	-0.167	0.189	0.087	-0.072	0.120	0.174	0.011	0.197
0.267	0.690	-0.810	-0.046	0.680	-0.731	-0.475	-0.012	-0.209	0.277	0.066	-0.046	0.212	0.147	0.031	0.220
0.217	0.663	-0.877	-0.041	0.674	-0.737	-0.395	-0.187	-0.160	0.222	0.045	-0.107	0.162	0.120	0.037	0.230
0.197	0.640	-0.881	-0.036	0.671	-0.740	-0.202	-0.155	-0.151	0.197	0.025	-0.108	0.142	0.096	0.041	0.226
0.217	0.640	-0.853	-0.031	0.671	-0.741	-0.047	-0.077	-0.161	0.213	0.026	-0.079	0.162	0.096	0.014	0.206
0.167	0.624	-0.873	-0.026	0.671	-0.741	0.066	-0.228	-0.115	0.157	0.010	-0.099	0.112	0.080	0.033	0.184
0.151	0.609	-0.901	-0.022	0.672	-0.740	0.084	-0.140	-0.075	0.139	-0.006	-0.128	0.096	0.065	0.060	0.169
0.120	0.589	-0.873	-0.019	0.673	-0.740	0.057	-0.226	0.008	0.105	-0.026	-0.101	0.065	0.045	0.032	0.146
0.140	0.609	-0.861	-0.018	0.674	-0.738	0.135	-0.008	0.008	0.124	-0.008	-0.091	0.084	0.064	0.019	0.138
0.101	0.640	-0.857	-0.018	0.677	-0.736	0.164	-0.019	0.051	0.086	0.021	-0.089	0.046	0.095	0.015	0.126
0.151	0.620	-0.814	-0.014	0.678	-0.735	0.102	-0.284	0.060	0.132	-0.000	-0.047	0.096	0.076	0.029	0.120
0.124	0.678	-0.798	-0.016	0.680	-0.733	0.116	0.196	-0.041	0.107	0.056	-0.032	0.069	0.134	0.045	0.121
0.109	0.682	-0.818	-0.014	0.680	-0.733	0.058	-0.123	0.007	0.090	0.059	-0.053	0.055	0.139	0.024	0.108
0.167	0.655	-0.814	-0.013	0.679	-0.734	-0.055	-0.077	-0.001	0.146	0.033	-0.048	0.113	0.112	0.028	0.088
0.047	0.651	-0.806	-0.018	0.678	-0.735	-0.094	0.457	-0.102	0.032	0.031	-0.039	0.005	0.109	0.035	0.065
0.043	0.655	-0.810	-0.016	0.677	-0.736	-0.065	-0.023	-0.072	0.027	0.035	-0.041	0.008	0.113	0.031	0.048
-0.014	0.612	-0.842	-0.015	0.674	-0.739	-0.182	-0.067	-0.012	-0.032	-0.004	-0.070	0.065	0.071	0.001	0.021
0.013	0.589	-0.822	-0.017	0.672	-0.740	-0.108	0.245	-0.092	-0.003	-0.026	-0.049	0.036	0.048	0.018	0.012
0.040	0.609	-0.763	-0.014	0.670	-0.742	-0.121	-0.200	-0.005	0.020	-0.005	0.012	0.008	0.067	0.076	0.004
0.005	0.624	-0.826	-0.011	0.668	-0.744	-0.091	-0.153	-0.026	-0.017	0.012	-0.049	0.042	0.083	0.013	-0.003
0.005	0.624	-0.826	-0.008	0.666	-0.746	-0.156	-0.198	-0.031	-0.020	0.015	-0.047	0.040	0.083	0.013	0.001
-0.010	0.663	-0.763	-0.004	0.663	-0.748	-0.178	-0.178	-0.078	-0.040	0.056	0.018	0.055	0.122	0.076	-0.017
0.090	0.655	-0.723	-0.004	0.661	-0.751	-0.177	0.159	-0.153	0.060	0.051	0.060	0.046	0.114	0.115	-0.027
-0.060	0.632	-0.810	-0.001	0.657	-0.754	-0.218	-0.156	-0.084	-0.093	0.031	-0.023	0.103	0.092	0.029	-0.038
-0.014	0.647	-0.775	-0.001	0.654	-0.757	-0.240	0.119	-0.118	-0.047	0.050	0.015	0.056	0.108	0.064	-0.039
-0.033	0.612	-0.814	0.003	0.650	-0.760	-0.231	-0.207	-0.072	-0.070	0.019	-0.021	0.075	0.074	0.025	-0.055
-0.014	0.628	-0.806	0.005	0.645	-0.764	-0.291	-0.114	-0.070	-0.053	0.039	-0.009	0.055	0.090	0.033	-0.053
0.005	0.578	-0.763	0.008	0.641	-0.768	-0.313	-0.100	-0.119	-0.037	-0.006	0.038	0.036	0.040	0.076	-0.045
-0.022	0.558	-0.798	0.013	0.635	-0.773	-0.365	-0.269	-0.097	-0.070	-0.020	0.008	0.062	0.021	0.041	-0.053
0.063	0.539	-0.751	0.014	0.630	-0.776	-0.281	0.121	-0.176	0.014	-0.035	0.059	0.022	0.002	0.088	-0.054
-0.041	0.551	-0.782	0.019	0.624	-0.781	-0.376	-0.225	-0.131	-0.095	-0.017	0.032	0.082	0.014	0.056	-0.056
0.005	0.555	-0.806	0.021	0.619	-0.785	-0.314	-0.000	-0.154	-0.050	-0.008	0.012	0.036	0.018	0.033	-0.049
0.001	0.558	-0.814	0.026	0.613	-0.789	-0.349	-0.251	-0.084	-0.059	0.001	0.009	0.040	0.022	0.025	-0.056
0.043	0.547	-0.782	0.028	0.607	-0.794	-0.387	-0.133	-0.049	-0.020	-0.004	0.045	0.002	0.011	0.057	-0.047
0.013	0.520	-0.853	0.030	0.602	-0.798	-0.327	-0.094	-0.042	-0.052	-0.026	-0.022	0.029	0.015	0.014	-0.037
0.017	0.539	-0.818	0.033	0.597	-0.802	-0.286	-0.161	-0.011	-0.051	-0.001	0.017	0.025	0.005	0.022	-0.040
0.086	0.539	-0.794	0.036	0.593	-0.805	-0.262	-0.166	-0.018	0.015	0.003	0.044	0.044	0.005	0.046	-0.043
0.005	0.539	-0.798	0.036	0.588	-0.808	-0.303	0.032	-0.011	-0.065	0.008	0.044	0.037	0.005	0.042	-0.041
0.032	0.558	-0.822	0.039	0.582	-0.812	-0.320	-0.223	-0.010	-0.042	0.032	0.024	0.011	0.025	0.019	-0.034
0.040	0.543	-0.849	0.039	0.576	-0.816	-0.360	0.054	-0.043	-0.034	0.023	0.000	0.003	0.009	0.009	-0.049
0.067	0.524	-0.818	0.039	0.571	-0.820	-0.333	0.011	-0.051	-0.007	0.009	0.036	0.024	0.010	0.023	-0.037
-0.003	0.535	-0.853	0.041	0.564	-0.825	-0.382	-0.047	-0.078	-0.078	0.027	0.005	0.045	0.002	0.012	-0.035
0.067	0.527	-0.845	0.042	0.557	-0.829	-0.429	-0.034	-0.069	-0.010	0.027	0.018	0.023	0.006	0.004	-0.034
0.043	0.508	-0.853	0.042	0.550	-0.834	-0.398	0.017	-0.029	-0.033	0.014	0.014	0.000	0.025	0.012	-0.039
0.055	0.520	-0.861	0.043	0.543	-0.838	-0.417	-0.026	-0.055	-0.023	0.033	0.011	0.012	0.013	0.020	-0.031
0.051	0.477	-0.814	0.043	0.537	-0.842	-0.349	0.062	-0.059	-0.026	-0.004	0.062	0.008	0.056	0.028	-0.037
0.063	0.450	-0.822	0.045	0.532	-0.846	-0.324	-0.097	-0.043	-0.017	-0.025	0.058	0.020	0.083	0.020	-0.040
0.040	0.473	-0.845	0.042	0.527	-0.849	-0.266	0.215	-0.060	-0.037	0.003	0.037	0.003	0.059	0.003	-0.042
0.040	0.473	-0.845	0.042	0.523	-0.851	-0.234	-0.001	0.021	-0.037	0.007	0.040	0.003	0.059	0.003	-0.046
0.051	0.431	-0.842	0.039	0.521	-0.853	-0.122	0.147	0.062	-0.022	-0.034	0.045	0.009	0.102	0.001	-0.042
0.013	0.431	-0.861	0.039	0.519	-0.854	-0.072	-0.074	0.116	-0.061	-0.032	0.027	0.030	0.102	0.018	-0.045
0.070	0.412	-0.834	0.035	0.520	-0.853	0.057	0.188	0.108	0.001	-0.053	0.054	0.028	0.121	0.009	-0.046
0.020	0.427	-0.849	0.035	0.521	-0.853	0.051	-0.079	0.097	-0.049	-0.038	0.038	0.022	0.106	0.006	-0.044
0.017	0.400	-0.865	0.034	0.522	-0.852	0.074	0.012	0.104	-0.052	-0.066	0.022	0.026	0.133	0.022	-0.044
0.063	0.419	-0.814	0.030	0.523	-0.852	0.088	0.163	0.059	-0.002	-0.048	0.072	0.021	0.114	0.030	-0.046
0.013	0.446	-0.838	0.030	0.524	-0.851	0.056	-0.007	0.066	-0.052	-0.022	0.048	0.029	0.087	0.006	-0.049
0.047	0.431	-0.842	0.025	0.526	-0.850	0.131	0.282	0.034	-0.012	-0.040	0.043	0.005	0.103	0.002	-0.040
-0.018	0.454	-0.877	0.026	0.527	-0.849	0.060	-0.164	0.119	-0.079	-0.017	0.007	0.060	0.080	0.033	-0.045
0.063	0.470	-0.842	0.023	0.528	-0.849	0.071	0.173	0.072	0.005	-0.003	0.042	0.021	0.064	0.003	-0.038
0.009	0.466	-0.857	0.021	0.530	-0.848	0.094	0.020	0.067	-0.047	-0.008	0.025	0.033	0.068	0.013	-0.042
0.043	0.470	-0.830	0.020	0.532	-0.846	0.146	0.099	0.020	-0.011	-0.007	0.051	0.001	0.064	0.015	-0.037
0.013	0.466	-0.842	0.017	0.533	-0.846	0.068	0.134	0.045	-0.039	-0.012	0.039	0.029	0.068	0.003	-0.045
0.001	0.473	-0.861	0.013	0.534	-0.845	0.080	0.242	0.002	-0.046	-0.005	0.019	0.041	0.061	0.016	-0.049
0.001	0.462	-0.861	0.014	0.535	-0.845	0.058	-0.076	0.042	-0.047	-0.017	0.018	0.041	0.073	0.016	-0.051
-0.018	0.462	-0.845	0.012	0.537	-0.844	0.099	0.050	0.022	-0.065	-0.019	0.033	0.061	0.073	0.000	-0.046
0.017	0.458	-0.861	0.013	0.538	-0.843	0.117	-0.060	0.050	-0.031	-0.025	0.016	0.026	0.077	0.016	-0.040
0.024	0.470	-0.853	0.008	0.541	-0.841	0.146	0.266	0.001	-0.019	-0.015	0.022	0.019	0.066	0.008	-0.045
0.028	0.477	-0.861	0.009	0.542	-0.840	0.115	-0.079	0.030	-0.016	-0.009	0.013	0.015	0.058	0.016	-0.043
-0.045	0.481	-0.893	0.007	0.543	-0.839	0.074	0.111	0.023	-0.087	-0.007	-0.019	0.088	0.054	0.047	-0.047
-0.018	0.431	-0.842	0.005	0.544	-0.839	0.059	0.108	0.017	-0.058	-0.058	0.032	0.061	0.104	0.004	-0.046
-0.007	0.481	-0.842	0.003	0.545	-0.839	0.036	0.151	0.003	-0.044	-0.008	0.031	0.050	0.054	0.004	-0.059
0.024	0.477	-0.834	0.001	0.545	-0.838	0.040	0.130	-0.051	-0.012	-0.013	0.039	0.019	0.058	0.012	-0.056
-0.041	0.489	-0.838	0.000	0.545	-0.838	-0.002	0.056	-0.039	-0.076	-0.001	0.035	0.085	0.047	0.008	-0.051
-0.022	0.462	-0.838	-0.004	0.546	-0.838	0.077	0.313	-0.095	-0.053	-0.029	0.034	0.066	0.074	0.008	-0.061
0.009	0.466	-0.814	-0.006	0.547	-0.837	0.048	0.124	-0.041	-0.021	-0.026	0.058	0.035	0.070	0.032	-0.064
-0.095	0.493	-0.912	-0.005	0.547	-0.837	0.017	-0.084	0.012	-0.126	0.001	-0.041	0.139	0.043	0.067	-0.060
-0.010	0.489	-0.857	-0.009	0.548	-0.836	0.076	0.273	-0.024	-0.037	-0.004	0.014	0.055	0.046	0.011	-0.047
-0.064	0.481	-0.932	-0.010	0.549	-0.836	0.095	0.029	0.012	-0.090	-0.012	-0.062	0.109	0.054	0.086	-0.042
0.017	0.477	-0.901	-0.014	0.551	-0.834	0.136	0.231	0.028	-0.005	-0.018	-0.032	0.029	0.058	0.054	-0.021
-0.026	0.466	-0.948	-0.018	0.555	-0.832	0.227	0.190	0.064	-0.043	-0.033	-0.082	0.071	0.069	0.102	0.005
-0.010	0.408	-0.936	-0.022	0.559	-0.829	0.314	0.145	0.170	-0.023	-0.096	-0.073	0.056	0.127	0.090	0.026
0.074	0.381	-0.924	-0.031	0.568	-0.823	0.540	0.413	0.274	0.071	-0.131	-0.068	0.028	0.154	0.078	0.026
0.032	0.439	-0.873	-0.040	0.579	-0.814	0.731	0.329	0.337	0.038	-0.084	-0.025	0.014	0.096	0.027	0.001
-0.007	0.481	-0.830	-0.049	0.592	-0.805	0.798	0.337	0.302	0.009	-0.054	0.009	0.053	0.053	0.016	-0.020
-0.137	0.520	-0.739	-0.056	0.603	-0.796	0.725	0.205	0.272	-0.115	-0.026	0.091	0.184	0.014	0.107	-0.052
-0.114	0.539	-0.755	-0.064	0.612	-0.789	0.586	0.286	0.239	-0.084	-0.016	0.068	0.161	0.005	0.091	-0.067
-0.110	0.589	-0.802	-0.070	0.619	-0.782	0.490	0.182	0.246	-0.074	0.027	0.014	0.157	0.056	0.043	-0.063
-0.076	0.651	-0.810	-0.074	0.625	-0.777	0.402	0.154	0.115	-0.035	0.083	0.001	0.123	0.118	0.035	-0.030
-0.018	0.647	-0.806	-0.079	0.628	-0.774	0.187	0.361	0.002	0.028	0.076	0.002	0.065	0.114	0.039	0.003
-0.037	0.659	-0.861	-0.082	0.630	-0.773	0.116	0.204	-0.009	0.012	0.086	-0.055	0.084	0.126	0.016	0.050
-0.014	0.690	-0.916	-0.079	0.629	-0.774	-0.065	-0.227	0.034	0.032	0.118	-0.109	0.061	0.157	0.071	0.092
0.097	0.713	-0.897	-0.078	0.626	-0.776	-0.198	0.055	-0.042	0.143	0.144	-0.086	0.050	0.182	0.051	0.135
0.117	0.701	-0.920	-0.073	0.621	-0.781	-0.316	-0.220	-0.107	0.157	0.138	-0.106	0.068	0.172	0.075	0.188
0.182	0.682	-0.940	-0.067	0.616	-0.785	-0.321	-0.163	-0.191	0.217	0.123	-0.121	0.132	0.154	0.094	0.229
0.255	0.640	-0.912	-0.060	0.613	-0.788	-0.217	-0.156	-0.285	0.283	0.084	-0.091	0.205	0.113	0.065	0.237
0.224	0.636	-0.956	-0.056	0.611	-0.790	-0.133	0.002	-0.306	0.248	0.082	-0.132	0.174	0.110	0.108	0.233
0.163	0.574	-0.932	-0.048	0.610	-0.791	-0.035	-0.209	-0.296	0.179	0.020	-0.108	0.112	0.050	0.084	0.215
0.132	0.543	-0.920	-0.040	0.609	-0.792	-0.057	-0.345	-0.219	0.139	-0.010	-0.095	0.082	0.021	0.072	0.194
0.128	0.493	-0.924	-0.034	0.610	-0.792	0.035	-0.207	-0.151	0.129	-0.060	-0.098	0.078	0.028	0.076	0.161
0.182	0.512	-0.885	-0.030	0.610	-0.792	0.058	-0.149	-0.117	0.179	-0.042	-0.059	0.133	0.007	0.037	0.144
0.086	0.527	-0.920	-0.029	0.612	-0.790	0.119	0.031	-0.051	0.082	-0.028	-0.096	0.037	0.010	0.072	0.134
0.124	0.547	-0.845	-0.027	0.613	-0.790	0.071	-0.060	-0.067	0.118	-0.010	-0.021	0.077	0.030	0.004	0.126
0.124	0.547	-0.845	-0.023	0.613	-0.790	0.003	-0.140	-0.069	0.114	-0.010	-0.021	0.078	0.031	0.004	0.102
0.132	0.605	-0.826	-0.024	0.612	-0.790	-0.039	0.160	-0.128	0.122	0.049	-0.001	0.086	0.090	0.024	0.094
0.074	0.593	-0.853	-0.021	0.611	-0.791	-0.071	-0.072	-0.108	0.061	0.039	-0.027	0.029	0.079	0.004	0.075
0.067	0.566	-0.865	-0.022	0.611	-0.792	-0.013	0.234	-0.206	0.054	0.012	-0.039	0.022	0.052	0.016	0.047
0.017	0.582	-0.893	-0.019	0.610	-0.793	-0.057	-0.037	-0.194	0.001	0.028	-0.065	0.027	0.068	0.044	0.024
-0.010	0.585	-0.826	-0.016	0.609	-0.793	-0.063	-0.024	-0.211	-0.029	0.033	0.003	0.053	0.072	0.022	0.011
0.005	0.643	-0.853	-0.017	0.606	-0.795	-0.149	0.275	-0.232	-0.012	0.093	-0.023	0.036	0.130	0.006	-0.001
0.005	0.647	-0.865	-0.015	0.604	-0.797	-0.151	0.022	-0.182	-0.014	0.099	-0.033	0.036	0.134	0.018	-0.012
0.017	0.640	-0.861	-0.013	0.604	-0.797	0.031	-0.038	-0.188	-0.006	0.091	-0.030	0.023	0.126	0.014	-0.020
-0.033	0.574	-0.897	-0.012	0.603	-0.798	-0.073	0.144	-0.229	-0.056	0.027	-0.064	0.073	0.060	0.049	-0.017
-0.049	0.535	-0.838	-0.007	0.601	-0.799	-0.105	-0.197	-0.177	-0.077	-0.010	-0.003	0.088	0.021	0.011	-0.022
0.043	0.527	-0.834	-0.005	0.599	-0.800	-0.106	0.034	-0.169	0.014	-0.016	0.002	0.004	0.013	0.015	-0.026
0.005	0.531	-0.826	-0.002	0.597	-0.802	-0.127	-0.055	-0.164	-0.027	-0.010	0.012	0.035	0.017	0.023	-0.024
0.017	0.543	-0.838	-0.004	0.596	-0.803	-0.077	0.255	-0.180	-0.014	0.003	0.001	0.024	0.029	0.012	-0.021
0.032	0.520	-0.786	0.001	0.592	-0.806	-0.215	-0.265	-0.120	-0.004	-0.017	0.055	0.010	0.006	0.064	-0.039
-0.007	0.562	-0.806	0.001	0.590	-0.807	-0.143	0.180	-0.204	-0.042	0.028	0.037	0.050	0.048	0.044	-0.053
-0.022	0.543	-0.778	0.006	0.587	-0.809	-0.148	-0.179	-0.197	-0.063	0.011	0.066	0.066	0.029	0.073	-0.070
-0.068	0.512	-0.865	0.010	0.583	-0.812	-0.247	-0.175	-0.132	-0.113	-0.016	-0.017	0.113	0.002	0.013	-0.071
-0.053	0.520	-0.838	0.013	0.580	-0.815	-0.200	-0.051	-0.150	-0.100	-0.004	0.013	0.098	0.006	0.015	-0.085
0.032	0.527	-0.818	0.015	0.578	-0.816	-0.089	-0.026	-0.195	-0.018	0.005	0.034	0.014	0.015	0.035	-0.078
-0.091	0.527	-0.889	0.022	0.576	-0.817	-0.120	-0.333	-0.140	-0.148	0.007	-0.036	0.138	0.015	0.035	-0.065
0.017	0.497	-0.845	0.026	0.574	-0.819	-0.110	-0.140	-0.138	-0.044	-0.022	0.009	0.031	0.016	0.009	-0.048
0.032	0.520	-0.857	0.034	0.572	-0.820	-0.102	-0.409	-0.090	-0.036	0.003	-0.002	0.017	0.008	0.003	-0.048
0.067	0.493	-0.838	0.036	0.571	-0.820	-0.039	-0.104	-0.079	-0.004	-0.023	0.018	0.017	0.019	0.017	-0.023
0.040	0.520	-0.857	0.040	0.570	-0.821	-0.077	-0.189	-0.044	-0.035	0.005	-0.001	0.011	0.008	0.002	-0.024
0.090	0.508	-0.834	0.045	0.568	-0.822	-0.067	-0.251	-0.055	0.010	-0.005	0.023	0.039	0.004	0.022	-0.018
0.020	0.535	-0.869	0.044	0.567	-0.822	-0.051	0.128	-0.096	-0.058	0.023	-0.011	0.031	0.023	0.013	-0.015
0.086	0.516	-0.853	0.047	0.565	-0.823	-0.101	-0.141	-0.106	0.004	0.006	0.006	0.035	0.004	0.003	-0.011
0.086	0.516	-0.853	0.046	0.564	-0.825	-0.088	0.157	-0.132	0.005	0.008	0.007	0.035	0.004	0.003	-0.021
0.063	0.504	-0.881	0.049	0.562	-0.826	-0.090	-0.095	-0.061	-0.020	-0.002	-0.020	0.011	0.008	0.024	-0.021
0.036	0.504	-0.861	0.053	0.561	-0.826	-0.074	-0.249	-0.047	-0.052	-0.001	0.001	0.015	0.008	0.004	-0.021
0.032	0.493	-0.869	0.055	0.560	-0.827	-0.027	-0.116	-0.033	-0.058	-0.012	-0.007	0.019	0.019	0.012	-0.027
0.101	0.527	-0.853	0.057	0.558	-0.828	-0.075	-0.078	-0.042	0.009	0.024	0.010	0.050	0.015	0.004	-0.022
0.055	0.524	-0.877	0.059	0.557	-0.828	-0.078	-0.106	-0.030	-0.039	0.022	-0.013	0.004	0.011	0.019	-0.024
0.113	0.508	-0.853	0.058	0.556	-0.829	-0.056	0.157	-0.052	0.021	0.008	0.012	0.062	0.005	0.004	-0.020
0.028	0.512	-0.877	0.060	0.554	-0.830	-0.088	-0.142	-0.014	-0.066	0.013	-0.011	0.023	0.001	0.019	-0.027
0.063	0.531	-0.869	0.062	0.553	-0.831	-0.068	-0.061	-0.066	-0.033	0.034	-0.002	0.012	0.018	0.011	-0.026
0.059	0.497	-0.881	0.063	0.553	-0.831	0.004	-0.016	-0.071	-0.038	-0.001	-0.014	0.009	0.017	0.024	-0.037
0.070	0.477	-0.865	0.065	0.552	-0.831	-0.005	-0.080	-0.057	-0.029	-0.020	0.002	0.020	0.037	0.008	-0.028
0.063	0.481	-0.853	0.067	0.552	-0.831	-0.024	-0.104	-0.024	-0.038	-0.015	0.014	0.013	0.033	0.004	-0.028
0.093	0.497	-0.857	0.070	0.552	-0.831	-0.004	-0.157	-0.027	-0.011	0.000	0.010	0.044	0.017	0.000	-0.033
0.074	0.489	-0.853	0.070	0.551	-0.831	-0.005	0.001	-0.023	-0.030	-0.007	0.014	0.025	0.025	0.003	-0.033
0.055	0.493	-0.857	0.072	0.551	-0.832	-0.031	-0.113	-0.017	-0.051	-0.003	0.010	0.005	0.021	0.001	-0.028
0.070	0.500	-0.877	0.071	0.551	-0.831	0.054	0.069	-0.023	-0.035	0.004	-0.010	0.021	0.014	0.021	-0.035
0.086	0.485	-0.885	0.073	0.552	-0.831	0.039	-0.108	0.006	-0.021	-0.011	-0.018	0.037	0.029	0.028	-0.036
0.055	0.493	-0.857	0.072	0.552	-0.831	0.029	0.020	0.010	-0.052	-0.004	0.009	0.006	0.022	0.001	-0.031
0.063	0.504	-0.885	0.074	0.552	-0.830	0.010	-0.128	0.025	-0.046	0.008	-0.019	0.014	0.011	0.028	-0.032
0.082	0.497	-0.869	0.076	0.552	-0.830	0.006	-0.128	-0.006	-0.029	-0.000	-0.003	0.033	0.018	0.013	-0.041
0.078	0.485	-0.857	0.077	0.552	-0.831	-0.010	-0.012	-0.022	-0.033	-0.011	0.009	0.030	0.030	0.001	-0.031
0.043	0.493	-0.877	0.079	0.552	-0.830	0.005	-0.138	0.000	-0.070	-0.003	-0.011	0.005	0.023	0.021	-0.028
0.113	0.512	-0.873	0.080	0.552	-0.830	0.018	-0.046	-0.019	-0.001	0.016	-0.007	0.064	0.004	0.017	-0.030
0.090	0.489	-0.865	0.081	0.552	-0.830	0.022	-0.019	-0.014	-0.025	-0.008	0.001	0.041	0.028	0.009	-0.028
0.078	0.485	-0.873	0.082	0.551	-0.830	-0.027	-0.099	0.016	-0.038	-0.011	-0.007	0.030	0.032	0.017	-0.015
0.090	0.489	-0.873	0.083	0.551	-0.831	-0.024	-0.068	0.015	-0.027	-0.006	-0.006	0.041	0.028	0.017	-0.021
0.128	0.504	-0.842	0.083	0.550	-0.831	-0.045	0.001	-0.017	0.011	0.010	0.026	0.079	0.013	0.015	-0.022
0.090	0.473	-0.865	0.084	0.548	-0.832	-0.062	-0.011	-0.010	-0.028	-0.020	0.003	0.040	0.044	0.009	-0.016
0.090	0.473	-0.865	0.085	0.547	-0.833	-0.094	-0.083	0.008	-0.029	-0.018	0.004	0.040	0.044	0.009	-0.021
0.120	0.485	-0.849	0.083	0.546	-0.834	-0.027	0.144	-0.036	0.003	-0.006	0.020	0.071	0.033	0.007	-0.022
0.067	0.466	-0.869	0.086	0.545	-0.834	-0.058	-0.164	0.006	-0.053	-0.024	0.001	0.017	0.052	0.012	-0.024
0.120	0.450	-0.865	0.085	0.544	-0.835	-0.035	0.004	0.037	0.001	-0.039	0.006	0.071	0.068	0.008	-0.020
0.078	0.462	-0.869	0.086	0.544	-0.835	0.005	-0.114	0.061	-0.042	-0.027	0.002	0.028	0.056	0.012	-0.020
0.128	0.477	-0.830	0.085	0.544	-0.835	-0.032	0.041	0.071	0.009	-0.011	0.041	0.078	0.041	0.027	-0.014
0.124	0.489	-0.845	0.085	0.543	-0.835	-0.009	-0.021	0.049	0.005	0.001	0.026	0.074	0.029	0.011	-0.016
0.097	0.489	-0.869	0.085	0.543	-0.836	-0.033	-0.031	0.055	-0.022	0.002	0.003	0.046	0.029	0.013	-0.012
0.124	0.489	-0.822	0.085	0.542	-0.836	-0.056	-0.025	0.010	0.005	0.003	0.051	0.073	0.029	0.035	-0.019
0.109	0.481	-0.842	0.084	0.541	-0.837	-0.063	0.112	0.009	-0.008	-0.004	0.032	0.057	0.037	0.015	-0.021
0.078	0.458	-0.873	0.085	0.539	-0.838	-0.058	-0.112	0.059	-0.040	-0.026	0.001	0.026	0.060	0.017	-0.018
0.120	0.454	-0.830	0.085	0.538	-0.838	-0.067	-0.040	0.081	0.002	-0.029	0.045	0.067	0.064	0.026	-0.019
0.132	0.454	-0.806	0.081	0.537	-0.840	-0.082	0.191	0.073	0.017	-0.027	0.070	0.079	0.063	0.050	-0.017
0.105	0.458	-0.849	0.081	0.535	-0.841	-0.113	-0.025	0.083	-0.009	-0.022	0.028	0.052	0.059	0.007	-0.021
0.124	0.466	-0.822	0.077	0.533	-0.842	-0.088	0.209	0.034	0.014	-0.012	0.057	0.070	0.052	0.035	-0.027
0.063	0.458	-0.822	0.072	0.532	-0.844	-0.089	0.226	0.057	-0.043	-0.018	0.058	0.008	0.059	0.035	-0.031
0.070	0.454	-0.838	0.071	0.530	-0.845	-0.080	0.026	0.074	-0.034	-0.021	0.044	0.016	0.063	0.019	-0.037
0.097	0.431	-0.814	0.064	0.528	-0.846	-0.112	0.360	0.065	-0.001	-0.042	0.069	0.042	0.086	0.042	-0.037
0.055	0.442	-0.853	0.063	0.527	-0.848	-0.093	0.023	0.114	-0.041	-0.029	0.031	0.001	0.074	0.003	-0.036
0.097	0.450	-0.845	0.058	0.526	-0.848	-0.049	0.211	0.100	0.005	-0.020	0.040	0.041	0.067	0.011	-0.033
0.047	0.442	-0.845	0.055	0.525	-0.849	-0.063	0.135	0.096	-0.041	-0.027	0.041	0.009	0.074	0.010	-0.038
0.074	0.446	-0.826	0.054	0.524	-0.850	-0.050	0.019	0.106	-0.013	-0.022	0.061	0.018	0.070	0.030	-0.035
0.051	0.446	-0.830	0.050	0.523	-0.851	-0.057	0.165	0.081	-0.032	-0.021	0.058	0.006	0.071	0.025	-0.041
0.067	0.419	-0.830	0.048	0.522	-0.851	-0.043	0.050	0.119	-0.015	-0.048	0.059	0.010	0.098	0.025	-0.036
0.051	0.419	-0.842	0.043	0.521	-0.852	-0.064	0.210	0.100	-0.026	-0.046	0.048	0.006	0.098	0.013	-0.041
0.067	0.442	-0.838	0.042	0.520	-0.853	-0.052	0.008	0.104	-0.009	-0.022	0.053	0.010	0.075	0.017	-0.046
0.032	0.450	-0.838	0.040	0.519	-0.854	-0.047	0.083	0.089	-0.041	-0.014	0.053	0.026	0.067	0.018	-0.046
0.001	0.435	-0.865	0.038	0.518	-0.855	-0.058	0.044	0.099	-0.070	-0.028	0.027	0.057	0.082	0.009	-0.048
0.051	0.442	-0.838	0.037	0.517	-0.855	-0.068	-0.011	0.117	-0.019	-0.019	0.055	0.008	0.073	0.019	-0.046
0.032	0.442	-0.849	0.036	0.516	-0.856	-0.056	0.011	0.102	-0.037	-0.018	0.044	0.028	0.073	0.007	-0.046
0.059	0.431	-0.857	0.032	0.516	-0.856	0.016	0.181	0.054	-0.007	-0.030	0.036	0.001	0.083	0.001	-0.038
0.009	0.431	-0.885	0.030	0.515	-0.856	-0.015	0.078	0.049	-0.055	-0.029	0.009	0.051	0.082	0.028	-0.039
0.043	0.415	-0.845	0.028	0.515	-0.857	-0.021	0.099	0.063	-0.018	-0.045	0.048	0.017	0.096	0.011	-0.036
0.032	0.419	-0.849	0.027	0.516	-0.856	0.054	-0.010	0.068	-0.029	-0.042	0.044	0.028	0.091	0.007	-0.044
0.040	0.408	-0.842	0.023	0.517	-0.856	0.069	0.230	0.059	-0.017	-0.054	0.051	0.020	0.102	0.014	-0.039
0.001	0.412	-0.861	0.021	0.518	-0.855	0.083	0.056	0.091	-0.054	-0.052	0.031	0.057	0.097	0.006	-0.043
0.036	0.404	-0.857	0.018	0.520	-0.854	0.145	0.119	0.102	-0.016	-0.062	0.034	0.021	0.104	0.002	-0.044
0.005	0.427	-0.853	0.018	0.523	-0.852	0.173	-0.043	0.109	-0.047	-0.042	0.036	0.051	0.080	0.001	-0.044
0.013	0.396	-0.853	0.014	0.526	-0.850	0.200	0.129	0.114	-0.036	-0.076	0.034	0.042	0.110	0.001	-0.040
0.017	0.423	-0.865	0.011	0.531	-0.848	0.276	0.104	0.133	-0.029	-0.053	0.020	0.038	0.083	0.011	-0.042
0.001	0.462	-0.869	0.007	0.536	-0.844	0.349	0.187	0.123	-0.041	-0.020	0.013	0.053	0.045	0.016	-0.034
-0.010	0.462	-0.909	0.003	0.541	-0.841	0.319	0.106	0.147	-0.049	-0.025	-0.030	0.063	0.045	0.055	-0.023
0.001	0.473	-0.916	-0.002	0.547	-0.837	0.352	0.211	0.171	-0.032	-0.019	-0.041	0.051	0.033	0.063	-0.012
0.009	0.473	-0.952	-0.009	0.554	-0.832	0.463	0.236	0.250	-0.018	-0.027	-0.082	0.043	0.032	0.099	0.021
0.017	0.473	-0.948	-0.013	0.564	-0.826	0.606	0.026	0.308	-0.006	-0.036	-0.084	0.034	0.032	0.094	0.052
0.132	0.493	-0.897	-0.023	0.577	-0.816	0.844	0.368	0.378	0.119	-0.030	-0.042	0.082	0.012	0.043	0.060
0.132	0.504	-0.842	-0.034	0.593	-0.805	0.958	0.470	0.406	0.131	-0.034	0.001	0.082	0.001	0.012	0.042
0.024	0.524	-0.806	-0.043	0.605	-0.795	0.835	0.305	0.315	0.032	-0.027	0.027	0.026	0.019	0.047	0.021
-0.076	0.551	-0.763	-0.051	0.615	-0.787	0.646	0.352	0.224	-0.059	-0.010	0.062	0.126	0.046	0.090	-0.017
-0.095	0.582	-0.759	-0.057	0.623	-0.780	0.516	0.220	0.203	-0.072	0.013	0.059	0.144	0.076	0.094	-0.042
-0.087	0.589	-0.778	-0.062	0.630	-0.774	0.447	0.153	0.186	-0.060	0.014	0.033	0.136	0.084	0.074	-0.043
-0.037	0.651	-0.806	-0.067	0.634	-0.770	0.270	0.257	0.098	-0.004	0.072	0.002	0.085	0.146	0.046	-0.002
-0.022	0.713	-0.822	-0.069	0.635	-0.769	0.098	0.068	0.033	0.013	0.132	-0.015	0.070	0.207	0.029	0.041
0.078	0.705	-0.885	-0.069	0.635	-0.769	-0.029	0.121	-0.038	0.114	0.125	-0.078	0.030	0.199	0.034	0.089
0.078	0.705	-0.885	-0.067	0.633	-0.771	-0.133	-0.100	-0.074	0.111	0.127	-0.076	0.030	0.198	0.035	0.136
0.136	0.655	-0.889	-0.061	0.629	-0.775	-0.277	-0.165	-0.161	0.164	0.081	-0.076	0.087	0.147	0.038	0.180
0.193	0.640	-0.901	-0.057	0.624	-0.779	-0.317	-0.105	-0.162	0.217	0.070	-0.084	0.144	0.131	0.050	0.202
0.205	0.628	-0.912	-0.053	0.619	-0.784	-0.334	-0.079	-0.182	0.225	0.064	-0.091	0.155	0.118	0.062	0.227
0.220	0.655	-0.897	-0.046	0.616	-0.786	-0.178	-0.181	-0.238	0.234	0.093	-0.073	0.169	0.145	0.045	0.234
0.228	0.632	-0.928	-0.040	0.615	-0.787	-0.074	-0.120	-0.277	0.236	0.071	-0.104	0.176	0.121	0.076	0.228
0.193	0.597	-0.924	-0.035	0.614	-0.788	-0.045	-0.128	-0.213	0.196	0.037	-0.099	0.140	0.086	0.072	0.219
0.182	0.539	-0.920	-0.030	0.614	-0.789	-0.011	-0.125	-0.134	0.180	-0.020	-0.094	0.127	0.028	0.068	0.200
0.182	0.524	-0.909	-0.030	0.614	-0.789	0.009	0.051	-0.055	0.179	-0.036	-0.082	0.126	0.012	0.056	0.182
0.113	0.520	-0.964	-0.025	0.614	-0.789	0.053	-0.254	0.008	0.106	-0.040	-0.138	0.056	0.008	0.111	0.170
0.170	0.593	-0.873	-0.021	0.615	-0.788	0.069	-0.280	0.044	0.159	0.033	-0.048	0.112	0.081	0.021	0.165
0.163	0.593	-0.861	-0.022	0.617	-0.787	0.130	0.110	-0.018	0.153	0.031	-0.038	0.104	0.080	0.009	0.140
0.193	0.601	-0.838	-0.022	0.619	-0.785	0.124	0.103	-0.069	0.183	0.037	-0.016	0.135	0.087	0.015	0.149
0.082	0.570	-0.838	-0.019	0.620	-0.785	0.061	-0.126	-0.059	0.069	0.005	-0.016	0.023	0.055	0.014	0.121
0.193	0.624	-0.869	-0.022	0.621	-0.784	0.062	0.370	-0.151	0.184	0.058	-0.049	0.134	0.109	0.017	0.109
0.028	0.620	-0.853	-0.019	0.620	-0.784	-0.043	-0.088	-0.127	0.015	0.055	-0.032	0.031	0.105	0.002	0.074
0.105	0.570	-0.842	-0.020	0.619	-0.785	-0.030	0.166	-0.122	0.093	0.005	-0.020	0.046	0.054	0.010	0.062
-0.010	0.558	-0.885	-0.019	0.618	-0.786	-0.099	-0.019	-0.077	-0.024	-0.005	-0.062	0.069	0.042	0.034	0.030
0.028	0.578	-0.818	-0.018	0.617	-0.787	-0.013	0.095	-0.160	0.014	0.015	0.005	0.030	0.061	0.033	0.021
0.024	0.558	-0.877	-0.015	0.616	-0.788	-0.082	-0.046	-0.144	0.008	-0.003	-0.052	0.034	0.041	0.026	0.006
-0.033	0.543	-0.909	-0.013	0.614	-0.789	-0.090	-0.066	-0.126	-0.053	-0.017	-0.083	0.091	0.025	0.058	0.001
0.043	0.551	-0.822	-0.010	0.613	-0.790	-0.073	-0.116	-0.114	0.021	-0.007	0.005	0.014	0.032	0.028	-0.010
-0.014	0.562	-0.849	-0.011	0.611	-0.791	-0.091	0.161	-0.127	-0.036	0.006	-0.021	0.071	0.043	0.000	-0.016
-0.041	0.597	-0.869	-0.007	0.611	-0.792	-0.020	-0.125	-0.160	-0.067	0.041	-0.041	0.097	0.077	0.020	-0.009
0.043	0.605	-0.782	-0.003	0.610	-0.792	-0.056	-0.079	-0.155	0.015	0.050	0.047	0.011	0.085	0.067	-0.030
0.059	0.609	-0.798	0.002	0.610	-0.792	0.032	-0.201	-0.139	0.025	0.053	0.030	0.004	0.088	0.051	-0.030
-0.057	0.628	-0.830	0.003	0.610	-0.793	-0.041	0.054	-0.216	-0.092	0.073	-0.001	0.111	0.107	0.019	-0.027
0.024	0.570	-0.786	0.007	0.607	-0.794	-0.140	-0.050	-0.203	-0.015	0.017	0.044	0.030	0.049	0.062	-0.045
0.024	0.570	-0.786	0.010	0.605	-0.796	-0.176	-0.053	-0.227	-0.018	0.020	0.047	0.029	0.049	0.061	-0.057
-0.045	0.512	-0.818	0.014	0.600	-0.800	-0.257	-0.101	-0.182	-0.091	-0.033	0.018	0.098	0.009	0.030	-0.050
0.005	0.489	-0.814	0.018	0.595	-0.803	-0.302	-0.182	-0.142	-0.046	-0.051	0.026	0.048	0.032	0.034	-0.040
0.013	0.531	-0.814	0.024	0.590	-0.807	-0.305	-0.239	-0.112	-0.043	-0.004	0.029	0.040	0.010	0.033	-0.046
0.105	0.512	-0.767	0.019	0.585	-0.810	-0.275	0.423	-0.184	0.054	-0.018	0.080	0.053	0.009	0.080	-0.041
-0.010	0.524	-0.834	0.022	0.581	-0.813	-0.250	-0.031	-0.176	-0.064	-0.003	0.016	0.062	0.002	0.013	-0.041
-0.010	0.520	-0.857	0.025	0.576	-0.817	-0.315	-0.093	-0.142	-0.067	-0.001	-0.004	0.061	0.002	0.011	-0.040
0.009	0.504	-0.838	0.028	0.571	-0.820	-0.252	-0.134	-0.121	-0.052	-0.012	0.019	0.042	0.017	0.009	-0.051
0.028	0.520	-0.830	0.031	0.567	-0.823	-0.261	-0.067	-0.113	-0.035	0.008	0.030	0.022	0.002	0.017	-0.055
0.032	0.477	-0.845	0.031	0.563	-0.826	-0.220	0.058	-0.116	-0.031	-0.030	0.016	0.018	0.044	0.001	-0.040
-0.014	0.489	-0.845	0.037	0.559	-0.829	-0.253	-0.371	-0.043	-0.084	-0.014	0.019	0.064	0.033	0.001	-0.051
0.101	0.497	-0.818	0.036	0.555	-0.831	-0.199	0.116	-0.068	0.033	-0.003	0.049	0.051	0.025	0.028	-0.052
-0.037	0.493	-0.849	0.041	0.552	-0.833	-0.160	-0.306	0.020	-0.110	-0.004	0.019	0.087	0.029	0.004	-0.053
0.032	0.489	-0.853	0.044	0.551	-0.834	-0.097	-0.157	0.010	-0.044	-0.006	0.016	0.018	0.032	0.008	-0.042
0.040	0.485	-0.849	0.044	0.548	-0.835	-0.139	-0.063	0.014	-0.037	-0.008	0.022	0.010	0.036	0.004	-0.047
0.063	0.489	-0.842	0.048	0.545	-0.837	-0.198	-0.191	-0.024	-0.017	-0.000	0.031	0.014	0.032	0.004	-0.027
0.070	0.497	-0.865	0.049	0.542	-0.839	-0.145	-0.007	-0.058	-0.010	0.010	0.009	0.022	0.024	0.020	-0.020
0.082	0.500	-0.853	0.050	0.539	-0.841	-0.164	-0.038	-0.046	-0.000	0.017	0.023	0.034	0.020	0.008	-0.022
0.070	0.493	-0.877	0.052	0.537	-0.842	-0.145	-0.134	0.036	-0.014	0.012	0.001	0.023	0.028	0.031	-0.021
0.043	0.481	-0.849	0.053	0.533	-0.844	-0.198	-0.064	0.025	-0.041	0.004	0.030	0.004	0.039	0.004	-0.024
0.070	0.477	-0.842	0.051	0.530	-0.846	-0.185	0.071	0.025	-0.013	0.003	0.040	0.023	0.043	0.004	-0.034
0.067	0.473	-0.853	0.052	0.527	-0.848	-0.171	-0.031	0.027	-0.017	0.002	0.030	0.020	0.047	0.008	-0.035
0.032	0.454	-0.853	0.054	0.524	-0.850	-0.169	-0.139	0.019	-0.054	-0.014	0.032	0.014	0.066	0.008	-0.032
0.090	0.470	-0.826	0.051	0.523	-0.851	-0.053	0.138	-0.003	0.006	0.002	0.060	0.044	0.051	0.020	-0.037
0.059	0.458	-0.849	0.053	0.522	-0.851	-0.065	-0.125	0.045	-0.026	-0.008	0.037	0.014	0.062	0.003	-0.041
0.043	0.454	-0.865	0.054	0.521	-0.852	-0.063	-0.110	0.051	-0.043	-0.011	0.022	0.001	0.065	0.019	-0.025
0.047	0.446	-0.857	0.053	0.520	-0.852	-0.023	0.063	0.038	-0.037	-0.018	0.031	0.003	0.073	0.011	-0.019
0.120	0.462	-0.834	0.050	0.520	-0.853	-0.019	0.156	0.042	0.039	-0.002	0.055	0.077	0.057	0.013	-0.009
0.120	0.462	-0.834	0.051	0.520	-0.853	0.014	-0.108	0.073	0.037	-0.002	0.055	0.077	0.057	0.013	-0.008
0.113	0.458	-0.834	0.048	0.520	-0.853	0.014	0.178	0.038	0.033	-0.006	0.055	0.070	0.060	0.013	-0.000
0.043	0.450	-0.861	0.047	0.520	-0.853	-0.025	0.033	0.059	-0.035	-0.013	0.028	0.001	0.068	0.014	-0.004
0.086	0.454	-0.849	0.045	0.520	-0.853	0.009	0.108	0.034	0.009	-0.009	0.040	0.044	0.064	0.003	-0.010
0.086	0.473	-0.857	0.043	0.520	-0.853	0.032	0.085	0.064	0.011	0.009	0.032	0.045	0.045	0.010	-0.019
0.067	0.454	-0.853	0.041	0.520	-0.853	0.024	0.109	0.054	-0.005	-0.010	0.036	0.026	0.064	0.006	-0.016
0.051	0.450	-0.857	0.039	0.520	-0.853	-0.012	0.074	0.028	-0.019	-0.014	0.032	0.011	0.068	0.010	-0.022
0.047	0.458	-0.857	0.036	0.520	-0.853	-0.003	0.151	0.043	-0.020	-0.006	0.032	0.008	0.060	0.010	-0.031
0.032	0.450	-0.873	0.035	0.520	-0.853	0.038	0.075	0.030	-0.034	-0.014	0.017	0.008	0.067	0.026	-0.034
0.024	0.485	-0.869	0.034	0.522	-0.852	0.094	0.042	0.019	-0.041	0.019	0.020	0.015	0.032	0.021	-0.030
0.047	0.450	-0.845	0.031	0.523	-0.852	0.051	0.097	0.045	-0.016	-0.017	0.043	0.009	0.067	0.002	-0.032
0.055	0.462	-0.869	0.029	0.524	-0.851	0.081	0.147	0.040	-0.005	-0.006	0.019	0.017	0.055	0.021	-0.028
0.020	0.481	-0.869	0.027	0.526	-0.850	0.116	0.084	0.055	-0.038	0.011	0.018	0.018	0.036	0.021	-0.020
0.047	0.462	-0.873	0.024	0.528	-0.849	0.143	0.085	0.077	-0.009	-0.011	0.013	0.010	0.055	0.025	-0.028
0.067	0.439	-0.838	0.022	0.530	-0.848	0.140	0.122	0.075	0.012	-0.036	0.047	0.029	0.078	0.011	-0.027
-0.022	0.439	-0.877	0.020	0.532	-0.846	0.127	0.043	0.089	-0.075	-0.038	0.007	0.059	0.078	0.029	-0.026
0.055	0.446	-0.853	0.016	0.535	-0.845	0.159	0.193	0.031	0.006	-0.033	0.029	0.018	0.070	0.005	-0.029
0.020	0.458	-0.842	0.013	0.537	-0.844	0.128	0.178	0.069	-0.025	-0.024	0.040	0.016	0.059	0.007	-0.032
0.020	0.458	-0.857	0.012	0.538	-0.843	0.111	0.008	0.093	-0.024	-0.025	0.023	0.016	0.058	0.009	-0.027
0.040	0.481	-0.830	0.009	0.541	-0.841	0.147	0.103	0.116	-0.002	-0.005	0.049	0.003	0.035	0.019	-0.028
-0.007	0.458	-0.869	0.007	0.544	-0.839	0.178	0.042	0.130	-0.047	-0.031	0.008	0.042	0.058	0.020	-0.030
0.043	0.458	-0.834	0.004	0.546	-0.838	0.128	0.107	0.082	0.006	-0.033	0.042	0.008	0.058	0.015	-0.024
-0.003	0.466	-0.842	0.002	0.548	-0.837	0.139	0.079	0.065	-0.038	-0.027	0.033	0.038	0.050	0.007	-0.032
0.040	0.462	-0.861	0.000	0.551	-0.835	0.178	0.064	0.081	0.006	-0.034	0.012	0.005	0.054	0.012	-0.030
-0.026	0.473	-0.845	-0.002	0.554	-0.833	0.219	0.047	0.092	-0.058	-0.026	0.025	0.060	0.042	0.004	-0.033
-0.010	0.462	-0.873	-0.004	0.558	-0.830	0.243	0.071	0.109	-0.040	-0.041	-0.005	0.044	0.054	0.023	-0.022
0.013	0.477	-0.849	-0.004	0.562	-0.827	0.273	-0.089	0.124	-0.017	-0.030	0.015	0.021	0.039	0.000	-0.037
0.047	0.493	-0.826	-0.008	0.567	-0.824	0.297	0.158	0.103	0.021	-0.019	0.036	0.014	0.023	0.025	-0.033
-0.068	0.500	-0.885	-0.010	0.572	-0.820	0.331	0.043	0.099	-0.092	-0.017	-0.027	0.101	0.016	0.034	-0.026
-0.022	0.500	-0.861	-0.010	0.577	-0.817	0.292	-0.072	0.112	-0.046	-0.022	-0.007	0.055	0.016	0.010	-0.022
0.017	0.504	-0.861	-0.012	0.581	-0.814	0.270	0.082	0.115	-0.005	-0.022	-0.009	0.017	0.012	0.011	-0.026
0.017	0.504	-0.849	-0.016	0.586	-0.810	0.330	0.142	0.090	-0.001	-0.027	-0.001	0.017	0.013	0.001	-0.010
-0.014	0.481	-0.893	-0.019	0.592	-0.806	0.378	0.131	0.123	-0.029	-0.056	-0.049	0.047	0.037	0.044	-0.007
-0.007	0.500	-0.893	-0.025	0.599	-0.801	0.468	0.236	0.141	-0.015	-0.044	-0.054	0.038	0.018	0.044	0.004
-0.045	0.508	-0.885	-0.029	0.607	-0.795	0.520	0.111	0.225	-0.049	-0.044	-0.052	0.076	0.012	0.037	0.022
0.032	0.508	-0.885	-0.036	0.618	-0.786	0.737	0.182	0.361	0.035	-0.054	-0.061	0.001	0.013	0.038	0.036
0.074	0.535	-0.849	-0.047	0.631	-0.774	0.927	0.346	0.431	0.088	-0.041	-0.037	0.044	0.013	0.002	0.037
0.036	0.585	-0.814	-0.055	0.645	-0.762	0.905	0.219	0.428	0.058	-0.004	-0.014	0.006	0.062	0.034	0.025
-0.014	0.585	-0.759	-0.068	0.656	-0.751	0.808	0.557	0.327	0.021	-0.016	0.030	0.045	0.062	0.090	-0.003
-0.137	0.605	-0.778	-0.074	0.666	-0.743	0.653	0.176	0.285	-0.095	-0.006	0.002	0.169	0.081	0.071	-0.032
-0.145	0.636	-0.775	-0.080	0.673	-0.735	0.527	0.113	0.268	-0.097	0.018	-0.002	0.179	0.112	0.075	-0.050
-0.107	0.667	-0.775	-0.082	0.676	-0.732	0.246	-0.012	0.198	-0.055	0.046	-0.005	0.141	0.144	0.076	-0.044
-0.076	0.725	-0.739	-0.084	0.676	-0.732	0.013	0.009	0.107	-0.023	0.104	0.030	0.112	0.202	0.112	-0.002
-0.010	0.744	-0.767	-0.082	0.674	-0.734	-0.127	-0.071	-0.054	0.041	0.125	0.004	0.047	0.223	0.084	0.053
0.078	0.717	-0.790	-0.081	0.671	-0.737	-0.268	0.122	-0.139	0.129	0.101	-0.016	0.042	0.197	0.061	0.103
0.136	0.698	-0.845	-0.075	0.666	-0.742	-0.365	-0.155	-0.224	0.181	0.087	-0.066	0.099	0.179	0.006	0.151
0.136	0.686	-0.889	-0.071	0.660	-0.748	-0.392	-0.017	-0.257	0.177	0.081	-0.104	0.100	0.168	0.037	0.189
0.159	0.659	-0.897	-0.061	0.655	-0.753	-0.349	-0.408	-0.216	0.190	0.060	-0.106	0.124	0.142	0.045	0.222
0.182	0.632	-0.901	-0.055	0.652	-0.756	-0.200	-0.203	-0.240	0.207	0.036	-0.107	0.147	0.115	0.049	0.237
0.267	0.624	-0.873	-0.047	0.650	-0.758	-0.097	-0.329	-0.163	0.283	0.029	-0.078	0.233	0.108	0.022	0.246
0.243	0.605	-0.885	-0.042	0.650	-0.759	-0.003	-0.147	-0.128	0.256	0.010	-0.089	0.210	0.089	0.034	0.248
0.232	0.566	-0.857	-0.036	0.651	-0.758	0.093	-0.309	-0.054	0.238	-0.030	-0.062	0.199	0.051	0.007	0.230
0.205	0.570	-0.881	-0.033	0.652	-0.757	0.061	-0.116	-0.013	0.208	-0.026	-0.086	0.173	0.055	0.031	0.201
0.132	0.624	-0.834	-0.033	0.652	-0.757	0.038	0.027	0.016	0.135	0.027	-0.039	0.100	0.109	0.016	0.174
0.132	0.624	-0.834	-0.035	0.653	-0.757	0.023	0.192	-0.010	0.138	0.027	-0.040	0.101	0.109	0.016	0.143
0.128	0.709	-0.826	-0.035	0.653	-0.756	0.041	0.003	0.023	0.134	0.112	-0.032	0.099	0.194	0.024	0.129
0.067	0.686	-0.842	-0.034	0.652	-0.758	-0.087	-0.071	-0.006	0.071	0.090	-0.047	0.038	0.171	0.009	0.113
0.151	0.636	-0.814	-0.036	0.650	-0.759	-0.116	0.199	-0.026	0.157	0.041	-0.018	0.123	0.121	0.037	0.100
0.047	0.620	-0.830	-0.035	0.648	-0.761	-0.122	-0.012	-0.046	0.053	0.028	-0.032	0.021	0.106	0.021	0.082
0.082	0.585	-0.786	-0.036	0.645	-0.763	-0.181	0.191	-0.080	0.089	-0.004	0.014	0.055	0.071	0.064	0.063
0.040	0.601	-0.802	-0.038	0.642	-0.766	-0.216	0.187	-0.088	0.048	0.015	0.001	0.014	0.087	0.049	0.024
-0.026	0.612	-0.814	-0.038	0.639	-0.768	-0.186	0.033	-0.056	-0.018	0.029	-0.008	0.051	0.099	0.037	0.025
-0.049	0.616	-0.806	-0.031	0.635	-0.772	-0.241	-0.396	-0.000	-0.047	0.037	0.003	0.074	0.103	0.044	-0.003
0.059	0.609	-0.814	-0.036	0.632	-0.774	-0.204	0.337	-0.058	0.065	0.032	-0.002	0.034	0.096	0.036	-0.014
-0.072	0.640	-0.818	-0.035	0.628	-0.777	-0.255	-0.036	-0.046	-0.067	0.067	-0.003	0.097	0.127	0.032	-0.021
-0.007	0.609	-0.790	-0.033	0.623	-0.782	-0.349	-0.043	-0.031	-0.003	0.042	0.029	0.031	0.097	0.060	-0.022
-0.060	0.593	-0.822	-0.035	0.618	-0.786	-0.314	0.180	-0.086	-0.055	0.031	0.002	0.085	0.082	0.028	-0.057
-0.030	0.628	-0.771	-0.031	0.614	-0.789	-0.239	-0.207	-0.059	-0.028	0.070	0.056	0.054	0.117	0.079	-0.053
-0.130	0.609	-0.842	-0.029	0.609	-0.792	-0.284	-0.098	-0.106	-0.130	0.055	-0.011	0.154	0.098	0.008	-0.068
-0.022	0.570	-0.794	-0.022	0.605	-0.796	-0.259	-0.294	-0.141	-0.029	0.021	0.040	0.046	0.060	0.056	-0.061
-0.060	0.531	-0.782	-0.015	0.600	-0.800	-0.350	-0.360	-0.136	-0.075	-0.012	0.056	0.084	0.023	0.068	-0.056
0.013	0.527	-0.806	-0.012	0.593	-0.805	-0.411	-0.047	-0.170	-0.005	-0.010	0.037	0.011	0.019	0.044	-0.047
0.005	0.551	-0.830	-0.011	0.586	-0.810	-0.428	0.046	-0.162	-0.014	0.020	0.019	0.019	0.042	0.021	-0.043
-0.037	0.535	-0.810	-0.005	0.578	-0.816	-0.480	-0.277	-0.145	-0.062	0.013	0.044	0.061	0.027	0.041	-0.030
0.005	0.512	-0.861	-0.004	0.571	-0.821	-0.428	0.058	-0.146	-0.020	-0.003	-0.002	0.019	0.004	0.010	-0.040
0.020	0.508	-0.798	-0.004	0.564	-0.825	-0.395	0.062	-0.118	-0.005	-0.000	0.066	0.003	0.000	0.053	-0.055
-0.022	0.477	-0.802	-0.003	0.559	-0.829	-0.334	-0.022	-0.048	-0.048	-0.026	0.066	0.045	0.031	0.050	-0.049
-0.053	0.481	-0.826	0.000	0.555	-0.832	-0.228	-0.174	-0.033	-0.082	-0.018	0.045	0.076	0.027	0.026	-0.052
0.005	0.504	-0.810	-0.003	0.552	-0.834	-0.178	0.191	-0.043	-0.022	0.008	0.063	0.019	0.004	0.042	-0.070
0.017	0.500	-0.830	0.009	0.549	-0.836	-0.165	-0.719	0.062	-0.022	0.007	0.045	0.007	0.008	0.022	-0.046
-0.095	0.535	-0.889	0.009	0.547	-0.837	-0.117	-0.043	-0.016	-0.134	0.044	-0.013	0.119	0.027	0.037	-0.017
0.117	0.512	-0.830	0.009	0.544	-0.839	-0.142	0.034	0.002	0.078	0.023	0.048	0.093	0.004	0.022	-0.008
0.117	0.512	-0.830	0.008	0.541	-0.841	-0.177	0.087	-0.017	0.079	0.026	0.050	0.093	0.004	0.022	0.001
0.051	0.473	-0.857	0.011	0.538	-0.843	-0.209	-0.163	-0.005	0.011	-0.009	0.024	0.028	0.035	0.005	0.020
0.063	0.450	-0.849	0.011	0.533	-0.846	-0.253	0.001	0.010	0.022	-0.027	0.035	0.039	0.058	0.003	0.004
0.036	0.466	-0.838	0.011	0.529	-0.848	-0.226	0.027	-0.027	-0.004	-0.008	0.050	0.013	0.042	0.015	-0.011
0.017	0.462	-0.873	0.011	0.525	-0.851	-0.234	0.015	0.006	-0.023	-0.008	0.017	0.007	0.046	0.021	-0.011
0.028	0.481	-0.873	0.013	0.522	-0.853	-0.180	-0.160	0.007	-0.015	0.015	0.019	0.005	0.027	0.021	-0.024
0.070	0.462	-0.826	0.010	0.519	-0.855	-0.178	0.238	-0.061	0.031	-0.001	0.068	0.048	0.046	0.026	-0.029
-0.010	0.442	-0.857	0.009	0.516	-0.857	-0.158	0.041	0.030	-0.049	-0.018	0.038	0.033	0.066	0.005	-0.023
0.001	0.423	-0.869	0.011	0.513	-0.858	-0.155	-0.133	0.052	-0.039	-0.034	0.028	0.021	0.085	0.018	-0.029
0.063	0.442	-0.834	0.009	0.511	-0.859	-0.114	0.096	0.028	0.025	-0.013	0.065	0.041	0.066	0.018	-0.035
-0.010	0.473	-0.885	0.007	0.508	-0.861	-0.179	0.089	0.030	-0.047	0.021	0.016	0.031	0.035	0.033	-0.032
0.024	0.466	-0.853	0.007	0.506	-0.863	-0.124	-0.022	0.012	-0.012	0.016	0.049	0.004	0.043	0.002	-0.032
-0.010	0.458	-0.901	0.005	0.504	-0.864	-0.080	0.103	0.024	-0.045	0.010	0.002	0.031	0.051	0.049	-0.034
0.001	0.423	-0.869	0.005	0.503	-0.865	-0.084	-0.010	0.046	-0.033	-0.024	0.035	0.019	0.086	0.017	-0.027
0.036	0.408	-0.865	0.004	0.501	-0.866	-0.090	0.002	0.086	0.003	-0.037	0.040	0.016	0.102	0.014	-0.026
0.028	0.408	-0.869	0.000	0.500	-0.866	-0.022	0.194	0.075	-0.001	-0.037	0.036	0.008	0.102	0.018	-0.029
0.017	0.415	-0.873	-0.001	0.501	-0.866	0.032	0.016	0.094	-0.011	-0.029	0.032	0.003	0.095	0.022	-0.028
-0.022	0.439	-0.869	-0.003	0.501	-0.866	0.024	0.050	0.092	-0.048	-0.006	0.036	0.041	0.072	0.018	-0.028
0.001	0.423	-0.861	-0.003	0.501	-0.866	0.013	-0.041	0.104	-0.025	-0.022	0.044	0.018	0.087	0.010	-0.037
0.028	0.439	-0.853	-0.005	0.501	-0.866	-0.010	0.085	0.066	0.004	-0.006	0.052	0.010	0.072	0.002	-0.036
-0.037	0.439	-0.897	-0.005	0.499	-0.867	-0.085	-0.026	0.063	-0.061	-0.004	0.010	0.055	0.072	0.045	-0.033
0.036	0.431	-0.834	-0.006	0.498	-0.867	-0.047	0.043	0.031	0.013	-0.011	0.073	0.018	0.081	0.018	-0.033
-0.014	0.442	-0.873	-0.009	0.497	-0.868	-0.065	0.104	0.036	-0.035	0.002	0.034	0.032	0.069	0.022	-0.035
0.001	0.431	-0.853	-0.010	0.496	-0.868	-0.017	0.044	0.063	-0.018	-0.010	0.054	0.016	0.081	0.002	-0.033
0.020	0.404	-0.830	-0.009	0.496	-0.868	-0.020	-0.095	0.091	0.001	-0.036	0.078	0.003	0.108	0.022	-0.037
-0.018	0.408	-0.865	-0.011	0.497	-0.868	0.059	0.092	0.053	-0.036	-0.033	0.042	0.035	0.104	0.014	-0.040
0.001	0.415	-0.849	-0.014	0.497	-0.868	0.043	0.164	0.023	-0.014	-0.026	0.058	0.016	0.097	0.002	-0.041
-0.045	0.419	-0.901	-0.013	0.497	-0.868	-0.009	-0.134	0.060	-0.061	-0.022	0.007	0.062	0.093	0.050	-0.040
-0.007	0.415	-0.845	-0.013	0.496	-0.868	-0.052	0.010	0.075	-0.022	-0.024	0.063	0.023	0.097	0.006	-0.034
0.009	0.404	-0.857	-0.015	0.495	-0.869	-0.036	0.104	0.026	-0.005	-0.035	0.051	0.007	0.109	0.006	-0.038
0.009	0.408	-0.857	-0.018	0.495	-0.869	0.023	0.162	0.021	-0.002	-0.031	0.051	0.007	0.105	0.006	-0.024
-0.030	0.446	-0.873	-0.017	0.495	-0.869	0.020	-0.093	0.063	-0.041	0.007	0.036	0.045	0.067	0.022	-0.026
0.043	0.439	-0.849	-0.022	0.496	-0.868	0.054	0.234	0.023	0.036	-0.002	0.059	0.028	0.075	0.002	-0.023
-0.045	0.435	-0.889	-0.023	0.497	-0.867	0.081	0.046	0.013	-0.052	-0.007	0.019	0.061	0.079	0.038	-0.025
0.013	0.396	-0.865	-0.025	0.498	-0.867	0.063	0.165	0.013	0.009	-0.046	0.042	0.003	0.118	0.014	-0.020
-0.010	0.400	-0.857	-0.025	0.499	-0.866	0.062	-0.058	0.039	-0.015	-0.043	0.049	0.026	0.114	0.006	-0.030
-0.010	0.404	-0.873	-0.027	0.501	-0.865	0.100	0.113	0.008	-0.012	-0.040	0.033	0.025	0.110	0.022	-0.032
-0.026	0.388	-0.861	-0.030	0.503	-0.864	0.173	0.194	-0.041	-0.024	-0.058	0.043	0.041	0.126	0.010	-0.036
-0.060	0.388	-0.877	-0.029	0.505	-0.863	0.129	-0.066	-0.013	-0.060	-0.060	0.026	0.075	0.126	0.026	-0.039
-0.030	0.400	-0.897	-0.029	0.508	-0.861	0.182	0.052	-0.026	-0.028	-0.051	0.006	0.044	0.114	0.045	-0.044
-0.037	0.392	-0.849	-0.031	0.512	-0.858	0.254	0.114	0.012	-0.033	-0.063	0.051	0.052	0.122	0.002	-0.041
-0.049	0.408	-0.885	-0.032	0.516	-0.856	0.258	0.049	0.024	-0.043	-0.052	0.013	0.063	0.106	0.033	-0.033
-0.030	0.435	-0.893	-0.034	0.521	-0.853	0.291	0.093	0.025	-0.022	-0.030	0.002	0.044	0.079	0.041	-0.021
-0.041	0.427	-0.901	-0.039	0.526	-0.849	0.334	0.232	0.031	-0.029	-0.043	-0.009	0.056	0.087	0.049	-0.023
0.005	0.439	-0.916	-0.043	0.533	-0.845	0.394	0.258	0.059	0.022	-0.038	-0.029	0.009	0.075	0.065	-0.004
-0.099	0.442	-0.932	-0.048	0.541	-0.840	0.492	0.170	0.139	-0.078	-0.042	-0.049	0.113	0.071	0.080	0.011
0.009	0.423	-0.920	-0.054	0.552	-0.832	0.707	0.226	0.252	0.036	-0.073	-0.045	0.005	0.090	0.069	0.030
0.013	0.470	-0.901	-0.064	0.568	-0.821	1.009	0.306	0.433	0.050	-0.042	-0.036	0.002	0.044	0.049	0.022
0.036	0.535	-0.834	-0.075	0.584	-0.808	1.053	0.390	0.438	0.084	0.007	0.019	0.021	0.022	0.018	0.011
-0.049	0.570	-0.778	-0.083	0.598	-0.797	0.898	0.263	0.364	0.008	0.027	0.063	0.063	0.057	0.074	-0.011
-0.153	0.597	-0.759	-0.091	0.610	-0.787	0.789	0.199	0.336	-0.089	0.042	0.073	0.167	0.084	0.093	-0.028
-0.122	0.655	-0.778	-0.096	0.618	-0.781	0.511	0.203	0.188	-0.053	0.092	0.047	0.136	0.143	0.074	-0.030
-0.095	0.721	-0.806	-0.099	0.620	-0.778	0.137	0.171	0.024	-0.023	0.155	0.018	0.109	0.209	0.047	-0.016
-0.010	0.701	-0.834	-0.100	0.616	-0.781	-0.236	0.132	-0.072	0.063	0.139	-0.007	0.024	0.190	0.019	0.030
-0.010	0.701	-0.834	-0.101	0.609	-0.786	-0.459	0.158	-0.130	0.064	0.146	-0.002	0.024	0.190	0.020	0.071
0.043	0.713	-0.885	-0.097	0.600	-0.794	-0.599	-0.061	-0.160	0.114	0.166	-0.045	0.030	0.202	0.031	0.115
0.067	0.686	-0.920	-0.090	0.590	-0.802	-0.680	-0.246	-0.216	0.130	0.150	-0.072	0.053	0.175	0.066	0.159
0.140	0.601	-0.905	-0.079	0.580	-0.811	-0.670	-0.459	-0.287	0.192	0.075	-0.047	0.126	0.090	0.050	0.199
0.251	0.566	-0.885	-0.071	0.570	-0.818	-0.607	-0.177	-0.328	0.295	0.049	-0.020	0.237	0.056	0.030	0.220
0.232	0.531	-0.916	-0.063	0.562	-0.825	-0.526	-0.176	-0.365	0.268	0.023	-0.045	0.218	0.022	0.061	0.222
0.197	0.527	-0.916	-0.059	0.554	-0.831	-0.520	0.006	-0.319	0.229	0.028	-0.039	0.183	0.019	0.061	0.209
0.124	0.489	-0.920	-0.055	0.548	-0.834	-0.321	-0.060	-0.227	0.152	-0.006	-0.039	0.110	0.019	0.064	0.196
0.093	0.415	-0.944	-0.047	0.546	-0.836	-0.110	-0.362	-0.128	0.114	-0.077	-0.061	0.080	0.092	0.088	0.156
0.190	0.442	-0.944	-0.049	0.546	-0.836	0.019	0.219	-0.086	0.212	-0.050	-0.061	0.176	0.064	0.087	0.134
0.043	0.439	-0.901	-0.046	0.548	-0.835	0.131	-0.195	0.010	0.062	-0.055	-0.019	0.030	0.067	0.043	0.121
0.101	0.527	-0.897	-0.041	0.549	-0.835	0.086	-0.265	-0.014	0.115	0.032	-0.016	0.088	0.022	0.039	0.114
0.086	0.520	-0.873	-0.041	0.552	-0.833	0.166	0.057	-0.060	0.100	0.022	0.006	0.073	0.015	0.015	0.098
0.101	0.531	-0.849	-0.036	0.553	-0.832	0.084	-0.251	-0.038	0.110	0.032	0.029	0.089	0.027	0.008	0.093
0.117	0.551	-0.909	-0.041	0.555	-0.831	0.098	0.427	-0.117	0.131	0.050	-0.032	0.105	0.046	0.050	0.085
0.036	0.520	-0.865	-0.039	0.556	-0.830	0.088	-0.093	-0.029	0.048	0.017	0.011	0.025	0.015	0.007	0.069
0.059	0.508	-0.877	-0.044	0.558	-0.828	0.127	0.431	-0.136	0.077	0.004	-0.003	0.048	0.004	0.018	0.052
-0.014	0.520	-0.901	-0.042	0.561	-0.827	0.157	-0.003	-0.155	0.002	0.013	-0.028	0.025	0.016	0.041	0.014
0.001	0.520	-0.834	-0.045	0.563	-0.825	0.108	0.334	-0.250	0.020	0.011	0.037	0.010	0.017	0.027	0.007
-0.087	0.535	-0.897	-0.041	0.564	-0.825	0.079	-0.117	-0.185	-0.072	0.025	-0.026	0.098	0.034	0.036	-0.008
-0.022	0.551	-0.905	-0.040	0.564	-0.825	-0.003	0.036	-0.162	-0.008	0.041	-0.034	0.033	0.051	0.043	-0.030
-0.010	0.558	-0.853	-0.040	0.564	-0.825	-0.035	0.151	-0.173	0.004	0.049	0.017	0.021	0.059	0.009	-0.024
-0.118	0.570	-0.873	-0.035	0.564	-0.825	0.017	-0.259	-0.116	-0.109	0.060	-0.002	0.129	0.071	0.011	-0.035
0.024	0.585	-0.881	-0.035	0.565	-0.825	0.029	0.130	-0.149	0.034	0.075	-0.011	0.014	0.087	0.018	-0.031
-0.118	0.555	-0.849	-0.033	0.564	-0.825	-0.027	-0.028	-0.185	-0.111	0.045	0.021	0.129	0.056	0.014	-0.044
0.024	0.500	-0.853	-0.032	0.563	-0.826	-0.074	0.043	-0.167	0.030	-0.008	0.018	0.013	0.003	0.011	-0.038
-0.049	0.481	-0.814	-0.023	0.561	-0.827	-0.093	-0.410	-0.128	-0.052	-0.026	0.059	0.060	0.016	0.051	-0.059
-0.057	0.462	-0.834	-0.022	0.560	-0.828	-0.043	0.047	-0.181	-0.060	-0.045	0.039	0.068	0.035	0.032	-0.050
-0.057	0.462	-0.834	-0.018	0.559	-0.829	-0.060	-0.188	-0.147	-0.065	-0.043	0.040	0.069	0.034	0.032	-0.052
-0.045	0.485	-0.845	-0.012	0.558	-0.830	-0.069	-0.251	-0.125	-0.059	-0.019	0.029	0.057	0.010	0.021	-0.053
0.047	0.477	-0.818	-0.013	0.558	-0.830	0.021	0.185	-0.169	0.034	-0.027	0.057	0.035	0.016	0.049	-0.045
-0.045	0.458	-0.826	-0.009	0.558	-0.830	-0.008	-0.145	-0.129	-0.062	-0.046	0.049	0.058	0.035	0.041	-0.043
0.001	0.477	-0.845	-0.009	0.560	-0.829	0.107	0.045	-0.101	-0.016	-0.028	0.028	0.012	0.015	0.022	-0.036
-0.049	0.481	-0.861	-0.008	0.561	-0.828	0.087	-0.028	-0.063	-0.067	-0.026	0.011	0.063	0.011	0.006	-0.054
0.005	0.477	-0.818	-0.008	0.564	-0.826	0.172	0.035	-0.071	-0.014	-0.032	0.053	0.009	0.014	0.050	-0.034
-0.045	0.504	-0.849	0.002	0.566	-0.825	0.137	-0.569	-0.001	-0.073	-0.007	0.020	0.059	0.013	0.018	-0.041
0.059	0.512	-0.842	-0.002	0.568	-0.823	0.155	0.267	-0.069	0.034	-0.002	0.026	0.045	0.022	0.027	-0.030
-0.041	0.524	-0.889	0.002	0.569	-0.822	0.061	-0.222	-0.039	-0.070	0.009	-0.022	0.055	0.034	0.021	-0.036
0.024	0.520	-0.845	0.002	0.569	-0.823	-0.004	0.036	-0.080	-0.005	0.005	0.021	0.010	0.030	0.023	-0.020
-0.022	0.497	-0.842	0.008	0.568	-0.823	-0.034	-0.303	-0.065	-0.057	-0.018	0.025	0.036	0.007	0.027	-0.037
0.055	0.516	-0.830	0.008	0.567	-0.823	-0.021	0.132	-0.128	0.021	0.002	0.038	0.040	0.027	0.039	-0.031
-0.022	0.497	-0.845	0.009	0.567	-0.824	-0.013	-0.083	-0.048	-0.058	-0.017	0.022	0.037	0.007	0.024	-0.035
-0.003	0.516	-0.889	0.010	0.566	-0.824	-0.058	0.003	-0.035	-0.039	0.004	-0.021	0.018	0.027	0.019	-0.020
0.017	0.500	-0.826	0.011	0.565	-0.825	-0.030	-0.029	-0.059	-0.021	-0.011	0.043	0.001	0.011	0.044	-0.035
0.067	0.489	-0.830	0.008	0.565	-0.825	-0.001	0.218	-0.089	0.032	-0.022	0.039	0.050	0.000	0.040	-0.034
-0.030	0.493	-0.845	0.010	0.565	-0.825	0.011	-0.095	-0.047	-0.066	-0.019	0.023	0.046	0.004	0.024	-0.034
-0.026	0.508	-0.877	0.011	0.565	-0.825	-0.007	-0.031	-0.048	-0.063	-0.003	-0.009	0.041	0.020	0.007	-0.031
0.017	0.500	-0.842	0.012	0.565	-0.825	0.002	-0.015	-0.050	-0.022	-0.010	0.027	0.001	0.012	0.029	-0.041
0.028	0.485	-0.845	0.014	0.564	-0.826	-0.010	-0.076	-0.056	-0.012	-0.025	0.023	0.012	0.004	0.025	-0.031
0.013	0.500	-0.838	0.014	0.564	-0.826	-0.015	0.060	-0.063	-0.027	-0.010	0.031	0.003	0.012	0.033	-0.028
0.032	0.497	-0.845	0.016	0.563	-0.826	-0.012	-0.158	-0.001	-0.010	-0.013	0.023	0.016	0.008	0.025	-0.022
0.001	0.485	-0.849	0.015	0.564	-0.826	0.017	0.099	-0.016	-0.039	-0.025	0.019	0.015	0.004	0.021	-0.031
0.055	0.500	-0.822	0.010	0.564	-0.826	0.041	0.292	-0.017	0.019	-0.010	0.046	0.038	0.011	0.048	-0.032
-0.018	0.516	-0.838	0.015	0.564	-0.825	0.030	-0.312	0.052	-0.058	0.005	0.030	0.035	0.026	0.033	-0.035
0.009	0.481	-0.834	0.013	0.566	-0.824	0.101	0.147	-0.006	-0.029	-0.031	0.033	0.009	0.008	0.036	-0.044
0.001	0.520	-0.857	0.010	0.567	-0.824	0.045	0.183	-0.027	-0.034	0.007	0.009	0.016	0.030	0.013	-0.052
-0.060	0.535	-0.865	0.009	0.568	-0.823	0.100	0.036	-0.034	-0.095	0.021	-0.001	0.078	0.045	0.004	-0.045
-0.007	0.500	-0.861	0.010	0.567	-0.823	-0.022	-0.005	-0.039	-0.041	-0.013	0.004	0.025	0.011	0.008	-0.041
0.017	0.500	-0.826	0.009	0.567	-0.824	-0.012	0.062	-0.043	-0.017	-0.013	0.039	0.002	0.011	0.043	-0.036
0.024	0.512	-0.838	0.010	0.566	-0.825	-0.077	0.013	-0.027	-0.010	-0.000	0.028	0.006	0.022	0.031	-0.023
0.040	0.516	-0.830	0.006	0.564	-0.826	-0.080	0.228	-0.043	0.009	0.005	0.037	0.021	0.026	0.039	-0.019
0.017	0.508	-0.838	0.006	0.563	-0.827	-0.083	0.034	-0.037	-0.014	-0.001	0.030	0.002	0.017	0.031	-0.019
0.005	0.512	-0.869	0.005	0.561	-0.828	-0.079	0.088	-0.038	-0.024	0.004	-0.000	0.014	0.021	0.001	-0.020
0.009	0.512	-0.834	0.004	0.561	-0.828	-0.037	0.116	-0.096	-0.019	0.005	0.036	0.011	0.021	0.034	-0.030
0.005	0.508	-0.865	0.004	0.560	-0.829	-0.044	0.063	-0.085	-0.022	0.002	0.005	0.015	0.017	0.002	-0.026
-0.018	0.493	-0.834	0.003	0.559	-0.829	-0.025	0.110	-0.068	-0.044	-0.013	0.037	0.038	0.001	0.034	-0.031
0.028	0.500	-0.861	0.004	0.558	-0.830	-0.031	0.013	-0.094	0.001	-0.005	0.010	0.008	0.008	0.006	-0.017
-0.018	0.524	-0.853	0.007	0.557	-0.830	-0.059	-0.149	-0.063	-0.048	0.019	0.018	0.038	0.031	0.014	-0.017
0.097	0.512	-0.806	0.006	0.556	-0.831	-0.072	0.141	-0.106	0.069	0.009	0.066	0.077	0.019	0.061	-0.015
0.013	0.516	-0.853	0.003	0.555	-0.832	-0.055	0.269	-0.135	-0.013	0.013	0.019	0.007	0.023	0.013	-0.021
-0.014	0.489	-0.849	0.005	0.553	-0.833	-0.115	-0.040	-0.060	-0.041	-0.012	0.025	0.034	0.005	0.017	-0.015
0.009	0.473	-0.834	0.004	0.551	-0.835	-0.113	0.121	-0.082	-0.017	-0.026	0.042	0.011	0.021	0.033	-0.026
0.017	0.497	-0.830	0.002	0.549	-0.836	-0.081	0.172	-0.102	-0.007	-0.001	0.047	0.003	0.002	0.037	-0.028
0.020	0.493	-0.842	0.003	0.548	-0.837	-0.089	0.002	-0.081	-0.004	-0.004	0.036	0.000	0.002	0.024	-0.026
0.001	0.489	-0.853	-0.001	0.546	-0.838	-0.093	0.309	-0.139	-0.019	-0.006	0.025	0.019	0.007	0.012	-0.024
-0.018	0.504	-0.873	-0.002	0.545	-0.839	-0.087	0.129	-0.104	-0.037	0.011	0.007	0.038	0.008	0.007	-0.027
0.001	0.489	-0.877	-0.000	0.543	-0.840	-0.093	-0.042	-0.084	-0.020	-0.003	0.004	0.019	0.008	0.012	-0.017
-0.018	0.489	-0.881	-0.001	0.542	-0.840	-0.038	0.107	-0.087	-0.038	-0.002	0.001	0.038	0.008	0.016	-0.020
0.070	0.481	-0.826	-0.004	0.541	-0.841	-0.056	0.234	-0.113	0.053	-0.009	0.056	0.051	0.016	0.039	-0.014
-0.022	0.485	-0.877	-0.003	0.540	-0.842	-0.068	-0.009	-0.082	-0.040	-0.004	0.006	0.042	0.013	0.012	-0.019
0.020	0.497	-0.857	-0.004	0.539	-0.842	-0.031	0.106	-0.088	0.003	0.008	0.026	0.001	0.002	0.008	-0.021
-0.018	0.489	-0.845	-0.003	0.538	-0.843	-0.058	0.003	-0.088	-0.036	0.001	0.039	0.038	0.010	0.020	-0.029
-0.018	0.489	-0.845	-0.004	0.537	-0.844	-0.053	0.161	-0.114	-0.035	0.002	0.039	0.037	0.010	0.020	-0.026
0.013	0.458	-0.865	-0.005	0.536	-0.844	-0.018	0.130	-0.143	-0.003	-0.028	0.020	0.007	0.042	0.001	-0.031
0.001	0.458	-0.861	-0.006	0.536	-0.844	-0.015	0.128	-0.132	-0.014	-0.028	0.024	0.019	0.042	0.005	-0.026
-0.010	0.481	-0.861	-0.006	0.535	-0.845	-0.043	0.082	-0.108	-0.025	-0.004	0.024	0.031	0.019	0.005	-0.022
0.001	0.470	-0.853	-0.007	0.535	-0.845	-0.004	0.152	-0.117	-0.013	-0.016	0.032	0.019	0.032	0.012	-0.029
-0.014	0.473	-0.885	-0.008	0.535	-0.845	-0.014	0.121	-0.082	-0.027	-0.011	0.001	0.033	0.029	0.020	-0.033
-0.030	0.454	-0.865	-0.008	0.536	-0.844	0.067	0.060	-0.103	-0.043	-0.032	0.020	0.048	0.049	0.001	-0.031
-0.018	0.470	-0.853	-0.008	0.536	-0.844	0.021	0.045	-0.098	-0.032	-0.016	0.031	0.036	0.034	0.010	-0.034
-0.003	0.458	-0.865	-0.010	0.536	-0.844	0.008	0.168	-0.125	-0.015	-0.028	0.019	0.021	0.047	0.003	-0.032
-0.030	0.462	-0.885	-0.008	0.536	-0.844	0.028	0.028	-0.153	-0.043	-0.024	-0.001	0.048	0.044	0.023	-0.026
0.005	0.439	-0.865	-0.009	0.535	-0.845	-0.019	0.143	-0.124	-0.008	-0.046	0.019	0.014	0.069	0.004	-0.022
0.005	0.473	-0.853	-0.009	0.535	-0.845	-0.028	0.069	-0.139	-0.008	-0.010	0.031	0.014	0.036	0.008	-0.021
-0.010	0.473	-0.881	-0.011	0.535	-0.845	-0.006	0.210	-0.153	-0.021	-0.009	0.003	0.030	0.036	0.019	-0.017
-0.014	0.427	-0.901	-0.012	0.535	-0.845	0.062	0.137	-0.095	-0.023	-0.056	-0.017	0.035	0.083	0.038	-0.017
-0.033	0.458	-0.932	-0.015	0.537	-0.844	0.107	0.205	-0.066	-0.039	-0.026	-0.050	0.056	0.052	0.069	-0.020
-0.030	0.439	-0.932	-0.019	0.541	-0.841	0.262	0.260	-0.022	-0.031	-0.049	-0.053	0.054	0.071	0.068	-0.013
-0.064	0.450	-0.952	-0.022	0.544	-0.839	0.220	0.140	0.062	-0.062	-0.041	-0.075	0.091	0.059	0.087	0.004
-0.014	0.446	-0.936	-0.026	0.550	-0.835	0.348	0.141	0.154	-0.007	-0.050	-0.063	0.041	0.062	0.071	0.033
0.036	0.466	-0.924	-0.034	0.558	-0.829	0.510	0.271	0.252	0.051	-0.038	-0.057	0.009	0.042	0.059	0.036
0.109	0.520	-0.869	-0.041	0.567	-0.823	0.577	0.355	0.212	0.132	0.007	-0.008	0.081	0.013	0.004	0.031
-0.022	0.535	-0.845	-0.049	0.575	-0.817	0.518	0.373	0.136	0.009	0.015	0.009	0.050	0.029	0.020	0.006
-0.091	0.531	-0.830	-0.054	0.581	-0.812	0.381	0.241	0.092	-0.055	0.005	0.019	0.118	0.025	0.035	-0.024
-0.157	0.535	-0.849	-0.056	0.585	-0.809	0.238	0.004	0.138	-0.118	0.006	-0.004	0.183	0.028	0.016	-0.039
-0.137	0.531	-0.845	-0.060	0.587	-0.807	0.175	0.182	0.099	-0.095	-0.000	-0.003	0.163	0.024	0.019	-0.043
0.013	0.582	-0.830	-0.061	0.588	-0.807	0.039	0.059	0.032	0.057	0.050	0.012	0.012	0.073	0.035	-0.020
-0.060	0.589	-0.853	-0.062	0.586	-0.808	-0.125	0.087	-0.035	-0.015	0.059	-0.010	0.086	0.080	0.011	0.032
0.005	0.589	-0.885	-0.059	0.582	-0.811	-0.229	-0.130	-0.074	0.048	0.063	-0.039	0.020	0.079	0.021	0.078
0.086	0.578	-0.944	-0.058	0.577	-0.814	-0.294	0.043	-0.118	0.128	0.056	-0.095	0.062	0.066	0.081	0.102
0.086	0.578	-0.944	-0.054	0.572	-0.819	-0.326	-0.125	-0.125	0.125	0.062	-0.091	0.062	0.065	0.081	0.127
0.109	0.551	-0.968	-0.050	0.566	-0.823	-0.366	-0.079	-0.187	0.144	0.040	-0.110	0.086	0.038	0.105	0.152
0.067	0.547	-0.940	-0.045	0.558	-0.829	-0.485	-0.116	-0.238	0.097	0.044	-0.077	0.044	0.034	0.078	0.173
0.163	0.570	-0.893	-0.037	0.551	-0.834	-0.430	-0.262	-0.300	0.185	0.074	-0.025	0.141	0.057	0.030	0.175
0.236	0.558	-0.928	-0.034	0.547	-0.836	-0.245	0.057	-0.298	0.255	0.066	-0.058	0.215	0.045	0.066	0.170
0.124	0.535	-0.964	-0.026	0.543	-0.839	-0.228	-0.277	-0.240	0.136	0.047	-0.091	0.104	0.022	0.102	0.181
0.128	0.489	-0.952	-0.019	0.539	-0.842	-0.224	-0.267	-0.240	0.132	0.004	-0.077	0.108	0.025	0.090	0.166
0.163	0.470	-0.924	-0.016	0.538	-0.843	-0.053	0.044	-0.251	0.164	-0.014	-0.048	0.143	0.044	0.063	0.145
0.078	0.450	-0.983	-0.009	0.538	-0.843	0.023	-0.313	-0.121	0.073	-0.034	-0.108	0.059	0.064	0.122	0.128
0.132	0.450	-0.975	-0.008	0.541	-0.841	0.189	-0.024	-0.068	0.125	-0.037	-0.101	0.112	0.064	0.115	0.123
0.067	0.462	-0.948	-0.001	0.543	-0.840	0.132	-0.381	0.013	0.053	-0.028	-0.075	0.046	0.053	0.088	0.105
0.128	0.489	-0.924	-0.002	0.545	-0.839	0.122	0.057	-0.031	0.115	-0.003	-0.053	0.107	0.026	0.064	0.097
0.074	0.531	-0.928	-0.000	0.546	-0.838	0.069	-0.036	-0.041	0.059	0.039	-0.057	0.053	0.017	0.069	0.075
0.070	0.551	-0.916	-0.000	0.546	-0.838	-0.011	0.047	-0.066	0.055	0.058	-0.045	0.049	0.037	0.057	0.067
0.047	0.516	-0.897	-0.001	0.548	-0.837	0.137	0.153	-0.133	0.033	0.021	-0.027	0.025	0.002	0.038	0.048
0.032	0.531	-0.928	0.001	0.549	-0.836	0.062	-0.029	-0.153	0.015	0.035	-0.058	0.010	0.018	0.069	0.035
0.028	0.497	-0.940	0.006	0.548	-0.837	-0.026	-0.210	-0.135	0.005	0.001	-0.070	0.006	0.018	0.081	0.034
0.020	0.477	-0.901	0.004	0.548	-0.837	0.016	0.247	-0.185	-0.000	-0.019	-0.030	0.002	0.037	0.042	0.020
0.086	0.435	-0.877	0.008	0.546	-0.838	-0.090	-0.171	-0.070	0.061	-0.060	-0.005	0.062	0.080	0.018	0.024
-0.018	0.427	-0.901	0.007	0.545	-0.838	-0.038	0.132	-0.068	-0.041	-0.067	-0.028	0.042	0.088	0.041	0.013
0.074	0.423	-0.901	0.012	0.545	-0.839	-0.004	-0.323	0.000	0.045	-0.070	-0.027	0.051	0.092	0.041	0.012
0.001	0.458	-0.881	0.012	0.544	-0.839	-0.024	0.002	-0.027	-0.028	-0.035	-0.007	0.023	0.058	0.021	0.001
0.043	0.450	-0.838	0.011	0.544	-0.839	0.009	0.100	-0.067	0.015	-0.043	0.036	0.019	0.066	0.022	-0.003
0.043	0.481	-0.838	0.009	0.542	-0.840	-0.099	0.211	-0.131	0.017	-0.010	0.038	0.018	0.035	0.022	-0.029
-0.007	0.489	-0.826	0.011	0.540	-0.842	-0.114	-0.026	-0.113	-0.034	-0.001	0.051	0.032	0.028	0.034	-0.032
-0.053	0.435	-0.881	0.017	0.538	-0.843	-0.130	-0.320	-0.087	-0.087	-0.052	-0.003	0.079	0.082	0.021	-0.042
0.001	0.439	-0.865	0.021	0.537	-0.843	-0.027	-0.204	-0.087	-0.037	-0.048	0.013	0.025	0.078	0.006	-0.048
0.001	0.458	-0.849	0.025	0.537	-0.843	0.045	-0.168	-0.047	-0.041	-0.029	0.029	0.026	0.059	0.010	-0.045
0.013	0.446	-0.901	0.031	0.537	-0.843	0.013	-0.381	0.007	-0.036	-0.040	-0.023	0.015	0.070	0.042	-0.022
0.024	0.431	-0.853	0.035	0.538	-0.842	0.075	-0.234	-0.021	-0.028	-0.057	0.023	0.004	0.086	0.006	-0.021
0.097	0.489	-0.853	0.036	0.539	-0.841	0.055	-0.007	-0.058	0.044	0.001	0.023	0.069	0.028	0.006	-0.023
0.005	0.489	-0.912	0.036	0.539	-0.842	0.009	0.020	-0.030	-0.048	0.001	-0.037	0.024	0.028	0.054	-0.017
-0.018	0.470	-0.912	0.041	0.539	-0.841	0.025	-0.310	0.011	-0.076	-0.019	-0.037	0.047	0.048	0.054	-0.008
0.078	0.473	-0.845	0.044	0.540	-0.841	0.051	-0.204	0.002	0.017	-0.016	0.029	0.049	0.044	0.013	-0.015
0.090	0.489	-0.842	0.047	0.541	-0.840	0.071	-0.124	-0.031	0.026	-0.001	0.032	0.060	0.029	0.017	-0.009
0.074	0.473	-0.834	0.050	0.542	-0.839	0.067	-0.149	-0.040	0.008	-0.018	0.039	0.044	0.044	0.025	-0.000
0.063	0.504	-0.881	0.052	0.543	-0.838	0.058	-0.075	-0.053	-0.006	0.013	-0.009	0.032	0.014	0.023	-0.003
0.063	0.489	-0.857	0.054	0.544	-0.838	0.059	-0.073	-0.042	-0.007	-0.003	0.015	0.032	0.029	0.001	-0.004
0.067	0.450	-0.865	0.056	0.545	-0.837	0.098	-0.112	-0.016	-0.006	-0.043	0.006	0.036	0.068	0.007	-0.001
0.090	0.473	-0.842	0.056	0.546	-0.836	0.050	-0.004	-0.007	0.017	-0.020	0.029	0.059	0.045	0.016	-0.006
0.086	0.512	-0.857	0.053	0.547	-0.836	0.067	0.204	-0.018	0.017	0.017	0.013	0.055	0.007	0.000	0.001
0.043	0.504	-0.861	0.055	0.548	-0.835	0.087	-0.131	-0.021	-0.028	0.008	0.008	0.012	0.015	0.004	0.004
0.109	0.508	-0.842	0.055	0.549	-0.834	0.064	0.050	-0.054	0.037	0.011	0.027	0.077	0.011	0.016	0.001
0.078	0.462	-0.857	0.051	0.550	-0.834	0.063	0.255	-0.053	0.009	-0.036	0.012	0.046	0.057	0.000	0.003
0.078	0.439	-0.830	0.052	0.549	-0.834	0.002	-0.044	0.041	0.009	-0.059	0.040	0.046	0.081	0.027	0.005
0.105	0.473	-0.814	0.047	0.550	-0.834	0.066	0.282	-0.004	0.040	-0.026	0.055	0.072	0.046	0.043	-0.005
0.063	0.493	-0.822	0.045	0.552	-0.832	0.123	0.134	-0.008	-0.001	-0.008	0.046	0.029	0.027	0.034	-0.016
0.043	0.446	-0.845	0.046	0.555	-0.831	0.150	-0.092	0.045	-0.021	-0.057	0.021	0.010	0.074	0.010	-0.019
0.013	0.454	-0.849	0.044	0.557	-0.829	0.151	0.132	0.044	-0.050	-0.052	0.016	0.021	0.066	0.006	-0.015
0.051	0.470	-0.822	0.038	0.560	-0.827	0.223	0.323	-0.001	-0.006	-0.040	0.042	0.017	0.051	0.033	-0.017
0.124	0.500	-0.798	0.039	0.563	-0.825	0.172	-0.052	0.054	0.066	-0.012	0.063	0.090	0.020	0.057	-0.012
0.028	0.489	-0.845	0.034	0.566	-0.824	0.154	0.272	0.042	-0.025	-0.026	0.015	0.006	0.032	0.009	-0.009
0.074	0.477	-0.798	0.031	0.568	-0.823	0.144	0.142	0.043	0.023	-0.040	0.061	0.040	0.044	0.056	-0.012
0.020	0.473	-0.818	0.026	0.570	-0.821	0.134	0.253	0.072	-0.025	-0.046	0.040	0.014	0.048	0.036	-0.024
0.020	0.473	-0.818	0.024	0.572	-0.820	0.147	0.088	0.078	-0.023	-0.048	0.038	0.014	0.048	0.035	-0.022
0.036	0.489	-0.806	0.020	0.574	-0.818	0.140	0.155	0.073	-0.004	-0.035	0.048	0.002	0.033	0.047	-0.024
0.024	0.520	-0.826	0.017	0.576	-0.817	0.140	0.150	0.089	-0.012	-0.006	0.027	0.010	0.003	0.027	-0.021
0.032	0.497	-0.814	0.012	0.579	-0.816	0.132	0.264	0.101	0.001	-0.031	0.037	0.002	0.026	0.038	-0.023
0.013	0.500	-0.822	0.007	0.581	-0.814	0.147	0.223	0.079	-0.013	-0.030	0.028	0.021	0.023	0.030	-0.027
-0.014	0.493	-0.818	0.004	0.583	-0.813	0.135	0.107	0.079	-0.037	-0.039	0.030	0.048	0.031	0.034	-0.023
-0.014	0.493	-0.826	0.003	0.585	-0.811	0.156	0.059	0.068	-0.035	-0.042	0.020	0.048	0.031	0.025	-0.035
0.024	0.516	-0.826	-0.002	0.588	-0.809	0.163	0.264	0.045	0.008	-0.021	0.018	0.010	0.009	0.025	-0.031
-0.060	0.531	-0.834	-0.003	0.589	-0.808	0.126	-0.038	0.105	-0.075	-0.007	0.009	0.094	0.006	0.016	-0.030
0.013	0.512	-0.826	-0.008	0.592	-0.806	0.147	0.267	0.054	0.003	-0.028	0.015	0.020	0.014	0.024	-0.021
-0.030	0.520	-0.830	-0.007	0.594	-0.805	0.137	-0.130	0.092	-0.040	-0.023	0.009	0.063	0.007	0.020	-0.026
0.024	0.504	-0.814	-0.012	0.595	-0.804	0.079	0.240	0.099	0.019	-0.040	0.024	0.009	0.023	0.035	-0.011
-0.018	0.520	-0.822	-0.014	0.596	-0.803	0.078	0.045	0.101	-0.022	-0.026	0.015	0.051	0.008	0.027	-0.013
0.017	0.500	-0.798	-0.017	0.597	-0.802	0.117	0.147	0.057	0.016	-0.047	0.037	0.016	0.028	0.050	-0.006
-0.014	0.508	-0.834	-0.020	0.599	-0.800	0.131	0.181	0.043	-0.010	-0.042	0.000	0.047	0.021	0.015	-0.007
-0.022	0.508	-0.842	-0.024	0.601	-0.799	0.132	0.222	0.014	-0.014	-0.045	-0.010	0.055	0.022	0.006	-0.001
-0.026	0.508	-0.897	-0.027	0.602	-0.798	0.081	0.153	0.047	-0.015	-0.046	-0.066	0.058	0.022	0.049	0.002
-0.037	0.481	-0.905	-0.032	0.604	-0.796	0.151	0.192	0.134	-0.023	-0.075	-0.076	0.069	0.050	0.058	0.026
-0.037	0.493	-0.924	-0.038	0.608	-0.793	0.254	0.227	0.198	-0.017	-0.067	-0.099	0.069	0.039	0.079	0.042
0.040	0.470	-0.948	-0.049	0.613	-0.788	0.415	0.486	0.294	0.071	-0.095	-0.128	0.009	0.064	0.103	0.058
-0.003	0.462	-0.916	-0.060	0.623	-0.780	0.667	0.369	0.455	0.040	-0.112	-0.105	0.033	0.073	0.072	0.048
0.024	0.520	-0.853	-0.069	0.634	-0.770	0.761	0.250	0.418	0.076	-0.065	-0.051	0.006	0.017	0.010	0.018
-0.110	0.574	-0.802	-0.075	0.643	-0.762	0.635	0.174	0.278	-0.052	-0.020	-0.009	0.141	0.036	0.040	-0.027
-0.187	0.578	-0.731	-0.078	0.649	-0.756	0.452	-0.005	0.249	-0.125	-0.022	0.056	0.219	0.038	0.111	-0.045
-0.191	0.582	-0.771	-0.083	0.654	-0.752	0.344	0.069	0.257	-0.124	-0.023	0.012	0.223	0.040	0.071	-0.059
-0.080	0.601	-0.759	-0.086	0.656	-0.750	0.198	-0.019	0.216	-0.009	-0.006	0.021	0.113	0.058	0.083	-0.030
-0.045	0.651	-0.755	-0.089	0.657	-0.749	0.051	0.120	0.101	0.029	0.044	0.024	0.079	0.106	0.087	0.017
0.017	0.713	-0.822	-0.092	0.656	-0.749	-0.089	0.259	0.019	0.094	0.107	-0.042	0.019	0.167	0.020	0.080
0.017	0.713	-0.822	-0.092	0.652	-0.753	-0.239	-0.051	0.024	0.094	0.111	-0.039	0.020	0.165	0.020	0.138
0.101	0.709	-0.909	-0.086	0.646	-0.758	-0.378	-0.288	-0.058	0.173	0.113	-0.120	0.063	0.160	0.067	0.195
0.197	0.721	-0.889	-0.080	0.640	-0.764	-0.451	-0.146	-0.205	0.263	0.131	-0.094	0.158	0.171	0.047	0.234
0.224	0.674	-0.916	-0.075	0.633	-0.770	-0.451	-0.028	-0.279	0.285	0.091	-0.116	0.185	0.124	0.075	0.273
0.224	0.609	-0.928	-0.068	0.628	-0.775	-0.328	-0.224	-0.256	0.278	0.030	-0.123	0.184	0.057	0.087	0.289
0.228	0.574	-0.928	-0.063	0.626	-0.777	-0.129	-0.086	-0.243	0.276	-0.002	-0.121	0.187	0.021	0.088	0.270
0.220	0.589	-0.912	-0.060	0.626	-0.778	-0.023	0.042	-0.210	0.266	0.014	-0.105	0.178	0.035	0.072	0.233
0.117	0.539	-0.909	-0.055	0.628	-0.776	0.131	-0.181	-0.099	0.158	-0.038	-0.102	0.073	0.016	0.069	0.200
0.043	0.535	-0.932	-0.047	0.629	-0.776	0.122	-0.481	-0.044	0.076	-0.044	-0.126	0.000	0.021	0.093	0.171
0.086	0.555	-0.877	-0.045	0.633	-0.773	0.238	-0.101	-0.025	0.116	-0.028	-0.074	0.043	0.003	0.039	0.137
0.097	0.593	-0.909	-0.044	0.636	-0.770	0.249	-0.058	0.039	0.127	0.007	-0.109	0.054	0.035	0.070	0.132
0.074	0.628	-0.845	-0.041	0.639	-0.768	0.202	-0.222	0.056	0.101	0.039	-0.048	0.030	0.070	0.007	0.135
0.117	0.659	-0.865	-0.040	0.642	-0.766	0.178	0.036	-0.016	0.143	0.067	-0.070	0.071	0.100	0.027	0.123
0.101	0.632	-0.822	-0.040	0.644	-0.764	0.159	0.048	-0.068	0.127	0.038	-0.029	0.056	0.073	0.016	0.124
0.020	0.651	-0.881	-0.038	0.644	-0.764	-0.008	-0.031	-0.074	0.044	0.058	-0.088	0.025	0.092	0.043	0.104
0.140	0.655	-0.822	-0.038	0.644	-0.764	0.006	0.162	-0.186	0.163	0.061	-0.029	0.094	0.096	0.016	0.097
-0.033	0.674	-0.857	-0.031	0.643	-0.765	-0.071	-0.254	-0.197	-0.016	0.081	-0.064	0.079	0.115	0.019	0.066
0.105	0.640	-0.830	-0.029	0.642	-0.766	-0.092	0.085	-0.262	0.120	0.048	-0.035	0.060	0.081	0.008	0.052
-0.068	0.643	-0.857	-0.029	0.640	-0.768	-0.113	0.246	-0.269	-0.053	0.053	-0.061	0.113	0.084	0.020	0.013
-0.030	0.582	-0.853	-0.023	0.638	-0.770	-0.132	-0.222	-0.226	-0.021	-0.006	-0.054	0.074	0.022	0.018	0.018
-0.068	0.578	-0.865	-0.021	0.635	-0.772	-0.163	0.069	-0.249	-0.061	-0.008	-0.064	0.112	0.018	0.030	-0.017
0.009	0.582	-0.861	-0.021	0.634	-0.773	-0.077	0.206	-0.277	0.015	-0.002	-0.059	0.034	0.022	0.027	-0.030
-0.072	0.558	-0.849	-0.012	0.632	-0.775	-0.130	-0.436	-0.185	-0.075	-0.023	-0.045	0.114	0.001	0.015	-0.024
-0.107	0.562	-0.830	-0.012	0.630	-0.777	-0.141	0.175	-0.217	-0.109	-0.017	-0.024	0.148	0.003	0.004	-0.037
0.036	0.547	-0.814	-0.008	0.627	-0.779	-0.131	-0.136	-0.150	0.029	-0.031	-0.006	0.005	0.012	0.019	-0.043
-0.103	0.566	-0.822	-0.002	0.624	-0.781	-0.179	-0.274	-0.143	-0.115	-0.008	-0.011	0.142	0.007	0.010	-0.025
0.028	0.605	-0.798	0.004	0.623	-0.782	-0.103	-0.260	-0.170	0.009	0.032	0.014	0.011	0.045	0.033	-0.001
0.070	0.555	-0.786	0.006	0.622	-0.783	-0.068	0.111	-0.252	0.050	-0.017	0.026	0.032	0.005	0.044	-0.005
0.070	0.555	-0.786	0.015	0.620	-0.784	-0.081	-0.429	-0.189	0.040	-0.016	0.027	0.032	0.005	0.044	0.002
0.040	0.562	-0.826	0.019	0.618	-0.786	-0.110	-0.098	-0.204	0.005	-0.006	-0.011	0.002	0.003	0.004	0.003
-0.030	0.539	-0.806	0.025	0.616	-0.787	-0.127	-0.240	-0.226	-0.070	-0.027	0.010	0.068	0.021	0.023	-0.011
0.055	0.531	-0.810	0.028	0.612	-0.790	-0.199	0.021	-0.264	0.011	-0.031	0.009	0.017	0.028	0.019	-0.025
0.017	0.504	-0.814	0.032	0.609	-0.793	-0.190	-0.033	-0.219	-0.031	-0.055	0.007	0.021	0.055	0.015	-0.040
0.001	0.535	-0.826	0.035	0.606	-0.795	-0.179	-0.060	-0.219	-0.049	-0.021	-0.003	0.037	0.024	0.003	-0.029
-0.030	0.531	-0.857	0.039	0.603	-0.797	-0.149	-0.122	-0.187	-0.084	-0.022	-0.033	0.068	0.028	0.029	-0.034
0.047	0.531	-0.834	0.044	0.601	-0.798	-0.114	-0.194	-0.178	-0.013	-0.020	-0.008	0.009	0.028	0.006	-0.025
0.036	0.562	-0.853	0.049	0.600	-0.799	-0.073	-0.163	-0.163	-0.029	0.013	-0.027	0.003	0.003	0.026	-0.032
0.067	0.547	-0.853	0.046	0.598	-0.800	-0.065	0.316	-0.197	0.005	-0.001	-0.026	0.027	0.012	0.026	-0.012
-0.030	0.535	-0.869	0.057	0.597	-0.800	-0.074	-0.624	-0.097	-0.103	-0.011	-0.042	0.069	0.024	0.042	-0.017
0.109	0.516	-0.830	0.058	0.595	-0.801	-0.067	0.046	-0.138	0.035	-0.029	-0.002	0.069	0.043	0.003	-0.015
0.036	0.493	-0.845	0.064	0.595	-0.801	-0.000	-0.313	-0.103	-0.044	-0.052	-0.018	0.004	0.066	0.018	-0.021
0.074	0.531	-0.834	0.067	0.595	-0.801	0.049	-0.095	-0.123	-0.009	-0.014	-0.007	0.034	0.027	0.006	0.005
0.067	0.527	-0.834	0.070	0.595	-0.800	0.028	-0.144	-0.045	-0.020	-0.018	-0.008	0.026	0.031	0.006	-0.004
0.136	0.539	-0.849	0.074	0.596	-0.800	0.049	-0.174	-0.052	0.046	-0.007	-0.024	0.095	0.019	0.022	0.001
0.078	0.516	-0.806	0.073	0.596	-0.799	0.046	0.135	-0.077	-0.011	-0.030	0.018	0.037	0.042	0.021	0.004
0.078	0.531	-0.842	0.076	0.596	-0.799	0.013	-0.229	-0.002	-0.014	-0.015	-0.018	0.037	0.027	0.014	0.007
0.090	0.504	-0.853	0.074	0.597	-0.799	0.079	0.157	-0.018	-0.000	-0.043	-0.030	0.048	0.054	0.026	-0.003
0.086	0.527	-0.830	0.074	0.599	-0.797	0.127	0.021	-0.019	-0.004	-0.022	-0.008	0.044	0.030	0.003	0.004
0.097	0.547	-0.810	0.076	0.601	-0.796	0.104	-0.131	0.000	0.005	-0.004	0.010	0.056	0.011	0.017	-0.001
0.101	0.539	-0.834	0.073	0.603	-0.794	0.155	0.174	-0.004	0.012	-0.014	-0.015	0.060	0.018	0.007	-0.007
0.051	0.524	-0.834	0.077	0.605	-0.793	0.107	-0.223	0.032	-0.041	-0.031	-0.017	0.010	0.033	0.007	-0.002
0.070	0.539	-0.818	0.075	0.606	-0.792	0.126	0.075	-0.003	-0.021	-0.017	-0.003	0.029	0.017	0.008	-0.007
0.113	0.535	-0.818	0.074	0.608	-0.791	0.102	0.128	-0.008	0.023	-0.022	-0.004	0.071	0.021	0.008	-0.004
0.055	0.531	-0.838	0.074	0.609	-0.790	0.087	-0.038	0.026	-0.035	-0.028	-0.025	0.014	0.024	0.012	-0.006
0.124	0.531	-0.806	0.070	0.610	-0.789	0.091	0.298	-0.027	0.039	-0.029	0.006	0.083	0.024	0.020	-0.006
0.028	0.535	-0.834	0.069	0.611	-0.789	0.065	0.031	0.009	-0.056	-0.026	-0.022	0.013	0.019	0.008	-0.013
0.059	0.539	-0.818	0.066	0.612	-0.788	0.073	0.201	-0.014	-0.023	-0.023	-0.007	0.019	0.015	0.007	-0.010
0.063	0.531	-0.818	0.063	0.613	-0.787	0.090	0.173	-0.011	-0.016	-0.032	-0.008	0.023	0.023	0.007	-0.026
0.063	0.516	-0.822	0.059	0.614	-0.787	0.058	0.257	0.015	-0.012	-0.048	-0.012	0.023	0.038	0.003	-0.014
0.017	0.543	-0.826	0.061	0.616	-0.786	0.126	-0.179	0.076	-0.059	-0.023	-0.018	0.023	0.010	0.001	-0.015
0.105	0.531	-0.763	0.057	0.619	-0.784	0.194	0.235	0.033	0.033	-0.038	0.043	0.067	0.022	0.061	-0.005
0.043	0.551	-0.818	0.058	0.621	-0.781	0.174	-0.115	0.076	-0.029	-0.021	-0.014	0.005	0.002	0.006	-0.012
0.117	0.535	-0.771	0.053	0.625	-0.779	0.221	0.288	0.066	0.049	-0.040	0.031	0.079	0.018	0.053	-0.000
0.032	0.551	-0.786	0.053	0.627	-0.777	0.167	-0.121	0.090	-0.036	-0.027	0.014	0.005	0.003	0.038	-0.006
0.082	0.566	-0.771	0.049	0.630	-0.775	0.165	0.251	0.071	0.019	-0.014	0.028	0.046	0.013	0.053	-0.000
0.047	0.570	-0.802	0.047	0.632	-0.774	0.119	-0.004	0.136	-0.014	-0.012	-0.005	0.012	0.017	0.022	-0.011
0.067	0.551	-0.782	0.043	0.634	-0.772	0.178	0.193	0.103	0.010	-0.034	0.013	0.031	0.003	0.041	-0.001
0.043	0.547	-0.767	0.040	0.637	-0.770	0.195	0.109	0.080	-0.010	-0.041	0.027	0.008	0.007	0.057	-0.008
0.067	0.555	-0.778	0.035	0.640	-0.767	0.204	0.276	0.044	0.018	-0.036	0.013	0.032	0.001	0.045	-0.003
0.020	0.562	-0.786	0.033	0.644	-0.764	0.245	0.120	0.061	-0.026	-0.032	0.003	0.013	0.009	0.037	-0.019
0.055	0.535	-0.775	0.027	0.648	-0.761	0.288	0.301	0.075	0.015	-0.063	0.011	0.022	0.019	0.050	-0.021
-0.045	0.539	-0.782	0.023	0.653	-0.757	0.360	0.141	0.120	-0.082	-0.065	-0.001	0.078	0.015	0.042	-0.026
0.013	0.547	-0.751	0.021	0.659	-0.752	0.352	0.009	0.131	-0.022	-0.062	0.026	0.020	0.008	0.074	-0.021
0.024	0.589	-0.763	0.018	0.663	-0.748	0.337	0.150	0.117	-0.007	-0.025	0.010	0.008	0.035	0.062	-0.029
0.028	0.601	-0.763	0.013	0.668	-0.744	0.308	0.225	0.082	0.001	-0.018	0.007	0.004	0.046	0.062	-0.019
-0.010	0.582	-0.778	0.011	0.672	-0.741	0.270	0.077	0.081	-0.036	-0.041	-0.012	0.042	0.027	0.046	-0.013
-0.007	0.585	-0.775	0.009	0.675	-0.738	0.226	0.061	0.094	-0.031	-0.041	-0.010	0.037	0.030	0.050	-0.019
0.032	0.582	-0.735	0.005	0.679	-0.734	0.259	0.185	0.064	0.011	-0.049	0.026	0.003	0.026	0.089	-0.021
-0.018	0.585	-0.739	0.002	0.682	-0.732	0.210	0.110	0.105	-0.037	-0.048	0.020	0.047	0.029	0.084	-0.027
0.005	0.589	-0.743	-0.003	0.685	-0.728	0.270	0.328	0.059	-0.009	-0.048	0.013	0.023	0.032	0.080	-0.029
-0.053	0.616	-0.763	-0.006	0.688	-0.726	0.198	0.135	0.035	-0.065	-0.024	-0.009	0.081	0.058	0.060	-0.035
-0.045	0.640	-0.798	-0.010	0.690	-0.724	0.125	0.285	0.001	-0.054	-0.003	-0.046	0.073	0.081	0.025	-0.030
-0.045	0.640	-0.798	-0.013	0.691	-0.723	0.092	0.211	-0.000	-0.051	-0.004	-0.047	0.073	0.079	0.025	-0.021
-0.033	0.609	-0.814	-0.015	0.692	-0.721	0.125	0.095	0.030	-0.039	-0.036	-0.064	0.062	0.047	0.009	-0.001
0.013	0.628	-0.806	-0.020	0.695	-0.718	0.232	0.303	0.064	0.012	-0.020	-0.060	0.017	0.065	0.018	0.021
0.009	0.616	-0.826	-0.027	0.700	-0.713	0.373	0.277	0.170	0.014	-0.037	-0.085	0.022	0.052	0.002	0.028
0.047	0.632	-0.798	-0.036	0.707	-0.706	0.520	0.450	0.237	0.062	-0.028	-0.065	0.016	0.067	0.026	0.026
-0.037	0.640	-0.775	-0.044	0.714	-0.699	0.519	0.272	0.256	-0.015	-0.027	-0.049	0.070	0.074	0.050	0.006
-0.057	0.636	-0.727	-0.050	0.720	-0.692	0.449	0.194	0.247	-0.028	-0.037	-0.008	0.090	0.069	0.097	-0.032
-0.091	0.628	-0.660	-0.058	0.724	-0.687	0.325	0.425	0.174	-0.054	-0.049	0.054	0.125	0.061	0.164	-0.063
-0.183	0.659	-0.656	-0.064	0.729	-0.682	0.348	0.177	0.184	-0.141	-0.023	0.053	0.218	0.091	0.168	-0.066
-0.126	0.721	-0.700	-0.066	0.733	-0.677	0.330	0.105	0.079	-0.081	0.035	0.005	0.160	0.152	0.124	-0.047
-0.068	0.732	-0.715	-0.066	0.736	-0.673	0.260	-0.024	-0.030	-0.024	0.043	-0.015	0.103	0.162	0.107	-0.006
0.032	0.763	-0.719	-0.064	0.737	-0.673	0.051	0.018	-0.133	0.074	0.073	-0.019	0.003	0.192	0.103	0.051
0.093	0.798	-0.735	-0.063	0.735	-0.675	-0.156	0.172	-0.166	0.135	0.110	-0.033	0.058	0.227	0.087	0.107
0.074	0.840	-0.806	-0.060	0.732	-0.678	-0.246	-0.079	-0.129	0.113	0.155	-0.100	0.037	0.269	0.017	0.169
0.147	0.837	-0.822	-0.053	0.727	-0.685	-0.424	-0.283	-0.160	0.179	0.157	-0.109	0.109	0.264	0.001	0.198
0.263	0.783	-0.794	-0.052	0.720	-0.692	-0.464	0.251	-0.254	0.294	0.109	-0.075	0.224	0.210	0.028	0.230
0.163	0.786	-0.865	-0.045	0.714	-0.698	-0.436	-0.183	-0.217	0.187	0.118	-0.139	0.124	0.214	0.043	0.255
0.236	0.736	-0.912	-0.038	0.709	-0.704	-0.374	-0.230	-0.221	0.253	0.073	-0.181	0.197	0.163	0.090	0.264
0.224	0.728	-0.881	-0.031	0.704	-0.709	-0.346	-0.157	-0.307	0.235	0.070	-0.144	0.186	0.156	0.059	0.246
0.236	0.694	-0.818	-0.027	0.702	-0.712	-0.169	0.124	-0.354	0.242	0.038	-0.079	0.199	0.121	0.004	0.235
0.182	0.628	-0.853	-0.020	0.700	-0.713	-0.096	-0.235	-0.235	0.181	-0.026	-0.112	0.146	0.056	0.032	0.203
0.132	0.628	-0.869	-0.018	0.698	-0.716	-0.136	0.047	-0.149	0.129	-0.024	-0.126	0.098	0.056	0.049	0.182
0.117	0.659	-0.849	-0.015	0.695	-0.719	-0.208	-0.096	-0.079	0.111	0.010	-0.103	0.083	0.086	0.030	0.146
0.147	0.698	-0.853	-0.010	0.691	-0.723	-0.286	-0.258	-0.081	0.137	0.053	-0.103	0.116	0.124	0.035	0.146
0.063	0.709	-0.822	-0.006	0.686	-0.728	-0.342	-0.164	-0.064	0.049	0.070	-0.067	0.032	0.136	0.004	0.130
0.213	0.686	-0.838	-0.003	0.682	-0.732	-0.256	-0.066	-0.112	0.196	0.050	-0.079	0.183	0.112	0.020	0.111
0.105	0.659	-0.775	0.001	0.677	-0.736	-0.339	-0.145	-0.134	0.084	0.028	-0.011	0.076	0.085	0.042	0.086
0.051	0.663	-0.802	-0.002	0.672	-0.740	-0.301	0.428	-0.173	0.034	0.037	-0.034	0.023	0.088	0.014	0.074
0.051	0.663	-0.802	0.005	0.668	-0.744	-0.289	-0.356	-0.157	0.027	0.041	-0.030	0.024	0.087	0.013	0.041
0.005	0.651	-0.857	0.009	0.663	-0.748	-0.281	-0.090	-0.185	-0.024	0.034	-0.082	0.022	0.076	0.042	0.013
0.051	0.605	-0.845	0.009	0.658	-0.753	-0.323	0.168	-0.172	0.023	-0.008	-0.065	0.025	0.029	0.031	0.010
-0.045	0.609	-0.818	0.013	0.653	-0.757	-0.325	-0.122	-0.163	-0.077	0.001	-0.033	0.070	0.033	0.004	0.001
0.040	0.589	-0.853	0.013	0.648	-0.761	-0.315	0.141	-0.184	0.007	-0.013	-0.065	0.014	0.014	0.040	-0.003
0.005	0.562	-0.834	0.014	0.642	-0.766	-0.356	0.043	-0.172	-0.029	-0.034	-0.040	0.019	0.013	0.020	-0.022
-0.003	0.585	-0.853	0.014	0.636	-0.772	-0.395	0.144	-0.159	-0.036	-0.005	-0.055	0.027	0.011	0.041	-0.017
-0.026	0.562	-0.814	0.015	0.630	-0.777	-0.398	0.052	-0.136	-0.060	-0.021	-0.010	0.049	0.013	0.001	-0.036
-0.010	0.601	-0.830	0.018	0.624	-0.781	-0.362	-0.106	-0.116	-0.047	0.023	-0.021	0.034	0.026	0.017	-0.046
-0.014	0.597	-0.763	0.022	0.619	-0.785	-0.312	-0.112	-0.205	-0.055	0.024	0.049	0.038	0.022	0.049	-0.061
-0.018	0.574	-0.798	0.024	0.613	-0.790	-0.358	0.065	-0.204	-0.060	0.007	0.018	0.042	0.001	0.013	-0.056
-0.041	0.551	-0.806	0.033	0.606	-0.795	-0.429	-0.458	-0.170	-0.091	-0.009	0.015	0.065	0.024	0.005	-0.057
0.036	0.558	-0.802	0.038	0.598	-0.801	-0.500	-0.224	-0.149	-0.020	0.006	0.025	0.011	0.017	0.009	-0.055
0.009	0.547	-0.845	0.043	0.591	-0.806	-0.443	-0.225	-0.132	-0.051	0.002	-0.013	0.017	0.029	0.035	-0.059
0.013	0.481	-0.798	0.043	0.585	-0.810	-0.343	0.098	-0.094	-0.047	-0.058	0.038	0.012	0.095	0.012	-0.055
-0.022	0.473	-0.834	0.044	0.579	-0.814	-0.335	-0.089	-0.042	-0.083	-0.060	0.007	0.048	0.103	0.023	-0.063
-0.022	0.458	-0.861	0.047	0.575	-0.817	-0.249	-0.186	-0.018	-0.086	-0.071	-0.018	0.048	0.119	0.051	-0.061
0.005	0.470	-0.818	0.049	0.572	-0.819	-0.166	-0.083	-0.067	-0.061	-0.056	0.027	0.020	0.108	0.007	-0.065
0.043	0.504	-0.818	0.051	0.568	-0.821	-0.213	-0.070	-0.016	-0.023	-0.018	0.030	0.018	0.073	0.007	-0.043
-0.010	0.497	-0.842	0.055	0.565	-0.823	-0.191	-0.282	-0.017	-0.082	-0.022	0.008	0.035	0.081	0.031	-0.044
0.113	0.531	-0.838	0.058	0.560	-0.826	-0.251	-0.132	-0.012	0.039	0.017	0.015	0.087	0.047	0.027	-0.023
-0.003	0.527	-0.849	0.062	0.555	-0.829	-0.298	-0.289	-0.004	-0.081	0.018	0.006	0.028	0.051	0.039	-0.015
0.117	0.504	-0.881	0.066	0.551	-0.832	-0.269	-0.227	-0.005	0.035	-0.001	-0.023	0.091	0.075	0.071	-0.005
0.097	0.470	-0.845	0.069	0.547	-0.834	-0.228	-0.149	-0.039	0.013	-0.031	0.015	0.072	0.110	0.035	-0.015
0.063	0.470	-0.849	0.071	0.542	-0.837	-0.278	-0.087	-0.025	-0.024	-0.027	0.014	0.037	0.110	0.040	0.007
0.070	0.462	-0.857	0.070	0.537	-0.841	-0.294	0.114	-0.066	-0.015	-0.029	0.010	0.045	0.119	0.048	-0.005
0.120	0.466	-0.873	0.073	0.532	-0.844	-0.281	-0.191	0.007	0.032	-0.020	-0.003	0.095	0.115	0.064	-0.011
0.067	0.462	-0.873	0.073	0.527	-0.846	-0.246	0.015	-0.057	-0.022	-0.020	-0.001	0.042	0.119	0.064	-0.010
0.067	0.462	-0.873	0.075	0.524	-0.848	-0.185	-0.087	-0.001	-0.024	-0.017	0.001	0.041	0.119	0.064	-0.013
0.090	0.408	-0.818	0.074	0.521	-0.850	-0.157	0.098	-0.065	0.000	-0.068	0.058	0.065	0.174	0.009	-0.024
0.059	0.365	-0.857	0.073	0.518	-0.852	-0.141	0.091	-0.004	-0.029	-0.108	0.021	0.034	0.217	0.049	-0.029
0.067	0.423	-0.853	0.072	0.517	-0.853	-0.057	0.022	0.043	-0.020	-0.049	0.025	0.041	0.159	0.045	-0.030
0.055	0.419	-0.838	0.071	0.516	-0.854	-0.078	0.006	0.077	-0.031	-0.051	0.042	0.030	0.163	0.029	-0.041
0.078	0.431	-0.814	0.067	0.517	-0.854	0.048	0.202	0.025	-0.004	-0.040	0.066	0.054	0.152	0.006	-0.041
0.005	0.439	-0.865	0.065	0.517	-0.854	0.009	0.072	0.056	-0.075	-0.033	0.015	0.019	0.145	0.057	-0.049
0.055	0.431	-0.845	0.063	0.516	-0.855	-0.054	0.108	0.044	-0.023	-0.039	0.035	0.031	0.153	0.037	-0.045
0.001	0.446	-0.881	0.063	0.515	-0.855	-0.026	-0.052	0.088	-0.077	-0.023	-0.000	0.023	0.138	0.073	-0.050
0.063	0.427	-0.842	0.058	0.516	-0.854	0.077	0.242	0.044	-0.011	-0.044	0.039	0.039	0.158	0.034	-0.042
0.024	0.431	-0.865	0.056	0.517	-0.854	0.064	0.092	0.051	-0.047	-0.041	0.015	0.001	0.154	0.057	-0.044
0.043	0.423	-0.849	0.056	0.518	-0.854	0.042	-0.035	0.080	-0.027	-0.049	0.030	0.021	0.162	0.041	-0.032
0.040	0.388	-0.830	0.055	0.519	-0.853	0.098	-0.013	0.053	-0.031	-0.085	0.049	0.017	0.197	0.022	-0.030
0.082	0.396	-0.810	0.051	0.523	-0.851	0.237	0.234	0.072	0.016	-0.081	0.067	0.059	0.189	0.002	-0.030
0.055	0.373	-0.845	0.046	0.527	-0.849	0.222	0.184	0.122	-0.006	-0.108	0.029	0.033	0.213	0.038	-0.032
0.020	0.388	-0.822	0.040	0.530	-0.847	0.196	0.267	0.155	-0.035	-0.096	0.051	0.002	0.198	0.014	-0.032
0.028	0.396	-0.802	0.037	0.534	-0.845	0.222	0.033	0.195	-0.024	-0.092	0.069	0.006	0.190	0.006	-0.047
0.024	0.396	-0.794	0.031	0.538	-0.842	0.297	0.313	0.140	-0.021	-0.097	0.074	0.002	0.190	0.013	-0.058
-0.022	0.408	-0.798	0.026	0.543	-0.839	0.306	0.153	0.145	-0.063	-0.090	0.067	0.044	0.179	0.010	-0.054
-0.026	0.427	-0.830	0.024	0.548	-0.836	0.289	-0.008	0.173	-0.065	-0.076	0.033	0.048	0.160	0.022	0.000
0.024	0.435	-0.806	0.022	0.553	-0.833	0.314	0.047	0.173	-0.013	-0.073	0.053	0.002	0.152	0.002	0.000
0.009	0.427	-0.802	0.018	0.558	-0.830	0.305	0.052	0.237	-0.025	-0.086	0.054	0.014	0.160	0.006	0.000
Avg ODBA	1.608
Vec ODBA	1.077
Avg ELBA	0.879
Avg EPBA	0.295
Speed	ODBA	VeDBA	ELBA	EPBA	StrkSpGn	StrSpGn_L	ISI
6.000	1.608	1.077	0.879	0.295	0.578	0.539	2.144
MeanPeak	0.059001
MeanLong	0.055003
MeanISI	2.144286
