# Supplementary material for: Averaged Propulsive Body Acceleration (APBA) Can Be Calculated from Biologging Tags That Incorporate Gyroscopes and Accelerometers to Estimate Swimming Speed, Hydrodynamic Drag and Energy Expenditure for Steller Sea Lions
Source: PLoS One. 2016 Jun 10;11(6):e0157326. doi: 10.1371/journal.pone.0157326 (PMC4902303; doi:10.1371/journal.pone.0157326)
Supplement: S2 Data — Each file contains a 50Hz time series. Provided are calibrated accelerometer and gyro measurements, together with the estimated gravity vector, and the estimated dynamic accelerations by the different methods. The small files with the suffix.txt are configuration files used in C++ processing. (ZIP) [file pone.0157326.s002.zip › BoniNov_20/boni6_7377_4.csv]

rawAx	rawAy	rawAz	gravX	gravY	gravZ	gyrX	gyrY	gyrZ	estAx	estAy	estAz	odbX	odbY	odbZ	spk
-0.041	0.191	-0.964	-0.045	0.229	-0.972	0.158	0.095	-0.285	0.006	-0.011	0.018	0.086	0.037	0.049	-0.017
-0.118	0.164	-0.956	-0.045	0.228	-0.973	-0.044	0.024	-0.238	-0.071	-0.037	0.026	0.161	0.065	0.041	-0.008
-0.057	0.214	-0.960	-0.042	0.233	-0.972	0.229	-0.093	-0.225	-0.012	0.009	0.020	0.097	0.016	0.045	-0.017
-0.072	0.280	-1.094	-0.046	0.236	-0.971	0.185	0.222	-0.168	-0.023	0.071	-0.115	0.110	0.049	0.179	-0.047
-0.060	0.172	-0.999	-0.038	0.240	-0.970	0.217	-0.389	-0.066	-0.019	-0.041	-0.021	0.098	0.061	0.085	-0.024
-0.199	0.214	-0.960	-0.036	0.250	-0.968	0.488	-0.068	-0.201	-0.159	-0.008	0.016	0.235	0.021	0.047	-0.039
-0.049	0.261	-1.145	-0.030	0.256	-0.966	0.337	-0.296	-0.038	-0.014	0.032	-0.171	0.085	0.023	0.233	-0.062
-0.072	0.164	-0.826	-0.019	0.258	-0.966	0.084	-0.616	0.015	-0.048	-0.066	0.148	0.107	0.077	0.085	-0.089
-0.072	0.164	-0.826	-0.015	0.264	-0.964	0.327	-0.144	-0.116	-0.051	-0.072	0.146	0.106	0.079	0.085	-0.049
-0.210	0.214	-1.078	-0.008	0.273	-0.962	0.463	-0.392	-0.093	-0.197	-0.030	-0.108	0.243	0.031	0.167	-0.055
0.032	0.292	-1.015	0.002	0.279	-0.960	0.321	-0.519	0.030	0.035	0.041	-0.047	0.001	0.044	0.104	-0.027
0.024	0.234	-0.944	0.006	0.283	-0.959	0.230	-0.205	-0.033	0.024	-0.021	0.023	0.005	0.016	0.033	-0.030
0.090	0.184	-0.834	0.002	0.288	-0.958	0.284	0.262	-0.044	0.094	-0.077	0.132	0.062	0.068	0.078	-0.010
-0.133	0.187	-1.019	0.012	0.299	-0.954	0.565	-0.502	-0.145	-0.139	-0.083	-0.057	0.160	0.066	0.107	-0.011
-0.076	0.296	-1.070	0.021	0.306	-0.952	0.396	-0.520	0.016	-0.092	0.017	-0.110	0.102	0.040	0.158	-0.019
0.043	0.392	-1.015	0.021	0.309	-0.951	0.136	0.027	0.018	0.028	0.111	-0.056	0.018	0.134	0.103	-0.040
-0.026	0.338	-1.003	0.024	0.314	-0.949	0.281	-0.202	-0.011	-0.045	0.052	-0.045	0.050	0.077	0.092	-0.013
-0.022	0.207	-0.905	0.034	0.324	-0.946	0.519	-0.489	-0.062	-0.051	-0.089	0.050	0.046	0.057	0.005	-0.004
0.090	0.207	-0.873	0.034	0.333	-0.942	0.502	0.059	-0.120	0.061	-0.098	0.079	0.066	0.059	0.035	-0.005
-0.014	0.300	-1.046	0.030	0.335	-0.942	0.105	0.155	0.063	-0.040	-0.008	-0.095	0.037	0.031	0.140	0.000
0.036	0.357	-1.027	0.023	0.336	-0.941	0.075	0.355	0.054	0.017	0.049	-0.076	0.013	0.087	0.122	0.011
-0.014	0.470	-1.050	0.027	0.341	-0.940	0.250	-0.222	-0.007	-0.037	0.156	-0.101	0.036	0.196	0.147	-0.007
0.009	0.381	-1.003	0.042	0.347	-0.937	0.327	-0.772	0.007	-0.029	0.061	-0.056	0.011	0.104	0.100	-0.023
-0.026	0.261	-0.936	0.044	0.354	-0.934	0.358	-0.136	-0.058	-0.066	-0.065	0.008	0.045	0.019	0.034	-0.025
-0.014	0.218	-0.842	0.044	0.359	-0.932	0.301	0.037	-0.043	-0.054	-0.113	0.101	0.033	0.065	0.059	-0.020
0.063	0.265	-0.964	0.040	0.359	-0.932	0.041	0.210	-0.022	0.026	-0.066	-0.021	0.044	0.022	0.064	-0.009
0.055	0.327	-0.960	0.037	0.360	-0.932	0.050	0.133	0.026	0.020	-0.005	-0.018	0.036	0.037	0.061	0.009
0.090	0.423	-0.968	0.051	0.367	-0.929	0.362	-0.700	-0.078	0.041	0.086	-0.029	0.071	0.131	0.070	0.017
0.055	0.470	-0.995	0.053	0.375	-0.925	0.449	-0.034	-0.123	0.005	0.124	-0.059	0.038	0.175	0.097	0.011
-0.007	0.404	-0.960	0.055	0.381	-0.923	0.318	-0.077	-0.075	-0.057	0.053	-0.026	0.022	0.106	0.063	-0.002
0.055	0.373	-0.928	0.052	0.386	-0.921	0.242	0.165	-0.072	0.007	0.017	0.004	0.039	0.073	0.031	-0.015
0.013	0.288	-0.889	0.048	0.387	-0.921	0.108	0.242	-0.068	-0.032	-0.070	0.043	0.002	0.015	0.008	-0.024
0.043	0.319	-0.885	0.047	0.389	-0.920	0.086	0.129	-0.171	-0.000	-0.041	0.047	0.030	0.012	0.012	-0.032
0.040	0.261	-0.897	0.055	0.392	-0.918	0.227	-0.409	-0.057	-0.012	-0.103	0.033	0.026	0.049	0.000	-0.032
-0.057	0.307	-0.991	0.062	0.396	-0.916	0.241	-0.352	-0.078	-0.115	-0.060	-0.063	0.070	0.005	0.094	-0.023
0.040	0.466	-0.995	0.063	0.404	-0.913	0.409	-0.016	-0.180	-0.020	0.091	-0.070	0.027	0.151	0.098	-0.008
0.040	0.466	-0.995	0.069	0.414	-0.908	0.557	-0.251	-0.191	-0.027	0.081	-0.075	0.027	0.148	0.097	-0.001
0.074	0.578	-1.062	0.066	0.418	-0.906	0.212	0.224	-0.056	0.012	0.189	-0.144	0.061	0.257	0.163	0.015
0.055	0.535	-0.979	0.061	0.420	-0.905	0.131	0.250	-0.022	-0.003	0.144	-0.062	0.041	0.212	0.080	0.002
0.043	0.454	-0.924	0.059	0.421	-0.905	0.067	0.148	-0.026	-0.012	0.061	-0.007	0.028	0.128	0.024	0.000
0.005	0.365	-0.881	0.058	0.423	-0.904	0.081	0.065	-0.055	-0.050	-0.029	0.036	0.011	0.036	0.020	-0.036
0.067	0.265	-0.865	0.061	0.429	-0.901	0.394	-0.101	-0.148	0.009	-0.136	0.048	0.048	0.067	0.037	-0.042
-0.037	0.261	-0.845	0.074	0.435	-0.897	0.346	-0.734	-0.053	-0.108	-0.145	0.064	0.057	0.073	0.057	-0.076
0.101	0.242	-0.782	0.076	0.445	-0.892	0.602	0.009	-0.191	0.029	-0.175	0.122	0.080	0.095	0.121	-0.069
-0.091	0.234	-0.857	0.090	0.453	-0.887	0.478	-0.734	-0.120	-0.177	-0.191	0.042	0.114	0.105	0.047	-0.089
0.082	0.257	-0.849	0.099	0.464	-0.881	0.626	-0.462	-0.123	-0.013	-0.178	0.043	0.057	0.084	0.056	-0.071
0.009	0.292	-0.834	0.110	0.470	-0.876	0.401	-0.630	-0.020	-0.097	-0.150	0.054	0.018	0.052	0.072	-0.071
0.105	0.361	-0.818	0.120	0.480	-0.869	0.578	-0.524	-0.061	-0.011	-0.091	0.063	0.075	0.016	0.089	-0.060
0.143	0.311	-0.767	0.121	0.490	-0.863	0.624	0.009	-0.163	0.026	-0.151	0.108	0.111	0.036	0.141	-0.070
0.001	0.280	-0.842	0.127	0.499	-0.857	0.565	-0.316	-0.086	-0.122	-0.191	0.028	0.033	0.069	0.067	-0.061
0.043	0.357	-0.857	0.128	0.506	-0.853	0.454	-0.060	-0.039	-0.081	-0.121	0.008	0.006	0.006	0.052	-0.069
0.063	0.311	-0.834	0.125	0.512	-0.850	0.355	0.230	-0.035	-0.058	-0.173	0.029	0.022	0.042	0.076	-0.072
0.051	0.323	-0.838	0.124	0.517	-0.847	0.324	0.043	-0.014	-0.068	-0.166	0.022	0.007	0.033	0.072	-0.068
0.074	0.342	-0.881	0.118	0.518	-0.847	0.067	0.332	-0.025	-0.039	-0.148	-0.021	0.026	0.015	0.029	-0.060
-0.003	0.342	-0.881	0.120	0.517	-0.847	-0.005	-0.128	0.037	-0.118	-0.147	-0.021	0.055	0.017	0.029	-0.045
0.059	0.415	-0.901	0.119	0.517	-0.847	0.018	0.000	0.018	-0.056	-0.074	-0.040	0.002	0.054	0.010	-0.047
0.117	0.388	-0.877	0.113	0.517	-0.848	0.003	0.385	-0.028	0.008	-0.100	-0.016	0.056	0.025	0.033	-0.042
0.020	0.385	-0.865	0.113	0.519	-0.847	0.140	0.015	-0.067	-0.088	-0.106	-0.005	0.045	0.019	0.045	-0.022
0.086	0.408	-0.928	0.118	0.521	-0.845	0.159	-0.236	-0.046	-0.027	-0.085	-0.070	0.016	0.040	0.019	-0.027
0.093	0.489	-0.920	0.126	0.526	-0.841	0.286	-0.449	-0.066	-0.028	-0.008	-0.067	0.019	0.119	0.012	-0.033
0.017	0.489	-0.952	0.129	0.528	-0.839	0.161	-0.158	-0.021	-0.107	-0.011	-0.100	0.062	0.116	0.044	-0.029
0.082	0.423	-0.924	0.134	0.533	-0.835	0.345	-0.322	-0.046	-0.047	-0.082	-0.077	0.002	0.048	0.018	-0.056
0.070	0.381	-0.842	0.138	0.534	-0.834	0.056	-0.206	-0.061	-0.063	-0.125	0.005	0.019	0.002	0.063	-0.082
0.001	0.319	-0.834	0.146	0.535	-0.832	0.123	-0.519	-0.002	-0.140	-0.188	0.010	0.092	0.063	0.070	-0.075
0.001	0.319	-0.834	0.151	0.535	-0.831	0.023	-0.280	-0.034	-0.145	-0.188	0.010	0.096	0.066	0.069	-0.088
0.151	0.361	-0.743	0.152	0.537	-0.830	0.113	-0.008	-0.054	0.005	-0.147	0.099	0.050	0.026	0.159	-0.077
0.086	0.373	-0.759	0.153	0.538	-0.829	0.062	-0.060	-0.006	-0.062	-0.136	0.083	0.021	0.018	0.142	-0.064
0.159	0.439	-0.802	0.152	0.540	-0.827	0.194	0.059	-0.043	0.012	-0.073	0.038	0.047	0.045	0.098	-0.053
0.086	0.454	-0.814	0.155	0.542	-0.826	0.115	-0.137	-0.032	-0.063	-0.059	0.025	0.031	0.058	0.086	-0.067
0.063	0.454	-0.834	0.160	0.545	-0.823	0.197	-0.304	-0.080	-0.092	-0.062	0.002	0.059	0.056	0.065	-0.057
0.074	0.446	-0.786	0.166	0.545	-0.822	0.045	-0.325	-0.047	-0.086	-0.070	0.048	0.052	0.046	0.111	-0.071
0.155	0.473	-0.743	0.169	0.548	-0.819	0.210	-0.142	-0.096	-0.008	-0.046	0.089	0.026	0.070	0.153	-0.051
0.093	0.547	-0.822	0.174	0.549	-0.817	0.058	-0.280	-0.059	-0.075	0.026	0.008	0.039	0.141	0.073	-0.063
0.217	0.555	-0.806	0.175	0.554	-0.814	0.313	0.036	-0.132	0.048	0.029	0.021	0.083	0.146	0.087	-0.046
0.024	0.516	-0.814	0.187	0.557	-0.809	0.185	-0.717	-0.026	-0.156	-0.012	0.009	0.111	0.105	0.077	-0.047
0.170	0.578	-0.830	0.193	0.559	-0.806	0.146	-0.367	-0.034	-0.016	0.047	-0.010	0.034	0.166	0.058	-0.049
0.132	0.555	-0.842	0.196	0.562	-0.804	0.206	-0.081	-0.118	-0.057	0.021	-0.024	0.006	0.141	0.043	-0.065
0.101	0.555	-0.838	0.204	0.565	-0.800	0.224	-0.480	-0.103	-0.096	0.018	-0.024	0.036	0.140	0.043	-0.036
0.147	0.601	-0.842	0.210	0.566	-0.797	0.078	-0.340	-0.081	-0.056	0.064	-0.030	0.012	0.185	0.035	-0.043
0.186	0.628	-0.861	0.214	0.568	-0.794	0.196	-0.195	-0.117	-0.022	0.088	-0.053	0.051	0.211	0.012	-0.049
0.128	0.643	-0.901	0.223	0.570	-0.791	0.091	-0.486	-0.081	-0.088	0.102	-0.095	0.006	0.226	0.031	-0.038
0.117	0.643	-0.869	0.227	0.571	-0.789	0.097	-0.224	-0.086	-0.103	0.101	-0.065	0.016	0.225	0.002	-0.033
0.170	0.643	-0.873	0.230	0.571	-0.788	0.053	-0.130	-0.086	-0.052	0.100	-0.070	0.039	0.223	0.008	-0.058
0.193	0.566	-0.826	0.227	0.571	-0.789	0.022	0.207	-0.091	-0.027	0.023	-0.022	0.063	0.144	0.038	-0.056
0.078	0.539	-0.830	0.233	0.572	-0.787	0.040	-0.342	-0.033	-0.147	-0.004	-0.027	0.051	0.115	0.032	-0.051
0.178	0.516	-0.822	0.232	0.572	-0.787	0.095	0.128	-0.119	-0.046	-0.028	-0.019	0.049	0.089	0.041	-0.054
0.163	0.566	-0.822	0.232	0.573	-0.786	0.096	0.033	-0.121	-0.062	0.021	-0.020	0.033	0.137	0.041	-0.071
0.167	0.566	-0.861	0.242	0.575	-0.782	0.109	-0.577	-0.054	-0.068	0.020	-0.063	0.037	0.136	0.001	-0.049
0.113	0.558	-0.838	0.241	0.575	-0.782	0.039	0.044	-0.057	-0.122	0.012	-0.039	0.018	0.127	0.023	-0.056
0.186	0.570	-0.873	0.242	0.576	-0.781	0.066	0.014	-0.068	-0.049	0.023	-0.075	0.054	0.137	0.014	-0.054
0.147	0.570	-0.830	0.242	0.577	-0.781	0.090	0.052	-0.074	-0.087	0.022	-0.032	0.015	0.135	0.028	-0.063
0.163	0.616	-0.881	0.244	0.577	-0.780	0.046	-0.100	-0.064	-0.074	0.068	-0.084	0.029	0.180	0.024	-0.043
0.124	0.578	-0.849	0.250	0.578	-0.777	0.084	-0.419	-0.033	-0.118	0.028	-0.056	0.010	0.140	0.007	-0.050
0.243	0.566	-0.798	0.251	0.579	-0.776	0.064	-0.010	-0.087	-0.000	0.016	-0.005	0.108	0.128	0.057	-0.045
0.186	0.543	-0.802	0.254	0.579	-0.775	0.069	-0.133	-0.108	-0.061	-0.008	-0.010	0.048	0.104	0.052	-0.051
0.186	0.570	-0.842	0.257	0.579	-0.774	0.043	-0.087	-0.125	-0.064	0.020	-0.050	0.047	0.130	0.011	-0.037
0.147	0.578	-0.877	0.264	0.577	-0.773	-0.084	-0.428	-0.070	-0.109	0.029	-0.086	0.008	0.137	0.026	-0.053
0.220	0.539	-0.826	0.263	0.576	-0.774	-0.028	0.085	-0.067	-0.036	-0.009	-0.034	0.080	0.097	0.025	-0.048
0.167	0.578	-0.818	0.268	0.577	-0.772	0.040	-0.255	-0.053	-0.094	0.030	-0.028	0.026	0.135	0.032	-0.053
0.217	0.574	-0.838	0.271	0.578	-0.770	0.075	-0.195	-0.037	-0.047	0.025	-0.049	0.076	0.130	0.012	-0.042
0.178	0.582	-0.830	0.275	0.578	-0.768	0.040	-0.248	-0.045	-0.090	0.032	-0.043	0.038	0.136	0.019	-0.047
0.243	0.589	-0.806	0.277	0.578	-0.768	0.032	-0.060	-0.095	-0.026	0.040	-0.021	0.103	0.143	0.042	-0.034
0.213	0.551	-0.810	0.278	0.578	-0.768	0.023	-0.026	-0.071	-0.058	0.002	-0.025	0.072	0.104	0.038	-0.047
0.224	0.555	-0.869	0.278	0.577	-0.768	0.009	0.008	-0.079	-0.047	0.006	-0.084	0.084	0.107	0.023	-0.037
0.147	0.547	-0.869	0.284	0.577	-0.765	0.016	-0.408	-0.027	-0.130	-0.002	-0.087	0.007	0.099	0.023	-0.037
0.263	0.555	-0.786	0.287	0.577	-0.765	0.040	-0.102	-0.106	-0.018	0.006	-0.005	0.122	0.106	0.059	-0.038
0.267	0.524	-0.755	0.286	0.578	-0.764	0.098	0.127	-0.114	-0.014	-0.026	0.026	0.126	0.074	0.089	-0.050
0.228	0.555	-0.786	0.287	0.579	-0.764	0.071	0.015	-0.068	-0.053	0.004	-0.006	0.088	0.103	0.058	-0.050
0.170	0.582	-0.857	0.286	0.579	-0.763	0.053	0.031	-0.028	-0.110	0.031	-0.077	0.031	0.129	0.013	-0.048
0.155	0.609	-0.861	0.291	0.579	-0.762	-0.014	-0.312	0.002	-0.131	0.058	-0.083	0.015	0.154	0.018	-0.047
0.274	0.574	-0.806	0.293	0.579	-0.761	0.025	-0.118	-0.047	-0.014	0.023	-0.029	0.135	0.118	0.036	-0.047
0.263	0.585	-0.794	0.289	0.578	-0.763	-0.008	0.308	-0.116	-0.022	0.035	-0.015	0.124	0.129	0.047	-0.040
0.217	0.531	-0.830	0.294	0.577	-0.762	-0.073	-0.323	-0.019	-0.073	-0.017	-0.051	0.080	0.073	0.012	-0.024
0.232	0.543	-0.826	0.296	0.576	-0.762	-0.044	-0.088	-0.055	-0.059	-0.005	-0.047	0.095	0.083	0.016	-0.031
0.270	0.543	-0.790	0.296	0.575	-0.763	-0.010	0.019	-0.052	-0.021	-0.004	-0.012	0.135	0.082	0.050	-0.032
0.240	0.547	-0.802	0.294	0.575	-0.764	0.005	0.170	-0.050	-0.049	0.001	-0.023	0.105	0.086	0.038	-0.023
0.263	0.570	-0.798	0.296	0.575	-0.763	0.017	-0.076	-0.032	-0.027	0.024	-0.020	0.129	0.108	0.041	-0.017
0.263	0.570	-0.826	0.295	0.575	-0.763	0.078	0.120	-0.092	-0.025	0.024	-0.048	0.131	0.106	0.013	-0.024
0.263	0.570	-0.826	0.296	0.576	-0.762	0.028	-0.104	-0.021	-0.026	0.024	-0.049	0.133	0.104	0.013	-0.023
0.220	0.570	-0.814	0.298	0.576	-0.761	0.034	-0.078	-0.058	-0.069	0.024	-0.038	0.092	0.103	0.023	-0.031
0.243	0.570	-0.806	0.296	0.576	-0.762	0.021	0.140	-0.058	-0.044	0.024	-0.030	0.116	0.101	0.030	-0.036
0.209	0.574	-0.822	0.298	0.575	-0.762	-0.023	-0.077	-0.065	-0.079	0.029	-0.046	0.083	0.104	0.013	-0.034
0.236	0.570	-0.826	0.300	0.574	-0.762	-0.033	-0.078	-0.079	-0.054	0.026	-0.050	0.111	0.099	0.008	-0.034
0.267	0.551	-0.834	0.299	0.573	-0.763	-0.024	0.123	-0.091	-0.021	0.008	-0.056	0.142	0.077	0.001	-0.037
0.217	0.558	-0.826	0.300	0.571	-0.764	-0.078	-0.032	-0.068	-0.072	0.017	-0.047	0.092	0.082	0.007	-0.038
0.224	0.555	-0.826	0.301	0.569	-0.765	-0.094	-0.030	-0.087	-0.065	0.015	-0.046	0.100	0.076	0.006	-0.038
0.213	0.543	-0.818	0.303	0.567	-0.766	-0.088	-0.054	-0.104	-0.078	0.005	-0.037	0.089	0.062	0.013	-0.052
0.236	0.551	-0.834	0.304	0.565	-0.767	-0.114	-0.016	-0.060	-0.056	0.015	-0.051	0.112	0.069	0.003	-0.042
0.209	0.527	-0.806	0.306	0.563	-0.767	-0.069	-0.143	-0.062	-0.085	-0.006	-0.023	0.085	0.045	0.024	-0.040
0.290	0.551	-0.786	0.306	0.562	-0.769	-0.084	0.077	-0.094	-0.004	0.019	-0.002	0.165	0.067	0.044	-0.036
0.240	0.566	-0.834	0.308	0.560	-0.769	-0.051	-0.043	-0.097	-0.055	0.035	-0.049	0.114	0.082	0.003	-0.042
0.247	0.551	-0.806	0.309	0.559	-0.770	-0.070	-0.074	-0.077	-0.049	0.021	-0.021	0.120	0.065	0.024	-0.034
0.220	0.524	-0.814	0.311	0.557	-0.770	-0.050	-0.056	-0.074	-0.078	-0.004	-0.028	0.092	0.037	0.016	-0.041
0.251	0.539	-0.822	0.312	0.555	-0.771	-0.081	-0.029	-0.076	-0.048	0.013	-0.035	0.123	0.051	0.008	-0.034
0.251	0.527	-0.806	0.314	0.554	-0.771	-0.076	-0.082	-0.062	-0.050	0.003	-0.019	0.122	0.037	0.023	-0.041
0.301	0.524	-0.790	0.313	0.552	-0.773	-0.043	0.118	-0.108	0.000	0.001	-0.002	0.171	0.032	0.038	-0.035
0.205	0.558	-0.845	0.315	0.551	-0.773	-0.049	-0.067	-0.125	-0.098	0.037	-0.057	0.075	0.066	0.018	-0.033
0.251	0.539	-0.845	0.317	0.549	-0.773	-0.069	-0.089	-0.099	-0.054	0.020	-0.057	0.121	0.046	0.019	-0.031
0.267	0.551	-0.826	0.319	0.546	-0.774	-0.121	-0.063	-0.114	-0.041	0.034	-0.036	0.135	0.056	0.001	-0.030
0.270	0.551	-0.802	0.319	0.543	-0.776	-0.131	0.087	-0.152	-0.037	0.037	-0.010	0.139	0.055	0.022	-0.022
0.301	0.527	-0.834	0.319	0.540	-0.779	-0.161	0.133	-0.166	-0.006	0.017	-0.039	0.169	0.030	0.010	-0.022
0.270	0.524	-0.814	0.320	0.535	-0.782	-0.245	0.015	-0.148	-0.038	0.018	-0.017	0.139	0.025	0.009	-0.024
0.259	0.527	-0.842	0.322	0.530	-0.784	-0.248	-0.020	-0.146	-0.051	0.027	-0.042	0.127	0.026	0.019	-0.025
0.267	0.535	-0.826	0.324	0.526	-0.786	-0.210	-0.046	-0.161	-0.046	0.039	-0.024	0.136	0.032	0.003	-0.038
0.267	0.539	-0.818	0.323	0.521	-0.790	-0.201	0.164	-0.197	-0.045	0.047	-0.013	0.136	0.034	0.005	-0.044
0.243	0.481	-0.826	0.325	0.516	-0.793	-0.286	-0.005	-0.173	-0.070	-0.005	-0.017	0.114	0.026	0.003	-0.045
0.243	0.481	-0.826	0.325	0.509	-0.797	-0.318	0.076	-0.165	-0.070	0.001	-0.014	0.115	0.028	0.003	-0.053
0.259	0.489	-0.849	0.324	0.503	-0.801	-0.334	0.169	-0.192	-0.053	0.016	-0.033	0.132	0.021	0.027	-0.055
0.217	0.481	-0.873	0.324	0.496	-0.805	-0.348	0.087	-0.135	-0.095	0.015	-0.052	0.091	0.031	0.051	-0.051
0.255	0.470	-0.838	0.328	0.491	-0.807	-0.287	-0.185	-0.120	-0.061	0.009	-0.015	0.130	0.045	0.016	-0.058
0.270	0.446	-0.838	0.327	0.486	-0.811	-0.255	0.137	-0.126	-0.044	-0.010	-0.011	0.146	0.070	0.016	-0.062
0.224	0.412	-0.810	0.330	0.481	-0.813	-0.286	-0.158	-0.068	-0.093	-0.039	0.018	0.101	0.106	0.011	-0.051
0.267	0.408	-0.810	0.334	0.476	-0.814	-0.261	-0.232	-0.057	-0.055	-0.038	0.019	0.144	0.112	0.011	-0.046
0.320	0.404	-0.782	0.335	0.471	-0.816	-0.265	-0.017	-0.067	-0.002	-0.037	0.049	0.199	0.117	0.038	-0.045
0.305	0.408	-0.814	0.335	0.467	-0.818	-0.188	0.009	-0.061	-0.018	-0.029	0.020	0.185	0.115	0.006	-0.038
0.282	0.415	-0.849	0.334	0.465	-0.820	-0.123	0.098	-0.041	-0.040	-0.019	-0.014	0.163	0.108	0.030	-0.038
0.259	0.381	-0.834	0.332	0.464	-0.821	-0.045	0.107	-0.017	-0.061	-0.053	0.003	0.142	0.144	0.015	-0.046
0.270	0.385	-0.802	0.332	0.463	-0.822	-0.030	0.010	-0.044	-0.050	-0.048	0.035	0.154	0.141	0.017	-0.047
0.267	0.404	-0.806	0.332	0.462	-0.822	-0.045	0.025	-0.045	-0.054	-0.028	0.032	0.151	0.122	0.012	-0.051
0.305	0.400	-0.786	0.331	0.463	-0.822	0.063	0.074	-0.030	-0.014	-0.032	0.051	0.190	0.127	0.031	-0.052
0.286	0.442	-0.778	0.330	0.464	-0.822	0.091	0.101	-0.012	-0.032	0.009	0.059	0.171	0.085	0.039	-0.050
0.270	0.454	-0.775	0.327	0.467	-0.821	0.203	0.165	-0.004	-0.044	0.017	0.062	0.157	0.075	0.042	-0.058
0.267	0.500	-0.810	0.322	0.471	-0.821	0.216	0.260	0.052	-0.043	0.060	0.026	0.153	0.030	0.006	-0.062
0.197	0.527	-0.845	0.320	0.477	-0.819	0.297	0.028	0.070	-0.111	0.081	-0.012	0.084	0.004	0.029	-0.068
0.255	0.535	-0.826	0.320	0.482	-0.816	0.296	-0.031	0.046	-0.053	0.084	0.005	0.142	0.002	0.010	-0.066
0.217	0.539	-0.838	0.317	0.486	-0.814	0.252	0.161	0.001	-0.089	0.083	-0.008	0.105	0.005	0.021	-0.060
0.247	0.524	-0.842	0.321	0.490	-0.811	0.221	-0.233	0.017	-0.061	0.064	-0.016	0.136	0.012	0.024	-0.043
0.286	0.500	-0.822	0.321	0.494	-0.808	0.245	0.005	-0.036	-0.023	0.037	0.001	0.176	0.036	0.004	-0.030
0.301	0.493	-0.810	0.322	0.498	-0.805	0.275	-0.037	-0.047	-0.009	0.026	0.010	0.192	0.044	0.007	-0.020
0.320	0.470	-0.814	0.318	0.502	-0.804	0.266	0.264	-0.049	0.014	-0.001	0.005	0.211	0.068	0.003	-0.013
0.282	0.462	-0.814	0.322	0.504	-0.801	0.148	-0.238	0.008	-0.028	-0.011	0.002	0.173	0.076	0.004	-0.019
0.293	0.477	-0.802	0.321	0.505	-0.801	0.034	0.026	-0.001	-0.016	0.003	0.014	0.186	0.061	0.016	-0.028
0.255	0.489	-0.806	0.318	0.504	-0.803	-0.051	0.171	-0.001	-0.051	0.016	0.012	0.148	0.049	0.012	-0.040
0.259	0.508	-0.786	0.318	0.502	-0.804	-0.120	0.011	-0.008	-0.047	0.037	0.033	0.153	0.030	0.032	-0.051
0.259	0.508	-0.786	0.311	0.499	-0.809	-0.129	0.490	-0.120	-0.040	0.040	0.037	0.153	0.030	0.032	-0.043
0.247	0.462	-0.735	0.313	0.495	-0.811	-0.221	-0.031	-0.092	-0.053	-0.002	0.090	0.142	0.076	0.084	-0.039
0.363	0.458	-0.711	0.308	0.491	-0.815	-0.193	0.372	-0.130	0.067	-0.002	0.118	0.258	0.080	0.107	-0.042
0.305	0.431	-0.688	0.302	0.487	-0.820	-0.242	0.415	-0.094	0.015	-0.025	0.146	0.201	0.107	0.131	-0.031
0.270	0.431	-0.676	0.295	0.482	-0.825	-0.257	0.478	-0.023	-0.012	-0.020	0.163	0.167	0.106	0.143	-0.030
0.340	0.408	-0.660	0.282	0.479	-0.831	-0.187	0.790	-0.002	0.070	-0.040	0.185	0.237	0.129	0.159	-0.054
0.240	0.396	-0.692	0.270	0.477	-0.837	-0.167	0.708	0.027	-0.018	-0.049	0.159	0.138	0.140	0.127	-0.066
0.178	0.392	-0.747	0.259	0.474	-0.841	-0.187	0.570	0.133	-0.069	-0.050	0.109	0.076	0.143	0.072	-0.059
0.170	0.381	-0.747	0.248	0.472	-0.846	-0.171	0.534	0.169	-0.066	-0.060	0.113	0.069	0.154	0.072	-0.073
0.247	0.423	-0.711	0.233	0.471	-0.851	-0.084	0.821	0.134	0.026	-0.016	0.153	0.147	0.111	0.107	-0.071
0.174	0.431	-0.759	0.220	0.471	-0.854	-0.022	0.706	0.078	-0.034	-0.008	0.109	0.074	0.103	0.060	-0.072
0.155	0.400	-0.790	0.205	0.471	-0.858	-0.008	0.864	0.083	-0.037	-0.039	0.082	0.055	0.134	0.029	-0.071
0.093	0.415	-0.806	0.193	0.472	-0.860	-0.010	0.613	0.128	-0.087	-0.024	0.069	0.006	0.119	0.013	-0.087
0.093	0.385	-0.810	0.184	0.471	-0.863	-0.062	0.418	0.192	-0.078	-0.055	0.067	0.005	0.150	0.009	-0.078
0.078	0.388	-0.782	0.172	0.471	-0.865	-0.037	0.560	0.141	-0.082	-0.051	0.097	0.020	0.146	0.036	-0.079
0.174	0.415	-0.731	0.157	0.471	-0.868	-0.020	0.884	0.056	0.030	-0.024	0.152	0.077	0.118	0.087	-0.077
0.093	0.404	-0.790	0.145	0.472	-0.870	0.020	0.590	0.111	-0.039	-0.036	0.094	0.004	0.130	0.028	-0.071
0.032	0.381	-0.857	0.135	0.471	-0.872	-0.030	0.475	0.174	-0.091	-0.059	0.029	0.065	0.153	0.039	-0.070
0.078	0.392	-0.790	0.121	0.471	-0.874	-0.014	0.698	0.154	-0.031	-0.047	0.098	0.018	0.141	0.028	-0.072
0.001	0.373	-0.838	0.109	0.471	-0.876	-0.078	0.507	0.285	-0.096	-0.066	0.053	0.094	0.160	0.019	-0.081
0.097	0.354	-0.759	0.094	0.471	-0.877	0.003	0.772	0.211	0.016	-0.085	0.133	0.003	0.180	0.060	-0.082
-0.018	0.415	-0.798	0.081	0.471	-0.878	-0.016	0.619	0.184	-0.087	-0.024	0.095	0.112	0.118	0.021	-0.086
-0.033	0.412	-0.834	0.067	0.473	-0.879	0.079	0.707	0.162	-0.088	-0.029	0.060	0.127	0.121	0.015	-0.080
-0.022	0.408	-0.842	0.058	0.474	-0.879	0.078	0.425	0.163	-0.067	-0.034	0.052	0.115	0.125	0.023	-0.087
-0.030	0.396	-0.838	0.046	0.476	-0.878	0.098	0.568	0.110	-0.063	-0.048	0.056	0.122	0.136	0.019	-0.086
-0.022	0.392	-0.842	0.042	0.478	-0.877	0.127	0.139	0.179	-0.052	-0.054	0.051	0.114	0.140	0.023	-0.078
-0.091	0.419	-0.857	0.029	0.481	-0.876	0.173	0.628	0.170	-0.108	-0.030	0.034	0.182	0.113	0.038	-0.071
-0.037	0.338	-0.834	0.016	0.486	-0.874	0.295	0.641	0.172	-0.041	-0.116	0.055	0.127	0.194	0.014	-0.069
-0.037	0.338	-0.834	0.007	0.493	-0.870	0.421	0.377	0.247	-0.032	-0.123	0.051	0.127	0.194	0.014	-0.074
-0.083	0.357	-0.869	-0.003	0.500	-0.866	0.419	0.369	0.298	-0.069	-0.110	0.012	0.172	0.175	0.049	-0.069
-0.110	0.373	-0.857	-0.013	0.508	-0.861	0.465	0.388	0.301	-0.086	-0.102	0.019	0.199	0.159	0.038	-0.071
-0.133	0.381	-0.889	-0.023	0.516	-0.856	0.504	0.382	0.297	-0.100	-0.103	-0.018	0.221	0.151	0.069	-0.071
-0.118	0.446	-0.877	-0.030	0.524	-0.851	0.502	0.205	0.315	-0.077	-0.045	-0.011	0.205	0.086	0.057	-0.077
-0.099	0.466	-0.861	-0.038	0.532	-0.846	0.488	0.280	0.319	-0.050	-0.034	-0.000	0.185	0.066	0.041	-0.065
-0.160	0.493	-0.853	-0.044	0.540	-0.841	0.475	0.122	0.339	-0.106	-0.014	0.003	0.246	0.039	0.033	-0.062
-0.091	0.500	-0.838	-0.054	0.546	-0.836	0.417	0.409	0.248	-0.027	-0.013	0.014	0.176	0.031	0.017	-0.054
-0.141	0.493	-0.818	-0.064	0.553	-0.831	0.413	0.432	0.239	-0.067	-0.027	0.028	0.226	0.038	0.003	-0.068
-0.114	0.497	-0.838	-0.079	0.560	-0.825	0.459	0.736	0.239	-0.025	-0.031	0.003	0.198	0.034	0.016	-0.063
-0.249	0.489	-0.889	-0.091	0.567	-0.818	0.515	0.481	0.312	-0.148	-0.046	-0.055	0.332	0.042	0.068	-0.079
-0.218	0.442	-0.893	-0.102	0.576	-0.811	0.600	0.444	0.367	-0.105	-0.101	-0.066	0.301	0.088	0.071	-0.074
-0.264	0.470	-0.881	-0.115	0.587	-0.801	0.780	0.373	0.505	-0.139	-0.085	-0.064	0.346	0.061	0.059	-0.068
-0.222	0.535	-0.901	-0.126	0.601	-0.789	0.988	0.272	0.532	-0.086	-0.033	-0.096	0.303	0.005	0.078	-0.064
-0.168	0.570	-0.865	-0.136	0.615	-0.777	0.974	0.307	0.482	-0.021	-0.012	-0.073	0.248	0.041	0.043	-0.083
-0.283	0.555	-0.853	-0.144	0.628	-0.765	0.910	0.088	0.449	-0.129	-0.040	-0.073	0.363	0.025	0.030	-0.083
-0.368	0.566	-0.830	-0.148	0.640	-0.754	0.934	-0.162	0.437	-0.210	-0.041	-0.060	0.447	0.037	0.007	-0.086
-0.280	0.582	-0.763	-0.152	0.652	-0.743	0.866	-0.116	0.414	-0.118	-0.037	-0.004	0.358	0.053	0.061	-0.092
-0.230	0.620	-0.743	-0.156	0.660	-0.735	0.634	0.027	0.330	-0.063	-0.007	0.008	0.307	0.092	0.081	-0.080
-0.203	0.690	-0.763	-0.158	0.665	-0.730	0.378	-0.093	0.207	-0.034	0.058	-0.017	0.280	0.162	0.061	-0.039
-0.222	0.725	-0.794	-0.155	0.667	-0.729	0.147	-0.323	0.126	-0.056	0.091	-0.049	0.298	0.197	0.030	0.016
-0.153	0.740	-0.818	-0.155	0.665	-0.731	-0.112	-0.005	-0.015	0.013	0.108	-0.071	0.228	0.213	0.007	0.057
-0.003	0.736	-0.818	-0.149	0.660	-0.736	-0.345	-0.234	-0.139	0.157	0.109	-0.066	0.078	0.209	0.007	0.098
-0.018	0.721	-0.810	-0.143	0.654	-0.743	-0.455	-0.182	-0.224	0.136	0.099	-0.052	0.093	0.194	0.015	0.145
0.036	0.701	-0.802	-0.136	0.649	-0.748	-0.391	-0.181	-0.285	0.183	0.085	-0.038	0.039	0.175	0.023	0.184
0.043	0.667	-0.865	-0.126	0.647	-0.752	-0.210	-0.382	-0.282	0.180	0.053	-0.098	0.030	0.140	0.040	0.217
0.063	0.624	-0.936	-0.117	0.645	-0.755	-0.114	-0.367	-0.226	0.191	0.012	-0.166	0.011	0.097	0.110	0.269
0.178	0.582	-0.960	-0.105	0.645	-0.757	-0.037	-0.671	-0.083	0.294	-0.030	-0.187	0.106	0.055	0.133	0.305
0.282	0.597	-0.912	-0.093	0.647	-0.757	0.127	-0.634	-0.090	0.386	-0.016	-0.140	0.210	0.071	0.086	0.332
0.259	0.562	-0.881	-0.081	0.650	-0.756	0.232	-0.606	-0.137	0.351	-0.054	-0.110	0.188	0.036	0.054	0.336
0.232	0.539	-0.889	-0.076	0.656	-0.751	0.374	-0.150	-0.113	0.320	-0.083	-0.122	0.161	0.013	0.062	0.307
0.155	0.555	-0.853	-0.072	0.662	-0.746	0.459	-0.332	0.094	0.238	-0.074	-0.092	0.085	0.029	0.026	0.274
0.070	0.628	-0.916	-0.066	0.665	-0.744	0.262	-0.599	0.262	0.148	-0.003	-0.157	0.001	0.103	0.088	0.243
0.170	0.678	-0.794	-0.062	0.669	-0.741	0.263	-0.463	0.265	0.244	0.043	-0.038	0.102	0.153	0.034	0.212
0.143	0.763	-0.759	-0.061	0.673	-0.737	0.323	-0.234	0.236	0.216	0.124	-0.007	0.075	0.239	0.070	0.206
0.105	0.752	-0.830	-0.054	0.677	-0.734	0.287	-0.722	0.300	0.171	0.109	-0.081	0.037	0.227	0.001	0.200
0.167	0.755	-0.767	-0.051	0.680	-0.731	0.226	-0.419	0.284	0.229	0.109	-0.020	0.099	0.232	0.062	0.182
0.113	0.698	-0.743	-0.051	0.683	-0.729	0.186	-0.213	0.243	0.175	0.049	0.001	0.046	0.174	0.087	0.161
0.090	0.640	-0.759	-0.052	0.686	-0.725	0.258	-0.032	0.135	0.153	-0.012	-0.018	0.024	0.116	0.071	0.129
0.017	0.628	-0.790	-0.056	0.688	-0.724	0.109	0.180	0.109	0.084	-0.025	-0.051	0.048	0.105	0.040	0.099
-0.053	0.682	-0.782	-0.054	0.687	-0.725	-0.032	-0.122	0.006	0.013	0.029	-0.043	0.117	0.160	0.048	0.050
-0.018	0.667	-0.794	-0.060	0.687	-0.724	-0.018	0.488	-0.072	0.054	0.014	-0.055	0.082	0.144	0.036	0.006
-0.191	0.616	-0.806	-0.062	0.686	-0.725	-0.067	0.137	-0.041	-0.117	-0.035	-0.066	0.254	0.094	0.025	-0.030
-0.199	0.628	-0.869	-0.059	0.684	-0.727	-0.063	-0.194	-0.028	-0.128	-0.022	-0.127	0.261	0.106	0.038	-0.052
-0.164	0.632	-0.759	-0.056	0.683	-0.728	-0.075	-0.258	0.061	-0.096	-0.017	-0.016	0.226	0.110	0.073	-0.071
-0.164	0.651	-0.751	-0.059	0.682	-0.729	-0.074	0.066	0.092	-0.093	0.004	-0.007	0.226	0.130	0.081	-0.058
-0.107	0.655	-0.782	-0.054	0.681	-0.730	-0.020	-0.478	0.116	-0.041	0.008	-0.037	0.168	0.133	0.049	-0.049
-0.099	0.728	-0.755	-0.057	0.683	-0.729	0.089	0.192	0.021	-0.030	0.080	-0.011	0.160	0.207	0.077	-0.044
-0.126	0.728	-0.818	-0.055	0.682	-0.730	-0.050	-0.141	-0.005	-0.059	0.081	-0.073	0.186	0.207	0.014	-0.048
-0.137	0.636	-0.778	-0.053	0.679	-0.732	-0.152	-0.104	-0.077	-0.072	-0.009	-0.032	0.197	0.114	0.053	-0.056
-0.183	0.678	-0.775	-0.049	0.676	-0.735	-0.209	-0.140	-0.115	-0.122	0.036	-0.025	0.243	0.156	0.058	-0.096
-0.126	0.682	-0.727	-0.049	0.671	-0.740	-0.365	0.129	-0.173	-0.064	0.045	0.027	0.184	0.160	0.105	-0.111
-0.310	0.640	-0.814	-0.040	0.664	-0.747	-0.494	-0.550	-0.127	-0.258	0.010	-0.052	0.368	0.117	0.019	-0.122
-0.153	0.601	-0.735	-0.034	0.657	-0.753	-0.490	-0.175	-0.279	-0.106	-0.021	0.033	0.210	0.078	0.098	-0.114
-0.176	0.597	-0.822	-0.025	0.649	-0.760	-0.475	-0.407	-0.240	-0.138	-0.018	-0.047	0.233	0.074	0.011	-0.109
-0.122	0.512	-0.853	-0.016	0.643	-0.766	-0.405	-0.430	-0.232	-0.093	-0.096	-0.072	0.179	0.011	0.020	-0.075
-0.076	0.558	-0.798	-0.009	0.639	-0.769	-0.243	-0.289	-0.214	-0.054	-0.046	-0.014	0.132	0.035	0.035	-0.058
-0.095	0.663	-0.869	-0.002	0.636	-0.772	-0.203	-0.319	-0.173	-0.080	0.062	-0.082	0.151	0.139	0.036	-0.040
-0.037	0.678	-0.794	0.005	0.634	-0.773	-0.100	-0.342	-0.199	-0.030	0.079	-0.006	0.093	0.155	0.040	-0.036
-0.045	0.667	-0.842	0.012	0.632	-0.775	-0.130	-0.236	-0.212	-0.044	0.069	-0.052	0.100	0.144	0.007	-0.030
-0.045	0.620	-0.810	0.017	0.630	-0.777	-0.148	-0.281	-0.131	-0.050	0.025	-0.018	0.099	0.098	0.024	-0.030
-0.010	0.640	-0.810	0.022	0.627	-0.779	-0.183	-0.231	-0.125	-0.020	0.047	-0.016	0.065	0.117	0.024	-0.039
-0.049	0.620	-0.814	0.025	0.624	-0.781	-0.214	-0.077	-0.096	-0.061	0.031	-0.018	0.103	0.099	0.020	-0.034
-0.068	0.597	-0.826	0.030	0.621	-0.784	-0.182	-0.248	-0.113	-0.086	0.010	-0.027	0.121	0.076	0.009	-0.039
0.001	0.640	-0.857	0.031	0.617	-0.786	-0.197	0.039	-0.132	-0.018	0.056	-0.056	0.052	0.119	0.023	-0.048
-0.060	0.582	-0.853	0.036	0.613	-0.790	-0.279	-0.292	-0.064	-0.085	0.003	-0.049	0.113	0.062	0.019	-0.045
-0.041	0.566	-0.830	0.041	0.609	-0.792	-0.217	-0.277	-0.128	-0.072	-0.008	-0.023	0.093	0.047	0.005	-0.040
-0.007	0.500	-0.818	0.047	0.606	-0.794	-0.175	-0.242	-0.161	-0.044	-0.071	-0.009	0.057	0.018	0.016	-0.051
-0.014	0.489	-0.822	0.049	0.602	-0.797	-0.200	-0.060	-0.144	-0.054	-0.079	-0.011	0.064	0.030	0.013	-0.052
-0.022	0.520	-0.845	0.056	0.598	-0.800	-0.251	-0.345	-0.079	-0.068	-0.043	-0.032	0.071	0.002	0.011	-0.049
-0.041	0.551	-0.865	0.060	0.594	-0.802	-0.248	-0.243	-0.073	-0.091	-0.008	-0.049	0.090	0.033	0.031	-0.051
-0.003	0.574	-0.834	0.062	0.591	-0.804	-0.170	-0.052	-0.124	-0.055	0.018	-0.015	0.050	0.057	0.001	-0.050
-0.007	0.570	-0.869	0.069	0.588	-0.806	-0.172	-0.399	-0.055	-0.065	0.017	-0.050	0.053	0.054	0.034	-0.054
0.009	0.520	-0.842	0.070	0.585	-0.808	-0.169	-0.010	-0.057	-0.051	-0.030	-0.020	0.037	0.004	0.006	-0.047
-0.026	0.524	-0.853	0.075	0.582	-0.810	-0.186	-0.293	-0.049	-0.090	-0.023	-0.030	0.071	0.008	0.017	-0.039
0.024	0.547	-0.849	0.078	0.580	-0.811	-0.108	-0.155	-0.091	-0.044	0.003	-0.026	0.020	0.032	0.012	-0.039
0.047	0.531	-0.865	0.082	0.577	-0.812	-0.127	-0.183	-0.089	-0.024	-0.010	-0.040	0.004	0.017	0.027	-0.041
0.013	0.527	-0.877	0.085	0.575	-0.813	-0.101	-0.120	-0.090	-0.062	-0.012	-0.051	0.029	0.013	0.038	-0.030
0.013	0.516	-0.853	0.089	0.573	-0.814	-0.104	-0.225	-0.066	-0.066	-0.022	-0.027	0.028	0.002	0.014	-0.031
0.055	0.500	-0.845	0.091	0.572	-0.815	-0.072	-0.057	-0.057	-0.025	-0.035	-0.018	0.014	0.014	0.005	-0.034
0.032	0.524	-0.853	0.093	0.571	-0.816	-0.071	-0.156	-0.012	-0.050	-0.011	-0.026	0.008	0.009	0.013	-0.032
0.051	0.485	-0.842	0.094	0.569	-0.817	-0.075	-0.042	-0.004	-0.032	-0.048	-0.013	0.012	0.029	0.000	-0.023
0.051	0.485	-0.842	0.099	0.569	-0.817	-0.019	-0.345	0.040	-0.037	-0.047	-0.014	0.013	0.029	0.001	-0.025
0.074	0.500	-0.842	0.098	0.570	-0.816	0.074	0.023	-0.008	-0.013	-0.033	-0.014	0.037	0.013	0.001	-0.023
0.051	0.555	-0.853	0.103	0.571	-0.815	0.053	-0.307	0.036	-0.041	0.021	-0.028	0.014	0.041	0.010	-0.019
0.063	0.578	-0.830	0.104	0.571	-0.814	0.055	-0.076	-0.018	-0.030	0.043	-0.005	0.025	0.064	0.014	-0.025
0.086	0.558	-0.830	0.103	0.572	-0.814	0.011	0.067	-0.043	-0.006	0.024	-0.005	0.049	0.045	0.015	-0.034
0.028	0.520	-0.834	0.104	0.572	-0.814	0.025	-0.053	-0.020	-0.065	-0.015	-0.009	0.008	0.006	0.012	-0.034
0.036	0.531	-0.830	0.107	0.572	-0.813	0.012	-0.171	-0.006	-0.060	-0.003	-0.006	0.001	0.017	0.017	-0.036
0.067	0.524	-0.818	0.106	0.572	-0.813	0.010	0.063	0.011	-0.028	-0.011	0.006	0.030	0.009	0.029	-0.042
0.043	0.558	-0.849	0.105	0.572	-0.813	0.026	0.021	-0.013	-0.050	0.023	-0.025	0.007	0.043	0.002	-0.040
0.043	0.555	-0.857	0.105	0.572	-0.813	0.002	-0.025	0.010	-0.050	0.020	-0.033	0.008	0.039	0.010	-0.035
0.036	0.570	-0.849	0.107	0.571	-0.814	-0.052	-0.110	-0.007	-0.059	0.036	-0.025	0.001	0.053	0.003	-0.035
0.051	0.539	-0.865	0.109	0.570	-0.814	-0.065	-0.087	-0.034	-0.046	0.006	-0.040	0.016	0.022	0.019	-0.027
0.067	0.516	-0.838	0.112	0.568	-0.815	-0.085	-0.167	-0.045	-0.033	-0.015	-0.012	0.031	0.002	0.009	-0.022
0.097	0.531	-0.834	0.113	0.567	-0.816	-0.048	-0.047	-0.062	-0.004	0.001	-0.007	0.061	0.012	0.013	-0.019
0.086	0.516	-0.845	0.114	0.567	-0.816	-0.038	-0.019	-0.051	-0.016	-0.013	-0.019	0.049	0.004	0.002	-0.022
0.059	0.527	-0.849	0.115	0.566	-0.817	-0.040	-0.056	-0.023	-0.044	-0.001	-0.022	0.021	0.007	0.002	-0.020
0.051	0.547	-0.857	0.117	0.565	-0.817	-0.043	-0.152	-0.001	-0.054	0.020	-0.030	0.012	0.025	0.009	-0.026
0.078	0.566	-0.857	0.119	0.564	-0.817	-0.052	-0.095	-0.027	-0.029	0.040	-0.030	0.037	0.043	0.008	-0.025
0.055	0.589	-0.881	0.122	0.562	-0.818	-0.100	-0.193	-0.032	-0.055	0.065	-0.053	0.012	0.066	0.031	-0.023
0.101	0.562	-0.849	0.123	0.560	-0.819	-0.110	-0.007	-0.071	-0.010	0.040	-0.020	0.057	0.038	0.001	-0.019
0.082	0.531	-0.842	0.125	0.558	-0.820	-0.095	-0.053	-0.073	-0.031	0.011	-0.011	0.036	0.006	0.009	-0.021
0.082	0.531	-0.865	0.128	0.557	-0.821	-0.081	-0.137	-0.065	-0.033	0.013	-0.034	0.033	0.005	0.014	-0.017
0.078	0.524	-0.857	0.129	0.556	-0.821	-0.056	-0.056	-0.080	-0.039	0.006	-0.026	0.028	0.002	0.006	-0.017
0.105	0.531	-0.834	0.130	0.555	-0.822	-0.051	-0.020	-0.084	-0.013	0.015	-0.002	0.053	0.005	0.018	-0.018
0.109	0.531	-0.853	0.131	0.553	-0.823	-0.080	-0.009	-0.080	-0.010	0.017	-0.021	0.056	0.005	0.001	-0.017
0.074	0.531	-0.865	0.132	0.551	-0.824	-0.099	0.005	-0.079	-0.045	0.019	-0.031	0.020	0.005	0.012	-0.010
0.101	0.520	-0.845	0.134	0.549	-0.825	-0.118	-0.077	-0.073	-0.020	0.010	-0.010	0.046	0.007	0.008	-0.006
0.128	0.516	-0.853	0.136	0.546	-0.827	-0.130	-0.057	-0.067	0.005	0.008	-0.017	0.071	0.011	0.001	-0.007
0.128	0.516	-0.853	0.136	0.544	-0.828	-0.105	0.023	-0.101	0.005	0.011	-0.016	0.069	0.011	0.001	-0.004
0.101	0.508	-0.873	0.137	0.542	-0.829	-0.111	-0.011	-0.084	-0.023	0.005	-0.034	0.040	0.019	0.019	-0.001
0.097	0.508	-0.877	0.138	0.540	-0.830	-0.100	-0.022	-0.052	-0.028	0.007	-0.037	0.035	0.019	0.023	-0.014
0.120	0.477	-0.849	0.139	0.539	-0.831	-0.033	-0.042	-0.057	-0.006	-0.023	-0.009	0.056	0.050	0.005	-0.015
0.059	0.500	-0.881	0.142	0.538	-0.831	-0.031	-0.145	-0.041	-0.070	0.001	-0.040	0.006	0.027	0.027	-0.018
0.120	0.531	-0.881	0.143	0.538	-0.831	-0.037	-0.006	-0.060	-0.009	0.033	-0.039	0.054	0.004	0.026	-0.016
0.090	0.527	-0.873	0.144	0.537	-0.831	-0.045	-0.079	-0.064	-0.042	0.030	-0.031	0.022	0.000	0.018	-0.021
0.117	0.512	-0.877	0.145	0.536	-0.832	-0.029	0.024	-0.083	-0.016	0.016	-0.034	0.048	0.015	0.022	-0.012
0.097	0.508	-0.865	0.148	0.535	-0.832	-0.049	-0.170	-0.047	-0.038	0.013	-0.022	0.028	0.018	0.009	-0.019
0.120	0.497	-0.873	0.148	0.534	-0.832	-0.013	0.033	-0.035	-0.014	0.002	-0.030	0.050	0.029	0.016	-0.008
0.090	0.477	-0.881	0.150	0.535	-0.832	0.028	-0.148	-0.008	-0.048	-0.018	-0.038	0.019	0.048	0.024	-0.008
0.155	0.481	-0.865	0.151	0.536	-0.831	0.080	-0.016	-0.063	0.017	-0.015	-0.023	0.083	0.043	0.008	0.000
0.117	0.508	-0.897	0.152	0.536	-0.831	0.030	-0.026	-0.057	-0.023	0.012	-0.055	0.045	0.015	0.040	0.002
0.136	0.524	-0.901	0.152	0.535	-0.831	-0.013	0.009	-0.073	-0.004	0.028	-0.058	0.064	0.002	0.044	0.009
0.140	0.543	-0.865	0.153	0.534	-0.832	-0.077	0.026	-0.084	-0.001	0.049	-0.022	0.069	0.022	0.008	0.004
0.132	0.535	-0.877	0.153	0.531	-0.833	-0.117	0.077	-0.107	-0.009	0.043	-0.032	0.061	0.015	0.020	-0.002
0.136	0.504	-0.861	0.152	0.529	-0.835	-0.123	0.072	-0.094	-0.005	0.015	-0.014	0.066	0.016	0.005	-0.013
0.086	0.512	-0.893	0.153	0.527	-0.836	-0.070	-0.033	-0.062	-0.056	0.024	-0.044	0.017	0.007	0.037	-0.019
0.093	0.497	-0.881	0.156	0.527	-0.836	-0.037	-0.135	-0.050	-0.051	0.010	-0.032	0.027	0.022	0.025	-0.024
0.109	0.512	-0.877	0.157	0.526	-0.836	-0.034	-0.056	-0.044	-0.037	0.026	-0.028	0.043	0.006	0.021	-0.022
0.120	0.497	-0.869	0.160	0.525	-0.836	-0.057	-0.159	-0.018	-0.029	0.012	-0.020	0.056	0.021	0.014	-0.015
0.151	0.485	-0.877	0.161	0.523	-0.837	-0.084	-0.064	-0.023	-0.000	0.002	-0.027	0.087	0.033	0.022	-0.004
0.132	0.489	-0.901	0.163	0.522	-0.837	-0.081	-0.128	0.006	-0.022	0.008	-0.050	0.068	0.028	0.046	0.000
0.170	0.497	-0.877	0.164	0.520	-0.838	-0.111	-0.063	-0.013	0.015	0.018	-0.025	0.108	0.019	0.022	0.008
0.143	0.462	-0.873	0.165	0.518	-0.839	-0.066	-0.046	-0.014	-0.013	-0.015	-0.020	0.081	0.052	0.017	0.006
0.163	0.466	-0.889	0.165	0.517	-0.840	-0.039	0.016	-0.033	0.006	-0.010	-0.035	0.101	0.047	0.033	0.001
0.147	0.485	-0.877	0.166	0.516	-0.840	-0.059	-0.039	-0.054	-0.011	0.010	-0.023	0.086	0.027	0.021	-0.008
0.117	0.450	-0.897	0.166	0.514	-0.841	-0.079	0.063	-0.068	-0.042	-0.023	-0.041	0.055	0.060	0.040	-0.014
0.117	0.450	-0.897	0.166	0.513	-0.842	-0.073	-0.022	-0.030	-0.043	-0.021	-0.040	0.055	0.060	0.040	-0.020
0.120	0.466	-0.865	0.170	0.512	-0.842	-0.059	-0.196	-0.009	-0.042	-0.005	-0.008	0.059	0.044	0.008	-0.022
0.151	0.481	-0.861	0.170	0.511	-0.843	-0.045	0.019	-0.056	-0.012	0.012	-0.004	0.089	0.027	0.004	-0.020
0.140	0.497	-0.885	0.173	0.508	-0.844	-0.110	-0.137	-0.047	-0.026	0.030	-0.026	0.077	0.011	0.028	-0.023
0.147	0.454	-0.881	0.174	0.506	-0.845	-0.140	-0.050	-0.062	-0.020	-0.010	-0.021	0.083	0.053	0.024	-0.027
0.117	0.435	-0.873	0.176	0.502	-0.847	-0.190	-0.086	-0.042	-0.053	-0.026	-0.011	0.051	0.072	0.016	-0.030
0.105	0.446	-0.885	0.179	0.499	-0.848	-0.174	-0.179	-0.025	-0.067	-0.012	-0.021	0.039	0.059	0.028	-0.030
0.147	0.485	-0.869	0.182	0.497	-0.848	-0.124	-0.206	-0.028	-0.029	0.029	-0.005	0.080	0.020	0.011	-0.027
0.167	0.493	-0.861	0.186	0.495	-0.849	-0.098	-0.207	-0.042	-0.014	0.038	0.004	0.099	0.011	0.003	-0.019
0.190	0.466	-0.857	0.190	0.493	-0.849	-0.121	-0.216	-0.030	0.005	0.013	0.008	0.121	0.037	0.001	-0.010
0.182	0.462	-0.873	0.192	0.491	-0.850	-0.114	-0.128	-0.005	-0.005	0.011	-0.007	0.113	0.040	0.015	-0.008
0.178	0.470	-0.865	0.195	0.489	-0.850	-0.094	-0.144	0.029	-0.010	0.021	0.002	0.108	0.031	0.007	-0.014
0.170	0.462	-0.869	0.195	0.488	-0.851	-0.083	-0.036	0.036	-0.018	0.014	-0.001	0.099	0.038	0.011	-0.017
0.147	0.454	-0.861	0.197	0.487	-0.851	-0.044	-0.160	0.054	-0.044	0.007	0.007	0.075	0.045	0.002	-0.017
0.182	0.427	-0.857	0.200	0.486	-0.851	-0.079	-0.224	0.085	-0.012	-0.020	0.011	0.108	0.071	0.001	-0.018
0.201	0.423	-0.849	0.199	0.485	-0.852	-0.045	0.044	0.016	0.008	-0.023	0.020	0.126	0.074	0.010	-0.016
0.186	0.450	-0.845	0.201	0.484	-0.852	-0.062	-0.136	0.036	-0.009	0.005	0.024	0.110	0.047	0.014	-0.012
0.197	0.431	-0.842	0.199	0.483	-0.853	-0.090	0.095	0.044	0.004	-0.013	0.030	0.121	0.066	0.018	-0.006
0.174	0.419	-0.849	0.199	0.480	-0.854	-0.158	-0.019	0.025	-0.019	-0.022	0.023	0.097	0.077	0.010	-0.008
0.224	0.415	-0.826	0.195	0.478	-0.857	-0.144	0.221	0.026	0.035	-0.024	0.049	0.147	0.080	0.033	-0.009
0.182	0.419	-0.861	0.192	0.475	-0.859	-0.150	0.158	0.063	-0.004	-0.017	0.016	0.104	0.075	0.002	-0.016
0.170	0.408	-0.853	0.188	0.473	-0.861	-0.150	0.174	0.062	-0.012	-0.026	0.026	0.092	0.085	0.006	-0.018
0.151	0.435	-0.834	0.186	0.470	-0.863	-0.162	0.086	0.089	-0.028	0.004	0.048	0.073	0.058	0.026	-0.030
0.159	0.427	-0.830	0.183	0.467	-0.865	-0.166	0.080	0.084	-0.019	-0.001	0.054	0.080	0.065	0.030	-0.035
0.147	0.412	-0.830	0.179	0.465	-0.867	-0.170	0.200	0.066	-0.026	-0.014	0.056	0.068	0.079	0.030	-0.043
0.155	0.404	-0.822	0.177	0.462	-0.869	-0.157	0.103	0.085	-0.015	-0.019	0.066	0.076	0.087	0.038	-0.038
0.124	0.396	-0.834	0.173	0.459	-0.871	-0.166	0.138	0.073	-0.043	-0.024	0.056	0.045	0.093	0.025	-0.033
0.170	0.388	-0.818	0.168	0.458	-0.873	-0.118	0.252	0.083	0.008	-0.029	0.074	0.091	0.101	0.041	-0.033
0.170	0.388	-0.818	0.164	0.456	-0.875	-0.091	0.207	0.104	0.013	-0.028	0.075	0.091	0.100	0.041	-0.033
0.136	0.385	-0.822	0.160	0.455	-0.876	-0.099	0.154	0.137	-0.017	-0.030	0.073	0.056	0.104	0.038	-0.028
0.136	0.404	-0.822	0.155	0.454	-0.877	-0.078	0.195	0.105	-0.013	-0.009	0.074	0.056	0.085	0.038	-0.028
0.128	0.412	-0.845	0.153	0.453	-0.878	-0.065	0.072	0.114	-0.018	-0.000	0.051	0.048	0.077	0.014	-0.039
0.147	0.408	-0.822	0.147	0.452	-0.880	-0.057	0.337	0.060	0.008	-0.003	0.076	0.068	0.081	0.037	-0.043
0.090	0.381	-0.826	0.142	0.451	-0.881	-0.050	0.212	0.092	-0.045	-0.029	0.073	0.010	0.107	0.034	-0.039
0.082	0.365	-0.857	0.140	0.451	-0.881	-0.025	0.051	0.105	-0.051	-0.044	0.042	0.002	0.122	0.002	-0.040
0.140	0.365	-0.826	0.136	0.451	-0.882	0.015	0.180	0.107	0.011	-0.045	0.074	0.060	0.122	0.034	-0.040
0.101	0.369	-0.842	0.133	0.452	-0.882	0.036	0.122	0.103	-0.024	-0.041	0.058	0.022	0.118	0.019	-0.039
0.124	0.361	-0.834	0.126	0.454	-0.882	0.074	0.314	0.081	0.005	-0.050	0.066	0.045	0.126	0.027	-0.031
0.070	0.354	-0.853	0.123	0.455	-0.882	0.092	0.114	0.116	-0.046	-0.060	0.046	0.009	0.133	0.008	-0.037
0.109	0.346	-0.830	0.117	0.458	-0.881	0.127	0.291	0.118	-0.001	-0.070	0.070	0.029	0.141	0.031	-0.038
0.082	0.365	-0.838	0.112	0.461	-0.881	0.156	0.192	0.136	-0.023	-0.053	0.061	0.003	0.121	0.024	-0.048
0.063	0.392	-0.853	0.107	0.464	-0.880	0.163	0.233	0.139	-0.037	-0.029	0.045	0.016	0.094	0.007	-0.043
0.028	0.392	-0.877	0.102	0.466	-0.879	0.149	0.213	0.129	-0.066	-0.032	0.020	0.049	0.095	0.017	-0.050
0.059	0.396	-0.877	0.098	0.469	-0.878	0.145	0.128	0.128	-0.031	-0.032	0.020	0.018	0.091	0.017	-0.045
0.020	0.373	-0.905	0.094	0.471	-0.877	0.134	0.130	0.153	-0.066	-0.057	-0.009	0.056	0.115	0.045	-0.043
0.067	0.385	-0.885	0.089	0.474	-0.876	0.135	0.206	0.126	-0.015	-0.048	0.010	0.009	0.104	0.026	-0.028
0.036	0.369	-0.893	0.084	0.477	-0.875	0.206	0.214	0.129	-0.041	-0.067	0.001	0.039	0.120	0.033	-0.020
0.067	0.388	-0.909	0.074	0.483	-0.872	0.353	0.501	0.176	0.000	-0.054	-0.017	0.008	0.101	0.048	-0.007
0.040	0.435	-0.960	0.068	0.492	-0.868	0.467	0.176	0.304	-0.021	-0.016	-0.072	0.035	0.055	0.099	0.013
0.028	0.442	-0.972	0.057	0.503	-0.862	0.645	0.385	0.429	-0.022	-0.019	-0.090	0.048	0.048	0.109	0.033
0.105	0.439	-0.928	0.044	0.518	-0.854	0.822	0.396	0.575	0.068	-0.038	-0.054	0.028	0.052	0.065	0.040
0.063	0.454	-0.936	0.029	0.535	-0.844	1.029	0.547	0.599	0.042	-0.040	-0.072	0.016	0.036	0.073	0.015
0.051	0.500	-0.881	0.020	0.549	-0.836	0.805	0.274	0.404	0.039	-0.008	-0.024	0.028	0.010	0.017	-0.024
-0.099	0.531	-0.775	0.015	0.556	-0.831	0.422	0.148	0.196	-0.106	0.016	0.078	0.179	0.042	0.090	-0.032
-0.145	0.520	-0.708	0.013	0.560	-0.829	0.229	-0.023	0.179	-0.150	0.000	0.143	0.226	0.031	0.158	-0.035
0.070	0.574	-0.782	0.007	0.562	-0.827	0.106	0.301	0.105	0.071	0.053	0.067	0.011	0.086	0.083	-0.021
0.070	0.574	-0.782	0.000	0.561	-0.828	-0.025	0.365	0.054	0.078	0.053	0.067	0.011	0.086	0.084	0.022
0.086	0.582	-0.909	-0.008	0.558	-0.830	-0.209	0.535	-0.029	0.101	0.064	-0.056	0.004	0.094	0.042	0.095
0.055	0.597	-0.944	-0.009	0.552	-0.834	-0.369	0.113	-0.066	0.071	0.086	-0.088	0.027	0.109	0.077	0.141
0.136	0.574	-0.972	-0.007	0.544	-0.839	-0.458	-0.051	-0.068	0.150	0.071	-0.110	0.054	0.086	0.105	0.199
0.247	0.562	-0.979	-0.005	0.538	-0.843	-0.366	-0.042	-0.073	0.259	0.066	-0.114	0.165	0.075	0.113	0.248
0.317	0.547	-0.991	-0.001	0.533	-0.846	-0.271	-0.083	-0.122	0.325	0.055	-0.123	0.234	0.060	0.124	0.287
0.343	0.535	-0.975	0.002	0.529	-0.849	-0.235	-0.007	-0.124	0.350	0.048	-0.104	0.261	0.049	0.109	0.303
0.274	0.524	-0.960	0.003	0.527	-0.850	-0.121	-0.007	-0.058	0.279	0.039	-0.087	0.192	0.037	0.093	0.308
0.247	0.539	-0.964	0.009	0.525	-0.851	-0.090	-0.331	0.035	0.246	0.056	-0.090	0.166	0.053	0.096	0.281
0.301	0.485	-0.940	0.007	0.525	-0.851	0.012	0.156	0.027	0.302	0.002	-0.067	0.220	0.001	0.072	0.253
0.193	0.454	-0.960	0.007	0.526	-0.851	0.061	0.014	0.023	0.194	-0.030	-0.087	0.113	0.031	0.092	0.220
0.201	0.493	-0.960	0.005	0.527	-0.850	0.087	0.154	-0.018	0.204	0.008	-0.088	0.122	0.008	0.091	0.195
0.090	0.527	-0.983	0.007	0.529	-0.849	0.135	-0.048	-0.018	0.091	0.040	-0.113	0.011	0.043	0.115	0.160
0.105	0.520	-0.968	0.010	0.532	-0.847	0.175	-0.201	0.032	0.103	0.030	-0.098	0.027	0.035	0.099	0.161
0.124	0.512	-0.916	0.014	0.534	-0.845	0.155	-0.272	0.065	0.118	0.020	-0.049	0.048	0.027	0.048	0.149
0.236	0.524	-0.877	0.016	0.538	-0.843	0.223	-0.111	0.031	0.228	0.028	-0.011	0.160	0.039	0.008	0.151
0.167	0.512	-0.885	0.010	0.542	-0.840	0.277	0.424	-0.068	0.165	0.012	-0.022	0.092	0.027	0.016	0.152
0.136	0.527	-0.885	0.012	0.546	-0.838	0.212	-0.024	-0.048	0.133	0.024	-0.024	0.062	0.043	0.016	0.139
0.140	0.524	-0.869	0.006	0.551	-0.835	0.310	0.430	-0.095	0.142	0.015	-0.011	0.066	0.039	0.001	0.103
0.040	0.539	-0.897	0.003	0.554	-0.833	0.170	0.333	-0.187	0.046	0.028	-0.041	0.033	0.055	0.028	0.070
0.009	0.527	-0.916	0.004	0.558	-0.830	0.262	0.050	-0.184	0.014	0.012	-0.063	0.063	0.043	0.048	0.036
-0.030	0.516	-0.905	0.005	0.563	-0.826	0.324	0.091	-0.208	-0.026	-0.004	-0.055	0.101	0.032	0.036	0.007
-0.068	0.566	-0.881	-0.002	0.569	-0.823	0.350	0.564	-0.300	-0.058	0.040	-0.035	0.139	0.083	0.013	-0.035
-0.022	0.551	-0.861	0.005	0.572	-0.820	0.226	-0.221	-0.224	-0.018	0.021	-0.018	0.092	0.068	0.007	-0.046
-0.199	0.551	-0.924	0.006	0.575	-0.818	0.175	0.055	-0.254	-0.196	0.019	-0.083	0.269	0.068	0.056	-0.061
-0.018	0.574	-0.845	0.014	0.576	-0.817	0.071	-0.354	-0.195	-0.023	0.041	-0.005	0.087	0.091	0.023	-0.053
-0.087	0.558	-0.865	0.019	0.575	-0.818	-0.041	-0.142	-0.261	-0.097	0.026	-0.025	0.156	0.076	0.003	-0.056
0.028	0.547	-0.802	0.022	0.573	-0.819	-0.106	0.044	-0.370	0.015	0.016	0.040	0.040	0.065	0.066	-0.039
-0.003	0.508	-0.822	0.027	0.569	-0.822	-0.208	-0.064	-0.356	-0.021	-0.019	0.022	0.070	0.026	0.046	-0.049
-0.053	0.520	-0.857	0.031	0.564	-0.825	-0.316	-0.000	-0.355	-0.075	-0.002	-0.010	0.119	0.038	0.011	-0.053
-0.057	0.504	-0.857	0.032	0.557	-0.830	-0.373	0.164	-0.318	-0.079	-0.011	-0.005	0.123	0.023	0.011	-0.065
-0.068	0.527	-0.826	0.038	0.553	-0.832	-0.257	-0.229	-0.233	-0.097	0.017	0.029	0.134	0.046	0.042	-0.083
-0.026	0.535	-0.834	0.040	0.550	-0.834	-0.166	0.059	-0.276	-0.057	0.027	0.024	0.091	0.055	0.034	-0.092
-0.095	0.512	-0.865	0.043	0.547	-0.836	-0.181	-0.088	-0.188	-0.129	0.007	-0.006	0.160	0.032	0.002	-0.094
-0.083	0.458	-0.869	0.050	0.543	-0.838	-0.190	-0.367	-0.088	-0.124	-0.043	-0.008	0.148	0.022	0.002	-0.080
-0.030	0.442	-0.834	0.056	0.541	-0.839	-0.096	-0.373	-0.017	-0.077	-0.057	0.029	0.094	0.037	0.034	-0.075
0.028	0.481	-0.842	0.060	0.539	-0.840	-0.104	-0.224	-0.023	-0.023	-0.017	0.022	0.036	0.001	0.026	-0.060
0.032	0.470	-0.822	0.066	0.539	-0.840	-0.003	-0.370	-0.010	-0.025	-0.028	0.042	0.032	0.010	0.045	-0.047
0.020	0.462	-0.842	0.069	0.539	-0.840	-0.018	-0.145	-0.035	-0.040	-0.035	0.023	0.043	0.018	0.025	-0.033
0.020	0.458	-0.857	0.073	0.538	-0.840	-0.021	-0.239	-0.054	-0.044	-0.038	0.007	0.042	0.022	0.009	-0.039
0.067	0.504	-0.830	0.077	0.537	-0.840	-0.067	-0.197	-0.047	-0.002	0.009	0.036	0.004	0.025	0.037	-0.029
0.009	0.527	-0.861	0.079	0.537	-0.840	-0.009	-0.121	0.007	-0.061	0.032	0.004	0.053	0.048	0.005	-0.022
0.101	0.470	-0.822	0.081	0.537	-0.839	0.042	-0.148	0.039	0.029	-0.026	0.044	0.040	0.010	0.044	-0.016
0.074	0.477	-0.838	0.084	0.538	-0.839	0.011	-0.245	0.067	-0.001	-0.019	0.028	0.014	0.003	0.028	-0.013
0.082	0.489	-0.822	0.085	0.537	-0.839	-0.026	-0.103	0.090	0.006	-0.007	0.044	0.022	0.008	0.044	-0.008
0.101	0.516	-0.794	0.084	0.537	-0.839	0.006	0.029	0.058	0.026	0.020	0.072	0.041	0.035	0.072	-0.014
0.063	0.512	-0.810	0.084	0.537	-0.839	-0.039	-0.090	0.073	-0.013	0.017	0.057	0.003	0.031	0.056	-0.013
0.070	0.520	-0.822	0.083	0.537	-0.840	0.007	0.087	0.043	-0.004	0.024	0.046	0.011	0.039	0.043	-0.017
0.090	0.493	-0.802	0.079	0.538	-0.839	0.065	0.203	0.032	0.019	-0.004	0.065	0.030	0.011	0.063	-0.024
0.047	0.500	-0.826	0.072	0.538	-0.840	0.012	0.442	-0.033	-0.016	0.004	0.043	0.012	0.019	0.039	-0.033
0.040	0.489	-0.834	0.075	0.537	-0.840	-0.035	-0.172	-0.016	-0.027	-0.007	0.035	0.019	0.007	0.031	-0.035
-0.010	0.477	-0.845	0.073	0.535	-0.841	-0.111	0.091	-0.038	-0.075	-0.017	0.025	0.069	0.005	0.019	-0.045
0.055	0.485	-0.814	0.072	0.534	-0.843	-0.098	0.147	-0.068	-0.008	-0.007	0.058	0.003	0.002	0.051	-0.051
0.028	0.489	-0.790	0.069	0.533	-0.844	-0.056	0.186	-0.085	-0.032	-0.002	0.083	0.029	0.006	0.074	-0.053
0.028	0.489	-0.790	0.068	0.531	-0.845	-0.093	0.104	-0.088	-0.031	-0.000	0.085	0.028	0.005	0.074	-0.050
0.036	0.473	-0.806	0.067	0.529	-0.846	-0.075	0.152	-0.095	-0.022	-0.015	0.070	0.020	0.011	0.058	-0.054
0.013	0.508	-0.810	0.066	0.528	-0.847	-0.070	0.056	-0.069	-0.045	0.022	0.067	0.043	0.024	0.054	-0.053
0.028	0.462	-0.822	0.066	0.526	-0.848	-0.104	0.033	-0.044	-0.029	-0.023	0.057	0.026	0.023	0.042	-0.045
0.020	0.466	-0.818	0.066	0.525	-0.849	-0.077	0.001	-0.039	-0.037	-0.018	0.062	0.034	0.020	0.046	-0.043
0.059	0.485	-0.830	0.065	0.523	-0.850	-0.100	0.127	-0.038	0.003	0.004	0.051	0.006	0.001	0.034	-0.040
0.032	0.481	-0.830	0.062	0.522	-0.851	-0.037	0.152	-0.026	-0.022	0.000	0.052	0.021	0.006	0.034	-0.036
0.020	0.454	-0.826	0.061	0.522	-0.851	0.005	0.051	0.007	-0.032	-0.027	0.056	0.032	0.033	0.038	-0.035
0.047	0.466	-0.822	0.058	0.523	-0.851	0.022	0.161	-0.010	-0.003	-0.015	0.060	0.004	0.022	0.042	-0.042
0.009	0.470	-0.838	0.055	0.523	-0.850	0.055	0.200	0.034	-0.038	-0.012	0.044	0.042	0.019	0.026	-0.039
0.005	0.473	-0.838	0.053	0.524	-0.850	0.010	0.072	0.059	-0.039	-0.009	0.044	0.045	0.016	0.026	-0.037
0.040	0.466	-0.814	0.051	0.525	-0.850	0.086	0.075	0.048	-0.003	-0.018	0.066	0.010	0.024	0.049	-0.039
0.017	0.473	-0.826	0.048	0.527	-0.849	0.107	0.147	0.047	-0.023	-0.012	0.053	0.033	0.017	0.037	-0.041
0.020	0.497	-0.826	0.045	0.529	-0.847	0.145	0.156	0.022	-0.017	0.009	0.052	0.029	0.005	0.037	-0.043
-0.014	0.473	-0.834	0.042	0.532	-0.846	0.146	0.146	0.012	-0.048	-0.017	0.042	0.063	0.018	0.029	-0.046
-0.007	0.489	-0.810	0.041	0.534	-0.845	0.143	0.026	0.003	-0.040	-0.004	0.064	0.055	0.004	0.052	-0.046
0.017	0.473	-0.798	0.038	0.536	-0.843	0.153	0.194	-0.003	-0.014	-0.022	0.075	0.031	0.020	0.064	-0.053
-0.003	0.481	-0.826	0.034	0.539	-0.842	0.131	0.238	0.013	-0.029	-0.016	0.046	0.050	0.013	0.037	-0.048
-0.045	0.497	-0.877	0.036	0.540	-0.841	0.104	-0.178	0.080	-0.074	-0.002	-0.007	0.092	0.001	0.015	-0.046
-0.003	0.504	-0.853	0.034	0.541	-0.840	0.059	0.045	0.049	-0.030	0.005	0.016	0.049	0.008	0.009	-0.045
-0.022	0.489	-0.842	0.032	0.542	-0.840	0.068	0.098	0.030	-0.047	-0.012	0.027	0.067	0.008	0.021	-0.046
0.001	0.477	-0.838	0.032	0.542	-0.840	0.014	-0.005	0.028	-0.024	-0.024	0.031	0.044	0.020	0.024	-0.035
-0.018	0.493	-0.845	0.029	0.543	-0.839	0.068	0.153	-0.011	-0.040	-0.009	0.022	0.062	0.006	0.016	-0.038
0.017	0.504	-0.845	0.029	0.544	-0.839	0.029	0.053	-0.022	-0.004	0.002	0.022	0.027	0.005	0.016	-0.027
-0.049	0.500	-0.901	0.023	0.544	-0.839	0.002	0.379	-0.092	-0.064	-0.001	-0.033	0.093	0.000	0.040	-0.023
-0.010	0.497	-0.924	0.021	0.543	-0.840	-0.045	0.140	-0.045	-0.023	-0.004	-0.057	0.054	0.004	0.063	-0.013
-0.022	0.485	-0.920	0.020	0.543	-0.839	0.044	0.053	0.025	-0.033	-0.016	-0.054	0.065	0.017	0.060	-0.008
-0.022	0.512	-0.960	0.016	0.546	-0.838	0.177	0.156	0.107	-0.028	0.009	-0.095	0.065	0.009	0.100	0.023
-0.022	0.512	-0.960	0.009	0.550	-0.835	0.263	0.332	0.077	-0.021	0.005	-0.098	0.064	0.008	0.100	0.024
0.105	0.477	-0.853	-0.002	0.556	-0.831	0.385	0.577	0.188	0.118	-0.036	0.004	0.063	0.027	0.006	0.003
-0.014	0.493	-0.838	-0.013	0.562	-0.827	0.358	0.515	0.180	0.010	-0.026	0.015	0.056	0.013	0.022	-0.033
-0.130	0.535	-0.767	-0.021	0.565	-0.825	0.206	0.423	0.079	-0.096	0.013	0.083	0.171	0.029	0.093	-0.056
-0.187	0.551	-0.739	-0.026	0.568	-0.823	0.133	0.223	0.090	-0.148	0.026	0.109	0.229	0.044	0.120	-0.073
-0.133	0.578	-0.782	-0.031	0.571	-0.821	0.182	0.136	0.178	-0.089	0.051	0.063	0.175	0.070	0.076	-0.075
-0.010	0.605	-0.802	-0.037	0.570	-0.821	-0.018	0.322	0.079	0.041	0.078	0.044	0.052	0.096	0.056	-0.041
-0.037	0.609	-0.786	-0.042	0.567	-0.823	-0.222	0.319	0.012	0.019	0.085	0.062	0.079	0.099	0.071	0.014
-0.022	0.620	-0.889	-0.047	0.562	-0.826	-0.312	0.323	-0.039	0.040	0.102	-0.037	0.063	0.110	0.032	0.071
0.001	0.628	-0.991	-0.046	0.556	-0.830	-0.337	-0.007	-0.037	0.062	0.115	-0.136	0.040	0.116	0.136	0.118
0.090	0.628	-1.007	-0.042	0.548	-0.835	-0.459	-0.198	-0.068	0.146	0.123	-0.146	0.049	0.116	0.152	0.181
0.182	0.643	-1.003	-0.033	0.539	-0.842	-0.567	-0.412	-0.053	0.230	0.148	-0.136	0.142	0.131	0.150	0.252
0.267	0.582	-0.968	-0.023	0.531	-0.847	-0.452	-0.463	-0.160	0.304	0.094	-0.095	0.227	0.068	0.115	0.284
0.378	0.555	-0.952	-0.018	0.524	-0.851	-0.440	0.008	-0.347	0.411	0.074	-0.075	0.339	0.041	0.100	0.294
0.220	0.516	-0.995	-0.009	0.519	-0.855	-0.316	-0.340	-0.267	0.244	0.041	-0.114	0.182	0.002	0.143	0.279
0.201	0.466	-0.987	-0.002	0.516	-0.857	-0.138	-0.266	-0.170	0.218	-0.007	-0.105	0.163	0.049	0.135	0.251
0.159	0.423	-0.948	0.003	0.516	-0.856	0.047	-0.236	-0.074	0.170	-0.050	-0.066	0.120	0.091	0.095	0.185
0.163	0.373	-0.924	0.005	0.517	-0.856	0.058	-0.051	-0.010	0.172	-0.100	-0.043	0.125	0.141	0.071	0.162
0.063	0.462	-0.916	0.010	0.520	-0.854	0.160	-0.330	0.087	0.067	-0.014	-0.037	0.026	0.052	0.063	0.144
0.143	0.508	-0.920	0.013	0.523	-0.852	0.188	-0.160	-0.016	0.145	0.029	-0.042	0.107	0.006	0.067	0.130
0.163	0.508	-0.869	0.014	0.525	-0.851	0.164	-0.010	-0.009	0.163	0.027	0.007	0.126	0.005	0.016	0.124
0.128	0.508	-0.849	0.014	0.528	-0.849	0.153	0.034	-0.022	0.129	0.024	0.025	0.093	0.005	0.002	0.120
0.151	0.504	-0.885	0.016	0.530	-0.848	0.160	-0.084	-0.051	0.149	0.018	-0.012	0.118	0.009	0.034	0.111
0.043	0.497	-0.905	0.012	0.531	-0.847	0.070	0.268	-0.096	0.045	0.009	-0.032	0.013	0.018	0.055	0.088
0.109	0.493	-0.877	0.013	0.533	-0.846	0.125	0.072	-0.104	0.110	0.003	-0.006	0.081	0.022	0.029	0.062
0.020	0.516	-0.893	0.007	0.535	-0.845	0.081	0.432	-0.194	0.027	0.025	-0.022	0.006	0.001	0.045	0.023
-0.041	0.466	-0.905	0.006	0.535	-0.845	0.031	0.175	-0.185	-0.034	-0.025	-0.034	0.066	0.050	0.058	0.002
-0.087	0.415	-0.920	0.004	0.536	-0.844	0.072	0.217	-0.119	-0.077	-0.076	-0.051	0.110	0.101	0.074	-0.031
-0.087	0.415	-0.920	0.002	0.537	-0.844	0.073	0.163	-0.164	-0.076	-0.077	-0.051	0.109	0.103	0.075	-0.039
-0.103	0.500	-0.932	0.003	0.537	-0.844	0.037	-0.027	-0.064	-0.092	0.008	-0.063	0.124	0.019	0.087	-0.048
-0.022	0.527	-0.881	0.002	0.538	-0.843	0.042	0.146	-0.091	-0.010	0.034	-0.012	0.044	0.008	0.036	-0.052
-0.083	0.535	-0.865	0.001	0.537	-0.843	-0.018	0.074	-0.074	-0.071	0.042	0.004	0.106	0.015	0.021	-0.051
-0.095	0.535	-0.889	0.004	0.536	-0.844	-0.078	-0.126	-0.069	-0.085	0.044	-0.019	0.118	0.014	0.044	-0.050
-0.041	0.516	-0.826	0.006	0.536	-0.844	-0.015	-0.062	-0.154	-0.034	0.025	0.044	0.064	0.006	0.019	-0.065
-0.064	0.473	-0.857	0.012	0.535	-0.845	-0.034	-0.262	-0.172	-0.063	-0.017	0.013	0.087	0.049	0.012	-0.053
-0.068	0.454	-0.834	0.019	0.534	-0.845	-0.055	-0.300	-0.197	-0.074	-0.035	0.037	0.091	0.068	0.011	-0.049
0.009	0.466	-0.853	0.020	0.530	-0.848	-0.191	0.066	-0.202	0.002	-0.020	0.019	0.014	0.057	0.008	-0.052
-0.045	0.462	-0.865	0.021	0.527	-0.849	-0.158	0.045	-0.202	-0.053	-0.021	0.009	0.068	0.061	0.020	-0.048
-0.057	0.500	-0.881	0.026	0.524	-0.851	-0.164	-0.190	-0.178	-0.069	0.021	-0.005	0.080	0.022	0.036	-0.042
-0.022	0.470	-0.873	0.034	0.520	-0.853	-0.219	-0.363	-0.159	-0.042	-0.006	0.005	0.046	0.053	0.029	-0.047
-0.026	0.435	-0.861	0.036	0.517	-0.855	-0.182	-0.038	-0.193	-0.049	-0.038	0.019	0.050	0.088	0.017	-0.047
-0.003	0.439	-0.873	0.040	0.514	-0.857	-0.139	-0.134	-0.189	-0.030	-0.031	0.009	0.027	0.084	0.029	-0.040
-0.010	0.442	-0.849	0.045	0.512	-0.858	-0.106	-0.177	-0.187	-0.042	-0.025	0.033	0.036	0.081	0.005	-0.042
0.001	0.454	-0.901	0.049	0.511	-0.858	-0.049	-0.113	-0.166	-0.034	-0.012	-0.018	0.025	0.069	0.057	-0.035
-0.010	0.446	-0.877	0.056	0.510	-0.858	-0.045	-0.366	-0.111	-0.053	-0.019	0.006	0.037	0.077	0.033	-0.041
0.043	0.470	-0.838	0.057	0.510	-0.859	-0.015	-0.017	-0.117	-0.001	0.005	0.046	0.017	0.055	0.007	-0.037
0.001	0.462	-0.834	0.062	0.510	-0.858	0.024	-0.162	-0.165	-0.047	-0.003	0.049	0.025	0.063	0.011	-0.038
0.013	0.473	-0.877	0.061	0.511	-0.857	0.105	0.120	-0.191	-0.036	0.007	0.005	0.013	0.051	0.032	-0.023
0.024	0.485	-0.889	0.069	0.512	-0.856	0.048	-0.376	-0.103	-0.031	0.018	-0.008	0.002	0.040	0.044	-0.027
0.093	0.454	-0.857	0.072	0.513	-0.856	0.071	-0.131	-0.075	0.035	-0.014	0.023	0.067	0.072	0.013	-0.017
0.017	0.435	-0.869	0.069	0.513	-0.855	0.058	0.184	-0.089	-0.040	-0.033	0.011	0.010	0.091	0.024	-0.021
0.070	0.450	-0.826	0.071	0.514	-0.855	0.074	-0.024	-0.124	0.012	-0.019	0.054	0.044	0.076	0.019	-0.017
0.001	0.442	-0.873	0.072	0.516	-0.854	0.099	0.048	-0.156	-0.057	-0.028	0.006	0.025	0.084	0.029	-0.031
0.055	0.462	-0.857	0.072	0.519	-0.852	0.198	0.079	-0.203	-0.004	-0.012	0.019	0.029	0.066	0.013	-0.027
0.024	0.450	-0.849	0.075	0.521	-0.850	0.173	-0.074	-0.145	-0.038	-0.026	0.026	0.002	0.078	0.005	-0.030
0.059	0.477	-0.822	0.076	0.524	-0.849	0.154	0.029	-0.106	-0.004	-0.001	0.052	0.033	0.051	0.023	-0.029
0.059	0.477	-0.822	0.079	0.526	-0.847	0.177	-0.134	-0.093	-0.007	-0.004	0.050	0.033	0.052	0.023	-0.025
0.013	0.493	-0.881	0.081	0.529	-0.845	0.188	-0.077	-0.089	-0.055	0.009	-0.011	0.013	0.037	0.037	-0.020
0.086	0.504	-0.842	0.079	0.532	-0.843	0.167	0.165	-0.109	0.020	0.018	0.027	0.061	0.025	0.003	-0.019
0.055	0.489	-0.853	0.082	0.535	-0.841	0.180	-0.130	-0.082	-0.014	-0.000	0.013	0.030	0.041	0.009	-0.027
0.059	0.497	-0.838	0.081	0.538	-0.839	0.205	0.137	-0.108	-0.009	0.005	0.026	0.035	0.033	0.007	-0.019
-0.003	0.500	-0.877	0.084	0.540	-0.837	0.158	-0.127	-0.091	-0.074	0.006	-0.015	0.026	0.030	0.032	-0.023
0.067	0.524	-0.861	0.086	0.543	-0.835	0.171	-0.044	-0.088	-0.006	0.027	-0.001	0.043	0.007	0.017	-0.021
0.067	0.524	-0.842	0.088	0.546	-0.833	0.176	-0.102	-0.095	-0.009	0.024	0.017	0.044	0.007	0.003	-0.014
0.086	0.504	-0.818	0.090	0.549	-0.831	0.189	-0.080	-0.084	0.008	0.002	0.038	0.064	0.026	0.027	-0.007
0.105	0.516	-0.826	0.090	0.552	-0.829	0.201	0.075	-0.085	0.028	0.010	0.029	0.083	0.014	0.019	-0.008
0.051	0.512	-0.845	0.091	0.555	-0.827	0.187	-0.003	-0.045	-0.027	0.003	0.007	0.029	0.018	0.000	-0.009
0.063	0.531	-0.857	0.091	0.558	-0.825	0.226	0.009	-0.074	-0.016	0.019	-0.007	0.041	0.001	0.012	-0.015
0.059	0.539	-0.849	0.090	0.562	-0.823	0.223	0.084	-0.061	-0.019	0.023	-0.001	0.037	0.009	0.004	-0.019
0.040	0.547	-0.849	0.092	0.565	-0.820	0.208	-0.069	-0.040	-0.040	0.027	-0.004	0.018	0.017	0.004	-0.015
0.090	0.531	-0.806	0.091	0.568	-0.818	0.190	0.063	-0.058	0.010	0.008	0.038	0.068	0.001	0.040	-0.030
0.078	0.535	-0.822	0.092	0.571	-0.816	0.215	0.012	-0.053	-0.002	0.009	0.020	0.056	0.005	0.024	-0.023
-0.018	0.535	-0.865	0.094	0.575	-0.813	0.226	-0.122	-0.014	-0.100	0.005	-0.026	0.040	0.005	0.019	-0.019
0.090	0.570	-0.853	0.091	0.578	-0.811	0.221	0.154	-0.007	0.010	0.036	-0.016	0.068	0.039	0.007	-0.031
0.067	0.562	-0.830	0.093	0.581	-0.808	0.213	-0.112	-0.034	-0.016	0.025	0.005	0.044	0.032	0.017	-0.031
-0.003	0.551	-0.877	0.093	0.584	-0.806	0.189	0.062	-0.049	-0.085	0.010	-0.044	0.025	0.020	0.030	-0.021
0.078	0.539	-0.834	0.094	0.587	-0.804	0.179	-0.073	-0.044	-0.006	-0.004	-0.003	0.055	0.008	0.013	-0.025
0.047	0.551	-0.834	0.095	0.589	-0.803	0.143	-0.023	-0.046	-0.038	0.005	-0.004	0.024	0.019	0.013	-0.028
0.078	0.551	-0.826	0.095	0.590	-0.802	0.096	0.068	-0.063	-0.007	0.004	0.003	0.055	0.019	0.021	-0.015
0.047	0.539	-0.834	0.096	0.592	-0.800	0.104	-0.035	-0.053	-0.039	-0.009	-0.006	0.024	0.007	0.013	-0.012
0.097	0.535	-0.810	0.096	0.593	-0.800	0.091	0.054	-0.064	0.011	-0.014	0.017	0.074	0.003	0.037	-0.005
0.101	0.547	-0.798	0.093	0.594	-0.799	0.112	0.242	-0.073	0.018	-0.004	0.028	0.077	0.015	0.049	-0.002
0.093	0.547	-0.806	0.092	0.596	-0.798	0.111	0.050	-0.048	0.010	-0.006	0.018	0.069	0.015	0.041	-0.003
0.097	0.566	-0.806	0.092	0.597	-0.797	0.096	0.065	-0.055	0.014	0.012	0.017	0.073	0.034	0.041	-0.009
0.043	0.566	-0.810	0.090	0.598	-0.796	0.063	0.164	-0.048	-0.038	0.011	0.013	0.019	0.034	0.037	-0.016
0.055	0.551	-0.818	0.089	0.599	-0.796	0.054	0.077	-0.054	-0.026	-0.006	0.005	0.030	0.018	0.029	-0.023
0.055	0.547	-0.810	0.088	0.599	-0.796	0.022	0.093	-0.049	-0.025	-0.010	0.013	0.030	0.014	0.037	-0.028
0.055	0.531	-0.798	0.087	0.599	-0.796	0.000	0.118	-0.070	-0.024	-0.025	0.025	0.030	0.001	0.049	-0.027
0.063	0.555	-0.810	0.085	0.598	-0.797	-0.005	0.172	-0.086	-0.014	-0.002	0.014	0.037	0.022	0.038	-0.024
0.036	0.574	-0.830	0.083	0.599	-0.797	0.034	0.175	-0.086	-0.039	0.017	-0.006	0.010	0.042	0.018	-0.028
0.063	0.589	-0.826	0.081	0.598	-0.797	-0.041	0.246	-0.093	-0.010	0.034	-0.001	0.036	0.057	0.022	-0.033
0.028	0.582	-0.806	0.080	0.596	-0.799	-0.091	0.077	-0.062	-0.044	0.027	0.020	0.001	0.050	0.041	-0.039
0.020	0.574	-0.790	0.079	0.595	-0.800	-0.082	0.116	-0.070	-0.050	0.021	0.037	0.007	0.042	0.057	-0.047
0.036	0.551	-0.778	0.076	0.594	-0.801	-0.042	0.238	-0.112	-0.032	-0.001	0.050	0.008	0.019	0.069	-0.059
0.009	0.531	-0.775	0.076	0.593	-0.802	-0.043	0.061	-0.071	-0.059	-0.020	0.055	0.019	0.000	0.073	-0.051
0.013	0.535	-0.778	0.076	0.592	-0.802	-0.049	-0.001	-0.047	-0.056	-0.015	0.051	0.015	0.004	0.069	-0.048
0.078	0.558	-0.775	0.073	0.592	-0.802	0.020	0.226	-0.073	0.012	0.008	0.055	0.049	0.028	0.072	-0.048
0.032	0.547	-0.782	0.072	0.593	-0.802	0.020	0.128	-0.054	-0.032	-0.003	0.048	0.003	0.016	0.064	-0.038
0.036	0.524	-0.763	0.068	0.593	-0.802	0.029	0.257	-0.032	-0.025	-0.027	0.067	0.006	0.007	0.084	-0.031
0.047	0.543	-0.778	0.064	0.595	-0.801	0.135	0.311	-0.042	-0.009	-0.010	0.050	0.018	0.013	0.067	-0.042
0.028	0.535	-0.802	0.060	0.597	-0.800	0.103	0.237	-0.010	-0.024	-0.019	0.026	0.002	0.006	0.043	-0.034
-0.010	0.527	-0.810	0.058	0.599	-0.799	0.145	0.111	-0.029	-0.061	-0.029	0.016	0.040	0.001	0.035	-0.024
0.047	0.543	-0.814	0.057	0.600	-0.798	0.123	0.071	-0.003	-0.002	-0.015	0.011	0.017	0.014	0.031	-0.023
0.059	0.562	-0.794	0.052	0.604	-0.796	0.203	0.359	-0.031	0.015	0.002	0.029	0.028	0.034	0.052	-0.018
0.032	0.547	-0.790	0.048	0.605	-0.794	0.120	0.268	-0.034	-0.009	-0.016	0.031	0.001	0.020	0.056	-0.011
0.051	0.555	-0.763	0.043	0.607	-0.794	0.083	0.319	-0.036	0.015	-0.009	0.058	0.018	0.028	0.084	-0.015
0.017	0.551	-0.771	0.038	0.608	-0.793	0.080	0.340	-0.045	-0.015	-0.014	0.050	0.017	0.025	0.077	-0.024
0.009	0.566	-0.794	0.034	0.609	-0.792	0.086	0.323	-0.054	-0.018	0.000	0.025	0.025	0.042	0.054	-0.025
-0.003	0.585	-0.767	0.030	0.610	-0.792	0.062	0.257	-0.063	-0.026	0.019	0.052	0.037	0.062	0.081	-0.028
0.020	0.582	-0.739	0.024	0.610	-0.792	0.032	0.479	-0.093	0.003	0.014	0.080	0.014	0.059	0.108	-0.037
0.020	0.582	-0.739	0.018	0.610	-0.792	-0.023	0.417	-0.067	0.009	0.015	0.080	0.014	0.060	0.108	-0.047
-0.053	0.547	-0.751	0.013	0.610	-0.792	0.008	0.366	-0.100	-0.059	-0.020	0.068	0.086	0.027	0.096	-0.057
-0.060	0.555	-0.775	0.008	0.610	-0.792	0.016	0.384	-0.110	-0.062	-0.012	0.044	0.093	0.035	0.073	-0.072
-0.099	0.551	-0.806	0.004	0.610	-0.792	0.008	0.306	-0.096	-0.097	-0.016	0.013	0.130	0.032	0.041	-0.079
-0.114	0.562	-0.826	0.003	0.610	-0.792	0.012	0.146	-0.100	-0.111	-0.005	-0.007	0.145	0.044	0.021	-0.061
-0.072	0.539	-0.842	0.001	0.610	-0.792	0.017	0.189	-0.110	-0.067	-0.028	-0.023	0.101	0.020	0.004	-0.056
0.001	0.535	-0.826	-0.006	0.612	-0.791	0.124	0.523	-0.107	0.013	-0.033	-0.009	0.027	0.016	0.019	-0.046
-0.091	0.531	-0.873	-0.012	0.614	-0.789	0.160	0.379	0.024	-0.073	-0.040	-0.058	0.118	0.011	0.029	-0.014
-0.087	0.543	-0.853	-0.015	0.618	-0.786	0.234	0.102	0.078	-0.066	-0.031	-0.041	0.114	0.021	0.010	0.004
0.024	0.547	-0.834	-0.026	0.624	-0.781	0.415	0.573	0.177	0.057	-0.034	-0.027	0.002	0.025	0.009	-0.007
-0.010	0.558	-0.830	-0.038	0.632	-0.774	0.514	0.569	0.236	0.034	-0.030	-0.029	0.036	0.035	0.013	-0.035
-0.103	0.555	-0.798	-0.049	0.639	-0.767	0.518	0.522	0.199	-0.048	-0.041	-0.005	0.128	0.031	0.045	-0.060
-0.245	0.593	-0.739	-0.053	0.646	-0.761	0.462	0.117	0.181	-0.186	-0.009	0.048	0.271	0.069	0.104	-0.080
-0.237	0.640	-0.755	-0.055	0.652	-0.757	0.380	-0.016	0.137	-0.176	0.032	0.027	0.264	0.115	0.088	-0.088
-0.107	0.647	-0.778	-0.059	0.655	-0.753	0.250	0.133	0.088	-0.042	0.036	0.000	0.134	0.122	0.065	-0.079
-0.080	0.659	-0.810	-0.060	0.655	-0.753	0.010	0.127	-0.023	-0.013	0.048	-0.032	0.108	0.133	0.034	-0.030
-0.072	0.632	-0.810	-0.060	0.653	-0.755	-0.180	0.005	-0.071	-0.007	0.023	-0.029	0.102	0.106	0.034	0.025
-0.007	0.667	-0.806	-0.057	0.648	-0.759	-0.301	-0.018	-0.146	0.056	0.063	-0.021	0.038	0.140	0.038	0.060
0.036	0.701	-0.838	-0.053	0.643	-0.764	-0.346	-0.115	-0.155	0.095	0.103	-0.048	0.002	0.174	0.006	0.105
0.063	0.705	-0.885	-0.048	0.638	-0.769	-0.360	-0.158	-0.197	0.116	0.112	-0.091	0.028	0.177	0.041	0.155
0.163	0.694	-0.885	-0.041	0.631	-0.774	-0.429	-0.193	-0.238	0.210	0.107	-0.085	0.127	0.166	0.041	0.200
0.197	0.659	-0.905	-0.038	0.625	-0.780	-0.431	0.022	-0.200	0.241	0.079	-0.100	0.160	0.131	0.061	0.229
0.232	0.616	-0.905	-0.033	0.619	-0.785	-0.352	-0.150	-0.141	0.271	0.042	-0.095	0.193	0.088	0.060	0.246
0.186	0.605	-0.944	-0.030	0.616	-0.787	-0.201	-0.040	-0.189	0.221	0.034	-0.132	0.146	0.076	0.100	0.239
0.174	0.601	-0.928	-0.024	0.615	-0.788	-0.062	-0.241	-0.129	0.204	0.031	-0.115	0.134	0.072	0.084	0.212
0.147	0.574	-0.897	-0.019	0.616	-0.787	0.104	-0.181	-0.124	0.172	0.002	-0.084	0.106	0.044	0.052	0.181
0.086	0.555	-0.877	-0.013	0.617	-0.787	0.074	-0.307	-0.053	0.104	-0.018	-0.065	0.043	0.025	0.032	0.157
0.105	0.539	-0.861	-0.010	0.619	-0.785	0.160	-0.139	-0.036	0.121	-0.035	-0.051	0.062	0.008	0.017	0.128
0.105	0.539	-0.861	-0.010	0.620	-0.784	0.084	0.010	-0.002	0.120	-0.036	-0.052	0.061	0.008	0.017	0.103
0.047	0.574	-0.873	-0.010	0.622	-0.783	0.090	0.032	0.007	0.063	-0.003	-0.065	0.003	0.042	0.029	0.099
0.024	0.605	-0.893	-0.005	0.621	-0.784	-0.002	-0.385	0.055	0.035	0.028	-0.085	0.020	0.073	0.048	0.078
0.082	0.593	-0.853	-0.006	0.621	-0.784	-0.041	0.086	-0.022	0.093	0.018	-0.045	0.037	0.061	0.009	0.068
0.005	0.601	-0.842	-0.003	0.620	-0.785	-0.037	-0.146	-0.008	0.014	0.026	-0.032	0.040	0.068	0.003	0.055
0.059	0.612	-0.853	-0.005	0.619	-0.786	-0.078	0.130	-0.024	0.069	0.039	-0.043	0.014	0.079	0.009	0.044
-0.010	0.612	-0.849	-0.004	0.617	-0.787	-0.099	-0.019	-0.036	-0.001	0.041	-0.038	0.055	0.078	0.006	0.026
-0.014	0.612	-0.845	-0.005	0.615	-0.788	-0.106	0.144	-0.083	-0.004	0.043	-0.032	0.059	0.078	0.002	0.007
-0.022	0.589	-0.877	-0.005	0.614	-0.789	-0.049	0.109	-0.145	-0.012	0.021	-0.063	0.067	0.054	0.033	-0.003
-0.099	0.585	-0.865	0.001	0.613	-0.790	-0.065	-0.375	-0.101	-0.096	0.018	-0.050	0.144	0.050	0.022	-0.019
0.009	0.601	-0.857	-0.001	0.611	-0.791	-0.097	0.243	-0.110	0.015	0.035	-0.041	0.036	0.065	0.014	-0.023
-0.091	0.585	-0.857	0.003	0.609	-0.793	-0.112	-0.214	-0.081	-0.090	0.021	-0.040	0.136	0.049	0.014	-0.034
-0.030	0.578	-0.857	0.005	0.607	-0.795	-0.139	-0.072	-0.058	-0.030	0.016	-0.038	0.075	0.041	0.014	-0.030
-0.049	0.582	-0.834	0.007	0.605	-0.796	-0.102	-0.121	-0.047	-0.051	0.022	-0.013	0.094	0.044	0.009	-0.045
-0.057	0.582	-0.838	0.011	0.604	-0.797	-0.051	-0.195	-0.058	-0.063	0.023	-0.017	0.102	0.044	0.005	-0.030
-0.049	0.597	-0.842	0.014	0.603	-0.797	-0.073	-0.188	-0.029	-0.058	0.039	-0.020	0.094	0.059	0.001	-0.036
0.013	0.593	-0.830	0.015	0.603	-0.798	-0.002	0.009	-0.128	0.002	0.036	-0.008	0.033	0.055	0.013	-0.042
-0.037	0.566	-0.842	0.018	0.602	-0.799	-0.079	-0.044	-0.166	-0.051	0.010	-0.019	0.083	0.028	0.001	-0.040
-0.060	0.551	-0.830	0.025	0.599	-0.801	-0.169	-0.364	-0.132	-0.081	-0.003	-0.005	0.106	0.013	0.013	-0.044
-0.014	0.551	-0.822	0.032	0.595	-0.803	-0.243	-0.301	-0.192	-0.042	0.001	0.006	0.060	0.013	0.021	-0.052
-0.045	0.543	-0.834	0.036	0.590	-0.807	-0.285	-0.112	-0.222	-0.078	-0.002	-0.002	0.091	0.006	0.009	-0.053
0.005	0.512	-0.830	0.042	0.585	-0.810	-0.263	-0.192	-0.204	-0.033	-0.028	0.005	0.041	0.025	0.013	-0.047
-0.026	0.535	-0.889	0.046	0.580	-0.813	-0.290	-0.152	-0.162	-0.068	0.000	-0.051	0.072	0.002	0.046	-0.049
-0.010	0.512	-0.861	0.050	0.576	-0.816	-0.250	-0.188	-0.128	-0.058	-0.019	-0.020	0.058	0.025	0.019	-0.051
0.001	0.500	-0.830	0.052	0.573	-0.818	-0.169	-0.069	-0.122	-0.049	-0.027	0.013	0.046	0.036	0.013	-0.060
-0.033	0.504	-0.845	0.059	0.570	-0.819	-0.122	-0.343	-0.092	-0.090	-0.021	-0.001	0.081	0.032	0.003	-0.056
-0.033	0.539	-0.873	0.064	0.569	-0.820	-0.101	-0.255	-0.086	-0.095	0.016	-0.028	0.081	0.002	0.030	-0.053
0.051	0.504	-0.814	0.069	0.567	-0.821	-0.112	-0.276	-0.058	-0.016	-0.017	0.032	0.004	0.033	0.030	-0.046
0.051	0.504	-0.814	0.071	0.564	-0.822	-0.113	-0.100	-0.083	-0.019	-0.015	0.034	0.004	0.033	0.030	-0.041
0.063	0.470	-0.834	0.073	0.563	-0.823	-0.080	-0.037	-0.117	-0.009	-0.048	0.015	0.015	0.067	0.010	-0.039
-0.003	0.493	-0.881	0.076	0.561	-0.824	-0.085	-0.129	-0.083	-0.077	-0.023	-0.031	0.051	0.044	0.037	-0.042
0.009	0.493	-0.845	0.080	0.559	-0.825	-0.097	-0.183	-0.066	-0.070	-0.021	0.005	0.040	0.044	0.002	-0.045
0.040	0.497	-0.845	0.082	0.558	-0.826	-0.083	-0.124	-0.058	-0.042	-0.016	0.006	0.009	0.040	0.001	-0.045
0.040	0.500	-0.849	0.085	0.556	-0.827	-0.104	-0.168	-0.057	-0.045	-0.010	0.003	0.010	0.035	0.005	-0.043
0.070	0.516	-0.849	0.087	0.554	-0.828	-0.103	-0.061	-0.046	-0.016	0.008	0.004	0.020	0.020	0.005	-0.035
0.040	0.539	-0.845	0.091	0.552	-0.829	-0.115	-0.202	-0.061	-0.051	0.033	0.009	0.011	0.004	0.001	-0.032
0.067	0.489	-0.842	0.093	0.550	-0.830	-0.096	-0.098	-0.034	-0.026	-0.016	0.014	0.016	0.046	0.003	-0.030
0.082	0.508	-0.822	0.094	0.549	-0.830	-0.034	-0.036	-0.056	-0.011	0.004	0.034	0.030	0.026	0.023	-0.031
0.063	0.512	-0.845	0.096	0.548	-0.831	-0.032	-0.151	-0.010	-0.033	0.009	0.011	0.011	0.022	0.001	-0.029
0.078	0.527	-0.849	0.097	0.548	-0.831	-0.035	-0.059	0.032	-0.018	0.025	0.007	0.026	0.006	0.005	-0.021
0.063	0.512	-0.834	0.099	0.548	-0.830	0.017	-0.159	0.026	-0.036	0.009	0.022	0.010	0.021	0.011	-0.020
0.124	0.493	-0.814	0.098	0.548	-0.831	0.018	0.106	0.002	0.027	-0.010	0.042	0.071	0.040	0.031	-0.022
0.082	0.512	-0.842	0.098	0.549	-0.830	0.017	-0.018	-0.000	-0.015	0.009	0.015	0.029	0.020	0.004	-0.025
0.051	0.493	-0.861	0.098	0.547	-0.831	-0.066	0.002	0.006	-0.046	-0.009	-0.004	0.003	0.039	0.016	-0.028
0.063	0.504	-0.845	0.097	0.545	-0.833	-0.110	0.038	-0.022	-0.034	0.004	0.013	0.009	0.027	0.001	-0.041
0.051	0.500	-0.826	0.099	0.544	-0.834	-0.104	-0.104	-0.002	-0.047	0.002	0.034	0.003	0.031	0.021	-0.045
0.040	0.473	-0.849	0.098	0.542	-0.835	-0.101	0.044	-0.002	-0.058	-0.023	0.011	0.015	0.057	0.003	-0.049
0.074	0.489	-0.822	0.099	0.540	-0.836	-0.123	-0.093	-0.017	-0.025	-0.005	0.040	0.019	0.041	0.025	-0.043
0.040	0.485	-0.842	0.100	0.537	-0.838	-0.156	-0.001	-0.026	-0.060	-0.006	0.022	0.016	0.045	0.006	-0.042
0.105	0.473	-0.830	0.099	0.533	-0.840	-0.195	0.052	-0.034	0.006	-0.014	0.036	0.049	0.056	0.018	-0.043
0.059	0.473	-0.845	0.100	0.530	-0.842	-0.181	-0.032	-0.022	-0.041	-0.011	0.022	0.002	0.055	0.003	-0.039
0.040	0.458	-0.849	0.099	0.526	-0.845	-0.245	0.033	-0.035	-0.060	-0.022	0.021	0.018	0.070	0.001	-0.040
0.101	0.466	-0.810	0.098	0.522	-0.847	-0.218	0.065	-0.008	0.003	-0.010	0.063	0.043	0.062	0.039	-0.047
0.040	0.470	-0.834	0.098	0.518	-0.850	-0.237	0.036	-0.012	-0.058	-0.002	0.042	0.019	0.057	0.015	-0.050
0.059	0.466	-0.845	0.095	0.514	-0.853	-0.220	0.162	-0.017	-0.036	-0.002	0.033	0.000	0.060	0.004	-0.049
0.051	0.450	-0.830	0.095	0.510	-0.855	-0.224	0.015	0.002	-0.043	-0.014	0.051	0.009	0.075	0.020	-0.054
0.051	0.450	-0.830	0.095	0.507	-0.857	-0.174	-0.019	0.018	-0.043	-0.011	0.053	0.010	0.074	0.021	-0.049
0.063	0.442	-0.842	0.094	0.504	-0.859	-0.182	-0.002	0.028	-0.032	-0.015	0.043	0.001	0.081	0.009	-0.042
0.059	0.442	-0.853	0.095	0.501	-0.860	-0.159	-0.047	0.048	-0.036	-0.013	0.033	0.003	0.081	0.002	-0.044
0.097	0.435	-0.853	0.092	0.500	-0.861	-0.084	0.135	0.042	0.005	-0.019	0.034	0.035	0.088	0.002	-0.041
0.028	0.431	-0.865	0.091	0.498	-0.862	-0.080	0.019	0.037	-0.063	-0.021	0.023	0.035	0.091	0.013	-0.044
0.051	0.415	-0.853	0.089	0.497	-0.863	-0.080	0.098	0.041	-0.038	-0.035	0.036	0.012	0.106	0.001	-0.039
0.043	0.404	-0.849	0.089	0.496	-0.864	-0.045	-0.058	0.081	-0.046	-0.046	0.041	0.021	0.117	0.004	-0.049
0.082	0.412	-0.845	0.086	0.497	-0.864	0.050	0.121	0.048	-0.004	-0.039	0.045	0.017	0.108	0.008	-0.039
0.028	0.423	-0.881	0.086	0.498	-0.863	0.065	-0.051	0.096	-0.058	-0.028	0.009	0.037	0.096	0.027	-0.034
0.074	0.419	-0.869	0.085	0.499	-0.862	0.102	0.022	0.086	-0.011	-0.034	0.020	0.008	0.099	0.015	-0.035
0.059	0.404	-0.885	0.083	0.502	-0.861	0.144	0.058	0.065	-0.024	-0.052	0.003	0.008	0.113	0.031	-0.039
0.024	0.412	-0.873	0.084	0.505	-0.859	0.168	-0.111	0.089	-0.060	-0.047	0.013	0.043	0.105	0.018	-0.035
0.043	0.392	-0.877	0.081	0.508	-0.858	0.195	0.104	0.077	-0.038	-0.069	0.008	0.024	0.123	0.022	-0.032
0.051	0.404	-0.853	0.079	0.512	-0.856	0.225	0.083	0.080	-0.028	-0.062	0.029	0.017	0.110	0.002	-0.030
0.063	0.419	-0.901	0.075	0.516	-0.853	0.257	0.161	0.081	-0.013	-0.050	-0.020	0.006	0.094	0.045	-0.018
0.043	0.415	-0.924	0.071	0.521	-0.851	0.314	0.185	0.093	-0.028	-0.059	-0.046	0.026	0.096	0.068	-0.013
0.032	0.408	-0.956	0.065	0.527	-0.847	0.374	0.266	0.142	-0.034	-0.073	-0.081	0.038	0.103	0.098	0.009
0.005	0.419	-1.003	0.062	0.535	-0.843	0.453	0.007	0.247	-0.058	-0.069	-0.133	0.065	0.091	0.145	0.021
0.101	0.412	-0.952	0.051	0.546	-0.836	0.695	0.435	0.333	0.049	-0.088	-0.088	0.030	0.097	0.094	0.030
0.078	0.450	-0.912	0.042	0.562	-0.826	0.941	0.266	0.427	0.035	-0.065	-0.059	0.006	0.058	0.054	0.010
0.070	0.512	-0.853	0.034	0.577	-0.816	0.928	0.266	0.370	0.036	-0.019	-0.010	0.003	0.005	0.005	-0.012
-0.076	0.535	-0.810	0.029	0.590	-0.807	0.774	0.094	0.288	-0.105	-0.008	0.025	0.150	0.029	0.049	-0.042
-0.087	0.558	-0.782	0.025	0.601	-0.799	0.676	-0.023	0.322	-0.113	0.004	0.044	0.162	0.054	0.077	-0.054
-0.057	0.578	-0.810	0.021	0.610	-0.792	0.580	0.014	0.299	-0.078	0.014	0.010	0.132	0.074	0.049	-0.052
0.005	0.628	-0.834	0.017	0.616	-0.788	0.376	0.068	0.203	-0.013	0.058	-0.018	0.072	0.125	0.026	-0.018
0.067	0.659	-0.810	0.014	0.618	-0.786	0.113	0.180	0.018	0.051	0.087	0.004	0.010	0.156	0.049	0.041
0.078	0.682	-0.838	0.016	0.616	-0.787	-0.101	-0.039	-0.078	0.061	0.112	-0.022	0.001	0.181	0.022	0.092
0.178	0.620	-0.912	0.018	0.612	-0.790	-0.244	0.035	-0.167	0.159	0.054	-0.094	0.099	0.119	0.053	0.134
0.190	0.620	-0.897	0.024	0.607	-0.794	-0.317	-0.155	-0.215	0.165	0.059	-0.074	0.110	0.121	0.036	0.164
0.224	0.612	-0.901	0.029	0.601	-0.799	-0.350	-0.083	-0.271	0.194	0.057	-0.074	0.142	0.114	0.040	0.206
0.217	0.570	-0.928	0.037	0.596	-0.802	-0.308	-0.297	-0.267	0.178	0.020	-0.098	0.134	0.073	0.067	0.208
0.313	0.555	-0.905	0.039	0.592	-0.805	-0.212	0.119	-0.218	0.273	0.008	-0.071	0.229	0.059	0.043	0.216
0.209	0.578	-0.952	0.045	0.590	-0.806	-0.126	-0.260	-0.102	0.163	0.034	-0.117	0.125	0.084	0.090	0.215
0.259	0.566	-0.909	0.049	0.590	-0.806	0.035	-0.115	-0.119	0.209	0.022	-0.074	0.174	0.073	0.046	0.206
0.232	0.566	-0.928	0.053	0.591	-0.805	0.071	-0.158	-0.098	0.178	0.021	-0.095	0.147	0.075	0.066	0.181
0.186	0.543	-0.944	0.057	0.591	-0.804	0.063	-0.240	-0.016	0.127	-0.003	-0.111	0.101	0.053	0.082	0.167
0.201	0.555	-0.889	0.058	0.592	-0.804	0.079	-0.009	-0.001	0.142	0.008	-0.057	0.117	0.067	0.027	0.145
0.163	0.535	-0.905	0.059	0.594	-0.802	0.137	-0.060	-0.003	0.102	-0.013	-0.074	0.080	0.049	0.043	0.136
0.151	0.555	-0.912	0.064	0.595	-0.801	0.077	-0.298	0.032	0.086	0.005	-0.083	0.069	0.070	0.051	0.121
0.217	0.578	-0.849	0.062	0.597	-0.800	0.106	0.180	-0.022	0.153	0.027	-0.021	0.135	0.094	0.012	0.109
0.136	0.605	-0.889	0.066	0.598	-0.799	0.079	-0.236	-0.029	0.068	0.053	-0.062	0.055	0.122	0.028	0.099
0.143	0.562	-0.877	0.065	0.599	-0.798	0.108	0.097	-0.065	0.076	0.009	-0.051	0.064	0.081	0.016	0.085
0.136	0.574	-0.838	0.063	0.601	-0.797	0.092	0.246	-0.075	0.071	0.019	-0.012	0.057	0.093	0.024	0.066
0.086	0.616	-0.877	0.065	0.602	-0.796	0.066	-0.125	-0.047	0.019	0.060	-0.053	0.007	0.136	0.015	0.044
0.113	0.593	-0.857	0.063	0.602	-0.796	0.033	0.278	-0.174	0.048	0.037	-0.033	0.034	0.114	0.006	0.024
0.032	0.551	-0.845	0.068	0.602	-0.796	0.011	-0.200	-0.125	-0.038	-0.005	-0.021	0.047	0.073	0.018	0.006
0.032	0.535	-0.897	0.069	0.600	-0.797	-0.102	-0.034	-0.063	-0.039	-0.019	-0.071	0.047	0.058	0.033	-0.007
0.059	0.500	-0.806	0.069	0.598	-0.799	-0.096	0.072	-0.103	-0.013	-0.052	0.021	0.019	0.024	0.057	-0.025
0.040	0.531	-0.814	0.068	0.596	-0.800	-0.123	0.156	-0.125	-0.031	-0.018	0.015	0.038	0.055	0.049	-0.034
0.024	0.570	-0.861	0.069	0.594	-0.802	-0.100	-0.046	-0.098	-0.048	0.022	-0.031	0.052	0.094	0.002	-0.040
-0.022	0.570	-0.873	0.071	0.591	-0.803	-0.139	-0.112	-0.037	-0.096	0.025	-0.042	0.098	0.094	0.010	-0.048
0.032	0.566	-0.830	0.069	0.588	-0.806	-0.161	0.185	-0.062	-0.040	0.024	0.004	0.045	0.090	0.033	-0.053
0.005	0.558	-0.849	0.075	0.586	-0.807	-0.146	-0.352	-0.002	-0.072	0.019	-0.014	0.072	0.082	0.013	-0.058
0.024	0.562	-0.822	0.077	0.583	-0.809	-0.172	-0.140	-0.065	-0.056	0.025	0.015	0.053	0.086	0.041	-0.046
0.024	0.562	-0.822	0.081	0.581	-0.810	-0.132	-0.147	-0.118	-0.059	0.028	0.016	0.054	0.086	0.041	-0.051
0.070	0.531	-0.842	0.085	0.577	-0.812	-0.215	-0.215	-0.082	-0.017	0.001	-0.001	0.009	0.055	0.022	-0.046
0.036	0.527	-0.802	0.089	0.572	-0.815	-0.275	-0.140	-0.109	-0.055	0.001	0.041	0.044	0.051	0.062	-0.042
0.063	0.527	-0.834	0.093	0.567	-0.818	-0.277	-0.158	-0.133	-0.032	0.006	0.013	0.018	0.051	0.031	-0.043
0.067	0.512	-0.822	0.095	0.563	-0.821	-0.262	-0.047	-0.153	-0.031	-0.005	0.027	0.016	0.036	0.043	-0.053
0.036	0.489	-0.845	0.099	0.558	-0.824	-0.281	-0.159	-0.102	-0.065	-0.023	0.007	0.048	0.013	0.020	-0.049
0.043	0.477	-0.826	0.101	0.553	-0.827	-0.288	-0.090	-0.108	-0.060	-0.029	0.030	0.042	0.002	0.040	-0.047
0.067	0.473	-0.830	0.106	0.548	-0.829	-0.235	-0.230	-0.093	-0.041	-0.029	0.028	0.020	0.001	0.037	-0.053
0.082	0.442	-0.857	0.107	0.545	-0.832	-0.194	0.019	-0.103	-0.027	-0.056	0.003	0.005	0.032	0.010	-0.043
0.036	0.466	-0.877	0.112	0.542	-0.833	-0.125	-0.287	-0.074	-0.078	-0.030	-0.016	0.052	0.009	0.009	-0.029
0.109	0.466	-0.857	0.117	0.540	-0.833	-0.089	-0.215	-0.086	-0.009	-0.028	0.004	0.020	0.009	0.011	-0.021
0.132	0.493	-0.845	0.120	0.539	-0.834	-0.074	-0.140	-0.097	0.010	0.000	0.017	0.043	0.018	0.024	-0.016
0.109	0.481	-0.889	0.124	0.537	-0.834	-0.070	-0.188	-0.056	-0.017	-0.010	-0.026	0.019	0.006	0.020	-0.006
0.140	0.477	-0.826	0.125	0.536	-0.835	-0.076	-0.016	-0.066	0.013	-0.012	0.038	0.049	0.002	0.043	-0.009
0.120	0.473	-0.838	0.127	0.534	-0.836	-0.067	-0.084	-0.040	-0.008	-0.014	0.027	0.029	0.002	0.032	-0.020
0.093	0.497	-0.893	0.129	0.534	-0.835	-0.005	-0.149	0.006	-0.037	0.009	-0.029	0.002	0.021	0.023	-0.030
0.063	0.531	-0.889	0.129	0.534	-0.836	-0.001	-0.016	-0.011	-0.068	0.044	-0.025	0.030	0.055	0.019	-0.034
0.070	0.524	-0.881	0.133	0.534	-0.835	-0.025	-0.260	-0.007	-0.065	0.037	-0.017	0.022	0.047	0.011	-0.027
0.109	0.524	-0.877	0.136	0.532	-0.836	-0.074	-0.159	-0.009	-0.029	0.038	-0.013	0.017	0.047	0.007	-0.024
0.170	0.516	-0.853	0.140	0.530	-0.836	-0.105	-0.222	-0.026	0.028	0.032	0.011	0.078	0.039	0.017	-0.015
0.136	0.520	-0.857	0.142	0.529	-0.837	-0.093	-0.066	-0.063	-0.008	0.038	0.008	0.044	0.043	0.013	-0.011
0.136	0.504	-0.865	0.144	0.527	-0.838	-0.109	-0.110	-0.019	-0.010	0.024	0.001	0.044	0.027	0.005	-0.012
0.113	0.470	-0.857	0.147	0.525	-0.838	-0.056	-0.172	-0.007	-0.036	-0.010	0.009	0.021	0.008	0.013	-0.019
0.128	0.470	-0.853	0.149	0.525	-0.838	-0.024	-0.105	-0.033	-0.023	-0.009	0.013	0.036	0.008	0.017	-0.013
0.136	0.470	-0.873	0.150	0.524	-0.838	-0.032	-0.046	-0.029	-0.016	-0.008	-0.006	0.044	0.009	0.003	-0.013
0.174	0.458	-0.865	0.152	0.523	-0.839	-0.050	-0.115	-0.019	0.020	-0.019	0.002	0.083	0.020	0.005	-0.008
0.147	0.470	-0.861	0.154	0.522	-0.839	-0.053	-0.144	0.031	-0.009	-0.006	0.006	0.056	0.009	0.009	-0.005
0.147	0.481	-0.869	0.154	0.521	-0.840	-0.077	-0.032	0.022	-0.009	0.007	-0.001	0.057	0.003	0.002	-0.011
0.147	0.481	-0.869	0.155	0.519	-0.841	-0.121	-0.080	0.024	-0.011	0.009	-0.000	0.057	0.003	0.002	-0.015
0.113	0.466	-0.869	0.158	0.516	-0.842	-0.128	-0.160	0.012	-0.048	-0.004	0.001	0.023	0.012	0.002	-0.016
0.167	0.473	-0.857	0.159	0.514	-0.843	-0.108	-0.030	-0.020	0.005	0.006	0.014	0.077	0.005	0.013	-0.021
0.143	0.450	-0.865	0.159	0.512	-0.844	-0.098	-0.009	-0.046	-0.019	-0.016	0.007	0.054	0.028	0.006	-0.020
0.132	0.446	-0.873	0.161	0.511	-0.845	-0.095	-0.104	-0.011	-0.032	-0.018	-0.000	0.043	0.031	0.002	-0.018
0.159	0.462	-0.873	0.161	0.509	-0.845	-0.067	-0.019	0.015	-0.005	-0.001	0.000	0.070	0.016	0.002	-0.022
0.120	0.473	-0.889	0.163	0.508	-0.846	-0.073	-0.166	0.060	-0.046	0.012	-0.015	0.032	0.004	0.018	-0.024
0.147	0.481	-0.869	0.163	0.507	-0.846	-0.070	-0.014	0.004	-0.019	0.021	0.005	0.059	0.004	0.002	-0.018
0.132	0.489	-0.881	0.166	0.505	-0.847	-0.114	-0.118	-0.030	-0.037	0.031	-0.006	0.044	0.012	0.010	-0.021
0.174	0.466	-0.869	0.167	0.503	-0.848	-0.111	-0.078	0.006	0.004	0.010	0.007	0.086	0.011	0.002	-0.009
0.147	0.473	-0.885	0.170	0.500	-0.849	-0.141	-0.180	0.009	-0.025	0.020	-0.008	0.059	0.004	0.013	-0.006
0.201	0.431	-0.873	0.171	0.498	-0.850	-0.143	-0.073	0.015	0.027	-0.020	0.005	0.113	0.046	0.001	-0.006
0.170	0.446	-0.881	0.169	0.495	-0.852	-0.129	0.103	-0.014	-0.002	-0.002	-0.001	0.082	0.031	0.009	-0.007
0.128	0.435	-0.912	0.172	0.493	-0.853	-0.134	-0.173	0.017	-0.047	-0.011	-0.032	0.040	0.042	0.040	-0.005
0.167	0.450	-0.901	0.172	0.490	-0.855	-0.173	-0.017	0.034	-0.009	0.007	-0.018	0.078	0.026	0.028	-0.016
0.174	0.431	-0.842	0.171	0.487	-0.856	-0.161	0.039	-0.002	-0.000	-0.009	0.043	0.086	0.046	0.031	-0.018
0.147	0.408	-0.865	0.171	0.484	-0.858	-0.170	-0.004	0.034	-0.027	-0.029	0.021	0.058	0.069	0.007	-0.013
0.170	0.419	-0.877	0.172	0.481	-0.860	-0.187	-0.094	0.053	-0.005	-0.015	0.011	0.081	0.057	0.004	-0.019
0.170	0.427	-0.881	0.171	0.478	-0.862	-0.184	0.040	0.034	-0.004	-0.004	0.009	0.081	0.049	0.008	-0.016
0.143	0.408	-0.873	0.169	0.475	-0.864	-0.182	0.087	0.039	-0.029	-0.020	0.019	0.054	0.068	0.000	-0.025
0.182	0.415	-0.853	0.166	0.471	-0.866	-0.226	0.133	0.048	0.012	-0.008	0.041	0.092	0.060	0.020	-0.023
0.101	0.404	-0.869	0.167	0.467	-0.868	-0.218	-0.111	0.083	-0.070	-0.016	0.027	0.011	0.071	0.004	-0.025
0.182	0.408	-0.861	0.162	0.464	-0.871	-0.170	0.285	0.029	0.016	-0.009	0.037	0.091	0.067	0.012	-0.021
0.159	0.404	-0.865	0.163	0.461	-0.872	-0.198	-0.055	0.065	-0.007	-0.010	0.035	0.068	0.071	0.008	-0.027
0.155	0.385	-0.881	0.161	0.458	-0.874	-0.181	0.061	0.060	-0.010	-0.026	0.021	0.064	0.090	0.008	-0.021
0.143	0.400	-0.873	0.161	0.455	-0.876	-0.179	-0.037	0.073	-0.021	-0.007	0.031	0.052	0.075	0.001	-0.023
0.128	0.388	-0.873	0.158	0.452	-0.878	-0.144	0.135	0.080	-0.033	-0.016	0.032	0.037	0.086	0.001	-0.022
0.170	0.354	-0.838	0.154	0.450	-0.879	-0.101	0.204	0.059	0.013	-0.049	0.069	0.079	0.120	0.036	-0.022
0.170	0.354	-0.838	0.152	0.449	-0.881	-0.117	0.043	0.106	0.015	-0.048	0.071	0.079	0.120	0.036	-0.025
0.147	0.369	-0.877	0.150	0.447	-0.882	-0.114	0.088	0.092	-0.006	-0.030	0.033	0.056	0.104	0.003	-0.026
0.117	0.350	-0.861	0.147	0.445	-0.883	-0.084	0.111	0.093	-0.034	-0.048	0.050	0.025	0.123	0.013	-0.032
0.124	0.350	-0.842	0.144	0.445	-0.884	-0.029	0.076	0.112	-0.024	-0.048	0.070	0.033	0.123	0.033	-0.034
0.117	0.373	-0.881	0.142	0.444	-0.885	-0.055	0.079	0.110	-0.029	-0.024	0.031	0.025	0.099	0.007	-0.040
0.136	0.357	-0.861	0.138	0.443	-0.886	-0.046	0.144	0.143	-0.006	-0.038	0.052	0.044	0.114	0.013	-0.040
0.101	0.365	-0.877	0.136	0.443	-0.886	-0.061	0.049	0.163	-0.039	-0.030	0.037	0.009	0.106	0.003	-0.039
0.109	0.357	-0.857	0.133	0.443	-0.887	0.014	0.115	0.129	-0.028	-0.038	0.057	0.017	0.114	0.016	-0.039
0.109	0.342	-0.853	0.129	0.443	-0.887	0.012	0.167	0.076	-0.024	-0.054	0.061	0.017	0.129	0.019	-0.038
0.101	0.334	-0.881	0.127	0.443	-0.888	-0.030	0.055	0.106	-0.030	-0.061	0.034	0.009	0.136	0.008	-0.040
0.128	0.365	-0.861	0.122	0.443	-0.888	0.026	0.228	0.080	0.002	-0.030	0.054	0.036	0.104	0.011	-0.038
0.078	0.350	-0.865	0.119	0.444	-0.888	0.027	0.111	0.122	-0.045	-0.046	0.050	0.015	0.118	0.008	-0.034
0.101	0.350	-0.869	0.117	0.445	-0.888	0.035	0.037	0.147	-0.020	-0.047	0.046	0.008	0.117	0.005	-0.034
0.109	0.377	-0.869	0.113	0.446	-0.888	0.081	0.153	0.136	-0.009	-0.022	0.046	0.015	0.089	0.005	-0.039
0.086	0.377	-0.873	0.110	0.448	-0.887	0.096	0.131	0.128	-0.028	-0.023	0.042	0.009	0.087	0.001	-0.038
0.090	0.369	-0.857	0.107	0.450	-0.887	0.094	0.084	0.111	-0.022	-0.033	0.057	0.005	0.093	0.018	-0.028
0.074	0.392	-0.853	0.105	0.452	-0.886	0.105	0.049	0.133	-0.035	-0.012	0.060	0.020	0.068	0.022	-0.037
0.140	0.396	-0.857	0.099	0.454	-0.886	0.109	0.276	0.119	0.036	-0.010	0.055	0.046	0.063	0.018	-0.031
0.043	0.381	-0.865	0.098	0.456	-0.885	0.081	0.003	0.152	-0.058	-0.027	0.047	0.049	0.077	0.010	-0.032
0.101	0.373	-0.869	0.093	0.457	-0.885	0.053	0.176	0.134	0.004	-0.035	0.043	0.010	0.083	0.006	-0.024
0.063	0.346	-0.873	0.091	0.457	-0.885	0.025	0.031	0.182	-0.033	-0.063	0.039	0.028	0.109	0.002	-0.032
0.101	0.373	-0.857	0.088	0.457	-0.885	0.018	0.107	0.143	0.009	-0.036	0.055	0.012	0.081	0.018	-0.022
0.078	0.373	-0.857	0.082	0.458	-0.885	0.046	0.291	0.117	-0.008	-0.037	0.055	0.010	0.080	0.017	-0.029
0.082	0.396	-0.845	0.078	0.459	-0.885	0.051	0.186	0.096	-0.000	-0.015	0.066	0.005	0.056	0.029	-0.030
0.051	0.392	-0.853	0.074	0.460	-0.885	0.069	0.161	0.080	-0.027	-0.020	0.058	0.035	0.058	0.021	-0.036
0.036	0.388	-0.865	0.068	0.462	-0.884	0.071	0.271	0.070	-0.037	-0.025	0.046	0.050	0.061	0.009	-0.043
0.047	0.350	-0.861	0.065	0.464	-0.884	0.110	0.133	0.103	-0.022	-0.065	0.049	0.037	0.099	0.013	-0.051
0.009	0.346	-0.877	0.061	0.464	-0.883	0.059	0.146	0.123	-0.057	-0.070	0.033	0.075	0.102	0.003	-0.051
0.009	0.346	-0.877	0.058	0.466	-0.883	0.067	0.085	0.136	-0.054	-0.071	0.033	0.074	0.101	0.003	-0.049
0.017	0.373	-0.889	0.055	0.467	-0.883	0.084	0.131	0.132	-0.042	-0.045	0.020	0.065	0.073	0.014	-0.056
0.013	0.381	-0.901	0.049	0.469	-0.882	0.108	0.278	0.078	-0.041	-0.039	0.008	0.068	0.064	0.026	-0.050
-0.030	0.357	-0.920	0.044	0.471	-0.881	0.161	0.193	0.094	-0.078	-0.065	-0.013	0.110	0.086	0.045	-0.039
-0.018	0.377	-0.964	0.039	0.475	-0.879	0.238	0.243	0.139	-0.061	-0.050	-0.058	0.097	0.066	0.088	-0.015
0.001	0.377	-0.991	0.034	0.482	-0.875	0.396	0.100	0.239	-0.038	-0.056	-0.089	0.078	0.065	0.116	0.013
0.090	0.350	-0.964	0.027	0.491	-0.871	0.538	0.238	0.303	0.058	-0.093	-0.067	0.011	0.091	0.088	0.030
0.113	0.400	-0.928	0.013	0.506	-0.862	0.866	0.578	0.441	0.095	-0.057	-0.040	0.034	0.040	0.052	0.029
0.024	0.442	-0.881	0.003	0.523	-0.852	1.013	0.318	0.470	0.017	-0.032	-0.003	0.055	0.003	0.005	0.002
-0.041	0.493	-0.853	-0.006	0.539	-0.842	0.949	0.269	0.406	-0.040	0.002	0.015	0.119	0.053	0.023	-0.037
-0.141	0.508	-0.810	-0.013	0.553	-0.833	0.809	0.159	0.381	-0.133	0.005	0.049	0.218	0.068	0.066	-0.058
-0.126	0.566	-0.806	-0.016	0.564	-0.826	0.667	-0.080	0.384	-0.114	0.052	0.046	0.202	0.126	0.070	-0.055
-0.010	0.589	-0.818	-0.022	0.571	-0.820	0.483	0.128	0.322	0.007	0.067	0.028	0.087	0.149	0.058	-0.038
0.009	0.628	-0.842	-0.027	0.575	-0.817	0.243	0.152	0.245	0.031	0.102	0.002	0.067	0.188	0.034	0.009
0.009	0.636	-0.881	-0.030	0.576	-0.817	0.013	0.044	0.168	0.034	0.109	-0.038	0.067	0.195	0.005	0.061
0.059	0.632	-0.909	-0.029	0.573	-0.819	-0.136	-0.035	0.028	0.083	0.108	-0.064	0.017	0.191	0.032	0.094
0.097	0.609	-0.924	-0.027	0.569	-0.822	-0.237	-0.093	-0.043	0.120	0.089	-0.077	0.021	0.168	0.047	0.126
0.128	0.589	-0.932	-0.024	0.563	-0.826	-0.367	-0.062	-0.122	0.148	0.075	-0.081	0.052	0.148	0.055	0.158
0.167	0.570	-0.924	-0.019	0.557	-0.830	-0.382	-0.112	-0.206	0.181	0.062	-0.068	0.090	0.128	0.046	0.188
0.186	0.512	-0.924	-0.015	0.553	-0.833	-0.254	-0.083	-0.171	0.197	0.009	-0.065	0.109	0.070	0.045	0.213
0.232	0.493	-0.948	-0.011	0.551	-0.834	-0.083	-0.122	-0.118	0.239	-0.009	-0.088	0.154	0.051	0.068	0.228
0.243	0.516	-0.948	-0.010	0.552	-0.834	0.050	0.037	-0.129	0.249	0.014	-0.088	0.165	0.074	0.068	0.227
0.228	0.516	-0.944	-0.004	0.554	-0.833	0.156	-0.267	-0.057	0.227	0.012	-0.086	0.149	0.074	0.063	0.221
0.167	0.520	-0.972	-0.001	0.557	-0.830	0.216	-0.158	-0.025	0.162	0.012	-0.116	0.088	0.077	0.090	0.203
0.163	0.524	-0.944	0.002	0.560	-0.828	0.178	-0.131	0.030	0.156	0.013	-0.090	0.084	0.081	0.062	0.184
0.140	0.516	-0.952	0.001	0.562	-0.827	0.150	0.055	0.003	0.134	0.004	-0.099	0.060	0.074	0.070	0.154
0.159	0.535	-0.924	0.001	0.563	-0.826	0.088	0.050	0.008	0.153	0.022	-0.072	0.079	0.093	0.042	0.144
0.070	0.562	-0.952	0.006	0.564	-0.826	0.039	-0.336	0.023	0.060	0.048	-0.100	0.009	0.120	0.069	0.127
0.155	0.589	-0.865	0.007	0.566	-0.824	0.127	0.002	-0.018	0.144	0.073	-0.015	0.076	0.147	0.018	0.116
0.101	0.597	-0.881	0.012	0.569	-0.823	0.158	-0.254	-0.074	0.084	0.078	-0.033	0.023	0.155	0.002	0.094
0.117	0.558	-0.873	0.014	0.571	-0.821	0.177	-0.022	-0.098	0.098	0.037	-0.027	0.038	0.116	0.010	0.085
0.067	0.551	-0.881	0.014	0.573	-0.820	0.100	0.078	-0.111	0.048	0.027	-0.036	0.012	0.108	0.003	0.062
0.051	0.555	-0.881	0.013	0.574	-0.819	0.095	0.138	-0.100	0.033	0.030	-0.037	0.027	0.112	0.003	0.053
0.028	0.551	-0.897	0.016	0.576	-0.818	0.101	-0.078	-0.097	0.008	0.025	-0.054	0.050	0.108	0.013	0.033
0.051	0.539	-0.881	0.017	0.577	-0.817	0.064	0.005	-0.115	0.029	0.012	-0.038	0.026	0.097	0.003	0.020
0.013	0.543	-0.881	0.018	0.575	-0.818	-0.071	0.004	-0.131	-0.011	0.017	-0.037	0.064	0.101	0.003	0.008
0.005	0.555	-0.873	0.021	0.574	-0.818	-0.034	-0.044	-0.155	-0.021	0.029	-0.029	0.071	0.112	0.011	0.006
0.009	0.551	-0.865	0.027	0.573	-0.819	-0.079	-0.282	-0.163	-0.024	0.027	-0.020	0.066	0.109	0.019	-0.007
0.051	0.555	-0.838	0.027	0.571	-0.820	-0.085	0.168	-0.204	0.018	0.032	0.009	0.024	0.113	0.047	-0.010
0.009	0.570	-0.842	0.029	0.572	-0.820	0.043	-0.018	-0.197	-0.027	0.047	0.004	0.065	0.128	0.043	-0.021
0.009	0.570	-0.889	0.031	0.572	-0.820	0.005	0.030	-0.184	-0.029	0.048	-0.043	0.064	0.127	0.004	-0.026
-0.026	0.539	-0.857	0.039	0.570	-0.821	-0.124	-0.437	-0.115	-0.072	0.019	-0.010	0.098	0.096	0.027	-0.037
-0.003	0.520	-0.857	0.042	0.568	-0.822	-0.105	-0.073	-0.191	-0.052	0.002	-0.009	0.074	0.076	0.027	-0.048
0.009	0.497	-0.842	0.043	0.564	-0.824	-0.174	0.075	-0.175	-0.041	-0.018	0.010	0.062	0.053	0.043	-0.050
-0.026	0.504	-0.845	0.049	0.560	-0.827	-0.234	-0.276	-0.139	-0.082	-0.006	0.008	0.096	0.060	0.039	-0.046
0.047	0.489	-0.818	0.050	0.556	-0.830	-0.248	0.025	-0.171	-0.011	-0.018	0.039	0.022	0.045	0.066	-0.043
0.017	0.497	-0.865	0.056	0.550	-0.833	-0.314	-0.251	-0.110	-0.047	-0.004	-0.005	0.053	0.052	0.019	-0.055
0.032	0.466	-0.849	0.055	0.545	-0.837	-0.299	0.134	-0.145	-0.031	-0.030	0.014	0.036	0.021	0.035	-0.054
-0.030	0.454	-0.845	0.061	0.539	-0.840	-0.325	-0.296	-0.141	-0.099	-0.036	0.021	0.097	0.009	0.038	-0.061
0.005	0.470	-0.834	0.065	0.534	-0.843	-0.293	-0.166	-0.132	-0.068	-0.015	0.036	0.062	0.024	0.050	-0.065
0.017	0.497	-0.861	0.070	0.529	-0.846	-0.267	-0.218	-0.103	-0.061	0.017	0.011	0.050	0.051	0.022	-0.067
0.024	0.473	-0.853	0.073	0.525	-0.848	-0.243	-0.175	-0.076	-0.057	-0.002	0.022	0.041	0.028	0.030	-0.056
0.051	0.477	-0.842	0.078	0.521	-0.850	-0.228	-0.237	-0.033	-0.035	0.006	0.036	0.014	0.032	0.042	-0.050
0.047	0.446	-0.873	0.083	0.517	-0.852	-0.244	-0.326	-0.001	-0.044	-0.021	0.007	0.017	0.000	0.010	-0.045
0.047	0.446	-0.873	0.085	0.513	-0.854	-0.201	-0.081	-0.041	-0.046	-0.017	0.009	0.017	0.000	0.010	-0.037
0.055	0.466	-0.897	0.091	0.508	-0.857	-0.294	-0.356	0.039	-0.043	0.007	-0.012	0.008	0.019	0.014	-0.025
0.090	0.473	-0.877	0.096	0.503	-0.859	-0.296	-0.301	0.007	-0.014	0.020	0.010	0.027	0.026	0.006	-0.025
0.132	0.439	-0.857	0.097	0.497	-0.862	-0.319	-0.048	-0.046	0.027	-0.009	0.033	0.070	0.009	0.025	-0.015
0.063	0.423	-0.893	0.101	0.491	-0.865	-0.348	-0.222	-0.038	-0.046	-0.018	0.000	0.001	0.025	0.011	-0.005
0.132	0.435	-0.861	0.103	0.485	-0.868	-0.324	-0.132	0.003	0.021	-0.001	0.035	0.070	0.013	0.021	-0.010
0.132	0.427	-0.873	0.103	0.480	-0.871	-0.275	0.017	0.004	0.021	-0.004	0.026	0.071	0.022	0.009	-0.011
0.078	0.408	-0.873	0.104	0.475	-0.874	-0.279	-0.073	0.014	-0.034	-0.018	0.029	0.017	0.042	0.009	-0.005
0.136	0.404	-0.869	0.102	0.471	-0.876	-0.252	0.133	0.017	0.026	-0.017	0.035	0.076	0.046	0.013	-0.007
0.105	0.419	-0.885	0.103	0.465	-0.879	-0.303	-0.074	0.047	-0.005	0.003	0.022	0.046	0.031	0.003	-0.015
0.128	0.408	-0.849	0.102	0.460	-0.882	-0.305	0.029	0.032	0.018	-0.003	0.061	0.069	0.043	0.032	-0.009
0.101	0.392	-0.853	0.103	0.455	-0.885	-0.290	-0.066	0.041	-0.009	-0.013	0.060	0.042	0.059	0.028	-0.009
0.117	0.400	-0.857	0.101	0.450	-0.887	-0.263	0.060	0.078	0.008	-0.001	0.058	0.059	0.052	0.025	-0.011
0.140	0.404	-0.853	0.097	0.446	-0.890	-0.242	0.207	0.102	0.035	0.007	0.065	0.082	0.048	0.029	-0.021
0.097	0.381	-0.861	0.093	0.442	-0.892	-0.206	0.145	0.080	-0.004	-0.012	0.059	0.040	0.072	0.021	-0.031
0.043	0.388	-0.909	0.089	0.438	-0.894	-0.226	0.204	0.064	-0.053	-0.001	0.014	0.014	0.065	0.027	-0.026
0.020	0.350	-0.912	0.092	0.433	-0.897	-0.274	-0.211	0.100	-0.079	-0.034	0.013	0.036	0.104	0.031	-0.036
0.120	0.346	-0.897	0.089	0.428	-0.900	-0.314	0.160	0.006	0.024	-0.032	0.031	0.064	0.109	0.015	-0.045
0.074	0.342	-0.861	0.084	0.423	-0.902	-0.258	0.265	-0.033	-0.018	-0.031	0.070	0.018	0.113	0.021	-0.041
0.032	0.338	-0.901	0.084	0.418	-0.905	-0.262	0.013	0.029	-0.059	-0.031	0.033	0.024	0.117	0.019	-0.038
0.063	0.338	-0.901	0.082	0.413	-0.907	-0.249	0.060	0.023	-0.027	-0.026	0.035	0.007	0.118	0.019	-0.055
0.047	0.342	-0.873	0.080	0.409	-0.909	-0.227	0.118	0.056	-0.040	-0.018	0.064	0.008	0.115	0.009	-0.057
0.024	0.307	-0.897	0.081	0.405	-0.911	-0.196	-0.092	0.057	-0.064	-0.049	0.042	0.031	0.150	0.015	-0.047
0.047	0.311	-0.909	0.081	0.402	-0.912	-0.156	-0.035	0.039	-0.041	-0.042	0.032	0.007	0.147	0.026	-0.040
0.093	0.346	-0.873	0.081	0.400	-0.913	-0.096	0.005	0.051	0.005	-0.006	0.068	0.039	0.113	0.009	-0.035
0.105	0.350	-0.877	0.078	0.399	-0.914	-0.072	0.140	0.037	0.019	-0.000	0.065	0.050	0.109	0.005	-0.025
0.067	0.315	-0.901	0.076	0.399	-0.914	-0.026	0.091	0.075	-0.017	-0.035	0.042	0.012	0.145	0.019	-0.021
0.078	0.319	-0.873	0.074	0.399	-0.914	0.041	0.066	0.079	-0.003	-0.031	0.069	0.023	0.141	0.009	-0.025
0.078	0.319	-0.873	0.073	0.400	-0.914	0.047	-0.019	0.108	-0.003	-0.032	0.069	0.024	0.142	0.009	-0.028
0.055	0.315	-0.885	0.071	0.402	-0.913	0.103	0.071	0.079	-0.024	-0.038	0.056	0.000	0.146	0.003	-0.030
0.070	0.330	-0.909	0.069	0.404	-0.912	0.101	0.068	0.098	-0.007	-0.024	0.032	0.016	0.131	0.027	-0.027
0.043	0.300	-0.905	0.068	0.406	-0.911	0.134	-0.009	0.146	-0.032	-0.057	0.035	0.011	0.162	0.023	-0.027
0.074	0.315	-0.897	0.065	0.409	-0.910	0.156	0.123	0.166	0.002	-0.045	0.042	0.020	0.147	0.015	-0.019
0.059	0.342	-0.889	0.062	0.412	-0.909	0.186	0.073	0.145	-0.011	-0.021	0.048	0.004	0.121	0.007	-0.028
0.078	0.334	-0.897	0.056	0.415	-0.908	0.145	0.291	0.119	0.015	-0.031	0.040	0.024	0.129	0.015	-0.025
0.001	0.323	-0.920	0.054	0.418	-0.907	0.182	0.066	0.130	-0.059	-0.046	0.015	0.053	0.140	0.039	-0.033
0.036	0.334	-0.909	0.050	0.422	-0.905	0.238	0.105	0.138	-0.021	-0.038	0.024	0.018	0.129	0.027	-0.035
0.013	0.350	-0.893	0.048	0.427	-0.903	0.243	0.073	0.110	-0.042	-0.027	0.038	0.041	0.114	0.011	-0.042
0.024	0.338	-0.893	0.045	0.431	-0.901	0.250	0.144	0.107	-0.026	-0.043	0.036	0.030	0.126	0.011	-0.031
0.017	0.323	-0.905	0.042	0.435	-0.899	0.221	0.064	0.115	-0.032	-0.062	0.023	0.037	0.142	0.023	-0.034
0.055	0.338	-0.885	0.038	0.439	-0.898	0.216	0.212	0.117	0.012	-0.051	0.040	0.001	0.127	0.004	-0.024
-0.007	0.346	-0.920	0.037	0.442	-0.896	0.221	-0.010	0.123	-0.048	-0.047	0.003	0.060	0.120	0.039	-0.021
0.055	0.342	-0.873	0.033	0.447	-0.894	0.234	0.136	0.099	0.017	-0.054	0.048	0.001	0.124	0.008	-0.019
0.028	0.346	-0.877	0.031	0.451	-0.892	0.244	0.090	0.090	-0.008	-0.055	0.042	0.025	0.120	0.004	-0.027
0.005	0.357	-0.916	0.027	0.455	-0.890	0.240	0.174	0.096	-0.026	-0.047	0.001	0.049	0.109	0.036	-0.025
-0.014	0.357	-0.905	0.022	0.460	-0.888	0.297	0.200	0.082	-0.041	-0.052	0.010	0.068	0.110	0.024	-0.032
-0.014	0.365	-0.905	0.021	0.464	-0.885	0.268	0.037	0.114	-0.039	-0.049	0.008	0.068	0.103	0.024	-0.037
-0.014	0.354	-0.909	0.017	0.469	-0.883	0.276	0.107	0.132	-0.036	-0.065	0.001	0.069	0.115	0.028	-0.034
-0.045	0.369	-0.936	0.013	0.475	-0.880	0.336	0.158	0.127	-0.062	-0.055	-0.029	0.100	0.100	0.056	-0.029
-0.010	0.350	-0.944	0.010	0.481	-0.877	0.390	0.096	0.160	-0.024	-0.081	-0.041	0.065	0.120	0.064	-0.018
-0.022	0.381	-0.932	0.007	0.489	-0.872	0.464	0.026	0.224	-0.033	-0.058	-0.033	0.077	0.089	0.053	0.002
0.017	0.415	-0.909	0.000	0.499	-0.867	0.579	0.228	0.294	0.013	-0.033	-0.015	0.039	0.055	0.030	0.031
0.059	0.415	-0.912	-0.010	0.511	-0.860	0.701	0.391	0.362	0.065	-0.045	-0.026	0.004	0.056	0.035	0.046
0.074	0.446	-0.909	-0.023	0.524	-0.851	0.824	0.495	0.444	0.093	-0.028	-0.031	0.019	0.025	0.032	0.033
0.040	0.489	-0.881	-0.033	0.537	-0.843	0.775	0.343	0.427	0.069	0.002	-0.012	0.015	0.017	0.004	0.015
-0.110	0.535	-0.818	-0.041	0.547	-0.836	0.592	0.279	0.292	-0.073	0.039	0.045	0.166	0.064	0.059	-0.011
-0.110	0.535	-0.818	-0.047	0.553	-0.832	0.396	0.172	0.259	-0.068	0.033	0.040	0.167	0.064	0.059	-0.032
-0.095	0.574	-0.798	-0.053	0.558	-0.828	0.305	0.207	0.228	-0.046	0.066	0.056	0.152	0.103	0.079	-0.038
-0.053	0.593	-0.830	-0.058	0.563	-0.825	0.282	0.188	0.192	0.001	0.081	0.021	0.110	0.122	0.047	-0.015
-0.022	0.605	-0.849	-0.065	0.566	-0.822	0.199	0.360	0.079	0.039	0.090	-0.001	0.079	0.135	0.027	0.014
-0.037	0.597	-0.877	-0.068	0.565	-0.822	-0.026	0.191	0.016	0.027	0.083	-0.029	0.095	0.127	0.001	0.057
-0.014	0.597	-0.920	-0.067	0.561	-0.825	-0.276	-0.045	0.034	0.049	0.087	-0.069	0.071	0.128	0.044	0.092
0.070	0.628	-0.948	-0.067	0.556	-0.829	-0.303	0.008	-0.004	0.133	0.123	-0.093	0.013	0.160	0.073	0.127
0.097	0.628	-0.932	-0.064	0.548	-0.834	-0.457	-0.043	-0.126	0.158	0.131	-0.072	0.041	0.160	0.057	0.171
0.147	0.589	-0.940	-0.059	0.540	-0.840	-0.506	-0.134	-0.194	0.203	0.100	-0.074	0.092	0.122	0.066	0.203
0.190	0.551	-0.960	-0.057	0.534	-0.844	-0.391	0.085	-0.289	0.242	0.068	-0.090	0.135	0.083	0.086	0.217
0.170	0.531	-0.956	-0.053	0.530	-0.847	-0.248	-0.016	-0.311	0.219	0.053	-0.083	0.117	0.064	0.083	0.215
0.159	0.531	-0.968	-0.051	0.528	-0.848	-0.134	0.128	-0.335	0.205	0.055	-0.093	0.107	0.064	0.095	0.202
0.105	0.508	-0.956	-0.043	0.525	-0.850	-0.148	-0.255	-0.233	0.144	0.034	-0.079	0.054	0.040	0.084	0.188
0.105	0.497	-0.944	-0.039	0.524	-0.851	-0.082	-0.124	-0.194	0.140	0.024	-0.066	0.055	0.029	0.073	0.171
0.132	0.462	-0.975	-0.034	0.524	-0.851	0.029	-0.157	-0.166	0.162	-0.011	-0.098	0.083	0.006	0.105	0.150
0.117	0.431	-0.909	-0.031	0.525	-0.850	0.089	-0.077	-0.126	0.143	-0.044	-0.031	0.068	0.037	0.038	0.135
0.086	0.446	-0.928	-0.028	0.527	-0.849	0.094	-0.069	-0.096	0.110	-0.029	-0.052	0.038	0.021	0.058	0.117
0.047	0.458	-0.936	-0.026	0.528	-0.849	0.100	-0.130	-0.038	0.068	-0.019	-0.060	0.000	0.010	0.066	0.106
0.036	0.493	-0.912	-0.021	0.531	-0.847	0.155	-0.244	-0.036	0.052	0.013	-0.038	0.011	0.025	0.043	0.111
0.120	0.520	-0.885	-0.019	0.534	-0.845	0.209	-0.031	-0.096	0.135	0.037	-0.012	0.074	0.052	0.016	0.096
0.163	0.527	-0.869	-0.021	0.539	-0.842	0.253	0.260	-0.152	0.179	0.040	0.001	0.117	0.060	0.001	0.093
0.017	0.524	-0.909	-0.020	0.541	-0.841	0.128	0.009	-0.097	0.032	0.034	-0.040	0.028	0.056	0.041	0.078
0.028	0.508	-0.952	-0.018	0.544	-0.839	0.198	-0.033	-0.141	0.041	0.016	-0.085	0.015	0.040	0.085	0.068
-0.033	0.508	-0.893	-0.014	0.547	-0.837	0.208	-0.080	-0.239	-0.024	0.012	-0.028	0.076	0.039	0.026	0.040
0.070	0.508	-0.869	-0.017	0.550	-0.835	0.180	0.377	-0.273	0.083	0.009	-0.006	0.028	0.038	0.003	0.034
0.005	0.481	-0.897	-0.013	0.552	-0.834	0.098	-0.104	-0.238	0.013	-0.019	-0.035	0.037	0.010	0.031	0.021
-0.003	0.473	-0.901	-0.008	0.553	-0.833	0.077	-0.128	-0.186	0.001	-0.028	-0.039	0.045	0.002	0.036	0.024
-0.003	0.477	-0.873	-0.005	0.553	-0.833	0.061	-0.049	-0.192	-0.002	-0.025	-0.012	0.045	0.005	0.008	0.001
-0.003	0.477	-0.873	-0.004	0.555	-0.832	0.076	0.041	-0.182	-0.004	-0.027	-0.013	0.045	0.004	0.008	-0.011
-0.041	0.531	-0.885	0.000	0.556	-0.831	0.069	-0.216	-0.082	-0.046	0.026	-0.025	0.084	0.058	0.020	-0.016
-0.033	0.578	-0.865	0.006	0.557	-0.831	0.070	-0.316	-0.083	-0.045	0.072	-0.006	0.078	0.104	0.000	-0.020
0.017	0.558	-0.834	0.010	0.560	-0.829	0.170	-0.110	-0.154	0.001	0.049	0.024	0.028	0.084	0.032	-0.026
-0.003	0.543	-0.853	0.012	0.562	-0.827	0.176	-0.068	-0.132	-0.021	0.031	0.002	0.049	0.068	0.012	-0.023
-0.018	0.524	-0.889	0.019	0.563	-0.826	0.056	-0.340	-0.091	-0.043	0.011	-0.034	0.065	0.048	0.023	-0.012
0.013	0.489	-0.830	0.023	0.564	-0.825	0.088	-0.158	-0.113	-0.016	-0.025	0.025	0.035	0.013	0.036	-0.009
0.059	0.527	-0.830	0.025	0.565	-0.825	0.042	0.009	-0.174	0.028	0.013	0.024	0.010	0.051	0.036	-0.024
0.043	0.524	-0.842	0.025	0.565	-0.824	0.042	0.133	-0.196	0.013	0.009	0.012	0.006	0.047	0.025	-0.019
-0.068	0.493	-0.861	0.032	0.565	-0.824	-0.007	-0.384	-0.118	-0.106	-0.022	-0.007	0.117	0.015	0.005	-0.032
0.036	0.500	-0.853	0.033	0.566	-0.824	0.058	0.092	-0.169	-0.003	-0.015	0.000	0.014	0.021	0.013	-0.035
-0.053	0.516	-0.857	0.038	0.565	-0.824	-0.010	-0.285	-0.104	-0.097	0.001	-0.004	0.103	0.035	0.009	-0.042
0.059	0.512	-0.834	0.041	0.565	-0.824	-0.014	-0.088	-0.110	0.012	-0.002	0.020	0.008	0.031	0.033	-0.036
0.020	0.539	-0.849	0.044	0.565	-0.824	-0.004	-0.090	-0.119	-0.030	0.025	0.005	0.031	0.057	0.017	-0.036
-0.014	0.489	-0.845	0.049	0.564	-0.824	-0.019	-0.276	-0.049	-0.069	-0.025	0.009	0.065	0.005	0.020	-0.018
0.059	0.500	-0.853	0.053	0.564	-0.824	0.000	-0.224	-0.050	-0.000	-0.013	0.001	0.008	0.016	0.012	-0.022
0.074	0.504	-0.834	0.058	0.563	-0.824	-0.019	-0.243	-0.051	0.010	-0.009	0.021	0.023	0.019	0.032	-0.015
0.051	0.524	-0.845	0.059	0.563	-0.824	-0.006	-0.010	-0.082	-0.014	0.011	0.009	0.001	0.038	0.020	0.000
0.078	0.524	-0.849	0.061	0.562	-0.825	-0.051	-0.116	-0.049	0.010	0.012	0.006	0.028	0.038	0.015	-0.002
0.078	0.535	-0.849	0.062	0.561	-0.825	-0.024	0.032	-0.089	0.010	0.024	0.006	0.029	0.048	0.015	0.001
0.055	0.531	-0.873	0.065	0.560	-0.826	-0.089	-0.161	-0.058	-0.017	0.022	-0.016	0.006	0.044	0.009	0.002
0.097	0.508	-0.838	0.067	0.558	-0.827	-0.094	-0.052	-0.074	0.024	0.000	0.020	0.049	0.020	0.027	-0.001
0.067	0.516	-0.849	0.068	0.557	-0.828	-0.052	-0.002	-0.072	-0.008	0.010	0.009	0.020	0.027	0.015	-0.010
0.074	0.516	-0.849	0.071	0.556	-0.828	-0.059	-0.138	-0.060	-0.003	0.011	0.010	0.028	0.027	0.014	-0.014
0.028	0.531	-0.877	0.071	0.554	-0.829	-0.080	0.004	-0.083	-0.050	0.028	-0.017	0.017	0.041	0.014	-0.019
0.055	0.531	-0.842	0.074	0.552	-0.830	-0.098	-0.134	-0.059	-0.025	0.030	0.020	0.010	0.040	0.021	-0.022
0.078	0.489	-0.853	0.077	0.551	-0.831	-0.094	-0.125	-0.053	-0.005	-0.011	0.009	0.034	0.003	0.009	-0.027
0.051	0.500	-0.873	0.079	0.549	-0.832	-0.095	-0.098	-0.061	-0.034	0.003	-0.010	0.007	0.008	0.011	-0.015
0.051	0.500	-0.873	0.081	0.547	-0.833	-0.072	-0.088	-0.061	-0.035	0.004	-0.009	0.008	0.008	0.011	-0.017
0.105	0.512	-0.865	0.080	0.546	-0.834	-0.044	0.088	-0.066	0.019	0.017	-0.000	0.062	0.019	0.003	-0.005
0.047	0.520	-0.877	0.085	0.545	-0.834	-0.080	-0.267	-0.038	-0.043	0.026	-0.011	0.005	0.026	0.015	-0.011
0.143	0.504	-0.861	0.081	0.542	-0.836	-0.146	0.323	-0.093	0.057	0.013	0.007	0.101	0.010	0.000	-0.005
0.028	0.493	-0.873	0.085	0.539	-0.838	-0.188	-0.261	-0.040	-0.063	0.005	-0.003	0.014	0.002	0.012	-0.012
0.097	0.454	-0.857	0.086	0.535	-0.840	-0.188	0.001	-0.058	0.006	-0.031	0.015	0.056	0.042	0.003	-0.006
0.078	0.473	-0.861	0.089	0.532	-0.842	-0.157	-0.126	-0.045	-0.016	-0.009	0.013	0.037	0.023	0.001	-0.018
0.109	0.466	-0.826	0.088	0.531	-0.843	-0.089	0.100	-0.053	0.016	-0.015	0.050	0.068	0.032	0.034	-0.017
0.086	0.477	-0.849	0.085	0.530	-0.844	-0.038	0.200	-0.050	-0.004	-0.003	0.028	0.045	0.021	0.010	-0.010
0.040	0.481	-0.877	0.089	0.528	-0.845	-0.115	-0.228	-0.010	-0.054	0.003	0.002	0.001	0.018	0.017	-0.021
0.128	0.477	-0.881	0.085	0.526	-0.846	-0.106	0.251	-0.055	0.038	0.001	-0.000	0.088	0.023	0.022	-0.012
0.013	0.481	-0.893	0.090	0.523	-0.847	-0.146	-0.302	0.031	-0.082	0.007	-0.011	0.028	0.020	0.034	-0.012
0.151	0.458	-0.845	0.088	0.522	-0.849	-0.088	0.117	-0.004	0.058	-0.014	0.038	0.111	0.044	0.013	-0.008
0.093	0.458	-0.849	0.088	0.520	-0.849	-0.061	0.018	-0.016	0.001	-0.013	0.035	0.054	0.045	0.009	-0.008
0.067	0.477	-0.861	0.089	0.519	-0.850	-0.058	-0.062	0.011	-0.027	0.007	0.024	0.027	0.026	0.003	-0.000
0.147	0.442	-0.842	0.088	0.519	-0.850	0.005	0.067	-0.000	0.055	-0.028	0.044	0.108	0.062	0.016	-0.006
0.059	0.446	-0.869	0.086	0.519	-0.850	-0.001	0.102	-0.022	-0.031	-0.023	0.016	0.020	0.059	0.011	-0.010
0.113	0.462	-0.861	0.087	0.519	-0.851	-0.014	-0.015	-0.020	0.022	-0.008	0.025	0.074	0.044	0.004	-0.004
0.059	0.466	-0.877	0.085	0.518	-0.851	-0.026	0.095	-0.004	-0.030	-0.003	0.009	0.020	0.040	0.020	-0.013
0.093	0.427	-0.861	0.086	0.518	-0.851	-0.005	-0.027	-0.018	0.004	-0.042	0.025	0.055	0.080	0.004	-0.005
0.086	0.454	-0.869	0.082	0.517	-0.852	-0.003	0.233	-0.031	0.000	-0.015	0.018	0.048	0.053	0.012	-0.013
0.105	0.442	-0.842	0.082	0.518	-0.852	0.034	0.009	0.000	0.019	-0.027	0.046	0.067	0.065	0.015	-0.010
0.067	0.423	-0.853	0.079	0.519	-0.851	0.104	0.183	-0.005	-0.016	-0.047	0.033	0.029	0.085	0.003	-0.017
0.074	0.442	-0.857	0.079	0.521	-0.850	0.117	-0.023	0.020	-0.008	-0.030	0.028	0.037	0.066	0.001	-0.022
0.051	0.466	-0.838	0.075	0.523	-0.849	0.108	0.206	0.018	-0.028	-0.008	0.047	0.014	0.043	0.018	-0.027
0.055	0.462	-0.865	0.075	0.524	-0.848	0.072	-0.009	0.042	-0.023	-0.013	0.019	0.018	0.047	0.010	-0.027
0.063	0.450	-0.849	0.074	0.525	-0.848	0.072	0.049	0.063	-0.014	-0.026	0.034	0.026	0.059	0.006	-0.029
0.063	0.470	-0.849	0.073	0.526	-0.847	0.056	-0.002	0.057	-0.014	-0.008	0.034	0.026	0.040	0.005	-0.027
0.070	0.435	-0.810	0.071	0.527	-0.847	0.068	0.109	0.032	-0.004	-0.044	0.073	0.034	0.074	0.045	-0.025
0.055	0.466	-0.845	0.069	0.529	-0.846	0.086	0.066	0.025	-0.018	-0.014	0.037	0.019	0.044	0.009	-0.027
0.067	0.458	-0.838	0.066	0.531	-0.845	0.123	0.162	0.022	-0.004	-0.024	0.043	0.030	0.052	0.017	-0.018
0.036	0.454	-0.865	0.067	0.532	-0.844	0.102	-0.080	0.041	-0.036	-0.029	0.015	0.000	0.056	0.011	-0.017
0.105	0.446	-0.845	0.063	0.534	-0.843	0.116	0.226	0.034	0.038	-0.039	0.034	0.069	0.064	0.008	-0.019
0.055	0.466	-0.838	0.061	0.536	-0.842	0.134	0.078	0.058	-0.011	-0.022	0.040	0.019	0.044	0.016	-0.017
0.032	0.462	-0.853	0.060	0.538	-0.841	0.131	0.003	0.075	-0.033	-0.028	0.023	0.004	0.049	0.000	-0.008
0.070	0.466	-0.834	0.059	0.540	-0.839	0.128	0.049	0.067	0.007	-0.026	0.042	0.035	0.045	0.019	-0.025
0.082	0.481	-0.826	0.054	0.543	-0.838	0.177	0.233	0.049	0.023	-0.013	0.048	0.046	0.030	0.027	-0.020
0.001	0.458	-0.853	0.053	0.546	-0.836	0.169	0.009	0.072	-0.057	-0.039	0.019	0.034	0.053	0.001	-0.018
0.070	0.477	-0.826	0.050	0.548	-0.835	0.143	0.173	0.030	0.015	-0.022	0.045	0.035	0.034	0.027	-0.020
0.036	0.481	-0.834	0.048	0.551	-0.833	0.167	0.061	0.061	-0.018	-0.021	0.036	0.001	0.031	0.019	-0.028
0.040	0.485	-0.845	0.045	0.554	-0.831	0.178	0.137	0.065	-0.011	-0.020	0.022	0.005	0.027	0.007	-0.019
0.028	0.466	-0.826	0.043	0.557	-0.829	0.211	0.068	0.076	-0.021	-0.043	0.040	0.006	0.046	0.026	-0.024
0.040	0.489	-0.830	0.042	0.561	-0.827	0.228	0.047	0.102	-0.007	-0.024	0.033	0.006	0.022	0.022	-0.022
0.036	0.462	-0.810	0.039	0.564	-0.825	0.219	0.101	0.110	-0.008	-0.054	0.051	0.001	0.049	0.042	-0.022
0.036	0.497	-0.834	0.038	0.568	-0.822	0.198	-0.019	0.098	-0.008	-0.023	0.025	0.001	0.014	0.019	-0.019
0.028	0.500	-0.830	0.033	0.571	-0.821	0.191	0.272	0.048	-0.010	-0.022	0.027	0.007	0.009	0.023	-0.017
0.028	0.508	-0.822	0.033	0.573	-0.819	0.165	-0.050	0.088	-0.010	-0.017	0.033	0.007	0.001	0.032	-0.016
0.036	0.527	-0.830	0.029	0.576	-0.817	0.181	0.202	0.065	0.001	-0.001	0.023	0.001	0.019	0.024	-0.018
0.024	0.508	-0.826	0.027	0.579	-0.815	0.195	0.057	0.057	-0.009	-0.023	0.025	0.011	0.000	0.028	-0.014
0.013	0.508	-0.814	0.024	0.581	-0.814	0.117	0.165	0.054	-0.017	-0.025	0.036	0.023	0.001	0.040	-0.014
0.047	0.485	-0.794	0.021	0.583	-0.812	0.133	0.141	0.062	0.020	-0.050	0.054	0.012	0.022	0.059	-0.014
0.013	0.508	-0.822	0.019	0.585	-0.811	0.132	0.065	0.057	-0.012	-0.029	0.025	0.022	0.002	0.031	-0.022
0.024	0.512	-0.822	0.016	0.587	-0.809	0.160	0.168	0.039	0.002	-0.028	0.023	0.008	0.006	0.031	-0.027
-0.033	0.520	-0.830	0.016	0.589	-0.808	0.137	-0.059	0.065	-0.055	-0.022	0.014	0.064	0.014	0.022	-0.031
-0.033	0.520	-0.830	0.014	0.591	-0.806	0.116	0.040	0.069	-0.054	-0.024	0.013	0.063	0.013	0.021	-0.035
0.009	0.520	-0.806	0.011	0.594	-0.805	0.165	0.141	0.087	-0.008	-0.026	0.035	0.019	0.013	0.044	-0.035
-0.022	0.500	-0.826	0.009	0.596	-0.803	0.150	0.048	0.108	-0.037	-0.048	0.013	0.050	0.007	0.024	-0.025
0.005	0.493	-0.830	0.005	0.598	-0.801	0.175	0.160	0.137	-0.006	-0.058	0.007	0.022	0.016	0.019	-0.011
-0.007	0.512	-0.857	-0.001	0.602	-0.799	0.232	0.203	0.157	-0.012	-0.043	-0.023	0.033	0.003	0.009	-0.000
0.001	0.520	-0.869	-0.007	0.607	-0.795	0.349	0.219	0.239	0.002	-0.040	-0.039	0.025	0.009	0.020	0.015
0.013	0.551	-0.865	-0.015	0.614	-0.789	0.470	0.311	0.301	0.022	-0.016	-0.040	0.014	0.039	0.016	0.032
0.001	0.558	-0.881	-0.025	0.625	-0.780	0.720	0.244	0.445	0.020	-0.020	-0.065	0.026	0.046	0.032	0.047
0.036	0.562	-0.849	-0.037	0.639	-0.768	0.953	0.357	0.563	0.067	-0.030	-0.046	0.008	0.050	0.000	0.039
0.032	0.574	-0.794	-0.049	0.654	-0.755	0.988	0.340	0.564	0.075	-0.033	-0.004	0.004	0.061	0.056	0.013
-0.076	0.578	-0.755	-0.060	0.666	-0.743	0.876	0.296	0.461	-0.022	-0.041	0.024	0.104	0.066	0.096	-0.008
-0.153	0.601	-0.735	-0.067	0.675	-0.735	0.646	0.119	0.403	-0.091	-0.027	0.035	0.181	0.089	0.116	-0.032
-0.130	0.643	-0.739	-0.076	0.682	-0.727	0.510	0.225	0.353	-0.060	0.009	0.023	0.159	0.132	0.112	-0.041
-0.126	0.690	-0.775	-0.080	0.685	-0.724	0.282	0.037	0.294	-0.051	0.052	-0.016	0.155	0.178	0.076	-0.019
-0.057	0.709	-0.767	-0.084	0.687	-0.722	0.103	0.046	0.238	0.022	0.070	-0.010	0.086	0.198	0.084	0.016
-0.003	0.728	-0.775	-0.088	0.685	-0.723	-0.095	0.215	0.089	0.080	0.091	-0.017	0.033	0.218	0.077	0.063
-0.010	0.721	-0.810	-0.086	0.682	-0.727	-0.236	-0.170	0.015	0.070	0.086	-0.049	0.041	0.210	0.041	0.112
0.086	0.701	-0.838	-0.083	0.676	-0.732	-0.360	-0.034	-0.131	0.163	0.072	-0.072	0.055	0.191	0.014	0.148
0.109	0.694	-0.873	-0.078	0.671	-0.738	-0.400	-0.145	-0.163	0.182	0.070	-0.101	0.077	0.183	0.022	0.181
0.124	0.670	-0.869	-0.071	0.665	-0.743	-0.364	-0.226	-0.197	0.191	0.052	-0.092	0.092	0.160	0.018	0.211
0.170	0.628	-0.873	-0.066	0.661	-0.747	-0.274	-0.177	-0.172	0.231	0.014	-0.092	0.138	0.118	0.022	0.228
0.155	0.597	-0.897	-0.059	0.659	-0.750	-0.134	-0.339	-0.084	0.209	-0.015	-0.113	0.123	0.087	0.045	0.247
0.197	0.612	-0.877	-0.055	0.659	-0.750	-0.023	-0.168	-0.042	0.248	0.001	-0.093	0.165	0.103	0.025	0.251
0.243	0.624	-0.857	-0.052	0.660	-0.750	0.073	-0.106	-0.009	0.291	0.011	-0.075	0.211	0.115	0.005	0.244
0.167	0.624	-0.873	-0.050	0.661	-0.749	0.081	-0.152	0.042	0.212	0.010	-0.091	0.135	0.115	0.021	0.237
0.147	0.605	-0.873	-0.051	0.662	-0.748	0.117	0.070	0.066	0.195	-0.010	-0.093	0.116	0.095	0.020	0.214
0.132	0.612	-0.873	-0.051	0.663	-0.747	0.116	-0.050	0.082	0.179	-0.004	-0.094	0.101	0.103	0.020	0.184
0.074	0.698	-0.889	-0.047	0.664	-0.746	0.048	-0.283	0.039	0.118	0.080	-0.110	0.044	0.188	0.036	0.162
0.074	0.698	-0.889	-0.046	0.664	-0.746	0.026	-0.046	-0.012	0.117	0.080	-0.110	0.044	0.188	0.036	0.142
0.070	0.701	-0.818	-0.042	0.665	-0.746	0.034	-0.191	-0.030	0.109	0.083	-0.040	0.040	0.191	0.035	0.135
0.067	0.713	-0.830	-0.037	0.663	-0.748	-0.090	-0.331	-0.007	0.100	0.096	-0.050	0.036	0.203	0.023	0.126
0.136	0.670	-0.798	-0.037	0.661	-0.749	-0.150	0.110	-0.106	0.170	0.056	-0.016	0.106	0.161	0.055	0.116
0.067	0.651	-0.810	-0.036	0.658	-0.753	-0.231	0.075	-0.141	0.100	0.040	-0.025	0.036	0.142	0.043	0.100
0.063	0.632	-0.802	-0.037	0.653	-0.757	-0.325	0.290	-0.179	0.098	0.025	-0.013	0.033	0.122	0.051	0.079
-0.010	0.601	-0.834	-0.034	0.647	-0.762	-0.371	-0.036	-0.216	0.021	0.000	-0.040	0.040	0.092	0.020	0.049
-0.041	0.570	-0.857	-0.030	0.641	-0.767	-0.403	-0.128	-0.138	-0.013	-0.025	-0.058	0.070	0.061	0.004	0.029
-0.026	0.555	-0.834	-0.027	0.634	-0.773	-0.456	-0.087	-0.114	-0.000	-0.033	-0.029	0.055	0.045	0.020	0.009
-0.026	0.585	-0.822	-0.024	0.628	-0.778	-0.324	-0.134	-0.105	-0.004	0.003	-0.013	0.054	0.077	0.032	0.005
-0.026	0.551	-0.826	-0.019	0.623	-0.782	-0.330	-0.239	-0.070	-0.008	-0.026	-0.013	0.054	0.043	0.028	-0.004
-0.007	0.547	-0.830	-0.017	0.619	-0.786	-0.277	-0.079	-0.090	0.009	-0.025	-0.013	0.034	0.039	0.024	-0.013
-0.057	0.562	-0.822	-0.016	0.614	-0.789	-0.265	-0.015	-0.091	-0.042	-0.006	-0.002	0.084	0.054	0.032	-0.023
-0.041	0.535	-0.802	-0.013	0.610	-0.792	-0.270	-0.131	-0.072	-0.030	-0.028	0.021	0.068	0.027	0.051	-0.023
-0.060	0.570	-0.826	-0.006	0.605	-0.796	-0.282	-0.402	-0.068	-0.056	0.011	0.001	0.088	0.062	0.028	-0.027
0.001	0.582	-0.818	-0.001	0.601	-0.799	-0.250	-0.218	-0.088	0.001	0.027	0.012	0.026	0.074	0.036	-0.023
0.020	0.551	-0.767	0.002	0.597	-0.802	-0.258	-0.095	-0.148	0.017	0.000	0.066	0.007	0.043	0.087	-0.022
0.001	0.516	-0.798	0.007	0.591	-0.806	-0.345	-0.188	-0.166	-0.007	-0.029	0.039	0.026	0.008	0.055	-0.010
-0.022	0.512	-0.842	0.012	0.585	-0.811	-0.370	-0.239	-0.118	-0.035	-0.027	-0.000	0.049	0.004	0.012	-0.014
0.040	0.477	-0.818	0.016	0.579	-0.815	-0.354	-0.198	-0.066	0.023	-0.055	0.028	0.012	0.030	0.035	-0.014
0.001	0.497	-0.822	0.016	0.573	-0.819	-0.362	0.065	-0.043	-0.015	-0.030	0.028	0.026	0.011	0.031	-0.021
0.028	0.527	-0.806	0.020	0.568	-0.823	-0.298	-0.290	-0.006	0.007	0.006	0.047	0.001	0.021	0.046	-0.019
-0.030	0.500	-0.826	0.016	0.563	-0.826	-0.290	0.255	0.018	-0.046	-0.016	0.031	0.056	0.006	0.027	-0.020
0.005	0.500	-0.834	0.017	0.560	-0.829	-0.218	-0.139	0.081	-0.013	-0.013	0.025	0.021	0.007	0.019	-0.019
0.047	0.497	-0.798	0.018	0.557	-0.830	-0.146	-0.036	0.036	0.029	-0.014	0.062	0.021	0.011	0.054	-0.026
0.005	0.524	-0.861	0.022	0.554	-0.832	-0.165	-0.368	0.100	-0.018	0.016	0.001	0.021	0.017	0.009	-0.018
-0.022	0.512	-0.861	0.024	0.552	-0.834	-0.133	-0.149	0.074	-0.047	0.006	0.003	0.048	0.005	0.009	-0.017
0.024	0.516	-0.826	0.026	0.549	-0.835	-0.179	-0.156	0.065	-0.002	0.013	0.040	0.002	0.009	0.026	-0.028
0.024	0.516	-0.826	0.024	0.545	-0.838	-0.249	0.112	0.026	-0.000	0.017	0.043	0.001	0.009	0.026	-0.024
-0.003	0.497	-0.814	0.026	0.539	-0.842	-0.314	-0.162	0.030	-0.030	0.003	0.058	0.028	0.010	0.037	-0.017
0.036	0.481	-0.845	0.025	0.534	-0.845	-0.323	0.100	-0.032	0.010	-0.007	0.030	0.011	0.026	0.006	-0.013
0.024	0.477	-0.857	0.025	0.527	-0.849	-0.369	-0.025	-0.022	-0.002	-0.004	0.023	0.000	0.029	0.006	-0.011
0.059	0.477	-0.810	0.024	0.521	-0.853	-0.389	0.148	-0.079	0.034	0.003	0.074	0.035	0.029	0.041	-0.003
0.032	0.470	-0.849	0.024	0.513	-0.858	-0.428	0.062	-0.108	0.007	0.003	0.039	0.008	0.037	0.002	-0.005
0.036	0.446	-0.842	0.022	0.506	-0.862	-0.394	0.180	-0.140	0.012	-0.013	0.051	0.012	0.061	0.009	-0.008
0.024	0.446	-0.857	0.021	0.499	-0.866	-0.406	0.166	-0.126	0.002	-0.006	0.039	0.001	0.061	0.006	-0.010
0.013	0.446	-0.861	0.022	0.492	-0.870	-0.386	0.007	-0.099	-0.010	0.001	0.039	0.010	0.061	0.011	-0.022
0.043	0.427	-0.826	0.017	0.487	-0.873	-0.314	0.312	-0.099	0.025	-0.013	0.078	0.021	0.080	0.025	-0.028
-0.030	0.439	-0.838	0.017	0.482	-0.876	-0.246	0.016	-0.079	-0.049	0.003	0.068	0.052	0.069	0.013	-0.031
0.005	0.408	-0.830	0.016	0.478	-0.878	-0.251	0.105	-0.064	-0.013	-0.023	0.079	0.017	0.100	0.021	-0.040
0.013	0.408	-0.838	0.012	0.474	-0.880	-0.210	0.263	-0.070	-0.001	-0.019	0.073	0.009	0.100	0.013	-0.046
-0.033	0.377	-0.845	0.011	0.471	-0.882	-0.140	0.105	-0.068	-0.046	-0.047	0.066	0.055	0.131	0.005	-0.046
0.001	0.385	-0.838	0.008	0.469	-0.883	-0.146	0.172	-0.060	-0.009	-0.037	0.076	0.020	0.124	0.013	-0.053
-0.041	0.357	-0.853	0.009	0.467	-0.884	-0.072	-0.012	-0.017	-0.052	-0.062	0.061	0.062	0.151	0.003	-0.051
-0.049	0.373	-0.845	0.006	0.467	-0.884	0.020	0.152	-0.041	-0.057	-0.047	0.069	0.069	0.135	0.005	-0.047
0.020	0.377	-0.849	0.008	0.468	-0.884	0.033	-0.095	0.019	0.011	-0.044	0.064	0.001	0.132	0.001	-0.039
-0.022	0.361	-0.865	0.007	0.469	-0.883	0.087	0.049	0.022	-0.031	-0.060	0.048	0.041	0.148	0.015	-0.029
0.032	0.377	-0.865	0.007	0.470	-0.883	0.067	-0.058	0.081	0.023	-0.046	0.047	0.013	0.132	0.015	-0.017
0.005	0.377	-0.861	0.006	0.473	-0.881	0.162	0.045	0.036	-0.003	-0.048	0.050	0.013	0.133	0.011	-0.023
0.017	0.385	-0.838	0.003	0.475	-0.880	0.148	0.148	0.008	0.012	-0.043	0.072	0.002	0.125	0.013	-0.024
-0.026	0.404	-0.865	0.002	0.477	-0.879	0.125	0.014	0.041	-0.030	-0.026	0.043	0.044	0.106	0.015	-0.028
-0.037	0.392	-0.857	-0.001	0.480	-0.877	0.183	0.215	-0.010	-0.038	-0.041	0.049	0.055	0.118	0.007	-0.029
0.001	0.415	-0.849	-0.004	0.482	-0.876	0.132	0.149	-0.008	0.004	-0.020	0.056	0.016	0.095	0.001	-0.037
-0.014	0.431	-0.861	-0.004	0.485	-0.874	0.171	0.030	-0.006	-0.011	-0.008	0.043	0.031	0.079	0.011	-0.037
-0.057	0.427	-0.885	-0.007	0.489	-0.873	0.191	0.179	-0.027	-0.050	-0.015	0.017	0.073	0.083	0.034	-0.035
-0.045	0.427	-0.885	-0.007	0.491	-0.871	0.170	-0.021	-0.015	-0.039	-0.018	0.016	0.061	0.083	0.034	-0.037
-0.045	0.427	-0.885	-0.008	0.495	-0.869	0.210	0.055	-0.036	-0.038	-0.022	0.014	0.061	0.083	0.034	-0.038
-0.033	0.423	-0.881	-0.009	0.499	-0.866	0.270	0.105	-0.040	-0.025	-0.031	0.015	0.049	0.087	0.030	-0.032
-0.033	0.415	-0.881	-0.010	0.504	-0.864	0.257	0.044	-0.038	-0.025	-0.044	0.013	0.048	0.095	0.030	-0.030
-0.030	0.419	-0.869	-0.011	0.507	-0.862	0.216	0.045	0.015	-0.020	-0.044	0.022	0.045	0.092	0.017	-0.024
-0.030	0.427	-0.853	-0.012	0.510	-0.860	0.195	0.040	0.026	-0.019	-0.039	0.036	0.045	0.084	0.001	-0.022
-0.022	0.450	-0.881	-0.014	0.514	-0.858	0.233	0.108	0.016	-0.009	-0.020	0.006	0.037	0.061	0.028	-0.019
-0.037	0.454	-0.893	-0.017	0.519	-0.855	0.293	0.189	0.014	-0.021	-0.021	-0.008	0.052	0.058	0.040	-0.012
-0.041	0.462	-0.912	-0.021	0.523	-0.852	0.246	0.177	0.046	-0.022	-0.017	-0.030	0.055	0.050	0.060	-0.000
-0.033	0.481	-0.928	-0.024	0.528	-0.849	0.291	0.136	0.088	-0.011	-0.002	-0.049	0.046	0.031	0.076	0.012
-0.018	0.473	-0.936	-0.030	0.533	-0.845	0.366	0.231	0.174	0.011	-0.016	-0.061	0.030	0.039	0.084	0.033
0.005	0.435	-0.912	-0.036	0.541	-0.840	0.467	0.263	0.230	0.040	-0.062	-0.042	0.006	0.078	0.061	0.046
0.028	0.481	-0.920	-0.048	0.551	-0.833	0.666	0.432	0.400	0.075	-0.026	-0.058	0.017	0.032	0.068	0.042
-0.010	0.524	-0.877	-0.060	0.564	-0.824	0.792	0.426	0.449	0.048	0.004	-0.024	0.021	0.010	0.024	0.016
-0.076	0.551	-0.830	-0.069	0.574	-0.816	0.679	0.297	0.402	-0.008	0.021	0.015	0.087	0.036	0.024	-0.010
-0.160	0.558	-0.782	-0.075	0.582	-0.809	0.518	0.114	0.314	-0.087	0.021	0.056	0.172	0.043	0.071	-0.036
-0.149	0.555	-0.778	-0.082	0.587	-0.806	0.299	0.212	0.266	-0.068	0.012	0.056	0.161	0.039	0.076	-0.049
-0.110	0.578	-0.778	-0.088	0.589	-0.803	0.181	0.230	0.207	-0.024	0.033	0.053	0.124	0.062	0.077	-0.034
-0.103	0.620	-0.830	-0.091	0.589	-0.803	0.000	0.120	0.113	-0.013	0.076	0.002	0.117	0.104	0.026	0.008
-0.030	0.647	-0.838	-0.095	0.587	-0.804	-0.146	0.255	-0.004	0.064	0.106	-0.005	0.045	0.131	0.019	0.052
0.020	0.655	-0.853	-0.098	0.582	-0.808	-0.341	0.253	-0.076	0.117	0.119	-0.017	0.004	0.139	0.004	0.091
0.028	0.670	-0.909	-0.097	0.574	-0.813	-0.507	0.044	-0.127	0.123	0.143	-0.067	0.011	0.154	0.051	0.129
0.047	0.663	-0.936	-0.092	0.564	-0.820	-0.619	-0.049	-0.270	0.138	0.145	-0.087	0.029	0.147	0.078	0.165
0.074	0.605	-0.956	-0.086	0.556	-0.827	-0.540	-0.115	-0.314	0.159	0.095	-0.101	0.056	0.089	0.097	0.194
0.136	0.574	-0.991	-0.078	0.549	-0.833	-0.461	-0.283	-0.320	0.212	0.071	-0.131	0.116	0.058	0.133	0.223
0.167	0.570	-0.999	-0.067	0.542	-0.837	-0.392	-0.326	-0.358	0.233	0.074	-0.134	0.146	0.054	0.141	0.241
0.197	0.539	-0.999	-0.062	0.536	-0.842	-0.408	-0.088	-0.329	0.258	0.049	-0.129	0.177	0.023	0.140	0.244
0.182	0.481	-0.964	-0.056	0.530	-0.846	-0.368	-0.143	-0.258	0.236	-0.003	-0.090	0.160	0.034	0.104	0.233
0.136	0.462	-0.956	-0.047	0.528	-0.848	-0.121	-0.353	-0.237	0.181	-0.020	-0.080	0.113	0.054	0.096	0.208
0.136	0.462	-0.956	-0.037	0.526	-0.850	-0.070	-0.421	-0.147	0.171	-0.019	-0.079	0.111	0.054	0.095	0.177
0.113	0.439	-0.885	-0.034	0.526	-0.850	0.003	-0.076	-0.173	0.144	-0.043	-0.008	0.087	0.076	0.024	0.155
0.090	0.442	-0.932	-0.027	0.526	-0.850	-0.009	-0.330	-0.121	0.114	-0.039	-0.055	0.064	0.071	0.071	0.124
0.109	0.435	-0.916	-0.025	0.527	-0.850	0.065	-0.027	-0.077	0.133	-0.048	-0.040	0.083	0.078	0.055	0.119
0.017	0.493	-0.920	-0.013	0.526	-0.850	0.001	-0.718	0.004	0.028	0.010	-0.044	0.010	0.019	0.058	0.115
0.163	0.470	-0.873	-0.012	0.528	-0.849	0.123	0.050	-0.111	0.174	-0.015	0.002	0.137	0.042	0.010	0.102
0.113	0.462	-0.881	-0.013	0.530	-0.848	0.113	0.192	-0.174	0.125	-0.024	-0.007	0.088	0.049	0.018	0.082
0.043	0.477	-0.901	-0.010	0.532	-0.846	0.137	-0.076	-0.185	0.052	-0.010	-0.028	0.019	0.033	0.038	0.079
0.024	0.520	-0.885	-0.008	0.535	-0.845	0.143	0.014	-0.161	0.032	0.031	-0.014	0.001	0.010	0.022	0.047
0.009	0.512	-0.897	-0.009	0.539	-0.842	0.249	0.161	-0.177	0.018	0.020	-0.028	0.013	0.002	0.034	0.013
-0.018	0.470	-0.897	-0.009	0.542	-0.840	0.209	0.135	-0.167	-0.009	-0.027	-0.031	0.039	0.040	0.034	0.004
-0.080	0.512	-0.905	-0.007	0.546	-0.837	0.262	-0.039	-0.143	-0.072	0.011	-0.041	0.099	0.003	0.043	-0.026
-0.014	0.504	-0.909	-0.007	0.549	-0.836	0.170	0.119	-0.160	-0.006	0.001	-0.047	0.033	0.004	0.047	-0.033
-0.137	0.489	-0.885	-0.004	0.551	-0.834	0.154	-0.155	-0.146	-0.134	-0.017	-0.025	0.155	0.019	0.023	-0.056
-0.014	0.497	-0.865	-0.003	0.554	-0.833	0.136	0.050	-0.138	-0.011	-0.011	-0.007	0.031	0.011	0.003	-0.043
-0.137	0.551	-0.912	0.005	0.554	-0.833	0.020	-0.427	-0.125	-0.142	0.043	-0.054	0.154	0.044	0.051	-0.053
0.040	0.578	-0.806	0.010	0.555	-0.832	0.049	-0.175	-0.179	0.030	0.069	0.051	0.024	0.073	0.055	-0.039
-0.014	0.535	-0.818	0.012	0.554	-0.833	-0.067	-0.016	-0.192	-0.026	0.028	0.040	0.030	0.031	0.044	-0.044
-0.033	0.516	-0.857	0.017	0.552	-0.834	-0.093	-0.203	-0.164	-0.051	0.010	0.002	0.049	0.013	0.005	-0.022
-0.018	0.477	-0.873	0.024	0.551	-0.834	-0.056	-0.306	-0.142	-0.042	-0.028	-0.013	0.033	0.024	0.011	-0.030
0.017	0.466	-0.885	0.028	0.550	-0.835	-0.037	-0.124	-0.149	-0.011	-0.038	-0.025	0.002	0.035	0.022	-0.024
-0.003	0.470	-0.865	0.031	0.548	-0.836	-0.068	-0.138	-0.112	-0.034	-0.033	-0.004	0.017	0.030	0.002	-0.023
0.036	0.470	-0.842	0.032	0.548	-0.836	-0.025	0.013	-0.113	0.003	-0.032	0.020	0.021	0.029	0.021	-0.015
-0.026	0.504	-0.889	0.031	0.547	-0.837	-0.045	0.095	-0.092	-0.058	0.004	-0.027	0.041	0.006	0.026	-0.034
0.051	0.497	-0.842	0.035	0.546	-0.837	-0.019	-0.136	-0.098	0.016	-0.003	0.021	0.035	0.001	0.021	-0.038
-0.076	0.458	-0.869	0.034	0.545	-0.838	-0.050	0.044	-0.071	-0.111	-0.040	-0.005	0.092	0.039	0.006	-0.040
-0.003	0.431	-0.838	0.039	0.545	-0.838	0.003	-0.263	-0.054	-0.043	-0.067	0.026	0.019	0.066	0.026	-0.039
0.028	0.535	-0.853	0.040	0.545	-0.837	0.024	-0.001	-0.055	-0.013	0.037	0.010	0.011	0.039	0.010	-0.037
-0.003	0.504	-0.885	0.045	0.545	-0.837	0.011	-0.309	0.025	-0.049	0.006	-0.023	0.020	0.009	0.021	-0.027
0.070	0.493	-0.842	0.046	0.546	-0.837	0.034	-0.092	0.005	0.022	-0.006	0.020	0.053	0.002	0.023	-0.014
0.005	0.485	-0.842	0.052	0.546	-0.836	0.039	-0.343	0.028	-0.049	-0.014	0.019	0.013	0.009	0.023	-0.010
0.067	0.524	-0.881	0.053	0.546	-0.836	-0.011	-0.078	0.005	0.012	0.024	-0.020	0.048	0.030	0.016	-0.006
0.067	0.497	-0.853	0.054	0.546	-0.836	0.029	-0.071	-0.006	0.011	-0.003	0.008	0.048	0.004	0.013	-0.013
0.059	0.524	-0.814	0.056	0.546	-0.836	-0.017	-0.100	-0.030	0.001	0.024	0.048	0.040	0.032	0.052	0.001
0.043	0.450	-0.838	0.058	0.545	-0.836	-0.050	-0.153	0.022	-0.017	-0.048	0.025	0.024	0.041	0.029	-0.008
0.097	0.462	-0.814	0.059	0.544	-0.837	-0.027	0.019	-0.054	0.037	-0.036	0.049	0.078	0.029	0.053	-0.009
0.047	0.442	-0.834	0.061	0.542	-0.838	-0.102	-0.118	-0.025	-0.016	-0.054	0.030	0.028	0.048	0.033	-0.012
0.074	0.462	-0.834	0.058	0.540	-0.839	-0.104	0.229	-0.031	0.014	-0.033	0.032	0.055	0.028	0.034	-0.017
0.036	0.481	-0.830	0.056	0.538	-0.841	-0.105	0.120	-0.021	-0.023	-0.012	0.037	0.016	0.008	0.038	-0.023
0.024	0.477	-0.822	0.054	0.537	-0.842	-0.051	0.100	-0.036	-0.033	-0.014	0.045	0.004	0.012	0.047	-0.029
0.051	0.497	-0.842	0.052	0.537	-0.842	-0.031	0.186	-0.052	-0.004	0.005	0.026	0.031	0.008	0.027	-0.031
0.009	0.466	-0.830	0.055	0.536	-0.842	-0.038	-0.212	-0.006	-0.050	-0.025	0.038	0.012	0.022	0.039	-0.027
0.067	0.454	-0.830	0.053	0.535	-0.843	-0.036	0.127	-0.011	0.010	-0.036	0.039	0.045	0.033	0.039	-0.027
0.059	0.470	-0.818	0.053	0.535	-0.843	0.018	0.008	-0.002	0.002	-0.021	0.051	0.037	0.017	0.052	-0.030
0.013	0.450	-0.849	0.051	0.536	-0.843	0.055	0.091	0.011	-0.042	-0.041	0.019	0.009	0.036	0.020	-0.022
0.028	0.458	-0.853	0.049	0.537	-0.842	0.034	0.139	0.012	-0.025	-0.034	0.014	0.006	0.028	0.017	-0.030
0.043	0.458	-0.842	0.047	0.537	-0.842	0.023	0.119	-0.012	-0.007	-0.034	0.026	0.021	0.027	0.029	-0.030
0.005	0.470	-0.861	0.048	0.536	-0.843	-0.045	-0.110	0.042	-0.047	-0.022	0.007	0.018	0.015	0.010	-0.027
0.047	0.458	-0.826	0.045	0.536	-0.843	-0.008	0.196	0.022	-0.001	-0.034	0.042	0.024	0.026	0.046	-0.029
0.032	0.470	-0.818	0.043	0.537	-0.842	0.084	0.104	0.014	-0.015	-0.023	0.049	0.008	0.014	0.054	-0.035
0.013	0.466	-0.834	0.041	0.539	-0.841	0.132	0.088	0.009	-0.032	-0.030	0.032	0.011	0.018	0.038	-0.027
-0.003	0.470	-0.857	0.039	0.540	-0.841	0.071	0.086	0.064	-0.045	-0.027	0.008	0.027	0.014	0.014	-0.023
0.043	0.470	-0.845	0.036	0.541	-0.840	0.080	0.124	0.072	0.003	-0.028	0.019	0.019	0.014	0.026	-0.016
0.055	0.473	-0.826	0.033	0.543	-0.839	0.094	0.147	0.056	0.018	-0.026	0.038	0.031	0.010	0.046	-0.015
0.055	0.473	-0.826	0.032	0.544	-0.838	0.100	0.009	0.074	0.019	-0.027	0.036	0.030	0.009	0.047	-0.014
0.001	0.497	-0.838	0.029	0.547	-0.837	0.139	0.189	0.026	-0.032	-0.006	0.023	0.024	0.014	0.035	-0.018
-0.007	0.497	-0.842	0.026	0.548	-0.836	0.086	0.121	0.042	-0.037	-0.007	0.018	0.032	0.014	0.031	-0.030
0.001	0.473	-0.861	0.022	0.550	-0.835	0.135	0.249	-0.003	-0.025	-0.033	-0.003	0.025	0.009	0.012	-0.036
-0.033	0.489	-0.849	0.022	0.552	-0.834	0.121	0.002	0.002	-0.059	-0.019	0.008	0.060	0.006	0.024	-0.031
-0.003	0.477	-0.853	0.022	0.553	-0.833	0.056	-0.076	0.036	-0.029	-0.031	0.003	0.030	0.006	0.020	-0.031
0.017	0.470	-0.842	0.020	0.554	-0.832	0.076	0.151	-0.007	-0.007	-0.040	0.014	0.011	0.013	0.032	-0.038
-0.014	0.516	-0.830	0.016	0.556	-0.831	0.106	0.231	-0.035	-0.034	0.004	0.025	0.042	0.033	0.044	-0.032
-0.037	0.508	-0.842	0.017	0.557	-0.830	0.114	-0.054	-0.020	-0.058	-0.005	0.011	0.065	0.025	0.032	-0.035
-0.010	0.497	-0.853	0.014	0.560	-0.829	0.145	0.213	-0.035	-0.028	-0.019	-0.002	0.038	0.014	0.020	-0.037
-0.037	0.512	-0.869	0.014	0.561	-0.827	0.128	-0.023	0.001	-0.055	-0.006	-0.019	0.066	0.029	0.004	-0.027
0.001	0.493	-0.834	0.015	0.563	-0.826	0.128	-0.030	0.020	-0.016	-0.027	0.015	0.027	0.010	0.040	-0.021
0.032	0.477	-0.826	0.011	0.566	-0.825	0.146	0.185	0.016	0.018	-0.045	0.021	0.003	0.006	0.048	-0.024
-0.010	0.504	-0.830	0.009	0.567	-0.824	0.102	0.157	0.012	-0.022	-0.020	0.016	0.039	0.021	0.044	-0.020
-0.033	0.477	-0.853	0.008	0.569	-0.823	0.100	0.003	0.015	-0.044	-0.048	-0.009	0.062	0.005	0.021	-0.021
-0.022	0.504	-0.861	0.008	0.569	-0.822	0.055	0.072	-0.049	-0.032	-0.022	-0.017	0.051	0.022	0.013	-0.029
-0.022	0.493	-0.845	0.005	0.570	-0.821	0.070	0.168	-0.048	-0.030	-0.035	-0.002	0.051	0.011	0.028	-0.029
-0.033	0.489	-0.861	0.003	0.571	-0.821	0.034	0.112	0.004	-0.039	-0.039	-0.018	0.063	0.007	0.013	-0.023
-0.033	0.489	-0.861	-0.001	0.572	-0.820	0.105	0.274	0.008	-0.034	-0.041	-0.020	0.063	0.007	0.013	-0.016
-0.037	0.500	-0.905	-0.005	0.575	-0.818	0.167	0.182	0.072	-0.034	-0.032	-0.065	0.067	0.019	0.031	0.006
-0.026	0.512	-0.912	-0.011	0.578	-0.816	0.245	0.265	0.138	-0.017	-0.024	-0.076	0.056	0.031	0.039	0.029
0.043	0.531	-0.920	-0.020	0.584	-0.811	0.388	0.344	0.287	0.061	-0.011	-0.088	0.013	0.050	0.047	0.054
0.024	0.527	-0.924	-0.033	0.592	-0.805	0.523	0.603	0.295	0.055	-0.023	-0.098	0.006	0.047	0.050	0.060
0.043	0.524	-0.889	-0.044	0.599	-0.799	0.483	0.438	0.355	0.085	-0.034	-0.069	0.012	0.043	0.015	0.035
-0.045	0.524	-0.861	-0.055	0.606	-0.794	0.450	0.464	0.294	0.007	-0.041	-0.047	0.076	0.044	0.013	-0.018
-0.176	0.520	-0.778	-0.060	0.611	-0.789	0.336	0.083	0.287	-0.118	-0.049	0.032	0.207	0.040	0.095	-0.036
-0.233	0.520	-0.747	-0.065	0.615	-0.785	0.321	0.060	0.304	-0.171	-0.054	0.060	0.265	0.041	0.126	-0.057
-0.076	0.570	-0.806	-0.070	0.619	-0.783	0.230	0.037	0.302	-0.009	-0.007	-0.002	0.108	0.091	0.067	-0.049
-0.076	0.570	-0.806	-0.074	0.620	-0.781	0.117	0.145	0.190	-0.004	-0.008	-0.004	0.108	0.092	0.067	-0.006
-0.022	0.616	-0.849	-0.077	0.619	-0.781	-0.020	0.148	0.029	0.052	0.039	-0.047	0.054	0.139	0.023	0.062
-0.010	0.616	-0.909	-0.075	0.616	-0.784	-0.182	-0.068	-0.015	0.062	0.042	-0.103	0.042	0.139	0.036	0.100
0.067	0.655	-0.924	-0.071	0.611	-0.788	-0.319	-0.177	-0.078	0.135	0.085	-0.114	0.035	0.179	0.051	0.148
0.101	0.678	-0.916	-0.064	0.606	-0.793	-0.377	-0.250	-0.182	0.163	0.114	-0.101	0.068	0.203	0.043	0.189
0.155	0.643	-0.960	-0.056	0.600	-0.798	-0.379	-0.280	-0.233	0.208	0.085	-0.140	0.122	0.169	0.085	0.226
0.182	0.605	-1.007	-0.048	0.595	-0.803	-0.320	-0.337	-0.232	0.227	0.052	-0.182	0.148	0.132	0.132	0.242
0.220	0.551	-0.952	-0.039	0.588	-0.808	-0.417	-0.312	-0.271	0.256	0.004	-0.122	0.186	0.079	0.076	0.253
0.205	0.527	-0.924	-0.029	0.582	-0.813	-0.363	-0.294	-0.320	0.231	-0.013	-0.089	0.171	0.057	0.048	0.240
0.190	0.512	-0.968	-0.023	0.579	-0.815	-0.196	-0.121	-0.301	0.210	-0.025	-0.130	0.156	0.043	0.090	0.228
0.128	0.481	-0.975	-0.013	0.578	-0.816	-0.020	-0.434	-0.216	0.138	-0.056	-0.137	0.094	0.014	0.098	0.196
0.167	0.485	-0.995	-0.009	0.580	-0.815	0.121	-0.179	-0.102	0.172	-0.054	-0.158	0.132	0.019	0.118	0.182
0.097	0.481	-0.924	-0.002	0.581	-0.814	0.096	-0.425	0.029	0.096	-0.059	-0.088	0.064	0.017	0.047	0.174
0.190	0.527	-0.845	0.002	0.582	-0.813	0.096	-0.238	0.028	0.184	-0.014	-0.010	0.158	0.064	0.031	0.165
0.205	0.566	-0.877	0.003	0.583	-0.813	0.031	-0.025	0.008	0.199	0.024	-0.042	0.175	0.103	0.002	0.145
0.143	0.566	-0.842	0.004	0.584	-0.812	0.074	-0.007	-0.035	0.136	0.023	-0.007	0.115	0.103	0.033	0.147
0.117	0.570	-0.869	0.009	0.584	-0.812	0.011	-0.226	-0.025	0.105	0.027	-0.035	0.089	0.107	0.005	0.135
0.140	0.601	-0.873	0.010	0.585	-0.811	0.053	-0.077	-0.018	0.126	0.057	-0.039	0.113	0.137	0.001	0.110
0.143	0.585	-0.818	0.010	0.584	-0.812	-0.028	0.129	-0.082	0.131	0.042	0.016	0.117	0.122	0.056	0.088
0.090	0.562	-0.826	0.006	0.584	-0.812	0.001	0.341	-0.163	0.080	0.019	0.009	0.064	0.098	0.049	0.072
0.005	0.539	-0.897	0.007	0.585	-0.811	0.101	0.087	-0.145	-0.005	-0.006	-0.063	0.021	0.075	0.022	0.057
0.028	0.551	-0.873	0.008	0.586	-0.810	0.059	0.071	-0.221	0.017	0.005	-0.040	0.002	0.086	0.002	0.029
0.043	0.543	-0.897	0.007	0.586	-0.810	0.022	0.226	-0.222	0.033	-0.003	-0.064	0.017	0.078	0.021	0.007
-0.033	0.570	-0.893	0.009	0.586	-0.811	-0.031	0.023	-0.208	-0.046	0.025	-0.059	0.061	0.105	0.016	-0.006
-0.064	0.562	-0.920	0.011	0.585	-0.811	-0.025	0.024	-0.180	-0.078	0.018	-0.086	0.091	0.098	0.043	-0.021
-0.057	0.562	-0.897	0.013	0.583	-0.812	-0.096	-0.042	-0.145	-0.073	0.019	-0.062	0.085	0.098	0.018	-0.045
-0.022	0.589	-0.814	0.017	0.581	-0.814	-0.136	-0.127	-0.162	-0.042	0.048	0.023	0.050	0.126	0.065	-0.056
-0.057	0.547	-0.842	0.015	0.578	-0.816	-0.146	0.149	-0.131	-0.076	0.008	-0.003	0.086	0.085	0.038	-0.053
-0.057	0.547	-0.842	0.023	0.575	-0.818	-0.185	-0.440	-0.067	-0.084	0.011	-0.001	0.086	0.085	0.039	-0.055
0.005	0.508	-0.826	0.025	0.572	-0.820	-0.192	-0.030	-0.110	-0.024	-0.024	0.017	0.026	0.047	0.055	-0.064
-0.026	0.504	-0.838	0.030	0.567	-0.823	-0.272	-0.236	-0.108	-0.060	-0.023	0.008	0.057	0.044	0.044	-0.054
-0.072	0.504	-0.893	0.035	0.561	-0.827	-0.366	-0.279	-0.090	-0.111	-0.017	-0.043	0.105	0.044	0.011	-0.052
0.009	0.527	-0.889	0.041	0.554	-0.831	-0.402	-0.266	-0.121	-0.036	0.013	-0.035	0.024	0.068	0.007	-0.057
-0.007	0.473	-0.810	0.043	0.547	-0.836	-0.398	-0.060	-0.156	-0.054	-0.034	0.048	0.041	0.014	0.072	-0.048
-0.007	0.473	-0.861	0.049	0.540	-0.840	-0.407	-0.228	-0.155	-0.059	-0.027	0.001	0.041	0.015	0.021	-0.040
0.051	0.477	-0.842	0.052	0.534	-0.844	-0.334	-0.093	-0.189	-0.005	-0.017	0.024	0.016	0.019	0.042	-0.045
0.009	0.462	-0.869	0.054	0.529	-0.847	-0.285	-0.065	-0.121	-0.049	-0.028	-0.000	0.026	0.004	0.015	-0.039
0.013	0.450	-0.857	0.056	0.524	-0.850	-0.276	-0.060	-0.100	-0.048	-0.034	0.014	0.022	0.007	0.027	-0.035
0.020	0.473	-0.885	0.060	0.522	-0.851	-0.104	-0.196	-0.079	-0.044	-0.009	-0.013	0.015	0.016	0.000	-0.038
0.040	0.454	-0.845	0.063	0.522	-0.851	-0.001	-0.096	-0.073	-0.027	-0.028	0.027	0.005	0.003	0.040	-0.035
0.047	0.435	-0.857	0.067	0.522	-0.851	-0.003	-0.252	-0.034	-0.024	-0.047	0.014	0.013	0.022	0.028	-0.035
0.047	0.450	-0.853	0.069	0.521	-0.851	-0.020	-0.080	-0.046	-0.026	-0.032	0.018	0.013	0.006	0.032	-0.029
0.028	0.446	-0.861	0.075	0.518	-0.852	-0.144	-0.338	0.006	-0.051	-0.033	0.011	0.006	0.009	0.025	-0.025
0.078	0.442	-0.869	0.076	0.515	-0.854	-0.171	-0.068	-0.006	-0.002	-0.033	0.004	0.044	0.013	0.017	-0.029
0.067	0.423	-0.857	0.075	0.512	-0.856	-0.170	0.072	-0.032	-0.012	-0.049	0.018	0.033	0.033	0.029	-0.026
0.024	0.435	-0.905	0.077	0.508	-0.858	-0.206	-0.138	-0.001	-0.057	-0.033	-0.028	0.009	0.021	0.018	-0.026
0.055	0.427	-0.893	0.077	0.504	-0.860	-0.225	0.024	-0.010	-0.025	-0.036	-0.014	0.022	0.028	0.007	-0.032
0.028	0.427	-0.885	0.078	0.500	-0.862	-0.227	-0.051	-0.033	-0.052	-0.032	-0.004	0.005	0.027	0.001	-0.034
0.036	0.439	-0.909	0.079	0.495	-0.865	-0.272	-0.080	0.005	-0.046	-0.016	-0.025	0.003	0.016	0.022	-0.043
0.059	0.415	-0.873	0.083	0.490	-0.868	-0.268	-0.189	-0.023	-0.026	-0.035	0.013	0.027	0.038	0.014	-0.043
-0.010	0.427	-0.897	0.087	0.485	-0.870	-0.324	-0.256	-0.012	-0.099	-0.018	-0.008	0.042	0.026	0.010	-0.042
0.082	0.408	-0.865	0.089	0.479	-0.873	-0.293	-0.080	-0.062	-0.009	-0.032	0.026	0.051	0.045	0.022	-0.050
0.047	0.412	-0.897	0.090	0.474	-0.876	-0.292	-0.064	-0.040	-0.045	-0.023	-0.003	0.017	0.041	0.009	-0.046
0.020	0.388	-0.877	0.094	0.470	-0.878	-0.210	-0.218	0.010	-0.076	-0.043	0.019	0.010	0.064	0.011	-0.033
0.090	0.385	-0.897	0.093	0.468	-0.879	-0.136	-0.003	0.052	-0.006	-0.044	0.001	0.060	0.067	0.009	-0.036
0.063	0.404	-0.909	0.095	0.466	-0.880	-0.082	-0.142	0.073	-0.034	-0.023	-0.011	0.033	0.048	0.020	-0.036
0.063	0.404	-0.909	0.096	0.466	-0.880	-0.018	-0.075	0.075	-0.035	-0.023	-0.011	0.033	0.047	0.020	-0.026
0.055	0.400	-0.901	0.098	0.465	-0.880	-0.014	-0.219	0.099	-0.046	-0.026	-0.003	0.026	0.051	0.012	-0.024
0.074	0.408	-0.897	0.101	0.465	-0.879	-0.016	-0.208	0.115	-0.029	-0.019	0.001	0.045	0.043	0.007	-0.023
0.117	0.392	-0.865	0.099	0.466	-0.879	0.044	0.043	0.111	0.015	-0.035	0.032	0.087	0.058	0.024	-0.022
0.086	0.412	-0.885	0.100	0.467	-0.878	0.062	-0.095	0.095	-0.017	-0.017	0.011	0.057	0.039	0.005	-0.017
0.070	0.400	-0.905	0.100	0.468	-0.878	0.063	-0.039	0.068	-0.032	-0.029	-0.009	0.041	0.050	0.014	-0.013
0.086	0.400	-0.901	0.099	0.469	-0.877	0.060	-0.018	0.085	-0.016	-0.030	-0.005	0.056	0.050	0.010	-0.015
0.093	0.381	-0.897	0.099	0.469	-0.877	0.006	-0.022	0.096	-0.008	-0.049	-0.001	0.064	0.069	0.006	-0.005
0.090	0.392	-0.909	0.100	0.469	-0.877	-0.012	-0.133	0.132	-0.013	-0.038	-0.013	0.060	0.057	0.018	-0.011
0.124	0.392	-0.909	0.095	0.468	-0.878	-0.047	0.256	0.078	0.026	-0.037	-0.012	0.094	0.057	0.018	-0.011
0.036	0.392	-0.909	0.097	0.468	-0.878	-0.020	-0.199	0.114	-0.064	-0.036	-0.012	0.006	0.057	0.018	-0.010
0.093	0.392	-0.873	0.095	0.468	-0.879	-0.020	0.067	0.090	-0.005	-0.036	0.024	0.064	0.057	0.018	-0.012
0.097	0.392	-0.885	0.092	0.468	-0.879	0.009	0.133	0.073	0.002	-0.036	0.012	0.067	0.056	0.007	-0.025
0.082	0.408	-0.869	0.089	0.467	-0.880	-0.017	0.131	0.072	-0.011	-0.021	0.029	0.052	0.041	0.023	-0.018
0.055	0.415	-0.893	0.089	0.467	-0.880	-0.044	-0.045	0.074	-0.038	-0.012	0.006	0.025	0.033	0.001	-0.021
0.074	0.381	-0.889	0.087	0.466	-0.880	-0.031	0.055	0.065	-0.017	-0.046	0.010	0.044	0.068	0.003	-0.028
0.067	0.392	-0.873	0.085	0.466	-0.881	-0.004	0.109	0.059	-0.022	-0.035	0.026	0.036	0.056	0.019	-0.032
0.063	0.377	-0.865	0.082	0.465	-0.881	-0.047	0.112	0.050	-0.024	-0.049	0.035	0.032	0.071	0.027	-0.028
0.047	0.396	-0.877	0.080	0.464	-0.882	-0.080	0.097	0.051	-0.037	-0.028	0.024	0.016	0.051	0.015	-0.030
0.067	0.392	-0.901	0.079	0.462	-0.884	-0.096	0.049	0.028	-0.017	-0.030	0.002	0.036	0.055	0.009	-0.025
0.067	0.396	-0.861	0.077	0.459	-0.885	-0.122	0.081	0.033	-0.015	-0.024	0.042	0.035	0.051	0.031	-0.025
0.082	0.385	-0.877	0.074	0.458	-0.886	-0.064	0.156	0.026	0.003	-0.035	0.028	0.050	0.063	0.015	-0.028
0.043	0.388	-0.889	0.070	0.457	-0.887	-0.082	0.229	0.035	-0.031	-0.029	0.017	0.012	0.059	0.003	-0.032
0.024	0.369	-0.885	0.071	0.455	-0.888	-0.096	-0.125	0.074	-0.052	-0.047	0.022	0.008	0.078	0.007	-0.030
0.055	0.377	-0.857	0.068	0.454	-0.888	-0.045	0.145	0.037	-0.018	-0.039	0.050	0.023	0.071	0.035	-0.035
0.074	0.385	-0.842	0.065	0.453	-0.889	-0.039	0.173	0.037	0.004	-0.030	0.067	0.042	0.063	0.050	-0.038
0.051	0.388	-0.857	0.063	0.453	-0.889	-0.006	0.109	0.038	-0.017	-0.026	0.052	0.018	0.059	0.034	-0.036
0.024	0.385	-0.877	0.060	0.453	-0.890	-0.026	0.079	0.068	-0.042	-0.030	0.033	0.008	0.063	0.014	-0.038
0.024	0.385	-0.877	0.057	0.452	-0.890	0.005	0.178	0.026	-0.038	-0.030	0.033	0.008	0.063	0.014	-0.045
0.020	0.381	-0.885	0.053	0.452	-0.891	-0.045	0.168	0.053	-0.039	-0.033	0.026	0.012	0.067	0.006	-0.055
0.013	0.357	-0.865	0.050	0.451	-0.891	-0.003	0.188	0.051	-0.042	-0.056	0.046	0.020	0.091	0.026	-0.051
-0.018	0.373	-0.869	0.050	0.451	-0.891	-0.016	-0.059	0.035	-0.074	-0.040	0.042	0.051	0.075	0.022	-0.056
0.043	0.388	-0.853	0.046	0.451	-0.891	0.001	0.215	-0.002	-0.009	-0.024	0.058	0.010	0.060	0.037	-0.055
-0.026	0.400	-0.912	0.044	0.449	-0.892	-0.086	0.074	0.023	-0.076	-0.011	-0.000	0.059	0.049	0.022	-0.053
0.024	0.357	-0.861	0.042	0.448	-0.893	-0.063	0.113	0.023	-0.024	-0.052	0.052	0.010	0.092	0.029	-0.041
0.013	0.385	-0.865	0.043	0.447	-0.894	-0.072	-0.043	0.029	-0.036	-0.024	0.048	0.021	0.065	0.024	-0.044
0.036	0.369	-0.881	0.039	0.446	-0.894	-0.014	0.176	0.004	-0.009	-0.039	0.033	0.002	0.081	0.008	-0.040
0.009	0.373	-0.873	0.037	0.446	-0.894	0.019	0.138	-0.000	-0.034	-0.036	0.040	0.025	0.077	0.015	-0.034
-0.003	0.369	-0.893	0.037	0.446	-0.895	-0.038	-0.014	0.017	-0.045	-0.039	0.021	0.036	0.081	0.005	-0.027
0.047	0.396	-0.873	0.037	0.445	-0.895	-0.049	0.019	-0.007	0.005	-0.011	0.041	0.014	0.054	0.014	-0.029
0.040	0.361	-0.877	0.033	0.444	-0.895	-0.024	0.243	-0.026	0.001	-0.045	0.037	0.006	0.089	0.010	-0.031
0.013	0.357	-0.885	0.032	0.443	-0.896	-0.020	0.011	0.026	-0.025	-0.048	0.030	0.022	0.093	0.002	-0.030
-0.010	0.381	-0.877	0.030	0.443	-0.896	0.005	0.121	-0.012	-0.046	-0.025	0.038	0.046	0.070	0.010	-0.031
0.005	0.381	-0.873	0.030	0.443	-0.896	0.002	-0.011	0.002	-0.031	-0.025	0.042	0.031	0.069	0.014	-0.036
0.036	0.373	-0.869	0.027	0.444	-0.895	0.069	0.203	-0.060	0.003	-0.034	0.046	0.000	0.077	0.018	-0.045
0.001	0.365	-0.885	0.023	0.445	-0.895	0.056	0.227	-0.075	-0.028	-0.043	0.028	0.035	0.084	0.002	-0.042
-0.057	0.369	-0.916	0.024	0.445	-0.895	0.034	-0.034	-0.034	-0.086	-0.039	-0.004	0.092	0.080	0.030	-0.042
-0.018	0.354	-0.905	0.018	0.446	-0.895	0.029	0.361	-0.067	-0.042	-0.055	0.007	0.053	0.095	0.019	-0.049
-0.018	0.357	-0.905	0.019	0.446	-0.895	0.019	-0.053	-0.046	-0.043	-0.051	0.007	0.052	0.091	0.019	-0.048
-0.030	0.357	-0.916	0.018	0.446	-0.895	0.022	0.124	-0.060	-0.053	-0.051	-0.005	0.063	0.090	0.031	-0.035
-0.018	0.365	-0.920	0.014	0.447	-0.895	0.050	0.189	-0.026	-0.037	-0.043	-0.009	0.050	0.082	0.036	-0.022
-0.018	0.365	-0.960	0.008	0.449	-0.894	0.143	0.312	0.018	-0.031	-0.045	-0.049	0.049	0.082	0.076	-0.015
0.013	0.385	-0.956	0.003	0.452	-0.892	0.210	0.262	0.067	0.006	-0.030	-0.047	0.016	0.063	0.072	0.018
-0.030	0.365	-0.975	-0.003	0.456	-0.890	0.233	0.277	0.108	-0.030	-0.053	-0.069	0.057	0.082	0.092	0.034
0.097	0.357	-0.956	-0.014	0.462	-0.887	0.326	0.592	0.138	0.108	-0.067	-0.053	0.070	0.090	0.073	0.015
0.005	0.361	-0.964	-0.029	0.469	-0.883	0.414	0.731	0.206	0.030	-0.070	-0.065	0.021	0.087	0.081	-0.024
-0.157	0.377	-0.897	-0.041	0.475	-0.879	0.398	0.566	0.178	-0.119	-0.061	-0.002	0.182	0.072	0.015	-0.041
-0.207	0.427	-0.830	-0.046	0.480	-0.876	0.286	0.122	0.223	-0.165	-0.015	0.062	0.231	0.022	0.052	-0.078
-0.114	0.477	-0.794	-0.052	0.484	-0.874	0.237	0.260	0.204	-0.066	0.031	0.095	0.137	0.029	0.087	-0.080
-0.107	0.504	-0.845	-0.055	0.487	-0.872	0.181	0.045	0.206	-0.055	0.055	0.042	0.128	0.055	0.035	-0.050
-0.007	0.520	-0.857	-0.061	0.488	-0.871	0.059	0.302	0.070	0.051	0.070	0.029	0.027	0.071	0.023	0.010
-0.018	0.508	-0.901	-0.064	0.485	-0.872	-0.149	0.184	-0.015	0.043	0.061	-0.013	0.038	0.059	0.020	0.058
0.055	0.497	-0.936	-0.069	0.481	-0.874	-0.261	0.363	-0.087	0.121	0.053	-0.046	0.036	0.046	0.056	0.103
0.051	0.524	-1.011	-0.070	0.474	-0.878	-0.435	0.156	-0.115	0.118	0.088	-0.117	0.033	0.073	0.131	0.133
0.059	0.489	-1.027	-0.069	0.465	-0.883	-0.481	0.013	-0.177	0.124	0.061	-0.128	0.041	0.037	0.147	0.177
0.105	0.485	-1.019	-0.062	0.456	-0.888	-0.509	-0.196	-0.229	0.164	0.066	-0.115	0.087	0.032	0.140	0.215
0.186	0.473	-1.035	-0.057	0.449	-0.892	-0.443	-0.155	-0.243	0.239	0.062	-0.127	0.168	0.020	0.156	0.227
0.247	0.473	-1.031	-0.054	0.444	-0.895	-0.297	0.091	-0.335	0.298	0.067	-0.121	0.229	0.019	0.153	0.245
0.136	0.423	-1.046	-0.047	0.439	-0.897	-0.277	-0.214	-0.316	0.180	0.021	-0.134	0.117	0.032	0.169	0.244
0.186	0.365	-1.042	-0.041	0.436	-0.899	-0.150	-0.175	-0.229	0.224	-0.034	-0.128	0.167	0.090	0.165	0.227
0.117	0.338	-1.062	-0.033	0.435	-0.900	-0.050	-0.351	-0.153	0.146	-0.060	-0.147	0.097	0.118	0.185	0.204
0.120	0.311	-1.046	-0.029	0.436	-0.899	0.088	-0.190	-0.081	0.145	-0.088	-0.132	0.100	0.146	0.169	0.180
0.174	0.342	-0.964	-0.027	0.438	-0.899	0.121	-0.022	-0.108	0.197	-0.059	-0.050	0.153	0.115	0.086	0.155
0.043	0.435	-1.015	-0.025	0.441	-0.897	0.171	-0.043	-0.091	0.064	0.031	-0.102	0.022	0.023	0.137	0.155
0.093	0.423	-0.987	-0.018	0.445	-0.895	0.235	-0.365	-0.065	0.107	0.015	-0.076	0.071	0.035	0.110	0.142
0.167	0.435	-0.964	-0.015	0.448	-0.894	0.158	-0.054	-0.099	0.178	0.024	-0.054	0.144	0.024	0.087	0.133
0.113	0.423	-0.901	-0.014	0.451	-0.893	0.170	0.039	-0.153	0.123	0.009	0.008	0.090	0.037	0.024	0.131
0.163	0.427	-0.909	-0.011	0.454	-0.891	0.158	-0.057	-0.160	0.170	0.010	-0.002	0.139	0.034	0.031	0.117
0.070	0.450	-0.932	-0.015	0.457	-0.889	0.207	0.373	-0.256	0.081	0.029	-0.027	0.047	0.011	0.055	0.087
0.005	0.442	-1.007	-0.016	0.462	-0.887	0.284	0.173	-0.280	0.016	0.016	-0.105	0.019	0.019	0.130	0.062
0.005	0.431	-0.972	-0.012	0.467	-0.884	0.288	-0.078	-0.230	0.013	-0.000	-0.072	0.019	0.032	0.095	0.037
-0.060	0.423	-0.983	-0.013	0.470	-0.882	0.200	0.168	-0.209	-0.052	-0.011	-0.086	0.084	0.040	0.107	0.015
0.009	0.361	-0.956	-0.010	0.473	-0.881	0.163	-0.115	-0.168	0.014	-0.076	-0.059	0.015	0.103	0.079	0.004
-0.045	0.400	-0.944	-0.007	0.475	-0.880	0.110	-0.091	-0.155	-0.043	-0.039	-0.048	0.069	0.064	0.068	-0.016
-0.010	0.412	-0.901	-0.008	0.476	-0.879	0.107	0.192	-0.209	-0.007	-0.029	-0.006	0.034	0.054	0.025	-0.012
-0.072	0.439	-0.916	-0.000	0.477	-0.879	0.054	-0.348	-0.181	-0.076	-0.003	-0.022	0.095	0.027	0.041	-0.028
0.001	0.435	-0.889	-0.002	0.479	-0.878	0.102	0.188	-0.163	-0.002	-0.009	0.005	0.023	0.032	0.013	-0.037
-0.045	0.435	-0.889	0.000	0.480	-0.877	0.073	-0.094	-0.111	-0.050	-0.010	0.004	0.070	0.034	0.013	-0.048
-0.060	0.458	-0.881	0.006	0.483	-0.876	0.149	-0.258	-0.107	-0.071	0.011	0.010	0.086	0.011	0.004	-0.046
-0.041	0.450	-0.877	0.010	0.485	-0.875	0.127	-0.155	-0.155	-0.056	0.001	0.013	0.066	0.019	0.001	-0.051
-0.033	0.419	-0.873	0.013	0.485	-0.874	0.029	-0.090	-0.160	-0.051	-0.031	0.017	0.058	0.049	0.005	-0.063
0.001	0.400	-0.845	0.012	0.484	-0.875	-0.054	0.172	-0.260	-0.016	-0.049	0.045	0.023	0.068	0.031	-0.050
-0.095	0.446	-0.905	0.022	0.482	-0.876	-0.117	-0.465	-0.181	-0.122	-0.000	-0.013	0.119	0.021	0.029	-0.060
0.024	0.431	-0.889	0.024	0.479	-0.878	-0.151	-0.031	-0.207	-0.005	-0.013	0.004	0.003	0.038	0.013	-0.064
-0.080	0.415	-0.901	0.029	0.476	-0.879	-0.149	-0.172	-0.173	-0.113	-0.026	-0.006	0.099	0.054	0.025	-0.070
-0.045	0.388	-0.901	0.034	0.475	-0.879	-0.047	-0.199	-0.159	-0.083	-0.052	-0.006	0.063	0.082	0.024	-0.059
-0.014	0.392	-0.877	0.037	0.474	-0.880	-0.041	-0.110	-0.179	-0.056	-0.047	0.018	0.032	0.078	0.000	-0.066
-0.014	0.381	-0.893	0.041	0.473	-0.880	-0.032	-0.151	-0.157	-0.060	-0.058	0.003	0.032	0.090	0.015	-0.062
0.001	0.423	-0.897	0.041	0.474	-0.880	0.054	0.064	-0.149	-0.045	-0.016	-0.002	0.017	0.049	0.018	-0.059
-0.045	0.412	-0.916	0.048	0.475	-0.879	0.086	-0.352	-0.084	-0.098	-0.029	-0.022	0.063	0.062	0.037	-0.056
-0.003	0.400	-0.889	0.052	0.477	-0.877	0.143	-0.208	-0.070	-0.060	-0.043	0.004	0.021	0.076	0.009	-0.047
0.020	0.400	-0.873	0.057	0.479	-0.876	0.152	-0.267	-0.035	-0.041	-0.045	0.018	0.001	0.079	0.007	-0.042
0.055	0.427	-0.881	0.061	0.482	-0.874	0.142	-0.181	-0.082	-0.011	-0.020	0.008	0.035	0.054	0.000	-0.036
0.059	0.446	-0.861	0.062	0.484	-0.873	0.143	-0.031	-0.105	-0.009	-0.004	0.027	0.039	0.038	0.020	-0.026
0.017	0.423	-0.877	0.065	0.486	-0.872	0.122	-0.121	-0.074	-0.054	-0.029	0.010	0.005	0.063	0.005	-0.019
0.063	0.427	-0.901	0.066	0.487	-0.871	0.099	-0.056	-0.037	-0.009	-0.027	-0.015	0.040	0.062	0.018	-0.019
0.063	0.419	-0.897	0.071	0.489	-0.869	0.097	-0.246	-0.017	-0.013	-0.036	-0.012	0.038	0.072	0.014	-0.018
0.059	0.408	-0.897	0.072	0.490	-0.869	0.078	-0.044	-0.019	-0.018	-0.049	-0.013	0.033	0.086	0.014	-0.014
0.074	0.419	-0.845	0.072	0.492	-0.867	0.147	0.004	-0.054	-0.003	-0.039	0.037	0.046	0.077	0.036	-0.019
0.043	0.431	-0.885	0.073	0.494	-0.866	0.114	-0.035	-0.028	-0.035	-0.030	-0.003	0.014	0.067	0.003	-0.026
0.043	0.431	-0.885	0.072	0.496	-0.865	0.128	0.101	-0.034	-0.033	-0.032	-0.005	0.011	0.069	0.004	-0.031
0.028	0.419	-0.885	0.072	0.499	-0.863	0.203	-0.058	-0.000	-0.050	-0.047	-0.007	0.006	0.082	0.005	-0.036
0.032	0.442	-0.889	0.072	0.503	-0.861	0.217	-0.001	0.009	-0.046	-0.027	-0.013	0.005	0.060	0.010	-0.032
0.036	0.442	-0.869	0.072	0.508	-0.859	0.272	-0.029	0.017	-0.042	-0.032	0.004	0.004	0.062	0.009	-0.033
0.070	0.446	-0.853	0.071	0.512	-0.856	0.290	0.070	0.014	-0.006	-0.033	0.017	0.027	0.059	0.023	-0.031
0.047	0.427	-0.845	0.072	0.517	-0.853	0.283	-0.051	0.038	-0.029	-0.057	0.022	0.001	0.080	0.030	-0.027
0.043	0.450	-0.861	0.070	0.522	-0.850	0.266	0.034	0.077	-0.032	-0.038	0.004	0.007	0.058	0.012	-0.022
0.059	0.454	-0.849	0.069	0.527	-0.847	0.316	0.040	0.056	-0.015	-0.040	0.013	0.005	0.055	0.022	-0.032
0.059	0.431	-0.838	0.065	0.532	-0.844	0.325	0.220	0.055	-0.011	-0.068	0.022	0.002	0.079	0.031	-0.022
0.001	0.477	-0.869	0.065	0.538	-0.841	0.319	-0.121	0.151	-0.069	-0.027	-0.013	0.060	0.034	0.003	-0.029
0.082	0.473	-0.849	0.061	0.544	-0.837	0.363	0.179	0.070	0.016	-0.037	0.003	0.017	0.039	0.014	-0.029
0.001	0.477	-0.838	0.061	0.549	-0.833	0.350	-0.059	0.101	-0.065	-0.039	0.011	0.068	0.036	0.023	-0.034
0.043	0.493	-0.834	0.058	0.555	-0.830	0.329	0.103	0.053	-0.020	-0.029	0.012	0.030	0.021	0.023	-0.024
0.024	0.473	-0.830	0.057	0.561	-0.826	0.357	0.071	0.056	-0.037	-0.055	0.012	0.053	0.041	0.024	-0.035
0.059	0.489	-0.814	0.054	0.566	-0.822	0.351	0.073	0.089	-0.000	-0.045	0.024	0.023	0.027	0.037	-0.030
0.013	0.489	-0.826	0.052	0.572	-0.819	0.343	0.054	0.102	-0.044	-0.050	0.008	0.073	0.028	0.021	-0.034
0.017	0.512	-0.822	0.049	0.577	-0.815	0.331	0.108	0.112	-0.037	-0.033	0.009	0.073	0.005	0.022	-0.032
0.009	0.527	-0.814	0.046	0.583	-0.811	0.354	0.125	0.095	-0.042	-0.023	0.013	0.085	0.009	0.026	-0.037
0.020	0.516	-0.810	0.043	0.588	-0.808	0.323	0.105	0.055	-0.028	-0.040	0.013	0.078	0.003	0.026	-0.031
0.020	0.524	-0.786	0.039	0.593	-0.805	0.280	0.211	0.057	-0.024	-0.037	0.034	0.082	0.004	0.045	-0.036
0.032	0.539	-0.810	0.037	0.597	-0.802	0.256	0.110	0.082	-0.009	-0.025	0.007	0.075	0.018	0.018	-0.030
-0.033	0.539	-0.830	0.035	0.600	-0.799	0.214	0.058	0.057	-0.073	-0.029	-0.015	0.145	0.017	0.006	-0.028
0.024	0.558	-0.810	0.032	0.603	-0.797	0.187	0.128	0.054	-0.013	-0.013	0.003	0.091	0.036	0.009	-0.026
0.013	0.543	-0.806	0.030	0.605	-0.796	0.115	0.069	0.061	-0.022	-0.030	0.006	0.107	0.020	0.009	-0.028
0.013	0.531	-0.794	0.025	0.606	-0.795	0.123	0.315	0.028	-0.017	-0.044	0.016	0.111	0.007	0.016	-0.023
0.013	0.558	-0.786	0.023	0.608	-0.793	0.116	0.079	0.041	-0.015	-0.018	0.023	0.115	0.034	0.019	-0.026
-0.014	0.562	-0.814	0.021	0.609	-0.793	0.077	0.050	0.053	-0.040	-0.016	-0.006	0.146	0.036	0.013	-0.027
-0.007	0.551	-0.794	0.018	0.611	-0.791	0.110	0.197	0.033	-0.029	-0.029	0.013	0.143	0.024	0.002	-0.024
-0.007	0.551	-0.794	0.015	0.612	-0.791	0.072	0.125	0.058	-0.026	-0.030	0.012	0.147	0.023	0.002	-0.027
0.013	0.539	-0.810	0.013	0.612	-0.790	0.031	0.132	0.026	-0.005	-0.042	-0.004	0.133	0.011	0.023	-0.030
-0.033	0.547	-0.822	0.010	0.613	-0.790	0.039	0.136	0.046	-0.048	-0.035	-0.016	0.183	0.017	0.040	-0.029
-0.037	0.543	-0.798	0.009	0.613	-0.790	0.020	0.010	0.050	-0.051	-0.039	0.007	0.192	0.013	0.021	-0.025
-0.010	0.527	-0.798	0.007	0.613	-0.790	0.008	0.081	0.047	-0.023	-0.054	0.007	0.169	0.003	0.026	-0.033
0.009	0.547	-0.775	0.003	0.614	-0.789	0.059	0.276	0.006	0.001	-0.036	0.030	0.154	0.015	0.008	-0.036
-0.045	0.543	-0.810	-0.001	0.615	-0.789	0.070	0.163	0.040	-0.050	-0.040	-0.006	0.212	0.011	0.048	-0.032
-0.057	0.543	-0.806	-0.004	0.616	-0.788	0.098	0.111	0.083	-0.058	-0.042	-0.003	0.228	0.010	0.049	-0.031
-0.041	0.551	-0.814	-0.007	0.617	-0.787	0.080	0.132	0.105	-0.039	-0.035	-0.012	0.218	0.017	0.063	-0.040
-0.033	0.543	-0.818	-0.013	0.618	-0.786	0.068	0.285	0.118	-0.025	-0.044	-0.017	0.215	0.008	0.072	-0.028
-0.087	0.543	-0.845	-0.016	0.619	-0.786	0.045	0.074	0.131	-0.076	-0.044	-0.045	0.273	0.008	0.105	-0.026
-0.010	0.547	-0.830	-0.023	0.620	-0.784	0.116	0.339	0.112	0.008	-0.042	-0.031	0.200	0.011	0.094	-0.022
-0.099	0.543	-0.881	-0.027	0.622	-0.783	0.125	0.140	0.167	-0.076	-0.047	-0.084	0.293	0.006	0.150	-0.020
-0.068	0.535	-0.869	-0.030	0.624	-0.781	0.197	0.052	0.189	-0.042	-0.057	-0.075	0.266	0.002	0.144	-0.008
-0.068	0.535	-0.873	-0.035	0.628	-0.778	0.230	0.100	0.194	-0.038	-0.061	-0.081	0.271	0.002	0.153	-0.008
-0.072	0.547	-0.897	-0.041	0.632	-0.774	0.322	0.234	0.191	-0.035	-0.053	-0.109	0.279	0.009	0.182	0.007
-0.060	0.551	-0.889	-0.044	0.637	-0.769	0.379	0.094	0.185	-0.020	-0.055	-0.106	0.272	0.012	0.180	0.019
-0.041	0.551	-0.873	-0.048	0.644	-0.764	0.459	0.052	0.201	0.003	-0.062	-0.096	0.257	0.012	0.169	0.024
-0.033	0.551	-0.861	-0.052	0.651	-0.757	0.524	0.076	0.231	0.015	-0.069	-0.091	0.254	0.011	0.163	0.017
-0.045	0.562	-0.802	-0.053	0.660	-0.750	0.577	-0.074	0.200	0.005	-0.066	-0.039	0.271	0.023	0.109	0.013
-0.087	0.597	-0.771	-0.056	0.668	-0.742	0.580	-0.004	0.166	-0.035	-0.039	-0.016	0.318	0.059	0.082	0.006
-0.072	0.612	-0.790	-0.057	0.675	-0.736	0.507	-0.018	0.118	-0.018	-0.031	-0.042	0.308	0.075	0.107	0.003
-0.083	0.636	-0.818	-0.056	0.681	-0.730	0.416	-0.100	0.039	-0.031	-0.014	-0.075	0.323	0.099	0.139	0.001
-0.045	0.686	-0.818	-0.053	0.685	-0.726	0.319	-0.151	-0.041	0.005	0.032	-0.079	0.289	0.150	0.145	0.014
-0.068	0.701	-0.810	-0.051	0.690	-0.722	0.289	-0.068	-0.070	-0.020	0.043	-0.075	0.316	0.166	0.142	0.018
-0.026	0.709	-0.790	-0.047	0.692	-0.720	0.176	-0.235	-0.059	0.018	0.048	-0.058	0.277	0.175	0.128	0.031
-0.057	0.694	-0.822	-0.045	0.693	-0.719	0.082	-0.157	-0.027	-0.015	0.032	-0.091	0.312	0.161	0.164	0.037
0.017	0.725	-0.778	-0.040	0.694	-0.719	0.027	-0.242	-0.029	0.054	0.062	-0.047	0.242	0.193	0.126	0.058
0.017	0.725	-0.778	-0.036	0.693	-0.720	-0.065	-0.243	-0.082	0.049	0.063	-0.046	0.245	0.194	0.132	0.071
0.078	0.721	-0.778	-0.032	0.691	-0.722	-0.142	-0.079	-0.161	0.107	0.061	-0.045	0.186	0.191	0.137	0.084
0.055	0.705	-0.814	-0.028	0.689	-0.724	-0.131	-0.048	-0.203	0.080	0.047	-0.078	0.213	0.176	0.178	0.096
0.028	0.686	-0.842	-0.023	0.686	-0.727	-0.172	-0.182	-0.172	0.048	0.031	-0.103	0.243	0.157	0.211	0.118
0.097	0.682	-0.826	-0.016	0.684	-0.729	-0.141	-0.252	-0.193	0.110	0.029	-0.085	0.176	0.153	0.200	0.113
0.140	0.678	-0.838	-0.013	0.682	-0.732	-0.165	0.030	-0.222	0.150	0.027	-0.095	0.137	0.149	0.217	0.118
0.055	0.643	-0.842	-0.008	0.677	-0.736	-0.314	-0.197	-0.184	0.059	-0.003	-0.094	0.224	0.114	0.226	0.120
0.105	0.636	-0.842	-0.006	0.671	-0.742	-0.390	0.028	-0.166	0.107	-0.004	-0.089	0.178	0.107	0.231	0.108
0.063	0.647	-0.845	-0.003	0.665	-0.747	-0.402	0.025	-0.192	0.062	0.013	-0.087	0.225	0.119	0.240	0.090
0.055	0.640	-0.830	0.001	0.659	-0.752	-0.385	-0.071	-0.201	0.051	0.011	-0.066	0.235	0.113	0.228	0.084
0.063	0.620	-0.853	0.005	0.653	-0.758	-0.390	-0.129	-0.188	0.054	-0.002	-0.085	0.230	0.094	0.255	0.069
0.047	0.640	-0.849	0.010	0.648	-0.762	-0.320	-0.118	-0.182	0.034	0.022	-0.077	0.248	0.115	0.254	0.059
0.059	0.620	-0.830	0.013	0.644	-0.765	-0.203	-0.054	-0.175	0.042	0.006	-0.054	0.239	0.097	0.238	0.059
0.032	0.593	-0.842	0.016	0.641	-0.767	-0.189	-0.073	-0.123	0.013	-0.018	-0.064	0.270	0.072	0.254	0.042
0.093	0.612	-0.786	0.017	0.640	-0.769	-0.101	0.028	-0.123	0.073	0.003	-0.007	0.212	0.092	0.202	0.045
-0.014	0.605	-0.865	0.018	0.637	-0.771	-0.154	-0.006	-0.080	-0.036	-0.002	-0.084	0.323	0.086	0.284	0.028
0.086	0.578	-0.826	0.018	0.635	-0.773	-0.141	0.061	-0.050	0.064	-0.027	-0.043	0.227	0.060	0.247	0.028
-0.030	0.558	-0.834	0.019	0.633	-0.774	-0.103	-0.061	-0.035	-0.053	-0.044	-0.049	0.346	0.042	0.259	0.007
0.051	0.574	-0.810	0.019	0.631	-0.776	-0.126	0.054	-0.056	0.028	-0.027	-0.024	0.269	0.060	0.238	0.026
-0.014	0.605	-0.810	0.025	0.628	-0.778	-0.157	-0.392	-0.016	-0.043	0.007	-0.022	0.338	0.093	0.242	0.076
0.109	0.698	-0.830	0.025	0.625	-0.780	-0.195	0.167	-0.170	0.080	0.102	-0.039	0.219	0.188	0.265	0.128
0.309	0.690	-0.991	0.026	0.621	-0.783	-0.209	0.206	-0.304	0.278	0.098	-0.198	0.024	0.182	0.429	0.119
0.174	0.585	-1.070	0.022	0.618	-0.786	-0.211	0.559	-0.295	0.148	-0.002	-0.274	0.162	0.080	0.511	0.095
-0.049	0.431	-0.983	0.024	0.616	-0.788	-0.072	0.071	-0.317	-0.077	-0.155	-0.186	0.390	0.072	0.427	0.065
-0.164	0.342	-0.881	0.027	0.610	-0.792	-0.281	0.047	-0.346	-0.195	-0.239	-0.079	0.509	0.158	0.328	-0.019
-0.007	0.292	-0.715	0.027	0.603	-0.797	-0.422	0.283	-0.383	-0.038	-0.282	0.092	0.355	0.206	0.165	-0.144
-0.033	0.365	-0.715	0.032	0.598	-0.801	-0.281	0.091	-0.512	-0.069	-0.203	0.095	0.386	0.130	0.168	-0.225
-0.399	0.555	-0.861	0.047	0.599	-0.800	0.092	-0.523	-0.677	-0.450	-0.015	-0.052	0.755	0.062	0.316	-0.235
-0.399	0.555	-0.861	0.068	0.602	-0.796	0.274	-0.849	-0.727	-0.471	-0.018	-0.056	0.759	0.064	0.319	-0.242
-0.210	0.582	-1.039	0.094	0.607	-0.789	0.436	-1.118	-0.806	-0.309	0.004	-0.240	0.574	0.093	0.499	-0.213
-0.076	0.504	-1.046	0.121	0.615	-0.779	0.611	-1.138	-0.791	-0.201	-0.081	-0.258	0.442	0.018	0.509	-0.123
0.113	0.462	-1.027	0.147	0.626	-0.766	0.906	-1.141	-0.712	-0.039	-0.135	-0.252	0.258	0.022	0.491	0.000
0.140	0.609	-1.027	0.174	0.640	-0.748	1.094	-1.263	-0.565	-0.038	-0.002	-0.270	0.234	0.127	0.493	0.000
0.128	0.786	-1.007	0.196	0.658	-0.727	1.337	-1.107	-0.461	-0.072	0.158	-0.271	0.250	0.306	0.475	0.000
Avg ODBA	1.748
Vec ODBA	1.187
Avg ELBA	0.858
Avg EPBA	0.287
Speed	ODBA	VeDBA	ELBA	EPBA	StrkSpGn	StrSpGn_L	ISI
5.900	1.748	1.187	0.858	0.287	0.616	0.575	2.232
MeanPeak	0.062818
MeanLong	0.058647
MeanISI	2.232000
