# Supplementary material for: Averaged Propulsive Body Acceleration (APBA) Can Be Calculated from Biologging Tags That Incorporate Gyroscopes and Accelerometers to Estimate Swimming Speed, Hydrodynamic Drag and Energy Expenditure for Steller Sea Lions
Source: PLoS One. 2016 Jun 10;11(6):e0157326. doi: 10.1371/journal.pone.0157326 (PMC4902303; doi:10.1371/journal.pone.0157326)
Supplement: S2 Data — Each file contains a 50Hz time series. Provided are calibrated accelerometer and gyro measurements, together with the estimated gravity vector, and the estimated dynamic accelerations by the different methods. The small files with the suffix.txt are configuration files used in C++ processing. (ZIP) [file pone.0157326.s002.zip › BoniNov_20/boni6_8552_4.csv]

rawAx	rawAy	rawAz	gravX	gravY	gravZ	gyrX	gyrY	gyrZ	estAx	estAy	estAz	odbX	odbY	odbZ	spk
-0.041	0.242	-1.015	-0.040	0.255	-0.966	0.199	-0.291	0.002	-0.040	0.025	-0.052	0.004	0.185	0.067	-0.026
0.043	0.157	-0.936	-0.043	0.261	-0.964	0.331	0.202	-0.096	0.047	-0.066	0.025	0.089	0.099	0.012	-0.024
-0.091	0.184	-0.968	-0.044	0.265	-0.963	0.242	0.056	-0.061	-0.086	-0.043	-0.008	0.045	0.124	0.018	-0.022
-0.080	0.272	-1.050	-0.044	0.265	-0.963	0.002	-0.045	0.094	-0.075	0.046	-0.090	0.033	0.212	0.100	-0.002
-0.041	0.334	-1.054	-0.037	0.268	-0.963	0.119	-0.373	0.030	-0.043	0.105	-0.094	0.005	0.274	0.102	-0.026
0.070	0.303	-1.007	-0.039	0.273	-0.961	0.260	0.115	-0.051	0.070	0.069	-0.048	0.118	0.243	0.053	-0.020
-0.110	0.199	-1.011	-0.033	0.275	-0.961	0.147	-0.286	0.030	-0.116	-0.038	-0.053	0.063	0.139	0.054	-0.014
-0.030	0.211	-0.920	-0.035	0.275	-0.961	0.005	0.107	-0.007	-0.033	-0.026	0.038	0.018	0.151	0.038	-0.008
0.001	0.272	-0.960	-0.029	0.276	-0.961	0.025	-0.365	0.026	-0.009	0.035	-0.001	0.048	0.213	0.001	-0.023
0.009	0.280	-1.011	-0.029	0.280	-0.960	0.204	0.071	-0.093	-0.000	0.039	-0.053	0.055	0.220	0.051	-0.010
-0.014	0.300	-1.070	-0.018	0.283	-0.959	0.167	-0.561	-0.032	-0.034	0.056	-0.112	0.031	0.238	0.110	-0.023
-0.030	0.272	-1.007	-0.024	0.281	-0.959	-0.071	0.357	-0.139	-0.044	0.030	-0.049	0.016	0.210	0.046	-0.031
-0.095	0.214	-0.952	-0.021	0.280	-0.960	-0.085	-0.188	0.049	-0.112	-0.026	0.007	0.048	0.151	0.011	-0.035
-0.010	0.164	-0.881	-0.022	0.280	-0.960	0.045	0.047	-0.064	-0.027	-0.077	0.078	0.038	0.098	0.082	-0.052
0.036	0.249	-0.932	-0.014	0.284	-0.959	0.173	-0.403	-0.019	0.011	0.005	0.027	0.085	0.181	0.033	-0.027
-0.080	0.357	-1.007	-0.013	0.289	-0.957	0.271	-0.005	-0.129	-0.105	0.108	-0.049	0.029	0.288	0.041	-0.001
0.086	0.400	-1.094	-0.010	0.291	-0.957	0.114	-0.132	-0.036	0.058	0.148	-0.136	0.137	0.329	0.127	-0.006
0.036	0.276	-1.003	-0.016	0.287	-0.958	-0.230	0.300	-0.016	0.013	0.029	-0.044	0.089	0.204	0.035	-0.018
-0.041	0.195	-0.912	-0.012	0.281	-0.960	-0.291	-0.172	0.007	-0.067	-0.046	0.048	0.013	0.122	0.056	-0.013
-0.003	0.145	-0.881	-0.009	0.282	-0.959	0.049	-0.152	-0.128	-0.033	-0.097	0.080	0.052	0.071	0.089	-0.019
-0.003	0.249	-0.924	0.003	0.285	-0.959	0.171	-0.587	-0.130	-0.045	0.004	0.036	0.052	0.175	0.047	-0.019
0.105	0.330	-0.987	0.002	0.286	-0.958	0.075	0.102	-0.095	0.064	0.084	-0.027	0.161	0.254	0.014	0.003
0.047	0.385	-1.003	-0.002	0.289	-0.957	0.095	0.263	-0.093	0.011	0.136	-0.044	0.104	0.305	0.027	0.016
0.028	0.385	-1.074	-0.006	0.283	-0.959	-0.281	0.204	0.026	-0.005	0.141	-0.113	0.084	0.302	0.096	0.022
0.009	0.381	-1.054	-0.005	0.278	-0.960	-0.267	-0.074	0.054	-0.025	0.142	-0.091	0.065	0.295	0.075	0.001
-0.014	0.284	-1.046	0.000	0.276	-0.961	-0.120	-0.267	0.001	-0.054	0.048	-0.083	0.042	0.197	0.066	-0.006
0.001	0.296	-0.983	0.009	0.272	-0.962	-0.223	-0.460	-0.004	-0.047	0.064	-0.018	0.057	0.207	0.001	-0.014
0.063	0.211	-0.916	0.016	0.272	-0.962	0.014	-0.350	-0.062	0.007	-0.021	0.049	0.117	0.121	0.067	-0.040
0.051	0.191	-0.952	0.015	0.272	-0.962	0.029	0.072	-0.077	-0.004	-0.041	0.013	0.105	0.099	0.033	-0.047
-0.064	0.180	-0.944	0.023	0.275	-0.961	0.160	-0.365	-0.149	-0.127	-0.055	0.020	0.012	0.086	0.042	-0.056
0.028	0.106	-0.897	0.026	0.279	-0.960	0.239	-0.095	-0.197	-0.038	-0.133	0.066	0.078	0.011	0.091	-0.068
0.009	0.056	-0.861	0.019	0.281	-0.960	0.108	0.401	-0.099	-0.050	-0.185	0.101	0.057	0.041	0.128	-0.096
0.001	0.017	-0.885	0.013	0.283	-0.959	0.145	0.284	-0.026	-0.052	-0.225	0.077	0.046	0.082	0.106	-0.067
-0.080	0.048	-0.897	0.013	0.279	-0.960	-0.171	-0.045	0.087	-0.133	-0.191	0.066	0.037	0.054	0.095	-0.072
0.101	0.118	-0.873	0.007	0.279	-0.960	0.043	0.377	-0.034	0.054	-0.122	0.090	0.142	0.014	0.120	-0.058
-0.033	0.153	-0.920	-0.001	0.272	-0.962	-0.371	0.404	0.018	-0.073	-0.079	0.045	0.005	0.047	0.074	-0.053
0.047	0.114	-0.928	-0.001	0.264	-0.964	-0.378	-0.067	0.110	0.007	-0.110	0.039	0.083	0.006	0.068	-0.016
-0.003	0.133	-0.932	-0.001	0.256	-0.967	-0.422	0.009	-0.024	-0.043	-0.083	0.037	0.030	0.022	0.065	-0.020
0.097	0.149	-0.940	0.003	0.248	-0.969	-0.393	-0.173	-0.001	0.053	-0.059	0.031	0.126	0.035	0.059	-0.006
0.067	0.203	-0.928	0.007	0.246	-0.969	-0.101	-0.173	-0.092	0.018	-0.003	0.043	0.093	0.086	0.072	0.003
0.047	0.226	-0.972	0.020	0.243	-0.970	-0.136	-0.642	-0.006	-0.014	0.022	0.000	0.069	0.106	0.029	0.018
0.086	0.323	-1.023	0.022	0.245	-0.969	0.065	-0.079	-0.105	0.023	0.118	-0.052	0.105	0.200	0.022	0.028
0.059	0.334	-1.058	0.025	0.247	-0.969	0.143	-0.100	-0.151	-0.007	0.126	-0.088	0.074	0.208	0.058	0.045
0.124	0.346	-1.054	0.015	0.247	-0.969	-0.023	0.558	-0.147	0.068	0.138	-0.084	0.136	0.217	0.053	0.052
0.124	0.346	-1.054	0.021	0.244	-0.969	-0.146	-0.285	-0.065	0.062	0.141	-0.084	0.133	0.214	0.053	0.048
0.059	0.284	-1.046	0.019	0.240	-0.970	-0.210	0.085	-0.008	-0.002	0.083	-0.075	0.063	0.150	0.045	0.052
0.082	0.249	-0.979	0.021	0.237	-0.971	-0.182	-0.096	0.075	0.019	0.052	-0.007	0.083	0.114	0.023	0.051
0.105	0.261	-0.987	0.021	0.231	-0.973	-0.294	0.027	0.001	0.042	0.069	-0.014	0.102	0.124	0.015	0.050
0.147	0.284	-0.972	0.011	0.231	-0.973	-0.044	0.566	-0.135	0.094	0.093	0.002	0.141	0.147	0.030	0.044
0.109	0.330	-1.046	0.006	0.224	-0.974	-0.328	0.296	-0.057	0.061	0.146	-0.071	0.100	0.192	0.046	0.061
0.020	0.284	-1.019	0.005	0.219	-0.976	-0.278	0.019	0.041	-0.027	0.105	-0.043	0.009	0.144	0.018	0.058
0.140	0.323	-1.011	-0.004	0.212	-0.977	-0.407	0.527	-0.071	0.102	0.152	-0.033	0.127	0.182	0.011	0.065
0.036	0.334	-1.062	-0.004	0.203	-0.979	-0.437	0.008	-0.021	-0.001	0.172	-0.083	0.023	0.192	0.062	0.057
0.147	0.346	-1.031	-0.011	0.194	-0.981	-0.511	0.383	-0.050	0.117	0.193	-0.050	0.136	0.202	0.032	0.078
0.040	0.300	-1.074	-0.008	0.186	-0.982	-0.395	-0.167	0.081	0.007	0.154	-0.092	0.029	0.155	0.077	0.062
0.136	0.242	-0.983	-0.008	0.180	-0.984	-0.326	0.020	-0.032	0.103	0.103	-0.000	0.126	0.096	0.011	0.065
0.055	0.269	-0.987	-0.011	0.174	-0.985	-0.304	0.152	-0.037	0.025	0.135	-0.004	0.047	0.122	0.004	0.034
0.082	0.203	-0.983	-0.006	0.170	-0.985	-0.202	-0.195	-0.083	0.048	0.074	0.001	0.076	0.055	0.005	0.023
-0.018	0.214	-1.039	-0.006	0.167	-0.986	-0.198	0.015	-0.047	-0.051	0.089	-0.054	0.022	0.065	0.052	0.026
0.005	0.211	-1.023	0.002	0.168	-0.986	0.048	-0.444	0.043	-0.037	0.084	-0.038	0.004	0.060	0.037	0.029
0.155	0.157	-1.003	-0.000	0.170	-0.985	0.110	0.155	-0.014	0.116	0.028	-0.019	0.157	0.005	0.019	0.022
0.067	0.191	-1.023	0.001	0.172	-0.985	0.084	-0.071	-0.005	0.026	0.061	-0.039	0.071	0.038	0.039	0.039
0.055	0.133	-0.975	0.002	0.174	-0.985	0.111	-0.024	0.069	0.015	0.001	0.008	0.063	0.021	0.009	0.030
0.097	0.157	-0.960	-0.010	0.174	-0.985	0.033	0.606	0.004	0.069	0.024	0.024	0.107	0.001	0.025	0.015
-0.030	0.114	-0.916	-0.022	0.174	-0.985	-0.008	0.633	-0.022	-0.046	-0.018	0.067	0.017	0.043	0.069	0.008
0.063	0.060	-0.964	-0.022	0.171	-0.985	-0.122	-0.044	0.116	0.046	-0.070	0.020	0.076	0.098	0.023	0.014
0.063	0.087	-0.849	-0.028	0.168	-0.985	-0.163	0.329	0.004	0.052	-0.039	0.135	0.076	0.072	0.138	-0.013
0.093	0.118	-0.873	-0.030	0.161	-0.987	-0.344	0.132	0.070	0.086	-0.002	0.113	0.108	0.041	0.115	-0.013
-0.045	0.044	-0.865	-0.038	0.154	-0.987	-0.355	0.408	0.038	-0.044	-0.068	0.121	0.031	0.116	0.123	-0.032
-0.022	0.029	-0.853	-0.042	0.148	-0.988	-0.285	0.184	0.027	-0.017	-0.077	0.134	0.009	0.132	0.135	-0.036
-0.022	0.029	-0.853	-0.039	0.140	-0.989	-0.386	-0.165	0.120	-0.021	-0.069	0.135	0.009	0.132	0.134	-0.059
0.051	0.017	-0.786	-0.045	0.137	-0.990	-0.120	0.317	-0.008	0.058	-0.078	0.202	0.063	0.145	0.201	-0.055
-0.033	-0.048	-0.830	-0.047	0.131	-0.990	-0.257	0.109	0.013	-0.024	-0.139	0.160	0.023	0.211	0.158	-0.056
-0.022	-0.029	-0.842	-0.052	0.133	-0.990	0.085	0.229	-0.096	-0.009	-0.121	0.148	0.012	0.192	0.146	-0.052
-0.037	0.025	-0.838	-0.055	0.134	-0.989	0.092	0.164	-0.040	-0.021	-0.068	0.151	0.029	0.138	0.150	-0.051
-0.003	0.087	-0.806	-0.064	0.136	-0.989	0.075	0.507	-0.080	0.023	-0.008	0.182	0.005	0.077	0.182	-0.033
-0.007	0.145	-0.893	-0.069	0.138	-0.988	0.091	0.266	-0.063	0.023	0.048	0.095	0.001	0.018	0.095	-0.019
0.024	0.126	-0.845	-0.081	0.142	-0.987	0.175	0.623	-0.089	0.066	0.025	0.141	0.031	0.038	0.142	-0.005
0.009	0.157	-0.853	-0.092	0.143	-0.985	0.064	0.574	-0.058	0.061	0.055	0.132	0.015	0.007	0.134	-0.000
-0.041	0.164	-0.928	-0.104	0.144	-0.984	0.065	0.607	-0.043	0.022	0.061	0.056	0.035	0.001	0.059	-0.010
-0.049	0.149	-0.865	-0.115	0.146	-0.983	0.074	0.607	-0.086	0.025	0.044	0.118	0.044	0.014	0.122	-0.022
-0.110	0.187	-0.877	-0.126	0.146	-0.981	-0.045	0.571	-0.135	-0.026	0.083	0.105	0.107	0.025	0.111	-0.028
-0.122	0.164	-0.916	-0.133	0.144	-0.981	-0.111	0.382	-0.094	-0.030	0.062	0.065	0.119	0.003	0.071	-0.040
-0.076	0.141	-0.865	-0.143	0.140	-0.980	-0.190	0.535	-0.101	0.026	0.042	0.115	0.073	0.020	0.122	-0.046
-0.145	0.126	-0.901	-0.151	0.137	-0.979	-0.195	0.414	-0.105	-0.036	0.030	0.079	0.143	0.035	0.087	-0.047
-0.130	0.114	-0.885	-0.155	0.133	-0.979	-0.200	0.209	-0.135	-0.017	0.022	0.095	0.128	0.046	0.103	-0.043
-0.157	0.126	-0.901	-0.161	0.128	-0.979	-0.298	0.312	-0.126	-0.039	0.039	0.079	0.156	0.034	0.087	-0.048
-0.137	0.149	-0.940	-0.160	0.122	-0.979	-0.304	-0.000	-0.052	-0.020	0.068	0.040	0.137	0.010	0.047	-0.036
-0.172	0.114	-1.007	-0.164	0.116	-0.980	-0.329	0.206	-0.112	-0.051	0.039	-0.027	0.172	0.044	0.020	-0.023
-0.118	0.068	-0.944	-0.171	0.110	-0.979	-0.329	0.361	-0.117	0.010	-0.001	0.036	0.119	0.090	0.043	0.005
-0.099	0.048	-0.940	-0.178	0.105	-0.978	-0.294	0.401	-0.216	0.036	-0.015	0.039	0.101	0.109	0.047	0.019
-0.083	0.044	-1.031	-0.191	0.100	-0.977	-0.274	0.684	-0.229	0.064	-0.014	-0.053	0.086	0.112	0.044	0.051
-0.149	-0.029	-1.066	-0.203	0.094	-0.975	-0.332	0.675	-0.199	0.011	-0.081	-0.091	0.152	0.185	0.079	0.057
-0.107	-0.129	-1.121	-0.223	0.094	-0.970	0.009	1.040	-0.021	0.073	-0.181	-0.150	0.110	0.284	0.135	-0.013
-0.214	-0.102	-1.086	-0.245	0.099	-0.964	0.373	1.135	0.175	-0.012	-0.160	-0.121	0.219	0.256	0.099	-0.093
-0.568	0.025	-0.975	-0.251	0.109	-0.962	0.596	0.201	0.385	-0.361	-0.042	-0.013	0.572	0.128	0.011	-0.106
-0.568	0.025	-0.975	-0.254	0.119	-0.960	0.646	0.083	0.413	-0.357	-0.052	-0.015	0.573	0.127	0.011	-0.135
-0.253	0.307	-0.979	-0.259	0.124	-0.958	0.291	0.238	0.267	-0.037	0.226	-0.021	0.258	0.156	0.007	-0.130
-0.268	0.288	-1.027	-0.260	0.122	-0.958	-0.054	0.042	0.145	-0.051	0.208	-0.068	0.274	0.138	0.040	-0.025
-0.164	0.203	-0.987	-0.253	0.118	-0.960	-0.207	-0.379	0.129	0.045	0.127	-0.026	0.171	0.054	0.001	0.102
-0.007	0.191	-1.035	-0.243	0.111	-0.964	-0.330	-0.512	0.169	0.193	0.122	-0.070	0.014	0.044	0.049	0.205
0.124	0.245	-1.054	-0.227	0.107	-0.968	-0.167	-0.787	0.212	0.308	0.180	-0.086	0.117	0.099	0.068	0.320
0.297	0.249	-1.133	-0.213	0.106	-0.971	-0.002	-0.644	0.215	0.467	0.185	-0.161	0.290	0.103	0.147	0.427
0.370	0.211	-1.192	-0.196	0.107	-0.975	0.042	-0.821	0.127	0.523	0.146	-0.217	0.362	0.066	0.206	0.485
0.413	0.118	-1.208	-0.184	0.110	-0.977	0.137	-0.512	-0.090	0.553	0.050	-0.231	0.404	0.026	0.222	0.508
0.301	0.017	-1.255	-0.171	0.111	-0.979	0.062	-0.578	0.036	0.429	-0.051	-0.276	0.293	0.125	0.269	0.507
0.243	-0.021	-1.310	-0.149	0.108	-0.983	-0.074	-1.058	0.138	0.349	-0.087	-0.327	0.234	0.163	0.325	0.470
0.340	-0.075	-1.236	-0.130	0.106	-0.986	-0.063	-0.967	0.262	0.426	-0.139	-0.249	0.330	0.216	0.249	0.426
0.320	-0.083	-1.042	-0.106	0.110	-0.988	0.257	-1.164	0.340	0.383	-0.150	-0.053	0.310	0.222	0.056	0.388
0.351	0.099	-0.983	-0.091	0.117	-0.989	0.385	-0.723	0.200	0.398	0.024	0.006	0.341	0.040	0.003	0.360
0.301	0.087	-0.932	-0.086	0.125	-0.988	0.454	-0.207	0.166	0.344	0.004	0.057	0.291	0.050	0.054	0.302
0.290	0.129	-0.940	-0.090	0.130	-0.987	0.238	0.253	0.156	0.336	0.042	0.048	0.279	0.006	0.046	0.270
0.143	0.176	-1.015	-0.089	0.132	-0.987	0.118	-0.048	0.207	0.189	0.086	-0.027	0.132	0.041	0.029	0.232
0.205	0.342	-0.940	-0.088	0.142	-0.986	0.481	-0.006	0.032	0.250	0.243	0.047	0.193	0.207	0.047	0.184
0.136	0.400	-1.023	-0.085	0.150	-0.985	0.379	-0.134	0.007	0.177	0.292	-0.037	0.124	0.266	0.036	0.139
0.028	0.245	-0.932	-0.095	0.158	-0.983	0.374	0.559	-0.098	0.080	0.130	0.052	0.015	0.113	0.055	0.092
0.040	0.126	-0.901	-0.107	0.161	-0.981	0.136	0.672	-0.233	0.103	0.007	0.081	0.027	0.005	0.086	0.034
-0.122	0.060	-0.964	-0.114	0.160	-0.981	-0.078	0.364	-0.153	-0.052	-0.057	0.018	0.134	0.070	0.022	-0.005
-0.130	0.017	-0.893	-0.124	0.155	-0.980	-0.268	0.543	-0.262	-0.050	-0.094	0.088	0.143	0.112	0.093	-0.019
-0.068	-0.087	-0.877	-0.127	0.155	-0.980	0.063	0.186	-0.114	0.015	-0.200	0.104	0.081	0.216	0.109	-0.036
-0.110	0.091	-1.011	-0.129	0.158	-0.979	0.154	0.114	-0.081	-0.026	-0.025	-0.031	0.124	0.038	0.024	-0.025
-0.168	0.265	-1.169	-0.127	0.168	-0.978	0.469	-0.080	-0.143	-0.085	0.139	-0.190	0.181	0.137	0.182	0.000
-0.099	0.357	-1.027	-0.126	0.177	-0.976	0.417	-0.035	-0.190	-0.018	0.223	-0.050	0.112	0.231	0.040	0.014
-0.083	0.338	-1.106	-0.135	0.179	-0.975	0.081	0.488	-0.075	0.006	0.201	-0.130	0.097	0.213	0.120	-0.016
-0.083	0.338	-1.106	-0.136	0.182	-0.974	0.131	0.096	0.031	0.008	0.199	-0.131	0.097	0.215	0.121	-0.042
-0.233	0.079	-0.881	-0.133	0.184	-0.974	0.127	-0.194	0.039	-0.146	-0.062	0.093	0.247	0.044	0.104	-0.053
-0.210	0.033	-0.893	-0.127	0.190	-0.973	0.322	-0.297	-0.072	-0.129	-0.115	0.081	0.224	0.089	0.092	-0.079
-0.137	0.133	-0.979	-0.123	0.198	-0.972	0.376	-0.205	-0.205	-0.060	-0.022	-0.006	0.151	0.011	0.005	-0.095
-0.137	0.118	-0.909	-0.118	0.203	-0.972	0.239	-0.188	-0.212	-0.064	-0.042	0.064	0.151	0.004	0.076	-0.065
-0.122	0.083	-1.011	-0.118	0.207	-0.971	0.230	0.031	-0.153	-0.049	-0.081	-0.039	0.136	0.039	0.027	-0.038
-0.091	0.168	-0.991	-0.113	0.214	-0.970	0.320	-0.226	-0.176	-0.023	-0.003	-0.020	0.105	0.046	0.007	-0.011
-0.099	0.218	-1.035	-0.111	0.214	-0.971	-0.006	-0.093	-0.037	-0.033	0.048	-0.063	0.112	0.096	0.050	0.012
-0.003	0.272	-1.042	-0.111	0.216	-0.970	0.075	0.063	-0.113	0.064	0.100	-0.071	0.016	0.149	0.058	0.007
-0.060	0.214	-1.058	-0.111	0.214	-0.971	-0.104	-0.022	0.034	0.006	0.044	-0.087	0.074	0.090	0.074	0.020
-0.118	0.095	-0.948	-0.108	0.212	-0.971	-0.084	-0.133	-0.045	-0.055	-0.074	0.024	0.131	0.030	0.037	0.038
-0.003	0.214	-0.972	-0.105	0.206	-0.973	-0.280	-0.158	-0.015	0.057	0.051	0.002	0.015	0.090	0.013	0.025
-0.007	0.276	-1.054	-0.107	0.199	-0.974	-0.391	0.139	-0.014	0.056	0.121	-0.079	0.019	0.151	0.070	0.032
-0.080	0.357	-1.090	-0.104	0.195	-0.975	-0.222	-0.143	-0.059	-0.021	0.206	-0.113	0.092	0.232	0.105	0.033
-0.030	0.315	-1.113	-0.101	0.189	-0.977	-0.328	-0.145	-0.029	0.026	0.169	-0.135	0.041	0.190	0.129	0.052
-0.133	0.346	-1.054	-0.092	0.185	-0.978	-0.226	-0.426	-0.013	-0.086	0.204	-0.074	0.144	0.221	0.070	0.033
0.093	0.303	-1.031	-0.092	0.180	-0.979	-0.292	0.004	-0.001	0.140	0.167	-0.050	0.083	0.178	0.047	0.057
-0.080	0.280	-1.082	-0.073	0.178	-0.981	-0.098	-0.984	0.003	-0.052	0.146	-0.099	0.089	0.156	0.099	0.044
0.093	0.354	-1.058	-0.074	0.174	-0.982	-0.251	0.090	-0.081	0.122	0.223	-0.075	0.085	0.230	0.076	0.058
-0.041	0.334	-1.082	-0.057	0.173	-0.983	-0.084	-0.826	-0.075	-0.029	0.205	-0.097	0.048	0.211	0.101	0.034
-0.010	0.280	-1.035	-0.053	0.168	-0.984	-0.273	-0.190	-0.026	-0.003	0.156	-0.049	0.016	0.158	0.054	0.015
0.013	0.230	-1.046	-0.043	0.162	-0.986	-0.295	-0.500	0.022	0.010	0.112	-0.059	0.008	0.109	0.067	-0.018
-0.118	0.137	-0.999	-0.041	0.154	-0.987	-0.373	-0.129	0.055	-0.122	0.026	-0.010	0.122	0.016	0.019	-0.038
0.001	0.072	-0.924	-0.035	0.149	-0.988	-0.280	-0.281	0.020	-0.009	-0.034	0.066	0.001	0.049	0.055	-0.054
-0.053	-0.025	-0.885	-0.035	0.142	-0.989	-0.325	-0.012	0.028	-0.063	-0.123	0.106	0.054	0.145	0.094	-0.074
-0.033	0.021	-0.940	-0.027	0.140	-0.990	-0.097	-0.426	0.059	-0.051	-0.075	0.052	0.033	0.098	0.038	-0.055
-0.033	0.021	-0.940	-0.020	0.135	-0.991	-0.190	-0.391	0.057	-0.059	-0.070	0.052	0.032	0.097	0.038	-0.056
0.013	0.083	-0.991	-0.016	0.140	-0.990	0.211	-0.179	-0.118	-0.017	-0.013	0.000	0.016	0.034	0.014	-0.050
-0.022	0.126	-1.050	-0.006	0.142	-0.990	0.107	-0.479	-0.047	-0.061	0.027	-0.059	0.018	0.010	0.074	-0.047
-0.026	0.118	-0.999	-0.003	0.142	-0.990	0.002	-0.148	-0.035	-0.068	0.019	-0.008	0.020	0.003	0.023	-0.048
-0.014	0.099	-1.003	0.000	0.141	-0.990	-0.016	-0.159	-0.026	-0.060	0.000	-0.012	0.008	0.015	0.028	-0.057
-0.022	0.056	-0.960	0.006	0.143	-0.990	0.091	-0.276	-0.023	-0.074	-0.044	0.030	0.014	0.057	0.016	-0.066
0.009	0.064	-0.948	0.011	0.145	-0.989	0.125	-0.251	-0.048	-0.049	-0.038	0.041	0.018	0.048	0.028	-0.075
-0.030	0.002	-0.983	0.008	0.147	-0.989	0.105	0.121	-0.044	-0.085	-0.102	0.005	0.019	0.110	0.007	-0.075
-0.049	0.021	-0.979	0.014	0.148	-0.989	0.105	-0.288	-0.018	-0.110	-0.084	0.008	0.037	0.090	0.003	-0.072
0.013	0.006	-0.964	0.017	0.147	-0.989	-0.053	-0.163	0.051	-0.052	-0.098	0.023	0.025	0.105	0.012	-0.064
0.005	0.064	-0.972	0.019	0.146	-0.989	-0.036	-0.116	0.004	-0.062	-0.039	0.015	0.020	0.047	0.005	-0.065
0.043	0.091	-0.987	0.015	0.144	-0.989	-0.073	0.230	-0.087	-0.019	-0.010	-0.001	0.061	0.019	0.012	-0.044
-0.033	0.095	-0.995	0.017	0.142	-0.990	-0.115	-0.101	-0.043	-0.098	-0.003	-0.010	0.014	0.016	0.020	-0.056
0.063	0.099	-0.995	0.015	0.139	-0.990	-0.147	0.095	-0.106	-0.000	0.004	-0.010	0.084	0.013	0.020	-0.048
-0.076	0.095	-1.015	0.016	0.135	-0.991	-0.172	-0.019	-0.053	-0.139	0.003	-0.029	0.053	0.018	0.040	-0.065
0.043	0.091	-0.999	0.024	0.132	-0.991	-0.165	-0.403	-0.047	-0.028	0.003	-0.014	0.067	0.023	0.024	-0.055
-0.049	0.072	-1.019	0.024	0.129	-0.991	-0.140	-0.001	-0.033	-0.120	-0.013	-0.033	0.024	0.043	0.043	-0.058
0.020	0.137	-1.027	0.031	0.126	-0.992	-0.166	-0.370	-0.042	-0.059	0.056	-0.042	0.046	0.022	0.050	-0.044
0.051	0.114	-1.023	0.030	0.123	-0.992	-0.143	0.057	-0.095	-0.027	0.036	-0.038	0.076	0.002	0.045	-0.052
0.024	0.102	-1.011	0.034	0.120	-0.992	-0.126	-0.185	-0.119	-0.058	0.027	-0.026	0.049	0.015	0.032	-0.034
-0.003	0.091	-1.035	0.038	0.116	-0.992	-0.174	-0.174	-0.112	-0.088	0.019	-0.050	0.021	0.028	0.054	-0.032
0.067	0.064	-1.007	0.039	0.113	-0.993	-0.164	-0.015	-0.143	-0.020	-0.004	-0.022	0.090	0.056	0.025	-0.041
0.047	0.068	-1.023	0.041	0.109	-0.993	-0.165	-0.097	-0.153	-0.041	0.003	-0.037	0.069	0.053	0.039	-0.033
0.024	0.068	-0.979	0.037	0.106	-0.994	-0.150	0.226	-0.194	-0.060	0.007	0.006	0.045	0.054	0.006	-0.037
0.074	0.064	-1.011	0.043	0.101	-0.994	-0.270	-0.311	-0.096	-0.016	0.008	-0.025	0.094	0.059	0.024	-0.041
-0.010	0.064	-1.011	0.041	0.097	-0.994	-0.185	0.123	-0.164	-0.099	0.012	-0.024	0.009	0.059	0.022	-0.057
0.047	0.048	-0.999	0.042	0.093	-0.995	-0.178	-0.055	-0.165	-0.042	0.001	-0.012	0.066	0.074	0.009	-0.052
-0.026	0.060	-1.019	0.049	0.088	-0.995	-0.216	-0.313	-0.152	-0.122	0.017	-0.032	0.007	0.063	0.028	-0.059
0.063	0.052	-0.972	0.047	0.084	-0.995	-0.198	0.099	-0.245	-0.032	0.013	0.016	0.081	0.071	0.020	-0.052
0.043	0.041	-1.007	0.050	0.079	-0.996	-0.236	-0.146	-0.186	-0.054	0.007	-0.019	0.060	0.083	0.015	-0.046
0.043	0.025	-1.007	0.054	0.075	-0.996	-0.203	-0.153	-0.164	-0.057	-0.005	-0.019	0.059	0.099	0.015	-0.032
0.101	0.029	-0.979	0.053	0.072	-0.996	-0.121	0.046	-0.201	0.001	0.002	0.009	0.116	0.095	0.013	-0.044
0.063	0.010	-0.983	0.049	0.070	-0.996	-0.069	0.244	-0.217	-0.033	-0.016	0.005	0.077	0.115	0.009	-0.041
-0.003	0.014	-0.991	0.055	0.068	-0.996	-0.100	-0.345	-0.100	-0.105	-0.010	-0.003	0.011	0.111	0.002	-0.044
0.067	0.006	-0.999	0.053	0.067	-0.996	-0.042	0.125	-0.134	-0.034	-0.016	-0.010	0.080	0.119	0.006	-0.039
0.028	0.017	-1.015	0.057	0.066	-0.996	-0.014	-0.174	-0.107	-0.076	-0.004	-0.026	0.041	0.108	0.022	-0.048
0.136	-0.002	-0.952	0.052	0.066	-0.996	0.009	0.256	-0.144	0.036	-0.023	0.037	0.149	0.128	0.042	-0.028
-0.003	0.017	-1.058	0.057	0.065	-0.996	-0.051	-0.247	-0.047	-0.107	-0.003	-0.069	0.010	0.109	0.064	-0.025
0.113	0.017	-0.975	0.056	0.065	-0.996	0.011	0.038	-0.095	0.008	-0.003	0.014	0.125	0.109	0.018	-0.027
0.097	0.006	-0.972	0.056	0.066	-0.996	0.090	0.023	-0.088	-0.007	-0.016	0.018	0.109	0.122	0.022	-0.033
0.032	0.014	-0.999	0.061	0.068	-0.996	0.092	-0.224	-0.043	-0.077	-0.010	-0.010	0.044	0.115	0.005	-0.041
0.086	0.006	-0.995	0.052	0.070	-0.996	0.100	0.431	-0.086	-0.016	-0.019	-0.006	0.098	0.124	0.001	-0.040
-0.018	0.010	-0.995	0.058	0.071	-0.996	0.094	-0.295	0.007	-0.125	-0.017	-0.006	0.006	0.121	0.001	-0.046
0.124	-0.006	-0.956	0.058	0.073	-0.996	0.112	0.022	0.003	0.017	-0.034	0.033	0.137	0.139	0.037	-0.036
0.051	0.014	-1.015	0.056	0.075	-0.996	0.110	0.103	-0.022	-0.054	-0.017	-0.026	0.063	0.121	0.023	-0.041
0.097	0.021	-0.952	0.051	0.079	-0.996	0.203	0.253	-0.095	-0.004	-0.013	0.037	0.107	0.114	0.040	-0.038
0.047	0.021	-1.031	0.053	0.082	-0.995	0.137	-0.094	-0.034	-0.056	-0.016	-0.042	0.056	0.114	0.038	-0.043
-0.022	0.037	-1.035	0.053	0.083	-0.995	0.069	-0.027	0.012	-0.126	-0.001	-0.046	0.014	0.098	0.042	-0.043
0.097	0.029	-0.952	0.052	0.084	-0.995	0.083	0.039	-0.012	-0.006	-0.011	0.037	0.105	0.105	0.040	-0.039
0.055	0.029	-0.979	0.046	0.087	-0.995	0.126	0.331	-0.025	-0.042	-0.013	0.009	0.062	0.105	0.013	-0.032
0.105	0.014	-0.983	0.047	0.090	-0.995	0.184	-0.065	0.002	0.007	-0.032	0.005	0.113	0.120	0.009	-0.027
0.105	0.025	-0.960	0.048	0.094	-0.994	0.206	-0.014	0.036	0.006	-0.024	0.028	0.113	0.108	0.032	-0.039
-0.007	0.021	-1.031	0.043	0.097	-0.994	0.167	0.235	0.014	-0.100	-0.031	-0.043	0.004	0.112	0.040	-0.045
0.001	0.056	-1.035	0.048	0.100	-0.994	0.175	-0.260	0.085	-0.097	0.001	-0.047	0.014	0.077	0.045	-0.047
0.001	0.056	-1.035	0.045	0.104	-0.994	0.190	0.108	0.046	-0.095	-0.003	-0.047	0.017	0.077	0.046	-0.052
0.101	0.037	-0.944	0.043	0.108	-0.993	0.222	0.150	0.015	0.008	-0.026	0.043	0.118	0.096	0.044	-0.048
0.055	0.044	-0.995	0.041	0.113	-0.993	0.249	0.087	0.016	-0.037	-0.023	-0.008	0.074	0.089	0.010	-0.039
0.020	0.041	-1.011	0.039	0.117	-0.992	0.228	0.069	0.060	-0.070	-0.032	-0.024	0.041	0.094	0.027	-0.040
0.063	0.029	-0.987	0.040	0.122	-0.992	0.220	-0.052	0.024	-0.029	-0.047	-0.001	0.085	0.107	0.003	-0.048
0.001	0.041	-1.003	0.042	0.126	-0.991	0.229	-0.108	0.064	-0.092	-0.040	-0.017	0.026	0.095	0.019	-0.038
0.051	0.044	-0.968	0.044	0.130	-0.991	0.208	-0.091	0.080	-0.044	-0.040	0.018	0.077	0.092	0.017	-0.040
0.113	0.064	-0.979	0.041	0.135	-0.990	0.265	0.128	0.046	0.020	-0.026	0.005	0.140	0.072	0.005	-0.043
0.017	0.083	-0.999	0.041	0.139	-0.989	0.230	0.013	0.057	-0.076	-0.011	-0.015	0.045	0.053	0.015	-0.027
0.043	0.091	-1.011	0.046	0.144	-0.989	0.233	-0.274	0.034	-0.054	-0.007	-0.027	0.073	0.044	0.026	-0.025
0.105	0.072	-0.952	0.041	0.148	-0.988	0.214	0.280	-0.044	0.013	-0.031	0.032	0.135	0.062	0.033	-0.046
0.043	0.072	-0.999	0.039	0.151	-0.988	0.171	0.105	-0.010	-0.047	-0.034	-0.016	0.074	0.062	0.014	-0.040
-0.003	0.064	-0.983	0.041	0.155	-0.987	0.195	-0.100	0.075	-0.095	-0.045	-0.001	0.028	0.070	0.002	-0.039
0.063	0.075	-0.948	0.039	0.159	-0.987	0.232	0.095	0.066	-0.028	-0.038	0.034	0.094	0.059	0.038	-0.048
0.070	0.106	-0.936	0.036	0.164	-0.986	0.237	0.101	0.090	-0.018	-0.012	0.046	0.101	0.028	0.050	-0.040
0.047	0.091	-0.936	0.029	0.170	-0.985	0.308	0.361	0.095	-0.034	-0.033	0.045	0.078	0.045	0.050	-0.035
0.086	0.129	-0.983	0.030	0.175	-0.984	0.279	-0.035	0.069	0.004	0.000	-0.003	0.116	0.006	0.003	-0.038
0.005	0.106	-0.987	0.025	0.181	-0.983	0.308	0.219	0.109	-0.072	-0.029	-0.007	0.035	0.029	0.002	-0.039
0.017	0.106	-0.968	0.020	0.187	-0.982	0.300	0.252	0.108	-0.055	-0.035	0.012	0.046	0.028	0.018	-0.031
0.047	0.118	-0.924	0.014	0.193	-0.981	0.319	0.283	0.127	-0.019	-0.029	0.054	0.077	0.015	0.061	-0.039
0.074	0.149	-0.912	0.006	0.201	-0.980	0.420	0.368	0.042	0.015	-0.006	0.065	0.103	0.017	0.072	-0.036
0.020	0.180	-0.972	0.004	0.206	-0.979	0.277	0.110	0.080	-0.036	0.020	0.005	0.049	0.048	0.013	-0.031
0.013	0.157	-0.948	0.001	0.211	-0.977	0.267	0.152	0.112	-0.041	-0.008	0.028	0.040	0.025	0.037	-0.032
0.020	0.157	-0.944	-0.012	0.215	-0.976	0.217	0.649	0.045	-0.020	-0.012	0.031	0.047	0.025	0.042	-0.042
0.013	0.157	-0.932	-0.013	0.218	-0.976	0.165	0.004	0.093	-0.028	-0.015	0.042	0.039	0.025	0.054	-0.046
-0.007	0.172	-0.912	-0.017	0.223	-0.975	0.218	0.206	0.016	-0.043	-0.004	0.061	0.019	0.040	0.074	-0.049
-0.007	0.172	-0.912	-0.025	0.226	-0.974	0.188	0.447	0.020	-0.035	-0.007	0.060	0.018	0.040	0.074	-0.047
-0.018	0.160	-0.905	-0.029	0.228	-0.973	0.124	0.157	0.080	-0.044	-0.021	0.067	0.006	0.029	0.081	-0.058
0.017	0.176	-0.905	-0.042	0.231	-0.972	0.148	0.703	0.042	0.004	-0.008	0.066	0.041	0.046	0.081	-0.052
-0.076	0.180	-0.916	-0.044	0.233	-0.971	0.115	0.042	0.104	-0.087	-0.006	0.054	0.052	0.050	0.069	-0.064
0.001	0.199	-0.877	-0.056	0.236	-0.970	0.152	0.615	0.020	0.002	0.011	0.092	0.025	0.069	0.108	-0.063
-0.114	0.180	-0.940	-0.061	0.239	-0.969	0.182	0.247	0.027	-0.109	-0.012	0.028	0.091	0.051	0.046	-0.063
-0.045	0.160	-0.889	-0.062	0.241	-0.968	0.124	0.050	0.068	-0.039	-0.033	0.079	0.021	0.032	0.096	-0.058
-0.010	0.180	-0.905	-0.070	0.243	-0.967	0.092	0.413	0.057	0.004	-0.015	0.062	0.013	0.053	0.080	-0.061
-0.060	0.168	-0.865	-0.078	0.245	-0.966	0.090	0.398	0.067	-0.039	-0.028	0.101	0.038	0.042	0.119	-0.048
-0.049	0.187	-0.877	-0.087	0.247	-0.965	0.118	0.442	0.106	-0.018	-0.010	0.088	0.027	0.063	0.107	-0.047
-0.064	0.207	-0.893	-0.095	0.247	-0.964	0.044	0.405	0.092	-0.026	0.009	0.071	0.042	0.083	0.091	-0.057
-0.087	0.191	-0.905	-0.105	0.247	-0.963	0.023	0.446	0.134	-0.040	-0.007	0.059	0.066	0.069	0.079	-0.051
-0.110	0.191	-0.920	-0.109	0.246	-0.963	-0.027	0.193	0.158	-0.058	-0.006	0.043	0.088	0.070	0.063	-0.070
-0.076	0.176	-0.881	-0.122	0.247	-0.961	0.038	0.651	0.028	-0.011	-0.022	0.081	0.054	0.056	0.102	-0.078
-0.214	0.153	-0.928	-0.130	0.246	-0.961	-0.027	0.390	0.081	-0.142	-0.044	0.033	0.192	0.034	0.054	-0.074
-0.149	0.153	-0.889	-0.138	0.243	-0.960	-0.117	0.405	0.152	-0.068	-0.041	0.072	0.127	0.035	0.094	-0.069
-0.118	0.168	-0.936	-0.146	0.239	-0.960	-0.158	0.363	0.190	-0.029	-0.022	0.024	0.097	0.050	0.046	-0.071
-0.126	0.203	-0.920	-0.149	0.236	-0.960	-0.126	0.109	0.232	-0.034	0.016	0.041	0.105	0.085	0.062	-0.049
-0.133	0.160	-0.912	-0.156	0.234	-0.960	-0.089	0.271	0.196	-0.036	-0.024	0.048	0.113	0.042	0.071	-0.048
-0.110	0.145	-0.881	-0.167	0.231	-0.958	-0.095	0.591	0.152	-0.001	-0.036	0.078	0.090	0.027	0.103	-0.057
-0.191	0.110	-0.924	-0.173	0.228	-0.958	-0.127	0.214	0.212	-0.077	-0.068	0.035	0.171	0.009	0.060	-0.054
-0.203	0.122	-0.940	-0.178	0.227	-0.957	0.010	0.262	0.155	-0.082	-0.055	0.018	0.183	0.003	0.044	-0.053
-0.149	0.126	-0.928	-0.185	0.227	-0.956	0.036	0.334	0.122	-0.022	-0.051	0.029	0.129	0.007	0.056	-0.057
-0.180	0.099	-0.948	-0.190	0.226	-0.955	-0.011	0.225	0.172	-0.047	-0.077	0.009	0.160	0.020	0.036	-0.048
-0.172	0.091	-0.916	-0.198	0.225	-0.954	-0.008	0.365	0.130	-0.032	-0.084	0.039	0.152	0.027	0.067	-0.041
-0.183	0.083	-0.940	-0.206	0.223	-0.953	-0.025	0.392	0.093	-0.036	-0.090	0.014	0.164	0.035	0.044	-0.040
-0.230	0.106	-1.027	-0.211	0.221	-0.952	-0.059	0.264	0.117	-0.077	-0.065	-0.074	0.211	0.012	0.043	-0.034
-0.226	0.099	-1.054	-0.219	0.220	-0.951	-0.035	0.386	0.128	-0.065	-0.071	-0.103	0.207	0.020	0.070	-0.010
-0.226	0.099	-1.054	-0.229	0.219	-0.949	-0.017	0.483	0.113	-0.056	-0.069	-0.104	0.207	0.020	0.070	-0.009
-0.141	0.091	-1.058	-0.241	0.218	-0.946	0.044	0.599	0.178	0.041	-0.077	-0.111	0.123	0.028	0.074	-0.042
-0.257	0.129	-1.015	-0.252	0.222	-0.942	0.282	0.572	0.200	-0.063	-0.042	-0.071	0.239	0.011	0.031	-0.072
-0.422	0.180	-0.940	-0.254	0.227	-0.940	0.343	0.006	0.249	-0.226	0.003	0.002	0.404	0.061	0.044	-0.094
-0.372	0.222	-0.889	-0.256	0.232	-0.938	0.318	0.031	0.213	-0.175	0.041	0.052	0.355	0.104	0.095	-0.117
-0.322	0.272	-0.912	-0.254	0.235	-0.938	0.203	-0.148	0.234	-0.126	0.088	0.028	0.304	0.155	0.072	-0.109
-0.222	0.303	-0.893	-0.255	0.237	-0.938	0.144	-0.017	0.171	-0.026	0.117	0.047	0.205	0.186	0.091	-0.049
-0.191	0.323	-0.952	-0.253	0.237	-0.938	0.031	-0.107	0.100	0.003	0.136	-0.011	0.174	0.206	0.032	0.020
-0.110	0.288	-0.999	-0.249	0.237	-0.939	0.022	-0.199	0.049	0.080	0.101	-0.057	0.094	0.171	0.016	0.089
-0.049	0.245	-1.058	-0.242	0.236	-0.941	-0.029	-0.356	0.086	0.135	0.059	-0.114	0.032	0.129	0.075	0.157
0.017	0.269	-1.090	-0.233	0.237	-0.943	0.037	-0.475	0.080	0.191	0.082	-0.143	0.033	0.153	0.106	0.223
0.105	0.284	-1.098	-0.224	0.237	-0.945	0.021	-0.417	0.059	0.271	0.097	-0.149	0.122	0.168	0.114	0.271
0.136	0.269	-1.149	-0.215	0.237	-0.947	0.044	-0.439	0.082	0.292	0.081	-0.198	0.153	0.153	0.166	0.318
0.147	0.234	-1.145	-0.203	0.240	-0.949	0.134	-0.572	-0.005	0.292	0.043	-0.192	0.164	0.118	0.162	0.340
0.240	0.164	-1.133	-0.189	0.242	-0.952	0.120	-0.663	-0.040	0.370	-0.030	-0.178	0.257	0.049	0.150	0.349
0.178	0.137	-1.129	-0.180	0.243	-0.953	0.047	-0.414	-0.073	0.299	-0.058	-0.172	0.195	0.022	0.146	0.320
0.174	0.126	-1.196	-0.169	0.245	-0.955	0.114	-0.497	-0.030	0.285	-0.072	-0.237	0.192	0.010	0.213	0.308
0.043	0.145	-1.173	-0.149	0.245	-0.958	0.056	-1.063	0.144	0.133	-0.053	-0.210	0.061	0.030	0.190	0.258
0.170	0.157	-1.090	-0.139	0.249	-0.959	0.228	-0.508	0.121	0.250	-0.045	-0.127	0.188	0.042	0.107	0.226
0.078	0.187	-1.027	-0.122	0.251	-0.960	0.144	-0.870	0.189	0.142	-0.016	-0.062	0.095	0.073	0.044	0.206
0.105	0.211	-1.042	-0.112	0.253	-0.961	0.126	-0.525	0.108	0.158	0.006	-0.076	0.123	0.096	0.060	0.194
0.205	0.238	-0.987	-0.110	0.258	-0.960	0.268	-0.058	0.006	0.256	0.028	-0.022	0.223	0.123	0.005	0.151
0.120	0.257	-0.885	-0.110	0.262	-0.959	0.238	0.058	-0.021	0.172	0.042	0.079	0.138	0.142	0.097	0.147
0.024	0.191	-0.932	-0.110	0.265	-0.958	0.132	0.036	-0.080	0.076	-0.026	0.032	0.043	0.077	0.050	0.107
0.082	0.191	-0.968	-0.115	0.267	-0.957	0.084	0.329	-0.103	0.138	-0.027	-0.005	0.100	0.076	0.015	0.054
-0.076	0.164	-0.936	-0.117	0.266	-0.957	-0.019	0.107	-0.088	-0.018	-0.053	0.027	0.057	0.049	0.046	0.025
-0.076	0.164	-0.936	-0.119	0.265	-0.957	-0.065	0.155	-0.191	-0.017	-0.052	0.027	0.057	0.049	0.046	0.012
-0.064	0.203	-0.936	-0.120	0.266	-0.957	-0.014	0.172	-0.358	-0.004	-0.014	0.027	0.046	0.088	0.046	-0.019
-0.076	0.265	-0.987	-0.121	0.266	-0.956	-0.012	0.184	-0.362	-0.014	0.048	-0.025	0.057	0.149	0.005	-0.017
-0.118	0.249	-1.039	-0.120	0.264	-0.957	-0.165	0.019	-0.266	-0.058	0.035	-0.075	0.099	0.134	0.056	-0.010
-0.068	0.211	-0.940	-0.121	0.261	-0.958	-0.145	0.105	-0.305	-0.007	-0.002	0.024	0.049	0.095	0.042	-0.011
-0.045	0.234	-0.948	-0.122	0.261	-0.958	-0.074	0.157	-0.290	0.017	0.023	0.016	0.025	0.118	0.034	-0.024
-0.099	0.269	-0.995	-0.125	0.259	-0.958	-0.138	0.269	-0.294	-0.033	0.059	-0.031	0.079	0.153	0.013	-0.035
-0.160	0.218	-1.023	-0.126	0.255	-0.959	-0.202	0.068	-0.213	-0.094	0.013	-0.057	0.140	0.102	0.041	-0.044
-0.168	0.218	-0.983	-0.128	0.253	-0.959	-0.112	0.184	-0.193	-0.099	0.015	-0.018	0.148	0.102	0.002	-0.062
-0.130	0.269	-0.968	-0.127	0.250	-0.960	-0.195	0.009	-0.215	-0.062	0.068	-0.001	0.109	0.152	0.014	-0.071
-0.141	0.207	-0.924	-0.127	0.247	-0.961	-0.191	0.038	-0.199	-0.073	0.010	0.043	0.120	0.090	0.058	-0.084
-0.141	0.164	-0.968	-0.131	0.244	-0.961	-0.202	0.249	-0.251	-0.070	-0.029	-0.000	0.120	0.047	0.015	-0.085
-0.214	0.157	-0.979	-0.128	0.240	-0.962	-0.215	-0.113	-0.239	-0.146	-0.033	-0.011	0.193	0.039	0.002	-0.086
-0.180	0.133	-1.007	-0.125	0.235	-0.964	-0.244	-0.077	-0.238	-0.113	-0.052	-0.037	0.159	0.015	0.026	-0.075
-0.133	0.114	-0.995	-0.115	0.231	-0.966	-0.246	-0.500	-0.090	-0.077	-0.066	-0.023	0.112	0.004	0.014	-0.077
-0.099	0.172	-1.007	-0.115	0.227	-0.967	-0.171	0.003	-0.110	-0.043	-0.005	-0.034	0.077	0.053	0.026	-0.050
-0.126	0.149	-0.983	-0.105	0.222	-0.969	-0.257	-0.502	-0.047	-0.079	-0.023	-0.008	0.104	0.030	0.002	-0.045
-0.049	0.207	-0.979	-0.106	0.218	-0.970	-0.204	0.099	-0.099	-0.001	0.039	-0.004	0.027	0.087	0.001	-0.037
-0.126	0.199	-0.995	-0.107	0.215	-0.971	-0.172	0.055	-0.075	-0.077	0.035	-0.019	0.104	0.079	0.015	-0.042
-0.076	0.133	-1.011	-0.099	0.209	-0.973	-0.284	-0.417	-0.009	-0.035	-0.025	-0.033	0.053	0.013	0.031	-0.038
-0.107	0.110	-1.011	-0.092	0.204	-0.975	-0.255	-0.332	-0.011	-0.072	-0.043	-0.031	0.084	0.010	0.032	-0.043
-0.072	0.106	-0.952	-0.090	0.201	-0.976	-0.174	-0.096	-0.073	-0.040	-0.043	0.029	0.049	0.015	0.028	-0.030
-0.037	0.102	-0.920	-0.087	0.199	-0.976	-0.074	-0.147	-0.085	-0.008	-0.046	0.061	0.014	0.019	0.059	-0.036
-0.026	0.118	-0.983	-0.085	0.197	-0.977	-0.092	-0.088	-0.045	0.001	-0.029	-0.001	0.002	0.004	0.005	-0.032
-0.091	0.149	-1.031	-0.079	0.196	-0.978	-0.076	-0.290	-0.014	-0.070	0.004	-0.047	0.067	0.026	0.052	-0.021
-0.060	0.141	-0.968	-0.080	0.194	-0.978	-0.075	0.083	-0.067	-0.038	-0.003	0.016	0.036	0.018	0.010	-0.008
0.001	0.118	-0.968	-0.074	0.193	-0.978	-0.032	-0.284	-0.014	0.018	-0.025	0.017	0.026	0.006	0.010	-0.025
0.024	0.087	-0.972	-0.079	0.194	-0.978	0.057	0.252	-0.043	0.045	-0.057	0.013	0.050	0.037	0.006	-0.013
-0.118	0.133	-1.015	-0.076	0.196	-0.978	0.088	-0.175	-0.002	-0.101	-0.012	-0.031	0.092	0.009	0.038	-0.001
-0.010	0.168	-1.007	-0.074	0.197	-0.978	0.079	-0.083	-0.014	0.005	0.022	-0.023	0.016	0.043	0.030	-0.010
0.005	0.141	-0.975	-0.076	0.198	-0.977	0.038	0.107	-0.007	0.023	-0.005	0.009	0.032	0.016	0.001	-0.019
-0.045	0.153	-0.964	-0.074	0.199	-0.977	0.063	-0.049	-0.016	-0.028	0.005	0.020	0.017	0.027	0.012	-0.007
-0.033	0.184	-0.991	-0.076	0.199	-0.977	0.016	0.096	-0.013	-0.015	0.036	-0.008	0.005	0.057	0.016	-0.023
-0.053	0.160	-1.011	-0.078	0.198	-0.977	-0.069	0.083	-0.014	-0.033	0.014	-0.027	0.024	0.034	0.035	-0.039
-0.087	0.133	-0.975	-0.077	0.196	-0.978	-0.061	-0.034	-0.090	-0.068	-0.012	0.009	0.058	0.006	0.000	-0.046
-0.091	0.137	-0.995	-0.075	0.193	-0.978	-0.147	-0.082	-0.061	-0.074	-0.005	-0.010	0.061	0.010	0.019	-0.048
-0.099	0.141	-1.031	-0.069	0.189	-0.979	-0.201	-0.275	-0.055	-0.088	0.003	-0.044	0.067	0.014	0.055	-0.054
-0.018	0.102	-0.948	-0.069	0.186	-0.980	-0.173	0.001	-0.076	-0.008	-0.032	0.039	0.014	0.025	0.028	-0.046
-0.072	0.122	-1.011	-0.062	0.182	-0.981	-0.176	-0.317	-0.063	-0.068	-0.009	-0.022	0.039	0.006	0.035	-0.040
-0.030	0.079	-0.999	-0.060	0.179	-0.982	-0.180	-0.130	-0.038	-0.029	-0.048	-0.010	0.004	0.049	0.023	-0.033
-0.026	0.099	-0.968	-0.056	0.175	-0.983	-0.175	-0.181	-0.040	-0.030	-0.025	0.023	0.008	0.029	0.009	-0.036
-0.026	0.095	-0.983	-0.053	0.172	-0.984	-0.140	-0.131	-0.039	-0.033	-0.026	0.008	0.009	0.033	0.006	-0.023
-0.037	0.126	-1.035	-0.048	0.169	-0.984	-0.160	-0.255	-0.001	-0.050	0.009	-0.043	0.003	0.001	0.056	-0.024
0.024	0.122	-0.999	-0.044	0.166	-0.985	-0.129	-0.204	-0.018	0.007	0.008	-0.006	0.059	0.005	0.021	-0.019
-0.010	0.126	-0.987	-0.043	0.165	-0.985	-0.077	-0.050	-0.038	-0.029	0.013	0.006	0.026	0.002	0.009	-0.017
0.001	0.126	-1.023	-0.039	0.163	-0.986	-0.093	-0.190	-0.043	-0.021	0.015	-0.030	0.039	0.002	0.044	-0.020
-0.010	0.110	-1.007	-0.040	0.160	-0.986	-0.105	0.069	-0.037	-0.032	0.002	-0.014	0.029	0.018	0.028	-0.024
-0.022	0.091	-0.991	-0.036	0.158	-0.987	-0.105	-0.178	-0.040	-0.047	-0.015	0.003	0.018	0.038	0.012	-0.024
0.028	0.068	-0.960	-0.035	0.157	-0.987	-0.059	-0.052	-0.055	0.001	-0.037	0.034	0.069	0.062	0.020	-0.030
0.005	0.079	-0.975	-0.033	0.155	-0.987	-0.066	-0.087	-0.022	-0.024	-0.024	0.019	0.046	0.051	0.005	-0.034
-0.026	0.102	-1.023	-0.030	0.153	-0.988	-0.091	-0.116	-0.017	-0.057	0.001	-0.028	0.015	0.028	0.041	-0.030
-0.018	0.087	-1.011	-0.029	0.151	-0.988	-0.099	-0.080	0.018	-0.051	-0.013	-0.016	0.021	0.044	0.029	-0.029
0.005	0.099	-0.995	-0.027	0.150	-0.988	-0.061	-0.093	0.007	-0.030	0.000	0.000	0.043	0.032	0.012	-0.024
0.032	0.102	-0.999	-0.025	0.148	-0.989	-0.071	-0.106	0.027	-0.006	0.006	-0.003	0.069	0.029	0.015	-0.016
0.032	0.102	-0.999	-0.025	0.148	-0.989	-0.024	0.028	-0.017	-0.005	0.006	-0.003	0.068	0.029	0.013	-0.016
0.028	0.095	-1.007	-0.025	0.147	-0.989	-0.008	0.014	-0.018	-0.009	-0.001	-0.011	0.063	0.037	0.019	-0.010
-0.007	0.075	-1.011	-0.023	0.147	-0.989	0.007	-0.118	-0.011	-0.046	-0.021	-0.015	0.026	0.056	0.022	-0.010
0.032	0.087	-1.015	-0.022	0.146	-0.989	-0.030	-0.010	0.009	-0.008	-0.009	-0.019	0.063	0.045	0.025	-0.015
0.032	0.083	-1.011	-0.021	0.145	-0.989	-0.067	-0.089	0.016	-0.010	-0.011	-0.014	0.061	0.048	0.021	-0.023
0.013	0.083	-0.991	-0.020	0.144	-0.989	-0.060	-0.020	-0.001	-0.029	-0.010	0.006	0.042	0.048	0.000	-0.019
0.001	0.087	-0.987	-0.018	0.141	-0.990	-0.099	-0.104	0.004	-0.043	-0.004	0.010	0.028	0.044	0.004	-0.019
0.032	0.079	-0.987	-0.016	0.140	-0.990	-0.054	-0.096	-0.036	-0.014	-0.010	0.010	0.058	0.052	0.005	-0.022
0.047	0.079	-0.987	-0.016	0.138	-0.990	-0.080	0.031	-0.045	0.002	-0.009	0.010	0.072	0.052	0.006	-0.025
0.024	0.052	-0.999	-0.016	0.137	-0.990	-0.049	0.018	-0.037	-0.021	-0.034	-0.002	0.048	0.079	0.006	-0.022
-0.003	0.072	-0.999	-0.015	0.136	-0.991	-0.061	-0.039	-0.014	-0.048	-0.014	-0.001	0.019	0.060	0.006	-0.025
0.013	0.075	-1.011	-0.014	0.134	-0.991	-0.082	-0.083	-0.031	-0.034	-0.008	-0.013	0.034	0.057	0.017	-0.027
0.009	0.072	-1.007	-0.010	0.132	-0.991	-0.092	-0.165	-0.012	-0.042	-0.010	-0.009	0.029	0.061	0.013	-0.028
0.040	0.072	-0.999	-0.012	0.130	-0.991	-0.109	0.087	-0.023	-0.009	-0.008	-0.001	0.058	0.062	0.005	-0.019
0.020	0.079	-1.003	-0.009	0.127	-0.992	-0.109	-0.109	-0.031	-0.031	0.002	-0.004	0.038	0.054	0.009	-0.029
0.051	0.075	-0.987	-0.015	0.126	-0.992	-0.090	0.291	-0.061	0.006	0.000	0.012	0.068	0.059	0.007	-0.025
-0.045	0.060	-1.027	-0.011	0.123	-0.992	-0.094	-0.187	-0.000	-0.094	-0.013	-0.027	0.029	0.075	0.032	-0.026
0.036	0.075	-0.995	-0.009	0.122	-0.992	-0.055	-0.093	0.007	-0.015	0.004	0.004	0.051	0.060	0.000	-0.031
0.040	0.052	-0.999	-0.009	0.122	-0.993	-0.007	0.021	0.008	-0.011	-0.019	0.001	0.054	0.084	0.004	-0.029
-0.007	0.044	-0.995	-0.009	0.121	-0.993	-0.020	-0.028	0.014	-0.058	-0.026	0.005	0.007	0.092	0.001	-0.014
0.078	0.044	-0.972	-0.009	0.121	-0.993	-0.019	0.015	0.011	0.027	-0.025	0.029	0.090	0.092	0.022	-0.013
0.051	0.064	-0.987	-0.010	0.120	-0.993	-0.032	0.078	0.021	0.001	-0.005	0.013	0.062	0.074	0.006	-0.014
0.047	0.041	-0.979	-0.011	0.119	-0.993	-0.032	0.031	0.012	-0.002	-0.027	0.021	0.057	0.097	0.013	-0.003
0.036	0.037	-0.968	-0.016	0.118	-0.993	-0.047	0.240	0.002	-0.009	-0.030	0.033	0.044	0.102	0.025	-0.009
0.063	0.048	-0.968	-0.013	0.116	-0.993	-0.060	-0.125	0.018	0.015	-0.017	0.034	0.069	0.090	0.025	-0.011
0.043	0.025	-0.964	-0.013	0.115	-0.993	-0.069	0.036	-0.012	-0.004	-0.038	0.038	0.049	0.114	0.030	-0.010
0.043	0.025	-0.964	-0.016	0.114	-0.993	-0.028	0.137	-0.002	-0.001	-0.038	0.038	0.048	0.114	0.030	-0.012
0.051	0.048	-0.972	-0.019	0.113	-0.993	-0.064	0.167	-0.015	0.009	-0.013	0.031	0.055	0.091	0.022	-0.021
0.009	0.037	-1.003	-0.019	0.111	-0.994	-0.082	-0.019	-0.007	-0.034	-0.022	-0.000	0.013	0.102	0.009	-0.022
-0.010	0.037	-1.019	-0.020	0.109	-0.994	-0.069	0.082	-0.009	-0.051	-0.021	-0.016	0.006	0.103	0.026	-0.024
0.017	0.033	-1.003	-0.020	0.108	-0.994	-0.052	0.003	-0.014	-0.024	-0.023	0.000	0.021	0.106	0.010	-0.029
0.020	0.033	-0.983	-0.022	0.107	-0.994	-0.032	0.092	0.020	-0.019	-0.022	0.020	0.026	0.106	0.009	-0.028
0.017	0.056	-0.979	-0.023	0.106	-0.994	-0.032	0.086	0.038	-0.021	0.002	0.024	0.023	0.083	0.012	-0.021
0.009	0.052	-1.019	-0.021	0.105	-0.994	-0.032	-0.119	0.097	-0.031	-0.001	-0.015	0.016	0.087	0.028	-0.022
0.047	0.048	-0.964	-0.021	0.105	-0.994	0.014	0.003	0.073	0.007	-0.004	0.041	0.056	0.091	0.026	-0.019
0.013	0.044	-0.987	-0.023	0.106	-0.994	0.045	0.079	0.058	-0.026	-0.009	0.017	0.022	0.096	0.001	-0.021
0.032	0.048	-0.995	-0.023	0.106	-0.994	0.023	0.038	0.036	-0.006	-0.005	0.009	0.042	0.093	0.008	-0.021
0.001	0.041	-0.999	-0.024	0.107	-0.994	0.026	0.035	0.008	-0.036	-0.014	0.005	0.012	0.101	0.013	-0.024
0.020	0.014	-0.979	-0.025	0.107	-0.994	0.021	0.039	0.008	-0.016	-0.041	0.025	0.031	0.128	0.006	-0.024
0.005	0.037	-1.019	-0.026	0.107	-0.994	0.013	0.082	-0.001	-0.030	-0.018	-0.014	0.017	0.106	0.033	-0.030
0.009	0.041	-0.991	-0.025	0.107	-0.994	0.030	-0.051	0.021	-0.027	-0.014	0.014	0.021	0.102	0.006	-0.025
0.001	0.037	-0.983	-0.024	0.108	-0.994	0.045	-0.044	0.017	-0.036	-0.018	0.022	0.014	0.106	0.002	-0.027
0.040	0.029	-0.968	-0.025	0.108	-0.994	0.024	0.042	0.023	0.003	-0.026	0.037	0.053	0.114	0.017	-0.026
0.009	0.033	-0.987	-0.025	0.108	-0.994	0.018	0.001	0.047	-0.028	-0.022	0.017	0.022	0.110	0.002	-0.021
0.013	0.044	-1.015	-0.027	0.109	-0.994	0.022	0.089	0.051	-0.022	-0.011	-0.010	0.026	0.099	0.030	-0.020
0.040	0.044	-0.979	-0.025	0.109	-0.994	0.015	-0.100	0.073	0.003	-0.011	0.025	0.053	0.099	0.005	-0.019
0.001	0.017	-0.987	-0.028	0.111	-0.993	0.122	0.160	0.036	-0.032	-0.041	0.017	0.014	0.126	0.002	-0.017
0.036	0.037	-0.979	-0.029	0.112	-0.993	0.096	0.056	0.046	0.003	-0.023	0.025	0.048	0.107	0.006	-0.020
0.013	0.044	-0.995	-0.029	0.114	-0.993	0.104	0.017	0.023	-0.020	-0.017	0.009	0.025	0.099	0.010	-0.016
0.001	0.037	-0.987	-0.029	0.115	-0.993	0.043	0.002	0.019	-0.031	-0.026	0.016	0.012	0.107	0.003	-0.014
0.059	0.017	-0.972	-0.029	0.116	-0.993	0.091	0.008	0.011	0.027	-0.047	0.032	0.070	0.127	0.013	-0.009
0.020	0.029	-0.975	-0.028	0.119	-0.992	0.146	-0.052	0.047	-0.013	-0.038	0.028	0.031	0.116	0.009	-0.011
0.059	0.033	-0.975	-0.029	0.122	-0.992	0.184	0.041	0.062	0.027	-0.037	0.028	0.069	0.112	0.009	-0.010
0.013	0.068	-0.972	-0.029	0.126	-0.992	0.189	-0.009	0.087	-0.020	-0.006	0.032	0.022	0.078	0.012	-0.020
0.013	0.068	-0.972	-0.031	0.130	-0.991	0.218	0.089	0.076	-0.018	-0.010	0.031	0.021	0.078	0.012	-0.015
-0.014	0.048	-1.007	-0.030	0.134	-0.990	0.243	-0.017	0.067	-0.045	-0.033	-0.005	0.006	0.098	0.023	-0.019
0.043	0.091	-0.983	-0.032	0.141	-0.990	0.316	0.083	0.058	0.014	0.003	0.018	0.050	0.056	0.000	-0.011
0.020	0.099	-1.007	-0.032	0.146	-0.989	0.280	-0.023	0.083	-0.009	0.006	-0.006	0.026	0.048	0.023	-0.008
0.055	0.099	-0.944	-0.037	0.151	-0.988	0.280	0.264	0.057	0.031	0.000	0.056	0.060	0.049	0.040	-0.006
0.028	0.095	-0.952	-0.040	0.156	-0.987	0.275	0.154	0.044	0.007	-0.009	0.047	0.032	0.054	0.032	-0.009
-0.010	0.075	-0.987	-0.042	0.160	-0.986	0.192	0.105	0.063	-0.030	-0.031	0.011	0.007	0.074	0.004	-0.005
0.032	0.079	-0.928	-0.044	0.165	-0.985	0.252	0.115	0.077	0.015	-0.032	0.069	0.034	0.071	0.055	-0.013
0.051	0.102	-0.940	-0.048	0.170	-0.984	0.275	0.202	0.051	0.038	-0.014	0.056	0.053	0.048	0.043	-0.013
-0.007	0.106	-0.944	-0.055	0.175	-0.983	0.276	0.337	0.037	-0.013	-0.016	0.051	0.005	0.044	0.039	-0.019
0.005	0.083	-0.936	-0.062	0.181	-0.982	0.298	0.385	-0.000	0.006	-0.045	0.057	0.005	0.068	0.047	-0.025
-0.053	0.114	-0.948	-0.063	0.186	-0.980	0.295	0.061	0.052	-0.050	-0.019	0.044	0.053	0.038	0.035	-0.035
-0.022	0.160	-0.920	-0.067	0.192	-0.979	0.279	0.196	0.065	-0.016	0.022	0.070	0.023	0.008	0.062	-0.028
-0.026	0.168	-0.940	-0.070	0.197	-0.978	0.271	0.161	0.036	-0.016	0.025	0.049	0.027	0.015	0.042	-0.032
0.017	0.141	-0.916	-0.077	0.200	-0.977	0.198	0.361	0.023	0.033	-0.006	0.072	0.015	0.012	0.066	-0.027
-0.033	0.145	-0.909	-0.085	0.203	-0.975	0.139	0.394	0.011	-0.009	-0.004	0.078	0.036	0.009	0.074	-0.015
-0.045	0.149	-0.932	-0.086	0.205	-0.975	0.136	0.044	0.026	-0.020	-0.003	0.054	0.048	0.006	0.050	-0.016
0.013	0.153	-0.920	-0.092	0.209	-0.974	0.168	0.356	-0.033	0.044	-0.002	0.065	0.009	0.002	0.062	-0.026
-0.053	0.149	-0.932	-0.097	0.212	-0.973	0.167	0.235	0.025	-0.017	-0.009	0.052	0.057	0.007	0.050	-0.030
-0.064	0.157	-0.932	-0.097	0.214	-0.972	0.126	0.018	0.009	-0.028	-0.004	0.051	0.068	0.000	0.050	-0.026
-0.083	0.164	-0.940	-0.101	0.216	-0.971	0.107	0.208	-0.073	-0.043	0.002	0.043	0.088	0.008	0.042	-0.039
-0.045	0.180	-0.928	-0.103	0.218	-0.970	0.101	0.154	-0.056	-0.002	0.016	0.054	0.050	0.023	0.053	-0.040
-0.072	0.145	-0.912	-0.107	0.220	-0.970	0.078	0.202	-0.074	-0.025	-0.020	0.069	0.077	0.013	0.069	-0.039
-0.064	0.129	-0.905	-0.111	0.221	-0.969	0.057	0.233	-0.077	-0.013	-0.037	0.077	0.070	0.029	0.077	-0.035
-0.072	0.149	-0.928	-0.114	0.222	-0.968	0.075	0.165	-0.091	-0.018	-0.019	0.053	0.079	0.010	0.053	-0.036
-0.072	0.164	-0.924	-0.115	0.224	-0.968	0.106	0.070	-0.107	-0.017	-0.006	0.056	0.079	0.005	0.057	-0.039
-0.072	0.164	-0.924	-0.120	0.227	-0.967	0.118	0.301	-0.079	-0.012	-0.008	0.055	0.080	0.005	0.057	-0.047
-0.126	0.164	-0.979	-0.124	0.228	-0.966	0.050	0.216	-0.057	-0.062	-0.009	-0.000	0.135	0.004	0.001	-0.043
-0.149	0.145	-0.975	-0.124	0.228	-0.966	0.025	0.002	-0.011	-0.085	-0.028	0.004	0.159	0.016	0.005	-0.045
-0.072	0.149	-0.936	-0.128	0.227	-0.965	-0.024	0.224	-0.057	-0.004	-0.024	0.043	0.082	0.012	0.044	-0.041
-0.122	0.145	-0.991	-0.131	0.227	-0.965	-0.024	0.174	-0.066	-0.051	-0.027	-0.012	0.133	0.017	0.011	-0.019
-0.107	0.137	-1.031	-0.136	0.225	-0.965	-0.078	0.293	-0.018	-0.030	-0.033	-0.052	0.118	0.025	0.051	0.018
-0.057	0.099	-1.074	-0.143	0.223	-0.964	-0.072	0.354	-0.040	0.027	-0.070	-0.095	0.068	0.064	0.094	0.049
-0.026	0.106	-1.102	-0.151	0.219	-0.964	-0.192	0.443	0.020	0.066	-0.058	-0.123	0.038	0.057	0.122	0.055
0.017	0.114	-1.062	-0.164	0.218	-0.962	-0.043	0.719	0.088	0.122	-0.049	-0.085	0.004	0.050	0.083	0.044
-0.145	0.168	-1.027	-0.173	0.222	-0.960	0.248	0.411	0.179	-0.031	0.001	-0.052	0.158	0.003	0.048	0.007
-0.183	0.203	-0.944	-0.182	0.227	-0.957	0.333	0.392	0.231	-0.061	0.031	0.028	0.197	0.037	0.035	-0.041
-0.264	0.242	-0.964	-0.188	0.231	-0.955	0.263	0.240	0.261	-0.136	0.065	0.006	0.277	0.076	0.015	-0.089
-0.283	0.272	-0.964	-0.190	0.233	-0.954	0.158	0.051	0.238	-0.153	0.094	0.005	0.297	0.106	0.014	-0.095
-0.226	0.307	-0.944	-0.187	0.235	-0.954	0.073	-0.194	0.154	-0.098	0.128	0.025	0.240	0.140	0.034	-0.068
-0.176	0.280	-0.987	-0.184	0.235	-0.954	0.044	-0.202	0.137	-0.052	0.101	-0.017	0.190	0.112	0.010	-0.004
-0.064	0.280	-1.035	-0.180	0.234	-0.955	-0.018	-0.238	0.179	0.056	0.101	-0.064	0.079	0.111	0.057	0.074
0.055	0.257	-1.090	-0.172	0.235	-0.957	0.077	-0.428	0.242	0.167	0.078	-0.118	0.040	0.088	0.113	0.151
0.117	0.245	-1.098	-0.167	0.237	-0.957	0.158	-0.245	0.163	0.224	0.064	-0.125	0.101	0.075	0.121	0.222
0.155	0.253	-1.121	-0.158	0.239	-0.958	0.130	-0.434	0.130	0.254	0.069	-0.148	0.139	0.083	0.145	0.276
0.182	0.245	-1.161	-0.150	0.242	-0.958	0.178	-0.382	0.037	0.272	0.059	-0.187	0.166	0.074	0.185	0.299
0.232	0.257	-1.153	-0.136	0.245	-0.960	0.156	-0.705	0.004	0.307	0.067	-0.177	0.216	0.085	0.178	0.320
0.201	0.214	-1.176	-0.124	0.249	-0.960	0.197	-0.515	-0.087	0.265	0.021	-0.200	0.186	0.042	0.202	0.317
0.286	0.180	-1.113	-0.105	0.253	-0.962	0.234	-0.921	-0.059	0.330	-0.018	-0.136	0.270	0.006	0.139	0.321
0.213	0.176	-1.082	-0.104	0.255	-0.961	0.083	0.054	-0.134	0.256	-0.024	-0.105	0.197	0.002	0.108	0.262
0.290	0.141	-1.090	-0.093	0.254	-0.963	-0.007	-0.548	-0.012	0.321	-0.058	-0.112	0.274	0.033	0.116	0.259
0.001	0.087	-1.062	-0.081	0.257	-0.963	0.157	-0.571	-0.002	0.022	-0.114	-0.085	0.015	0.088	0.089	0.205
0.278	0.168	-1.027	-0.082	0.263	-0.961	0.341	0.129	-0.072	0.300	-0.040	-0.051	0.262	0.008	0.054	0.168
0.067	0.191	-1.027	-0.066	0.267	-0.962	0.189	-0.871	0.090	0.071	-0.020	-0.051	0.051	0.015	0.054	0.128
0.067	0.191	-1.027	-0.066	0.272	-0.960	0.278	0.053	-0.020	0.071	-0.025	-0.053	0.051	0.014	0.055	0.141
0.136	0.191	-0.983	-0.065	0.275	-0.959	0.175	-0.008	-0.000	0.140	-0.028	-0.010	0.120	0.013	0.012	0.093
0.143	0.218	-0.920	-0.063	0.278	-0.958	0.191	-0.081	-0.100	0.144	-0.004	0.052	0.128	0.040	0.051	0.095
0.047	0.218	-1.007	-0.058	0.281	-0.958	0.135	-0.215	0.011	0.043	-0.007	-0.035	0.032	0.039	0.036	0.086
0.113	0.276	-0.932	-0.062	0.286	-0.956	0.277	0.256	-0.141	0.112	0.046	0.038	0.098	0.096	0.039	0.054
0.040	0.218	-0.972	-0.063	0.292	-0.954	0.316	0.145	-0.242	0.040	-0.018	-0.004	0.025	0.038	0.001	0.031
-0.030	0.199	-0.975	-0.060	0.298	-0.953	0.312	-0.081	-0.233	-0.032	-0.044	-0.010	0.044	0.018	0.006	0.016
0.005	0.168	-0.944	-0.067	0.301	-0.951	0.125	0.445	-0.283	0.010	-0.077	0.021	0.009	0.014	0.026	-0.003
-0.037	0.226	-0.979	-0.067	0.303	-0.951	0.080	0.162	-0.356	-0.032	-0.021	-0.016	0.052	0.043	0.010	-0.010
-0.026	0.238	-1.007	-0.064	0.303	-0.951	0.030	-0.105	-0.226	-0.023	-0.010	-0.044	0.040	0.055	0.038	-0.007
-0.014	0.242	-1.019	-0.060	0.303	-0.951	0.018	-0.170	-0.109	-0.015	-0.006	-0.056	0.028	0.058	0.050	0.004
-0.010	0.184	-0.964	-0.058	0.307	-0.950	0.219	-0.043	-0.078	-0.012	-0.068	-0.002	0.024	0.001	0.005	0.020
0.086	0.168	-0.901	-0.053	0.315	-0.948	0.407	-0.198	-0.131	0.079	-0.091	0.058	0.072	0.017	0.068	0.004
0.078	0.203	-0.909	-0.061	0.321	-0.945	0.356	0.487	-0.151	0.080	-0.063	0.047	0.065	0.017	0.060	-0.001
-0.107	0.203	-0.975	-0.063	0.328	-0.943	0.348	0.111	-0.011	-0.102	-0.069	-0.022	0.119	0.016	0.007	-0.020
-0.033	0.261	-0.948	-0.070	0.333	-0.940	0.316	0.322	0.035	-0.022	-0.017	0.003	0.046	0.073	0.021	-0.044
-0.126	0.315	-0.940	-0.074	0.338	-0.938	0.224	0.231	-0.025	-0.110	0.033	0.009	0.138	0.127	0.030	-0.063
-0.099	0.330	-0.972	-0.074	0.341	-0.937	0.191	0.059	-0.112	-0.082	0.045	-0.024	0.111	0.143	0.001	-0.054
-0.080	0.346	-1.007	-0.074	0.344	-0.936	0.151	0.026	-0.122	-0.063	0.057	-0.060	0.092	0.158	0.037	-0.061
-0.057	0.315	-0.940	-0.075	0.345	-0.935	0.060	0.122	-0.153	-0.038	0.025	0.007	0.068	0.127	0.030	-0.049
-0.083	0.276	-0.968	-0.072	0.347	-0.935	0.086	-0.127	-0.166	-0.069	-0.015	-0.021	0.094	0.088	0.003	-0.051
-0.076	0.272	-0.960	-0.076	0.348	-0.934	0.069	0.306	-0.209	-0.056	-0.020	-0.014	0.086	0.083	0.010	-0.051
-0.103	0.249	-0.987	-0.061	0.349	-0.935	0.021	-0.756	-0.073	-0.098	-0.044	-0.040	0.111	0.059	0.018	-0.047
-0.072	0.265	-1.019	-0.062	0.349	-0.935	0.003	0.046	-0.102	-0.067	-0.028	-0.072	0.079	0.073	0.049	-0.036
-0.022	0.261	-0.960	-0.057	0.349	-0.935	0.033	-0.235	-0.078	-0.022	-0.032	-0.013	0.029	0.069	0.010	-0.030
-0.010	0.265	-0.960	-0.057	0.349	-0.935	0.020	0.062	-0.114	-0.010	-0.028	-0.013	0.018	0.072	0.010	-0.014
-0.010	0.265	-0.960	-0.046	0.348	-0.936	-0.061	-0.581	-0.030	-0.022	-0.027	-0.012	0.018	0.071	0.011	-0.006
0.020	0.265	-0.936	-0.044	0.346	-0.937	-0.082	-0.060	-0.098	0.007	-0.025	0.012	0.012	0.071	0.035	-0.009
0.020	0.272	-0.956	-0.039	0.345	-0.938	-0.075	-0.235	-0.050	0.002	-0.016	-0.007	0.011	0.078	0.015	-0.006
-0.018	0.272	-0.975	-0.033	0.343	-0.939	-0.102	-0.281	-0.059	-0.042	-0.014	-0.025	0.028	0.077	0.004	-0.015
0.032	0.214	-0.964	-0.032	0.341	-0.939	-0.064	-0.011	-0.049	0.007	-0.070	-0.013	0.021	0.017	0.009	-0.005
-0.033	0.249	-0.952	-0.024	0.340	-0.940	-0.061	-0.477	0.070	-0.067	-0.034	-0.000	0.045	0.051	0.022	-0.015
0.090	0.276	-0.932	-0.028	0.340	-0.940	0.014	0.226	0.001	0.060	-0.007	0.019	0.077	0.077	0.042	-0.010
-0.030	0.265	-0.991	-0.024	0.340	-0.940	0.019	-0.235	0.038	-0.063	-0.018	-0.040	0.043	0.065	0.016	-0.014
0.043	0.238	-0.905	-0.024	0.340	-0.940	0.029	0.030	-0.017	0.010	-0.046	0.047	0.029	0.037	0.071	-0.006
0.028	0.272	-0.936	-0.025	0.340	-0.940	0.016	0.117	-0.083	-0.004	-0.011	0.015	0.013	0.072	0.040	-0.015
0.013	0.253	-0.948	-0.025	0.341	-0.940	0.074	0.016	-0.121	-0.020	-0.031	0.003	0.004	0.052	0.028	-0.012
0.047	0.191	-0.912	-0.026	0.344	-0.939	0.129	0.158	-0.138	0.017	-0.095	0.037	0.030	0.010	0.064	-0.014
0.001	0.195	-0.944	-0.028	0.346	-0.938	0.168	0.105	-0.076	-0.028	-0.094	0.005	0.017	0.007	0.032	-0.017
0.001	0.238	-0.979	-0.027	0.350	-0.936	0.205	-0.052	-0.027	-0.029	-0.055	-0.032	0.018	0.035	0.003	-0.018
0.001	0.230	-0.948	-0.027	0.353	-0.935	0.197	-0.001	0.050	-0.029	-0.066	-0.002	0.018	0.026	0.028	-0.023
0.005	0.284	-0.944	-0.029	0.357	-0.934	0.217	0.093	0.023	-0.023	-0.016	0.001	0.015	0.080	0.032	-0.021
-0.003	0.300	-0.956	-0.029	0.360	-0.932	0.181	-0.017	0.055	-0.031	-0.003	-0.012	0.023	0.094	0.020	-0.028
0.009	0.303	-0.944	-0.030	0.362	-0.932	0.107	0.073	0.022	-0.018	-0.001	-0.001	0.011	0.097	0.032	-0.025
-0.030	0.323	-0.956	-0.028	0.363	-0.931	0.053	-0.137	0.038	-0.059	0.017	-0.013	0.049	0.115	0.020	-0.029
0.017	0.307	-0.952	-0.026	0.362	-0.932	-0.022	-0.096	0.053	-0.014	0.002	-0.009	0.003	0.099	0.024	-0.022
-0.018	0.276	-0.952	-0.023	0.362	-0.932	-0.021	-0.202	0.031	-0.053	-0.028	-0.009	0.037	0.067	0.024	-0.021
0.051	0.307	-0.948	-0.020	0.361	-0.932	-0.032	-0.137	0.005	0.014	0.004	-0.005	0.033	0.097	0.028	-0.009
0.020	0.303	-0.952	-0.016	0.359	-0.933	-0.087	-0.190	0.023	-0.020	0.002	-0.008	0.002	0.092	0.024	-0.007
0.047	0.288	-0.972	-0.016	0.356	-0.934	-0.127	-0.032	-0.007	0.006	-0.011	-0.026	0.030	0.076	0.004	-0.000
0.040	0.296	-0.952	-0.014	0.353	-0.935	-0.162	-0.083	0.006	-0.004	-0.000	-0.006	0.022	0.083	0.024	-0.006
0.032	0.296	-0.956	-0.011	0.349	-0.937	-0.206	-0.183	0.021	-0.015	0.004	-0.008	0.015	0.082	0.019	-0.005
0.020	0.292	-0.968	-0.012	0.345	-0.939	-0.216	0.074	-0.025	-0.025	0.004	-0.018	0.004	0.077	0.007	-0.014
0.028	0.265	-0.972	-0.011	0.341	-0.940	-0.224	-0.031	-0.014	-0.018	-0.018	-0.021	0.012	0.050	0.003	-0.011
0.013	0.272	-0.968	-0.006	0.337	-0.942	-0.204	-0.245	0.013	-0.038	-0.006	-0.015	0.003	0.057	0.007	-0.019
0.059	0.253	-0.964	-0.008	0.333	-0.943	-0.175	0.111	-0.040	0.009	-0.022	-0.010	0.043	0.036	0.011	-0.015
-0.003	0.242	-0.968	-0.002	0.330	-0.944	-0.174	-0.312	0.028	-0.058	-0.030	-0.013	0.018	0.024	0.008	-0.018
0.051	0.261	-0.972	-0.002	0.326	-0.945	-0.178	-0.018	-0.022	-0.005	-0.007	-0.016	0.037	0.043	0.004	-0.015
0.028	0.261	-0.975	0.001	0.323	-0.946	-0.148	-0.112	0.011	-0.030	-0.004	-0.018	0.014	0.042	0.000	-0.012
0.040	0.222	-0.960	0.005	0.320	-0.947	-0.125	-0.207	0.006	-0.022	-0.040	-0.002	0.025	0.003	0.016	-0.014
0.093	0.214	-0.948	0.002	0.319	-0.948	-0.072	0.157	-0.034	0.034	-0.046	0.010	0.079	0.005	0.028	-0.018
-0.003	0.222	-0.975	0.006	0.316	-0.949	-0.101	-0.202	0.045	-0.066	-0.036	-0.016	0.017	0.002	0.000	-0.016
0.040	0.245	-0.968	0.008	0.315	-0.949	-0.081	-0.136	0.036	-0.026	-0.011	-0.008	0.025	0.025	0.008	-0.012
0.059	0.234	-0.948	0.012	0.314	-0.949	-0.045	-0.219	0.030	-0.011	-0.021	0.012	0.045	0.013	0.028	-0.019
0.082	0.238	-0.940	0.013	0.313	-0.950	-0.030	-0.029	-0.003	0.012	-0.017	0.020	0.067	0.016	0.036	-0.010
0.059	0.249	-0.968	0.015	0.311	-0.950	-0.071	-0.112	0.019	-0.014	-0.003	-0.007	0.044	0.027	0.009	-0.009
0.067	0.214	-0.948	0.015	0.310	-0.950	-0.042	-0.014	0.021	-0.006	-0.037	0.013	0.051	0.008	0.029	-0.011
0.063	0.234	-0.952	0.016	0.309	-0.951	-0.036	-0.015	0.030	-0.011	-0.017	0.009	0.047	0.010	0.025	-0.012
0.051	0.234	-0.952	0.017	0.309	-0.951	0.000	-0.076	0.037	-0.023	-0.017	0.009	0.035	0.010	0.025	-0.012
0.074	0.253	-0.960	0.016	0.310	-0.951	0.051	0.045	0.018	0.000	0.002	0.001	0.058	0.028	0.017	-0.015
0.063	0.257	-0.956	0.016	0.310	-0.951	0.008	-0.024	0.062	-0.011	0.006	0.005	0.046	0.031	0.021	-0.003
0.040	0.257	-0.979	0.016	0.311	-0.950	0.046	0.025	0.059	-0.033	0.005	-0.019	0.022	0.031	0.002	0.007
0.124	0.257	-0.952	0.014	0.311	-0.950	0.040	0.084	0.009	0.052	0.005	0.009	0.106	0.030	0.026	0.003
0.093	0.249	-0.972	0.009	0.312	-0.950	0.026	0.273	0.025	0.027	-0.003	-0.011	0.075	0.022	0.006	0.007
0.055	0.234	-0.940	0.012	0.312	-0.950	-0.003	-0.142	0.022	-0.014	-0.019	0.021	0.036	0.005	0.037	0.003
0.078	0.214	-0.952	0.010	0.312	-0.950	0.016	0.123	-0.023	0.011	-0.038	0.009	0.058	0.015	0.025	-0.011
0.017	0.211	-0.968	0.012	0.311	-0.950	-0.021	-0.089	-0.012	-0.053	-0.041	-0.007	0.004	0.020	0.009	-0.015
0.040	0.245	-0.972	0.010	0.310	-0.951	-0.033	0.110	-0.067	-0.028	-0.005	-0.011	0.018	0.014	0.005	-0.015
0.082	0.230	-0.952	0.012	0.310	-0.951	-0.011	-0.078	-0.006	0.013	-0.020	0.009	0.060	0.002	0.024	-0.021
0.047	0.230	-0.964	0.014	0.309	-0.951	-0.042	-0.094	-0.005	-0.024	-0.019	-0.002	0.025	0.003	0.011	-0.016
0.047	0.230	-0.964	0.014	0.308	-0.951	-0.030	0.010	-0.014	-0.024	-0.018	-0.002	0.025	0.004	0.011	-0.010
0.051	0.253	-0.948	0.016	0.306	-0.952	-0.081	-0.101	0.004	-0.022	0.007	0.014	0.028	0.018	0.026	-0.020
0.093	0.249	-0.928	0.011	0.304	-0.952	-0.079	0.271	-0.071	0.025	0.005	0.034	0.069	0.014	0.046	-0.020
0.020	0.238	-0.968	0.013	0.302	-0.953	-0.110	-0.094	-0.013	-0.050	-0.005	-0.004	0.006	0.001	0.006	-0.016
0.063	0.238	-0.928	0.013	0.300	-0.954	-0.105	0.009	-0.033	-0.008	-0.002	0.036	0.035	0.001	0.046	-0.015
0.090	0.230	-0.901	0.010	0.298	-0.955	-0.120	0.183	-0.031	0.022	-0.008	0.064	0.060	0.007	0.073	-0.022
0.063	0.199	-0.916	0.007	0.295	-0.955	-0.116	0.171	-0.027	-0.002	-0.037	0.049	0.032	0.038	0.057	-0.020
0.055	0.222	-0.916	0.004	0.294	-0.956	-0.067	0.188	-0.033	-0.007	-0.012	0.050	0.024	0.015	0.057	-0.016
0.024	0.226	-0.956	0.004	0.292	-0.956	-0.075	0.012	-0.017	-0.038	-0.007	0.011	0.006	0.012	0.016	-0.015
0.086	0.218	-0.897	0.002	0.291	-0.957	-0.044	0.130	-0.025	0.026	-0.014	0.071	0.056	0.020	0.075	-0.018
0.074	0.222	-0.936	-0.003	0.290	-0.957	-0.050	0.301	-0.038	0.020	-0.009	0.032	0.044	0.017	0.034	-0.020
0.024	0.211	-0.924	-0.008	0.289	-0.957	-0.024	0.264	-0.004	-0.025	-0.020	0.044	0.005	0.029	0.045	-0.022
0.032	0.234	-0.916	-0.009	0.288	-0.957	-0.037	0.031	0.039	-0.017	0.004	0.052	0.003	0.006	0.052	-0.016
0.013	0.226	-0.916	-0.012	0.287	-0.958	-0.058	0.141	-0.005	-0.033	-0.002	0.052	0.016	0.014	0.050	-0.025
0.097	0.230	-0.916	-0.016	0.286	-0.958	-0.047	0.280	-0.056	0.056	0.003	0.053	0.070	0.011	0.049	-0.021
0.017	0.214	-0.916	-0.019	0.286	-0.958	-0.019	0.185	-0.076	-0.022	-0.012	0.053	0.010	0.027	0.049	-0.021
0.036	0.218	-0.916	-0.022	0.284	-0.959	-0.085	0.161	-0.026	-0.000	-0.006	0.053	0.010	0.024	0.048	-0.018
0.001	0.211	-0.956	-0.025	0.283	-0.959	-0.024	0.148	-0.015	-0.032	-0.013	0.014	0.025	0.033	0.008	-0.030
0.013	0.203	-0.909	-0.029	0.283	-0.959	-0.032	0.260	-0.043	-0.016	-0.020	0.061	0.012	0.042	0.054	-0.027
0.009	0.199	-0.924	-0.036	0.281	-0.959	-0.072	0.344	-0.062	-0.014	-0.022	0.045	0.016	0.046	0.038	-0.031
0.017	0.214	-0.916	-0.036	0.279	-0.960	-0.085	0.076	-0.085	-0.005	-0.005	0.054	0.008	0.031	0.045	-0.034
-0.010	0.211	-0.948	-0.038	0.277	-0.960	-0.099	0.097	-0.092	-0.031	-0.007	0.023	0.035	0.036	0.013	-0.029
-0.030	0.211	-0.948	-0.040	0.275	-0.961	-0.111	0.171	-0.082	-0.047	-0.004	0.023	0.054	0.036	0.013	-0.037
0.028	0.203	-0.912	-0.043	0.275	-0.961	-0.019	0.195	-0.132	0.014	-0.012	0.058	0.004	0.044	0.048	-0.037
-0.045	0.207	-0.932	-0.044	0.272	-0.961	-0.108	0.069	-0.117	-0.059	-0.005	0.039	0.069	0.041	0.028	-0.039
0.001	0.203	-0.924	-0.048	0.271	-0.962	-0.100	0.239	-0.137	-0.009	-0.007	0.047	0.023	0.045	0.036	-0.039
-0.026	0.222	-0.936	-0.048	0.269	-0.962	-0.102	0.069	-0.132	-0.035	0.014	0.036	0.050	0.026	0.024	-0.042
-0.037	0.211	-0.944	-0.047	0.267	-0.963	-0.099	-0.044	-0.106	-0.048	0.005	0.028	0.062	0.038	0.016	-0.033
0.001	0.199	-0.932	-0.049	0.264	-0.963	-0.132	0.180	-0.136	-0.007	-0.004	0.040	0.024	0.050	0.027	-0.031
0.005	0.184	-0.905	-0.051	0.262	-0.964	-0.100	0.157	-0.168	-0.001	-0.018	0.068	0.020	0.066	0.054	-0.027
0.005	0.199	-0.928	-0.055	0.260	-0.964	-0.122	0.243	-0.165	0.003	0.000	0.045	0.020	0.050	0.030	-0.026
-0.033	0.214	-0.991	-0.059	0.257	-0.965	-0.136	0.242	-0.134	-0.032	0.018	-0.018	0.059	0.035	0.034	-0.029
-0.060	0.172	-0.972	-0.062	0.253	-0.965	-0.209	0.204	-0.141	-0.056	-0.020	0.003	0.085	0.078	0.014	-0.018
-0.057	0.191	-1.031	-0.061	0.247	-0.967	-0.324	-0.011	-0.143	-0.053	0.006	-0.055	0.081	0.059	0.073	-0.008
0.005	0.191	-1.035	-0.065	0.240	-0.968	-0.333	0.263	-0.180	0.013	0.012	-0.058	0.020	0.060	0.077	0.012
0.001	0.172	-1.046	-0.069	0.232	-0.970	-0.460	0.292	-0.253	0.013	0.002	-0.068	0.024	0.079	0.089	0.043
0.040	0.106	-1.046	-0.077	0.221	-0.972	-0.546	0.455	-0.296	0.059	-0.053	-0.066	0.013	0.144	0.090	0.064
0.067	0.056	-1.031	-0.086	0.211	-0.974	-0.496	0.555	-0.283	0.095	-0.094	-0.049	0.040	0.194	0.074	0.054
0.036	0.037	-0.991	-0.097	0.205	-0.974	-0.325	0.675	-0.269	0.076	-0.107	-0.009	0.009	0.213	0.035	0.025
-0.068	0.087	-0.975	-0.110	0.204	-0.973	-0.056	0.668	-0.148	-0.016	-0.056	0.005	0.095	0.163	0.020	-0.018
-0.183	0.153	-0.983	-0.119	0.205	-0.972	0.060	0.468	-0.065	-0.122	0.009	-0.004	0.211	0.097	0.028	-0.070
-0.222	0.214	-0.975	-0.126	0.208	-0.970	0.120	0.376	-0.012	-0.153	0.068	0.003	0.250	0.035	0.020	-0.106
-0.245	0.222	-0.983	-0.130	0.211	-0.969	0.198	0.172	0.002	-0.172	0.072	-0.006	0.274	0.027	0.028	-0.102
-0.183	0.203	-0.975	-0.127	0.215	-0.968	0.210	-0.165	0.004	-0.114	0.049	0.001	0.212	0.046	0.021	-0.051
-0.064	0.195	-0.979	-0.125	0.220	-0.967	0.262	-0.102	0.016	0.004	0.036	-0.004	0.093	0.054	0.025	0.011
0.070	0.172	-1.023	-0.123	0.224	-0.967	0.229	-0.055	0.057	0.137	0.009	-0.047	0.042	0.077	0.068	0.078
0.093	0.168	-1.058	-0.119	0.228	-0.966	0.215	-0.206	0.110	0.156	0.001	-0.083	0.065	0.080	0.104	0.157
0.093	0.187	-1.086	-0.115	0.233	-0.966	0.252	-0.181	0.095	0.152	0.016	-0.111	0.065	0.061	0.131	0.210
0.213	0.199	-1.098	-0.112	0.236	-0.965	0.170	-0.134	0.064	0.268	0.025	-0.123	0.185	0.049	0.143	0.253
0.182	0.234	-1.141	-0.108	0.240	-0.965	0.253	-0.144	-0.006	0.234	0.055	-0.167	0.154	0.014	0.185	0.265
0.282	0.272	-1.145	-0.102	0.247	-0.964	0.330	-0.261	-0.085	0.327	0.087	-0.172	0.254	0.024	0.189	0.280
0.140	0.265	-1.180	-0.091	0.252	-0.963	0.270	-0.501	-0.089	0.174	0.074	-0.207	0.111	0.017	0.224	0.266
0.190	0.230	-1.141	-0.080	0.257	-0.963	0.233	-0.454	-0.172	0.214	0.035	-0.168	0.162	0.017	0.184	0.253
0.178	0.160	-1.086	-0.072	0.259	-0.963	0.131	-0.388	-0.127	0.193	-0.037	-0.113	0.152	0.087	0.129	0.225
0.178	0.160	-1.086	-0.064	0.261	-0.963	0.140	-0.341	-0.039	0.186	-0.039	-0.113	0.153	0.087	0.129	0.222
0.205	0.137	-1.070	-0.055	0.266	-0.962	0.273	-0.440	-0.025	0.203	-0.067	-0.098	0.181	0.111	0.114	0.213
0.209	0.153	-1.046	-0.051	0.272	-0.961	0.291	-0.137	-0.046	0.203	-0.057	-0.075	0.185	0.096	0.090	0.212
0.224	0.118	-0.995	-0.051	0.279	-0.959	0.397	0.060	-0.065	0.219	-0.099	-0.026	0.200	0.132	0.039	0.205
0.228	0.153	-0.983	-0.051	0.283	-0.958	0.217	0.053	0.017	0.223	-0.068	-0.015	0.203	0.098	0.027	0.176
0.170	0.172	-1.019	-0.053	0.288	-0.956	0.285	0.152	-0.004	0.168	-0.054	-0.052	0.145	0.079	0.062	0.154
0.086	0.149	-0.952	-0.055	0.292	-0.955	0.247	0.105	0.004	0.085	-0.081	0.013	0.059	0.103	0.006	0.135
0.117	0.195	-0.944	-0.058	0.297	-0.953	0.254	0.238	-0.132	0.119	-0.039	0.020	0.089	0.058	0.014	0.098
0.128	0.218	-0.920	-0.067	0.302	-0.951	0.293	0.591	-0.262	0.139	-0.022	0.041	0.099	0.035	0.038	0.051
0.005	0.222	-0.983	-0.072	0.307	-0.949	0.223	0.335	-0.278	0.020	-0.022	-0.024	0.026	0.032	0.024	0.039
-0.110	0.218	-1.015	-0.076	0.311	-0.947	0.226	0.306	-0.325	-0.091	-0.031	-0.057	0.142	0.035	0.055	0.005
-0.010	0.261	-0.960	-0.081	0.313	-0.946	0.095	0.382	-0.292	0.014	0.010	-0.003	0.043	0.007	0.001	-0.020
-0.118	0.253	-1.023	-0.079	0.314	-0.946	0.026	-0.018	-0.201	-0.096	0.001	-0.066	0.153	0.001	0.062	-0.014
-0.037	0.292	-0.975	-0.079	0.315	-0.946	0.021	0.086	-0.285	-0.015	0.039	-0.019	0.073	0.038	0.014	-0.016
0.043	0.276	-0.920	-0.085	0.315	-0.945	0.003	0.408	-0.229	0.071	0.023	0.036	0.007	0.022	0.041	-0.019
-0.114	0.249	-0.983	-0.084	0.316	-0.945	0.016	0.021	-0.251	-0.088	-0.004	-0.027	0.151	0.005	0.022	-0.024
-0.018	0.253	-0.936	-0.082	0.319	-0.944	0.144	-0.027	-0.230	0.005	-0.003	0.020	0.056	0.001	0.025	-0.019
-0.107	0.222	-0.928	-0.078	0.321	-0.944	0.143	-0.144	-0.155	-0.087	-0.037	0.027	0.145	0.033	0.033	-0.033
0.013	0.234	-0.909	-0.078	0.325	-0.942	0.220	0.047	-0.149	0.031	-0.029	0.045	0.027	0.021	0.053	-0.029
-0.033	0.230	-0.936	-0.082	0.330	-0.940	0.254	0.246	-0.105	-0.011	-0.037	0.016	0.073	0.025	0.025	-0.045
-0.083	0.257	-0.972	-0.078	0.334	-0.939	0.241	-0.190	-0.033	-0.065	-0.014	-0.021	0.124	0.001	0.011	-0.041
-0.103	0.265	-0.944	-0.078	0.339	-0.938	0.262	-0.005	-0.043	-0.084	-0.011	0.005	0.143	0.009	0.016	-0.057
-0.095	0.249	-0.964	-0.071	0.343	-0.937	0.216	-0.346	-0.021	-0.083	-0.030	-0.016	0.135	0.007	0.004	-0.067
-0.099	0.261	-1.003	-0.065	0.344	-0.937	0.091	-0.332	-0.005	-0.093	-0.020	-0.056	0.139	0.004	0.043	-0.060
-0.068	0.234	-0.936	-0.059	0.347	-0.936	0.147	-0.271	-0.051	-0.067	-0.049	0.010	0.109	0.023	0.024	-0.047
-0.018	0.238	-0.952	-0.056	0.351	-0.935	0.218	-0.155	-0.037	-0.020	-0.049	-0.007	0.059	0.020	0.008	-0.039
-0.018	0.238	-0.952	-0.053	0.354	-0.934	0.182	-0.160	0.016	-0.022	-0.052	-0.008	0.058	0.020	0.009	-0.027
-0.022	0.253	-0.936	-0.048	0.357	-0.933	0.194	-0.277	-0.006	-0.031	-0.040	0.007	0.063	0.006	0.024	-0.023
0.005	0.245	-0.936	-0.048	0.360	-0.932	0.162	0.017	-0.017	-0.004	-0.051	0.005	0.036	0.014	0.025	-0.025
-0.049	0.265	-0.975	-0.043	0.362	-0.931	0.151	-0.257	-0.003	-0.062	-0.034	-0.035	0.090	0.004	0.015	-0.026
-0.014	0.276	-0.948	-0.042	0.365	-0.930	0.135	-0.071	-0.007	-0.028	-0.024	-0.008	0.055	0.015	0.013	-0.021
-0.026	0.288	-0.987	-0.036	0.367	-0.930	0.121	-0.331	0.052	-0.045	-0.014	-0.048	0.066	0.026	0.026	-0.021
0.013	0.292	-0.952	-0.032	0.369	-0.929	0.148	-0.237	0.088	-0.011	-0.013	-0.013	0.027	0.029	0.009	-0.013
0.017	0.296	-0.948	-0.029	0.372	-0.928	0.155	-0.181	0.077	-0.009	-0.011	-0.010	0.024	0.033	0.013	-0.008
0.024	0.288	-0.932	-0.027	0.374	-0.927	0.160	-0.142	0.076	-0.004	-0.022	0.005	0.016	0.025	0.029	-0.003
0.024	0.269	-0.960	-0.023	0.377	-0.926	0.148	-0.231	0.083	-0.007	-0.043	-0.024	0.015	0.005	0.001	-0.001
0.036	0.288	-0.928	-0.022	0.379	-0.925	0.143	-0.067	0.053	0.003	-0.026	0.007	0.004	0.025	0.033	-0.004
0.036	0.296	-0.944	-0.020	0.381	-0.924	0.102	-0.121	0.049	0.001	-0.020	-0.009	0.004	0.032	0.017	-0.002
0.005	0.296	-0.964	-0.018	0.382	-0.924	0.060	-0.155	0.077	-0.032	-0.021	-0.029	0.035	0.032	0.003	-0.008
0.032	0.311	-0.964	-0.015	0.383	-0.924	0.078	-0.203	0.101	-0.008	-0.007	-0.030	0.007	0.047	0.003	-0.008
0.009	0.303	-0.936	-0.013	0.385	-0.923	0.133	-0.113	0.123	-0.032	-0.017	-0.003	0.030	0.039	0.025	-0.007
0.043	0.327	-0.936	-0.010	0.387	-0.922	0.130	-0.222	0.116	-0.001	0.004	-0.004	0.004	0.061	0.024	-0.003
0.047	0.311	-0.956	-0.009	0.390	-0.921	0.149	-0.096	0.122	0.002	-0.013	-0.025	0.008	0.045	0.005	-0.004
0.055	0.311	-0.920	-0.007	0.392	-0.920	0.155	-0.140	0.130	0.008	-0.016	0.010	0.015	0.045	0.040	0.004
0.032	0.330	-0.956	-0.006	0.395	-0.919	0.142	-0.134	0.111	-0.017	0.002	-0.027	0.008	0.064	0.004	-0.000
0.070	0.323	-0.912	-0.003	0.398	-0.918	0.171	-0.156	0.112	0.019	-0.009	0.015	0.031	0.057	0.048	-0.005
0.024	0.319	-0.944	-0.002	0.400	-0.916	0.164	-0.138	0.115	-0.029	-0.016	-0.017	0.016	0.053	0.016	-0.009
0.028	0.323	-0.956	0.000	0.403	-0.915	0.135	-0.154	0.118	-0.027	-0.014	-0.030	0.012	0.056	0.004	-0.007
0.028	0.334	-0.960	0.003	0.404	-0.915	0.103	-0.192	0.115	-0.030	-0.004	-0.035	0.012	0.068	0.000	-0.016
0.059	0.338	-0.944	0.005	0.406	-0.914	0.107	-0.181	0.118	-0.002	-0.002	-0.020	0.018	0.072	0.016	-0.011
0.028	0.334	-0.924	0.008	0.408	-0.913	0.099	-0.197	0.101	-0.035	-0.007	-0.001	0.013	0.068	0.036	-0.009
0.063	0.369	-0.936	0.011	0.408	-0.913	0.050	-0.157	0.091	-0.003	0.027	-0.013	0.021	0.102	0.024	-0.012
0.063	0.361	-0.928	0.012	0.408	-0.913	-0.007	-0.084	0.070	-0.004	0.019	-0.005	0.021	0.094	0.032	-0.019
0.028	0.338	-0.940	0.013	0.408	-0.913	0.002	-0.105	0.053	-0.040	-0.004	-0.017	0.014	0.071	0.020	-0.023
0.028	0.338	-0.940	0.015	0.407	-0.913	-0.032	-0.146	0.076	-0.042	-0.003	-0.017	0.014	0.071	0.020	-0.023
0.013	0.327	-0.936	0.018	0.406	-0.914	-0.037	-0.225	0.106	-0.061	-0.014	-0.012	0.029	0.059	0.025	-0.025
0.078	0.350	-0.932	0.022	0.406	-0.914	-0.035	-0.208	0.079	0.001	0.011	-0.008	0.036	0.081	0.029	-0.010
0.067	0.342	-0.924	0.025	0.404	-0.914	-0.077	-0.222	0.086	-0.014	0.005	0.000	0.024	0.073	0.037	-0.000
0.128	0.315	-0.920	0.025	0.402	-0.915	-0.096	-0.007	0.091	0.048	-0.020	0.005	0.085	0.046	0.041	0.007
0.105	0.350	-0.905	0.025	0.400	-0.916	-0.095	-0.023	0.047	0.025	0.017	0.021	0.062	0.081	0.057	0.004
0.063	0.327	-0.932	0.025	0.398	-0.917	-0.119	-0.030	0.091	-0.017	-0.004	-0.005	0.020	0.057	0.029	0.012
0.067	0.323	-0.936	0.026	0.396	-0.918	-0.094	-0.085	0.101	-0.014	-0.006	-0.008	0.023	0.053	0.026	0.002
0.113	0.327	-0.912	0.025	0.395	-0.919	-0.073	0.061	0.057	0.033	-0.000	0.016	0.069	0.057	0.050	-0.005
0.078	0.330	-0.916	0.024	0.393	-0.919	-0.099	0.033	0.073	-0.000	0.006	0.013	0.034	0.060	0.045	0.003
0.059	0.315	-0.924	0.025	0.390	-0.920	-0.131	-0.093	0.076	-0.021	-0.007	0.006	0.014	0.044	0.038	-0.006
0.117	0.303	-0.897	0.021	0.387	-0.922	-0.177	0.188	0.048	0.041	-0.015	0.035	0.071	0.032	0.066	-0.006
0.024	0.311	-0.916	0.024	0.383	-0.923	-0.175	-0.125	0.038	-0.054	-0.004	0.017	0.022	0.040	0.046	-0.012
0.113	0.307	-0.901	0.020	0.379	-0.925	-0.210	0.188	0.005	0.038	-0.004	0.034	0.066	0.036	0.062	-0.020
0.040	0.311	-0.924	0.018	0.375	-0.927	-0.233	0.103	0.057	-0.033	0.005	0.013	0.008	0.039	0.038	-0.023
0.017	0.292	-0.901	0.013	0.372	-0.928	-0.138	0.267	0.064	-0.051	-0.012	0.038	0.031	0.019	0.062	-0.010
0.093	0.296	-0.889	0.009	0.370	-0.929	-0.112	0.151	0.082	0.029	-0.006	0.050	0.045	0.023	0.074	-0.020
0.086	0.292	-0.909	0.006	0.367	-0.930	-0.142	0.128	0.124	0.025	-0.007	0.032	0.037	0.019	0.055	-0.020
0.040	0.276	-0.905	0.001	0.365	-0.931	-0.117	0.272	0.095	-0.016	-0.020	0.037	0.010	0.003	0.059	-0.014
0.032	0.276	-0.889	-0.002	0.361	-0.932	-0.176	0.079	0.123	-0.021	-0.017	0.054	0.019	0.003	0.074	-0.029
0.036	0.284	-0.901	-0.006	0.358	-0.934	-0.157	0.179	0.111	-0.014	-0.006	0.043	0.015	0.010	0.063	-0.038
0.001	0.280	-0.877	-0.007	0.355	-0.935	-0.136	0.034	0.067	-0.047	-0.007	0.068	0.051	0.006	0.087	-0.043
0.032	0.284	-0.885	-0.012	0.352	-0.936	-0.152	0.285	0.048	-0.011	-0.000	0.061	0.020	0.009	0.079	-0.043
0.001	0.292	-0.901	-0.013	0.348	-0.937	-0.209	0.038	0.079	-0.041	0.012	0.047	0.052	0.017	0.063	-0.048
0.020	0.288	-0.885	-0.017	0.345	-0.939	-0.184	0.174	0.041	-0.018	0.011	0.064	0.034	0.012	0.079	-0.045
-0.007	0.253	-0.920	-0.016	0.342	-0.940	-0.138	-0.089	0.084	-0.046	-0.021	0.030	0.062	0.023	0.043	-0.043
-0.007	0.253	-0.920	-0.018	0.339	-0.941	-0.136	0.123	0.076	-0.043	-0.018	0.031	0.062	0.023	0.042	-0.041
0.040	0.265	-0.873	-0.022	0.336	-0.941	-0.145	0.185	0.051	0.006	-0.003	0.079	0.017	0.012	0.089	-0.041
0.005	0.253	-0.897	-0.023	0.334	-0.942	-0.119	0.017	0.034	-0.028	-0.013	0.056	0.052	0.024	0.065	-0.035
0.009	0.249	-0.901	-0.027	0.332	-0.943	-0.108	0.214	-0.003	-0.020	-0.014	0.053	0.048	0.029	0.061	-0.036
0.017	0.245	-0.909	-0.028	0.329	-0.944	-0.121	0.118	-0.023	-0.011	-0.016	0.046	0.041	0.034	0.053	-0.036
-0.014	0.257	-0.905	-0.032	0.328	-0.944	-0.055	0.190	-0.043	-0.038	-0.003	0.050	0.073	0.024	0.057	-0.034
0.005	0.261	-0.932	-0.032	0.328	-0.944	0.000	0.031	-0.017	-0.019	0.001	0.023	0.056	0.020	0.029	-0.039
-0.003	0.242	-0.924	-0.035	0.329	-0.944	0.044	0.155	-0.042	-0.024	-0.019	0.030	0.065	0.040	0.036	-0.046
-0.037	0.218	-0.924	-0.037	0.328	-0.944	0.006	0.149	-0.045	-0.056	-0.042	0.030	0.102	0.063	0.036	-0.046
-0.041	0.230	-0.940	-0.037	0.328	-0.944	-0.024	0.055	-0.108	-0.059	-0.029	0.015	0.107	0.052	0.020	-0.054
-0.033	0.230	-0.936	-0.038	0.328	-0.944	-0.006	0.047	-0.114	-0.052	-0.029	0.019	0.100	0.052	0.024	-0.059
-0.045	0.218	-0.944	-0.037	0.327	-0.944	-0.013	0.005	-0.087	-0.064	-0.040	0.011	0.112	0.064	0.016	-0.040
-0.045	0.234	-0.964	-0.037	0.326	-0.945	-0.049	0.019	-0.067	-0.064	-0.023	-0.008	0.112	0.049	0.005	-0.033
0.040	0.261	-0.972	-0.043	0.325	-0.945	-0.064	0.358	-0.065	0.027	0.005	-0.016	0.028	0.023	0.013	-0.018
-0.053	0.257	-1.054	-0.049	0.323	-0.945	-0.081	0.319	-0.026	-0.060	0.003	-0.099	0.120	0.027	0.097	0.011
-0.022	0.242	-1.082	-0.055	0.321	-0.945	-0.074	0.349	-0.050	-0.023	-0.011	-0.126	0.089	0.042	0.125	0.035
0.032	0.195	-1.082	-0.065	0.319	-0.945	-0.066	0.557	-0.009	0.041	-0.055	-0.126	0.034	0.088	0.127	0.020
0.013	0.157	-1.062	-0.076	0.321	-0.944	0.151	0.506	0.172	0.032	-0.096	-0.108	0.053	0.127	0.108	-0.012
-0.080	0.234	-0.968	-0.081	0.327	-0.941	0.361	0.179	0.337	-0.055	-0.025	-0.016	0.145	0.050	0.014	-0.057
-0.207	0.276	-0.893	-0.088	0.336	-0.938	0.471	0.180	0.389	-0.175	0.010	0.056	0.272	0.008	0.060	-0.088
-0.230	0.315	-0.877	-0.089	0.342	-0.935	0.398	-0.085	0.367	-0.197	0.042	0.069	0.295	0.030	0.075	-0.102
-0.110	0.357	-0.924	-0.091	0.348	-0.933	0.320	0.046	0.219	-0.076	0.079	0.019	0.176	0.072	0.027	-0.075
-0.030	0.385	-0.920	-0.091	0.354	-0.931	0.330	-0.051	0.146	0.005	0.100	0.021	0.094	0.099	0.030	-0.012
0.070	0.346	-0.912	-0.091	0.360	-0.928	0.362	-0.030	0.110	0.105	0.055	0.026	0.006	0.059	0.038	0.071
0.093	0.361	-0.999	-0.089	0.368	-0.926	0.424	-0.114	0.098	0.126	0.062	-0.063	0.029	0.074	0.049	0.136
0.159	0.369	-1.042	-0.085	0.378	-0.922	0.530	-0.218	0.109	0.187	0.061	-0.110	0.095	0.081	0.093	0.206
0.190	0.446	-1.098	-0.078	0.386	-0.919	0.462	-0.348	0.071	0.211	0.130	-0.168	0.125	0.158	0.148	0.255
0.305	0.454	-1.078	-0.071	0.391	-0.918	0.284	-0.293	-0.077	0.319	0.132	-0.150	0.240	0.165	0.129	0.280
0.305	0.454	-1.078	-0.059	0.394	-0.917	0.122	-0.536	-0.197	0.307	0.130	-0.150	0.240	0.164	0.129	0.289
0.232	0.311	-1.094	-0.053	0.394	-0.918	0.030	-0.170	-0.253	0.228	-0.014	-0.166	0.166	0.021	0.145	0.286
0.240	0.292	-1.066	-0.041	0.394	-0.918	0.008	-0.562	-0.106	0.224	-0.033	-0.138	0.173	0.001	0.118	0.267
0.228	0.288	-1.074	-0.030	0.394	-0.919	0.031	-0.551	0.009	0.201	-0.037	-0.145	0.161	0.003	0.127	0.238
0.263	0.296	-1.046	-0.023	0.395	-0.918	0.066	-0.279	-0.068	0.229	-0.030	-0.118	0.194	0.004	0.100	0.223
0.205	0.288	-1.031	-0.018	0.397	-0.918	0.143	-0.225	-0.087	0.166	-0.040	-0.103	0.136	0.003	0.084	0.204
0.243	0.350	-0.948	-0.015	0.401	-0.916	0.187	-0.055	-0.139	0.201	0.019	-0.022	0.174	0.058	0.002	0.200
0.190	0.350	-0.991	-0.011	0.402	-0.915	0.110	-0.176	-0.071	0.143	0.017	-0.066	0.119	0.058	0.045	0.161
0.274	0.346	-0.932	-0.015	0.405	-0.914	0.170	0.366	-0.185	0.232	0.010	-0.008	0.203	0.053	0.013	0.152
0.097	0.396	-0.964	-0.007	0.407	-0.914	0.071	-0.355	-0.142	0.047	0.059	-0.040	0.025	0.103	0.018	0.119
0.213	0.346	-0.881	-0.010	0.407	-0.913	0.007	0.318	-0.296	0.165	0.009	0.043	0.140	0.053	0.064	0.099
0.090	0.307	-0.909	-0.008	0.406	-0.914	-0.015	0.044	-0.282	0.040	-0.029	0.015	0.016	0.013	0.036	0.042
0.105	0.342	-0.901	-0.015	0.406	-0.914	-0.021	0.547	-0.384	0.062	0.006	0.023	0.031	0.048	0.044	0.036
-0.033	0.315	-0.944	-0.009	0.403	-0.915	-0.132	-0.125	-0.398	-0.082	-0.018	-0.019	0.108	0.021	0.000	0.007
0.090	0.296	-0.909	-0.008	0.399	-0.917	-0.208	0.166	-0.430	0.041	-0.033	0.018	0.014	0.001	0.035	0.007
0.036	0.288	-0.940	-0.005	0.395	-0.919	-0.204	-0.002	-0.357	-0.016	-0.037	-0.012	0.040	0.007	0.002	-0.002
0.070	0.323	-0.983	-0.006	0.391	-0.920	-0.227	0.211	-0.330	0.019	0.002	-0.053	0.006	0.028	0.041	0.016
0.036	0.327	-1.003	0.001	0.387	-0.922	-0.203	-0.309	-0.200	-0.023	0.010	-0.071	0.041	0.031	0.061	0.023
0.055	0.373	-1.015	0.006	0.384	-0.923	-0.138	-0.146	-0.226	-0.008	0.059	-0.082	0.022	0.077	0.074	0.021
0.120	0.365	-0.972	0.006	0.385	-0.923	0.026	0.078	-0.155	0.057	0.051	-0.038	0.043	0.069	0.031	0.025
0.028	0.388	-0.991	0.011	0.384	-0.923	-0.007	-0.248	-0.136	-0.041	0.075	-0.058	0.049	0.092	0.050	0.023
0.113	0.431	-0.964	0.006	0.386	-0.923	0.084	0.368	-0.159	0.049	0.116	-0.031	0.035	0.134	0.023	-0.001
0.063	0.392	-0.924	0.008	0.386	-0.923	-0.010	-0.081	-0.090	-0.003	0.077	0.009	0.016	0.096	0.017	-0.020
-0.068	0.334	-1.011	0.011	0.385	-0.923	-0.020	-0.134	-0.069	-0.137	0.020	-0.078	0.148	0.038	0.069	-0.022
0.032	0.338	-0.952	0.017	0.384	-0.923	-0.073	-0.264	-0.069	-0.042	0.025	-0.018	0.048	0.042	0.009	-0.039
0.040	0.315	-0.956	0.020	0.382	-0.924	-0.060	-0.173	-0.069	-0.038	0.003	-0.021	0.040	0.019	0.013	-0.050
0.040	0.315	-0.956	0.023	0.382	-0.924	-0.025	-0.052	-0.162	-0.040	0.004	-0.021	0.038	0.019	0.014	-0.028
0.001	0.280	-0.991	0.029	0.380	-0.925	-0.077	-0.295	-0.073	-0.085	-0.029	-0.056	0.076	0.016	0.050	-0.032
0.105	0.276	-0.928	0.031	0.378	-0.925	-0.099	-0.105	-0.094	0.016	-0.031	0.008	0.029	0.021	0.012	-0.030
0.032	0.303	-0.936	0.032	0.376	-0.926	-0.053	0.003	-0.146	-0.058	-0.003	0.001	0.044	0.005	0.004	-0.033
0.067	0.319	-0.964	0.038	0.375	-0.926	-0.081	-0.232	-0.104	-0.029	0.014	-0.026	0.009	0.019	0.024	-0.033
0.043	0.319	-0.952	0.041	0.372	-0.927	-0.122	-0.145	-0.092	-0.056	0.016	-0.013	0.033	0.017	0.012	-0.032
0.047	0.338	-0.940	0.051	0.370	-0.928	-0.121	-0.475	-0.094	-0.062	0.038	-0.000	0.030	0.035	0.000	-0.028
0.132	0.307	-0.920	0.051	0.368	-0.928	-0.062	0.064	-0.152	0.022	0.009	0.020	0.054	0.002	0.020	-0.044
0.074	0.303	-0.932	0.049	0.367	-0.929	-0.063	0.158	-0.144	-0.034	0.006	0.009	0.006	0.003	0.009	-0.042
-0.007	0.303	-0.979	0.055	0.365	-0.929	-0.077	-0.260	-0.138	-0.120	0.008	-0.038	0.088	0.004	0.038	-0.034
0.086	0.238	-0.924	0.058	0.364	-0.930	-0.046	-0.114	-0.122	-0.031	-0.056	0.018	0.002	0.070	0.017	-0.044
0.109	0.230	-0.924	0.058	0.362	-0.930	-0.064	0.035	-0.105	-0.009	-0.062	0.019	0.023	0.078	0.018	-0.038
0.074	0.249	-0.968	0.062	0.360	-0.931	-0.080	-0.199	-0.060	-0.048	-0.041	-0.024	0.013	0.059	0.025	-0.024
0.124	0.272	-0.920	0.063	0.358	-0.931	-0.067	0.011	-0.085	0.001	-0.016	0.024	0.036	0.037	0.022	-0.021
0.097	0.265	-0.944	0.066	0.357	-0.932	-0.078	-0.129	-0.067	-0.029	-0.022	0.001	0.008	0.045	0.002	-0.020
0.097	0.265	-0.964	0.066	0.356	-0.932	-0.014	0.038	-0.100	-0.029	-0.021	-0.018	0.006	0.047	0.022	-0.011
0.120	0.272	-0.932	0.068	0.355	-0.932	-0.043	-0.076	-0.038	-0.008	-0.013	0.014	0.028	0.040	0.009	-0.021
0.136	0.272	-0.964	0.067	0.354	-0.933	-0.028	0.060	0.020	0.008	-0.012	-0.018	0.042	0.041	0.023	-0.015
0.063	0.265	-0.956	0.069	0.354	-0.933	-0.016	-0.137	0.048	-0.067	-0.019	-0.010	0.032	0.050	0.015	-0.015
0.151	0.269	-0.893	0.067	0.355	-0.933	0.062	0.128	0.020	0.024	-0.016	0.053	0.055	0.048	0.047	-0.020
0.097	0.269	-0.960	0.065	0.356	-0.932	0.087	0.086	0.024	-0.029	-0.017	-0.014	0.000	0.049	0.020	-0.029
0.082	0.300	-0.964	0.066	0.357	-0.932	0.045	-0.048	0.001	-0.045	0.013	-0.018	0.016	0.020	0.025	-0.027
0.097	0.269	-0.932	0.066	0.357	-0.932	0.037	0.014	0.007	-0.029	-0.018	0.013	0.002	0.053	0.006	-0.034
0.074	0.288	-0.948	0.069	0.357	-0.932	-0.003	-0.165	0.014	-0.055	0.001	-0.002	0.025	0.035	0.010	-0.043
0.086	0.284	-0.964	0.066	0.357	-0.932	0.008	0.134	-0.050	-0.042	-0.003	-0.018	0.013	0.040	0.025	-0.041
0.047	0.265	-0.968	0.068	0.356	-0.932	-0.002	-0.052	-0.030	-0.082	-0.022	-0.022	0.051	0.061	0.029	-0.042
0.105	0.272	-0.956	0.073	0.356	-0.932	0.005	-0.275	-0.015	-0.029	-0.014	-0.010	0.007	0.054	0.017	-0.039
0.090	0.272	-0.956	0.071	0.356	-0.932	-0.025	0.087	-0.014	-0.043	-0.013	-0.010	0.009	0.056	0.018	-0.036
0.090	0.272	-0.956	0.072	0.354	-0.932	-0.056	-0.003	-0.004	-0.043	-0.012	-0.009	0.008	0.058	0.018	-0.026
0.124	0.265	-0.936	0.075	0.353	-0.932	-0.027	-0.157	-0.042	-0.012	-0.019	0.011	0.026	0.067	0.002	-0.019
0.113	0.280	-0.960	0.077	0.352	-0.933	-0.073	-0.071	-0.029	-0.025	-0.002	-0.012	0.015	0.053	0.022	-0.020
0.151	0.280	-0.940	0.075	0.351	-0.933	-0.034	0.124	-0.036	0.015	-0.001	0.008	0.054	0.054	0.002	-0.011
0.090	0.284	-0.960	0.078	0.350	-0.933	-0.033	-0.174	-0.009	-0.050	0.003	-0.012	0.008	0.051	0.022	-0.017
0.151	0.280	-0.936	0.077	0.350	-0.934	-0.017	0.108	-0.043	0.013	0.000	0.012	0.054	0.055	0.002	-0.019
0.101	0.269	-0.924	0.077	0.349	-0.934	0.008	-0.016	-0.055	-0.037	-0.011	0.024	0.004	0.068	0.014	-0.019
0.097	0.280	-0.979	0.081	0.348	-0.934	-0.075	-0.188	-0.014	-0.045	0.002	-0.031	0.000	0.057	0.042	-0.016
0.147	0.276	-0.972	0.081	0.347	-0.934	-0.033	0.056	-0.051	0.006	-0.001	-0.022	0.050	0.061	0.034	-0.024
0.105	0.284	-0.975	0.081	0.346	-0.935	-0.009	-0.010	-0.043	-0.037	0.007	-0.026	0.008	0.053	0.038	-0.018
0.105	0.253	-0.956	0.084	0.345	-0.935	-0.048	-0.127	-0.061	-0.040	-0.023	-0.006	0.008	0.084	0.019	-0.021
0.136	0.276	-0.940	0.083	0.344	-0.935	-0.018	0.100	-0.105	-0.008	0.001	0.010	0.039	0.061	0.003	-0.024
0.093	0.288	-0.968	0.087	0.344	-0.935	-0.015	-0.162	-0.068	-0.054	0.013	-0.018	0.004	0.050	0.030	-0.024
0.143	0.272	-0.948	0.087	0.343	-0.935	-0.014	0.008	-0.058	-0.005	-0.002	0.002	0.045	0.065	0.010	-0.015
0.120	0.276	-0.964	0.090	0.343	-0.935	0.023	-0.107	-0.076	-0.030	0.002	-0.014	0.022	0.062	0.026	-0.023
0.163	0.269	-0.936	0.090	0.342	-0.935	-0.033	0.037	-0.076	0.012	-0.005	0.014	0.064	0.069	0.002	-0.019
0.086	0.272	-0.979	0.090	0.342	-0.935	0.019	0.000	-0.104	-0.066	-0.001	-0.030	0.014	0.065	0.041	-0.022
0.124	0.272	-0.975	0.098	0.341	-0.935	-0.034	-0.398	-0.073	-0.035	-0.000	-0.026	0.024	0.065	0.037	-0.017
0.136	0.245	-0.952	0.093	0.341	-0.935	0.013	0.318	-0.121	-0.019	-0.027	-0.002	0.035	0.092	0.014	-0.015
0.151	0.265	-0.960	0.095	0.341	-0.935	0.001	-0.071	-0.090	-0.006	-0.007	-0.010	0.050	0.073	0.021	-0.014
0.174	0.269	-0.948	0.093	0.341	-0.935	0.026	0.157	-0.107	0.019	-0.003	0.002	0.072	0.069	0.009	-0.008
0.105	0.269	-0.968	0.097	0.341	-0.935	0.002	-0.174	-0.037	-0.054	-0.003	-0.018	0.002	0.069	0.029	-0.004
0.163	0.257	-0.952	0.097	0.341	-0.935	0.025	0.013	-0.074	0.004	-0.014	-0.002	0.059	0.081	0.013	-0.008
0.167	0.265	-0.936	0.097	0.341	-0.935	0.039	0.080	-0.072	0.008	-0.007	0.013	0.062	0.074	0.003	-0.015
0.140	0.265	-0.948	0.098	0.342	-0.935	0.056	-0.057	-0.064	-0.020	-0.008	0.001	0.035	0.074	0.009	-0.010
0.143	0.261	-0.936	0.100	0.343	-0.934	0.070	-0.074	-0.047	-0.018	-0.012	0.012	0.038	0.078	0.003	-0.017
0.143	0.261	-0.936	0.099	0.344	-0.934	0.084	0.085	-0.057	-0.017	-0.013	0.012	0.037	0.078	0.003	-0.023
0.132	0.242	-0.944	0.099	0.344	-0.934	0.039	-0.011	-0.008	-0.028	-0.033	0.004	0.024	0.097	0.005	-0.018
0.128	0.261	-0.944	0.100	0.345	-0.933	0.053	-0.018	-0.024	-0.032	-0.014	0.003	0.019	0.077	0.005	-0.026
0.174	0.280	-0.924	0.095	0.346	-0.933	0.090	0.280	-0.026	0.019	0.004	0.022	0.064	0.058	0.015	-0.023
0.093	0.261	-0.932	0.097	0.348	-0.932	0.103	-0.114	0.047	-0.063	-0.017	0.014	0.018	0.076	0.007	-0.028
0.151	0.253	-0.940	0.094	0.351	-0.932	0.132	0.139	0.021	-0.003	-0.027	0.005	0.040	0.083	0.001	-0.027
0.105	0.261	-0.928	0.094	0.352	-0.931	0.114	0.022	0.018	-0.048	-0.022	0.016	0.007	0.075	0.010	-0.033
0.128	0.245	-0.932	0.093	0.354	-0.930	0.121	0.031	0.022	-0.024	-0.039	0.011	0.014	0.090	0.006	-0.025
0.132	0.234	-0.924	0.093	0.357	-0.929	0.163	0.003	0.031	-0.020	-0.054	0.018	0.018	0.101	0.013	-0.033
0.132	0.265	-0.936	0.092	0.360	-0.929	0.148	0.059	0.045	-0.019	-0.025	0.005	0.017	0.070	0.001	-0.026
0.093	0.272	-0.964	0.092	0.362	-0.928	0.102	-0.038	0.071	-0.057	-0.019	-0.024	0.023	0.061	0.027	-0.021
0.140	0.261	-0.928	0.093	0.364	-0.927	0.128	-0.072	0.043	-0.012	-0.033	0.011	0.022	0.072	0.009	-0.013
0.147	0.242	-0.940	0.094	0.366	-0.926	0.129	-0.050	0.083	-0.004	-0.054	-0.002	0.027	0.090	0.002	-0.012
0.170	0.276	-0.928	0.094	0.370	-0.924	0.252	-0.017	0.079	0.019	-0.024	0.008	0.049	0.054	0.010	0.004
0.147	0.269	-0.916	0.094	0.375	-0.922	0.261	-0.053	0.108	-0.004	-0.037	0.018	0.025	0.060	0.022	0.008
0.186	0.292	-0.940	0.092	0.378	-0.921	0.179	0.102	0.131	0.037	-0.017	-0.007	0.063	0.035	0.002	0.009
0.159	0.280	-0.912	0.090	0.383	-0.920	0.228	0.050	0.143	0.011	-0.032	0.019	0.035	0.045	0.026	0.011
0.143	0.280	-0.944	0.089	0.386	-0.918	0.205	-0.035	0.143	-0.004	-0.036	-0.014	0.020	0.044	0.006	0.007
0.170	0.303	-0.924	0.086	0.390	-0.917	0.189	0.112	0.179	0.027	-0.016	0.005	0.046	0.019	0.013	0.006
0.109	0.307	-0.940	0.086	0.394	-0.915	0.223	-0.090	0.196	-0.035	-0.017	-0.013	0.014	0.013	0.003	0.009
0.186	0.311	-0.885	0.081	0.398	-0.914	0.200	0.223	0.175	0.047	-0.017	0.041	0.063	0.007	0.051	0.013
0.170	0.315	-0.877	0.073	0.401	-0.913	0.192	0.397	0.161	0.040	-0.016	0.048	0.048	0.001	0.058	-0.003
0.170	0.296	-0.865	0.070	0.405	-0.912	0.171	0.106	0.169	0.043	-0.039	0.059	0.048	0.019	0.070	-0.005
0.070	0.303	-0.905	0.068	0.407	-0.911	0.136	0.061	0.177	-0.055	-0.033	0.018	0.052	0.010	0.029	-0.019
0.090	0.307	-0.881	0.061	0.410	-0.910	0.191	0.318	0.143	-0.029	-0.033	0.041	0.032	0.005	0.053	-0.026
0.074	0.323	-0.912	0.056	0.413	-0.909	0.143	0.150	0.197	-0.040	-0.020	0.008	0.047	0.012	0.021	-0.023
0.101	0.323	-0.905	0.054	0.416	-0.908	0.141	0.016	0.222	-0.011	-0.023	0.015	0.020	0.013	0.029	-0.003
0.159	0.334	-0.873	0.045	0.418	-0.907	0.138	0.439	0.181	0.056	-0.013	0.046	0.038	0.026	0.060	-0.006
0.159	0.334	-0.873	0.040	0.421	-0.906	0.158	0.218	0.199	0.061	-0.016	0.045	0.038	0.028	0.060	-0.002
0.051	0.307	-0.881	0.038	0.423	-0.905	0.137	0.018	0.244	-0.044	-0.046	0.036	0.071	0.003	0.052	-0.006
0.097	0.327	-0.853	0.035	0.426	-0.904	0.145	0.029	0.246	0.004	-0.029	0.062	0.024	0.024	0.080	-0.019
0.067	0.342	-0.869	0.030	0.428	-0.903	0.114	0.187	0.225	-0.022	-0.016	0.046	0.055	0.041	0.064	-0.040
0.067	0.319	-0.877	0.027	0.430	-0.902	0.114	0.078	0.177	-0.019	-0.041	0.037	0.056	0.020	0.056	-0.039
0.032	0.276	-0.853	0.024	0.431	-0.902	0.086	0.087	0.208	-0.050	-0.085	0.060	0.092	0.021	0.080	-0.051
0.047	0.296	-0.853	0.020	0.432	-0.901	0.069	0.096	0.264	-0.031	-0.066	0.059	0.077	0.000	0.080	-0.060
0.005	0.284	-0.877	0.018	0.436	-0.900	0.194	-0.003	0.296	-0.070	-0.081	0.034	0.120	0.010	0.056	-0.066
0.009	0.292	-0.842	0.014	0.439	-0.898	0.200	0.027	0.343	-0.063	-0.077	0.068	0.116	0.000	0.091	-0.061
0.017	0.311	-0.881	0.012	0.443	-0.897	0.210	-0.029	0.323	-0.053	-0.061	0.027	0.109	0.021	0.051	-0.056
0.040	0.342	-0.849	0.008	0.446	-0.895	0.217	0.109	0.263	-0.026	-0.034	0.057	0.087	0.054	0.082	-0.044
0.043	0.311	-0.885	0.002	0.449	-0.893	0.176	0.233	0.190	-0.016	-0.068	0.020	0.083	0.025	0.047	-0.026
0.017	0.303	-0.960	-0.002	0.450	-0.893	0.054	0.140	0.169	-0.039	-0.076	-0.055	0.111	0.020	0.029	0.014
0.028	0.315	-0.995	-0.006	0.449	-0.893	0.012	0.136	0.155	-0.024	-0.064	-0.091	0.100	0.033	0.065	0.062
0.147	0.296	-1.039	-0.016	0.451	-0.893	0.101	0.543	0.116	0.105	-0.085	-0.135	0.019	0.016	0.108	0.092
0.182	0.257	-1.078	-0.029	0.456	-0.890	0.334	0.653	0.192	0.153	-0.128	-0.177	0.053	0.020	0.148	0.077
0.086	0.218	-1.078	-0.045	0.466	-0.884	0.613	0.770	0.330	0.073	-0.177	-0.183	0.043	0.057	0.148	0.024
-0.099	0.218	-0.897	-0.051	0.482	-0.875	0.986	0.050	0.491	-0.106	-0.193	-0.011	0.228	0.055	0.033	-0.047
-0.249	0.272	-0.786	-0.059	0.500	-0.864	1.091	0.125	0.529	-0.248	-0.157	0.089	0.378	0.000	0.143	-0.112
-0.210	0.377	-0.802	-0.062	0.514	-0.855	0.882	-0.173	0.554	-0.206	-0.067	0.065	0.340	0.106	0.128	-0.137
-0.130	0.485	-0.826	-0.066	0.525	-0.849	0.672	-0.109	0.518	-0.122	0.031	0.034	0.259	0.216	0.104	-0.100
-0.014	0.531	-0.873	-0.070	0.532	-0.844	0.462	-0.032	0.442	-0.002	0.070	-0.018	0.144	0.264	0.057	-0.022
0.055	0.616	-0.940	-0.070	0.537	-0.841	0.322	-0.165	0.366	0.067	0.150	-0.088	0.075	0.350	0.010	0.067
0.090	0.647	-0.975	-0.065	0.541	-0.839	0.241	-0.487	0.296	0.096	0.177	-0.125	0.041	0.383	0.046	0.149
0.205	0.643	-0.995	-0.055	0.542	-0.838	0.120	-0.715	0.232	0.201	0.171	-0.145	0.075	0.381	0.066	0.224
0.263	0.628	-1.019	-0.047	0.542	-0.839	0.014	-0.526	0.155	0.251	0.156	-0.168	0.132	0.367	0.090	0.292
0.378	0.632	-1.003	-0.035	0.544	-0.839	0.079	-0.607	0.036	0.355	0.158	-0.153	0.247	0.373	0.074	0.343
0.447	0.493	-1.015	-0.021	0.546	-0.838	0.143	-0.771	-0.007	0.409	0.017	-0.165	0.316	0.235	0.086	0.368
0.409	0.415	-1.023	-0.008	0.548	-0.836	0.175	-0.731	0.060	0.357	-0.062	-0.174	0.278	0.159	0.094	0.376
0.397	0.377	-0.987	0.003	0.551	-0.835	0.200	-0.719	0.169	0.334	-0.104	-0.141	0.267	0.122	0.058	0.354
0.382	0.400	-0.972	0.010	0.553	-0.833	0.182	-0.480	0.186	0.311	-0.083	-0.126	0.251	0.146	0.043	0.307
0.301	0.450	-1.019	0.012	0.556	-0.831	0.185	-0.248	0.298	0.229	-0.035	-0.175	0.171	0.198	0.090	0.276
0.263	0.516	-0.912	0.018	0.559	-0.829	0.152	-0.523	0.280	0.184	0.028	-0.071	0.133	0.265	0.016	0.248
0.328	0.612	-0.877	0.024	0.561	-0.828	0.117	-0.418	0.221	0.244	0.123	-0.037	0.199	0.364	0.052	0.221
0.313	0.585	-0.849	0.026	0.562	-0.826	0.106	-0.236	0.162	0.225	0.094	-0.010	0.184	0.338	0.079	0.211
0.301	0.585	-0.845	0.028	0.564	-0.825	0.081	-0.172	0.181	0.212	0.092	-0.007	0.173	0.340	0.083	0.204
0.347	0.562	-0.767	0.025	0.564	-0.825	0.029	0.208	0.072	0.261	0.068	0.071	0.219	0.318	0.162	0.184
0.255	0.670	-0.857	0.027	0.564	-0.826	-0.059	-0.161	0.113	0.167	0.177	-0.019	0.128	0.428	0.071	0.165
0.228	0.651	-0.861	0.027	0.562	-0.827	-0.135	0.000	0.041	0.139	0.160	-0.022	0.101	0.410	0.067	0.153
0.213	0.690	-0.830	0.024	0.560	-0.828	-0.100	0.326	-0.123	0.127	0.200	0.011	0.087	0.451	0.099	0.110
0.247	0.659	-0.794	0.016	0.556	-0.831	-0.241	0.656	-0.245	0.169	0.173	0.049	0.122	0.422	0.134	0.082
0.063	0.612	-0.889	0.014	0.550	-0.835	-0.354	0.345	-0.272	-0.013	0.133	-0.041	0.062	0.377	0.040	0.048
0.067	0.620	-0.928	0.012	0.541	-0.841	-0.582	0.219	-0.217	-0.008	0.150	-0.074	0.058	0.387	0.001	0.016
0.005	0.578	-0.960	0.017	0.533	-0.846	-0.441	-0.109	-0.262	-0.074	0.115	-0.101	0.119	0.346	0.030	-0.003
0.017	0.643	-0.920	0.026	0.526	-0.850	-0.420	-0.352	-0.280	-0.071	0.188	-0.057	0.108	0.414	0.010	-0.014
0.124	0.663	-0.909	0.030	0.520	-0.854	-0.382	-0.021	-0.325	0.032	0.214	-0.042	0.001	0.435	0.022	-0.011
0.040	0.601	-0.885	0.040	0.513	-0.857	-0.370	-0.386	-0.346	-0.062	0.158	-0.015	0.084	0.376	0.046	-0.015
0.113	0.667	-0.932	0.035	0.509	-0.860	-0.245	0.552	-0.440	0.016	0.228	-0.059	0.009	0.443	0.002	-0.031
0.043	0.570	-0.881	0.040	0.501	-0.864	-0.440	-0.068	-0.318	-0.058	0.139	-0.004	0.076	0.348	0.049	-0.050
-0.037	0.500	-0.905	0.048	0.490	-0.870	-0.606	-0.375	-0.250	-0.147	0.080	-0.021	0.156	0.280	0.026	-0.057
0.043	0.500	-0.916	0.048	0.482	-0.875	-0.460	0.236	-0.356	-0.066	0.089	-0.028	0.074	0.282	0.014	-0.085
0.036	0.454	-0.834	0.049	0.471	-0.881	-0.595	0.111	-0.381	-0.075	0.053	0.060	0.081	0.238	0.097	-0.088
-0.014	0.454	-0.960	0.056	0.458	-0.887	-0.729	-0.232	-0.336	-0.132	0.067	-0.059	0.131	0.239	0.028	-0.077
0.078	0.392	-0.834	0.064	0.443	-0.894	-0.784	-0.223	-0.350	-0.047	0.019	0.073	0.039	0.179	0.099	-0.083
0.078	0.392	-0.834	0.068	0.429	-0.901	-0.755	-0.052	-0.378	-0.051	0.033	0.080	0.039	0.180	0.100	-0.075
0.040	0.319	-0.936	0.073	0.418	-0.906	-0.584	-0.076	-0.405	-0.094	-0.029	-0.017	0.078	0.108	0.002	-0.073
0.097	0.300	-0.881	0.077	0.407	-0.910	-0.563	-0.089	-0.320	-0.041	-0.037	0.042	0.022	0.090	0.054	-0.071
0.043	0.284	-0.928	0.083	0.397	-0.914	-0.508	-0.239	-0.212	-0.101	-0.043	-0.001	0.076	0.076	0.008	-0.057
0.086	0.300	-0.940	0.091	0.389	-0.917	-0.423	-0.355	-0.210	-0.067	-0.019	-0.010	0.035	0.093	0.002	-0.055
0.155	0.307	-0.924	0.094	0.382	-0.919	-0.352	-0.057	-0.214	-0.000	-0.004	0.008	0.035	0.102	0.015	-0.054
0.090	0.311	-0.916	0.098	0.374	-0.922	-0.419	-0.183	-0.143	-0.070	0.008	0.019	0.031	0.108	0.023	-0.047
0.124	0.300	-0.912	0.103	0.366	-0.925	-0.402	-0.171	-0.150	-0.040	0.004	0.026	0.003	0.098	0.028	-0.043
0.120	0.276	-0.889	0.106	0.359	-0.927	-0.358	-0.110	-0.153	-0.047	-0.012	0.052	0.002	0.077	0.052	-0.049
0.136	0.249	-0.932	0.110	0.351	-0.930	-0.396	-0.157	-0.127	-0.035	-0.031	0.011	0.013	0.052	0.008	-0.052
0.163	0.230	-0.877	0.111	0.343	-0.933	-0.362	0.031	-0.199	-0.009	-0.043	0.069	0.039	0.035	0.064	-0.054
0.078	0.253	-0.960	0.116	0.334	-0.936	-0.477	-0.219	-0.143	-0.099	-0.010	-0.011	0.046	0.060	0.019	-0.050
0.140	0.284	-0.901	0.120	0.324	-0.938	-0.488	-0.167	-0.102	-0.041	0.030	0.051	0.015	0.092	0.040	-0.050
0.147	0.288	-0.936	0.123	0.315	-0.941	-0.494	-0.130	-0.115	-0.037	0.044	0.019	0.023	0.097	0.005	-0.048
0.151	0.300	-0.952	0.127	0.304	-0.944	-0.525	-0.151	-0.112	-0.036	0.065	0.006	0.027	0.110	0.010	-0.041
0.174	0.292	-0.940	0.130	0.296	-0.946	-0.443	-0.118	-0.152	-0.016	0.066	0.020	0.051	0.103	0.002	-0.034
0.140	0.276	-0.952	0.134	0.288	-0.948	-0.402	-0.174	-0.100	-0.055	0.059	0.010	0.017	0.089	0.009	-0.037
0.186	0.230	-0.928	0.134	0.279	-0.951	-0.459	0.040	-0.069	-0.009	0.022	0.036	0.063	0.044	0.016	-0.036
0.155	0.222	-0.932	0.137	0.270	-0.953	-0.449	-0.169	-0.104	-0.043	0.023	0.035	0.033	0.038	0.013	-0.041
0.182	0.199	-0.928	0.139	0.261	-0.955	-0.426	-0.074	-0.104	-0.018	0.008	0.041	0.061	0.017	0.017	-0.038
0.159	0.195	-0.956	0.144	0.252	-0.957	-0.457	-0.199	-0.062	-0.046	0.013	0.015	0.039	0.015	0.011	-0.041
0.163	0.129	-0.952	0.141	0.242	-0.960	-0.489	0.170	-0.084	-0.039	-0.042	0.022	0.043	0.049	0.007	-0.046
0.182	0.122	-0.928	0.139	0.232	-0.963	-0.485	0.103	-0.080	-0.018	-0.040	0.048	0.063	0.055	0.017	-0.053
0.124	0.110	-0.975	0.146	0.223	-0.964	-0.449	-0.312	-0.070	-0.082	-0.043	0.002	0.007	0.065	0.030	-0.044
0.140	0.122	-0.948	0.141	0.215	-0.966	-0.370	0.301	-0.156	-0.062	-0.023	0.032	0.023	0.052	0.002	-0.055
0.213	0.122	-0.972	0.148	0.206	-0.967	-0.464	-0.367	-0.043	0.004	-0.014	0.010	0.097	0.050	0.026	-0.061
0.093	0.133	-1.011	0.148	0.198	-0.969	-0.407	-0.004	-0.085	-0.115	0.006	-0.028	0.021	0.038	0.065	-0.050
0.151	0.079	-0.972	0.154	0.189	-0.970	-0.444	-0.286	-0.046	-0.064	-0.039	0.012	0.037	0.090	0.025	-0.048
0.201	0.072	-0.952	0.155	0.180	-0.971	-0.410	-0.018	-0.060	-0.014	-0.038	0.033	0.088	0.096	0.006	-0.058
0.170	0.052	-0.948	0.159	0.172	-0.972	-0.406	-0.190	-0.023	-0.049	-0.049	0.038	0.058	0.114	0.001	-0.053
0.174	0.068	-0.979	0.161	0.163	-0.973	-0.418	-0.147	0.007	-0.048	-0.025	0.008	0.063	0.098	0.033	-0.045
0.167	0.060	-0.932	0.165	0.156	-0.974	-0.371	-0.183	-0.045	-0.059	-0.025	0.056	0.056	0.104	0.015	-0.056
0.213	0.048	-0.944	0.162	0.149	-0.975	-0.330	0.185	-0.055	-0.010	-0.030	0.046	0.103	0.114	0.003	-0.048
0.143	0.075	-0.987	0.166	0.143	-0.976	-0.299	-0.221	-0.012	-0.083	0.003	0.002	0.034	0.086	0.040	-0.041
0.213	0.075	-0.975	0.168	0.137	-0.976	-0.297	-0.105	0.011	-0.016	0.009	0.015	0.104	0.085	0.027	-0.033
0.236	0.072	-0.936	0.168	0.130	-0.977	-0.329	0.040	0.007	0.007	0.012	0.055	0.128	0.087	0.012	-0.037
0.201	0.068	-0.968	0.166	0.125	-0.978	-0.259	0.124	-0.044	-0.025	0.013	0.025	0.094	0.090	0.019	-0.041
0.182	0.056	-0.975	0.165	0.119	-0.979	-0.266	0.045	-0.080	-0.043	0.007	0.018	0.076	0.100	0.026	-0.042
0.132	0.044	-0.975	0.170	0.113	-0.979	-0.312	-0.267	-0.034	-0.099	0.002	0.018	0.026	0.110	0.026	-0.050
0.220	-0.002	-0.948	0.169	0.107	-0.980	-0.293	0.053	-0.047	-0.009	-0.038	0.046	0.116	0.155	0.002	-0.049
0.197	-0.002	-0.932	0.170	0.101	-0.980	-0.271	0.005	-0.059	-0.033	-0.032	0.063	0.093	0.154	0.019	-0.040
0.217	0.002	-0.944	0.167	0.096	-0.981	-0.219	0.146	-0.039	-0.011	-0.024	0.052	0.113	0.149	0.007	-0.042
0.243	0.037	-0.932	0.163	0.091	-0.982	-0.237	0.211	-0.050	0.020	0.016	0.065	0.140	0.113	0.020	-0.047
0.113	0.033	-0.975	0.160	0.086	-0.983	-0.277	0.136	-0.039	-0.108	0.018	0.022	0.010	0.116	0.023	-0.051
0.193	0.060	-0.940	0.163	0.081	-0.983	-0.247	-0.105	-0.018	-0.029	0.050	0.058	0.091	0.087	0.013	-0.043
0.155	0.037	-0.975	0.162	0.076	-0.984	-0.191	0.030	-0.058	-0.067	0.031	0.023	0.053	0.109	0.022	-0.049
0.263	-0.010	-0.912	0.161	0.072	-0.984	-0.190	0.092	-0.073	0.042	-0.011	0.086	0.161	0.154	0.042	-0.041
0.220	-0.025	-0.893	0.156	0.067	-0.985	-0.270	0.237	-0.007	0.004	-0.021	0.107	0.119	0.169	0.062	-0.045
0.155	-0.033	-0.968	0.156	0.061	-0.986	-0.283	0.039	0.005	-0.061	-0.023	0.033	0.054	0.175	0.012	-0.032
0.174	-0.021	-0.916	0.154	0.057	-0.987	-0.192	0.106	-0.036	-0.039	-0.007	0.085	0.073	0.162	0.040	-0.044
0.247	-0.002	-0.877	0.147	0.053	-0.988	-0.143	0.374	-0.100	0.041	0.015	0.125	0.146	0.142	0.080	-0.049
0.163	-0.006	-0.964	0.147	0.049	-0.988	-0.240	-0.036	0.015	-0.045	0.016	0.039	0.062	0.145	0.006	-0.046
0.155	-0.044	-0.972	0.143	0.045	-0.989	-0.179	0.233	0.018	-0.048	-0.018	0.032	0.054	0.182	0.014	-0.042
0.174	-0.017	-0.912	0.137	0.041	-0.990	-0.190	0.289	-0.015	-0.023	0.013	0.092	0.073	0.155	0.046	-0.050
0.174	-0.017	-0.912	0.132	0.037	-0.991	-0.164	0.290	-0.017	-0.017	0.016	0.093	0.073	0.154	0.047	-0.044
0.182	-0.041	-0.897	0.128	0.032	-0.991	-0.269	0.181	-0.034	-0.006	-0.002	0.109	0.080	0.176	0.063	-0.048
0.205	-0.079	-0.877	0.122	0.026	-0.992	-0.247	0.354	-0.039	0.024	-0.035	0.130	0.103	0.213	0.083	-0.039
0.124	-0.064	-0.928	0.119	0.022	-0.993	-0.210	0.151	0.001	-0.054	-0.015	0.079	0.023	0.197	0.033	-0.040
0.201	-0.048	-0.912	0.112	0.020	-0.994	-0.093	0.363	-0.043	0.030	0.003	0.096	0.100	0.181	0.049	-0.046
0.155	-0.033	-0.881	0.106	0.019	-0.994	-0.035	0.298	-0.028	-0.011	0.019	0.128	0.053	0.164	0.080	-0.053
0.132	-0.083	-0.873	0.100	0.019	-0.995	0.002	0.298	-0.067	-0.028	-0.031	0.137	0.031	0.213	0.088	-0.061
0.128	-0.064	-0.897	0.088	0.020	-0.996	0.072	0.630	-0.059	-0.020	-0.013	0.114	0.028	0.193	0.064	-0.081
0.047	-0.017	-0.912	0.083	0.021	-0.996	0.090	0.237	-0.003	-0.096	0.032	0.099	0.053	0.146	0.047	-0.088
0.047	-0.025	-0.960	0.078	0.023	-0.997	0.089	0.269	0.011	-0.090	0.023	0.052	0.054	0.154	0.001	-0.083
0.055	0.002	-0.960	0.073	0.026	-0.997	0.139	0.248	0.013	-0.077	0.047	0.052	0.048	0.126	0.002	-0.084
0.090	0.006	-0.975	0.070	0.029	-0.997	0.194	0.120	-0.020	-0.040	0.047	0.037	0.015	0.121	0.013	-0.063
0.078	-0.013	-0.975	0.071	0.032	-0.997	0.124	-0.033	-0.015	-0.053	0.026	0.037	0.027	0.138	0.012	-0.057
0.136	-0.006	-0.936	0.064	0.035	-0.997	0.186	0.371	-0.082	0.012	0.030	0.076	0.030	0.129	0.028	-0.047
0.067	-0.033	-0.952	0.062	0.037	-0.997	0.106	0.121	-0.047	-0.055	0.001	0.061	0.039	0.153	0.012	-0.048
0.109	-0.013	-0.920	0.057	0.037	-0.998	0.026	0.238	-0.061	-0.008	0.020	0.092	0.003	0.131	0.043	-0.035
0.086	-0.002	-0.920	0.055	0.038	-0.998	0.025	0.133	-0.132	-0.028	0.031	0.093	0.019	0.117	0.044	-0.042
0.159	-0.025	-0.881	0.048	0.038	-0.998	0.011	0.371	-0.135	0.052	0.008	0.132	0.055	0.138	0.083	-0.040
0.074	-0.048	-0.952	0.044	0.037	-0.998	-0.021	0.177	-0.076	-0.030	-0.014	0.062	0.028	0.159	0.011	-0.036
0.063	-0.052	-0.924	0.038	0.034	-0.999	-0.109	0.337	-0.091	-0.035	-0.016	0.089	0.038	0.161	0.039	-0.039
0.120	-0.029	-0.881	0.031	0.032	-0.999	-0.101	0.375	-0.150	0.030	0.010	0.133	0.022	0.137	0.082	-0.053
0.040	-0.017	-0.909	0.021	0.029	-0.999	-0.142	0.484	-0.256	-0.041	0.024	0.105	0.058	0.124	0.055	-0.056
0.028	-0.006	-0.960	0.020	0.025	-0.999	-0.173	0.066	-0.188	-0.051	0.040	0.054	0.067	0.111	0.003	-0.046
0.032	-0.033	-0.932	0.012	0.022	-1.000	-0.163	0.391	-0.236	-0.040	0.016	0.082	0.062	0.137	0.031	-0.063
0.086	-0.041	-0.932	0.011	0.017	-1.000	-0.220	0.069	-0.202	0.015	0.013	0.082	0.008	0.143	0.031	-0.067
-0.014	-0.056	-0.936	0.006	0.013	-1.000	-0.210	0.245	-0.229	-0.080	0.002	0.078	0.106	0.156	0.028	-0.068
-0.014	-0.056	-0.936	-0.001	0.009	-1.000	-0.186	0.386	-0.261	-0.072	0.006	0.078	0.105	0.154	0.028	-0.064
0.013	-0.068	-0.924	-0.005	0.006	-1.000	-0.125	0.202	-0.234	-0.042	-0.003	0.090	0.077	0.163	0.041	-0.078
0.036	-0.083	-0.924	-0.009	0.003	-1.000	-0.146	0.172	-0.183	-0.015	-0.015	0.090	0.052	0.177	0.042	-0.071
-0.018	-0.064	-0.940	-0.014	-0.001	-1.000	-0.172	0.271	-0.116	-0.063	0.008	0.074	0.105	0.155	0.027	-0.080
-0.003	-0.017	-0.928	-0.021	-0.002	-1.000	-0.079	0.357	-0.178	-0.041	0.056	0.086	0.089	0.106	0.039	-0.087
-0.083	-0.052	-0.924	-0.023	-0.003	-1.000	-0.053	0.063	-0.109	-0.120	0.023	0.089	0.169	0.138	0.044	-0.091
-0.053	-0.060	-0.944	-0.025	-0.004	-1.000	-0.007	0.129	-0.098	-0.086	0.015	0.069	0.137	0.144	0.025	-0.079
-0.037	-0.075	-1.007	-0.031	-0.003	-1.000	0.052	0.296	-0.136	-0.064	-0.001	0.006	0.122	0.157	0.037	-0.045
-0.018	-0.087	-1.046	-0.036	-0.005	-0.999	-0.123	0.249	-0.105	-0.040	-0.010	-0.034	0.103	0.166	0.076	0.017
0.093	-0.106	-1.106	-0.044	-0.011	-0.999	-0.283	0.419	-0.137	0.080	-0.023	-0.094	0.008	0.183	0.135	0.071
0.147	-0.122	-1.121	-0.056	-0.021	-0.998	-0.507	0.602	-0.222	0.146	-0.028	-0.110	0.062	0.197	0.150	0.052
0.151	-0.164	-1.039	-0.075	-0.031	-0.997	-0.472	0.981	-0.369	0.169	-0.062	-0.029	0.066	0.237	0.067	-0.002
-0.168	-0.211	-0.924	-0.084	-0.038	-0.996	-0.378	0.444	-0.317	-0.141	-0.100	0.084	0.254	0.281	0.048	-0.061
-0.283	-0.133	-0.834	-0.086	-0.042	-0.995	-0.193	0.042	-0.219	-0.254	-0.019	0.175	0.370	0.201	0.138	-0.112
-0.195	-0.060	-0.881	-0.091	-0.042	-0.995	-0.022	0.252	-0.229	-0.160	0.054	0.127	0.282	0.126	0.091	-0.158
-0.126	-0.041	-0.999	-0.094	-0.040	-0.995	0.079	0.114	-0.245	-0.088	0.071	0.009	0.213	0.105	0.027	-0.118
-0.103	-0.068	-0.991	-0.095	-0.036	-0.995	0.182	0.075	-0.191	-0.063	0.041	0.016	0.191	0.131	0.019	-0.032
-0.003	-0.091	-1.027	-0.097	-0.031	-0.995	0.241	0.065	-0.066	0.038	0.013	-0.019	0.091	0.152	0.054	0.048
0.078	-0.041	-1.090	-0.094	-0.026	-0.995	0.291	-0.110	0.060	0.116	0.057	-0.082	0.011	0.101	0.118	0.120
0.143	0.010	-1.153	-0.090	-0.020	-0.996	0.287	-0.136	0.122	0.178	0.102	-0.144	0.054	0.049	0.181	0.194
0.205	-0.021	-1.192	-0.082	-0.016	-0.997	0.235	-0.366	0.127	0.232	0.066	-0.183	0.116	0.079	0.220	0.249
0.274	-0.006	-1.129	-0.070	-0.011	-0.997	0.230	-0.554	-0.002	0.289	0.077	-0.119	0.185	0.063	0.157	0.287
0.297	-0.021	-1.113	-0.064	-0.008	-0.998	0.151	-0.227	-0.178	0.306	0.059	-0.102	0.208	0.078	0.142	0.295
0.305	0.017	-1.149	-0.054	-0.008	-0.998	-0.027	-0.444	-0.306	0.304	0.097	-0.137	0.215	0.039	0.177	0.276
0.197	0.002	-1.267	-0.044	-0.009	-0.999	-0.041	-0.487	-0.275	0.185	0.082	-0.255	0.108	0.054	0.296	0.256
0.159	-0.029	-1.192	-0.026	-0.009	-1.000	-0.022	-0.880	-0.161	0.128	0.052	-0.179	0.070	0.084	0.221	0.230
0.220	-0.033	-1.129	-0.017	-0.008	-1.000	0.061	-0.408	-0.089	0.181	0.047	-0.116	0.132	0.087	0.158	0.200
0.236	-0.168	-1.070	-0.005	-0.005	-1.000	0.148	-0.555	-0.037	0.184	-0.091	-0.056	0.148	0.222	0.100	0.193
0.236	-0.168	-1.070	0.011	-0.002	-1.000	0.177	-0.779	0.050	0.167	-0.094	-0.056	0.148	0.221	0.100	0.176
0.336	-0.114	-0.932	0.008	0.002	-1.000	0.224	0.200	0.041	0.270	-0.044	0.082	0.249	0.166	0.038	0.165
0.193	-0.091	-0.964	0.019	0.007	-1.000	0.285	-0.497	0.038	0.117	-0.027	0.050	0.107	0.143	0.006	0.150
0.251	-0.126	-0.987	0.021	0.010	-1.000	0.157	-0.085	-0.020	0.172	-0.064	0.027	0.165	0.177	0.018	0.135
0.213	-0.017	-0.979	0.018	0.013	-1.000	0.145	0.159	-0.084	0.136	0.041	0.035	0.127	0.068	0.010	0.102
0.170	-0.002	-1.035	0.012	0.015	-1.000	0.119	0.322	-0.163	0.100	0.055	-0.020	0.086	0.052	0.065	0.085
0.124	0.002	-1.011	0.002	0.019	-1.000	0.199	0.544	-0.176	0.064	0.055	0.003	0.041	0.047	0.042	0.059
0.032	0.079	-1.094	-0.003	0.022	-1.000	0.133	0.246	-0.226	-0.024	0.129	-0.079	0.050	0.032	0.125	0.031
0.040	0.037	-1.102	-0.011	0.026	-1.000	0.197	0.449	-0.230	-0.008	0.082	-0.087	0.041	0.009	0.133	0.007
-0.010	0.010	-1.094	-0.013	0.030	-0.999	0.216	0.083	-0.204	-0.057	0.051	-0.080	0.090	0.035	0.125	-0.020
-0.010	-0.079	-1.090	-0.018	0.032	-0.999	0.114	0.263	-0.202	-0.052	-0.040	-0.076	0.089	0.123	0.121	-0.032
-0.026	-0.145	-0.952	-0.023	0.033	-0.999	0.091	0.248	-0.153	-0.062	-0.107	0.062	0.103	0.188	0.017	-0.037
-0.007	-0.153	-0.960	-0.026	0.037	-0.999	0.193	0.164	-0.092	-0.040	-0.118	0.054	0.082	0.195	0.009	-0.052
0.043	-0.095	-0.952	-0.031	0.043	-0.999	0.315	0.278	-0.091	0.016	-0.066	0.061	0.031	0.137	0.017	-0.070
-0.080	-0.083	-1.015	-0.030	0.050	-0.998	0.372	-0.100	0.013	-0.109	-0.061	-0.002	0.153	0.125	0.046	-0.075
-0.087	-0.071	-1.023	-0.025	0.056	-0.998	0.341	-0.260	0.072	-0.122	-0.056	-0.010	0.159	0.113	0.054	-0.085
-0.057	-0.029	-0.940	-0.026	0.065	-0.998	0.453	0.078	0.009	-0.090	-0.023	0.072	0.127	0.069	0.029	-0.097
-0.045	-0.056	-0.920	-0.024	0.073	-0.997	0.407	-0.122	0.008	-0.080	-0.057	0.091	0.114	0.095	0.049	-0.096
-0.033	-0.029	-1.015	-0.022	0.080	-0.997	0.408	-0.104	-0.034	-0.071	-0.038	-0.004	0.101	0.067	0.046	-0.092
-0.037	-0.044	-0.924	-0.023	0.085	-0.996	0.270	0.063	-0.046	-0.074	-0.059	0.086	0.103	0.082	0.045	-0.085
-0.049	-0.025	-0.983	-0.021	0.090	-0.996	0.247	-0.120	-0.033	-0.087	-0.044	0.027	0.113	0.062	0.013	-0.083
-0.030	-0.002	-0.987	-0.019	0.095	-0.995	0.240	-0.107	-0.039	-0.070	-0.025	0.023	0.093	0.038	0.017	-0.079
-0.053	-0.013	-1.003	-0.014	0.099	-0.995	0.229	-0.245	0.004	-0.098	-0.041	0.006	0.115	0.049	0.032	-0.072
0.013	-0.037	-0.983	-0.009	0.103	-0.995	0.241	-0.254	0.038	-0.037	-0.069	0.026	0.049	0.071	0.012	-0.063
0.001	0.002	-0.964	-0.006	0.109	-0.994	0.295	-0.117	-0.008	-0.051	-0.036	0.045	0.058	0.032	0.008	-0.058
0.009	0.060	-0.995	-0.004	0.113	-0.994	0.247	-0.129	-0.022	-0.046	0.018	0.013	0.049	0.027	0.024	-0.050
0.009	0.060	-0.995	-0.003	0.118	-0.993	0.243	-0.036	-0.008	-0.047	0.013	0.012	0.046	0.027	0.024	-0.049
0.001	0.025	-1.007	-0.001	0.122	-0.992	0.234	-0.120	0.030	-0.057	-0.026	0.000	0.051	0.007	0.036	-0.046
0.028	0.025	-0.979	0.000	0.127	-0.992	0.251	-0.047	-0.011	-0.031	-0.031	0.027	0.022	0.007	0.008	-0.046
0.013	0.041	-1.011	0.003	0.131	-0.991	0.183	-0.134	0.008	-0.049	-0.019	-0.005	0.036	0.009	0.040	-0.049
0.005	0.041	-1.015	0.005	0.134	-0.991	0.191	-0.118	0.017	-0.059	-0.022	-0.009	0.043	0.010	0.044	-0.048
0.005	0.041	-0.999	0.009	0.138	-0.990	0.222	-0.178	0.062	-0.062	-0.026	0.006	0.042	0.011	0.027	-0.052
0.020	0.079	-0.983	0.009	0.142	-0.990	0.222	-0.010	0.042	-0.047	0.008	0.021	0.026	0.050	0.011	-0.047
0.009	0.056	-1.007	0.010	0.146	-0.989	0.221	-0.065	-0.014	-0.060	-0.019	-0.003	0.037	0.027	0.033	-0.050
0.055	0.044	-0.975	0.010	0.150	-0.989	0.210	0.042	-0.021	-0.013	-0.034	0.028	0.009	0.015	0.001	-0.046
-0.007	0.060	-1.019	0.012	0.154	-0.988	0.178	-0.151	-0.001	-0.077	-0.022	-0.016	0.053	0.031	0.043	-0.036
0.032	0.068	-1.007	0.015	0.156	-0.988	0.164	-0.149	0.016	-0.042	-0.017	-0.005	0.015	0.040	0.030	-0.037
0.078	0.091	-0.983	0.015	0.159	-0.987	0.162	0.010	-0.012	0.004	0.003	0.018	0.031	0.064	0.005	-0.041
0.020	0.091	-0.975	0.017	0.164	-0.986	0.219	-0.092	0.003	-0.055	-0.001	0.026	0.026	0.064	0.003	-0.031
0.036	0.064	-0.991	0.019	0.167	-0.986	0.199	-0.086	0.020	-0.041	-0.032	0.009	0.010	0.038	0.011	-0.031
0.063	0.060	-0.979	0.017	0.172	-0.985	0.244	0.137	-0.051	-0.012	-0.040	0.020	0.017	0.034	0.001	-0.038
0.028	0.099	-1.023	0.019	0.176	-0.984	0.222	-0.104	0.007	-0.049	-0.006	-0.024	0.018	0.073	0.041	-0.032
0.036	0.087	-1.011	0.020	0.180	-0.983	0.217	-0.081	-0.002	-0.043	-0.021	-0.013	0.011	0.063	0.029	-0.031
0.047	0.118	-0.991	0.019	0.184	-0.983	0.249	0.067	-0.050	-0.030	0.005	0.006	0.001	0.094	0.009	-0.031
0.040	0.114	-0.999	0.019	0.188	-0.982	0.204	0.023	-0.009	-0.037	-0.003	-0.003	0.007	0.090	0.017	-0.031
0.055	0.114	-0.991	0.019	0.191	-0.981	0.176	0.008	-0.033	-0.022	-0.006	0.005	0.009	0.090	0.009	-0.037
0.040	0.122	-0.991	0.020	0.194	-0.981	0.135	-0.057	-0.006	-0.039	-0.001	0.004	0.006	0.098	0.009	-0.039
0.024	0.106	-0.964	0.021	0.197	-0.980	0.164	-0.058	-0.012	-0.055	-0.019	0.031	0.021	0.083	0.019	-0.040
0.043	0.114	-0.975	0.022	0.200	-0.980	0.163	-0.048	-0.033	-0.037	-0.014	0.019	0.001	0.090	0.009	-0.053
0.040	0.122	-0.987	0.023	0.201	-0.979	0.097	-0.036	-0.049	-0.042	-0.008	0.007	0.004	0.098	0.003	-0.052
-0.003	0.106	-0.987	0.028	0.203	-0.979	0.100	-0.212	-0.031	-0.088	-0.025	0.006	0.045	0.082	0.002	-0.044
0.051	0.106	-0.987	0.030	0.204	-0.979	0.054	-0.111	-0.046	-0.037	-0.026	0.006	0.010	0.082	0.002	-0.040
0.063	0.129	-1.007	0.030	0.205	-0.978	0.045	0.008	-0.008	-0.025	-0.003	-0.014	0.022	0.105	0.020	-0.035
0.074	0.110	-0.975	0.031	0.206	-0.978	0.081	-0.039	-0.029	-0.015	-0.024	0.017	0.034	0.085	0.012	-0.016
0.074	0.110	-0.975	0.031	0.207	-0.978	0.100	0.035	-0.033	-0.014	-0.026	0.017	0.035	0.085	0.012	-0.023
0.093	0.137	-1.011	0.029	0.209	-0.977	0.108	0.099	-0.031	0.006	-0.000	-0.019	0.054	0.111	0.023	-0.019
0.017	0.102	-0.987	0.033	0.211	-0.977	0.099	-0.233	0.020	-0.075	-0.037	0.004	0.023	0.076	0.001	-0.024
0.097	0.126	-0.968	0.031	0.213	-0.977	0.112	0.160	-0.016	0.009	-0.015	0.024	0.059	0.099	0.021	-0.029
0.043	0.141	-0.991	0.033	0.214	-0.976	0.064	-0.107	0.019	-0.047	-0.001	-0.000	0.006	0.114	0.003	-0.033
0.047	0.118	-0.983	0.036	0.215	-0.976	0.068	-0.199	0.030	-0.047	-0.025	0.007	0.011	0.091	0.005	-0.025
0.101	0.137	-0.956	0.035	0.217	-0.976	0.093	0.098	-0.010	0.009	-0.007	0.035	0.065	0.110	0.033	-0.032
0.059	0.137	-0.983	0.035	0.218	-0.975	0.075	-0.011	-0.003	-0.034	-0.009	0.007	0.023	0.109	0.006	-0.026
0.047	0.153	-1.027	0.039	0.219	-0.975	0.050	-0.220	0.034	-0.050	0.006	-0.037	0.012	0.123	0.037	-0.020
0.101	0.145	-0.944	0.040	0.221	-0.974	0.120	-0.062	0.029	0.003	-0.004	0.045	0.066	0.115	0.047	-0.026
0.086	0.129	-0.964	0.039	0.223	-0.974	0.154	0.101	-0.018	-0.011	-0.022	0.025	0.052	0.099	0.027	-0.024
0.063	0.149	-0.979	0.037	0.225	-0.974	0.069	0.071	0.015	-0.032	-0.004	0.009	0.029	0.117	0.012	-0.023
0.063	0.184	-1.011	0.037	0.226	-0.974	0.057	0.034	0.019	-0.032	0.030	-0.023	0.030	0.151	0.019	-0.032
0.063	0.157	-0.983	0.036	0.226	-0.973	0.046	0.018	0.002	-0.031	0.002	0.005	0.029	0.123	0.009	-0.034
0.055	0.141	-0.928	0.036	0.227	-0.973	0.060	0.030	-0.008	-0.039	-0.014	0.060	0.022	0.107	0.064	-0.029
0.063	0.168	-0.983	0.035	0.228	-0.973	0.033	0.041	-0.022	-0.030	0.012	0.005	0.030	0.133	0.009	-0.036
0.086	0.149	-0.972	0.031	0.228	-0.973	0.045	0.213	-0.040	-0.003	-0.007	0.016	0.053	0.113	0.022	-0.035
0.024	0.153	-1.003	0.034	0.230	-0.973	0.079	-0.156	0.011	-0.068	-0.005	-0.016	0.009	0.116	0.010	-0.031
0.067	0.160	-0.983	0.035	0.231	-0.972	0.078	-0.005	-0.005	-0.026	0.002	0.004	0.034	0.122	0.010	-0.029
0.055	0.172	-0.995	0.038	0.231	-0.972	0.013	-0.179	0.028	-0.041	0.013	-0.008	0.023	0.132	0.001	-0.033
0.082	0.160	-0.968	0.037	0.231	-0.972	0.006	0.041	-0.018	-0.013	0.002	0.020	0.050	0.119	0.026	-0.026
0.059	0.195	-1.003	0.039	0.232	-0.972	0.049	-0.049	-0.039	-0.037	0.036	-0.016	0.027	0.153	0.009	-0.031
0.074	0.172	-0.983	0.039	0.234	-0.972	0.108	-0.005	-0.032	-0.022	0.011	0.003	0.042	0.128	0.011	-0.028
0.032	0.160	-1.027	0.043	0.235	-0.971	0.081	-0.228	0.019	-0.069	-0.002	-0.041	0.001	0.116	0.032	-0.033
0.074	0.187	-0.999	0.042	0.236	-0.971	0.075	0.072	-0.037	-0.026	0.024	-0.013	0.042	0.141	0.004	-0.036
0.047	0.168	-1.019	0.049	0.237	-0.970	0.064	-0.376	0.023	-0.060	0.003	-0.034	0.015	0.121	0.024	-0.028
0.047	0.168	-1.019	0.050	0.239	-0.970	0.115	-0.042	-0.008	-0.061	0.001	-0.034	0.014	0.119	0.024	-0.017
0.124	0.180	-1.003	0.053	0.241	-0.969	0.101	-0.140	-0.014	0.013	0.012	-0.019	0.092	0.129	0.009	-0.015
0.117	0.195	-0.999	0.057	0.242	-0.969	0.065	-0.164	-0.012	0.002	0.026	-0.015	0.085	0.143	0.006	-0.003
0.109	0.160	-0.987	0.064	0.241	-0.968	-0.024	-0.358	0.020	-0.012	-0.008	-0.004	0.078	0.106	0.006	0.002
0.147	0.168	-0.952	0.063	0.240	-0.969	-0.039	0.039	0.032	0.028	0.001	0.033	0.115	0.111	0.041	0.009
0.117	0.184	-0.940	0.066	0.241	-0.968	0.006	-0.179	0.083	-0.005	0.016	0.045	0.083	0.125	0.054	0.006
0.193	0.199	-0.944	0.066	0.241	-0.968	0.018	0.007	0.060	0.072	0.032	0.041	0.159	0.139	0.051	0.005
0.136	0.214	-0.916	0.064	0.241	-0.969	-0.015	0.128	0.043	0.017	0.047	0.069	0.101	0.153	0.078	-0.008
0.136	0.184	-0.881	0.061	0.240	-0.969	-0.004	0.163	-0.002	0.020	0.017	0.105	0.100	0.120	0.113	-0.005
0.097	0.176	-0.889	0.059	0.239	-0.969	-0.064	0.125	-0.061	-0.017	0.011	0.098	0.061	0.111	0.105	-0.027
0.143	0.184	-0.881	0.052	0.236	-0.970	-0.159	0.386	-0.078	0.036	0.022	0.108	0.108	0.117	0.113	-0.030
0.078	0.168	-0.889	0.049	0.232	-0.972	-0.203	0.192	-0.088	-0.026	0.010	0.101	0.043	0.101	0.104	-0.036
0.117	0.153	-0.865	0.044	0.227	-0.973	-0.215	0.291	-0.096	0.018	-0.001	0.127	0.082	0.084	0.127	-0.031
0.086	0.211	-0.881	0.038	0.221	-0.975	-0.333	0.295	-0.078	-0.007	0.064	0.113	0.052	0.140	0.110	-0.050
0.113	0.195	-0.838	0.028	0.215	-0.976	-0.293	0.557	-0.105	0.030	0.054	0.158	0.080	0.123	0.152	-0.044
0.013	0.180	-0.885	0.022	0.209	-0.978	-0.306	0.366	-0.127	-0.064	0.045	0.113	0.018	0.107	0.104	-0.055
0.090	0.214	-0.861	0.013	0.204	-0.979	-0.269	0.508	-0.145	0.023	0.085	0.138	0.060	0.140	0.127	-0.061
0.017	0.176	-0.873	0.005	0.197	-0.980	-0.314	0.416	-0.133	-0.043	0.052	0.128	0.013	0.100	0.114	-0.068
0.017	0.164	-0.881	-0.000	0.192	-0.981	-0.285	0.285	-0.122	-0.038	0.046	0.122	0.012	0.087	0.105	-0.057
0.040	0.153	-0.849	-0.008	0.186	-0.983	-0.296	0.430	-0.131	-0.007	0.040	0.155	0.012	0.073	0.136	-0.065
0.047	0.114	-0.845	-0.017	0.180	-0.984	-0.316	0.470	-0.105	0.009	0.008	0.160	0.020	0.033	0.139	-0.063
0.009	0.141	-0.873	-0.024	0.173	-0.985	-0.328	0.409	-0.148	-0.022	0.041	0.134	0.017	0.058	0.112	-0.056
-0.003	0.126	-0.881	-0.028	0.166	-0.986	-0.376	0.247	-0.109	-0.029	0.033	0.127	0.028	0.041	0.104	-0.052
0.017	0.133	-0.885	-0.040	0.161	-0.986	-0.260	0.621	-0.188	0.002	0.046	0.124	0.007	0.046	0.100	-0.056
0.020	0.129	-0.853	-0.048	0.155	-0.987	-0.302	0.442	-0.138	0.014	0.048	0.156	0.003	0.041	0.132	-0.057
-0.045	0.099	-0.932	-0.054	0.149	-0.987	-0.312	0.352	-0.190	-0.045	0.023	0.078	0.068	0.009	0.052	-0.068
-0.049	0.083	-0.912	-0.064	0.144	-0.988	-0.275	0.552	-0.283	-0.039	0.013	0.098	0.071	0.008	0.072	-0.084
-0.122	0.029	-0.936	-0.069	0.136	-0.988	-0.382	0.242	-0.203	-0.108	-0.034	0.075	0.144	0.063	0.048	-0.093
-0.122	0.029	-0.936	-0.074	0.128	-0.989	-0.418	0.272	-0.154	-0.103	-0.025	0.076	0.144	0.064	0.047	-0.089
-0.083	0.048	-0.932	-0.079	0.120	-0.990	-0.365	0.296	-0.123	-0.059	0.001	0.081	0.106	0.046	0.050	-0.085
-0.041	0.064	-0.909	-0.083	0.114	-0.990	-0.314	0.225	-0.149	-0.013	0.023	0.105	0.064	0.033	0.073	-0.076
-0.064	0.060	-0.936	-0.091	0.106	-0.990	-0.420	0.427	-0.222	-0.029	0.028	0.078	0.087	0.039	0.046	-0.068
-0.099	0.052	-0.948	-0.094	0.098	-0.991	-0.453	0.154	-0.219	-0.060	0.029	0.067	0.123	0.049	0.034	-0.062
-0.095	0.029	-0.924	-0.096	0.089	-0.991	-0.443	0.120	-0.229	-0.055	0.014	0.091	0.119	0.074	0.057	-0.071
-0.076	-0.002	-0.944	-0.103	0.082	-0.991	-0.350	0.363	-0.271	-0.029	-0.010	0.071	0.101	0.107	0.037	-0.083
-0.137	-0.025	-0.975	-0.107	0.075	-0.991	-0.370	0.247	-0.226	-0.085	-0.026	0.039	0.163	0.132	0.005	-0.074
-0.168	-0.044	-0.983	-0.111	0.068	-0.991	-0.357	0.182	-0.218	-0.112	-0.039	0.032	0.195	0.152	0.003	-0.072
-0.091	-0.044	-0.991	-0.116	0.060	-0.991	-0.421	0.267	-0.186	-0.030	-0.030	0.023	0.119	0.154	0.011	-0.081
-0.145	-0.075	-1.023	-0.120	0.051	-0.991	-0.456	0.231	-0.193	-0.079	-0.052	-0.008	0.173	0.187	0.043	-0.069
-0.183	-0.095	-1.062	-0.122	0.042	-0.992	-0.477	0.100	-0.181	-0.116	-0.062	-0.048	0.212	0.208	0.082	-0.035
-0.126	-0.091	-1.058	-0.125	0.031	-0.992	-0.562	0.135	-0.151	-0.055	-0.047	-0.044	0.155	0.206	0.078	-0.007
-0.026	-0.098	-1.035	-0.133	0.021	-0.991	-0.464	0.417	-0.158	0.053	-0.045	-0.021	0.056	0.215	0.055	0.015
0.020	-0.098	-1.027	-0.145	0.015	-0.989	-0.355	0.636	-0.202	0.111	-0.038	-0.015	0.010	0.217	0.047	0.013
-0.057	-0.118	-1.003	-0.155	0.010	-0.988	-0.265	0.550	-0.196	0.045	-0.053	0.007	0.088	0.238	0.024	-0.006
-0.210	-0.087	-0.979	-0.163	0.007	-0.987	-0.157	0.412	-0.118	-0.101	-0.019	0.029	0.242	0.208	0.001	-0.050
-0.245	-0.044	-0.968	-0.170	0.004	-0.985	-0.141	0.345	-0.048	-0.128	0.027	0.040	0.277	0.167	0.011	-0.100
-0.276	-0.006	-0.952	-0.174	0.002	-0.985	-0.105	0.184	-0.063	-0.155	0.067	0.055	0.308	0.129	0.026	-0.134
-0.268	0.006	-0.972	-0.175	0.002	-0.985	-0.010	0.005	-0.060	-0.146	0.079	0.035	0.301	0.119	0.006	-0.116
-0.233	-0.002	-0.924	-0.175	0.002	-0.985	-0.023	0.005	-0.159	-0.111	0.071	0.082	0.266	0.128	0.053	-0.077
-0.110	-0.048	-0.940	-0.175	0.001	-0.985	-0.062	-0.005	-0.167	0.012	0.025	0.066	0.143	0.176	0.037	-0.012
-0.053	-0.087	-1.007	-0.172	0.000	-0.985	-0.053	-0.141	-0.068	0.066	-0.013	-0.000	0.086	0.215	0.031	0.057
0.047	-0.122	-1.054	-0.167	0.003	-0.986	0.166	-0.176	0.061	0.162	-0.050	-0.047	0.014	0.251	0.079	0.149
0.078	-0.087	-1.090	-0.161	0.007	-0.987	0.260	-0.285	0.092	0.187	-0.020	-0.081	0.045	0.218	0.115	0.215
0.193	-0.021	-1.176	-0.155	0.011	-0.988	0.206	-0.229	0.003	0.296	0.042	-0.167	0.160	0.153	0.202	0.267
0.193	-0.021	-1.176	-0.148	0.015	-0.989	0.202	-0.313	-0.061	0.289	0.038	-0.166	0.160	0.154	0.203	0.294
0.201	-0.075	-1.176	-0.138	0.017	-0.990	0.079	-0.475	-0.051	0.286	-0.018	-0.165	0.168	0.209	0.203	0.305
0.193	-0.083	-1.184	-0.125	0.021	-0.992	0.209	-0.589	-0.050	0.266	-0.029	-0.171	0.160	0.218	0.212	0.287
0.174	-0.102	-1.129	-0.111	0.025	-0.994	0.212	-0.670	-0.013	0.232	-0.052	-0.114	0.141	0.238	0.157	0.272
0.178	-0.106	-1.129	-0.097	0.027	-0.995	0.133	-0.666	0.062	0.222	-0.058	-0.113	0.145	0.243	0.158	0.250
0.193	-0.149	-1.137	-0.083	0.030	-0.996	0.199	-0.659	0.039	0.223	-0.104	-0.120	0.160	0.286	0.167	0.219
0.178	-0.091	-1.109	-0.070	0.035	-0.997	0.270	-0.627	0.070	0.195	-0.051	-0.092	0.145	0.229	0.139	0.222
0.155	-0.153	-1.007	-0.058	0.038	-0.998	0.179	-0.569	0.119	0.160	-0.116	0.012	0.122	0.292	0.038	0.197
0.309	-0.160	-0.964	-0.054	0.042	-0.998	0.228	-0.117	0.042	0.310	-0.127	0.055	0.276	0.300	0.005	0.178
0.147	-0.091	-0.991	-0.047	0.048	-0.998	0.315	-0.349	0.031	0.141	-0.063	0.027	0.115	0.232	0.023	0.155
0.186	-0.068	-0.968	-0.047	0.054	-0.997	0.340	0.064	0.016	0.181	-0.047	0.051	0.154	0.209	0.000	0.150
0.128	-0.091	-0.964	-0.047	0.059	-0.997	0.276	-0.002	0.065	0.122	-0.075	0.054	0.096	0.234	0.004	0.100
0.136	-0.068	-0.995	-0.051	0.066	-0.997	0.360	0.249	0.062	0.135	-0.058	0.022	0.104	0.211	0.028	0.095
0.028	-0.044	-1.011	-0.047	0.072	-0.996	0.331	-0.207	0.132	0.023	-0.041	0.006	0.003	0.189	0.044	0.034
0.070	0.010	-1.098	-0.055	0.078	-0.995	0.322	0.403	0.043	0.073	0.007	-0.081	0.040	0.136	0.130	0.027
-0.164	-0.010	-1.031	-0.045	0.087	-0.995	0.469	-0.520	0.053	-0.172	-0.022	-0.014	0.194	0.156	0.063	-0.007
0.097	-0.021	-0.928	-0.052	0.094	-0.994	0.388	0.371	-0.066	0.097	-0.041	0.087	0.067	0.169	0.040	-0.021
-0.064	-0.048	-1.035	-0.048	0.101	-0.994	0.334	-0.182	0.009	-0.068	-0.074	-0.020	0.094	0.197	0.067	-0.041
-0.076	0.002	-1.094	-0.044	0.107	-0.993	0.319	-0.232	0.046	-0.084	-0.030	-0.079	0.104	0.147	0.126	-0.015
0.001	0.029	-1.019	-0.044	0.113	-0.993	0.322	0.027	0.066	-0.007	-0.009	-0.005	0.026	0.121	0.052	-0.021
-0.014	0.064	-1.011	-0.040	0.119	-0.992	0.312	-0.227	0.035	-0.027	0.020	0.002	0.040	0.088	0.045	-0.018
0.059	0.072	-0.987	-0.040	0.128	-0.991	0.493	-0.008	0.038	0.046	0.018	0.024	0.034	0.082	0.022	-0.016
-0.037	0.099	-1.011	-0.042	0.139	-0.989	0.570	0.101	0.005	-0.048	0.033	-0.001	0.062	0.058	0.046	-0.029
-0.041	0.102	-1.031	-0.043	0.150	-0.988	0.555	0.052	0.077	-0.051	0.027	-0.022	0.065	0.056	0.066	-0.048
-0.060	0.033	-0.991	-0.040	0.159	-0.986	0.497	-0.147	0.095	-0.072	-0.052	0.016	0.085	0.128	0.026	-0.056
-0.110	0.014	-0.991	-0.041	0.169	-0.985	0.520	0.035	-0.015	-0.122	-0.082	0.014	0.135	0.150	0.025	-0.045
0.020	0.052	-0.960	-0.039	0.181	-0.983	0.598	-0.091	0.010	0.007	-0.055	0.044	0.004	0.114	0.007	-0.036
0.009	0.157	-1.042	-0.039	0.190	-0.981	0.495	0.014	-0.018	-0.004	0.040	-0.041	0.016	0.011	0.075	-0.019
0.009	0.157	-1.042	-0.035	0.199	-0.979	0.476	-0.182	-0.064	-0.008	0.031	-0.043	0.017	0.013	0.075	-0.012
0.024	0.137	-1.011	-0.037	0.208	-0.978	0.424	0.132	-0.089	0.010	0.004	-0.013	0.002	0.033	0.043	-0.017
-0.064	0.122	-0.983	-0.033	0.215	-0.976	0.379	-0.203	-0.113	-0.083	-0.019	0.013	0.091	0.050	0.015	-0.026
-0.010	0.141	-0.983	-0.028	0.221	-0.975	0.343	-0.258	-0.043	-0.034	-0.006	0.012	0.038	0.031	0.015	-0.018
-0.018	0.145	-1.011	-0.025	0.229	-0.973	0.386	-0.145	-0.023	-0.045	-0.010	-0.017	0.047	0.028	0.043	-0.017
0.090	0.164	-0.972	-0.024	0.235	-0.972	0.366	-0.008	-0.064	0.062	0.003	0.020	0.060	0.010	0.004	-0.006
0.040	0.149	-0.995	-0.025	0.242	-0.970	0.335	0.081	-0.019	0.014	-0.019	-0.005	0.008	0.027	0.028	-0.000
-0.007	0.145	-0.999	-0.026	0.250	-0.968	0.438	0.052	0.017	-0.031	-0.031	-0.011	0.038	0.032	0.031	0.001
0.005	0.126	-1.023	-0.026	0.256	-0.966	0.354	-0.046	0.146	-0.020	-0.057	-0.037	0.027	0.053	0.055	-0.011
-0.018	0.137	-1.007	-0.030	0.264	-0.964	0.426	0.158	0.170	-0.039	-0.053	-0.023	0.051	0.043	0.040	-0.030
0.017	0.199	-0.952	-0.037	0.272	-0.962	0.418	0.335	0.109	0.002	0.001	0.029	0.017	0.017	0.015	-0.026
-0.080	0.195	-1.003	-0.034	0.277	-0.960	0.273	-0.179	0.114	-0.096	-0.008	-0.023	0.114	0.012	0.037	-0.034
0.020	0.207	-0.940	-0.034	0.281	-0.959	0.224	0.013	0.027	0.004	-0.001	0.038	0.014	0.022	0.026	-0.034
-0.033	0.203	-0.983	-0.035	0.284	-0.958	0.193	0.039	-0.021	-0.049	-0.009	-0.006	0.068	0.018	0.018	-0.035
-0.026	0.222	-1.003	-0.033	0.288	-0.957	0.185	-0.093	-0.047	-0.043	0.007	-0.027	0.060	0.036	0.038	-0.030
-0.003	0.191	-0.987	-0.033	0.291	-0.956	0.179	0.029	-0.046	-0.020	-0.027	-0.013	0.036	0.004	0.023	-0.033
-0.045	0.203	-0.979	-0.032	0.294	-0.955	0.195	-0.037	-0.053	-0.063	-0.019	-0.006	0.079	0.014	0.016	-0.025
-0.007	0.184	-0.991	-0.026	0.297	-0.955	0.159	-0.289	-0.039	-0.030	-0.042	-0.019	0.040	0.007	0.028	-0.030
0.017	0.238	-0.979	-0.026	0.301	-0.953	0.198	0.026	-0.119	-0.007	0.008	-0.008	0.016	0.045	0.017	-0.026
-0.037	0.234	-0.972	-0.023	0.303	-0.953	0.145	-0.120	-0.070	-0.063	0.002	-0.001	0.070	0.040	0.010	-0.014
0.043	0.222	-0.956	-0.019	0.306	-0.952	0.134	-0.185	-0.067	0.014	-0.012	0.014	0.011	0.027	0.006	-0.017
0.036	0.242	-0.964	-0.019	0.309	-0.951	0.175	0.011	-0.076	0.007	0.004	0.005	0.004	0.044	0.003	-0.010
-0.018	0.253	-0.995	-0.013	0.311	-0.950	0.154	-0.307	-0.022	-0.053	0.013	-0.027	0.049	0.054	0.034	-0.009
0.063	0.245	-0.995	-0.010	0.314	-0.949	0.160	-0.099	-0.045	0.026	0.002	-0.028	0.032	0.046	0.035	-0.014
-0.030	0.257	-0.999	-0.007	0.317	-0.948	0.143	-0.209	0.007	-0.070	0.011	-0.033	0.059	0.056	0.039	-0.017
0.028	0.249	-0.968	-0.002	0.319	-0.948	0.155	-0.207	-0.025	-0.016	0.001	-0.003	0.000	0.047	0.008	-0.004
0.028	0.249	-0.968	-0.005	0.322	-0.947	0.165	0.140	-0.046	-0.014	-0.002	-0.004	0.000	0.046	0.007	-0.016
0.074	0.222	-0.948	-0.003	0.325	-0.946	0.174	-0.077	-0.027	0.031	-0.032	0.015	0.047	0.018	0.013	-0.007
0.009	0.245	-0.995	-0.000	0.328	-0.945	0.173	-0.128	-0.027	-0.037	-0.012	-0.034	0.018	0.040	0.034	-0.006
0.024	0.257	-0.991	0.002	0.331	-0.944	0.160	-0.077	-0.046	-0.023	-0.003	-0.031	0.002	0.051	0.030	-0.006
0.028	0.280	-1.007	0.006	0.333	-0.943	0.116	-0.223	-0.048	-0.024	0.018	-0.048	0.002	0.073	0.046	-0.006
0.040	0.261	-0.964	0.010	0.334	-0.943	0.051	-0.190	-0.033	-0.016	-0.002	-0.005	0.014	0.053	0.002	-0.004
0.086	0.234	-0.936	0.010	0.335	-0.942	0.096	0.034	-0.087	0.030	-0.030	0.022	0.060	0.025	0.026	-0.005
0.036	0.245	-0.987	0.012	0.336	-0.942	0.070	-0.076	-0.082	-0.022	-0.020	-0.030	0.010	0.036	0.025	-0.005
0.032	0.249	-0.979	0.013	0.338	-0.941	0.099	-0.021	-0.061	-0.027	-0.017	-0.023	0.006	0.039	0.017	-0.002
0.055	0.257	-0.952	0.015	0.340	-0.940	0.113	-0.088	-0.045	-0.006	-0.011	0.004	0.029	0.046	0.011	-0.007
0.051	0.253	-0.979	0.015	0.342	-0.940	0.114	0.030	-0.016	-0.009	-0.016	-0.025	0.025	0.042	0.017	-0.006
0.047	0.280	-0.987	0.015	0.343	-0.939	0.096	-0.001	-0.036	-0.013	0.010	-0.033	0.021	0.068	0.024	0.003
0.051	0.272	-0.968	0.019	0.344	-0.939	0.046	-0.198	-0.026	-0.012	0.002	-0.014	0.025	0.060	0.004	0.005
0.097	0.253	-0.944	0.017	0.346	-0.938	0.095	0.128	-0.030	0.036	-0.019	0.009	0.071	0.040	0.020	0.002
0.059	0.257	-0.964	0.017	0.348	-0.937	0.132	0.026	-0.018	-0.002	-0.018	-0.012	0.031	0.043	0.000	0.007
0.028	0.265	-0.999	0.020	0.350	-0.937	0.138	-0.195	0.049	-0.036	-0.013	-0.049	0.000	0.050	0.035	0.010
0.090	0.284	-0.960	0.020	0.352	-0.936	0.141	0.035	0.005	0.026	0.003	-0.010	0.061	0.069	0.005	-0.000
0.067	0.284	-0.972	0.022	0.354	-0.935	0.114	-0.110	0.010	0.001	0.001	-0.023	0.038	0.068	0.007	-0.008
0.024	0.269	-0.995	0.022	0.356	-0.934	0.103	0.019	0.001	-0.040	-0.016	-0.047	0.005	0.052	0.030	-0.004
0.017	0.265	-0.972	0.024	0.358	-0.933	0.118	-0.148	0.007	-0.050	-0.021	-0.024	0.014	0.047	0.007	-0.015
0.067	0.269	-0.956	0.026	0.360	-0.933	0.126	-0.099	0.013	-0.002	-0.019	-0.009	0.035	0.050	0.009	-0.021
0.047	0.269	-0.936	0.029	0.362	-0.932	0.139	-0.179	0.042	-0.024	-0.021	0.010	0.015	0.049	0.029	-0.021
0.040	0.292	-0.968	0.031	0.364	-0.931	0.100	-0.085	0.047	-0.033	0.001	-0.022	0.006	0.071	0.002	-0.006
0.040	0.307	-0.972	0.030	0.366	-0.930	0.108	0.027	0.073	-0.032	0.014	-0.027	0.005	0.086	0.006	-0.009
0.120	0.292	-0.916	0.030	0.369	-0.929	0.163	-0.026	0.022	0.048	-0.004	0.027	0.085	0.070	0.049	-0.000
0.067	0.292	-0.932	0.031	0.372	-0.928	0.170	-0.069	0.028	-0.007	-0.007	0.010	0.030	0.069	0.033	0.011
0.093	0.303	-0.948	0.035	0.374	-0.927	0.151	-0.215	0.042	0.016	0.002	-0.007	0.057	0.079	0.018	0.022
0.117	0.269	-0.928	0.033	0.376	-0.926	0.076	0.106	0.044	0.041	-0.034	0.012	0.078	0.043	0.037	0.019
0.117	0.269	-0.928	0.034	0.376	-0.926	0.056	-0.052	0.075	0.041	-0.035	0.011	0.077	0.042	0.037	0.026
0.101	0.296	-0.932	0.037	0.377	-0.925	0.059	-0.189	0.080	0.022	-0.009	0.007	0.060	0.068	0.032	0.027
0.117	0.311	-0.912	0.036	0.378	-0.925	0.047	0.033	0.072	0.039	0.006	0.026	0.074	0.082	0.052	0.018
0.117	0.319	-0.893	0.034	0.379	-0.925	0.053	0.111	0.024	0.041	0.012	0.046	0.073	0.088	0.071	0.017
0.063	0.307	-0.944	0.035	0.378	-0.925	-0.031	-0.076	0.018	-0.014	0.001	-0.005	0.018	0.075	0.019	0.014
0.109	0.303	-0.928	0.031	0.377	-0.926	-0.044	0.273	0.013	0.036	-0.001	0.011	0.063	0.070	0.034	0.013
0.074	0.311	-0.944	0.031	0.376	-0.926	-0.055	-0.056	0.035	0.001	0.008	-0.004	0.028	0.076	0.017	0.006
0.109	0.319	-0.909	0.028	0.376	-0.926	0.007	0.211	-0.027	0.039	0.016	0.032	0.062	0.082	0.053	0.008
0.051	0.300	-0.940	0.026	0.375	-0.927	-0.060	0.108	0.059	-0.016	-0.002	0.001	0.003	0.061	0.021	0.004
0.086	0.280	-0.885	0.023	0.375	-0.927	0.010	0.161	0.004	0.021	-0.021	0.056	0.036	0.040	0.076	0.006
0.078	0.284	-0.920	0.020	0.374	-0.927	-0.045	0.174	0.020	0.017	-0.016	0.021	0.027	0.043	0.040	-0.007
0.082	0.284	-0.897	0.012	0.373	-0.928	-0.022	0.404	-0.017	0.028	-0.016	0.045	0.029	0.042	0.063	-0.010
0.017	0.288	-0.920	0.011	0.373	-0.928	0.018	0.066	0.013	-0.036	-0.012	0.022	0.038	0.044	0.039	-0.004
0.032	0.300	-0.920	0.012	0.373	-0.928	-0.013	-0.046	0.064	-0.021	0.000	0.022	0.023	0.054	0.039	-0.004
0.086	0.265	-0.920	0.007	0.372	-0.928	-0.023	0.257	-0.021	0.037	-0.034	0.022	0.030	0.018	0.039	-0.011
0.078	0.280	-0.889	0.006	0.371	-0.929	-0.041	0.085	0.017	0.031	-0.017	0.054	0.023	0.032	0.070	-0.013
0.032	0.272	-0.893	0.003	0.371	-0.928	0.034	0.141	0.033	-0.012	-0.025	0.049	0.023	0.022	0.065	-0.010
0.024	0.253	-0.834	-0.000	0.373	-0.928	0.103	0.173	-0.004	-0.016	-0.046	0.108	0.030	0.001	0.123	-0.028
0.055	0.238	-0.865	-0.003	0.376	-0.927	0.160	0.137	0.035	0.017	-0.064	0.075	0.002	0.016	0.090	-0.031
-0.026	0.261	-0.905	-0.009	0.380	-0.925	0.217	0.320	0.059	-0.057	-0.045	0.034	0.078	0.006	0.049	-0.034
0.055	0.292	-0.857	-0.013	0.383	-0.923	0.223	0.186	0.070	0.027	-0.018	0.079	0.003	0.035	0.095	-0.027
0.005	0.257	-0.861	-0.015	0.387	-0.922	0.199	0.050	0.102	-0.021	-0.056	0.074	0.046	0.002	0.090	-0.033
0.036	0.242	-0.845	-0.019	0.392	-0.920	0.275	0.218	0.082	0.014	-0.076	0.088	0.014	0.019	0.105	-0.025
-0.003	0.203	-0.869	-0.025	0.398	-0.917	0.381	0.287	0.122	-0.018	-0.121	0.061	0.052	0.060	0.080	-0.030
-0.007	0.276	-0.885	-0.032	0.404	-0.914	0.364	0.286	0.136	-0.016	-0.053	0.042	0.055	0.012	0.063	-0.017
-0.010	0.300	-0.901	-0.034	0.411	-0.911	0.387	0.083	0.141	-0.017	-0.037	0.024	0.058	0.033	0.047	-0.020
0.051	0.269	-0.845	-0.037	0.416	-0.909	0.295	0.116	0.154	0.048	-0.072	0.076	0.005	0.000	0.102	-0.014
-0.022	0.296	-0.881	-0.044	0.422	-0.905	0.353	0.310	0.096	-0.019	-0.051	0.038	0.067	0.025	0.066	-0.011
-0.010	0.303	-0.905	-0.047	0.427	-0.903	0.318	0.167	0.087	-0.004	-0.049	0.011	0.054	0.031	0.042	-0.004
-0.026	0.292	-0.924	-0.051	0.432	-0.901	0.254	0.184	0.069	-0.016	-0.064	-0.011	0.069	0.017	0.022	-0.004
-0.033	0.327	-0.987	-0.058	0.434	-0.899	0.147	0.334	0.136	-0.016	-0.031	-0.075	0.076	0.051	0.041	0.010
-0.033	0.303	-0.995	-0.065	0.436	-0.898	0.166	0.303	0.157	-0.009	-0.056	-0.085	0.076	0.026	0.050	0.023
-0.030	0.303	-1.015	-0.073	0.439	-0.895	0.216	0.367	0.178	0.003	-0.059	-0.107	0.072	0.025	0.070	0.041
-0.041	0.303	-1.070	-0.083	0.442	-0.893	0.175	0.457	0.188	0.001	-0.061	-0.165	0.083	0.023	0.126	0.037
-0.014	0.288	-1.039	-0.092	0.446	-0.890	0.284	0.458	0.218	0.038	-0.081	-0.137	0.056	0.006	0.094	0.006
-0.091	0.296	-0.936	-0.103	0.454	-0.885	0.514	0.421	0.330	-0.029	-0.081	-0.040	0.133	0.013	0.008	-0.032
-0.210	0.292	-0.885	-0.109	0.463	-0.879	0.612	0.124	0.384	-0.142	-0.095	0.006	0.253	0.007	0.059	-0.054
-0.214	0.346	-0.826	-0.112	0.473	-0.874	0.627	-0.073	0.448	-0.142	-0.051	0.059	0.258	0.060	0.118	-0.075
-0.126	0.427	-0.845	-0.117	0.481	-0.869	0.543	0.032	0.495	-0.049	0.022	0.034	0.169	0.141	0.098	-0.058
-0.110	0.512	-0.893	-0.120	0.486	-0.866	0.356	-0.122	0.462	-0.031	0.101	-0.017	0.153	0.225	0.050	0.000
-0.018	0.578	-0.912	-0.122	0.489	-0.864	0.203	-0.052	0.314	0.063	0.164	-0.039	0.060	0.289	0.030	0.067
0.055	0.601	-0.979	-0.121	0.490	-0.863	0.084	-0.131	0.225	0.136	0.186	-0.107	0.014	0.311	0.038	0.112
0.063	0.636	-1.027	-0.119	0.490	-0.863	0.028	-0.188	0.202	0.141	0.220	-0.154	0.022	0.344	0.086	0.158
0.028	0.655	-1.106	-0.111	0.490	-0.865	-0.025	-0.537	0.147	0.099	0.240	-0.231	0.013	0.362	0.165	0.199
0.082	0.593	-1.113	-0.097	0.487	-0.868	-0.135	-0.856	0.131	0.138	0.181	-0.236	0.041	0.298	0.173	0.225
0.190	0.489	-1.070	-0.083	0.484	-0.871	-0.160	-0.756	0.056	0.232	0.080	-0.190	0.149	0.193	0.129	0.243
0.236	0.412	-1.023	-0.071	0.482	-0.873	-0.099	-0.648	0.057	0.267	0.004	-0.141	0.195	0.115	0.081	0.261
0.217	0.365	-1.050	-0.059	0.482	-0.874	0.008	-0.696	0.039	0.235	-0.042	-0.167	0.175	0.068	0.109	0.270
0.220	0.361	-1.035	-0.044	0.484	-0.874	0.156	-0.811	0.065	0.224	-0.048	-0.152	0.177	0.063	0.093	0.275
0.243	0.346	-0.987	-0.030	0.489	-0.872	0.351	-0.797	0.051	0.233	-0.069	-0.108	0.199	0.047	0.045	0.257
0.297	0.361	-1.007	-0.022	0.495	-0.869	0.339	-0.467	0.120	0.279	-0.059	-0.130	0.251	0.062	0.064	0.258
0.220	0.396	-0.944	-0.019	0.499	-0.867	0.259	-0.220	0.119	0.199	-0.029	-0.069	0.174	0.096	0.000	0.244
0.309	0.400	-0.909	-0.016	0.501	-0.866	0.120	-0.137	0.079	0.285	-0.027	-0.035	0.261	0.100	0.035	0.231
0.190	0.477	-0.991	-0.011	0.502	-0.865	0.072	-0.287	0.067	0.161	0.050	-0.118	0.141	0.176	0.047	0.202
0.190	0.477	-0.991	-0.010	0.502	-0.865	0.024	-0.098	0.081	0.160	0.049	-0.118	0.141	0.175	0.047	0.177
0.186	0.473	-0.905	-0.010	0.502	-0.865	0.002	-0.015	0.115	0.156	0.046	-0.032	0.136	0.171	0.039	0.155
0.109	0.458	-0.901	-0.010	0.501	-0.865	-0.027	-0.079	0.108	0.079	0.031	-0.027	0.058	0.154	0.043	0.120
0.217	0.392	-0.834	-0.015	0.501	-0.865	0.017	0.336	-0.016	0.191	-0.035	0.040	0.165	0.088	0.110	0.103
0.036	0.396	-0.897	-0.013	0.502	-0.865	0.059	-0.072	-0.017	0.009	-0.032	-0.023	0.016	0.091	0.047	0.070
0.132	0.365	-0.865	-0.020	0.502	-0.865	0.002	0.468	-0.045	0.113	-0.063	0.008	0.080	0.059	0.078	0.056
-0.014	0.400	-0.924	-0.023	0.501	-0.865	-0.026	0.146	-0.009	-0.031	-0.027	-0.050	0.067	0.093	0.019	0.030
0.020	0.427	-0.889	-0.026	0.499	-0.866	-0.103	0.181	-0.004	0.006	0.002	-0.014	0.033	0.120	0.054	0.015
0.051	0.454	-0.873	-0.029	0.497	-0.867	-0.131	0.239	-0.090	0.040	0.031	0.003	0.002	0.146	0.070	0.000
-0.080	0.512	-0.964	-0.024	0.493	-0.870	-0.234	-0.223	-0.051	-0.095	0.093	-0.085	0.133	0.203	0.021	0.020
0.047	0.485	-0.877	-0.022	0.490	-0.871	-0.148	-0.081	-0.066	0.030	0.068	0.004	0.005	0.176	0.066	0.010
0.101	0.489	-0.909	-0.023	0.488	-0.873	-0.139	0.208	-0.215	0.085	0.075	-0.027	0.048	0.179	0.034	0.007
-0.030	0.555	-0.905	-0.018	0.484	-0.875	-0.241	-0.167	-0.247	-0.051	0.144	-0.020	0.082	0.244	0.038	0.017
0.043	0.477	-0.889	-0.017	0.478	-0.878	-0.341	0.093	-0.286	0.020	0.073	-0.001	0.009	0.166	0.053	-0.005
0.009	0.462	-0.909	-0.016	0.473	-0.881	-0.277	0.091	-0.256	-0.015	0.062	-0.018	0.043	0.150	0.034	-0.038
-0.060	0.408	-0.889	-0.012	0.466	-0.885	-0.394	-0.094	-0.230	-0.088	0.015	0.006	0.112	0.096	0.053	-0.037
-0.037	0.435	-0.865	-0.005	0.458	-0.889	-0.455	-0.280	-0.225	-0.072	0.050	0.034	0.089	0.122	0.077	-0.051
0.001	0.427	-0.893	-0.002	0.448	-0.894	-0.559	-0.024	-0.258	-0.036	0.052	0.012	0.049	0.114	0.049	-0.055
-0.018	0.439	-0.932	0.002	0.437	-0.899	-0.583	-0.084	-0.288	-0.060	0.074	-0.022	0.068	0.126	0.010	-0.041
0.001	0.400	-0.952	0.005	0.428	-0.904	-0.529	-0.031	-0.299	-0.044	0.045	-0.037	0.048	0.086	0.010	-0.036
0.032	0.361	-0.932	0.012	0.417	-0.909	-0.547	-0.271	-0.219	-0.020	0.017	-0.013	0.016	0.048	0.009	-0.034
-0.007	0.381	-0.940	0.018	0.410	-0.912	-0.390	-0.260	-0.236	-0.066	0.043	-0.017	0.054	0.067	0.001	-0.033
0.040	0.373	-0.920	0.026	0.403	-0.915	-0.377	-0.351	-0.148	-0.028	0.043	0.005	0.007	0.060	0.021	-0.030
0.032	0.369	-0.928	0.032	0.395	-0.918	-0.414	-0.247	-0.194	-0.042	0.047	0.001	0.014	0.056	0.013	-0.027
0.078	0.296	-0.893	0.039	0.387	-0.921	-0.455	-0.292	-0.161	-0.002	-0.018	0.040	0.033	0.018	0.048	-0.019
0.097	0.292	-0.897	0.041	0.379	-0.924	-0.383	-0.043	-0.176	0.014	-0.014	0.039	0.053	0.022	0.045	-0.023
0.070	0.323	-0.948	0.046	0.372	-0.927	-0.369	-0.209	-0.104	-0.017	0.024	-0.010	0.026	0.008	0.006	-0.018
0.036	0.311	-0.940	0.047	0.365	-0.930	-0.369	-0.017	-0.137	-0.053	0.019	0.001	0.008	0.003	0.002	-0.025
0.093	0.269	-0.905	0.052	0.358	-0.932	-0.366	-0.195	-0.113	-0.000	-0.016	0.039	0.050	0.046	0.037	-0.026
0.055	0.276	-0.912	0.056	0.352	-0.934	-0.297	-0.182	-0.099	-0.043	-0.003	0.033	0.012	0.038	0.029	-0.034
0.090	0.284	-0.948	0.053	0.347	-0.936	-0.268	0.172	-0.114	-0.006	0.010	-0.000	0.047	0.031	0.007	-0.022
0.059	0.292	-0.912	0.060	0.341	-0.938	-0.304	-0.327	-0.051	-0.043	0.024	0.037	0.017	0.023	0.029	-0.024
0.128	0.261	-0.920	0.063	0.335	-0.940	-0.305	-0.160	-0.058	0.022	-0.001	0.031	0.086	0.054	0.021	-0.010
0.093	0.249	-0.916	0.063	0.329	-0.942	-0.296	0.055	-0.101	-0.012	-0.007	0.036	0.052	0.065	0.025	-0.015
0.136	0.234	-0.936	0.065	0.323	-0.944	-0.283	-0.054	-0.082	0.029	-0.017	0.018	0.095	0.081	0.005	-0.010
0.074	0.230	-0.952	0.066	0.319	-0.946	-0.220	-0.009	-0.057	-0.034	-0.017	0.004	0.033	0.085	0.011	-0.013
0.090	0.257	-0.948	0.069	0.313	-0.947	-0.280	-0.168	-0.062	-0.021	0.016	0.009	0.049	0.058	0.007	-0.015
0.109	0.226	-0.932	0.067	0.309	-0.949	-0.230	0.139	-0.078	-0.000	-0.011	0.027	0.068	0.088	0.009	-0.023
0.086	0.245	-0.936	0.068	0.305	-0.950	-0.208	0.006	-0.071	-0.023	0.013	0.024	0.046	0.069	0.005	-0.022
0.082	0.222	-0.983	0.070	0.302	-0.951	-0.144	-0.109	-0.018	-0.029	-0.008	-0.023	0.042	0.092	0.042	-0.016
0.090	0.222	-0.944	0.073	0.298	-0.952	-0.152	-0.165	-0.009	-0.024	-0.004	0.017	0.050	0.092	0.003	-0.022
0.132	0.207	-0.924	0.074	0.296	-0.952	-0.088	0.003	-0.056	0.018	-0.018	0.038	0.092	0.107	0.017	-0.015
0.078	0.180	-0.948	0.074	0.294	-0.953	-0.134	-0.034	0.014	-0.037	-0.042	0.015	0.039	0.134	0.006	-0.022
0.128	0.218	-0.948	0.074	0.292	-0.954	-0.068	0.012	0.005	0.014	-0.002	0.015	0.089	0.095	0.006	-0.008
0.059	0.245	-0.968	0.077	0.291	-0.954	-0.056	-0.149	0.027	-0.058	0.026	-0.005	0.020	0.067	0.026	-0.011
0.178	0.226	-0.912	0.076	0.291	-0.954	0.009	0.060	-0.020	0.062	0.007	0.050	0.140	0.086	0.030	-0.008
0.120	0.230	-0.912	0.077	0.291	-0.954	-0.008	-0.042	0.012	0.003	0.011	0.050	0.083	0.082	0.030	-0.007
0.093	0.218	-0.960	0.073	0.291	-0.954	0.022	0.194	0.002	-0.020	-0.001	0.003	0.056	0.094	0.017	-0.009
0.147	0.187	-0.901	0.073	0.291	-0.954	0.025	0.024	0.070	0.035	-0.032	0.062	0.111	0.124	0.042	-0.016
0.055	0.184	-0.928	0.069	0.292	-0.954	0.070	0.175	0.099	-0.054	-0.037	0.034	0.019	0.128	0.015	-0.016
0.128	0.180	-0.909	0.065	0.294	-0.953	0.117	0.197	0.076	0.024	-0.043	0.053	0.092	0.131	0.035	-0.015
0.109	0.214	-0.889	0.060	0.296	-0.953	0.065	0.223	0.047	0.009	-0.010	0.073	0.073	0.096	0.055	-0.026
0.097	0.218	-0.924	0.058	0.298	-0.953	0.131	0.115	0.043	-0.000	-0.008	0.037	0.062	0.092	0.020	-0.022
0.055	0.238	-0.936	0.056	0.300	-0.952	0.121	0.060	0.056	-0.041	0.009	0.024	0.020	0.072	0.008	-0.031
0.055	0.238	-0.936	0.050	0.303	-0.952	0.176	0.349	0.020	-0.034	0.006	0.023	0.020	0.072	0.008	-0.033
0.063	0.230	-0.905	0.046	0.307	-0.951	0.195	0.179	0.067	-0.023	-0.006	0.054	0.028	0.079	0.040	-0.037
0.070	0.226	-0.909	0.043	0.310	-0.950	0.175	0.115	0.089	-0.013	-0.013	0.049	0.036	0.083	0.037	-0.033
0.067	0.253	-0.897	0.038	0.314	-0.949	0.221	0.251	0.051	-0.011	0.010	0.059	0.032	0.056	0.049	-0.031
0.063	0.249	-0.901	0.031	0.317	-0.948	0.151	0.362	0.020	-0.009	0.004	0.054	0.028	0.059	0.045	-0.032
0.047	0.249	-0.909	0.026	0.321	-0.947	0.194	0.273	0.034	-0.019	0.000	0.045	0.013	0.059	0.038	-0.028
0.017	0.261	-0.944	0.021	0.324	-0.946	0.215	0.247	0.082	-0.044	0.008	0.009	0.018	0.047	0.002	-0.030
0.059	0.245	-0.916	0.014	0.328	-0.944	0.215	0.323	0.112	0.005	-0.012	0.035	0.024	0.062	0.030	-0.023
0.032	0.261	-0.885	0.009	0.332	-0.943	0.220	0.213	0.130	-0.017	-0.000	0.065	0.003	0.046	0.062	-0.027
0.063	0.272	-0.909	0.001	0.336	-0.942	0.201	0.448	0.072	0.022	0.008	0.040	0.028	0.034	0.039	-0.027
-0.010	0.288	-0.916	-0.003	0.338	-0.941	0.113	0.171	0.036	-0.048	0.021	0.032	0.046	0.019	0.032	-0.029
-0.007	0.300	-0.928	-0.008	0.339	-0.941	0.040	0.266	0.030	-0.039	0.032	0.019	0.042	0.007	0.021	-0.031
0.020	0.276	-0.920	-0.011	0.339	-0.941	0.040	0.178	0.002	-0.009	0.008	0.027	0.015	0.030	0.029	-0.037
-0.007	0.265	-0.905	-0.012	0.340	-0.940	0.051	0.059	-0.018	-0.034	-0.004	0.042	0.042	0.041	0.045	-0.030
0.013	0.261	-0.916	-0.012	0.340	-0.940	0.014	-0.013	0.033	-0.015	-0.008	0.030	0.023	0.045	0.034	-0.023
0.020	0.265	-0.889	-0.016	0.341	-0.940	0.028	0.199	0.081	-0.003	-0.005	0.058	0.016	0.041	0.062	-0.029
0.020	0.288	-0.912	-0.022	0.342	-0.940	0.060	0.299	0.058	0.003	0.017	0.034	0.016	0.018	0.039	-0.018
-0.018	0.284	-0.912	-0.024	0.342	-0.939	0.042	0.047	0.056	-0.034	0.013	0.033	0.055	0.021	0.039	-0.019
0.043	0.284	-0.881	-0.027	0.344	-0.939	0.086	0.201	0.019	0.031	0.011	0.064	0.007	0.021	0.071	-0.027
-0.010	0.280	-0.909	-0.034	0.345	-0.938	0.082	0.361	-0.061	-0.017	0.006	0.036	0.048	0.025	0.043	-0.034
-0.057	0.292	-0.940	-0.029	0.346	-0.938	0.050	-0.279	0.040	-0.068	0.017	0.005	0.094	0.013	0.012	-0.027
-0.033	0.253	-0.932	-0.032	0.347	-0.937	0.064	0.191	-0.014	-0.041	-0.023	0.012	0.072	0.051	0.020	-0.032
0.020	0.257	-0.889	-0.032	0.347	-0.937	0.016	-0.037	0.059	0.012	-0.019	0.055	0.018	0.047	0.063	-0.028
-0.007	0.242	-0.909	-0.037	0.348	-0.937	0.053	0.285	0.031	-0.009	-0.035	0.035	0.046	0.062	0.043	-0.033
-0.007	0.261	-0.956	-0.035	0.347	-0.937	0.006	-0.139	0.043	-0.012	-0.016	-0.012	0.046	0.043	0.004	-0.013
-0.107	0.257	-0.968	-0.044	0.346	-0.937	-0.041	0.466	-0.013	-0.103	-0.019	-0.024	0.147	0.046	0.017	-0.011
0.051	0.269	-0.932	-0.052	0.347	-0.936	0.039	0.452	-0.015	0.063	-0.008	0.010	0.010	0.035	0.018	0.024
-0.049	0.265	-1.058	-0.051	0.346	-0.937	-0.020	-0.055	0.099	-0.038	-0.011	-0.116	0.091	0.039	0.108	0.049
0.105	0.261	-1.050	-0.064	0.346	-0.936	-0.014	0.673	0.031	0.128	-0.015	-0.109	0.062	0.042	0.100	0.074
0.067	0.265	-1.011	-0.075	0.345	-0.936	-0.018	0.615	0.067	0.102	-0.010	-0.070	0.021	0.038	0.060	0.041
0.005	0.242	-0.912	-0.090	0.346	-0.934	0.091	0.771	0.078	0.055	-0.035	0.026	0.041	0.060	0.039	0.011
-0.160	0.253	-0.873	-0.100	0.350	-0.932	0.213	0.486	0.143	-0.100	-0.027	0.064	0.207	0.047	0.078	-0.054
-0.191	0.296	-0.838	-0.112	0.355	-0.928	0.302	0.566	0.125	-0.120	0.010	0.096	0.238	0.004	0.114	-0.085
-0.230	0.357	-0.845	-0.115	0.360	-0.926	0.269	0.085	0.163	-0.155	0.067	0.086	0.277	0.060	0.105	-0.083
-0.110	0.377	-0.893	-0.122	0.363	-0.924	0.184	0.325	0.138	-0.029	0.083	0.037	0.157	0.081	0.057	-0.040
-0.041	0.396	-0.952	-0.129	0.365	-0.922	0.139	0.354	0.060	0.047	0.100	-0.024	0.088	0.102	0.003	0.025
-0.010	0.385	-1.011	-0.132	0.365	-0.921	0.017	0.181	0.074	0.081	0.089	-0.084	0.057	0.092	0.063	0.088
0.051	0.350	-1.066	-0.133	0.365	-0.921	0.005	0.054	0.113	0.144	0.054	-0.139	0.005	0.058	0.119	0.153
0.005	0.334	-1.117	-0.125	0.364	-0.923	-0.001	-0.489	0.194	0.090	0.040	-0.189	0.040	0.043	0.170	0.222
0.178	0.265	-1.082	-0.119	0.363	-0.924	-0.000	-0.354	0.151	0.257	-0.029	-0.153	0.134	0.026	0.135	0.268
0.317	0.288	-1.023	-0.118	0.365	-0.924	0.094	0.025	0.044	0.395	-0.007	-0.094	0.274	0.002	0.077	0.311
0.232	0.276	-1.078	-0.112	0.368	-0.923	0.215	-0.287	0.011	0.304	-0.022	-0.150	0.190	0.013	0.133	0.329
0.301	0.272	-1.082	-0.109	0.373	-0.921	0.245	-0.061	-0.052	0.371	-0.030	-0.156	0.261	0.017	0.137	0.334
0.132	0.230	-1.109	-0.100	0.378	-0.921	0.299	-0.516	0.063	0.192	-0.078	-0.185	0.093	0.059	0.165	0.303
0.228	0.245	-1.070	-0.096	0.381	-0.919	0.234	-0.155	0.066	0.285	-0.066	-0.146	0.190	0.043	0.125	0.275
0.170	0.288	-1.031	-0.088	0.385	-0.919	0.229	-0.447	0.091	0.220	-0.027	-0.108	0.134	0.001	0.087	0.235
0.140	0.300	-0.987	-0.085	0.388	-0.918	0.164	-0.146	0.086	0.186	-0.019	-0.066	0.104	0.014	0.044	0.224
0.151	0.300	-0.952	-0.082	0.391	-0.917	0.209	-0.142	0.068	0.195	-0.022	-0.032	0.116	0.015	0.008	0.189
0.117	0.388	-1.046	-0.078	0.394	-0.916	0.180	-0.233	0.070	0.156	0.064	-0.128	0.082	0.105	0.103	0.185
0.086	0.350	-0.968	-0.082	0.395	-0.915	0.070	0.192	0.060	0.129	0.024	-0.050	0.053	0.067	0.023	0.161
0.201	0.323	-0.909	-0.077	0.395	-0.915	0.013	-0.274	0.118	0.240	-0.003	0.009	0.168	0.040	0.036	0.146
0.024	0.385	-0.968	-0.077	0.395	-0.915	0.023	-0.009	0.052	0.063	0.059	-0.050	0.008	0.103	0.023	0.125
0.090	0.357	-0.920	-0.074	0.394	-0.916	-0.043	-0.073	-0.049	0.126	0.033	-0.003	0.058	0.076	0.024	0.116
0.036	0.357	-0.968	-0.074	0.395	-0.916	-0.001	0.102	-0.227	0.072	0.033	-0.050	0.004	0.077	0.023	0.081
0.036	0.357	-0.968	-0.079	0.393	-0.916	-0.090	0.383	-0.272	0.077	0.034	-0.050	0.005	0.078	0.023	0.053
-0.007	0.307	-0.944	-0.084	0.393	-0.916	-0.046	0.435	-0.275	0.040	-0.015	-0.027	0.038	0.029	0.001	0.035
-0.141	0.327	-0.975	-0.083	0.391	-0.917	-0.127	0.038	-0.280	-0.096	0.006	-0.058	0.172	0.049	0.030	0.032
-0.030	0.319	-0.972	-0.081	0.387	-0.918	-0.180	-0.008	-0.255	0.013	0.001	-0.053	0.059	0.043	0.026	0.021
0.024	0.369	-0.909	-0.088	0.385	-0.919	-0.146	0.525	-0.277	0.074	0.054	0.010	0.006	0.094	0.037	0.012
-0.007	0.338	-0.909	-0.088	0.383	-0.920	-0.158	0.127	-0.209	0.043	0.026	0.011	0.036	0.064	0.038	0.026
-0.072	0.338	-0.968	-0.090	0.380	-0.920	-0.119	0.139	-0.138	-0.021	0.028	-0.048	0.101	0.065	0.020	0.027
-0.068	0.369	-0.975	-0.090	0.376	-0.922	-0.247	0.077	-0.081	-0.016	0.064	-0.055	0.098	0.097	0.028	-0.011
-0.022	0.330	-0.928	-0.096	0.373	-0.923	-0.186	0.331	-0.079	0.035	0.028	-0.007	0.052	0.060	0.020	-0.018
-0.210	0.307	-0.972	-0.095	0.369	-0.925	-0.203	-0.076	0.013	-0.154	0.009	-0.049	0.240	0.037	0.023	-0.031
-0.076	0.338	-0.968	-0.096	0.365	-0.926	-0.211	0.105	-0.030	-0.018	0.044	-0.044	0.105	0.069	0.019	-0.048
-0.137	0.307	-0.952	-0.096	0.362	-0.927	-0.147	-0.015	-0.061	-0.080	0.016	-0.027	0.165	0.038	0.004	-0.067
-0.149	0.265	-0.948	-0.091	0.357	-0.930	-0.236	-0.276	0.008	-0.097	-0.022	-0.021	0.176	0.004	0.000	-0.049
-0.126	0.230	-0.956	-0.087	0.355	-0.931	-0.121	-0.202	-0.024	-0.077	-0.054	-0.028	0.152	0.038	0.008	-0.056
-0.083	0.265	-0.936	-0.083	0.351	-0.933	-0.179	-0.196	-0.062	-0.039	-0.016	-0.007	0.109	0.003	0.013	-0.042
-0.099	0.245	-0.979	-0.077	0.348	-0.934	-0.147	-0.313	-0.098	-0.061	-0.032	-0.048	0.125	0.022	0.030	-0.030
-0.041	0.296	-0.968	-0.074	0.345	-0.936	-0.175	-0.080	-0.112	-0.005	0.021	-0.035	0.068	0.028	0.018	-0.021
-0.087	0.315	-1.019	-0.071	0.344	-0.936	-0.070	-0.137	-0.094	-0.055	0.041	-0.086	0.114	0.047	0.068	-0.015
-0.068	0.311	-0.999	-0.064	0.342	-0.938	-0.097	-0.368	-0.064	-0.043	0.039	-0.065	0.096	0.043	0.048	-0.009
-0.041	0.276	-0.983	-0.056	0.340	-0.939	-0.082	-0.390	-0.017	-0.023	0.006	-0.048	0.070	0.008	0.031	-0.014
-0.022	0.292	-0.940	-0.052	0.339	-0.939	-0.028	-0.221	-0.067	-0.009	0.022	-0.005	0.052	0.023	0.013	-0.005
-0.037	0.280	-0.960	-0.048	0.339	-0.940	-0.012	-0.172	-0.099	-0.028	0.011	-0.024	0.069	0.011	0.006	-0.000
0.020	0.272	-0.932	-0.044	0.338	-0.940	-0.034	-0.161	-0.089	0.026	0.004	0.004	0.012	0.003	0.022	-0.000
-0.014	0.261	-0.979	-0.042	0.336	-0.941	-0.108	-0.070	-0.106	-0.010	-0.005	-0.042	0.048	0.009	0.024	-0.003
-0.018	0.261	-0.972	-0.039	0.334	-0.942	-0.096	-0.084	-0.099	-0.016	-0.003	-0.033	0.052	0.010	0.016	-0.004
-0.033	0.280	-0.964	-0.038	0.332	-0.942	-0.103	-0.057	-0.104	-0.033	0.018	-0.024	0.068	0.009	0.008	-0.008
-0.022	0.272	-0.956	-0.030	0.329	-0.944	-0.187	-0.368	-0.035	-0.029	0.014	-0.014	0.057	0.000	0.001	-0.011
0.009	0.276	-0.952	-0.028	0.326	-0.945	-0.110	-0.127	-0.049	-0.001	0.020	-0.009	0.027	0.003	0.005	-0.012
0.001	0.257	-0.948	-0.026	0.324	-0.946	-0.108	-0.049	-0.059	-0.010	0.004	-0.004	0.035	0.017	0.009	-0.007
-0.010	0.265	-0.983	-0.022	0.323	-0.946	-0.054	-0.211	-0.076	-0.026	0.013	-0.039	0.048	0.011	0.026	-0.011
0.009	0.245	-0.979	-0.021	0.321	-0.947	-0.091	-0.010	-0.102	-0.007	-0.005	-0.034	0.029	0.031	0.022	-0.014
-0.037	0.222	-0.979	-0.017	0.320	-0.947	-0.044	-0.179	-0.062	-0.057	-0.027	-0.034	0.075	0.055	0.023	-0.012
-0.003	0.242	-0.972	-0.015	0.319	-0.948	-0.060	-0.078	-0.070	-0.024	-0.006	-0.025	0.041	0.036	0.015	-0.012
0.013	0.222	-0.983	-0.011	0.316	-0.949	-0.110	-0.215	-0.038	-0.013	-0.023	-0.036	0.025	0.056	0.027	-0.012
0.013	0.242	-0.964	-0.007	0.315	-0.949	-0.085	-0.178	-0.058	-0.017	-0.001	-0.015	0.025	0.038	0.007	-0.005
0.036	0.214	-0.960	-0.006	0.313	-0.950	-0.042	-0.032	-0.081	0.004	-0.027	-0.011	0.001	0.065	0.003	-0.007
0.009	0.226	-0.991	-0.003	0.312	-0.950	-0.053	-0.085	-0.069	-0.025	-0.014	-0.042	0.028	0.054	0.035	-0.010
0.005	0.222	-0.975	-0.000	0.312	-0.950	-0.023	-0.137	-0.067	-0.032	-0.018	-0.025	0.031	0.059	0.019	-0.009
0.020	0.234	-0.956	0.001	0.311	-0.950	-0.019	-0.067	-0.045	-0.019	-0.006	-0.005	0.016	0.048	0.001	-0.019
0.032	0.257	-0.968	0.002	0.310	-0.951	-0.039	-0.046	-0.043	-0.010	0.018	-0.016	0.004	0.026	0.011	-0.015
-0.014	0.249	-0.999	0.009	0.309	-0.951	-0.031	-0.316	-0.035	-0.063	0.011	-0.047	0.050	0.034	0.042	-0.014
0.047	0.245	-0.987	0.009	0.309	-0.951	0.020	0.022	-0.050	-0.002	0.007	-0.035	0.012	0.039	0.030	-0.005
0.017	0.234	-1.007	0.012	0.309	-0.951	-0.000	-0.151	-0.067	-0.037	-0.004	-0.054	0.018	0.051	0.050	-0.005
0.070	0.265	-0.983	0.011	0.308	-0.951	-0.041	0.109	-0.098	0.017	0.028	-0.030	0.036	0.020	0.026	0.007
0.043	0.238	-0.995	0.018	0.307	-0.952	-0.061	-0.355	-0.043	-0.018	0.002	-0.041	0.011	0.048	0.038	-0.002
0.086	0.234	-0.940	0.019	0.306	-0.952	-0.032	-0.006	-0.098	0.023	-0.002	0.015	0.053	0.052	0.017	-0.006
0.024	0.234	-0.968	0.022	0.305	-0.952	-0.044	-0.157	-0.071	-0.042	-0.001	-0.012	0.008	0.052	0.010	-0.010
0.028	0.242	-0.972	0.024	0.304	-0.952	-0.037	-0.082	-0.079	-0.041	0.008	-0.016	0.004	0.044	0.014	-0.016
0.074	0.214	-0.960	0.025	0.303	-0.953	-0.033	-0.020	-0.105	0.003	-0.018	-0.004	0.042	0.071	0.002	-0.025
0.020	0.226	-0.987	0.026	0.303	-0.953	-0.006	0.018	-0.106	-0.051	-0.006	-0.032	0.011	0.059	0.029	-0.023
0.043	0.211	-0.972	0.031	0.302	-0.953	-0.006	-0.281	-0.076	-0.034	-0.021	-0.016	0.012	0.075	0.013	-0.017
0.036	0.199	-0.995	0.031	0.302	-0.953	0.002	0.076	-0.100	-0.041	-0.032	-0.040	0.005	0.086	0.037	-0.017
0.074	0.199	-0.968	0.035	0.302	-0.953	0.000	-0.189	-0.045	-0.006	-0.032	-0.012	0.043	0.086	0.009	-0.009
0.078	0.230	-0.972	0.035	0.302	-0.953	0.054	0.021	-0.045	-0.002	-0.002	-0.016	0.047	0.055	0.013	-0.003
0.078	0.230	-0.972	0.036	0.303	-0.952	0.061	-0.082	-0.004	-0.004	-0.003	-0.016	0.047	0.055	0.012	-0.002
0.090	0.218	-0.948	0.035	0.304	-0.952	0.078	0.086	-0.035	0.009	-0.015	0.007	0.059	0.067	0.011	-0.007
0.051	0.234	-0.979	0.035	0.306	-0.951	0.100	0.015	0.003	-0.029	-0.002	-0.025	0.020	0.052	0.020	-0.016
0.036	0.230	-0.987	0.036	0.308	-0.951	0.102	-0.034	-0.015	-0.045	-0.007	-0.034	0.005	0.055	0.027	-0.027
0.040	0.203	-0.952	0.036	0.310	-0.950	0.119	-0.009	-0.012	-0.042	-0.036	0.001	0.009	0.082	0.008	-0.021
0.028	0.199	-0.956	0.040	0.311	-0.949	0.095	-0.208	-0.010	-0.057	-0.042	-0.003	0.002	0.086	0.005	-0.029
0.120	0.230	-0.948	0.039	0.313	-0.949	0.079	0.079	-0.028	0.036	-0.012	0.004	0.090	0.056	0.013	-0.028
0.028	0.203	-0.944	0.040	0.314	-0.949	0.069	-0.042	-0.026	-0.057	-0.040	0.008	0.003	0.083	0.017	-0.020
0.055	0.230	-0.964	0.043	0.315	-0.948	0.078	-0.175	-0.018	-0.033	-0.014	-0.012	0.024	0.056	0.003	-0.017
0.101	0.218	-0.916	0.041	0.315	-0.948	0.053	0.135	-0.051	0.015	-0.027	0.035	0.070	0.067	0.045	-0.024
0.040	0.211	-0.960	0.040	0.317	-0.947	0.115	0.039	-0.010	-0.046	-0.036	-0.009	0.008	0.075	0.002	-0.019
0.090	0.245	-0.936	0.039	0.320	-0.947	0.130	0.097	-0.045	0.006	-0.004	0.014	0.058	0.040	0.026	-0.020
0.043	0.234	-0.960	0.039	0.322	-0.946	0.146	0.010	-0.016	-0.040	-0.018	-0.010	0.011	0.051	0.002	-0.024
0.051	0.234	-0.952	0.041	0.325	-0.945	0.159	-0.098	0.030	-0.034	-0.021	-0.003	0.018	0.051	0.010	-0.010
0.074	0.257	-0.936	0.042	0.327	-0.944	0.141	-0.069	0.043	-0.012	-0.000	0.012	0.042	0.027	0.026	-0.019
0.128	0.300	-0.928	0.043	0.330	-0.943	0.142	-0.035	0.024	0.041	0.040	0.019	0.095	0.016	0.035	0.001
0.036	0.272	-0.960	0.046	0.333	-0.942	0.148	-0.207	0.048	-0.055	0.010	-0.014	0.003	0.011	0.003	-0.004
0.178	0.257	-0.901	0.045	0.336	-0.941	0.186	0.055	0.060	0.088	-0.009	0.044	0.144	0.027	0.063	0.014
0.028	0.276	-0.940	0.043	0.340	-0.939	0.206	0.058	0.070	-0.060	0.007	0.004	0.006	0.007	0.023	-0.008
0.170	0.288	-0.940	0.044	0.342	-0.939	0.139	-0.041	0.096	0.082	0.016	0.003	0.136	0.005	0.023	0.005
-0.007	0.265	-0.956	0.038	0.345	-0.938	0.151	0.268	0.034	-0.090	-0.010	-0.013	0.041	0.018	0.007	-0.010
0.128	0.284	-0.881	0.039	0.347	-0.937	0.111	-0.032	0.068	0.045	0.007	0.061	0.094	0.002	0.082	-0.008
0.067	0.242	-0.936	0.032	0.348	-0.937	0.043	0.349	0.043	-0.010	-0.036	0.006	0.032	0.040	0.027	-0.024
0.032	0.265	-0.924	0.030	0.349	-0.937	0.084	0.089	0.028	-0.043	-0.014	0.017	0.003	0.017	0.039	-0.019
0.082	0.284	-0.877	0.023	0.350	-0.936	0.084	0.419	-0.044	0.014	0.004	0.064	0.046	0.003	0.087	-0.028
0.036	0.265	-0.877	0.022	0.350	-0.936	-0.005	0.084	-0.027	-0.030	-0.015	0.064	0.002	0.015	0.088	-0.034
0.036	0.292	-0.928	0.016	0.351	-0.936	0.034	0.317	-0.057	-0.025	0.012	0.013	0.003	0.013	0.037	-0.033
0.020	0.311	-0.920	0.012	0.350	-0.937	-0.042	0.237	-0.030	-0.036	0.032	0.021	0.019	0.033	0.045	-0.038
0.020	0.311	-0.920	0.010	0.349	-0.937	-0.014	0.153	-0.061	-0.034	0.032	0.022	0.019	0.034	0.045	-0.039
0.017	0.292	-0.928	0.007	0.349	-0.937	-0.020	0.188	-0.079	-0.035	0.013	0.014	0.023	0.016	0.037	-0.043
0.001	0.280	-0.920	0.003	0.348	-0.937	-0.026	0.217	-0.111	-0.047	0.003	0.022	0.039	0.005	0.044	-0.043
-0.003	0.280	-0.924	0.002	0.347	-0.938	-0.051	0.119	-0.102	-0.049	0.004	0.019	0.042	0.006	0.039	-0.038
0.020	0.269	-0.905	0.002	0.345	-0.938	-0.081	0.016	-0.078	-0.026	-0.006	0.039	0.018	0.005	0.059	-0.039
0.043	0.288	-0.905	-0.002	0.344	-0.939	-0.063	0.272	-0.086	0.001	0.014	0.040	0.006	0.015	0.058	-0.032
0.009	0.292	-0.901	-0.004	0.343	-0.939	-0.071	0.134	-0.069	-0.031	0.019	0.045	0.027	0.019	0.062	-0.032
0.040	0.261	-0.893	-0.008	0.341	-0.940	-0.080	0.222	-0.078	0.003	-0.010	0.053	0.004	0.012	0.069	-0.030
-0.014	0.269	-0.916	-0.011	0.339	-0.941	-0.093	0.183	-0.055	-0.048	-0.000	0.030	0.049	0.003	0.045	-0.038
0.020	0.253	-0.893	-0.017	0.338	-0.941	-0.048	0.332	-0.082	-0.007	-0.015	0.054	0.014	0.018	0.068	-0.037
-0.018	0.211	-0.905	-0.019	0.337	-0.941	-0.022	0.146	-0.056	-0.043	-0.057	0.043	0.052	0.060	0.056	-0.046
-0.007	0.242	-0.916	-0.022	0.338	-0.941	0.025	0.199	-0.038	-0.028	-0.026	0.031	0.040	0.028	0.044	-0.041
-0.037	0.269	-0.932	-0.023	0.338	-0.941	0.044	0.065	-0.062	-0.058	0.001	0.015	0.070	0.000	0.028	-0.040
0.001	0.272	-0.916	-0.023	0.339	-0.940	0.064	0.035	-0.041	-0.020	0.003	0.031	0.032	0.005	0.044	-0.040
0.013	0.272	-0.897	-0.028	0.341	-0.939	0.120	0.253	-0.062	-0.004	0.001	0.050	0.020	0.006	0.064	-0.039
-0.033	0.265	-0.909	-0.028	0.345	-0.938	0.191	0.032	-0.018	-0.050	-0.010	0.036	0.066	0.000	0.052	-0.033
-0.010	0.272	-0.909	-0.034	0.349	-0.936	0.245	0.335	-0.047	-0.021	-0.007	0.035	0.043	0.009	0.053	-0.045
-0.014	0.280	-0.909	-0.040	0.354	-0.934	0.259	0.364	-0.070	-0.018	-0.004	0.033	0.049	0.018	0.053	-0.058
-0.099	0.253	-0.956	-0.041	0.357	-0.933	0.153	0.057	-0.033	-0.102	-0.033	-0.016	0.135	0.009	0.005	-0.054
-0.091	0.269	-0.940	-0.045	0.359	-0.932	0.143	0.201	-0.071	-0.091	-0.021	-0.001	0.129	0.008	0.021	-0.059
-0.037	0.265	-0.909	-0.049	0.361	-0.931	0.096	0.293	-0.101	-0.033	-0.026	0.030	0.076	0.006	0.053	-0.048
-0.080	0.300	-0.975	-0.054	0.361	-0.931	0.041	0.268	-0.134	-0.071	0.008	-0.038	0.118	0.044	0.015	-0.031
-0.014	0.284	-1.007	-0.058	0.362	-0.931	0.010	0.286	-0.137	-0.001	-0.008	-0.070	0.050	0.031	0.046	-0.011
-0.060	0.272	-1.050	-0.063	0.359	-0.931	-0.129	0.313	-0.096	-0.042	-0.017	-0.112	0.094	0.021	0.088	0.025
-0.041	0.230	-1.031	-0.067	0.355	-0.932	-0.191	0.264	-0.090	-0.018	-0.055	-0.091	0.072	0.020	0.066	0.066
0.093	0.238	-1.007	-0.080	0.352	-0.932	-0.145	0.786	-0.096	0.129	-0.045	-0.068	0.065	0.011	0.040	0.051
0.093	0.238	-1.007	-0.090	0.352	-0.932	0.017	0.548	-0.039	0.139	-0.045	-0.068	0.067	0.010	0.038	0.010
-0.103	0.272	-0.916	-0.102	0.356	-0.929	0.189	0.652	-0.054	-0.046	-0.014	0.020	0.130	0.026	0.054	-0.027
-0.264	0.303	-0.873	-0.108	0.361	-0.926	0.296	0.347	-0.037	-0.201	0.012	0.061	0.293	0.059	0.099	-0.068
-0.237	0.315	-0.897	-0.108	0.365	-0.925	0.228	-0.034	-0.004	-0.174	0.019	0.035	0.268	0.071	0.077	-0.102
-0.133	0.311	-0.928	-0.111	0.369	-0.923	0.198	0.162	-0.059	-0.067	0.012	0.002	0.166	0.068	0.047	-0.081
-0.099	0.323	-0.952	-0.109	0.372	-0.922	0.192	-0.016	-0.129	-0.034	0.020	-0.023	0.134	0.079	0.026	-0.013
-0.033	0.296	-1.023	-0.106	0.377	-0.920	0.235	-0.149	-0.114	0.028	-0.011	-0.096	0.069	0.053	0.043	0.067
0.055	0.280	-1.019	-0.100	0.383	-0.918	0.364	-0.282	-0.032	0.111	-0.033	-0.094	0.019	0.037	0.038	0.130
0.151	0.330	-1.050	-0.096	0.390	-0.916	0.408	-0.173	0.029	0.204	0.010	-0.128	0.114	0.088	0.068	0.203
0.182	0.334	-1.058	-0.086	0.399	-0.913	0.514	-0.531	0.065	0.225	0.005	-0.139	0.143	0.092	0.074	0.265
0.274	0.354	-1.082	-0.076	0.409	-0.909	0.574	-0.516	0.032	0.307	0.014	-0.166	0.233	0.112	0.097	0.316
0.320	0.373	-1.086	-0.064	0.419	-0.906	0.542	-0.566	-0.003	0.342	0.023	-0.174	0.276	0.131	0.100	0.328
0.343	0.334	-1.082	-0.058	0.428	-0.902	0.552	-0.285	-0.035	0.358	-0.025	-0.174	0.296	0.092	0.095	0.343
0.251	0.381	-1.078	-0.042	0.434	-0.900	0.315	-0.841	0.027	0.250	0.016	-0.172	0.201	0.138	0.090	0.324
0.309	0.377	-1.046	-0.037	0.437	-0.899	0.205	-0.194	-0.036	0.303	0.008	-0.141	0.256	0.134	0.057	0.297
0.232	0.377	-1.050	-0.025	0.439	-0.898	0.128	-0.636	-0.005	0.214	0.006	-0.146	0.176	0.134	0.061	0.264
0.243	0.361	-1.011	-0.014	0.440	-0.898	0.059	-0.512	-0.023	0.216	-0.010	-0.107	0.184	0.118	0.022	0.246
0.240	0.385	-1.015	-0.007	0.441	-0.898	0.057	-0.339	-0.026	0.205	0.013	-0.111	0.176	0.141	0.026	0.221
0.209	0.442	-1.031	0.000	0.442	-0.897	0.092	-0.367	-0.057	0.167	0.069	-0.127	0.142	0.199	0.042	0.207
0.228	0.450	-1.015	0.007	0.443	-0.896	0.065	-0.297	-0.050	0.180	0.076	-0.112	0.157	0.207	0.027	0.195
0.217	0.427	-0.975	0.013	0.443	-0.896	0.020	-0.304	-0.065	0.162	0.053	-0.073	0.141	0.184	0.012	0.172
0.236	0.435	-0.940	0.020	0.443	-0.896	-0.032	-0.231	-0.161	0.175	0.061	-0.037	0.156	0.192	0.046	0.153
0.167	0.396	-0.944	0.017	0.440	-0.898	-0.131	0.249	-0.182	0.108	0.026	-0.040	0.082	0.153	0.040	0.123
0.163	0.342	-0.912	0.012	0.435	-0.900	-0.260	0.451	-0.263	0.110	-0.023	-0.006	0.074	0.099	0.070	0.091
0.101	0.385	-0.936	0.013	0.430	-0.903	-0.279	0.069	-0.305	0.046	0.024	-0.027	0.007	0.142	0.044	0.061
0.086	0.334	-0.869	0.012	0.423	-0.906	-0.338	0.295	-0.470	0.032	-0.020	0.043	0.013	0.091	0.109	0.038
0.059	0.361	-0.972	0.014	0.415	-0.910	-0.449	0.134	-0.414	0.004	0.016	-0.056	0.044	0.118	0.004	0.017
0.040	0.369	-0.956	0.015	0.409	-0.913	-0.343	0.119	-0.376	-0.016	0.030	-0.037	0.068	0.125	0.017	0.005
0.040	0.369	-0.956	0.015	0.403	-0.915	-0.285	0.132	-0.304	-0.017	0.035	-0.035	0.072	0.125	0.014	0.012
0.036	0.408	-0.956	0.015	0.397	-0.918	-0.321	0.111	-0.250	-0.020	0.080	-0.032	0.081	0.163	0.011	0.010
0.109	0.412	-0.944	0.018	0.391	-0.920	-0.333	-0.049	-0.239	0.050	0.090	-0.018	0.013	0.166	0.019	0.000
0.067	0.323	-0.944	0.015	0.387	-0.922	-0.201	0.197	-0.122	0.010	0.005	-0.016	0.060	0.077	0.016	-0.006
-0.003	0.319	-0.940	0.018	0.384	-0.923	-0.168	-0.119	-0.034	-0.062	0.005	-0.011	0.133	0.072	0.016	-0.019
0.020	0.307	-0.924	0.014	0.384	-0.923	0.030	0.224	0.005	-0.035	-0.007	0.005	0.115	0.060	0.028	-0.041
-0.030	0.303	-0.940	0.012	0.384	-0.923	-0.017	0.036	0.049	-0.084	-0.011	-0.010	0.169	0.056	0.008	-0.079
-0.003	0.296	-0.905	0.011	0.383	-0.924	-0.014	0.076	0.044	-0.055	-0.018	0.025	0.146	0.048	0.039	-0.069
-0.141	0.323	-0.956	0.017	0.381	-0.924	-0.112	-0.410	0.107	-0.200	0.011	-0.025	0.289	0.074	0.016	-0.071
0.067	0.269	-0.901	0.015	0.377	-0.926	-0.193	0.055	0.085	0.009	-0.039	0.031	0.086	0.019	0.034	-0.064
-0.007	0.245	-0.972	0.015	0.374	-0.927	-0.122	-0.027	0.076	-0.064	-0.059	-0.039	0.164	0.005	0.041	-0.062
-0.003	0.226	-0.983	0.016	0.372	-0.928	-0.106	-0.046	0.071	-0.060	-0.076	-0.049	0.165	0.025	0.058	-0.034
-0.003	0.191	-0.968	0.018	0.370	-0.929	-0.082	-0.154	0.092	-0.062	-0.109	-0.033	0.169	0.060	0.047	-0.025
0.013	0.207	-0.948	0.017	0.369	-0.929	-0.027	0.020	0.081	-0.046	-0.092	-0.013	0.158	0.045	0.032	-0.041
0.109	0.199	-0.901	0.008	0.369	-0.929	0.023	0.426	0.086	0.058	-0.100	0.034	0.066	0.054	0.010	-0.036
-0.095	0.245	-0.987	0.014	0.368	-0.930	-0.065	-0.404	0.219	-0.151	-0.052	-0.052	0.274	0.009	0.081	-0.029
0.040	0.242	-0.924	0.011	0.367	-0.930	-0.028	0.090	0.169	-0.014	-0.056	0.012	0.143	0.014	0.022	-0.022
0.043	0.261	-0.924	0.009	0.366	-0.930	-0.022	0.074	0.115	-0.008	-0.036	0.012	0.144	0.004	0.027	-0.037
0.028	0.296	-0.991	0.008	0.365	-0.931	-0.036	0.005	0.089	-0.023	-0.000	-0.055	0.163	0.037	0.099	-0.020
0.009	0.288	-0.952	0.005	0.364	-0.931	-0.054	0.118	0.098	-0.039	-0.007	-0.015	0.187	0.028	0.064	-0.034
-0.014	0.288	-1.003	0.006	0.361	-0.932	-0.135	-0.072	0.102	-0.063	-0.004	-0.065	0.214	0.028	0.120	-0.031
-0.060	0.265	-0.960	0.000	0.359	-0.933	-0.088	0.287	0.031	-0.103	-0.025	-0.021	0.265	0.004	0.082	-0.044
0.043	0.284	-0.972	0.008	0.357	-0.934	-0.121	-0.445	0.022	-0.008	-0.003	-0.032	0.166	0.023	0.100	-0.034
-0.033	0.280	-0.972	0.010	0.354	-0.935	-0.171	-0.112	-0.004	-0.087	-0.004	-0.030	0.247	0.018	0.105	-0.020
0.082	0.300	-0.928	0.009	0.351	-0.936	-0.145	0.118	-0.080	0.030	0.018	0.014	0.136	0.037	0.067	-0.010
0.093	0.300	-0.940	0.012	0.347	-0.938	-0.179	-0.126	-0.084	0.038	0.022	0.003	0.129	0.036	0.084	-0.016
0.001	0.249	-0.979	0.013	0.342	-0.940	-0.250	-0.055	-0.007	-0.055	-0.024	-0.034	0.226	0.015	0.129	-0.007
0.028	0.265	-0.952	0.019	0.337	-0.941	-0.248	-0.310	0.036	-0.034	-0.003	-0.005	0.203	0.000	0.106	-0.012
0.032	0.257	-0.964	0.019	0.333	-0.943	-0.201	-0.008	-0.042	-0.031	-0.007	-0.015	0.203	0.008	0.123	-0.018
0.067	0.242	-0.936	0.019	0.329	-0.944	-0.211	0.005	-0.021	0.004	-0.019	0.014	0.172	0.024	0.100	-0.011
0.070	0.195	-0.948	0.019	0.324	-0.946	-0.261	0.025	-0.040	0.007	-0.060	0.004	0.172	0.072	0.117	-0.013
0.051	0.218	-0.964	0.018	0.318	-0.948	-0.276	0.070	-0.035	-0.011	-0.031	-0.010	0.195	0.049	0.137	-0.002
0.013	0.211	-0.983	0.022	0.312	-0.950	-0.295	-0.176	0.022	-0.053	-0.033	-0.028	0.237	0.058	0.161	-0.016
0.101	0.195	-0.944	0.017	0.308	-0.951	-0.220	0.275	0.004	0.041	-0.044	0.013	0.152	0.074	0.126	-0.017
-0.037	0.226	-1.019	0.020	0.303	-0.953	-0.227	-0.235	0.081	-0.102	-0.008	-0.060	0.294	0.044	0.205	-0.017
0.059	0.230	-0.987	0.022	0.299	-0.954	-0.191	-0.075	0.029	-0.007	-0.001	-0.028	0.201	0.041	0.178	-0.017
0.055	0.203	-0.968	0.021	0.296	-0.955	-0.165	0.061	0.036	-0.010	-0.024	-0.007	0.210	0.069	0.163	-0.025
0.013	0.195	-0.987	0.023	0.293	-0.956	-0.164	-0.123	0.028	-0.054	-0.029	-0.026	0.256	0.078	0.187	-0.017
0.059	0.207	-0.968	0.022	0.289	-0.957	-0.161	0.059	-0.014	-0.007	-0.014	-0.005	0.214	0.068	0.173	-0.020
0.017	0.184	-0.999	0.024	0.285	-0.958	-0.208	-0.106	0.024	-0.051	-0.033	-0.035	0.260	0.092	0.209	-0.014
0.067	0.160	-0.948	0.027	0.281	-0.959	-0.182	-0.203	0.033	-0.005	-0.052	0.017	0.214	0.116	0.162	-0.018
0.086	0.137	-0.979	0.024	0.277	-0.960	-0.176	0.219	-0.035	0.018	-0.072	-0.013	0.200	0.140	0.199	-0.018
0.005	0.168	-0.975	0.029	0.274	-0.961	-0.186	-0.274	-0.021	-0.068	-0.037	-0.008	0.284	0.110	0.199	-0.017
0.063	0.172	-0.991	0.032	0.270	-0.962	-0.175	-0.132	-0.013	-0.013	-0.029	-0.023	0.231	0.107	0.220	-0.013
0.040	0.191	-0.979	0.033	0.266	-0.963	-0.180	-0.046	0.002	-0.038	-0.006	-0.010	0.258	0.089	0.213	-0.022
0.070	0.184	-1.015	0.030	0.262	-0.965	-0.199	0.126	-0.002	-0.005	-0.010	-0.045	0.232	0.097	0.253	-0.012
0.055	0.164	-0.968	0.034	0.259	-0.965	-0.141	-0.178	0.041	-0.023	-0.026	0.003	0.252	0.117	0.210	-0.016
0.055	0.187	-0.987	0.031	0.256	-0.966	-0.134	0.136	-0.008	-0.021	-0.000	-0.016	0.256	0.095	0.234	-0.016
0.055	0.172	-0.972	0.033	0.253	-0.967	-0.134	-0.092	0.021	-0.023	-0.013	0.001	0.260	0.110	0.223	-0.010
0.043	0.172	-0.975	0.035	0.251	-0.967	-0.108	-0.110	-0.037	-0.036	-0.011	-0.003	0.276	0.110	0.232	-0.010
0.124	0.172	-0.968	0.034	0.249	-0.968	-0.096	0.105	-0.054	0.046	-0.009	0.006	0.199	0.111	0.229	-0.010
0.063	0.141	-0.960	0.035	0.247	-0.969	-0.114	-0.055	-0.004	-0.017	-0.037	0.014	0.264	0.142	0.225	-0.007
0.051	0.157	-1.003	0.035	0.245	-0.969	-0.087	-0.029	-0.013	-0.029	-0.020	-0.029	0.280	0.127	0.273	-0.002
0.070	0.168	-0.991	0.036	0.243	-0.969	-0.076	-0.040	0.015	-0.011	-0.006	-0.016	0.265	0.115	0.266	-0.010
0.070	0.168	-0.991	0.037	0.241	-0.970	-0.077	-0.055	-0.001	-0.012	-0.005	-0.016	0.269	0.116	0.270	-0.011
0.090	0.153	-0.956	0.037	0.240	-0.970	-0.057	0.039	-0.015	0.007	-0.019	0.020	0.255	0.132	0.239	-0.009
0.051	0.114	-0.975	0.037	0.239	-0.970	-0.042	0.000	-0.022	-0.031	-0.056	0.000	0.298	0.171	0.264	-0.019
0.082	0.141	-0.960	0.035	0.238	-0.971	-0.016	0.144	-0.074	0.002	-0.029	0.016	0.271	0.144	0.253	-0.020
0.024	0.133	-0.975	0.039	0.237	-0.971	-0.048	-0.205	-0.047	-0.060	-0.035	0.001	0.334	0.152	0.273	-0.027
0.067	0.137	-0.987	0.039	0.235	-0.971	-0.089	0.042	-0.076	-0.017	-0.029	-0.011	0.295	0.149	0.290	-0.029
0.051	0.110	-0.964	0.041	0.233	-0.972	-0.047	-0.111	-0.005	-0.035	-0.055	0.013	0.315	0.176	0.271	-0.015
0.063	0.122	-0.944	0.043	0.234	-0.971	0.026	-0.122	0.027	-0.026	-0.044	0.033	0.308	0.165	0.256	0.055
0.159	0.129	-0.975	0.046	0.234	-0.971	0.022	-0.111	0.006	0.068	-0.036	0.001	0.216	0.158	0.292	0.112
0.370	0.137	-1.086	0.044	0.228	-0.973	-0.260	0.214	-0.319	0.281	-0.023	-0.108	0.009	0.150	0.406	0.158
0.428	0.172	-0.849	0.038	0.218	-0.975	-0.496	0.418	-0.275	0.344	0.022	0.131	0.045	0.116	0.174	0.142
0.282	0.095	-0.987	0.025	0.205	-0.978	-0.619	0.776	-0.420	0.211	-0.042	-0.004	0.105	0.193	0.316	0.000
-0.049	-0.091	-0.944	0.016	0.190	-0.982	-0.742	0.554	-0.329	-0.111	-0.213	0.043	0.440	0.378	0.276	0.000
-0.087	-0.257	-0.853	-0.003	0.181	-0.984	-0.404	0.950	-0.093	-0.130	-0.370	0.135	0.481	0.543	0.189	0.000
Avg ODBA	2.049
Vec ODBA	1.383
Avg ELBA	0.957
Avg EPBA	0.311
Speed	ODBA	VeDBA	ELBA	EPBA	StrkSpGn	StrSpGn_L	ISI
6.400	2.049	1.383	0.957	0.311	0.683	0.623	2.602
MeanPeak	0.069678
MeanLong	0.063525
MeanISI	2.601818
