# Supplementary material for: Averaged Propulsive Body Acceleration (APBA) Can Be Calculated from Biologging Tags That Incorporate Gyroscopes and Accelerometers to Estimate Swimming Speed, Hydrodynamic Drag and Energy Expenditure for Steller Sea Lions
Source: PLoS One. 2016 Jun 10;11(6):e0157326. doi: 10.1371/journal.pone.0157326 (PMC4902303; doi:10.1371/journal.pone.0157326)
Supplement: S2 Data — Each file contains a 50Hz time series. Provided are calibrated accelerometer and gyro measurements, together with the estimated gravity vector, and the estimated dynamic accelerations by the different methods. The small files with the suffix.txt are configuration files used in C++ processing. (ZIP) [file pone.0157326.s002.zip › BoniNov_20/boni6_9156_4.csv]

rawAx	rawAy	rawAz	gravX	gravY	gravZ	gyrX	gyrY	gyrZ	estAx	estAy	estAz	odbX	odbY	odbZ	spk
-0.245	0.091	-0.944	-0.163	0.191	-0.968	0.094	-0.001	-0.166	-0.144	-0.049	0.026	0.237	0.039	0.010	-0.049
-0.145	0.021	-0.877	-0.157	0.193	-0.969	0.118	-0.330	-0.086	-0.051	-0.121	0.094	0.135	0.110	0.077	-0.044
-0.164	0.187	-1.035	-0.156	0.201	-0.967	0.377	0.021	-0.214	-0.070	0.037	-0.066	0.152	0.055	0.080	-0.067
-0.037	0.242	-1.003	-0.155	0.208	-0.966	0.353	0.010	-0.192	0.056	0.084	-0.036	0.023	0.108	0.048	-0.041
-0.291	0.238	-1.137	-0.146	0.216	-0.966	0.395	-0.499	-0.086	-0.208	0.072	-0.170	0.274	0.103	0.181	-0.043
-0.068	0.149	-0.889	-0.146	0.218	-0.965	0.137	0.039	0.023	0.016	-0.019	0.078	0.049	0.013	0.068	-0.045
-0.149	0.064	-0.873	-0.150	0.218	-0.964	-0.009	0.184	0.027	-0.061	-0.103	0.093	0.127	0.074	0.084	-0.069
-0.141	0.102	-0.987	-0.137	0.222	-0.965	0.238	-0.661	-0.098	-0.067	-0.069	-0.020	0.118	0.036	0.030	-0.053
-0.141	0.102	-0.987	-0.133	0.227	-0.965	0.223	-0.143	-0.143	-0.070	-0.073	-0.021	0.115	0.037	0.029	-0.037
-0.145	0.272	-1.046	-0.122	0.235	-0.964	0.396	-0.571	-0.157	-0.086	0.089	-0.080	0.117	0.133	0.087	-0.022
-0.030	0.354	-1.078	-0.122	0.245	-0.962	0.513	0.092	-0.199	0.030	0.160	-0.114	0.000	0.214	0.118	-0.004
-0.126	0.327	-1.117	-0.120	0.246	-0.962	0.014	-0.123	0.040	-0.068	0.132	-0.154	0.094	0.187	0.157	0.017
-0.049	0.300	-1.035	-0.125	0.246	-0.961	-0.006	0.289	-0.064	0.014	0.105	-0.072	0.016	0.160	0.074	0.034
-0.022	0.269	-1.007	-0.119	0.246	-0.962	0.021	-0.272	-0.001	0.035	0.073	-0.044	0.012	0.129	0.047	-0.004
0.013	0.129	-0.865	-0.122	0.248	-0.961	0.108	0.162	-0.054	0.072	-0.068	0.097	0.049	0.011	0.095	-0.020
-0.141	0.048	-0.842	-0.113	0.258	-0.960	0.515	-0.420	-0.264	-0.091	-0.159	0.120	0.102	0.092	0.118	-0.033
-0.118	0.072	-0.897	-0.100	0.264	-0.959	0.332	-0.596	-0.156	-0.080	-0.142	0.064	0.077	0.070	0.062	-0.034
-0.049	0.191	-0.920	-0.100	0.265	-0.959	0.029	0.009	-0.098	-0.012	-0.023	0.040	0.005	0.049	0.037	-0.046
-0.033	0.319	-1.046	-0.107	0.265	-0.958	0.006	0.439	-0.158	0.011	0.104	-0.086	0.012	0.175	0.090	-0.006
-0.099	0.327	-1.042	-0.106	0.263	-0.959	-0.133	-0.064	-0.090	-0.057	0.114	-0.081	0.053	0.182	0.087	0.014
0.005	0.373	-1.042	-0.109	0.260	-0.959	-0.168	0.240	-0.098	0.051	0.163	-0.081	0.053	0.227	0.088	0.032
-0.057	0.350	-1.027	-0.104	0.261	-0.960	0.035	-0.248	-0.054	-0.016	0.139	-0.065	0.008	0.203	0.073	0.018
0.013	0.307	-1.027	-0.100	0.263	-0.960	0.053	-0.178	-0.104	0.049	0.095	-0.065	0.063	0.159	0.073	0.026
-0.110	0.315	-1.094	-0.089	0.268	-0.959	0.281	-0.503	-0.158	-0.085	0.097	-0.132	0.059	0.166	0.141	0.009
-0.010	0.253	-0.983	-0.086	0.276	-0.957	0.387	-0.071	-0.243	0.012	0.028	-0.024	0.043	0.104	0.031	-0.002
-0.033	0.238	-0.979	-0.079	0.281	-0.957	0.221	-0.310	-0.174	-0.019	0.008	-0.020	0.022	0.088	0.027	-0.019
-0.083	0.242	-1.011	-0.073	0.288	-0.955	0.392	-0.266	-0.263	-0.075	0.004	-0.054	0.026	0.092	0.059	-0.015
-0.037	0.234	-0.983	-0.075	0.295	-0.953	0.322	0.214	-0.276	-0.027	-0.010	-0.028	0.023	0.083	0.031	-0.025
-0.057	0.245	-1.039	-0.072	0.301	-0.951	0.315	-0.066	-0.234	-0.049	-0.004	-0.085	0.006	0.094	0.085	-0.035
-0.037	0.191	-0.928	-0.077	0.300	-0.951	-0.024	0.245	-0.029	-0.025	-0.058	0.025	0.027	0.039	0.026	-0.044
-0.045	0.126	-0.857	-0.082	0.299	-0.951	-0.025	0.304	-0.013	-0.028	-0.122	0.096	0.021	0.028	0.098	-0.045
-0.095	0.079	-0.881	-0.081	0.296	-0.952	-0.122	-0.081	0.034	-0.079	-0.166	0.073	0.027	0.075	0.075	-0.054
-0.007	0.137	-0.877	-0.075	0.295	-0.952	-0.036	-0.296	-0.017	0.004	-0.107	0.078	0.063	0.018	0.080	-0.050
-0.060	0.203	-0.924	-0.073	0.299	-0.951	0.220	-0.080	-0.110	-0.053	-0.046	0.030	0.010	0.047	0.033	-0.042
-0.007	0.218	-0.936	-0.064	0.302	-0.951	0.123	-0.426	-0.057	-0.007	-0.032	0.018	0.065	0.061	0.023	-0.028
-0.014	0.230	-0.956	-0.059	0.307	-0.950	0.306	-0.240	-0.184	-0.021	-0.026	-0.003	0.058	0.071	0.004	-0.014
-0.041	0.307	-1.019	-0.050	0.313	-0.949	0.269	-0.420	-0.091	-0.056	0.046	-0.068	0.031	0.147	0.058	-0.000
0.036	0.392	-1.039	-0.051	0.317	-0.947	0.206	0.090	-0.101	0.021	0.127	-0.089	0.108	0.230	0.076	0.010
-0.014	0.404	-1.066	-0.048	0.320	-0.946	0.188	-0.127	-0.020	-0.031	0.135	-0.118	0.058	0.240	0.103	0.021
0.013	0.396	-1.058	-0.053	0.319	-0.946	-0.061	0.270	0.055	0.001	0.129	-0.110	0.084	0.230	0.094	0.034
-0.007	0.419	-1.082	-0.061	0.318	-0.946	-0.090	0.391	0.051	-0.011	0.153	-0.133	0.065	0.252	0.116	0.043
-0.010	0.396	-1.109	-0.060	0.312	-0.948	-0.287	-0.064	0.107	-0.015	0.136	-0.159	0.060	0.226	0.143	0.040
0.059	0.388	-1.070	-0.067	0.307	-0.949	-0.276	0.341	0.037	0.060	0.133	-0.118	0.128	0.216	0.102	0.039
-0.037	0.338	-1.050	-0.060	0.306	-0.950	-0.028	-0.346	0.061	-0.042	0.084	-0.098	0.031	0.164	0.081	0.030
0.024	0.300	-0.999	-0.058	0.305	-0.951	-0.097	-0.090	0.020	0.018	0.047	-0.046	0.091	0.123	0.028	0.026
-0.007	0.292	-0.987	-0.050	0.308	-0.950	0.168	-0.425	-0.018	-0.022	0.036	-0.035	0.058	0.113	0.015	0.005
0.028	0.272	-0.979	-0.044	0.310	-0.950	0.108	-0.338	0.018	0.006	0.015	-0.027	0.090	0.091	0.005	0.012
0.001	0.346	-1.015	-0.035	0.313	-0.949	0.178	-0.438	-0.061	-0.029	0.084	-0.063	0.061	0.162	0.039	0.003
0.028	0.419	-1.050	-0.031	0.312	-0.950	-0.060	-0.204	-0.005	-0.006	0.159	-0.098	0.085	0.233	0.073	0.016
0.009	0.346	-1.003	-0.023	0.311	-0.950	-0.035	-0.428	0.018	-0.034	0.086	-0.051	0.064	0.157	0.025	0.011
0.090	0.338	-0.995	-0.020	0.310	-0.951	-0.094	-0.079	-0.029	0.045	0.080	-0.042	0.144	0.147	0.017	0.009
0.020	0.300	-0.999	-0.018	0.309	-0.951	-0.022	-0.148	0.023	-0.027	0.042	-0.046	0.073	0.106	0.020	0.017
0.013	0.338	-1.031	-0.011	0.307	-0.952	-0.100	-0.357	0.046	-0.041	0.082	-0.077	0.063	0.141	0.051	0.012
0.109	0.342	-0.995	-0.011	0.308	-0.951	0.031	0.012	-0.020	0.055	0.085	-0.041	0.156	0.141	0.015	0.006
-0.007	0.388	-1.019	-0.006	0.308	-0.951	-0.009	-0.246	0.007	-0.065	0.132	-0.065	0.037	0.184	0.038	-0.001
0.059	0.396	-1.042	-0.002	0.310	-0.951	0.078	-0.201	-0.026	-0.004	0.138	-0.089	0.099	0.189	0.060	-0.006
-0.010	0.361	-1.039	0.005	0.309	-0.951	-0.032	-0.394	-0.013	-0.081	0.104	-0.085	0.026	0.150	0.055	-0.018
0.013	0.342	-1.019	0.008	0.310	-0.951	0.066	-0.125	-0.067	-0.061	0.083	-0.066	0.045	0.127	0.035	-0.018
0.063	0.334	-0.995	0.012	0.310	-0.951	-0.019	-0.153	-0.069	-0.014	0.075	-0.042	0.091	0.116	0.011	-0.018
0.032	0.327	-0.979	0.016	0.311	-0.950	0.067	-0.166	-0.111	-0.049	0.066	-0.027	0.055	0.105	0.006	-0.025
0.101	0.269	-0.979	0.017	0.311	-0.950	-0.031	-0.018	-0.091	0.019	0.009	-0.026	0.120	0.044	0.007	-0.036
-0.010	0.207	-0.968	0.022	0.309	-0.951	-0.082	-0.280	-0.048	-0.098	-0.051	-0.014	0.004	0.022	0.018	-0.053
-0.010	0.207	-0.968	0.026	0.305	-0.952	-0.160	-0.196	0.004	-0.101	-0.048	-0.013	0.001	0.025	0.019	-0.052
0.032	0.157	-0.889	0.028	0.302	-0.953	-0.137	-0.116	-0.044	-0.062	-0.095	0.067	0.037	0.079	0.098	-0.065
0.067	0.226	-0.936	0.029	0.300	-0.954	-0.133	-0.020	-0.039	-0.028	-0.023	0.020	0.068	0.013	0.051	-0.057
0.047	0.242	-0.964	0.030	0.298	-0.954	-0.063	-0.046	-0.052	-0.048	-0.006	-0.007	0.044	0.001	0.024	-0.049
0.043	0.253	-0.972	0.029	0.297	-0.954	-0.037	0.103	-0.071	-0.050	0.006	-0.014	0.036	0.007	0.016	-0.039
0.020	0.269	-1.011	0.031	0.296	-0.955	-0.045	-0.122	-0.004	-0.076	0.022	-0.053	0.008	0.020	0.024	-0.038
0.070	0.296	-0.944	0.032	0.295	-0.955	-0.077	-0.026	-0.012	-0.026	0.051	0.014	0.053	0.045	0.043	-0.028
0.059	0.311	-0.991	0.031	0.293	-0.956	-0.090	0.050	-0.027	-0.037	0.068	-0.032	0.037	0.058	0.005	-0.024
0.090	0.280	-0.999	0.031	0.292	-0.956	-0.078	0.021	-0.041	-0.006	0.039	-0.040	0.065	0.025	0.014	-0.026
0.070	0.288	-0.964	0.031	0.291	-0.956	-0.048	0.025	-0.080	-0.026	0.048	-0.004	0.043	0.031	0.021	-0.019
0.032	0.257	-0.956	0.034	0.290	-0.956	-0.027	-0.114	-0.091	-0.067	0.017	0.004	0.003	0.002	0.029	-0.031
0.109	0.222	-0.936	0.031	0.290	-0.956	0.040	0.227	-0.109	0.014	-0.018	0.024	0.079	0.038	0.048	-0.035
0.001	0.245	-0.987	0.035	0.289	-0.957	-0.039	-0.198	-0.057	-0.098	0.006	-0.028	0.030	0.016	0.005	-0.045
0.082	0.242	-0.964	0.034	0.289	-0.957	-0.025	0.048	-0.076	-0.017	0.003	-0.004	0.052	0.020	0.018	-0.034
0.017	0.234	-0.975	0.035	0.289	-0.957	0.013	-0.032	-0.079	-0.083	-0.005	-0.016	0.013	0.030	0.004	-0.043
0.090	0.222	-0.972	0.036	0.288	-0.957	-0.027	-0.046	-0.041	-0.011	-0.015	-0.011	0.061	0.043	0.006	-0.040
0.043	0.214	-0.995	0.035	0.288	-0.957	-0.007	0.086	-0.008	-0.056	-0.023	-0.035	0.016	0.053	0.020	-0.041
0.024	0.257	-0.968	0.036	0.287	-0.957	-0.027	-0.071	0.007	-0.076	0.020	-0.007	0.002	0.012	0.006	-0.039
0.070	0.265	-0.991	0.039	0.287	-0.957	-0.016	-0.124	-0.008	-0.033	0.028	-0.031	0.046	0.006	0.020	-0.033
0.017	0.300	-1.019	0.038	0.286	-0.957	-0.033	0.052	-0.058	-0.086	0.064	-0.058	0.006	0.026	0.049	-0.032
0.136	0.269	-0.940	0.041	0.284	-0.958	-0.094	-0.128	-0.027	0.031	0.035	0.021	0.116	0.006	0.028	-0.024
0.067	0.245	-0.964	0.040	0.282	-0.958	-0.083	0.085	-0.077	-0.037	0.013	-0.002	0.049	0.031	0.004	-0.019
0.078	0.234	-0.952	0.042	0.281	-0.959	-0.077	-0.114	-0.008	-0.028	0.004	0.010	0.064	0.044	0.015	-0.013
0.109	0.234	-0.983	0.045	0.280	-0.959	-0.024	-0.110	-0.029	0.000	0.004	-0.021	0.096	0.046	0.017	-0.016
0.059	0.257	-1.003	0.044	0.279	-0.959	-0.069	0.059	-0.017	-0.049	0.029	-0.041	0.047	0.026	0.036	-0.017
0.113	0.234	-0.968	0.044	0.277	-0.960	-0.063	0.022	-0.037	0.005	0.007	-0.005	0.102	0.051	0.001	-0.016
0.063	0.238	-0.972	0.043	0.275	-0.960	-0.097	0.025	-0.016	-0.044	0.013	-0.008	0.053	0.047	0.004	-0.023
0.082	0.226	-0.948	0.040	0.274	-0.961	-0.048	0.214	-0.054	-0.021	0.002	0.016	0.072	0.060	0.019	-0.023
0.082	0.226	-0.948	0.042	0.273	-0.961	-0.057	-0.095	-0.026	-0.023	0.004	0.016	0.072	0.061	0.019	-0.036
0.063	0.238	-0.979	0.040	0.272	-0.962	-0.057	0.088	-0.037	-0.041	0.016	-0.015	0.053	0.051	0.013	-0.028
0.043	0.242	-0.972	0.043	0.271	-0.962	-0.056	-0.151	0.006	-0.063	0.021	-0.007	0.032	0.049	0.006	-0.031
0.105	0.238	-0.956	0.040	0.270	-0.962	-0.006	0.184	-0.051	0.002	0.018	0.009	0.093	0.053	0.008	-0.029
0.051	0.261	-0.991	0.040	0.269	-0.962	-0.052	0.017	-0.019	-0.052	0.042	-0.026	0.038	0.031	0.029	-0.038
0.078	0.230	-0.983	0.035	0.268	-0.963	-0.050	0.245	-0.048	-0.021	0.012	-0.017	0.064	0.063	0.021	-0.031
0.009	0.214	-0.975	0.036	0.267	-0.963	-0.061	-0.033	-0.011	-0.091	-0.002	-0.009	0.006	0.080	0.013	-0.042
0.078	0.207	-0.964	0.034	0.266	-0.964	-0.060	0.151	-0.034	-0.019	-0.008	0.003	0.063	0.088	0.001	-0.042
0.032	0.226	-0.968	0.035	0.265	-0.964	-0.001	-0.047	-0.050	-0.066	0.011	-0.001	0.016	0.070	0.006	-0.053
0.055	0.226	-0.972	0.035	0.265	-0.964	-0.008	0.001	-0.044	-0.043	0.012	-0.005	0.039	0.070	0.010	-0.043
0.013	0.218	-0.995	0.036	0.265	-0.964	-0.018	-0.080	0.007	-0.087	0.004	-0.028	0.005	0.079	0.034	-0.041
0.063	0.265	-0.987	0.038	0.264	-0.964	-0.011	-0.078	-0.009	-0.038	0.051	-0.021	0.044	0.034	0.026	-0.030
0.093	0.245	-0.964	0.040	0.264	-0.964	0.003	-0.094	-0.034	-0.010	0.032	0.003	0.074	0.055	0.002	-0.039
0.101	0.207	-0.956	0.038	0.264	-0.964	0.014	0.098	0.003	-0.000	-0.007	0.011	0.081	0.094	0.005	-0.030
0.017	0.203	-0.956	0.038	0.264	-0.964	0.010	0.001	0.043	-0.085	-0.011	0.011	0.005	0.099	0.004	-0.042
0.082	0.211	-0.944	0.037	0.265	-0.964	0.026	0.032	0.051	-0.018	-0.003	0.022	0.060	0.092	0.016	-0.046
0.009	0.249	-0.956	0.039	0.266	-0.963	0.060	-0.101	0.068	-0.093	0.034	0.010	0.014	0.055	0.005	-0.052
0.063	0.253	-0.983	0.043	0.267	-0.963	0.071	-0.200	0.046	-0.043	0.036	-0.018	0.039	0.052	0.023	-0.041
0.070	0.234	-0.960	0.042	0.269	-0.962	0.102	0.037	0.020	-0.034	0.015	0.005	0.046	0.072	0.001	-0.035
0.086	0.203	-0.948	0.042	0.272	-0.961	0.136	-0.024	0.046	-0.019	-0.018	0.016	0.060	0.104	0.012	-0.027
0.120	0.187	-0.936	0.041	0.274	-0.961	0.126	0.032	0.061	0.016	-0.036	0.027	0.094	0.119	0.023	-0.019
0.047	0.203	-0.956	0.040	0.276	-0.960	0.091	0.075	0.060	-0.055	-0.022	0.007	0.020	0.104	0.003	-0.019
0.113	0.199	-0.960	0.038	0.276	-0.960	0.035	0.078	0.043	0.012	-0.026	0.003	0.085	0.107	0.002	-0.019
0.074	0.207	-0.936	0.038	0.277	-0.960	0.034	-0.021	0.046	-0.027	-0.019	0.027	0.046	0.100	0.021	-0.031
0.074	0.226	-0.960	0.037	0.277	-0.960	0.051	0.092	0.019	-0.025	-0.001	0.003	0.046	0.081	0.002	-0.032
0.040	0.238	-0.960	0.038	0.278	-0.960	0.044	-0.084	0.105	-0.061	0.010	0.003	0.011	0.071	0.001	-0.041
0.040	0.238	-0.960	0.036	0.282	-0.959	0.189	0.075	0.072	-0.059	0.007	0.002	0.010	0.072	0.001	-0.040
0.059	0.265	-0.952	0.035	0.286	-0.958	0.221	0.001	0.108	-0.039	0.030	0.008	0.028	0.046	0.007	-0.034
0.063	0.242	-0.979	0.038	0.291	-0.956	0.251	-0.165	0.168	-0.037	0.002	-0.021	0.031	0.069	0.021	-0.034
0.101	0.211	-0.964	0.034	0.296	-0.955	0.279	0.160	0.176	0.005	-0.035	-0.007	0.069	0.099	0.006	-0.016
0.047	0.234	-0.928	0.034	0.301	-0.953	0.269	-0.074	0.166	-0.049	-0.016	0.027	0.015	0.076	0.029	-0.016
0.140	0.261	-0.920	0.031	0.307	-0.951	0.288	0.168	0.106	0.047	0.005	0.033	0.107	0.048	0.037	-0.014
0.063	0.265	-0.924	0.029	0.312	-0.950	0.281	0.074	0.105	-0.028	0.004	0.028	0.029	0.044	0.032	-0.018
0.082	0.280	-0.912	0.027	0.317	-0.948	0.247	0.060	0.075	-0.007	0.015	0.038	0.048	0.029	0.044	-0.021
0.086	0.257	-0.905	0.022	0.321	-0.947	0.245	0.247	0.070	0.001	-0.013	0.045	0.051	0.052	0.051	-0.040
0.013	0.257	-0.932	0.020	0.325	-0.946	0.195	0.091	0.103	-0.069	-0.017	0.016	0.022	0.052	0.024	-0.040
0.017	0.265	-0.932	0.018	0.328	-0.944	0.192	0.042	0.099	-0.064	-0.012	0.015	0.019	0.045	0.024	-0.042
0.047	0.280	-0.924	0.016	0.332	-0.943	0.185	0.127	0.096	-0.030	-0.000	0.021	0.011	0.029	0.031	-0.053
0.059	0.292	-0.893	0.009	0.335	-0.942	0.181	0.335	0.111	-0.011	0.008	0.052	0.021	0.018	0.062	-0.043
-0.010	0.300	-0.948	0.007	0.338	-0.941	0.164	0.050	0.132	-0.079	0.013	-0.004	0.049	0.010	0.007	-0.032
0.055	0.292	-0.916	0.004	0.341	-0.940	0.182	0.129	0.091	-0.010	0.002	0.026	0.016	0.019	0.039	-0.029
0.063	0.315	-0.920	0.003	0.345	-0.939	0.185	0.043	0.088	-0.001	0.022	0.021	0.023	0.004	0.036	-0.042
0.067	0.284	-0.865	-0.002	0.350	-0.937	0.277	0.216	0.091	0.007	-0.014	0.075	0.027	0.028	0.091	-0.040
-0.022	0.272	-0.877	-0.003	0.353	-0.935	0.204	0.022	0.171	-0.079	-0.030	0.062	0.062	0.040	0.079	-0.044
0.013	0.272	-0.861	-0.009	0.356	-0.934	0.164	0.220	0.163	-0.040	-0.032	0.076	0.028	0.040	0.095	-0.043
0.028	0.311	-0.881	-0.014	0.360	-0.933	0.182	0.250	0.125	-0.019	0.003	0.055	0.013	0.001	0.075	-0.057
0.067	0.323	-0.842	-0.020	0.363	-0.932	0.180	0.304	0.082	0.026	0.011	0.094	0.025	0.011	0.115	-0.045
-0.049	0.307	-0.905	-0.025	0.365	-0.931	0.122	0.215	0.094	-0.084	-0.006	0.030	0.091	0.004	0.051	-0.046
0.017	0.292	-0.877	-0.027	0.368	-0.929	0.165	0.088	0.098	-0.017	-0.025	0.056	0.026	0.019	0.078	-0.058
-0.018	0.311	-0.869	-0.032	0.370	-0.928	0.137	0.226	0.103	-0.046	-0.008	0.063	0.061	0.001	0.085	-0.071
-0.072	0.292	-0.909	-0.034	0.372	-0.928	0.102	0.028	0.114	-0.099	-0.029	0.023	0.115	0.017	0.045	-0.068
-0.041	0.303	-0.909	-0.034	0.374	-0.927	0.096	0.009	0.094	-0.067	-0.019	0.023	0.085	0.005	0.044	-0.070
-0.045	0.300	-0.893	-0.037	0.375	-0.926	0.107	0.152	0.011	-0.068	-0.025	0.038	0.089	0.008	0.059	-0.066
-0.041	0.319	-0.972	-0.037	0.376	-0.926	0.020	-0.007	0.004	-0.064	-0.006	-0.041	0.086	0.011	0.020	-0.044
-0.041	0.319	-0.972	-0.044	0.375	-0.926	-0.040	0.377	-0.035	-0.058	-0.005	-0.040	0.086	0.012	0.021	-0.008
-0.007	0.300	-1.015	-0.046	0.373	-0.927	-0.056	0.097	0.014	-0.022	-0.023	-0.083	0.052	0.008	0.064	0.034
0.090	0.296	-1.042	-0.055	0.372	-0.926	-0.032	0.537	-0.025	0.084	-0.026	-0.110	0.044	0.011	0.092	0.042
0.086	0.311	-1.066	-0.070	0.373	-0.925	0.053	0.795	0.059	0.094	-0.012	-0.135	0.039	0.005	0.116	0.028
-0.053	0.319	-1.011	-0.082	0.376	-0.923	0.213	0.565	0.194	-0.033	-0.007	-0.082	0.099	0.013	0.062	-0.022
-0.137	0.311	-0.889	-0.093	0.383	-0.919	0.391	0.485	0.278	-0.106	-0.021	0.037	0.184	0.006	0.060	-0.081
-0.260	0.346	-0.806	-0.100	0.390	-0.915	0.425	0.266	0.274	-0.222	0.006	0.116	0.307	0.041	0.142	-0.130
-0.199	0.381	-0.798	-0.106	0.397	-0.912	0.413	0.157	0.263	-0.155	0.034	0.120	0.246	0.076	0.150	-0.121
-0.153	0.431	-0.881	-0.107	0.404	-0.909	0.373	-0.043	0.236	-0.108	0.078	0.035	0.200	0.127	0.067	-0.080
-0.007	0.497	-0.932	-0.110	0.409	-0.906	0.274	0.104	0.153	0.041	0.139	-0.019	0.053	0.193	0.015	-0.008
0.020	0.470	-0.999	-0.111	0.412	-0.905	0.178	0.054	0.132	0.069	0.109	-0.087	0.027	0.166	0.052	0.058
0.051	0.458	-0.991	-0.109	0.415	-0.903	0.185	-0.163	0.152	0.097	0.094	-0.080	0.004	0.155	0.045	0.132
0.078	0.466	-1.027	-0.102	0.417	-0.903	0.145	-0.427	0.134	0.117	0.099	-0.116	0.031	0.163	0.081	0.183
0.209	0.481	-1.027	-0.096	0.418	-0.903	0.067	-0.305	0.103	0.242	0.114	-0.116	0.161	0.179	0.081	0.227
0.259	0.439	-1.019	-0.088	0.419	-0.904	0.065	-0.399	0.014	0.284	0.070	-0.107	0.211	0.136	0.074	0.262
0.274	0.381	-1.035	-0.082	0.422	-0.903	0.179	-0.284	-0.030	0.293	0.009	-0.124	0.227	0.079	0.090	0.281
0.243	0.361	-1.074	-0.077	0.427	-0.901	0.307	-0.166	-0.020	0.258	-0.016	-0.165	0.196	0.059	0.130	0.281
0.213	0.369	-1.046	-0.066	0.433	-0.899	0.341	-0.644	0.076	0.215	-0.014	-0.139	0.165	0.067	0.102	0.290
0.232	0.377	-1.054	-0.060	0.438	-0.897	0.277	-0.303	0.056	0.229	-0.011	-0.149	0.184	0.074	0.110	0.262
0.324	0.369	-1.062	-0.053	0.440	-0.896	0.185	-0.381	0.162	0.315	-0.021	-0.158	0.277	0.066	0.118	0.253
0.143	0.365	-1.074	-0.045	0.442	-0.896	0.107	-0.521	0.159	0.125	-0.026	-0.170	0.096	0.062	0.130	0.240
0.255	0.439	-0.991	-0.042	0.446	-0.894	0.239	-0.114	0.043	0.234	0.043	-0.089	0.208	0.135	0.048	0.229
0.190	0.489	-0.983	-0.036	0.448	-0.893	0.093	-0.306	0.049	0.163	0.092	-0.081	0.142	0.185	0.040	0.196
0.236	0.504	-0.936	-0.039	0.450	-0.892	0.109	0.200	-0.023	0.212	0.105	-0.035	0.189	0.200	0.007	0.180
0.224	0.431	-0.877	-0.039	0.451	-0.892	0.047	0.069	-0.035	0.201	0.030	0.023	0.178	0.127	0.066	0.145
0.113	0.419	-0.928	-0.043	0.454	-0.890	0.210	0.255	-0.058	0.093	0.015	-0.030	0.066	0.116	0.014	0.128
0.101	0.442	-0.861	-0.047	0.456	-0.889	0.090	0.327	-0.066	0.086	0.037	0.036	0.055	0.139	0.080	0.083
0.109	0.454	-0.893	-0.055	0.460	-0.886	0.237	0.538	-0.157	0.101	0.044	0.002	0.063	0.150	0.049	0.041
-0.060	0.462	-1.007	-0.062	0.463	-0.884	0.151	0.488	-0.198	-0.061	0.049	-0.115	0.106	0.158	0.066	0.024
-0.060	0.435	-0.948	-0.065	0.466	-0.883	0.148	0.302	-0.177	-0.057	0.019	-0.057	0.106	0.131	0.007	-0.023
-0.014	0.423	-0.928	-0.073	0.467	-0.881	0.049	0.565	-0.224	-0.003	0.006	-0.039	0.060	0.119	0.012	-0.039
-0.203	0.400	-0.948	-0.063	0.466	-0.882	-0.009	-0.564	-0.080	-0.202	-0.017	-0.057	0.248	0.096	0.007	-0.050
0.040	0.431	-0.822	-0.063	0.465	-0.883	-0.071	0.142	-0.222	0.040	0.015	0.069	0.005	0.127	0.118	-0.053
-0.080	0.381	-0.889	-0.063	0.465	-0.883	-0.029	0.083	-0.213	-0.079	-0.034	0.003	0.124	0.076	0.051	-0.071
-0.060	0.373	-0.912	-0.063	0.464	-0.884	-0.068	0.049	-0.101	-0.060	-0.041	-0.020	0.104	0.068	0.027	-0.053
-0.080	0.388	-0.869	-0.061	0.462	-0.885	-0.071	-0.019	-0.154	-0.081	-0.024	0.024	0.123	0.084	0.071	-0.074
-0.072	0.427	-0.881	-0.056	0.462	-0.885	-0.024	-0.192	-0.140	-0.078	0.016	0.012	0.115	0.123	0.058	-0.080
-0.076	0.442	-0.861	-0.054	0.460	-0.886	-0.112	-0.063	-0.158	-0.084	0.033	0.033	0.119	0.138	0.078	-0.096
-0.087	0.458	-0.849	-0.052	0.459	-0.887	-0.086	0.015	-0.229	-0.097	0.050	0.045	0.130	0.154	0.091	-0.103
-0.126	0.415	-0.893	-0.047	0.457	-0.888	-0.146	-0.190	-0.201	-0.140	0.010	0.003	0.168	0.112	0.047	-0.106
-0.103	0.365	-0.881	-0.044	0.454	-0.890	-0.134	-0.068	-0.184	-0.119	-0.038	0.016	0.145	0.061	0.060	-0.101
-0.080	0.381	-0.889	-0.042	0.449	-0.893	-0.285	-0.072	-0.138	-0.098	-0.017	0.011	0.122	0.077	0.052	-0.091
-0.041	0.392	-0.893	-0.038	0.444	-0.895	-0.264	-0.118	-0.169	-0.063	-0.001	0.009	0.083	0.089	0.048	-0.071
-0.045	0.412	-0.928	-0.033	0.439	-0.898	-0.299	-0.202	-0.148	-0.071	0.023	-0.023	0.085	0.108	0.011	-0.058
-0.003	0.373	-0.905	-0.032	0.434	-0.900	-0.261	-0.006	-0.157	-0.030	-0.011	0.002	0.042	0.069	0.034	-0.040
-0.026	0.377	-0.924	-0.026	0.430	-0.902	-0.216	-0.294	-0.069	-0.059	-0.003	-0.015	0.064	0.072	0.015	-0.042
0.024	0.381	-0.924	-0.025	0.427	-0.904	-0.150	0.042	-0.147	-0.009	0.004	-0.014	0.013	0.075	0.014	-0.046
-0.053	0.388	-0.940	-0.021	0.425	-0.905	-0.125	-0.203	-0.114	-0.090	0.014	-0.028	0.090	0.082	0.002	-0.042
-0.053	0.346	-0.940	-0.016	0.423	-0.906	-0.079	-0.207	-0.089	-0.094	-0.027	-0.028	0.090	0.039	0.002	-0.046
0.040	0.350	-0.901	-0.016	0.420	-0.908	-0.198	0.014	-0.042	-0.002	-0.019	0.014	0.003	0.042	0.038	-0.046
-0.030	0.350	-0.928	-0.009	0.416	-0.909	-0.173	-0.365	-0.040	-0.078	-0.015	-0.012	0.066	0.042	0.011	-0.036
0.067	0.361	-0.861	-0.006	0.413	-0.911	-0.161	-0.105	-0.100	0.016	-0.001	0.056	0.029	0.053	0.078	-0.031
0.028	0.369	-0.916	-0.005	0.409	-0.912	-0.213	-0.037	-0.105	-0.024	0.011	0.003	0.010	0.060	0.024	-0.040
-0.007	0.342	-0.932	-0.002	0.406	-0.914	-0.196	-0.098	-0.108	-0.062	-0.012	-0.012	0.045	0.033	0.009	-0.044
-0.007	0.342	-0.932	-0.003	0.402	-0.916	-0.214	0.112	-0.111	-0.060	-0.008	-0.010	0.046	0.032	0.010	-0.036
-0.049	0.323	-0.964	0.005	0.399	-0.917	-0.142	-0.418	-0.034	-0.110	-0.024	-0.040	0.089	0.013	0.021	-0.046
0.093	0.338	-0.940	0.004	0.397	-0.918	-0.106	0.069	-0.035	0.032	-0.007	-0.016	0.052	0.028	0.002	-0.033
-0.022	0.392	-0.940	0.007	0.394	-0.919	-0.129	-0.139	-0.013	-0.086	0.050	-0.015	0.064	0.082	0.003	-0.032
0.074	0.400	-0.952	0.010	0.393	-0.920	-0.086	-0.120	-0.070	0.008	0.059	-0.026	0.032	0.090	0.009	-0.025
0.009	0.361	-0.936	0.010	0.390	-0.921	-0.158	0.029	-0.082	-0.058	0.024	-0.009	0.033	0.051	0.007	-0.032
0.001	0.346	-0.964	0.015	0.386	-0.922	-0.180	-0.242	-0.060	-0.070	0.012	-0.035	0.042	0.035	0.021	-0.033
0.067	0.346	-0.936	0.013	0.382	-0.924	-0.199	0.149	-0.117	-0.003	0.015	-0.006	0.024	0.035	0.007	-0.033
-0.018	0.377	-0.952	0.019	0.379	-0.925	-0.195	-0.309	-0.069	-0.094	0.050	-0.020	0.062	0.065	0.008	-0.039
0.090	0.342	-0.948	0.016	0.376	-0.927	-0.157	0.202	-0.107	0.017	0.018	-0.015	0.045	0.030	0.005	-0.029
-0.022	0.330	-0.960	0.021	0.373	-0.928	-0.139	-0.232	-0.052	-0.099	0.009	-0.026	0.066	0.018	0.017	-0.036
0.070	0.342	-0.952	0.022	0.370	-0.929	-0.153	-0.034	-0.047	-0.008	0.024	-0.017	0.026	0.029	0.009	-0.021
0.036	0.346	-0.964	0.026	0.367	-0.930	-0.157	-0.199	-0.032	-0.047	0.031	-0.028	0.008	0.032	0.020	-0.028
0.078	0.315	-0.928	0.028	0.364	-0.931	-0.144	-0.046	-0.100	-0.006	0.003	0.009	0.035	0.000	0.015	-0.020
0.082	0.288	-0.920	0.030	0.360	-0.932	-0.174	-0.070	-0.094	-0.005	-0.020	0.018	0.039	0.027	0.023	-0.026
0.043	0.284	-0.928	0.030	0.357	-0.934	-0.184	0.006	-0.088	-0.044	-0.021	0.011	0.001	0.032	0.015	-0.032
0.047	0.292	-0.956	0.031	0.352	-0.935	-0.236	0.008	-0.073	-0.040	-0.008	-0.015	0.005	0.025	0.013	-0.031
0.013	0.303	-0.972	0.034	0.348	-0.937	-0.209	-0.153	-0.089	-0.078	0.008	-0.029	0.029	0.013	0.029	-0.034
0.074	0.311	-0.975	0.038	0.345	-0.938	-0.177	-0.186	-0.099	-0.021	0.019	-0.032	0.033	0.006	0.033	-0.028
0.070	0.307	-0.944	0.040	0.341	-0.939	-0.161	-0.027	-0.112	-0.026	0.018	0.001	0.030	0.010	0.001	-0.026
0.093	0.265	-0.924	0.042	0.338	-0.940	-0.160	-0.098	-0.049	-0.005	-0.021	0.021	0.053	0.053	0.018	-0.029
0.074	0.265	-0.940	0.041	0.336	-0.941	-0.120	0.079	-0.084	-0.024	-0.019	0.007	0.035	0.053	0.002	-0.028
0.013	0.280	-0.968	0.046	0.334	-0.942	-0.092	-0.227	-0.013	-0.089	-0.001	-0.020	0.026	0.038	0.025	-0.021
0.097	0.311	-0.940	0.044	0.333	-0.942	-0.041	0.121	-0.057	-0.003	0.031	0.008	0.060	0.008	0.002	-0.030
0.113	0.311	-0.956	0.046	0.331	-0.943	-0.103	-0.113	-0.004	0.010	0.033	-0.008	0.075	0.008	0.013	-0.029
0.032	0.280	-0.987	0.049	0.329	-0.943	-0.077	-0.151	0.003	-0.073	0.003	-0.039	0.005	0.039	0.045	-0.018
0.082	0.269	-0.952	0.052	0.327	-0.944	-0.109	-0.155	0.030	-0.026	-0.006	-0.003	0.046	0.050	0.009	-0.022
0.082	0.261	-0.964	0.053	0.325	-0.944	-0.087	-0.065	0.015	-0.027	-0.012	-0.014	0.046	0.058	0.021	-0.028
0.082	0.261	-0.964	0.054	0.324	-0.945	-0.073	-0.077	0.051	-0.029	-0.010	-0.014	0.047	0.059	0.021	-0.020
0.093	0.249	-0.940	0.054	0.322	-0.945	-0.079	-0.016	0.053	-0.017	-0.020	0.010	0.059	0.070	0.003	-0.017
0.101	0.261	-0.936	0.054	0.322	-0.945	-0.014	0.035	0.016	-0.009	-0.008	0.014	0.067	0.059	0.007	-0.018
0.105	0.230	-0.932	0.054	0.321	-0.945	-0.006	0.022	-0.015	-0.005	-0.039	0.018	0.070	0.090	0.011	-0.029
0.078	0.253	-0.960	0.051	0.320	-0.946	-0.040	0.177	-0.040	-0.029	-0.014	-0.009	0.044	0.066	0.016	-0.028
0.017	0.245	-0.972	0.053	0.319	-0.946	-0.074	-0.167	0.040	-0.093	-0.020	-0.020	0.017	0.074	0.028	-0.032
0.101	0.253	-0.924	0.050	0.318	-0.947	-0.039	0.182	-0.036	-0.005	-0.012	0.027	0.068	0.066	0.020	-0.042
0.074	0.272	-0.940	0.048	0.317	-0.947	-0.025	0.123	0.007	-0.030	0.008	0.012	0.041	0.047	0.004	-0.041
0.040	0.253	-0.944	0.050	0.316	-0.947	-0.028	-0.106	0.046	-0.066	-0.010	0.008	0.006	0.067	0.000	-0.042
0.090	0.242	-0.936	0.046	0.316	-0.948	-0.005	0.205	0.031	-0.012	-0.022	0.016	0.056	0.078	0.009	-0.036
0.005	0.276	-0.979	0.050	0.317	-0.947	0.030	-0.261	0.071	-0.101	0.013	-0.028	0.028	0.043	0.034	-0.031
0.120	0.269	-0.956	0.049	0.317	-0.947	0.038	0.069	0.020	0.016	0.005	-0.004	0.087	0.051	0.010	-0.023
0.105	0.238	-0.928	0.048	0.318	-0.947	0.046	0.020	0.068	0.001	-0.027	0.023	0.072	0.082	0.018	-0.027
0.082	0.253	-0.948	0.051	0.319	-0.946	0.045	-0.157	0.077	-0.025	-0.012	0.003	0.049	0.066	0.001	-0.010
0.082	0.261	-0.909	0.052	0.320	-0.946	0.043	-0.087	0.057	-0.026	-0.005	0.042	0.048	0.058	0.038	-0.021
0.128	0.272	-0.901	0.050	0.320	-0.946	0.051	0.117	0.017	0.022	0.006	0.050	0.094	0.046	0.047	-0.026
0.067	0.249	-0.940	0.049	0.321	-0.946	0.018	0.053	0.045	-0.038	-0.018	0.010	0.032	0.069	0.007	-0.029
0.078	0.245	-0.928	0.050	0.321	-0.946	0.032	-0.097	0.060	-0.028	-0.022	0.022	0.044	0.073	0.019	-0.026
0.074	0.253	-0.912	0.049	0.323	-0.945	0.104	0.063	0.036	-0.031	-0.016	0.037	0.040	0.065	0.035	-0.024
0.086	0.257	-0.940	0.049	0.324	-0.945	0.062	-0.015	0.076	-0.019	-0.013	0.010	0.051	0.061	0.007	-0.012
0.124	0.261	-0.932	0.047	0.325	-0.945	0.038	0.101	0.070	0.022	-0.010	0.017	0.090	0.056	0.015	-0.018
0.120	0.257	-0.944	0.042	0.325	-0.945	0.046	0.243	0.071	0.023	-0.014	0.006	0.087	0.060	0.002	-0.008
0.032	0.265	-0.944	0.044	0.326	-0.944	0.058	-0.162	0.108	-0.068	-0.008	0.005	0.002	0.052	0.002	-0.007
0.128	0.265	-0.901	0.044	0.327	-0.944	0.050	0.002	0.122	0.029	-0.008	0.048	0.093	0.052	0.046	-0.025
0.093	0.265	-0.901	0.039	0.329	-0.944	0.071	0.252	0.084	-0.000	-0.010	0.048	0.057	0.051	0.047	-0.043
0.017	0.257	-0.932	0.037	0.330	-0.943	0.102	0.061	0.125	-0.075	-0.019	0.016	0.021	0.058	0.016	-0.033
0.017	0.257	-0.932	0.034	0.332	-0.943	0.108	0.118	0.094	-0.072	-0.021	0.015	0.022	0.057	0.017	-0.044
0.067	0.280	-0.948	0.028	0.333	-0.943	0.013	0.251	0.097	-0.017	0.002	-0.001	0.028	0.033	0.001	-0.046
0.040	0.276	-0.936	0.025	0.333	-0.943	0.034	0.130	0.088	-0.041	-0.003	0.011	0.001	0.035	0.013	-0.036
0.055	0.288	-0.920	0.022	0.334	-0.942	0.033	0.186	0.054	-0.022	0.008	0.027	0.017	0.023	0.028	-0.028
0.055	0.303	-0.936	0.018	0.334	-0.942	0.020	0.174	0.071	-0.018	0.023	0.011	0.017	0.006	0.012	-0.028
0.051	0.288	-0.905	0.017	0.335	-0.942	0.035	0.043	0.073	-0.021	0.007	0.043	0.014	0.021	0.044	-0.031
0.063	0.280	-0.909	0.010	0.336	-0.942	0.067	0.340	0.046	-0.004	-0.002	0.039	0.027	0.027	0.039	-0.031
0.005	0.292	-0.944	0.009	0.336	-0.942	0.031	0.074	0.048	-0.060	0.010	0.003	0.030	0.015	0.004	-0.028
0.040	0.296	-0.932	0.007	0.336	-0.942	0.015	0.047	0.054	-0.024	0.013	0.015	0.006	0.010	0.015	-0.032
0.067	0.280	-0.916	0.004	0.337	-0.942	0.024	0.168	0.052	0.006	-0.002	0.031	0.034	0.025	0.030	-0.041
0.013	0.284	-0.912	0.001	0.336	-0.942	-0.023	0.140	0.075	-0.045	0.002	0.035	0.019	0.021	0.034	-0.035
-0.007	0.272	-0.928	0.000	0.335	-0.942	-0.023	0.007	0.069	-0.064	-0.009	0.020	0.037	0.032	0.017	-0.037
0.047	0.269	-0.889	-0.003	0.335	-0.942	-0.009	0.206	0.005	-0.006	-0.012	0.059	0.017	0.035	0.056	-0.041
0.028	0.292	-0.912	-0.003	0.334	-0.943	-0.062	-0.022	-0.001	-0.026	0.012	0.036	0.001	0.011	0.032	-0.042
0.040	0.276	-0.901	-0.008	0.333	-0.943	-0.046	0.291	-0.050	-0.009	-0.002	0.049	0.012	0.025	0.044	-0.041
0.001	0.269	-0.905	-0.010	0.331	-0.943	-0.083	0.113	-0.032	-0.046	-0.009	0.045	0.026	0.031	0.040	-0.043
-0.010	0.272	-0.928	-0.009	0.330	-0.944	-0.072	-0.062	-0.006	-0.059	-0.003	0.022	0.036	0.026	0.017	-0.043
0.036	0.265	-0.869	-0.012	0.329	-0.944	-0.043	0.214	-0.025	-0.009	-0.010	0.082	0.010	0.033	0.076	-0.041
0.020	0.288	-0.916	-0.013	0.329	-0.944	-0.002	0.059	-0.011	-0.024	0.013	0.034	0.005	0.009	0.029	-0.041
0.028	0.307	-0.944	-0.016	0.328	-0.944	-0.020	0.152	-0.008	-0.013	0.033	0.007	0.003	0.011	0.002	-0.031
-0.010	0.257	-0.916	-0.017	0.328	-0.945	-0.005	0.059	-0.030	-0.051	-0.017	0.035	0.036	0.038	0.030	-0.033
0.047	0.269	-0.881	-0.022	0.328	-0.945	-0.018	0.293	-0.066	0.012	-0.005	0.070	0.022	0.025	0.065	-0.035
-0.003	0.253	-0.912	-0.022	0.327	-0.945	-0.042	0.001	-0.012	-0.038	-0.020	0.039	0.029	0.040	0.034	-0.041
-0.007	0.261	-0.936	-0.024	0.326	-0.945	-0.033	0.157	-0.047	-0.039	-0.011	0.015	0.034	0.031	0.010	-0.036
-0.010	0.242	-0.920	-0.029	0.327	-0.945	0.048	0.285	-0.063	-0.038	-0.031	0.031	0.038	0.049	0.026	-0.044
0.001	0.245	-0.928	-0.027	0.327	-0.945	0.024	-0.098	-0.022	-0.029	-0.027	0.023	0.027	0.045	0.019	-0.045
-0.030	0.265	-0.948	-0.030	0.327	-0.944	0.019	0.183	-0.025	-0.056	-0.008	0.003	0.058	0.025	0.001	-0.047
-0.030	0.257	-0.940	-0.033	0.327	-0.945	-0.023	0.129	-0.037	-0.054	-0.015	0.011	0.059	0.032	0.008	-0.038
-0.030	0.257	-0.940	-0.038	0.325	-0.945	-0.083	0.304	-0.076	-0.048	-0.014	0.011	0.059	0.031	0.008	-0.029
-0.010	0.245	-1.007	-0.043	0.322	-0.946	-0.118	0.288	-0.090	-0.023	-0.023	-0.055	0.041	0.041	0.058	-0.006
-0.018	0.230	-1.058	-0.045	0.320	-0.946	-0.135	0.164	-0.036	-0.028	-0.036	-0.105	0.049	0.056	0.109	0.027
0.051	0.199	-1.019	-0.050	0.317	-0.947	-0.124	0.284	-0.027	0.046	-0.064	-0.065	0.019	0.086	0.070	0.059
0.093	0.214	-1.023	-0.060	0.315	-0.947	-0.109	0.536	-0.021	0.098	-0.046	-0.069	0.061	0.070	0.073	0.049
0.082	0.234	-1.019	-0.072	0.315	-0.946	0.043	0.676	0.040	0.098	-0.028	-0.066	0.048	0.050	0.069	0.015
-0.076	0.234	-0.928	-0.084	0.318	-0.944	0.195	0.593	0.113	-0.048	-0.031	0.023	0.110	0.049	0.022	-0.025
-0.168	0.276	-0.826	-0.091	0.323	-0.942	0.280	0.294	0.183	-0.134	0.007	0.122	0.202	0.005	0.124	-0.057
-0.153	0.334	-0.849	-0.098	0.330	-0.939	0.345	0.308	0.159	-0.112	0.059	0.095	0.187	0.053	0.101	-0.082
-0.080	0.377	-0.893	-0.104	0.335	-0.937	0.283	0.285	0.122	-0.033	0.096	0.050	0.114	0.096	0.057	-0.067
-0.045	0.369	-0.885	-0.111	0.339	-0.934	0.205	0.339	0.087	0.008	0.084	0.055	0.080	0.089	0.065	-0.019
-0.026	0.357	-0.920	-0.116	0.342	-0.932	0.195	0.252	-0.006	0.032	0.069	0.018	0.061	0.079	0.029	0.027
-0.007	0.357	-1.007	-0.117	0.345	-0.931	0.138	0.108	0.018	0.053	0.067	-0.071	0.042	0.079	0.057	0.068
0.001	0.327	-1.062	-0.116	0.346	-0.931	0.095	-0.079	0.062	0.060	0.034	-0.126	0.034	0.049	0.113	0.124
0.074	0.346	-1.058	-0.110	0.347	-0.931	0.065	-0.297	0.028	0.127	0.052	-0.123	0.039	0.069	0.109	0.171
0.190	0.346	-1.078	-0.107	0.347	-0.932	-0.001	-0.110	-0.051	0.239	0.053	-0.142	0.155	0.070	0.128	0.204
0.170	0.315	-1.129	-0.100	0.347	-0.933	-0.020	-0.271	-0.059	0.213	0.022	-0.193	0.136	0.040	0.180	0.247
0.163	0.292	-1.109	-0.088	0.346	-0.934	-0.023	-0.581	-0.069	0.193	-0.000	-0.172	0.128	0.017	0.160	0.268
0.255	0.288	-1.102	-0.082	0.346	-0.935	-0.009	-0.253	-0.096	0.279	-0.004	-0.164	0.221	0.014	0.152	0.258
0.240	0.292	-1.042	-0.069	0.347	-0.935	0.087	-0.653	-0.009	0.251	-0.001	-0.104	0.205	0.018	0.093	0.252
0.193	0.280	-1.027	-0.067	0.350	-0.934	0.156	-0.062	-0.000	0.203	-0.015	-0.089	0.160	0.008	0.078	0.234
0.213	0.222	-1.031	-0.062	0.352	-0.934	0.147	-0.224	0.055	0.218	-0.076	-0.094	0.179	0.049	0.082	0.193
0.128	0.214	-1.023	-0.055	0.355	-0.933	0.198	-0.385	0.080	0.126	-0.086	-0.087	0.095	0.056	0.074	0.160
0.101	0.253	-0.983	-0.050	0.360	-0.932	0.275	-0.253	0.078	0.095	-0.052	-0.049	0.068	0.016	0.035	0.143
0.105	0.303	-0.983	-0.044	0.362	-0.931	0.135	-0.324	0.100	0.093	-0.004	-0.050	0.072	0.035	0.035	0.133
0.128	0.319	-1.007	-0.045	0.366	-0.929	0.224	0.089	-0.022	0.117	0.007	-0.076	0.095	0.051	0.058	0.132
0.193	0.377	-0.972	-0.042	0.369	-0.928	0.174	-0.158	0.038	0.179	0.062	-0.041	0.161	0.110	0.023	0.123
0.163	0.330	-0.928	-0.047	0.373	-0.927	0.179	0.346	-0.084	0.154	0.012	0.000	0.131	0.065	0.020	0.112
0.078	0.334	-0.897	-0.052	0.376	-0.925	0.150	0.340	-0.153	0.074	0.013	0.030	0.046	0.069	0.052	0.079
0.028	0.357	-1.011	-0.050	0.375	-0.926	-0.017	-0.021	-0.173	0.022	0.036	-0.084	0.003	0.094	0.063	0.051
-0.037	0.288	-0.940	-0.053	0.375	-0.925	0.000	0.270	-0.210	-0.040	-0.033	-0.013	0.068	0.025	0.008	0.028
0.024	0.334	-0.987	-0.054	0.373	-0.926	-0.146	0.108	-0.172	0.023	0.016	-0.059	0.005	0.073	0.039	0.021
0.028	0.315	-0.924	-0.055	0.372	-0.927	-0.052	0.160	-0.158	0.028	-0.003	0.004	0.001	0.054	0.025	0.018
0.024	0.330	-0.948	-0.051	0.370	-0.928	-0.102	-0.114	-0.209	0.020	0.015	-0.019	0.004	0.070	0.002	0.021
0.036	0.350	-0.920	-0.056	0.368	-0.928	-0.098	0.348	-0.245	0.036	0.035	0.009	0.008	0.090	0.030	0.006
-0.022	0.311	-0.944	-0.056	0.367	-0.929	-0.090	0.071	-0.170	-0.021	-0.002	-0.014	0.050	0.053	0.007	-0.016
-0.037	0.300	-0.916	-0.059	0.365	-0.929	-0.087	0.246	-0.156	-0.033	-0.012	0.014	0.065	0.043	0.035	-0.028
-0.091	0.300	-0.916	-0.057	0.365	-0.929	-0.025	-0.095	-0.069	-0.089	-0.011	0.015	0.118	0.044	0.034	-0.053
-0.053	0.338	-0.956	-0.061	0.364	-0.929	-0.044	0.292	-0.138	-0.046	0.028	-0.025	0.078	0.083	0.006	-0.071
-0.103	0.288	-0.920	-0.057	0.362	-0.930	-0.067	-0.240	-0.009	-0.100	-0.021	0.012	0.126	0.033	0.030	-0.068
-0.118	0.303	-0.964	-0.051	0.361	-0.931	-0.083	-0.344	-0.021	-0.122	-0.003	-0.031	0.141	0.049	0.014	-0.055
-0.014	0.303	-0.924	-0.049	0.359	-0.932	-0.089	-0.043	-0.075	-0.019	-0.002	0.010	0.036	0.049	0.026	-0.056
-0.014	0.319	-0.924	-0.048	0.358	-0.932	-0.040	-0.003	-0.127	-0.021	0.015	0.010	0.035	0.065	0.026	-0.057
-0.045	0.280	-0.968	-0.047	0.356	-0.933	-0.096	-0.007	-0.097	-0.052	-0.022	-0.033	0.065	0.026	0.017	-0.036
-0.099	0.265	-0.948	-0.039	0.354	-0.934	-0.118	-0.419	-0.045	-0.114	-0.035	-0.011	0.119	0.011	0.004	-0.045
0.017	0.303	-0.928	-0.044	0.353	-0.935	-0.046	0.328	-0.130	0.007	0.004	0.008	0.003	0.049	0.024	-0.054
-0.060	0.288	-0.940	-0.039	0.352	-0.935	-0.069	-0.267	-0.084	-0.076	-0.010	-0.003	0.081	0.034	0.013	-0.054
-0.049	0.284	-0.924	-0.036	0.351	-0.936	-0.032	-0.115	-0.073	-0.067	-0.013	0.014	0.070	0.030	0.029	-0.037
-0.018	0.311	-0.924	-0.036	0.351	-0.936	-0.010	0.025	-0.078	-0.036	0.014	0.014	0.040	0.057	0.030	-0.054
-0.007	0.315	-0.964	-0.033	0.350	-0.936	-0.055	-0.155	-0.057	-0.028	0.019	-0.025	0.029	0.061	0.008	-0.045
-0.057	0.300	-0.924	-0.031	0.348	-0.937	-0.106	-0.096	-0.066	-0.080	0.006	0.015	0.080	0.045	0.032	-0.037
-0.003	0.296	-0.932	-0.031	0.345	-0.938	-0.118	0.074	-0.096	-0.026	0.004	0.008	0.026	0.042	0.025	-0.035
-0.007	0.296	-0.956	-0.029	0.343	-0.939	-0.118	-0.096	-0.108	-0.032	0.007	-0.014	0.030	0.043	0.002	-0.037
0.005	0.300	-0.924	-0.026	0.340	-0.940	-0.163	-0.084	-0.111	-0.023	0.014	0.019	0.019	0.048	0.034	-0.028
0.005	0.300	-0.924	-0.024	0.337	-0.941	-0.138	-0.051	-0.102	-0.025	0.016	0.020	0.020	0.049	0.034	-0.023
-0.003	0.284	-0.940	-0.024	0.335	-0.942	-0.109	-0.006	-0.095	-0.033	0.003	0.005	0.027	0.034	0.019	-0.020
0.024	0.261	-0.964	-0.024	0.333	-0.943	-0.125	0.038	-0.083	-0.006	-0.017	-0.018	0.002	0.011	0.005	-0.018
0.009	0.276	-0.964	-0.024	0.331	-0.943	-0.099	0.049	-0.082	-0.021	0.000	-0.017	0.017	0.027	0.005	-0.016
-0.003	0.296	-0.983	-0.024	0.329	-0.944	-0.099	0.049	-0.053	-0.032	0.021	-0.036	0.029	0.046	0.024	-0.014
0.005	0.272	-0.968	-0.022	0.326	-0.945	-0.149	-0.137	-0.025	-0.027	0.001	-0.018	0.021	0.024	0.009	-0.024
0.017	0.280	-0.924	-0.023	0.324	-0.946	-0.108	0.116	-0.084	-0.014	0.011	0.026	0.009	0.032	0.035	-0.019
-0.037	0.261	-1.007	-0.019	0.321	-0.947	-0.141	-0.240	-0.017	-0.072	-0.005	-0.056	0.063	0.013	0.047	-0.023
0.051	0.238	-0.932	-0.019	0.319	-0.948	-0.096	0.046	-0.052	0.016	-0.026	0.020	0.026	0.010	0.028	-0.026
-0.007	0.253	-0.956	-0.020	0.317	-0.948	-0.089	0.095	-0.045	-0.040	-0.009	-0.003	0.031	0.006	0.005	-0.024
-0.014	0.261	-0.987	-0.017	0.315	-0.949	-0.098	-0.195	-0.015	-0.051	0.001	-0.034	0.038	0.014	0.027	-0.023
0.024	0.249	-0.968	-0.016	0.313	-0.949	-0.064	-0.017	-0.050	-0.014	-0.009	-0.013	0.001	0.003	0.006	-0.028
-0.018	0.242	-0.983	-0.015	0.312	-0.950	-0.048	-0.026	-0.035	-0.057	-0.016	-0.029	0.041	0.004	0.022	-0.028
0.013	0.238	-0.972	-0.014	0.311	-0.950	-0.057	-0.049	-0.023	-0.027	-0.019	-0.016	0.009	0.008	0.010	-0.020
0.001	0.245	-0.979	-0.009	0.310	-0.951	-0.061	-0.243	-0.015	-0.044	-0.010	-0.024	0.020	0.000	0.017	-0.022
0.059	0.242	-0.940	-0.006	0.309	-0.951	-0.024	-0.154	-0.035	0.010	-0.013	0.016	0.039	0.003	0.022	-0.020
0.020	0.234	-0.972	-0.007	0.308	-0.951	-0.036	0.070	-0.040	-0.027	-0.020	-0.015	0.001	0.010	0.009	-0.020
0.005	0.238	-0.983	-0.004	0.308	-0.952	-0.019	-0.121	-0.027	-0.045	-0.015	-0.026	0.014	0.005	0.021	-0.019
0.017	0.253	-0.991	-0.005	0.307	-0.952	-0.039	0.057	-0.019	-0.033	0.002	-0.034	0.002	0.011	0.028	-0.025
0.009	0.257	-0.983	-0.004	0.306	-0.952	-0.045	-0.045	0.009	-0.041	0.007	-0.025	0.009	0.016	0.020	-0.030
0.028	0.242	-0.956	-0.001	0.305	-0.952	-0.023	-0.194	0.016	-0.026	-0.008	0.003	0.011	0.001	0.008	-0.025
0.001	0.245	-0.968	-0.001	0.304	-0.953	-0.038	0.010	0.004	-0.053	-0.003	-0.009	0.016	0.006	0.004	-0.028
0.040	0.257	-0.975	0.000	0.303	-0.953	-0.046	-0.056	-0.008	-0.015	0.010	-0.016	0.024	0.019	0.012	-0.026
0.020	0.242	-0.964	0.002	0.302	-0.953	-0.033	-0.055	-0.023	-0.036	-0.005	-0.004	0.005	0.005	0.001	-0.023
0.032	0.242	-0.968	0.001	0.302	-0.953	-0.026	0.079	-0.071	-0.024	-0.004	-0.008	0.017	0.005	0.003	-0.020
0.040	0.226	-0.983	0.005	0.301	-0.954	-0.031	-0.226	-0.031	-0.021	-0.018	-0.023	0.025	0.009	0.018	-0.024
0.017	0.242	-0.987	0.005	0.300	-0.954	-0.030	0.037	-0.026	-0.043	-0.002	-0.026	0.002	0.007	0.022	-0.023
0.040	0.230	-0.940	0.006	0.299	-0.954	-0.023	-0.085	0.027	-0.022	-0.013	0.021	0.026	0.003	0.026	-0.026
0.040	0.230	-0.940	0.005	0.299	-0.954	0.006	0.070	-0.001	-0.021	-0.013	0.022	0.026	0.002	0.026	-0.025
0.024	0.242	-0.972	0.006	0.299	-0.954	0.005	-0.047	0.035	-0.037	-0.001	-0.010	0.011	0.010	0.005	-0.023
0.059	0.249	-0.944	0.008	0.299	-0.954	0.013	-0.119	0.034	-0.005	0.007	0.018	0.046	0.019	0.023	-0.023
0.043	0.249	-0.960	0.005	0.299	-0.954	-0.009	0.138	0.005	-0.018	0.007	0.003	0.030	0.021	0.007	-0.022
0.028	0.218	-0.964	0.005	0.299	-0.954	-0.013	0.007	0.011	-0.034	-0.024	-0.001	0.015	0.009	0.004	-0.027
0.040	0.226	-0.968	0.004	0.298	-0.954	-0.012	0.074	0.020	-0.021	-0.016	-0.004	0.027	0.001	0.000	-0.032
-0.003	0.234	-0.964	0.006	0.298	-0.954	0.018	-0.105	0.043	-0.065	-0.008	-0.000	0.015	0.008	0.004	-0.035
0.032	0.230	-0.948	0.006	0.300	-0.954	0.088	-0.029	0.068	-0.031	-0.013	0.015	0.019	0.005	0.021	-0.035
0.028	0.245	-0.960	0.006	0.302	-0.953	0.097	-0.045	0.056	-0.035	0.000	0.003	0.016	0.022	0.009	-0.036
0.036	0.257	-0.948	0.008	0.302	-0.953	0.022	-0.066	0.010	-0.029	0.011	0.015	0.023	0.035	0.021	-0.031
0.043	0.242	-0.960	0.007	0.301	-0.953	-0.014	0.047	-0.012	-0.021	-0.004	0.004	0.031	0.020	0.010	-0.027
0.032	0.218	-0.960	0.008	0.300	-0.954	-0.059	-0.042	0.026	-0.033	-0.026	0.005	0.020	0.002	0.010	-0.025
0.055	0.214	-0.944	0.009	0.299	-0.954	-0.022	-0.068	0.020	-0.012	-0.029	0.021	0.043	0.005	0.026	-0.025
0.055	0.211	-0.936	0.008	0.298	-0.954	-0.045	0.018	0.068	-0.011	-0.031	0.030	0.042	0.008	0.034	-0.021
0.036	0.238	-0.956	0.009	0.298	-0.954	0.005	-0.043	0.064	-0.031	-0.004	0.011	0.023	0.020	0.015	-0.027
0.078	0.234	-0.936	0.009	0.298	-0.954	-0.002	0.002	0.077	0.011	-0.008	0.031	0.065	0.017	0.035	-0.019
-0.003	0.242	-0.968	0.009	0.298	-0.954	0.020	-0.074	0.084	-0.071	-0.000	-0.000	0.016	0.026	0.004	-0.023
0.097	0.257	-0.952	0.009	0.299	-0.954	0.015	0.039	0.069	0.029	0.015	0.016	0.084	0.042	0.019	-0.025
0.028	0.257	-0.964	0.009	0.298	-0.954	0.001	-0.063	0.073	-0.041	0.015	0.004	0.015	0.043	0.008	-0.019
0.024	0.245	-0.968	0.008	0.298	-0.955	-0.018	0.064	0.067	-0.043	0.004	0.001	0.011	0.032	0.004	-0.018
0.105	0.242	-0.948	0.007	0.297	-0.955	-0.020	0.006	0.094	0.038	0.001	0.021	0.091	0.029	0.023	-0.021
0.013	0.207	-0.928	0.005	0.298	-0.955	0.026	0.120	0.073	-0.052	-0.035	0.041	0.001	0.005	0.042	-0.019
0.086	0.226	-0.920	0.002	0.297	-0.955	-0.031	0.126	0.067	0.024	-0.015	0.049	0.073	0.015	0.050	-0.018
0.036	0.269	-0.944	-0.003	0.295	-0.955	-0.080	0.249	0.042	-0.022	0.029	0.026	0.023	0.058	0.026	-0.030
0.032	0.242	-0.944	-0.004	0.294	-0.956	-0.069	0.062	0.047	-0.024	0.003	0.027	0.019	0.031	0.026	-0.023
0.040	0.230	-0.916	-0.006	0.292	-0.957	-0.112	0.069	0.057	-0.015	-0.006	0.055	0.026	0.021	0.054	-0.031
0.040	0.230	-0.916	-0.009	0.290	-0.957	-0.088	0.189	0.072	-0.012	-0.004	0.056	0.025	0.022	0.055	-0.031
0.043	0.234	-0.897	-0.013	0.288	-0.957	-0.069	0.172	0.055	-0.005	0.001	0.077	0.028	0.027	0.075	-0.039
0.032	0.226	-0.916	-0.019	0.286	-0.958	-0.119	0.319	0.033	-0.011	-0.005	0.058	0.017	0.020	0.055	-0.046
-0.018	0.207	-0.916	-0.022	0.283	-0.959	-0.128	0.123	0.042	-0.058	-0.022	0.059	0.034	0.002	0.056	-0.053
-0.014	0.222	-0.916	-0.023	0.280	-0.960	-0.153	0.056	0.051	-0.054	-0.003	0.060	0.030	0.018	0.055	-0.062
0.001	0.230	-0.885	-0.027	0.278	-0.960	-0.111	0.219	0.029	-0.034	0.007	0.092	0.015	0.027	0.086	-0.063
-0.026	0.238	-0.916	-0.029	0.275	-0.961	-0.126	0.052	0.044	-0.060	0.017	0.062	0.041	0.036	0.054	-0.068
0.024	0.218	-0.893	-0.036	0.272	-0.962	-0.161	0.378	0.001	-0.003	0.001	0.086	0.010	0.018	0.077	-0.060
-0.060	0.218	-0.920	-0.037	0.269	-0.962	-0.173	0.031	0.047	-0.087	0.004	0.060	0.074	0.019	0.049	-0.063
0.017	0.207	-0.909	-0.042	0.265	-0.963	-0.181	0.284	0.018	-0.005	-0.004	0.072	0.004	0.008	0.060	-0.057
-0.041	0.195	-0.920	-0.044	0.261	-0.964	-0.184	0.099	0.023	-0.060	-0.012	0.062	0.052	0.002	0.047	-0.066
-0.007	0.184	-0.901	-0.048	0.258	-0.965	-0.193	0.237	-0.017	-0.022	-0.020	0.082	0.017	0.013	0.066	-0.053
-0.060	0.203	-0.956	-0.048	0.254	-0.966	-0.190	-0.008	0.041	-0.075	0.003	0.028	0.069	0.007	0.011	-0.057
0.001	0.184	-0.912	-0.053	0.250	-0.967	-0.164	0.234	0.025	-0.009	-0.013	0.072	0.007	0.012	0.054	-0.047
-0.022	0.172	-0.924	-0.054	0.247	-0.968	-0.181	0.049	0.027	-0.031	-0.021	0.061	0.029	0.023	0.042	-0.052
-0.007	0.184	-0.924	-0.062	0.243	-0.968	-0.177	0.419	-0.034	-0.008	-0.006	0.062	0.013	0.011	0.042	-0.045
-0.053	0.176	-0.920	-0.061	0.239	-0.969	-0.193	-0.014	0.000	-0.055	-0.010	0.067	0.059	0.018	0.046	-0.050
-0.033	0.160	-0.940	-0.067	0.236	-0.969	-0.142	0.283	-0.041	-0.030	-0.022	0.048	0.039	0.032	0.026	-0.048
-0.037	0.157	-0.920	-0.066	0.234	-0.970	-0.136	-0.007	-0.017	-0.034	-0.023	0.068	0.042	0.035	0.046	-0.049
-0.037	0.145	-0.944	-0.072	0.231	-0.970	-0.149	0.320	-0.043	-0.028	-0.032	0.045	0.042	0.045	0.024	-0.056
-0.033	0.153	-0.944	-0.077	0.228	-0.971	-0.150	0.244	-0.073	-0.020	-0.021	0.046	0.038	0.036	0.024	-0.056
-0.126	0.137	-0.972	-0.079	0.224	-0.971	-0.170	0.147	-0.070	-0.109	-0.033	0.019	0.129	0.050	0.003	-0.059
-0.060	0.129	-0.968	-0.083	0.220	-0.972	-0.208	0.199	-0.051	-0.040	-0.037	0.023	0.063	0.057	0.001	-0.063
-0.083	0.106	-0.964	-0.084	0.216	-0.973	-0.203	0.070	-0.055	-0.062	-0.056	0.028	0.085	0.080	0.004	-0.061
-0.091	0.137	-0.999	-0.084	0.210	-0.974	-0.267	-0.007	-0.047	-0.070	-0.019	-0.006	0.092	0.048	0.031	-0.035
-0.068	0.126	-1.035	-0.088	0.205	-0.975	-0.294	0.232	-0.083	-0.043	-0.025	-0.041	0.069	0.060	0.067	-0.001
-0.026	0.110	-1.054	-0.093	0.200	-0.975	-0.247	0.289	-0.097	0.004	-0.035	-0.060	0.026	0.075	0.086	0.040
0.074	0.052	-1.054	-0.104	0.195	-0.975	-0.252	0.639	-0.119	0.116	-0.088	-0.060	0.074	0.133	0.086	0.032
0.074	0.052	-1.054	-0.117	0.191	-0.975	-0.178	0.703	-0.009	0.129	-0.084	-0.061	0.073	0.132	0.085	-0.011
-0.157	0.072	-0.920	-0.131	0.194	-0.972	0.224	0.681	0.114	-0.087	-0.069	0.070	0.159	0.113	0.050	-0.048
-0.280	0.137	-0.822	-0.140	0.202	-0.969	0.405	0.378	0.210	-0.202	-0.010	0.166	0.283	0.047	0.150	-0.088
-0.222	0.214	-0.881	-0.148	0.209	-0.967	0.436	0.363	0.247	-0.135	0.059	0.104	0.227	0.031	0.091	-0.128
-0.160	0.226	-0.940	-0.157	0.217	-0.964	0.403	0.421	0.216	-0.065	0.064	0.041	0.167	0.043	0.033	-0.101
-0.157	0.249	-0.948	-0.162	0.223	-0.961	0.336	0.242	0.165	-0.055	0.081	0.031	0.165	0.066	0.026	-0.039
-0.083	0.269	-1.003	-0.167	0.228	-0.959	0.318	0.216	0.086	0.022	0.094	-0.026	0.093	0.086	0.028	0.029
-0.068	0.284	-1.098	-0.161	0.234	-0.959	0.275	-0.280	0.019	0.032	0.104	-0.121	0.079	0.103	0.122	0.086
0.059	0.284	-1.106	-0.154	0.238	-0.959	0.223	-0.310	-0.067	0.152	0.100	-0.129	0.047	0.103	0.130	0.155
0.093	0.303	-1.121	-0.142	0.240	-0.960	0.086	-0.590	-0.100	0.174	0.117	-0.143	0.081	0.123	0.145	0.211
0.201	0.307	-1.074	-0.133	0.241	-0.961	0.005	-0.362	-0.141	0.274	0.121	-0.095	0.187	0.128	0.098	0.266
0.224	0.269	-1.121	-0.122	0.241	-0.963	-0.022	-0.469	-0.164	0.286	0.082	-0.140	0.209	0.090	0.145	0.282
0.263	0.249	-1.129	-0.115	0.241	-0.964	-0.039	-0.243	-0.177	0.318	0.064	-0.147	0.247	0.071	0.152	0.293
0.193	0.238	-1.117	-0.104	0.241	-0.965	-0.018	-0.489	-0.190	0.238	0.052	-0.134	0.177	0.060	0.140	0.271
0.205	0.168	-1.106	-0.096	0.241	-0.966	0.004	-0.324	-0.219	0.242	-0.017	-0.121	0.187	0.009	0.128	0.240
0.120	0.091	-1.113	-0.083	0.240	-0.967	-0.030	-0.621	-0.063	0.144	-0.093	-0.127	0.103	0.086	0.136	0.207
0.132	0.079	-1.046	-0.076	0.240	-0.968	0.028	-0.300	-0.107	0.149	-0.105	-0.059	0.114	0.098	0.068	0.186
0.155	0.075	-1.058	-0.070	0.240	-0.968	0.024	-0.283	-0.015	0.166	-0.109	-0.070	0.137	0.101	0.080	0.155
0.151	0.129	-1.050	-0.059	0.239	-0.969	-0.014	-0.534	0.041	0.152	-0.054	-0.061	0.133	0.047	0.071	0.155
0.109	0.180	-1.023	-0.055	0.238	-0.970	-0.042	-0.190	0.009	0.105	-0.002	-0.033	0.090	0.003	0.044	0.145
0.201	0.172	-0.972	-0.053	0.237	-0.970	-0.047	-0.031	-0.027	0.196	-0.009	0.019	0.183	0.004	0.008	0.134
0.147	0.184	-0.912	-0.054	0.236	-0.970	-0.042	0.061	-0.035	0.143	0.004	0.079	0.130	0.007	0.067	0.125
0.147	0.168	-0.956	-0.057	0.236	-0.970	0.006	0.214	-0.064	0.146	-0.011	0.036	0.129	0.008	0.023	0.102
0.147	0.172	-0.924	-0.059	0.235	-0.970	-0.078	0.157	-0.111	0.148	-0.006	0.068	0.130	0.004	0.055	0.077
-0.026	0.226	-1.035	-0.064	0.234	-0.970	-0.072	0.297	-0.137	-0.020	0.050	-0.042	0.043	0.050	0.055	0.048
0.040	0.168	-0.999	-0.066	0.231	-0.971	-0.131	0.187	-0.165	0.048	-0.006	-0.006	0.022	0.008	0.020	0.020
-0.049	0.160	-0.983	-0.069	0.226	-0.972	-0.236	0.177	-0.103	-0.037	-0.009	0.011	0.066	0.016	0.004	0.001
-0.033	0.164	-1.003	-0.070	0.222	-0.973	-0.217	0.052	-0.089	-0.021	-0.001	-0.008	0.051	0.012	0.024	-0.004
0.024	0.137	-0.944	-0.070	0.218	-0.973	-0.217	0.054	-0.181	0.036	-0.023	0.053	0.007	0.039	0.036	-0.022
-0.057	0.157	-1.027	-0.073	0.213	-0.974	-0.240	0.189	-0.199	-0.042	0.001	-0.029	0.074	0.020	0.047	-0.019
-0.060	0.187	-0.999	-0.070	0.209	-0.976	-0.249	-0.099	-0.158	-0.048	0.037	-0.000	0.078	0.011	0.020	-0.033
-0.041	0.191	-1.007	-0.071	0.202	-0.977	-0.358	0.088	-0.111	-0.028	0.047	-0.007	0.058	0.015	0.028	-0.051
-0.103	0.184	-0.987	-0.072	0.195	-0.978	-0.327	0.072	-0.035	-0.088	0.046	0.014	0.120	0.007	0.008	-0.051
-0.076	0.153	-0.960	-0.071	0.192	-0.979	-0.190	-0.063	-0.038	-0.062	0.019	0.043	0.092	0.023	0.019	-0.053
-0.030	0.122	-0.968	-0.068	0.188	-0.980	-0.198	-0.146	-0.060	-0.019	-0.008	0.036	0.046	0.054	0.011	-0.057
-0.053	0.129	-0.960	-0.066	0.183	-0.981	-0.218	-0.057	-0.075	-0.043	0.004	0.045	0.069	0.047	0.019	-0.046
-0.049	0.118	-0.991	-0.064	0.178	-0.982	-0.261	-0.097	-0.103	-0.042	-0.003	0.015	0.065	0.059	0.012	-0.061
-0.022	0.068	-0.952	-0.068	0.174	-0.982	-0.224	0.222	-0.158	-0.011	-0.048	0.055	0.038	0.109	0.027	-0.063
-0.149	0.083	-0.972	-0.060	0.168	-0.984	-0.266	-0.381	-0.136	-0.146	-0.028	0.037	0.165	0.093	0.007	-0.071
-0.033	0.060	-0.968	-0.059	0.164	-0.985	-0.197	-0.013	-0.147	-0.031	-0.047	0.042	0.050	0.117	0.011	-0.074
-0.095	0.060	-0.991	-0.058	0.160	-0.985	-0.232	-0.033	-0.119	-0.094	-0.042	0.019	0.112	0.117	0.013	-0.080
-0.057	0.075	-0.987	-0.057	0.156	-0.986	-0.170	-0.070	-0.050	-0.057	-0.024	0.024	0.073	0.102	0.009	-0.057
-0.057	0.106	-0.999	-0.056	0.153	-0.987	-0.122	-0.059	-0.004	-0.058	0.010	0.012	0.073	0.071	0.021	-0.065
-0.041	0.106	-1.035	-0.054	0.151	-0.987	-0.118	-0.096	0.014	-0.045	0.012	-0.023	0.058	0.072	0.056	-0.054
-0.072	0.083	-0.987	-0.048	0.150	-0.988	-0.050	-0.291	-0.010	-0.081	-0.010	0.024	0.089	0.095	0.009	-0.051
-0.010	0.095	-0.964	-0.045	0.147	-0.988	-0.119	-0.148	-0.016	-0.023	0.004	0.048	0.027	0.084	0.014	-0.048
-0.010	0.075	-0.952	-0.042	0.146	-0.988	-0.061	-0.136	-0.032	-0.026	-0.014	0.060	0.027	0.104	0.026	-0.053
-0.026	0.072	-0.999	-0.042	0.144	-0.989	-0.070	0.015	-0.015	-0.041	-0.017	0.013	0.043	0.108	0.021	-0.034
-0.033	0.033	-0.991	-0.034	0.143	-0.989	-0.054	-0.421	0.027	-0.057	-0.054	0.021	0.050	0.147	0.013	-0.040
0.059	0.048	-0.948	-0.039	0.142	-0.989	-0.025	0.284	-0.071	0.040	-0.038	0.064	0.042	0.132	0.030	-0.040
-0.037	0.044	-0.960	-0.037	0.142	-0.989	0.003	-0.093	-0.002	-0.058	-0.042	0.053	0.054	0.136	0.018	-0.048
-0.014	0.068	-0.995	-0.032	0.142	-0.989	-0.000	-0.254	0.016	-0.041	-0.019	0.017	0.032	0.113	0.018	-0.041
-0.064	0.091	-1.023	-0.033	0.142	-0.989	0.041	0.023	-0.023	-0.090	0.004	-0.011	0.082	0.090	0.046	-0.051
0.013	0.091	-0.975	-0.030	0.144	-0.989	0.086	-0.144	-0.002	-0.017	0.003	0.036	0.005	0.091	0.002	-0.044
0.013	0.091	-0.975	-0.023	0.144	-0.989	0.009	-0.369	0.037	-0.024	0.003	0.036	0.005	0.092	0.002	-0.046
0.005	0.033	-0.983	-0.024	0.145	-0.989	0.059	0.086	0.043	-0.030	-0.056	0.028	0.013	0.150	0.006	-0.028
-0.007	0.072	-0.991	-0.020	0.146	-0.989	0.050	-0.208	0.048	-0.046	-0.018	0.020	0.025	0.112	0.014	-0.041
0.059	0.048	-0.964	-0.026	0.146	-0.989	0.056	0.305	0.006	0.026	-0.042	0.047	0.041	0.136	0.013	-0.028
-0.049	0.044	-0.975	-0.020	0.148	-0.989	0.079	-0.342	0.092	-0.088	-0.046	0.035	0.067	0.140	0.001	-0.031
0.093	0.052	-0.948	-0.023	0.149	-0.988	0.105	0.187	0.019	0.058	-0.040	0.062	0.075	0.133	0.028	-0.024
-0.010	0.068	-0.979	-0.022	0.151	-0.988	0.108	-0.055	0.085	-0.047	-0.026	0.030	0.029	0.118	0.003	-0.037
0.032	0.087	-0.975	-0.025	0.154	-0.988	0.144	0.139	0.052	-0.001	-0.010	0.033	0.013	0.099	0.001	-0.030
-0.026	0.079	-0.999	-0.023	0.156	-0.987	0.123	-0.118	0.101	-0.060	-0.019	0.008	0.044	0.107	0.023	-0.038
-0.018	0.095	-0.979	-0.020	0.158	-0.987	0.123	-0.184	0.142	-0.055	-0.006	0.028	0.036	0.092	0.004	-0.028
0.047	0.072	-0.952	-0.020	0.162	-0.987	0.210	0.033	0.081	0.011	-0.033	0.054	0.029	0.116	0.024	-0.036
0.043	0.099	-0.975	-0.022	0.166	-0.986	0.228	0.055	0.076	0.009	-0.010	0.030	0.025	0.090	0.000	-0.028
-0.007	0.079	-0.960	-0.021	0.170	-0.985	0.217	-0.070	0.103	-0.041	-0.034	0.045	0.025	0.109	0.016	-0.020
0.028	0.087	-0.964	-0.023	0.174	-0.984	0.199	0.105	0.087	-0.004	-0.030	0.040	0.010	0.102	0.012	-0.031
0.028	0.106	-0.944	-0.023	0.177	-0.984	0.156	-0.015	0.077	-0.003	-0.013	0.059	0.010	0.083	0.032	-0.041
-0.026	0.106	-0.975	-0.021	0.179	-0.984	0.119	-0.084	0.083	-0.058	-0.015	0.028	0.044	0.084	0.000	-0.031
0.001	0.114	-0.948	-0.020	0.182	-0.983	0.154	-0.098	0.121	-0.033	-0.010	0.055	0.017	0.076	0.028	-0.034
0.055	0.126	-0.924	-0.023	0.184	-0.983	0.122	0.157	0.078	0.025	-0.001	0.078	0.037	0.065	0.051	-0.040
0.017	0.137	-0.940	-0.026	0.187	-0.982	0.143	0.133	0.067	-0.011	0.008	0.062	0.002	0.054	0.036	-0.037
-0.022	0.106	-0.972	-0.026	0.189	-0.982	0.116	-0.001	0.065	-0.049	-0.025	0.030	0.040	0.085	0.004	-0.030
-0.018	0.122	-0.979	-0.024	0.191	-0.981	0.147	-0.098	0.065	-0.046	-0.012	0.021	0.036	0.070	0.004	-0.034
0.028	0.137	-0.952	-0.028	0.194	-0.981	0.135	0.180	0.040	0.003	0.001	0.048	0.009	0.055	0.024	-0.033
0.013	0.160	-0.956	-0.030	0.195	-0.980	0.090	0.141	0.033	-0.009	0.023	0.044	0.006	0.032	0.020	-0.031
0.005	0.141	-0.968	-0.031	0.197	-0.980	0.087	0.042	0.011	-0.016	0.002	0.032	0.014	0.052	0.009	-0.029
-0.007	0.126	-0.952	-0.029	0.198	-0.980	0.084	-0.094	-0.002	-0.030	-0.015	0.047	0.026	0.068	0.024	-0.041
0.009	0.118	-0.916	-0.031	0.200	-0.979	0.083	0.094	0.011	-0.012	-0.024	0.082	0.011	0.076	0.060	-0.045
-0.060	0.110	-0.991	-0.034	0.201	-0.979	0.080	0.172	0.013	-0.078	-0.033	0.007	0.081	0.084	0.015	-0.049
-0.003	0.099	-0.928	-0.032	0.203	-0.979	0.114	-0.101	-0.008	-0.023	-0.046	0.070	0.023	0.096	0.048	-0.044
-0.003	0.099	-0.928	-0.034	0.205	-0.978	0.092	0.100	-0.041	-0.021	-0.048	0.069	0.023	0.097	0.048	-0.045
0.009	0.141	-0.952	-0.037	0.205	-0.978	0.037	0.173	-0.050	-0.006	-0.006	0.045	0.012	0.055	0.024	-0.038
-0.026	0.126	-0.975	-0.040	0.207	-0.977	0.111	0.151	-0.032	-0.038	-0.023	0.021	0.047	0.071	0.000	-0.034
-0.022	0.133	-0.968	-0.040	0.208	-0.977	0.066	-0.004	-0.044	-0.035	-0.016	0.029	0.043	0.064	0.008	-0.027
-0.003	0.110	-0.960	-0.041	0.210	-0.977	0.092	0.087	-0.054	-0.014	-0.041	0.036	0.024	0.088	0.016	-0.024
0.005	0.099	-0.983	-0.044	0.210	-0.977	0.019	0.168	-0.026	-0.003	-0.053	0.012	0.017	0.100	0.008	-0.017
-0.014	0.137	-1.039	-0.046	0.209	-0.977	-0.061	0.127	-0.041	-0.020	-0.013	-0.043	0.036	0.062	0.063	-0.001
-0.014	0.126	-1.027	-0.048	0.207	-0.977	-0.088	0.126	-0.055	-0.018	-0.022	-0.030	0.036	0.074	0.052	0.031
0.028	0.099	-1.046	-0.049	0.205	-0.978	-0.077	0.056	-0.088	0.025	-0.048	-0.050	0.006	0.102	0.071	0.050
0.113	0.079	-1.066	-0.062	0.203	-0.977	-0.070	0.726	-0.187	0.122	-0.065	-0.070	0.090	0.122	0.091	0.048
0.047	0.060	-1.070	-0.071	0.202	-0.977	-0.044	0.520	-0.076	0.066	-0.084	-0.074	0.025	0.142	0.096	0.015
-0.053	0.079	-1.011	-0.083	0.206	-0.975	0.241	0.597	0.039	-0.022	-0.068	-0.017	0.076	0.123	0.037	-0.025
-0.199	0.141	-0.924	-0.088	0.213	-0.973	0.354	0.204	0.169	-0.163	-0.013	0.068	0.222	0.062	0.049	-0.072
-0.191	0.214	-0.932	-0.093	0.220	-0.971	0.380	0.187	0.208	-0.151	0.054	0.058	0.214	0.010	0.041	-0.093
-0.130	0.269	-0.932	-0.095	0.226	-0.969	0.353	0.072	0.131	-0.087	0.101	0.056	0.153	0.064	0.041	-0.088
-0.045	0.323	-0.936	-0.094	0.231	-0.968	0.241	-0.020	0.007	-0.003	0.151	0.051	0.069	0.117	0.036	-0.038
-0.018	0.265	-0.956	-0.094	0.235	-0.967	0.200	-0.010	-0.041	0.024	0.089	0.030	0.042	0.059	0.015	0.027
0.040	0.249	-0.991	-0.093	0.240	-0.966	0.233	-0.007	-0.004	0.081	0.069	-0.006	0.016	0.042	0.021	0.082
0.109	0.249	-1.078	-0.091	0.244	-0.966	0.184	-0.107	0.001	0.147	0.065	-0.093	0.086	0.041	0.108	0.121
0.093	0.284	-1.157	-0.084	0.245	-0.966	0.077	-0.321	0.043	0.125	0.098	-0.172	0.070	0.075	0.187	0.176
0.109	0.269	-1.161	-0.072	0.246	-0.967	0.045	-0.570	-0.003	0.129	0.082	-0.175	0.084	0.059	0.191	0.213
0.251	0.234	-1.109	-0.064	0.248	-0.967	0.088	-0.337	-0.176	0.263	0.046	-0.124	0.226	0.024	0.140	0.231
0.240	0.207	-1.098	-0.057	0.249	-0.967	0.088	-0.258	-0.203	0.245	0.017	-0.112	0.214	0.004	0.128	0.241
0.240	0.203	-1.106	-0.051	0.250	-0.967	0.041	-0.237	-0.188	0.238	0.013	-0.120	0.213	0.008	0.136	0.247
0.209	0.160	-1.113	-0.037	0.253	-0.967	0.142	-0.648	-0.108	0.194	-0.032	-0.128	0.182	0.050	0.145	0.230
0.224	0.133	-1.042	-0.033	0.256	-0.966	0.200	-0.130	-0.089	0.206	-0.063	-0.058	0.198	0.077	0.075	0.205
0.224	0.133	-1.042	-0.021	0.259	-0.966	0.147	-0.610	0.041	0.193	-0.065	-0.058	0.198	0.078	0.076	0.186
0.178	0.149	-0.995	-0.019	0.260	-0.966	0.074	-0.044	0.008	0.146	-0.051	-0.011	0.153	0.062	0.030	0.177
0.209	0.187	-0.999	-0.015	0.261	-0.965	0.095	-0.194	0.020	0.172	-0.013	-0.016	0.185	0.024	0.035	0.143
0.224	0.195	-0.972	-0.024	0.264	-0.964	0.155	0.527	-0.104	0.197	-0.009	0.011	0.203	0.016	0.008	0.126
0.070	0.207	-0.991	-0.020	0.267	-0.963	0.159	-0.146	-0.101	0.039	0.000	-0.009	0.051	0.005	0.029	0.116
0.163	0.214	-0.952	-0.024	0.270	-0.963	0.149	0.249	-0.125	0.135	0.005	0.029	0.145	0.003	0.010	0.088
0.105	0.199	-1.003	-0.031	0.273	-0.961	0.183	0.420	-0.152	0.084	-0.014	-0.023	0.089	0.013	0.042	0.057
0.017	0.245	-1.054	-0.037	0.277	-0.960	0.188	0.331	-0.059	0.001	0.029	-0.076	0.002	0.032	0.094	0.068
0.040	0.222	-0.972	-0.036	0.283	-0.959	0.323	-0.021	-0.078	0.023	-0.000	0.006	0.027	0.008	0.012	0.023
0.105	0.265	-0.987	-0.045	0.288	-0.957	0.273	0.574	-0.121	0.099	0.037	-0.012	0.093	0.050	0.028	0.027
-0.133	0.261	-1.042	-0.039	0.294	-0.955	0.309	-0.321	-0.039	-0.146	0.027	-0.069	0.144	0.045	0.083	0.004
0.128	0.257	-0.956	-0.043	0.300	-0.953	0.299	0.288	-0.206	0.120	0.018	0.016	0.119	0.040	0.003	-0.007
-0.103	0.238	-1.011	-0.044	0.303	-0.952	0.195	0.071	-0.087	-0.110	-0.005	-0.040	0.109	0.020	0.052	-0.010
-0.030	0.280	-0.983	-0.037	0.306	-0.951	0.160	-0.358	-0.108	-0.045	0.035	-0.014	0.034	0.061	0.025	-0.006
0.101	0.284	-0.952	-0.043	0.310	-0.950	0.205	0.431	-0.157	0.093	0.035	0.016	0.099	0.063	0.006	-0.032
-0.095	0.280	-1.003	-0.035	0.312	-0.949	0.122	-0.434	-0.096	-0.112	0.029	-0.035	0.096	0.058	0.045	-0.031
-0.014	0.234	-0.979	-0.032	0.316	-0.948	0.180	-0.108	-0.117	-0.034	-0.021	-0.013	0.014	0.010	0.022	-0.015
-0.064	0.269	-0.960	-0.031	0.319	-0.947	0.173	-0.005	-0.112	-0.085	0.011	0.006	0.064	0.043	0.003	-0.043
0.074	0.272	-0.956	-0.029	0.322	-0.946	0.148	-0.063	-0.128	0.052	0.012	0.009	0.075	0.045	0.001	-0.028
-0.053	0.226	-0.972	-0.032	0.324	-0.946	0.143	0.219	-0.114	-0.072	-0.036	-0.008	0.052	0.003	0.014	-0.029
0.001	0.257	-0.975	-0.028	0.325	-0.945	0.040	-0.161	-0.119	-0.022	-0.006	-0.012	0.001	0.026	0.018	-0.019
0.005	0.242	-0.924	-0.027	0.326	-0.945	0.087	-0.012	-0.104	-0.019	-0.023	0.038	0.004	0.009	0.034	-0.038
0.009	0.242	-0.912	-0.026	0.327	-0.945	0.069	-0.019	-0.150	-0.016	-0.024	0.050	0.007	0.008	0.046	-0.041
-0.030	0.261	-0.975	-0.021	0.328	-0.945	0.031	-0.211	-0.132	-0.060	-0.005	-0.013	0.032	0.026	0.017	-0.050
-0.049	0.261	-0.960	-0.019	0.330	-0.944	0.103	-0.029	-0.178	-0.080	-0.007	0.002	0.053	0.025	0.001	-0.055
-0.022	0.203	-0.944	-0.013	0.330	-0.944	0.030	-0.336	-0.071	-0.060	-0.065	0.017	0.027	0.034	0.015	-0.050
-0.026	0.218	-0.972	-0.009	0.333	-0.943	0.163	-0.143	-0.088	-0.067	-0.052	-0.011	0.032	0.019	0.012	-0.042
0.024	0.288	-0.991	-0.008	0.336	-0.942	0.173	-0.041	-0.052	-0.018	0.015	-0.032	0.017	0.049	0.031	-0.034
0.024	0.288	-0.991	-0.005	0.340	-0.940	0.260	-0.161	-0.053	-0.022	0.010	-0.034	0.016	0.048	0.031	-0.029
0.013	0.276	-0.952	-0.004	0.345	-0.939	0.234	-0.047	-0.048	-0.035	-0.006	0.004	0.003	0.035	0.009	-0.004
0.005	0.257	-0.975	0.004	0.348	-0.938	0.187	-0.384	0.002	-0.049	-0.028	-0.021	0.006	0.014	0.015	-0.007
0.136	0.292	-0.916	0.001	0.351	-0.936	0.167	0.209	-0.054	0.084	0.004	0.037	0.124	0.047	0.044	-0.014
0.032	0.307	-0.936	-0.002	0.353	-0.935	0.148	0.129	-0.019	-0.017	0.017	0.016	0.019	0.060	0.024	-0.020
-0.003	0.315	-0.975	-0.000	0.356	-0.934	0.151	-0.087	0.016	-0.053	0.022	-0.024	0.017	0.066	0.016	-0.005
-0.026	0.288	-0.979	0.005	0.360	-0.933	0.196	-0.310	0.041	-0.082	-0.008	-0.030	0.041	0.037	0.020	-0.025
0.101	0.307	-0.932	0.004	0.363	-0.932	0.206	0.055	0.030	0.046	0.007	0.016	0.086	0.055	0.026	-0.016
0.017	0.315	-0.952	0.006	0.367	-0.930	0.210	-0.125	0.076	-0.040	0.011	-0.005	0.001	0.060	0.006	-0.013
0.078	0.334	-0.956	0.005	0.369	-0.929	0.132	0.043	0.045	0.022	0.028	-0.010	0.063	0.078	0.002	-0.011
0.036	0.311	-0.928	0.005	0.372	-0.928	0.145	0.038	0.011	-0.020	0.003	0.017	0.021	0.053	0.030	-0.020
0.001	0.296	-0.932	0.008	0.373	-0.928	0.085	-0.190	-0.006	-0.058	-0.014	0.012	0.014	0.036	0.025	-0.005
0.059	0.292	-0.924	0.011	0.375	-0.927	0.128	-0.117	-0.022	-0.003	-0.020	0.019	0.043	0.030	0.033	-0.024
0.101	0.303	-0.944	0.007	0.377	-0.926	0.124	0.197	0.002	0.043	-0.011	-0.001	0.086	0.040	0.013	-0.012
-0.010	0.303	-0.936	0.014	0.379	-0.925	0.101	-0.417	0.124	-0.075	-0.012	0.006	0.026	0.038	0.021	-0.003
0.109	0.307	-0.928	0.015	0.381	-0.924	0.129	-0.066	0.089	0.043	-0.011	0.013	0.094	0.040	0.028	-0.004
0.059	0.311	-0.916	0.010	0.385	-0.923	0.229	0.234	0.047	-0.002	-0.011	0.023	0.043	0.042	0.039	-0.013
0.043	0.334	-0.956	0.013	0.388	-0.921	0.165	-0.172	0.063	-0.020	0.010	-0.018	0.028	0.064	0.001	-0.001
0.055	0.350	-0.940	0.015	0.390	-0.920	0.126	-0.124	0.042	-0.011	0.023	-0.003	0.041	0.078	0.015	-0.010
0.055	0.361	-0.928	0.012	0.392	-0.920	0.107	0.156	-0.002	-0.008	0.033	0.009	0.041	0.088	0.026	-0.006
0.063	0.357	-0.920	0.015	0.393	-0.919	0.042	-0.162	0.020	-0.003	0.028	0.016	0.049	0.083	0.033	-0.010
0.086	0.315	-0.916	0.016	0.393	-0.919	0.009	-0.025	0.006	0.019	-0.014	0.020	0.073	0.039	0.037	-0.008
0.040	0.334	-0.916	0.017	0.393	-0.919	0.030	-0.030	0.000	-0.028	0.005	0.020	0.027	0.056	0.037	-0.008
0.070	0.334	-0.924	0.016	0.394	-0.919	0.016	0.049	0.010	0.004	0.005	0.012	0.059	0.055	0.029	-0.004
0.059	0.334	-0.928	0.016	0.393	-0.919	-0.017	0.006	-0.001	-0.007	0.005	0.008	0.047	0.053	0.024	-0.013
0.082	0.350	-0.924	0.015	0.393	-0.919	0.020	0.083	-0.013	0.017	0.020	0.012	0.071	0.067	0.028	-0.014
0.028	0.346	-0.928	0.014	0.393	-0.920	-0.033	0.010	-0.014	-0.037	0.017	0.008	0.016	0.062	0.023	-0.016
0.036	0.342	-0.912	0.015	0.391	-0.920	-0.082	-0.035	0.002	-0.030	0.015	0.025	0.024	0.057	0.039	-0.020
0.055	0.342	-0.932	0.010	0.390	-0.921	-0.071	0.305	-0.030	-0.006	0.016	0.006	0.044	0.055	0.019	-0.018
0.024	0.361	-0.948	0.011	0.387	-0.922	-0.111	-0.077	-0.005	-0.039	0.038	-0.009	0.013	0.073	0.003	-0.022
0.093	0.334	-0.905	0.004	0.386	-0.923	-0.074	0.473	-0.076	0.038	0.012	0.035	0.082	0.044	0.046	-0.017
-0.010	0.327	-0.964	0.007	0.384	-0.923	-0.099	-0.182	0.014	-0.069	0.007	-0.023	0.022	0.035	0.013	-0.022
0.047	0.300	-0.932	0.007	0.382	-0.924	-0.093	0.009	-0.008	-0.012	-0.019	0.010	0.036	0.007	0.018	-0.016
0.028	0.323	-0.932	0.007	0.380	-0.925	-0.092	0.016	-0.003	-0.031	0.007	0.010	0.016	0.029	0.018	-0.035
0.055	0.330	-0.928	0.002	0.378	-0.926	-0.106	0.300	-0.065	0.001	0.016	0.015	0.043	0.036	0.022	-0.018
-0.026	0.330	-0.968	0.006	0.375	-0.927	-0.151	-0.230	0.001	-0.084	0.019	-0.023	0.038	0.034	0.018	-0.021
0.101	0.311	-0.912	0.005	0.373	-0.928	-0.075	0.090	-0.065	0.044	0.002	0.033	0.089	0.014	0.037	-0.018
0.032	0.315	-0.932	0.003	0.371	-0.929	-0.129	0.125	-0.032	-0.024	0.008	0.015	0.020	0.017	0.017	-0.013
0.047	0.269	-0.928	0.005	0.370	-0.929	-0.032	-0.083	-0.004	-0.010	-0.037	0.019	0.035	0.031	0.021	0.004
0.082	0.288	-0.932	0.002	0.369	-0.930	-0.057	0.169	-0.010	0.027	-0.017	0.015	0.070	0.013	0.017	-0.011
0.074	0.307	-0.924	-0.001	0.368	-0.930	-0.050	0.160	0.026	0.022	0.004	0.024	0.062	0.006	0.025	-0.003
0.001	0.327	-0.948	-0.004	0.367	-0.930	-0.053	0.129	0.008	-0.049	0.024	0.001	0.011	0.024	0.001	-0.007
0.074	0.342	-0.920	-0.006	0.365	-0.931	-0.075	0.132	-0.014	0.026	0.041	0.029	0.062	0.039	0.028	-0.013
0.024	0.319	-0.905	-0.006	0.364	-0.931	-0.047	0.047	-0.022	-0.023	0.019	0.045	0.012	0.015	0.044	-0.024
0.051	0.288	-0.897	-0.012	0.363	-0.932	-0.059	0.308	-0.028	0.009	-0.011	0.053	0.038	0.017	0.052	-0.015
0.009	0.303	-0.912	-0.012	0.361	-0.932	-0.073	0.008	0.006	-0.033	0.006	0.038	0.004	0.003	0.036	-0.024
0.055	0.292	-0.905	-0.014	0.360	-0.933	-0.089	0.131	0.010	0.015	-0.003	0.047	0.042	0.016	0.044	-0.018
0.024	0.292	-0.893	-0.019	0.359	-0.933	-0.020	0.285	-0.026	-0.010	-0.003	0.059	0.011	0.017	0.056	-0.016
0.040	0.307	-0.909	-0.022	0.358	-0.933	-0.051	0.164	-0.022	0.008	0.014	0.043	0.026	0.003	0.040	-0.018
0.047	0.323	-0.905	-0.027	0.356	-0.934	-0.118	0.330	-0.039	0.021	0.032	0.048	0.033	0.011	0.043	-0.024
-0.014	0.296	-0.909	-0.027	0.353	-0.935	-0.163	-0.008	-0.034	-0.041	0.008	0.045	0.028	0.017	0.039	-0.027
0.005	0.296	-0.897	-0.031	0.351	-0.936	-0.060	0.268	-0.082	-0.017	0.009	0.057	0.009	0.019	0.051	-0.031
0.009	0.288	-0.853	-0.037	0.350	-0.936	-0.070	0.348	-0.096	-0.008	0.003	0.101	0.006	0.027	0.094	-0.036
0.009	0.272	-0.889	-0.038	0.348	-0.937	-0.105	0.047	-0.050	-0.007	-0.011	0.066	0.006	0.044	0.058	-0.037
0.009	0.272	-0.889	-0.042	0.347	-0.937	-0.046	0.284	-0.085	-0.003	-0.010	0.067	0.006	0.045	0.057	-0.039
-0.030	0.280	-0.885	-0.047	0.347	-0.937	0.019	0.263	-0.031	-0.036	-0.002	0.070	0.044	0.039	0.060	-0.038
-0.022	0.296	-0.889	-0.050	0.347	-0.936	-0.011	0.198	-0.039	-0.025	0.014	0.066	0.036	0.025	0.056	-0.038
-0.026	0.272	-0.928	-0.054	0.346	-0.937	-0.056	0.223	-0.060	-0.025	-0.008	0.027	0.040	0.050	0.016	-0.047
-0.014	0.311	-0.881	-0.060	0.345	-0.937	-0.047	0.355	-0.082	-0.008	0.031	0.074	0.030	0.012	0.063	-0.035
-0.057	0.284	-0.889	-0.060	0.343	-0.937	-0.097	0.015	-0.048	-0.050	0.006	0.067	0.074	0.040	0.055	-0.043
0.024	0.272	-0.861	-0.067	0.343	-0.937	0.002	0.465	-0.108	0.038	-0.006	0.094	0.006	0.051	0.082	-0.042
-0.095	0.242	-0.924	-0.067	0.343	-0.937	0.006	-0.038	-0.046	-0.082	-0.037	0.031	0.114	0.083	0.019	-0.041
-0.018	0.245	-0.869	-0.071	0.344	-0.936	0.054	0.261	-0.089	-0.001	-0.034	0.086	0.037	0.079	0.074	-0.035
-0.026	0.249	-0.889	-0.075	0.347	-0.935	0.149	0.279	-0.104	-0.004	-0.032	0.065	0.045	0.076	0.054	-0.039
-0.045	0.265	-0.901	-0.077	0.349	-0.934	0.126	0.148	-0.081	-0.021	-0.019	0.052	0.064	0.061	0.041	-0.028
-0.022	0.284	-0.881	-0.079	0.352	-0.933	0.150	0.165	-0.142	0.004	-0.003	0.070	0.041	0.042	0.060	-0.027
-0.033	0.272	-0.873	-0.083	0.355	-0.931	0.159	0.285	-0.129	-0.003	-0.017	0.077	0.052	0.053	0.066	-0.026
-0.041	0.272	-0.881	-0.090	0.358	-0.929	0.149	0.408	-0.100	-0.004	-0.020	0.067	0.059	0.054	0.057	-0.024
-0.045	0.292	-0.901	-0.096	0.361	-0.928	0.165	0.359	-0.052	-0.002	-0.004	0.046	0.062	0.035	0.037	-0.027
-0.060	0.296	-0.885	-0.105	0.365	-0.925	0.199	0.513	-0.066	-0.008	-0.004	0.059	0.076	0.031	0.052	-0.024
-0.076	0.300	-0.885	-0.110	0.369	-0.923	0.241	0.273	-0.038	-0.019	-0.004	0.057	0.091	0.028	0.051	-0.028
-0.057	0.292	-0.877	-0.116	0.373	-0.920	0.238	0.335	-0.043	0.006	-0.016	0.062	0.071	0.037	0.058	-0.028
-0.099	0.307	-0.893	-0.120	0.377	-0.918	0.226	0.256	-0.053	-0.032	-0.005	0.044	0.112	0.022	0.041	-0.032
-0.076	0.346	-0.897	-0.123	0.380	-0.917	0.158	0.185	-0.070	-0.006	0.031	0.039	0.088	0.016	0.037	-0.034
-0.118	0.319	-0.916	-0.129	0.383	-0.915	0.133	0.407	-0.089	-0.042	0.001	0.017	0.130	0.011	0.017	-0.036
-0.130	0.296	-0.916	-0.137	0.385	-0.913	0.103	0.462	-0.074	-0.045	-0.024	0.015	0.140	0.035	0.016	-0.042
-0.114	0.307	-0.909	-0.143	0.388	-0.910	0.184	0.387	-0.115	-0.024	-0.016	0.021	0.125	0.024	0.024	-0.046
-0.176	0.280	-0.928	-0.149	0.392	-0.908	0.190	0.365	-0.104	-0.079	-0.046	-0.002	0.186	0.051	0.004	-0.046
-0.168	0.257	-0.995	-0.154	0.394	-0.906	0.146	0.267	-0.055	-0.067	-0.071	-0.070	0.177	0.075	0.063	-0.043
-0.180	0.272	-0.999	-0.156	0.396	-0.905	0.128	0.101	-0.001	-0.077	-0.058	-0.075	0.189	0.060	0.068	-0.022
-0.164	0.272	-0.983	-0.163	0.401	-0.902	0.269	0.454	-0.051	-0.054	-0.063	-0.063	0.173	0.060	0.053	0.010
-0.068	0.272	-0.995	-0.174	0.405	-0.897	0.281	0.614	0.012	0.053	-0.067	-0.079	0.077	0.060	0.065	0.004
-0.068	0.272	-0.995	-0.185	0.412	-0.892	0.431	0.572	0.094	0.064	-0.074	-0.084	0.077	0.060	0.066	-0.018
-0.230	0.377	-0.944	-0.194	0.423	-0.885	0.638	0.481	0.127	-0.088	0.020	-0.040	0.238	0.044	0.015	-0.038
-0.318	0.404	-0.897	-0.201	0.433	-0.878	0.648	0.276	0.175	-0.170	0.036	0.001	0.327	0.071	0.032	-0.072
-0.299	0.454	-0.912	-0.206	0.442	-0.873	0.541	0.143	0.184	-0.146	0.078	-0.020	0.308	0.121	0.016	-0.095
-0.257	0.466	-0.889	-0.207	0.449	-0.869	0.447	-0.036	0.175	-0.103	0.082	-0.000	0.266	0.133	0.039	-0.082
-0.187	0.500	-0.889	-0.208	0.455	-0.866	0.387	0.033	0.128	-0.032	0.111	-0.004	0.197	0.167	0.038	-0.032
-0.168	0.473	-0.909	-0.206	0.461	-0.863	0.378	-0.189	0.116	-0.015	0.078	-0.026	0.178	0.140	0.018	0.022
-0.072	0.493	-0.944	-0.204	0.465	-0.861	0.264	-0.164	0.145	0.079	0.093	-0.063	0.082	0.159	0.017	0.079
-0.033	0.531	-0.999	-0.200	0.468	-0.861	0.193	-0.303	0.159	0.113	0.129	-0.119	0.043	0.198	0.073	0.140
0.013	0.535	-1.039	-0.190	0.468	-0.863	0.041	-0.578	0.155	0.150	0.133	-0.156	0.003	0.201	0.112	0.201
0.117	0.524	-1.042	-0.180	0.467	-0.865	-0.035	-0.574	0.087	0.244	0.122	-0.158	0.107	0.190	0.116	0.230
0.143	0.473	-1.050	-0.172	0.466	-0.868	-0.073	-0.459	0.072	0.263	0.074	-0.163	0.134	0.139	0.123	0.260
0.090	0.462	-1.078	-0.159	0.464	-0.872	-0.076	-0.746	0.075	0.196	0.064	-0.187	0.080	0.127	0.150	0.278
0.159	0.450	-1.066	-0.146	0.464	-0.874	0.004	-0.670	0.006	0.253	0.052	-0.173	0.150	0.115	0.139	0.279
0.159	0.361	-1.078	-0.133	0.462	-0.877	-0.062	-0.726	-0.003	0.239	-0.035	-0.182	0.150	0.026	0.151	0.274
0.197	0.307	-1.011	-0.120	0.463	-0.878	0.062	-0.700	0.015	0.264	-0.090	-0.114	0.190	0.030	0.085	0.268
0.178	0.307	-1.066	-0.111	0.462	-0.880	-0.011	-0.458	0.079	0.237	-0.089	-0.167	0.171	0.031	0.140	0.249
0.128	0.319	-1.046	-0.100	0.462	-0.881	0.041	-0.669	0.158	0.176	-0.077	-0.146	0.122	0.020	0.121	0.233
0.140	0.350	-1.003	-0.092	0.463	-0.881	0.125	-0.533	0.129	0.178	-0.048	-0.102	0.134	0.010	0.078	0.212
0.159	0.385	-0.983	-0.084	0.466	-0.881	0.164	-0.422	0.075	0.190	-0.015	-0.083	0.154	0.044	0.059	0.199
0.147	0.400	-0.948	-0.076	0.469	-0.880	0.171	-0.457	0.027	0.170	-0.002	-0.049	0.142	0.058	0.023	0.188
0.190	0.462	-0.956	-0.070	0.470	-0.880	0.116	-0.292	0.065	0.207	0.058	-0.057	0.185	0.119	0.031	0.184
0.155	0.485	-0.897	-0.070	0.472	-0.879	0.111	0.022	-0.005	0.172	0.079	0.001	0.149	0.142	0.029	0.162
0.174	0.481	-0.901	-0.068	0.475	-0.877	0.168	-0.016	-0.091	0.190	0.072	-0.005	0.167	0.137	0.025	0.134
0.078	0.454	-0.905	-0.070	0.478	-0.876	0.147	0.197	-0.080	0.096	0.043	-0.011	0.070	0.110	0.022	0.099
0.005	0.454	-0.924	-0.072	0.479	-0.875	0.078	0.198	-0.109	0.026	0.042	-0.031	0.004	0.109	0.002	0.060
0.005	0.454	-0.924	-0.072	0.480	-0.874	0.028	0.112	-0.178	0.026	0.041	-0.032	0.005	0.109	0.003	0.027
-0.087	0.439	-0.960	-0.072	0.478	-0.875	-0.122	0.052	-0.170	-0.067	0.028	-0.066	0.097	0.094	0.032	0.013
-0.007	0.442	-0.897	-0.071	0.477	-0.876	-0.065	0.113	-0.239	0.014	0.032	-0.003	0.017	0.098	0.031	0.013
-0.014	0.473	-0.956	-0.065	0.473	-0.878	-0.225	-0.238	-0.170	0.001	0.067	-0.060	0.026	0.128	0.028	0.013
0.017	0.419	-0.916	-0.063	0.469	-0.881	-0.231	-0.056	-0.096	0.030	0.017	-0.018	0.005	0.074	0.012	0.023
0.032	0.392	-0.881	-0.062	0.468	-0.881	-0.059	0.013	-0.102	0.044	-0.009	0.018	0.020	0.046	0.048	0.007
-0.003	0.408	-0.905	-0.062	0.467	-0.882	-0.043	0.058	-0.135	0.009	0.007	-0.006	0.015	0.061	0.025	-0.000
-0.076	0.404	-0.889	-0.058	0.468	-0.882	0.046	-0.151	-0.141	-0.067	0.003	0.010	0.088	0.056	0.041	-0.023
-0.018	0.423	-0.881	-0.058	0.469	-0.881	0.030	0.062	-0.125	-0.010	0.022	0.018	0.031	0.074	0.048	-0.045
-0.091	0.392	-0.885	-0.059	0.468	-0.882	-0.049	0.159	-0.125	-0.081	-0.008	0.014	0.104	0.043	0.044	-0.067
-0.091	0.354	-0.893	-0.058	0.464	-0.884	-0.191	0.001	-0.117	-0.082	-0.043	0.008	0.104	0.003	0.036	-0.060
-0.114	0.350	-0.905	-0.055	0.462	-0.885	-0.153	-0.124	-0.138	-0.108	-0.044	-0.002	0.127	0.001	0.023	-0.079
-0.026	0.369	-0.873	-0.055	0.459	-0.887	-0.158	0.092	-0.232	-0.020	-0.022	0.031	0.038	0.018	0.055	-0.089
-0.118	0.357	-0.889	-0.053	0.457	-0.888	-0.125	0.017	-0.194	-0.114	-0.031	0.016	0.130	0.005	0.039	-0.079
-0.153	0.400	-0.956	-0.045	0.453	-0.891	-0.217	-0.446	-0.127	-0.157	0.015	-0.048	0.164	0.047	0.028	-0.061
-0.030	0.365	-0.936	-0.038	0.449	-0.893	-0.212	-0.342	-0.102	-0.041	-0.016	-0.026	0.040	0.012	0.009	-0.072
0.020	0.334	-0.865	-0.033	0.445	-0.895	-0.183	-0.200	-0.056	0.005	-0.043	0.046	0.010	0.019	0.062	-0.047
-0.068	0.373	-0.909	-0.029	0.441	-0.897	-0.198	-0.258	-0.020	-0.088	-0.001	0.005	0.077	0.019	0.019	-0.033
0.047	0.361	-0.889	-0.028	0.440	-0.898	-0.074	0.011	-0.083	0.027	-0.011	0.026	0.039	0.008	0.038	-0.034
-0.057	0.377	-0.960	-0.025	0.439	-0.898	-0.028	-0.141	-0.078	-0.081	0.005	-0.045	0.064	0.023	0.033	-0.029
-0.014	0.419	-0.932	-0.019	0.438	-0.899	-0.063	-0.266	-0.076	-0.044	0.049	-0.016	0.020	0.065	0.005	-0.012
0.047	0.392	-0.928	-0.015	0.436	-0.900	-0.098	-0.206	-0.059	0.013	0.024	-0.011	0.042	0.038	0.001	-0.020
0.051	0.361	-0.889	-0.013	0.434	-0.901	-0.092	-0.063	-0.096	0.015	-0.005	0.029	0.046	0.007	0.038	-0.012
0.001	0.361	-0.936	-0.012	0.432	-0.902	-0.139	-0.022	-0.056	-0.036	-0.002	-0.017	0.004	0.007	0.009	-0.007
0.032	0.338	-0.893	-0.011	0.429	-0.903	-0.131	-0.014	-0.066	-0.006	-0.023	0.028	0.027	0.017	0.034	-0.007
0.036	0.369	-0.893	-0.013	0.427	-0.904	-0.122	0.168	-0.098	-0.000	0.010	0.029	0.032	0.014	0.034	-0.014
0.051	0.342	-0.920	-0.014	0.426	-0.905	-0.065	0.112	-0.080	0.016	-0.015	0.002	0.047	0.013	0.006	-0.015
0.001	0.361	-0.936	-0.008	0.425	-0.905	0.004	-0.313	-0.035	-0.040	0.004	-0.014	0.003	0.006	0.010	-0.022
0.001	0.361	-0.936	-0.008	0.424	-0.906	-0.061	0.029	-0.010	-0.040	0.005	-0.013	0.002	0.006	0.009	-0.023
0.009	0.307	-0.865	-0.007	0.424	-0.905	0.029	-0.082	-0.007	-0.034	-0.049	0.057	0.006	0.049	0.062	-0.030
0.024	0.357	-0.932	-0.008	0.424	-0.906	-0.019	0.079	-0.014	-0.017	0.002	-0.009	0.022	0.001	0.006	-0.027
0.009	0.346	-0.960	-0.004	0.422	-0.906	-0.078	-0.210	-0.013	-0.037	-0.008	-0.036	0.007	0.011	0.033	-0.027
0.032	0.334	-0.905	-0.006	0.421	-0.907	-0.049	0.115	-0.049	-0.012	-0.019	0.020	0.030	0.022	0.022	-0.018
0.005	0.330	-0.944	-0.002	0.419	-0.908	-0.102	-0.164	-0.039	-0.043	-0.021	-0.018	0.004	0.026	0.018	-0.017
0.032	0.319	-0.960	-0.002	0.417	-0.909	-0.071	-0.015	0.004	-0.017	-0.031	-0.033	0.031	0.038	0.033	-0.017
0.032	0.330	-0.964	0.000	0.416	-0.909	-0.066	-0.150	0.066	-0.019	-0.018	-0.036	0.031	0.026	0.037	-0.016
0.032	0.338	-0.916	0.002	0.417	-0.909	0.077	-0.112	0.069	-0.021	-0.011	0.010	0.031	0.019	0.010	-0.012
0.047	0.354	-0.897	0.002	0.419	-0.908	0.119	-0.008	0.043	-0.006	0.002	0.029	0.047	0.003	0.030	-0.013
0.040	0.334	-0.920	0.002	0.421	-0.907	0.123	-0.062	0.068	-0.014	-0.019	0.005	0.039	0.023	0.007	-0.014
0.051	0.357	-0.909	0.000	0.423	-0.906	0.095	0.090	0.052	-0.001	0.003	0.016	0.051	0.000	0.019	-0.007
0.040	0.373	-0.928	0.001	0.423	-0.906	0.039	-0.055	0.067	-0.013	0.018	-0.004	0.040	0.016	0.001	-0.013
0.051	0.400	-0.960	-0.000	0.424	-0.906	0.061	0.050	0.032	-0.001	0.044	-0.036	0.052	0.043	0.032	-0.021
-0.007	0.385	-0.952	0.001	0.424	-0.906	0.005	-0.113	0.058	-0.060	0.029	-0.028	0.006	0.027	0.024	-0.021
-0.007	0.357	-0.936	0.004	0.424	-0.906	0.002	-0.136	0.016	-0.063	0.002	-0.012	0.006	0.000	0.009	-0.029
0.063	0.350	-0.893	0.005	0.424	-0.906	-0.009	-0.071	-0.010	0.005	-0.006	0.031	0.064	0.008	0.035	-0.035
0.001	0.369	-0.936	0.007	0.422	-0.906	-0.062	-0.083	0.014	-0.058	0.015	-0.012	0.003	0.011	0.008	-0.028
0.032	0.388	-0.936	0.007	0.420	-0.908	-0.129	-0.031	-0.011	-0.028	0.037	-0.011	0.034	0.030	0.008	-0.025
0.051	0.373	-0.920	0.006	0.418	-0.908	-0.097	0.104	-0.002	-0.007	0.023	0.006	0.053	0.014	0.007	-0.027
0.020	0.357	-0.924	0.010	0.416	-0.909	-0.114	-0.211	-0.012	-0.042	0.010	0.003	0.022	0.001	0.004	-0.024
0.047	0.350	-0.936	0.012	0.413	-0.911	-0.137	-0.087	-0.042	-0.017	0.005	-0.008	0.049	0.009	0.008	-0.022
0.036	0.319	-0.905	0.014	0.411	-0.912	-0.109	-0.118	-0.008	-0.031	-0.023	0.025	0.038	0.040	0.024	-0.004
0.063	0.319	-0.889	0.010	0.409	-0.913	-0.114	0.262	-0.032	0.000	-0.021	0.042	0.065	0.041	0.040	-0.007
0.170	0.330	-0.881	0.011	0.407	-0.914	-0.100	-0.027	0.002	0.107	-0.008	0.051	0.173	0.030	0.048	-0.014
0.020	0.350	-0.901	0.011	0.404	-0.914	-0.112	0.029	-0.049	-0.043	0.014	0.032	0.022	0.011	0.028	-0.011
0.009	0.354	-0.940	0.011	0.402	-0.916	-0.133	-0.015	-0.027	-0.055	0.020	-0.007	0.011	0.007	0.011	-0.010
0.051	0.342	-0.905	0.012	0.398	-0.917	-0.191	-0.022	-0.054	-0.014	0.012	0.030	0.053	0.019	0.025	-0.026
0.067	0.334	-0.897	0.013	0.395	-0.919	-0.183	-0.003	-0.064	0.001	0.008	0.040	0.068	0.027	0.033	-0.014
0.086	0.330	-0.893	0.015	0.392	-0.920	-0.154	-0.070	-0.063	0.018	0.007	0.045	0.087	0.031	0.037	-0.010
0.093	0.292	-0.897	0.013	0.389	-0.921	-0.152	0.109	-0.072	0.027	-0.028	0.042	0.095	0.070	0.034	-0.006
0.047	0.303	-0.912	0.012	0.386	-0.922	-0.117	0.075	-0.030	-0.018	-0.014	0.028	0.049	0.059	0.018	-0.008
0.067	0.311	-0.916	0.009	0.384	-0.923	-0.141	0.185	-0.016	0.005	-0.004	0.025	0.068	0.051	0.015	-0.017
0.040	0.307	-0.928	0.006	0.380	-0.925	-0.168	0.164	0.011	-0.019	-0.004	0.014	0.040	0.055	0.003	-0.024
0.024	0.300	-0.912	0.008	0.378	-0.926	-0.129	-0.076	0.012	-0.036	-0.009	0.031	0.024	0.063	0.019	-0.017
0.055	0.284	-0.889	0.007	0.376	-0.927	-0.084	0.012	0.008	-0.005	-0.023	0.055	0.055	0.078	0.043	-0.029
0.082	0.276	-0.897	0.001	0.374	-0.927	-0.077	0.375	-0.025	0.028	-0.029	0.048	0.081	0.086	0.036	-0.033
-0.010	0.265	-0.924	0.002	0.374	-0.928	-0.027	-0.056	0.012	-0.065	-0.040	0.021	0.011	0.097	0.008	-0.025
0.020	0.276	-0.909	-0.001	0.373	-0.928	-0.031	0.131	0.029	-0.031	-0.027	0.037	0.019	0.085	0.024	-0.024
0.067	0.276	-0.897	-0.002	0.373	-0.928	0.003	0.055	0.008	0.016	-0.027	0.049	0.064	0.085	0.036	-0.031
0.036	0.288	-0.916	-0.005	0.372	-0.928	0.002	0.174	0.007	-0.012	-0.015	0.029	0.033	0.073	0.017	-0.034
0.032	0.296	-0.909	-0.008	0.373	-0.928	0.031	0.188	0.033	-0.012	-0.008	0.037	0.028	0.066	0.025	-0.032
-0.030	0.284	-0.901	-0.010	0.373	-0.928	0.014	0.038	0.072	-0.072	-0.020	0.045	0.034	0.077	0.032	-0.040
0.036	0.261	-0.861	-0.011	0.375	-0.927	0.121	0.075	0.052	-0.005	-0.045	0.083	0.031	0.101	0.071	-0.041
0.009	0.222	-0.897	-0.015	0.377	-0.926	0.116	0.165	0.038	-0.029	-0.085	0.047	0.002	0.139	0.036	-0.048
0.028	0.261	-0.897	-0.017	0.380	-0.925	0.173	0.111	0.052	-0.007	-0.049	0.046	0.022	0.101	0.036	-0.037
-0.022	0.296	-0.909	-0.021	0.383	-0.923	0.219	0.227	0.048	-0.053	-0.018	0.032	0.029	0.066	0.024	-0.038
0.020	0.276	-0.881	-0.023	0.388	-0.921	0.280	0.054	0.077	-0.009	-0.043	0.058	0.012	0.085	0.051	-0.034
-0.003	0.296	-0.905	-0.025	0.394	-0.919	0.309	0.099	0.098	-0.030	-0.029	0.032	0.012	0.065	0.028	-0.035
0.013	0.315	-0.897	-0.031	0.399	-0.917	0.296	0.240	0.101	-0.009	-0.015	0.037	0.002	0.044	0.036	-0.028
0.001	0.315	-0.897	-0.032	0.404	-0.914	0.306	0.025	0.088	-0.020	-0.020	0.035	0.011	0.044	0.036	-0.027
-0.003	0.307	-0.909	-0.038	0.410	-0.911	0.304	0.380	-0.002	-0.017	-0.033	0.021	0.016	0.050	0.025	-0.024
0.001	0.319	-0.885	-0.040	0.414	-0.910	0.235	0.081	-0.025	-0.012	-0.025	0.042	0.013	0.037	0.049	-0.022
-0.018	0.284	-0.940	-0.043	0.417	-0.908	0.187	0.232	-0.032	-0.027	-0.063	-0.014	0.033	0.071	0.007	-0.022
-0.018	0.284	-0.940	-0.048	0.420	-0.906	0.174	0.296	-0.063	-0.022	-0.066	-0.016	0.033	0.069	0.007	0.004
-0.045	0.292	-0.972	-0.050	0.421	-0.905	0.132	0.101	-0.000	-0.047	-0.060	-0.048	0.060	0.060	0.039	0.022
0.082	0.292	-0.991	-0.060	0.423	-0.904	0.129	0.607	-0.028	0.090	-0.062	-0.070	0.068	0.059	0.059	0.033
0.009	0.288	-1.039	-0.074	0.425	-0.902	0.103	0.760	0.076	0.031	-0.067	-0.119	0.005	0.062	0.107	0.026
-0.030	0.300	-0.995	-0.089	0.428	-0.899	0.221	0.747	0.202	0.008	-0.059	-0.078	0.043	0.049	0.064	-0.000
-0.103	0.350	-0.901	-0.103	0.436	-0.894	0.480	0.618	0.260	-0.052	-0.016	0.011	0.115	0.002	0.030	-0.048
-0.214	0.396	-0.857	-0.114	0.443	-0.889	0.459	0.433	0.306	-0.153	0.023	0.050	0.226	0.049	0.072	-0.081
-0.195	0.412	-0.849	-0.122	0.449	-0.885	0.369	0.317	0.245	-0.126	0.032	0.054	0.206	0.065	0.080	-0.109
-0.164	0.431	-0.849	-0.129	0.454	-0.881	0.306	0.348	0.149	-0.087	0.046	0.050	0.174	0.084	0.079	-0.100
-0.195	0.493	-0.901	-0.132	0.456	-0.880	0.119	0.107	0.083	-0.115	0.106	-0.003	0.204	0.146	0.028	-0.053
-0.095	0.489	-0.920	-0.131	0.456	-0.880	-0.038	-0.028	0.003	-0.016	0.103	-0.022	0.103	0.143	0.008	-0.003
0.001	0.462	-0.920	-0.130	0.455	-0.881	-0.054	-0.005	-0.061	0.079	0.077	-0.021	0.006	0.117	0.008	0.057
0.028	0.466	-0.956	-0.126	0.454	-0.882	-0.039	-0.195	-0.049	0.102	0.081	-0.056	0.021	0.121	0.028	0.124
0.113	0.470	-0.999	-0.123	0.455	-0.882	0.056	-0.098	-0.037	0.184	0.084	-0.099	0.107	0.126	0.071	0.186
0.132	0.454	-1.058	-0.113	0.456	-0.883	0.063	-0.525	0.032	0.193	0.068	-0.158	0.127	0.112	0.130	0.234
0.224	0.427	-1.046	-0.106	0.458	-0.883	0.115	-0.356	-0.001	0.278	0.039	-0.146	0.220	0.086	0.118	0.264
0.255	0.357	-1.015	-0.104	0.461	-0.881	0.197	-0.022	-0.030	0.307	-0.033	-0.116	0.251	0.018	0.087	0.279
0.193	0.346	-1.035	-0.093	0.463	-0.881	0.147	-0.590	-0.015	0.234	-0.047	-0.135	0.190	0.007	0.106	0.272
0.213	0.350	-1.058	-0.083	0.465	-0.881	0.141	-0.537	0.003	0.243	-0.045	-0.159	0.209	0.012	0.130	0.263
0.140	0.330	-1.019	-0.079	0.468	-0.880	0.189	-0.201	0.066	0.167	-0.067	-0.121	0.136	0.006	0.091	0.234
0.217	0.311	-1.011	-0.076	0.473	-0.878	0.326	-0.159	0.086	0.241	-0.092	-0.115	0.213	0.025	0.082	0.222
0.140	0.346	-0.995	-0.071	0.478	-0.876	0.294	-0.320	0.101	0.158	-0.062	-0.101	0.136	0.011	0.067	0.192
0.147	0.392	-1.031	-0.071	0.484	-0.872	0.429	-0.047	0.182	0.166	-0.022	-0.141	0.144	0.058	0.102	0.171
0.074	0.431	-1.027	-0.065	0.490	-0.870	0.333	-0.516	0.291	0.087	0.012	-0.139	0.071	0.098	0.098	0.145
0.051	0.485	-0.991	-0.059	0.494	-0.868	0.272	-0.443	0.291	0.058	0.061	-0.105	0.049	0.153	0.062	0.131
0.124	0.481	-0.916	-0.059	0.497	-0.866	0.222	-0.150	0.277	0.131	0.054	-0.032	0.121	0.150	0.013	0.109
0.120	0.466	-0.857	-0.061	0.501	-0.863	0.225	0.016	0.195	0.129	0.035	0.025	0.118	0.135	0.073	0.103
0.090	0.500	-0.869	-0.064	0.503	-0.862	0.141	0.198	0.058	0.102	0.068	0.011	0.087	0.171	0.061	0.089
0.090	0.500	-0.869	-0.068	0.503	-0.861	0.018	0.274	-0.015	0.106	0.067	0.011	0.086	0.172	0.061	0.054
0.009	0.442	-0.853	-0.073	0.501	-0.862	-0.125	0.359	-0.083	0.030	0.012	0.027	0.005	0.114	0.077	0.040
-0.068	0.477	-0.881	-0.073	0.499	-0.864	-0.171	0.046	-0.138	-0.048	0.049	0.001	0.072	0.150	0.050	0.006
0.017	0.481	-0.897	-0.077	0.494	-0.866	-0.286	0.428	-0.244	0.042	0.058	-0.012	0.012	0.154	0.034	-0.009
-0.118	0.442	-0.909	-0.076	0.487	-0.870	-0.389	0.054	-0.235	-0.094	0.026	-0.020	0.123	0.116	0.023	-0.019
-0.010	0.415	-0.901	-0.077	0.481	-0.873	-0.359	0.198	-0.268	0.014	0.005	-0.009	0.015	0.090	0.031	-0.040
-0.053	0.404	-0.889	-0.076	0.475	-0.877	-0.358	0.108	-0.315	-0.029	-0.001	0.006	0.057	0.079	0.044	-0.059
-0.187	0.377	-0.920	-0.069	0.470	-0.880	-0.320	-0.291	-0.226	-0.171	-0.023	-0.021	0.193	0.053	0.013	-0.065
-0.068	0.388	-0.897	-0.068	0.465	-0.883	-0.265	0.083	-0.217	-0.052	-0.006	0.005	0.073	0.065	0.037	-0.092
-0.133	0.415	-0.909	-0.062	0.460	-0.886	-0.321	-0.297	-0.141	-0.124	0.026	-0.004	0.139	0.093	0.026	-0.101
-0.145	0.396	-0.948	-0.055	0.454	-0.889	-0.322	-0.354	-0.086	-0.142	0.013	-0.040	0.150	0.075	0.014	-0.079
-0.076	0.377	-0.897	-0.050	0.451	-0.891	-0.169	-0.187	-0.149	-0.078	-0.004	0.013	0.081	0.056	0.037	-0.073
-0.037	0.342	-0.916	-0.047	0.447	-0.893	-0.178	-0.139	-0.110	-0.043	-0.035	-0.005	0.041	0.021	0.017	-0.061
-0.018	0.334	-0.924	-0.045	0.444	-0.895	-0.179	-0.079	-0.100	-0.026	-0.039	-0.011	0.022	0.014	0.010	-0.046
-0.045	0.365	-0.909	-0.043	0.440	-0.897	-0.204	-0.059	-0.071	-0.054	-0.005	0.007	0.048	0.045	0.026	-0.041
-0.037	0.357	-0.924	-0.039	0.437	-0.898	-0.136	-0.216	-0.031	-0.051	-0.010	-0.008	0.040	0.037	0.010	-0.040
-0.045	0.357	-0.928	-0.038	0.435	-0.899	-0.104	-0.030	-0.048	-0.059	-0.008	-0.011	0.048	0.038	0.006	-0.046
-0.018	0.330	-0.912	-0.036	0.433	-0.901	-0.144	-0.127	0.036	-0.035	-0.032	0.007	0.021	0.011	0.022	-0.048
-0.049	0.365	-0.960	-0.035	0.430	-0.902	-0.105	-0.020	-0.057	-0.066	0.005	-0.039	0.053	0.045	0.024	-0.044
-0.064	0.381	-0.960	-0.034	0.429	-0.903	-0.079	-0.060	0.011	-0.082	0.022	-0.039	0.069	0.060	0.023	-0.047
0.017	0.338	-0.853	-0.033	0.428	-0.903	-0.057	-0.076	0.013	-0.003	-0.019	0.068	0.011	0.018	0.084	-0.042
-0.057	0.342	-0.940	-0.034	0.427	-0.904	-0.044	0.056	-0.025	-0.075	-0.014	-0.018	0.064	0.022	0.002	-0.047
0.017	0.334	-0.909	-0.029	0.426	-0.904	-0.010	-0.273	0.014	-0.007	-0.021	0.014	0.008	0.014	0.030	-0.024
-0.072	0.365	-0.972	-0.029	0.425	-0.905	-0.057	0.025	-0.036	-0.095	0.011	-0.049	0.082	0.045	0.032	-0.027
0.082	0.338	-0.912	-0.029	0.423	-0.906	-0.084	0.028	-0.010	0.059	-0.014	0.011	0.072	0.018	0.027	-0.022
-0.030	0.311	-0.948	-0.031	0.421	-0.906	-0.088	0.118	-0.034	-0.050	-0.039	-0.024	0.041	0.009	0.008	-0.013
-0.030	0.311	-0.948	-0.029	0.420	-0.907	-0.038	-0.099	0.030	-0.052	-0.038	-0.023	0.042	0.009	0.008	-0.006
0.040	0.319	-0.968	-0.032	0.419	-0.907	-0.043	0.124	0.069	0.020	-0.030	-0.043	0.027	0.002	0.027	-0.021
-0.026	0.327	-0.944	-0.033	0.418	-0.908	-0.018	-0.028	0.140	-0.044	-0.021	-0.019	0.039	0.006	0.003	-0.013
-0.007	0.330	-0.909	-0.033	0.419	-0.907	0.038	-0.050	0.123	-0.025	-0.018	0.016	0.021	0.010	0.033	-0.017
0.020	0.319	-0.909	-0.039	0.419	-0.907	0.001	0.292	0.120	0.009	-0.029	0.016	0.006	0.002	0.033	-0.030
-0.049	0.307	-0.905	-0.041	0.418	-0.907	0.009	0.041	0.157	-0.058	-0.040	0.020	0.064	0.013	0.037	-0.031
-0.022	0.330	-0.909	-0.045	0.418	-0.907	0.010	0.177	0.129	-0.027	-0.017	0.016	0.038	0.011	0.033	-0.035
-0.041	0.346	-0.924	-0.047	0.417	-0.908	-0.052	0.047	0.164	-0.044	-0.000	0.000	0.058	0.026	0.017	-0.049
-0.037	0.342	-0.885	-0.050	0.416	-0.908	-0.037	0.129	0.093	-0.037	-0.003	0.040	0.054	0.022	0.057	-0.051
-0.064	0.327	-0.885	-0.054	0.415	-0.908	-0.049	0.176	0.044	-0.060	-0.017	0.040	0.081	0.007	0.057	-0.049
-0.064	0.330	-0.889	-0.051	0.413	-0.909	-0.112	-0.168	0.043	-0.062	-0.011	0.037	0.081	0.011	0.053	-0.057
-0.014	0.350	-0.897	-0.052	0.409	-0.911	-0.185	0.044	0.017	-0.011	0.012	0.031	0.030	0.030	0.045	-0.055
-0.087	0.315	-0.932	-0.050	0.406	-0.912	-0.138	-0.155	0.045	-0.087	-0.020	-0.003	0.103	0.005	0.010	-0.047
-0.037	0.327	-0.928	-0.049	0.404	-0.913	-0.103	-0.087	0.063	-0.038	-0.006	0.002	0.053	0.007	0.015	-0.037
-0.033	0.342	-0.936	-0.048	0.401	-0.915	-0.141	-0.081	0.052	-0.035	0.012	-0.005	0.049	0.022	0.007	-0.036
-0.018	0.346	-0.924	-0.047	0.399	-0.916	-0.145	-0.017	0.017	-0.020	0.019	0.008	0.034	0.026	0.019	-0.031
-0.014	0.330	-0.932	-0.048	0.396	-0.917	-0.111	0.042	-0.015	-0.016	0.005	0.002	0.029	0.011	0.011	-0.021
-0.064	0.342	-0.960	-0.044	0.393	-0.919	-0.196	-0.193	0.009	-0.069	0.021	-0.024	0.079	0.023	0.016	-0.018
0.028	0.338	-0.924	-0.042	0.389	-0.920	-0.198	-0.153	0.017	0.021	0.021	0.013	0.014	0.019	0.019	-0.023
-0.007	0.323	-0.940	-0.042	0.386	-0.922	-0.165	0.063	-0.038	-0.013	0.008	-0.002	0.020	0.004	0.004	-0.024
-0.045	0.342	-0.952	-0.039	0.383	-0.923	-0.153	-0.180	-0.029	-0.055	0.031	-0.012	0.059	0.024	0.008	-0.015
-0.018	0.288	-0.964	-0.036	0.379	-0.925	-0.173	-0.165	-0.023	-0.031	-0.020	-0.022	0.031	0.030	0.020	-0.016
-0.007	0.303	-0.972	-0.033	0.376	-0.926	-0.172	-0.109	-0.027	-0.022	-0.001	-0.029	0.019	0.015	0.028	-0.020
0.028	0.311	-0.936	-0.033	0.374	-0.927	-0.111	0.033	-0.031	0.012	0.008	0.008	0.016	0.007	0.008	-0.012
-0.014	0.296	-0.956	-0.030	0.371	-0.928	-0.122	-0.178	-0.005	-0.034	-0.005	-0.011	0.026	0.022	0.012	-0.008
0.001	0.307	-0.975	-0.030	0.369	-0.929	-0.109	0.024	-0.003	-0.018	0.009	-0.029	0.011	0.011	0.031	-0.009
0.024	0.288	-0.920	-0.031	0.368	-0.929	-0.050	0.056	-0.018	0.005	-0.009	0.027	0.013	0.030	0.024	-0.014
0.005	0.311	-0.948	-0.029	0.367	-0.930	-0.044	-0.079	-0.078	-0.017	0.015	-0.000	0.006	0.007	0.003	-0.016
0.005	0.311	-0.948	-0.031	0.365	-0.930	-0.071	0.154	-0.088	-0.015	0.016	0.000	0.006	0.007	0.003	-0.019
-0.018	0.288	-0.948	-0.029	0.363	-0.931	-0.122	-0.110	-0.044	-0.040	-0.004	0.001	0.029	0.030	0.003	-0.020
0.001	0.284	-0.944	-0.028	0.361	-0.932	-0.106	-0.001	-0.070	-0.022	-0.006	0.006	0.010	0.034	0.001	-0.022
0.020	0.257	-0.932	-0.028	0.358	-0.933	-0.124	0.002	-0.057	-0.004	-0.030	0.019	0.010	0.061	0.013	-0.026
0.001	0.265	-0.928	-0.028	0.356	-0.934	-0.085	0.059	-0.028	-0.022	-0.021	0.024	0.009	0.054	0.017	-0.022
-0.010	0.288	-0.948	-0.028	0.355	-0.935	-0.081	-0.022	-0.039	-0.035	0.004	0.005	0.021	0.031	0.002	-0.030
0.005	0.269	-0.952	-0.028	0.353	-0.935	-0.073	0.052	-0.029	-0.019	-0.014	0.002	0.006	0.050	0.006	-0.022
-0.037	0.272	-0.948	-0.024	0.351	-0.936	-0.081	-0.229	-0.021	-0.066	-0.008	0.006	0.048	0.046	0.002	-0.034
0.070	0.288	-0.928	-0.028	0.350	-0.936	-0.056	0.293	-0.097	0.046	0.009	0.026	0.059	0.031	0.018	-0.020
-0.083	0.272	-0.999	-0.023	0.348	-0.937	-0.096	-0.301	0.028	-0.113	-0.005	-0.044	0.095	0.047	0.053	-0.024
0.074	0.276	-0.928	-0.026	0.348	-0.937	-0.006	0.176	-0.077	0.047	-0.001	0.027	0.062	0.043	0.018	-0.016
-0.010	0.272	-0.948	-0.027	0.346	-0.938	-0.100	0.078	-0.056	-0.036	-0.002	0.008	0.023	0.047	0.001	-0.030
0.001	0.288	-0.944	-0.029	0.345	-0.938	-0.062	0.160	-0.080	-0.023	0.014	0.013	0.011	0.032	0.003	-0.016
-0.018	0.261	-0.972	-0.028	0.344	-0.938	-0.006	-0.016	-0.035	-0.042	-0.012	-0.015	0.031	0.058	0.025	-0.027
0.001	0.288	-0.975	-0.027	0.343	-0.939	-0.063	-0.092	-0.007	-0.025	0.016	-0.018	0.012	0.031	0.028	-0.022
0.001	0.257	-0.964	-0.026	0.342	-0.939	-0.054	-0.049	-0.002	-0.026	-0.014	-0.006	0.012	0.062	0.017	-0.023
0.036	0.249	-0.897	-0.028	0.340	-0.940	-0.086	0.163	-0.055	0.011	-0.019	0.062	0.023	0.070	0.051	-0.021
-0.010	0.238	-0.952	-0.029	0.338	-0.941	-0.100	0.074	-0.047	-0.034	-0.029	0.007	0.024	0.082	0.005	-0.021
0.001	0.242	-0.964	-0.028	0.335	-0.942	-0.113	-0.026	-0.013	-0.023	-0.023	-0.004	0.013	0.078	0.017	-0.023
0.013	0.245	-0.936	-0.031	0.334	-0.942	-0.049	0.149	-0.004	-0.009	-0.018	0.024	0.003	0.074	0.011	-0.025
-0.007	0.245	-0.948	-0.029	0.333	-0.943	-0.075	-0.134	0.019	-0.031	-0.016	0.013	0.022	0.074	0.002	-0.023
0.005	0.276	-0.944	-0.029	0.332	-0.943	-0.019	0.013	-0.024	-0.019	0.016	0.017	0.011	0.043	0.001	-0.023
0.009	0.276	-0.932	-0.030	0.332	-0.943	-0.021	0.076	-0.024	-0.014	0.016	0.029	0.007	0.043	0.013	-0.023
0.005	0.257	-0.944	-0.031	0.331	-0.943	-0.024	0.071	0.014	-0.017	-0.002	0.018	0.011	0.063	0.001	-0.017
0.009	0.261	-0.944	-0.031	0.330	-0.943	-0.031	0.010	0.030	-0.012	0.002	0.018	0.008	0.059	0.001	-0.018
0.028	0.265	-0.944	-0.031	0.330	-0.944	-0.010	-0.006	0.040	0.007	0.007	0.018	0.010	0.055	0.002	-0.021
-0.010	0.249	-0.956	-0.033	0.329	-0.944	-0.033	0.076	0.028	-0.030	-0.008	0.006	0.029	0.070	0.010	-0.019
-0.014	0.253	-0.940	-0.035	0.328	-0.944	-0.046	0.109	0.018	-0.032	-0.003	0.022	0.033	0.066	0.007	-0.021
0.009	0.242	-0.940	-0.038	0.327	-0.944	-0.027	0.141	0.011	-0.006	-0.014	0.023	0.010	0.077	0.007	-0.024
-0.010	0.257	-0.960	-0.038	0.327	-0.944	0.019	-0.008	0.046	-0.025	0.001	0.003	0.028	0.062	0.012	-0.027
0.001	0.226	-0.948	-0.041	0.327	-0.944	0.010	0.139	0.058	-0.011	-0.029	0.015	0.017	0.092	0.000	-0.027
-0.033	0.226	-0.940	-0.042	0.327	-0.944	0.004	0.046	0.080	-0.044	-0.029	0.022	0.051	0.092	0.008	-0.032
-0.010	0.245	-0.916	-0.043	0.327	-0.944	0.019	0.056	0.024	-0.020	-0.010	0.046	0.029	0.073	0.032	-0.030
-0.026	0.238	-0.944	-0.043	0.326	-0.945	-0.056	-0.005	0.022	-0.035	-0.016	0.019	0.044	0.080	0.004	-0.031
0.013	0.234	-0.916	-0.043	0.324	-0.945	-0.050	-0.010	-0.003	0.003	-0.019	0.047	0.005	0.085	0.031	-0.031
-0.010	0.242	-0.940	-0.047	0.323	-0.945	-0.067	0.222	-0.013	-0.016	-0.010	0.023	0.027	0.077	0.006	-0.038
-0.041	0.257	-0.948	-0.049	0.322	-0.945	-0.019	0.135	-0.002	-0.044	0.006	0.016	0.056	0.062	0.003	-0.037
-0.064	0.245	-0.952	-0.048	0.323	-0.945	0.033	-0.102	0.024	-0.069	-0.006	0.012	0.080	0.075	0.008	-0.038
-0.030	0.261	-0.948	-0.048	0.323	-0.945	0.013	0.030	0.020	-0.034	0.010	0.016	0.045	0.060	0.004	-0.039
-0.003	0.265	-0.928	-0.051	0.323	-0.945	0.031	0.172	-0.026	-0.004	0.013	0.035	0.018	0.056	0.015	-0.037
-0.030	0.253	-0.960	-0.050	0.323	-0.945	-0.000	-0.064	-0.007	-0.032	0.002	0.004	0.045	0.068	0.017	-0.031
-0.033	0.242	-0.956	-0.051	0.323	-0.945	-0.015	0.055	-0.015	-0.035	-0.009	0.008	0.051	0.079	0.013	-0.030
-0.033	0.242	-0.948	-0.051	0.323	-0.945	0.042	0.018	-0.006	-0.035	-0.010	0.015	0.052	0.079	0.006	-0.035
-0.022	0.226	-0.936	-0.048	0.325	-0.945	0.092	-0.167	0.021	-0.027	-0.027	0.027	0.042	0.094	0.006	-0.038
-0.037	0.211	-0.964	-0.046	0.326	-0.944	0.081	-0.117	0.083	-0.044	-0.043	-0.001	0.058	0.108	0.021	-0.042
-0.033	0.203	-0.928	-0.048	0.328	-0.943	0.134	0.074	0.053	-0.038	-0.053	0.034	0.056	0.115	0.015	-0.041
-0.037	0.242	-0.920	-0.047	0.329	-0.943	0.076	-0.079	0.034	-0.043	-0.016	0.041	0.061	0.076	0.023	-0.040
-0.018	0.242	-0.920	-0.049	0.330	-0.943	0.046	0.130	-0.015	-0.022	-0.016	0.041	0.043	0.076	0.023	-0.046
-0.014	0.242	-0.932	-0.049	0.331	-0.942	0.054	0.034	-0.017	-0.017	-0.017	0.029	0.040	0.075	0.012	-0.033
-0.076	0.261	-0.968	-0.048	0.331	-0.942	0.009	-0.033	-0.045	-0.080	0.002	-0.007	0.103	0.056	0.024	-0.028
0.024	0.214	-0.956	-0.048	0.331	-0.943	0.002	0.033	-0.069	0.020	-0.044	0.005	0.005	0.102	0.012	-0.018
-0.049	0.218	-1.031	-0.047	0.329	-0.943	-0.055	-0.064	-0.042	-0.054	-0.039	-0.069	0.080	0.098	0.088	-0.000
-0.014	0.234	-1.066	-0.049	0.328	-0.943	-0.054	0.120	-0.024	-0.018	-0.022	-0.104	0.046	0.083	0.123	0.027
0.036	0.187	-1.042	-0.053	0.326	-0.944	-0.078	0.232	-0.018	0.036	-0.066	-0.080	0.002	0.129	0.100	0.042
0.036	0.187	-1.042	-0.058	0.325	-0.944	-0.027	0.286	0.008	0.041	-0.065	-0.080	0.001	0.129	0.100	0.033
0.070	0.203	-1.007	-0.068	0.326	-0.943	0.101	0.509	0.065	0.086	-0.051	-0.046	0.035	0.113	0.064	0.010
-0.091	0.249	-0.940	-0.073	0.331	-0.941	0.247	0.249	0.094	-0.070	-0.009	0.019	0.128	0.067	0.003	-0.019
-0.099	0.276	-0.857	-0.079	0.335	-0.939	0.244	0.291	0.049	-0.072	0.014	0.100	0.137	0.040	0.086	-0.047
-0.099	0.334	-0.897	-0.082	0.339	-0.937	0.235	0.164	0.038	-0.069	0.067	0.059	0.137	0.017	0.046	-0.075
-0.110	0.315	-0.936	-0.086	0.343	-0.935	0.199	0.147	0.090	-0.077	0.044	0.018	0.149	0.003	0.007	-0.062
-0.080	0.315	-0.936	-0.088	0.347	-0.934	0.255	0.074	0.117	-0.044	0.040	0.016	0.119	0.003	0.007	-0.022
-0.037	0.307	-0.948	-0.086	0.353	-0.932	0.338	-0.127	0.133	-0.003	0.026	0.002	0.077	0.011	0.005	0.025
0.067	0.303	-0.968	-0.086	0.358	-0.930	0.277	-0.079	0.151	0.100	0.018	-0.019	0.026	0.016	0.025	0.081
0.124	0.338	-0.972	-0.085	0.363	-0.928	0.262	-0.067	0.177	0.157	0.048	-0.025	0.084	0.019	0.029	0.138
0.155	0.381	-1.042	-0.082	0.367	-0.927	0.234	-0.145	0.129	0.185	0.087	-0.097	0.114	0.061	0.100	0.189
0.193	0.385	-1.066	-0.078	0.370	-0.926	0.210	-0.222	0.027	0.219	0.087	-0.122	0.152	0.066	0.124	0.229
0.209	0.365	-1.066	-0.070	0.373	-0.925	0.173	-0.364	0.026	0.227	0.064	-0.122	0.168	0.047	0.123	0.255
0.259	0.373	-1.086	-0.065	0.377	-0.924	0.223	-0.224	-0.058	0.271	0.068	-0.143	0.217	0.054	0.143	0.279
0.255	0.369	-1.082	-0.053	0.381	-0.923	0.193	-0.565	-0.102	0.255	0.061	-0.140	0.214	0.051	0.139	0.263
0.309	0.338	-1.074	-0.048	0.386	-0.921	0.270	-0.147	-0.124	0.304	0.025	-0.133	0.267	0.020	0.131	0.265
0.151	0.315	-1.050	-0.039	0.390	-0.920	0.248	-0.457	-0.029	0.137	-0.002	-0.111	0.110	0.003	0.108	0.248
0.267	0.315	-1.031	-0.031	0.394	-0.919	0.225	-0.372	0.011	0.245	-0.006	-0.093	0.225	0.003	0.088	0.221
0.232	0.327	-0.987	-0.032	0.398	-0.917	0.216	0.091	-0.013	0.211	0.002	-0.051	0.190	0.009	0.045	0.180
0.163	0.338	-0.979	-0.032	0.402	-0.915	0.237	0.080	-0.021	0.143	0.009	-0.045	0.120	0.021	0.037	0.186
0.124	0.385	-1.031	-0.025	0.404	-0.914	0.160	-0.354	-0.004	0.097	0.053	-0.097	0.081	0.068	0.088	0.159
0.213	0.342	-1.007	-0.022	0.406	-0.914	0.083	-0.156	0.041	0.182	0.009	-0.074	0.170	0.025	0.065	0.137
0.155	0.334	-0.956	-0.020	0.406	-0.914	0.032	-0.094	0.030	0.123	0.001	-0.023	0.111	0.018	0.013	0.136
0.143	0.327	-0.924	-0.025	0.406	-0.914	0.001	0.267	0.004	0.116	-0.007	0.009	0.100	0.010	0.018	0.126
0.167	0.330	-0.979	-0.021	0.406	-0.914	0.029	-0.136	-0.034	0.135	-0.003	-0.046	0.122	0.015	0.037	0.094
0.128	0.350	-0.869	-0.026	0.406	-0.914	-0.023	0.356	-0.124	0.102	0.017	0.064	0.083	0.034	0.074	0.057
0.055	0.350	-0.952	-0.028	0.405	-0.914	-0.024	0.173	-0.094	0.031	0.017	-0.018	0.010	0.035	0.009	0.038
-0.057	0.342	-0.972	-0.026	0.404	-0.914	-0.061	-0.097	-0.100	-0.083	0.011	-0.037	0.102	0.027	0.028	-0.002
0.032	0.388	-0.920	-0.031	0.404	-0.914	0.016	0.368	-0.189	0.010	0.057	0.014	0.014	0.074	0.023	-0.018
-0.049	0.388	-0.968	-0.026	0.403	-0.915	-0.072	-0.185	-0.213	-0.075	0.058	-0.033	0.095	0.074	0.024	-0.025
-0.010	0.354	-1.019	-0.025	0.400	-0.916	-0.131	0.005	-0.182	-0.038	0.026	-0.083	0.057	0.040	0.075	-0.008
0.017	0.338	-0.972	-0.021	0.400	-0.916	0.006	-0.071	-0.204	-0.014	0.011	-0.036	0.031	0.025	0.028	-0.007
0.067	0.327	-0.928	-0.015	0.399	-0.917	-0.057	-0.281	-0.129	0.029	0.000	0.008	0.018	0.014	0.016	0.005
0.043	0.303	-0.940	-0.016	0.398	-0.917	-0.064	0.080	-0.077	0.007	-0.022	-0.003	0.005	0.009	0.004	-0.019
0.024	0.272	-0.968	-0.017	0.395	-0.919	-0.134	0.147	-0.097	-0.011	-0.050	-0.029	0.025	0.039	0.023	-0.023
-0.080	0.300	-0.893	-0.015	0.393	-0.919	-0.091	-0.112	-0.085	-0.117	-0.021	0.046	0.129	0.012	0.051	-0.054
0.009	0.292	-0.944	-0.018	0.390	-0.921	-0.150	0.226	-0.128	-0.025	-0.025	-0.004	0.041	0.019	0.000	-0.057
-0.091	0.315	-0.909	-0.012	0.387	-0.922	-0.187	-0.328	-0.071	-0.132	0.001	0.033	0.141	0.005	0.036	-0.076
0.040	0.311	-0.912	-0.014	0.384	-0.923	-0.128	0.221	-0.176	0.002	-0.000	0.030	0.011	0.002	0.032	-0.052
-0.053	0.269	-0.932	-0.008	0.382	-0.924	-0.098	-0.326	-0.076	-0.097	-0.041	0.012	0.104	0.041	0.012	-0.057
0.047	0.288	-0.928	-0.006	0.380	-0.925	-0.111	-0.030	-0.077	0.002	-0.019	0.017	0.004	0.021	0.016	-0.046
0.001	0.272	-0.924	-0.008	0.378	-0.926	-0.077	0.113	-0.031	-0.043	-0.033	0.022	0.050	0.036	0.020	-0.053
-0.037	0.300	-0.948	-0.006	0.378	-0.926	0.004	-0.129	0.011	-0.084	-0.005	-0.002	0.089	0.008	0.004	-0.048
0.001	0.292	-0.940	-0.004	0.379	-0.925	0.076	-0.145	0.026	-0.048	-0.014	0.006	0.051	0.015	0.004	-0.057
-0.030	0.311	-0.956	-0.008	0.380	-0.925	0.092	0.234	-0.020	-0.074	0.004	-0.011	0.082	0.004	0.012	-0.058
-0.007	0.303	-0.952	-0.000	0.381	-0.924	0.059	-0.422	0.013	-0.059	-0.005	-0.007	0.059	0.004	0.008	-0.052
-0.007	0.307	-0.964	0.002	0.381	-0.925	-0.017	-0.121	0.024	-0.061	-0.000	-0.019	0.059	0.001	0.019	-0.054
0.005	0.307	-0.956	0.007	0.381	-0.924	0.044	-0.269	-0.002	-0.054	-0.001	-0.012	0.048	0.001	0.012	-0.050
0.001	0.276	-0.932	0.009	0.382	-0.924	0.055	-0.133	-0.009	-0.060	-0.032	0.012	0.052	0.030	0.012	-0.047
0.028	0.280	-0.916	0.015	0.382	-0.924	0.031	-0.272	-0.023	-0.038	-0.028	0.027	0.025	0.026	0.028	-0.042
0.032	0.307	-0.932	0.015	0.382	-0.924	-0.009	-0.034	-0.027	-0.035	-0.001	0.011	0.022	0.001	0.012	-0.045
0.040	0.288	-0.940	0.017	0.381	-0.925	-0.070	-0.097	0.002	-0.029	-0.019	0.004	0.015	0.018	0.004	-0.030
0.013	0.296	-0.936	0.022	0.380	-0.925	-0.021	-0.239	0.009	-0.060	-0.010	0.008	0.042	0.010	0.008	-0.018
0.105	0.265	-0.905	0.022	0.381	-0.924	0.064	-0.011	-0.031	0.032	-0.042	0.039	0.050	0.041	0.040	-0.022
0.105	0.265	-0.905	0.026	0.383	-0.924	0.110	-0.167	-0.005	0.028	-0.044	0.039	0.050	0.041	0.040	-0.021
0.028	0.323	-0.936	0.030	0.384	-0.923	0.094	-0.235	-0.004	-0.054	0.012	0.006	0.027	0.017	0.008	-0.014
0.059	0.327	-0.928	0.029	0.386	-0.922	0.137	0.047	-0.026	-0.022	0.014	0.013	0.004	0.021	0.016	-0.029
0.067	0.296	-0.909	0.029	0.389	-0.921	0.174	0.027	-0.030	-0.015	-0.020	0.032	0.011	0.010	0.036	-0.039
0.017	0.327	-0.940	0.029	0.392	-0.919	0.175	0.030	-0.042	-0.064	0.008	-0.001	0.039	0.021	0.004	-0.035
0.047	0.292	-0.932	0.031	0.395	-0.918	0.182	-0.111	-0.037	-0.036	-0.030	0.006	0.009	0.014	0.012	-0.038
0.055	0.276	-0.924	0.030	0.399	-0.916	0.208	0.106	-0.064	-0.027	-0.049	0.013	0.001	0.029	0.019	-0.043
0.047	0.315	-0.897	0.027	0.403	-0.915	0.237	0.192	-0.089	-0.032	-0.014	0.039	0.009	0.010	0.047	-0.042
0.028	0.327	-0.928	0.026	0.408	-0.913	0.263	0.089	-0.046	-0.050	-0.007	0.005	0.028	0.021	0.015	-0.018
0.040	0.296	-0.877	0.030	0.414	-0.910	0.359	-0.217	0.017	-0.043	-0.045	0.054	0.016	0.010	0.066	-0.003
0.182	0.323	-0.905	0.029	0.421	-0.907	0.414	0.099	-0.054	0.100	-0.025	0.023	0.126	0.017	0.039	0.007
0.124	0.323	-0.944	0.025	0.428	-0.904	0.373	0.251	-0.046	0.046	-0.031	-0.020	0.068	0.016	0.001	0.011
0.090	0.307	-0.897	0.022	0.433	-0.901	0.322	0.198	-0.076	0.014	-0.052	0.025	0.033	0.001	0.046	0.013
0.059	0.300	-0.873	0.019	0.438	-0.899	0.281	0.237	-0.111	-0.013	-0.065	0.047	0.003	0.007	0.070	-0.019
0.020	0.296	-0.916	0.016	0.442	-0.897	0.245	0.204	-0.093	-0.049	-0.073	0.001	0.036	0.011	0.026	-0.057
-0.022	0.319	-0.924	0.010	0.447	-0.895	0.314	0.421	-0.111	-0.085	-0.054	-0.009	0.078	0.012	0.018	-0.080
-0.083	0.361	-0.897	0.010	0.453	-0.892	0.327	-0.022	-0.049	-0.147	-0.018	0.016	0.139	0.054	0.046	-0.090
-0.057	0.412	-0.901	0.008	0.459	-0.888	0.386	0.189	-0.127	-0.118	0.026	0.008	0.112	0.105	0.042	-0.110
-0.030	0.439	-0.936	0.011	0.464	-0.886	0.263	-0.109	-0.086	-0.093	0.049	-0.030	0.085	0.131	0.006	-0.114
-0.133	0.442	-1.023	0.017	0.466	-0.885	0.149	-0.382	-0.063	-0.204	0.050	-0.118	0.189	0.135	0.081	-0.117
-0.087	0.454	-1.074	0.025	0.467	-0.884	0.050	-0.422	-0.078	-0.166	0.061	-0.169	0.143	0.146	0.132	-0.101
-0.130	0.408	-1.039	0.035	0.467	-0.884	0.008	-0.547	-0.081	-0.218	0.015	-0.134	0.185	0.100	0.097	-0.079
0.028	0.408	-1.023	0.049	0.467	-0.883	0.030	-0.725	-0.087	-0.074	0.015	-0.119	0.027	0.099	0.082	-0.027
0.105	0.431	-1.011	0.055	0.469	-0.882	0.131	-0.295	-0.045	-0.003	0.036	-0.108	0.050	0.122	0.070	0.027
0.190	0.431	-1.003	0.054	0.471	-0.880	0.159	0.077	-0.021	0.083	0.033	-0.102	0.134	0.122	0.062	0.056
0.259	0.415	-1.007	0.057	0.472	-0.880	0.082	-0.157	0.038	0.149	0.017	-0.107	0.204	0.106	0.066	0.028
0.078	0.412	-0.948	0.052	0.474	-0.879	0.103	0.289	0.009	-0.027	0.011	-0.048	0.023	0.102	0.007	-0.012
-0.022	0.439	-0.767	0.057	0.474	-0.878	0.010	-0.371	0.083	-0.132	0.038	0.133	0.077	0.129	0.174	-0.025
-0.022	0.439	-0.767	0.062	0.473	-0.879	-0.065	-0.274	0.030	-0.137	0.039	0.133	0.077	0.128	0.174	-0.051
0.182	0.477	-0.853	0.060	0.472	-0.880	-0.091	0.147	-0.068	0.069	0.079	0.047	0.127	0.167	0.087	-0.042
0.151	0.427	-0.936	0.062	0.469	-0.881	-0.127	-0.068	-0.086	0.036	0.032	-0.034	0.096	0.116	0.004	0.014
0.159	0.392	-0.912	0.070	0.468	-0.881	-0.033	-0.364	-0.099	0.036	-0.002	-0.011	0.104	0.081	0.028	0.091
0.243	0.377	-0.936	0.081	0.467	-0.880	-0.031	-0.581	-0.046	0.109	-0.017	-0.035	0.189	0.066	0.004	0.127
0.347	0.419	-0.968	0.086	0.466	-0.881	-0.051	-0.259	-0.002	0.208	0.027	-0.066	0.293	0.108	0.028	0.156
0.374	0.377	-0.948	0.092	0.466	-0.880	-0.004	-0.320	0.054	0.229	-0.015	-0.047	0.320	0.065	0.008	0.194
0.336	0.373	-0.972	0.100	0.468	-0.878	0.157	-0.426	0.029	0.183	-0.021	-0.072	0.282	0.061	0.031	0.201
0.393	0.330	-0.916	0.101	0.473	-0.875	0.310	-0.012	0.009	0.239	-0.069	-0.020	0.339	0.018	0.024	0.196
0.290	0.354	-0.968	0.105	0.478	-0.872	0.267	-0.238	0.143	0.132	-0.050	-0.074	0.235	0.041	0.026	0.180
0.340	0.365	-0.944	0.103	0.482	-0.870	0.244	0.011	0.214	0.184	-0.043	-0.053	0.285	0.053	0.002	0.153
0.313	0.373	-0.881	0.097	0.487	-0.868	0.293	0.313	0.171	0.163	-0.040	0.008	0.258	0.061	0.062	0.133
0.197	0.415	-0.924	0.095	0.491	-0.866	0.220	-0.030	0.230	0.049	-0.002	-0.037	0.143	0.104	0.019	0.126
0.290	0.435	-0.865	0.090	0.493	-0.866	0.071	0.221	0.153	0.146	0.016	0.022	0.236	0.123	0.077	0.103
0.270	0.458	-0.865	0.087	0.494	-0.865	0.072	0.220	0.016	0.130	0.038	0.022	0.218	0.146	0.077	0.075
0.232	0.404	-0.818	0.080	0.493	-0.866	-0.033	0.461	-0.057	0.099	-0.015	0.070	0.180	0.092	0.124	0.073
0.132	0.361	-0.905	0.074	0.491	-0.868	-0.061	0.400	-0.080	0.005	-0.056	-0.015	0.080	0.049	0.036	0.052
0.190	0.423	-0.861	0.072	0.487	-0.871	-0.254	0.201	-0.092	0.065	0.011	0.031	0.138	0.110	0.079	0.008
0.136	0.381	-0.905	0.063	0.481	-0.874	-0.289	0.611	-0.165	0.020	-0.026	-0.008	0.084	0.067	0.035	0.002
-0.014	0.357	-0.928	0.058	0.476	-0.878	-0.277	0.337	-0.128	-0.125	-0.044	-0.029	0.067	0.043	0.012	0.008
0.155	0.419	-0.889	0.058	0.471	-0.880	-0.240	0.051	-0.091	0.044	0.022	0.013	0.102	0.104	0.052	0.004
0.140	0.400	-0.916	0.049	0.467	-0.883	-0.228	0.639	-0.156	0.038	0.007	-0.012	0.085	0.084	0.025	-0.003
0.117	0.477	-0.952	0.045	0.464	-0.885	-0.171	0.277	-0.127	0.018	0.088	-0.045	0.060	0.161	0.010	0.021
0.055	0.470	-0.972	0.045	0.459	-0.887	-0.252	0.106	-0.124	-0.042	0.085	-0.062	0.003	0.153	0.029	0.003
0.109	0.442	-0.912	0.041	0.455	-0.890	-0.247	0.281	-0.115	0.015	0.062	-0.001	0.049	0.126	0.031	-0.006
0.036	0.427	-0.897	0.032	0.450	-0.893	-0.261	0.539	-0.108	-0.049	0.051	0.018	0.025	0.110	0.047	-0.037
0.086	0.419	-0.893	0.030	0.444	-0.896	-0.324	0.207	-0.109	0.003	0.050	0.025	0.025	0.103	0.052	-0.045
-0.049	0.404	-0.912	0.032	0.437	-0.899	-0.384	-0.097	-0.123	-0.134	0.041	0.009	0.110	0.088	0.032	-0.073
0.036	0.338	-0.893	0.033	0.429	-0.903	-0.410	0.011	-0.160	-0.051	-0.017	0.032	0.026	0.023	0.052	-0.074
-0.045	0.311	-0.920	0.035	0.422	-0.906	-0.347	-0.035	-0.163	-0.133	-0.037	0.008	0.107	0.004	0.024	-0.087
0.032	0.307	-0.920	0.035	0.415	-0.909	-0.401	0.127	-0.209	-0.056	-0.033	0.011	0.029	0.007	0.023	-0.081
0.009	0.311	-0.924	0.032	0.408	-0.912	-0.335	0.255	-0.202	-0.076	-0.023	0.010	0.052	0.003	0.019	-0.081
-0.018	0.307	-0.956	0.038	0.402	-0.915	-0.341	-0.289	-0.097	-0.109	-0.020	-0.018	0.079	0.006	0.013	-0.067
0.040	0.288	-0.916	0.039	0.396	-0.917	-0.285	-0.062	-0.085	-0.053	-0.034	0.023	0.020	0.026	0.026	-0.067
0.036	0.284	-0.928	0.041	0.391	-0.920	-0.260	-0.083	-0.036	-0.058	-0.032	0.014	0.024	0.030	0.014	-0.064
0.047	0.288	-0.912	0.041	0.386	-0.922	-0.256	0.023	-0.050	-0.047	-0.023	0.032	0.011	0.025	0.029	-0.053
0.047	0.292	-0.905	0.041	0.381	-0.924	-0.279	-0.007	-0.021	-0.047	-0.014	0.042	0.011	0.021	0.037	-0.049
0.055	0.253	-0.944	0.042	0.375	-0.926	-0.255	0.007	-0.028	-0.040	-0.048	0.004	0.002	0.060	0.002	-0.048
0.063	0.280	-0.932	0.042	0.372	-0.927	-0.184	-0.011	-0.035	-0.032	-0.017	0.018	0.006	0.032	0.009	-0.039
0.040	0.284	-0.944	0.046	0.368	-0.929	-0.209	-0.218	-0.017	-0.060	-0.009	0.008	0.016	0.027	0.003	-0.041
0.101	0.276	-0.920	0.045	0.364	-0.930	-0.199	0.109	-0.054	0.003	-0.013	0.033	0.046	0.035	0.020	-0.039
0.036	0.265	-0.932	0.047	0.359	-0.932	-0.262	-0.099	-0.002	-0.064	-0.019	0.023	0.019	0.047	0.009	-0.042
0.074	0.249	-0.936	0.044	0.353	-0.934	-0.263	0.149	-0.008	-0.023	-0.030	0.021	0.020	0.062	0.005	-0.044
0.059	0.269	-0.912	0.043	0.350	-0.936	-0.190	0.045	-0.042	-0.038	-0.006	0.046	0.006	0.043	0.029	-0.060
0.017	0.261	-0.972	0.042	0.346	-0.937	-0.170	0.094	-0.051	-0.079	-0.011	-0.011	0.036	0.050	0.030	-0.049
0.013	0.265	-0.936	0.044	0.343	-0.938	-0.174	-0.112	-0.032	-0.085	-0.003	0.025	0.039	0.046	0.005	-0.057
0.097	0.276	-0.932	0.044	0.340	-0.940	-0.153	0.052	-0.057	0.000	0.011	0.030	0.046	0.033	0.009	-0.063
0.020	0.276	-0.952	0.042	0.337	-0.941	-0.138	0.137	-0.059	-0.074	0.014	0.011	0.031	0.033	0.011	-0.055
0.017	0.253	-0.964	0.048	0.333	-0.942	-0.176	-0.332	0.007	-0.084	-0.006	0.001	0.035	0.056	0.023	-0.048
0.082	0.261	-0.932	0.048	0.331	-0.943	-0.123	-0.011	-0.027	-0.019	0.005	0.033	0.030	0.048	0.009	-0.046
0.051	0.222	-0.944	0.048	0.328	-0.943	-0.109	0.035	-0.081	-0.050	-0.032	0.022	0.000	0.086	0.003	-0.045
0.109	0.222	-0.956	0.052	0.326	-0.944	-0.093	-0.198	-0.047	0.003	-0.029	0.011	0.058	0.086	0.015	-0.040
0.040	0.207	-0.944	0.050	0.324	-0.945	-0.080	0.113	-0.037	-0.064	-0.043	0.023	0.011	0.101	0.003	-0.045
0.051	0.211	-0.952	0.049	0.323	-0.945	-0.039	0.048	-0.005	-0.052	-0.038	0.016	0.001	0.097	0.011	-0.049
0.051	0.211	-0.952	0.048	0.322	-0.945	-0.043	0.087	0.026	-0.050	-0.037	0.016	0.001	0.096	0.011	-0.054
0.028	0.234	-0.952	0.047	0.322	-0.945	0.029	0.001	0.031	-0.072	-0.014	0.016	0.023	0.073	0.011	-0.049
0.090	0.245	-0.920	0.048	0.323	-0.945	0.038	-0.045	0.036	-0.011	-0.002	0.047	0.039	0.061	0.021	-0.047
0.059	0.226	-0.960	0.047	0.324	-0.945	0.054	0.039	0.037	-0.041	-0.022	0.008	0.008	0.080	0.018	-0.053
0.063	0.199	-0.936	0.045	0.325	-0.945	0.055	0.117	0.012	-0.035	-0.050	0.031	0.012	0.107	0.005	-0.043
0.005	0.191	-0.975	0.048	0.326	-0.944	0.111	-0.189	0.037	-0.095	-0.059	-0.009	0.045	0.115	0.034	-0.045
0.093	0.199	-0.909	0.046	0.329	-0.943	0.136	0.121	0.048	-0.004	-0.054	0.057	0.043	0.107	0.033	-0.044
0.059	0.242	-0.960	0.043	0.330	-0.943	0.071	0.118	0.087	-0.036	-0.013	0.005	0.009	0.064	0.018	-0.044
0.051	0.261	-0.972	0.041	0.331	-0.943	0.078	0.059	0.072	-0.042	0.006	-0.007	0.001	0.044	0.030	-0.040
0.051	0.276	-0.948	0.039	0.333	-0.942	0.130	0.116	0.019	-0.039	0.019	0.016	0.001	0.028	0.006	-0.039
0.028	0.249	-0.944	0.039	0.335	-0.941	0.105	0.028	0.008	-0.062	-0.010	0.019	0.022	0.055	0.002	-0.039
0.082	0.261	-0.928	0.037	0.336	-0.941	0.079	0.075	0.016	-0.006	0.000	0.034	0.031	0.042	0.013	-0.036
0.043	0.249	-0.964	0.036	0.337	-0.941	0.053	0.067	0.043	-0.043	-0.012	-0.001	0.008	0.054	0.022	-0.037
0.078	0.249	-0.932	0.035	0.340	-0.940	0.150	0.033	0.036	-0.007	-0.015	0.029	0.027	0.053	0.010	-0.026
0.043	0.218	-0.932	0.034	0.343	-0.939	0.187	0.056	0.053	-0.041	-0.049	0.028	0.008	0.084	0.010	-0.033
0.078	0.238	-0.948	0.033	0.345	-0.938	0.119	-0.002	0.073	-0.006	-0.031	0.012	0.027	0.064	0.006	-0.026
0.028	0.269	-0.940	0.031	0.348	-0.937	0.158	0.108	0.096	-0.053	-0.003	0.018	0.023	0.032	0.002	-0.027
0.078	0.253	-0.940	0.027	0.351	-0.936	0.183	0.180	0.112	0.001	-0.022	0.017	0.028	0.048	0.003	-0.024
0.059	0.265	-0.932	0.022	0.354	-0.935	0.168	0.191	0.094	-0.014	-0.013	0.024	0.009	0.036	0.011	-0.031
0.028	0.269	-0.975	0.020	0.357	-0.934	0.168	0.113	0.084	-0.042	-0.012	-0.020	0.022	0.031	0.032	-0.029
0.024	0.272	-0.944	0.017	0.359	-0.933	0.139	0.092	0.075	-0.044	-0.011	0.010	0.026	0.027	0.000	-0.026
0.020	0.269	-0.948	0.014	0.362	-0.932	0.157	0.149	0.068	-0.044	-0.017	0.005	0.029	0.030	0.004	-0.026
0.090	0.269	-0.901	0.011	0.364	-0.931	0.142	0.168	0.083	0.029	-0.020	0.052	0.040	0.029	0.043	-0.024
0.043	0.265	-0.928	0.006	0.367	-0.930	0.173	0.228	0.059	-0.013	-0.026	0.023	0.006	0.033	0.016	-0.020
0.032	0.272	-0.940	0.004	0.369	-0.929	0.102	0.074	0.085	-0.022	-0.020	0.011	0.017	0.024	0.005	-0.027
0.036	0.265	-0.924	-0.001	0.370	-0.929	0.082	0.293	0.051	-0.013	-0.029	0.026	0.013	0.032	0.021	-0.037
-0.033	0.280	-0.932	-0.004	0.372	-0.928	0.103	0.128	0.045	-0.080	-0.015	0.018	0.083	0.015	0.013	-0.042
0.005	0.292	-0.928	-0.008	0.374	-0.928	0.110	0.167	0.030	-0.038	-0.006	0.021	0.044	0.003	0.017	-0.049
0.005	0.292	-0.928	-0.007	0.376	-0.927	0.119	-0.036	0.050	-0.038	-0.007	0.020	0.043	0.002	0.017	-0.047
-0.018	0.280	-0.924	-0.008	0.377	-0.926	0.073	-0.002	0.036	-0.061	-0.020	0.024	0.066	0.013	0.022	-0.040
0.043	0.284	-0.909	-0.011	0.378	-0.926	0.097	0.179	0.035	0.004	-0.018	0.039	0.004	0.009	0.038	-0.036
0.001	0.300	-0.912	-0.014	0.379	-0.925	0.065	0.135	0.023	-0.035	-0.003	0.034	0.047	0.007	0.034	-0.043
0.017	0.307	-0.928	-0.015	0.379	-0.925	0.015	0.096	0.021	-0.018	0.004	0.018	0.031	0.016	0.019	-0.038
-0.030	0.288	-0.893	-0.016	0.380	-0.925	0.033	0.028	0.041	-0.064	-0.016	0.054	0.078	0.003	0.054	-0.045
0.005	0.284	-0.909	-0.021	0.381	-0.924	0.088	0.264	0.034	-0.024	-0.021	0.037	0.044	0.006	0.039	-0.047
-0.018	0.265	-0.920	-0.026	0.381	-0.924	0.024	0.210	0.052	-0.043	-0.041	0.026	0.067	0.024	0.028	-0.054
-0.030	0.292	-0.932	-0.030	0.382	-0.924	0.035	0.248	0.029	-0.050	-0.014	0.014	0.079	0.005	0.016	-0.050
-0.026	0.288	-0.889	-0.033	0.382	-0.923	0.041	0.109	0.041	-0.044	-0.019	0.057	0.076	0.003	0.059	-0.054
-0.030	0.311	-0.905	-0.033	0.383	-0.923	0.061	0.028	0.024	-0.048	0.004	0.041	0.080	0.027	0.043	-0.056
-0.030	0.292	-0.909	-0.037	0.384	-0.923	0.040	0.173	0.033	-0.045	-0.016	0.037	0.081	0.009	0.038	-0.048
-0.033	0.292	-0.909	-0.037	0.384	-0.922	0.040	0.007	0.060	-0.048	-0.017	0.037	0.085	0.011	0.038	-0.043
0.009	0.284	-0.916	-0.042	0.385	-0.922	0.066	0.252	0.031	-0.001	-0.025	0.028	0.042	0.005	0.030	-0.051
-0.018	0.303	-0.905	-0.048	0.386	-0.921	0.064	0.317	0.014	-0.023	-0.007	0.040	0.069	0.025	0.041	-0.047
-0.099	0.311	-0.924	-0.049	0.386	-0.921	0.030	0.063	0.011	-0.102	0.001	0.020	0.148	0.035	0.021	-0.042
-0.033	0.323	-0.948	-0.049	0.387	-0.921	0.035	-0.047	0.016	-0.038	0.012	-0.004	0.083	0.048	0.002	-0.046
-0.022	0.307	-0.909	-0.053	0.387	-0.921	-0.010	0.233	-0.020	-0.022	-0.003	0.035	0.071	0.034	0.038	-0.044
-0.018	0.311	-0.912	-0.050	0.385	-0.921	-0.047	-0.157	0.011	-0.022	0.002	0.032	0.068	0.040	0.035	-0.031
-0.003	0.323	-0.901	-0.051	0.383	-0.922	-0.108	0.071	-0.037	-0.006	0.016	0.045	0.051	0.053	0.047	-0.031
-0.037	0.315	-0.932	-0.056	0.382	-0.923	-0.090	0.322	-0.107	-0.035	0.009	0.014	0.085	0.047	0.016	-0.041
-0.026	0.296	-0.912	-0.053	0.379	-0.924	-0.139	-0.115	-0.046	-0.027	-0.007	0.035	0.073	0.029	0.036	-0.044
-0.076	0.288	-0.916	-0.055	0.376	-0.925	-0.153	0.087	-0.038	-0.075	-0.012	0.032	0.122	0.022	0.032	-0.051
-0.049	0.265	-0.928	-0.058	0.372	-0.926	-0.176	0.232	-0.053	-0.044	-0.032	0.021	0.093	0.001	0.020	-0.052
-0.060	0.261	-0.948	-0.058	0.369	-0.928	-0.182	-0.008	-0.018	-0.056	-0.032	0.003	0.102	0.002	0.001	-0.050
-0.072	0.265	-0.987	-0.064	0.365	-0.929	-0.213	0.324	-0.044	-0.062	-0.024	-0.035	0.113	0.003	0.039	-0.024
-0.053	0.276	-1.003	-0.063	0.359	-0.931	-0.284	-0.029	-0.016	-0.043	-0.007	-0.049	0.092	0.016	0.054	-0.014
-0.003	0.238	-1.082	-0.068	0.351	-0.934	-0.390	0.287	-0.101	0.011	-0.038	-0.125	0.041	0.021	0.133	0.006
-0.064	0.203	-1.086	-0.071	0.342	-0.937	-0.496	0.227	-0.073	-0.047	-0.063	-0.125	0.100	0.055	0.137	0.012
-0.007	0.172	-1.054	-0.077	0.334	-0.939	-0.370	0.311	0.011	0.017	-0.086	-0.092	0.040	0.084	0.105	-0.010
-0.057	0.199	-0.995	-0.084	0.332	-0.940	-0.091	0.351	0.036	-0.027	-0.057	-0.032	0.089	0.056	0.046	-0.049
-0.153	0.242	-0.889	-0.087	0.335	-0.938	0.146	0.134	0.056	-0.120	-0.017	0.073	0.183	0.012	0.061	-0.079
-0.160	0.269	-0.873	-0.091	0.340	-0.936	0.307	0.213	0.032	-0.123	0.005	0.086	0.189	0.017	0.078	-0.097
-0.176	0.300	-0.901	-0.088	0.348	-0.933	0.420	-0.200	0.018	-0.142	0.028	0.056	0.203	0.049	0.051	-0.083
-0.057	0.319	-0.885	-0.084	0.355	-0.931	0.373	-0.220	-0.021	-0.027	0.040	0.070	0.083	0.070	0.067	-0.037
0.036	0.334	-0.948	-0.083	0.362	-0.929	0.362	-0.001	-0.054	0.065	0.049	0.004	0.010	0.086	0.005	0.023
0.063	0.365	-0.987	-0.079	0.367	-0.927	0.283	-0.208	0.039	0.088	0.075	-0.037	0.038	0.118	0.034	0.087
0.132	0.373	-0.999	-0.077	0.371	-0.925	0.248	-0.068	0.036	0.156	0.078	-0.051	0.107	0.127	0.045	0.145
0.132	0.385	-1.050	-0.070	0.375	-0.924	0.237	-0.375	0.016	0.148	0.086	-0.103	0.107	0.141	0.095	0.184
0.217	0.408	-1.050	-0.063	0.378	-0.924	0.115	-0.270	-0.082	0.226	0.107	-0.103	0.192	0.165	0.094	0.209
0.224	0.404	-1.066	-0.058	0.378	-0.924	0.001	-0.158	-0.171	0.229	0.103	-0.119	0.201	0.163	0.110	0.216
0.190	0.361	-1.094	-0.051	0.377	-0.925	-0.057	-0.286	-0.191	0.187	0.062	-0.146	0.167	0.123	0.138	0.231
0.178	0.311	-1.070	-0.041	0.376	-0.926	-0.045	-0.424	-0.211	0.165	0.012	-0.121	0.156	0.074	0.114	0.205
0.263	0.288	-1.031	-0.033	0.374	-0.927	-0.088	-0.291	-0.199	0.242	-0.009	-0.081	0.242	0.052	0.075	0.185
0.105	0.257	-1.082	-0.021	0.373	-0.928	-0.041	-0.566	-0.097	0.073	-0.039	-0.131	0.084	0.022	0.126	0.170
0.178	0.238	-1.023	-0.014	0.371	-0.929	-0.081	-0.337	-0.047	0.139	-0.056	-0.071	0.157	0.004	0.066	0.167
0.178	0.253	-1.027	-0.005	0.369	-0.930	-0.094	-0.439	0.001	0.130	-0.038	-0.074	0.157	0.020	0.069	0.134
0.232	0.272	-0.991	-0.003	0.369	-0.930	0.018	-0.080	-0.054	0.181	-0.019	-0.039	0.210	0.040	0.033	0.136
0.147	0.284	-0.936	-0.001	0.369	-0.930	0.008	-0.037	-0.083	0.095	-0.007	0.017	0.124	0.052	0.023	0.128
0.170	0.300	-0.995	0.001	0.369	-0.929	0.043	-0.052	-0.104	0.116	0.008	-0.043	0.146	0.068	0.035	0.106
0.155	0.307	-1.007	0.001	0.370	-0.929	0.070	0.086	-0.069	0.101	0.014	-0.055	0.130	0.076	0.047	0.096
0.086	0.323	-0.960	-0.002	0.371	-0.929	0.032	0.157	-0.068	0.034	0.029	-0.008	0.059	0.092	0.002	0.085
0.193	0.323	-0.960	-0.000	0.373	-0.928	0.129	-0.024	-0.067	0.140	0.027	-0.009	0.166	0.093	0.003	0.067
0.078	0.276	-0.948	-0.004	0.374	-0.927	0.078	0.249	-0.087	0.029	-0.020	0.003	0.050	0.047	0.015	0.047
0.078	0.276	-0.948	-0.012	0.375	-0.927	0.071	0.529	-0.200	0.037	-0.021	0.002	0.048	0.048	0.016	0.034
0.024	0.261	-1.031	-0.012	0.375	-0.927	0.013	0.075	-0.092	-0.017	-0.037	-0.080	0.006	0.033	0.066	0.012
0.020	0.261	-0.920	-0.010	0.374	-0.927	-0.051	-0.069	-0.114	-0.023	-0.035	0.031	0.011	0.033	0.045	0.002
0.074	0.226	-0.916	-0.017	0.372	-0.928	-0.072	0.401	-0.092	0.038	-0.069	0.035	0.042	0.001	0.049	-0.001
0.001	0.315	-0.964	-0.018	0.369	-0.929	-0.138	0.031	0.056	-0.034	0.023	-0.011	0.032	0.088	0.002	-0.008
0.059	0.327	-0.936	-0.023	0.369	-0.929	-0.034	0.313	-0.063	0.028	0.036	0.017	0.025	0.100	0.030	-0.020
-0.010	0.315	-0.979	-0.027	0.368	-0.929	-0.013	0.235	-0.041	-0.037	0.024	-0.026	0.045	0.089	0.013	-0.036
-0.076	0.296	-0.956	-0.029	0.367	-0.930	-0.069	0.099	0.038	-0.100	0.007	-0.002	0.111	0.070	0.010	-0.051
-0.053	0.280	-0.995	-0.032	0.365	-0.931	-0.093	0.173	-0.018	-0.074	-0.007	-0.041	0.088	0.056	0.029	-0.071
-0.080	0.257	-0.920	-0.031	0.363	-0.931	-0.061	-0.081	-0.004	-0.102	-0.029	0.035	0.116	0.033	0.046	-0.080
-0.068	0.276	-0.979	-0.027	0.361	-0.932	-0.124	-0.183	-0.060	-0.094	-0.007	-0.023	0.105	0.052	0.013	-0.074
-0.049	0.300	-0.956	-0.024	0.359	-0.933	-0.098	-0.124	-0.145	-0.078	0.019	0.001	0.086	0.076	0.011	-0.068
-0.030	0.265	-0.952	-0.020	0.354	-0.935	-0.227	-0.152	-0.099	-0.063	-0.012	0.007	0.067	0.042	0.015	-0.060
0.013	0.245	-0.944	-0.022	0.349	-0.937	-0.290	0.162	-0.118	-0.018	-0.025	0.017	0.024	0.023	0.023	-0.058
-0.037	0.272	-0.948	-0.022	0.344	-0.939	-0.239	0.033	-0.092	-0.068	0.006	0.015	0.075	0.050	0.019	-0.062
-0.037	0.253	-0.960	-0.018	0.338	-0.941	-0.322	-0.225	-0.076	-0.073	-0.007	0.005	0.074	0.031	0.008	-0.062
-0.041	0.238	-0.916	-0.016	0.332	-0.943	-0.311	-0.055	-0.069	-0.078	-0.016	0.051	0.078	0.016	0.051	-0.071
-0.014	0.226	-0.924	-0.015	0.328	-0.945	-0.211	-0.047	-0.082	-0.053	-0.023	0.045	0.051	0.005	0.043	-0.068
-0.026	0.211	-0.952	-0.015	0.324	-0.946	-0.188	0.017	-0.058	-0.064	-0.035	0.019	0.062	0.010	0.016	-0.071
-0.018	0.211	-0.964	-0.017	0.322	-0.947	-0.102	0.115	-0.049	-0.055	-0.033	0.008	0.054	0.010	0.004	-0.068
-0.033	0.257	-0.924	-0.015	0.320	-0.947	-0.098	-0.091	-0.037	-0.072	0.015	0.048	0.069	0.037	0.044	-0.068
-0.033	0.245	-0.944	-0.013	0.318	-0.948	-0.064	-0.061	-0.016	-0.073	0.005	0.029	0.069	0.026	0.024	-0.071
-0.018	0.280	-0.956	-0.010	0.316	-0.949	-0.099	-0.191	-0.043	-0.062	0.042	0.018	0.053	0.061	0.013	-0.075
-0.026	0.265	-0.932	-0.007	0.313	-0.950	-0.175	-0.106	-0.087	-0.072	0.030	0.042	0.060	0.046	0.036	-0.065
-0.022	0.253	-0.944	-0.007	0.309	-0.951	-0.169	0.050	-0.124	-0.068	0.022	0.032	0.056	0.035	0.025	-0.065
0.036	0.222	-0.916	-0.004	0.305	-0.952	-0.208	-0.151	-0.094	-0.014	-0.005	0.061	0.002	0.004	0.052	-0.061
-0.022	0.238	-0.960	-0.001	0.301	-0.954	-0.203	-0.149	-0.074	-0.074	0.015	0.019	0.056	0.021	0.009	-0.054
0.013	0.211	-0.964	0.000	0.297	-0.955	-0.201	-0.036	-0.027	-0.041	-0.008	0.016	0.021	0.006	0.005	-0.043
0.013	0.211	-0.964	0.003	0.294	-0.956	-0.174	-0.127	-0.020	-0.043	-0.005	0.017	0.021	0.005	0.005	-0.041
0.043	0.164	-0.968	0.005	0.290	-0.957	-0.177	-0.124	0.043	-0.015	-0.047	0.015	0.011	0.051	0.002	-0.028
0.043	0.172	-0.944	0.004	0.287	-0.958	-0.122	0.041	0.036	-0.014	-0.037	0.039	0.011	0.042	0.025	-0.026
0.051	0.203	-0.972	0.003	0.285	-0.958	-0.087	0.087	0.007	-0.005	-0.004	0.012	0.019	0.011	0.002	-0.026
0.024	0.218	-0.979	0.002	0.284	-0.959	-0.061	0.049	0.006	-0.031	0.013	0.005	0.008	0.005	0.010	-0.029
0.009	0.199	-0.968	0.002	0.283	-0.959	-0.049	-0.023	0.016	-0.046	-0.005	0.017	0.023	0.013	0.002	-0.034
0.020	0.203	-0.979	0.000	0.281	-0.960	-0.090	0.108	0.021	-0.033	0.000	0.005	0.012	0.009	0.009	-0.042
-0.003	0.234	-0.979	0.001	0.278	-0.960	-0.117	-0.049	0.050	-0.057	0.034	0.006	0.035	0.023	0.009	-0.042
0.005	0.226	-0.987	0.002	0.277	-0.961	-0.056	-0.077	0.011	-0.050	0.027	-0.002	0.027	0.016	0.017	-0.037
0.032	0.187	-0.964	0.003	0.275	-0.961	-0.100	-0.071	0.035	-0.025	-0.009	0.023	0.000	0.022	0.007	-0.035
0.032	0.172	-0.983	0.002	0.273	-0.962	-0.102	0.072	0.017	-0.023	-0.023	0.003	0.000	0.037	0.013	-0.038
0.040	0.187	-0.960	0.003	0.270	-0.963	-0.145	-0.063	0.018	-0.017	-0.004	0.028	0.008	0.021	0.011	-0.036
-0.003	0.164	-0.968	0.006	0.267	-0.964	-0.119	-0.184	0.046	-0.062	-0.025	0.021	0.034	0.043	0.003	-0.034
0.024	0.184	-0.975	0.006	0.265	-0.964	-0.097	0.043	0.007	-0.035	-0.003	0.013	0.007	0.024	0.004	-0.043
0.036	0.176	-0.987	0.007	0.263	-0.965	-0.094	-0.069	0.039	-0.025	-0.009	0.002	0.004	0.031	0.016	-0.040
-0.003	0.191	-0.975	0.007	0.260	-0.966	-0.138	-0.013	-0.023	-0.063	0.010	0.015	0.034	0.015	0.004	-0.043
0.063	0.191	-0.948	0.008	0.256	-0.967	-0.200	-0.026	-0.030	0.001	0.014	0.043	0.031	0.014	0.024	-0.041
-0.007	0.164	-0.952	0.010	0.252	-0.968	-0.175	-0.091	-0.044	-0.070	-0.009	0.040	0.038	0.040	0.020	-0.042
0.059	0.168	-0.936	0.011	0.249	-0.969	-0.184	-0.041	-0.027	-0.006	-0.001	0.057	0.027	0.035	0.036	-0.035
0.032	0.153	-0.991	0.011	0.245	-0.969	-0.174	0.018	-0.017	-0.032	-0.013	0.003	0.000	0.050	0.019	-0.038
0.040	0.180	-0.979	0.013	0.241	-0.970	-0.175	-0.132	0.000	-0.027	0.018	0.015	0.008	0.022	0.007	-0.029
0.055	0.168	-0.944	0.012	0.238	-0.971	-0.159	0.060	0.010	-0.010	0.009	0.051	0.023	0.033	0.029	-0.026
0.043	0.153	-0.960	0.015	0.235	-0.972	-0.172	-0.150	0.027	-0.024	-0.002	0.036	0.012	0.047	0.013	-0.031
0.074	0.168	-0.944	0.014	0.231	-0.973	-0.176	0.108	-0.055	0.008	0.017	0.053	0.042	0.031	0.030	-0.032
0.009	0.172	-0.979	0.011	0.228	-0.974	-0.143	0.146	-0.084	-0.054	0.023	0.018	0.023	0.027	0.005	-0.038
0.032	0.172	-0.995	0.014	0.225	-0.974	-0.172	-0.104	-0.054	-0.033	0.027	0.003	0.000	0.026	0.021	-0.038
0.009	0.118	-0.968	0.011	0.221	-0.975	-0.156	0.151	-0.038	-0.053	-0.024	0.031	0.024	0.080	0.007	-0.050
0.043	0.129	-0.940	0.007	0.219	-0.976	-0.119	0.183	-0.041	-0.015	-0.010	0.059	0.011	0.068	0.035	-0.044
-0.007	0.133	-0.975	0.011	0.216	-0.976	-0.144	-0.187	-0.013	-0.069	-0.003	0.024	0.040	0.063	0.000	-0.049
0.051	0.137	-0.944	0.007	0.213	-0.977	-0.098	0.215	-0.049	-0.007	0.003	0.056	0.018	0.059	0.032	-0.044
0.009	0.129	-0.979	0.009	0.210	-0.978	-0.156	-0.083	0.000	-0.051	-0.001	0.021	0.025	0.066	0.004	-0.041
0.032	0.141	-0.968	0.009	0.207	-0.978	-0.151	0.012	-0.001	-0.027	0.014	0.033	0.002	0.054	0.009	-0.037
0.059	0.118	-0.940	0.006	0.205	-0.979	-0.097	0.136	-0.034	0.002	-0.007	0.062	0.025	0.076	0.036	-0.036
0.013	0.091	-0.968	0.005	0.203	-0.979	-0.076	0.047	0.015	-0.043	-0.033	0.034	0.022	0.103	0.009	-0.035
0.051	0.122	-0.948	0.003	0.202	-0.979	-0.036	0.135	0.003	-0.002	-0.001	0.054	0.016	0.071	0.029	-0.029
0.017	0.099	-0.948	0.002	0.202	-0.979	-0.010	0.037	0.050	-0.035	-0.023	0.054	0.018	0.094	0.029	-0.042
0.059	0.122	-0.944	-0.005	0.202	-0.979	0.021	0.365	-0.005	0.014	-0.000	0.058	0.024	0.070	0.033	-0.039
-0.033	0.102	-0.975	-0.006	0.201	-0.980	-0.026	0.058	0.048	-0.077	-0.019	0.027	0.068	0.089	0.002	-0.050
0.005	0.122	-0.983	-0.009	0.201	-0.980	-0.005	0.126	0.028	-0.036	0.001	0.019	0.030	0.070	0.006	-0.049
-0.026	0.133	-0.964	-0.008	0.201	-0.980	0.009	-0.031	0.039	-0.067	0.013	0.039	0.061	0.058	0.014	-0.058
0.013	0.141	-0.944	-0.012	0.201	-0.980	0.008	0.176	0.018	-0.025	0.020	0.058	0.023	0.050	0.034	-0.054
0.005	0.129	-0.928	-0.016	0.201	-0.979	0.032	0.215	0.005	-0.029	0.008	0.074	0.031	0.061	0.050	-0.039
-0.022	0.114	-0.964	-0.016	0.202	-0.979	0.054	0.005	0.035	-0.055	-0.008	0.038	0.058	0.076	0.015	-0.004
0.093	0.110	-0.936	-0.020	0.203	-0.979	0.037	0.226	0.008	0.064	-0.012	0.066	0.057	0.080	0.042	-0.008
0.136	0.083	-0.983	-0.028	0.204	-0.979	0.078	0.441	-0.035	0.114	-0.041	0.018	0.099	0.107	0.005	-0.019
-0.053	0.075	-1.019	-0.031	0.205	-0.978	0.069	0.111	0.053	-0.072	-0.049	-0.018	0.090	0.115	0.041	-0.024
-0.091	0.075	-0.972	-0.033	0.206	-0.978	0.102	0.082	0.042	-0.108	-0.051	0.029	0.129	0.115	0.005	-0.050
-0.068	0.118	-0.968	-0.036	0.209	-0.977	0.156	0.146	0.012	-0.082	-0.011	0.032	0.106	0.073	0.009	-0.086
-0.072	0.133	-0.956	-0.037	0.212	-0.977	0.160	0.067	0.034	-0.084	0.001	0.043	0.110	0.057	0.020	-0.099
-0.064	0.141	-0.968	-0.037	0.215	-0.976	0.176	-0.020	-0.021	-0.077	0.006	0.031	0.103	0.050	0.009	-0.090
-0.107	0.137	-0.960	-0.033	0.218	-0.975	0.133	-0.201	-0.042	-0.123	-0.000	0.038	0.146	0.054	0.017	-0.087
-0.045	0.137	-0.983	-0.032	0.218	-0.975	0.058	-0.047	-0.067	-0.063	-0.001	0.015	0.086	0.054	0.006	-0.069
-0.049	0.118	-0.975	-0.029	0.219	-0.975	0.028	-0.129	-0.093	-0.070	-0.021	0.023	0.090	0.073	0.002	-0.054
-0.007	0.160	-1.074	-0.027	0.218	-0.976	-0.040	-0.102	-0.107	-0.030	0.023	-0.076	0.048	0.030	0.097	-0.018
-0.007	0.160	-1.074	-0.025	0.216	-0.976	-0.102	-0.050	-0.104	-0.032	0.025	-0.075	0.047	0.029	0.097	0.007
0.051	0.114	-1.082	-0.024	0.214	-0.977	-0.096	-0.024	-0.149	0.025	-0.019	-0.082	0.011	0.075	0.105	0.041
0.051	0.091	-1.121	-0.026	0.209	-0.978	-0.211	0.136	-0.169	0.026	-0.038	-0.121	0.011	0.098	0.145	0.031
0.093	0.083	-1.086	-0.032	0.205	-0.978	-0.198	0.393	-0.181	0.075	-0.041	-0.084	0.055	0.105	0.110	0.002
-0.033	0.099	-0.972	-0.039	0.202	-0.979	-0.126	0.394	-0.100	-0.045	-0.023	0.030	0.071	0.089	0.003	-0.037
-0.107	0.110	-0.873	-0.041	0.203	-0.978	0.037	0.073	-0.030	-0.116	-0.012	0.128	0.143	0.077	0.101	-0.076
-0.107	0.153	-0.881	-0.043	0.206	-0.978	0.189	0.101	-0.031	-0.114	0.027	0.120	0.142	0.034	0.093	-0.102
-0.110	0.176	-0.936	-0.042	0.210	-0.977	0.202	-0.035	-0.013	-0.118	0.046	0.064	0.145	0.011	0.037	-0.098
-0.007	0.203	-0.932	-0.042	0.215	-0.976	0.224	0.021	-0.055	-0.014	0.068	0.067	0.040	0.016	0.040	-0.049
-0.007	0.195	-0.964	-0.038	0.217	-0.975	0.120	-0.198	-0.011	-0.018	0.058	0.035	0.039	0.008	0.008	0.013
0.105	0.211	-1.023	-0.037	0.221	-0.975	0.194	-0.040	0.013	0.092	0.070	-0.025	0.073	0.023	0.052	0.076
0.178	0.211	-1.046	-0.035	0.225	-0.974	0.215	-0.081	0.004	0.163	0.066	-0.049	0.148	0.023	0.076	0.119
0.178	0.234	-1.113	-0.030	0.227	-0.973	0.113	-0.237	-0.009	0.157	0.087	-0.116	0.148	0.047	0.143	0.167
0.190	0.184	-1.102	-0.021	0.229	-0.973	0.129	-0.428	-0.043	0.159	0.035	-0.105	0.161	0.004	0.132	0.208
0.236	0.160	-1.090	-0.012	0.230	-0.973	0.052	-0.366	-0.062	0.197	0.011	-0.093	0.208	0.027	0.120	0.225
0.320	0.191	-1.125	-0.007	0.231	-0.973	0.085	-0.187	-0.098	0.276	0.040	-0.128	0.293	0.005	0.156	0.221
0.282	0.184	-1.121	0.002	0.233	-0.973	0.080	-0.414	-0.111	0.228	0.031	-0.124	0.256	0.003	0.152	0.237
0.197	0.180	-1.094	0.004	0.236	-0.972	0.156	-0.071	-0.079	0.141	0.024	-0.097	0.172	0.007	0.125	0.224
0.317	0.164	-1.074	0.009	0.241	-0.971	0.278	-0.188	-0.044	0.255	0.004	-0.079	0.292	0.022	0.105	0.181
0.201	0.164	-1.074	0.018	0.245	-0.969	0.233	-0.412	-0.001	0.131	-0.000	-0.080	0.177	0.023	0.106	0.159
0.140	0.180	-1.074	0.028	0.248	-0.968	0.163	-0.539	0.087	0.059	0.012	-0.081	0.115	0.007	0.106	0.171
0.251	0.211	-0.960	0.030	0.253	-0.967	0.249	-0.074	0.027	0.168	0.038	0.032	0.228	0.024	0.008	0.137
0.336	0.180	-0.952	0.027	0.256	-0.966	0.181	0.215	-0.001	0.256	0.004	0.040	0.312	0.007	0.016	0.130
0.190	0.168	-0.960	0.024	0.259	-0.966	0.156	0.172	-0.018	0.112	-0.010	0.031	0.167	0.018	0.008	0.119
0.213	0.164	-0.948	0.023	0.260	-0.965	0.086	0.090	-0.006	0.136	-0.015	0.042	0.190	0.021	0.019	0.106
0.117	0.133	-0.952	0.023	0.260	-0.965	0.040	0.019	-0.054	0.040	-0.047	0.038	0.094	0.052	0.015	0.080
0.163	0.118	-1.003	0.024	0.259	-0.965	-0.031	-0.041	-0.014	0.084	-0.061	-0.013	0.140	0.067	0.036	0.081
0.186	0.187	-0.956	0.020	0.258	-0.966	-0.067	0.248	-0.060	0.112	0.010	0.035	0.163	0.002	0.011	0.058
0.186	0.187	-0.956	0.014	0.255	-0.967	-0.128	0.415	-0.180	0.118	0.012	0.036	0.163	0.002	0.011	0.040
0.070	0.164	-0.952	0.008	0.252	-0.968	-0.165	0.384	-0.220	0.009	-0.007	0.041	0.048	0.021	0.015	0.028
-0.026	0.214	-1.035	0.007	0.247	-0.969	-0.218	0.083	-0.155	-0.086	0.047	-0.041	0.049	0.030	0.068	0.009
0.097	0.164	-0.960	0.004	0.242	-0.970	-0.250	0.201	-0.188	0.039	0.002	0.036	0.075	0.021	0.008	-0.021
0.067	0.176	-0.944	-0.002	0.239	-0.971	-0.155	0.399	-0.221	0.015	0.017	0.052	0.043	0.009	0.024	-0.020
-0.018	0.122	-1.027	-0.000	0.234	-0.972	-0.251	-0.092	-0.135	-0.072	-0.032	-0.029	0.042	0.063	0.058	-0.015
0.051	0.160	-1.007	-0.002	0.229	-0.973	-0.243	0.123	-0.117	-0.001	0.012	-0.008	0.027	0.024	0.038	-0.031
0.036	0.126	-0.912	-0.006	0.227	-0.974	-0.087	0.243	-0.138	-0.012	-0.021	0.087	0.013	0.059	0.056	-0.047
-0.014	0.149	-0.991	-0.008	0.223	-0.975	-0.178	0.121	-0.091	-0.060	0.006	0.009	0.036	0.036	0.023	-0.054
-0.033	0.184	-0.983	-0.006	0.220	-0.976	-0.177	-0.079	-0.106	-0.081	0.044	0.018	0.055	0.002	0.015	-0.066
-0.033	0.157	-0.956	-0.001	0.215	-0.977	-0.228	-0.206	-0.093	-0.086	0.022	0.046	0.054	0.030	0.012	-0.071
0.005	0.129	-0.972	-0.001	0.212	-0.977	-0.160	-0.014	-0.107	-0.048	-0.002	0.031	0.015	0.057	0.003	-0.075
-0.014	0.118	-0.999	0.002	0.208	-0.978	-0.187	-0.113	-0.137	-0.070	-0.010	0.005	0.035	0.070	0.031	-0.070
-0.022	0.102	-0.975	0.001	0.205	-0.979	-0.125	0.078	-0.169	-0.076	-0.022	0.029	0.043	0.086	0.006	-0.053
0.009	0.110	-0.972	0.004	0.203	-0.979	-0.096	-0.099	-0.105	-0.048	-0.012	0.033	0.013	0.079	0.002	-0.057
0.059	0.102	-0.968	0.004	0.201	-0.980	-0.104	0.004	-0.056	0.002	-0.018	0.038	0.036	0.087	0.003	-0.062
-0.014	0.118	-0.983	0.003	0.200	-0.980	-0.028	0.042	-0.019	-0.071	-0.002	0.022	0.038	0.072	0.011	-0.053
-0.018	0.118	-0.952	0.006	0.200	-0.980	0.039	-0.173	0.016	-0.078	-0.002	0.054	0.043	0.073	0.021	-0.064
0.036	0.110	-0.960	0.008	0.202	-0.979	0.075	-0.063	0.027	-0.025	-0.011	0.045	0.010	0.081	0.013	-0.066
-0.068	0.122	-1.027	0.006	0.203	-0.979	0.064	0.070	0.035	-0.127	-0.001	-0.022	0.094	0.069	0.053	-0.061
0.059	0.114	-0.956	0.008	0.204	-0.979	0.099	-0.118	0.039	-0.002	-0.010	0.049	0.032	0.077	0.018	-0.046
0.017	0.118	-0.975	0.004	0.207	-0.978	0.134	0.201	0.042	-0.041	-0.009	0.029	0.011	0.074	0.001	-0.060
0.043	0.106	-0.983	0.004	0.210	-0.978	0.192	0.008	0.019	-0.014	-0.024	0.020	0.016	0.085	0.009	-0.039
-0.053	0.122	-0.991	0.005	0.212	-0.977	0.099	-0.064	0.046	-0.111	-0.010	0.012	0.082	0.070	0.017	-0.041
0.067	0.137	-0.968	0.006	0.213	-0.977	0.084	-0.078	0.029	0.007	0.004	0.035	0.037	0.056	0.006	-0.041
0.036	0.137	-0.972	0.001	0.215	-0.977	0.086	0.316	-0.041	-0.018	0.003	0.031	0.006	0.056	0.003	-0.044
0.017	0.126	-0.979	0.007	0.215	-0.977	0.040	-0.339	0.029	-0.044	-0.010	0.023	0.014	0.068	0.005	-0.030
0.040	0.133	-0.960	0.008	0.215	-0.977	0.007	-0.075	0.038	-0.022	-0.002	0.043	0.009	0.061	0.014	-0.039
0.040	0.133	-0.960	0.008	0.216	-0.976	0.074	0.043	0.021	-0.021	-0.003	0.043	0.009	0.062	0.014	-0.039
0.017	0.118	-0.968	0.007	0.218	-0.976	0.088	0.028	0.061	-0.043	-0.020	0.035	0.014	0.078	0.006	-0.031
0.055	0.133	-0.940	0.010	0.219	-0.976	0.092	-0.189	0.063	-0.008	-0.006	0.062	0.024	0.063	0.033	-0.039
0.063	0.157	-0.968	0.006	0.222	-0.975	0.145	0.201	0.063	0.003	0.014	0.034	0.032	0.041	0.006	-0.031
-0.003	0.137	-0.956	0.008	0.224	-0.975	0.103	-0.104	0.094	-0.064	-0.007	0.045	0.033	0.061	0.017	-0.031
0.082	0.160	-0.944	0.001	0.226	-0.974	0.099	0.364	0.026	0.028	0.015	0.057	0.051	0.038	0.029	-0.040
0.009	0.126	-0.972	-0.000	0.228	-0.974	0.145	0.061	0.033	-0.044	-0.023	0.029	0.021	0.073	0.001	-0.047
-0.037	0.114	-1.027	-0.000	0.230	-0.973	0.127	-0.038	0.071	-0.090	-0.036	-0.027	0.067	0.086	0.054	-0.045
0.013	0.110	-0.975	-0.002	0.233	-0.973	0.138	0.085	0.092	-0.038	-0.042	0.024	0.017	0.090	0.003	-0.051
-0.014	0.110	-0.983	0.001	0.235	-0.972	0.138	-0.165	0.117	-0.068	-0.045	0.015	0.043	0.090	0.011	-0.051
0.040	0.126	-0.956	-0.003	0.237	-0.971	0.142	0.182	0.088	-0.010	-0.032	0.042	0.011	0.076	0.017	-0.046
0.005	0.145	-0.968	-0.005	0.242	-0.970	0.231	0.068	0.069	-0.043	-0.017	0.029	0.023	0.056	0.005	-0.041
0.005	0.118	-0.964	-0.006	0.245	-0.970	0.178	0.021	0.080	-0.042	-0.047	0.032	0.022	0.084	0.009	-0.040
0.036	0.160	-0.968	-0.007	0.248	-0.969	0.169	0.059	0.099	-0.010	-0.007	0.027	0.009	0.042	0.005	-0.035
-0.018	0.172	-0.991	-0.006	0.251	-0.968	0.173	-0.073	0.093	-0.065	0.001	0.003	0.044	0.030	0.018	-0.031
0.051	0.133	-0.972	-0.011	0.255	-0.967	0.222	0.209	0.090	0.009	-0.041	0.022	0.025	0.069	0.001	-0.019
0.009	0.187	-0.999	-0.009	0.258	-0.966	0.194	-0.109	0.087	-0.035	0.009	-0.007	0.017	0.016	0.027	-0.024
0.070	0.168	-0.956	-0.012	0.263	-0.965	0.236	0.169	0.034	0.029	-0.014	0.035	0.045	0.036	0.016	-0.010
-0.007	0.180	-0.991	-0.008	0.266	-0.964	0.193	-0.234	0.096	-0.052	-0.006	-0.001	0.032	0.025	0.019	-0.018
0.063	0.172	-0.956	-0.012	0.270	-0.963	0.226	0.227	0.049	0.022	-0.018	0.033	0.038	0.033	0.016	-0.011
0.001	0.195	-0.983	-0.010	0.273	-0.962	0.187	-0.131	0.099	-0.041	0.002	0.005	0.023	0.010	0.011	-0.028
0.047	0.180	-0.968	-0.017	0.276	-0.961	0.176	0.354	0.046	0.012	-0.016	0.019	0.023	0.026	0.004	-0.026
-0.022	0.199	-0.952	-0.014	0.280	-0.960	0.172	-0.178	0.056	-0.060	0.000	0.034	0.046	0.007	0.020	-0.030
0.001	0.207	-0.960	-0.016	0.283	-0.959	0.195	0.118	-0.026	-0.035	0.005	0.025	0.022	0.000	0.012	-0.033
0.032	0.234	-0.968	-0.017	0.287	-0.958	0.209	0.020	0.006	-0.003	0.028	0.016	0.009	0.026	0.004	-0.040
-0.018	0.214	-0.964	-0.017	0.291	-0.957	0.213	0.030	0.011	-0.052	0.005	0.018	0.041	0.006	0.008	-0.034
0.013	0.203	-0.944	-0.017	0.294	-0.956	0.202	-0.011	-0.010	-0.022	-0.011	0.037	0.010	0.006	0.028	-0.030
-0.010	0.222	-0.999	-0.017	0.297	-0.955	0.168	-0.016	-0.004	-0.045	0.006	-0.019	0.033	0.013	0.027	-0.035
0.017	0.226	-0.968	-0.016	0.300	-0.954	0.128	-0.020	0.023	-0.018	0.007	0.011	0.006	0.016	0.004	-0.032
0.013	0.234	-0.924	-0.019	0.303	-0.953	0.167	0.154	-0.001	-0.019	0.012	0.054	0.010	0.023	0.047	-0.032
-0.007	0.230	-0.972	-0.018	0.305	-0.952	0.142	-0.039	0.032	-0.039	0.006	0.005	0.029	0.019	0.000	-0.032
-0.003	0.245	-0.972	-0.019	0.308	-0.951	0.147	0.025	0.002	-0.034	0.018	0.004	0.025	0.034	0.000	-0.032
0.005	0.245	-0.944	-0.018	0.310	-0.951	0.126	-0.022	-0.001	-0.027	0.016	0.031	0.018	0.033	0.027	-0.030
0.013	0.230	-0.964	-0.019	0.312	-0.950	0.102	0.060	-0.009	-0.018	-0.001	0.011	0.010	0.017	0.008	-0.030
0.005	0.222	-0.968	-0.018	0.314	-0.949	0.149	-0.053	-0.002	-0.027	-0.011	0.006	0.016	0.009	0.004	-0.023
-0.003	0.242	-0.952	-0.020	0.317	-0.948	0.140	0.071	0.009	-0.033	0.006	0.021	0.024	0.027	0.020	-0.021
0.043	0.245	-0.944	-0.022	0.319	-0.947	0.156	0.111	0.026	0.016	0.007	0.028	0.021	0.030	0.027	-0.015
0.001	0.222	-0.968	-0.020	0.322	-0.947	0.144	-0.097	0.026	-0.028	-0.019	0.003	0.021	0.006	0.004	-0.012
0.047	0.249	-0.948	-0.022	0.325	-0.945	0.184	0.103	0.008	0.020	0.005	0.022	0.025	0.033	0.023	-0.010
0.013	0.265	-0.968	-0.025	0.328	-0.944	0.160	0.190	0.011	-0.011	0.018	0.001	0.010	0.048	0.004	-0.008
-0.003	0.276	-0.964	-0.024	0.330	-0.944	0.138	-0.095	0.020	-0.029	0.027	0.004	0.026	0.059	0.007	-0.001
0.043	0.280	-0.960	-0.025	0.333	-0.943	0.126	0.064	-0.013	0.018	0.029	0.007	0.020	0.062	0.011	-0.003
0.047	0.253	-0.936	-0.025	0.334	-0.942	0.109	0.050	0.016	0.023	0.000	0.030	0.024	0.035	0.035	-0.006
0.028	0.261	-0.952	-0.026	0.336	-0.942	0.079	0.051	0.021	0.005	0.007	0.014	0.004	0.042	0.018	-0.003
-0.003	0.265	-0.944	-0.028	0.338	-0.941	0.106	0.084	-0.012	-0.025	0.009	0.021	0.027	0.045	0.025	-0.006
0.013	0.284	-0.956	-0.031	0.339	-0.940	0.087	0.170	-0.031	-0.007	0.027	0.009	0.011	0.064	0.013	-0.017
0.032	0.284	-0.920	-0.031	0.340	-0.940	0.059	0.065	-0.030	0.013	0.026	0.044	0.008	0.063	0.047	-0.013
-0.022	0.284	-0.932	-0.034	0.341	-0.940	0.040	0.127	-0.017	-0.038	0.025	0.032	0.045	0.062	0.035	-0.011
0.051	0.269	-0.912	-0.039	0.342	-0.939	0.058	0.308	-0.039	0.040	0.009	0.051	0.028	0.045	0.055	-0.018
-0.007	0.272	-0.944	-0.042	0.342	-0.939	0.045	0.178	-0.021	-0.014	0.012	0.019	0.030	0.048	0.024	-0.028
-0.030	0.280	-0.940	-0.043	0.343	-0.938	0.025	0.071	0.009	-0.036	0.019	0.023	0.054	0.055	0.028	-0.018
-0.033	0.269	-0.909	-0.047	0.343	-0.938	0.011	0.205	-0.017	-0.036	0.008	0.054	0.058	0.043	0.059	-0.028
0.032	0.284	-0.889	-0.049	0.343	-0.938	0.004	0.103	-0.015	0.031	0.023	0.074	0.007	0.058	0.079	-0.030
-0.014	0.307	-0.905	-0.050	0.343	-0.938	0.020	0.069	-0.042	-0.015	0.046	0.058	0.039	0.081	0.064	-0.037
-0.014	0.307	-0.905	-0.052	0.343	-0.938	-0.014	0.183	-0.064	-0.012	0.046	0.058	0.039	0.080	0.063	-0.026
-0.068	0.261	-0.924	-0.051	0.342	-0.938	-0.032	-0.048	-0.015	-0.067	0.001	0.038	0.092	0.033	0.043	-0.037
0.028	0.257	-0.885	-0.055	0.341	-0.938	-0.034	0.211	-0.084	0.033	-0.002	0.078	0.005	0.029	0.081	-0.041
-0.049	0.276	-0.920	-0.057	0.341	-0.938	-0.020	0.160	-0.098	-0.042	0.017	0.042	0.071	0.047	0.045	-0.041
-0.053	0.272	-0.928	-0.058	0.341	-0.938	0.000	0.072	-0.071	-0.045	0.014	0.034	0.074	0.043	0.036	-0.039
-0.033	0.276	-0.936	-0.062	0.340	-0.938	-0.035	0.225	-0.051	-0.022	0.018	0.027	0.053	0.046	0.028	-0.041
-0.064	0.296	-0.924	-0.061	0.339	-0.939	-0.033	-0.026	-0.016	-0.053	0.038	0.039	0.082	0.064	0.038	-0.040
-0.003	0.288	-0.901	-0.065	0.340	-0.938	0.037	0.276	-0.087	0.013	0.030	0.062	0.020	0.056	0.061	-0.036
-0.057	0.288	-0.932	-0.064	0.341	-0.938	0.041	-0.033	-0.072	-0.042	0.029	0.030	0.072	0.055	0.029	-0.037
-0.030	0.272	-0.909	-0.064	0.340	-0.938	-0.019	0.049	-0.114	-0.015	0.014	0.054	0.044	0.038	0.052	-0.036
-0.030	0.261	-0.897	-0.066	0.339	-0.939	-0.085	0.144	-0.131	-0.014	0.004	0.066	0.044	0.026	0.063	-0.041
-0.049	0.226	-0.885	-0.066	0.337	-0.939	-0.070	0.067	-0.137	-0.033	-0.029	0.079	0.061	0.010	0.074	-0.048
-0.037	0.222	-0.924	-0.068	0.337	-0.939	-0.002	0.135	-0.134	-0.020	-0.033	0.039	0.048	0.015	0.034	-0.045
-0.091	0.245	-0.920	-0.067	0.338	-0.939	0.027	-0.043	-0.100	-0.075	-0.010	0.043	0.101	0.008	0.038	-0.050
-0.022	0.230	-0.912	-0.069	0.339	-0.938	0.057	0.200	-0.129	-0.003	-0.026	0.051	0.031	0.009	0.046	-0.046
-0.068	0.245	-0.920	-0.070	0.339	-0.938	0.046	0.070	-0.105	-0.048	-0.012	0.042	0.076	0.006	0.037	-0.053
-0.037	0.261	-0.897	-0.071	0.340	-0.938	0.020	0.106	-0.110	-0.016	0.003	0.066	0.044	0.020	0.060	-0.044
-0.095	0.269	-0.956	-0.073	0.339	-0.938	-0.022	0.137	-0.111	-0.072	0.011	0.007	0.101	0.027	0.001	-0.039
-0.057	0.249	-0.956	-0.072	0.339	-0.938	-0.015	0.005	-0.098	-0.034	-0.008	0.007	0.061	0.007	0.001	-0.020
-0.026	0.261	-0.968	-0.076	0.339	-0.938	-0.001	0.260	-0.110	0.000	0.004	-0.005	0.030	0.017	0.011	-0.012
-0.003	0.269	-0.999	-0.081	0.337	-0.938	-0.080	0.267	-0.075	0.027	0.013	-0.036	0.007	0.024	0.044	0.034
-0.057	0.222	-1.031	-0.086	0.334	-0.939	-0.156	0.330	-0.079	-0.021	-0.030	-0.067	0.060	0.023	0.076	0.056
0.097	0.222	-1.054	-0.096	0.329	-0.939	-0.247	0.580	-0.098	0.142	-0.025	-0.090	0.095	0.024	0.100	0.074
-0.003	0.207	-1.050	-0.108	0.327	-0.939	-0.102	0.692	-0.099	0.054	-0.038	-0.086	0.005	0.040	0.096	0.044
0.024	0.226	-0.983	-0.118	0.326	-0.938	-0.018	0.552	-0.028	0.090	-0.018	-0.020	0.022	0.022	0.030	0.015
-0.176	0.257	-0.912	-0.125	0.330	-0.936	0.203	0.378	0.055	-0.102	0.009	0.049	0.178	0.008	0.041	-0.043
-0.199	0.303	-0.853	-0.132	0.335	-0.933	0.290	0.309	0.091	-0.119	0.050	0.106	0.200	0.054	0.099	-0.084
-0.210	0.365	-0.928	-0.135	0.340	-0.931	0.249	0.098	0.104	-0.128	0.108	0.029	0.212	0.115	0.024	-0.088
-0.210	0.365	-0.928	-0.135	0.344	-0.929	0.231	-0.035	0.092	-0.128	0.104	0.027	0.212	0.114	0.024	-0.034
-0.014	0.381	-0.968	-0.135	0.347	-0.928	0.202	-0.011	0.139	0.069	0.116	-0.013	0.015	0.128	0.015	0.038
0.063	0.400	-1.042	-0.135	0.350	-0.927	0.177	-0.038	0.141	0.145	0.132	-0.089	0.062	0.146	0.090	0.102
0.097	0.412	-1.090	-0.137	0.352	-0.926	0.139	0.118	0.071	0.181	0.141	-0.138	0.096	0.157	0.137	0.187
0.086	0.354	-1.074	-0.132	0.356	-0.925	0.216	-0.257	0.056	0.165	0.080	-0.123	0.085	0.098	0.121	0.224
0.186	0.365	-1.129	-0.126	0.360	-0.924	0.219	-0.238	-0.037	0.259	0.087	-0.178	0.185	0.108	0.176	0.251
0.151	0.357	-1.129	-0.115	0.361	-0.925	0.071	-0.539	-0.031	0.213	0.078	-0.177	0.150	0.099	0.176	0.264
0.220	0.303	-1.082	-0.105	0.362	-0.926	0.067	-0.489	-0.048	0.272	0.023	-0.129	0.219	0.044	0.129	0.273
0.228	0.284	-1.050	-0.096	0.365	-0.926	0.119	-0.376	-0.083	0.271	0.002	-0.098	0.227	0.023	0.099	0.244
0.182	0.245	-1.042	-0.092	0.367	-0.926	0.142	-0.100	-0.108	0.221	-0.039	-0.090	0.182	0.017	0.092	0.227
0.109	0.211	-1.046	-0.077	0.368	-0.927	0.085	-0.765	-0.065	0.133	-0.075	-0.093	0.110	0.053	0.096	0.199
0.147	0.226	-1.019	-0.068	0.368	-0.928	-0.009	-0.484	0.001	0.162	-0.059	-0.065	0.149	0.039	0.069	0.189
0.155	0.253	-0.975	-0.060	0.367	-0.928	0.003	-0.373	0.047	0.162	-0.032	-0.021	0.156	0.013	0.025	0.175
0.251	0.288	-0.928	-0.064	0.369	-0.927	0.129	0.245	-0.063	0.262	0.001	0.026	0.252	0.020	0.022	0.147
0.167	0.342	-0.968	-0.058	0.370	-0.927	0.061	-0.278	-0.006	0.171	0.054	-0.014	0.168	0.073	0.016	0.130
-0.026	0.303	-1.078	-0.051	0.370	-0.928	-0.012	-0.374	0.069	-0.028	0.016	-0.124	0.026	0.033	0.126	0.124
0.109	0.292	-0.912	-0.051	0.372	-0.927	0.123	0.017	-0.044	0.106	0.002	0.041	0.107	0.020	0.040	0.090
0.159	0.303	-0.901	-0.052	0.374	-0.926	0.096	0.141	-0.141	0.157	0.012	0.052	0.155	0.030	0.052	0.066
0.078	0.338	-0.936	-0.050	0.375	-0.926	0.034	0.048	-0.233	0.075	0.046	0.017	0.073	0.064	0.016	0.064
0.040	0.334	-0.956	-0.054	0.376	-0.925	0.065	0.338	-0.279	0.041	0.041	-0.004	0.033	0.059	0.003	0.040
0.005	0.330	-0.972	-0.050	0.375	-0.926	-0.044	-0.122	-0.214	0.002	0.038	-0.019	0.003	0.054	0.018	0.012
-0.068	0.300	-1.015	-0.055	0.375	-0.925	-0.019	0.361	-0.242	-0.066	0.007	-0.063	0.077	0.022	0.061	0.001
0.005	0.311	-0.905	-0.056	0.373	-0.926	-0.092	0.149	-0.270	0.008	0.020	0.048	0.005	0.032	0.050	-0.001
0.017	0.315	-0.912	-0.058	0.371	-0.927	-0.129	0.226	-0.268	0.021	0.027	0.041	0.006	0.034	0.042	-0.011
0.017	0.292	-0.987	-0.059	0.368	-0.928	-0.147	0.198	-0.267	0.023	0.006	-0.032	0.006	0.009	0.033	-0.005
-0.045	0.300	-0.936	-0.058	0.365	-0.929	-0.161	0.002	-0.128	-0.040	0.017	0.020	0.057	0.015	0.018	-0.017
-0.010	0.265	-0.920	-0.064	0.363	-0.930	-0.141	0.384	-0.135	0.001	-0.015	0.036	0.024	0.022	0.033	-0.032
-0.076	0.272	-0.936	-0.063	0.361	-0.931	-0.110	-0.005	-0.127	-0.066	-0.006	0.022	0.090	0.016	0.017	-0.054
-0.076	0.272	-0.936	-0.062	0.359	-0.931	-0.085	0.013	-0.165	-0.066	-0.004	0.022	0.091	0.017	0.017	-0.054
-0.095	0.214	-0.964	-0.058	0.357	-0.932	-0.072	-0.182	-0.160	-0.090	-0.060	-0.004	0.110	0.077	0.011	-0.062
-0.053	0.238	-0.972	-0.060	0.353	-0.934	-0.222	0.173	-0.196	-0.046	-0.033	-0.011	0.069	0.055	0.020	-0.059
-0.076	0.203	-1.003	-0.058	0.348	-0.936	-0.249	-0.072	-0.121	-0.071	-0.063	-0.040	0.092	0.091	0.052	-0.050
-0.057	0.230	-0.975	-0.049	0.343	-0.938	-0.244	-0.416	-0.120	-0.060	-0.031	-0.010	0.073	0.065	0.025	-0.048
-0.014	0.211	-0.932	-0.050	0.340	-0.939	-0.197	0.129	-0.153	-0.017	-0.046	0.034	0.030	0.085	0.018	-0.049
-0.041	0.238	-0.877	-0.052	0.336	-0.940	-0.192	0.140	-0.130	-0.042	-0.015	0.091	0.056	0.059	0.073	-0.055
-0.045	0.253	-0.964	-0.049	0.332	-0.942	-0.188	-0.147	-0.101	-0.049	0.004	0.006	0.059	0.045	0.014	-0.044
-0.072	0.257	-0.960	-0.044	0.328	-0.944	-0.202	-0.219	-0.088	-0.081	0.011	0.011	0.086	0.042	0.010	-0.062
0.013	0.238	-0.956	-0.048	0.327	-0.944	-0.075	0.261	-0.115	0.008	-0.006	0.015	0.001	0.063	0.006	-0.057
-0.114	0.207	-0.956	-0.043	0.325	-0.945	-0.064	-0.244	-0.040	-0.124	-0.036	0.016	0.128	0.095	0.007	-0.051
-0.022	0.245	-0.944	-0.041	0.323	-0.945	-0.084	-0.127	-0.016	-0.034	0.005	0.029	0.035	0.057	0.005	-0.043
0.005	0.269	-0.944	-0.039	0.322	-0.946	-0.052	-0.033	-0.080	-0.008	0.029	0.029	0.008	0.035	0.005	-0.058
-0.014	0.234	-0.932	-0.040	0.322	-0.946	-0.002	0.084	-0.111	-0.027	-0.006	0.041	0.027	0.071	0.016	-0.041
-0.049	0.245	-0.932	-0.038	0.320	-0.947	-0.092	-0.101	-0.084	-0.064	0.008	0.042	0.060	0.059	0.016	-0.041
-0.026	0.238	-0.983	-0.038	0.318	-0.947	-0.092	0.032	-0.049	-0.041	0.002	-0.009	0.037	0.068	0.036	-0.043
-0.022	0.249	-0.964	-0.036	0.316	-0.948	-0.104	-0.084	-0.066	-0.039	0.016	0.012	0.033	0.056	0.016	-0.038
-0.007	0.222	-0.964	-0.034	0.315	-0.949	-0.067	-0.076	-0.054	-0.025	-0.010	0.012	0.018	0.084	0.016	-0.031
0.013	0.238	-0.944	-0.034	0.315	-0.949	0.004	0.005	-0.050	-0.007	0.006	0.032	0.001	0.069	0.003	-0.027
-0.014	0.218	-0.964	-0.034	0.315	-0.948	0.045	0.007	-0.019	-0.033	-0.014	0.012	0.025	0.089	0.016	-0.027
0.024	0.218	-0.909	-0.033	0.317	-0.948	0.081	0.011	-0.048	0.005	-0.015	0.067	0.013	0.089	0.038	-0.029
-0.003	0.245	-0.928	-0.034	0.318	-0.947	0.100	0.055	-0.057	-0.022	0.010	0.047	0.014	0.062	0.019	-0.029
-0.010	0.230	-0.928	-0.037	0.320	-0.947	0.116	0.157	-0.054	-0.027	-0.007	0.046	0.022	0.078	0.018	-0.030
-0.007	0.226	-0.991	-0.038	0.323	-0.946	0.158	0.092	-0.054	-0.022	-0.014	-0.018	0.018	0.082	0.045	-0.033
-0.033	0.234	-0.987	-0.034	0.325	-0.945	0.094	-0.199	0.006	-0.052	-0.008	-0.014	0.045	0.075	0.041	-0.031
-0.010	0.226	-0.968	-0.032	0.327	-0.944	0.170	-0.126	0.015	-0.032	-0.019	0.004	0.022	0.083	0.021	-0.036
-0.010	0.226	-0.968	-0.033	0.331	-0.943	0.182	0.094	-0.016	-0.030	-0.022	0.003	0.021	0.083	0.021	-0.038
-0.045	0.276	-0.968	-0.030	0.332	-0.943	0.093	-0.173	-0.012	-0.068	0.027	0.003	0.056	0.033	0.021	-0.039
0.001	0.238	-0.952	-0.030	0.334	-0.942	0.129	0.025	-0.050	-0.022	-0.014	0.018	0.009	0.072	0.005	-0.042
-0.010	0.238	-0.928	-0.029	0.336	-0.941	0.085	-0.036	-0.057	-0.035	-0.015	0.041	0.021	0.072	0.019	-0.048
-0.014	0.234	-0.944	-0.027	0.338	-0.941	0.159	-0.072	-0.038	-0.040	-0.022	0.025	0.025	0.076	0.003	-0.045
-0.030	0.242	-0.948	-0.025	0.342	-0.939	0.212	-0.129	0.024	-0.058	-0.018	0.019	0.040	0.069	0.001	-0.042
-0.014	0.261	-0.944	-0.022	0.346	-0.938	0.229	-0.200	0.040	-0.046	-0.003	0.022	0.024	0.050	0.003	-0.036
0.020	0.253	-0.960	-0.022	0.351	-0.936	0.262	0.033	0.012	-0.010	-0.015	0.004	0.010	0.058	0.013	-0.031
0.028	0.280	-0.932	-0.022	0.355	-0.934	0.249	-0.026	0.030	-0.003	0.008	0.030	0.018	0.031	0.015	-0.021
0.009	0.284	-0.956	-0.023	0.360	-0.933	0.275	0.058	0.043	-0.021	0.007	0.004	0.001	0.027	0.009	-0.016
0.028	0.253	-0.916	-0.026	0.365	-0.931	0.255	0.150	0.062	0.001	-0.029	0.042	0.018	0.058	0.030	-0.017
-0.003	0.276	-0.968	-0.028	0.369	-0.929	0.257	0.068	0.070	-0.028	-0.010	-0.011	0.013	0.035	0.021	-0.024
0.009	0.323	-0.956	-0.029	0.374	-0.927	0.299	0.022	0.078	-0.016	0.031	-0.001	0.001	0.011	0.009	-0.021
-0.033	0.323	-0.968	-0.028	0.379	-0.925	0.272	-0.062	0.057	-0.059	0.026	-0.015	0.044	0.011	0.021	-0.023
0.020	0.303	-0.940	-0.029	0.384	-0.923	0.281	0.050	0.047	-0.004	0.002	0.011	0.010	0.009	0.007	-0.025
-0.003	0.300	-0.944	-0.032	0.388	-0.921	0.227	0.150	0.042	-0.024	-0.006	0.005	0.014	0.013	0.003	-0.022
-0.014	0.292	-0.952	-0.030	0.391	-0.920	0.199	-0.145	0.072	-0.037	-0.017	-0.004	0.025	0.021	0.004	-0.014
0.013	0.280	-0.972	-0.032	0.396	-0.918	0.251	0.083	0.028	-0.009	-0.032	-0.026	0.002	0.032	0.024	-0.015
0.013	0.307	-0.944	-0.031	0.400	-0.916	0.255	-0.077	0.050	-0.010	-0.010	-0.000	0.001	0.005	0.004	-0.011
0.013	0.334	-0.932	-0.030	0.404	-0.914	0.238	-0.035	0.034	-0.010	0.013	0.010	0.001	0.022	0.016	-0.008
0.020	0.327	-0.936	-0.030	0.408	-0.912	0.232	-0.045	0.079	-0.002	0.002	0.004	0.009	0.014	0.012	-0.001
0.005	0.300	-0.936	-0.031	0.413	-0.910	0.291	0.006	0.090	-0.016	-0.030	0.001	0.007	0.013	0.012	-0.002
0.063	0.327	-0.924	-0.033	0.418	-0.908	0.296	0.088	0.098	0.044	-0.008	0.011	0.050	0.014	0.024	-0.002
0.001	0.327	-0.932	-0.032	0.423	-0.905	0.298	-0.053	0.102	-0.018	-0.013	0.000	0.012	0.014	0.016	0.001
0.005	0.373	-0.940	-0.033	0.427	-0.904	0.231	0.014	0.083	-0.013	0.029	-0.009	0.008	0.060	0.009	-0.002
0.047	0.361	-0.877	-0.035	0.430	-0.902	0.173	0.087	0.055	0.031	0.015	0.052	0.034	0.049	0.072	-0.011
-0.022	0.357	-0.936	-0.035	0.432	-0.901	0.103	-0.022	0.071	-0.037	0.009	-0.008	0.036	0.045	0.013	-0.009
0.013	0.388	-0.901	-0.039	0.433	-0.900	0.102	0.209	0.032	0.001	0.039	0.027	0.001	0.076	0.048	-0.019
0.013	0.388	-0.901	-0.041	0.434	-0.900	0.062	0.092	0.047	0.003	0.038	0.026	0.002	0.075	0.048	-0.023
-0.049	0.342	-0.905	-0.043	0.435	-0.899	0.053	0.063	0.073	-0.056	-0.009	0.022	0.064	0.029	0.045	-0.022
0.001	0.373	-0.909	-0.045	0.436	-0.899	0.045	0.067	0.086	-0.004	0.021	0.017	0.014	0.059	0.041	-0.024
-0.007	0.342	-0.877	-0.045	0.436	-0.899	0.050	0.004	0.049	-0.012	-0.010	0.048	0.022	0.028	0.073	-0.036
-0.003	0.342	-0.881	-0.050	0.437	-0.898	0.025	0.280	0.010	-0.003	-0.011	0.044	0.019	0.028	0.069	-0.032
-0.064	0.354	-0.909	-0.050	0.436	-0.899	-0.038	-0.025	0.008	-0.064	0.002	0.017	0.081	0.039	0.042	-0.042
-0.026	0.357	-0.877	-0.051	0.435	-0.899	-0.036	0.058	0.024	-0.025	0.007	0.049	0.043	0.043	0.073	-0.046
-0.057	0.365	-0.885	-0.053	0.434	-0.899	-0.010	0.075	0.024	-0.054	0.015	0.041	0.074	0.051	0.065	-0.051
-0.045	0.350	-0.909	-0.052	0.434	-0.899	0.000	-0.038	0.026	-0.043	-0.000	0.018	0.063	0.035	0.042	-0.048
-0.037	0.342	-0.897	-0.052	0.434	-0.899	-0.005	0.016	0.020	-0.035	-0.008	0.030	0.056	0.027	0.053	-0.053
-0.037	0.350	-0.865	-0.055	0.433	-0.900	-0.015	0.145	-0.011	-0.032	0.000	0.061	0.056	0.035	0.084	-0.050
-0.053	0.354	-0.877	-0.053	0.433	-0.900	-0.027	-0.090	-0.003	-0.049	0.005	0.050	0.071	0.038	0.072	-0.052
-0.037	0.327	-0.869	-0.052	0.432	-0.900	-0.029	-0.073	-0.014	-0.035	-0.021	0.058	0.056	0.011	0.079	-0.055
-0.045	0.315	-0.889	-0.050	0.432	-0.900	0.013	-0.106	0.003	-0.045	-0.033	0.038	0.064	0.002	0.059	-0.052
-0.041	0.330	-0.873	-0.052	0.433	-0.900	0.065	0.133	-0.024	-0.039	-0.018	0.054	0.060	0.013	0.075	-0.052
-0.026	0.330	-0.873	-0.056	0.434	-0.899	0.050	0.193	0.000	-0.020	-0.019	0.053	0.045	0.013	0.075	-0.049
-0.072	0.330	-0.924	-0.054	0.434	-0.899	0.057	-0.075	0.016	-0.068	-0.020	0.002	0.093	0.013	0.024	-0.042
-0.041	0.338	-0.916	-0.055	0.435	-0.899	0.036	0.037	-0.020	-0.037	-0.013	0.009	0.063	0.021	0.032	-0.034
-0.033	0.357	-0.936	-0.056	0.435	-0.898	0.042	0.105	-0.037	-0.027	0.006	-0.011	0.056	0.041	0.012	-0.025
-0.037	0.334	-0.968	-0.058	0.434	-0.899	-0.033	0.119	-0.026	-0.029	-0.016	-0.042	0.060	0.018	0.020	-0.013
-0.018	0.334	-0.975	-0.062	0.434	-0.899	-0.005	0.220	0.010	-0.006	-0.016	-0.050	0.041	0.019	0.028	0.001
-0.053	0.292	-1.019	-0.065	0.433	-0.899	-0.015	0.139	0.084	-0.038	-0.057	-0.093	0.075	0.023	0.073	0.020
-0.022	0.319	-1.031	-0.071	0.433	-0.899	0.008	0.301	0.112	-0.001	-0.030	-0.105	0.044	0.004	0.085	0.043
0.020	0.354	-0.995	-0.083	0.433	-0.898	0.051	0.553	0.171	0.053	0.005	-0.071	0.000	0.039	0.051	0.044
0.051	0.404	-0.972	-0.089	0.435	-0.896	0.113	0.308	0.209	0.090	0.053	-0.049	0.031	0.089	0.028	0.040
-0.018	0.396	-0.897	-0.097	0.439	-0.893	0.237	0.372	0.129	0.028	0.042	0.024	0.037	0.082	0.045	0.010
-0.045	0.373	-0.814	-0.106	0.441	-0.891	0.160	0.483	0.031	0.010	0.016	0.104	0.063	0.059	0.128	-0.027
-0.160	0.392	-0.845	-0.112	0.443	-0.889	0.107	0.322	0.015	-0.099	0.033	0.071	0.178	0.078	0.096	-0.043
-0.160	0.392	-0.845	-0.115	0.444	-0.889	0.052	0.152	-0.014	-0.096	0.032	0.070	0.177	0.078	0.095	-0.023
-0.049	0.404	-0.940	-0.114	0.444	-0.889	0.021	0.021	-0.082	0.015	0.044	-0.025	0.065	0.089	0.000	-0.000
0.024	0.354	-1.019	-0.116	0.446	-0.888	0.088	0.177	-0.128	0.089	-0.008	-0.104	0.009	0.038	0.080	0.061
-0.022	0.381	-1.074	-0.108	0.449	-0.887	0.183	-0.386	-0.056	0.035	0.016	-0.160	0.036	0.065	0.135	0.148
0.101	0.381	-1.082	-0.095	0.452	-0.887	0.200	-0.672	0.010	0.146	0.013	-0.168	0.088	0.065	0.143	0.222
0.267	0.412	-1.058	-0.085	0.457	-0.886	0.283	-0.566	0.023	0.300	0.039	-0.146	0.253	0.096	0.120	0.290
0.359	0.404	-1.039	-0.071	0.462	-0.884	0.304	-0.728	0.045	0.379	0.026	-0.127	0.347	0.088	0.100	0.350
0.451	0.377	-0.995	-0.066	0.468	-0.881	0.377	-0.178	0.024	0.467	-0.007	-0.087	0.440	0.061	0.057	0.372
0.363	0.373	-1.031	-0.061	0.474	-0.878	0.379	-0.247	0.048	0.373	-0.017	-0.125	0.352	0.057	0.093	0.363
0.259	0.346	-1.074	-0.054	0.477	-0.877	0.201	-0.359	0.028	0.262	-0.047	-0.170	0.248	0.029	0.136	0.332
0.263	0.388	-1.031	-0.047	0.480	-0.876	0.158	-0.369	0.040	0.259	-0.007	-0.127	0.253	0.072	0.093	0.283
0.197	0.423	-1.086	-0.042	0.479	-0.877	-0.012	-0.312	0.147	0.189	0.028	-0.182	0.187	0.106	0.149	0.254
0.217	0.446	-0.991	-0.036	0.478	-0.877	-0.003	-0.407	0.142	0.202	0.052	-0.086	0.206	0.129	0.053	0.218
0.251	0.473	-0.987	-0.031	0.481	-0.876	0.139	-0.240	0.042	0.231	0.077	-0.083	0.241	0.156	0.049	0.200
0.120	0.462	-1.031	-0.016	0.481	-0.877	0.008	-0.953	0.188	0.085	0.065	-0.126	0.110	0.144	0.092	0.185
0.236	0.462	-0.916	-0.014	0.481	-0.877	0.030	-0.070	0.037	0.199	0.065	-0.012	0.226	0.144	0.023	0.172
0.236	0.481	-0.826	-0.018	0.481	-0.876	0.016	0.278	-0.000	0.203	0.084	0.078	0.226	0.163	0.113	0.145
0.193	0.466	-0.912	-0.020	0.479	-0.877	-0.114	0.115	0.051	0.163	0.070	-0.007	0.184	0.147	0.026	0.128
0.147	0.435	-0.885	-0.024	0.480	-0.877	0.027	0.271	-0.008	0.121	0.039	0.020	0.138	0.115	0.053	0.116
0.074	0.442	-0.877	-0.025	0.479	-0.878	-0.047	0.121	-0.093	0.049	0.048	0.028	0.065	0.122	0.061	0.071
0.193	0.404	-0.782	-0.038	0.479	-0.877	-0.003	0.882	-0.170	0.181	0.009	0.122	0.184	0.082	0.155	0.044
-0.041	0.365	-0.861	-0.043	0.476	-0.878	-0.152	0.343	-0.164	-0.049	-0.027	0.045	0.051	0.042	0.076	0.017
0.009	0.412	-0.940	-0.047	0.473	-0.880	-0.166	0.381	-0.200	0.005	0.022	-0.032	0.002	0.087	0.003	0.002
-0.041	0.354	-0.936	-0.051	0.470	-0.881	-0.152	0.300	-0.191	-0.042	-0.033	-0.027	0.053	0.028	0.002	-0.041
-0.041	0.385	-0.909	-0.049	0.467	-0.883	-0.187	-0.017	-0.182	-0.044	0.001	0.003	0.054	0.058	0.030	-0.026
-0.110	0.450	-0.944	-0.053	0.463	-0.885	-0.218	0.307	-0.198	-0.110	0.071	-0.031	0.124	0.122	0.005	-0.040
0.005	0.412	-0.952	-0.050	0.460	-0.887	-0.199	-0.050	-0.215	0.002	0.036	-0.037	0.011	0.083	0.012	-0.040
-0.064	0.439	-0.952	-0.048	0.456	-0.889	-0.194	0.001	-0.150	-0.069	0.066	-0.035	0.081	0.109	0.012	-0.054
-0.026	0.392	-0.897	-0.052	0.453	-0.890	-0.158	0.279	-0.165	-0.027	0.023	0.021	0.045	0.062	0.044	-0.050
-0.110	0.385	-0.901	-0.054	0.450	-0.891	-0.160	0.153	-0.048	-0.110	0.018	0.019	0.130	0.054	0.041	-0.068
-0.076	0.392	-0.912	-0.051	0.449	-0.892	-0.074	-0.167	-0.034	-0.079	0.027	0.008	0.097	0.062	0.029	-0.081
-0.068	0.346	-0.897	-0.050	0.448	-0.893	-0.051	0.000	-0.149	-0.072	-0.018	0.024	0.090	0.015	0.045	-0.087
-0.103	0.311	-0.893	-0.042	0.446	-0.894	-0.115	-0.377	-0.120	-0.115	-0.051	0.030	0.126	0.020	0.050	-0.069
-0.049	0.307	-0.920	-0.037	0.442	-0.896	-0.176	-0.177	-0.172	-0.066	-0.051	0.004	0.073	0.025	0.022	-0.063
0.005	0.311	-0.912	-0.034	0.438	-0.898	-0.225	-0.099	-0.167	-0.015	-0.043	0.015	0.021	0.022	0.029	-0.055
-0.018	0.307	-0.920	-0.031	0.433	-0.901	-0.254	-0.096	-0.160	-0.042	-0.042	0.009	0.045	0.027	0.021	-0.036
-0.014	0.311	-0.940	-0.026	0.428	-0.903	-0.267	-0.226	-0.133	-0.043	-0.033	-0.008	0.042	0.023	0.001	-0.031
0.009	0.319	-0.936	-0.023	0.423	-0.906	-0.266	-0.087	-0.080	-0.023	-0.020	-0.002	0.019	0.017	0.005	-0.035
-0.003	0.315	-0.924	-0.022	0.418	-0.908	-0.290	-0.019	-0.093	-0.035	-0.019	0.013	0.031	0.022	0.017	-0.032
-0.007	0.315	-0.932	-0.020	0.414	-0.910	-0.185	-0.110	-0.051	-0.042	-0.015	0.007	0.035	0.023	0.009	-0.028
0.020	0.307	-0.916	-0.017	0.410	-0.912	-0.208	-0.103	-0.023	-0.017	-0.019	0.024	0.008	0.031	0.025	-0.037
0.017	0.296	-0.936	-0.017	0.406	-0.914	-0.225	0.009	-0.047	-0.021	-0.026	0.006	0.012	0.044	0.005	-0.037
-0.026	0.292	-0.932	-0.017	0.403	-0.915	-0.135	0.025	-0.051	-0.063	-0.027	0.012	0.054	0.048	0.009	-0.031
-0.010	0.292	-0.964	-0.016	0.401	-0.916	-0.096	-0.012	-0.055	-0.048	-0.025	-0.019	0.039	0.048	0.022	-0.035
0.013	0.292	-0.979	-0.015	0.399	-0.917	-0.090	-0.041	-0.043	-0.026	-0.023	-0.034	0.016	0.049	0.038	-0.037
-0.026	0.280	-0.983	-0.017	0.398	-0.917	-0.052	0.062	0.016	-0.063	-0.034	-0.037	0.054	0.060	0.043	-0.028
-0.003	0.284	-0.983	-0.014	0.397	-0.918	-0.022	-0.184	0.080	-0.042	-0.029	-0.037	0.031	0.057	0.043	-0.025
0.024	0.292	-0.944	-0.012	0.396	-0.918	-0.044	-0.144	0.131	-0.017	-0.020	0.003	0.004	0.049	0.004	-0.024
0.009	0.284	-0.948	-0.017	0.396	-0.918	0.036	0.269	0.067	-0.027	-0.028	-0.001	0.019	0.057	0.008	-0.029
0.032	0.319	-0.936	-0.017	0.396	-0.918	0.010	-0.041	0.077	-0.004	0.007	0.011	0.004	0.023	0.004	-0.026
-0.041	0.323	-0.952	-0.016	0.395	-0.918	-0.009	-0.081	0.048	-0.078	0.011	-0.005	0.069	0.019	0.012	-0.025
0.009	0.319	-0.975	-0.018	0.395	-0.918	-0.008	0.103	0.023	-0.026	0.007	-0.028	0.019	0.023	0.036	-0.021
0.020	0.323	-0.964	-0.016	0.395	-0.919	0.003	-0.117	0.032	-0.016	0.011	-0.016	0.007	0.018	0.024	-0.020
0.036	0.311	-0.940	-0.017	0.395	-0.919	-0.003	0.045	-0.003	-0.000	0.000	0.007	0.008	0.030	0.001	-0.009
0.036	0.311	-0.940	-0.017	0.394	-0.919	-0.036	0.064	-0.038	0.001	0.001	0.008	0.008	0.029	0.001	-0.018
0.028	0.296	-0.928	-0.016	0.393	-0.919	-0.026	-0.061	-0.001	-0.008	-0.014	0.020	0.001	0.045	0.011	-0.015
-0.026	0.315	-0.952	-0.012	0.392	-0.920	-0.051	-0.243	0.036	-0.066	0.007	-0.003	0.053	0.025	0.013	-0.012
0.040	0.330	-0.964	-0.010	0.391	-0.920	-0.006	-0.107	0.038	-0.003	0.023	-0.015	0.012	0.009	0.025	-0.017
0.055	0.323	-0.952	-0.011	0.391	-0.920	-0.023	0.028	0.015	0.013	0.016	-0.003	0.027	0.017	0.013	-0.017
0.013	0.303	-0.964	-0.008	0.390	-0.921	-0.021	-0.135	0.032	-0.031	-0.003	-0.015	0.015	0.036	0.024	-0.013
0.028	0.300	-0.940	-0.009	0.389	-0.921	-0.054	0.004	0.029	-0.016	-0.005	0.010	0.000	0.040	0.001	-0.019
0.001	0.296	-0.952	-0.009	0.388	-0.922	-0.061	0.021	0.020	-0.042	-0.008	-0.001	0.027	0.043	0.013	-0.024
0.024	0.280	-0.920	-0.008	0.387	-0.922	-0.028	-0.044	0.023	-0.020	-0.022	0.030	0.004	0.058	0.019	-0.028
0.032	0.280	-0.948	-0.008	0.386	-0.923	-0.033	-0.014	0.024	-0.013	-0.022	0.003	0.004	0.058	0.009	-0.024
0.017	0.280	-0.912	-0.007	0.384	-0.923	-0.084	-0.083	0.041	-0.029	-0.020	0.039	0.011	0.057	0.027	-0.017
0.051	0.296	-0.924	-0.009	0.384	-0.923	0.017	0.147	-0.013	0.008	-0.004	0.028	0.023	0.042	0.015	-0.012
0.047	0.284	-0.936	-0.008	0.384	-0.923	0.018	-0.077	0.031	0.002	-0.016	0.016	0.019	0.053	0.003	-0.021
0.040	0.272	-0.956	-0.012	0.384	-0.923	0.023	0.214	0.024	-0.001	-0.028	-0.004	0.012	0.064	0.016	-0.015
-0.022	0.280	-0.948	-0.011	0.385	-0.923	0.033	-0.089	0.055	-0.064	-0.020	0.004	0.050	0.056	0.008	-0.016
0.040	0.296	-0.936	-0.010	0.385	-0.923	0.050	-0.014	0.009	-0.003	-0.006	0.015	0.012	0.040	0.004	-0.025
0.047	0.284	-0.909	-0.014	0.386	-0.922	0.049	0.188	-0.015	0.008	-0.018	0.043	0.019	0.051	0.032	-0.034
-0.014	0.311	-0.944	-0.015	0.386	-0.922	0.043	0.063	0.008	-0.052	0.008	0.007	0.043	0.023	0.004	-0.018
-0.003	0.311	-0.944	-0.009	0.387	-0.922	0.028	-0.321	0.059	-0.046	0.008	0.007	0.031	0.023	0.003	-0.019
0.067	0.288	-0.948	-0.011	0.388	-0.922	0.064	0.099	-0.006	0.024	-0.016	0.003	0.038	0.045	0.007	-0.023
0.028	0.276	-0.940	-0.012	0.389	-0.921	0.085	0.066	-0.019	-0.013	-0.029	0.010	0.001	0.056	0.001	-0.009
0.009	0.284	-0.964	-0.013	0.390	-0.921	0.086	0.054	0.011	-0.031	-0.022	-0.014	0.021	0.048	0.022	-0.003
0.055	0.292	-0.964	-0.011	0.391	-0.920	0.073	-0.115	0.026	0.013	-0.016	-0.015	0.026	0.040	0.022	-0.007
0.013	0.323	-0.979	-0.015	0.393	-0.920	0.091	0.235	-0.023	-0.026	0.014	-0.031	0.017	0.008	0.037	-0.013
0.055	0.292	-0.924	-0.010	0.393	-0.920	0.008	-0.263	0.042	0.012	-0.017	0.024	0.025	0.039	0.018	-0.001
-0.010	0.276	-0.956	-0.012	0.393	-0.919	0.042	0.104	0.014	-0.052	-0.033	-0.008	0.041	0.053	0.013	-0.010
0.090	0.307	-0.901	-0.015	0.394	-0.919	0.087	0.162	-0.018	0.051	-0.003	0.047	0.058	0.022	0.042	-0.013
0.020	0.288	-0.916	-0.014	0.395	-0.918	0.066	-0.019	0.001	-0.019	-0.023	0.031	0.011	0.041	0.027	-0.023
0.020	0.288	-0.916	-0.017	0.396	-0.918	0.060	0.184	0.001	-0.015	-0.024	0.030	0.012	0.041	0.027	-0.012
-0.026	0.303	-0.968	-0.016	0.397	-0.918	0.042	-0.089	0.045	-0.063	-0.009	-0.021	0.058	0.025	0.024	-0.015
0.055	0.330	-0.932	-0.016	0.398	-0.917	0.082	-0.028	0.029	0.017	0.016	0.014	0.022	0.003	0.012	-0.011
0.059	0.361	-0.924	-0.019	0.400	-0.916	0.118	0.159	0.028	0.024	0.045	0.021	0.026	0.034	0.020	-0.012
0.028	0.315	-0.948	-0.019	0.401	-0.916	0.057	-0.001	0.064	-0.006	-0.002	-0.003	0.005	0.013	0.003	-0.010
0.017	0.296	-0.893	-0.022	0.401	-0.916	0.054	0.156	-0.003	-0.015	-0.022	0.052	0.017	0.032	0.053	-0.013
-0.010	0.311	-0.944	-0.022	0.401	-0.916	-0.009	0.021	0.016	-0.042	-0.006	0.001	0.045	0.016	0.001	-0.026
0.032	0.288	-0.920	-0.024	0.401	-0.916	-0.006	0.099	0.000	0.002	-0.029	0.024	0.003	0.039	0.025	-0.036
-0.014	0.272	-0.920	-0.025	0.401	-0.916	0.030	0.049	-0.019	-0.043	-0.045	0.024	0.049	0.054	0.025	-0.025
-0.022	0.276	-0.928	-0.023	0.401	-0.916	0.032	-0.110	0.021	-0.053	-0.041	0.016	0.057	0.050	0.017	-0.030
0.063	0.300	-0.909	-0.027	0.402	-0.915	0.061	0.271	-0.004	0.036	-0.019	0.036	0.027	0.027	0.037	-0.026
-0.030	0.342	-0.909	-0.027	0.403	-0.915	0.040	-0.012	0.015	-0.056	0.023	0.035	0.066	0.016	0.036	-0.031
0.047	0.311	-0.920	-0.030	0.403	-0.915	0.021	0.208	-0.046	0.024	-0.008	0.023	0.011	0.015	0.024	-0.025
-0.045	0.315	-0.920	-0.030	0.402	-0.915	-0.010	-0.039	-0.013	-0.069	-0.004	0.024	0.081	0.011	0.024	-0.033
0.020	0.292	-0.877	-0.029	0.402	-0.915	-0.013	-0.011	-0.043	-0.004	-0.026	0.067	0.016	0.033	0.067	-0.024
0.020	0.261	-0.897	-0.033	0.402	-0.915	0.023	0.242	-0.069	-0.001	-0.057	0.047	0.016	0.064	0.047	-0.030
0.001	0.257	-0.936	-0.031	0.402	-0.915	0.033	-0.079	-0.010	-0.022	-0.062	0.008	0.036	0.067	0.009	-0.018
0.005	0.276	-0.936	-0.034	0.404	-0.914	0.107	0.212	-0.046	-0.014	-0.044	0.007	0.033	0.048	0.009	-0.020
0.024	0.288	-0.893	-0.035	0.407	-0.913	0.185	0.050	-0.021	0.005	-0.035	0.049	0.014	0.036	0.053	-0.023
-0.003	0.288	-0.893	-0.036	0.412	-0.911	0.267	0.065	0.031	-0.020	-0.040	0.047	0.041	0.035	0.053	-0.023
-0.007	0.296	-0.905	-0.040	0.417	-0.908	0.346	0.141	0.101	-0.021	-0.038	0.032	0.045	0.028	0.040	-0.017
-0.022	0.350	-0.948	-0.042	0.423	-0.905	0.342	0.089	0.101	-0.034	0.010	-0.014	0.061	0.027	0.004	-0.020
0.028	0.385	-0.916	-0.048	0.429	-0.902	0.324	0.321	0.065	0.022	0.039	0.015	0.010	0.062	0.027	-0.026
-0.010	0.334	-0.889	-0.051	0.436	-0.899	0.379	0.144	0.068	-0.013	-0.018	0.039	0.048	0.012	0.054	-0.022
-0.072	0.319	-0.924	-0.055	0.442	-0.895	0.387	0.201	0.021	-0.071	-0.040	0.000	0.107	0.003	0.018	-0.021
-0.007	0.330	-0.905	-0.055	0.447	-0.893	0.295	-0.005	0.015	-0.005	-0.033	0.017	0.040	0.009	0.037	-0.038
-0.018	0.361	-0.893	-0.058	0.451	-0.890	0.251	0.218	-0.062	-0.014	-0.006	0.027	0.050	0.040	0.049	-0.042
-0.076	0.373	-0.909	-0.059	0.454	-0.889	0.139	0.099	-0.088	-0.070	0.003	0.010	0.106	0.051	0.032	-0.028
-0.064	0.385	-0.944	-0.058	0.454	-0.889	0.019	0.005	-0.105	-0.060	0.014	-0.026	0.093	0.063	0.004	-0.025
-0.010	0.400	-0.948	-0.062	0.453	-0.889	-0.052	0.252	-0.093	-0.002	0.031	-0.030	0.038	0.079	0.009	0.001
-0.033	0.381	-0.999	-0.061	0.451	-0.891	-0.110	-0.027	-0.042	-0.026	0.013	-0.080	0.061	0.060	0.060	0.027
0.063	0.354	-1.023	-0.070	0.447	-0.892	-0.179	0.597	-0.112	0.079	-0.010	-0.102	0.037	0.034	0.084	0.037
-0.007	0.327	-1.066	-0.078	0.444	-0.893	-0.200	0.498	-0.132	0.017	-0.033	-0.144	0.032	0.007	0.128	0.021
-0.049	0.342	-0.987	-0.082	0.442	-0.893	-0.064	0.295	-0.071	-0.021	-0.017	-0.065	0.073	0.023	0.050	0.003
-0.095	0.334	-0.885	-0.085	0.443	-0.893	0.054	0.145	-0.006	-0.064	-0.025	0.037	0.118	0.016	0.053	-0.045
-0.114	0.327	-0.865	-0.092	0.446	-0.891	0.168	0.373	0.032	-0.077	-0.035	0.054	0.137	0.008	0.073	-0.074
-0.164	0.388	-0.869	-0.095	0.448	-0.889	0.158	0.100	0.108	-0.124	0.024	0.049	0.186	0.071	0.069	-0.068
-0.114	0.450	-0.881	-0.095	0.450	-0.888	0.111	-0.077	0.142	-0.074	0.084	0.036	0.136	0.133	0.057	-0.036
-0.007	0.462	-0.905	-0.095	0.452	-0.887	0.133	0.016	0.071	0.035	0.093	0.011	0.027	0.144	0.034	0.008
0.055	0.439	-0.928	-0.094	0.454	-0.886	0.102	-0.068	0.078	0.095	0.069	-0.013	0.034	0.121	0.011	0.082
0.067	0.493	-1.019	-0.093	0.455	-0.886	0.067	-0.080	0.081	0.105	0.122	-0.104	0.046	0.175	0.080	0.141
0.170	0.516	-1.050	-0.092	0.455	-0.886	0.031	-0.016	-0.039	0.208	0.144	-0.136	0.149	0.198	0.112	0.198
0.151	0.497	-1.074	-0.080	0.454	-0.887	-0.055	-0.582	-0.072	0.177	0.126	-0.158	0.130	0.179	0.135	0.242
0.274	0.431	-1.050	-0.075	0.454	-0.888	-0.011	-0.146	-0.137	0.295	0.060	-0.133	0.252	0.113	0.112	0.272
0.278	0.385	-1.039	-0.068	0.453	-0.889	-0.030	-0.270	-0.145	0.292	0.015	-0.121	0.256	0.067	0.101	0.281
0.247	0.369	-1.066	-0.059	0.453	-0.889	0.005	-0.328	-0.184	0.252	-0.001	-0.148	0.225	0.052	0.129	0.282
0.259	0.342	-1.074	-0.048	0.453	-0.890	0.027	-0.504	-0.144	0.253	-0.028	-0.155	0.237	0.025	0.136	0.260
0.205	0.330	-1.046	-0.039	0.455	-0.890	0.098	-0.425	-0.094	0.190	-0.041	-0.128	0.183	0.013	0.109	0.244
0.209	0.311	-1.027	-0.033	0.457	-0.889	0.176	-0.284	-0.051	0.187	-0.063	-0.109	0.186	0.006	0.089	0.224
0.236	0.346	-1.011	-0.032	0.459	-0.888	0.091	0.044	-0.045	0.214	-0.029	-0.094	0.213	0.028	0.074	0.199
0.186	0.361	-1.019	-0.027	0.459	-0.888	0.059	-0.261	0.027	0.158	-0.014	-0.102	0.162	0.043	0.082	0.211
0.182	0.369	-0.964	-0.032	0.459	-0.888	0.004	0.284	0.015	0.159	-0.006	-0.047	0.158	0.050	0.027	0.196
0.347	0.377	-0.857	-0.033	0.458	-0.889	-0.085	0.111	-0.025	0.325	0.003	0.061	0.324	0.057	0.079	0.178
0.174	0.400	-0.881	-0.039	0.454	-0.890	-0.178	0.417	-0.087	0.158	0.029	0.038	0.151	0.079	0.056	0.149
0.174	0.400	-0.881	-0.042	0.451	-0.892	-0.204	0.289	-0.100	0.161	0.033	0.040	0.151	0.079	0.055	0.125
0.043	0.423	-0.936	-0.045	0.446	-0.894	-0.263	0.211	-0.119	0.033	0.061	-0.013	0.020	0.101	0.000	0.072
0.055	0.427	-0.932	-0.043	0.441	-0.896	-0.264	0.046	-0.189	0.043	0.069	-0.007	0.032	0.104	0.004	0.052
0.005	0.435	-0.991	-0.042	0.438	-0.898	-0.207	0.049	-0.277	-0.008	0.081	-0.064	0.018	0.111	0.056	0.020
0.040	0.419	-0.948	-0.046	0.434	-0.900	-0.226	0.400	-0.327	0.030	0.069	-0.019	0.017	0.095	0.013	0.006
-0.037	0.377	-0.979	-0.045	0.428	-0.903	-0.341	0.113	-0.268	-0.047	0.033	-0.048	0.060	0.052	0.045	-0.006
-0.030	0.296	-0.960	-0.042	0.422	-0.906	-0.316	-0.090	-0.263	-0.043	-0.043	-0.025	0.052	0.030	0.026	-0.018
-0.014	0.330	-0.948	-0.042	0.415	-0.909	-0.356	0.149	-0.239	-0.027	-0.001	-0.010	0.036	0.004	0.014	-0.036
-0.022	0.284	-0.905	-0.042	0.411	-0.911	-0.223	0.045	-0.170	-0.036	-0.044	0.035	0.044	0.043	0.028	-0.032
-0.045	0.269	-0.944	-0.038	0.406	-0.913	-0.261	-0.159	-0.107	-0.062	-0.054	-0.002	0.066	0.060	0.012	-0.042
0.028	0.303	-0.885	-0.041	0.401	-0.915	-0.251	0.219	-0.126	0.014	-0.015	0.059	0.007	0.026	0.047	-0.053
-0.053	0.296	-0.897	-0.038	0.396	-0.917	-0.263	-0.083	-0.100	-0.070	-0.017	0.049	0.073	0.034	0.035	-0.060
-0.053	0.300	-0.912	-0.036	0.392	-0.919	-0.230	-0.092	-0.099	-0.072	-0.009	0.035	0.073	0.031	0.019	-0.076
-0.057	0.269	-0.936	-0.034	0.387	-0.921	-0.243	-0.090	-0.091	-0.078	-0.035	0.014	0.076	0.062	0.005	-0.070
-0.107	0.257	-0.924	-0.022	0.381	-0.925	-0.355	-0.630	-0.042	-0.140	-0.040	0.029	0.126	0.074	0.007	-0.071
0.082	0.249	-0.893	-0.021	0.373	-0.927	-0.365	-0.032	-0.061	0.047	-0.041	0.063	0.063	0.082	0.038	-0.066
-0.033	0.230	-0.901	-0.018	0.368	-0.930	-0.285	-0.109	-0.091	-0.071	-0.054	0.058	0.053	0.102	0.030	-0.058
-0.003	0.211	-0.928	-0.014	0.363	-0.932	-0.267	-0.197	-0.036	-0.044	-0.068	0.032	0.022	0.122	0.003	-0.041
0.024	0.187	-0.897	-0.014	0.359	-0.933	-0.164	0.029	-0.040	-0.017	-0.088	0.065	0.004	0.146	0.034	-0.052
-0.022	0.214	-0.968	-0.018	0.357	-0.934	-0.113	0.204	-0.050	-0.059	-0.058	-0.005	0.041	0.120	0.037	-0.040
0.009	0.249	-0.940	-0.014	0.354	-0.935	-0.122	-0.198	0.056	-0.031	-0.021	0.023	0.010	0.085	0.010	-0.036
0.024	0.288	-0.944	-0.010	0.353	-0.936	-0.049	-0.220	0.030	-0.020	0.019	0.020	0.007	0.047	0.015	-0.040
0.020	0.276	-0.940	-0.010	0.351	-0.936	-0.113	-0.024	-0.004	-0.024	0.010	0.024	0.004	0.060	0.011	-0.040
-0.014	0.272	-0.972	-0.006	0.349	-0.937	-0.089	-0.198	0.012	-0.062	0.008	-0.006	0.029	0.065	0.043	-0.037
0.009	0.253	-0.928	-0.004	0.346	-0.938	-0.110	-0.102	-0.014	-0.041	-0.009	0.038	0.006	0.086	0.000	-0.039
0.020	0.226	-0.983	-0.001	0.346	-0.938	-0.028	-0.131	-0.005	-0.032	-0.035	-0.017	0.006	0.114	0.056	-0.040
0.028	0.234	-0.936	0.001	0.346	-0.938	0.016	-0.150	0.022	-0.027	-0.027	0.030	0.013	0.107	0.008	-0.036
0.020	0.222	-0.952	0.001	0.345	-0.939	-0.030	0.002	0.061	-0.034	-0.038	0.015	0.005	0.120	0.024	-0.031
0.020	0.222	-0.952	0.001	0.344	-0.939	-0.002	-0.036	0.049	-0.034	-0.038	0.015	0.005	0.121	0.024	-0.032
0.036	0.245	-0.952	0.004	0.344	-0.939	0.026	-0.157	0.022	-0.022	-0.015	0.015	0.019	0.099	0.024	-0.032
0.032	0.280	-0.944	0.001	0.345	-0.939	0.020	0.179	-0.009	-0.022	0.020	0.022	0.015	0.065	0.015	-0.036
0.013	0.265	-0.983	0.003	0.344	-0.939	-0.031	-0.096	0.048	-0.043	0.005	-0.017	0.006	0.081	0.054	-0.034
-0.003	0.265	-0.968	0.006	0.343	-0.939	-0.030	-0.219	0.030	-0.062	0.006	-0.001	0.023	0.082	0.039	-0.033
0.043	0.238	-0.936	0.008	0.344	-0.939	0.053	-0.116	0.039	-0.018	-0.022	0.031	0.022	0.111	0.007	-0.035
0.051	0.253	-0.924	0.006	0.343	-0.939	-0.002	0.130	0.019	-0.008	-0.006	0.043	0.029	0.096	0.005	-0.030
0.032	0.249	-0.936	0.005	0.343	-0.939	0.010	0.036	0.012	-0.027	-0.010	0.031	0.010	0.101	0.006	-0.025
0.040	0.261	-0.995	0.007	0.344	-0.939	0.027	-0.101	0.049	-0.021	0.001	-0.028	0.016	0.091	0.066	-0.024
0.036	0.245	-0.948	0.009	0.345	-0.939	0.075	-0.088	-0.004	-0.027	-0.016	0.019	0.012	0.107	0.019	-0.021
0.043	0.230	-0.948	0.006	0.346	-0.938	0.066	0.119	0.031	-0.017	-0.032	0.019	0.018	0.124	0.019	-0.027
0.059	0.226	-0.944	0.005	0.347	-0.938	0.109	0.098	0.015	-0.000	-0.038	0.022	0.033	0.130	0.016	-0.028
-0.014	0.261	-0.979	0.007	0.349	-0.937	0.113	-0.156	0.006	-0.076	-0.005	-0.014	0.040	0.096	0.052	-0.032
0.055	0.265	-0.940	0.008	0.351	-0.936	0.127	-0.026	-0.012	-0.008	-0.003	0.025	0.029	0.094	0.014	-0.038
0.024	0.234	-0.920	0.008	0.355	-0.935	0.186	0.021	0.013	-0.039	-0.037	0.044	0.002	0.126	0.005	-0.038
0.020	0.234	-0.936	0.009	0.357	-0.934	0.157	-0.070	0.037	-0.044	-0.039	0.027	0.005	0.128	0.011	-0.032
0.070	0.257	-0.916	0.006	0.359	-0.933	0.126	0.159	-0.003	0.009	-0.018	0.046	0.045	0.106	0.009	-0.035
0.020	0.280	-0.964	0.005	0.362	-0.932	0.156	0.033	0.014	-0.041	0.002	-0.002	0.005	0.084	0.039	-0.035
0.032	0.261	-0.948	0.004	0.365	-0.931	0.178	0.091	-0.003	-0.028	-0.020	0.012	0.007	0.104	0.023	-0.019
0.005	0.257	-0.964	0.004	0.367	-0.930	0.105	-0.024	0.034	-0.055	-0.025	-0.004	0.020	0.109	0.040	-0.025
0.105	0.272	-0.916	0.002	0.369	-0.929	0.141	0.141	0.010	0.047	-0.012	0.042	0.080	0.094	0.007	-0.024
0.013	0.288	-0.968	-0.000	0.372	-0.928	0.190	0.126	-0.025	-0.043	-0.000	-0.010	0.011	0.079	0.044	-0.019
0.024	0.315	-0.944	-0.000	0.375	-0.927	0.133	-0.015	0.025	-0.032	0.024	0.012	0.001	0.053	0.021	-0.020
0.047	0.296	-0.968	-0.001	0.377	-0.926	0.154	0.051	0.043	-0.008	0.002	-0.012	0.024	0.073	0.045	-0.023
0.001	0.261	-0.920	-0.005	0.380	-0.925	0.142	0.201	-0.005	-0.051	-0.035	0.034	0.022	0.109	0.002	-0.023
0.086	0.296	-0.909	-0.005	0.382	-0.924	0.154	0.027	0.000	0.034	-0.003	0.045	0.064	0.075	0.013	-0.025
0.013	0.307	-0.948	-0.006	0.385	-0.923	0.166	0.075	-0.037	-0.038	0.006	0.004	0.009	0.064	0.026	-0.032
0.005	0.284	-0.956	-0.005	0.387	-0.922	0.139	-0.099	0.006	-0.047	-0.019	-0.005	0.017	0.089	0.034	-0.013
0.005	0.284	-0.956	-0.006	0.390	-0.921	0.140	0.075	-0.014	-0.046	-0.021	-0.006	0.016	0.089	0.035	-0.021
0.093	0.288	-0.940	-0.007	0.393	-0.920	0.181	0.105	-0.028	0.044	-0.021	0.009	0.073	0.086	0.019	-0.022
0.028	0.311	-0.924	-0.011	0.396	-0.918	0.201	0.223	-0.053	-0.018	-0.001	0.023	0.008	0.063	0.004	-0.010
0.001	0.300	-0.940	-0.012	0.400	-0.916	0.223	0.080	-0.026	-0.044	-0.016	0.006	0.019	0.075	0.019	-0.013
0.067	0.307	-0.936	-0.014	0.403	-0.915	0.176	0.162	-0.070	0.023	-0.012	0.008	0.046	0.068	0.015	-0.026
-0.014	0.303	-0.944	-0.014	0.407	-0.913	0.221	-0.008	-0.036	-0.058	-0.019	-0.001	0.034	0.073	0.023	-0.024
-0.003	0.311	-0.975	-0.014	0.409	-0.913	0.126	-0.005	0.021	-0.046	-0.013	-0.034	0.023	0.066	0.055	-0.026
0.043	0.323	-0.901	-0.016	0.412	-0.911	0.210	0.136	-0.029	0.002	-0.006	0.040	0.024	0.055	0.020	-0.038
-0.010	0.330	-0.912	-0.017	0.416	-0.909	0.213	0.079	-0.006	-0.050	-0.001	0.026	0.030	0.048	0.008	-0.027
-0.007	0.315	-0.948	-0.017	0.419	-0.908	0.181	-0.001	-0.012	-0.047	-0.020	-0.011	0.026	0.064	0.027	-0.026
0.043	0.323	-0.916	-0.021	0.422	-0.906	0.189	0.233	-0.055	0.007	-0.015	0.019	0.024	0.056	0.004	-0.034
0.005	0.315	-0.944	-0.022	0.425	-0.905	0.184	0.101	-0.038	-0.030	-0.026	-0.010	0.014	0.064	0.024	-0.023
-0.018	0.342	-0.932	-0.018	0.428	-0.904	0.183	-0.202	0.007	-0.057	-0.002	0.001	0.037	0.037	0.012	-0.024
0.040	0.338	-0.924	-0.021	0.431	-0.902	0.182	0.131	-0.012	0.003	-0.009	0.007	0.021	0.041	0.004	-0.026
-0.007	0.338	-0.920	-0.021	0.435	-0.900	0.217	0.010	-0.019	-0.043	-0.013	0.009	0.026	0.041	0.000	-0.027
0.032	0.330	-0.909	-0.018	0.438	-0.899	0.175	-0.117	-0.015	-0.007	-0.023	0.020	0.013	0.049	0.012	-0.023
0.013	0.334	-0.909	-0.022	0.441	-0.897	0.190	0.235	-0.043	-0.023	-0.023	0.018	0.006	0.045	0.013	-0.027
0.005	0.346	-0.912	-0.021	0.444	-0.896	0.180	-0.042	0.008	-0.031	-0.014	0.013	0.014	0.033	0.009	-0.020
0.013	0.357	-0.936	-0.021	0.447	-0.894	0.199	-0.011	-0.006	-0.024	-0.006	-0.013	0.007	0.022	0.015	-0.019
0.024	0.350	-0.936	-0.019	0.450	-0.893	0.176	-0.109	0.026	-0.014	-0.016	-0.014	0.004	0.029	0.015	-0.019
0.040	0.342	-0.881	-0.021	0.453	-0.891	0.182	0.146	0.006	0.004	-0.027	0.039	0.020	0.036	0.040	-0.010
0.005	0.373	-0.916	-0.024	0.456	-0.890	0.158	0.154	-0.005	-0.029	0.001	0.003	0.015	0.005	0.004	-0.014
0.055	0.361	-0.901	-0.024	0.459	-0.888	0.190	0.006	-0.006	0.021	-0.014	0.017	0.035	0.017	0.019	-0.012
-0.010	0.357	-0.916	-0.028	0.462	-0.887	0.175	0.261	-0.031	-0.040	-0.020	-0.001	0.030	0.021	0.003	-0.015
0.036	0.381	-0.905	-0.025	0.464	-0.885	0.166	-0.159	0.013	0.003	0.000	0.010	0.015	0.003	0.015	-0.008
-0.003	0.388	-0.920	-0.028	0.467	-0.884	0.158	0.177	-0.042	-0.032	0.005	-0.007	0.024	0.011	0.001	-0.012
0.047	0.385	-0.889	-0.030	0.469	-0.882	0.159	0.133	-0.023	0.019	-0.001	0.023	0.026	0.007	0.031	-0.007
0.013	0.385	-0.924	-0.033	0.472	-0.881	0.177	0.154	0.010	-0.013	-0.004	-0.014	0.010	0.008	0.004	-0.016
0.013	0.377	-0.909	-0.034	0.476	-0.879	0.210	0.092	0.043	-0.011	-0.015	-0.000	0.010	0.001	0.012	-0.011
-0.026	0.396	-0.901	-0.035	0.479	-0.877	0.202	0.032	0.030	-0.048	0.001	0.006	0.048	0.021	0.020	-0.014
0.020	0.404	-0.901	-0.038	0.482	-0.876	0.162	0.136	0.010	0.000	0.006	0.004	0.001	0.030	0.019	-0.020
0.013	0.404	-0.893	-0.040	0.484	-0.874	0.142	0.162	-0.009	-0.005	0.004	0.011	0.008	0.031	0.027	-0.023
-0.014	0.408	-0.881	-0.041	0.486	-0.873	0.153	0.060	0.003	-0.031	0.005	0.021	0.035	0.036	0.038	-0.023
-0.007	0.377	-0.893	-0.044	0.488	-0.872	0.128	0.170	-0.003	-0.020	-0.028	0.008	0.026	0.006	0.025	-0.027
-0.022	0.392	-0.853	-0.046	0.491	-0.870	0.159	0.086	0.017	-0.034	-0.015	0.046	0.039	0.022	0.064	-0.030
-0.003	0.400	-0.861	-0.049	0.494	-0.868	0.169	0.214	0.011	-0.011	-0.010	0.036	0.019	0.030	0.056	-0.031
-0.030	0.412	-0.928	-0.050	0.497	-0.866	0.221	0.044	0.019	-0.037	-0.002	-0.033	0.045	0.042	0.012	-0.031
-0.030	0.396	-0.869	-0.051	0.501	-0.864	0.251	0.057	0.032	-0.036	-0.021	0.024	0.044	0.027	0.046	-0.021
-0.014	0.408	-0.885	-0.054	0.505	-0.862	0.212	0.144	0.032	-0.018	-0.013	0.006	0.027	0.039	0.030	-0.025
0.020	0.427	-0.849	-0.056	0.507	-0.860	0.167	0.081	0.025	0.018	0.004	0.040	0.008	0.059	0.065	-0.012
-0.053	0.458	-0.905	-0.056	0.510	-0.858	0.163	-0.005	0.026	-0.055	0.032	-0.017	0.064	0.090	0.009	-0.015
0.059	0.462	-0.842	-0.059	0.514	-0.856	0.227	0.190	0.033	0.060	0.032	0.044	0.049	0.094	0.072	-0.017
-0.076	0.446	-0.916	-0.061	0.517	-0.854	0.193	0.110	0.047	-0.072	0.014	-0.033	0.084	0.079	0.002	-0.023
-0.037	0.442	-0.885	-0.062	0.519	-0.852	0.154	0.048	0.037	-0.033	0.008	-0.003	0.045	0.076	0.030	-0.021
-0.026	0.446	-0.865	-0.064	0.522	-0.851	0.178	0.091	0.026	-0.020	0.009	0.015	0.032	0.081	0.050	-0.027
-0.053	0.435	-0.881	-0.067	0.524	-0.849	0.129	0.183	0.018	-0.043	-0.005	-0.002	0.059	0.070	0.034	-0.021
0.005	0.466	-0.869	-0.068	0.526	-0.848	0.158	0.059	-0.002	0.015	0.024	0.008	0.001	0.101	0.046	-0.027
-0.030	0.439	-0.845	-0.071	0.528	-0.846	0.127	0.189	-0.022	-0.017	-0.005	0.030	0.036	0.075	0.069	-0.025
-0.068	0.442	-0.869	-0.068	0.529	-0.846	0.050	-0.175	-0.009	-0.058	-0.002	0.006	0.074	0.080	0.045	-0.025
-0.018	0.454	-0.845	-0.069	0.530	-0.845	0.061	0.062	-0.028	-0.008	0.008	0.029	0.024	0.092	0.069	-0.029
-0.041	0.458	-0.842	-0.071	0.531	-0.845	0.051	0.155	-0.025	-0.028	0.012	0.033	0.047	0.096	0.073	-0.032
-0.014	0.450	-0.845	-0.074	0.531	-0.844	0.023	0.159	0.014	0.001	0.004	0.028	0.020	0.088	0.069	-0.036
-0.068	0.431	-0.889	-0.076	0.531	-0.844	0.030	0.102	0.028	-0.051	-0.016	-0.015	0.074	0.068	0.026	-0.047
-0.099	0.473	-0.869	-0.077	0.532	-0.844	0.039	0.076	-0.003	-0.080	0.026	0.004	0.105	0.110	0.045	-0.055
-0.099	0.473	-0.869	-0.078	0.532	-0.843	0.011	0.066	-0.005	-0.079	0.026	0.004	0.104	0.110	0.046	-0.061
-0.099	0.423	-0.869	-0.077	0.531	-0.844	-0.025	-0.100	0.012	-0.081	-0.023	0.004	0.104	0.060	0.046	-0.053
-0.049	0.396	-0.845	-0.076	0.530	-0.844	-0.014	0.005	-0.048	-0.031	-0.050	0.028	0.055	0.033	0.069	-0.041
-0.033	0.431	-0.912	-0.077	0.530	-0.844	-0.011	0.139	-0.087	-0.015	-0.015	-0.038	0.039	0.068	0.002	-0.029
-0.064	0.408	-0.948	-0.079	0.530	-0.844	0.002	0.122	-0.071	-0.044	-0.038	-0.074	0.070	0.044	0.033	0.010
-0.068	0.404	-0.960	-0.077	0.530	-0.844	0.042	-0.077	0.023	-0.049	-0.042	-0.086	0.074	0.040	0.045	0.043
0.078	0.404	-0.960	-0.082	0.531	-0.844	0.070	0.280	0.006	0.101	-0.043	-0.087	0.072	0.040	0.045	0.068
0.063	0.415	-0.983	-0.090	0.531	-0.843	0.032	0.467	0.071	0.094	-0.031	-0.111	0.057	0.051	0.068	0.067
0.067	0.450	-0.944	-0.102	0.533	-0.840	0.152	0.733	0.066	0.110	0.001	-0.075	0.061	0.086	0.029	0.057
-0.080	0.435	-0.885	-0.110	0.537	-0.836	0.279	0.410	0.109	-0.028	-0.018	-0.019	0.085	0.070	0.030	0.003
-0.122	0.435	-0.814	-0.122	0.543	-0.831	0.359	0.649	0.099	-0.058	-0.024	0.047	0.127	0.070	0.101	-0.054
-0.210	0.470	-0.806	-0.129	0.548	-0.826	0.372	0.361	0.066	-0.140	0.005	0.050	0.215	0.105	0.109	-0.096
-0.245	0.504	-0.834	-0.131	0.554	-0.822	0.328	0.034	0.098	-0.173	0.035	0.018	0.250	0.139	0.081	-0.089
-0.164	0.555	-0.853	-0.131	0.559	-0.819	0.340	-0.056	0.078	-0.092	0.080	-0.005	0.169	0.189	0.061	-0.055
-0.064	0.558	-0.869	-0.131	0.563	-0.816	0.261	-0.013	0.023	0.008	0.080	-0.023	0.068	0.193	0.045	-0.008
0.017	0.539	-0.916	-0.127	0.566	-0.815	0.163	-0.154	-0.061	0.085	0.058	-0.072	0.013	0.173	0.003	0.064
-0.007	0.524	-0.964	-0.120	0.568	-0.814	0.149	-0.389	-0.084	0.055	0.040	-0.120	0.010	0.158	0.050	0.126
0.128	0.497	-0.928	-0.110	0.570	-0.814	0.163	-0.509	-0.042	0.180	0.010	-0.085	0.125	0.130	0.015	0.189
0.159	0.470	-0.960	-0.105	0.574	-0.812	0.237	-0.185	-0.092	0.206	-0.020	-0.118	0.156	0.103	0.046	0.216
0.270	0.458	-0.975	-0.095	0.577	-0.811	0.234	-0.564	0.027	0.307	-0.035	-0.135	0.268	0.091	0.062	0.275
0.147	0.485	-1.070	-0.086	0.582	-0.809	0.293	-0.598	0.083	0.175	-0.012	-0.231	0.146	0.118	0.157	0.295
0.347	0.493	-0.983	-0.078	0.587	-0.806	0.392	-0.447	0.065	0.367	-0.010	-0.148	0.346	0.125	0.070	0.303
0.263	0.493	-0.932	-0.074	0.593	-0.802	0.354	-0.201	-0.010	0.278	-0.016	-0.100	0.262	0.125	0.018	0.281
0.232	0.512	-0.975	-0.069	0.598	-0.798	0.362	-0.248	0.010	0.243	-0.002	-0.147	0.232	0.144	0.061	0.255
0.170	0.520	-0.999	-0.062	0.602	-0.796	0.307	-0.505	0.130	0.174	0.002	-0.174	0.171	0.152	0.084	0.217
0.074	0.485	-0.948	-0.055	0.606	-0.793	0.286	-0.493	0.127	0.071	-0.037	-0.125	0.074	0.117	0.033	0.200
0.174	0.524	-0.940	-0.053	0.609	-0.791	0.209	-0.226	0.176	0.169	-0.001	-0.119	0.174	0.156	0.025	0.186
0.217	0.578	-0.861	-0.049	0.612	-0.790	0.173	-0.357	0.153	0.207	0.051	-0.042	0.217	0.210	0.054	0.172
0.217	0.578	-0.861	-0.049	0.613	-0.789	0.112	-0.040	0.122	0.207	0.049	-0.043	0.218	0.209	0.054	0.168
0.197	0.597	-0.739	-0.052	0.614	-0.787	0.086	0.207	0.030	0.191	0.067	0.078	0.200	0.228	0.176	0.137
0.082	0.562	-0.853	-0.058	0.612	-0.789	-0.126	0.405	0.050	0.082	0.035	-0.035	0.086	0.193	0.061	0.113
0.047	0.597	-0.814	-0.060	0.608	-0.792	-0.263	0.190	-0.035	0.049	0.074	0.008	0.052	0.227	0.101	0.056
0.082	0.605	-0.822	-0.067	0.604	-0.794	-0.244	0.558	-0.164	0.090	0.085	0.002	0.088	0.234	0.093	0.023
-0.110	0.562	-0.881	-0.064	0.598	-0.799	-0.422	-0.064	-0.192	-0.105	0.049	-0.052	0.104	0.191	0.034	0.004
-0.007	0.497	-0.798	-0.062	0.592	-0.803	-0.352	0.117	-0.258	-0.003	-0.011	0.035	0.000	0.125	0.117	-0.004
-0.007	0.535	-0.822	-0.061	0.586	-0.808	-0.420	0.151	-0.288	-0.004	0.034	0.017	0.000	0.163	0.093	-0.023
-0.026	0.497	-0.920	-0.060	0.579	-0.813	-0.409	0.129	-0.280	-0.025	0.002	-0.077	0.019	0.124	0.005	-0.009
-0.022	0.481	-0.853	-0.060	0.572	-0.818	-0.423	0.189	-0.211	-0.020	-0.006	-0.005	0.016	0.107	0.062	-0.022
-0.030	0.462	-0.893	-0.063	0.566	-0.822	-0.387	0.262	-0.095	-0.025	-0.019	-0.040	0.024	0.087	0.023	-0.028
-0.099	0.450	-0.885	-0.062	0.562	-0.825	-0.240	-0.031	-0.058	-0.095	-0.026	-0.029	0.094	0.075	0.031	-0.047
-0.049	0.473	-0.877	-0.060	0.557	-0.828	-0.260	-0.114	0.002	-0.047	0.001	-0.018	0.044	0.098	0.040	-0.050
-0.087	0.489	-0.818	-0.061	0.553	-0.831	-0.237	-0.024	0.035	-0.086	0.021	0.044	0.083	0.113	0.099	-0.067
-0.014	0.512	-0.794	-0.062	0.547	-0.835	-0.350	0.080	0.014	-0.011	0.050	0.071	0.011	0.136	0.123	-0.066
-0.107	0.466	-0.877	-0.061	0.541	-0.839	-0.352	-0.093	0.029	-0.105	0.010	-0.008	0.103	0.089	0.041	-0.074
-0.076	0.493	-0.869	-0.060	0.533	-0.844	-0.450	-0.027	-0.047	-0.075	0.044	0.005	0.073	0.116	0.049	-0.071
-0.083	0.466	-0.889	-0.057	0.525	-0.849	-0.483	-0.120	-0.100	-0.086	0.026	-0.009	0.081	0.088	0.029	-0.073
-0.072	0.473	-0.861	-0.052	0.516	-0.855	-0.535	-0.214	-0.102	-0.079	0.042	0.024	0.070	0.095	0.057	-0.067
-0.030	0.400	-0.869	-0.051	0.508	-0.860	-0.456	-0.023	-0.107	-0.038	-0.023	0.021	0.028	0.021	0.049	-0.067
-0.060	0.381	-0.893	-0.048	0.501	-0.864	-0.402	-0.108	-0.050	-0.071	-0.035	0.002	0.060	0.001	0.026	-0.055
-0.068	0.377	-0.916	-0.046	0.495	-0.868	-0.320	-0.103	-0.066	-0.081	-0.033	-0.018	0.068	0.004	0.002	-0.044
-0.003	0.439	-0.889	-0.045	0.490	-0.871	-0.296	-0.016	-0.038	-0.016	0.034	0.012	0.003	0.058	0.029	-0.045
-0.018	0.423	-0.924	-0.044	0.483	-0.874	-0.344	-0.076	0.018	-0.033	0.025	-0.019	0.018	0.042	0.006	-0.042
-0.030	0.408	-0.893	-0.043	0.478	-0.877	-0.276	-0.040	-0.010	-0.046	0.014	0.015	0.030	0.026	0.025	-0.040
-0.026	0.415	-0.877	-0.041	0.475	-0.879	-0.187	-0.080	-0.050	-0.044	0.025	0.033	0.026	0.033	0.041	-0.045
-0.041	0.454	-0.912	-0.039	0.471	-0.881	-0.238	-0.139	-0.012	-0.062	0.068	-0.000	0.042	0.071	0.005	-0.050
-0.018	0.350	-0.889	-0.036	0.467	-0.884	-0.211	-0.138	-0.010	-0.041	-0.032	0.025	0.018	0.034	0.029	-0.048
-0.018	0.350	-0.889	-0.034	0.462	-0.886	-0.250	-0.112	0.011	-0.043	-0.027	0.028	0.018	0.034	0.028	-0.046
-0.018	0.388	-0.936	-0.033	0.458	-0.888	-0.225	-0.038	0.002	-0.044	0.015	-0.017	0.018	0.004	0.019	-0.045
-0.018	0.388	-0.912	-0.032	0.454	-0.891	-0.221	-0.054	-0.011	-0.045	0.020	0.009	0.018	0.004	0.005	-0.042
-0.026	0.377	-0.924	-0.032	0.450	-0.893	-0.214	0.003	-0.024	-0.053	0.012	-0.001	0.025	0.008	0.007	-0.048
-0.018	0.350	-0.944	-0.032	0.446	-0.894	-0.202	0.012	-0.022	-0.045	-0.011	-0.019	0.018	0.035	0.027	-0.040
-0.064	0.327	-0.952	-0.028	0.441	-0.897	-0.229	-0.233	0.019	-0.095	-0.030	-0.024	0.063	0.059	0.035	-0.045
0.036	0.357	-0.932	-0.030	0.438	-0.898	-0.177	0.115	0.005	0.007	0.005	-0.003	0.037	0.028	0.015	-0.043
-0.045	0.357	-0.932	-0.028	0.435	-0.900	-0.163	-0.179	0.055	-0.077	0.008	-0.001	0.043	0.029	0.015	-0.037
0.001	0.350	-0.920	-0.024	0.432	-0.901	-0.120	-0.194	0.047	-0.034	0.002	0.012	0.004	0.037	0.003	-0.024
0.032	0.342	-0.916	-0.025	0.430	-0.902	-0.107	0.048	0.008	-0.002	-0.003	0.017	0.035	0.045	0.000	-0.034
0.013	0.315	-0.948	-0.027	0.428	-0.904	-0.137	0.108	-0.010	-0.020	-0.027	-0.013	0.017	0.072	0.031	-0.028
-0.003	0.315	-0.909	-0.024	0.423	-0.906	-0.226	-0.144	-0.013	-0.038	-0.023	0.028	0.001	0.072	0.009	-0.028
0.005	0.311	-0.905	-0.022	0.419	-0.908	-0.226	-0.093	-0.022	-0.032	-0.022	0.034	0.010	0.076	0.013	-0.041
0.001	0.311	-0.944	-0.023	0.414	-0.910	-0.252	0.067	-0.057	-0.035	-0.018	-0.003	0.006	0.076	0.027	-0.045
-0.041	0.303	-0.940	-0.019	0.409	-0.912	-0.268	-0.177	-0.051	-0.081	-0.020	0.003	0.036	0.084	0.023	-0.045
0.020	0.292	-0.912	-0.019	0.404	-0.915	-0.265	0.017	-0.026	-0.020	-0.027	0.033	0.025	0.095	0.005	-0.049
-0.007	0.269	-0.928	-0.020	0.399	-0.917	-0.218	0.038	-0.022	-0.046	-0.046	0.019	0.001	0.119	0.011	-0.049
-0.022	0.280	-0.948	-0.018	0.396	-0.918	-0.170	-0.070	-0.016	-0.063	-0.030	0.001	0.016	0.107	0.031	-0.035
0.017	0.300	-0.928	-0.018	0.392	-0.920	-0.184	-0.002	-0.013	-0.025	-0.008	0.023	0.023	0.088	0.011	-0.041
0.047	0.303	-0.909	-0.019	0.391	-0.920	-0.081	0.065	-0.045	0.007	-0.002	0.043	0.054	0.084	0.009	-0.042
-0.033	0.303	-0.972	-0.021	0.387	-0.922	-0.160	0.139	-0.047	-0.072	0.001	-0.019	0.027	0.084	0.054	-0.030
-0.014	0.288	-0.940	-0.020	0.383	-0.923	-0.205	-0.034	-0.007	-0.053	-0.010	0.015	0.007	0.099	0.023	-0.036
0.063	0.276	-0.897	-0.024	0.381	-0.924	-0.131	0.241	-0.074	0.027	-0.019	0.059	0.070	0.111	0.021	-0.044
-0.026	0.280	-0.932	-0.024	0.379	-0.925	-0.079	0.061	-0.074	-0.061	-0.014	0.024	0.019	0.107	0.015	-0.043
-0.003	0.300	-0.940	-0.020	0.376	-0.926	-0.156	-0.236	-0.021	-0.042	0.009	0.018	0.004	0.088	0.022	-0.043
-0.010	0.257	-0.924	-0.019	0.373	-0.928	-0.129	-0.044	-0.024	-0.051	-0.031	0.035	0.004	0.130	0.006	-0.051
0.005	0.222	-0.897	-0.022	0.372	-0.928	-0.029	0.227	-0.066	-0.032	-0.065	0.062	0.012	0.164	0.021	-0.050
0.005	0.261	-0.940	-0.024	0.373	-0.928	0.027	0.075	-0.019	-0.031	-0.027	0.019	0.012	0.126	0.022	-0.041
-0.030	0.280	-0.956	-0.022	0.373	-0.928	0.038	-0.087	0.029	-0.067	-0.008	0.003	0.023	0.106	0.038	-0.041
0.055	0.276	-0.901	-0.026	0.374	-0.927	0.066	0.199	-0.001	0.021	-0.013	0.058	0.062	0.110	0.018	-0.033
-0.018	0.269	-0.932	-0.026	0.374	-0.927	0.031	0.008	0.054	-0.051	-0.021	0.026	0.012	0.117	0.014	-0.033
0.020	0.280	-0.956	-0.028	0.375	-0.927	0.025	0.064	0.044	-0.012	-0.009	0.002	0.027	0.105	0.037	-0.027
-0.007	0.292	-0.960	-0.027	0.374	-0.927	0.002	-0.031	0.033	-0.039	0.003	-0.001	0.000	0.093	0.041	-0.037
0.009	0.284	-0.916	-0.030	0.376	-0.926	0.077	0.139	0.020	-0.021	-0.006	0.041	0.015	0.100	0.002	-0.029
-0.018	0.272	-0.948	-0.029	0.377	-0.926	0.100	-0.037	0.015	-0.049	-0.019	0.009	0.012	0.111	0.029	-0.038
0.017	0.265	-0.944	-0.032	0.379	-0.925	0.102	0.149	0.013	-0.011	-0.029	0.013	0.023	0.119	0.025	-0.035
-0.026	0.253	-0.932	-0.032	0.380	-0.924	0.095	-0.016	0.029	-0.054	-0.042	0.024	0.019	0.130	0.013	-0.036
0.017	0.296	-0.912	-0.035	0.381	-0.924	0.067	0.154	0.014	-0.009	-0.000	0.043	0.023	0.087	0.007	-0.034
-0.010	0.284	-0.932	-0.038	0.383	-0.923	0.107	0.173	0.019	-0.032	-0.013	0.022	0.004	0.098	0.012	-0.043
-0.026	0.276	-0.960	-0.040	0.385	-0.922	0.157	0.125	0.048	-0.045	-0.024	-0.006	0.020	0.105	0.039	-0.035
-0.045	0.288	-0.940	-0.043	0.388	-0.921	0.147	0.119	0.078	-0.062	-0.014	0.012	0.039	0.093	0.019	-0.044
0.009	0.327	-0.932	-0.044	0.391	-0.919	0.206	0.010	0.082	-0.007	0.021	0.019	0.015	0.054	0.011	-0.044
-0.072	0.346	-0.968	-0.047	0.394	-0.918	0.141	0.143	0.055	-0.085	0.038	-0.018	0.066	0.034	0.046	-0.053
-0.018	0.357	-0.924	-0.047	0.395	-0.917	0.111	-0.035	0.045	-0.031	0.047	0.025	0.013	0.022	0.003	-0.044
-0.068	0.307	-0.912	-0.049	0.397	-0.917	0.088	0.097	0.033	-0.079	-0.004	0.036	0.063	0.072	0.009	-0.048
0.005	0.311	-0.924	-0.049	0.396	-0.917	-0.039	0.005	0.023	-0.006	0.000	0.024	0.009	0.067	0.002	-0.042
-0.022	0.303	-0.932	-0.050	0.396	-0.917	0.035	0.108	-0.059	-0.031	-0.008	0.016	0.017	0.075	0.010	-0.047
-0.026	0.292	-0.916	-0.051	0.397	-0.917	0.032	0.082	-0.075	-0.034	-0.020	0.032	0.021	0.086	0.006	-0.039
-0.045	0.288	-0.932	-0.048	0.396	-0.917	-0.045	-0.154	-0.030	-0.057	-0.023	0.017	0.041	0.090	0.010	-0.042
-0.030	0.276	-0.912	-0.049	0.394	-0.918	-0.078	0.091	-0.044	-0.040	-0.032	0.037	0.026	0.101	0.010	-0.042
-0.007	0.272	-0.909	-0.053	0.393	-0.918	-0.043	0.209	-0.052	-0.014	-0.035	0.041	0.002	0.105	0.014	-0.039
-0.018	0.272	-0.920	-0.050	0.393	-0.918	-0.003	-0.124	0.020	-0.027	-0.035	0.030	0.013	0.104	0.002	-0.039
-0.010	0.276	-0.909	-0.055	0.393	-0.918	0.033	0.254	-0.015	-0.015	-0.031	0.041	0.005	0.100	0.013	-0.040
-0.049	0.280	-0.928	-0.058	0.394	-0.917	0.095	0.133	0.024	-0.051	-0.029	0.021	0.044	0.096	0.006	-0.042
-0.049	0.280	-0.928	-0.056	0.396	-0.917	0.098	-0.090	0.073	-0.052	-0.030	0.020	0.044	0.095	0.006	-0.044
-0.033	0.288	-0.920	-0.059	0.398	-0.915	0.143	0.120	0.093	-0.034	-0.025	0.027	0.030	0.087	0.003	-0.049
-0.033	0.296	-0.893	-0.063	0.401	-0.914	0.193	0.205	0.044	-0.030	-0.020	0.053	0.031	0.078	0.031	-0.052
-0.053	0.307	-0.932	-0.065	0.403	-0.913	0.133	0.047	0.056	-0.048	-0.011	0.013	0.051	0.065	0.008	-0.041
-0.072	0.276	-0.912	-0.067	0.405	-0.912	0.129	0.090	0.072	-0.065	-0.043	0.031	0.070	0.096	0.012	-0.045
0.001	0.296	-0.909	-0.070	0.407	-0.911	0.141	0.154	0.031	0.011	-0.026	0.034	0.003	0.075	0.016	-0.042
-0.068	0.292	-0.924	-0.071	0.409	-0.910	0.109	0.059	0.051	-0.057	-0.032	0.018	0.066	0.078	0.000	-0.049
-0.053	0.303	-0.948	-0.074	0.410	-0.909	0.069	0.154	-0.017	-0.039	-0.021	-0.007	0.050	0.066	0.024	-0.038
-0.099	0.315	-0.932	-0.075	0.410	-0.909	0.017	0.054	-0.012	-0.084	-0.010	0.009	0.095	0.054	0.009	-0.052
-0.030	0.315	-0.924	-0.078	0.410	-0.909	-0.006	0.203	-0.072	-0.012	-0.009	0.017	0.024	0.053	0.001	-0.042
-0.110	0.311	-0.983	-0.078	0.409	-0.909	-0.034	0.027	-0.067	-0.093	-0.012	-0.042	0.104	0.056	0.061	-0.043
-0.053	0.300	-0.991	-0.083	0.408	-0.909	-0.017	0.314	-0.092	-0.030	-0.023	-0.050	0.045	0.068	0.069	-0.022
-0.087	0.269	-1.011	-0.084	0.406	-0.910	-0.127	0.112	-0.040	-0.063	-0.051	-0.069	0.078	0.098	0.089	-0.011
-0.033	0.265	-1.019	-0.091	0.404	-0.910	-0.072	0.366	-0.020	-0.003	-0.053	-0.076	0.023	0.101	0.097	0.023
-0.018	0.265	-1.015	-0.093	0.404	-0.910	0.050	0.167	0.006	0.016	-0.054	-0.073	0.006	0.100	0.094	0.043
0.036	0.272	-1.019	-0.102	0.405	-0.909	0.057	0.507	0.003	0.078	-0.047	-0.078	0.048	0.092	0.098	0.049
0.024	0.276	-0.987	-0.114	0.409	-0.905	0.222	0.710	-0.055	0.079	-0.047	-0.049	0.038	0.087	0.066	0.027
-0.080	0.280	-0.987	-0.118	0.413	-0.903	0.245	0.202	0.003	-0.022	-0.047	-0.052	0.065	0.083	0.066	-0.005
-0.160	0.303	-0.932	-0.125	0.417	-0.900	0.261	0.414	-0.016	-0.095	-0.028	0.001	0.145	0.059	0.011	-0.039
-0.195	0.315	-0.916	-0.130	0.422	-0.897	0.312	0.254	0.021	-0.125	-0.022	0.013	0.178	0.046	0.006	-0.077
-0.149	0.323	-0.909	-0.133	0.429	-0.894	0.372	0.135	0.045	-0.076	-0.020	0.018	0.131	0.038	0.014	-0.092
-0.183	0.365	-0.936	-0.132	0.435	-0.891	0.372	-0.083	0.073	-0.111	0.016	-0.012	0.166	0.006	0.013	-0.069
-0.164	0.381	-0.944	-0.131	0.440	-0.889	0.283	-0.102	0.033	-0.093	0.027	-0.022	0.146	0.023	0.021	-0.032
-0.041	0.388	-0.924	-0.130	0.442	-0.887	0.151	-0.028	-0.063	0.028	0.032	-0.004	0.023	0.031	0.001	-0.010
-0.003	0.373	-0.952	-0.124	0.445	-0.887	0.127	-0.248	-0.105	0.061	0.014	-0.031	0.015	0.016	0.028	0.038
-0.037	0.369	-0.960	-0.120	0.448	-0.886	0.175	-0.161	-0.078	0.023	0.008	-0.040	0.019	0.013	0.035	0.089
0.090	0.385	-0.936	-0.115	0.453	-0.884	0.323	-0.230	-0.050	0.145	0.017	-0.019	0.108	0.029	0.012	0.117
0.097	0.423	-1.039	-0.108	0.459	-0.882	0.327	-0.346	-0.011	0.145	0.050	-0.123	0.115	0.068	0.114	0.156
0.097	0.423	-1.039	-0.099	0.464	-0.880	0.331	-0.512	0.004	0.136	0.045	-0.125	0.115	0.068	0.114	0.183
0.209	0.396	-1.023	-0.097	0.470	-0.877	0.323	-0.010	-0.043	0.246	0.012	-0.112	0.226	0.041	0.098	0.199
0.105	0.377	-1.050	-0.088	0.475	-0.876	0.294	-0.479	0.008	0.134	-0.012	-0.142	0.123	0.023	0.125	0.190
0.167	0.373	-1.019	-0.087	0.481	-0.872	0.385	-0.001	-0.057	0.194	-0.022	-0.113	0.184	0.019	0.094	0.186
0.078	0.357	-1.027	-0.079	0.487	-0.870	0.357	-0.396	0.007	0.098	-0.043	-0.123	0.095	0.004	0.101	0.166
0.113	0.377	-0.995	-0.072	0.491	-0.868	0.276	-0.386	0.005	0.125	-0.028	-0.094	0.130	0.024	0.069	0.165
0.140	0.415	-0.991	-0.068	0.494	-0.867	0.163	-0.227	0.046	0.147	0.008	-0.090	0.157	0.063	0.065	0.155
0.143	0.462	-1.003	-0.061	0.495	-0.867	0.117	-0.394	0.058	0.144	0.053	-0.103	0.160	0.110	0.077	0.159
0.155	0.404	-0.979	-0.055	0.496	-0.867	0.055	-0.346	0.065	0.149	-0.006	-0.079	0.172	0.052	0.053	0.161
0.147	0.396	-0.968	-0.054	0.498	-0.866	0.129	-0.075	0.044	0.140	-0.015	-0.068	0.164	0.044	0.041	0.144
0.182	0.442	-0.889	-0.054	0.499	-0.865	0.082	0.026	0.023	0.175	0.030	0.010	0.199	0.091	0.038	0.125
0.074	0.396	-0.960	-0.053	0.499	-0.865	-0.002	-0.031	0.020	0.066	-0.016	-0.060	0.091	0.044	0.034	0.101
0.086	0.439	-0.885	-0.057	0.499	-0.865	0.038	0.255	-0.012	0.082	0.026	0.014	0.103	0.087	0.042	0.075
0.043	0.427	-0.916	-0.060	0.499	-0.865	-0.005	0.239	-0.042	0.043	0.015	-0.018	0.061	0.075	0.010	0.049
0.017	0.423	-0.901	-0.065	0.497	-0.865	-0.094	0.338	-0.131	0.021	0.013	-0.001	0.034	0.072	0.025	0.036
0.017	0.427	-0.920	-0.066	0.496	-0.866	-0.067	0.188	-0.195	0.022	0.018	-0.020	0.034	0.076	0.006	-0.002
0.028	0.404	-0.845	-0.074	0.495	-0.866	-0.054	0.615	-0.223	0.041	-0.005	0.054	0.046	0.053	0.081	-0.004
-0.157	0.385	-0.948	-0.070	0.493	-0.867	-0.125	-0.166	-0.096	-0.147	-0.022	-0.047	0.138	0.033	0.022	-0.007
0.036	0.392	-0.869	-0.071	0.492	-0.868	-0.076	0.168	-0.148	0.047	-0.013	0.033	0.054	0.041	0.057	-0.004
-0.022	0.408	-0.956	-0.067	0.490	-0.869	-0.062	-0.198	-0.075	-0.015	0.004	-0.053	0.004	0.056	0.030	-0.020
0.017	0.396	-0.968	-0.069	0.489	-0.869	-0.042	0.223	-0.140	0.025	-0.007	-0.064	0.035	0.044	0.042	0.018
-0.068	0.381	-0.893	-0.068	0.489	-0.870	0.000	-0.051	-0.037	-0.060	-0.022	0.011	0.049	0.029	0.033	0.010
0.067	0.377	-0.901	-0.070	0.489	-0.869	0.030	0.182	-0.073	0.076	-0.026	0.003	0.086	0.024	0.025	0.001
-0.022	0.442	-0.897	-0.075	0.491	-0.868	0.105	0.321	-0.026	-0.007	0.038	0.005	0.003	0.090	0.028	-0.023
-0.064	0.400	-0.905	-0.074	0.492	-0.868	0.030	-0.036	-0.014	-0.050	-0.005	-0.003	0.045	0.047	0.020	-0.035
-0.080	0.431	-0.881	-0.068	0.491	-0.869	-0.027	-0.397	0.036	-0.071	0.026	0.022	0.060	0.078	0.044	-0.069
-0.145	0.423	-0.912	-0.070	0.489	-0.870	-0.114	0.172	-0.073	-0.134	0.021	-0.009	0.125	0.070	0.013	-0.087
-0.126	0.365	-0.940	-0.068	0.487	-0.871	-0.110	-0.123	-0.076	-0.118	-0.035	-0.035	0.106	0.012	0.014	-0.084
-0.126	0.365	-0.940	-0.063	0.484	-0.873	-0.161	-0.215	-0.106	-0.122	-0.032	-0.033	0.106	0.011	0.014	-0.075
-0.030	0.350	-0.905	-0.061	0.482	-0.874	-0.097	-0.079	-0.083	-0.029	-0.045	0.004	0.010	0.004	0.022	-0.056
-0.037	0.369	-0.932	-0.061	0.479	-0.876	-0.132	0.007	-0.038	-0.036	-0.024	-0.022	0.018	0.015	0.006	-0.039
-0.014	0.419	-0.873	-0.060	0.477	-0.877	-0.098	-0.022	-0.041	-0.014	0.029	0.038	0.005	0.064	0.053	-0.028
-0.003	0.400	-0.885	-0.059	0.476	-0.877	-0.034	-0.022	-0.053	-0.004	0.010	0.027	0.017	0.044	0.041	-0.039
-0.064	0.400	-0.936	-0.060	0.475	-0.878	-0.055	0.131	-0.049	-0.063	0.011	-0.024	0.043	0.044	0.011	-0.042
-0.087	0.400	-0.920	-0.056	0.475	-0.878	-0.009	-0.229	-0.039	-0.091	0.011	-0.008	0.066	0.043	0.005	-0.049
-0.037	0.365	-0.897	-0.058	0.475	-0.878	0.015	0.100	-0.032	-0.039	-0.023	0.016	0.015	0.007	0.028	-0.050
-0.072	0.392	-0.940	-0.056	0.475	-0.878	0.017	-0.104	0.032	-0.075	0.004	-0.027	0.049	0.033	0.015	-0.045
-0.022	0.400	-0.928	-0.055	0.475	-0.878	-0.004	-0.053	-0.017	-0.027	0.012	-0.015	0.001	0.040	0.003	-0.040
-0.014	0.385	-0.897	-0.054	0.476	-0.878	0.059	-0.026	-0.051	-0.020	-0.005	0.016	0.009	0.023	0.028	-0.038
-0.053	0.377	-0.912	-0.052	0.475	-0.878	0.011	-0.087	-0.030	-0.060	-0.013	0.000	0.030	0.015	0.013	-0.035
-0.018	0.396	-0.893	-0.050	0.474	-0.879	-0.060	-0.092	-0.030	-0.028	0.008	0.021	0.004	0.033	0.033	-0.033
-0.026	0.400	-0.893	-0.047	0.474	-0.879	-0.023	-0.184	-0.020	-0.039	0.012	0.021	0.005	0.036	0.034	-0.024
0.009	0.396	-0.897	-0.047	0.472	-0.880	-0.067	0.052	-0.036	-0.004	0.010	0.018	0.029	0.032	0.030	-0.019
0.040	0.392	-0.897	-0.047	0.470	-0.881	-0.120	0.031	-0.023	0.027	0.008	0.019	0.058	0.027	0.031	-0.017
-0.018	0.361	-0.916	-0.048	0.468	-0.883	-0.111	0.055	-0.029	-0.030	-0.020	0.001	0.000	0.005	0.011	-0.015
-0.007	0.377	-0.901	-0.046	0.465	-0.884	-0.150	-0.070	-0.008	-0.020	-0.002	0.018	0.010	0.010	0.027	-0.021
-0.018	0.357	-0.912	-0.045	0.463	-0.885	-0.096	-0.074	-0.019	-0.033	-0.019	0.007	0.003	0.010	0.016	-0.022
-0.026	0.385	-0.909	-0.049	0.462	-0.885	-0.045	0.298	-0.068	-0.036	0.009	0.011	0.011	0.016	0.020	-0.035
0.036	0.396	-0.881	-0.051	0.461	-0.886	-0.056	0.159	-0.055	0.027	0.021	0.040	0.050	0.027	0.048	-0.029
-0.099	0.388	-0.948	-0.051	0.458	-0.887	-0.143	-0.009	-0.006	-0.107	0.016	-0.026	0.086	0.018	0.019	-0.033
0.028	0.354	-0.885	-0.050	0.455	-0.889	-0.151	-0.072	-0.011	0.018	-0.015	0.039	0.040	0.018	0.044	-0.027
-0.045	0.342	-0.912	-0.053	0.453	-0.890	-0.099	0.230	-0.053	-0.052	-0.025	0.012	0.034	0.031	0.016	-0.040
0.009	0.334	-0.893	-0.053	0.451	-0.891	-0.095	-0.005	-0.035	0.002	-0.031	0.033	0.019	0.040	0.035	-0.023
-0.049	0.330	-0.920	-0.053	0.449	-0.892	-0.100	0.037	0.002	-0.055	-0.033	0.006	0.039	0.044	0.007	-0.026
0.009	0.323	-0.909	-0.055	0.448	-0.892	-0.057	0.081	0.013	0.004	-0.039	0.019	0.018	0.053	0.019	-0.026
-0.007	0.377	-0.912	-0.056	0.447	-0.893	-0.036	0.079	0.020	-0.010	0.016	0.015	0.002	0.000	0.014	-0.021
-0.053	0.365	-0.944	-0.052	0.447	-0.893	-0.016	-0.221	0.032	-0.060	0.005	-0.016	0.045	0.012	0.017	-0.018
0.020	0.381	-0.932	-0.055	0.446	-0.893	-0.033	0.169	0.016	0.016	0.021	-0.004	0.028	0.002	0.006	-0.023
-0.030	0.357	-0.912	-0.056	0.445	-0.894	-0.030	0.011	0.010	-0.034	-0.001	0.016	0.022	0.021	0.014	-0.029
-0.022	0.354	-0.912	-0.057	0.444	-0.894	-0.061	0.088	0.017	-0.024	-0.004	0.017	0.014	0.026	0.014	-0.020
-0.045	0.369	-0.928	-0.055	0.442	-0.895	-0.056	-0.138	0.038	-0.050	0.013	0.002	0.038	0.010	0.002	-0.036
-0.003	0.334	-0.928	-0.057	0.442	-0.895	-0.012	0.152	-0.015	-0.005	-0.021	0.002	0.005	0.046	0.002	-0.023
-0.057	0.327	-0.912	-0.054	0.442	-0.896	0.005	-0.182	0.022	-0.062	-0.029	0.018	0.049	0.054	0.014	-0.023
0.043	0.334	-0.897	-0.059	0.442	-0.895	0.062	0.287	-0.009	0.043	-0.022	0.033	0.051	0.047	0.029	-0.029
-0.049	0.342	-0.964	-0.063	0.443	-0.894	0.042	0.200	0.017	-0.046	-0.015	-0.034	0.042	0.040	0.038	-0.022
-0.076	0.342	-0.916	-0.059	0.443	-0.895	0.020	-0.269	0.077	-0.077	-0.015	0.013	0.069	0.041	0.009	-0.017
0.032	0.369	-0.924	-0.062	0.444	-0.894	0.049	0.177	-0.003	0.034	0.012	0.005	0.039	0.015	0.001	-0.028
-0.045	0.338	-0.932	-0.061	0.444	-0.894	0.034	-0.032	0.032	-0.044	-0.020	-0.003	0.038	0.046	0.007	-0.027
-0.022	0.350	-0.909	-0.062	0.443	-0.894	-0.020	0.063	0.004	-0.019	-0.007	0.021	0.015	0.035	0.017	-0.007
-0.030	0.365	-0.936	-0.061	0.443	-0.894	0.024	-0.053	0.002	-0.028	0.008	-0.007	0.023	0.020	0.011	-0.025
0.028	0.350	-0.920	-0.063	0.443	-0.894	0.011	0.094	-0.003	0.031	-0.007	0.009	0.035	0.036	0.005	-0.013
-0.076	0.334	-0.940	-0.063	0.444	-0.894	0.050	-0.002	0.014	-0.073	-0.023	-0.011	0.069	0.052	0.015	-0.015
0.036	0.334	-0.881	-0.064	0.445	-0.893	0.089	0.103	0.007	0.040	-0.025	0.047	0.042	0.053	0.044	-0.013
-0.045	0.338	-0.940	-0.064	0.446	-0.893	0.079	-0.036	0.037	-0.041	-0.022	-0.012	0.039	0.049	0.015	-0.026
-0.022	0.354	-0.920	-0.066	0.448	-0.892	0.102	0.129	0.007	-0.015	-0.008	0.006	0.016	0.034	0.005	-0.015
-0.041	0.334	-0.916	-0.065	0.449	-0.891	0.095	-0.062	0.040	-0.036	-0.029	0.010	0.036	0.053	0.008	-0.025
-0.018	0.381	-0.920	-0.066	0.450	-0.891	0.062	0.044	0.019	-0.012	0.017	0.005	0.013	0.007	0.005	-0.019
-0.030	0.346	-0.912	-0.066	0.451	-0.890	0.050	-0.030	0.020	-0.024	-0.018	0.013	0.025	0.042	0.013	-0.018
-0.010	0.361	-0.932	-0.065	0.452	-0.890	0.086	-0.032	0.003	-0.005	-0.004	-0.007	0.006	0.027	0.007	-0.022
-0.014	0.357	-0.901	-0.066	0.454	-0.889	0.110	0.042	-0.011	-0.008	-0.010	0.023	0.010	0.031	0.025	-0.028
-0.060	0.357	-0.916	-0.067	0.456	-0.888	0.134	0.056	-0.011	-0.054	-0.012	0.006	0.057	0.031	0.009	-0.030
-0.057	0.350	-0.936	-0.065	0.457	-0.887	0.082	-0.117	0.057	-0.051	-0.021	-0.014	0.053	0.039	0.011	-0.030
-0.057	0.350	-0.936	-0.066	0.459	-0.886	0.148	0.055	0.060	-0.050	-0.023	-0.015	0.054	0.039	0.011	-0.034
-0.003	0.396	-0.901	-0.069	0.462	-0.884	0.152	0.156	0.027	0.007	0.021	0.019	0.000	0.007	0.024	-0.027
-0.041	0.373	-0.909	-0.068	0.462	-0.884	0.069	-0.086	0.017	-0.033	-0.003	0.011	0.039	0.016	0.016	-0.021
-0.018	0.381	-0.889	-0.072	0.464	-0.883	0.107	0.213	0.012	-0.006	0.003	0.029	0.017	0.009	0.035	-0.019
-0.018	0.377	-0.893	-0.073	0.466	-0.882	0.139	0.086	-0.017	-0.005	-0.003	0.024	0.017	0.013	0.031	-0.019
-0.049	0.361	-0.916	-0.072	0.468	-0.881	0.083	-0.040	0.035	-0.036	-0.020	-0.000	0.048	0.028	0.007	-0.011
-0.014	0.385	-0.916	-0.072	0.469	-0.880	0.094	-0.032	0.050	-0.002	0.002	-0.001	0.013	0.005	0.006	-0.010
0.001	0.385	-0.893	-0.073	0.471	-0.879	0.132	0.040	0.022	0.014	0.000	0.022	0.001	0.005	0.030	-0.012
-0.022	0.400	-0.912	-0.075	0.473	-0.878	0.106	0.133	0.001	-0.007	0.014	0.001	0.023	0.010	0.010	-0.008
-0.045	0.404	-0.924	-0.075	0.474	-0.878	0.066	0.017	0.007	-0.029	0.017	-0.011	0.047	0.014	0.002	-0.008
-0.033	0.404	-0.920	-0.075	0.474	-0.877	0.031	-0.005	0.021	-0.018	0.017	-0.008	0.036	0.015	0.003	-0.011
-0.014	0.392	-0.901	-0.075	0.476	-0.876	0.116	0.032	-0.010	0.002	0.003	0.011	0.018	0.003	0.022	-0.008
-0.026	0.385	-0.912	-0.075	0.477	-0.876	0.074	-0.023	0.014	-0.010	-0.005	-0.001	0.031	0.004	0.010	-0.006
-0.010	0.388	-0.909	-0.078	0.478	-0.875	0.083	0.154	0.027	0.008	-0.003	0.002	0.016	0.001	0.015	-0.001
-0.026	0.385	-0.901	-0.078	0.479	-0.874	0.086	0.013	0.052	-0.007	-0.008	0.009	0.031	0.003	0.022	-0.010
-0.003	0.400	-0.897	-0.079	0.481	-0.873	0.105	0.048	0.020	0.017	0.006	0.012	0.008	0.013	0.026	-0.004
-0.076	0.396	-0.932	-0.076	0.481	-0.873	0.036	-0.208	0.078	-0.059	0.002	-0.023	0.081	0.010	0.009	-0.007
0.005	0.400	-0.889	-0.080	0.482	-0.873	0.063	0.199	0.024	0.025	0.005	0.020	0.000	0.015	0.034	-0.002
-0.033	0.415	-0.920	-0.080	0.482	-0.872	0.050	0.023	0.032	-0.013	0.020	-0.012	0.038	0.031	0.002	-0.013
0.001	0.415	-0.893	-0.083	0.483	-0.872	0.056	0.128	0.038	0.024	0.019	0.015	0.002	0.031	0.029	-0.008
-0.068	0.385	-0.901	-0.082	0.484	-0.871	0.050	-0.057	0.041	-0.046	-0.012	0.007	0.072	0.001	0.021	-0.011
-0.037	0.396	-0.885	-0.081	0.484	-0.871	0.046	-0.055	0.032	-0.016	-0.001	0.022	0.040	0.013	0.036	-0.018
-0.014	0.408	-0.877	-0.084	0.485	-0.871	0.038	0.194	0.004	0.010	0.010	0.030	0.017	0.025	0.043	-0.027
-0.068	0.396	-0.901	-0.084	0.485	-0.871	0.017	-0.059	0.040	-0.044	-0.002	0.006	0.070	0.014	0.020	-0.021
-0.057	0.388	-0.909	-0.085	0.484	-0.871	0.006	0.071	0.031	-0.031	-0.009	-0.002	0.059	0.007	0.011	-0.023
-0.033	0.404	-0.885	-0.087	0.484	-0.871	-0.001	0.083	0.032	-0.006	0.006	0.022	0.035	0.024	0.035	-0.039
-0.057	0.400	-0.885	-0.089	0.485	-0.870	0.045	0.099	0.024	-0.028	0.002	0.021	0.057	0.021	0.035	-0.047
-0.110	0.400	-0.897	-0.087	0.485	-0.870	0.009	-0.151	0.048	-0.083	0.002	0.010	0.111	0.021	0.023	-0.037
-0.110	0.400	-0.897	-0.087	0.485	-0.870	0.023	-0.041	0.056	-0.084	0.002	0.010	0.110	0.022	0.023	-0.044
0.009	0.412	-0.865	-0.089	0.485	-0.870	0.057	0.178	0.002	0.039	0.013	0.040	0.010	0.034	0.055	-0.042
-0.103	0.404	-0.956	-0.087	0.486	-0.870	0.039	-0.138	0.034	-0.075	0.005	-0.050	0.102	0.028	0.036	-0.034
-0.041	0.385	-0.877	-0.088	0.486	-0.870	0.017	0.070	0.008	-0.012	-0.015	0.028	0.040	0.009	0.043	-0.023
-0.057	0.392	-0.865	-0.088	0.486	-0.869	0.045	-0.033	0.030	-0.028	-0.007	0.040	0.056	0.018	0.055	-0.043
-0.057	0.388	-0.909	-0.090	0.487	-0.869	0.049	0.093	-0.000	-0.026	-0.012	-0.004	0.056	0.015	0.012	-0.034
-0.110	0.400	-0.901	-0.087	0.487	-0.869	0.049	-0.233	0.087	-0.084	-0.001	0.004	0.110	0.027	0.021	-0.029
-0.026	0.419	-0.873	-0.086	0.488	-0.869	0.062	-0.068	0.062	0.000	0.018	0.031	0.026	0.047	0.048	-0.025
-0.007	0.404	-0.857	-0.087	0.488	-0.869	-0.013	0.049	0.039	0.021	0.003	0.047	0.007	0.033	0.064	-0.027
-0.041	0.415	-0.885	-0.088	0.488	-0.868	0.031	0.098	-0.009	-0.012	0.014	0.019	0.042	0.045	0.037	-0.022
-0.064	0.392	-0.901	-0.088	0.489	-0.868	0.042	-0.001	0.005	-0.035	-0.009	0.003	0.065	0.023	0.021	-0.025
-0.083	0.408	-0.905	-0.086	0.488	-0.868	0.004	-0.145	0.008	-0.057	0.006	-0.001	0.085	0.039	0.018	-0.036
-0.049	0.404	-0.885	-0.086	0.489	-0.868	0.018	0.059	-0.033	-0.021	0.002	0.019	0.050	0.036	0.038	-0.027
-0.080	0.385	-0.901	-0.085	0.488	-0.869	-0.006	-0.073	-0.023	-0.053	-0.017	0.003	0.081	0.017	0.022	-0.026
-0.007	0.381	-0.912	-0.087	0.487	-0.869	-0.041	0.145	-0.047	0.022	-0.020	-0.009	0.008	0.014	0.010	-0.011
-0.076	0.388	-0.960	-0.085	0.486	-0.870	-0.065	-0.068	-0.029	-0.048	-0.011	-0.055	0.078	0.023	0.036	-0.003
-0.026	0.400	-0.968	-0.087	0.485	-0.870	-0.049	0.110	-0.004	0.004	0.002	-0.063	0.029	0.036	0.044	0.024
-0.049	0.404	-0.995	-0.087	0.484	-0.870	0.011	0.006	0.042	-0.018	0.006	-0.090	0.052	0.040	0.072	0.043
0.024	0.400	-0.995	-0.091	0.485	-0.870	0.037	0.198	0.056	0.058	0.002	-0.091	0.020	0.037	0.072	0.067
0.067	0.377	-0.960	-0.100	0.487	-0.868	0.164	0.499	0.079	0.110	-0.023	-0.058	0.062	0.014	0.036	0.070
0.040	0.392	-0.928	-0.108	0.491	-0.864	0.254	0.445	0.073	0.091	-0.011	-0.030	0.035	0.030	0.004	0.054
-0.014	0.408	-0.889	-0.116	0.495	-0.861	0.277	0.454	0.037	0.045	-0.000	0.006	0.019	0.047	0.035	0.019
-0.133	0.412	-0.873	-0.119	0.499	-0.858	0.222	0.165	0.036	-0.070	0.000	0.019	0.139	0.051	0.052	-0.020
-0.160	0.427	-0.885	-0.123	0.501	-0.857	0.134	0.246	0.020	-0.092	0.014	0.006	0.166	0.068	0.040	-0.056
-0.145	0.462	-0.865	-0.125	0.503	-0.855	0.156	0.075	0.064	-0.075	0.046	0.024	0.151	0.103	0.060	-0.075
-0.157	0.481	-0.865	-0.125	0.506	-0.854	0.145	-0.052	0.073	-0.087	0.063	0.023	0.163	0.123	0.060	-0.041
-0.130	0.497	-0.893	-0.126	0.508	-0.852	0.154	0.026	0.049	-0.059	0.077	-0.006	0.137	0.140	0.032	-0.004
0.013	0.485	-0.964	-0.123	0.509	-0.852	0.069	-0.203	0.019	0.080	0.064	-0.077	0.005	0.129	0.038	0.046
0.013	0.485	-0.964	-0.119	0.510	-0.852	0.062	-0.136	-0.051	0.077	0.063	-0.077	0.005	0.130	0.038	0.111
0.078	0.466	-1.031	-0.112	0.509	-0.853	-0.038	-0.364	-0.040	0.135	0.045	-0.143	0.070	0.111	0.105	0.169
0.167	0.473	-1.007	-0.107	0.510	-0.854	0.024	-0.174	-0.136	0.218	0.052	-0.119	0.158	0.119	0.081	0.207
0.159	0.458	-1.042	-0.096	0.511	-0.854	0.079	-0.552	-0.092	0.199	0.035	-0.154	0.150	0.105	0.116	0.244
0.232	0.435	-1.027	-0.088	0.514	-0.854	0.175	-0.371	-0.069	0.264	0.009	-0.139	0.223	0.082	0.100	0.253
0.228	0.423	-1.027	-0.082	0.516	-0.852	0.189	-0.264	-0.027	0.255	-0.005	-0.140	0.219	0.071	0.100	0.264
0.182	0.388	-1.003	-0.070	0.520	-0.851	0.232	-0.681	0.001	0.196	-0.043	-0.118	0.173	0.037	0.076	0.256
0.274	0.415	-0.979	-0.066	0.525	-0.849	0.285	-0.111	-0.051	0.285	-0.021	-0.096	0.265	0.065	0.053	0.243
0.159	0.415	-1.027	-0.056	0.530	-0.846	0.349	-0.605	0.048	0.159	-0.026	-0.146	0.150	0.066	0.100	0.220
0.205	0.427	-1.011	-0.047	0.534	-0.844	0.266	-0.517	0.033	0.196	-0.019	-0.132	0.196	0.078	0.084	0.205
0.170	0.493	-0.948	-0.038	0.537	-0.843	0.210	-0.518	0.065	0.152	0.044	-0.071	0.161	0.144	0.020	0.179
0.178	0.481	-0.897	-0.033	0.541	-0.841	0.216	-0.274	0.032	0.155	0.029	-0.021	0.168	0.133	0.031	0.173
0.197	0.535	-0.901	-0.029	0.543	-0.840	0.120	-0.259	0.053	0.169	0.081	-0.026	0.188	0.188	0.027	0.151
0.197	0.493	-0.905	-0.029	0.541	-0.841	-0.077	-0.036	0.104	0.169	0.040	-0.029	0.187	0.146	0.023	0.140
0.155	0.497	-0.873	-0.029	0.540	-0.841	-0.048	0.022	0.043	0.126	0.045	0.003	0.145	0.150	0.055	0.125
0.167	0.473	-0.814	-0.033	0.537	-0.843	-0.177	0.305	-0.056	0.142	0.025	0.065	0.157	0.127	0.114	0.094
0.093	0.450	-0.909	-0.033	0.534	-0.845	-0.173	0.054	-0.053	0.068	0.005	-0.028	0.083	0.104	0.019	0.071
0.043	0.473	-0.857	-0.034	0.531	-0.847	-0.152	0.194	-0.198	0.019	0.030	0.025	0.034	0.128	0.071	0.049
0.086	0.462	-0.865	-0.034	0.528	-0.849	-0.204	0.187	-0.226	0.061	0.022	0.019	0.076	0.117	0.063	0.018
0.013	0.415	-0.928	-0.036	0.523	-0.852	-0.291	0.206	-0.176	-0.010	-0.019	-0.041	0.003	0.071	0.000	-0.002
-0.026	0.381	-0.893	-0.032	0.517	-0.855	-0.288	-0.126	-0.116	-0.052	-0.049	-0.002	0.036	0.037	0.035	-0.002
-0.010	0.404	-0.916	-0.035	0.512	-0.858	-0.276	0.217	-0.127	-0.035	-0.021	-0.022	0.020	0.061	0.012	-0.011
0.032	0.419	-0.912	-0.031	0.508	-0.861	-0.277	-0.131	-0.072	0.004	-0.000	-0.015	0.022	0.077	0.015	-0.021
0.020	0.435	-0.928	-0.033	0.501	-0.865	-0.347	0.130	-0.070	-0.006	0.021	-0.028	0.011	0.092	0.000	-0.015
-0.041	0.446	-0.964	-0.029	0.497	-0.867	-0.229	-0.186	-0.083	-0.072	0.037	-0.061	0.051	0.104	0.036	-0.014
0.020	0.435	-0.869	-0.032	0.492	-0.870	-0.283	0.250	-0.073	-0.007	0.030	0.037	0.011	0.093	0.059	-0.029
0.020	0.435	-0.869	-0.033	0.490	-0.871	-0.143	0.060	-0.047	-0.006	0.033	0.038	0.011	0.093	0.059	-0.045
-0.041	0.485	-0.905	-0.030	0.487	-0.873	-0.167	-0.137	-0.068	-0.071	0.086	0.004	0.051	0.144	0.023	-0.050
-0.060	0.431	-0.944	-0.027	0.482	-0.876	-0.250	-0.084	-0.101	-0.093	0.036	-0.032	0.070	0.091	0.016	-0.046
-0.041	0.404	-0.905	-0.024	0.476	-0.879	-0.339	-0.137	-0.085	-0.076	0.015	0.010	0.050	0.064	0.023	-0.049
0.051	0.392	-0.885	-0.025	0.470	-0.883	-0.359	0.122	-0.128	0.017	0.010	0.034	0.042	0.053	0.043	-0.042
0.005	0.404	-0.912	-0.022	0.463	-0.886	-0.385	-0.087	-0.090	-0.032	0.029	0.010	0.004	0.065	0.015	-0.035
0.001	0.388	-0.928	-0.023	0.456	-0.890	-0.393	0.099	-0.109	-0.035	0.020	-0.002	0.008	0.050	0.000	-0.028
0.009	0.381	-0.885	-0.020	0.448	-0.894	-0.417	-0.144	-0.044	-0.030	0.020	0.045	0.000	0.043	0.043	-0.041
0.024	0.338	-0.869	-0.020	0.442	-0.897	-0.314	0.031	-0.076	-0.015	-0.017	0.063	0.016	0.001	0.059	-0.043
-0.018	0.323	-0.912	-0.017	0.436	-0.900	-0.310	-0.170	-0.009	-0.061	-0.026	0.023	0.026	0.014	0.016	-0.047
0.009	0.323	-0.916	-0.014	0.431	-0.902	-0.284	-0.114	-0.009	-0.036	-0.021	0.022	0.001	0.014	0.013	-0.047
0.013	0.327	-0.873	-0.013	0.428	-0.904	-0.170	-0.053	-0.061	-0.033	-0.014	0.066	0.004	0.009	0.057	-0.048
-0.007	0.346	-0.960	-0.014	0.425	-0.905	-0.160	0.084	-0.050	-0.052	0.009	-0.019	0.015	0.011	0.029	-0.047
0.005	0.342	-0.944	-0.010	0.422	-0.907	-0.149	-0.239	-0.000	-0.044	0.008	-0.002	0.004	0.008	0.013	-0.045
-0.014	0.338	-0.936	-0.008	0.418	-0.908	-0.175	-0.081	-0.004	-0.065	0.007	0.008	0.023	0.004	0.005	-0.036
0.020	0.373	-0.956	-0.005	0.416	-0.909	-0.117	-0.129	-0.021	-0.033	0.044	-0.011	0.013	0.039	0.024	-0.038
0.055	0.327	-0.912	-0.005	0.413	-0.911	-0.157	-0.011	-0.014	0.001	0.001	0.034	0.048	0.007	0.018	-0.034
0.009	0.315	-0.932	-0.002	0.410	-0.912	-0.144	-0.141	0.013	-0.047	-0.008	0.016	0.002	0.018	0.002	-0.028
0.040	0.334	-0.920	-0.004	0.406	-0.914	-0.178	0.068	0.009	-0.015	0.015	0.029	0.033	0.001	0.010	-0.029
0.020	0.330	-0.968	-0.002	0.403	-0.915	-0.193	-0.119	0.026	-0.037	0.015	-0.017	0.014	0.003	0.037	-0.029
0.020	0.338	-0.956	-0.000	0.399	-0.917	-0.189	-0.052	-0.030	-0.038	0.026	-0.003	0.014	0.005	0.025	-0.030
0.063	0.346	-0.912	0.001	0.394	-0.919	-0.249	-0.049	-0.026	0.003	0.039	0.042	0.056	0.012	0.019	-0.024
0.009	0.300	-0.944	0.003	0.390	-0.921	-0.248	-0.085	-0.003	-0.052	-0.003	0.013	0.002	0.034	0.012	-0.026
0.086	0.292	-0.909	0.004	0.385	-0.923	-0.236	-0.087	-0.017	0.023	-0.006	0.050	0.078	0.042	0.025	-0.027
0.032	0.272	-0.936	0.004	0.381	-0.925	-0.208	0.046	-0.024	-0.031	-0.021	0.024	0.024	0.061	0.002	-0.034
[truncated: 598 more rows]
