# Supplementary material for: Averaged Propulsive Body Acceleration (APBA) Can Be Calculated from Biologging Tags That Incorporate Gyroscopes and Accelerometers to Estimate Swimming Speed, Hydrodynamic Drag and Energy Expenditure for Steller Sea Lions
Source: PLoS One. 2016 Jun 10;11(6):e0157326. doi: 10.1371/journal.pone.0157326 (PMC4902303; doi:10.1371/journal.pone.0157326)
Supplement: S2 Data — Each file contains a 50Hz time series. Provided are calibrated accelerometer and gyro measurements, together with the estimated gravity vector, and the estimated dynamic accelerations by the different methods. The small files with the suffix.txt are configuration files used in C++ processing. (ZIP) [file pone.0157326.s002.zip › BoniNov_20/boni8_1126_4.csv]

rawAx	rawAy	rawAz	gravX	gravY	gravZ	gyrX	gyrY	gyrZ	estAx	estAy	estAz	odbX	odbY	odbZ	spk
0.170	0.269	-1.019	0.169	0.306	-0.937	0.092	0.079	-0.189	-0.016	0.008	-0.061	0.032	0.154	0.049	-0.063
0.101	0.280	-1.062	0.168	0.302	-0.938	-0.157	0.054	-0.042	-0.085	0.023	-0.103	0.037	0.166	0.092	-0.026
0.101	0.230	-0.920	0.172	0.301	-0.938	-0.045	-0.191	0.000	-0.088	-0.026	0.038	0.037	0.116	0.049	-0.040
0.240	0.164	-0.842	0.169	0.302	-0.938	0.096	0.193	-0.102	0.053	-0.093	0.117	0.102	0.051	0.127	-0.060
0.097	0.265	-0.968	0.169	0.303	-0.938	0.047	-0.001	-0.066	-0.089	0.008	-0.009	0.039	0.152	0.000	-0.081
0.070	0.249	-0.979	0.163	0.303	-0.939	0.029	0.309	-0.005	-0.110	-0.008	-0.020	0.066	0.138	0.013	-0.056
0.001	0.265	-1.027	0.171	0.304	-0.937	0.021	-0.479	0.047	-0.187	0.007	-0.069	0.134	0.154	0.061	-0.063
0.240	0.203	-0.920	0.174	0.302	-0.937	-0.100	-0.115	-0.026	0.049	-0.052	0.038	0.105	0.092	0.044	-0.047
0.163	0.311	-0.956	0.171	0.299	-0.939	-0.107	0.210	-0.114	-0.025	0.058	0.004	0.029	0.201	0.008	-0.037
0.159	0.361	-1.046	0.174	0.301	-0.938	0.107	-0.131	-0.121	-0.032	0.107	-0.088	0.026	0.252	0.084	-0.017
0.147	0.234	-0.956	0.177	0.301	-0.937	0.024	-0.163	-0.094	-0.047	-0.020	0.002	0.015	0.125	0.006	-0.032
0.178	0.172	-0.869	0.179	0.298	-0.938	-0.121	-0.092	-0.039	-0.018	-0.079	0.090	0.048	0.064	0.092	-0.019
0.124	0.257	-1.027	0.179	0.296	-0.938	-0.087	0.022	-0.049	-0.071	0.008	-0.067	0.005	0.150	0.066	-0.034
0.255	0.280	-0.928	0.187	0.294	-0.937	-0.098	-0.417	-0.000	0.051	0.033	0.030	0.128	0.173	0.033	-0.025
0.105	0.230	-0.999	0.181	0.292	-0.939	-0.073	0.309	-0.030	-0.093	-0.016	-0.039	0.020	0.124	0.038	-0.007
0.186	0.249	-0.972	0.173	0.290	-0.941	-0.080	0.487	-0.117	-0.004	0.006	-0.009	0.061	0.144	0.010	-0.002
0.282	0.242	-0.869	0.183	0.289	-0.940	-0.092	-0.517	0.010	0.082	-0.000	0.092	0.159	0.137	0.094	-0.009
0.197	0.253	-0.916	0.186	0.289	-0.939	0.040	-0.142	-0.097	-0.006	0.011	0.045	0.076	0.150	0.047	-0.004
0.170	0.319	-1.046	0.182	0.289	-0.940	0.003	0.210	-0.071	-0.029	0.076	-0.084	0.051	0.216	0.083	-0.018
0.143	0.230	-0.995	0.188	0.285	-0.940	-0.177	-0.333	0.045	-0.063	-0.009	-0.033	0.026	0.128	0.032	-0.026
0.136	0.184	-0.964	0.192	0.281	-0.940	-0.208	-0.215	-0.024	-0.075	-0.051	-0.001	0.020	0.082	0.001	-0.023
0.201	0.249	-0.995	0.188	0.280	-0.941	-0.014	0.235	-0.133	-0.006	0.015	-0.031	0.088	0.147	0.033	-0.025
0.186	0.272	-1.023	0.193	0.279	-0.941	-0.069	-0.220	-0.016	-0.026	0.040	-0.058	0.074	0.170	0.061	-0.026
0.201	0.288	-0.972	0.192	0.276	-0.942	-0.124	0.042	-0.029	-0.011	0.058	-0.006	0.090	0.185	0.009	-0.012
0.143	0.230	-1.007	0.194	0.272	-0.942	-0.211	-0.135	0.060	-0.071	0.004	-0.041	0.033	0.127	0.044	-0.031
0.240	0.160	-0.885	0.190	0.270	-0.944	-0.105	0.249	-0.052	0.029	-0.063	0.083	0.129	0.057	0.079	-0.060
0.140	0.114	-0.909	0.192	0.268	-0.944	-0.074	-0.126	-0.031	-0.074	-0.107	0.060	0.029	0.010	0.057	-0.057
0.059	0.184	-0.960	0.196	0.267	-0.943	-0.043	-0.233	-0.033	-0.159	-0.036	0.008	0.053	0.079	0.007	-0.042
0.197	0.207	-1.042	0.199	0.265	-0.944	-0.095	-0.141	-0.053	-0.024	-0.011	-0.075	0.083	0.101	0.075	-0.048
0.255	0.226	-0.948	0.195	0.261	-0.945	-0.204	0.217	-0.004	0.037	0.012	0.022	0.140	0.121	0.021	-0.034
0.174	0.280	-1.003	0.197	0.256	-0.946	-0.220	-0.082	-0.029	-0.045	0.071	-0.032	0.057	0.176	0.033	-0.020
0.205	0.253	-0.968	0.204	0.255	-0.945	-0.064	-0.366	-0.103	-0.022	0.045	0.002	0.086	0.149	0.004	-0.031
0.151	0.149	-0.956	0.210	0.253	-0.945	-0.081	-0.263	-0.080	-0.081	-0.057	0.013	0.031	0.044	0.017	-0.052
0.224	0.153	-0.849	0.212	0.249	-0.945	-0.165	-0.060	-0.149	-0.010	-0.049	0.120	0.102	0.047	0.124	-0.059
0.155	0.137	-0.944	0.207	0.244	-0.947	-0.191	0.272	-0.153	-0.075	-0.059	0.028	0.032	0.030	0.031	-0.053
0.178	0.191	-0.924	0.211	0.238	-0.948	-0.326	-0.189	-0.045	-0.055	0.001	0.049	0.054	0.081	0.052	-0.034
0.243	0.230	-0.975	0.210	0.232	-0.950	-0.265	0.064	-0.077	0.011	0.045	-0.001	0.119	0.118	0.001	-0.014
0.236	0.257	-1.023	0.212	0.228	-0.950	-0.188	-0.087	-0.115	0.001	0.076	-0.047	0.110	0.144	0.046	-0.009
0.293	0.211	-0.975	0.219	0.224	-0.950	-0.168	-0.303	-0.118	0.053	0.033	-0.000	0.167	0.097	0.002	-0.007
0.174	0.207	-0.995	0.220	0.221	-0.950	-0.157	-0.063	-0.142	-0.068	0.033	-0.019	0.047	0.092	0.018	-0.030
0.213	0.141	-0.901	0.223	0.216	-0.951	-0.235	-0.105	-0.131	-0.032	-0.028	0.076	0.085	0.025	0.078	-0.025
0.163	0.122	-0.889	0.221	0.209	-0.952	-0.313	0.093	-0.050	-0.081	-0.041	0.090	0.034	0.004	0.091	-0.054
0.324	0.099	-0.889	0.223	0.201	-0.954	-0.402	-0.056	-0.053	0.078	-0.056	0.091	0.194	0.022	0.091	-0.061
0.155	0.114	-0.987	0.240	0.197	-0.951	-0.210	-0.888	-0.022	-0.109	-0.037	-0.012	0.025	0.008	0.006	-0.053
0.147	0.195	-1.039	0.241	0.192	-0.951	-0.232	-0.070	-0.079	-0.118	0.049	-0.063	0.018	0.072	0.057	-0.024
0.259	0.199	-0.944	0.240	0.190	-0.952	-0.050	0.090	-0.153	-0.006	0.054	0.032	0.130	0.074	0.038	-0.045
0.317	0.230	-0.956	0.243	0.188	-0.952	-0.088	-0.112	-0.162	0.049	0.087	0.020	0.187	0.104	0.025	-0.038
0.193	0.222	-0.991	0.242	0.183	-0.953	-0.244	0.043	-0.103	-0.074	0.085	-0.015	0.064	0.095	0.011	-0.031
0.193	0.222	-0.991	0.238	0.175	-0.955	-0.422	0.224	-0.039	-0.070	0.093	-0.013	0.064	0.093	0.011	-0.047
0.232	0.068	-0.901	0.237	0.167	-0.957	-0.364	0.056	-0.017	-0.031	-0.054	0.078	0.101	0.064	0.077	-0.062
0.182	0.064	-0.912	0.237	0.161	-0.958	-0.306	0.029	-0.071	-0.080	-0.051	0.067	0.049	0.069	0.066	-0.060
0.263	0.002	-0.873	0.238	0.157	-0.959	-0.154	-0.027	-0.123	-0.001	-0.109	0.106	0.128	0.132	0.105	-0.058
0.236	0.029	-0.912	0.241	0.154	-0.958	-0.103	-0.182	-0.058	-0.031	-0.079	0.066	0.099	0.106	0.064	-0.072
0.240	0.041	-0.873	0.234	0.155	-0.960	0.062	0.403	-0.121	-0.020	-0.068	0.107	0.103	0.095	0.104	-0.045
0.109	0.133	-1.039	0.235	0.153	-0.960	-0.060	-0.052	-0.101	-0.152	0.027	-0.059	0.027	0.002	0.062	-0.045
0.286	0.180	-1.007	0.227	0.147	-0.963	-0.285	0.466	-0.145	0.033	0.079	-0.025	0.152	0.044	0.031	-0.048
0.178	0.145	-1.054	0.218	0.143	-0.966	-0.189	0.476	-0.080	-0.065	0.048	-0.070	0.047	0.009	0.078	-0.031
0.124	0.180	-1.117	0.221	0.136	-0.966	-0.380	-0.230	0.085	-0.123	0.090	-0.133	0.004	0.044	0.143	-0.015
0.267	0.180	-1.019	0.221	0.129	-0.967	-0.395	0.040	0.057	0.020	0.097	-0.034	0.141	0.044	0.046	-0.025
0.201	0.149	-1.007	0.225	0.125	-0.966	-0.182	-0.256	-0.034	-0.050	0.069	-0.023	0.080	0.012	0.035	-0.021
0.255	0.083	-0.952	0.233	0.123	-0.965	-0.133	-0.372	0.026	-0.004	0.006	0.030	0.138	0.055	0.019	-0.013
0.267	0.075	-0.916	0.235	0.120	-0.965	-0.115	-0.095	-0.064	0.006	0.001	0.065	0.152	0.065	0.053	-0.031
0.278	-0.006	-0.861	0.235	0.118	-0.965	-0.078	0.001	-0.043	0.017	-0.078	0.120	0.167	0.147	0.108	-0.039
0.205	0.002	-0.936	0.232	0.116	-0.966	-0.081	0.188	-0.076	-0.052	-0.068	0.046	0.096	0.140	0.033	-0.053
0.213	-0.006	-0.873	0.231	0.113	-0.966	-0.127	0.021	-0.053	-0.044	-0.073	0.110	0.107	0.148	0.096	-0.068
0.167	-0.037	-0.964	0.225	0.106	-0.968	-0.293	0.307	-0.086	-0.084	-0.097	0.021	0.062	0.179	0.004	-0.071
0.186	-0.091	-0.893	0.227	0.100	-0.969	-0.263	-0.080	-0.034	-0.066	-0.145	0.092	0.083	0.233	0.076	-0.078
0.240	-0.060	-0.897	0.223	0.093	-0.970	-0.365	0.206	-0.051	-0.009	-0.107	0.089	0.139	0.200	0.071	-0.071
0.163	-0.075	-0.924	0.220	0.086	-0.972	-0.320	0.170	-0.026	-0.082	-0.115	0.063	0.063	0.214	0.043	-0.056
0.217	-0.048	-0.916	0.215	0.080	-0.973	-0.255	0.264	-0.095	-0.023	-0.082	0.072	0.117	0.186	0.050	-0.054
0.255	-0.048	-0.928	0.217	0.072	-0.973	-0.379	-0.111	0.002	0.013	-0.075	0.061	0.155	0.185	0.038	-0.056
0.167	-0.041	-0.952	0.215	0.066	-0.974	-0.306	0.125	-0.060	-0.073	-0.060	0.038	0.066	0.177	0.013	-0.044
0.232	-0.060	-0.853	0.210	0.058	-0.976	-0.413	0.226	0.038	-0.003	-0.071	0.138	0.131	0.195	0.111	-0.053
0.232	-0.098	-0.893	0.216	0.052	-0.975	-0.242	-0.262	0.008	-0.008	-0.105	0.098	0.130	0.233	0.071	-0.066
0.167	-0.106	-0.936	0.216	0.046	-0.975	-0.288	-0.040	-0.007	-0.074	-0.106	0.054	0.064	0.239	0.027	-0.059
0.186	-0.021	-0.936	0.222	0.044	-0.974	-0.083	-0.275	-0.087	-0.060	-0.019	0.053	0.082	0.153	0.027	-0.036
0.209	-0.002	-0.968	0.226	0.042	-0.973	-0.107	-0.238	-0.078	-0.042	0.003	0.021	0.103	0.133	0.006	-0.037
0.340	0.017	-0.924	0.221	0.040	-0.974	-0.073	0.281	-0.074	0.094	0.024	0.065	0.235	0.113	0.038	-0.016
0.228	-0.017	-0.889	0.215	0.038	-0.976	-0.060	0.330	-0.122	-0.011	-0.009	0.102	0.124	0.147	0.074	-0.005
0.267	0.052	-0.960	0.211	0.034	-0.977	-0.174	0.205	-0.062	0.031	0.064	0.032	0.162	0.076	0.003	0.013
0.251	0.048	-0.893	0.210	0.032	-0.977	-0.138	0.064	-0.039	0.017	0.063	0.100	0.146	0.079	0.070	-0.021
0.297	0.006	-0.893	0.189	0.027	-0.982	-0.232	1.113	-0.083	0.084	0.026	0.104	0.191	0.120	0.069	-0.024
0.132	0.025	-0.909	0.187	0.024	-0.982	-0.154	0.096	-0.026	-0.079	0.048	0.089	0.026	0.100	0.053	-0.029
0.170	0.033	-0.920	0.185	0.019	-0.983	-0.223	0.116	0.013	-0.039	0.060	0.078	0.063	0.091	0.041	-0.031
0.247	-0.021	-0.853	0.175	0.015	-0.984	-0.192	0.491	-0.021	0.047	0.010	0.147	0.140	0.144	0.108	-0.044
0.205	0.014	-0.881	0.167	0.012	-0.986	-0.175	0.413	-0.042	0.013	0.048	0.120	0.096	0.108	0.080	-0.037
0.193	-0.002	-0.912	0.159	0.009	-0.987	-0.133	0.426	-0.069	0.010	0.035	0.090	0.085	0.124	0.049	-0.033
0.155	-0.021	-0.849	0.150	0.006	-0.989	-0.114	0.442	-0.110	-0.020	0.019	0.155	0.046	0.143	0.113	-0.046
0.182	-0.037	-0.842	0.138	0.005	-0.990	-0.062	0.636	-0.057	0.019	0.005	0.164	0.074	0.158	0.121	-0.064
0.120	-0.064	-0.877	0.127	0.005	-0.992	0.065	0.539	-0.177	-0.032	-0.023	0.130	0.012	0.185	0.086	-0.065
0.074	-0.025	-0.853	0.118	0.006	-0.993	0.059	0.461	-0.127	-0.069	0.015	0.155	0.035	0.145	0.110	-0.078
0.163	-0.052	-0.853	0.109	0.005	-0.994	-0.023	0.455	-0.068	0.028	-0.011	0.156	0.054	0.172	0.110	-0.080
0.020	-0.017	-0.877	0.095	0.008	-0.995	0.140	0.719	-0.133	-0.100	0.022	0.133	0.089	0.137	0.087	-0.084
0.113	-0.025	-0.853	0.083	0.010	-0.997	0.111	0.607	-0.128	0.004	0.013	0.158	0.004	0.144	0.111	-0.078
0.047	-0.029	-0.873	0.072	0.013	-0.997	0.201	0.552	-0.077	-0.050	0.005	0.139	0.062	0.147	0.091	-0.089
0.040	-0.017	-0.889	0.061	0.017	-0.998	0.203	0.533	-0.091	-0.047	0.013	0.123	0.070	0.134	0.075	-0.077
0.047	-0.064	-0.838	0.050	0.020	-0.999	0.171	0.575	-0.054	-0.028	-0.036	0.175	0.063	0.179	0.126	-0.083
0.043	-0.013	-0.865	0.042	0.021	-0.999	0.037	0.406	0.011	-0.024	0.014	0.148	0.067	0.127	0.098	-0.072
0.020	-0.033	-0.869	0.029	0.025	-0.999	0.225	0.634	-0.083	-0.035	-0.010	0.144	0.091	0.144	0.093	-0.065
0.070	-0.060	-0.826	0.017	0.028	-0.999	0.163	0.588	-0.094	0.026	-0.040	0.187	0.040	0.170	0.137	-0.070
0.020	-0.052	-0.889	0.004	0.032	-0.999	0.185	0.667	-0.071	-0.011	-0.035	0.124	0.090	0.161	0.074	-0.075
-0.049	-0.044	-0.893	-0.001	0.035	-0.999	0.164	0.256	-0.025	-0.075	-0.030	0.120	0.160	0.152	0.069	-0.080
-0.049	-0.044	-0.893	-0.012	0.037	-0.999	0.152	0.545	-0.012	-0.064	-0.033	0.120	0.160	0.151	0.069	-0.092
-0.049	-0.064	-0.849	-0.023	0.041	-0.999	0.201	0.533	-0.015	-0.053	-0.056	0.162	0.160	0.169	0.114	-0.104
-0.060	-0.079	-0.873	-0.034	0.043	-0.998	0.127	0.552	-0.033	-0.054	-0.074	0.138	0.172	0.184	0.090	-0.113
-0.076	-0.102	-0.838	-0.045	0.049	-0.998	0.286	0.555	-0.081	-0.059	-0.103	0.173	0.187	0.207	0.126	-0.109
-0.133	-0.048	-0.857	-0.050	0.053	-0.997	0.212	0.234	0.006	-0.112	-0.053	0.152	0.246	0.152	0.106	-0.104
-0.045	-0.025	-0.814	-0.060	0.059	-0.996	0.315	0.524	-0.107	-0.013	-0.036	0.195	0.157	0.129	0.151	-0.114
-0.080	-0.064	-0.861	-0.072	0.065	-0.995	0.326	0.612	-0.089	-0.036	-0.081	0.146	0.192	0.167	0.104	-0.110
-0.176	-0.041	-0.920	-0.078	0.070	-0.995	0.268	0.244	-0.024	-0.127	-0.062	0.086	0.288	0.141	0.044	-0.099
-0.107	-0.075	-0.877	-0.084	0.076	-0.994	0.327	0.309	-0.048	-0.052	-0.103	0.128	0.219	0.175	0.088	-0.092
-0.133	-0.087	-0.909	-0.090	0.082	-0.993	0.308	0.290	0.010	-0.073	-0.121	0.096	0.246	0.186	0.057	-0.094
-0.103	-0.087	-0.968	-0.101	0.087	-0.991	0.268	0.590	0.004	-0.031	-0.125	0.035	0.215	0.184	0.003	-0.070
-0.203	-0.071	-1.054	-0.112	0.090	-0.990	0.232	0.494	0.143	-0.121	-0.114	-0.053	0.315	0.167	0.089	-0.052
-0.145	-0.079	-1.066	-0.122	0.093	-0.988	0.183	0.508	0.185	-0.053	-0.124	-0.067	0.257	0.173	0.101	-0.025
-0.168	-0.056	-1.169	-0.135	0.095	-0.986	0.136	0.634	0.167	-0.064	-0.102	-0.171	0.281	0.148	0.204	-0.015
-0.137	-0.021	-1.176	-0.144	0.097	-0.985	0.190	0.411	0.289	-0.025	-0.070	-0.180	0.250	0.112	0.211	-0.015
-0.145	-0.079	-1.082	-0.153	0.105	-0.983	0.489	0.442	0.421	-0.023	-0.136	-0.088	0.258	0.169	0.116	-0.064
-0.222	-0.029	-0.952	-0.164	0.118	-0.979	0.751	0.490	0.553	-0.089	-0.098	0.039	0.334	0.117	0.014	-0.090
-0.410	0.021	-0.936	-0.171	0.130	-0.977	0.746	0.206	0.676	-0.271	-0.059	0.052	0.524	0.066	0.029	-0.119
-0.264	0.106	-0.920	-0.175	0.143	-0.974	0.794	0.132	0.609	-0.121	0.013	0.065	0.378	0.020	0.045	-0.114
-0.245	0.191	-0.944	-0.175	0.153	-0.973	0.595	-0.090	0.550	-0.103	0.089	0.039	0.359	0.106	0.021	-0.074
-0.095	0.222	-0.940	-0.180	0.162	-0.970	0.528	0.193	0.471	0.052	0.111	0.041	0.210	0.138	0.025	0.020
-0.026	0.172	-0.960	-0.180	0.171	-0.969	0.550	-0.045	0.380	0.120	0.052	0.019	0.141	0.089	0.005	0.096
0.055	0.153	-1.035	-0.181	0.181	-0.967	0.564	0.025	0.274	0.202	0.023	-0.057	0.061	0.071	0.071	0.200
0.067	0.207	-1.157	-0.169	0.193	-0.967	0.667	-0.608	0.299	0.201	0.066	-0.180	0.050	0.126	0.193	0.295
0.263	0.257	-1.149	-0.158	0.206	-0.966	0.703	-0.544	0.118	0.386	0.103	-0.173	0.146	0.177	0.185	0.380
0.382	0.253	-1.145	-0.143	0.216	-0.966	0.495	-0.717	-0.010	0.489	0.090	-0.168	0.265	0.174	0.181	0.428
0.393	0.157	-1.228	-0.129	0.217	-0.968	0.066	-0.586	-0.012	0.487	-0.008	-0.249	0.276	0.079	0.265	0.486
0.340	-0.002	-1.165	-0.109	0.214	-0.971	-0.059	-1.046	0.169	0.412	-0.163	-0.183	0.222	0.079	0.202	0.479
0.459	-0.017	-1.153	-0.099	0.216	-0.971	0.128	-0.456	0.232	0.521	-0.180	-0.171	0.341	0.093	0.191	0.457
0.297	0.044	-1.145	-0.090	0.222	-0.971	0.389	-0.445	0.240	0.351	-0.124	-0.163	0.180	0.030	0.184	0.420
0.351	0.145	-1.094	-0.078	0.228	-0.970	0.369	-0.606	0.276	0.393	-0.030	-0.112	0.234	0.071	0.133	0.398
0.351	0.211	-0.960	-0.072	0.236	-0.969	0.403	-0.307	0.204	0.386	0.029	0.021	0.234	0.137	0.001	0.337
0.282	0.385	-1.102	-0.070	0.240	-0.968	0.221	-0.093	0.104	0.314	0.198	-0.121	0.164	0.311	0.141	0.293
0.186	0.427	-1.078	-0.068	0.242	-0.968	0.079	-0.051	0.078	0.216	0.239	-0.098	0.068	0.354	0.118	0.242
0.155	0.350	-0.960	-0.059	0.243	-0.968	0.050	-0.465	0.108	0.175	0.160	0.021	0.038	0.278	0.000	0.182
0.190	0.307	-0.857	-0.051	0.251	-0.967	0.377	-0.354	-0.064	0.202	0.110	0.122	0.073	0.236	0.101	0.117
0.074	0.191	-0.932	-0.039	0.257	-0.966	0.303	-0.606	-0.104	0.073	-0.012	0.047	0.042	0.121	0.026	0.100
0.028	0.195	-0.924	-0.035	0.264	-0.964	0.388	-0.108	-0.223	0.023	-0.015	0.053	0.087	0.125	0.033	0.069
0.159	0.211	-0.983	-0.041	0.267	-0.963	0.164	0.381	-0.292	0.158	-0.003	-0.006	0.044	0.141	0.026	0.034
-0.057	0.300	-1.133	-0.042	0.263	-0.964	-0.264	0.152	-0.216	-0.056	0.090	-0.154	0.171	0.230	0.176	-0.003
-0.053	0.369	-1.019	-0.048	0.258	-0.965	-0.285	0.391	-0.336	-0.047	0.164	-0.038	0.165	0.300	0.062	-0.023
-0.207	0.249	-1.157	-0.042	0.255	-0.966	-0.156	-0.259	-0.273	-0.208	0.047	-0.175	0.319	0.181	0.200	-0.074
-0.095	0.222	-0.960	-0.042	0.253	-0.967	-0.080	0.010	-0.156	-0.098	0.022	0.023	0.207	0.154	0.004	-0.075
-0.099	0.222	-0.940	-0.045	0.250	-0.967	-0.179	0.185	-0.172	-0.100	0.026	0.043	0.209	0.155	0.015	-0.084
0.005	0.172	-0.940	-0.049	0.248	-0.968	-0.116	0.283	-0.195	0.008	-0.022	0.044	0.105	0.106	0.014	-0.073
-0.110	0.234	-1.074	-0.044	0.245	-0.969	-0.129	-0.257	-0.129	-0.113	0.042	-0.089	0.219	0.169	0.120	-0.060
-0.095	0.265	-1.031	-0.039	0.246	-0.968	0.061	-0.227	-0.099	-0.103	0.072	-0.046	0.203	0.201	0.078	-0.061
-0.049	0.272	-1.050	-0.035	0.251	-0.967	0.240	-0.178	-0.112	-0.062	0.075	-0.067	0.155	0.209	0.098	-0.103
-0.107	0.187	-0.999	-0.031	0.253	-0.967	0.124	-0.182	-0.018	-0.123	-0.013	-0.016	0.212	0.124	0.047	-0.098
-0.210	0.102	-0.948	-0.037	0.249	-0.968	-0.207	0.270	-0.129	-0.222	-0.094	0.037	0.314	0.039	0.004	-0.118
-0.003	0.102	-0.877	-0.037	0.245	-0.969	-0.193	0.032	-0.097	-0.015	-0.089	0.109	0.105	0.039	0.075	-0.128
-0.187	0.021	-1.003	-0.035	0.240	-0.970	-0.249	-0.102	-0.080	-0.202	-0.165	-0.016	0.288	0.042	0.051	-0.111
-0.053	0.044	-0.944	-0.024	0.234	-0.972	-0.267	-0.548	-0.049	-0.078	-0.136	0.045	0.153	0.019	0.008	-0.072
0.009	0.187	-0.999	-0.015	0.235	-0.972	0.055	-0.389	-0.178	-0.025	0.006	-0.011	0.090	0.125	0.048	-0.079
0.009	0.187	-0.999	-0.008	0.237	-0.972	0.100	-0.358	-0.119	-0.033	0.004	-0.011	0.088	0.125	0.049	-0.025
-0.053	0.357	-1.050	0.008	0.235	-0.972	-0.100	-0.804	-0.042	-0.110	0.176	-0.062	0.148	0.295	0.101	0.003
0.151	0.300	-1.011	0.013	0.236	-0.972	0.025	-0.219	-0.094	0.089	0.118	-0.022	0.057	0.238	0.062	-0.006
0.105	0.327	-1.027	0.012	0.233	-0.972	-0.135	0.096	-0.094	0.044	0.147	-0.038	0.013	0.265	0.078	0.020
-0.053	0.323	-1.125	0.017	0.228	-0.974	-0.289	-0.276	0.001	-0.119	0.149	-0.135	0.143	0.261	0.176	0.014
0.174	0.253	-0.991	0.011	0.223	-0.975	-0.257	0.341	-0.087	0.114	0.084	-0.000	0.086	0.191	0.042	0.010
-0.068	0.234	-1.031	0.022	0.219	-0.976	-0.220	-0.570	0.081	-0.139	0.069	-0.039	0.153	0.171	0.080	-0.009
0.143	0.207	-1.011	0.023	0.216	-0.976	-0.148	-0.060	-0.056	0.071	0.045	-0.019	0.060	0.143	0.060	0.014
0.040	0.211	-0.972	0.029	0.211	-0.977	-0.247	-0.274	0.036	-0.038	0.053	0.021	0.042	0.147	0.020	-0.021
0.151	0.191	-0.932	0.028	0.212	-0.977	0.077	0.086	-0.132	0.075	0.033	0.060	0.072	0.126	0.020	-0.015
0.020	0.133	-0.964	0.035	0.212	-0.977	0.015	-0.326	-0.110	-0.063	-0.025	0.028	0.056	0.066	0.012	-0.032
0.024	0.072	-0.912	0.043	0.214	-0.976	0.091	-0.397	-0.156	-0.067	-0.088	0.079	0.049	0.003	0.039	-0.036
0.132	0.044	-0.861	0.048	0.216	-0.975	0.177	-0.205	-0.200	0.036	-0.118	0.129	0.061	0.027	0.090	-0.058
0.051	0.010	-0.924	0.045	0.218	-0.975	0.099	0.196	-0.147	-0.042	-0.154	0.066	0.017	0.064	0.027	-0.050
0.036	0.025	-0.979	0.054	0.218	-0.974	0.064	-0.451	-0.085	-0.066	-0.140	0.010	0.030	0.052	0.028	-0.059
0.074	0.064	-0.983	0.054	0.217	-0.975	-0.053	0.041	-0.124	-0.028	-0.100	0.006	0.009	0.017	0.032	-0.054
-0.007	0.021	-0.909	0.061	0.215	-0.975	-0.040	-0.342	-0.058	-0.115	-0.141	0.081	0.071	0.063	0.044	-0.054
0.155	0.075	-0.909	0.059	0.209	-0.976	-0.272	0.125	-0.092	0.048	-0.081	0.082	0.092	0.013	0.045	-0.038
0.063	0.037	-0.920	0.053	0.203	-0.978	-0.285	0.335	-0.077	-0.039	-0.113	0.072	0.001	0.054	0.034	-0.036
0.113	0.029	-0.991	0.050	0.195	-0.980	-0.401	0.180	-0.032	0.014	-0.113	0.003	0.049	0.064	0.036	-0.019
0.090	0.068	-0.975	0.052	0.186	-0.981	-0.432	-0.111	0.006	-0.012	-0.065	0.020	0.025	0.027	0.020	-0.034
0.067	0.014	-0.972	0.056	0.178	-0.982	-0.372	-0.184	-0.062	-0.039	-0.112	0.025	0.002	0.082	0.015	-0.033
0.036	0.014	-1.007	0.054	0.172	-0.984	-0.318	0.084	-0.074	-0.068	-0.105	-0.009	0.029	0.082	0.049	-0.043
0.059	0.033	-0.972	0.057	0.162	-0.985	-0.439	-0.112	-0.047	-0.048	-0.076	0.028	0.007	0.063	0.014	-0.050
0.059	0.029	-1.019	0.057	0.153	-0.987	-0.451	-0.039	-0.045	-0.049	-0.071	-0.017	0.007	0.069	0.060	-0.041
0.090	0.002	-0.901	0.058	0.144	-0.988	-0.426	-0.028	-0.048	-0.019	-0.089	0.103	0.024	0.098	0.058	-0.031
0.136	0.021	-0.920	0.054	0.134	-0.989	-0.485	0.236	-0.066	0.031	-0.060	0.085	0.069	0.081	0.040	-0.024
0.117	0.068	-0.940	0.055	0.126	-0.991	-0.408	-0.027	-0.025	0.011	-0.005	0.067	0.050	0.038	0.020	-0.006
0.117	0.068	-0.940	0.061	0.119	-0.991	-0.373	-0.306	0.007	0.004	0.003	0.068	0.051	0.040	0.021	0.010
0.186	0.168	-0.960	0.058	0.111	-0.992	-0.391	0.171	-0.018	0.076	0.111	0.049	0.120	0.058	0.001	0.014
0.120	0.187	-1.070	0.057	0.104	-0.993	-0.359	0.058	-0.000	0.011	0.138	-0.060	0.055	0.075	0.110	0.022
0.117	0.218	-1.050	0.057	0.095	-0.994	-0.463	0.020	-0.036	0.007	0.178	-0.040	0.052	0.103	0.090	0.027
0.124	0.180	-1.042	0.053	0.087	-0.995	-0.411	0.234	-0.065	0.018	0.147	-0.031	0.060	0.062	0.082	0.031
0.105	0.172	-1.042	0.057	0.079	-0.995	-0.400	-0.206	-0.022	-0.006	0.147	-0.031	0.041	0.051	0.081	0.036
0.186	0.184	-1.027	0.056	0.074	-0.996	-0.313	0.069	-0.020	0.076	0.165	-0.014	0.123	0.059	0.064	0.056
0.182	0.214	-0.979	0.058	0.067	-0.996	-0.365	-0.083	0.008	0.070	0.203	0.033	0.121	0.088	0.016	0.046
0.240	0.199	-0.991	0.048	0.061	-0.997	-0.280	0.558	-0.050	0.138	0.193	0.022	0.179	0.070	0.028	0.052
0.047	0.234	-1.106	0.052	0.053	-0.997	-0.460	-0.222	0.027	-0.059	0.236	-0.092	0.012	0.103	0.142	0.041
0.140	0.110	-1.031	0.054	0.048	-0.997	-0.230	-0.074	-0.036	0.031	0.117	-0.017	0.081	0.022	0.067	0.028
0.136	-0.017	-0.987	0.049	0.044	-0.998	-0.200	0.230	-0.052	0.031	-0.006	0.026	0.078	0.152	0.024	0.007
0.143	-0.098	-0.897	0.055	0.044	-0.998	-0.006	-0.243	-0.118	0.034	-0.086	0.116	0.086	0.235	0.067	0.015
0.159	-0.110	-0.909	0.051	0.042	-0.998	-0.022	0.210	-0.147	0.053	-0.097	0.104	0.103	0.249	0.056	0.008
0.163	-0.075	-0.909	0.055	0.043	-0.998	0.040	-0.204	-0.109	0.052	-0.063	0.104	0.107	0.217	0.056	0.005
0.140	-0.052	-0.940	0.054	0.043	-0.998	0.021	0.076	-0.115	0.030	-0.040	0.072	0.085	0.196	0.025	0.012
0.140	-0.037	-0.952	0.060	0.043	-0.997	0.047	-0.268	-0.100	0.024	-0.025	0.060	0.086	0.184	0.014	0.019
0.170	0.006	-0.932	0.058	0.043	-0.997	-0.020	0.111	-0.093	0.057	0.018	0.080	0.117	0.144	0.034	0.023
0.197	0.021	-0.944	0.065	0.043	-0.997	0.006	-0.320	-0.104	0.077	0.033	0.067	0.144	0.132	0.023	0.038
0.155	0.075	-1.027	0.067	0.044	-0.997	0.061	-0.077	-0.146	0.033	0.086	-0.016	0.102	0.081	0.059	0.037
0.217	0.168	-1.015	0.079	0.044	-0.996	0.013	-0.583	-0.078	0.083	0.178	-0.005	0.163	0.008	0.047	0.051
0.117	0.172	-1.050	0.082	0.044	-0.996	-0.008	-0.157	-0.092	-0.020	0.182	-0.041	0.063	0.008	0.082	0.049
0.236	0.122	-1.039	0.090	0.045	-0.995	0.009	-0.347	-0.091	0.092	0.131	-0.031	0.181	0.045	0.069	0.056
0.163	0.137	-1.094	0.093	0.045	-0.995	0.005	-0.173	-0.016	0.015	0.146	-0.087	0.108	0.033	0.123	0.034
0.228	0.095	-1.027	0.105	0.045	-0.993	-0.010	-0.579	0.009	0.069	0.104	-0.021	0.173	0.079	0.056	0.029
0.128	-0.017	-0.999	0.108	0.044	-0.993	-0.023	-0.132	0.054	-0.033	-0.008	0.006	0.071	0.194	0.028	0.004
0.128	-0.017	-0.999	0.109	0.043	-0.993	-0.065	-0.061	0.019	-0.033	-0.007	0.006	0.071	0.197	0.027	-0.018
0.151	-0.013	-0.960	0.116	0.042	-0.992	-0.056	-0.339	-0.001	-0.017	-0.003	0.044	0.093	0.196	0.013	-0.033
0.113	-0.071	-0.972	0.122	0.039	-0.992	-0.123	-0.283	0.023	-0.060	-0.058	0.032	0.053	0.258	0.001	-0.029
0.193	-0.083	-0.948	0.128	0.039	-0.991	0.014	-0.293	0.035	0.015	-0.070	0.055	0.132	0.273	0.024	-0.019
0.186	-0.064	-0.972	0.134	0.038	-0.990	-0.078	-0.343	0.113	0.000	-0.048	0.030	0.123	0.257	0.000	-0.009
0.236	-0.037	-0.928	0.139	0.037	-0.990	0.005	-0.221	0.036	0.046	-0.021	0.073	0.172	0.233	0.043	0.018
0.228	-0.041	-0.975	0.145	0.036	-0.989	-0.076	-0.287	0.068	0.032	-0.023	0.025	0.164	0.239	0.005	0.002
0.278	-0.006	-0.960	0.142	0.036	-0.989	0.002	0.186	-0.011	0.085	0.012	0.042	0.212	0.207	0.010	0.026
0.113	0.029	-1.007	0.157	0.035	-0.987	-0.048	-0.762	0.131	-0.095	0.047	-0.008	0.046	0.175	0.037	0.026
0.332	0.041	-0.995	0.158	0.035	-0.987	-0.044	-0.048	0.079	0.123	0.059	0.004	0.262	0.165	0.024	0.030
0.251	0.025	-0.948	0.160	0.035	-0.986	0.010	-0.095	0.113	0.040	0.043	0.052	0.180	0.183	0.023	0.022
0.263	0.041	-0.979	0.163	0.035	-0.986	-0.039	-0.133	0.131	0.049	0.059	0.020	0.190	0.168	0.008	0.060
0.270	0.037	-0.928	0.163	0.034	-0.986	-0.049	-0.015	0.145	0.056	0.056	0.072	0.196	0.173	0.044	0.037
0.351	-0.002	-0.909	0.155	0.035	-0.987	0.008	0.439	0.077	0.144	0.017	0.093	0.276	0.213	0.064	0.039
0.240	-0.029	-0.893	0.152	0.036	-0.988	0.058	0.174	0.117	0.036	-0.011	0.110	0.164	0.241	0.079	0.034
0.267	0.006	-0.924	0.150	0.037	-0.988	0.056	0.141	0.110	0.065	0.023	0.079	0.191	0.207	0.047	0.024
0.259	-0.029	-0.845	0.138	0.039	-0.990	0.070	0.599	0.109	0.069	-0.013	0.159	0.184	0.242	0.125	0.006
0.197	-0.029	-0.909	0.132	0.040	-0.990	0.043	0.287	0.202	0.012	-0.014	0.097	0.124	0.242	0.061	0.006
0.240	-0.002	-0.877	0.125	0.043	-0.991	0.132	0.411	0.169	0.062	0.010	0.129	0.168	0.216	0.091	-0.004
0.220	-0.013	-0.865	0.119	0.047	-0.992	0.202	0.297	0.183	0.048	-0.006	0.142	0.150	0.230	0.102	-0.000
0.205	0.029	-0.830	0.107	0.052	-0.993	0.219	0.625	0.140	0.044	0.032	0.178	0.136	0.189	0.137	-0.002
0.209	0.025	-0.952	0.101	0.056	-0.993	0.190	0.305	0.193	0.053	0.024	0.056	0.140	0.194	0.014	-0.003
0.167	0.041	-0.857	0.092	0.061	-0.994	0.228	0.441	0.123	0.019	0.035	0.152	0.099	0.179	0.108	-0.004
0.213	0.087	-0.838	0.082	0.067	-0.994	0.331	0.538	0.066	0.075	0.074	0.172	0.147	0.133	0.127	-0.014
0.182	0.095	-0.838	0.075	0.073	-0.994	0.255	0.324	0.093	0.050	0.076	0.172	0.117	0.125	0.127	-0.017
0.093	0.072	-0.881	0.062	0.077	-0.995	0.224	0.671	0.029	-0.025	0.049	0.130	0.029	0.147	0.083	-0.008
0.193	0.072	-0.826	0.054	0.082	-0.995	0.236	0.421	0.075	0.083	0.044	0.185	0.129	0.146	0.137	-0.017
0.170	0.106	-0.849	0.042	0.087	-0.995	0.217	0.644	0.002	0.072	0.075	0.161	0.106	0.111	0.114	-0.022
0.097	0.106	-0.893	0.032	0.092	-0.995	0.266	0.488	0.008	0.008	0.069	0.117	0.032	0.111	0.071	-0.014
0.086	0.083	-0.873	0.021	0.098	-0.995	0.295	0.566	-0.025	0.007	0.040	0.137	0.020	0.134	0.091	-0.029
0.093	0.079	-0.873	0.012	0.102	-0.995	0.197	0.476	0.005	0.024	0.033	0.136	0.028	0.139	0.091	-0.042
0.043	0.095	-0.873	0.004	0.105	-0.994	0.174	0.390	-0.027	-0.019	0.045	0.136	0.023	0.123	0.090	-0.036
0.047	0.033	-0.881	-0.001	0.109	-0.994	0.205	0.282	-0.042	-0.010	-0.021	0.127	0.020	0.184	0.082	-0.030
0.105	0.014	-0.826	-0.014	0.113	-0.993	0.239	0.703	-0.057	0.062	-0.045	0.182	0.035	0.203	0.136	-0.045
0.070	0.060	-0.869	-0.029	0.118	-0.993	0.255	0.741	-0.071	0.041	-0.004	0.137	0.000	0.156	0.092	-0.019
-0.033	0.017	-0.861	-0.037	0.124	-0.992	0.287	0.436	0.002	-0.054	-0.052	0.144	0.106	0.197	0.099	-0.022
0.147	0.052	-0.814	-0.053	0.130	-0.990	0.289	0.832	-0.088	0.143	-0.023	0.189	0.074	0.162	0.147	-0.025
-0.026	0.025	-0.857	-0.064	0.136	-0.989	0.359	0.580	-0.024	-0.019	-0.057	0.144	0.100	0.189	0.102	-0.031
0.017	-0.006	-0.849	-0.075	0.142	-0.987	0.278	0.556	-0.033	0.034	-0.093	0.150	0.059	0.220	0.109	-0.015
-0.007	-0.025	-0.822	-0.086	0.146	-0.985	0.259	0.569	0.042	0.023	-0.117	0.176	0.083	0.239	0.137	-0.045
-0.010	-0.021	-0.845	-0.103	0.152	-0.983	0.334	0.851	0.037	0.036	-0.119	0.149	0.088	0.235	0.113	-0.025
-0.107	0.037	-0.889	-0.111	0.157	-0.981	0.250	0.391	0.064	-0.052	-0.065	0.104	0.187	0.178	0.069	-0.025
0.009	0.072	-0.881	-0.122	0.164	-0.979	0.394	0.595	-0.043	0.075	-0.038	0.109	0.072	0.144	0.077	-0.017
-0.068	0.029	-0.912	-0.131	0.172	-0.976	0.421	0.458	0.062	0.007	-0.088	0.075	0.150	0.188	0.046	-0.011
-0.057	0.056	-0.893	-0.144	0.182	-0.973	0.523	0.691	0.011	0.033	-0.071	0.091	0.140	0.162	0.065	-0.009
-0.057	0.114	-0.905	-0.157	0.192	-0.969	0.562	0.662	0.055	0.046	-0.023	0.075	0.140	0.105	0.052	-0.015
-0.183	0.118	-0.956	-0.164	0.202	-0.965	0.526	0.356	0.090	-0.074	-0.029	0.021	0.268	0.102	0.000	-0.011
-0.095	0.118	-0.912	-0.176	0.213	-0.961	0.619	0.599	0.090	0.026	-0.040	0.059	0.180	0.101	0.043	-0.019
-0.110	0.102	-0.928	-0.184	0.223	-0.957	0.544	0.384	0.191	0.018	-0.065	0.040	0.196	0.116	0.026	-0.007
-0.183	0.114	-0.964	-0.196	0.232	-0.953	0.536	0.562	0.220	-0.044	-0.063	0.000	0.268	0.104	0.010	0.006
-0.076	0.160	-0.979	-0.209	0.241	-0.948	0.553	0.678	0.215	0.076	-0.026	-0.020	0.161	0.056	0.027	-0.005
-0.187	0.153	-0.983	-0.219	0.252	-0.942	0.656	0.470	0.257	-0.026	-0.044	-0.029	0.272	0.064	0.032	0.012
-0.264	0.106	-1.050	-0.233	0.265	-0.935	0.793	0.666	0.269	-0.089	-0.103	-0.103	0.349	0.109	0.100	0.042
-0.145	0.095	-1.078	-0.248	0.281	-0.927	0.946	0.703	0.394	0.044	-0.130	-0.138	0.230	0.121	0.129	-0.003
-0.145	0.095	-1.078	-0.266	0.297	-0.917	1.088	0.825	0.531	0.062	-0.147	-0.148	0.230	0.121	0.129	-0.034
-0.403	0.199	-0.979	-0.280	0.316	-0.907	1.249	0.504	0.691	-0.183	-0.061	-0.060	0.486	0.017	0.031	-0.043
-0.391	0.261	-0.842	-0.292	0.334	-0.896	1.245	0.397	0.754	-0.159	-0.017	0.068	0.475	0.043	0.107	-0.066
-0.322	0.292	-0.842	-0.304	0.352	-0.885	1.224	0.414	0.658	-0.078	-0.003	0.058	0.406	0.073	0.106	-0.100
-0.280	0.369	-0.873	-0.317	0.366	-0.875	1.016	0.494	0.573	-0.023	0.060	0.016	0.363	0.149	0.075	-0.053
-0.337	0.485	-0.901	-0.322	0.374	-0.870	0.707	0.006	0.631	-0.077	0.167	-0.016	0.420	0.264	0.047	0.022
-0.187	0.636	-0.944	-0.322	0.379	-0.867	0.443	-0.169	0.529	0.074	0.313	-0.062	0.270	0.413	0.003	0.110
-0.068	0.682	-0.975	-0.319	0.381	-0.868	0.179	-0.294	0.308	0.189	0.358	-0.093	0.151	0.459	0.029	0.178
0.093	0.686	-0.979	-0.314	0.383	-0.869	0.128	-0.276	0.141	0.345	0.359	-0.096	0.011	0.462	0.033	0.289
0.028	0.597	-1.090	-0.302	0.385	-0.872	0.119	-0.648	0.173	0.268	0.269	-0.203	0.053	0.372	0.144	0.377
0.228	0.527	-1.113	-0.287	0.387	-0.876	0.134	-0.824	0.120	0.452	0.197	-0.222	0.148	0.302	0.168	0.453
0.278	0.396	-1.133	-0.271	0.387	-0.881	0.054	-0.870	0.086	0.486	0.065	-0.236	0.198	0.169	0.188	0.503
0.370	0.288	-1.109	-0.252	0.386	-0.887	-0.017	-0.967	0.013	0.559	-0.042	-0.207	0.292	0.060	0.164	0.522
0.393	0.187	-1.121	-0.243	0.386	-0.890	0.021	-0.403	-0.030	0.572	-0.143	-0.216	0.316	0.042	0.176	0.531
0.213	0.091	-1.113	-0.222	0.390	-0.894	0.307	-1.188	0.172	0.370	-0.243	-0.204	0.136	0.140	0.168	0.527
0.405	0.106	-1.003	-0.211	0.396	-0.893	0.443	-0.580	0.245	0.552	-0.234	-0.094	0.329	0.125	0.056	0.485
0.382	0.300	-0.979	-0.206	0.403	-0.892	0.420	-0.251	0.129	0.524	-0.047	-0.073	0.306	0.067	0.033	0.448
0.232	0.415	-1.015	-0.198	0.411	-0.890	0.505	-0.481	0.174	0.365	0.061	-0.110	0.157	0.182	0.068	0.419
0.263	0.605	-1.070	-0.190	0.421	-0.887	0.508	-0.393	0.034	0.388	0.241	-0.168	0.191	0.370	0.123	0.365
0.143	0.570	-0.987	-0.179	0.427	-0.886	0.323	-0.496	-0.105	0.258	0.199	-0.086	0.073	0.333	0.040	0.294
0.174	0.555	-0.932	-0.168	0.431	-0.887	0.154	-0.467	-0.151	0.278	0.180	-0.031	0.106	0.315	0.015	0.252
0.093	0.470	-0.834	-0.161	0.432	-0.888	0.011	-0.317	-0.155	0.190	0.094	0.069	0.027	0.229	0.113	0.207
0.113	0.450	-0.822	-0.158	0.437	-0.885	0.249	0.014	-0.246	0.207	0.070	0.078	0.048	0.208	0.125	0.185
0.109	0.558	-0.909	-0.153	0.444	-0.883	0.290	-0.022	-0.408	0.199	0.172	-0.011	0.043	0.315	0.038	0.155
0.078	0.493	-0.893	-0.155	0.449	-0.880	0.230	0.353	-0.437	0.170	0.101	0.002	0.012	0.247	0.053	0.135
-0.018	0.582	-1.027	-0.159	0.450	-0.879	-0.059	0.567	-0.594	0.078	0.189	-0.134	0.086	0.335	0.082	0.109
-0.122	0.578	-1.090	-0.165	0.452	-0.876	0.008	0.651	-0.544	-0.019	0.183	-0.199	0.191	0.330	0.144	0.069
-0.118	0.423	-1.027	-0.172	0.448	-0.877	-0.258	0.535	-0.289	-0.008	0.032	-0.136	0.188	0.175	0.080	0.040
-0.141	0.435	-0.920	-0.172	0.446	-0.878	-0.146	0.142	-0.206	-0.030	0.045	-0.028	0.213	0.186	0.027	0.019
-0.099	0.354	-0.912	-0.167	0.445	-0.880	-0.117	-0.226	-0.155	0.007	-0.035	-0.018	0.172	0.105	0.035	-0.004
-0.080	0.296	-0.877	-0.161	0.446	-0.880	0.058	-0.236	-0.177	0.020	-0.095	0.018	0.155	0.047	0.070	-0.011
-0.153	0.357	-0.857	-0.156	0.452	-0.878	0.298	-0.159	-0.218	-0.058	-0.039	0.035	0.229	0.106	0.090	-0.028
-0.099	0.423	-0.912	-0.154	0.460	-0.875	0.409	-0.004	-0.264	-0.006	0.019	-0.024	0.176	0.169	0.035	-0.029
-0.207	0.412	-0.916	-0.147	0.464	-0.874	0.197	-0.220	-0.302	-0.120	0.004	-0.028	0.285	0.153	0.031	-0.036
-0.083	0.462	-0.909	-0.144	0.469	-0.871	0.251	0.036	-0.331	0.000	0.049	-0.023	0.162	0.200	0.039	-0.010
-0.126	0.485	-0.936	-0.141	0.465	-0.874	-0.258	-0.061	-0.240	-0.045	0.076	-0.047	0.204	0.220	0.012	-0.014
-0.037	0.539	-0.975	-0.140	0.463	-0.875	-0.166	0.134	-0.285	0.043	0.133	-0.086	0.116	0.270	0.029	0.011
-0.130	0.562	-0.983	-0.136	0.455	-0.880	-0.471	-0.167	-0.116	-0.054	0.164	-0.088	0.208	0.290	0.037	0.013
-0.103	0.570	-1.054	-0.134	0.449	-0.883	-0.362	-0.044	-0.110	-0.029	0.178	-0.156	0.181	0.294	0.109	0.041
-0.083	0.585	-1.023	-0.121	0.447	-0.886	-0.166	-0.705	-0.092	-0.023	0.196	-0.120	0.162	0.306	0.078	0.034
0.047	0.593	-0.964	-0.117	0.444	-0.889	-0.228	-0.099	-0.212	0.103	0.206	-0.059	0.030	0.312	0.020	0.044
-0.037	0.636	-0.968	-0.108	0.440	-0.891	-0.236	-0.406	-0.174	0.009	0.252	-0.060	0.113	0.353	0.024	0.060
-0.045	0.647	-1.039	-0.095	0.432	-0.897	-0.456	-0.656	-0.053	-0.011	0.272	-0.125	0.119	0.362	0.096	0.057
0.074	0.624	-0.956	-0.087	0.428	-0.900	-0.291	-0.342	-0.199	0.099	0.253	-0.039	0.001	0.337	0.014	0.066
-0.041	0.574	-1.027	-0.071	0.422	-0.904	-0.382	-0.809	-0.111	-0.032	0.209	-0.105	0.112	0.285	0.085	0.066
0.163	0.555	-0.964	-0.055	0.424	-0.904	0.089	-0.760	-0.222	0.156	0.188	-0.041	0.093	0.263	0.023	0.073
0.005	0.593	-1.039	-0.047	0.424	-0.904	-0.016	-0.344	-0.156	-0.010	0.226	-0.115	0.064	0.299	0.099	0.078
0.078	0.539	-0.995	-0.032	0.426	-0.904	0.090	-0.765	-0.112	0.048	0.171	-0.072	0.010	0.242	0.056	0.079
0.167	0.574	-0.964	-0.022	0.428	-0.903	0.114	-0.397	-0.239	0.127	0.203	-0.041	0.100	0.274	0.025	0.072
0.040	0.612	-0.975	-0.016	0.432	-0.902	0.177	-0.204	-0.275	-0.007	0.238	-0.054	0.025	0.309	0.037	0.060
0.151	0.589	-1.015	-0.008	0.434	-0.901	0.072	-0.340	-0.215	0.096	0.214	-0.094	0.088	0.283	0.077	0.060
-0.007	0.555	-1.027	-0.000	0.435	-0.900	0.087	-0.349	-0.135	-0.069	0.177	-0.106	0.068	0.246	0.090	0.040
0.105	0.531	-1.023	0.009	0.437	-0.900	0.078	-0.445	-0.137	0.032	0.153	-0.103	0.045	0.221	0.087	0.042
0.078	0.473	-1.015	0.016	0.440	-0.898	0.173	-0.271	-0.212	-0.002	0.092	-0.097	0.020	0.161	0.080	0.039
0.078	0.473	-1.015	0.025	0.440	-0.897	0.039	-0.439	-0.103	-0.011	0.091	-0.097	0.021	0.159	0.081	0.042
0.170	0.415	-1.015	0.023	0.438	-0.899	-0.108	0.193	-0.100	0.083	0.035	-0.095	0.115	0.098	0.081	0.034
0.028	0.442	-1.042	0.024	0.434	-0.901	-0.241	-0.003	-0.038	-0.059	0.067	-0.120	0.026	0.122	0.109	0.048
0.082	0.404	-1.023	0.027	0.429	-0.903	-0.255	-0.173	-0.038	-0.009	0.033	-0.098	0.029	0.080	0.090	0.048
0.182	0.446	-0.979	0.027	0.423	-0.906	-0.305	0.080	-0.050	0.091	0.081	-0.053	0.131	0.119	0.046	0.040
0.090	0.388	-0.987	0.026	0.418	-0.908	-0.271	0.032	-0.040	-0.002	0.028	-0.058	0.040	0.058	0.054	0.037
0.151	0.373	-0.972	0.023	0.413	-0.911	-0.285	0.226	-0.079	0.063	0.018	-0.040	0.103	0.040	0.039	0.041
0.032	0.330	-1.019	0.028	0.408	-0.913	-0.245	-0.256	-0.020	-0.062	-0.020	-0.085	0.015	0.005	0.087	0.024
0.124	0.338	-0.983	0.029	0.401	-0.915	-0.340	-0.032	-0.043	0.027	-0.006	-0.047	0.078	0.000	0.052	0.023
0.101	0.342	-0.987	0.030	0.394	-0.918	-0.367	0.008	-0.042	0.005	0.006	-0.047	0.056	0.002	0.056	0.023
0.082	0.365	-1.019	0.034	0.387	-0.921	-0.387	-0.168	-0.101	-0.017	0.037	-0.075	0.038	0.022	0.088	0.038
0.167	0.354	-0.987	0.036	0.379	-0.925	-0.417	-0.075	-0.048	0.065	0.033	-0.040	0.124	0.007	0.056	0.036
0.140	0.342	-1.007	0.046	0.372	-0.927	-0.409	-0.545	-0.008	0.028	0.029	-0.057	0.098	0.007	0.075	0.030
0.143	0.272	-0.944	0.038	0.364	-0.931	-0.390	0.490	-0.042	0.040	-0.032	0.010	0.103	0.080	0.012	0.021
0.105	0.269	-0.948	0.047	0.357	-0.933	-0.338	-0.466	-0.026	-0.008	-0.029	0.008	0.065	0.086	0.016	0.004
0.070	0.257	-0.952	0.040	0.350	-0.936	-0.366	0.407	-0.104	-0.036	-0.033	0.007	0.031	0.100	0.020	-0.004
0.120	0.207	-0.916	0.051	0.343	-0.938	-0.364	-0.573	-0.016	0.003	-0.076	0.045	0.082	0.152	0.015	-0.012
0.124	0.207	-0.956	0.053	0.336	-0.941	-0.375	-0.052	-0.035	0.006	-0.069	0.009	0.086	0.153	0.024	-0.006
0.143	0.199	-0.901	0.058	0.328	-0.943	-0.390	-0.249	-0.044	0.019	-0.069	0.066	0.106	0.162	0.031	0.001
0.159	0.234	-0.928	0.055	0.321	-0.945	-0.344	0.228	-0.087	0.038	-0.027	0.042	0.122	0.128	0.003	0.005
0.136	0.199	-0.936	0.059	0.313	-0.948	-0.400	-0.213	-0.091	0.010	-0.054	0.036	0.099	0.165	0.005	0.016
0.147	0.245	-0.928	0.054	0.305	-0.951	-0.388	0.320	-0.095	0.027	0.000	0.047	0.111	0.121	0.003	0.023
0.170	0.311	-0.999	0.049	0.302	-0.952	-0.156	0.296	-0.050	0.054	0.069	-0.022	0.134	0.057	0.068	0.028
0.170	0.261	-0.909	0.044	0.299	-0.953	-0.146	0.323	-0.051	0.060	0.022	0.070	0.134	0.110	0.024	0.040
0.155	0.184	-1.011	0.048	0.298	-0.953	-0.081	-0.209	-0.032	0.040	-0.053	-0.032	0.119	0.190	0.078	0.034
0.193	0.145	-0.912	0.041	0.297	-0.954	-0.017	0.422	-0.100	0.085	-0.091	0.067	0.157	0.231	0.021	0.028
0.120	0.110	-0.901	0.047	0.298	-0.953	0.116	-0.268	-0.074	0.006	-0.127	0.078	0.084	0.269	0.033	0.026
0.174	0.060	-0.877	0.043	0.298	-0.954	0.026	0.252	-0.042	0.064	-0.177	0.102	0.137	0.322	0.058	0.029
0.167	0.145	-0.893	0.042	0.300	-0.953	0.091	0.063	-0.057	0.057	-0.093	0.086	0.130	0.239	0.043	0.031
0.197	0.164	-0.905	0.034	0.301	-0.953	0.087	0.483	-0.053	0.095	-0.075	0.074	0.160	0.222	0.031	0.043
0.213	0.180	-0.869	0.032	0.302	-0.953	0.078	0.140	-0.047	0.113	-0.060	0.109	0.175	0.210	0.067	0.039
0.140	0.214	-0.972	0.031	0.305	-0.952	0.145	0.113	-0.051	0.041	-0.028	0.006	0.101	0.178	0.034	0.060
0.117	0.249	-0.936	0.026	0.307	-0.951	0.124	0.309	-0.091	0.023	0.005	0.041	0.077	0.146	0.002	0.062
0.267	0.315	-0.853	0.015	0.312	-0.950	0.278	0.658	-0.143	0.183	0.065	0.122	0.226	0.083	0.085	0.031
0.170	0.303	-0.975	0.021	0.313	-0.950	0.033	-0.281	0.008	0.081	0.053	-0.001	0.130	0.097	0.037	0.032
-0.018	0.292	-0.975	0.015	0.316	-0.949	0.182	0.310	-0.040	-0.102	0.038	-0.002	0.060	0.112	0.036	0.029
0.190	0.276	-0.814	0.017	0.319	-0.948	0.166	-0.119	0.009	0.103	0.019	0.158	0.147	0.129	0.125	0.018
0.101	0.319	-0.873	0.002	0.323	-0.946	0.219	0.854	-0.136	0.029	0.058	0.098	0.057	0.089	0.066	0.006
0.167	0.292	-0.909	-0.002	0.327	-0.945	0.221	0.286	-0.021	0.099	0.027	0.060	0.121	0.118	0.031	0.030
0.120	0.234	-0.857	-0.008	0.333	-0.943	0.297	0.345	-0.043	0.059	-0.037	0.109	0.074	0.178	0.083	0.001
0.120	0.234	-0.857	-0.019	0.337	-0.941	0.225	0.604	-0.053	0.069	-0.041	0.107	0.072	0.180	0.083	-0.008
-0.037	0.153	-0.897	-0.018	0.341	-0.940	0.228	-0.008	-0.033	-0.090	-0.126	0.066	0.087	0.264	0.044	-0.029
0.047	0.102	-0.810	-0.021	0.343	-0.939	0.161	0.162	0.013	-0.002	-0.178	0.152	0.004	0.316	0.131	-0.051
0.078	0.160	-0.771	-0.027	0.348	-0.937	0.274	0.352	-0.042	0.035	-0.125	0.189	0.025	0.260	0.170	-0.053
-0.026	0.129	-0.869	-0.027	0.351	-0.936	0.192	-0.017	0.043	-0.069	-0.159	0.089	0.081	0.294	0.071	-0.037
0.113	0.195	-0.786	-0.037	0.356	-0.934	0.281	0.543	-0.044	0.079	-0.099	0.169	0.057	0.230	0.154	-0.041
0.032	0.276	-0.857	-0.046	0.361	-0.932	0.244	0.501	-0.048	0.008	-0.022	0.096	0.026	0.151	0.082	-0.028
-0.037	0.276	-0.897	-0.048	0.366	-0.929	0.295	0.127	-0.016	-0.059	-0.027	0.054	0.098	0.153	0.043	-0.011
0.078	0.319	-0.869	-0.055	0.371	-0.927	0.263	0.419	-0.060	0.064	0.010	0.078	0.015	0.111	0.071	-0.024
0.017	0.315	-0.893	-0.060	0.375	-0.925	0.233	0.317	-0.040	0.009	0.002	0.052	0.049	0.116	0.048	-0.019
-0.030	0.272	-0.889	-0.065	0.380	-0.923	0.267	0.234	0.061	-0.032	-0.045	0.054	0.098	0.159	0.052	-0.005
0.020	0.265	-0.881	-0.070	0.383	-0.921	0.216	0.251	0.087	0.024	-0.056	0.060	0.050	0.166	0.060	0.003
0.020	0.280	-0.834	-0.078	0.389	-0.918	0.349	0.458	0.067	0.034	-0.047	0.103	0.052	0.148	0.107	-0.012
0.101	0.249	-0.790	-0.096	0.396	-0.913	0.397	0.967	0.005	0.133	-0.085	0.142	0.028	0.177	0.150	-0.009
-0.122	0.211	-0.893	-0.105	0.404	-0.909	0.431	0.484	0.071	-0.080	-0.130	0.035	0.195	0.213	0.047	-0.018
-0.072	0.218	-0.881	-0.111	0.413	-0.904	0.531	0.324	0.056	-0.023	-0.132	0.042	0.146	0.203	0.058	-0.019
-0.103	0.203	-0.916	-0.119	0.420	-0.900	0.466	0.354	0.088	-0.046	-0.155	0.002	0.176	0.217	0.020	-0.035
-0.060	0.257	-0.869	-0.129	0.429	-0.894	0.526	0.586	0.055	0.008	-0.109	0.044	0.133	0.162	0.066	-0.022
-0.107	0.296	-0.979	-0.139	0.435	-0.890	0.373	0.482	0.097	-0.029	-0.077	-0.071	0.178	0.123	0.045	0.001
-0.153	0.276	-1.031	-0.146	0.441	-0.886	0.363	0.398	0.049	-0.068	-0.102	-0.126	0.223	0.143	0.098	0.031
-0.064	0.226	-1.054	-0.158	0.442	-0.883	0.114	0.676	0.042	0.032	-0.154	-0.152	0.133	0.194	0.123	0.076
-0.083	0.253	-1.137	-0.171	0.446	-0.879	0.244	0.727	0.024	0.025	-0.130	-0.238	0.151	0.168	0.207	0.061
0.067	0.199	-1.019	-0.190	0.456	-0.870	0.651	1.070	0.139	0.194	-0.195	-0.129	0.000	0.222	0.089	0.013
-0.264	0.226	-0.991	-0.201	0.468	-0.860	0.864	0.394	0.434	-0.127	-0.180	-0.110	0.330	0.194	0.063	-0.010
-0.453	0.323	-0.936	-0.210	0.483	-0.850	1.028	0.245	0.468	-0.306	-0.098	-0.065	0.518	0.095	0.009	-0.036
-0.214	0.446	-0.912	-0.222	0.497	-0.839	0.932	0.483	0.357	-0.057	0.012	-0.052	0.279	0.029	0.014	-0.075
-0.230	0.512	-0.972	-0.224	0.507	-0.832	0.678	-0.049	0.316	-0.071	0.068	-0.117	0.294	0.096	0.045	-0.054
-0.160	0.458	-0.936	-0.226	0.514	-0.827	0.527	-0.089	0.303	-0.001	0.007	-0.087	0.225	0.043	0.010	0.064
-0.160	0.458	-0.936	-0.219	0.520	-0.825	0.446	-0.558	0.280	-0.008	0.001	-0.089	0.225	0.043	0.010	0.164
0.170	0.562	-0.964	-0.211	0.525	-0.825	0.344	-0.589	0.271	0.314	0.101	-0.117	0.106	0.149	0.038	0.279
0.347	0.555	-0.924	-0.201	0.532	-0.822	0.512	-0.647	0.173	0.480	0.085	-0.080	0.283	0.142	0.001	0.395
0.417	0.481	-0.991	-0.190	0.541	-0.819	0.555	-0.592	0.074	0.538	0.003	-0.150	0.352	0.070	0.067	0.497
0.451	0.377	-1.102	-0.182	0.549	-0.816	0.517	-0.377	-0.009	0.565	-0.110	-0.264	0.385	0.033	0.178	0.557
0.347	0.303	-1.192	-0.170	0.553	-0.815	0.354	-0.708	0.133	0.449	-0.187	-0.355	0.281	0.105	0.270	0.582
0.486	0.269	-1.141	-0.158	0.558	-0.815	0.390	-0.829	0.295	0.575	-0.227	-0.304	0.418	0.139	0.219	0.576
0.467	0.176	-1.086	-0.156	0.567	-0.809	0.679	-0.294	0.390	0.553	-0.328	-0.255	0.399	0.232	0.165	0.558
0.420	0.245	-0.975	-0.155	0.574	-0.804	0.612	-0.296	0.529	0.507	-0.266	-0.149	0.352	0.162	0.055	0.547
0.405	0.431	-1.011	-0.154	0.582	-0.798	0.646	-0.384	0.568	0.490	-0.088	-0.190	0.337	0.025	0.090	0.500
0.374	0.547	-0.979	-0.156	0.589	-0.793	0.526	-0.179	0.513	0.461	0.021	-0.164	0.305	0.142	0.060	0.436
0.282	0.624	-0.975	-0.154	0.596	-0.788	0.533	-0.266	0.362	0.368	0.091	-0.165	0.212	0.220	0.056	0.382
0.178	0.624	-0.924	-0.148	0.601	-0.785	0.359	-0.460	0.203	0.258	0.086	-0.116	0.109	0.221	0.005	0.322
0.163	0.659	-0.893	-0.144	0.605	-0.783	0.299	-0.384	0.185	0.237	0.117	-0.087	0.093	0.257	0.026	0.275
0.170	0.667	-0.798	-0.134	0.604	-0.786	-0.071	-0.611	0.057	0.235	0.125	0.010	0.102	0.267	0.120	0.234
0.201	0.752	-0.830	-0.126	0.607	-0.785	0.151	-0.408	-0.079	0.257	0.207	-0.022	0.132	0.354	0.088	0.210
0.174	0.736	-0.759	-0.118	0.612	-0.782	0.277	-0.327	-0.135	0.223	0.187	0.046	0.106	0.341	0.158	0.162
0.113	0.636	-0.818	-0.121	0.614	-0.780	0.104	0.332	-0.101	0.164	0.085	-0.015	0.045	0.242	0.098	0.136
-0.068	0.520	-0.849	-0.128	0.614	-0.779	-0.000	0.573	-0.178	-0.010	-0.031	-0.048	0.135	0.129	0.067	0.073
-0.033	0.609	-0.991	-0.124	0.614	-0.780	-0.051	0.021	-0.319	0.021	0.058	-0.189	0.100	0.220	0.075	0.041
-0.168	0.508	-0.909	-0.122	0.613	-0.781	-0.104	0.122	-0.326	-0.116	-0.041	-0.105	0.234	0.122	0.008	-0.004
-0.072	0.520	-0.968	-0.118	0.614	-0.781	0.060	-0.044	-0.265	-0.024	-0.030	-0.165	0.136	0.136	0.051	-0.018
-0.160	0.562	-0.920	-0.114	0.612	-0.782	-0.107	-0.095	-0.214	-0.116	0.014	-0.116	0.225	0.181	0.003	-0.043
-0.145	0.516	-0.885	-0.113	0.611	-0.783	-0.064	0.091	-0.145	-0.101	-0.032	-0.079	0.208	0.137	0.033	-0.032
-0.053	0.442	-0.727	-0.108	0.609	-0.786	-0.127	-0.270	-0.117	-0.015	-0.103	0.081	0.115	0.066	0.190	-0.043
-0.064	0.566	-0.838	-0.104	0.610	-0.785	0.068	-0.155	-0.119	-0.031	0.019	-0.030	0.123	0.191	0.079	-0.041
-0.064	0.566	-0.838	-0.101	0.614	-0.783	0.194	-0.009	-0.229	-0.034	0.016	-0.032	0.121	0.192	0.079	-0.053
-0.149	0.551	-0.956	-0.099	0.611	-0.785	-0.163	-0.031	-0.090	-0.120	0.003	-0.148	0.204	0.177	0.040	-0.064
-0.153	0.485	-0.790	-0.096	0.606	-0.789	-0.292	-0.165	-0.072	-0.127	-0.058	0.022	0.207	0.112	0.125	-0.078
-0.099	0.385	-0.735	-0.089	0.605	-0.791	-0.082	-0.289	-0.163	-0.080	-0.158	0.079	0.152	0.013	0.181	-0.098
-0.091	0.357	-0.775	-0.086	0.603	-0.793	-0.105	-0.115	-0.149	-0.075	-0.183	0.041	0.144	0.013	0.141	-0.101
-0.149	0.419	-0.830	-0.079	0.607	-0.791	0.246	-0.363	-0.137	-0.140	-0.125	-0.016	0.201	0.049	0.087	-0.068
-0.087	0.497	-0.838	-0.070	0.611	-0.789	0.259	-0.489	-0.107	-0.088	-0.051	-0.026	0.140	0.126	0.079	-0.046
0.009	0.616	-0.889	-0.073	0.612	-0.788	0.053	0.189	0.014	0.011	0.068	-0.078	0.045	0.245	0.028	-0.025
-0.045	0.698	-0.972	-0.073	0.610	-0.789	-0.089	0.015	0.034	-0.042	0.150	-0.160	0.101	0.326	0.054	-0.008
-0.010	0.694	-0.912	-0.068	0.605	-0.794	-0.347	-0.260	-0.025	-0.012	0.152	-0.096	0.068	0.323	0.006	0.032
-0.057	0.628	-0.877	-0.062	0.600	-0.798	-0.300	-0.421	0.014	-0.065	0.091	-0.056	0.115	0.259	0.042	0.022
0.117	0.659	-0.916	-0.058	0.598	-0.799	-0.091	-0.181	-0.062	0.104	0.124	-0.094	0.057	0.290	0.003	0.008
0.001	0.543	-0.830	-0.052	0.599	-0.799	0.071	-0.298	-0.039	-0.017	0.007	-0.008	0.059	0.175	0.090	0.003
-0.026	0.481	-0.814	-0.043	0.599	-0.799	0.019	-0.515	-0.059	-0.053	-0.055	0.008	0.088	0.113	0.106	0.013
0.047	0.446	-0.751	-0.040	0.598	-0.801	-0.101	-0.156	-0.048	0.017	-0.087	0.073	0.015	0.078	0.169	-0.019
0.067	0.470	-0.759	-0.042	0.593	-0.804	-0.302	0.199	-0.060	0.038	-0.059	0.069	0.003	0.101	0.161	-0.022
-0.022	0.524	-0.865	-0.044	0.587	-0.808	-0.339	0.153	-0.066	-0.049	0.001	-0.034	0.087	0.155	0.054	-0.007
-0.033	0.609	-0.940	-0.036	0.582	-0.812	-0.294	-0.397	-0.154	-0.069	0.091	-0.105	0.098	0.239	0.021	-0.004
0.020	0.655	-0.972	-0.030	0.578	-0.815	-0.254	-0.220	-0.153	-0.020	0.142	-0.133	0.044	0.285	0.053	-0.010
0.036	0.609	-0.885	-0.023	0.579	-0.815	0.030	-0.248	-0.222	-0.012	0.095	-0.047	0.029	0.237	0.033	-0.006
0.013	0.578	-0.889	-0.019	0.578	-0.816	-0.055	-0.077	-0.211	-0.039	0.065	-0.050	0.052	0.205	0.029	-0.002
0.043	0.477	-0.845	-0.015	0.572	-0.820	-0.335	-0.213	-0.107	-0.013	-0.030	-0.002	0.020	0.104	0.072	-0.028
0.063	0.373	-0.786	-0.019	0.566	-0.824	-0.338	0.335	-0.112	0.010	-0.128	0.061	0.000	0.001	0.132	-0.038
-0.057	0.381	-0.857	-0.012	0.558	-0.830	-0.497	-0.347	-0.059	-0.116	-0.111	-0.004	0.118	0.006	0.061	-0.042
0.028	0.327	-0.818	-0.011	0.551	-0.835	-0.406	-0.010	-0.062	-0.032	-0.158	0.040	0.033	0.050	0.101	-0.036
0.040	0.346	-0.802	-0.008	0.546	-0.838	-0.242	-0.095	-0.126	-0.023	-0.134	0.059	0.020	0.032	0.117	-0.030
0.086	0.419	-0.865	-0.008	0.543	-0.840	-0.196	0.070	-0.129	0.022	-0.057	-0.001	0.027	0.040	0.054	-0.006
0.067	0.500	-0.928	0.001	0.542	-0.840	-0.012	-0.390	-0.146	-0.006	0.025	-0.064	0.008	0.120	0.009	0.001
0.067	0.500	-0.928	0.001	0.542	-0.841	-0.021	0.101	-0.209	-0.006	0.025	-0.064	0.010	0.120	0.010	0.024
0.013	0.597	-1.039	0.008	0.540	-0.841	-0.066	-0.311	-0.155	-0.067	0.123	-0.173	0.043	0.217	0.120	0.019
0.124	0.585	-0.964	0.012	0.540	-0.842	-0.043	-0.089	-0.179	0.040	0.112	-0.097	0.070	0.204	0.046	0.021
0.047	0.574	-0.968	0.014	0.534	-0.846	-0.341	-0.026	-0.116	-0.039	0.106	-0.098	0.006	0.192	0.050	0.034
0.082	0.585	-0.968	0.015	0.530	-0.848	-0.229	0.076	-0.168	-0.005	0.122	-0.095	0.029	0.201	0.049	0.042
0.136	0.589	-0.987	0.017	0.523	-0.852	-0.400	-0.014	-0.135	0.047	0.132	-0.110	0.084	0.203	0.068	0.040
0.086	0.570	-1.003	0.019	0.517	-0.856	-0.308	-0.068	-0.101	-0.005	0.118	-0.123	0.035	0.182	0.083	0.047
0.132	0.535	-0.948	0.020	0.512	-0.859	-0.293	0.049	-0.110	0.040	0.088	-0.065	0.082	0.146	0.027	0.054
0.109	0.508	-0.936	0.021	0.507	-0.861	-0.280	-0.014	-0.056	0.016	0.066	-0.050	0.060	0.118	0.015	0.046
0.136	0.593	-0.964	0.020	0.502	-0.865	-0.340	0.099	-0.111	0.043	0.157	-0.074	0.088	0.203	0.043	0.051
0.117	0.601	-0.948	0.019	0.495	-0.869	-0.402	0.132	-0.097	0.024	0.171	-0.055	0.069	0.211	0.028	0.041
0.120	0.558	-1.011	0.023	0.487	-0.873	-0.428	-0.089	-0.159	0.024	0.136	-0.113	0.074	0.169	0.091	0.043
0.090	0.558	-0.975	0.032	0.478	-0.878	-0.502	-0.422	-0.125	-0.016	0.145	-0.073	0.044	0.169	0.056	0.042
0.136	0.574	-0.975	0.043	0.473	-0.880	-0.305	-0.518	-0.178	0.019	0.166	-0.071	0.090	0.184	0.056	0.034
0.182	0.551	-0.912	0.049	0.466	-0.884	-0.409	-0.247	-0.175	0.059	0.150	-0.004	0.136	0.160	0.008	0.018
0.117	0.555	-0.960	0.059	0.464	-0.884	-0.086	-0.393	-0.282	-0.015	0.156	-0.051	0.072	0.163	0.039	0.015
0.090	0.535	-0.987	0.068	0.460	-0.886	-0.242	-0.406	-0.209	-0.051	0.141	-0.077	0.045	0.143	0.066	0.024
0.117	0.516	-0.975	0.074	0.458	-0.886	-0.075	-0.212	-0.239	-0.029	0.124	-0.065	0.072	0.122	0.053	0.018
0.228	0.497	-0.972	0.086	0.454	-0.887	-0.200	-0.613	-0.131	0.071	0.108	-0.061	0.184	0.102	0.048	0.024
0.151	0.555	-1.027	0.094	0.454	-0.886	0.032	-0.285	-0.217	-0.013	0.166	-0.117	0.106	0.159	0.103	0.026
0.174	0.585	-0.999	0.104	0.454	-0.885	0.004	-0.494	-0.196	0.000	0.197	-0.091	0.129	0.188	0.074	0.028
0.140	0.609	-0.995	0.113	0.456	-0.883	0.105	-0.420	-0.181	-0.043	0.218	-0.090	0.095	0.210	0.069	0.007
0.155	0.593	-1.015	0.123	0.456	-0.881	0.042	-0.457	-0.173	-0.036	0.202	-0.111	0.109	0.194	0.088	0.011
0.136	0.570	-0.999	0.123	0.457	-0.881	0.046	0.123	-0.194	-0.055	0.178	-0.095	0.090	0.170	0.072	0.000
0.228	0.504	-0.940	0.125	0.458	-0.880	0.070	-0.040	-0.175	0.036	0.112	-0.037	0.183	0.104	0.012	-0.001
0.143	0.481	-0.979	0.126	0.454	-0.882	-0.213	0.001	-0.126	-0.050	0.093	-0.075	0.098	0.081	0.051	-0.008
0.143	0.481	-0.979	0.122	0.454	-0.883	0.030	0.359	-0.178	-0.045	0.093	-0.074	0.097	0.082	0.051	0.012
0.136	0.508	-0.975	0.125	0.452	-0.883	-0.072	-0.159	-0.088	-0.056	0.121	-0.070	0.090	0.109	0.047	-0.011
0.255	0.419	-0.964	0.125	0.453	-0.883	0.084	0.111	-0.135	0.064	0.032	-0.058	0.208	0.021	0.035	-0.017
0.124	0.319	-0.909	0.134	0.452	-0.882	-0.040	-0.475	-0.073	-0.076	-0.068	-0.004	0.077	0.079	0.020	-0.033
0.147	0.218	-0.901	0.136	0.450	-0.883	-0.075	-0.093	-0.078	-0.055	-0.166	0.004	0.100	0.179	0.028	-0.050
0.128	0.184	-0.838	0.140	0.450	-0.882	0.090	-0.187	-0.097	-0.079	-0.202	0.066	0.081	0.214	0.093	-0.088
0.097	0.184	-0.881	0.144	0.447	-0.883	-0.160	-0.187	-0.079	-0.114	-0.198	0.024	0.049	0.214	0.050	-0.088
0.124	0.203	-0.822	0.150	0.444	-0.884	-0.145	-0.283	-0.057	-0.092	-0.176	0.084	0.075	0.195	0.109	-0.102
0.186	0.195	-0.778	0.147	0.439	-0.886	-0.195	0.246	-0.136	-0.028	-0.179	0.130	0.135	0.203	0.153	-0.110
0.093	0.191	-0.865	0.141	0.437	-0.888	-0.065	0.407	-0.152	-0.115	-0.181	0.045	0.042	0.206	0.067	-0.109
0.093	0.230	-0.834	0.143	0.433	-0.890	-0.223	-0.067	-0.061	-0.117	-0.138	0.078	0.041	0.167	0.098	-0.115
0.109	0.261	-0.853	0.139	0.429	-0.892	-0.143	0.225	-0.094	-0.098	-0.104	0.060	0.055	0.136	0.078	-0.115
0.086	0.261	-0.818	0.136	0.426	-0.895	-0.177	0.249	-0.109	-0.117	-0.100	0.098	0.031	0.136	0.113	-0.116
0.155	0.311	-0.826	0.133	0.423	-0.896	-0.091	0.266	-0.176	-0.045	-0.047	0.092	0.099	0.085	0.105	-0.125
0.090	0.272	-0.822	0.122	0.421	-0.899	-0.097	0.700	-0.206	-0.099	-0.083	0.098	0.033	0.124	0.109	-0.114
0.032	0.226	-0.806	0.114	0.415	-0.903	-0.277	0.437	-0.097	-0.150	-0.124	0.117	0.026	0.170	0.124	-0.111
0.147	0.288	-0.818	0.103	0.412	-0.905	-0.137	0.710	-0.097	-0.023	-0.059	0.108	0.086	0.108	0.113	-0.104
0.051	0.346	-0.881	0.103	0.408	-0.907	-0.227	0.012	-0.061	-0.119	0.003	0.047	0.012	0.049	0.050	-0.097
0.155	0.354	-0.845	0.096	0.404	-0.910	-0.196	0.410	-0.062	-0.009	0.014	0.085	0.090	0.041	0.086	-0.083
0.097	0.319	-0.834	0.091	0.401	-0.911	-0.150	0.299	-0.102	-0.062	-0.018	0.098	0.030	0.074	0.099	-0.080
0.067	0.346	-0.861	0.086	0.398	-0.913	-0.167	0.355	-0.099	-0.087	0.013	0.073	0.002	0.046	0.071	-0.082
0.147	0.300	-0.790	0.075	0.397	-0.915	-0.058	0.604	-0.060	0.004	-0.033	0.145	0.079	0.091	0.143	-0.083
0.028	0.296	-0.838	0.069	0.394	-0.916	-0.125	0.354	-0.029	-0.109	-0.034	0.099	0.039	0.093	0.096	-0.085
0.128	0.319	-0.826	0.068	0.394	-0.917	0.017	0.091	-0.031	-0.008	-0.011	0.111	0.062	0.067	0.107	-0.084
0.059	0.284	-0.826	0.057	0.394	-0.917	0.002	0.610	-0.083	-0.066	-0.045	0.112	0.006	0.101	0.107	-0.103
0.067	0.242	-0.790	0.051	0.393	-0.918	-0.028	0.368	-0.067	-0.052	-0.087	0.148	0.002	0.142	0.141	-0.106
-0.003	0.296	-0.822	0.038	0.393	-0.919	0.008	0.765	-0.108	-0.108	-0.033	0.117	0.065	0.086	0.108	-0.125
-0.014	0.253	-0.794	0.027	0.394	-0.919	0.083	0.614	-0.097	-0.109	-0.077	0.144	0.075	0.127	0.135	-0.141
-0.014	0.253	-0.794	0.019	0.394	-0.919	-0.027	0.451	-0.037	-0.101	-0.076	0.145	0.074	0.126	0.134	-0.152
-0.076	0.176	-0.826	0.009	0.395	-0.919	0.090	0.549	-0.071	-0.153	-0.154	0.113	0.134	0.200	0.102	-0.151
-0.037	0.195	-0.775	0.000	0.395	-0.919	0.015	0.520	-0.101	-0.106	-0.135	0.164	0.095	0.178	0.153	-0.162
-0.041	0.253	-0.798	-0.014	0.396	-0.918	0.060	0.816	-0.135	-0.096	-0.078	0.140	0.098	0.117	0.129	-0.168
-0.157	0.238	-0.893	-0.020	0.396	-0.918	0.066	0.352	-0.101	-0.205	-0.094	0.045	0.213	0.129	0.034	-0.165
-0.118	0.195	-0.869	-0.025	0.402	-0.915	0.309	0.367	-0.176	-0.161	-0.142	0.067	0.175	0.169	0.057	-0.169
-0.130	0.172	-0.901	-0.032	0.402	-0.915	0.021	0.399	-0.098	-0.166	-0.165	0.035	0.186	0.189	0.026	-0.191
-0.126	0.145	-0.849	-0.038	0.405	-0.914	0.191	0.354	-0.144	-0.156	-0.195	0.084	0.181	0.213	0.078	-0.187
-0.207	0.114	-0.857	-0.041	0.405	-0.914	0.036	0.190	-0.147	-0.234	-0.226	0.076	0.261	0.241	0.071	-0.188
-0.160	0.145	-0.877	-0.044	0.405	-0.913	0.037	0.288	-0.227	-0.184	-0.196	0.056	0.215	0.208	0.052	-0.183
-0.180	0.137	-0.964	-0.045	0.403	-0.914	-0.056	0.142	-0.225	-0.202	-0.202	-0.030	0.236	0.214	0.035	-0.177
-0.164	0.187	-1.023	-0.051	0.401	-0.915	-0.115	0.379	-0.240	-0.182	-0.149	-0.088	0.221	0.162	0.095	-0.152
-0.183	0.149	-1.050	-0.055	0.396	-0.916	-0.214	0.279	-0.160	-0.197	-0.183	-0.114	0.241	0.200	0.122	-0.109
-0.168	0.091	-1.066	-0.064	0.392	-0.918	-0.195	0.579	-0.190	-0.173	-0.237	-0.128	0.227	0.256	0.138	-0.073
-0.014	0.129	-1.042	-0.078	0.392	-0.917	0.037	0.872	-0.233	-0.006	-0.198	-0.106	0.074	0.215	0.115	-0.087
-0.068	0.102	-1.066	-0.093	0.398	-0.912	0.378	0.855	-0.073	-0.045	-0.231	-0.133	0.129	0.241	0.138	-0.137
-0.287	0.118	-1.007	-0.105	0.410	-0.906	0.726	0.531	0.123	-0.254	-0.228	-0.081	0.349	0.224	0.079	-0.171
-0.460	0.234	-0.889	-0.110	0.427	-0.897	0.988	0.105	0.308	-0.422	-0.129	0.030	0.522	0.106	0.040	-0.203
-0.333	0.392	-0.869	-0.110	0.442	-0.890	0.858	-0.190	0.282	-0.295	0.015	0.042	0.396	0.055	0.060	-0.218
-0.183	0.435	-0.912	-0.117	0.452	-0.885	0.580	0.300	0.158	-0.139	0.048	-0.007	0.247	0.100	0.016	-0.191
-0.145	0.373	-0.964	-0.115	0.459	-0.881	0.455	-0.210	0.195	-0.103	-0.021	-0.061	0.210	0.040	0.035	-0.107
-0.160	0.354	-1.027	-0.111	0.467	-0.877	0.505	-0.376	0.276	-0.122	-0.049	-0.128	0.225	0.022	0.097	-0.027
-0.064	0.369	-1.054	-0.101	0.475	-0.874	0.564	-0.753	0.381	-0.036	-0.042	-0.159	0.130	0.038	0.124	0.056
0.036	0.458	-1.074	-0.093	0.484	-0.870	0.554	-0.667	0.357	0.055	0.038	-0.183	0.031	0.129	0.143	0.149
0.243	0.485	-1.058	-0.085	0.490	-0.868	0.367	-0.544	0.288	0.255	0.059	-0.169	0.177	0.157	0.127	0.249
0.355	0.527	-1.098	-0.069	0.492	-0.868	0.146	-0.847	0.049	0.351	0.099	-0.209	0.289	0.202	0.167	0.339
0.409	0.458	-1.094	-0.057	0.493	-0.868	0.093	-0.525	-0.165	0.392	0.028	-0.205	0.343	0.135	0.163	0.378
0.413	0.265	-1.224	-0.047	0.492	-0.869	-0.026	-0.462	-0.099	0.386	-0.164	-0.334	0.347	0.055	0.293	0.401
0.278	0.187	-1.153	-0.034	0.490	-0.871	-0.051	-0.717	0.063	0.238	-0.239	-0.261	0.212	0.130	0.222	0.377
0.432	0.226	-1.062	-0.025	0.490	-0.871	0.075	-0.478	0.095	0.384	-0.201	-0.170	0.367	0.089	0.132	0.350
0.305	0.257	-1.019	-0.015	0.492	-0.870	0.140	-0.613	0.159	0.247	-0.172	-0.128	0.241	0.056	0.088	0.294
0.332	0.396	-1.042	-0.007	0.495	-0.869	0.216	-0.418	0.040	0.266	-0.036	-0.153	0.268	0.085	0.110	0.283
0.243	0.373	-0.979	0.000	0.499	-0.867	0.221	-0.393	-0.017	0.170	-0.063	-0.092	0.181	0.064	0.045	0.235
0.351	0.400	-0.901	0.007	0.501	-0.865	0.159	-0.257	-0.078	0.271	-0.038	-0.015	0.289	0.094	0.035	0.198
0.243	0.400	-0.948	0.010	0.503	-0.864	0.108	-0.099	-0.124	0.159	-0.040	-0.063	0.182	0.097	0.011	0.157
0.143	0.504	-1.003	0.020	0.506	-0.862	0.188	-0.459	-0.129	0.050	0.061	-0.120	0.083	0.204	0.066	0.139
0.190	0.497	-0.909	0.027	0.511	-0.859	0.326	-0.265	-0.190	0.089	0.048	-0.029	0.130	0.200	0.028	0.081
0.205	0.547	-0.893	0.032	0.516	-0.856	0.310	-0.102	-0.240	0.100	0.094	-0.017	0.148	0.252	0.044	0.008
0.032	0.473	-0.956	0.033	0.522	-0.852	0.352	0.107	-0.270	-0.074	0.014	-0.083	0.024	0.180	0.018	-0.038
-0.099	0.369	-0.857	0.033	0.521	-0.853	-0.021	0.161	-0.309	-0.205	-0.089	0.016	0.153	0.077	0.081	-0.085
-0.095	0.307	-0.975	0.028	0.519	-0.854	-0.071	0.499	-0.355	-0.196	-0.149	-0.100	0.148	0.016	0.036	-0.127
-0.080	0.431	-0.940	0.023	0.514	-0.858	-0.288	0.460	-0.382	-0.176	-0.020	-0.062	0.133	0.140	0.000	-0.138
-0.087	0.435	-1.050	0.022	0.507	-0.862	-0.369	0.132	-0.086	-0.182	-0.009	-0.168	0.142	0.143	0.109	-0.108
-0.057	0.585	-1.031	0.026	0.506	-0.862	-0.065	-0.203	-0.145	-0.156	0.143	-0.148	0.112	0.294	0.087	-0.103
0.013	0.543	-1.003	0.033	0.508	-0.861	0.127	-0.317	-0.158	-0.094	0.099	-0.122	0.044	0.251	0.058	-0.121
-0.010	0.423	-0.845	0.034	0.506	-0.862	-0.092	-0.005	-0.061	-0.117	-0.019	0.037	0.068	0.133	0.102	-0.125
-0.133	0.296	-0.842	0.033	0.501	-0.865	-0.246	0.070	-0.110	-0.240	-0.142	0.044	0.193	0.007	0.107	-0.146
-0.026	0.265	-0.873	0.034	0.494	-0.869	-0.396	-0.007	-0.050	-0.133	-0.166	0.017	0.087	0.021	0.077	-0.155
-0.118	0.303	-0.924	0.037	0.487	-0.873	-0.379	-0.152	-0.133	-0.228	-0.120	-0.031	0.181	0.020	0.027	-0.140
-0.007	0.346	-0.964	0.044	0.487	-0.872	0.063	-0.274	-0.180	-0.123	-0.078	-0.071	0.071	0.065	0.012	-0.104
0.013	0.516	-1.058	0.050	0.488	-0.871	0.098	-0.308	-0.168	-0.111	0.090	-0.166	0.053	0.237	0.107	-0.095
0.009	0.566	-1.050	0.054	0.489	-0.871	0.027	-0.217	-0.037	-0.119	0.140	-0.159	0.058	0.289	0.099	-0.076
-0.018	0.493	-1.042	0.055	0.488	-0.871	-0.051	-0.019	-0.046	-0.146	0.068	-0.150	0.086	0.217	0.091	-0.080
0.009	0.400	-0.916	0.058	0.481	-0.875	-0.373	-0.155	-0.019	-0.122	-0.018	-0.020	0.059	0.126	0.035	-0.101
0.009	0.400	-0.916	0.059	0.474	-0.878	-0.361	-0.075	-0.037	-0.124	-0.012	-0.017	0.060	0.127	0.035	-0.125
-0.018	0.184	-0.873	0.060	0.468	-0.881	-0.292	-0.030	-0.070	-0.152	-0.223	0.030	0.088	0.089	0.078	-0.139
-0.018	0.180	-0.810	0.069	0.462	-0.884	-0.339	-0.526	0.013	-0.161	-0.220	0.096	0.088	0.092	0.141	-0.136
0.013	0.184	-0.830	0.079	0.461	-0.884	0.014	-0.531	-0.086	-0.140	-0.216	0.076	0.056	0.087	0.121	-0.135
0.063	0.261	-0.893	0.081	0.460	-0.884	-0.012	-0.011	-0.144	-0.091	-0.138	0.013	0.006	0.008	0.058	-0.109
0.013	0.385	-1.007	0.089	0.458	-0.884	-0.114	-0.495	-0.013	-0.150	-0.012	-0.101	0.055	0.117	0.056	-0.101
0.113	0.388	-0.987	0.086	0.456	-0.886	-0.074	0.252	-0.118	-0.047	-0.007	-0.080	0.047	0.122	0.035	-0.069
-0.053	0.497	-1.082	0.090	0.448	-0.889	-0.467	-0.293	0.056	-0.216	0.110	-0.171	0.117	0.231	0.129	-0.040
0.140	0.504	-1.011	0.093	0.439	-0.894	-0.497	-0.108	-0.036	-0.026	0.126	-0.095	0.076	0.238	0.057	-0.042
0.167	0.512	-1.062	0.083	0.429	-0.899	-0.547	0.609	-0.083	0.011	0.144	-0.141	0.104	0.247	0.108	-0.045
-0.022	0.446	-1.074	0.087	0.419	-0.904	-0.576	-0.275	0.024	-0.182	0.089	-0.148	0.083	0.181	0.120	-0.033
0.132	0.415	-0.936	0.094	0.411	-0.907	-0.401	-0.371	-0.036	-0.036	0.065	-0.008	0.072	0.152	0.017	-0.044
0.059	0.338	-0.987	0.095	0.405	-0.909	-0.332	-0.054	-0.006	-0.110	-0.006	-0.056	0.000	0.077	0.034	-0.066
0.093	0.408	-1.019	0.100	0.400	-0.911	-0.248	-0.262	-0.022	-0.080	0.068	-0.086	0.037	0.148	0.066	-0.065
0.105	0.365	-0.964	0.104	0.397	-0.912	-0.166	-0.193	-0.092	-0.072	0.029	-0.030	0.050	0.106	0.011	-0.087
0.055	0.300	-0.964	0.113	0.395	-0.912	-0.109	-0.429	-0.105	-0.131	-0.035	-0.029	0.000	0.042	0.011	-0.100
0.028	0.300	-0.964	0.121	0.392	-0.912	-0.130	-0.392	-0.161	-0.166	-0.032	-0.029	0.025	0.044	0.012	-0.112
0.047	0.245	-0.912	0.120	0.385	-0.915	-0.303	0.058	-0.086	-0.146	-0.080	0.025	0.005	0.009	0.039	-0.130
0.109	0.211	-0.865	0.127	0.381	-0.916	-0.210	-0.308	-0.099	-0.091	-0.111	0.073	0.058	0.042	0.086	-0.135
0.047	0.199	-0.920	0.120	0.372	-0.920	-0.424	0.380	-0.125	-0.147	-0.114	0.023	0.003	0.052	0.030	-0.124
0.067	0.145	-0.901	0.126	0.366	-0.922	-0.325	-0.269	-0.073	-0.133	-0.162	0.045	0.017	0.106	0.050	-0.111
0.109	0.172	-0.916	0.120	0.359	-0.926	-0.344	0.342	-0.131	-0.085	-0.128	0.032	0.060	0.079	0.035	-0.109
0.105	0.245	-0.968	0.121	0.353	-0.928	-0.286	0.022	-0.141	-0.090	-0.049	-0.016	0.057	0.007	0.015	-0.091
0.063	0.242	-1.007	0.116	0.342	-0.933	-0.557	0.322	-0.146	-0.127	-0.042	-0.051	0.015	0.011	0.055	-0.078
0.124	0.230	-1.007	0.121	0.333	-0.935	-0.431	-0.249	-0.082	-0.071	-0.045	-0.048	0.077	0.023	0.054	-0.076
0.109	0.222	-0.987	0.124	0.321	-0.939	-0.610	-0.162	-0.030	-0.089	-0.041	-0.025	0.062	0.030	0.034	-0.078
0.101	0.222	-0.964	0.112	0.311	-0.944	-0.494	0.693	-0.107	-0.085	-0.031	0.004	0.055	0.030	0.010	-0.075
0.093	0.160	-0.968	0.116	0.300	-0.947	-0.588	-0.244	-0.022	-0.097	-0.082	0.003	0.048	0.092	0.013	-0.073
0.093	0.184	-0.979	0.109	0.288	-0.951	-0.583	0.406	-0.045	-0.090	-0.047	-0.004	0.049	0.069	0.024	-0.075
0.140	0.207	-0.968	0.105	0.276	-0.955	-0.623	0.245	-0.061	-0.039	-0.011	0.011	0.095	0.045	0.011	-0.065
0.097	0.203	-0.960	0.105	0.264	-0.959	-0.625	-0.033	0.003	-0.082	-0.003	0.023	0.053	0.049	0.003	-0.050
0.151	0.214	-0.979	0.104	0.251	-0.962	-0.648	0.077	-0.046	-0.027	0.021	0.007	0.107	0.037	0.022	-0.043
0.159	0.214	-0.991	0.104	0.241	-0.965	-0.556	0.035	-0.028	-0.019	0.032	-0.002	0.115	0.036	0.033	-0.031
0.128	0.222	-0.995	0.109	0.230	-0.967	-0.560	-0.242	-0.068	-0.055	0.051	-0.004	0.085	0.028	0.036	-0.016
0.220	0.242	-0.952	0.104	0.220	-0.970	-0.486	0.261	-0.086	0.041	0.080	0.042	0.178	0.007	0.008	-0.007
0.147	0.319	-1.046	0.104	0.209	-0.972	-0.546	0.023	-0.064	-0.032	0.168	-0.051	0.105	0.071	0.087	-0.000
0.163	0.300	-1.090	0.102	0.199	-0.975	-0.557	0.117	-0.049	-0.015	0.160	-0.091	0.121	0.053	0.130	0.001
0.182	0.288	-1.035	0.099	0.191	-0.976	-0.392	0.175	-0.056	0.008	0.156	-0.035	0.140	0.043	0.074	-0.012
0.132	0.257	-1.003	0.102	0.185	-0.977	-0.308	-0.106	-0.077	-0.045	0.131	-0.002	0.090	0.013	0.042	-0.004
0.120	0.176	-1.042	0.107	0.178	-0.978	-0.384	-0.244	-0.003	-0.061	0.058	-0.040	0.079	0.067	0.081	-0.007
0.217	0.137	-0.991	0.104	0.171	-0.980	-0.315	0.154	-0.058	0.037	0.025	0.012	0.175	0.105	0.029	-0.018
0.190	0.079	-0.979	0.103	0.164	-0.981	-0.347	0.108	-0.037	0.012	-0.026	0.026	0.149	0.162	0.017	-0.002
0.163	0.037	-0.940	0.105	0.160	-0.982	-0.210	-0.114	-0.011	-0.018	-0.064	0.066	0.121	0.203	0.023	-0.011
0.240	0.010	-0.940	0.098	0.155	-0.983	-0.222	0.405	-0.021	0.066	-0.086	0.067	0.198	0.230	0.024	-0.027
0.105	-0.083	-0.916	0.091	0.151	-0.984	-0.167	0.343	0.020	-0.062	-0.175	0.092	0.063	0.322	0.048	-0.044
0.163	-0.079	-0.881	0.091	0.145	-0.985	-0.293	-0.029	0.051	-0.005	-0.165	0.129	0.120	0.317	0.084	-0.048
0.117	-0.037	-0.865	0.082	0.140	-0.987	-0.213	0.493	-0.054	-0.042	-0.118	0.146	0.074	0.274	0.100	-0.057
0.140	-0.056	-0.889	0.081	0.134	-0.988	-0.291	0.080	0.021	-0.017	-0.131	0.123	0.096	0.293	0.077	-0.048
0.186	-0.048	-0.889	0.070	0.132	-0.989	-0.057	0.575	-0.086	0.039	-0.122	0.125	0.141	0.285	0.078	-0.046
0.140	-0.025	-0.885	0.059	0.128	-0.990	-0.154	0.555	-0.029	0.004	-0.095	0.130	0.094	0.261	0.082	-0.024
0.147	-0.002	-0.842	0.053	0.130	-0.990	0.079	0.349	-0.110	0.018	-0.073	0.173	0.100	0.237	0.126	-0.022
0.213	0.083	-0.826	0.039	0.129	-0.991	0.003	0.758	-0.100	0.097	0.012	0.190	0.164	0.153	0.143	-0.042
0.093	0.091	-0.909	0.028	0.131	-0.991	0.096	0.542	-0.111	-0.012	0.018	0.107	0.043	0.145	0.060	-0.052
0.017	0.141	-0.924	0.021	0.130	-0.991	-0.067	0.357	-0.034	-0.082	0.070	0.092	0.035	0.096	0.045	-0.033
0.017	0.141	-0.924	0.002	0.132	-0.991	0.096	0.964	-0.049	-0.063	0.068	0.092	0.037	0.097	0.046	-0.023
0.155	0.249	-0.936	-0.008	0.133	-0.991	0.031	0.541	-0.043	0.085	0.175	0.080	0.100	0.010	0.035	0.000
0.190	0.222	-0.869	-0.021	0.140	-0.990	0.364	0.720	-0.063	0.133	0.141	0.146	0.132	0.017	0.101	0.015
0.163	0.261	-0.885	-0.040	0.143	-0.989	0.110	0.982	-0.060	0.125	0.177	0.129	0.104	0.020	0.086	0.041
0.032	0.222	-0.905	-0.050	0.148	-0.988	0.262	0.571	-0.139	0.004	0.132	0.108	0.029	0.019	0.066	0.026
0.093	0.191	-0.916	-0.063	0.153	-0.986	0.190	0.693	-0.182	0.078	0.097	0.095	0.031	0.050	0.054	0.025
0.017	0.160	-0.928	-0.068	0.158	-0.985	0.281	0.295	-0.175	0.006	0.061	0.082	0.047	0.081	0.042	0.015
0.132	0.160	-0.838	-0.082	0.165	-0.983	0.330	0.779	-0.204	0.136	0.054	0.170	0.067	0.081	0.132	0.018
0.051	0.153	-0.885	-0.092	0.171	-0.981	0.302	0.544	-0.151	0.064	0.040	0.121	0.016	0.089	0.084	0.018
0.017	0.133	-0.865	-0.097	0.177	-0.979	0.261	0.299	-0.093	0.035	0.015	0.139	0.054	0.108	0.104	0.022
0.055	0.137	-0.901	-0.105	0.183	-0.978	0.301	0.422	-0.094	0.081	0.013	0.102	0.018	0.103	0.069	0.021
0.024	0.102	-0.842	-0.111	0.188	-0.976	0.281	0.366	-0.045	0.056	-0.027	0.159	0.050	0.136	0.128	0.016
0.070	0.145	-0.881	-0.121	0.194	-0.973	0.316	0.556	-0.107	0.112	0.009	0.117	0.006	0.093	0.089	0.020
-0.022	0.102	-0.893	-0.131	0.200	-0.971	0.288	0.558	-0.084	0.030	-0.039	0.103	0.100	0.134	0.077	0.026
-0.026	0.102	-0.928	-0.135	0.207	-0.969	0.340	0.242	-0.075	0.030	-0.046	0.065	0.105	0.133	0.040	0.020
0.047	0.133	-0.877	-0.147	0.213	-0.966	0.324	0.640	-0.125	0.114	-0.022	0.113	0.032	0.101	0.091	0.006
-0.072	0.145	-0.897	-0.154	0.220	-0.963	0.350	0.417	-0.129	0.002	-0.017	0.091	0.150	0.088	0.071	0.004
-0.068	0.149	-0.916	-0.165	0.225	-0.960	0.239	0.580	-0.054	0.016	-0.018	0.069	0.145	0.082	0.050	0.014
-0.080	0.172	-0.912	-0.170	0.227	-0.959	0.122	0.306	-0.014	0.010	0.003	0.071	0.156	0.058	0.053	0.009
-0.010	0.184	-0.901	-0.180	0.226	-0.957	-0.047	0.533	-0.035	0.088	0.016	0.082	0.086	0.046	0.063	0.024
-0.033	0.145	-0.901	-0.191	0.223	-0.956	-0.133	0.618	-0.040	0.076	-0.020	0.080	0.108	0.084	0.061	0.026
-0.033	0.114	-0.877	-0.202	0.220	-0.954	-0.180	0.597	-0.058	0.087	-0.047	0.102	0.106	0.115	0.084	0.040
-0.126	0.099	-0.960	-0.217	0.217	-0.952	-0.167	0.815	-0.145	0.010	-0.060	0.017	0.197	0.131	0.001	0.017
-0.103	0.087	-1.019	-0.225	0.212	-0.951	-0.268	0.502	-0.190	0.042	-0.067	-0.043	0.172	0.141	0.059	0.026
-0.260	0.037	-1.098	-0.232	0.206	-0.951	-0.325	0.421	-0.112	-0.108	-0.110	-0.123	0.330	0.190	0.138	0.039
-0.110	-0.010	-1.078	-0.245	0.203	-0.948	-0.190	0.718	-0.204	0.055	-0.153	-0.106	0.178	0.236	0.118	0.030
-0.095	-0.037	-1.086	-0.254	0.204	-0.945	0.066	0.542	-0.065	0.080	-0.181	-0.116	0.162	0.262	0.127	0.014
-0.218	-0.033	-0.920	-0.269	0.216	-0.939	0.729	0.743	0.170	-0.028	-0.190	0.042	0.284	0.256	0.038	-0.011
-0.218	-0.033	-0.920	-0.280	0.233	-0.931	1.036	0.508	0.362	-0.017	-0.207	0.035	0.283	0.255	0.038	-0.030
-0.407	0.187	-0.948	-0.283	0.250	-0.926	1.063	0.007	0.456	-0.203	-0.003	0.002	0.471	0.033	0.010	-0.056
-0.249	0.269	-1.027	-0.288	0.265	-0.920	0.930	0.210	0.314	-0.040	0.062	-0.082	0.313	0.050	0.069	-0.029
-0.257	0.288	-1.031	-0.285	0.276	-0.918	0.668	-0.206	0.257	-0.051	0.071	-0.088	0.322	0.070	0.072	0.025
-0.130	0.269	-1.031	-0.281	0.283	-0.917	0.508	-0.308	0.277	0.071	0.044	-0.089	0.195	0.051	0.073	0.133
0.043	0.288	-1.011	-0.278	0.291	-0.915	0.517	-0.177	0.285	0.241	0.056	-0.071	0.023	0.071	0.053	0.233
0.120	0.357	-1.133	-0.269	0.299	-0.916	0.507	-0.516	0.250	0.309	0.118	-0.193	0.054	0.141	0.176	0.343
0.263	0.427	-1.196	-0.260	0.305	-0.916	0.357	-0.469	0.163	0.442	0.182	-0.255	0.196	0.213	0.240	0.431
0.320	0.369	-1.208	-0.246	0.309	-0.919	0.219	-0.678	0.100	0.485	0.120	-0.264	0.253	0.156	0.252	0.499
0.320	0.245	-1.263	-0.228	0.313	-0.922	0.274	-0.885	-0.036	0.467	-0.008	-0.316	0.253	0.034	0.307	0.538
0.405	0.118	-1.232	-0.209	0.315	-0.926	0.106	-0.890	-0.025	0.532	-0.137	-0.280	0.338	0.094	0.275	0.551
0.343	0.068	-1.330	-0.194	0.311	-0.930	-0.117	-0.780	0.206	0.456	-0.183	-0.374	0.276	0.143	0.373	0.538
0.432	0.141	-1.149	-0.183	0.312	-0.932	0.135	-0.521	0.093	0.533	-0.111	-0.192	0.364	0.070	0.192	0.517
0.390	0.106	-1.062	-0.168	0.317	-0.933	0.299	-0.796	0.142	0.474	-0.151	-0.104	0.322	0.104	0.105	0.482
0.386	0.157	-0.956	-0.166	0.325	-0.931	0.441	-0.048	0.077	0.468	-0.108	0.000	0.319	0.052	0.001	0.439
0.363	0.214	-0.972	-0.161	0.330	-0.930	0.356	-0.191	0.133	0.440	-0.056	-0.017	0.296	0.008	0.015	0.375
0.270	0.222	-0.991	-0.156	0.334	-0.930	0.210	-0.255	0.124	0.343	-0.051	-0.037	0.204	0.017	0.034	0.345
0.167	0.269	-1.003	-0.154	0.337	-0.929	0.203	-0.109	0.117	0.237	-0.008	-0.049	0.100	0.065	0.045	0.307
0.317	0.357	-0.873	-0.147	0.338	-0.930	0.066	-0.374	0.153	0.379	0.080	0.082	0.250	0.155	0.085	0.265
0.213	0.388	-0.909	-0.146	0.349	-0.926	0.586	0.013	-0.015	0.275	0.100	0.042	0.148	0.185	0.050	0.206
0.140	0.466	-0.995	-0.149	0.359	-0.921	0.539	0.212	-0.028	0.204	0.167	-0.049	0.077	0.262	0.037	0.190
-0.049	0.330	-0.964	-0.159	0.367	-0.917	0.397	0.627	-0.095	0.026	0.024	-0.022	0.111	0.125	0.005	0.130
0.078	0.284	-0.960	-0.167	0.369	-0.914	0.142	0.533	-0.108	0.161	-0.025	-0.020	0.018	0.078	0.000	0.077
-0.103	0.242	-1.050	-0.167	0.372	-0.913	0.122	0.060	-0.163	-0.020	-0.070	-0.112	0.162	0.036	0.091	0.032
-0.141	0.296	-1.027	-0.165	0.375	-0.912	0.132	-0.001	-0.293	-0.061	-0.019	-0.089	0.201	0.090	0.067	0.021
-0.164	0.527	-1.145	-0.153	0.380	-0.912	0.240	-0.550	-0.234	-0.096	0.208	-0.208	0.225	0.323	0.186	0.013
-0.164	0.527	-1.145	-0.147	0.383	-0.912	0.146	-0.254	-0.200	-0.102	0.204	-0.208	0.225	0.323	0.186	0.015
0.040	0.419	-1.011	-0.145	0.382	-0.913	-0.089	0.001	-0.186	0.099	0.097	-0.073	0.023	0.216	0.052	0.013
-0.045	0.381	-0.983	-0.147	0.381	-0.913	-0.101	0.226	-0.156	0.017	0.060	-0.045	0.110	0.177	0.024	-0.000
-0.110	0.300	-0.948	-0.149	0.377	-0.914	-0.231	0.129	-0.073	-0.047	-0.017	-0.008	0.177	0.097	0.013	-0.022
-0.137	0.199	-0.893	-0.150	0.372	-0.916	-0.235	0.077	-0.040	-0.073	-0.112	0.048	0.206	0.003	0.069	-0.058
-0.210	0.288	-0.972	-0.138	0.367	-0.920	-0.284	-0.638	-0.047	-0.157	-0.018	-0.026	0.280	0.087	0.009	-0.063
-0.130	0.350	-0.987	-0.133	0.359	-0.924	-0.416	-0.261	-0.079	-0.082	0.051	-0.038	0.201	0.149	0.024	-0.067
-0.018	0.307	-0.909	-0.126	0.357	-0.926	-0.148	-0.244	-0.215	0.023	0.011	0.042	0.090	0.105	0.055	-0.064
-0.076	0.180	-0.889	-0.118	0.355	-0.927	-0.089	-0.385	-0.212	-0.044	-0.115	0.064	0.149	0.023	0.075	-0.049
-0.072	0.176	-0.881	-0.109	0.359	-0.927	0.185	-0.360	-0.283	-0.048	-0.123	0.072	0.147	0.028	0.082	-0.040
-0.057	0.149	-0.881	-0.105	0.361	-0.927	0.122	-0.112	-0.203	-0.037	-0.152	0.071	0.132	0.057	0.082	-0.031
-0.014	0.214	-0.885	-0.106	0.358	-0.928	-0.187	0.110	-0.086	0.006	-0.083	0.069	0.089	0.007	0.078	-0.010
0.005	0.307	-1.042	-0.102	0.354	-0.930	-0.188	-0.240	0.012	0.021	0.013	-0.087	0.071	0.098	0.081	0.016
0.009	0.377	-1.023	-0.104	0.346	-0.932	-0.426	0.176	-0.036	0.027	0.091	-0.064	0.066	0.166	0.061	0.040
0.028	0.412	-1.035	-0.099	0.340	-0.935	-0.359	-0.222	-0.068	0.041	0.132	-0.073	0.046	0.200	0.073	0.047
0.074	0.292	-0.905	-0.101	0.333	-0.937	-0.333	0.126	-0.108	0.088	0.018	0.059	0.001	0.079	0.057	0.039
0.009	0.191	-0.948	-0.100	0.326	-0.940	-0.393	0.056	-0.115	0.023	-0.076	0.019	0.063	0.022	0.013	0.026
0.005	0.222	-0.956	-0.096	0.316	-0.944	-0.545	-0.183	-0.070	0.015	-0.034	0.015	0.065	0.008	0.005	0.011
-0.007	0.195	-0.905	-0.100	0.306	-0.947	-0.492	0.252	-0.123	0.007	-0.052	0.069	0.075	0.020	0.057	-0.000
-0.026	0.211	-0.979	-0.097	0.296	-0.950	-0.524	-0.117	-0.088	-0.015	-0.027	-0.002	0.094	0.006	0.018	0.005
0.001	0.168	-0.975	-0.094	0.286	-0.954	-0.503	-0.154	-0.021	0.008	-0.060	0.005	0.066	0.051	0.014	0.013
0.036	0.184	-0.991	-0.092	0.280	-0.956	-0.342	-0.029	-0.130	0.041	-0.038	-0.008	0.030	0.036	0.030	0.023
0.070	0.214	-0.944	-0.088	0.273	-0.958	-0.367	-0.181	-0.063	0.071	-0.000	0.041	0.006	0.006	0.017	0.032
0.063	0.180	-0.901	-0.092	0.269	-0.959	-0.218	0.286	-0.202	0.067	-0.031	0.086	0.001	0.042	0.060	0.017
0.051	0.145	-0.948	-0.085	0.261	-0.962	-0.393	-0.290	-0.090	0.049	-0.059	0.041	0.011	0.077	0.012	0.009
-0.076	0.118	-1.019	-0.075	0.256	-0.964	-0.238	-0.491	-0.097	-0.088	-0.081	-0.028	0.137	0.106	0.060	0.001
0.040	0.110	-0.932	-0.071	0.252	-0.965	-0.232	-0.201	-0.126	0.022	-0.084	0.061	0.020	0.115	0.027	-0.014
0.063	0.106	-0.944	-0.058	0.249	-0.967	-0.103	-0.594	-0.114	0.033	-0.086	0.051	0.005	0.119	0.015	-0.013
0.013	0.083	-0.936	-0.049	0.245	-0.968	-0.229	-0.425	-0.137	-0.026	-0.104	0.060	0.045	0.143	0.022	0.005
0.113	0.091	-0.932	-0.040	0.245	-0.969	0.025	-0.397	-0.155	0.065	-0.097	0.065	0.057	0.136	0.026	-0.010
0.090	0.114	-0.956	-0.034	0.242	-0.970	-0.108	-0.260	-0.165	0.035	-0.071	0.042	0.035	0.113	0.001	-0.017
-0.003	0.083	-0.956	-0.025	0.240	-0.971	-0.129	-0.430	-0.159	-0.066	-0.099	0.043	0.057	0.145	0.001	-0.022
0.082	0.060	-0.901	-0.019	0.235	-0.972	-0.220	-0.251	-0.147	0.013	-0.117	0.099	0.030	0.168	0.055	-0.030
0.036	0.126	-0.916	-0.008	0.232	-0.973	-0.148	-0.497	-0.127	-0.044	-0.048	0.084	0.015	0.103	0.039	-0.049
0.113	0.118	-0.916	-0.003	0.226	-0.974	-0.294	-0.222	-0.172	0.027	-0.049	0.085	0.063	0.112	0.039	-0.038
0.047	0.145	-0.916	0.009	0.225	-0.974	-0.056	-0.589	-0.181	-0.050	-0.021	0.086	0.001	0.087	0.039	-0.042
0.117	0.122	-0.916	0.019	0.222	-0.975	-0.101	-0.440	-0.139	0.009	-0.041	0.086	0.068	0.113	0.040	-0.044
0.109	0.087	-0.901	0.028	0.224	-0.974	0.108	-0.398	-0.166	-0.007	-0.078	0.101	0.062	0.150	0.056	-0.043
0.070	0.129	-0.924	0.039	0.223	-0.974	-0.060	-0.565	-0.143	-0.057	-0.033	0.077	0.024	0.110	0.033	-0.034
0.163	0.106	-0.909	0.043	0.222	-0.974	-0.013	-0.126	-0.164	0.031	-0.056	0.093	0.117	0.135	0.049	-0.031
0.136	0.118	-0.932	0.051	0.221	-0.974	-0.039	-0.368	-0.083	-0.004	-0.043	0.069	0.091	0.125	0.026	-0.026
0.163	0.153	-0.932	0.058	0.223	-0.973	0.117	-0.311	-0.120	0.016	-0.011	0.069	0.118	0.092	0.026	-0.013
0.159	0.137	-0.936	0.062	0.224	-0.973	0.110	-0.154	-0.144	0.009	-0.028	0.064	0.115	0.108	0.022	-0.017
0.136	0.207	-1.007	0.065	0.225	-0.972	0.057	-0.153	-0.059	-0.018	0.040	-0.007	0.093	0.040	0.048	-0.014
0.136	0.288	-1.011	0.073	0.225	-0.972	-0.040	-0.374	-0.087	-0.026	0.122	-0.011	0.093	0.041	0.052	-0.017
0.159	0.284	-0.975	0.077	0.225	-0.971	0.010	-0.155	-0.114	-0.007	0.118	0.024	0.116	0.036	0.017	-0.012
0.159	0.330	-0.979	0.088	0.224	-0.971	-0.064	-0.537	-0.079	-0.018	0.166	0.019	0.116	0.081	0.020	0.004
0.205	0.311	-0.987	0.098	0.225	-0.969	0.059	-0.516	-0.126	0.017	0.145	0.010	0.163	0.061	0.028	-0.001
0.286	0.296	-0.928	0.099	0.224	-0.970	-0.049	0.024	-0.166	0.097	0.131	0.069	0.244	0.045	0.032	-0.002
0.132	0.338	-1.031	0.106	0.226	-0.968	0.086	-0.294	-0.108	-0.063	0.172	-0.034	0.090	0.087	0.070	-0.004
0.155	0.257	-1.074	0.118	0.222	-0.968	-0.206	-0.651	-0.007	-0.052	0.096	-0.078	0.113	0.005	0.113	-0.024
0.182	0.168	-0.991	0.124	0.220	-0.968	-0.056	-0.265	-0.056	-0.031	0.008	0.004	0.140	0.085	0.030	-0.043
0.136	0.133	-0.956	0.129	0.217	-0.968	-0.124	-0.241	-0.028	-0.082	-0.023	0.039	0.094	0.120	0.006	-0.041
0.193	0.145	-0.975	0.130	0.219	-0.967	0.099	-0.066	-0.054	-0.026	-0.013	0.018	0.151	0.109	0.013	-0.048
0.193	0.145	-0.975	0.132	0.219	-0.967	0.011	-0.097	-0.018	-0.028	-0.013	0.018	0.152	0.109	0.013	-0.057
0.178	0.184	-0.944	0.134	0.218	-0.967	-0.047	-0.102	0.051	-0.046	0.027	0.049	0.136	0.071	0.019	-0.049
0.155	0.141	-0.964	0.137	0.216	-0.967	-0.100	-0.145	0.046	-0.072	-0.013	0.030	0.113	0.113	0.001	-0.055
0.213	0.114	-0.873	0.134	0.216	-0.967	0.038	0.190	-0.070	-0.011	-0.041	0.120	0.170	0.141	0.091	-0.063
0.170	0.187	-0.968	0.132	0.217	-0.967	0.026	0.129	-0.060	-0.051	0.033	0.026	0.128	0.067	0.004	-0.051
0.159	0.141	-0.944	0.129	0.215	-0.968	-0.054	0.142	-0.062	-0.060	-0.012	0.050	0.116	0.114	0.020	-0.061
0.255	0.137	-0.865	0.120	0.216	-0.969	0.061	0.531	-0.110	0.045	-0.017	0.130	0.212	0.119	0.099	-0.080
0.086	0.164	-0.940	0.110	0.216	-0.970	-0.002	0.547	-0.075	-0.114	0.011	0.056	0.043	0.092	0.025	-0.088
0.051	0.195	-0.964	0.108	0.215	-0.971	-0.039	0.108	-0.049	-0.146	0.043	0.033	0.008	0.062	0.002	-0.073
0.124	0.191	-0.905	0.104	0.213	-0.972	-0.107	0.170	0.045	-0.070	0.041	0.093	0.080	0.067	0.061	-0.081
0.240	0.226	-0.845	0.094	0.212	-0.973	-0.020	0.531	-0.006	0.055	0.076	0.153	0.194	0.033	0.121	-0.085
0.178	0.157	-0.857	0.081	0.214	-0.973	0.106	0.734	-0.034	0.008	0.005	0.142	0.132	0.103	0.109	-0.066
0.032	0.211	-0.928	0.072	0.217	-0.973	0.141	0.409	0.030	-0.130	0.056	0.071	0.015	0.049	0.039	-0.073
0.136	0.245	-0.905	0.065	0.221	-0.973	0.174	0.365	0.025	-0.019	0.088	0.094	0.088	0.016	0.063	-0.098
0.020	0.238	-0.948	0.057	0.224	-0.973	0.144	0.385	0.089	-0.127	0.078	0.051	0.028	0.024	0.020	-0.095
0.040	0.184	-0.905	0.050	0.229	-0.972	0.270	0.335	0.096	-0.100	0.019	0.093	0.010	0.079	0.063	-0.094
0.170	0.187	-0.822	0.045	0.235	-0.971	0.322	0.300	0.087	0.037	0.016	0.175	0.119	0.075	0.145	-0.107
0.009	0.157	-0.909	0.037	0.244	-0.969	0.459	0.345	0.093	-0.118	-0.023	0.086	0.043	0.107	0.058	-0.103
0.059	0.172	-0.814	0.031	0.252	-0.967	0.416	0.327	0.041	-0.061	-0.016	0.179	0.005	0.093	0.152	-0.104
0.009	0.222	-0.944	0.024	0.259	-0.966	0.363	0.349	0.089	-0.104	0.028	0.047	0.046	0.043	0.022	-0.109
0.013	0.141	-0.865	0.016	0.265	-0.964	0.302	0.329	0.170	-0.093	-0.059	0.125	0.044	0.125	0.101	-0.100
0.074	0.222	-0.909	0.014	0.272	-0.962	0.415	0.109	0.169	-0.029	0.014	0.080	0.015	0.043	0.057	-0.085
0.032	0.222	-0.881	0.005	0.281	-0.960	0.426	0.389	0.143	-0.063	0.006	0.105	0.029	0.042	0.085	-0.086
0.070	0.249	-0.920	0.003	0.288	-0.958	0.394	0.075	0.218	-0.022	0.026	0.064	0.008	0.015	0.045	-0.074
-0.022	0.245	-0.940	-0.002	0.294	-0.956	0.336	0.218	0.145	-0.109	0.016	0.042	0.086	0.018	0.025	-0.085
0.028	0.265	-0.928	-0.007	0.302	-0.953	0.401	0.213	0.088	-0.055	0.028	0.052	0.036	0.001	0.036	-0.082
-0.018	0.253	-0.909	-0.015	0.308	-0.951	0.348	0.386	0.134	-0.092	0.010	0.069	0.082	0.010	0.055	-0.087
0.017	0.218	-0.881	-0.023	0.317	-0.948	0.443	0.417	0.125	-0.049	-0.033	0.094	0.047	0.044	0.081	-0.083
0.017	0.218	-0.881	-0.030	0.326	-0.945	0.488	0.297	0.143	-0.043	-0.042	0.091	0.046	0.042	0.079	-0.088
-0.037	0.249	-0.956	-0.032	0.333	-0.942	0.414	0.046	0.134	-0.095	-0.018	0.014	0.099	0.011	0.002	-0.098
-0.026	0.214	-0.916	-0.035	0.340	-0.940	0.396	0.133	0.087	-0.080	-0.060	0.051	0.085	0.046	0.040	-0.095
-0.099	0.184	-0.893	-0.039	0.346	-0.938	0.325	0.146	0.162	-0.150	-0.096	0.073	0.157	0.077	0.061	-0.105
-0.014	0.234	-0.948	-0.044	0.351	-0.935	0.290	0.268	0.108	-0.059	-0.051	0.016	0.070	0.026	0.004	-0.097
-0.080	0.195	-0.928	-0.049	0.355	-0.934	0.230	0.217	0.032	-0.120	-0.093	0.034	0.134	0.065	0.023	-0.102
-0.041	0.211	-0.995	-0.061	0.357	-0.932	0.127	0.667	-0.066	-0.069	-0.079	-0.035	0.094	0.048	0.044	-0.051
-0.133	0.184	-1.058	-0.063	0.359	-0.931	0.170	0.073	0.058	-0.160	-0.109	-0.099	0.184	0.075	0.108	-0.030
0.070	0.164	-1.066	-0.078	0.359	-0.930	0.029	0.845	0.031	0.060	-0.128	-0.107	0.022	0.093	0.116	-0.015
-0.003	0.180	-1.102	-0.092	0.361	-0.928	0.158	0.706	0.156	0.000	-0.115	-0.145	0.051	0.077	0.152	-0.058
-0.095	0.203	-1.011	-0.108	0.366	-0.924	0.329	0.738	0.376	-0.076	-0.096	-0.058	0.141	0.052	0.061	-0.097
-0.303	0.226	-0.905	-0.122	0.375	-0.919	0.585	0.463	0.593	-0.270	-0.082	0.044	0.348	0.027	0.045	-0.148
-0.349	0.388	-0.857	-0.132	0.383	-0.914	0.548	0.246	0.585	-0.307	0.072	0.087	0.393	0.137	0.092	-0.182
-0.218	0.427	-0.897	-0.146	0.391	-0.909	0.511	0.531	0.526	-0.162	0.102	0.042	0.262	0.177	0.052	-0.188
-0.210	0.369	-0.968	-0.157	0.398	-0.904	0.449	0.418	0.493	-0.144	0.038	-0.034	0.254	0.120	0.019	-0.107
-0.183	0.338	-1.011	-0.156	0.403	-0.902	0.385	-0.260	0.444	-0.118	0.002	-0.079	0.228	0.089	0.063	-0.000
0.070	0.319	-0.983	-0.156	0.410	-0.899	0.471	-0.125	0.336	0.135	-0.025	-0.054	0.026	0.071	0.036	0.101
0.147	0.361	-1.003	-0.157	0.421	-0.893	0.651	-0.021	0.255	0.213	0.008	-0.079	0.102	0.115	0.057	0.225
0.278	0.435	-1.027	-0.149	0.435	-0.888	0.809	-0.475	0.197	0.335	0.067	-0.107	0.233	0.191	0.082	0.355
0.424	0.423	-1.082	-0.147	0.446	-0.883	0.650	-0.045	0.120	0.479	0.045	-0.168	0.379	0.181	0.138	0.436
0.486	0.365	-1.145	-0.140	0.456	-0.879	0.643	-0.324	0.073	0.534	-0.024	-0.235	0.440	0.124	0.201	0.504
0.455	0.288	-1.176	-0.132	0.462	-0.877	0.382	-0.367	0.048	0.495	-0.107	-0.268	0.409	0.048	0.233	0.519
0.478	0.184	-1.208	-0.118	0.468	-0.876	0.390	-0.793	0.142	0.503	-0.216	-0.301	0.432	0.056	0.265	0.493
0.347	0.218	-1.157	-0.109	0.473	-0.874	0.347	-0.511	0.200	0.364	-0.186	-0.251	0.301	0.020	0.214	0.444
0.320	0.338	-1.094	-0.100	0.479	-0.872	0.429	-0.568	0.204	0.327	-0.073	-0.190	0.274	0.101	0.151	0.399
0.317	0.489	-1.003	-0.094	0.485	-0.869	0.398	-0.411	0.229	0.317	0.071	-0.103	0.270	0.252	0.060	0.331
0.317	0.489	-1.003	-0.087	0.488	-0.868	0.170	-0.409	0.150	0.310	0.068	-0.104	0.271	0.253	0.060	0.270
0.286	0.539	-0.810	-0.085	0.489	-0.868	0.044	-0.115	0.100	0.277	0.118	0.089	0.240	0.303	0.133	0.201
0.151	0.454	-0.845	-0.084	0.491	-0.867	0.125	-0.003	0.021	0.142	0.031	0.053	0.105	0.218	0.099	0.163
0.063	0.527	-0.826	-0.077	0.491	-0.868	-0.016	-0.405	0.026	0.046	0.105	0.073	0.017	0.292	0.119	0.067
0.197	0.566	-0.802	-0.080	0.497	-0.864	0.323	0.278	-0.137	0.184	0.137	0.093	0.152	0.331	0.143	0.035
-0.168	0.462	-0.912	-0.081	0.496	-0.864	-0.039	0.119	-0.106	-0.181	0.034	-0.017	0.213	0.228	0.033	-0.023
0.051	0.446	-0.975	-0.087	0.495	-0.864	-0.071	0.461	-0.194	0.044	0.020	-0.080	0.007	0.214	0.030	-0.055
-0.195	0.377	-0.924	-0.083	0.494	-0.865	-0.076	-0.035	-0.307	-0.205	-0.048	-0.028	0.237	0.145	0.021	-0.110
-0.149	0.346	-0.909	-0.084	0.492	-0.866	-0.102	0.213	-0.306	-0.158	-0.077	-0.011	0.189	0.113	0.036	-0.107
-0.153	0.408	-0.936	-0.084	0.489	-0.868	-0.217	0.121	-0.268	-0.162	-0.011	-0.037	0.191	0.175	0.009	-0.121
-0.203	0.481	-1.054	-0.083	0.482	-0.872	-0.403	0.011	-0.179	-0.213	0.070	-0.151	0.240	0.247	0.109	-0.113
-0.053	0.566	-1.070	-0.080	0.476	-0.876	-0.342	-0.075	-0.101	-0.064	0.161	-0.164	0.089	0.331	0.125	-0.098
-0.153	0.508	-0.968	-0.074	0.472	-0.878	-0.203	-0.367	-0.018	-0.170	0.106	-0.059	0.190	0.272	0.022	-0.100
-0.030	0.427	-0.842	-0.070	0.474	-0.878	0.065	-0.154	-0.129	-0.051	0.024	0.066	0.068	0.189	0.104	-0.100
-0.118	0.396	-0.853	-0.072	0.477	-0.876	0.210	0.179	-0.141	-0.137	-0.011	0.052	0.158	0.156	0.093	-0.123
-0.145	0.373	-0.916	-0.072	0.476	-0.877	-0.087	0.056	-0.068	-0.163	-0.032	-0.010	0.187	0.131	0.032	-0.116
-0.087	0.354	-0.834	-0.073	0.472	-0.878	-0.178	0.100	-0.132	-0.104	-0.048	0.074	0.131	0.111	0.116	-0.121
-0.072	0.446	-0.857	-0.068	0.466	-0.882	-0.354	-0.256	-0.053	-0.093	0.051	0.054	0.118	0.202	0.093	-0.108
-0.122	0.504	-1.054	-0.061	0.461	-0.885	-0.297	-0.376	-0.068	-0.150	0.114	-0.140	0.169	0.260	0.102	-0.089
-0.087	0.520	-1.015	-0.056	0.460	-0.886	-0.078	-0.181	-0.214	-0.120	0.131	-0.099	0.136	0.275	0.061	-0.093
-0.018	0.470	-0.905	-0.052	0.459	-0.887	-0.068	-0.076	-0.237	-0.054	0.082	0.012	0.069	0.224	0.050	-0.093
-0.130	0.392	-0.948	-0.053	0.454	-0.889	-0.253	0.099	-0.137	-0.165	0.009	-0.029	0.181	0.146	0.006	-0.093
-0.060	0.288	-0.885	-0.050	0.449	-0.892	-0.285	-0.099	-0.091	-0.098	-0.089	0.037	0.114	0.041	0.069	-0.117
-0.049	0.276	-0.932	-0.039	0.439	-0.897	-0.516	-0.632	-0.022	-0.098	-0.091	-0.005	0.103	0.028	0.022	-0.124
-0.141	0.222	-0.873	-0.036	0.431	-0.902	-0.454	-0.155	-0.057	-0.193	-0.136	0.058	0.196	0.028	0.081	-0.124
-0.003	0.249	-0.834	-0.029	0.425	-0.905	-0.306	-0.383	-0.041	-0.062	-0.103	0.101	0.058	0.003	0.121	-0.116
-0.072	0.238	-0.905	-0.016	0.420	-0.907	-0.239	-0.666	-0.102	-0.144	-0.110	0.032	0.127	0.017	0.050	-0.111
-0.010	0.415	-1.011	-0.007	0.418	-0.909	-0.132	-0.457	-0.109	-0.091	0.071	-0.073	0.066	0.159	0.058	-0.097
-0.010	0.415	-1.011	-0.004	0.415	-0.910	-0.159	-0.120	-0.098	-0.094	0.074	-0.072	0.064	0.158	0.058	-0.092
-0.080	0.473	-1.031	0.003	0.410	-0.912	-0.258	-0.385	-0.028	-0.171	0.137	-0.090	0.132	0.215	0.077	-0.069
0.001	0.412	-0.995	0.008	0.404	-0.915	-0.321	-0.195	-0.077	-0.094	0.081	-0.051	0.050	0.152	0.040	-0.089
0.070	0.319	-0.932	0.006	0.397	-0.918	-0.387	0.109	-0.063	-0.024	-0.005	0.015	0.021	0.057	0.024	-0.093
-0.064	0.257	-0.936	0.018	0.389	-0.921	-0.380	-0.611	-0.055	-0.170	-0.059	0.014	0.112	0.006	0.020	-0.083
0.036	0.257	-0.909	0.022	0.384	-0.923	-0.258	-0.172	-0.153	-0.074	-0.054	0.044	0.011	0.008	0.048	-0.091
0.051	0.230	-0.901	0.028	0.380	-0.925	-0.202	-0.255	-0.151	-0.065	-0.077	0.053	0.006	0.036	0.055	-0.096
0.009	0.238	-0.948	0.035	0.376	-0.926	-0.216	-0.375	-0.067	-0.115	-0.064	0.007	0.036	0.030	0.008	-0.077
0.093	0.261	-0.893	0.036	0.372	-0.927	-0.171	-0.018	-0.076	-0.031	-0.037	0.064	0.049	0.008	0.063	-0.076
0.051	0.315	-0.948	0.035	0.366	-0.930	-0.304	0.131	-0.071	-0.071	0.023	0.011	0.008	0.045	0.007	-0.070
0.032	0.373	-0.983	0.036	0.361	-0.932	-0.286	-0.063	-0.107	-0.093	0.086	-0.023	0.010	0.102	0.029	-0.052
0.047	0.373	-1.058	0.042	0.352	-0.935	-0.491	-0.271	-0.035	-0.083	0.096	-0.094	0.007	0.102	0.104	-0.051
0.101	0.404	-0.995	0.046	0.343	-0.938	-0.441	-0.207	-0.053	-0.033	0.135	-0.029	0.063	0.133	0.041	-0.044
0.093	0.373	-0.979	0.057	0.338	-0.940	-0.299	-0.537	-0.050	-0.052	0.110	-0.011	0.056	0.102	0.026	-0.044
0.097	0.373	-0.999	0.058	0.334	-0.941	-0.183	-0.028	-0.136	-0.049	0.114	-0.030	0.062	0.102	0.047	-0.055
0.070	0.319	-0.975	0.064	0.332	-0.941	-0.110	-0.263	-0.110	-0.082	0.063	-0.006	0.036	0.047	0.025	-0.059
0.047	0.249	-0.968	0.070	0.331	-0.941	-0.036	-0.287	-0.084	-0.111	-0.005	0.002	0.014	0.023	0.017	-0.082
0.128	0.242	-0.932	0.070	0.331	-0.941	0.017	0.039	-0.105	-0.030	-0.013	0.037	0.096	0.032	0.018	-0.090
-0.007	0.249	-0.960	0.073	0.329	-0.941	-0.068	-0.130	-0.043	-0.167	-0.003	0.010	0.038	0.026	0.010	-0.089
0.093	0.191	-0.928	0.072	0.326	-0.943	-0.166	0.055	-0.006	-0.066	-0.057	0.043	0.063	0.086	0.022	-0.088
0.097	0.176	-0.920	0.067	0.325	-0.943	-0.005	0.300	-0.094	-0.057	-0.072	0.051	0.068	0.104	0.030	-0.096
0.043	0.172	-0.960	0.059	0.321	-0.945	-0.208	0.433	-0.046	-0.103	-0.071	0.014	0.015	0.109	0.009	-0.093
0.082	0.164	-0.912	0.058	0.318	-0.946	-0.144	0.021	0.011	-0.065	-0.075	0.062	0.054	0.119	0.039	-0.100
-0.007	0.164	-0.960	0.051	0.313	-0.948	-0.223	0.391	0.001	-0.146	-0.070	0.016	0.034	0.121	0.008	-0.100
0.032	0.207	-0.928	0.048	0.313	-0.949	-0.009	0.152	-0.022	-0.104	-0.027	0.048	0.006	0.081	0.024	-0.093
0.051	0.288	-1.003	0.046	0.309	-0.950	-0.187	0.108	0.031	-0.083	0.058	-0.026	0.026	0.001	0.051	-0.069
0.051	0.288	-1.003	0.041	0.309	-0.950	0.018	0.254	-0.039	-0.078	0.058	-0.026	0.026	0.003	0.051	-0.046
0.167	0.276	-0.983	0.037	0.308	-0.951	-0.029	0.257	-0.062	0.041	0.047	-0.006	0.142	0.015	0.031	-0.036
0.082	0.350	-1.019	0.037	0.310	-0.950	0.061	0.033	-0.061	-0.043	0.119	-0.042	0.058	0.057	0.066	-0.024
0.051	0.292	-0.995	0.040	0.308	-0.950	-0.074	-0.163	-0.026	-0.077	0.063	-0.018	0.028	0.001	0.042	-0.010
0.117	0.300	-0.999	0.040	0.310	-0.950	0.088	0.027	-0.077	-0.012	0.070	-0.022	0.094	0.006	0.046	-0.032
0.140	0.284	-0.964	0.040	0.309	-0.950	-0.033	0.087	-0.113	0.012	0.055	0.014	0.118	0.010	0.011	-0.015
0.040	0.249	-1.027	0.049	0.309	-0.950	-0.000	-0.431	-0.124	-0.097	0.021	-0.050	0.018	0.045	0.074	-0.009
0.201	0.195	-0.975	0.045	0.308	-0.950	0.020	0.288	-0.152	0.068	-0.033	0.001	0.180	0.099	0.023	-0.024
0.086	0.168	-0.991	0.045	0.308	-0.950	0.015	0.042	-0.110	-0.047	-0.060	-0.014	0.065	0.126	0.038	-0.021
0.055	0.133	-0.979	0.049	0.308	-0.950	-0.003	-0.228	-0.045	-0.083	-0.094	-0.003	0.034	0.161	0.027	-0.032
0.167	0.149	-0.944	0.045	0.308	-0.950	0.069	0.309	-0.113	0.034	-0.079	0.033	0.146	0.145	0.009	-0.050
0.009	0.137	-0.944	0.047	0.306	-0.951	-0.082	-0.106	-0.056	-0.126	-0.088	0.033	0.012	0.157	0.009	-0.047
0.128	0.126	-0.905	0.047	0.306	-0.951	-0.000	0.037	-0.110	-0.007	-0.099	0.073	0.107	0.168	0.048	-0.049
0.128	0.079	-0.928	0.045	0.305	-0.951	0.008	0.186	-0.150	-0.005	-0.145	0.049	0.107	0.215	0.024	-0.057
0.040	0.060	-0.964	0.039	0.304	-0.952	-0.002	0.314	-0.107	-0.088	-0.164	0.014	0.019	0.234	0.011	-0.037
0.136	0.141	-0.920	0.047	0.304	-0.952	0.011	-0.354	-0.101	0.000	-0.082	0.057	0.115	0.152	0.032	-0.047
0.113	0.203	-0.968	0.050	0.302	-0.952	-0.076	-0.124	-0.129	-0.026	-0.018	0.011	0.092	0.090	0.015	-0.038
0.074	0.249	-0.912	0.049	0.299	-0.953	-0.148	0.112	-0.165	-0.063	0.031	0.067	0.053	0.043	0.039	-0.033
0.190	0.280	-0.912	0.051	0.293	-0.955	-0.337	-0.027	-0.082	0.050	0.069	0.069	0.168	0.011	0.039	-0.047
0.082	0.218	-0.928	0.040	0.287	-0.957	-0.275	0.575	-0.094	-0.047	0.012	0.055	0.060	0.072	0.024	-0.050
0.082	0.137	-0.834	0.037	0.281	-0.959	-0.281	0.195	-0.008	-0.043	-0.063	0.152	0.060	0.153	0.118	-0.053
0.124	0.137	-0.873	0.036	0.279	-0.960	-0.126	0.054	-0.075	-0.001	-0.060	0.113	0.102	0.153	0.078	-0.084
0.051	0.129	-0.865	0.023	0.275	-0.961	-0.151	0.751	-0.114	-0.060	-0.064	0.122	0.028	0.161	0.086	-0.085
0.005	0.064	-0.877	0.018	0.270	-0.963	-0.225	0.255	-0.055	-0.101	-0.125	0.112	0.019	0.227	0.075	-0.094
0.070	0.102	-0.857	0.011	0.267	-0.964	-0.168	0.400	-0.030	-0.029	-0.083	0.133	0.046	0.189	0.095	-0.096
-0.010	0.060	-0.877	0.008	0.264	-0.964	-0.105	0.172	-0.114	-0.107	-0.123	0.114	0.036	0.232	0.076	-0.112
0.105	0.014	-0.814	0.001	0.261	-0.965	-0.115	0.416	-0.158	0.016	-0.166	0.178	0.079	0.280	0.139	-0.119
-0.064	0.029	-0.897	0.004	0.257	-0.966	-0.186	-0.165	-0.034	-0.157	-0.147	0.096	0.092	0.265	0.055	-0.123
-0.064	0.029	-0.897	-0.005	0.252	-0.968	-0.228	0.468	-0.056	-0.148	-0.142	0.097	0.092	0.266	0.055	-0.118
0.013	0.079	-0.909	-0.013	0.249	-0.968	-0.137	0.450	-0.105	-0.062	-0.088	0.086	0.015	0.217	0.043	-0.134
-0.018	0.079	-0.885	-0.021	0.246	-0.969	-0.122	0.460	-0.112	-0.085	-0.085	0.111	0.048	0.217	0.067	-0.122
-0.037	0.075	-0.916	-0.021	0.244	-0.969	-0.090	-0.004	-0.106	-0.105	-0.087	0.080	0.069	0.222	0.036	-0.115
-0.010	0.083	-0.845	-0.028	0.241	-0.970	-0.145	0.420	-0.119	-0.070	-0.076	0.151	0.045	0.214	0.108	-0.112
-0.053	0.110	-0.889	-0.033	0.239	-0.970	-0.087	0.295	-0.121	-0.107	-0.047	0.108	0.089	0.186	0.065	-0.114
-0.003	0.106	-0.924	-0.039	0.239	-0.970	-0.011	0.285	-0.049	-0.052	-0.050	0.073	0.041	0.189	0.030	-0.108
-0.060	0.145	-0.920	-0.041	0.239	-0.970	-0.000	0.122	-0.056	-0.107	-0.011	0.077	0.100	0.150	0.034	-0.114
-0.033	0.126	-0.912	-0.047	0.241	-0.969	0.115	0.368	-0.100	-0.074	-0.032	0.084	0.074	0.168	0.041	-0.108
-0.087	0.087	-0.893	-0.055	0.245	-0.968	0.268	0.415	-0.108	-0.120	-0.075	0.102	0.128	0.205	0.061	-0.107
-0.057	0.153	-0.932	-0.055	0.249	-0.967	0.209	0.004	-0.023	-0.089	-0.013	0.062	0.096	0.138	0.020	-0.095
-0.018	0.126	-0.912	-0.062	0.256	-0.965	0.341	0.411	-0.108	-0.043	-0.047	0.080	0.057	0.164	0.039	-0.094
-0.014	0.087	-0.885	-0.070	0.264	-0.962	0.429	0.435	-0.054	-0.031	-0.093	0.105	0.051	0.203	0.065	-0.075
-0.053	0.126	-0.889	-0.077	0.271	-0.959	0.422	0.385	-0.039	-0.063	-0.062	0.098	0.089	0.164	0.060	-0.087
-0.018	0.118	-0.889	-0.084	0.280	-0.956	0.455	0.358	-0.056	-0.022	-0.079	0.095	0.052	0.172	0.058	-0.097
-0.149	0.083	-0.901	-0.088	0.287	-0.954	0.414	0.226	-0.021	-0.148	-0.121	0.081	0.183	0.208	0.045	-0.105
-0.114	0.110	-0.928	-0.093	0.296	-0.951	0.499	0.260	0.010	-0.108	-0.103	0.051	0.147	0.181	0.017	-0.105
-0.099	0.102	-0.916	-0.097	0.305	-0.947	0.507	0.188	0.044	-0.089	-0.120	0.060	0.131	0.188	0.029	-0.111
-0.114	0.137	-0.960	-0.108	0.314	-0.943	0.479	0.543	0.028	-0.095	-0.094	0.013	0.146	0.153	0.015	-0.088
-0.099	0.122	-0.924	-0.115	0.323	-0.940	0.510	0.372	0.028	-0.073	-0.118	0.045	0.130	0.168	0.021	-0.070
-0.103	0.141	-1.015	-0.125	0.331	-0.935	0.486	0.526	0.004	-0.067	-0.107	-0.050	0.134	0.148	0.069	-0.044
-0.103	0.122	-1.031	-0.138	0.337	-0.931	0.334	0.756	-0.083	-0.054	-0.132	-0.069	0.134	0.167	0.084	0.003
-0.072	0.157	-1.102	-0.140	0.341	-0.930	0.243	0.094	0.091	-0.022	-0.101	-0.142	0.104	0.131	0.155	0.021
0.028	0.149	-1.098	-0.163	0.350	-0.922	0.590	1.186	0.165	0.100	-0.118	-0.145	0.005	0.139	0.150	-0.035
-0.091	0.149	-0.979	-0.176	0.368	-0.913	1.046	0.595	0.394	-0.006	-0.135	-0.035	0.125	0.139	0.032	-0.083
-0.418	0.191	-0.853	-0.186	0.387	-0.903	1.186	0.301	0.494	-0.323	-0.112	0.081	0.453	0.096	0.094	-0.122
-0.364	0.300	-0.826	-0.204	0.406	-0.891	1.122	0.816	0.335	-0.252	-0.022	0.097	0.401	0.011	0.121	-0.176
-0.349	0.365	-1.031	-0.211	0.420	-0.883	0.876	0.290	0.260	-0.229	0.029	-0.117	0.387	0.077	0.084	-0.161
-0.287	0.365	-0.987	-0.211	0.427	-0.879	0.521	-0.180	0.269	-0.168	0.021	-0.077	0.327	0.077	0.041	-0.053
-0.049	0.365	-0.960	-0.211	0.435	-0.875	0.509	-0.121	0.344	0.070	0.014	-0.053	0.089	0.078	0.015	0.092
0.070	0.442	-1.050	-0.206	0.443	-0.873	0.579	-0.472	0.493	0.185	0.083	-0.146	0.029	0.157	0.106	0.238
0.324	0.589	-1.078	-0.205	0.448	-0.870	0.439	-0.245	0.495	0.437	0.224	-0.176	0.283	0.304	0.134	0.378
0.424	0.628	-1.094	-0.202	0.454	-0.868	0.393	-0.205	0.321	0.534	0.257	-0.195	0.382	0.343	0.150	0.482
0.405	0.508	-1.204	-0.197	0.458	-0.867	0.248	-0.218	0.048	0.510	0.133	-0.306	0.363	0.224	0.260	0.548
0.424	0.388	-1.271	-0.187	0.459	-0.869	0.045	-0.415	-0.068	0.519	0.012	-0.371	0.381	0.104	0.327	0.549
0.393	0.346	-1.224	-0.179	0.457	-0.871	-0.102	-0.307	-0.118	0.480	-0.028	-0.321	0.350	0.062	0.280	0.511
0.305	0.226	-1.267	-0.164	0.455	-0.875	-0.066	-0.736	-0.082	0.376	-0.146	-0.361	0.260	0.057	0.325	0.489
0.236	0.106	-1.208	-0.142	0.455	-0.879	0.050	-1.244	0.088	0.285	-0.265	-0.297	0.191	0.177	0.266	0.444
0.420	0.137	-1.039	-0.130	0.454	-0.882	0.017	-0.605	0.108	0.458	-0.233	-0.126	0.375	0.146	0.097	0.410
0.374	0.238	-0.932	-0.121	0.457	-0.881	0.208	-0.459	0.058	0.403	-0.136	-0.020	0.328	0.046	0.009	0.368
0.390	0.346	-0.905	-0.116	0.458	-0.881	0.107	-0.235	-0.006	0.413	-0.029	0.007	0.343	0.062	0.036	0.321
0.243	0.385	-0.960	-0.112	0.457	-0.882	-0.078	-0.055	-0.128	0.264	0.011	-0.047	0.196	0.100	0.019	0.263
0.113	0.497	-0.936	-0.111	0.457	-0.883	-0.057	0.073	-0.165	0.133	0.124	-0.023	0.065	0.211	0.005	0.216
0.163	0.520	-0.960	-0.100	0.462	-0.881	0.270	-0.472	-0.282	0.172	0.142	-0.048	0.114	0.234	0.019	0.140
0.155	0.566	-0.889	-0.093	0.471	-0.877	0.446	-0.117	-0.412	0.158	0.179	0.019	0.106	0.280	0.052	0.058
0.040	0.400	-0.763	-0.100	0.478	-0.873	0.340	0.769	-0.596	0.050	0.006	0.140	0.009	0.114	0.177	0.017
-0.187	0.365	-0.916	-0.105	0.482	-0.870	0.192	0.511	-0.466	-0.171	-0.033	-0.016	0.236	0.079	0.023	-0.043
-0.149	0.284	-1.031	-0.107	0.483	-0.869	0.039	0.323	-0.367	-0.130	-0.116	-0.132	0.198	0.002	0.092	-0.104
-0.233	0.381	-1.141	-0.098	0.482	-0.871	-0.027	-0.534	-0.063	-0.224	-0.018	-0.240	0.283	0.095	0.202	-0.121
-0.276	0.477	-1.157	-0.091	0.484	-0.870	0.174	-0.393	-0.013	-0.272	0.075	-0.257	0.325	0.192	0.218	-0.100
-0.114	0.454	-0.940	-0.089	0.489	-0.868	0.247	-0.133	-0.051	-0.113	0.048	-0.042	0.163	0.168	0.001	-0.096
-0.072	0.458	-0.960	-0.087	0.489	-0.868	-0.003	-0.068	-0.019	-0.072	0.052	-0.062	0.122	0.172	0.020	-0.065
-0.018	0.357	-0.790	-0.085	0.490	-0.868	0.102	-0.100	-0.007	-0.019	-0.050	0.107	0.068	0.071	0.150	-0.028
-0.003	0.543	-0.987	-0.086	0.496	-0.864	0.315	0.144	-0.181	-0.003	0.130	-0.093	0.053	0.256	0.047	-0.021
-0.003	0.543	-0.987	-0.076	0.498	-0.864	0.136	-0.526	-0.031	-0.013	0.127	-0.094	0.051	0.256	0.047	-0.035
-0.045	0.547	-0.885	-0.073	0.498	-0.864	-0.030	-0.021	-0.205	-0.057	0.132	0.009	0.092	0.259	0.055	-0.045
-0.114	0.439	-0.912	-0.072	0.497	-0.865	-0.040	0.021	-0.194	-0.128	0.024	-0.018	0.161	0.150	0.027	-0.077
-0.110	0.400	-0.932	-0.068	0.495	-0.866	-0.112	-0.157	-0.112	-0.128	-0.012	-0.036	0.156	0.111	0.006	-0.111
-0.107	0.354	-0.861	-0.065	0.492	-0.868	-0.204	-0.178	-0.051	-0.127	-0.055	0.037	0.151	0.064	0.077	-0.148
-0.095	0.327	-0.778	-0.059	0.493	-0.868	0.094	-0.235	-0.158	-0.121	-0.083	0.119	0.139	0.037	0.160	-0.143
-0.214	0.257	-0.877	-0.047	0.491	-0.870	-0.097	-0.700	-0.112	-0.253	-0.151	0.023	0.258	0.033	0.061	-0.149
0.001	0.234	-0.755	-0.043	0.494	-0.868	0.209	-0.067	-0.230	-0.042	-0.177	0.143	0.045	0.057	0.184	-0.134
-0.095	0.315	-0.885	-0.036	0.494	-0.869	0.012	-0.359	-0.132	-0.145	-0.096	0.013	0.144	0.023	0.054	-0.094
0.005	0.423	-0.869	-0.033	0.490	-0.871	-0.255	-0.126	-0.068	-0.048	0.017	0.032	0.046	0.131	0.069	-0.072
0.093	0.504	-0.932	-0.039	0.486	-0.873	-0.194	0.498	-0.179	0.047	0.101	-0.030	0.039	0.211	0.007	-0.052
-0.164	0.562	-1.102	-0.033	0.480	-0.877	-0.354	-0.348	-0.075	-0.217	0.166	-0.196	0.220	0.268	0.162	-0.041
0.055	0.508	-0.940	-0.035	0.476	-0.879	-0.262	0.193	-0.108	0.004	0.116	-0.032	0.001	0.212	0.001	-0.019
-0.076	0.520	-1.027	-0.031	0.470	-0.882	-0.347	-0.207	-0.058	-0.131	0.134	-0.115	0.133	0.222	0.086	-0.028
0.109	0.535	-0.932	-0.029	0.464	-0.885	-0.318	-0.065	-0.080	0.051	0.155	-0.018	0.050	0.235	0.009	-0.013
0.024	0.620	-1.046	-0.024	0.462	-0.887	-0.130	-0.206	-0.079	-0.038	0.242	-0.131	0.036	0.317	0.106	-0.021
-0.030	0.558	-1.019	-0.018	0.457	-0.889	-0.268	-0.303	-0.034	-0.098	0.185	-0.100	0.091	0.253	0.079	-0.012
0.017	0.504	-0.979	-0.016	0.455	-0.890	-0.128	-0.074	-0.118	-0.054	0.133	-0.060	0.046	0.197	0.041	-0.032
0.036	0.454	-0.944	-0.006	0.450	-0.893	-0.261	-0.498	-0.084	-0.045	0.087	-0.022	0.027	0.145	0.007	-0.052
0.028	0.412	-0.916	-0.011	0.445	-0.896	-0.317	0.335	-0.112	-0.048	0.050	0.009	0.035	0.101	0.020	-0.057
0.005	0.354	-0.853	-0.009	0.440	-0.898	-0.228	-0.082	-0.083	-0.073	-0.003	0.074	0.057	0.042	0.081	-0.069
-0.026	0.315	-0.968	-0.011	0.432	-0.902	-0.461	0.151	-0.104	-0.102	-0.033	-0.037	0.088	0.002	0.034	-0.079
-0.007	0.307	-0.893	-0.009	0.424	-0.906	-0.426	-0.048	-0.081	-0.085	-0.033	0.042	0.068	0.007	0.041	-0.087
0.009	0.238	-0.885	-0.010	0.414	-0.910	-0.517	0.087	-0.115	-0.069	-0.093	0.054	0.052	0.078	0.048	-0.085
-0.007	0.280	-0.912	-0.006	0.404	-0.915	-0.550	-0.145	-0.058	-0.087	-0.040	0.031	0.066	0.037	0.020	-0.087
0.020	0.195	-0.889	-0.004	0.395	-0.919	-0.447	-0.094	-0.095	-0.063	-0.116	0.059	0.038	0.123	0.043	-0.097
0.005	0.211	-0.901	0.003	0.386	-0.923	-0.493	-0.342	-0.047	-0.085	-0.092	0.051	0.052	0.110	0.031	-0.085
-0.030	0.172	-0.873	0.006	0.378	-0.926	-0.393	-0.142	-0.062	-0.123	-0.122	0.082	0.087	0.151	0.058	-0.091
0.097	0.176	-0.893	0.009	0.370	-0.929	-0.393	-0.150	-0.053	0.001	-0.111	0.065	0.041	0.148	0.037	-0.093
0.001	0.207	-0.881	0.014	0.361	-0.932	-0.441	-0.180	-0.138	-0.100	-0.071	0.080	0.055	0.119	0.049	-0.086
0.040	0.153	-0.861	0.012	0.350	-0.937	-0.577	0.126	-0.098	-0.060	-0.114	0.104	0.016	0.174	0.068	-0.090
0.082	0.168	-0.838	0.014	0.344	-0.939	-0.312	-0.089	-0.082	-0.020	-0.092	0.130	0.028	0.160	0.092	-0.090
-0.030	0.207	-0.889	0.024	0.337	-0.941	-0.351	-0.508	-0.038	-0.141	-0.046	0.081	0.084	0.124	0.040	-0.088
0.113	0.157	-0.924	0.033	0.336	-0.941	-0.014	-0.394	-0.120	-0.008	-0.096	0.045	0.059	0.175	0.005	-0.091
0.040	0.133	-0.897	0.041	0.335	-0.941	-0.061	-0.438	-0.065	-0.089	-0.117	0.073	0.013	0.200	0.033	-0.101
0.074	0.133	-0.814	0.047	0.337	-0.940	0.168	-0.247	-0.165	-0.061	-0.120	0.155	0.022	0.200	0.115	-0.108
0.043	0.122	-0.897	0.050	0.339	-0.939	0.132	-0.117	-0.155	-0.095	-0.133	0.071	0.008	0.211	0.032	-0.135
-0.033	0.091	-0.901	0.061	0.344	-0.937	0.307	-0.510	-0.226	-0.183	-0.169	0.065	0.084	0.242	0.028	-0.131
0.017	0.129	-0.881	0.072	0.343	-0.937	-0.002	-0.535	-0.067	-0.143	-0.130	0.084	0.034	0.205	0.048	-0.121
0.109	0.176	-0.861	0.078	0.344	-0.936	0.072	-0.310	-0.098	-0.058	-0.085	0.103	0.059	0.160	0.068	-0.118
0.128	0.226	-0.909	0.079	0.343	-0.936	-0.044	-0.019	-0.094	-0.040	-0.033	0.056	0.078	0.111	0.021	-0.088
0.036	0.361	-1.062	0.090	0.343	-0.935	0.023	-0.547	-0.140	-0.143	0.102	-0.099	0.014	0.023	0.132	-0.075
0.140	0.357	-0.979	0.098	0.341	-0.935	-0.079	-0.348	-0.121	-0.047	0.100	-0.017	0.090	0.018	0.049	-0.074
0.086	0.373	-0.995	0.112	0.341	-0.933	-0.006	-0.721	-0.126	-0.115	0.116	-0.034	0.036	0.031	0.064	-0.067
0.105	0.392	-0.983	0.118	0.336	-0.935	-0.268	-0.282	-0.125	-0.102	0.140	-0.022	0.055	0.048	0.051	-0.070
0.197	0.385	-0.960	0.125	0.333	-0.935	-0.132	-0.303	-0.201	-0.017	0.136	0.002	0.147	0.038	0.027	-0.087
0.063	0.365	-1.062	0.136	0.327	-0.935	-0.286	-0.503	-0.167	-0.162	0.122	-0.100	0.011	0.017	0.129	-0.065
0.074	0.319	-1.039	0.148	0.327	-0.933	0.008	-0.640	-0.149	-0.163	0.077	-0.078	0.023	0.031	0.104	-0.073
0.236	0.327	-1.027	0.156	0.324	-0.933	-0.112	-0.325	-0.168	-0.009	0.087	-0.067	0.184	0.026	0.092	-0.081
0.097	0.327	-1.031	0.168	0.325	-0.931	0.082	-0.640	-0.127	-0.160	0.087	-0.074	0.044	0.028	0.095	-0.066
0.159	0.357	-1.066	0.172	0.324	-0.930	-0.053	-0.187	-0.123	-0.102	0.119	-0.109	0.105	0.001	0.130	-0.052
0.201	0.272	-1.023	0.181	0.325	-0.928	0.124	-0.421	-0.172	-0.069	0.033	-0.069	0.147	0.085	0.085	-0.077
0.190	0.276	-1.039	0.193	0.323	-0.926	-0.071	-0.645	-0.055	-0.093	0.039	-0.086	0.135	0.083	0.101	-0.074
0.178	0.129	-0.936	0.200	0.324	-0.925	0.105	-0.316	-0.103	-0.111	-0.109	0.014	0.122	0.231	0.002	-0.096
0.178	0.129	-0.936	0.204	0.323	-0.924	-0.009	-0.188	-0.048	-0.114	-0.108	0.014	0.122	0.232	0.003	-0.120
0.128	0.106	-0.905	0.206	0.325	-0.923	0.106	-0.140	-0.005	-0.167	-0.132	0.044	0.071	0.256	0.035	-0.138
0.155	0.114	-0.853	0.206	0.324	-0.924	-0.038	0.004	0.029	-0.140	-0.123	0.096	0.097	0.250	0.087	-0.140
0.155	0.222	-0.901	0.207	0.325	-0.923	0.074	-0.103	0.087	-0.141	-0.016	0.047	0.096	0.143	0.040	-0.132
0.201	0.300	-0.853	0.206	0.327	-0.923	0.060	0.052	0.077	-0.093	0.060	0.094	0.142	0.067	0.088	-0.124
0.243	0.269	-0.881	0.203	0.329	-0.922	0.147	0.135	0.065	-0.048	0.026	0.066	0.183	0.099	0.061	-0.106
0.151	0.276	-0.928	0.198	0.333	-0.922	0.160	0.194	0.111	-0.136	0.031	0.019	0.090	0.092	0.014	-0.095
0.220	0.377	-0.909	0.194	0.336	-0.922	0.147	0.198	0.097	-0.063	0.129	0.038	0.158	0.007	0.034	-0.097
0.170	0.369	-0.972	0.184	0.340	-0.922	0.171	0.471	0.145	-0.103	0.117	-0.025	0.107	0.002	0.028	-0.094
0.136	0.408	-0.936	0.183	0.342	-0.922	0.092	-0.026	0.182	-0.137	0.154	0.010	0.071	0.035	0.008	-0.068
0.224	0.408	-0.912	0.177	0.346	-0.921	0.187	0.293	0.109	-0.042	0.150	0.033	0.158	0.034	0.032	-0.067
0.243	0.431	-0.983	0.169	0.348	-0.922	0.077	0.401	0.150	-0.015	0.171	-0.037	0.176	0.056	0.039	-0.082
0.167	0.435	-0.952	0.155	0.351	-0.923	0.143	0.737	0.097	-0.078	0.172	-0.004	0.097	0.059	0.007	-0.057
0.059	0.412	-0.979	0.153	0.354	-0.923	0.125	0.044	0.153	-0.183	0.146	-0.033	0.011	0.035	0.034	-0.080
0.255	0.385	-0.861	0.139	0.357	-0.924	0.122	0.758	0.053	0.027	0.117	0.087	0.183	0.006	0.084	-0.092
0.032	0.385	-0.960	0.131	0.359	-0.924	0.120	0.367	0.127	-0.188	0.114	-0.011	0.041	0.005	0.015	-0.085
0.163	0.435	-0.916	0.126	0.362	-0.924	0.128	0.214	0.116	-0.053	0.161	0.032	0.089	0.055	0.028	-0.076
0.182	0.427	-0.932	0.122	0.367	-0.922	0.218	0.200	0.130	-0.030	0.149	0.015	0.105	0.047	0.014	-0.090
0.090	0.423	-0.905	0.109	0.370	-0.923	0.149	0.632	0.144	-0.109	0.142	0.043	0.010	0.043	0.042	-0.075
0.120	0.439	-0.928	0.106	0.374	-0.921	0.190	0.092	0.097	-0.076	0.154	0.018	0.038	0.059	0.018	-0.092
0.120	0.385	-0.861	0.101	0.377	-0.921	0.164	0.233	0.104	-0.071	0.096	0.084	0.036	0.006	0.085	-0.117
0.036	0.377	-0.920	0.095	0.380	-0.920	0.152	0.273	0.100	-0.150	0.085	0.025	0.050	0.001	0.026	-0.127
0.063	0.334	-0.806	0.090	0.382	-0.920	0.102	0.300	0.034	-0.117	0.040	0.139	0.023	0.042	0.140	-0.138
0.043	0.303	-0.810	0.082	0.383	-0.920	0.065	0.447	-0.030	-0.128	0.008	0.135	0.042	0.070	0.135	-0.171
0.074	0.315	-0.818	0.081	0.383	-0.920	0.016	0.064	-0.053	-0.097	0.020	0.128	0.009	0.056	0.127	-0.167
-0.091	0.288	-0.865	0.072	0.383	-0.921	0.009	0.512	-0.084	-0.254	-0.007	0.081	0.174	0.081	0.078	-0.166
0.063	0.327	-0.853	0.071	0.383	-0.921	0.020	0.007	0.005	-0.100	0.031	0.093	0.018	0.040	0.088	-0.161
0.043	0.392	-0.822	0.066	0.384	-0.921	0.008	0.316	-0.072	-0.115	0.096	0.126	0.036	0.028	0.118	-0.167
0.043	0.392	-0.822	0.055	0.384	-0.922	-0.003	0.611	-0.083	-0.105	0.097	0.127	0.036	0.029	0.116	-0.126
0.009	0.462	-0.849	0.056	0.381	-0.923	-0.144	-0.033	0.022	-0.141	0.169	0.100	0.070	0.099	0.087	-0.131
0.128	0.423	-0.818	0.047	0.382	-0.923	0.048	0.527	-0.060	-0.013	0.129	0.132	0.051	0.061	0.118	-0.122
0.001	0.446	-0.881	0.044	0.383	-0.923	0.051	0.148	-0.023	-0.137	0.151	0.069	0.076	0.086	0.054	-0.126
0.047	0.466	-0.885	0.038	0.386	-0.922	0.135	0.383	-0.132	-0.086	0.168	0.065	0.028	0.106	0.050	-0.120
-0.033	0.419	-0.920	0.036	0.389	-0.921	0.136	0.100	-0.068	-0.165	0.119	0.028	0.109	0.061	0.015	-0.128
0.017	0.361	-0.873	0.036	0.392	-0.919	0.197	0.066	-0.051	-0.115	0.058	0.074	0.059	0.005	0.062	-0.125
0.055	0.330	-0.853	0.031	0.396	-0.918	0.197	0.259	-0.019	-0.072	0.023	0.093	0.021	0.025	0.082	-0.128
0.013	0.330	-0.849	0.028	0.399	-0.917	0.184	0.174	0.008	-0.112	0.020	0.096	0.063	0.023	0.086	-0.141
0.024	0.361	-0.842	0.017	0.402	-0.915	0.181	0.611	-0.091	-0.090	0.047	0.103	0.053	0.008	0.095	-0.136
-0.114	0.381	-0.905	0.019	0.403	-0.915	0.053	-0.097	-0.046	-0.231	0.066	0.039	0.193	0.028	0.032	-0.123
0.017	0.381	-0.912	0.019	0.403	-0.915	-0.012	0.036	-0.095	-0.100	0.066	0.032	0.064	0.029	0.023	-0.115
0.063	0.373	-0.968	0.013	0.402	-0.916	-0.042	0.399	-0.107	-0.048	0.059	-0.023	0.020	0.022	0.033	-0.107
0.001	0.330	-0.972	0.011	0.400	-0.916	-0.085	0.114	-0.053	-0.108	0.018	-0.026	0.083	0.019	0.038	-0.044
0.001	0.311	-0.987	0.005	0.398	-0.917	-0.112	0.361	-0.042	-0.102	0.001	-0.040	0.085	0.037	0.054	-0.004
0.151	0.319	-1.046	-0.008	0.395	-0.919	-0.135	0.751	-0.081	0.061	0.011	-0.098	0.065	0.027	0.113	-0.002
0.147	0.330	-1.039	-0.027	0.397	-0.917	0.118	1.117	-0.086	0.076	0.021	-0.091	0.060	0.014	0.105	-0.041
0.020	0.288	-0.964	-0.039	0.405	-0.914	0.452	0.612	0.079	-0.039	-0.030	-0.020	0.067	0.055	0.030	-0.093
-0.233	0.330	-0.881	-0.046	0.414	-0.909	0.551	0.265	0.275	-0.286	0.003	0.058	0.322	0.009	0.052	-0.137
-0.287	0.439	-0.814	-0.057	0.426	-0.903	0.664	0.412	0.249	-0.330	0.099	0.119	0.377	0.101	0.119	-0.171
-0.064	0.527	-0.818	-0.064	0.439	-0.896	0.718	0.324	0.148	-0.100	0.174	0.109	0.154	0.192	0.115	-0.195
-0.057	0.516	-0.956	-0.066	0.451	-0.890	0.662	0.029	0.230	-0.090	0.151	-0.035	0.148	0.183	0.024	-0.145
-0.180	0.423	-1.035	-0.070	0.463	-0.884	0.715	0.027	0.348	-0.209	0.046	-0.121	0.271	0.092	0.102	-0.053
-0.007	0.454	-0.924	-0.064	0.475	-0.877	0.741	-0.470	0.267	-0.042	0.065	-0.017	0.099	0.124	0.009	0.062
0.143	0.481	-0.987	-0.055	0.486	-0.872	0.652	-0.690	0.360	0.099	0.081	-0.085	0.050	0.152	0.054	0.164
0.497	0.454	-1.003	-0.049	0.496	-0.867	0.594	-0.406	0.240	0.446	0.044	-0.106	0.403	0.126	0.069	0.300
0.497	0.454	-1.003	-0.039	0.506	-0.862	0.586	-0.605	0.278	0.437	0.034	-0.112	0.402	0.127	0.069	0.419
0.636	0.377	-0.905	-0.032	0.515	-0.856	0.595	-0.448	0.222	0.568	-0.053	-0.019	0.540	0.052	0.030	0.453
0.628	0.427	-0.999	-0.039	0.525	-0.850	0.582	0.385	0.242	0.567	-0.013	-0.119	0.533	0.104	0.065	0.418
0.286	0.388	-1.117	-0.041	0.535	-0.844	0.661	0.007	0.261	0.226	-0.062	-0.244	0.190	0.068	0.184	0.362
0.263	0.450	-1.137	-0.034	0.544	-0.839	0.555	-0.570	0.339	0.196	-0.009	-0.268	0.166	0.132	0.204	0.327
0.205	0.543	-0.991	-0.025	0.551	-0.834	0.475	-0.836	0.475	0.128	0.077	-0.127	0.108	0.227	0.059	0.252
0.443	0.624	-0.912	-0.024	0.558	-0.829	0.435	-0.115	0.223	0.366	0.150	-0.053	0.347	0.310	0.020	0.238
0.278	0.740	-0.873	-0.020	0.561	-0.828	0.159	-0.314	0.236	0.197	0.263	-0.015	0.181	0.428	0.059	0.210
0.340	0.698	-0.794	-0.020	0.562	-0.827	0.025	-0.087	0.154	0.258	0.220	0.063	0.242	0.388	0.138	0.179
0.270	0.647	-0.735	-0.020	0.562	-0.827	-0.019	0.120	-0.048	0.189	0.170	0.122	0.173	0.340	0.197	0.108
0.143	0.651	-0.696	-0.019	0.561	-0.828	-0.064	0.068	-0.133	0.062	0.174	0.162	0.046	0.345	0.236	0.049
0.090	0.636	-0.830	-0.023	0.558	-0.830	-0.206	0.408	-0.284	0.011	0.162	0.030	0.008	0.331	0.103	-0.008
0.009	0.593	-0.735	-0.022	0.552	-0.834	-0.381	0.136	-0.287	-0.070	0.125	0.128	0.088	0.290	0.199	-0.058
0.013	0.562	-0.849	-0.020	0.541	-0.840	-0.641	0.158	-0.349	-0.067	0.105	0.020	0.085	0.261	0.085	-0.083
-0.041	0.531	-0.849	-0.025	0.533	-0.846	-0.498	0.537	-0.359	-0.115	0.082	0.025	0.139	0.232	0.086	-0.128
-0.064	0.481	-0.889	-0.027	0.523	-0.852	-0.601	0.301	-0.318	-0.136	0.042	-0.008	0.162	0.183	0.048	-0.135
-0.187	0.508	-0.940	-0.021	0.511	-0.859	-0.683	-0.246	-0.234	-0.265	0.081	-0.052	0.283	0.211	0.004	-0.142
-0.068	0.497	-0.889	-0.012	0.502	-0.865	-0.552	-0.482	-0.147	-0.155	0.079	0.004	0.163	0.200	0.047	-0.126
-0.014	0.605	-0.897	-0.006	0.493	-0.870	-0.542	-0.221	-0.207	-0.107	0.196	0.002	0.108	0.308	0.040	-0.143
0.074	0.578	-0.857	-0.000	0.485	-0.874	-0.431	-0.214	-0.168	-0.024	0.176	0.045	0.019	0.281	0.080	-0.134
-0.072	0.412	-0.767	0.004	0.477	-0.879	-0.453	-0.160	-0.197	-0.175	0.018	0.140	0.164	0.115	0.171	-0.137
-0.064	0.470	-0.845	0.011	0.467	-0.884	-0.599	-0.289	-0.186	-0.173	0.087	0.067	0.157	0.174	0.093	-0.147
-0.026	0.354	-0.826	0.016	0.458	-0.889	-0.504	-0.209	-0.172	-0.140	-0.020	0.091	0.119	0.057	0.114	-0.154
-0.045	0.408	-0.924	0.022	0.451	-0.892	-0.386	-0.289	-0.112	-0.165	0.041	-0.004	0.140	0.111	0.017	-0.138
0.036	0.462	-0.960	0.026	0.443	-0.896	-0.402	-0.156	-0.127	-0.088	0.103	-0.036	0.061	0.165	0.017	-0.136
-0.053	0.454	-1.023	0.025	0.431	-0.902	-0.695	0.094	-0.105	-0.176	0.107	-0.093	0.152	0.157	0.079	-0.133
-0.072	0.435	-0.964	0.025	0.421	-0.907	-0.559	0.002	-0.052	-0.196	0.098	-0.029	0.174	0.138	0.019	-0.133
0.001	0.234	-0.845	0.025	0.411	-0.911	-0.505	0.043	-0.052	-0.122	-0.094	0.093	0.102	0.063	0.102	-0.153
0.001	0.234	-0.845	0.032	0.402	-0.915	-0.449	-0.385	-0.030	-0.130	-0.085	0.097	0.104	0.063	0.104	-0.153
-0.014	0.245	-0.869	0.043	0.400	-0.916	-0.131	-0.595	-0.027	-0.156	-0.071	0.074	0.121	0.051	0.081	-0.138
0.017	0.369	-0.909	0.048	0.399	-0.916	-0.062	-0.271	-0.024	-0.131	0.054	0.035	0.093	0.073	0.042	-0.141
0.063	0.388	-0.905	0.053	0.398	-0.916	-0.021	-0.246	-0.003	-0.089	0.073	0.039	0.047	0.093	0.047	-0.136
-0.014	0.373	-0.960	0.062	0.397	-0.916	-0.040	-0.515	0.006	-0.175	0.059	-0.017	0.125	0.077	0.007	-0.135
0.017	0.330	-0.956	0.062	0.396	-0.916	-0.060	-0.007	-0.056	-0.145	0.017	-0.012	0.096	0.035	0.003	-0.110
-0.022	0.419	-0.991	0.074	0.394	-0.916	-0.081	-0.637	-0.025	-0.196	0.107	-0.048	0.136	0.124	0.040	-0.114
0.163	0.462	-0.956	0.070	0.386	-0.920	-0.476	0.238	-0.055	-0.007	0.158	-0.009	0.049	0.167	0.005	-0.091
0.005	0.473	-1.062	0.069	0.376	-0.924	-0.524	0.027	-0.018	-0.165	0.179	-0.111	0.109	0.180	0.111	-0.074
0.097	0.500	-1.035	0.070	0.365	-0.929	-0.640	-0.030	-0.010	-0.073	0.218	-0.079	0.016	0.208	0.084	-0.055
0.093	0.485	-1.023	0.069	0.356	-0.932	-0.479	0.078	-0.047	-0.076	0.211	-0.064	0.020	0.194	0.072	-0.067
0.067	0.419	-1.035	0.065	0.345	-0.936	-0.593	0.201	0.009	-0.099	0.156	-0.071	0.046	0.129	0.083	-0.043
0.070	0.477	-1.042	0.068	0.334	-0.940	-0.575	-0.157	0.035	-0.098	0.225	-0.076	0.040	0.187	0.091	-0.043
0.155	0.466	-1.035	0.073	0.324	-0.943	-0.584	-0.261	0.024	-0.019	0.224	-0.064	0.045	0.175	0.083	-0.057
0.101	0.450	-1.035	0.066	0.311	-0.948	-0.671	0.363	-0.053	-0.066	0.221	-0.060	0.008	0.160	0.083	-0.048
0.040	0.446	-1.035	0.086	0.305	-0.949	-0.361	-1.054	-0.027	-0.148	0.223	-0.059	0.068	0.156	0.084	-0.052
0.147	0.427	-1.046	0.094	0.295	-0.951	-0.496	-0.380	-0.114	-0.048	0.213	-0.069	0.041	0.137	0.096	-0.070
0.113	0.338	-0.975	0.104	0.291	-0.951	-0.203	-0.461	-0.128	-0.092	0.128	0.002	0.007	0.048	0.026	-0.077
0.086	0.377	-1.062	0.110	0.288	-0.951	-0.155	-0.291	-0.160	-0.126	0.170	-0.085	0.018	0.087	0.112	-0.078
0.136	0.346	-0.987	0.119	0.286	-0.951	-0.093	-0.391	-0.158	-0.084	0.142	-0.011	0.032	0.056	0.037	-0.093
0.063	0.346	-1.054	0.123	0.285	-0.951	-0.052	-0.172	-0.164	-0.161	0.143	-0.078	0.040	0.056	0.104	-0.088
0.113	0.381	-0.999	0.128	0.284	-0.950	-0.052	-0.237	-0.111	-0.116	0.179	-0.023	0.010	0.091	0.048	-0.098
0.155	0.396	-1.015	0.132	0.283	-0.950	-0.059	-0.185	-0.152	-0.078	0.196	-0.040	0.054	0.106	0.063	-0.091
0.078	0.327	-0.999	0.131	0.279	-0.951	-0.151	0.063	-0.132	-0.154	0.130	-0.023	0.023	0.036	0.046	-0.091
0.174	0.334	-1.015	0.133	0.278	-0.951	-0.078	-0.048	-0.148	-0.060	0.139	-0.039	0.074	0.044	0.061	-0.087
0.086	0.346	-1.027	0.133	0.274	-0.953	-0.179	0.064	-0.109	-0.148	0.154	-0.050	0.013	0.056	0.072	-0.088
0.113	0.357	-1.062	0.131	0.273	-0.953	-0.019	0.139	-0.157	-0.119	0.167	-0.085	0.014	0.068	0.108	-0.073
0.155	0.323	-1.007	0.131	0.267	-0.955	-0.316	0.002	-0.077	-0.077	0.138	-0.028	0.057	0.034	0.052	-0.059
0.140	0.385	-1.058	0.133	0.266	-0.955	-0.084	-0.049	-0.147	-0.094	0.201	-0.079	0.042	0.096	0.102	-0.040
0.259	0.361	-0.983	0.127	0.259	-0.957	-0.314	0.354	-0.204	0.030	0.184	-0.002	0.162	0.073	0.027	-0.033
0.190	0.342	-1.015	0.127	0.256	-0.958	-0.175	0.111	-0.217	-0.038	0.168	-0.032	0.093	0.054	0.058	-0.016
0.136	0.369	-1.090	0.125	0.249	-0.960	-0.327	0.128	-0.157	-0.090	0.202	-0.105	0.039	0.082	0.133	0.000
0.232	0.377	-1.039	0.123	0.246	-0.961	-0.182	0.135	-0.137	0.008	0.213	-0.053	0.136	0.090	0.081	-0.008
0.224	0.377	-1.031	0.118	0.238	-0.964	-0.411	0.345	-0.142	0.006	0.220	-0.043	0.127	0.090	0.073	-0.004
0.178	0.311	-1.046	0.113	0.231	-0.966	-0.349	0.294	-0.119	-0.036	0.161	-0.056	0.081	0.025	0.088	0.002
0.190	0.284	-1.042	0.108	0.223	-0.969	-0.418	0.258	-0.114	-0.020	0.143	-0.050	0.093	0.002	0.083	-0.018
0.174	0.284	-1.031	0.109	0.218	-0.970	-0.247	0.004	-0.098	-0.036	0.147	-0.037	0.077	0.001	0.071	-0.037
0.140	0.218	-0.956	0.106	0.212	-0.971	-0.271	0.186	-0.151	-0.068	0.087	0.039	0.042	0.067	0.005	-0.052
0.151	0.191	-0.920	0.101	0.210	-0.972	-0.103	0.282	-0.181	-0.051	0.063	0.075	0.054	0.093	0.042	-0.059
0.097	0.172	-1.007	0.097	0.202	-0.975	-0.384	0.266	-0.094	-0.100	0.051	-0.009	0.000	0.112	0.044	-0.063
0.167	0.099	-0.972	0.097	0.198	-0.975	-0.206	0.017	-0.111	-0.032	-0.018	0.027	0.068	0.185	0.007	-0.063
0.182	0.079	-0.909	0.092	0.192	-0.977	-0.286	0.263	-0.074	-0.012	-0.031	0.091	0.083	0.205	0.057	-0.047
0.124	0.068	-0.956	0.086	0.186	-0.979	-0.252	0.328	-0.082	-0.063	-0.037	0.046	0.025	0.217	0.011	-0.049
0.224	0.037	-0.928	0.089	0.178	-0.980	-0.403	-0.092	-0.078	0.034	-0.060	0.075	0.124	0.248	0.039	-0.057
0.097	-0.017	-0.916	0.074	0.174	-0.982	-0.153	0.794	-0.170	-0.078	-0.110	0.088	0.004	0.303	0.052	-0.042
0.147	-0.048	-0.873	0.081	0.167	-0.983	-0.327	-0.320	-0.005	-0.034	-0.134	0.132	0.046	0.333	0.097	-0.050
0.251	-0.029	-0.877	0.066	0.164	-0.984	-0.114	0.805	-0.171	0.084	-0.111	0.130	0.149	0.313	0.094	-0.055
0.070	-0.029	-0.944	0.068	0.156	-0.985	-0.378	-0.119	-0.033	-0.099	-0.103	0.064	0.032	0.311	0.028	-0.031
0.193	-0.017	-0.869	0.062	0.152	-0.986	-0.183	0.382	-0.129	0.031	-0.087	0.140	0.091	0.298	0.104	-0.041
0.240	0.052	-0.818	0.052	0.146	-0.988	-0.277	0.555	-0.097	0.087	-0.011	0.193	0.137	0.228	0.156	-0.030
0.032	0.060	-0.968	0.050	0.145	-0.988	-0.035	0.069	-0.096	-0.119	-0.002	0.043	0.072	0.219	0.007	-0.001
0.286	0.110	-0.897	0.048	0.144	-0.988	-0.055	0.172	-0.002	0.138	0.049	0.114	0.181	0.167	0.078	0.010
0.201	0.191	-0.940	0.041	0.147	-0.988	0.155	0.403	-0.073	0.061	0.127	0.071	0.096	0.084	0.035	0.016
0.186	0.257	-0.991	0.037	0.148	-0.988	0.056	0.211	-0.016	0.049	0.191	0.020	0.080	0.017	0.016	0.050
0.186	0.257	-0.991	0.032	0.153	-0.988	0.210	0.275	-0.070	0.054	0.186	0.019	0.080	0.015	0.016	0.033
0.201	0.261	-0.952	0.027	0.155	-0.988	0.109	0.308	-0.064	0.075	0.188	0.058	0.095	0.010	0.024	0.046
0.151	0.226	-0.932	0.023	0.157	-0.987	0.099	0.232	-0.043	0.029	0.150	0.078	0.044	0.043	0.043	0.037
0.270	0.222	-0.873	0.012	0.159	-0.987	0.053	0.606	-0.131	0.159	0.145	0.137	0.162	0.045	0.103	0.032
0.124	0.184	-0.944	0.007	0.160	-0.987	0.062	0.263	-0.059	0.017	0.105	0.066	0.015	0.083	0.032	0.022
0.143	0.180	-0.948	-0.001	0.160	-0.987	0.013	0.461	-0.140	0.044	0.101	0.063	0.034	0.086	0.028	0.018
0.128	0.168	-0.905	-0.007	0.162	-0.987	0.075	0.345	-0.113	0.034	0.087	0.106	0.018	0.097	0.072	-0.003
0.117	0.095	-0.881	-0.015	0.162	-0.987	0.001	0.417	-0.070	0.029	0.014	0.130	0.006	0.171	0.095	-0.005
0.097	0.087	-0.956	-0.021	0.161	-0.987	-0.004	0.357	-0.070	0.016	0.006	0.055	0.014	0.178	0.020	-0.015
0.109	0.079	-0.865	-0.026	0.161	-0.987	-0.033	0.279	-0.126	0.032	-0.000	0.147	0.003	0.185	0.111	-0.011
0.101	0.002	-0.845	-0.027	0.162	-0.987	0.062	0.095	-0.176	0.025	-0.079	0.166	0.013	0.262	0.131	-0.020
0.143	0.044	-0.853	-0.037	0.162	-0.986	0.046	0.551	-0.158	0.077	-0.037	0.158	0.027	0.218	0.124	-0.020
0.032	0.041	-0.912	-0.039	0.163	-0.986	0.042	0.156	-0.105	-0.032	-0.041	0.099	0.085	0.220	0.066	-0.029
0.101	-0.006	-0.869	-0.049	0.164	-0.985	0.058	0.538	-0.090	0.047	-0.088	0.142	0.018	0.264	0.109	-0.020
0.017	0.025	-0.924	-0.050	0.164	-0.985	0.061	0.069	-0.051	-0.037	-0.058	0.087	0.104	0.232	0.053	-0.029
0.109	0.041	-0.873	-0.056	0.166	-0.984	0.103	0.358	-0.078	0.062	-0.045	0.138	0.013	0.214	0.104	-0.013
0.047	0.099	-0.928	-0.059	0.167	-0.984	0.046	0.162	-0.035	0.003	0.013	0.082	0.074	0.153	0.048	-0.012
0.109	0.041	-0.861	-0.067	0.169	-0.983	0.109	0.455	-0.123	0.073	-0.047	0.148	0.011	0.209	0.115	-0.006
0.070	0.056	-0.889	-0.074	0.171	-0.983	0.094	0.389	-0.117	0.041	-0.034	0.120	0.047	0.190	0.086	-0.003
0.013	0.052	-0.960	-0.077	0.172	-0.982	0.053	0.169	-0.033	-0.014	-0.038	0.049	0.102	0.192	0.015	0.000
0.078	0.044	-0.901	-0.089	0.175	-0.980	0.187	0.678	-0.112	0.065	-0.049	0.106	0.034	0.197	0.073	0.000
0.028	0.110	-0.936	-0.092	0.175	-0.980	0.012	0.136	0.018	0.017	0.016	0.071	0.083	0.129	0.036	0.002
0.063	0.044	-0.893	-0.099	0.178	-0.979	0.152	0.387	-0.061	0.059	-0.052	0.113	0.047	0.193	0.078	0.022
0.028	0.099	-0.920	-0.110	0.181	-0.977	0.137	0.610	-0.075	0.036	-0.001	0.084	0.081	0.136	0.049	0.030
0.101	0.095	-0.916	-0.112	0.183	-0.977	0.102	0.149	-0.103	0.112	-0.006	0.087	0.007	0.136	0.053	0.039
0.067	0.145	-0.972	-0.116	0.185	-0.976	0.096	0.264	-0.118	0.081	0.042	0.031	0.039	0.082	0.002	0.035
0.032	0.137	-0.964	-0.119	0.185	-0.975	0.006	0.218	-0.105	0.050	0.034	0.039	0.072	0.086	0.006	0.045
-0.014	0.102	-0.964	-0.126	0.185	-0.975	0.027	0.383	-0.101	0.011	-0.001	0.038	0.118	0.118	0.007	0.052
0.032	0.122	-0.991	-0.132	0.186	-0.974	0.040	0.357	-0.168	0.063	0.017	0.009	0.071	0.095	0.019	0.052
0.055	0.099	-1.070	-0.140	0.187	-0.972	0.006	0.488	-0.258	0.094	-0.007	-0.071	0.048	0.116	0.098	0.073
-0.018	0.052	-1.102	-0.148	0.186	-0.971	-0.088	0.475	-0.298	0.029	-0.052	-0.103	0.121	0.160	0.128	0.103
0.055	-0.006	-1.109	-0.158	0.180	-0.971	-0.290	0.640	-0.311	0.113	-0.105	-0.111	0.048	0.215	0.136	0.108
0.047	-0.041	-1.117	-0.168	0.173	-0.970	-0.404	0.607	-0.261	0.116	-0.132	-0.120	0.056	0.246	0.144	0.039
-0.010	-0.060	-1.023	-0.188	0.171	-0.967	-0.048	1.037	-0.083	0.077	-0.150	-0.028	0.114	0.261	0.050	-0.020
-0.318	0.044	-0.905	-0.195	0.179	-0.964	0.417	0.348	0.140	-0.223	-0.053	0.087	0.423	0.153	0.068	-0.060
-0.307	0.157	-0.845	-0.203	0.191	-0.960	0.710	0.345	0.256	-0.203	0.046	0.142	0.411	0.037	0.127	-0.101
-0.153	0.207	-0.920	-0.211	0.203	-0.956	0.656	0.360	0.167	-0.042	0.084	0.063	0.256	0.017	0.052	-0.099
-0.183	0.157	-1.003	-0.210	0.211	-0.955	0.437	-0.031	0.065	-0.073	0.026	-0.021	0.287	0.030	0.031	-0.030
-0.037	0.129	-1.058	-0.211	0.217	-0.953	0.362	0.061	0.031	0.074	-0.008	-0.078	0.141	0.055	0.085	0.071
-0.003	0.137	-1.031	-0.203	0.224	-0.953	0.389	-0.421	0.153	0.101	-0.007	-0.051	0.106	0.045	0.057	0.184
0.163	0.207	-1.078	-0.193	0.232	-0.953	0.492	-0.502	0.182	0.257	0.054	-0.098	0.059	0.026	0.103	0.317
0.405	0.222	-1.145	-0.183	0.239	-0.954	0.378	-0.461	0.134	0.489	0.063	-0.164	0.302	0.043	0.170	0.409
0.517	0.242	-1.161	-0.173	0.243	-0.954	0.213	-0.426	0.034	0.591	0.079	-0.179	0.414	0.065	0.186	0.522
0.474	0.187	-1.176	-0.161	0.248	-0.955	0.256	-0.513	-0.088	0.536	0.020	-0.194	0.372	0.013	0.202	0.567
0.613	0.122	-1.173	-0.151	0.250	-0.957	0.077	-0.372	-0.208	0.664	-0.048	-0.189	0.510	0.050	0.197	0.568
0.390	0.153	-1.263	-0.143	0.251	-0.957	0.101	-0.256	-0.126	0.434	-0.019	-0.279	0.287	0.017	0.287	0.512
0.432	0.056	-1.228	-0.129	0.254	-0.959	0.154	-0.656	0.069	0.463	-0.118	-0.242	0.330	0.112	0.251	0.487
0.286	0.029	-1.094	-0.125	0.254	-0.959	0.086	-0.207	0.160	0.313	-0.145	-0.108	0.185	0.137	0.116	0.408
0.436	0.037	-1.019	-0.120	0.257	-0.959	0.184	-0.186	0.132	0.459	-0.140	-0.034	0.335	0.127	0.040	0.372
0.243	0.126	-1.106	-0.113	0.260	-0.959	0.236	-0.379	0.195	0.260	-0.055	-0.121	0.144	0.036	0.126	0.343
0.313	0.211	-1.042	-0.105	0.264	-0.959	0.208	-0.381	0.108	0.322	0.026	-0.058	0.213	0.052	0.062	0.341
0.374	0.346	-1.011	-0.103	0.269	-0.958	0.279	-0.039	-0.003	0.382	0.156	-0.028	0.275	0.190	0.030	0.282
0.382	0.346	-0.865	-0.098	0.276	-0.956	0.324	-0.166	-0.095	0.385	0.149	0.116	0.283	0.193	0.116	0.256
0.178	0.207	-0.889	-0.102	0.280	-0.955	0.210	0.259	-0.033	0.185	0.006	0.091	0.082	0.057	0.092	0.200
0.178	0.207	-0.889	-0.111	0.282	-0.953	0.111	0.518	-0.027	0.195	0.004	0.089	0.084	0.059	0.092	0.131
0.001	0.141	-1.015	-0.116	0.283	-0.952	0.063	0.307	-0.068	0.024	-0.063	-0.038	0.092	0.004	0.035	0.064
-0.030	0.133	-1.039	-0.116	0.286	-0.951	0.150	0.122	-0.239	-0.006	-0.074	-0.063	0.121	0.009	0.059	0.034
-0.087	0.176	-1.086	-0.116	0.289	-0.950	0.166	0.077	-0.226	-0.063	-0.034	-0.111	0.178	0.036	0.106	0.014
-0.072	0.300	-1.074	-0.115	0.292	-0.949	0.140	0.018	-0.222	-0.049	0.086	-0.100	0.163	0.163	0.094	0.006
0.005	0.342	-1.042	-0.119	0.292	-0.949	-0.040	0.283	-0.187	0.033	0.129	-0.069	0.085	0.208	0.062	-0.006
-0.049	0.334	-1.011	-0.117	0.290	-0.950	-0.144	-0.052	-0.102	-0.023	0.124	-0.037	0.139	0.203	0.030	-0.011
-0.057	0.280	-0.944	-0.115	0.291	-0.950	0.053	-0.078	-0.154	-0.033	0.069	0.030	0.148	0.152	0.038	-0.020
-0.045	0.141	-0.901	-0.111	0.293	-0.950	0.097	-0.176	-0.131	-0.025	-0.072	0.073	0.138	0.015	0.081	-0.051
-0.045	0.126	-0.881	-0.106	0.298	-0.949	0.287	-0.153	-0.186	-0.029	-0.093	0.092	0.139	0.002	0.102	-0.041
-0.107	0.064	-0.960	-0.095	0.303	-0.948	0.278	-0.569	-0.142	-0.102	-0.159	0.012	0.201	0.057	0.024	-0.032
0.055	0.126	-0.940	-0.092	0.305	-0.948	0.086	-0.096	-0.150	0.056	-0.099	0.032	0.040	0.007	0.044	-0.019
-0.003	0.230	-0.991	-0.087	0.305	-0.948	0.001	-0.175	-0.140	-0.006	0.006	-0.019	0.099	0.114	0.006	0.000
0.001	0.242	-1.050	-0.081	0.300	-0.950	-0.216	-0.269	-0.075	-0.008	0.022	-0.077	0.096	0.128	0.065	0.040
0.043	0.296	-1.007	-0.077	0.295	-0.952	-0.271	-0.190	-0.026	0.030	0.081	-0.032	0.054	0.185	0.021	0.039
0.120	0.307	-0.995	-0.075	0.289	-0.954	-0.331	-0.089	-0.057	0.105	0.099	-0.018	0.022	0.198	0.010	0.041
0.028	0.330	-1.050	-0.072	0.284	-0.956	-0.294	-0.111	-0.083	0.009	0.128	-0.071	0.071	0.224	0.065	0.047
0.009	0.315	-1.078	-0.063	0.284	-0.957	-0.003	-0.437	-0.109	-0.019	0.112	-0.098	0.091	0.210	0.093	0.047
0.067	0.296	-1.027	-0.058	0.284	-0.957	0.032	-0.185	-0.140	0.034	0.092	-0.047	0.033	0.192	0.042	0.034
0.078	0.234	-0.999	-0.048	0.287	-0.957	0.131	-0.466	-0.108	0.036	0.028	-0.020	0.021	0.132	0.013	0.040
0.055	0.323	-1.082	-0.036	0.288	-0.957	0.041	-0.569	-0.072	0.001	0.115	-0.102	0.044	0.223	0.097	0.053
0.105	0.330	-1.019	-0.038	0.291	-0.956	0.149	0.134	-0.148	0.052	0.120	-0.040	0.007	0.232	0.033	0.050
0.117	0.338	-1.074	-0.030	0.293	-0.956	0.134	-0.355	-0.094	0.056	0.125	-0.096	0.020	0.242	0.089	0.057
0.074	0.303	-1.066	-0.019	0.293	-0.956	-0.001	-0.550	-0.001	0.003	0.090	-0.087	0.022	0.209	0.080	0.074
0.159	0.288	-0.979	-0.012	0.295	-0.955	0.115	-0.305	-0.138	0.080	0.072	-0.001	0.065	0.195	0.006	0.082
0.209	0.338	-0.972	-0.011	0.297	-0.955	0.073	-0.007	-0.094	0.129	0.121	0.006	0.116	0.247	0.014	0.081
0.178	0.357	-1.035	-0.001	0.300	-0.954	0.154	-0.444	-0.059	0.089	0.137	-0.058	0.086	0.268	0.049	0.091
0.132	0.377	-1.109	0.002	0.302	-0.953	0.076	-0.115	-0.013	0.041	0.155	-0.133	0.041	0.289	0.124	0.094
0.132	0.377	-1.109	0.005	0.301	-0.953	-0.008	-0.154	0.028	0.037	0.155	-0.133	0.042	0.290	0.125	0.069
0.140	0.323	-1.102	-0.005	0.296	-0.955	-0.258	0.512	-0.007	0.054	0.106	-0.124	0.050	0.237	0.117	0.068
0.032	0.272	-1.102	-0.002	0.292	-0.956	-0.226	-0.157	0.094	-0.056	0.060	-0.122	0.057	0.188	0.116	0.081
0.151	0.296	-1.090	-0.003	0.283	-0.959	-0.446	0.015	0.124	0.064	0.092	-0.108	0.063	0.212	0.105	0.083
0.224	0.338	-1.031	-0.011	0.279	-0.960	-0.233	0.437	0.059	0.145	0.139	-0.048	0.137	0.255	0.045	0.099
0.151	0.392	-1.042	-0.011	0.274	-0.962	-0.280	0.036	0.041	0.073	0.198	-0.058	0.066	0.309	0.057	0.122
0.236	0.369	-1.046	-0.019	0.271	-0.962	-0.153	0.445	0.071	0.166	0.177	-0.061	0.151	0.286	0.061	0.128
0.151	0.400	-1.070	-0.023	0.262	-0.965	-0.474	0.213	0.119	0.085	0.217	-0.083	0.067	0.317	0.084	0.118
0.155	0.342	-1.102	-0.029	0.254	-0.967	-0.451	0.319	0.060	0.095	0.167	-0.112	0.071	0.259	0.115	0.117
0.132	0.257	-1.094	-0.029	0.247	-0.969	-0.332	-0.003	-0.030	0.071	0.089	-0.103	0.049	0.174	0.106	0.080
0.140	0.195	-1.011	-0.031	0.240	-0.970	-0.349	0.184	-0.045	0.082	0.034	-0.018	0.057	0.111	0.023	0.072
0.036	0.180	-1.046	-0.023	0.236	-0.971	-0.210	-0.442	-0.037	-0.031	0.023	-0.052	0.046	0.095	0.058	0.062
0.132	0.199	-1.031	-0.014	0.230	-0.973	-0.307	-0.394	-0.018	0.057	0.048	-0.035	0.050	0.114	0.041	0.054
0.155	0.226	-1.027	-0.004	0.229	-0.973	-0.050	-0.503	-0.054	0.070	0.076	-0.031	0.074	0.141	0.036	0.048
0.163	0.191	-0.979	0.001	0.228	-0.974	-0.040	-0.184	-0.099	0.073	0.042	0.017	0.082	0.106	0.011	0.054
0.170	0.126	-0.944	0.006	0.230	-0.973	0.103	-0.236	-0.050	0.076	-0.026	0.052	0.090	0.041	0.047	0.034
0.136	0.025	-0.932	0.006	0.232	-0.973	0.142	0.021	-0.043	0.041	-0.129	0.063	0.056	0.059	0.059	0.027
0.093	0.029	-0.893	0.006	0.229	-0.973	-0.125	0.013	0.015	-0.001	-0.122	0.103	0.014	0.054	0.099	0.001
0.182	-0.010	-0.861	0.001	0.229	-0.973	0.035	0.271	-0.003	0.092	-0.161	0.135	0.103	0.092	0.131	-0.005
0.040	-0.006	-0.944	0.005	0.225	-0.974	-0.185	-0.169	0.051	-0.054	-0.153	0.053	0.039	0.087	0.048	0.004
0.155	0.083	-0.873	-0.001	0.225	-0.974	0.019	0.351	-0.069	0.068	-0.064	0.124	0.077	0.003	0.119	0.021
0.178	0.106	-0.968	0.008	0.223	-0.975	-0.095	-0.469	0.000	0.081	-0.039	0.030	0.101	0.027	0.025	0.032
0.155	0.187	-0.968	0.006	0.222	-0.975	-0.013	0.153	-0.132	0.060	0.043	0.030	0.078	0.108	0.025	0.053
0.201	0.191	-0.999	0.011	0.221	-0.975	-0.041	-0.198	-0.067	0.102	0.047	-0.001	0.124	0.113	0.006	0.065
0.128	0.222	-1.054	0.015	0.222	-0.975	0.048	-0.166	-0.076	0.025	0.077	-0.057	0.051	0.144	0.061	0.067
0.182	0.276	-1.019	0.018	0.225	-0.974	0.144	-0.099	-0.108	0.076	0.128	-0.022	0.105	0.199	0.025	0.073
0.182	0.276	-1.019	0.021	0.227	-0.974	0.107	-0.132	-0.127	0.072	0.126	-0.023	0.105	0.199	0.025	0.067
0.190	0.184	-0.995	0.019	0.229	-0.973	0.099	0.165	-0.152	0.082	0.032	0.000	0.112	0.106	0.001	0.083
0.186	0.141	-0.999	0.026	0.228	-0.973	-0.016	-0.313	-0.075	0.071	-0.010	-0.004	0.108	0.063	0.004	0.064
0.255	0.172	-0.964	0.021	0.229	-0.973	0.048	0.344	-0.160	0.146	0.020	0.032	0.178	0.094	0.033	0.077
0.086	0.176	-1.019	0.028	0.228	-0.973	-0.042	-0.308	-0.145	-0.030	0.025	-0.024	0.008	0.097	0.022	0.056
0.274	0.145	-0.944	0.017	0.226	-0.974	-0.104	0.622	-0.151	0.169	-0.003	0.052	0.196	0.066	0.053	0.063
0.109	0.087	-0.909	0.018	0.222	-0.975	-0.196	-0.035	-0.046	0.003	-0.057	0.088	0.030	0.007	0.089	0.024
0.267	-0.017	-0.822	0.006	0.219	-0.976	-0.120	0.719	-0.151	0.173	-0.158	0.176	0.188	0.097	0.176	0.039
0.067	-0.044	-0.865	0.007	0.215	-0.977	-0.151	-0.016	-0.087	-0.028	-0.182	0.133	0.013	0.125	0.133	-0.006
0.201	-0.048	-0.842	-0.006	0.211	-0.978	-0.181	0.711	-0.190	0.119	-0.181	0.157	0.122	0.129	0.158	-0.007
0.036	-0.122	-0.849	-0.009	0.203	-0.979	-0.359	0.215	-0.091	-0.043	-0.247	0.151	0.044	0.203	0.150	-0.049
0.113	-0.102	-0.802	-0.012	0.197	-0.980	-0.280	0.179	-0.152	0.037	-0.221	0.199	0.033	0.184	0.198	-0.051
0.024	-0.064	-0.806	-0.019	0.191	-0.981	-0.255	0.438	-0.277	-0.044	-0.177	0.196	0.056	0.146	0.194	-0.068
0.051	-0.048	-0.814	-0.017	0.184	-0.983	-0.318	-0.053	-0.196	-0.019	-0.155	0.190	0.030	0.130	0.187	-0.062
0.097	-0.037	-0.834	-0.023	0.175	-0.984	-0.445	0.345	-0.155	0.033	-0.134	0.171	0.016	0.119	0.167	-0.052
0.059	-0.056	-0.826	-0.027	0.170	-0.985	-0.242	0.242	-0.204	-0.002	-0.148	0.180	0.023	0.138	0.176	-0.068
0.136	-0.037	-0.806	-0.042	0.165	-0.985	-0.249	0.829	-0.235	0.090	-0.124	0.200	0.054	0.119	0.195	-0.058
-0.133	-0.060	-0.952	-0.039	0.162	-0.986	-0.127	-0.149	-0.160	-0.182	-0.144	0.055	0.216	0.142	0.050	-0.046
0.063	-0.068	-0.865	-0.045	0.159	-0.986	-0.110	0.341	-0.153	0.020	-0.149	0.142	0.020	0.150	0.136	-0.038
0.109	0.064	-0.893	-0.055	0.159	-0.986	-0.014	0.577	-0.148	0.077	-0.017	0.114	0.026	0.019	0.109	-0.030
0.040	0.064	-0.928	-0.050	0.155	-0.987	-0.162	-0.284	-0.005	0.002	-0.014	0.079	0.044	0.019	0.073	0.007
0.117	0.114	-0.940	-0.055	0.153	-0.987	-0.101	0.301	-0.013	0.084	0.038	0.068	0.033	0.031	0.061	0.007
0.067	0.079	-0.920	-0.055	0.146	-0.988	-0.344	0.023	0.011	0.034	0.011	0.089	0.018	0.004	0.080	-0.015
0.047	-0.071	-0.853	-0.064	0.140	-0.988	-0.261	0.463	0.025	0.024	-0.134	0.156	0.038	0.155	0.146	-0.027
0.001	-0.168	-0.818	-0.072	0.134	-0.988	-0.253	0.387	0.093	-0.015	-0.225	0.192	0.084	0.253	0.181	-0.058
-0.014	-0.292	-0.826	-0.078	0.130	-0.988	-0.172	0.325	0.094	-0.023	-0.343	0.184	0.100	0.377	0.173	-0.090
-0.045	-0.276	-0.826	-0.090	0.127	-0.988	-0.100	0.604	0.044	-0.042	-0.325	0.184	0.133	0.362	0.173	-0.113
-0.130	-0.214	-0.865	-0.099	0.122	-0.988	-0.171	0.444	0.057	-0.117	-0.259	0.144	0.219	0.300	0.134	-0.109
-0.130	-0.214	-0.865	-0.110	0.117	-0.987	-0.179	0.551	0.061	-0.106	-0.254	0.144	0.221	0.300	0.134	-0.089
-0.076	-0.110	-0.956	-0.115	0.113	-0.987	-0.169	0.209	0.079	-0.048	-0.146	0.053	0.168	0.196	0.043	-0.072
0.017	0.010	-0.893	-0.130	0.114	-0.985	0.027	0.786	0.001	0.060	-0.026	0.114	0.077	0.076	0.105	-0.045
-0.072	0.010	-1.023	-0.137	0.111	-0.984	-0.094	0.372	0.007	-0.022	-0.024	-0.016	0.165	0.077	0.025	-0.002
-0.064	0.060	-0.960	-0.145	0.113	-0.983	0.072	0.409	-0.027	-0.007	0.025	0.046	0.157	0.026	0.037	0.001
0.013	0.126	-0.983	-0.159	0.110	-0.981	-0.135	0.741	-0.036	0.084	0.093	0.020	0.079	0.040	0.013	-0.006
-0.130	0.029	-1.011	-0.165	0.108	-0.980	-0.087	0.317	-0.038	-0.053	-0.002	-0.008	0.219	0.056	0.016	-0.001
-0.080	-0.071	-0.956	-0.166	0.105	-0.981	-0.175	0.080	-0.036	-0.002	-0.099	0.048	0.167	0.157	0.038	0.009
-0.068	-0.114	-1.003	-0.167	0.101	-0.981	-0.193	0.081	-0.101	0.010	-0.137	0.001	0.152	0.200	0.010	-0.012
-0.053	-0.079	-1.003	-0.173	0.096	-0.980	-0.258	0.361	-0.184	0.032	-0.098	0.001	0.135	0.165	0.012	-0.002
-0.118	-0.133	-0.987	-0.177	0.089	-0.980	-0.345	0.190	-0.131	-0.031	-0.145	0.017	0.199	0.220	0.002	-0.001
-0.118	-0.114	-1.086	-0.182	0.080	-0.980	-0.445	0.287	-0.174	-0.026	-0.117	-0.082	0.197	0.201	0.097	0.007
-0.137	-0.118	-1.090	-0.185	0.070	-0.980	-0.482	0.182	-0.172	-0.043	-0.111	-0.085	0.214	0.206	0.101	0.032
-0.087	-0.164	-1.113	-0.189	0.062	-0.980	-0.456	0.270	-0.249	0.012	-0.148	-0.109	0.163	0.252	0.125	0.059
0.020	-0.145	-1.102	-0.200	0.054	-0.978	-0.396	0.579	-0.210	0.129	-0.122	-0.099	0.054	0.232	0.114	0.043
-0.033	-0.149	-1.070	-0.212	0.054	-0.976	0.003	0.677	-0.153	0.088	-0.126	-0.070	0.106	0.235	0.083	-0.002
-0.226	-0.184	-1.027	-0.220	0.059	-0.974	0.287	0.414	-0.026	-0.097	-0.166	-0.029	0.297	0.269	0.039	-0.044
-0.384	-0.141	-0.987	-0.222	0.062	-0.973	0.212	0.072	0.144	-0.253	-0.126	0.010	0.454	0.227	0.000	-0.092
-0.276	-0.068	-0.912	-0.225	0.065	-0.972	0.211	0.094	0.110	-0.143	-0.056	0.084	0.345	0.153	0.075	-0.118
-0.210	-0.017	-0.944	-0.224	0.068	-0.972	0.111	-0.006	-0.064	-0.078	-0.009	0.053	0.280	0.103	0.043	-0.083
-0.160	-0.017	-1.011	-0.220	0.068	-0.973	0.001	-0.202	-0.117	-0.032	-0.009	-0.014	0.230	0.103	0.025	-0.006
-0.041	-0.075	-1.058	-0.216	0.067	-0.974	-0.045	-0.180	-0.071	0.083	-0.066	-0.060	0.111	0.161	0.073	0.064
0.020	-0.141	-1.070	-0.206	0.067	-0.976	0.049	-0.498	0.035	0.134	-0.132	-0.070	0.050	0.226	0.086	0.133
0.067	-0.141	-1.125	-0.190	0.069	-0.979	0.154	-0.773	0.108	0.165	-0.134	-0.122	0.004	0.225	0.141	0.206
0.147	-0.079	-1.117	-0.178	0.073	-0.981	0.247	-0.552	0.094	0.233	-0.076	-0.112	0.077	0.163	0.134	0.270
0.251	-0.091	-1.133	-0.168	0.079	-0.983	0.325	-0.440	0.078	0.327	-0.093	-0.127	0.180	0.174	0.149	0.319
0.336	-0.083	-1.149	-0.154	0.083	-0.985	0.291	-0.677	0.075	0.397	-0.091	-0.140	0.265	0.166	0.164	0.351
0.313	-0.156	-1.200	-0.137	0.088	-0.987	0.279	-0.798	0.069	0.357	-0.168	-0.190	0.242	0.240	0.215	0.365
0.313	-0.145	-1.117	-0.123	0.092	-0.988	0.262	-0.600	0.065	0.345	-0.161	-0.106	0.241	0.228	0.132	0.366
0.267	-0.176	-1.184	-0.111	0.095	-0.989	0.177	-0.568	0.167	0.287	-0.194	-0.172	0.194	0.259	0.198	0.341
0.328	-0.180	-1.141	-0.099	0.097	-0.990	0.174	-0.554	0.169	0.337	-0.200	-0.127	0.256	0.263	0.155	0.306
0.270	-0.095	-1.113	-0.093	0.102	-0.990	0.325	-0.254	0.097	0.274	-0.121	-0.100	0.200	0.178	0.128	0.277
0.224	-0.056	-1.050	-0.087	0.109	-0.990	0.384	-0.284	0.096	0.222	-0.089	-0.037	0.155	0.139	0.066	0.255
0.240	-0.102	-0.999	-0.081	0.117	-0.990	0.410	-0.286	0.118	0.231	-0.143	0.013	0.172	0.185	0.015	0.214
0.240	-0.087	-1.019	-0.077	0.124	-0.989	0.415	-0.154	0.166	0.229	-0.135	-0.007	0.173	0.170	0.035	0.182
0.190	-0.006	-0.960	-0.077	0.133	-0.988	0.509	0.029	0.130	0.179	-0.063	0.050	0.123	0.089	0.024	0.163
0.147	0.017	-0.995	-0.080	0.141	-0.987	0.423	0.150	0.009	0.140	-0.048	0.013	0.081	0.066	0.012	0.136
0.090	0.099	-1.153	-0.078	0.145	-0.986	0.190	-0.056	0.115	0.081	0.029	-0.145	0.023	0.015	0.169	0.090
0.090	-0.021	-0.991	-0.083	0.146	-0.986	0.081	0.248	-0.019	0.086	-0.092	0.016	0.021	0.106	0.007	0.062
-0.014	0.021	-0.995	-0.087	0.150	-0.985	0.202	0.264	-0.166	-0.013	-0.053	0.012	0.085	0.063	0.010	0.038
-0.003	-0.075	-1.019	-0.091	0.155	-0.984	0.280	0.215	-0.173	0.002	-0.155	-0.013	0.075	0.160	0.034	-0.000
-0.049	0.025	-1.133	-0.093	0.158	-0.983	0.144	0.163	-0.191	-0.042	-0.057	-0.128	0.123	0.059	0.148	-0.012
-0.107	-0.010	-1.062	-0.095	0.162	-0.982	0.220	0.139	-0.128	-0.097	-0.096	-0.058	0.181	0.093	0.076	-0.008
0.009	0.014	-1.007	-0.091	0.167	-0.982	0.312	-0.173	-0.067	0.015	-0.079	-0.003	0.066	0.069	0.020	-0.017
0.005	0.033	-1.003	-0.088	0.171	-0.981	0.189	-0.162	-0.078	0.007	-0.063	0.001	0.070	0.049	0.016	-0.019
-0.049	0.021	-1.011	-0.086	0.172	-0.981	0.088	-0.056	-0.093	-0.048	-0.076	-0.007	0.124	0.060	0.024	-0.008
0.017	0.002	-0.944	-0.085	0.175	-0.981	0.153	-0.041	-0.056	0.016	-0.098	0.059	0.060	0.080	0.042	-0.003
0.005	0.006	-0.964	-0.084	0.179	-0.980	0.217	-0.017	-0.121	0.003	-0.099	0.039	0.072	0.076	0.022	-0.015
0.051	0.033	-0.987	-0.081	0.182	-0.980	0.185	-0.123	-0.005	0.046	-0.075	0.015	0.026	0.050	0.002	-0.035
-0.045	-0.002	-0.972	-0.083	0.183	-0.980	0.094	0.104	-0.047	-0.048	-0.111	0.030	0.123	0.086	0.013	-0.054
-0.149	0.002	-1.039	-0.068	0.184	-0.981	0.044	-0.768	0.000	-0.167	-0.108	-0.036	0.226	0.083	0.055	-0.050
-0.053	-0.021	-0.897	-0.070	0.186	-0.980	0.109	0.155	-0.188	-0.069	-0.133	0.106	0.130	0.106	0.087	-0.050
0.040	-0.006	-0.995	-0.059	0.186	-0.981	0.039	-0.559	-0.119	0.012	-0.118	0.008	0.037	0.091	0.012	-0.031
0.078	-0.002	-1.007	-0.051	0.186	-0.981	0.045	-0.363	-0.145	0.042	-0.115	-0.003	0.003	0.087	0.025	-0.031
0.078	-0.002	-1.007	-0.047	0.190	-0.981	0.192	-0.126	-0.189	0.038	-0.118	-0.004	0.004	0.087	0.026	0.008
-0.114	0.044	-1.058	-0.030	0.194	-0.981	0.215	-0.897	-0.024	-0.171	-0.075	-0.055	0.187	0.040	0.078	-0.000
0.143	0.102	-1.039	-0.032	0.199	-0.979	0.309	0.189	-0.063	0.089	-0.023	-0.037	0.072	0.017	0.058	-0.003
0.009	0.110	-1.058	-0.022	0.203	-0.979	0.183	-0.535	0.039	-0.056	-0.018	-0.057	0.062	0.024	0.079	-0.011
0.097	0.083	-1.003	-0.017	0.205	-0.979	0.153	-0.265	0.038	0.027	-0.048	-0.002	0.027	0.003	0.024	0.019
0.067	0.060	-1.003	-0.016	0.207	-0.978	0.119	0.009	-0.047	-0.004	-0.073	-0.003	0.003	0.026	0.025	0.006
0.070	0.068	-1.042	-0.010	0.210	-0.978	0.141	-0.296	-0.101	-0.007	-0.067	-0.043	0.002	0.019	0.065	0.016
0.097	0.072	-1.039	-0.010	0.211	-0.978	0.074	0.012	-0.072	0.020	-0.064	-0.039	0.030	0.016	0.061	0.019
0.105	0.083	-0.991	-0.003	0.212	-0.977	0.079	-0.288	-0.035	0.021	-0.054	0.008	0.038	0.006	0.014	0.014
0.143	0.010	-0.972	0.001	0.212	-0.977	0.055	-0.208	-0.064	0.055	-0.128	0.028	0.078	0.081	0.006	0.016
0.043	0.060	-1.046	0.005	0.213	-0.977	0.069	-0.211	0.022	-0.049	-0.079	-0.047	0.021	0.033	0.068	0.011
0.140	0.044	-0.960	0.017	0.215	-0.976	0.136	-0.541	-0.031	0.036	-0.096	0.039	0.075	0.051	0.019	0.008
0.113	0.064	-0.995	0.014	0.217	-0.976	0.120	0.137	-0.064	0.011	-0.079	0.002	0.050	0.034	0.016	-0.003
0.109	0.072	-1.003	0.022	0.219	-0.975	0.117	-0.403	0.012	-0.001	-0.073	-0.006	0.046	0.028	0.024	-0.009
0.093	0.106	-0.987	0.018	0.221	-0.975	0.100	0.264	-0.029	-0.012	-0.040	0.009	0.031	0.005	0.008	-0.016
0.051	0.091	-1.007	0.031	0.222	-0.975	0.081	-0.694	0.049	-0.068	-0.056	-0.011	0.010	0.012	0.027	-0.013
0.101	0.037	-0.991	0.030	0.224	-0.974	0.143	0.072	0.014	-0.017	-0.113	0.004	0.041	0.067	0.011	-0.007
0.159	0.068	-0.972	0.035	0.227	-0.973	0.167	-0.268	0.030	0.035	-0.085	0.023	0.099	0.038	0.008	-0.011
0.163	0.052	-0.968	0.033	0.230	-0.973	0.184	0.135	0.025	0.041	-0.104	0.026	0.104	0.054	0.012	0.004
0.101	0.087	-0.948	0.034	0.233	-0.972	0.177	-0.042	-0.000	-0.022	-0.072	0.045	0.042	0.021	0.032	-0.003
0.132	0.095	-1.027	0.035	0.235	-0.971	0.126	-0.074	0.066	0.008	-0.067	-0.034	0.074	0.015	0.047	0.002
0.074	0.091	-0.987	0.038	0.239	-0.970	0.206	-0.112	0.020	-0.052	-0.074	0.004	0.017	0.020	0.008	-0.002
0.178	0.087	-0.983	0.035	0.244	-0.969	0.282	0.179	-0.027	0.054	-0.083	0.007	0.121	0.025	0.004	0.018
0.124	0.137	-0.999	0.032	0.249	-0.968	0.278	0.163	0.012	0.003	-0.038	-0.010	0.068	0.024	0.019	0.017
0.186	0.102	-1.019	0.036	0.253	-0.967	0.236	-0.208	0.090	0.061	-0.077	-0.031	0.129	0.013	0.039	0.025
0.151	0.110	-0.964	0.036	0.257	-0.966	0.239	-0.009	0.084	0.026	-0.073	0.023	0.096	0.007	0.017	0.020
0.109	0.137	-1.007	0.040	0.261	-0.965	0.202	-0.204	0.093	-0.020	-0.049	-0.022	0.053	0.019	0.026	0.024
0.155	0.145	-0.983	0.041	0.267	-0.963	0.340	-0.085	0.074	0.024	-0.048	-0.000	0.100	0.025	0.001	-0.001
0.155	0.145	-0.983	0.037	0.274	-0.961	0.391	0.215	0.029	0.028	-0.055	-0.002	0.100	0.023	0.001	0.002
0.047	0.133	-1.031	0.039	0.276	-0.960	0.101	-0.105	0.106	-0.081	-0.068	-0.050	0.008	0.010	0.048	0.006
0.167	0.114	-0.956	0.036	0.279	-0.960	0.192	0.121	0.065	0.040	-0.090	0.024	0.112	0.011	0.028	0.003
0.132	0.133	-0.987	0.034	0.283	-0.959	0.224	0.143	0.032	0.008	-0.075	-0.009	0.077	0.007	0.004	0.003
0.136	0.106	-0.956	0.032	0.286	-0.958	0.190	0.113	0.064	0.014	-0.105	0.022	0.082	0.021	0.028	0.015
0.143	0.110	-0.999	0.029	0.288	-0.957	0.143	0.136	0.035	0.024	-0.104	-0.022	0.089	0.018	0.015	0.012
0.128	0.126	-0.948	0.027	0.292	-0.956	0.206	0.106	0.038	0.010	-0.092	0.028	0.074	0.004	0.037	0.000
0.124	0.145	-0.975	0.019	0.295	-0.955	0.184	0.442	-0.017	0.014	-0.076	-0.001	0.069	0.013	0.009	0.001
0.059	0.145	-0.975	0.021	0.296	-0.955	0.062	-0.090	-0.021	-0.053	-0.077	-0.001	0.004	0.011	0.009	-0.009
0.124	0.122	-0.968	0.018	0.297	-0.955	0.102	0.162	0.012	0.015	-0.101	0.006	0.070	0.013	0.018	-0.010
0.082	0.110	-0.979	0.018	0.298	-0.954	0.083	0.041	0.014	-0.027	-0.114	-0.006	0.027	0.026	0.006	-0.007
0.117	0.122	-0.944	0.017	0.302	-0.953	0.215	0.055	0.007	0.008	-0.106	0.029	0.062	0.016	0.041	0.003
0.136	0.149	-0.972	0.014	0.304	-0.952	0.162	0.144	-0.013	0.030	-0.081	-0.000	0.081	0.010	0.014	-0.009
0.117	0.091	-0.932	0.010	0.308	-0.951	0.214	0.258	-0.034	0.015	-0.143	0.038	0.061	0.050	0.054	-0.006
0.036	0.126	-1.007	0.009	0.309	-0.951	0.105	0.032	0.049	-0.065	-0.109	-0.037	0.020	0.019	0.020	-0.001
0.093	0.157	-0.952	0.007	0.311	-0.950	0.128	0.149	-0.011	-0.005	-0.080	0.017	0.037	0.008	0.036	-0.012
0.136	0.153	-0.944	0.009	0.313	-0.950	0.131	-0.076	-0.001	0.036	-0.086	0.024	0.078	0.001	0.045	-0.000
0.082	0.110	-0.920	0.003	0.315	-0.949	0.141	0.270	0.033	-0.013	-0.131	0.047	0.023	0.044	0.069	0.007
0.178	0.164	-0.909	0.000	0.318	-0.948	0.133	0.196	0.036	0.086	-0.079	0.058	0.118	0.008	0.081	0.016
0.082	0.164	-0.952	-0.005	0.321	-0.947	0.208	0.285	-0.001	-0.005	-0.083	0.014	0.021	0.006	0.038	-0.003
0.117	0.187	-0.964	-0.010	0.323	-0.946	0.124	0.252	0.057	0.035	-0.061	0.002	0.055	0.028	0.026	0.001
0.001	0.176	-0.983	-0.011	0.325	-0.946	0.144	0.059	-0.015	-0.080	-0.075	-0.019	0.061	0.016	0.006	-0.006
0.086	0.172	-0.920	-0.014	0.327	-0.945	0.114	0.201	-0.051	0.007	-0.081	0.044	0.022	0.011	0.069	-0.008
0.117	0.184	-0.920	-0.018	0.329	-0.944	0.137	0.258	-0.037	0.042	-0.072	0.043	0.052	0.022	0.068	-0.018
0.055	0.157	-0.944	-0.020	0.331	-0.943	0.120	0.140	-0.030	-0.017	-0.101	0.019	0.010	0.006	0.044	-0.008
0.047	0.187	-0.964	-0.022	0.334	-0.942	0.149	0.116	-0.005	-0.023	-0.072	-0.002	0.019	0.024	0.024	-0.010
0.047	0.187	-0.964	-0.026	0.336	-0.941	0.175	0.222	0.004	-0.018	-0.075	-0.003	0.020	0.022	0.024	-0.016
0.059	0.160	-0.928	-0.029	0.339	-0.940	0.157	0.136	0.014	-0.004	-0.105	0.032	0.010	0.007	0.059	-0.021
0.055	0.180	-0.940	-0.034	0.341	-0.939	0.131	0.271	-0.006	-0.003	-0.087	0.019	0.015	0.011	0.046	-0.029
0.005	0.176	-0.960	-0.038	0.342	-0.939	0.098	0.214	0.008	-0.050	-0.092	-0.001	0.066	0.005	0.026	-0.037
-0.010	0.172	-0.964	-0.039	0.344	-0.938	0.088	0.074	-0.034	-0.064	-0.098	-0.005	0.083	0.001	0.021	-0.034
-0.007	0.137	-0.960	-0.037	0.345	-0.938	0.105	-0.079	0.055	-0.062	-0.134	-0.002	0.080	0.038	0.024	-0.032
0.067	0.145	-0.920	-0.041	0.346	-0.937	0.105	0.205	0.052	0.014	-0.128	0.037	0.008	0.032	0.063	-0.027
0.055	0.180	-0.932	-0.044	0.348	-0.937	0.089	0.170	0.035	0.005	-0.094	0.025	0.020	0.000	0.050	-0.020
0.043	0.195	-0.912	-0.046	0.349	-0.936	0.089	0.116	-0.012	-0.005	-0.080	0.045	0.034	0.013	0.069	-0.023
0.032	0.187	-0.924	-0.052	0.352	-0.935	0.193	0.310	-0.044	-0.012	-0.091	0.032	0.048	0.003	0.057	-0.027
-0.026	0.172	-0.944	-0.051	0.356	-0.933	0.227	-0.043	0.010	-0.071	-0.111	0.011	0.108	0.014	0.037	-0.036
0.051	0.160	-0.853	-0.059	0.360	-0.931	0.265	0.472	-0.008	0.014	-0.127	0.100	0.032	0.027	0.128	-0.043
0.001	0.137	-0.893	-0.062	0.365	-0.929	0.279	0.180	0.002	-0.034	-0.155	0.059	0.084	0.051	0.087	-0.048
-0.014	0.153	-0.924	-0.066	0.369	-0.927	0.237	0.203	0.036	-0.046	-0.143	0.026	0.099	0.037	0.055	-0.038
-0.003	0.164	-0.889	-0.072	0.373	-0.925	0.273	0.289	0.012	-0.029	-0.136	0.059	0.088	0.027	0.089	-0.042
0.009	0.195	-0.920	-0.076	0.376	-0.924	0.166	0.254	0.041	-0.013	-0.108	0.026	0.077	0.003	0.057	-0.035
-0.026	0.214	-0.948	-0.081	0.378	-0.922	0.123	0.256	0.055	-0.043	-0.090	-0.002	0.111	0.022	0.027	-0.031
-0.022	0.176	-0.979	-0.089	0.377	-0.922	0.016	0.408	0.071	-0.032	-0.129	-0.034	0.106	0.018	0.006	-0.016
-0.064	0.133	-1.046	-0.095	0.376	-0.922	-0.032	0.265	0.100	-0.069	-0.170	-0.101	0.147	0.061	0.074	0.012
-0.014	0.106	-1.050	-0.104	0.376	-0.921	0.083	0.486	0.045	-0.010	-0.198	-0.106	0.095	0.091	0.079	0.060
0.086	0.114	-1.035	-0.113	0.379	-0.919	0.189	0.518	0.026	0.099	-0.193	-0.092	0.006	0.085	0.065	0.063
0.147	0.160	-1.042	-0.132	0.384	-0.914	0.315	1.095	0.052	0.180	-0.151	-0.105	0.069	0.041	0.074	0.021
-0.076	0.164	-1.015	-0.141	0.392	-0.909	0.495	0.414	0.217	-0.034	-0.155	-0.082	0.153	0.040	0.048	-0.029
-0.299	0.195	-0.909	-0.147	0.400	-0.905	0.567	0.121	0.332	-0.252	-0.133	0.020	0.375	0.011	0.058	-0.066
-0.272	0.284	-0.838	-0.158	0.410	-0.898	0.586	0.495	0.285	-0.214	-0.054	0.085	0.347	0.076	0.128	-0.122
-0.114	0.323	-0.861	-0.164	0.418	-0.893	0.524	0.233	0.219	-0.050	-0.024	0.056	0.188	0.113	0.103	-0.101
-0.172	0.369	-0.964	-0.170	0.425	-0.889	0.434	0.285	0.121	-0.102	0.016	-0.051	0.245	0.158	0.000	-0.034
-0.018	0.311	-1.054	-0.172	0.432	-0.885	0.453	0.001	0.239	0.054	-0.049	-0.145	0.090	0.099	0.091	0.074
-0.018	0.311	-1.054	-0.169	0.439	-0.882	0.475	-0.260	0.267	0.051	-0.056	-0.148	0.089	0.097	0.091	0.181
0.220	0.388	-1.082	-0.161	0.448	-0.879	0.544	-0.478	0.208	0.281	0.012	-0.178	0.150	0.174	0.120	0.309
0.367	0.423	-1.165	-0.150	0.454	-0.878	0.410	-0.666	0.160	0.416	0.040	-0.262	0.297	0.207	0.203	0.385
0.482	0.334	-1.133	-0.143	0.459	-0.877	0.299	-0.255	0.016	0.525	-0.053	-0.232	0.413	0.117	0.172	0.470
0.432	0.288	-1.058	-0.132	0.464	-0.876	0.334	-0.537	-0.015	0.464	-0.105	-0.158	0.363	0.069	0.098	0.482
0.467	0.269	-1.098	-0.127	0.468	-0.874	0.249	-0.156	-0.020	0.493	-0.128	-0.199	0.397	0.048	0.138	0.441
0.293	0.157	-1.153	-0.127	0.470	-0.873	0.206	0.018	0.051	0.320	-0.243	-0.255	0.224	0.065	0.193	0.398
0.167	0.157	-1.180	-0.116	0.474	-0.873	0.266	-0.687	0.202	0.182	-0.246	-0.283	0.096	0.066	0.220	0.344
0.286	0.230	-1.106	-0.114	0.477	-0.872	0.260	-0.173	0.208	0.299	-0.176	-0.210	0.215	0.006	0.145	0.319
0.190	0.330	-0.995	-0.107	0.482	-0.869	0.370	-0.427	0.132	0.195	-0.081	-0.102	0.118	0.106	0.035	0.288
0.409	0.385	-0.928	-0.107	0.490	-0.865	0.454	0.143	-0.053	0.415	-0.035	-0.039	0.338	0.159	0.032	0.275
0.170	0.439	-1.074	-0.103	0.493	-0.864	0.211	-0.185	0.053	0.173	0.016	-0.186	0.101	0.211	0.115	0.240
0.151	0.450	-1.062	-0.102	0.495	-0.863	0.120	-0.066	0.055	0.152	0.026	-0.175	0.083	0.221	0.103	0.223
0.193	0.462	-0.877	-0.100	0.498	-0.862	0.160	-0.056	-0.021	0.192	0.035	0.008	0.125	0.230	0.081	0.175
0.124	0.462	-0.936	-0.094	0.501	-0.861	0.159	-0.224	-0.158	0.117	0.032	-0.052	0.056	0.228	0.022	0.144
0.163	0.431	-0.940	-0.089	0.505	-0.859	0.249	-0.150	-0.160	0.151	-0.002	-0.058	0.094	0.195	0.019	0.087
0.047	0.439	-0.964	-0.092	0.510	-0.855	0.261	0.332	-0.260	0.039	0.001	-0.085	0.022	0.200	0.005	0.062
-0.095	0.354	-0.889	-0.094	0.511	-0.854	0.065	0.305	-0.260	-0.101	-0.085	-0.012	0.165	0.113	0.070	0.018
0.055	0.303	-0.881	-0.096	0.512	-0.853	0.073	0.367	-0.364	0.052	-0.136	-0.005	0.017	0.060	0.078	-0.040
-0.126	0.261	-0.960	-0.095	0.507	-0.856	-0.272	0.032	-0.231	-0.130	-0.174	-0.081	0.201	0.016	0.001	-0.061
-0.168	0.315	-0.960	-0.094	0.505	-0.858	-0.132	0.078	-0.214	-0.172	-0.117	-0.080	0.245	0.069	0.001	-0.066
-0.045	0.280	-0.897	-0.094	0.498	-0.862	-0.392	0.071	-0.144	-0.049	-0.145	-0.014	0.125	0.034	0.062	-0.082
-0.122	0.226	-0.912	-0.085	0.493	-0.866	-0.278	-0.426	-0.146	-0.135	-0.195	-0.026	0.203	0.022	0.047	-0.063
0.017	0.303	-0.814	-0.076	0.490	-0.868	-0.137	-0.459	-0.118	-0.005	-0.115	0.075	0.066	0.054	0.146	-0.039
0.024	0.272	-0.897	-0.073	0.490	-0.869	-0.027	-0.033	-0.187	0.000	-0.145	-0.007	0.059	0.022	0.063	-0.045
0.017	0.327	-0.889	-0.065	0.492	-0.868	0.141	-0.342	-0.169	-0.015	-0.094	0.000	0.069	0.074	0.070	-0.046
-0.053	0.350	-0.924	-0.060	0.494	-0.868	0.108	-0.191	-0.168	-0.089	-0.072	-0.036	0.139	0.095	0.034	-0.045
-0.137	0.369	-1.019	-0.054	0.497	-0.866	0.212	-0.264	-0.176	-0.180	-0.056	-0.132	0.225	0.111	0.061	-0.048
-0.018	0.419	-0.999	-0.048	0.500	-0.865	0.157	-0.238	-0.218	-0.067	-0.009	-0.113	0.107	0.159	0.042	-0.065
-0.007	0.415	-0.999	-0.050	0.503	-0.863	0.208	0.263	-0.213	-0.053	-0.016	-0.115	0.096	0.152	0.043	-0.040
-0.095	0.493	-1.007	-0.035	0.503	-0.863	0.035	-0.794	-0.115	-0.156	0.061	-0.122	0.185	0.227	0.051	-0.005
0.093	0.520	-0.956	-0.042	0.502	-0.864	-0.096	0.508	-0.166	0.039	0.089	-0.071	0.003	0.251	0.001	0.004
0.051	0.520	-1.046	-0.043	0.500	-0.865	-0.084	0.145	-0.097	-0.002	0.091	-0.161	0.039	0.248	0.093	0.001
0.017	0.516	-1.050	-0.045	0.493	-0.869	-0.403	0.168	-0.031	-0.035	0.094	-0.161	0.074	0.242	0.097	0.029
-0.022	0.508	-1.031	-0.040	0.487	-0.872	-0.331	-0.321	0.054	-0.079	0.092	-0.138	0.112	0.232	0.078	0.019
0.055	0.524	-1.023	-0.040	0.481	-0.876	-0.366	0.022	-0.063	-0.002	0.114	-0.126	0.033	0.246	0.070	0.022
0.024	0.477	-1.031	-0.032	0.474	-0.880	-0.383	-0.465	0.012	-0.041	0.074	-0.130	0.063	0.198	0.078	0.020
0.136	0.431	-0.920	-0.028	0.472	-0.881	-0.122	-0.095	-0.143	0.067	0.030	-0.018	0.049	0.150	0.032	0.029
0.051	0.458	-0.995	-0.026	0.466	-0.884	-0.290	-0.045	-0.114	-0.020	0.063	-0.090	0.035	0.174	0.043	0.035
0.078	0.431	-0.968	-0.017	0.464	-0.886	-0.123	-0.484	-0.005	-0.002	0.038	-0.061	0.008	0.144	0.016	0.034
0.113	0.423	-1.027	-0.019	0.461	-0.887	-0.179	0.157	-0.029	0.035	0.034	-0.119	0.027	0.134	0.075	0.034
0.059	0.415	-0.991	-0.009	0.458	-0.889	-0.143	-0.615	0.061	-0.030	0.029	-0.082	0.026	0.125	0.041	0.029
0.124	0.462	-1.019	-0.011	0.455	-0.890	-0.141	0.134	0.017	0.037	0.078	-0.108	0.041	0.170	0.069	0.039
0.051	0.334	-0.964	-0.011	0.452	-0.892	-0.173	0.027	-0.008	-0.036	-0.047	-0.051	0.032	0.041	0.015	0.014
0.159	0.292	-0.920	-0.012	0.447	-0.894	-0.223	0.039	0.067	0.072	-0.085	-0.005	0.077	0.002	0.027	0.021
-0.003	0.300	-0.995	-0.014	0.443	-0.896	-0.194	0.140	0.004	-0.087	-0.074	-0.078	0.083	0.005	0.048	-0.005
0.140	0.269	-0.881	-0.009	0.440	-0.898	-0.170	-0.258	0.024	0.051	-0.101	0.038	0.060	0.027	0.066	-0.008
0.024	0.230	-0.912	-0.017	0.436	-0.900	-0.194	0.452	-0.053	-0.057	-0.136	0.009	0.055	0.067	0.034	-0.033
0.051	0.222	-0.912	-0.013	0.432	-0.902	-0.216	-0.228	0.009	-0.035	-0.139	0.011	0.027	0.077	0.034	-0.047
0.036	0.172	-0.893	-0.013	0.424	-0.906	-0.382	0.022	0.058	-0.049	-0.182	0.034	0.042	0.129	0.054	-0.050
-0.041	0.129	-0.897	-0.018	0.418	-0.908	-0.320	0.244	0.014	-0.122	-0.217	0.033	0.118	0.174	0.050	-0.051
0.140	0.164	-0.842	-0.016	0.410	-0.912	-0.368	-0.108	0.044	0.057	-0.175	0.091	0.063	0.142	0.106	-0.054
0.028	0.203	-0.893	-0.021	0.406	-0.914	-0.208	0.270	-0.010	-0.050	-0.132	0.042	0.048	0.105	0.054	-0.053
0.020	0.377	-0.948	-0.015	0.401	-0.916	-0.274	-0.353	0.056	-0.063	0.048	-0.011	0.056	0.066	0.001	-0.044
0.020	0.377	-0.948	-0.019	0.397	-0.918	-0.207	0.254	-0.027	-0.059	0.052	-0.010	0.055	0.064	0.001	-0.042
-0.010	0.296	-0.972	-0.014	0.390	-0.921	-0.367	-0.274	0.017	-0.095	-0.022	-0.031	0.086	0.019	0.024	-0.019
0.117	0.334	-0.948	-0.014	0.383	-0.924	-0.382	0.015	-0.030	0.032	0.024	-0.004	0.041	0.017	0.000	-0.012
0.147	0.354	-0.948	-0.012	0.375	-0.927	-0.433	-0.006	-0.079	0.061	0.052	-0.001	0.072	0.035	0.000	0.011
0.059	0.377	-0.968	-0.010	0.369	-0.930	-0.331	-0.100	-0.015	-0.029	0.081	-0.018	0.016	0.057	0.020	0.037
0.147	0.385	-0.991	-0.008	0.361	-0.933	-0.423	-0.110	-0.020	0.056	0.097	-0.039	0.073	0.063	0.044	0.039
0.136	0.454	-0.987	-0.008	0.355	-0.935	-0.324	0.019	0.024	0.045	0.172	-0.033	0.061	0.132	0.041	0.046
0.132	0.446	-0.987	-0.004	0.350	-0.937	-0.297	-0.157	-0.019	0.037	0.170	-0.031	0.057	0.124	0.041	0.054
0.186	0.361	-0.968	-0.006	0.347	-0.938	-0.157	0.161	-0.056	0.093	0.088	-0.010	0.112	0.038	0.022	0.045
0.117	0.307	-0.956	-0.003	0.344	-0.939	-0.127	-0.159	-0.050	0.020	0.036	0.003	0.042	0.016	0.011	0.023
0.124	0.269	-0.940	-0.005	0.343	-0.939	-0.067	0.203	-0.091	0.031	-0.001	0.019	0.051	0.056	0.005	0.028
0.036	0.242	-0.964	-0.000	0.339	-0.941	-0.183	-0.271	0.003	-0.063	-0.024	-0.003	0.038	0.083	0.019	0.008
0.186	0.234	-0.924	0.001	0.337	-0.941	-0.086	-0.017	-0.043	0.086	-0.030	0.037	0.112	0.091	0.021	0.010
0.117	0.214	-0.909	0.006	0.336	-0.942	-0.067	-0.270	0.019	0.011	-0.048	0.053	0.043	0.111	0.036	0.006
0.147	0.218	-0.936	0.007	0.335	-0.942	0.016	-0.011	-0.079	0.041	-0.044	0.026	0.073	0.108	0.008	0.010
0.124	0.214	-0.909	0.006	0.335	-0.942	-0.014	0.092	-0.062	0.018	-0.048	0.054	0.050	0.112	0.036	0.003
0.097	0.214	-0.889	0.012	0.334	-0.942	-0.027	-0.255	-0.056	-0.014	-0.047	0.074	0.023	0.113	0.055	0.009
0.182	0.214	-0.865	0.011	0.333	-0.943	-0.055	0.136	-0.104	0.072	-0.046	0.098	0.107	0.113	0.079	0.001
0.155	0.265	-0.912	0.012	0.331	-0.943	-0.069	0.008	-0.103	0.044	0.006	0.051	0.080	0.064	0.032	0.011
0.109	0.242	-0.924	0.009	0.329	-0.944	-0.099	0.199	-0.091	0.000	-0.015	0.040	0.033	0.089	0.020	0.019
0.190	0.234	-0.893	0.006	0.329	-0.944	-0.021	0.198	-0.117	0.083	-0.022	0.072	0.114	0.098	0.053	0.020
0.117	0.245	-0.936	0.005	0.327	-0.945	-0.061	0.079	-0.043	0.011	-0.010	0.029	0.040	0.087	0.009	0.019
0.159	0.257	-0.924	0.003	0.328	-0.945	0.039	0.179	-0.041	0.056	0.001	0.041	0.081	0.077	0.021	0.026
0.143	0.269	-0.897	-0.002	0.327	-0.945	-0.018	0.280	-0.070	0.044	0.013	0.069	0.064	0.066	0.048	0.025
0.124	0.288	-0.952	-0.007	0.327	-0.945	-0.019	0.340	-0.108	0.031	0.033	0.014	0.045	0.048	0.006	0.040
0.170	0.288	-0.873	-0.015	0.326	-0.945	-0.063	0.539	-0.180	0.085	0.035	0.093	0.090	0.049	0.073	0.044
0.182	0.327	-0.928	-0.015	0.325	-0.945	-0.019	0.032	-0.145	0.096	0.074	0.037	0.101	0.012	0.018	0.050
0.170	0.307	-0.885	-0.020	0.326	-0.945	0.023	0.374	-0.135	0.089	0.054	0.080	0.089	0.032	0.062	0.036
0.151	0.249	-0.905	-0.026	0.329	-0.944	0.169	0.363	-0.097	0.076	-0.007	0.059	0.069	0.090	0.042	0.035
0.028	0.265	-0.948	-0.027	0.333	-0.943	0.216	0.095	-0.066	-0.046	0.005	0.015	0.055	0.076	0.000	-0.002
0.147	0.203	-0.861	-0.036	0.337	-0.941	0.250	0.576	-0.132	0.082	-0.061	0.099	0.064	0.138	0.087	-0.010
-0.030	0.180	-0.901	-0.033	0.342	-0.939	0.259	-0.190	-0.049	-0.099	-0.088	0.058	0.115	0.162	0.048	-0.029
0.124	0.129	-0.838	-0.037	0.345	-0.938	0.204	0.306	-0.064	0.060	-0.142	0.120	0.039	0.212	0.111	-0.030
0.051	0.106	-0.849	-0.042	0.350	-0.936	0.260	0.235	0.002	-0.009	-0.169	0.106	0.035	0.235	0.099	-0.051
0.047	0.072	-0.830	-0.044	0.354	-0.934	0.256	0.127	0.001	-0.011	-0.208	0.124	0.040	0.269	0.119	-0.045
0.036	0.048	-0.810	-0.047	0.360	-0.932	0.371	0.163	0.014	-0.019	-0.237	0.141	0.052	0.292	0.138	-0.044
0.001	0.160	-0.861	-0.048	0.363	-0.931	0.179	0.070	0.073	-0.052	-0.128	0.088	0.087	0.180	0.086	-0.038
0.078	0.280	-0.916	-0.053	0.367	-0.929	0.229	0.262	-0.004	0.029	-0.012	0.031	0.011	0.060	0.030	-0.027
0.043	0.300	-0.924	-0.057	0.369	-0.928	0.106	0.206	0.029	-0.002	0.006	0.022	0.046	0.040	0.021	-0.013
0.070	0.319	-0.869	-0.060	0.371	-0.927	0.124	0.227	-0.030	0.028	0.023	0.076	0.019	0.021	0.076	-0.003
0.067	0.307	-0.877	-0.068	0.374	-0.925	0.155	0.471	-0.020	0.032	0.009	0.067	0.023	0.032	0.067	-0.020
-0.010	0.307	-0.956	-0.075	0.376	-0.923	0.145	0.369	-0.015	-0.038	0.006	-0.014	0.103	0.031	0.012	-0.025
-0.022	0.257	-0.873	-0.077	0.380	-0.922	0.232	0.148	-0.010	-0.047	-0.048	0.067	0.115	0.080	0.070	-0.026
0.013	0.226	-0.861	-0.080	0.384	-0.920	0.195	0.149	-0.008	-0.010	-0.082	0.078	0.082	0.110	0.082	-0.036
0.040	0.211	-0.865	-0.083	0.387	-0.918	0.204	0.186	-0.010	0.019	-0.101	0.072	0.056	0.124	0.078	-0.032
-0.007	0.307	-0.873	-0.087	0.392	-0.916	0.292	0.250	-0.005	-0.022	-0.009	0.062	0.103	0.027	0.069	-0.035
0.017	0.300	-0.885	-0.093	0.397	-0.913	0.276	0.353	-0.026	0.006	-0.021	0.047	0.080	0.034	0.056	-0.032
-0.083	0.315	-0.928	-0.097	0.401	-0.911	0.204	0.241	-0.032	-0.089	-0.009	0.002	0.179	0.018	0.012	-0.051
-0.010	0.307	-0.924	-0.096	0.403	-0.910	0.149	-0.056	-0.031	-0.018	-0.019	0.005	0.105	0.025	0.014	-0.045
-0.103	0.272	-0.916	-0.100	0.405	-0.909	0.137	0.267	-0.035	-0.106	-0.056	0.011	0.195	0.060	0.021	-0.045
-0.010	0.261	-0.924	-0.101	0.409	-0.907	0.191	0.102	-0.069	-0.012	-0.070	0.002	0.100	0.071	0.012	-0.027
-0.026	0.269	-0.964	-0.104	0.409	-0.907	0.048	0.164	-0.012	-0.025	-0.063	-0.038	0.114	0.063	0.028	0.015
-0.030	0.234	-1.015	-0.107	0.411	-0.905	0.131	0.181	0.052	-0.026	-0.099	-0.090	0.117	0.098	0.081	0.076
0.132	0.238	-1.106	-0.116	0.413	-0.903	0.165	0.489	0.031	0.144	-0.097	-0.183	0.045	0.094	0.173	0.104
0.132	0.238	-1.106	-0.122	0.416	-0.901	0.191	0.370	0.059	0.150	-0.099	-0.185	0.046	0.094	0.174	0.075
0.086	0.180	-0.979	-0.137	0.424	-0.895	0.491	0.824	0.117	0.119	-0.165	-0.065	0.001	0.151	0.048	0.034
-0.210	0.242	-0.905	-0.147	0.435	-0.888	0.723	0.373	0.353	-0.167	-0.114	0.003	0.293	0.088	0.027	-0.013
-0.233	0.354	-0.814	-0.152	0.450	-0.880	0.931	0.058	0.454	-0.185	-0.017	0.086	0.316	0.026	0.116	-0.068
-0.087	0.412	-0.842	-0.161	0.466	-0.870	0.992	0.372	0.285	-0.030	0.025	0.048	0.169	0.086	0.088	-0.088
-0.157	0.408	-0.916	-0.167	0.480	-0.861	0.851	0.249	0.166	-0.093	0.007	-0.036	0.237	0.084	0.013	-0.040
-0.076	0.427	-0.991	-0.169	0.489	-0.856	0.559	0.094	0.068	-0.011	0.017	-0.116	0.156	0.105	0.062	0.041
-0.014	0.400	-0.995	-0.167	0.496	-0.852	0.445	-0.186	0.111	0.048	-0.016	-0.123	0.093	0.080	0.066	0.113
0.136	0.446	-0.968	-0.160	0.505	-0.848	0.530	-0.395	0.110	0.191	0.022	-0.099	0.057	0.128	0.039	0.223
0.247	0.489	-1.003	-0.152	0.513	-0.845	0.555	-0.462	0.107	0.294	0.055	-0.138	0.168	0.172	0.074	0.332
0.420	0.454	-1.031	-0.141	0.522	-0.841	0.522	-0.586	0.044	0.455	0.012	-0.168	0.341	0.138	0.101	0.419
0.540	0.381	-1.015	-0.133	0.530	-0.838	0.499	-0.382	0.082	0.566	-0.069	-0.156	0.460	0.066	0.085	0.510
0.478	0.327	-1.046	-0.123	0.536	-0.835	0.481	-0.659	0.236	0.494	-0.129	-0.190	0.398	0.013	0.116	0.528
0.609	0.311	-1.129	-0.122	0.544	-0.830	0.519	-0.060	0.170	0.623	-0.152	-0.277	0.528	0.001	0.198	0.519
0.328	0.288	-1.157	-0.113	0.549	-0.828	0.448	-0.735	0.397	0.333	-0.180	-0.306	0.246	0.023	0.224	0.470
0.397	0.303	-1.050	-0.104	0.557	-0.824	0.533	-0.695	0.391	0.393	-0.172	-0.203	0.315	0.007	0.117	0.449
0.328	0.423	-0.956	-0.099	0.563	-0.821	0.443	-0.435	0.279	0.318	-0.058	-0.112	0.247	0.114	0.022	0.377
0.432	0.500	-0.912	-0.095	0.570	-0.816	0.440	-0.284	0.203	0.417	0.013	-0.073	0.352	0.192	0.022	0.358
0.313	0.516	-0.940	-0.092	0.575	-0.813	0.377	-0.189	0.144	0.295	0.022	-0.104	0.234	0.208	0.006	0.325
0.328	0.593	-0.932	-0.088	0.578	-0.811	0.173	-0.267	0.097	0.306	0.097	-0.097	0.249	0.285	0.002	0.299
0.313	0.555	-0.838	-0.085	0.578	-0.811	0.043	-0.158	0.098	0.287	0.058	-0.003	0.234	0.247	0.096	0.243
0.259	0.643	-0.802	-0.081	0.577	-0.813	-0.092	-0.217	0.094	0.230	0.148	0.034	0.180	0.337	0.132	0.211
0.182	0.593	-0.810	-0.081	0.575	-0.814	-0.126	-0.003	-0.001	0.152	0.100	0.028	0.102	0.289	0.124	0.159
0.178	0.636	-0.873	-0.079	0.576	-0.814	0.052	0.080	-0.158	0.146	0.142	-0.036	0.098	0.333	0.062	0.121
0.101	0.628	-0.786	-0.083	0.576	-0.813	-0.029	0.468	-0.251	0.074	0.134	0.050	0.020	0.326	0.149	0.081
0.059	0.562	-0.964	-0.089	0.573	-0.815	-0.235	0.592	-0.335	0.037	0.072	-0.125	0.025	0.261	0.028	0.026
0.024	0.431	-0.814	-0.097	0.567	-0.818	-0.379	0.705	-0.250	0.010	-0.053	0.028	0.063	0.131	0.122	-0.014
-0.172	0.385	-0.932	-0.096	0.559	-0.823	-0.433	0.046	-0.167	-0.187	-0.092	-0.085	0.261	0.086	0.005	-0.018
-0.080	0.381	-0.964	-0.089	0.555	-0.827	-0.226	-0.361	-0.070	-0.101	-0.091	-0.113	0.171	0.084	0.026	-0.014
0.036	0.520	-0.920	-0.084	0.553	-0.829	-0.133	-0.242	-0.130	0.009	0.050	-0.068	0.056	0.225	0.019	0.004
0.101	0.582	-0.948	-0.082	0.549	-0.832	-0.249	-0.061	-0.033	0.072	0.116	-0.092	0.008	0.288	0.007	0.035
0.097	0.655	-0.936	-0.083	0.542	-0.837	-0.463	0.167	-0.082	0.069	0.197	-0.076	0.003	0.363	0.005	0.030
0.036	0.593	-0.877	-0.085	0.535	-0.841	-0.430	0.234	-0.101	0.010	0.142	-0.012	0.060	0.301	0.065	0.005
-0.057	0.446	-0.873	-0.082	0.528	-0.845	-0.375	-0.171	-0.086	-0.086	0.002	-0.004	0.153	0.155	0.069	-0.028
-0.033	0.377	-0.771	-0.077	0.524	-0.848	-0.213	-0.201	-0.072	-0.068	-0.064	0.101	0.131	0.085	0.171	-0.070
-0.018	0.350	-0.802	-0.079	0.525	-0.847	0.049	0.203	-0.198	-0.051	-0.092	0.069	0.117	0.058	0.139	-0.095
-0.068	0.288	-0.810	-0.075	0.525	-0.848	0.005	-0.117	-0.165	-0.105	-0.154	0.062	0.168	0.004	0.130	-0.088
-0.103	0.303	-0.912	-0.074	0.520	-0.851	-0.269	-0.026	-0.013	-0.139	-0.133	-0.037	0.204	0.011	0.027	-0.079
-0.022	0.361	-0.912	-0.074	0.515	-0.854	-0.267	0.030	-0.060	-0.058	-0.070	-0.034	0.123	0.069	0.028	-0.076
-0.041	0.404	-0.936	-0.076	0.507	-0.858	-0.447	0.146	-0.020	-0.075	-0.020	-0.053	0.142	0.111	0.005	-0.047
-0.083	0.516	-1.050	-0.073	0.500	-0.863	-0.405	-0.214	0.033	-0.120	0.099	-0.163	0.183	0.224	0.109	-0.016
0.040	0.551	-0.991	-0.065	0.496	-0.866	-0.210	-0.413	-0.007	-0.004	0.138	-0.101	0.059	0.259	0.049	-0.002
0.047	0.605	-1.003	-0.060	0.492	-0.869	-0.259	-0.270	-0.010	-0.001	0.196	-0.111	0.050	0.313	0.061	0.001
0.055	0.605	-0.987	-0.051	0.491	-0.870	-0.064	-0.479	-0.017	-0.002	0.197	-0.094	0.042	0.313	0.045	0.016
0.005	0.555	-0.972	-0.039	0.489	-0.871	-0.127	-0.670	-0.030	-0.064	0.149	-0.076	0.091	0.262	0.029	0.010
0.078	0.574	-0.940	-0.033	0.487	-0.873	-0.117	-0.273	-0.095	0.003	0.170	-0.043	0.019	0.283	0.002	0.008
0.040	0.562	-1.027	-0.024	0.487	-0.873	-0.019	-0.454	-0.142	-0.044	0.159	-0.129	0.057	0.272	0.085	0.002
0.067	0.582	-1.039	-0.015	0.488	-0.873	0.081	-0.375	-0.228	-0.026	0.177	-0.141	0.031	0.293	0.096	0.006
0.043	0.578	-1.050	-0.007	0.490	-0.872	0.098	-0.291	-0.243	-0.057	0.172	-0.154	0.053	0.289	0.109	-0.010
0.067	0.419	-0.983	0.001	0.486	-0.874	-0.198	-0.464	0.025	-0.042	0.017	-0.084	0.030	0.131	0.042	-0.009
0.036	0.373	-0.912	-0.000	0.483	-0.875	-0.143	0.120	-0.095	-0.072	-0.026	-0.012	0.062	0.084	0.030	-0.025
0.128	0.377	-0.853	-0.004	0.474	-0.880	-0.505	0.263	-0.066	0.024	-0.013	0.053	0.031	0.088	0.089	-0.041
0.063	0.323	-0.869	-0.000	0.465	-0.886	-0.537	-0.200	0.024	-0.045	-0.057	0.042	0.034	0.035	0.073	-0.058
0.059	0.238	-0.806	-0.000	0.454	-0.891	-0.581	0.055	-0.061	-0.049	-0.131	0.111	0.038	0.049	0.136	-0.057
0.059	0.238	-0.806	0.007	0.441	-0.897	-0.676	-0.461	0.045	-0.057	-0.119	0.117	0.037	0.049	0.137	-0.069
0.070	0.222	-0.877	0.007	0.429	-0.903	-0.649	0.069	-0.066	-0.045	-0.122	0.052	0.025	0.065	0.066	-0.061
0.063	0.276	-0.920	0.011	0.418	-0.909	-0.621	-0.178	-0.069	-0.057	-0.056	0.014	0.033	0.010	0.022	-0.057
0.113	0.280	-0.928	0.014	0.407	-0.913	-0.563	-0.113	-0.119	-0.010	-0.041	0.011	0.017	0.005	0.014	-0.049
0.067	0.296	-0.920	0.016	0.395	-0.919	-0.645	-0.020	-0.118	-0.058	-0.013	0.024	0.028	0.011	0.022	-0.051
0.109	0.234	-0.849	0.024	0.386	-0.922	-0.477	-0.344	-0.192	-0.024	-0.065	0.099	0.015	0.051	0.093	-0.056
0.078	0.253	-0.909	0.027	0.374	-0.927	-0.587	-0.117	-0.164	-0.059	-0.034	0.044	0.016	0.031	0.034	-0.055
0.082	0.276	-0.897	0.040	0.364	-0.930	-0.525	-0.599	-0.153	-0.068	-0.001	0.059	0.012	0.008	0.046	-0.053
0.143	0.280	-0.972	0.045	0.353	-0.934	-0.580	-0.233	-0.137	-0.012	0.015	-0.012	0.050	0.005	0.028	-0.037
0.113	0.361	-0.948	0.052	0.344	-0.938	-0.485	-0.295	-0.083	-0.049	0.105	0.015	0.019	0.076	0.004	-0.029
0.182	0.415	-0.975	0.051	0.333	-0.941	-0.566	0.084	-0.075	0.021	0.170	-0.009	0.088	0.129	0.030	-0.018
0.120	0.412	-1.007	0.053	0.325	-0.944	-0.464	-0.084	-0.069	-0.043	0.175	-0.037	0.027	0.125	0.061	-0.014
0.101	0.442	-1.086	0.060	0.315	-0.947	-0.539	-0.366	-0.027	-0.070	0.216	-0.113	0.007	0.155	0.139	0.004
0.197	0.388	-0.972	0.075	0.310	-0.948	-0.279	-0.708	-0.042	0.012	0.167	0.002	0.103	0.101	0.025	0.004
0.240	0.388	-0.960	0.076	0.303	-0.950	-0.331	-0.018	-0.074	0.053	0.173	0.016	0.146	0.101	0.012	-0.011
0.228	0.385	-0.928	0.078	0.299	-0.951	-0.236	-0.048	-0.164	0.039	0.174	0.049	0.134	0.097	0.020	-0.002
0.067	0.400	-1.035	0.087	0.291	-0.953	-0.435	-0.424	-0.067	-0.131	0.198	-0.056	0.027	0.113	0.087	-0.011
0.232	0.388	-0.960	0.090	0.284	-0.954	-0.343	-0.153	-0.111	0.030	0.192	0.021	0.138	0.101	0.011	-0.024
0.163	0.373	-0.987	0.088	0.274	-0.958	-0.527	0.158	-0.053	-0.037	0.187	-0.004	0.069	0.086	0.039	-0.025
0.186	0.319	-0.987	0.099	0.270	-0.958	-0.207	-0.532	-0.111	-0.025	0.137	-0.004	0.092	0.032	0.039	-0.020
0.209	0.327	-1.019	0.095	0.265	-0.960	-0.297	0.254	-0.125	0.001	0.151	-0.033	0.115	0.040	0.070	-0.037
0.109	0.307	-1.066	0.111	0.261	-0.959	-0.216	-0.834	0.017	-0.115	0.137	-0.081	0.015	0.021	0.117	-0.030
0.147	0.276	-1.011	0.112	0.255	-0.961	-0.303	-0.042	-0.021	-0.077	0.112	-0.025	0.053	0.009	0.062	-0.046
0.243	0.234	-0.932	0.111	0.250	-0.962	-0.237	0.078	-0.006	0.020	0.075	0.056	0.148	0.052	0.017	-0.074
0.128	0.187	-0.940	0.109	0.244	-0.964	-0.307	0.105	-0.060	-0.094	0.035	0.049	0.033	0.098	0.009	-0.072
0.117	0.153	-0.916	0.112	0.240	-0.964	-0.172	-0.112	-0.058	-0.108	0.004	0.074	0.021	0.133	0.033	-0.093
0.182	0.083	-0.889	0.108	0.236	-0.966	-0.207	0.193	0.043	-0.039	-0.060	0.102	0.086	0.202	0.061	-0.127
0.078	0.099	-0.905	0.116	0.236	-0.965	0.020	-0.452	0.055	-0.151	-0.044	0.086	0.019	0.187	0.045	-0.130
0.078	0.099	-0.905	0.115	0.232	-0.966	-0.198	0.037	0.094	-0.150	-0.040	0.087	0.019	0.186	0.046	-0.136
0.147	0.102	-0.849	0.112	0.232	-0.966	0.002	0.197	0.007	-0.078	-0.035	0.142	0.050	0.181	0.101	-0.146
0.101	0.068	-0.865	0.112	0.230	-0.967	-0.087	-0.031	-0.010	-0.124	-0.068	0.127	0.003	0.215	0.085	-0.159
0.132	0.064	-0.881	0.109	0.229	-0.967	-0.018	0.184	-0.052	-0.091	-0.071	0.112	0.034	0.218	0.069	-0.146
0.043	0.072	-0.818	0.115	0.227	-0.967	-0.100	-0.304	-0.005	-0.185	-0.060	0.174	0.055	0.210	0.133	-0.174
0.174	0.064	-0.802	0.106	0.229	-0.968	0.128	0.493	-0.084	-0.045	-0.070	0.191	0.075	0.217	0.148	-0.175
-0.018	0.087	-0.877	0.108	0.228	-0.968	-0.015	-0.143	0.037	-0.240	-0.046	0.116	0.118	0.193	0.074	-0.188
0.082	0.149	-0.885	0.101	0.229	-0.968	0.060	0.360	0.010	-0.133	0.016	0.109	0.019	0.131	0.066	-0.173
0.059	0.110	-0.861	0.100	0.228	-0.969	-0.049	0.062	0.028	-0.155	-0.021	0.133	0.042	0.169	0.090	-0.183
0.105	0.149	-0.838	0.099	0.226	-0.969	-0.088	0.025	0.041	-0.108	0.019	0.157	0.003	0.130	0.114	-0.168
0.086	0.203	-0.865	0.097	0.222	-0.970	-0.243	0.114	0.047	-0.125	0.078	0.130	0.017	0.075	0.087	-0.170
0.055	0.265	-0.865	0.090	0.219	-0.972	-0.128	0.380	-0.104	-0.149	0.143	0.131	0.049	0.012	0.087	-0.169
0.059	0.288	-0.897	0.091	0.215	-0.972	-0.216	-0.066	-0.088	-0.147	0.171	0.101	0.046	0.011	0.056	-0.178
0.043	0.261	-0.889	0.088	0.210	-0.974	-0.242	0.198	-0.123	-0.159	0.149	0.110	0.063	0.016	0.064	-0.171
0.024	0.253	-0.905	0.088	0.205	-0.975	-0.277	-0.007	-0.041	-0.178	0.147	0.095	0.083	0.023	0.048	-0.171
0.105	0.242	-0.877	0.081	0.201	-0.976	-0.206	0.394	-0.117	-0.091	0.140	0.124	0.003	0.035	0.076	-0.166
0.032	0.211	-0.905	0.076	0.196	-0.978	-0.249	0.233	-0.091	-0.160	0.114	0.098	0.077	0.065	0.048	-0.154
0.067	0.168	-0.905	0.073	0.192	-0.979	-0.218	0.186	-0.096	-0.122	0.077	0.099	0.043	0.108	0.048	-0.147
0.109	0.133	-0.830	0.065	0.189	-0.980	-0.122	0.441	-0.116	-0.071	0.045	0.175	0.000	0.143	0.122	-0.157
0.024	0.099	-0.948	0.061	0.184	-0.981	-0.245	0.211	-0.106	-0.152	0.015	0.058	0.085	0.177	0.004	-0.147
0.020	0.102	-0.889	0.054	0.181	-0.982	-0.130	0.386	-0.088	-0.149	0.023	0.118	0.091	0.173	0.063	-0.157
0.070	0.137	-0.885	0.050	0.179	-0.982	-0.066	0.202	-0.054	-0.095	0.059	0.122	0.043	0.137	0.068	-0.168
-0.030	0.079	-0.944	0.045	0.178	-0.983	-0.055	0.249	-0.047	-0.190	0.003	0.064	0.144	0.194	0.009	-0.163
0.001	0.095	-0.901	0.040	0.178	-0.983	0.029	0.273	-0.017	-0.154	0.018	0.107	0.115	0.178	0.053	-0.159
0.040	0.079	-0.909	0.034	0.179	-0.983	0.017	0.282	0.020	-0.110	0.003	0.099	0.078	0.192	0.045	-0.165
0.009	0.060	-0.905	0.029	0.180	-0.983	0.090	0.269	0.024	-0.136	-0.018	0.103	0.110	0.210	0.049	-0.165
0.009	0.060	-0.905	0.026	0.181	-0.983	0.083	0.144	0.014	-0.133	-0.019	0.103	0.110	0.209	0.049	-0.150
-0.053	0.079	-0.940	0.022	0.184	-0.983	0.141	0.172	0.005	-0.191	-0.002	0.067	0.171	0.188	0.013	-0.149
0.043	0.095	-0.956	0.018	0.185	-0.983	0.057	0.208	-0.038	-0.091	0.013	0.051	0.074	0.171	0.003	-0.138
-0.026	0.064	-1.046	0.012	0.182	-0.983	-0.124	0.324	-0.065	-0.154	-0.015	-0.038	0.142	0.201	0.094	-0.115
-0.014	0.048	-1.074	0.007	0.177	-0.984	-0.231	0.280	-0.047	-0.137	-0.026	-0.065	0.128	0.215	0.122	-0.078
0.051	0.025	-1.062	-0.002	0.173	-0.985	-0.165	0.462	-0.059	-0.063	-0.045	-0.052	0.061	0.238	0.111	-0.059
0.055	0.037	-1.113	-0.009	0.169	-0.986	-0.180	0.348	0.034	-0.052	-0.030	-0.103	0.056	0.226	0.163	-0.086
0.074	0.048	-1.023	-0.026	0.173	-0.985	0.231	0.890	0.027	-0.016	-0.022	-0.013	0.036	0.213	0.073	-0.132
-0.199	0.102	-0.991	-0.037	0.182	-0.983	0.471	0.524	0.181	-0.278	0.023	0.016	0.308	0.158	0.042	-0.187
-0.249	0.207	-0.885	-0.045	0.193	-0.980	0.560	0.297	0.239	-0.320	0.117	0.120	0.357	0.052	0.065	-0.219
-0.249	0.296	-0.932	-0.048	0.205	-0.978	0.589	0.082	0.229	-0.317	0.195	0.071	0.356	0.039	0.017	-0.238
-0.099	0.307	-0.936	-0.051	0.213	-0.976	0.408	0.109	0.087	-0.164	0.198	0.065	0.206	0.053	0.013	-0.202
-0.049	0.272	-0.987	-0.054	0.217	-0.975	0.215	0.175	0.024	-0.111	0.160	0.012	0.155	0.020	0.038	-0.130
-0.041	0.207	-1.058	-0.050	0.223	-0.973	0.328	-0.235	0.081	-0.107	0.088	-0.060	0.146	0.044	0.108	-0.050
0.090	0.172	-1.007	-0.047	0.233	-0.971	0.516	-0.150	0.146	0.021	0.044	-0.010	0.015	0.076	0.057	0.045
0.140	0.238	-1.094	-0.035	0.242	-0.970	0.483	-0.666	0.277	0.059	0.101	-0.099	0.035	0.008	0.143	0.168
0.370	0.296	-1.121	-0.023	0.249	-0.968	0.351	-0.636	0.258	0.277	0.153	-0.128	0.266	0.052	0.170	0.280
0.601	0.311	-1.113	-0.024	0.258	-0.966	0.491	0.143	0.060	0.509	0.159	-0.122	0.496	0.069	0.163	0.350
0.547	0.280	-1.208	-0.015	0.266	-0.964	0.431	-0.388	0.031	0.447	0.120	-0.219	0.442	0.040	0.257	0.426
0.443	0.242	-1.173	-0.008	0.272	-0.962	0.276	-0.289	0.005	0.336	0.076	-0.185	0.336	0.002	0.221	0.403
0.547	0.129	-1.188	-0.002	0.276	-0.961	0.279	-0.229	0.053	0.434	-0.040	-0.202	0.439	0.108	0.238	0.340
0.224	0.064	-1.279	0.015	0.279	-0.960	0.196	-0.908	0.197	0.094	-0.109	-0.293	0.115	0.172	0.328	0.280
0.286	0.172	-1.176	0.029	0.286	-0.958	0.382	-0.808	0.284	0.141	-0.007	-0.193	0.177	0.062	0.226	0.254
0.305	0.203	-1.113	0.041	0.294	-0.955	0.396	-0.671	0.280	0.148	0.016	-0.132	0.196	0.029	0.164	0.187
0.374	0.342	-1.113	0.046	0.302	-0.952	0.455	-0.231	0.173	0.213	0.147	-0.135	0.265	0.113	0.164	0.169
0.286	0.365	-1.042	0.050	0.303	-0.952	0.013	-0.202	0.114	0.121	0.170	-0.064	0.176	0.137	0.093	0.152
0.278	0.385	-0.960	0.053	0.302	-0.952	-0.070	-0.168	0.041	0.110	0.190	0.019	0.168	0.158	0.009	0.138
0.351	0.388	-0.806	0.053	0.302	-0.952	0.028	0.129	-0.143	0.183	0.194	0.173	0.241	0.163	0.145	0.099
0.351	0.388	-0.806	0.056	0.300	-0.952	-0.112	-0.045	-0.200	0.180	0.196	0.174	0.241	0.163	0.145	0.062
0.255	0.327	-0.881	0.051	0.300	-0.953	-0.028	0.393	-0.351	0.089	0.135	0.099	0.144	0.102	0.070	0.017
0.082	0.388	-1.046	0.044	0.292	-0.955	-0.403	0.485	-0.352	-0.077	0.205	-0.063	0.029	0.164	0.095	-0.067
0.017	0.176	-0.956	0.037	0.285	-0.958	-0.331	0.485	-0.409	-0.135	-0.000	0.030	0.095	0.047	0.005	-0.169
-0.214	0.176	-1.066	0.032	0.275	-0.961	-0.497	0.269	-0.250	-0.361	0.010	-0.077	0.326	0.045	0.116	-0.254
-0.276	0.099	-0.979	0.042	0.275	-0.961	0.042	-0.508	-0.127	-0.432	-0.067	0.009	0.387	0.120	0.030	-0.279
-0.245	0.176	-1.011	0.061	0.271	-0.961	-0.195	-1.039	0.013	-0.420	0.014	-0.022	0.356	0.041	0.062	-0.301
0.040	0.172	-0.881	0.075	0.276	-0.958	0.262	-0.744	-0.044	-0.150	0.005	0.106	0.070	0.042	0.068	-0.269
-0.014	0.203	-0.842	0.086	0.279	-0.956	0.179	-0.557	-0.128	-0.215	0.033	0.144	0.124	0.009	0.107	-0.224
0.082	0.149	-0.885	0.090	0.281	-0.956	0.128	-0.181	-0.039	-0.123	-0.023	0.100	0.027	0.061	0.063	-0.170
0.024	0.149	-0.975	0.095	0.284	-0.954	0.180	-0.297	0.020	-0.186	-0.026	0.008	0.084	0.059	0.028	-0.174
0.097	0.106	-0.956	0.093	0.282	-0.955	-0.092	0.143	-0.063	-0.111	-0.066	0.029	0.010	0.099	0.009	-0.140
0.040	0.207	-0.885	0.097	0.278	-0.956	-0.208	-0.228	0.014	-0.173	0.039	0.101	0.067	0.004	0.062	-0.123
0.159	0.346	-0.916	0.097	0.272	-0.957	-0.297	0.068	-0.128	-0.054	0.184	0.071	0.053	0.144	0.031	-0.108
0.132	0.415	-1.039	0.102	0.268	-0.958	-0.210	-0.241	-0.153	-0.087	0.257	-0.050	0.027	0.215	0.091	-0.114
0.082	0.385	-1.094	0.112	0.267	-0.957	-0.030	-0.463	-0.175	-0.147	0.227	-0.106	0.023	0.186	0.144	-0.107
0.082	0.288	-0.972	0.114	0.268	-0.957	0.046	-0.090	-0.159	-0.150	0.130	0.016	0.022	0.091	0.021	-0.123
0.070	0.354	-0.975	0.118	0.272	-0.955	0.251	-0.181	-0.129	-0.165	0.191	0.010	0.033	0.158	0.024	-0.159
0.051	0.350	-1.050	0.126	0.276	-0.953	0.181	-0.376	-0.084	-0.193	0.184	-0.066	0.050	0.155	0.098	-0.155
-0.026	0.253	-0.991	0.122	0.278	-0.953	0.128	0.211	-0.086	-0.266	0.085	-0.007	0.125	0.058	0.039	-0.174
0.190	0.172	-0.873	0.117	0.278	-0.953	0.028	0.227	0.051	-0.047	0.004	0.112	0.092	0.023	0.080	-0.172
0.005	0.079	-0.912	0.114	0.274	-0.955	-0.184	0.131	0.014	-0.229	-0.085	0.074	0.091	0.116	0.041	-0.183
0.105	0.129	-0.909	0.118	0.270	-0.955	-0.211	-0.228	0.111	-0.133	-0.031	0.079	0.010	0.065	0.045	-0.160
0.024	0.133	-0.972	0.127	0.267	-0.955	-0.167	-0.491	0.139	-0.222	-0.023	0.015	0.070	0.061	0.017	-0.178
0.128	0.118	-0.912	0.117	0.266	-0.957	-0.021	0.524	-0.064	-0.108	-0.038	0.076	0.033	0.076	0.043	-0.166
0.043	0.276	-1.039	0.128	0.271	-0.954	0.252	-0.598	-0.067	-0.204	0.116	-0.053	0.052	0.082	0.082	-0.152
0.043	0.276	-1.039	0.138	0.275	-0.952	0.210	-0.490	-0.064	-0.213	0.113	-0.056	0.054	0.082	0.081	-0.123
0.186	0.346	-0.944	0.137	0.279	-0.950	0.257	0.051	-0.080	-0.070	0.178	0.038	0.087	0.152	0.015	-0.120
0.155	0.396	-1.054	0.139	0.282	-0.949	0.137	-0.077	-0.086	-0.101	0.225	-0.074	0.055	0.204	0.094	-0.088
0.105	0.388	-1.082	0.144	0.281	-0.949	-0.049	-0.250	-0.065	-0.156	0.219	-0.102	0.003	0.198	0.120	-0.070
0.236	0.276	-1.007	0.139	0.281	-0.950	0.016	0.335	-0.110	-0.019	0.107	-0.027	0.133	0.088	0.045	-0.079
0.132	0.338	-1.066	0.140	0.277	-0.951	-0.242	-0.098	0.043	-0.124	0.173	-0.085	0.028	0.151	0.103	-0.083
0.097	0.311	-1.050	0.139	0.272	-0.952	-0.223	0.067	-0.037	-0.157	0.150	-0.067	0.007	0.126	0.087	-0.080
0.174	0.261	-0.948	0.141	0.268	-0.953	-0.215	-0.091	-0.054	-0.082	0.104	0.036	0.069	0.077	0.016	-0.106
0.170	0.211	-0.948	0.146	0.263	-0.954	-0.244	-0.265	-0.021	-0.091	0.059	0.037	0.064	0.028	0.016	-0.107
0.124	0.303	-0.948	0.147	0.261	-0.954	-0.120	-0.002	-0.062	-0.137	0.154	0.037	0.017	0.121	0.016	-0.089
0.190	0.242	-0.932	0.154	0.255	-0.955	-0.283	-0.369	-0.030	-0.079	0.098	0.054	0.082	0.060	0.032	-0.116
0.247	0.245	-0.940	0.152	0.257	-0.954	0.137	0.172	-0.127	-0.018	0.100	0.046	0.139	0.064	0.024	-0.127
0.020	0.249	-0.999	0.156	0.258	-0.954	0.016	-0.236	-0.012	-0.249	0.103	-0.014	0.088	0.067	0.036	-0.125
0.159	0.176	-0.885	0.172	0.259	-0.950	0.094	-0.824	-0.021	-0.127	0.028	0.097	0.050	0.006	0.078	-0.138
0.190	0.122	-0.853	0.167	0.262	-0.950	0.179	0.265	-0.108	-0.091	-0.028	0.129	0.081	0.060	0.110	-0.158
0.136	0.157	-0.912	0.166	0.265	-0.950	0.186	0.117	-0.134	-0.144	0.004	0.069	0.028	0.026	0.051	-0.147
0.167	0.118	-0.889	0.166	0.267	-0.949	0.161	0.047	-0.146	-0.113	-0.037	0.092	0.060	0.064	0.075	-0.155
0.113	0.056	-0.928	0.162	0.266	-0.950	-0.004	0.227	-0.078	-0.163	-0.097	0.053	0.007	0.127	0.036	-0.155
0.109	0.064	-0.865	0.160	0.266	-0.951	0.012	0.099	0.011	-0.165	-0.089	0.117	0.004	0.120	0.099	-0.157
0.159	0.102	-0.893	0.151	0.261	-0.953	-0.203	0.475	-0.028	-0.106	-0.046	0.092	0.054	0.081	0.071	-0.157
0.117	0.041	-0.893	0.145	0.259	-0.955	-0.113	0.270	0.032	-0.143	-0.105	0.093	0.012	0.143	0.071	-0.155
0.151	0.056	-0.889	0.147	0.255	-0.956	-0.177	-0.102	0.079	-0.110	-0.085	0.098	0.048	0.128	0.075	-0.142
0.097	0.126	-0.948	0.143	0.253	-0.957	-0.104	0.180	0.055	-0.160	-0.013	0.040	0.006	0.058	0.016	-0.147
0.143	0.126	-0.916	0.138	0.251	-0.958	-0.113	0.281	0.004	-0.108	-0.011	0.073	0.041	0.058	0.048	-0.138
0.101	0.126	-0.952	0.138	0.248	-0.959	-0.145	-0.039	0.070	-0.151	-0.008	0.038	0.001	0.059	0.014	-0.142
0.147	0.157	-0.912	0.134	0.243	-0.961	-0.245	0.210	0.007	-0.101	0.028	0.079	0.046	0.028	0.053	-0.128
0.105	0.157	-0.920	0.133	0.238	-0.962	-0.248	0.063	0.061	-0.142	0.034	0.073	0.003	0.029	0.046	-0.122
0.178	0.137	-0.912	0.132	0.232	-0.964	-0.278	0.021	0.013	-0.068	0.020	0.082	0.076	0.048	0.055	-0.103
0.178	0.137	-0.912	0.136	0.227	-0.964	-0.272	-0.169	0.021	-0.071	0.026	0.083	0.077	0.049	0.055	-0.105
0.213	0.187	-0.920	0.133	0.223	-0.966	-0.190	0.144	-0.047	-0.034	0.081	0.076	0.112	0.002	0.049	-0.091
0.109	0.164	-0.991	0.135	0.220	-0.966	-0.163	-0.067	-0.016	-0.139	0.061	0.005	0.008	0.022	0.021	-0.090
0.178	0.164	-0.940	0.135	0.218	-0.967	-0.077	0.008	-0.000	-0.070	0.063	0.057	0.077	0.022	0.031	-0.092
0.159	0.249	-0.991	0.134	0.216	-0.967	-0.088	0.065	-0.033	-0.088	0.150	0.006	0.057	0.062	0.019	-0.088
0.140	0.203	-0.983	0.137	0.216	-0.967	-0.045	-0.198	0.075	-0.111	0.105	0.014	0.037	0.015	0.011	-0.080
0.217	0.269	-0.968	0.132	0.216	-0.967	-0.010	0.250	0.031	-0.029	0.171	0.030	0.114	0.081	0.005	-0.081
0.163	0.214	-0.952	0.128	0.215	-0.968	-0.031	0.220	0.002	-0.079	0.118	0.047	0.060	0.026	0.022	-0.087
0.140	0.222	-1.007	0.126	0.214	-0.969	-0.040	0.121	-0.038	-0.100	0.126	-0.008	0.036	0.033	0.033	-0.093
0.109	0.238	-1.015	0.124	0.211	-0.970	-0.145	0.120	-0.067	-0.129	0.145	-0.015	0.005	0.048	0.040	-0.098
0.097	0.191	-0.987	0.131	0.208	-0.969	-0.179	-0.352	-0.036	-0.147	0.102	0.012	0.006	0.000	0.011	-0.108
0.190	0.168	-0.968	0.131	0.205	-0.970	-0.104	-0.020	-0.044	-0.055	0.082	0.033	0.085	0.025	0.009	-0.097
0.117	0.153	-0.956	0.138	0.203	-0.969	-0.112	-0.322	0.011	-0.134	0.069	0.044	0.011	0.042	0.022	-0.094
0.255	0.184	-0.901	0.140	0.201	-0.970	-0.112	-0.100	-0.054	0.002	0.102	0.099	0.148	0.012	0.078	-0.085
0.151	0.195	-0.987	0.139	0.198	-0.970	-0.150	0.055	-0.081	-0.101	0.117	0.013	0.043	0.002	0.009	-0.084
0.167	0.187	-0.972	0.145	0.195	-0.970	-0.151	-0.301	-0.016	-0.092	0.112	0.029	0.058	0.012	0.008	-0.073
0.197	0.172	-0.991	0.145	0.192	-0.971	-0.126	0.023	-0.012	-0.061	0.100	0.009	0.088	0.028	0.011	-0.081
0.190	0.176	-0.960	0.149	0.190	-0.970	-0.076	-0.173	-0.067	-0.072	0.106	0.041	0.080	0.026	0.021	-0.078
0.193	0.187	-0.960	0.147	0.188	-0.971	-0.110	0.135	-0.054	-0.066	0.120	0.042	0.083	0.016	0.022	-0.076
0.193	0.184	-0.940	0.147	0.187	-0.971	-0.052	-0.006	-0.031	-0.066	0.118	0.061	0.082	0.021	0.042	-0.081
0.182	0.184	-0.968	0.149	0.187	-0.971	-0.016	-0.105	0.002	-0.079	0.119	0.033	0.070	0.021	0.015	-0.088
0.190	0.153	-0.948	0.149	0.186	-0.971	-0.007	0.029	-0.033	-0.071	0.089	0.053	0.077	0.053	0.034	-0.085
0.120	0.141	-1.046	0.150	0.184	-0.971	-0.116	-0.094	0.080	-0.142	0.080	-0.045	0.007	0.065	0.066	-0.084
0.228	0.157	-0.920	0.151	0.184	-0.971	-0.002	-0.057	0.072	-0.035	0.095	0.081	0.115	0.049	0.059	-0.082
0.201	0.153	-0.924	0.146	0.185	-0.972	0.047	0.280	0.001	-0.056	0.091	0.077	0.088	0.054	0.054	-0.096
0.209	0.187	-0.916	0.147	0.186	-0.971	0.053	-0.034	0.030	-0.049	0.125	0.085	0.095	0.019	0.062	-0.093
0.097	0.168	-0.972	0.142	0.186	-0.972	-0.001	0.226	0.015	-0.156	0.106	0.031	0.018	0.039	0.006	-0.096
0.178	0.126	-0.897	0.138	0.185	-0.973	-0.044	0.214	0.050	-0.071	0.064	0.106	0.061	0.081	0.081	-0.094
0.213	0.160	-0.881	0.135	0.184	-0.974	-0.061	0.141	0.039	-0.034	0.100	0.123	0.093	0.046	0.096	-0.094
0.190	0.184	-0.928	0.127	0.184	-0.975	0.008	0.449	-0.066	-0.049	0.123	0.077	0.069	0.022	0.050	-0.099
0.186	0.172	-0.905	0.118	0.182	-0.976	-0.121	0.512	-0.069	-0.043	0.114	0.102	0.064	0.033	0.073	-0.111
0.059	0.172	-0.932	0.115	0.178	-0.977	-0.186	0.111	-0.065	-0.168	0.118	0.076	0.064	0.033	0.045	-0.113
0.093	0.172	-0.893	0.111	0.175	-0.978	-0.133	0.238	-0.099	-0.128	0.121	0.116	0.030	0.033	0.083	-0.128
0.167	0.160	-0.889	0.103	0.171	-0.980	-0.206	0.452	-0.053	-0.047	0.114	0.122	0.043	0.044	0.086	-0.131
0.090	0.157	-0.909	0.101	0.167	-0.981	-0.201	0.068	-0.004	-0.122	0.114	0.103	0.033	0.047	0.066	-0.110
0.155	0.191	-0.901	0.096	0.166	-0.982	-0.075	0.306	-0.114	-0.051	0.151	0.112	0.034	0.012	0.073	-0.098
0.147	0.149	-0.920	0.087	0.164	-0.983	-0.047	0.483	-0.050	-0.050	0.109	0.093	0.028	0.054	0.051	-0.092
0.128	0.149	-0.901	0.084	0.165	-0.983	0.001	0.147	0.068	-0.066	0.110	0.113	0.010	0.055	0.070	-0.088
0.186	0.133	-0.845	0.072	0.166	-0.984	0.074	0.644	0.018	0.004	0.093	0.169	0.070	0.071	0.124	-0.089
0.078	0.184	-0.901	0.063	0.167	-0.984	0.034	0.409	0.024	-0.095	0.143	0.114	0.038	0.022	0.067	-0.100
0.109	0.168	-0.889	0.052	0.168	-0.984	0.071	0.584	-0.041	-0.053	0.126	0.127	0.007	0.038	0.078	-0.103
0.067	0.129	-0.865	0.044	0.170	-0.985	0.071	0.441	-0.029	-0.087	0.086	0.150	0.048	0.077	0.101	-0.122
0.070	0.184	-0.877	0.037	0.171	-0.984	0.090	0.330	-0.019	-0.076	0.139	0.139	0.044	0.022	0.088	-0.120
0.036	0.129	-0.865	0.033	0.174	-0.984	0.148	0.262	-0.050	-0.106	0.082	0.150	0.077	0.076	0.099	-0.123
0.063	0.160	-0.861	0.020	0.175	-0.984	0.064	0.648	-0.027	-0.066	0.112	0.154	0.050	0.043	0.103	-0.117
0.040	0.153	-0.901	0.008	0.177	-0.984	0.059	0.611	-0.005	-0.077	0.103	0.115	0.072	0.050	0.064	-0.113
0.040	0.211	-0.909	0.002	0.178	-0.984	0.088	0.327	-0.003	-0.071	0.159	0.107	0.071	0.010	0.056	-0.112
0.040	0.187	-0.881	-0.014	0.182	-0.983	0.191	0.818	-0.022	-0.055	0.132	0.134	0.070	0.012	0.083	-0.115
-0.026	0.184	-0.920	-0.016	0.183	-0.983	0.052	0.075	0.027	-0.118	0.127	0.094	0.135	0.014	0.043	-0.124
-0.010	0.168	-0.889	-0.024	0.185	-0.982	0.086	0.436	0.031	-0.094	0.110	0.126	0.119	0.029	0.074	-0.127
-0.041	0.137	-0.869	-0.034	0.186	-0.982	0.042	0.500	-0.015	-0.115	0.078	0.145	0.151	0.059	0.093	-0.141
0.001	0.168	-0.873	-0.034	0.186	-0.982	0.024	-0.005	-0.017	-0.073	0.109	0.141	0.111	0.028	0.088	-0.154
-0.080	0.164	-0.909	-0.045	0.187	-0.981	0.013	0.572	-0.096	-0.143	0.105	0.106	0.193	0.032	0.052	-0.168
-0.118	0.075	-0.889	-0.048	0.185	-0.982	-0.053	0.150	0.039	-0.178	0.017	0.125	0.231	0.121	0.072	-0.158
-0.118	0.075	-0.889	-0.057	0.184	-0.981	-0.053	0.398	0.122	-0.169	0.019	0.125	0.232	0.121	0.072	-0.174
-0.037	0.114	-0.920	-0.062	0.183	-0.981	-0.051	0.283	0.080	-0.083	0.059	0.094	0.151	0.082	0.041	-0.163
-0.153	0.141	-0.968	-0.066	0.179	-0.982	-0.180	0.153	0.091	-0.194	0.089	0.047	0.266	0.056	0.007	-0.135
-0.049	0.157	-0.920	-0.073	0.175	-0.982	-0.192	0.355	0.026	-0.083	0.109	0.095	0.162	0.041	0.040	-0.123
-0.037	0.153	-0.983	-0.083	0.171	-0.982	-0.222	0.534	-0.099	-0.062	0.109	0.032	0.151	0.046	0.023	-0.111
-0.149	0.102	-1.074	-0.086	0.165	-0.983	-0.281	0.143	-0.048	-0.170	0.065	-0.058	0.262	0.096	0.113	-0.068
-0.060	0.102	-1.086	-0.092	0.158	-0.983	-0.337	0.320	-0.073	-0.076	0.072	-0.069	0.173	0.095	0.126	-0.048
-0.010	0.033	-1.125	-0.100	0.151	-0.984	-0.376	0.449	-0.080	-0.017	0.010	-0.108	0.122	0.163	0.166	-0.057
-0.041	0.021	-1.094	-0.109	0.149	-0.983	-0.061	0.472	0.050	-0.039	0.000	-0.077	0.153	0.174	0.135	-0.093
-0.149	0.025	-1.042	-0.123	0.152	-0.981	0.218	0.693	0.176	-0.132	0.001	-0.028	0.260	0.168	0.085	-0.140
-0.353	0.106	-0.975	-0.128	0.160	-0.979	0.440	0.147	0.262	-0.332	0.074	0.038	0.463	0.086	0.018	-0.180
-0.276	0.199	-0.869	-0.129	0.170	-0.977	0.535	0.002	0.280	-0.253	0.157	0.142	0.386	0.006	0.088	-0.216
-0.210	0.234	-0.968	-0.136	0.179	-0.974	0.449	0.302	0.146	-0.181	0.183	0.042	0.320	0.040	0.010	-0.209
-0.245	0.257	-1.054	-0.131	0.182	-0.974	0.187	-0.279	0.165	-0.220	0.203	-0.045	0.355	0.062	0.096	-0.139
-0.118	0.230	-1.035	-0.129	0.185	-0.974	0.166	-0.137	0.174	-0.095	0.173	-0.025	0.227	0.034	0.076	-0.049
0.013	0.195	-1.050	-0.116	0.190	-0.975	0.297	-0.716	0.240	0.022	0.133	-0.040	0.096	0.001	0.091	0.034
0.159	0.230	-1.082	-0.104	0.196	-0.975	0.341	-0.606	0.123	0.156	0.162	-0.071	0.050	0.034	0.122	0.143
0.236	0.311	-1.117	-0.086	0.200	-0.976	0.202	-0.892	0.124	0.215	0.240	-0.106	0.128	0.116	0.157	0.252
0.370	0.303	-1.176	-0.069	0.202	-0.977	0.098	-0.778	0.022	0.334	0.230	-0.164	0.263	0.109	0.217	0.306
0.474	0.176	-1.232	-0.055	0.204	-0.977	0.109	-0.639	-0.099	0.423	0.100	-0.219	0.370	0.018	0.273	0.365
0.332	0.110	-1.200	-0.035	0.205	-0.978	0.019	-0.909	-0.165	0.262	0.034	-0.186	0.230	0.083	0.242	0.382
0.520	0.118	-1.188	-0.023	0.204	-0.979	0.004	-0.494	-0.234	0.438	0.042	-0.174	0.420	0.076	0.231	0.364
0.378	0.083	-1.196	-0.011	0.209	-0.978	0.265	-0.513	-0.142	0.284	0.003	-0.182	0.280	0.111	0.238	0.324
0.351	0.041	-1.149	0.003	0.218	-0.976	0.464	-0.662	-0.101	0.242	-0.048	-0.137	0.254	0.153	0.191	0.300
0.374	0.010	-1.113	0.017	0.223	-0.975	0.334	-0.659	0.114	0.251	-0.085	-0.103	0.277	0.184	0.156	0.259
0.328	0.064	-1.003	0.023	0.230	-0.973	0.374	-0.294	0.111	0.199	-0.038	0.006	0.230	0.131	0.045	0.217
0.428	0.160	-0.999	0.036	0.239	-0.970	0.436	-0.607	0.056	0.286	0.050	0.008	0.328	0.035	0.041	0.185
0.297	0.315	-0.920	0.043	0.247	-0.968	0.424	-0.348	0.059	0.147	0.196	0.085	0.195	0.119	0.039	0.156
0.278	0.330	-0.995	0.047	0.254	-0.966	0.360	-0.143	-0.075	0.124	0.205	0.008	0.174	0.133	0.034	0.125
0.301	0.350	-0.968	0.051	0.260	-0.964	0.304	-0.179	-0.060	0.142	0.218	0.034	0.197	0.152	0.005	0.068
0.209	0.361	-0.952	0.054	0.264	-0.963	0.190	-0.117	-0.127	0.046	0.226	0.049	0.102	0.164	0.012	0.043
0.151	0.292	-0.968	0.052	0.267	-0.962	0.188	0.174	-0.150	-0.010	0.153	0.033	0.043	0.094	0.003	0.006
0.109	0.292	-1.074	0.047	0.269	-0.962	0.071	0.356	-0.262	-0.048	0.152	-0.073	0.001	0.093	0.108	-0.060
0.067	0.234	-1.011	0.043	0.267	-0.963	-0.088	0.268	-0.257	-0.087	0.097	-0.009	0.044	0.035	0.044	-0.098
-0.072	0.234	-0.995	0.041	0.260	-0.965	-0.324	0.165	-0.307	-0.223	0.103	0.008	0.184	0.033	0.028	-0.131
0.001	0.315	-0.944	0.049	0.260	-0.964	-0.008	-0.324	-0.281	-0.158	0.184	0.059	0.111	0.113	0.022	-0.166
0.009	0.133	-0.877	0.057	0.260	-0.964	0.039	-0.349	-0.337	-0.158	0.003	0.125	0.104	0.071	0.089	-0.170
0.017	0.180	-0.857	0.064	0.259	-0.964	-0.013	-0.276	-0.262	-0.157	0.050	0.145	0.096	0.026	0.109	-0.182
0.109	0.099	-0.905	0.068	0.260	-0.963	0.104	-0.089	-0.397	-0.068	-0.033	0.097	0.004	0.110	0.061	-0.183
-0.107	0.126	-0.979	0.071	0.259	-0.963	-0.039	-0.116	-0.216	-0.286	-0.004	0.022	0.220	0.085	0.014	-0.189
0.040	0.099	-0.869	0.068	0.260	-0.963	0.086	0.175	-0.174	-0.137	-0.032	0.133	0.073	0.114	0.097	-0.185
-0.033	0.064	-0.912	0.063	0.254	-0.965	-0.245	0.297	-0.168	-0.204	-0.062	0.091	0.145	0.150	0.054	-0.186
-0.018	0.122	-1.023	0.064	0.248	-0.967	-0.302	-0.019	-0.173	-0.189	0.002	-0.018	0.128	0.094	0.055	-0.161
0.101	0.126	-0.905	0.068	0.238	-0.969	-0.475	-0.126	-0.222	-0.073	0.016	0.103	0.008	0.091	0.063	-0.142
0.005	0.207	-1.042	0.069	0.231	-0.971	-0.352	-0.037	-0.210	-0.171	0.104	-0.033	0.103	0.011	0.075	-0.133
0.128	0.168	-0.924	0.071	0.227	-0.971	-0.180	-0.049	-0.205	-0.049	0.069	0.086	0.021	0.050	0.043	-0.124
-0.033	0.222	-1.054	0.069	0.223	-0.972	-0.190	0.132	-0.153	-0.208	0.127	-0.043	0.139	0.004	0.088	-0.125
0.028	0.168	-1.070	0.076	0.226	-0.971	0.156	-0.366	-0.101	-0.154	0.071	-0.060	0.076	0.051	0.104	-0.104
0.070	0.272	-1.019	0.084	0.232	-0.969	0.303	-0.362	-0.072	-0.118	0.169	-0.011	0.033	0.052	0.053	-0.101
0.124	0.357	-1.094	0.098	0.242	-0.965	0.520	-0.730	-0.031	-0.079	0.244	-0.090	0.022	0.135	0.128	-0.075
0.117	0.392	-1.078	0.105	0.249	-0.963	0.381	-0.379	-0.049	-0.093	0.272	-0.077	0.016	0.169	0.112	-0.063
0.167	0.357	-1.007	0.116	0.258	-0.959	0.456	-0.527	0.010	-0.054	0.228	-0.009	0.067	0.133	0.041	-0.059
0.151	0.303	-1.011	0.118	0.267	-0.957	0.442	-0.103	-0.075	-0.071	0.166	-0.016	0.053	0.079	0.045	-0.068
0.120	0.330	-1.027	0.123	0.275	-0.954	0.429	-0.237	-0.049	-0.107	0.185	-0.034	0.023	0.106	0.061	-0.059
0.120	0.330	-1.027	0.126	0.284	-0.951	0.467	-0.146	-0.049	-0.110	0.176	-0.037	0.024	0.105	0.062	-0.076
0.178	0.392	-1.066	0.117	0.288	-0.951	0.196	0.456	-0.006	-0.043	0.234	-0.077	0.082	0.167	0.102	-0.056
0.047	0.427	-1.109	0.130	0.293	-0.947	0.234	-0.732	0.073	-0.187	0.264	-0.123	0.048	0.202	0.146	-0.044
0.263	0.400	-1.011	0.124	0.295	-0.947	0.107	0.348	-0.014	0.034	0.235	-0.024	0.168	0.174	0.048	-0.022
0.170	0.408	-1.066	0.124	0.298	-0.946	0.157	0.015	-0.014	-0.058	0.239	-0.080	0.076	0.180	0.103	-0.010
0.247	0.392	-0.995	0.124	0.297	-0.947	-0.052	0.004	0.080	0.019	0.224	-0.009	0.154	0.164	0.032	-0.004
0.278	0.423	-0.972	0.116	0.302	-0.946	0.228	0.484	-0.089	0.059	0.250	0.015	0.186	0.195	0.009	-0.015
0.063	0.385	-1.098	0.113	0.301	-0.947	-0.063	0.147	0.049	-0.154	0.213	-0.111	0.029	0.156	0.135	-0.033
0.159	0.338	-1.070	0.099	0.302	-0.948	0.070	0.717	0.034	-0.044	0.165	-0.082	0.068	0.110	0.108	-0.023
0.043	0.392	-1.090	0.105	0.298	-0.949	-0.220	-0.375	0.124	-0.165	0.222	-0.101	0.046	0.164	0.128	-0.048
0.267	0.323	-1.023	0.096	0.298	-0.950	0.002	0.500	0.024	0.067	0.153	-0.033	0.177	0.094	0.062	-0.038
0.109	0.288	-0.995	0.092	0.294	-0.951	-0.251	0.202	0.092	-0.086	0.123	-0.003	0.021	0.060	0.035	-0.063
0.143	0.214	-0.968	0.091	0.295	-0.951	0.073	0.040	0.030	-0.051	0.048	0.024	0.056	0.013	0.008	-0.035
0.063	0.149	-0.952	0.095	0.293	-0.951	-0.077	-0.238	0.092	-0.135	-0.016	0.040	0.024	0.079	0.007	-0.083
0.270	0.083	-0.842	0.087	0.294	-0.952	0.042	0.416	-0.002	0.080	-0.082	0.151	0.184	0.145	0.117	-0.099
0.036	0.099	-0.901	0.083	0.291	-0.953	-0.097	0.226	0.075	-0.150	-0.064	0.093	0.050	0.129	0.057	-0.111
0.055	0.106	-0.873	0.076	0.292	-0.953	0.053	0.373	-0.032	-0.123	-0.057	0.121	0.030	0.123	0.085	-0.089
0.074	0.122	-0.928	0.072	0.288	-0.955	-0.169	0.162	0.076	-0.101	-0.037	0.067	0.010	0.108	0.031	-0.119
0.190	0.149	-0.869	0.075	0.285	-0.955	-0.136	-0.138	0.028	0.012	-0.007	0.127	0.105	0.082	0.090	-0.076
0.063	0.164	-0.936	0.073	0.282	-0.957	-0.174	0.142	-0.065	-0.112	0.012	0.061	0.022	0.068	0.023	-0.070
0.278	0.157	-0.865	0.076	0.278	-0.958	-0.158	-0.120	-0.079	0.100	0.008	0.133	0.194	0.077	0.095	-0.058
0.024	0.187	-1.039	0.075	0.272	-0.959	-0.292	0.056	-0.093	-0.153	0.045	-0.038	0.059	0.047	0.077	-0.057
0.170	0.176	-0.881	0.081	0.265	-0.961	-0.368	-0.281	-0.024	-0.013	0.041	0.121	0.087	0.060	0.081	-0.037
0.163	0.222	-0.960	0.076	0.257	-0.964	-0.422	0.298	-0.126	-0.016	0.096	0.045	0.079	0.015	0.003	-0.047
0.197	0.149	-0.873	0.074	0.248	-0.966	-0.443	0.179	-0.136	0.022	0.032	0.134	0.113	0.089	0.090	-0.024
0.213	0.160	-0.905	0.071	0.241	-0.968	-0.303	0.188	-0.098	0.040	0.050	0.104	0.129	0.078	0.059	-0.007
0.193	0.180	-0.901	0.069	0.236	-0.969	-0.271	0.174	-0.149	0.023	0.075	0.110	0.110	0.060	0.063	0.002
0.220	0.214	-0.952	0.062	0.229	-0.972	-0.363	0.398	-0.076	0.057	0.117	0.061	0.136	0.026	0.013	0.024
0.217	0.249	-0.916	0.061	0.224	-0.973	-0.250	0.085	-0.124	0.054	0.157	0.097	0.132	0.008	0.048	0.029
0.263	0.272	-0.964	0.051	0.218	-0.975	-0.278	0.592	-0.103	0.110	0.185	0.052	0.179	0.031	0.002	0.042
0.205	0.319	-0.936	0.045	0.215	-0.976	-0.188	0.330	-0.046	0.059	0.235	0.081	0.121	0.076	0.030	0.038
0.220	0.307	-0.936	0.036	0.209	-0.977	-0.306	0.542	-0.103	0.084	0.229	0.082	0.136	0.064	0.030	0.039
0.159	0.222	-0.975	0.029	0.206	-0.978	-0.141	0.392	-0.091	0.029	0.147	0.044	0.075	0.021	0.009	0.025
0.182	0.230	-0.924	0.022	0.202	-0.979	-0.218	0.372	0.014	0.059	0.159	0.096	0.097	0.014	0.043	0.023
0.155	0.296	-0.948	0.014	0.202	-0.979	-0.009	0.423	0.022	0.040	0.225	0.073	0.070	0.052	0.020	0.002
0.155	0.214	-0.928	0.002	0.202	-0.979	-0.010	0.609	-0.021	0.052	0.144	0.092	0.069	0.030	0.040	0.002
0.074	0.153	-0.916	-0.006	0.204	-0.979	0.106	0.433	0.016	-0.021	0.080	0.104	0.012	0.093	0.053	-0.006
0.159	0.129	-0.842	-0.018	0.207	-0.978	0.153	0.667	-0.035	0.077	0.054	0.178	0.072	0.117	0.128	-0.017
0.132	0.075	-0.798	-0.029	0.212	-0.977	0.271	0.605	-0.121	0.061	-0.005	0.220	0.044	0.171	0.172	-0.039
0.070	0.029	-0.861	-0.044	0.215	-0.976	0.144	0.770	-0.055	0.014	-0.054	0.156	0.018	0.218	0.110	-0.035
-0.003	-0.010	-0.873	-0.054	0.220	-0.974	0.314	0.526	-0.031	-0.049	-0.098	0.142	0.092	0.257	0.099	-0.048
0.063	0.021	-0.826	-0.069	0.226	-0.972	0.311	0.845	-0.045	0.032	-0.072	0.188	0.028	0.227	0.147	-0.048
0.013	0.091	-0.885	-0.074	0.233	-0.970	0.366	0.273	-0.076	-0.013	-0.010	0.127	0.078	0.158	0.088	-0.054
0.040	0.075	-0.901	-0.079	0.239	-0.968	0.338	0.279	-0.045	0.019	-0.031	0.109	0.052	0.173	0.073	-0.030
-0.003	0.102	-0.857	-0.082	0.245	-0.966	0.313	0.166	-0.002	-0.021	-0.010	0.151	0.095	0.146	0.117	-0.010
0.082	0.184	-0.893	-0.086	0.253	-0.964	0.431	0.210	-0.001	0.068	0.063	0.113	0.012	0.064	0.081	-0.006
0.120	0.222	-0.893	-0.093	0.259	-0.961	0.311	0.438	-0.010	0.114	0.096	0.110	0.026	0.026	0.082	0.010
-0.022	0.230	-0.952	-0.100	0.267	-0.959	0.409	0.365	-0.061	-0.022	0.096	0.048	0.117	0.017	0.022	0.023
0.101	0.300	-0.901	-0.104	0.275	-0.956	0.426	0.275	-0.068	0.106	0.157	0.097	0.004	0.053	0.073	0.026
0.013	0.280	-0.901	-0.113	0.284	-0.952	0.476	0.550	-0.151	0.027	0.128	0.093	0.085	0.034	0.073	0.027
0.063	0.315	-0.912	-0.111	0.289	-0.951	0.239	-0.079	-0.008	0.075	0.158	0.080	0.036	0.070	0.061	0.030
0.097	0.300	-0.909	-0.112	0.295	-0.949	0.314	0.053	-0.038	0.110	0.137	0.082	0.003	0.055	0.064	0.011
-0.007	0.230	-0.897	-0.116	0.299	-0.947	0.192	0.267	-0.037	0.010	0.064	0.092	0.107	0.015	0.075	0.007
-0.007	0.083	-0.857	-0.119	0.301	-0.946	0.157	0.171	-0.013	0.013	-0.086	0.130	0.108	0.161	0.113	-0.010
-0.007	0.083	-0.857	-0.122	0.303	-0.945	0.124	0.174	-0.042	0.016	-0.088	0.129	0.109	0.161	0.112	-0.024
-0.026	0.075	-0.853	-0.125	0.304	-0.944	0.057	0.197	-0.040	0.000	-0.096	0.133	0.130	0.169	0.115	-0.024
-0.018	0.176	-0.952	-0.135	0.305	-0.943	0.079	0.545	-0.032	0.018	0.003	0.032	0.125	0.069	0.016	0.003
-0.057	0.280	-0.960	-0.140	0.306	-0.942	0.075	0.285	0.051	-0.015	0.106	0.023	0.166	0.036	0.009	0.022
0.067	0.350	-0.972	-0.151	0.313	-0.938	0.338	0.612	-0.037	0.118	0.169	0.008	0.044	0.106	0.003	0.042
-0.018	0.361	-1.039	-0.163	0.318	-0.934	0.287	0.657	0.034	0.046	0.175	-0.063	0.131	0.118	0.071	0.064
-0.049	0.222	-1.078	-0.170	0.324	-0.931	0.355	0.406	0.059	0.023	0.030	-0.106	0.163	0.020	0.111	0.103
0.009	0.176	-1.058	-0.184	0.331	-0.926	0.397	0.746	0.020	0.094	-0.023	-0.091	0.106	0.066	0.092	0.094
0.043	0.157	-1.070	-0.199	0.336	-0.921	0.281	0.866	-0.012	0.144	-0.047	-0.108	0.071	0.085	0.104	0.073
-0.057	0.122	-0.999	-0.207	0.343	-0.916	0.449	0.465	-0.002	0.052	-0.090	-0.042	0.172	0.120	0.033	0.014
-0.157	0.129	-0.924	-0.220	0.351	-0.910	0.457	0.719	0.065	-0.034	-0.089	0.027	0.271	0.112	0.041	-0.037
-0.349	0.191	-0.849	-0.226	0.361	-0.905	0.628	0.204	0.183	-0.221	-0.038	0.096	0.462	0.050	0.114	-0.084
-0.268	0.357	-0.893	-0.230	0.370	-0.900	0.532	0.211	0.101	-0.136	0.119	0.048	0.380	0.116	0.070	-0.101
-0.222	0.385	-0.979	-0.235	0.376	-0.896	0.369	0.206	0.087	-0.085	0.140	-0.042	0.332	0.142	0.018	-0.073
-0.199	0.327	-1.046	-0.233	0.383	-0.894	0.432	-0.144	0.141	-0.064	0.076	-0.112	0.308	0.084	0.086	0.025
-0.045	0.303	-1.003	-0.224	0.392	-0.892	0.556	-0.576	0.192	0.081	0.044	-0.070	0.153	0.060	0.044	0.132
0.120	0.388	-1.019	-0.218	0.402	-0.889	0.654	-0.346	0.224	0.241	0.118	-0.089	0.013	0.144	0.061	0.270
0.267	0.435	-1.078	-0.207	0.412	-0.887	0.630	-0.656	0.251	0.376	0.155	-0.151	0.160	0.190	0.120	0.400
0.528	0.427	-1.062	-0.200	0.421	-0.885	0.528	-0.330	0.126	0.631	0.138	-0.138	0.424	0.183	0.104	0.518
0.517	0.404	-1.149	-0.183	0.428	-0.885	0.399	-0.904	0.078	0.602	0.109	-0.224	0.413	0.161	0.191	0.575
0.544	0.388	-1.259	-0.174	0.433	-0.885	0.294	-0.342	-0.034	0.621	0.088	-0.335	0.441	0.147	0.302	0.602
0.420	0.311	-1.224	-0.156	0.435	-0.887	0.173	-0.944	0.028	0.479	0.009	-0.297	0.318	0.071	0.267	0.575
0.424	0.257	-1.224	-0.138	0.438	-0.888	0.244	-0.953	0.090	0.466	-0.049	-0.296	0.323	0.018	0.267	0.557
0.436	0.265	-1.113	-0.129	0.445	-0.886	0.409	-0.473	0.163	0.469	-0.047	-0.187	0.335	0.027	0.157	0.502
0.509	0.288	-1.054	-0.127	0.452	-0.883	0.461	-0.171	0.246	0.539	-0.031	-0.131	0.409	0.051	0.098	0.471
0.374	0.272	-1.035	-0.125	0.456	-0.881	0.306	-0.137	0.294	0.403	-0.051	-0.114	0.274	0.036	0.080	0.407
0.386	0.330	-0.924	-0.126	0.460	-0.879	0.311	-0.020	0.255	0.415	0.003	-0.006	0.285	0.095	0.030	0.351
0.224	0.419	-0.849	-0.123	0.469	-0.875	0.518	-0.304	0.356	0.251	0.084	0.065	0.123	0.185	0.105	0.272
0.224	0.419	-0.849	-0.125	0.475	-0.871	0.414	0.014	0.268	0.253	0.077	0.061	0.123	0.186	0.105	0.226
0.140	0.551	-0.881	-0.122	0.477	-0.870	0.131	-0.195	0.210	0.166	0.207	0.029	0.038	0.318	0.074	0.176
0.205	0.516	-0.794	-0.131	0.476	-0.869	-0.040	0.500	0.074	0.240	0.173	0.115	0.104	0.283	0.161	0.151
0.113	0.412	-0.893	-0.135	0.475	-0.869	-0.084	0.371	-0.185	0.152	0.069	0.016	0.011	0.179	0.062	0.108
0.005	0.477	-1.011	-0.142	0.474	-0.869	-0.113	0.597	-0.306	0.052	0.136	-0.103	0.096	0.244	0.056	0.066
-0.118	0.473	-1.082	-0.149	0.468	-0.871	-0.390	0.544	-0.197	-0.064	0.139	-0.171	0.220	0.241	0.127	0.024
-0.180	0.450	-1.050	-0.148	0.460	-0.876	-0.464	0.039	-0.172	-0.126	0.123	-0.135	0.281	0.218	0.096	-0.008
-0.080	0.346	-0.932	-0.143	0.456	-0.878	-0.233	-0.175	-0.198	-0.031	0.023	-0.014	0.181	0.114	0.022	-0.034
-0.068	0.361	-0.893	-0.142	0.453	-0.880	-0.196	0.049	-0.155	-0.020	0.042	0.027	0.169	0.130	0.061	-0.060
-0.064	0.184	-0.826	-0.143	0.452	-0.880	0.000	0.040	-0.014	-0.016	-0.135	0.095	0.165	0.048	0.128	-0.045
-0.160	0.280	-0.838	-0.140	0.454	-0.880	0.123	-0.171	0.006	-0.115	-0.040	0.082	0.261	0.049	0.115	-0.040
-0.010	0.354	-0.842	-0.141	0.452	-0.881	-0.063	0.035	0.065	0.037	0.035	0.079	0.111	0.122	0.111	-0.032
-0.026	0.450	-0.861	-0.139	0.449	-0.882	-0.176	-0.083	-0.017	0.020	0.135	0.061	0.125	0.220	0.090	-0.021
-0.049	0.450	-0.987	-0.137	0.446	-0.884	-0.200	-0.004	-0.141	-0.005	0.138	-0.064	0.147	0.221	0.036	0.001
-0.064	0.470	-1.023	-0.131	0.443	-0.887	-0.205	-0.272	-0.186	-0.026	0.161	-0.097	0.162	0.242	0.073	-0.014
-0.083	0.408	-0.987	-0.124	0.444	-0.887	0.010	-0.202	-0.271	-0.051	0.098	-0.061	0.180	0.181	0.037	-0.015
-0.103	0.338	-0.944	-0.116	0.442	-0.889	-0.079	-0.350	-0.207	-0.078	0.030	-0.016	0.198	0.112	0.006	-0.020
-0.018	0.265	-0.905	-0.111	0.440	-0.891	-0.139	-0.208	-0.169	0.001	-0.042	0.026	0.113	0.040	0.046	-0.032
0.005	0.253	-0.845	-0.111	0.438	-0.892	-0.097	0.048	-0.109	0.024	-0.052	0.086	0.089	0.030	0.105	-0.028
-0.037	0.211	-0.838	-0.105	0.434	-0.895	-0.228	-0.297	0.012	-0.024	-0.089	0.096	0.130	0.011	0.113	-0.017
0.009	0.288	-0.865	-0.105	0.428	-0.898	-0.314	0.049	-0.049	0.022	-0.006	0.072	0.084	0.068	0.085	-0.011
0.005	0.334	-0.865	-0.099	0.427	-0.899	-0.078	-0.259	-0.214	0.011	0.041	0.073	0.086	0.116	0.085	-0.005
0.024	0.404	-0.948	-0.093	0.422	-0.902	-0.255	-0.235	-0.114	0.025	0.116	-0.006	0.065	0.187	0.002	0.004
0.032	0.276	-0.948	-0.085	0.417	-0.905	-0.242	-0.419	-0.031	0.024	-0.007	-0.004	0.054	0.060	0.001	-0.001
0.017	0.234	-0.905	-0.080	0.411	-0.908	-0.350	-0.200	-0.051	0.004	-0.042	0.043	0.067	0.019	0.044	-0.007
0.001	0.222	-0.912	-0.073	0.407	-0.910	-0.180	-0.308	-0.141	-0.018	-0.050	0.038	0.082	0.007	0.036	-0.014
0.001	0.222	-0.912	-0.063	0.398	-0.915	-0.469	-0.567	-0.006	-0.029	-0.041	0.042	0.081	0.008	0.036	-0.033
0.063	0.157	-0.853	-0.055	0.395	-0.917	-0.175	-0.379	-0.080	0.025	-0.103	0.103	0.019	0.057	0.095	-0.044
0.024	0.157	-0.802	-0.050	0.388	-0.920	-0.340	-0.191	-0.149	-0.019	-0.097	0.157	0.057	0.057	0.146	-0.050
0.036	0.153	-0.826	-0.036	0.383	-0.923	-0.250	-0.705	-0.099	-0.021	-0.096	0.137	0.046	0.061	0.124	-0.065
0.036	0.149	-0.857	-0.029	0.375	-0.927	-0.416	-0.316	-0.130	-0.028	-0.092	0.109	0.048	0.065	0.093	-0.073
-0.022	0.141	-0.897	-0.016	0.372	-0.928	-0.130	-0.670	-0.144	-0.099	-0.097	0.071	0.108	0.073	0.055	-0.065
0.078	0.110	-0.845	-0.006	0.370	-0.929	-0.071	-0.464	-0.158	-0.010	-0.126	0.123	0.009	0.104	0.107	-0.040
0.101	0.234	-0.853	0.002	0.370	-0.929	0.008	-0.314	-0.161	0.006	-0.002	0.115	0.012	0.019	0.101	-0.039
0.155	0.338	-0.975	0.001	0.369	-0.930	-0.068	0.124	-0.124	0.061	0.104	-0.006	0.065	0.123	0.019	-0.011
0.005	0.381	-1.050	0.000	0.363	-0.932	-0.271	0.024	-0.013	-0.088	0.151	-0.079	0.086	0.165	0.094	0.008
0.128	0.319	-0.956	0.003	0.359	-0.933	-0.246	-0.093	-0.030	0.033	0.094	0.018	0.036	0.103	0.001	0.033
0.124	0.400	-1.035	0.002	0.350	-0.937	-0.465	0.068	-0.007	0.030	0.184	-0.058	0.031	0.183	0.077	0.033
0.167	0.442	-1.039	-0.000	0.342	-0.940	-0.419	0.161	-0.059	0.075	0.234	-0.059	0.074	0.223	0.080	0.044
0.105	0.404	-1.121	-0.000	0.336	-0.942	-0.340	0.019	-0.012	0.013	0.202	-0.139	0.012	0.184	0.163	0.052
0.074	0.412	-1.050	0.007	0.330	-0.944	-0.345	-0.366	0.021	-0.025	0.216	-0.066	0.020	0.190	0.092	0.056
0.155	0.373	-1.039	0.011	0.329	-0.944	-0.010	-0.173	-0.100	0.052	0.178	-0.054	0.060	0.151	0.081	0.043
0.174	0.346	-1.007	0.019	0.328	-0.944	-0.051	-0.363	-0.117	0.063	0.152	-0.023	0.080	0.123	0.049	0.028
0.140	0.357	-1.023	0.034	0.328	-0.944	-0.013	-0.769	-0.001	0.014	0.164	-0.039	0.047	0.134	0.064	0.048
0.101	0.361	-1.015	0.041	0.326	-0.945	-0.144	-0.341	-0.016	-0.031	0.170	-0.030	0.010	0.139	0.057	0.027
0.247	0.334	-0.964	0.036	0.323	-0.946	-0.122	0.324	-0.105	0.120	0.146	0.022	0.158	0.113	0.006	0.016
0.101	0.300	-0.972	0.046	0.319	-0.946	-0.191	-0.537	-0.021	-0.037	0.115	0.015	0.013	0.079	0.013	0.005
0.140	0.280	-1.003	0.047	0.316	-0.948	-0.165	0.018	-0.037	0.002	0.099	-0.016	0.053	0.060	0.045	0.004
0.113	0.288	-0.983	0.048	0.312	-0.949	-0.220	-0.019	-0.079	-0.026	0.112	0.005	0.027	0.068	0.026	-0.014
0.117	0.245	-0.987	0.051	0.308	-0.950	-0.194	-0.145	-0.039	-0.025	0.073	0.003	0.033	0.026	0.029	-0.003
0.155	0.276	-0.975	0.047	0.303	-0.952	-0.253	0.239	-0.055	0.017	0.109	0.016	0.072	0.056	0.017	-0.012
0.163	0.234	-0.999	0.056	0.299	-0.953	-0.184	-0.428	-0.027	0.016	0.070	-0.007	0.081	0.012	0.040	0.001
0.105	0.214	-0.995	0.059	0.296	-0.953	-0.139	-0.150	-0.058	-0.044	0.054	-0.002	0.024	0.008	0.036	0.013
0.193	0.269	-0.995	0.056	0.294	-0.954	-0.086	0.210	-0.188	0.047	0.110	-0.001	0.113	0.046	0.035	0.022
0.193	0.269	-0.995	0.065	0.291	-0.955	-0.159	-0.402	-0.019	0.039	0.113	-0.001	0.114	0.045	0.035	0.024
0.217	0.284	-0.983	0.065	0.288	-0.955	-0.150	0.005	-0.056	0.061	0.132	0.012	0.138	0.059	0.022	0.024
0.178	0.296	-1.019	0.064	0.288	-0.956	-0.019	0.113	-0.112	0.024	0.144	-0.023	0.100	0.069	0.056	0.032
0.093	0.307	-1.042	0.068	0.284	-0.957	-0.198	-0.179	-0.040	-0.064	0.160	-0.046	0.016	0.079	0.078	0.023
0.232	0.323	-1.035	0.065	0.284	-0.957	0.006	0.214	-0.159	0.077	0.175	-0.038	0.154	0.092	0.069	0.011
0.140	0.253	-1.015	0.063	0.281	-0.958	-0.110	0.158	-0.164	-0.013	0.108	-0.017	0.062	0.021	0.048	-0.000
0.143	0.218	-1.003	0.064	0.279	-0.958	-0.072	-0.015	-0.138	-0.010	0.075	-0.005	0.065	0.015	0.035	-0.000
0.128	0.160	-0.991	0.065	0.276	-0.959	-0.162	0.017	-0.093	-0.026	0.021	0.008	0.050	0.074	0.023	-0.036
0.124	0.118	-0.952	0.066	0.274	-0.959	-0.056	0.008	-0.117	-0.031	-0.020	0.048	0.046	0.118	0.017	-0.053
0.074	0.029	-0.936	0.067	0.273	-0.960	-0.011	-0.053	-0.063	-0.082	-0.108	0.064	0.004	0.207	0.034	-0.068
0.086	0.033	-0.936	0.071	0.274	-0.959	0.099	-0.175	-0.096	-0.074	-0.105	0.063	0.007	0.204	0.035	-0.076
0.101	0.010	-0.909	0.070	0.275	-0.959	0.074	0.095	-0.086	-0.058	-0.129	0.091	0.022	0.228	0.063	-0.087
0.132	0.002	-0.885	0.071	0.276	-0.958	0.114	-0.010	-0.107	-0.028	-0.138	0.114	0.052	0.236	0.088	-0.086
0.082	0.041	-0.912	0.071	0.278	-0.958	0.112	0.005	-0.072	-0.078	-0.101	0.086	0.002	0.198	0.061	-0.074
0.105	0.025	-0.901	0.080	0.278	-0.957	0.074	-0.465	-0.047	-0.064	-0.117	0.097	0.025	0.213	0.074	-0.079
0.174	0.010	-0.885	0.079	0.280	-0.957	0.115	0.128	-0.122	0.007	-0.133	0.113	0.094	0.229	0.090	-0.070
0.090	0.025	-0.897	0.082	0.282	-0.956	0.159	-0.154	-0.090	-0.081	-0.120	0.100	0.009	0.214	0.080	-0.064
0.193	0.044	-0.881	0.082	0.281	-0.956	-0.033	0.075	-0.043	0.024	-0.099	0.116	0.111	0.196	0.096	-0.051
0.132	0.017	-0.885	0.082	0.282	-0.956	0.095	0.033	-0.084	-0.038	-0.127	0.112	0.049	0.224	0.093	-0.050
0.182	0.033	-0.893	0.085	0.280	-0.956	-0.053	-0.146	0.021	0.009	-0.110	0.105	0.099	0.209	0.086	-0.032
0.174	0.083	-0.912	0.083	0.280	-0.957	0.012	0.142	-0.084	0.004	-0.059	0.085	0.090	0.158	0.066	-0.040
0.182	0.137	-0.901	0.077	0.280	-0.957	0.038	0.336	-0.100	0.017	-0.005	0.097	0.097	0.103	0.078	-0.029
0.101	0.114	-0.979	0.072	0.281	-0.957	0.100	0.313	-0.082	-0.058	-0.029	0.019	0.017	0.124	0.001	-0.024
0.174	0.106	-0.916	0.072	0.279	-0.958	-0.096	-0.031	0.013	0.014	-0.035	0.082	0.089	0.130	0.061	-0.010
0.170	0.133	-0.928	0.062	0.282	-0.957	0.177	0.574	-0.103	0.021	-0.010	0.071	0.085	0.101	0.048	-0.012
0.209	0.168	-0.968	0.062	0.279	-0.958	-0.104	0.043	0.031	0.060	0.027	0.032	0.123	0.066	0.008	0.020
0.113	0.176	-1.011	0.059	0.280	-0.958	0.026	0.171	0.020	-0.033	0.035	-0.011	0.026	0.057	0.036	0.034
0.243	0.261	-1.011	0.049	0.281	-0.958	0.090	0.548	-0.022	0.108	0.118	-0.011	0.156	0.029	0.037	0.050
0.205	0.261	-0.979	0.051	0.286	-0.957	0.253	-0.064	-0.026	0.068	0.114	0.019	0.117	0.029	0.005	0.040
0.205	0.226	-1.023	0.046	0.289	-0.956	0.160	0.276	-0.072	0.072	0.076	-0.025	0.114	0.005	0.048	0.065
0.136	0.149	-0.968	0.046	0.288	-0.956	0.007	0.010	0.004	0.003	-0.001	0.031	0.043	0.081	0.008	0.040
0.259	0.172	-0.912	0.033	0.289	-0.957	0.038	0.773	-0.063	0.140	0.022	0.086	0.164	0.057	0.063	0.043
0.090	0.191	-1.007	0.029	0.290	-0.957	0.082	0.182	-0.017	-0.026	0.040	-0.008	0.007	0.037	0.031	0.028
0.209	0.172	-0.916	0.020	0.291	-0.957	0.070	0.568	-0.123	0.103	0.020	0.082	0.111	0.056	0.059	0.040
0.117	0.164	-0.948	0.012	0.290	-0.957	-0.042	0.426	-0.051	0.018	0.014	0.051	0.019	0.062	0.028	0.012
0.167	0.118	-0.948	0.004	0.288	-0.958	-0.082	0.454	-0.064	0.076	-0.030	0.052	0.069	0.108	0.028	0.014
0.063	0.075	-0.948	0.001	0.287	-0.958	-0.020	0.224	-0.053	-0.023	-0.072	0.052	0.033	0.149	0.028	0.005
0.105	0.079	-0.909	-0.004	0.285	-0.959	-0.091	0.253	-0.060	0.023	-0.065	0.093	0.011	0.144	0.067	0.012
0.143	0.091	-0.877	-0.011	0.285	-0.959	0.037	0.451	-0.082	0.070	-0.054	0.124	0.051	0.132	0.097	-0.007
0.136	0.110	-0.920	-0.016	0.284	-0.959	-0.034	0.313	-0.153	0.067	-0.033	0.081	0.044	0.111	0.053	0.007
0.036	0.087	-0.952	-0.020	0.282	-0.959	-0.072	0.246	-0.125	-0.029	-0.054	0.050	0.054	0.133	0.020	-0.014
0.128	0.087	-0.901	-0.027	0.282	-0.959	0.015	0.409	-0.107	0.070	-0.054	0.101	0.040	0.132	0.070	-0.020
-0.049	0.068	-0.940	-0.032	0.282	-0.959	0.049	0.309	-0.061	-0.101	-0.073	0.061	0.135	0.149	0.031	-0.037
0.093	0.052	-0.857	-0.037	0.282	-0.959	0.031	0.287	-0.055	0.046	-0.089	0.144	0.009	0.163	0.113	-0.032
0.009	0.060	-0.924	-0.048	0.283	-0.958	0.080	0.582	-0.067	-0.028	-0.082	0.076	0.075	0.153	0.046	-0.054
0.051	0.068	-0.897	-0.048	0.285	-0.957	0.113	0.050	-0.061	0.014	-0.076	0.103	0.032	0.143	0.074	-0.028
-0.018	0.068	-0.909	-0.051	0.288	-0.956	0.171	0.161	-0.088	-0.052	-0.078	0.091	0.101	0.141	0.063	-0.037
0.082	0.072	-0.909	-0.055	0.289	-0.956	0.108	0.284	-0.043	0.053	-0.076	0.090	0.001	0.134	0.063	-0.032
0.013	0.064	-0.881	-0.058	0.292	-0.955	0.196	0.120	0.007	-0.014	-0.087	0.117	0.070	0.139	0.091	-0.025
0.020	0.102	-0.897	-0.071	0.298	-0.952	0.299	0.758	-0.079	0.008	-0.053	0.099	0.063	0.098	0.075	-0.009
0.032	0.099	-0.964	-0.075	0.302	-0.950	0.239	0.202	0.004	0.024	-0.061	0.031	0.052	0.100	0.008	-0.017
0.028	0.075	-0.916	-0.084	0.306	-0.948	0.283	0.507	0.025	0.030	-0.089	0.076	0.057	0.122	0.055	-0.011
0.001	0.072	-0.897	-0.091	0.313	-0.946	0.356	0.380	-0.022	0.010	-0.099	0.093	0.086	0.124	0.074	-0.009
-0.018	0.079	-0.932	-0.098	0.319	-0.943	0.367	0.336	0.046	-0.003	-0.098	0.055	0.106	0.116	0.040	-0.008
-0.018	0.079	-0.932	-0.103	0.325	-0.940	0.347	0.291	0.001	0.003	-0.104	0.053	0.107	0.114	0.040	-0.015
0.032	0.122	-0.877	-0.107	0.330	-0.938	0.291	0.242	0.055	0.057	-0.066	0.106	0.059	0.071	0.096	-0.008
-0.057	0.172	-0.944	-0.115	0.335	-0.935	0.313	0.404	0.022	-0.024	-0.021	0.037	0.149	0.019	0.030	-0.011
0.005	0.153	-0.901	-0.122	0.338	-0.933	0.191	0.367	0.017	0.044	-0.043	0.079	0.088	0.037	0.073	-0.023
-0.060	0.157	-0.897	-0.131	0.343	-0.930	0.271	0.516	-0.043	-0.012	-0.044	0.080	0.154	0.031	0.078	-0.035
-0.118	0.102	-0.948	-0.132	0.344	-0.930	0.099	0.053	0.005	-0.068	-0.099	0.028	0.213	0.083	0.026	-0.017
-0.087	0.099	-0.944	-0.133	0.346	-0.929	0.148	0.104	-0.040	-0.036	-0.105	0.032	0.184	0.085	0.030	-0.014
0.001	0.133	-0.975	-0.137	0.348	-0.927	0.104	0.284	-0.085	0.057	-0.072	-0.001	0.096	0.048	0.002	-0.003
-0.049	0.126	-1.039	-0.142	0.347	-0.927	0.008	0.268	-0.046	0.011	-0.079	-0.064	0.148	0.054	0.065	0.026
-0.076	0.064	-1.058	-0.145	0.346	-0.927	0.008	0.197	0.022	-0.012	-0.140	-0.084	0.176	0.115	0.084	0.051
-0.037	0.041	-1.086	-0.154	0.345	-0.926	-0.007	0.477	0.037	0.035	-0.162	-0.113	0.139	0.138	0.111	0.081
-0.033	0.068	-1.109	-0.158	0.344	-0.926	-0.015	0.224	0.051	0.043	-0.134	-0.136	0.136	0.110	0.134	0.068
0.097	0.075	-1.050	-0.172	0.348	-0.922	0.261	0.746	0.041	0.187	-0.130	-0.081	0.006	0.101	0.075	0.042
-0.141	0.106	-0.983	-0.180	0.356	-0.917	0.487	0.421	0.135	-0.042	-0.107	-0.019	0.245	0.069	0.007	-0.011
-0.226	0.145	-0.952	-0.189	0.366	-0.911	0.619	0.406	0.206	-0.118	-0.079	0.007	0.331	0.029	0.024	-0.047
-0.299	0.214	-0.889	-0.193	0.375	-0.907	0.592	0.064	0.269	-0.188	-0.019	0.066	0.404	0.042	0.087	-0.091
-0.195	0.269	-0.885	-0.198	0.382	-0.903	0.428	0.198	0.181	-0.079	0.029	0.066	0.301	0.097	0.091	-0.061
-0.160	0.300	-1.019	-0.196	0.386	-0.901	0.299	-0.148	0.138	-0.047	0.055	-0.069	0.268	0.128	0.043	-0.014
-0.018	0.253	-1.042	-0.193	0.392	-0.899	0.407	-0.216	0.163	0.092	0.003	-0.095	0.126	0.083	0.066	0.086
-0.010	0.265	-1.058	-0.183	0.401	-0.897	0.574	-0.588	0.194	0.090	0.005	-0.113	0.118	0.095	0.082	0.191
0.182	0.261	-1.102	-0.177	0.409	-0.895	0.493	-0.369	0.154	0.276	-0.006	-0.159	0.073	0.091	0.125	0.316
0.317	0.284	-1.137	-0.162	0.415	-0.895	0.381	-0.874	0.249	0.396	0.012	-0.194	0.207	0.114	0.160	0.413
0.501	0.265	-1.176	-0.152	0.420	-0.895	0.340	-0.520	0.202	0.572	-0.012	-0.234	0.391	0.095	0.199	0.488
0.520	0.226	-1.137	-0.142	0.423	-0.895	0.252	-0.499	0.112	0.581	-0.055	-0.195	0.410	0.056	0.159	0.529
0.409	0.199	-1.169	-0.132	0.425	-0.896	0.157	-0.565	0.182	0.460	-0.083	-0.226	0.298	0.029	0.190	0.515
0.393	0.168	-1.255	-0.125	0.426	-0.896	0.167	-0.403	0.228	0.439	-0.116	-0.313	0.283	0.001	0.277	0.465
0.270	0.099	-1.208	-0.107	0.428	-0.897	0.222	-1.063	0.282	0.298	-0.188	-0.265	0.160	0.070	0.230	0.415
0.347	0.269	-0.987	-0.097	0.435	-0.895	0.401	-0.589	0.252	0.366	-0.024	-0.046	0.237	0.101	0.010	0.384
0.347	0.269	-0.987	-0.096	0.441	-0.893	0.385	-0.129	0.202	0.364	-0.030	-0.049	0.237	0.102	0.010	0.312
0.343	0.400	-0.964	-0.096	0.448	-0.889	0.446	0.050	0.091	0.361	0.094	-0.029	0.233	0.235	0.012	0.284
0.097	0.500	-1.090	-0.089	0.451	-0.888	0.210	-0.492	0.224	0.108	0.191	-0.156	0.013	0.337	0.115	0.263
0.220	0.419	-0.968	-0.086	0.450	-0.889	-0.085	-0.178	0.134	0.229	0.112	-0.033	0.111	0.257	0.006	0.244
0.267	0.385	-0.901	-0.089	0.449	-0.889	-0.014	0.218	0.091	0.279	0.077	0.034	0.157	0.224	0.072	0.187
0.297	0.381	-0.842	-0.092	0.447	-0.890	-0.125	0.262	-0.089	0.313	0.076	0.094	0.188	0.221	0.131	0.156
0.059	0.319	-0.912	-0.093	0.444	-0.891	-0.180	0.164	-0.166	0.075	0.017	0.024	0.050	0.160	0.060	0.100
-0.037	0.207	-0.995	-0.089	0.443	-0.892	-0.043	-0.064	-0.258	-0.024	-0.094	-0.058	0.145	0.049	0.024	0.028
-0.060	0.052	-0.885	-0.092	0.441	-0.893	-0.058	0.363	-0.380	-0.044	-0.247	0.053	0.167	0.105	0.086	-0.030
-0.114	0.014	-0.853	-0.093	0.441	-0.893	0.002	0.210	-0.333	-0.097	-0.285	0.084	0.220	0.142	0.117	-0.053
-0.076	0.091	-0.995	-0.093	0.441	-0.893	0.016	0.081	-0.219	-0.059	-0.208	-0.057	0.181	0.064	0.025	-0.056
-0.072	0.118	-0.928	-0.096	0.438	-0.894	-0.141	0.265	-0.175	-0.052	-0.178	0.011	0.176	0.037	0.042	-0.056
-0.033	0.226	-0.912	-0.097	0.434	-0.896	-0.207	0.158	-0.152	-0.012	-0.066	0.028	0.137	0.072	0.057	-0.024
[truncated: 470 more rows]
