# Supplementary material for: Averaged Propulsive Body Acceleration (APBA) Can Be Calculated from Biologging Tags That Incorporate Gyroscopes and Accelerometers to Estimate Swimming Speed, Hydrodynamic Drag and Energy Expenditure for Steller Sea Lions
Source: PLoS One. 2016 Jun 10;11(6):e0157326. doi: 10.1371/journal.pone.0157326 (PMC4902303; doi:10.1371/journal.pone.0157326)
Supplement: S2 Data — Each file contains a 50Hz time series. Provided are calibrated accelerometer and gyro measurements, together with the estimated gravity vector, and the estimated dynamic accelerations by the different methods. The small files with the suffix.txt are configuration files used in C++ processing. (ZIP) [file pone.0157326.s002.zip › BoniNov_20/boni8_2390_4.csv]

rawAx	rawAy	rawAz	gravX	gravY	gravZ	gyrX	gyrY	gyrZ	estAx	estAy	estAz	odbX	odbY	odbZ	spk
-0.372	-0.238	-1.259	-0.122	-0.007	-0.992	-0.058	0.531	-0.281	-0.250	-0.221	-0.278	0.401	0.222	0.264	-0.188
-0.480	-0.180	-1.204	-0.116	-0.011	-0.993	-0.180	-0.336	-0.040	-0.363	-0.159	-0.222	0.513	0.165	0.207	-0.206
-0.568	-0.048	-1.106	-0.109	-0.008	-0.994	0.168	-0.447	0.092	-0.459	-0.030	-0.122	0.606	0.036	0.107	-0.238
-0.384	-0.025	-1.090	-0.111	0.001	-0.994	0.486	0.085	0.023	-0.272	-0.016	-0.107	0.426	0.015	0.090	-0.253
-0.380	-0.017	-1.149	-0.104	0.010	-0.995	0.426	-0.408	-0.038	-0.276	-0.017	-0.165	0.426	0.009	0.148	-0.196
-0.349	-0.110	-1.070	-0.089	0.012	-0.996	0.143	-0.795	0.065	-0.260	-0.112	-0.085	0.400	0.103	0.068	-0.079
-0.068	-0.021	-1.039	-0.075	0.016	-0.997	0.226	-0.720	0.124	0.006	-0.027	-0.053	0.124	0.016	0.036	0.036
0.132	0.033	-1.113	-0.048	0.021	-0.999	0.235	-1.308	0.407	0.180	0.023	-0.126	0.072	0.036	0.111	0.173
0.297	0.184	-1.184	-0.018	0.023	-1.000	0.124	-1.444	0.399	0.316	0.172	-0.196	0.233	0.185	0.182	0.354
0.443	0.327	-1.275	0.016	0.034	-0.999	0.474	-1.684	0.420	0.427	0.305	-0.287	0.375	0.326	0.275	0.520
0.674	0.303	-1.346	0.049	0.043	-0.998	0.450	-1.561	0.251	0.625	0.272	-0.359	0.602	0.302	0.348	0.641
0.840	0.106	-1.409	0.071	0.040	-0.997	-0.170	-0.975	0.162	0.769	0.078	-0.424	0.763	0.103	0.411	0.746
0.882	-0.075	-1.228	0.088	0.044	-0.995	0.194	-0.732	-0.016	0.794	-0.107	-0.244	0.801	0.081	0.230	0.741
0.959	-0.044	-1.271	0.105	0.053	-0.993	0.466	-0.781	0.044	0.853	-0.084	-0.290	0.874	0.051	0.275	0.707
0.517	-0.052	-1.279	0.120	0.059	-0.991	0.304	-0.710	0.283	0.396	-0.098	-0.299	0.428	0.060	0.284	0.601
0.620	0.083	-1.220	0.138	0.061	-0.989	0.035	-0.847	0.366	0.482	0.036	-0.243	0.528	0.074	0.227	0.493
0.467	0.037	-1.050	0.143	0.061	-0.988	-0.006	-0.224	0.182	0.323	-0.011	-0.074	0.371	0.029	0.059	0.345
0.420	0.114	-1.039	0.148	0.067	-0.987	0.273	-0.231	0.050	0.272	0.061	-0.063	0.324	0.106	0.049	0.248
0.367	0.025	-0.802	0.148	0.069	-0.987	0.125	0.064	0.126	0.219	-0.030	0.173	0.269	0.018	0.185	0.147
0.151	0.114	-0.873	0.137	0.074	-0.988	0.187	0.533	0.209	0.015	0.054	0.104	0.054	0.107	0.111	0.098
0.163	0.087	-0.936	0.127	0.081	-0.989	0.314	0.486	0.224	0.036	0.020	0.041	0.066	0.080	0.044	0.047
0.163	0.288	-1.078	0.115	0.088	-0.989	0.306	0.606	0.119	0.048	0.214	-0.100	0.067	0.280	0.101	0.008
0.090	0.226	-1.074	0.107	0.092	-0.990	0.207	0.404	-0.174	-0.017	0.148	-0.095	0.004	0.217	0.101	-0.053
-0.018	0.106	-1.141	0.099	0.096	-0.990	0.245	0.440	-0.262	-0.117	0.024	-0.162	0.109	0.096	0.171	-0.077
-0.276	0.029	-1.058	0.104	0.098	-0.990	0.153	-0.298	-0.224	-0.380	-0.055	-0.079	0.362	0.017	0.091	-0.126
-0.033	0.141	-1.066	0.106	0.102	-0.989	0.214	-0.130	-0.182	-0.141	0.053	-0.088	0.115	0.128	0.100	-0.154
-0.083	0.137	-1.003	0.108	0.101	-0.989	-0.036	-0.095	-0.108	-0.193	0.050	-0.025	0.161	0.123	0.039	-0.175
-0.072	0.245	-1.121	0.112	0.108	-0.988	0.326	-0.250	-0.048	-0.186	0.152	-0.144	0.145	0.231	0.159	-0.131
-0.018	0.037	-0.877	0.114	0.111	-0.987	0.161	-0.119	-0.088	-0.135	-0.059	0.100	0.085	0.023	0.084	-0.153
-0.041	0.230	-1.109	0.120	0.114	-0.986	0.180	-0.286	-0.149	-0.164	0.131	-0.133	0.102	0.215	0.148	-0.125
-0.053	0.037	-0.849	0.125	0.115	-0.985	0.053	-0.277	-0.086	-0.181	-0.063	0.126	0.108	0.021	0.113	-0.123
0.105	0.044	-0.968	0.126	0.117	-0.985	0.155	0.001	-0.312	-0.025	-0.057	0.008	0.053	0.028	0.005	-0.128
-0.022	0.087	-1.054	0.128	0.117	-0.985	0.029	-0.121	-0.318	-0.155	-0.014	-0.079	0.072	0.070	0.091	-0.118
-0.076	-0.048	-1.015	0.134	0.113	-0.985	-0.171	-0.286	-0.046	-0.214	-0.145	-0.039	0.125	0.065	0.052	-0.071
0.078	0.048	-0.987	0.136	0.113	-0.984	0.038	-0.132	-0.071	-0.063	-0.049	-0.012	0.030	0.031	0.025	-0.079
0.193	0.083	-0.912	0.139	0.115	-0.984	0.094	-0.148	-0.111	0.049	-0.015	0.062	0.147	0.066	0.051	-0.046
0.097	0.099	-0.916	0.140	0.118	-0.983	0.169	-0.047	-0.008	-0.048	-0.003	0.057	0.053	0.081	0.048	-0.022
0.197	0.137	-0.972	0.138	0.124	-0.983	0.307	0.161	-0.158	0.054	0.030	0.002	0.154	0.120	0.006	-0.043
0.036	0.072	-1.090	0.142	0.121	-0.982	-0.128	-0.235	0.082	-0.112	-0.033	-0.117	0.008	0.055	0.124	-0.074
-0.022	-0.048	-0.960	0.144	0.123	-0.982	0.111	-0.120	0.066	-0.171	-0.154	0.013	0.065	0.065	0.007	-0.082
0.005	0.106	-1.007	0.150	0.123	-0.981	0.024	-0.338	-0.061	-0.151	0.000	-0.035	0.037	0.091	0.041	-0.113
0.055	0.129	-0.936	0.151	0.124	-0.981	0.033	-0.055	-0.077	-0.102	0.023	0.036	0.015	0.114	0.031	-0.105
0.055	0.129	-0.936	0.153	0.126	-0.980	0.131	-0.144	-0.016	-0.104	0.021	0.035	0.017	0.115	0.030	-0.086
0.128	0.172	-0.999	0.155	0.125	-0.980	-0.047	-0.082	-0.141	-0.033	0.064	-0.028	0.092	0.157	0.033	-0.064
0.101	0.102	-0.960	0.165	0.123	-0.979	-0.098	-0.516	-0.080	-0.070	-0.003	0.010	0.065	0.087	0.006	-0.071
0.132	0.075	-1.011	0.159	0.120	-0.980	-0.127	0.306	-0.005	-0.033	-0.027	-0.040	0.097	0.059	0.045	-0.071
0.009	0.033	-1.003	0.167	0.117	-0.979	-0.175	-0.459	0.181	-0.164	-0.067	-0.033	0.025	0.016	0.036	-0.086
0.093	0.122	-0.877	0.172	0.115	-0.978	-0.102	-0.215	-0.044	-0.084	0.024	0.093	0.058	0.105	0.090	-0.092
0.024	0.099	-1.106	0.174	0.110	-0.978	-0.226	-0.160	-0.063	-0.155	0.006	-0.136	0.012	0.081	0.137	-0.109
0.086	0.072	-0.936	0.175	0.107	-0.979	-0.129	-0.049	-0.059	-0.095	-0.018	0.034	0.046	0.052	0.034	-0.109
0.047	0.060	-1.039	0.179	0.104	-0.978	-0.175	-0.231	0.054	-0.137	-0.026	-0.069	0.004	0.040	0.068	-0.089
0.051	0.068	-0.936	0.186	0.104	-0.977	-0.047	-0.384	0.141	-0.140	-0.017	0.033	0.006	0.048	0.037	-0.079
0.182	0.114	-0.987	0.190	0.101	-0.977	-0.129	-0.208	0.033	-0.013	0.032	-0.019	0.135	0.094	0.012	-0.070
0.147	0.118	-0.972	0.193	0.100	-0.976	-0.036	-0.153	-0.067	-0.051	0.036	-0.004	0.099	0.099	0.005	-0.057
0.151	0.118	-0.944	0.196	0.099	-0.976	-0.070	-0.138	-0.086	-0.050	0.038	0.024	0.100	0.099	0.034	-0.052
0.147	0.068	-0.995	0.197	0.099	-0.975	0.018	-0.054	0.022	-0.055	-0.012	-0.028	0.094	0.049	0.018	-0.074
0.101	0.033	-0.901	0.194	0.097	-0.976	-0.061	0.136	-0.047	-0.098	-0.045	0.068	0.047	0.015	0.078	-0.078
0.101	0.060	-0.893	0.195	0.097	-0.976	-0.030	-0.090	0.029	-0.100	-0.017	0.076	0.045	0.042	0.085	-0.083
0.070	0.110	-1.141	0.199	0.099	-0.975	0.088	-0.210	0.002	-0.134	0.031	-0.173	0.012	0.092	0.164	-0.081
0.124	0.037	-0.960	0.205	0.096	-0.974	-0.173	-0.321	0.101	-0.086	-0.039	0.007	0.065	0.018	0.017	-0.055
0.209	0.037	-0.877	0.203	0.093	-0.975	-0.119	0.109	-0.023	0.001	-0.036	0.090	0.149	0.017	0.100	-0.052
0.209	0.106	-1.031	0.206	0.092	-0.974	-0.031	-0.180	-0.035	-0.003	0.034	-0.064	0.150	0.086	0.054	-0.058
0.101	0.106	-0.964	0.204	0.092	-0.975	-0.006	0.116	-0.090	-0.108	0.035	0.004	0.043	0.086	0.014	-0.060
0.090	0.087	-1.015	0.204	0.090	-0.975	-0.113	-0.012	-0.002	-0.120	0.018	-0.047	0.032	0.066	0.036	-0.060
0.109	0.122	-0.975	0.206	0.091	-0.974	0.082	-0.120	-0.002	-0.103	0.051	-0.008	0.052	0.101	0.003	-0.063
0.170	0.137	-0.972	0.201	0.093	-0.975	0.077	0.250	-0.022	-0.036	0.065	-0.003	0.116	0.117	0.008	-0.074
0.197	0.145	-1.007	0.203	0.091	-0.975	-0.113	-0.106	0.074	-0.011	0.074	-0.039	0.144	0.125	0.028	-0.085
0.059	0.033	-0.932	0.205	0.090	-0.975	-0.085	-0.122	0.056	-0.152	-0.036	0.036	0.007	0.013	0.047	-0.076
0.059	0.033	-0.932	0.207	0.091	-0.974	0.083	-0.124	-0.052	-0.154	-0.037	0.035	0.009	0.012	0.049	-0.078
0.143	0.133	-1.023	0.208	0.090	-0.974	-0.026	-0.049	-0.015	-0.070	0.064	-0.056	0.095	0.113	0.043	-0.095
0.159	0.083	-0.987	0.207	0.085	-0.975	-0.266	0.047	0.019	-0.054	0.019	-0.020	0.111	0.064	0.009	-0.085
0.124	0.041	-0.964	0.206	0.082	-0.975	-0.129	0.018	-0.031	-0.088	-0.021	0.004	0.078	0.021	0.016	-0.068
0.117	0.017	-0.940	0.210	0.084	-0.974	0.077	-0.213	-0.015	-0.099	-0.045	0.027	0.072	0.003	0.040	-0.081
0.143	0.102	-0.948	0.207	0.084	-0.975	-0.011	0.168	0.018	-0.069	0.040	0.019	0.100	0.081	0.033	-0.073
0.063	0.133	-1.054	0.205	0.081	-0.975	-0.126	0.073	0.001	-0.148	0.073	-0.087	0.019	0.112	0.073	-0.090
0.193	0.029	-0.979	0.195	0.080	-0.977	-0.057	0.477	-0.073	-0.008	-0.029	-0.010	0.152	0.009	0.002	-0.080
0.009	0.068	-1.015	0.205	0.080	-0.975	-0.005	-0.528	0.021	-0.202	0.009	-0.047	0.032	0.049	0.034	-0.068
0.167	0.087	-0.956	0.208	0.078	-0.975	-0.109	-0.145	0.043	-0.047	0.030	0.011	0.127	0.069	0.026	-0.056
0.186	0.129	-1.007	0.207	0.076	-0.975	-0.116	0.027	-0.017	-0.027	0.075	-0.040	0.146	0.112	0.025	-0.065
0.163	0.044	-0.979	0.210	0.075	-0.975	-0.011	-0.178	0.026	-0.053	-0.010	-0.013	0.123	0.027	0.004	-0.065
0.155	0.044	-0.952	0.201	0.076	-0.977	0.038	0.477	-0.064	-0.052	-0.010	0.016	0.116	0.027	0.033	-0.067
0.020	-0.037	-0.972	0.198	0.073	-0.978	-0.168	0.130	0.126	-0.183	-0.088	-0.003	0.018	0.053	0.014	-0.071
0.136	0.025	-0.979	0.195	0.070	-0.978	-0.161	0.132	0.044	-0.065	-0.023	-0.010	0.097	0.009	0.007	-0.072
0.120	0.141	-1.086	0.195	0.067	-0.979	-0.133	-0.008	-0.027	-0.080	0.096	-0.117	0.083	0.126	0.098	-0.068
0.120	0.110	-1.046	0.196	0.067	-0.978	-0.018	-0.044	0.001	-0.080	0.065	-0.078	0.083	0.095	0.058	-0.052
0.140	0.048	-1.042	0.199	0.065	-0.978	-0.098	-0.172	0.084	-0.064	0.005	-0.074	0.102	0.032	0.052	-0.062
0.105	0.037	-0.968	0.195	0.060	-0.979	-0.299	0.194	0.055	-0.095	-0.001	0.002	0.068	0.020	0.025	-0.065
0.097	-0.021	-0.928	0.193	0.051	-0.980	-0.422	0.068	0.065	-0.101	-0.050	0.042	0.059	0.038	0.066	-0.055
0.163	-0.006	-0.940	0.197	0.046	-0.979	-0.285	-0.222	0.012	-0.040	-0.029	0.029	0.125	0.023	0.055	-0.052
0.209	0.102	-0.940	0.194	0.045	-0.980	-0.046	0.164	-0.091	0.009	0.080	0.030	0.171	0.086	0.056	-0.046
0.147	0.102	-1.046	0.190	0.043	-0.981	-0.077	0.194	-0.142	-0.048	0.083	-0.075	0.108	0.087	0.051	-0.040
0.101	0.068	-1.050	0.187	0.033	-0.982	-0.468	0.142	-0.099	-0.091	0.058	-0.078	0.061	0.052	0.054	-0.048
0.101	-0.025	-1.011	0.193	0.023	-0.981	-0.488	-0.324	-0.036	-0.097	-0.025	-0.039	0.059	0.041	0.014	-0.064
0.120	-0.071	-0.944	0.196	0.014	-0.981	-0.461	-0.142	-0.112	-0.080	-0.061	0.027	0.078	0.087	0.054	-0.075
0.120	-0.071	-0.944	0.197	0.006	-0.980	-0.316	-0.051	-0.172	-0.081	-0.054	0.027	0.076	0.088	0.055	-0.066
0.097	0.017	-1.031	0.195	0.000	-0.981	-0.294	0.080	-0.167	-0.102	0.041	-0.059	0.052	0.001	0.031	-0.052
0.167	0.041	-1.019	0.192	-0.007	-0.981	-0.316	0.129	-0.164	-0.031	0.071	-0.047	0.120	0.024	0.020	-0.053
0.170	-0.013	-0.995	0.179	-0.014	-0.984	-0.383	0.658	-0.082	-0.014	0.025	-0.021	0.123	0.029	0.004	-0.064
0.082	-0.044	-1.007	0.186	-0.022	-0.982	-0.404	-0.373	0.019	-0.110	0.001	-0.035	0.032	0.060	0.009	-0.057
0.063	-0.095	-0.940	0.194	-0.027	-0.981	-0.250	-0.430	0.017	-0.137	-0.044	0.031	0.012	0.111	0.057	-0.064
0.213	-0.118	-0.806	0.189	-0.031	-0.981	-0.161	0.279	-0.055	0.018	-0.064	0.166	0.160	0.135	0.190	-0.086
0.163	-0.052	-0.885	0.179	-0.033	-0.983	-0.105	0.498	-0.063	-0.022	0.004	0.089	0.107	0.070	0.110	-0.072
0.051	0.002	-1.003	0.178	-0.039	-0.983	-0.302	0.044	0.075	-0.133	0.064	-0.029	0.007	0.016	0.009	-0.060
0.174	0.014	-0.916	0.168	-0.047	-0.985	-0.411	0.496	0.014	-0.000	0.083	0.060	0.114	0.005	0.077	-0.063
0.086	0.052	-0.987	0.169	-0.054	-0.984	-0.371	-0.039	0.084	-0.089	0.129	-0.011	0.023	0.034	0.006	-0.069
0.140	-0.021	-0.909	0.168	-0.057	-0.984	-0.157	0.029	0.003	-0.034	0.059	0.068	0.075	0.041	0.084	-0.076
0.117	-0.025	-0.869	0.158	-0.061	-0.986	-0.216	0.523	-0.048	-0.047	0.060	0.109	0.051	0.045	0.124	-0.088
0.047	-0.129	-0.826	0.144	-0.060	-0.988	0.072	0.707	-0.040	-0.102	-0.046	0.155	0.018	0.150	0.167	-0.103
0.090	-0.137	-0.869	0.135	-0.059	-0.989	0.075	0.456	-0.032	-0.050	-0.054	0.113	0.026	0.158	0.123	-0.118
0.043	-0.133	-0.755	0.121	-0.061	-0.991	-0.138	0.691	0.067	-0.083	-0.047	0.229	0.019	0.153	0.236	-0.125
0.067	-0.180	-0.723	0.104	-0.065	-0.992	-0.196	0.846	0.114	-0.043	-0.089	0.263	0.008	0.198	0.266	-0.113
-0.003	-0.087	-0.948	0.102	-0.065	-0.993	0.037	0.109	0.048	-0.110	0.003	0.039	0.057	0.105	0.039	-0.126
0.055	0.041	-0.857	0.095	-0.065	-0.993	-0.019	0.344	0.030	-0.046	0.130	0.130	0.004	0.022	0.129	-0.106
-0.022	0.010	-0.845	0.079	-0.062	-0.995	0.152	0.758	-0.080	-0.109	0.096	0.144	0.069	0.010	0.139	-0.115
0.086	-0.029	-0.802	0.066	-0.059	-0.996	0.146	0.657	0.019	0.012	0.055	0.188	0.041	0.049	0.180	-0.114
-0.072	-0.118	-0.838	0.052	-0.059	-0.997	-0.031	0.698	0.073	-0.132	-0.033	0.154	0.114	0.137	0.143	-0.122
0.001	-0.203	-0.802	0.045	-0.061	-0.997	-0.041	0.356	0.152	-0.052	-0.117	0.190	0.039	0.222	0.178	-0.123
-0.018	-0.172	-0.802	0.037	-0.061	-0.997	0.006	0.408	0.037	-0.063	-0.086	0.191	0.056	0.190	0.178	-0.141
-0.049	-0.199	-0.767	0.026	-0.062	-0.998	-0.054	0.525	0.029	-0.084	-0.111	0.227	0.085	0.217	0.214	-0.135
-0.095	-0.102	-0.861	0.007	-0.056	-0.998	0.333	0.955	-0.124	-0.111	-0.021	0.133	0.131	0.119	0.119	-0.130
-0.095	-0.102	-0.861	0.003	-0.052	-0.999	0.194	0.160	-0.096	-0.107	-0.024	0.133	0.131	0.118	0.118	-0.128
-0.057	-0.041	-0.889	-0.010	-0.051	-0.999	0.052	0.667	-0.012	-0.056	0.037	0.106	0.092	0.054	0.090	-0.126
-0.080	-0.002	-0.838	-0.026	-0.048	-0.999	0.141	0.760	-0.071	-0.063	0.072	0.157	0.115	0.014	0.140	-0.117
-0.149	0.010	-0.893	-0.042	-0.048	-0.998	-0.003	0.813	-0.074	-0.116	0.084	0.101	0.184	0.002	0.084	-0.118
-0.141	-0.017	-0.952	-0.054	-0.050	-0.997	-0.106	0.570	-0.098	-0.096	0.059	0.042	0.178	0.029	0.024	-0.119
-0.187	-0.118	-0.920	-0.063	-0.053	-0.997	-0.127	0.433	-0.038	-0.133	-0.039	0.072	0.225	0.128	0.055	-0.125
-0.080	-0.199	-0.751	-0.072	-0.052	-0.996	0.031	0.430	-0.083	-0.017	-0.120	0.241	0.118	0.208	0.224	-0.121
-0.149	-0.149	-0.775	-0.085	-0.049	-0.995	0.185	0.664	-0.077	-0.072	-0.073	0.217	0.189	0.157	0.199	-0.138
-0.176	-0.149	-0.881	-0.096	-0.046	-0.994	0.144	0.541	-0.062	-0.088	-0.075	0.109	0.216	0.157	0.093	-0.127
-0.253	-0.164	-0.838	-0.112	-0.044	-0.993	0.134	0.757	-0.071	-0.149	-0.093	0.151	0.294	0.171	0.136	-0.147
-0.183	-0.110	-0.889	-0.127	-0.042	-0.991	0.100	0.741	-0.091	-0.065	-0.041	0.098	0.226	0.117	0.085	-0.143
-0.287	-0.087	-0.845	-0.132	-0.041	-0.990	0.022	0.221	-0.042	-0.164	-0.018	0.141	0.330	0.095	0.128	-0.141
-0.203	-0.064	-0.838	-0.137	-0.043	-0.990	-0.061	0.252	-0.018	-0.074	0.007	0.148	0.246	0.072	0.135	-0.115
-0.199	-0.141	-0.826	-0.147	-0.044	-0.988	-0.044	0.464	-0.104	-0.060	-0.069	0.158	0.243	0.150	0.147	-0.116
-0.191	-0.126	-0.909	-0.160	-0.046	-0.986	-0.106	0.684	-0.063	-0.039	-0.051	0.073	0.236	0.135	0.064	-0.095
-0.276	-0.176	-1.015	-0.168	-0.052	-0.985	-0.282	0.352	0.027	-0.116	-0.095	-0.035	0.320	0.186	0.043	-0.084
-0.299	-0.122	-1.042	-0.179	-0.056	-0.982	-0.201	0.569	-0.040	-0.128	-0.037	-0.065	0.343	0.132	0.071	-0.062
-0.303	-0.110	-1.137	-0.184	-0.059	-0.981	-0.183	0.240	-0.073	-0.126	-0.022	-0.161	0.346	0.120	0.166	-0.047
-0.241	-0.141	-1.141	-0.192	-0.063	-0.979	-0.214	0.409	-0.034	-0.057	-0.048	-0.166	0.284	0.151	0.171	-0.038
-0.245	-0.156	-1.169	-0.199	-0.061	-0.978	0.157	0.362	-0.000	-0.054	-0.066	-0.195	0.289	0.167	0.199	-0.067
-0.283	-0.168	-1.066	-0.201	-0.054	-0.978	0.380	0.080	0.167	-0.091	-0.084	-0.092	0.327	0.178	0.097	-0.098
-0.464	-0.153	-0.999	-0.200	-0.045	-0.979	0.536	-0.052	0.322	-0.272	-0.078	-0.025	0.507	0.162	0.031	-0.128
-0.410	-0.087	-0.928	-0.202	-0.035	-0.979	0.601	0.087	0.390	-0.216	-0.022	0.046	0.453	0.096	0.040	-0.149
-0.364	-0.037	-0.987	-0.210	-0.028	-0.977	0.461	0.363	0.331	-0.163	0.021	-0.014	0.407	0.045	0.021	-0.136
-0.326	0.010	-1.074	-0.201	-0.024	-0.979	0.262	-0.432	0.304	-0.133	0.064	-0.099	0.367	0.002	0.108	-0.088
-0.187	0.037	-1.035	-0.188	-0.020	-0.982	0.232	-0.673	0.271	-0.008	0.087	-0.057	0.227	0.029	0.069	0.032
-0.187	0.037	-1.035	-0.171	-0.016	-0.985	0.243	-0.871	0.301	-0.025	0.084	-0.054	0.227	0.030	0.070	0.174
0.236	0.114	-1.078	-0.158	-0.008	-0.987	0.438	-0.566	0.361	0.386	0.153	-0.095	0.196	0.108	0.114	0.309
0.374	0.145	-1.279	-0.141	-0.002	-0.990	0.343	-0.787	0.477	0.507	0.179	-0.293	0.335	0.139	0.316	0.425
0.436	0.110	-1.224	-0.124	0.001	-0.992	0.224	-0.784	0.380	0.551	0.140	-0.235	0.397	0.105	0.262	0.554
0.455	0.025	-1.243	-0.106	0.003	-0.994	0.122	-0.806	0.129	0.552	0.053	-0.253	0.417	0.020	0.282	0.592
0.486	-0.052	-1.338	-0.093	0.001	-0.996	-0.134	-0.588	0.018	0.569	-0.021	-0.346	0.448	0.057	0.376	0.569
0.405	-0.095	-1.441	-0.070	-0.002	-0.998	-0.118	-1.074	0.029	0.466	-0.061	-0.447	0.369	0.099	0.479	0.549
0.332	-0.129	-1.330	-0.043	-0.003	-0.999	0.002	-1.268	0.121	0.366	-0.095	-0.335	0.297	0.134	0.369	0.503
0.478	-0.102	-1.086	-0.027	0.001	-1.000	0.194	-0.712	0.064	0.496	-0.071	-0.090	0.444	0.107	0.125	0.439
0.367	-0.056	-1.050	-0.013	0.004	-1.000	0.188	-0.666	0.129	0.370	-0.028	-0.054	0.334	0.060	0.090	0.384
0.324	-0.002	-1.094	0.002	0.006	-1.000	0.082	-0.684	0.228	0.313	0.024	-0.098	0.293	0.006	0.133	0.362
0.382	-0.056	-0.920	0.015	0.006	-1.000	0.025	-0.604	0.163	0.358	-0.030	0.076	0.352	0.060	0.041	0.287
0.459	-0.006	-0.818	0.013	0.012	-1.000	0.276	0.146	-0.066	0.436	0.015	0.178	0.430	0.009	0.142	0.243
0.170	0.157	-0.920	0.014	0.021	-1.000	0.417	0.010	0.081	0.147	0.168	0.076	0.143	0.154	0.040	0.163
0.186	0.176	-0.948	0.005	0.030	-1.000	0.437	0.456	-0.077	0.171	0.178	0.048	0.160	0.174	0.014	0.107
-0.037	0.044	-0.873	-0.006	0.037	-0.999	0.352	0.530	0.100	-0.041	0.040	0.123	0.062	0.044	0.090	0.047
-0.022	0.083	-1.113	-0.014	0.040	-0.999	0.168	0.404	-0.032	-0.018	0.075	-0.118	0.045	0.084	0.150	0.019
-0.033	0.145	-1.137	-0.033	0.042	-0.999	0.048	0.994	-0.330	-0.010	0.135	-0.142	0.055	0.147	0.174	-0.055
-0.068	-0.029	-1.035	-0.031	0.043	-0.999	0.040	-0.112	-0.316	-0.047	-0.040	-0.039	0.087	0.025	0.071	-0.057
-0.310	-0.048	-1.102	-0.037	0.042	-0.998	-0.046	0.268	-0.380	-0.283	-0.058	-0.107	0.327	0.044	0.138	-0.079
-0.130	0.037	-0.995	-0.040	0.049	-0.998	0.359	0.158	-0.435	-0.100	0.020	-0.001	0.143	0.042	0.032	-0.104
-0.172	0.095	-1.117	-0.042	0.055	-0.998	0.266	0.089	-0.348	-0.140	0.072	-0.123	0.184	0.101	0.153	-0.141
-0.180	0.141	-1.173	-0.031	0.055	-0.998	-0.023	-0.571	-0.134	-0.159	0.119	-0.178	0.190	0.147	0.207	-0.116
-0.203	-0.064	-0.857	-0.031	0.055	-0.998	0.052	-0.010	-0.149	-0.182	-0.086	0.137	0.212	0.057	0.108	-0.116
-0.053	-0.083	-0.786	-0.030	0.057	-0.998	0.106	-0.047	-0.202	-0.033	-0.107	0.208	0.062	0.077	0.180	-0.118
-0.141	0.164	-1.082	-0.019	0.065	-0.998	0.362	-0.534	-0.299	-0.132	0.132	-0.088	0.152	0.170	0.115	-0.109
-0.141	0.164	-1.082	-0.010	0.068	-0.998	0.137	-0.452	-0.251	-0.141	0.129	-0.088	0.155	0.169	0.114	-0.071
-0.060	0.191	-1.042	-0.011	0.065	-0.998	-0.185	0.036	-0.127	-0.059	0.160	-0.048	0.077	0.196	0.073	-0.072
0.005	0.099	-0.901	-0.013	0.060	-0.998	-0.239	0.120	-0.184	0.009	0.072	0.094	0.014	0.103	0.071	-0.089
-0.087	-0.060	-0.928	-0.007	0.057	-0.998	-0.137	-0.286	-0.186	-0.089	-0.084	0.067	0.107	0.055	0.046	-0.086
-0.157	-0.087	-0.924	0.006	0.055	-0.998	-0.069	-0.648	-0.156	-0.171	-0.109	0.071	0.179	0.081	0.052	-0.083
-0.064	-0.106	-0.983	0.015	0.058	-0.998	0.149	-0.460	-0.047	-0.088	-0.131	0.011	0.088	0.100	0.006	-0.063
0.020	0.087	-0.975	0.030	0.060	-0.998	0.102	-0.776	-0.006	-0.018	0.060	0.019	0.005	0.094	0.003	-0.049
0.093	0.114	-1.086	0.032	0.057	-0.998	-0.132	-0.112	-0.058	0.052	0.090	-0.091	0.066	0.121	0.107	-0.017
-0.037	0.041	-1.125	0.038	0.055	-0.998	-0.124	-0.307	-0.005	-0.084	0.019	-0.131	0.066	0.048	0.147	-0.019
0.043	-0.083	-0.952	0.041	0.060	-0.997	0.274	-0.147	-0.028	-0.007	-0.110	0.042	0.014	0.076	0.026	-0.049
0.024	-0.141	-0.778	0.044	0.069	-0.997	0.487	-0.113	-0.158	-0.028	-0.177	0.215	0.007	0.134	0.199	-0.088
-0.107	-0.126	-0.936	0.051	0.069	-0.996	0.029	-0.399	0.071	-0.166	-0.161	0.057	0.138	0.119	0.041	-0.083
-0.091	0.037	-1.058	0.047	0.067	-0.997	-0.071	0.188	0.073	-0.147	0.003	-0.065	0.123	0.043	0.082	-0.084
-0.026	0.176	-1.188	0.051	0.063	-0.997	-0.223	-0.196	-0.022	-0.085	0.146	-0.195	0.058	0.182	0.212	-0.066
-0.014	0.153	-1.157	0.060	0.063	-0.996	-0.048	-0.474	-0.055	-0.083	0.124	-0.164	0.046	0.158	0.180	-0.069
0.051	0.068	-1.007	0.059	0.068	-0.996	0.286	0.046	-0.192	-0.017	0.034	-0.014	0.021	0.073	0.030	-0.057
-0.133	-0.041	-1.015	0.067	0.073	-0.995	0.257	-0.415	-0.004	-0.210	-0.079	-0.023	0.162	0.035	0.037	-0.080
0.067	-0.133	-0.842	0.061	0.070	-0.996	-0.129	0.278	0.043	-0.005	-0.168	0.151	0.038	0.128	0.137	-0.097
-0.014	-0.168	-0.842	0.059	0.066	-0.996	-0.151	0.118	0.097	-0.083	-0.199	0.151	0.041	0.162	0.136	-0.094
-0.026	-0.083	-0.952	0.062	0.062	-0.996	-0.195	-0.198	0.018	-0.099	-0.109	0.041	0.052	0.077	0.026	-0.064
0.090	0.072	-0.979	0.073	0.062	-0.995	-0.008	-0.522	0.038	0.006	0.046	0.013	0.063	0.077	0.001	-0.054
0.001	0.129	-1.109	0.073	0.068	-0.995	0.314	-0.037	-0.115	-0.083	0.098	-0.118	0.025	0.135	0.132	-0.039
0.047	0.126	-1.086	0.074	0.074	-0.994	0.324	-0.045	-0.183	-0.038	0.088	-0.095	0.022	0.130	0.108	-0.022
0.001	0.079	-1.054	0.068	0.072	-0.995	-0.131	0.324	-0.043	-0.078	0.044	-0.063	0.024	0.084	0.076	-0.023
0.090	-0.006	-0.901	0.067	0.070	-0.995	-0.062	0.043	0.006	0.011	-0.039	0.091	0.066	0.002	0.078	-0.018
0.117	-0.114	-0.881	0.068	0.066	-0.995	-0.170	-0.060	-0.048	0.037	-0.143	0.111	0.094	0.110	0.098	-0.021
0.117	-0.114	-0.881	0.076	0.064	-0.995	-0.078	-0.368	0.015	0.029	-0.141	0.111	0.094	0.109	0.098	-0.025
0.090	-0.037	-0.940	0.081	0.072	-0.994	0.407	-0.254	-0.148	-0.003	-0.071	0.051	0.067	0.033	0.038	-0.034
0.013	0.010	-1.019	0.087	0.080	-0.993	0.426	-0.293	-0.156	-0.086	-0.032	-0.029	0.009	0.013	0.039	-0.049
0.017	-0.021	-1.035	0.093	0.088	-0.992	0.438	-0.275	-0.141	-0.088	-0.071	-0.046	0.005	0.019	0.054	-0.070
0.051	-0.071	-0.924	0.100	0.096	-0.990	0.459	-0.382	-0.106	-0.061	-0.130	0.063	0.029	0.069	0.055	-0.074
-0.014	-0.025	-0.995	0.103	0.101	-0.990	0.240	-0.148	-0.043	-0.129	-0.088	-0.008	0.037	0.023	0.015	-0.068
0.055	0.037	-1.035	0.108	0.105	-0.989	0.224	-0.260	-0.031	-0.065	-0.030	-0.049	0.032	0.040	0.055	-0.056
0.074	0.091	-0.995	0.108	0.108	-0.988	0.141	-0.036	0.032	-0.047	0.021	-0.010	0.051	0.093	0.015	-0.049
0.086	0.106	-1.062	0.103	0.110	-0.989	0.112	0.247	0.046	-0.030	0.034	-0.077	0.063	0.109	0.082	-0.028
0.036	0.153	-1.074	0.105	0.109	-0.988	-0.028	-0.099	0.056	-0.082	0.081	-0.089	0.012	0.154	0.093	-0.010
0.086	0.164	-1.062	0.108	0.109	-0.988	-0.031	-0.170	0.064	-0.036	0.093	-0.077	0.063	0.165	0.081	-0.021
0.140	0.126	-1.062	0.106	0.111	-0.988	0.127	0.098	-0.105	0.020	0.052	-0.078	0.116	0.125	0.079	-0.040
-0.007	0.087	-1.062	0.110	0.114	-0.987	0.129	-0.189	-0.070	-0.130	0.011	-0.078	0.030	0.085	0.078	-0.025
0.020	0.068	-0.995	0.116	0.120	-0.986	0.344	-0.307	-0.090	-0.109	-0.014	-0.012	0.004	0.065	0.011	-0.033
0.170	0.041	-0.975	0.128	0.125	-0.984	0.275	-0.573	-0.055	0.030	-0.046	0.005	0.145	0.039	0.009	-0.062
0.101	0.052	-0.944	0.122	0.132	-0.984	0.352	0.282	-0.112	-0.035	-0.041	0.036	0.075	0.050	0.041	-0.055
0.059	0.014	-0.897	0.125	0.139	-0.982	0.408	-0.115	-0.068	-0.079	-0.087	0.082	0.033	0.011	0.090	-0.048
0.101	0.010	-0.909	0.126	0.144	-0.982	0.256	-0.070	0.048	-0.038	-0.095	0.069	0.074	0.006	0.079	-0.080
0.082	-0.013	-0.928	0.117	0.145	-0.982	0.101	0.420	-0.026	-0.049	-0.120	0.050	0.054	0.018	0.060	-0.091
0.009	-0.056	-0.920	0.123	0.141	-0.982	-0.232	-0.307	0.085	-0.128	-0.157	0.058	0.019	0.061	0.068	-0.094
0.040	-0.075	-0.944	0.120	0.137	-0.983	-0.167	0.140	0.100	-0.094	-0.173	0.035	0.011	0.081	0.046	-0.094
0.063	-0.095	-0.814	0.114	0.129	-0.985	-0.392	0.291	0.033	-0.065	-0.184	0.167	0.033	0.101	0.177	-0.090
0.117	-0.075	-0.826	0.109	0.123	-0.986	-0.257	0.242	-0.013	-0.006	-0.159	0.156	0.086	0.083	0.166	-0.095
0.132	-0.095	-0.842	0.111	0.116	-0.987	-0.348	-0.100	0.006	0.007	-0.171	0.142	0.101	0.103	0.150	-0.089
-0.022	-0.106	-0.905	0.114	0.108	-0.988	-0.386	-0.170	0.088	-0.150	-0.175	0.079	0.055	0.114	0.088	-0.080
0.078	-0.041	-0.940	0.118	0.102	-0.988	-0.280	-0.221	0.082	-0.054	-0.104	0.044	0.044	0.048	0.053	-0.088
0.067	-0.017	-0.952	0.117	0.097	-0.988	-0.224	0.045	0.023	-0.065	-0.076	0.032	0.031	0.025	0.041	-0.100
0.055	-0.083	-0.924	0.124	0.096	-0.988	-0.039	-0.371	0.047	-0.084	-0.140	0.059	0.019	0.091	0.069	-0.065
0.070	-0.083	-0.873	0.126	0.095	-0.987	-0.018	-0.107	0.004	-0.071	-0.139	0.109	0.033	0.093	0.122	-0.061
0.170	0.002	-0.936	0.128	0.098	-0.987	0.162	-0.079	0.008	0.027	-0.056	0.046	0.131	0.009	0.060	-0.057
0.109	0.025	-0.956	0.137	0.100	-0.986	0.119	-0.464	0.098	-0.043	-0.035	0.024	0.068	0.013	0.041	-0.044
0.124	0.060	-0.905	0.137	0.104	-0.985	0.199	-0.011	0.052	-0.028	-0.004	0.075	0.081	0.047	0.093	-0.021
0.136	0.102	-0.924	0.133	0.107	-0.985	0.123	0.180	0.042	-0.013	0.037	0.055	0.091	0.090	0.073	-0.028
0.167	0.114	-0.952	0.127	0.108	-0.986	0.069	0.332	0.023	0.025	0.047	0.028	0.119	0.102	0.046	-0.027
0.124	0.168	-0.940	0.120	0.107	-0.987	-0.063	0.360	0.066	-0.010	0.102	0.041	0.075	0.156	0.059	-0.014
0.105	0.157	-0.905	0.109	0.103	-0.989	-0.265	0.515	0.168	-0.019	0.095	0.079	0.054	0.144	0.095	-0.015
0.143	0.184	-0.948	0.101	0.099	-0.990	-0.246	0.419	0.152	0.028	0.126	0.037	0.091	0.170	0.052	-0.027
0.078	0.137	-0.964	0.095	0.098	-0.991	-0.029	0.246	0.096	-0.032	0.080	0.022	0.023	0.122	0.037	-0.031
0.109	0.099	-0.838	0.087	0.097	-0.991	-0.062	0.438	0.074	0.007	0.043	0.149	0.052	0.082	0.163	-0.041
0.090	0.102	-0.873	0.085	0.101	-0.991	0.161	0.082	0.125	-0.010	0.044	0.113	0.030	0.085	0.127	-0.064
0.017	0.068	-0.901	0.071	0.103	-0.992	0.101	0.695	0.007	-0.069	0.007	0.086	0.045	0.050	0.099	-0.077
0.036	0.079	-0.810	0.063	0.102	-0.993	-0.023	0.369	0.048	-0.042	0.020	0.177	0.027	0.060	0.189	-0.104
-0.014	0.010	-0.897	0.053	0.103	-0.993	0.057	0.529	0.023	-0.081	-0.051	0.091	0.079	0.010	0.102	-0.103
-0.076	-0.010	-0.830	0.044	0.100	-0.994	-0.172	0.387	0.110	-0.135	-0.066	0.159	0.144	0.031	0.168	-0.102
0.078	0.064	-0.782	0.031	0.100	-0.995	0.030	0.706	-0.037	0.033	0.007	0.207	0.007	0.042	0.216	-0.124
0.017	0.017	-0.786	0.025	0.099	-0.995	-0.057	0.316	-0.085	-0.023	-0.039	0.203	0.057	0.004	0.212	-0.127
-0.153	0.052	-0.853	0.011	0.095	-0.995	-0.168	0.667	-0.007	-0.179	-0.001	0.137	0.229	0.031	0.144	-0.121
-0.053	-0.048	-0.849	0.008	0.091	-0.996	-0.212	0.128	0.036	-0.076	-0.097	0.142	0.131	0.069	0.147	-0.117
-0.099	-0.060	-0.869	0.004	0.086	-0.996	-0.199	0.170	0.048	-0.120	-0.104	0.122	0.179	0.080	0.127	-0.107
0.082	-0.025	-0.747	-0.004	0.082	-0.997	-0.194	0.411	-0.042	0.068	-0.065	0.245	0.002	0.043	0.248	-0.084
0.028	0.025	-0.830	-0.009	0.078	-0.997	-0.192	0.287	-0.100	0.019	-0.011	0.163	0.050	0.008	0.163	-0.083
-0.033	-0.017	-0.814	-0.014	0.075	-0.997	-0.151	0.247	-0.069	-0.038	-0.051	0.179	0.111	0.033	0.178	-0.074
-0.110	0.014	-0.975	-0.014	0.069	-0.997	-0.280	0.006	-0.131	-0.115	-0.014	0.018	0.187	0.002	0.015	-0.082
-0.103	0.056	-0.940	-0.022	0.068	-0.997	-0.069	0.415	-0.225	-0.098	0.031	0.053	0.177	0.040	0.049	-0.099
-0.053	0.083	-0.944	-0.027	0.066	-0.997	-0.118	0.238	-0.251	-0.044	0.060	0.049	0.126	0.066	0.043	-0.094
-0.130	0.075	-0.932	-0.034	0.063	-0.997	-0.127	0.367	-0.194	-0.113	0.055	0.061	0.202	0.058	0.053	-0.090
-0.057	0.048	-0.865	-0.045	0.060	-0.997	-0.165	0.558	-0.165	-0.029	0.031	0.128	0.128	0.030	0.119	-0.081
-0.110	0.021	-0.920	-0.057	0.056	-0.997	-0.240	0.572	-0.100	-0.072	0.009	0.072	0.180	0.002	0.063	-0.100
-0.083	0.079	-0.897	-0.071	0.053	-0.996	-0.134	0.700	-0.164	-0.032	0.069	0.095	0.153	0.060	0.086	-0.086
-0.218	0.002	-0.979	-0.075	0.051	-0.996	-0.109	0.228	-0.060	-0.162	-0.006	0.012	0.286	0.017	0.003	-0.090
-0.110	-0.021	-0.944	-0.087	0.050	-0.995	-0.047	0.557	-0.152	-0.043	-0.028	0.046	0.176	0.040	0.039	-0.076
-0.195	-0.083	-1.035	-0.098	0.048	-0.994	-0.118	0.567	-0.156	-0.116	-0.087	-0.045	0.260	0.100	0.052	-0.037
-0.157	-0.102	-1.117	-0.110	0.046	-0.993	-0.068	0.605	-0.211	-0.066	-0.105	-0.129	0.221	0.118	0.135	0.002
-0.049	-0.172	-1.208	-0.129	0.038	-0.991	-0.387	0.995	-0.212	0.061	-0.166	-0.221	0.114	0.187	0.225	-0.010
-0.130	-0.199	-1.149	-0.138	0.032	-0.990	-0.304	0.466	-0.157	-0.010	-0.187	-0.163	0.195	0.213	0.168	-0.058
-0.260	-0.218	-1.011	-0.143	0.031	-0.989	-0.013	0.252	0.040	-0.136	-0.205	-0.025	0.326	0.231	0.031	-0.083
-0.476	-0.126	-0.948	-0.146	0.034	-0.989	0.201	0.052	0.215	-0.349	-0.116	0.038	0.543	0.139	0.031	-0.134
-0.291	-0.060	-0.983	-0.157	0.039	-0.987	0.330	0.539	0.243	-0.153	-0.055	0.001	0.360	0.073	0.006	-0.167
-0.299	-0.044	-1.042	-0.164	0.045	-0.986	0.354	0.310	0.204	-0.155	-0.045	-0.059	0.369	0.058	0.066	-0.160
-0.330	-0.017	-1.145	-0.160	0.047	-0.986	0.153	-0.222	0.245	-0.189	-0.020	-0.161	0.401	0.031	0.169	-0.077
-0.268	0.025	-1.125	-0.147	0.045	-0.988	-0.088	-0.672	0.267	-0.140	0.026	-0.139	0.341	0.012	0.151	0.011
-0.041	0.056	-1.039	-0.129	0.043	-0.991	-0.038	-0.897	0.218	0.068	0.058	-0.050	0.115	0.043	0.064	0.142
0.217	0.122	-1.039	-0.113	0.046	-0.992	0.158	-0.749	0.138	0.310	0.121	-0.048	0.142	0.108	0.064	0.290
0.467	0.133	-1.109	-0.086	0.054	-0.995	0.370	-1.296	0.164	0.533	0.125	-0.116	0.392	0.121	0.136	0.460
0.559	0.164	-1.188	-0.068	0.063	-0.996	0.469	-0.829	0.032	0.607	0.147	-0.194	0.484	0.153	0.216	0.583
0.686	0.172	-1.283	-0.064	0.074	-0.995	0.513	-0.085	-0.027	0.729	0.144	-0.289	0.611	0.162	0.311	0.638
0.594	0.068	-1.385	-0.037	0.080	-0.996	0.318	-1.269	0.023	0.610	0.034	-0.390	0.519	0.058	0.414	0.635
0.447	-0.025	-1.492	-0.019	0.081	-0.997	0.090	-0.814	-0.045	0.446	-0.060	-0.496	0.372	0.035	0.520	0.605
0.424	-0.087	-1.456	0.009	0.081	-0.997	0.000	-1.368	0.131	0.394	-0.122	-0.461	0.349	0.097	0.485	0.541
0.470	0.002	-1.236	0.026	0.082	-0.996	0.078	-0.768	0.064	0.423	-0.034	-0.240	0.395	0.009	0.265	0.495
0.470	0.002	-1.236	0.047	0.084	-0.995	0.113	-1.012	0.195	0.402	-0.036	-0.241	0.396	0.008	0.265	0.450
0.590	-0.017	-0.975	0.060	0.085	-0.995	0.041	-0.601	0.169	0.508	-0.056	0.018	0.516	0.026	0.006	0.367
0.486	-0.056	-0.940	0.064	0.085	-0.994	0.027	-0.108	0.047	0.401	-0.094	0.053	0.413	0.064	0.028	0.326
0.232	0.025	-0.936	0.080	0.088	-0.993	0.153	-0.783	-0.071	0.130	-0.015	0.055	0.160	0.017	0.032	0.244
0.432	0.191	-0.873	0.081	0.087	-0.993	-0.028	0.012	-0.105	0.329	0.152	0.118	0.361	0.183	0.096	0.139
0.190	0.145	-0.877	0.079	0.090	-0.993	0.141	0.112	-0.074	0.088	0.103	0.113	0.119	0.137	0.092	0.097
0.074	0.141	-0.865	0.075	0.096	-0.993	0.305	0.211	-0.023	-0.023	0.093	0.125	0.005	0.134	0.104	0.067
0.217	0.180	-1.070	0.069	0.099	-0.993	0.129	0.367	-0.331	0.125	0.129	-0.080	0.148	0.173	0.102	-0.013
-0.022	0.106	-1.129	0.061	0.098	-0.993	-0.025	0.404	-0.342	-0.106	0.057	-0.138	0.090	0.101	0.161	-0.054
-0.083	0.029	-1.027	0.056	0.098	-0.994	0.056	0.272	-0.528	-0.162	-0.020	-0.036	0.151	0.025	0.058	-0.049
-0.122	0.014	-1.074	0.060	0.097	-0.993	0.013	-0.165	-0.442	-0.204	-0.035	-0.083	0.189	0.011	0.105	-0.105
0.036	-0.002	-1.011	0.060	0.096	-0.994	-0.042	0.040	-0.477	-0.047	-0.049	-0.020	0.030	0.004	0.041	-0.106
-0.053	-0.021	-0.960	0.063	0.092	-0.994	-0.173	-0.174	-0.194	-0.138	-0.064	0.031	0.116	0.024	0.012	-0.085
-0.014	0.041	-1.106	0.068	0.090	-0.994	-0.098	-0.236	-0.019	-0.104	-0.000	-0.115	0.076	0.038	0.134	-0.075
0.059	0.106	-0.995	0.077	0.092	-0.993	0.115	-0.464	-0.014	-0.040	0.063	-0.006	0.001	0.103	0.023	-0.094
0.005	0.041	-0.924	0.080	0.093	-0.992	0.097	-0.149	-0.155	-0.096	-0.004	0.065	0.054	0.038	0.048	-0.076
-0.030	0.021	-0.972	0.084	0.091	-0.992	-0.097	-0.229	-0.108	-0.134	-0.021	0.017	0.087	0.020	0.001	-0.069
0.040	0.079	-1.023	0.085	0.095	-0.992	0.208	-0.002	-0.179	-0.064	0.033	-0.035	0.018	0.078	0.050	-0.094
0.032	0.118	-1.129	0.089	0.098	-0.991	0.180	-0.214	-0.203	-0.076	0.068	-0.142	0.025	0.117	0.155	-0.094
-0.083	-0.064	-1.035	0.090	0.094	-0.991	-0.186	-0.094	0.011	-0.192	-0.109	-0.047	0.142	0.065	0.059	-0.071
0.001	-0.087	-0.956	0.092	0.089	-0.992	-0.246	-0.077	0.055	-0.109	-0.127	0.032	0.058	0.090	0.021	-0.069
0.147	-0.013	-0.857	0.096	0.092	-0.991	0.216	-0.206	-0.152	0.033	-0.057	0.130	0.086	0.017	0.121	-0.063
0.028	0.126	-1.137	0.105	0.096	-0.990	0.185	-0.447	-0.030	-0.095	0.079	-0.151	0.036	0.122	0.157	-0.040
0.097	0.052	-1.019	0.083	0.094	-0.992	-0.105	1.107	-0.021	-0.004	0.008	-0.030	0.031	0.048	0.038	0.005
0.128	-0.010	-0.865	0.116	0.092	-0.989	-0.098	-1.710	0.239	-0.007	-0.053	0.121	0.059	0.013	0.118	0.029
0.267	-0.017	-0.940	0.105	0.094	-0.990	0.101	0.619	-0.030	0.144	-0.062	0.047	0.195	0.020	0.045	0.035
0.267	-0.017	-0.940	0.116	0.091	-0.989	-0.145	-0.578	0.125	0.132	-0.059	0.047	0.192	0.019	0.045	0.013
0.124	0.064	-0.972	0.110	0.086	-0.990	-0.246	0.312	0.017	-0.004	0.027	0.016	0.049	0.062	0.015	0.030
0.093	-0.029	-0.822	0.123	0.085	-0.989	-0.044	-0.630	-0.034	-0.048	-0.064	0.165	0.015	0.030	0.164	-0.025
0.174	0.014	-1.003	0.123	0.087	-0.989	0.164	0.018	-0.138	0.033	-0.023	-0.016	0.094	0.014	0.017	-0.036
-0.033	0.091	-1.035	0.136	0.087	-0.987	-0.013	-0.691	0.047	-0.188	0.055	-0.049	0.115	0.093	0.049	-0.047
0.190	0.164	-1.046	0.137	0.082	-0.987	-0.261	-0.043	0.011	0.033	0.133	-0.061	0.107	0.167	0.062	-0.033
0.067	0.060	-1.050	0.141	0.078	-0.987	-0.226	-0.246	-0.020	-0.094	0.034	-0.065	0.018	0.062	0.066	-0.049
0.178	-0.064	-0.869	0.149	0.078	-0.986	0.023	-0.379	-0.022	0.009	-0.089	0.116	0.092	0.061	0.114	-0.021
0.147	-0.029	-0.912	0.151	0.076	-0.986	-0.052	-0.102	-0.007	-0.024	-0.053	0.072	0.062	0.027	0.071	-0.055
0.155	0.079	-0.995	0.151	0.072	-0.986	-0.207	0.000	-0.022	-0.017	0.060	-0.010	0.071	0.080	0.010	-0.032
0.028	0.041	-1.042	0.158	0.069	-0.985	-0.169	-0.360	0.063	-0.151	0.025	-0.058	0.055	0.041	0.057	-0.053
0.228	0.029	-0.987	0.155	0.069	-0.986	0.026	0.173	-0.108	0.052	0.013	-0.003	0.146	0.030	0.002	-0.057
0.032	-0.021	-0.975	0.156	0.068	-0.985	-0.054	-0.076	-0.013	-0.146	-0.036	0.009	0.050	0.020	0.009	-0.072
0.124	-0.029	-0.916	0.146	0.064	-0.987	-0.174	0.493	-0.060	-0.044	-0.040	0.070	0.043	0.028	0.069	-0.059
0.074	0.033	-0.995	0.150	0.058	-0.987	-0.311	-0.186	0.087	-0.098	0.028	-0.009	0.007	0.033	0.009	-0.070
0.101	0.052	-1.019	0.148	0.056	-0.987	-0.105	0.056	-0.038	-0.070	0.050	-0.032	0.021	0.051	0.032	-0.069
0.155	0.079	-1.019	0.154	0.058	-0.986	0.130	-0.286	-0.013	-0.022	0.074	-0.033	0.075	0.078	0.032	-0.062
0.028	0.010	-1.015	0.156	0.059	-0.986	0.041	-0.131	0.026	-0.151	0.004	-0.029	0.050	0.007	0.027	-0.070
0.163	-0.013	-0.932	0.154	0.057	-0.986	-0.086	0.139	-0.026	-0.014	-0.017	0.054	0.085	0.016	0.056	-0.065
0.059	-0.122	-0.940	0.157	0.052	-0.986	-0.239	-0.171	0.048	-0.121	-0.120	0.045	0.019	0.126	0.049	-0.078
0.151	-0.021	-0.972	0.152	0.049	-0.987	-0.130	0.229	-0.019	-0.024	-0.016	0.014	0.074	0.026	0.018	-0.047
0.063	0.072	-1.078	0.154	0.050	-0.987	0.058	-0.116	-0.031	-0.114	0.075	-0.092	0.014	0.066	0.088	-0.035
0.190	0.060	-1.039	0.159	0.051	-0.986	0.057	-0.261	-0.040	0.008	0.063	-0.054	0.114	0.055	0.049	-0.016
0.182	0.075	-1.046	0.155	0.051	-0.987	-0.013	0.227	-0.021	0.005	0.078	-0.061	0.107	0.071	0.057	-0.009
0.128	0.114	-1.007	0.148	0.050	-0.988	-0.047	0.343	-0.041	-0.041	0.118	-0.021	0.054	0.110	0.018	0.008
0.197	-0.060	-0.928	0.143	0.043	-0.989	-0.341	0.275	0.030	0.034	-0.049	0.059	0.124	0.064	0.062	0.003
0.197	-0.060	-0.928	0.148	0.037	-0.988	-0.295	-0.263	0.079	0.029	-0.043	0.058	0.124	0.064	0.062	-0.021
0.197	-0.156	-0.901	0.146	0.036	-0.989	-0.022	0.144	-0.118	0.032	-0.138	0.086	0.125	0.161	0.090	-0.011
0.078	-0.126	-0.987	0.157	0.037	-0.987	0.060	-0.601	0.027	-0.099	-0.107	-0.003	0.006	0.130	0.004	-0.029
0.197	0.006	-0.979	0.155	0.040	-0.987	0.167	0.116	-0.037	0.022	0.021	0.006	0.126	0.001	0.014	-0.015
0.070	0.010	-1.042	0.159	0.044	-0.986	0.190	-0.217	0.035	-0.108	0.021	-0.058	0.000	0.006	0.049	-0.016
0.224	0.114	-1.062	0.151	0.041	-0.988	-0.157	0.396	0.030	0.053	0.129	-0.077	0.154	0.111	0.069	0.009
0.140	0.118	-1.058	0.150	0.039	-0.988	-0.101	0.080	0.087	-0.029	0.134	-0.072	0.070	0.115	0.065	0.001
0.178	0.091	-1.050	0.146	0.033	-0.989	-0.312	0.186	0.056	0.013	0.113	-0.063	0.109	0.088	0.056	0.015
0.128	0.017	-1.035	0.147	0.031	-0.989	-0.136	-0.061	0.099	-0.038	0.042	-0.048	0.059	0.015	0.040	-0.008
0.155	0.052	-1.003	0.151	0.030	-0.988	-0.079	-0.189	0.057	-0.015	0.078	-0.016	0.087	0.049	0.007	-0.000
0.113	0.048	-1.035	0.158	0.027	-0.987	-0.169	-0.350	0.111	-0.064	0.077	-0.049	0.044	0.044	0.038	-0.020
0.232	0.037	-0.956	0.162	0.027	-0.986	0.024	-0.224	-0.060	0.050	0.065	0.030	0.163	0.032	0.042	-0.037
0.105	0.017	-0.999	0.164	0.026	-0.986	-0.006	-0.081	-0.113	-0.078	0.046	-0.014	0.036	0.012	0.000	-0.036
0.109	0.014	-0.909	0.171	0.030	-0.985	0.193	-0.391	-0.118	-0.082	0.039	0.075	0.040	0.008	0.092	-0.033
0.236	-0.052	-0.877	0.182	0.031	-0.983	0.099	-0.509	-0.058	0.034	-0.028	0.105	0.166	0.057	0.124	-0.050
0.178	-0.075	-0.948	0.179	0.031	-0.983	0.001	0.136	-0.101	-0.021	-0.050	0.034	0.107	0.081	0.053	-0.054
0.182	-0.133	-0.877	0.177	0.030	-0.984	-0.012	0.094	-0.111	-0.015	-0.107	0.106	0.111	0.139	0.124	-0.056
0.147	-0.211	-0.857	0.176	0.023	-0.984	-0.338	0.077	0.083	-0.048	-0.177	0.126	0.075	0.216	0.144	-0.044
0.090	-0.199	-0.944	0.175	0.014	-0.985	-0.402	0.035	0.140	-0.105	-0.157	0.040	0.018	0.204	0.058	-0.027
0.282	-0.033	-0.924	0.179	0.011	-0.984	-0.188	-0.200	0.058	0.083	0.013	0.059	0.210	0.038	0.079	-0.026
0.240	0.033	-1.007	0.170	0.009	-0.985	-0.098	0.455	-0.055	0.050	0.081	-0.022	0.166	0.028	0.005	-0.012
0.132	0.021	-1.019	0.173	0.010	-0.985	0.032	-0.141	0.019	-0.061	0.069	-0.034	0.057	0.017	0.017	0.004
0.174	0.014	-0.975	0.168	0.011	-0.986	0.094	0.273	-0.027	-0.013	0.059	0.011	0.098	0.009	0.027	-0.004
0.136	0.060	-1.031	0.161	0.012	-0.987	0.025	0.334	0.029	-0.045	0.105	-0.043	0.059	0.055	0.027	-0.014
0.201	0.060	-0.952	0.151	0.014	-0.988	0.074	0.509	0.016	0.030	0.103	0.038	0.123	0.055	0.053	-0.003
0.186	0.033	-0.936	0.144	0.013	-0.989	-0.074	0.346	0.136	0.021	0.077	0.054	0.107	0.027	0.070	-0.023
0.186	0.033	-0.936	0.130	0.012	-0.991	-0.030	0.741	0.107	0.036	0.077	0.056	0.106	0.027	0.071	-0.033
0.047	-0.068	-0.897	0.119	0.008	-0.993	-0.249	0.517	0.170	-0.093	-0.018	0.097	0.035	0.074	0.110	-0.059
0.086	-0.153	-0.912	0.117	0.003	-0.993	-0.208	0.085	0.117	-0.052	-0.099	0.082	0.002	0.161	0.095	-0.078
0.051	-0.098	-0.861	0.106	-0.000	-0.994	-0.177	0.581	0.040	-0.075	-0.041	0.135	0.034	0.108	0.147	-0.104
0.051	-0.095	-0.905	0.103	-0.003	-0.995	-0.127	0.132	0.014	-0.073	-0.034	0.092	0.035	0.105	0.104	-0.096
0.055	-0.098	-0.830	0.095	-0.005	-0.996	-0.048	0.420	-0.083	-0.061	-0.036	0.167	0.033	0.111	0.178	-0.098
0.078	-0.091	-0.849	0.088	-0.006	-0.996	-0.056	0.316	-0.111	-0.032	-0.027	0.148	0.011	0.105	0.158	-0.088
0.059	-0.083	-0.861	0.080	-0.007	-0.997	-0.054	0.423	-0.029	-0.042	-0.018	0.137	0.032	0.100	0.146	-0.059
0.070	-0.021	-0.873	0.073	-0.010	-0.997	-0.123	0.349	0.053	-0.024	0.046	0.126	0.023	0.040	0.135	-0.038
0.209	0.033	-0.782	0.060	-0.015	-0.998	-0.279	0.691	0.008	0.128	0.106	0.217	0.113	0.013	0.226	-0.027
0.113	0.087	-0.845	0.045	-0.019	-0.999	-0.213	0.754	-0.024	0.047	0.164	0.154	0.014	0.066	0.163	-0.024
0.082	0.029	-0.853	0.033	-0.024	-0.999	-0.254	0.596	-0.067	0.028	0.111	0.146	0.019	0.008	0.154	-0.030
0.020	0.021	-0.869	0.025	-0.027	-0.999	-0.167	0.416	-0.079	-0.025	0.106	0.131	0.083	0.001	0.137	-0.040
-0.033	0.044	-0.924	0.022	-0.026	-0.999	0.050	0.119	-0.099	-0.076	0.128	0.075	0.138	0.024	0.081	-0.071
0.074	0.025	-0.857	0.010	-0.026	-1.000	-0.011	0.628	-0.025	0.044	0.109	0.142	0.030	0.006	0.147	-0.082
-0.118	-0.068	-0.889	-0.005	-0.023	-1.000	0.198	0.723	-0.045	-0.134	0.013	0.111	0.220	0.086	0.115	-0.076
-0.026	-0.068	-0.865	-0.011	-0.021	-1.000	0.087	0.276	0.092	-0.036	0.011	0.134	0.126	0.085	0.137	-0.074
0.001	-0.068	-0.857	-0.026	-0.017	-1.000	0.220	0.784	-0.024	0.007	0.007	0.141	0.097	0.084	0.143	-0.082
-0.068	-0.010	-0.897	-0.036	-0.013	-0.999	0.196	0.488	0.028	-0.053	0.061	0.102	0.164	0.025	0.101	-0.066
-0.022	-0.013	-0.853	-0.045	-0.008	-0.999	0.228	0.446	0.003	0.002	0.053	0.145	0.116	0.029	0.141	-0.071
-0.095	0.002	-0.912	-0.060	-0.002	-0.998	0.300	0.761	-0.116	-0.056	0.062	0.085	0.188	0.013	0.079	-0.091
-0.126	-0.068	-0.889	-0.073	0.000	-0.997	0.137	0.639	-0.015	-0.073	-0.010	0.107	0.217	0.083	0.100	-0.080
-0.176	-0.126	-0.901	-0.074	0.004	-0.997	0.189	0.012	0.071	-0.123	-0.071	0.095	0.266	0.141	0.087	-0.094
-0.041	-0.095	-0.865	-0.082	0.004	-0.997	0.053	0.409	0.088	0.021	-0.041	0.130	0.129	0.109	0.122	-0.089
-0.172	-0.064	-0.920	-0.091	0.005	-0.996	0.049	0.433	0.061	-0.101	-0.011	0.074	0.259	0.079	0.066	-0.089
-0.107	-0.110	-0.909	-0.098	0.003	-0.995	-0.085	0.353	0.068	-0.029	-0.055	0.086	0.193	0.124	0.077	-0.074
-0.183	-0.095	-0.944	-0.109	0.003	-0.994	0.049	0.557	0.083	-0.094	-0.040	0.049	0.269	0.108	0.042	-0.108
-0.172	-0.098	-0.948	-0.130	-0.002	-0.992	-0.252	1.025	0.050	-0.062	-0.038	0.043	0.257	0.111	0.038	-0.084
-0.330	-0.110	-1.019	-0.131	-0.006	-0.991	-0.162	0.040	0.169	-0.218	-0.046	-0.028	0.416	0.122	0.033	-0.088
-0.153	-0.071	-1.078	-0.139	-0.011	-0.990	-0.229	0.414	0.085	-0.033	-0.002	-0.088	0.238	0.082	0.093	-0.039
-0.257	-0.114	-1.141	-0.141	-0.017	-0.990	-0.273	0.062	0.087	-0.135	-0.038	-0.152	0.343	0.124	0.157	-0.010
-0.037	-0.187	-1.141	-0.153	-0.023	-0.988	-0.305	0.652	-0.076	0.097	-0.105	-0.153	0.125	0.197	0.158	0.001
-0.091	-0.241	-1.062	-0.162	-0.028	-0.986	-0.216	0.462	0.014	0.052	-0.154	-0.076	0.181	0.252	0.081	-0.060
-0.322	-0.187	-1.062	-0.168	-0.028	-0.985	0.082	0.273	0.167	-0.173	-0.101	-0.077	0.412	0.198	0.082	-0.071
-0.514	-0.087	-1.078	-0.166	-0.023	-0.986	0.322	-0.157	0.340	-0.368	-0.005	-0.092	0.605	0.098	0.098	-0.115
-0.299	-0.037	-1.023	-0.167	-0.015	-0.986	0.441	0.081	0.351	-0.151	0.037	-0.037	0.390	0.048	0.044	-0.135
-0.287	0.037	-1.125	-0.167	-0.010	-0.986	0.298	-0.019	0.326	-0.139	0.106	-0.139	0.379	0.026	0.147	-0.099
-0.233	0.021	-1.157	-0.163	-0.009	-0.987	0.086	-0.223	0.259	-0.090	0.090	-0.170	0.325	0.009	0.178	-0.016
-0.126	-0.025	-1.102	-0.156	-0.009	-0.988	0.022	-0.345	0.186	0.011	0.043	-0.113	0.218	0.038	0.124	0.043
-0.057	-0.064	-1.125	-0.142	-0.011	-0.990	-0.006	-0.689	0.266	0.066	0.006	-0.135	0.148	0.076	0.148	0.145
0.047	-0.029	-1.094	-0.120	-0.011	-0.993	0.014	-1.097	0.336	0.147	0.041	-0.100	0.045	0.042	0.118	0.238
0.336	0.072	-1.109	-0.108	-0.008	-0.994	0.165	-0.530	0.310	0.424	0.139	-0.114	0.243	0.057	0.134	0.346
0.332	0.118	-1.204	-0.087	-0.002	-0.996	0.353	-0.944	0.269	0.400	0.179	-0.207	0.239	0.103	0.229	0.458
0.501	0.126	-1.243	-0.071	0.007	-0.997	0.397	-0.744	0.102	0.553	0.179	-0.245	0.408	0.110	0.268	0.528
0.570	0.044	-1.330	-0.050	0.015	-0.999	0.398	-0.953	0.000	0.601	0.090	-0.330	0.478	0.029	0.356	0.574
0.455	-0.017	-1.287	-0.026	0.013	-1.000	-0.085	-1.106	-0.045	0.462	0.030	-0.286	0.363	0.034	0.313	0.578
0.597	-0.149	-1.338	-0.014	0.011	-1.000	-0.057	-0.538	-0.020	0.591	-0.100	-0.337	0.505	0.165	0.364	0.567
0.436	-0.184	-1.271	0.015	0.011	-1.000	0.006	-1.380	0.059	0.401	-0.134	-0.270	0.345	0.200	0.297	0.512
0.574	-0.098	-1.149	0.027	0.017	-0.999	0.337	-0.540	-0.035	0.527	-0.056	-0.148	0.485	0.116	0.174	0.521
0.397	-0.033	-1.220	0.034	0.025	-0.999	0.407	-0.276	-0.116	0.343	0.002	-0.219	0.309	0.050	0.246	0.459
0.651	-0.041	-1.066	0.041	0.031	-0.999	0.323	-0.232	-0.035	0.590	-0.012	-0.066	0.563	0.058	0.091	0.420
0.424	-0.106	-1.031	0.039	0.035	-0.999	0.233	0.138	-0.079	0.365	-0.081	-0.031	0.337	0.124	0.056	0.355
0.393	-0.184	-0.889	0.047	0.043	-0.998	0.389	-0.338	0.102	0.326	-0.166	0.110	0.306	0.201	0.085	0.319
0.305	0.095	-0.944	0.038	0.049	-0.998	0.315	0.462	-0.053	0.246	0.106	0.055	0.218	0.078	0.029	0.236
0.305	0.095	-0.944	0.035	0.057	-0.998	0.380	0.197	0.115	0.249	0.098	0.054	0.219	0.078	0.028	0.192
0.270	0.075	-0.834	0.027	0.069	-0.997	0.594	0.472	-0.066	0.223	0.067	0.164	0.186	0.059	0.139	0.119
0.147	0.203	-1.082	0.018	0.084	-0.996	0.775	0.452	-0.253	0.108	0.179	-0.086	0.064	0.187	0.109	0.047
-0.157	0.149	-1.176	0.000	0.090	-0.996	0.302	0.901	-0.143	-0.177	0.119	-0.181	0.239	0.133	0.204	-0.025
-0.176	0.091	-1.090	0.002	0.093	-0.996	0.155	-0.097	-0.240	-0.198	0.058	-0.095	0.258	0.075	0.117	-0.058
-0.072	-0.068	-0.810	0.006	0.103	-0.995	0.513	-0.188	-0.440	-0.099	-0.110	0.184	0.153	0.083	0.164	-0.116
0.059	-0.106	-0.857	0.001	0.113	-0.994	0.509	0.349	-0.505	0.037	-0.158	0.135	0.022	0.122	0.117	-0.098
-0.187	0.025	-1.082	0.002	0.114	-0.993	0.094	-0.053	-0.216	-0.209	-0.028	-0.090	0.265	0.009	0.107	-0.103
0.017	0.184	-0.968	0.004	0.115	-0.993	0.020	-0.098	-0.203	-0.008	0.130	0.024	0.059	0.167	0.006	-0.076
-0.133	0.064	-0.916	0.010	0.119	-0.993	0.238	-0.272	-0.223	-0.163	0.006	0.074	0.208	0.046	0.057	-0.097
0.028	0.064	-0.936	0.005	0.123	-0.992	0.202	0.259	-0.299	0.003	0.002	0.054	0.045	0.045	0.037	-0.085
-0.087	0.033	-0.952	0.005	0.124	-0.992	0.059	0.039	-0.251	-0.112	-0.030	0.037	0.160	0.013	0.021	-0.089
-0.091	0.037	-0.995	0.006	0.121	-0.993	-0.150	-0.046	-0.285	-0.117	-0.022	-0.006	0.164	0.015	0.022	-0.063
-0.045	0.157	-1.102	0.011	0.119	-0.993	-0.066	-0.219	-0.345	-0.076	0.099	-0.113	0.118	0.133	0.127	-0.072
-0.064	0.126	-1.141	0.021	0.119	-0.993	-0.015	-0.485	-0.309	-0.105	0.068	-0.152	0.138	0.100	0.166	-0.076
-0.026	0.010	-0.979	0.019	0.125	-0.992	0.304	0.136	-0.280	-0.064	-0.053	0.009	0.102	0.017	0.004	-0.076
-0.064	-0.091	-0.873	0.021	0.128	-0.992	0.183	-0.100	-0.115	-0.104	-0.157	0.115	0.142	0.118	0.103	-0.079
-0.033	-0.091	-0.861	0.020	0.123	-0.992	-0.191	0.061	-0.012	-0.072	-0.152	0.128	0.113	0.119	0.116	-0.083
0.017	-0.098	-0.912	0.019	0.119	-0.993	-0.196	0.061	0.017	-0.020	-0.155	0.077	0.065	0.126	0.066	-0.079
-0.014	0.017	-0.964	0.028	0.118	-0.993	-0.014	-0.478	-0.010	-0.060	-0.039	0.026	0.097	0.011	0.016	-0.058
0.009	0.079	-0.979	0.037	0.120	-0.992	0.078	-0.443	-0.115	-0.045	0.022	0.010	0.075	0.050	0.001	-0.020
-0.018	0.218	-1.109	0.042	0.126	-0.991	0.339	-0.230	-0.119	-0.077	0.154	-0.121	0.103	0.188	0.128	-0.015
0.117	0.222	-1.109	0.054	0.133	-0.990	0.306	-0.627	-0.054	0.045	0.152	-0.122	0.030	0.190	0.127	-0.015
-0.026	0.176	-1.184	0.050	0.133	-0.990	-0.007	0.176	0.082	-0.094	0.106	-0.197	0.114	0.143	0.201	-0.032
0.009	0.048	-0.944	0.044	0.131	-0.990	-0.088	0.302	0.024	-0.053	-0.020	0.044	0.081	0.014	0.038	-0.051
-0.037	0.002	-0.920	0.060	0.137	-0.989	0.318	-0.801	-0.009	-0.115	-0.072	0.066	0.128	0.033	0.061	-0.085
-0.037	0.002	-0.920	0.058	0.143	-0.988	0.364	0.087	-0.156	-0.114	-0.079	0.065	0.128	0.035	0.060	-0.095
-0.033	0.079	-1.035	0.062	0.148	-0.987	0.245	-0.200	0.005	-0.114	-0.006	-0.050	0.125	0.042	0.055	-0.097
0.005	0.122	-1.003	0.068	0.154	-0.986	0.300	-0.313	0.015	-0.081	0.031	-0.019	0.087	0.084	0.024	-0.060
-0.022	0.106	-1.074	0.072	0.156	-0.985	0.136	-0.259	0.096	-0.113	0.013	-0.091	0.113	0.068	0.095	-0.052
0.136	0.199	-1.007	0.068	0.159	-0.985	0.117	0.253	-0.019	0.050	0.104	-0.024	0.045	0.160	0.028	-0.040
-0.060	0.199	-1.145	0.074	0.154	-0.985	-0.232	-0.364	0.128	-0.153	0.108	-0.162	0.150	0.159	0.165	-0.034
0.059	0.114	-1.003	0.075	0.148	-0.986	-0.312	-0.063	0.067	-0.035	0.029	-0.019	0.029	0.073	0.023	-0.041
0.047	0.052	-1.007	0.081	0.148	-0.986	0.032	-0.314	-0.047	-0.052	-0.033	-0.024	0.040	0.011	0.026	-0.059
0.005	0.002	-0.952	0.092	0.149	-0.985	0.037	-0.530	-0.037	-0.105	-0.083	0.030	0.081	0.041	0.030	-0.070
0.105	-0.029	-0.905	0.097	0.153	-0.983	0.239	-0.274	-0.070	-0.011	-0.118	0.076	0.020	0.074	0.077	-0.065
0.005	-0.010	-0.897	0.111	0.154	-0.982	0.094	-0.730	-0.000	-0.125	-0.099	0.082	0.080	0.057	0.085	-0.073
0.174	-0.006	-0.865	0.117	0.155	-0.981	0.041	-0.296	0.027	0.039	-0.096	0.113	0.090	0.055	0.117	-0.074
0.067	-0.037	-0.936	0.117	0.156	-0.981	0.123	0.034	-0.098	-0.069	-0.128	0.042	0.017	0.088	0.046	-0.063
0.036	-0.071	-0.932	0.123	0.154	-0.980	-0.104	-0.333	0.116	-0.105	-0.161	0.046	0.047	0.123	0.050	-0.041
0.197	-0.091	-0.861	0.116	0.150	-0.982	-0.156	0.326	0.066	0.062	-0.176	0.118	0.116	0.144	0.121	-0.031
0.124	-0.044	-0.924	0.121	0.144	-0.982	-0.325	-0.247	0.099	-0.015	-0.123	0.056	0.043	0.098	0.058	-0.015
0.167	0.099	-1.054	0.119	0.137	-0.983	-0.308	0.087	0.007	0.029	0.026	-0.073	0.086	0.044	0.072	-0.000
0.093	0.195	-1.133	0.129	0.134	-0.982	-0.163	-0.517	-0.053	-0.055	0.126	-0.153	0.014	0.140	0.151	0.004
0.047	0.160	-1.157	0.134	0.130	-0.982	-0.215	-0.224	-0.004	-0.105	0.095	-0.177	0.031	0.105	0.174	0.005
0.163	0.153	-1.094	0.146	0.132	-0.980	0.092	-0.655	0.029	-0.002	0.086	-0.116	0.085	0.097	0.111	0.000
0.117	0.137	-1.050	0.151	0.135	-0.979	0.141	-0.242	-0.034	-0.053	0.068	-0.073	0.039	0.080	0.068	-0.001
0.182	0.141	-1.046	0.161	0.140	-0.977	0.287	-0.492	-0.016	0.002	0.066	-0.071	0.104	0.082	0.063	0.009
0.132	0.191	-1.090	0.162	0.147	-0.976	0.354	-0.028	-0.135	-0.048	0.110	-0.116	0.054	0.131	0.106	-0.002
0.143	0.214	-1.121	0.166	0.151	-0.975	0.190	-0.228	0.077	-0.041	0.129	-0.149	0.065	0.153	0.138	0.007
0.120	0.184	-1.098	0.166	0.156	-0.974	0.249	-0.011	-0.019	-0.064	0.093	-0.126	0.042	0.121	0.114	0.005
0.170	0.195	-1.054	0.163	0.159	-0.974	0.143	0.147	0.059	-0.011	0.102	-0.083	0.092	0.132	0.070	-0.007
0.170	0.195	-1.054	0.162	0.163	-0.973	0.256	0.025	-0.039	-0.011	0.097	-0.083	0.092	0.130	0.069	-0.005
0.067	0.238	-1.098	0.162	0.165	-0.973	0.045	-0.051	0.159	-0.115	0.138	-0.127	0.013	0.172	0.112	0.007
0.147	0.222	-1.106	0.158	0.166	-0.973	0.031	0.217	0.076	-0.030	0.122	-0.134	0.068	0.155	0.118	-0.008
0.197	0.184	-1.046	0.155	0.163	-0.974	-0.154	0.146	0.112	0.024	0.086	-0.074	0.119	0.116	0.059	-0.006
0.105	0.102	-0.995	0.157	0.159	-0.975	-0.225	-0.141	0.116	-0.071	0.009	-0.023	0.026	0.035	0.007	-0.001
0.240	0.014	-0.881	0.156	0.159	-0.975	0.031	0.062	-0.072	0.064	-0.079	0.092	0.161	0.055	0.107	-0.010
0.155	-0.021	-0.924	0.161	0.160	-0.974	0.092	-0.259	0.008	-0.025	-0.115	0.047	0.076	0.090	0.065	-0.021
0.190	-0.021	-0.877	0.168	0.165	-0.972	0.233	-0.340	0.003	0.003	-0.119	0.093	0.110	0.091	0.112	-0.029
0.209	-0.029	-0.885	0.169	0.169	-0.971	0.270	-0.032	-0.114	0.021	-0.131	0.084	0.129	0.099	0.105	-0.051
0.078	-0.033	-0.995	0.176	0.173	-0.969	0.243	-0.369	-0.041	-0.117	-0.139	-0.028	0.003	0.104	0.005	-0.052
0.147	-0.091	-0.877	0.183	0.175	-0.967	0.181	-0.325	-0.068	-0.055	-0.199	0.089	0.066	0.163	0.114	-0.066
0.197	-0.068	-0.845	0.180	0.180	-0.967	0.295	0.193	-0.141	-0.001	-0.180	0.120	0.115	0.141	0.145	-0.075
0.147	-0.098	-0.834	0.190	0.187	-0.964	0.412	-0.503	-0.089	-0.062	-0.218	0.129	0.065	0.172	0.157	-0.063
0.174	-0.048	-0.881	0.187	0.193	-0.963	0.373	0.158	-0.109	-0.032	-0.174	0.081	0.091	0.122	0.110	-0.070
0.220	-0.068	-0.806	0.187	0.200	-0.962	0.395	0.036	-0.063	0.014	-0.199	0.154	0.137	0.143	0.185	-0.059
0.117	-0.006	-0.881	0.190	0.203	-0.961	0.179	-0.178	0.080	-0.092	-0.140	0.078	0.032	0.083	0.110	-0.056
0.232	-0.033	-0.905	0.181	0.206	-0.962	0.205	0.497	-0.049	0.032	-0.170	0.056	0.146	0.112	0.086	-0.039
0.143	-0.060	-0.849	0.177	0.204	-0.963	-0.113	0.153	0.170	-0.053	-0.195	0.112	0.058	0.140	0.142	-0.044
0.270	-0.056	-0.830	0.172	0.201	-0.964	-0.148	0.236	0.149	0.079	-0.188	0.134	0.184	0.138	0.161	-0.027
0.163	-0.075	-0.845	0.165	0.196	-0.967	-0.239	0.338	0.110	-0.022	-0.202	0.120	0.076	0.158	0.145	-0.033
0.174	-0.044	-0.889	0.155	0.192	-0.969	-0.155	0.514	0.083	-0.000	-0.167	0.080	0.087	0.128	0.101	-0.009
0.182	-0.025	-0.889	0.154	0.189	-0.970	-0.129	0.034	0.045	0.008	-0.145	0.081	0.094	0.110	0.102	-0.029
0.220	0.002	-0.920	0.147	0.188	-0.971	-0.086	0.385	0.117	0.054	-0.116	0.051	0.130	0.085	0.069	-0.020
0.132	-0.013	-0.842	0.141	0.183	-0.973	-0.217	0.305	0.100	-0.028	-0.127	0.132	0.041	0.102	0.148	-0.021
0.197	0.006	-0.818	0.141	0.180	-0.974	-0.174	-0.031	0.141	0.037	-0.104	0.156	0.105	0.085	0.170	-0.022
0.170	0.014	-0.834	0.131	0.180	-0.975	0.032	0.510	0.003	0.020	-0.097	0.142	0.078	0.080	0.154	-0.039
0.170	0.014	-0.834	0.126	0.178	-0.976	-0.099	0.249	0.063	0.024	-0.094	0.143	0.078	0.082	0.155	-0.036
0.147	0.064	-0.818	0.123	0.179	-0.976	0.079	0.153	0.016	0.004	-0.045	0.159	0.052	0.034	0.170	-0.057
0.117	0.095	-0.853	0.112	0.181	-0.977	0.124	0.618	-0.129	-0.015	-0.016	0.125	0.019	0.005	0.134	-0.052
0.009	0.091	-0.936	0.108	0.183	-0.977	0.096	0.197	-0.024	-0.119	-0.021	0.043	0.091	0.010	0.050	-0.082
0.132	0.102	-0.901	0.090	0.183	-0.979	0.036	0.903	-0.050	0.021	-0.010	0.080	0.031	0.001	0.085	-0.073
-0.049	0.172	-0.901	0.090	0.184	-0.979	0.031	-0.027	0.078	-0.160	0.059	0.080	0.151	0.070	0.084	-0.079
0.136	0.133	-0.865	0.078	0.185	-0.980	0.048	0.635	0.028	0.037	0.019	0.116	0.032	0.030	0.118	-0.055
0.040	0.149	-0.865	0.070	0.184	-0.980	-0.060	0.365	0.118	-0.051	0.036	0.117	0.064	0.045	0.117	-0.053
0.105	0.172	-0.916	0.062	0.184	-0.981	0.013	0.439	0.046	0.023	0.059	0.067	0.002	0.067	0.065	-0.046
0.101	0.160	-0.901	0.051	0.183	-0.982	-0.063	0.568	-0.018	0.030	0.048	0.084	0.001	0.055	0.080	-0.045
-0.060	0.137	-0.940	0.052	0.180	-0.982	-0.140	-0.063	0.011	-0.133	0.028	0.045	0.161	0.032	0.039	-0.038
0.113	0.095	-0.853	0.040	0.178	-0.983	-0.093	0.626	-0.108	0.052	-0.012	0.132	0.015	0.010	0.125	-0.040
0.017	0.153	-0.932	0.036	0.175	-0.984	-0.139	0.198	-0.038	-0.041	0.049	0.053	0.078	0.047	0.045	-0.046
0.055	0.114	-0.948	0.033	0.176	-0.984	0.059	0.160	-0.096	0.000	0.009	0.037	0.038	0.009	0.028	-0.035
0.032	0.048	-0.948	0.025	0.177	-0.984	0.071	0.421	-0.113	-0.015	-0.057	0.037	0.058	0.058	0.027	-0.048
-0.037	0.044	-0.960	0.023	0.179	-0.984	0.121	0.121	-0.010	-0.082	-0.063	0.025	0.127	0.063	0.014	-0.043
-0.010	0.052	-0.952	0.022	0.183	-0.983	0.206	0.049	0.063	-0.054	-0.059	0.032	0.096	0.056	0.022	-0.044
0.032	0.033	-0.905	0.015	0.185	-0.983	0.163	0.317	0.040	-0.006	-0.081	0.079	0.050	0.077	0.067	-0.050
0.040	0.052	-0.912	0.007	0.190	-0.982	0.249	0.443	-0.010	0.010	-0.066	0.070	0.039	0.059	0.058	-0.042
-0.022	0.056	-0.920	-0.003	0.192	-0.981	0.135	0.519	-0.041	-0.041	-0.064	0.062	0.099	0.057	0.049	-0.030
-0.010	0.048	-0.912	-0.011	0.197	-0.980	0.256	0.398	-0.049	-0.022	-0.076	0.068	0.085	0.068	0.058	-0.037
0.032	0.021	-0.893	-0.018	0.197	-0.980	0.050	0.376	0.030	0.029	-0.103	0.088	0.041	0.095	0.079	-0.050
-0.053	-0.044	-0.920	-0.024	0.200	-0.980	0.158	0.281	0.044	-0.050	-0.171	0.059	0.125	0.162	0.052	-0.048
-0.087	-0.033	-0.936	-0.035	0.199	-0.979	0.010	0.537	0.032	-0.073	-0.159	0.043	0.160	0.151	0.037	-0.044
-0.053	-0.048	-0.928	-0.042	0.199	-0.979	0.002	0.332	0.053	-0.031	-0.174	0.050	0.126	0.167	0.045	-0.046
-0.080	0.002	-1.039	-0.052	0.197	-0.979	-0.069	0.512	-0.010	-0.047	-0.122	-0.060	0.157	0.117	0.065	-0.002
-0.080	0.002	-1.039	-0.059	0.195	-0.979	-0.064	0.401	-0.087	-0.039	-0.120	-0.061	0.161	0.118	0.066	0.032
0.047	-0.006	-1.153	-0.075	0.195	-0.978	0.045	0.807	-0.050	0.104	-0.128	-0.176	0.036	0.127	0.178	-0.028
-0.022	-0.006	-1.102	-0.091	0.202	-0.975	0.397	0.821	0.078	0.051	-0.135	-0.128	0.106	0.128	0.124	-0.087
-0.453	0.072	-0.956	-0.097	0.217	-0.971	0.836	0.187	0.302	-0.373	-0.072	0.014	0.539	0.052	0.023	-0.087
-0.384	0.176	-0.865	-0.094	0.236	-0.967	1.016	-0.288	0.408	-0.307	0.013	0.101	0.472	0.053	0.114	-0.117
-0.080	0.257	-0.909	-0.097	0.252	-0.963	0.834	0.084	0.282	0.000	0.079	0.053	0.171	0.133	0.071	-0.131
-0.091	0.257	-0.983	-0.104	0.264	-0.959	0.676	0.354	0.154	-0.004	0.067	-0.026	0.184	0.132	0.004	-0.034
-0.080	0.284	-0.999	-0.105	0.274	-0.956	0.496	-0.010	0.152	0.009	0.085	-0.044	0.174	0.159	0.019	0.074
0.032	0.292	-1.035	-0.103	0.284	-0.953	0.574	-0.101	0.106	0.118	0.082	-0.083	0.064	0.166	0.055	0.172
0.124	0.315	-1.082	-0.089	0.292	-0.952	0.436	-0.758	0.163	0.196	0.098	-0.131	0.027	0.188	0.102	0.286
0.401	0.319	-1.106	-0.071	0.298	-0.952	0.334	-0.953	0.254	0.455	0.096	-0.155	0.303	0.191	0.126	0.392
0.520	0.288	-1.133	-0.058	0.302	-0.952	0.221	-0.673	0.230	0.561	0.061	-0.183	0.421	0.159	0.153	0.487
0.463	0.238	-1.271	-0.038	0.302	-0.953	0.019	-1.049	0.295	0.483	0.012	-0.320	0.363	0.107	0.290	0.572
0.547	0.137	-1.279	-0.017	0.297	-0.955	-0.208	-1.084	0.277	0.547	-0.084	-0.326	0.448	0.006	0.298	0.564
0.647	0.122	-1.129	-0.009	0.295	-0.955	-0.033	-0.377	0.142	0.638	-0.098	-0.175	0.548	0.011	0.147	0.531
0.409	0.056	-1.169	0.002	0.296	-0.955	0.060	-0.563	0.172	0.389	-0.164	-0.215	0.309	0.078	0.186	0.499
0.405	0.122	-1.137	0.006	0.302	-0.953	0.337	-0.186	0.073	0.381	-0.104	-0.185	0.304	0.013	0.154	0.467
0.367	0.110	-1.212	0.015	0.308	-0.951	0.350	-0.466	0.281	0.334	-0.121	-0.262	0.265	0.025	0.230	0.409
0.463	0.118	-1.137	0.025	0.313	-0.950	0.304	-0.588	0.350	0.420	-0.118	-0.189	0.360	0.017	0.157	0.381
0.409	0.168	-1.035	0.036	0.316	-0.948	0.199	-0.588	0.231	0.355	-0.072	-0.088	0.306	0.034	0.055	0.348
0.390	0.284	-0.912	0.041	0.319	-0.947	0.166	-0.296	0.195	0.330	0.041	0.033	0.287	0.150	0.066	0.310
0.374	0.377	-0.826	0.046	0.320	-0.946	0.012	-0.225	0.036	0.310	0.134	0.119	0.271	0.242	0.153	0.255
0.293	0.365	-0.924	0.046	0.319	-0.947	-0.045	0.041	0.069	0.229	0.123	0.021	0.190	0.230	0.055	0.201
0.278	0.261	-0.873	0.043	0.313	-0.949	-0.344	0.223	-0.044	0.217	0.025	0.075	0.173	0.125	0.105	0.146
0.136	0.157	-0.983	0.037	0.307	-0.951	-0.292	0.333	-0.086	0.080	-0.073	-0.034	0.030	0.020	0.005	0.104
0.078	0.160	-0.916	0.027	0.302	-0.953	-0.230	0.616	-0.186	0.033	-0.064	0.035	0.028	0.023	0.062	0.050
0.020	0.187	-1.129	0.027	0.294	-0.955	-0.372	0.066	-0.324	-0.025	-0.029	-0.175	0.086	0.049	0.151	-0.001
-0.076	0.180	-1.086	0.022	0.285	-0.958	-0.435	0.231	-0.001	-0.117	-0.028	-0.129	0.183	0.042	0.108	-0.034
-0.087	0.102	-1.086	0.026	0.274	-0.961	-0.541	-0.189	-0.045	-0.132	-0.094	-0.126	0.195	0.036	0.109	-0.057
-0.064	0.114	-1.039	0.031	0.270	-0.962	-0.186	-0.300	0.004	-0.114	-0.078	-0.078	0.173	0.025	0.062	-0.069
-0.064	0.315	-1.015	0.041	0.268	-0.963	-0.140	-0.517	0.024	-0.124	0.125	-0.054	0.173	0.176	0.039	-0.065
0.028	0.392	-0.979	0.043	0.260	-0.965	-0.434	-0.103	0.029	-0.033	0.211	-0.016	0.081	0.253	0.003	-0.057
0.059	0.265	-0.849	0.045	0.256	-0.966	-0.208	-0.084	-0.026	-0.005	0.087	0.115	0.051	0.125	0.127	-0.062
0.047	0.269	-0.885	0.047	0.257	-0.965	0.097	-0.047	-0.317	-0.019	0.090	0.079	0.063	0.127	0.092	-0.041
-0.018	0.075	-0.893	0.050	0.256	-0.965	-0.028	-0.059	-0.327	-0.087	-0.102	0.071	0.129	0.067	0.085	-0.041
0.097	0.172	-0.924	0.049	0.253	-0.966	-0.149	0.110	-0.321	0.029	-0.002	0.040	0.014	0.028	0.054	-0.037
-0.026	0.226	-1.165	0.055	0.244	-0.968	-0.405	-0.232	-0.205	-0.100	0.061	-0.198	0.137	0.081	0.186	-0.030
0.036	0.157	-1.011	0.058	0.240	-0.969	-0.180	-0.122	-0.216	-0.042	-0.005	-0.044	0.076	0.011	0.032	-0.032
0.047	0.269	-1.023	0.061	0.238	-0.969	-0.104	-0.109	-0.298	-0.034	0.110	-0.055	0.064	0.123	0.045	-0.056
-0.033	0.184	-0.972	0.071	0.237	-0.969	-0.043	-0.455	-0.268	-0.124	0.026	-0.004	0.144	0.038	0.006	-0.054
-0.014	0.072	-0.956	0.080	0.238	-0.968	0.103	-0.406	-0.219	-0.114	-0.087	0.010	0.126	0.073	0.020	-0.051
0.105	0.099	-0.928	0.083	0.235	-0.969	-0.139	-0.109	-0.189	0.002	-0.056	0.039	0.007	0.046	0.047	-0.037
0.097	0.218	-0.968	0.091	0.230	-0.969	-0.240	-0.352	-0.176	-0.013	0.068	-0.000	0.014	0.074	0.007	-0.021
0.140	0.292	-1.074	0.097	0.230	-0.968	0.060	-0.227	-0.337	0.023	0.141	-0.108	0.028	0.147	0.099	-0.007
0.078	0.245	-0.995	0.104	0.227	-0.968	-0.155	-0.317	-0.280	-0.046	0.099	-0.029	0.033	0.101	0.021	-0.013
0.120	0.129	-0.853	0.102	0.223	-0.969	-0.148	0.130	-0.184	-0.002	-0.014	0.114	0.009	0.015	0.121	-0.007
0.097	0.044	-0.920	0.102	0.223	-0.969	0.032	0.051	-0.201	-0.025	-0.098	0.047	0.014	0.100	0.054	-0.024
0.140	0.118	-0.983	0.107	0.221	-0.969	-0.072	-0.178	-0.195	0.013	-0.023	-0.016	0.029	0.027	0.010	-0.022
0.101	0.187	-0.987	0.117	0.221	-0.968	0.036	-0.485	-0.136	-0.035	0.047	-0.021	0.010	0.043	0.014	-0.016
0.105	0.141	-0.983	0.117	0.225	-0.967	0.230	-0.005	-0.139	-0.032	-0.003	-0.018	0.006	0.003	0.011	-0.010
0.070	0.187	-1.106	0.112	0.229	-0.967	0.245	0.295	-0.095	-0.061	0.039	-0.140	0.041	0.044	0.134	-0.021
0.147	0.160	-0.905	0.112	0.230	-0.967	0.037	-0.024	0.049	0.015	0.012	0.061	0.037	0.018	0.066	-0.016
0.105	0.095	-0.889	0.101	0.235	-0.967	0.263	0.581	-0.052	-0.016	-0.058	0.077	0.006	0.047	0.081	-0.011
0.128	0.099	-0.948	0.100	0.239	-0.966	0.222	0.085	0.019	0.009	-0.058	0.017	0.018	0.043	0.023	-0.018
0.120	0.141	-0.948	0.096	0.247	-0.964	0.460	0.190	-0.045	0.004	-0.024	0.015	0.010	0.001	0.023	-0.005
0.063	0.195	-0.975	0.093	0.255	-0.963	0.407	0.159	-0.008	-0.050	0.022	-0.014	0.048	0.053	0.005	-0.007
0.147	0.226	-1.031	0.092	0.259	-0.961	0.235	0.090	0.005	0.036	0.049	-0.070	0.037	0.083	0.059	-0.010
0.055	0.149	-0.956	0.086	0.260	-0.962	0.075	0.275	-0.006	-0.052	-0.029	0.005	0.055	0.005	0.016	-0.039
0.093	0.137	-0.932	0.079	0.263	-0.962	0.148	0.390	0.011	-0.006	-0.043	0.029	0.017	0.008	0.041	-0.042
0.005	0.099	-0.802	0.083	0.268	-0.960	0.301	-0.237	-0.036	-0.099	-0.087	0.157	0.105	0.048	0.172	-0.051
0.047	0.048	-0.928	0.080	0.271	-0.959	0.184	0.168	0.017	-0.054	-0.140	0.031	0.063	0.100	0.047	-0.056
0.132	0.075	-0.889	0.071	0.274	-0.959	0.167	0.421	0.130	0.039	-0.116	0.070	0.022	0.074	0.087	-0.052
0.017	0.265	-0.932	0.065	0.277	-0.959	0.159	0.274	0.111	-0.071	0.070	0.026	0.093	0.114	0.045	-0.029
0.093	0.315	-0.952	0.061	0.279	-0.958	0.071	0.239	-0.014	0.010	0.120	0.007	0.017	0.163	0.026	-0.060
0.097	0.265	-0.810	0.051	0.278	-0.959	-0.058	0.553	-0.067	0.024	0.071	0.150	0.013	0.112	0.168	-0.077
-0.168	0.160	-0.995	0.059	0.282	-0.957	0.263	-0.487	0.027	-0.251	-0.038	-0.037	0.278	0.006	0.016	-0.085
0.070	0.141	-0.743	0.046	0.292	-0.955	0.547	0.761	-0.219	0.001	-0.067	0.213	0.039	0.015	0.237	-0.119
-0.037	0.133	-0.897	0.042	0.296	-0.954	0.230	0.209	-0.067	-0.103	-0.079	0.058	0.147	0.024	0.084	-0.142
-0.099	0.122	-0.912	0.040	0.296	-0.954	0.028	0.059	0.058	-0.163	-0.090	0.043	0.209	0.037	0.069	-0.101
-0.099	0.168	-0.979	0.039	0.292	-0.956	-0.203	0.058	0.023	-0.162	-0.040	-0.023	0.208	0.009	0.003	-0.077
0.074	0.222	-0.885	0.037	0.294	-0.955	0.095	0.086	-0.027	0.012	0.013	0.071	0.035	0.062	0.098	-0.056
0.093	0.257	-1.003	0.035	0.294	-0.955	0.031	0.175	-0.105	0.034	0.047	-0.047	0.015	0.096	0.019	-0.040
0.063	0.249	-0.932	0.039	0.292	-0.956	-0.092	-0.185	-0.073	-0.001	0.042	0.024	0.046	0.088	0.053	-0.028
-0.072	0.361	-1.090	0.043	0.295	-0.954	0.152	-0.174	-0.136	-0.140	0.151	-0.134	0.181	0.200	0.104	-0.020
-0.060	0.315	-1.102	0.056	0.297	-0.953	0.094	-0.681	-0.050	-0.141	0.103	-0.147	0.169	0.154	0.115	-0.045
0.109	0.269	-0.936	0.049	0.295	-0.954	-0.078	0.392	-0.103	0.035	0.058	0.019	0.000	0.108	0.051	-0.039
-0.018	0.245	-0.975	0.049	0.291	-0.956	-0.216	-0.018	-0.029	-0.093	0.039	-0.019	0.127	0.085	0.012	-0.031
0.105	0.176	-0.920	0.041	0.286	-0.957	-0.223	0.456	-0.075	0.038	-0.025	0.038	0.004	0.016	0.067	-0.016
0.032	0.168	-0.912	0.035	0.283	-0.959	-0.159	0.331	-0.117	-0.029	-0.030	0.047	0.077	0.009	0.075	-0.023
0.074	0.153	-0.912	0.038	0.278	-0.960	-0.224	-0.093	-0.103	0.011	-0.040	0.049	0.036	0.006	0.075	-0.017
0.074	0.153	-0.912	0.040	0.273	-0.961	-0.233	-0.097	-0.038	0.008	-0.035	0.050	0.036	0.005	0.075	-0.045
0.020	0.145	-0.940	0.039	0.269	-0.962	-0.178	0.099	-0.154	-0.044	-0.039	0.024	0.091	0.013	0.048	-0.031
-0.045	0.137	-0.920	0.039	0.265	-0.963	-0.215	-0.006	-0.005	-0.110	-0.042	0.045	0.156	0.021	0.068	-0.057
0.113	0.091	-0.901	0.034	0.262	-0.964	-0.112	0.303	-0.197	0.053	-0.086	0.065	0.001	0.067	0.088	-0.062
-0.087	0.095	-0.975	0.037	0.260	-0.965	-0.099	-0.133	-0.156	-0.150	-0.079	-0.009	0.200	0.063	0.013	-0.056
-0.014	0.137	-1.070	0.034	0.260	-0.965	0.020	0.206	-0.205	-0.075	-0.036	-0.103	0.128	0.021	0.080	-0.013
0.017	0.075	-1.015	0.029	0.256	-0.966	-0.167	0.312	-0.174	-0.038	-0.094	-0.047	0.098	0.083	0.025	-0.016
0.113	0.052	-1.086	0.021	0.253	-0.967	-0.120	0.498	-0.235	0.066	-0.114	-0.117	0.002	0.106	0.096	0.063
-0.003	0.064	-1.137	0.020	0.250	-0.968	-0.116	0.093	-0.116	-0.049	-0.099	-0.167	0.119	0.095	0.147	0.031
0.297	0.056	-1.007	0.004	0.252	-0.968	0.156	0.888	-0.130	0.267	-0.109	-0.037	0.181	0.103	0.017	-0.016
-0.249	0.075	-1.145	-0.002	0.256	-0.967	0.245	0.249	0.182	-0.273	-0.094	-0.176	0.367	0.083	0.155	-0.057
-0.226	0.199	-0.885	-0.002	0.264	-0.965	0.399	-0.149	0.261	-0.250	0.022	0.082	0.345	0.040	0.105	-0.062
-0.033	0.257	-0.790	-0.008	0.273	-0.962	0.454	0.282	0.235	-0.050	0.072	0.175	0.153	0.099	0.199	-0.112
0.032	0.292	-0.845	-0.023	0.281	-0.960	0.408	0.763	-0.026	0.030	0.098	0.117	0.089	0.134	0.144	-0.074
-0.041	0.346	-1.117	-0.015	0.284	-0.959	0.167	-0.398	0.025	-0.051	0.149	-0.155	0.163	0.188	0.128	0.026
-0.037	0.234	-1.106	-0.009	0.286	-0.958	0.153	-0.369	0.104	-0.053	0.035	-0.143	0.160	0.075	0.116	0.091
0.247	0.276	-1.078	0.000	0.291	-0.957	0.234	-0.453	0.041	0.222	0.073	-0.117	0.124	0.117	0.089	0.156
0.224	0.284	-1.113	0.017	0.296	-0.955	0.296	-0.903	0.228	0.182	0.075	-0.154	0.099	0.123	0.124	0.279
0.343	0.234	-1.109	0.033	0.298	-0.954	0.114	-0.849	0.228	0.285	0.023	-0.150	0.217	0.072	0.121	0.364
0.690	0.184	-1.098	0.042	0.298	-0.954	-0.003	-0.440	0.141	0.622	-0.027	-0.138	0.562	0.021	0.110	0.371
0.513	0.253	-1.019	0.048	0.298	-0.953	0.027	-0.182	-0.103	0.439	0.043	-0.060	0.384	0.090	0.032	0.388
0.278	0.164	-1.275	0.066	0.300	-0.952	0.108	-0.934	0.072	0.186	-0.047	-0.317	0.149	0.000	0.290	0.385
0.324	0.118	-1.251	0.075	0.302	-0.950	0.148	-0.477	0.069	0.223	-0.096	-0.295	0.195	0.046	0.267	0.343
0.305	0.238	-1.326	0.087	0.305	-0.948	0.168	-0.691	0.190	0.191	0.021	-0.372	0.173	0.074	0.343	0.294
0.478	0.129	-1.196	0.099	0.307	-0.947	0.148	-0.617	0.165	0.352	-0.089	-0.244	0.344	0.033	0.213	0.274
0.340	0.245	-0.920	0.105	0.308	-0.946	0.034	-0.307	0.157	0.208	0.026	0.032	0.204	0.084	0.063	0.245
0.340	0.245	-0.920	0.105	0.306	-0.946	-0.113	-0.047	0.150	0.207	0.028	0.032	0.203	0.085	0.062	0.192
0.293	0.118	-0.975	0.105	0.309	-0.945	0.189	0.037	0.087	0.162	-0.103	-0.024	0.156	0.042	0.006	0.121
0.136	0.238	-1.054	0.108	0.313	-0.944	0.198	-0.173	0.020	0.001	0.014	-0.104	0.002	0.078	0.073	0.107
0.132	0.292	-1.109	0.109	0.313	-0.944	0.013	-0.081	0.099	-0.004	0.068	-0.159	0.006	0.134	0.129	0.079
0.213	0.296	-1.082	0.109	0.311	-0.944	-0.100	0.021	-0.031	0.076	0.074	-0.131	0.076	0.139	0.103	0.035
0.151	0.311	-1.011	0.101	0.308	-0.946	-0.102	0.459	-0.147	0.022	0.092	-0.059	0.017	0.156	0.033	0.009
0.009	0.141	-1.098	0.105	0.305	-0.946	-0.094	-0.124	-0.279	-0.124	-0.075	-0.145	0.123	0.013	0.122	-0.024
0.036	0.087	-0.952	0.111	0.305	-0.946	0.026	-0.261	-0.268	-0.103	-0.129	0.001	0.093	0.067	0.022	-0.050
0.001	0.187	-1.015	0.120	0.303	-0.945	-0.045	-0.425	-0.133	-0.146	-0.027	-0.063	0.124	0.034	0.042	-0.060
0.070	0.238	-1.133	0.129	0.295	-0.947	-0.402	-0.474	0.013	-0.086	0.031	-0.180	0.053	0.084	0.161	-0.044
0.143	0.307	-0.987	0.137	0.290	-0.947	-0.298	-0.447	-0.056	-0.021	0.107	-0.033	0.022	0.154	0.016	-0.024
0.220	0.296	-0.865	0.143	0.286	-0.948	-0.172	-0.236	-0.119	0.050	0.098	0.089	0.101	0.143	0.104	-0.025
0.205	0.187	-0.869	0.142	0.288	-0.947	0.174	0.117	-0.216	0.035	-0.012	0.085	0.088	0.036	0.100	-0.051
0.047	0.087	-0.940	0.143	0.287	-0.947	-0.022	-0.019	-0.077	-0.123	-0.111	0.014	0.068	0.064	0.029	-0.074
0.028	0.017	-0.885	0.134	0.288	-0.948	0.054	0.454	-0.009	-0.134	-0.181	0.071	0.085	0.132	0.085	-0.103
0.047	0.033	-0.885	0.128	0.282	-0.951	-0.298	0.227	0.125	-0.109	-0.160	0.073	0.065	0.114	0.087	-0.100
0.005	0.118	-0.964	0.121	0.275	-0.954	-0.311	0.355	0.046	-0.144	-0.069	-0.003	0.106	0.026	0.008	-0.070
0.197	0.214	-0.897	0.124	0.270	-0.955	-0.260	-0.157	0.021	0.045	0.033	0.065	0.088	0.072	0.076	-0.068
0.159	0.280	-1.058	0.131	0.266	-0.955	-0.235	-0.327	-0.034	0.000	0.103	-0.097	0.052	0.139	0.086	-0.023
0.001	0.311	-0.991	0.134	0.269	-0.954	0.185	-0.182	-0.102	-0.161	0.131	-0.032	0.104	0.171	0.019	-0.002
0.247	0.300	-1.042	0.138	0.271	-0.952	0.137	-0.150	-0.178	0.081	0.117	-0.084	0.143	0.160	0.071	-0.013
0.120	0.214	-0.987	0.132	0.269	-0.954	-0.126	0.360	-0.017	-0.040	0.035	-0.028	0.016	0.075	0.016	-0.011
0.132	0.184	-0.936	0.132	0.265	-0.955	-0.190	-0.025	0.020	-0.029	0.008	0.024	0.027	0.044	0.035	0.000
0.228	0.091	-0.912	0.133	0.260	-0.956	-0.244	-0.030	-0.026	0.066	-0.080	0.049	0.123	0.049	0.059	-0.021
0.124	0.048	-0.822	0.135	0.254	-0.958	-0.285	-0.103	0.018	-0.040	-0.117	0.141	0.017	0.090	0.150	-0.017
0.178	0.102	-0.920	0.138	0.251	-0.958	-0.101	-0.106	-0.112	0.011	-0.060	0.042	0.069	0.035	0.052	0.002
0.178	0.102	-0.920	0.140	0.251	-0.958	0.012	-0.082	-0.133	0.009	-0.059	0.042	0.066	0.034	0.054	-0.010
0.205	0.226	-1.031	0.136	0.249	-0.959	-0.054	0.262	-0.058	0.041	0.066	-0.068	0.090	0.090	0.055	0.023
0.097	0.207	-1.086	0.133	0.248	-0.960	-0.072	0.106	0.004	-0.064	0.049	-0.123	0.020	0.071	0.108	0.030
0.251	0.176	-0.940	0.124	0.245	-0.962	-0.125	0.532	-0.087	0.100	0.021	0.025	0.132	0.040	0.040	0.024
0.193	0.180	-0.936	0.122	0.240	-0.963	-0.226	0.127	-0.029	0.045	0.029	0.030	0.072	0.045	0.044	-0.001
0.090	0.083	-1.003	0.119	0.238	-0.964	-0.100	0.137	0.014	-0.056	-0.065	-0.037	0.034	0.051	0.023	-0.016
0.082	0.075	-0.948	0.120	0.236	-0.964	-0.080	-0.054	0.002	-0.064	-0.071	0.018	0.044	0.057	0.033	-0.024
0.047	0.083	-0.975	0.125	0.236	-0.964	0.007	-0.311	0.083	-0.103	-0.063	-0.011	0.081	0.049	0.005	-0.021
0.236	0.056	-0.857	0.128	0.238	-0.963	0.126	-0.118	-0.050	0.083	-0.092	0.106	0.106	0.076	0.124	-0.030
0.209	0.122	-0.932	0.119	0.238	-0.964	0.026	0.531	-0.105	0.066	-0.027	0.032	0.078	0.010	0.049	-0.002
0.032	0.149	-1.031	0.123	0.236	-0.964	-0.078	-0.248	0.037	-0.114	0.002	-0.066	0.100	0.017	0.050	0.014
0.205	0.160	-1.011	0.119	0.232	-0.965	-0.204	0.216	0.012	0.063	0.018	-0.045	0.073	0.030	0.031	0.003
0.090	0.234	-1.066	0.116	0.226	-0.967	-0.290	0.173	0.026	-0.048	0.097	-0.099	0.043	0.104	0.087	-0.016
0.097	0.214	-1.042	0.117	0.224	-0.968	-0.121	-0.079	-0.085	-0.042	0.080	-0.075	0.035	0.085	0.062	0.016
0.063	0.195	-1.066	0.126	0.223	-0.967	-0.045	-0.451	-0.024	-0.085	0.062	-0.099	0.069	0.066	0.086	-0.006
0.220	0.184	-0.995	0.127	0.225	-0.966	0.164	-0.023	-0.171	0.072	0.048	-0.029	0.089	0.055	0.014	-0.003
0.109	0.160	-0.975	0.128	0.228	-0.965	0.187	0.013	-0.155	-0.040	0.022	-0.010	0.021	0.033	0.006	-0.002
0.167	0.122	-0.920	0.127	0.227	-0.965	-0.016	0.066	-0.052	0.019	-0.015	0.045	0.037	0.006	0.062	-0.008
0.151	0.017	-0.916	0.121	0.225	-0.967	-0.094	0.325	-0.018	0.009	-0.117	0.050	0.021	0.110	0.065	-0.020
0.097	-0.013	-0.865	0.120	0.219	-0.968	-0.258	0.035	-0.009	-0.044	-0.143	0.103	0.032	0.141	0.117	-0.018
0.178	0.014	-0.909	0.116	0.213	-0.970	-0.294	0.211	0.004	0.041	-0.109	0.061	0.049	0.113	0.074	-0.017
0.124	-0.010	-0.944	0.119	0.208	-0.971	-0.233	-0.121	-0.022	-0.016	-0.127	0.026	0.004	0.136	0.039	-0.008
0.167	0.025	-0.920	0.125	0.203	-0.971	-0.247	-0.283	-0.025	0.021	-0.087	0.050	0.039	0.100	0.062	-0.000
0.193	0.075	-0.960	0.129	0.205	-0.970	0.140	-0.194	-0.088	0.044	-0.039	0.010	0.066	0.049	0.023	-0.005
0.097	0.133	-1.027	0.134	0.205	-0.970	0.023	-0.276	-0.057	-0.058	0.018	-0.057	0.029	0.009	0.044	-0.002
0.113	0.153	-1.074	0.135	0.206	-0.969	0.089	-0.041	-0.075	-0.044	0.036	-0.104	0.013	0.028	0.090	0.003
0.113	0.153	-1.074	0.140	0.207	-0.968	0.045	-0.224	-0.023	-0.048	0.036	-0.104	0.013	0.028	0.089	-0.001
0.163	0.211	-1.042	0.139	0.210	-0.968	0.199	0.043	-0.090	0.002	0.090	-0.073	0.037	0.086	0.056	0.009
0.163	0.222	-1.031	0.145	0.212	-0.966	0.107	-0.273	-0.041	-0.003	0.099	-0.062	0.037	0.097	0.044	0.027
0.147	0.203	-1.066	0.143	0.213	-0.967	0.016	0.095	0.064	-0.016	0.079	-0.097	0.022	0.078	0.079	0.029
0.236	0.187	-1.011	0.138	0.214	-0.967	0.051	0.260	0.007	0.077	0.063	-0.041	0.110	0.064	0.024	0.037
0.143	0.230	-1.007	0.137	0.212	-0.968	-0.106	0.049	0.070	-0.014	0.107	-0.036	0.017	0.109	0.021	0.031
0.209	0.214	-1.015	0.130	0.209	-0.969	-0.161	0.343	0.018	0.058	0.095	-0.042	0.083	0.096	0.028	0.036
0.101	0.187	-1.066	0.129	0.204	-0.970	-0.250	0.022	0.040	-0.049	0.073	-0.092	0.027	0.070	0.080	0.039
0.182	0.257	-1.031	0.133	0.199	-0.971	-0.253	-0.172	0.079	0.029	0.148	-0.056	0.054	0.141	0.044	0.055
0.236	0.226	-1.046	0.133	0.193	-0.972	-0.307	-0.005	0.039	0.082	0.123	-0.071	0.107	0.112	0.060	0.032
0.217	0.168	-0.999	0.120	0.190	-0.974	-0.148	0.660	0.027	0.075	0.068	-0.021	0.087	0.056	0.013	0.049
0.067	0.153	-1.050	0.120	0.186	-0.975	-0.213	-0.037	0.083	-0.075	0.056	-0.072	0.064	0.042	0.065	0.034
0.178	0.137	-1.070	0.112	0.183	-0.977	-0.172	0.404	0.028	0.044	0.044	-0.090	0.047	0.028	0.084	0.023
0.090	0.118	-1.011	0.111	0.177	-0.978	-0.280	0.041	0.090	-0.044	0.031	-0.031	0.042	0.010	0.026	0.013
0.174	0.087	-0.991	0.110	0.172	-0.979	-0.247	0.084	0.059	0.042	0.006	-0.010	0.042	0.019	0.006	0.032
0.163	0.029	-0.964	0.103	0.168	-0.980	-0.193	0.366	0.035	0.038	-0.048	0.019	0.030	0.075	0.021	0.018
0.193	-0.017	-0.928	0.099	0.167	-0.981	-0.054	0.168	0.119	0.072	-0.093	0.055	0.059	0.119	0.056	0.022
0.136	-0.013	-0.952	0.097	0.168	-0.981	0.084	0.095	0.161	0.016	-0.091	0.031	0.002	0.114	0.033	0.006
0.109	0.017	-0.960	0.093	0.172	-0.981	0.196	0.205	0.072	-0.007	-0.063	0.023	0.026	0.082	0.025	0.003
0.090	0.010	-0.944	0.091	0.171	-0.981	-0.028	0.092	0.063	-0.025	-0.070	0.038	0.046	0.089	0.042	-0.013
0.155	-0.052	-0.893	0.086	0.174	-0.981	0.197	0.259	-0.034	0.045	-0.135	0.089	0.019	0.151	0.094	-0.004
0.109	0.006	-0.869	0.082	0.177	-0.981	0.167	0.205	0.097	0.004	-0.080	0.112	0.028	0.093	0.118	0.007
0.178	0.060	-0.940	0.086	0.186	-0.979	0.434	-0.211	0.055	0.070	-0.033	0.040	0.041	0.038	0.048	0.031
0.167	0.187	-0.916	0.078	0.191	-0.978	0.266	0.402	0.091	0.066	0.089	0.063	0.029	0.089	0.072	0.040
0.186	0.211	-1.003	0.079	0.195	-0.978	0.207	-0.051	0.141	0.085	0.109	-0.025	0.047	0.112	0.013	0.063
0.167	0.114	-0.979	0.084	0.195	-0.977	-0.036	-0.271	0.152	0.061	0.013	-0.002	0.027	0.016	0.011	0.069
0.193	0.141	-0.979	0.085	0.196	-0.977	0.058	-0.074	0.080	0.086	0.040	-0.003	0.052	0.043	0.011	0.085
0.190	0.191	-1.015	0.090	0.199	-0.976	0.182	-0.251	0.024	0.077	0.088	-0.040	0.047	0.094	0.024	0.070
0.228	0.164	-1.015	0.091	0.203	-0.975	0.188	-0.046	0.056	0.114	0.058	-0.042	0.085	0.067	0.024	0.081
0.136	0.114	-0.972	0.101	0.207	-0.973	0.229	-0.540	0.159	0.012	0.003	-0.000	0.008	0.016	0.019	0.068
0.255	0.079	-0.936	0.100	0.210	-0.973	0.141	0.074	0.039	0.133	-0.035	0.035	0.110	0.018	0.054	0.066
0.151	0.068	-0.952	0.107	0.213	-0.971	0.182	-0.347	0.054	0.023	-0.050	0.017	0.007	0.030	0.038	0.058
0.236	0.052	-0.889	0.108	0.214	-0.971	0.067	-0.057	0.007	0.106	-0.067	0.080	0.089	0.045	0.101	0.064
0.247	0.017	-0.897	0.111	0.216	-0.970	0.149	-0.092	-0.015	0.116	-0.105	0.071	0.099	0.078	0.093	0.040
0.220	-0.017	-0.834	0.107	0.218	-0.970	0.136	0.227	-0.009	0.093	-0.142	0.134	0.071	0.110	0.157	0.030
0.140	-0.033	-0.901	0.103	0.219	-0.970	0.070	0.178	-0.003	0.015	-0.158	0.067	0.011	0.124	0.090	0.038
0.117	0.044	-0.897	0.107	0.216	-0.970	-0.117	-0.190	0.053	-0.012	-0.078	0.071	0.035	0.044	0.093	0.016
0.270	0.133	-0.885	0.099	0.215	-0.972	-0.036	0.462	-0.096	0.149	0.011	0.084	0.118	0.047	0.104	0.020
0.105	0.164	-0.936	0.100	0.211	-0.972	-0.207	-0.059	-0.001	-0.018	0.046	0.033	0.047	0.080	0.052	0.029
0.209	0.176	-0.897	0.092	0.205	-0.974	-0.289	0.454	-0.031	0.094	0.063	0.075	0.057	0.093	0.090	0.043
0.190	0.211	-0.865	0.085	0.200	-0.976	-0.286	0.388	-0.071	0.081	0.103	0.108	0.038	0.130	0.121	0.018
0.186	0.160	-0.849	0.079	0.192	-0.978	-0.375	0.344	-0.060	0.084	0.061	0.126	0.037	0.081	0.135	0.020
0.124	0.122	-0.834	0.067	0.187	-0.980	-0.240	0.604	-0.113	0.033	0.027	0.144	0.024	0.044	0.151	0.013
0.101	0.087	-0.873	0.060	0.181	-0.982	-0.295	0.409	-0.128	0.018	-0.002	0.106	0.047	0.010	0.110	0.000
0.167	-0.002	-0.818	0.052	0.179	-0.982	-0.078	0.476	-0.138	0.092	-0.089	0.162	0.019	0.078	0.163	-0.020
0.093	-0.021	-0.826	0.044	0.175	-0.984	-0.180	0.406	-0.099	0.027	-0.104	0.155	0.053	0.097	0.154	-0.009
0.028	-0.002	-0.865	0.036	0.174	-0.984	-0.013	0.447	-0.166	-0.030	-0.084	0.116	0.117	0.077	0.114	0.013
0.132	0.068	-0.842	0.019	0.174	-0.985	0.019	0.916	-0.247	0.091	-0.015	0.140	0.013	0.007	0.138	0.003
0.174	0.114	-0.877	0.016	0.172	-0.985	-0.084	0.197	-0.146	0.136	0.033	0.105	0.030	0.040	0.103	0.030
0.032	0.157	-0.920	0.009	0.170	-0.985	-0.131	0.394	-0.143	0.001	0.078	0.062	0.113	0.082	0.060	0.063
0.174	0.110	-0.893	0.000	0.167	-0.986	-0.137	0.499	-0.147	0.152	0.034	0.090	0.029	0.037	0.087	0.047
0.170	0.091	-0.869	-0.001	0.163	-0.987	-0.165	0.105	-0.099	0.150	0.017	0.114	0.025	0.018	0.111	0.029
-0.022	0.052	-0.944	-0.012	0.159	-0.987	-0.198	0.558	-0.160	-0.032	-0.017	0.039	0.168	0.020	0.035	0.034
0.043	0.021	-0.877	-0.016	0.154	-0.988	-0.226	0.234	-0.136	0.037	-0.044	0.107	0.103	0.049	0.102	0.001
0.043	0.021	-0.877	-0.021	0.148	-0.989	-0.300	0.308	-0.204	0.043	-0.037	0.108	0.104	0.049	0.102	-0.021
-0.030	0.037	-0.893	-0.029	0.143	-0.989	-0.259	0.418	-0.222	-0.023	-0.015	0.093	0.179	0.032	0.086	-0.006
0.001	0.006	-0.909	-0.034	0.138	-0.990	-0.226	0.316	-0.165	0.014	-0.041	0.077	0.149	0.062	0.070	-0.010
0.028	0.056	-0.960	-0.041	0.134	-0.990	-0.226	0.353	-0.171	0.047	0.014	0.027	0.123	0.010	0.018	-0.002
-0.022	0.017	-0.912	-0.048	0.129	-0.990	-0.208	0.386	-0.160	0.004	-0.020	0.074	0.174	0.046	0.065	0.007
0.024	-0.006	-0.944	-0.056	0.126	-0.990	-0.140	0.445	-0.165	0.059	-0.040	0.043	0.128	0.067	0.033	0.023
-0.053	0.037	-1.007	-0.064	0.122	-0.990	-0.193	0.415	-0.094	-0.011	0.006	-0.020	0.205	0.024	0.029	0.036
-0.003	0.006	-1.058	-0.072	0.118	-0.990	-0.229	0.427	-0.102	0.047	-0.020	-0.070	0.156	0.054	0.080	0.077
0.013	-0.068	-1.082	-0.081	0.112	-0.990	-0.273	0.489	-0.117	0.071	-0.088	-0.094	0.142	0.128	0.103	0.104
0.082	-0.091	-1.129	-0.093	0.107	-0.990	-0.246	0.626	-0.110	0.151	-0.106	-0.141	0.074	0.152	0.150	0.106
0.082	-0.160	-1.058	-0.104	0.104	-0.989	-0.100	0.614	-0.116	0.162	-0.173	-0.071	0.075	0.221	0.079	0.046
-0.076	-0.160	-0.975	-0.115	0.108	-0.987	0.249	0.560	-0.006	0.014	-0.176	0.010	0.233	0.221	0.005	-0.012
-0.314	-0.071	-0.885	-0.120	0.115	-0.986	0.389	0.201	0.116	-0.220	-0.094	0.100	0.472	0.131	0.095	-0.055
-0.268	0.033	-0.889	-0.122	0.122	-0.985	0.401	0.082	0.156	-0.172	0.003	0.095	0.428	0.025	0.091	-0.081
-0.126	0.110	-0.956	-0.128	0.129	-0.983	0.343	0.311	0.067	-0.024	0.074	0.027	0.286	0.054	0.023	-0.064
-0.095	0.095	-1.082	-0.132	0.134	-0.982	0.275	0.160	0.050	0.010	0.054	-0.100	0.256	0.040	0.103	0.018
-0.030	0.083	-1.074	-0.127	0.139	-0.982	0.261	-0.222	0.117	0.071	0.038	-0.092	0.191	0.029	0.095	0.135
0.063	0.126	-1.082	-0.116	0.143	-0.983	0.245	-0.577	0.135	0.151	0.076	-0.099	0.099	0.072	0.102	0.238
0.305	0.129	-1.109	-0.108	0.150	-0.983	0.356	-0.371	0.125	0.385	0.073	-0.126	0.143	0.076	0.129	0.380
0.397	0.114	-1.157	-0.092	0.154	-0.984	0.264	-0.740	0.152	0.462	0.053	-0.173	0.234	0.061	0.177	0.501
0.678	0.168	-1.220	-0.082	0.162	-0.983	0.401	-0.378	0.042	0.733	0.100	-0.236	0.514	0.115	0.239	0.579
0.628	0.129	-1.220	-0.072	0.165	-0.984	0.168	-0.430	-0.031	0.672	0.059	-0.236	0.463	0.077	0.239	0.613
0.478	0.106	-1.299	-0.051	0.163	-0.985	-0.088	-0.973	0.084	0.502	0.039	-0.313	0.312	0.054	0.319	0.606
0.478	0.095	-1.318	-0.040	0.162	-0.986	-0.051	-0.477	0.007	0.491	0.029	-0.332	0.312	0.043	0.338	0.540
0.405	0.033	-1.200	-0.031	0.162	-0.986	0.049	-0.377	0.035	0.410	-0.034	-0.214	0.238	0.018	0.220	0.483
0.447	-0.033	-1.031	-0.021	0.165	-0.986	0.152	-0.469	0.073	0.442	-0.102	-0.045	0.278	0.083	0.051	0.456
0.447	-0.033	-1.031	-0.016	0.167	-0.986	0.154	-0.199	0.089	0.437	-0.105	-0.045	0.277	0.083	0.051	0.403
0.459	0.087	-1.042	-0.012	0.167	-0.986	-0.006	-0.156	0.078	0.444	0.015	-0.057	0.286	0.037	0.063	0.364
0.355	0.033	-0.964	-0.007	0.167	-0.986	0.023	-0.202	0.115	0.335	-0.040	0.021	0.182	0.017	0.017	0.324
0.290	0.122	-1.019	-0.001	0.163	-0.987	-0.200	-0.277	0.055	0.263	0.053	-0.034	0.115	0.072	0.039	0.279
0.297	0.122	-0.901	0.001	0.161	-0.987	-0.073	-0.055	0.093	0.270	0.055	0.085	0.121	0.072	0.079	0.209
0.255	0.145	-0.932	-0.002	0.157	-0.988	-0.217	0.167	0.094	0.230	0.082	0.054	0.077	0.095	0.047	0.170
0.136	0.153	-0.873	-0.013	0.154	-0.988	-0.160	0.579	-0.043	0.122	0.093	0.113	0.044	0.104	0.105	0.115
0.136	0.029	-0.952	-0.021	0.155	-0.988	0.093	0.437	-0.126	0.130	-0.032	0.034	0.046	0.019	0.026	0.068
-0.007	-0.075	-0.928	-0.028	0.155	-0.987	0.035	0.430	-0.297	-0.004	-0.137	0.057	0.190	0.123	0.048	0.024
-0.064	0.025	-1.109	-0.030	0.151	-0.988	-0.228	0.146	-0.306	-0.059	-0.031	-0.124	0.249	0.022	0.134	0.016
-0.068	0.052	-1.074	-0.032	0.145	-0.989	-0.269	0.104	-0.283	-0.062	0.001	-0.088	0.255	0.005	0.099	0.022
-0.018	0.110	-1.153	-0.021	0.138	-0.990	-0.352	-0.543	-0.041	-0.022	0.066	-0.166	0.206	0.063	0.178	0.028
0.143	0.187	-1.011	-0.021	0.137	-0.990	-0.080	0.098	-0.234	0.140	0.145	-0.024	0.046	0.140	0.037	0.020
0.013	0.126	-0.999	-0.019	0.143	-0.990	0.299	-0.094	-0.185	0.006	0.077	-0.013	0.178	0.077	0.025	0.011
-0.045	-0.021	-0.983	-0.012	0.147	-0.989	0.263	-0.337	-0.062	-0.058	-0.075	0.002	0.236	0.070	0.010	0.010
-0.041	-0.083	-0.932	-0.010	0.147	-0.989	0.005	-0.145	0.042	-0.057	-0.136	0.053	0.234	0.133	0.040	-0.027
0.078	-0.033	-0.893	-0.013	0.145	-0.989	-0.087	0.214	-0.080	0.066	-0.084	0.092	0.116	0.083	0.079	-0.026
-0.049	0.056	-1.023	-0.009	0.141	-0.990	-0.158	-0.208	-0.151	-0.066	0.009	-0.038	0.244	0.005	0.052	-0.011
0.005	0.141	-1.070	-0.003	0.139	-0.990	-0.126	-0.288	-0.103	-0.017	0.097	-0.085	0.192	0.091	0.101	0.006
-0.014	0.180	-1.188	0.012	0.142	-0.990	0.144	-0.752	-0.117	-0.051	0.133	-0.204	0.213	0.130	0.222	-0.004
-0.007	0.207	-1.157	0.019	0.147	-0.989	0.280	-0.289	-0.215	-0.049	0.155	-0.174	0.207	0.158	0.192	0.022
-0.030	0.180	-1.165	0.033	0.147	-0.989	0.007	-0.738	0.082	-0.085	0.128	-0.182	0.231	0.132	0.202	0.024
0.151	0.056	-0.948	0.031	0.146	-0.989	-0.080	0.112	-0.037	0.098	0.006	0.034	0.052	0.009	0.013	0.020
0.097	-0.025	-0.936	0.034	0.137	-0.990	-0.405	-0.146	-0.022	0.042	-0.067	0.047	0.107	0.071	0.023	0.019
0.090	-0.048	-0.905	0.035	0.127	-0.991	-0.485	-0.038	-0.016	0.033	-0.080	0.080	0.115	0.093	0.053	0.023
0.120	-0.126	-0.845	0.040	0.119	-0.992	-0.380	-0.251	-0.057	0.059	-0.149	0.140	0.085	0.170	0.110	0.014
0.120	-0.126	-0.845	0.048	0.108	-0.993	-0.497	-0.367	0.062	0.052	-0.139	0.140	0.085	0.169	0.109	0.007
0.174	-0.149	-0.822	0.055	0.101	-0.993	-0.324	-0.340	-0.053	0.099	-0.155	0.164	0.032	0.191	0.131	0.012
0.105	-0.195	-0.865	0.053	0.094	-0.994	-0.314	0.122	-0.048	0.032	-0.194	0.122	0.101	0.236	0.087	-0.014
0.159	-0.184	-0.861	0.062	0.092	-0.994	-0.059	-0.446	-0.082	0.077	-0.181	0.126	0.047	0.223	0.089	-0.005
-0.007	-0.176	-0.901	0.079	0.090	-0.993	-0.058	-0.856	-0.013	-0.105	-0.171	0.085	0.212	0.215	0.048	-0.011
0.186	-0.133	-0.916	0.087	0.093	-0.992	0.207	-0.398	-0.084	0.079	-0.132	0.069	0.019	0.171	0.031	0.000
0.170	-0.118	-0.853	0.098	0.096	-0.991	0.187	-0.488	-0.087	0.053	-0.119	0.131	0.034	0.155	0.093	-0.020
0.174	-0.091	-0.936	0.092	0.101	-0.991	0.251	0.303	-0.070	0.063	-0.096	0.048	0.029	0.127	0.009	0.011
0.043	-0.102	-0.975	0.100	0.107	-0.989	0.363	-0.423	-0.041	-0.076	-0.114	0.007	0.159	0.138	0.031	0.011
0.163	-0.087	-0.944	0.096	0.109	-0.989	0.146	0.233	0.059	0.047	-0.101	0.039	0.039	0.122	0.001	0.015
0.159	-0.044	-0.999	0.094	0.112	-0.989	0.151	0.111	0.045	0.045	-0.061	-0.017	0.042	0.079	0.057	0.017
0.136	0.014	-1.003	0.090	0.108	-0.990	-0.216	0.183	0.058	0.025	0.001	-0.020	0.063	0.021	0.061	0.049
0.140	0.083	-1.058	0.093	0.105	-0.990	-0.141	-0.164	0.100	0.026	0.073	-0.075	0.059	0.049	0.118	0.044
0.190	0.072	-1.035	0.090	0.102	-0.991	-0.126	0.170	-0.015	0.078	0.064	-0.052	0.008	0.038	0.095	0.062
0.090	0.118	-1.082	0.099	0.099	-0.990	-0.201	-0.450	0.109	-0.030	0.114	-0.100	0.105	0.084	0.142	0.071
0.240	0.091	-1.054	0.095	0.098	-0.991	-0.028	0.214	-0.001	0.123	0.088	-0.072	0.046	0.057	0.115	0.086
0.151	0.099	-1.113	0.099	0.095	-0.991	-0.168	-0.206	0.061	0.030	0.099	-0.131	0.040	0.066	0.175	0.086
0.236	0.164	-1.074	0.112	0.094	-0.989	-0.041	-0.627	0.001	0.102	0.165	-0.093	0.046	0.133	0.136	0.102
0.186	0.149	-1.098	0.109	0.089	-0.990	-0.270	0.151	-0.057	0.055	0.155	-0.117	0.001	0.119	0.160	0.091
0.201	0.095	-1.074	0.120	0.085	-0.989	-0.179	-0.544	0.030	0.059	0.104	-0.094	0.016	0.066	0.137	0.089
0.213	0.052	-1.042	0.124	0.080	-0.989	-0.268	-0.178	0.036	0.066	0.067	-0.063	0.030	0.024	0.106	0.081
0.220	0.010	-0.975	0.131	0.080	-0.988	0.024	-0.364	-0.037	0.067	0.025	0.003	0.040	0.017	0.040	0.071
0.224	0.048	-1.046	0.134	0.080	-0.988	0.020	-0.114	-0.014	0.068	0.063	-0.069	0.047	0.023	0.112	0.069
0.174	0.091	-1.074	0.144	0.083	-0.986	0.137	-0.513	-0.023	0.008	0.103	-0.099	0.001	0.066	0.140	0.057
0.228	0.006	-1.042	0.146	0.084	-0.986	0.081	-0.067	-0.035	0.060	0.017	-0.068	0.056	0.018	0.108	0.050
0.182	0.014	-1.019	0.155	0.091	-0.984	0.358	-0.450	-0.072	0.005	0.018	-0.046	0.013	0.010	0.085	0.032
0.209	-0.002	-0.999	0.170	0.092	-0.981	0.057	-0.801	-0.021	0.016	0.002	-0.029	0.043	0.025	0.065	0.014
0.201	-0.106	-0.952	0.175	0.096	-0.980	0.248	-0.201	-0.058	0.004	-0.107	0.016	0.038	0.129	0.018	-0.008
0.178	-0.184	-0.897	0.185	0.096	-0.978	0.077	-0.544	0.019	-0.029	-0.185	0.069	0.018	0.205	0.038	-0.015
0.174	-0.122	-0.972	0.193	0.099	-0.976	0.142	-0.405	0.004	-0.041	-0.125	-0.007	0.017	0.143	0.037	-0.034
0.224	-0.141	-0.893	0.192	0.099	-0.976	0.084	0.066	-0.037	0.010	-0.145	0.071	0.070	0.161	0.042	-0.048
0.159	-0.145	-0.936	0.202	0.104	-0.974	0.273	-0.488	-0.022	-0.064	-0.153	0.025	0.009	0.163	0.000	-0.048
0.163	-0.145	-0.944	0.214	0.106	-0.971	0.159	-0.640	-0.023	-0.073	-0.156	0.014	0.015	0.161	0.007	-0.044
0.220	-0.133	-0.881	0.225	0.111	-0.968	0.274	-0.539	-0.060	-0.026	-0.149	0.074	0.076	0.147	0.057	-0.059
0.267	-0.141	-0.857	0.228	0.111	-0.967	0.059	-0.148	-0.068	0.017	-0.157	0.097	0.125	0.153	0.081	-0.051
0.178	-0.064	-0.909	0.240	0.112	-0.964	0.111	-0.633	-0.019	-0.083	-0.081	0.043	0.040	0.074	0.030	-0.045
0.240	-0.033	-0.940	0.245	0.111	-0.963	-0.003	-0.257	-0.056	-0.027	-0.049	0.010	0.105	0.042	0.002	-0.047
0.232	-0.029	-0.944	0.251	0.114	-0.961	0.172	-0.316	-0.050	-0.040	-0.048	0.004	0.100	0.037	0.005	-0.047
0.209	-0.002	-0.960	0.259	0.113	-0.959	-0.047	-0.401	-0.038	-0.071	-0.019	-0.013	0.080	0.010	0.019	-0.043
0.228	0.044	-1.050	0.265	0.115	-0.957	0.139	-0.324	-0.094	-0.058	0.025	-0.106	0.102	0.037	0.109	-0.032
0.201	0.091	-0.991	0.276	0.113	-0.955	-0.099	-0.578	0.027	-0.096	0.073	-0.049	0.076	0.084	0.048	-0.037
0.305	0.172	-1.027	0.283	0.116	-0.952	0.201	-0.337	-0.084	0.002	0.151	-0.087	0.181	0.166	0.083	-0.018
0.209	0.106	-1.027	0.290	0.118	-0.950	0.088	-0.420	-0.016	-0.102	0.084	-0.089	0.085	0.101	0.081	-0.027
0.328	0.095	-0.995	0.296	0.121	-0.948	0.204	-0.277	-0.036	0.012	0.069	-0.059	0.204	0.091	0.048	-0.015
0.220	0.145	-1.035	0.301	0.122	-0.946	0.010	-0.284	-0.005	-0.101	0.119	-0.100	0.096	0.142	0.086	-0.020
0.267	0.164	-1.042	0.302	0.121	-0.946	-0.013	-0.084	-0.053	-0.056	0.139	-0.108	0.141	0.162	0.091	-0.023
0.313	0.060	-1.003	0.310	0.120	-0.943	-0.080	-0.440	0.057	-0.018	0.036	-0.071	0.186	0.059	0.050	-0.044
0.213	0.060	-1.042	0.316	0.118	-0.941	-0.072	-0.321	-0.003	-0.123	0.038	-0.112	0.084	0.060	0.087	-0.040
0.224	-0.002	-1.003	0.316	0.116	-0.942	-0.116	-0.029	0.038	-0.112	-0.021	-0.072	0.094	0.001	0.045	-0.054
0.309	-0.052	-0.916	0.323	0.114	-0.939	-0.103	-0.383	0.044	-0.035	-0.069	0.013	0.177	0.049	0.044	-0.077
0.251	-0.095	-0.924	0.320	0.108	-0.941	-0.246	0.156	-0.005	-0.090	-0.106	0.007	0.117	0.091	0.037	-0.080
0.224	-0.133	-0.940	0.326	0.104	-0.940	-0.218	-0.313	0.017	-0.123	-0.140	-0.010	0.088	0.127	0.022	-0.077
0.255	-0.176	-0.920	0.326	0.099	-0.940	-0.232	0.007	0.031	-0.092	-0.178	0.011	0.117	0.168	0.043	-0.089
0.286	-0.087	-0.912	0.331	0.095	-0.939	-0.217	-0.292	0.117	-0.067	-0.085	0.018	0.146	0.077	0.051	-0.087
0.251	-0.033	-0.928	0.333	0.093	-0.938	-0.103	-0.138	0.051	-0.105	-0.029	0.002	0.109	0.022	0.035	-0.073
0.251	0.033	-1.003	0.334	0.092	-0.938	-0.081	-0.099	0.072	-0.107	0.038	-0.072	0.108	0.044	0.041	-0.062
0.282	0.110	-1.023	0.334	0.094	-0.938	0.057	-0.019	0.089	-0.077	0.114	-0.092	0.138	0.121	0.062	-0.055
0.301	0.122	-1.003	0.337	0.095	-0.937	0.026	-0.137	0.109	-0.061	0.125	-0.073	0.156	0.133	0.044	-0.057
0.297	0.106	-1.003	0.335	0.098	-0.937	0.154	0.092	0.081	-0.064	0.106	-0.072	0.152	0.117	0.044	-0.046
0.217	0.102	-1.035	0.343	0.101	-0.934	0.080	-0.480	0.159	-0.153	0.100	-0.107	0.071	0.113	0.075	-0.057
0.336	0.056	-0.968	0.345	0.106	-0.933	0.249	-0.113	0.055	-0.037	0.048	-0.041	0.189	0.067	0.008	-0.061
0.255	-0.002	-0.987	0.351	0.111	-0.930	0.277	-0.363	0.109	-0.125	-0.015	-0.064	0.107	0.011	0.027	-0.069
0.313	-0.052	-0.964	0.354	0.117	-0.928	0.351	-0.152	0.019	-0.070	-0.071	-0.043	0.164	0.038	0.004	-0.071
0.286	-0.033	-0.964	0.356	0.123	-0.926	0.286	-0.160	0.054	-0.100	-0.057	-0.044	0.137	0.018	0.004	-0.083
0.247	-0.025	-0.972	0.365	0.127	-0.922	0.221	-0.494	0.049	-0.147	-0.054	-0.056	0.098	0.009	0.012	-0.076
0.301	0.017	-0.956	0.372	0.129	-0.919	0.157	-0.424	0.041	-0.101	-0.014	-0.044	0.153	0.034	0.003	-0.065
0.320	0.068	-0.979	0.383	0.132	-0.914	0.100	-0.580	0.061	-0.092	0.034	-0.072	0.174	0.086	0.022	-0.073
0.417	0.087	-0.920	0.383	0.132	-0.914	0.042	0.009	0.017	0.004	0.053	-0.013	0.273	0.108	0.036	-0.048
0.247	0.118	-1.035	0.395	0.134	-0.909	0.038	-0.715	0.115	-0.177	0.082	-0.133	0.107	0.141	0.079	-0.050
0.417	0.106	-0.964	0.402	0.136	-0.906	0.111	-0.393	0.048	-0.015	0.068	-0.065	0.279	0.131	0.009	-0.052
0.297	0.091	-1.019	0.408	0.137	-0.903	0.014	-0.389	0.038	-0.140	0.052	-0.123	0.162	0.116	0.065	-0.068
0.332	0.025	-0.987	0.412	0.137	-0.901	0.001	-0.241	0.039	-0.109	-0.014	-0.093	0.200	0.051	0.035	-0.046
0.363	0.021	-0.912	0.420	0.136	-0.897	-0.018	-0.451	0.017	-0.086	-0.017	-0.022	0.233	0.048	0.039	-0.065
0.420	0.010	-0.944	0.424	0.137	-0.895	0.086	-0.224	-0.008	-0.033	-0.030	-0.056	0.293	0.038	0.007	-0.043
0.347	-0.013	-0.932	0.430	0.140	-0.892	0.153	-0.321	0.033	-0.111	-0.055	-0.047	0.222	0.015	0.019	-0.044
0.470	0.064	-0.936	0.438	0.142	-0.888	0.103	-0.473	0.063	0.004	0.020	-0.055	0.347	0.093	0.015	-0.034
0.359	0.110	-0.979	0.447	0.145	-0.883	0.128	-0.558	0.069	-0.117	0.064	-0.104	0.237	0.140	0.028	-0.046
0.436	0.126	-0.932	0.452	0.146	-0.880	0.087	-0.305	0.044	-0.045	0.077	-0.059	0.315	0.155	0.020	-0.020
0.390	0.091	-0.916	0.457	0.149	-0.877	0.136	-0.285	0.067	-0.096	0.040	-0.046	0.270	0.121	0.036	-0.016
0.520	0.129	-0.912	0.460	0.153	-0.875	0.175	-0.185	0.067	0.032	0.075	-0.044	0.402	0.161	0.041	-0.004
0.520	0.129	-0.912	0.463	0.157	-0.872	0.217	-0.164	0.061	0.029	0.071	-0.046	0.403	0.163	0.041	-0.006
0.474	0.075	-0.881	0.463	0.162	-0.871	0.260	-0.022	0.079	-0.017	0.012	-0.016	0.357	0.110	0.072	0.006
0.474	0.095	-0.802	0.462	0.167	-0.871	0.234	0.044	0.135	-0.016	0.026	0.063	0.356	0.130	0.151	-0.002
0.497	0.099	-0.822	0.464	0.171	-0.869	0.216	-0.095	0.008	0.005	0.026	0.042	0.378	0.135	0.131	-0.029
0.493	0.102	-0.853	0.457	0.169	-0.873	-0.055	0.393	-0.096	0.008	0.032	0.014	0.374	0.140	0.099	-0.041
0.386	0.110	-0.861	0.454	0.162	-0.876	-0.333	0.212	-0.144	-0.096	0.047	0.009	0.265	0.148	0.091	-0.068
0.417	0.095	-0.822	0.446	0.151	-0.882	-0.437	0.518	-0.262	-0.057	0.042	0.055	0.296	0.134	0.130	-0.092
0.286	0.122	-0.873	0.441	0.141	-0.886	-0.532	0.248	-0.148	-0.184	0.080	0.008	0.165	0.163	0.079	-0.101
0.363	0.180	-0.802	0.443	0.131	-0.887	-0.492	-0.078	-0.121	-0.108	0.147	0.080	0.241	0.222	0.149	-0.102
0.467	0.184	-0.747	0.438	0.120	-0.891	-0.520	0.338	-0.244	0.001	0.162	0.139	0.344	0.226	0.205	-0.108
0.390	0.133	-0.802	0.432	0.107	-0.895	-0.603	0.345	-0.265	-0.070	0.125	0.089	0.267	0.177	0.150	-0.080
0.417	0.087	-0.708	0.430	0.092	-0.898	-0.684	0.140	-0.250	-0.042	0.093	0.186	0.293	0.131	0.245	-0.072
0.505	0.056	-0.648	0.423	0.078	-0.903	-0.654	0.474	-0.299	0.054	0.077	0.250	0.381	0.101	0.304	-0.075
0.443	0.010	-0.641	0.414	0.065	-0.908	-0.574	0.552	-0.275	0.002	0.043	0.263	0.319	0.056	0.311	-0.071
0.459	0.014	-0.633	0.395	0.054	-0.917	-0.539	1.090	-0.222	0.037	0.059	0.281	0.334	0.061	0.319	-0.073
0.409	0.033	-0.696	0.380	0.046	-0.924	-0.352	0.800	-0.141	0.001	0.086	0.224	0.283	0.082	0.255	-0.077
0.363	0.041	-0.676	0.363	0.041	-0.931	-0.218	0.972	-0.098	-0.028	0.099	0.252	0.238	0.091	0.274	-0.084
0.405	-0.002	-0.672	0.338	0.040	-0.940	0.000	1.355	-0.117	0.039	0.057	0.265	0.280	0.049	0.278	-0.087
0.305	0.017	-0.692	0.317	0.039	-0.948	-0.029	1.130	-0.055	-0.039	0.077	0.253	0.180	0.070	0.259	-0.099
0.328	-0.002	-0.680	0.283	0.040	-0.958	0.104	1.796	-0.194	0.017	0.057	0.275	0.203	0.051	0.271	-0.098
0.240	0.029	-0.696	0.262	0.039	-0.964	-0.007	1.102	-0.089	-0.050	0.089	0.266	0.114	0.082	0.255	-0.104
0.213	0.002	-0.802	0.241	0.038	-0.970	-0.045	1.103	-0.069	-0.056	0.063	0.165	0.088	0.055	0.150	-0.102
0.209	0.010	-0.798	0.207	0.038	-0.978	0.012	1.728	-0.082	-0.026	0.071	0.177	0.085	0.062	0.155	-0.119
0.190	-0.041	-0.735	0.190	0.035	-0.981	-0.132	0.899	0.005	-0.028	0.024	0.244	0.065	0.012	0.218	-0.128
0.090	0.002	-0.767	0.158	0.034	-0.987	-0.050	1.607	-0.088	-0.096	0.067	0.218	0.035	0.054	0.187	-0.138
0.017	-0.021	-0.826	0.127	0.032	-0.991	-0.071	1.570	-0.059	-0.138	0.046	0.163	0.109	0.030	0.128	-0.166
0.017	-0.021	-0.826	0.100	0.030	-0.995	-0.078	1.360	-0.007	-0.111	0.048	0.166	0.108	0.030	0.130	-0.168
-0.057	-0.037	-0.778	0.075	0.029	-0.997	-0.080	1.197	-0.001	-0.160	0.034	0.216	0.181	0.014	0.177	-0.174
0.040	-0.068	-0.727	0.043	0.028	-0.999	-0.017	1.620	-0.074	-0.032	0.004	0.269	0.086	0.017	0.229	-0.158
-0.083	-0.071	-0.790	0.019	0.027	-0.999	-0.058	1.176	-0.019	-0.131	0.001	0.206	0.208	0.020	0.166	-0.168
-0.018	-0.075	-0.778	-0.012	0.026	-1.000	0.005	1.590	-0.023	-0.034	-0.003	0.218	0.143	0.024	0.178	-0.148
-0.160	-0.060	-0.790	-0.037	0.026	-0.999	-0.020	1.222	0.010	-0.152	0.013	0.206	0.285	0.008	0.165	-0.150
-0.076	-0.021	-0.755	-0.061	0.026	-0.998	-0.004	1.208	-0.054	-0.043	0.052	0.240	0.201	0.032	0.200	-0.170
-0.130	-0.060	-0.782	-0.097	0.025	-0.995	-0.018	1.788	-0.147	-0.061	0.014	0.209	0.255	0.005	0.172	-0.166
-0.357	-0.064	-0.885	-0.109	0.024	-0.994	-0.063	0.536	-0.043	-0.277	0.012	0.105	0.482	0.008	0.070	-0.160
-0.130	-0.071	-0.794	-0.135	0.023	-0.991	-0.045	1.327	-0.133	-0.024	0.005	0.193	0.254	0.016	0.160	-0.158
-0.257	-0.056	-0.814	-0.155	0.025	-0.988	0.078	0.979	-0.103	-0.131	0.019	0.170	0.381	0.000	0.140	-0.161
-0.195	-0.064	-0.782	-0.180	0.026	-0.983	0.059	1.263	-0.117	-0.045	0.010	0.197	0.319	0.007	0.172	-0.124
-0.272	-0.083	-0.842	-0.195	0.025	-0.980	-0.032	0.785	-0.013	-0.106	-0.009	0.135	0.396	0.025	0.112	-0.141
-0.280	-0.095	-0.897	-0.218	0.024	-0.976	-0.031	1.172	-0.039	-0.090	-0.019	0.075	0.403	0.036	0.057	-0.122
-0.333	-0.068	-0.810	-0.234	0.024	-0.972	-0.033	0.797	-0.070	-0.127	0.008	0.158	0.457	0.008	0.143	-0.124
-0.272	-0.071	-0.842	-0.254	0.023	-0.967	-0.011	1.014	-0.068	-0.045	0.005	0.121	0.395	0.011	0.112	-0.108
-0.349	-0.064	-0.909	-0.266	0.021	-0.964	-0.116	0.611	-0.030	-0.110	0.015	0.050	0.471	0.002	0.044	-0.110
-0.307	-0.041	-0.905	-0.282	0.019	-0.959	-0.138	0.802	-0.111	-0.052	0.040	0.049	0.428	0.022	0.047	-0.088
-0.364	-0.056	-0.881	-0.290	0.016	-0.957	-0.185	0.423	-0.117	-0.100	0.028	0.070	0.486	0.008	0.070	-0.095
-0.322	-0.033	-0.901	-0.297	0.010	-0.955	-0.316	0.354	-0.087	-0.051	0.057	0.048	0.443	0.032	0.050	-0.096
-0.384	-0.064	-0.889	-0.305	0.003	-0.952	-0.392	0.423	-0.139	-0.103	0.033	0.057	0.505	0.002	0.062	-0.107
-0.407	-0.106	-0.893	-0.314	-0.005	-0.949	-0.450	0.464	-0.113	-0.117	-0.002	0.049	0.527	0.041	0.058	-0.106
-0.418	-0.141	-0.905	-0.326	-0.012	-0.945	-0.388	0.626	-0.137	-0.116	-0.030	0.033	0.539	0.076	0.046	-0.122
-0.434	-0.145	-0.932	-0.336	-0.022	-0.942	-0.547	0.495	-0.115	-0.121	-0.024	0.002	0.554	0.080	0.019	-0.107
-0.518	-0.195	-1.058	-0.342	-0.033	-0.939	-0.598	0.291	-0.062	-0.199	-0.063	-0.127	0.639	0.130	0.107	-0.089
-0.422	-0.234	-1.098	-0.342	-0.046	-0.939	-0.682	-0.002	-0.076	-0.103	-0.089	-0.167	0.543	0.169	0.146	-0.068
-0.422	-0.234	-1.098	-0.344	-0.059	-0.937	-0.724	0.112	-0.093	-0.100	-0.075	-0.169	0.543	0.169	0.146	-0.084
-0.368	-0.280	-0.999	-0.349	-0.069	-0.935	-0.451	0.259	0.041	-0.042	-0.112	-0.073	0.489	0.216	0.047	-0.094
-0.541	-0.203	-0.936	-0.350	-0.076	-0.934	-0.299	0.038	0.163	-0.214	-0.028	-0.011	0.662	0.140	0.017	-0.123
-0.518	-0.164	-0.881	-0.349	-0.078	-0.934	-0.049	-0.047	0.200	-0.191	0.014	0.044	0.638	0.102	0.073	-0.143
-0.510	-0.106	-0.893	-0.346	-0.077	-0.935	0.129	-0.172	0.163	-0.187	0.071	0.033	0.630	0.045	0.062	-0.145
-0.495	-0.087	-1.015	-0.342	-0.077	-0.937	0.021	-0.269	0.036	-0.176	0.090	-0.087	0.615	0.025	0.060	-0.109
-0.407	-0.141	-1.117	-0.334	-0.081	-0.939	-0.181	-0.383	0.064	-0.095	0.039	-0.187	0.526	0.078	0.162	-0.056
-0.364	-0.137	-1.070	-0.323	-0.087	-0.942	-0.297	-0.579	0.120	-0.064	0.050	-0.137	0.483	0.074	0.115	0.030
-0.253	-0.106	-1.090	-0.302	-0.095	-0.948	-0.364	-1.076	0.183	0.027	0.089	-0.151	0.371	0.041	0.135	0.124
-0.037	-0.064	-1.066	-0.281	-0.102	-0.954	-0.280	-1.056	0.165	0.221	0.137	-0.121	0.155	0.003	0.112	0.220
0.067	-0.068	-1.129	-0.259	-0.104	-0.960	-0.080	-1.087	0.122	0.303	0.135	-0.178	0.051	0.000	0.175	0.312
0.167	-0.025	-1.251	-0.242	-0.105	-0.965	-0.060	-0.828	0.045	0.385	0.179	-0.296	0.049	0.043	0.297	0.414
0.182	-0.129	-1.279	-0.211	-0.103	-0.972	0.088	-1.482	0.075	0.371	0.073	-0.317	0.065	0.060	0.325	0.482
0.343	-0.071	-1.330	-0.185	-0.104	-0.977	-0.056	-1.265	-0.127	0.506	0.132	-0.363	0.227	0.001	0.377	0.522
0.355	-0.118	-1.385	-0.153	-0.105	-0.983	-0.118	-1.601	-0.212	0.485	0.087	-0.413	0.239	0.046	0.432	0.551
0.359	-0.234	-1.330	-0.121	-0.108	-0.987	-0.152	-1.553	-0.236	0.457	-0.026	-0.353	0.243	0.162	0.377	0.547
0.440	-0.238	-1.354	-0.096	-0.109	-0.989	-0.068	-1.174	-0.163	0.513	-0.029	-0.374	0.324	0.165	0.400	0.529
0.320	-0.261	-1.275	-0.061	-0.107	-0.992	0.117	-1.731	-0.072	0.359	-0.054	-0.292	0.205	0.188	0.321	0.495
0.443	-0.211	-1.204	-0.036	-0.103	-0.994	0.239	-1.223	-0.129	0.456	-0.009	-0.219	0.329	0.138	0.250	0.454
0.417	-0.323	-1.125	-0.008	-0.097	-0.995	0.290	-1.328	-0.059	0.402	-0.126	-0.139	0.302	0.250	0.171	0.390
0.355	-0.342	-1.109	0.016	-0.095	-0.995	0.130	-1.159	-0.001	0.317	-0.147	-0.123	0.241	0.269	0.155	0.341
0.351	-0.381	-1.011	0.035	-0.093	-0.995	0.189	-0.904	0.092	0.294	-0.188	-0.025	0.238	0.308	0.056	0.262
0.324	-0.238	-0.845	0.053	-0.085	-0.995	0.417	-0.843	-0.057	0.249	-0.053	0.141	0.212	0.165	0.109	0.198
0.232	-0.083	-0.881	0.061	-0.074	-0.995	0.543	-0.393	0.023	0.149	0.091	0.106	0.120	0.010	0.074	0.145
0.232	-0.013	-0.877	0.064	-0.064	-0.996	0.518	-0.133	0.011	0.146	0.150	0.111	0.120	0.061	0.078	0.103
0.201	-0.098	-0.873	0.063	-0.053	-0.997	0.533	0.070	0.016	0.116	0.054	0.116	0.090	0.023	0.082	0.059
0.186	-0.079	-0.920	0.063	-0.043	-0.997	0.523	0.026	-0.169	0.100	0.063	0.069	0.075	0.003	0.034	0.011
-0.014	-0.052	-1.137	0.057	-0.042	-0.997	0.044	0.270	-0.283	-0.095	0.090	-0.147	0.125	0.025	0.183	-0.026
-0.057	-0.280	-0.932	0.050	-0.045	-0.998	-0.107	0.333	-0.167	-0.130	-0.135	0.059	0.166	0.202	0.022	-0.075
0.009	-0.299	-0.909	0.052	-0.044	-0.998	0.118	-0.100	-0.233	-0.067	-0.156	0.083	0.101	0.221	0.046	-0.108
-0.103	-0.137	-0.975	0.059	-0.043	-0.997	0.073	-0.419	-0.216	-0.187	0.006	0.016	0.212	0.059	0.021	-0.115
-0.014	-0.075	-0.975	0.059	-0.046	-0.997	-0.158	0.033	0.083	-0.099	0.071	0.016	0.123	0.003	0.021	-0.111
0.013	-0.129	-0.979	0.057	-0.049	-0.997	-0.108	0.088	-0.022	-0.071	0.019	0.012	0.095	0.051	0.025	-0.142
-0.083	-0.087	-1.106	0.062	-0.048	-0.997	0.054	-0.287	-0.060	-0.173	0.061	-0.114	0.191	0.007	0.151	-0.140
-0.110	-0.168	-0.838	0.068	-0.045	-0.997	0.144	-0.354	-0.077	-0.208	-0.023	0.154	0.218	0.088	0.117	-0.154
-0.057	-0.326	-0.920	0.074	-0.038	-0.996	0.412	-0.325	-0.208	-0.160	-0.188	0.071	0.163	0.245	0.034	-0.155
-0.049	-0.299	-0.940	0.079	-0.029	-0.996	0.518	-0.273	-0.199	-0.158	-0.171	0.051	0.155	0.218	0.014	-0.136
0.009	-0.184	-1.035	0.079	-0.035	-0.996	-0.240	0.005	-0.099	-0.100	-0.049	-0.043	0.096	0.101	0.081	-0.114
0.040	-0.037	-1.098	0.076	-0.037	-0.996	-0.096	0.139	-0.101	-0.067	0.099	-0.106	0.065	0.047	0.144	-0.111
-0.060	-0.079	-1.058	0.076	-0.034	-0.997	0.144	-0.007	-0.058	-0.167	0.054	-0.067	0.164	0.004	0.105	-0.108
-0.064	-0.153	-1.011	0.081	-0.029	-0.996	0.280	-0.307	-0.039	-0.176	-0.025	-0.020	0.167	0.069	0.058	-0.106
-0.041	-0.214	-0.979	0.087	-0.027	-0.996	0.115	-0.310	0.080	-0.159	-0.088	0.012	0.143	0.131	0.026	-0.121
0.036	-0.149	-0.995	0.083	-0.027	-0.996	0.007	0.217	0.066	-0.077	-0.022	-0.004	0.065	0.065	0.042	-0.100
0.005	-0.056	-1.027	0.095	-0.025	-0.995	0.112	-0.615	-0.042	-0.120	0.068	-0.036	0.095	0.028	0.073	-0.080
0.067	0.033	-1.082	0.098	-0.023	-0.995	0.090	-0.171	-0.186	-0.062	0.156	-0.092	0.033	0.117	0.129	-0.063
0.032	0.025	-1.125	0.109	-0.021	-0.994	0.136	-0.597	-0.213	-0.108	0.145	-0.136	0.066	0.110	0.172	-0.071
0.047	-0.033	-1.070	0.119	-0.019	-0.993	0.117	-0.494	-0.229	-0.102	0.086	-0.082	0.049	0.053	0.117	-0.059
0.020	-0.098	-1.023	0.123	-0.022	-0.992	-0.109	-0.208	-0.040	-0.132	0.023	-0.036	0.074	0.012	0.070	-0.075
0.120	-0.137	-0.975	0.128	-0.024	-0.991	-0.085	-0.296	0.059	-0.038	-0.014	0.011	0.028	0.051	0.023	-0.073
0.063	-0.253	-0.924	0.127	-0.028	-0.991	-0.203	0.055	-0.027	-0.094	-0.125	0.062	0.029	0.166	0.029	-0.076
0.147	-0.191	-0.901	0.131	-0.033	-0.991	-0.195	-0.198	0.046	-0.014	-0.059	0.085	0.058	0.104	0.053	-0.054
0.055	-0.172	-1.015	0.126	-0.030	-0.992	0.171	0.227	-0.045	-0.101	-0.042	-0.029	0.033	0.084	0.060	-0.053
0.147	-0.114	-1.035	0.137	-0.026	-0.990	0.184	-0.556	0.081	-0.020	0.012	-0.050	0.062	0.026	0.078	-0.037
0.113	-0.095	-1.046	0.137	-0.025	-0.990	0.056	0.033	0.058	-0.054	0.031	-0.062	0.028	0.005	0.089	-0.035
0.113	-0.095	-1.046	0.136	-0.024	-0.990	0.064	0.019	0.084	-0.053	0.030	-0.062	0.029	0.004	0.087	-0.038
0.147	-0.176	-0.940	0.134	-0.024	-0.991	0.012	0.101	0.055	-0.017	-0.051	0.045	0.065	0.084	0.021	-0.065
0.090	-0.238	-0.901	0.137	-0.024	-0.990	0.018	-0.123	0.077	-0.077	-0.113	0.084	0.009	0.144	0.061	-0.061
0.047	-0.238	-0.912	0.142	-0.020	-0.990	0.252	-0.275	0.034	-0.124	-0.117	0.071	0.031	0.143	0.051	-0.069
0.151	-0.172	-1.003	0.139	-0.013	-0.990	0.364	0.156	-0.052	-0.017	-0.058	-0.019	0.075	0.077	0.039	-0.071
0.059	-0.098	-1.082	0.140	-0.011	-0.990	0.082	-0.060	0.149	-0.111	0.014	-0.098	0.017	0.003	0.116	-0.044
0.097	-0.048	-1.070	0.139	-0.011	-0.990	-0.008	0.016	0.153	-0.072	0.063	-0.085	0.023	0.047	0.102	-0.021
0.159	0.002	-1.109	0.137	-0.014	-0.990	-0.181	0.119	0.067	-0.008	0.117	-0.125	0.084	0.097	0.139	-0.043
0.124	-0.122	-1.027	0.134	-0.016	-0.991	-0.063	0.130	0.047	-0.040	-0.005	-0.041	0.050	0.027	0.054	-0.050
0.040	-0.156	-0.991	0.141	-0.014	-0.990	0.135	-0.326	0.025	-0.131	-0.043	-0.007	0.035	0.062	0.016	-0.060
0.078	-0.168	-0.944	0.147	-0.011	-0.989	0.158	-0.336	0.002	-0.099	-0.057	0.040	0.002	0.073	0.034	-0.092
0.109	-0.176	-0.912	0.150	-0.004	-0.989	0.346	-0.126	0.031	-0.070	-0.071	0.071	0.032	0.081	0.068	-0.092
0.055	-0.211	-0.964	0.157	0.000	-0.988	0.251	-0.377	0.075	-0.131	-0.111	0.019	0.024	0.115	0.018	-0.081
0.186	-0.222	-0.905	0.151	-0.000	-0.988	-0.008	0.277	0.200	0.005	-0.122	0.079	0.106	0.126	0.079	-0.075
0.140	-0.195	-0.901	0.144	0.000	-0.990	0.024	0.348	0.121	-0.035	-0.096	0.084	0.058	0.098	0.086	-0.091
0.082	-0.160	-0.999	0.140	-0.003	-0.990	-0.139	0.199	0.199	-0.088	-0.059	-0.013	0.001	0.063	0.012	-0.062
-0.026	-0.133	-1.039	0.145	-0.004	-0.989	-0.099	-0.253	0.191	-0.200	-0.030	-0.053	0.110	0.036	0.050	-0.073
0.217	-0.106	-0.940	0.154	-0.005	-0.988	-0.044	-0.436	0.066	0.033	-0.002	0.044	0.130	0.009	0.050	-0.054
0.090	-0.075	-0.991	0.148	-0.006	-0.989	-0.038	0.271	0.034	-0.088	0.030	-0.006	0.001	0.021	0.000	-0.052
0.213	-0.029	-1.023	0.160	-0.004	-0.987	0.095	-0.583	0.042	0.023	0.074	-0.040	0.120	0.067	0.031	-0.022
0.086	-0.056	-1.082	0.165	-0.005	-0.986	-0.057	-0.295	0.040	-0.109	0.048	-0.100	0.009	0.039	0.089	-0.035
0.190	-0.033	-0.956	0.166	-0.005	-0.986	0.042	-0.032	-0.015	-0.006	0.070	0.027	0.092	0.060	0.038	-0.038
0.128	-0.114	-1.027	0.168	-0.007	-0.986	-0.112	-0.089	0.019	-0.069	-0.009	-0.044	0.027	0.022	0.032	-0.063
0.074	-0.122	-1.050	0.174	-0.007	-0.985	0.034	-0.342	0.010	-0.129	-0.017	-0.069	0.030	0.031	0.055	-0.051
0.124	-0.137	-0.940	0.176	-0.007	-0.984	-0.012	-0.089	0.024	-0.081	-0.032	0.041	0.018	0.048	0.056	-0.051
0.213	-0.153	-0.936	0.177	-0.004	-0.984	0.221	-0.052	-0.038	0.006	-0.051	0.045	0.104	0.065	0.060	-0.059
0.213	-0.153	-0.936	0.180	-0.001	-0.984	0.185	-0.141	-0.042	0.004	-0.054	0.045	0.101	0.066	0.061	-0.057
0.105	-0.110	-1.003	0.183	0.003	-0.983	0.223	-0.185	-0.017	-0.108	-0.016	-0.023	0.009	0.024	0.005	-0.050
0.124	-0.056	-0.987	0.189	0.009	-0.982	0.282	-0.287	-0.058	-0.094	0.033	-0.008	0.006	0.029	0.011	-0.066
0.136	-0.044	-1.035	0.183	0.014	-0.983	0.267	0.273	-0.014	-0.077	0.040	-0.054	0.015	0.039	0.035	-0.057
0.078	0.006	-1.098	0.188	0.019	-0.982	0.293	-0.254	0.029	-0.139	0.084	-0.118	0.046	0.089	0.098	-0.045
0.236	0.017	-1.015	0.183	0.022	-0.983	0.111	0.267	0.072	0.023	0.093	-0.034	0.109	0.100	0.014	-0.041
0.163	-0.033	-1.015	0.179	0.029	-0.983	0.388	0.166	-0.048	-0.046	0.036	-0.034	0.032	0.049	0.014	-0.043
0.105	-0.056	-1.062	0.175	0.031	-0.984	0.111	0.185	-0.000	-0.100	0.011	-0.080	0.029	0.025	0.061	-0.043
0.124	-0.087	-1.019	0.177	0.034	-0.984	0.153	-0.079	-0.009	-0.082	-0.023	-0.037	0.013	0.007	0.017	-0.071
0.109	-0.118	-0.964	0.170	0.036	-0.985	0.143	0.345	0.018	-0.091	-0.056	0.019	0.032	0.039	0.038	-0.086
0.109	-0.180	-0.928	0.172	0.041	-0.984	0.295	-0.107	-0.076	-0.093	-0.123	0.054	0.036	0.102	0.074	-0.090
0.097	-0.203	-0.944	0.169	0.045	-0.985	0.275	0.143	-0.076	-0.101	-0.150	0.039	0.052	0.125	0.058	-0.083
0.136	-0.222	-0.905	0.175	0.049	-0.983	0.206	-0.294	-0.022	-0.068	-0.173	0.077	0.019	0.145	0.097	-0.072
0.193	-0.145	-0.936	0.175	0.052	-0.983	0.179	-0.019	0.008	-0.011	-0.098	0.046	0.035	0.067	0.066	-0.070
0.193	-0.126	-0.916	0.177	0.054	-0.983	0.146	-0.116	-0.038	-0.014	-0.081	0.065	0.032	0.048	0.087	-0.054
0.109	-0.102	-0.968	0.177	0.055	-0.983	0.109	0.005	-0.001	-0.098	-0.060	0.014	0.056	0.026	0.036	-0.046
0.182	-0.129	-0.975	0.180	0.059	-0.982	0.214	-0.129	-0.039	-0.028	-0.091	0.005	0.015	0.055	0.028	-0.051
0.159	-0.141	-0.968	0.174	0.061	-0.983	0.139	0.274	-0.027	-0.045	-0.104	0.014	0.011	0.068	0.036	-0.043
0.159	-0.114	-0.952	0.177	0.065	-0.982	0.228	-0.146	-0.052	-0.048	-0.081	0.029	0.016	0.043	0.052	-0.033
0.228	-0.110	-0.928	0.174	0.067	-0.983	0.178	0.202	-0.085	0.025	-0.080	0.053	0.048	0.041	0.075	-0.024
0.143	-0.068	-1.023	0.177	0.073	-0.981	0.344	-0.181	-0.072	-0.064	-0.044	-0.042	0.042	0.000	0.021	-0.003
0.201	-0.006	-1.050	0.173	0.078	-0.982	0.268	0.209	-0.059	-0.002	0.013	-0.070	0.009	0.059	0.049	0.004
0.247	0.064	-1.050	0.180	0.084	-0.980	0.299	-0.309	-0.083	0.038	0.077	-0.071	0.048	0.127	0.049	0.002
0.147	0.141	-1.082	0.179	0.087	-0.980	0.167	0.047	-0.063	-0.061	0.151	-0.103	0.059	0.203	0.081	-0.005
0.182	0.010	-1.058	0.186	0.085	-0.979	-0.060	-0.406	-0.009	-0.035	0.021	-0.081	0.031	0.071	0.058	-0.026
0.136	-0.118	-0.975	0.193	0.086	-0.977	0.078	-0.349	-0.050	-0.087	-0.108	0.001	0.084	0.058	0.022	-0.047
0.136	-0.118	-0.975	0.196	0.083	-0.977	-0.120	-0.136	-0.037	-0.090	-0.105	0.000	0.091	0.059	0.018	-0.056
0.190	-0.172	-0.944	0.197	0.082	-0.977	0.007	-0.050	-0.061	-0.037	-0.158	0.032	0.042	0.114	0.047	-0.067
0.147	-0.160	-1.007	0.201	0.078	-0.976	-0.151	-0.224	-0.018	-0.084	-0.143	-0.032	0.090	0.103	0.018	-0.068
0.174	-0.164	-0.960	0.201	0.076	-0.977	-0.071	-0.010	-0.033	-0.058	-0.144	0.016	0.067	0.107	0.027	-0.052
0.136	-0.110	-0.995	0.204	0.073	-0.976	-0.153	-0.147	-0.015	-0.099	-0.086	-0.020	0.109	0.054	0.012	-0.055
0.232	-0.087	-0.964	0.200	0.068	-0.977	-0.222	0.214	-0.046	0.001	-0.058	0.013	0.016	0.032	0.016	-0.041
0.155	-0.087	-1.003	0.203	0.065	-0.977	-0.125	-0.146	-0.025	-0.078	-0.055	-0.027	0.096	0.034	0.027	-0.032
0.228	-0.083	-0.999	0.201	0.061	-0.978	-0.157	0.099	0.038	-0.003	-0.048	-0.022	0.025	0.031	0.027	-0.019
0.197	-0.041	-1.019	0.201	0.060	-0.978	-0.062	0.009	0.038	-0.033	-0.004	-0.042	0.058	0.010	0.051	-0.032
0.193	-0.048	-1.011	0.197	0.060	-0.979	0.003	0.186	-0.025	-0.033	-0.011	-0.034	0.063	0.000	0.047	-0.031
0.159	-0.087	-0.960	0.193	0.060	-0.979	0.033	0.173	0.007	-0.063	-0.050	0.018	0.099	0.040	0.000	-0.042
0.151	-0.102	-0.995	0.194	0.059	-0.979	-0.019	-0.049	0.053	-0.071	-0.065	-0.018	0.109	0.058	0.039	-0.048
0.163	-0.149	-0.979	0.193	0.059	-0.979	-0.012	0.032	0.081	-0.058	-0.110	-0.002	0.099	0.106	0.027	-0.056
0.178	-0.133	-0.964	0.196	0.060	-0.979	0.096	-0.119	0.094	-0.045	-0.097	0.013	0.085	0.094	0.014	-0.054
0.163	-0.126	-0.968	0.195	0.064	-0.979	0.205	0.041	0.050	-0.059	-0.093	0.009	0.102	0.089	0.021	-0.060
0.178	-0.106	-0.936	0.197	0.069	-0.978	0.249	-0.098	0.055	-0.045	-0.078	0.039	0.089	0.073	0.008	-0.054
0.124	-0.079	-0.987	0.199	0.072	-0.977	0.171	-0.150	0.073	-0.101	-0.055	-0.013	0.145	0.049	0.044	-0.055
0.186	-0.044	-1.003	0.199	0.074	-0.977	0.121	0.021	0.005	-0.039	-0.022	-0.029	0.086	0.016	0.062	-0.043
0.159	-0.079	-1.011	0.200	0.074	-0.977	0.052	-0.094	0.053	-0.067	-0.058	-0.037	0.115	0.051	0.071	-0.038
0.220	-0.122	-0.999	0.201	0.077	-0.977	0.147	-0.040	0.045	-0.006	-0.102	-0.026	0.055	0.096	0.061	-0.033
0.201	-0.114	-0.972	0.209	0.079	-0.975	0.135	-0.392	0.103	-0.032	-0.097	0.000	0.077	0.090	0.036	-0.033
0.159	-0.075	-0.999	0.214	0.084	-0.973	0.217	-0.279	0.122	-0.080	-0.062	-0.029	0.123	0.052	0.067	-0.022
0.205	-0.068	-0.960	0.206	0.088	-0.975	0.240	0.402	0.068	-0.025	-0.059	0.012	0.081	0.046	0.029	-0.045
0.243	-0.056	-0.968	0.211	0.092	-0.973	0.217	-0.291	0.100	0.007	-0.052	0.003	0.046	0.037	0.039	-0.041
0.117	-0.083	-0.975	0.216	0.095	-0.972	0.155	-0.268	0.128	-0.124	-0.082	-0.007	0.177	0.066	0.050	-0.045
0.232	-0.056	-0.972	0.219	0.100	-0.971	0.235	-0.170	0.094	-0.012	-0.060	-0.004	0.066	0.040	0.049	0.000
0.151	-0.068	-0.968	0.217	0.104	-0.971	0.222	0.109	0.119	-0.091	-0.076	-0.000	0.150	0.053	0.048	0.000
0.232	-0.098	-0.916	0.217	0.109	-0.970	0.272	-0.040	0.101	-0.011	-0.112	0.050	0.073	0.086	0.000	0.000
Avg ODBA	3.026
Vec ODBA	2.030
Avg ELBA	1.758
Avg EPBA	0.530
Speed	ODBA	VeDBA	ELBA	EPBA	StrkSpGn	StrSpGn_L	ISI
7.700	3.026	2.030	1.758	0.530	1.175	1.024	2.609
MeanPeak	0.119905
MeanLong	0.104528
MeanISI	2.608571
