# Supplementary material for: Averaged Propulsive Body Acceleration (APBA) Can Be Calculated from Biologging Tags That Incorporate Gyroscopes and Accelerometers to Estimate Swimming Speed, Hydrodynamic Drag and Energy Expenditure for Steller Sea Lions
Source: PLoS One. 2016 Jun 10;11(6):e0157326. doi: 10.1371/journal.pone.0157326 (PMC4902303; doi:10.1371/journal.pone.0157326)
Supplement: S2 Data — Each file contains a 50Hz time series. Provided are calibrated accelerometer and gyro measurements, together with the estimated gravity vector, and the estimated dynamic accelerations by the different methods. The small files with the suffix.txt are configuration files used in C++ processing. (ZIP) [file pone.0157326.s002.zip › BoniNov_20/boni8_3001_4.csv]

rawAx	rawAy	rawAz	gravX	gravY	gravZ	gyrX	gyrY	gyrZ	estAx	estAy	estAz	odbX	odbY	odbZ	spk
0.686	0.060	-1.555	-0.181	0.225	-0.957	0.453	-0.781	0.248	0.716	-0.112	-0.607	0.614	0.005	0.589	0.815
0.470	-0.083	-1.374	-0.169	0.237	-0.957	0.709	-0.579	0.276	0.490	-0.266	-0.427	0.401	0.148	0.407	0.724
0.440	-0.041	-1.243	-0.162	0.244	-0.956	0.522	-0.399	0.467	0.452	-0.231	-0.297	0.372	0.106	0.277	0.612
0.536	0.261	-1.275	-0.143	0.258	-0.956	0.805	-1.001	0.580	0.531	0.057	-0.329	0.469	0.195	0.309	0.478
0.474	0.365	-1.173	-0.125	0.264	-0.956	0.406	-0.961	0.430	0.452	0.155	-0.226	0.408	0.298	0.206	0.413
0.213	0.311	-1.046	-0.105	0.268	-0.958	0.221	-1.128	0.407	0.170	0.098	-0.098	0.147	0.245	0.081	0.341
0.390	0.276	-0.814	-0.098	0.278	-0.956	0.562	-0.384	0.230	0.340	0.052	0.132	0.325	0.210	0.151	0.230
0.236	0.369	-0.893	-0.100	0.282	-0.954	0.212	0.114	0.205	0.189	0.141	0.052	0.173	0.304	0.071	0.150
0.132	0.334	-0.822	-0.105	0.291	-0.951	0.467	0.260	0.206	0.090	0.098	0.119	0.069	0.269	0.141	0.111
0.093	0.242	-1.062	-0.107	0.298	-0.949	0.372	0.082	0.104	0.053	-0.002	-0.123	0.031	0.177	0.100	0.051
-0.003	0.214	-1.035	-0.108	0.305	-0.946	0.437	0.046	0.038	-0.042	-0.037	-0.098	0.064	0.151	0.073	0.029
-0.010	0.195	-0.979	-0.111	0.310	-0.944	0.231	0.273	-0.311	-0.047	-0.061	-0.045	0.071	0.131	0.019	-0.009
0.009	0.296	-1.165	-0.103	0.314	-0.944	0.193	-0.320	-0.227	-0.036	0.036	-0.230	0.051	0.231	0.206	-0.063
-0.141	0.307	-1.015	-0.100	0.324	-0.941	0.519	-0.040	-0.327	-0.189	0.037	-0.084	0.200	0.243	0.056	-0.067
-0.164	0.296	-0.995	-0.095	0.331	-0.939	0.328	-0.262	-0.091	-0.218	0.019	-0.065	0.223	0.231	0.037	-0.070
0.028	0.265	-0.940	-0.086	0.340	-0.936	0.533	-0.434	-0.024	-0.035	-0.022	-0.013	0.030	0.200	0.017	-0.110
-0.003	0.272	-0.979	-0.084	0.347	-0.934	0.362	-0.119	0.049	-0.068	-0.020	-0.054	0.059	0.207	0.022	-0.098
-0.126	0.276	-1.011	-0.078	0.352	-0.933	0.268	-0.290	-0.049	-0.197	-0.021	-0.087	0.181	0.211	0.054	-0.089
-0.014	0.234	-0.920	-0.070	0.359	-0.931	0.393	-0.332	-0.221	-0.094	-0.071	0.002	0.068	0.168	0.036	-0.099
-0.103	0.292	-1.042	-0.065	0.361	-0.930	0.123	-0.231	-0.229	-0.188	-0.015	-0.120	0.155	0.227	0.087	-0.113
-0.014	0.238	-0.979	-0.057	0.364	-0.929	0.174	-0.338	-0.202	-0.108	-0.072	-0.058	0.065	0.173	0.024	-0.073
-0.003	0.245	-0.873	-0.049	0.368	-0.929	0.179	-0.340	-0.214	-0.105	-0.068	0.048	0.052	0.181	0.082	-0.081
0.113	0.404	-1.058	-0.042	0.368	-0.929	0.016	-0.277	-0.145	0.003	0.090	-0.138	0.065	0.341	0.103	-0.062
-0.014	0.261	-0.893	-0.034	0.371	-0.928	0.150	-0.389	-0.093	-0.132	-0.056	0.027	0.060	0.199	0.063	-0.047
0.047	0.342	-1.035	-0.024	0.372	-0.928	0.084	-0.538	0.031	-0.080	0.024	-0.115	0.003	0.282	0.078	-0.046
0.105	0.454	-0.979	-0.019	0.376	-0.926	0.197	-0.220	-0.072	-0.028	0.132	-0.061	0.064	0.395	0.023	-0.079
0.036	0.373	-0.877	-0.015	0.378	-0.926	0.095	-0.188	-0.037	-0.101	0.049	0.041	0.003	0.315	0.079	-0.046
0.013	0.338	-0.928	-0.010	0.379	-0.926	0.048	-0.269	-0.055	-0.130	0.014	-0.011	0.022	0.280	0.027	-0.057
0.186	0.396	-0.905	-0.009	0.381	-0.925	0.108	0.014	-0.091	0.042	0.070	0.012	0.154	0.339	0.051	-0.070
0.040	0.327	-0.932	-0.007	0.379	-0.925	-0.056	-0.099	-0.008	-0.106	0.001	-0.015	0.010	0.269	0.024	-0.055
0.063	0.319	-0.936	-0.003	0.378	-0.926	-0.085	-0.173	0.015	-0.086	-0.005	-0.018	0.036	0.261	0.020	-0.045
0.090	0.408	-0.983	-0.003	0.378	-0.926	0.034	0.034	-0.046	-0.059	0.083	-0.066	0.063	0.348	0.026	-0.088
0.040	0.350	-1.031	0.000	0.375	-0.927	-0.151	-0.194	0.038	-0.112	0.028	-0.112	0.012	0.288	0.072	-0.056
-0.026	0.369	-0.885	0.001	0.374	-0.927	-0.084	-0.051	-0.043	-0.179	0.049	0.035	0.055	0.306	0.075	-0.065
0.228	0.365	-0.924	0.005	0.371	-0.929	-0.175	-0.114	-0.076	0.072	0.048	-0.003	0.196	0.300	0.037	-0.071
0.001	0.315	-1.003	0.006	0.364	-0.931	-0.316	-0.068	-0.038	-0.156	0.004	-0.080	0.034	0.249	0.040	-0.072
0.097	0.292	-0.881	0.002	0.358	-0.934	-0.350	0.290	-0.157	-0.056	-0.012	0.045	0.059	0.225	0.083	-0.061
0.082	0.272	-0.944	0.008	0.352	-0.936	-0.298	-0.299	-0.046	-0.077	-0.026	-0.016	0.042	0.206	0.023	-0.086
-0.026	0.300	-1.078	0.012	0.348	-0.937	-0.204	-0.167	-0.063	-0.188	0.005	-0.148	0.067	0.233	0.109	-0.076
0.120	0.184	-0.877	0.014	0.342	-0.939	-0.269	-0.066	-0.084	-0.044	-0.105	0.054	0.078	0.118	0.092	-0.082
0.120	0.184	-0.877	0.018	0.337	-0.941	-0.285	-0.172	-0.081	-0.048	-0.099	0.056	0.076	0.118	0.092	-0.095
0.028	0.272	-1.035	0.021	0.331	-0.943	-0.274	-0.147	-0.071	-0.144	-0.005	-0.099	0.018	0.207	0.065	-0.079
0.020	0.265	-0.991	0.029	0.324	-0.946	-0.361	-0.406	-0.009	-0.159	-0.006	-0.054	0.026	0.198	0.022	-0.092
0.132	0.284	-0.940	0.034	0.320	-0.947	-0.206	-0.190	-0.125	-0.052	0.017	-0.001	0.083	0.216	0.029	-0.093
0.047	0.265	-0.975	0.041	0.318	-0.947	-0.086	-0.315	-0.160	-0.143	-0.000	-0.036	0.002	0.196	0.008	-0.088
0.086	0.315	-1.015	0.040	0.310	-0.950	-0.438	0.074	-0.103	-0.104	0.058	-0.073	0.036	0.244	0.047	-0.075
0.067	0.234	-1.066	0.042	0.302	-0.952	-0.410	-0.069	-0.054	-0.125	-0.015	-0.121	0.016	0.160	0.098	-0.071
0.132	0.172	-0.960	0.052	0.295	-0.954	-0.312	-0.483	-0.127	-0.070	-0.070	-0.013	0.082	0.098	0.009	-0.062
0.182	0.160	-0.928	0.058	0.289	-0.955	-0.278	-0.227	-0.163	-0.026	-0.076	0.020	0.133	0.085	0.041	-0.046
0.117	0.238	-0.987	0.061	0.280	-0.958	-0.505	-0.158	-0.038	-0.094	0.011	-0.037	0.070	0.162	0.018	-0.039
0.205	0.257	-0.999	0.063	0.270	-0.961	-0.515	-0.036	-0.075	-0.007	0.040	-0.046	0.158	0.180	0.030	-0.042
0.147	0.269	-1.035	0.068	0.263	-0.962	-0.340	-0.257	-0.102	-0.071	0.059	-0.080	0.102	0.191	0.066	-0.051
0.143	0.149	-0.964	0.076	0.257	-0.963	-0.285	-0.369	-0.109	-0.083	-0.055	-0.008	0.099	0.070	0.005	-0.040
0.151	0.203	-0.944	0.079	0.245	-0.966	-0.590	-0.104	-0.074	-0.077	0.011	0.014	0.108	0.123	0.026	-0.051
0.201	0.242	-0.956	0.073	0.236	-0.969	-0.473	0.350	-0.114	-0.021	0.059	0.005	0.158	0.160	0.015	-0.045
0.136	0.265	-1.102	0.085	0.231	-0.969	-0.233	-0.575	-0.150	-0.099	0.087	-0.140	0.094	0.183	0.131	-0.061
0.197	0.211	-1.035	0.084	0.225	-0.971	-0.307	0.099	-0.212	-0.036	0.039	-0.072	0.156	0.128	0.064	-0.064
0.082	0.106	-0.924	0.084	0.215	-0.973	-0.500	0.042	-0.125	-0.151	-0.055	0.041	0.042	0.022	0.048	-0.076
0.124	0.110	-0.983	0.082	0.202	-0.976	-0.646	0.112	-0.070	-0.107	-0.038	-0.015	0.086	0.026	0.011	-0.067
0.143	0.106	-0.991	0.089	0.191	-0.977	-0.511	-0.334	-0.134	-0.095	-0.032	-0.021	0.106	0.021	0.019	-0.066
0.236	0.218	-0.991	0.094	0.184	-0.978	-0.371	-0.170	-0.163	-0.007	0.088	-0.020	0.199	0.132	0.019	-0.061
0.217	0.238	-1.042	0.097	0.174	-0.980	-0.492	-0.122	-0.110	-0.029	0.116	-0.070	0.180	0.151	0.070	-0.041
0.101	0.072	-0.995	0.097	0.161	-0.982	-0.659	0.024	-0.098	-0.145	-0.037	-0.020	0.065	0.016	0.021	-0.036
0.290	0.068	-0.893	0.103	0.149	-0.983	-0.549	-0.263	-0.145	0.038	-0.029	0.084	0.255	0.020	0.082	-0.055
0.178	0.064	-1.027	0.108	0.140	-0.984	-0.426	-0.230	-0.140	-0.079	-0.024	-0.049	0.143	0.025	0.052	-0.073
0.151	0.137	-0.983	0.110	0.130	-0.985	-0.532	-0.053	-0.153	-0.107	0.060	-0.005	0.117	0.048	0.008	-0.067
0.151	0.137	-0.983	0.104	0.119	-0.987	-0.541	0.303	-0.207	-0.102	0.071	-0.003	0.117	0.047	0.007	-0.093
0.147	0.044	-0.987	0.105	0.106	-0.989	-0.590	-0.004	-0.167	-0.106	-0.010	-0.006	0.113	0.046	0.011	-0.087
0.151	-0.064	-0.920	0.113	0.094	-0.989	-0.603	-0.384	-0.071	-0.110	-0.105	0.062	0.117	0.155	0.057	-0.081
0.243	-0.029	-0.944	0.109	0.086	-0.990	-0.342	0.248	-0.217	-0.014	-0.063	0.039	0.208	0.121	0.034	-0.069
0.186	0.021	-0.987	0.116	0.079	-0.990	-0.359	-0.346	-0.159	-0.079	-0.005	-0.004	0.151	0.071	0.009	-0.070
0.201	0.075	-1.062	0.113	0.068	-0.991	-0.543	0.179	-0.118	-0.060	0.060	-0.078	0.166	0.017	0.083	-0.059
0.136	0.002	-1.031	0.114	0.056	-0.992	-0.549	-0.041	-0.058	-0.126	-0.002	-0.046	0.100	0.091	0.050	-0.081
0.213	-0.017	-0.932	0.118	0.048	-0.992	-0.392	-0.165	-0.090	-0.053	-0.013	0.053	0.177	0.112	0.049	-0.088
0.167	-0.087	-0.869	0.125	0.041	-0.991	-0.335	-0.358	-0.147	-0.106	-0.076	0.115	0.130	0.181	0.113	-0.113
0.182	-0.172	-0.905	0.124	0.037	-0.992	-0.132	0.059	-0.180	-0.090	-0.157	0.080	0.145	0.266	0.078	-0.104
0.140	-0.122	-0.905	0.129	0.031	-0.991	-0.243	-0.222	-0.180	-0.137	-0.101	0.080	0.102	0.216	0.079	-0.099
0.220	-0.079	-0.964	0.123	0.021	-0.992	-0.515	0.289	-0.141	-0.051	-0.048	0.022	0.181	0.174	0.021	-0.085
0.182	0.006	-1.086	0.116	0.010	-0.993	-0.513	0.401	-0.161	-0.081	0.047	-0.099	0.143	0.089	0.100	-0.067
0.170	-0.006	-1.042	0.119	0.003	-0.993	-0.361	-0.168	-0.108	-0.096	0.043	-0.056	0.130	0.101	0.056	-0.071
0.224	0.052	-1.062	0.122	-0.004	-0.993	-0.318	-0.130	-0.059	-0.045	0.107	-0.076	0.184	0.042	0.075	-0.061
0.070	0.002	-1.039	0.129	-0.005	-0.992	-0.071	-0.385	-0.049	-0.207	0.058	-0.054	0.029	0.092	0.051	-0.077
0.320	-0.037	-0.861	0.131	-0.007	-0.991	-0.073	-0.059	-0.025	0.042	0.021	0.123	0.278	0.132	0.128	-0.068
0.128	-0.013	-1.042	0.139	-0.007	-0.990	0.006	-0.421	0.031	-0.159	0.044	-0.059	0.084	0.109	0.053	-0.105
0.293	-0.122	-0.861	0.128	-0.002	-0.992	0.258	0.607	-0.151	0.018	-0.068	0.124	0.248	0.218	0.129	-0.092
0.128	-0.207	-0.786	0.126	-0.004	-0.992	-0.069	0.122	0.076	-0.145	-0.151	0.199	0.081	0.303	0.204	-0.112
0.217	-0.164	-0.790	0.112	-0.006	-0.994	-0.101	0.716	0.084	-0.042	-0.107	0.197	0.168	0.260	0.200	-0.111
0.213	-0.261	-0.806	0.113	-0.011	-0.994	-0.222	-0.035	0.186	-0.047	-0.199	0.181	0.163	0.358	0.184	-0.114
0.186	-0.226	-0.802	0.104	-0.015	-0.995	-0.199	0.486	0.142	-0.065	-0.160	0.186	0.133	0.324	0.187	-0.078
0.263	-0.238	-0.818	0.093	-0.017	-0.995	-0.071	0.537	0.041	0.022	-0.169	0.171	0.207	0.337	0.170	-0.085
0.270	-0.141	-0.826	0.090	-0.020	-0.996	-0.140	0.193	0.134	0.033	-0.070	0.163	0.210	0.240	0.163	-0.063
0.128	-0.168	-0.869	0.086	-0.017	-0.996	0.209	0.229	0.084	-0.105	-0.101	0.120	0.065	0.267	0.120	-0.051
0.309	-0.087	-0.767	0.074	-0.013	-0.997	0.189	0.646	0.028	0.088	-0.023	0.224	0.242	0.186	0.222	-0.067
0.224	-0.083	-0.763	0.062	-0.007	-0.998	0.287	0.633	0.029	0.016	-0.025	0.229	0.156	0.181	0.226	-0.069
0.136	-0.029	-0.802	0.048	-0.002	-0.999	0.255	0.714	0.035	-0.059	0.024	0.190	0.066	0.127	0.186	-0.067
0.193	-0.075	-0.818	0.022	0.004	-1.000	0.316	1.312	-0.034	0.025	-0.028	0.175	0.124	0.173	0.170	-0.083
0.070	-0.017	-0.834	0.005	0.007	-1.000	0.154	0.841	0.125	-0.081	0.027	0.159	0.002	0.114	0.154	-0.117
0.117	0.006	-0.810	-0.019	0.009	-1.000	0.128	1.252	0.113	-0.011	0.048	0.182	0.052	0.091	0.177	-0.115
-0.083	-0.052	-0.826	-0.037	0.012	-0.999	0.137	0.878	0.134	-0.193	-0.012	0.166	0.144	0.150	0.160	-0.142
0.063	-0.168	-0.739	-0.059	0.019	-0.998	0.375	1.126	0.123	-0.024	-0.135	0.251	0.006	0.266	0.245	-0.139
-0.049	-0.176	-0.794	-0.081	0.029	-0.996	0.548	1.106	0.049	-0.114	-0.152	0.194	0.103	0.275	0.188	-0.150
-0.003	-0.091	-0.767	-0.101	0.037	-0.994	0.453	1.004	0.189	-0.048	-0.075	0.219	0.055	0.191	0.214	-0.134
-0.049	-0.021	-0.782	-0.133	0.043	-0.990	0.326	1.584	0.208	-0.062	-0.012	0.199	0.099	0.122	0.197	-0.124
-0.145	0.029	-0.940	-0.138	0.042	-0.989	0.016	0.279	0.351	-0.152	0.039	0.041	0.194	0.071	0.038	-0.118
-0.007	0.029	-0.802	-0.156	0.044	-0.987	0.087	0.920	0.153	0.004	0.038	0.176	0.053	0.069	0.176	-0.126
-0.114	-0.017	-0.790	-0.173	0.048	-0.984	0.262	0.853	0.056	-0.087	-0.013	0.185	0.161	0.114	0.188	-0.133
-0.145	-0.041	-0.790	-0.190	0.053	-0.980	0.263	0.880	0.026	-0.100	-0.040	0.182	0.191	0.137	0.189	-0.144
-0.176	-0.122	-0.794	-0.208	0.056	-0.976	0.176	0.912	0.008	-0.113	-0.124	0.174	0.221	0.217	0.186	-0.167
-0.222	-0.087	-0.751	-0.220	0.059	-0.974	0.164	0.588	-0.006	-0.147	-0.092	0.215	0.267	0.181	0.231	-0.171
-0.203	-0.106	-0.751	-0.238	0.056	-0.970	-0.104	0.942	0.047	-0.109	-0.109	0.211	0.248	0.199	0.231	-0.167
-0.214	-0.048	-0.778	-0.251	0.054	-0.967	-0.113	0.633	0.025	-0.109	-0.048	0.180	0.260	0.140	0.203	-0.162
-0.195	-0.044	-0.775	-0.262	0.053	-0.964	-0.059	0.603	-0.058	-0.078	-0.043	0.181	0.242	0.135	0.207	-0.134
-0.241	0.056	-0.845	-0.275	0.052	-0.960	-0.052	0.677	-0.077	-0.111	0.058	0.107	0.288	0.033	0.136	-0.124
-0.226	0.056	-0.968	-0.287	0.053	-0.957	-0.009	0.620	-0.123	-0.083	0.057	-0.018	0.275	0.032	0.013	-0.116
-0.260	0.025	-0.877	-0.301	0.052	-0.952	-0.032	0.741	-0.086	-0.104	0.027	0.068	0.311	0.060	0.104	-0.120
-0.276	-0.017	-0.897	-0.306	0.049	-0.951	-0.149	0.298	0.055	-0.113	-0.013	0.047	0.327	0.101	0.084	-0.114
-0.299	-0.006	-0.802	-0.324	0.048	-0.945	-0.030	0.905	-0.014	-0.119	-0.000	0.136	0.351	0.087	0.179	-0.131
-0.280	-0.010	-0.877	-0.331	0.047	-0.943	-0.039	0.376	0.020	-0.092	-0.003	0.059	0.333	0.089	0.103	-0.136
-0.330	-0.098	-0.830	-0.339	0.046	-0.940	-0.086	0.436	-0.072	-0.134	-0.090	0.104	0.384	0.176	0.150	-0.139
-0.345	-0.102	-0.897	-0.349	0.046	-0.936	-0.039	0.527	-0.132	-0.139	-0.094	0.034	0.400	0.177	0.082	-0.126
-0.345	-0.102	-0.897	-0.353	0.045	-0.935	-0.030	0.215	-0.105	-0.135	-0.094	0.033	0.402	0.175	0.081	-0.133
-0.368	-0.195	-1.058	-0.363	0.047	-0.931	0.032	0.568	-0.190	-0.148	-0.188	-0.132	0.425	0.265	0.081	-0.090
-0.441	-0.184	-1.106	-0.367	0.046	-0.929	-0.055	0.196	-0.115	-0.217	-0.175	-0.180	0.498	0.251	0.129	-0.062
-0.245	-0.184	-1.109	-0.378	0.049	-0.925	0.151	0.649	-0.135	-0.010	-0.178	-0.189	0.303	0.249	0.134	-0.086
-0.341	-0.234	-1.180	-0.390	0.053	-0.919	0.243	0.678	-0.077	-0.093	-0.232	-0.265	0.399	0.296	0.206	-0.141
-0.595	-0.191	-1.094	-0.392	0.062	-0.918	0.635	0.080	0.181	-0.345	-0.199	-0.179	0.653	0.251	0.120	-0.187
-0.618	-0.141	-0.826	-0.394	0.074	-0.916	0.814	0.075	0.310	-0.365	-0.161	0.087	0.677	0.198	0.147	-0.239
-0.626	-0.037	-0.838	-0.391	0.089	-0.916	0.974	-0.238	0.383	-0.376	-0.071	0.076	0.685	0.091	0.135	-0.277
-0.530	0.010	-1.070	-0.389	0.100	-0.916	0.761	-0.167	0.279	-0.282	-0.036	-0.157	0.588	0.043	0.098	-0.238
-0.510	0.044	-1.113	-0.381	0.106	-0.918	0.474	-0.482	0.320	-0.271	-0.008	-0.197	0.569	0.006	0.142	-0.121
-0.341	0.141	-1.074	-0.361	0.109	-0.926	0.332	-1.125	0.377	-0.122	0.085	-0.149	0.400	0.091	0.103	0.033
-0.030	0.257	-1.117	-0.342	0.112	-0.933	0.294	-1.031	0.440	0.170	0.198	-0.185	0.089	0.209	0.148	0.192
0.155	0.346	-1.232	-0.315	0.117	-0.942	0.395	-1.414	0.483	0.328	0.282	-0.290	0.096	0.299	0.263	0.386
0.363	0.357	-1.322	-0.285	0.123	-0.951	0.399	-1.519	0.446	0.505	0.288	-0.372	0.304	0.312	0.354	0.565
0.617	0.323	-1.303	-0.254	0.124	-0.959	0.064	-1.488	0.071	0.728	0.252	-0.343	0.559	0.279	0.334	0.660
0.697	0.195	-1.291	-0.235	0.118	-0.965	-0.361	-0.831	-0.124	0.789	0.131	-0.326	0.640	0.153	0.323	0.718
0.501	-0.017	-1.468	-0.211	0.111	-0.971	-0.339	-1.119	-0.132	0.569	-0.075	-0.496	0.444	0.059	0.501	0.701
0.513	-0.141	-1.519	-0.184	0.111	-0.977	0.041	-1.228	-0.026	0.553	-0.199	-0.542	0.456	0.181	0.552	0.637
0.397	-0.098	-1.338	-0.162	0.116	-0.980	0.276	-1.025	0.031	0.416	-0.161	-0.357	0.340	0.137	0.372	0.546
0.432	-0.133	-1.192	-0.145	0.119	-0.982	0.202	-0.802	0.125	0.433	-0.198	-0.209	0.376	0.172	0.227	0.473
0.443	-0.145	-0.936	-0.133	0.120	-0.984	0.122	-0.563	0.129	0.432	-0.211	0.049	0.388	0.184	0.029	0.377
0.363	0.002	-1.015	-0.120	0.125	-0.985	0.291	-0.574	0.034	0.338	-0.070	-0.029	0.307	0.037	0.050	0.345
0.263	0.041	-1.007	-0.106	0.132	-0.986	0.375	-0.704	0.127	0.223	-0.038	-0.020	0.208	0.002	0.043	0.255
0.417	0.300	-0.975	-0.102	0.140	-0.985	0.401	-0.096	0.085	0.374	0.212	0.011	0.363	0.262	0.012	0.208
0.132	0.072	-0.802	-0.104	0.148	-0.983	0.440	0.073	0.188	0.090	-0.024	0.182	0.079	0.034	0.162	0.174
0.163	0.296	-1.090	-0.102	0.156	-0.982	0.390	-0.091	0.151	0.119	0.192	-0.107	0.111	0.258	0.127	0.116
0.163	0.296	-1.090	-0.106	0.162	-0.981	0.252	0.279	-0.065	0.123	0.186	-0.108	0.112	0.258	0.128	0.028
-0.076	0.137	-1.050	-0.113	0.166	-0.980	0.181	0.409	-0.282	-0.108	0.024	-0.070	0.125	0.100	0.089	-0.013
-0.133	0.176	-1.133	-0.111	0.170	-0.979	0.161	-0.018	-0.423	-0.167	0.058	-0.154	0.181	0.138	0.172	-0.041
-0.183	0.060	-1.035	-0.110	0.169	-0.980	-0.066	-0.037	-0.283	-0.219	-0.057	-0.055	0.229	0.023	0.074	-0.101
0.051	0.006	-0.932	-0.116	0.172	-0.978	0.136	0.392	-0.301	0.022	-0.114	0.047	0.008	0.031	0.028	-0.110
-0.103	0.191	-0.901	-0.115	0.174	-0.978	0.123	-0.006	-0.106	-0.133	0.069	0.077	0.144	0.155	0.058	-0.105
-0.087	0.099	-0.940	-0.115	0.179	-0.977	0.234	-0.018	-0.013	-0.118	-0.028	0.037	0.127	0.063	0.018	-0.088
-0.068	0.137	-1.011	-0.114	0.178	-0.978	-0.043	-0.071	0.065	-0.100	0.012	-0.034	0.106	0.102	0.054	-0.124
-0.103	0.203	-1.062	-0.110	0.179	-0.978	0.088	-0.187	-0.046	-0.138	0.076	-0.085	0.138	0.168	0.105	-0.126
-0.122	0.017	-0.889	-0.109	0.187	-0.976	0.384	0.003	-0.247	-0.157	-0.117	0.087	0.155	0.016	0.067	-0.132
-0.183	0.122	-1.109	-0.108	0.190	-0.976	0.149	-0.037	-0.226	-0.220	-0.016	-0.135	0.214	0.089	0.154	-0.143
-0.172	0.129	-1.121	-0.101	0.189	-0.977	-0.068	-0.325	-0.148	-0.214	-0.007	-0.146	0.200	0.097	0.166	-0.163
-0.118	0.153	-1.015	-0.096	0.189	-0.977	0.022	-0.264	-0.069	-0.165	0.016	-0.040	0.144	0.120	0.059	-0.145
-0.141	0.083	-0.944	-0.084	0.187	-0.979	-0.121	-0.583	0.013	-0.199	-0.051	0.032	0.164	0.051	0.012	-0.117
-0.007	0.052	-0.905	-0.080	0.184	-0.980	-0.116	-0.211	-0.043	-0.068	-0.080	0.072	0.027	0.021	0.053	-0.096
0.047	0.187	-0.975	-0.076	0.184	-0.980	-0.017	-0.172	-0.067	-0.018	0.056	0.001	0.029	0.156	0.018	-0.079
-0.010	0.203	-1.094	-0.063	0.184	-0.981	-0.004	-0.632	-0.071	-0.088	0.071	-0.116	0.025	0.171	0.136	-0.050
0.028	0.079	-0.983	-0.050	0.184	-0.982	0.025	-0.652	0.024	-0.061	-0.053	-0.005	0.017	0.046	0.026	-0.066
0.093	0.114	-0.818	-0.047	0.183	-0.982	-0.066	-0.137	-0.138	0.001	-0.017	0.160	0.086	0.079	0.139	-0.064
-0.091	0.126	-0.995	-0.042	0.184	-0.982	0.042	-0.218	-0.114	-0.187	-0.006	-0.017	0.097	0.090	0.038	-0.082
0.070	0.187	-1.058	-0.031	0.183	-0.983	-0.038	-0.549	-0.042	-0.036	0.057	-0.079	0.067	0.151	0.100	-0.091
-0.045	0.164	-1.007	-0.030	0.181	-0.983	-0.096	-0.047	-0.002	-0.152	0.035	-0.028	0.046	0.126	0.049	-0.092
0.001	0.064	-0.964	-0.033	0.177	-0.984	-0.175	0.146	0.041	-0.103	-0.061	0.017	0.001	0.023	0.004	-0.065
0.086	0.060	-0.861	-0.032	0.176	-0.984	-0.053	-0.023	-0.013	-0.019	-0.064	0.120	0.087	0.017	0.100	-0.082
0.067	0.110	-1.003	-0.030	0.177	-0.984	0.055	-0.084	-0.124	-0.040	-0.015	-0.022	0.067	0.065	0.041	-0.067
-0.022	0.222	-1.058	-0.029	0.173	-0.984	-0.181	0.006	-0.056	-0.128	0.101	-0.077	0.022	0.176	0.095	-0.070
0.043	0.164	-1.007	-0.024	0.167	-0.986	-0.320	-0.255	-0.003	-0.068	0.049	-0.024	0.041	0.116	0.043	-0.083
-0.010	0.052	-0.972	-0.022	0.161	-0.987	-0.294	-0.083	-0.040	-0.123	-0.057	0.012	0.015	0.003	0.005	-0.075
-0.010	0.052	-0.972	-0.019	0.156	-0.988	-0.226	-0.173	-0.060	-0.127	-0.052	0.013	0.017	0.002	0.003	-0.078
0.113	0.072	-1.015	-0.024	0.156	-0.987	0.024	0.303	-0.084	0.002	-0.033	-0.030	0.104	0.020	0.045	-0.074
-0.037	0.153	-1.090	-0.018	0.153	-0.988	-0.151	-0.330	0.036	-0.155	0.051	-0.105	0.048	0.100	0.118	-0.062
0.059	0.153	-1.050	-0.016	0.149	-0.989	-0.217	-0.072	0.033	-0.060	0.056	-0.065	0.047	0.098	0.079	-0.048
0.043	0.072	-1.035	-0.012	0.145	-0.989	-0.198	-0.213	-0.053	-0.080	-0.021	-0.048	0.030	0.015	0.063	-0.071
0.074	0.014	-0.960	-0.014	0.144	-0.989	-0.005	0.137	-0.073	-0.047	-0.078	0.027	0.060	0.044	0.011	-0.061
0.017	0.044	-0.972	-0.012	0.144	-0.989	-0.008	-0.075	-0.065	-0.106	-0.047	0.015	0.002	0.014	0.002	-0.067
0.020	0.099	-1.090	-0.013	0.140	-0.990	-0.213	0.042	-0.024	-0.102	0.012	-0.103	0.005	0.038	0.121	-0.074
0.009	0.129	-1.109	-0.014	0.134	-0.991	-0.279	0.068	0.026	-0.112	0.049	-0.122	0.005	0.066	0.140	-0.072
-0.003	0.137	-1.070	-0.006	0.130	-0.992	-0.208	-0.407	-0.027	-0.131	0.060	-0.082	0.017	0.072	0.101	-0.058
0.086	0.114	-0.999	0.000	0.129	-0.992	-0.062	-0.291	-0.013	-0.049	0.039	-0.011	0.073	0.047	0.030	-0.061
0.105	0.052	-0.972	-0.000	0.129	-0.992	0.040	0.035	-0.045	-0.029	-0.024	0.017	0.092	0.017	0.001	-0.070
0.082	0.010	-0.920	0.006	0.130	-0.991	0.074	-0.266	-0.057	-0.058	-0.068	0.068	0.071	0.062	0.052	-0.075
0.024	0.010	-0.983	0.002	0.126	-0.992	-0.218	0.176	-0.001	-0.112	-0.063	0.005	0.015	0.064	0.010	-0.063
0.024	-0.002	-0.952	0.006	0.120	-0.993	-0.257	-0.179	0.053	-0.115	-0.069	0.038	0.016	0.079	0.022	-0.063
0.140	0.068	-1.050	0.009	0.114	-0.993	-0.331	-0.134	-0.027	-0.003	0.007	-0.060	0.133	0.012	0.076	-0.054
0.070	0.087	-1.090	0.010	0.106	-0.994	-0.371	-0.071	-0.025	-0.074	0.034	-0.098	0.065	0.005	0.114	-0.027
0.093	0.126	-1.074	0.019	0.100	-0.995	-0.312	-0.393	-0.063	-0.059	0.079	-0.082	0.089	0.041	0.098	-0.023
0.163	0.141	-1.039	0.017	0.094	-0.995	-0.322	0.120	-0.075	0.012	0.100	-0.046	0.160	0.055	0.062	-0.031
0.020	0.072	-1.074	0.022	0.089	-0.996	-0.232	-0.289	-0.034	-0.136	0.036	-0.081	0.019	0.016	0.096	-0.045
0.109	0.072	-1.046	0.021	0.084	-0.996	-0.240	0.100	-0.075	-0.045	0.040	-0.053	0.108	0.017	0.067	-0.035
0.005	0.091	-1.113	0.029	0.083	-0.996	-0.042	-0.404	-0.096	-0.157	0.061	-0.120	0.005	0.001	0.133	-0.052
0.182	0.091	-1.027	0.034	0.081	-0.996	-0.100	-0.195	-0.123	0.015	0.063	-0.033	0.182	0.000	0.045	-0.030
0.090	0.083	-1.058	0.042	0.081	-0.996	0.023	-0.415	-0.128	-0.086	0.055	-0.065	0.091	0.008	0.076	-0.028
0.151	0.114	-1.109	0.048	0.083	-0.995	0.062	-0.262	-0.124	-0.030	0.085	-0.117	0.152	0.022	0.126	-0.011
0.140	0.164	-1.078	0.057	0.084	-0.995	0.061	-0.414	-0.094	-0.050	0.134	-0.086	0.140	0.070	0.093	-0.030
0.140	0.164	-1.078	0.056	0.086	-0.995	0.124	0.046	-0.210	-0.049	0.132	-0.086	0.140	0.068	0.093	-0.027
0.074	0.129	-1.117	0.065	0.087	-0.994	0.016	-0.461	-0.056	-0.124	0.097	-0.126	0.075	0.033	0.131	-0.036
0.140	0.102	-1.035	0.070	0.087	-0.994	0.021	-0.223	-0.049	-0.063	0.070	-0.044	0.140	0.005	0.047	-0.045
0.155	0.087	-1.031	0.069	0.089	-0.994	0.098	0.089	-0.148	-0.047	0.053	-0.040	0.154	0.011	0.043	-0.039
0.113	0.075	-1.066	0.077	0.092	-0.993	0.186	-0.398	-0.119	-0.097	0.038	-0.077	0.111	0.024	0.077	-0.023
0.190	0.052	-1.082	0.077	0.090	-0.993	-0.095	0.017	-0.167	-0.020	0.017	-0.092	0.188	0.048	0.092	-0.035
0.178	0.106	-1.090	0.072	0.092	-0.993	0.092	0.326	-0.218	-0.026	0.069	-0.100	0.175	0.006	0.099	-0.023
0.059	0.091	-1.090	0.075	0.086	-0.993	-0.272	-0.149	-0.064	-0.148	0.059	-0.100	0.054	0.011	0.098	-0.021
0.205	0.102	-1.066	0.070	0.082	-0.994	-0.193	0.274	-0.075	0.003	0.075	-0.075	0.198	0.000	0.074	-0.030
0.117	0.087	-1.070	0.068	0.074	-0.995	-0.389	0.069	-0.008	-0.084	0.067	-0.079	0.108	0.017	0.077	-0.029
0.170	0.048	-0.972	0.068	0.073	-0.995	-0.043	0.024	-0.038	-0.031	0.029	0.020	0.160	0.057	0.022	-0.033
0.205	-0.010	-1.015	0.063	0.071	-0.996	-0.124	0.316	-0.104	0.010	-0.026	-0.023	0.193	0.115	0.020	-0.037
0.040	-0.025	-1.058	0.064	0.069	-0.996	-0.065	-0.064	-0.096	-0.157	-0.040	-0.066	0.025	0.131	0.063	-0.030
0.213	-0.060	-0.964	0.060	0.065	-0.996	-0.192	0.200	0.030	0.020	-0.071	0.029	0.196	0.167	0.032	-0.042
0.167	-0.114	-0.987	0.050	0.064	-0.997	-0.027	0.535	-0.019	-0.016	-0.124	0.006	0.148	0.221	0.009	-0.046
0.078	-0.160	-0.999	0.050	0.059	-0.997	-0.199	0.002	0.127	-0.104	-0.165	-0.005	0.058	0.268	0.002	-0.027
0.209	-0.160	-0.893	0.044	0.061	-0.997	0.106	0.348	0.032	0.033	-0.167	0.101	0.186	0.268	0.105	-0.045
0.174	-0.137	-0.885	0.035	0.060	-0.998	-0.021	0.453	0.059	0.007	-0.142	0.109	0.150	0.245	0.113	-0.055
0.113	-0.164	-0.889	0.027	0.060	-0.998	0.072	0.394	0.053	-0.047	-0.170	0.105	0.086	0.273	0.110	-0.032
0.136	-0.176	-0.826	0.016	0.059	-0.998	-0.045	0.569	0.044	-0.013	-0.180	0.169	0.106	0.286	0.174	-0.052
0.220	-0.226	-0.810	0.000	0.063	-0.998	0.246	0.823	-0.067	0.087	-0.234	0.184	0.189	0.337	0.190	-0.056
0.074	-0.222	-0.822	-0.009	0.059	-0.998	-0.133	0.496	0.064	-0.049	-0.227	0.173	0.040	0.334	0.178	-0.055
0.136	-0.176	-0.775	-0.025	0.063	-0.998	0.193	0.805	-0.050	0.028	-0.183	0.219	0.100	0.289	0.224	-0.059
0.097	-0.149	-0.771	-0.035	0.058	-0.998	-0.184	0.509	0.039	-0.001	-0.152	0.223	0.059	0.263	0.228	-0.067
0.074	-0.222	-0.775	-0.043	0.057	-0.997	-0.054	0.417	0.057	-0.016	-0.223	0.219	0.033	0.338	0.223	-0.049
0.136	-0.145	-0.790	-0.049	0.053	-0.997	-0.147	0.348	0.059	0.052	-0.142	0.203	0.091	0.262	0.207	-0.051
0.147	-0.106	-0.755	-0.057	0.052	-0.997	-0.001	0.443	0.029	0.072	-0.103	0.238	0.099	0.225	0.244	-0.036
0.070	-0.126	-0.806	-0.065	0.056	-0.996	0.194	0.419	-0.030	0.004	-0.125	0.186	0.018	0.244	0.193	-0.032
0.132	-0.079	-0.806	-0.070	0.061	-0.996	0.287	0.251	-0.029	0.069	-0.084	0.185	0.076	0.198	0.192	-0.032
0.032	0.048	-0.853	-0.075	0.071	-0.995	0.461	0.262	-0.099	-0.026	0.034	0.137	0.027	0.070	0.145	-0.018
0.093	0.095	-0.814	-0.081	0.077	-0.994	0.294	0.353	-0.063	0.042	0.075	0.175	0.032	0.023	0.184	-0.014
0.155	0.075	-0.826	-0.099	0.084	-0.992	0.378	0.941	-0.149	0.122	0.048	0.161	0.092	0.041	0.171	-0.027
0.028	0.141	-0.845	-0.109	0.091	-0.990	0.287	0.571	-0.160	0.005	0.107	0.139	0.035	0.025	0.151	-0.017
-0.003	0.033	-0.842	-0.120	0.095	-0.988	0.228	0.548	-0.110	-0.015	-0.006	0.142	0.064	0.081	0.153	-0.030
0.020	0.033	-0.869	-0.129	0.102	-0.986	0.348	0.529	-0.188	0.018	-0.013	0.112	0.038	0.080	0.124	-0.038
-0.033	0.060	-0.810	-0.137	0.111	-0.984	0.403	0.422	-0.253	-0.029	0.006	0.169	0.089	0.052	0.182	-0.042
0.051	0.044	-0.834	-0.152	0.122	-0.981	0.523	0.824	-0.364	0.071	-0.021	0.142	0.003	0.067	0.155	-0.024
-0.060	0.037	-0.873	-0.164	0.128	-0.978	0.284	0.685	-0.274	-0.028	-0.035	0.099	0.113	0.076	0.113	-0.029
0.024	0.048	-0.834	-0.183	0.134	-0.974	0.254	1.009	-0.216	0.075	-0.028	0.135	0.027	0.065	0.150	-0.006
-0.080	0.129	-0.877	-0.196	0.135	-0.971	0.038	0.720	-0.219	-0.016	0.051	0.088	0.130	0.015	0.106	0.001
0.005	0.226	-0.826	-0.213	0.140	-0.967	0.161	0.916	-0.239	0.085	0.143	0.136	0.043	0.111	0.158	-0.001
-0.003	0.218	-0.865	-0.226	0.142	-0.964	0.037	0.747	-0.233	0.091	0.134	0.093	0.051	0.102	0.118	0.015
-0.168	0.195	-0.916	-0.237	0.147	-0.960	0.206	0.609	-0.187	-0.063	0.106	0.038	0.215	0.079	0.067	0.005
0.020	0.245	-0.889	-0.248	0.156	-0.956	0.383	0.658	-0.217	0.136	0.147	0.061	0.026	0.130	0.094	0.003
-0.218	0.226	-0.916	-0.260	0.163	-0.952	0.324	0.657	-0.213	-0.091	0.120	0.029	0.264	0.111	0.067	-0.004
-0.107	0.265	-0.909	-0.273	0.172	-0.947	0.388	0.741	-0.230	0.034	0.150	0.032	0.153	0.151	0.074	0.004
-0.118	0.199	-0.881	-0.289	0.180	-0.940	0.331	0.953	-0.232	0.039	0.076	0.053	0.165	0.087	0.100	-0.023
-0.183	0.184	-0.865	-0.306	0.189	-0.933	0.396	0.934	-0.245	-0.010	0.052	0.062	0.231	0.072	0.115	-0.013
-0.191	0.191	-0.826	-0.324	0.198	-0.925	0.417	1.037	-0.283	0.000	0.050	0.093	0.240	0.080	0.153	-0.022
-0.226	0.145	-0.849	-0.336	0.202	-0.920	0.190	0.717	-0.143	-0.022	-0.001	0.064	0.276	0.034	0.129	-0.029
-0.214	0.133	-0.834	-0.349	0.209	-0.914	0.304	0.741	-0.177	0.002	-0.019	0.074	0.266	0.021	0.145	-0.025
-0.218	0.137	-0.834	-0.356	0.214	-0.910	0.203	0.439	-0.143	0.005	-0.020	0.070	0.270	0.026	0.145	-0.027
-0.210	0.095	-0.802	-0.366	0.219	-0.905	0.268	0.579	-0.046	0.023	-0.067	0.096	0.264	0.017	0.176	-0.025
-0.268	0.106	-0.845	-0.373	0.223	-0.901	0.253	0.406	-0.032	-0.027	-0.060	0.049	0.322	0.005	0.132	-0.047
-0.268	0.106	-0.845	-0.380	0.227	-0.897	0.239	0.418	0.047	-0.020	-0.063	0.045	0.323	0.004	0.131	-0.050
-0.395	0.122	-0.889	-0.386	0.233	-0.893	0.379	0.294	0.008	-0.141	-0.054	-0.003	0.451	0.012	0.087	-0.060
-0.318	0.106	-0.932	-0.392	0.236	-0.889	0.234	0.354	0.080	-0.058	-0.073	-0.050	0.376	0.003	0.042	-0.057
-0.372	0.052	-0.991	-0.399	0.243	-0.884	0.463	0.389	0.080	-0.104	-0.134	-0.114	0.430	0.056	0.019	-0.041
-0.357	0.052	-1.019	-0.405	0.250	-0.879	0.459	0.310	0.077	-0.083	-0.140	-0.146	0.416	0.054	0.048	-0.003
-0.318	0.037	-1.129	-0.407	0.259	-0.876	0.548	0.137	-0.006	-0.043	-0.164	-0.259	0.377	0.069	0.159	0.024
-0.322	0.087	-1.173	-0.406	0.262	-0.876	0.278	-0.074	0.136	-0.048	-0.117	-0.303	0.381	0.018	0.202	0.002
-0.253	0.145	-1.090	-0.411	0.268	-0.871	0.432	0.261	0.214	0.027	-0.065	-0.224	0.312	0.042	0.121	-0.036
-0.510	0.238	-1.003	-0.410	0.274	-0.870	0.585	-0.166	0.392	-0.232	0.021	-0.138	0.570	0.135	0.035	-0.067
-0.522	0.319	-0.881	-0.408	0.284	-0.868	0.801	-0.338	0.567	-0.245	0.093	-0.018	0.581	0.217	0.086	-0.078
-0.403	0.330	-0.889	-0.408	0.294	-0.864	0.749	-0.108	0.379	-0.126	0.095	-0.029	0.461	0.229	0.079	-0.090
-0.337	0.377	-1.039	-0.408	0.299	-0.862	0.381	-0.021	0.110	-0.060	0.135	-0.181	0.396	0.276	0.071	-0.043
-0.322	0.369	-1.121	-0.401	0.301	-0.865	0.086	-0.402	-0.014	-0.052	0.126	-0.260	0.379	0.269	0.155	0.045
-0.268	0.338	-1.106	-0.386	0.300	-0.872	-0.004	-0.847	0.090	-0.013	0.096	-0.237	0.324	0.240	0.139	0.144
-0.103	0.431	-1.180	-0.362	0.302	-0.882	0.164	-1.363	0.164	0.128	0.186	-0.302	0.158	0.334	0.215	0.232
0.120	0.454	-1.161	-0.337	0.308	-0.890	0.353	-1.379	0.117	0.326	0.204	-0.274	0.065	0.358	0.196	0.348
0.213	0.361	-1.176	-0.302	0.315	-0.900	0.428	-1.863	0.051	0.383	0.104	-0.280	0.159	0.266	0.212	0.491
0.397	0.381	-1.275	-0.270	0.316	-0.909	0.044	-1.630	-0.003	0.535	0.122	-0.368	0.344	0.287	0.311	0.603
0.594	0.330	-1.322	-0.240	0.313	-0.919	-0.183	-1.484	-0.051	0.701	0.075	-0.405	0.542	0.238	0.359	0.669
0.628	0.207	-1.322	-0.211	0.306	-0.928	-0.363	-1.417	-0.022	0.706	-0.041	-0.396	0.578	0.115	0.360	0.713
0.582	0.087	-1.330	-0.186	0.300	-0.936	-0.291	-1.213	-0.000	0.635	-0.155	-0.396	0.532	0.004	0.369	0.693
0.578	0.145	-1.255	-0.167	0.298	-0.940	-0.017	-1.002	0.208	0.611	-0.095	-0.316	0.530	0.055	0.295	0.633
0.482	0.126	-1.113	-0.153	0.296	-0.943	-0.021	-0.692	0.235	0.501	-0.112	-0.171	0.435	0.036	0.153	0.579
0.478	0.187	-1.054	-0.140	0.297	-0.945	0.090	-0.704	0.304	0.483	-0.051	-0.110	0.433	0.099	0.095	0.484
0.544	0.388	-0.999	-0.128	0.295	-0.947	-0.069	-0.591	0.228	0.536	0.152	-0.052	0.499	0.300	0.041	0.396
0.305	0.292	-0.853	-0.125	0.291	-0.948	-0.188	-0.134	0.179	0.295	0.059	0.095	0.262	0.204	0.105	0.325
0.305	0.292	-0.853	-0.117	0.287	-0.951	-0.183	-0.405	0.180	0.286	0.063	0.097	0.263	0.204	0.105	0.239
0.228	0.431	-0.885	-0.109	0.290	-0.951	0.135	-0.422	0.088	0.200	0.199	0.066	0.188	0.344	0.073	0.144
0.086	0.454	-0.975	-0.101	0.291	-0.951	0.019	-0.383	-0.051	0.050	0.222	-0.024	0.047	0.368	0.017	0.109
0.074	0.342	-0.964	-0.094	0.289	-0.953	-0.108	-0.309	-0.070	0.031	0.111	-0.010	0.037	0.257	0.005	0.064
0.136	0.269	-0.881	-0.099	0.290	-0.952	0.017	0.383	-0.274	0.098	0.037	0.072	0.101	0.184	0.078	0.018
0.013	0.249	-1.035	-0.103	0.285	-0.953	-0.300	0.343	-0.254	-0.021	0.023	-0.081	0.021	0.166	0.074	-0.021
-0.118	0.280	-1.149	-0.110	0.277	-0.955	-0.431	0.396	-0.193	-0.145	0.062	-0.193	0.150	0.198	0.188	-0.030
-0.149	0.203	-1.031	-0.104	0.270	-0.957	-0.326	-0.341	0.042	-0.182	-0.009	-0.072	0.179	0.122	0.069	-0.049
0.028	0.300	-0.936	-0.102	0.266	-0.959	-0.243	-0.083	0.003	-0.007	0.092	0.024	0.001	0.219	0.026	-0.063
-0.007	0.330	-1.003	-0.102	0.259	-0.960	-0.356	0.007	0.088	-0.041	0.130	-0.041	0.031	0.252	0.041	-0.063
-0.072	0.365	-1.070	-0.099	0.255	-0.962	-0.214	-0.174	0.168	-0.109	0.169	-0.106	0.094	0.288	0.108	-0.042
-0.030	0.334	-0.956	-0.094	0.254	-0.963	-0.076	-0.242	-0.073	-0.072	0.139	0.009	0.050	0.258	0.006	-0.048
0.040	0.184	-0.865	-0.093	0.252	-0.963	-0.069	-0.036	-0.132	-0.004	-0.010	0.100	0.021	0.109	0.097	-0.043
-0.030	0.211	-1.042	-0.093	0.240	-0.966	-0.633	0.026	0.030	-0.073	0.029	-0.073	0.048	0.138	0.081	-0.049
0.024	0.242	-1.031	-0.092	0.230	-0.969	-0.517	0.004	-0.161	-0.020	0.070	-0.059	0.006	0.170	0.068	-0.047
-0.080	0.234	-1.035	-0.086	0.228	-0.970	-0.160	-0.265	-0.217	-0.130	0.065	-0.061	0.100	0.164	0.072	-0.059
-0.018	0.087	-1.011	-0.077	0.222	-0.972	-0.255	-0.401	-0.143	-0.077	-0.077	-0.035	0.039	0.018	0.047	-0.054
-0.022	0.056	-0.924	-0.075	0.214	-0.974	-0.445	-0.060	-0.101	-0.083	-0.099	0.054	0.045	0.012	0.040	-0.046
0.009	0.195	-1.082	-0.068	0.204	-0.977	-0.466	-0.376	0.013	-0.059	0.050	-0.101	0.016	0.128	0.116	-0.046
0.105	0.137	-1.039	-0.059	0.200	-0.978	-0.235	-0.421	0.002	0.028	-0.003	-0.056	0.078	0.071	0.071	-0.044
-0.026	0.226	-0.956	-0.061	0.197	-0.979	-0.162	0.138	-0.102	-0.100	0.089	0.028	0.055	0.162	0.013	-0.042
0.020	0.110	-1.003	-0.057	0.190	-0.980	-0.320	-0.197	-0.075	-0.059	-0.020	-0.018	0.011	0.049	0.034	-0.046
0.009	0.087	-0.960	-0.046	0.184	-0.982	-0.284	-0.570	0.051	-0.081	-0.037	0.028	0.024	0.027	0.009	-0.061
0.051	0.157	-1.007	-0.035	0.182	-0.983	-0.140	-0.527	-0.080	-0.050	0.035	-0.018	0.016	0.098	0.038	-0.058
0.055	0.211	-1.031	-0.030	0.174	-0.984	-0.382	-0.230	0.034	-0.051	0.097	-0.040	0.018	0.153	0.061	-0.048
-0.010	0.157	-1.070	-0.026	0.167	-0.986	-0.345	-0.228	-0.009	-0.121	0.049	-0.078	0.048	0.099	0.101	-0.036
0.178	0.087	-0.845	-0.014	0.160	-0.987	-0.378	-0.536	-0.035	0.057	-0.013	0.148	0.140	0.030	0.122	-0.036
0.124	0.118	-0.928	-0.007	0.154	-0.988	-0.289	-0.336	-0.156	-0.005	0.024	0.067	0.085	0.062	0.038	-0.023
0.124	0.118	-0.928	0.003	0.146	-0.989	-0.399	-0.458	-0.122	-0.015	0.032	0.068	0.086	0.062	0.038	-0.006
0.186	0.141	-0.964	0.002	0.137	-0.991	-0.439	0.105	-0.150	0.048	0.064	0.034	0.147	0.085	0.002	-0.011
0.193	0.172	-0.865	0.008	0.130	-0.991	-0.348	-0.244	-0.215	0.049	0.102	0.134	0.155	0.117	0.100	0.003
0.128	0.091	-0.972	0.008	0.126	-0.992	-0.230	0.035	-0.232	-0.017	0.026	0.028	0.091	0.035	0.005	0.006
0.217	0.172	-0.936	0.010	0.122	-0.992	-0.201	-0.038	-0.226	0.070	0.111	0.064	0.180	0.116	0.030	-0.006
0.113	0.153	-1.035	0.009	0.117	-0.993	-0.232	0.079	-0.124	-0.033	0.096	-0.034	0.078	0.096	0.069	-0.019
0.105	0.068	-1.019	0.007	0.113	-0.994	-0.204	0.141	-0.286	-0.039	0.015	-0.017	0.072	0.011	0.053	-0.003
0.082	0.141	-1.015	0.018	0.109	-0.994	-0.193	-0.536	-0.139	-0.073	0.093	-0.013	0.049	0.083	0.049	-0.016
0.232	0.014	-0.936	0.014	0.106	-0.994	-0.169	0.262	-0.182	0.081	-0.031	0.066	0.200	0.046	0.031	-0.004
0.132	0.087	-1.023	0.021	0.101	-0.995	-0.244	-0.324	-0.054	-0.026	0.048	-0.020	0.101	0.026	0.055	0.002
0.197	0.056	-1.015	0.023	0.097	-0.995	-0.195	-0.051	-0.022	0.038	0.021	-0.011	0.167	0.006	0.047	-0.014
0.163	0.068	-0.975	0.016	0.095	-0.995	-0.079	0.347	-0.100	0.010	0.035	0.028	0.134	0.004	0.006	-0.031
0.005	0.041	-0.987	0.020	0.097	-0.995	0.114	-0.169	-0.049	-0.151	0.006	0.016	0.023	0.024	0.018	-0.059
0.128	0.006	-0.983	0.016	0.095	-0.995	-0.104	0.205	-0.058	-0.025	-0.027	0.021	0.101	0.060	0.013	-0.050
-0.007	0.072	-0.968	0.018	0.092	-0.996	-0.152	-0.087	0.051	-0.161	0.042	0.037	0.033	0.004	0.004	-0.049
0.255	0.044	-0.995	0.021	0.087	-0.996	-0.208	-0.132	0.013	0.098	0.019	0.010	0.229	0.025	0.022	-0.006
0.163	0.114	-0.999	0.021	0.087	-0.996	-0.039	0.022	-0.120	0.005	0.089	0.006	0.137	0.044	0.025	-0.022
0.213	0.133	-1.066	0.023	0.089	-0.996	0.113	-0.073	-0.062	0.053	0.106	-0.062	0.188	0.062	0.091	0.003
0.028	0.129	-1.042	0.023	0.092	-0.996	0.137	0.033	-0.092	-0.131	0.100	-0.038	0.004	0.058	0.066	-0.016
0.128	-0.010	-0.975	0.023	0.090	-0.996	-0.056	0.022	0.067	-0.030	-0.038	0.029	0.105	0.083	0.003	-0.029
0.170	-0.052	-0.964	0.027	0.087	-0.996	-0.154	-0.213	0.087	0.008	-0.077	0.042	0.147	0.127	0.016	-0.033
0.101	-0.033	-0.975	0.026	0.085	-0.996	-0.109	0.088	0.082	-0.060	-0.055	0.030	0.078	0.107	0.005	-0.009
0.224	0.037	-0.991	0.029	0.085	-0.996	0.033	-0.153	-0.004	0.060	0.014	0.015	0.201	0.037	0.010	0.010
0.182	0.083	-0.999	0.029	0.089	-0.996	0.204	0.046	-0.058	0.018	0.056	0.007	0.159	0.009	0.018	-0.008
0.197	0.126	-1.086	0.029	0.091	-0.995	0.072	0.030	-0.050	0.033	0.097	-0.080	0.174	0.052	0.103	-0.014
0.063	0.060	-1.023	0.037	0.089	-0.995	-0.074	-0.431	0.127	-0.110	0.033	-0.017	0.039	0.015	0.039	-0.030
0.063	0.060	-1.023	0.036	0.088	-0.995	-0.075	0.046	0.110	-0.109	0.034	-0.016	0.038	0.016	0.038	-0.049
0.155	0.029	-0.960	0.035	0.082	-0.996	-0.255	0.049	0.090	-0.016	0.009	0.047	0.130	0.047	0.026	-0.067
0.109	-0.091	-0.944	0.041	0.080	-0.996	-0.117	-0.295	0.150	-0.068	-0.108	0.063	0.084	0.167	0.042	-0.051
0.186	-0.017	-0.897	0.041	0.081	-0.996	0.065	0.017	0.018	0.009	-0.036	0.110	0.159	0.094	0.090	-0.028
0.182	0.068	-0.944	0.045	0.083	-0.996	0.127	-0.162	0.044	0.002	0.047	0.062	0.156	0.010	0.043	-0.036
0.205	0.068	-0.979	0.038	0.083	-0.996	-0.034	0.341	0.138	0.032	0.048	0.027	0.178	0.010	0.008	0.008
0.086	0.110	-1.050	0.044	0.081	-0.996	-0.089	-0.273	0.106	-0.093	0.092	-0.043	0.058	0.032	0.061	-0.004
0.328	0.168	-0.987	0.035	0.078	-0.996	-0.156	0.477	-0.011	0.159	0.153	0.020	0.300	0.091	0.002	-0.007
0.082	0.118	-0.999	0.039	0.072	-0.997	-0.316	-0.202	0.037	-0.092	0.109	0.009	0.052	0.041	0.009	-0.015
0.182	0.014	-0.873	0.039	0.068	-0.997	-0.178	0.050	0.001	0.009	0.008	0.135	0.151	0.063	0.117	-0.019
0.174	0.010	-0.944	0.036	0.066	-0.997	-0.135	0.164	-0.037	0.005	0.008	0.065	0.143	0.066	0.046	-0.039
0.128	-0.010	-0.838	0.035	0.061	-0.998	-0.235	0.084	-0.018	-0.040	-0.007	0.172	0.096	0.085	0.153	-0.031
0.255	0.002	-0.849	0.021	0.057	-0.998	-0.167	0.733	-0.078	0.101	0.008	0.160	0.221	0.074	0.142	-0.030
0.136	0.060	-0.893	0.013	0.051	-0.999	-0.311	0.410	-0.096	-0.010	0.073	0.118	0.101	0.017	0.100	-0.033
0.136	0.041	-0.916	0.001	0.044	-0.999	-0.350	0.634	-0.086	0.002	0.060	0.095	0.099	0.036	0.077	-0.005
0.117	0.145	-0.956	-0.002	0.036	-0.999	-0.422	0.154	-0.051	-0.015	0.173	0.056	0.078	0.068	0.039	-0.024
0.220	0.149	-0.865	-0.016	0.028	-0.999	-0.390	0.744	-0.190	0.103	0.184	0.146	0.180	0.071	0.129	-0.013
0.093	0.072	-0.897	-0.021	0.025	-0.999	-0.202	0.290	-0.203	-0.018	0.111	0.115	0.052	0.006	0.098	-0.022
0.170	0.114	-0.834	-0.032	0.019	-0.999	-0.279	0.558	-0.227	0.070	0.159	0.178	0.127	0.036	0.162	-0.017
0.059	0.068	-0.873	-0.043	0.016	-0.999	-0.203	0.579	-0.182	-0.030	0.116	0.139	0.014	0.011	0.123	-0.041
0.124	0.014	-0.873	-0.054	0.012	-0.998	-0.190	0.597	-0.190	0.047	0.066	0.139	0.078	0.066	0.124	-0.044
0.043	-0.029	-0.853	-0.063	0.007	-0.998	-0.269	0.445	-0.134	-0.025	0.028	0.159	0.006	0.109	0.144	-0.064
0.078	-0.021	-0.727	-0.079	0.005	-0.997	-0.093	0.835	-0.266	0.026	0.038	0.284	0.026	0.102	0.271	-0.068
0.009	-0.133	-0.790	-0.099	-0.002	-0.995	-0.378	1.003	-0.202	-0.023	-0.067	0.220	0.045	0.216	0.208	-0.099
0.001	-0.137	-0.790	-0.109	-0.010	-0.994	-0.349	0.551	-0.007	-0.020	-0.064	0.219	0.055	0.222	0.208	-0.094
-0.099	-0.129	-0.822	-0.123	-0.012	-0.992	-0.125	0.696	-0.067	-0.106	-0.054	0.187	0.158	0.215	0.176	-0.090
0.013	-0.122	-0.814	-0.130	-0.014	-0.991	-0.050	0.380	-0.042	0.013	-0.045	0.194	0.048	0.209	0.183	-0.078
0.028	-0.044	-0.759	-0.141	-0.012	-0.990	0.081	0.546	-0.028	0.039	0.030	0.248	0.034	0.133	0.237	-0.051
-0.014	0.002	-0.865	-0.156	-0.009	-0.988	0.121	0.789	-0.054	0.012	0.074	0.140	0.080	0.087	0.131	-0.024
0.067	0.044	-0.830	-0.175	-0.007	-0.985	0.091	0.993	-0.019	0.112	0.115	0.173	0.002	0.044	0.166	-0.028
-0.091	0.017	-0.983	-0.196	-0.007	-0.980	0.005	1.103	-0.084	-0.025	0.087	0.015	0.163	0.071	0.013	-0.032
-0.103	-0.017	-0.853	-0.206	-0.008	-0.979	-0.081	0.491	-0.017	-0.027	0.054	0.144	0.177	0.105	0.143	-0.057
-0.137	-0.102	-0.920	-0.222	-0.010	-0.975	-0.053	0.841	-0.034	-0.045	-0.030	0.074	0.214	0.189	0.075	-0.077
-0.253	-0.114	-0.940	-0.225	-0.010	-0.974	-0.024	0.121	-0.002	-0.159	-0.040	0.053	0.332	0.200	0.054	-0.066
-0.095	-0.133	-0.806	-0.233	-0.013	-0.972	-0.096	0.451	0.011	0.008	-0.057	0.186	0.176	0.219	0.187	-0.077
-0.018	-0.083	-0.778	-0.252	-0.011	-0.968	0.086	1.026	-0.144	0.104	-0.009	0.209	0.099	0.167	0.213	-0.076
-0.245	-0.129	-0.924	-0.263	-0.011	-0.965	-0.019	0.549	-0.074	-0.112	-0.055	0.060	0.326	0.213	0.066	-0.067
-0.176	-0.102	-0.885	-0.275	-0.011	-0.961	0.004	0.619	-0.086	-0.032	-0.028	0.096	0.256	0.184	0.103	-0.075
-0.241	-0.071	-0.857	-0.285	-0.011	-0.959	-0.018	0.521	-0.093	-0.087	0.003	0.121	0.319	0.153	0.128	-0.078
-0.218	-0.114	-0.834	-0.295	-0.013	-0.955	-0.153	0.532	-0.083	-0.054	-0.037	0.141	0.294	0.195	0.149	-0.063
-0.110	-0.110	-0.822	-0.308	-0.015	-0.951	-0.122	0.729	-0.166	0.067	-0.031	0.149	0.184	0.191	0.159	-0.075
-0.195	-0.044	-0.842	-0.321	-0.021	-0.947	-0.401	0.671	-0.209	-0.005	0.041	0.125	0.266	0.125	0.137	-0.074
-0.318	-0.010	-0.936	-0.326	-0.030	-0.945	-0.523	0.247	-0.120	-0.124	0.085	0.028	0.388	0.090	0.041	-0.058
-0.287	-0.002	-0.889	-0.323	-0.042	-0.946	-0.642	-0.155	-0.048	-0.096	0.105	0.076	0.355	0.083	0.087	-0.063
-0.191	-0.044	-0.897	-0.329	-0.055	-0.943	-0.690	0.331	-0.048	0.006	0.075	0.065	0.257	0.124	0.078	-0.051
-0.207	-0.002	-0.940	-0.330	-0.063	-0.942	-0.487	0.094	-0.061	-0.008	0.126	0.020	0.271	0.081	0.035	-0.033
-0.207	-0.017	-0.975	-0.342	-0.070	-0.937	-0.382	0.624	-0.049	0.003	0.117	-0.021	0.270	0.096	0.000	-0.015
-0.283	-0.002	-1.050	-0.344	-0.075	-0.936	-0.292	0.137	-0.057	-0.072	0.137	-0.097	0.347	0.079	0.075	-0.024
-0.283	-0.021	-1.062	-0.351	-0.082	-0.933	-0.380	0.387	-0.001	-0.065	0.124	-0.113	0.347	0.097	0.088	-0.016
-0.364	-0.060	-1.149	-0.356	-0.087	-0.930	-0.329	0.282	-0.059	-0.141	0.091	-0.202	0.428	0.135	0.175	0.003
-0.268	-0.087	-1.125	-0.362	-0.095	-0.927	-0.469	0.319	-0.159	-0.039	0.072	-0.182	0.331	0.161	0.151	0.036
-0.222	-0.129	-1.216	-0.371	-0.102	-0.923	-0.493	0.487	-0.223	0.016	0.036	-0.278	0.285	0.202	0.243	0.004
-0.176	-0.214	-1.145	-0.376	-0.105	-0.920	-0.189	0.340	-0.166	0.067	-0.046	-0.210	0.240	0.286	0.174	-0.021
-0.464	-0.234	-1.003	-0.373	-0.103	-0.922	0.104	-0.195	-0.010	-0.224	-0.067	-0.067	0.529	0.304	0.033	-0.051
-0.464	-0.234	-1.003	-0.372	-0.102	-0.923	0.173	-0.070	0.139	-0.225	-0.069	-0.066	0.529	0.303	0.033	-0.087
-0.410	-0.176	-1.039	-0.370	-0.099	-0.924	0.191	-0.058	0.139	-0.172	-0.013	-0.102	0.476	0.243	0.070	-0.120
-0.376	-0.195	-1.090	-0.370	-0.098	-0.924	0.124	-0.015	0.088	-0.138	-0.034	-0.153	0.441	0.261	0.122	-0.062
-0.318	-0.160	-1.094	-0.358	-0.098	-0.929	0.040	-0.595	0.044	-0.091	0.001	-0.153	0.384	0.225	0.126	0.016
-0.130	-0.168	-1.027	-0.349	-0.094	-0.933	0.207	-0.477	0.060	0.089	-0.011	-0.083	0.196	0.233	0.060	0.111
-0.037	-0.211	-1.106	-0.329	-0.089	-0.940	0.372	-0.974	0.200	0.162	-0.059	-0.155	0.104	0.275	0.139	0.222
0.136	-0.222	-1.157	-0.303	-0.080	-0.950	0.565	-1.300	0.253	0.310	-0.079	-0.197	0.070	0.287	0.190	0.339
0.301	-0.199	-1.165	-0.277	-0.070	-0.958	0.640	-1.235	0.218	0.451	-0.067	-0.197	0.235	0.263	0.199	0.456
0.386	-0.153	-1.236	-0.247	-0.059	-0.967	0.673	-1.451	0.265	0.506	-0.032	-0.259	0.320	0.217	0.271	0.548
0.567	-0.037	-1.236	-0.221	-0.049	-0.974	0.537	-1.211	0.176	0.662	0.074	-0.253	0.501	0.102	0.271	0.616
0.517	-0.068	-1.342	-0.197	-0.040	-0.980	0.495	-1.096	0.200	0.588	0.034	-0.354	0.452	0.132	0.378	0.645
0.570	-0.164	-1.354	-0.174	-0.036	-0.984	0.266	-1.050	0.131	0.620	-0.067	-0.362	0.507	0.229	0.390	0.640
0.520	-0.253	-1.338	-0.157	-0.032	-0.987	0.260	-0.710	0.179	0.554	-0.159	-0.344	0.458	0.317	0.374	0.593
0.486	-0.284	-1.224	-0.128	-0.026	-0.991	0.382	-1.395	0.392	0.490	-0.196	-0.225	0.424	0.348	0.260	0.547
0.486	-0.257	-1.074	-0.110	-0.015	-0.994	0.618	-0.777	0.293	0.473	-0.180	-0.073	0.425	0.320	0.110	0.502
0.467	-0.199	-1.062	-0.102	-0.007	-0.995	0.516	-0.334	0.419	0.446	-0.130	-0.060	0.406	0.262	0.097	0.422
0.513	-0.079	-1.070	-0.091	0.007	-0.996	0.720	-0.471	0.339	0.481	-0.024	-0.067	0.453	0.141	0.105	0.367
0.297	-0.037	-0.964	-0.084	0.016	-0.996	0.506	-0.279	0.448	0.259	0.009	0.039	0.239	0.098	0.001	0.315
0.370	-0.025	-0.853	-0.083	0.026	-0.996	0.546	-0.003	0.281	0.331	0.011	0.149	0.315	0.086	0.112	0.232
0.320	0.037	-0.830	-0.078	0.039	-0.996	0.671	-0.208	0.381	0.277	0.060	0.173	0.267	0.025	0.136	0.163
0.043	0.091	-1.039	-0.083	0.050	-0.995	0.560	0.268	0.201	0.005	0.103	-0.037	0.009	0.028	0.073	0.115
0.201	0.006	-0.893	-0.092	0.057	-0.994	0.387	0.468	0.246	0.171	0.011	0.107	0.151	0.058	0.074	0.066
0.024	-0.075	-0.936	-0.103	0.066	-0.993	0.449	0.572	0.041	0.005	-0.079	0.062	0.025	0.140	0.031	-0.003
-0.057	0.060	-1.232	-0.104	0.073	-0.992	0.364	0.103	-0.039	-0.073	0.049	-0.235	0.105	0.006	0.264	-0.019
-0.153	-0.013	-0.999	-0.109	0.083	-0.991	0.484	0.236	-0.230	-0.165	-0.034	-0.004	0.201	0.081	0.030	-0.073
-0.053	0.099	-0.999	-0.109	0.088	-0.990	0.253	0.009	-0.040	-0.065	0.073	-0.005	0.102	0.030	0.030	-0.061
-0.164	-0.071	-1.042	-0.104	0.093	-0.990	0.313	-0.270	0.003	-0.182	-0.103	-0.048	0.215	0.141	0.072	-0.078
0.093	0.072	-0.928	-0.102	0.104	-0.989	0.516	-0.031	-0.171	0.075	0.029	0.065	0.040	0.001	0.043	-0.060
-0.091	0.230	-1.090	-0.095	0.113	-0.989	0.413	-0.327	-0.222	-0.117	0.178	-0.097	0.146	0.158	0.118	-0.060
-0.045	0.168	-1.031	-0.084	0.119	-0.989	0.326	-0.544	-0.063	-0.082	0.110	-0.038	0.101	0.096	0.058	-0.059
-0.041	0.087	-1.031	-0.085	0.122	-0.989	0.106	0.059	-0.157	-0.077	0.026	-0.039	0.097	0.015	0.057	-0.071
-0.103	0.006	-0.975	-0.071	0.125	-0.990	0.168	-0.663	-0.145	-0.152	-0.058	0.017	0.160	0.067	0.001	-0.070
0.082	-0.060	-0.861	-0.068	0.130	-0.989	0.263	-0.147	-0.186	0.030	-0.129	0.131	0.023	0.134	0.114	-0.080
-0.053	0.072	-1.082	-0.065	0.134	-0.989	0.193	-0.099	-0.158	-0.107	-0.002	-0.090	0.113	0.004	0.107	-0.068
-0.083	0.214	-1.058	-0.059	0.135	-0.989	0.046	-0.307	-0.057	-0.144	0.140	-0.066	0.146	0.138	0.084	-0.051
0.043	0.145	-1.054	-0.052	0.135	-0.990	-0.006	-0.329	-0.078	-0.024	0.070	-0.062	0.019	0.067	0.080	-0.068
0.009	0.021	-0.995	-0.047	0.140	-0.989	0.280	-0.208	-0.148	-0.063	-0.059	-0.004	0.054	0.058	0.021	-0.070
-0.007	0.037	-0.897	-0.046	0.147	-0.988	0.369	-0.063	-0.124	-0.080	-0.051	0.094	0.070	0.044	0.076	-0.064
-0.030	0.048	-1.054	-0.042	0.152	-0.987	0.274	-0.157	-0.011	-0.106	-0.044	-0.065	0.094	0.034	0.082	-0.054
-0.053	0.133	-1.113	-0.035	0.156	-0.987	0.188	-0.398	0.040	-0.136	0.037	-0.124	0.117	0.049	0.141	-0.058
0.124	0.157	-1.042	-0.027	0.161	-0.987	0.278	-0.371	0.005	0.033	0.055	-0.054	0.061	0.071	0.071	-0.027
-0.007	0.060	-1.054	-0.018	0.170	-0.985	0.469	-0.446	-0.030	-0.106	-0.050	-0.067	0.069	0.026	0.083	-0.028
0.182	0.037	-0.928	-0.015	0.176	-0.984	0.326	-0.112	-0.059	0.079	-0.079	0.059	0.121	0.051	0.043	-0.008
0.032	0.072	-0.956	-0.008	0.177	-0.984	0.071	-0.354	0.023	-0.077	-0.046	0.031	0.028	0.018	0.016	-0.029
0.120	0.126	-0.995	-0.010	0.178	-0.984	0.039	0.137	-0.022	0.013	0.008	-0.008	0.062	0.034	0.024	0.003
0.009	0.222	-1.090	-0.007	0.185	-0.983	0.332	-0.157	-0.095	-0.101	0.098	-0.104	0.050	0.128	0.118	-0.001
0.193	0.226	-1.031	-0.001	0.191	-0.982	0.296	-0.253	-0.059	0.078	0.095	-0.046	0.136	0.130	0.059	0.000
0.140	0.149	-1.023	0.001	0.193	-0.981	0.140	-0.056	-0.036	0.022	0.016	-0.039	0.083	0.052	0.051	0.004
0.055	0.079	-0.916	-0.004	0.197	-0.980	0.205	0.268	-0.056	-0.057	-0.058	0.066	0.001	0.020	0.055	-0.010
0.163	0.095	-0.960	0.001	0.201	-0.980	0.231	-0.260	0.032	0.045	-0.046	0.022	0.108	0.005	0.011	-0.019
-0.033	0.118	-1.011	-0.001	0.206	-0.979	0.257	0.107	-0.063	-0.149	-0.028	-0.030	0.087	0.017	0.040	-0.021
0.159	0.218	-0.991	0.004	0.215	-0.977	0.454	-0.191	-0.057	0.038	0.064	-0.013	0.106	0.117	0.021	-0.007
0.109	0.261	-1.074	0.002	0.223	-0.975	0.422	0.126	-0.063	-0.010	0.098	-0.098	0.056	0.158	0.104	-0.017
0.113	0.118	-0.972	0.002	0.227	-0.974	0.207	0.011	0.035	-0.006	-0.049	0.004	0.061	0.014	0.002	0.008
0.113	0.118	-0.972	0.008	0.229	-0.973	0.145	-0.341	0.099	-0.013	-0.051	0.003	0.061	0.013	0.002	-0.015
0.147	0.083	-0.885	0.003	0.236	-0.972	0.342	0.301	-0.093	0.027	-0.092	0.088	0.096	0.024	0.086	-0.033
0.028	0.129	-1.023	0.013	0.242	-0.970	0.375	-0.480	-0.015	-0.102	-0.053	-0.053	0.022	0.020	0.051	-0.031
0.036	0.214	-1.050	0.019	0.249	-0.968	0.362	-0.303	-0.005	-0.100	0.025	-0.082	0.015	0.103	0.079	-0.023
0.109	0.280	-1.042	0.016	0.258	-0.966	0.433	0.147	-0.010	-0.025	0.082	-0.077	0.059	0.167	0.070	-0.017
0.124	0.315	-1.078	0.017	0.260	-0.966	0.100	-0.059	0.081	-0.011	0.115	-0.114	0.075	0.201	0.105	0.000
0.151	0.280	-0.987	0.015	0.261	-0.965	0.073	0.112	0.066	0.018	0.079	-0.024	0.102	0.165	0.014	0.010
0.140	0.226	-0.975	0.016	0.266	-0.964	0.257	-0.035	-0.016	0.006	0.021	-0.014	0.090	0.110	0.002	-0.006
0.140	0.172	-0.893	0.013	0.271	-0.962	0.287	0.198	-0.060	0.009	-0.038	0.067	0.090	0.056	0.081	-0.014
0.055	0.172	-0.936	0.018	0.278	-0.960	0.360	-0.252	-0.003	-0.080	-0.044	0.022	0.005	0.056	0.037	-0.029
0.124	0.187	-0.952	0.018	0.287	-0.958	0.467	0.025	-0.001	-0.010	-0.037	0.003	0.074	0.071	0.022	-0.055
0.086	0.172	-0.924	0.012	0.290	-0.957	0.203	0.305	0.038	-0.043	-0.056	0.030	0.035	0.055	0.049	-0.045
-0.018	0.230	-1.011	0.017	0.293	-0.956	0.159	-0.319	0.147	-0.152	-0.001	-0.059	0.068	0.112	0.037	-0.022
0.186	0.272	-0.920	0.019	0.294	-0.956	0.061	-0.092	0.084	0.051	0.040	0.031	0.135	0.154	0.054	-0.022
0.147	0.357	-1.023	0.018	0.294	-0.956	-0.023	0.045	0.051	0.013	0.126	-0.071	0.096	0.237	0.047	-0.027
0.090	0.357	-1.050	0.022	0.299	-0.954	0.263	-0.183	-0.057	-0.049	0.121	-0.101	0.038	0.235	0.073	0.017
0.017	0.408	-1.078	0.031	0.301	-0.953	0.113	-0.441	0.015	-0.130	0.169	-0.130	0.036	0.283	0.099	-0.011
0.251	0.357	-0.995	0.042	0.307	-0.951	0.280	-0.562	-0.029	0.093	0.114	-0.050	0.197	0.230	0.015	-0.023
0.028	0.342	-0.983	0.044	0.312	-0.949	0.294	-0.073	-0.083	-0.131	0.093	-0.040	0.026	0.213	0.002	-0.021
0.128	0.346	-0.968	0.049	0.318	-0.947	0.281	-0.236	-0.046	-0.036	0.092	-0.027	0.073	0.215	0.015	-0.012
0.159	0.296	-0.964	0.054	0.322	-0.945	0.235	-0.262	-0.012	-0.011	0.037	-0.025	0.103	0.163	0.020	-0.048
0.140	0.242	-0.924	0.054	0.323	-0.945	0.084	0.046	-0.026	-0.029	-0.019	0.014	0.082	0.107	0.061	-0.012
0.090	0.269	-0.944	0.057	0.324	-0.944	0.045	-0.159	-0.019	-0.082	0.007	-0.006	0.031	0.133	0.041	-0.000
0.228	0.272	-0.987	0.053	0.322	-0.945	-0.109	0.264	0.007	0.061	0.013	-0.048	0.168	0.136	0.001	0.003
0.205	0.257	-0.956	0.059	0.317	-0.947	-0.240	-0.341	0.001	0.031	0.002	-0.015	0.144	0.119	0.030	0.011
0.205	0.245	-0.877	0.054	0.309	-0.950	-0.430	0.351	-0.059	0.037	-0.002	0.067	0.141	0.105	0.109	0.026
0.205	0.245	-0.877	0.052	0.299	-0.953	-0.503	0.128	-0.040	0.038	0.008	0.071	0.140	0.104	0.110	0.010
0.186	0.191	-0.920	0.056	0.288	-0.956	-0.588	-0.156	-0.038	0.015	-0.035	0.031	0.120	0.048	0.068	-0.002
0.190	0.203	-0.881	0.058	0.276	-0.959	-0.600	-0.089	-0.082	0.016	-0.011	0.074	0.121	0.058	0.107	-0.005
0.178	0.126	-0.857	0.057	0.265	-0.963	-0.538	0.104	-0.108	0.006	-0.078	0.101	0.108	0.021	0.132	-0.026
0.220	0.157	-0.834	0.058	0.253	-0.966	-0.606	-0.015	-0.054	0.047	-0.035	0.128	0.148	0.009	0.156	-0.043
0.113	0.153	-0.857	0.058	0.245	-0.968	-0.405	0.032	-0.105	-0.061	-0.031	0.107	0.038	0.004	0.133	-0.074
0.124	0.145	-0.857	0.061	0.237	-0.970	-0.384	-0.095	-0.110	-0.053	-0.031	0.109	0.048	0.006	0.134	-0.060
0.059	0.079	-0.822	0.066	0.230	-0.971	-0.331	-0.246	-0.066	-0.124	-0.089	0.146	0.019	0.073	0.170	-0.080
0.293	0.106	-0.751	0.053	0.226	-0.973	-0.204	0.769	-0.206	0.123	-0.057	0.219	0.213	0.047	0.241	-0.075
0.105	0.157	-0.810	0.038	0.217	-0.975	-0.442	0.820	-0.234	-0.051	0.002	0.163	0.022	0.002	0.182	-0.070
0.105	0.180	-0.897	0.028	0.207	-0.978	-0.534	0.561	-0.173	-0.041	0.036	0.079	0.019	0.024	0.096	-0.042
0.105	0.184	-0.909	0.025	0.193	-0.981	-0.709	0.197	-0.063	-0.038	0.053	0.071	0.018	0.026	0.085	-0.056
0.147	0.176	-0.885	0.023	0.181	-0.983	-0.608	0.121	-0.041	0.006	0.057	0.097	0.058	0.018	0.109	-0.050
0.151	0.214	-0.845	0.013	0.173	-0.985	-0.393	0.518	-0.120	0.019	0.103	0.138	0.058	0.055	0.148	-0.056
0.105	0.180	-0.826	0.007	0.168	-0.986	-0.253	0.336	-0.125	-0.021	0.073	0.159	0.010	0.019	0.167	-0.061
0.067	0.137	-0.842	-0.005	0.169	-0.986	0.064	0.667	-0.167	-0.048	0.029	0.142	0.032	0.024	0.150	-0.081
0.040	0.095	-0.928	-0.006	0.171	-0.985	0.100	0.084	-0.127	-0.074	-0.015	0.055	0.061	0.068	0.063	-0.090
0.036	0.006	-0.814	-0.011	0.174	-0.985	0.161	0.251	-0.002	-0.073	-0.107	0.168	0.068	0.158	0.175	-0.108
0.078	0.037	-0.798	-0.027	0.177	-0.984	0.160	0.828	0.065	-0.015	-0.079	0.183	0.028	0.129	0.190	-0.089
-0.041	-0.029	-0.830	-0.039	0.182	-0.983	0.274	0.597	0.053	-0.122	-0.150	0.150	0.151	0.196	0.158	-0.080
0.140	0.010	-0.794	-0.051	0.187	-0.981	0.289	0.637	0.078	0.071	-0.117	0.183	0.027	0.159	0.193	-0.080
0.047	0.002	-0.893	-0.055	0.192	-0.980	0.314	0.164	0.193	-0.018	-0.131	0.083	0.068	0.168	0.094	-0.068
-0.049	0.014	-0.893	-0.064	0.196	-0.978	0.249	0.419	0.181	-0.105	-0.124	0.081	0.167	0.158	0.094	-0.030
0.090	0.106	-0.798	-0.078	0.203	-0.976	0.348	0.719	0.059	0.047	-0.038	0.173	0.032	0.066	0.187	-0.039
0.117	0.184	-0.822	-0.089	0.210	-0.974	0.334	0.620	-0.011	0.085	0.033	0.147	0.006	0.010	0.162	-0.056
-0.007	0.203	-0.920	-0.097	0.218	-0.971	0.453	0.390	0.071	-0.030	0.044	0.045	0.131	0.028	0.062	-0.041
-0.133	0.245	-0.987	-0.104	0.226	-0.968	0.422	0.359	0.133	-0.149	0.078	-0.025	0.257	0.070	0.006	-0.070
-0.037	0.195	-0.948	-0.111	0.228	-0.967	0.112	0.311	0.079	-0.046	0.026	0.013	0.161	0.018	0.032	-0.093
-0.133	0.164	-0.853	-0.118	0.230	-0.966	0.117	0.348	0.134	-0.134	-0.007	0.106	0.256	0.013	0.124	-0.103
-0.083	0.129	-0.901	-0.128	0.230	-0.965	0.025	0.510	0.047	-0.072	-0.042	0.057	0.203	0.048	0.075	-0.111
-0.099	0.114	-0.889	-0.138	0.232	-0.963	0.077	0.532	-0.104	-0.077	-0.059	0.067	0.217	0.064	0.084	-0.118
-0.218	0.110	-0.975	-0.141	0.233	-0.962	0.068	0.205	-0.103	-0.191	-0.064	-0.021	0.334	0.068	0.005	-0.102
-0.126	0.033	-0.952	-0.148	0.234	-0.961	0.049	0.385	-0.100	-0.091	-0.143	0.001	0.240	0.147	0.015	-0.096
-0.153	0.122	-1.023	-0.155	0.233	-0.960	-0.026	0.390	-0.130	-0.110	-0.054	-0.071	0.265	0.060	0.057	-0.074
-0.160	0.048	-1.094	-0.157	0.231	-0.960	-0.108	0.127	-0.139	-0.115	-0.125	-0.142	0.271	0.135	0.129	-0.033
-0.107	0.033	-1.157	-0.161	0.232	-0.959	0.078	0.251	-0.103	-0.056	-0.142	-0.207	0.215	0.152	0.194	-0.045
-0.064	0.002	-1.074	-0.167	0.238	-0.957	0.323	0.362	-0.060	-0.007	-0.178	-0.127	0.170	0.183	0.112	-0.082
-0.237	0.010	-0.999	-0.173	0.249	-0.953	0.634	0.274	0.087	-0.174	-0.182	-0.056	0.342	0.176	0.038	-0.110
-0.349	0.106	-0.936	-0.174	0.261	-0.949	0.731	-0.046	0.247	-0.284	-0.097	0.004	0.453	0.081	0.025	-0.140
-0.272	0.234	-0.905	-0.176	0.275	-0.945	0.744	0.066	0.156	-0.205	0.017	0.031	0.374	0.046	0.057	-0.161
-0.226	0.327	-0.964	-0.177	0.285	-0.942	0.563	-0.003	0.101	-0.158	0.100	-0.031	0.328	0.138	0.003	-0.121
-0.195	0.350	-1.102	-0.172	0.290	-0.941	0.279	-0.296	0.146	-0.132	0.119	-0.170	0.296	0.160	0.141	-0.042
-0.049	0.377	-1.086	-0.164	0.293	-0.942	0.204	-0.468	0.218	0.005	0.144	-0.154	0.149	0.185	0.125	0.043
0.051	0.369	-1.066	-0.154	0.298	-0.942	0.275	-0.542	0.147	0.095	0.131	-0.134	0.049	0.177	0.107	0.140
0.155	0.346	-1.109	-0.136	0.303	-0.943	0.272	-0.951	0.173	0.181	0.104	-0.176	0.055	0.152	0.151	0.265
0.290	0.350	-1.157	-0.119	0.310	-0.943	0.425	-0.899	0.143	0.298	0.100	-0.223	0.189	0.156	0.199	0.355
0.532	0.357	-1.161	-0.106	0.318	-0.942	0.423	-0.598	-0.002	0.527	0.100	-0.228	0.431	0.162	0.204	0.437
0.482	0.342	-1.165	-0.091	0.326	-0.941	0.430	-0.656	-0.064	0.463	0.076	-0.233	0.382	0.146	0.208	0.461
0.544	0.230	-1.141	-0.080	0.332	-0.940	0.306	-0.488	-0.064	0.513	-0.041	-0.210	0.443	0.034	0.185	0.453
0.317	0.106	-1.228	-0.065	0.336	-0.940	0.296	-0.766	0.053	0.270	-0.169	-0.298	0.217	0.090	0.272	0.416
0.290	0.099	-1.243	-0.042	0.340	-0.939	0.251	-1.180	0.137	0.219	-0.180	-0.314	0.191	0.098	0.288	0.374
0.440	0.234	-1.078	-0.033	0.346	-0.937	0.366	-0.381	-0.063	0.360	-0.051	-0.150	0.342	0.036	0.122	0.307
0.336	0.327	-1.133	-0.019	0.349	-0.937	0.155	-0.729	0.009	0.241	0.039	-0.206	0.239	0.128	0.176	0.278
0.347	0.284	-0.909	-0.000	0.351	-0.936	0.105	-1.033	0.260	0.233	-0.006	0.018	0.251	0.085	0.050	0.243
0.347	0.284	-0.909	0.007	0.356	-0.935	0.264	-0.341	0.084	0.226	-0.011	0.016	0.251	0.086	0.050	0.204
0.290	0.334	-0.873	0.013	0.361	-0.933	0.275	-0.333	0.039	0.161	0.034	0.050	0.194	0.137	0.085	0.171
0.317	0.442	-0.999	0.024	0.367	-0.930	0.316	-0.522	-0.004	0.177	0.136	-0.080	0.223	0.244	0.041	0.144
0.301	0.404	-0.818	0.013	0.368	-0.930	0.071	0.628	0.033	0.172	0.095	0.101	0.208	0.204	0.140	0.106
0.182	0.404	-0.944	-0.002	0.368	-0.930	-0.018	0.876	-0.027	0.068	0.095	-0.026	0.091	0.203	0.013	0.059
0.105	0.272	-0.936	-0.017	0.369	-0.929	0.076	0.843	-0.115	0.006	-0.038	-0.019	0.014	0.070	0.021	0.007
-0.007	0.242	-0.901	-0.019	0.369	-0.929	-0.023	0.141	-0.100	-0.104	-0.068	0.016	0.096	0.037	0.056	-0.061
0.001	0.164	-0.928	-0.030	0.373	-0.927	0.273	0.743	-0.286	-0.084	-0.150	-0.014	0.089	0.042	0.029	-0.087
-0.180	0.338	-0.991	-0.030	0.376	-0.926	0.152	0.020	-0.150	-0.265	0.021	-0.079	0.269	0.130	0.033	-0.102
-0.022	0.446	-1.031	-0.032	0.373	-0.927	-0.177	0.127	-0.036	-0.105	0.132	-0.118	0.113	0.236	0.071	-0.081
-0.030	0.555	-1.046	-0.031	0.368	-0.929	-0.288	-0.084	0.003	-0.114	0.245	-0.132	0.122	0.342	0.086	-0.092
0.047	0.543	-1.027	-0.030	0.367	-0.930	-0.078	0.024	-0.157	-0.038	0.234	-0.113	0.048	0.330	0.065	-0.077
-0.095	0.412	-1.050	-0.022	0.362	-0.932	-0.275	-0.414	-0.032	-0.188	0.108	-0.135	0.190	0.199	0.088	-0.100
-0.064	0.261	-0.920	-0.024	0.364	-0.931	0.157	0.160	-0.204	-0.155	-0.046	-0.006	0.162	0.047	0.042	-0.107
-0.099	0.280	-0.987	0.002	0.364	-0.931	0.001	-1.362	-0.124	-0.215	-0.026	-0.073	0.197	0.066	0.024	-0.144
0.067	0.191	-0.759	-0.001	0.364	-0.931	-0.010	0.323	-0.295	-0.045	-0.114	0.155	0.033	0.023	0.206	-0.122
-0.057	0.184	-0.869	0.012	0.358	-0.934	-0.276	-0.644	-0.140	-0.181	-0.117	0.047	0.158	0.031	0.096	-0.102
0.120	0.242	-0.877	0.013	0.349	-0.937	-0.475	0.023	-0.273	-0.005	-0.050	0.042	0.018	0.026	0.088	-0.084
0.074	0.323	-0.968	0.023	0.339	-0.941	-0.547	-0.478	-0.123	-0.061	0.042	-0.045	0.029	0.107	0.003	-0.067
0.017	0.381	-1.023	0.034	0.335	-0.942	-0.186	-0.465	-0.239	-0.129	0.103	-0.100	0.089	0.164	0.058	-0.040
0.117	0.470	-1.019	0.048	0.331	-0.942	-0.224	-0.673	-0.267	-0.043	0.196	-0.095	0.011	0.251	0.055	-0.055
0.070	0.419	-1.046	0.058	0.332	-0.942	0.050	-0.453	-0.145	-0.098	0.145	-0.124	0.036	0.199	0.082	-0.032
0.009	0.400	-1.098	0.063	0.332	-0.941	0.038	-0.228	-0.166	-0.165	0.125	-0.175	0.099	0.179	0.135	-0.051
0.267	0.357	-0.901	0.068	0.331	-0.941	-0.086	-0.174	-0.100	0.089	0.085	0.022	0.158	0.135	0.062	-0.053
-0.053	0.346	-1.023	0.068	0.330	-0.941	-0.014	0.021	-0.140	-0.230	0.073	-0.100	0.161	0.123	0.060	-0.047
0.136	0.327	-1.007	0.077	0.325	-0.942	-0.256	-0.446	-0.033	-0.050	0.059	-0.083	0.028	0.103	0.044	-0.030
0.136	0.327	-1.007	0.078	0.321	-0.944	-0.231	-0.052	-0.101	-0.052	0.063	-0.082	0.029	0.103	0.044	-0.044
0.186	0.238	-0.909	0.075	0.311	-0.947	-0.499	0.230	-0.110	0.001	-0.016	0.020	0.081	0.014	0.055	-0.032
0.201	0.172	-0.901	0.076	0.302	-0.950	-0.433	0.016	-0.112	0.016	-0.073	0.031	0.097	0.052	0.063	-0.030
0.101	0.110	-0.849	0.090	0.297	-0.951	-0.259	-0.696	-0.078	-0.098	-0.129	0.083	0.003	0.115	0.114	-0.049
0.228	0.099	-0.834	0.091	0.292	-0.952	-0.200	-0.028	-0.129	0.027	-0.136	0.100	0.124	0.128	0.130	-0.066
0.093	0.149	-0.897	0.099	0.292	-0.951	0.038	-0.344	-0.115	-0.115	-0.086	0.036	0.010	0.079	0.068	-0.081
0.101	0.172	-0.964	0.102	0.293	-0.951	0.046	-0.126	-0.129	-0.110	-0.063	-0.031	0.004	0.057	0.000	-0.049
0.109	0.242	-1.019	0.107	0.289	-0.951	-0.179	-0.291	0.037	-0.108	0.011	-0.085	0.005	0.012	0.055	-0.071
0.232	0.261	-1.007	0.099	0.287	-0.953	-0.100	0.472	-0.104	0.023	0.033	-0.072	0.130	0.032	0.043	-0.038
0.028	0.300	-1.090	0.102	0.277	-0.955	-0.508	-0.193	0.053	-0.185	0.081	-0.152	0.074	0.071	0.127	-0.018
0.213	0.338	-1.086	0.102	0.267	-0.958	-0.541	0.002	0.032	-0.001	0.129	-0.144	0.110	0.110	0.123	-0.023
0.178	0.346	-1.054	0.099	0.257	-0.961	-0.543	0.201	-0.021	-0.032	0.147	-0.109	0.076	0.117	0.092	-0.022
0.074	0.276	-1.058	0.108	0.246	-0.963	-0.553	-0.514	0.078	-0.146	0.088	-0.111	0.028	0.047	0.096	0.001
0.247	0.350	-1.046	0.112	0.238	-0.965	-0.426	-0.162	-0.066	0.022	0.169	-0.098	0.145	0.120	0.084	0.001
0.182	0.342	-1.082	0.122	0.230	-0.966	-0.450	-0.496	-0.000	-0.054	0.170	-0.132	0.080	0.112	0.120	-0.021
0.267	0.315	-1.027	0.129	0.227	-0.965	-0.149	-0.360	-0.115	0.022	0.145	-0.077	0.165	0.085	0.064	-0.014
0.101	0.276	-1.054	0.136	0.225	-0.965	-0.101	-0.339	-0.111	-0.151	0.109	-0.105	0.000	0.046	0.092	-0.044
0.193	0.230	-0.960	0.148	0.225	-0.963	0.034	-0.585	0.004	-0.070	0.062	-0.012	0.092	0.000	0.002	-0.046
0.155	0.230	-0.983	0.155	0.225	-0.962	0.003	-0.371	-0.005	-0.116	0.062	-0.036	0.054	0.000	0.022	-0.067
0.243	0.203	-0.952	0.149	0.225	-0.963	-0.011	0.350	-0.086	-0.022	0.035	-0.004	0.143	0.028	0.010	-0.073
0.209	0.214	-0.948	0.155	0.224	-0.962	-0.025	-0.320	-0.046	-0.063	0.047	-0.001	0.109	0.017	0.015	-0.068
0.117	0.184	-0.975	0.157	0.224	-0.962	0.021	-0.070	0.004	-0.156	0.016	-0.029	0.017	0.049	0.012	-0.061
0.217	0.184	-0.995	0.157	0.225	-0.962	0.027	0.006	-0.091	-0.057	0.015	-0.049	0.117	0.050	0.031	-0.068
0.209	0.211	-0.968	0.164	0.222	-0.961	-0.133	-0.354	0.020	-0.071	0.045	-0.022	0.110	0.024	0.003	-0.059
0.217	0.180	-0.956	0.163	0.223	-0.961	0.054	0.077	-0.082	-0.062	0.013	-0.011	0.118	0.056	0.010	-0.044
0.247	0.203	-0.968	0.155	0.219	-0.963	-0.166	0.435	-0.097	-0.024	0.040	-0.021	0.148	0.034	0.002	-0.052
0.197	0.234	-0.999	0.162	0.216	-0.963	-0.147	-0.358	-0.055	-0.081	0.074	-0.053	0.098	0.003	0.033	-0.056
0.174	0.242	-0.995	0.161	0.209	-0.965	-0.342	0.130	-0.134	-0.102	0.088	-0.048	0.074	0.004	0.029	-0.051
0.174	0.242	-0.995	0.161	0.204	-0.966	-0.253	0.003	-0.093	-0.102	0.093	-0.047	0.075	0.003	0.028	-0.041
0.240	0.214	-0.975	0.164	0.196	-0.967	-0.388	-0.137	-0.148	-0.040	0.074	-0.027	0.140	0.024	0.008	-0.040
0.286	0.234	-1.019	0.157	0.191	-0.969	-0.239	0.421	-0.163	0.013	0.098	-0.069	0.186	0.005	0.052	-0.025
0.174	0.234	-1.070	0.158	0.183	-0.970	-0.436	-0.026	-0.053	-0.099	0.107	-0.119	0.074	0.005	0.103	-0.004
0.251	0.222	-1.019	0.160	0.176	-0.971	-0.334	-0.106	-0.026	-0.024	0.102	-0.066	0.151	0.016	0.052	-0.001
0.313	0.207	-0.920	0.158	0.168	-0.973	-0.437	0.168	-0.062	0.041	0.095	0.034	0.213	0.031	0.047	-0.025
0.251	0.180	-0.960	0.153	0.160	-0.975	-0.354	0.267	-0.137	-0.016	0.076	-0.004	0.151	0.058	0.007	-0.011
0.186	0.180	-0.940	0.159	0.152	-0.976	-0.410	-0.272	-0.039	-0.087	0.084	0.016	0.084	0.058	0.027	-0.002
0.282	0.137	-0.975	0.159	0.143	-0.977	-0.448	0.005	-0.051	0.010	0.050	-0.018	0.180	0.101	0.009	-0.019
0.340	0.126	-0.881	0.146	0.137	-0.980	-0.293	0.743	-0.144	0.081	0.044	0.079	0.236	0.114	0.087	-0.011
0.197	0.133	-0.956	0.148	0.132	-0.980	-0.272	-0.114	-0.086	-0.064	0.058	0.005	0.094	0.107	0.013	-0.009
0.297	0.126	-0.932	0.144	0.131	-0.981	-0.032	0.279	-0.132	0.042	0.050	0.030	0.192	0.116	0.037	-0.023
0.186	0.075	-0.916	0.143	0.127	-0.982	-0.152	0.074	-0.124	-0.069	0.003	0.046	0.080	0.167	0.054	-0.060
0.217	0.075	-0.893	0.133	0.127	-0.983	-0.003	0.509	-0.144	-0.028	0.004	0.072	0.110	0.169	0.078	-0.044
0.086	0.075	-0.999	0.141	0.127	-0.982	0.020	-0.395	0.015	-0.167	0.004	-0.036	0.022	0.171	0.028	-0.066
0.317	0.044	-0.822	0.128	0.130	-0.983	0.179	0.690	-0.069	0.076	-0.030	0.143	0.208	0.202	0.150	-0.064
0.190	0.052	-0.857	0.127	0.133	-0.983	0.166	0.055	-0.037	-0.050	-0.025	0.108	0.080	0.195	0.116	-0.079
0.205	-0.010	-0.810	0.112	0.137	-0.984	0.212	0.790	-0.021	-0.020	-0.091	0.156	0.095	0.257	0.164	-0.058
0.120	-0.002	-0.865	0.105	0.142	-0.984	0.288	0.384	0.006	-0.097	-0.088	0.101	0.009	0.249	0.108	-0.090
0.209	-0.017	-0.842	0.092	0.146	-0.985	0.223	0.665	-0.001	0.004	-0.107	0.126	0.096	0.265	0.132	-0.091
0.093	0.017	-0.857	0.086	0.151	-0.985	0.270	0.276	0.116	-0.106	-0.078	0.110	0.021	0.229	0.116	-0.096
0.136	-0.025	-0.842	0.075	0.154	-0.985	0.141	0.575	0.170	-0.052	-0.123	0.127	0.020	0.271	0.132	-0.080
0.147	-0.048	-0.763	0.062	0.158	-0.986	0.222	0.641	0.174	-0.028	-0.150	0.206	0.030	0.294	0.210	-0.096
0.186	-0.037	-0.806	0.061	0.164	-0.985	0.340	0.011	0.149	0.011	-0.145	0.162	0.066	0.282	0.167	-0.087
0.105	-0.021	-0.786	0.049	0.170	-0.984	0.296	0.626	0.154	-0.058	-0.135	0.182	0.016	0.267	0.186	-0.086
0.101	0.056	-0.849	0.044	0.180	-0.983	0.528	0.219	0.122	-0.057	-0.068	0.117	0.022	0.189	0.122	-0.081
0.101	0.056	-0.849	0.038	0.187	-0.982	0.363	0.279	0.171	-0.052	-0.075	0.116	0.024	0.189	0.121	-0.102
0.120	0.122	-0.830	0.031	0.197	-0.980	0.526	0.388	0.097	-0.025	-0.019	0.134	0.007	0.124	0.139	-0.091
0.028	0.056	-0.810	0.022	0.208	-0.978	0.569	0.412	0.044	-0.109	-0.095	0.152	0.100	0.190	0.158	-0.083
0.113	0.099	-0.814	0.008	0.219	-0.976	0.576	0.767	0.026	-0.009	-0.064	0.146	0.018	0.149	0.153	-0.102
0.093	0.172	-0.838	-0.009	0.231	-0.973	0.604	0.872	0.050	-0.012	-0.002	0.120	0.041	0.076	0.129	-0.097
-0.095	0.218	-0.932	-0.022	0.237	-0.971	0.341	0.604	0.239	-0.187	0.037	0.023	0.232	0.029	0.035	-0.090
0.051	0.249	-0.881	-0.039	0.243	-0.969	0.290	0.829	0.150	-0.025	0.062	0.072	0.088	0.002	0.086	-0.086
-0.049	0.249	-0.909	-0.054	0.247	-0.968	0.200	0.741	0.214	-0.110	0.058	0.043	0.191	0.002	0.058	-0.096
0.028	0.284	-0.897	-0.068	0.249	-0.966	0.102	0.690	0.141	-0.019	0.091	0.053	0.115	0.037	0.069	-0.100
-0.068	0.230	-0.932	-0.079	0.250	-0.965	0.071	0.544	0.157	-0.104	0.035	0.016	0.212	0.016	0.033	-0.105
-0.183	0.238	-0.956	-0.078	0.249	-0.965	-0.002	-0.130	0.260	-0.220	0.043	-0.007	0.329	0.009	0.009	-0.101
-0.014	0.153	-0.845	-0.084	0.253	-0.964	0.225	0.300	0.083	-0.045	-0.045	0.101	0.159	0.093	0.119	-0.112
-0.041	0.230	-0.838	-0.094	0.257	-0.962	0.190	0.513	-0.021	-0.062	0.029	0.106	0.185	0.014	0.126	-0.120
-0.049	0.234	-0.826	-0.109	0.262	-0.959	0.259	0.822	-0.130	-0.055	0.027	0.115	0.191	0.009	0.136	-0.120
-0.149	0.187	-0.920	-0.116	0.263	-0.958	0.069	0.357	-0.042	-0.148	-0.020	0.019	0.290	0.055	0.040	-0.142
-0.241	0.199	-0.979	-0.124	0.263	-0.957	-0.008	0.423	-0.084	-0.232	-0.009	-0.041	0.382	0.043	0.021	-0.139
-0.226	0.176	-0.979	-0.125	0.264	-0.957	0.027	0.055	-0.055	-0.216	-0.033	-0.041	0.367	0.066	0.022	-0.126
-0.141	0.168	-1.046	-0.131	0.264	-0.956	0.039	0.351	-0.069	-0.125	-0.042	-0.110	0.281	0.073	0.091	-0.096
-0.137	0.126	-1.188	-0.134	0.264	-0.955	0.027	0.164	-0.050	-0.118	-0.085	-0.252	0.277	0.114	0.234	-0.054
-0.126	0.122	-1.251	-0.133	0.267	-0.954	0.189	-0.033	0.016	-0.107	-0.092	-0.316	0.265	0.117	0.297	-0.014
-0.095	0.079	-1.165	-0.138	0.274	-0.952	0.445	0.216	0.213	-0.072	-0.141	-0.233	0.234	0.158	0.211	-0.063
-0.053	0.075	-1.019	-0.147	0.289	-0.946	0.857	0.330	0.525	-0.021	-0.160	-0.093	0.192	0.161	0.065	-0.105
-0.387	0.164	-0.924	-0.148	0.305	-0.941	0.974	-0.239	0.683	-0.355	-0.087	-0.004	0.526	0.070	0.029	-0.154
-0.276	0.261	-0.885	-0.152	0.321	-0.935	0.985	-0.007	0.633	-0.239	-0.008	0.029	0.414	0.028	0.068	-0.176
-0.310	0.346	-0.928	-0.157	0.335	-0.929	0.814	0.086	0.508	-0.269	0.063	-0.020	0.449	0.115	0.025	-0.187
-0.195	0.415	-1.035	-0.156	0.345	-0.926	0.612	-0.216	0.382	-0.155	0.123	-0.130	0.334	0.186	0.082	-0.081
-0.141	0.512	-1.074	-0.151	0.353	-0.923	0.490	-0.410	0.367	-0.106	0.211	-0.172	0.281	0.283	0.122	0.017
0.105	0.442	-1.141	-0.143	0.358	-0.923	0.311	-0.499	0.358	0.133	0.137	-0.240	0.036	0.215	0.190	0.152
0.182	0.493	-1.141	-0.129	0.361	-0.923	0.223	-0.816	0.318	0.197	0.184	-0.239	0.039	0.266	0.191	0.261
0.363	0.473	-1.192	-0.116	0.363	-0.924	0.157	-0.763	0.259	0.365	0.163	-0.290	0.218	0.249	0.243	0.367
0.397	0.500	-1.196	-0.096	0.365	-0.926	0.098	-1.030	0.066	0.378	0.188	-0.294	0.252	0.278	0.248	0.378
0.455	0.373	-1.192	-0.086	0.369	-0.926	0.182	-0.352	-0.166	0.426	0.057	-0.292	0.309	0.153	0.245	0.431
0.232	0.245	-1.176	-0.062	0.371	-0.927	0.135	-1.236	-0.100	0.179	-0.072	-0.276	0.084	0.026	0.230	0.394
0.563	0.249	-1.094	-0.055	0.373	-0.926	0.119	-0.106	-0.325	0.504	-0.070	-0.194	0.414	0.031	0.148	0.378
0.251	0.176	-1.149	-0.039	0.375	-0.926	0.143	-0.759	-0.155	0.177	-0.146	-0.250	0.101	0.042	0.204	0.324
0.374	0.195	-1.200	-0.028	0.376	-0.926	0.088	-0.479	-0.176	0.290	-0.128	-0.302	0.224	0.023	0.254	0.337
0.293	0.191	-1.019	-0.010	0.378	-0.926	0.114	-0.829	-0.209	0.192	-0.134	-0.121	0.142	0.026	0.073	0.281
0.424	0.307	-0.999	0.000	0.379	-0.925	0.106	-0.399	-0.196	0.313	-0.020	-0.102	0.273	0.090	0.053	0.294
0.370	0.338	-0.972	0.014	0.383	-0.924	0.183	-0.615	-0.223	0.246	0.008	-0.076	0.219	0.122	0.026	0.240
0.424	0.404	-1.015	0.023	0.386	-0.922	0.194	-0.307	-0.286	0.291	0.070	-0.121	0.273	0.188	0.070	0.210
0.243	0.446	-0.909	0.032	0.388	-0.921	0.102	-0.272	-0.313	0.103	0.111	-0.016	0.092	0.232	0.036	0.171
0.232	0.327	-0.845	0.033	0.391	-0.920	0.163	0.098	-0.334	0.090	-0.011	0.045	0.080	0.113	0.098	0.131
0.305	0.377	-0.810	0.031	0.396	-0.918	0.280	0.277	-0.330	0.165	0.034	0.079	0.153	0.164	0.132	0.070
0.163	0.392	-0.972	0.028	0.399	-0.917	0.175	0.304	-0.233	0.026	0.047	-0.084	0.012	0.180	0.029	0.040
0.059	0.385	-1.094	0.020	0.402	-0.915	0.214	0.531	-0.267	-0.070	0.036	-0.208	0.092	0.173	0.152	0.000
0.017	0.408	-1.042	0.021	0.406	-0.914	0.226	0.068	-0.222	-0.113	0.055	-0.159	0.134	0.197	0.102	-0.061
-0.083	0.357	-1.074	0.019	0.405	-0.914	-0.027	0.149	-0.186	-0.211	0.006	-0.190	0.233	0.148	0.135	-0.099
-0.095	0.211	-0.979	0.028	0.403	-0.915	-0.111	-0.502	-0.019	-0.232	-0.138	-0.095	0.244	0.002	0.040	-0.108
-0.064	0.354	-1.031	0.028	0.403	-0.915	0.065	0.042	-0.136	-0.201	0.004	-0.146	0.211	0.146	0.092	-0.113
0.090	0.346	-0.924	0.042	0.409	-0.912	0.321	-0.669	-0.151	-0.061	-0.010	-0.043	0.057	0.138	0.015	-0.085
0.043	0.431	-0.960	0.047	0.414	-0.909	0.316	-0.157	-0.237	-0.112	0.070	-0.081	0.101	0.223	0.021	-0.041
0.074	0.458	-1.141	0.051	0.418	-0.907	0.193	-0.205	-0.041	-0.085	0.094	-0.265	0.069	0.250	0.202	-0.052
0.186	0.458	-0.865	0.036	0.421	-0.906	0.194	0.955	-0.194	0.042	0.090	0.010	0.044	0.250	0.074	-0.083
-0.083	0.315	-0.964	0.046	0.418	-0.907	-0.174	-0.552	-0.042	-0.237	-0.050	-0.087	0.224	0.108	0.025	-0.085
-0.083	0.315	-0.964	0.054	0.414	-0.909	-0.176	-0.470	-0.056	-0.246	-0.046	-0.086	0.222	0.109	0.025	-0.094
0.078	0.319	-0.897	0.071	0.415	-0.907	0.051	-0.892	-0.116	-0.101	-0.043	-0.020	0.059	0.115	0.041	-0.105
0.120	0.373	-0.968	0.078	0.414	-0.907	0.012	-0.259	-0.249	-0.066	0.012	-0.091	0.015	0.170	0.029	-0.080
0.143	0.415	-0.944	0.085	0.412	-0.907	-0.114	-0.313	-0.138	-0.049	0.057	-0.066	0.011	0.215	0.005	-0.053
0.105	0.404	-0.924	0.081	0.410	-0.908	-0.094	0.311	-0.198	-0.084	0.047	-0.045	0.027	0.204	0.015	-0.048
0.070	0.415	-1.027	0.082	0.403	-0.911	-0.358	-0.008	-0.064	-0.119	0.066	-0.144	0.060	0.218	0.087	-0.066
0.120	0.369	-0.893	0.084	0.398	-0.914	-0.286	-0.035	-0.139	-0.070	0.025	-0.008	0.008	0.173	0.047	-0.082
0.017	0.311	-1.015	0.091	0.396	-0.914	-0.094	-0.336	-0.135	-0.181	-0.031	-0.129	0.109	0.116	0.075	-0.088
0.097	0.315	-0.877	0.097	0.394	-0.914	-0.080	-0.275	-0.183	-0.106	-0.025	0.009	0.026	0.120	0.063	-0.089
0.093	0.242	-0.920	0.101	0.393	-0.914	0.025	-0.103	-0.178	-0.113	-0.098	-0.034	0.028	0.047	0.020	-0.089
0.120	0.265	-0.936	0.105	0.394	-0.913	0.068	-0.155	-0.140	-0.090	-0.075	-0.050	0.000	0.070	0.005	-0.059
0.113	0.319	-0.983	0.109	0.389	-0.915	-0.243	-0.234	-0.033	-0.103	-0.016	-0.095	0.007	0.124	0.041	-0.052
0.217	0.369	-0.964	0.106	0.385	-0.917	-0.215	0.255	-0.099	0.004	0.038	-0.073	0.098	0.174	0.020	-0.054
0.097	0.408	-1.027	0.110	0.382	-0.918	-0.165	-0.215	-0.110	-0.121	0.080	-0.134	0.022	0.212	0.082	-0.037
0.059	0.435	-1.046	0.118	0.379	-0.918	-0.140	-0.371	-0.088	-0.167	0.110	-0.153	0.061	0.239	0.101	-0.031
0.201	0.431	-1.039	0.126	0.380	-0.916	0.103	-0.358	-0.224	-0.034	0.105	-0.146	0.081	0.235	0.091	-0.052
0.190	0.334	-0.956	0.136	0.382	-0.914	0.139	-0.458	-0.185	-0.057	0.006	-0.065	0.068	0.138	0.007	-0.053
0.159	0.315	-0.912	0.139	0.381	-0.914	-0.016	-0.126	-0.096	-0.091	-0.012	-0.022	0.036	0.119	0.039	-0.059
0.167	0.234	-0.912	0.141	0.380	-0.914	-0.064	-0.074	-0.076	-0.087	-0.092	-0.021	0.042	0.039	0.040	-0.076
0.124	0.207	-0.857	0.139	0.373	-0.917	-0.356	0.102	-0.038	-0.128	-0.112	0.038	0.002	0.012	0.097	-0.097
0.197	0.180	-0.849	0.140	0.365	-0.920	-0.369	-0.025	-0.029	-0.057	-0.132	0.049	0.070	0.014	0.106	-0.104
0.101	0.184	-0.916	0.139	0.357	-0.924	-0.417	0.109	-0.146	-0.153	-0.119	-0.015	0.028	0.010	0.040	-0.102
0.163	0.199	-0.830	0.144	0.347	-0.927	-0.486	-0.199	-0.071	-0.097	-0.094	0.075	0.032	0.006	0.127	-0.109
0.220	0.176	-0.853	0.150	0.340	-0.928	-0.349	-0.306	-0.137	-0.046	-0.110	0.052	0.088	0.017	0.103	-0.113
0.101	0.153	-0.877	0.153	0.330	-0.932	-0.529	-0.111	-0.067	-0.168	-0.123	0.032	0.033	0.040	0.080	-0.106
0.193	0.110	-0.861	0.156	0.323	-0.933	-0.305	-0.126	-0.120	-0.079	-0.159	0.049	0.058	0.083	0.096	-0.102
0.193	0.110	-0.861	0.169	0.315	-0.934	-0.418	-0.697	-0.001	-0.093	-0.150	0.050	0.057	0.084	0.096	-0.104
0.217	0.141	-0.849	0.178	0.311	-0.934	-0.163	-0.383	-0.136	-0.078	-0.115	0.061	0.079	0.053	0.108	-0.086
0.236	0.207	-0.889	0.189	0.309	-0.932	-0.056	-0.544	-0.137	-0.070	-0.048	0.020	0.099	0.011	0.070	-0.082
0.217	0.234	-0.932	0.192	0.308	-0.932	0.009	-0.100	-0.170	-0.092	-0.020	-0.024	0.080	0.038	0.026	-0.079
0.193	0.230	-1.039	0.197	0.307	-0.931	-0.010	-0.257	-0.096	-0.120	-0.024	-0.131	0.057	0.034	0.080	-0.077
0.193	0.261	-0.983	0.199	0.306	-0.931	-0.053	-0.108	-0.042	-0.122	0.009	-0.076	0.058	0.064	0.024	-0.076
0.205	0.257	-0.964	0.200	0.307	-0.930	0.064	-0.018	-0.028	-0.111	0.004	-0.056	0.069	0.059	0.004	-0.075
0.209	0.303	-1.003	0.197	0.306	-0.931	-0.068	0.140	0.001	-0.105	0.051	-0.095	0.073	0.104	0.043	-0.067
0.197	0.319	-1.003	0.197	0.306	-0.931	0.024	0.007	0.009	-0.116	0.066	-0.095	0.061	0.119	0.044	-0.041
0.255	0.323	-0.983	0.192	0.303	-0.934	-0.197	0.283	0.021	-0.053	0.074	-0.073	0.120	0.123	0.024	-0.052
0.320	0.269	-0.964	0.180	0.302	-0.936	0.023	0.660	-0.086	0.024	0.020	-0.051	0.185	0.067	0.004	-0.052
0.105	0.245	-1.031	0.179	0.297	-0.938	-0.308	0.036	0.046	-0.190	0.003	-0.116	0.029	0.042	0.069	-0.051
0.201	0.187	-0.964	0.177	0.295	-0.939	-0.061	0.141	-0.022	-0.091	-0.053	-0.048	0.066	0.018	0.002	-0.061
0.224	0.164	-0.905	0.180	0.292	-0.939	-0.154	-0.187	0.109	-0.071	-0.074	0.011	0.089	0.042	0.058	-0.087
0.213	0.087	-0.901	0.172	0.293	-0.940	0.082	0.421	-0.066	-0.075	-0.152	0.016	0.077	0.120	0.062	-0.074
0.205	0.044	-0.865	0.170	0.290	-0.942	-0.129	0.136	0.016	-0.080	-0.191	0.053	0.070	0.163	0.098	-0.074
0.232	0.017	-0.857	0.169	0.288	-0.943	-0.076	0.096	-0.050	-0.052	-0.216	0.061	0.096	0.191	0.106	-0.081
0.217	0.079	-0.905	0.168	0.282	-0.945	-0.297	0.033	0.004	-0.067	-0.148	0.016	0.080	0.131	0.060	-0.077
0.174	0.037	-0.905	0.167	0.279	-0.946	-0.103	0.084	0.005	-0.107	-0.187	0.017	0.038	0.175	0.061	-0.078
0.247	0.052	-0.861	0.168	0.274	-0.947	-0.247	-0.100	0.075	-0.036	-0.167	0.061	0.110	0.160	0.105	-0.072
0.213	0.083	-0.810	0.161	0.271	-0.949	-0.117	0.406	-0.044	-0.063	-0.133	0.115	0.075	0.130	0.157	-0.071
0.259	0.079	-0.845	0.159	0.267	-0.951	-0.232	0.125	0.080	-0.015	-0.132	0.081	0.120	0.133	0.121	-0.046
0.224	0.102	-0.873	0.154	0.266	-0.951	0.003	0.265	0.026	-0.044	-0.109	0.054	0.084	0.110	0.094	-0.027
0.309	0.176	-0.861	0.148	0.263	-0.953	-0.149	0.347	0.024	0.047	-0.033	0.068	0.168	0.038	0.107	-0.011
0.328	0.211	-0.881	0.154	0.263	-0.952	-0.031	-0.318	0.048	0.060	0.003	0.047	0.186	0.004	0.088	-0.005
0.232	0.257	-0.952	0.144	0.258	-0.955	-0.237	0.537	0.027	-0.026	0.053	-0.021	0.088	0.042	0.018	0.017
0.240	0.276	-0.952	0.142	0.255	-0.956	-0.147	0.147	-0.129	-0.017	0.076	-0.020	0.094	0.062	0.018	0.025
0.282	0.272	-0.995	0.133	0.248	-0.960	-0.387	0.502	-0.116	0.034	0.080	-0.060	0.135	0.058	0.025	0.017
0.282	0.272	-0.995	0.126	0.244	-0.961	-0.157	0.443	-0.105	0.042	0.083	-0.058	0.134	0.060	0.025	0.043
0.220	0.338	-0.995	0.127	0.243	-0.962	-0.069	-0.022	-0.005	-0.020	0.150	-0.058	0.070	0.126	0.025	0.051
0.340	0.300	-1.003	0.127	0.247	-0.961	0.204	0.040	-0.121	0.098	0.108	-0.067	0.187	0.088	0.033	0.053
0.255	0.195	-0.991	0.127	0.249	-0.960	0.138	0.019	-0.044	0.014	0.001	-0.056	0.100	0.017	0.020	0.034
0.309	0.153	-0.936	0.126	0.250	-0.960	0.073	0.128	-0.070	0.069	-0.043	-0.000	0.152	0.059	0.036	0.035
0.197	0.099	-0.948	0.131	0.250	-0.959	0.033	-0.290	-0.010	-0.048	-0.097	-0.013	0.039	0.113	0.025	0.011
0.278	0.048	-0.881	0.135	0.250	-0.959	-0.003	-0.176	-0.030	0.029	-0.147	0.054	0.117	0.163	0.092	0.014
0.270	0.052	-0.861	0.142	0.249	-0.958	-0.026	-0.295	-0.026	0.015	-0.142	0.073	0.107	0.159	0.111	0.002
0.332	0.102	-0.881	0.144	0.248	-0.958	0.010	-0.067	-0.068	0.074	-0.092	0.053	0.166	0.109	0.091	-0.008
0.290	0.087	-0.834	0.141	0.251	-0.958	0.166	0.228	-0.112	0.035	-0.110	0.100	0.122	0.124	0.139	-0.000
0.197	0.048	-0.857	0.153	0.252	-0.956	0.076	-0.660	0.001	-0.070	-0.150	0.074	0.027	0.164	0.114	-0.008
0.363	0.037	-0.798	0.146	0.254	-0.956	0.164	0.406	-0.026	0.103	-0.165	0.134	0.190	0.176	0.172	-0.016
0.220	0.037	-0.901	0.148	0.255	-0.955	0.079	-0.105	0.069	-0.041	-0.166	0.031	0.045	0.176	0.068	-0.026
0.297	0.052	-0.826	0.136	0.253	-0.958	-0.079	0.704	-0.031	0.048	-0.149	0.109	0.121	0.161	0.142	-0.008
0.220	0.075	-0.849	0.130	0.253	-0.959	-0.020	0.294	0.025	-0.023	-0.125	0.086	0.040	0.137	0.119	-0.022
0.263	0.072	-0.873	0.126	0.250	-0.960	-0.105	0.256	0.042	0.024	-0.127	0.063	0.079	0.139	0.095	-0.028
0.224	0.041	-0.881	0.113	0.248	-0.962	-0.117	0.672	0.037	-0.001	-0.155	0.058	0.038	0.169	0.086	-0.038
0.182	0.010	-0.802	0.103	0.244	-0.964	-0.157	0.532	0.010	-0.034	-0.183	0.139	0.008	0.198	0.165	-0.030
0.201	0.072	-0.814	0.090	0.244	-0.966	0.006	0.736	-0.122	-0.001	-0.121	0.128	0.010	0.134	0.152	-0.035
0.220	0.017	-0.845	0.083	0.239	-0.968	-0.228	0.377	0.008	0.025	-0.170	0.099	0.027	0.187	0.120	-0.031
0.209	0.060	-0.790	0.067	0.234	-0.970	-0.223	0.856	-0.053	0.029	-0.122	0.156	0.015	0.143	0.175	-0.026
0.220	0.091	-0.822	0.059	0.231	-0.971	-0.119	0.435	-0.039	0.049	-0.089	0.126	0.027	0.111	0.142	-0.014
0.124	0.106	-0.869	0.044	0.232	-0.972	0.052	0.818	-0.106	-0.032	-0.074	0.079	0.070	0.095	0.094	-0.002
0.209	0.126	-0.838	0.039	0.229	-0.973	-0.156	0.273	0.008	0.058	-0.051	0.111	0.015	0.075	0.125	0.009
0.220	0.184	-0.857	0.018	0.229	-0.973	0.038	1.147	-0.059	0.091	0.006	0.092	0.026	0.017	0.104	0.018
0.190	0.157	-0.838	0.003	0.229	-0.973	-0.004	0.767	0.063	0.075	-0.021	0.112	0.004	0.044	0.123	0.036
0.190	0.157	-0.838	-0.013	0.229	-0.973	0.002	0.836	0.001	0.090	-0.021	0.112	0.004	0.043	0.122	0.040
0.163	0.126	-0.849	-0.025	0.229	-0.973	0.035	0.677	-0.011	0.076	-0.052	0.100	0.031	0.074	0.109	0.023
0.128	0.126	-0.885	-0.041	0.230	-0.972	0.065	0.838	0.003	0.058	-0.053	0.063	0.067	0.073	0.072	0.024
0.036	0.157	-0.920	-0.052	0.233	-0.971	0.142	0.564	0.065	-0.024	-0.025	0.026	0.159	0.041	0.036	0.012
0.093	0.180	-0.912	-0.068	0.236	-0.969	0.170	0.819	0.051	0.050	-0.005	0.033	0.101	0.016	0.043	0.027
0.051	0.199	-0.861	-0.077	0.236	-0.969	-0.005	0.459	0.171	0.017	0.015	0.083	0.143	0.006	0.094	0.026
0.178	0.226	-0.826	-0.095	0.238	-0.967	0.093	0.962	0.041	0.162	0.040	0.116	0.017	0.035	0.129	0.037
0.036	0.245	-0.912	-0.113	0.237	-0.965	-0.023	0.907	0.070	0.038	0.060	0.028	0.159	0.056	0.043	0.040
0.020	0.327	-0.916	-0.126	0.237	-0.963	-0.001	0.699	0.053	0.036	0.141	0.022	0.174	0.139	0.040	0.054
0.036	0.249	-0.912	-0.138	0.237	-0.962	-0.000	0.632	0.064	0.064	0.064	0.025	0.159	0.064	0.043	0.031
0.070	0.141	-0.810	-0.151	0.235	-0.960	-0.088	0.691	0.117	0.112	-0.042	0.126	0.127	0.043	0.144	0.036
-0.007	0.099	-0.778	-0.166	0.233	-0.958	-0.081	0.781	0.108	0.050	-0.082	0.156	0.206	0.084	0.175	0.036
0.017	0.141	-0.842	-0.180	0.231	-0.956	-0.073	0.700	0.089	0.087	-0.038	0.092	0.186	0.040	0.112	0.006
-0.033	0.099	-0.861	-0.194	0.229	-0.954	-0.057	0.792	0.018	0.052	-0.079	0.070	0.239	0.082	0.093	0.008
-0.172	0.052	-0.861	-0.201	0.226	-0.953	-0.141	0.323	0.175	-0.079	-0.121	0.069	0.380	0.127	0.092	-0.007
0.009	0.133	-0.810	-0.216	0.221	-0.951	-0.201	0.775	0.041	0.116	-0.036	0.119	0.200	0.044	0.144	-0.015
-0.187	0.087	-0.885	-0.225	0.216	-0.950	-0.251	0.435	0.169	-0.070	-0.076	0.044	0.398	0.088	0.069	-0.018
-0.114	0.102	-0.924	-0.232	0.212	-0.949	-0.178	0.407	0.032	0.010	-0.057	0.003	0.326	0.071	0.029	-0.004
-0.110	0.118	-0.897	-0.241	0.210	-0.948	-0.091	0.447	0.027	0.022	-0.039	0.029	0.323	0.054	0.057	-0.022
-0.183	0.083	-0.948	-0.253	0.208	-0.945	-0.054	0.671	0.003	-0.039	-0.073	-0.025	0.397	0.088	0.007	-0.011
-0.191	0.025	-0.964	-0.261	0.206	-0.943	-0.075	0.430	0.088	-0.039	-0.129	-0.042	0.408	0.146	0.008	-0.009
-0.233	-0.010	-1.042	-0.273	0.203	-0.940	-0.107	0.639	0.064	-0.069	-0.161	-0.123	0.451	0.181	0.086	-0.007
-0.233	0.025	-1.133	-0.281	0.200	-0.939	-0.100	0.373	0.121	-0.063	-0.123	-0.215	0.453	0.147	0.176	0.028
-0.253	-0.029	-1.204	-0.285	0.196	-0.938	-0.158	0.211	0.032	-0.080	-0.173	-0.286	0.474	0.200	0.246	0.061
-0.110	0.029	-1.180	-0.287	0.194	-0.938	-0.041	0.113	0.136	0.064	-0.113	-0.263	0.333	0.142	0.222	0.074
-0.083	0.017	-1.090	-0.292	0.195	-0.936	0.168	0.255	0.227	0.095	-0.126	-0.174	0.308	0.152	0.131	0.046
-0.195	0.060	-1.086	-0.293	0.200	-0.935	0.364	0.058	0.255	-0.016	-0.088	-0.172	0.421	0.108	0.126	0.040
-0.345	0.110	-0.991	-0.291	0.207	-0.934	0.487	-0.169	0.287	-0.169	-0.045	-0.078	0.574	0.056	0.031	0.017
-0.233	0.172	-1.054	-0.289	0.213	-0.933	0.420	-0.152	0.245	-0.060	0.010	-0.142	0.464	0.008	0.094	0.012
-0.199	0.226	-1.086	-0.287	0.216	-0.933	0.212	-0.126	0.193	-0.028	0.062	-0.174	0.432	0.064	0.125	0.048
-0.114	0.272	-1.153	-0.276	0.217	-0.936	0.088	-0.635	0.206	0.045	0.107	-0.238	0.350	0.111	0.193	0.121
0.009	0.218	-1.161	-0.265	0.218	-0.940	0.118	-0.600	0.200	0.156	0.052	-0.243	0.230	0.059	0.201	0.205
0.040	0.265	-1.169	-0.243	0.220	-0.945	0.195	-1.153	0.170	0.166	0.096	-0.246	0.202	0.107	0.209	0.290
0.240	0.272	-1.220	-0.217	0.224	-0.950	0.181	-1.254	0.012	0.341	0.100	-0.292	0.005	0.117	0.262	0.381
0.317	0.272	-1.204	-0.197	0.229	-0.953	0.273	-0.977	0.045	0.398	0.095	-0.273	0.069	0.119	0.247	0.463
0.436	0.211	-1.287	-0.176	0.236	-0.956	0.385	-1.034	-0.032	0.496	0.026	-0.354	0.185	0.059	0.332	0.528
0.505	0.214	-1.334	-0.152	0.243	-0.958	0.365	-1.075	-0.101	0.543	0.023	-0.399	0.251	0.065	0.380	0.563
0.440	0.133	-1.350	-0.132	0.247	-0.960	0.212	-0.973	0.030	0.459	-0.061	-0.413	0.183	0.015	0.396	0.582
0.493	0.099	-1.346	-0.109	0.247	-0.963	0.046	-1.141	0.101	0.490	-0.096	-0.407	0.234	0.049	0.394	0.563
0.493	0.079	-1.314	-0.081	0.244	-0.966	-0.094	-1.339	0.073	0.463	-0.113	-0.372	0.231	0.067	0.363	0.521
0.467	0.083	-1.259	-0.055	0.248	-0.967	0.228	-1.297	0.011	0.410	-0.113	-0.316	0.202	0.063	0.308	0.518
0.486	0.141	-1.086	-0.031	0.257	-0.966	0.511	-1.146	-0.070	0.406	-0.065	-0.144	0.218	0.005	0.136	0.498
0.632	0.110	-1.106	-0.012	0.267	-0.964	0.548	-0.791	-0.238	0.535	-0.106	-0.166	0.361	0.036	0.156	0.482
0.590	0.176	-1.050	-0.004	0.274	-0.962	0.340	-0.305	-0.209	0.484	-0.046	-0.113	0.317	0.030	0.101	0.482
0.605	0.230	-1.003	0.006	0.277	-0.961	0.200	-0.385	-0.149	0.490	0.004	-0.066	0.329	0.084	0.055	0.460
0.601	0.261	-1.062	0.015	0.285	-0.958	0.437	-0.312	-0.192	0.478	0.027	-0.128	0.322	0.114	0.116	0.391
0.443	0.385	-1.003	0.020	0.296	-0.955	0.571	-0.084	-0.277	0.316	0.140	-0.072	0.161	0.236	0.058	0.311
0.351	0.338	-0.932	0.027	0.304	-0.952	0.391	-0.309	-0.116	0.216	0.086	-0.004	0.066	0.189	0.012	0.249
0.143	0.280	-1.173	0.031	0.308	-0.951	0.201	-0.141	-0.054	0.005	0.025	-0.245	0.144	0.131	0.230	0.147
0.336	0.164	-0.889	0.038	0.310	-0.950	0.131	-0.306	-0.057	0.190	-0.093	0.038	0.045	0.015	0.052	0.098
0.090	0.265	-1.003	0.040	0.312	-0.949	0.138	-0.038	-0.252	-0.058	0.005	-0.078	0.204	0.115	0.064	0.086
0.186	0.253	-1.011	0.035	0.319	-0.947	0.387	0.440	-0.430	0.043	-0.014	-0.088	0.110	0.103	0.074	0.062
0.247	0.396	-1.086	0.048	0.321	-0.946	0.127	-0.537	-0.373	0.092	0.127	-0.164	0.051	0.246	0.151	0.022
0.136	0.195	-0.893	0.055	0.316	-0.947	-0.208	-0.301	-0.133	-0.027	-0.069	0.031	0.165	0.045	0.040	0.021
0.136	0.195	-0.893	0.058	0.312	-0.948	-0.234	-0.115	-0.095	-0.029	-0.064	0.032	0.169	0.044	0.037	-0.002
0.170	0.164	-0.838	0.065	0.312	-0.948	0.020	-0.351	-0.064	-0.002	-0.095	0.087	0.136	0.013	0.090	-0.033
0.143	0.300	-0.893	0.072	0.314	-0.947	0.132	-0.302	-0.169	-0.036	0.038	0.030	0.165	0.147	0.033	-0.022
0.086	0.388	-1.145	0.081	0.310	-0.947	-0.179	-0.433	-0.030	-0.102	0.130	-0.221	0.226	0.235	0.223	0.006
0.197	0.319	-0.972	0.085	0.304	-0.949	-0.321	-0.215	-0.051	0.005	0.067	-0.046	0.118	0.164	0.052	0.019
0.278	0.257	-1.007	0.089	0.298	-0.951	-0.338	-0.136	-0.123	0.082	0.012	-0.080	0.040	0.101	0.090	-0.016
0.267	0.187	-0.845	0.087	0.288	-0.954	-0.458	0.164	-0.077	0.072	-0.049	0.084	0.054	0.030	0.070	-0.000
0.005	0.052	-0.853	0.111	0.286	-0.952	-0.113	-1.256	0.004	-0.213	-0.181	0.075	0.319	0.107	0.060	0.005
0.313	0.168	-0.845	0.112	0.282	-0.953	-0.197	0.003	-0.054	0.094	-0.061	0.084	0.014	0.007	0.065	-0.027
0.236	0.303	-1.023	0.110	0.278	-0.954	-0.177	0.173	-0.144	0.019	0.077	-0.092	0.095	0.141	0.115	-0.040
0.117	0.226	-1.046	0.119	0.273	-0.955	-0.271	-0.468	-0.022	-0.109	0.006	-0.115	0.217	0.062	0.142	0.011
0.186	0.180	-0.999	0.130	0.268	-0.955	-0.230	-0.602	0.020	-0.051	-0.036	-0.068	0.151	0.014	0.097	-0.000
0.290	0.133	-0.912	0.139	0.268	-0.953	0.014	-0.428	-0.030	0.044	-0.082	0.017	0.050	0.034	0.013	-0.008
0.270	0.106	-0.889	0.147	0.264	-0.953	-0.203	-0.423	0.027	0.017	-0.105	0.041	0.071	0.063	0.008	0.022
0.267	0.133	-0.932	0.150	0.259	-0.954	-0.247	-0.113	0.045	0.011	-0.073	-0.001	0.078	0.037	0.039	0.038
0.328	0.234	-0.991	0.151	0.255	-0.955	-0.160	-0.014	-0.022	0.071	0.030	-0.060	0.018	0.063	0.101	0.045
0.293	0.307	-1.046	0.164	0.254	-0.953	-0.098	-0.712	0.087	0.023	0.105	-0.116	0.055	0.136	0.159	0.055
0.320	0.280	-1.007	0.169	0.256	-0.952	0.143	-0.200	-0.076	0.046	0.076	-0.078	0.030	0.109	0.123	0.065
0.313	0.253	-0.975	0.171	0.258	-0.951	0.110	-0.065	-0.060	0.036	0.047	-0.048	0.040	0.081	0.095	0.039
0.328	0.153	-0.964	0.171	0.257	-0.951	-0.038	-0.014	0.044	0.051	-0.052	-0.036	0.028	0.020	0.087	0.039
0.240	0.041	-0.901	0.167	0.253	-0.953	-0.210	0.201	0.066	-0.033	-0.160	0.029	0.119	0.132	0.028	0.035
0.347	0.118	-0.924	0.173	0.249	-0.953	-0.208	-0.313	0.052	0.068	-0.079	0.006	0.014	0.055	0.055	0.050
0.324	0.122	-0.944	0.175	0.248	-0.953	-0.033	-0.038	-0.071	0.044	-0.073	-0.014	0.039	0.051	0.078	0.042
0.397	0.211	-0.991	0.179	0.247	-0.952	-0.026	-0.222	0.060	0.113	0.016	-0.062	0.031	0.038	0.129	0.055
0.267	0.207	-1.046	0.183	0.246	-0.952	-0.054	-0.182	0.090	-0.021	0.013	-0.117	0.102	0.034	0.188	0.047
0.324	0.129	-0.905	0.184	0.242	-0.953	-0.197	-0.069	-0.005	0.035	-0.060	0.025	0.045	0.044	0.048	0.032
0.324	0.129	-0.905	0.188	0.239	-0.953	-0.163	-0.148	0.041	0.032	-0.057	0.025	0.046	0.045	0.050	0.011
0.247	0.176	-1.007	0.201	0.239	-0.950	0.025	-0.698	0.048	-0.058	-0.011	-0.080	0.125	0.001	0.155	0.004
0.324	0.191	-0.932	0.204	0.240	-0.949	0.020	-0.170	0.015	0.015	0.004	-0.006	0.050	0.016	0.082	0.026
0.267	0.203	-1.023	0.209	0.238	-0.948	-0.066	-0.270	0.073	-0.047	0.017	-0.097	0.108	0.028	0.173	0.018
0.432	0.269	-0.968	0.201	0.236	-0.951	-0.138	0.465	0.014	0.126	0.085	-0.039	0.056	0.094	0.118	0.036
0.255	0.199	-1.035	0.207	0.231	-0.951	-0.252	-0.312	0.076	-0.056	0.020	-0.106	0.121	0.025	0.186	0.026
0.378	0.141	-0.928	0.207	0.226	-0.952	-0.283	0.023	-0.025	0.067	-0.032	0.001	0.001	0.033	0.081	0.033
0.305	0.099	-0.865	0.216	0.224	-0.950	-0.048	-0.474	-0.044	-0.016	-0.073	0.063	0.074	0.075	0.020	-0.007
0.374	0.033	-0.877	0.222	0.223	-0.949	0.006	-0.267	-0.086	0.048	-0.138	0.050	0.007	0.141	0.034	-0.004
0.293	0.037	-0.826	0.229	0.225	-0.947	0.133	-0.315	-0.044	-0.040	-0.136	0.099	0.090	0.138	0.015	-0.005
0.351	0.033	-0.877	0.233	0.227	-0.946	0.140	-0.204	-0.042	0.014	-0.142	0.046	0.035	0.141	0.038	-0.010
0.390	0.060	-0.936	0.227	0.224	-0.948	-0.142	0.335	0.074	0.058	-0.112	-0.011	0.001	0.113	0.098	-0.007
0.251	0.099	-0.972	0.230	0.221	-0.948	-0.167	-0.175	0.078	-0.083	-0.070	-0.047	0.139	0.072	0.134	0.033
0.370	0.187	-0.956	0.231	0.217	-0.949	-0.217	-0.015	0.015	0.036	0.023	-0.030	0.022	0.018	0.118	0.033
0.440	0.226	-1.027	0.234	0.212	-0.949	-0.256	-0.140	-0.001	0.102	0.066	-0.101	0.045	0.059	0.190	0.042
0.293	0.253	-1.062	0.240	0.209	-0.948	-0.136	-0.321	-0.023	-0.051	0.096	-0.137	0.104	0.087	0.226	0.060
0.413	0.292	-1.046	0.246	0.205	-0.947	-0.238	-0.277	-0.038	0.063	0.139	-0.122	0.013	0.127	0.212	0.056
0.359	0.245	-0.983	0.244	0.205	-0.948	0.065	0.134	-0.159	0.011	0.092	-0.059	0.044	0.082	0.150	0.039
0.351	0.261	-1.015	0.253	0.207	-0.945	0.100	-0.407	-0.091	-0.005	0.106	-0.093	0.054	0.100	0.184	0.046
0.386	0.211	-0.948	0.246	0.209	-0.946	0.120	0.384	-0.111	0.036	0.054	-0.025	0.023	0.052	0.118	0.025
0.390	0.137	-0.948	0.259	0.211	-0.943	0.155	-0.632	-0.016	0.027	-0.022	-0.029	0.022	0.019	0.120	0.026
0.367	0.075	-0.893	0.258	0.207	-0.944	-0.231	0.037	0.031	0.005	-0.079	0.028	0.049	0.078	0.067	0.000
0.440	0.025	-0.806	0.257	0.203	-0.945	-0.185	0.073	0.000	0.079	-0.125	0.115	0.020	0.127	0.016	0.000
0.378	0.044	-0.861	0.254	0.198	-0.947	-0.248	0.212	0.004	0.021	-0.101	0.062	0.047	0.106	0.042	0.000
Avg ODBA	3.594
Vec ODBA	2.395
Avg ELBA	1.859
Avg EPBA	0.542
Speed	ODBA	VeDBA	ELBA	EPBA	StrkSpGn	StrSpGn_L	ISI
8.100	3.594	2.395	1.859	0.542	1.276	1.100	2.577
MeanPeak	0.130218
MeanLong	0.112228
MeanISI	2.576667
