# Supplementary material for: Averaged Propulsive Body Acceleration (APBA) Can Be Calculated from Biologging Tags That Incorporate Gyroscopes and Accelerometers to Estimate Swimming Speed, Hydrodynamic Drag and Energy Expenditure for Steller Sea Lions
Source: PLoS One. 2016 Jun 10;11(6):e0157326. doi: 10.1371/journal.pone.0157326 (PMC4902303; doi:10.1371/journal.pone.0157326)
Supplement: S2 Data — Each file contains a 50Hz time series. Provided are calibrated accelerometer and gyro measurements, together with the estimated gravity vector, and the estimated dynamic accelerations by the different methods. The small files with the suffix.txt are configuration files used in C++ processing. (ZIP) [file pone.0157326.s002.zip › BoniNov_20/boni8_3470_4.csv]

rawAx	rawAy	rawAz	gravX	gravY	gravZ	gyrX	gyrY	gyrZ	estAx	estAy	estAz	odbX	odbY	odbZ	spk
-0.226	0.137	-0.830	-0.005	0.163	-0.987	0.014	0.570	-0.209	-0.241	0.024	0.162	0.234	0.041	0.161	-0.226
-0.176	0.126	-0.822	-0.019	0.161	-0.987	-0.075	0.694	-0.067	-0.176	0.013	0.171	0.190	0.028	0.170	-0.251
-0.168	0.153	-0.826	-0.027	0.164	-0.986	0.141	0.455	-0.138	-0.160	0.037	0.166	0.187	0.055	0.168	-0.249
-0.303	0.141	-0.916	-0.034	0.165	-0.986	0.034	0.323	-0.123	-0.288	0.025	0.075	0.327	0.041	0.079	-0.235
-0.253	0.075	-0.857	-0.039	0.166	-0.985	0.066	0.216	0.026	-0.233	-0.042	0.134	0.281	0.026	0.140	-0.240
-0.199	0.037	-0.826	-0.055	0.170	-0.984	0.221	0.785	-0.017	-0.163	-0.085	0.164	0.233	0.066	0.172	-0.207
-0.295	-0.025	-0.952	-0.062	0.173	-0.983	0.174	0.301	0.020	-0.252	-0.149	0.038	0.335	0.129	0.047	-0.174
-0.057	0.017	-0.877	-0.077	0.173	-0.982	0.027	0.775	0.011	0.001	-0.107	0.111	0.102	0.088	0.123	-0.126
-0.264	0.075	-1.157	-0.089	0.174	-0.981	0.068	0.566	-0.046	-0.195	-0.050	-0.169	0.315	0.031	0.157	-0.086
-0.207	0.014	-1.251	-0.104	0.177	-0.979	0.148	0.800	-0.110	-0.122	-0.115	-0.266	0.262	0.094	0.251	-0.091
-0.214	0.014	-1.295	-0.118	0.184	-0.976	0.420	0.692	0.055	-0.116	-0.122	-0.312	0.275	0.095	0.295	-0.160
-0.472	-0.013	-1.188	-0.120	0.197	-0.973	0.743	-0.005	0.310	-0.371	-0.162	-0.208	0.539	0.124	0.190	-0.192
-0.534	0.025	-0.999	-0.128	0.215	-0.968	0.998	0.293	0.329	-0.425	-0.141	-0.024	0.606	0.088	0.002	-0.237
-0.449	0.195	-1.058	-0.133	0.231	-0.964	0.865	0.128	0.238	-0.335	0.013	-0.088	0.527	0.080	0.061	-0.277
-0.460	0.160	-1.200	-0.125	0.240	-0.963	0.497	-0.429	0.029	-0.354	-0.031	-0.231	0.544	0.043	0.203	-0.240
-0.384	0.153	-1.173	-0.110	0.240	-0.964	0.033	-0.840	0.090	-0.292	-0.039	-0.202	0.472	0.034	0.175	-0.144
-0.191	0.226	-1.027	-0.095	0.240	-0.966	0.012	-0.852	0.054	-0.116	0.035	-0.055	0.285	0.106	0.030	-0.032
0.047	0.300	-0.987	-0.073	0.240	-0.968	0.025	-1.118	0.127	0.101	0.108	-0.014	0.051	0.177	0.008	0.149
0.217	0.412	-1.133	-0.050	0.244	-0.968	0.178	-1.164	0.016	0.247	0.216	-0.159	0.114	0.288	0.138	0.316
0.590	0.342	-1.318	-0.019	0.246	-0.969	0.113	-1.525	0.086	0.589	0.145	-0.344	0.483	0.216	0.325	0.487
0.590	0.342	-1.318	0.007	0.248	-0.969	0.069	-1.267	0.119	0.563	0.143	-0.345	0.482	0.215	0.326	0.609
0.786	0.010	-1.232	0.029	0.250	-0.968	0.144	-1.011	-0.032	0.738	-0.191	-0.259	0.677	0.119	0.241	0.696
0.778	-0.013	-1.141	0.052	0.250	-0.967	0.078	-1.109	0.058	0.707	-0.214	-0.170	0.668	0.144	0.153	0.657
0.767	0.133	-1.220	0.063	0.263	-0.963	0.677	-0.469	0.027	0.685	-0.080	-0.253	0.657	0.000	0.234	0.624
0.493	0.068	-1.240	0.074	0.273	-0.959	0.567	-0.552	0.140	0.401	-0.156	-0.276	0.385	0.068	0.257	0.551
0.551	-0.013	-1.129	0.085	0.284	-0.955	0.597	-0.576	0.334	0.449	-0.248	-0.171	0.445	0.152	0.150	0.457
0.490	0.257	-1.106	0.095	0.295	-0.951	0.573	-0.601	0.329	0.378	0.012	-0.152	0.386	0.117	0.129	0.347
0.367	0.319	-0.983	0.105	0.305	-0.946	0.495	-0.563	0.336	0.246	0.063	-0.034	0.266	0.177	0.010	0.282
0.374	0.342	-0.759	0.110	0.317	-0.942	0.565	-0.316	0.203	0.249	0.075	0.185	0.276	0.198	0.212	0.201
0.320	0.388	-0.802	0.109	0.327	-0.939	0.523	0.106	0.083	0.198	0.111	0.138	0.224	0.243	0.166	0.122
0.205	0.327	-0.885	0.104	0.336	-0.936	0.479	0.201	0.163	0.088	0.039	0.052	0.112	0.179	0.082	0.031
0.101	0.369	-0.979	0.098	0.344	-0.934	0.384	0.285	0.071	-0.010	0.074	-0.044	0.012	0.221	0.014	0.005
-0.095	0.388	-0.845	0.099	0.352	-0.931	0.471	-0.026	-0.106	-0.206	0.085	0.086	0.181	0.239	0.120	-0.051
0.105	0.361	-1.046	0.094	0.358	-0.929	0.361	0.358	-0.312	-0.001	0.052	-0.117	0.021	0.210	0.081	-0.102
-0.122	0.330	-1.129	0.096	0.360	-0.928	0.154	0.016	-0.430	-0.230	0.020	-0.201	0.205	0.178	0.164	-0.136
-0.122	0.272	-0.987	0.098	0.363	-0.926	0.224	0.013	-0.350	-0.231	-0.041	-0.060	0.206	0.118	0.022	-0.140
-0.110	0.354	-1.062	0.103	0.366	-0.925	0.168	-0.178	-0.280	-0.224	0.038	-0.137	0.194	0.199	0.098	-0.180
-0.172	0.392	-1.015	0.110	0.370	-0.923	0.234	-0.374	-0.159	-0.293	0.072	-0.092	0.255	0.236	0.050	-0.184
-0.072	0.431	-0.991	0.121	0.379	-0.918	0.502	-0.543	-0.216	-0.204	0.102	-0.073	0.154	0.274	0.027	-0.173
-0.045	0.346	-0.932	0.129	0.383	-0.915	0.267	-0.398	-0.189	-0.185	0.013	-0.017	0.127	0.188	0.032	-0.182
-0.045	0.330	-1.031	0.138	0.384	-0.913	0.081	-0.459	-0.167	-0.194	-0.003	-0.118	0.127	0.172	0.067	-0.160
-0.076	0.245	-0.932	0.143	0.382	-0.913	-0.023	-0.181	-0.207	-0.229	-0.087	-0.019	0.159	0.085	0.030	-0.139
0.013	0.261	-0.920	0.149	0.380	-0.913	-0.089	-0.283	-0.212	-0.147	-0.069	-0.008	0.071	0.099	0.041	-0.132
0.120	0.311	-0.877	0.156	0.379	-0.912	0.000	-0.322	-0.113	-0.045	-0.018	0.035	0.037	0.149	0.084	-0.130
-0.026	0.354	-1.058	0.158	0.376	-0.913	-0.120	-0.076	-0.159	-0.194	0.028	-0.146	0.110	0.191	0.097	-0.104
0.055	0.272	-0.842	0.163	0.379	-0.911	0.173	-0.247	-0.201	-0.118	-0.056	0.069	0.029	0.109	0.120	-0.113
0.078	0.381	-0.972	0.168	0.381	-0.909	0.159	-0.213	-0.178	-0.100	0.050	-0.063	0.007	0.217	0.010	-0.139
-0.041	0.338	-0.991	0.173	0.381	-0.908	0.036	-0.259	-0.066	-0.224	0.008	-0.084	0.126	0.174	0.029	-0.141
-0.041	0.338	-0.991	0.181	0.382	-0.906	0.029	-0.478	-0.006	-0.232	0.007	-0.086	0.125	0.172	0.029	-0.125
0.017	0.369	-0.979	0.185	0.381	-0.906	-0.047	-0.248	-0.006	-0.178	0.039	-0.074	0.065	0.201	0.018	-0.136
0.132	0.346	-0.916	0.185	0.381	-0.906	0.073	0.066	-0.224	-0.063	0.016	-0.011	0.052	0.176	0.045	-0.131
-0.003	0.350	-1.106	0.194	0.378	-0.905	-0.143	-0.534	-0.001	-0.207	0.022	-0.201	0.082	0.177	0.145	-0.112
0.036	0.350	-0.916	0.197	0.376	-0.905	-0.129	-0.179	-0.057	-0.171	0.025	-0.011	0.041	0.175	0.045	-0.102
0.140	0.300	-0.834	0.202	0.374	-0.905	-0.026	-0.175	-0.191	-0.072	-0.024	0.071	0.065	0.122	0.128	-0.118
0.113	0.392	-0.916	0.203	0.373	-0.905	-0.062	-0.029	-0.141	-0.100	0.071	-0.011	0.038	0.212	0.045	-0.117
0.024	0.392	-1.039	0.208	0.368	-0.906	-0.254	-0.253	-0.086	-0.193	0.076	-0.132	0.053	0.210	0.077	-0.123
0.086	0.280	-0.909	0.205	0.366	-0.908	-0.072	0.174	-0.125	-0.128	-0.034	-0.001	0.008	0.095	0.053	-0.126
0.024	0.276	-0.877	0.205	0.362	-0.909	-0.177	-0.004	-0.058	-0.190	-0.035	0.032	0.057	0.089	0.084	-0.131
0.051	0.334	-1.042	0.206	0.358	-0.911	-0.187	-0.044	-0.051	-0.163	0.027	-0.132	0.033	0.144	0.080	-0.124
0.067	0.338	-0.991	0.208	0.355	-0.911	-0.180	-0.133	-0.034	-0.150	0.034	-0.080	0.019	0.147	0.028	-0.117
0.117	0.280	-0.885	0.204	0.352	-0.913	-0.092	0.288	-0.123	-0.096	-0.021	0.029	0.028	0.087	0.079	-0.110
0.093	0.342	-0.991	0.204	0.350	-0.915	-0.131	0.021	-0.119	-0.119	0.043	-0.076	0.003	0.148	0.027	-0.126
0.001	0.307	-1.046	0.203	0.346	-0.916	-0.187	0.022	-0.068	-0.211	0.012	-0.129	0.092	0.111	0.083	-0.109
-0.014	0.300	-0.987	0.204	0.341	-0.918	-0.265	-0.087	-0.023	-0.228	0.009	-0.068	0.109	0.100	0.024	-0.112
0.190	0.323	-0.912	0.204	0.336	-0.920	-0.260	-0.011	0.004	-0.025	0.037	0.009	0.092	0.121	0.049	-0.111
0.063	0.272	-1.003	0.205	0.333	-0.920	-0.148	-0.059	-0.045	-0.153	-0.010	-0.081	0.035	0.068	0.042	-0.094
0.097	0.388	-1.027	0.209	0.330	-0.920	-0.120	-0.234	-0.031	-0.123	0.109	-0.104	0.001	0.182	0.066	-0.076
0.128	0.265	-0.987	0.212	0.326	-0.921	-0.240	-0.165	-0.032	-0.096	-0.010	-0.064	0.029	0.055	0.028	-0.081
0.117	0.284	-0.940	0.215	0.320	-0.923	-0.289	-0.132	-0.068	-0.110	0.016	-0.015	0.016	0.071	0.018	-0.076
0.163	0.265	-0.968	0.219	0.317	-0.923	-0.145	-0.198	-0.124	-0.069	-0.000	-0.043	0.061	0.049	0.010	-0.072
0.078	0.307	-1.109	0.230	0.312	-0.922	-0.232	-0.648	0.036	-0.165	0.047	-0.186	0.023	0.090	0.154	-0.077
0.147	0.288	-1.031	0.236	0.306	-0.923	-0.347	-0.296	-0.005	-0.101	0.034	-0.106	0.046	0.067	0.076	-0.069
0.163	0.257	-0.889	0.238	0.299	-0.924	-0.305	-0.122	-0.120	-0.088	0.009	0.037	0.062	0.033	0.066	-0.071
0.163	0.265	-1.015	0.243	0.296	-0.924	-0.161	-0.244	-0.053	-0.093	0.020	-0.089	0.064	0.039	0.061	-0.065
0.163	0.265	-1.015	0.246	0.291	-0.925	-0.236	-0.142	-0.072	-0.096	0.025	-0.089	0.065	0.037	0.062	-0.085
0.182	0.218	-0.960	0.246	0.285	-0.927	-0.317	0.015	-0.071	-0.077	-0.015	-0.032	0.085	0.011	0.007	-0.066
0.078	0.137	-0.968	0.248	0.277	-0.928	-0.376	-0.134	-0.050	-0.183	-0.088	-0.038	0.018	0.096	0.016	-0.067
0.236	0.195	-1.015	0.253	0.272	-0.928	-0.267	-0.292	-0.043	-0.030	-0.025	-0.085	0.141	0.040	0.064	-0.060
0.170	0.234	-1.015	0.259	0.268	-0.928	-0.155	-0.279	-0.063	-0.101	0.017	-0.085	0.076	0.004	0.065	-0.059
0.201	0.245	-1.058	0.260	0.264	-0.929	-0.229	-0.062	-0.089	-0.071	0.034	-0.127	0.108	0.006	0.109	-0.050
0.190	0.253	-0.995	0.257	0.256	-0.932	-0.360	0.155	-0.088	-0.080	0.049	-0.062	0.098	0.011	0.046	-0.077
0.124	0.199	-1.011	0.263	0.250	-0.932	-0.340	-0.286	-0.072	-0.150	0.001	-0.077	0.033	0.045	0.062	-0.073
0.132	0.137	-0.952	0.273	0.245	-0.930	-0.218	-0.577	-0.043	-0.153	-0.056	-0.020	0.041	0.108	0.004	-0.076
0.240	0.137	-0.932	0.277	0.241	-0.930	-0.164	-0.171	-0.046	-0.048	-0.052	-0.000	0.149	0.109	0.016	-0.081
0.217	0.172	-1.019	0.275	0.236	-0.932	-0.229	0.094	-0.077	-0.070	-0.013	-0.085	0.127	0.077	0.070	-0.069
0.201	0.214	-0.944	0.276	0.229	-0.934	-0.397	-0.044	-0.015	-0.086	0.037	-0.008	0.112	0.037	0.005	-0.059
0.182	0.191	-1.062	0.275	0.222	-0.935	-0.355	0.027	-0.093	-0.104	0.022	-0.124	0.092	0.062	0.113	-0.053
0.178	0.211	-0.999	0.281	0.217	-0.935	-0.223	-0.319	-0.050	-0.114	0.045	-0.062	0.089	0.045	0.049	-0.065
0.278	0.133	-0.944	0.285	0.213	-0.934	-0.201	-0.220	-0.054	-0.018	-0.028	-0.007	0.189	0.124	0.006	-0.053
0.182	0.126	-0.968	0.286	0.209	-0.935	-0.181	-0.037	-0.050	-0.114	-0.031	-0.030	0.093	0.133	0.018	-0.056
0.278	0.072	-0.944	0.288	0.204	-0.936	-0.194	-0.071	-0.128	-0.020	-0.081	-0.006	0.189	0.189	0.006	-0.053
0.236	0.041	-0.881	0.279	0.196	-0.940	-0.382	0.472	-0.068	-0.053	-0.103	0.061	0.146	0.222	0.070	-0.041
0.190	0.102	-1.019	0.285	0.188	-0.940	-0.425	-0.352	0.046	-0.105	-0.033	-0.077	0.100	0.163	0.067	-0.038
0.320	0.211	-1.027	0.292	0.182	-0.939	-0.298	-0.316	-0.094	0.019	0.081	-0.085	0.230	0.057	0.075	-0.043
0.197	0.191	-0.995	0.294	0.177	-0.939	-0.227	-0.096	-0.178	-0.105	0.067	-0.053	0.106	0.078	0.042	-0.029
0.255	0.211	-0.944	0.291	0.170	-0.942	-0.274	0.214	-0.260	-0.044	0.093	0.000	0.163	0.060	0.010	-0.036
0.259	0.153	-1.062	0.294	0.164	-0.942	-0.318	-0.187	-0.094	-0.044	0.042	-0.118	0.166	0.120	0.109	-0.052
0.167	0.118	-1.019	0.298	0.155	-0.942	-0.426	-0.223	-0.081	-0.140	0.015	-0.074	0.072	0.156	0.065	-0.050
0.286	0.095	-0.877	0.290	0.148	-0.946	-0.353	0.465	-0.106	-0.013	-0.000	0.072	0.191	0.179	0.077	-0.057
0.240	0.010	-0.924	0.296	0.143	-0.944	-0.223	-0.330	-0.077	-0.065	-0.080	0.023	0.143	0.265	0.030	-0.048
0.236	0.014	-0.924	0.301	0.138	-0.944	-0.247	-0.286	-0.008	-0.074	-0.071	0.023	0.137	0.263	0.031	-0.019
0.359	0.037	-0.940	0.300	0.137	-0.944	0.016	0.105	-0.109	0.051	-0.047	0.007	0.259	0.241	0.016	-0.011
0.359	0.037	-0.940	0.303	0.137	-0.943	0.037	-0.145	-0.099	0.048	-0.047	0.007	0.257	0.243	0.017	-0.018
0.290	0.114	-1.003	0.301	0.135	-0.944	-0.094	0.135	-0.014	-0.019	0.032	-0.055	0.186	0.167	0.046	0.006
0.197	0.157	-0.952	0.299	0.136	-0.945	0.065	0.071	-0.056	-0.109	0.074	-0.003	0.092	0.126	0.005	-0.006
0.359	0.137	-0.909	0.291	0.132	-0.947	-0.179	0.415	-0.035	0.060	0.058	0.043	0.252	0.147	0.049	-0.035
0.267	0.091	-0.979	0.284	0.126	-0.951	-0.363	0.382	0.077	-0.025	0.018	-0.024	0.157	0.195	0.022	-0.040
0.201	0.106	-0.909	0.291	0.122	-0.949	-0.240	-0.422	0.138	-0.098	0.038	0.045	0.090	0.181	0.049	-0.051
0.328	-0.029	-0.790	0.283	0.122	-0.951	0.064	0.496	-0.114	0.038	-0.098	0.166	0.215	0.317	0.166	-0.071
0.159	-0.064	-0.857	0.283	0.123	-0.951	0.092	-0.038	0.038	-0.131	-0.134	0.099	0.044	0.353	0.098	-0.066
0.251	-0.044	-0.857	0.275	0.125	-0.953	0.088	0.398	0.077	-0.031	-0.116	0.101	0.135	0.336	0.096	-0.043
0.336	0.102	-0.814	0.264	0.125	-0.956	-0.050	0.574	0.131	0.065	0.031	0.148	0.216	0.191	0.139	-0.058
0.305	0.118	-0.873	0.251	0.126	-0.960	0.033	0.697	0.096	0.048	0.045	0.092	0.182	0.177	0.079	-0.057
0.140	0.133	-0.983	0.245	0.133	-0.960	0.349	0.253	0.071	-0.112	0.054	-0.017	0.013	0.163	0.031	-0.050
0.105	0.029	-0.916	0.243	0.139	-0.960	0.295	0.082	0.167	-0.144	-0.057	0.050	0.024	0.268	0.034	-0.076
0.259	0.072	-0.830	0.231	0.149	-0.961	0.501	0.616	0.071	0.021	-0.024	0.138	0.127	0.225	0.119	-0.104
0.128	0.044	-0.869	0.217	0.160	-0.963	0.541	0.719	0.129	-0.095	-0.062	0.100	0.006	0.252	0.079	-0.129
0.090	0.021	-0.932	0.205	0.167	-0.965	0.361	0.588	0.172	-0.121	-0.092	0.039	0.045	0.275	0.016	-0.098
-0.041	0.072	-0.979	0.201	0.173	-0.964	0.267	0.138	0.215	-0.247	-0.047	-0.008	0.176	0.224	0.032	-0.107
0.286	0.072	-0.751	0.191	0.178	-0.965	0.292	0.485	0.106	0.089	-0.053	0.221	0.153	0.224	0.195	-0.093
0.128	0.083	-0.912	0.181	0.184	-0.966	0.305	0.514	0.025	-0.059	-0.047	0.061	0.002	0.212	0.032	-0.072
0.140	0.141	-0.948	0.179	0.192	-0.965	0.387	0.100	0.051	-0.045	0.003	0.024	0.012	0.155	0.005	-0.032
0.193	0.149	-0.873	0.172	0.200	-0.965	0.425	0.388	-0.008	0.017	0.003	0.099	0.069	0.149	0.069	-0.052
0.159	0.218	-0.924	0.163	0.208	-0.964	0.412	0.413	0.011	-0.010	0.064	0.048	0.037	0.080	0.017	-0.031
0.082	0.187	-0.920	0.158	0.218	-0.963	0.527	0.290	-0.029	-0.081	0.023	0.051	0.038	0.113	0.019	-0.036
0.213	0.211	-0.885	0.145	0.223	-0.964	0.253	0.659	0.043	0.063	0.041	0.087	0.094	0.091	0.054	-0.038
0.086	0.114	-0.893	0.133	0.229	-0.964	0.358	0.642	-0.073	-0.052	-0.062	0.080	0.032	0.188	0.046	-0.038
0.132	0.091	-0.889	0.128	0.232	-0.964	0.144	0.257	0.035	-0.001	-0.087	0.084	0.015	0.211	0.050	-0.042
0.132	0.091	-0.889	0.120	0.234	-0.965	0.137	0.439	-0.025	0.007	-0.089	0.085	0.017	0.210	0.051	-0.064
0.040	0.118	-0.857	0.116	0.238	-0.964	0.202	0.201	0.006	-0.081	-0.066	0.116	0.075	0.183	0.083	-0.076
0.051	0.110	-0.889	0.105	0.242	-0.965	0.249	0.581	-0.079	-0.058	-0.078	0.085	0.064	0.190	0.052	-0.090
-0.014	0.029	-0.912	0.104	0.246	-0.964	0.208	0.022	0.052	-0.122	-0.162	0.060	0.130	0.271	0.028	-0.096
0.040	0.118	-0.857	0.102	0.251	-0.963	0.289	0.097	-0.015	-0.067	-0.079	0.114	0.078	0.181	0.084	-0.102
0.086	0.145	-0.830	0.089	0.259	-0.962	0.456	0.696	-0.169	-0.008	-0.060	0.141	0.032	0.153	0.111	-0.092
-0.041	0.149	-0.909	0.087	0.266	-0.960	0.383	0.094	-0.028	-0.133	-0.063	0.061	0.161	0.149	0.032	-0.076
0.105	0.180	-0.818	0.080	0.275	-0.958	0.455	0.409	-0.033	0.021	-0.041	0.150	0.016	0.117	0.122	-0.080
0.043	0.230	-0.893	0.070	0.284	-0.956	0.491	0.521	-0.073	-0.031	-0.000	0.073	0.080	0.066	0.046	-0.068
-0.037	0.207	-0.905	0.063	0.291	-0.955	0.388	0.319	0.032	-0.105	-0.031	0.059	0.162	0.088	0.034	-0.067
0.113	0.249	-0.818	0.050	0.298	-0.953	0.379	0.721	-0.051	0.058	0.004	0.144	0.014	0.044	0.121	-0.082
-0.076	0.280	-0.877	0.043	0.304	-0.952	0.300	0.331	0.037	-0.123	0.029	0.084	0.203	0.012	0.061	-0.079
-0.041	0.257	-0.849	0.030	0.310	-0.950	0.301	0.673	0.006	-0.076	-0.000	0.110	0.169	0.034	0.089	-0.086
0.017	0.261	-0.869	0.017	0.315	-0.949	0.276	0.676	0.012	-0.005	-0.002	0.089	0.114	0.030	0.069	-0.103
-0.141	0.226	-0.909	0.004	0.322	-0.947	0.382	0.677	0.006	-0.150	-0.043	0.047	0.273	0.064	0.029	-0.084
-0.087	0.184	-0.940	-0.008	0.329	-0.944	0.423	0.611	0.100	-0.083	-0.093	0.013	0.220	0.105	0.002	-0.056
-0.103	0.079	-1.035	-0.026	0.339	-0.940	0.578	0.845	0.196	-0.081	-0.208	-0.086	0.237	0.209	0.097	-0.028
-0.010	0.133	-0.983	-0.039	0.349	-0.936	0.560	0.629	0.252	0.025	-0.163	-0.039	0.145	0.154	0.046	0.009
0.024	0.214	-1.007	-0.067	0.363	-0.929	0.784	1.407	0.291	0.088	-0.096	-0.069	0.112	0.072	0.070	0.023
-0.107	0.238	-1.082	-0.090	0.379	-0.921	0.897	1.106	0.332	-0.019	-0.088	-0.153	0.244	0.048	0.145	-0.017
-0.164	0.238	-1.046	-0.106	0.397	-0.912	1.092	0.637	0.435	-0.061	-0.107	-0.127	0.303	0.046	0.111	-0.067
-0.384	0.303	-0.920	-0.115	0.418	-0.901	1.213	0.241	0.558	-0.269	-0.061	-0.012	0.524	0.021	0.014	-0.103
-0.360	0.381	-0.893	-0.127	0.437	-0.890	1.171	0.390	0.438	-0.234	-0.004	0.005	0.502	0.100	0.041	-0.156
-0.233	0.466	-0.940	-0.131	0.456	-0.880	1.106	0.076	0.261	-0.102	0.062	-0.053	0.375	0.186	0.007	-0.165
-0.437	0.543	-1.050	-0.127	0.468	-0.875	0.697	-0.384	0.266	-0.309	0.128	-0.169	0.581	0.265	0.118	-0.107
-0.249	0.539	-1.074	-0.113	0.476	-0.872	0.522	-1.006	0.298	-0.134	0.115	-0.195	0.392	0.263	0.142	0.030
-0.103	0.535	-1.007	-0.100	0.485	-0.869	0.544	-0.856	0.235	-0.000	0.102	-0.131	0.246	0.261	0.076	0.135
0.378	0.585	-0.995	-0.084	0.492	-0.867	0.398	-0.918	0.102	0.464	0.146	-0.122	0.233	0.313	0.065	0.304
0.378	0.585	-0.995	-0.063	0.502	-0.863	0.572	-1.114	0.036	0.445	0.136	-0.126	0.233	0.313	0.066	0.448
0.551	0.485	-1.062	-0.042	0.513	-0.857	0.703	-1.113	-0.089	0.596	0.023	-0.198	0.405	0.214	0.133	0.566
0.613	0.477	-1.074	-0.026	0.523	-0.852	0.584	-0.731	-0.095	0.643	0.006	-0.215	0.465	0.207	0.147	0.605
0.567	0.423	-1.145	-0.012	0.526	-0.851	0.178	-0.844	0.163	0.582	-0.050	-0.287	0.419	0.154	0.218	0.605
0.617	0.334	-1.106	-0.009	0.527	-0.850	0.122	-0.197	0.275	0.630	-0.140	-0.249	0.468	0.066	0.179	0.575
0.413	0.323	-1.062	0.001	0.530	-0.848	0.253	-0.738	0.293	0.415	-0.155	-0.208	0.264	0.055	0.137	0.538
0.490	0.462	-0.901	0.009	0.536	-0.844	0.332	-0.481	0.144	0.484	-0.021	-0.050	0.340	0.195	0.024	0.487
0.517	0.558	-0.889	0.013	0.543	-0.839	0.456	-0.213	0.098	0.507	0.067	-0.043	0.366	0.292	0.035	0.413
0.420	0.508	-0.857	0.019	0.550	-0.835	0.421	-0.334	0.075	0.405	0.010	-0.016	0.270	0.243	0.066	0.376
0.328	0.578	-0.869	0.024	0.558	-0.829	0.485	-0.303	0.099	0.307	0.072	-0.034	0.178	0.314	0.053	0.303
0.297	0.566	-0.881	0.032	0.563	-0.826	0.279	-0.443	0.052	0.269	0.056	-0.049	0.147	0.304	0.040	0.261
0.167	0.616	-0.759	0.039	0.567	-0.823	0.244	-0.409	0.025	0.131	0.101	0.070	0.017	0.355	0.161	0.213
0.370	0.632	-0.708	0.036	0.575	-0.817	0.474	0.230	-0.046	0.337	0.109	0.116	0.221	0.372	0.211	0.173
0.167	0.640	-0.869	0.038	0.580	-0.813	0.323	0.019	-0.127	0.132	0.111	-0.049	0.018	0.381	0.049	0.121
0.159	0.582	-0.731	0.028	0.584	-0.811	0.231	0.707	-0.123	0.134	0.049	0.086	0.011	0.325	0.185	0.113
0.013	0.748	-0.845	0.020	0.586	-0.810	0.127	0.754	-0.358	-0.004	0.213	-0.030	0.134	0.493	0.070	0.026
0.032	0.678	-0.928	0.014	0.586	-0.810	0.004	0.805	-0.551	0.021	0.144	-0.113	0.113	0.424	0.013	-0.020
-0.210	0.427	-0.924	0.013	0.582	-0.813	-0.230	0.124	-0.212	-0.221	-0.103	-0.106	0.354	0.174	0.010	-0.040
-0.130	0.520	-0.932	0.014	0.577	-0.817	-0.302	0.075	-0.172	-0.140	-0.005	-0.110	0.272	0.268	0.019	-0.046
-0.026	0.601	-0.920	0.016	0.576	-0.818	-0.058	0.020	-0.230	-0.038	0.078	-0.098	0.167	0.350	0.008	-0.087
-0.033	0.643	-0.893	0.022	0.574	-0.819	-0.111	-0.227	-0.263	-0.053	0.122	-0.069	0.173	0.393	0.019	-0.063
-0.130	0.539	-0.814	0.028	0.569	-0.822	-0.302	-0.308	-0.074	-0.154	0.023	0.013	0.267	0.289	0.097	-0.054
0.005	0.497	-0.747	0.029	0.561	-0.827	-0.450	0.065	-0.155	-0.020	-0.012	0.085	0.132	0.247	0.163	-0.069
-0.030	0.508	-0.849	0.033	0.558	-0.829	-0.175	-0.144	-0.179	-0.059	0.003	-0.016	0.164	0.260	0.060	-0.077
-0.087	0.601	-0.940	0.039	0.558	-0.829	-0.008	-0.292	-0.163	-0.123	0.096	-0.106	0.220	0.353	0.032	-0.060
-0.010	0.442	-0.782	0.043	0.550	-0.834	-0.481	-0.248	-0.006	-0.050	-0.054	0.056	0.141	0.195	0.125	-0.063
-0.010	0.442	-0.782	0.039	0.541	-0.840	-0.471	0.249	-0.072	-0.046	-0.046	0.062	0.139	0.195	0.125	-0.056
-0.037	0.415	-0.881	0.046	0.537	-0.842	-0.212	-0.310	-0.140	-0.080	-0.069	-0.035	0.164	0.168	0.027	-0.041
0.013	0.504	-0.912	0.054	0.535	-0.843	-0.156	-0.431	-0.116	-0.038	0.022	-0.065	0.111	0.257	0.004	-0.031
-0.003	0.632	-1.003	0.060	0.531	-0.845	-0.220	-0.323	-0.080	-0.059	0.154	-0.154	0.125	0.386	0.093	-0.028
0.017	0.578	-0.932	0.062	0.524	-0.850	-0.413	-0.086	-0.058	-0.042	0.107	-0.079	0.103	0.333	0.022	-0.046
0.001	0.481	-0.873	0.066	0.519	-0.852	-0.283	-0.131	-0.157	-0.061	0.015	-0.017	0.116	0.237	0.038	-0.047
-0.068	0.423	-0.806	0.081	0.513	-0.854	-0.294	-0.835	-0.083	-0.145	-0.037	0.052	0.182	0.180	0.104	-0.051
0.090	0.435	-0.790	0.091	0.509	-0.856	-0.212	-0.527	-0.130	0.002	-0.022	0.069	0.021	0.191	0.119	-0.055
0.036	0.489	-0.952	0.097	0.504	-0.858	-0.263	-0.281	-0.174	-0.058	0.037	-0.091	0.072	0.244	0.042	-0.048
0.028	0.535	-0.968	0.099	0.494	-0.864	-0.586	-0.074	-0.098	-0.067	0.094	-0.101	0.077	0.290	0.058	-0.004
0.055	0.578	-0.948	0.105	0.484	-0.869	-0.564	-0.326	-0.027	-0.046	0.147	-0.077	0.048	0.331	0.038	0.008
0.182	0.601	-0.881	0.111	0.474	-0.873	-0.597	-0.315	-0.059	0.075	0.180	-0.005	0.080	0.353	0.028	0.009
0.132	0.558	-0.928	0.113	0.464	-0.879	-0.560	0.012	-0.187	0.023	0.148	-0.047	0.029	0.309	0.018	0.009
0.070	0.473	-0.956	0.122	0.458	-0.881	-0.324	-0.442	-0.178	-0.048	0.069	-0.073	0.032	0.223	0.045	0.012
0.097	0.431	-0.893	0.133	0.453	-0.882	-0.279	-0.562	-0.160	-0.032	0.032	-0.009	0.007	0.179	0.019	-0.029
0.151	0.354	-0.802	0.128	0.445	-0.886	-0.374	0.405	-0.159	0.028	-0.038	0.086	0.044	0.101	0.111	-0.030
-0.007	0.300	-0.873	0.134	0.438	-0.889	-0.365	-0.360	-0.038	-0.136	-0.086	0.018	0.115	0.048	0.042	-0.022
0.159	0.381	-0.924	0.138	0.428	-0.893	-0.579	-0.185	-0.074	0.025	0.006	-0.029	0.049	0.129	0.008	-0.027
0.143	0.381	-0.928	0.136	0.417	-0.899	-0.574	0.193	-0.094	0.012	0.017	-0.028	0.032	0.128	0.011	-0.013
0.043	0.427	-1.007	0.143	0.410	-0.901	-0.354	-0.378	-0.159	-0.095	0.070	-0.105	0.068	0.173	0.088	0.015
0.193	0.458	-0.999	0.161	0.404	-0.900	-0.320	-0.947	-0.056	0.037	0.107	-0.097	0.082	0.202	0.080	0.007
0.136	0.462	-0.999	0.165	0.399	-0.902	-0.291	-0.219	-0.080	-0.025	0.116	-0.096	0.024	0.204	0.080	-0.002
0.163	0.435	-0.881	0.168	0.393	-0.904	-0.298	-0.111	-0.115	-0.001	0.095	0.024	0.051	0.176	0.038	-0.001
0.136	0.400	-0.909	0.168	0.385	-0.907	-0.439	0.047	-0.078	-0.028	0.068	0.000	0.025	0.139	0.011	-0.010
0.109	0.272	-0.920	0.167	0.373	-0.913	-0.615	0.082	-0.083	-0.053	-0.048	-0.006	0.001	0.009	0.001	-0.015
0.205	0.222	-0.885	0.173	0.362	-0.916	-0.556	-0.283	-0.106	0.037	-0.087	0.032	0.095	0.043	0.034	-0.017
0.163	0.245	-0.901	0.177	0.354	-0.918	-0.391	-0.132	-0.165	-0.009	-0.056	0.019	0.054	0.022	0.019	-0.016
0.136	0.373	-0.995	0.190	0.350	-0.917	-0.204	-0.705	-0.109	-0.049	0.076	-0.077	0.028	0.102	0.076	-0.003
0.136	0.373	-0.995	0.192	0.347	-0.918	-0.150	-0.028	-0.221	-0.051	0.079	-0.076	0.030	0.100	0.075	-0.000
0.178	0.404	-1.003	0.190	0.339	-0.921	-0.406	0.147	-0.117	-0.007	0.118	-0.080	0.076	0.129	0.081	-0.002
0.197	0.381	-0.999	0.193	0.332	-0.923	-0.381	-0.146	-0.037	0.009	0.102	-0.074	0.097	0.105	0.077	-0.007
0.159	0.334	-0.952	0.194	0.322	-0.927	-0.518	-0.041	-0.104	-0.030	0.066	-0.023	0.060	0.058	0.029	-0.000
0.147	0.253	-0.916	0.196	0.313	-0.929	-0.430	-0.068	-0.123	-0.044	-0.006	0.015	0.050	0.025	0.006	-0.004
0.228	0.199	-0.881	0.204	0.308	-0.929	-0.206	-0.360	-0.193	0.029	-0.056	0.050	0.133	0.081	0.043	-0.015
0.240	0.187	-0.826	0.205	0.304	-0.930	-0.192	0.010	-0.202	0.040	-0.063	0.106	0.146	0.094	0.098	-0.017
0.151	0.226	-0.999	0.205	0.300	-0.931	-0.139	0.030	-0.113	-0.048	-0.021	-0.066	0.059	0.057	0.075	-0.008
0.151	0.238	-0.987	0.206	0.297	-0.933	-0.159	0.005	-0.096	-0.049	-0.006	-0.053	0.059	0.047	0.064	-0.018
0.178	0.315	-0.995	0.205	0.291	-0.934	-0.292	0.041	-0.095	-0.021	0.077	-0.058	0.088	0.029	0.071	-0.011
0.128	0.280	-1.015	0.210	0.285	-0.935	-0.303	-0.222	-0.077	-0.076	0.048	-0.077	0.039	0.007	0.091	0.003
0.236	0.288	-0.975	0.215	0.279	-0.936	-0.281	-0.258	-0.060	0.027	0.061	-0.037	0.149	0.001	0.051	0.014
0.255	0.300	-0.944	0.210	0.274	-0.939	-0.257	0.307	-0.111	0.050	0.078	-0.003	0.169	0.011	0.019	-0.006
0.217	0.323	-0.995	0.206	0.269	-0.941	-0.268	0.216	-0.156	0.014	0.107	-0.052	0.132	0.033	0.069	0.026
0.074	0.311	-1.031	0.218	0.262	-0.940	-0.327	-0.624	-0.035	-0.140	0.101	-0.088	0.010	0.020	0.104	0.013
0.328	0.296	-0.960	0.213	0.258	-0.942	-0.207	0.329	-0.188	0.118	0.090	-0.014	0.245	0.004	0.033	0.004
0.163	0.319	-1.019	0.221	0.253	-0.942	-0.216	-0.384	-0.111	-0.055	0.118	-0.073	0.080	0.027	0.092	-0.024
0.205	0.280	-1.007	0.229	0.252	-0.940	-0.089	-0.452	-0.047	-0.022	0.082	-0.062	0.124	0.013	0.080	-0.000
0.105	0.245	-0.979	0.236	0.251	-0.939	-0.035	-0.377	-0.034	-0.129	0.048	-0.036	0.024	0.049	0.052	-0.025
0.263	0.245	-0.912	0.234	0.251	-0.939	0.040	0.165	-0.120	0.031	0.047	0.032	0.182	0.050	0.016	-0.019
0.220	0.261	-0.964	0.241	0.251	-0.937	0.026	-0.374	-0.064	-0.019	0.063	-0.021	0.140	0.036	0.035	-0.008
0.209	0.249	-1.019	0.234	0.251	-0.939	0.014	0.373	-0.091	-0.025	0.051	-0.075	0.129	0.049	0.090	0.007
0.293	0.249	-0.944	0.231	0.251	-0.940	0.010	0.210	-0.106	0.063	0.051	0.001	0.213	0.050	0.014	-0.003
0.178	0.218	-1.003	0.235	0.246	-0.940	-0.231	-0.203	0.008	-0.056	0.025	-0.058	0.098	0.082	0.073	-0.000
0.197	0.164	-0.936	0.229	0.242	-0.943	-0.195	0.280	0.023	-0.032	-0.026	0.011	0.118	0.137	0.006	0.002
0.255	0.203	-0.901	0.233	0.239	-0.943	-0.189	-0.203	-0.038	0.022	0.017	0.047	0.175	0.098	0.029	-0.035
0.255	0.203	-0.901	0.222	0.234	-0.946	-0.179	0.645	-0.148	0.033	0.021	0.050	0.176	0.098	0.030	-0.011
0.074	0.137	-1.003	0.232	0.227	-0.946	-0.371	-0.557	0.008	-0.158	-0.037	-0.053	0.006	0.165	0.073	-0.019
0.340	0.114	-0.909	0.232	0.221	-0.947	-0.293	0.056	-0.064	0.108	-0.054	0.043	0.260	0.189	0.023	-0.044
0.174	0.133	-0.909	0.233	0.215	-0.948	-0.283	-0.077	-0.107	-0.059	-0.029	0.044	0.094	0.170	0.024	-0.030
0.113	0.091	-0.948	0.246	0.209	-0.946	-0.300	-0.685	0.009	-0.133	-0.065	0.003	0.032	0.213	0.014	-0.004
0.363	0.102	-0.897	0.251	0.204	-0.946	-0.194	-0.218	-0.118	0.113	-0.049	0.054	0.283	0.202	0.037	-0.016
0.270	0.110	-0.916	0.257	0.199	-0.946	-0.294	-0.305	-0.024	0.014	-0.035	0.034	0.190	0.194	0.018	-0.012
0.305	0.180	-0.901	0.260	0.193	-0.946	-0.297	-0.129	-0.072	0.046	0.040	0.050	0.224	0.124	0.033	0.007
0.209	0.149	-0.956	0.265	0.186	-0.946	-0.348	-0.271	-0.055	-0.055	0.017	-0.005	0.127	0.155	0.023	-0.004
0.263	0.180	-0.881	0.271	0.181	-0.945	-0.198	-0.287	-0.127	-0.007	0.052	0.069	0.181	0.125	0.052	-0.016
0.332	0.184	-0.873	0.270	0.175	-0.947	-0.280	0.097	-0.174	0.063	0.062	0.078	0.250	0.121	0.060	-0.032
0.232	0.110	-0.865	0.268	0.173	-0.948	-0.071	0.125	-0.181	-0.035	-0.009	0.087	0.149	0.194	0.067	-0.026
0.274	0.064	-0.786	0.272	0.170	-0.947	-0.110	-0.181	-0.091	0.004	-0.052	0.165	0.191	0.241	0.146	-0.022
0.305	0.079	-0.786	0.265	0.168	-0.950	-0.036	0.435	-0.169	0.042	-0.035	0.168	0.219	0.225	0.147	-0.062
0.305	0.033	-0.786	0.254	0.166	-0.953	-0.031	0.578	-0.178	0.052	-0.080	0.171	0.217	0.271	0.148	-0.046
0.097	0.033	-0.865	0.251	0.161	-0.955	-0.215	0.192	-0.061	-0.152	-0.075	0.094	0.008	0.270	0.069	-0.070
0.328	0.014	-0.794	0.245	0.157	-0.957	-0.197	0.331	-0.093	0.084	-0.090	0.167	0.236	0.288	0.140	-0.080
0.093	0.025	-0.830	0.231	0.149	-0.961	-0.391	0.706	-0.065	-0.137	-0.070	0.136	0.000	0.274	0.104	-0.081
0.224	0.010	-0.775	0.229	0.141	-0.963	-0.377	0.167	-0.106	-0.003	-0.078	0.193	0.130	0.288	0.159	-0.067
0.286	0.083	-0.731	0.217	0.132	-0.967	-0.403	0.623	-0.163	0.070	0.004	0.240	0.193	0.212	0.202	-0.075
0.155	0.129	-0.806	0.206	0.125	-0.971	-0.366	0.614	-0.123	-0.050	0.057	0.169	0.063	0.163	0.127	-0.036
0.232	0.114	-0.834	0.200	0.120	-0.972	-0.224	0.288	-0.071	0.033	0.046	0.143	0.143	0.178	0.100	-0.039
0.301	0.064	-0.723	0.183	0.117	-0.976	-0.123	0.935	-0.201	0.119	-0.001	0.258	0.215	0.227	0.210	-0.039
0.140	0.118	-0.830	0.173	0.117	-0.978	0.045	0.549	-0.171	-0.032	0.053	0.153	0.055	0.172	0.103	-0.026
0.209	0.133	-0.818	0.167	0.118	-0.979	0.085	0.329	-0.137	0.043	0.067	0.166	0.127	0.157	0.115	-0.017
0.167	0.176	-0.830	0.148	0.122	-0.981	0.231	0.978	-0.227	0.019	0.105	0.156	0.086	0.115	0.103	-0.032
0.213	0.230	-0.838	0.130	0.126	-0.983	0.186	0.969	-0.125	0.083	0.155	0.151	0.134	0.060	0.095	-0.024
0.117	0.145	-0.818	0.112	0.130	-0.985	0.217	0.901	-0.059	0.005	0.066	0.172	0.040	0.144	0.116	-0.030
0.117	0.145	-0.818	0.099	0.133	-0.986	0.121	0.681	0.011	0.018	0.063	0.173	0.041	0.144	0.117	-0.043
0.105	0.064	-0.786	0.081	0.134	-0.988	0.085	0.911	-0.021	0.024	-0.019	0.206	0.030	0.224	0.149	-0.051
0.024	0.056	-0.822	0.072	0.137	-0.988	0.153	0.490	-0.022	-0.047	-0.030	0.171	0.050	0.231	0.115	-0.072
0.117	-0.029	-0.782	0.052	0.142	-0.988	0.274	1.004	-0.068	0.065	-0.120	0.211	0.043	0.314	0.155	-0.072
-0.045	-0.048	-0.751	0.038	0.146	-0.989	0.212	0.688	0.025	-0.083	-0.143	0.243	0.118	0.331	0.187	-0.097
0.063	0.010	-0.755	0.021	0.154	-0.988	0.415	0.870	-0.066	0.042	-0.092	0.238	0.011	0.271	0.184	-0.100
-0.091	-0.025	-0.751	0.009	0.160	-0.987	0.345	0.633	0.040	-0.100	-0.134	0.241	0.164	0.303	0.189	-0.127
-0.076	0.014	-0.822	-0.008	0.167	-0.986	0.370	0.855	-0.037	-0.067	-0.102	0.169	0.149	0.261	0.118	-0.125
-0.130	0.010	-0.845	-0.023	0.172	-0.985	0.295	0.735	-0.028	-0.106	-0.111	0.144	0.204	0.262	0.095	-0.146
-0.141	0.029	-0.818	-0.043	0.178	-0.983	0.319	1.009	-0.023	-0.098	-0.098	0.170	0.217	0.240	0.122	-0.121
-0.168	0.044	-0.853	-0.058	0.185	-0.981	0.342	0.712	-0.016	-0.111	-0.088	0.132	0.244	0.222	0.086	-0.114
-0.053	0.099	-0.778	-0.076	0.191	-0.979	0.342	0.945	-0.030	0.023	-0.041	0.204	0.130	0.166	0.160	-0.104
-0.130	0.037	-0.838	-0.090	0.197	-0.976	0.326	0.728	-0.009	-0.040	-0.109	0.143	0.207	0.225	0.101	-0.082
-0.172	0.072	-0.885	-0.102	0.201	-0.974	0.235	0.576	0.075	-0.070	-0.079	0.094	0.250	0.187	0.054	-0.073
-0.099	0.079	-0.802	-0.122	0.207	-0.971	0.297	1.041	0.041	0.023	-0.077	0.173	0.177	0.177	0.137	-0.086
-0.210	0.083	-0.893	-0.131	0.207	-0.969	0.073	0.376	0.215	-0.080	-0.074	0.081	0.289	0.171	0.046	-0.084
-0.226	0.083	-0.889	-0.137	0.213	-0.967	0.348	0.271	0.211	-0.090	-0.080	0.083	0.305	0.168	0.049	-0.084
-0.203	0.110	-0.889	-0.148	0.217	-0.965	0.248	0.488	0.252	-0.056	-0.056	0.080	0.282	0.139	0.049	-0.084
-0.257	0.176	-0.956	-0.161	0.221	-0.962	0.255	0.611	0.191	-0.097	0.005	0.010	0.337	0.072	0.017	-0.069
-0.218	0.145	-0.972	-0.174	0.224	-0.959	0.183	0.651	0.115	-0.045	-0.029	-0.009	0.298	0.101	0.034	-0.032
-0.260	0.114	-1.102	-0.184	0.226	-0.957	0.127	0.500	0.112	-0.078	-0.061	-0.142	0.340	0.130	0.164	-0.007
-0.210	0.075	-1.220	-0.196	0.224	-0.955	-0.047	0.600	0.087	-0.016	-0.098	-0.262	0.290	0.167	0.283	-0.004
-0.241	-0.048	-1.196	-0.207	0.224	-0.952	0.116	0.503	0.207	-0.036	-0.222	-0.241	0.321	0.288	0.260	-0.060
-0.326	-0.048	-1.039	-0.210	0.233	-0.949	0.600	0.079	0.332	-0.118	-0.232	-0.086	0.406	0.287	0.102	-0.095
-0.522	0.083	-0.849	-0.214	0.247	-0.945	0.857	0.025	0.449	-0.310	-0.114	0.098	0.603	0.155	0.087	-0.131
-0.399	0.160	-0.849	-0.219	0.263	-0.940	0.908	0.127	0.384	-0.182	-0.052	0.093	0.479	0.077	0.088	-0.160
-0.337	0.207	-0.936	-0.225	0.276	-0.934	0.822	0.214	0.350	-0.115	-0.020	0.001	0.417	0.030	0.001	-0.114
-0.333	0.303	-0.952	-0.221	0.287	-0.932	0.693	-0.319	0.386	-0.114	0.066	-0.018	0.413	0.069	0.015	0.011
-0.053	0.373	-0.944	-0.215	0.298	-0.930	0.594	-0.398	0.237	0.160	0.125	-0.012	0.131	0.140	0.008	0.146
0.117	0.408	-0.983	-0.202	0.306	-0.930	0.475	-0.709	0.167	0.316	0.151	-0.051	0.039	0.177	0.047	0.265
0.282	0.431	-1.066	-0.189	0.315	-0.930	0.486	-0.638	0.120	0.468	0.165	-0.134	0.205	0.202	0.131	0.445
0.267	0.481	-1.212	-0.164	0.324	-0.932	0.527	-1.319	0.147	0.428	0.206	-0.279	0.191	0.253	0.277	0.569
0.628	0.392	-1.216	-0.145	0.335	-0.931	0.580	-0.934	0.031	0.770	0.107	-0.284	0.553	0.165	0.281	0.666
0.601	0.199	-1.243	-0.126	0.341	-0.931	0.378	-0.892	0.081	0.724	-0.093	-0.311	0.528	0.027	0.308	0.706
0.640	0.021	-1.228	-0.115	0.346	-0.931	0.333	-0.550	0.266	0.752	-0.275	-0.296	0.567	0.205	0.293	0.721
0.505	0.021	-1.275	-0.108	0.351	-0.930	0.378	-0.426	0.362	0.610	-0.281	-0.344	0.433	0.204	0.340	0.679
0.443	0.129	-1.121	-0.103	0.358	-0.928	0.448	-0.303	0.346	0.544	-0.179	-0.193	0.373	0.095	0.187	0.620
0.459	0.346	-1.165	-0.100	0.366	-0.925	0.518	-0.248	0.392	0.555	0.028	-0.239	0.390	0.122	0.231	0.545
0.343	0.442	-1.149	-0.092	0.375	-0.922	0.512	-0.463	0.294	0.432	0.116	-0.227	0.276	0.219	0.216	0.465
0.367	0.396	-0.932	-0.089	0.382	-0.920	0.410	-0.167	0.208	0.452	0.063	-0.013	0.301	0.173	0.000	0.406
0.217	0.442	-0.924	-0.083	0.388	-0.918	0.330	-0.371	0.238	0.296	0.103	-0.007	0.152	0.220	0.007	0.314
0.190	0.570	-0.999	-0.077	0.392	-0.917	0.185	-0.344	0.068	0.263	0.227	-0.083	0.128	0.347	0.067	0.248
0.070	0.562	-0.928	-0.071	0.398	-0.915	0.312	-0.359	0.101	0.137	0.213	-0.014	0.011	0.339	0.004	0.180
0.113	0.504	-0.873	-0.064	0.401	-0.914	0.119	-0.265	-0.102	0.173	0.153	0.040	0.055	0.281	0.060	0.135
0.063	0.419	-0.802	-0.065	0.404	-0.913	0.151	0.070	-0.079	0.124	0.064	0.110	0.008	0.195	0.132	0.072
-0.018	0.562	-0.944	-0.068	0.408	-0.911	0.179	0.278	-0.252	0.046	0.203	-0.034	0.071	0.339	0.009	0.027
-0.164	0.481	-1.027	-0.075	0.411	-0.909	0.153	0.547	-0.337	-0.093	0.119	-0.119	0.216	0.258	0.092	-0.026
-0.226	0.431	-1.046	-0.075	0.407	-0.910	-0.234	0.123	-0.350	-0.155	0.072	-0.137	0.274	0.209	0.112	-0.041
-0.237	0.172	-1.011	-0.075	0.401	-0.913	-0.336	0.138	-0.311	-0.166	-0.180	-0.099	0.283	0.050	0.077	-0.070
-0.095	0.315	-0.995	-0.076	0.398	-0.914	-0.172	0.158	-0.323	-0.023	-0.034	-0.082	0.137	0.093	0.062	-0.082
-0.199	0.423	-0.987	-0.072	0.393	-0.917	-0.286	-0.101	-0.226	-0.131	0.079	-0.072	0.238	0.200	0.055	-0.080
-0.195	0.357	-0.983	-0.065	0.387	-0.920	-0.303	-0.348	-0.195	-0.134	0.019	-0.065	0.231	0.133	0.051	-0.064
-0.145	0.377	-0.905	-0.058	0.383	-0.922	-0.220	-0.316	-0.201	-0.091	0.042	0.016	0.177	0.152	0.029	-0.073
-0.087	0.408	-0.924	-0.050	0.383	-0.922	-0.041	-0.341	-0.225	-0.042	0.073	-0.003	0.118	0.181	0.008	-0.073
-0.087	0.408	-0.924	-0.049	0.381	-0.923	-0.150	0.053	-0.220	-0.042	0.076	-0.002	0.117	0.180	0.008	-0.081
-0.157	0.311	-0.936	-0.048	0.374	-0.926	-0.329	-0.023	-0.174	-0.113	-0.014	-0.011	0.185	0.082	0.003	-0.084
-0.180	0.249	-0.893	-0.043	0.368	-0.929	-0.316	-0.243	-0.145	-0.141	-0.070	0.036	0.209	0.018	0.040	-0.070
-0.141	0.226	-0.940	-0.030	0.368	-0.929	-0.011	-0.602	-0.240	-0.116	-0.093	-0.011	0.171	0.007	0.006	-0.065
-0.026	0.350	-1.046	-0.022	0.368	-0.930	-0.016	-0.390	-0.165	-0.008	0.031	-0.117	0.056	0.116	0.111	-0.047
-0.072	0.446	-1.066	-0.015	0.363	-0.932	-0.235	-0.336	-0.107	-0.061	0.132	-0.135	0.103	0.211	0.129	-0.025
-0.041	0.419	-1.003	-0.011	0.359	-0.933	-0.222	-0.209	-0.022	-0.035	0.109	-0.070	0.075	0.183	0.065	-0.018
-0.057	0.354	-0.995	-0.001	0.360	-0.933	0.019	-0.508	-0.008	-0.059	0.043	-0.062	0.091	0.117	0.056	-0.038
-0.053	0.249	-0.912	0.011	0.361	-0.932	0.095	-0.671	-0.009	-0.068	-0.063	0.021	0.089	0.012	0.027	-0.042
-0.045	0.296	-0.905	0.016	0.362	-0.932	0.033	-0.257	-0.029	-0.065	-0.017	0.029	0.082	0.057	0.035	-0.044
-0.022	0.284	-0.968	0.017	0.361	-0.932	-0.029	-0.055	-0.028	-0.044	-0.028	-0.034	0.060	0.044	0.029	-0.042
-0.022	0.315	-1.023	0.025	0.355	-0.935	-0.324	-0.476	0.039	-0.053	0.010	-0.086	0.060	0.073	0.085	-0.023
-0.033	0.435	-1.054	0.029	0.350	-0.936	-0.251	-0.242	0.062	-0.069	0.134	-0.115	0.071	0.191	0.117	-0.017
0.059	0.408	-0.983	0.037	0.350	-0.936	-0.019	-0.403	-0.031	0.015	0.107	-0.044	0.021	0.162	0.047	-0.020
0.020	0.350	-0.920	0.049	0.350	-0.936	0.014	-0.593	-0.065	-0.035	0.049	0.019	0.016	0.103	0.016	-0.045
0.043	0.257	-0.822	0.044	0.348	-0.936	-0.075	0.283	-0.055	-0.008	-0.042	0.119	0.008	0.009	0.113	-0.041
-0.095	0.276	-0.920	0.042	0.344	-0.938	-0.229	0.067	-0.060	-0.146	-0.018	0.023	0.129	0.026	0.014	-0.055
0.067	0.238	-0.905	0.050	0.336	-0.941	-0.425	-0.394	0.021	0.008	-0.048	0.042	0.033	0.015	0.030	-0.039
0.028	0.272	-0.909	0.046	0.328	-0.944	-0.396	0.240	-0.052	-0.027	-0.006	0.041	0.003	0.019	0.027	-0.044
0.097	0.327	-0.987	0.059	0.327	-0.943	-0.029	-0.697	-0.084	0.028	0.049	-0.038	0.068	0.071	0.052	-0.009
-0.049	0.462	-1.090	0.069	0.326	-0.943	-0.086	-0.465	-0.155	-0.128	0.186	-0.140	0.075	0.204	0.155	-0.016
0.078	0.419	-1.046	0.065	0.325	-0.944	-0.059	0.296	-0.201	0.003	0.144	-0.096	0.054	0.159	0.111	-0.026
-0.003	0.357	-1.046	0.069	0.320	-0.945	-0.249	-0.226	-0.091	-0.083	0.087	-0.095	0.026	0.094	0.112	-0.055
-0.007	0.230	-0.932	0.070	0.312	-0.948	-0.427	-0.057	0.021	-0.088	-0.032	0.023	0.027	0.037	0.001	-0.060
-0.030	0.222	-0.944	0.066	0.303	-0.951	-0.406	0.235	-0.075	-0.107	-0.032	0.014	0.048	0.047	0.012	-0.073
0.020	0.160	-0.838	0.069	0.296	-0.953	-0.353	-0.136	-0.096	-0.060	-0.087	0.122	0.003	0.112	0.094	-0.084
0.059	0.157	-0.932	0.070	0.289	-0.955	-0.356	-0.012	-0.111	-0.023	-0.084	0.029	0.043	0.119	0.002	-0.072
-0.018	0.153	-0.964	0.077	0.285	-0.955	-0.181	-0.340	-0.199	-0.108	-0.084	-0.002	0.032	0.125	0.033	-0.066
0.074	0.203	-0.940	0.086	0.282	-0.956	-0.126	-0.419	-0.199	-0.025	-0.031	0.022	0.063	0.077	0.009	-0.065
-0.007	0.222	-1.046	0.090	0.282	-0.955	0.029	-0.202	-0.144	-0.110	-0.011	-0.085	0.016	0.059	0.116	-0.063
-0.010	0.303	-1.031	0.103	0.283	-0.954	0.032	-0.658	-0.066	-0.126	0.070	-0.070	0.018	0.019	0.100	-0.047
0.078	0.288	-0.999	0.102	0.283	-0.954	0.021	0.056	-0.091	-0.037	0.054	-0.039	0.071	0.001	0.068	-0.052
0.051	0.303	-1.090	0.106	0.285	-0.953	0.110	-0.157	-0.112	-0.068	0.068	-0.130	0.046	0.014	0.158	-0.052
0.040	0.272	-1.023	0.108	0.284	-0.953	-0.019	-0.084	-0.108	-0.081	0.038	-0.063	0.036	0.020	0.092	-0.036
0.047	0.187	-0.956	0.115	0.284	-0.952	0.045	-0.384	-0.066	-0.080	-0.048	0.003	0.046	0.107	0.025	-0.051
0.105	0.160	-0.983	0.117	0.283	-0.952	-0.056	-0.048	-0.167	-0.024	-0.073	-0.025	0.103	0.137	0.052	-0.054
0.028	0.122	-0.983	0.126	0.282	-0.951	0.008	-0.431	-0.212	-0.110	-0.111	-0.026	0.028	0.179	0.052	-0.035
0.093	0.129	-0.979	0.127	0.277	-0.953	-0.229	0.000	-0.154	-0.046	-0.098	-0.021	0.095	0.173	0.047	-0.025
0.163	0.145	-0.999	0.120	0.271	-0.955	-0.266	0.418	-0.195	0.031	-0.077	-0.038	0.165	0.159	0.066	-0.023
0.067	0.234	-1.066	0.119	0.261	-0.958	-0.475	0.061	-0.058	-0.064	0.021	-0.102	0.070	0.072	0.134	-0.006
0.074	0.307	-1.102	0.118	0.252	-0.960	-0.453	0.061	-0.033	-0.055	0.103	-0.135	0.079	0.001	0.169	0.005
0.090	0.327	-1.078	0.123	0.247	-0.961	-0.302	-0.243	-0.086	-0.045	0.128	-0.111	0.095	0.016	0.145	-0.002
0.136	0.400	-1.042	0.134	0.242	-0.961	-0.268	-0.533	-0.107	-0.009	0.206	-0.076	0.142	0.087	0.109	-0.003
0.136	0.319	-1.031	0.141	0.242	-0.960	0.014	-0.338	-0.146	-0.016	0.125	-0.065	0.143	0.004	0.097	0.009
0.124	0.319	-0.983	0.150	0.240	-0.959	-0.086	-0.468	-0.123	-0.037	0.127	-0.018	0.132	0.003	0.050	0.008
0.193	0.396	-1.066	0.159	0.243	-0.957	0.158	-0.385	-0.196	0.024	0.201	-0.103	0.202	0.078	0.132	0.003
0.143	0.404	-1.039	0.170	0.242	-0.955	-0.004	-0.582	-0.152	-0.038	0.209	-0.077	0.152	0.084	0.104	0.004
0.143	0.423	-1.058	0.180	0.242	-0.953	-0.002	-0.504	-0.106	-0.048	0.229	-0.098	0.153	0.101	0.123	0.000
0.197	0.357	-0.999	0.183	0.242	-0.953	-0.045	-0.138	-0.091	0.002	0.164	-0.040	0.206	0.033	0.064	-0.007
0.151	0.265	-0.932	0.181	0.240	-0.954	-0.045	0.143	-0.121	-0.042	0.072	0.028	0.161	0.062	0.004	-0.006
0.240	0.230	-0.881	0.175	0.239	-0.955	-0.073	0.352	-0.077	0.053	0.039	0.081	0.248	0.099	0.055	-0.020
0.190	0.118	-0.924	0.171	0.234	-0.957	-0.241	0.217	-0.012	0.007	-0.068	0.040	0.198	0.213	0.013	-0.037
0.086	0.102	-0.968	0.162	0.229	-0.960	-0.208	0.474	-0.054	-0.088	-0.078	-0.000	0.094	0.232	0.029	-0.040
0.101	0.052	-0.944	0.156	0.222	-0.962	-0.338	0.290	0.024	-0.067	-0.122	0.026	0.108	0.285	0.005	-0.057
0.101	0.052	-0.944	0.147	0.216	-0.965	-0.325	0.464	0.004	-0.058	-0.115	0.029	0.107	0.287	0.005	-0.094
0.132	0.029	-0.853	0.146	0.210	-0.967	-0.263	0.082	-0.038	-0.026	-0.132	0.122	0.137	0.313	0.087	-0.096
-0.007	-0.006	-0.865	0.148	0.204	-0.968	-0.289	-0.171	0.022	-0.167	-0.161	0.111	0.002	0.349	0.075	-0.094
0.124	0.068	-0.810	0.148	0.203	-0.968	-0.047	0.054	-0.040	-0.035	-0.086	0.167	0.128	0.277	0.131	-0.129
0.143	0.072	-0.806	0.137	0.204	-0.969	0.080	0.563	-0.076	-0.006	-0.084	0.173	0.146	0.275	0.135	-0.146
-0.072	0.025	-0.881	0.136	0.206	-0.969	0.167	0.029	-0.035	-0.220	-0.133	0.098	0.070	0.323	0.060	-0.127
0.028	0.021	-0.849	0.133	0.208	-0.969	0.142	0.180	-0.038	-0.116	-0.139	0.130	0.028	0.329	0.092	-0.139
0.101	0.041	-0.782	0.124	0.211	-0.970	0.134	0.432	-0.023	-0.035	-0.121	0.198	0.100	0.312	0.160	-0.159
0.036	0.083	-0.798	0.114	0.215	-0.970	0.273	0.531	-0.097	-0.091	-0.083	0.183	0.033	0.271	0.145	-0.131
0.009	0.056	-0.775	0.101	0.219	-0.971	0.203	0.702	-0.128	-0.105	-0.114	0.208	0.005	0.299	0.169	-0.122
0.059	0.075	-0.818	0.088	0.223	-0.971	0.271	0.708	-0.165	-0.042	-0.099	0.165	0.053	0.281	0.125	-0.148
0.032	0.106	-0.814	0.074	0.230	-0.970	0.388	0.773	-0.194	-0.054	-0.075	0.169	0.024	0.251	0.128	-0.142
-0.137	0.122	-0.889	0.067	0.237	-0.969	0.356	0.317	-0.102	-0.218	-0.066	0.093	0.147	0.236	0.052	-0.118
0.001	0.176	-0.849	0.060	0.238	-0.969	0.073	0.351	0.024	-0.072	-0.013	0.133	0.009	0.184	0.090	-0.108
0.074	0.218	-0.810	0.049	0.240	-0.970	0.074	0.600	0.017	0.013	0.028	0.173	0.061	0.143	0.128	-0.099
0.047	0.292	-0.873	0.041	0.245	-0.969	0.262	0.414	-0.007	-0.006	0.096	0.110	0.032	0.072	0.065	-0.066
0.032	0.265	-0.838	0.033	0.249	-0.968	0.182	0.380	0.012	-0.014	0.065	0.145	0.014	0.100	0.101	-0.062
0.001	0.249	-0.869	0.020	0.254	-0.967	0.297	0.707	-0.083	-0.032	0.044	0.113	0.019	0.117	0.070	-0.069
-0.041	0.284	-0.889	0.011	0.262	-0.965	0.360	0.466	-0.036	-0.065	0.071	0.092	0.064	0.083	0.050	-0.087
-0.045	0.214	-0.905	0.003	0.268	-0.963	0.338	0.426	-0.058	-0.061	-0.005	0.074	0.070	0.153	0.034	-0.094
-0.103	0.191	-0.889	-0.004	0.274	-0.962	0.322	0.378	-0.014	-0.112	-0.034	0.089	0.129	0.176	0.050	-0.089
-0.057	0.180	-0.845	-0.014	0.281	-0.960	0.377	0.464	-0.002	-0.057	-0.053	0.130	0.082	0.187	0.093	-0.107
-0.022	0.249	-0.857	-0.029	0.290	-0.957	0.465	0.802	-0.063	-0.007	0.008	0.115	0.047	0.117	0.081	-0.100
-0.168	0.265	-0.822	-0.041	0.297	-0.954	0.360	0.635	-0.034	-0.141	0.017	0.149	0.193	0.101	0.115	-0.096
-0.068	0.207	-0.912	-0.049	0.303	-0.952	0.310	0.456	-0.034	-0.033	-0.047	0.056	0.091	0.158	0.023	-0.093
-0.114	0.191	-0.826	-0.060	0.310	-0.949	0.388	0.588	-0.066	-0.068	-0.070	0.140	0.134	0.174	0.108	-0.098
-0.095	0.218	-0.834	-0.070	0.317	-0.946	0.371	0.522	-0.062	-0.039	-0.050	0.129	0.113	0.148	0.099	-0.079
-0.103	0.242	-0.849	-0.078	0.324	-0.943	0.367	0.436	-0.046	-0.039	-0.034	0.111	0.118	0.126	0.082	-0.085
-0.122	0.327	-0.838	-0.089	0.331	-0.939	0.409	0.610	-0.061	-0.047	0.043	0.119	0.136	0.042	0.093	-0.083
-0.137	0.319	-0.849	-0.106	0.340	-0.935	0.445	0.853	0.026	-0.047	0.027	0.103	0.150	0.049	0.080	-0.085
-0.180	0.342	-0.857	-0.117	0.346	-0.931	0.335	0.569	0.047	-0.078	0.044	0.092	0.191	0.025	0.071	-0.088
-0.172	0.365	-0.834	-0.133	0.354	-0.926	0.447	0.874	0.052	-0.054	0.059	0.110	0.183	0.001	0.095	-0.102
-0.203	0.330	-0.845	-0.152	0.362	-0.920	0.418	0.992	0.057	-0.066	0.017	0.092	0.213	0.035	0.083	-0.103
-0.333	0.354	-0.987	-0.166	0.366	-0.916	0.278	0.649	0.153	-0.183	0.036	-0.054	0.344	0.011	0.058	-0.094
-0.283	0.357	-1.003	-0.179	0.373	-0.911	0.384	0.656	0.132	-0.120	0.033	-0.074	0.295	0.005	0.074	-0.097
-0.276	0.338	-1.027	-0.192	0.376	-0.906	0.251	0.653	0.155	-0.099	0.010	-0.102	0.288	0.023	0.097	-0.063
-0.345	0.315	-1.074	-0.198	0.382	-0.903	0.346	0.245	0.124	-0.163	-0.018	-0.153	0.358	0.046	0.144	-0.032
-0.176	0.311	-1.094	-0.209	0.388	-0.898	0.394	0.588	0.085	0.017	-0.029	-0.178	0.190	0.047	0.163	-0.036
-0.257	0.242	-1.070	-0.221	0.396	-0.891	0.540	0.527	0.319	-0.052	-0.106	-0.161	0.273	0.114	0.140	-0.072
-0.368	0.218	-0.991	-0.234	0.409	-0.882	0.940	0.479	0.562	-0.151	-0.143	-0.092	0.386	0.135	0.062	-0.097
-0.464	0.369	-0.830	-0.248	0.425	-0.870	1.111	0.443	0.640	-0.233	-0.009	0.058	0.484	0.017	0.099	-0.151
-0.449	0.415	-0.763	-0.262	0.441	-0.859	1.024	0.535	0.490	-0.204	0.022	0.113	0.470	0.065	0.166	-0.187
-0.434	0.419	-0.767	-0.276	0.455	-0.847	0.898	0.663	0.244	-0.175	0.012	0.097	0.457	0.071	0.161	-0.195
-0.464	0.365	-0.893	-0.279	0.466	-0.839	0.791	0.018	0.208	-0.203	-0.054	-0.037	0.490	0.019	0.035	-0.133
-0.468	0.415	-0.999	-0.272	0.479	-0.835	0.857	-0.573	0.189	-0.215	-0.016	-0.148	0.496	0.070	0.072	-0.056
-0.180	0.500	-0.893	-0.264	0.496	-0.827	1.025	-0.493	0.079	0.066	0.052	-0.050	0.209	0.157	0.034	0.041
-0.087	0.547	-0.924	-0.249	0.509	-0.824	0.862	-0.971	0.168	0.143	0.085	-0.085	0.118	0.205	0.003	0.164
0.017	0.562	-1.082	-0.231	0.518	-0.824	0.613	-1.177	0.231	0.229	0.092	-0.244	0.016	0.221	0.155	0.311
0.190	0.620	-1.098	-0.211	0.526	-0.824	0.526	-1.234	0.150	0.382	0.142	-0.259	0.156	0.280	0.171	0.419
0.332	0.632	-1.220	-0.188	0.532	-0.825	0.433	-1.392	0.155	0.502	0.147	-0.381	0.297	0.292	0.293	0.535
0.386	0.582	-1.220	-0.163	0.538	-0.827	0.410	-1.481	0.136	0.531	0.091	-0.380	0.349	0.243	0.295	0.627
0.497	0.597	-1.330	-0.145	0.544	-0.827	0.361	-1.049	0.124	0.625	0.101	-0.491	0.460	0.260	0.406	0.656
0.570	0.473	-1.204	-0.129	0.547	-0.827	0.240	-0.914	0.132	0.683	-0.026	-0.365	0.532	0.139	0.281	0.651
0.455	0.439	-1.050	-0.115	0.551	-0.826	0.305	-0.816	0.110	0.554	-0.065	-0.213	0.415	0.105	0.128	0.628
0.455	0.439	-1.050	-0.097	0.553	-0.827	0.206	-1.164	0.247	0.537	-0.068	-0.213	0.415	0.106	0.129	0.548
0.405	0.527	-1.031	-0.085	0.557	-0.826	0.268	-0.731	0.118	0.476	0.017	-0.195	0.364	0.196	0.109	0.447
0.301	0.500	-0.849	-0.073	0.561	-0.824	0.242	-0.686	0.098	0.361	-0.014	-0.016	0.259	0.170	0.071	0.379
0.205	0.539	-0.861	-0.063	0.566	-0.822	0.274	-0.600	-0.004	0.255	0.020	-0.031	0.162	0.210	0.059	0.293
0.228	0.643	-0.826	-0.053	0.569	-0.821	0.211	-0.551	0.000	0.269	0.121	0.003	0.185	0.316	0.093	0.201
0.117	0.593	-0.802	-0.048	0.574	-0.817	0.315	-0.283	-0.004	0.152	0.065	0.023	0.074	0.267	0.116	0.148
0.009	0.574	-0.838	-0.041	0.580	-0.814	0.355	-0.483	0.152	0.039	0.040	-0.017	0.034	0.249	0.081	0.099
0.055	0.543	-0.818	-0.038	0.589	-0.807	0.588	-0.241	0.035	0.082	-0.000	-0.003	0.013	0.219	0.101	0.079
-0.068	0.616	-0.909	-0.039	0.598	-0.801	0.520	0.072	0.052	-0.039	0.065	-0.100	0.111	0.294	0.010	0.026
0.074	0.562	-0.944	-0.048	0.600	-0.799	0.169	0.518	0.017	0.111	0.008	-0.138	0.032	0.241	0.026	-0.014
-0.253	0.481	-0.979	-0.050	0.606	-0.794	0.372	0.198	-0.111	-0.213	-0.078	-0.178	0.295	0.161	0.062	-0.048
-0.241	0.404	-0.889	-0.049	0.610	-0.791	0.287	0.011	-0.128	-0.203	-0.160	-0.091	0.282	0.086	0.029	-0.083
-0.172	0.616	-0.881	-0.050	0.613	-0.788	0.229	0.104	-0.107	-0.132	0.049	-0.086	0.213	0.301	0.036	-0.125
-0.291	0.740	-0.979	-0.041	0.618	-0.785	0.316	-0.531	-0.074	-0.260	0.168	-0.188	0.331	0.427	0.064	-0.123
-0.076	0.701	-0.739	-0.034	0.622	-0.782	0.212	-0.389	-0.080	-0.052	0.126	0.050	0.115	0.390	0.176	-0.120
-0.114	0.682	-0.676	-0.031	0.626	-0.779	0.271	-0.038	-0.226	-0.094	0.102	0.109	0.153	0.373	0.239	-0.104
-0.133	0.659	-0.692	-0.026	0.626	-0.779	-0.049	-0.101	-0.303	-0.118	0.079	0.094	0.171	0.351	0.223	-0.082
-0.041	0.759	-0.826	-0.020	0.624	-0.781	-0.126	-0.118	-0.328	-0.032	0.181	-0.039	0.078	0.452	0.089	-0.075
-0.076	0.698	-0.775	-0.018	0.624	-0.781	-0.046	0.274	-0.498	-0.069	0.120	0.012	0.111	0.392	0.140	-0.074
-0.103	0.759	-0.991	-0.009	0.624	-0.781	0.007	-0.283	-0.453	-0.106	0.182	-0.204	0.137	0.455	0.076	-0.075
-0.118	0.516	-0.790	-0.004	0.620	-0.785	-0.265	-0.064	-0.327	-0.126	-0.057	-0.000	0.152	0.213	0.125	-0.084
-0.133	0.446	-0.763	-0.000	0.613	-0.790	-0.395	-0.059	-0.253	-0.145	-0.120	0.032	0.166	0.145	0.152	-0.067
-0.060	0.593	-0.834	0.008	0.610	-0.793	-0.221	-0.435	-0.158	-0.081	0.030	-0.036	0.092	0.293	0.081	-0.070
0.020	0.640	-0.861	0.012	0.610	-0.792	0.015	-0.087	-0.210	-0.004	0.076	-0.064	0.010	0.341	0.054	-0.072
-0.064	0.620	-0.932	0.021	0.606	-0.795	-0.226	-0.532	-0.042	-0.098	0.061	-0.132	0.094	0.324	0.016	-0.079
-0.091	0.551	-0.786	0.027	0.599	-0.800	-0.455	-0.335	-0.072	-0.131	-0.002	0.019	0.120	0.256	0.130	-0.052
-0.153	0.497	-0.822	0.034	0.592	-0.805	-0.429	-0.423	-0.060	-0.199	-0.049	-0.011	0.181	0.203	0.095	-0.068
0.128	0.578	-0.830	0.039	0.588	-0.808	-0.200	-0.141	-0.227	0.076	0.036	-0.017	0.102	0.286	0.088	-0.080
-0.041	0.585	-0.885	0.042	0.584	-0.811	-0.280	-0.118	-0.147	-0.096	0.048	-0.069	0.065	0.294	0.034	-0.072
-0.080	0.497	-0.889	0.045	0.576	-0.816	-0.418	-0.178	-0.028	-0.138	-0.033	-0.068	0.101	0.206	0.030	-0.056
-0.030	0.524	-0.830	0.051	0.570	-0.820	-0.404	-0.277	-0.092	-0.093	0.001	-0.005	0.049	0.233	0.089	-0.067
-0.003	0.419	-0.731	0.062	0.568	-0.820	-0.052	-0.642	-0.121	-0.078	-0.103	0.094	0.021	0.129	0.187	-0.062
0.113	0.543	-0.794	0.063	0.566	-0.822	-0.112	0.092	-0.207	0.036	0.023	0.032	0.095	0.254	0.124	-0.048
-0.003	0.640	-0.928	0.065	0.558	-0.827	-0.505	-0.034	-0.156	-0.081	0.128	-0.096	0.020	0.352	0.010	-0.046
0.020	0.524	-0.909	0.069	0.548	-0.833	-0.569	-0.201	-0.053	-0.062	0.022	-0.070	0.004	0.237	0.010	-0.031
0.009	0.470	-0.845	0.075	0.541	-0.838	-0.422	-0.261	-0.163	-0.080	-0.024	-0.002	0.009	0.183	0.075	-0.051
0.097	0.439	-0.739	0.073	0.536	-0.841	-0.274	0.300	-0.257	0.011	-0.050	0.108	0.078	0.152	0.183	-0.040
-0.045	0.582	-0.983	0.075	0.527	-0.846	-0.480	-0.053	-0.125	-0.134	0.101	-0.132	0.066	0.296	0.061	-0.045
0.078	0.578	-0.928	0.075	0.519	-0.852	-0.498	0.033	-0.123	-0.011	0.106	-0.071	0.055	0.294	0.004	-0.043
0.005	0.547	-0.912	0.078	0.514	-0.854	-0.261	-0.147	-0.063	-0.087	0.080	-0.053	0.020	0.265	0.013	-0.054
0.024	0.442	-0.869	0.081	0.511	-0.856	-0.150	-0.088	-0.149	-0.071	-0.022	-0.008	0.002	0.163	0.058	-0.033
0.017	0.412	-0.865	0.088	0.506	-0.858	-0.281	-0.363	-0.027	-0.085	-0.048	-0.001	0.011	0.135	0.062	-0.043
0.147	0.458	-0.806	0.083	0.499	-0.863	-0.388	0.402	-0.176	0.051	0.006	0.062	0.118	0.183	0.122	-0.036
0.040	0.512	-0.936	0.088	0.490	-0.867	-0.536	-0.253	-0.113	-0.063	0.069	-0.063	0.008	0.237	0.008	-0.011
0.028	0.551	-1.003	0.090	0.483	-0.871	-0.395	-0.095	-0.079	-0.077	0.115	-0.126	0.005	0.276	0.075	-0.010
0.163	0.535	-0.952	0.107	0.479	-0.871	-0.200	-0.878	-0.109	0.041	0.103	-0.074	0.128	0.260	0.024	-0.033
0.017	0.531	-0.964	0.109	0.475	-0.873	-0.229	-0.072	-0.176	-0.108	0.104	-0.084	0.019	0.256	0.036	-0.033
0.013	0.458	-0.940	0.115	0.468	-0.876	-0.384	-0.304	-0.079	-0.119	0.037	-0.057	0.024	0.183	0.012	-0.050
0.093	0.392	-0.849	0.104	0.461	-0.881	-0.353	0.777	-0.253	-0.027	-0.022	0.039	0.056	0.117	0.078	-0.063
0.009	0.385	-0.905	0.117	0.453	-0.884	-0.453	-0.747	-0.017	-0.125	-0.021	-0.013	0.030	0.108	0.024	-0.066
0.151	0.342	-0.838	0.116	0.446	-0.887	-0.344	0.107	-0.119	0.017	-0.057	0.057	0.113	0.065	0.093	-0.032
0.024	0.419	-0.960	0.122	0.443	-0.888	-0.136	-0.290	-0.112	-0.116	0.023	-0.064	0.015	0.143	0.029	-0.036
0.209	0.527	-0.956	0.125	0.443	-0.888	-0.026	-0.106	-0.131	0.064	0.132	-0.060	0.171	0.252	0.024	-0.024
0.043	0.470	-1.007	0.125	0.438	-0.890	-0.242	0.036	-0.066	-0.101	0.079	-0.109	0.006	0.194	0.074	-0.036
0.043	0.470	-1.007	0.120	0.431	-0.894	-0.361	0.287	-0.034	-0.097	0.085	-0.105	0.006	0.193	0.073	-0.036
0.070	0.357	-0.920	0.123	0.423	-0.898	-0.441	-0.190	-0.030	-0.074	-0.018	-0.015	0.032	0.081	0.015	-0.046
0.067	0.327	-0.877	0.128	0.415	-0.901	-0.460	-0.312	0.016	-0.083	-0.041	0.032	0.028	0.050	0.059	-0.058
0.213	0.357	-0.814	0.123	0.411	-0.903	-0.177	0.378	-0.189	0.067	-0.006	0.098	0.173	0.080	0.123	-0.068
0.032	0.272	-0.897	0.127	0.409	-0.904	-0.098	-0.150	-0.151	-0.117	-0.089	0.016	0.009	0.005	0.042	-0.046
0.036	0.369	-0.948	0.139	0.405	-0.904	-0.179	-0.630	-0.096	-0.126	0.011	-0.036	0.006	0.092	0.009	-0.040
0.220	0.354	-0.885	0.136	0.401	-0.906	-0.187	0.283	-0.223	0.062	0.000	0.030	0.179	0.077	0.055	-0.055
0.078	0.369	-0.968	0.136	0.395	-0.909	-0.310	0.068	-0.127	-0.080	0.022	-0.050	0.037	0.094	0.027	-0.040
0.090	0.412	-0.968	0.138	0.386	-0.912	-0.452	-0.124	-0.071	-0.072	0.072	-0.047	0.049	0.137	0.026	-0.031
0.105	0.373	-0.972	0.136	0.376	-0.916	-0.532	0.172	-0.133	-0.054	0.044	-0.046	0.064	0.100	0.029	-0.028
0.090	0.385	-0.940	0.138	0.368	-0.920	-0.453	-0.077	-0.098	-0.072	0.064	-0.011	0.048	0.112	0.003	-0.021
0.232	0.388	-0.924	0.134	0.356	-0.925	-0.613	0.254	-0.070	0.075	0.080	0.010	0.190	0.117	0.019	-0.033
0.117	0.338	-0.960	0.125	0.349	-0.929	-0.374	0.531	-0.138	-0.032	0.037	-0.021	0.073	0.067	0.016	-0.024
0.024	0.361	-0.972	0.131	0.339	-0.932	-0.561	-0.329	-0.014	-0.130	0.071	-0.030	0.020	0.091	0.027	-0.010
0.174	0.300	-0.928	0.135	0.328	-0.935	-0.579	-0.199	-0.013	0.016	0.019	0.017	0.129	0.030	0.017	-0.011
0.170	0.276	-0.944	0.137	0.315	-0.939	-0.672	-0.088	-0.069	0.010	0.009	0.006	0.124	0.007	0.002	-0.024
0.232	0.296	-0.932	0.134	0.304	-0.943	-0.538	0.213	-0.139	0.074	0.039	0.021	0.184	0.027	0.015	0.004
0.063	0.280	-0.968	0.134	0.293	-0.947	-0.576	0.020	-0.117	-0.096	0.035	-0.010	0.013	0.012	0.020	-0.017
0.190	0.296	-0.956	0.135	0.283	-0.950	-0.521	-0.007	-0.117	0.030	0.061	0.005	0.138	0.028	0.008	-0.013
0.047	0.242	-0.999	0.138	0.270	-0.953	-0.648	-0.136	-0.038	-0.115	0.019	-0.035	0.005	0.026	0.050	-0.030
0.213	0.195	-0.909	0.135	0.259	-0.956	-0.592	0.175	-0.086	0.053	-0.015	0.059	0.158	0.071	0.041	-0.026
0.136	0.226	-0.964	0.141	0.249	-0.958	-0.499	-0.255	-0.104	-0.029	0.026	0.006	0.080	0.039	0.014	-0.010
0.090	0.249	-1.011	0.145	0.239	-0.960	-0.491	-0.217	-0.081	-0.080	0.059	-0.039	0.032	0.014	0.060	-0.005
0.309	0.284	-0.932	0.159	0.235	-0.959	-0.187	-0.681	-0.117	0.125	0.097	0.038	0.250	0.021	0.020	-0.015
0.101	0.323	-1.019	0.163	0.227	-0.960	-0.391	-0.175	-0.139	-0.087	0.143	-0.047	0.040	0.061	0.066	-0.006
0.163	0.307	-0.999	0.170	0.223	-0.960	-0.233	-0.355	-0.160	-0.033	0.133	-0.027	0.099	0.046	0.046	0.016
0.209	0.284	-0.995	0.179	0.217	-0.960	-0.295	-0.427	-0.158	0.004	0.115	-0.023	0.143	0.024	0.043	0.005
0.270	0.245	-0.968	0.185	0.213	-0.959	-0.137	-0.225	-0.259	0.060	0.080	0.004	0.202	0.013	0.016	0.005
0.270	0.245	-0.968	0.194	0.206	-0.959	-0.330	-0.436	-0.193	0.050	0.087	0.003	0.199	0.012	0.017	0.010
0.163	0.048	-0.975	0.210	0.201	-0.957	-0.210	-0.787	-0.212	-0.073	-0.105	-0.007	0.089	0.208	0.025	-0.022
0.274	-0.010	-0.861	0.206	0.193	-0.959	-0.311	0.318	-0.300	0.043	-0.155	0.110	0.199	0.265	0.088	-0.039
0.093	-0.025	-0.960	0.223	0.189	-0.956	-0.125	-0.900	-0.181	-0.156	-0.167	0.008	0.015	0.280	0.010	-0.070
0.259	-0.056	-0.857	0.226	0.181	-0.957	-0.331	-0.104	-0.183	0.006	-0.190	0.111	0.177	0.310	0.094	-0.070
0.155	-0.060	-0.932	0.234	0.179	-0.956	-0.059	-0.409	-0.164	-0.106	-0.191	0.035	0.069	0.313	0.020	-0.089
0.213	-0.006	-0.905	0.234	0.174	-0.956	-0.184	0.017	-0.123	-0.049	-0.133	0.063	0.124	0.258	0.049	-0.063
0.174	0.044	-0.920	0.230	0.171	-0.958	-0.131	0.235	-0.062	-0.083	-0.079	0.048	0.082	0.207	0.033	-0.064
0.278	0.087	-0.869	0.228	0.169	-0.959	-0.093	0.115	-0.021	0.022	-0.035	0.100	0.182	0.162	0.084	-0.057
0.232	0.137	-0.885	0.215	0.162	-0.963	-0.367	0.662	0.009	-0.011	0.023	0.089	0.134	0.110	0.069	-0.053
0.182	0.087	-0.897	0.206	0.154	-0.966	-0.419	0.456	0.038	-0.052	-0.019	0.080	0.082	0.158	0.057	-0.046
0.217	0.122	-0.869	0.198	0.144	-0.970	-0.487	0.461	-0.039	-0.008	0.025	0.111	0.116	0.122	0.084	-0.070
0.186	0.106	-0.873	0.184	0.136	-0.974	-0.428	0.731	-0.109	-0.024	0.019	0.110	0.085	0.135	0.080	-0.066
0.086	0.102	-0.909	0.177	0.124	-0.976	-0.591	0.347	-0.099	-0.117	0.027	0.078	0.015	0.137	0.043	-0.065
0.263	0.060	-0.727	0.161	0.111	-0.981	-0.606	0.860	-0.118	0.077	-0.004	0.263	0.163	0.177	0.224	-0.080
0.151	0.064	-0.845	0.148	0.098	-0.984	-0.647	0.655	-0.071	-0.021	0.013	0.148	0.053	0.172	0.104	-0.073
0.086	0.029	-0.853	0.143	0.089	-0.986	-0.455	0.255	-0.006	-0.081	-0.013	0.142	0.011	0.205	0.094	-0.072
0.213	0.114	-0.775	0.131	0.079	-0.988	-0.515	0.647	-0.044	0.058	0.082	0.223	0.117	0.118	0.172	-0.077
0.070	0.110	-0.834	0.131	0.070	-0.989	-0.484	-0.040	0.044	-0.084	0.088	0.164	0.024	0.121	0.113	-0.073
0.147	0.075	-0.869	0.122	0.065	-0.990	-0.266	0.508	-0.015	0.003	0.058	0.130	0.054	0.153	0.077	-0.066
0.140	0.095	-0.826	0.108	0.062	-0.992	-0.134	0.695	0.009	0.009	0.080	0.175	0.046	0.132	0.120	-0.091
0.078	0.075	-0.853	0.096	0.063	-0.993	0.065	0.604	-0.066	-0.040	0.060	0.149	0.015	0.149	0.093	-0.087
0.005	0.122	-0.853	0.087	0.061	-0.994	-0.136	0.438	0.015	-0.104	0.109	0.150	0.088	0.100	0.094	-0.101
0.005	0.095	-0.932	0.076	0.060	-0.995	-0.060	0.567	0.040	-0.093	0.083	0.072	0.089	0.126	0.016	-0.113
0.020	0.006	-0.869	0.068	0.060	-0.996	0.031	0.374	-0.005	-0.070	-0.006	0.136	0.075	0.213	0.080	-0.115
0.009	0.075	-0.853	0.053	0.059	-0.997	-0.085	0.765	0.011	-0.066	0.065	0.152	0.087	0.143	0.098	-0.098
0.009	0.075	-0.853	0.035	0.058	-0.998	-0.051	0.860	-0.006	-0.049	0.066	0.153	0.089	0.141	0.098	-0.099
0.020	0.037	-0.889	0.023	0.054	-0.998	-0.206	0.638	-0.016	-0.025	0.032	0.118	0.078	0.178	0.064	-0.109
-0.049	-0.021	-0.881	0.003	0.049	-0.999	-0.224	0.961	-0.016	-0.076	-0.022	0.126	0.150	0.235	0.072	-0.119
-0.118	-0.060	-0.893	-0.007	0.044	-0.999	-0.237	0.488	0.001	-0.135	-0.055	0.115	0.222	0.273	0.060	-0.127
-0.130	-0.052	-0.893	-0.021	0.041	-0.999	-0.137	0.713	-0.014	-0.132	-0.044	0.115	0.236	0.263	0.061	-0.145
-0.114	-0.064	-0.897	-0.032	0.038	-0.999	-0.108	0.510	-0.010	-0.107	-0.054	0.110	0.223	0.272	0.057	-0.146
-0.153	-0.087	-0.916	-0.039	0.036	-0.999	-0.085	0.337	0.098	-0.138	-0.075	0.090	0.263	0.293	0.038	-0.149
-0.099	-0.087	-0.865	-0.049	0.032	-0.998	-0.168	0.505	0.104	-0.074	-0.071	0.141	0.211	0.291	0.091	-0.156
-0.191	-0.044	-0.916	-0.057	0.030	-0.998	-0.135	0.380	0.056	-0.159	-0.026	0.090	0.306	0.247	0.042	-0.150
-0.207	-0.087	-0.901	-0.060	0.030	-0.998	0.039	0.119	0.025	-0.171	-0.069	0.106	0.323	0.287	0.058	-0.156
-0.141	-0.075	-0.952	-0.068	0.030	-0.997	0.022	0.366	0.010	-0.099	-0.057	0.054	0.259	0.273	0.008	-0.153
-0.226	-0.087	-0.940	-0.070	0.031	-0.997	0.082	0.091	0.053	-0.181	-0.070	0.065	0.345	0.282	0.019	-0.141
-0.145	-0.098	-0.968	-0.075	0.034	-0.997	0.152	0.244	-0.003	-0.095	-0.084	0.037	0.267	0.292	0.008	-0.118
-0.176	-0.044	-0.983	-0.083	0.039	-0.996	0.251	0.389	-0.067	-0.118	-0.035	0.020	0.300	0.237	0.022	-0.112
-0.172	-0.025	-1.078	-0.088	0.043	-0.995	0.208	0.254	-0.087	-0.110	-0.020	-0.075	0.297	0.217	0.116	-0.081
-0.191	-0.075	-1.109	-0.093	0.043	-0.995	0.011	0.208	0.027	-0.125	-0.070	-0.107	0.318	0.265	0.147	-0.061
-0.160	-0.013	-1.133	-0.100	0.043	-0.994	0.024	0.377	-0.089	-0.086	-0.008	-0.132	0.289	0.202	0.170	-0.033
-0.145	-0.052	-1.176	-0.108	0.044	-0.993	0.037	0.402	-0.129	-0.063	-0.047	-0.176	0.276	0.239	0.213	-0.029
-0.103	-0.153	-1.117	-0.115	0.047	-0.992	0.201	0.343	-0.017	-0.014	-0.151	-0.118	0.236	0.339	0.153	-0.075
-0.207	-0.118	-1.137	-0.119	0.055	-0.991	0.454	0.203	0.241	-0.114	-0.124	-0.139	0.340	0.303	0.172	-0.113
-0.445	-0.002	-1.066	-0.115	0.062	-0.991	0.406	-0.304	0.412	-0.357	-0.015	-0.068	0.580	0.186	0.101	-0.139
-0.322	0.068	-0.964	-0.115	0.072	-0.991	0.526	-0.022	0.281	-0.234	0.045	0.034	0.459	0.115	0.002	-0.171
-0.237	0.095	-1.023	-0.114	0.079	-0.990	0.367	-0.109	0.179	-0.151	0.065	-0.026	0.376	0.087	0.056	-0.164
-0.257	0.075	-1.074	-0.110	0.081	-0.991	0.151	-0.198	0.133	-0.174	0.043	-0.077	0.397	0.105	0.107	-0.088
-0.110	0.060	-1.039	-0.099	0.086	-0.991	0.263	-0.593	0.240	-0.039	0.023	-0.041	0.251	0.119	0.070	0.004
0.001	0.106	-1.070	-0.081	0.094	-0.992	0.435	-0.910	0.309	0.055	0.061	-0.071	0.141	0.070	0.102	0.129
0.140	0.195	-1.204	-0.065	0.103	-0.993	0.465	-0.824	0.234	0.176	0.141	-0.205	0.004	0.021	0.236	0.251
0.417	0.272	-1.303	-0.040	0.112	-0.993	0.430	-1.196	0.189	0.428	0.209	-0.303	0.271	0.100	0.334	0.359
0.417	0.272	-1.303	-0.019	0.120	-0.993	0.388	-1.014	-0.024	0.407	0.201	-0.304	0.270	0.101	0.334	0.435
0.501	0.184	-1.251	0.004	0.124	-0.992	0.208	-1.023	-0.232	0.469	0.108	-0.253	0.353	0.014	0.283	0.513
0.428	0.072	-1.342	0.028	0.120	-0.992	-0.203	-1.142	-0.261	0.371	0.000	-0.344	0.278	0.097	0.374	0.477
0.647	0.025	-1.287	0.052	0.115	-0.992	-0.231	-1.047	-0.352	0.567	-0.041	-0.289	0.496	0.142	0.319	0.460
0.363	-0.137	-1.243	0.079	0.107	-0.991	-0.308	-1.324	-0.127	0.255	-0.196	-0.247	0.210	0.303	0.275	0.418
0.532	-0.141	-1.058	0.103	0.104	-0.989	-0.108	-1.124	-0.165	0.400	-0.196	-0.064	0.377	0.307	0.090	0.406
0.478	-0.180	-1.039	0.130	0.108	-0.986	0.234	-1.314	-0.040	0.319	-0.239	-0.048	0.323	0.345	0.069	0.343
0.624	0.056	-0.920	0.138	0.113	-0.984	0.277	-0.352	0.008	0.457	-0.008	0.068	0.467	0.108	0.049	0.313
0.501	0.102	-0.987	0.147	0.116	-0.982	0.147	-0.422	0.145	0.324	0.035	-0.001	0.342	0.060	0.019	0.243
0.393	0.137	-0.905	0.153	0.120	-0.981	0.173	-0.248	0.079	0.211	0.066	0.081	0.234	0.024	0.063	0.179
0.255	0.079	-0.948	0.166	0.127	-0.978	0.324	-0.669	0.068	0.059	0.002	0.034	0.094	0.080	0.019	0.113
0.263	0.017	-0.763	0.167	0.134	-0.977	0.397	-0.016	-0.101	0.066	-0.067	0.218	0.100	0.140	0.204	0.080
0.317	0.072	-0.838	0.161	0.138	-0.977	0.282	0.345	-0.179	0.125	-0.018	0.143	0.153	0.085	0.129	0.028
0.282	0.242	-1.113	0.151	0.142	-0.978	0.202	0.584	-0.292	0.101	0.149	-0.131	0.118	0.086	0.147	0.003
0.047	0.122	-1.078	0.155	0.146	-0.977	0.276	-0.191	-0.352	-0.138	0.025	-0.097	0.118	0.032	0.112	-0.048
0.093	-0.017	-0.972	0.150	0.143	-0.978	-0.069	0.317	-0.528	-0.088	-0.111	0.010	0.072	0.170	0.006	-0.088
-0.145	-0.079	-1.113	0.159	0.137	-0.978	-0.208	-0.412	-0.347	-0.334	-0.167	-0.132	0.311	0.230	0.149	-0.145
0.051	0.021	-0.983	0.168	0.135	-0.977	-0.038	-0.463	-0.347	-0.148	-0.064	-0.004	0.116	0.128	0.020	-0.134
0.032	0.153	-1.023	0.177	0.133	-0.975	0.009	-0.417	-0.366	-0.176	0.068	-0.045	0.136	0.005	0.060	-0.143
0.143	0.149	-1.066	0.188	0.130	-0.974	-0.142	-0.530	-0.228	-0.075	0.068	-0.089	0.025	0.002	0.104	-0.100
0.090	0.102	-0.948	0.192	0.130	-0.973	0.062	-0.205	-0.276	-0.133	0.022	0.028	0.079	0.044	0.014	-0.094
0.197	0.160	-0.905	0.194	0.137	-0.971	0.398	-0.050	-0.252	-0.027	0.073	0.070	0.028	0.015	0.057	-0.075
0.047	0.230	-1.180	0.207	0.141	-0.968	0.212	-0.717	-0.150	-0.191	0.139	-0.209	0.123	0.085	0.219	-0.096
0.193	0.068	-0.956	0.212	0.147	-0.966	0.324	-0.242	-0.017	-0.050	-0.029	0.014	0.023	0.076	0.005	-0.119
0.051	0.052	-1.050	0.207	0.148	-0.967	0.089	0.217	0.006	-0.187	-0.046	-0.079	0.119	0.091	0.090	-0.158
-0.045	0.095	-1.031	0.210	0.150	-0.966	0.107	-0.182	0.100	-0.286	-0.006	-0.060	0.216	0.047	0.071	-0.154
-0.045	0.095	-1.031	0.213	0.153	-0.965	0.164	-0.182	-0.035	-0.289	-0.008	-0.062	0.217	0.046	0.072	-0.183
0.124	0.052	-1.023	0.204	0.153	-0.967	0.000	0.411	0.087	-0.111	-0.051	-0.052	0.048	0.087	0.065	-0.175
0.036	0.056	-0.952	0.210	0.156	-0.965	0.131	-0.356	0.090	-0.206	-0.050	0.018	0.136	0.082	0.006	-0.139
0.128	0.106	-0.979	0.220	0.160	-0.962	0.219	-0.488	0.004	-0.122	-0.004	-0.013	0.044	0.030	0.022	-0.110
0.178	0.099	-0.991	0.222	0.163	-0.961	0.154	-0.137	0.009	-0.075	-0.015	-0.025	0.007	0.037	0.034	-0.124
0.124	0.056	-1.027	0.227	0.164	-0.960	0.080	-0.298	0.027	-0.134	-0.058	-0.062	0.048	0.079	0.071	-0.109
0.097	0.083	-0.972	0.234	0.165	-0.958	0.083	-0.380	0.000	-0.168	-0.033	-0.008	0.075	0.051	0.016	-0.088
0.140	0.110	-0.960	0.241	0.167	-0.956	0.103	-0.369	-0.049	-0.133	-0.007	0.002	0.032	0.024	0.004	-0.094
0.228	0.091	-1.074	0.242	0.166	-0.956	-0.037	-0.048	0.034	-0.045	-0.026	-0.112	0.058	0.042	0.119	-0.080
0.147	0.149	-1.058	0.247	0.167	-0.955	0.007	-0.312	0.110	-0.131	0.032	-0.098	0.024	0.016	0.103	-0.072
0.259	0.172	-0.912	0.247	0.169	-0.954	0.109	0.035	-0.057	-0.020	0.053	0.048	0.089	0.039	0.042	-0.062
0.163	0.102	-0.968	0.254	0.173	-0.951	0.258	-0.412	-0.012	-0.124	-0.021	-0.010	0.008	0.030	0.014	-0.085
0.217	0.137	-0.932	0.253	0.179	-0.951	0.327	0.059	-0.111	-0.069	0.008	0.025	0.047	0.004	0.021	-0.099
0.155	0.056	-0.952	0.250	0.179	-0.951	0.024	0.144	0.021	-0.128	-0.073	0.007	0.014	0.077	0.001	-0.093
0.082	0.068	-1.035	0.250	0.180	-0.951	0.056	-0.040	0.115	-0.201	-0.062	-0.076	0.086	0.065	0.082	-0.088
0.247	0.153	-1.042	0.249	0.183	-0.951	0.133	0.061	-0.014	-0.035	0.020	-0.084	0.081	0.020	0.090	-0.084
0.178	0.238	-1.007	0.256	0.186	-0.949	0.193	-0.361	0.004	-0.111	0.102	-0.051	0.012	0.105	0.055	-0.094
0.224	0.168	-1.007	0.266	0.191	-0.945	0.246	-0.546	0.016	-0.075	0.028	-0.054	0.059	0.036	0.055	-0.080
0.101	0.110	-0.979	0.264	0.194	-0.945	0.171	0.068	-0.023	-0.197	-0.033	-0.027	0.063	0.022	0.029	-0.097
0.247	0.048	-0.822	0.262	0.196	-0.945	0.119	0.090	0.078	-0.049	-0.097	0.131	0.085	0.083	0.129	-0.093
0.197	0.048	-0.956	0.260	0.196	-0.945	0.016	0.100	0.076	-0.097	-0.098	-0.002	0.037	0.083	0.005	-0.099
0.243	0.072	-0.909	0.265	0.197	-0.944	0.020	-0.307	0.062	-0.057	-0.075	0.044	0.084	0.060	0.042	-0.069
0.201	0.145	-0.979	0.264	0.197	-0.944	0.024	0.047	0.014	-0.098	-0.002	-0.027	0.044	0.013	0.028	-0.057
0.263	0.149	-1.027	0.275	0.201	-0.940	0.234	-0.571	-0.026	-0.047	-0.002	-0.078	0.106	0.016	0.075	-0.050
0.236	0.218	-1.066	0.281	0.207	-0.937	0.300	-0.341	-0.018	-0.080	0.062	-0.120	0.080	0.084	0.113	-0.044
0.220	0.222	-1.070	0.284	0.211	-0.935	0.196	-0.177	0.027	-0.099	0.063	-0.126	0.066	0.088	0.115	-0.042
0.263	0.207	-0.975	0.282	0.214	-0.935	0.209	0.102	-0.007	-0.055	0.043	-0.031	0.110	0.072	0.020	-0.054
0.236	0.099	-0.936	0.275	0.214	-0.937	-0.024	0.371	0.027	-0.075	-0.064	0.011	0.086	0.037	0.019	-0.060
0.236	0.099	-0.936	0.276	0.214	-0.937	0.003	-0.044	0.009	-0.075	-0.064	0.011	0.090	0.038	0.019	-0.072
0.247	0.114	-0.928	0.278	0.217	-0.936	0.222	-0.112	-0.089	-0.066	-0.052	0.017	0.103	0.023	0.027	-0.080
0.193	0.106	-0.952	0.276	0.220	-0.936	0.230	0.132	-0.127	-0.118	-0.063	-0.007	0.052	0.032	0.005	-0.061
0.197	0.164	-1.027	0.282	0.222	-0.933	0.119	-0.340	0.012	-0.120	-0.007	-0.084	0.057	0.025	0.069	-0.062
0.320	0.180	-1.003	0.279	0.225	-0.933	0.154	0.152	-0.035	0.005	0.006	-0.060	0.181	0.039	0.045	-0.067
0.209	0.207	-0.999	0.277	0.225	-0.934	0.003	0.094	0.051	-0.104	0.033	-0.055	0.069	0.064	0.040	-0.053
0.182	0.253	-1.023	0.277	0.226	-0.934	0.010	-0.022	0.064	-0.131	0.079	-0.079	0.041	0.109	0.061	-0.055
0.263	0.203	-0.972	0.277	0.225	-0.934	-0.012	0.000	0.020	-0.050	0.029	-0.027	0.120	0.057	0.008	-0.079
0.224	0.184	-0.912	0.277	0.225	-0.934	-0.004	-0.034	-0.024	-0.089	0.010	0.032	0.079	0.036	0.054	-0.082
0.232	0.133	-0.897	0.281	0.228	-0.932	0.205	-0.158	-0.088	-0.085	-0.043	0.046	0.085	0.014	0.073	-0.073
0.232	0.114	-0.909	0.286	0.232	-0.930	0.243	-0.278	-0.136	-0.091	-0.066	0.032	0.083	0.033	0.064	-0.085
0.274	0.052	-0.928	0.285	0.235	-0.929	0.212	0.104	-0.066	-0.047	-0.131	0.012	0.124	0.095	0.045	-0.087
0.205	0.114	-0.960	0.283	0.237	-0.930	0.147	0.113	-0.019	-0.114	-0.072	-0.019	0.053	0.033	0.016	-0.070
0.197	0.099	-0.968	0.280	0.237	-0.930	-0.014	0.093	0.094	-0.119	-0.087	-0.026	0.043	0.049	0.009	-0.068
0.278	0.180	-1.003	0.276	0.239	-0.931	0.092	0.233	0.038	-0.034	-0.008	-0.060	0.122	0.032	0.026	-0.057
0.209	0.284	-0.995	0.279	0.239	-0.930	0.008	-0.213	-0.032	-0.107	0.096	-0.054	0.050	0.136	0.018	-0.038
0.297	0.284	-1.015	0.278	0.238	-0.931	-0.016	0.079	-0.044	-0.018	0.096	-0.072	0.136	0.135	0.038	-0.018
0.247	0.330	-1.109	0.279	0.239	-0.930	0.067	-0.003	-0.123	-0.068	0.142	-0.167	0.085	0.180	0.132	-0.051
0.274	0.303	-1.090	0.288	0.240	-0.927	0.095	-0.481	-0.093	-0.051	0.114	-0.151	0.110	0.151	0.113	-0.025
0.082	0.284	-1.082	0.289	0.244	-0.925	0.258	-0.098	-0.111	-0.245	0.090	-0.144	0.084	0.131	0.105	-0.035
0.370	0.218	-0.964	0.294	0.248	-0.923	0.221	-0.230	-0.051	0.039	0.021	-0.028	0.204	0.064	0.014	-0.042
0.282	0.218	-0.952	0.295	0.253	-0.922	0.274	-0.022	-0.068	-0.051	0.016	-0.018	0.115	0.063	0.026	-0.036
0.255	0.261	-1.027	0.297	0.258	-0.920	0.300	-0.094	-0.038	-0.079	0.054	-0.094	0.087	0.104	0.048	-0.017
0.359	0.222	-0.952	0.290	0.260	-0.921	0.156	0.370	-0.063	0.031	0.013	-0.018	0.191	0.063	0.028	-0.033
0.224	0.257	-0.964	0.288	0.265	-0.920	0.291	0.104	-0.049	-0.102	0.043	-0.031	0.056	0.096	0.017	-0.030
0.247	0.292	-1.042	0.283	0.268	-0.921	0.152	0.284	-0.003	-0.074	0.075	-0.108	0.079	0.130	0.061	-0.028
0.247	0.292	-1.042	0.281	0.271	-0.921	0.194	0.116	-0.004	-0.071	0.071	-0.109	0.078	0.129	0.061	-0.045
0.278	0.272	-0.956	0.279	0.271	-0.921	-0.041	0.072	0.040	-0.039	0.053	-0.021	0.108	0.107	0.026	-0.048
0.251	0.230	-0.944	0.273	0.270	-0.923	-0.041	0.348	-0.005	-0.060	0.011	-0.007	0.080	0.063	0.038	-0.025
0.197	0.242	-0.975	0.280	0.267	-0.922	-0.184	-0.470	0.124	-0.122	0.025	-0.040	0.024	0.073	0.007	-0.029
0.413	0.284	-0.901	0.268	0.266	-0.926	-0.054	0.683	-0.039	0.106	0.069	0.038	0.239	0.114	0.081	-0.030
0.251	0.296	-0.944	0.268	0.266	-0.926	-0.041	-0.017	0.042	-0.056	0.080	-0.005	0.076	0.125	0.037	-0.018
0.232	0.300	-1.042	0.270	0.264	-0.926	-0.107	-0.101	0.048	-0.077	0.086	-0.104	0.055	0.129	0.062	0.007
0.317	0.280	-0.948	0.271	0.262	-0.926	-0.081	-0.050	0.008	0.007	0.068	-0.009	0.138	0.108	0.032	-0.009
0.317	0.311	-0.995	0.271	0.260	-0.927	-0.131	-0.007	0.020	0.006	0.101	-0.056	0.137	0.138	0.016	-0.002
0.313	0.307	-0.944	0.270	0.259	-0.927	-0.101	0.027	0.061	0.003	0.099	-0.004	0.132	0.132	0.034	0.004
0.290	0.330	-0.948	0.266	0.258	-0.929	-0.094	0.188	0.092	-0.016	0.123	-0.007	0.108	0.154	0.028	-0.007
0.286	0.338	-0.987	0.268	0.257	-0.929	-0.055	-0.099	-0.017	-0.022	0.132	-0.047	0.102	0.161	0.012	-0.015
0.247	0.327	-0.964	0.267	0.252	-0.930	-0.301	0.020	0.027	-0.060	0.126	-0.022	0.061	0.148	0.011	-0.020
0.255	0.315	-1.058	0.271	0.247	-0.930	-0.271	-0.227	0.010	-0.056	0.119	-0.117	0.066	0.135	0.083	-0.016
0.293	0.245	-0.916	0.271	0.245	-0.931	-0.076	0.054	-0.017	-0.016	0.052	0.026	0.102	0.065	0.059	-0.029
0.328	0.214	-0.916	0.269	0.243	-0.932	-0.119	0.083	-0.017	0.020	0.023	0.026	0.135	0.033	0.059	-0.023
0.228	0.180	-0.952	0.270	0.242	-0.932	-0.019	-0.013	-0.046	-0.080	-0.011	-0.009	0.034	0.003	0.023	-0.032
0.290	0.176	-0.944	0.273	0.240	-0.932	-0.088	-0.161	-0.036	-0.021	-0.013	-0.002	0.094	0.006	0.030	-0.013
0.278	0.141	-0.865	0.275	0.240	-0.931	0.012	-0.122	-0.043	-0.034	-0.048	0.075	0.083	0.040	0.108	-0.013
0.420	0.157	-0.842	0.273	0.240	-0.932	0.064	0.187	-0.078	0.111	-0.033	0.099	0.226	0.024	0.129	0.007
0.347	0.199	-0.861	0.272	0.242	-0.931	0.134	0.060	-0.065	0.039	0.008	0.079	0.154	0.019	0.108	0.013
0.367	0.222	-0.853	0.266	0.243	-0.933	0.032	0.372	0.019	0.065	0.030	0.088	0.174	0.042	0.115	0.018
0.317	0.269	-0.924	0.263	0.246	-0.933	0.163	0.144	-0.022	0.018	0.074	0.017	0.125	0.089	0.042	0.010
0.267	0.276	-0.940	0.262	0.246	-0.933	0.003	0.032	0.050	-0.031	0.081	0.001	0.078	0.096	0.025	0.022
0.347	0.276	-0.877	0.261	0.250	-0.933	0.202	0.132	-0.062	0.052	0.078	0.063	0.159	0.095	0.087	0.027
0.374	0.338	-0.901	0.247	0.253	-0.935	0.196	0.760	-0.124	0.092	0.136	0.042	0.188	0.156	0.062	0.037
0.347	0.369	-0.940	0.256	0.257	-0.932	0.187	-0.433	-0.011	0.058	0.164	-0.000	0.162	0.185	0.023	0.057
0.367	0.261	-0.916	0.253	0.259	-0.932	0.114	0.170	-0.098	0.079	0.054	0.023	0.184	0.076	0.047	0.048
0.367	0.261	-0.916	0.251	0.259	-0.933	0.031	0.148	0.008	0.082	0.054	0.024	0.185	0.076	0.047	0.041
0.320	0.203	-0.802	0.253	0.259	-0.932	0.010	-0.106	0.026	0.034	-0.004	0.137	0.140	0.019	0.161	0.015
0.370	0.157	-0.790	0.245	0.258	-0.934	-0.017	0.464	-0.086	0.091	-0.050	0.151	0.190	0.027	0.173	-0.011
0.217	0.133	-0.877	0.243	0.259	-0.935	0.081	0.173	-0.115	-0.060	-0.073	0.065	0.037	0.051	0.087	-0.041
0.236	0.149	-0.849	0.238	0.260	-0.936	0.092	0.283	-0.119	-0.037	-0.059	0.093	0.056	0.035	0.115	-0.038
0.224	0.191	-0.830	0.239	0.260	-0.935	0.019	-0.052	-0.030	-0.049	-0.016	0.112	0.045	0.008	0.133	-0.078
0.332	0.157	-0.747	0.227	0.262	-0.938	0.132	0.700	-0.134	0.071	-0.052	0.197	0.151	0.027	0.215	-0.067
0.120	0.184	-0.845	0.229	0.264	-0.937	0.123	-0.141	0.044	-0.143	-0.028	0.097	0.062	0.001	0.117	-0.077
0.290	0.168	-0.794	0.222	0.266	-0.938	0.119	0.422	-0.033	0.033	-0.045	0.150	0.105	0.018	0.167	-0.054
0.167	0.114	-0.826	0.217	0.269	-0.938	0.142	0.239	0.056	-0.085	-0.102	0.118	0.019	0.073	0.135	-0.076
0.332	0.168	-0.794	0.204	0.272	-0.940	0.213	0.732	-0.042	0.093	-0.051	0.152	0.145	0.018	0.165	-0.061
0.170	0.141	-0.782	0.200	0.274	-0.941	0.126	0.223	-0.014	-0.064	-0.080	0.164	0.017	0.044	0.176	-0.059
0.163	0.211	-0.869	0.195	0.277	-0.941	0.166	0.263	-0.021	-0.067	-0.013	0.077	0.025	0.025	0.089	-0.044
0.270	0.184	-0.782	0.187	0.279	-0.942	0.117	0.489	-0.107	0.049	-0.042	0.165	0.082	0.002	0.176	-0.067
0.217	0.199	-0.790	0.175	0.281	-0.944	0.122	0.664	-0.086	0.007	-0.028	0.158	0.027	0.014	0.166	-0.062
0.155	0.164	-0.861	0.171	0.280	-0.945	-0.048	0.192	0.075	-0.050	-0.062	0.088	0.034	0.022	0.095	-0.047
0.136	0.160	-0.849	0.164	0.280	-0.946	0.044	0.402	-0.033	-0.062	-0.066	0.101	0.054	0.026	0.106	-0.055
0.236	0.137	-0.775	0.149	0.279	-0.949	-0.076	0.774	-0.019	0.052	-0.088	0.179	0.045	0.049	0.180	-0.039
0.174	0.168	-0.798	0.137	0.279	-0.951	0.026	0.700	-0.107	0.003	-0.057	0.157	0.018	0.018	0.155	-0.062
0.236	0.133	-0.830	0.120	0.278	-0.953	-0.025	0.907	-0.084	0.081	-0.090	0.128	0.044	0.053	0.122	-0.039
-0.026	0.095	-0.881	0.115	0.276	-0.954	-0.048	0.266	-0.011	-0.176	-0.128	0.077	0.218	0.092	0.070	-0.051
0.220	0.126	-0.794	0.102	0.273	-0.957	-0.175	0.723	-0.012	0.084	-0.093	0.166	0.028	0.062	0.157	-0.045
0.067	0.137	-0.920	0.094	0.271	-0.958	-0.068	0.396	-0.004	-0.062	-0.079	0.041	0.126	0.050	0.030	-0.047
0.159	0.126	-0.810	0.089	0.268	-0.959	-0.139	0.288	0.021	0.035	-0.088	0.153	0.033	0.062	0.139	-0.022
0.167	0.184	-0.853	0.069	0.268	-0.961	0.015	1.045	-0.087	0.062	-0.030	0.111	0.025	0.004	0.095	-0.036
0.047	0.218	-0.916	0.063	0.266	-0.962	-0.097	0.358	-0.057	-0.050	0.007	0.048	0.144	0.031	0.031	-0.016
0.047	0.218	-0.916	0.048	0.265	-0.963	-0.019	0.786	-0.051	-0.035	0.008	0.049	0.143	0.031	0.030	-0.031
0.143	0.214	-0.845	0.035	0.264	-0.964	-0.046	0.734	-0.074	0.074	0.005	0.121	0.047	0.028	0.100	-0.026
0.001	0.226	-0.865	0.031	0.263	-0.964	-0.084	0.174	0.026	-0.064	0.018	0.102	0.188	0.039	0.080	-0.032
0.124	0.222	-0.893	0.012	0.262	-0.965	-0.027	1.017	-0.031	0.078	0.015	0.075	0.065	0.035	0.052	-0.012
-0.026	0.230	-0.869	0.004	0.261	-0.965	-0.064	0.400	0.009	-0.064	0.023	0.099	0.214	0.043	0.075	-0.032
0.105	0.280	-0.897	-0.013	0.259	-0.966	-0.108	0.911	-0.052	0.083	0.076	0.071	0.082	0.093	0.047	-0.022
-0.045	0.261	-0.893	-0.026	0.256	-0.966	-0.178	0.676	0.048	-0.053	0.060	0.076	0.232	0.074	0.050	-0.037
-0.022	0.269	-0.901	-0.037	0.254	-0.966	-0.078	0.540	0.009	-0.020	0.069	0.068	0.208	0.082	0.041	-0.019
-0.041	0.230	-0.948	-0.050	0.253	-0.966	-0.066	0.673	0.045	-0.026	0.032	0.021	0.226	0.044	0.007	-0.032
0.001	0.242	-0.881	-0.062	0.254	-0.965	0.083	0.611	-0.008	0.028	0.042	0.087	0.182	0.056	0.060	-0.038
-0.010	0.191	-0.845	-0.075	0.255	-0.964	0.039	0.694	-0.033	0.030	-0.009	0.121	0.192	0.006	0.095	-0.042
-0.157	0.218	-0.968	-0.079	0.255	-0.964	-0.006	0.198	0.025	-0.111	0.018	-0.001	0.337	0.033	0.027	-0.034
-0.091	0.141	-0.881	-0.089	0.256	-0.963	0.052	0.500	0.014	-0.036	-0.060	0.084	0.270	0.045	0.060	-0.030
-0.064	0.145	-1.007	-0.094	0.255	-0.962	0.006	0.254	0.044	-0.004	-0.055	-0.042	0.241	0.041	0.067	-0.002
-0.080	0.157	-1.042	-0.101	0.254	-0.962	-0.043	0.379	0.052	-0.012	-0.042	-0.078	0.255	0.030	0.102	0.044
0.013	0.122	-1.078	-0.118	0.255	-0.960	0.074	0.918	0.030	0.097	-0.078	-0.116	0.160	0.065	0.138	0.084
-0.037	0.126	-1.169	-0.134	0.256	-0.957	0.078	0.782	0.151	0.062	-0.074	-0.209	0.208	0.060	0.229	0.075
-0.049	0.068	-1.176	-0.154	0.257	-0.954	0.162	0.980	0.265	0.070	-0.134	-0.220	0.218	0.117	0.238	0.015
-0.203	0.079	-1.050	-0.163	0.265	-0.950	0.509	0.422	0.330	-0.074	-0.130	-0.098	0.369	0.105	0.112	-0.058
-0.395	0.168	-0.838	-0.162	0.274	-0.948	0.517	-0.234	0.359	-0.268	-0.050	0.113	0.559	0.016	0.101	-0.099
-0.357	0.276	-0.865	-0.166	0.282	-0.945	0.467	0.117	0.204	-0.226	0.050	0.083	0.518	0.092	0.074	-0.135
-0.222	0.300	-0.960	-0.169	0.287	-0.943	0.273	0.188	0.001	-0.088	0.068	-0.014	0.381	0.116	0.020	-0.120
-0.237	0.288	-1.102	-0.169	0.288	-0.942	0.101	-0.059	0.117	-0.104	0.056	-0.156	0.395	0.104	0.161	-0.040
-0.137	0.276	-1.090	-0.161	0.291	-0.943	0.180	-0.463	0.200	-0.012	0.042	-0.144	0.293	0.093	0.148	0.080
-0.018	0.385	-1.035	-0.147	0.294	-0.944	0.198	-0.814	0.214	0.093	0.147	-0.088	0.171	0.202	0.092	0.205
0.232	0.462	-1.145	-0.133	0.297	-0.945	0.155	-0.684	0.089	0.329	0.221	-0.197	0.081	0.279	0.202	0.354
0.428	0.439	-1.188	-0.116	0.300	-0.947	0.116	-0.808	0.047	0.508	0.196	-0.239	0.281	0.257	0.246	0.483
0.582	0.330	-1.271	-0.098	0.300	-0.949	0.002	-0.840	-0.025	0.644	0.088	-0.320	0.438	0.149	0.329	0.610
0.582	0.330	-1.271	-0.083	0.300	-0.950	0.021	-0.621	-0.208	0.629	0.087	-0.319	0.440	0.148	0.328	0.631
0.605	0.203	-1.421	-0.076	0.294	-0.953	-0.301	-0.166	-0.320	0.645	-0.034	-0.466	0.466	0.020	0.476	0.640
0.351	0.072	-1.370	-0.051	0.287	-0.957	-0.356	-1.182	-0.171	0.366	-0.158	-0.412	0.214	0.112	0.424	0.575
0.555	0.033	-1.204	-0.034	0.281	-0.959	-0.280	-0.782	-0.051	0.553	-0.191	-0.244	0.419	0.152	0.258	0.546
0.359	0.025	-1.165	-0.012	0.278	-0.960	-0.078	-1.137	0.115	0.334	-0.196	-0.203	0.223	0.160	0.218	0.472
0.582	0.153	-1.094	0.008	0.277	-0.961	-0.040	-0.949	0.110	0.538	-0.067	-0.132	0.445	0.034	0.146	0.456
0.451	0.164	-1.023	0.023	0.276	-0.961	-0.018	-0.785	0.175	0.391	-0.055	-0.062	0.313	0.022	0.074	0.384
0.532	0.261	-0.873	0.034	0.277	-0.960	0.053	-0.528	0.110	0.461	0.040	0.087	0.392	0.075	0.077	0.357
0.351	0.249	-0.901	0.045	0.279	-0.959	0.090	-0.575	0.186	0.270	0.027	0.058	0.210	0.064	0.051	0.283
0.363	0.280	-0.916	0.051	0.277	-0.959	-0.127	-0.323	0.179	0.275	0.060	0.042	0.220	0.096	0.037	0.236
0.343	0.388	-0.759	0.047	0.277	-0.960	-0.020	0.266	0.046	0.260	0.168	0.200	0.200	0.204	0.195	0.170
0.251	0.327	-0.916	0.042	0.281	-0.959	0.212	0.342	-0.151	0.173	0.103	0.042	0.105	0.144	0.037	0.106
0.147	0.207	-0.936	0.034	0.283	-0.958	0.113	0.466	-0.190	0.077	-0.019	0.022	0.001	0.024	0.019	0.064
-0.060	0.164	-1.039	0.029	0.281	-0.959	-0.098	0.337	-0.212	-0.125	-0.059	-0.080	0.207	0.019	0.083	0.015
0.090	0.226	-0.960	0.023	0.278	-0.960	-0.146	0.373	-0.306	0.030	0.006	-0.000	0.058	0.043	0.004	-0.030
-0.068	0.350	-1.090	0.023	0.279	-0.960	0.084	0.118	-0.413	-0.128	0.128	-0.131	0.215	0.166	0.135	-0.085
-0.091	0.176	-1.153	0.027	0.276	-0.961	-0.113	-0.184	-0.203	-0.155	-0.043	-0.194	0.240	0.009	0.199	-0.072
-0.149	0.129	-0.924	0.033	0.270	-0.962	-0.324	-0.316	0.067	-0.219	-0.083	0.036	0.296	0.055	0.030	-0.082
0.036	0.253	-0.999	0.037	0.267	-0.963	-0.164	-0.272	0.124	-0.039	0.043	-0.039	0.112	0.068	0.046	-0.077
0.040	0.342	-1.035	0.053	0.270	-0.962	0.149	-0.802	-0.084	-0.051	0.129	-0.076	0.107	0.157	0.081	-0.070
0.036	0.315	-0.983	0.063	0.272	-0.960	0.118	-0.499	-0.069	-0.064	0.100	-0.027	0.111	0.129	0.030	-0.032
0.078	0.211	-0.885	0.061	0.269	-0.961	-0.140	0.114	-0.063	-0.020	-0.001	0.072	0.068	0.024	0.068	-0.044
0.082	0.126	-0.940	0.065	0.262	-0.963	-0.334	-0.221	-0.014	-0.020	-0.079	0.018	0.062	0.061	0.013	-0.034
0.067	0.044	-0.838	0.072	0.255	-0.964	-0.360	-0.363	0.056	-0.042	-0.153	0.122	0.076	0.142	0.116	-0.030
0.155	0.056	-0.924	0.076	0.251	-0.965	-0.153	-0.196	-0.037	0.042	-0.138	0.036	0.014	0.131	0.030	-0.027
0.093	0.191	-0.936	0.080	0.252	-0.965	0.027	-0.130	-0.131	-0.023	-0.003	0.024	0.046	0.004	0.018	-0.024
0.070	0.253	-0.999	0.082	0.250	-0.965	-0.065	-0.096	-0.093	-0.047	0.060	-0.039	0.067	0.066	0.045	-0.018
0.120	0.226	-0.924	0.078	0.244	-0.967	-0.296	0.242	-0.087	0.007	0.039	0.037	0.015	0.038	0.030	-0.030
0.105	0.145	-0.865	0.087	0.239	-0.967	-0.264	-0.478	0.007	-0.019	-0.037	0.096	0.029	0.043	0.089	-0.018
0.128	0.129	-0.885	0.101	0.237	-0.966	-0.105	-0.695	-0.011	-0.010	-0.050	0.076	0.005	0.058	0.069	-0.012
0.178	0.184	-0.952	0.103	0.234	-0.967	-0.120	-0.088	-0.064	0.038	0.007	0.009	0.045	0.004	0.002	0.012
0.117	0.342	-1.042	0.111	0.232	-0.966	-0.119	-0.404	-0.040	-0.031	0.167	-0.082	0.015	0.154	0.089	0.015
0.224	0.284	-1.086	0.109	0.228	-0.968	-0.205	0.123	-0.115	0.078	0.114	-0.124	0.095	0.096	0.132	0.021
0.082	0.276	-1.050	0.118	0.219	-0.969	-0.444	-0.428	-0.110	-0.073	0.115	-0.088	0.047	0.088	0.097	0.036
0.178	0.176	-0.916	0.129	0.210	-0.969	-0.443	-0.509	-0.127	0.013	0.023	0.047	0.050	0.013	0.037	0.028
0.282	0.072	-0.972	0.131	0.205	-0.970	-0.225	-0.065	-0.170	0.114	-0.076	-0.008	0.155	0.118	0.018	0.021
0.132	0.056	-0.956	0.139	0.201	-0.970	-0.145	-0.367	-0.121	-0.043	-0.088	0.008	0.005	0.134	0.002	0.032
0.278	0.102	-0.920	0.136	0.195	-0.971	-0.294	0.157	-0.081	0.105	-0.035	0.045	0.153	0.089	0.033	0.036
0.170	0.180	-1.050	0.145	0.188	-0.971	-0.346	-0.460	0.021	-0.011	0.049	-0.085	0.046	0.012	0.096	0.034
0.197	0.137	-0.987	0.155	0.183	-0.971	-0.246	-0.513	-0.006	0.006	0.012	-0.023	0.075	0.056	0.032	0.030
0.293	0.091	-0.987	0.156	0.180	-0.971	-0.125	0.003	-0.167	0.101	-0.031	-0.023	0.171	0.102	0.032	0.019
0.136	0.060	-0.944	0.159	0.178	-0.971	-0.074	-0.122	-0.105	-0.059	-0.060	0.021	0.014	0.133	0.011	0.007
0.213	0.052	-0.995	0.164	0.174	-0.971	-0.176	-0.205	-0.152	0.013	-0.063	-0.030	0.092	0.141	0.040	0.018
0.159	0.091	-0.972	0.167	0.170	-0.971	-0.199	-0.149	-0.072	-0.044	-0.020	-0.006	0.040	0.102	0.016	-0.003
0.267	0.176	-0.995	0.170	0.166	-0.971	-0.139	-0.120	-0.209	0.061	0.068	-0.030	0.149	0.017	0.039	0.002
0.190	0.141	-0.995	0.166	0.165	-0.972	-0.004	0.241	-0.233	-0.012	0.034	-0.029	0.073	0.052	0.039	-0.009
0.155	0.141	-0.991	0.172	0.164	-0.971	-0.032	-0.279	-0.198	-0.053	0.035	-0.025	0.039	0.051	0.036	-0.010
0.193	0.056	-0.905	0.170	0.159	-0.973	-0.185	0.165	-0.141	-0.012	-0.045	0.063	0.079	0.136	0.052	-0.020
0.193	0.025	-0.889	0.174	0.155	-0.973	-0.223	-0.217	-0.077	-0.016	-0.071	0.079	0.079	0.168	0.068	-0.016
0.259	-0.002	-0.889	0.179	0.149	-0.972	-0.228	-0.245	-0.089	0.044	-0.093	0.079	0.145	0.196	0.069	-0.003
0.247	0.102	-0.940	0.181	0.146	-0.973	-0.138	-0.056	-0.089	0.031	0.014	0.028	0.134	0.091	0.018	0.010
0.267	0.087	-0.924	0.190	0.146	-0.971	0.008	-0.433	-0.132	0.042	-0.001	0.043	0.153	0.107	0.034	0.033
0.297	0.172	-0.881	0.192	0.146	-0.970	0.013	-0.074	-0.047	0.070	0.084	0.086	0.185	0.022	0.079	0.047
0.309	0.226	-0.956	0.189	0.147	-0.971	0.057	0.164	-0.036	0.085	0.137	0.012	0.196	0.032	0.004	0.057
0.309	0.226	-0.956	0.182	0.148	-0.972	0.069	0.383	-0.058	0.092	0.136	0.014	0.197	0.031	0.005	0.052
0.347	0.091	-0.814	0.177	0.145	-0.973	-0.138	0.314	-0.057	0.136	0.003	0.157	0.235	0.104	0.148	0.049
0.247	-0.010	-0.853	0.173	0.142	-0.975	-0.157	0.185	0.084	0.040	-0.094	0.119	0.136	0.204	0.109	0.034
0.278	0.048	-0.834	0.171	0.142	-0.975	-0.017	0.132	0.019	0.073	-0.035	0.140	0.166	0.146	0.129	0.021
0.232	0.095	-0.885	0.164	0.141	-0.976	-0.011	0.370	-0.001	0.034	0.011	0.090	0.120	0.100	0.078	0.004
0.247	0.141	-0.857	0.155	0.142	-0.978	0.039	0.512	-0.022	0.059	0.057	0.119	0.135	0.054	0.107	-0.001
0.190	0.249	-0.912	0.142	0.140	-0.980	-0.101	0.645	-0.068	0.013	0.167	0.066	0.078	0.054	0.053	-0.012
0.159	0.222	-0.920	0.133	0.136	-0.982	-0.209	0.457	-0.011	-0.010	0.144	0.060	0.048	0.028	0.046	-0.026
0.174	0.133	-0.861	0.133	0.134	-0.982	-0.120	0.044	-0.004	0.006	0.057	0.120	0.063	0.061	0.105	-0.031
0.155	0.064	-0.798	0.127	0.135	-0.983	0.067	0.302	-0.139	-0.008	-0.013	0.184	0.044	0.130	0.169	-0.049
0.220	0.052	-0.759	0.113	0.139	-0.984	0.229	0.772	-0.257	0.070	-0.028	0.225	0.110	0.142	0.210	-0.041
0.113	0.095	-0.771	0.103	0.139	-0.985	0.035	0.565	-0.165	-0.028	0.014	0.215	0.002	0.100	0.199	-0.044
0.174	0.176	-0.885	0.087	0.138	-0.987	-0.016	0.827	-0.199	0.048	0.096	0.103	0.062	0.019	0.085	-0.037
0.086	0.203	-0.940	0.082	0.138	-0.987	-0.003	0.292	-0.192	-0.037	0.123	0.049	0.026	0.007	0.031	-0.054
0.136	0.153	-0.830	0.073	0.139	-0.988	0.066	0.487	-0.184	0.022	0.072	0.161	0.023	0.043	0.142	-0.045
0.051	0.083	-0.842	0.061	0.140	-0.988	0.055	0.625	-0.170	-0.052	0.002	0.150	0.062	0.112	0.130	-0.063
0.090	0.037	-0.842	0.050	0.142	-0.989	0.098	0.594	-0.135	-0.002	-0.046	0.150	0.024	0.158	0.130	-0.065
0.078	0.006	-0.763	0.039	0.141	-0.989	-0.018	0.619	-0.192	-0.002	-0.076	0.230	0.036	0.188	0.209	-0.059
0.074	0.075	-0.790	0.027	0.138	-0.990	-0.125	0.621	-0.131	0.006	-0.003	0.202	0.040	0.118	0.182	-0.037
0.078	0.122	-0.932	0.018	0.136	-0.991	-0.098	0.463	-0.170	0.018	0.045	0.060	0.037	0.071	0.040	-0.024
0.124	0.149	-0.822	0.006	0.136	-0.991	-0.021	0.644	-0.220	0.077	0.072	0.171	0.008	0.044	0.152	-0.020
0.101	0.191	-0.845	-0.004	0.136	-0.991	0.015	0.596	-0.210	0.066	0.114	0.147	0.016	0.001	0.129	-0.017
-0.010	0.160	-0.897	-0.018	0.138	-0.990	0.055	0.722	-0.229	-0.032	0.082	0.095	0.129	0.031	0.078	-0.022
0.020	0.087	-0.814	-0.036	0.139	-0.990	0.050	0.943	-0.249	0.017	0.007	0.177	0.098	0.104	0.162	-0.030
0.013	0.021	-0.830	-0.051	0.139	-0.989	0.014	0.781	-0.231	0.024	-0.058	0.160	0.107	0.169	0.146	-0.041
-0.014	0.079	-0.873	-0.066	0.137	-0.988	-0.109	0.823	-0.248	0.014	0.002	0.116	0.136	0.110	0.103	-0.051
-0.053	0.041	-0.905	-0.072	0.134	-0.988	-0.124	0.333	-0.165	-0.018	-0.035	0.084	0.175	0.148	0.072	-0.052
-0.141	0.048	-0.901	-0.090	0.138	-0.986	0.200	0.915	-0.259	-0.089	-0.031	0.086	0.265	0.139	0.076	-0.057
-0.076	0.056	-0.893	-0.098	0.141	-0.985	0.100	0.435	-0.145	-0.015	-0.025	0.093	0.201	0.130	0.084	-0.055
-0.095	0.083	-0.877	-0.110	0.146	-0.983	0.290	0.645	-0.108	-0.022	-0.003	0.106	0.222	0.102	0.100	-0.044
-0.083	0.184	-0.909	-0.125	0.153	-0.980	0.344	0.786	-0.088	0.005	0.090	0.072	0.212	0.001	0.069	-0.033
-0.072	0.199	-0.909	-0.143	0.159	-0.977	0.265	0.917	-0.098	0.034	0.100	0.069	0.202	0.014	0.069	-0.037
-0.180	0.176	-0.991	-0.153	0.165	-0.974	0.311	0.543	0.002	-0.063	0.071	-0.017	0.311	0.008	0.014	-0.040
-0.191	0.095	-0.964	-0.162	0.168	-0.972	0.174	0.413	0.117	-0.066	-0.013	0.009	0.325	0.090	0.013	-0.056
-0.199	0.095	-0.948	-0.167	0.172	-0.971	0.256	0.218	0.089	-0.069	-0.017	0.023	0.334	0.090	0.028	-0.076
-0.218	0.102	-0.901	-0.172	0.182	-0.968	0.535	0.244	0.075	-0.083	-0.019	0.068	0.355	0.082	0.074	-0.084
-0.226	0.095	-0.912	-0.178	0.190	-0.965	0.424	0.307	0.031	-0.084	-0.035	0.053	0.365	0.090	0.061	-0.082
-0.264	0.033	-1.023	-0.182	0.197	-0.963	0.413	0.188	0.149	-0.119	-0.104	-0.059	0.406	0.150	0.049	-0.060
-0.230	0.083	-1.015	-0.187	0.204	-0.961	0.418	0.212	0.098	-0.079	-0.061	-0.054	0.375	0.098	0.041	-0.039
-0.157	0.075	-1.066	-0.197	0.212	-0.957	0.462	0.528	0.082	0.004	-0.076	-0.109	0.305	0.105	0.093	-0.003
-0.226	0.056	-1.125	-0.205	0.218	-0.954	0.343	0.374	0.031	-0.058	-0.101	-0.171	0.377	0.123	0.153	0.027
-0.195	0.110	-1.263	-0.209	0.220	-0.953	0.131	0.267	0.011	-0.022	-0.049	-0.310	0.348	0.067	0.292	0.035
-0.183	0.079	-1.149	-0.217	0.222	-0.951	0.182	0.346	0.164	-0.004	-0.082	-0.198	0.338	0.096	0.179	-0.029
-0.237	0.102	-1.050	-0.220	0.230	-0.948	0.477	0.104	0.262	-0.055	-0.067	-0.102	0.392	0.070	0.082	-0.064
-0.480	0.141	-0.928	-0.219	0.239	-0.946	0.572	-0.163	0.287	-0.298	-0.037	0.018	0.633	0.030	0.039	-0.088
-0.357	0.203	-0.924	-0.217	0.246	-0.945	0.401	-0.136	0.138	-0.176	0.018	0.021	0.508	0.033	0.041	-0.117
-0.257	0.284	-1.050	-0.217	0.249	-0.944	0.134	-0.011	-0.031	-0.077	0.097	-0.106	0.406	0.116	0.087	-0.096
-0.353	0.242	-1.204	-0.203	0.249	-0.947	0.016	-0.739	0.004	-0.186	0.054	-0.257	0.501	0.074	0.244	-0.009
-0.107	0.249	-1.090	-0.188	0.251	-0.950	0.129	-0.814	0.089	0.044	0.060	-0.140	0.254	0.082	0.133	0.096
0.001	0.265	-1.050	-0.170	0.256	-0.952	0.297	-0.979	0.204	0.134	0.070	-0.098	0.145	0.098	0.096	0.206
0.217	0.276	-1.125	-0.146	0.261	-0.954	0.312	-1.249	0.264	0.326	0.077	-0.170	0.072	0.109	0.173	0.344
0.405	0.296	-1.129	-0.127	0.265	-0.956	0.231	-0.973	0.216	0.495	0.092	-0.173	0.262	0.130	0.179	0.462
0.505	0.242	-1.184	-0.109	0.268	-0.957	0.236	-0.910	0.244	0.577	0.035	-0.227	0.364	0.076	0.235	0.562
0.544	0.129	-1.338	-0.089	0.276	-0.957	0.442	-1.005	0.214	0.595	-0.084	-0.381	0.404	0.035	0.390	0.620
0.544	0.129	-1.338	-0.071	0.280	-0.957	0.261	-0.915	0.231	0.577	-0.088	-0.380	0.406	0.034	0.390	0.634
0.559	0.207	-1.303	-0.054	0.282	-0.958	0.157	-0.909	0.362	0.575	-0.013	-0.344	0.422	0.045	0.355	0.607
0.528	0.176	-1.263	-0.035	0.285	-0.958	0.201	-0.978	0.262	0.525	-0.047	-0.305	0.394	0.016	0.315	0.576
0.486	0.087	-1.062	-0.023	0.294	-0.956	0.504	-0.608	0.269	0.471	-0.145	-0.106	0.352	0.071	0.115	0.514
0.505	0.226	-1.204	-0.010	0.305	-0.952	0.635	-0.690	0.261	0.477	-0.017	-0.251	0.372	0.069	0.258	0.449
0.343	0.303	-1.157	0.007	0.314	-0.949	0.465	-0.925	0.328	0.299	0.052	-0.207	0.210	0.148	0.212	0.364
0.401	0.284	-0.952	0.014	0.321	-0.947	0.365	-0.350	0.130	0.350	0.026	-0.004	0.269	0.130	0.008	0.340
0.313	0.272	-0.739	0.030	0.331	-0.943	0.544	-0.839	0.105	0.246	0.004	0.205	0.180	0.120	0.204	0.234
0.463	0.392	-0.912	0.031	0.336	-0.941	0.257	-0.044	0.123	0.394	0.119	0.029	0.331	0.241	0.029	0.218
0.032	0.369	-1.039	0.039	0.343	-0.938	0.378	-0.597	0.396	-0.045	0.088	-0.099	0.101	0.219	0.097	0.154
0.397	0.338	-0.845	0.036	0.349	-0.936	0.288	0.157	0.208	0.323	0.052	0.092	0.266	0.190	0.094	0.164
0.063	0.350	-0.968	0.035	0.352	-0.935	0.153	0.017	0.172	-0.010	0.060	-0.032	0.068	0.204	0.028	0.064
0.293	0.369	-0.916	0.026	0.357	-0.934	0.246	0.513	-0.083	0.229	0.075	0.018	0.164	0.226	0.022	0.063
-0.091	0.257	-0.932	0.026	0.365	-0.931	0.470	0.177	-0.398	-0.155	-0.045	-0.000	0.220	0.115	0.006	0.007
0.013	0.288	-1.015	0.020	0.367	-0.930	0.133	0.407	-0.319	-0.046	-0.017	-0.084	0.115	0.148	0.077	-0.009
0.001	0.377	-1.039	0.017	0.370	-0.929	0.206	0.340	-0.460	-0.054	0.069	-0.109	0.126	0.238	0.101	-0.070
-0.080	0.354	-1.070	0.020	0.372	-0.928	0.097	-0.011	-0.317	-0.137	0.044	-0.141	0.205	0.215	0.133	-0.054
-0.045	0.292	-0.924	0.027	0.370	-0.929	-0.097	-0.382	-0.070	-0.110	-0.015	0.005	0.168	0.155	0.013	-0.069
-0.026	0.361	-1.007	0.031	0.372	-0.928	0.114	-0.137	-0.214	-0.095	0.052	-0.079	0.148	0.226	0.070	-0.079
-0.026	0.396	-0.948	0.038	0.375	-0.926	0.164	-0.246	-0.311	-0.102	0.084	-0.021	0.146	0.262	0.011	-0.068
0.013	0.288	-0.920	0.043	0.374	-0.927	-0.026	-0.188	-0.276	-0.069	-0.023	0.006	0.106	0.154	0.017	-0.038
0.074	0.261	-0.889	0.050	0.374	-0.926	0.054	-0.258	-0.315	-0.015	-0.050	0.037	0.042	0.129	0.049	-0.037
0.136	0.412	-0.964	0.056	0.378	-0.924	0.213	-0.143	-0.361	0.041	0.097	-0.040	0.022	0.281	0.026	-0.054
-0.014	0.327	-1.066	0.064	0.375	-0.925	-0.153	-0.413	-0.143	-0.117	0.015	-0.141	0.126	0.199	0.129	-0.030
-0.087	0.307	-0.964	0.071	0.368	-0.927	-0.347	-0.336	-0.082	-0.197	0.002	-0.037	0.197	0.182	0.028	-0.032
0.205	0.257	-0.838	0.076	0.367	-0.927	-0.043	-0.229	-0.120	0.090	-0.047	0.089	0.097	0.134	0.098	-0.038
0.055	0.327	-0.999	0.080	0.367	-0.927	0.054	-0.146	-0.105	-0.064	0.022	-0.073	0.050	0.205	0.063	-0.023
0.140	0.311	-0.928	0.079	0.367	-0.927	-0.014	0.065	-0.112	0.021	0.008	-0.002	0.038	0.191	0.008	-0.001
0.140	0.311	-0.928	0.087	0.362	-0.928	-0.255	-0.369	-0.061	0.014	0.013	-0.001	0.040	0.193	0.009	0.008
0.105	0.296	-0.822	0.090	0.363	-0.927	0.094	-0.074	-0.221	-0.024	-0.004	0.104	0.008	0.179	0.116	0.003
0.209	0.396	-0.999	0.090	0.362	-0.928	-0.066	0.046	-0.137	0.080	0.098	-0.073	0.114	0.282	0.061	0.012
0.013	0.415	-1.094	0.100	0.353	-0.930	-0.458	-0.574	0.064	-0.126	0.126	-0.166	0.080	0.304	0.155	0.013
0.247	0.284	-0.842	0.105	0.348	-0.932	-0.287	-0.172	-0.084	0.104	0.001	0.088	0.158	0.174	0.097	0.019
0.178	0.296	-0.893	0.108	0.344	-0.933	-0.159	-0.068	-0.244	0.031	0.016	0.037	0.092	0.186	0.046	-0.019
0.117	0.253	-0.936	0.106	0.339	-0.935	-0.213	0.182	-0.255	-0.029	-0.021	-0.004	0.034	0.145	0.003	-0.002
0.024	0.327	-1.003	0.110	0.331	-0.937	-0.439	-0.164	-0.091	-0.124	0.061	-0.069	0.056	0.219	0.063	-0.022
0.170	0.330	-0.952	0.113	0.322	-0.940	-0.438	-0.129	-0.138	0.018	0.073	-0.015	0.093	0.224	0.011	-0.017
0.136	0.245	-0.928	0.127	0.318	-0.940	-0.215	-0.690	-0.090	-0.030	-0.007	0.008	0.060	0.141	0.013	-0.038
0.240	0.191	-0.838	0.120	0.315	-0.942	-0.126	0.441	-0.158	0.081	-0.059	0.100	0.164	0.088	0.105	-0.001
0.024	0.211	-0.932	0.125	0.309	-0.943	-0.275	-0.318	-0.001	-0.140	-0.034	0.007	0.051	0.109	0.012	-0.005
0.259	0.269	-0.952	0.125	0.301	-0.945	-0.394	0.093	-0.121	0.095	0.032	-0.010	0.183	0.167	0.006	-0.003
0.140	0.276	-1.039	0.130	0.297	-0.946	-0.217	-0.257	-0.115	-0.030	0.044	-0.096	0.063	0.176	0.091	-0.013
0.147	0.160	-0.964	0.137	0.293	-0.946	-0.155	-0.352	-0.062	-0.029	-0.068	-0.021	0.070	0.060	0.014	0.011
0.182	0.160	-0.889	0.135	0.288	-0.948	-0.279	0.160	-0.079	0.008	-0.063	0.056	0.104	0.061	0.063	-0.006
0.170	0.168	-0.936	0.141	0.280	-0.950	-0.393	-0.287	-0.007	-0.009	-0.047	0.010	0.091	0.071	0.017	-0.012
0.178	0.242	-0.991	0.147	0.274	-0.950	-0.286	-0.327	-0.027	-0.008	0.032	-0.044	0.098	0.146	0.036	-0.005
0.167	0.303	-0.936	0.151	0.271	-0.951	-0.165	-0.137	-0.168	-0.023	0.097	0.012	0.086	0.210	0.021	0.003
0.205	0.226	-0.964	0.151	0.265	-0.952	-0.286	0.008	-0.098	0.015	0.026	-0.014	0.124	0.134	0.005	0.008
0.232	0.095	-0.920	0.153	0.257	-0.954	-0.366	-0.080	-0.047	0.040	-0.098	0.032	0.150	0.004	0.039	0.001
0.224	0.110	-0.920	0.156	0.249	-0.956	-0.378	-0.128	-0.081	0.029	-0.075	0.034	0.141	0.020	0.039	0.014
0.182	0.126	-0.924	0.162	0.244	-0.956	-0.279	-0.297	-0.063	-0.019	-0.053	0.031	0.098	0.037	0.036	0.008
0.243	0.265	-0.960	0.164	0.241	-0.957	-0.143	-0.075	-0.052	0.041	0.088	-0.004	0.158	0.176	0.001	-0.015
0.163	0.253	-1.019	0.157	0.237	-0.959	-0.203	0.377	-0.050	-0.033	0.081	-0.061	0.077	0.166	0.058	-0.037
0.093	0.099	-0.975	0.158	0.229	-0.960	-0.360	-0.052	-0.030	-0.103	-0.066	-0.015	0.008	0.012	0.015	-0.041
0.093	0.099	-0.975	0.163	0.221	-0.961	-0.401	-0.274	0.007	-0.108	-0.058	-0.014	0.008	0.013	0.014	-0.050
0.155	0.114	-0.960	0.169	0.216	-0.962	-0.257	-0.291	-0.058	-0.053	-0.037	0.002	0.070	0.030	0.003	-0.039
0.197	0.176	-0.987	0.175	0.214	-0.961	-0.069	-0.292	-0.043	-0.017	0.026	-0.026	0.112	0.091	0.023	0.002
0.259	0.191	-0.979	0.173	0.212	-0.962	-0.098	0.129	-0.075	0.046	0.044	-0.017	0.175	0.107	0.014	0.004
0.297	0.234	-1.050	0.168	0.209	-0.964	-0.167	0.319	-0.070	0.089	0.090	-0.086	0.214	0.151	0.084	0.019
0.101	0.211	-1.035	0.173	0.201	-0.964	-0.400	-0.315	-0.003	-0.114	0.074	-0.069	0.019	0.129	0.068	0.010
0.251	0.149	-0.944	0.173	0.194	-0.966	-0.323	0.046	-0.096	0.035	0.019	0.024	0.170	0.069	0.023	-0.009
0.186	0.087	-0.928	0.181	0.191	-0.965	-0.125	-0.399	-0.062	-0.039	-0.040	0.039	0.103	0.007	0.040	-0.036
0.228	0.041	-0.818	0.184	0.188	-0.965	-0.118	-0.111	-0.134	-0.001	-0.083	0.150	0.147	0.040	0.152	-0.037
0.209	0.044	-0.952	0.182	0.186	-0.966	-0.078	0.142	-0.119	-0.018	-0.076	0.017	0.127	0.036	0.019	-0.031
0.151	0.072	-0.936	0.189	0.183	-0.965	-0.119	-0.337	-0.067	-0.083	-0.046	0.032	0.070	0.009	0.036	-0.022
0.301	0.141	-0.948	0.184	0.177	-0.967	-0.268	0.269	-0.069	0.071	0.028	0.023	0.220	0.061	0.025	-0.010
0.182	0.191	-1.090	0.183	0.170	-0.968	-0.359	0.045	-0.012	-0.048	0.085	-0.117	0.101	0.111	0.115	0.001
0.232	0.157	-1.003	0.186	0.163	-0.969	-0.379	-0.149	-0.010	-0.001	0.058	-0.030	0.151	0.077	0.028	0.008
0.243	0.149	-1.046	0.188	0.156	-0.970	-0.359	-0.101	-0.017	0.008	0.057	-0.073	0.162	0.070	0.071	-0.001
0.178	0.129	-0.983	0.189	0.154	-0.970	-0.086	-0.031	-0.081	-0.059	0.040	-0.009	0.097	0.052	0.008	0.001
0.251	0.157	-0.968	0.191	0.152	-0.970	-0.057	-0.074	-0.130	0.012	0.069	0.007	0.169	0.079	0.008	-0.015
0.251	0.079	-0.964	0.195	0.148	-0.970	-0.161	-0.160	-0.106	0.009	-0.005	0.011	0.169	0.002	0.014	-0.019
0.186	0.025	-0.944	0.200	0.144	-0.969	-0.183	-0.281	-0.079	-0.062	-0.055	0.030	0.102	0.053	0.034	-0.017
0.274	-0.010	-0.909	0.192	0.139	-0.972	-0.219	0.480	-0.200	0.035	-0.084	0.068	0.189	0.088	0.070	-0.021
0.197	-0.021	-0.995	0.201	0.132	-0.971	-0.288	-0.480	-0.104	-0.052	-0.089	-0.020	0.111	0.100	0.016	-0.033
0.267	0.052	-0.909	0.206	0.125	-0.971	-0.311	-0.194	-0.208	0.013	-0.008	0.067	0.180	0.026	0.071	-0.021
0.201	0.044	-0.972	0.209	0.121	-0.971	-0.171	-0.113	-0.267	-0.056	-0.012	0.004	0.114	0.033	0.008	-0.026
0.243	0.056	-1.007	0.219	0.118	-0.969	-0.069	-0.507	-0.287	-0.024	0.003	-0.034	0.155	0.020	0.027	0.017
0.247	0.114	-0.991	0.223	0.114	-0.968	-0.119	-0.161	-0.311	-0.024	0.064	-0.019	0.156	0.038	0.012	0.010
0.463	0.149	-0.987	0.228	0.110	-0.967	-0.193	-0.188	-0.170	0.187	0.103	-0.015	0.370	0.073	0.007	0.011
0.220	0.153	-0.972	0.225	0.106	-0.969	-0.169	0.189	-0.174	-0.052	0.111	0.002	0.126	0.076	0.009	0.005
0.236	0.041	-0.936	0.222	0.100	-0.970	-0.288	0.170	-0.105	-0.034	0.005	0.039	0.139	0.036	0.045	-0.004
0.236	0.041	-0.936	0.221	0.093	-0.971	-0.292	0.068	-0.155	-0.033	0.012	0.040	0.138	0.036	0.046	-0.034
0.240	-0.037	-0.909	0.231	0.085	-0.969	-0.390	-0.515	-0.012	-0.040	-0.057	0.066	0.139	0.114	0.072	-0.025
0.374	-0.056	-0.794	0.229	0.080	-0.970	-0.253	0.105	-0.046	0.096	-0.071	0.181	0.272	0.133	0.186	-0.010
0.324	0.041	-0.834	0.228	0.078	-0.971	-0.084	0.107	-0.047	0.048	0.027	0.142	0.220	0.036	0.147	-0.033
0.343	-0.029	-0.857	0.221	0.077	-0.972	0.018	0.397	-0.116	0.074	-0.041	0.120	0.237	0.106	0.122	-0.010
0.132	-0.052	-0.889	0.225	0.076	-0.971	-0.046	-0.254	-0.042	-0.142	-0.063	0.087	0.024	0.129	0.090	-0.016
0.378	-0.037	-0.834	0.214	0.076	-0.974	0.022	0.618	-0.071	0.116	-0.047	0.145	0.268	0.114	0.144	-0.032
0.297	0.006	-0.842	0.200	0.072	-0.977	-0.158	0.722	-0.070	0.049	-0.001	0.139	0.185	0.072	0.136	-0.058
0.182	0.072	-0.877	0.188	0.069	-0.980	-0.168	0.632	-0.046	-0.053	0.068	0.106	0.066	0.007	0.101	-0.044
0.140	0.095	-0.901	0.176	0.063	-0.982	-0.298	0.629	-0.037	-0.082	0.097	0.085	0.021	0.017	0.078	-0.049
0.163	0.068	-0.881	0.174	0.056	-0.983	-0.340	0.088	0.038	-0.057	0.077	0.105	0.042	0.010	0.098	-0.063
0.313	0.021	-0.806	0.165	0.056	-0.985	-0.001	0.476	-0.115	0.102	0.031	0.181	0.189	0.056	0.171	-0.054
0.205	0.002	-0.755	0.155	0.054	-0.986	-0.085	0.535	-0.088	0.005	0.014	0.234	0.080	0.074	0.222	-0.056
0.240	0.052	-0.711	0.138	0.051	-0.989	-0.147	0.901	-0.108	0.058	0.067	0.280	0.114	0.022	0.264	-0.043
0.143	0.037	-0.723	0.122	0.045	-0.992	-0.275	0.830	-0.055	-0.022	0.057	0.270	0.018	0.036	0.251	-0.057
0.197	-0.071	-0.794	0.106	0.037	-0.994	-0.369	0.806	-0.026	0.048	-0.043	0.202	0.072	0.143	0.179	-0.055
0.193	-0.013	-0.715	0.085	0.029	-0.996	-0.390	1.067	-0.028	0.065	0.023	0.283	0.070	0.084	0.257	-0.065
0.124	0.033	-0.727	0.052	0.026	-0.998	-0.178	1.676	-0.147	0.029	0.073	0.273	0.002	0.038	0.243	-0.046
0.063	0.060	-0.790	0.042	0.022	-0.999	-0.201	0.522	-0.123	-0.022	0.104	0.211	0.057	0.010	0.178	-0.083
0.090	0.083	-0.885	0.023	0.019	-1.000	-0.120	0.951	-0.114	0.024	0.130	0.117	0.029	0.014	0.082	-0.086
-0.103	0.006	-0.810	0.010	0.015	-1.000	-0.207	0.615	-0.038	-0.156	0.057	0.192	0.220	0.063	0.155	-0.079
0.074	-0.052	-0.747	-0.007	0.010	-1.000	-0.244	0.886	0.027	0.039	0.004	0.255	0.041	0.121	0.218	-0.082
0.067	-0.060	-0.782	-0.025	0.004	-1.000	-0.311	0.909	0.001	0.049	0.002	0.219	0.048	0.128	0.182	-0.096
-0.037	-0.122	-0.794	-0.039	-0.004	-0.999	-0.378	0.723	0.011	-0.041	-0.052	0.207	0.151	0.190	0.169	-0.080
-0.014	-0.126	-0.723	-0.062	-0.010	-0.998	-0.296	1.128	-0.080	0.004	-0.049	0.277	0.127	0.193	0.240	-0.092
-0.126	0.014	-0.865	-0.080	-0.010	-0.997	0.031	0.876	-0.132	-0.090	0.089	0.133	0.238	0.053	0.099	-0.090
-0.126	0.014	-0.865	-0.098	-0.010	-0.995	-0.057	0.921	-0.068	-0.071	0.090	0.132	0.237	0.052	0.100	-0.102
-0.049	-0.091	-0.873	-0.118	-0.016	-0.993	-0.260	1.001	0.060	0.025	-0.008	0.122	0.162	0.156	0.092	-0.091
-0.183	-0.091	-0.767	-0.130	-0.021	-0.991	-0.233	0.604	0.005	-0.097	-0.003	0.227	0.295	0.155	0.199	-0.087
-0.103	-0.160	-0.901	-0.144	-0.025	-0.989	-0.203	0.700	-0.044	-0.003	-0.068	0.091	0.216	0.224	0.065	-0.083
-0.180	-0.214	-0.853	-0.156	-0.029	-0.987	-0.129	0.637	0.076	-0.067	-0.119	0.136	0.292	0.277	0.113	-0.084
-0.157	-0.145	-0.810	-0.168	-0.029	-0.985	-0.005	0.608	0.042	-0.032	-0.049	0.177	0.271	0.206	0.156	-0.055
-0.110	-0.172	-0.834	-0.184	-0.030	-0.982	-0.018	0.806	0.058	0.030	-0.075	0.151	0.226	0.232	0.132	-0.050
-0.118	-0.137	-0.806	-0.200	-0.031	-0.979	-0.021	0.839	0.079	0.038	-0.039	0.175	0.235	0.196	0.159	-0.054
-0.160	-0.083	-0.912	-0.219	-0.033	-0.975	-0.048	0.947	0.055	0.014	0.017	0.065	0.279	0.140	0.051	-0.028
-0.310	-0.075	-0.956	-0.227	-0.039	-0.973	-0.278	0.426	0.235	-0.128	0.031	0.019	0.430	0.131	0.007	-0.038
-0.133	-0.025	-0.920	-0.242	-0.046	-0.969	-0.299	0.768	0.166	0.064	0.088	0.051	0.255	0.079	0.042	-0.036
-0.260	-0.037	-0.912	-0.246	-0.051	-0.968	-0.237	0.204	0.163	-0.060	0.082	0.057	0.383	0.089	0.050	-0.052
-0.210	-0.060	-0.932	-0.254	-0.054	-0.966	-0.150	0.440	0.054	-0.001	0.062	0.036	0.334	0.110	0.030	-0.044
-0.299	-0.126	-0.936	-0.259	-0.053	-0.964	0.068	0.268	-0.030	-0.085	-0.005	0.030	0.423	0.174	0.026	-0.069
-0.295	-0.156	-0.920	-0.264	-0.055	-0.963	-0.112	0.232	0.020	-0.076	-0.034	0.045	0.420	0.203	0.042	-0.065
-0.307	-0.199	-0.924	-0.271	-0.060	-0.961	-0.166	0.396	0.082	-0.080	-0.072	0.038	0.433	0.245	0.037	-0.070
-0.260	-0.207	-0.877	-0.277	-0.061	-0.959	-0.041	0.303	0.030	-0.028	-0.078	0.084	0.388	0.251	0.084	-0.072
-0.276	-0.168	-0.940	-0.288	-0.066	-0.955	-0.287	0.560	-0.058	-0.033	-0.034	0.017	0.404	0.212	0.021	-0.069
-0.364	-0.214	-0.979	-0.293	-0.073	-0.953	-0.314	0.271	-0.031	-0.116	-0.074	-0.024	0.493	0.257	0.018	-0.045
-0.384	-0.184	-1.109	-0.299	-0.082	-0.951	-0.482	0.298	0.020	-0.130	-0.034	-0.157	0.513	0.225	0.149	-0.020
-0.272	-0.249	-1.090	-0.303	-0.091	-0.949	-0.455	0.233	-0.066	-0.014	-0.091	-0.139	0.402	0.290	0.128	-0.003
-0.257	-0.261	-1.141	-0.308	-0.098	-0.946	-0.356	0.262	-0.023	0.006	-0.095	-0.193	0.387	0.300	0.179	0.032
-0.276	-0.330	-1.125	-0.308	-0.103	-0.946	-0.221	0.036	0.052	-0.013	-0.159	-0.178	0.406	0.368	0.164	0.027
-0.230	-0.299	-1.062	-0.313	-0.104	-0.944	0.025	0.278	0.132	0.038	-0.127	-0.116	0.360	0.335	0.102	-0.013
-0.384	-0.222	-0.995	-0.314	-0.103	-0.944	0.141	0.086	0.187	-0.115	-0.051	-0.050	0.514	0.256	0.035	-0.065
-0.460	-0.137	-0.987	-0.311	-0.103	-0.945	0.065	-0.181	0.177	-0.195	0.034	-0.041	0.591	0.170	0.027	-0.072
-0.495	-0.106	-1.023	-0.306	-0.100	-0.947	0.209	-0.281	0.116	-0.235	0.062	-0.074	0.625	0.138	0.063	-0.086
-0.307	-0.087	-1.145	-0.299	-0.098	-0.949	0.070	-0.375	0.006	-0.054	0.080	-0.194	0.438	0.116	0.186	-0.033
-0.307	-0.087	-1.145	-0.286	-0.100	-0.953	-0.065	-0.662	0.052	-0.067	0.081	-0.190	0.437	0.114	0.186	0.053
-0.091	-0.203	-1.121	-0.268	-0.102	-0.958	-0.084	-0.890	0.160	0.131	-0.032	-0.161	0.222	0.229	0.163	0.179
0.020	-0.180	-1.149	-0.245	-0.103	-0.964	0.045	-1.139	0.230	0.219	-0.008	-0.183	0.109	0.204	0.191	0.278
0.224	-0.126	-1.200	-0.218	-0.099	-0.971	0.254	-1.265	0.238	0.396	0.042	-0.228	0.094	0.149	0.243	0.385
0.317	-0.114	-1.216	-0.196	-0.090	-0.976	0.530	-1.040	0.174	0.466	0.044	-0.238	0.187	0.137	0.258	0.468
0.351	-0.102	-1.295	-0.166	-0.079	-0.983	0.565	-1.418	0.098	0.471	0.046	-0.310	0.221	0.125	0.338	0.521
0.420	-0.056	-1.334	-0.140	-0.070	-0.988	0.472	-1.250	0.137	0.514	0.083	-0.345	0.291	0.078	0.377	0.545
0.401	-0.122	-1.295	-0.113	-0.061	-0.992	0.462	-1.258	0.011	0.468	0.008	-0.302	0.272	0.144	0.338	0.545
0.455	-0.180	-1.303	-0.088	-0.056	-0.995	0.262	-1.205	0.058	0.496	-0.054	-0.307	0.325	0.201	0.346	0.526
0.424	-0.160	-1.318	-0.060	-0.053	-0.997	0.151	-1.290	0.035	0.438	-0.038	-0.320	0.295	0.181	0.363	0.496
0.393	-0.214	-1.295	-0.028	-0.048	-0.998	0.283	-1.530	0.155	0.375	-0.097	-0.295	0.265	0.234	0.339	0.476
0.486	-0.203	-1.094	-0.002	-0.039	-0.999	0.493	-1.224	0.121	0.441	-0.094	-0.094	0.358	0.222	0.138	0.434
0.528	-0.164	-1.011	0.018	-0.029	-0.999	0.539	-0.924	0.166	0.463	-0.066	-0.011	0.402	0.183	0.055	0.400
0.467	-0.160	-0.975	0.029	-0.020	-0.999	0.464	-0.492	0.012	0.390	-0.071	0.025	0.342	0.179	0.018	0.388
0.478	-0.044	-0.928	0.035	-0.009	-0.999	0.531	-0.235	-0.023	0.396	0.035	0.072	0.355	0.063	0.030	0.306
0.486	0.025	-1.023	0.032	0.002	-0.999	0.557	0.213	-0.086	0.406	0.093	-0.023	0.365	0.008	0.063	0.247
0.132	0.033	-0.952	0.037	0.012	-0.999	0.507	-0.243	0.045	0.047	0.090	0.048	0.012	0.018	0.009	0.176
0.263	-0.029	-0.909	0.032	0.023	-0.999	0.551	0.276	-0.004	0.182	0.018	0.091	0.143	0.043	0.054	0.111
0.090	-0.083	-0.932	0.024	0.028	-0.999	0.280	0.417	-0.081	0.017	-0.042	0.067	0.030	0.097	0.031	0.068
0.093	-0.056	-0.987	0.024	0.034	-0.999	0.297	0.020	-0.120	0.021	-0.020	0.012	0.025	0.069	0.023	0.055
0.182	0.095	-1.188	0.022	0.045	-0.999	0.571	0.131	-0.279	0.112	0.119	-0.190	0.065	0.082	0.224	-0.001
0.001	0.037	-1.058	0.014	0.049	-0.999	0.222	0.404	-0.285	-0.061	0.057	-0.060	0.114	0.024	0.094	-0.035
-0.087	-0.091	-0.999	0.020	0.049	-0.999	0.015	-0.289	-0.159	-0.156	-0.070	-0.001	0.201	0.103	0.034	-0.050
-0.099	-0.160	-0.968	0.034	0.056	-0.998	0.358	-0.706	-0.134	-0.181	-0.146	0.030	0.212	0.173	0.002	-0.047
0.024	-0.075	-0.995	0.039	0.066	-0.997	0.568	-0.267	-0.205	-0.063	-0.072	0.001	0.088	0.089	0.029	-0.068
0.270	0.106	-1.058	0.051	0.076	-0.996	0.475	-0.569	-0.035	0.171	0.100	-0.064	0.159	0.092	0.090	-0.054
-0.130	0.184	-1.212	0.053	0.079	-0.995	0.139	-0.095	0.024	-0.231	0.175	-0.218	0.240	0.168	0.241	-0.025
0.055	-0.044	-0.909	0.057	0.084	-0.995	0.261	-0.199	-0.042	-0.050	-0.058	0.085	0.056	0.061	0.064	-0.013
0.078	0.010	-0.975	0.060	0.092	-0.994	0.450	-0.135	-0.107	-0.030	-0.012	0.017	0.033	0.007	0.001	-0.055
0.070	0.118	-1.113	0.064	0.102	-0.993	0.473	-0.223	-0.103	-0.042	0.087	-0.123	0.040	0.101	0.137	-0.037
0.024	0.160	-1.161	0.071	0.105	-0.992	0.169	-0.343	-0.017	-0.095	0.126	-0.171	0.087	0.144	0.184	-0.035
0.059	0.041	-1.023	0.078	0.104	-0.991	-0.043	-0.367	0.022	-0.068	0.007	-0.034	0.054	0.025	0.045	-0.057
0.124	-0.060	-0.826	0.084	0.106	-0.991	0.123	-0.289	-0.002	-0.008	-0.095	0.163	0.010	0.076	0.153	-0.069
0.009	-0.064	-0.936	0.099	0.114	-0.989	0.425	-0.769	0.009	-0.139	-0.107	0.050	0.106	0.079	0.044	-0.073
0.117	-0.010	-0.901	0.101	0.124	-0.987	0.542	-0.096	-0.032	-0.033	-0.063	0.083	0.001	0.025	0.080	-0.056
0.055	0.064	-1.109	0.107	0.128	-0.986	0.180	-0.303	0.124	-0.100	0.007	-0.127	0.062	0.048	0.128	-0.039
0.174	0.199	-1.050	0.111	0.131	-0.985	0.155	-0.217	0.061	0.015	0.139	-0.069	0.056	0.182	0.068	-0.017
0.159	0.122	-1.058	0.116	0.137	-0.984	0.290	-0.285	0.034	-0.006	0.056	-0.078	0.039	0.104	0.075	-0.017
0.128	0.044	-0.991	0.121	0.144	-0.982	0.398	-0.254	0.019	-0.042	-0.029	-0.013	0.006	0.025	0.008	-0.036
0.128	0.044	-0.924	0.124	0.152	-0.981	0.399	-0.133	-0.043	-0.045	-0.036	0.052	0.004	0.024	0.059	-0.053
0.036	-0.052	-0.952	0.136	0.157	-0.978	0.303	-0.624	0.047	-0.149	-0.138	0.022	0.091	0.074	0.031	-0.040
0.159	-0.010	-0.909	0.138	0.155	-0.978	-0.094	-0.109	0.058	-0.028	-0.093	0.065	0.030	0.032	0.074	-0.042
0.274	0.029	-0.964	0.131	0.155	-0.979	0.010	0.374	0.063	0.095	-0.055	0.011	0.144	0.005	0.018	-0.020
0.113	0.129	-1.066	0.143	0.158	-0.977	0.137	-0.609	-0.023	-0.079	0.043	-0.094	0.017	0.105	0.085	0.004
0.220	0.207	-1.058	0.149	0.158	-0.976	-0.002	-0.326	-0.042	0.022	0.120	-0.087	0.088	0.182	0.078	0.001
0.159	0.133	-1.015	0.151	0.162	-0.975	0.236	-0.070	-0.103	-0.041	0.043	-0.044	0.025	0.108	0.035	-0.011
0.120	0.149	-1.003	0.152	0.166	-0.974	0.210	-0.052	-0.046	-0.081	0.054	-0.033	0.015	0.122	0.024	-0.031
0.263	0.087	-0.869	0.150	0.166	-0.975	0.031	0.168	-0.074	0.064	-0.008	0.101	0.126	0.058	0.109	-0.035
0.059	0.033	-0.948	0.155	0.166	-0.974	-0.000	-0.296	0.049	-0.145	-0.062	0.021	0.078	0.003	0.030	-0.036
0.224	0.056	-0.995	0.154	0.168	-0.974	0.145	0.049	-0.064	0.021	-0.041	-0.026	0.086	0.025	0.017	-0.031
0.170	0.083	-1.015	0.169	0.170	-0.971	0.115	-0.744	0.024	-0.047	-0.016	-0.049	0.031	0.050	0.038	-0.034
0.140	0.172	-1.070	0.173	0.174	-0.970	0.198	-0.215	-0.004	-0.082	0.070	-0.105	0.002	0.137	0.093	-0.001
0.224	0.160	-0.991	0.175	0.177	-0.969	0.152	-0.124	0.025	0.000	0.055	-0.027	0.082	0.123	0.015	-0.002
0.232	0.180	-1.007	0.172	0.179	-0.969	0.116	0.150	0.040	0.011	0.072	-0.043	0.088	0.140	0.031	0.006
0.232	0.180	-1.007	0.172	0.183	-0.968	0.220	0.020	-0.014	0.011	0.068	-0.043	0.086	0.139	0.032	0.012
0.197	0.176	-1.058	0.170	0.183	-0.968	0.006	0.096	0.025	-0.022	0.064	-0.094	0.049	0.133	0.084	0.004
0.186	0.129	-1.015	0.164	0.182	-0.970	-0.079	0.325	0.049	-0.027	0.020	-0.049	0.036	0.085	0.042	-0.007
0.182	0.168	-0.968	0.171	0.180	-0.969	-0.127	-0.378	0.120	-0.037	0.061	-0.002	0.031	0.121	0.005	-0.024
0.213	0.044	-0.893	0.171	0.176	-0.969	-0.174	-0.047	0.084	-0.007	-0.059	0.074	0.059	0.006	0.079	-0.038
0.190	0.010	-0.885	0.177	0.178	-0.968	0.108	-0.258	0.016	-0.035	-0.095	0.081	0.034	0.043	0.087	-0.033
0.201	0.017	-0.877	0.185	0.180	-0.966	0.132	-0.456	-0.004	-0.032	-0.090	0.087	0.043	0.038	0.095	-0.035
0.270	0.033	-0.920	0.185	0.185	-0.965	0.249	0.036	-0.011	0.037	-0.078	0.043	0.110	0.026	0.051	-0.031
0.201	0.044	-0.940	0.192	0.189	-0.963	0.230	-0.365	0.032	-0.039	-0.071	0.021	0.039	0.018	0.031	-0.035
0.232	0.064	-0.928	0.185	0.191	-0.964	0.171	0.369	-0.063	-0.002	-0.054	0.034	0.066	0.001	0.042	-0.024
0.140	0.099	-0.995	0.191	0.193	-0.962	0.080	-0.302	0.043	-0.100	-0.021	-0.034	0.029	0.031	0.026	-0.032
0.236	0.044	-0.960	0.187	0.190	-0.964	-0.146	0.203	0.006	-0.001	-0.072	0.003	0.064	0.026	0.008	-0.022
0.197	0.099	-0.999	0.184	0.188	-0.965	-0.101	0.123	0.065	-0.037	-0.016	-0.035	0.021	0.026	0.032	-0.015
0.232	0.099	-0.999	0.187	0.185	-0.965	-0.127	-0.138	0.094	-0.006	-0.013	-0.035	0.053	0.022	0.033	-0.001
0.247	0.099	-1.011	0.185	0.181	-0.966	-0.220	0.118	0.060	0.011	-0.009	-0.045	0.065	0.020	0.046	-0.006
0.236	0.160	-0.948	0.188	0.177	-0.966	-0.189	-0.152	-0.008	-0.005	0.057	0.019	0.050	0.078	0.016	0.009
0.201	0.160	-0.999	0.189	0.172	-0.967	-0.255	-0.056	0.015	-0.041	0.062	-0.031	0.012	0.076	0.036	0.015
0.290	0.211	-1.003	0.191	0.170	-0.967	-0.117	-0.094	-0.103	0.044	0.114	-0.035	0.096	0.124	0.042	0.017
0.274	0.199	-1.011	0.197	0.166	-0.966	-0.187	-0.299	-0.058	0.022	0.107	-0.043	0.076	0.110	0.052	0.014
0.267	0.195	-1.039	0.195	0.165	-0.967	-0.019	0.147	-0.110	0.016	0.103	-0.070	0.065	0.104	0.081	0.016
0.220	0.149	-0.991	0.201	0.163	-0.966	-0.087	-0.307	-0.015	-0.037	0.059	-0.023	0.015	0.055	0.036	-0.001
0.236	0.176	-0.979	0.204	0.161	-0.966	-0.112	-0.166	-0.004	-0.025	0.088	-0.012	0.026	0.078	0.026	-0.013
0.232	0.137	-0.948	0.205	0.161	-0.965	0.015	-0.038	-0.029	-0.030	0.049	0.019	0.018	0.035	0.003	-0.037
0.247	0.129	-0.948	0.208	0.157	-0.965	-0.257	-0.152	0.076	-0.018	0.046	0.020	0.029	0.024	0.002	-0.019
0.193	0.060	-0.928	0.209	0.151	-0.966	-0.302	-0.049	0.059	-0.073	-0.018	0.040	0.029	0.049	0.020	-0.020
0.355	0.099	-0.885	0.201	0.143	-0.969	-0.359	0.443	-0.057	0.097	0.028	0.086	0.128	0.014	0.061	-0.033
0.297	0.033	-0.814	0.205	0.135	-0.969	-0.410	-0.192	0.009	0.035	-0.029	0.158	0.066	0.083	0.129	-0.038
0.197	0.017	-0.853	0.204	0.127	-0.971	-0.375	0.047	-0.075	-0.065	-0.037	0.120	0.040	0.102	0.087	-0.041
0.255	-0.021	-0.845	0.201	0.118	-0.972	-0.470	0.176	-0.083	-0.004	-0.066	0.129	0.014	0.143	0.092	-0.069
0.167	-0.048	-0.936	0.202	0.114	-0.973	-0.143	-0.027	-0.137	-0.093	-0.089	0.039	0.080	0.172	0.001	-0.071
0.213	-0.068	-0.885	0.209	0.110	-0.972	-0.177	-0.326	-0.006	-0.054	-0.105	0.089	0.038	0.194	0.047	-0.056
0.251	-0.002	-0.920	0.206	0.105	-0.973	-0.204	0.149	-0.033	-0.012	-0.035	0.054	0.004	0.131	0.009	-0.057
0.255	0.048	-0.905	0.201	0.102	-0.974	-0.164	0.285	-0.043	-0.004	0.019	0.071	0.006	0.083	0.022	-0.056
0.209	0.052	-0.952	0.194	0.099	-0.976	-0.147	0.370	-0.040	-0.043	0.026	0.026	0.057	0.083	0.027	-0.035
0.174	0.110	-0.909	0.197	0.094	-0.976	-0.224	-0.152	-0.008	-0.081	0.089	0.069	0.097	0.028	0.014	-0.022
0.305	0.095	-0.901	0.189	0.089	-0.978	-0.273	0.392	0.030	0.057	0.079	0.079	0.029	0.047	0.019	-0.029
0.293	0.091	-0.920	0.175	0.083	-0.981	-0.322	0.768	-0.005	0.060	0.081	0.062	0.012	0.054	0.004	-0.015
0.201	0.060	-0.877	0.167	0.077	-0.983	-0.329	0.360	0.106	-0.025	0.056	0.107	0.086	0.088	0.036	-0.007
0.220	0.122	-1.039	0.158	0.074	-0.985	-0.158	0.476	0.031	0.004	0.121	-0.052	0.071	0.029	0.129	-0.020
0.167	0.072	-0.948	0.161	0.072	-0.984	-0.111	-0.129	0.004	-0.052	0.073	0.038	0.130	0.083	0.042	-0.048
0.205	0.017	-0.881	0.149	0.070	-0.986	-0.064	0.589	0.024	-0.002	0.021	0.106	0.096	0.141	0.021	-0.044
0.140	-0.002	-0.865	0.153	0.073	-0.986	0.122	-0.198	0.089	-0.070	-0.001	0.121	0.166	0.163	0.034	-0.062
0.190	0.014	-0.893	0.143	0.077	-0.987	0.221	0.530	0.032	-0.010	0.011	0.094	0.121	0.150	0.004	-0.074
0.159	0.041	-0.857	0.125	0.083	-0.989	0.300	0.905	-0.009	-0.022	0.032	0.131	0.157	0.124	0.037	-0.078
0.093	0.014	-0.885	0.133	0.088	-0.987	0.224	-0.436	0.112	-0.096	0.000	0.102	0.229	0.153	0.007	-0.086
0.193	-0.087	-0.759	0.114	0.092	-0.989	0.252	1.015	0.053	0.024	-0.105	0.230	0.133	0.255	0.130	-0.086
0.043	-0.095	-0.885	0.110	0.095	-0.989	0.149	0.149	0.158	-0.122	-0.116	0.104	0.288	0.264	0.001	-0.096
0.167	-0.060	-0.842	0.104	0.094	-0.990	-0.015	0.309	0.115	0.008	-0.081	0.148	0.168	0.231	0.042	-0.072
0.090	-0.017	-0.810	0.094	0.097	-0.991	0.155	0.532	0.051	-0.058	-0.041	0.181	0.249	0.190	0.070	-0.079
0.197	0.041	-0.845	0.089	0.102	-0.991	0.266	0.276	-0.030	0.054	0.012	0.145	0.142	0.133	0.032	-0.043
0.063	0.075	-0.924	0.086	0.109	-0.990	0.347	0.132	-0.025	-0.078	0.040	0.066	0.279	0.099	0.051	-0.049
0.190	0.114	-0.940	0.079	0.117	-0.990	0.403	0.366	-0.028	0.056	0.071	0.050	0.153	0.062	0.070	-0.019
0.078	0.160	-0.909	0.074	0.124	-0.990	0.321	0.265	-0.014	-0.050	0.111	0.081	0.266	0.016	0.042	-0.011
0.197	0.114	-0.857	0.058	0.131	-0.990	0.402	0.818	-0.075	0.085	0.057	0.133	0.147	0.063	0.006	0.016
0.197	0.114	-0.857	0.049	0.136	-0.990	0.228	0.529	-0.081	0.094	0.052	0.132	0.147	0.064	0.003	-0.013
0.155	0.087	-0.924	0.033	0.141	-0.989	0.284	0.818	-0.090	0.068	0.020	0.065	0.190	0.093	0.067	-0.013
-0.030	0.068	-0.968	0.023	0.146	-0.989	0.259	0.488	0.009	-0.108	-0.005	0.022	0.375	0.113	0.114	-0.038
0.005	0.075	-0.936	0.013	0.152	-0.988	0.284	0.519	0.021	-0.063	-0.003	0.052	0.341	0.107	0.084	-0.068
-0.045	0.095	-1.007	0.005	0.157	-0.988	0.280	0.408	-0.001	-0.105	0.011	-0.019	0.391	0.088	0.157	-0.094
-0.103	0.056	-1.090	-0.005	0.158	-0.987	0.097	0.444	0.021	-0.153	-0.029	-0.102	0.449	0.128	0.241	0.000
-0.118	0.017	-1.169	-0.010	0.160	-0.987	0.087	0.277	0.031	-0.163	-0.069	-0.181	0.464	0.167	0.321	0.000
-0.168	-0.017	-1.228	-0.012	0.160	-0.987	0.030	0.026	0.106	-0.212	-0.103	-0.240	0.514	0.202	0.382	0.000
Avg ODBA	3.608
Vec ODBA	2.422
Avg ELBA	1.769
Avg EPBA	0.541
Speed	ODBA	VeDBA	ELBA	EPBA	StrkSpGn	StrSpGn_L	ISI
8.000	3.608	2.422	1.769	0.541	1.247	1.085	2.726
MeanPeak	0.127207
MeanLong	0.110715
MeanISI	2.725714
