# Supplementary material for: Averaged Propulsive Body Acceleration (APBA) Can Be Calculated from Biologging Tags That Incorporate Gyroscopes and Accelerometers to Estimate Swimming Speed, Hydrodynamic Drag and Energy Expenditure for Steller Sea Lions
Source: PLoS One. 2016 Jun 10;11(6):e0157326. doi: 10.1371/journal.pone.0157326 (PMC4902303; doi:10.1371/journal.pone.0157326)
Supplement: S2 Data — Each file contains a 50Hz time series. Provided are calibrated accelerometer and gyro measurements, together with the estimated gravity vector, and the estimated dynamic accelerations by the different methods. The small files with the suffix.txt are configuration files used in C++ processing. (ZIP) [file pone.0157326.s002.zip › BoniNov_20/boni8_390_4.csv]

rawAx	rawAy	rawAz	gravX	gravY	gravZ	gyrX	gyrY	gyrZ	estAx	estAy	estAz	odbX	odbY	odbZ	spk
0.001	-0.365	-0.680	0.056	-0.303	-0.951	-0.420	0.762	-0.124	-0.099	-0.015	0.275	0.049	0.079	0.212	-0.132
0.113	-0.288	-0.641	0.038	-0.303	-0.952	0.011	0.876	-0.161	0.030	0.063	0.315	0.064	0.003	0.252	-0.153
-0.164	-0.191	-0.794	0.025	-0.308	-0.951	-0.238	0.637	-0.140	-0.234	0.164	0.160	0.210	0.092	0.100	-0.181
-0.091	-0.338	-0.708	-0.003	-0.309	-0.951	-0.067	1.357	-0.178	-0.134	0.019	0.246	0.137	0.056	0.188	-0.205
-0.118	-0.160	-0.861	-0.015	-0.311	-0.950	-0.086	0.603	-0.074	-0.149	0.198	0.092	0.162	0.121	0.036	-0.231
-0.268	-0.261	-0.842	-0.022	-0.317	-0.948	-0.309	0.361	0.043	-0.292	0.103	0.109	0.311	0.020	0.056	-0.235
-0.126	-0.238	-0.696	-0.040	-0.320	-0.947	-0.187	0.893	-0.160	-0.133	0.130	0.253	0.167	0.041	0.204	-0.236
-0.207	-0.338	-0.660	-0.046	-0.328	-0.944	-0.398	0.233	-0.037	-0.209	0.037	0.285	0.245	0.061	0.242	-0.252
-0.157	-0.207	-0.708	-0.058	-0.330	-0.942	-0.130	0.557	-0.252	-0.147	0.170	0.236	0.193	0.068	0.197	-0.230
-0.226	-0.245	-0.782	-0.064	-0.339	-0.939	-0.471	0.268	-0.088	-0.210	0.140	0.158	0.261	0.028	0.124	-0.222
-0.172	-0.249	-0.778	-0.067	-0.345	-0.936	-0.343	0.060	-0.197	-0.153	0.143	0.159	0.205	0.023	0.131	-0.197
-0.118	-0.303	-0.680	-0.074	-0.353	-0.933	-0.468	0.349	-0.047	-0.092	0.097	0.253	0.151	0.033	0.232	-0.179
-0.126	-0.442	-0.696	-0.085	-0.363	-0.928	-0.498	0.594	0.056	-0.089	-0.032	0.232	0.159	0.174	0.218	-0.141
-0.210	-0.411	-0.987	-0.100	-0.374	-0.922	-0.557	0.801	-0.004	-0.158	0.010	-0.065	0.243	0.146	0.070	-0.110
-0.191	-0.404	-1.066	-0.120	-0.383	-0.916	-0.571	1.011	-0.211	-0.118	0.028	-0.151	0.225	0.141	0.146	-0.081
-0.191	-0.601	-1.082	-0.133	-0.393	-0.910	-0.563	0.495	-0.422	-0.105	-0.160	-0.174	0.226	0.340	0.160	-0.093
-0.191	-0.601	-1.082	-0.146	-0.400	-0.905	-0.422	0.573	-0.290	-0.092	-0.153	-0.179	0.227	0.342	0.157	-0.132
-0.487	-0.639	-1.322	-0.144	-0.404	-0.904	-0.225	-0.227	-0.207	-0.390	-0.188	-0.421	0.525	0.383	0.396	-0.147
-0.491	-0.670	-1.035	-0.139	-0.405	-0.904	-0.093	-0.407	-0.131	-0.398	-0.217	-0.134	0.530	0.417	0.105	-0.152
-0.357	-0.539	-1.232	-0.135	-0.403	-0.905	0.144	-0.170	0.078	-0.266	-0.088	-0.329	0.398	0.288	0.299	-0.124
-0.330	-0.454	-1.405	-0.125	-0.398	-0.909	0.292	-0.506	0.179	-0.249	-0.009	-0.499	0.374	0.207	0.470	-0.079
-0.053	-0.481	-1.220	-0.108	-0.399	-0.910	-0.046	-0.793	0.260	0.012	-0.034	-0.312	0.099	0.237	0.282	0.076
-0.041	-0.527	-0.952	-0.077	-0.399	-0.914	0.030	-1.591	0.330	-0.008	-0.080	-0.041	0.091	0.286	0.012	0.192
0.486	-0.454	-0.889	-0.059	-0.396	-0.916	0.185	-0.816	0.129	0.501	-0.009	0.025	0.433	0.215	0.054	0.340
0.397	-0.477	-1.184	-0.034	-0.390	-0.920	0.394	-1.115	0.397	0.388	-0.039	-0.266	0.341	0.241	0.239	0.448
0.644	-0.160	-1.299	-0.004	-0.378	-0.926	0.585	-1.293	0.584	0.604	0.266	-0.375	0.583	0.073	0.352	0.625
0.651	-0.272	-1.287	0.026	-0.362	-0.932	0.807	-1.268	0.654	0.581	0.138	-0.357	0.587	0.042	0.338	0.697
0.890	-0.415	-1.456	0.066	-0.345	-0.936	0.880	-1.846	0.414	0.780	-0.022	-0.522	0.821	0.188	0.506	0.774
0.920	-0.597	-1.236	0.106	-0.337	-0.936	0.413	-1.857	0.401	0.771	-0.211	-0.302	0.849	0.374	0.282	0.774
1.020	-0.527	-1.117	0.140	-0.328	-0.934	0.441	-1.590	0.244	0.837	-0.150	-0.185	0.945	0.308	0.161	0.779
0.882	-0.439	-1.125	0.167	-0.321	-0.932	0.345	-1.240	0.301	0.671	-0.068	-0.195	0.803	0.223	0.166	0.720
0.924	-0.326	-1.035	0.183	-0.311	-0.933	0.502	-0.696	0.139	0.697	0.034	-0.104	0.841	0.115	0.073	0.684
0.951	-0.187	-0.771	0.197	-0.302	-0.933	0.457	-0.607	0.133	0.709	0.163	0.160	0.864	0.021	0.193	0.571
0.951	-0.238	-0.853	0.191	-0.289	-0.938	0.686	0.431	-0.038	0.715	0.100	0.083	0.860	0.033	0.111	0.445
0.551	-0.319	-0.861	0.190	-0.278	-0.942	0.589	0.145	0.023	0.316	0.008	0.078	0.455	0.118	0.105	0.285
0.340	-0.354	-0.778	0.177	-0.263	-0.948	0.772	0.740	0.108	0.117	-0.042	0.168	0.239	0.156	0.188	0.184
0.059	-0.323	-1.031	0.172	-0.252	-0.952	0.585	0.292	0.186	-0.158	-0.022	-0.080	0.047	0.129	0.064	0.072
0.320	-0.334	-0.912	0.160	-0.238	-0.958	0.685	0.730	0.261	0.115	-0.047	0.044	0.209	0.144	0.054	0.022
0.270	-0.330	-1.003	0.163	-0.229	-0.960	0.436	-0.121	0.205	0.061	-0.052	-0.045	0.155	0.144	0.037	0.013
0.093	-0.110	-1.299	0.154	-0.217	-0.964	0.573	0.488	0.162	-0.107	0.156	-0.337	0.028	0.072	0.332	-0.018
0.290	-0.230	-0.739	0.153	-0.205	-0.967	0.653	0.079	-0.048	0.091	0.025	0.226	0.164	0.051	0.228	-0.090
-0.149	-0.106	-1.090	0.148	-0.190	-0.971	0.798	0.173	-0.202	-0.343	0.134	-0.121	0.280	0.069	0.122	-0.157
-0.149	-0.106	-1.090	0.142	-0.177	-0.974	0.675	0.237	-0.295	-0.336	0.121	-0.118	0.285	0.066	0.122	-0.204
-0.095	-0.265	-0.948	0.137	-0.166	-0.977	0.597	0.183	-0.025	-0.278	-0.048	0.026	0.235	0.096	0.020	-0.209
-0.118	-0.160	-1.173	0.144	-0.155	-0.977	0.563	-0.416	-0.065	-0.308	0.045	-0.198	0.261	0.004	0.204	-0.194
0.151	-0.241	-1.039	0.150	-0.148	-0.978	0.413	-0.308	-0.128	-0.045	-0.043	-0.064	0.007	0.082	0.071	-0.187
0.001	-0.145	-0.912	0.149	-0.137	-0.979	0.567	-0.002	-0.213	-0.194	0.043	0.064	0.145	0.010	0.055	-0.201
-0.049	-0.207	-0.975	0.160	-0.128	-0.979	0.467	-0.566	0.125	-0.255	-0.028	0.001	0.196	0.057	0.009	-0.153
-0.164	-0.191	-1.058	0.183	-0.123	-0.975	0.229	-1.218	0.308	-0.394	-0.018	-0.086	0.312	0.047	0.093	-0.180
0.355	-0.110	-0.684	0.176	-0.109	-0.978	0.749	0.361	-0.212	0.132	0.050	0.292	0.207	0.029	0.279	-0.178
0.020	-0.222	-1.070	0.174	-0.099	-0.980	0.492	0.095	0.006	-0.201	-0.071	-0.093	0.127	0.088	0.108	-0.137
-0.018	-0.269	-1.090	0.182	-0.093	-0.979	0.304	-0.405	0.237	-0.247	-0.124	-0.114	0.163	0.139	0.129	-0.086
0.243	-0.052	-0.830	0.179	-0.081	-0.980	0.583	0.144	0.046	0.017	0.081	0.148	0.101	0.073	0.130	-0.110
0.101	-0.102	-1.109	0.188	-0.075	-0.979	0.305	-0.441	0.218	-0.134	0.023	-0.133	0.037	0.019	0.151	-0.112
0.193	-0.041	-0.822	0.194	-0.068	-0.979	0.301	-0.271	0.196	-0.048	0.078	0.154	0.058	0.078	0.137	-0.111
0.074	-0.129	-0.932	0.188	-0.062	-0.980	0.360	0.252	-0.079	-0.162	-0.017	0.046	0.058	0.014	0.026	-0.122
0.051	-0.095	-0.936	0.183	-0.053	-0.982	0.409	0.273	0.061	-0.179	0.010	0.043	0.077	0.018	0.024	-0.128
0.132	-0.083	-0.960	0.178	-0.043	-0.983	0.512	0.234	0.016	-0.094	0.011	0.021	0.009	0.028	0.001	-0.149
0.086	0.041	-1.039	0.177	-0.037	-0.984	0.326	0.045	-0.004	-0.139	0.128	-0.057	0.033	0.150	0.075	-0.148
0.063	-0.006	-0.838	0.176	-0.031	-0.984	0.266	-0.000	-0.001	-0.162	0.077	0.144	0.054	0.101	0.128	-0.131
0.078	-0.033	-0.885	0.168	-0.023	-0.986	0.500	0.427	-0.251	-0.138	0.041	0.098	0.038	0.071	0.082	-0.149
0.070	-0.060	-1.117	0.173	-0.017	-0.985	0.291	-0.298	-0.028	-0.151	0.008	-0.135	0.047	0.042	0.151	-0.135
-0.045	-0.052	-1.173	0.177	-0.015	-0.984	0.114	-0.213	0.097	-0.271	0.014	-0.191	0.163	0.048	0.206	-0.120
0.209	-0.052	-0.909	0.178	-0.010	-0.984	0.214	-0.047	-0.006	-0.018	0.010	0.073	0.090	0.047	0.058	-0.093
0.109	-0.091	-0.920	0.170	-0.004	-0.986	0.374	0.405	-0.271	-0.110	-0.035	0.062	0.011	0.006	0.047	-0.096
0.190	-0.025	-0.987	0.166	0.002	-0.986	0.315	0.186	-0.090	-0.026	0.025	-0.004	0.069	0.069	0.019	-0.058
0.055	0.075	-1.113	0.175	0.002	-0.985	-0.026	-0.488	0.098	-0.170	0.126	-0.132	0.068	0.168	0.145	-0.047
0.247	-0.017	-0.928	0.168	0.005	-0.986	0.205	0.372	-0.044	0.030	0.030	0.054	0.122	0.072	0.040	-0.065
0.247	-0.017	-0.928	0.164	0.014	-0.986	0.433	0.216	-0.069	0.033	0.022	0.055	0.121	0.069	0.040	-0.070
-0.045	-0.029	-1.090	0.174	0.017	-0.985	0.163	-0.525	0.101	-0.269	0.007	-0.108	0.175	0.054	0.123	-0.043
0.159	-0.017	-1.015	0.173	0.018	-0.985	0.043	0.053	-0.041	-0.064	0.018	-0.033	0.028	0.064	0.047	-0.067
0.220	-0.025	-1.027	0.164	0.025	-0.986	0.393	0.454	-0.074	0.006	0.003	-0.044	0.088	0.054	0.059	-0.112
0.082	-0.025	-1.015	0.163	0.029	-0.986	0.193	0.055	0.090	-0.131	-0.001	-0.032	0.052	0.051	0.047	-0.085
-0.018	0.083	-1.011	0.171	0.033	-0.985	0.204	-0.448	0.084	-0.239	0.102	-0.029	0.154	0.156	0.042	-0.077
0.151	0.025	-0.944	0.173	0.035	-0.984	0.102	-0.096	-0.001	-0.072	0.042	0.037	0.015	0.096	0.026	-0.082
0.236	0.033	-0.928	0.175	0.039	-0.984	0.185	-0.095	-0.073	0.010	0.047	0.053	0.098	0.101	0.041	-0.075
0.232	0.044	-0.932	0.167	0.045	-0.985	0.353	0.422	-0.192	0.014	0.052	0.050	0.092	0.111	0.036	-0.064
0.105	0.044	-1.074	0.167	0.047	-0.985	0.091	-0.031	0.017	-0.113	0.050	-0.092	0.035	0.109	0.105	-0.077
0.051	-0.025	-0.968	0.165	0.052	-0.985	0.257	0.110	0.095	-0.165	-0.025	0.015	0.090	0.038	0.001	-0.078
0.070	0.014	-0.956	0.166	0.055	-0.985	0.134	-0.117	0.175	-0.148	0.010	0.026	0.072	0.075	0.012	-0.089
0.217	0.033	-0.952	0.165	0.061	-0.984	0.285	0.065	0.039	-0.001	0.024	0.030	0.074	0.092	0.016	-0.090
0.182	-0.010	-0.877	0.156	0.066	-0.986	0.302	0.484	-0.066	-0.026	-0.024	0.107	0.039	0.049	0.090	-0.095
0.097	0.114	-1.042	0.154	0.069	-0.986	0.125	0.085	-0.039	-0.109	0.097	-0.059	0.047	0.171	0.077	-0.090
-0.003	0.033	-1.019	0.153	0.075	-0.985	0.340	0.047	0.021	-0.208	0.009	-0.035	0.148	0.089	0.054	-0.089
0.078	0.021	-0.983	0.157	0.079	-0.984	0.158	-0.243	0.164	-0.132	-0.006	-0.000	0.067	0.076	0.019	-0.095
0.228	0.060	-0.912	0.156	0.085	-0.984	0.292	0.080	0.031	0.019	0.027	0.070	0.082	0.114	0.051	-0.096
0.082	0.095	-1.062	0.152	0.089	-0.984	0.203	0.153	0.020	-0.124	0.058	-0.079	0.066	0.148	0.100	-0.083
0.105	0.037	-1.015	0.156	0.090	-0.984	0.089	-0.179	0.072	-0.104	-0.002	-0.032	0.043	0.089	0.053	-0.060
0.093	0.110	-0.964	0.158	0.094	-0.983	0.185	-0.114	-0.006	-0.118	0.068	0.018	0.055	0.162	0.003	-0.094
0.224	0.141	-0.924	0.155	0.099	-0.983	0.254	0.119	0.018	0.015	0.094	0.058	0.076	0.191	0.035	-0.090
0.001	0.068	-1.023	0.155	0.103	-0.983	0.161	0.012	0.048	-0.208	0.017	-0.041	0.147	0.116	0.064	-0.093
0.151	0.064	-0.956	0.158	0.107	-0.982	0.238	-0.201	0.071	-0.062	0.008	0.025	0.004	0.111	0.003	-0.078
0.090	0.141	-1.019	0.158	0.111	-0.981	0.166	0.022	0.006	-0.123	0.082	-0.038	0.057	0.187	0.060	-0.084
0.151	0.083	-1.023	0.158	0.113	-0.981	0.122	-0.008	0.008	-0.062	0.022	-0.042	0.005	0.128	0.063	-0.076
0.151	0.083	-1.023	0.150	0.116	-0.982	0.153	0.384	0.073	-0.054	0.019	-0.041	0.005	0.127	0.064	-0.073
0.059	0.044	-0.964	0.145	0.119	-0.982	0.146	0.235	0.078	-0.142	-0.023	0.018	0.087	0.087	0.004	-0.072
0.147	0.095	-0.983	0.146	0.121	-0.982	0.119	-0.063	0.038	-0.055	0.025	-0.002	0.003	0.136	0.024	-0.066
0.093	0.149	-0.995	0.146	0.123	-0.982	0.085	0.002	-0.024	-0.109	0.077	-0.014	0.050	0.188	0.035	-0.077
0.193	0.083	-0.964	0.144	0.124	-0.982	0.055	0.088	0.044	-0.008	0.010	0.017	0.050	0.120	0.003	-0.080
0.124	0.114	-0.916	0.140	0.126	-0.982	0.096	0.200	0.016	-0.073	0.039	0.064	0.018	0.149	0.045	-0.071
0.047	0.079	-0.928	0.140	0.130	-0.982	0.186	0.037	-0.016	-0.150	0.001	0.051	0.095	0.112	0.035	-0.067
0.174	0.114	-1.039	0.140	0.131	-0.981	0.069	-0.030	0.055	-0.024	0.035	-0.060	0.033	0.144	0.074	-0.077
0.090	0.157	-1.042	0.140	0.132	-0.981	0.048	-0.035	0.111	-0.109	0.076	-0.064	0.052	0.185	0.077	-0.079
0.120	0.168	-1.015	0.142	0.135	-0.981	0.148	-0.080	-0.005	-0.080	0.085	-0.038	0.021	0.195	0.049	-0.056
0.128	0.041	-0.897	0.146	0.136	-0.980	0.055	-0.220	0.025	-0.077	-0.044	0.080	0.013	0.066	0.070	-0.066
0.174	0.064	-0.948	0.148	0.137	-0.979	0.066	-0.114	0.068	-0.033	-0.022	0.028	0.032	0.088	0.020	-0.054
0.120	0.126	-1.062	0.153	0.138	-0.979	0.002	-0.260	0.078	-0.091	0.040	-0.088	0.022	0.148	0.093	-0.060
0.186	0.218	-0.995	0.155	0.140	-0.978	0.106	-0.084	0.009	-0.027	0.131	-0.022	0.044	0.239	0.025	-0.052
0.101	0.118	-1.007	0.153	0.143	-0.978	0.139	0.053	-0.007	-0.110	0.028	-0.034	0.041	0.138	0.035	-0.066
0.151	0.102	-0.960	0.153	0.144	-0.978	0.056	-0.003	0.023	-0.059	0.012	0.012	0.009	0.121	0.014	-0.069
0.090	0.052	-0.975	0.151	0.143	-0.978	-0.014	0.099	0.028	-0.118	-0.038	-0.003	0.053	0.070	0.000	-0.077
0.120	0.118	-0.991	0.150	0.143	-0.978	-0.028	0.066	0.012	-0.085	0.028	-0.019	0.022	0.134	0.014	-0.069
0.143	0.157	-0.968	0.149	0.144	-0.978	0.043	0.016	0.010	-0.061	0.065	0.005	0.002	0.171	0.011	-0.070
0.109	0.222	-1.098	0.153	0.148	-0.977	0.200	-0.213	0.018	-0.099	0.127	-0.127	0.032	0.234	0.119	-0.060
0.124	0.191	-1.003	0.154	0.151	-0.977	0.165	-0.018	-0.040	-0.084	0.093	-0.033	0.015	0.200	0.025	-0.057
0.163	0.095	-0.940	0.156	0.149	-0.976	-0.109	-0.118	0.020	-0.047	-0.001	0.031	0.024	0.099	0.037	-0.056
0.155	0.091	-0.944	0.157	0.147	-0.977	-0.091	-0.031	-0.025	-0.055	-0.003	0.027	0.017	0.091	0.033	-0.061
0.186	0.087	-0.905	0.162	0.147	-0.976	0.024	-0.257	-0.019	-0.030	-0.007	0.065	0.045	0.083	0.070	-0.054
0.117	0.133	-1.011	0.161	0.148	-0.976	0.067	0.022	-0.047	-0.098	0.039	-0.041	0.025	0.124	0.036	-0.042
0.163	0.114	-1.015	0.161	0.151	-0.975	0.146	0.034	-0.018	-0.052	0.017	-0.045	0.019	0.101	0.041	-0.030
0.201	0.253	-1.019	0.158	0.153	-0.975	0.116	0.151	-0.086	-0.011	0.153	-0.049	0.055	0.236	0.047	-0.040
0.182	0.222	-1.062	0.159	0.150	-0.976	-0.168	-0.018	-0.017	-0.031	0.126	-0.092	0.034	0.201	0.090	-0.036
0.132	0.110	-0.901	0.158	0.147	-0.976	-0.128	0.010	0.036	-0.081	0.016	0.070	0.018	0.085	0.073	-0.047
0.170	0.087	-0.909	0.158	0.146	-0.977	-0.073	0.014	-0.038	-0.043	-0.005	0.062	0.022	0.058	0.067	-0.053
0.140	0.041	-0.928	0.162	0.146	-0.976	0.013	-0.219	-0.014	-0.078	-0.051	0.042	0.010	0.009	0.047	-0.064
0.209	0.029	-0.924	0.162	0.149	-0.975	0.203	0.038	-0.111	-0.010	-0.066	0.046	0.061	0.003	0.050	-0.040
0.167	0.145	-0.979	0.167	0.151	-0.974	0.133	-0.225	-0.107	-0.057	0.048	-0.010	0.020	0.111	0.006	-0.037
0.247	0.195	-0.960	0.162	0.150	-0.975	-0.067	0.290	-0.123	0.028	0.099	0.011	0.104	0.159	0.012	-0.028
0.143	0.203	-1.027	0.158	0.148	-0.976	-0.094	0.204	-0.051	-0.073	0.109	-0.055	0.003	0.162	0.056	-0.033
0.132	0.222	-1.090	0.158	0.146	-0.977	-0.125	-0.008	0.036	-0.085	0.130	-0.118	0.004	0.178	0.119	-0.031
0.163	0.218	-0.987	0.161	0.143	-0.977	-0.162	-0.159	-0.003	-0.058	0.130	-0.015	0.030	0.171	0.018	-0.048
0.174	0.160	-0.983	0.164	0.142	-0.976	-0.013	-0.140	-0.098	-0.050	0.072	-0.012	0.045	0.110	0.014	-0.045
0.174	0.126	-0.936	0.168	0.140	-0.976	-0.073	-0.198	-0.094	-0.055	0.040	0.035	0.049	0.073	0.034	-0.064
0.220	0.075	-0.897	0.168	0.142	-0.976	0.123	0.051	-0.205	-0.009	-0.012	0.074	0.098	0.020	0.074	-0.072
0.101	-0.006	-0.936	0.173	0.143	-0.974	0.121	-0.250	-0.112	-0.134	-0.095	0.034	0.019	0.064	0.035	-0.086
0.170	-0.033	-0.881	0.170	0.141	-0.975	-0.114	0.151	-0.045	-0.062	-0.119	0.090	0.052	0.094	0.091	-0.072
0.128	-0.017	-0.932	0.174	0.138	-0.975	-0.120	-0.178	-0.040	-0.109	-0.100	0.039	0.011	0.081	0.039	-0.082
0.270	0.037	-0.889	0.169	0.134	-0.976	-0.176	0.244	-0.033	0.038	-0.042	0.083	0.155	0.030	0.083	-0.060
0.128	0.064	-1.015	0.170	0.129	-0.977	-0.236	-0.027	-0.009	-0.105	-0.010	-0.042	0.015	0.007	0.042	-0.049
0.205	0.149	-0.991	0.175	0.127	-0.976	-0.081	-0.229	-0.085	-0.034	0.077	-0.020	0.093	0.076	0.019	-0.028
0.190	0.218	-1.019	0.176	0.126	-0.976	-0.047	-0.066	-0.144	-0.051	0.147	-0.047	0.080	0.143	0.045	-0.035
0.213	0.230	-1.050	0.187	0.128	-0.974	0.116	-0.520	-0.136	-0.038	0.157	-0.081	0.103	0.153	0.078	-0.020
0.174	0.230	-1.086	0.185	0.130	-0.974	0.135	0.094	-0.190	-0.076	0.155	-0.116	0.065	0.152	0.114	-0.025
0.224	0.191	-1.019	0.184	0.131	-0.974	0.056	0.076	-0.082	-0.025	0.115	-0.049	0.115	0.112	0.047	-0.023
0.159	0.214	-1.058	0.180	0.132	-0.975	0.069	0.225	-0.100	-0.086	0.137	-0.088	0.049	0.133	0.088	-0.022
0.193	0.176	-1.046	0.177	0.128	-0.976	-0.205	0.170	-0.012	-0.048	0.103	-0.075	0.085	0.091	0.076	-0.034
0.236	0.153	-0.960	0.171	0.128	-0.977	-0.045	0.298	-0.041	-0.001	0.081	0.013	0.128	0.065	0.011	-0.029
0.124	0.153	-1.023	0.174	0.124	-0.977	-0.175	-0.160	-0.039	-0.116	0.084	-0.051	0.017	0.063	0.051	-0.022
0.251	0.176	-1.003	0.174	0.121	-0.977	-0.161	0.018	-0.046	0.011	0.111	-0.031	0.144	0.084	0.032	-0.018
0.209	0.145	-0.991	0.168	0.119	-0.979	-0.087	0.324	-0.070	-0.025	0.082	-0.017	0.104	0.051	0.019	-0.018
0.205	0.129	-1.062	0.171	0.117	-0.978	-0.082	-0.124	-0.008	-0.032	0.068	-0.089	0.100	0.034	0.091	-0.006
0.228	0.106	-0.991	0.171	0.117	-0.978	-0.005	-0.004	-0.047	-0.009	0.045	-0.018	0.123	0.010	0.021	-0.018
0.201	0.102	-0.975	0.170	0.117	-0.978	0.020	0.050	-0.019	-0.035	0.041	-0.002	0.097	0.005	0.006	-0.008
0.190	0.160	-1.003	0.173	0.118	-0.978	0.029	-0.163	-0.042	-0.051	0.099	-0.030	0.087	0.062	0.035	-0.017
0.274	0.129	-0.960	0.169	0.119	-0.978	0.061	0.264	-0.110	0.038	0.067	0.014	0.172	0.031	0.010	-0.027
0.167	0.091	-1.027	0.168	0.117	-0.979	-0.058	0.039	-0.019	-0.069	0.030	-0.053	0.065	0.010	0.057	-0.026
0.174	0.099	-0.995	0.171	0.117	-0.978	-0.000	-0.150	-0.075	-0.065	0.038	-0.022	0.073	0.004	0.025	-0.023
0.213	0.060	-0.972	0.171	0.117	-0.978	-0.015	0.009	-0.043	-0.026	-0.000	0.002	0.113	0.045	0.001	-0.044
0.217	-0.002	-0.968	0.170	0.118	-0.978	0.115	0.090	-0.063	-0.021	-0.064	0.006	0.117	0.109	0.004	-0.046
0.163	-0.025	-0.968	0.173	0.119	-0.978	0.046	-0.159	-0.005	-0.078	-0.087	0.005	0.064	0.134	0.005	-0.048
0.186	-0.013	-0.952	0.172	0.120	-0.978	0.121	0.072	-0.063	-0.054	-0.077	0.021	0.087	0.124	0.021	-0.053
0.186	-0.021	-0.932	0.173	0.121	-0.977	0.073	-0.044	-0.030	-0.056	-0.086	0.041	0.088	0.133	0.040	-0.049
0.224	-0.064	-0.901	0.181	0.125	-0.976	0.238	-0.387	-0.062	-0.025	-0.132	0.070	0.126	0.176	0.070	-0.038
0.278	-0.029	-0.877	0.176	0.125	-0.976	0.036	0.264	-0.061	0.033	-0.098	0.095	0.181	0.143	0.094	-0.022
0.255	0.006	-0.885	0.178	0.125	-0.976	0.000	-0.077	-0.022	0.008	-0.063	0.087	0.158	0.109	0.087	-0.019
0.274	0.072	-0.979	0.181	0.123	-0.976	-0.073	-0.146	-0.055	0.024	0.005	-0.008	0.179	0.045	0.008	-0.004
0.193	0.064	-1.007	0.189	0.121	-0.975	-0.083	-0.395	0.024	-0.065	-0.001	-0.037	0.098	0.053	0.036	-0.008
0.301	0.102	-0.928	0.188	0.121	-0.975	0.021	0.045	-0.126	0.043	0.038	0.042	0.207	0.015	0.043	-0.000
0.243	0.133	-0.975	0.197	0.122	-0.973	0.054	-0.408	-0.033	-0.023	0.068	-0.007	0.150	0.016	0.005	-0.003
0.297	0.133	-0.936	0.198	0.123	-0.972	0.054	-0.059	-0.027	0.029	0.067	0.032	0.204	0.015	0.034	0.022
0.282	0.133	-0.964	0.199	0.124	-0.972	0.061	-0.019	0.002	0.013	0.065	0.004	0.189	0.014	0.007	0.007
0.359	0.114	-0.968	0.205	0.125	-0.971	-0.004	-0.284	0.082	0.083	0.046	-0.001	0.267	0.007	0.003	0.021
0.228	0.133	-0.940	0.200	0.126	-0.972	0.079	0.234	-0.074	-0.043	0.064	0.028	0.136	0.011	0.031	0.002
0.332	0.153	-0.928	0.188	0.127	-0.974	0.085	0.668	-0.106	0.073	0.082	0.042	0.240	0.030	0.043	-0.003
0.163	0.180	-0.995	0.188	0.128	-0.974	0.026	0.001	-0.016	-0.096	0.108	-0.025	0.071	0.056	0.024	-0.010
0.259	0.102	-0.916	0.182	0.127	-0.975	-0.022	0.325	-0.016	0.006	0.031	0.055	0.168	0.022	0.056	-0.004
0.332	0.122	-0.865	0.176	0.128	-0.976	0.051	0.312	0.014	0.084	0.050	0.107	0.242	0.003	0.107	-0.030
0.232	0.091	-0.916	0.164	0.128	-0.978	-0.016	0.664	-0.000	-0.003	0.019	0.058	0.142	0.035	0.056	-0.023
0.174	0.033	-0.885	0.152	0.127	-0.980	-0.008	0.576	-0.028	-0.050	-0.038	0.092	0.084	0.094	0.088	-0.030
0.220	-0.029	-0.834	0.142	0.128	-0.981	0.045	0.525	0.046	0.006	-0.100	0.144	0.131	0.157	0.140	-0.051
0.201	0.048	-0.849	0.135	0.128	-0.983	-0.007	0.394	0.017	-0.006	-0.022	0.130	0.112	0.081	0.125	-0.067
0.174	0.044	-0.849	0.123	0.128	-0.984	0.012	0.612	0.007	-0.021	-0.026	0.131	0.085	0.085	0.126	-0.071
0.151	-0.010	-0.771	0.112	0.129	-0.985	0.067	0.558	-0.003	-0.033	-0.081	0.211	0.063	0.139	0.205	-0.071
0.136	0.006	-0.798	0.102	0.130	-0.986	0.068	0.527	-0.051	-0.039	-0.066	0.184	0.047	0.124	0.177	-0.082
0.178	-0.025	-0.806	0.088	0.133	-0.987	0.176	0.745	-0.123	0.017	-0.099	0.177	0.089	0.155	0.169	-0.075
0.109	-0.033	-0.786	0.077	0.134	-0.988	0.072	0.599	-0.079	-0.041	-0.108	0.197	0.021	0.163	0.190	-0.084
0.167	-0.029	-0.790	0.056	0.137	-0.989	0.190	1.097	-0.164	0.038	-0.107	0.194	0.079	0.158	0.185	-0.072
0.036	-0.071	-0.771	0.043	0.138	-0.990	0.091	0.651	0.041	-0.080	-0.151	0.215	0.051	0.200	0.205	-0.088
0.128	-0.083	-0.782	0.019	0.142	-0.990	0.252	1.229	-0.092	0.036	-0.167	0.203	0.041	0.210	0.193	-0.078
0.009	-0.091	-0.790	0.002	0.145	-0.989	0.150	0.850	0.038	-0.067	-0.177	0.195	0.078	0.217	0.185	-0.094
0.063	-0.017	-0.810	-0.017	0.150	-0.989	0.286	1.011	-0.086	0.007	-0.109	0.174	0.024	0.142	0.165	-0.084
-0.033	-0.056	-0.857	-0.035	0.153	-0.988	0.175	0.910	-0.059	-0.072	-0.151	0.126	0.120	0.180	0.118	-0.075
-0.022	-0.037	-0.822	-0.050	0.158	-0.986	0.304	0.753	-0.030	-0.046	-0.137	0.160	0.108	0.160	0.153	-0.060
0.067	0.041	-0.849	-0.062	0.161	-0.985	0.159	0.633	0.008	0.055	-0.063	0.131	0.020	0.083	0.125	-0.049
-0.007	0.048	-0.853	-0.073	0.164	-0.984	0.141	0.580	-0.043	-0.008	-0.057	0.126	0.093	0.075	0.121	-0.027
0.024	0.052	-0.893	-0.084	0.168	-0.982	0.202	0.558	-0.053	0.034	-0.057	0.085	0.063	0.072	0.082	-0.016
0.017	0.083	-0.857	-0.100	0.173	-0.980	0.258	0.872	-0.086	0.042	-0.031	0.118	0.070	0.041	0.118	-0.018
-0.068	0.106	-0.944	-0.112	0.176	-0.978	0.163	0.631	-0.022	-0.030	-0.011	0.029	0.155	0.017	0.031	-0.001
-0.037	0.099	-0.901	-0.130	0.179	-0.975	0.200	0.942	-0.026	0.019	-0.022	0.070	0.124	0.024	0.074	0.010
-0.018	0.153	-0.932	-0.148	0.182	-0.972	0.132	0.911	-0.027	0.055	0.029	0.035	0.105	0.031	0.043	0.020
-0.018	0.153	-0.932	-0.162	0.187	-0.969	0.266	0.758	-0.061	0.069	0.024	0.032	0.105	0.032	0.044	0.020
-0.037	0.160	-0.928	-0.179	0.192	-0.965	0.249	0.914	-0.022	0.067	0.027	0.032	0.124	0.040	0.047	0.026
-0.137	0.133	-0.916	-0.187	0.197	-0.962	0.239	0.426	0.016	-0.025	-0.004	0.041	0.224	0.014	0.059	0.012
-0.087	0.087	-0.932	-0.197	0.201	-0.960	0.237	0.501	0.064	0.035	-0.054	0.022	0.174	0.031	0.043	-0.006
-0.172	0.072	-0.979	-0.203	0.204	-0.958	0.223	0.299	0.030	-0.044	-0.073	-0.027	0.259	0.046	0.004	-0.004
-0.176	0.056	-0.956	-0.208	0.206	-0.956	0.134	0.262	0.078	-0.043	-0.090	-0.005	0.263	0.061	0.020	0.004
-0.083	0.072	-0.964	-0.217	0.208	-0.954	0.124	0.503	0.015	0.059	-0.076	-0.015	0.171	0.045	0.012	0.005
-0.160	0.021	-0.991	-0.226	0.209	-0.952	0.069	0.464	-0.035	-0.009	-0.127	-0.045	0.247	0.094	0.016	0.013
-0.164	-0.068	-1.031	-0.237	0.210	-0.949	0.082	0.613	-0.026	-0.002	-0.216	-0.088	0.251	0.182	0.055	0.042
-0.214	-0.071	-1.090	-0.244	0.210	-0.947	0.073	0.398	-0.021	-0.045	-0.221	-0.149	0.301	0.185	0.114	0.059
-0.130	-0.017	-1.117	-0.254	0.213	-0.943	0.186	0.553	0.020	0.050	-0.169	-0.180	0.216	0.130	0.142	0.043
-0.076	-0.033	-1.046	-0.269	0.223	-0.937	0.583	0.799	0.074	0.119	-0.194	-0.115	0.162	0.145	0.071	-0.010
-0.326	0.025	-1.042	-0.276	0.232	-0.933	0.629	0.304	0.317	-0.124	-0.145	-0.116	0.412	0.086	0.067	-0.035
-0.464	0.068	-0.916	-0.285	0.242	-0.927	0.681	0.337	0.492	-0.254	-0.112	0.005	0.551	0.042	0.059	-0.064
-0.341	0.187	-0.901	-0.295	0.251	-0.922	0.671	0.370	0.458	-0.121	-0.002	0.016	0.428	0.078	0.074	-0.106
-0.291	0.269	-0.964	-0.302	0.258	-0.918	0.469	0.318	0.348	-0.064	0.073	-0.052	0.378	0.160	0.011	-0.068
-0.322	0.269	-0.991	-0.300	0.259	-0.918	0.203	-0.204	0.322	-0.097	0.071	-0.079	0.408	0.161	0.016	-0.002
-0.126	0.226	-0.975	-0.301	0.262	-0.917	0.237	-0.015	0.310	0.100	0.026	-0.064	0.212	0.119	0.000	0.070
-0.149	0.234	-0.999	-0.296	0.265	-0.918	0.299	-0.359	0.354	0.072	0.031	-0.087	0.235	0.128	0.024	0.160
0.017	0.292	-1.007	-0.288	0.268	-0.919	0.276	-0.480	0.334	0.230	0.086	-0.093	0.070	0.187	0.032	0.281
0.167	0.357	-1.113	-0.282	0.272	-0.920	0.250	-0.344	0.264	0.373	0.148	-0.198	0.080	0.254	0.139	0.369
0.301	0.350	-1.153	-0.274	0.276	-0.921	0.300	-0.330	0.150	0.501	0.136	-0.237	0.215	0.247	0.179	0.454
0.317	0.303	-1.220	-0.255	0.280	-0.926	0.235	-1.012	0.177	0.497	0.087	-0.299	0.230	0.202	0.246	0.537
0.270	0.199	-1.283	-0.239	0.285	-0.928	0.306	-0.798	0.050	0.435	-0.022	-0.359	0.184	0.098	0.309	0.564
0.474	0.118	-1.196	-0.218	0.286	-0.933	0.114	-1.063	0.142	0.618	-0.105	-0.267	0.388	0.017	0.222	0.563
0.378	0.014	-1.149	-0.210	0.284	-0.936	0.017	-0.421	0.264	0.513	-0.207	-0.217	0.292	0.087	0.175	0.521
0.378	0.014	-1.149	-0.198	0.286	-0.937	0.209	-0.567	0.208	0.502	-0.209	-0.215	0.292	0.086	0.175	0.507
0.213	0.133	-1.078	-0.190	0.288	-0.939	0.172	-0.481	0.253	0.328	-0.091	-0.143	0.128	0.035	0.105	0.435
0.355	0.176	-0.995	-0.184	0.290	-0.939	0.137	-0.253	0.169	0.465	-0.050	-0.059	0.271	0.079	0.023	0.393
0.186	0.157	-1.054	-0.171	0.296	-0.940	0.355	-0.670	0.093	0.283	-0.075	-0.118	0.102	0.061	0.083	0.341
0.274	0.187	-0.932	-0.164	0.300	-0.940	0.229	-0.317	0.017	0.364	-0.048	0.005	0.191	0.093	0.039	0.323
0.201	0.303	-0.968	-0.159	0.302	-0.940	0.088	-0.183	-0.034	0.287	0.066	-0.030	0.118	0.210	0.003	0.287
0.197	0.330	-0.948	-0.156	0.305	-0.940	0.156	-0.105	-0.111	0.279	0.089	-0.011	0.115	0.238	0.022	0.262
0.201	0.319	-0.964	-0.154	0.311	-0.938	0.297	-0.048	-0.009	0.280	0.072	-0.028	0.120	0.227	0.006	0.216
0.109	0.253	-0.940	-0.152	0.317	-0.936	0.322	0.003	-0.108	0.186	0.000	-0.007	0.028	0.161	0.029	0.169
0.043	0.187	-0.897	-0.159	0.326	-0.932	0.442	0.545	-0.368	0.127	-0.074	0.032	0.037	0.096	0.072	0.119
-0.095	0.191	-1.058	-0.166	0.333	-0.928	0.349	0.471	-0.351	-0.006	-0.078	-0.134	0.175	0.100	0.090	0.073
-0.130	0.319	-1.035	-0.177	0.332	-0.927	-0.101	0.693	-0.278	-0.030	0.051	-0.112	0.208	0.228	0.066	0.053
-0.153	0.442	-1.165	-0.179	0.332	-0.926	-0.048	0.246	-0.290	-0.051	0.174	-0.243	0.230	0.352	0.197	0.023
-0.083	0.350	-1.074	-0.185	0.340	-0.922	0.315	0.533	-0.459	0.024	0.074	-0.156	0.160	0.260	0.107	-0.003
-0.199	0.245	-1.054	-0.180	0.341	-0.923	0.046	-0.198	-0.231	-0.097	-0.031	-0.136	0.274	0.157	0.088	-0.012
-0.195	0.126	-0.905	-0.181	0.339	-0.923	-0.106	0.064	-0.076	-0.093	-0.149	0.014	0.268	0.038	0.061	-0.029
-0.133	0.072	-0.905	-0.181	0.335	-0.925	-0.192	0.014	-0.065	-0.032	-0.199	0.015	0.205	0.015	0.060	-0.040
-0.153	0.172	-0.909	-0.182	0.331	-0.926	-0.202	0.102	-0.098	-0.050	-0.095	0.012	0.223	0.086	0.055	-0.030
-0.083	0.234	-0.936	-0.181	0.328	-0.927	-0.171	0.023	-0.134	0.018	-0.030	-0.015	0.153	0.149	0.027	-0.015
-0.153	0.400	-1.106	-0.170	0.328	-0.929	-0.051	-0.489	-0.255	-0.063	0.136	-0.183	0.220	0.316	0.143	-0.004
-0.141	0.373	-1.039	-0.164	0.328	-0.930	-0.032	-0.276	-0.207	-0.058	0.109	-0.115	0.207	0.290	0.077	0.004
-0.083	0.307	-0.999	-0.159	0.325	-0.932	-0.194	-0.141	-0.201	-0.005	0.046	-0.075	0.148	0.225	0.038	-0.007
-0.095	0.214	-0.956	-0.155	0.322	-0.934	-0.159	-0.180	-0.122	-0.021	-0.044	-0.030	0.158	0.134	0.005	-0.009
-0.130	0.184	-0.975	-0.157	0.316	-0.936	-0.324	0.148	-0.059	-0.054	-0.068	-0.049	0.190	0.104	0.015	0.004
-0.060	0.075	-0.861	-0.158	0.310	-0.938	-0.321	0.062	-0.075	0.016	-0.170	0.067	0.119	0.003	0.099	0.009
0.036	0.037	-0.798	-0.149	0.303	-0.941	-0.303	-0.419	-0.022	0.103	-0.203	0.133	0.021	0.041	0.162	0.003
0.036	0.037	-0.798	-0.144	0.297	-0.944	-0.310	-0.247	-0.042	0.098	-0.196	0.136	0.019	0.040	0.162	0.023
-0.083	0.102	-0.897	-0.135	0.296	-0.946	-0.057	-0.436	-0.150	-0.030	-0.129	0.039	0.137	0.026	0.064	0.013
0.017	0.133	-0.964	-0.129	0.294	-0.947	-0.078	-0.239	-0.124	0.064	-0.096	-0.028	0.034	0.059	0.002	0.024
-0.110	0.222	-0.960	-0.122	0.293	-0.948	-0.068	-0.373	-0.064	-0.070	-0.006	-0.023	0.160	0.149	0.002	0.015
0.017	0.342	-1.090	-0.123	0.292	-0.949	-0.079	0.133	-0.103	0.058	0.115	-0.153	0.032	0.270	0.127	0.042
-0.091	0.365	-1.094	-0.117	0.287	-0.951	-0.262	-0.334	0.029	-0.056	0.143	-0.155	0.137	0.295	0.131	0.040
0.005	0.381	-1.102	-0.119	0.280	-0.952	-0.354	0.151	-0.015	0.043	0.165	-0.162	0.037	0.310	0.139	0.057
-0.022	0.357	-1.082	-0.116	0.273	-0.955	-0.381	-0.174	0.001	0.013	0.149	-0.140	0.062	0.287	0.119	0.035
-0.010	0.280	-0.964	-0.114	0.266	-0.957	-0.360	-0.073	-0.022	0.022	0.079	-0.019	0.048	0.210	0.001	0.051
-0.037	0.257	-0.979	-0.102	0.263	-0.959	-0.189	-0.594	-0.082	-0.017	0.059	-0.033	0.073	0.187	0.016	0.020
0.067	0.137	-0.956	-0.100	0.259	-0.961	-0.205	-0.033	-0.123	0.086	-0.057	-0.008	0.032	0.067	0.009	0.019
-0.091	0.184	-0.987	-0.088	0.256	-0.963	-0.169	-0.606	-0.049	-0.084	-0.008	-0.038	0.124	0.113	0.022	0.006
0.051	0.153	-0.964	-0.081	0.253	-0.964	-0.119	-0.290	-0.176	0.052	-0.036	-0.013	0.018	0.082	0.003	-0.001
-0.033	0.164	-0.972	-0.066	0.253	-0.965	-0.016	-0.762	-0.160	-0.048	-0.024	-0.020	0.067	0.094	0.004	-0.022
-0.030	0.137	-0.983	-0.059	0.252	-0.966	-0.046	-0.289	-0.191	-0.051	-0.050	-0.031	0.065	0.067	0.016	-0.009
0.005	0.102	-0.920	-0.058	0.251	-0.966	-0.036	-0.011	-0.099	-0.017	-0.084	0.032	0.031	0.032	0.049	-0.017
0.047	0.114	-0.940	-0.043	0.249	-0.968	-0.090	-0.774	-0.015	0.010	-0.071	0.014	0.011	0.044	0.031	-0.012
0.020	0.180	-1.027	-0.043	0.247	-0.968	-0.100	0.084	-0.167	-0.016	-0.003	-0.073	0.016	0.111	0.054	0.009
0.005	0.187	-1.023	-0.034	0.246	-0.969	-0.034	-0.429	-0.163	-0.040	0.006	-0.068	0.032	0.120	0.048	0.010
0.105	0.195	-1.027	-0.026	0.244	-0.969	-0.086	-0.384	-0.131	0.051	0.015	-0.071	0.068	0.129	0.051	0.015
0.001	0.242	-1.058	-0.016	0.243	-0.970	-0.082	-0.479	-0.110	-0.062	0.063	-0.102	0.036	0.176	0.082	0.020
0.074	0.242	-1.035	-0.011	0.243	-0.970	-0.002	-0.234	-0.084	0.005	0.063	-0.078	0.037	0.178	0.058	0.032
0.082	0.245	-1.050	-0.001	0.240	-0.971	-0.145	-0.490	-0.035	0.003	0.070	-0.093	0.044	0.183	0.074	0.022
0.113	0.184	-1.019	0.003	0.237	-0.971	-0.123	-0.172	-0.055	0.030	0.011	-0.061	0.074	0.122	0.042	0.024
0.090	0.126	-1.019	0.009	0.234	-0.972	-0.137	-0.243	-0.095	0.001	-0.044	-0.060	0.052	0.065	0.042	0.013
0.024	0.214	-1.098	0.013	0.231	-0.973	-0.177	-0.167	-0.130	-0.068	0.048	-0.138	0.014	0.153	0.120	0.003
0.024	0.214	-1.098	0.018	0.227	-0.974	-0.172	-0.242	-0.153	-0.074	0.052	-0.137	0.015	0.153	0.120	-0.008
0.047	0.195	-1.062	0.021	0.222	-0.975	-0.253	-0.123	-0.100	-0.054	0.038	-0.101	0.008	0.132	0.084	-0.002
0.063	0.184	-1.050	0.025	0.219	-0.975	-0.166	-0.179	-0.099	-0.042	0.029	-0.088	0.025	0.120	0.072	-0.009
0.128	0.172	-1.054	0.023	0.215	-0.976	-0.193	0.173	-0.141	0.025	0.022	-0.091	0.091	0.108	0.074	-0.002
0.013	0.110	-1.070	0.028	0.211	-0.977	-0.165	-0.284	-0.079	-0.096	-0.036	-0.106	0.023	0.046	0.089	-0.009
0.101	0.091	-1.031	0.027	0.206	-0.978	-0.255	0.095	-0.085	-0.006	-0.050	-0.065	0.067	0.026	0.048	-0.015
0.036	0.056	-1.023	0.032	0.203	-0.979	-0.133	-0.218	-0.100	-0.076	-0.082	-0.056	0.003	0.009	0.039	-0.033
0.059	-0.010	-0.999	0.034	0.200	-0.979	-0.096	-0.107	-0.113	-0.056	-0.145	-0.032	0.027	0.076	0.014	-0.049
0.059	-0.075	-1.011	0.036	0.199	-0.979	0.002	-0.054	-0.160	-0.058	-0.210	-0.043	0.028	0.142	0.025	-0.058
-0.010	-0.118	-0.952	0.046	0.198	-0.979	-0.010	-0.465	-0.106	-0.136	-0.251	0.016	0.040	0.185	0.035	-0.055
0.117	-0.133	-0.916	0.050	0.197	-0.979	-0.006	-0.181	-0.115	-0.013	-0.265	0.052	0.088	0.200	0.072	-0.060
0.097	-0.110	-0.956	0.050	0.197	-0.979	0.082	0.019	-0.137	-0.033	-0.243	0.013	0.069	0.177	0.033	-0.070
0.074	-0.122	-0.928	0.053	0.197	-0.979	0.018	-0.118	-0.103	-0.059	-0.253	0.040	0.047	0.189	0.061	-0.049
0.024	-0.033	-1.015	0.058	0.196	-0.979	-0.021	-0.226	-0.064	-0.114	-0.163	-0.046	0.003	0.101	0.025	-0.046
0.109	-0.025	-0.995	0.063	0.193	-0.979	-0.073	-0.286	-0.031	-0.035	-0.153	-0.026	0.081	0.095	0.004	-0.043
0.128	0.060	-0.991	0.069	0.192	-0.979	-0.035	-0.294	-0.044	-0.022	-0.067	-0.022	0.101	0.011	0.001	-0.019
0.124	0.106	-0.987	0.073	0.189	-0.979	-0.171	-0.181	-0.048	-0.030	-0.017	-0.018	0.097	0.035	0.006	-0.011
0.213	0.075	-0.983	0.081	0.188	-0.979	0.006	-0.362	-0.028	0.051	-0.048	-0.015	0.186	0.004	0.010	-0.007
0.086	0.110	-1.039	0.082	0.184	-0.980	-0.219	-0.034	-0.027	-0.077	-0.008	-0.069	0.059	0.039	0.044	-0.010
0.159	-0.002	-0.975	0.086	0.180	-0.980	-0.191	-0.185	-0.001	-0.008	-0.116	-0.005	0.132	0.072	0.019	-0.014
0.124	-0.044	-1.003	0.086	0.175	-0.981	-0.182	-0.012	0.011	-0.043	-0.154	-0.032	0.098	0.114	0.009	-0.027
0.101	-0.025	-1.027	0.084	0.172	-0.982	-0.162	0.069	0.032	-0.064	-0.130	-0.054	0.075	0.093	0.032	-0.021
0.151	-0.033	-0.983	0.085	0.168	-0.982	-0.160	-0.047	0.065	-0.016	-0.134	-0.010	0.125	0.100	0.011	-0.032
0.143	-0.064	-0.975	0.084	0.165	-0.983	-0.103	0.055	0.023	-0.022	-0.162	-0.002	0.117	0.130	0.019	-0.026
0.093	-0.048	-1.003	0.085	0.162	-0.983	-0.138	-0.014	0.044	-0.073	-0.143	-0.029	0.066	0.114	0.009	-0.018
0.170	-0.048	-0.952	0.082	0.159	-0.984	-0.119	0.131	-0.012	0.006	-0.140	0.024	0.143	0.114	0.043	-0.022
0.170	-0.048	-0.952	0.081	0.156	-0.984	-0.108	0.060	0.005	0.007	-0.137	0.024	0.142	0.114	0.043	-0.019
0.120	-0.006	-1.011	0.083	0.154	-0.985	-0.124	-0.085	0.050	-0.045	-0.092	-0.034	0.091	0.073	0.016	-0.018
0.155	-0.010	-0.987	0.080	0.152	-0.985	-0.061	0.169	0.007	-0.007	-0.093	-0.010	0.125	0.077	0.009	-0.023
0.097	-0.033	-0.999	0.081	0.150	-0.985	-0.091	-0.048	0.012	-0.066	-0.114	-0.021	0.066	0.101	0.003	-0.044
0.120	-0.068	-1.007	0.078	0.148	-0.986	-0.025	0.146	-0.024	-0.041	-0.147	-0.028	0.088	0.138	0.010	-0.046
0.040	-0.071	-1.011	0.083	0.147	-0.986	-0.053	-0.287	0.072	-0.127	-0.149	-0.032	0.006	0.143	0.014	-0.054
0.132	-0.064	-0.968	0.085	0.145	-0.986	-0.061	-0.102	0.051	-0.037	-0.139	0.012	0.098	0.137	0.029	-0.058
0.117	-0.037	-0.991	0.087	0.144	-0.986	-0.026	-0.089	0.004	-0.054	-0.110	-0.012	0.082	0.111	0.005	-0.058
0.097	-0.017	-0.975	0.089	0.143	-0.986	-0.035	-0.103	-0.011	-0.076	-0.090	0.004	0.061	0.093	0.021	-0.044
0.140	-0.044	-0.987	0.092	0.141	-0.986	-0.054	-0.124	0.032	-0.036	-0.115	-0.008	0.100	0.121	0.010	-0.035
0.140	-0.029	-0.975	0.093	0.141	-0.986	0.005	-0.047	0.063	-0.037	-0.099	0.004	0.098	0.106	0.023	-0.037
0.182	-0.048	-0.983	0.091	0.142	-0.986	0.090	0.123	0.028	0.007	-0.119	-0.003	0.139	0.126	0.016	-0.024
0.113	-0.025	-1.003	0.095	0.142	-0.985	0.024	-0.242	0.018	-0.067	-0.096	-0.023	0.068	0.102	0.003	-0.027
0.186	-0.068	-0.952	0.096	0.142	-0.985	-0.012	-0.038	0.053	0.005	-0.137	0.028	0.140	0.145	0.048	-0.021
0.132	-0.064	-0.972	0.093	0.142	-0.985	0.040	0.152	0.060	-0.046	-0.134	0.009	0.085	0.141	0.029	-0.014
0.182	-0.037	-0.948	0.095	0.143	-0.985	0.058	-0.081	0.063	0.002	-0.107	0.033	0.135	0.113	0.053	-0.026
0.243	-0.025	-0.920	0.087	0.143	-0.986	0.051	0.418	0.010	0.071	-0.096	0.061	0.197	0.101	0.081	-0.016
0.059	-0.037	-0.944	0.082	0.142	-0.986	-0.027	0.233	0.053	-0.109	-0.107	0.039	0.013	0.112	0.056	-0.022
0.217	-0.025	-0.960	0.076	0.140	-0.987	-0.068	0.307	0.073	0.054	-0.094	0.024	0.173	0.100	0.040	-0.025
0.113	-0.079	-0.889	0.071	0.139	-0.988	-0.069	0.284	0.050	-0.044	-0.146	0.095	0.070	0.154	0.110	-0.041
0.140	-0.044	-0.928	0.062	0.137	-0.989	-0.067	0.447	-0.010	-0.009	-0.110	0.058	0.099	0.120	0.070	-0.022
0.124	-0.056	-0.928	0.054	0.135	-0.989	-0.037	0.461	-0.074	-0.016	-0.121	0.059	0.085	0.133	0.070	-0.043
0.147	-0.068	-0.893	0.045	0.134	-0.990	-0.058	0.439	-0.049	0.015	-0.131	0.095	0.109	0.145	0.105	-0.059
0.101	-0.037	-0.861	0.037	0.132	-0.991	-0.064	0.429	-0.026	-0.023	-0.099	0.127	0.064	0.115	0.136	-0.067
-0.010	-0.013	-0.889	0.028	0.128	-0.991	-0.159	0.476	0.010	-0.126	-0.072	0.100	0.046	0.092	0.109	-0.073
0.082	-0.017	-0.853	0.018	0.128	-0.992	-0.008	0.491	-0.061	-0.025	-0.075	0.136	0.047	0.095	0.144	-0.086
0.082	-0.017	-0.853	0.012	0.126	-0.992	-0.068	0.332	-0.043	-0.018	-0.073	0.137	0.048	0.095	0.144	-0.099
0.040	-0.060	-0.873	-0.001	0.127	-0.992	0.051	0.651	-0.078	-0.048	-0.115	0.117	0.006	0.136	0.125	-0.086
-0.018	-0.033	-0.873	-0.006	0.126	-0.992	-0.008	0.284	-0.034	-0.100	-0.087	0.118	0.051	0.108	0.126	-0.092
0.024	-0.037	-0.873	-0.013	0.125	-0.992	-0.047	0.368	-0.014	-0.051	-0.089	0.118	0.008	0.111	0.126	-0.086
0.005	-0.056	-0.865	-0.026	0.122	-0.992	-0.107	0.623	0.000	-0.058	-0.106	0.126	0.027	0.130	0.134	-0.084
0.082	-0.056	-0.818	-0.035	0.122	-0.992	0.024	0.475	-0.028	0.028	-0.106	0.174	0.050	0.129	0.182	-0.074
0.020	-0.025	-0.826	-0.047	0.123	-0.991	0.065	0.613	-0.075	-0.022	-0.076	0.165	0.012	0.097	0.174	-0.085
-0.007	-0.037	-0.845	-0.060	0.124	-0.990	0.069	0.698	-0.129	-0.036	-0.088	0.145	0.040	0.107	0.154	-0.074
-0.091	-0.029	-0.897	-0.065	0.123	-0.990	-0.042	0.258	-0.049	-0.116	-0.079	0.094	0.126	0.097	0.101	-0.081
0.017	0.010	-0.861	-0.075	0.125	-0.989	0.121	0.513	-0.128	0.002	-0.043	0.128	0.019	0.056	0.136	-0.097
-0.018	-0.029	-0.834	-0.089	0.128	-0.988	0.168	0.770	-0.179	-0.018	-0.084	0.154	0.055	0.094	0.163	-0.101
-0.153	-0.010	-0.916	-0.098	0.130	-0.987	0.057	0.471	-0.177	-0.143	-0.065	0.071	0.191	0.074	0.081	-0.094
-0.080	-0.013	-0.857	-0.107	0.130	-0.986	0.029	0.458	-0.180	-0.062	-0.069	0.129	0.119	0.079	0.141	-0.101
-0.107	0.006	-0.901	-0.114	0.130	-0.985	-0.024	0.404	-0.197	-0.081	-0.049	0.085	0.148	0.059	0.098	-0.103
-0.095	0.002	-0.920	-0.122	0.128	-0.984	-0.096	0.439	-0.172	-0.062	-0.051	0.064	0.137	0.063	0.079	-0.087
-0.099	0.014	-0.893	-0.133	0.128	-0.983	-0.016	0.590	-0.227	-0.055	-0.040	0.090	0.142	0.049	0.106	-0.088
-0.099	-0.044	-0.893	-0.143	0.127	-0.982	-0.068	0.532	-0.204	-0.045	-0.097	0.089	0.143	0.106	0.106	-0.090
-0.153	-0.021	-0.916	-0.149	0.126	-0.981	-0.023	0.335	-0.232	-0.093	-0.073	0.064	0.198	0.081	0.082	-0.087
-0.160	-0.041	-0.909	-0.155	0.124	-0.980	-0.117	0.333	-0.184	-0.094	-0.090	0.072	0.206	0.099	0.090	-0.090
-0.137	-0.048	-0.960	-0.162	0.122	-0.979	-0.124	0.388	-0.182	-0.064	-0.095	0.020	0.184	0.106	0.039	-0.091
-0.172	-0.068	-0.956	-0.167	0.119	-0.979	-0.129	0.256	-0.185	-0.094	-0.111	0.023	0.220	0.125	0.043	-0.072
-0.176	-0.048	-0.987	-0.178	0.116	-0.977	-0.184	0.582	-0.194	-0.087	-0.088	-0.010	0.224	0.105	0.013	-0.060
-0.130	-0.060	-1.023	-0.186	0.111	-0.976	-0.273	0.429	-0.123	-0.033	-0.095	-0.046	0.178	0.117	0.022	-0.054
-0.195	-0.068	-1.074	-0.196	0.104	-0.975	-0.343	0.518	-0.155	-0.089	-0.096	-0.099	0.244	0.124	0.072	-0.013
-0.203	-0.129	-1.117	-0.200	0.093	-0.975	-0.554	0.267	-0.235	-0.092	-0.147	-0.142	0.252	0.186	0.116	0.026
-0.045	-0.180	-1.094	-0.211	0.083	-0.974	-0.541	0.625	-0.269	0.077	-0.187	-0.120	0.095	0.235	0.092	-0.018
-0.045	-0.180	-1.094	-0.221	0.078	-0.972	-0.258	0.517	-0.249	0.086	-0.182	-0.121	0.096	0.234	0.092	-0.074
-0.410	-0.207	-1.015	-0.228	0.078	-0.971	0.043	0.357	0.035	-0.272	-0.209	-0.044	0.462	0.259	0.014	-0.096
-0.480	-0.083	-0.932	-0.227	0.083	-0.970	0.303	-0.123	0.243	-0.342	-0.089	0.039	0.532	0.133	0.068	-0.134
-0.307	-0.041	-0.995	-0.226	0.091	-0.970	0.485	-0.074	0.223	-0.170	-0.054	-0.024	0.360	0.089	0.004	-0.174
-0.253	-0.013	-1.046	-0.228	0.100	-0.969	0.525	0.088	0.119	-0.114	-0.036	-0.077	0.307	0.061	0.047	-0.106
-0.249	-0.056	-1.058	-0.222	0.106	-0.969	0.370	-0.297	0.139	-0.116	-0.085	-0.087	0.304	0.102	0.059	-0.009
-0.049	-0.048	-1.062	-0.217	0.111	-0.970	0.313	-0.286	0.175	0.078	-0.082	-0.090	0.104	0.093	0.063	0.092
0.032	-0.021	-1.042	-0.203	0.118	-0.972	0.453	-0.713	0.276	0.145	-0.063	-0.068	0.025	0.065	0.044	0.196
0.255	0.056	-1.082	-0.188	0.127	-0.974	0.551	-0.741	0.226	0.353	0.005	-0.105	0.198	0.013	0.084	0.341
0.343	0.083	-1.129	-0.170	0.136	-0.976	0.495	-0.850	0.250	0.424	0.023	-0.151	0.286	0.041	0.131	0.423
0.574	0.091	-1.117	-0.166	0.146	-0.975	0.545	-0.125	0.090	0.650	0.021	-0.139	0.516	0.049	0.120	0.491
0.386	0.056	-1.287	-0.152	0.153	-0.977	0.393	-0.654	0.094	0.448	-0.021	-0.308	0.328	0.015	0.289	0.517
0.370	0.044	-1.303	-0.138	0.159	-0.978	0.350	-0.636	0.046	0.419	-0.038	-0.323	0.312	0.004	0.305	0.512
0.370	-0.033	-1.350	-0.120	0.159	-0.980	0.051	-0.817	0.099	0.402	-0.115	-0.368	0.312	0.073	0.353	0.462
0.347	-0.133	-1.243	-0.099	0.161	-0.982	0.121	-1.023	0.168	0.358	-0.216	-0.259	0.288	0.172	0.247	0.421
0.386	-0.106	-1.121	-0.081	0.165	-0.983	0.277	-0.911	0.137	0.377	-0.194	-0.135	0.327	0.144	0.126	0.382
0.320	-0.122	-1.098	-0.066	0.173	-0.983	0.479	-0.725	0.222	0.297	-0.218	-0.111	0.261	0.158	0.103	0.334
0.343	-0.141	-1.031	-0.056	0.179	-0.982	0.379	-0.473	0.191	0.311	-0.244	-0.044	0.285	0.176	0.037	0.307
0.293	-0.118	-1.035	-0.050	0.181	-0.982	0.123	-0.310	0.141	0.254	-0.222	-0.047	0.235	0.152	0.042	0.252
0.370	-0.083	-0.940	-0.043	0.183	-0.982	0.172	-0.270	0.027	0.324	-0.190	0.047	0.312	0.116	0.052	0.239
0.201	0.002	-0.932	-0.037	0.188	-0.982	0.251	-0.297	-0.008	0.148	-0.109	0.055	0.143	0.030	0.060	0.215
0.332	0.180	-0.948	-0.035	0.197	-0.980	0.450	-0.015	-0.062	0.277	0.061	0.037	0.274	0.149	0.042	0.199
0.274	0.164	-0.916	-0.040	0.208	-0.977	0.561	0.331	-0.147	0.224	0.035	0.067	0.217	0.135	0.073	0.137
0.255	0.176	-0.881	-0.051	0.218	-0.975	0.507	0.649	-0.178	0.216	0.036	0.099	0.198	0.147	0.107	0.126
-0.022	0.160	-1.015	-0.068	0.230	-0.971	0.610	0.966	-0.362	-0.044	0.009	-0.039	0.079	0.133	0.028	0.057
0.032	0.129	-1.117	-0.078	0.234	-0.969	0.241	0.640	-0.317	0.021	-0.027	-0.143	0.024	0.103	0.131	-0.005
-0.141	0.025	-1.046	-0.088	0.239	-0.967	0.251	0.557	-0.200	-0.142	-0.136	-0.074	0.197	0.000	0.060	-0.050
-0.157	0.095	-1.058	-0.081	0.244	-0.966	0.260	-0.377	-0.127	-0.165	-0.072	-0.086	0.211	0.070	0.073	-0.060
-0.087	0.133	-1.046	-0.080	0.248	-0.966	0.213	-0.009	-0.149	-0.096	-0.037	-0.075	0.142	0.109	0.062	-0.100
-0.076	0.110	-0.991	-0.075	0.249	-0.966	0.074	-0.193	-0.257	-0.089	-0.061	-0.020	0.129	0.087	0.007	-0.108
-0.141	0.048	-1.019	-0.070	0.249	-0.966	-0.011	-0.179	-0.250	-0.159	-0.122	-0.047	0.194	0.025	0.035	-0.117
-0.141	-0.010	-0.972	-0.067	0.250	-0.966	0.086	-0.129	-0.221	-0.162	-0.181	0.000	0.194	0.033	0.012	-0.124
-0.141	-0.029	-0.948	-0.058	0.254	-0.966	0.218	-0.425	-0.222	-0.171	-0.204	0.024	0.194	0.053	0.036	-0.126
-0.068	-0.029	-0.956	-0.055	0.260	-0.964	0.369	-0.120	-0.194	-0.102	-0.211	0.014	0.120	0.052	0.028	-0.107
-0.053	0.021	-0.960	-0.052	0.263	-0.963	0.196	-0.116	-0.104	-0.089	-0.164	0.010	0.103	0.002	0.024	-0.088
-0.018	0.149	-1.003	-0.053	0.260	-0.964	-0.139	0.093	-0.061	-0.052	-0.033	-0.033	0.068	0.126	0.019	-0.062
-0.057	0.195	-1.070	-0.049	0.255	-0.966	-0.249	-0.227	-0.012	-0.095	0.018	-0.099	0.105	0.173	0.086	-0.050
-0.007	0.207	-1.007	-0.045	0.252	-0.967	-0.152	-0.179	0.005	-0.049	0.033	-0.035	0.054	0.187	0.023	-0.044
-0.026	0.149	-1.058	-0.039	0.248	-0.968	-0.225	-0.305	0.025	-0.073	-0.020	-0.085	0.073	0.130	0.074	-0.057
-0.010	0.114	-0.975	-0.035	0.252	-0.967	0.250	-0.196	-0.115	-0.062	-0.059	-0.003	0.056	0.097	0.009	-0.068
-0.053	-0.017	-0.956	-0.032	0.257	-0.966	0.315	-0.137	-0.087	-0.107	-0.196	0.015	0.098	0.032	0.029	-0.086
-0.060	-0.048	-0.960	-0.031	0.261	-0.965	0.227	-0.048	0.028	-0.115	-0.230	0.010	0.104	0.061	0.026	-0.099
-0.060	-0.033	-0.924	-0.030	0.266	-0.963	0.318	-0.069	-0.005	-0.116	-0.220	0.045	0.101	0.044	0.061	-0.096
-0.041	-0.095	-0.924	-0.028	0.265	-0.964	-0.013	-0.130	0.129	-0.098	-0.280	0.045	0.080	0.105	0.061	-0.103
0.036	-0.075	-0.893	-0.035	0.264	-0.964	-0.025	0.310	0.091	-0.015	-0.259	0.077	0.001	0.085	0.092	-0.088
-0.087	-0.017	-0.932	-0.037	0.260	-0.965	-0.118	0.096	0.022	-0.136	-0.197	0.038	0.122	0.027	0.053	-0.071
0.020	0.056	-0.936	-0.036	0.258	-0.966	-0.107	-0.037	0.066	-0.028	-0.121	0.035	0.013	0.047	0.049	-0.050
-0.007	0.072	-1.050	-0.024	0.259	-0.966	0.074	-0.644	0.063	-0.067	-0.106	-0.079	0.039	0.063	0.065	-0.044
0.040	0.157	-1.027	-0.026	0.259	-0.966	0.013	0.126	-0.016	-0.019	-0.020	-0.055	0.007	0.149	0.041	-0.019
0.047	0.191	-1.003	-0.014	0.262	-0.965	0.176	-0.627	-0.050	-0.024	0.012	-0.032	0.014	0.184	0.017	-0.018
0.013	0.226	-1.109	-0.010	0.263	-0.965	0.087	-0.159	-0.055	-0.062	0.045	-0.138	0.022	0.219	0.123	-0.005
-0.010	0.222	-1.106	-0.010	0.266	-0.964	0.179	-0.011	-0.075	-0.085	0.038	-0.135	0.048	0.216	0.118	-0.004
0.063	0.230	-1.094	-0.005	0.268	-0.963	0.101	-0.221	0.049	-0.016	0.045	-0.123	0.024	0.223	0.104	0.004
0.063	0.230	-1.039	-0.006	0.268	-0.963	0.020	0.021	0.040	-0.015	0.045	-0.068	0.022	0.223	0.048	0.001
0.070	0.253	-1.062	-0.009	0.270	-0.963	0.074	0.190	-0.015	-0.004	0.067	-0.091	0.029	0.247	0.070	0.003
0.001	0.249	-1.102	-0.007	0.266	-0.964	-0.201	-0.135	0.086	-0.075	0.067	-0.129	0.042	0.245	0.108	0.013
0.020	0.253	-1.062	-0.008	0.263	-0.965	-0.109	0.043	0.031	-0.055	0.073	-0.088	0.024	0.251	0.068	0.014
0.120	0.276	-1.054	-0.013	0.259	-0.966	-0.240	0.276	0.068	0.051	0.101	-0.079	0.075	0.276	0.060	0.012
0.040	0.334	-1.102	-0.016	0.255	-0.967	-0.204	0.139	0.037	-0.027	0.163	-0.125	0.007	0.336	0.107	0.030
0.043	0.272	-1.094	-0.017	0.250	-0.968	-0.260	0.026	0.101	-0.023	0.107	-0.115	0.005	0.274	0.099	0.043
0.090	0.257	-1.094	-0.018	0.247	-0.969	-0.137	0.095	0.046	0.025	0.094	-0.114	0.041	0.260	0.100	0.040
0.078	0.211	-1.082	-0.019	0.244	-0.970	-0.172	0.021	0.070	0.014	0.051	-0.101	0.029	0.213	0.088	0.038
0.090	0.199	-1.066	-0.024	0.241	-0.970	-0.135	0.254	0.062	0.030	0.043	-0.084	0.040	0.202	0.072	0.037
0.024	0.234	-1.106	-0.025	0.235	-0.972	-0.274	0.082	0.072	-0.033	0.083	-0.122	0.026	0.237	0.111	0.037
0.032	0.261	-1.090	-0.023	0.230	-0.973	-0.288	-0.125	0.103	-0.028	0.116	-0.104	0.017	0.265	0.095	0.022
0.113	0.218	-1.019	-0.029	0.226	-0.974	-0.179	0.312	-0.025	0.059	0.077	-0.032	0.064	0.224	0.024	0.025
-0.014	0.199	-1.094	-0.026	0.221	-0.975	-0.260	-0.136	0.068	-0.071	0.064	-0.105	0.062	0.206	0.099	0.027
0.105	0.207	-1.074	-0.022	0.220	-0.975	-0.062	-0.201	0.008	0.044	0.073	-0.085	0.058	0.215	0.079	0.037
0.040	0.253	-1.106	-0.024	0.215	-0.976	-0.231	0.120	0.036	-0.019	0.124	-0.115	0.007	0.261	0.110	0.039
0.090	0.253	-1.106	-0.019	0.213	-0.977	-0.097	-0.264	0.049	0.025	0.126	-0.115	0.044	0.262	0.109	0.037
0.124	0.207	-1.035	-0.021	0.209	-0.978	-0.233	0.131	0.040	0.062	0.084	-0.042	0.078	0.215	0.038	0.030
-0.003	0.199	-1.066	-0.018	0.206	-0.978	-0.143	-0.176	0.019	-0.069	0.080	-0.073	0.048	0.208	0.068	0.030
0.086	0.145	-1.054	-0.016	0.201	-0.979	-0.211	-0.090	0.036	0.018	0.030	-0.060	0.040	0.155	0.057	0.022
0.082	0.157	-1.015	-0.015	0.200	-0.980	-0.088	-0.031	-0.021	0.013	0.043	-0.020	0.037	0.168	0.017	-0.002
0.082	0.114	-1.035	-0.011	0.195	-0.981	-0.194	-0.220	0.008	0.009	0.005	-0.039	0.037	0.127	0.036	0.010
0.005	0.075	-1.039	-0.009	0.195	-0.981	0.000	-0.049	-0.033	-0.069	-0.033	-0.043	0.039	0.089	0.040	-0.006
0.093	0.126	-1.035	-0.002	0.193	-0.981	-0.086	-0.381	0.052	0.011	0.019	-0.038	0.049	0.139	0.035	-0.009
0.024	0.114	-1.039	0.002	0.193	-0.981	0.022	-0.222	0.014	-0.062	0.007	-0.042	0.021	0.127	0.037	-0.026
0.086	0.099	-1.019	0.006	0.191	-0.982	-0.116	-0.170	0.028	-0.004	-0.006	-0.022	0.041	0.112	0.016	-0.030
0.028	-0.013	-0.991	0.011	0.189	-0.982	-0.044	-0.266	0.049	-0.067	-0.116	0.006	0.017	0.001	0.013	-0.049
0.028	-0.013	-0.991	0.016	0.186	-0.982	-0.155	-0.235	0.054	-0.072	-0.113	0.006	0.017	0.001	0.014	-0.047
0.032	-0.033	-0.979	0.019	0.183	-0.983	-0.109	-0.162	0.030	-0.072	-0.130	0.018	0.013	0.020	0.027	-0.057
0.093	-0.037	-0.936	0.021	0.179	-0.984	-0.194	-0.124	0.014	-0.013	-0.129	0.062	0.048	0.023	0.071	-0.045
0.070	-0.029	-0.948	0.022	0.174	-0.984	-0.199	-0.037	-0.023	-0.037	-0.117	0.050	0.025	0.013	0.059	-0.031
0.117	0.048	-0.968	0.022	0.167	-0.986	-0.321	-0.010	0.052	0.009	-0.033	0.031	0.071	0.065	0.039	-0.019
0.113	0.118	-0.983	0.020	0.162	-0.987	-0.249	0.115	0.049	0.007	0.042	0.016	0.066	0.136	0.023	0.003
0.090	0.153	-1.023	0.021	0.159	-0.987	-0.168	-0.061	0.096	-0.018	0.080	-0.023	0.042	0.173	0.016	0.004
0.167	0.172	-1.039	0.013	0.154	-0.988	-0.262	0.462	0.038	0.068	0.105	-0.038	0.118	0.194	0.032	0.009
0.032	0.137	-1.050	0.015	0.149	-0.989	-0.228	-0.106	0.077	-0.068	0.075	-0.050	0.018	0.160	0.044	0.000
0.113	0.083	-1.027	0.011	0.144	-0.989	-0.246	0.179	0.043	0.016	0.025	-0.026	0.062	0.106	0.020	0.000
0.055	0.021	-0.991	0.013	0.141	-0.990	-0.141	-0.079	0.049	-0.043	-0.033	0.010	0.003	0.045	0.016	-0.010
0.097	-0.006	-0.975	0.014	0.137	-0.990	-0.172	-0.046	0.043	-0.001	-0.057	0.025	0.045	0.018	0.032	-0.013
0.128	0.006	-0.983	0.011	0.133	-0.991	-0.183	0.147	0.027	0.033	-0.041	0.017	0.074	0.030	0.025	-0.012
0.043	-0.013	-0.968	0.012	0.131	-0.991	-0.116	-0.045	0.050	-0.052	-0.058	0.033	0.012	0.010	0.041	-0.009
0.136	-0.006	-0.964	0.010	0.129	-0.992	-0.078	0.126	0.029	0.043	-0.049	0.037	0.079	0.018	0.045	-0.014
0.067	0.017	-0.979	0.008	0.127	-0.992	-0.077	0.090	0.035	-0.024	-0.024	0.021	0.007	0.041	0.030	-0.028
0.055	0.025	-0.987	0.006	0.125	-0.992	-0.103	0.129	0.033	-0.032	-0.014	0.013	0.005	0.048	0.022	-0.015
0.032	0.025	-1.011	0.007	0.122	-0.992	-0.108	-0.060	0.069	-0.055	-0.012	-0.011	0.030	0.047	0.002	-0.025
0.105	0.029	-0.979	0.011	0.119	-0.993	-0.131	-0.199	0.046	0.015	-0.005	0.021	0.041	0.050	0.029	-0.004
0.067	0.048	-0.999	0.011	0.118	-0.993	-0.072	-0.009	0.004	-0.023	0.016	0.001	0.002	0.068	0.009	0.003
0.182	0.068	-0.987	0.015	0.116	-0.993	-0.077	-0.173	0.011	0.089	0.038	0.013	0.116	0.085	0.021	0.024
0.097	0.017	-0.983	0.016	0.113	-0.993	-0.146	-0.030	0.049	0.005	-0.009	0.018	0.029	0.034	0.025	0.031
0.159	0.025	-0.991	0.014	0.109	-0.994	-0.156	0.135	0.015	0.070	0.002	0.011	0.087	0.041	0.018	0.033
0.151	0.017	-0.956	0.017	0.105	-0.994	-0.218	-0.161	0.028	0.059	-0.001	0.047	0.077	0.034	0.053	0.020
0.097	0.014	-0.960	0.018	0.098	-0.995	-0.357	-0.022	0.030	0.005	0.002	0.044	0.021	0.031	0.049	0.024
0.143	-0.029	-0.909	0.017	0.091	-0.996	-0.316	0.034	0.025	0.051	-0.034	0.096	0.066	0.012	0.099	0.018
0.143	-0.029	-0.909	0.016	0.085	-0.996	-0.307	0.096	0.023	0.053	-0.027	0.096	0.065	0.011	0.099	0.012
0.151	-0.002	-0.924	0.010	0.080	-0.997	-0.240	0.294	-0.019	0.066	0.005	0.081	0.072	0.016	0.083	0.007
0.124	0.006	-0.897	0.005	0.075	-0.997	-0.229	0.265	0.029	0.044	0.018	0.109	0.046	0.025	0.109	-0.002
0.055	-0.010	-0.968	0.001	0.069	-0.998	-0.262	0.232	0.060	-0.021	0.008	0.039	0.022	0.011	0.038	-0.009
0.086	-0.025	-0.873	-0.006	0.066	-0.998	-0.157	0.376	0.024	0.017	-0.004	0.133	0.011	0.003	0.131	-0.014
0.063	0.021	-0.952	-0.009	0.062	-0.998	-0.202	0.122	0.053	-0.004	0.046	0.055	0.011	0.045	0.051	-0.012
0.113	0.014	-0.889	-0.018	0.059	-0.998	-0.144	0.471	0.010	0.055	0.042	0.118	0.040	0.038	0.112	-0.018
0.109	0.010	-0.889	-0.024	0.056	-0.998	-0.149	0.353	0.002	0.057	0.041	0.118	0.038	0.035	0.110	-0.014
0.020	-0.013	-0.881	-0.031	0.052	-0.998	-0.167	0.345	0.048	-0.024	0.021	0.125	0.050	0.012	0.117	-0.014
0.078	-0.025	-0.881	-0.036	0.048	-0.998	-0.212	0.268	0.047	0.038	0.014	0.126	0.009	0.000	0.116	-0.019
0.051	-0.021	-0.885	-0.046	0.046	-0.998	-0.100	0.508	-0.001	0.021	0.020	0.121	0.017	0.003	0.112	-0.024
0.047	0.017	-0.877	-0.056	0.044	-0.997	-0.067	0.518	-0.060	0.027	0.060	0.129	0.020	0.040	0.120	-0.021
0.047	-0.029	-0.885	-0.062	0.042	-0.997	-0.104	0.302	-0.061	0.033	0.016	0.121	0.019	0.008	0.112	-0.024
0.009	-0.052	-0.857	-0.069	0.040	-0.997	-0.111	0.357	-0.078	0.001	-0.005	0.148	0.057	0.032	0.140	-0.034
0.009	-0.013	-0.909	-0.076	0.038	-0.996	-0.082	0.388	-0.060	0.009	0.036	0.096	0.057	0.006	0.089	-0.033
-0.018	-0.060	-0.842	-0.081	0.034	-0.996	-0.180	0.257	-0.091	-0.013	-0.007	0.163	0.084	0.040	0.156	-0.042
0.017	-0.021	-0.873	-0.094	0.031	-0.995	-0.176	0.658	-0.177	0.034	0.035	0.130	0.049	0.001	0.125	-0.026
-0.033	-0.048	-0.861	-0.099	0.025	-0.995	-0.299	0.296	-0.188	-0.011	0.014	0.142	0.098	0.028	0.138	-0.029
0.051	-0.048	-0.869	-0.109	0.019	-0.994	-0.302	0.536	-0.239	0.084	0.020	0.133	0.014	0.027	0.130	-0.020
-0.057	-0.033	-0.924	-0.118	0.013	-0.993	-0.321	0.424	-0.245	-0.015	0.041	0.077	0.123	0.011	0.074	-0.033
-0.053	-0.025	-0.960	-0.121	0.006	-0.993	-0.409	0.194	-0.249	-0.008	0.057	0.041	0.120	0.003	0.038	-0.024
-0.103	-0.083	-0.897	-0.129	-0.002	-0.992	-0.407	0.417	-0.285	-0.050	0.007	0.103	0.172	0.061	0.101	-0.047
-0.030	-0.083	-0.897	-0.134	-0.011	-0.991	-0.457	0.229	-0.228	0.027	0.015	0.103	0.100	0.060	0.101	-0.043
-0.126	-0.102	-0.936	-0.133	-0.018	-0.991	-0.411	-0.016	-0.248	-0.069	0.004	0.063	0.197	0.079	0.061	-0.034
-0.049	-0.068	-0.912	-0.139	-0.026	-0.990	-0.410	0.292	-0.309	0.013	0.046	0.086	0.122	0.043	0.084	-0.013
-0.007	-0.122	-0.897	-0.143	-0.034	-0.989	-0.452	0.198	-0.349	0.059	0.001	0.101	0.081	0.096	0.099	-0.013
-0.007	-0.122	-0.897	-0.148	-0.043	-0.988	-0.480	0.268	-0.332	0.064	0.009	0.100	0.082	0.095	0.099	-0.001
-0.064	-0.141	-0.936	-0.151	-0.052	-0.987	-0.492	0.135	-0.324	0.009	-0.001	0.060	0.140	0.113	0.059	-0.007
-0.103	-0.180	-0.979	-0.159	-0.061	-0.985	-0.496	0.399	-0.296	-0.021	-0.030	0.015	0.179	0.151	0.016	-0.012
-0.133	-0.153	-0.999	-0.162	-0.069	-0.984	-0.464	0.155	-0.266	-0.049	0.005	-0.006	0.210	0.123	0.005	-0.013
-0.110	-0.195	-1.031	-0.169	-0.079	-0.982	-0.506	0.340	-0.268	-0.019	-0.028	-0.039	0.188	0.164	0.037	-0.000
-0.095	-0.241	-1.035	-0.175	-0.090	-0.980	-0.613	0.303	-0.340	0.003	-0.063	-0.045	0.173	0.210	0.041	0.036
-0.064	-0.276	-1.042	-0.180	-0.105	-0.978	-0.778	0.212	-0.384	0.038	-0.083	-0.055	0.143	0.244	0.050	0.051
0.020	-0.284	-1.078	-0.192	-0.119	-0.974	-0.803	0.629	-0.421	0.135	-0.076	-0.094	0.059	0.250	0.086	0.048
-0.118	-0.354	-1.066	-0.202	-0.130	-0.971	-0.621	0.448	-0.368	0.006	-0.134	-0.086	0.198	0.319	0.075	0.010
-0.183	-0.338	-1.062	-0.209	-0.134	-0.969	-0.179	0.338	-0.155	-0.053	-0.115	-0.083	0.264	0.304	0.071	-0.032
-0.326	-0.292	-0.987	-0.212	-0.134	-0.968	0.048	0.186	0.098	-0.192	-0.069	-0.009	0.407	0.257	0.003	-0.090
-0.295	-0.160	-0.944	-0.215	-0.132	-0.968	0.137	0.166	0.136	-0.158	0.060	0.035	0.376	0.125	0.046	-0.111
-0.280	-0.129	-0.964	-0.219	-0.128	-0.967	0.216	0.180	0.124	-0.140	0.088	0.015	0.361	0.094	0.026	-0.110
-0.218	-0.184	-0.979	-0.218	-0.126	-0.968	0.134	-0.008	0.130	-0.079	0.032	0.000	0.300	0.147	0.010	-0.051
-0.149	-0.211	-0.991	-0.211	-0.124	-0.970	0.176	-0.326	0.236	-0.017	0.003	-0.009	0.231	0.173	0.002	0.039
0.009	-0.180	-0.987	-0.203	-0.120	-0.972	0.327	-0.339	0.371	0.132	0.029	-0.003	0.073	0.141	0.001	0.138
0.190	-0.156	-1.015	-0.196	-0.114	-0.974	0.395	-0.222	0.426	0.306	0.047	-0.028	0.108	0.116	0.027	0.259
0.240	-0.126	-1.137	-0.183	-0.110	-0.977	0.288	-0.572	0.503	0.341	0.074	-0.147	0.158	0.084	0.150	0.392
0.424	-0.075	-1.161	-0.176	-0.104	-0.979	0.375	-0.230	0.391	0.518	0.119	-0.168	0.343	0.032	0.175	0.479
0.540	-0.071	-1.232	-0.161	-0.097	-0.982	0.363	-0.633	0.201	0.618	0.116	-0.235	0.459	0.026	0.247	0.534
0.451	-0.017	-1.263	-0.145	-0.094	-0.985	0.177	-0.682	-0.030	0.514	0.167	-0.264	0.371	0.030	0.280	0.536
0.447	-0.087	-1.334	-0.127	-0.095	-0.987	-0.073	-0.840	-0.018	0.492	0.099	-0.332	0.368	0.038	0.351	0.514
0.270	-0.241	-1.326	-0.098	-0.102	-0.990	-0.341	-1.377	0.073	0.286	-0.049	-0.322	0.192	0.190	0.344	0.461
0.386	-0.361	-1.208	-0.088	-0.106	-0.991	-0.121	-0.443	0.190	0.390	-0.165	-0.202	0.308	0.308	0.227	0.415
0.405	-0.481	-1.066	-0.072	-0.105	-0.992	0.083	-0.720	0.183	0.393	-0.285	-0.059	0.328	0.426	0.085	0.366
0.393	-0.338	-1.019	-0.047	-0.104	-0.994	0.126	-1.175	0.203	0.356	-0.144	-0.010	0.318	0.281	0.038	0.362
0.393	-0.338	-1.019	-0.033	-0.098	-0.995	0.314	-0.594	0.075	0.343	-0.149	-0.009	0.318	0.278	0.038	0.285
0.463	-0.133	-0.936	-0.028	-0.095	-0.995	0.145	-0.198	-0.052	0.407	0.053	0.074	0.388	0.070	0.044	0.243
0.143	-0.199	-0.932	-0.018	-0.095	-0.995	0.063	-0.452	0.084	0.078	-0.014	0.078	0.069	0.133	0.048	0.213
0.301	-0.091	-0.873	-0.016	-0.090	-0.996	0.243	-0.074	-0.082	0.233	0.089	0.137	0.227	0.021	0.106	0.190
0.267	-0.060	-1.023	-0.015	-0.086	-0.996	0.172	-0.000	-0.036	0.197	0.116	-0.012	0.195	0.012	0.044	0.118
0.278	-0.153	-1.007	-0.025	-0.086	-0.996	0.006	0.488	-0.187	0.218	0.024	0.003	0.208	0.079	0.029	0.084
0.059	-0.249	-0.960	-0.034	-0.087	-0.996	-0.028	0.477	-0.262	0.008	-0.072	0.049	0.010	0.173	0.018	0.038
-0.072	-0.326	-0.975	-0.035	-0.089	-0.995	-0.063	-0.007	-0.205	-0.123	-0.148	0.033	0.140	0.249	0.003	-0.016
0.013	-0.272	-0.916	-0.037	-0.085	-0.996	0.223	0.120	-0.321	-0.035	-0.098	0.093	0.055	0.193	0.061	-0.051
-0.037	-0.238	-0.983	-0.043	-0.085	-0.995	0.012	0.262	-0.151	-0.079	-0.063	0.025	0.106	0.156	0.006	-0.052
0.028	-0.141	-1.113	-0.044	-0.088	-0.995	-0.157	0.084	-0.020	-0.012	0.037	-0.105	0.041	0.058	0.135	0.003
-0.007	-0.110	-1.106	-0.038	-0.087	-0.995	0.051	-0.288	0.112	-0.052	0.067	-0.097	0.077	0.025	0.127	0.011
0.217	-0.091	-0.968	-0.044	-0.084	-0.995	0.174	0.345	0.033	0.178	0.083	0.040	0.145	0.004	0.011	0.008
0.017	-0.110	-1.011	-0.039	-0.075	-0.996	0.479	-0.259	0.126	-0.027	0.055	-0.003	0.057	0.022	0.032	-0.015
-0.018	-0.226	-0.893	-0.040	-0.061	-0.997	0.703	0.051	0.016	-0.060	-0.075	0.116	0.092	0.136	0.087	-0.030
-0.014	-0.303	-0.873	-0.046	-0.058	-0.997	0.211	0.313	0.060	-0.049	-0.156	0.136	0.090	0.212	0.107	-0.064
-0.049	-0.292	-0.960	-0.048	-0.058	-0.997	0.033	0.125	0.091	-0.080	-0.144	0.049	0.126	0.198	0.021	-0.044
0.017	-0.145	-0.995	-0.046	-0.056	-0.997	0.131	-0.114	0.033	-0.017	0.000	0.014	0.064	0.048	0.014	-0.025
0.101	-0.010	-1.058	-0.042	-0.051	-0.998	0.204	-0.183	-0.101	0.065	0.131	-0.049	0.020	0.090	0.078	0.002
0.005	-0.021	-1.117	-0.035	-0.043	-0.998	0.393	-0.321	-0.076	-0.037	0.112	-0.107	0.078	0.081	0.137	0.021
0.040	-0.021	-1.149	-0.034	-0.033	-0.999	0.520	-0.069	-0.162	-0.004	0.101	-0.138	0.045	0.083	0.169	0.033
0.032	-0.029	-1.086	-0.025	-0.026	-0.999	0.356	-0.432	-0.083	-0.020	0.087	-0.075	0.054	0.076	0.105	0.015
0.074	-0.002	-1.074	-0.020	-0.018	-1.000	0.374	-0.226	-0.036	0.017	0.106	-0.063	0.013	0.105	0.094	0.001
0.013	-0.106	-1.098	-0.020	-0.020	-1.000	-0.084	-0.022	0.043	-0.045	0.004	-0.086	0.075	0.002	0.118	-0.026
-0.022	-0.187	-1.011	-0.023	-0.024	-0.999	-0.165	0.151	0.001	-0.076	-0.074	0.000	0.110	0.078	0.031	-0.045
0.032	-0.315	-0.822	-0.017	-0.028	-0.999	-0.168	-0.288	0.001	-0.028	-0.197	0.189	0.057	0.204	0.158	-0.076
0.032	-0.315	-0.822	-0.017	-0.033	-0.999	-0.214	0.029	0.023	-0.028	-0.192	0.189	0.057	0.203	0.158	-0.078
-0.022	-0.326	-0.909	-0.005	-0.033	-0.999	0.037	-0.618	0.052	-0.094	-0.203	0.103	0.110	0.213	0.072	-0.065
0.124	-0.361	-0.830	0.003	-0.034	-0.999	-0.002	-0.352	0.100	0.044	-0.237	0.181	0.036	0.247	0.151	-0.054
0.117	-0.257	-0.909	0.009	-0.029	-1.000	0.292	-0.303	0.033	0.030	-0.138	0.103	0.029	0.140	0.072	-0.039
0.078	-0.156	-0.972	0.021	-0.023	-1.000	0.339	-0.583	-0.001	-0.021	-0.044	0.040	0.009	0.038	0.008	-0.010
0.113	-0.156	-0.936	0.022	-0.015	-1.000	0.408	-0.054	-0.035	0.012	-0.052	0.075	0.026	0.036	0.043	-0.015
0.128	-0.060	-1.019	0.025	-0.011	-1.000	0.231	-0.130	0.014	0.025	0.041	-0.008	0.042	0.062	0.040	-0.007
0.070	-0.087	-0.975	0.029	-0.010	-1.000	0.048	-0.205	0.056	-0.038	0.013	0.036	0.015	0.037	0.002	-0.004
0.159	-0.095	-0.956	0.026	-0.007	-1.000	0.169	0.187	0.059	0.054	0.002	0.055	0.074	0.031	0.021	0.014
0.086	-0.064	-1.007	0.020	-0.006	-1.000	0.024	0.313	0.115	-0.013	0.033	0.005	0.002	0.063	0.030	0.033
0.174	0.021	-1.023	0.019	-0.006	-1.000	0.011	0.082	0.087	0.076	0.117	-0.011	0.091	0.150	0.046	0.043
0.217	0.025	-1.031	0.016	-0.009	-1.000	-0.152	0.164	0.083	0.121	0.124	-0.019	0.134	0.155	0.054	0.052
0.097	0.068	-1.031	0.018	-0.012	-1.000	-0.144	-0.090	0.080	-0.000	0.169	-0.019	0.015	0.198	0.054	0.065
0.159	0.083	-1.066	0.018	-0.013	-1.000	-0.078	0.015	0.064	0.061	0.186	-0.055	0.077	0.215	0.089	0.064
0.140	0.110	-1.039	0.016	-0.016	-1.000	-0.164	0.136	0.065	0.044	0.216	-0.027	0.059	0.243	0.062	0.062
0.167	0.091	-1.054	0.025	-0.016	-1.000	-0.019	-0.407	0.010	0.063	0.197	-0.043	0.086	0.225	0.078	0.065
0.217	0.102	-1.031	0.025	-0.016	-1.000	-0.054	-0.013	-0.018	0.112	0.210	-0.019	0.137	0.239	0.054	0.055
0.117	0.064	-1.054	0.031	-0.012	-0.999	0.219	-0.246	-0.030	0.006	0.166	-0.043	0.038	0.201	0.078	0.039
0.128	-0.033	-1.046	0.034	-0.007	-0.999	0.253	-0.146	0.003	0.015	0.065	-0.035	0.050	0.106	0.070	0.037
0.078	-0.071	-1.027	0.036	-0.004	-0.999	0.177	-0.106	0.035	-0.038	0.023	-0.015	0.000	0.068	0.051	0.005
0.217	-0.133	-0.912	0.035	0.002	-0.999	0.272	0.081	0.000	0.102	-0.044	0.099	0.139	0.007	0.064	0.004
0.070	-0.145	-0.956	0.026	0.005	-1.000	0.175	0.437	0.017	-0.036	-0.058	0.056	0.007	0.004	0.021	-0.007
0.140	-0.118	-0.972	0.029	0.009	-1.000	0.225	-0.118	0.068	0.030	-0.035	0.040	0.063	0.024	0.006	0.003
0.082	-0.114	-0.987	0.020	0.009	-1.000	0.027	0.453	0.056	-0.019	-0.032	0.024	0.005	0.028	0.009	-0.007
0.151	-0.207	-0.897	0.011	0.007	-1.000	-0.058	0.465	0.071	0.059	-0.123	0.115	0.075	0.064	0.082	0.005
0.132	-0.218	-0.944	0.014	0.007	-1.000	0.010	-0.121	0.097	0.037	-0.134	0.068	0.056	0.075	0.035	0.001
0.132	-0.218	-0.944	0.017	0.002	-1.000	-0.180	-0.126	0.113	0.034	-0.129	0.068	0.056	0.075	0.036	0.000
0.128	-0.199	-0.909	0.017	-0.001	-1.000	-0.149	0.018	0.023	0.031	-0.106	0.103	0.052	0.055	0.072	-0.001
0.090	-0.172	-0.948	0.016	-0.005	-1.000	-0.188	0.032	0.003	-0.007	-0.075	0.064	0.013	0.027	0.033	0.003
0.124	-0.137	-0.960	0.014	-0.009	-1.000	-0.171	0.150	0.024	0.030	-0.036	0.052	0.048	0.008	0.022	0.014
0.128	-0.087	-1.011	0.012	-0.011	-1.000	-0.103	0.118	0.033	0.035	0.016	0.001	0.052	0.059	0.028	0.023
0.155	-0.033	-1.011	0.008	-0.013	-1.000	-0.101	0.213	0.066	0.066	0.072	0.001	0.079	0.113	0.027	0.050
0.136	0.095	-1.003	0.009	-0.014	-1.000	-0.058	-0.040	0.052	0.046	0.201	0.009	0.059	0.241	0.018	0.066
0.193	0.126	-1.039	0.003	-0.018	-1.000	-0.211	0.320	0.046	0.109	0.236	-0.027	0.117	0.272	0.053	0.087
0.186	0.110	-0.995	0.002	-0.020	-1.000	-0.138	0.074	0.033	0.102	0.223	0.016	0.109	0.256	0.009	0.101
0.217	0.110	-1.039	-0.004	-0.025	-1.000	-0.244	0.367	0.043	0.139	0.227	-0.027	0.139	0.256	0.051	0.120
0.197	0.187	-1.062	-0.008	-0.028	-1.000	-0.203	0.225	0.052	0.124	0.308	-0.051	0.119	0.334	0.074	0.129
0.232	0.114	-0.972	-0.010	-0.033	-0.999	-0.252	0.111	0.021	0.160	0.239	0.040	0.154	0.261	0.017	0.119
0.224	0.083	-1.027	-0.020	-0.035	-0.999	-0.142	0.576	-0.059	0.163	0.211	-0.016	0.145	0.231	0.037	0.118
0.090	0.075	-1.046	-0.019	-0.041	-0.999	-0.321	-0.038	0.044	0.027	0.209	-0.036	0.010	0.225	0.057	0.112
0.205	0.056	-0.991	-0.028	-0.047	-0.999	-0.275	0.487	-0.030	0.152	0.195	0.019	0.126	0.207	0.002	0.102
0.182	0.029	-0.960	-0.029	-0.055	-0.998	-0.427	0.077	0.021	0.129	0.177	0.050	0.102	0.182	0.030	0.096
0.132	0.021	-1.019	-0.038	-0.062	-0.997	-0.372	0.477	0.000	0.088	0.176	-0.010	0.051	0.175	0.030	0.118
0.182	0.033	-1.015	-0.033	-0.068	-0.997	-0.324	-0.223	0.027	0.133	0.194	-0.006	0.100	0.187	0.027	0.097
0.217	0.002	-0.960	-0.042	-0.076	-0.996	-0.406	0.496	-0.026	0.177	0.171	0.048	0.134	0.157	0.028	0.092
0.093	-0.098	-0.920	-0.048	-0.086	-0.995	-0.475	0.290	0.012	0.059	0.080	0.087	0.009	0.056	0.068	0.076
0.143	-0.129	-0.920	-0.056	-0.096	-0.994	-0.501	0.471	-0.018	0.118	0.059	0.085	0.058	0.025	0.068	0.049
0.074	-0.230	-0.861	-0.064	-0.104	-0.993	-0.404	0.397	-0.037	0.056	-0.033	0.143	0.012	0.076	0.128	0.027
0.043	-0.241	-0.881	-0.075	-0.111	-0.991	-0.350	0.578	-0.031	0.036	-0.037	0.122	0.043	0.089	0.108	0.032
0.078	-0.234	-0.893	-0.082	-0.118	-0.990	-0.337	0.384	-0.063	0.078	-0.022	0.108	0.009	0.082	0.097	0.030
0.070	-0.153	-0.924	-0.095	-0.121	-0.988	-0.162	0.633	-0.153	0.082	0.062	0.075	0.018	0.002	0.065	0.045
0.090	-0.056	-0.889	-0.109	-0.124	-0.986	-0.170	0.744	-0.103	0.116	0.162	0.109	0.000	0.093	0.101	0.064
0.090	-0.056	-0.889	-0.116	-0.125	-0.985	-0.031	0.381	-0.091	0.123	0.162	0.108	0.002	0.092	0.100	0.074
0.067	0.029	-0.940	-0.129	-0.126	-0.984	-0.089	0.672	-0.013	0.113	0.249	0.055	0.026	0.176	0.049	0.077
0.074	-0.010	-0.912	-0.133	-0.124	-0.983	0.080	0.220	0.070	0.124	0.208	0.082	0.019	0.136	0.076	0.079
0.074	-0.110	-0.845	-0.136	-0.122	-0.983	0.160	0.219	0.153	0.127	0.105	0.149	0.019	0.034	0.143	0.080
0.070	-0.098	-0.873	-0.143	-0.118	-0.983	0.207	0.374	0.089	0.130	0.113	0.121	0.024	0.044	0.115	0.087
0.074	-0.071	-0.845	-0.152	-0.114	-0.982	0.179	0.498	0.068	0.143	0.137	0.147	0.021	0.070	0.142	0.073
0.097	-0.098	-0.865	-0.161	-0.110	-0.981	0.207	0.515	0.035	0.175	0.106	0.127	0.000	0.043	0.121	0.077
-0.022	-0.153	-0.889	-0.164	-0.108	-0.981	0.157	0.175	0.054	0.059	0.049	0.103	0.121	0.011	0.097	0.081
0.082	-0.195	-0.778	-0.171	-0.103	-0.980	0.235	0.388	-0.022	0.170	0.002	0.212	0.018	0.052	0.207	0.075
0.059	-0.191	-0.857	-0.183	-0.101	-0.978	0.153	0.646	-0.010	0.158	0.004	0.132	0.043	0.048	0.128	0.065
0.005	-0.211	-0.814	-0.197	-0.098	-0.975	0.139	0.765	-0.014	0.119	-0.018	0.172	0.097	0.067	0.171	0.064
-0.018	-0.137	-0.881	-0.211	-0.101	-0.972	-0.132	0.710	-0.032	0.109	0.058	0.102	0.121	0.008	0.103	0.074
-0.087	-0.098	-0.901	-0.215	-0.103	-0.971	-0.116	0.228	-0.006	0.044	0.099	0.081	0.189	0.047	0.082	0.064
0.051	-0.122	-0.849	-0.226	-0.104	-0.968	-0.090	0.610	-0.131	0.194	0.077	0.130	0.049	0.026	0.132	0.065
-0.057	-0.141	-0.877	-0.235	-0.108	-0.966	-0.199	0.460	-0.077	0.095	0.062	0.099	0.155	0.008	0.103	0.062
-0.068	-0.137	-0.889	-0.244	-0.111	-0.963	-0.200	0.463	-0.154	0.092	0.069	0.085	0.164	0.013	0.089	0.071
-0.076	-0.149	-0.873	-0.250	-0.115	-0.961	-0.248	0.335	-0.228	0.091	0.061	0.099	0.170	0.003	0.103	0.044
-0.091	-0.153	-0.920	-0.258	-0.119	-0.959	-0.268	0.398	-0.314	0.083	0.061	0.049	0.183	0.000	0.053	0.041
-0.157	-0.164	-0.897	-0.264	-0.124	-0.956	-0.344	0.293	-0.320	0.024	0.054	0.070	0.247	0.011	0.075	0.043
-0.149	-0.153	-1.003	-0.260	-0.132	-0.956	-0.497	-0.227	-0.231	0.028	0.075	-0.037	0.237	0.001	0.033	0.058
-0.137	-0.153	-1.042	-0.264	-0.142	-0.954	-0.623	0.164	-0.306	0.043	0.085	-0.078	0.224	0.002	0.074	0.072
-0.064	-0.195	-1.007	-0.269	-0.155	-0.951	-0.731	0.273	-0.321	0.121	0.055	-0.047	0.150	0.046	0.039	0.112
-0.068	-0.241	-1.015	-0.270	-0.167	-0.948	-0.711	0.012	-0.354	0.118	0.021	-0.057	0.152	0.094	0.047	0.151
-0.010	-0.288	-1.050	-0.278	-0.178	-0.944	-0.669	0.389	-0.300	0.184	-0.014	-0.096	0.092	0.140	0.083	0.166
0.020	-0.384	-1.027	-0.287	-0.187	-0.940	-0.487	0.526	-0.185	0.224	-0.102	-0.077	0.061	0.236	0.059	0.123
-0.060	-0.388	-0.964	-0.293	-0.190	-0.937	-0.147	0.345	0.051	0.149	-0.102	-0.016	0.140	0.239	0.004	0.064
-0.314	-0.299	-0.960	-0.297	-0.188	-0.936	0.182	0.256	0.229	-0.101	-0.015	-0.013	0.392	0.149	0.008	0.056
-0.410	-0.191	-1.007	-0.290	-0.186	-0.939	0.238	-0.295	0.326	-0.204	0.091	-0.058	0.486	0.040	0.040	0.031
-0.045	-0.126	-0.975	-0.293	-0.184	-0.938	0.144	0.232	0.128	0.165	0.155	-0.027	0.121	0.026	0.009	0.047
-0.126	-0.172	-1.058	-0.287	-0.185	-0.940	-0.008	-0.283	0.209	0.077	0.110	-0.108	0.201	0.019	0.092	0.137
0.005	-0.149	-1.050	-0.283	-0.185	-0.941	0.074	-0.066	0.341	0.205	0.133	-0.099	0.070	0.004	0.084	0.242
0.170	-0.180	-1.035	-0.276	-0.182	-0.944	0.276	-0.243	0.370	0.363	0.099	-0.081	0.096	0.026	0.068	0.319
0.136	-0.126	-1.180	-0.256	-0.182	-0.949	0.099	-0.928	0.333	0.308	0.153	-0.221	0.062	0.029	0.215	0.387
0.367	-0.141	-1.145	-0.245	-0.181	-0.952	0.073	-0.459	0.087	0.528	0.136	-0.182	0.292	0.016	0.180	0.452
0.278	-0.087	-1.141	-0.228	-0.180	-0.957	0.004	-0.828	-0.066	0.422	0.189	-0.173	0.205	0.072	0.176	0.458
0.393	-0.106	-1.184	-0.210	-0.183	-0.960	-0.215	-0.900	-0.353	0.520	0.172	-0.213	0.321	0.054	0.219	0.513
0.240	-0.176	-1.204	-0.182	-0.191	-0.965	-0.490	-1.444	-0.286	0.337	0.111	-0.228	0.169	0.015	0.239	0.480
0.559	-0.184	-1.090	-0.173	-0.199	-0.965	-0.492	-0.420	-0.372	0.647	0.112	-0.114	0.489	0.022	0.125	0.509
0.305	-0.384	-1.109	-0.151	-0.205	-0.967	-0.340	-1.123	-0.159	0.371	-0.083	-0.131	0.237	0.223	0.144	0.464
0.559	-0.419	-1.058	-0.141	-0.210	-0.967	-0.231	-0.433	-0.166	0.614	-0.113	-0.079	0.491	0.256	0.093	0.478
0.309	-0.454	-0.972	-0.131	-0.213	-0.968	-0.123	-0.443	-0.041	0.354	-0.144	0.009	0.242	0.289	0.007	0.419
0.455	-0.373	-0.987	-0.124	-0.213	-0.969	0.048	-0.285	0.037	0.493	-0.064	-0.006	0.388	0.206	0.023	0.410
0.336	-0.330	-0.987	-0.120	-0.211	-0.970	0.116	-0.096	0.112	0.369	-0.023	-0.005	0.267	0.161	0.023	0.350
0.324	-0.234	-1.027	-0.116	-0.209	-0.971	0.132	-0.132	0.002	0.354	0.071	-0.043	0.254	0.063	0.063	0.314
0.301	-0.311	-0.944	-0.114	-0.205	-0.972	0.195	-0.061	0.026	0.328	-0.009	0.041	0.229	0.139	0.020	0.252
0.143	-0.334	-0.944	-0.115	-0.203	-0.972	0.121	0.108	-0.027	0.171	-0.034	0.041	0.070	0.162	0.020	0.229
0.182	-0.296	-0.838	-0.122	-0.200	-0.972	0.166	0.362	-0.121	0.216	0.001	0.147	0.106	0.122	0.127	0.194
0.209	-0.234	-0.972	-0.127	-0.193	-0.973	0.330	0.251	-0.240	0.248	0.056	0.014	0.131	0.060	0.006	0.140
0.120	-0.168	-1.046	-0.129	-0.184	-0.974	0.425	0.143	-0.175	0.161	0.113	-0.059	0.041	0.006	0.079	0.139
-0.068	-0.199	-1.070	-0.140	-0.178	-0.974	0.266	0.511	-0.357	-0.016	0.076	-0.083	0.149	0.025	0.101	0.118
0.078	-0.133	-1.046	-0.143	-0.174	-0.974	0.175	0.126	-0.273	0.133	0.138	-0.059	0.004	0.040	0.076	0.084
-0.030	-0.226	-1.035	-0.149	-0.175	-0.973	-0.090	0.311	-0.165	0.031	0.046	-0.049	0.112	0.052	0.063	0.056
0.017	-0.218	-0.885	-0.165	-0.179	-0.970	-0.206	0.765	-0.228	0.092	0.058	0.098	0.068	0.044	0.087	0.064
-0.018	-0.303	-0.897	-0.166	-0.182	-0.969	-0.148	0.083	-0.103	0.059	-0.024	0.085	0.104	0.129	0.076	0.028
0.017	-0.342	-0.853	-0.176	-0.184	-0.967	-0.112	0.527	-0.053	0.104	-0.060	0.126	0.070	0.166	0.119	0.037
-0.072	-0.311	-0.830	-0.175	-0.187	-0.967	-0.126	-0.038	0.075	0.014	-0.026	0.149	0.160	0.134	0.142	0.006
0.082	-0.326	-0.755	-0.187	-0.186	-0.965	0.099	0.666	-0.029	0.180	-0.043	0.222	0.008	0.149	0.217	0.005
-0.214	-0.326	-1.011	-0.177	-0.182	-0.967	0.223	-0.537	-0.042	-0.126	-0.047	-0.031	0.305	0.149	0.040	-0.003
-0.037	-0.311	-0.924	-0.173	-0.177	-0.969	0.281	-0.165	-0.054	0.048	-0.036	0.057	0.128	0.133	0.046	0.013
-0.087	-0.234	-1.027	-0.172	-0.171	-0.970	0.288	-0.047	-0.016	-0.004	0.036	-0.044	0.177	0.054	0.056	0.002
-0.041	-0.160	-1.007	-0.169	-0.162	-0.972	0.464	-0.143	-0.018	0.040	0.100	-0.023	0.131	0.021	0.037	0.030
-0.053	-0.187	-1.011	-0.169	-0.160	-0.973	0.124	0.016	0.005	0.028	0.071	-0.026	0.141	0.005	0.041	0.032
-0.041	-0.222	-0.995	-0.165	-0.156	-0.974	0.226	-0.184	0.083	0.036	0.032	-0.009	0.129	0.038	0.026	0.048
-0.007	-0.261	-0.893	-0.164	-0.152	-0.975	0.228	0.001	0.053	0.070	-0.010	0.094	0.094	0.075	0.076	0.040
0.036	-0.272	-0.964	-0.163	-0.146	-0.976	0.301	-0.061	-0.064	0.110	-0.027	0.024	0.051	0.085	0.005	0.038
-0.049	-0.245	-0.936	-0.162	-0.148	-0.976	-0.057	-0.011	0.019	0.025	0.001	0.052	0.136	0.058	0.032	0.060
-0.037	-0.191	-0.975	-0.154	-0.148	-0.977	-0.008	-0.391	-0.030	0.029	0.055	0.014	0.123	0.004	0.007	0.069
0.105	-0.211	-0.968	-0.151	-0.149	-0.977	-0.033	-0.111	0.013	0.168	0.037	0.022	0.019	0.023	0.001	0.085
-0.007	-0.133	-1.070	-0.147	-0.149	-0.978	-0.015	-0.205	0.042	0.052	0.114	-0.080	0.091	0.054	0.101	0.114
0.136	-0.149	-0.991	-0.144	-0.146	-0.979	0.151	-0.112	-0.033	0.192	0.096	-0.000	0.051	0.038	0.022	0.136
0.093	-0.118	-1.058	-0.135	-0.144	-0.980	0.089	-0.424	0.016	0.140	0.125	-0.065	0.010	0.068	0.088	0.123
0.082	-0.106	-1.027	-0.136	-0.139	-0.981	0.265	0.103	-0.039	0.130	0.131	-0.033	0.002	0.080	0.057	0.138
0.036	-0.122	-1.023	-0.129	-0.134	-0.983	0.251	-0.346	0.004	0.077	0.110	-0.028	0.047	0.064	0.053	0.123
0.117	-0.083	-1.031	-0.126	-0.129	-0.984	0.226	-0.117	0.002	0.155	0.145	-0.034	0.034	0.102	0.061	0.119
0.063	-0.145	-1.023	-0.122	-0.125	-0.985	0.222	-0.144	0.022	0.097	0.078	-0.026	0.019	0.039	0.053	0.115
0.105	-0.118	-1.023	-0.118	-0.118	-0.986	0.370	-0.172	0.025	0.136	0.098	-0.024	0.023	0.066	0.052	0.117
0.078	-0.122	-1.042	-0.114	-0.112	-0.987	0.315	-0.194	0.037	0.104	0.088	-0.043	0.003	0.061	0.071	0.103
0.051	-0.083	-1.086	-0.105	-0.104	-0.989	0.390	-0.397	0.083	0.069	0.120	-0.084	0.030	0.099	0.114	0.104
0.059	-0.087	-1.039	-0.102	-0.097	-0.990	0.359	-0.111	0.075	0.074	0.109	-0.036	0.022	0.095	0.067	0.097
0.086	-0.025	-1.062	-0.094	-0.090	-0.992	0.369	-0.401	0.084	0.092	0.163	-0.058	0.005	0.156	0.091	0.102
0.086	-0.025	-1.062	-0.089	-0.082	-0.993	0.394	-0.234	-0.025	0.087	0.155	-0.057	0.005	0.156	0.091	0.103
0.113	-0.021	-1.094	-0.088	-0.077	-0.993	0.230	0.017	0.020	0.114	0.155	-0.088	0.033	0.160	0.122	0.111
0.109	-0.025	-1.023	-0.079	-0.072	-0.994	0.255	-0.463	0.034	0.100	0.146	-0.016	0.030	0.157	0.051	0.104
0.132	-0.052	-1.019	-0.082	-0.066	-0.994	0.314	0.190	-0.024	0.127	0.112	-0.011	0.053	0.130	0.047	0.090
0.063	-0.064	-1.086	-0.071	-0.058	-0.996	0.395	-0.527	0.005	0.047	0.093	-0.077	0.016	0.119	0.114	0.075
0.059	-0.222	-0.991	-0.068	-0.051	-0.996	0.370	-0.136	-0.027	0.040	-0.072	0.018	0.019	0.039	0.019	0.054
0.109	-0.280	-0.964	-0.060	-0.044	-0.997	0.347	-0.374	-0.084	0.082	-0.137	0.047	0.031	0.097	0.008	0.025
0.051	-0.288	-0.928	-0.055	-0.037	-0.998	0.430	-0.256	-0.096	0.019	-0.152	0.083	0.027	0.105	0.044	0.007
0.074	-0.354	-0.853	-0.045	-0.031	-0.998	0.303	-0.440	-0.028	0.033	-0.223	0.159	0.004	0.171	0.119	0.007
0.078	-0.319	-0.877	-0.037	-0.024	-0.999	0.434	-0.421	-0.015	0.028	-0.196	0.136	0.001	0.137	0.096	-0.006
0.159	-0.265	-0.822	-0.027	-0.018	-0.999	0.344	-0.439	0.003	0.099	-0.148	0.192	0.082	0.084	0.152	-0.005
0.124	-0.214	-0.834	-0.022	-0.009	-1.000	0.465	-0.249	0.046	0.059	-0.107	0.180	0.047	0.034	0.141	0.008
0.120	-0.168	-0.865	-0.018	-0.005	-1.000	0.202	-0.184	0.043	0.052	-0.064	0.149	0.044	0.011	0.110	0.018
0.147	-0.048	-0.920	-0.018	-0.000	-1.000	0.250	0.010	-0.010	0.078	0.051	0.094	0.070	0.129	0.055	0.025
0.109	0.029	-1.011	-0.011	-0.001	-1.000	-0.040	-0.286	0.088	0.034	0.129	0.004	0.032	0.205	0.034	0.036
0.167	0.006	-0.972	-0.006	0.004	-1.000	0.275	-0.242	-0.055	0.086	0.100	0.043	0.090	0.180	0.006	0.027
0.155	0.068	-0.964	-0.004	0.008	-1.000	0.198	-0.082	-0.057	0.072	0.157	0.051	0.077	0.240	0.015	0.028
0.032	0.037	-0.999	-0.004	0.012	-1.000	0.151	0.006	-0.072	-0.051	0.123	0.016	0.046	0.206	0.019	0.032
0.155	0.037	-0.964	-0.004	0.012	-1.000	0.013	0.013	-0.063	0.072	0.123	0.052	0.077	0.205	0.017	0.035
0.136	0.083	-1.007	-0.006	0.011	-1.000	-0.063	0.117	-0.118	0.055	0.170	0.008	0.058	0.251	0.026	0.030
0.201	0.037	-0.920	-0.010	0.008	-1.000	-0.169	0.253	-0.063	0.125	0.127	0.095	0.123	0.204	0.061	0.040
0.097	0.033	-1.023	-0.013	0.005	-1.000	-0.121	0.147	-0.031	0.024	0.125	-0.007	0.019	0.199	0.040	0.033
0.082	-0.002	-0.999	-0.007	0.000	-1.000	-0.248	-0.288	-0.010	0.002	0.095	0.017	0.003	0.163	0.016	0.020
0.105	0.037	-0.983	-0.009	-0.002	-1.000	-0.141	0.149	-0.095	0.028	0.137	0.033	0.026	0.200	0.001	-0.011
0.074	-0.052	-0.972	-0.006	-0.011	-1.000	-0.435	-0.146	-0.043	-0.006	0.057	0.045	0.005	0.110	0.013	-0.032
0.043	-0.214	-0.901	-0.006	-0.020	-1.000	-0.408	-0.026	-0.031	-0.037	-0.097	0.115	0.036	0.053	0.085	-0.046
0.043	-0.214	-0.901	0.001	-0.030	-1.000	-0.493	-0.309	0.004	-0.043	-0.087	0.115	0.036	0.054	0.086	-0.087
0.055	-0.272	-0.885	0.003	-0.038	-0.999	-0.332	-0.109	-0.060	-0.034	-0.137	0.131	0.025	0.114	0.102	-0.101
-0.068	-0.323	-0.897	0.006	-0.049	-0.999	-0.499	-0.152	-0.002	-0.160	-0.177	0.118	0.148	0.165	0.091	-0.117
0.067	-0.311	-0.826	0.013	-0.054	-0.998	-0.255	-0.327	-0.033	-0.032	-0.159	0.189	0.014	0.155	0.163	-0.116
-0.018	-0.323	-0.885	0.016	-0.063	-0.998	-0.377	-0.185	-0.030	-0.120	-0.162	0.129	0.099	0.167	0.104	-0.140
0.078	-0.354	-0.861	0.014	-0.066	-0.998	-0.110	0.090	-0.149	-0.022	-0.190	0.153	0.004	0.199	0.128	-0.126
-0.041	-0.342	-0.834	0.019	-0.072	-0.997	-0.244	-0.249	-0.048	-0.146	-0.173	0.180	0.125	0.188	0.156	-0.146
0.047	-0.408	-0.826	0.020	-0.077	-0.997	-0.216	-0.059	-0.056	-0.059	-0.233	0.187	0.037	0.254	0.164	-0.133
-0.041	-0.388	-0.853	0.025	-0.084	-0.996	-0.311	-0.255	0.006	-0.152	-0.207	0.159	0.126	0.235	0.137	-0.143
0.082	-0.346	-0.810	0.021	-0.090	-0.996	-0.239	0.186	-0.112	-0.025	-0.159	0.201	0.004	0.193	0.180	-0.135
0.024	-0.354	-0.877	0.020	-0.098	-0.995	-0.358	0.052	-0.114	-0.082	-0.159	0.134	0.063	0.201	0.113	-0.121
-0.003	-0.299	-0.853	0.026	-0.106	-0.994	-0.361	-0.278	-0.071	-0.114	-0.097	0.156	0.090	0.147	0.136	-0.118
0.105	-0.218	-0.873	0.017	-0.115	-0.993	-0.446	0.425	-0.074	0.002	-0.007	0.135	0.016	0.066	0.116	-0.109
-0.068	-0.180	-0.948	0.020	-0.122	-0.992	-0.346	-0.167	-0.029	-0.174	0.039	0.059	0.158	0.028	0.041	-0.094
0.109	-0.153	-0.853	0.020	-0.131	-0.991	-0.452	0.027	-0.029	0.004	0.075	0.152	0.018	0.001	0.134	-0.085
0.093	-0.091	-0.905	0.016	-0.139	-0.990	-0.420	0.202	-0.056	-0.008	0.144	0.100	0.002	0.060	0.082	-0.085
0.013	-0.126	-0.905	0.013	-0.147	-0.989	-0.416	0.156	-0.066	-0.085	0.118	0.099	0.078	0.024	0.081	-0.074
0.086	-0.187	-0.897	0.011	-0.152	-0.988	-0.243	0.115	-0.045	-0.010	0.061	0.106	0.005	0.039	0.088	-0.088
-0.014	-0.191	-0.924	0.007	-0.161	-0.987	-0.422	0.179	0.001	-0.107	0.066	0.077	0.105	0.045	0.060	-0.112
-0.018	-0.280	-0.940	0.005	-0.168	-0.986	-0.358	0.089	0.007	-0.108	-0.016	0.060	0.109	0.136	0.044	-0.126
-0.064	-0.342	-0.924	-0.003	-0.177	-0.984	-0.411	0.372	-0.047	-0.147	-0.069	0.074	0.157	0.199	0.060	-0.142
-0.080	-0.326	-0.885	-0.007	-0.186	-0.982	-0.452	0.185	-0.031	-0.158	-0.044	0.111	0.174	0.185	0.099	-0.170
-0.014	-0.369	-0.845	-0.019	-0.194	-0.981	-0.365	0.594	-0.087	-0.080	-0.079	0.149	0.110	0.228	0.137	-0.168
-0.203	-0.442	-0.920	-0.027	-0.203	-0.979	-0.422	0.363	-0.166	-0.260	-0.143	0.071	0.299	0.302	0.062	-0.149
-0.053	-0.377	-0.932	-0.034	-0.211	-0.977	-0.420	0.325	-0.169	-0.102	-0.069	0.057	0.149	0.238	0.050	-0.123
-0.045	-0.342	-1.031	-0.046	-0.224	-0.974	-0.633	0.561	-0.237	-0.082	-0.021	-0.045	0.141	0.204	0.050	-0.090
-0.045	-0.342	-1.031	-0.051	-0.239	-0.970	-0.793	0.183	-0.312	-0.076	-0.006	-0.049	0.140	0.206	0.051	-0.045
0.059	-0.504	-0.999	-0.059	-0.255	-0.965	-0.821	0.345	-0.383	0.036	-0.152	-0.023	0.034	0.369	0.020	-0.053
-0.033	-0.551	-0.972	-0.072	-0.267	-0.961	-0.586	0.573	-0.354	-0.043	-0.187	0.000	0.125	0.417	0.007	-0.102
-0.164	-0.439	-0.952	-0.083	-0.270	-0.959	-0.154	0.522	-0.253	-0.161	-0.072	0.018	0.254	0.306	0.025	-0.147
-0.310	-0.307	-0.889	-0.091	-0.268	-0.959	0.088	0.309	-0.094	-0.300	0.057	0.081	0.399	0.176	0.087	-0.196
-0.295	-0.319	-0.920	-0.092	-0.263	-0.960	0.259	0.004	-0.054	-0.283	0.041	0.051	0.380	0.189	0.054	-0.216
-0.233	-0.388	-0.972	-0.091	-0.259	-0.962	0.252	-0.060	-0.078	-0.222	-0.033	0.001	0.316	0.261	0.002	-0.195
-0.168	-0.427	-0.999	-0.085	-0.258	-0.962	0.079	-0.335	-0.052	-0.162	-0.073	-0.026	0.248	0.302	0.026	-0.119
-0.057	-0.400	-0.999	-0.074	-0.256	-0.964	0.110	-0.601	-0.001	-0.062	-0.048	-0.025	0.134	0.277	0.025	-0.015
0.097	-0.419	-0.995	-0.057	-0.251	-0.966	0.288	-0.815	0.154	0.076	-0.072	-0.018	0.022	0.298	0.021	0.079
0.278	-0.423	-1.046	-0.040	-0.244	-0.969	0.379	-0.779	0.190	0.239	-0.082	-0.067	0.205	0.304	0.072	0.178
0.332	-0.346	-1.007	-0.024	-0.234	-0.972	0.555	-0.691	0.176	0.278	-0.015	-0.024	0.260	0.229	0.032	0.266
0.424	-0.249	-1.070	-0.012	-0.221	-0.975	0.674	-0.518	0.087	0.359	0.068	-0.084	0.354	0.134	0.095	0.333
0.459	-0.288	-1.098	-0.000	-0.206	-0.978	0.747	-0.524	0.126	0.381	0.015	-0.108	0.391	0.176	0.122	0.338
0.467	-0.334	-1.184	0.009	-0.193	-0.981	0.698	-0.353	0.146	0.380	-0.044	-0.193	0.401	0.225	0.209	0.341
0.340	-0.357	-1.137	0.023	-0.180	-0.983	0.683	-0.666	0.152	0.239	-0.081	-0.143	0.277	0.251	0.162	0.316
0.363	-0.377	-1.133	0.032	-0.168	-0.985	0.629	-0.383	0.169	0.253	-0.112	-0.138	0.302	0.272	0.158	0.269
0.324	-0.296	-1.133	0.046	-0.156	-0.987	0.625	-0.588	0.267	0.201	-0.043	-0.136	0.264	0.194	0.158	0.222
0.228	-0.311	-1.212	0.062	-0.143	-0.988	0.642	-0.783	0.316	0.088	-0.071	-0.214	0.168	0.212	0.237	0.210
0.293	-0.315	-1.153	0.076	-0.132	-0.988	0.560	-0.656	0.180	0.139	-0.086	-0.154	0.233	0.219	0.178	0.190
0.359	-0.222	-1.086	0.087	-0.124	-0.989	0.447	-0.467	0.177	0.194	-0.002	-0.087	0.297	0.129	0.110	0.186
0.374	-0.269	-0.987	0.095	-0.115	-0.989	0.467	-0.339	0.150	0.201	-0.058	0.012	0.310	0.179	0.011	0.185
0.443	-0.299	-0.893	0.097	-0.106	-0.990	0.446	-0.068	0.016	0.267	-0.097	0.107	0.377	0.213	0.086	0.171
0.382	-0.303	-0.905	0.105	-0.095	-0.990	0.564	-0.315	0.123	0.198	-0.111	0.096	0.314	0.220	0.075	0.157
0.332	-0.218	-0.920	0.106	-0.081	-0.991	0.729	-0.050	0.024	0.145	-0.041	0.082	0.262	0.138	0.062	0.122
0.359	-0.079	-0.932	0.100	-0.068	-0.993	0.693	0.355	0.026	0.178	0.085	0.072	0.286	0.002	0.051	0.056
0.190	-0.129	-0.948	0.084	-0.056	-0.995	0.588	0.800	-0.106	0.024	0.023	0.059	0.115	0.054	0.036	-0.012
0.032	-0.261	-0.987	0.075	-0.052	-0.996	0.262	0.432	-0.164	-0.124	-0.112	0.020	0.045	0.188	0.003	-0.051
-0.018	-0.249	-0.909	0.067	-0.045	-0.997	0.420	0.393	-0.151	-0.166	-0.108	0.100	0.096	0.178	0.076	-0.107
0.028	-0.184	-1.066	0.063	-0.036	-0.997	0.465	0.200	-0.063	-0.116	-0.051	-0.057	0.053	0.115	0.082	-0.125
0.009	-0.141	-0.979	0.069	-0.028	-0.997	0.427	-0.281	0.025	-0.141	-0.017	0.030	0.073	0.076	0.005	-0.117
0.082	-0.218	-0.936	0.069	-0.019	-0.997	0.469	-0.034	-0.001	-0.069	-0.103	0.073	0.001	0.156	0.048	-0.090
0.101	-0.195	-0.901	0.067	-0.010	-0.998	0.455	0.140	-0.048	-0.047	-0.088	0.109	0.017	0.137	0.083	-0.103
0.086	-0.087	-0.991	0.053	-0.002	-0.999	0.415	0.662	-0.028	-0.050	0.012	0.019	0.001	0.031	0.008	-0.097
-0.064	-0.013	-1.106	0.054	0.003	-0.999	0.256	-0.061	0.028	-0.201	0.081	-0.096	0.149	0.040	0.123	-0.090
-0.003	-0.060	-1.066	0.056	0.008	-0.998	0.282	-0.084	0.046	-0.141	0.029	-0.057	0.087	0.009	0.083	-0.092
0.063	-0.064	-1.046	0.055	0.014	-0.998	0.315	0.031	0.013	-0.075	0.019	-0.037	0.021	0.015	0.064	-0.116
0.036	-0.048	-1.015	0.052	0.022	-0.998	0.414	0.151	-0.031	-0.099	0.026	-0.005	0.047	0.003	0.032	-0.103
-0.060	-0.029	-1.070	0.065	0.027	-0.998	0.243	-0.669	0.001	-0.207	0.041	-0.061	0.142	0.012	0.087	-0.107
0.093	-0.106	-0.909	0.072	0.037	-0.997	0.522	-0.317	-0.096	-0.060	-0.046	0.099	0.013	0.068	0.075	-0.125
0.051	-0.102	-0.920	0.082	0.044	-0.996	0.403	-0.527	-0.162	-0.113	-0.049	0.086	0.029	0.067	0.062	-0.132
0.043	-0.079	-0.916	0.084	0.052	-0.995	0.429	-0.113	-0.083	-0.123	-0.034	0.089	0.036	0.046	0.066	-0.127
0.017	-0.056	-1.046	0.088	0.061	-0.994	0.475	-0.179	-0.200	-0.153	-0.019	-0.042	0.062	0.026	0.065	-0.135
0.017	-0.033	-1.011	0.093	0.071	-0.993	0.519	-0.239	-0.186	-0.158	-0.006	-0.007	0.061	0.004	0.030	-0.122
0.013	-0.021	-1.074	0.098	0.080	-0.992	0.500	-0.276	-0.159	-0.167	-0.004	-0.071	0.064	0.006	0.094	-0.109
0.117	-0.025	-1.003	0.108	0.089	-0.990	0.496	-0.484	-0.092	-0.073	-0.017	-0.002	0.040	0.001	0.025	-0.098
0.097	0.017	-0.995	0.102	0.098	-0.990	0.488	0.322	-0.212	-0.086	0.017	0.005	0.022	0.041	0.018	-0.085
0.109	0.044	-1.007	0.110	0.107	-0.988	0.479	-0.378	-0.114	-0.082	0.034	-0.008	0.034	0.066	0.030	-0.084
0.090	0.064	-1.046	0.106	0.117	-0.987	0.537	0.195	-0.249	-0.098	0.044	-0.048	0.015	0.082	0.069	-0.083
0.032	0.064	-1.042	0.103	0.123	-0.987	0.320	0.151	-0.105	-0.153	0.038	-0.045	0.042	0.080	0.066	-0.082
0.093	0.014	-1.058	0.099	0.132	-0.986	0.509	0.206	-0.096	-0.087	-0.022	-0.061	0.020	0.027	0.082	-0.069
0.086	0.025	-1.027	0.103	0.139	-0.985	0.348	-0.162	-0.046	-0.098	-0.017	-0.031	0.012	0.035	0.050	-0.049
0.167	0.075	-1.023	0.103	0.149	-0.984	0.518	0.018	-0.112	-0.017	0.024	-0.029	0.093	0.083	0.047	-0.019
0.190	0.114	-1.042	0.100	0.157	-0.983	0.415	0.145	0.002	0.009	0.054	-0.049	0.117	0.117	0.066	-0.009
0.190	0.114	-1.042	0.099	0.165	-0.981	0.436	0.050	0.010	0.009	0.046	-0.051	0.117	0.113	0.066	0.020
0.136	0.160	-1.090	0.098	0.169	-0.981	0.180	0.062	0.101	-0.043	0.089	-0.099	0.064	0.156	0.113	0.000
0.213	0.133	-1.050	0.082	0.174	-0.981	0.286	0.831	-0.066	0.050	0.057	-0.059	0.141	0.126	0.073	-0.005
-0.007	0.168	-1.141	0.085	0.176	-0.981	0.086	-0.156	0.115	-0.172	0.090	-0.150	0.078	0.156	0.163	-0.017
0.120	0.176	-1.086	0.078	0.179	-0.981	0.153	0.335	0.067	-0.038	0.094	-0.095	0.050	0.161	0.107	-0.012
0.082	0.168	-1.117	0.081	0.179	-0.981	-0.010	-0.186	0.097	-0.080	0.087	-0.127	0.013	0.150	0.138	-0.006
0.163	0.218	-1.039	0.078	0.180	-0.981	0.061	0.152	0.064	0.004	0.136	-0.048	0.094	0.198	0.059	0.008
0.220	0.164	-1.078	0.069	0.181	-0.981	0.044	0.468	0.063	0.070	0.081	-0.087	0.153	0.142	0.099	0.014
0.055	0.164	-1.129	0.067	0.183	-0.981	0.101	0.100	0.171	-0.092	0.079	-0.139	0.012	0.140	0.151	0.026
0.124	0.164	-1.125	0.066	0.184	-0.981	0.047	0.002	0.168	-0.023	0.077	-0.135	0.058	0.139	0.147	0.016
0.151	0.218	-1.046	0.056	0.186	-0.981	0.098	0.501	0.036	0.014	0.129	-0.056	0.086	0.193	0.069	0.005
0.063	0.214	-1.098	0.058	0.184	-0.981	-0.101	-0.074	0.065	-0.076	0.127	-0.107	0.002	0.188	0.121	0.004
0.163	0.087	-1.035	0.050	0.186	-0.981	0.110	0.375	0.044	0.031	-0.003	-0.044	0.099	0.059	0.059	0.004
0.055	0.087	-1.066	0.054	0.188	-0.981	0.127	-0.175	0.033	-0.079	-0.005	-0.076	0.008	0.058	0.091	0.004
0.147	0.118	-1.031	0.055	0.189	-0.980	0.072	-0.065	0.041	0.011	0.024	-0.041	0.086	0.088	0.056	0.009
0.159	0.207	-1.042	0.061	0.194	-0.979	0.242	-0.285	-0.005	0.017	0.108	-0.054	0.097	0.176	0.068	0.004
0.117	0.180	-1.046	0.068	0.196	-0.978	0.103	-0.353	0.107	-0.032	0.079	-0.058	0.056	0.148	0.073	0.014
0.147	0.164	-1.042	0.068	0.200	-0.977	0.194	-0.033	0.074	-0.001	0.059	-0.055	0.087	0.132	0.070	-0.005
0.155	0.114	-0.991	0.074	0.201	-0.977	0.073	-0.293	0.108	0.001	0.008	-0.005	0.095	0.080	0.019	-0.022
0.063	0.199	-1.050	0.078	0.203	-0.976	0.081	-0.217	0.026	-0.096	0.091	-0.064	0.003	0.163	0.078	-0.027
0.090	0.157	-1.039	0.084	0.202	-0.976	-0.035	-0.329	0.027	-0.075	0.049	-0.053	0.030	0.118	0.066	-0.047
0.132	0.095	-0.995	0.093	0.201	-0.975	-0.051	-0.469	0.014	-0.042	-0.012	-0.010	0.073	0.054	0.023	-0.065
0.097	0.044	-0.968	0.101	0.196	-0.975	-0.233	-0.407	-0.004	-0.084	-0.058	0.018	0.038	0.001	0.005	-0.069
0.090	0.021	-0.995	0.107	0.193	-0.975	-0.100	-0.296	-0.023	-0.098	-0.079	-0.010	0.031	0.025	0.022	-0.060
0.101	0.033	-0.956	0.108	0.189	-0.976	-0.191	-0.063	-0.014	-0.088	-0.063	0.030	0.042	0.017	0.017	-0.054
0.217	0.006	-0.905	0.110	0.189	-0.976	0.016	-0.065	-0.030	0.026	-0.090	0.082	0.158	0.047	0.069	-0.055
0.217	0.006	-0.905	0.112	0.184	-0.976	-0.214	-0.083	-0.045	0.024	-0.086	0.082	0.158	0.050	0.069	-0.055
0.136	-0.041	-0.897	0.119	0.182	-0.976	-0.046	-0.307	-0.098	-0.063	-0.130	0.090	0.077	0.099	0.077	-0.051
0.128	-0.041	-0.916	0.119	0.178	-0.977	-0.156	0.026	-0.093	-0.070	-0.126	0.071	0.069	0.102	0.058	-0.080
0.159	-0.064	-0.881	0.116	0.175	-0.978	-0.104	0.180	-0.137	-0.036	-0.147	0.107	0.100	0.129	0.094	-0.106
0.078	-0.126	-0.865	0.114	0.170	-0.979	-0.237	0.099	-0.093	-0.115	-0.203	0.124	0.019	0.194	0.109	-0.130
0.093	-0.106	-0.845	0.111	0.164	-0.980	-0.246	0.193	-0.117	-0.097	-0.178	0.145	0.035	0.178	0.130	-0.147
0.009	-0.106	-0.861	0.106	0.157	-0.982	-0.299	0.238	-0.067	-0.176	-0.171	0.131	0.050	0.180	0.114	-0.164
0.036	-0.064	-0.865	0.101	0.154	-0.983	-0.121	0.254	-0.111	-0.145	-0.125	0.128	0.024	0.141	0.110	-0.169
0.067	-0.087	-0.838	0.098	0.152	-0.984	-0.089	0.165	-0.077	-0.111	-0.146	0.156	0.007	0.167	0.138	-0.195
0.051	-0.075	-0.806	0.090	0.154	-0.984	0.147	0.443	-0.147	-0.117	-0.136	0.188	0.008	0.159	0.170	-0.190
-0.083	-0.087	-0.873	0.087	0.155	-0.984	0.112	0.128	-0.058	-0.249	-0.149	0.121	0.143	0.173	0.104	-0.187
0.005	0.002	-0.897	0.085	0.157	-0.984	0.134	0.086	-0.034	-0.159	-0.063	0.097	0.054	0.088	0.080	-0.196
0.017	0.033	-0.901	0.079	0.161	-0.984	0.197	0.349	-0.103	-0.140	-0.035	0.093	0.043	0.060	0.076	-0.182
-0.030	-0.013	-0.912	0.080	0.164	-0.983	0.212	-0.066	0.006	-0.187	-0.085	0.081	0.090	0.109	0.065	-0.174
0.078	0.025	-0.881	0.071	0.170	-0.983	0.318	0.471	-0.078	-0.071	-0.053	0.112	0.018	0.074	0.097	-0.164
-0.083	0.037	-0.932	0.066	0.177	-0.982	0.402	0.199	-0.055	-0.228	-0.049	0.060	0.145	0.066	0.046	-0.164
0.043	0.017	-0.873	0.060	0.186	-0.981	0.452	0.350	-0.089	-0.094	-0.077	0.118	0.018	0.088	0.105	-0.141
-0.022	0.029	-0.940	0.058	0.194	-0.979	0.466	0.088	0.002	-0.157	-0.074	0.050	0.085	0.080	0.039	-0.137
0.055	0.068	-0.944	0.056	0.202	-0.978	0.411	0.104	0.053	-0.078	-0.043	0.044	0.008	0.045	0.035	-0.108
0.074	0.110	-0.889	0.048	0.211	-0.976	0.485	0.376	0.036	-0.051	-0.010	0.098	0.010	0.005	0.089	-0.108
0.036	0.133	-0.960	0.041	0.221	-0.974	0.494	0.352	0.005	-0.083	0.004	0.026	0.028	0.015	0.018	-0.101
-0.014	0.157	-0.956	0.037	0.231	-0.972	0.518	0.221	0.036	-0.128	0.017	0.027	0.078	0.035	0.022	-0.096
-0.022	0.122	-0.964	0.031	0.241	-0.970	0.543	0.262	0.045	-0.130	-0.028	0.017	0.087	0.004	0.014	-0.099
0.063	0.168	-0.905	0.026	0.252	-0.967	0.572	0.273	0.075	-0.039	0.007	0.074	0.003	0.038	0.073	-0.126
0.005	0.118	-0.928	0.016	0.264	-0.964	0.632	0.517	-0.002	-0.087	-0.055	0.047	0.063	0.015	0.050	-0.144
-0.153	0.056	-0.960	0.009	0.274	-0.962	0.572	0.321	0.023	-0.238	-0.127	0.013	0.223	0.080	0.018	-0.152
-0.153	0.056	-0.960	0.002	0.282	-0.959	0.453	0.352	0.018	-0.230	-0.135	0.011	0.224	0.083	0.018	-0.171
-0.110	0.060	-0.975	-0.004	0.290	-0.957	0.444	0.280	-0.006	-0.182	-0.139	-0.007	0.183	0.083	0.002	-0.168
-0.110	0.014	-0.991	-0.011	0.294	-0.956	0.228	0.329	0.025	-0.176	-0.189	-0.024	0.184	0.133	0.014	-0.116
-0.057	0.021	-1.039	-0.014	0.297	-0.955	0.200	0.177	-0.004	-0.118	-0.185	-0.072	0.130	0.128	0.062	-0.079
0.051	0.072	-1.078	-0.027	0.298	-0.954	0.110	0.681	-0.013	0.002	-0.136	-0.112	0.021	0.082	0.101	-0.055
-0.037	0.064	-1.086	-0.037	0.303	-0.952	0.318	0.506	0.066	-0.076	-0.149	-0.122	0.109	0.092	0.110	-0.083
-0.060	0.149	-1.042	-0.056	0.315	-0.948	0.621	0.973	0.062	-0.080	-0.076	-0.083	0.130	0.010	0.067	-0.118
-0.314	0.207	-0.972	-0.065	0.327	-0.943	0.721	0.341	0.271	-0.325	-0.031	-0.017	0.382	0.045	0.003	-0.175
-0.268	0.292	-0.905	-0.075	0.343	-0.936	0.832	0.402	0.274	-0.268	0.039	0.044	0.334	0.127	0.069	-0.214
-0.276	0.292	-0.944	-0.083	0.356	-0.931	0.736	0.313	0.194	-0.268	0.026	-0.000	0.340	0.124	0.029	-0.223
-0.272	0.292	-0.999	-0.085	0.364	-0.927	0.490	0.020	0.160	-0.262	0.017	-0.059	0.335	0.121	0.027	-0.162
-0.126	0.330	-0.983	-0.084	0.371	-0.925	0.387	-0.120	0.153	-0.117	0.049	-0.046	0.188	0.157	0.012	-0.093
-0.037	0.392	-1.066	-0.077	0.377	-0.923	0.364	-0.499	0.312	-0.035	0.105	-0.130	0.099	0.216	0.096	0.007
0.047	0.385	-1.070	-0.068	0.386	-0.920	0.499	-0.581	0.332	0.041	0.088	-0.137	0.013	0.205	0.101	0.141
0.251	0.385	-1.050	-0.057	0.394	-0.917	0.488	-0.744	0.382	0.233	0.080	-0.120	0.192	0.203	0.082	0.250
0.455	0.392	-1.074	-0.053	0.400	-0.915	0.338	-0.256	0.301	0.433	0.082	-0.146	0.397	0.208	0.106	0.323
0.443	0.357	-1.153	-0.045	0.404	-0.914	0.250	-0.442	0.196	0.414	0.043	-0.226	0.387	0.171	0.185	0.391
0.367	0.307	-1.157	-0.029	0.405	-0.914	0.075	-0.841	0.053	0.321	-0.008	-0.230	0.312	0.118	0.189	0.402
0.428	0.242	-1.161	-0.023	0.410	-0.912	0.302	-0.198	-0.059	0.377	-0.079	-0.236	0.375	0.050	0.192	0.371
0.301	0.211	-1.196	-0.011	0.410	-0.912	0.047	-0.647	0.068	0.238	-0.110	-0.271	0.249	0.017	0.228	0.331
0.313	0.145	-1.145	0.001	0.413	-0.911	0.240	-0.641	0.107	0.237	-0.179	-0.221	0.261	0.050	0.177	0.303
0.324	0.172	-1.031	0.010	0.420	-0.908	0.395	-0.476	0.095	0.240	-0.159	-0.110	0.272	0.026	0.063	0.280
0.301	0.242	-1.015	0.015	0.425	-0.905	0.344	-0.252	0.020	0.212	-0.095	-0.097	0.249	0.041	0.047	0.253
0.413	0.327	-0.975	0.019	0.433	-0.901	0.439	-0.137	-0.039	0.320	-0.018	-0.061	0.360	0.124	0.008	0.217
0.220	0.439	-1.070	0.020	0.438	-0.899	0.304	-0.001	-0.002	0.127	0.089	-0.159	0.166	0.234	0.103	0.189
0.213	0.412	-0.912	0.017	0.441	-0.897	0.198	0.152	0.049	0.122	0.058	-0.003	0.159	0.205	0.055	0.136
0.213	0.412	-0.912	0.013	0.446	-0.895	0.239	0.270	-0.024	0.126	0.054	-0.005	0.159	0.202	0.055	0.062
0.082	0.307	-0.802	0.010	0.453	-0.891	0.436	0.206	-0.007	-0.001	-0.058	0.101	0.027	0.096	0.165	0.027
0.032	0.207	-0.857	0.002	0.460	-0.888	0.399	0.423	0.006	-0.044	-0.165	0.043	0.024	0.005	0.109	-0.020
0.040	0.319	-0.952	-0.004	0.472	-0.882	0.713	0.425	-0.147	-0.030	-0.066	-0.059	0.016	0.105	0.014	-0.067
-0.141	0.396	-1.102	-0.006	0.480	-0.878	0.459	0.133	-0.075	-0.209	0.004	-0.213	0.197	0.181	0.136	-0.080
-0.130	0.535	-1.070	-0.010	0.480	-0.877	0.029	0.259	-0.056	-0.193	0.143	-0.182	0.186	0.318	0.105	-0.103
-0.107	0.632	-1.062	-0.011	0.481	-0.877	0.043	0.075	-0.147	-0.170	0.238	-0.174	0.163	0.413	0.098	-0.118
-0.164	0.562	-1.019	-0.006	0.481	-0.877	-0.002	-0.153	-0.251	-0.232	0.168	-0.131	0.221	0.342	0.055	-0.107
-0.030	0.446	-0.928	0.002	0.479	-0.878	-0.118	-0.277	-0.327	-0.104	0.055	-0.039	0.086	0.224	0.036	-0.110
-0.003	0.357	-0.912	0.008	0.479	-0.878	0.028	-0.195	-0.281	-0.083	-0.034	-0.024	0.060	0.134	0.051	-0.142
-0.072	0.354	-0.924	0.012	0.480	-0.877	0.122	-0.090	-0.292	-0.156	-0.040	-0.037	0.129	0.128	0.039	-0.137
-0.172	0.168	-0.830	0.019	0.486	-0.874	0.351	-0.319	-0.181	-0.262	-0.231	0.054	0.229	0.058	0.133	-0.152
-0.053	0.199	-0.834	0.018	0.491	-0.871	0.355	0.157	-0.236	-0.141	-0.205	0.047	0.110	0.029	0.128	-0.160
-0.072	0.261	-0.845	0.017	0.489	-0.872	-0.119	0.128	-0.103	-0.158	-0.141	0.036	0.129	0.031	0.116	-0.152
-0.030	0.303	-0.873	0.016	0.483	-0.875	-0.290	0.055	-0.012	-0.115	-0.093	0.011	0.086	0.073	0.087	-0.118
-0.041	0.470	-0.968	0.015	0.477	-0.879	-0.333	0.071	-0.106	-0.125	0.079	-0.080	0.097	0.238	0.008	-0.086
-0.064	0.497	-1.050	0.021	0.470	-0.882	-0.389	-0.277	-0.079	-0.153	0.113	-0.159	0.120	0.264	0.091	-0.063
0.082	0.520	-0.968	0.027	0.471	-0.882	0.030	-0.248	-0.120	-0.012	0.135	-0.077	0.026	0.286	0.009	-0.038
-0.007	0.555	-1.046	0.032	0.469	-0.882	-0.072	-0.254	-0.164	-0.106	0.171	-0.155	0.061	0.320	0.089	-0.027
0.093	0.500	-0.964	0.036	0.472	-0.881	0.137	-0.114	-0.173	-0.009	0.114	-0.074	0.039	0.264	0.007	-0.013
0.020	0.543	-1.027	0.042	0.474	-0.879	0.171	-0.220	-0.201	-0.088	0.154	-0.138	0.033	0.306	0.070	-0.036
0.040	0.551	-1.054	0.053	0.477	-0.877	0.160	-0.572	-0.101	-0.079	0.159	-0.168	0.013	0.313	0.098	-0.047
-0.037	0.504	-1.019	0.054	0.480	-0.876	0.167	0.033	-0.170	-0.157	0.111	-0.134	0.089	0.266	0.064	-0.058
-0.026	0.392	-0.968	0.049	0.480	-0.876	0.070	0.349	-0.226	-0.140	-0.002	-0.083	0.077	0.154	0.013	-0.080
0.063	0.388	-0.928	0.054	0.484	-0.873	0.225	-0.133	-0.202	-0.056	-0.010	-0.046	0.013	0.149	0.026	-0.099
-0.087	0.470	-0.999	0.052	0.483	-0.874	-0.035	0.136	-0.112	-0.204	0.072	-0.116	0.137	0.230	0.046	-0.114
-0.045	0.423	-0.983	0.048	0.482	-0.875	-0.018	0.309	-0.149	-0.157	0.026	-0.100	0.094	0.183	0.031	-0.113
-0.099	0.400	-0.956	0.049	0.477	-0.878	-0.279	-0.033	-0.069	-0.212	0.008	-0.069	0.147	0.160	0.005	-0.131
0.028	0.334	-0.826	0.047	0.474	-0.879	-0.137	0.178	-0.120	-0.084	-0.055	0.062	0.019	0.094	0.125	-0.133
-0.045	0.354	-0.948	0.047	0.472	-0.880	-0.083	0.002	-0.127	-0.158	-0.034	-0.059	0.091	0.113	0.002	-0.139
-0.049	0.257	-0.877	0.051	0.470	-0.881	-0.103	-0.162	-0.079	-0.166	-0.128	0.013	0.095	0.016	0.073	-0.130
-0.010	0.226	-0.830	0.054	0.472	-0.880	0.162	-0.159	-0.086	-0.131	-0.162	0.060	0.055	0.015	0.120	-0.138
-0.010	0.257	-0.865	0.055	0.470	-0.881	-0.093	-0.019	-0.057	-0.132	-0.129	0.026	0.054	0.016	0.085	-0.146
-0.003	0.253	-0.838	0.058	0.471	-0.880	0.117	-0.110	-0.178	-0.129	-0.134	0.052	0.047	0.012	0.112	-0.153
-0.037	0.238	-0.849	0.061	0.471	-0.880	0.019	-0.070	-0.138	-0.166	-0.150	0.041	0.081	0.004	0.100	-0.154
-0.076	0.284	-0.897	0.066	0.472	-0.879	0.092	-0.267	-0.154	-0.210	-0.104	-0.007	0.118	0.042	0.053	-0.151
0.001	0.218	-0.830	0.072	0.475	-0.877	0.181	-0.234	-0.147	-0.139	-0.172	0.058	0.039	0.025	0.119	-0.153
0.020	0.211	-0.873	0.074	0.477	-0.876	0.168	-0.067	-0.130	-0.122	-0.182	0.013	0.019	0.033	0.075	-0.153
-0.003	0.195	-0.869	0.077	0.480	-0.874	0.262	-0.100	-0.165	-0.149	-0.201	0.015	0.041	0.050	0.078	-0.142
-0.018	0.172	-0.838	0.080	0.483	-0.872	0.204	-0.114	-0.122	-0.167	-0.227	0.044	0.056	0.074	0.110	-0.152
0.009	0.203	-0.857	0.079	0.485	-0.871	0.173	0.138	-0.133	-0.139	-0.199	0.024	0.029	0.044	0.090	-0.148
-0.072	0.269	-0.909	0.082	0.485	-0.871	0.001	-0.212	-0.001	-0.223	-0.133	-0.028	0.110	0.021	0.039	-0.150
0.051	0.230	-0.857	0.078	0.485	-0.871	0.047	0.246	-0.070	-0.097	-0.172	0.024	0.013	0.019	0.090	-0.147
-0.030	0.242	-0.909	0.074	0.482	-0.873	-0.116	0.244	-0.012	-0.173	-0.158	-0.026	0.069	0.008	0.040	-0.137
-0.045	0.234	-0.924	0.071	0.479	-0.875	-0.149	0.121	0.035	-0.185	-0.163	-0.039	0.085	0.017	0.025	-0.121
0.040	0.280	-0.905	0.069	0.476	-0.877	-0.160	0.082	0.002	-0.099	-0.113	-0.018	0.002	0.027	0.045	-0.127
0.005	0.265	-0.924	0.071	0.473	-0.878	-0.142	-0.126	0.047	-0.135	-0.126	-0.036	0.038	0.011	0.026	-0.120
0.001	0.249	-0.901	0.074	0.470	-0.880	-0.156	-0.225	0.053	-0.142	-0.138	-0.011	0.042	0.006	0.051	-0.112
0.009	0.230	-0.893	0.067	0.467	-0.882	-0.130	0.457	-0.047	-0.127	-0.155	-0.001	0.035	0.027	0.060	-0.115
0.005	0.211	-0.897	0.066	0.462	-0.884	-0.223	0.028	0.005	-0.130	-0.169	-0.002	0.041	0.047	0.057	-0.113
0.020	0.230	-0.893	0.061	0.459	-0.886	-0.161	0.265	-0.037	-0.110	-0.147	0.004	0.026	0.030	0.062	-0.105
0.009	0.303	-0.916	0.059	0.454	-0.889	-0.267	0.138	-0.002	-0.118	-0.068	-0.017	0.038	0.042	0.039	-0.099
0.036	0.311	-0.905	0.058	0.448	-0.892	-0.285	0.001	0.029	-0.091	-0.055	-0.003	0.012	0.048	0.051	-0.086
0.024	0.323	-0.924	0.058	0.442	-0.895	-0.326	0.020	0.011	-0.102	-0.037	-0.019	0.025	0.057	0.032	-0.071
0.063	0.369	-0.916	0.055	0.436	-0.898	-0.300	0.170	0.004	-0.060	0.014	-0.009	0.012	0.101	0.040	-0.052
0.074	0.435	-0.944	0.052	0.431	-0.901	-0.301	0.132	0.012	-0.046	0.086	-0.034	0.023	0.164	0.013	-0.046
0.086	0.497	-0.975	0.049	0.429	-0.902	-0.124	0.181	-0.002	-0.031	0.150	-0.064	0.034	0.223	0.018	-0.035
0.028	0.477	-1.003	0.050	0.425	-0.904	-0.219	-0.059	0.050	-0.089	0.135	-0.090	0.025	0.201	0.045	-0.028
0.067	0.446	-0.956	0.050	0.422	-0.905	-0.155	-0.008	-0.001	-0.051	0.107	-0.042	0.012	0.168	0.002	-0.025
0.082	0.462	-0.960	0.049	0.418	-0.907	-0.226	0.083	-0.004	-0.034	0.126	-0.044	0.027	0.181	0.001	-0.033
0.078	0.435	-0.975	0.048	0.417	-0.907	-0.035	0.056	-0.041	-0.037	0.100	-0.059	0.023	0.152	0.017	-0.032
0.040	0.365	-0.964	0.045	0.415	-0.909	-0.150	0.175	-0.039	-0.072	0.034	-0.046	0.015	0.081	0.005	-0.032
0.043	0.338	-0.979	0.047	0.413	-0.909	-0.055	-0.059	-0.039	-0.070	0.008	-0.062	0.011	0.053	0.020	-0.036
0.067	0.327	-0.952	0.048	0.410	-0.911	-0.160	-0.061	-0.003	-0.048	-0.000	-0.033	0.012	0.041	0.007	-0.046
0.055	0.265	-0.972	0.047	0.409	-0.911	-0.050	0.057	-0.031	-0.058	-0.060	-0.052	0.000	0.023	0.012	-0.050
0.032	0.242	-0.944	0.047	0.406	-0.913	-0.117	-0.005	-0.021	-0.081	-0.081	-0.023	0.023	0.047	0.015	-0.050
0.017	0.261	-0.979	0.051	0.404	-0.914	-0.116	-0.204	-0.007	-0.100	-0.059	-0.058	0.038	0.030	0.020	-0.056
0.086	0.238	-0.897	0.054	0.400	-0.915	-0.142	-0.139	-0.029	-0.034	-0.079	0.026	0.032	0.054	0.063	-0.058
0.043	0.245	-0.936	0.054	0.398	-0.916	-0.086	-0.006	-0.052	-0.076	-0.069	-0.013	0.010	0.047	0.024	-0.049
0.063	0.245	-0.948	0.057	0.396	-0.917	-0.117	-0.106	-0.045	-0.059	-0.067	-0.024	0.009	0.048	0.012	-0.044
0.093	0.276	-0.944	0.056	0.395	-0.917	-0.036	0.053	-0.072	-0.028	-0.035	-0.019	0.040	0.018	0.016	-0.040
0.055	0.311	-0.979	0.060	0.393	-0.917	-0.051	-0.208	-0.023	-0.071	0.001	-0.055	0.001	0.016	0.019	-0.032
0.090	0.334	-0.968	0.061	0.391	-0.918	-0.104	-0.056	0.010	-0.037	0.026	-0.042	0.036	0.038	0.007	-0.036
0.097	0.280	-0.928	0.062	0.388	-0.919	-0.153	-0.033	-0.010	-0.030	-0.025	-0.001	0.042	0.017	0.033	-0.038
0.043	0.284	-0.960	0.062	0.385	-0.921	-0.174	-0.013	-0.017	-0.084	-0.017	-0.031	0.013	0.015	0.001	-0.028
0.090	0.261	-0.944	0.064	0.382	-0.922	-0.151	-0.057	-0.030	-0.039	-0.037	-0.015	0.033	0.039	0.018	-0.034
0.136	0.288	-0.928	0.068	0.379	-0.923	-0.149	-0.210	-0.048	0.003	-0.007	0.002	0.078	0.013	0.033	-0.032
0.074	0.288	-0.944	0.069	0.376	-0.924	-0.123	-0.012	-0.054	-0.059	-0.005	-0.013	0.016	0.013	0.017	-0.026
0.109	0.269	-0.956	0.070	0.373	-0.925	-0.145	-0.012	-0.045	-0.025	-0.021	-0.023	0.050	0.033	0.005	-0.027
0.097	0.272	-0.924	0.070	0.368	-0.927	-0.226	0.010	-0.038	-0.036	-0.013	0.010	0.039	0.029	0.035	-0.038
0.097	0.272	-0.924	0.070	0.365	-0.929	-0.187	0.018	-0.035	-0.036	-0.010	0.011	0.038	0.030	0.035	-0.036
0.070	0.269	-0.952	0.070	0.361	-0.930	-0.178	-0.010	-0.001	-0.063	-0.010	-0.015	0.009	0.033	0.008	-0.044
0.082	0.269	-0.964	0.071	0.358	-0.931	-0.162	-0.046	-0.016	-0.053	-0.007	-0.025	0.019	0.033	0.004	-0.045
0.074	0.253	-0.952	0.073	0.356	-0.932	-0.091	-0.113	0.005	-0.062	-0.021	-0.013	0.009	0.048	0.008	-0.042
0.086	0.280	-0.964	0.074	0.354	-0.932	-0.103	-0.067	0.026	-0.052	0.009	-0.024	0.019	0.021	0.004	-0.035
0.101	0.269	-0.968	0.075	0.352	-0.933	-0.091	-0.054	0.004	-0.037	-0.001	-0.027	0.034	0.032	0.007	-0.031
0.113	0.245	-0.964	0.076	0.350	-0.933	-0.054	-0.040	0.011	-0.026	-0.023	-0.023	0.045	0.055	0.004	-0.021
0.109	0.238	-0.960	0.077	0.349	-0.934	-0.056	-0.067	0.029	-0.031	-0.029	-0.019	0.040	0.062	0.000	-0.023
0.136	0.226	-0.940	0.075	0.349	-0.934	0.001	0.127	0.028	-0.002	-0.041	0.001	0.068	0.073	0.020	-0.026
0.078	0.214	-0.956	0.075	0.349	-0.934	0.010	-0.064	0.075	-0.060	-0.052	-0.015	0.012	0.083	0.004	-0.033
0.097	0.242	-0.940	0.074	0.348	-0.934	-0.020	0.031	0.089	-0.039	-0.025	0.001	0.033	0.056	0.019	-0.039
0.078	0.249	-0.944	0.074	0.349	-0.934	0.048	-0.025	0.114	-0.058	-0.018	-0.003	0.015	0.047	0.014	-0.046
0.078	0.253	-0.944	0.073	0.350	-0.934	0.076	0.025	0.113	-0.057	-0.015	-0.003	0.017	0.043	0.013	-0.047
0.082	0.222	-0.960	0.071	0.352	-0.933	0.100	0.081	0.088	-0.051	-0.048	-0.019	0.022	0.073	0.004	-0.035
0.082	0.253	-0.932	0.076	0.354	-0.932	0.113	-0.349	0.126	-0.056	-0.020	0.007	0.023	0.041	0.023	-0.037
0.170	0.269	-0.928	0.077	0.355	-0.932	0.055	-0.027	0.082	0.032	-0.005	0.011	0.112	0.025	0.027	-0.027
0.059	0.257	-0.968	0.077	0.355	-0.932	0.016	-0.089	0.095	-0.080	-0.017	-0.029	0.002	0.036	0.013	-0.010
0.136	0.249	-0.936	0.076	0.355	-0.932	0.025	0.041	0.101	-0.002	-0.025	0.003	0.080	0.042	0.018	-0.008
0.193	0.257	-0.924	0.078	0.356	-0.931	0.014	-0.142	0.123	0.054	-0.018	0.014	0.138	0.033	0.030	-0.021
0.078	0.257	-0.979	0.077	0.356	-0.931	0.005	0.009	0.122	-0.061	-0.018	-0.041	0.023	0.031	0.025	0.001
0.101	0.226	-0.916	0.076	0.356	-0.931	0.014	0.010	0.107	-0.037	-0.049	0.022	0.047	0.061	0.038	-0.006
0.205	0.245	-0.893	0.077	0.355	-0.932	-0.056	-0.044	0.093	0.067	-0.029	0.046	0.150	0.041	0.063	-0.021
0.101	0.234	-0.912	0.073	0.354	-0.932	-0.011	0.189	0.059	-0.033	-0.040	0.027	0.046	0.052	0.044	-0.020
0.097	0.261	-0.956	0.072	0.353	-0.933	-0.033	0.020	0.128	-0.035	-0.013	-0.016	0.041	0.024	0.001	-0.026
0.090	0.253	-0.940	0.070	0.353	-0.933	-0.044	0.043	0.175	-0.041	-0.019	0.000	0.032	0.030	0.016	-0.047
0.059	0.288	-0.920	0.066	0.352	-0.934	-0.059	0.130	0.170	-0.068	0.016	0.021	0.000	0.007	0.035	-0.057
0.059	0.288	-0.920	0.058	0.351	-0.935	-0.051	0.388	0.139	-0.059	0.017	0.022	0.001	0.009	0.035	-0.055
0.032	0.265	-0.916	0.057	0.349	-0.935	-0.088	0.028	0.116	-0.085	-0.004	0.026	0.029	0.011	0.038	-0.058
0.109	0.230	-0.889	0.053	0.347	-0.937	-0.113	0.207	0.073	-0.003	-0.036	0.055	0.047	0.044	0.066	-0.062
0.078	0.249	-0.869	0.045	0.345	-0.938	-0.074	0.417	0.023	-0.026	-0.016	0.075	0.015	0.024	0.086	-0.055
0.009	0.253	-0.932	0.042	0.342	-0.939	-0.146	0.101	0.125	-0.092	-0.009	0.014	0.055	0.019	0.023	-0.051
0.090	0.245	-0.885	0.036	0.341	-0.939	-0.074	0.267	0.102	-0.006	-0.015	0.062	0.024	0.026	0.071	-0.066
0.020	0.269	-0.920	0.029	0.340	-0.940	-0.027	0.330	0.124	-0.068	0.009	0.027	0.046	0.002	0.036	-0.060
-0.007	0.257	-0.912	0.027	0.339	-0.940	-0.036	0.095	0.102	-0.092	-0.002	0.035	0.074	0.013	0.045	-0.059
0.093	0.253	-0.849	0.019	0.339	-0.941	-0.008	0.416	0.053	0.016	-0.006	0.098	0.025	0.016	0.108	-0.071
-0.003	0.265	-0.901	0.012	0.339	-0.941	-0.017	0.349	0.076	-0.073	0.006	0.047	0.073	0.002	0.057	-0.071
-0.018	0.265	-0.920	0.007	0.338	-0.941	-0.006	0.228	0.093	-0.083	0.006	0.028	0.089	0.000	0.037	-0.072
0.001	0.234	-0.889	0.003	0.339	-0.941	0.066	0.174	0.083	-0.060	-0.026	0.059	0.070	0.029	0.069	-0.074
-0.033	0.269	-0.905	-0.001	0.339	-0.941	0.005	0.160	0.055	-0.090	0.009	0.043	0.105	0.009	0.052	-0.072
0.043	0.276	-0.881	-0.004	0.339	-0.941	0.010	0.180	0.026	-0.010	0.016	0.067	0.029	0.019	0.076	-0.067
-0.026	0.292	-0.944	-0.007	0.339	-0.941	-0.011	0.173	0.003	-0.076	0.032	0.004	0.099	0.036	0.013	-0.064
-0.003	0.253	-0.909	-0.010	0.338	-0.941	-0.045	0.103	0.045	-0.050	-0.006	0.040	0.076	0.000	0.048	-0.052
-0.007	0.218	-0.901	-0.015	0.339	-0.941	0.050	0.258	0.050	-0.049	-0.041	0.048	0.081	0.032	0.055	-0.065
0.013	0.230	-0.905	-0.019	0.342	-0.940	0.190	0.180	0.100	-0.025	-0.033	0.043	0.063	0.019	0.051	-0.064
-0.068	0.249	-0.940	-0.023	0.346	-0.938	0.234	0.196	0.109	-0.101	-0.018	0.006	0.144	0.002	0.016	-0.067
-0.033	0.207	-0.924	-0.026	0.349	-0.937	0.201	0.081	0.086	-0.064	-0.064	0.020	0.111	0.039	0.031	-0.058
-0.053	0.269	-0.948	-0.024	0.351	-0.936	0.100	-0.129	0.108	-0.085	-0.004	-0.004	0.131	0.025	0.008	-0.067
0.028	0.249	-0.912	-0.025	0.351	-0.936	0.017	0.034	0.048	-0.003	-0.023	0.032	0.051	0.007	0.043	-0.056
-0.072	0.214	-0.979	-0.026	0.349	-0.937	-0.065	0.071	0.002	-0.102	-0.056	-0.034	0.152	0.026	0.023	-0.045
-0.018	0.234	-0.960	-0.023	0.346	-0.938	-0.139	-0.149	-0.086	-0.051	-0.034	-0.013	0.099	0.006	0.003	-0.031
-0.003	0.265	-1.015	-0.026	0.343	-0.939	-0.194	0.265	-0.196	-0.032	0.001	-0.067	0.085	0.026	0.058	-0.029
-0.033	0.187	-1.113	-0.022	0.335	-0.942	-0.392	-0.181	-0.195	-0.067	-0.069	-0.163	0.117	0.051	0.157	0.013
-0.033	0.187	-1.113	-0.026	0.327	-0.945	-0.391	0.318	-0.200	-0.062	-0.061	-0.160	0.118	0.050	0.156	0.013
0.128	0.137	-1.039	-0.035	0.327	-0.945	0.009	0.508	-0.071	0.108	-0.111	-0.085	0.043	0.100	0.081	-0.016
-0.080	0.180	-1.062	-0.044	0.331	-0.943	0.274	0.452	0.051	-0.090	-0.073	-0.111	0.166	0.057	0.104	-0.047
-0.172	0.238	-0.975	-0.051	0.338	-0.940	0.380	0.275	0.212	-0.176	-0.022	-0.026	0.259	0.002	0.017	-0.073
-0.153	0.300	-0.881	-0.056	0.345	-0.937	0.409	0.187	0.224	-0.152	0.032	0.065	0.240	0.064	0.078	-0.102
-0.141	0.365	-0.932	-0.058	0.352	-0.934	0.390	-0.038	0.252	-0.139	0.090	0.011	0.229	0.131	0.027	-0.078
-0.022	0.388	-0.948	-0.058	0.358	-0.932	0.303	-0.017	0.180	-0.019	0.108	-0.006	0.111	0.154	0.011	-0.019
0.055	0.381	-0.995	-0.058	0.363	-0.930	0.265	-0.068	0.105	0.057	0.095	-0.055	0.035	0.146	0.035	0.037
0.109	0.385	-1.062	-0.057	0.366	-0.929	0.205	-0.050	0.064	0.109	0.095	-0.124	0.019	0.150	0.102	0.111
0.086	0.342	-1.082	-0.050	0.370	-0.928	0.206	-0.403	0.146	0.079	0.049	-0.144	0.005	0.109	0.121	0.162
0.232	0.319	-1.039	-0.046	0.374	-0.926	0.273	-0.166	0.076	0.221	0.021	-0.103	0.141	0.086	0.078	0.203
0.217	0.327	-1.094	-0.041	0.380	-0.924	0.321	-0.258	-0.001	0.200	0.023	-0.160	0.125	0.094	0.134	0.253
0.267	0.330	-1.094	-0.032	0.387	-0.921	0.410	-0.397	-0.030	0.241	0.020	-0.162	0.174	0.098	0.134	0.312
0.386	0.319	-1.125	-0.028	0.394	-0.919	0.404	-0.144	-0.027	0.356	0.001	-0.197	0.294	0.087	0.165	0.337
0.401	0.276	-1.169	-0.021	0.400	-0.916	0.317	-0.365	0.034	0.364	-0.047	-0.242	0.309	0.045	0.209	0.363
0.367	0.242	-1.113	-0.017	0.404	-0.914	0.295	-0.133	0.043	0.326	-0.086	-0.189	0.274	0.011	0.154	0.381
0.378	0.276	-1.117	-0.009	0.410	-0.912	0.336	-0.418	0.068	0.329	-0.057	-0.195	0.286	0.046	0.158	0.345
0.409	0.265	-1.023	-0.006	0.414	-0.910	0.280	-0.114	0.025	0.357	-0.074	-0.103	0.317	0.035	0.063	0.307
0.209	0.269	-1.157	0.005	0.415	-0.910	0.083	-0.635	0.173	0.147	-0.071	-0.238	0.116	0.039	0.197	0.290
0.278	0.276	-1.019	0.015	0.417	-0.909	0.131	-0.584	0.169	0.207	-0.065	-0.101	0.185	0.047	0.059	0.265
0.363	0.323	-0.960	0.018	0.421	-0.907	0.202	-0.160	0.103	0.289	-0.021	-0.044	0.270	0.094	0.000	0.228
0.340	0.323	-0.912	0.023	0.425	-0.905	0.229	-0.288	0.110	0.262	-0.025	0.001	0.247	0.095	0.047	0.219
0.243	0.412	-1.015	0.031	0.426	-0.904	0.063	-0.480	0.135	0.158	0.062	-0.102	0.151	0.185	0.056	0.187
0.267	0.419	-0.924	0.034	0.429	-0.903	0.170	-0.181	0.091	0.178	0.067	-0.013	0.175	0.194	0.035	0.159
0.174	0.442	-0.865	0.033	0.430	-0.902	0.089	0.079	0.045	0.088	0.088	0.045	0.083	0.219	0.093	0.135
0.224	0.489	-0.956	0.033	0.429	-0.902	-0.060	-0.001	0.022	0.138	0.135	-0.045	0.134	0.267	0.002	0.106
0.217	0.450	-0.893	0.030	0.427	-0.904	-0.141	0.331	-0.173	0.135	0.098	0.019	0.127	0.230	0.065	0.060
0.086	0.450	-0.987	0.023	0.419	-0.908	-0.442	0.454	-0.214	0.011	0.107	-0.071	0.003	0.232	0.029	0.027
-0.007	0.330	-0.948	0.015	0.410	-0.912	-0.481	0.575	-0.293	-0.073	-0.004	-0.028	0.095	0.113	0.011	-0.015
-0.041	0.230	-0.912	0.011	0.399	-0.917	-0.548	0.340	-0.229	-0.103	-0.094	0.013	0.130	0.014	0.047	-0.048
-0.018	0.253	-0.952	0.013	0.390	-0.921	-0.494	-0.106	-0.082	-0.082	-0.061	-0.023	0.107	0.038	0.008	-0.061
0.009	0.249	-0.940	0.013	0.385	-0.923	-0.243	0.028	-0.087	-0.055	-0.060	-0.009	0.079	0.035	0.020	-0.068
0.051	0.307	-0.865	0.013	0.381	-0.924	-0.186	0.108	-0.139	-0.012	0.001	0.067	0.036	0.094	0.095	-0.060
-0.041	0.346	-0.936	0.013	0.376	-0.927	-0.279	0.020	-0.141	-0.104	0.045	-0.002	0.127	0.133	0.024	-0.053
-0.014	0.396	-0.979	0.014	0.370	-0.929	-0.295	-0.022	-0.124	-0.078	0.100	-0.043	0.099	0.182	0.020	-0.054
0.020	0.307	-0.952	0.010	0.363	-0.932	-0.371	0.277	-0.101	-0.039	0.018	-0.012	0.064	0.093	0.008	-0.062
-0.022	0.300	-0.995	0.006	0.357	-0.934	-0.320	0.251	-0.076	-0.077	0.017	-0.053	0.106	0.085	0.034	-0.056
-0.045	0.327	-1.003	0.005	0.348	-0.938	-0.495	0.018	0.002	-0.100	0.053	-0.057	0.129	0.111	0.042	-0.043
-0.037	0.361	-1.031	0.011	0.338	-0.941	-0.506	-0.338	0.057	-0.098	0.097	-0.082	0.121	0.146	0.068	-0.029
0.070	0.323	-0.956	0.017	0.329	-0.944	-0.477	-0.296	0.013	0.004	0.067	-0.004	0.014	0.107	0.007	-0.015
0.105	0.323	-0.972	0.019	0.318	-0.948	-0.577	-0.086	-0.015	0.037	0.078	-0.015	0.020	0.107	0.008	0.003
0.086	0.323	-0.964	0.021	0.308	-0.951	-0.533	-0.122	-0.045	0.015	0.088	-0.004	0.001	0.107	0.001	0.008
0.063	0.315	-1.039	0.022	0.297	-0.955	-0.600	-0.025	0.019	-0.008	0.091	-0.075	0.025	0.099	0.073	0.006
0.013	0.245	-1.035	0.029	0.287	-0.957	-0.487	-0.368	-0.027	-0.065	0.031	-0.069	0.077	0.029	0.068	-0.019
0.067	0.145	-0.979	0.027	0.278	-0.960	-0.460	0.138	-0.056	-0.009	-0.060	-0.011	0.024	0.071	0.012	-0.018
-0.003	0.137	-0.960	0.036	0.270	-0.962	-0.404	-0.506	0.022	-0.088	-0.059	0.011	0.094	0.079	0.009	-0.039
0.117	0.149	-0.940	0.036	0.263	-0.964	-0.324	0.065	-0.046	0.032	-0.041	0.032	0.025	0.067	0.029	-0.035
0.001	0.149	-0.960	0.041	0.259	-0.965	-0.214	-0.263	-0.031	-0.088	-0.036	0.013	0.091	0.067	0.010	-0.039
0.063	0.168	-1.003	0.045	0.255	-0.966	-0.192	-0.223	-0.037	-0.031	-0.013	-0.030	0.031	0.048	0.033	-0.037
0.067	0.187	-0.979	0.049	0.250	-0.967	-0.219	-0.220	0.022	-0.031	0.011	-0.005	0.028	0.028	0.009	-0.027
0.017	0.199	-0.987	0.051	0.248	-0.967	-0.100	-0.069	-0.001	-0.082	0.025	-0.013	0.079	0.017	0.017	-0.018
0.201	0.203	-0.905	0.053	0.245	-0.968	-0.178	-0.112	-0.036	0.100	0.032	0.071	0.104	0.014	0.066	-0.016
0.036	0.234	-1.039	0.054	0.243	-0.969	-0.099	0.006	-0.083	-0.066	0.065	-0.062	0.062	0.016	0.068	-0.012
0.078	0.300	-1.035	0.061	0.238	-0.969	-0.230	-0.375	-0.013	-0.031	0.135	-0.058	0.020	0.082	0.065	0.013
0.078	0.300	-1.035	0.062	0.238	-0.969	-0.018	0.013	-0.150	-0.031	0.135	-0.058	0.021	0.081	0.065	-0.010
0.151	0.323	-1.019	0.059	0.235	-0.970	-0.137	0.180	-0.091	0.045	0.160	-0.041	0.053	0.104	0.049	0.002
0.032	0.199	-1.058	0.063	0.235	-0.970	-0.012	-0.202	-0.088	-0.079	0.037	-0.081	0.066	0.019	0.089	-0.003
0.124	0.187	-0.995	0.065	0.232	-0.971	-0.140	-0.069	-0.017	0.012	0.028	-0.017	0.026	0.031	0.026	0.002
0.070	0.218	-1.019	0.072	0.231	-0.970	-0.068	-0.389	0.000	-0.049	0.061	-0.041	0.027	0.000	0.049	-0.011
0.132	0.145	-0.999	0.075	0.227	-0.971	-0.149	-0.122	-0.016	0.010	-0.009	-0.021	0.035	0.074	0.030	-0.011
0.113	0.114	-0.968	0.076	0.225	-0.971	-0.107	-0.037	-0.080	-0.010	-0.038	0.011	0.017	0.105	0.002	-0.018
0.082	0.060	-0.972	0.081	0.222	-0.972	-0.103	-0.272	-0.032	-0.046	-0.089	0.007	0.014	0.159	0.002	-0.010
0.120	0.060	-0.968	0.087	0.220	-0.972	-0.100	-0.272	-0.034	-0.013	-0.087	0.011	0.025	0.159	0.002	-0.023
0.143	0.060	-0.972	0.087	0.218	-0.972	-0.051	0.033	-0.023	0.011	-0.085	0.008	0.050	0.159	0.002	-0.019
0.086	0.029	-0.983	0.094	0.217	-0.972	-0.046	-0.375	0.029	-0.054	-0.115	-0.005	0.008	0.189	0.015	-0.011
0.151	0.056	-0.960	0.093	0.216	-0.972	-0.016	0.060	-0.017	0.012	-0.087	0.019	0.059	0.162	0.009	-0.018
0.151	0.064	-0.944	0.096	0.215	-0.972	-0.030	-0.148	0.004	0.009	-0.078	0.035	0.060	0.154	0.025	-0.026
0.086	0.091	-0.991	0.098	0.212	-0.972	-0.147	-0.096	0.036	-0.057	-0.048	-0.012	0.005	0.126	0.023	-0.006
0.105	0.160	-0.987	0.103	0.208	-0.973	-0.190	-0.271	0.035	-0.043	0.026	-0.008	0.015	0.056	0.018	-0.016
0.201	0.160	-0.991	0.103	0.205	-0.973	-0.155	0.015	-0.032	0.053	0.029	-0.011	0.112	0.056	0.022	-0.011
0.097	0.157	-0.991	0.103	0.202	-0.974	-0.157	-0.014	0.000	-0.051	0.028	-0.010	0.009	0.060	0.021	-0.006
0.174	0.126	-0.975	0.103	0.199	-0.974	-0.120	-0.002	-0.012	0.026	-0.000	0.006	0.086	0.090	0.005	-0.001
0.124	0.118	-0.975	0.104	0.197	-0.975	-0.124	-0.043	-0.017	-0.025	-0.006	0.006	0.036	0.098	0.005	-0.019
0.124	0.122	-1.011	0.104	0.193	-0.976	-0.149	0.006	-0.029	-0.025	0.001	-0.028	0.036	0.094	0.040	-0.021
0.120	0.075	-0.972	0.108	0.190	-0.976	-0.150	-0.179	-0.012	-0.032	-0.042	0.011	0.032	0.140	0.001	-0.027
0.101	0.072	-0.964	0.112	0.188	-0.976	-0.077	-0.187	0.010	-0.055	-0.045	0.019	0.013	0.143	0.008	-0.027
0.159	0.083	-0.960	0.113	0.186	-0.976	-0.087	-0.084	-0.037	0.001	-0.031	0.023	0.070	0.131	0.012	-0.023
0.143	0.102	-0.952	0.114	0.185	-0.976	-0.067	0.001	-0.039	-0.014	-0.011	0.032	0.055	0.111	0.021	-0.016
0.170	0.072	-0.983	0.118	0.182	-0.976	-0.109	-0.237	0.021	0.008	-0.039	0.000	0.082	0.142	0.011	-0.004
0.170	0.099	-0.964	0.118	0.181	-0.977	-0.074	0.053	-0.040	0.009	-0.011	0.020	0.081	0.114	0.010	-0.005
0.170	0.099	-0.964	0.116	0.179	-0.977	-0.083	0.072	0.010	0.010	-0.009	0.021	0.081	0.114	0.010	-0.003
0.147	0.087	-0.983	0.117	0.177	-0.977	-0.076	-0.045	0.003	-0.013	-0.019	0.001	0.057	0.125	0.009	-0.001
0.159	0.064	-0.952	0.118	0.176	-0.977	-0.037	-0.016	-0.010	-0.002	-0.041	0.033	0.069	0.147	0.023	-0.011
0.193	0.064	-0.936	0.114	0.176	-0.978	0.006	0.224	-0.026	0.037	-0.041	0.049	0.103	0.147	0.039	-0.014
0.105	0.072	-0.987	0.118	0.176	-0.977	0.035	-0.206	-0.009	-0.056	-0.033	-0.003	0.014	0.138	0.012	-0.016
0.151	0.068	-0.972	0.117	0.177	-0.977	0.046	0.045	0.006	-0.008	-0.038	0.013	0.059	0.141	0.004	-0.013
0.140	0.064	-0.972	0.119	0.177	-0.977	0.058	-0.118	0.032	-0.022	-0.042	0.012	0.047	0.144	0.004	-0.014
0.170	0.072	-0.964	0.119	0.179	-0.977	0.099	0.021	0.063	0.010	-0.036	0.020	0.077	0.136	0.013	-0.008
0.182	0.075	-0.956	0.116	0.181	-0.977	0.100	0.170	0.033	0.025	-0.034	0.028	0.088	0.131	0.021	-0.014
0.140	0.060	-0.975	0.115	0.182	-0.976	0.086	0.010	0.067	-0.017	-0.051	0.008	0.045	0.146	0.002	-0.009
0.120	0.044	-0.964	0.116	0.184	-0.976	0.068	-0.048	0.085	-0.037	-0.067	0.019	0.025	0.161	0.014	-0.014
0.182	0.052	-0.912	0.116	0.187	-0.976	0.177	0.010	0.059	0.025	-0.063	0.070	0.086	0.153	0.066	-0.009
0.136	0.056	-0.972	0.117	0.190	-0.975	0.168	-0.102	0.102	-0.023	-0.062	0.010	0.039	0.148	0.007	-0.003
0.205	0.083	-0.960	0.115	0.194	-0.974	0.205	0.122	0.090	0.049	-0.039	0.021	0.107	0.120	0.019	0.003
0.167	0.099	-0.975	0.114	0.198	-0.974	0.201	0.039	0.084	0.012	-0.027	0.005	0.068	0.104	0.003	-0.003
0.143	0.079	-0.979	0.114	0.200	-0.973	0.132	-0.003	0.060	-0.011	-0.049	0.000	0.044	0.122	0.000	0.007
0.136	0.072	-0.940	0.113	0.202	-0.973	0.096	0.014	0.078	-0.018	-0.058	0.039	0.035	0.129	0.039	0.003
0.193	0.102	-0.956	0.115	0.205	-0.972	0.156	-0.078	0.051	0.038	-0.030	0.023	0.092	0.098	0.023	0.008
0.201	0.122	-0.901	0.112	0.208	-0.972	0.197	0.177	0.005	0.050	-0.015	0.078	0.099	0.077	0.079	0.010
0.205	0.129	-0.909	0.106	0.211	-0.972	0.181	0.316	-0.030	0.059	-0.011	0.070	0.102	0.069	0.070	-0.001
0.151	0.087	-0.964	0.104	0.213	-0.971	0.107	0.090	0.057	0.007	-0.055	0.014	0.047	0.111	0.014	0.008
0.047	0.137	-0.975	0.102	0.215	-0.971	0.091	0.090	0.048	-0.094	-0.007	0.002	0.057	0.061	0.002	-0.001
0.255	0.126	-0.885	0.099	0.217	-0.971	0.088	0.153	0.047	0.116	-0.020	0.093	0.150	0.072	0.092	-0.014
0.124	0.129	-0.924	0.097	0.217	-0.971	0.038	0.139	0.062	-0.011	-0.017	0.054	0.017	0.067	0.053	-0.019
0.113	0.118	-0.940	0.095	0.219	-0.971	0.093	0.082	0.016	-0.021	-0.030	0.038	0.005	0.078	0.037	-0.005
0.124	0.114	-0.920	0.089	0.220	-0.972	0.056	0.309	0.014	-0.003	-0.034	0.058	0.015	0.080	0.057	-0.021
0.124	0.114	-0.920	0.087	0.221	-0.971	0.098	0.101	0.093	-0.001	-0.036	0.057	0.014	0.079	0.057	-0.022
0.124	0.168	-0.964	0.082	0.224	-0.971	0.120	0.245	0.065	0.004	0.016	0.014	0.013	0.023	0.014	-0.031
0.086	0.164	-0.944	0.073	0.229	-0.971	0.257	0.468	0.071	-0.025	0.007	0.033	0.026	0.025	0.033	-0.026
0.043	0.160	-0.912	0.069	0.232	-0.970	0.198	0.180	0.094	-0.063	-0.001	0.064	0.068	0.027	0.064	-0.030
0.147	0.191	-0.849	0.060	0.237	-0.970	0.214	0.437	0.035	0.050	0.026	0.127	0.036	0.005	0.127	-0.040
0.093	0.145	-0.853	0.052	0.239	-0.970	0.144	0.398	0.048	0.004	-0.023	0.123	0.018	0.040	0.122	-0.042
0.070	0.122	-0.853	0.045	0.243	-0.969	0.205	0.404	-0.005	-0.011	-0.050	0.122	0.040	0.062	0.121	-0.042
0.047	0.145	-0.905	0.035	0.247	-0.968	0.244	0.480	0.035	-0.025	-0.032	0.070	0.062	0.037	0.069	-0.048
0.005	0.141	-0.912	0.031	0.251	-0.967	0.207	0.219	0.067	-0.062	-0.040	0.062	0.103	0.039	0.060	-0.054
0.059	0.133	-0.897	0.023	0.256	-0.966	0.275	0.419	0.034	0.000	-0.053	0.076	0.048	0.046	0.075	-0.060
0.013	0.133	-0.873	0.016	0.261	-0.965	0.242	0.341	0.059	-0.039	-0.057	0.099	0.094	0.045	0.097	-0.059
-0.026	0.184	-0.928	0.012	0.264	-0.964	0.188	0.153	0.066	-0.074	-0.010	0.043	0.131	0.007	0.041	-0.038
0.020	0.160	-0.912	0.010	0.267	-0.964	0.170	0.091	0.113	-0.025	-0.037	0.058	0.084	0.015	0.056	-0.035
0.097	0.207	-0.885	-0.000	0.272	-0.962	0.242	0.536	0.048	0.062	0.005	0.084	0.006	0.033	0.083	-0.024
0.043	0.195	-0.901	-0.007	0.278	-0.961	0.328	0.334	0.074	0.015	-0.013	0.067	0.058	0.023	0.067	-0.015
0.032	0.149	-0.877	-0.017	0.283	-0.959	0.296	0.488	0.129	0.014	-0.064	0.089	0.069	0.021	0.091	-0.030
-0.007	0.122	-0.901	-0.025	0.288	-0.957	0.260	0.405	0.091	-0.016	-0.096	0.064	0.107	0.046	0.067	-0.052
-0.095	0.157	-0.889	-0.027	0.290	-0.957	0.153	0.049	0.070	-0.103	-0.064	0.075	0.194	0.009	0.078	-0.072
-0.049	0.168	-0.869	-0.032	0.292	-0.956	0.090	0.270	0.036	-0.051	-0.054	0.094	0.147	0.005	0.098	-0.079
-0.095	0.160	-0.893	-0.035	0.292	-0.956	0.017	0.111	-0.005	-0.095	-0.061	0.070	0.192	0.000	0.074	-0.083
-0.068	0.153	-0.991	-0.036	0.291	-0.956	-0.036	0.082	-0.028	-0.066	-0.068	-0.028	0.164	0.005	0.024	-0.054
-0.087	0.126	-1.019	-0.040	0.289	-0.956	-0.047	0.188	0.017	-0.082	-0.094	-0.055	0.183	0.029	0.053	-0.026
-0.007	0.157	-1.035	-0.044	0.288	-0.957	-0.032	0.237	0.026	0.004	-0.062	-0.071	0.103	0.004	0.069	0.021
0.017	0.114	-1.062	-0.047	0.285	-0.957	-0.133	0.170	-0.010	0.031	-0.102	-0.098	0.080	0.037	0.096	0.024
0.070	0.122	-1.086	-0.056	0.283	-0.958	-0.089	0.460	0.022	0.093	-0.092	-0.122	0.026	0.028	0.120	0.030
-0.072	0.137	-0.956	-0.066	0.287	-0.956	0.228	0.491	0.118	-0.039	-0.080	0.007	0.169	0.010	0.009	-0.012
-0.072	0.137	-0.956	-0.078	0.295	-0.952	0.500	0.569	0.221	-0.027	-0.089	0.003	0.169	0.008	0.009	-0.035
-0.249	0.261	-0.948	-0.085	0.306	-0.948	0.611	0.221	0.351	-0.197	0.024	0.007	0.346	0.118	0.017	-0.063
-0.122	0.330	-0.968	-0.091	0.316	-0.944	0.553	0.234	0.293	-0.063	0.083	-0.017	0.220	0.190	0.003	-0.039
-0.103	0.361	-1.003	-0.095	0.324	-0.941	0.436	0.152	0.194	-0.040	0.106	-0.055	0.201	0.223	0.039	-0.007
-0.014	0.373	-1.050	-0.099	0.330	-0.939	0.304	0.179	0.127	0.053	0.112	-0.105	0.112	0.237	0.087	0.076
0.036	0.350	-1.078	-0.097	0.334	-0.937	0.274	-0.171	0.175	0.100	0.084	-0.134	0.062	0.216	0.115	0.133
0.136	0.338	-1.094	-0.093	0.340	-0.936	0.304	-0.237	0.209	0.196	0.068	-0.151	0.038	0.207	0.131	0.211
0.143	0.323	-1.098	-0.086	0.345	-0.935	0.307	-0.446	0.236	0.197	0.047	-0.156	0.046	0.194	0.135	0.279
0.293	0.319	-1.106	-0.079	0.352	-0.933	0.402	-0.373	0.143	0.340	0.036	-0.166	0.197	0.192	0.143	0.332
0.351	0.323	-1.121	-0.073	0.358	-0.931	0.341	-0.208	0.017	0.393	0.034	-0.184	0.255	0.199	0.159	0.366
0.328	0.315	-1.149	-0.067	0.365	-0.929	0.413	-0.308	0.016	0.363	0.019	-0.214	0.232	0.193	0.187	0.398
0.336	0.296	-1.141	-0.058	0.372	-0.926	0.413	-0.430	0.023	0.362	-0.007	-0.208	0.240	0.176	0.179	0.395
0.336	0.272	-1.117	-0.053	0.377	-0.925	0.296	-0.238	0.099	0.357	-0.036	-0.186	0.240	0.155	0.155	0.360
0.297	0.249	-1.121	-0.046	0.378	-0.925	0.091	-0.329	0.102	0.312	-0.060	-0.190	0.202	0.133	0.158	0.333
0.197	0.249	-1.133	-0.034	0.379	-0.925	0.061	-0.671	0.098	0.200	-0.061	-0.202	0.102	0.135	0.169	0.308
0.247	0.234	-1.070	-0.023	0.380	-0.925	0.098	-0.566	0.046	0.240	-0.078	-0.139	0.151	0.122	0.106	0.275
0.297	0.292	-0.991	-0.014	0.381	-0.925	0.052	-0.480	0.030	0.280	-0.021	-0.060	0.202	0.182	0.027	0.265
0.247	0.307	-0.995	-0.005	0.379	-0.925	-0.068	-0.428	0.054	0.222	-0.004	-0.064	0.153	0.200	0.030	0.261
0.363	0.350	-0.928	-0.000	0.378	-0.926	-0.041	-0.209	-0.027	0.332	0.039	0.004	0.270	0.244	0.036	0.253
0.263	0.377	-0.991	0.005	0.379	-0.925	0.028	-0.175	-0.112	0.228	0.066	-0.060	0.172	0.273	0.026	0.230
0.293	0.354	-0.909	0.006	0.380	-0.925	0.074	-0.016	-0.075	0.257	0.041	0.023	0.204	0.252	0.056	0.206
0.224	0.350	-0.881	0.002	0.379	-0.925	-0.032	0.304	-0.107	0.192	0.038	0.051	0.135	0.251	0.084	0.157
0.136	0.327	-0.948	-0.004	0.378	-0.926	-0.070	0.423	-0.143	0.110	0.016	-0.016	0.046	0.230	0.017	0.118
0.093	0.261	-0.909	-0.011	0.374	-0.928	-0.223	0.462	-0.183	0.075	-0.045	0.025	0.004	0.167	0.056	0.076
0.032	0.257	-0.983	-0.015	0.366	-0.931	-0.410	0.301	-0.223	0.018	-0.041	-0.047	0.059	0.165	0.018	0.029
0.047	0.249	-0.905	-0.018	0.359	-0.933	-0.366	0.304	-0.259	0.037	-0.042	0.035	0.045	0.159	0.062	0.003
-0.076	0.257	-0.948	-0.020	0.353	-0.935	-0.303	0.197	-0.308	-0.084	-0.029	-0.006	0.171	0.168	0.019	-0.010
-0.014	0.272	-0.932	-0.018	0.348	-0.937	-0.271	0.015	-0.317	-0.024	-0.008	0.011	0.111	0.185	0.036	-0.023
-0.010	0.261	-0.991	-0.018	0.339	-0.941	-0.452	0.129	-0.271	-0.020	-0.012	-0.044	0.109	0.175	0.022	-0.039
-0.010	0.242	-0.920	-0.015	0.331	-0.944	-0.436	-0.101	-0.188	-0.023	-0.023	0.030	0.111	0.157	0.051	-0.039
-0.033	0.249	-0.897	-0.017	0.323	-0.946	-0.410	0.152	-0.255	-0.045	-0.008	0.056	0.135	0.166	0.076	-0.052
-0.057	0.207	-0.932	-0.012	0.318	-0.948	-0.269	-0.155	-0.239	-0.072	-0.045	0.022	0.159	0.126	0.041	-0.073
-0.053	0.187	-0.885	-0.008	0.313	-0.950	-0.212	-0.145	-0.263	-0.072	-0.060	0.071	0.157	0.109	0.089	-0.079
-0.087	0.195	-0.952	0.004	0.307	-0.952	-0.303	-0.597	-0.176	-0.119	-0.046	0.006	0.193	0.118	0.022	-0.077
-0.010	0.168	-0.916	0.013	0.301	-0.953	-0.298	-0.396	-0.210	-0.050	-0.067	0.043	0.118	0.092	0.057	-0.079
0.001	0.141	-0.936	0.019	0.295	-0.955	-0.298	-0.271	-0.170	-0.045	-0.088	0.025	0.108	0.066	0.037	-0.064
-0.037	0.168	-0.968	0.029	0.289	-0.957	-0.301	-0.484	-0.092	-0.093	-0.056	-0.005	0.147	0.095	0.005	-0.056
0.024	0.184	-1.023	0.034	0.283	-0.959	-0.298	-0.261	-0.104	-0.036	-0.034	-0.058	0.086	0.112	0.051	-0.040
-0.018	0.207	-0.987	0.042	0.277	-0.960	-0.269	-0.407	-0.080	-0.087	-0.006	-0.021	0.129	0.136	0.016	-0.033
0.090	0.222	-0.999	0.051	0.270	-0.961	-0.365	-0.389	-0.121	0.013	0.017	-0.031	0.023	0.151	0.028	-0.026
0.059	0.218	-0.983	0.055	0.262	-0.963	-0.396	-0.182	-0.089	-0.022	0.021	-0.014	0.054	0.148	0.011	-0.010
0.028	0.214	-0.975	0.058	0.255	-0.965	-0.373	-0.159	-0.154	-0.056	0.024	-0.004	0.084	0.145	0.003	-0.020
0.143	0.191	-1.007	0.062	0.248	-0.967	-0.337	-0.124	-0.111	0.057	0.008	-0.034	0.033	0.123	0.034	-0.016
-0.060	0.187	-1.035	0.070	0.242	-0.968	-0.296	-0.424	-0.060	-0.155	0.010	-0.061	0.171	0.121	0.062	-0.009
0.155	0.160	-0.964	0.079	0.237	-0.968	-0.247	-0.453	0.008	0.052	-0.012	0.010	0.045	0.096	0.008	-0.013
0.128	0.164	-0.956	0.077	0.234	-0.969	-0.150	0.119	-0.060	0.027	-0.004	0.019	0.018	0.101	0.016	-0.016
0.028	0.157	-0.999	0.085	0.230	-0.970	-0.208	-0.412	0.005	-0.081	-0.008	-0.024	0.081	0.095	0.028	0.010
0.155	0.176	-0.995	0.088	0.226	-0.970	-0.167	-0.196	0.014	0.042	0.015	-0.020	0.047	0.115	0.024	-0.004
0.132	0.129	-0.956	0.094	0.223	-0.970	-0.165	-0.269	0.030	0.014	-0.028	0.020	0.024	0.069	0.016	-0.012
0.078	0.164	-1.011	0.094	0.217	-0.972	-0.270	-0.034	-0.019	-0.040	0.012	-0.034	0.029	0.104	0.039	-0.011
0.101	0.118	-0.983	0.100	0.212	-0.972	-0.240	-0.284	0.026	-0.022	-0.029	-0.006	0.006	0.058	0.011	-0.019
0.059	0.114	-0.975	0.103	0.208	-0.973	-0.222	-0.171	0.020	-0.067	-0.029	0.002	0.048	0.054	0.003	-0.023
0.132	0.110	-1.003	0.110	0.203	-0.973	-0.217	-0.370	0.023	-0.001	-0.028	-0.025	0.025	0.050	0.029	-0.021
0.132	0.095	-0.948	0.114	0.199	-0.973	-0.228	-0.203	0.029	-0.005	-0.039	0.030	0.025	0.034	0.026	-0.026
0.132	0.095	-0.948	0.113	0.194	-0.974	-0.229	0.062	0.024	-0.004	-0.034	0.032	0.025	0.034	0.026	-0.004
0.093	0.110	-0.972	0.116	0.190	-0.975	-0.213	-0.153	0.035	-0.045	-0.015	0.008	0.013	0.049	0.003	-0.016
0.167	0.133	-1.031	0.114	0.185	-0.976	-0.212	0.067	0.023	0.030	0.013	-0.050	0.060	0.072	0.056	-0.008
0.070	0.122	-1.031	0.120	0.181	-0.976	-0.247	-0.334	0.092	-0.072	0.006	-0.050	0.036	0.060	0.055	-0.003
0.178	0.129	-0.960	0.121	0.176	-0.977	-0.210	-0.007	0.007	0.035	0.017	0.022	0.072	0.068	0.015	0.008
0.167	0.126	-0.952	0.123	0.172	-0.977	-0.223	-0.099	-0.009	0.022	0.018	0.031	0.061	0.065	0.023	-0.005
0.147	0.110	-1.011	0.124	0.168	-0.978	-0.197	-0.080	0.006	0.001	0.006	-0.028	0.041	0.050	0.036	0.007
0.136	0.048	-0.952	0.125	0.164	-0.978	-0.170	-0.057	-0.000	-0.011	-0.053	0.032	0.030	0.011	0.023	0.003
0.151	0.095	-1.003	0.126	0.161	-0.979	-0.170	-0.029	0.019	0.004	-0.003	-0.019	0.046	0.035	0.028	0.003
0.163	0.075	-0.964	0.128	0.157	-0.979	-0.183	-0.100	-0.001	0.013	-0.019	0.021	0.057	0.016	0.011	-0.007
0.163	0.056	-0.979	0.125	0.153	-0.980	-0.165	0.160	-0.030	0.016	-0.035	0.007	0.057	0.002	0.006	-0.003
0.101	0.064	-1.003	0.131	0.150	-0.980	-0.171	-0.306	0.073	-0.051	-0.024	-0.017	0.004	0.007	0.030	-0.004
0.143	0.079	-1.011	0.133	0.146	-0.980	-0.188	-0.090	0.043	-0.010	-0.005	-0.025	0.039	0.023	0.038	-0.006
0.182	0.099	-0.920	0.132	0.144	-0.981	-0.130	0.050	0.029	0.030	0.017	0.067	0.077	0.043	0.053	-0.008
0.159	0.099	-0.944	0.129	0.141	-0.982	-0.131	0.123	-0.014	0.009	0.020	0.044	0.054	0.043	0.030	-0.012
0.155	0.083	-0.972	0.124	0.139	-0.983	-0.097	0.273	-0.015	0.010	0.006	0.017	0.050	0.027	0.003	0.002
0.086	0.083	-0.975	0.128	0.136	-0.982	-0.123	-0.214	0.059	-0.063	0.009	0.013	0.019	0.027	0.000	-0.010
0.213	0.099	-1.003	0.122	0.134	-0.983	-0.119	0.325	-0.018	0.071	0.027	-0.013	0.108	0.042	0.028	-0.010
0.082	0.095	-1.003	0.125	0.131	-0.983	-0.139	-0.166	0.008	-0.063	0.026	-0.013	0.023	0.039	0.027	-0.010
0.147	0.114	-0.968	0.127	0.127	-0.984	-0.196	-0.098	-0.025	0.000	0.049	0.022	0.042	0.058	0.009	0.002
0.163	0.068	-0.960	0.130	0.121	-0.984	-0.274	-0.136	-0.032	0.013	0.009	0.031	0.057	0.011	0.017	-0.013
0.167	0.056	-0.936	0.129	0.116	-0.985	-0.244	0.066	-0.045	0.018	0.002	0.055	0.061	0.001	0.042	-0.003
0.143	0.025	-0.987	0.126	0.112	-0.986	-0.224	0.144	-0.018	-0.002	-0.024	0.005	0.037	0.032	0.009	-0.000
0.159	0.021	-0.948	0.129	0.106	-0.986	-0.271	-0.154	0.047	0.010	-0.023	0.044	0.052	0.036	0.031	-0.003
0.163	0.052	-0.972	0.125	0.100	-0.987	-0.314	0.210	-0.012	0.018	0.014	0.022	0.055	0.006	0.008	-0.005
0.151	0.010	-0.932	0.125	0.094	-0.988	-0.298	0.043	-0.022	0.007	-0.022	0.062	0.044	0.048	0.049	-0.004
0.151	0.010	-0.932	0.123	0.087	-0.989	-0.324	0.111	-0.038	0.009	-0.016	0.063	0.043	0.049	0.050	-0.005
0.170	0.025	-0.920	0.122	0.079	-0.989	-0.363	0.019	-0.024	0.029	0.007	0.076	0.061	0.034	0.062	-0.002
0.136	0.002	-0.983	0.119	0.071	-0.990	-0.435	0.186	-0.011	-0.002	-0.008	0.014	0.025	0.058	0.000	0.011
0.197	-0.002	-0.881	0.110	0.064	-0.992	-0.307	0.472	-0.009	0.068	-0.006	0.118	0.086	0.062	0.103	0.017
0.205	0.014	-0.936	0.106	0.058	-0.993	-0.296	0.220	-0.018	0.080	0.016	0.064	0.093	0.046	0.049	0.012
0.170	-0.048	-0.893	0.094	0.052	-0.994	-0.316	0.599	-0.030	0.057	-0.040	0.109	0.058	0.108	0.092	0.004
0.113	-0.017	-0.909	0.084	0.045	-0.995	-0.319	0.508	0.016	0.009	-0.003	0.094	0.001	0.076	0.077	-0.018
0.063	-0.002	-0.960	0.080	0.038	-0.996	-0.383	0.204	0.050	-0.037	0.020	0.044	0.051	0.059	0.026	-0.015
0.024	-0.044	-0.952	0.077	0.031	-0.997	-0.327	0.134	0.095	-0.072	-0.016	0.052	0.089	0.101	0.034	-0.027
0.201	-0.037	-0.873	0.064	0.025	-0.998	-0.274	0.692	-0.015	0.118	-0.003	0.132	0.087	0.092	0.113	-0.040
0.051	-0.037	-0.936	0.054	0.019	-0.998	-0.323	0.465	0.052	-0.023	0.004	0.070	0.064	0.091	0.050	-0.048
0.020	-0.025	-0.861	0.045	0.011	-0.999	-0.359	0.446	-0.100	-0.045	0.023	0.145	0.096	0.078	0.124	-0.051
0.017	-0.048	-0.861	0.040	0.003	-0.999	-0.392	0.290	-0.153	-0.042	0.008	0.145	0.101	0.100	0.125	-0.082
-0.003	-0.056	-0.873	0.038	-0.006	-0.999	-0.456	0.098	-0.140	-0.059	0.010	0.133	0.121	0.107	0.113	-0.084
-0.007	-0.075	-0.909	0.035	-0.015	-0.999	-0.456	0.098	-0.099	-0.061	-0.000	0.098	0.126	0.126	0.077	-0.067
0.051	-0.083	-0.842	0.031	-0.023	-0.999	-0.359	0.209	-0.081	0.001	-0.000	0.165	0.070	0.133	0.143	-0.069
0.093	-0.106	-0.865	0.027	-0.028	-0.999	-0.237	0.247	-0.090	0.048	-0.019	0.141	0.029	0.156	0.119	-0.049
-0.037	-0.071	-0.928	0.023	-0.033	-0.999	-0.252	0.187	-0.079	-0.079	0.021	0.078	0.161	0.121	0.056	-0.045
0.082	-0.122	-0.885	0.020	-0.038	-0.999	-0.238	0.138	-0.032	0.043	-0.024	0.121	0.042	0.171	0.099	-0.039
0.005	-0.114	-0.897	0.016	-0.043	-0.999	-0.216	0.174	-0.064	-0.031	-0.012	0.109	0.121	0.164	0.087	-0.046
0.059	-0.114	-0.865	0.015	-0.047	-0.999	-0.210	0.057	-0.007	0.024	-0.007	0.141	0.068	0.164	0.119	-0.020
0.024	-0.149	-0.885	0.007	-0.049	-0.999	-0.089	0.439	-0.074	-0.002	-0.040	0.121	0.105	0.198	0.100	-0.022
0.109	-0.102	-0.865	0.003	-0.052	-0.999	-0.142	0.197	-0.075	0.087	0.009	0.140	0.022	0.150	0.120	-0.013
0.047	-0.122	-0.881	-0.003	-0.056	-0.998	-0.166	0.308	-0.143	0.031	-0.007	0.124	0.085	0.168	0.104	-0.027
0.024	-0.141	-0.905	-0.010	-0.059	-0.998	-0.144	0.320	-0.162	0.015	-0.023	0.100	0.109	0.185	0.080	-0.035
-0.064	-0.164	-0.936	-0.010	-0.062	-0.998	-0.159	0.003	-0.102	-0.073	-0.043	0.069	0.198	0.206	0.048	-0.047
-0.064	-0.164	-0.936	-0.015	-0.066	-0.998	-0.163	0.225	-0.136	-0.068	-0.040	0.068	0.198	0.204	0.047	-0.051
0.005	-0.141	-0.916	-0.018	-0.071	-0.997	-0.234	0.169	-0.115	0.004	-0.012	0.087	0.129	0.179	0.065	-0.051
-0.018	-0.137	-0.936	-0.023	-0.075	-0.997	-0.204	0.213	-0.225	-0.014	-0.004	0.067	0.152	0.173	0.045	-0.037
-0.014	-0.168	-0.972	-0.027	-0.080	-0.996	-0.225	0.191	-0.216	-0.007	-0.030	0.032	0.147	0.202	0.008	-0.020
-0.033	-0.180	-0.995	-0.030	-0.085	-0.996	-0.284	0.127	-0.235	-0.023	-0.036	0.007	0.165	0.213	0.016	-0.008
-0.014	-0.199	-1.007	-0.033	-0.093	-0.995	-0.394	0.156	-0.261	-0.000	-0.047	-0.005	0.146	0.231	0.029	0.006
-0.014	-0.168	-1.090	-0.039	-0.103	-0.994	-0.496	0.276	-0.288	0.006	-0.007	-0.089	0.145	0.199	0.112	0.044
-0.022	-0.222	-1.094	-0.042	-0.115	-0.992	-0.593	0.120	-0.296	0.001	-0.049	-0.095	0.152	0.252	0.117	0.084
0.147	-0.226	-1.027	-0.052	-0.126	-0.991	-0.565	0.494	-0.398	0.180	-0.042	-0.029	0.017	0.255	0.051	0.074
0.101	-0.292	-1.109	-0.067	-0.136	-0.989	-0.479	0.688	-0.386	0.149	-0.098	-0.114	0.029	0.320	0.134	0.050
-0.133	-0.323	-1.054	-0.076	-0.140	-0.987	-0.231	0.441	-0.286	-0.075	-0.124	-0.061	0.262	0.350	0.079	0.011
-0.160	-0.207	-0.995	-0.087	-0.140	-0.986	0.005	0.520	-0.253	-0.090	-0.009	-0.002	0.289	0.232	0.020	-0.048
-0.237	-0.145	-0.956	-0.091	-0.139	-0.986	0.035	0.122	-0.182	-0.163	0.052	0.037	0.365	0.169	0.020	-0.092
-0.195	-0.191	-0.952	-0.093	-0.137	-0.986	0.066	0.064	-0.197	-0.119	0.003	0.041	0.323	0.213	0.024	-0.064
-0.114	-0.214	-0.968	-0.092	-0.136	-0.986	0.065	-0.073	-0.181	-0.039	-0.021	0.025	0.241	0.235	0.008	-0.019
0.009	-0.218	-1.035	-0.092	-0.136	-0.986	0.025	-0.001	-0.122	0.084	-0.026	-0.042	0.118	0.237	0.058	0.063
0.067	-0.199	-1.050	-0.087	-0.133	-0.987	0.132	-0.261	-0.063	0.136	-0.010	-0.057	0.061	0.217	0.074	0.166
0.182	-0.187	-1.070	-0.076	-0.126	-0.989	0.382	-0.488	-0.049	0.241	-0.006	-0.075	0.054	0.204	0.094	0.264
0.332	-0.187	-1.141	-0.060	-0.116	-0.991	0.482	-0.773	0.024	0.374	-0.015	-0.143	0.203	0.203	0.165	0.366
0.401	-0.156	-1.153	-0.042	-0.108	-0.993	0.415	-0.815	0.067	0.426	0.007	-0.153	0.271	0.171	0.177	0.442
0.563	-0.114	-1.224	-0.028	-0.101	-0.995	0.364	-0.617	0.036	0.573	0.043	-0.222	0.431	0.128	0.248	0.489
0.509	-0.110	-1.188	-0.013	-0.097	-0.995	0.210	-0.660	-0.080	0.504	0.042	-0.186	0.377	0.123	0.212	0.498
0.467	-0.126	-1.216	0.002	-0.095	-0.995	0.076	-0.687	-0.116	0.447	0.025	-0.213	0.334	0.137	0.240	0.486
0.397	-0.207	-1.322	0.024	-0.096	-0.995	-0.018	-1.087	-0.070	0.355	-0.055	-0.320	0.263	0.218	0.347	0.426
0.386	-0.241	-1.259	0.041	-0.093	-0.995	0.174	-0.783	0.048	0.327	-0.093	-0.257	0.251	0.252	0.284	0.393
0.359	-0.392	-1.129	0.060	-0.087	-0.994	0.344	-0.889	0.117	0.281	-0.250	-0.127	0.223	0.401	0.154	0.357
0.482	-0.388	-1.015	0.076	-0.079	-0.994	0.385	-0.741	0.292	0.387	-0.253	-0.013	0.345	0.397	0.040	0.339
0.420	-0.249	-1.046	0.088	-0.069	-0.994	0.518	-0.506	0.284	0.314	-0.125	-0.045	0.282	0.257	0.072	0.290
0.517	-0.199	-0.916	0.093	-0.060	-0.994	0.451	-0.204	0.228	0.404	-0.084	0.085	0.378	0.206	0.058	0.261
0.290	-0.164	-0.956	0.101	-0.050	-0.994	0.503	-0.352	0.351	0.169	-0.059	0.045	0.151	0.172	0.019	0.215
0.370	-0.269	-0.794	0.102	-0.041	-0.994	0.471	-0.004	0.322	0.248	-0.173	0.207	0.231	0.276	0.180	0.172
0.309	-0.083	-0.885	0.107	-0.027	-0.994	0.674	-0.175	0.395	0.182	-0.002	0.117	0.169	0.090	0.088	0.138
0.251	0.044	-0.916	0.105	-0.014	-0.994	0.579	0.107	0.272	0.126	0.113	0.085	0.111	0.038	0.056	0.134
0.336	0.122	-0.905	0.089	-0.005	-0.996	0.484	0.841	-0.199	0.227	0.181	0.099	0.196	0.116	0.068	0.093
0.190	0.006	-1.102	0.073	-0.000	-0.997	0.232	0.803	-0.219	0.096	0.060	-0.097	0.049	0.001	0.130	0.040
-0.030	-0.010	-1.184	0.068	-0.000	-0.998	0.014	0.257	-0.194	-0.118	0.045	-0.179	0.170	0.014	0.213	0.002
-0.049	-0.199	-0.987	0.070	0.001	-0.998	0.083	-0.130	-0.056	-0.139	-0.145	0.017	0.189	0.203	0.017	-0.053
0.017	-0.284	-0.909	0.075	0.012	-0.997	0.600	-0.259	-0.090	-0.079	-0.241	0.096	0.124	0.287	0.061	-0.088
0.059	-0.307	-0.814	0.079	0.022	-0.997	0.565	-0.179	-0.055	-0.040	-0.275	0.190	0.081	0.310	0.155	-0.086
0.101	-0.245	-0.830	0.075	0.028	-0.997	0.343	0.179	-0.020	0.006	-0.219	0.174	0.038	0.248	0.140	-0.078
0.078	-0.207	-0.916	0.068	0.033	-0.997	0.278	0.395	-0.025	-0.009	-0.185	0.088	0.061	0.209	0.053	-0.069
0.001	-0.083	-0.960	0.066	0.032	-0.997	-0.008	0.089	0.065	-0.084	-0.061	0.045	0.136	0.084	0.009	-0.041
0.013	0.010	-1.035	0.070	0.034	-0.997	0.087	-0.222	0.030	-0.077	0.030	-0.031	0.124	0.009	0.066	-0.023
0.101	0.087	-1.113	0.081	0.036	-0.996	0.123	-0.542	-0.042	0.001	0.105	-0.110	0.035	0.087	0.145	-0.015
0.155	0.037	-0.972	0.082	0.040	-0.996	0.192	-0.040	-0.010	0.054	0.050	0.031	0.019	0.037	0.004	0.005
0.078	0.126	-1.086	0.089	0.051	-0.995	0.555	-0.378	-0.023	-0.031	0.128	-0.084	0.057	0.126	0.118	0.024
0.059	0.099	-1.208	0.104	0.064	-0.993	0.617	-0.766	0.004	-0.065	0.088	-0.208	0.075	0.100	0.240	0.020
0.159	0.126	-1.011	0.108	0.076	-0.991	0.604	-0.204	-0.005	0.031	0.103	-0.013	0.025	0.127	0.042	0.007
0.167	0.083	-0.972	0.115	0.087	-0.990	0.550	-0.306	0.021	0.032	0.050	0.025	0.034	0.085	0.001	0.013
0.086	0.157	-1.070	0.122	0.097	-0.988	0.511	-0.366	0.004	-0.056	0.113	-0.075	0.047	0.159	0.099	0.000
0.159	0.157	-1.046	0.127	0.108	-0.986	0.550	-0.272	0.022	0.012	0.101	-0.053	0.027	0.160	0.075	-0.011
0.067	0.072	-1.042	0.123	0.111	-0.986	0.153	0.199	0.083	-0.076	0.013	-0.049	0.065	0.077	0.071	-0.019
0.143	-0.029	-0.916	0.124	0.114	-0.986	0.161	-0.048	0.135	0.000	-0.091	0.076	0.014	0.023	0.055	-0.019
0.151	-0.064	-0.897	0.115	0.114	-0.987	0.002	0.424	-0.042	0.016	-0.125	0.097	0.024	0.057	0.074	-0.007
0.151	-0.064	-0.897	0.124	0.112	-0.986	-0.075	-0.465	0.093	0.007	-0.124	0.096	0.025	0.058	0.074	-0.019
0.247	0.025	-0.952	0.120	0.109	-0.987	-0.139	0.252	0.069	0.108	-0.032	0.042	0.123	0.031	0.019	0.001
0.024	0.017	-0.991	0.123	0.107	-0.987	-0.107	-0.192	0.130	-0.118	-0.038	0.002	0.100	0.023	0.020	-0.017
0.259	-0.010	-0.881	0.119	0.109	-0.987	0.098	0.213	-0.001	0.120	-0.067	0.113	0.135	0.005	0.090	-0.027
0.078	-0.118	-0.845	0.124	0.109	-0.986	0.059	-0.264	0.030	-0.066	-0.175	0.147	0.046	0.114	0.126	-0.060
0.105	-0.153	-0.889	0.130	0.117	-0.985	0.437	-0.264	-0.086	-0.044	-0.218	0.102	0.021	0.149	0.084	-0.035
0.105	-0.060	-0.897	0.138	0.119	-0.983	0.153	-0.406	-0.024	-0.052	-0.127	0.093	0.023	0.057	0.077	-0.050
0.182	0.075	-0.979	0.141	0.122	-0.982	0.142	-0.164	-0.025	0.022	0.005	0.009	0.052	0.078	0.005	-0.030
0.151	0.141	-1.003	0.139	0.121	-0.983	-0.037	0.074	0.063	-0.007	0.072	-0.014	0.020	0.143	0.027	-0.003
0.147	0.168	-1.015	0.148	0.122	-0.981	-0.005	-0.464	0.112	-0.020	0.099	-0.027	0.015	0.170	0.037	-0.007
0.197	0.160	-1.058	0.144	0.124	-0.982	0.092	0.223	-0.003	0.035	0.089	-0.070	0.064	0.162	0.079	-0.006
0.051	0.133	-1.027	0.154	0.128	-0.980	0.238	-0.507	-0.065	-0.121	0.058	-0.041	0.084	0.135	0.048	-0.014
0.193	0.110	-1.003	0.157	0.128	-0.979	-0.002	-0.151	-0.039	0.018	0.035	-0.018	0.057	0.112	0.024	0.005
0.109	0.160	-1.074	0.171	0.129	-0.977	0.072	-0.732	0.008	-0.080	0.084	-0.092	0.029	0.162	0.095	-0.010
0.278	0.222	-1.007	0.173	0.127	-0.977	-0.134	-0.100	-0.004	0.087	0.148	-0.025	0.139	0.224	0.028	0.013
0.140	0.230	-1.074	0.177	0.130	-0.976	0.165	-0.184	-0.020	-0.055	0.153	-0.093	0.000	0.231	0.095	0.011
0.186	0.211	-1.078	0.182	0.131	-0.974	0.033	-0.277	0.031	-0.014	0.132	-0.098	0.046	0.211	0.099	0.022
0.205	0.207	-1.007	0.186	0.138	-0.973	0.344	-0.184	-0.037	0.001	0.122	-0.029	0.065	0.207	0.028	0.002
0.197	0.199	-1.042	0.194	0.144	-0.970	0.309	-0.426	-0.063	-0.015	0.109	-0.067	0.057	0.199	0.064	0.013
0.163	0.238	-1.082	0.197	0.152	-0.969	0.390	-0.170	-0.047	-0.052	0.140	-0.108	0.023	0.237	0.103	0.011
0.236	0.238	-1.058	0.207	0.157	-0.966	0.258	-0.512	-0.047	0.011	0.135	-0.088	0.096	0.236	0.078	0.026
0.201	0.253	-1.062	0.206	0.161	-0.965	0.235	0.069	-0.082	-0.023	0.146	-0.092	0.062	0.251	0.082	0.022
0.297	0.238	-1.027	0.212	0.161	-0.964	0.018	-0.250	-0.059	0.068	0.130	-0.058	0.160	0.235	0.047	0.009
0.193	0.184	-1.042	0.214	0.163	-0.963	0.127	-0.089	-0.140	-0.038	0.074	-0.074	0.057	0.181	0.062	-0.019
0.124	0.137	-1.062	0.223	0.162	-0.961	-0.067	-0.522	-0.051	-0.117	0.029	-0.096	0.011	0.134	0.081	-0.042
0.147	0.025	-0.932	0.230	0.162	-0.960	0.054	-0.325	-0.091	-0.100	-0.083	0.033	0.013	0.022	0.049	-0.088
0.147	0.025	-0.932	0.235	0.162	-0.958	0.051	-0.247	-0.079	-0.104	-0.083	0.031	0.014	0.021	0.050	-0.122
0.093	0.002	-0.972	0.237	0.165	-0.957	0.172	-0.146	-0.070	-0.161	-0.109	-0.009	0.040	0.003	0.010	-0.128
0.082	-0.037	-0.920	0.248	0.162	-0.955	-0.073	-0.561	-0.069	-0.183	-0.146	0.040	0.051	0.043	0.062	-0.141
0.178	-0.079	-0.893	0.252	0.163	-0.954	0.106	-0.183	-0.168	-0.091	-0.189	0.067	0.046	0.086	0.091	-0.132
0.113	-0.079	-0.924	0.263	0.158	-0.952	-0.179	-0.601	-0.059	-0.168	-0.185	0.033	0.019	0.087	0.060	-0.135
0.255	-0.079	-0.842	0.262	0.158	-0.952	0.075	0.098	-0.180	-0.024	-0.185	0.116	0.123	0.087	0.143	-0.134
0.128	-0.071	-0.909	0.266	0.155	-0.951	-0.096	-0.243	-0.082	-0.156	-0.174	0.049	0.004	0.080	0.076	-0.137
0.124	-0.029	-0.897	0.276	0.154	-0.949	-0.026	-0.529	-0.134	-0.170	-0.130	0.058	0.008	0.037	0.088	-0.125
0.174	0.017	-0.924	0.281	0.148	-0.948	-0.231	-0.259	-0.113	-0.125	-0.079	0.030	0.042	0.010	0.061	-0.127
0.201	0.052	-0.928	0.284	0.144	-0.948	-0.165	-0.130	-0.091	-0.101	-0.040	0.026	0.069	0.045	0.057	-0.113
0.224	0.106	-0.952	0.283	0.139	-0.949	-0.263	0.047	-0.112	-0.077	0.019	0.004	0.092	0.099	0.034	-0.091
0.193	0.110	-0.991	0.289	0.134	-0.948	-0.214	-0.293	-0.081	-0.113	0.028	-0.037	0.061	0.102	0.005	-0.078
0.224	0.129	-0.995	0.288	0.128	-0.949	-0.274	0.038	-0.082	-0.082	0.053	-0.039	0.092	0.121	0.009	-0.071
0.224	0.160	-1.007	0.292	0.124	-0.948	-0.218	-0.195	-0.106	-0.086	0.088	-0.052	0.092	0.152	0.021	-0.070
0.217	0.145	-1.019	0.293	0.117	-0.949	-0.321	-0.079	-0.063	-0.095	0.079	-0.063	0.084	0.137	0.032	-0.064
0.224	0.106	-1.003	0.296	0.112	-0.949	-0.270	-0.158	-0.066	-0.090	0.046	-0.048	0.091	0.098	0.016	-0.077
0.213	0.075	-1.027	0.289	0.106	-0.951	-0.290	0.333	-0.074	-0.095	0.022	-0.069	0.079	0.066	0.039	-0.091
0.174	0.052	-0.960	0.290	0.100	-0.952	-0.277	-0.058	-0.036	-0.135	0.004	-0.001	0.041	0.042	0.029	-0.098
0.151	0.014	-0.991	0.288	0.094	-0.953	-0.293	0.086	-0.003	-0.156	-0.029	-0.032	0.017	0.002	0.002	-0.117
0.205	-0.071	-0.920	0.283	0.089	-0.955	-0.233	0.245	-0.007	-0.097	-0.109	0.041	0.070	0.085	0.069	-0.132
0.143	-0.118	-0.901	0.278	0.085	-0.957	-0.179	0.245	0.014	-0.154	-0.151	0.063	0.007	0.133	0.089	-0.135
0.163	-0.098	-0.920	0.276	0.082	-0.958	-0.148	0.104	0.008	-0.132	-0.129	0.044	0.026	0.115	0.070	-0.132
0.143	-0.064	-0.948	0.268	0.083	-0.960	0.063	0.385	-0.010	-0.144	-0.095	0.019	0.006	0.081	0.043	-0.131
0.170	0.002	-0.932	0.267	0.083	-0.960	0.007	0.041	0.026	-0.116	-0.029	0.035	0.032	0.016	0.059	-0.110
0.182	0.037	-0.960	0.265	0.084	-0.960	0.059	0.088	0.059	-0.102	0.004	0.008	0.043	0.018	0.031	-0.094
0.220	0.033	-0.960	0.263	0.084	-0.961	-0.000	0.095	0.033	-0.062	0.000	0.008	0.081	0.013	0.030	-0.083
0.220	0.033	-0.960	0.260	0.086	-0.962	0.081	0.183	0.041	-0.059	-0.002	0.009	0.080	0.012	0.030	-0.072
0.178	0.068	-0.995	0.261	0.088	-0.961	0.118	-0.092	0.066	-0.102	0.030	-0.027	0.037	0.046	0.006	-0.071
0.201	0.102	-0.995	0.258	0.093	-0.962	0.234	0.135	-0.000	-0.076	0.061	-0.027	0.060	0.079	0.006	-0.083
0.167	0.075	-1.007	0.259	0.095	-0.961	0.083	-0.068	0.047	-0.112	0.032	-0.039	0.025	0.050	0.018	-0.086
0.155	0.060	-0.952	0.262	0.096	-0.960	0.061	-0.187	0.077	-0.126	0.015	0.015	0.012	0.033	0.036	-0.082
0.201	0.025	-0.968	0.261	0.099	-0.960	0.122	0.047	0.057	-0.079	-0.023	-0.001	0.057	0.003	0.021	-0.091
0.205	0.006	-0.979	0.261	0.101	-0.960	0.109	-0.014	0.094	-0.075	-0.044	-0.013	0.059	0.023	0.009	-0.088
0.174	0.002	-0.944	0.261	0.105	-0.960	0.171	-0.044	0.131	-0.107	-0.052	0.022	0.027	0.028	0.045	-0.084
0.201	0.079	-0.956	0.258	0.108	-0.960	0.153	0.162	0.133	-0.077	0.022	0.011	0.052	0.049	0.033	-0.076
0.167	0.060	-0.972	0.260	0.111	-0.959	0.107	-0.122	0.182	-0.113	-0.000	-0.006	0.017	0.028	0.017	-0.070
0.247	0.091	-0.948	0.258	0.113	-0.960	0.064	0.088	0.158	-0.030	0.029	0.018	0.097	0.058	0.040	-0.058
0.243	0.083	-0.940	0.253	0.114	-0.961	0.020	0.217	0.115	-0.029	0.020	0.027	0.093	0.049	0.047	-0.059
0.236	0.052	-0.920	0.245	0.114	-0.963	0.018	0.411	0.078	-0.029	-0.011	0.048	0.087	0.018	0.066	-0.046
0.186	0.052	-0.940	0.243	0.115	-0.963	-0.003	0.095	0.104	-0.076	-0.011	0.029	0.038	0.017	0.045	-0.067
0.243	0.041	-0.897	0.237	0.115	-0.965	0.027	0.296	0.056	-0.012	-0.024	0.073	0.098	0.005	0.087	-0.076
0.105	0.060	-0.932	0.224	0.115	-0.968	0.004	0.633	0.048	-0.138	-0.004	0.040	0.039	0.024	0.051	-0.077
0.178	0.052	-0.901	0.221	0.116	-0.968	0.027	0.185	0.065	-0.060	-0.013	0.072	0.035	0.015	0.081	-0.083
0.201	0.079	-0.905	0.214	0.118	-0.970	0.098	0.338	0.038	-0.030	0.012	0.069	0.060	0.041	0.075	-0.095
0.128	0.064	-0.920	0.212	0.119	-0.970	0.030	0.096	0.111	-0.101	-0.004	0.054	0.012	0.024	0.058	-0.088
0.159	0.041	-0.865	0.201	0.119	-0.972	0.005	0.541	0.119	-0.059	-0.028	0.111	0.019	0.002	0.113	-0.086
0.120	0.072	-0.897	0.191	0.121	-0.974	0.046	0.471	0.128	-0.087	0.002	0.081	0.017	0.027	0.081	-0.096
0.167	0.048	-0.849	0.179	0.122	-0.976	0.077	0.593	0.049	-0.029	-0.023	0.130	0.030	0.002	0.128	-0.100
0.120	0.079	-0.861	0.167	0.123	-0.978	0.063	0.641	0.034	-0.062	0.007	0.120	0.014	0.031	0.117	-0.109
0.055	0.118	-0.932	0.164	0.124	-0.979	0.041	0.145	0.060	-0.124	0.045	0.050	0.079	0.068	0.046	-0.112
0.055	0.102	-0.885	0.154	0.126	-0.980	0.108	0.477	-0.031	-0.115	0.027	0.098	0.078	0.051	0.095	-0.117
0.074	0.114	-0.861	0.148	0.127	-0.981	0.055	0.317	-0.044	-0.089	0.038	0.123	0.058	0.062	0.119	-0.119
0.090	0.102	-0.877	0.139	0.129	-0.982	0.109	0.459	-0.033	-0.065	0.024	0.108	0.042	0.050	0.103	-0.112
0.063	0.102	-0.905	0.133	0.131	-0.982	0.070	0.261	-0.014	-0.086	0.023	0.081	0.067	0.050	0.076	-0.105
0.082	0.087	-0.853	0.124	0.132	-0.983	0.095	0.502	-0.033	-0.057	0.006	0.133	0.048	0.035	0.126	-0.099
0.055	0.102	-0.889	0.116	0.133	-0.984	0.033	0.370	-0.044	-0.077	0.021	0.098	0.075	0.051	0.089	-0.108
0.063	0.114	-0.881	0.108	0.133	-0.985	0.025	0.411	-0.085	-0.061	0.032	0.107	0.068	0.062	0.096	-0.101
0.001	0.087	-0.897	0.102	0.132	-0.986	-0.040	0.303	-0.061	-0.117	0.006	0.092	0.129	0.034	0.080	-0.111
0.063	0.068	-0.893	0.093	0.131	-0.987	-0.043	0.495	-0.098	-0.046	-0.012	0.097	0.068	0.013	0.084	-0.114
-0.037	0.056	-0.948	0.088	0.130	-0.988	-0.040	0.245	-0.097	-0.141	-0.022	0.042	0.167	0.000	0.029	-0.129
-0.010	0.029	-0.916	0.080	0.129	-0.988	-0.006	0.394	-0.095	-0.106	-0.049	0.074	0.140	0.029	0.061	-0.122
-0.072	0.037	-0.948	0.077	0.127	-0.989	-0.110	0.154	-0.078	-0.165	-0.038	0.043	0.201	0.022	0.029	-0.127
0.001	0.056	-0.920	0.070	0.125	-0.990	-0.068	0.321	-0.037	-0.085	-0.018	0.072	0.128	0.003	0.056	-0.118
-0.003	0.052	-0.924	0.065	0.124	-0.990	-0.046	0.272	-0.017	-0.084	-0.021	0.068	0.132	0.007	0.051	-0.120
-0.026	0.048	-0.975	0.058	0.123	-0.991	-0.016	0.320	-0.032	-0.100	-0.024	0.018	0.154	0.012	0.001	-0.106
-0.072	0.025	-0.979	0.049	0.121	-0.991	-0.105	0.470	-0.023	-0.137	-0.045	0.015	0.200	0.036	0.005	-0.092
-0.076	0.037	-1.074	0.045	0.117	-0.992	-0.185	0.155	-0.049	-0.138	-0.029	-0.079	0.204	0.025	0.101	-0.077
-0.018	0.064	-1.109	0.037	0.110	-0.993	-0.337	0.415	-0.095	-0.072	0.005	-0.114	0.145	0.001	0.137	-0.050
-0.026	0.002	-1.125	0.032	0.103	-0.994	-0.354	0.246	-0.170	-0.075	-0.049	-0.129	0.152	0.062	0.154	-0.018
0.020	-0.041	-1.169	0.026	0.095	-0.995	-0.358	0.339	-0.218	-0.022	-0.084	-0.171	0.105	0.105	0.198	0.001
0.032	-0.160	-1.090	0.019	0.089	-0.996	-0.258	0.387	-0.240	-0.003	-0.197	-0.092	0.093	0.226	0.119	-0.032
0.009	-0.149	-1.015	0.006	0.090	-0.996	0.104	0.650	-0.123	-0.014	-0.187	-0.017	0.115	0.215	0.045	-0.094
-0.164	-0.083	-0.912	-0.001	0.097	-0.995	0.368	0.327	0.067	-0.180	-0.128	0.085	0.287	0.151	0.058	-0.127
-0.322	0.075	-0.916	-0.002	0.109	-0.994	0.599	-0.010	0.103	-0.337	0.019	0.080	0.444	0.006	0.054	-0.152
-0.107	0.180	-0.952	-0.004	0.121	-0.993	0.613	0.079	0.003	-0.119	0.111	0.043	0.228	0.109	0.019	-0.151
-0.095	0.168	-0.991	-0.004	0.130	-0.991	0.449	-0.021	0.076	-0.108	0.090	0.002	0.215	0.097	0.020	-0.098
0.005	0.141	-1.023	-0.003	0.138	-0.990	0.406	-0.063	0.240	-0.010	0.055	-0.030	0.115	0.069	0.051	0.015
0.082	0.168	-1.031	0.003	0.149	-0.989	0.520	-0.379	0.397	0.060	0.072	-0.039	0.037	0.095	0.057	0.146
0.251	0.176	-1.082	0.015	0.161	-0.987	0.625	-0.617	0.402	0.217	0.067	-0.092	0.132	0.101	0.107	0.271
0.555	0.214	-1.165	0.024	0.172	-0.985	0.564	-0.417	0.347	0.512	0.095	-0.177	0.437	0.139	0.189	0.370
0.555	0.214	-1.165	0.028	0.181	-0.983	0.414	-0.181	0.201	0.507	0.086	-0.178	0.439	0.139	0.189	0.440
0.517	0.207	-1.196	0.036	0.186	-0.982	0.298	-0.347	0.156	0.460	0.073	-0.211	0.403	0.130	0.221	0.475
0.417	0.207	-1.275	0.045	0.188	-0.981	0.090	-0.402	0.002	0.351	0.071	-0.290	0.305	0.130	0.300	0.416
0.417	0.118	-1.259	0.057	0.187	-0.981	-0.034	-0.570	-0.071	0.338	-0.017	-0.275	0.306	0.041	0.284	0.377
0.286	0.106	-1.173	0.074	0.185	-0.980	-0.071	-0.863	0.028	0.190	-0.027	-0.189	0.176	0.029	0.198	0.330
0.440	0.033	-1.058	0.089	0.184	-0.979	-0.029	-0.670	0.010	0.329	-0.100	-0.075	0.330	0.045	0.083	0.299
0.382	0.048	-1.046	0.098	0.183	-0.978	-0.055	-0.447	0.022	0.262	-0.083	-0.064	0.272	0.031	0.071	0.262
0.417	0.110	-0.972	0.104	0.179	-0.978	-0.174	-0.241	-0.018	0.290	-0.018	0.011	0.304	0.030	0.005	0.240
0.367	0.164	-0.983	0.108	0.174	-0.979	-0.247	-0.142	-0.085	0.236	0.041	-0.000	0.254	0.084	0.006	0.200
0.286	0.137	-0.944	0.109	0.173	-0.979	-0.046	-0.001	-0.114	0.154	0.015	0.039	0.171	0.057	0.033	0.152
0.297	0.110	-0.905	0.107	0.170	-0.980	-0.123	0.130	-0.182	0.167	-0.009	0.080	0.181	0.030	0.073	0.118
0.182	0.106	-0.905	0.104	0.170	-0.980	0.037	0.207	-0.102	0.055	-0.013	0.080	0.065	0.027	0.074	0.070
0.259	0.149	-0.873	0.093	0.171	-0.981	0.065	0.580	-0.149	0.142	0.028	0.112	0.141	0.070	0.106	0.029
0.067	0.180	-1.042	0.089	0.172	-0.981	0.056	0.264	-0.244	-0.046	0.058	-0.057	0.053	0.102	0.064	-0.009
-0.014	0.145	-1.109	0.088	0.172	-0.981	0.055	0.051	-0.185	-0.126	0.023	-0.124	0.134	0.067	0.130	-0.046
0.036	0.157	-0.995	0.083	0.173	-0.981	0.057	0.304	-0.232	-0.071	0.033	-0.009	0.085	0.078	0.016	-0.095
-0.068	0.029	-0.968	0.081	0.173	-0.982	0.013	0.123	-0.170	-0.172	-0.094	0.019	0.189	0.050	0.010	-0.122
-0.068	0.037	-1.015	0.085	0.165	-0.983	-0.334	-0.190	-0.147	-0.176	-0.079	-0.028	0.190	0.042	0.038	-0.122
-0.053	0.072	-0.968	0.083	0.158	-0.984	-0.338	0.087	-0.211	-0.159	-0.037	0.021	0.175	0.008	0.009	-0.146
0.043	0.041	-0.944	0.086	0.150	-0.985	-0.417	-0.120	-0.094	-0.066	-0.059	0.046	0.080	0.041	0.033	-0.128
-0.099	0.068	-1.035	0.092	0.143	-0.985	-0.320	-0.339	-0.081	-0.214	-0.026	-0.045	0.223	0.015	0.058	-0.119
0.047	0.137	-0.956	0.096	0.141	-0.985	-0.077	-0.183	-0.214	-0.072	0.046	0.034	0.076	0.054	0.021	-0.114
-0.003	0.214	-1.042	0.106	0.141	-0.984	-0.009	-0.518	-0.133	-0.132	0.123	-0.054	0.127	0.131	0.066	-0.107
-0.041	0.187	-1.082	0.112	0.138	-0.984	-0.154	-0.304	-0.131	-0.177	0.099	-0.093	0.164	0.103	0.105	-0.090
0.078	0.126	-1.039	0.114	0.134	-0.984	-0.173	-0.098	-0.129	-0.060	0.041	-0.050	0.044	0.040	0.061	-0.094
0.051	-0.006	-0.952	0.120	0.124	-0.985	-0.456	-0.266	-0.084	-0.092	-0.080	0.038	0.070	0.093	0.027	-0.106
0.051	-0.006	-0.952	0.121	0.115	-0.986	-0.466	-0.066	-0.052	-0.093	-0.071	0.039	0.069	0.096	0.028	-0.108
-0.007	-0.110	-0.924	0.126	0.106	-0.986	-0.381	-0.293	0.003	-0.156	-0.167	0.066	0.126	0.202	0.056	-0.138
0.020	-0.098	-0.936	0.130	0.097	-0.987	-0.458	-0.213	0.005	-0.133	-0.146	0.055	0.099	0.191	0.044	-0.131
-0.007	-0.129	-0.897	0.141	0.093	-0.986	-0.161	-0.586	0.030	-0.171	-0.173	0.093	0.125	0.222	0.084	-0.133
0.120	-0.056	-0.932	0.140	0.088	-0.986	-0.231	0.061	-0.026	-0.043	-0.095	0.059	0.003	0.149	0.048	-0.132
0.047	-0.056	-0.991	0.143	0.084	-0.986	-0.171	-0.145	-0.046	-0.119	-0.091	-0.001	0.069	0.149	0.012	-0.135
0.013	-0.052	-0.956	0.151	0.078	-0.986	-0.305	-0.424	-0.032	-0.161	-0.080	0.034	0.103	0.145	0.023	-0.126
0.055	-0.118	-0.861	0.159	0.077	-0.984	-0.012	-0.439	-0.038	-0.127	-0.145	0.128	0.059	0.210	0.117	-0.136
0.070	-0.110	-0.901	0.169	0.072	-0.983	-0.205	-0.510	-0.025	-0.122	-0.133	0.087	0.043	0.202	0.077	-0.120
0.093	-0.052	-0.964	0.180	0.070	-0.981	-0.104	-0.575	0.006	-0.110	-0.073	0.022	0.019	0.145	0.014	-0.116
0.163	0.060	-1.003	0.177	0.065	-0.982	-0.228	0.157	-0.058	-0.038	0.044	-0.016	0.052	0.033	0.026	-0.095
0.028	0.087	-1.054	0.183	0.062	-0.981	-0.167	-0.348	-0.038	-0.179	0.074	-0.068	0.082	0.008	0.076	-0.077
0.151	0.153	-0.999	0.189	0.057	-0.980	-0.268	-0.298	-0.043	-0.061	0.144	-0.014	0.042	0.057	0.020	-0.069
0.140	0.122	-1.050	0.197	0.053	-0.979	-0.173	-0.414	-0.072	-0.081	0.117	-0.066	0.031	0.024	0.071	-0.069
0.151	0.129	-0.999	0.208	0.050	-0.977	-0.171	-0.566	-0.058	-0.080	0.128	-0.017	0.043	0.030	0.020	-0.065
0.178	0.145	-1.042	0.212	0.053	-0.976	0.160	-0.206	-0.125	-0.058	0.140	-0.061	0.069	0.044	0.063	-0.067
0.093	0.102	-1.054	0.228	0.053	-0.972	0.043	-0.819	-0.038	-0.158	0.097	-0.077	0.015	0.000	0.074	-0.095
0.186	0.010	-0.960	0.222	0.055	-0.974	0.140	0.302	-0.156	-0.060	0.002	0.019	0.078	0.094	0.021	-0.099
0.055	-0.025	-0.948	0.229	0.054	-0.972	-0.025	-0.381	-0.027	-0.197	-0.032	0.029	0.052	0.129	0.033	-0.129
0.178	-0.033	-0.909	0.227	0.053	-0.972	-0.029	0.081	-0.163	-0.073	-0.039	0.069	0.071	0.138	0.073	-0.133
0.051	-0.037	-0.979	0.227	0.053	-0.973	0.060	0.015	-0.216	-0.199	-0.042	-0.002	0.055	0.142	0.001	-0.134
0.093	0.010	-0.987	0.227	0.051	-0.973	-0.056	-0.014	-0.163	-0.157	0.006	-0.009	0.012	0.095	0.007	-0.104
0.174	0.064	-1.019	0.234	0.051	-0.971	0.055	-0.365	-0.140	-0.083	0.060	-0.043	0.069	0.041	0.039	-0.094
0.186	0.083	-1.031	0.230	0.052	-0.972	0.058	0.218	-0.208	-0.068	0.079	-0.053	0.082	0.022	0.052	-0.087
0.205	0.095	-0.991	0.229	0.051	-0.972	-0.039	0.038	-0.103	-0.048	0.091	-0.014	0.102	0.010	0.013	-0.088
0.086	-0.010	-0.995	0.228	0.045	-0.973	-0.256	0.019	-0.117	-0.166	-0.007	-0.017	0.017	0.115	0.017	-0.093
0.086	-0.010	-0.995	0.225	0.041	-0.974	-0.154	0.168	-0.172	-0.163	-0.003	-0.016	0.016	0.115	0.017	-0.102
0.143	-0.010	-0.987	0.219	0.036	-0.975	-0.215	0.300	-0.183	-0.099	0.002	-0.007	0.042	0.116	0.010	-0.105
0.147	-0.037	-0.975	0.218	0.032	-0.975	-0.151	0.021	-0.151	-0.095	-0.021	0.005	0.047	0.143	0.002	-0.092
0.193	0.002	-0.940	0.212	0.026	-0.977	-0.280	0.308	-0.123	-0.043	0.023	0.042	0.094	0.104	0.037	-0.078
0.147	-0.017	-0.975	0.210	0.022	-0.977	-0.164	0.102	-0.050	-0.087	0.008	0.007	0.049	0.124	0.001	-0.081
0.155	0.014	-0.960	0.208	0.019	-0.978	-0.140	0.114	-0.110	-0.077	0.042	0.023	0.057	0.093	0.017	-0.081
0.120	-0.017	-0.968	0.203	0.015	-0.979	-0.169	0.252	-0.095	-0.106	0.014	0.017	0.024	0.124	0.009	-0.081
0.147	-0.033	-0.948	0.204	0.012	-0.979	-0.149	-0.058	-0.106	-0.080	0.002	0.036	0.052	0.140	0.029	-0.087
0.186	-0.021	-0.920	0.197	0.008	-0.980	-0.173	0.337	-0.106	-0.035	0.018	0.065	0.092	0.129	0.056	-0.068
0.105	-0.037	-0.979	0.202	0.006	-0.979	-0.098	-0.271	-0.047	-0.121	0.004	0.005	0.011	0.144	0.003	-0.068
0.240	0.029	-0.983	0.195	0.003	-0.981	-0.135	0.358	-0.048	0.020	0.073	0.003	0.146	0.079	0.007	-0.060
0.105	0.087	-0.987	0.194	0.003	-0.981	-0.004	0.046	-0.033	-0.113	0.131	-0.001	0.012	0.021	0.012	-0.048
0.178	0.075	-0.964	0.196	0.003	-0.981	-0.008	-0.106	0.019	-0.042	0.119	0.022	0.086	0.033	0.012	-0.038
0.220	0.072	-0.999	0.194	0.004	-0.981	0.034	0.116	0.045	0.002	0.114	-0.013	0.129	0.038	0.023	-0.053
0.140	0.087	-0.995	0.188	0.008	-0.982	0.170	0.287	0.025	-0.073	0.126	-0.008	0.048	0.024	0.019	-0.039
0.132	0.118	-1.035	0.188	0.015	-0.982	0.312	0.001	0.080	-0.080	0.150	-0.048	0.041	0.005	0.058	-0.037
0.174	0.137	-0.999	0.190	0.019	-0.982	0.183	-0.119	0.197	-0.040	0.165	-0.013	0.083	0.023	0.022	-0.052
0.159	0.157	-1.031	0.192	0.029	-0.981	0.442	-0.105	0.155	-0.058	0.175	-0.045	0.068	0.041	0.053	-0.059
0.136	0.110	-0.995	0.190	0.035	-0.981	0.279	0.109	0.125	-0.078	0.122	-0.009	0.045	0.006	0.017	-0.059
0.105	0.106	-0.979	0.184	0.045	-0.982	0.480	0.268	0.093	-0.104	0.108	0.007	0.014	0.011	0.001	-0.079
0.163	0.041	-0.940	0.183	0.054	-0.982	0.438	0.050	0.121	-0.045	0.034	0.047	0.072	0.078	0.039	-0.097
0.070	0.033	-0.964	0.180	0.064	-0.982	0.483	0.119	0.163	-0.134	0.016	0.023	0.020	0.087	0.015	-0.115
0.086	-0.025	-0.897	0.172	0.072	-0.982	0.403	0.373	0.198	-0.111	-0.050	0.091	0.005	0.147	0.083	-0.120
0.059	-0.056	-0.877	0.162	0.083	-0.983	0.547	0.495	0.195	-0.128	-0.092	0.111	0.032	0.180	0.103	-0.145
0.090	-0.060	-0.861	0.154	0.094	-0.984	0.503	0.383	0.234	-0.089	-0.106	0.127	0.002	0.185	0.120	-0.149
0.005	-0.060	-0.897	0.144	0.106	-0.984	0.608	0.446	0.174	-0.164	-0.118	0.092	0.087	0.187	0.084	-0.156
0.063	-0.029	-0.822	0.138	0.118	-0.983	0.610	0.286	0.179	-0.101	-0.100	0.166	0.029	0.157	0.160	-0.161
0.017	0.052	-0.869	0.131	0.130	-0.983	0.593	0.349	0.136	-0.139	-0.030	0.119	0.076	0.077	0.112	-0.177
-0.014	0.048	-0.901	0.125	0.141	-0.982	0.552	0.248	0.147	-0.164	-0.045	0.086	0.107	0.082	0.081	-0.169
-0.033	0.068	-0.869	0.121	0.151	-0.981	0.528	0.163	0.186	-0.179	-0.037	0.117	0.127	0.064	0.112	-0.158
0.020	0.110	-0.877	0.112	0.161	-0.981	0.462	0.419	0.199	-0.117	-0.004	0.109	0.073	0.022	0.104	-0.150
0.067	0.191	-0.881	0.103	0.170	-0.980	0.432	0.439	0.102	-0.062	0.069	0.104	0.027	0.058	0.100	-0.136
-0.007	0.265	-0.944	0.097	0.180	-0.979	0.510	0.256	0.093	-0.129	0.132	0.040	0.100	0.131	0.036	-0.127
0.020	0.249	-0.928	0.092	0.188	-0.978	0.399	0.250	0.074	-0.097	0.108	0.055	0.074	0.114	0.052	-0.115
-0.037	0.261	-0.924	0.090	0.195	-0.977	0.308	0.082	0.106	-0.152	0.113	0.058	0.132	0.124	0.055	-0.119
0.040	0.284	-0.924	0.085	0.198	-0.977	0.167	0.241	0.039	-0.070	0.133	0.057	0.056	0.147	0.054	-0.123
0.020	0.311	-0.877	0.077	0.202	-0.976	0.172	0.404	-0.009	-0.082	0.156	0.104	0.075	0.172	0.100	-0.129
-0.057	0.307	-0.944	0.073	0.204	-0.976	0.100	0.144	-0.012	-0.155	0.150	0.037	0.152	0.166	0.032	-0.131
-0.053	0.269	-0.979	0.069	0.204	-0.977	-0.004	0.222	0.019	-0.147	0.112	0.002	0.149	0.125	0.005	-0.135
-0.087	0.284	-0.960	0.066	0.204	-0.977	-0.024	0.091	-0.008	-0.179	0.127	0.022	0.184	0.138	0.014	-0.140
-0.003	0.284	-0.920	0.063	0.203	-0.977	-0.066	0.192	-0.012	-0.091	0.129	0.062	0.101	0.135	0.054	-0.125
-0.060	0.207	-0.975	0.054	0.199	-0.978	-0.192	0.446	-0.040	-0.139	0.055	0.008	0.161	0.056	0.001	-0.115
-0.010	0.180	-0.960	0.043	0.196	-0.980	-0.144	0.563	-0.106	-0.079	0.031	0.025	0.112	0.028	0.014	-0.082
-0.053	0.211	-1.050	0.038	0.191	-0.981	-0.264	0.247	-0.103	-0.116	0.067	-0.065	0.156	0.058	0.077	-0.050
-0.003	0.207	-1.121	0.033	0.183	-0.983	-0.423	0.307	-0.145	-0.061	0.072	-0.134	0.107	0.053	0.148	-0.008
0.055	0.195	-1.157	0.026	0.170	-0.985	-0.619	0.386	-0.238	0.004	0.072	-0.167	0.050	0.041	0.184	-0.007
0.086	0.114	-1.094	0.015	0.158	-0.987	-0.589	0.579	-0.137	0.045	0.003	-0.102	0.018	0.041	0.122	-0.038
-0.072	0.033	-1.054	0.005	0.155	-0.988	-0.151	0.500	-0.010	-0.102	-0.075	-0.062	0.174	0.123	0.084	-0.116
-0.218	0.056	-0.936	-0.004	0.160	-0.987	0.245	0.368	0.199	-0.240	-0.056	0.055	0.318	0.101	0.032	-0.177
-0.380	0.168	-0.873	-0.009	0.167	-0.986	0.372	0.165	0.215	-0.397	0.049	0.117	0.477	0.011	0.094	-0.207
-0.233	0.203	-0.948	-0.012	0.175	-0.984	0.415	0.079	0.211	-0.247	0.075	0.040	0.330	0.045	0.017	-0.192
-0.083	0.195	-1.015	-0.017	0.183	-0.983	0.392	0.221	0.280	-0.092	0.060	-0.028	0.178	0.036	0.052	-0.101
-0.010	0.180	-1.058	-0.008	0.191	-0.982	0.407	-0.541	0.392	-0.028	0.036	-0.073	0.104	0.019	0.097	0.021
0.217	0.354	-1.098	-0.005	0.200	-0.980	0.477	-0.158	0.287	0.196	0.201	-0.115	0.125	0.192	0.137	0.166
0.217	0.354	-1.098	0.013	0.205	-0.979	0.231	-0.956	0.348	0.178	0.196	-0.116	0.127	0.190	0.138	0.254
0.509	0.388	-1.184	0.030	0.208	-0.978	0.117	-0.842	0.216	0.454	0.228	-0.203	0.420	0.224	0.225	0.348
0.413	0.269	-1.129	0.045	0.210	-0.977	0.118	-0.746	0.122	0.342	0.106	-0.149	0.326	0.104	0.171	0.376
0.536	0.187	-1.129	0.056	0.210	-0.976	-0.001	-0.507	-0.013	0.454	0.025	-0.150	0.450	0.022	0.171	0.413
0.413	0.141	-1.208	0.079	0.209	-0.975	-0.057	-1.146	0.012	0.308	-0.020	-0.230	0.329	0.026	0.250	0.365
0.467	0.099	-1.165	0.090	0.207	-0.974	-0.060	-0.512	0.071	0.351	-0.061	-0.188	0.383	0.070	0.207	0.343
0.336	0.099	-1.145	0.104	0.208	-0.973	0.065	-0.698	0.102	0.207	-0.062	-0.169	0.253	0.071	0.188	0.295
0.390	0.044	-1.035	0.112	0.212	-0.971	0.225	-0.375	0.113	0.253	-0.120	-0.061	0.308	0.126	0.079	0.272
0.343	0.211	-1.109	0.123	0.215	-0.969	0.119	-0.578	0.028	0.195	0.044	-0.138	0.262	0.039	0.155	0.230
0.424	0.284	-0.979	0.132	0.213	-0.968	-0.061	-0.391	-0.107	0.268	0.119	-0.009	0.343	0.111	0.025	0.209
0.382	0.350	-0.873	0.136	0.214	-0.967	0.072	-0.092	-0.277	0.223	0.184	0.097	0.300	0.175	0.081	0.169
0.340	0.280	-0.912	0.142	0.213	-0.967	-0.072	-0.245	-0.216	0.174	0.116	0.056	0.258	0.104	0.041	0.170
0.232	0.288	-0.956	0.147	0.213	-0.966	0.034	-0.230	-0.114	0.062	0.123	0.012	0.150	0.110	0.003	0.123
0.405	0.288	-1.019	0.147	0.217	-0.965	0.185	0.078	-0.112	0.236	0.120	-0.052	0.323	0.108	0.067	0.066
0.209	0.238	-0.889	0.144	0.221	-0.965	0.272	0.232	-0.251	0.043	0.065	0.078	0.127	0.056	0.063	0.029
0.028	0.126	-0.999	0.138	0.220	-0.966	0.011	0.344	-0.294	-0.132	-0.047	-0.032	0.053	0.057	0.048	-0.015
0.147	-0.002	-0.822	0.121	0.215	-0.969	-0.232	0.945	-0.288	0.004	-0.168	0.149	0.066	0.185	0.129	-0.089
-0.041	0.099	-0.956	0.111	0.204	-0.973	-0.511	0.550	-0.280	-0.174	-0.057	0.019	0.122	0.086	0.006	-0.118
-0.053	0.230	-1.086	0.110	0.196	-0.974	-0.379	0.084	-0.251	-0.185	0.082	-0.109	0.133	0.045	0.137	-0.113
-0.010	0.307	-1.003	0.122	0.195	-0.973	-0.062	-0.582	-0.166	-0.155	0.161	-0.027	0.090	0.120	0.054	-0.122
0.001	0.412	-1.133	0.127	0.196	-0.972	0.060	-0.237	-0.200	-0.148	0.264	-0.158	0.079	0.223	0.184	-0.100
0.028	0.315	-1.027	0.122	0.195	-0.973	-0.037	0.241	-0.129	-0.117	0.169	-0.051	0.052	0.125	0.077	-0.094
0.105	0.164	-0.909	0.120	0.198	-0.973	0.154	0.139	-0.108	-0.038	0.015	0.068	0.025	0.028	0.042	-0.085
0.024	0.172	-0.960	0.108	0.194	-0.975	-0.182	0.610	0.046	-0.107	0.027	0.019	0.056	0.022	0.008	-0.101
0.036	0.126	-0.956	0.097	0.191	-0.977	-0.153	0.527	0.078	-0.085	-0.016	0.024	0.043	0.070	0.004	-0.114
0.005	0.075	-0.810	0.096	0.185	-0.978	-0.290	0.039	0.001	-0.115	-0.061	0.172	0.072	0.123	0.141	-0.136
0.005	0.075	-0.810	0.091	0.179	-0.980	-0.301	0.267	-0.129	-0.110	-0.054	0.173	0.071	0.125	0.140	-0.128
-0.045	0.110	-0.936	0.093	0.177	-0.980	-0.091	-0.086	-0.184	-0.163	-0.017	0.047	0.120	0.093	0.014	-0.150
0.082	0.126	-0.885	0.093	0.175	-0.980	-0.054	0.052	-0.202	-0.036	-0.000	0.099	0.008	0.080	0.066	-0.138
-0.083	0.141	-0.972	0.098	0.178	-0.979	0.163	-0.285	-0.102	-0.207	0.012	0.011	0.156	0.068	0.021	-0.127
0.005	0.253	-1.015	0.102	0.182	-0.978	0.212	-0.218	-0.133	-0.123	0.120	-0.033	0.067	0.042	0.064	-0.113
-0.026	0.307	-1.090	0.103	0.180	-0.978	-0.111	-0.042	-0.048	-0.155	0.176	-0.108	0.099	0.094	0.140	-0.101
-0.022	0.315	-1.113	0.107	0.179	-0.978	-0.061	-0.251	-0.016	-0.156	0.185	-0.132	0.096	0.100	0.163	-0.068
0.117	0.257	-1.023	0.109	0.172	-0.979	-0.402	-0.087	-0.014	-0.019	0.134	-0.040	0.040	0.040	0.072	-0.036
0.109	0.265	-0.983	0.112	0.164	-0.980	-0.383	-0.157	-0.046	-0.030	0.150	0.000	0.030	0.046	0.032	-0.022
0.205	0.211	-0.964	0.111	0.160	-0.981	-0.215	0.104	-0.173	0.068	0.100	0.021	0.125	0.009	0.012	-0.011
0.063	0.261	-1.094	0.113	0.158	-0.981	-0.098	-0.071	-0.142	-0.076	0.153	-0.110	0.019	0.040	0.142	-0.021
0.074	0.211	-1.046	0.119	0.160	-0.980	0.090	-0.297	-0.062	-0.070	0.101	-0.063	0.008	0.012	0.094	-0.030
0.086	0.141	-0.991	0.126	0.164	-0.978	0.232	-0.397	0.067	-0.066	0.027	-0.010	0.002	0.083	0.038	-0.055
0.101	0.110	-0.909	0.127	0.172	-0.977	0.423	-0.024	0.027	-0.051	-0.012	0.072	0.017	0.116	0.045	-0.064
0.124	0.075	-0.865	0.131	0.183	-0.974	0.569	-0.255	0.049	-0.033	-0.058	0.113	0.038	0.153	0.088	-0.083
0.101	0.064	-0.869	0.123	0.193	-0.973	0.511	0.443	-0.019	-0.048	-0.080	0.108	0.014	0.167	0.084	-0.100
0.028	0.079	-0.885	0.118	0.204	-0.972	0.562	0.245	0.013	-0.115	-0.075	0.091	0.059	0.155	0.068	-0.115
0.005	0.095	-0.924	0.115	0.210	-0.971	0.338	0.109	0.076	-0.136	-0.066	0.050	0.083	0.142	0.027	-0.121
0.005	0.102	-0.869	0.105	0.219	-0.970	0.463	0.504	0.005	-0.126	-0.067	0.105	0.083	0.137	0.081	-0.126
0.047	0.106	-0.893	0.097	0.222	-0.970	0.184	0.375	0.021	-0.076	-0.067	0.081	0.041	0.136	0.056	-0.121
0.036	0.068	-0.901	0.093	0.226	-0.970	0.231	0.206	-0.015	-0.084	-0.109	0.073	0.053	0.177	0.046	-0.112
0.020	0.064	-0.897	0.089	0.226	-0.970	-0.000	0.223	-0.036	-0.095	-0.113	0.077	0.068	0.184	0.050	-0.102
0.043	0.060	-0.861	0.085	0.226	-0.970	0.039	0.198	-0.004	-0.068	-0.117	0.113	0.043	0.191	0.086	-0.099
0.024	0.075	-0.928	0.089	0.230	-0.969	0.226	-0.192	-0.022	-0.090	-0.106	0.045	0.061	0.178	0.018	-0.088
0.043	0.126	-0.909	0.086	0.233	-0.969	0.161	0.135	-0.053	-0.069	-0.058	0.064	0.041	0.130	0.037	-0.088
0.093	0.157	-0.905	0.092	0.237	-0.967	0.234	-0.276	0.007	-0.024	-0.031	0.067	0.011	0.101	0.040	-0.095
0.001	0.126	-0.948	0.092	0.239	-0.967	0.131	0.002	-0.078	-0.116	-0.064	0.023	0.080	0.135	0.004	-0.109
-0.010	0.068	-0.924	0.094	0.243	-0.966	0.200	-0.102	-0.059	-0.130	-0.125	0.045	0.090	0.196	0.019	-0.112
-0.033	0.091	-0.905	0.097	0.243	-0.965	0.057	-0.189	-0.010	-0.156	-0.103	0.064	0.112	0.175	0.039	-0.117
0.047	0.118	-0.877	0.101	0.244	-0.964	0.080	-0.218	-0.008	-0.079	-0.077	0.091	0.031	0.151	0.066	-0.119
0.109	0.118	-0.818	0.100	0.247	-0.964	0.144	0.109	-0.113	-0.016	-0.079	0.150	0.032	0.154	0.125	-0.119
0.032	0.072	-0.845	0.102	0.251	-0.962	0.265	-0.123	-0.033	-0.096	-0.130	0.121	0.044	0.204	0.097	-0.095
0.001	0.168	-0.924	0.106	0.250	-0.962	-0.041	-0.228	-0.018	-0.130	-0.032	0.042	0.074	0.110	0.018	-0.084
0.097	0.269	-0.924	0.104	0.253	-0.962	0.126	0.110	-0.062	-0.032	0.066	0.041	0.024	0.010	0.017	-0.074
0.063	0.330	-1.011	0.106	0.253	-0.962	0.032	-0.072	-0.027	-0.068	0.127	-0.046	0.010	0.051	0.071	-0.051
0.109	0.354	-0.964	0.103	0.256	-0.961	0.116	0.150	-0.027	-0.019	0.148	0.001	0.037	0.073	0.025	-0.039
0.128	0.365	-0.928	0.099	0.258	-0.961	0.078	0.206	-0.051	0.004	0.157	0.037	0.057	0.083	0.011	-0.053
0.036	0.357	-0.975	0.100	0.262	-0.960	0.198	-0.038	-0.088	-0.090	0.146	-0.012	0.035	0.073	0.037	-0.058
0.009	0.315	-0.964	0.103	0.265	-0.959	0.165	-0.141	-0.086	-0.120	0.100	-0.001	0.061	0.028	0.026	-0.069
0.070	0.280	-0.912	0.107	0.270	-0.957	0.310	-0.162	-0.081	-0.061	0.060	0.048	0.001	0.009	0.026	-0.080
0.055	0.354	-0.956	0.108	0.274	-0.956	0.186	-0.055	-0.100	-0.078	0.130	0.003	0.014	0.062	0.018	-0.072
0.067	0.392	-0.956	0.113	0.279	-0.954	0.249	-0.259	-0.081	-0.072	0.163	0.001	0.002	0.099	0.018	-0.048
0.086	0.458	-0.991	0.118	0.280	-0.953	0.046	-0.230	-0.036	-0.057	0.228	-0.035	0.018	0.162	0.053	-0.036
0.151	0.512	-0.987	0.124	0.283	-0.951	0.135	-0.323	-0.032	0.002	0.279	-0.033	0.084	0.215	0.050	-0.026
0.109	0.504	-1.019	0.123	0.284	-0.951	-0.010	0.065	-0.012	-0.039	0.270	-0.064	0.042	0.205	0.081	-0.035
0.124	0.361	-0.956	0.121	0.285	-0.951	0.054	0.112	-0.039	-0.022	0.126	-0.001	0.057	0.060	0.018	-0.042
0.009	0.315	-0.991	0.119	0.286	-0.951	0.055	0.073	-0.000	-0.136	0.079	-0.037	0.059	0.012	0.054	-0.072
0.078	0.261	-0.912	0.121	0.286	-0.951	0.016	-0.094	0.066	-0.068	0.024	0.042	0.011	0.043	0.025	-0.091
0.009	0.234	-0.920	0.117	0.286	-0.951	-0.039	0.136	0.052	-0.134	-0.003	0.035	0.058	0.071	0.017	-0.116
0.059	0.249	-0.853	0.115	0.286	-0.951	0.005	0.132	-0.039	-0.081	0.013	0.102	0.009	0.056	0.084	-0.121
0.009	0.230	-0.869	0.110	0.285	-0.952	0.001	0.258	-0.009	-0.126	-0.007	0.087	0.059	0.077	0.068	-0.124
0.001	0.218	-0.912	0.110	0.285	-0.952	-0.027	-0.012	-0.015	-0.134	-0.018	0.044	0.067	0.089	0.025	-0.121
0.051	0.276	-0.912	0.111	0.286	-0.952	0.040	-0.080	-0.003	-0.085	0.039	0.044	0.017	0.032	0.025	-0.125
0.028	0.269	-0.901	0.115	0.287	-0.951	0.087	-0.207	-0.035	-0.112	0.030	0.055	0.041	0.040	0.037	-0.112
0.028	0.269	-0.901	0.119	0.287	-0.950	0.017	-0.215	-0.007	-0.116	0.029	0.054	0.041	0.042	0.038	-0.105
0.082	0.280	-0.893	0.121	0.288	-0.950	0.037	-0.117	-0.036	-0.065	0.040	0.062	0.013	0.031	0.046	-0.104
0.055	0.307	-0.916	0.128	0.288	-0.949	-0.016	-0.343	-0.065	-0.098	0.067	0.037	0.015	0.004	0.022	-0.086
0.070	0.346	-0.924	0.134	0.287	-0.949	-0.037	-0.294	-0.093	-0.089	0.106	0.029	0.000	0.034	0.015	-0.066
0.155	0.354	-0.897	0.140	0.287	-0.948	-0.014	-0.307	-0.105	-0.011	0.114	0.056	0.084	0.041	0.042	-0.065
0.151	0.431	-0.909	0.142	0.286	-0.948	-0.029	0.001	-0.189	-0.015	0.192	0.044	0.080	0.118	0.030	-0.056
0.097	0.454	-0.940	0.146	0.285	-0.947	-0.057	-0.206	-0.120	-0.074	0.216	0.012	0.026	0.141	0.001	-0.043
0.109	0.435	-0.956	0.150	0.282	-0.948	-0.144	-0.169	-0.127	-0.066	0.199	-0.003	0.037	0.121	0.017	-0.051
0.182	0.369	-0.857	0.148	0.281	-0.948	-0.083	0.133	-0.110	0.009	0.135	0.096	0.109	0.054	0.082	-0.040
0.120	0.330	-0.893	0.150	0.278	-0.949	-0.143	-0.118	0.022	-0.054	0.099	0.061	0.047	0.014	0.046	-0.030
0.224	0.354	-0.893	0.146	0.278	-0.949	-0.029	0.204	0.022	0.053	0.122	0.062	0.150	0.036	0.045	-0.027
0.151	0.346	-0.924	0.143	0.278	-0.950	-0.020	0.179	0.034	-0.016	0.115	0.031	0.077	0.027	0.013	-0.019
0.140	0.342	-0.889	0.139	0.278	-0.950	-0.002	0.188	0.086	-0.024	0.110	0.067	0.066	0.022	0.048	-0.022
0.201	0.350	-0.881	0.132	0.279	-0.951	0.036	0.357	0.031	0.045	0.117	0.075	0.127	0.028	0.056	-0.040
0.090	0.350	-0.865	0.122	0.281	-0.952	0.051	0.481	0.050	-0.057	0.116	0.092	0.014	0.027	0.071	-0.049
0.105	0.323	-0.869	0.115	0.281	-0.953	-0.010	0.396	0.004	-0.034	0.089	0.089	0.026	0.001	0.068	-0.050
0.070	0.334	-0.920	0.110	0.280	-0.954	-0.031	0.261	0.051	-0.063	0.101	0.038	0.010	0.010	0.017	-0.056
0.117	0.334	-0.849	0.106	0.281	-0.954	-0.003	0.144	0.078	-0.014	0.100	0.110	0.035	0.009	0.088	-0.063
0.136	0.342	-0.873	0.097	0.281	-0.955	0.009	0.482	0.064	0.015	0.108	0.087	0.055	0.017	0.064	-0.071
0.020	0.334	-0.869	0.091	0.283	-0.955	0.060	0.278	0.114	-0.095	0.098	0.091	0.060	0.009	0.067	-0.063
0.032	0.327	-0.861	0.082	0.285	-0.955	0.114	0.443	0.105	-0.074	0.088	0.099	0.048	0.002	0.074	-0.072
0.105	0.311	-0.830	0.067	0.290	-0.955	0.210	0.710	0.148	0.014	0.068	0.131	0.027	0.012	0.104	-0.071
0.028	0.292	-0.834	0.060	0.294	-0.954	0.201	0.348	0.186	-0.055	0.044	0.126	0.048	0.031	0.100	-0.068
0.101	0.346	-0.842	0.049	0.299	-0.953	0.242	0.530	0.180	0.029	0.093	0.117	0.028	0.023	0.091	-0.056
-0.022	0.323	-0.885	0.039	0.304	-0.952	0.226	0.422	0.148	-0.085	0.065	0.073	0.094	0.001	0.046	-0.057
0.059	0.373	-0.818	0.029	0.307	-0.951	0.165	0.516	0.090	0.006	0.112	0.139	0.011	0.049	0.112	-0.055
0.059	0.373	-0.818	0.022	0.310	-0.951	0.117	0.365	0.097	0.013	0.109	0.139	0.010	0.049	0.111	-0.074
-0.030	0.338	-0.877	0.009	0.312	-0.950	0.133	0.649	-0.010	-0.063	0.072	0.079	0.097	0.013	0.051	-0.068
-0.049	0.404	-0.853	0.008	0.314	-0.949	0.064	0.041	0.028	-0.081	0.136	0.102	0.115	0.079	0.074	-0.071
-0.010	0.427	-0.842	0.002	0.315	-0.949	0.043	0.298	0.049	-0.036	0.158	0.114	0.075	0.102	0.086	-0.090
-0.014	0.412	-0.877	-0.004	0.319	-0.948	0.167	0.343	-0.019	-0.034	0.139	0.077	0.078	0.087	0.051	-0.089
-0.103	0.412	-0.901	-0.006	0.321	-0.947	0.107	0.053	0.004	-0.121	0.136	0.053	0.165	0.088	0.027	-0.074
-0.041	0.408	-0.881	-0.007	0.323	-0.946	0.095	0.061	0.035	-0.058	0.130	0.072	0.103	0.084	0.047	-0.073
0.001	0.408	-0.877	-0.010	0.325	-0.946	0.082	0.159	0.030	-0.012	0.129	0.075	0.059	0.085	0.050	-0.081
-0.041	0.369	-0.897	-0.013	0.328	-0.945	0.165	0.174	-0.047	-0.052	0.087	0.054	0.101	0.047	0.030	-0.070
-0.083	0.342	-0.916	-0.013	0.329	-0.944	0.049	-0.033	-0.008	-0.094	0.059	0.034	0.144	0.020	0.010	-0.067
-0.049	0.346	-0.897	-0.014	0.330	-0.944	0.036	0.046	-0.006	-0.059	0.062	0.054	0.109	0.023	0.030	-0.070
-0.045	0.342	-0.912	-0.015	0.331	-0.944	0.037	0.088	-0.012	-0.053	0.057	0.037	0.106	0.020	0.014	-0.060
-0.041	0.334	-0.928	-0.018	0.331	-0.943	0.042	0.148	-0.064	-0.047	0.048	0.021	0.102	0.012	0.003	-0.040
-0.026	0.338	-0.983	-0.020	0.332	-0.943	0.004	0.113	-0.061	-0.030	0.052	-0.034	0.087	0.017	0.059	-0.011
-0.014	0.296	-0.991	-0.025	0.332	-0.943	0.012	0.304	-0.048	-0.013	0.009	-0.042	0.075	0.024	0.068	0.025
0.036	0.261	-1.019	-0.038	0.333	-0.942	0.078	0.734	-0.069	0.050	-0.027	-0.070	0.025	0.058	0.096	0.050
0.067	0.276	-1.054	-0.046	0.334	-0.942	0.056	0.429	0.020	0.089	-0.012	-0.107	0.006	0.042	0.132	0.039
0.013	0.307	-1.042	-0.059	0.338	-0.939	0.231	0.667	0.081	0.048	0.014	-0.097	0.048	0.011	0.121	-0.017
-0.118	0.292	-0.928	-0.070	0.346	-0.936	0.440	0.563	0.139	-0.071	-0.009	0.013	0.178	0.026	0.007	-0.067
-0.326	0.361	-0.845	-0.079	0.356	-0.931	0.584	0.343	0.211	-0.270	0.050	0.091	0.386	0.043	0.076	-0.116
-0.233	0.415	-0.861	-0.084	0.369	-0.926	0.661	0.188	0.179	-0.172	0.092	0.070	0.294	0.097	0.061	-0.141
-0.199	0.435	-0.912	-0.089	0.379	-0.921	0.578	0.215	0.092	-0.133	0.100	0.014	0.259	0.117	0.009	-0.124
-0.133	0.466	-0.960	-0.092	0.387	-0.918	0.407	0.085	0.076	-0.065	0.124	-0.037	0.193	0.148	0.038	-0.052
-0.060	0.454	-0.964	-0.088	0.391	-0.916	0.255	-0.233	0.077	0.004	0.107	-0.042	0.120	0.136	0.042	0.033
0.009	0.477	-0.975	-0.079	0.398	-0.914	0.389	-0.506	0.096	0.064	0.124	-0.056	0.051	0.160	0.055	0.147
0.190	0.535	-0.999	-0.070	0.408	-0.910	0.520	-0.452	0.047	0.237	0.172	-0.084	0.130	0.218	0.079	0.275
0.386	0.558	-1.054	-0.062	0.418	-0.906	0.553	-0.354	-0.047	0.425	0.185	-0.143	0.327	0.242	0.136	0.401
0.544	0.547	-1.121	-0.047	0.429	-0.902	0.569	-0.741	0.034	0.568	0.163	-0.214	0.485	0.230	0.203	0.504
0.620	0.462	-1.086	-0.040	0.439	-0.898	0.586	-0.330	0.082	0.638	0.068	-0.183	0.563	0.146	0.168	0.532
0.574	0.381	-1.058	-0.037	0.448	-0.893	0.502	-0.066	0.023	0.589	-0.022	-0.160	0.518	0.064	0.140	0.514
0.320	0.319	-1.129	-0.033	0.456	-0.890	0.481	-0.229	0.100	0.331	-0.092	-0.235	0.265	0.003	0.212	0.457
0.274	0.307	-1.184	-0.018	0.463	-0.886	0.458	-0.860	0.179	0.271	-0.110	-0.294	0.219	0.009	0.268	0.405
0.301	0.323	-1.035	-0.004	0.468	-0.884	0.311	-0.922	0.270	0.284	-0.100	-0.146	0.247	0.007	0.118	0.342
0.447	0.342	-0.869	0.001	0.477	-0.879	0.510	-0.341	0.252	0.425	-0.089	0.015	0.393	0.026	0.048	0.330
0.305	0.442	-0.956	0.006	0.480	-0.877	0.235	-0.431	0.351	0.278	0.008	-0.075	0.252	0.126	0.038	0.298
0.347	0.562	-0.972	0.008	0.481	-0.877	-0.002	-0.218	0.336	0.319	0.127	-0.091	0.294	0.245	0.052	0.273
0.228	0.612	-0.909	0.011	0.479	-0.878	-0.135	-0.361	0.392	0.197	0.179	-0.027	0.175	0.296	0.012	0.216
0.267	0.643	-0.778	0.010	0.481	-0.877	0.115	0.002	0.175	0.237	0.207	0.102	0.215	0.327	0.142	0.191
0.205	0.601	-0.700	0.013	0.484	-0.875	0.157	-0.179	0.093	0.173	0.162	0.179	0.156	0.283	0.221	0.146
0.243	0.493	-0.755	0.008	0.486	-0.874	0.109	0.373	-0.052	0.217	0.051	0.123	0.195	0.174	0.166	0.120
0.190	0.612	-0.688	-0.005	0.487	-0.874	-0.009	0.775	-0.032	0.176	0.171	0.190	0.143	0.292	0.234	0.054
0.078	0.578	-0.857	-0.012	0.489	-0.872	0.119	0.528	-0.152	0.072	0.134	0.019	0.031	0.256	0.065	0.013
-0.230	0.655	-1.090	-0.014	0.490	-0.872	0.017	0.200	-0.217	-0.234	0.210	-0.214	0.277	0.332	0.167	-0.051
-0.122	0.462	-0.901	-0.018	0.487	-0.873	-0.134	0.328	-0.189	-0.122	0.019	-0.023	0.170	0.137	0.023	-0.094
-0.118	0.346	-0.719	-0.019	0.481	-0.877	-0.369	0.111	-0.163	-0.118	-0.090	0.162	0.168	0.019	0.206	-0.137
-0.091	0.470	-0.794	-0.019	0.469	-0.883	-0.680	0.054	-0.121	-0.091	0.045	0.094	0.143	0.142	0.132	-0.135
-0.153	0.504	-0.857	-0.016	0.457	-0.889	-0.675	-0.161	-0.134	-0.157	0.092	0.037	0.207	0.176	0.070	-0.132
-0.122	0.531	-0.842	-0.015	0.449	-0.894	-0.498	-0.008	-0.103	-0.127	0.128	0.057	0.178	0.202	0.087	-0.105
-0.083	0.527	-0.901	-0.006	0.441	-0.898	-0.442	-0.484	0.003	-0.097	0.132	0.002	0.142	0.198	0.030	-0.098
0.017	0.585	-0.842	0.000	0.437	-0.899	-0.209	-0.317	-0.089	-0.004	0.193	0.063	0.044	0.256	0.091	-0.074
-0.076	0.647	-0.952	0.010	0.437	-0.900	-0.069	-0.498	-0.128	-0.107	0.255	-0.047	0.137	0.318	0.018	-0.055
0.001	0.663	-0.889	0.010	0.434	-0.901	-0.183	0.109	-0.248	-0.030	0.274	0.018	0.062	0.333	0.046	-0.065
-0.018	0.601	-0.928	0.013	0.425	-0.905	-0.518	-0.085	-0.124	-0.052	0.221	-0.017	0.083	0.271	0.006	-0.090
-0.072	0.288	-0.798	0.018	0.413	-0.910	-0.640	-0.333	0.023	-0.112	-0.081	0.118	0.138	0.042	0.136	-0.088
-0.072	0.288	-0.798	0.023	0.404	-0.914	-0.478	-0.203	-0.099	-0.116	-0.072	0.122	0.140	0.042	0.136	-0.101
-0.010	0.385	-0.877	0.030	0.402	-0.915	-0.094	-0.358	-0.168	-0.063	0.027	0.044	0.079	0.054	0.057	-0.080
-0.060	0.458	-0.944	0.036	0.401	-0.915	-0.075	-0.307	-0.070	-0.119	0.101	-0.023	0.129	0.128	0.010	-0.059
0.140	0.574	-0.889	0.036	0.397	-0.917	-0.226	0.072	-0.055	0.082	0.221	0.034	0.070	0.245	0.045	-0.041
0.001	0.578	-0.956	0.031	0.393	-0.919	-0.235	0.283	-0.105	-0.052	0.228	-0.031	0.069	0.249	0.022	-0.029
-0.030	0.497	-0.991	0.035	0.386	-0.922	-0.393	-0.233	0.033	-0.087	0.154	-0.064	0.100	0.168	0.058	-0.022
0.040	0.508	-0.932	0.030	0.380	-0.925	-0.386	0.264	-0.025	-0.013	0.173	-0.001	0.031	0.179	0.001	-0.049
-0.014	0.458	-0.944	0.037	0.374	-0.927	-0.289	-0.347	-0.083	-0.074	0.127	-0.011	0.084	0.129	0.011	-0.063
-0.003	0.412	-0.909	0.042	0.370	-0.928	-0.268	-0.229	-0.098	-0.067	0.086	0.026	0.072	0.084	0.025	-0.076
-0.018	0.307	-0.857	0.050	0.369	-0.928	0.004	-0.371	-0.145	-0.091	-0.019	0.077	0.086	0.019	0.076	-0.083
-0.030	0.284	-0.873	0.060	0.368	-0.928	-0.061	-0.497	-0.127	-0.112	-0.041	0.061	0.097	0.041	0.060	-0.083
0.086	0.300	-0.798	0.064	0.364	-0.929	-0.213	-0.201	-0.080	-0.001	-0.021	0.137	0.020	0.024	0.134	-0.085
0.067	0.284	-0.794	0.063	0.360	-0.931	-0.183	0.119	-0.183	-0.019	-0.033	0.143	0.001	0.039	0.138	-0.090
0.013	0.272	-0.905	0.066	0.352	-0.934	-0.424	-0.116	-0.059	-0.075	-0.036	0.036	0.051	0.050	0.028	-0.071
-0.041	0.238	-0.889	0.062	0.344	-0.937	-0.433	0.197	0.002	-0.125	-0.063	0.055	0.105	0.084	0.044	-0.071
0.086	0.288	-0.853	0.061	0.334	-0.941	-0.513	0.022	0.022	0.002	-0.003	0.094	0.022	0.033	0.080	-0.062
0.040	0.288	-0.928	0.056	0.324	-0.944	-0.517	0.288	0.012	-0.038	0.007	0.023	0.024	0.033	0.005	-0.048
0.074	0.311	-0.885	0.053	0.319	-0.946	-0.283	0.165	-0.006	-0.001	0.035	0.068	0.011	0.010	0.049	-0.020
0.055	0.423	-0.983	0.057	0.314	-0.948	-0.297	-0.233	0.066	-0.024	0.153	-0.029	0.008	0.102	0.049	-0.016
0.090	0.454	-0.964	0.063	0.312	-0.948	-0.096	-0.341	-0.019	0.004	0.185	-0.009	0.027	0.133	0.029	-0.009
0.063	0.481	-1.007	0.068	0.309	-0.949	-0.185	-0.242	0.006	-0.027	0.215	-0.052	0.000	0.160	0.071	-0.004
0.097	0.442	-0.928	0.073	0.308	-0.949	-0.070	-0.256	-0.035	0.002	0.178	0.027	0.035	0.121	0.008	-0.006
0.093	0.396	-0.968	0.077	0.304	-0.950	-0.240	-0.228	0.080	-0.006	0.136	-0.011	0.031	0.075	0.031	-0.010
0.082	0.373	-0.960	0.081	0.303	-0.950	-0.065	-0.195	0.006	-0.021	0.113	-0.003	0.020	0.052	0.023	-0.027
0.093	0.354	-0.952	0.084	0.301	-0.950	-0.118	-0.185	-0.030	-0.013	0.096	0.005	0.032	0.032	0.015	-0.046
0.013	0.388	-0.948	0.093	0.301	-0.949	-0.015	-0.450	-0.015	-0.102	0.131	0.008	0.048	0.067	0.010	-0.055
0.013	0.388	-0.948	0.094	0.301	-0.949	0.033	-0.028	-0.140	-0.103	0.131	0.008	0.047	0.067	0.009	-0.060
0.047	0.392	-0.999	0.095	0.302	-0.949	0.016	-0.059	-0.045	-0.070	0.134	-0.044	0.012	0.071	0.060	-0.063
0.055	0.392	-1.003	0.098	0.301	-0.949	-0.035	-0.153	-0.028	-0.065	0.135	-0.048	0.004	0.071	0.063	-0.043
0.078	0.431	-0.995	0.100	0.300	-0.949	-0.099	-0.082	-0.041	-0.044	0.175	-0.040	0.020	0.110	0.054	-0.031
0.120	0.400	-0.960	0.098	0.299	-0.949	-0.012	0.122	-0.051	0.000	0.145	-0.004	0.063	0.080	0.018	-0.021
0.059	0.439	-1.023	0.100	0.296	-0.950	-0.179	-0.116	0.002	-0.063	0.187	-0.066	0.003	0.119	0.081	-0.027
0.120	0.381	-0.944	0.094	0.296	-0.951	-0.048	0.343	-0.076	0.004	0.129	0.013	0.065	0.062	0.001	-0.027
0.013	0.388	-1.019	0.091	0.291	-0.952	-0.266	0.108	0.013	-0.101	0.142	-0.060	0.042	0.071	0.076	-0.014
0.086	0.338	-0.964	0.094	0.288	-0.953	-0.173	-0.159	0.001	-0.031	0.095	-0.004	0.031	0.022	0.020	-0.026
0.182	0.319	-0.956	0.083	0.281	-0.956	-0.322	0.610	-0.042	0.077	0.082	0.007	0.128	0.004	0.011	-0.019
-0.014	0.307	-1.015	0.087	0.277	-0.957	-0.216	-0.234	0.012	-0.124	0.074	-0.051	0.068	0.007	0.070	-0.017
0.147	0.315	-0.956	0.083	0.270	-0.959	-0.380	0.219	-0.023	0.042	0.089	0.010	0.094	0.003	0.011	-0.014
0.028	0.284	-0.995	0.086	0.264	-0.961	-0.319	-0.145	-0.001	-0.080	0.064	-0.028	0.024	0.026	0.050	-0.029
0.113	0.257	-0.924	0.087	0.258	-0.962	-0.304	-0.036	0.014	0.004	0.043	0.045	0.060	0.052	0.021	-0.023
0.109	0.222	-0.932	0.083	0.254	-0.964	-0.233	0.221	-0.055	0.003	0.012	0.038	0.056	0.085	0.014	-0.036
0.036	0.160	-0.975	0.081	0.247	-0.966	-0.330	0.072	-0.031	-0.068	-0.043	-0.003	0.016	0.145	0.029	-0.038
0.078	0.195	-0.956	0.084	0.242	-0.967	-0.266	-0.156	0.032	-0.029	-0.003	0.018	0.027	0.109	0.009	-0.045
0.032	0.195	-0.960	0.087	0.234	-0.968	-0.378	-0.156	0.041	-0.078	0.005	0.015	0.019	0.107	0.012	-0.045
0.090	0.234	-0.893	0.085	0.230	-0.970	-0.253	0.100	-0.009	-0.018	0.048	0.084	0.038	0.066	0.055	-0.041
0.113	0.214	-0.944	0.085	0.225	-0.971	-0.241	0.037	-0.017	0.005	0.034	0.033	0.062	0.084	0.005	-0.037
0.070	0.222	-0.956	0.086	0.221	-0.972	-0.227	-0.097	0.004	-0.039	0.046	0.022	0.019	0.074	0.006	-0.029
0.109	0.203	-0.948	0.089	0.217	-0.972	-0.198	-0.103	-0.010	-0.003	0.031	0.031	0.058	0.092	0.002	-0.026
0.082	0.207	-0.960	0.093	0.214	-0.972	-0.137	-0.254	0.027	-0.034	0.037	0.019	0.030	0.086	0.010	-0.024
0.093	0.214	-0.956	0.095	0.211	-0.973	-0.146	-0.115	0.045	-0.025	0.048	0.024	0.041	0.076	0.005	-0.014
0.132	0.214	-0.960	0.095	0.208	-0.973	-0.165	-0.007	0.034	0.013	0.051	0.020	0.080	0.073	0.009	-0.010
0.151	0.191	-0.909	0.096	0.205	-0.974	-0.150	-0.007	0.020	0.032	0.030	0.072	0.098	0.094	0.042	-0.009
0.151	0.191	-0.909	0.094	0.201	-0.975	-0.231	0.074	0.033	0.034	0.035	0.073	0.098	0.092	0.043	-0.008
0.113	0.145	-0.897	0.093	0.198	-0.976	-0.167	0.043	0.039	-0.004	-0.009	0.086	0.059	0.136	0.055	-0.019
0.117	0.118	-0.897	0.089	0.192	-0.977	-0.292	0.232	0.033	0.004	-0.030	0.088	0.063	0.162	0.055	-0.037
0.101	0.126	-0.869	0.088	0.188	-0.978	-0.194	0.046	0.065	-0.010	-0.018	0.116	0.047	0.152	0.083	-0.051
0.051	0.118	-0.885	0.085	0.184	-0.979	-0.179	0.131	0.083	-0.057	-0.023	0.101	0.003	0.158	0.068	-0.064
0.082	0.087	-0.853	0.076	0.185	-0.980	0.033	0.468	0.007	-0.017	-0.054	0.133	0.027	0.188	0.099	-0.084
0.024	0.110	-0.881	0.071	0.184	-0.980	-0.023	0.234	0.024	-0.070	-0.030	0.106	0.031	0.163	0.072	-0.090
-0.014	0.129	-0.893	0.065	0.184	-0.981	-0.009	0.260	0.031	-0.103	-0.010	0.095	0.070	0.143	0.060	-0.095
0.043	0.129	-0.861	0.057	0.184	-0.981	-0.006	0.454	-0.039	-0.037	-0.010	0.127	0.013	0.142	0.092	-0.100
-0.014	0.099	-0.905	0.055	0.184	-0.981	0.020	0.094	0.020	-0.092	-0.041	0.084	0.071	0.172	0.048	-0.098
0.028	0.126	-0.861	0.048	0.185	-0.982	0.037	0.342	-0.028	-0.043	-0.015	0.127	0.029	0.145	0.092	-0.092
0.013	0.137	-0.853	0.042	0.187	-0.981	0.150	0.289	-0.030	-0.053	-0.006	0.135	0.044	0.133	0.100	-0.100
-0.007	0.106	-0.889	0.036	0.190	-0.981	0.153	0.339	-0.015	-0.066	-0.040	0.099	0.064	0.164	0.065	-0.094
-0.030	0.087	-0.861	0.027	0.193	-0.981	0.160	0.445	-0.066	-0.080	-0.062	0.127	0.089	0.182	0.093	-0.106
0.001	0.099	-0.849	0.018	0.197	-0.980	0.225	0.494	-0.137	-0.040	-0.055	0.138	0.060	0.168	0.106	-0.097
-0.080	0.091	-0.861	0.009	0.201	-0.979	0.229	0.434	-0.064	-0.112	-0.067	0.126	0.142	0.174	0.094	-0.097
0.001	0.068	-0.916	0.003	0.204	-0.979	0.172	0.340	-0.049	-0.025	-0.093	0.070	0.062	0.194	0.039	-0.080
-0.053	0.106	-0.893	-0.006	0.207	-0.978	0.133	0.453	0.000	-0.070	-0.056	0.093	0.116	0.153	0.062	-0.090
0.017	0.195	-0.885	-0.012	0.211	-0.977	0.212	0.305	-0.100	0.005	0.028	0.100	0.047	0.061	0.070	-0.072
-0.110	0.207	-0.909	-0.016	0.213	-0.977	0.103	0.240	-0.086	-0.118	0.038	0.076	0.173	0.047	0.046	-0.081
-0.018	0.218	-0.881	-0.019	0.216	-0.976	0.131	0.157	-0.099	-0.022	0.047	0.103	0.079	0.034	0.073	-0.082
-0.083	0.257	-0.940	-0.021	0.218	-0.976	0.130	0.088	-0.056	-0.086	0.083	0.043	0.142	0.007	0.013	-0.084
-0.083	0.207	-0.924	-0.022	0.220	-0.975	0.074	0.075	-0.021	-0.085	0.031	0.059	0.139	0.041	0.029	-0.065
-0.033	0.234	-0.948	-0.024	0.223	-0.975	0.131	0.115	-0.063	-0.033	0.055	0.034	0.086	0.013	0.005	-0.070
-0.033	0.245	-0.968	-0.024	0.223	-0.974	0.039	-0.026	-0.031	-0.034	0.066	0.015	0.085	0.001	0.015	-0.050
-0.083	0.211	-0.972	-0.025	0.224	-0.974	0.016	0.099	-0.047	-0.082	0.031	0.011	0.134	0.035	0.020	-0.023
0.001	0.157	-0.991	-0.026	0.224	-0.974	0.014	0.055	-0.122	0.003	-0.023	-0.009	0.048	0.088	0.040	-0.008
0.009	0.157	-1.023	-0.036	0.224	-0.974	0.007	0.578	-0.259	0.021	-0.023	-0.041	0.039	0.087	0.071	0.027
0.009	0.157	-1.023	-0.040	0.222	-0.974	-0.114	0.299	-0.249	0.026	-0.021	-0.040	0.038	0.085	0.071	0.046
0.078	0.056	-1.094	-0.054	0.219	-0.974	-0.103	0.768	-0.159	0.109	-0.119	-0.112	0.033	0.184	0.142	-0.003
-0.060	0.060	-1.066	-0.072	0.222	-0.972	0.156	0.937	-0.018	-0.012	-0.118	-0.086	0.104	0.177	0.114	-0.065
-0.337	0.118	-1.023	-0.081	0.231	-0.970	0.526	0.351	0.270	-0.279	-0.070	-0.046	0.380	0.116	0.070	-0.106
-0.337	0.280	-0.909	-0.087	0.247	-0.965	0.833	0.181	0.334	-0.274	0.077	0.064	0.379	0.049	0.046	-0.148
-0.233	0.361	-0.912	-0.094	0.261	-0.961	0.715	0.260	0.226	-0.163	0.144	0.056	0.274	0.132	0.043	-0.137
-0.157	0.327	-0.975	-0.098	0.267	-0.959	0.375	0.152	0.234	-0.082	0.103	-0.009	0.196	0.100	0.019	-0.057
-0.022	0.357	-1.039	-0.098	0.268	-0.958	0.048	-0.047	0.272	0.053	0.133	-0.072	0.061	0.133	0.081	0.061
0.074	0.404	-1.039	-0.092	0.269	-0.959	0.070	-0.403	0.335	0.142	0.178	-0.072	0.033	0.182	0.082	0.181
0.243	0.427	-1.094	-0.083	0.274	-0.958	0.265	-0.482	0.211	0.302	0.196	-0.128	0.201	0.206	0.137	0.309
0.363	0.431	-1.141	-0.067	0.276	-0.959	0.108	-0.818	0.177	0.405	0.198	-0.174	0.319	0.211	0.183	0.398
0.513	0.377	-1.157	-0.057	0.281	-0.958	0.228	-0.409	0.067	0.546	0.139	-0.191	0.468	0.158	0.198	0.471
0.459	0.272	-1.204	-0.044	0.282	-0.958	0.100	-0.653	0.057	0.478	0.033	-0.238	0.414	0.055	0.245	0.513
0.463	0.234	-1.192	-0.041	0.285	-0.958	0.148	-0.063	0.078	0.480	-0.008	-0.226	0.416	0.019	0.233	0.494
0.474	0.199	-1.240	-0.025	0.282	-0.959	-0.105	-0.842	0.232	0.475	-0.040	-0.272	0.428	0.014	0.280	0.447
0.274	0.095	-1.255	-0.015	0.280	-0.960	-0.077	-0.586	0.306	0.265	-0.141	-0.287	0.227	0.116	0.296	0.403
0.343	0.072	-1.066	-0.001	0.276	-0.961	-0.177	-0.755	0.269	0.321	-0.161	-0.097	0.296	0.136	0.107	0.378
0.343	0.102	-1.027	0.015	0.273	-0.962	-0.111	-0.849	0.337	0.305	-0.127	-0.057	0.297	0.102	0.067	0.323
0.501	0.141	-0.877	0.019	0.270	-0.963	-0.138	-0.188	0.142	0.459	-0.086	0.093	0.454	0.061	0.082	0.311
0.313	0.323	-0.991	0.021	0.270	-0.962	0.009	-0.054	-0.004	0.269	0.095	-0.021	0.265	0.122	0.031	0.272
0.347	0.361	-0.995	0.028	0.274	-0.961	0.175	-0.279	-0.116	0.296	0.130	-0.026	0.299	0.162	0.035	0.235
0.224	0.377	-0.885	0.029	0.274	-0.961	-0.028	0.009	-0.009	0.173	0.146	0.084	0.176	0.179	0.076	0.182
0.209	0.315	-0.885	0.028	0.276	-0.961	0.121	0.079	-0.092	0.158	0.082	0.083	0.160	0.119	0.076	0.123
0.178	0.230	-0.975	0.019	0.274	-0.961	-0.097	0.474	0.065	0.137	-0.002	-0.007	0.131	0.036	0.014	0.080
0.036	0.214	-0.849	0.014	0.273	-0.962	-0.038	0.278	-0.033	-0.001	-0.016	0.120	0.012	0.022	0.112	0.066
0.120	0.311	-0.909	0.008	0.275	-0.962	0.055	0.421	-0.296	0.090	0.079	0.061	0.072	0.121	0.052	0.038
0.120	0.311	-0.909	0.006	0.272	-0.962	-0.121	0.211	-0.289	0.093	0.082	0.061	0.073	0.122	0.052	-0.013
-0.010	0.365	-0.991	0.002	0.271	-0.963	-0.103	0.284	-0.369	-0.034	0.138	-0.021	0.057	0.178	0.031	-0.001
-0.126	0.280	-0.983	-0.006	0.269	-0.963	-0.108	0.492	-0.229	-0.141	0.055	-0.012	0.172	0.095	0.023	-0.032
-0.003	0.280	-1.070	-0.010	0.260	-0.966	-0.446	0.252	-0.255	-0.015	0.063	-0.097	0.049	0.095	0.109	-0.069
-0.057	0.153	-0.869	-0.014	0.251	-0.968	-0.447	0.237	-0.184	-0.065	-0.056	0.106	0.103	0.031	0.093	-0.083
-0.064	0.145	-0.814	-0.016	0.249	-0.968	-0.118	0.194	-0.387	-0.071	-0.061	0.162	0.110	0.038	0.148	-0.102
-0.103	0.160	-0.995	-0.018	0.250	-0.968	0.054	0.162	-0.268	-0.107	-0.047	-0.019	0.148	0.022	0.032	-0.113
-0.249	0.129	-1.031	-0.010	0.251	-0.968	0.102	-0.395	-0.159	-0.261	-0.080	-0.055	0.293	0.053	0.067	-0.116
0.017	0.164	-0.865	-0.007	0.252	-0.968	0.064	-0.065	-0.230	0.002	-0.046	0.110	0.028	0.018	0.099	-0.104
-0.087	0.141	-0.924	-0.004	0.249	-0.968	-0.156	-0.125	-0.179	-0.105	-0.066	0.052	0.131	0.040	0.040	-0.095
-0.026	0.184	-0.916	-0.005	0.246	-0.969	-0.145	0.098	-0.240	-0.043	-0.020	0.061	0.069	0.003	0.049	-0.049
-0.022	0.249	-0.960	-0.003	0.235	-0.972	-0.561	-0.072	-0.165	-0.041	0.057	0.020	0.065	0.069	0.006	-0.042
-0.007	0.292	-1.066	-0.004	0.227	-0.974	-0.438	0.091	-0.082	-0.024	0.108	-0.085	0.049	0.113	0.100	-0.008
-0.010	0.303	-1.070	-0.001	0.221	-0.975	-0.293	-0.160	-0.137	-0.031	0.125	-0.087	0.053	0.126	0.104	0.001
0.070	0.280	-1.023	0.001	0.217	-0.976	-0.210	-0.026	-0.185	0.048	0.106	-0.039	0.028	0.105	0.056	0.011
-0.003	0.222	-1.015	0.005	0.218	-0.976	0.040	-0.187	-0.143	-0.029	0.047	-0.032	0.044	0.048	0.048	0.007
0.020	0.269	-1.023	0.008	0.215	-0.977	-0.172	-0.143	0.008	-0.009	0.097	-0.039	0.019	0.096	0.056	0.021
0.013	0.373	-1.007	0.012	0.216	-0.976	0.051	-0.211	-0.080	-0.021	0.200	-0.024	0.025	0.200	0.040	-0.005
0.128	0.454	-0.936	0.012	0.214	-0.977	-0.153	0.037	-0.087	0.094	0.283	0.048	0.092	0.282	0.031	-0.009
-0.068	0.412	-1.062	0.018	0.215	-0.977	0.003	-0.291	-0.152	-0.108	0.240	-0.079	0.103	0.240	0.095	-0.009
-0.026	0.427	-1.082	0.026	0.213	-0.977	-0.097	-0.374	-0.143	-0.073	0.257	-0.098	0.060	0.256	0.114	-0.013
0.040	0.354	-1.035	0.035	0.214	-0.976	0.017	-0.404	-0.195	-0.017	0.183	-0.051	0.006	0.183	0.067	-0.031
0.001	0.354	-1.054	0.039	0.216	-0.976	0.079	-0.167	-0.160	-0.059	0.181	-0.071	0.033	0.184	0.086	-0.018
0.024	0.272	-1.019	0.035	0.213	-0.976	-0.115	0.211	-0.121	-0.032	0.102	-0.035	0.011	0.104	0.050	-0.035
0.028	0.257	-1.042	0.038	0.211	-0.977	-0.114	-0.118	-0.116	-0.031	0.088	-0.058	0.008	0.089	0.073	-0.045
-0.072	0.157	-0.995	0.039	0.206	-0.978	-0.230	-0.069	-0.079	-0.132	-0.007	-0.010	0.110	0.010	0.025	-0.044
0.009	0.172	-0.995	0.042	0.202	-0.978	-0.200	-0.145	-0.065	-0.055	0.012	-0.009	0.031	0.006	0.024	-0.043
0.032	0.126	-0.995	0.041	0.196	-0.980	-0.334	0.076	-0.080	-0.031	-0.028	-0.008	0.009	0.040	0.023	-0.062
0.028	0.164	-1.031	0.039	0.190	-0.981	-0.282	0.105	-0.024	-0.032	0.016	-0.042	0.014	0.001	0.057	-0.045
-0.057	0.079	-1.015	0.042	0.182	-0.982	-0.410	-0.188	0.032	-0.120	-0.061	-0.025	0.099	0.086	0.041	-0.054
0.047	0.068	-0.928	0.042	0.174	-0.984	-0.386	0.032	-0.002	-0.016	-0.064	0.063	0.003	0.097	0.046	-0.075
-0.003	-0.006	-0.916	0.048	0.170	-0.984	-0.147	-0.311	-0.067	-0.072	-0.134	0.075	0.048	0.171	0.059	-0.084
-0.026	0.006	-0.901	0.061	0.166	-0.984	-0.179	-0.667	-0.066	-0.108	-0.118	0.091	0.072	0.160	0.076	-0.072
0.036	-0.002	-0.948	0.065	0.163	-0.984	-0.121	-0.202	-0.057	-0.051	-0.123	0.044	0.010	0.168	0.029	-0.096
0.067	0.010	-0.928	0.064	0.162	-0.985	-0.056	0.075	-0.184	-0.019	-0.110	0.064	0.020	0.158	0.050	-0.094
-0.068	-0.029	-0.956	0.068	0.163	-0.984	0.086	-0.203	-0.157	-0.158	-0.149	0.036	0.116	0.198	0.021	-0.077
0.013	-0.048	-0.987	0.077	0.163	-0.984	0.071	-0.460	-0.099	-0.086	-0.169	0.004	0.036	0.218	0.011	-0.082
0.074	-0.037	-0.920	0.076	0.164	-0.983	0.092	0.095	-0.133	-0.023	-0.159	0.070	0.026	0.206	0.056	-0.097
0.020	-0.025	-0.952	0.077	0.167	-0.983	0.164	-0.044	-0.181	-0.079	-0.149	0.038	0.027	0.195	0.025	-0.082
-0.014	-0.033	-0.960	0.077	0.167	-0.983	0.032	0.001	-0.092	-0.113	-0.157	0.030	0.062	0.203	0.016	-0.082
0.013	0.014	-0.972	0.074	0.166	-0.983	-0.015	0.159	-0.110	-0.083	-0.109	0.019	0.035	0.156	0.004	-0.080
0.036	-0.006	-0.920	0.080	0.165	-0.983	-0.022	-0.306	-0.046	-0.066	-0.128	0.069	0.011	0.176	0.055	-0.084
0.090	-0.010	-0.928	0.081	0.165	-0.983	0.056	0.005	-0.132	-0.013	-0.132	0.061	0.044	0.180	0.048	-0.088
-0.003	-0.068	-0.936	0.070	0.163	-0.984	-0.074	0.540	-0.066	-0.095	-0.187	0.055	0.048	0.239	0.041	-0.081
-0.033	-0.060	-0.940	0.071	0.163	-0.984	0.016	-0.059	-0.003	-0.126	-0.179	0.050	0.078	0.232	0.037	-0.080
0.055	-0.029	-0.932	0.067	0.161	-0.985	-0.045	0.185	0.001	-0.034	-0.147	0.059	0.011	0.201	0.045	-0.080
0.024	-0.025	-0.924	0.066	0.163	-0.984	0.113	0.088	-0.033	-0.063	-0.144	0.066	0.018	0.198	0.053	-0.076
0.070	-0.013	-0.928	0.061	0.163	-0.985	0.015	0.232	0.013	-0.012	-0.133	0.063	0.029	0.186	0.049	-0.057
-0.014	0.052	-0.995	0.057	0.164	-0.985	0.109	0.182	0.006	-0.093	-0.069	-0.004	0.055	0.120	0.018	-0.061
0.055	0.017	-0.956	0.062	0.163	-0.985	-0.041	-0.277	0.151	-0.029	-0.103	0.035	0.016	0.155	0.022	-0.046
0.013	0.006	-0.956	0.053	0.164	-0.985	0.036	0.468	0.016	-0.062	-0.115	0.035	0.027	0.168	0.022	-0.038
0.067	0.079	-0.964	0.040	0.162	-0.986	-0.073	0.644	0.040	0.004	-0.040	0.028	0.028	0.095	0.015	-0.013
0.051	0.060	-1.019	0.034	0.164	-0.986	0.094	0.325	0.065	-0.005	-0.061	-0.027	0.013	0.115	0.040	0.003
0.105	0.064	-0.968	0.026	0.160	-0.987	-0.198	0.392	0.125	0.057	-0.053	0.025	0.067	0.112	0.011	0.026
0.105	0.064	-0.968	0.029	0.160	-0.987	0.036	-0.166	0.123	0.054	-0.054	0.025	0.067	0.113	0.012	0.029
0.086	0.187	-0.991	0.012	0.159	-0.987	-0.038	0.868	0.044	0.052	0.070	0.002	0.048	0.010	0.011	0.031
0.013	0.214	-1.090	0.019	0.161	-0.987	0.082	-0.367	0.110	-0.028	0.095	-0.097	0.025	0.035	0.108	0.040
0.036	0.234	-1.050	0.014	0.163	-0.987	0.071	0.239	0.094	-0.000	0.113	-0.057	0.002	0.054	0.068	0.034
0.093	0.242	-1.086	0.012	0.169	-0.985	0.334	0.110	0.030	0.059	0.114	-0.094	0.055	0.060	0.102	0.041
0.032	0.153	-1.023	0.010	0.175	-0.984	0.298	0.078	0.047	-0.001	0.019	-0.032	0.007	0.030	0.038	0.020
0.124	0.041	-0.975	0.006	0.182	-0.983	0.365	0.227	-0.058	0.095	-0.099	0.014	0.086	0.143	0.010	0.007
-0.068	-0.048	-0.975	0.010	0.188	-0.982	0.314	-0.219	-0.003	-0.101	-0.194	0.013	0.107	0.233	0.011	-0.017
0.009	-0.122	-0.928	0.015	0.191	-0.981	0.246	-0.229	-0.019	-0.029	-0.271	0.060	0.031	0.307	0.059	-0.021
0.028	-0.064	-0.916	0.018	0.196	-0.980	0.261	-0.185	-0.017	-0.013	-0.217	0.071	0.012	0.250	0.072	-0.037
0.070	0.002	-0.893	0.022	0.199	-0.980	0.206	-0.200	0.020	0.025	-0.155	0.093	0.030	0.185	0.096	-0.030
0.063	0.025	-0.948	0.025	0.204	-0.979	0.238	-0.123	-0.004	0.015	-0.136	0.037	0.021	0.162	0.042	-0.025
-0.014	0.137	-0.991	0.029	0.206	-0.978	0.132	-0.221	-0.026	-0.067	-0.027	-0.007	0.056	0.051	0.001	-0.026
0.036	0.141	-0.975	0.036	0.210	-0.977	0.195	-0.359	-0.042	-0.024	-0.026	0.008	0.006	0.047	0.016	-0.019
0.013	0.122	-1.015	0.042	0.210	-0.977	0.038	-0.305	0.029	-0.053	-0.046	-0.031	0.030	0.067	0.022	-0.026
0.093	0.114	-1.007	0.048	0.211	-0.976	0.069	-0.320	0.030	0.021	-0.055	-0.024	0.050	0.075	0.014	-0.015
0.040	0.129	-0.991	0.053	0.212	-0.976	0.061	-0.240	0.035	-0.038	-0.041	-0.008	0.004	0.059	0.002	-0.006
0.063	0.168	-0.999	0.052	0.215	-0.975	0.168	0.057	-0.057	-0.015	-0.006	-0.017	0.018	0.021	0.005	0.007
0.101	0.157	-1.011	0.061	0.216	-0.974	0.071	-0.445	0.066	0.015	-0.018	-0.029	0.056	0.033	0.017	-0.005
0.105	0.137	-1.007	0.061	0.218	-0.974	0.091	-0.041	0.087	0.018	-0.039	-0.025	0.059	0.052	0.013	-0.010
0.043	0.141	-1.003	0.060	0.220	-0.974	0.096	0.051	0.052	-0.043	-0.037	-0.022	0.002	0.048	0.009	-0.026
0.020	0.141	-0.983	0.060	0.220	-0.974	0.022	-0.002	0.025	-0.066	-0.037	-0.002	0.025	0.048	0.011	-0.041
0.009	0.079	-0.940	0.061	0.219	-0.974	-0.035	-0.093	0.076	-0.079	-0.098	0.042	0.037	0.110	0.054	-0.075
0.051	0.075	-0.952	0.067	0.217	-0.974	-0.080	-0.309	0.107	-0.043	-0.100	0.030	0.003	0.114	0.042	-0.083
-0.057	0.064	-0.960	0.063	0.215	-0.975	-0.095	0.139	0.037	-0.148	-0.109	0.023	0.107	0.124	0.034	-0.086
0.017	0.075	-0.944	0.055	0.213	-0.976	-0.091	0.410	-0.021	-0.067	-0.096	0.040	0.035	0.111	0.051	-0.080
0.017	0.075	-0.944	0.057	0.212	-0.976	-0.011	-0.104	-0.004	-0.069	-0.095	0.040	0.036	0.109	0.051	-0.065
0.032	0.129	-0.964	0.056	0.208	-0.976	-0.181	0.067	0.011	-0.053	-0.038	0.021	0.021	0.054	0.031	-0.030
0.136	0.157	-0.912	0.050	0.208	-0.977	-0.031	0.317	-0.034	0.057	-0.010	0.072	0.083	0.025	0.081	-0.016
0.128	0.222	-0.928	0.047	0.206	-0.978	-0.113	0.180	-0.066	0.052	0.058	0.057	0.077	0.043	0.065	0.006
0.086	0.218	-0.936	0.043	0.205	-0.978	-0.025	0.233	-0.072	0.014	0.054	0.050	0.036	0.041	0.056	0.010
0.113	0.191	-0.944	0.034	0.204	-0.978	-0.030	0.494	-0.061	0.050	0.028	0.042	0.065	0.016	0.048	0.008
0.040	0.168	-0.952	0.033	0.205	-0.978	0.041	0.045	-0.049	-0.023	0.004	0.034	0.006	0.007	0.039	-0.018
0.082	0.157	-0.964	0.026	0.205	-0.978	0.006	0.383	-0.064	0.027	-0.007	0.023	0.038	0.018	0.026	-0.020
-0.026	0.079	-0.912	0.028	0.205	-0.978	0.015	-0.093	-0.042	-0.083	-0.085	0.074	0.067	0.095	0.076	-0.041
0.082	0.037	-0.849	0.019	0.207	-0.978	0.112	0.496	-0.094	0.034	-0.129	0.137	0.041	0.138	0.138	-0.054
-0.030	0.048	-0.964	0.015	0.208	-0.978	0.073	0.205	-0.018	-0.073	-0.118	0.023	0.069	0.126	0.023	-0.057
-0.033	0.033	-0.916	0.015	0.209	-0.978	0.112	-0.034	0.012	-0.078	-0.135	0.070	0.071	0.141	0.070	-0.052
0.078	0.091	-0.865	0.007	0.212	-0.977	0.152	0.428	-0.037	0.042	-0.080	0.120	0.042	0.082	0.122	-0.042
-0.030	0.110	-0.936	0.002	0.217	-0.976	0.285	0.260	0.013	-0.061	-0.066	0.048	0.065	0.061	0.051	-0.054
0.078	0.075	-0.916	-0.012	0.223	-0.975	0.296	0.728	-0.044	0.061	-0.106	0.067	0.044	0.094	0.071	-0.026
-0.130	0.091	-0.979	-0.011	0.228	-0.974	0.270	-0.054	0.093	-0.147	-0.095	0.002	0.163	0.077	0.008	-0.042
0.090	0.099	-0.909	-0.016	0.232	-0.973	0.259	0.225	0.053	0.077	-0.092	0.072	0.057	0.068	0.079	-0.030
-0.072	0.145	-0.940	-0.023	0.237	-0.971	0.261	0.355	0.081	-0.078	-0.050	0.039	0.104	0.020	0.048	-0.030
0.013	0.164	-0.928	-0.024	0.243	-0.970	0.318	0.041	0.062	0.008	-0.037	0.050	0.020	0.000	0.060	-0.026
0.063	0.153	-0.897	-0.030	0.248	-0.968	0.288	0.332	-0.025	0.064	-0.053	0.080	0.030	0.010	0.092	-0.050
-0.130	0.137	-0.960	-0.039	0.253	-0.967	0.233	0.430	-0.004	-0.120	-0.073	0.015	0.163	0.025	0.029	-0.038
-0.080	0.114	-0.928	-0.044	0.259	-0.965	0.354	0.258	-0.044	-0.065	-0.103	0.045	0.113	0.046	0.060	-0.045
-0.033	0.157	-0.944	-0.045	0.265	-0.963	0.304	0.079	-0.065	-0.018	-0.066	0.028	0.069	0.003	0.044	-0.065
-0.053	0.145	-0.960	-0.042	0.269	-0.962	0.249	-0.136	-0.019	-0.039	-0.082	0.011	0.088	0.014	0.028	-0.050
-0.080	0.129	-0.936	-0.046	0.274	-0.961	0.250	0.169	-0.003	-0.063	-0.102	0.034	0.116	0.030	0.052	-0.045
-0.049	0.168	-0.928	-0.048	0.279	-0.959	0.277	0.158	-0.052	-0.030	-0.069	0.040	0.087	0.009	0.061	-0.058
-0.068	0.153	-0.940	-0.053	0.284	-0.958	0.267	0.260	-0.098	-0.044	-0.089	0.027	0.107	0.006	0.049	-0.053
-0.130	0.191	-0.999	-0.051	0.286	-0.957	0.155	-0.084	-0.080	-0.108	-0.053	-0.033	0.170	0.032	0.011	-0.041
-0.053	0.160	-1.003	-0.049	0.288	-0.956	0.084	-0.074	-0.060	-0.033	-0.086	-0.037	0.094	0.002	0.014	-0.030
-0.014	0.160	-0.916	-0.054	0.289	-0.956	0.110	0.266	-0.099	0.010	-0.088	0.049	0.056	0.002	0.073	-0.011
-0.041	0.207	-1.050	-0.056	0.290	-0.955	0.041	0.176	-0.109	-0.014	-0.042	-0.085	0.084	0.048	0.061	0.034
-0.014	0.141	-1.039	-0.062	0.289	-0.955	-0.017	0.307	-0.049	0.018	-0.107	-0.074	0.057	0.017	0.049	0.059
0.082	0.145	-1.039	-0.071	0.288	-0.955	-0.047	0.544	-0.084	0.123	-0.102	-0.074	0.038	0.012	0.050	0.088
0.040	0.122	-1.046	-0.079	0.288	-0.954	0.039	0.433	-0.017	0.089	-0.125	-0.083	0.004	0.034	0.058	0.069
0.063	0.137	-1.015	-0.095	0.292	-0.952	0.225	0.866	-0.000	0.128	-0.114	-0.054	0.019	0.018	0.027	0.036
-0.160	0.160	-0.948	-0.108	0.300	-0.948	0.457	0.650	0.114	-0.082	-0.099	0.009	0.204	0.007	0.039	-0.022
-0.214	0.218	-0.916	-0.122	0.311	-0.943	0.580	0.682	0.121	-0.122	-0.051	0.036	0.258	0.066	0.070	-0.067
-0.295	0.284	-1.019	-0.131	0.318	-0.939	0.419	0.435	0.092	-0.194	0.007	-0.071	0.339	0.133	0.032	-0.107
-0.237	0.296	-0.968	-0.136	0.324	-0.936	0.314	0.242	0.014	-0.131	0.013	-0.022	0.280	0.147	0.019	-0.102
-0.199	0.269	-0.983	-0.142	0.327	-0.934	0.164	0.317	0.010	-0.086	-0.018	-0.040	0.242	0.121	0.002	-0.051
-0.210	0.253	-1.058	-0.141	0.329	-0.934	0.145	-0.100	0.070	-0.099	-0.035	-0.115	0.254	0.108	0.073	0.014
-0.022	0.265	-1.102	-0.136	0.331	-0.934	0.148	-0.263	0.077	0.084	-0.026	-0.159	0.065	0.121	0.118	0.116
0.055	0.257	-1.054	-0.122	0.335	-0.934	0.236	-0.818	0.149	0.146	-0.037	-0.111	0.012	0.115	0.071	0.232
0.305	0.245	-1.070	-0.111	0.342	-0.933	0.427	-0.541	0.138	0.386	-0.056	-0.128	0.262	0.104	0.087	0.354
0.424	0.238	-1.082	-0.109	0.353	-0.929	0.601	-0.077	0.101	0.503	-0.074	-0.143	0.381	0.097	0.100	0.418
0.451	0.242	-1.161	-0.101	0.369	-0.924	0.938	-0.363	0.111	0.522	-0.086	-0.228	0.408	0.101	0.179	0.472
0.320	0.276	-1.232	-0.090	0.383	-0.919	0.804	-0.654	0.242	0.380	-0.065	-0.303	0.277	0.136	0.250	0.463
0.320	0.315	-1.259	-0.066	0.392	-0.918	0.506	-1.292	0.227	0.358	-0.035	-0.333	0.278	0.175	0.278	0.446
0.255	0.265	-1.176	-0.066	0.398	-0.915	0.375	0.026	0.059	0.293	-0.091	-0.253	0.212	0.125	0.196	0.398
0.393	0.230	-1.019	-0.060	0.407	-0.911	0.545	-0.293	0.071	0.426	-0.135	-0.099	0.351	0.090	0.039	0.375
0.263	0.261	-1.094	-0.045	0.414	-0.909	0.427	-0.880	0.167	0.280	-0.111	-0.177	0.221	0.121	0.114	0.343
0.282	0.361	-1.117	-0.038	0.418	-0.908	0.226	-0.380	0.095	0.292	-0.014	-0.202	0.240	0.222	0.137	0.319
0.209	0.415	-1.196	-0.021	0.421	-0.907	0.187	-0.946	0.106	0.203	0.037	-0.282	0.167	0.275	0.216	0.280
0.201	0.392	-1.109	-0.011	0.421	-0.907	0.025	-0.419	-0.105	0.186	0.014	-0.195	0.160	0.252	0.129	0.261
0.201	0.392	-1.109	-0.002	0.416	-0.909	-0.256	-0.479	0.032	0.177	0.019	-0.193	0.161	0.252	0.129	0.203
0.305	0.481	-0.806	-0.002	0.414	-0.910	-0.144	0.095	-0.193	0.281	0.110	0.112	0.265	0.340	0.174	0.169
0.120	0.288	-0.790	-0.003	0.412	-0.911	-0.089	0.242	-0.373	0.097	-0.082	0.128	0.080	0.146	0.190	0.094
0.120	0.265	-0.979	-0.006	0.408	-0.913	-0.190	0.382	-0.440	0.101	-0.101	-0.059	0.081	0.122	0.001	0.058
-0.126	0.230	-0.932	0.004	0.402	-0.916	-0.325	-0.397	-0.291	-0.154	-0.129	-0.009	0.164	0.087	0.048	0.016
0.113	0.214	-0.842	0.003	0.397	-0.918	-0.211	0.244	-0.399	0.085	-0.140	0.084	0.074	0.071	0.139	-0.001
0.078	0.234	-0.810	-0.001	0.394	-0.919	-0.176	0.415	-0.409	0.055	-0.117	0.117	0.040	0.090	0.171	-0.033
-0.060	0.276	-1.031	-0.002	0.387	-0.922	-0.325	0.146	-0.271	-0.083	-0.068	-0.101	0.098	0.133	0.049	-0.008
-0.072	0.315	-1.054	-0.000	0.380	-0.925	-0.364	-0.051	-0.134	-0.096	-0.023	-0.122	0.109	0.172	0.072	-0.010
-0.045	0.354	-1.098	0.004	0.371	-0.929	-0.479	-0.248	0.076	-0.073	0.025	-0.162	0.081	0.210	0.115	-0.032
0.055	0.365	-0.960	-0.006	0.366	-0.931	-0.304	0.499	0.005	0.036	0.043	-0.022	0.021	0.222	0.023	-0.042
-0.122	0.257	-1.031	-0.006	0.367	-0.930	0.102	0.016	-0.035	-0.140	-0.067	-0.093	0.155	0.113	0.048	-0.074
-0.068	0.191	-0.889	-0.006	0.367	-0.930	0.035	0.006	-0.011	-0.086	-0.133	0.048	0.100	0.046	0.095	-0.079
-0.191	0.114	-0.909	-0.002	0.366	-0.931	-0.048	-0.260	0.065	-0.213	-0.209	0.029	0.221	0.032	0.075	-0.116
-0.014	0.149	-0.920	-0.006	0.363	-0.932	-0.144	0.200	0.010	-0.032	-0.171	0.019	0.044	0.003	0.064	-0.093
-0.118	0.199	-0.893	-0.005	0.353	-0.936	-0.483	-0.098	0.014	-0.138	-0.111	0.050	0.148	0.053	0.093	-0.093
0.047	0.265	-0.928	-0.002	0.343	-0.939	-0.528	-0.153	0.038	0.025	-0.035	0.018	0.017	0.117	0.059	-0.064
-0.076	0.218	-0.920	-0.009	0.331	-0.944	-0.636	0.341	-0.009	-0.091	-0.069	0.031	0.107	0.071	0.067	-0.061
-0.045	0.218	-0.936	-0.005	0.318	-0.948	-0.669	-0.215	0.098	-0.064	-0.056	0.019	0.078	0.071	0.052	-0.026
-0.003	0.265	-0.987	0.002	0.311	-0.950	-0.355	-0.401	0.011	-0.029	-0.003	-0.029	0.037	0.117	0.003	-0.046
0.051	0.342	-1.011	0.011	0.304	-0.953	-0.363	-0.443	-0.037	0.016	0.081	-0.051	0.015	0.195	0.020	-0.026
-0.091	0.357	-1.086	0.020	0.302	-0.953	-0.114	-0.450	-0.106	-0.135	0.099	-0.125	0.129	0.210	0.094	-0.012
0.017	0.412	-1.074	0.031	0.299	-0.954	-0.151	-0.550	-0.061	-0.038	0.155	-0.113	0.023	0.265	0.082	0.007
0.020	0.327	-1.062	0.026	0.297	-0.954	-0.101	0.259	-0.049	-0.030	0.072	-0.100	0.020	0.181	0.069	-0.001
0.120	0.338	-1.027	0.033	0.295	-0.955	-0.103	-0.355	-0.009	0.063	0.085	-0.064	0.079	0.193	0.033	0.013
0.005	0.272	-1.074	0.031	0.288	-0.957	-0.392	0.072	0.034	-0.051	0.027	-0.109	0.038	0.128	0.080	0.019
0.005	0.272	-1.074	0.036	0.285	-0.958	-0.169	-0.279	0.052	-0.056	0.030	-0.108	0.039	0.128	0.081	0.026
0.067	0.330	-1.050	0.034	0.276	-0.960	-0.438	0.098	0.030	0.007	0.097	-0.082	0.020	0.185	0.057	0.009
0.074	0.315	-1.046	0.031	0.269	-0.963	-0.377	0.209	-0.025	0.019	0.088	-0.075	0.026	0.167	0.052	0.028
0.024	0.323	-1.050	0.031	0.259	-0.965	-0.532	-0.033	0.043	-0.032	0.106	-0.076	0.026	0.173	0.056	0.034
0.120	0.280	-1.027	0.022	0.252	-0.968	-0.364	0.495	-0.072	0.072	0.071	-0.050	0.069	0.129	0.032	0.035
0.028	0.296	-1.082	0.022	0.243	-0.970	-0.467	-0.002	-0.000	-0.020	0.095	-0.103	0.024	0.143	0.087	0.035
0.040	0.311	-1.094	0.016	0.236	-0.972	-0.351	0.323	-0.020	-0.003	0.118	-0.113	0.013	0.157	0.099	0.041
0.032	0.338	-1.133	0.013	0.227	-0.974	-0.501	0.147	-0.010	-0.008	0.154	-0.150	0.021	0.184	0.139	0.035
0.040	0.292	-1.082	0.015	0.218	-0.976	-0.474	-0.096	0.019	-0.003	0.117	-0.097	0.014	0.138	0.088	0.036
0.074	0.272	-1.054	0.015	0.208	-0.978	-0.500	0.021	-0.051	0.032	0.108	-0.067	0.022	0.119	0.061	0.040
0.040	0.214	-1.070	0.018	0.197	-0.980	-0.535	-0.123	-0.005	-0.006	0.060	-0.081	0.013	0.061	0.077	0.048
0.086	0.218	-1.058	0.023	0.188	-0.982	-0.497	-0.280	-0.006	0.034	0.074	-0.067	0.034	0.065	0.066	0.053
0.124	0.203	-1.019	0.016	0.180	-0.983	-0.379	0.360	0.008	0.079	0.066	-0.026	0.073	0.048	0.026	0.057
0.090	0.176	-1.035	0.015	0.172	-0.985	-0.417	0.077	0.035	0.046	0.047	-0.040	0.039	0.020	0.042	0.053
0.090	0.180	-1.070	0.012	0.166	-0.986	-0.296	0.169	0.025	0.049	0.056	-0.075	0.039	0.023	0.077	0.045
0.017	0.091	-1.058	0.008	0.160	-0.987	-0.305	0.219	0.007	-0.020	-0.026	-0.062	0.034	0.067	0.065	0.032
0.047	0.052	-1.011	0.008	0.156	-0.988	-0.207	-0.022	-0.002	0.010	-0.060	-0.014	0.003	0.108	0.017	0.030
0.051	0.052	-0.995	0.004	0.152	-0.988	-0.174	0.222	-0.031	0.018	-0.056	0.002	0.001	0.109	0.001	0.012
0.090	0.033	-0.979	0.003	0.150	-0.989	-0.098	0.067	-0.034	0.058	-0.073	0.018	0.039	0.130	0.015	0.005
0.017	-0.025	-0.983	0.003	0.147	-0.989	-0.088	-0.012	0.036	-0.015	-0.129	0.015	0.034	0.189	0.011	0.007
-0.010	0.033	-1.019	0.004	0.145	-0.989	-0.088	-0.050	0.068	-0.043	-0.069	-0.020	0.062	0.133	0.025	-0.001
0.067	0.052	-0.968	-0.002	0.144	-0.990	-0.052	0.318	0.002	0.040	-0.048	0.031	0.015	0.115	0.027	-0.017
0.024	0.029	-0.944	0.004	0.143	-0.990	-0.035	-0.293	0.040	-0.008	-0.071	0.055	0.026	0.139	0.051	-0.010
0.005	0.017	-0.968	0.000	0.142	-0.990	-0.047	0.166	0.040	-0.024	-0.081	0.032	0.045	0.152	0.028	0.011
0.047	0.048	-0.991	-0.000	0.142	-0.990	0.004	0.031	0.010	0.019	-0.050	0.008	0.002	0.122	0.004	0.005
0.124	0.079	-0.960	0.002	0.140	-0.990	-0.074	-0.132	0.061	0.093	-0.017	0.040	0.076	0.092	0.036	0.016
0.020	0.102	-1.011	-0.000	0.142	-0.990	0.088	0.139	-0.012	-0.008	0.004	-0.011	0.028	0.069	0.015	0.028
0.067	0.180	-0.987	0.002	0.141	-0.990	-0.051	-0.134	0.065	0.035	0.082	0.013	0.018	0.007	0.008	0.036
0.067	0.180	-0.987	0.003	0.143	-0.990	0.092	0.014	-0.038	0.035	0.080	0.013	0.018	0.006	0.008	0.029
0.086	0.075	-1.027	0.008	0.144	-0.990	0.068	-0.260	-0.014	0.049	-0.026	-0.027	0.037	0.099	0.031	0.035
0.078	0.075	-1.019	0.014	0.146	-0.989	0.128	-0.295	-0.076	0.035	-0.028	-0.019	0.029	0.100	0.023	0.044
0.074	0.029	-1.019	0.023	0.149	-0.989	0.181	-0.441	0.004	0.022	-0.077	-0.020	0.025	0.148	0.023	0.039
0.143	-0.037	-0.968	0.026	0.153	-0.988	0.240	-0.110	0.008	0.089	-0.147	0.030	0.094	0.214	0.028	0.035
0.070	-0.025	-0.972	0.030	0.158	-0.987	0.248	-0.231	0.055	0.012	-0.140	0.026	0.021	0.203	0.023	0.031
0.117	-0.029	-0.944	0.033	0.162	-0.986	0.239	-0.144	0.102	0.055	-0.148	0.052	0.068	0.208	0.051	0.024
0.101	0.010	-0.944	0.031	0.167	-0.985	0.270	0.086	0.061	0.041	-0.114	0.052	0.052	0.170	0.050	0.030
0.055	0.010	-0.995	0.037	0.170	-0.985	0.168	-0.321	0.114	-0.011	-0.116	-0.000	0.006	0.171	0.001	0.033
0.182	0.041	-0.987	0.036	0.172	-0.984	0.134	0.066	0.078	0.117	-0.088	0.007	0.132	0.140	0.006	0.039
0.117	0.044	-0.901	0.037	0.175	-0.984	0.180	-0.033	0.058	0.051	-0.087	0.093	0.067	0.137	0.093	0.049
0.151	0.064	-0.956	0.041	0.178	-0.983	0.162	-0.224	0.052	0.081	-0.070	0.037	0.102	0.118	0.037	0.051
0.163	0.072	-0.948	0.037	0.181	-0.983	0.144	0.215	0.008	0.097	-0.065	0.045	0.112	0.111	0.045	0.047
0.070	0.091	-0.991	0.045	0.186	-0.982	0.266	-0.417	0.071	-0.004	-0.051	0.000	0.019	0.093	0.002	0.049
0.186	0.145	-0.940	0.046	0.188	-0.981	0.135	-0.010	0.040	0.111	0.001	0.051	0.134	0.041	0.053	0.051
0.109	0.153	-0.987	0.049	0.193	-0.980	0.214	-0.129	-0.012	0.032	0.005	0.003	0.056	0.034	0.006	0.050
0.170	0.114	-0.936	0.045	0.195	-0.980	0.122	0.212	-0.013	0.097	-0.036	0.054	0.117	0.075	0.057	0.048
0.170	0.145	-0.940	0.048	0.197	-0.979	0.113	-0.168	0.050	0.093	-0.007	0.049	0.117	0.045	0.054	0.020
0.063	0.114	-0.964	0.041	0.199	-0.979	0.137	0.375	-0.067	-0.007	-0.041	0.026	0.008	0.078	0.030	0.034
0.013	0.164	-0.983	0.038	0.201	-0.979	0.087	0.163	0.025	-0.054	0.008	0.006	0.043	0.029	0.011	0.020
0.174	0.141	-0.968	0.034	0.204	-0.978	0.155	0.210	-0.004	0.111	-0.018	0.021	0.118	0.054	0.026	0.017
0.043	0.141	-1.027	0.028	0.204	-0.979	0.019	0.330	0.051	-0.013	-0.018	-0.038	0.014	0.056	0.032	0.025
0.151	0.114	-0.889	0.026	0.204	-0.979	0.002	0.094	0.049	0.096	-0.045	0.100	0.093	0.084	0.105	0.042
0.097	0.149	-0.944	0.022	0.205	-0.978	0.085	0.212	-0.003	0.046	-0.011	0.045	0.039	0.051	0.050	0.021
0.101	0.114	-0.936	0.019	0.204	-0.979	-0.065	0.169	-0.015	0.053	-0.045	0.053	0.043	0.087	0.057	0.019
0.047	0.068	-0.936	0.011	0.203	-0.979	-0.033	0.431	-0.084	0.007	-0.090	0.054	0.011	0.135	0.057	-0.004
0.047	0.068	-0.936	0.006	0.201	-0.980	-0.067	0.282	-0.068	0.012	-0.088	0.054	0.011	0.137	0.057	-0.012
-0.026	0.006	-0.979	0.005	0.201	-0.980	0.039	0.065	-0.072	-0.060	-0.150	0.011	0.085	0.200	0.014	-0.032
0.043	0.010	-0.912	0.002	0.199	-0.980	-0.065	0.171	-0.030	0.013	-0.144	0.078	0.017	0.198	0.081	-0.032
-0.022	0.060	-0.928	0.001	0.200	-0.980	0.070	0.079	-0.081	-0.051	-0.095	0.062	0.085	0.148	0.065	-0.046
0.032	0.079	-0.932	-0.004	0.200	-0.980	0.011	0.285	-0.092	0.007	-0.076	0.059	0.032	0.130	0.061	-0.049
-0.045	0.075	-0.952	-0.007	0.198	-0.980	-0.080	0.131	-0.011	-0.067	-0.078	0.039	0.110	0.134	0.041	-0.053
-0.014	-0.002	-0.869	-0.007	0.196	-0.981	-0.091	0.021	-0.026	-0.036	-0.152	0.123	0.081	0.212	0.124	-0.038
0.028	0.037	-0.849	-0.012	0.196	-0.981	0.001	0.266	-0.047	0.011	-0.113	0.142	0.039	0.174	0.142	-0.055
0.043	0.079	-0.924	-0.017	0.196	-0.980	0.029	0.251	-0.113	0.031	-0.071	0.067	0.024	0.132	0.067	-0.036
-0.072	0.056	-0.928	-0.019	0.196	-0.980	0.016	0.113	-0.046	-0.083	-0.094	0.063	0.138	0.156	0.062	-0.029
0.055	0.106	-0.916	-0.027	0.196	-0.980	-0.010	0.435	-0.094	0.052	-0.043	0.074	0.009	0.106	0.073	-0.016
-0.037	0.153	-0.972	-0.028	0.196	-0.980	0.034	0.099	-0.076	-0.039	0.003	0.019	0.100	0.060	0.017	-0.035
0.051	0.145	-0.912	-0.039	0.197	-0.980	0.039	0.562	-0.158	0.061	-0.005	0.077	0.010	0.068	0.075	-0.007
-0.083	0.075	-0.912	-0.042	0.196	-0.980	-0.054	0.195	-0.022	-0.069	-0.073	0.077	0.143	0.137	0.073	-0.023
0.051	0.118	-0.916	-0.049	0.196	-0.979	0.010	0.345	-0.095	0.072	-0.030	0.073	0.007	0.094	0.067	-0.041
-0.068	0.068	-0.924	-0.058	0.194	-0.979	-0.053	0.485	-0.116	-0.038	-0.079	0.066	0.125	0.145	0.059	-0.049
-0.153	0.037	-0.936	-0.062	0.194	-0.979	-0.029	0.212	-0.076	-0.118	-0.109	0.055	0.208	0.176	0.046	-0.049
-0.026	0.029	-0.912	-0.067	0.193	-0.979	0.009	0.297	-0.115	0.014	-0.116	0.079	0.080	0.183	0.069	-0.061
-0.114	0.056	-0.932	-0.069	0.192	-0.979	-0.057	0.091	-0.075	-0.072	-0.088	0.059	0.168	0.156	0.048	-0.060
-0.041	0.075	-0.916	-0.070	0.191	-0.979	-0.037	0.093	-0.046	0.003	-0.067	0.076	0.094	0.137	0.062	-0.034
-0.083	0.064	-0.932	-0.074	0.189	-0.979	-0.085	0.223	-0.056	-0.035	-0.077	0.061	0.136	0.148	0.046	-0.040
-0.014	0.102	-0.912	-0.075	0.189	-0.979	-0.035	0.079	-0.120	0.036	-0.037	0.081	0.066	0.109	0.066	-0.031
-0.103	0.141	-0.995	-0.080	0.187	-0.979	-0.103	0.234	-0.120	-0.048	0.004	-0.001	0.154	0.071	0.016	-0.025
-0.099	0.099	-0.979	-0.080	0.183	-0.980	-0.184	0.064	-0.121	-0.042	-0.035	0.015	0.150	0.114	0.000	-0.018
-0.049	0.072	-0.979	-0.086	0.178	-0.980	-0.222	0.313	-0.129	0.014	-0.058	0.016	0.102	0.143	0.000	-0.013
-0.091	0.041	-1.011	-0.093	0.172	-0.981	-0.294	0.362	-0.087	-0.021	-0.083	-0.015	0.144	0.174	0.031	0.024
-0.064	0.029	-1.050	-0.099	0.166	-0.981	-0.349	0.365	-0.222	0.012	-0.088	-0.053	0.117	0.187	0.070	0.040
[truncated: 458 more rows]
