# Supplementary material for: Averaged Propulsive Body Acceleration (APBA) Can Be Calculated from Biologging Tags That Incorporate Gyroscopes and Accelerometers to Estimate Swimming Speed, Hydrodynamic Drag and Energy Expenditure for Steller Sea Lions
Source: PLoS One. 2016 Jun 10;11(6):e0157326. doi: 10.1371/journal.pone.0157326 (PMC4902303; doi:10.1371/journal.pone.0157326)
Supplement: S2 Data — Each file contains a 50Hz time series. Provided are calibrated accelerometer and gyro measurements, together with the estimated gravity vector, and the estimated dynamic accelerations by the different methods. The small files with the suffix.txt are configuration files used in C++ processing. (ZIP) [file pone.0157326.s002.zip › BoniNov_20/boni8_3910_4.csv]

rawAx	rawAy	rawAz	gravX	gravY	gravZ	gyrX	gyrY	gyrZ	estAx	estAy	estAz	odbX	odbY	odbZ	spk
0.405	0.296	-0.940	0.237	0.256	-0.937	-0.143	0.397	-0.095	0.110	0.094	0.009	0.244	0.002	0.019	0.000
0.232	0.280	-1.011	0.234	0.247	-0.940	-0.453	0.144	0.002	-0.060	0.087	-0.059	0.069	0.014	0.054	0.014
0.320	0.249	-0.912	0.234	0.241	-0.942	-0.349	0.044	-0.039	0.029	0.062	0.042	0.156	0.045	0.043	0.008
0.343	0.257	-0.853	0.229	0.235	-0.945	-0.273	0.265	-0.107	0.056	0.076	0.103	0.177	0.038	0.102	-0.028
0.259	0.214	-0.889	0.229	0.228	-0.946	-0.339	0.084	-0.118	-0.028	0.040	0.070	0.089	0.080	0.067	-0.028
0.240	0.168	-0.845	0.231	0.225	-0.947	-0.123	-0.099	-0.139	-0.050	-0.003	0.114	0.067	0.126	0.110	-0.044
0.286	0.126	-0.869	0.232	0.220	-0.948	-0.227	0.022	-0.132	-0.004	-0.041	0.091	0.111	0.169	0.087	-0.063
0.255	0.064	-0.842	0.229	0.216	-0.949	-0.153	0.189	-0.162	-0.032	-0.099	0.121	0.077	0.230	0.114	-0.064
0.232	0.060	-0.881	0.226	0.212	-0.951	-0.143	0.209	-0.181	-0.052	-0.099	0.083	0.052	0.232	0.075	-0.061
0.282	0.044	-0.771	0.212	0.205	-0.955	-0.317	0.741	-0.117	0.011	-0.108	0.198	0.101	0.246	0.184	-0.046
0.240	0.126	-0.849	0.210	0.197	-0.958	-0.374	0.167	-0.119	-0.029	-0.019	0.121	0.058	0.162	0.105	-0.050
0.343	0.087	-0.857	0.202	0.191	-0.961	-0.292	0.494	-0.162	0.083	-0.051	0.116	0.163	0.199	0.096	-0.026
0.170	0.149	-0.948	0.198	0.184	-0.963	-0.309	0.193	-0.076	-0.087	0.017	0.027	0.009	0.135	0.004	-0.023
0.351	0.203	-0.853	0.196	0.182	-0.963	-0.091	0.132	-0.105	0.095	0.073	0.123	0.175	0.081	0.098	-0.018
0.228	0.187	-0.901	0.187	0.183	-0.965	0.047	0.541	-0.184	-0.018	0.057	0.077	0.055	0.096	0.049	-0.032
0.228	0.176	-0.881	0.182	0.184	-0.966	0.115	0.281	-0.117	-0.013	0.044	0.097	0.057	0.108	0.067	-0.036
0.228	0.160	-0.916	0.180	0.185	-0.966	0.062	0.111	-0.021	-0.012	0.027	0.061	0.059	0.123	0.031	-0.054
0.174	0.052	-0.814	0.170	0.186	-0.968	0.031	0.549	0.000	-0.055	-0.082	0.165	0.007	0.230	0.132	-0.069
0.213	0.064	-0.873	0.163	0.187	-0.969	0.054	0.313	0.066	-0.011	-0.071	0.107	0.046	0.217	0.072	-0.065
0.140	0.029	-0.838	0.155	0.186	-0.970	-0.033	0.413	0.070	-0.076	-0.105	0.143	0.026	0.249	0.106	-0.062
0.259	0.014	-0.767	0.144	0.187	-0.972	0.091	0.590	0.012	0.054	-0.122	0.216	0.094	0.262	0.177	-0.042
0.232	0.021	-0.845	0.138	0.190	-0.972	0.167	0.352	-0.083	0.033	-0.117	0.137	0.068	0.252	0.099	-0.045
0.232	0.021	-0.845	0.128	0.192	-0.973	0.114	0.534	-0.030	0.043	-0.119	0.138	0.068	0.249	0.100	-0.043
0.143	0.025	-0.901	0.122	0.197	-0.973	0.307	0.353	-0.071	-0.039	-0.121	0.082	0.021	0.244	0.046	-0.048
0.097	0.072	-0.909	0.127	0.201	-0.971	0.212	-0.309	0.007	-0.091	-0.079	0.072	0.068	0.196	0.038	-0.051
0.193	0.099	-0.798	0.117	0.208	-0.971	0.420	0.577	-0.064	0.016	-0.059	0.182	0.028	0.167	0.148	-0.064
0.151	0.199	-0.940	0.111	0.216	-0.970	0.429	0.360	-0.142	-0.019	0.033	0.039	0.016	0.066	0.006	-0.042
0.090	0.168	-0.964	0.105	0.221	-0.970	0.234	0.283	-0.033	-0.075	-0.002	0.014	0.080	0.096	0.017	-0.024
0.232	0.242	-0.912	0.097	0.226	-0.969	0.262	0.434	-0.034	0.076	0.066	0.064	0.061	0.022	0.034	-0.020
0.143	0.218	-0.920	0.086	0.230	-0.969	0.197	0.586	-0.007	-0.000	0.039	0.056	0.029	0.044	0.026	-0.007
0.128	0.253	-0.912	0.077	0.233	-0.970	0.153	0.500	0.012	-0.005	0.070	0.063	0.046	0.007	0.034	-0.000
0.186	0.261	-0.897	0.064	0.235	-0.970	0.082	0.674	0.026	0.066	0.076	0.079	0.011	0.002	0.050	-0.017
0.082	0.257	-0.928	0.053	0.239	-0.970	0.234	0.562	-0.004	-0.026	0.068	0.046	0.094	0.001	0.018	-0.020
0.074	0.238	-0.940	0.050	0.241	-0.969	0.111	0.172	-0.009	-0.029	0.046	0.033	0.102	0.018	0.006	-0.016
0.067	0.230	-0.948	0.040	0.243	-0.969	0.081	0.488	0.022	-0.027	0.037	0.025	0.111	0.024	0.003	-0.025
0.117	0.242	-0.881	0.033	0.244	-0.969	0.076	0.382	-0.028	0.031	0.047	0.092	0.063	0.011	0.063	-0.026
0.082	0.218	-0.924	0.026	0.246	-0.969	0.086	0.385	0.003	0.004	0.022	0.048	0.098	0.032	0.020	-0.026
0.036	0.214	-0.940	0.021	0.248	-0.969	0.105	0.264	0.008	-0.037	0.017	0.032	0.145	0.035	0.003	-0.012
0.043	0.234	-0.920	0.015	0.250	-0.968	0.083	0.329	0.010	-0.022	0.034	0.051	0.138	0.014	0.022	-0.013
0.124	0.222	-0.909	0.011	0.253	-0.968	0.157	0.200	-0.010	0.062	0.020	0.062	0.058	0.025	0.034	-0.017
0.063	0.280	-0.936	0.004	0.255	-0.967	0.130	0.399	-0.006	0.008	0.075	0.034	0.120	0.034	0.007	-0.008
0.024	0.249	-0.940	-0.000	0.260	-0.966	0.272	0.216	-0.055	-0.027	0.039	0.028	0.160	0.004	0.002	-0.001
0.074	0.222	-0.901	-0.001	0.264	-0.965	0.180	0.025	0.035	0.024	0.008	0.067	0.110	0.023	0.042	-0.023
0.043	0.253	-0.960	-0.007	0.269	-0.963	0.262	0.324	-0.010	-0.001	0.034	0.006	0.141	0.009	0.017	-0.037
-0.037	0.234	-0.972	-0.008	0.270	-0.963	0.079	0.027	0.042	-0.081	0.013	-0.006	0.222	0.010	0.029	-0.042
-0.018	0.222	-0.889	-0.014	0.276	-0.961	0.286	0.298	0.057	-0.056	-0.003	0.075	0.203	0.020	0.053	-0.047
-0.014	0.234	-0.916	-0.022	0.279	-0.960	0.185	0.441	0.057	-0.043	0.005	0.046	0.199	0.008	0.026	-0.063
0.005	0.172	-0.920	-0.030	0.283	-0.959	0.204	0.380	0.087	-0.017	-0.061	0.041	0.180	0.068	0.021	-0.035
-0.083	0.110	-0.975	-0.040	0.285	-0.958	0.156	0.502	0.073	-0.095	-0.125	-0.016	0.268	0.129	0.034	0.009
0.020	0.110	-1.102	-0.052	0.290	-0.956	0.279	0.581	0.098	0.020	-0.130	-0.144	0.164	0.127	0.161	0.053
0.082	0.153	-1.121	-0.066	0.297	-0.953	0.394	0.718	0.140	0.096	-0.094	-0.167	0.102	0.083	0.180	0.042
0.074	0.141	-1.137	-0.087	0.308	-0.947	0.644	1.063	0.285	0.109	-0.118	-0.188	0.109	0.093	0.196	-0.015
-0.176	0.214	-1.023	-0.110	0.323	-0.940	0.893	1.050	0.391	-0.118	-0.060	-0.081	0.359	0.018	0.083	-0.077
-0.441	0.319	-0.873	-0.115	0.342	-0.933	1.032	0.046	0.455	-0.379	0.026	0.061	0.623	0.088	0.066	-0.121
-0.307	0.361	-0.869	-0.116	0.358	-0.927	0.903	-0.129	0.404	-0.244	0.052	0.059	0.488	0.132	0.070	-0.169
-0.157	0.373	-0.936	-0.122	0.373	-0.920	0.846	0.277	0.158	-0.087	0.048	-0.015	0.337	0.145	0.003	-0.143
-0.183	0.342	-1.019	-0.119	0.384	-0.916	0.631	-0.226	0.138	-0.117	0.006	-0.102	0.364	0.116	0.080	-0.030
-0.037	0.373	-0.987	-0.114	0.393	-0.912	0.542	-0.353	0.187	0.024	0.028	-0.074	0.217	0.148	0.049	0.116
0.124	0.462	-1.035	-0.098	0.403	-0.910	0.580	-0.893	0.216	0.170	0.106	-0.124	0.054	0.239	0.097	0.237
0.428	0.473	-1.094	-0.084	0.415	-0.906	0.646	-0.773	0.141	0.459	0.106	-0.187	0.251	0.252	0.156	0.387
0.497	0.454	-1.074	-0.066	0.427	-0.902	0.694	-0.974	0.113	0.510	0.075	-0.171	0.321	0.234	0.137	0.526
0.647	0.485	-1.169	-0.044	0.436	-0.899	0.495	-1.076	0.044	0.639	0.097	-0.269	0.472	0.267	0.232	0.633
0.751	0.415	-1.113	-0.028	0.442	-0.897	0.359	-0.820	0.091	0.727	0.021	-0.216	0.578	0.198	0.176	0.648
0.732	0.354	-1.173	-0.020	0.442	-0.897	0.056	-0.391	0.133	0.699	-0.041	-0.275	0.559	0.138	0.236	0.636
0.555	0.284	-1.137	-0.013	0.446	-0.895	0.217	-0.325	0.055	0.516	-0.114	-0.242	0.383	0.069	0.201	0.593
0.463	0.292	-1.149	-0.004	0.450	-0.893	0.295	-0.472	0.106	0.414	-0.111	-0.256	0.293	0.079	0.213	0.540
0.497	0.300	-1.078	0.008	0.456	-0.890	0.348	-0.648	0.128	0.437	-0.109	-0.188	0.329	0.088	0.143	0.458
0.551	0.446	-0.960	0.007	0.462	-0.887	0.382	0.101	0.105	0.492	0.032	-0.073	0.384	0.236	0.025	0.393
0.363	0.454	-1.039	0.013	0.469	-0.883	0.414	-0.363	0.115	0.297	0.032	-0.155	0.197	0.244	0.103	0.347
0.297	0.562	-0.964	0.023	0.471	-0.882	0.104	-0.599	0.175	0.222	0.138	-0.081	0.133	0.353	0.028	0.289
0.343	0.470	-0.873	0.029	0.471	-0.881	-0.005	-0.384	0.133	0.262	0.046	0.009	0.182	0.261	0.062	0.210
0.290	0.539	-0.842	0.038	0.471	-0.881	-0.012	-0.449	0.029	0.200	0.115	0.040	0.129	0.332	0.094	0.164
0.228	0.516	-0.747	0.036	0.472	-0.881	0.012	0.184	-0.078	0.140	0.091	0.135	0.070	0.309	0.189	0.142
0.182	0.516	-0.893	0.028	0.467	-0.884	-0.295	0.549	-0.204	0.102	0.096	-0.008	0.025	0.310	0.044	0.094
0.170	0.427	-1.003	0.031	0.459	-0.888	-0.421	-0.019	-0.169	0.088	0.015	-0.114	0.014	0.221	0.065	0.059
0.051	0.431	-0.964	0.028	0.452	-0.891	-0.355	0.315	-0.273	-0.028	0.025	-0.071	0.103	0.225	0.024	0.026
0.051	0.431	-0.964	0.025	0.445	-0.895	-0.368	0.307	-0.286	-0.026	0.032	-0.068	0.100	0.226	0.024	-0.012
-0.014	0.385	-0.912	0.028	0.442	-0.896	-0.150	-0.081	-0.171	-0.094	-0.012	-0.015	0.163	0.180	0.026	-0.046
-0.060	0.396	-1.003	0.029	0.439	-0.898	-0.173	-0.047	-0.066	-0.142	0.003	-0.104	0.205	0.191	0.065	-0.062
0.013	0.570	-0.956	0.033	0.434	-0.900	-0.276	-0.272	0.052	-0.074	0.181	-0.054	0.130	0.366	0.018	-0.072
0.005	0.539	-0.897	0.038	0.429	-0.903	-0.338	-0.194	-0.122	-0.087	0.156	0.008	0.136	0.335	0.042	-0.076
0.078	0.354	-0.810	0.042	0.420	-0.906	-0.444	-0.141	-0.174	-0.019	-0.021	0.098	0.062	0.149	0.129	-0.073
0.017	0.303	-0.853	0.049	0.414	-0.909	-0.348	-0.275	-0.228	-0.088	-0.064	0.058	0.123	0.098	0.086	-0.071
0.013	0.303	-0.940	0.053	0.405	-0.913	-0.468	-0.137	-0.236	-0.096	-0.055	-0.025	0.128	0.097	0.001	-0.077
0.024	0.442	-1.039	0.054	0.392	-0.918	-0.668	0.025	-0.208	-0.086	0.096	-0.118	0.118	0.235	0.096	-0.085
-0.053	0.415	-1.058	0.062	0.382	-0.922	-0.549	-0.380	-0.211	-0.172	0.080	-0.134	0.197	0.207	0.114	-0.088
0.047	0.369	-0.889	0.072	0.375	-0.924	-0.363	-0.456	-0.208	-0.082	0.040	0.038	0.098	0.161	0.056	-0.080
0.017	0.284	-0.912	0.080	0.368	-0.926	-0.341	-0.380	-0.117	-0.121	-0.039	0.017	0.130	0.077	0.034	-0.088
0.120	0.315	-0.881	0.085	0.361	-0.929	-0.355	-0.200	-0.151	-0.023	-0.001	0.050	0.026	0.108	0.067	-0.064
0.055	0.323	-0.948	0.089	0.349	-0.933	-0.647	-0.171	-0.111	-0.092	0.019	-0.012	0.092	0.116	0.001	-0.046
0.128	0.334	-1.015	0.094	0.336	-0.937	-0.689	-0.241	-0.059	-0.024	0.043	-0.075	0.020	0.127	0.066	-0.021
0.109	0.388	-1.113	0.107	0.328	-0.939	-0.396	-0.664	-0.072	-0.056	0.104	-0.172	0.040	0.180	0.165	-0.020
0.167	0.346	-0.987	0.116	0.320	-0.940	-0.427	-0.449	-0.126	-0.008	0.070	-0.044	0.017	0.136	0.039	-0.012
0.140	0.284	-0.948	0.122	0.314	-0.941	-0.271	-0.261	-0.146	-0.041	0.014	-0.003	0.011	0.073	0.001	-0.038
0.167	0.257	-0.877	0.125	0.308	-0.943	-0.330	-0.119	-0.163	-0.017	-0.007	0.070	0.016	0.045	0.072	-0.046
0.070	0.218	-0.897	0.131	0.296	-0.946	-0.572	-0.251	-0.115	-0.118	-0.034	0.053	0.079	0.005	0.052	-0.053
0.167	0.207	-0.916	0.136	0.284	-0.949	-0.622	-0.251	-0.107	-0.027	-0.034	0.036	0.018	0.009	0.032	-0.046
0.151	0.242	-1.011	0.144	0.276	-0.950	-0.397	-0.371	-0.176	-0.051	0.009	-0.057	0.004	0.025	0.062	-0.035
0.193	0.288	-1.007	0.155	0.269	-0.951	-0.311	-0.496	-0.173	-0.019	0.062	-0.053	0.048	0.070	0.058	-0.021
0.209	0.346	-1.007	0.153	0.263	-0.952	-0.300	0.138	-0.210	-0.002	0.126	-0.050	0.065	0.128	0.057	-0.014
0.151	0.292	-0.948	0.152	0.255	-0.955	-0.443	0.097	-0.081	-0.058	0.080	0.011	0.010	0.074	0.002	-0.017
0.217	0.234	-0.944	0.153	0.245	-0.958	-0.520	-0.027	-0.021	0.006	0.032	0.018	0.077	0.016	0.006	-0.017
0.197	0.157	-0.873	0.156	0.235	-0.959	-0.473	-0.117	-0.121	-0.016	-0.036	0.091	0.060	0.062	0.077	-0.026
0.213	0.187	-0.979	0.157	0.229	-0.961	-0.261	-0.025	-0.185	-0.002	0.001	-0.014	0.077	0.031	0.029	-0.008
0.159	0.249	-1.035	0.161	0.223	-0.961	-0.309	-0.174	-0.186	-0.060	0.069	-0.068	0.024	0.031	0.084	-0.015
0.232	0.242	-1.042	0.163	0.216	-0.963	-0.342	-0.054	-0.105	0.012	0.068	-0.075	0.099	0.023	0.091	-0.020
0.178	0.199	-0.975	0.161	0.207	-0.965	-0.416	0.106	-0.145	-0.041	0.034	-0.005	0.046	0.021	0.023	-0.026
0.147	0.168	-0.972	0.166	0.199	-0.966	-0.402	-0.208	-0.144	-0.076	0.011	-0.000	0.017	0.053	0.018	-0.033
0.209	0.114	-0.932	0.168	0.192	-0.967	-0.340	-0.089	-0.119	-0.016	-0.036	0.041	0.079	0.108	0.021	-0.046
0.193	0.102	-0.897	0.179	0.187	-0.966	-0.236	-0.532	-0.129	-0.043	-0.042	0.075	0.066	0.121	0.058	-0.048
0.232	0.064	-0.897	0.180	0.182	-0.967	-0.181	0.031	-0.227	-0.005	-0.076	0.076	0.105	0.160	0.058	-0.035
0.178	0.087	-0.995	0.181	0.177	-0.968	-0.221	-0.013	-0.200	-0.060	-0.048	-0.021	0.052	0.137	0.040	-0.033
0.228	0.168	-0.979	0.176	0.171	-0.969	-0.263	0.266	-0.184	-0.005	0.039	-0.004	0.103	0.057	0.024	-0.028
0.190	0.207	-1.050	0.179	0.164	-0.970	-0.372	-0.136	-0.076	-0.047	0.085	-0.074	0.065	0.018	0.094	-0.025
0.186	0.153	-1.003	0.181	0.157	-0.971	-0.340	-0.113	-0.047	-0.053	0.037	-0.026	0.062	0.073	0.046	-0.023
0.240	0.207	-0.940	0.184	0.155	-0.971	-0.068	-0.109	-0.152	-0.002	0.093	0.037	0.117	0.019	0.017	-0.034
0.220	0.110	-0.940	0.191	0.155	-0.969	0.001	-0.340	-0.129	-0.028	-0.003	0.036	0.098	0.115	0.017	-0.047
0.197	0.091	-0.940	0.193	0.154	-0.969	0.023	-0.051	-0.124	-0.053	-0.022	0.035	0.075	0.134	0.017	-0.054
0.197	0.033	-0.893	0.199	0.155	-0.968	0.103	-0.292	-0.164	-0.059	-0.082	0.081	0.076	0.193	0.065	-0.068
0.197	-0.010	-0.889	0.193	0.154	-0.969	-0.045	0.335	-0.118	-0.053	-0.122	0.086	0.075	0.237	0.070	-0.066
0.167	-0.010	-0.952	0.190	0.150	-0.970	-0.150	0.130	-0.035	-0.082	-0.119	0.024	0.045	0.238	0.009	-0.052
0.213	0.017	-0.975	0.184	0.146	-0.972	-0.201	0.314	-0.019	-0.029	-0.088	0.002	0.092	0.213	0.014	-0.035
0.267	0.037	-0.948	0.187	0.142	-0.972	-0.208	-0.142	0.050	0.021	-0.065	0.029	0.146	0.194	0.014	-0.014
0.243	0.137	-1.015	0.194	0.143	-0.971	0.095	-0.328	-0.008	-0.008	0.034	-0.039	0.123	0.095	0.053	-0.000
0.267	0.226	-1.019	0.195	0.146	-0.970	0.154	-0.048	-0.125	0.013	0.120	-0.044	0.146	0.006	0.057	0.016
0.240	0.257	-0.972	0.196	0.153	-0.969	0.383	-0.022	-0.116	-0.015	0.143	0.002	0.119	0.025	0.008	0.009
0.313	0.253	-0.991	0.206	0.158	-0.966	0.239	-0.463	-0.029	0.049	0.135	-0.021	0.192	0.022	0.028	0.020
0.201	0.249	-1.058	0.204	0.163	-0.965	0.249	0.073	0.015	-0.061	0.126	-0.088	0.080	0.017	0.095	0.015
0.332	0.257	-0.952	0.202	0.169	-0.965	0.306	0.098	0.009	0.072	0.128	0.017	0.211	0.025	0.013	0.021
0.270	0.214	-0.952	0.203	0.174	-0.964	0.216	-0.044	0.019	0.010	0.081	0.016	0.150	0.017	0.014	-0.000
0.270	0.214	-0.952	0.189	0.176	-0.966	0.140	0.744	-0.041	0.025	0.078	0.018	0.150	0.017	0.014	-0.000
0.182	0.164	-0.968	0.185	0.174	-0.967	-0.109	0.227	0.030	-0.058	0.030	0.003	0.062	0.066	0.001	-0.034
0.255	0.180	-0.834	0.182	0.171	-0.968	-0.191	0.169	0.071	0.019	0.048	0.138	0.134	0.050	0.133	-0.052
0.151	0.068	-0.877	0.179	0.166	-0.970	-0.220	0.162	-0.006	-0.081	-0.059	0.096	0.030	0.161	0.089	-0.073
0.193	0.056	-0.806	0.176	0.163	-0.971	-0.172	0.117	0.008	-0.035	-0.068	0.167	0.072	0.172	0.160	-0.079
0.205	0.025	-0.763	0.170	0.163	-0.972	0.039	0.361	-0.187	-0.017	-0.099	0.211	0.083	0.202	0.204	-0.089
0.170	0.021	-0.853	0.165	0.161	-0.973	-0.035	0.295	-0.144	-0.046	-0.101	0.122	0.048	0.206	0.113	-0.086
0.159	0.095	-0.865	0.155	0.160	-0.975	-0.013	0.549	-0.133	-0.047	-0.026	0.111	0.036	0.132	0.102	-0.070
0.117	0.133	-0.920	0.147	0.158	-0.976	-0.102	0.401	-0.104	-0.081	0.015	0.058	0.007	0.093	0.048	-0.067
0.205	0.214	-0.912	0.140	0.153	-0.978	-0.265	0.413	-0.171	0.015	0.101	0.068	0.081	0.012	0.057	-0.047
0.132	0.238	-0.924	0.134	0.147	-0.980	-0.292	0.299	-0.120	-0.052	0.130	0.058	0.007	0.012	0.045	-0.035
0.213	0.199	-0.928	0.127	0.140	-0.982	-0.316	0.435	-0.194	0.036	0.098	0.056	0.087	0.026	0.042	-0.018
0.178	0.199	-0.893	0.118	0.134	-0.984	-0.294	0.478	-0.167	0.010	0.104	0.093	0.052	0.025	0.077	-0.018
0.186	0.184	-0.897	0.112	0.130	-0.985	-0.200	0.323	-0.189	0.024	0.093	0.090	0.059	0.040	0.073	-0.011
0.174	0.214	-0.909	0.104	0.126	-0.986	-0.182	0.441	-0.192	0.020	0.127	0.080	0.046	0.008	0.062	-0.017
0.155	0.164	-0.901	0.106	0.124	-0.987	-0.118	-0.035	-0.165	-0.000	0.080	0.087	0.026	0.057	0.070	-0.022
0.140	0.141	-0.960	0.098	0.122	-0.988	-0.110	0.394	-0.122	-0.008	0.059	0.029	0.009	0.079	0.011	-0.031
0.136	0.129	-0.893	0.099	0.123	-0.987	0.092	-0.011	-0.130	-0.013	0.045	0.096	0.005	0.090	0.078	-0.034
0.120	0.102	-0.881	0.090	0.124	-0.988	0.031	0.469	-0.114	-0.020	0.018	0.109	0.013	0.117	0.089	-0.053
0.151	0.064	-0.849	0.078	0.126	-0.989	0.124	0.649	-0.194	0.023	-0.023	0.141	0.017	0.154	0.120	-0.064
0.017	0.010	-0.912	0.069	0.126	-0.990	0.067	0.456	-0.144	-0.103	-0.078	0.079	0.118	0.207	0.055	-0.073
0.067	0.014	-0.877	0.056	0.127	-0.990	0.037	0.671	-0.138	-0.040	-0.074	0.115	0.069	0.203	0.090	-0.073
0.051	-0.002	-0.845	0.045	0.126	-0.991	-0.004	0.568	-0.096	-0.044	-0.090	0.147	0.087	0.217	0.121	-0.085
0.070	0.006	-0.885	0.037	0.125	-0.991	-0.021	0.446	-0.058	-0.016	-0.081	0.108	0.071	0.207	0.082	-0.079
0.028	-0.052	-0.861	0.025	0.125	-0.992	0.013	0.629	-0.115	-0.047	-0.139	0.132	0.116	0.263	0.106	-0.066
-0.007	-0.017	-0.909	0.014	0.126	-0.992	0.052	0.546	-0.149	-0.071	-0.105	0.085	0.153	0.226	0.058	-0.067
0.097	-0.010	-0.873	0.012	0.125	-0.992	0.001	0.141	-0.043	0.036	-0.097	0.120	0.050	0.217	0.094	-0.075
-0.003	0.014	-0.873	0.006	0.127	-0.992	0.100	0.295	-0.124	-0.059	-0.075	0.120	0.152	0.192	0.093	-0.081
-0.003	0.014	-0.873	0.002	0.128	-0.992	0.068	0.239	-0.068	-0.054	-0.076	0.120	0.153	0.190	0.092	-0.079
-0.026	-0.025	-0.849	-0.000	0.133	-0.991	0.270	0.099	-0.090	-0.076	-0.120	0.143	0.175	0.226	0.115	-0.094
-0.003	0.010	-0.865	-0.007	0.137	-0.991	0.220	0.364	-0.082	-0.046	-0.089	0.126	0.151	0.189	0.098	-0.110
-0.018	-0.017	-0.873	-0.017	0.143	-0.990	0.339	0.525	-0.168	-0.051	-0.122	0.117	0.164	0.214	0.089	-0.107
-0.141	0.006	-0.960	-0.016	0.149	-0.989	0.305	-0.079	-0.009	-0.175	-0.105	0.030	0.285	0.188	0.001	-0.093
-0.014	0.017	-0.877	-0.021	0.158	-0.987	0.468	0.270	-0.058	-0.043	-0.102	0.111	0.156	0.175	0.082	-0.103
0.020	0.017	-0.861	-0.028	0.165	-0.986	0.392	0.350	-0.050	-0.002	-0.109	0.125	0.119	0.173	0.096	-0.107
-0.099	0.044	-0.889	-0.036	0.172	-0.984	0.372	0.393	-0.003	-0.113	-0.089	0.096	0.237	0.145	0.067	-0.103
-0.083	0.021	-0.901	-0.046	0.179	-0.983	0.374	0.537	-0.059	-0.087	-0.119	0.083	0.219	0.166	0.054	-0.103
-0.133	0.025	-0.897	-0.053	0.186	-0.981	0.347	0.342	-0.004	-0.130	-0.122	0.085	0.268	0.160	0.057	-0.111
-0.087	0.126	-0.956	-0.063	0.193	-0.979	0.361	0.493	-0.017	-0.075	-0.028	0.024	0.220	0.057	0.003	-0.101
-0.107	0.126	-0.975	-0.066	0.199	-0.978	0.346	0.164	0.013	-0.091	-0.035	0.003	0.239	0.054	0.023	-0.079
-0.126	0.157	-0.999	-0.072	0.205	-0.976	0.308	0.288	0.061	-0.104	-0.010	-0.023	0.257	0.021	0.047	-0.063
-0.041	0.184	-0.991	-0.085	0.210	-0.974	0.264	0.642	0.102	-0.007	0.012	-0.017	0.172	0.009	0.039	-0.022
-0.164	0.187	-1.117	-0.089	0.215	-0.973	0.291	0.155	0.244	-0.125	0.011	-0.145	0.295	0.015	0.165	0.013
0.020	0.180	-1.125	-0.111	0.220	-0.969	0.268	1.140	0.039	0.081	-0.001	-0.156	0.110	0.009	0.173	0.022
-0.041	0.129	-1.145	-0.127	0.225	-0.966	0.320	0.843	0.032	0.036	-0.057	-0.179	0.171	0.040	0.194	-0.029
-0.183	0.075	-1.106	-0.136	0.234	-0.963	0.479	0.459	0.056	-0.097	-0.120	-0.144	0.314	0.094	0.154	-0.086
-0.372	0.122	-0.975	-0.140	0.247	-0.959	0.703	0.084	0.194	-0.283	-0.086	-0.017	0.503	0.046	0.024	-0.160
-0.418	0.211	-0.806	-0.136	0.263	-0.955	0.872	-0.314	0.217	-0.333	-0.013	0.148	0.550	0.043	0.145	-0.204
-0.314	0.249	-0.842	-0.142	0.279	-0.950	0.885	0.300	0.097	-0.222	0.009	0.107	0.447	0.083	0.109	-0.199
-0.253	0.249	-1.015	-0.137	0.291	-0.947	0.634	-0.338	0.185	-0.166	-0.003	-0.069	0.386	0.084	0.065	-0.133
-0.145	0.280	-1.082	-0.130	0.300	-0.945	0.537	-0.476	0.205	-0.066	0.019	-0.138	0.279	0.116	0.132	-0.004
0.001	0.346	-0.991	-0.115	0.308	-0.944	0.480	-0.807	0.244	0.066	0.076	-0.049	0.133	0.183	0.041	0.158
0.220	0.423	-1.042	-0.105	0.321	-0.941	0.641	-0.568	0.130	0.274	0.141	-0.103	0.086	0.260	0.092	0.294
0.474	0.423	-1.228	-0.089	0.335	-0.938	0.750	-0.765	0.019	0.512	0.127	-0.291	0.340	0.260	0.277	0.425
0.474	0.423	-1.228	-0.068	0.344	-0.936	0.521	-0.992	-0.008	0.492	0.117	-0.293	0.340	0.261	0.278	0.527
0.574	0.315	-1.267	-0.051	0.347	-0.936	0.171	-0.822	-0.029	0.574	0.005	-0.333	0.439	0.153	0.319	0.573
0.555	0.191	-1.224	-0.028	0.347	-0.937	0.022	-1.107	-0.007	0.532	-0.118	-0.289	0.420	0.030	0.275	0.521
0.509	0.172	-1.176	-0.019	0.351	-0.936	0.251	-0.369	-0.086	0.477	-0.142	-0.243	0.374	0.011	0.228	0.477
0.270	0.203	-1.251	0.004	0.350	-0.937	0.010	-1.221	0.133	0.216	-0.111	-0.317	0.137	0.043	0.303	0.422
0.367	0.211	-1.129	0.025	0.355	-0.935	0.276	-1.108	0.105	0.291	-0.108	-0.197	0.234	0.051	0.181	0.365
0.463	0.354	-0.975	0.036	0.360	-0.932	0.248	-0.583	0.125	0.376	0.030	-0.046	0.331	0.195	0.028	0.315
0.443	0.392	-0.873	0.044	0.365	-0.930	0.278	-0.444	0.147	0.348	0.064	0.054	0.313	0.235	0.073	0.307
0.382	0.388	-0.972	0.051	0.368	-0.928	0.173	-0.372	0.135	0.280	0.056	-0.047	0.252	0.231	0.027	0.247
0.393	0.489	-0.920	0.055	0.371	-0.927	0.133	-0.180	0.149	0.288	0.154	0.003	0.265	0.333	0.024	0.185
0.170	0.361	-0.861	0.059	0.375	-0.925	0.203	-0.266	0.132	0.061	0.022	0.060	0.044	0.206	0.083	0.145
0.170	0.423	-0.881	0.054	0.372	-0.927	-0.176	0.312	-0.051	0.066	0.087	0.042	0.045	0.267	0.064	0.065
0.193	0.473	-0.968	0.046	0.369	-0.928	-0.194	0.471	-0.119	0.097	0.141	-0.043	0.070	0.318	0.023	-0.020
-0.045	0.446	-0.944	0.044	0.367	-0.929	-0.073	0.208	-0.308	-0.140	0.115	-0.019	0.166	0.291	0.001	-0.046
-0.133	0.361	-1.062	0.045	0.363	-0.931	-0.179	0.156	-0.492	-0.229	0.034	-0.136	0.253	0.207	0.116	-0.095
-0.037	0.253	-0.999	0.040	0.352	-0.935	-0.579	0.477	-0.568	-0.128	-0.063	-0.068	0.156	0.099	0.053	-0.137
-0.164	0.346	-1.062	0.044	0.339	-0.940	-0.676	-0.122	-0.438	-0.259	0.043	-0.127	0.281	0.192	0.116	-0.149
-0.037	0.357	-1.007	0.051	0.332	-0.942	-0.325	-0.259	-0.366	-0.139	0.061	-0.070	0.150	0.203	0.062	-0.151
-0.091	0.307	-0.928	0.056	0.326	-0.944	-0.322	-0.132	-0.357	-0.197	0.017	0.011	0.202	0.151	0.017	-0.153
-0.068	0.249	-0.920	0.063	0.318	-0.946	-0.376	-0.333	-0.217	-0.182	-0.034	0.020	0.176	0.092	0.025	-0.140
0.017	0.218	-0.928	0.072	0.308	-0.949	-0.516	-0.440	-0.190	-0.106	-0.054	0.015	0.089	0.060	0.017	-0.137
-0.014	0.265	-0.956	0.084	0.303	-0.949	-0.220	-0.560	-0.280	-0.149	-0.004	-0.012	0.118	0.105	0.011	-0.113
-0.007	0.346	-1.098	0.097	0.300	-0.949	-0.155	-0.609	-0.292	-0.154	0.081	-0.154	0.109	0.184	0.153	-0.109
0.070	0.346	-0.968	0.099	0.295	-0.950	-0.255	-0.057	-0.200	-0.080	0.086	-0.023	0.033	0.182	0.023	-0.134
-0.018	0.265	-0.964	0.104	0.285	-0.953	-0.463	-0.199	-0.153	-0.172	0.014	-0.017	0.122	0.098	0.018	-0.140
-0.080	0.207	-0.940	0.111	0.277	-0.955	-0.437	-0.395	-0.113	-0.242	-0.036	0.009	0.185	0.038	0.007	-0.127
0.013	0.145	-0.889	0.120	0.270	-0.955	-0.312	-0.435	-0.096	-0.158	-0.091	0.060	0.095	0.026	0.060	-0.120
0.143	0.261	-0.968	0.126	0.268	-0.955	-0.088	-0.231	-0.221	-0.032	0.027	-0.019	0.033	0.089	0.018	-0.097
0.143	0.261	-0.968	0.134	0.265	-0.955	-0.139	-0.399	-0.116	-0.041	0.030	-0.019	0.031	0.088	0.017	-0.061
0.105	0.280	-1.050	0.136	0.261	-0.956	-0.210	-0.135	-0.004	-0.081	0.054	-0.101	0.010	0.107	0.100	-0.046
0.128	0.257	-0.987	0.138	0.256	-0.957	-0.251	-0.075	-0.086	-0.060	0.035	-0.037	0.012	0.083	0.036	-0.064
0.097	0.195	-0.952	0.147	0.250	-0.957	-0.289	-0.460	-0.072	-0.100	-0.021	-0.001	0.021	0.020	0.000	-0.081
0.101	0.060	-0.901	0.159	0.245	-0.957	-0.238	-0.572	-0.106	-0.107	-0.151	0.050	0.017	0.117	0.051	-0.088
0.113	0.083	-0.881	0.164	0.241	-0.956	-0.134	-0.271	-0.142	-0.101	-0.124	0.069	0.006	0.097	0.071	-0.068
0.117	0.230	-1.015	0.170	0.238	-0.956	-0.151	-0.290	-0.141	-0.103	0.026	-0.065	0.002	0.047	0.063	-0.068
0.247	0.319	-1.019	0.162	0.228	-0.960	-0.511	0.470	-0.091	0.036	0.125	-0.065	0.129	0.132	0.067	-0.049
0.070	0.257	-1.090	0.167	0.217	-0.962	-0.555	-0.302	0.061	-0.146	0.073	-0.134	0.048	0.066	0.138	-0.030
0.170	0.280	-1.039	0.171	0.210	-0.963	-0.412	-0.206	0.016	-0.050	0.104	-0.082	0.052	0.087	0.088	-0.033
0.228	0.226	-0.877	0.173	0.206	-0.963	-0.189	-0.087	-0.062	0.005	0.053	0.080	0.111	0.029	0.074	-0.065
0.124	0.153	-0.968	0.178	0.206	-0.962	-0.000	-0.255	-0.029	-0.103	-0.020	-0.011	0.009	0.046	0.018	-0.060
0.113	0.068	-0.975	0.182	0.203	-0.962	-0.111	-0.245	0.042	-0.119	-0.102	-0.019	0.000	0.133	0.026	-0.070
0.159	0.106	-0.968	0.182	0.199	-0.963	-0.229	0.029	0.060	-0.072	-0.059	-0.010	0.048	0.097	0.018	-0.068
0.143	0.157	-0.987	0.180	0.192	-0.965	-0.341	0.045	0.090	-0.086	-0.003	-0.028	0.035	0.048	0.038	-0.059
0.190	0.226	-1.046	0.184	0.187	-0.965	-0.285	-0.209	0.076	-0.043	0.072	-0.086	0.082	0.020	0.099	-0.058
0.151	0.222	-1.042	0.182	0.183	-0.966	-0.218	0.092	-0.090	-0.080	0.072	-0.081	0.046	0.014	0.096	-0.047
0.059	0.257	-1.133	0.183	0.182	-0.966	-0.031	-0.018	-0.100	-0.173	0.108	-0.172	0.044	0.047	0.187	-0.062
0.217	0.153	-1.003	0.190	0.181	-0.965	-0.019	-0.372	-0.080	-0.022	0.004	-0.043	0.116	0.059	0.057	-0.076
0.086	0.083	-0.952	0.190	0.177	-0.966	-0.185	-0.004	-0.003	-0.153	-0.062	0.010	0.014	0.130	0.007	-0.088
0.163	0.060	-0.928	0.191	0.171	-0.966	-0.298	-0.070	0.018	-0.078	-0.080	0.034	0.065	0.156	0.017	-0.088
0.132	0.052	-0.952	0.193	0.165	-0.967	-0.330	-0.114	0.024	-0.111	-0.081	0.012	0.035	0.166	0.006	-0.096
0.151	0.075	-0.928	0.195	0.159	-0.968	-0.297	-0.097	-0.030	-0.094	-0.052	0.037	0.055	0.145	0.018	-0.082
0.201	0.149	-0.936	0.195	0.154	-0.969	-0.215	0.036	-0.078	-0.044	0.025	0.030	0.107	0.074	0.010	-0.075
0.167	0.122	-0.987	0.201	0.148	-0.968	-0.318	-0.318	-0.047	-0.085	0.005	-0.021	0.073	0.104	0.041	-0.066
0.155	0.153	-1.090	0.204	0.147	-0.968	-0.016	-0.153	-0.143	-0.100	0.037	-0.124	0.062	0.076	0.144	-0.051
0.155	0.153	-1.090	0.215	0.145	-0.966	-0.073	-0.575	-0.068	-0.112	0.038	-0.126	0.062	0.078	0.144	-0.050
0.209	0.203	-1.066	0.218	0.141	-0.966	-0.219	-0.134	-0.066	-0.061	0.093	-0.102	0.118	0.029	0.121	-0.039
0.205	0.203	-1.011	0.219	0.138	-0.966	-0.127	-0.068	-0.083	-0.067	0.095	-0.046	0.114	0.030	0.066	-0.039
0.232	0.099	-1.023	0.218	0.132	-0.967	-0.308	0.061	-0.070	-0.039	-0.003	-0.057	0.142	0.136	0.078	-0.043
0.220	0.064	-0.960	0.217	0.124	-0.968	-0.368	0.063	-0.048	-0.050	-0.030	0.008	0.131	0.172	0.015	-0.062
0.197	0.079	-0.936	0.220	0.119	-0.968	-0.271	-0.138	-0.054	-0.076	-0.009	0.032	0.109	0.158	0.009	-0.072
0.147	0.060	-0.968	0.221	0.113	-0.969	-0.271	-0.039	-0.019	-0.126	-0.023	0.001	0.060	0.179	0.022	-0.085
0.190	0.064	-0.940	0.232	0.109	-0.967	-0.185	-0.597	-0.059	-0.096	-0.016	0.026	0.102	0.177	0.004	-0.101
0.217	0.006	-0.932	0.239	0.105	-0.965	-0.193	-0.340	-0.080	-0.076	-0.069	0.033	0.129	0.237	0.012	-0.098
0.186	0.033	-0.912	0.253	0.105	-0.962	0.064	-0.707	-0.122	-0.121	-0.043	0.050	0.099	0.211	0.032	-0.091
0.274	-0.025	-0.869	0.262	0.107	-0.959	0.114	-0.470	-0.090	-0.041	-0.102	0.091	0.187	0.271	0.075	-0.089
0.255	-0.071	-0.916	0.271	0.109	-0.956	0.155	-0.488	-0.041	-0.070	-0.151	0.041	0.168	0.320	0.028	-0.095
0.251	-0.068	-0.897	0.272	0.112	-0.956	0.235	-0.011	-0.120	-0.074	-0.151	0.061	0.164	0.319	0.048	-0.086
0.217	-0.044	-0.924	0.272	0.112	-0.956	0.033	0.008	-0.111	-0.108	-0.127	0.034	0.129	0.298	0.020	-0.094
0.247	-0.044	-0.924	0.273	0.114	-0.955	0.175	-0.056	-0.093	-0.078	-0.130	0.034	0.159	0.300	0.020	-0.097
0.209	-0.098	-0.932	0.266	0.113	-0.957	0.016	0.348	-0.075	-0.109	-0.184	0.028	0.121	0.357	0.012	-0.084
0.232	-0.052	-0.916	0.265	0.116	-0.957	0.170	0.063	-0.072	-0.085	-0.140	0.044	0.144	0.313	0.028	-0.091
0.305	-0.021	-0.932	0.267	0.118	-0.956	0.108	-0.092	0.021	-0.013	-0.111	0.028	0.216	0.285	0.012	-0.071
0.143	0.037	-1.011	0.271	0.119	-0.955	0.104	-0.238	0.028	-0.179	-0.056	-0.051	0.054	0.229	0.066	-0.063
0.370	0.006	-0.873	0.271	0.121	-0.955	0.091	0.030	0.051	0.048	-0.088	0.087	0.281	0.262	0.072	-0.059
0.270	0.017	-0.881	0.262	0.122	-0.957	0.053	0.466	-0.047	-0.043	-0.077	0.082	0.180	0.252	0.064	-0.062
0.255	0.041	-0.885	0.253	0.122	-0.960	0.046	0.504	-0.041	-0.049	-0.054	0.080	0.164	0.231	0.060	-0.069
0.297	0.021	-0.865	0.249	0.124	-0.960	0.122	0.187	0.022	-0.003	-0.075	0.101	0.205	0.252	0.080	-0.074
0.090	0.006	-0.964	0.237	0.122	-0.964	-0.084	0.624	-0.045	-0.198	-0.089	0.006	0.003	0.270	0.018	-0.068
0.320	-0.044	-0.842	0.233	0.121	-0.965	-0.025	0.238	0.040	0.037	-0.138	0.130	0.226	0.323	0.104	-0.088
0.286	-0.041	-0.822	0.220	0.119	-0.968	-0.098	0.682	0.033	0.015	-0.132	0.153	0.190	0.321	0.124	-0.107
0.136	-0.044	-0.806	0.211	0.118	-0.970	-0.058	0.462	0.029	-0.126	-0.135	0.171	0.040	0.327	0.140	-0.096
0.147	-0.017	-0.869	0.199	0.117	-0.973	-0.023	0.598	0.047	-0.103	-0.107	0.110	0.050	0.302	0.077	-0.108
0.147	-0.017	-0.869	0.196	0.117	-0.974	-0.013	0.142	0.064	-0.100	-0.107	0.111	0.049	0.303	0.077	-0.151
0.232	-0.041	-0.778	0.182	0.118	-0.976	0.069	0.695	0.011	-0.002	-0.132	0.204	0.132	0.328	0.168	-0.132
0.017	-0.044	-0.826	0.182	0.119	-0.976	0.097	0.020	0.057	-0.217	-0.137	0.157	0.084	0.333	0.120	-0.134
0.220	-0.017	-0.771	0.175	0.127	-0.976	0.434	0.329	-0.063	-0.007	-0.118	0.213	0.118	0.307	0.175	-0.120
0.117	0.014	-0.857	0.167	0.136	-0.976	0.478	0.412	-0.014	-0.103	-0.097	0.126	0.013	0.277	0.088	-0.126
0.201	0.064	-0.830	0.159	0.147	-0.976	0.581	0.462	-0.053	-0.010	-0.057	0.154	0.096	0.229	0.116	-0.082
0.155	0.079	-0.814	0.150	0.160	-0.976	0.662	0.484	-0.087	-0.047	-0.054	0.169	0.048	0.215	0.131	-0.081
0.186	0.153	-0.889	0.134	0.168	-0.977	0.417	0.844	-0.036	0.001	0.011	0.095	0.078	0.142	0.055	-0.055
0.143	0.211	-0.834	0.119	0.177	-0.977	0.485	0.738	-0.011	-0.027	0.060	0.150	0.035	0.086	0.109	-0.052
0.174	0.230	-0.912	0.105	0.185	-0.977	0.382	0.731	-0.008	0.019	0.071	0.072	0.064	0.068	0.030	-0.035
0.113	0.245	-0.928	0.091	0.192	-0.977	0.371	0.749	-0.034	-0.028	0.079	0.056	0.001	0.053	0.013	-0.028
0.151	0.269	-0.877	0.082	0.198	-0.977	0.264	0.459	-0.023	0.020	0.097	0.106	0.035	0.030	0.065	-0.027
0.163	0.245	-0.865	0.065	0.203	-0.977	0.259	0.890	-0.046	0.049	0.068	0.118	0.044	0.052	0.077	-0.014
0.055	0.265	-0.893	0.056	0.206	-0.977	0.142	0.461	-0.015	-0.049	0.085	0.090	0.066	0.033	0.049	-0.015
0.182	0.257	-0.893	0.039	0.210	-0.977	0.178	0.932	-0.057	0.096	0.073	0.090	0.059	0.040	0.048	-0.018
0.051	0.276	-0.916	0.030	0.214	-0.976	0.218	0.451	-0.064	-0.026	0.088	0.066	0.073	0.020	0.024	-0.014
0.055	0.319	-0.905	0.018	0.218	-0.976	0.185	0.637	-0.025	-0.009	0.127	0.077	0.069	0.023	0.035	-0.021
0.117	0.303	-0.881	0.005	0.221	-0.975	0.123	0.730	-0.113	0.066	0.108	0.100	0.007	0.008	0.057	-0.022
-0.060	0.234	-0.936	-0.002	0.223	-0.975	0.137	0.320	-0.030	-0.105	0.036	0.044	0.182	0.061	0.001	-0.034
0.151	0.280	-0.818	-0.013	0.229	-0.973	0.268	0.658	-0.143	0.119	0.077	0.161	0.031	0.015	0.118	-0.041
-0.060	0.218	-0.885	-0.023	0.232	-0.972	0.148	0.515	-0.054	-0.083	0.012	0.093	0.179	0.077	0.050	-0.058
-0.022	0.207	-0.857	-0.033	0.239	-0.970	0.365	0.536	-0.103	-0.034	-0.007	0.119	0.139	0.090	0.077	-0.069
-0.022	0.191	-0.881	-0.042	0.244	-0.969	0.283	0.427	0.060	-0.026	-0.028	0.093	0.139	0.107	0.052	-0.103
-0.145	0.195	-0.881	-0.043	0.248	-0.968	0.210	0.044	0.108	-0.147	-0.028	0.092	0.261	0.104	0.051	-0.102
-0.080	0.157	-0.842	-0.049	0.256	-0.965	0.424	0.300	0.037	-0.076	-0.075	0.129	0.195	0.142	0.090	-0.110
-0.072	0.214	-0.810	-0.060	0.266	-0.962	0.534	0.571	-0.065	-0.058	-0.027	0.157	0.186	0.084	0.122	-0.129
-0.099	0.218	-0.861	-0.062	0.274	-0.960	0.415	0.062	0.104	-0.083	-0.031	0.103	0.213	0.079	0.070	-0.139
-0.149	0.157	-0.861	-0.070	0.284	-0.956	0.547	0.370	0.110	-0.125	-0.103	0.099	0.262	0.140	0.070	-0.134
-0.230	0.157	-0.861	-0.071	0.295	-0.953	0.606	-0.012	0.203	-0.204	-0.114	0.096	0.343	0.139	0.070	-0.140
-0.110	0.218	-0.897	-0.082	0.309	-0.947	0.758	0.538	0.101	-0.074	-0.067	0.055	0.224	0.075	0.035	-0.143
-0.222	0.172	-1.019	-0.094	0.320	-0.943	0.620	0.504	0.202	-0.174	-0.124	-0.072	0.336	0.120	0.088	-0.109
-0.241	0.118	-1.082	-0.101	0.332	-0.938	0.687	0.271	0.233	-0.186	-0.190	-0.140	0.356	0.173	0.151	-0.050
-0.114	0.184	-1.129	-0.114	0.341	-0.933	0.547	0.613	0.304	-0.046	-0.134	-0.192	0.231	0.106	0.200	-0.064
-0.060	0.226	-1.098	-0.130	0.352	-0.927	0.692	0.691	0.436	0.023	-0.103	-0.167	0.178	0.062	0.169	-0.107
-0.272	0.311	-0.924	-0.143	0.370	-0.918	1.027	0.506	0.520	-0.175	-0.035	-0.003	0.392	0.024	0.003	-0.111
-0.437	0.427	-0.790	-0.148	0.389	-0.909	1.114	0.046	0.434	-0.335	0.061	0.122	0.559	0.142	0.136	-0.152
-0.257	0.400	-0.865	-0.159	0.406	-0.900	1.021	0.455	0.325	-0.143	0.017	0.038	0.379	0.116	0.061	-0.192
-0.349	0.427	-0.972	-0.165	0.423	-0.891	0.966	0.203	0.228	-0.229	0.027	-0.078	0.473	0.144	0.045	-0.177
-0.291	0.470	-1.003	-0.164	0.434	-0.886	0.681	-0.150	0.175	-0.172	0.058	-0.115	0.416	0.187	0.078	-0.084
-0.218	0.566	-0.920	-0.156	0.443	-0.883	0.498	-0.520	0.096	-0.107	0.146	-0.035	0.343	0.285	0.005	0.014
0.005	0.582	-0.956	-0.141	0.452	-0.881	0.495	-0.880	0.049	0.100	0.152	-0.073	0.121	0.302	0.032	0.147
0.247	0.609	-1.011	-0.126	0.460	-0.879	0.459	-0.754	-0.048	0.328	0.171	-0.130	0.121	0.330	0.088	0.296
0.382	0.601	-1.094	-0.105	0.470	-0.876	0.549	-1.048	-0.106	0.442	0.153	-0.216	0.255	0.323	0.171	0.466
0.536	0.539	-1.157	-0.086	0.482	-0.872	0.703	-0.942	-0.036	0.577	0.079	-0.284	0.407	0.262	0.235	0.603
0.682	0.412	-1.220	-0.064	0.487	-0.871	0.281	-1.291	0.227	0.701	-0.053	-0.347	0.553	0.135	0.298	0.674
0.759	0.342	-1.169	-0.051	0.489	-0.871	0.170	-0.667	0.198	0.766	-0.125	-0.297	0.630	0.066	0.247	0.688
0.636	0.296	-1.216	-0.042	0.493	-0.869	0.317	-0.527	0.142	0.633	-0.176	-0.347	0.507	0.020	0.296	0.662
0.513	0.272	-1.121	-0.032	0.502	-0.864	0.592	-0.546	0.187	0.501	-0.208	-0.258	0.383	0.002	0.202	0.626
0.501	0.361	-1.031	-0.023	0.512	-0.859	0.606	-0.642	0.321	0.480	-0.129	-0.173	0.372	0.087	0.112	0.525
0.574	0.473	-1.070	-0.020	0.526	-0.850	0.836	-0.200	0.221	0.551	-0.031	-0.220	0.445	0.200	0.152	0.440
0.324	0.566	-0.924	-0.016	0.537	-0.843	0.662	-0.369	0.261	0.297	0.050	-0.082	0.195	0.292	0.007	0.374
0.270	0.636	-1.003	-0.009	0.543	-0.840	0.346	-0.553	0.339	0.237	0.114	-0.164	0.141	0.361	0.086	0.299
0.243	0.663	-0.916	-0.003	0.545	-0.838	0.155	-0.525	0.299	0.204	0.138	-0.079	0.114	0.388	0.000	0.209
0.167	0.717	-0.885	0.005	0.549	-0.835	0.226	-0.587	0.188	0.119	0.188	-0.051	0.038	0.443	0.031	0.150
0.167	0.717	-0.885	0.003	0.554	-0.833	0.235	0.027	0.181	0.121	0.184	-0.053	0.038	0.443	0.029	0.100
0.055	0.624	-0.818	0.001	0.560	-0.828	0.374	0.122	0.085	0.013	0.084	0.009	0.073	0.351	0.095	0.031
0.032	0.686	-0.897	-0.004	0.564	-0.826	0.246	0.220	0.077	-0.006	0.142	-0.073	0.094	0.413	0.016	-0.010
-0.126	0.605	-0.873	-0.006	0.568	-0.823	0.247	0.076	0.026	-0.161	0.056	-0.052	0.252	0.332	0.039	-0.061
-0.103	0.562	-0.964	-0.008	0.568	-0.823	0.018	0.196	-0.058	-0.135	0.013	-0.143	0.228	0.289	0.052	-0.100
-0.153	0.682	-0.944	-0.011	0.567	-0.824	-0.110	0.237	-0.200	-0.183	0.135	-0.123	0.277	0.408	0.033	-0.130
-0.203	0.616	-0.920	-0.007	0.563	-0.826	-0.203	-0.153	-0.137	-0.236	0.072	-0.097	0.326	0.342	0.010	-0.131
-0.076	0.543	-0.735	-0.006	0.563	-0.827	-0.051	0.074	-0.224	-0.109	-0.001	0.089	0.197	0.269	0.174	-0.160
-0.118	0.566	-0.842	-0.003	0.562	-0.827	-0.058	-0.041	-0.238	-0.155	0.022	-0.017	0.238	0.292	0.066	-0.161
-0.207	0.647	-0.865	0.007	0.556	-0.831	-0.324	-0.495	-0.241	-0.253	0.109	-0.037	0.326	0.374	0.041	-0.145
-0.083	0.539	-0.806	0.014	0.553	-0.833	-0.194	-0.285	-0.221	-0.136	0.003	0.024	0.201	0.265	0.099	-0.141
-0.037	0.539	-0.775	0.018	0.552	-0.833	-0.050	-0.064	-0.286	-0.094	0.004	0.056	0.154	0.264	0.130	-0.141
-0.083	0.628	-0.912	0.024	0.549	-0.836	-0.202	-0.200	-0.273	-0.146	0.096	-0.080	0.199	0.352	0.008	-0.107
-0.110	0.566	-0.912	0.030	0.547	-0.837	-0.124	-0.209	-0.237	-0.178	0.037	-0.078	0.225	0.290	0.009	-0.109
0.001	0.566	-0.885	0.036	0.544	-0.838	-0.159	-0.235	-0.206	-0.073	0.039	-0.049	0.112	0.289	0.018	-0.117
-0.049	0.520	-0.767	0.043	0.538	-0.842	-0.326	-0.381	-0.036	-0.129	-0.002	0.072	0.160	0.242	0.136	-0.096
-0.099	0.558	-0.920	0.049	0.533	-0.845	-0.306	-0.406	-0.034	-0.185	0.042	-0.079	0.208	0.280	0.018	-0.072
0.074	0.636	-0.889	0.057	0.530	-0.846	-0.215	-0.389	-0.144	-0.021	0.123	-0.046	0.034	0.356	0.012	-0.091
0.105	0.531	-0.778	0.063	0.525	-0.849	-0.251	-0.201	-0.152	0.005	0.023	0.067	0.001	0.251	0.121	-0.069
-0.064	0.504	-0.877	0.065	0.520	-0.852	-0.307	-0.041	-0.206	-0.167	0.001	-0.029	0.169	0.223	0.022	-0.065
0.070	0.493	-0.838	0.068	0.515	-0.854	-0.257	-0.058	-0.197	-0.036	-0.006	0.013	0.032	0.210	0.062	-0.061
-0.057	0.446	-0.940	0.067	0.511	-0.857	-0.216	0.170	-0.242	-0.162	-0.048	-0.087	0.157	0.162	0.040	-0.096
0.128	0.489	-0.842	0.067	0.506	-0.860	-0.245	0.140	-0.230	0.022	-0.001	0.014	0.029	0.203	0.059	-0.068
-0.118	0.470	-0.936	0.083	0.499	-0.862	-0.385	-0.992	0.038	-0.241	-0.013	-0.078	0.215	0.182	0.035	-0.053
0.090	0.543	-0.948	0.087	0.496	-0.864	-0.175	-0.090	-0.164	-0.036	0.064	-0.088	0.005	0.253	0.047	-0.034
0.201	0.531	-0.775	0.088	0.491	-0.867	-0.305	0.014	-0.133	0.073	0.058	0.087	0.109	0.239	0.125	-0.048
0.093	0.516	-0.889	0.090	0.484	-0.870	-0.357	-0.072	-0.118	-0.037	0.049	-0.024	0.004	0.221	0.011	-0.003
0.067	0.423	-0.889	0.093	0.480	-0.872	-0.230	-0.088	-0.152	-0.067	-0.039	-0.022	0.021	0.126	0.011	-0.005
0.151	0.489	-0.909	0.094	0.478	-0.873	-0.118	0.042	-0.111	0.017	0.029	-0.041	0.067	0.189	0.008	-0.033
0.105	0.555	-0.916	0.096	0.475	-0.875	-0.168	-0.062	-0.118	-0.032	0.097	-0.048	0.023	0.251	0.016	-0.032
0.024	0.489	-0.901	0.103	0.471	-0.876	-0.218	-0.353	-0.104	-0.120	0.036	-0.031	0.056	0.181	0.001	-0.026
0.124	0.516	-0.877	0.108	0.465	-0.879	-0.320	-0.247	-0.025	-0.025	0.068	-0.005	0.044	0.204	0.023	-0.031
0.167	0.470	-0.747	0.109	0.462	-0.880	-0.171	0.025	-0.172	0.017	0.025	0.126	0.085	0.154	0.153	-0.045
0.155	0.512	-0.869	0.104	0.458	-0.883	-0.194	0.419	-0.195	0.011	0.071	0.006	0.072	0.192	0.031	-0.026
0.024	0.462	-0.972	0.109	0.453	-0.885	-0.253	-0.256	-0.149	-0.125	0.026	-0.096	0.059	0.139	0.070	-0.015
0.128	0.497	-0.924	0.112	0.447	-0.888	-0.353	-0.065	-0.164	-0.024	0.067	-0.046	0.043	0.171	0.022	-0.029
0.167	0.458	-0.944	0.116	0.440	-0.890	-0.358	-0.136	-0.143	0.011	0.035	-0.063	0.079	0.131	0.041	-0.033
0.055	0.396	-0.889	0.118	0.436	-0.892	-0.216	-0.107	-0.118	-0.103	-0.022	-0.007	0.033	0.067	0.014	-0.031
0.151	0.408	-0.861	0.122	0.433	-0.893	-0.118	-0.101	-0.169	-0.010	-0.008	0.021	0.063	0.076	0.042	-0.029
0.097	0.334	-0.853	0.124	0.430	-0.894	-0.184	-0.063	-0.120	-0.066	-0.077	0.029	0.008	0.001	0.051	-0.029
0.182	0.400	-0.842	0.126	0.423	-0.897	-0.381	-0.079	-0.064	0.018	-0.005	0.044	0.092	0.061	0.063	-0.013
0.178	0.477	-0.956	0.130	0.415	-0.901	-0.428	-0.182	-0.078	0.011	0.080	-0.068	0.088	0.135	0.053	-0.001
0.124	0.473	-0.987	0.137	0.408	-0.903	-0.378	-0.347	-0.111	-0.050	0.084	-0.098	0.034	0.127	0.085	0.003
0.197	0.458	-0.972	0.139	0.403	-0.904	-0.232	-0.050	-0.139	0.022	0.072	-0.081	0.108	0.107	0.069	0.012
0.101	0.446	-0.960	0.146	0.399	-0.905	-0.198	-0.312	-0.134	-0.080	0.064	-0.068	0.012	0.091	0.058	0.002
0.255	0.377	-0.830	0.146	0.396	-0.906	-0.147	0.100	-0.165	0.074	-0.002	0.063	0.166	0.018	0.072	-0.009
0.170	0.373	-0.877	0.148	0.391	-0.908	-0.260	-0.077	-0.154	-0.013	-0.001	0.018	0.081	0.010	0.024	-0.030
0.097	0.284	-0.928	0.148	0.383	-0.912	-0.424	0.075	-0.130	-0.085	-0.082	-0.030	0.010	0.082	0.026	-0.019
0.113	0.350	-0.909	0.146	0.373	-0.916	-0.521	0.148	-0.101	-0.067	-0.007	-0.005	0.025	0.020	0.006	-0.035
0.182	0.338	-0.928	0.154	0.366	-0.918	-0.360	-0.400	-0.131	-0.006	-0.012	-0.023	0.097	0.034	0.026	-0.017
0.140	0.442	-0.964	0.162	0.361	-0.918	-0.267	-0.388	-0.129	-0.056	0.097	-0.058	0.055	0.068	0.062	0.004
0.247	0.446	-0.991	0.164	0.358	-0.919	-0.101	0.023	-0.216	0.051	0.103	-0.085	0.163	0.068	0.090	0.009
0.217	0.489	-0.972	0.169	0.355	-0.920	-0.166	-0.208	-0.164	0.015	0.149	-0.065	0.133	0.108	0.070	0.003
0.151	0.423	-0.964	0.174	0.348	-0.921	-0.352	-0.277	-0.103	-0.056	0.090	-0.055	0.069	0.039	0.063	-0.003
0.151	0.423	-0.964	0.169	0.342	-0.924	-0.328	0.319	-0.109	-0.051	0.096	-0.051	0.070	0.037	0.063	-0.018
0.143	0.296	-0.905	0.172	0.333	-0.927	-0.450	-0.136	-0.068	-0.062	-0.023	0.011	0.064	0.093	0.004	-0.031
0.228	0.230	-0.861	0.178	0.324	-0.929	-0.458	-0.271	-0.086	0.017	-0.080	0.057	0.149	0.160	0.039	-0.028
0.197	0.203	-0.885	0.180	0.317	-0.931	-0.368	-0.055	-0.135	-0.016	-0.099	0.036	0.119	0.189	0.015	-0.031
0.224	0.195	-0.857	0.186	0.310	-0.932	-0.335	-0.281	-0.063	0.005	-0.100	0.066	0.147	0.198	0.042	-0.020
0.163	0.214	-0.960	0.193	0.308	-0.932	-0.096	-0.366	-0.110	-0.064	-0.078	-0.037	0.085	0.180	0.061	-0.025
0.236	0.211	-0.905	0.200	0.305	-0.931	-0.097	-0.307	-0.146	0.002	-0.080	0.018	0.159	0.186	0.006	-0.029
0.228	0.222	-0.857	0.201	0.302	-0.932	-0.117	-0.010	-0.117	-0.007	-0.065	0.067	0.152	0.176	0.041	-0.004
0.197	0.257	-0.905	0.208	0.300	-0.931	-0.083	-0.363	-0.099	-0.046	-0.029	0.019	0.121	0.143	0.007	-0.009
0.351	0.272	-0.932	0.199	0.295	-0.934	-0.225	0.538	-0.093	0.116	-0.009	-0.004	0.275	0.129	0.034	-0.002
0.128	0.300	-1.011	0.199	0.291	-0.936	-0.218	-0.014	-0.021	-0.107	0.022	-0.081	0.051	0.103	0.114	0.022
0.228	0.392	-1.042	0.199	0.284	-0.938	-0.374	0.027	-0.079	-0.007	0.122	-0.110	0.152	0.012	0.145	0.036
0.293	0.381	-1.027	0.191	0.277	-0.942	-0.396	0.455	-0.086	0.065	0.118	-0.090	0.216	0.026	0.129	0.007
0.220	0.400	-1.019	0.188	0.269	-0.945	-0.405	0.218	-0.118	-0.005	0.145	-0.079	0.143	0.008	0.121	0.023
0.170	0.392	-1.023	0.200	0.261	-0.944	-0.453	-0.659	-0.000	-0.067	0.146	-0.083	0.092	0.017	0.125	0.022
0.243	0.377	-0.956	0.204	0.257	-0.945	-0.164	-0.152	-0.147	0.002	0.134	-0.016	0.164	0.034	0.059	0.009
0.278	0.323	-0.928	0.208	0.253	-0.945	-0.213	-0.161	-0.131	0.032	0.084	0.012	0.198	0.089	0.031	0.007
0.290	0.311	-0.920	0.214	0.251	-0.944	-0.072	-0.273	-0.223	0.037	0.074	0.019	0.208	0.102	0.022	0.000
0.270	0.265	-0.916	0.213	0.247	-0.945	-0.161	0.162	-0.224	0.019	0.032	0.025	0.188	0.150	0.019	-0.013
0.224	0.184	-0.830	0.217	0.241	-0.946	-0.280	-0.162	-0.169	-0.031	-0.043	0.112	0.140	0.233	0.069	-0.024
0.197	0.176	-0.912	0.214	0.236	-0.948	-0.197	0.202	-0.243	-0.056	-0.046	0.031	0.112	0.242	0.014	-0.035
0.255	0.157	-0.853	0.210	0.228	-0.951	-0.388	0.238	-0.107	0.006	-0.058	0.093	0.168	0.262	0.045	-0.059
0.240	0.141	-0.881	0.206	0.221	-0.953	-0.308	0.262	-0.124	-0.006	-0.067	0.068	0.150	0.278	0.016	-0.046
0.140	0.149	-0.889	0.197	0.213	-0.957	-0.418	0.464	-0.100	-0.097	-0.051	0.063	0.048	0.272	0.007	-0.044
0.286	0.114	-0.786	0.188	0.206	-0.960	-0.334	0.512	-0.061	0.058	-0.079	0.169	0.194	0.308	0.109	-0.043
0.217	0.048	-0.834	0.187	0.198	-0.962	-0.376	0.102	-0.069	-0.009	-0.136	0.123	0.123	0.375	0.061	-0.048
0.228	0.075	-0.865	0.182	0.190	-0.965	-0.410	0.248	-0.049	0.006	-0.100	0.094	0.133	0.349	0.030	-0.036
0.197	0.025	-0.865	0.181	0.185	-0.966	-0.196	0.091	-0.006	-0.023	-0.147	0.094	0.099	0.399	0.030	-0.058
0.197	0.025	-0.865	0.178	0.182	-0.967	-0.143	0.145	-0.044	-0.020	-0.144	0.094	0.097	0.398	0.030	-0.066
0.132	0.048	-0.869	0.181	0.182	-0.967	0.009	-0.136	-0.067	-0.088	-0.120	0.089	0.029	0.375	0.026	-0.082
0.170	0.064	-0.806	0.176	0.180	-0.968	-0.044	0.279	-0.093	-0.045	-0.104	0.153	0.065	0.359	0.088	-0.079
0.128	0.068	-0.877	0.175	0.181	-0.968	0.074	0.049	-0.058	-0.086	-0.101	0.082	0.021	0.354	0.017	-0.090
0.205	0.068	-0.861	0.170	0.181	-0.969	-0.015	0.249	-0.013	-0.004	-0.101	0.098	0.097	0.353	0.033	-0.093
0.143	0.079	-0.806	0.164	0.183	-0.969	0.135	0.350	-0.033	-0.059	-0.092	0.154	0.036	0.340	0.088	-0.087
0.109	0.095	-0.834	0.161	0.186	-0.969	0.183	0.167	-0.042	-0.090	-0.079	0.126	0.003	0.323	0.060	-0.085
0.155	0.083	-0.869	0.151	0.189	-0.970	0.162	0.511	-0.055	-0.034	-0.094	0.091	0.050	0.334	0.024	-0.081
0.124	0.068	-0.822	0.144	0.195	-0.970	0.338	0.357	-0.018	-0.057	-0.115	0.137	0.022	0.349	0.070	-0.076
0.193	0.099	-0.845	0.131	0.203	-0.970	0.400	0.677	-0.012	0.026	-0.092	0.113	0.094	0.318	0.045	-0.051
0.128	0.133	-0.802	0.125	0.210	-0.970	0.410	0.333	0.005	-0.032	-0.065	0.155	0.031	0.284	0.087	-0.053
0.197	0.118	-0.802	0.108	0.216	-0.970	0.314	0.914	-0.031	0.056	-0.086	0.155	0.102	0.299	0.086	-0.044
0.101	0.157	-0.830	0.096	0.222	-0.970	0.314	0.608	-0.012	-0.028	-0.053	0.127	0.008	0.259	0.058	-0.044
0.082	0.176	-0.893	0.086	0.228	-0.970	0.296	0.498	0.062	-0.036	-0.040	0.063	0.010	0.238	0.006	-0.029
0.128	0.180	-0.834	0.069	0.234	-0.970	0.313	0.862	0.035	0.028	-0.043	0.122	0.037	0.232	0.053	-0.044
0.132	0.149	-0.802	0.055	0.240	-0.969	0.322	0.711	0.083	0.046	-0.080	0.153	0.041	0.260	0.084	-0.030
0.024	0.180	-0.861	0.042	0.247	-0.968	0.350	0.683	0.048	-0.047	-0.056	0.092	0.067	0.227	0.025	-0.037
0.101	0.184	-0.845	0.031	0.252	-0.967	0.277	0.575	0.026	0.041	-0.057	0.107	0.010	0.222	0.041	-0.037
0.009	0.191	-0.786	0.017	0.260	-0.966	0.388	0.748	-0.031	-0.036	-0.057	0.165	0.083	0.212	0.101	-0.056
0.059	0.214	-0.861	0.015	0.264	-0.964	0.212	0.066	0.078	0.016	-0.038	0.089	0.034	0.187	0.026	-0.046
-0.045	0.145	-0.845	0.002	0.267	-0.964	0.191	0.650	0.043	-0.075	-0.111	0.104	0.139	0.254	0.042	-0.055
0.043	0.157	-0.810	-0.009	0.272	-0.962	0.255	0.576	0.008	0.024	-0.104	0.139	0.053	0.241	0.078	-0.056
0.024	0.199	-0.775	-0.022	0.278	-0.960	0.314	0.724	-0.067	0.019	-0.067	0.173	0.073	0.196	0.113	-0.072
-0.068	0.211	-0.838	-0.030	0.284	-0.958	0.310	0.441	-0.116	-0.066	-0.061	0.108	0.168	0.182	0.050	-0.080
-0.068	0.222	-0.826	-0.040	0.288	-0.957	0.206	0.511	-0.056	-0.057	-0.053	0.118	0.170	0.168	0.062	-0.103
-0.126	0.172	-0.822	-0.042	0.292	-0.955	0.256	0.138	-0.038	-0.112	-0.108	0.121	0.229	0.216	0.066	-0.117
-0.126	0.172	-0.822	-0.047	0.296	-0.954	0.180	0.218	-0.048	-0.109	-0.112	0.120	0.231	0.214	0.067	-0.116
-0.110	0.238	-0.849	-0.053	0.301	-0.952	0.280	0.359	-0.055	-0.087	-0.051	0.090	0.217	0.145	0.039	-0.113
-0.087	0.249	-0.818	-0.058	0.306	-0.950	0.297	0.241	0.002	-0.060	-0.045	0.120	0.196	0.131	0.071	-0.107
-0.083	0.226	-0.842	-0.067	0.317	-0.946	0.542	0.476	-0.090	-0.048	-0.079	0.092	0.194	0.152	0.047	-0.094
-0.137	0.207	-0.849	-0.074	0.327	-0.942	0.579	0.373	-0.012	-0.095	-0.109	0.080	0.249	0.168	0.039	-0.096
-0.087	0.234	-0.814	-0.080	0.340	-0.937	0.653	0.310	0.010	-0.040	-0.094	0.111	0.200	0.139	0.074	-0.103
-0.149	0.253	-0.822	-0.087	0.350	-0.933	0.556	0.373	0.037	-0.094	-0.084	0.099	0.263	0.117	0.066	-0.112
-0.180	0.249	-0.861	-0.091	0.359	-0.929	0.526	0.174	0.108	-0.121	-0.098	0.055	0.294	0.118	0.027	-0.104
-0.160	0.288	-0.822	-0.096	0.369	-0.925	0.542	0.157	0.159	-0.098	-0.069	0.090	0.277	0.077	0.065	-0.112
-0.141	0.342	-0.873	-0.101	0.381	-0.919	0.678	0.225	0.129	-0.073	-0.027	0.033	0.258	0.020	0.014	-0.096
-0.191	0.338	-0.893	-0.107	0.392	-0.914	0.632	0.253	0.179	-0.117	-0.042	0.008	0.308	0.022	0.006	-0.084
-0.149	0.381	-0.952	-0.117	0.404	-0.907	0.663	0.470	0.173	-0.065	-0.011	-0.057	0.267	0.022	0.066	-0.058
-0.214	0.404	-1.019	-0.123	0.415	-0.902	0.657	0.195	0.262	-0.125	0.001	-0.130	0.333	0.047	0.133	-0.016
-0.157	0.392	-1.066	-0.133	0.425	-0.895	0.653	0.402	0.247	-0.058	-0.022	-0.184	0.276	0.037	0.181	0.014
-0.041	0.489	-1.086	-0.146	0.436	-0.888	0.645	0.586	0.353	0.071	0.065	-0.211	0.160	0.135	0.201	-0.004
-0.157	0.446	-1.062	-0.158	0.450	-0.879	0.886	0.437	0.525	-0.032	0.008	-0.196	0.277	0.094	0.178	-0.034
-0.303	0.435	-0.936	-0.166	0.469	-0.867	1.233	0.112	0.582	-0.170	-0.023	-0.082	0.423	0.083	0.053	-0.050
-0.364	0.524	-0.786	-0.178	0.489	-0.854	1.225	0.407	0.483	-0.220	0.046	0.054	0.485	0.173	0.097	-0.101
-0.230	0.524	-0.830	-0.185	0.508	-0.841	1.180	0.239	0.291	-0.078	0.027	-0.002	0.350	0.175	0.054	-0.146
-0.341	0.527	-0.960	-0.189	0.523	-0.831	0.996	0.087	0.242	-0.185	0.015	-0.143	0.462	0.179	0.077	-0.129
-0.403	0.574	-0.964	-0.179	0.535	-0.826	0.801	-0.878	0.367	-0.257	0.050	-0.153	0.523	0.227	0.081	-0.059
-0.218	0.674	-0.889	-0.170	0.544	-0.821	0.634	-0.766	0.352	-0.081	0.141	-0.083	0.338	0.328	0.006	0.010
-0.010	0.744	-0.889	-0.154	0.553	-0.819	0.525	-1.099	0.219	0.111	0.202	-0.085	0.130	0.398	0.007	0.147
0.155	0.771	-0.905	-0.139	0.560	-0.817	0.445	-0.910	0.061	0.261	0.222	-0.104	0.036	0.426	0.022	0.300
0.486	0.763	-0.893	-0.121	0.569	-0.814	0.483	-0.928	-0.090	0.574	0.206	-0.096	0.367	0.419	0.010	0.432
0.490	0.694	-0.972	-0.106	0.578	-0.809	0.543	-0.777	-0.098	0.562	0.127	-0.179	0.372	0.349	0.088	0.547
0.467	0.574	-1.192	-0.087	0.582	-0.808	0.329	-1.160	0.129	0.520	0.003	-0.401	0.348	0.230	0.309	0.631
0.613	0.423	-1.106	-0.073	0.583	-0.809	0.103	-0.869	0.199	0.653	-0.149	-0.314	0.495	0.079	0.223	0.611
0.613	0.423	-1.106	-0.062	0.584	-0.809	0.119	-0.674	0.189	0.642	-0.151	-0.314	0.496	0.080	0.223	0.587
0.409	0.427	-0.987	-0.051	0.588	-0.807	0.302	-0.790	0.251	0.428	-0.151	-0.198	0.292	0.083	0.105	0.551
0.424	0.562	-0.972	-0.037	0.594	-0.803	0.404	-0.950	0.257	0.429	-0.022	-0.187	0.309	0.219	0.089	0.478
0.417	0.721	-0.940	-0.029	0.600	-0.799	0.388	-0.556	0.165	0.414	0.131	-0.160	0.302	0.377	0.058	0.381
0.332	0.744	-0.924	-0.016	0.605	-0.796	0.286	-0.790	0.097	0.316	0.149	-0.147	0.218	0.400	0.042	0.321
0.255	0.682	-0.767	-0.008	0.609	-0.793	0.252	-0.546	0.082	0.231	0.083	0.007	0.143	0.339	0.115	0.243
0.217	0.833	-0.755	0.004	0.611	-0.792	0.062	-0.721	0.031	0.181	0.232	0.017	0.106	0.491	0.126	0.182
0.097	0.794	-0.818	0.008	0.607	-0.794	-0.226	-0.318	0.056	0.057	0.196	-0.044	0.012	0.453	0.063	0.119
0.217	0.752	-0.700	0.015	0.606	-0.795	-0.095	-0.322	-0.027	0.170	0.154	0.075	0.109	0.411	0.181	0.105
0.086	0.674	-0.743	0.014	0.607	-0.794	0.067	0.249	-0.251	0.040	0.076	0.030	0.020	0.334	0.138	0.066
0.178	0.794	-0.818	0.010	0.606	-0.795	-0.110	0.572	-0.378	0.137	0.197	-0.044	0.075	0.454	0.064	0.038
-0.041	0.682	-0.893	0.009	0.601	-0.799	-0.301	0.396	-0.443	-0.081	0.090	-0.115	0.144	0.341	0.011	-0.035
-0.068	0.651	-0.865	0.013	0.596	-0.803	-0.293	0.175	-0.577	-0.112	0.064	-0.084	0.170	0.310	0.018	-0.054
-0.180	0.431	-0.723	0.018	0.591	-0.806	-0.293	-0.158	-0.309	-0.227	-0.151	0.062	0.279	0.090	0.160	-0.083
-0.041	0.620	-0.849	0.024	0.585	-0.811	-0.384	-0.198	-0.246	-0.096	0.044	-0.060	0.138	0.279	0.033	-0.087
0.051	0.717	-0.806	0.029	0.583	-0.812	-0.130	-0.209	-0.171	-0.010	0.143	-0.017	0.044	0.375	0.076	-0.092
0.005	0.713	-0.778	0.034	0.581	-0.813	-0.151	-0.109	-0.208	-0.061	0.141	0.012	0.087	0.371	0.103	-0.065
-0.018	0.643	-0.731	0.034	0.578	-0.815	-0.155	0.143	-0.235	-0.084	0.074	0.061	0.108	0.301	0.150	-0.073
-0.037	0.670	-0.798	0.038	0.575	-0.817	-0.215	-0.093	-0.245	-0.107	0.104	-0.004	0.125	0.327	0.083	-0.082
-0.080	0.694	-0.916	0.048	0.572	-0.819	-0.195	-0.433	-0.259	-0.159	0.130	-0.121	0.166	0.348	0.035	-0.091
0.020	0.616	-0.830	0.052	0.567	-0.822	-0.295	-0.112	-0.268	-0.064	0.058	-0.031	0.065	0.268	0.051	-0.110
-0.014	0.539	-0.778	0.058	0.559	-0.827	-0.472	-0.218	-0.213	-0.104	-0.012	0.025	0.100	0.188	0.103	-0.103
-0.107	0.493	-0.782	0.063	0.549	-0.833	-0.545	-0.236	-0.123	-0.201	-0.049	0.027	0.194	0.139	0.100	-0.091
0.051	0.543	-0.759	0.071	0.544	-0.836	-0.284	-0.349	-0.252	-0.052	0.007	0.052	0.038	0.187	0.124	-0.092
0.040	0.705	-0.877	0.080	0.540	-0.838	-0.260	-0.337	-0.246	-0.071	0.173	-0.064	0.051	0.348	0.007	-0.081
0.024	0.705	-0.912	0.081	0.532	-0.843	-0.492	0.054	-0.267	-0.088	0.182	-0.094	0.069	0.346	0.027	-0.058
0.067	0.566	-0.806	0.087	0.523	-0.848	-0.496	-0.183	-0.205	-0.051	0.051	0.017	0.029	0.207	0.080	-0.049
0.024	0.527	-0.869	0.093	0.517	-0.851	-0.293	-0.222	-0.259	-0.100	0.018	-0.044	0.071	0.168	0.018	-0.042
0.101	0.543	-0.849	0.102	0.512	-0.853	-0.284	-0.429	-0.189	-0.032	0.038	-0.022	0.004	0.182	0.037	-0.043
0.101	0.647	-0.905	0.105	0.507	-0.856	-0.339	-0.076	-0.152	-0.035	0.148	-0.074	0.004	0.285	0.018	-0.042
0.055	0.601	-0.912	0.111	0.498	-0.860	-0.452	-0.230	-0.224	-0.087	0.110	-0.078	0.043	0.238	0.027	-0.037
0.078	0.516	-0.881	0.118	0.488	-0.865	-0.601	-0.334	-0.130	-0.071	0.036	-0.042	0.020	0.150	0.004	-0.051
0.124	0.470	-0.767	0.122	0.479	-0.869	-0.512	-0.141	-0.208	-0.029	-0.001	0.077	0.025	0.102	0.117	-0.060
0.090	0.442	-0.763	0.125	0.470	-0.874	-0.477	-0.052	-0.245	-0.066	-0.019	0.085	0.009	0.073	0.120	-0.038
0.093	0.493	-0.885	0.131	0.463	-0.877	-0.361	-0.188	-0.221	-0.068	0.038	-0.034	0.005	0.121	0.003	-0.037
0.182	0.504	-0.975	0.134	0.452	-0.882	-0.567	-0.082	-0.187	0.018	0.060	-0.119	0.086	0.131	0.094	-0.033
0.124	0.462	-0.842	0.137	0.443	-0.886	-0.514	-0.065	-0.212	-0.043	0.027	0.019	0.030	0.086	0.040	-0.032
0.105	0.454	-0.940	0.143	0.434	-0.889	-0.460	-0.260	-0.127	-0.067	0.028	-0.075	0.013	0.076	0.059	-0.027
0.105	0.450	-0.838	0.154	0.428	-0.891	-0.364	-0.571	-0.124	-0.078	0.030	0.029	0.015	0.070	0.044	-0.035
0.167	0.385	-0.849	0.160	0.419	-0.894	-0.448	-0.297	-0.121	-0.023	-0.027	0.021	0.078	0.002	0.032	-0.036
0.228	0.361	-0.826	0.162	0.410	-0.898	-0.500	-0.032	-0.161	0.037	-0.041	0.048	0.141	0.024	0.056	-0.041
0.132	0.470	-0.905	0.167	0.399	-0.902	-0.575	-0.183	-0.172	-0.064	0.078	-0.026	0.046	0.082	0.023	-0.031
0.097	0.431	-0.968	0.167	0.388	-0.906	-0.560	0.071	-0.182	-0.098	0.050	-0.084	0.013	0.041	0.086	-0.032
0.136	0.431	-0.964	0.172	0.383	-0.908	-0.275	-0.199	-0.226	-0.064	0.056	-0.078	0.053	0.038	0.083	-0.041
0.143	0.446	-0.964	0.182	0.376	-0.909	-0.329	-0.448	-0.224	-0.066	0.078	-0.077	0.062	0.051	0.083	-0.047
0.182	0.369	-0.909	0.186	0.367	-0.911	-0.467	-0.205	-0.161	-0.033	0.010	-0.019	0.101	0.029	0.028	-0.046
0.147	0.327	-0.853	0.190	0.357	-0.915	-0.500	-0.133	-0.117	-0.071	-0.022	0.040	0.068	0.075	0.027	-0.050
0.155	0.338	-0.877	0.184	0.345	-0.920	-0.623	0.349	-0.148	-0.059	0.001	0.022	0.076	0.066	0.003	-0.041
0.178	0.350	-0.853	0.183	0.334	-0.925	-0.608	0.140	-0.135	-0.035	0.025	0.051	0.101	0.057	0.027	-0.056
0.236	0.327	-0.897	0.191	0.326	-0.926	-0.396	-0.415	-0.133	0.013	0.009	0.009	0.158	0.082	0.016	-0.046
0.086	0.377	-1.003	0.196	0.318	-0.928	-0.424	-0.215	-0.171	-0.143	0.068	-0.095	0.009	0.034	0.123	-0.053
0.170	0.373	-1.003	0.204	0.310	-0.929	-0.359	-0.375	-0.202	-0.067	0.071	-0.093	0.095	0.041	0.123	-0.042
0.090	0.377	-1.042	0.208	0.301	-0.931	-0.435	-0.153	-0.208	-0.153	0.083	-0.130	0.015	0.040	0.161	-0.043
0.228	0.361	-0.983	0.211	0.293	-0.933	-0.429	-0.139	-0.164	-0.018	0.076	-0.069	0.153	0.057	0.102	-0.035
0.228	0.361	-0.983	0.209	0.284	-0.936	-0.421	0.197	-0.197	-0.017	0.085	-0.065	0.154	0.059	0.103	-0.045
0.186	0.357	-0.920	0.212	0.274	-0.938	-0.512	-0.125	-0.176	-0.063	0.091	0.000	0.112	0.065	0.039	-0.039
0.151	0.284	-0.948	0.212	0.262	-0.941	-0.605	0.051	-0.139	-0.098	0.030	-0.024	0.078	0.140	0.067	-0.070
0.186	0.234	-0.905	0.210	0.250	-0.945	-0.586	0.163	-0.196	-0.062	-0.009	0.023	0.113	0.193	0.023	-0.086
0.105	0.168	-0.909	0.222	0.239	-0.945	-0.587	-0.646	-0.131	-0.156	-0.063	0.019	0.032	0.260	0.026	-0.078
0.205	0.118	-0.897	0.235	0.234	-0.943	-0.195	-0.656	-0.199	-0.069	-0.108	0.029	0.132	0.312	0.015	-0.082
0.290	0.099	-0.826	0.238	0.230	-0.944	-0.137	-0.080	-0.195	0.013	-0.123	0.101	0.217	0.333	0.056	-0.074
0.163	0.160	-0.956	0.245	0.226	-0.943	-0.193	-0.357	-0.110	-0.121	-0.057	-0.030	0.089	0.272	0.074	-0.047
0.247	0.242	-0.964	0.249	0.220	-0.943	-0.272	-0.183	-0.102	-0.040	0.029	-0.038	0.174	0.193	0.081	-0.024
0.270	0.311	-0.936	0.251	0.211	-0.945	-0.451	-0.078	-0.099	-0.019	0.108	-0.008	0.197	0.125	0.053	-0.029
0.320	0.307	-0.964	0.247	0.202	-0.948	-0.474	0.268	-0.173	0.035	0.113	-0.033	0.246	0.130	0.081	-0.021
0.224	0.296	-0.975	0.253	0.193	-0.948	-0.427	-0.284	-0.196	-0.067	0.110	-0.044	0.150	0.142	0.092	-0.020
0.224	0.280	-0.948	0.258	0.185	-0.948	-0.399	-0.223	-0.215	-0.072	0.103	-0.016	0.149	0.159	0.065	-0.039
0.278	0.234	-0.920	0.257	0.181	-0.949	-0.101	0.088	-0.270	-0.017	0.060	0.012	0.202	0.207	0.036	-0.061
0.182	0.149	-0.928	0.262	0.177	-0.949	-0.183	-0.231	-0.161	-0.118	-0.021	0.004	0.106	0.293	0.043	-0.062
0.247	0.122	-0.877	0.263	0.176	-0.949	-0.005	-0.035	-0.144	-0.054	-0.047	0.055	0.170	0.322	0.009	-0.075
0.259	0.122	-0.905	0.264	0.176	-0.948	0.072	-0.011	-0.146	-0.043	-0.048	0.027	0.181	0.323	0.018	-0.077
0.178	0.149	-0.877	0.259	0.177	-0.950	0.071	0.287	-0.112	-0.118	-0.022	0.057	0.099	0.297	0.009	-0.076
0.286	0.126	-0.869	0.260	0.179	-0.949	0.093	-0.053	-0.030	-0.012	-0.047	0.064	0.205	0.320	0.017	-0.083
0.193	0.072	-0.893	0.252	0.179	-0.951	0.037	0.395	0.019	-0.096	-0.101	0.042	0.112	0.375	0.006	-0.078
0.209	0.068	-0.822	0.242	0.181	-0.953	0.093	0.526	-0.006	-0.071	-0.106	0.116	0.126	0.379	0.066	-0.072
0.282	0.041	-0.838	0.231	0.179	-0.956	-0.103	0.585	0.024	0.013	-0.131	0.103	0.198	0.407	0.050	-0.085
0.197	0.025	-0.810	0.217	0.179	-0.959	0.085	0.747	-0.068	-0.057	-0.148	0.134	0.111	0.424	0.078	-0.092
0.197	0.025	-0.775	0.205	0.180	-0.962	0.021	0.646	-0.001	-0.045	-0.148	0.172	0.110	0.425	0.115	-0.087
0.128	0.052	-0.834	0.197	0.179	-0.964	-0.014	0.398	0.074	-0.106	-0.120	0.115	0.039	0.398	0.056	-0.099
0.182	0.052	-0.826	0.186	0.180	-0.966	0.005	0.537	0.142	-0.041	-0.121	0.125	0.091	0.399	0.064	-0.100
0.186	0.006	-0.790	0.180	0.181	-0.967	0.044	0.318	0.122	-0.031	-0.168	0.162	0.094	0.445	0.100	-0.097
0.163	0.075	-0.775	0.172	0.183	-0.968	0.123	0.354	0.100	-0.047	-0.101	0.178	0.069	0.375	0.116	-0.080
0.170	0.118	-0.794	0.165	0.186	-0.969	0.124	0.360	0.132	-0.032	-0.061	0.159	0.075	0.332	0.096	-0.094
0.205	0.153	-0.755	0.153	0.195	-0.969	0.475	0.654	0.018	0.015	-0.035	0.199	0.107	0.297	0.135	-0.090
0.093	0.172	-0.767	0.148	0.204	-0.968	0.447	0.197	0.049	-0.092	-0.025	0.186	0.006	0.277	0.124	-0.096
0.163	0.172	-0.778	0.135	0.215	-0.967	0.593	0.714	-0.044	-0.009	-0.036	0.174	0.061	0.277	0.111	-0.102
0.082	0.180	-0.775	0.123	0.226	-0.966	0.557	0.613	-0.025	-0.078	-0.039	0.177	0.020	0.269	0.115	-0.099
0.074	0.276	-0.826	0.116	0.238	-0.964	0.649	0.419	-0.111	-0.078	0.045	0.124	0.030	0.171	0.063	-0.073
0.140	0.292	-0.853	0.107	0.248	-0.963	0.519	0.462	-0.059	-0.005	0.050	0.094	0.033	0.155	0.035	-0.076
0.167	0.253	-0.786	0.092	0.260	-0.961	0.582	0.810	-0.098	0.037	0.000	0.160	0.057	0.192	0.103	-0.048
0.067	0.234	-0.845	0.080	0.268	-0.960	0.466	0.634	-0.043	-0.051	-0.028	0.099	0.045	0.210	0.045	-0.043
0.159	0.280	-0.822	0.066	0.277	-0.959	0.417	0.761	-0.019	0.056	0.010	0.122	0.045	0.162	0.068	-0.046
0.017	0.330	-0.869	0.053	0.285	-0.957	0.447	0.674	0.010	-0.074	0.052	0.073	0.101	0.111	0.021	-0.047
0.043	0.338	-0.885	0.040	0.290	-0.956	0.218	0.691	0.029	-0.033	0.055	0.056	0.076	0.101	0.006	-0.042
0.093	0.377	-0.786	0.027	0.298	-0.954	0.412	0.698	-0.124	0.029	0.085	0.152	0.027	0.061	0.105	-0.046
-0.007	0.400	-0.936	0.013	0.304	-0.953	0.288	0.785	-0.142	-0.057	0.103	0.001	0.128	0.036	0.044	-0.037
0.047	0.392	-0.893	0.009	0.308	-0.951	0.227	0.276	-0.124	0.001	0.090	0.042	0.072	0.041	0.000	-0.027
-0.007	0.431	-0.924	0.005	0.318	-0.948	0.491	0.238	-0.143	-0.049	0.119	0.008	0.125	0.001	0.032	-0.018
0.059	0.439	-0.873	-0.002	0.323	-0.946	0.282	0.434	-0.120	0.023	0.121	0.057	0.058	0.009	0.018	-0.019
0.070	0.473	-0.881	-0.007	0.333	-0.943	0.485	0.261	-0.054	0.039	0.147	0.046	0.045	0.045	0.009	-0.018
-0.026	0.396	-0.877	-0.018	0.343	-0.939	0.504	0.602	-0.048	-0.046	0.060	0.046	0.139	0.031	0.012	-0.024
0.020	0.373	-0.857	-0.030	0.352	-0.935	0.491	0.690	-0.010	0.013	0.027	0.061	0.092	0.053	0.032	-0.045
-0.060	0.392	-0.849	-0.041	0.362	-0.931	0.524	0.583	-0.022	-0.057	0.037	0.064	0.172	0.032	0.039	-0.052
-0.110	0.408	-0.857	-0.052	0.373	-0.926	0.580	0.590	0.029	-0.095	0.041	0.051	0.221	0.013	0.031	-0.068
-0.041	0.354	-0.916	-0.057	0.385	-0.921	0.670	0.194	0.075	-0.021	-0.025	-0.013	0.152	0.064	0.028	-0.082
-0.157	0.315	-0.849	-0.062	0.394	-0.917	0.487	0.155	0.237	-0.131	-0.072	0.049	0.267	0.100	0.040	-0.092
-0.099	0.327	-0.830	-0.073	0.406	-0.911	0.695	0.531	0.136	-0.062	-0.073	0.062	0.210	0.085	0.060	-0.094
-0.180	0.327	-0.877	-0.080	0.416	-0.906	0.585	0.304	0.250	-0.133	-0.083	0.009	0.291	0.081	0.013	-0.099
-0.180	0.327	-0.877	-0.089	0.425	-0.901	0.535	0.354	0.227	-0.124	-0.092	0.004	0.291	0.077	0.014	-0.089
-0.137	0.354	-0.956	-0.100	0.435	-0.895	0.563	0.529	0.204	-0.070	-0.075	-0.081	0.249	0.048	0.064	-0.067
-0.218	0.334	-0.983	-0.111	0.442	-0.890	0.480	0.442	0.288	-0.140	-0.102	-0.114	0.330	0.064	0.091	-0.011
-0.122	0.350	-1.054	-0.121	0.451	-0.884	0.539	0.429	0.287	-0.033	-0.095	-0.191	0.235	0.045	0.162	0.000
-0.026	0.388	-1.090	-0.138	0.460	-0.877	0.601	0.808	0.366	0.081	-0.066	-0.234	0.141	0.003	0.197	-0.032
-0.245	0.357	-1.031	-0.146	0.474	-0.868	0.907	0.141	0.546	-0.130	-0.110	-0.183	0.362	0.032	0.137	-0.035
-0.330	0.473	-0.818	-0.154	0.490	-0.858	1.068	0.060	0.631	-0.207	-0.011	0.019	0.448	0.087	0.076	-0.062
-0.241	0.566	-0.798	-0.165	0.507	-0.846	1.055	0.370	0.496	-0.106	0.066	0.028	0.361	0.183	0.096	-0.125
-0.283	0.558	-0.881	-0.178	0.521	-0.835	0.944	0.508	0.369	-0.136	0.043	-0.066	0.405	0.178	0.014	-0.137
-0.387	0.539	-0.979	-0.182	0.531	-0.828	0.651	-0.018	0.381	-0.235	0.015	-0.171	0.510	0.162	0.084	-0.090
-0.326	0.558	-0.928	-0.179	0.538	-0.823	0.579	-0.494	0.472	-0.176	0.027	-0.124	0.450	0.184	0.032	-0.014
-0.114	0.670	-0.857	-0.167	0.545	-0.822	0.496	-1.067	0.458	0.024	0.132	-0.055	0.240	0.299	0.038	0.098
0.143	0.736	-0.865	-0.157	0.553	-0.819	0.503	-0.783	0.350	0.272	0.190	-0.065	0.015	0.368	0.030	0.244
0.328	0.798	-0.944	-0.142	0.559	-0.817	0.360	-0.873	0.094	0.441	0.246	-0.145	0.199	0.432	0.048	0.405
0.459	0.771	-0.979	-0.125	0.564	-0.816	0.303	-0.950	0.052	0.555	0.213	-0.181	0.328	0.407	0.083	0.533
0.559	0.628	-1.094	-0.110	0.571	-0.814	0.439	-0.842	0.065	0.639	0.064	-0.298	0.427	0.266	0.197	0.645
0.520	0.558	-1.232	-0.090	0.571	-0.816	0.093	-1.233	0.171	0.580	-0.007	-0.434	0.387	0.199	0.335	0.678
0.736	0.489	-1.129	-0.078	0.573	-0.816	0.118	-0.723	0.150	0.782	-0.077	-0.331	0.601	0.133	0.233	0.666
0.547	0.350	-1.062	-0.067	0.576	-0.815	0.289	-0.670	0.175	0.581	-0.220	-0.265	0.411	0.004	0.166	0.614
0.428	0.400	-1.058	-0.060	0.585	-0.809	0.602	-0.527	0.321	0.455	-0.178	-0.267	0.291	0.049	0.162	0.562
0.378	0.508	-0.975	-0.054	0.593	-0.804	0.540	-0.587	0.368	0.398	-0.078	-0.189	0.240	0.159	0.079	0.462
0.409	0.551	-0.885	-0.047	0.596	-0.802	0.218	-0.649	0.406	0.421	-0.038	-0.100	0.271	0.204	0.012	0.405
0.313	0.670	-0.893	-0.039	0.597	-0.801	0.073	-0.632	0.244	0.316	0.080	-0.108	0.173	0.325	0.004	0.353
0.324	0.840	-0.924	-0.031	0.598	-0.801	0.070	-0.485	0.109	0.319	0.248	-0.140	0.184	0.497	0.028	0.297
0.282	0.840	-0.794	-0.023	0.598	-0.801	-0.025	-0.428	-0.021	0.268	0.248	-0.010	0.142	0.498	0.103	0.235
0.232	0.721	-0.644	-0.014	0.598	-0.802	-0.064	-0.399	-0.132	0.209	0.129	0.140	0.091	0.380	0.253	0.152
0.155	0.732	-0.759	-0.012	0.597	-0.802	-0.075	0.122	-0.314	0.130	0.141	0.026	0.013	0.393	0.139	0.068
-0.110	0.725	-0.916	-0.006	0.599	-0.801	0.139	-0.177	-0.280	-0.141	0.131	-0.133	0.252	0.388	0.020	-0.015
-0.110	0.725	-0.916	-0.009	0.596	-0.803	-0.214	0.374	-0.300	-0.138	0.134	-0.131	0.252	0.390	0.020	-0.073
-0.157	0.585	-0.818	-0.006	0.597	-0.802	0.077	0.006	-0.332	-0.188	-0.006	-0.033	0.298	0.253	0.078	-0.101
-0.183	0.620	-0.964	-0.001	0.592	-0.806	-0.339	-0.103	-0.283	-0.219	0.034	-0.174	0.325	0.290	0.068	-0.121
-0.026	0.601	-0.869	0.001	0.588	-0.809	-0.221	0.095	-0.283	-0.063	0.018	-0.077	0.168	0.272	0.027	-0.120
-0.172	0.670	-0.845	0.008	0.585	-0.811	-0.174	-0.273	-0.320	-0.217	0.091	-0.051	0.313	0.343	0.051	-0.106
-0.049	0.597	-0.830	0.015	0.582	-0.813	-0.174	-0.252	-0.260	-0.101	0.020	-0.034	0.190	0.272	0.066	-0.104
-0.041	0.713	-0.786	0.017	0.579	-0.815	-0.240	-0.053	-0.128	-0.095	0.140	0.012	0.183	0.389	0.108	-0.121
-0.083	0.636	-0.806	0.023	0.574	-0.819	-0.322	-0.245	-0.158	-0.143	0.068	-0.004	0.225	0.314	0.088	-0.093
-0.037	0.551	-0.727	0.029	0.570	-0.821	-0.223	-0.206	-0.278	-0.103	-0.014	0.077	0.178	0.230	0.166	-0.094
0.017	0.597	-0.830	0.032	0.563	-0.826	-0.404	0.062	-0.383	-0.052	0.040	-0.021	0.123	0.278	0.064	-0.092
-0.057	0.686	-0.920	0.038	0.555	-0.831	-0.474	-0.152	-0.334	-0.131	0.136	-0.106	0.196	0.369	0.027	-0.091
-0.018	0.570	-0.853	0.047	0.550	-0.834	-0.276	-0.285	-0.342	-0.101	0.025	-0.036	0.157	0.254	0.040	-0.066
-0.045	0.539	-0.814	0.058	0.547	-0.835	-0.180	-0.506	-0.295	-0.139	-0.002	0.004	0.183	0.225	0.079	-0.073
0.097	0.500	-0.838	0.063	0.542	-0.838	-0.260	-0.094	-0.260	-0.001	-0.036	-0.017	0.039	0.187	0.056	-0.066
0.036	0.566	-0.782	0.065	0.537	-0.841	-0.289	0.005	-0.221	-0.065	0.034	0.042	0.100	0.254	0.110	-0.078
0.005	0.609	-0.956	0.069	0.532	-0.844	-0.309	-0.136	-0.219	-0.100	0.082	-0.129	0.130	0.298	0.064	-0.049
-0.083	0.601	-0.952	0.078	0.528	-0.845	-0.193	-0.467	-0.153	-0.198	0.078	-0.123	0.218	0.292	0.060	-0.074
0.140	0.535	-0.838	0.088	0.522	-0.849	-0.377	-0.464	-0.173	0.015	0.019	-0.006	0.006	0.227	0.053	-0.081
0.005	0.419	-0.790	0.087	0.514	-0.853	-0.410	0.202	-0.225	-0.118	-0.090	0.046	0.127	0.113	0.100	-0.072
0.017	0.454	-0.842	0.097	0.504	-0.858	-0.577	-0.525	-0.124	-0.116	-0.045	0.000	0.114	0.150	0.049	-0.041
0.132	0.531	-0.838	0.099	0.497	-0.862	-0.384	-0.001	-0.177	-0.003	0.039	0.008	0.003	0.228	0.052	-0.063
0.140	0.612	-0.905	0.107	0.491	-0.864	-0.319	-0.328	-0.235	-0.003	0.126	-0.057	0.012	0.310	0.015	-0.046
0.013	0.527	-0.940	0.111	0.487	-0.866	-0.221	-0.141	-0.209	-0.135	0.045	-0.091	0.114	0.226	0.050	-0.021
0.090	0.493	-0.901	0.115	0.475	-0.873	-0.689	-0.159	-0.150	-0.062	0.023	-0.045	0.036	0.192	0.010	-0.016
0.190	0.408	-0.826	0.120	0.465	-0.877	-0.541	-0.178	-0.177	0.033	-0.052	0.035	0.067	0.106	0.065	-0.026
0.197	0.454	-0.826	0.124	0.460	-0.879	-0.237	-0.092	-0.255	0.037	-0.001	0.037	0.076	0.153	0.065	-0.012
0.097	0.462	-0.944	0.131	0.455	-0.881	-0.257	-0.297	-0.180	-0.070	0.012	-0.080	0.022	0.161	0.053	-0.016
0.120	0.481	-0.928	0.129	0.447	-0.885	-0.441	0.130	-0.081	-0.045	0.039	-0.059	0.002	0.181	0.037	-0.031
0.124	0.442	-0.802	0.130	0.438	-0.889	-0.483	0.048	-0.117	-0.042	0.009	0.071	0.009	0.143	0.090	-0.052
0.109	0.404	-0.869	0.131	0.432	-0.892	-0.306	-0.025	-0.168	-0.058	-0.024	0.007	0.005	0.105	0.023	-0.046
0.086	0.431	-0.873	0.138	0.425	-0.895	-0.387	-0.257	-0.206	-0.088	0.011	0.006	0.027	0.133	0.020	-0.048
0.136	0.454	-0.968	0.141	0.419	-0.897	-0.329	-0.098	-0.149	-0.040	0.040	-0.086	0.025	0.157	0.074	-0.039
0.120	0.485	-0.936	0.140	0.413	-0.900	-0.283	0.176	-0.297	-0.055	0.077	-0.052	0.010	0.189	0.042	-0.033
0.117	0.527	-1.007	0.142	0.403	-0.904	-0.520	-0.049	-0.201	-0.061	0.129	-0.118	0.008	0.231	0.112	-0.029
0.136	0.412	-0.928	0.144	0.395	-0.907	-0.449	-0.048	-0.117	-0.043	0.022	-0.036	0.030	0.115	0.032	-0.033
0.143	0.307	-0.826	0.150	0.390	-0.909	-0.212	-0.235	-0.160	-0.041	-0.078	0.068	0.040	0.009	0.070	-0.043
0.170	0.296	-0.857	0.151	0.388	-0.909	-0.060	0.015	-0.242	-0.015	-0.088	0.038	0.070	0.003	0.039	-0.054
0.093	0.323	-0.905	0.152	0.385	-0.910	-0.149	0.041	-0.160	-0.093	-0.058	-0.008	0.005	0.022	0.008	-0.044
0.086	0.373	-0.975	0.160	0.378	-0.912	-0.361	-0.485	-0.036	-0.109	-0.000	-0.077	0.011	0.070	0.078	-0.026
0.217	0.408	-0.924	0.163	0.369	-0.915	-0.488	-0.096	-0.092	0.019	0.044	-0.023	0.121	0.103	0.026	-0.019
0.213	0.458	-0.952	0.165	0.361	-0.918	-0.424	-0.042	-0.135	0.013	0.102	-0.047	0.117	0.151	0.052	-0.002
0.186	0.400	-0.987	0.173	0.356	-0.918	-0.280	-0.424	-0.096	-0.023	0.050	-0.082	0.090	0.091	0.086	-0.001
0.213	0.365	-0.916	0.178	0.353	-0.919	-0.123	-0.145	-0.230	-0.000	0.018	-0.010	0.116	0.055	0.013	-0.031
0.151	0.276	-0.877	0.181	0.348	-0.920	-0.227	-0.125	-0.086	-0.065	-0.066	0.031	0.053	0.036	0.028	-0.044
0.093	0.214	-0.873	0.181	0.342	-0.922	-0.263	0.020	-0.100	-0.123	-0.123	0.037	0.006	0.100	0.034	-0.058
0.193	0.238	-0.873	0.180	0.334	-0.925	-0.425	0.074	-0.053	-0.022	-0.091	0.041	0.094	0.077	0.035	-0.050
0.143	0.253	-0.928	0.185	0.325	-0.927	-0.464	-0.285	-0.028	-0.077	-0.067	-0.012	0.042	0.062	0.018	-0.035
0.259	0.342	-0.948	0.184	0.320	-0.929	-0.241	0.132	-0.151	0.040	0.027	-0.030	0.158	0.026	0.035	-0.012
0.209	0.346	-0.995	0.197	0.318	-0.927	-0.114	-0.674	-0.076	-0.023	0.034	-0.079	0.106	0.030	0.081	-0.016
0.186	0.392	-1.011	0.199	0.315	-0.928	-0.177	-0.105	-0.033	-0.049	0.083	-0.093	0.083	0.076	0.096	0.005
0.143	0.357	-1.007	0.198	0.311	-0.930	-0.190	0.052	-0.059	-0.090	0.052	-0.088	0.039	0.040	0.091	-0.016
0.293	0.269	-0.889	0.203	0.304	-0.931	-0.353	-0.260	0.012	0.055	-0.030	0.032	0.189	0.049	0.028	-0.032
0.170	0.265	-0.936	0.205	0.298	-0.932	-0.315	-0.091	-0.079	-0.070	-0.027	-0.014	0.065	0.053	0.019	-0.045
0.151	0.203	-0.956	0.207	0.293	-0.933	-0.220	-0.091	-0.110	-0.092	-0.084	-0.032	0.045	0.116	0.038	-0.034
0.151	0.203	-0.956	0.211	0.288	-0.934	-0.270	-0.159	-0.082	-0.095	-0.079	-0.031	0.043	0.117	0.037	-0.045
0.236	0.303	-0.964	0.212	0.284	-0.935	-0.139	-0.015	-0.131	-0.012	0.025	-0.038	0.129	0.016	0.044	-0.038
0.220	0.323	-0.972	0.217	0.283	-0.934	-0.058	-0.263	-0.107	-0.033	0.046	-0.047	0.114	0.004	0.051	-0.027
0.186	0.385	-1.027	0.218	0.278	-0.936	-0.259	-0.006	-0.075	-0.068	0.113	-0.101	0.081	0.066	0.104	-0.005
0.205	0.361	-1.015	0.219	0.273	-0.937	-0.255	-0.063	-0.101	-0.050	0.094	-0.088	0.103	0.043	0.089	-0.015
0.267	0.377	-0.983	0.214	0.266	-0.940	-0.337	0.331	-0.123	0.017	0.116	-0.053	0.166	0.058	0.056	-0.009
0.170	0.323	-1.011	0.217	0.260	-0.941	-0.366	-0.150	-0.040	-0.082	0.069	-0.079	0.072	0.004	0.081	-0.017
0.247	0.288	-0.999	0.219	0.254	-0.942	-0.299	-0.100	-0.097	-0.008	0.040	-0.066	0.151	0.031	0.067	-0.024
0.178	0.234	-0.960	0.226	0.247	-0.942	-0.309	-0.326	-0.082	-0.084	-0.008	-0.026	0.082	0.085	0.026	-0.038
0.232	0.184	-0.893	0.237	0.244	-0.940	-0.153	-0.579	-0.083	-0.042	-0.055	0.039	0.135	0.135	0.043	-0.029
0.255	0.157	-0.893	0.245	0.242	-0.939	-0.051	-0.391	-0.092	-0.026	-0.081	0.037	0.157	0.162	0.045	-0.045
0.290	0.157	-0.889	0.242	0.242	-0.940	0.027	0.164	-0.109	0.011	-0.081	0.042	0.190	0.161	0.050	-0.029
0.224	0.149	-0.905	0.250	0.242	-0.938	0.040	-0.370	-0.064	-0.062	-0.089	0.024	0.122	0.166	0.036	-0.028
0.309	0.149	-0.901	0.246	0.239	-0.939	-0.139	0.242	-0.056	0.027	-0.086	0.030	0.204	0.163	0.042	-0.031
0.217	0.122	-0.968	0.244	0.237	-0.940	-0.070	0.121	-0.118	-0.064	-0.111	-0.036	0.110	0.188	0.024	-0.029
0.240	0.091	-0.881	0.242	0.230	-0.943	-0.304	0.131	-0.064	-0.039	-0.136	0.053	0.131	0.217	0.065	-0.035
0.290	0.095	-0.912	0.235	0.224	-0.946	-0.304	0.404	-0.058	0.018	-0.126	0.025	0.179	0.211	0.035	-0.052
0.186	0.037	-0.877	0.231	0.215	-0.949	-0.454	0.202	-0.056	-0.082	-0.174	0.064	0.072	0.268	0.072	-0.044
0.190	0.075	-0.944	0.230	0.207	-0.951	-0.382	0.033	-0.040	-0.078	-0.128	-0.001	0.072	0.229	0.005	-0.046
0.274	0.126	-0.905	0.228	0.198	-0.953	-0.418	0.133	-0.104	0.009	-0.069	0.040	0.153	0.178	0.045	-0.062
0.209	0.114	-0.909	0.226	0.190	-0.955	-0.423	0.108	-0.031	-0.055	-0.073	0.039	0.083	0.189	0.042	-0.045
0.205	0.072	-0.885	0.225	0.181	-0.957	-0.453	0.070	-0.043	-0.057	-0.106	0.065	0.075	0.232	0.065	-0.036
0.278	0.048	-0.881	0.228	0.172	-0.958	-0.423	-0.153	0.019	0.013	-0.121	0.069	0.144	0.255	0.069	-0.042
0.251	0.041	-0.920	0.227	0.165	-0.960	-0.374	0.071	0.014	-0.013	-0.122	0.031	0.113	0.263	0.029	-0.017
0.251	0.014	-0.905	0.236	0.157	-0.959	-0.398	-0.443	0.015	-0.022	-0.141	0.046	0.107	0.290	0.045	-0.005
0.363	0.064	-0.885	0.235	0.150	-0.960	-0.370	0.048	-0.036	0.090	-0.083	0.067	0.214	0.239	0.065	-0.010
0.270	0.083	-0.920	0.237	0.140	-0.961	-0.479	-0.083	0.004	-0.004	-0.055	0.033	0.116	0.219	0.029	-0.012
0.274	0.052	-0.842	0.239	0.131	-0.962	-0.450	-0.117	-0.013	-0.002	-0.077	0.112	0.114	0.249	0.107	-0.032
0.274	0.052	-0.842	0.231	0.121	-0.965	-0.512	0.437	-0.037	0.006	-0.067	0.115	0.108	0.248	0.105	-0.021
0.190	0.014	-0.806	0.245	0.110	-0.963	-0.542	-0.701	0.016	-0.092	-0.095	0.148	0.018	0.286	0.139	-0.033
0.432	0.056	-0.865	0.234	0.102	-0.967	-0.426	0.568	-0.070	0.160	-0.044	0.092	0.258	0.241	0.079	-0.029
0.209	0.153	-0.905	0.233	0.094	-0.968	-0.412	0.076	0.049	-0.062	0.060	0.054	0.032	0.143	0.037	-0.021
0.290	0.118	-0.849	0.231	0.087	-0.969	-0.407	0.097	0.004	0.020	0.033	0.110	0.111	0.176	0.090	-0.004
0.301	0.087	-0.877	0.225	0.081	-0.971	-0.304	0.358	0.011	0.039	0.008	0.084	0.121	0.206	0.059	-0.027
0.228	0.102	-0.909	0.224	0.072	-0.972	-0.448	0.009	0.064	-0.034	0.032	0.053	0.046	0.191	0.023	-0.012
0.313	0.087	-0.818	0.222	0.067	-0.973	-0.283	0.151	0.005	0.053	0.022	0.145	0.130	0.206	0.110	-0.030
0.309	0.072	-0.794	0.206	0.061	-0.977	-0.284	0.814	-0.076	0.065	0.012	0.172	0.125	0.222	0.130	-0.025
0.163	0.106	-0.873	0.210	0.059	-0.976	-0.135	-0.197	-0.039	-0.084	0.050	0.092	0.023	0.188	0.048	-0.030
0.301	0.145	-0.889	0.205	0.054	-0.977	-0.234	0.279	-0.062	0.060	0.093	0.077	0.113	0.150	0.028	-0.021
0.197	0.137	-0.857	0.201	0.051	-0.978	-0.149	0.198	0.019	-0.040	0.088	0.109	0.007	0.157	0.057	-0.014
0.309	0.253	-0.897	0.197	0.046	-0.979	-0.302	0.242	0.043	0.077	0.209	0.070	0.116	0.041	0.014	-0.014
0.293	0.238	-0.865	0.186	0.044	-0.982	-0.152	0.595	-0.012	0.073	0.195	0.104	0.098	0.055	0.041	-0.019
0.113	0.230	-0.944	0.183	0.042	-0.982	-0.155	0.096	0.055	-0.105	0.190	0.025	0.087	0.061	0.042	-0.014
0.263	0.118	-0.818	0.172	0.040	-0.984	-0.084	0.602	0.000	0.057	0.079	0.153	0.060	0.173	0.082	-0.039
0.193	0.118	-0.834	0.162	0.041	-0.986	0.019	0.538	0.023	-0.001	0.078	0.138	0.012	0.171	0.063	-0.062
0.163	0.048	-0.802	0.150	0.041	-0.988	-0.010	0.614	0.001	-0.019	0.009	0.172	0.048	0.240	0.091	-0.053
0.132	0.037	-0.822	0.132	0.042	-0.990	0.076	0.871	-0.084	-0.033	-0.004	0.154	0.084	0.251	0.067	-0.070
0.128	0.048	-0.869	0.124	0.041	-0.991	-0.070	0.433	0.026	-0.027	0.009	0.108	0.093	0.239	0.016	-0.056
0.113	0.006	-0.798	0.110	0.042	-0.993	0.063	0.729	-0.024	-0.028	-0.035	0.180	0.114	0.281	0.083	-0.068
0.201	0.091	-0.881	0.106	0.043	-0.993	0.030	0.180	0.015	0.064	0.049	0.098	0.029	0.196	0.004	-0.052
0.036	0.075	-0.822	0.098	0.045	-0.994	0.102	0.389	-0.001	-0.094	0.032	0.157	0.200	0.210	0.051	-0.049
0.190	0.075	-0.775	0.084	0.048	-0.995	0.150	0.751	-0.078	0.075	0.029	0.205	0.050	0.210	0.095	-0.039
0.097	0.087	-0.853	0.070	0.050	-0.996	0.093	0.685	0.015	-0.004	0.038	0.127	0.147	0.197	0.013	-0.049
0.101	0.079	-0.838	0.058	0.052	-0.997	0.104	0.613	-0.026	0.012	0.028	0.143	0.148	0.205	0.026	-0.043
0.101	0.079	-0.838	0.043	0.054	-0.998	0.097	0.791	-0.011	0.027	0.026	0.144	0.152	0.205	0.023	-0.053
-0.022	0.064	-0.905	0.036	0.055	-0.998	0.067	0.355	-0.019	-0.088	0.009	0.076	0.279	0.220	0.048	-0.067
0.032	0.033	-0.885	0.024	0.057	-0.998	0.087	0.567	-0.060	-0.023	-0.024	0.096	0.230	0.250	0.032	-0.069
-0.010	0.048	-0.802	0.016	0.059	-0.998	0.084	0.398	0.014	-0.058	-0.010	0.179	0.276	0.234	0.047	-0.072
0.024	0.083	-0.869	0.005	0.060	-0.998	0.063	0.543	0.003	-0.012	0.023	0.111	0.246	0.199	0.024	-0.065
0.017	0.102	-0.901	-0.004	0.064	-0.998	0.214	0.483	-0.075	-0.010	0.038	0.079	0.258	0.179	0.060	-0.059
-0.030	0.106	-0.897	-0.008	0.066	-0.998	0.073	0.208	-0.020	-0.052	0.041	0.083	0.308	0.174	0.060	-0.049
0.032	0.091	-0.853	-0.019	0.069	-0.997	0.121	0.564	-0.101	0.021	0.023	0.126	0.251	0.188	0.022	-0.058
-0.045	0.102	-0.912	-0.030	0.072	-0.997	0.166	0.538	-0.053	-0.045	0.031	0.066	0.332	0.175	0.085	-0.064
-0.080	0.072	-0.905	-0.040	0.076	-0.996	0.213	0.500	-0.056	-0.070	-0.004	0.073	0.369	0.205	0.080	-0.057
-0.068	0.037	-0.916	-0.047	0.079	-0.996	0.159	0.374	-0.054	-0.051	-0.042	0.060	0.361	0.239	0.094	-0.072
-0.030	0.029	-0.853	-0.059	0.086	-0.995	0.351	0.589	-0.111	-0.001	-0.057	0.122	0.326	0.245	0.035	-0.084
-0.114	0.010	-0.881	-0.069	0.091	-0.993	0.260	0.515	-0.002	-0.075	-0.081	0.093	0.414	0.263	0.066	-0.073
-0.160	0.014	-0.916	-0.077	0.098	-0.992	0.363	0.391	0.056	-0.113	-0.084	0.056	0.464	0.258	0.107	-0.071
-0.064	0.021	-0.901	-0.081	0.104	-0.991	0.334	0.196	0.073	-0.013	-0.083	0.070	0.372	0.249	0.095	-0.074
-0.103	0.102	-0.932	-0.086	0.112	-0.990	0.379	0.219	0.085	-0.046	-0.009	0.038	0.413	0.167	0.129	-0.076
-0.130	0.141	-0.979	-0.093	0.119	-0.989	0.347	0.344	0.052	-0.066	0.022	-0.011	0.441	0.127	0.177	-0.060
-0.191	0.168	-0.987	-0.092	0.124	-0.988	0.263	-0.057	0.049	-0.128	0.044	-0.020	0.504	0.098	0.188	-0.053
-0.091	0.157	-0.916	-0.093	0.129	-0.987	0.267	0.067	-0.030	-0.027	0.027	0.050	0.406	0.108	0.119	-0.049
-0.076	0.195	-0.991	-0.096	0.135	-0.986	0.268	0.136	-0.037	-0.009	0.060	-0.026	0.393	0.067	0.196	-0.034
-0.145	0.149	-1.066	-0.099	0.136	-0.986	0.075	0.150	-0.003	-0.075	0.012	-0.101	0.465	0.111	0.273	-0.003
-0.083	0.157	-1.039	-0.105	0.136	-0.985	0.010	0.300	0.054	-0.008	0.020	-0.075	0.406	0.102	0.248	0.022
-0.080	0.110	-1.082	-0.112	0.136	-0.984	0.003	0.329	0.067	0.003	-0.026	-0.119	0.405	0.146	0.295	0.051
-0.060	0.029	-1.117	-0.124	0.139	-0.983	0.151	0.642	0.136	0.035	-0.109	-0.156	0.388	0.226	0.333	0.068
0.009	0.025	-1.066	-0.139	0.148	-0.979	0.518	0.743	0.280	0.119	-0.122	-0.108	0.321	0.227	0.285	0.043
-0.107	0.079	-1.066	-0.149	0.163	-0.975	0.889	0.429	0.432	0.013	-0.084	-0.112	0.439	0.171	0.288	0.007
-0.260	0.207	-0.995	-0.157	0.183	-0.971	1.069	0.304	0.503	-0.133	0.024	-0.045	0.595	0.041	0.220	-0.036
-0.257	0.385	-0.877	-0.163	0.203	-0.966	1.070	0.209	0.471	-0.123	0.182	0.068	0.593	0.138	0.104	-0.069
-0.257	0.385	-0.877	-0.166	0.220	-0.961	0.949	0.092	0.346	-0.119	0.164	0.064	0.595	0.140	0.106	-0.074
-0.183	0.396	-0.991	-0.169	0.230	-0.958	0.523	0.074	0.292	-0.043	0.166	-0.053	0.524	0.153	0.222	-0.021
-0.126	0.415	-0.987	-0.166	0.235	-0.958	0.330	-0.260	0.387	0.011	0.179	-0.050	0.469	0.175	0.221	0.067
0.013	0.450	-1.023	-0.157	0.239	-0.958	0.244	-0.521	0.445	0.141	0.210	-0.084	0.333	0.213	0.259	0.170
0.155	0.462	-1.082	-0.151	0.241	-0.959	0.127	-0.351	0.328	0.276	0.220	-0.143	0.194	0.228	0.320	0.265
0.228	0.450	-1.161	-0.141	0.245	-0.959	0.190	-0.510	0.183	0.339	0.204	-0.221	0.123	0.220	0.402	0.367
0.301	0.419	-1.188	-0.131	0.250	-0.959	0.280	-0.488	0.148	0.402	0.168	-0.248	0.053	0.193	0.432	0.442
0.432	0.431	-1.117	-0.116	0.256	-0.960	0.271	-0.707	-0.077	0.516	0.174	-0.176	0.077	0.208	0.363	0.469
0.417	0.300	-1.192	-0.106	0.261	-0.960	0.251	-0.394	-0.159	0.491	0.038	-0.251	0.058	0.079	0.440	0.496
0.343	0.238	-1.153	-0.088	0.262	-0.961	0.059	-0.815	-0.110	0.400	-0.025	-0.210	0.019	0.020	0.404	0.450
0.417	0.234	-1.220	-0.080	0.263	-0.961	0.051	-0.282	-0.172	0.465	-0.030	-0.277	0.049	0.018	0.475	0.429
0.128	0.218	-1.192	-0.054	0.263	-0.963	-0.012	-1.280	-0.115	0.150	-0.045	-0.247	0.244	0.006	0.451	0.378
0.447	0.288	-0.975	-0.040	0.264	-0.964	0.067	-0.599	-0.198	0.455	0.023	-0.030	0.070	0.079	0.238	0.346
0.286	0.245	-0.999	-0.033	0.268	-0.963	0.193	-0.281	-0.225	0.286	-0.023	-0.055	0.096	0.042	0.265	0.277
0.313	0.323	-0.944	-0.024	0.271	-0.962	0.133	-0.310	-0.268	0.304	0.052	-0.000	0.074	0.124	0.213	0.256
0.178	0.307	-1.042	-0.011	0.272	-0.962	0.026	-0.634	-0.131	0.155	0.036	-0.099	0.213	0.114	0.315	0.249
0.151	0.323	-0.991	0.011	0.269	-0.963	-0.113	-1.071	-0.131	0.106	0.053	-0.047	0.245	0.134	0.266	0.253
0.517	0.439	-0.814	0.007	0.268	-0.963	-0.076	0.464	-0.659	0.475	0.170	0.131	0.116	0.254	0.092	0.193
0.317	0.412	-1.058	-0.003	0.268	-0.964	-0.057	0.788	-0.725	0.285	0.144	-0.113	0.089	0.231	0.340	0.131
-0.014	0.311	-1.019	-0.001	0.265	-0.964	-0.161	0.102	-0.798	-0.048	0.047	-0.073	0.424	0.135	0.304	0.075
-0.137	0.149	-1.011	-0.003	0.262	-0.965	-0.100	0.326	-0.789	-0.169	-0.114	-0.065	0.552	0.023	0.301	-0.059
-0.268	0.211	-1.310	0.006	0.255	-0.967	-0.382	-0.353	-0.667	-0.309	-0.044	-0.363	0.689	0.042	0.606	-0.168
-0.410	0.408	-1.385	0.018	0.246	-0.969	-0.456	-0.537	-0.646	-0.464	0.161	-0.436	0.837	0.243	0.686	-0.244
-0.333	0.504	-1.358	0.042	0.236	-0.971	-0.496	-1.142	-0.657	-0.412	0.267	-0.406	0.763	0.344	0.663	-0.270
-0.460	0.412	-1.362	0.088	0.225	-0.970	-0.557	-2.343	-0.435	-0.585	0.185	-0.412	0.891	0.255	0.671	-0.279
-0.249	0.477	-1.303	0.134	0.216	-0.967	-0.436	-2.335	-0.445	-0.419	0.260	-0.356	0.682	0.323	0.617	-0.218
-0.107	0.400	-1.228	0.186	0.209	-0.960	-0.347	-2.626	-0.430	-0.327	0.190	-0.288	0.541	0.248	0.547	-0.144
0.193	0.458	-1.228	0.241	0.200	-0.950	-0.379	-2.839	-0.438	-0.083	0.257	-0.299	0.242	0.309	0.551	-0.048
0.340	0.392	-1.247	0.289	0.191	-0.938	-0.375	-2.406	-0.539	0.016	0.200	-0.331	0.097	0.246	0.574	0.027
0.343	0.068	-1.196	0.327	0.178	-0.928	-0.413	-1.954	-0.709	-0.019	-0.111	-0.291	0.095	0.075	0.527	0.076
0.413	-0.095	-1.180	0.366	0.166	-0.916	-0.421	-1.993	-0.544	0.012	-0.261	-0.288	0.030	0.236	0.517	0.074
0.355	-0.207	-1.204	0.392	0.161	-0.906	-0.145	-1.429	-0.090	-0.072	-0.368	-0.322	0.088	0.346	0.546	0.021
0.324	-0.149	-1.255	0.416	0.168	-0.894	0.323	-1.395	0.261	-0.126	-0.317	-0.386	0.117	0.287	0.601	-0.015
0.178	-0.056	-1.271	0.446	0.188	-0.875	0.888	-1.875	0.541	-0.302	-0.243	-0.421	0.263	0.193	0.621	0.000
0.282	0.048	-1.153	0.478	0.213	-0.852	1.187	-2.050	0.590	-0.230	-0.165	-0.326	0.159	0.088	0.506	0.000
0.501	0.149	-1.050	0.508	0.239	-0.828	1.312	-1.896	0.460	-0.040	-0.091	-0.248	0.061	0.012	0.406	0.000
Avg ODBA	4.016
Vec ODBA	2.739
Avg ELBA	1.771
Avg EPBA	0.537
Speed	ODBA	VeDBA	ELBA	EPBA	StrkSpGn	StrSpGn_L	ISI
8.100	4.016	2.739	1.771	0.537	1.156	1.027	2.696
MeanPeak	0.117987
MeanLong	0.104813
MeanISI	2.696000
