# Supplementary material for: Averaged Propulsive Body Acceleration (APBA) Can Be Calculated from Biologging Tags That Incorporate Gyroscopes and Accelerometers to Estimate Swimming Speed, Hydrodynamic Drag and Energy Expenditure for Steller Sea Lions
Source: PLoS One. 2016 Jun 10;11(6):e0157326. doi: 10.1371/journal.pone.0157326 (PMC4902303; doi:10.1371/journal.pone.0157326)
Supplement: S2 Data — Each file contains a 50Hz time series. Provided are calibrated accelerometer and gyro measurements, together with the estimated gravity vector, and the estimated dynamic accelerations by the different methods. The small files with the suffix.txt are configuration files used in C++ processing. (ZIP) [file pone.0157326.s002.zip › BoniNov_20/Mb15_INER_20_11_13.csv]

FileName	FileDate	FileTime	Sample	Time from Start (s)	AccelIntX	AccelIntY	AccelIntZ	MagX	MagY	MagZ	GyroX	GyroY	GyroZ
C:\Users\cware\Desktop\Steller20November\TagTesting20Nov2013\M15.DSG	11-1-2013	16:30:22	322595.000000	6451.900000	0.710938	-0.292969	-0.679688	0.166055	0.083486	0.355046	37.979126	-41.503906	35.980225
C:\Users\cware\Desktop\Steller20November\TagTesting20Nov2013\M15.DSG	11-1-2013	16:30:22	322596.000000	6451.920000	0.738281	-0.292969	-0.687500	0.171560	0.088991	0.356881	31.280518	-66.619873	37.078857
C:\Users\cware\Desktop\Steller20November\TagTesting20Nov2013\M15.DSG	11-1-2013	16:30:22	322597.000000	6451.940000	0.742188	-0.304688	-0.695313	0.175229	0.090826	0.357798	21.423340	-85.678101	36.697388
C:\Users\cware\Desktop\Steller20November\TagTesting20Nov2013\M15.DSG	11-1-2013	16:30:22	322598.000000	6451.960000	0.730469	-0.300781	-0.707031	0.188073	0.094495	0.358716	12.786865	-103.866577	32.424927
C:\Users\cware\Desktop\Steller20November\TagTesting20Nov2013\M15.DSG	11-1-2013	16:30:22	322599.000000	6451.980000	0.703125	-0.296875	-0.710938	0.196330	0.094495	0.359633	8.926392	-117.980957	30.029297
C:\Users\cware\Desktop\Steller20November\TagTesting20Nov2013\M15.DSG	11-1-2013	16:30:22	322600.000000	6452.000000	0.687500	-0.316406	-0.742188	0.213761	0.096330	0.361468	10.086060	-131.423950	27.984619
C:\Users\cware\Desktop\Steller20November\TagTesting20Nov2013\M15.DSG	11-1-2013	16:30:22	322601.000000	6452.020000	0.687500	-0.316406	-0.742188	0.221101	0.100917	0.360550	14.617920	-145.309448	26.489258
C:\Users\cware\Desktop\Steller20November\TagTesting20Nov2013\M15.DSG	11-1-2013	16:30:22	322602.000000	6452.040000	0.621094	-0.277344	-0.843750	0.242202	0.104587	0.356881	6.973267	-141.021729	30.181885
C:\Users\cware\Desktop\Steller20November\TagTesting20Nov2013\M15.DSG	11-1-2013	16:30:22	322603.000000	6452.060000	0.636719	-0.257813	-0.789063	0.252294	0.106422	0.357798	9.841919	-120.697021	24.490356
C:\Users\cware\Desktop\Steller20November\TagTesting20Nov2013\M15.DSG	11-1-2013	16:30:22	322604.000000	6452.080000	0.636719	-0.324219	-0.773438	0.268807	0.111009	0.354128	27.725220	-113.082886	20.065308
C:\Users\cware\Desktop\Steller20November\TagTesting20Nov2013\M15.DSG	11-1-2013	16:30:22	322605.000000	6452.100000	0.550781	-0.406250	-0.890625	0.277982	0.115596	0.352294	36.651611	-106.063843	22.171021
C:\Users\cware\Desktop\Steller20November\TagTesting20Nov2013\M15.DSG	11-1-2013	16:30:22	322606.000000	6452.120000	0.453125	-0.476563	-0.910156	0.293578	0.123853	0.345872	28.717041	-109.191895	28.274536
C:\Users\cware\Desktop\Steller20November\TagTesting20Nov2013\M15.DSG	11-1-2013	16:30:22	322607.000000	6452.140000	0.367188	-0.546875	-0.894531	0.300917	0.126606	0.344037	18.951416	-113.403320	27.572632
C:\Users\cware\Desktop\Steller20November\TagTesting20Nov2013\M15.DSG	11-1-2013	16:30:22	322608.000000	6452.160000	0.203125	-0.605469	-0.925781	0.317431	0.133028	0.337615	2.761841	-102.279663	25.711060
C:\Users\cware\Desktop\Steller20November\TagTesting20Nov2013\M15.DSG	11-1-2013	16:30:22	322609.000000	6452.180000	0.175781	-0.617188	-0.968750	0.324771	0.134862	0.333028	0.320435	-105.728149	13.702393
C:\Users\cware\Desktop\Steller20November\TagTesting20Nov2013\M15.DSG	11-1-2013	16:30:22	322610.000000	6452.200000	0.023438	-0.699219	-1.132813	0.338532	0.139450	0.325688	-16.937256	-93.032837	22.705078
C:\Users\cware\Desktop\Steller20November\TagTesting20Nov2013\M15.DSG	11-1-2013	16:30:22	322611.000000	6452.220000	-0.085938	-0.652344	-1.207031	0.344037	0.139450	0.322018	-27.145386	-75.317383	25.756836
C:\Users\cware\Desktop\Steller20November\TagTesting20Nov2013\M15.DSG	11-1-2013	16:30:22	322612.000000	6452.240000	-0.101563	-0.667969	-1.218750	0.347706	0.143119	0.319266	-22.888184	-55.603027	29.342651
C:\Users\cware\Desktop\Steller20November\TagTesting20Nov2013\M15.DSG	11-1-2013	16:30:22	322613.000000	6452.260000	-0.070313	-0.632813	-1.199219	0.355046	0.144037	0.315596	-22.277832	-46.249390	33.859253
C:\Users\cware\Desktop\Steller20November\TagTesting20Nov2013\M15.DSG	11-1-2013	16:30:22	322614.000000	6452.280000	-0.046875	-0.562500	-1.234375	0.357798	0.145872	0.313761	-14.541626	-35.583496	39.276123
C:\Users\cware\Desktop\Steller20November\TagTesting20Nov2013\M15.DSG	11-1-2013	16:30:22	322615.000000	6452.300000	-0.078125	-0.539063	-1.285156	0.359633	0.149541	0.311009	-4.394531	-22.994995	44.464111
C:\Users\cware\Desktop\Steller20November\TagTesting20Nov2013\M15.DSG	11-1-2013	16:30:22	322616.000000	6452.320000	-0.066406	-0.542969	-1.308594	0.358716	0.150459	0.310092	-0.076294	-8.941650	50.903320
C:\Users\cware\Desktop\Steller20November\TagTesting20Nov2013\M15.DSG	11-1-2013	16:30:22	322617.000000	6452.340000	-0.097656	-0.539063	-1.316406	0.355046	0.160550	0.310092	4.837036	5.096436	52.078247
C:\Users\cware\Desktop\Steller20November\TagTesting20Nov2013\M15.DSG	11-1-2013	16:30:22	322618.000000	6452.360000	-0.125000	-0.539063	-1.351563	0.352294	0.162385	0.310092	9.918213	29.266357	50.109863
C:\Users\cware\Desktop\Steller20November\TagTesting20Nov2013\M15.DSG	11-1-2013	16:30:22	322619.000000	6452.380000	-0.074219	-0.523438	-1.328125	0.346789	0.168807	0.313761	16.281128	45.700073	45.257568
C:\Users\cware\Desktop\Steller20November\TagTesting20Nov2013\M15.DSG	11-1-2013	16:30:22	322620.000000	6452.400000	-0.003906	-0.496094	-1.281250	0.343119	0.171560	0.316514	20.309448	59.295654	43.533325
C:\Users\cware\Desktop\Steller20November\TagTesting20Nov2013\M15.DSG	11-1-2013	16:30:22	322621.000000	6452.420000	0.089844	-0.476563	-1.234375	0.331193	0.176147	0.320183	16.891479	60.455322	45.440674
C:\Users\cware\Desktop\Steller20November\TagTesting20Nov2013\M15.DSG	11-1-2013	16:30:22	322622.000000	6452.440000	0.136719	-0.453125	-1.230469	0.325688	0.177982	0.322936	8.453369	67.092896	50.369263
C:\Users\cware\Desktop\Steller20November\TagTesting20Nov2013\M15.DSG	11-1-2013	16:30:22	322623.000000	6452.460000	0.175781	-0.437500	-1.222656	0.313761	0.181651	0.326606	3.982544	66.955566	51.895142
C:\Users\cware\Desktop\Steller20November\TagTesting20Nov2013\M15.DSG	11-1-2013	16:30:22	322624.000000	6452.480000	0.191406	-0.437500	-1.214844	0.308257	0.183486	0.329358	-0.579834	70.678711	50.994873
C:\Users\cware\Desktop\Steller20November\TagTesting20Nov2013\M15.DSG	11-1-2013	16:30:22	322625.000000	6452.500000	0.207031	-0.417969	-1.164063	0.302752	0.184404	0.336697	-4.531860	74.447632	49.636841
C:\Users\cware\Desktop\Steller20November\TagTesting20Nov2013\M15.DSG	11-1-2013	16:30:22	322626.000000	6452.520000	0.257813	-0.429688	-1.085938	0.288991	0.183486	0.338532	-17.578125	71.151733	44.967651
C:\Users\cware\Desktop\Steller20November\TagTesting20Nov2013\M15.DSG	11-1-2013	16:30:22	322627.000000	6452.540000	0.363281	-0.468750	-1.046875	0.281651	0.183486	0.340367	-24.475098	65.856934	43.579102
C:\Users\cware\Desktop\Steller20November\TagTesting20Nov2013\M15.DSG	11-1-2013	16:30:22	322628.000000	6452.560000	0.468750	-0.429688	-1.011719	0.269725	0.179817	0.346789	-28.457642	55.725098	45.730591
C:\Users\cware\Desktop\Steller20November\TagTesting20Nov2013\M15.DSG	11-1-2013	16:30:22	322629.000000	6452.580000	0.468750	-0.429688	-1.011719	0.264220	0.177982	0.348624	-29.937744	52.383423	49.087524
C:\Users\cware\Desktop\Steller20November\TagTesting20Nov2013\M15.DSG	11-1-2013	16:30:22	322630.000000	6452.600000	0.460938	-0.226563	-0.949219	0.254128	0.173394	0.353211	-25.314331	48.233032	51.422119
C:\Users\cware\Desktop\Steller20November\TagTesting20Nov2013\M15.DSG	11-1-2013	16:30:22	322631.000000	6452.620000	0.484375	-0.125000	-0.851563	0.250459	0.170642	0.354128	-18.859863	44.952393	53.161621
C:\Users\cware\Desktop\Steller20November\TagTesting20Nov2013\M15.DSG	11-1-2013	16:30:22	322632.000000	6452.640000	0.515625	0.015625	-0.781250	0.240367	0.167890	0.355963	-10.070801	30.761719	54.794312
C:\Users\cware\Desktop\Steller20November\TagTesting20Nov2013\M15.DSG	11-1-2013	16:30:22	322633.000000	6452.660000	0.507813	0.121094	-0.714844	0.236697	0.166055	0.355963	-2.700806	17.028809	53.375244
C:\Users\cware\Desktop\Steller20November\TagTesting20Nov2013\M15.DSG	11-1-2013	16:30:22	322634.000000	6452.680000	0.492188	0.257813	-0.632813	0.232110	0.166055	0.356881	6.378174	6.881714	49.545288
C:\Users\cware\Desktop\Steller20November\TagTesting20Nov2013\M15.DSG	11-1-2013	16:30:22	322635.000000	6452.700000	0.457031	0.390625	-0.550781	0.232110	0.166972	0.355963	16.845703	-0.579834	51.879883
C:\Users\cware\Desktop\Steller20November\TagTesting20Nov2013\M15.DSG	11-1-2013	16:30:22	322636.000000	6452.720000	0.535156	0.355469	-0.519531	0.229358	0.170642	0.354128	30.090332	-27.618408	46.676636
C:\Users\cware\Desktop\Steller20November\TagTesting20Nov2013\M15.DSG	11-1-2013	16:30:22	322637.000000	6452.740000	0.562500	0.187500	-0.550781	0.230275	0.173394	0.353211	35.888672	-45.761108	38.116455
C:\Users\cware\Desktop\Steller20November\TagTesting20Nov2013\M15.DSG	11-1-2013	16:30:22	322638.000000	6452.760000	0.585938	0.046875	-0.593750	0.235780	0.179817	0.347706	41.030884	-65.689087	24.719238
C:\Users\cware\Desktop\Steller20November\TagTesting20Nov2013\M15.DSG	11-1-2013	16:30:22	322639.000000	6452.780000	0.656250	-0.023438	-0.667969	0.241284	0.184404	0.345872	38.375854	-93.917847	12.069702
C:\Users\cware\Desktop\Steller20November\TagTesting20Nov2013\M15.DSG	11-1-2013	16:30:22	322640.000000	6452.800000	0.753906	-0.039063	-0.742188	0.254128	0.189908	0.339450	25.711060	-146.255493	-7.308960
C:\Users\cware\Desktop\Steller20November\TagTesting20Nov2013\M15.DSG	11-1-2013	16:30:22	322641.000000	6452.820000	0.699219	-0.144531	-0.929688	0.264220	0.191743	0.336697	8.804321	-165.618896	-21.636963
C:\Users\cware\Desktop\Steller20November\TagTesting20Nov2013\M15.DSG	11-1-2013	16:30:22	322642.000000	6452.840000	0.425781	-0.199219	-1.167969	0.284404	0.192661	0.329358	-20.889282	-137.207031	-8.697510
C:\Users\cware\Desktop\Steller20November\TagTesting20Nov2013\M15.DSG	11-1-2013	16:30:22	322643.000000	6452.860000	0.250000	-0.085938	-1.386719	0.291743	0.193578	0.325688	-24.780273	-97.381592	17.639160
C:\Users\cware\Desktop\Steller20November\TagTesting20Nov2013\M15.DSG	11-1-2013	16:30:22	322644.000000	6452.880000	0.109375	0.082031	-1.382813	0.299083	0.196330	0.320183	-9.246826	-60.974121	41.961670
C:\Users\cware\Desktop\Steller20November\TagTesting20Nov2013\M15.DSG	11-1-2013	16:30:22	322645.000000	6452.900000	-0.066406	0.320313	-1.285156	0.300000	0.199083	0.319266	21.331787	-31.677246	41.946411
C:\Users\cware\Desktop\Steller20November\TagTesting20Nov2013\M15.DSG	11-1-2013	16:30:22	322646.000000	6452.920000	0.109375	0.578125	-1.191406	0.300917	0.207339	0.312844	41.564941	-39.428711	25.497437
C:\Users\cware\Desktop\Steller20November\TagTesting20Nov2013\M15.DSG	11-1-2013	16:30:22	322647.000000	6452.940000	0.496094	0.554688	-0.878906	0.302752	0.212844	0.310092	61.645508	-61.248779	42.999268
C:\Users\cware\Desktop\Steller20November\TagTesting20Nov2013\M15.DSG	11-1-2013	16:30:22	322648.000000	6452.960000	0.453125	0.113281	-0.929688	0.304587	0.228440	0.300917	96.801758	-54.275513	63.125610
C:\Users\cware\Desktop\Steller20November\TagTesting20Nov2013\M15.DSG	11-1-2013	16:30:22	322649.000000	6452.980000	0.550781	-0.132813	-1.136719	0.305505	0.237615	0.295413	109.329224	-56.365967	40.664673
C:\Users\cware\Desktop\Steller20November\TagTesting20Nov2013\M15.DSG	11-1-2013	16:30:22	322650.000000	6453.000000	0.406250	-0.339844	-1.351563	0.306422	0.245872	0.288073	90.332031	-30.120850	3.387451
C:\Users\cware\Desktop\Steller20November\TagTesting20Nov2013\M15.DSG	11-1-2013	16:30:22	322651.000000	6453.020000	0.242188	-0.640625	-1.472656	0.308257	0.258716	0.277064	62.606812	3.753662	-21.545410
C:\Users\cware\Desktop\Steller20November\TagTesting20Nov2013\M15.DSG	11-1-2013	16:30:22	322652.000000	6453.040000	0.203125	-0.894531	-1.382813	0.308257	0.260550	0.275229	29.220581	13.778687	-32.760620
C:\Users\cware\Desktop\Steller20November\TagTesting20Nov2013\M15.DSG	11-1-2013	16:30:22	322653.000000	6453.060000	0.187500	-0.988281	-1.238281	0.311009	0.265138	0.273394	1.937866	14.312744	-32.043457
C:\Users\cware\Desktop\Steller20November\TagTesting20Nov2013\M15.DSG	11-1-2013	16:30:22	322654.000000	6453.080000	0.230469	-0.945313	-1.183594	0.311927	0.266055	0.274312	-29.174805	21.392822	-27.618408
C:\Users\cware\Desktop\Steller20November\TagTesting20Nov2013\M15.DSG	11-1-2013	16:30:22	322655.000000	6453.100000	0.199219	-0.894531	-1.195313	0.311009	0.264220	0.277982	-42.861938	28.793335	-25.329590
C:\Users\cware\Desktop\Steller20November\TagTesting20Nov2013\M15.DSG	11-1-2013	16:30:22	322656.000000	6453.120000	0.175781	-0.707031	-1.203125	0.310092	0.262385	0.280734	-49.865723	38.925171	-20.019531
C:\Users\cware\Desktop\Steller20November\TagTesting20Nov2013\M15.DSG	11-1-2013	16:30:22	322657.000000	6453.140000	0.195313	-0.562500	-1.175781	0.307339	0.258716	0.288073	-54.931641	49.057007	-10.818481
C:\Users\cware\Desktop\Steller20November\TagTesting20Nov2013\M15.DSG	11-1-2013	16:30:22	322658.000000	6453.160000	0.277344	-0.460938	-1.171875	0.305505	0.257798	0.290826	-61.462402	55.801392	-4.882813
C:\Users\cware\Desktop\Steller20November\TagTesting20Nov2013\M15.DSG	11-1-2013	16:30:22	322659.000000	6453.180000	0.351563	-0.378906	-1.175781	0.299083	0.251376	0.299083	-65.429688	62.301636	-7.644653
C:\Users\cware\Desktop\Steller20November\TagTesting20Nov2013\M15.DSG	11-1-2013	16:30:22	322660.000000	6453.200000	0.437500	-0.324219	-1.156250	0.297248	0.250459	0.303670	-62.530518	69.213867	-16.601563
C:\Users\cware\Desktop\Steller20November\TagTesting20Nov2013\M15.DSG	11-1-2013	16:30:22	322661.000000	6453.220000	0.500000	-0.289063	-1.113281	0.294495	0.244037	0.311927	-55.496216	66.162109	-23.132324
C:\Users\cware\Desktop\Steller20November\TagTesting20Nov2013\M15.DSG	11-1-2013	16:30:22	322662.000000	6453.240000	0.496094	-0.257813	-1.054688	0.288991	0.241284	0.316514	-46.585083	68.496704	-25.054932
C:\Users\cware\Desktop\Steller20November\TagTesting20Nov2013\M15.DSG	11-1-2013	16:30:22	322663.000000	6453.260000	0.527344	-0.242188	-0.957031	0.286239	0.239450	0.319266	-37.902832	61.645508	-25.421143
C:\Users\cware\Desktop\Steller20November\TagTesting20Nov2013\M15.DSG	11-1-2013	16:30:22	322664.000000	6453.280000	0.546875	-0.230469	-0.875000	0.280734	0.237615	0.325688	-26.809692	53.482056	-24.780273
C:\Users\cware\Desktop\Steller20November\TagTesting20Nov2013\M15.DSG	11-1-2013	16:30:22	322665.000000	6453.300000	0.589844	-0.199219	-0.800781	0.278899	0.234862	0.326606	-16.021729	32.974243	-25.009155
C:\Users\cware\Desktop\Steller20November\TagTesting20Nov2013\M15.DSG	11-1-2013	16:30:22	322666.000000	6453.320000	0.558594	-0.175781	-0.738281	0.277064	0.235780	0.330275	-6.256104	13.656616	-22.552490
C:\Users\cware\Desktop\Steller20November\TagTesting20Nov2013\M15.DSG	11-1-2013	16:30:22	322667.000000	6453.340000	0.519531	-0.140625	-0.656250	0.277982	0.237615	0.331193	-0.701904	-3.936768	-18.081665
C:\Users\cware\Desktop\Steller20November\TagTesting20Nov2013\M15.DSG	11-1-2013	16:30:22	322668.000000	6453.360000	0.488281	-0.117188	-0.566406	0.278899	0.239450	0.331193	2.960205	-25.650024	-13.076782
C:\Users\cware\Desktop\Steller20November\TagTesting20Nov2013\M15.DSG	11-1-2013	16:30:22	322669.000000	6453.380000	0.429688	-0.105469	-0.535156	0.281651	0.241284	0.330275	8.377075	-36.773682	-11.032104
C:\Users\cware\Desktop\Steller20November\TagTesting20Nov2013\M15.DSG	11-1-2013	16:30:22	322670.000000	6453.400000	0.421875	-0.101563	-0.507813	0.288073	0.245872	0.325688	16.204834	-50.689697	-9.063721
C:\Users\cware\Desktop\Steller20November\TagTesting20Nov2013\M15.DSG	11-1-2013	16:30:22	322671.000000	6453.420000	0.449219	-0.148438	-0.523438	0.291743	0.248624	0.322936	20.080566	-72.525024	-8.956909
C:\Users\cware\Desktop\Steller20November\TagTesting20Nov2013\M15.DSG	11-1-2013	16:30:22	322672.000000	6453.440000	0.496094	-0.210938	-0.558594	0.301835	0.254128	0.313761	23.101807	-106.689453	-11.016846
C:\Users\cware\Desktop\Steller20November\TagTesting20Nov2013\M15.DSG	11-1-2013	16:30:22	322673.000000	6453.460000	0.546875	-0.234375	-0.613281	0.309174	0.255963	0.308257	22.567749	-127.609253	-6.820679
C:\Users\cware\Desktop\Steller20November\TagTesting20Nov2013\M15.DSG	11-1-2013	16:30:22	322674.000000	6453.480000	0.496094	-0.257813	-0.683594	0.323853	0.263303	0.292661	37.857056	-149.322510	-4.272461
C:\Users\cware\Desktop\Steller20November\TagTesting20Nov2013\M15.DSG	11-1-2013	16:30:22	322675.000000	6453.500000	0.519531	-0.316406	-0.886719	0.332110	0.266972	0.284404	67.337036	-127.365112	-8.499146
C:\Users\cware\Desktop\Steller20November\TagTesting20Nov2013\M15.DSG	11-1-2013	16:30:22	322676.000000	6453.520000	0.402344	-0.414063	-0.972656	0.343119	0.276147	0.265138	94.116211	-103.881836	0.106812
C:\Users\cware\Desktop\Steller20November\TagTesting20Nov2013\M15.DSG	11-1-2013	16:30:22	322677.000000	6453.540000	0.421875	-0.667969	-1.007813	0.345872	0.280734	0.254128	98.526001	-109.756470	22.994995
C:\Users\cware\Desktop\Steller20November\TagTesting20Nov2013\M15.DSG	11-1-2013	16:30:22	322678.000000	6453.560000	0.507813	-0.980469	-0.765625	0.350459	0.293578	0.232110	82.489014	-143.554688	51.773071
C:\Users\cware\Desktop\Steller20November\TagTesting20Nov2013\M15.DSG	11-1-2013	16:30:22	322679.000000	6453.580000	0.398438	-1.210938	-0.636719	0.352294	0.296330	0.221101	55.282593	-153.503418	49.468994
C:\Users\cware\Desktop\Steller20November\TagTesting20Nov2013\M15.DSG	11-1-2013	16:30:22	322680.000000	6453.600000	0.148438	-1.031250	-0.894531	0.354128	0.301835	0.205505	-2.853394	-139.831543	35.934448
C:\Users\cware\Desktop\Steller20November\TagTesting20Nov2013\M15.DSG	11-1-2013	16:30:22	322681.000000	6453.620000	-0.035156	-0.691406	-1.097656	0.355963	0.300917	0.200000	-50.109863	-127.670288	31.829834
C:\Users\cware\Desktop\Steller20November\TagTesting20Nov2013\M15.DSG	11-1-2013	16:30:22	322682.000000	6453.640000	-0.328125	-0.496094	-1.359375	0.355963	0.299083	0.195413	-45.928955	-102.554321	19.088745
C:\Users\cware\Desktop\Steller20November\TagTesting20Nov2013\M15.DSG	11-1-2013	16:30:22	322683.000000	6453.660000	-0.328125	-0.496094	-1.359375	0.355963	0.297248	0.192661	-19.912720	-86.822510	4.638672
C:\Users\cware\Desktop\Steller20November\TagTesting20Nov2013\M15.DSG	11-1-2013	16:30:22	322684.000000	6453.680000	-0.386719	-0.636719	-1.464844	0.357798	0.295413	0.187156	2.136230	-59.829712	-0.503540
C:\Users\cware\Desktop\Steller20November\TagTesting20Nov2013\M15.DSG	11-1-2013	16:30:22	322685.000000	6453.700000	-0.398438	-0.695313	-1.453125	0.359633	0.296330	0.185321	6.912231	-37.612915	0.122070
C:\Users\cware\Desktop\Steller20November\TagTesting20Nov2013\M15.DSG	11-1-2013	16:30:22	322686.000000	6453.720000	-0.386719	-0.773438	-1.382813	0.359633	0.295413	0.183486	1.129150	-14.419556	9.918213
C:\Users\cware\Desktop\Steller20November\TagTesting20Nov2013\M15.DSG	11-1-2013	16:30:22	322687.000000	6453.740000	-0.308594	-0.820313	-1.300781	0.357798	0.297248	0.181651	-4.714966	1.190186	22.674561
C:\Users\cware\Desktop\Steller20November\TagTesting20Nov2013\M15.DSG	11-1-2013	16:30:22	322688.000000	6453.760000	-0.234375	-0.812500	-1.273438	0.356881	0.298165	0.182569	-16.830444	18.035889	34.744263
C:\Users\cware\Desktop\Steller20November\TagTesting20Nov2013\M15.DSG	11-1-2013	16:30:22	322689.000000	6453.780000	-0.199219	-0.785156	-1.250000	0.351376	0.300000	0.187156	-23.971558	30.853271	41.534424
C:\Users\cware\Desktop\Steller20November\TagTesting20Nov2013\M15.DSG	11-1-2013	16:30:22	322690.000000	6453.800000	-0.175781	-0.781250	-1.253906	0.349541	0.300917	0.189908	-30.487061	48.400879	49.148560
C:\Users\cware\Desktop\Steller20November\TagTesting20Nov2013\M15.DSG	11-1-2013	16:30:22	322691.000000	6453.820000	-0.156250	-0.769531	-1.222656	0.342202	0.302752	0.199083	-34.332275	62.911987	52.215576
C:\Users\cware\Desktop\Steller20November\TagTesting20Nov2013\M15.DSG	11-1-2013	16:30:22	322692.000000	6453.840000	-0.128906	-0.722656	-1.199219	0.337615	0.302752	0.203670	-41.290283	74.386597	55.374146
C:\Users\cware\Desktop\Steller20November\TagTesting20Nov2013\M15.DSG	11-1-2013	16:30:22	322693.000000	6453.860000	-0.089844	-0.644531	-1.179688	0.328440	0.302752	0.215596	-48.583984	81.497192	56.945801
C:\Users\cware\Desktop\Steller20November\TagTesting20Nov2013\M15.DSG	11-1-2013	16:30:22	322694.000000	6453.880000	-0.011719	-0.601563	-1.148438	0.322936	0.303670	0.222018	-53.588867	90.270996	52.764893
C:\Users\cware\Desktop\Steller20November\TagTesting20Nov2013\M15.DSG	11-1-2013	16:30:22	322695.000000	6453.900000	0.050781	-0.601563	-1.128906	0.313761	0.300000	0.236697	-52.078247	91.918945	47.424316
C:\Users\cware\Desktop\Steller20November\TagTesting20Nov2013\M15.DSG	11-1-2013	16:30:22	322696.000000	6453.920000	0.082031	-0.554688	-1.085938	0.308257	0.298165	0.244037	-53.024292	96.450806	40.740967
C:\Users\cware\Desktop\Steller20November\TagTesting20Nov2013\M15.DSG	11-1-2013	16:30:22	322697.000000	6453.940000	0.156250	-0.496094	-1.054688	0.298165	0.294495	0.256881	-53.207397	94.314575	36.361694
C:\Users\cware\Desktop\Steller20November\TagTesting20Nov2013\M15.DSG	11-1-2013	16:30:22	322698.000000	6453.960000	0.203125	-0.441406	-1.078125	0.291743	0.292661	0.263303	-51.147461	89.492798	32.684326
C:\Users\cware\Desktop\Steller20November\TagTesting20Nov2013\M15.DSG	11-1-2013	16:30:22	322699.000000	6453.980000	0.210938	-0.414063	-1.105469	0.286239	0.286239	0.269725	-48.538208	94.894409	30.395508
C:\Users\cware\Desktop\Steller20November\TagTesting20Nov2013\M15.DSG	11-1-2013	16:30:22	322700.000000	6454.000000	0.234375	-0.390625	-1.105469	0.276147	0.283486	0.281651	-46.371460	101.119995	28.152466
C:\Users\cware\Desktop\Steller20November\TagTesting20Nov2013\M15.DSG	11-1-2013	16:30:22	322701.000000	6454.020000	0.277344	-0.296875	-1.050781	0.269725	0.280734	0.288073	-40.557861	104.873657	23.590088
C:\Users\cware\Desktop\Steller20November\TagTesting20Nov2013\M15.DSG	11-1-2013	16:30:22	322702.000000	6454.040000	0.371094	-0.230469	-1.007813	0.256881	0.274312	0.298165	-38.284302	99.060059	18.096924
C:\Users\cware\Desktop\Steller20November\TagTesting20Nov2013\M15.DSG	11-1-2013	16:30:22	322703.000000	6454.060000	0.464844	-0.222656	-1.007813	0.250459	0.268807	0.302752	-41.732788	96.694946	18.066406
C:\Users\cware\Desktop\Steller20November\TagTesting20Nov2013\M15.DSG	11-1-2013	16:30:22	322704.000000	6454.080000	0.535156	-0.195313	-1.011719	0.238532	0.263303	0.311009	-32.196045	79.788208	18.554688
C:\Users\cware\Desktop\Steller20November\TagTesting20Nov2013\M15.DSG	11-1-2013	16:30:22	322705.000000	6454.100000	0.515625	-0.203125	-0.980469	0.234862	0.259633	0.313761	-22.476196	77.178955	18.737793
C:\Users\cware\Desktop\Steller20November\TagTesting20Nov2013\M15.DSG	11-1-2013	16:30:22	322706.000000	6454.120000	0.421875	-0.222656	-0.921875	0.224771	0.254128	0.318349	-20.248413	81.130981	24.414063
C:\Users\cware\Desktop\Steller20November\TagTesting20Nov2013\M15.DSG	11-1-2013	16:30:22	322707.000000	6454.140000	0.414063	-0.199219	-0.808594	0.219266	0.250459	0.321101	-28.305054	67.413330	34.194946
C:\Users\cware\Desktop\Steller20November\TagTesting20Nov2013\M15.DSG	11-1-2013	16:30:22	322708.000000	6454.160000	0.457031	-0.164063	-0.679688	0.208257	0.244954	0.323853	-54.855347	35.781860	40.145874
C:\Users\cware\Desktop\Steller20November\TagTesting20Nov2013\M15.DSG	11-1-2013	16:30:22	322709.000000	6454.180000	0.429688	-0.105469	-0.554688	0.205505	0.240367	0.325688	-65.780640	28.198242	37.597656
C:\Users\cware\Desktop\Steller20November\TagTesting20Nov2013\M15.DSG	11-1-2013	16:30:22	322710.000000	6454.200000	0.472656	0.449219	-0.472656	0.199083	0.231193	0.328440	-46.585083	40.756226	24.795532
C:\Users\cware\Desktop\Steller20November\TagTesting20Nov2013\M15.DSG	11-1-2013	16:30:22	322711.000000	6454.220000	0.472656	0.449219	-0.472656	0.195413	0.228440	0.329358	-23.025513	11.444092	12.573242
C:\Users\cware\Desktop\Steller20November\TagTesting20Nov2013\M15.DSG	11-1-2013	16:30:22	322712.000000	6454.240000	0.832031	0.503906	-0.460938	0.196330	0.225688	0.328440	0.015259	-51.193237	-7.247925
C:\Users\cware\Desktop\Steller20November\TagTesting20Nov2013\M15.DSG	11-1-2013	16:30:22	322713.000000	6454.260000	0.734375	0.406250	-0.601563	0.200000	0.225688	0.327523	11.627197	-77.499390	-30.578613
C:\Users\cware\Desktop\Steller20November\TagTesting20Nov2013\M15.DSG	11-1-2013	16:30:22	322714.000000	6454.280000	0.664063	0.250000	-0.726563	0.214679	0.228440	0.323853	16.494751	-100.051880	-53.482056
C:\Users\cware\Desktop\Steller20November\TagTesting20Nov2013\M15.DSG	11-1-2013	16:30:22	322715.000000	6454.300000	0.601563	0.140625	-0.878906	0.222018	0.228440	0.322936	6.134033	-130.340576	-65.170288
C:\Users\cware\Desktop\Steller20November\TagTesting20Nov2013\M15.DSG	11-1-2013	16:30:22	322716.000000	6454.320000	0.492188	0.214844	-1.136719	0.243119	0.228440	0.319266	-7.369995	-136.199951	-63.903809
C:\Users\cware\Desktop\Steller20November\TagTesting20Nov2013\M15.DSG	11-1-2013	16:30:22	322717.000000	6454.340000	0.246094	0.222656	-1.359375	0.252294	0.228440	0.317431	-4.882813	-99.761963	-47.134399
C:\Users\cware\Desktop\Steller20November\TagTesting20Nov2013\M15.DSG	11-1-2013	16:30:22	322718.000000	6454.360000	0.128906	0.250000	-1.378906	0.262385	0.228440	0.314679	-2.197266	-58.029175	-25.909424
C:\Users\cware\Desktop\Steller20November\TagTesting20Nov2013\M15.DSG	11-1-2013	16:30:22	322719.000000	6454.380000	0.199219	0.414063	-1.191406	0.266055	0.230275	0.312844	3.860474	-47.607422	-28.656006
C:\Users\cware\Desktop\Steller20November\TagTesting20Nov2013\M15.DSG	11-1-2013	16:30:22	322720.000000	6454.400000	0.347656	0.507813	-1.003906	0.271560	0.233028	0.309174	37.704468	-30.166626	-43.685913
C:\Users\cware\Desktop\Steller20November\TagTesting20Nov2013\M15.DSG	11-1-2013	16:30:22	322721.000000	6454.420000	0.550781	0.429688	-0.894531	0.275229	0.236697	0.305505	59.066772	-42.419434	-45.974731
C:\Users\cware\Desktop\Steller20November\TagTesting20Nov2013\M15.DSG	11-1-2013	16:30:22	322722.000000	6454.440000	0.496094	0.242188	-0.945313	0.277982	0.244037	0.302752	85.418701	-50.201416	-17.395020
C:\Users\cware\Desktop\Steller20November\TagTesting20Nov2013\M15.DSG	11-1-2013	16:30:22	322723.000000	6454.460000	0.378906	0.082031	-1.144531	0.283486	0.251376	0.293578	101.928711	-43.212891	-6.408691
C:\Users\cware\Desktop\Steller20November\TagTesting20Nov2013\M15.DSG	11-1-2013	16:30:22	322724.000000	6454.480000	0.289063	-0.109375	-1.273438	0.285321	0.256881	0.288073	101.303101	-26.992798	-29.037476
C:\Users\cware\Desktop\Steller20November\TagTesting20Nov2013\M15.DSG	11-1-2013	16:30:22	322725.000000	6454.500000	0.292969	-0.472656	-1.332031	0.288073	0.266972	0.277982	84.701538	-17.227173	-47.393799
C:\Users\cware\Desktop\Steller20November\TagTesting20Nov2013\M15.DSG	11-1-2013	16:30:22	322726.000000	6454.520000	0.191406	-0.832031	-1.375000	0.289908	0.271560	0.272477	54.656982	1.525879	-49.987793
C:\Users\cware\Desktop\Steller20November\TagTesting20Nov2013\M15.DSG	11-1-2013	16:30:22	322727.000000	6454.540000	0.191406	-0.996094	-1.339844	0.293578	0.276147	0.268807	27.938843	6.423950	-48.141479
C:\Users\cware\Desktop\Steller20November\TagTesting20Nov2013\M15.DSG	11-1-2013	16:30:22	322728.000000	6454.560000	0.093750	-0.933594	-1.261719	0.295413	0.276147	0.266972	2.166748	18.020630	-43.991089
C:\Users\cware\Desktop\Steller20November\TagTesting20Nov2013\M15.DSG	11-1-2013	16:30:22	322729.000000	6454.580000	0.097656	-0.773438	-1.234375	0.297248	0.275229	0.269725	-18.203735	25.527954	-41.549683
C:\Users\cware\Desktop\Steller20November\TagTesting20Nov2013\M15.DSG	11-1-2013	16:30:22	322730.000000	6454.600000	0.109375	-0.597656	-1.222656	0.296330	0.274312	0.271560	-30.914307	39.123535	-43.457031
C:\Users\cware\Desktop\Steller20November\TagTesting20Nov2013\M15.DSG	11-1-2013	16:30:22	322731.000000	6454.620000	0.105469	-0.457031	-1.226563	0.297248	0.271560	0.276147	-35.018921	55.389404	-45.974731
C:\Users\cware\Desktop\Steller20November\TagTesting20Nov2013\M15.DSG	11-1-2013	16:30:22	322732.000000	6454.640000	0.152344	-0.367188	-1.195313	0.296330	0.268807	0.279817	-36.209106	68.420410	-47.210693
C:\Users\cware\Desktop\Steller20November\TagTesting20Nov2013\M15.DSG	11-1-2013	16:30:22	322733.000000	6454.660000	0.207031	-0.332031	-1.179688	0.292661	0.265138	0.286239	-37.170410	71.212769	-44.723511
C:\Users\cware\Desktop\Steller20November\TagTesting20Nov2013\M15.DSG	11-1-2013	16:30:22	322734.000000	6454.680000	0.257813	-0.363281	-1.160156	0.291743	0.262385	0.289908	-36.834717	79.269409	-41.519165
C:\Users\cware\Desktop\Steller20November\TagTesting20Nov2013\M15.DSG	11-1-2013	16:30:22	322735.000000	6454.700000	0.277344	-0.417969	-1.164063	0.288073	0.258716	0.298165	-34.057617	84.167480	-38.238525
C:\Users\cware\Desktop\Steller20November\TagTesting20Nov2013\M15.DSG	11-1-2013	16:30:22	322736.000000	6454.720000	0.308594	-0.441406	-1.136719	0.283486	0.256881	0.300917	-33.920288	85.220337	-34.683228
C:\Users\cware\Desktop\Steller20November\TagTesting20Nov2013\M15.DSG	11-1-2013	16:30:22	322737.000000	6454.740000	0.347656	-0.417969	-1.078125	0.278899	0.255963	0.304587	-37.002563	87.020874	-34.240723
C:\Users\cware\Desktop\Steller20November\TagTesting20Nov2013\M15.DSG	11-1-2013	16:30:22	322738.000000	6454.760000	0.441406	-0.406250	-0.980469	0.272477	0.252294	0.311009	-45.028687	81.726074	-34.683228
C:\Users\cware\Desktop\Steller20November\TagTesting20Nov2013\M15.DSG	11-1-2013	16:30:22	322739.000000	6454.780000	0.464844	-0.433594	-0.976563	0.267890	0.249541	0.315596	-47.149658	76.370239	-35.919189
C:\Users\cware\Desktop\Steller20November\TagTesting20Nov2013\M15.DSG	11-1-2013	16:30:22	322740.000000	6454.800000	0.468750	-0.460938	-0.957031	0.263303	0.244954	0.322018	-49.942017	70.190430	-36.880493
C:\Users\cware\Desktop\Steller20November\TagTesting20Nov2013\M15.DSG	11-1-2013	16:30:22	322741.000000	6454.820000	0.464844	-0.480469	-0.941406	0.259633	0.243119	0.325688	-49.179077	67.352295	-37.963867
C:\Users\cware\Desktop\Steller20November\TagTesting20Nov2013\M15.DSG	11-1-2013	16:30:22	322742.000000	6454.840000	0.484375	-0.472656	-0.878906	0.254128	0.235780	0.332110	-47.317505	63.858032	-39.505005
C:\Users\cware\Desktop\Steller20November\TagTesting20Nov2013\M15.DSG	11-1-2013	16:30:22	322743.000000	6454.860000	0.527344	-0.429688	-0.828125	0.251376	0.233945	0.334862	-44.799805	56.411743	-39.688110
C:\Users\cware\Desktop\Steller20November\TagTesting20Nov2013\M15.DSG	11-1-2013	16:30:22	322744.000000	6454.880000	0.550781	-0.378906	-0.796875	0.246789	0.228440	0.340367	-39.688110	50.888062	-37.490845
C:\Users\cware\Desktop\Steller20November\TagTesting20Nov2013\M15.DSG	11-1-2013	16:30:22	322745.000000	6454.900000	0.578125	-0.335938	-0.777344	0.244954	0.225688	0.342202	-35.263062	44.418335	-35.858154
C:\Users\cware\Desktop\Steller20November\TagTesting20Nov2013\M15.DSG	11-1-2013	16:30:22	322746.000000	6454.920000	0.574219	-0.300781	-0.742188	0.241284	0.222018	0.344954	-28.793335	36.743164	-36.300659
C:\Users\cware\Desktop\Steller20November\TagTesting20Nov2013\M15.DSG	11-1-2013	16:30:22	322747.000000	6454.940000	0.558594	-0.289063	-0.699219	0.241284	0.221101	0.346789	-23.330688	29.678345	-37.170410
C:\Users\cware\Desktop\Steller20November\TagTesting20Nov2013\M15.DSG	11-1-2013	16:30:22	322748.000000	6454.960000	0.558594	-0.308594	-0.675781	0.238532	0.217431	0.348624	-16.555786	15.869141	-38.162231
C:\Users\cware\Desktop\Steller20November\TagTesting20Nov2013\M15.DSG	11-1-2013	16:30:22	322749.000000	6454.980000	0.558594	-0.300781	-0.671875	0.239450	0.216514	0.347706	-11.520386	8.926392	-35.583496
C:\Users\cware\Desktop\Steller20November\TagTesting20Nov2013\M15.DSG	11-1-2013	16:30:22	322750.000000	6455.000000	0.621094	-0.250000	-0.675781	0.239450	0.216514	0.348624	-7.064819	-11.871338	-30.197144
C:\Users\cware\Desktop\Steller20November\TagTesting20Nov2013\M15.DSG	11-1-2013	16:30:22	322751.000000	6455.020000	0.613281	-0.210938	-0.695313	0.243119	0.215596	0.347706	-1.434326	-23.284912	-24.002075
C:\Users\cware\Desktop\Steller20November\TagTesting20Nov2013\M15.DSG	11-1-2013	16:30:22	322752.000000	6455.040000	0.542969	-0.207031	-0.695313	0.247706	0.218349	0.345872	22.994995	-30.471802	-20.172119
C:\Users\cware\Desktop\Steller20November\TagTesting20Nov2013\M15.DSG	11-1-2013	16:30:22	322753.000000	6455.060000	0.554688	-0.289063	-0.777344	0.250459	0.220183	0.343119	50.598145	-48.767090	-17.700195
C:\Users\cware\Desktop\Steller20November\TagTesting20Nov2013\M15.DSG	11-1-2013	16:30:22	322754.000000	6455.080000	0.546875	-0.402344	-0.984375	0.257798	0.227523	0.337615	72.021484	-39.916992	-10.528564
C:\Users\cware\Desktop\Steller20November\TagTesting20Nov2013\M15.DSG	11-1-2013	16:30:22	322755.000000	6455.100000	0.476563	-0.476563	-1.023438	0.259633	0.232110	0.334862	66.482544	-20.141602	-10.513306
C:\Users\cware\Desktop\Steller20November\TagTesting20Nov2013\M15.DSG	11-1-2013	16:30:22	322756.000000	6455.120000	0.738281	-0.476563	-0.976563	0.263303	0.239450	0.329358	37.719727	-32.623291	-20.996094
C:\Users\cware\Desktop\Steller20November\TagTesting20Nov2013\M15.DSG	11-1-2013	16:30:22	322757.000000	6455.140000	0.726563	-0.593750	-0.882813	0.266972	0.240367	0.326606	14.297485	-36.132813	-15.167236
C:\Users\cware\Desktop\Steller20November\TagTesting20Nov2013\M15.DSG	11-1-2013	16:30:22	322758.000000	6455.160000	0.640625	-0.726563	-0.886719	0.270642	0.241284	0.325688	-7.293701	-31.814575	-5.905151
C:\Users\cware\Desktop\Steller20November\TagTesting20Nov2013\M15.DSG	11-1-2013	16:30:22	322759.000000	6455.180000	0.535156	-0.707031	-0.976563	0.272477	0.241284	0.325688	-30.792236	-26.718140	0.991821
C:\Users\cware\Desktop\Steller20November\TagTesting20Nov2013\M15.DSG	11-1-2013	16:30:22	322760.000000	6455.200000	0.460938	-0.597656	-1.023438	0.273394	0.239450	0.324771	-53.878784	-3.280640	8.773804
C:\Users\cware\Desktop\Steller20November\TagTesting20Nov2013\M15.DSG	11-1-2013	16:30:22	322761.000000	6455.220000	0.398438	-0.460938	-1.003906	0.272477	0.233945	0.329358	-58.486938	-13.793945	2.182007
C:\Users\cware\Desktop\Steller20November\TagTesting20Nov2013\M15.DSG	11-1-2013	16:30:22	322762.000000	6455.240000	0.597656	-0.406250	-0.953125	0.275229	0.231193	0.330275	-44.036865	-24.261475	-10.528564
C:\Users\cware\Desktop\Steller20November\TagTesting20Nov2013\M15.DSG	11-1-2013	16:30:22	322763.000000	6455.260000	0.578125	-0.414063	-1.019531	0.277982	0.224771	0.332110	-32.775879	-21.392822	-12.527466
C:\Users\cware\Desktop\Steller20November\TagTesting20Nov2013\M15.DSG	11-1-2013	16:30:22	322764.000000	6455.280000	0.511719	-0.328125	-1.230469	0.278899	0.224771	0.332110	-29.800415	-11.474609	-3.265381
C:\Users\cware\Desktop\Steller20November\TagTesting20Nov2013\M15.DSG	11-1-2013	16:30:22	322765.000000	6455.300000	0.511719	-0.328125	-1.230469	0.279817	0.222018	0.332110	-30.578613	-2.670288	9.155273
C:\Users\cware\Desktop\Steller20November\TagTesting20Nov2013\M15.DSG	11-1-2013	16:30:22	322766.000000	6455.320000	0.460938	-0.261719	-1.152344	0.278899	0.220183	0.333945	-19.775391	8.422852	21.316528
C:\Users\cware\Desktop\Steller20November\TagTesting20Nov2013\M15.DSG	11-1-2013	16:30:22	322767.000000	6455.340000	0.441406	-0.246094	-1.085938	0.276147	0.220183	0.334862	-7.659912	12.969971	23.803711
C:\Users\cware\Desktop\Steller20November\TagTesting20Nov2013\M15.DSG	11-1-2013	16:30:22	322768.000000	6455.360000	0.449219	-0.246094	-1.058594	0.273394	0.221101	0.336697	3.112793	21.163940	18.615723
C:\Users\cware\Desktop\Steller20November\TagTesting20Nov2013\M15.DSG	11-1-2013	16:30:22	322769.000000	6455.380000	0.492188	-0.289063	-1.003906	0.268807	0.222936	0.336697	9.735107	28.106689	11.322021
C:\Users\cware\Desktop\Steller20November\TagTesting20Nov2013\M15.DSG	11-1-2013	16:30:22	322770.000000	6455.400000	0.562500	-0.347656	-0.914063	0.266972	0.223853	0.338532	9.872437	26.077271	7.690430
C:\Users\cware\Desktop\Steller20November\TagTesting20Nov2013\M15.DSG	11-1-2013	16:30:22	322771.000000	6455.420000	0.609375	-0.402344	-0.832031	0.263303	0.227523	0.336697	6.088257	16.403198	7.156372
C:\Users\cware\Desktop\Steller20November\TagTesting20Nov2013\M15.DSG	11-1-2013	16:30:22	322772.000000	6455.440000	0.601563	-0.425781	-0.753906	0.261468	0.227523	0.337615	0.930786	11.032104	10.986328
C:\Users\cware\Desktop\Steller20November\TagTesting20Nov2013\M15.DSG	11-1-2013	16:30:22	322773.000000	6455.460000	0.679688	-0.406250	-0.753906	0.260550	0.229358	0.338532	-7.125854	-5.126953	13.259888
C:\Users\cware\Desktop\Steller20November\TagTesting20Nov2013\M15.DSG	11-1-2013	16:30:22	322774.000000	6455.480000	0.695313	-0.367188	-0.765625	0.259633	0.229358	0.338532	-16.265869	-16.128540	15.289307
C:\Users\cware\Desktop\Steller20November\TagTesting20Nov2013\M15.DSG	11-1-2013	16:30:22	322775.000000	6455.500000	0.695313	-0.324219	-0.757813	0.260550	0.228440	0.339450	-19.653320	-29.739380	16.433716
C:\Users\cware\Desktop\Steller20November\TagTesting20Nov2013\M15.DSG	11-1-2013	16:30:22	322776.000000	6455.520000	0.683594	-0.281250	-0.738281	0.263303	0.227523	0.338532	-18.600464	-52.108765	15.869141
C:\Users\cware\Desktop\Steller20November\TagTesting20Nov2013\M15.DSG	11-1-2013	16:30:22	322777.000000	6455.540000	0.621094	-0.265625	-0.750000	0.265138	0.225688	0.338532	-15.197754	-64.483643	18.722534
C:\Users\cware\Desktop\Steller20November\TagTesting20Nov2013\M15.DSG	11-1-2013	16:30:22	322778.000000	6455.560000	0.562500	-0.273438	-0.726563	0.271560	0.229358	0.334862	-6.912231	-72.830200	27.847290
C:\Users\cware\Desktop\Steller20November\TagTesting20Nov2013\M15.DSG	11-1-2013	16:30:22	322779.000000	6455.580000	0.542969	-0.253906	-0.710938	0.276147	0.230275	0.334862	-2.578735	-87.127686	33.798218
C:\Users\cware\Desktop\Steller20November\TagTesting20Nov2013\M15.DSG	11-1-2013	16:30:22	322780.000000	6455.600000	0.539063	-0.203125	-0.757813	0.282569	0.234862	0.328440	5.554199	-94.085693	36.026001
C:\Users\cware\Desktop\Steller20November\TagTesting20Nov2013\M15.DSG	11-1-2013	16:30:22	322781.000000	6455.620000	0.472656	-0.214844	-0.898438	0.288073	0.236697	0.324771	13.626099	-81.436157	43.609619
C:\Users\cware\Desktop\Steller20November\TagTesting20Nov2013\M15.DSG	11-1-2013	16:30:22	322782.000000	6455.640000	0.464844	-0.265625	-0.878906	0.294495	0.243119	0.320183	34.545898	-68.496704	50.933838
C:\Users\cware\Desktop\Steller20November\TagTesting20Nov2013\M15.DSG	11-1-2013	16:30:22	322783.000000	6455.660000	0.640625	-0.277344	-0.796875	0.295413	0.247706	0.314679	59.585571	-105.575562	55.541992
C:\Users\cware\Desktop\Steller20November\TagTesting20Nov2013\M15.DSG	11-1-2013	16:30:22	322784.000000	6455.680000	0.625000	-0.230469	-1.000000	0.302752	0.258716	0.303670	57.205200	-96.221924	64.117432
C:\Users\cware\Desktop\Steller20November\TagTesting20Nov2013\M15.DSG	11-1-2013	16:30:22	322785.000000	6455.700000	0.601563	-0.320313	-1.015625	0.304587	0.264220	0.297248	44.448853	-105.636597	67.031860
C:\Users\cware\Desktop\Steller20November\TagTesting20Nov2013\M15.DSG	11-1-2013	16:30:22	322786.000000	6455.720000	0.566406	-0.511719	-0.796875	0.310092	0.273394	0.287156	5.447388	-129.669189	49.514771
C:\Users\cware\Desktop\Steller20November\TagTesting20Nov2013\M15.DSG	11-1-2013	16:30:22	322787.000000	6455.740000	0.472656	-0.558594	-0.667969	0.313761	0.275229	0.280734	-18.661499	-127.471924	58.120728
C:\Users\cware\Desktop\Steller20November\TagTesting20Nov2013\M15.DSG	11-1-2013	16:30:22	322788.000000	6455.760000	-0.007813	-0.683594	-1.007813	0.317431	0.279817	0.273394	-15.838623	-82.015991	84.442139
C:\Users\cware\Desktop\Steller20November\TagTesting20Nov2013\M15.DSG	11-1-2013	16:30:22	322789.000000	6455.780000	-0.218750	-0.628906	-1.300781	0.316514	0.280734	0.270642	-19.638062	-71.151733	78.018188
C:\Users\cware\Desktop\Steller20November\TagTesting20Nov2013\M15.DSG	11-1-2013	16:30:22	322790.000000	6455.800000	-0.105469	-0.503906	-1.417969	0.313761	0.284404	0.268807	-19.515991	-39.871216	65.567017
C:\Users\cware\Desktop\Steller20November\TagTesting20Nov2013\M15.DSG	11-1-2013	16:30:22	322791.000000	6455.820000	-0.152344	-0.582031	-1.597656	0.311927	0.286239	0.268807	-3.295898	-23.742676	43.899536
C:\Users\cware\Desktop\Steller20November\TagTesting20Nov2013\M15.DSG	11-1-2013	16:30:22	322792.000000	6455.840000	-0.015625	-0.648438	-1.335938	0.311009	0.287156	0.265138	4.989624	-8.117676	31.433105
C:\Users\cware\Desktop\Steller20November\TagTesting20Nov2013\M15.DSG	11-1-2013	16:30:22	322793.000000	6455.860000	-0.015625	-0.648438	-1.335938	0.308257	0.287156	0.266055	6.378174	7.293701	27.893066
C:\Users\cware\Desktop\Steller20November\TagTesting20Nov2013\M15.DSG	11-1-2013	16:30:22	322794.000000	6455.880000	0.054688	-0.613281	-1.242188	0.303670	0.288991	0.266972	3.051758	22.750854	26.565552
C:\Users\cware\Desktop\Steller20November\TagTesting20Nov2013\M15.DSG	11-1-2013	16:30:22	322795.000000	6455.900000	0.074219	-0.585938	-1.207031	0.300917	0.288073	0.266972	-8.483887	38.604736	28.274536
C:\Users\cware\Desktop\Steller20November\TagTesting20Nov2013\M15.DSG	11-1-2013	16:30:22	322796.000000	6455.920000	0.097656	-0.582031	-1.144531	0.298165	0.287156	0.272477	-22.232056	57.952881	26.794434
C:\Users\cware\Desktop\Steller20November\TagTesting20Nov2013\M15.DSG	11-1-2013	16:30:22	322797.000000	6455.940000	0.167969	-0.566406	-1.156250	0.288991	0.286239	0.277064	-26.123047	63.995361	22.369385
C:\Users\cware\Desktop\Steller20November\TagTesting20Nov2013\M15.DSG	11-1-2013	16:30:22	322798.000000	6455.960000	0.214844	-0.503906	-1.160156	0.286239	0.284404	0.278899	-25.588989	65.490723	16.738892
C:\Users\cware\Desktop\Steller20November\TagTesting20Nov2013\M15.DSG	11-1-2013	16:30:22	322799.000000	6455.980000	0.242188	-0.421875	-1.187500	0.277982	0.281651	0.285321	-17.761230	68.496704	11.627197
C:\Users\cware\Desktop\Steller20November\TagTesting20Nov2013\M15.DSG	11-1-2013	16:30:22	322800.000000	6456.000000	0.273438	-0.347656	-1.230469	0.273394	0.279817	0.288991	-8.163452	71.701050	6.301880
C:\Users\cware\Desktop\Steller20November\TagTesting20Nov2013\M15.DSG	11-1-2013	16:30:22	322801.000000	6456.020000	0.273438	-0.304688	-1.226563	0.265138	0.277982	0.294495	-1.708984	83.511353	7.919312
C:\Users\cware\Desktop\Steller20November\TagTesting20Nov2013\M15.DSG	11-1-2013	16:30:22	322802.000000	6456.040000	0.359375	-0.253906	-1.203125	0.259633	0.277064	0.296330	-1.113892	84.869385	11.932373
C:\Users\cware\Desktop\Steller20November\TagTesting20Nov2013\M15.DSG	11-1-2013	16:30:22	322803.000000	6456.060000	0.425781	-0.230469	-1.191406	0.249541	0.273394	0.300917	-7.354736	85.449219	16.586304
C:\Users\cware\Desktop\Steller20November\TagTesting20Nov2013\M15.DSG	11-1-2013	16:30:22	322804.000000	6456.080000	0.449219	-0.250000	-1.097656	0.242202	0.272477	0.302752	-16.387939	90.621948	22.018433
C:\Users\cware\Desktop\Steller20November\TagTesting20Nov2013\M15.DSG	11-1-2013	16:30:22	322805.000000	6456.100000	0.507813	-0.296875	-1.027344	0.232110	0.269725	0.307339	-20.599365	86.029053	23.544312
C:\Users\cware\Desktop\Steller20November\TagTesting20Nov2013\M15.DSG	11-1-2013	16:30:22	322806.000000	6456.120000	0.562500	-0.257813	-0.964844	0.225688	0.267890	0.311009	-10.101318	82.901001	24.932861
C:\Users\cware\Desktop\Steller20November\TagTesting20Nov2013\M15.DSG	11-1-2013	16:30:22	322807.000000	6456.140000	0.605469	-0.230469	-0.898438	0.213761	0.264220	0.312844	-2.487183	77.835083	21.697998
C:\Users\cware\Desktop\Steller20November\TagTesting20Nov2013\M15.DSG	11-1-2013	16:30:22	322808.000000	6456.160000	0.582031	-0.203125	-0.808594	0.207339	0.263303	0.314679	-2.395630	70.922852	22.735596
C:\Users\cware\Desktop\Steller20November\TagTesting20Nov2013\M15.DSG	11-1-2013	16:30:22	322809.000000	6456.180000	0.585938	-0.171875	-0.730469	0.198165	0.260550	0.314679	-6.637573	57.998657	26.306152
C:\Users\cware\Desktop\Steller20November\TagTesting20Nov2013\M15.DSG	11-1-2013	16:30:22	322810.000000	6456.200000	0.609375	-0.156250	-0.671875	0.194495	0.257798	0.316514	-16.250610	34.545898	31.799316
C:\Users\cware\Desktop\Steller20November\TagTesting20Nov2013\M15.DSG	11-1-2013	16:30:22	322811.000000	6456.220000	0.613281	-0.074219	-0.621094	0.190826	0.255046	0.317431	-26.733398	8.209229	28.762817
C:\Users\cware\Desktop\Steller20November\TagTesting20Nov2013\M15.DSG	11-1-2013	16:30:22	322812.000000	6456.240000	0.515625	0.082031	-0.597656	0.188073	0.250459	0.319266	-27.862549	3.189087	17.745972
C:\Users\cware\Desktop\Steller20November\TagTesting20Nov2013\M15.DSG	11-1-2013	16:30:22	322813.000000	6456.260000	0.437500	0.300781	-0.558594	0.187156	0.248624	0.319266	-14.602661	3.265381	8.972168
C:\Users\cware\Desktop\Steller20November\TagTesting20Nov2013\M15.DSG	11-1-2013	16:30:22	322814.000000	6456.280000	0.484375	0.468750	-0.542969	0.188991	0.246789	0.319266	8.255005	-16.891479	-1.754761
C:\Users\cware\Desktop\Steller20November\TagTesting20Nov2013\M15.DSG	11-1-2013	16:30:22	322815.000000	6456.300000	0.648438	0.535156	-0.488281	0.189908	0.248624	0.316514	22.644043	-48.477173	-19.378662
C:\Users\cware\Desktop\Steller20November\TagTesting20Nov2013\M15.DSG	11-1-2013	16:30:22	322816.000000	6456.320000	0.769531	0.449219	-0.507813	0.198165	0.251376	0.312844	23.437500	-96.466064	-56.427002
C:\Users\cware\Desktop\Steller20November\TagTesting20Nov2013\M15.DSG	11-1-2013	16:30:22	322817.000000	6456.340000	0.832031	0.261719	-0.625000	0.207339	0.254128	0.310092	13.442993	-138.046265	-84.320068
C:\Users\cware\Desktop\Steller20November\TagTesting20Nov2013\M15.DSG	11-1-2013	16:30:22	322818.000000	6456.360000	0.683594	0.125000	-0.886719	0.228440	0.255046	0.307339	-4.959106	-133.773804	-90.667725
C:\Users\cware\Desktop\Steller20November\TagTesting20Nov2013\M15.DSG	11-1-2013	16:30:22	322819.000000	6456.380000	0.484375	0.132813	-1.218750	0.239450	0.256881	0.304587	-15.380859	-119.949341	-66.513062
C:\Users\cware\Desktop\Steller20November\TagTesting20Nov2013\M15.DSG	11-1-2013	16:30:22	322820.000000	6456.400000	-0.109375	0.285156	-1.496094	0.253211	0.255046	0.301835	-19.729614	-40.298462	-31.097412
C:\Users\cware\Desktop\Steller20November\TagTesting20Nov2013\M15.DSG	11-1-2013	16:30:22	322821.000000	6456.420000	0.191406	0.414063	-1.222656	0.255046	0.256881	0.300917	-0.930786	-38.452148	-10.437012
C:\Users\cware\Desktop\Steller20November\TagTesting20Nov2013\M15.DSG	11-1-2013	16:30:22	322822.000000	6456.440000	0.417969	0.324219	-0.964844	0.257798	0.261468	0.298165	46.875000	-18.676758	3.341675
C:\Users\cware\Desktop\Steller20November\TagTesting20Nov2013\M15.DSG	11-1-2013	16:30:22	322823.000000	6456.460000	0.562500	0.093750	-0.933594	0.258716	0.265138	0.293578	74.050903	-22.140503	0.198364
C:\Users\cware\Desktop\Steller20November\TagTesting20Nov2013\M15.DSG	11-1-2013	16:30:22	322824.000000	6456.480000	0.578125	-0.250000	-1.191406	0.259633	0.275229	0.284404	88.134766	-18.646240	-7.141113
C:\Users\cware\Desktop\Steller20November\TagTesting20Nov2013\M15.DSG	11-1-2013	16:30:22	322825.000000	6456.500000	0.566406	-0.609375	-1.429688	0.259633	0.281651	0.278899	93.902588	-17.700195	-21.331787
C:\Users\cware\Desktop\Steller20November\TagTesting20Nov2013\M15.DSG	11-1-2013	16:30:22	322826.000000	6456.520000	0.441406	-0.765625	-1.414063	0.261468	0.291743	0.267890	93.582153	-5.706787	-31.127930
C:\Users\cware\Desktop\Steller20November\TagTesting20Nov2013\M15.DSG	11-1-2013	16:30:22	322827.000000	6456.540000	0.324219	-0.738281	-1.324219	0.263303	0.296330	0.263303	69.808960	8.895874	-36.544800
C:\Users\cware\Desktop\Steller20November\TagTesting20Nov2013\M15.DSG	11-1-2013	16:30:22	322828.000000	6456.560000	0.269531	-0.679688	-1.308594	0.266055	0.301835	0.256881	27.679443	19.638062	-43.319702
C:\Users\cware\Desktop\Steller20November\TagTesting20Nov2013\M15.DSG	11-1-2013	16:30:22	322829.000000	6456.580000	0.175781	-0.660156	-1.195313	0.266972	0.303670	0.256881	3.158569	42.419434	-51.376343
C:\Users\cware\Desktop\Steller20November\TagTesting20Nov2013\M15.DSG	11-1-2013	16:30:22	322830.000000	6456.600000	0.214844	-0.621094	-1.128906	0.268807	0.304587	0.258716	-18.554688	53.070068	-54.962158
C:\Users\cware\Desktop\Steller20November\TagTesting20Nov2013\M15.DSG	11-1-2013	16:30:22	322831.000000	6456.620000	0.238281	-0.578125	-1.085938	0.269725	0.303670	0.259633	-30.288696	63.354492	-55.007935
C:\Users\cware\Desktop\Steller20November\TagTesting20Nov2013\M15.DSG	11-1-2013	16:30:22	322832.000000	6456.640000	0.292969	-0.546875	-1.058594	0.266972	0.300917	0.266055	-44.723511	64.666748	-54.290771
C:\Users\cware\Desktop\Steller20November\TagTesting20Nov2013\M15.DSG	11-1-2013	16:30:22	322833.000000	6456.660000	0.335938	-0.523438	-1.046875	0.267890	0.299083	0.269725	-57.128906	60.913086	-51.330566
C:\Users\cware\Desktop\Steller20November\TagTesting20Nov2013\M15.DSG	11-1-2013	16:30:22	322834.000000	6456.680000	0.371094	-0.519531	-1.070313	0.267890	0.295413	0.277982	-68.130493	56.198120	-42.770386
C:\Users\cware\Desktop\Steller20November\TagTesting20Nov2013\M15.DSG	11-1-2013	16:30:22	322835.000000	6456.700000	0.406250	-0.535156	-1.128906	0.265138	0.292661	0.280734	-74.859619	53.848267	-35.202026
C:\Users\cware\Desktop\Steller20November\TagTesting20Nov2013\M15.DSG	11-1-2013	16:30:22	322836.000000	6456.720000	0.441406	-0.523438	-1.136719	0.265138	0.290826	0.286239	-83.297729	53.344727	-27.786255
C:\Users\cware\Desktop\Steller20November\TagTesting20Nov2013\M15.DSG	11-1-2013	16:30:22	322837.000000	6456.740000	0.511719	-0.484375	-1.148438	0.262385	0.284404	0.295413	-86.441040	47.760010	-25.466919
C:\Users\cware\Desktop\Steller20November\TagTesting20Nov2013\M15.DSG	11-1-2013	16:30:22	322838.000000	6456.760000	0.546875	-0.429688	-1.132813	0.261468	0.280734	0.300000	-83.145142	48.965454	-24.887085
C:\Users\cware\Desktop\Steller20November\TagTesting20Nov2013\M15.DSG	11-1-2013	16:30:22	322839.000000	6456.780000	0.531250	-0.386719	-1.105469	0.259633	0.273394	0.310092	-75.210571	54.367065	-25.100708
C:\Users\cware\Desktop\Steller20November\TagTesting20Nov2013\M15.DSG	11-1-2013	16:30:22	322840.000000	6456.800000	0.507813	-0.355469	-1.031250	0.257798	0.273394	0.313761	-60.882568	61.065674	-30.364990
C:\Users\cware\Desktop\Steller20November\TagTesting20Nov2013\M15.DSG	11-1-2013	16:30:22	322841.000000	6456.820000	0.535156	-0.312500	-0.972656	0.254128	0.268807	0.322018	-47.149658	58.151245	-36.331177
C:\Users\cware\Desktop\Steller20November\TagTesting20Nov2013\M15.DSG	11-1-2013	16:30:22	322842.000000	6456.840000	0.566406	-0.273438	-0.937500	0.252294	0.267890	0.325688	-34.408569	47.042847	-38.345337
C:\Users\cware\Desktop\Steller20November\TagTesting20Nov2013\M15.DSG	11-1-2013	16:30:22	322843.000000	6456.860000	0.570313	-0.257813	-0.890625	0.251376	0.266972	0.329358	-28.457642	36.727905	-39.596558
C:\Users\cware\Desktop\Steller20November\TagTesting20Nov2013\M15.DSG	11-1-2013	16:30:22	322844.000000	6456.880000	0.593750	-0.242188	-0.816406	0.252294	0.266972	0.331193	-24.093628	22.293091	-40.527344
C:\Users\cware\Desktop\Steller20November\TagTesting20Nov2013\M15.DSG	11-1-2013	16:30:22	322845.000000	6456.900000	0.593750	-0.214844	-0.722656	0.253211	0.267890	0.333945	-23.895264	11.383057	-36.651611
C:\Users\cware\Desktop\Steller20November\TagTesting20Nov2013\M15.DSG	11-1-2013	16:30:22	322846.000000	6456.920000	0.507813	-0.183594	-0.578125	0.255963	0.268807	0.333945	-21.011353	-6.652832	-30.746460
C:\Users\cware\Desktop\Steller20November\TagTesting20Nov2013\M15.DSG	11-1-2013	16:30:22	322847.000000	6456.940000	0.507813	-0.183594	-0.578125	0.259633	0.270642	0.334862	-4.928589	-8.773804	-25.314331
C:\Users\cware\Desktop\Steller20November\TagTesting20Nov2013\M15.DSG	11-1-2013	16:30:22	322848.000000	6456.960000	0.542969	-0.394531	-0.410156	0.266972	0.273394	0.333028	-0.045776	-33.737183	-22.323608
C:\Users\cware\Desktop\Steller20November\TagTesting20Nov2013\M15.DSG	11-1-2013	16:30:22	322849.000000	6456.980000	0.613281	-0.515625	-0.453125	0.270642	0.275229	0.332110	13.137817	-56.808472	-20.095825
C:\Users\cware\Desktop\Steller20November\TagTesting20Nov2013\M15.DSG	11-1-2013	16:30:22	322850.000000	6457.000000	0.562500	-0.574219	-0.550781	0.282569	0.280734	0.323853	36.560059	-78.186035	-9.658813
C:\Users\cware\Desktop\Steller20November\TagTesting20Nov2013\M15.DSG	11-1-2013	16:30:22	322851.000000	6457.020000	0.460938	-0.582031	-0.691406	0.289908	0.284404	0.318349	54.428101	-82.580566	4.180908
C:\Users\cware\Desktop\Steller20November\TagTesting20Nov2013\M15.DSG	11-1-2013	16:30:22	322852.000000	6457.040000	0.503906	-0.625000	-0.695313	0.300917	0.295413	0.305505	67.764282	-100.891113	17.990112
C:\Users\cware\Desktop\Steller20November\TagTesting20Nov2013\M15.DSG	11-1-2013	16:30:22	322853.000000	6457.060000	0.625000	-0.664063	-0.812500	0.306422	0.300917	0.295413	57.495117	-110.244751	33.676147
C:\Users\cware\Desktop\Steller20November\TagTesting20Nov2013\M15.DSG	11-1-2013	16:30:22	322854.000000	6457.080000	0.570313	-0.750000	-0.835938	0.313761	0.309174	0.280734	29.205322	-103.652954	56.579590
C:\Users\cware\Desktop\Steller20November\TagTesting20Nov2013\M15.DSG	11-1-2013	16:30:22	322855.000000	6457.100000	0.699219	-0.824219	-0.722656	0.315596	0.313761	0.272477	6.988525	-113.204956	52.368164
C:\Users\cware\Desktop\Steller20November\TagTesting20Nov2013\M15.DSG	11-1-2013	16:30:22	322856.000000	6457.120000	0.585938	-0.914063	-0.671875	0.319266	0.316514	0.263303	-28.976440	-103.729248	50.216675
C:\Users\cware\Desktop\Steller20November\TagTesting20Nov2013\M15.DSG	11-1-2013	16:30:22	322857.000000	6457.140000	0.429688	-0.980469	-0.800781	0.319266	0.315596	0.261468	-47.927856	-89.157104	50.811768
C:\Users\cware\Desktop\Steller20November\TagTesting20Nov2013\M15.DSG	11-1-2013	16:30:22	322858.000000	6457.160000	0.339844	-1.093750	-0.968750	0.317431	0.310092	0.261468	-58.105469	-62.332153	55.572510
C:\Users\cware\Desktop\Steller20November\TagTesting20Nov2013\M15.DSG	11-1-2013	16:30:22	322859.000000	6457.180000	0.308594	-1.089844	-1.058594	0.314679	0.307339	0.262385	-60.028076	-41.091919	60.928345
C:\Users\cware\Desktop\Steller20November\TagTesting20Nov2013\M15.DSG	11-1-2013	16:30:22	322860.000000	6457.200000	0.292969	-0.914063	-1.132813	0.309174	0.300000	0.269725	-50.216675	-29.968262	64.453125
C:\Users\cware\Desktop\Steller20November\TagTesting20Nov2013\M15.DSG	11-1-2013	16:30:22	322861.000000	6457.220000	0.214844	-0.714844	-1.261719	0.305505	0.295413	0.272477	-37.628174	-19.409180	68.832397
C:\Users\cware\Desktop\Steller20November\TagTesting20Nov2013\M15.DSG	11-1-2013	16:30:22	322862.000000	6457.240000	0.226563	-0.636719	-1.320313	0.297248	0.289908	0.276147	-24.017334	-10.848999	79.483032
C:\Users\cware\Desktop\Steller20November\TagTesting20Nov2013\M15.DSG	11-1-2013	16:30:22	322863.000000	6457.260000	0.187500	-0.531250	-1.320313	0.291743	0.288073	0.278899	-12.435913	-4.531860	85.433960
C:\Users\cware\Desktop\Steller20November\TagTesting20Nov2013\M15.DSG	11-1-2013	16:30:22	322864.000000	6457.280000	0.101563	-0.484375	-1.351563	0.282569	0.286239	0.282569	-3.936768	16.113281	90.866089
C:\Users\cware\Desktop\Steller20November\TagTesting20Nov2013\M15.DSG	11-1-2013	16:30:22	322865.000000	6457.300000	0.156250	-0.355469	-1.343750	0.277064	0.285321	0.284404	7.446289	16.876221	77.911377
C:\Users\cware\Desktop\Steller20November\TagTesting20Nov2013\M15.DSG	11-1-2013	16:30:22	322866.000000	6457.320000	0.093750	-0.316406	-1.246094	0.267890	0.283486	0.288073	7.125854	60.409546	62.957764
C:\Users\cware\Desktop\Steller20November\TagTesting20Nov2013\M15.DSG	11-1-2013	16:30:22	322867.000000	6457.340000	0.441406	-0.292969	-1.261719	0.261468	0.283486	0.288991	2.822876	22.567749	58.380127
C:\Users\cware\Desktop\Steller20November\TagTesting20Nov2013\M15.DSG	11-1-2013	16:30:22	322868.000000	6457.360000	0.148438	-0.312500	-1.140625	0.252294	0.278899	0.291743	-1.251221	54.351807	46.356201
C:\Users\cware\Desktop\Steller20November\TagTesting20Nov2013\M15.DSG	11-1-2013	16:30:22	322869.000000	6457.380000	0.566406	-0.085938	-1.191406	0.248624	0.278899	0.293578	5.813599	28.564453	19.912720
C:\Users\cware\Desktop\Steller20November\TagTesting20Nov2013\M15.DSG	11-1-2013	16:30:22	322870.000000	6457.400000	0.625000	0.078125	-1.132813	0.245872	0.274312	0.296330	-4.058838	10.452271	11.627197
C:\Users\cware\Desktop\Steller20November\TagTesting20Nov2013\M15.DSG	11-1-2013	16:30:22	322871.000000	6457.420000	0.535156	0.050781	-1.058594	0.246789	0.272477	0.297248	-25.909424	-34.255981	29.663086
C:\Users\cware\Desktop\Steller20November\TagTesting20Nov2013\M15.DSG	11-1-2013	16:30:22	322872.000000	6457.440000	0.242188	-0.050781	-0.988281	0.247706	0.269725	0.298165	-46.661377	-36.087036	60.028076
C:\Users\cware\Desktop\Steller20November\TagTesting20Nov2013\M15.DSG	11-1-2013	16:30:22	322873.000000	6457.460000	0.117188	0.015625	-0.824219	0.245872	0.263303	0.300000	-41.412354	-63.232422	74.859619
C:\Users\cware\Desktop\Steller20November\TagTesting20Nov2013\M15.DSG	11-1-2013	16:30:22	322874.000000	6457.480000	0.632813	0.378906	-0.625000	0.247706	0.261468	0.300000	-23.529053	-112.686157	70.098877
C:\Users\cware\Desktop\Steller20November\TagTesting20Nov2013\M15.DSG	11-1-2013	16:30:22	322875.000000	6457.500000	0.632813	0.378906	-0.625000	0.254128	0.260550	0.297248	-1.998901	-143.402100	59.860229
C:\Users\cware\Desktop\Steller20November\TagTesting20Nov2013\M15.DSG	11-1-2013	16:30:22	322876.000000	6457.520000	0.554688	-0.023438	-0.554688	0.257798	0.259633	0.293578	36.651611	-169.692993	53.085327
C:\Users\cware\Desktop\Steller20November\TagTesting20Nov2013\M15.DSG	11-1-2013	16:30:22	322877.000000	6457.540000	0.585938	-0.179688	-0.523438	0.272477	0.265138	0.280734	70.144653	-230.651855	57.617188
C:\Users\cware\Desktop\Steller20November\TagTesting20Nov2013\M15.DSG	11-1-2013	16:30:22	322878.000000	6457.560000	0.281250	-0.097656	-0.492188	0.279817	0.269725	0.270642	98.922729	-261.413574	26.321411
C:\Users\cware\Desktop\Steller20November\TagTesting20Nov2013\M15.DSG	11-1-2013	16:30:22	322879.000000	6457.580000	-0.253906	0.171875	-0.761719	0.300000	0.277064	0.246789	79.116821	-232.055664	1.037598
C:\Users\cware\Desktop\Steller20November\TagTesting20Nov2013\M15.DSG	11-1-2013	16:30:22	322880.000000	6457.600000	-0.593750	0.511719	-1.382813	0.307339	0.277982	0.237615	50.216675	-182.388306	6.958008
C:\Users\cware\Desktop\Steller20November\TagTesting20Nov2013\M15.DSG	11-1-2013	16:30:22	322881.000000	6457.620000	-0.789063	0.480469	-1.378906	0.317431	0.280734	0.219266	70.983887	-149.017334	19.760132
C:\Users\cware\Desktop\Steller20November\TagTesting20Nov2013\M15.DSG	11-1-2013	16:30:22	322882.000000	6457.640000	-0.796875	0.046875	-1.460938	0.319266	0.283486	0.210092	76.812744	-100.036621	20.919800
C:\Users\cware\Desktop\Steller20November\TagTesting20Nov2013\M15.DSG	11-1-2013	16:30:22	322883.000000	6457.660000	-0.808594	-0.320313	-1.507813	0.318349	0.289908	0.196330	67.840576	-60.501099	22.430420
C:\Users\cware\Desktop\Steller20November\TagTesting20Nov2013\M15.DSG	11-1-2013	16:30:22	322884.000000	6457.680000	-0.773438	-0.539063	-1.511719	0.317431	0.292661	0.192661	52.185059	-19.424438	19.714355
C:\Users\cware\Desktop\Steller20November\TagTesting20Nov2013\M15.DSG	11-1-2013	16:30:22	322885.000000	6457.700000	-0.781250	-0.707031	-1.507813	0.314679	0.296330	0.188073	34.210205	12.084961	19.897461
C:\Users\cware\Desktop\Steller20November\TagTesting20Nov2013\M15.DSG	11-1-2013	16:30:22	322886.000000	6457.720000	-0.644531	-0.785156	-1.484375	0.312844	0.298165	0.187156	6.103516	37.521362	17.715454
C:\Users\cware\Desktop\Steller20November\TagTesting20Nov2013\M15.DSG	11-1-2013	16:30:22	322887.000000	6457.740000	-0.515625	-0.777344	-1.421875	0.310092	0.299083	0.185321	-11.337280	58.776855	19.378662
C:\Users\cware\Desktop\Steller20November\TagTesting20Nov2013\M15.DSG	11-1-2013	16:30:22	322888.000000	6457.760000	-0.351563	-0.738281	-1.332031	0.304587	0.302752	0.191743	-30.654907	73.654175	21.453857
C:\Users\cware\Desktop\Steller20November\TagTesting20Nov2013\M15.DSG	11-1-2013	16:30:22	322889.000000	6457.780000	-0.265625	-0.664063	-1.238281	0.301835	0.303670	0.194495	-45.745850	91.430664	19.866943
C:\Users\cware\Desktop\Steller20November\TagTesting20Nov2013\M15.DSG	11-1-2013	16:30:22	322890.000000	6457.800000	-0.187500	-0.593750	-1.183594	0.293578	0.304587	0.205505	-57.113647	107.421875	19.760132
C:\Users\cware\Desktop\Steller20November\TagTesting20Nov2013\M15.DSG	11-1-2013	16:30:22	322891.000000	6457.820000	-0.058594	-0.570313	-1.148438	0.288991	0.302752	0.211927	-64.056396	117.065430	18.096924
C:\Users\cware\Desktop\Steller20November\TagTesting20Nov2013\M15.DSG	11-1-2013	16:30:22	322892.000000	6457.840000	0.046875	-0.542969	-1.128906	0.279817	0.303670	0.224771	-75.363159	125.335693	13.854980
C:\Users\cware\Desktop\Steller20November\TagTesting20Nov2013\M15.DSG	11-1-2013	16:30:22	322893.000000	6457.860000	0.156250	-0.558594	-1.156250	0.276147	0.300917	0.232110	-83.740234	132.949829	7.827759
C:\Users\cware\Desktop\Steller20November\TagTesting20Nov2013\M15.DSG	11-1-2013	16:30:22	322894.000000	6457.880000	0.281250	-0.585938	-1.136719	0.266055	0.297248	0.248624	-85.449219	133.865356	0.473022
C:\Users\cware\Desktop\Steller20November\TagTesting20Nov2013\M15.DSG	11-1-2013	16:30:22	322895.000000	6457.900000	0.355469	-0.632813	-1.113281	0.260550	0.295413	0.255963	-82.229614	131.530762	-2.136230
C:\Users\cware\Desktop\Steller20November\TagTesting20Nov2013\M15.DSG	11-1-2013	16:30:22	322896.000000	6457.920000	0.398438	-0.601563	-1.046875	0.250459	0.288073	0.270642	-81.665039	125.793457	-0.961304
C:\Users\cware\Desktop\Steller20November\TagTesting20Nov2013\M15.DSG	11-1-2013	16:30:22	322897.000000	6457.940000	0.449219	-0.519531	-1.015625	0.244954	0.286239	0.277064	-80.398560	120.513916	-1.815796
C:\Users\cware\Desktop\Steller20November\TagTesting20Nov2013\M15.DSG	11-1-2013	16:30:22	322898.000000	6457.960000	0.484375	-0.402344	-0.984375	0.233028	0.277982	0.289908	-68.069458	112.075806	-4.638672
C:\Users\cware\Desktop\Steller20November\TagTesting20Nov2013\M15.DSG	11-1-2013	16:30:22	322899.000000	6457.980000	0.527344	-0.296875	-0.976563	0.227523	0.274312	0.294495	-55.374146	102.905273	-8.773804
C:\Users\cware\Desktop\Steller20November\TagTesting20Nov2013\M15.DSG	11-1-2013	16:30:22	322900.000000	6458.000000	0.558594	-0.242188	-0.996094	0.219266	0.268807	0.301835	-39.627075	98.281860	-16.662598
C:\Users\cware\Desktop\Steller20November\TagTesting20Nov2013\M15.DSG	11-1-2013	16:30:22	322901.000000	6458.020000	0.542969	-0.214844	-0.992188	0.215596	0.265138	0.305505	-23.880005	97.808838	-24.917603
C:\Users\cware\Desktop\Steller20November\TagTesting20Nov2013\M15.DSG	11-1-2013	16:30:22	322902.000000	6458.040000	0.542969	-0.167969	-0.910156	0.207339	0.262385	0.308257	-10.131836	93.139648	-27.694702
C:\Users\cware\Desktop\Steller20November\TagTesting20Nov2013\M15.DSG	11-1-2013	16:30:22	322903.000000	6458.060000	0.535156	-0.191406	-0.820313	0.203670	0.261468	0.311927	-9.857178	88.287354	-25.756836
C:\Users\cware\Desktop\Steller20November\TagTesting20Nov2013\M15.DSG	11-1-2013	16:30:22	322904.000000	6458.080000	0.511719	-0.164063	-0.757813	0.196330	0.256881	0.312844	-20.019531	75.729370	-17.791748
C:\Users\cware\Desktop\Steller20November\TagTesting20Nov2013\M15.DSG	11-1-2013	16:30:22	322905.000000	6458.100000	0.496094	-0.070313	-0.687500	0.191743	0.255046	0.314679	-30.761719	71.624756	-8.392334
C:\Users\cware\Desktop\Steller20November\TagTesting20Nov2013\M15.DSG	11-1-2013	16:30:22	322906.000000	6458.120000	0.539063	0.105469	-0.621094	0.185321	0.249541	0.317431	-36.697388	54.550171	-1.312256
C:\Users\cware\Desktop\Steller20November\TagTesting20Nov2013\M15.DSG	11-1-2013	16:30:22	322907.000000	6458.140000	0.507813	0.410156	-0.535156	0.183486	0.246789	0.320183	-27.145386	31.356812	-5.554199
C:\Users\cware\Desktop\Steller20November\TagTesting20Nov2013\M15.DSG	11-1-2013	16:30:22	322908.000000	6458.160000	0.460938	0.687500	-0.558594	0.181651	0.244954	0.320183	3.616333	20.675659	-18.295288
C:\Users\cware\Desktop\Steller20November\TagTesting20Nov2013\M15.DSG	11-1-2013	16:30:22	322909.000000	6458.180000	0.628906	0.675781	-0.675781	0.182569	0.246789	0.317431	25.543213	-6.484985	-24.963379
C:\Users\cware\Desktop\Steller20November\TagTesting20Nov2013\M15.DSG	11-1-2013	16:30:22	322910.000000	6458.200000	0.769531	0.417969	-0.777344	0.183486	0.249541	0.314679	36.575317	-55.221558	-33.203125
C:\Users\cware\Desktop\Steller20November\TagTesting20Nov2013\M15.DSG	11-1-2013	16:30:22	322911.000000	6458.220000	0.546875	0.207031	-0.886719	0.193578	0.254128	0.310092	36.987305	-41.091919	-52.307129
C:\Users\cware\Desktop\Steller20November\TagTesting20Nov2013\M15.DSG	11-1-2013	16:30:22	322912.000000	6458.240000	0.460938	0.113281	-0.949219	0.198165	0.257798	0.307339	20.721436	-44.494629	-76.995850
C:\Users\cware\Desktop\Steller20November\TagTesting20Nov2013\M15.DSG	11-1-2013	16:30:22	322913.000000	6458.260000	0.390625	0.046875	-1.000000	0.208257	0.261468	0.303670	2.807617	-46.279907	-88.394165
C:\Users\cware\Desktop\Steller20November\TagTesting20Nov2013\M15.DSG	11-1-2013	16:30:22	322914.000000	6458.280000	0.265625	0.042969	-1.222656	0.212844	0.261468	0.301835	-11.886597	-21.774292	-88.851929
C:\Users\cware\Desktop\Steller20November\TagTesting20Nov2013\M15.DSG	11-1-2013	16:30:22	322915.000000	6458.300000	0.355469	0.253906	-1.171875	0.222936	0.261468	0.301835	-13.717651	-38.970947	-76.034546
C:\Users\cware\Desktop\Steller20November\TagTesting20Nov2013\M15.DSG	11-1-2013	16:30:22	322916.000000	6458.320000	0.269531	0.359375	-1.046875	0.225688	0.261468	0.300917	1.358032	12.023926	-61.309814
C:\Users\cware\Desktop\Steller20November\TagTesting20Nov2013\M15.DSG	11-1-2013	16:30:22	322917.000000	6458.340000	0.183594	0.304688	-1.195313	0.227523	0.263303	0.300000	5.065918	32.272339	-51.712036
C:\Users\cware\Desktop\Steller20November\TagTesting20Nov2013\M15.DSG	11-1-2013	16:30:22	322918.000000	6458.360000	0.285156	0.230469	-1.242188	0.227523	0.264220	0.300000	16.998291	52.688599	-46.524048
C:\Users\cware\Desktop\Steller20November\TagTesting20Nov2013\M15.DSG	11-1-2013	16:30:22	322919.000000	6458.380000	0.484375	0.093750	-1.203125	0.224771	0.268807	0.295413	42.327881	50.354004	-38.574219
C:\Users\cware\Desktop\Steller20November\TagTesting20Nov2013\M15.DSG	11-1-2013	16:30:22	322920.000000	6458.400000	0.742188	-0.121094	-1.179688	0.223853	0.272477	0.291743	60.272217	19.149780	-42.831421
C:\Users\cware\Desktop\Steller20November\TagTesting20Nov2013\M15.DSG	11-1-2013	16:30:22	322921.000000	6458.420000	0.792969	-0.304688	-1.289063	0.224771	0.280734	0.285321	57.754517	6.713867	-53.848267
C:\Users\cware\Desktop\Steller20November\TagTesting20Nov2013\M15.DSG	11-1-2013	16:30:22	322922.000000	6458.440000	0.621094	-0.453125	-1.312500	0.228440	0.286239	0.280734	42.968750	8.529663	-52.871704
C:\Users\cware\Desktop\Steller20November\TagTesting20Nov2013\M15.DSG	11-1-2013	16:30:22	322923.000000	6458.460000	0.531250	-0.539063	-1.281250	0.229358	0.287156	0.277982	19.729614	16.265869	-50.033569
C:\Users\cware\Desktop\Steller20November\TagTesting20Nov2013\M15.DSG	11-1-2013	16:30:22	322924.000000	6458.480000	0.453125	-0.550781	-1.250000	0.230275	0.292661	0.277064	-12.832642	36.437988	-51.513672
C:\Users\cware\Desktop\Steller20November\TagTesting20Nov2013\M15.DSG	11-1-2013	16:30:22	322925.000000	6458.500000	0.351563	-0.550781	-1.261719	0.230275	0.292661	0.277982	-38.665771	49.468994	-52.536011
C:\Users\cware\Desktop\Steller20November\TagTesting20Nov2013\M15.DSG	11-1-2013	16:30:22	322926.000000	6458.520000	0.335938	-0.535156	-1.195313	0.230275	0.292661	0.281651	-57.022095	58.364868	-50.735474
C:\Users\cware\Desktop\Steller20November\TagTesting20Nov2013\M15.DSG	11-1-2013	16:30:22	322927.000000	6458.540000	0.433594	-0.488281	-1.101563	0.229358	0.291743	0.285321	-68.206787	53.070068	-45.516968
C:\Users\cware\Desktop\Steller20November\TagTesting20Nov2013\M15.DSG	11-1-2013	16:30:22	322928.000000	6458.560000	0.511719	-0.378906	-1.070313	0.228440	0.288073	0.292661	-79.010010	51.589966	-41.687012
C:\Users\cware\Desktop\Steller20November\TagTesting20Nov2013\M15.DSG	11-1-2013	16:30:22	322929.000000	6458.580000	0.511719	-0.378906	-1.070313	0.226606	0.285321	0.297248	-85.876465	46.371460	-35.705566
C:\Users\cware\Desktop\Steller20November\TagTesting20Nov2013\M15.DSG	11-1-2013	16:30:22	322930.000000	6458.600000	0.621094	-0.386719	-1.164063	0.224771	0.280734	0.304587	-87.661743	40.328979	-29.647827
C:\Users\cware\Desktop\Steller20November\TagTesting20Nov2013\M15.DSG	11-1-2013	16:30:22	322931.000000	6458.620000	0.679688	-0.382813	-1.121094	0.222936	0.277982	0.309174	-83.267212	34.011841	-29.815674
C:\Users\cware\Desktop\Steller20November\TagTesting20Nov2013\M15.DSG	11-1-2013	16:30:22	322932.000000	6458.640000	0.648438	-0.367188	-1.042969	0.222936	0.275229	0.316514	-71.319580	38.925171	-36.682129
C:\Users\cware\Desktop\Steller20November\TagTesting20Nov2013\M15.DSG	11-1-2013	16:30:22	322933.000000	6458.660000	0.542969	-0.351563	-0.945313	0.222936	0.274312	0.322018	-54.626465	60.150146	-46.829224
C:\Users\cware\Desktop\Steller20November\TagTesting20Nov2013\M15.DSG	11-1-2013	16:30:22	322934.000000	6458.680000	0.546875	-0.332031	-0.855469	0.219266	0.275229	0.325688	-28.457642	66.864014	-55.160522
C:\Users\cware\Desktop\Steller20November\TagTesting20Nov2013\M15.DSG	11-1-2013	16:30:22	322935.000000	6458.700000	0.570313	-0.343750	-0.750000	0.216514	0.276147	0.327523	-12.390137	58.990479	-54.473877
C:\Users\cware\Desktop\Steller20November\TagTesting20Nov2013\M15.DSG	11-1-2013	16:30:22	322936.000000	6458.720000	0.617188	-0.359375	-0.593750	0.217431	0.279817	0.330275	-10.391235	38.284302	-47.256470
C:\Users\cware\Desktop\Steller20November\TagTesting20Nov2013\M15.DSG	11-1-2013	16:30:22	322937.000000	6458.740000	0.574219	-0.355469	-0.453125	0.216514	0.282569	0.329358	-13.183594	29.983521	-40.969849
C:\Users\cware\Desktop\Steller20November\TagTesting20Nov2013\M15.DSG	11-1-2013	16:30:22	322938.000000	6458.760000	0.558594	-0.363281	-0.308594	0.217431	0.286239	0.330275	-12.741089	16.815186	-35.812378
C:\Users\cware\Desktop\Steller20November\TagTesting20Nov2013\M15.DSG	11-1-2013	16:30:22	322939.000000	6458.780000	0.546875	-0.425781	-0.238281	0.219266	0.288991	0.331193	-5.691528	0.366211	-32.928467
C:\Users\cware\Desktop\Steller20November\TagTesting20Nov2013\M15.DSG	11-1-2013	16:30:22	322940.000000	6458.800000	0.632813	-0.414063	-0.250000	0.225688	0.292661	0.328440	5.462646	-33.889771	-31.433105
C:\Users\cware\Desktop\Steller20November\TagTesting20Nov2013\M15.DSG	11-1-2013	16:30:22	322941.000000	6458.820000	0.687500	-0.328125	-0.347656	0.232110	0.296330	0.325688	26.641846	-73.715210	-39.932251
C:\Users\cware\Desktop\Steller20November\TagTesting20Nov2013\M15.DSG	11-1-2013	16:30:22	322942.000000	6458.840000	0.632813	-0.347656	-0.527344	0.247706	0.303670	0.314679	43.991089	-104.598999	-51.177979
C:\Users\cware\Desktop\Steller20November\TagTesting20Nov2013\M15.DSG	11-1-2013	16:30:22	322943.000000	6458.860000	0.546875	-0.472656	-0.695313	0.256881	0.307339	0.304587	54.321289	-125.122070	-43.441772
C:\Users\cware\Desktop\Steller20November\TagTesting20Nov2013\M15.DSG	11-1-2013	16:30:22	322944.000000	6458.880000	0.503906	-0.714844	-0.773438	0.276147	0.316514	0.291743	69.839478	-139.495850	-28.808594
C:\Users\cware\Desktop\Steller20November\TagTesting20Nov2013\M15.DSG	11-1-2013	16:30:22	322945.000000	6458.900000	0.457031	-0.855469	-0.859375	0.283486	0.320183	0.284404	70.175171	-122.222900	-1.480103
C:\Users\cware\Desktop\Steller20November\TagTesting20Nov2013\M15.DSG	11-1-2013	16:30:22	322946.000000	6458.920000	0.453125	-1.027344	-0.867188	0.288991	0.323853	0.276147	17.761230	-98.159790	10.864258
C:\Users\cware\Desktop\Steller20November\TagTesting20Nov2013\M15.DSG	11-1-2013	16:30:22	322947.000000	6458.940000	0.507813	-1.050781	-0.828125	0.295413	0.323853	0.266055	-22.827148	-77.758789	-1.968384
C:\Users\cware\Desktop\Steller20November\TagTesting20Nov2013\M15.DSG	11-1-2013	16:30:22	322948.000000	6458.960000	0.640625	-1.093750	-0.621094	0.298165	0.322018	0.266055	-61.691284	-39.062500	-15.029907
C:\Users\cware\Desktop\Steller20November\TagTesting20Nov2013\M15.DSG	11-1-2013	16:30:22	322949.000000	6458.980000	0.378906	-0.992188	-0.718750	0.300000	0.310092	0.271560	-75.363159	-1.754761	-26.824951
C:\Users\cware\Desktop\Steller20November\TagTesting20Nov2013\M15.DSG	11-1-2013	16:30:22	322950.000000	6459.000000	0.437500	-0.902344	-0.792969	0.299083	0.303670	0.276147	-84.014893	-1.815796	-32.608032
C:\Users\cware\Desktop\Steller20November\TagTesting20Nov2013\M15.DSG	11-1-2013	16:30:22	322951.000000	6459.020000	0.593750	-0.847656	-0.832031	0.300000	0.288073	0.285321	-87.768555	-13.076782	-19.180298
C:\Users\cware\Desktop\Steller20November\TagTesting20Nov2013\M15.DSG	11-1-2013	16:30:22	322952.000000	6459.040000	0.570313	-0.675781	-1.058594	0.300000	0.280734	0.288991	-77.529907	-8.529663	0.183105
C:\Users\cware\Desktop\Steller20November\TagTesting20Nov2013\M15.DSG	11-1-2013	16:30:22	322953.000000	6459.060000	0.460938	-0.402344	-1.351563	0.297248	0.267890	0.295413	-65.750122	-6.515503	-0.411987
C:\Users\cware\Desktop\Steller20November\TagTesting20Nov2013\M15.DSG	11-1-2013	16:30:22	322954.000000	6459.080000	0.414063	-0.218750	-1.425781	0.297248	0.263303	0.299083	-42.922974	1.892090	-1.388550
C:\Users\cware\Desktop\Steller20November\TagTesting20Nov2013\M15.DSG	11-1-2013	16:30:22	322955.000000	6459.100000	0.378906	-0.214844	-1.437500	0.293578	0.255963	0.303670	-33.309937	8.209229	12.039185
C:\Users\cware\Desktop\Steller20November\TagTesting20Nov2013\M15.DSG	11-1-2013	16:30:22	322956.000000	6459.120000	0.148438	-0.316406	-1.359375	0.292661	0.253211	0.304587	-9.628296	32.348633	19.180298
C:\Users\cware\Desktop\Steller20November\TagTesting20Nov2013\M15.DSG	11-1-2013	16:30:22	322957.000000	6459.140000	0.148438	-0.316406	-1.359375	0.286239	0.252294	0.308257	4.745483	47.576904	24.246216
C:\Users\cware\Desktop\Steller20November\TagTesting20Nov2013\M15.DSG	11-1-2013	16:30:22	322958.000000	6459.160000	0.179688	-0.265625	-1.250000	0.280734	0.250459	0.311009	20.355225	95.458984	13.900757
C:\Users\cware\Desktop\Steller20November\TagTesting20Nov2013\M15.DSG	11-1-2013	16:30:22	322959.000000	6459.180000	0.324219	-0.289063	-1.164063	0.275229	0.251376	0.315596	26.245117	95.977783	8.377075
C:\Users\cware\Desktop\Steller20November\TagTesting20Nov2013\M15.DSG	11-1-2013	16:30:22	322960.000000	6459.200000	0.437500	-0.273438	-1.066406	0.264220	0.251376	0.315596	31.478882	104.141235	-1.968384
C:\Users\cware\Desktop\Steller20November\TagTesting20Nov2013\M15.DSG	11-1-2013	16:30:22	322961.000000	6459.220000	0.476563	-0.308594	-1.039063	0.256881	0.250459	0.317431	38.101196	117.996216	-10.299683
C:\Users\cware\Desktop\Steller20November\TagTesting20Nov2013\M15.DSG	11-1-2013	16:30:22	322962.000000	6459.240000	0.585938	-0.398438	-1.039063	0.244954	0.252294	0.320183	36.880493	118.026733	-12.283325
C:\Users\cware\Desktop\Steller20November\TagTesting20Nov2013\M15.DSG	11-1-2013	16:30:22	322963.000000	6459.260000	0.636719	-0.488281	-1.089844	0.237615	0.254128	0.321101	21.697998	112.808228	5.340576
C:\Users\cware\Desktop\Steller20November\TagTesting20Nov2013\M15.DSG	11-1-2013	16:30:22	322964.000000	6459.280000	0.703125	-0.515625	-1.082031	0.222018	0.253211	0.322936	0.930786	95.718384	25.238037
C:\Users\cware\Desktop\Steller20November\TagTesting20Nov2013\M15.DSG	11-1-2013	16:30:22	322965.000000	6459.300000	0.683594	-0.511719	-1.066406	0.214679	0.251376	0.325688	-12.329102	99.533081	31.982422
C:\Users\cware\Desktop\Steller20November\TagTesting20Nov2013\M15.DSG	11-1-2013	16:30:22	322966.000000	6459.320000	0.753906	-0.503906	-0.968750	0.199083	0.247706	0.328440	-22.033691	83.450317	29.495239
C:\Users\cware\Desktop\Steller20November\TagTesting20Nov2013\M15.DSG	11-1-2013	16:30:22	322967.000000	6459.340000	0.742188	-0.476563	-0.902344	0.192661	0.244037	0.331193	-25.711060	73.425293	24.185181
C:\Users\cware\Desktop\Steller20November\TagTesting20Nov2013\M15.DSG	11-1-2013	16:30:22	322968.000000	6459.360000	0.722656	-0.363281	-0.742188	0.180734	0.238532	0.334862	-19.134521	63.842773	17.913818
C:\Users\cware\Desktop\Steller20November\TagTesting20Nov2013\M15.DSG	11-1-2013	16:30:22	322969.000000	6459.380000	0.714844	-0.277344	-0.636719	0.175229	0.234862	0.335780	-17.883301	52.230835	13.381958
C:\Users\cware\Desktop\Steller20November\TagTesting20Nov2013\M15.DSG	11-1-2013	16:30:22	322970.000000	6459.400000	0.710938	-0.222656	-0.558594	0.166972	0.228440	0.339450	-25.405884	30.212402	10.559082
C:\Users\cware\Desktop\Steller20November\TagTesting20Nov2013\M15.DSG	11-1-2013	16:30:22	322971.000000	6459.420000	0.679688	-0.113281	-0.511719	0.165138	0.225688	0.340367	-35.980225	4.196167	7.598877
C:\Users\cware\Desktop\Steller20November\TagTesting20Nov2013\M15.DSG	11-1-2013	16:30:22	322972.000000	6459.440000	0.601563	0.089844	-0.511719	0.164220	0.216514	0.344037	-51.437378	-22.506714	-5.966187
C:\Users\cware\Desktop\Steller20November\TagTesting20Nov2013\M15.DSG	11-1-2013	16:30:22	322973.000000	6459.460000	0.535156	0.121094	-0.570313	0.166972	0.211927	0.345872	-58.502197	-22.903442	-16.937256
C:\Users\cware\Desktop\Steller20November\TagTesting20Nov2013\M15.DSG	11-1-2013	16:30:22	322974.000000	6459.480000	0.507813	-0.007813	-0.507813	0.169725	0.201835	0.349541	-66.207886	-26.016235	-24.719238
C:\Users\cware\Desktop\Steller20November\TagTesting20Nov2013\M15.DSG	11-1-2013	16:30:22	322975.000000	6459.500000	0.636719	-0.109375	-0.515625	0.172477	0.197248	0.349541	-67.291260	-49.179077	-33.935547
C:\Users\cware\Desktop\Steller20November\TagTesting20Nov2013\M15.DSG	11-1-2013	16:30:22	322976.000000	6459.520000	0.718750	-0.113281	-0.515625	0.182569	0.188073	0.352294	-65.505981	-75.897217	-44.799805
C:\Users\cware\Desktop\Steller20November\TagTesting20Nov2013\M15.DSG	11-1-2013	16:30:22	322977.000000	6459.540000	0.695313	-0.121094	-0.582031	0.189908	0.183486	0.353211	-60.363770	-99.258423	-54.183960
C:\Users\cware\Desktop\Steller20November\TagTesting20Nov2013\M15.DSG	11-1-2013	16:30:22	322978.000000	6459.560000	0.605469	-0.132813	-0.726563	0.205505	0.176147	0.354128	-58.700562	-99.716187	-52.001953
C:\Users\cware\Desktop\Steller20November\TagTesting20Nov2013\M15.DSG	11-1-2013	16:30:22	322979.000000	6459.580000	0.562500	-0.097656	-0.886719	0.211927	0.171560	0.354128	-79.666138	-100.967407	-46.142578
C:\Users\cware\Desktop\Steller20November\TagTesting20Nov2013\M15.DSG	11-1-2013	16:30:22	322980.000000	6459.600000	0.648438	-0.058594	-1.019531	0.224771	0.160550	0.355046	-87.707520	-47.729492	-47.225952
C:\Users\cware\Desktop\Steller20November\TagTesting20Nov2013\M15.DSG	11-1-2013	16:30:22	322981.000000	6459.620000	0.566406	0.015625	-1.070313	0.227523	0.155046	0.355963	-71.380615	-40.679932	-51.879883
C:\Users\cware\Desktop\Steller20November\TagTesting20Nov2013\M15.DSG	11-1-2013	16:30:22	322982.000000	6459.640000	0.585938	0.242188	-0.960938	0.231193	0.146789	0.354128	-44.738770	-12.557983	-64.331055
C:\Users\cware\Desktop\Steller20November\TagTesting20Nov2013\M15.DSG	11-1-2013	16:30:22	322983.000000	6459.660000	0.468750	0.355469	-0.921875	0.233945	0.144037	0.355046	-27.175903	-2.624512	-75.973511
C:\Users\cware\Desktop\Steller20November\TagTesting20Nov2013\M15.DSG	11-1-2013	16:30:22	322984.000000	6459.680000	0.472656	0.261719	-1.210938	0.236697	0.142202	0.354128	-13.916016	-4.928589	-82.870483
C:\Users\cware\Desktop\Steller20November\TagTesting20Nov2013\M15.DSG	11-1-2013	16:30:22	322985.000000	6459.700000	0.414063	0.199219	-1.332031	0.237615	0.140367	0.352294	-10.147095	4.867554	-79.467773
C:\Users\cware\Desktop\Steller20November\TagTesting20Nov2013\M15.DSG	11-1-2013	16:30:22	322986.000000	6459.720000	0.445313	0.144531	-1.410156	0.237615	0.138532	0.351376	-2.716064	24.566650	-70.892334
C:\Users\cware\Desktop\Steller20November\TagTesting20Nov2013\M15.DSG	11-1-2013	16:30:22	322987.000000	6459.740000	0.535156	0.082031	-1.375000	0.236697	0.139450	0.351376	12.954712	35.140991	-65.032959
C:\Users\cware\Desktop\Steller20November\TagTesting20Nov2013\M15.DSG	11-1-2013	16:30:22	322988.000000	6459.760000	0.628906	-0.054688	-1.296875	0.233028	0.142202	0.351376	18.905640	41.091919	-56.015015
C:\Users\cware\Desktop\Steller20November\TagTesting20Nov2013\M15.DSG	11-1-2013	16:30:22	322989.000000	6459.780000	0.644531	-0.199219	-1.265625	0.227523	0.144037	0.352294	10.223389	53.604126	-45.898438
C:\Users\cware\Desktop\Steller20November\TagTesting20Nov2013\M15.DSG	11-1-2013	16:30:22	322990.000000	6459.800000	0.648438	-0.250000	-1.199219	0.222936	0.145872	0.352294	-2.822876	67.337036	-37.796021
C:\Users\cware\Desktop\Steller20November\TagTesting20Nov2013\M15.DSG	11-1-2013	16:30:22	322991.000000	6459.820000	0.660156	-0.292969	-1.117188	0.214679	0.145872	0.354128	-17.654419	70.327759	-35.583496
C:\Users\cware\Desktop\Steller20November\TagTesting20Nov2013\M15.DSG	11-1-2013	16:30:22	322992.000000	6459.840000	0.617188	-0.308594	-1.058594	0.209174	0.144954	0.354128	-38.909912	78.735352	-38.009644
C:\Users\cware\Desktop\Steller20November\TagTesting20Nov2013\M15.DSG	11-1-2013	16:30:22	322993.000000	6459.860000	0.585938	-0.289063	-0.996094	0.198165	0.141284	0.355963	-52.062988	88.745117	-43.518066
C:\Users\cware\Desktop\Steller20November\TagTesting20Nov2013\M15.DSG	11-1-2013	16:30:22	322994.000000	6459.880000	0.605469	-0.253906	-0.937500	0.192661	0.136697	0.355963	-61.920166	97.671509	-52.307129
C:\Users\cware\Desktop\Steller20November\TagTesting20Nov2013\M15.DSG	11-1-2013	16:30:22	322995.000000	6459.900000	0.687500	-0.222656	-0.886719	0.180734	0.130275	0.357798	-71.853638	95.336914	-57.159424
C:\Users\cware\Desktop\Steller20November\TagTesting20Nov2013\M15.DSG	11-1-2013	16:30:22	322996.000000	6459.920000	0.730469	-0.179688	-0.847656	0.174312	0.124771	0.356881	-85.540771	87.799072	-56.564331
C:\Users\cware\Desktop\Steller20November\TagTesting20Nov2013\M15.DSG	11-1-2013	16:30:22	322997.000000	6459.940000	0.746094	-0.125000	-0.812500	0.168807	0.120183	0.356881	-92.010498	87.692261	-53.924561
C:\Users\cware\Desktop\Steller20November\TagTesting20Nov2013\M15.DSG	11-1-2013	16:30:22	322998.000000	6459.960000	0.761719	-0.062500	-0.757813	0.156881	0.110092	0.355046	-94.375610	89.447021	-47.210693
C:\Users\cware\Desktop\Steller20November\TagTesting20Nov2013\M15.DSG	11-1-2013	16:30:22	322999.000000	6459.980000	0.835938	-0.042969	-0.742188	0.151376	0.103670	0.355046	-97.412109	78.842163	-44.235229
C:\Users\cware\Desktop\Steller20November\TagTesting20Nov2013\M15.DSG	11-1-2013	16:30:22	323000.000000	6460.000000	0.886719	-0.066406	-0.769531	0.141284	0.092661	0.353211	-99.121094	78.353882	-42.999268
C:\Users\cware\Desktop\Steller20November\TagTesting20Nov2013\M15.DSG	11-1-2013	16:30:22	323001.000000	6460.020000	0.925781	-0.058594	-0.777344	0.133945	0.087156	0.352294	-98.464966	69.885254	-47.729492
C:\Users\cware\Desktop\Steller20November\TagTesting20Nov2013\M15.DSG	11-1-2013	16:30:22	323002.000000	6460.040000	0.921875	-0.046875	-0.781250	0.124771	0.077064	0.349541	-90.438843	63.568115	-61.569214
C:\Users\cware\Desktop\Steller20November\TagTesting20Nov2013\M15.DSG	11-1-2013	16:30:22	323003.000000	6460.060000	0.875000	-0.058594	-0.800781	0.121101	0.071560	0.347706	-81.420898	59.143066	-71.929932
C:\Users\cware\Desktop\Steller20November\TagTesting20Nov2013\M15.DSG	11-1-2013	16:30:22	323004.000000	6460.080000	0.773438	-0.109375	-0.792969	0.111927	0.064220	0.344037	-72.052002	60.684204	-75.881958
C:\Users\cware\Desktop\Steller20November\TagTesting20Nov2013\M15.DSG	11-1-2013	16:30:22	323005.000000	6460.100000	0.781250	-0.171875	-0.761719	0.107339	0.062385	0.342202	-65.307617	49.407959	-76.004028
C:\Users\cware\Desktop\Steller20November\TagTesting20Nov2013\M15.DSG	11-1-2013	16:30:22	323006.000000	6460.120000	0.792969	-0.238281	-0.753906	0.100917	0.056881	0.338532	-54.931641	31.555176	-76.705933
C:\Users\cware\Desktop\Steller20November\TagTesting20Nov2013\M15.DSG	11-1-2013	16:30:22	323007.000000	6460.140000	0.750000	-0.281250	-0.734375	0.099083	0.057798	0.336697	-39.337158	30.441284	-78.674316
C:\Users\cware\Desktop\Steller20November\TagTesting20Nov2013\M15.DSG	11-1-2013	16:30:22	323008.000000	6460.160000	0.726563	-0.300781	-0.691406	0.092661	0.057798	0.333028	-18.661499	21.499634	-82.443237
C:\Users\cware\Desktop\Steller20November\TagTesting20Nov2013\M15.DSG	11-1-2013	16:30:22	323009.000000	6460.180000	0.730469	-0.320313	-0.625000	0.091743	0.059633	0.333945	1.358032	20.187378	-86.685181
C:\Users\cware\Desktop\Steller20November\TagTesting20Nov2013\M15.DSG	11-1-2013	16:30:22	323010.000000	6460.200000	0.753906	-0.371094	-0.527344	0.086239	0.066055	0.331193	27.252197	14.053345	-92.864990
C:\Users\cware\Desktop\Steller20November\TagTesting20Nov2013\M15.DSG	11-1-2013	16:30:22	323011.000000	6460.220000	0.753906	-0.371094	-0.527344	0.085321	0.071560	0.330275	44.998169	14.419556	-94.284058
C:\Users\cware\Desktop\Steller20November\TagTesting20Nov2013\M15.DSG	11-1-2013	16:30:22	323012.000000	6460.240000	0.835938	-0.523438	-0.414063	0.082569	0.082569	0.328440	54.046631	9.750366	-95.046997
C:\Users\cware\Desktop\Steller20November\TagTesting20Nov2013\M15.DSG	11-1-2013	16:30:22	323013.000000	6460.260000	0.828125	-0.605469	-0.398438	0.082569	0.088991	0.327523	51.315308	-0.473022	-93.856812
C:\Users\cware\Desktop\Steller20November\TagTesting20Nov2013\M15.DSG	11-1-2013	16:30:22	323014.000000	6460.280000	0.792969	-0.671875	-0.437500	0.083486	0.100917	0.325688	41.305542	-10.772705	-86.898804
C:\Users\cware\Desktop\Steller20November\TagTesting20Nov2013\M15.DSG	11-1-2013	16:30:22	323015.000000	6460.300000	0.683594	-0.722656	-0.476563	0.084404	0.106422	0.324771	29.815674	-7.843018	-76.675415
C:\Users\cware\Desktop\Steller20November\TagTesting20Nov2013\M15.DSG	11-1-2013	16:30:22	323016.000000	6460.320000	0.609375	-0.742188	-0.492188	0.083486	0.113761	0.324771	15.411377	9.857178	-63.522339
C:\Users\cware\Desktop\Steller20November\TagTesting20Nov2013\M15.DSG	11-1-2013	16:30:22	323017.000000	6460.340000	0.597656	-0.781250	-0.511719	0.083486	0.116514	0.323853	6.286621	27.832031	-59.524536
C:\Users\cware\Desktop\Steller20November\TagTesting20Nov2013\M15.DSG	11-1-2013	16:30:22	323018.000000	6460.360000	0.664063	-0.867188	-0.539063	0.078899	0.120183	0.321101	-1.251221	44.921875	-54.641724
C:\Users\cware\Desktop\Steller20November\TagTesting20Nov2013\M15.DSG	11-1-2013	16:30:22	323019.000000	6460.380000	0.742188	-0.910156	-0.500000	0.076147	0.122018	0.318349	-11.032104	52.841187	-46.173096
C:\Users\cware\Desktop\Steller20November\TagTesting20Nov2013\M15.DSG	11-1-2013	16:30:22	323020.000000	6460.400000	0.796875	-0.906250	-0.480469	0.074312	0.123853	0.316514	-26.260376	47.897339	-37.200928
C:\Users\cware\Desktop\Steller20November\TagTesting20Nov2013\M15.DSG	11-1-2013	16:30:22	323021.000000	6460.420000	0.832031	-0.855469	-0.468750	0.070642	0.122936	0.313761	-37.582397	38.513184	-34.713745
C:\Users\cware\Desktop\Steller20November\TagTesting20Nov2013\M15.DSG	11-1-2013	16:30:22	323022.000000	6460.440000	0.761719	-0.796875	-0.546875	0.066972	0.122018	0.312844	-47.744751	40.054321	-37.384033
C:\Users\cware\Desktop\Steller20November\TagTesting20Nov2013\M15.DSG	11-1-2013	16:30:22	323023.000000	6460.460000	0.750000	-0.765625	-0.582031	0.064220	0.119266	0.310092	-52.261353	33.874512	-37.734985
C:\Users\cware\Desktop\Steller20November\TagTesting20Nov2013\M15.DSG	11-1-2013	16:30:22	323024.000000	6460.480000	0.816406	-0.761719	-0.558594	0.061468	0.117431	0.309174	-51.910400	13.183594	-30.776978
C:\Users\cware\Desktop\Steller20November\TagTesting20Nov2013\M15.DSG	11-1-2013	16:30:22	323025.000000	6460.500000	0.820313	-0.769531	-0.566406	0.061468	0.114679	0.308257	-50.155640	1.602173	-22.506714
C:\Users\cware\Desktop\Steller20November\TagTesting20Nov2013\M15.DSG	11-1-2013	16:30:22	323026.000000	6460.520000	0.792969	-0.730469	-0.640625	0.061468	0.112844	0.309174	-49.758911	-6.225586	-11.581421
C:\Users\cware\Desktop\Steller20November\TagTesting20Nov2013\M15.DSG	11-1-2013	16:30:22	323027.000000	6460.540000	0.742188	-0.683594	-0.710938	0.061468	0.110092	0.310092	-46.264648	-7.705688	-5.157471
C:\Users\cware\Desktop\Steller20November\TagTesting20Nov2013\M15.DSG	11-1-2013	16:30:22	323028.000000	6460.560000	0.703125	-0.625000	-0.750000	0.061468	0.106422	0.311009	-38.467407	-5.386353	-0.122070
C:\Users\cware\Desktop\Steller20November\TagTesting20Nov2013\M15.DSG	11-1-2013	16:30:22	323029.000000	6460.580000	0.699219	-0.558594	-0.750000	0.062385	0.103670	0.311009	-28.823853	-1.434326	3.662109
C:\Users\cware\Desktop\Steller20November\TagTesting20Nov2013\M15.DSG	11-1-2013	16:30:22	323030.000000	6460.600000	0.687500	-0.523438	-0.726563	0.062385	0.103670	0.311009	-16.815186	6.546021	7.232666
C:\Users\cware\Desktop\Steller20November\TagTesting20Nov2013\M15.DSG	11-1-2013	16:30:22	323031.000000	6460.620000	0.707031	-0.523438	-0.687500	0.062385	0.100917	0.311009	-10.437012	6.729126	9.429932
C:\Users\cware\Desktop\Steller20November\TagTesting20Nov2013\M15.DSG	11-1-2013	16:30:22	323032.000000	6460.640000	0.757813	-0.542969	-0.656250	0.060550	0.100000	0.310092	-6.423950	1.312256	10.589600
C:\Users\cware\Desktop\Steller20November\TagTesting20Nov2013\M15.DSG	11-1-2013	16:30:22	323033.000000	6460.660000	0.812500	-0.539063	-0.636719	0.061468	0.100917	0.311927	-2.975464	-3.128052	11.138916
C:\Users\cware\Desktop\Steller20November\TagTesting20Nov2013\M15.DSG	11-1-2013	16:30:22	323034.000000	6460.680000	0.820313	-0.527344	-0.609375	0.061468	0.100000	0.310092	3.311157	-4.241943	11.154175
C:\Users\cware\Desktop\Steller20November\TagTesting20Nov2013\M15.DSG	11-1-2013	16:30:22	323035.000000	6460.700000	0.808594	-0.527344	-0.582031	0.062385	0.100917	0.308257	6.912231	-4.135132	11.032104
C:\Users\cware\Desktop\Steller20November\TagTesting20Nov2013\M15.DSG	11-1-2013	16:30:22	323036.000000	6460.720000	0.796875	-0.515625	-0.558594	0.062385	0.100917	0.310092	11.611938	-4.623413	10.421753
C:\Users\cware\Desktop\Steller20November\TagTesting20Nov2013\M15.DSG	11-1-2013	16:30:22	323037.000000	6460.740000	0.800781	-0.496094	-0.531250	0.062385	0.102752	0.309174	14.236450	-3.997803	9.918213
C:\Users\cware\Desktop\Steller20November\TagTesting20Nov2013\M15.DSG	11-1-2013	16:30:22	323038.000000	6460.760000	0.789063	-0.562500	-0.406250	0.062385	0.104587	0.310092	16.464233	-3.753662	10.177612
C:\Users\cware\Desktop\Steller20November\TagTesting20Nov2013\M15.DSG	11-1-2013	16:30:22	323039.000000	6460.780000	0.789063	-0.562500	-0.406250	0.062385	0.105505	0.310092	20.126343	-6.744385	10.192871
C:\Users\cware\Desktop\Steller20November\TagTesting20Nov2013\M15.DSG	11-1-2013	16:30:22	323040.000000	6460.800000	0.851563	-0.574219	-0.359375	0.063303	0.108257	0.311009	24.978638	-11.734009	11.230469
C:\Users\cware\Desktop\Steller20November\TagTesting20Nov2013\M15.DSG	11-1-2013	16:30:22	323041.000000	6460.820000	0.859375	-0.578125	-0.363281	0.063303	0.110092	0.310092	27.969360	-15.167236	12.191772
C:\Users\cware\Desktop\Steller20November\TagTesting20Nov2013\M15.DSG	11-1-2013	16:30:22	323042.000000	6460.840000	0.867188	-0.617188	-0.390625	0.065138	0.112844	0.311009	31.204224	-25.405884	13.778687
C:\Users\cware\Desktop\Steller20November\TagTesting20Nov2013\M15.DSG	11-1-2013	16:30:22	323043.000000	6460.860000	0.851563	-0.660156	-0.414063	0.065138	0.113761	0.315596	29.861450	-35.980225	18.661499
C:\Users\cware\Desktop\Steller20November\TagTesting20Nov2013\M15.DSG	11-1-2013	16:30:22	323044.000000	6460.880000	0.820313	-0.691406	-0.441406	0.070642	0.116514	0.314679	24.597168	-43.121338	25.436401
C:\Users\cware\Desktop\Steller20November\TagTesting20Nov2013\M15.DSG	11-1-2013	16:30:22	323045.000000	6460.900000	0.839844	-0.660156	-0.472656	0.072477	0.117431	0.314679	21.408081	-47.119141	24.429321
C:\Users\cware\Desktop\Steller20November\TagTesting20Nov2013\M15.DSG	11-1-2013	16:30:22	323046.000000	6460.920000	0.832031	-0.660156	-0.476563	0.077064	0.118349	0.319266	18.280029	-47.775269	23.483276
C:\Users\cware\Desktop\Steller20November\TagTesting20Nov2013\M15.DSG	11-1-2013	16:30:22	323047.000000	6460.940000	0.835938	-0.675781	-0.484375	0.079817	0.119266	0.320183	12.603760	-51.513672	24.368286
C:\Users\cware\Desktop\Steller20November\TagTesting20Nov2013\M15.DSG	11-1-2013	16:30:22	323048.000000	6460.960000	0.761719	-0.675781	-0.523438	0.085321	0.118349	0.322018	5.096436	-51.269531	27.557373
C:\Users\cware\Desktop\Steller20November\TagTesting20Nov2013\M15.DSG	11-1-2013	16:30:22	323049.000000	6460.980000	0.703125	-0.695313	-0.582031	0.088073	0.116514	0.324771	1.174927	-50.247192	29.769897
C:\Users\cware\Desktop\Steller20November\TagTesting20Nov2013\M15.DSG	11-1-2013	16:30:22	323050.000000	6461.000000	0.746094	-0.750000	-0.605469	0.092661	0.115596	0.328440	0.244141	-53.314209	36.148071
C:\Users\cware\Desktop\Steller20November\TagTesting20Nov2013\M15.DSG	11-1-2013	16:30:22	323051.000000	6461.020000	0.917969	-0.812500	-0.527344	0.096330	0.114679	0.330275	-2.365112	-72.265625	44.342041
C:\Users\cware\Desktop\Steller20November\TagTesting20Nov2013\M15.DSG	11-1-2013	16:30:22	323052.000000	6461.040000	0.953125	-0.816406	-0.523438	0.103670	0.111927	0.333945	-2.700806	-77.377319	50.582886
C:\Users\cware\Desktop\Steller20November\TagTesting20Nov2013\M15.DSG	11-1-2013	16:30:22	323053.000000	6461.060000	0.898438	-0.738281	-0.542969	0.108257	0.111009	0.336697	-7.659912	-69.854736	48.782349
C:\Users\cware\Desktop\Steller20November\TagTesting20Nov2013\M15.DSG	11-1-2013	16:30:22	323054.000000	6461.080000	0.832031	-0.664063	-0.550781	0.115596	0.106422	0.341284	-13.732910	-56.335449	49.194336
C:\Users\cware\Desktop\Steller20November\TagTesting20Nov2013\M15.DSG	11-1-2013	16:30:22	323055.000000	6461.100000	0.789063	-0.648438	-0.562500	0.119266	0.104587	0.343119	-15.380859	-51.269531	52.810669
C:\Users\cware\Desktop\Steller20November\TagTesting20Nov2013\M15.DSG	11-1-2013	16:30:22	323056.000000	6461.120000	0.714844	-0.605469	-0.578125	0.125688	0.100000	0.346789	-12.542725	-44.784546	59.326172
C:\Users\cware\Desktop\Steller20November\TagTesting20Nov2013\M15.DSG	11-1-2013	16:30:22	323057.000000	6461.140000	0.664063	-0.539063	-0.593750	0.128440	0.099083	0.347706	-7.659912	-44.601440	65.078735
C:\Users\cware\Desktop\Steller20November\TagTesting20Nov2013\M15.DSG	11-1-2013	16:30:22	323058.000000	6461.160000	0.648438	-0.488281	-0.609375	0.132110	0.097248	0.348624	-1.708984	-48.126221	70.205688
C:\Users\cware\Desktop\Steller20November\TagTesting20Nov2013\M15.DSG	11-1-2013	16:30:22	323059.000000	6461.180000	0.687500	-0.417969	-0.617188	0.137615	0.094495	0.353211	1.647949	-59.555054	70.999146
C:\Users\cware\Desktop\Steller20November\TagTesting20Nov2013\M15.DSG	11-1-2013	16:30:22	323060.000000	6461.200000	0.761719	-0.359375	-0.691406	0.142202	0.095413	0.355046	3.204346	-79.437256	72.937012
C:\Users\cware\Desktop\Steller20November\TagTesting20Nov2013\M15.DSG	11-1-2013	16:30:22	323061.000000	6461.220000	0.832031	-0.300781	-0.750000	0.154128	0.093578	0.357798	7.614136	-95.947266	74.783325
C:\Users\cware\Desktop\Steller20November\TagTesting20Nov2013\M15.DSG	11-1-2013	16:30:22	323062.000000	6461.240000	0.789063	-0.238281	-0.820313	0.160550	0.094495	0.359633	20.156860	-106.460571	78.933716
C:\Users\cware\Desktop\Steller20November\TagTesting20Nov2013\M15.DSG	11-1-2013	16:30:22	323063.000000	6461.260000	0.707031	-0.175781	-0.878906	0.176147	0.097248	0.363303	32.852173	-106.018066	82.199097
C:\Users\cware\Desktop\Steller20November\TagTesting20Nov2013\M15.DSG	11-1-2013	16:30:22	323064.000000	6461.280000	0.593750	-0.187500	-0.882813	0.182569	0.100000	0.363303	44.342041	-109.451294	91.323853
C:\Users\cware\Desktop\Steller20November\TagTesting20Nov2013\M15.DSG	11-1-2013	16:30:22	323065.000000	6461.300000	0.523438	-0.238281	-0.941406	0.198165	0.108257	0.366055	50.903320	-95.687866	99.624634
C:\Users\cware\Desktop\Steller20November\TagTesting20Nov2013\M15.DSG	11-1-2013	16:30:22	323066.000000	6461.320000	0.378906	-0.375000	-1.117188	0.203670	0.113761	0.366055	64.041138	-69.625854	101.898193
C:\Users\cware\Desktop\Steller20November\TagTesting20Nov2013\M15.DSG	11-1-2013	16:30:22	323067.000000	6461.340000	0.488281	-0.367188	-1.054688	0.211927	0.124771	0.366055	59.494019	-56.701660	99.105835
C:\Users\cware\Desktop\Steller20November\TagTesting20Nov2013\M15.DSG	11-1-2013	16:30:22	323068.000000	6461.360000	0.562500	-0.339844	-0.968750	0.214679	0.130275	0.366055	47.561646	-46.478271	89.035034
C:\Users\cware\Desktop\Steller20November\TagTesting20Nov2013\M15.DSG	11-1-2013	16:30:22	323069.000000	6461.380000	0.640625	-0.281250	-0.917969	0.221101	0.138532	0.365138	34.790039	-40.847778	79.895020
C:\Users\cware\Desktop\Steller20November\TagTesting20Nov2013\M15.DSG	11-1-2013	16:30:22	323070.000000	6461.400000	0.675781	-0.265625	-0.828125	0.222018	0.142202	0.366055	21.789551	-44.082642	63.217163
C:\Users\cware\Desktop\Steller20November\TagTesting20Nov2013\M15.DSG	11-1-2013	16:30:22	323071.000000	6461.420000	0.570313	-0.363281	-0.812500	0.223853	0.147706	0.365138	12.832642	-32.318115	57.052612
C:\Users\cware\Desktop\Steller20November\TagTesting20Nov2013\M15.DSG	11-1-2013	16:30:22	323072.000000	6461.440000	0.703125	-0.414063	-0.988281	0.227523	0.151376	0.364220	7.629395	-46.600342	48.049927
C:\Users\cware\Desktop\Steller20November\TagTesting20Nov2013\M15.DSG	11-1-2013	16:30:22	323073.000000	6461.460000	0.457031	-0.464844	-1.078125	0.229358	0.152294	0.364220	-3.570557	-31.600952	54.901123
C:\Users\cware\Desktop\Steller20November\TagTesting20Nov2013\M15.DSG	11-1-2013	16:30:22	323074.000000	6461.480000	0.382813	-0.519531	-1.152344	0.233028	0.155046	0.364220	-2.273560	-12.252808	55.862427
C:\Users\cware\Desktop\Steller20November\TagTesting20Nov2013\M15.DSG	11-1-2013	16:30:22	323075.000000	6461.500000	0.289063	-0.554688	-1.207031	0.231193	0.156881	0.364220	4.531860	12.710571	51.101685
C:\Users\cware\Desktop\Steller20November\TagTesting20Nov2013\M15.DSG	11-1-2013	16:30:22	323076.000000	6461.520000	0.347656	-0.515625	-1.218750	0.227523	0.159633	0.365138	17.501831	27.938843	40.435791
C:\Users\cware\Desktop\Steller20November\TagTesting20Nov2013\M15.DSG	11-1-2013	16:30:22	323077.000000	6461.540000	0.382813	-0.433594	-1.214844	0.223853	0.161468	0.365138	28.915405	38.604736	32.119751
C:\Users\cware\Desktop\Steller20November\TagTesting20Nov2013\M15.DSG	11-1-2013	16:30:22	323078.000000	6461.560000	0.464844	-0.375000	-1.195313	0.215596	0.166055	0.364220	41.839600	39.169312	26.687622
C:\Users\cware\Desktop\Steller20November\TagTesting20Nov2013\M15.DSG	11-1-2013	16:30:22	323079.000000	6461.580000	0.500000	-0.320313	-1.164063	0.212844	0.168807	0.362385	44.403076	33.065796	29.251099
C:\Users\cware\Desktop\Steller20November\TagTesting20Nov2013\M15.DSG	11-1-2013	16:30:22	323080.000000	6461.600000	0.515625	-0.242188	-1.113281	0.204587	0.174312	0.361468	42.633057	29.830933	38.574219
C:\Users\cware\Desktop\Steller20November\TagTesting20Nov2013\M15.DSG	11-1-2013	16:30:22	323081.000000	6461.620000	0.531250	-0.167969	-1.054688	0.202752	0.177064	0.360550	38.604736	28.915405	46.142578
C:\Users\cware\Desktop\Steller20November\TagTesting20Nov2013\M15.DSG	11-1-2013	16:30:22	323082.000000	6461.640000	0.566406	-0.156250	-1.042969	0.195413	0.181651	0.358716	31.997681	24.536133	47.943115
C:\Users\cware\Desktop\Steller20November\TagTesting20Nov2013\M15.DSG	11-1-2013	16:30:22	323083.000000	6461.660000	0.554688	-0.132813	-1.003906	0.190826	0.181651	0.357798	42.633057	39.321899	46.676636
C:\Users\cware\Desktop\Steller20November\TagTesting20Nov2013\M15.DSG	11-1-2013	16:30:22	323084.000000	6461.680000	0.621094	-0.097656	-0.882813	0.184404	0.186239	0.355963	57.205200	34.164429	46.279907
C:\Users\cware\Desktop\Steller20November\TagTesting20Nov2013\M15.DSG	11-1-2013	16:30:22	323085.000000	6461.700000	0.679688	-0.160156	-0.808594	0.179817	0.188991	0.354128	51.757813	21.148682	47.607422
C:\Users\cware\Desktop\Steller20November\TagTesting20Nov2013\M15.DSG	11-1-2013	16:30:22	323086.000000	6461.720000	0.656250	-0.144531	-0.726563	0.173394	0.192661	0.351376	35.888672	-6.484985	49.728394
C:\Users\cware\Desktop\Steller20November\TagTesting20Nov2013\M15.DSG	11-1-2013	16:30:22	323087.000000	6461.740000	0.558594	0.050781	-0.640625	0.173394	0.192661	0.350459	25.344849	-20.599365	48.812866
C:\Users\cware\Desktop\Steller20November\TagTesting20Nov2013\M15.DSG	11-1-2013	16:30:22	323088.000000	6461.760000	0.496094	0.292969	-0.613281	0.173394	0.194495	0.348624	26.443481	-22.308350	38.986206
C:\Users\cware\Desktop\Steller20November\TagTesting20Nov2013\M15.DSG	11-1-2013	16:30:22	323089.000000	6461.780000	0.558594	0.406250	-0.628906	0.174312	0.197248	0.345872	32.272339	-35.552979	25.222778
C:\Users\cware\Desktop\Steller20November\TagTesting20Nov2013\M15.DSG	11-1-2013	16:30:22	323090.000000	6461.800000	0.796875	0.308594	-0.574219	0.180734	0.200000	0.343119	43.869019	-72.296143	11.550903
C:\Users\cware\Desktop\Steller20November\TagTesting20Nov2013\M15.DSG	11-1-2013	16:30:22	323091.000000	6461.820000	0.929688	0.136719	-0.578125	0.185321	0.204587	0.342202	37.124634	-96.450806	4.028320
C:\Users\cware\Desktop\Steller20November\TagTesting20Nov2013\M15.DSG	11-1-2013	16:30:22	323092.000000	6461.840000	0.964844	-0.050781	-0.746094	0.199083	0.209174	0.339450	13.107300	-126.235962	-10.101318
C:\Users\cware\Desktop\Steller20November\TagTesting20Nov2013\M15.DSG	11-1-2013	16:30:22	323093.000000	6461.860000	0.964844	-0.050781	-0.746094	0.207339	0.211009	0.339450	-8.346558	-163.070679	-18.249512
C:\Users\cware\Desktop\Steller20November\TagTesting20Nov2013\M15.DSG	11-1-2013	16:30:22	323094.000000	6461.880000	0.812500	-0.027344	-0.929688	0.218349	0.211009	0.338532	-26.382446	-161.041260	-14.282227
C:\Users\cware\Desktop\Steller20November\TagTesting20Nov2013\M15.DSG	11-1-2013	16:30:22	323095.000000	6461.900000	0.636719	0.066406	-1.000000	0.237615	0.211009	0.338532	-45.059204	-149.291992	-2.914429
C:\Users\cware\Desktop\Steller20November\TagTesting20Nov2013\M15.DSG	11-1-2013	16:30:22	323096.000000	6461.920000	0.335938	0.332031	-1.117188	0.247706	0.208257	0.336697	-67.138672	-97.717285	-3.570557
C:\Users\cware\Desktop\Steller20November\TagTesting20Nov2013\M15.DSG	11-1-2013	16:30:22	323097.000000	6461.940000	0.085938	0.300781	-1.187500	0.257798	0.203670	0.337615	-31.356812	-43.930054	-12.420654
C:\Users\cware\Desktop\Steller20November\TagTesting20Nov2013\M15.DSG	11-1-2013	16:30:22	323098.000000	6461.960000	-0.105469	0.285156	-1.343750	0.259633	0.204587	0.337615	14.999390	-0.015259	-2.868652
C:\Users\cware\Desktop\Steller20November\TagTesting20Nov2013\M15.DSG	11-1-2013	16:30:22	323099.000000	6461.980000	-0.113281	0.339844	-1.429688	0.259633	0.210092	0.335780	38.345337	26.153564	48.126221
C:\Users\cware\Desktop\Steller20November\TagTesting20Nov2013\M15.DSG	11-1-2013	16:30:22	323100.000000	6462.000000	0.601563	0.367188	-1.109375	0.255963	0.214679	0.333945	57.296753	-19.470215	55.908203
C:\Users\cware\Desktop\Steller20November\TagTesting20Nov2013\M15.DSG	11-1-2013	16:30:22	323101.000000	6462.020000	0.644531	0.175781	-1.003906	0.255046	0.226606	0.326606	75.607300	-14.144897	36.453247
C:\Users\cware\Desktop\Steller20November\TagTesting20Nov2013\M15.DSG	11-1-2013	16:30:22	323102.000000	6462.040000	0.726563	-0.203125	-1.148438	0.255046	0.234862	0.323853	79.879761	-7.705688	-9.597778
C:\Users\cware\Desktop\Steller20November\TagTesting20Nov2013\M15.DSG	11-1-2013	16:30:22	323103.000000	6462.060000	0.613281	-0.609375	-1.164063	0.256881	0.246789	0.317431	53.970337	4.974365	-43.853760
C:\Users\cware\Desktop\Steller20November\TagTesting20Nov2013\M15.DSG	11-1-2013	16:30:22	323104.000000	6462.080000	0.507813	-0.796875	-0.992188	0.259633	0.249541	0.314679	22.003174	7.888794	-68.313599
C:\Users\cware\Desktop\Steller20November\TagTesting20Nov2013\M15.DSG	11-1-2013	16:30:22	323105.000000	6462.100000	0.605469	-0.707031	-0.980469	0.264220	0.253211	0.311927	-2.868652	-20.126343	-89.401245
C:\Users\cware\Desktop\Steller20November\TagTesting20Nov2013\M15.DSG	11-1-2013	16:30:22	323106.000000	6462.120000	0.539063	-0.476563	-1.085938	0.269725	0.251376	0.311009	-18.936157	-14.282227	-113.739014
C:\Users\cware\Desktop\Steller20November\TagTesting20Nov2013\M15.DSG	11-1-2013	16:30:22	323107.000000	6462.140000	0.289063	-0.269531	-1.359375	0.277982	0.248624	0.311927	-29.418945	91.888428	-128.494263
C:\Users\cware\Desktop\Steller20November\TagTesting20Nov2013\M15.DSG	11-1-2013	16:30:22	323108.000000	6462.160000	0.917969	-0.023438	-1.257813	0.278899	0.248624	0.311927	39.367676	14.251709	-103.164673
C:\Users\cware\Desktop\Steller20November\TagTesting20Nov2013\M15.DSG	11-1-2013	16:30:22	323109.000000	6462.180000	0.703125	-1.187500	0.085938	0.282569	0.253211	0.309174	-6.851196	-57.388306	17.868042
C:\Users\cware\Desktop\Steller20November\TagTesting20Nov2013\M15.DSG	11-1-2013	16:30:22	323110.000000	6462.200000	-0.320313	-2.000000	-0.210938	0.286239	0.252294	0.309174	-130.844116	-48.339844	61.157227
C:\Users\cware\Desktop\Steller20November\TagTesting20Nov2013\M15.DSG	11-1-2013	16:30:22	323111.000000	6462.220000	0.148438	-2.000000	-0.781250	0.283486	0.246789	0.314679	-198.928833	77.239990	0.885010
C:\Users\cware\Desktop\Steller20November\TagTesting20Nov2013\M15.DSG	11-1-2013	16:30:22	323112.000000	6462.240000	1.800781	-2.000000	-0.738281	0.275229	0.220183	0.332110	-343.612671	52.658081	-7.217407
C:\Users\cware\Desktop\Steller20November\TagTesting20Nov2013\M15.DSG	11-1-2013	16:30:22	323113.000000	6462.260000	1.070313	0.183594	-0.136719	0.269725	0.192661	0.343119	-342.651367	-204.910278	12.680054
C:\Users\cware\Desktop\Steller20November\TagTesting20Nov2013\M15.DSG	11-1-2013	16:30:22	323114.000000	6462.280000	-0.160156	1.996094	-1.167969	0.296330	0.150459	0.345872	-294.006348	-21.347046	-80.657959
C:\Users\cware\Desktop\Steller20November\TagTesting20Nov2013\M15.DSG	11-1-2013	16:30:22	323115.000000	6462.300000	-0.878906	1.996094	-1.800781	0.301835	0.133945	0.346789	196.548462	68.664551	-56.381226
C:\Users\cware\Desktop\Steller20November\TagTesting20Nov2013\M15.DSG	11-1-2013	16:30:22	323116.000000	6462.320000	-0.703125	1.996094	-1.597656	0.309174	0.211009	0.317431	499.984741	166.687012	12.100220
C:\Users\cware\Desktop\Steller20November\TagTesting20Nov2013\M15.DSG	11-1-2013	16:30:22	323117.000000	6462.340000	1.488281	0.640625	1.996094	0.319266	0.279817	0.262385	499.984741	-214.752197	139.572144
C:\Users\cware\Desktop\Steller20November\TagTesting20Nov2013\M15.DSG	11-1-2013	16:30:22	323118.000000	6462.360000	-0.453125	-2.000000	1.996094	0.316514	0.356881	0.192661	98.541260	-107.910156	110.839844
C:\Users\cware\Desktop\Steller20November\TagTesting20Nov2013\M15.DSG	11-1-2013	16:30:22	323119.000000	6462.380000	1.480469	-2.000000	-0.890625	0.301835	0.341284	0.210092	-420.013428	189.239502	2.532959
C:\Users\cware\Desktop\Steller20November\TagTesting20Nov2013\M15.DSG	11-1-2013	16:30:22	323120.000000	6462.400000	1.996094	-2.000000	1.996094	0.265138	0.266055	0.302752	-500.000000	112.503052	-108.932495
C:\Users\cware\Desktop\Steller20November\TagTesting20Nov2013\M15.DSG	11-1-2013	16:30:22	323121.000000	6462.420000	1.996094	-2.000000	1.996094	0.270642	0.200917	0.339450	-500.000000	-375.900269	-175.994873
C:\Users\cware\Desktop\Steller20November\TagTesting20Nov2013\M15.DSG	11-1-2013	16:30:22	323122.000000	6462.440000	-0.082031	1.996094	-2.000000	0.302752	0.114679	0.348624	-152.145386	-173.919678	-127.151489
C:\Users\cware\Desktop\Steller20November\TagTesting20Nov2013\M15.DSG	11-1-2013	16:30:22	323123.000000	6462.460000	-0.652344	1.996094	-0.550781	0.317431	0.120183	0.343119	499.984741	36.437988	105.438232
C:\Users\cware\Desktop\Steller20November\TagTesting20Nov2013\M15.DSG	11-1-2013	16:30:22	323124.000000	6462.480000	0.437500	1.996094	1.539063	0.305505	0.244037	0.306422	499.984741	334.793091	96.572876
C:\Users\cware\Desktop\Steller20November\TagTesting20Nov2013\M15.DSG	11-1-2013	16:30:22	323125.000000	6462.500000	1.996094	-2.000000	1.996094	0.297248	0.301835	0.255046	499.984741	-201.354980	139.358521
C:\Users\cware\Desktop\Steller20November\TagTesting20Nov2013\M15.DSG	11-1-2013	16:30:22	323126.000000	6462.520000	0.191406	-2.000000	0.503906	0.295413	0.353211	0.177982	170.471191	-61.767578	129.577637
C:\Users\cware\Desktop\Steller20November\TagTesting20Nov2013\M15.DSG	11-1-2013	16:30:22	323127.000000	6462.540000	0.242188	-2.000000	-1.207031	0.283486	0.349541	0.192661	-443.572998	189.468384	9.490967
C:\Users\cware\Desktop\Steller20November\TagTesting20Nov2013\M15.DSG	11-1-2013	16:30:22	323128.000000	6462.560000	0.554688	-2.000000	0.269531	0.264220	0.291743	0.288073	-500.000000	171.875000	-78.430176
C:\Users\cware\Desktop\Steller20November\TagTesting20Nov2013\M15.DSG	11-1-2013	16:30:22	323129.000000	6462.580000	1.605469	1.750000	1.996094	0.276147	0.236697	0.324771	-500.000000	-241.119385	-150.772095
C:\Users\cware\Desktop\Steller20November\TagTesting20Nov2013\M15.DSG	11-1-2013	16:30:22	323130.000000	6462.600000	0.289063	1.996094	-1.636719	0.300000	0.150459	0.346789	-292.358398	-30.883789	-127.380371
C:\Users\cware\Desktop\Steller20November\TagTesting20Nov2013\M15.DSG	11-1-2013	16:30:22	323131.000000	6462.620000	-0.156250	1.996094	-0.371094	0.317431	0.147706	0.339450	167.602539	-58.731079	83.724976
C:\Users\cware\Desktop\Steller20November\TagTesting20Nov2013\M15.DSG	11-1-2013	16:30:22	323132.000000	6462.640000	-0.832031	1.996094	0.183594	0.322018	0.233028	0.301835	499.984741	194.854736	49.758911
C:\Users\cware\Desktop\Steller20November\TagTesting20Nov2013\M15.DSG	11-1-2013	16:30:22	323133.000000	6462.660000	0.734375	0.792969	1.996094	0.319266	0.285321	0.257798	499.984741	98.983765	155.151367
C:\Users\cware\Desktop\Steller20November\TagTesting20Nov2013\M15.DSG	11-1-2013	16:30:22	323134.000000	6462.680000	1.996094	-2.000000	1.199219	0.313761	0.329358	0.210092	324.569702	-326.095581	69.656372
C:\Users\cware\Desktop\Steller20November\TagTesting20Nov2013\M15.DSG	11-1-2013	16:30:22	323135.000000	6462.700000	-0.269531	-2.000000	-0.683594	0.306422	0.344954	0.201835	-388.351440	200.332642	-27.923584
C:\Users\cware\Desktop\Steller20November\TagTesting20Nov2013\M15.DSG	11-1-2013	16:30:22	323136.000000	6462.720000	-0.882813	-2.000000	-1.652344	0.289908	0.315596	0.248624	-500.000000	269.302368	-30.975342
C:\Users\cware\Desktop\Steller20November\TagTesting20Nov2013\M15.DSG	11-1-2013	16:30:22	323137.000000	6462.740000	1.996094	-1.542969	1.996094	0.277064	0.219266	0.335780	-500.000000	-311.904907	-133.239746
C:\Users\cware\Desktop\Steller20November\TagTesting20Nov2013\M15.DSG	11-1-2013	16:30:22	323138.000000	6462.760000	0.910156	1.996094	-1.414063	0.295413	0.175229	0.345872	-242.202759	-168.930054	-90.637207
C:\Users\cware\Desktop\Steller20November\TagTesting20Nov2013\M15.DSG	11-1-2013	16:30:22	323139.000000	6462.780000	0.781250	1.996094	-0.515625	0.334862	0.157798	0.331193	168.197632	35.125732	86.013794
C:\Users\cware\Desktop\Steller20November\TagTesting20Nov2013\M15.DSG	11-1-2013	16:30:22	323140.000000	6462.800000	-1.835938	1.996094	-0.593750	0.328440	0.196330	0.324771	499.984741	173.202515	71.197510
C:\Users\cware\Desktop\Steller20November\TagTesting20Nov2013\M15.DSG	11-1-2013	16:30:22	323141.000000	6462.820000	0.843750	1.585938	0.875000	0.311927	0.305505	0.252294	499.984741	22.689819	186.584473
C:\Users\cware\Desktop\Steller20November\TagTesting20Nov2013\M15.DSG	11-1-2013	16:30:22	323142.000000	6462.840000	1.996094	-2.000000	1.996094	0.307339	0.340367	0.208257	277.725220	-282.821655	98.342896
C:\Users\cware\Desktop\Steller20November\TagTesting20Nov2013\M15.DSG	11-1-2013	16:30:22	323143.000000	6462.860000	0.828125	-2.000000	0.414063	0.301835	0.340367	0.205505	-396.697998	242.141724	-23.437500
C:\Users\cware\Desktop\Steller20November\TagTesting20Nov2013\M15.DSG	11-1-2013	16:30:22	323144.000000	6462.880000	-1.878906	-2.000000	-2.000000	0.286239	0.316514	0.257798	-500.000000	242.126465	-38.452148
C:\Users\cware\Desktop\Steller20November\TagTesting20Nov2013\M15.DSG	11-1-2013	16:30:22	323145.000000	6462.900000	1.679688	-1.964844	0.265625	0.278899	0.218349	0.339450	-500.000000	-145.935059	-95.428467
C:\Users\cware\Desktop\Steller20November\TagTesting20Nov2013\M15.DSG	11-1-2013	16:30:22	323146.000000	6462.920000	1.144531	1.996094	-0.859375	0.295413	0.176147	0.348624	-289.230347	-181.915283	-120.605469
C:\Users\cware\Desktop\Steller20November\TagTesting20Nov2013\M15.DSG	11-1-2013	16:30:22	323147.000000	6462.940000	1.144531	1.996094	-0.859375	0.312844	0.155963	0.345872	167.968750	-49.728394	53.375244
C:\Users\cware\Desktop\Steller20November\TagTesting20Nov2013\M15.DSG	11-1-2013	16:30:22	323148.000000	6462.960000	0.441406	1.996094	0.597656	0.325688	0.214679	0.320183	499.984741	102.203369	46.157837
C:\Users\cware\Desktop\Steller20November\TagTesting20Nov2013\M15.DSG	11-1-2013	16:30:22	323149.000000	6462.980000	1.437500	-2.000000	1.996094	0.323853	0.277064	0.277064	499.984741	-74.462891	206.100464
C:\Users\cware\Desktop\Steller20November\TagTesting20Nov2013\M15.DSG	11-1-2013	16:30:22	323150.000000	6463.000000	1.488281	-2.000000	0.761719	0.310092	0.355046	0.176147	361.587524	-224.319458	93.322754
C:\Users\cware\Desktop\Steller20November\TagTesting20Nov2013\M15.DSG	11-1-2013	16:30:22	323151.000000	6463.020000	-1.566406	-2.000000	-1.753906	0.304587	0.359633	0.160550	-406.234741	291.305542	-8.132935
C:\Users\cware\Desktop\Steller20November\TagTesting20Nov2013\M15.DSG	11-1-2013	16:30:22	323152.000000	6463.040000	0.921875	-2.000000	-0.105469	0.284404	0.320183	0.255963	-500.000000	234.771729	-53.192139
C:\Users\cware\Desktop\Steller20November\TagTesting20Nov2013\M15.DSG	11-1-2013	16:30:22	323153.000000	6463.060000	1.902344	1.996094	1.996094	0.282569	0.270642	0.305505	-500.000000	-138.122559	-139.038086
C:\Users\cware\Desktop\Steller20November\TagTesting20Nov2013\M15.DSG	11-1-2013	16:30:22	323154.000000	6463.080000	0.765625	1.996094	-1.582031	0.307339	0.176147	0.340367	-249.298096	-66.406250	-109.725952
C:\Users\cware\Desktop\Steller20November\TagTesting20Nov2013\M15.DSG	11-1-2013	16:30:22	323155.000000	6463.100000	-0.621094	1.996094	-0.875000	0.322018	0.166055	0.335780	194.580078	-48.980713	57.220459
C:\Users\cware\Desktop\Steller20November\TagTesting20Nov2013\M15.DSG	11-1-2013	16:30:22	323156.000000	6463.120000	-0.660156	1.996094	1.101563	0.343119	0.239450	0.288991	499.984741	110.671997	38.742065
C:\Users\cware\Desktop\Steller20November\TagTesting20Nov2013\M15.DSG	11-1-2013	16:30:22	323157.000000	6463.140000	1.882813	-1.144531	1.996094	0.351376	0.294495	0.235780	499.984741	-78.247070	196.914673
C:\Users\cware\Desktop\Steller20November\TagTesting20Nov2013\M15.DSG	11-1-2013	16:30:22	323158.000000	6463.160000	1.292969	-2.000000	0.988281	0.335780	0.374312	0.151376	345.596313	-220.657349	82.809448
C:\Users\cware\Desktop\Steller20November\TagTesting20Nov2013\M15.DSG	11-1-2013	16:30:22	323159.000000	6463.180000	-0.402344	-2.000000	-1.050781	0.323853	0.363303	0.154128	-404.678345	138.931274	-19.180298
C:\Users\cware\Desktop\Steller20November\TagTesting20Nov2013\M15.DSG	11-1-2013	16:30:22	323160.000000	6463.200000	-0.804688	-2.000000	-1.558594	0.299083	0.313761	0.253211	-500.000000	346.679688	-17.837524
C:\Users\cware\Desktop\Steller20November\TagTesting20Nov2013\M15.DSG	11-1-2013	16:30:22	323161.000000	6463.220000	1.996094	-0.628906	1.996094	0.293578	0.266972	0.305505	-500.000000	-218.002319	-139.511108
C:\Users\cware\Desktop\Steller20November\TagTesting20Nov2013\M15.DSG	11-1-2013	16:30:22	323162.000000	6463.240000	0.402344	1.996094	-0.968750	0.320183	0.180734	0.336697	-153.991699	-133.758545	-113.952637
C:\Users\cware\Desktop\Steller20November\TagTesting20Nov2013\M15.DSG	11-1-2013	16:30:22	323163.000000	6463.260000	0.152344	1.996094	-1.652344	0.338532	0.176147	0.327523	87.142944	-81.054688	47.134399
C:\Users\cware\Desktop\Steller20November\TagTesting20Nov2013\M15.DSG	11-1-2013	16:30:22	323164.000000	6463.280000	-1.472656	1.996094	0.109375	0.342202	0.250459	0.292661	499.984741	174.560547	66.741943
C:\Users\cware\Desktop\Steller20November\TagTesting20Nov2013\M15.DSG	11-1-2013	16:30:22	323165.000000	6463.300000	1.363281	1.148438	1.839844	0.336697	0.300000	0.245872	499.984741	-84.671021	115.463257
C:\Users\cware\Desktop\Steller20November\TagTesting20Nov2013\M15.DSG	11-1-2013	16:30:22	323166.000000	6463.320000	1.441406	-2.000000	1.996094	0.325688	0.356881	0.152294	368.652344	-102.416992	103.378296
C:\Users\cware\Desktop\Steller20November\TagTesting20Nov2013\M15.DSG	11-1-2013	16:30:22	323167.000000	6463.340000	0.472656	-2.000000	0.886719	0.324771	0.354128	0.150459	-354.217529	245.117188	2.151489
C:\Users\cware\Desktop\Steller20November\TagTesting20Nov2013\M15.DSG	11-1-2013	16:30:22	323168.000000	6463.360000	-1.113281	-2.000000	-2.000000	0.302752	0.317431	0.248624	-500.000000	244.064331	-58.776855
C:\Users\cware\Desktop\Steller20November\TagTesting20Nov2013\M15.DSG	11-1-2013	16:30:22	323169.000000	6463.380000	1.851563	-2.000000	-0.328125	0.309174	0.276147	0.285321	-500.000000	-49.026489	-127.334595
C:\Users\cware\Desktop\Steller20November\TagTesting20Nov2013\M15.DSG	11-1-2013	16:30:22	323170.000000	6463.400000	1.175781	1.996094	1.996094	0.314679	0.192661	0.313761	-345.291138	-49.057007	-119.186401
C:\Users\cware\Desktop\Steller20November\TagTesting20Nov2013\M15.DSG	11-1-2013	16:30:22	323171.000000	6463.420000	0.785156	1.996094	-1.042969	0.339450	0.189908	0.317431	44.372559	-100.418091	30.975342
C:\Users\cware\Desktop\Steller20November\TagTesting20Nov2013\M15.DSG	11-1-2013	16:30:22	323172.000000	6463.440000	-1.007813	1.996094	-0.765625	0.346789	0.212844	0.301835	499.984741	29.937744	78.872681
C:\Users\cware\Desktop\Steller20November\TagTesting20Nov2013\M15.DSG	11-1-2013	16:30:22	323173.000000	6463.460000	-0.351563	1.996094	1.386719	0.366055	0.309174	0.211009	499.984741	279.647827	19.515991
C:\Users\cware\Desktop\Steller20November\TagTesting20Nov2013\M15.DSG	11-1-2013	16:30:22	323174.000000	6463.480000	1.085938	-2.000000	0.406250	0.367890	0.339450	0.161468	375.183105	-316.467285	105.987549
C:\Users\cware\Desktop\Steller20November\TagTesting20Nov2013\M15.DSG	11-1-2013	16:30:22	323175.000000	6463.500000	1.085938	-2.000000	0.406250	0.336697	0.361468	0.132110	-109.878540	27.877808	64.910889
C:\Users\cware\Desktop\Steller20November\TagTesting20Nov2013\M15.DSG	11-1-2013	16:30:22	323176.000000	6463.520000	0.468750	-2.000000	-1.000000	0.319266	0.352294	0.166055	-457.199097	220.291138	24.780273
C:\Users\cware\Desktop\Steller20November\TagTesting20Nov2013\M15.DSG	11-1-2013	16:30:22	323177.000000	6463.540000	1.250000	-1.503906	0.121094	0.308257	0.313761	0.253211	-500.000000	-169.143677	-143.432617
C:\Users\cware\Desktop\Steller20November\TagTesting20Nov2013\M15.DSG	11-1-2013	16:30:22	323178.000000	6463.560000	0.417969	1.996094	0.792969	0.317431	0.281651	0.285321	-500.000000	46.127319	-166.976929
C:\Users\cware\Desktop\Steller20November\TagTesting20Nov2013\M15.DSG	11-1-2013	16:30:22	323179.000000	6463.580000	0.500000	1.996094	-2.000000	0.324771	0.212844	0.326606	-206.344604	-29.678345	-140.151978
C:\Users\cware\Desktop\Steller20November\TagTesting20Nov2013\M15.DSG	11-1-2013	16:30:22	323180.000000	6463.600000	-1.062500	1.996094	-2.000000	0.336697	0.210092	0.322936	136.093140	135.574341	-19.134521
C:\Users\cware\Desktop\Steller20November\TagTesting20Nov2013\M15.DSG	11-1-2013	16:30:22	323181.000000	6463.620000	-0.457031	1.996094	0.511719	0.333945	0.248624	0.305505	471.862793	90.454102	87.036133
C:\Users\cware\Desktop\Steller20November\TagTesting20Nov2013\M15.DSG	11-1-2013	16:30:22	323182.000000	6463.640000	0.371094	0.839844	1.683594	0.324771	0.287156	0.276147	499.984741	234.191895	112.731934
C:\Users\cware\Desktop\Steller20November\TagTesting20Nov2013\M15.DSG	11-1-2013	16:30:22	323183.000000	6463.660000	1.996094	-2.000000	1.996094	0.312844	0.348624	0.433945	499.984741	-120.208740	84.640503
C:\Users\cware\Desktop\Steller20November\TagTesting20Nov2013\M15.DSG	11-1-2013	16:30:22	323184.000000	6463.680000	1.917969	-2.000000	-0.550781	0.304587	0.364220	0.162385	137.100220	-238.830566	81.497192
C:\Users\cware\Desktop\Steller20November\TagTesting20Nov2013\M15.DSG	11-1-2013	16:30:22	323185.000000	6463.700000	-0.421875	-2.000000	-0.816406	0.299083	0.368807	0.155046	-110.244751	62.118530	112.426758
C:\Users\cware\Desktop\Steller20November\TagTesting20Nov2013\M15.DSG	11-1-2013	16:30:22	323186.000000	6463.720000	-0.136719	-2.000000	-0.253906	0.278899	0.366972	0.198165	-415.908813	25.924683	61.172485
C:\Users\cware\Desktop\Steller20November\TagTesting20Nov2013\M15.DSG	11-1-2013	16:30:22	323187.000000	6463.740000	-0.519531	-1.832031	0.128906	0.271560	0.352294	0.229358	-467.803955	151.504517	-5.004883
C:\Users\cware\Desktop\Steller20November\TagTesting20Nov2013\M15.DSG	11-1-2013	16:30:22	323188.000000	6463.760000	0.878906	-0.167969	0.554688	0.257798	0.299083	0.299083	-500.000000	47.943115	-158.386230
C:\Users\cware\Desktop\Steller20November\TagTesting20Nov2013\M15.DSG	11-1-2013	16:30:22	323189.000000	6463.780000	1.191406	0.558594	-0.105469	0.261468	0.263303	0.323853	-427.322388	96.664429	-159.042358
C:\Users\cware\Desktop\Steller20November\TagTesting20Nov2013\M15.DSG	11-1-2013	16:30:22	323190.000000	6463.800000	1.476563	1.402344	-0.109375	0.263303	0.203670	0.354128	-293.624878	-33.935547	-149.414063
C:\Users\cware\Desktop\Steller20November\TagTesting20Nov2013\M15.DSG	11-1-2013	16:30:22	323191.000000	6463.820000	1.078125	1.621094	-0.718750	0.269725	0.181651	0.359633	-122.406006	-82.489014	-74.966431
C:\Users\cware\Desktop\Steller20November\TagTesting20Nov2013\M15.DSG	11-1-2013	16:30:22	323192.000000	6463.840000	0.281250	1.523438	-1.312500	0.278899	0.167890	0.355963	76.293945	15.609741	-5.569458
C:\Users\cware\Desktop\Steller20November\TagTesting20Nov2013\M15.DSG	11-1-2013	16:30:22	323193.000000	6463.860000	0.253906	1.218750	-1.062500	0.278899	0.176147	0.353211	166.442871	-9.063721	48.614502
C:\Users\cware\Desktop\Steller20November\TagTesting20Nov2013\M15.DSG	11-1-2013	16:30:22	323194.000000	6463.880000	0.500000	0.726563	-0.539063	0.277982	0.204587	0.337615	232.055664	14.282227	80.505371
C:\Users\cware\Desktop\Steller20November\TagTesting20Nov2013\M15.DSG	11-1-2013	16:30:22	323195.000000	6463.900000	0.636719	0.343750	-0.414063	0.273394	0.223853	0.333028	267.608643	48.660278	59.097290
C:\Users\cware\Desktop\Steller20November\TagTesting20Nov2013\M15.DSG	11-1-2013	16:30:22	323196.000000	6463.920000	1.308594	-0.007813	-0.070313	0.266972	0.259633	0.315596	223.480225	-73.684692	4.058838
C:\Users\cware\Desktop\Steller20November\TagTesting20Nov2013\M15.DSG	11-1-2013	16:30:22	323197.000000	6463.940000	1.371094	-0.480469	0.011719	0.272477	0.272477	0.305505	180.923462	-151.504517	-11.886597
C:\Users\cware\Desktop\Steller20November\TagTesting20Nov2013\M15.DSG	11-1-2013	16:30:22	323198.000000	6463.960000	0.625000	-0.976563	-0.378906	0.284404	0.292661	0.285321	129.364014	-114.761353	-12.695313
C:\Users\cware\Desktop\Steller20November\TagTesting20Nov2013\M15.DSG	11-1-2013	16:30:22	323199.000000	6463.980000	0.097656	-1.347656	-0.699219	0.287156	0.299083	0.277982	82.794189	-0.595093	-21.499634
C:\Users\cware\Desktop\Steller20November\TagTesting20Nov2013\M15.DSG	11-1-2013	16:30:22	323200.000000	6464.000000	0.179688	-1.433594	-0.906250	0.289908	0.303670	0.272477	37.948608	-0.671387	-51.773071
C:\Users\cware\Desktop\Steller20November\TagTesting20Nov2013\M15.DSG	11-1-2013	16:30:22	323201.000000	6464.020000	0.484375	-1.128906	-0.722656	0.292661	0.300000	0.269725	-34.683228	-17.196655	-78.582764
C:\Users\cware\Desktop\Steller20November\TagTesting20Nov2013\M15.DSG	11-1-2013	16:30:22	323202.000000	6464.040000	0.863281	-0.589844	-0.976563	0.301835	0.289908	0.276147	-83.450317	-30.548096	-72.479248
C:\Users\cware\Desktop\Steller20November\TagTesting20Nov2013\M15.DSG	11-1-2013	16:30:22	323203.000000	6464.060000	0.648438	-0.425781	-1.007813	0.307339	0.283486	0.276147	-59.417725	-88.439941	-75.500488
C:\Users\cware\Desktop\Steller20November\TagTesting20Nov2013\M15.DSG	11-1-2013	16:30:22	323204.000000	6464.080000	0.269531	-0.218750	-1.285156	0.321101	0.275229	0.275229	-51.635742	-51.788330	-48.934937
C:\Users\cware\Desktop\Steller20November\TagTesting20Nov2013\M15.DSG	11-1-2013	16:30:22	323205.000000	6464.100000	0.117188	0.007813	-1.195313	0.324771	0.272477	0.274312	-42.297363	-43.716431	-37.490845
C:\Users\cware\Desktop\Steller20November\TagTesting20Nov2013\M15.DSG	11-1-2013	16:30:22	323206.000000	6464.120000	-0.003906	0.035156	-1.136719	0.329358	0.268807	0.272477	4.135132	-32.897949	-33.584595
C:\Users\cware\Desktop\Steller20November\TagTesting20Nov2013\M15.DSG	11-1-2013	16:30:22	323207.000000	6464.140000	-0.128906	-0.253906	-1.218750	0.333945	0.269725	0.269725	43.914795	-11.322021	-27.236938
C:\Users\cware\Desktop\Steller20November\TagTesting20Nov2013\M15.DSG	11-1-2013	16:30:22	323208.000000	6464.160000	-0.218750	-0.570313	-1.332031	0.333945	0.272477	0.266055	69.488525	26.626587	-3.524780
C:\Users\cware\Desktop\Steller20November\TagTesting20Nov2013\M15.DSG	11-1-2013	16:30:22	323209.000000	6464.180000	-0.070313	-0.835938	-1.242188	0.331193	0.278899	0.259633	83.160400	36.270142	8.178711
C:\Users\cware\Desktop\Steller20November\TagTesting20Nov2013\M15.DSG	11-1-2013	16:30:22	323210.000000	6464.200000	0.019531	-1.015625	-1.109375	0.328440	0.285321	0.256881	67.993164	54.016113	19.897461
C:\Users\cware\Desktop\Steller20November\TagTesting20Nov2013\M15.DSG	11-1-2013	16:30:22	323211.000000	6464.220000	0.167969	-1.097656	-1.003906	0.319266	0.292661	0.255963	32.272339	53.634644	26.275635
C:\Users\cware\Desktop\Steller20November\TagTesting20Nov2013\M15.DSG	11-1-2013	16:30:22	323212.000000	6464.240000	0.265625	-1.136719	-0.964844	0.314679	0.295413	0.256881	-8.377075	42.388916	29.022217
C:\Users\cware\Desktop\Steller20November\TagTesting20Nov2013\M15.DSG	11-1-2013	16:30:22	323213.000000	6464.260000	0.253906	-1.085938	-0.937500	0.308257	0.296330	0.262385	-33.950806	55.831909	34.881592
C:\Users\cware\Desktop\Steller20November\TagTesting20Nov2013\M15.DSG	11-1-2013	16:30:22	323214.000000	6464.280000	0.316406	-0.929688	-0.929688	0.302752	0.295413	0.268807	-62.286377	49.804688	32.836914
C:\Users\cware\Desktop\Steller20November\TagTesting20Nov2013\M15.DSG	11-1-2013	16:30:22	323215.000000	6464.300000	0.261719	-0.832031	-0.933594	0.294495	0.290826	0.278899	-81.848145	58.502197	29.327393
C:\Users\cware\Desktop\Steller20November\TagTesting20Nov2013\M15.DSG	11-1-2013	16:30:22	323216.000000	6464.320000	0.308594	-0.675781	-0.960938	0.291743	0.287156	0.286239	-91.720581	62.622070	23.132324
C:\Users\cware\Desktop\Steller20November\TagTesting20Nov2013\M15.DSG	11-1-2013	16:30:22	323217.000000	6464.340000	0.343750	-0.546875	-1.000000	0.279817	0.278899	0.298165	-95.397949	68.496704	18.859863
C:\Users\cware\Desktop\Steller20November\TagTesting20Nov2013\M15.DSG	11-1-2013	16:30:22	323218.000000	6464.360000	0.441406	-0.421875	-1.015625	0.275229	0.273394	0.304587	-87.890625	62.698364	12.268066
C:\Users\cware\Desktop\Steller20November\TagTesting20Nov2013\M15.DSG	11-1-2013	16:30:22	323219.000000	6464.380000	0.433594	-0.351563	-1.011719	0.266972	0.264220	0.316514	-78.109741	66.696167	8.682251
C:\Users\cware\Desktop\Steller20November\TagTesting20Nov2013\M15.DSG	11-1-2013	16:30:22	323220.000000	6464.400000	0.484375	-0.316406	-0.972656	0.262385	0.260550	0.321101	-65.063477	71.411133	6.393433
C:\Users\cware\Desktop\Steller20November\TagTesting20Nov2013\M15.DSG	11-1-2013	16:30:22	323221.000000	6464.420000	0.546875	-0.292969	-0.929688	0.256881	0.255963	0.326606	-54.229736	67.001343	7.324219
C:\Users\cware\Desktop\Steller20November\TagTesting20Nov2013\M15.DSG	11-1-2013	16:30:22	323222.000000	6464.440000	0.578125	-0.246094	-0.824219	0.246789	0.250459	0.332110	-40.603638	69.198608	11.825562
C:\Users\cware\Desktop\Steller20November\TagTesting20Nov2013\M15.DSG	11-1-2013	16:30:22	323223.000000	6464.460000	0.656250	-0.207031	-0.730469	0.241284	0.248624	0.334862	-28.503418	57.846069	14.282227
C:\Users\cware\Desktop\Steller20November\TagTesting20Nov2013\M15.DSG	11-1-2013	16:30:22	323224.000000	6464.480000	0.734375	-0.171875	-0.652344	0.232110	0.244954	0.338532	-16.464233	36.209106	13.214111
C:\Users\cware\Desktop\Steller20November\TagTesting20Nov2013\M15.DSG	11-1-2013	16:30:22	323225.000000	6464.500000	0.722656	-0.164063	-0.585938	0.229358	0.244954	0.339450	-7.095337	29.907227	10.757446
C:\Users\cware\Desktop\Steller20November\TagTesting20Nov2013\M15.DSG	11-1-2013	16:30:22	323226.000000	6464.520000	0.718750	-0.183594	-0.546875	0.225688	0.244954	0.339450	6.286621	11.581421	4.837036
C:\Users\cware\Desktop\Steller20November\TagTesting20Nov2013\M15.DSG	11-1-2013	16:30:22	323227.000000	6464.540000	0.742188	-0.183594	-0.492188	0.223853	0.246789	0.338532	18.905640	-3.860474	0.930786
C:\Users\cware\Desktop\Steller20November\TagTesting20Nov2013\M15.DSG	11-1-2013	16:30:22	323228.000000	6464.560000	0.687500	-0.136719	-0.546875	0.224771	0.249541	0.335780	27.511597	-14.816284	2.304077
C:\Users\cware\Desktop\Steller20November\TagTesting20Nov2013\M15.DSG	11-1-2013	16:30:22	323229.000000	6464.580000	0.687500	-0.136719	-0.546875	0.226606	0.252294	0.335780	28.182983	-28.396606	6.347656
C:\Users\cware\Desktop\Steller20November\TagTesting20Nov2013\M15.DSG	11-1-2013	16:30:22	323230.000000	6464.600000	0.796875	-0.121094	-0.617188	0.230275	0.255963	0.331193	27.175903	-43.273926	5.722046
C:\Users\cware\Desktop\Steller20November\TagTesting20Nov2013\M15.DSG	11-1-2013	16:30:22	323231.000000	6464.620000	0.835938	-0.167969	-0.695313	0.233028	0.259633	0.329358	34.667969	-61.553955	-4.333496
C:\Users\cware\Desktop\Steller20November\TagTesting20Nov2013\M15.DSG	11-1-2013	16:30:22	323232.000000	6464.640000	0.792969	-0.328125	-0.855469	0.242202	0.266055	0.322936	50.872803	-68.237305	-17.257690
C:\Users\cware\Desktop\Steller20November\TagTesting20Nov2013\M15.DSG	11-1-2013	16:30:22	323233.000000	6464.660000	0.691406	-0.425781	-0.941406	0.247706	0.269725	0.318349	59.997559	-34.469604	-22.384644
C:\Users\cware\Desktop\Steller20November\TagTesting20Nov2013\M15.DSG	11-1-2013	16:30:22	323234.000000	6464.680000	0.824219	-0.511719	-0.832031	0.255046	0.278899	0.312844	63.171387	-39.093018	-26.718140
C:\Users\cware\Desktop\Steller20November\TagTesting20Nov2013\M15.DSG	11-1-2013	16:30:22	323235.000000	6464.700000	0.757813	-0.679688	-0.832031	0.258716	0.283486	0.307339	54.580688	-42.785645	-13.473511
C:\Users\cware\Desktop\Steller20November\TagTesting20Nov2013\M15.DSG	11-1-2013	16:30:22	323236.000000	6464.720000	0.710938	-0.757813	-0.753906	0.266055	0.290826	0.300917	19.760132	-52.932739	6.332397
C:\Users\cware\Desktop\Steller20November\TagTesting20Nov2013\M15.DSG	11-1-2013	16:30:22	323237.000000	6464.740000	0.617188	-0.746094	-0.808594	0.267890	0.291743	0.297248	-2.182007	-66.223145	24.505615
C:\Users\cware\Desktop\Steller20November\TagTesting20Nov2013\M15.DSG	11-1-2013	16:30:22	323238.000000	6464.760000	0.421875	-0.730469	-0.980469	0.274312	0.296330	0.294495	-7.110596	-63.339233	43.823242
C:\Users\cware\Desktop\Steller20November\TagTesting20Nov2013\M15.DSG	11-1-2013	16:30:22	323239.000000	6464.780000	0.492188	-0.675781	-1.039063	0.276147	0.296330	0.292661	-10.055542	-78.659058	32.882690
C:\Users\cware\Desktop\Steller20November\TagTesting20Nov2013\M15.DSG	11-1-2013	16:30:22	323240.000000	6464.800000	0.425781	-0.738281	-1.054688	0.282569	0.300917	0.287156	9.887695	-70.327759	30.258179
C:\Users\cware\Desktop\Steller20November\TagTesting20Nov2013\M15.DSG	11-1-2013	16:30:22	323241.000000	6464.820000	0.382813	-0.839844	-1.078125	0.283486	0.303670	0.285321	27.343750	-41.870117	39.535522
C:\Users\cware\Desktop\Steller20November\TagTesting20Nov2013\M15.DSG	11-1-2013	16:30:22	323242.000000	6464.840000	0.425781	-0.949219	-0.906250	0.281651	0.311009	0.279817	24.169922	-19.699097	47.378540
C:\Users\cware\Desktop\Steller20November\TagTesting20Nov2013\M15.DSG	11-1-2013	16:30:22	323243.000000	6464.860000	0.468750	-1.003906	-0.753906	0.279817	0.312844	0.277064	11.611938	-6.805420	48.583984
C:\Users\cware\Desktop\Steller20November\TagTesting20Nov2013\M15.DSG	11-1-2013	16:30:22	323244.000000	6464.880000	0.457031	-0.980469	-0.726563	0.276147	0.314679	0.277064	-9.246826	6.927490	47.164917
C:\Users\cware\Desktop\Steller20November\TagTesting20Nov2013\M15.DSG	11-1-2013	16:30:22	323245.000000	6464.900000	0.480469	-0.894531	-0.730469	0.267890	0.316514	0.278899	-27.526855	16.281128	42.861938
C:\Users\cware\Desktop\Steller20November\TagTesting20Nov2013\M15.DSG	11-1-2013	16:30:22	323246.000000	6464.920000	0.503906	-0.855469	-0.785156	0.265138	0.315596	0.281651	-43.441772	18.829346	41.503906
C:\Users\cware\Desktop\Steller20November\TagTesting20Nov2013\M15.DSG	11-1-2013	16:30:22	323247.000000	6464.940000	0.511719	-0.843750	-0.859375	0.255963	0.311927	0.288073	-50.018311	20.645142	44.754028
C:\Users\cware\Desktop\Steller20November\TagTesting20Nov2013\M15.DSG	11-1-2013	16:30:22	323248.000000	6464.960000	0.527344	-0.800781	-0.906250	0.250459	0.310092	0.292661	-50.094604	25.253296	51.010132
C:\Users\cware\Desktop\Steller20November\TagTesting20Nov2013\M15.DSG	11-1-2013	16:30:22	323249.000000	6464.980000	0.527344	-0.750000	-0.906250	0.242202	0.304587	0.298165	-42.968750	33.767700	54.168701
C:\Users\cware\Desktop\Steller20November\TagTesting20Nov2013\M15.DSG	11-1-2013	16:30:22	323250.000000	6465.000000	0.511719	-0.699219	-0.875000	0.234862	0.300917	0.300917	-31.097412	45.028687	53.909302
C:\Users\cware\Desktop\Steller20November\TagTesting20Nov2013\M15.DSG	11-1-2013	16:30:22	323251.000000	6465.020000	0.539063	-0.644531	-0.878906	0.222018	0.297248	0.305505	-22.094727	56.259155	52.947998
C:\Users\cware\Desktop\Steller20November\TagTesting20Nov2013\M15.DSG	11-1-2013	16:30:22	323252.000000	6465.040000	0.562500	-0.609375	-0.871094	0.215596	0.294495	0.307339	-7.186890	57.464600	51.895142
C:\Users\cware\Desktop\Steller20November\TagTesting20Nov2013\M15.DSG	11-1-2013	16:30:22	323253.000000	6465.060000	0.652344	-0.539063	-0.832031	0.201835	0.291743	0.310092	3.295898	48.645020	51.513672
C:\Users\cware\Desktop\Steller20November\TagTesting20Nov2013\M15.DSG	11-1-2013	16:30:22	323254.000000	6465.080000	0.722656	-0.441406	-0.820313	0.194495	0.290826	0.310092	17.028809	36.361694	51.055908
C:\Users\cware\Desktop\Steller20November\TagTesting20Nov2013\M15.DSG	11-1-2013	16:30:22	323255.000000	6465.100000	0.726563	-0.339844	-0.824219	0.184404	0.288991	0.309174	20.477295	28.625488	49.682617
C:\Users\cware\Desktop\Steller20November\TagTesting20Nov2013\M15.DSG	11-1-2013	16:30:22	323256.000000	6465.120000	0.683594	-0.390625	-0.839844	0.179817	0.288073	0.307339	21.316528	29.830933	46.661377
C:\Users\cware\Desktop\Steller20November\TagTesting20Nov2013\M15.DSG	11-1-2013	16:30:22	323257.000000	6465.140000	0.683594	-0.390625	-0.839844	0.175229	0.286239	0.307339	17.761230	19.088745	44.937134
C:\Users\cware\Desktop\Steller20November\TagTesting20Nov2013\M15.DSG	11-1-2013	16:30:22	323258.000000	6465.160000	0.632813	-0.226563	-0.781250	0.166972	0.285321	0.307339	14.495850	7.095337	38.284302
C:\Users\cware\Desktop\Steller20November\TagTesting20Nov2013\M15.DSG	11-1-2013	16:30:22	323259.000000	6465.180000	0.593750	-0.082031	-0.750000	0.164220	0.284404	0.308257	22.903442	13.183594	26.977539
C:\Users\cware\Desktop\Steller20November\TagTesting20Nov2013\M15.DSG	11-1-2013	16:30:22	323260.000000	6465.200000	0.574219	-0.050781	-0.765625	0.159633	0.283486	0.304587	26.992798	20.172119	13.778687
C:\Users\cware\Desktop\Steller20November\TagTesting20Nov2013\M15.DSG	11-1-2013	16:30:22	323261.000000	6465.220000	0.609375	-0.003906	-0.718750	0.158716	0.282569	0.302752	27.511597	23.178101	11.016846
C:\Users\cware\Desktop\Steller20November\TagTesting20Nov2013\M15.DSG	11-1-2013	16:30:22	323262.000000	6465.240000	0.671875	0.109375	-0.683594	0.155046	0.283486	0.300000	31.143188	9.750366	17.517090
C:\Users\cware\Desktop\Steller20November\TagTesting20Nov2013\M15.DSG	11-1-2013	16:30:22	323263.000000	6465.260000	0.718750	0.281250	-0.707031	0.153211	0.283486	0.298165	46.401978	3.311157	29.861450
C:\Users\cware\Desktop\Steller20November\TagTesting20Nov2013\M15.DSG	11-1-2013	16:30:22	323264.000000	6465.280000	0.835938	0.296875	-0.617188	0.150459	0.286239	0.291743	71.884155	-43.807983	44.067383
C:\Users\cware\Desktop\Steller20November\TagTesting20Nov2013\M15.DSG	11-1-2013	16:30:22	323265.000000	6465.300000	0.734375	0.070313	-0.644531	0.149541	0.290826	0.288073	71.624756	-61.050415	49.270630
C:\Users\cware\Desktop\Steller20November\TagTesting20Nov2013\M15.DSG	11-1-2013	16:30:22	323266.000000	6465.320000	0.675781	-0.054688	-0.730469	0.150459	0.295413	0.280734	52.963257	-61.508179	47.805786
C:\Users\cware\Desktop\Steller20November\TagTesting20Nov2013\M15.DSG	11-1-2013	16:30:22	323267.000000	6465.340000	0.777344	-0.062500	-0.859375	0.151376	0.297248	0.278899	31.890869	-85.678101	40.145874
C:\Users\cware\Desktop\Steller20November\TagTesting20Nov2013\M15.DSG	11-1-2013	16:30:22	323268.000000	6465.360000	0.738281	-0.015625	-0.890625	0.155963	0.299083	0.276147	-2.120972	-74.493408	28.823853
C:\Users\cware\Desktop\Steller20November\TagTesting20Nov2013\M15.DSG	11-1-2013	16:30:22	323269.000000	6465.380000	0.722656	-0.078125	-1.003906	0.157798	0.298165	0.277982	-27.404785	-49.499512	19.363403
C:\Users\cware\Desktop\Steller20November\TagTesting20Nov2013\M15.DSG	11-1-2013	16:30:22	323270.000000	6465.400000	0.812500	-0.187500	-1.105469	0.160550	0.298165	0.279817	-35.186768	-50.994873	26.809692
C:\Users\cware\Desktop\Steller20November\TagTesting20Nov2013\M15.DSG	11-1-2013	16:30:22	323271.000000	6465.420000	0.742188	-0.218750	-1.109375	0.160550	0.296330	0.280734	-37.033081	-39.016724	43.777466
C:\Users\cware\Desktop\Steller20November\TagTesting20Nov2013\M15.DSG	11-1-2013	16:30:22	323272.000000	6465.440000	0.660156	-0.113281	-1.062500	0.159633	0.293578	0.284404	-31.188965	-33.905029	58.990479
C:\Users\cware\Desktop\Steller20November\TagTesting20Nov2013\M15.DSG	11-1-2013	16:30:22	323273.000000	6465.460000	0.558594	0.031250	-1.011719	0.157798	0.292661	0.286239	-8.285522	-10.345459	61.508179
C:\Users\cware\Desktop\Steller20November\TagTesting20Nov2013\M15.DSG	11-1-2013	16:30:22	323274.000000	6465.480000	0.636719	0.152344	-0.992188	0.152294	0.293578	0.283486	18.798828	-21.530151	60.333252
C:\Users\cware\Desktop\Steller20November\TagTesting20Nov2013\M15.DSG	11-1-2013	16:30:22	323275.000000	6465.500000	0.792969	0.152344	-0.871094	0.150459	0.295413	0.282569	44.357300	-39.703369	68.328857
C:\Users\cware\Desktop\Steller20November\TagTesting20Nov2013\M15.DSG	11-1-2013	16:30:22	323276.000000	6465.520000	0.769531	0.015625	-0.886719	0.146789	0.300000	0.275229	65.856934	-33.615112	75.622559
C:\Users\cware\Desktop\Steller20November\TagTesting20Nov2013\M15.DSG	11-1-2013	16:30:22	323277.000000	6465.540000	0.734375	-0.093750	-0.968750	0.144037	0.303670	0.270642	70.388794	-40.176392	71.609497
C:\Users\cware\Desktop\Steller20November\TagTesting20Nov2013\M15.DSG	11-1-2013	16:30:22	323278.000000	6465.560000	0.671875	-0.121094	-0.980469	0.140367	0.310092	0.261468	77.835083	-35.095215	62.286377
C:\Users\cware\Desktop\Steller20November\TagTesting20Nov2013\M15.DSG	11-1-2013	16:30:22	323279.000000	6465.580000	0.546875	-0.156250	-0.941406	0.138532	0.313761	0.255963	79.498291	-37.307739	48.385620
C:\Users\cware\Desktop\Steller20November\TagTesting20Nov2013\M15.DSG	11-1-2013	16:30:22	323280.000000	6465.600000	0.503906	-0.230469	-0.945313	0.134862	0.320183	0.245872	71.472168	-28.411865	33.462524
C:\Users\cware\Desktop\Steller20November\TagTesting20Nov2013\M15.DSG	11-1-2013	16:30:22	323281.000000	6465.620000	0.500000	-0.269531	-1.023438	0.134862	0.323853	0.241284	54.260254	-42.037964	22.705078
C:\Users\cware\Desktop\Steller20November\TagTesting20Nov2013\M15.DSG	11-1-2013	16:30:22	323282.000000	6465.640000	0.652344	-0.425781	-1.140625	0.135780	0.326606	0.238532	32.730103	-68.191528	9.048462
C:\Users\cware\Desktop\Steller20November\TagTesting20Nov2013\M15.DSG	11-1-2013	16:30:22	323283.000000	6465.660000	0.652344	-0.425781	-1.140625	0.138532	0.330275	0.233945	25.665283	-51.727295	-0.473022
C:\Users\cware\Desktop\Steller20November\TagTesting20Nov2013\M15.DSG	11-1-2013	16:30:22	323284.000000	6465.680000	0.546875	-0.671875	-1.109375	0.138532	0.333028	0.232110	25.878906	-30.593872	-8.331299
C:\Users\cware\Desktop\Steller20November\TagTesting20Nov2013\M15.DSG	11-1-2013	16:30:22	323285.000000	6465.700000	0.492188	-0.730469	-1.117188	0.141284	0.338532	0.226606	18.722534	-26.840210	-7.369995
C:\Users\cware\Desktop\Steller20November\TagTesting20Nov2013\M15.DSG	11-1-2013	16:30:22	323286.000000	6465.720000	0.417969	-0.734375	-1.066406	0.141284	0.340367	0.223853	-2.212524	0.183105	-0.244141
C:\Users\cware\Desktop\Steller20November\TagTesting20Nov2013\M15.DSG	11-1-2013	16:30:22	323287.000000	6465.740000	0.421875	-0.640625	-0.968750	0.138532	0.343119	0.224771	-15.350342	18.814087	8.346558
C:\Users\cware\Desktop\Steller20November\TagTesting20Nov2013\M15.DSG	11-1-2013	16:30:22	323288.000000	6465.760000	0.472656	-0.503906	-0.929688	0.135780	0.343119	0.223853	-21.331787	31.036377	13.504028
C:\Users\cware\Desktop\Steller20November\TagTesting20Nov2013\M15.DSG	11-1-2013	16:30:22	323289.000000	6465.780000	0.500000	-0.324219	-0.996094	0.130275	0.344037	0.223853	-15.502930	36.209106	16.891479
C:\Users\cware\Desktop\Steller20November\TagTesting20Nov2013\M15.DSG	11-1-2013	16:30:22	323290.000000	6465.800000	0.507813	-0.214844	-1.085938	0.127523	0.344954	0.221101	-5.996704	41.931152	21.423340
C:\Users\cware\Desktop\Steller20November\TagTesting20Nov2013\M15.DSG	11-1-2013	16:30:22	323291.000000	6465.820000	0.500000	-0.191406	-1.125000	0.119266	0.346789	0.217431	0.396729	51.284790	27.511597
C:\Users\cware\Desktop\Steller20November\TagTesting20Nov2013\M15.DSG	11-1-2013	16:30:22	323292.000000	6465.840000	0.496094	-0.183594	-1.074219	0.115596	0.348624	0.214679	10.162354	70.068359	40.390015
C:\Users\cware\Desktop\Steller20November\TagTesting20Nov2013\M15.DSG	11-1-2013	16:30:22	323293.000000	6465.860000	0.531250	-0.144531	-0.988281	0.102752	0.351376	0.203670	21.575928	88.775635	49.926758
C:\Users\cware\Desktop\Steller20November\TagTesting20Nov2013\M15.DSG	11-1-2013	16:30:22	323294.000000	6465.880000	0.667969	-0.136719	-0.886719	0.096330	0.353211	0.197248	37.109375	100.616455	50.186157
C:\Users\cware\Desktop\Steller20November\TagTesting20Nov2013\M15.DSG	11-1-2013	16:30:22	323295.000000	6465.900000	0.855469	-0.144531	-0.738281	0.088991	0.358716	0.181651	52.581787	89.813232	50.888062
C:\Users\cware\Desktop\Steller20November\TagTesting20Nov2013\M15.DSG	11-1-2013	16:30:22	323296.000000	6465.920000	0.972656	-0.195313	-0.546875	0.076147	0.360550	0.170642	71.273804	72.326660	44.754028
C:\Users\cware\Desktop\Steller20November\TagTesting20Nov2013\M15.DSG	11-1-2013	16:30:22	323297.000000	6465.940000	1.074219	-0.246094	-0.398438	0.071560	0.362385	0.159633	80.856323	46.279907	44.204712
C:\Users\cware\Desktop\Steller20November\TagTesting20Nov2013\M15.DSG	11-1-2013	16:30:22	323298.000000	6465.960000	1.058594	-0.312500	-0.308594	0.062385	0.366972	0.141284	85.418701	23.635864	46.203613
C:\Users\cware\Desktop\Steller20November\TagTesting20Nov2013\M15.DSG	11-1-2013	16:30:22	323299.000000	6465.980000	0.957031	-0.457031	-0.265625	0.056881	0.367890	0.130275	80.764771	16.342163	48.782349
C:\Users\cware\Desktop\Steller20November\TagTesting20Nov2013\M15.DSG	11-1-2013	16:30:22	323300.000000	6466.000000	0.968750	-0.601563	-0.218750	0.047706	0.369725	0.114679	62.805176	3.189087	52.764893
C:\Users\cware\Desktop\Steller20November\TagTesting20Nov2013\M15.DSG	11-1-2013	16:30:22	323301.000000	6466.020000	0.960938	-0.558594	-0.253906	0.044037	0.366972	0.111009	48.400879	-14.343262	51.757813
C:\Users\cware\Desktop\Steller20November\TagTesting20Nov2013\M15.DSG	11-1-2013	16:30:22	323302.000000	6466.040000	0.914063	-0.339844	-0.398438	0.035780	0.363303	0.101835	46.020508	-13.183594	50.323486
C:\Users\cware\Desktop\Steller20November\TagTesting20Nov2013\M15.DSG	11-1-2013	16:30:22	323303.000000	6466.060000	0.847656	-0.218750	-0.507813	0.034862	0.362385	0.099083	51.055908	-5.218506	44.830322
C:\Users\cware\Desktop\Steller20November\TagTesting20Nov2013\M15.DSG	11-1-2013	16:30:22	323304.000000	6466.080000	0.886719	-0.195313	-0.546875	0.029358	0.360550	0.088991	51.773071	-2.700806	31.127930
C:\Users\cware\Desktop\Steller20November\TagTesting20Nov2013\M15.DSG	11-1-2013	16:30:22	323305.000000	6466.100000	0.984375	-0.242188	-0.546875	0.026606	0.356881	0.086239	41.885376	-5.233765	24.291992
C:\Users\cware\Desktop\Steller20November\TagTesting20Nov2013\M15.DSG	11-1-2013	16:30:22	323306.000000	6466.120000	1.050781	-0.296875	-0.550781	0.022936	0.355046	0.081651	26.672363	-11.459351	24.047852
C:\Users\cware\Desktop\Steller20November\TagTesting20Nov2013\M15.DSG	11-1-2013	16:30:22	323307.000000	6466.140000	1.066406	-0.316406	-0.546875	0.021101	0.354128	0.081651	11.917114	-16.372681	26.641846
C:\Users\cware\Desktop\Steller20November\TagTesting20Nov2013\M15.DSG	11-1-2013	16:30:22	323308.000000	6466.160000	1.031250	-0.300781	-0.527344	0.018349	0.350459	0.083486	4.150391	-21.820068	30.639648
C:\Users\cware\Desktop\Steller20November\TagTesting20Nov2013\M15.DSG	11-1-2013	16:30:22	323309.000000	6466.180000	0.933594	-0.289063	-0.507813	0.015596	0.348624	0.085321	2.532959	-24.978638	37.948608
C:\Users\cware\Desktop\Steller20November\TagTesting20Nov2013\M15.DSG	11-1-2013	16:30:22	323310.000000	6466.200000	0.816406	-0.300781	-0.457031	0.011009	0.344037	0.088991	0.869751	-28.823853	45.684814
C:\Users\cware\Desktop\Steller20November\TagTesting20Nov2013\M15.DSG	11-1-2013	16:30:22	323311.000000	6466.220000	0.816406	-0.300781	-0.457031	0.009174	0.340367	0.092661	6.774902	-26.824951	49.011230
C:\Users\cware\Desktop\Steller20November\TagTesting20Nov2013\M15.DSG	11-1-2013	16:30:22	323312.000000	6466.240000	0.855469	-0.335938	-0.464844	0.003670	0.332110	0.097248	22.674561	-35.400391	55.511475
C:\Users\cware\Desktop\Steller20November\TagTesting20Nov2013\M15.DSG	11-1-2013	16:30:22	323313.000000	6466.260000	0.761719	-0.347656	-0.503906	0.000000	0.328440	0.100000	37.597656	-46.081543	66.345215
C:\Users\cware\Desktop\Steller20November\TagTesting20Nov2013\M15.DSG	11-1-2013	16:30:22	323314.000000	6466.280000	0.789063	-0.351563	-0.480469	-0.004587	0.320183	0.103670	45.623779	-35.903931	71.823120
C:\Users\cware\Desktop\Steller20November\TagTesting20Nov2013\M15.DSG	11-1-2013	16:30:22	323315.000000	6466.300000	0.855469	-0.406250	-0.488281	-0.007339	0.315596	0.103670	51.193237	-26.992798	70.861816
C:\Users\cware\Desktop\Steller20November\TagTesting20Nov2013\M15.DSG	11-1-2013	16:30:22	323316.000000	6466.320000	0.832031	-0.472656	-0.402344	-0.012844	0.304587	0.104587	46.463013	-2.105713	73.486328
C:\Users\cware\Desktop\Steller20November\TagTesting20Nov2013\M15.DSG	11-1-2013	16:30:22	323317.000000	6466.340000	0.976563	-0.542969	-0.496094	-0.014679	0.300000	0.105505	48.614502	-1.281738	61.584473
C:\Users\cware\Desktop\Steller20November\TagTesting20Nov2013\M15.DSG	11-1-2013	16:30:22	323318.000000	6466.360000	0.941406	-0.660156	-0.511719	-0.017431	0.290826	0.107339	31.158447	7.492065	55.160522
C:\Users\cware\Desktop\Steller20November\TagTesting20Nov2013\M15.DSG	11-1-2013	16:30:22	323319.000000	6466.380000	0.957031	-0.671875	-0.476563	-0.020183	0.287156	0.106422	8.956909	4.013062	49.438477
C:\Users\cware\Desktop\Steller20November\TagTesting20Nov2013\M15.DSG	11-1-2013	16:30:22	323320.000000	6466.400000	0.945313	-0.570313	-0.507813	-0.022018	0.283486	0.110092	-21.865845	6.256104	43.212891
C:\Users\cware\Desktop\Steller20November\TagTesting20Nov2013\M15.DSG	11-1-2013	16:30:22	323321.000000	6466.420000	0.953125	-0.496094	-0.558594	-0.023853	0.276147	0.117431	-37.292480	15.441895	41.824341
C:\Users\cware\Desktop\Steller20November\TagTesting20Nov2013\M15.DSG	11-1-2013	16:30:22	323322.000000	6466.440000	1.039063	-0.398438	-0.656250	-0.023853	0.272477	0.120183	-31.723022	28.854370	29.708862
C:\Users\cware\Desktop\Steller20November\TagTesting20Nov2013\M15.DSG	11-1-2013	16:30:22	323323.000000	6466.460000	1.226563	-0.300781	-0.785156	-0.024771	0.266055	0.123853	-15.670776	25.329590	10.833740
C:\Users\cware\Desktop\Steller20November\TagTesting20Nov2013\M15.DSG	11-1-2013	16:30:22	323324.000000	6466.480000	1.429688	-0.175781	-1.011719	-0.024771	0.263303	0.126606	6.713867	-20.629883	-20.492554
C:\Users\cware\Desktop\Steller20November\TagTesting20Nov2013\M15.DSG	11-1-2013	16:30:22	323325.000000	6466.500000	1.363281	0.105469	-1.113281	-0.019266	0.263303	0.133028	14.663696	-72.158813	-25.894165
C:\Users\cware\Desktop\Steller20November\TagTesting20Nov2013\M15.DSG	11-1-2013	16:30:22	323326.000000	6466.520000	0.843750	0.218750	-1.101563	-0.016514	0.263303	0.138532	13.931274	-33.279419	-27.267456
C:\Users\cware\Desktop\Steller20November\TagTesting20Nov2013\M15.DSG	11-1-2013	16:30:22	323327.000000	6466.540000	0.734375	0.246094	-1.050781	-0.012844	0.264220	0.139450	8.117676	-24.917603	-31.402588
C:\Users\cware\Desktop\Steller20November\TagTesting20Nov2013\M15.DSG	11-1-2013	16:30:22	323328.000000	6466.560000	0.488281	0.218750	-0.964844	-0.009174	0.265138	0.142202	4.104614	21.926880	-41.748047
C:\Users\cware\Desktop\Steller20November\TagTesting20Nov2013\M15.DSG	11-1-2013	16:30:22	323329.000000	6466.580000	0.597656	0.074219	-0.843750	-0.007339	0.267890	0.135780	-5.615234	19.775391	-44.677734
C:\Users\cware\Desktop\Steller20November\TagTesting20Nov2013\M15.DSG	11-1-2013	16:30:22	323330.000000	6466.600000	0.765625	0.023438	-0.812500	-0.003670	0.269725	0.142202	-28.091431	-10.955811	-35.934448
C:\Users\cware\Desktop\Steller20November\TagTesting20Nov2013\M15.DSG	11-1-2013	16:30:22	323331.000000	6466.620000	0.753906	0.140625	-0.875000	-0.234862	0.271560	0.146789	-40.649414	-21.560669	-33.935547
C:\Users\cware\Desktop\Steller20November\TagTesting20Nov2013\M15.DSG	11-1-2013	16:30:22	323332.000000	6466.640000	0.730469	0.230469	-0.898438	0.001835	0.272477	0.151376	-47.576904	-23.406982	-37.811279
C:\Users\cware\Desktop\Steller20November\TagTesting20Nov2013\M15.DSG	11-1-2013	16:30:22	323333.000000	6466.660000	0.785156	0.187500	-0.855469	0.003670	0.272477	0.154128	-54.092407	-32.287598	-40.817261
C:\Users\cware\Desktop\Steller20November\TagTesting20Nov2013\M15.DSG	11-1-2013	16:30:22	323334.000000	6466.680000	0.835938	0.152344	-0.835938	0.008257	0.274312	0.164220	-59.555054	-35.278320	-47.500610
C:\Users\cware\Desktop\Steller20November\TagTesting20Nov2013\M15.DSG	11-1-2013	16:30:22	323335.000000	6466.700000	0.781250	0.203125	-0.863281	0.011927	0.274312	0.167890	-57.113647	-32.226563	-55.862427
C:\Users\cware\Desktop\Steller20November\TagTesting20Nov2013\M15.DSG	11-1-2013	16:30:22	323336.000000	6466.720000	0.746094	0.250000	-0.898438	0.018349	0.277064	0.174312	-47.897339	-29.968262	-63.018799
C:\Users\cware\Desktop\Steller20November\TagTesting20Nov2013\M15.DSG	11-1-2013	16:30:22	323337.000000	6466.740000	0.726563	0.246094	-0.917969	0.022018	0.278899	0.177064	-35.766602	-27.526855	-65.841675
C:\Users\cware\Desktop\Steller20November\TagTesting20Nov2013\M15.DSG	11-1-2013	16:30:22	323338.000000	6466.760000	0.652344	0.187500	-0.972656	0.030275	0.283486	0.180734	-22.796631	-18.585205	-66.452026
C:\Users\cware\Desktop\Steller20November\TagTesting20Nov2013\M15.DSG	11-1-2013	16:30:22	323339.000000	6466.780000	0.617188	0.183594	-0.984375	0.033945	0.285321	0.183486	-15.655518	-10.772705	-65.460205
C:\Users\cware\Desktop\Steller20November\TagTesting20Nov2013\M15.DSG	11-1-2013	16:30:22	323340.000000	6466.800000	0.628906	0.183594	-0.945313	0.040367	0.290826	0.184404	-9.002686	-5.844116	-63.873291
C:\Users\cware\Desktop\Steller20November\TagTesting20Nov2013\M15.DSG	11-1-2013	16:30:22	323341.000000	6466.820000	0.589844	0.222656	-0.894531	0.044954	0.292661	0.184404	-1.632690	-3.982544	-63.125610
C:\Users\cware\Desktop\Steller20November\TagTesting20Nov2013\M15.DSG	11-1-2013	16:30:22	323342.000000	6466.840000	0.527344	0.195313	-0.910156	0.050459	0.298165	0.183486	13.885498	-2.273560	-61.004639
C:\Users\cware\Desktop\Steller20November\TagTesting20Nov2013\M15.DSG	11-1-2013	16:30:22	323343.000000	6466.860000	0.437500	0.125000	-1.023438	0.052294	0.300917	0.182569	31.570435	7.232666	-55.068970
C:\Users\cware\Desktop\Steller20November\TagTesting20Nov2013\M15.DSG	11-1-2013	16:30:22	323344.000000	6466.880000	0.527344	0.070313	-1.042969	0.056881	0.309174	0.176147	46.173096	4.669189	-56.518555
C:\Users\cware\Desktop\Steller20November\TagTesting20Nov2013\M15.DSG	11-1-2013	16:30:22	323345.000000	6466.900000	0.597656	0.015625	-1.019531	0.058716	0.311927	0.172477	50.735474	3.372192	-58.334351
C:\Users\cware\Desktop\Steller20November\TagTesting20Nov2013\M15.DSG	11-1-2013	16:30:22	323346.000000	6466.920000	0.632813	-0.023438	-1.000000	0.066055	0.319266	0.165138	45.532227	0.289917	-50.369263
C:\Users\cware\Desktop\Steller20November\TagTesting20Nov2013\M15.DSG	11-1-2013	16:30:22	323347.000000	6466.940000	0.667969	-0.015625	-1.066406	0.066972	0.322018	0.163303	31.936646	1.861572	-38.208008
C:\Users\cware\Desktop\Steller20November\TagTesting20Nov2013\M15.DSG	11-1-2013	16:30:22	323348.000000	6466.960000	0.765625	-0.039063	-1.078125	0.070642	0.326606	0.157798	18.325806	-6.317139	-26.412964
C:\Users\cware\Desktop\Steller20November\TagTesting20Nov2013\M15.DSG	11-1-2013	16:30:22	323349.000000	6466.980000	0.839844	-0.183594	-0.980469	0.072477	0.328440	0.156881	21.850586	-20.538330	-26.153564
C:\Users\cware\Desktop\Steller20November\TagTesting20Nov2013\M15.DSG	11-1-2013	16:30:22	323350.000000	6467.000000	0.730469	-0.363281	-0.902344	0.074312	0.332110	0.152294	23.025513	-13.626099	-27.862549
C:\Users\cware\Desktop\Steller20November\TagTesting20Nov2013\M15.DSG	11-1-2013	16:30:22	323351.000000	6467.020000	0.593750	-0.468750	-0.898438	0.075229	0.333945	0.151376	14.938354	-4.882813	-30.334473
C:\Users\cware\Desktop\Steller20November\TagTesting20Nov2013\M15.DSG	11-1-2013	16:30:22	323352.000000	6467.040000	0.488281	-0.558594	-1.019531	0.077982	0.336697	0.148624	-3.036499	17.669678	-35.537720
C:\Users\cware\Desktop\Steller20November\TagTesting20Nov2013\M15.DSG	11-1-2013	16:30:22	323353.000000	6467.060000	0.453125	-0.660156	-1.070313	0.079817	0.337615	0.145872	-20.965576	37.185669	-36.392212
C:\Users\cware\Desktop\Steller20November\TagTesting20Nov2013\M15.DSG	11-1-2013	16:30:22	323354.000000	6467.080000	0.535156	-0.746094	-1.015625	0.081651	0.341284	0.144954	-40.039063	38.192749	-36.102295
C:\Users\cware\Desktop\Steller20November\TagTesting20Nov2013\M15.DSG	11-1-2013	16:30:22	323355.000000	6467.100000	0.585938	-0.781250	-0.964844	0.083486	0.342202	0.144954	-52.185059	34.484863	-35.293579
C:\Users\cware\Desktop\Steller20November\TagTesting20Nov2013\M15.DSG	11-1-2013	16:30:22	323356.000000	6467.120000	0.652344	-0.796875	-0.941406	0.084404	0.344037	0.145872	-58.624268	25.268555	-37.582397
C:\Users\cware\Desktop\Steller20November\TagTesting20Nov2013\M15.DSG	11-1-2013	16:30:22	323357.000000	6467.140000	0.667969	-0.800781	-0.886719	0.087156	0.345872	0.148624	-57.815552	28.366089	-41.107178
C:\Users\cware\Desktop\Steller20November\TagTesting20Nov2013\M15.DSG	11-1-2013	16:30:22	323358.000000	6467.160000	0.632813	-0.816406	-0.828125	0.088073	0.346789	0.149541	-56.564331	45.089722	-41.854858
C:\Users\cware\Desktop\Steller20November\TagTesting20Nov2013\M15.DSG	11-1-2013	16:30:22	323359.000000	6467.180000	0.582031	-0.757813	-0.718750	0.089908	0.348624	0.150459	-53.115845	60.272217	-40.924072
C:\Users\cware\Desktop\Steller20November\TagTesting20Nov2013\M15.DSG	11-1-2013	16:30:22	323360.000000	6467.200000	0.566406	-0.644531	-0.675781	0.090826	0.349541	0.150459	-44.967651	77.331543	-39.184570
C:\Users\cware\Desktop\Steller20November\TagTesting20Nov2013\M15.DSG	11-1-2013	16:30:22	323361.000000	6467.220000	0.601563	-0.531250	-0.652344	0.090826	0.354128	0.148624	-35.034180	85.250854	-39.703369
C:\Users\cware\Desktop\Steller20November\TagTesting20Nov2013\M15.DSG	11-1-2013	16:30:22	323362.000000	6467.240000	0.683594	-0.484375	-0.636719	0.089908	0.355046	0.145872	-24.871826	89.675903	-39.642334
C:\Users\cware\Desktop\Steller20November\TagTesting20Nov2013\M15.DSG	11-1-2013	16:30:22	323363.000000	6467.260000	0.730469	-0.476563	-0.605469	0.090826	0.357798	0.141284	-19.378662	88.119507	-39.871216
C:\Users\cware\Desktop\Steller20November\TagTesting20Nov2013\M15.DSG	11-1-2013	16:30:22	323364.000000	6467.280000	0.828125	-0.519531	-0.488281	0.090826	0.359633	0.139450	-15.136719	78.674316	-39.260864
C:\Users\cware\Desktop\Steller20November\TagTesting20Nov2013\M15.DSG	11-1-2013	16:30:22	323365.000000	6467.300000	0.828125	-0.519531	-0.488281	0.093578	0.362385	0.133028	-18.112183	65.872192	-37.170410
C:\Users\cware\Desktop\Steller20November\TagTesting20Nov2013\M15.DSG	11-1-2013	16:30:22	323366.000000	6467.320000	0.851563	-0.546875	-0.343750	0.094495	0.364220	0.132110	-22.933960	54.229736	-34.210205
C:\Users\cware\Desktop\Steller20November\TagTesting20Nov2013\M15.DSG	11-1-2013	16:30:22	323367.000000	6467.340000	0.824219	-0.507813	-0.296875	0.096330	0.366972	0.128440	-22.918701	46.707153	-33.523560
C:\Users\cware\Desktop\Steller20November\TagTesting20Nov2013\M15.DSG	11-1-2013	16:30:22	323368.000000	6467.360000	0.800781	-0.535156	-0.273438	0.097248	0.367890	0.129358	-18.814087	38.467407	-32.012939
C:\Users\cware\Desktop\Steller20November\TagTesting20Nov2013\M15.DSG	11-1-2013	16:30:22	323369.000000	6467.380000	0.812500	-0.585938	-0.226563	0.097248	0.369725	0.128440	-14.358521	28.015137	-26.504517
C:\Users\cware\Desktop\Steller20November\TagTesting20Nov2013\M15.DSG	11-1-2013	16:30:22	323370.000000	6467.400000	0.851563	-0.652344	-0.167969	0.100000	0.370642	0.127523	-14.953613	14.602661	-17.669678
C:\Users\cware\Desktop\Steller20November\TagTesting20Nov2013\M15.DSG	11-1-2013	16:30:22	323371.000000	6467.420000	0.960938	-0.675781	-0.167969	0.100917	0.370642	0.126606	-24.215698	-5.767822	-17.089844
C:\Users\cware\Desktop\Steller20November\TagTesting20Nov2013\M15.DSG	11-1-2013	16:30:22	323372.000000	6467.440000	1.093750	-0.605469	-0.226563	0.103670	0.370642	0.130275	-27.465820	-41.168213	-25.238037
C:\Users\cware\Desktop\Steller20November\TagTesting20Nov2013\M15.DSG	11-1-2013	16:30:22	323373.000000	6467.460000	1.074219	-0.554688	-0.300781	0.104587	0.369725	0.133028	-16.494751	-67.871094	-25.436401
C:\Users\cware\Desktop\Steller20November\TagTesting20Nov2013\M15.DSG	11-1-2013	16:30:22	323374.000000	6467.480000	0.914063	-0.562500	-0.421875	0.110092	0.371560	0.137615	5.111694	-76.461792	-10.925293
C:\Users\cware\Desktop\Steller20November\TagTesting20Nov2013\M15.DSG	11-1-2013	16:30:22	323375.000000	6467.500000	0.734375	-0.640625	-0.511719	0.111927	0.370642	0.138532	16.326904	-70.373535	9.735107
C:\Users\cware\Desktop\Steller20November\TagTesting20Nov2013\M15.DSG	11-1-2013	16:30:22	323376.000000	6467.520000	0.546875	-0.765625	-0.597656	0.111927	0.367890	0.140367	18.081665	-51.284790	32.699585
C:\Users\cware\Desktop\Steller20November\TagTesting20Nov2013\M15.DSG	11-1-2013	16:30:22	323377.000000	6467.540000	0.511719	-0.878906	-0.640625	0.110092	0.366972	0.141284	2.807617	-34.088135	44.952393
C:\Users\cware\Desktop\Steller20November\TagTesting20Nov2013\M15.DSG	11-1-2013	16:30:22	323378.000000	6467.560000	0.507813	-0.902344	-0.617188	0.104587	0.364220	0.144954	-31.188965	-7.644653	51.239014
C:\Users\cware\Desktop\Steller20November\TagTesting20Nov2013\M15.DSG	11-1-2013	16:30:22	323379.000000	6467.580000	0.691406	-0.816406	-0.484375	0.101835	0.358716	0.148624	-63.400269	0.259399	43.365479
C:\Users\cware\Desktop\Steller20November\TagTesting20Nov2013\M15.DSG	11-1-2013	16:30:22	323380.000000	6467.600000	0.906250	-0.648438	-0.433594	0.096330	0.354128	0.159633	-85.693359	-6.652832	21.560669
C:\Users\cware\Desktop\Steller20November\TagTesting20Nov2013\M15.DSG	11-1-2013	16:30:22	323381.000000	6467.620000	1.054688	-0.519531	-0.406250	0.097248	0.351376	0.166972	-103.027344	-9.536743	-0.244141
C:\Users\cware\Desktop\Steller20November\TagTesting20Nov2013\M15.DSG	11-1-2013	16:30:22	323382.000000	6467.640000	1.175781	-0.507813	-0.515625	0.098165	0.343119	0.182569	-119.842529	-15.502930	-14.526367
C:\Users\cware\Desktop\Steller20November\TagTesting20Nov2013\M15.DSG	11-1-2013	16:30:22	323383.000000	6467.660000	1.289063	-0.472656	-0.746094	0.100000	0.339450	0.191743	-135.192871	-23.513794	-9.002686
C:\Users\cware\Desktop\Steller20November\TagTesting20Nov2013\M15.DSG	11-1-2013	16:30:22	323384.000000	6467.680000	1.175781	-0.238281	-0.914063	0.102752	0.331193	0.211009	-112.304688	-24.795532	2.899170
C:\Users\cware\Desktop\Steller20November\TagTesting20Nov2013\M15.DSG	11-1-2013	16:30:22	323385.000000	6467.700000	0.660156	0.085938	-1.050781	0.101835	0.326606	0.219266	-78.231812	30.700684	2.502441
C:\Users\cware\Desktop\Steller20November\TagTesting20Nov2013\M15.DSG	11-1-2013	16:30:22	323386.000000	6467.720000	0.644531	0.167969	-1.132813	0.099083	0.322018	0.224771	-40.100098	37.445068	0.915527
C:\Users\cware\Desktop\Steller20November\TagTesting20Nov2013\M15.DSG	11-1-2013	16:30:22	323387.000000	6467.740000	0.574219	0.140625	-1.101563	0.098165	0.319266	0.226606	-29.022217	46.249390	-6.423950
C:\Users\cware\Desktop\Steller20November\TagTesting20Nov2013\M15.DSG	11-1-2013	16:30:22	323388.000000	6467.760000	0.656250	0.074219	-0.988281	0.095413	0.316514	0.225688	-18.966675	57.220459	-20.172119
C:\Users\cware\Desktop\Steller20November\TagTesting20Nov2013\M15.DSG	11-1-2013	16:30:22	323389.000000	6467.780000	0.683594	-0.015625	-0.898438	0.095413	0.317431	0.227523	-12.985229	61.920166	-29.846191
C:\Users\cware\Desktop\Steller20November\TagTesting20Nov2013\M15.DSG	11-1-2013	16:30:22	323390.000000	6467.800000	0.742188	-0.078125	-0.835938	0.093578	0.316514	0.224771	-6.805420	62.438965	-35.858154
C:\Users\cware\Desktop\Steller20November\TagTesting20Nov2013\M15.DSG	11-1-2013	16:30:22	323391.000000	6467.820000	0.812500	-0.121094	-0.781250	0.092661	0.318349	0.223853	-5.996704	55.816650	-35.903931
C:\Users\cware\Desktop\Steller20November\TagTesting20Nov2013\M15.DSG	11-1-2013	16:30:22	323392.000000	6467.840000	0.910156	-0.238281	-0.703125	0.092661	0.318349	0.222018	-9.552002	37.033081	-34.011841
C:\Users\cware\Desktop\Steller20November\TagTesting20Nov2013\M15.DSG	11-1-2013	16:30:22	323393.000000	6467.860000	0.910156	-0.238281	-0.703125	0.093578	0.320183	0.222018	-14.312744	20.507813	-31.036377
C:\Users\cware\Desktop\Steller20November\TagTesting20Nov2013\M15.DSG	11-1-2013	16:30:22	323394.000000	6467.880000	0.847656	-0.316406	-0.644531	0.093578	0.319266	0.222018	-22.171021	10.147095	-26.123047
C:\Users\cware\Desktop\Steller20November\TagTesting20Nov2013\M15.DSG	11-1-2013	16:30:22	323395.000000	6467.900000	0.828125	-0.332031	-0.613281	0.094495	0.318349	0.223853	-28.884888	5.584717	-24.444580
C:\Users\cware\Desktop\Steller20November\TagTesting20Nov2013\M15.DSG	11-1-2013	16:30:22	323396.000000	6467.920000	0.800781	-0.308594	-0.574219	0.096330	0.317431	0.224771	-31.265259	3.570557	-27.420044
C:\Users\cware\Desktop\Steller20November\TagTesting20Nov2013\M15.DSG	11-1-2013	16:30:22	323397.000000	6467.940000	0.796875	-0.273438	-0.539063	0.098165	0.316514	0.229358	-26.901245	3.509521	-31.372070
C:\Users\cware\Desktop\Steller20November\TagTesting20Nov2013\M15.DSG	11-1-2013	16:30:22	323398.000000	6467.960000	0.828125	-0.246094	-0.515625	0.100000	0.317431	0.229358	-19.195557	1.312256	-33.279419
C:\Users\cware\Desktop\Steller20November\TagTesting20Nov2013\M15.DSG	11-1-2013	16:30:22	323399.000000	6467.980000	0.835938	-0.226563	-0.589844	0.102752	0.315596	0.233028	-18.386841	-1.953125	-32.318115
C:\Users\cware\Desktop\Steller20November\TagTesting20Nov2013\M15.DSG	11-1-2013	16:30:22	323400.000000	6468.000000	0.855469	-0.218750	-0.664063	0.104587	0.314679	0.233028	-28.900146	4.806519	-28.823853
C:\Users\cware\Desktop\Steller20November\TagTesting20Nov2013\M15.DSG	11-1-2013	16:30:22	323401.000000	6468.020000	0.937500	-0.207031	-0.570313	0.108257	0.313761	0.236697	-35.675049	-10.040283	-24.291992
C:\Users\cware\Desktop\Steller20November\TagTesting20Nov2013\M15.DSG	11-1-2013	16:30:22	323402.000000	6468.040000	0.914063	-0.210938	-0.511719	0.109174	0.313761	0.238532	-30.685425	-23.849487	-17.532349
C:\Users\cware\Desktop\Steller20November\TagTesting20Nov2013\M15.DSG	11-1-2013	16:30:22	323403.000000	6468.060000	0.914063	-0.218750	-0.574219	0.112844	0.311009	0.242202	-26.275635	-28.549194	-17.486572
C:\Users\cware\Desktop\Steller20November\TagTesting20Nov2013\M15.DSG	11-1-2013	16:30:22	323404.000000	6468.080000	0.949219	-0.242188	-0.687500	0.113761	0.311927	0.244954	-18.142700	-32.165527	-21.713257
C:\Users\cware\Desktop\Steller20November\TagTesting20Nov2013\M15.DSG	11-1-2013	16:30:22	323405.000000	6468.100000	0.957031	-0.253906	-0.730469	0.119266	0.310092	0.245872	-8.590698	-36.285400	-21.347046
C:\Users\cware\Desktop\Steller20November\TagTesting20Nov2013\M15.DSG	11-1-2013	16:30:22	323406.000000	6468.120000	0.886719	-0.246094	-0.757813	0.122018	0.311009	0.245872	-4.852295	-27.252197	-18.768311
C:\Users\cware\Desktop\Steller20November\TagTesting20Nov2013\M15.DSG	11-1-2013	16:30:22	323407.000000	6468.140000	0.757813	-0.242188	-0.871094	0.123853	0.310092	0.247706	-13.351440	-6.423950	-19.485474
C:\Users\cware\Desktop\Steller20November\TagTesting20Nov2013\M15.DSG	11-1-2013	16:30:22	323408.000000	6468.160000	0.710938	-0.222656	-0.878906	0.126606	0.310092	0.248624	-31.219482	5.676270	-29.220581
C:\Users\cware\Desktop\Steller20November\TagTesting20Nov2013\M15.DSG	11-1-2013	16:30:22	323409.000000	6468.180000	0.722656	-0.199219	-0.835938	0.127523	0.309174	0.249541	-42.495728	6.637573	-35.110474
C:\Users\cware\Desktop\Steller20November\TagTesting20Nov2013\M15.DSG	11-1-2013	16:30:22	323410.000000	6468.200000	0.695313	-0.285156	-0.832031	0.130275	0.306422	0.253211	-38.543701	15.518188	-30.410767
C:\Users\cware\Desktop\Steller20November\TagTesting20Nov2013\M15.DSG	11-1-2013	16:30:22	323411.000000	6468.220000	0.718750	-0.335938	-0.843750	0.132110	0.305505	0.254128	-32.867432	15.960693	-29.403687
C:\Users\cware\Desktop\Steller20November\TagTesting20Nov2013\M15.DSG	11-1-2013	16:30:22	323412.000000	6468.240000	0.792969	-0.316406	-0.843750	0.133945	0.305505	0.257798	-28.594971	12.298584	-29.266357
C:\Users\cware\Desktop\Steller20November\TagTesting20Nov2013\M15.DSG	11-1-2013	16:30:22	323413.000000	6468.260000	0.847656	-0.273438	-0.910156	0.133028	0.302752	0.257798	-27.038574	11.978149	-24.917603
C:\Users\cware\Desktop\Steller20November\TagTesting20Nov2013\M15.DSG	11-1-2013	16:30:22	323414.000000	6468.280000	0.875000	-0.238281	-0.957031	0.135780	0.303670	0.259633	-31.570435	10.879517	-20.767212
C:\Users\cware\Desktop\Steller20November\TagTesting20Nov2013\M15.DSG	11-1-2013	16:30:22	323415.000000	6468.300000	0.832031	-0.207031	-0.968750	0.134862	0.302752	0.262385	-34.500122	15.823364	-20.095825
C:\Users\cware\Desktop\Steller20November\TagTesting20Nov2013\M15.DSG	11-1-2013	16:30:22	323416.000000	6468.320000	0.804688	-0.203125	-0.925781	0.135780	0.300917	0.263303	-35.888672	15.609741	-24.047852
C:\Users\cware\Desktop\Steller20November\TagTesting20Nov2013\M15.DSG	11-1-2013	16:30:22	323417.000000	6468.340000	0.792969	-0.242188	-0.871094	0.133945	0.301835	0.264220	-36.666870	17.242432	-28.442383
C:\Users\cware\Desktop\Steller20November\TagTesting20Nov2013\M15.DSG	11-1-2013	16:30:22	323418.000000	6468.360000	0.777344	-0.359375	-0.761719	0.135780	0.300000	0.267890	-36.514282	16.403198	-34.133911
C:\Users\cware\Desktop\Steller20November\TagTesting20Nov2013\M15.DSG	11-1-2013	16:30:22	323419.000000	6468.380000	0.777344	-0.359375	-0.761719	0.136697	0.300000	0.268807	-34.240723	18.661499	-36.209106
C:\Users\cware\Desktop\Steller20November\TagTesting20Nov2013\M15.DSG	11-1-2013	16:30:22	323420.000000	6468.400000	0.785156	-0.386719	-0.703125	0.137615	0.300000	0.270642	-29.693604	17.501831	-37.597656
C:\Users\cware\Desktop\Steller20November\TagTesting20Nov2013\M15.DSG	11-1-2013	16:30:22	323421.000000	6468.420000	0.777344	-0.378906	-0.687500	0.138532	0.299083	0.272477	-26.367188	15.640259	-38.360596
C:\Users\cware\Desktop\Steller20November\TagTesting20Nov2013\M15.DSG	11-1-2013	16:30:22	323422.000000	6468.440000	0.796875	-0.359375	-0.679688	0.140367	0.300000	0.271560	-22.796631	12.252808	-37.963867
C:\Users\cware\Desktop\Steller20November\TagTesting20Nov2013\M15.DSG	11-1-2013	16:30:22	323423.000000	6468.460000	0.804688	-0.335938	-0.656250	0.141284	0.300917	0.275229	-19.760132	9.811401	-38.345337
C:\Users\cware\Desktop\Steller20November\TagTesting20Nov2013\M15.DSG	11-1-2013	16:30:22	323424.000000	6468.480000	0.789063	-0.312500	-0.617188	0.142202	0.300000	0.274312	-18.463135	5.538940	-35.675049
C:\Users\cware\Desktop\Steller20November\TagTesting20Nov2013\M15.DSG	11-1-2013	16:30:22	323425.000000	6468.500000	0.773438	-0.300781	-0.625000	0.144037	0.300917	0.275229	-16.555786	2.227783	-33.813477
C:\Users\cware\Desktop\Steller20November\TagTesting20Nov2013\M15.DSG	11-1-2013	16:30:22	323426.000000	6468.520000	0.746094	-0.308594	-0.621094	0.146789	0.300917	0.276147	-13.992310	-5.661011	-32.608032
C:\Users\cware\Desktop\Steller20November\TagTesting20Nov2013\M15.DSG	11-1-2013	16:30:22	323427.000000	6468.540000	0.707031	-0.312500	-0.628906	0.148624	0.301835	0.276147	-10.009766	-8.590698	-31.494141
C:\Users\cware\Desktop\Steller20November\TagTesting20Nov2013\M15.DSG	11-1-2013	16:30:22	323428.000000	6468.560000	0.695313	-0.304688	-0.636719	0.152294	0.305505	0.274312	-4.989624	-12.390137	-29.067993
C:\Users\cware\Desktop\Steller20November\TagTesting20Nov2013\M15.DSG	11-1-2013	16:30:22	323429.000000	6468.580000	0.683594	-0.296875	-0.621094	0.154128	0.305505	0.275229	3.341675	-10.086060	-26.809692
C:\Users\cware\Desktop\Steller20November\TagTesting20Nov2013\M15.DSG	11-1-2013	16:30:22	323430.000000	6468.600000	0.726563	-0.308594	-0.609375	0.155963	0.308257	0.272477	20.172119	-14.328003	-27.587891
C:\Users\cware\Desktop\Steller20November\TagTesting20Nov2013\M15.DSG	11-1-2013	16:30:22	323431.000000	6468.620000	0.753906	-0.332031	-0.648438	0.159633	0.310092	0.269725	37.261963	-17.684937	-26.351929
C:\Users\cware\Desktop\Steller20November\TagTesting20Nov2013\M15.DSG	11-1-2013	16:30:22	323432.000000	6468.640000	0.785156	-0.375000	-0.699219	0.162385	0.312844	0.266972	52.993774	-30.059814	-17.288208
C:\Users\cware\Desktop\Steller20November\TagTesting20Nov2013\M15.DSG	11-1-2013	16:30:22	323433.000000	6468.660000	0.820313	-0.453125	-0.722656	0.166055	0.319266	0.259633	53.405762	-44.143677	-4.730225
C:\Users\cware\Desktop\Steller20November\TagTesting20Nov2013\M15.DSG	11-1-2013	16:30:22	323434.000000	6468.680000	0.796875	-0.531250	-0.707031	0.167890	0.322936	0.255046	46.997070	-46.463013	2.975464
C:\Users\cware\Desktop\Steller20November\TagTesting20Nov2013\M15.DSG	11-1-2013	16:30:22	323435.000000	6468.700000	0.777344	-0.523438	-0.734375	0.171560	0.328440	0.249541	43.197632	-32.714844	-2.838135
C:\Users\cware\Desktop\Steller20November\TagTesting20Nov2013\M15.DSG	11-1-2013	16:30:22	323436.000000	6468.720000	0.722656	-0.457031	-0.777344	0.172477	0.330275	0.246789	30.761719	-12.405396	-12.924194
C:\Users\cware\Desktop\Steller20November\TagTesting20Nov2013\M15.DSG	11-1-2013	16:30:22	323437.000000	6468.740000	0.742188	-0.445313	-0.746094	0.173394	0.333028	0.242202	20.004272	-7.827759	-21.026611
C:\Users\cware\Desktop\Steller20November\TagTesting20Nov2013\M15.DSG	11-1-2013	16:30:22	323438.000000	6468.760000	0.687500	-0.527344	-0.687500	0.176147	0.334862	0.240367	23.880005	9.353638	-20.736694
C:\Users\cware\Desktop\Steller20November\TagTesting20Nov2013\M15.DSG	11-1-2013	16:30:22	323439.000000	6468.780000	0.617188	-0.648438	-0.750000	0.177064	0.337615	0.235780	26.504517	19.638062	-20.843506
C:\Users\cware\Desktop\Steller20November\TagTesting20Nov2013\M15.DSG	11-1-2013	16:30:22	323440.000000	6468.800000	0.722656	-0.753906	-0.722656	0.177982	0.339450	0.241284	13.092041	14.801025	-27.267456
C:\Users\cware\Desktop\Steller20November\TagTesting20Nov2013\M15.DSG	11-1-2013	16:30:22	323441.000000	6468.820000	0.789063	-0.781250	-0.726563	0.178899	0.341284	0.230275	0.579834	10.025024	-23.468018
C:\Users\cware\Desktop\Steller20November\TagTesting20Nov2013\M15.DSG	11-1-2013	16:30:22	323442.000000	6468.840000	0.828125	-0.718750	-0.742188	0.177982	0.341284	0.230275	-7.431030	8.361816	-17.059326
C:\Users\cware\Desktop\Steller20November\TagTesting20Nov2013\M15.DSG	11-1-2013	16:30:22	323443.000000	6468.860000	0.765625	-0.589844	-0.796875	0.178899	0.342202	0.230275	-8.987427	9.033203	-13.534546
C:\Users\cware\Desktop\Steller20November\TagTesting20Nov2013\M15.DSG	11-1-2013	16:30:22	323444.000000	6468.880000	0.734375	-0.488281	-0.816406	0.179817	0.342202	0.229358	-3.936768	15.106201	-8.880615
C:\Users\cware\Desktop\Steller20November\TagTesting20Nov2013\M15.DSG	11-1-2013	16:30:22	323445.000000	6468.900000	0.691406	-0.445313	-0.792969	0.177982	0.343119	0.229358	3.768921	20.065308	-5.920410
C:\Users\cware\Desktop\Steller20November\TagTesting20Nov2013\M15.DSG	11-1-2013	16:30:22	323446.000000	6468.920000	0.699219	-0.437500	-0.757813	0.176147	0.344037	0.227523	11.245728	23.452759	-5.081177
C:\Users\cware\Desktop\Steller20November\TagTesting20Nov2013\M15.DSG	11-1-2013	16:30:22	323447.000000	6468.940000	0.699219	-0.437500	-0.757813	0.176147	0.345872	0.225688	13.320923	24.765015	-5.508423
C:\Users\cware\Desktop\Steller20November\TagTesting20Nov2013\M15.DSG	11-1-2013	16:30:22	323448.000000	6468.960000	0.738281	-0.515625	-0.691406	0.174312	0.348624	0.222936	11.825562	22.644043	-4.364014
C:\Users\cware\Desktop\Steller20November\TagTesting20Nov2013\M15.DSG	11-1-2013	16:30:22	323449.000000	6468.980000	0.753906	-0.566406	-0.644531	0.174312	0.349541	0.222018	7.049561	18.081665	-1.602173
C:\Users\cware\Desktop\Steller20November\TagTesting20Nov2013\M15.DSG	11-1-2013	16:30:22	323450.000000	6469.000000	0.718750	-0.613281	-0.636719	0.171560	0.351376	0.220183	-0.167847	17.593384	4.333496
C:\Users\cware\Desktop\Steller20November\TagTesting20Nov2013\M15.DSG	11-1-2013	16:30:22	323451.000000	6469.020000	0.699219	-0.613281	-0.617188	0.170642	0.352294	0.218349	-3.677368	23.605347	9.277344
C:\Users\cware\Desktop\Steller20November\TagTesting20Nov2013\M15.DSG	11-1-2013	16:30:22	323452.000000	6469.040000	0.738281	-0.566406	-0.585938	0.166972	0.354128	0.217431	-3.402710	26.550293	11.901855
C:\Users\cware\Desktop\Steller20November\TagTesting20Nov2013\M15.DSG	11-1-2013	16:30:22	323453.000000	6469.060000	0.769531	-0.515625	-0.570313	0.164220	0.353211	0.217431	-2.349854	26.580811	11.337280
C:\Users\cware\Desktop\Steller20November\TagTesting20Nov2013\M15.DSG	11-1-2013	16:30:22	323454.000000	6469.080000	0.789063	-0.488281	-0.554688	0.161468	0.355963	0.215596	2.120972	27.526855	8.163452
C:\Users\cware\Desktop\Steller20November\TagTesting20Nov2013\M15.DSG	11-1-2013	16:30:22	323455.000000	6469.100000	0.828125	-0.476563	-0.542969	0.159633	0.355963	0.213761	6.240845	25.039673	5.187988
C:\Users\cware\Desktop\Steller20November\TagTesting20Nov2013\M15.DSG	11-1-2013	16:30:22	323456.000000	6469.120000	0.859375	-0.468750	-0.554688	0.156881	0.359633	0.211009	10.696411	18.112183	3.906250
C:\Users\cware\Desktop\Steller20November\TagTesting20Nov2013\M15.DSG	11-1-2013	16:30:22	323457.000000	6469.140000	0.863281	-0.464844	-0.554688	0.155963	0.358716	0.208257	15.853882	11.703491	4.653931
C:\Users\cware\Desktop\Steller20November\TagTesting20Nov2013\M15.DSG	11-1-2013	16:30:22	323458.000000	6469.160000	0.855469	-0.484375	-0.523438	0.155046	0.362385	0.204587	23.117065	2.441406	5.874634
C:\Users\cware\Desktop\Steller20November\TagTesting20Nov2013\M15.DSG	11-1-2013	16:30:22	323459.000000	6469.180000	0.855469	-0.492188	-0.492188	0.153211	0.362385	0.202752	29.342651	-7.019043	7.858276
C:\Users\cware\Desktop\Steller20November\TagTesting20Nov2013\M15.DSG	11-1-2013	16:30:22	323460.000000	6469.200000	0.835938	-0.496094	-0.453125	0.152294	0.365138	0.196330	34.698486	-14.144897	12.039185
C:\Users\cware\Desktop\Steller20November\TagTesting20Nov2013\M15.DSG	11-1-2013	16:30:22	323461.000000	6469.220000	0.800781	-0.492188	-0.410156	0.151376	0.366055	0.193578	40.344238	-15.670776	14.694214
C:\Users\cware\Desktop\Steller20November\TagTesting20Nov2013\M15.DSG	11-1-2013	16:30:22	323462.000000	6469.240000	0.843750	-0.507813	-0.375000	0.150459	0.369725	0.186239	45.989990	-26.809692	15.502930
C:\Users\cware\Desktop\Steller20November\TagTesting20Nov2013\M15.DSG	11-1-2013	16:30:22	323463.000000	6469.260000	0.851563	-0.542969	-0.371094	0.150459	0.370642	0.182569	47.180176	-34.667969	18.295288
C:\Users\cware\Desktop\Steller20November\TagTesting20Nov2013\M15.DSG	11-1-2013	16:30:22	323464.000000	6469.280000	0.828125	-0.574219	-0.398438	0.149541	0.372477	0.175229	47.195435	-38.009644	23.788452
C:\Users\cware\Desktop\Steller20November\TagTesting20Nov2013\M15.DSG	11-1-2013	16:30:22	323465.000000	6469.300000	0.789063	-0.589844	-0.464844	0.146789	0.374312	0.171560	48.538208	-35.751343	26.901245
C:\Users\cware\Desktop\Steller20November\TagTesting20Nov2013\M15.DSG	11-1-2013	16:30:22	323466.000000	6469.320000	0.804688	-0.621094	-0.531250	0.146789	0.375229	0.164220	47.576904	-36.010742	30.761719
C:\Users\cware\Desktop\Steller20November\TagTesting20Nov2013\M15.DSG	11-1-2013	16:30:22	323467.000000	6469.340000	0.832031	-0.621094	-0.535156	0.143119	0.375229	0.160550	43.563843	-35.629272	32.684326
C:\Users\cware\Desktop\Steller20November\TagTesting20Nov2013\M15.DSG	11-1-2013	16:30:22	323468.000000	6469.360000	0.855469	-0.562500	-0.542969	0.143119	0.375229	0.157798	36.575317	-31.082153	33.142090
C:\Users\cware\Desktop\Steller20November\TagTesting20Nov2013\M15.DSG	11-1-2013	16:30:22	323469.000000	6469.380000	0.843750	-0.527344	-0.542969	0.138532	0.377064	0.151376	33.386230	-26.443481	27.923584
C:\Users\cware\Desktop\Steller20November\TagTesting20Nov2013\M15.DSG	11-1-2013	16:30:22	323470.000000	6469.400000	0.937500	-0.546875	-0.468750	0.135780	0.377064	0.149541	27.847290	-40.985107	20.050049
C:\Users\cware\Desktop\Steller20November\TagTesting20Nov2013\M15.DSG	11-1-2013	16:30:22	323471.000000	6469.420000	0.976563	-0.625000	-0.406250	0.135780	0.376147	0.144954	22.018433	-54.870605	13.977051
C:\Users\cware\Desktop\Steller20November\TagTesting20Nov2013\M15.DSG	11-1-2013	16:30:22	323472.000000	6469.440000	0.941406	-0.667969	-0.378906	0.133945	0.376147	0.144954	16.326904	-43.289185	12.985229
C:\Users\cware\Desktop\Steller20November\TagTesting20Nov2013\M15.DSG	11-1-2013	16:30:22	323473.000000	6469.460000	0.781250	-0.675781	-0.457031	0.133945	0.377064	0.142202	13.977051	-19.195557	18.615723
C:\Users\cware\Desktop\Steller20November\TagTesting20Nov2013\M15.DSG	11-1-2013	16:30:22	323474.000000	6469.480000	0.925781	-0.640625	-0.488281	0.133028	0.377064	0.141284	5.767822	-13.366699	28.686523
C:\Users\cware\Desktop\Steller20November\TagTesting20Nov2013\M15.DSG	11-1-2013	16:30:22	323475.000000	6469.500000	0.972656	-0.585938	-0.519531	0.128440	0.375229	0.141284	-0.808716	-20.401001	36.666870
C:\Users\cware\Desktop\Steller20November\TagTesting20Nov2013\M15.DSG	11-1-2013	16:30:22	323476.000000	6469.520000	0.933594	-0.523438	-0.582031	0.126606	0.373394	0.141284	-7.339478	-25.711060	37.979126
C:\Users\cware\Desktop\Steller20November\TagTesting20Nov2013\M15.DSG	11-1-2013	16:30:22	323477.000000	6469.540000	0.878906	-0.464844	-0.628906	0.121101	0.372477	0.144954	-6.729126	-24.917603	33.752441
C:\Users\cware\Desktop\Steller20November\TagTesting20Nov2013\M15.DSG	11-1-2013	16:30:22	323478.000000	6469.560000	0.835938	-0.414063	-0.664063	0.118349	0.370642	0.145872	-1.785278	-22.445679	28.045654
C:\Users\cware\Desktop\Steller20November\TagTesting20Nov2013\M15.DSG	11-1-2013	16:30:22	323479.000000	6469.580000	0.816406	-0.398438	-0.671875	0.116514	0.368807	0.145872	3.250122	-19.668579	24.276733
C:\Users\cware\Desktop\Steller20November\TagTesting20Nov2013\M15.DSG	11-1-2013	16:30:22	323480.000000	6469.600000	0.824219	-0.406250	-0.628906	0.114679	0.367890	0.145872	7.797241	-22.689819	19.927979
C:\Users\cware\Desktop\Steller20November\TagTesting20Nov2013\M15.DSG	11-1-2013	16:30:22	323481.000000	6469.620000	0.828125	-0.414063	-0.601563	0.113761	0.367890	0.145872	12.512207	-25.711060	16.632080
C:\Users\cware\Desktop\Steller20November\TagTesting20Nov2013\M15.DSG	11-1-2013	16:30:22	323482.000000	6469.640000	0.839844	-0.433594	-0.566406	0.112844	0.367890	0.144954	17.211914	-34.606934	14.755249
C:\Users\cware\Desktop\Steller20November\TagTesting20Nov2013\M15.DSG	11-1-2013	16:30:22	323483.000000	6469.660000	0.859375	-0.433594	-0.546875	0.111927	0.366972	0.144954	20.294189	-44.799805	13.442993
C:\Users\cware\Desktop\Steller20November\TagTesting20Nov2013\M15.DSG	11-1-2013	16:30:22	323484.000000	6469.680000	0.859375	-0.437500	-0.550781	0.111009	0.367890	0.144037	21.591187	-56.243896	11.230469
C:\Users\cware\Desktop\Steller20November\TagTesting20Nov2013\M15.DSG	11-1-2013	16:30:22	323485.000000	6469.700000	0.824219	-0.429688	-0.546875	0.111009	0.367890	0.144037	19.531250	-63.888550	9.857178
C:\Users\cware\Desktop\Steller20November\TagTesting20Nov2013\M15.DSG	11-1-2013	16:30:22	323486.000000	6469.720000	0.765625	-0.414063	-0.531250	0.111009	0.367890	0.144954	18.157959	-66.207886	9.475708
C:\Users\cware\Desktop\Steller20November\TagTesting20Nov2013\M15.DSG	11-1-2013	16:30:22	323487.000000	6469.740000	0.738281	-0.394531	-0.511719	0.111927	0.366972	0.143119	20.111084	-68.054199	9.353638
C:\Users\cware\Desktop\Steller20November\TagTesting20Nov2013\M15.DSG	11-1-2013	16:30:22	323488.000000	6469.760000	0.746094	-0.382813	-0.546875	0.112844	0.366055	0.144037	25.375366	-69.122314	8.636475
C:\Users\cware\Desktop\Steller20November\TagTesting20Nov2013\M15.DSG	11-1-2013	16:30:22	323489.000000	6469.780000	0.773438	-0.375000	-0.562500	0.113761	0.366055	0.142202	33.493042	-72.113037	8.026123
C:\Users\cware\Desktop\Steller20November\TagTesting20Nov2013\M15.DSG	11-1-2013	16:30:22	323490.000000	6469.800000	0.796875	-0.402344	-0.574219	0.114679	0.366055	0.140367	46.127319	-72.021484	11.062622
C:\Users\cware\Desktop\Steller20November\TagTesting20Nov2013\M15.DSG	11-1-2013	16:30:22	323491.000000	6469.820000	0.832031	-0.425781	-0.582031	0.116514	0.365138	0.138532	52.703857	-74.340820	15.502930
C:\Users\cware\Desktop\Steller20November\TagTesting20Nov2013\M15.DSG	11-1-2013	16:30:22	323492.000000	6469.840000	0.867188	-0.464844	-0.601563	0.117431	0.366055	0.133945	52.169800	-83.251953	16.586304
C:\Users\cware\Desktop\Steller20November\TagTesting20Nov2013\M15.DSG	11-1-2013	16:30:22	323493.000000	6469.860000	0.871094	-0.515625	-0.558594	0.117431	0.365138	0.132110	43.869019	-93.566895	20.996094
C:\Users\cware\Desktop\Steller20November\TagTesting20Nov2013\M15.DSG	11-1-2013	16:30:22	323494.000000	6469.880000	0.820313	-0.558594	-0.535156	0.119266	0.362385	0.131193	25.451660	-107.879639	29.296875
C:\Users\cware\Desktop\Steller20November\TagTesting20Nov2013\M15.DSG	11-1-2013	16:30:22	323495.000000	6469.900000	0.785156	-0.585938	-0.539063	0.118349	0.363303	0.132110	5.401611	-113.220215	40.298462
C:\Users\cware\Desktop\Steller20November\TagTesting20Nov2013\M15.DSG	11-1-2013	16:30:22	323496.000000	6469.920000	0.621094	-0.566406	-0.617188	0.117431	0.358716	0.140367	0.411987	-97.381592	55.587769
C:\Users\cware\Desktop\Steller20November\TagTesting20Nov2013\M15.DSG	11-1-2013	16:30:22	323497.000000	6469.940000	0.496094	-0.503906	-0.687500	0.115596	0.355963	0.136697	6.362915	-87.356567	59.173584
C:\Users\cware\Desktop\Steller20November\TagTesting20Nov2013\M15.DSG	11-1-2013	16:30:22	323498.000000	6469.960000	0.515625	-0.398438	-0.769531	0.113761	0.352294	0.137615	18.554688	-95.352173	66.238403
C:\Users\cware\Desktop\Steller20November\TagTesting20Nov2013\M15.DSG	11-1-2013	16:30:22	323499.000000	6469.980000	0.453125	-0.410156	-0.890625	0.111009	0.350459	0.137615	34.759521	-82.717896	75.988770
C:\Users\cware\Desktop\Steller20November\TagTesting20Nov2013\M15.DSG	11-1-2013	16:30:22	323500.000000	6470.000000	0.429688	-0.636719	-0.992188	0.104587	0.345872	0.133945	51.971436	-52.505493	79.849243
C:\Users\cware\Desktop\Steller20November\TagTesting20Nov2013\M15.DSG	11-1-2013	16:30:22	323501.000000	6470.020000	0.429688	-0.636719	-0.992188	0.102752	0.343119	0.132110	55.450439	-31.478882	80.139160
C:\Users\cware\Desktop\Steller20November\TagTesting20Nov2013\M15.DSG	11-1-2013	16:30:22	323502.000000	6470.040000	0.523438	-0.867188	-0.886719	0.092661	0.338532	0.125688	47.439575	-14.266968	79.071045
C:\Users\cware\Desktop\Steller20November\TagTesting20Nov2013\M15.DSG	11-1-2013	16:30:22	323503.000000	6470.060000	0.503906	-0.925781	-0.843750	0.088073	0.336697	0.123853	34.378052	0.915527	78.094482
C:\Users\cware\Desktop\Steller20November\TagTesting20Nov2013\M15.DSG	11-1-2013	16:30:22	323504.000000	6470.080000	0.507813	-0.921875	-0.824219	0.083486	0.333945	0.122018	12.298584	17.318726	77.880859
C:\Users\cware\Desktop\Steller20November\TagTesting20Nov2013\M15.DSG	11-1-2013	16:30:22	323505.000000	6470.100000	0.535156	-0.835938	-0.843750	0.074312	0.328440	0.121101	-9.185791	26.977539	78.155518
C:\Users\cware\Desktop\Steller20November\TagTesting20Nov2013\M15.DSG	11-1-2013	16:30:22	323506.000000	6470.120000	0.578125	-0.734375	-0.863281	0.070642	0.326606	0.122018	-35.186768	40.130615	76.461792
C:\Users\cware\Desktop\Steller20November\TagTesting20Nov2013\M15.DSG	11-1-2013	16:30:22	323507.000000	6470.140000	0.613281	-0.621094	-0.867188	0.059633	0.319266	0.123853	-53.543091	53.009033	74.035645
C:\Users\cware\Desktop\Steller20November\TagTesting20Nov2013\M15.DSG	11-1-2013	16:30:22	323508.000000	6470.160000	0.703125	-0.515625	-0.875000	0.055046	0.316514	0.126606	-61.950684	53.939819	68.725586
C:\Users\cware\Desktop\Steller20November\TagTesting20Nov2013\M15.DSG	11-1-2013	16:30:22	323509.000000	6470.180000	0.757813	-0.460938	-0.851563	0.044037	0.309174	0.131193	-57.601929	54.641724	64.300537
C:\Users\cware\Desktop\Steller20November\TagTesting20Nov2013\M15.DSG	11-1-2013	16:30:22	323510.000000	6470.200000	0.777344	-0.402344	-0.835938	0.040367	0.305505	0.131193	-44.326782	56.793213	58.975220
C:\Users\cware\Desktop\Steller20November\TagTesting20Nov2013\M15.DSG	11-1-2013	16:30:22	323511.000000	6470.220000	0.781250	-0.363281	-0.828125	0.030275	0.299083	0.133028	-28.747559	58.898926	54.489136
C:\Users\cware\Desktop\Steller20November\TagTesting20Nov2013\M15.DSG	11-1-2013	16:30:22	323512.000000	6470.240000	0.765625	-0.332031	-0.847656	0.025688	0.296330	0.132110	-10.589600	63.873291	51.010132
C:\Users\cware\Desktop\Steller20November\TagTesting20Nov2013\M15.DSG	11-1-2013	16:30:22	323513.000000	6470.260000	0.765625	-0.273438	-0.851563	0.017431	0.291743	0.130275	-2.273560	61.721802	52.124023
C:\Users\cware\Desktop\Steller20November\TagTesting20Nov2013\M15.DSG	11-1-2013	16:30:22	323514.000000	6470.280000	0.781250	-0.187500	-0.835938	0.012844	0.288073	0.128440	-0.823975	55.175781	59.158325
C:\Users\cware\Desktop\Steller20November\TagTesting20Nov2013\M15.DSG	11-1-2013	16:30:22	323515.000000	6470.300000	0.824219	-0.085938	-0.835938	0.004587	0.279817	0.123853	-5.813599	42.831421	71.640015
C:\Users\cware\Desktop\Steller20November\TagTesting20Nov2013\M15.DSG	11-1-2013	16:30:22	323516.000000	6470.320000	0.851563	0.089844	-0.804688	0.000000	0.275229	0.123853	-5.432129	13.626099	87.280273
C:\Users\cware\Desktop\Steller20November\TagTesting20Nov2013\M15.DSG	11-1-2013	16:30:22	323517.000000	6470.340000	0.808594	0.414063	-0.710938	-0.006422	0.266972	0.123853	-7.110596	-8.773804	86.898804
C:\Users\cware\Desktop\Steller20November\TagTesting20Nov2013\M15.DSG	11-1-2013	16:30:22	323518.000000	6470.360000	0.675781	0.531250	-0.683594	-0.013761	0.262385	0.123853	-10.299683	-3.356934	67.245483
C:\Users\cware\Desktop\Steller20November\TagTesting20Nov2013\M15.DSG	11-1-2013	16:30:22	323519.000000	6470.380000	0.593750	0.347656	-0.597656	-0.015596	0.257798	0.124771	-7.781982	7.125854	56.701660
C:\Users\cware\Desktop\Steller20November\TagTesting20Nov2013\M15.DSG	11-1-2013	16:30:22	323520.000000	6470.400000	0.722656	0.109375	-0.558594	-0.021101	0.251376	0.125688	-10.131836	1.022339	57.266235
C:\Users\cware\Desktop\Steller20November\TagTesting20Nov2013\M15.DSG	11-1-2013	16:30:22	323521.000000	6470.420000	0.839844	0.039063	-0.613281	-0.022936	0.246789	0.124771	-16.738892	-20.462036	57.159424
C:\Users\cware\Desktop\Steller20November\TagTesting20Nov2013\M15.DSG	11-1-2013	16:30:22	323522.000000	6470.440000	0.976563	0.089844	-0.707031	-0.027523	0.239450	0.128440	-27.359009	-34.591675	49.819946
C:\Users\cware\Desktop\Steller20November\TagTesting20Nov2013\M15.DSG	11-1-2013	16:30:22	323523.000000	6470.460000	0.945313	0.156250	-0.808594	-0.030275	0.235780	0.131193	-23.666382	-27.420044	38.482666
C:\Users\cware\Desktop\Steller20November\TagTesting20Nov2013\M15.DSG	11-1-2013	16:30:22	323524.000000	6470.480000	0.761719	0.253906	-0.855469	-0.031193	0.230275	0.134862	-9.689331	-0.579834	28.930664
C:\Users\cware\Desktop\Steller20November\TagTesting20Nov2013\M15.DSG	11-1-2013	16:30:22	323525.000000	6470.500000	0.578125	0.343750	-0.933594	-0.032110	0.227523	0.133945	11.398315	26.107788	26.031494
C:\Users\cware\Desktop\Steller20November\TagTesting20Nov2013\M15.DSG	11-1-2013	16:30:22	323526.000000	6470.520000	0.542969	0.351563	-0.957031	-0.033945	0.225688	0.126606	38.101196	46.020508	26.367188
C:\Users\cware\Desktop\Steller20November\TagTesting20Nov2013\M15.DSG	11-1-2013	16:30:22	323527.000000	6470.540000	0.609375	0.339844	-0.886719	-0.034862	0.223853	0.122018	47.332764	47.012329	27.359009
C:\Users\cware\Desktop\Steller20November\TagTesting20Nov2013\M15.DSG	11-1-2013	16:30:22	323528.000000	6470.560000	0.921875	0.250000	-0.679688	-0.037615	0.221101	0.111009	49.453735	19.500732	26.062012
C:\Users\cware\Desktop\Steller20November\TagTesting20Nov2013\M15.DSG	11-1-2013	16:30:22	323529.000000	6470.580000	0.921875	0.250000	-0.679688	-0.037615	0.219266	0.106422	49.774170	-15.625000	25.238037
C:\Users\cware\Desktop\Steller20November\TagTesting20Nov2013\M15.DSG	11-1-2013	16:30:22	323530.000000	6470.600000	1.058594	0.136719	-0.679688	-0.040367	0.216514	0.105505	40.649414	-44.723511	18.524170
C:\Users\cware\Desktop\Steller20November\TagTesting20Nov2013\M15.DSG	11-1-2013	16:30:22	323531.000000	6470.620000	1.144531	-0.003906	-0.824219	-0.039450	0.214679	0.106422	18.707275	-47.805786	19.836426
C:\Users\cware\Desktop\Steller20November\TagTesting20Nov2013\M15.DSG	11-1-2013	16:30:22	323532.000000	6470.640000	1.242188	-0.121094	-0.906250	-0.039450	0.211009	0.111009	0.183105	-66.497803	24.414063
C:\Users\cware\Desktop\Steller20November\TagTesting20Nov2013\M15.DSG	11-1-2013	16:30:22	323533.000000	6470.660000	1.101563	-0.207031	-0.855469	-0.039450	0.211009	0.114679	-0.808716	-67.199707	18.676758
C:\Users\cware\Desktop\Steller20November\TagTesting20Nov2013\M15.DSG	11-1-2013	16:30:22	323534.000000	6470.680000	0.882813	-0.222656	-0.785156	-0.040367	0.209174	0.120183	3.768921	-36.911011	1.708984
C:\Users\cware\Desktop\Steller20November\TagTesting20Nov2013\M15.DSG	11-1-2013	16:30:22	323535.000000	6470.700000	0.789063	-0.167969	-0.765625	-0.039450	0.209174	0.120183	6.576538	-5.401611	-11.718750
C:\Users\cware\Desktop\Steller20November\TagTesting20Nov2013\M15.DSG	11-1-2013	16:30:22	323536.000000	6470.720000	0.843750	-0.089844	-0.738281	-0.039450	0.211009	0.119266	3.280640	10.223389	-18.783569
C:\Users\cware\Desktop\Steller20November\TagTesting20Nov2013\M15.DSG	11-1-2013	16:30:22	323537.000000	6470.740000	0.886719	-0.031250	-0.738281	-0.039450	0.211927	0.118349	-3.982544	11.383057	-21.057129
C:\Users\cware\Desktop\Steller20November\TagTesting20Nov2013\M15.DSG	11-1-2013	16:30:22	323538.000000	6470.760000	0.894531	0.007813	-0.718750	-0.038532	0.214679	0.115596	-10.650635	8.666992	-26.901245
C:\Users\cware\Desktop\Steller20November\TagTesting20Nov2013\M15.DSG	11-1-2013	16:30:22	323539.000000	6470.780000	0.867188	0.031250	-0.734375	-0.037615	0.215596	0.115596	-13.168335	9.353638	-32.073975
C:\Users\cware\Desktop\Steller20November\TagTesting20Nov2013\M15.DSG	11-1-2013	16:30:22	323540.000000	6470.800000	0.851563	0.023438	-0.734375	-0.037615	0.219266	0.113761	-12.634277	8.819580	-36.453247
C:\Users\cware\Desktop\Steller20November\TagTesting20Nov2013\M15.DSG	11-1-2013	16:30:22	323541.000000	6470.820000	0.843750	-0.007813	-0.718750	-0.035780	0.222018	0.112844	-11.199951	13.488770	-37.704468
C:\Users\cware\Desktop\Steller20November\TagTesting20Nov2013\M15.DSG	11-1-2013	16:30:22	323542.000000	6470.840000	0.863281	0.000000	-0.710938	-0.035780	0.223853	0.111927	-7.034302	14.328003	-39.566040
C:\Users\cware\Desktop\Steller20November\TagTesting20Nov2013\M15.DSG	11-1-2013	16:30:22	323543.000000	6470.860000	0.894531	-0.003906	-0.683594	-0.033028	0.229358	0.108257	-0.991821	18.157959	-39.291382
C:\Users\cware\Desktop\Steller20November\TagTesting20Nov2013\M15.DSG	11-1-2013	16:30:22	323544.000000	6470.880000	0.929688	-0.007813	-0.660156	-0.032110	0.230275	0.107339	6.271362	15.213013	-38.345337
C:\Users\cware\Desktop\Steller20November\TagTesting20Nov2013\M15.DSG	11-1-2013	16:30:22	323545.000000	6470.900000	0.957031	-0.023438	-0.640625	-0.032110	0.233945	0.105505	10.589600	10.025024	-37.216187
C:\Users\cware\Desktop\Steller20November\TagTesting20Nov2013\M15.DSG	11-1-2013	16:30:22	323546.000000	6470.920000	0.964844	-0.046875	-0.625000	-0.029358	0.237615	0.103670	12.588501	0.732422	-34.530640
C:\Users\cware\Desktop\Steller20November\TagTesting20Nov2013\M15.DSG	11-1-2013	16:30:22	323547.000000	6470.940000	0.949219	-0.066406	-0.621094	-0.028440	0.240367	0.101835	12.008667	-6.057739	-32.012939
C:\Users\cware\Desktop\Steller20November\TagTesting20Nov2013\M15.DSG	11-1-2013	16:30:22	323548.000000	6470.960000	0.917969	-0.078125	-0.617188	-0.027523	0.243119	0.101835	9.292603	-12.619019	-30.120850
C:\Users\cware\Desktop\Steller20November\TagTesting20Nov2013\M15.DSG	11-1-2013	16:30:22	323549.000000	6470.980000	0.875000	-0.085938	-0.632813	-0.024771	0.244954	0.101835	4.470825	-15.045166	-29.739380
C:\Users\cware\Desktop\Steller20November\TagTesting20Nov2013\M15.DSG	11-1-2013	16:30:22	323550.000000	6471.000000	0.824219	-0.085938	-0.652344	-0.022936	0.247706	0.101835	1.968384	-14.358521	-27.648926
C:\Users\cware\Desktop\Steller20November\TagTesting20Nov2013\M15.DSG	11-1-2013	16:30:22	323551.000000	6471.020000	0.789063	-0.089844	-0.652344	-0.022936	0.251376	0.103670	-0.823975	-12.969971	-24.795532
C:\Users\cware\Desktop\Steller20November\TagTesting20Nov2013\M15.DSG	11-1-2013	16:30:22	323552.000000	6471.040000	0.769531	-0.101563	-0.656250	-0.022018	0.251376	0.103670	-3.326416	-11.550903	-21.377563
C:\Users\cware\Desktop\Steller20November\TagTesting20Nov2013\M15.DSG	11-1-2013	16:30:22	323553.000000	6471.060000	0.812500	-0.117188	-0.660156	-0.021101	0.254128	0.104587	-5.706787	-14.419556	-17.700195
C:\Users\cware\Desktop\Steller20November\TagTesting20Nov2013\M15.DSG	11-1-2013	16:30:22	323554.000000	6471.080000	0.847656	-0.125000	-0.679688	-0.019266	0.255963	0.105505	-10.986328	-20.965576	-14.144897
C:\Users\cware\Desktop\Steller20November\TagTesting20Nov2013\M15.DSG	11-1-2013	16:30:22	323555.000000	6471.100000	0.867188	-0.140625	-0.703125	-0.019266	0.255046	0.106422	-15.716553	-25.115967	-11.657715
C:\Users\cware\Desktop\Steller20November\TagTesting20Nov2013\M15.DSG	11-1-2013	16:30:22	323556.000000	6471.120000	0.824219	-0.121094	-0.765625	-0.018349	0.255046	0.109174	-16.113281	-18.966675	-7.415771
C:\Users\cware\Desktop\Steller20November\TagTesting20Nov2013\M15.DSG	11-1-2013	16:30:22	323557.000000	6471.140000	0.773438	-0.117188	-0.808594	-0.017431	0.255963	0.110092	-9.048462	-9.078979	-3.158569
C:\Users\cware\Desktop\Steller20November\TagTesting20Nov2013\M15.DSG	11-1-2013	16:30:22	323558.000000	6471.160000	0.734375	-0.109375	-0.824219	-0.017431	0.255963	0.111927	0.228882	4.440308	7.522583
C:\Users\cware\Desktop\Steller20November\TagTesting20Nov2013\M15.DSG	11-1-2013	16:30:22	323559.000000	6471.180000	0.746094	-0.121094	-0.789063	-0.018349	0.255963	0.110092	2.273560	7.186890	17.868042
C:\Users\cware\Desktop\Steller20November\TagTesting20Nov2013\M15.DSG	11-1-2013	16:30:22	323560.000000	6471.200000	0.847656	-0.128906	-0.703125	-0.019266	0.252294	0.108257	2.532959	-10.238647	24.536133
C:\Users\cware\Desktop\Steller20November\TagTesting20Nov2013\M15.DSG	11-1-2013	16:30:22	323561.000000	6471.220000	0.925781	-0.121094	-0.656250	-0.020183	0.250459	0.108257	6.576538	-24.215698	26.443481
C:\Users\cware\Desktop\Steller20November\TagTesting20Nov2013\M15.DSG	11-1-2013	16:30:22	323562.000000	6471.240000	0.875000	-0.082031	-0.707031	-0.022936	0.247706	0.109174	8.041382	-30.792236	25.100708
C:\Users\cware\Desktop\Steller20November\TagTesting20Nov2013\M15.DSG	11-1-2013	16:30:22	323563.000000	6471.260000	0.828125	-0.050781	-0.800781	-0.022936	0.245872	0.110092	8.361816	-32.470703	20.584106
C:\Users\cware\Desktop\Steller20November\TagTesting20Nov2013\M15.DSG	11-1-2013	16:30:22	323564.000000	6471.280000	0.855469	-0.039063	-0.867188	-0.022936	0.242202	0.112844	5.523682	-33.767700	5.767822
C:\Users\cware\Desktop\Steller20November\TagTesting20Nov2013\M15.DSG	11-1-2013	16:30:22	323565.000000	6471.300000	0.824219	-0.070313	-0.921875	-0.023853	0.242202	0.113761	-0.961304	-25.619507	-9.231567
C:\Users\cware\Desktop\Steller20November\TagTesting20Nov2013\M15.DSG	11-1-2013	16:30:22	323566.000000	6471.320000	0.808594	-0.148438	-0.917969	-0.022936	0.244037	0.113761	-2.990723	-9.216309	-23.345947
C:\Users\cware\Desktop\Steller20November\TagTesting20Nov2013\M15.DSG	11-1-2013	16:30:22	323567.000000	6471.340000	0.828125	-0.214844	-0.886719	-0.022018	0.244954	0.115596	-4.623413	4.882813	-31.936646
C:\Users\cware\Desktop\Steller20November\TagTesting20Nov2013\M15.DSG	11-1-2013	16:30:22	323568.000000	6471.360000	0.871094	-0.226563	-0.851563	-0.020183	0.247706	0.113761	-8.361816	11.566162	-38.101196
C:\Users\cware\Desktop\Steller20November\TagTesting20Nov2013\M15.DSG	11-1-2013	16:30:22	323569.000000	6471.380000	0.851563	-0.222656	-0.808594	-0.019266	0.249541	0.113761	-11.291504	15.762329	-39.688110
C:\Users\cware\Desktop\Steller20November\TagTesting20Nov2013\M15.DSG	11-1-2013	16:30:22	323570.000000	6471.400000	0.804688	-0.210938	-0.804688	-0.017431	0.255046	0.110092	-15.090942	21.560669	-39.749146
C:\Users\cware\Desktop\Steller20November\TagTesting20Nov2013\M15.DSG	11-1-2013	16:30:22	323571.000000	6471.420000	0.773438	-0.207031	-0.781250	-0.016514	0.256881	0.111927	-18.447876	26.657104	-38.299561
C:\Users\cware\Desktop\Steller20November\TagTesting20Nov2013\M15.DSG	11-1-2013	16:30:22	323572.000000	6471.440000	0.769531	-0.222656	-0.761719	-0.014679	0.258716	0.109174	-23.086548	30.563354	-35.980225
C:\Users\cware\Desktop\Steller20November\TagTesting20Nov2013\M15.DSG	11-1-2013	16:30:22	323573.000000	6471.460000	0.792969	-0.230469	-0.761719	-0.013761	0.261468	0.108257	-27.084351	32.989502	-34.637451
C:\Users\cware\Desktop\Steller20November\TagTesting20Nov2013\M15.DSG	11-1-2013	16:30:22	323574.000000	6471.480000	0.824219	-0.230469	-0.738281	-0.013761	0.265138	0.105505	-29.693604	31.661987	-33.599854
C:\Users\cware\Desktop\Steller20November\TagTesting20Nov2013\M15.DSG	11-1-2013	16:30:22	323575.000000	6471.500000	0.855469	-0.203125	-0.710938	-0.012844	0.266055	0.105505	-30.029297	28.015137	-33.859253
C:\Users\cware\Desktop\Steller20November\TagTesting20Nov2013\M15.DSG	11-1-2013	16:30:22	323576.000000	6471.520000	0.886719	-0.175781	-0.683594	-0.011009	0.268807	0.105505	-28.533936	21.530151	-35.293579
C:\Users\cware\Desktop\Steller20November\TagTesting20Nov2013\M15.DSG	11-1-2013	16:30:22	323577.000000	6471.540000	0.902344	-0.164063	-0.660156	-0.010092	0.270642	0.105505	-26.885986	14.755249	-34.561157
C:\Users\cware\Desktop\Steller20November\TagTesting20Nov2013\M15.DSG	11-1-2013	16:30:22	323578.000000	6471.560000	0.925781	-0.167969	-0.636719	-0.009174	0.272477	0.105505	-24.734497	4.318237	-33.386230
C:\Users\cware\Desktop\Steller20November\TagTesting20Nov2013\M15.DSG	11-1-2013	16:30:22	323579.000000	6471.580000	0.925781	-0.156250	-0.648438	-0.007339	0.274312	0.107339	-21.835327	-0.534058	-31.829834
C:\Users\cware\Desktop\Steller20November\TagTesting20Nov2013\M15.DSG	11-1-2013	16:30:22	323580.000000	6471.600000	0.902344	-0.144531	-0.640625	-0.006422	0.275229	0.109174	-18.630981	-2.975464	-30.334473
C:\Users\cware\Desktop\Steller20November\TagTesting20Nov2013\M15.DSG	11-1-2013	16:30:22	323581.000000	6471.620000	0.875000	-0.125000	-0.648438	-0.003670	0.278899	0.111009	-16.891479	-2.090454	-29.556274
C:\Users\cware\Desktop\Steller20November\TagTesting20Nov2013\M15.DSG	11-1-2013	16:30:22	323582.000000	6471.640000	0.867188	-0.121094	-0.652344	-0.003670	0.280734	0.111009	-16.311646	-2.517700	-27.893066
C:\Users\cware\Desktop\Steller20November\TagTesting20Nov2013\M15.DSG	11-1-2013	16:30:22	323583.000000	6471.660000	0.867188	-0.121094	-0.652344	-0.000917	0.282569	0.113761	-16.555786	-6.652832	-26.657104
C:\Users\cware\Desktop\Steller20November\TagTesting20Nov2013\M15.DSG	11-1-2013	16:30:22	323584.000000	6471.680000	0.882813	-0.160156	-0.687500	0.000000	0.283486	0.115596	-18.203735	-10.162354	-23.208618
C:\Users\cware\Desktop\Steller20November\TagTesting20Nov2013\M15.DSG	11-1-2013	16:30:22	323585.000000	6471.700000	0.875000	-0.164063	-0.714844	0.002752	0.285321	0.116514	-17.745972	-13.015747	-19.607544
C:\Users\cware\Desktop\Steller20November\TagTesting20Nov2013\M15.DSG	11-1-2013	16:30:22	323586.000000	6471.720000	0.871094	-0.167969	-0.726563	0.003670	0.285321	0.118349	-15.609741	-15.182495	-15.899658
C:\Users\cware\Desktop\Steller20November\TagTesting20Nov2013\M15.DSG	11-1-2013	16:30:22	323587.000000	6471.740000	0.855469	-0.160156	-0.734375	0.004587	0.286239	0.122018	-11.306763	-14.556885	-15.213013
C:\Users\cware\Desktop\Steller20November\TagTesting20Nov2013\M15.DSG	11-1-2013	16:30:22	323588.000000	6471.760000	0.863281	-0.160156	-0.734375	0.004587	0.287156	0.122936	-4.440308	-11.398315	-15.777588
C:\Users\cware\Desktop\Steller20November\TagTesting20Nov2013\M15.DSG	11-1-2013	16:30:22	323589.000000	6471.780000	0.867188	-0.144531	-0.738281	0.006422	0.288073	0.123853	-2.868652	-4.898071	-18.585205
C:\Users\cware\Desktop\Steller20November\TagTesting20Nov2013\M15.DSG	11-1-2013	16:30:22	323590.000000	6471.800000	0.878906	-0.121094	-0.714844	0.007339	0.288991	0.123853	-5.844116	-1.617432	-23.864746
C:\Users\cware\Desktop\Steller20November\TagTesting20Nov2013\M15.DSG	11-1-2013	16:30:22	323591.000000	6471.820000	0.875000	-0.160156	-0.691406	0.008257	0.289908	0.124771	-11.062622	-5.325317	-26.931763
C:\Users\cware\Desktop\Steller20November\TagTesting20Nov2013\M15.DSG	11-1-2013	16:30:22	323592.000000	6471.840000	0.781250	-0.191406	-0.777344	0.011009	0.291743	0.125688	-18.417358	6.683350	-31.295776
C:\Users\cware\Desktop\Steller20November\TagTesting20Nov2013\M15.DSG	11-1-2013	16:30:22	323593.000000	6471.860000	0.734375	-0.167969	-0.855469	0.012844	0.292661	0.126606	-26.107788	13.183594	-36.056519
C:\Users\cware\Desktop\Steller20November\TagTesting20Nov2013\M15.DSG	11-1-2013	16:30:22	323594.000000	6471.880000	0.722656	-0.164063	-0.875000	0.017431	0.297248	0.128440	-29.312134	31.250000	-41.549683
C:\Users\cware\Desktop\Steller20November\TagTesting20Nov2013\M15.DSG	11-1-2013	16:30:22	323595.000000	6471.900000	0.828125	-0.253906	-0.898438	0.017431	0.297248	0.127523	-31.539917	33.615112	-41.320801
C:\Users\cware\Desktop\Steller20November\TagTesting20Nov2013\M15.DSG	11-1-2013	16:30:22	323596.000000	6471.920000	0.890625	-0.242188	-0.867188	0.020183	0.300000	0.127523	-30.639648	29.617310	-39.855957
C:\Users\cware\Desktop\Steller20November\TagTesting20Nov2013\M15.DSG	11-1-2013	16:30:22	323597.000000	6471.940000	0.910156	-0.230469	-0.828125	0.022018	0.300917	0.127523	-33.767700	28.762817	-39.398193
C:\Users\cware\Desktop\Steller20November\TagTesting20Nov2013\M15.DSG	11-1-2013	16:30:22	323598.000000	6471.960000	0.914063	-0.246094	-0.808594	0.025688	0.304587	0.129358	-35.980225	28.732300	-39.276123
C:\Users\cware\Desktop\Steller20November\TagTesting20Nov2013\M15.DSG	11-1-2013	16:30:22	323599.000000	6471.980000	0.890625	-0.285156	-0.750000	0.026606	0.306422	0.129358	-36.209106	29.830933	-40.466309
C:\Users\cware\Desktop\Steller20November\TagTesting20Nov2013\M15.DSG	11-1-2013	16:30:22	323600.000000	6472.000000	0.859375	-0.308594	-0.710938	0.029358	0.308257	0.130275	-37.841797	28.198242	-42.480469
C:\Users\cware\Desktop\Steller20November\TagTesting20Nov2013\M15.DSG	11-1-2013	16:30:22	323601.000000	6472.020000	0.847656	-0.328125	-0.683594	0.031193	0.310092	0.131193	-40.786743	32.608032	-42.465210
C:\Users\cware\Desktop\Steller20November\TagTesting20Nov2013\M15.DSG	11-1-2013	16:30:22	323602.000000	6472.040000	0.835938	-0.359375	-0.667969	0.033945	0.311927	0.133945	-43.853760	33.172607	-43.716431
C:\Users\cware\Desktop\Steller20November\TagTesting20Nov2013\M15.DSG	11-1-2013	16:30:22	323603.000000	6472.060000	0.859375	-0.371094	-0.644531	0.036697	0.313761	0.134862	-44.174194	31.234741	-44.570923
C:\Users\cware\Desktop\Steller20November\TagTesting20Nov2013\M15.DSG	11-1-2013	16:30:22	323604.000000	6472.080000	0.863281	-0.371094	-0.613281	0.040367	0.316514	0.138532	-46.188354	28.015137	-46.310425
C:\Users\cware\Desktop\Steller20November\TagTesting20Nov2013\M15.DSG	11-1-2013	16:30:22	323605.000000	6472.100000	0.855469	-0.339844	-0.601563	0.041284	0.319266	0.139450	-47.744751	25.024414	-45.623779
C:\Users\cware\Desktop\Steller20November\TagTesting20Nov2013\M15.DSG	11-1-2013	16:30:22	323606.000000	6472.120000	0.851563	-0.296875	-0.597656	0.044037	0.320183	0.143119	-47.943115	20.904541	-44.555664
C:\Users\cware\Desktop\Steller20November\TagTesting20Nov2013\M15.DSG	11-1-2013	16:30:22	323607.000000	6472.140000	0.871094	-0.246094	-0.582031	0.045872	0.320183	0.147706	-45.913696	13.748169	-44.296265
C:\Users\cware\Desktop\Steller20November\TagTesting20Nov2013\M15.DSG	11-1-2013	16:30:22	323608.000000	6472.160000	0.839844	-0.214844	-0.550781	0.050459	0.322018	0.150459	-41.549683	10.040283	-42.999268
C:\Users\cware\Desktop\Steller20November\TagTesting20Nov2013\M15.DSG	11-1-2013	16:30:22	323609.000000	6472.180000	0.824219	-0.214844	-0.542969	0.052294	0.322936	0.153211	-35.522461	8.987427	-41.915894
C:\Users\cware\Desktop\Steller20November\TagTesting20Nov2013\M15.DSG	11-1-2013	16:30:22	323610.000000	6472.200000	0.820313	-0.207031	-0.691406	0.055963	0.323853	0.155963	-28.915405	17.471313	-39.749146
C:\Users\cware\Desktop\Steller20November\TagTesting20Nov2013\M15.DSG	11-1-2013	16:30:22	323611.000000	6472.220000	0.820313	-0.207031	-0.691406	0.057798	0.324771	0.156881	-28.732300	20.736694	-31.448364
C:\Users\cware\Desktop\Steller20November\TagTesting20Nov2013\M15.DSG	11-1-2013	16:30:22	323612.000000	6472.240000	0.894531	-0.214844	-0.609375	0.059633	0.324771	0.158716	-27.984619	5.386353	-15.914917
C:\Users\cware\Desktop\Steller20November\TagTesting20Nov2013\M15.DSG	11-1-2013	16:30:22	323613.000000	6472.260000	0.789063	-0.218750	-0.542969	0.060550	0.323853	0.160550	-24.795532	1.281738	-2.639771
C:\Users\cware\Desktop\Steller20November\TagTesting20Nov2013\M15.DSG	11-1-2013	16:30:22	323614.000000	6472.280000	0.757813	-0.164063	-0.535156	0.059633	0.322936	0.162385	-24.932861	11.215210	6.942749
C:\Users\cware\Desktop\Steller20November\TagTesting20Nov2013\M15.DSG	11-1-2013	16:30:22	323615.000000	6472.300000	0.804688	-0.109375	-0.585938	0.058716	0.322018	0.164220	-25.238037	9.674072	13.778687
C:\Users\cware\Desktop\Steller20November\TagTesting20Nov2013\M15.DSG	11-1-2013	16:30:22	323616.000000	6472.320000	0.917969	-0.093750	-0.613281	0.057798	0.322018	0.163303	-21.545410	1.815796	6.500244
C:\Users\cware\Desktop\Steller20November\TagTesting20Nov2013\M15.DSG	11-1-2013	16:30:22	323617.000000	6472.340000	0.910156	-0.097656	-0.695313	0.057798	0.320183	0.166055	-18.936157	5.905151	-1.770020
C:\Users\cware\Desktop\Steller20November\TagTesting20Nov2013\M15.DSG	11-1-2013	16:30:22	323618.000000	6472.360000	0.921875	-0.113281	-0.738281	0.058716	0.318349	0.166972	-23.330688	-8.178711	-6.729126
C:\Users\cware\Desktop\Steller20November\TagTesting20Nov2013\M15.DSG	11-1-2013	16:30:22	323619.000000	6472.380000	0.750000	-0.183594	-0.921875	0.059633	0.317431	0.167890	-25.497437	14.572144	-3.036499
C:\Users\cware\Desktop\Steller20November\TagTesting20Nov2013\M15.DSG	11-1-2013	16:30:22	323620.000000	6472.400000	0.687500	-0.234375	-0.988281	0.059633	0.316514	0.168807	-20.782471	33.920288	-2.868652
C:\Users\cware\Desktop\Steller20November\TagTesting20Nov2013\M15.DSG	11-1-2013	16:30:22	323621.000000	6472.420000	0.777344	-0.191406	-0.976563	0.057798	0.314679	0.166972	-19.088745	43.960571	-8.712769
C:\Users\cware\Desktop\Steller20November\TagTesting20Nov2013\M15.DSG	11-1-2013	16:30:22	323622.000000	6472.440000	0.937500	-0.148438	-0.953125	0.056881	0.314679	0.167890	-23.040771	52.505493	-13.992310
C:\Users\cware\Desktop\Steller20November\TagTesting20Nov2013\M15.DSG	11-1-2013	16:30:22	323623.000000	6472.460000	1.003906	-0.101563	-0.957031	0.056881	0.314679	0.164220	-24.002075	58.120728	-12.008667
C:\Users\cware\Desktop\Steller20November\TagTesting20Nov2013\M15.DSG	11-1-2013	16:30:22	323624.000000	6472.480000	1.023438	-0.042969	-0.867188	0.055963	0.314679	0.162385	-22.064209	48.919678	-9.658813
C:\Users\cware\Desktop\Steller20November\TagTesting20Nov2013\M15.DSG	11-1-2013	16:30:22	323625.000000	6472.500000	0.976563	-0.062500	-0.785156	0.054128	0.315596	0.159633	-22.293091	42.236328	-12.039185
C:\Users\cware\Desktop\Steller20November\TagTesting20Nov2013\M15.DSG	11-1-2013	16:30:22	323626.000000	6472.520000	0.878906	-0.136719	-0.765625	0.052294	0.315596	0.158716	-23.300171	51.330566	-19.653320
C:\Users\cware\Desktop\Steller20November\TagTesting20Nov2013\M15.DSG	11-1-2013	16:30:22	323627.000000	6472.540000	0.894531	-0.214844	-0.718750	0.054128	0.318349	0.156881	-28.976440	51.284790	-24.246216
C:\Users\cware\Desktop\Steller20November\TagTesting20Nov2013\M15.DSG	11-1-2013	16:30:22	323628.000000	6472.560000	0.914063	-0.269531	-0.695313	0.052294	0.318349	0.155963	-36.697388	49.316406	-24.063110
C:\Users\cware\Desktop\Steller20November\TagTesting20Nov2013\M15.DSG	11-1-2013	16:30:22	323629.000000	6472.580000	0.953125	-0.296875	-0.671875	0.053211	0.319266	0.155046	-42.617798	43.777466	-23.757935
C:\Users\cware\Desktop\Steller20November\TagTesting20Nov2013\M15.DSG	11-1-2013	16:30:22	323630.000000	6472.600000	0.968750	-0.296875	-0.644531	0.052294	0.321101	0.155046	-46.768188	39.474487	-23.849487
C:\Users\cware\Desktop\Steller20November\TagTesting20Nov2013\M15.DSG	11-1-2013	16:30:22	323631.000000	6472.620000	0.933594	-0.257813	-0.617188	0.053211	0.318349	0.156881	-46.905518	40.756226	-26.916504
C:\Users\cware\Desktop\Steller20November\TagTesting20Nov2013\M15.DSG	11-1-2013	16:30:22	323632.000000	6472.640000	0.957031	-0.226563	-0.589844	0.053211	0.322018	0.155046	-45.547485	38.253784	-33.981323
C:\Users\cware\Desktop\Steller20November\TagTesting20Nov2013\M15.DSG	11-1-2013	16:30:22	323633.000000	6472.660000	0.953125	-0.226563	-0.574219	0.055046	0.324771	0.156881	-46.005249	37.384033	-38.803101
C:\Users\cware\Desktop\Steller20November\TagTesting20Nov2013\M15.DSG	11-1-2013	16:30:22	323634.000000	6472.680000	0.917969	-0.230469	-0.542969	0.056881	0.328440	0.155046	-42.770386	38.436890	-44.677734
C:\Users\cware\Desktop\Steller20November\TagTesting20Nov2013\M15.DSG	11-1-2013	16:30:22	323635.000000	6472.700000	0.871094	-0.234375	-0.515625	0.056881	0.328440	0.155963	-38.558960	37.673950	-50.384521
C:\Users\cware\Desktop\Steller20November\TagTesting20Nov2013\M15.DSG	11-1-2013	16:30:22	323636.000000	6472.720000	0.820313	-0.277344	-0.437500	0.061468	0.333028	0.155046	-34.454346	34.423828	-54.428101
C:\Users\cware\Desktop\Steller20November\TagTesting20Nov2013\M15.DSG	11-1-2013	16:30:22	323637.000000	6472.740000	0.820313	-0.277344	-0.437500	0.063303	0.334862	0.155046	-33.966064	31.158447	-55.175781
C:\Users\cware\Desktop\Steller20November\TagTesting20Nov2013\M15.DSG	11-1-2013	16:30:22	323638.000000	6472.760000	0.742188	-0.324219	-0.273438	0.068807	0.340367	0.153211	-24.703979	24.566650	-54.977417
C:\Users\cware\Desktop\Steller20November\TagTesting20Nov2013\M15.DSG	11-1-2013	16:30:22	323639.000000	6472.780000	0.707031	-0.371094	-0.257813	0.071560	0.343119	0.150459	-5.981445	20.050049	-51.620483
C:\Users\cware\Desktop\Steller20November\TagTesting20Nov2013\M15.DSG	11-1-2013	16:30:22	323640.000000	6472.800000	0.714844	-0.449219	-0.234375	0.076147	0.347706	0.146789	12.649536	22.277832	-41.305542
C:\Users\cware\Desktop\Steller20November\TagTesting20Nov2013\M15.DSG	11-1-2013	16:30:22	323641.000000	6472.820000	0.785156	-0.476563	-0.226563	0.077982	0.348624	0.143119	18.386841	20.782471	-30.197144
C:\Users\cware\Desktop\Steller20November\TagTesting20Nov2013\M15.DSG	11-1-2013	16:30:22	323642.000000	6472.840000	0.871094	-0.476563	-0.175781	0.080734	0.350459	0.136697	7.598877	16.082764	-18.859863
C:\Users\cware\Desktop\Steller20November\TagTesting20Nov2013\M15.DSG	11-1-2013	16:30:22	323643.000000	6472.860000	1.015625	-0.480469	-0.140625	0.082569	0.351376	0.133945	-5.126953	2.304077	-15.823364
C:\Users\cware\Desktop\Steller20November\TagTesting20Nov2013\M15.DSG	11-1-2013	16:30:22	323644.000000	6472.880000	1.152344	-0.500000	-0.183594	0.084404	0.350459	0.133945	-8.453369	-22.766113	-8.666992
C:\Users\cware\Desktop\Steller20November\TagTesting20Nov2013\M15.DSG	11-1-2013	16:30:22	323645.000000	6472.900000	1.078125	-0.566406	-0.222656	0.085321	0.351376	0.133945	-2.990723	-21.667480	13.244629
C:\Users\cware\Desktop\Steller20November\TagTesting20Nov2013\M15.DSG	11-1-2013	16:30:22	323646.000000	6472.920000	1.062500	-0.691406	-0.257813	0.082569	0.348624	0.133028	0.045776	-20.095825	37.246704
C:\Users\cware\Desktop\Steller20November\TagTesting20Nov2013\M15.DSG	11-1-2013	16:30:22	323647.000000	6472.940000	1.070313	-0.851563	-0.253906	0.081651	0.347706	0.133028	0.076294	-17.257690	45.013428
C:\Users\cware\Desktop\Steller20November\TagTesting20Nov2013\M15.DSG	11-1-2013	16:30:22	323648.000000	6472.960000	1.113281	-0.828125	-0.164063	0.076147	0.345872	0.133945	-10.604858	-22.003174	30.059814
C:\Users\cware\Desktop\Steller20November\TagTesting20Nov2013\M15.DSG	11-1-2013	16:30:22	323649.000000	6472.980000	1.148438	-0.710938	-0.109375	0.075229	0.343119	0.136697	-13.153076	-23.681641	11.566162
C:\Users\cware\Desktop\Steller20November\TagTesting20Nov2013\M15.DSG	11-1-2013	16:30:22	323650.000000	6473.000000	1.171875	-0.632813	-0.167969	0.073394	0.343119	0.139450	-15.136719	-27.069092	3.906250
C:\Users\cware\Desktop\Steller20November\TagTesting20Nov2013\M15.DSG	11-1-2013	16:30:22	323651.000000	6473.020000	1.195313	-0.578125	-0.226563	0.073394	0.340367	0.143119	-24.322510	-32.455444	7.156372
C:\Users\cware\Desktop\Steller20November\TagTesting20Nov2013\M15.DSG	11-1-2013	16:30:22	323652.000000	6473.040000	1.156250	-0.597656	-0.222656	0.073394	0.339450	0.145872	-37.429810	-39.901733	13.519287
C:\Users\cware\Desktop\Steller20November\TagTesting20Nov2013\M15.DSG	11-1-2013	16:30:22	323653.000000	6473.060000	1.058594	-0.558594	-0.253906	0.072477	0.337615	0.155046	-42.480469	-41.397095	15.686035
C:\Users\cware\Desktop\Steller20November\TagTesting20Nov2013\M15.DSG	11-1-2013	16:30:22	323654.000000	6473.080000	0.972656	-0.500000	-0.304688	0.072477	0.336697	0.158716	-41.809082	-39.108276	12.588501
C:\Users\cware\Desktop\Steller20November\TagTesting20Nov2013\M15.DSG	11-1-2013	16:30:22	323655.000000	6473.100000	0.941406	-0.437500	-0.359375	0.071560	0.332110	0.168807	-37.475586	-36.453247	7.568359
C:\Users\cware\Desktop\Steller20November\TagTesting20Nov2013\M15.DSG	11-1-2013	16:30:22	323656.000000	6473.120000	0.906250	-0.414063	-0.394531	0.071560	0.330275	0.173394	-31.005859	-34.545898	5.706787
C:\Users\cware\Desktop\Steller20November\TagTesting20Nov2013\M15.DSG	11-1-2013	16:30:22	323657.000000	6473.140000	0.890625	-0.433594	-0.417969	0.071560	0.327523	0.182569	-29.983521	-28.732300	7.949829
C:\Users\cware\Desktop\Steller20November\TagTesting20Nov2013\M15.DSG	11-1-2013	16:30:22	323658.000000	6473.160000	0.878906	-0.468750	-0.421875	0.071560	0.325688	0.185321	-36.880493	-29.098511	14.724731
C:\Users\cware\Desktop\Steller20November\TagTesting20Nov2013\M15.DSG	11-1-2013	16:30:22	323659.000000	6473.180000	0.957031	-0.449219	-0.421875	0.071560	0.321101	0.194495	-46.112061	-41.244507	14.114380
C:\Users\cware\Desktop\Steller20November\TagTesting20Nov2013\M15.DSG	11-1-2013	16:30:22	323660.000000	6473.200000	0.964844	-0.390625	-0.382813	0.072477	0.318349	0.198165	-44.296265	-53.039551	4.058838
C:\Users\cware\Desktop\Steller20November\TagTesting20Nov2013\M15.DSG	11-1-2013	16:30:22	323661.000000	6473.220000	0.898438	-0.277344	-0.453125	0.074312	0.313761	0.209174	-35.934448	-44.418335	-3.463745
C:\Users\cware\Desktop\Steller20November\TagTesting20Nov2013\M15.DSG	11-1-2013	16:30:22	323662.000000	6473.240000	0.718750	-0.195313	-0.601563	0.076147	0.311927	0.213761	-29.373169	-21.255493	-6.942749
C:\Users\cware\Desktop\Steller20November\TagTesting20Nov2013\M15.DSG	11-1-2013	16:30:22	323663.000000	6473.260000	0.625000	-0.167969	-0.714844	0.078899	0.308257	0.218349	-26.870728	-11.886597	-7.080078
C:\Users\cware\Desktop\Steller20November\TagTesting20Nov2013\M15.DSG	11-1-2013	16:30:22	323664.000000	6473.280000	0.707031	-0.187500	-0.816406	0.079817	0.307339	0.221101	-29.403687	-5.661011	-4.928589
C:\Users\cware\Desktop\Steller20November\TagTesting20Nov2013\M15.DSG	11-1-2013	16:30:22	323665.000000	6473.300000	0.707031	-0.187500	-0.816406	0.080734	0.303670	0.222018	-40.802002	0.671387	-2.426147
C:\Users\cware\Desktop\Steller20November\TagTesting20Nov2013\M15.DSG	11-1-2013	16:30:22	323666.000000	6473.320000	0.937500	-0.031250	-0.757813	0.080734	0.300000	0.228440	-57.342529	0.701904	-11.322021
C:\Users\cware\Desktop\Steller20November\TagTesting20Nov2013\M15.DSG	11-1-2013	16:30:22	323667.000000	6473.340000	1.000000	-0.027344	-0.710938	0.082569	0.296330	0.231193	-66.314697	-2.563477	-24.703979
C:\Users\cware\Desktop\Steller20November\TagTesting20Nov2013\M15.DSG	11-1-2013	16:30:22	323668.000000	6473.360000	0.976563	-0.097656	-0.718750	0.084404	0.292661	0.238532	-62.881470	-9.277344	-32.211304
C:\Users\cware\Desktop\Steller20November\TagTesting20Nov2013\M15.DSG	11-1-2013	16:30:22	323669.000000	6473.380000	0.921875	-0.152344	-0.789063	0.086239	0.290826	0.241284	-51.467896	-13.122559	-32.882690
C:\Users\cware\Desktop\Steller20November\TagTesting20Nov2013\M15.DSG	11-1-2013	16:30:22	323670.000000	6473.400000	0.847656	-0.167969	-0.871094	0.088991	0.286239	0.247706	-45.272827	1.449585	-27.267456
C:\Users\cware\Desktop\Steller20November\TagTesting20Nov2013\M15.DSG	11-1-2013	16:30:22	323671.000000	6473.420000	0.859375	-0.144531	-0.902344	0.090826	0.285321	0.250459	-42.526245	14.938354	-22.125244
C:\Users\cware\Desktop\Steller20November\TagTesting20Nov2013\M15.DSG	11-1-2013	16:30:22	323672.000000	6473.440000	0.910156	-0.167969	-0.867188	0.090826	0.282569	0.253211	-43.899536	23.880005	-19.683838
C:\Users\cware\Desktop\Steller20November\TagTesting20Nov2013\M15.DSG	11-1-2013	16:30:22	323673.000000	6473.460000	0.953125	-0.226563	-0.816406	0.090826	0.281651	0.256881	-53.207397	29.769897	-21.957397
C:\Users\cware\Desktop\Steller20November\TagTesting20Nov2013\M15.DSG	11-1-2013	16:30:22	323674.000000	6473.480000	0.968750	-0.300781	-0.773438	0.088991	0.277982	0.260550	-77.667236	41.381836	-28.884888
C:\Users\cware\Desktop\Steller20November\TagTesting20Nov2013\M15.DSG	11-1-2013	16:30:22	323675.000000	6473.500000	0.937500	-0.296875	-0.730469	0.088073	0.273394	0.266055	-94.314575	51.223755	-35.079956
C:\Users\cware\Desktop\Steller20November\TagTesting20Nov2013\M15.DSG	11-1-2013	16:30:22	323676.000000	6473.520000	0.933594	-0.265625	-0.726563	0.086239	0.266972	0.271560	-101.135254	48.934937	-38.635254
C:\Users\cware\Desktop\Steller20November\TagTesting20Nov2013\M15.DSG	11-1-2013	16:30:22	323677.000000	6473.540000	0.937500	-0.226563	-0.636719	0.084404	0.262385	0.275229	-103.958130	43.106079	-42.327881
C:\Users\cware\Desktop\Steller20November\TagTesting20Nov2013\M15.DSG	11-1-2013	16:30:22	323678.000000	6473.560000	0.945313	-0.175781	-0.574219	0.082569	0.254128	0.282569	-111.907959	27.191162	-44.250488
C:\Users\cware\Desktop\Steller20November\TagTesting20Nov2013\M15.DSG	11-1-2013	16:30:22	323679.000000	6473.580000	0.910156	-0.066406	-0.562500	0.082569	0.249541	0.287156	-120.727539	14.434814	-42.602539
C:\Users\cware\Desktop\Steller20November\TagTesting20Nov2013\M15.DSG	11-1-2013	16:30:22	323680.000000	6473.600000	0.832031	0.046875	-0.546875	0.085321	0.240367	0.296330	-119.873047	4.089355	-38.513184
C:\Users\cware\Desktop\Steller20November\TagTesting20Nov2013\M15.DSG	11-1-2013	16:30:22	323681.000000	6473.620000	0.839844	0.093750	-0.496094	0.087156	0.235780	0.300000	-114.227295	7.247925	-34.683228
C:\Users\cware\Desktop\Steller20November\TagTesting20Nov2013\M15.DSG	11-1-2013	16:30:22	323682.000000	6473.640000	0.976563	0.070313	-0.433594	0.087156	0.224771	0.307339	-103.256226	-21.224976	-31.875610
C:\Users\cware\Desktop\Steller20November\TagTesting20Nov2013\M15.DSG	11-1-2013	16:30:22	323683.000000	6473.660000	1.093750	0.046875	-0.394531	0.090826	0.222936	0.311009	-88.119507	-50.216675	-30.807495
C:\Users\cware\Desktop\Steller20November\TagTesting20Nov2013\M15.DSG	11-1-2013	16:30:22	323684.000000	6473.680000	1.031250	0.031250	-0.402344	0.097248	0.214679	0.319266	-65.444946	-66.970825	-31.555176
C:\Users\cware\Desktop\Steller20November\TagTesting20Nov2013\M15.DSG	11-1-2013	16:30:22	323685.000000	6473.700000	0.914063	0.015625	-0.394531	0.103670	0.212844	0.322018	-52.886963	-71.075439	-34.103394
C:\Users\cware\Desktop\Steller20November\TagTesting20Nov2013\M15.DSG	11-1-2013	16:30:22	323686.000000	6473.720000	0.820313	0.007813	-0.453125	0.111927	0.210092	0.329358	-43.563843	-70.953369	-37.567139
C:\Users\cware\Desktop\Steller20November\TagTesting20Nov2013\M15.DSG	11-1-2013	16:30:22	323687.000000	6473.740000	0.750000	0.011719	-0.550781	0.117431	0.209174	0.333028	-39.962769	-62.484741	-34.667969
C:\Users\cware\Desktop\Steller20November\TagTesting20Nov2013\M15.DSG	11-1-2013	16:30:22	323688.000000	6473.760000	0.738281	0.023438	-0.628906	0.122018	0.206422	0.335780	-42.877197	-62.255859	-28.518677
C:\Users\cware\Desktop\Steller20November\TagTesting20Nov2013\M15.DSG	11-1-2013	16:30:22	323689.000000	6473.780000	0.816406	0.042969	-0.679688	0.131193	0.202752	0.340367	-54.595947	-92.422485	-38.131714
C:\Users\cware\Desktop\Steller20November\TagTesting20Nov2013\M15.DSG	11-1-2013	16:30:22	323690.000000	6473.800000	0.562500	0.054688	-0.867188	0.138532	0.200000	0.343119	-52.246094	-53.680420	-57.907104
C:\Users\cware\Desktop\Steller20November\TagTesting20Nov2013\M15.DSG	11-1-2013	16:30:22	323691.000000	6473.820000	0.562500	0.054688	-0.867188	0.146789	0.196330	0.345872	-36.834717	-16.006470	-67.459106
C:\Users\cware\Desktop\Steller20November\TagTesting20Nov2013\M15.DSG	11-1-2013	16:30:22	323692.000000	6473.840000	0.660156	-0.058594	-0.847656	0.150459	0.193578	0.345872	-38.146973	-8.987427	-76.782227
C:\Users\cware\Desktop\Steller20November\TagTesting20Nov2013\M15.DSG	11-1-2013	16:30:22	323693.000000	6473.860000	0.648438	-0.039063	-0.792969	0.156881	0.192661	0.348624	-47.225952	-6.408691	-83.618164
C:\Users\cware\Desktop\Steller20November\TagTesting20Nov2013\M15.DSG	11-1-2013	16:30:22	323694.000000	6473.880000	0.605469	-0.027344	-0.765625	0.158716	0.189908	0.348624	-35.995483	-6.439209	-89.279175
C:\Users\cware\Desktop\Steller20November\TagTesting20Nov2013\M15.DSG	11-1-2013	16:30:22	323695.000000	6473.900000	0.632813	-0.050781	-0.820313	0.161468	0.190826	0.349541	-15.701294	-12.405396	-90.438843
C:\Users\cware\Desktop\Steller20November\TagTesting20Nov2013\M15.DSG	11-1-2013	16:30:22	323696.000000	6473.920000	0.625000	-0.093750	-0.925781	0.165138	0.190826	0.349541	5.111694	-16.387939	-85.784912
C:\Users\cware\Desktop\Steller20November\TagTesting20Nov2013\M15.DSG	11-1-2013	16:30:22	323697.000000	6473.940000	0.546875	-0.050781	-1.066406	0.170642	0.193578	0.346789	21.514893	-6.423950	-79.528809
C:\Users\cware\Desktop\Steller20November\TagTesting20Nov2013\M15.DSG	11-1-2013	16:30:22	323698.000000	6473.960000	0.628906	-0.011719	-1.203125	0.171560	0.197248	0.345872	27.008057	-5.081177	-74.249268
C:\Users\cware\Desktop\Steller20November\TagTesting20Nov2013\M15.DSG	11-1-2013	16:30:22	323699.000000	6473.980000	0.632813	0.000000	-1.218750	0.176147	0.202752	0.342202	17.440796	-3.448486	-72.052002
C:\Users\cware\Desktop\Steller20November\TagTesting20Nov2013\M15.DSG	11-1-2013	16:30:22	323700.000000	6474.000000	0.632813	-0.042969	-1.226563	0.177982	0.204587	0.340367	4.104614	-0.152588	-67.565918
C:\Users\cware\Desktop\Steller20November\TagTesting20Nov2013\M15.DSG	11-1-2013	16:30:22	323701.000000	6474.020000	0.570313	-0.085938	-1.207031	0.178899	0.208257	0.339450	-1.541138	11.505127	-54.656982
C:\Users\cware\Desktop\Steller20November\TagTesting20Nov2013\M15.DSG	11-1-2013	16:30:22	323702.000000	6474.040000	0.550781	-0.082031	-1.160156	0.179817	0.210092	0.338532	-4.348755	32.760620	-41.229248
C:\Users\cware\Desktop\Steller20November\TagTesting20Nov2013\M15.DSG	11-1-2013	16:30:22	323703.000000	6474.060000	0.589844	-0.125000	-1.062500	0.177982	0.211009	0.336697	-9.811401	50.262451	-34.973145
C:\Users\cware\Desktop\Steller20November\TagTesting20Nov2013\M15.DSG	11-1-2013	16:30:22	323704.000000	6474.080000	0.632813	-0.242188	-0.953125	0.171560	0.212844	0.335780	-17.211914	66.696167	-28.594971
C:\Users\cware\Desktop\Steller20November\TagTesting20Nov2013\M15.DSG	11-1-2013	16:30:22	323705.000000	6474.100000	0.753906	-0.402344	-0.890625	0.167890	0.212844	0.335780	-30.853271	69.183350	-17.868042
C:\Users\cware\Desktop\Steller20November\TagTesting20Nov2013\M15.DSG	11-1-2013	16:30:22	323706.000000	6474.120000	0.832031	-0.453125	-0.882813	0.158716	0.211009	0.333945	-50.857544	63.888550	-3.967285
C:\Users\cware\Desktop\Steller20November\TagTesting20Nov2013\M15.DSG	11-1-2013	16:30:22	323707.000000	6474.140000	0.875000	-0.406250	-0.863281	0.154128	0.209174	0.334862	-69.885254	55.892944	3.921509
C:\Users\cware\Desktop\Steller20November\TagTesting20Nov2013\M15.DSG	11-1-2013	16:30:22	323708.000000	6474.160000	0.890625	-0.316406	-0.843750	0.144954	0.202752	0.336697	-88.439941	62.011719	6.958008
C:\Users\cware\Desktop\Steller20November\TagTesting20Nov2013\M15.DSG	11-1-2013	16:30:22	323709.000000	6474.180000	0.988281	-0.238281	-0.781250	0.140367	0.196330	0.337615	-97.778320	59.417725	-2.883911
C:\Users\cware\Desktop\Steller20November\TagTesting20Nov2013\M15.DSG	11-1-2013	16:30:22	323710.000000	6474.200000	1.089844	-0.207031	-0.707031	0.132110	0.186239	0.340367	-96.191406	57.693481	-21.926880
C:\Users\cware\Desktop\Steller20November\TagTesting20Nov2013\M15.DSG	11-1-2013	16:30:22	323711.000000	6474.220000	1.078125	-0.160156	-0.656250	0.129358	0.181651	0.342202	-86.364746	54.885864	-38.757324
C:\Users\cware\Desktop\Steller20November\TagTesting20Nov2013\M15.DSG	11-1-2013	16:30:22	323712.000000	6474.240000	1.000000	-0.160156	-0.671875	0.124771	0.174312	0.344037	-73.547363	46.035767	-54.733276
C:\Users\cware\Desktop\Steller20November\TagTesting20Nov2013\M15.DSG	11-1-2013	16:30:22	323713.000000	6474.260000	0.929688	-0.257813	-0.804688	0.122018	0.169725	0.344954	-65.155029	34.149170	-55.831909
C:\Users\cware\Desktop\Steller20November\TagTesting20Nov2013\M15.DSG	11-1-2013	16:30:22	323714.000000	6474.280000	0.859375	-0.304688	-0.910156	0.121101	0.166055	0.344954	-49.118042	14.755249	-56.015015
C:\Users\cware\Desktop\Steller20November\TagTesting20Nov2013\M15.DSG	11-1-2013	16:30:22	323715.000000	6474.300000	0.832031	-0.343750	-0.890625	0.121101	0.166055	0.345872	-27.679443	14.816284	-58.471680
C:\Users\cware\Desktop\Steller20November\TagTesting20Nov2013\M15.DSG	11-1-2013	16:30:22	323716.000000	6474.320000	0.765625	-0.371094	-0.730469	0.119266	0.166055	0.345872	1.190186	18.768311	-59.432983
C:\Users\cware\Desktop\Steller20November\TagTesting20Nov2013\M15.DSG	11-1-2013	16:30:22	323717.000000	6474.340000	0.710938	-0.398438	-0.476563	0.117431	0.168807	0.344037	25.146484	26.458740	-54.519653
C:\Users\cware\Desktop\Steller20November\TagTesting20Nov2013\M15.DSG	11-1-2013	16:30:22	323718.000000	6474.360000	0.765625	-0.363281	-0.257813	0.117431	0.175229	0.342202	55.557251	19.577026	-47.378540
C:\Users\cware\Desktop\Steller20November\TagTesting20Nov2013\M15.DSG	11-1-2013	16:30:22	323719.000000	6474.380000	0.765625	-0.363281	-0.257813	0.116514	0.181651	0.341284	75.515747	10.650635	-42.785645
C:\Users\cware\Desktop\Steller20November\TagTesting20Nov2013\M15.DSG	11-1-2013	16:30:22	323720.000000	6474.400000	0.890625	-0.507813	-0.148438	0.117431	0.193578	0.335780	92.117310	-4.135132	-40.237427
C:\Users\cware\Desktop\Steller20November\TagTesting20Nov2013\M15.DSG	11-1-2013	16:30:22	323721.000000	6474.420000	0.894531	-0.605469	-0.160156	0.119266	0.199083	0.333945	98.464966	-25.238037	-41.061401
C:\Users\cware\Desktop\Steller20November\TagTesting20Nov2013\M15.DSG	11-1-2013	16:30:22	323722.000000	6474.440000	0.851563	-0.644531	-0.222656	0.125688	0.212844	0.328440	96.420288	-36.041260	-40.008545
C:\Users\cware\Desktop\Steller20November\TagTesting20Nov2013\M15.DSG	11-1-2013	16:30:22	323723.000000	6474.460000	0.859375	-0.703125	-0.277344	0.128440	0.219266	0.326606	92.864990	-51.467896	-36.560059
C:\Users\cware\Desktop\Steller20November\TagTesting20Nov2013\M15.DSG	11-1-2013	16:30:22	323724.000000	6474.480000	0.828125	-0.800781	-0.359375	0.132110	0.230275	0.323853	89.141846	-55.770874	-26.931763
C:\Users\cware\Desktop\Steller20November\TagTesting20Nov2013\M15.DSG	11-1-2013	16:30:22	323725.000000	6474.500000	0.812500	-0.906250	-0.402344	0.140367	0.234862	0.322018	74.829102	-43.624878	-19.866943
C:\Users\cware\Desktop\Steller20November\TagTesting20Nov2013\M15.DSG	11-1-2013	16:30:22	323726.000000	6474.520000	0.843750	-0.972656	-0.386719	0.143119	0.239450	0.319266	43.945313	-16.265869	-12.313843
C:\Users\cware\Desktop\Steller20November\TagTesting20Nov2013\M15.DSG	11-1-2013	16:30:22	323727.000000	6474.540000	0.921875	-0.992188	-0.332031	0.144954	0.244037	0.316514	10.360718	-3.982544	-7.553101
C:\Users\cware\Desktop\Steller20November\TagTesting20Nov2013\M15.DSG	11-1-2013	16:30:22	323728.000000	6474.560000	0.968750	-0.992188	-0.281250	0.145872	0.243119	0.317431	-24.826050	-7.690430	-6.958008
C:\Users\cware\Desktop\Steller20November\TagTesting20Nov2013\M15.DSG	11-1-2013	16:30:22	323729.000000	6474.580000	0.929688	-0.925781	-0.257813	0.146789	0.240367	0.320183	-44.692993	-20.660400	-9.033203
C:\Users\cware\Desktop\Steller20November\TagTesting20Nov2013\M15.DSG	11-1-2013	16:30:22	323730.000000	6474.600000	0.867188	-0.835938	-0.292969	0.149541	0.238532	0.321101	-51.696777	-32.974243	-11.383057
C:\Users\cware\Desktop\Steller20November\TagTesting20Nov2013\M15.DSG	11-1-2013	16:30:22	323731.000000	6474.620000	0.855469	-0.804688	-0.328125	0.154128	0.232110	0.325688	-57.098389	-40.359497	-13.305664
C:\Users\cware\Desktop\Steller20November\TagTesting20Nov2013\M15.DSG	11-1-2013	16:30:22	323732.000000	6474.640000	0.875000	-0.718750	-0.347656	0.156881	0.230275	0.329358	-61.325073	-50.216675	-11.611938
C:\Users\cware\Desktop\Steller20November\TagTesting20Nov2013\M15.DSG	11-1-2013	16:30:22	323733.000000	6474.660000	0.863281	-0.613281	-0.414063	0.164220	0.223853	0.333945	-60.684204	-59.188843	-4.943848
C:\Users\cware\Desktop\Steller20November\TagTesting20Nov2013\M15.DSG	11-1-2013	16:30:22	323734.000000	6474.680000	0.792969	-0.539063	-0.453125	0.169725	0.221101	0.335780	-52.276611	-63.217163	8.026123
C:\Users\cware\Desktop\Steller20November\TagTesting20Nov2013\M15.DSG	11-1-2013	16:30:22	323735.000000	6474.700000	0.675781	-0.460938	-0.503906	0.177064	0.218349	0.340367	-35.644531	-57.937622	18.692017
C:\Users\cware\Desktop\Steller20November\TagTesting20Nov2013\M15.DSG	11-1-2013	16:30:22	323736.000000	6474.720000	0.660156	-0.441406	-0.496094	0.180734	0.217431	0.342202	-12.374878	-54.046631	22.628784
C:\Users\cware\Desktop\Steller20November\TagTesting20Nov2013\M15.DSG	11-1-2013	16:30:22	323737.000000	6474.740000	0.734375	-0.445313	-0.492188	0.183486	0.219266	0.344954	5.172729	-67.123413	20.263672
C:\Users\cware\Desktop\Steller20November\TagTesting20Nov2013\M15.DSG	11-1-2013	16:30:22	323738.000000	6474.760000	0.769531	-0.441406	-0.519531	0.191743	0.221101	0.344037	17.929077	-80.169678	15.365601
C:\Users\cware\Desktop\Steller20November\TagTesting20Nov2013\M15.DSG	11-1-2013	16:30:22	323739.000000	6474.780000	0.812500	-0.460938	-0.535156	0.197248	0.222936	0.343119	22.964478	-97.152710	6.301880
C:\Users\cware\Desktop\Steller20November\TagTesting20Nov2013\M15.DSG	11-1-2013	16:30:22	323740.000000	6474.800000	0.875000	-0.449219	-0.605469	0.212844	0.229358	0.344037	18.920898	-123.199463	1.571655
C:\Users\cware\Desktop\Steller20November\TagTesting20Nov2013\M15.DSG	11-1-2013	16:30:22	323741.000000	6474.820000	0.808594	-0.402344	-0.648438	0.219266	0.232110	0.340367	14.724731	-136.123657	-1.495361
C:\Users\cware\Desktop\Steller20November\TagTesting20Nov2013\M15.DSG	11-1-2013	16:30:22	323742.000000	6474.840000	0.746094	-0.367188	-0.585938	0.238532	0.238532	0.336697	23.742676	-138.717651	-4.333496
C:\Users\cware\Desktop\Steller20November\TagTesting20Nov2013\M15.DSG	11-1-2013	16:30:22	323743.000000	6474.860000	0.687500	-0.441406	-0.531250	0.249541	0.243119	0.333028	31.402588	-156.066895	-3.738403
C:\Users\cware\Desktop\Steller20November\TagTesting20Nov2013\M15.DSG	11-1-2013	16:30:22	323744.000000	6474.880000	0.667969	-0.527344	-0.546875	0.269725	0.250459	0.325688	34.881592	-171.356201	7.720947
C:\Users\cware\Desktop\Steller20November\TagTesting20Nov2013\M15.DSG	11-1-2013	16:30:22	323745.000000	6474.900000	0.554688	-0.667969	-0.621094	0.279817	0.255963	0.318349	45.516968	-167.037964	30.410767
C:\Users\cware\Desktop\Steller20November\TagTesting20Nov2013\M15.DSG	11-1-2013	16:30:22	323746.000000	6474.920000	0.296875	-1.019531	-0.796875	0.295413	0.267890	0.304587	62.362671	-144.577026	58.105469
C:\Users\cware\Desktop\Steller20November\TagTesting20Nov2013\M15.DSG	11-1-2013	16:30:22	323747.000000	6474.940000	0.289063	-0.910156	-0.937500	0.300917	0.273394	0.296330	36.437988	-113.403320	65.048218
C:\Users\cware\Desktop\Steller20November\TagTesting20Nov2013\M15.DSG	11-1-2013	16:30:22	323748.000000	6474.960000	0.367188	-0.738281	-0.816406	0.305505	0.284404	0.286239	-11.154175	-109.375000	50.018311
C:\Users\cware\Desktop\Steller20November\TagTesting20Nov2013\M15.DSG	11-1-2013	16:30:22	323749.000000	6474.980000	0.281250	-0.609375	-0.839844	0.308257	0.285321	0.279817	-49.438477	-115.921021	35.659790
C:\Users\cware\Desktop\Steller20November\TagTesting20Nov2013\M15.DSG	11-1-2013	16:30:22	323750.000000	6475.000000	-0.019531	-0.671875	-1.015625	0.313761	0.285321	0.277064	-68.191528	-108.505249	43.838501
C:\Users\cware\Desktop\Steller20November\TagTesting20Nov2013\M15.DSG	11-1-2013	16:30:22	323751.000000	6475.020000	-0.125000	-0.718750	-1.312500	0.316514	0.285321	0.277982	-54.748535	-82.214355	36.727905
C:\Users\cware\Desktop\Steller20November\TagTesting20Nov2013\M15.DSG	11-1-2013	16:30:22	323752.000000	6475.040000	-0.230469	-0.730469	-1.476563	0.317431	0.282569	0.276147	-70.114136	-54.901123	46.768188
C:\Users\cware\Desktop\Steller20November\TagTesting20Nov2013\M15.DSG	11-1-2013	16:30:22	323753.000000	6475.060000	-0.042969	-0.683594	-1.414063	0.316514	0.280734	0.279817	-83.892822	-35.797119	42.999268
C:\Users\cware\Desktop\Steller20November\TagTesting20Nov2013\M15.DSG	11-1-2013	16:30:22	323754.000000	6475.080000	0.042969	-0.625000	-1.414063	0.312844	0.274312	0.284404	-80.276489	-7.568359	44.525146
C:\Users\cware\Desktop\Steller20November\TagTesting20Nov2013\M15.DSG	11-1-2013	16:30:22	323755.000000	6475.100000	0.144531	-0.617188	-1.359375	0.311009	0.273394	0.288073	-51.239014	2.792358	56.900024
C:\Users\cware\Desktop\Steller20November\TagTesting20Nov2013\M15.DSG	11-1-2013	16:30:22	323756.000000	6475.120000	0.152344	-0.554688	-1.281250	0.302752	0.272477	0.289908	-11.322021	14.266968	71.807861
C:\Users\cware\Desktop\Steller20November\TagTesting20Nov2013\M15.DSG	11-1-2013	16:30:22	323757.000000	6475.140000	0.085938	-0.460938	-1.292969	0.298165	0.274312	0.291743	7.492065	27.389526	76.965332
C:\Users\cware\Desktop\Steller20November\TagTesting20Nov2013\M15.DSG	11-1-2013	16:30:22	323758.000000	6475.160000	0.066406	-0.402344	-1.324219	0.287156	0.277982	0.291743	19.332886	46.325684	70.190430
C:\Users\cware\Desktop\Steller20November\TagTesting20Nov2013\M15.DSG	11-1-2013	16:30:22	323759.000000	6475.180000	0.105469	-0.476563	-1.347656	0.279817	0.280734	0.292661	23.712158	65.185547	60.287476
C:\Users\cware\Desktop\Steller20November\TagTesting20Nov2013\M15.DSG	11-1-2013	16:30:22	323760.000000	6475.200000	0.171875	-0.546875	-1.285156	0.273394	0.284404	0.296330	33.782959	83.496094	50.201416
C:\Users\cware\Desktop\Steller20November\TagTesting20Nov2013\M15.DSG	11-1-2013	16:30:22	323761.000000	6475.220000	0.332031	-0.542969	-1.214844	0.260550	0.287156	0.295413	40.283203	79.498291	47.470093
C:\Users\cware\Desktop\Steller20November\TagTesting20Nov2013\M15.DSG	11-1-2013	16:30:22	323762.000000	6475.240000	0.378906	-0.476563	-1.136719	0.252294	0.288991	0.297248	43.182373	83.633423	52.978516
C:\Users\cware\Desktop\Steller20November\TagTesting20Nov2013\M15.DSG	11-1-2013	16:30:22	323763.000000	6475.260000	0.445313	-0.378906	-1.101563	0.238532	0.292661	0.299083	35.232544	76.431274	57.388306
C:\Users\cware\Desktop\Steller20November\TagTesting20Nov2013\M15.DSG	11-1-2013	16:30:22	323764.000000	6475.280000	0.570313	-0.347656	-1.062500	0.230275	0.295413	0.297248	17.089844	68.405151	56.869507
C:\Users\cware\Desktop\Steller20November\TagTesting20Nov2013\M15.DSG	11-1-2013	16:30:22	323765.000000	6475.300000	0.550781	-0.398438	-0.996094	0.218349	0.296330	0.300000	0.991821	69.183350	56.549072
C:\Users\cware\Desktop\Steller20November\TagTesting20Nov2013\M15.DSG	11-1-2013	16:30:22	323766.000000	6475.320000	0.535156	-0.429688	-0.906250	0.210092	0.295413	0.301835	-9.765625	71.243286	55.847168
C:\Users\cware\Desktop\Steller20November\TagTesting20Nov2013\M15.DSG	11-1-2013	16:30:22	323767.000000	6475.340000	0.585938	-0.433594	-0.847656	0.196330	0.292661	0.305505	-13.916016	64.163208	55.053711
C:\Users\cware\Desktop\Steller20November\TagTesting20Nov2013\M15.DSG	11-1-2013	16:30:22	323768.000000	6475.360000	0.625000	-0.386719	-0.808594	0.189908	0.290826	0.306422	-20.889282	50.048828	56.762695
C:\Users\cware\Desktop\Steller20November\TagTesting20Nov2013\M15.DSG	11-1-2013	16:30:22	323769.000000	6475.380000	0.605469	-0.328125	-0.792969	0.177982	0.285321	0.311009	-22.994995	36.880493	58.181763
C:\Users\cware\Desktop\Steller20November\TagTesting20Nov2013\M15.DSG	11-1-2013	16:30:22	323770.000000	6475.400000	0.558594	-0.242188	-0.785156	0.173394	0.282569	0.312844	-16.311646	15.563965	58.288574
C:\Users\cware\Desktop\Steller20November\TagTesting20Nov2013\M15.DSG	11-1-2013	16:30:22	323771.000000	6475.420000	0.484375	-0.132813	-0.652344	0.165138	0.277982	0.313761	0.427246	8.529663	59.677124
C:\Users\cware\Desktop\Steller20November\TagTesting20Nov2013\M15.DSG	11-1-2013	16:30:22	323772.000000	6475.440000	0.433594	0.257813	-0.449219	0.161468	0.277982	0.315596	22.094727	-8.163452	56.411743
C:\Users\cware\Desktop\Steller20November\TagTesting20Nov2013\M15.DSG	11-1-2013	16:30:22	323773.000000	6475.460000	0.433594	0.257813	-0.449219	0.156881	0.277982	0.312844	33.843994	-9.216309	52.169800
C:\Users\cware\Desktop\Steller20November\TagTesting20Nov2013\M15.DSG	11-1-2013	16:30:22	323774.000000	6475.480000	0.488281	0.320313	-0.601563	0.154128	0.279817	0.309174	41.275024	-17.807007	42.816162
C:\Users\cware\Desktop\Steller20November\TagTesting20Nov2013\M15.DSG	11-1-2013	16:30:22	323775.000000	6475.500000	0.667969	0.167969	-0.531250	0.154128	0.278899	0.307339	49.682617	-48.767090	24.505615
C:\Users\cware\Desktop\Steller20November\TagTesting20Nov2013\M15.DSG	11-1-2013	16:30:22	323776.000000	6475.520000	0.710938	0.019531	-0.582031	0.158716	0.284404	0.301835	56.808472	-83.496094	2.822876
C:\Users\cware\Desktop\Steller20November\TagTesting20Nov2013\M15.DSG	11-1-2013	16:30:22	323777.000000	6475.540000	0.722656	-0.082031	-0.726563	0.163303	0.288073	0.298165	43.441772	-103.927612	-9.857178
C:\Users\cware\Desktop\Steller20November\TagTesting20Nov2013\M15.DSG	11-1-2013	16:30:22	323778.000000	6475.560000	0.750000	-0.093750	-0.902344	0.176147	0.292661	0.292661	16.845703	-130.279541	-29.830933
C:\Users\cware\Desktop\Steller20November\TagTesting20Nov2013\M15.DSG	11-1-2013	16:30:22	323779.000000	6475.580000	0.601563	-0.054688	-1.027344	0.183486	0.293578	0.291743	19.042969	-129.455566	-42.724609
C:\Users\cware\Desktop\Steller20November\TagTesting20Nov2013\M15.DSG	11-1-2013	16:30:22	323780.000000	6475.600000	0.425781	-0.011719	-1.140625	0.200000	0.298165	0.286239	43.212891	-95.458984	-32.760620
C:\Users\cware\Desktop\Steller20November\TagTesting20Nov2013\M15.DSG	11-1-2013	16:30:22	323781.000000	6475.620000	0.343750	0.089844	-1.136719	0.205505	0.302752	0.282569	68.954468	-65.139771	-20.507813
C:\Users\cware\Desktop\Steller20November\TagTesting20Nov2013\M15.DSG	11-1-2013	16:30:22	323782.000000	6475.640000	0.527344	0.257813	-0.984375	0.211927	0.311009	0.272477	91.003418	-70.556641	-7.858276
C:\Users\cware\Desktop\Steller20November\TagTesting20Nov2013\M15.DSG	11-1-2013	16:30:22	323783.000000	6475.660000	0.722656	0.250000	-0.843750	0.215596	0.316514	0.266055	84.442139	-78.704834	6.591797
C:\Users\cware\Desktop\Steller20November\TagTesting20Nov2013\M15.DSG	11-1-2013	16:30:22	323784.000000	6475.680000	0.890625	0.031250	-0.863281	0.222018	0.324771	0.255046	64.422607	-146.896362	27.450562
C:\Users\cware\Desktop\Steller20November\TagTesting20Nov2013\M15.DSG	11-1-2013	16:30:22	323785.000000	6475.700000	0.621094	-0.550781	-0.960938	0.224771	0.328440	0.245872	61.935425	-166.152954	49.682617
C:\Users\cware\Desktop\Steller20November\TagTesting20Nov2013\M15.DSG	11-1-2013	16:30:22	323786.000000	6475.720000	0.457031	-0.878906	-1.183594	0.229358	0.333945	0.233028	73.272705	-127.395630	22.521973
C:\Users\cware\Desktop\Steller20November\TagTesting20Nov2013\M15.DSG	11-1-2013	16:30:22	323787.000000	6475.740000	0.187500	-1.019531	-1.210938	0.233945	0.338532	0.226606	62.911987	-64.239502	-5.401611
C:\Users\cware\Desktop\Steller20November\TagTesting20Nov2013\M15.DSG	11-1-2013	16:30:22	323788.000000	6475.760000	0.164063	-1.160156	-1.273438	0.236697	0.341284	0.216514	44.097900	-45.089722	-16.311646
C:\Users\cware\Desktop\Steller20November\TagTesting20Nov2013\M15.DSG	11-1-2013	16:30:22	323789.000000	6475.780000	0.101563	-1.183594	-1.285156	0.238532	0.343119	0.213761	17.990112	-21.377563	-14.022827
C:\Users\cware\Desktop\Steller20November\TagTesting20Nov2013\M15.DSG	11-1-2013	16:30:22	323790.000000	6475.800000	0.113281	-1.011719	-1.214844	0.240367	0.344037	0.212844	-16.738892	11.657715	-19.943237
C:\Users\cware\Desktop\Steller20November\TagTesting20Nov2013\M15.DSG	11-1-2013	16:30:22	323791.000000	6475.820000	0.187500	-0.828125	-1.125000	0.240367	0.343119	0.214679	-41.671753	25.863647	-27.587891
C:\Users\cware\Desktop\Steller20November\TagTesting20Nov2013\M15.DSG	11-1-2013	16:30:22	323792.000000	6475.840000	0.195313	-0.714844	-1.148438	0.242202	0.342202	0.221101	-57.098389	47.302246	-29.098511
C:\Users\cware\Desktop\Steller20November\TagTesting20Nov2013\M15.DSG	11-1-2013	16:30:22	323793.000000	6475.860000	0.148438	-0.640625	-1.218750	0.243119	0.338532	0.225688	-64.315796	60.592651	-25.222778
C:\Users\cware\Desktop\Steller20November\TagTesting20Nov2013\M15.DSG	11-1-2013	16:30:22	323794.000000	6475.880000	0.183594	-0.554688	-1.191406	0.239450	0.335780	0.234862	-71.655273	76.721191	-20.797729
C:\Users\cware\Desktop\Steller20November\TagTesting20Nov2013\M15.DSG	11-1-2013	16:30:22	323795.000000	6475.900000	0.210938	-0.476563	-1.109375	0.237615	0.333945	0.239450	-70.037842	89.523315	-20.233154
C:\Users\cware\Desktop\Steller20November\TagTesting20Nov2013\M15.DSG	11-1-2013	16:30:22	323796.000000	6475.920000	0.257813	-0.398438	-1.054688	0.231193	0.328440	0.249541	-66.162109	99.243164	-21.606445
C:\Users\cware\Desktop\Steller20November\TagTesting20Nov2013\M15.DSG	11-1-2013	16:30:22	323797.000000	6475.940000	0.347656	-0.363281	-1.070313	0.228440	0.326606	0.255046	-62.103271	102.325439	-25.161743
C:\Users\cware\Desktop\Steller20November\TagTesting20Nov2013\M15.DSG	11-1-2013	16:30:22	323798.000000	6475.960000	0.375000	-0.351563	-1.062500	0.225688	0.322936	0.257798	-53.131104	108.810425	-27.603149
C:\Users\cware\Desktop\Steller20November\TagTesting20Nov2013\M15.DSG	11-1-2013	16:30:22	323799.000000	6475.980000	0.429688	-0.382813	-1.042969	0.218349	0.321101	0.266972	-45.608521	112.319946	-22.354126
C:\Users\cware\Desktop\Steller20November\TagTesting20Nov2013\M15.DSG	11-1-2013	16:30:22	323800.000000	6476.000000	0.582031	-0.414063	-0.960938	0.213761	0.320183	0.270642	-40.283203	107.925415	-16.891479
C:\Users\cware\Desktop\Steller20November\TagTesting20Nov2013\M15.DSG	11-1-2013	16:30:22	323801.000000	6476.020000	0.632813	-0.382813	-0.914063	0.205505	0.317431	0.276147	-38.879395	104.476929	-14.114380
C:\Users\cware\Desktop\Steller20November\TagTesting20Nov2013\M15.DSG	11-1-2013	16:30:22	323802.000000	6476.040000	0.714844	-0.335938	-0.863281	0.199083	0.316514	0.278899	-38.253784	94.406128	-17.013550
C:\Users\cware\Desktop\Steller20November\TagTesting20Nov2013\M15.DSG	11-1-2013	16:30:22	323803.000000	6476.060000	0.734375	-0.324219	-0.847656	0.193578	0.313761	0.284404	-40.954590	88.729858	-21.438599
C:\Users\cware\Desktop\Steller20November\TagTesting20Nov2013\M15.DSG	11-1-2013	16:30:22	323804.000000	6476.080000	0.785156	-0.312500	-0.835938	0.188073	0.312844	0.287156	-44.738770	73.638916	-28.625488
C:\Users\cware\Desktop\Steller20November\TagTesting20Nov2013\M15.DSG	11-1-2013	16:30:22	323805.000000	6476.100000	0.773438	-0.281250	-0.812500	0.185321	0.309174	0.291743	-47.561646	58.868408	-34.347534
C:\Users\cware\Desktop\Steller20November\TagTesting20Nov2013\M15.DSG	11-1-2013	16:30:22	323806.000000	6476.120000	0.718750	-0.230469	-0.785156	0.183486	0.309174	0.294495	-42.266846	55.221558	-38.070679
C:\Users\cware\Desktop\Steller20November\TagTesting20Nov2013\M15.DSG	11-1-2013	16:30:22	323807.000000	6476.140000	0.683594	-0.187500	-0.769531	0.180734	0.306422	0.297248	-34.286499	54.275513	-40.252686
C:\Users\cware\Desktop\Steller20November\TagTesting20Nov2013\M15.DSG	11-1-2013	16:30:22	323808.000000	6476.160000	0.648438	-0.171875	-0.722656	0.179817	0.307339	0.300000	-24.749756	48.950195	-38.269043
C:\Users\cware\Desktop\Steller20November\TagTesting20Nov2013\M15.DSG	11-1-2013	16:30:22	323809.000000	6476.180000	0.652344	-0.144531	-0.675781	0.177982	0.307339	0.301835	-13.214111	37.338257	-40.115356
C:\Users\cware\Desktop\Steller20November\TagTesting20Nov2013\M15.DSG	11-1-2013	16:30:22	323810.000000	6476.200000	0.609375	-0.128906	-0.601563	0.178899	0.307339	0.300917	-4.837036	26.580811	-41.275024
C:\Users\cware\Desktop\Steller20November\TagTesting20Nov2013\M15.DSG	11-1-2013	16:30:22	323811.000000	6476.220000	0.582031	-0.105469	-0.542969	0.179817	0.311009	0.301835	0.411987	18.875122	-42.648315
C:\Users\cware\Desktop\Steller20November\TagTesting20Nov2013\M15.DSG	11-1-2013	16:30:22	323812.000000	6476.240000	0.613281	-0.089844	-0.507813	0.180734	0.312844	0.300000	8.697510	-3.540039	-45.425415
C:\Users\cware\Desktop\Steller20November\TagTesting20Nov2013\M15.DSG	11-1-2013	16:30:22	323813.000000	6476.260000	0.601563	-0.109375	-0.480469	0.184404	0.313761	0.298165	12.863159	-24.581909	-44.296265
C:\Users\cware\Desktop\Steller20November\TagTesting20Nov2013\M15.DSG	11-1-2013	16:30:22	323814.000000	6476.280000	0.550781	-0.171875	-0.464844	0.193578	0.319266	0.292661	13.565063	-40.435791	-43.426514
C:\Users\cware\Desktop\Steller20November\TagTesting20Nov2013\M15.DSG	11-1-2013	16:30:22	323815.000000	6476.300000	0.578125	-0.242188	-0.496094	0.197248	0.320183	0.291743	23.651123	-55.770874	-49.377441
C:\Users\cware\Desktop\Steller20November\TagTesting20Nov2013\M15.DSG	11-1-2013	16:30:22	323816.000000	6476.320000	0.589844	-0.316406	-0.554688	0.210092	0.325688	0.282569	58.425903	-75.073242	-52.398682
C:\Users\cware\Desktop\Steller20November\TagTesting20Nov2013\M15.DSG	11-1-2013	16:30:22	323817.000000	6476.340000	0.546875	-0.343750	-0.601563	0.217431	0.330275	0.278899	88.394165	-71.334839	-35.461426
C:\Users\cware\Desktop\Steller20November\TagTesting20Nov2013\M15.DSG	11-1-2013	16:30:22	323818.000000	6476.360000	0.562500	-0.386719	-0.707031	0.230275	0.340367	0.261468	129.501343	-101.699829	-24.322510
C:\Users\cware\Desktop\Steller20November\TagTesting20Nov2013\M15.DSG	11-1-2013	16:30:22	323819.000000	6476.380000	0.738281	-0.515625	-0.898438	0.233945	0.345872	0.250459	123.718262	-109.313965	-29.953003
C:\Users\cware\Desktop\Steller20November\TagTesting20Nov2013\M15.DSG	11-1-2013	16:30:22	323820.000000	6476.400000	0.820313	-0.585938	-0.992188	0.246789	0.355046	0.230275	98.251343	-116.012573	-43.670654
C:\Users\cware\Desktop\Steller20November\TagTesting20Nov2013\M15.DSG	11-1-2013	16:30:22	323821.000000	6476.420000	0.859375	-0.804688	-0.882813	0.254128	0.357798	0.221101	56.884766	-129.440308	-25.390625
C:\Users\cware\Desktop\Steller20November\TagTesting20Nov2013\M15.DSG	11-1-2013	16:30:22	323822.000000	6476.440000	0.738281	-1.117188	-0.781250	0.266055	0.361468	0.208257	-5.920410	-128.005981	-18.112183
C:\Users\cware\Desktop\Steller20November\TagTesting20Nov2013\M15.DSG	11-1-2013	16:30:22	323823.000000	6476.460000	0.539063	-1.199219	-0.753906	0.269725	0.361468	0.203670	-48.019409	-128.768921	5.599976
C:\Users\cware\Desktop\Steller20November\TagTesting20Nov2013\M15.DSG	11-1-2013	16:30:22	323824.000000	6476.480000	0.242188	-1.226563	-0.761719	0.274312	0.357798	0.205505	-68.756104	-126.831055	16.098022
C:\Users\cware\Desktop\Steller20November\TagTesting20Nov2013\M15.DSG	11-1-2013	16:30:22	323825.000000	6476.500000	0.386719	-1.109375	-0.640625	0.277064	0.357798	0.206422	-68.450928	-113.128662	14.114380
C:\Users\cware\Desktop\Steller20November\TagTesting20Nov2013\M15.DSG	11-1-2013	16:30:22	323826.000000	6476.520000	0.316406	-1.019531	-1.019531	0.280734	0.351376	0.210092	-53.817749	-77.362061	11.764526
C:\Users\cware\Desktop\Steller20November\TagTesting20Nov2013\M15.DSG	11-1-2013	16:30:22	323827.000000	6476.540000	0.316406	-1.019531	-1.019531	0.280734	0.351376	0.211009	-50.186157	-36.315918	8.499146
C:\Users\cware\Desktop\Steller20November\TagTesting20Nov2013\M15.DSG	11-1-2013	16:30:22	323828.000000	6476.560000	0.199219	-0.843750	-1.078125	0.279817	0.346789	0.215596	-40.023804	1.342773	3.616333
C:\Users\cware\Desktop\Steller20November\TagTesting20Nov2013\M15.DSG	11-1-2013	16:30:22	323829.000000	6476.580000	0.195313	-0.734375	-1.039063	0.279817	0.344954	0.220183	-28.213501	22.369385	5.783081
C:\Users\cware\Desktop\Steller20November\TagTesting20Nov2013\M15.DSG	11-1-2013	16:30:22	323830.000000	6476.600000	0.171875	-0.660156	-1.058594	0.275229	0.343119	0.225688	-23.223877	46.875000	9.094238
C:\Users\cware\Desktop\Steller20November\TagTesting20Nov2013\M15.DSG	11-1-2013	16:30:22	323831.000000	6476.620000	0.144531	-0.613281	-1.050781	0.272477	0.340367	0.228440	-18.173218	70.541382	10.894775
C:\Users\cware\Desktop\Steller20November\TagTesting20Nov2013\M15.DSG	11-1-2013	16:30:22	323832.000000	6476.640000	0.230469	-0.585938	-1.035156	0.265138	0.338532	0.233945	-10.421753	83.724976	9.033203
C:\Users\cware\Desktop\Steller20November\TagTesting20Nov2013\M15.DSG	11-1-2013	16:30:22	323833.000000	6476.660000	0.292969	-0.597656	-1.054688	0.261468	0.337615	0.237615	-7.278442	99.868774	4.318237
C:\Users\cware\Desktop\Steller20November\TagTesting20Nov2013\M15.DSG	11-1-2013	16:30:22	323834.000000	6476.680000	0.375000	-0.628906	-1.019531	0.256881	0.335780	0.244954	-4.211426	117.752075	-1.678467
C:\Users\cware\Desktop\Steller20November\TagTesting20Nov2013\M15.DSG	11-1-2013	16:30:22	323835.000000	6476.700000	0.503906	-0.652344	-0.996094	0.247706	0.334862	0.245872	-7.614136	115.966797	-4.455566
C:\Users\cware\Desktop\Steller20November\TagTesting20Nov2013\M15.DSG	11-1-2013	16:30:22	323836.000000	6476.720000	0.558594	-0.675781	-1.031250	0.242202	0.333945	0.250459	-18.310547	110.076904	3.326416
C:\Users\cware\Desktop\Steller20November\TagTesting20Nov2013\M15.DSG	11-1-2013	16:30:22	323837.000000	6476.740000	0.617188	-0.679688	-1.058594	0.232110	0.328440	0.257798	-32.455444	93.307495	14.221191
C:\Users\cware\Desktop\Steller20November\TagTesting20Nov2013\M15.DSG	11-1-2013	16:30:22	323838.000000	6476.760000	0.570313	-0.648438	-1.050781	0.225688	0.327523	0.261468	-40.496826	90.866089	24.475098
C:\Users\cware\Desktop\Steller20November\TagTesting20Nov2013\M15.DSG	11-1-2013	16:30:22	323839.000000	6476.780000	0.582031	-0.601563	-1.000000	0.213761	0.322936	0.268807	-41.229248	89.431763	24.200439
C:\Users\cware\Desktop\Steller20November\TagTesting20Nov2013\M15.DSG	11-1-2013	16:30:22	323840.000000	6476.800000	0.582031	-0.562500	-0.914063	0.208257	0.320183	0.274312	-49.682617	110.931396	16.601563
C:\Users\cware\Desktop\Steller20November\TagTesting20Nov2013\M15.DSG	11-1-2013	16:30:22	323841.000000	6476.820000	0.625000	-0.527344	-0.894531	0.194495	0.311009	0.283486	-58.868408	115.615845	16.677856
C:\Users\cware\Desktop\Steller20November\TagTesting20Nov2013\M15.DSG	11-1-2013	16:30:22	323842.000000	6476.840000	0.753906	-0.406250	-0.843750	0.188073	0.309174	0.286239	-71.899414	59.417725	16.693115
C:\Users\cware\Desktop\Steller20November\TagTesting20Nov2013\M15.DSG	11-1-2013	16:30:22	323843.000000	6476.860000	0.625000	-0.269531	-0.710938	0.178899	0.300000	0.296330	-74.157715	58.624268	19.454956
C:\Users\cware\Desktop\Steller20November\TagTesting20Nov2013\M15.DSG	11-1-2013	16:30:22	323844.000000	6476.880000	0.523438	-0.199219	-0.648438	0.174312	0.294495	0.299083	-67.474365	71.411133	22.125244
C:\Users\cware\Desktop\Steller20November\TagTesting20Nov2013\M15.DSG	11-1-2013	16:30:22	323845.000000	6476.900000	0.636719	-0.191406	-0.558594	0.164220	0.286239	0.306422	-65.872192	36.605835	18.798828
C:\Users\cware\Desktop\Steller20November\TagTesting20Nov2013\M15.DSG	11-1-2013	16:30:22	323846.000000	6476.920000	0.617188	-0.054688	-0.589844	0.162385	0.281651	0.309174	-55.023193	7.553101	14.816284
C:\Users\cware\Desktop\Steller20November\TagTesting20Nov2013\M15.DSG	11-1-2013	16:30:22	323847.000000	6476.940000	0.496094	0.269531	-0.566406	0.159633	0.274312	0.313761	-45.013428	12.786865	10.253906
C:\Users\cware\Desktop\Steller20November\TagTesting20Nov2013\M15.DSG	11-1-2013	16:30:22	323848.000000	6476.960000	0.664063	0.562500	-0.582031	0.159633	0.271560	0.314679	-40.161133	-23.818970	-21.652222
C:\Users\cware\Desktop\Steller20November\TagTesting20Nov2013\M15.DSG	11-1-2013	16:30:22	323849.000000	6476.980000	0.886719	0.574219	-0.453125	0.160550	0.268807	0.316514	-11.367798	-69.503784	-44.464111
C:\Users\cware\Desktop\Steller20November\TagTesting20Nov2013\M15.DSG	11-1-2013	16:30:22	323850.000000	6477.000000	0.707031	0.312500	-0.343750	0.173394	0.269725	0.315596	21.240234	-69.305420	-57.205200
C:\Users\cware\Desktop\Steller20November\TagTesting20Nov2013\M15.DSG	11-1-2013	16:30:22	323851.000000	6477.020000	0.531250	0.066406	-0.472656	0.179817	0.271560	0.313761	33.096313	-72.570801	-68.374634
C:\Users\cware\Desktop\Steller20November\TagTesting20Nov2013\M15.DSG	11-1-2013	16:30:22	323852.000000	6477.040000	0.519531	-0.074219	-0.703125	0.195413	0.277982	0.308257	26.519775	-80.291748	-76.141357
C:\Users\cware\Desktop\Steller20November\TagTesting20Nov2013\M15.DSG	11-1-2013	16:30:22	323853.000000	6477.060000	0.511719	-0.078125	-1.093750	0.202752	0.278899	0.307339	26.626587	-80.337524	-76.232910
C:\Users\cware\Desktop\Steller20November\TagTesting20Nov2013\M15.DSG	11-1-2013	16:30:22	323854.000000	6477.080000	0.570313	0.089844	-0.796875	0.215596	0.287156	0.299083	119.903564	-58.090210	-63.476563
C:\Users\cware\Desktop\Steller20November\TagTesting20Nov2013\M15.DSG	11-1-2013	16:30:22	323855.000000	6477.100000	0.570313	0.089844	-0.796875	0.222018	0.294495	0.290826	164.306641	-76.095581	-56.777954
C:\Users\cware\Desktop\Steller20November\TagTesting20Nov2013\M15.DSG	11-1-2013	16:30:22	323856.000000	6477.120000	1.359375	-0.207031	-0.554688	0.235780	0.310092	0.268807	121.841431	-188.629150	-72.738647
C:\Users\cware\Desktop\Steller20November\TagTesting20Nov2013\M15.DSG	11-1-2013	16:30:22	323857.000000	6477.140000	0.644531	-0.363281	-1.042969	0.247706	0.316514	0.258716	68.008423	-135.681152	-74.844360
C:\Users\cware\Desktop\Steller20November\TagTesting20Nov2013\M15.DSG	11-1-2013	16:30:22	323858.000000	6477.160000	0.542969	-0.507813	-1.121094	0.266055	0.320183	0.243119	52.398682	-99.090576	-86.944580
C:\Users\cware\Desktop\Steller20November\TagTesting20Nov2013\M15.DSG	11-1-2013	16:30:22	323859.000000	6477.180000	0.226563	-0.800781	-0.906250	0.275229	0.322018	0.235780	46.630859	-89.416504	-91.903687
C:\Users\cware\Desktop\Steller20November\TagTesting20Nov2013\M15.DSG	11-1-2013	16:30:22	323860.000000	6477.200000	-0.042969	-1.171875	-0.882813	0.290826	0.323853	0.222936	38.681030	-73.822021	-77.453613
C:\Users\cware\Desktop\Steller20November\TagTesting20Nov2013\M15.DSG	11-1-2013	16:30:22	323861.000000	6477.220000	-0.058594	-1.285156	-1.132813	0.296330	0.324771	0.218349	37.048340	-51.712036	-57.434082
C:\Users\cware\Desktop\Steller20November\TagTesting20Nov2013\M15.DSG	11-1-2013	16:30:22	323862.000000	6477.240000	0.015625	-1.226563	-1.316406	0.302752	0.324771	0.210092	21.453857	-30.776978	-33.645630
C:\Users\cware\Desktop\Steller20November\TagTesting20Nov2013\M15.DSG	11-1-2013	16:30:22	323863.000000	6477.260000	0.023438	-1.191406	-1.324219	0.304587	0.324771	0.207339	2.044678	-6.805420	-15.151978
C:\Users\cware\Desktop\Steller20November\TagTesting20Nov2013\M15.DSG	11-1-2013	16:30:22	323864.000000	6477.280000	0.027344	-1.109375	-1.183594	0.305505	0.325688	0.206422	-12.008667	11.627197	-1.541138
C:\Users\cware\Desktop\Steller20November\TagTesting20Nov2013\M15.DSG	11-1-2013	16:30:22	323865.000000	6477.300000	0.046875	-0.972656	-1.019531	0.305505	0.325688	0.208257	-19.058228	18.844604	3.082275
C:\Users\cware\Desktop\Steller20November\TagTesting20Nov2013\M15.DSG	11-1-2013	16:30:22	323866.000000	6477.320000	0.046875	-0.851563	-1.007813	0.302752	0.325688	0.211009	-23.971558	36.651611	8.056641
C:\Users\cware\Desktop\Steller20November\TagTesting20Nov2013\M15.DSG	11-1-2013	16:30:22	323867.000000	6477.340000	0.062500	-0.746094	-1.011719	0.300917	0.327523	0.213761	-27.603149	54.489136	11.260986
C:\Users\cware\Desktop\Steller20November\TagTesting20Nov2013\M15.DSG	11-1-2013	16:30:22	323868.000000	6477.360000	0.136719	-0.683594	-1.000000	0.296330	0.326606	0.220183	-30.838013	69.534302	11.810303
C:\Users\cware\Desktop\Steller20November\TagTesting20Nov2013\M15.DSG	11-1-2013	16:30:22	323869.000000	6477.380000	0.230469	-0.667969	-0.988281	0.294495	0.327523	0.223853	-34.774780	74.920654	11.978149
C:\Users\cware\Desktop\Steller20November\TagTesting20Nov2013\M15.DSG	11-1-2013	16:30:22	323870.000000	6477.400000	0.328125	-0.667969	-0.968750	0.286239	0.328440	0.233028	-42.388916	72.250366	12.847900
C:\Users\cware\Desktop\Steller20November\TagTesting20Nov2013\M15.DSG	11-1-2013	16:30:22	323871.000000	6477.420000	0.378906	-0.664063	-0.921875	0.284404	0.327523	0.236697	-49.362183	71.289063	15.121460
C:\Users\cware\Desktop\Steller20November\TagTesting20Nov2013\M15.DSG	11-1-2013	16:30:22	323872.000000	6477.440000	0.453125	-0.652344	-0.894531	0.279817	0.325688	0.244954	-52.719116	59.524536	17.974854
C:\Users\cware\Desktop\Steller20November\TagTesting20Nov2013\M15.DSG	11-1-2013	16:30:22	323873.000000	6477.460000	0.476563	-0.648438	-0.902344	0.272477	0.325688	0.250459	-53.741455	61.798096	22.048950
C:\Users\cware\Desktop\Steller20November\TagTesting20Nov2013\M15.DSG	11-1-2013	16:30:22	323874.000000	6477.480000	0.472656	-0.648438	-0.882813	0.268807	0.325688	0.255963	-53.268433	67.398071	25.604248
C:\Users\cware\Desktop\Steller20November\TagTesting20Nov2013\M15.DSG	11-1-2013	16:30:22	323875.000000	6477.500000	0.531250	-0.652344	-0.863281	0.260550	0.323853	0.265138	-54.946899	65.719604	27.008057
C:\Users\cware\Desktop\Steller20November\TagTesting20Nov2013\M15.DSG	11-1-2013	16:30:22	323876.000000	6477.520000	0.578125	-0.636719	-0.859375	0.255963	0.322018	0.269725	-58.868408	61.676025	25.009155
C:\Users\cware\Desktop\Steller20November\TagTesting20Nov2013\M15.DSG	11-1-2013	16:30:22	323877.000000	6477.540000	0.613281	-0.597656	-0.847656	0.246789	0.320183	0.277982	-60.974121	54.550171	22.003174
C:\Users\cware\Desktop\Steller20November\TagTesting20Nov2013\M15.DSG	11-1-2013	16:30:22	323878.000000	6477.560000	0.664063	-0.546875	-0.863281	0.242202	0.317431	0.282569	-63.476563	48.736572	19.439697
C:\Users\cware\Desktop\Steller20November\TagTesting20Nov2013\M15.DSG	11-1-2013	16:30:22	323879.000000	6477.580000	0.613281	-0.523438	-0.835938	0.234862	0.313761	0.290826	-62.072754	55.786133	19.195557
C:\Users\cware\Desktop\Steller20November\TagTesting20Nov2013\M15.DSG	11-1-2013	16:30:22	323880.000000	6477.600000	0.656250	-0.398438	-0.781250	0.232110	0.311927	0.296330	-54.412842	54.077148	14.099121
C:\Users\cware\Desktop\Steller20November\TagTesting20Nov2013\M15.DSG	11-1-2013	16:30:22	323881.000000	6477.620000	0.656250	-0.398438	-0.781250	0.223853	0.307339	0.302752	-43.975830	44.006348	8.758545
C:\Users\cware\Desktop\Steller20November\TagTesting20Nov2013\M15.DSG	11-1-2013	16:30:22	323882.000000	6477.640000	0.671875	-0.277344	-0.695313	0.222018	0.305505	0.305505	-31.692505	35.614014	4.135132
C:\Users\cware\Desktop\Steller20November\TagTesting20Nov2013\M15.DSG	11-1-2013	16:30:22	323883.000000	6477.660000	0.667969	-0.242188	-0.628906	0.216514	0.303670	0.309174	-21.804810	29.037476	1.571655
C:\Users\cware\Desktop\Steller20November\TagTesting20Nov2013\M15.DSG	11-1-2013	16:30:22	323884.000000	6477.680000	0.660156	-0.230469	-0.574219	0.215596	0.303670	0.309174	-9.841919	17.333984	-1.434326
C:\Users\cware\Desktop\Steller20November\TagTesting20Nov2013\M15.DSG	11-1-2013	16:30:22	323885.000000	6477.700000	0.671875	-0.242188	-0.507813	0.213761	0.304587	0.311927	-1.098633	5.218506	-3.311157
C:\Users\cware\Desktop\Steller20November\TagTesting20Nov2013\M15.DSG	11-1-2013	16:30:22	323886.000000	6477.720000	0.683594	-0.226563	-0.460938	0.214679	0.306422	0.310092	9.674072	-21.575928	-5.142212
C:\Users\cware\Desktop\Steller20November\TagTesting20Nov2013\M15.DSG	11-1-2013	16:30:22	323887.000000	6477.740000	0.625000	-0.187500	-0.464844	0.216514	0.308257	0.310092	20.858765	-30.349731	-5.874634
C:\Users\cware\Desktop\Steller20November\TagTesting20Nov2013\M15.DSG	11-1-2013	16:30:22	323888.000000	6477.760000	0.617188	-0.156250	-0.449219	0.220183	0.311927	0.305505	33.874512	-37.231445	-8.026123
C:\Users\cware\Desktop\Steller20November\TagTesting20Nov2013\M15.DSG	11-1-2013	16:30:22	323889.000000	6477.780000	0.625000	-0.167969	-0.410156	0.223853	0.314679	0.302752	46.005249	-42.388916	-11.932373
C:\Users\cware\Desktop\Steller20November\TagTesting20Nov2013\M15.DSG	11-1-2013	16:30:22	323890.000000	6477.800000	0.683594	-0.234375	-0.421875	0.230275	0.321101	0.293578	70.281982	-55.770874	-22.186279
C:\Users\cware\Desktop\Steller20November\TagTesting20Nov2013\M15.DSG	11-1-2013	16:30:22	323891.000000	6477.820000	0.773438	-0.332031	-0.546875	0.234862	0.325688	0.287156	81.787109	-80.596924	-36.499023
C:\Users\cware\Desktop\Steller20November\TagTesting20Nov2013\M15.DSG	11-1-2013	16:30:22	323892.000000	6477.840000	0.710938	-0.546875	-0.683594	0.248624	0.334862	0.271560	102.401733	-89.355469	-42.892456
C:\Users\cware\Desktop\Steller20November\TagTesting20Nov2013\M15.DSG	11-1-2013	16:30:22	323893.000000	6477.860000	0.601563	-0.683594	-0.742188	0.255046	0.339450	0.262385	102.127075	-76.156616	-44.494629
C:\Users\cware\Desktop\Steller20November\TagTesting20Nov2013\M15.DSG	11-1-2013	16:30:22	323894.000000	6477.880000	0.656250	-0.660156	-0.777344	0.266972	0.346789	0.244954	82.153320	-64.468384	-59.936523
C:\Users\cware\Desktop\Steller20November\TagTesting20Nov2013\M15.DSG	11-1-2013	16:30:22	323895.000000	6477.900000	0.785156	-0.628906	-0.730469	0.273394	0.349541	0.237615	63.186646	-90.545654	-65.582275
C:\Users\cware\Desktop\Steller20November\TagTesting20Nov2013\M15.DSG	11-1-2013	16:30:22	323896.000000	6477.920000	0.687500	-0.671875	-0.941406	0.289908	0.351376	0.221101	23.544312	-97.229004	-62.988281
C:\Users\cware\Desktop\Steller20November\TagTesting20Nov2013\M15.DSG	11-1-2013	16:30:22	323897.000000	6477.940000	0.570313	-0.843750	-0.972656	0.296330	0.352294	0.216514	-4.211426	-107.986450	-58.715820
C:\Users\cware\Desktop\Steller20November\TagTesting20Nov2013\M15.DSG	11-1-2013	16:30:22	323898.000000	6477.960000	0.343750	-1.054688	-0.894531	0.310092	0.348624	0.209174	-32.730103	-95.489502	-49.072266
C:\Users\cware\Desktop\Steller20November\TagTesting20Nov2013\M15.DSG	11-1-2013	16:30:22	323899.000000	6477.980000	0.093750	-1.238281	-0.835938	0.315596	0.346789	0.206422	-44.189453	-74.981689	-26.611328
C:\Users\cware\Desktop\Steller20November\TagTesting20Nov2013\M15.DSG	11-1-2013	16:30:22	323900.000000	6478.000000	-0.003906	-1.183594	-0.890625	0.320183	0.344037	0.205505	-43.914795	-54.214478	-8.132935
C:\Users\cware\Desktop\Steller20November\TagTesting20Nov2013\M15.DSG	11-1-2013	16:30:22	323901.000000	6478.020000	0.078125	-1.039063	-1.031250	0.322018	0.342202	0.207339	-36.636353	-38.314819	4.745483
C:\Users\cware\Desktop\Steller20November\TagTesting20Nov2013\M15.DSG	11-1-2013	16:30:22	323902.000000	6478.040000	0.074219	-0.953125	-1.132813	0.321101	0.340367	0.208257	-31.372070	-12.939453	18.157959
C:\Users\cware\Desktop\Steller20November\TagTesting20Nov2013\M15.DSG	11-1-2013	16:30:22	323903.000000	6478.060000	0.035156	-0.882813	-1.121094	0.320183	0.340367	0.211009	-29.022217	5.813599	27.648926
C:\Users\cware\Desktop\Steller20November\TagTesting20Nov2013\M15.DSG	11-1-2013	16:30:22	323904.000000	6478.080000	0.035156	-0.839844	-1.078125	0.313761	0.340367	0.215596	-26.428223	23.101807	39.733887
C:\Users\cware\Desktop\Steller20November\TagTesting20Nov2013\M15.DSG	11-1-2013	16:30:22	323905.000000	6478.100000	0.078125	-0.785156	-1.011719	0.310092	0.341284	0.221101	-25.772095	35.675049	46.676636
C:\Users\cware\Desktop\Steller20November\TagTesting20Nov2013\M15.DSG	11-1-2013	16:30:22	323906.000000	6478.120000	0.167969	-0.707031	-0.945313	0.300000	0.341284	0.227523	-26.992798	44.662476	47.576904
C:\Users\cware\Desktop\Steller20November\TagTesting20Nov2013\M15.DSG	11-1-2013	16:30:22	323907.000000	6478.140000	0.269531	-0.609375	-0.917969	0.295413	0.342202	0.229358	-27.450562	48.324585	44.586182
C:\Users\cware\Desktop\Steller20November\TagTesting20Nov2013\M15.DSG	11-1-2013	16:30:22	323908.000000	6478.160000	0.359375	-0.593750	-0.945313	0.286239	0.341284	0.237615	-25.222778	55.999756	41.366577
C:\Users\cware\Desktop\Steller20November\TagTesting20Nov2013\M15.DSG	11-1-2013	16:30:22	323909.000000	6478.180000	0.359375	-0.593750	-0.945313	0.279817	0.342202	0.241284	-23.101807	64.010620	41.534424
C:\Users\cware\Desktop\Steller20November\TagTesting20Nov2013\M15.DSG	11-1-2013	16:30:22	323910.000000	6478.200000	0.433594	-0.667969	-0.976563	0.274312	0.341284	0.244954	-23.529053	70.343018	41.717529
C:\Users\cware\Desktop\Steller20November\TagTesting20Nov2013\M15.DSG	11-1-2013	16:30:22	323911.000000	6478.220000	0.468750	-0.683594	-0.968750	0.261468	0.339450	0.251376	-25.909424	76.660156	43.472290
C:\Users\cware\Desktop\Steller20November\TagTesting20Nov2013\M15.DSG	11-1-2013	16:30:22	323912.000000	6478.240000	0.535156	-0.644531	-0.976563	0.256881	0.338532	0.255963	-32.363892	72.174072	46.859741
C:\Users\cware\Desktop\Steller20November\TagTesting20Nov2013\M15.DSG	11-1-2013	16:30:22	323913.000000	6478.260000	0.574219	-0.585938	-0.980469	0.242202	0.335780	0.263303	-38.711548	66.436768	50.949097
C:\Users\cware\Desktop\Steller20November\TagTesting20Nov2013\M15.DSG	11-1-2013	16:30:22	323914.000000	6478.280000	0.589844	-0.507813	-0.957031	0.234862	0.334862	0.267890	-47.088623	64.895630	54.931641
C:\Users\cware\Desktop\Steller20November\TagTesting20Nov2013\M15.DSG	11-1-2013	16:30:22	323915.000000	6478.300000	0.644531	-0.429688	-0.925781	0.222936	0.330275	0.276147	-49.911499	59.112549	54.428101
C:\Users\cware\Desktop\Steller20November\TagTesting20Nov2013\M15.DSG	11-1-2013	16:30:22	323916.000000	6478.320000	0.660156	-0.359375	-0.894531	0.216514	0.327523	0.280734	-44.830322	60.882568	47.943115
C:\Users\cware\Desktop\Steller20November\TagTesting20Nov2013\M15.DSG	11-1-2013	16:30:22	323917.000000	6478.340000	0.714844	-0.292969	-0.867188	0.203670	0.323853	0.287156	-37.078857	58.410645	42.022705
C:\Users\cware\Desktop\Steller20November\TagTesting20Nov2013\M15.DSG	11-1-2013	16:30:22	323918.000000	6478.360000	0.757813	-0.253906	-0.835938	0.197248	0.322018	0.288991	-30.395508	49.423218	34.286499
C:\Users\cware\Desktop\Steller20November\TagTesting20Nov2013\M15.DSG	11-1-2013	16:30:22	323919.000000	6478.380000	0.773438	-0.218750	-0.824219	0.187156	0.317431	0.293578	-26.016235	42.053223	28.686523
C:\Users\cware\Desktop\Steller20November\TagTesting20Nov2013\M15.DSG	11-1-2013	16:30:22	323920.000000	6478.400000	0.742188	-0.179688	-0.792969	0.182569	0.317431	0.296330	-17.974854	34.545898	23.605347
C:\Users\cware\Desktop\Steller20November\TagTesting20Nov2013\M15.DSG	11-1-2013	16:30:22	323921.000000	6478.420000	0.703125	-0.167969	-0.722656	0.175229	0.314679	0.292661	-10.833740	30.166626	17.761230
C:\Users\cware\Desktop\Steller20November\TagTesting20Nov2013\M15.DSG	11-1-2013	16:30:22	323922.000000	6478.440000	0.695313	-0.144531	-0.664063	0.172477	0.314679	0.299083	-7.614136	16.723633	11.260986
C:\Users\cware\Desktop\Steller20November\TagTesting20Nov2013\M15.DSG	11-1-2013	16:30:22	323923.000000	6478.460000	0.675781	-0.109375	-0.621094	0.170642	0.314679	0.300000	-8.270264	5.096436	5.676270
C:\Users\cware\Desktop\Steller20November\TagTesting20Nov2013\M15.DSG	11-1-2013	16:30:22	323924.000000	6478.480000	0.632813	-0.078125	-0.582031	0.168807	0.313761	0.300000	-8.407593	-8.132935	0.915527
C:\Users\cware\Desktop\Steller20November\TagTesting20Nov2013\M15.DSG	11-1-2013	16:30:22	323925.000000	6478.500000	0.566406	-0.078125	-0.546875	0.168807	0.312844	0.300917	-8.773804	-14.511108	0.000000
C:\Users\cware\Desktop\Steller20November\TagTesting20Nov2013\M15.DSG	11-1-2013	16:30:22	323926.000000	6478.520000	0.527344	-0.042969	-0.554688	0.171560	0.314679	0.300917	5.966187	-14.221191	-6.484985
C:\Users\cware\Desktop\Steller20November\TagTesting20Nov2013\M15.DSG	11-1-2013	16:30:22	323927.000000	6478.540000	0.609375	-0.027344	-0.656250	0.170642	0.314679	0.299083	11.718750	-37.094116	-8.148193
C:\Users\cware\Desktop\Steller20November\TagTesting20Nov2013\M15.DSG	11-1-2013	16:30:22	323928.000000	6478.560000	0.699219	-0.050781	-0.480469	0.177064	0.318349	0.296330	6.881714	-75.454712	-0.442505
C:\Users\cware\Desktop\Steller20November\TagTesting20Nov2013\M15.DSG	11-1-2013	16:30:22	323929.000000	6478.580000	0.472656	-0.175781	-0.316406	0.181651	0.319266	0.295413	-3.707886	-66.635132	13.275146
C:\Users\cware\Desktop\Steller20November\TagTesting20Nov2013\M15.DSG	11-1-2013	16:30:22	323930.000000	6478.600000	0.402344	-0.246094	-0.453125	0.187156	0.319266	0.291743	11.795044	-94.772339	12.466431
C:\Users\cware\Desktop\Steller20November\TagTesting20Nov2013\M15.DSG	11-1-2013	16:30:22	323931.000000	6478.620000	0.648438	-0.300781	-0.777344	0.191743	0.320183	0.288073	35.232544	-76.858521	-4.165649
C:\Users\cware\Desktop\Steller20November\TagTesting20Nov2013\M15.DSG	11-1-2013	16:30:22	323932.000000	6478.640000	0.695313	-0.332031	-0.945313	0.200000	0.325688	0.282569	49.591064	-64.453125	-26.321411
C:\Users\cware\Desktop\Steller20November\TagTesting20Nov2013\M15.DSG	11-1-2013	16:30:22	323933.000000	6478.660000	1.089844	-0.375000	-0.941406	0.205505	0.327523	0.278899	21.957397	-95.474243	-15.716553
C:\Users\cware\Desktop\Steller20November\TagTesting20Nov2013\M15.DSG	11-1-2013	16:30:22	323934.000000	6478.680000	0.628906	-0.414063	-1.121094	0.214679	0.328440	0.274312	-3.189087	-65.261841	19.210815
C:\Users\cware\Desktop\Steller20November\TagTesting20Nov2013\M15.DSG	11-1-2013	16:30:22	323935.000000	6478.700000	0.292969	-0.414063	-1.289063	0.215596	0.331193	0.272477	10.864258	-22.735596	54.000854
C:\Users\cware\Desktop\Steller20November\TagTesting20Nov2013\M15.DSG	11-1-2013	16:30:22	323936.000000	6478.720000	0.671875	-0.203125	-1.492188	0.211927	0.332110	0.267890	32.516479	-5.661011	17.929077
C:\Users\cware\Desktop\Steller20November\TagTesting20Nov2013\M15.DSG	11-1-2013	16:30:22	323937.000000	6478.740000	0.843750	-0.246094	-1.253906	0.211927	0.333945	0.264220	40.420532	-15.594482	-24.749756
C:\Users\cware\Desktop\Steller20November\TagTesting20Nov2013\M15.DSG	11-1-2013	16:30:22	323938.000000	6478.760000	0.710938	-0.507813	-1.164063	0.217431	0.341284	0.256881	43.029785	-4.531860	-45.272827
C:\Users\cware\Desktop\Steller20November\TagTesting20Nov2013\M15.DSG	11-1-2013	16:30:22	323939.000000	6478.780000	0.542969	-0.667969	-1.074219	0.219266	0.344954	0.252294	41.671753	6.744385	-48.248291
C:\Users\cware\Desktop\Steller20November\TagTesting20Nov2013\M15.DSG	11-1-2013	16:30:22	323940.000000	6478.800000	0.476563	-0.718750	-1.019531	0.222936	0.349541	0.245872	32.470703	28.060913	-45.120239
C:\Users\cware\Desktop\Steller20November\TagTesting20Nov2013\M15.DSG	11-1-2013	16:30:22	323941.000000	6478.820000	0.492188	-0.738281	-0.980469	0.224771	0.350459	0.244037	13.259888	42.785645	-39.199829
C:\Users\cware\Desktop\Steller20November\TagTesting20Nov2013\M15.DSG	11-1-2013	16:30:22	323942.000000	6478.840000	0.535156	-0.750000	-0.929688	0.224771	0.354128	0.245872	-17.028809	43.441772	-27.465820
C:\Users\cware\Desktop\Steller20November\TagTesting20Nov2013\M15.DSG	11-1-2013	16:30:22	323943.000000	6478.860000	0.539063	-0.718750	-0.941406	0.224771	0.353211	0.246789	-37.902832	41.183472	-15.975952
C:\Users\cware\Desktop\Steller20November\TagTesting20Nov2013\M15.DSG	11-1-2013	16:30:22	323944.000000	6478.880000	0.550781	-0.593750	-0.980469	0.222936	0.351376	0.252294	-51.925659	39.886475	-6.103516
C:\Users\cware\Desktop\Steller20November\TagTesting20Nov2013\M15.DSG	11-1-2013	16:30:22	323945.000000	6478.900000	0.585938	-0.496094	-1.027344	0.221101	0.350459	0.255963	-54.733276	40.008545	4.455566
C:\Users\cware\Desktop\Steller20November\TagTesting20Nov2013\M15.DSG	11-1-2013	16:30:22	323946.000000	6478.920000	0.609375	-0.363281	-1.054688	0.219266	0.346789	0.259633	-54.534912	47.943115	-0.732422
C:\Users\cware\Desktop\Steller20November\TagTesting20Nov2013\M15.DSG	11-1-2013	16:30:22	323947.000000	6478.940000	0.632813	-0.316406	-1.035156	0.215596	0.346789	0.266972	-52.276611	52.398682	-6.866455
C:\Users\cware\Desktop\Steller20November\TagTesting20Nov2013\M15.DSG	11-1-2013	16:30:22	323948.000000	6478.960000	0.632813	-0.289063	-1.011719	0.212844	0.345872	0.270642	-47.439575	58.273315	-11.459351
C:\Users\cware\Desktop\Steller20November\TagTesting20Nov2013\M15.DSG	11-1-2013	16:30:22	323949.000000	6478.980000	0.683594	-0.269531	-0.968750	0.209174	0.345872	0.275229	-41.503906	56.304932	-13.595581
C:\Users\cware\Desktop\Steller20November\TagTesting20Nov2013\M15.DSG	11-1-2013	16:30:22	323950.000000	6479.000000	0.683594	-0.257813	-0.914063	0.208257	0.344954	0.279817	-31.433105	52.124023	-14.129639
C:\Users\cware\Desktop\Steller20November\TagTesting20Nov2013\M15.DSG	11-1-2013	16:30:22	323951.000000	6479.020000	0.699219	-0.234375	-0.859375	0.204587	0.345872	0.282569	-18.646240	46.051025	-15.945435
C:\Users\cware\Desktop\Steller20November\TagTesting20Nov2013\M15.DSG	11-1-2013	16:30:22	323952.000000	6479.040000	0.714844	-0.242188	-0.757813	0.203670	0.348624	0.283486	-4.455566	27.877808	-15.136719
C:\Users\cware\Desktop\Steller20November\TagTesting20Nov2013\M15.DSG	11-1-2013	16:30:22	323953.000000	6479.060000	0.699219	-0.253906	-0.656250	0.203670	0.353211	0.283486	7.263184	30.090332	-12.863159
C:\Users\cware\Desktop\Steller20November\TagTesting20Nov2013\M15.DSG	11-1-2013	16:30:22	323954.000000	6479.080000	0.671875	-0.312500	-0.515625	0.204587	0.355963	0.283486	9.765625	-8.392334	-13.137817
C:\Users\cware\Desktop\Steller20November\TagTesting20Nov2013\M15.DSG	11-1-2013	16:30:22	323955.000000	6479.100000	0.671875	-0.273438	-0.371094	0.207339	0.361468	0.279817	22.186279	-3.036499	-11.947632
C:\Users\cware\Desktop\Steller20November\TagTesting20Nov2013\M15.DSG	11-1-2013	16:30:22	323956.000000	6479.120000	0.609375	-0.335938	-0.242188	0.211009	0.364220	0.277064	29.022217	-27.114868	-10.284424
C:\Users\cware\Desktop\Steller20November\TagTesting20Nov2013\M15.DSG	11-1-2013	16:30:22	323957.000000	6479.140000	0.546875	-0.394531	-0.210938	0.216514	0.372477	0.268807	39.810181	-45.089722	-18.035889
C:\Users\cware\Desktop\Steller20November\TagTesting20Nov2013\M15.DSG	11-1-2013	16:30:22	323958.000000	6479.160000	0.632813	-0.457031	-0.242188	0.222018	0.376147	0.263303	54.519653	-71.212769	-39.535522
C:\Users\cware\Desktop\Steller20November\TagTesting20Nov2013\M15.DSG	11-1-2013	16:30:22	323959.000000	6479.180000	0.652344	-0.472656	-0.269531	0.228440	0.382569	0.248624	73.806763	-90.988159	-45.776367
C:\Users\cware\Desktop\Steller20November\TagTesting20Nov2013\M15.DSG	11-1-2013	16:30:22	323960.000000	6479.200000	0.640625	-0.500000	-0.324219	0.244037	0.387156	0.239450	99.746704	-108.612061	-37.048340
C:\Users\cware\Desktop\Steller20November\TagTesting20Nov2013\M15.DSG	11-1-2013	16:30:22	323961.000000	6479.220000	0.554688	-0.656250	-0.480469	0.250459	0.388991	0.227523	108.840942	-120.025635	-15.930176
C:\Users\cware\Desktop\Steller20November\TagTesting20Nov2013\M15.DSG	11-1-2013	16:30:22	323962.000000	6479.240000	0.710938	-0.988281	-0.773438	0.260550	0.396330	0.203670	100.418091	-120.086670	-10.162354
C:\Users\cware\Desktop\Steller20November\TagTesting20Nov2013\M15.DSG	11-1-2013	16:30:22	323963.000000	6479.260000	0.710938	-0.988281	-0.773438	0.263303	0.397248	0.192661	60.531616	-103.164673	-6.210327
C:\Users\cware\Desktop\Steller20November\TagTesting20Nov2013\M15.DSG	11-1-2013	16:30:22	323964.000000	6479.280000	0.718750	-1.218750	-0.460938	0.267890	0.399083	0.181651	1.480103	-92.758179	-0.823975
C:\Users\cware\Desktop\Steller20November\TagTesting20Nov2013\M15.DSG	11-1-2013	16:30:22	323965.000000	6479.300000	0.636719	-1.242188	-0.484375	0.267890	0.396330	0.179817	-42.526245	-90.362549	3.524780
C:\Users\cware\Desktop\Steller20November\TagTesting20Nov2013\M15.DSG	11-1-2013	16:30:22	323966.000000	6479.320000	0.445313	-1.195313	-0.585938	0.267890	0.388991	0.186239	-81.542969	-80.245972	25.985718
C:\Users\cware\Desktop\Steller20November\TagTesting20Nov2013\M15.DSG	11-1-2013	16:30:22	323967.000000	6479.340000	0.300781	-1.136719	-0.750000	0.265138	0.385321	0.192661	-103.195190	-63.568115	47.744751
C:\Users\cware\Desktop\Steller20November\TagTesting20Nov2013\M15.DSG	11-1-2013	16:30:22	323968.000000	6479.360000	0.250000	-1.007813	-0.949219	0.258716	0.375229	0.209174	-113.723755	-27.252197	49.072266
C:\Users\cware\Desktop\Steller20November\TagTesting20Nov2013\M15.DSG	11-1-2013	16:30:22	323969.000000	6479.380000	0.335938	-0.855469	-1.140625	0.255963	0.367890	0.219266	-94.558716	-5.783081	50.231934
C:\Users\cware\Desktop\Steller20November\TagTesting20Nov2013\M15.DSG	11-1-2013	16:30:22	323970.000000	6479.400000	0.367188	-0.765625	-1.277344	0.244954	0.357798	0.232110	-64.712524	22.872925	62.423706
C:\Users\cware\Desktop\Steller20November\TagTesting20Nov2013\M15.DSG	11-1-2013	16:30:22	323971.000000	6479.420000	0.449219	-0.718750	-1.175781	0.239450	0.355046	0.239450	-44.403076	42.068481	68.206787
C:\Users\cware\Desktop\Steller20November\TagTesting20Nov2013\M15.DSG	11-1-2013	16:30:22	323972.000000	6479.440000	0.472656	-0.699219	-1.039063	0.225688	0.346789	0.249541	-32.943726	49.240112	72.128296
C:\Users\cware\Desktop\Steller20November\TagTesting20Nov2013\M15.DSG	11-1-2013	16:30:22	323973.000000	6479.460000	0.414063	-0.640625	-1.019531	0.217431	0.344037	0.252294	-20.339966	62.606812	68.054199
C:\Users\cware\Desktop\Steller20November\TagTesting20Nov2013\M15.DSG	11-1-2013	16:30:22	323974.000000	6479.480000	0.406250	-0.500000	-1.058594	0.204587	0.339450	0.258716	1.800537	75.042725	53.833008
C:\Users\cware\Desktop\Steller20November\TagTesting20Nov2013\M15.DSG	11-1-2013	16:30:22	323975.000000	6479.500000	0.468750	-0.363281	-1.093750	0.196330	0.336697	0.259633	15.869141	87.631226	40.191650
C:\Users\cware\Desktop\Steller20November\TagTesting20Nov2013\M15.DSG	11-1-2013	16:30:22	323976.000000	6479.520000	0.558594	-0.316406	-1.085938	0.183486	0.333028	0.258716	16.021729	89.828491	23.315430
C:\Users\cware\Desktop\Steller20November\TagTesting20Nov2013\M15.DSG	11-1-2013	16:30:22	323977.000000	6479.540000	0.632813	-0.332031	-1.085938	0.179817	0.331193	0.259633	1.190186	80.047607	18.905640
C:\Users\cware\Desktop\Steller20November\TagTesting20Nov2013\M15.DSG	11-1-2013	16:30:22	323978.000000	6479.560000	0.648438	-0.359375	-1.093750	0.171560	0.325688	0.263303	-21.850586	69.946289	28.259277
C:\Users\cware\Desktop\Steller20November\TagTesting20Nov2013\M15.DSG	11-1-2013	16:30:22	323979.000000	6479.580000	0.636719	-0.347656	-1.074219	0.166972	0.322018	0.265138	-36.346436	45.608521	34.622192
C:\Users\cware\Desktop\Steller20November\TagTesting20Nov2013\M15.DSG	11-1-2013	16:30:22	323980.000000	6479.600000	0.539063	-0.312500	-1.015625	0.157798	0.314679	0.271560	-41.427612	50.949097	40.588379
C:\Users\cware\Desktop\Steller20November\TagTesting20Nov2013\M15.DSG	11-1-2013	16:30:22	323981.000000	6479.620000	0.566406	-0.261719	-0.921875	0.154128	0.310092	0.273394	-42.037964	44.921875	38.238525
C:\Users\cware\Desktop\Steller20November\TagTesting20Nov2013\M15.DSG	11-1-2013	16:30:22	323982.000000	6479.640000	0.566406	-0.164063	-0.808594	0.150459	0.300917	0.278899	-41.320801	39.184570	31.478882
C:\Users\cware\Desktop\Steller20November\TagTesting20Nov2013\M15.DSG	11-1-2013	16:30:22	323983.000000	6479.660000	0.625000	-0.007813	-0.707031	0.141284	0.297248	0.281651	-40.512085	33.142090	21.575928
C:\Users\cware\Desktop\Steller20November\TagTesting20Nov2013\M15.DSG	11-1-2013	16:30:22	323984.000000	6479.680000	0.664063	0.152344	-0.667969	0.139450	0.294495	0.282569	-37.261963	17.074585	9.445190
C:\Users\cware\Desktop\Steller20November\TagTesting20Nov2013\M15.DSG	11-1-2013	16:30:22	323985.000000	6479.700000	0.703125	0.277344	-0.671875	0.135780	0.288073	0.287156	-28.518677	6.561279	1.861572
C:\Users\cware\Desktop\Steller20November\TagTesting20Nov2013\M15.DSG	11-1-2013	16:30:22	323986.000000	6479.720000	0.753906	0.398438	-0.644531	0.136697	0.285321	0.288073	-12.145996	-16.632080	-11.383057
C:\Users\cware\Desktop\Steller20November\TagTesting20Nov2013\M15.DSG	11-1-2013	16:30:22	323987.000000	6479.740000	0.859375	0.468750	-0.582031	0.141284	0.284404	0.288073	4.547119	-32.943726	-26.931763
C:\Users\cware\Desktop\Steller20November\TagTesting20Nov2013\M15.DSG	11-1-2013	16:30:22	323988.000000	6479.760000	0.863281	0.453125	-0.570313	0.144954	0.284404	0.287156	23.452759	-71.258545	-48.477173
C:\Users\cware\Desktop\Steller20November\TagTesting20Nov2013\M15.DSG	11-1-2013	16:30:22	323989.000000	6479.780000	0.781250	0.328125	-0.621094	0.157798	0.288073	0.284404	31.250000	-79.879761	-60.195923
C:\Users\cware\Desktop\Steller20November\TagTesting20Nov2013\M15.DSG	11-1-2013	16:30:22	323990.000000	6479.800000	0.519531	0.015625	-0.925781	0.166055	0.289908	0.282569	31.219482	-66.070557	-72.296143
C:\Users\cware\Desktop\Steller20November\TagTesting20Nov2013\M15.DSG	11-1-2013	16:30:22	323991.000000	6479.820000	0.578125	-0.078125	-1.019531	0.178899	0.296330	0.279817	17.150879	-73.486328	-77.651978
C:\Users\cware\Desktop\Steller20November\TagTesting20Nov2013\M15.DSG	11-1-2013	16:30:22	323992.000000	6479.840000	0.519531	-0.109375	-1.097656	0.186239	0.298165	0.277982	-2.136230	-61.614990	-76.309204
C:\Users\cware\Desktop\Steller20November\TagTesting20Nov2013\M15.DSG	11-1-2013	16:30:22	323993.000000	6479.860000	0.449219	-0.140625	-1.156250	0.198165	0.299083	0.277064	-5.661011	-45.211792	-70.327759
C:\Users\cware\Desktop\Steller20November\TagTesting20Nov2013\M15.DSG	11-1-2013	16:30:22	323994.000000	6479.880000	0.402344	-0.152344	-1.207031	0.202752	0.300000	0.276147	10.818481	-15.945435	-62.911987
C:\Users\cware\Desktop\Steller20November\TagTesting20Nov2013\M15.DSG	11-1-2013	16:30:22	323995.000000	6479.900000	0.429688	0.000000	-1.210938	0.209174	0.303670	0.271560	23.696899	4.928589	-61.279297
C:\Users\cware\Desktop\Steller20November\TagTesting20Nov2013\M15.DSG	11-1-2013	16:30:22	323996.000000	6479.920000	0.484375	0.179688	-1.125000	0.211009	0.305505	0.268807	22.979736	28.900146	-56.137085
C:\Users\cware\Desktop\Steller20November\TagTesting20Nov2013\M15.DSG	11-1-2013	16:30:22	323997.000000	6479.940000	0.632813	0.140625	-1.019531	0.211927	0.307339	0.266972	23.147583	18.188477	-42.907715
C:\Users\cware\Desktop\Steller20November\TagTesting20Nov2013\M15.DSG	11-1-2013	16:30:22	323998.000000	6479.960000	0.660156	-0.019531	-0.996094	0.214679	0.311927	0.261468	32.653809	13.137817	-36.636353
C:\Users\cware\Desktop\Steller20November\TagTesting20Nov2013\M15.DSG	11-1-2013	16:30:22	323999.000000	6479.980000	0.660156	-0.300781	-1.097656	0.214679	0.313761	0.257798	36.804199	8.041382	-33.721924
C:\Users\cware\Desktop\Steller20November\TagTesting20Nov2013\M15.DSG	11-1-2013	16:30:22	324000.000000	6480.000000	0.597656	-0.597656	-1.207031	0.217431	0.319266	0.251376	26.550293	19.241333	-28.274536
C:\Users\cware\Desktop\Steller20November\TagTesting20Nov2013\M15.DSG	11-1-2013	16:30:22	324001.000000	6480.020000	0.640625	-0.757813	-1.351563	0.218349	0.322936	0.248624	9.902954	3.295898	-27.114868
C:\Users\cware\Desktop\Steller20November\TagTesting20Nov2013\M15.DSG	11-1-2013	16:30:22	324002.000000	6480.040000	0.363281	-0.800781	-1.250000	0.218349	0.326606	0.244954	-1.358032	49.499512	-30.212402
C:\Users\cware\Desktop\Steller20November\TagTesting20Nov2013\M15.DSG	11-1-2013	16:30:22	324003.000000	6480.060000	0.433594	-0.726563	-1.074219	0.218349	0.329358	0.244954	-12.283325	48.583984	-30.899048
C:\Users\cware\Desktop\Steller20November\TagTesting20Nov2013\M15.DSG	11-1-2013	16:30:22	324004.000000	6480.080000	0.464844	-0.660156	-1.070313	0.217431	0.332110	0.246789	-27.679443	51.910400	-25.222778
C:\Users\cware\Desktop\Steller20November\TagTesting20Nov2013\M15.DSG	11-1-2013	16:30:22	324005.000000	6480.100000	0.527344	-0.648438	-1.062500	0.216514	0.332110	0.247706	-35.461426	54.534912	-21.469116
C:\Users\cware\Desktop\Steller20November\TagTesting20Nov2013\M15.DSG	11-1-2013	16:30:22	324006.000000	6480.120000	0.554688	-0.652344	-1.015625	0.212844	0.333945	0.251376	-42.633057	52.856445	-17.227173
C:\Users\cware\Desktop\Steller20November\TagTesting20Nov2013\M15.DSG	11-1-2013	16:30:22	324007.000000	6480.140000	0.574219	-0.667969	-0.949219	0.211927	0.333945	0.254128	-49.575806	53.482056	-13.778687
C:\Users\cware\Desktop\Steller20November\TagTesting20Nov2013\M15.DSG	11-1-2013	16:30:22	324008.000000	6480.160000	0.625000	-0.648438	-0.917969	0.209174	0.334862	0.260550	-57.846069	48.431396	-8.239746
C:\Users\cware\Desktop\Steller20November\TagTesting20Nov2013\M15.DSG	11-1-2013	16:30:22	324009.000000	6480.180000	0.718750	-0.605469	-0.894531	0.208257	0.334862	0.262385	-65.353394	32.791138	-5.569458
C:\Users\cware\Desktop\Steller20November\TagTesting20Nov2013\M15.DSG	11-1-2013	16:30:22	324010.000000	6480.200000	0.757813	-0.589844	-0.894531	0.206422	0.333028	0.269725	-69.992065	28.793335	-7.858276
C:\Users\cware\Desktop\Steller20November\TagTesting20Nov2013\M15.DSG	11-1-2013	16:30:22	324011.000000	6480.220000	0.730469	-0.589844	-0.871094	0.205505	0.333945	0.274312	-63.919067	35.842896	-12.725830
C:\Users\cware\Desktop\Steller20November\TagTesting20Nov2013\M15.DSG	11-1-2013	16:30:22	324012.000000	6480.240000	0.652344	-0.527344	-0.773438	0.203670	0.333028	0.280734	-53.207397	46.920776	-19.256592
C:\Users\cware\Desktop\Steller20November\TagTesting20Nov2013\M15.DSG	11-1-2013	16:30:22	324013.000000	6480.260000	0.636719	-0.429688	-0.667969	0.203670	0.333028	0.282569	-39.550781	45.318604	-26.214600
C:\Users\cware\Desktop\Steller20November\TagTesting20Nov2013\M15.DSG	11-1-2013	16:30:22	324014.000000	6480.280000	0.644531	-0.332031	-0.585938	0.202752	0.335780	0.286239	-22.567749	27.114868	-26.397705
C:\Users\cware\Desktop\Steller20November\TagTesting20Nov2013\M15.DSG	11-1-2013	16:30:22	324015.000000	6480.300000	0.613281	-0.253906	-0.554688	0.204587	0.337615	0.288073	-11.657715	5.172729	-19.363403
C:\Users\cware\Desktop\Steller20November\TagTesting20Nov2013\M15.DSG	11-1-2013	16:30:22	324016.000000	6480.320000	0.503906	-0.312500	-0.316406	0.207339	0.344037	0.287156	-3.189087	-9.933472	-10.589600
C:\Users\cware\Desktop\Steller20November\TagTesting20Nov2013\M15.DSG	11-1-2013	16:30:22	324017.000000	6480.340000	0.503906	-0.312500	-0.316406	0.209174	0.345872	0.284404	0.015259	-20.690918	-14.083862
C:\Users\cware\Desktop\Steller20November\TagTesting20Nov2013\M15.DSG	11-1-2013	16:30:22	324018.000000	6480.360000	0.671875	-0.414063	-0.187500	0.216514	0.350459	0.279817	9.384155	-40.527344	-33.843994
C:\Users\cware\Desktop\Steller20November\TagTesting20Nov2013\M15.DSG	11-1-2013	16:30:22	324019.000000	6480.380000	0.726563	-0.406250	-0.335938	0.223853	0.353211	0.276147	30.319214	-56.457520	-62.866211
C:\Users\cware\Desktop\Steller20November\TagTesting20Nov2013\M15.DSG	11-1-2013	16:30:22	324020.000000	6480.400000	0.570313	-0.511719	-0.449219	0.233028	0.361468	0.270642	75.485229	-75.042725	-74.310303
C:\Users\cware\Desktop\Steller20November\TagTesting20Nov2013\M15.DSG	11-1-2013	16:30:22	324021.000000	6480.420000	0.496094	-0.796875	-0.492188	0.250459	0.365138	0.252294	111.083984	-72.067261	-64.666748
C:\Users\cware\Desktop\Steller20November\TagTesting20Nov2013\M15.DSG	11-1-2013	16:30:22	324022.000000	6480.440000	0.496094	-1.089844	-0.476563	0.259633	0.370642	0.239450	118.652344	-83.007813	-38.482666
C:\Users\cware\Desktop\Steller20November\TagTesting20Nov2013\M15.DSG	11-1-2013	16:30:22	324023.000000	6480.460000	0.542969	-1.234375	-0.539063	0.269725	0.377982	0.217431	95.565796	-92.849731	-14.755249
C:\Users\cware\Desktop\Steller20November\TagTesting20Nov2013\M15.DSG	11-1-2013	16:30:22	324024.000000	6480.480000	0.625000	-1.339844	-0.527344	0.272477	0.378899	0.208257	46.737671	-87.661743	4.913330
C:\Users\cware\Desktop\Steller20November\TagTesting20Nov2013\M15.DSG	11-1-2013	16:30:22	324025.000000	6480.500000	0.617188	-1.296875	-0.503906	0.274312	0.377982	0.199083	-9.780884	-58.303833	12.451172
C:\Users\cware\Desktop\Steller20November\TagTesting20Nov2013\M15.DSG	11-1-2013	16:30:22	324026.000000	6480.520000	0.445313	-1.210938	-0.539063	0.273394	0.376147	0.201835	-58.166504	-5.172729	12.527466
C:\Users\cware\Desktop\Steller20November\TagTesting20Nov2013\M15.DSG	11-1-2013	16:30:22	324027.000000	6480.540000	0.558594	-1.089844	-0.542969	0.267890	0.367890	0.213761	-94.970703	-3.082275	3.982544
C:\Users\cware\Desktop\Steller20November\TagTesting20Nov2013\M15.DSG	11-1-2013	16:30:22	324028.000000	6480.560000	0.695313	-0.921875	-0.656250	0.266972	0.361468	0.222018	-101.562500	-11.459351	3.433228
C:\Users\cware\Desktop\Steller20November\TagTesting20Nov2013\M15.DSG	11-1-2013	16:30:22	324029.000000	6480.580000	0.531250	-0.753906	-0.941406	0.264220	0.351376	0.235780	-74.615479	21.163940	1.113892
C:\Users\cware\Desktop\Steller20November\TagTesting20Nov2013\M15.DSG	11-1-2013	16:30:22	324030.000000	6480.600000	0.605469	-0.625000	-1.117188	0.260550	0.345872	0.241284	-49.133301	22.888184	5.111694
C:\Users\cware\Desktop\Steller20November\TagTesting20Nov2013\M15.DSG	11-1-2013	16:30:22	324031.000000	6480.620000	0.507813	-0.585938	-1.226563	0.255963	0.339450	0.249541	-39.886475	24.963379	23.284912
C:\Users\cware\Desktop\Steller20November\TagTesting20Nov2013\M15.DSG	11-1-2013	16:30:22	324032.000000	6480.640000	0.558594	-0.585938	-1.234375	0.251376	0.337615	0.253211	-20.309448	17.059326	38.970947
C:\Users\cware\Desktop\Steller20November\TagTesting20Nov2013\M15.DSG	11-1-2013	16:30:22	324033.000000	6480.660000	0.500000	-0.554688	-1.160156	0.246789	0.333028	0.257798	-15.579224	18.783569	61.233521
C:\Users\cware\Desktop\Steller20November\TagTesting20Nov2013\M15.DSG	11-1-2013	16:30:22	324034.000000	6480.680000	0.367188	-0.464844	-1.054688	0.235780	0.333945	0.260550	-0.732422	40.374756	66.406250
C:\Users\cware\Desktop\Steller20November\TagTesting20Nov2013\M15.DSG	11-1-2013	16:30:22	324035.000000	6480.700000	0.445313	-0.414063	-0.996094	0.230275	0.331193	0.261468	13.198853	61.416626	63.110352
C:\Users\cware\Desktop\Steller20November\TagTesting20Nov2013\M15.DSG	11-1-2013	16:30:22	324036.000000	6480.720000	0.441406	-0.390625	-0.933594	0.214679	0.331193	0.263303	30.258179	91.812134	49.346924
C:\Users\cware\Desktop\Steller20November\TagTesting20Nov2013\M15.DSG	11-1-2013	16:30:22	324037.000000	6480.740000	0.550781	-0.421875	-0.882813	0.207339	0.331193	0.261468	36.651611	106.475830	36.209106
C:\Users\cware\Desktop\Steller20November\TagTesting20Nov2013\M15.DSG	11-1-2013	16:30:22	324038.000000	6480.760000	0.636719	-0.488281	-0.875000	0.193578	0.333028	0.258716	32.958984	117.187500	29.617310
C:\Users\cware\Desktop\Steller20November\TagTesting20Nov2013\M15.DSG	11-1-2013	16:30:22	324039.000000	6480.780000	0.738281	-0.578125	-0.882813	0.186239	0.332110	0.257798	21.255493	108.795166	33.462524
C:\Users\cware\Desktop\Steller20November\TagTesting20Nov2013\M15.DSG	11-1-2013	16:30:22	324040.000000	6480.800000	0.820313	-0.628906	-0.906250	0.172477	0.331193	0.256881	-0.411987	80.535889	48.843384
C:\Users\cware\Desktop\Steller20November\TagTesting20Nov2013\M15.DSG	11-1-2013	16:30:22	324041.000000	6480.820000	0.847656	-0.609375	-0.902344	0.165138	0.328440	0.257798	-15.533447	67.703247	60.409546
C:\Users\cware\Desktop\Steller20November\TagTesting20Nov2013\M15.DSG	11-1-2013	16:30:22	324042.000000	6480.840000	0.812500	-0.562500	-0.867188	0.150459	0.323853	0.259633	-19.577026	68.008423	59.738159
C:\Users\cware\Desktop\Steller20November\TagTesting20Nov2013\M15.DSG	11-1-2013	16:30:22	324043.000000	6480.860000	0.773438	-0.523438	-0.777344	0.144037	0.321101	0.261468	-14.419556	77.789307	53.848267
C:\Users\cware\Desktop\Steller20November\TagTesting20Nov2013\M15.DSG	11-1-2013	16:30:22	324044.000000	6480.880000	0.800781	-0.460938	-0.617188	0.130275	0.316514	0.263303	-13.381958	68.542480	46.569824
C:\Users\cware\Desktop\Steller20November\TagTesting20Nov2013\M15.DSG	11-1-2013	16:30:22	324045.000000	6480.900000	0.792969	-0.386719	-0.562500	0.123853	0.314679	0.263303	-10.726929	52.795410	42.755127
C:\Users\cware\Desktop\Steller20November\TagTesting20Nov2013\M15.DSG	11-1-2013	16:30:22	324046.000000	6480.920000	0.761719	-0.292969	-0.492188	0.113761	0.308257	0.264220	-7.705688	42.877197	36.666870
C:\Users\cware\Desktop\Steller20November\TagTesting20Nov2013\M15.DSG	11-1-2013	16:30:22	324047.000000	6480.940000	0.738281	-0.199219	-0.437500	0.109174	0.304587	0.264220	-5.935669	30.609131	29.769897
C:\Users\cware\Desktop\Steller20November\TagTesting20Nov2013\M15.DSG	11-1-2013	16:30:22	324048.000000	6480.960000	0.738281	-0.113281	-0.390625	0.102752	0.300000	0.265138	-7.766724	21.911621	25.634766
C:\Users\cware\Desktop\Steller20November\TagTesting20Nov2013\M15.DSG	11-1-2013	16:30:22	324049.000000	6480.980000	0.750000	-0.015625	-0.394531	0.100917	0.298165	0.266972	-15.747070	2.838135	20.980835
C:\Users\cware\Desktop\Steller20November\TagTesting20Nov2013\M15.DSG	11-1-2013	16:30:22	324050.000000	6481.000000	0.742188	0.031250	-0.359375	0.100000	0.291743	0.267890	-22.033691	-24.383545	13.504028
C:\Users\cware\Desktop\Steller20November\TagTesting20Nov2013\M15.DSG	11-1-2013	16:30:22	324051.000000	6481.020000	0.718750	0.007813	-0.382813	0.100000	0.288991	0.270642	-28.640747	-37.994385	5.981445
C:\Users\cware\Desktop\Steller20November\TagTesting20Nov2013\M15.DSG	11-1-2013	16:30:22	324052.000000	6481.040000	0.753906	-0.054688	-0.445313	0.104587	0.282569	0.274312	-37.094116	-56.671143	-4.302979
C:\Users\cware\Desktop\Steller20November\TagTesting20Nov2013\M15.DSG	11-1-2013	16:30:22	324053.000000	6481.060000	0.765625	-0.148438	-0.523438	0.109174	0.280734	0.276147	-38.467407	-68.893433	-16.448975
C:\Users\cware\Desktop\Steller20November\TagTesting20Nov2013\M15.DSG	11-1-2013	16:30:22	324054.000000	6481.080000	0.757813	-0.210938	-0.574219	0.117431	0.277064	0.281651	-27.618408	-66.665649	-37.796021
C:\Users\cware\Desktop\Steller20November\TagTesting20Nov2013\M15.DSG	11-1-2013	16:30:22	324055.000000	6481.100000	0.835938	-0.250000	-0.617188	0.122018	0.277064	0.282569	-25.497437	-85.388184	-57.601929
C:\Users\cware\Desktop\Steller20November\TagTesting20Nov2013\M15.DSG	11-1-2013	16:30:22	324056.000000	6481.120000	0.851563	-0.289063	-0.738281	0.137615	0.275229	0.287156	-40.420532	-80.459595	-73.165894
C:\Users\cware\Desktop\Steller20November\TagTesting20Nov2013\M15.DSG	11-1-2013	16:30:22	324057.000000	6481.140000	0.972656	-0.234375	-0.972656	0.144954	0.273394	0.288991	-54.016113	-87.783813	-65.475464
C:\Users\cware\Desktop\Steller20November\TagTesting20Nov2013\M15.DSG	11-1-2013	16:30:22	324058.000000	6481.160000	0.746094	-0.207031	-1.085938	0.151376	0.272477	0.292661	-58.425903	-29.449463	-41.366577
C:\Users\cware\Desktop\Steller20November\TagTesting20Nov2013\M15.DSG	11-1-2013	16:30:22	324059.000000	6481.180000	0.660156	-0.121094	-0.945313	0.156881	0.266972	0.297248	-58.380127	-5.996704	-47.195435
C:\Users\cware\Desktop\Steller20November\TagTesting20Nov2013\M15.DSG	11-1-2013	16:30:22	324060.000000	6481.200000	0.777344	0.066406	-0.789063	0.158716	0.263303	0.300000	-52.368164	2.365112	-59.509277
C:\Users\cware\Desktop\Steller20November\TagTesting20Nov2013\M15.DSG	11-1-2013	16:30:22	324061.000000	6481.220000	0.851563	0.199219	-0.812500	0.163303	0.258716	0.302752	-41.671753	-1.968384	-60.150146
C:\Users\cware\Desktop\Steller20November\TagTesting20Nov2013\M15.DSG	11-1-2013	16:30:22	324062.000000	6481.240000	0.800781	0.160156	-1.046875	0.166972	0.257798	0.303670	-27.450562	11.383057	-52.978516
C:\Users\cware\Desktop\Steller20November\TagTesting20Nov2013\M15.DSG	11-1-2013	16:30:22	324063.000000	6481.260000	0.773438	0.050781	-1.203125	0.168807	0.256881	0.304587	-14.419556	15.991211	-48.965454
C:\Users\cware\Desktop\Steller20November\TagTesting20Nov2013\M15.DSG	11-1-2013	16:30:22	324064.000000	6481.280000	0.746094	-0.148438	-1.281250	0.169725	0.256881	0.302752	-12.969971	32.226563	-42.037964
C:\Users\cware\Desktop\Steller20November\TagTesting20Nov2013\M15.DSG	11-1-2013	16:30:22	324065.000000	6481.300000	0.769531	-0.277344	-1.226563	0.167890	0.256881	0.301835	-5.569458	21.591187	-41.641235
C:\Users\cware\Desktop\Steller20November\TagTesting20Nov2013\M15.DSG	11-1-2013	16:30:22	324066.000000	6481.320000	0.750000	-0.230469	-1.058594	0.168807	0.258716	0.302752	-2.441406	29.083252	-44.540405
C:\Users\cware\Desktop\Steller20November\TagTesting20Nov2013\M15.DSG	11-1-2013	16:30:22	324067.000000	6481.340000	0.664063	-0.230469	-0.996094	0.166055	0.260550	0.302752	-4.714966	44.830322	-44.097900
C:\Users\cware\Desktop\Steller20November\TagTesting20Nov2013\M15.DSG	11-1-2013	16:30:22	324068.000000	6481.360000	0.660156	-0.261719	-0.921875	0.165138	0.262385	0.302752	-8.087158	52.612305	-38.391113
C:\Users\cware\Desktop\Steller20November\TagTesting20Nov2013\M15.DSG	11-1-2013	16:30:22	324069.000000	6481.380000	0.726563	-0.320313	-0.835938	0.160550	0.262385	0.303670	-15.563965	50.827026	-32.470703
C:\Users\cware\Desktop\Steller20November\TagTesting20Nov2013\M15.DSG	11-1-2013	16:30:22	324070.000000	6481.400000	0.828125	-0.453125	-0.746094	0.158716	0.262385	0.302752	-28.610229	43.777466	-24.337769
C:\Users\cware\Desktop\Steller20November\TagTesting20Nov2013\M15.DSG	11-1-2013	16:30:22	324071.000000	6481.420000	0.828125	-0.453125	-0.746094	0.155046	0.260550	0.304587	-37.277222	42.297363	-15.991211
C:\Users\cware\Desktop\Steller20November\TagTesting20Nov2013\M15.DSG	11-1-2013	16:30:22	324072.000000	6481.440000	0.835938	-0.386719	-0.703125	0.151376	0.257798	0.305505	-45.013428	39.337158	-9.735107
C:\Users\cware\Desktop\Steller20November\TagTesting20Nov2013\M15.DSG	11-1-2013	16:30:22	324073.000000	6481.460000	0.808594	-0.371094	-0.683594	0.148624	0.255963	0.307339	-51.788330	35.797119	-8.621216
C:\Users\cware\Desktop\Steller20November\TagTesting20Nov2013\M15.DSG	11-1-2013	16:30:22	324074.000000	6481.480000	0.800781	-0.355469	-0.613281	0.144037	0.254128	0.309174	-56.182861	33.172607	-10.070801
C:\Users\cware\Desktop\Steller20November\TagTesting20Nov2013\M15.DSG	11-1-2013	16:30:22	324075.000000	6481.500000	0.800781	-0.300781	-0.625000	0.142202	0.251376	0.310092	-55.541992	33.142090	-14.678955
C:\Users\cware\Desktop\Steller20November\TagTesting20Nov2013\M15.DSG	11-1-2013	16:30:22	324076.000000	6481.520000	0.808594	-0.261719	-0.589844	0.139450	0.245872	0.312844	-52.200317	33.264160	-24.810791
C:\Users\cware\Desktop\Steller20November\TagTesting20Nov2013\M15.DSG	11-1-2013	16:30:22	324077.000000	6481.540000	0.824219	-0.234375	-0.570313	0.137615	0.244954	0.314679	-46.447754	29.602051	-33.233643
C:\Users\cware\Desktop\Steller20November\TagTesting20Nov2013\M15.DSG	11-1-2013	16:30:22	324078.000000	6481.560000	0.843750	-0.210938	-0.535156	0.136697	0.242202	0.315596	-38.757324	25.817871	-40.557861
C:\Users\cware\Desktop\Steller20November\TagTesting20Nov2013\M15.DSG	11-1-2013	16:30:22	324079.000000	6481.580000	0.828125	-0.222656	-0.500000	0.135780	0.240367	0.317431	-30.929565	19.439697	-46.386719
C:\Users\cware\Desktop\Steller20November\TagTesting20Nov2013\M15.DSG	11-1-2013	16:30:22	324080.000000	6481.600000	0.843750	-0.250000	-0.496094	0.135780	0.242202	0.316514	-15.777588	4.669189	-52.886963
C:\Users\cware\Desktop\Steller20November\TagTesting20Nov2013\M15.DSG	11-1-2013	16:30:22	324081.000000	6481.620000	0.875000	-0.300781	-0.503906	0.138532	0.241284	0.317431	-3.692627	-6.271362	-54.000854
C:\Users\cware\Desktop\Steller20November\TagTesting20Nov2013\M15.DSG	11-1-2013	16:30:22	324082.000000	6481.640000	0.914063	-0.367188	-0.507813	0.143119	0.244954	0.317431	2.777100	-26.992798	-59.249878
C:\Users\cware\Desktop\Steller20November\TagTesting20Nov2013\M15.DSG	11-1-2013	16:30:22	324083.000000	6481.660000	0.859375	-0.445313	-0.535156	0.145872	0.247706	0.317431	5.935669	-30.807495	-64.361572
C:\Users\cware\Desktop\Steller20November\TagTesting20Nov2013\M15.DSG	11-1-2013	16:30:22	324084.000000	6481.680000	0.769531	-0.597656	-0.582031	0.152294	0.250459	0.316514	9.063721	-32.623291	-61.111450
C:\Users\cware\Desktop\Steller20November\TagTesting20Nov2013\M15.DSG	11-1-2013	16:30:22	324085.000000	6481.700000	0.757813	-0.671875	-0.683594	0.156881	0.251376	0.316514	2.456665	-10.803223	-52.200317
C:\Users\cware\Desktop\Steller20November\TagTesting20Nov2013\M15.DSG	11-1-2013	16:30:22	324086.000000	6481.720000	0.859375	-0.585938	-0.644531	0.162385	0.252294	0.316514	-23.834229	-7.675171	-49.896240
C:\Users\cware\Desktop\Steller20November\TagTesting20Nov2013\M15.DSG	11-1-2013	16:30:22	324087.000000	6481.740000	0.855469	-0.472656	-0.726563	0.164220	0.252294	0.318349	-40.664673	4.714966	-49.392700
C:\Users\cware\Desktop\Steller20November\TagTesting20Nov2013\M15.DSG	11-1-2013	16:30:22	324088.000000	6481.760000	0.746094	-0.437500	-0.902344	0.166055	0.246789	0.320183	-50.354004	21.942139	-51.696777
C:\Users\cware\Desktop\Steller20November\TagTesting20Nov2013\M15.DSG	11-1-2013	16:30:22	324089.000000	6481.780000	0.699219	-0.406250	-0.976563	0.166055	0.245872	0.323853	-57.983398	32.440186	-52.703857
C:\Users\cware\Desktop\Steller20November\TagTesting20Nov2013\M15.DSG	11-1-2013	16:30:22	324090.000000	6481.800000	0.660156	-0.433594	-0.964844	0.166055	0.239450	0.327523	-56.564331	37.933350	-46.569824
C:\Users\cware\Desktop\Steller20November\TagTesting20Nov2013\M15.DSG	11-1-2013	16:30:22	324091.000000	6481.820000	0.617188	-0.550781	-0.917969	0.165138	0.237615	0.327523	-49.179077	51.574707	-44.830322
C:\Users\cware\Desktop\Steller20November\TagTesting20Nov2013\M15.DSG	11-1-2013	16:30:22	324092.000000	6481.840000	0.589844	-0.671875	-0.792969	0.159633	0.232110	0.329358	-54.565430	61.462402	-39.978027
C:\Users\cware\Desktop\Steller20November\TagTesting20Nov2013\M15.DSG	11-1-2013	16:30:22	324093.000000	6481.860000	0.621094	-0.726563	-0.695313	0.157798	0.229358	0.329358	-56.533813	66.131592	-30.532837
C:\Users\cware\Desktop\Steller20November\TagTesting20Nov2013\M15.DSG	11-1-2013	16:30:22	324094.000000	6481.880000	0.722656	-0.656250	-0.777344	0.153211	0.223853	0.333945	-45.944214	52.230835	-23.773193
C:\Users\cware\Desktop\Steller20November\TagTesting20Nov2013\M15.DSG	11-1-2013	16:30:22	324095.000000	6481.900000	0.808594	-0.546875	-0.851563	0.146789	0.221101	0.333028	-41.061401	56.869507	-15.396118
C:\Users\cware\Desktop\Steller20November\TagTesting20Nov2013\M15.DSG	11-1-2013	16:30:22	324096.000000	6481.920000	0.785156	-0.468750	-0.875000	0.144037	0.218349	0.332110	-39.199829	54.580688	-9.628296
C:\Users\cware\Desktop\Steller20November\TagTesting20Nov2013\M15.DSG	11-1-2013	16:30:22	324097.000000	6481.940000	0.765625	-0.421875	-0.859375	0.136697	0.212844	0.333028	-34.484863	54.153442	-7.034302
C:\Users\cware\Desktop\Steller20November\TagTesting20Nov2013\M15.DSG	11-1-2013	16:30:22	324098.000000	6481.960000	0.738281	-0.398438	-0.757813	0.132110	0.211927	0.332110	-28.549194	52.932739	-7.553101
C:\Users\cware\Desktop\Steller20November\TagTesting20Nov2013\M15.DSG	11-1-2013	16:30:22	324099.000000	6481.980000	0.734375	-0.410156	-0.679688	0.124771	0.208257	0.331193	-23.239136	55.541992	-6.591797
C:\Users\cware\Desktop\Steller20November\TagTesting20Nov2013\M15.DSG	11-1-2013	16:30:22	324100.000000	6482.000000	0.753906	-0.417969	-0.566406	0.122018	0.206422	0.330275	-17.349243	56.564331	-5.859375
C:\Users\cware\Desktop\Steller20November\TagTesting20Nov2013\M15.DSG	11-1-2013	16:30:22	324101.000000	6482.020000	0.769531	-0.414063	-0.496094	0.113761	0.203670	0.325688	-12.084961	57.174683	-5.279541
C:\Users\cware\Desktop\Steller20November\TagTesting20Nov2013\M15.DSG	11-1-2013	16:30:22	324102.000000	6482.040000	0.792969	-0.417969	-0.449219	0.111009	0.203670	0.323853	-6.301880	48.645020	-6.896973
C:\Users\cware\Desktop\Steller20November\TagTesting20Nov2013\M15.DSG	11-1-2013	16:30:22	324103.000000	6482.060000	0.761719	-0.441406	-0.390625	0.105505	0.202752	0.321101	1.281738	47.912598	-5.508423
C:\Users\cware\Desktop\Steller20November\TagTesting20Nov2013\M15.DSG	11-1-2013	16:30:22	324104.000000	6482.080000	0.808594	-0.464844	-0.359375	0.102752	0.203670	0.318349	9.231567	43.991089	-4.867554
C:\Users\cware\Desktop\Steller20November\TagTesting20Nov2013\M15.DSG	11-1-2013	16:30:22	324105.000000	6482.100000	0.832031	-0.488281	-0.335938	0.095413	0.205505	0.313761	12.619019	41.351318	-7.858276
C:\Users\cware\Desktop\Steller20November\TagTesting20Nov2013\M15.DSG	11-1-2013	16:30:22	324106.000000	6482.120000	0.828125	-0.492188	-0.300781	0.093578	0.206422	0.311927	14.923096	40.222168	-12.268066
C:\Users\cware\Desktop\Steller20November\TagTesting20Nov2013\M15.DSG	11-1-2013	16:30:22	324107.000000	6482.140000	0.871094	-0.488281	-0.265625	0.088991	0.207339	0.306422	15.869141	39.428711	-12.527466
C:\Users\cware\Desktop\Steller20November\TagTesting20Nov2013\M15.DSG	11-1-2013	16:30:22	324108.000000	6482.160000	0.917969	-0.500000	-0.214844	0.087156	0.209174	0.305505	15.777588	29.403687	-9.140015
C:\Users\cware\Desktop\Steller20November\TagTesting20Nov2013\M15.DSG	11-1-2013	16:30:22	324109.000000	6482.180000	0.949219	-0.468750	-0.167969	0.085321	0.210092	0.301835	20.568848	12.802124	-7.949829
C:\Users\cware\Desktop\Steller20November\TagTesting20Nov2013\M15.DSG	11-1-2013	16:30:22	324110.000000	6482.200000	0.921875	-0.441406	-0.160156	0.084404	0.213761	0.299083	31.158447	0.289917	-8.026123
C:\Users\cware\Desktop\Steller20November\TagTesting20Nov2013\M15.DSG	11-1-2013	16:30:22	324111.000000	6482.220000	0.917969	-0.433594	-0.187500	0.082569	0.214679	0.297248	37.353516	-8.865356	-9.811401
C:\Users\cware\Desktop\Steller20November\TagTesting20Nov2013\M15.DSG	11-1-2013	16:30:22	324112.000000	6482.240000	0.917969	-0.445313	-0.230469	0.084404	0.220183	0.293578	42.190552	-17.852783	-14.404297
C:\Users\cware\Desktop\Steller20November\TagTesting20Nov2013\M15.DSG	11-1-2013	16:30:22	324113.000000	6482.260000	0.945313	-0.484375	-0.257813	0.086239	0.222936	0.293578	39.733887	-27.954102	-16.143799
C:\Users\cware\Desktop\Steller20November\TagTesting20Nov2013\M15.DSG	11-1-2013	16:30:22	324114.000000	6482.280000	0.949219	-0.539063	-0.281250	0.088991	0.227523	0.290826	35.385132	-35.308838	-11.886597
C:\Users\cware\Desktop\Steller20November\TagTesting20Nov2013\M15.DSG	11-1-2013	16:30:22	324115.000000	6482.300000	0.937500	-0.628906	-0.300781	0.091743	0.230275	0.289908	30.929565	-38.833618	-4.547119
C:\Users\cware\Desktop\Steller20November\TagTesting20Nov2013\M15.DSG	11-1-2013	16:30:22	324116.000000	6482.320000	0.910156	-0.707031	-0.328125	0.093578	0.233028	0.288073	26.580811	-34.805298	5.920410
C:\Users\cware\Desktop\Steller20November\TagTesting20Nov2013\M15.DSG	11-1-2013	16:30:22	324117.000000	6482.340000	0.855469	-0.761719	-0.363281	0.095413	0.234862	0.288073	20.843506	-21.865845	10.910034
C:\Users\cware\Desktop\Steller20November\TagTesting20Nov2013\M15.DSG	11-1-2013	16:30:22	324118.000000	6482.360000	0.824219	-0.765625	-0.386719	0.094495	0.235780	0.286239	9.338379	-12.390137	11.871338
C:\Users\cware\Desktop\Steller20November\TagTesting20Nov2013\M15.DSG	11-1-2013	16:30:22	324119.000000	6482.380000	0.910156	-0.777344	-0.324219	0.095413	0.235780	0.287156	-1.220703	-21.209717	8.834839
C:\Users\cware\Desktop\Steller20November\TagTesting20Nov2013\M15.DSG	11-1-2013	16:30:22	324120.000000	6482.400000	1.074219	-0.781250	-0.257813	0.098165	0.234862	0.288073	-4.257202	-37.536621	4.592896
C:\Users\cware\Desktop\Steller20November\TagTesting20Nov2013\M15.DSG	11-1-2013	16:30:22	324121.000000	6482.420000	1.117188	-0.746094	-0.316406	0.098165	0.234862	0.288073	1.205444	-23.910522	3.738403
C:\Users\cware\Desktop\Steller20November\TagTesting20Nov2013\M15.DSG	11-1-2013	16:30:22	324122.000000	6482.440000	1.058594	-0.703125	-0.417969	0.097248	0.236697	0.288991	3.295898	-1.861572	3.814697
C:\Users\cware\Desktop\Steller20November\TagTesting20Nov2013\M15.DSG	11-1-2013	16:30:22	324123.000000	6482.460000	1.058594	-0.687500	-0.375000	0.099083	0.236697	0.288073	-1.373291	2.517700	6.286621
C:\Users\cware\Desktop\Steller20November\TagTesting20Nov2013\M15.DSG	11-1-2013	16:30:22	324124.000000	6482.480000	0.976563	-0.664063	-0.335938	0.097248	0.235780	0.288991	-8.956909	-2.258301	10.070801
C:\Users\cware\Desktop\Steller20November\TagTesting20Nov2013\M15.DSG	11-1-2013	16:30:22	324125.000000	6482.500000	0.976563	-0.664063	-0.335938	0.096330	0.234862	0.288991	-14.984131	-5.172729	12.115479
C:\Users\cware\Desktop\Steller20November\TagTesting20Nov2013\M15.DSG	11-1-2013	16:30:22	324126.000000	6482.520000	0.867188	-0.507813	-0.402344	0.097248	0.232110	0.291743	-17.501831	-10.955811	13.488770
C:\Users\cware\Desktop\Steller20November\TagTesting20Nov2013\M15.DSG	11-1-2013	16:30:22	324127.000000	6482.540000	0.855469	-0.437500	-0.417969	0.097248	0.231193	0.291743	-14.984131	-16.632080	15.213013
C:\Users\cware\Desktop\Steller20November\TagTesting20Nov2013\M15.DSG	11-1-2013	16:30:22	324128.000000	6482.560000	0.863281	-0.394531	-0.417969	0.098165	0.230275	0.294495	-5.126953	-20.996094	15.899658
C:\Users\cware\Desktop\Steller20November\TagTesting20Nov2013\M15.DSG	11-1-2013	16:30:22	324129.000000	6482.580000	0.863281	-0.386719	-0.437500	0.099083	0.230275	0.294495	6.347656	-24.703979	16.601563
C:\Users\cware\Desktop\Steller20November\TagTesting20Nov2013\M15.DSG	11-1-2013	16:30:22	324130.000000	6482.600000	0.871094	-0.386719	-0.429688	0.100917	0.231193	0.295413	18.951416	-26.596069	16.098022
C:\Users\cware\Desktop\Steller20November\TagTesting20Nov2013\M15.DSG	11-1-2013	16:30:22	324131.000000	6482.620000	0.902344	-0.425781	-0.386719	0.100000	0.232110	0.294495	25.192261	-28.594971	13.519287
C:\Users\cware\Desktop\Steller20November\TagTesting20Nov2013\M15.DSG	11-1-2013	16:30:22	324132.000000	6482.640000	0.929688	-0.445313	-0.371094	0.101835	0.235780	0.294495	29.235840	-33.142090	8.377075
C:\Users\cware\Desktop\Steller20November\TagTesting20Nov2013\M15.DSG	11-1-2013	16:30:22	324133.000000	6482.660000	0.964844	-0.457031	-0.375000	0.104587	0.237615	0.294495	31.188965	-40.710449	7.019043
C:\Users\cware\Desktop\Steller20November\TagTesting20Nov2013\M15.DSG	11-1-2013	16:30:22	324134.000000	6482.680000	0.972656	-0.484375	-0.296875	0.105505	0.239450	0.294495	31.799316	-53.237915	11.001587
C:\Users\cware\Desktop\Steller20November\TagTesting20Nov2013\M15.DSG	11-1-2013	16:30:22	324135.000000	6482.700000	0.988281	-0.488281	-0.238281	0.111009	0.243119	0.295413	34.194946	-63.735962	11.779785
C:\Users\cware\Desktop\Steller20November\TagTesting20Nov2013\M15.DSG	11-1-2013	16:30:22	324136.000000	6482.720000	0.945313	-0.464844	-0.222656	0.115596	0.244954	0.296330	39.382935	-73.410034	7.553101
C:\Users\cware\Desktop\Steller20November\TagTesting20Nov2013\M15.DSG	11-1-2013	16:30:22	324137.000000	6482.740000	0.902344	-0.472656	-0.242188	0.122018	0.250459	0.296330	43.380737	-81.497192	1.449585
C:\Users\cware\Desktop\Steller20November\TagTesting20Nov2013\M15.DSG	11-1-2013	16:30:22	324138.000000	6482.760000	0.921875	-0.507813	-0.304688	0.127523	0.253211	0.298165	44.692993	-97.351074	-4.302979
C:\Users\cware\Desktop\Steller20November\TagTesting20Nov2013\M15.DSG	11-1-2013	16:30:22	324139.000000	6482.780000	0.921875	-0.546875	-0.355469	0.138532	0.260550	0.298165	42.907715	-106.536865	-6.332397
C:\Users\cware\Desktop\Steller20November\TagTesting20Nov2013\M15.DSG	11-1-2013	16:30:22	324140.000000	6482.800000	0.894531	-0.562500	-0.355469	0.144954	0.264220	0.298165	36.972046	-112.991333	-7.263184
C:\Users\cware\Desktop\Steller20November\TagTesting20Nov2013\M15.DSG	11-1-2013	16:30:22	324141.000000	6482.820000	0.839844	-0.566406	-0.316406	0.159633	0.268807	0.299083	29.235840	-114.303589	-10.437012
C:\Users\cware\Desktop\Steller20November\TagTesting20Nov2013\M15.DSG	11-1-2013	16:30:22	324142.000000	6482.840000	0.855469	-0.550781	-0.320313	0.166972	0.272477	0.299083	15.594482	-121.047974	-14.999390
C:\Users\cware\Desktop\Steller20November\TagTesting20Nov2013\M15.DSG	11-1-2013	16:30:22	324143.000000	6482.860000	0.878906	-0.542969	-0.359375	0.182569	0.276147	0.300917	4.806519	-131.851196	-16.921997
C:\Users\cware\Desktop\Steller20November\TagTesting20Nov2013\M15.DSG	11-1-2013	16:30:22	324144.000000	6482.880000	0.898438	-0.507813	-0.417969	0.192661	0.278899	0.301835	6.423950	-147.262573	-20.416260
C:\Users\cware\Desktop\Steller20November\TagTesting20Nov2013\M15.DSG	11-1-2013	16:30:22	324145.000000	6482.900000	0.816406	-0.449219	-0.500000	0.201835	0.283486	0.301835	14.068604	-152.282715	-18.768311
C:\Users\cware\Desktop\Steller20November\TagTesting20Nov2013\M15.DSG	11-1-2013	16:30:22	324146.000000	6482.920000	0.714844	-0.433594	-0.585938	0.222936	0.287156	0.300000	21.316528	-147.369385	-14.739990
C:\Users\cware\Desktop\Steller20November\TagTesting20Nov2013\M15.DSG	11-1-2013	16:30:22	324147.000000	6482.940000	0.585938	-0.500000	-0.671875	0.232110	0.290826	0.298165	28.976440	-135.269165	-10.269165
C:\Users\cware\Desktop\Steller20November\TagTesting20Nov2013\M15.DSG	11-1-2013	16:30:22	324148.000000	6482.960000	0.472656	-0.605469	-0.734375	0.250459	0.299083	0.290826	37.811279	-116.989136	-3.921509
C:\Users\cware\Desktop\Steller20November\TagTesting20Nov2013\M15.DSG	11-1-2013	16:30:22	324149.000000	6482.980000	0.484375	-0.683594	-0.773438	0.256881	0.303670	0.287156	30.212402	-114.654541	-0.549316
C:\Users\cware\Desktop\Steller20November\TagTesting20Nov2013\M15.DSG	11-1-2013	16:30:22	324150.000000	6483.000000	0.539063	-0.656250	-0.800781	0.271560	0.311927	0.277064	26.809692	-115.844727	1.861572
C:\Users\cware\Desktop\Steller20November\TagTesting20Nov2013\M15.DSG	11-1-2013	16:30:22	324151.000000	6483.020000	0.472656	-0.656250	-0.734375	0.277064	0.315596	0.272477	23.071289	-104.644775	-1.983643
C:\Users\cware\Desktop\Steller20November\TagTesting20Nov2013\M15.DSG	11-1-2013	16:30:22	324152.000000	6483.040000	0.289063	-0.765625	-0.828125	0.288991	0.322936	0.260550	19.470215	-104.629517	5.447388
C:\Users\cware\Desktop\Steller20November\TagTesting20Nov2013\M15.DSG	11-1-2013	16:30:22	324153.000000	6483.060000	0.289063	-0.765625	-0.828125	0.293578	0.326606	0.255046	10.284424	-98.892212	13.656616
C:\Users\cware\Desktop\Steller20November\TagTesting20Nov2013\M15.DSG	11-1-2013	16:30:22	324154.000000	6483.080000	0.199219	-0.855469	-0.937500	0.299083	0.332110	0.245872	1.556396	-90.698242	20.004272
C:\Users\cware\Desktop\Steller20November\TagTesting20Nov2013\M15.DSG	11-1-2013	16:30:22	324155.000000	6483.100000	0.156250	-0.839844	-0.984375	0.300917	0.335780	0.241284	-13.458252	-83.679199	24.337769
C:\Users\cware\Desktop\Steller20November\TagTesting20Nov2013\M15.DSG	11-1-2013	16:30:22	324156.000000	6483.120000	0.132813	-0.773438	-1.101563	0.304587	0.337615	0.236697	-29.190063	-70.846558	29.708862
C:\Users\cware\Desktop\Steller20November\TagTesting20Nov2013\M15.DSG	11-1-2013	16:30:22	324157.000000	6483.140000	0.101563	-0.734375	-1.109375	0.303670	0.338532	0.234862	-37.628174	-51.605225	34.317017
C:\Users\cware\Desktop\Steller20November\TagTesting20Nov2013\M15.DSG	11-1-2013	16:30:22	324158.000000	6483.160000	0.082031	-0.703125	-1.121094	0.300000	0.339450	0.235780	-31.723022	-30.685425	39.764404
C:\Users\cware\Desktop\Steller20November\TagTesting20Nov2013\M15.DSG	11-1-2013	16:30:22	324159.000000	6483.180000	0.105469	-0.714844	-1.117188	0.299083	0.340367	0.235780	-24.871826	-20.202637	45.989990
C:\Users\cware\Desktop\Steller20November\TagTesting20Nov2013\M15.DSG	11-1-2013	16:30:22	324160.000000	6483.200000	0.125000	-0.714844	-1.113281	0.291743	0.340367	0.237615	-14.831543	-4.501343	54.504395
C:\Users\cware\Desktop\Steller20November\TagTesting20Nov2013\M15.DSG	11-1-2013	16:30:22	324161.000000	6483.220000	0.160156	-0.714844	-1.105469	0.288073	0.342202	0.237615	-12.268066	7.202148	61.264038
C:\Users\cware\Desktop\Steller20November\TagTesting20Nov2013\M15.DSG	11-1-2013	16:30:22	324162.000000	6483.240000	0.199219	-0.718750	-1.066406	0.277982	0.344954	0.240367	-18.585205	24.917603	65.109253
C:\Users\cware\Desktop\Steller20November\TagTesting20Nov2013\M15.DSG	11-1-2013	16:30:22	324163.000000	6483.260000	0.285156	-0.746094	-1.066406	0.270642	0.344037	0.243119	-21.011353	36.117554	66.162109
C:\Users\cware\Desktop\Steller20November\TagTesting20Nov2013\M15.DSG	11-1-2013	16:30:22	324164.000000	6483.280000	0.332031	-0.761719	-1.035156	0.257798	0.343119	0.247706	-21.072388	49.179077	68.084717
C:\Users\cware\Desktop\Steller20November\TagTesting20Nov2013\M15.DSG	11-1-2013	16:30:22	324165.000000	6483.300000	0.410156	-0.746094	-1.031250	0.250459	0.344037	0.250459	-20.599365	52.932739	69.229126
C:\Users\cware\Desktop\Steller20November\TagTesting20Nov2013\M15.DSG	11-1-2013	16:30:22	324166.000000	6483.320000	0.421875	-0.738281	-1.054688	0.234862	0.343119	0.255963	-17.395020	65.307617	72.128296
C:\Users\cware\Desktop\Steller20November\TagTesting20Nov2013\M15.DSG	11-1-2013	16:30:22	324167.000000	6483.340000	0.437500	-0.734375	-1.042969	0.227523	0.341284	0.258716	-14.587402	79.925537	75.515747
C:\Users\cware\Desktop\Steller20November\TagTesting20Nov2013\M15.DSG	11-1-2013	16:30:22	324168.000000	6483.360000	0.453125	-0.695313	-0.992188	0.218349	0.338532	0.263303	-14.236450	97.244263	80.947876
C:\Users\cware\Desktop\Steller20November\TagTesting20Nov2013\M15.DSG	11-1-2013	16:30:22	324169.000000	6483.380000	0.519531	-0.644531	-0.980469	0.199083	0.336697	0.266055	-15.014648	106.689453	84.091187
C:\Users\cware\Desktop\Steller20November\TagTesting20Nov2013\M15.DSG	11-1-2013	16:30:22	324170.000000	6483.400000	0.660156	-0.570313	-0.992188	0.188073	0.334862	0.266972	-15.975952	95.199585	87.005615
C:\Users\cware\Desktop\Steller20November\TagTesting20Nov2013\M15.DSG	11-1-2013	16:30:22	324171.000000	6483.420000	0.742188	-0.476563	-0.941406	0.166972	0.328440	0.270642	-19.851685	81.100464	89.462280
C:\Users\cware\Desktop\Steller20November\TagTesting20Nov2013\M15.DSG	11-1-2013	16:30:22	324172.000000	6483.440000	0.750000	-0.367188	-0.902344	0.158716	0.325688	0.272477	-16.128540	69.000244	84.701538
C:\Users\cware\Desktop\Steller20November\TagTesting20Nov2013\M15.DSG	11-1-2013	16:30:22	324173.000000	6483.460000	0.746094	-0.277344	-0.835938	0.140367	0.319266	0.276147	-8.575439	59.219360	75.531006
C:\Users\cware\Desktop\Steller20November\TagTesting20Nov2013\M15.DSG	11-1-2013	16:30:22	324174.000000	6483.480000	0.726563	-0.210938	-0.800781	0.133945	0.316514	0.276147	-0.396729	42.709351	66.772461
C:\Users\cware\Desktop\Steller20November\TagTesting20Nov2013\M15.DSG	11-1-2013	16:30:22	324175.000000	6483.500000	0.675781	-0.156250	-0.726563	0.121101	0.311009	0.276147	2.151489	32.028198	62.423706
C:\Users\cware\Desktop\Steller20November\TagTesting20Nov2013\M15.DSG	11-1-2013	16:30:22	324176.000000	6483.520000	0.648438	-0.089844	-0.675781	0.114679	0.308257	0.277982	3.921509	6.973267	56.335449
C:\Users\cware\Desktop\Steller20November\TagTesting20Nov2013\M15.DSG	11-1-2013	16:30:22	324177.000000	6483.540000	0.578125	0.035156	-0.554688	0.108257	0.303670	0.277064	10.879517	-3.707886	52.459717
C:\Users\cware\Desktop\Steller20November\TagTesting20Nov2013\M15.DSG	11-1-2013	16:30:22	324178.000000	6483.560000	0.406250	0.308594	-0.445313	0.104587	0.302752	0.276147	20.339966	-2.014160	46.279907
C:\Users\cware\Desktop\Steller20November\TagTesting20Nov2013\M15.DSG	11-1-2013	16:30:22	324179.000000	6483.580000	0.406250	0.308594	-0.445313	0.100000	0.300917	0.274312	21.209717	6.546021	42.144775
C:\Users\cware\Desktop\Steller20November\TagTesting20Nov2013\M15.DSG	11-1-2013	16:30:22	324180.000000	6483.600000	0.613281	0.035156	-0.417969	0.098165	0.300000	0.272477	26.397705	-5.325317	32.333374
C:\Users\cware\Desktop\Steller20November\TagTesting20Nov2013\M15.DSG	11-1-2013	16:30:22	324181.000000	6483.620000	0.714844	0.011719	-0.339844	0.096330	0.300000	0.267890	38.024902	-14.892578	21.102905
C:\Users\cware\Desktop\Steller20November\TagTesting20Nov2013\M15.DSG	11-1-2013	16:30:22	324182.000000	6483.640000	0.808594	-0.011719	-0.386719	0.097248	0.300917	0.266055	50.811768	-35.232544	-8.163452
C:\Users\cware\Desktop\Steller20November\TagTesting20Nov2013\M15.DSG	11-1-2013	16:30:22	324183.000000	6483.660000	0.851563	-0.082031	-0.570313	0.098165	0.302752	0.263303	58.654785	-58.212280	-37.719727
C:\Users\cware\Desktop\Steller20November\TagTesting20Nov2013\M15.DSG	11-1-2013	16:30:22	324184.000000	6483.680000	0.828125	-0.183594	-0.859375	0.108257	0.308257	0.256881	49.758911	-69.427490	-56.716919
C:\Users\cware\Desktop\Steller20November\TagTesting20Nov2013\M15.DSG	11-1-2013	16:30:22	324185.000000	6483.700000	0.742188	-0.195313	-1.171875	0.114679	0.311927	0.255046	42.373657	-94.100952	-50.064087
C:\Users\cware\Desktop\Steller20November\TagTesting20Nov2013\M15.DSG	11-1-2013	16:30:22	324186.000000	6483.720000	0.359375	-0.230469	-1.199219	0.127523	0.316514	0.252294	52.749634	-69.488525	-20.217896
C:\Users\cware\Desktop\Steller20November\TagTesting20Nov2013\M15.DSG	11-1-2013	16:30:22	324187.000000	6483.740000	0.472656	-0.097656	-1.250000	0.131193	0.319266	0.247706	92.376709	-54.351807	-25.955200
C:\Users\cware\Desktop\Steller20November\TagTesting20Nov2013\M15.DSG	11-1-2013	16:30:22	324188.000000	6483.760000	0.734375	0.203125	-1.097656	0.137615	0.327523	0.237615	72.586060	-67.184448	-23.101807
C:\Users\cware\Desktop\Steller20November\TagTesting20Nov2013\M15.DSG	11-1-2013	16:30:22	324189.000000	6483.780000	0.953125	0.429688	-0.777344	0.142202	0.330275	0.233028	47.149658	-106.140137	3.601074
C:\Users\cware\Desktop\Steller20November\TagTesting20Nov2013\M15.DSG	11-1-2013	16:30:22	324190.000000	6483.800000	1.136719	0.199219	-0.726563	0.147706	0.333945	0.229358	18.554688	-165.084839	41.336060
C:\Users\cware\Desktop\Steller20November\TagTesting20Nov2013\M15.DSG	11-1-2013	16:30:22	324191.000000	6483.820000	0.792969	-0.175781	-0.937500	0.152294	0.334862	0.228440	27.664185	-120.773315	27.954102
C:\Users\cware\Desktop\Steller20November\TagTesting20Nov2013\M15.DSG	11-1-2013	16:30:22	324192.000000	6483.840000	0.734375	-0.574219	-1.214844	0.155963	0.340367	0.222018	68.328857	-63.140869	-15.365601
C:\Users\cware\Desktop\Steller20November\TagTesting20Nov2013\M15.DSG	11-1-2013	16:30:22	324193.000000	6483.860000	0.656250	-0.890625	-1.089844	0.158716	0.342202	0.218349	68.557739	-37.506104	-33.172607
C:\Users\cware\Desktop\Steller20November\TagTesting20Nov2013\M15.DSG	11-1-2013	16:30:22	324194.000000	6483.880000	0.519531	-0.957031	-1.070313	0.162385	0.347706	0.211009	37.063599	-4.150391	-34.103394
C:\Users\cware\Desktop\Steller20November\TagTesting20Nov2013\M15.DSG	11-1-2013	16:30:22	324195.000000	6483.900000	0.558594	-0.890625	-1.171875	0.164220	0.347706	0.208257	7.369995	1.098633	-33.630371
C:\Users\cware\Desktop\Steller20November\TagTesting20Nov2013\M15.DSG	11-1-2013	16:30:22	324196.000000	6483.920000	0.488281	-0.808594	-1.183594	0.166972	0.349541	0.208257	-30.181885	17.669678	-33.493042
C:\Users\cware\Desktop\Steller20November\TagTesting20Nov2013\M15.DSG	11-1-2013	16:30:22	324197.000000	6483.940000	0.445313	-0.703125	-1.078125	0.168807	0.348624	0.211009	-46.905518	34.072876	-38.146973
C:\Users\cware\Desktop\Steller20November\TagTesting20Nov2013\M15.DSG	11-1-2013	16:30:22	324198.000000	6483.960000	0.492188	-0.621094	-0.992188	0.171560	0.348624	0.216514	-58.761597	39.382935	-39.276123
C:\Users\cware\Desktop\Steller20November\TagTesting20Nov2013\M15.DSG	11-1-2013	16:30:22	324199.000000	6483.980000	0.480469	-0.519531	-0.937500	0.171560	0.347706	0.219266	-66.818237	43.273926	-39.535522
C:\Users\cware\Desktop\Steller20November\TagTesting20Nov2013\M15.DSG	11-1-2013	16:30:22	324200.000000	6484.000000	0.500000	-0.441406	-0.972656	0.171560	0.343119	0.226606	-78.994751	49.972534	-34.454346
C:\Users\cware\Desktop\Steller20November\TagTesting20Nov2013\M15.DSG	11-1-2013	16:30:22	324201.000000	6484.020000	0.476563	-0.382813	-1.007813	0.171560	0.342202	0.231193	-83.419800	59.890747	-31.845093
C:\Users\cware\Desktop\Steller20November\TagTesting20Nov2013\M15.DSG	11-1-2013	16:30:22	324202.000000	6484.040000	0.488281	-0.355469	-0.984375	0.170642	0.338532	0.240367	-82.641602	70.220947	-28.549194
C:\Users\cware\Desktop\Steller20November\TagTesting20Nov2013\M15.DSG	11-1-2013	16:30:22	324203.000000	6484.060000	0.523438	-0.328125	-0.949219	0.168807	0.335780	0.244037	-77.056885	68.710327	-27.221680
C:\Users\cware\Desktop\Steller20November\TagTesting20Nov2013\M15.DSG	11-1-2013	16:30:22	324204.000000	6484.080000	0.621094	-0.289063	-0.941406	0.164220	0.331193	0.252294	-66.299438	75.531006	-25.299072
C:\Users\cware\Desktop\Steller20November\TagTesting20Nov2013\M15.DSG	11-1-2013	16:30:22	324205.000000	6484.100000	0.660156	-0.265625	-0.898438	0.163303	0.330275	0.255046	-56.213379	68.450928	-26.092529
C:\Users\cware\Desktop\Steller20November\TagTesting20Nov2013\M15.DSG	11-1-2013	16:30:22	324206.000000	6484.120000	0.722656	-0.289063	-0.882813	0.159633	0.327523	0.259633	-48.721313	66.329956	-25.680542
C:\Users\cware\Desktop\Steller20November\TagTesting20Nov2013\M15.DSG	11-1-2013	16:30:22	324207.000000	6484.140000	0.722656	-0.289063	-0.882813	0.157798	0.327523	0.262385	-45.410156	56.015015	-25.039673
C:\Users\cware\Desktop\Steller20November\TagTesting20Nov2013\M15.DSG	11-1-2013	16:30:22	324208.000000	6484.160000	0.734375	-0.273438	-0.785156	0.155963	0.326606	0.264220	-39.215088	43.960571	-26.824951
C:\Users\cware\Desktop\Steller20November\TagTesting20Nov2013\M15.DSG	11-1-2013	16:30:22	324209.000000	6484.180000	0.718750	-0.238281	-0.742188	0.155046	0.326606	0.266055	-34.210205	39.367676	-29.769897
C:\Users\cware\Desktop\Steller20November\TagTesting20Nov2013\M15.DSG	11-1-2013	16:30:22	324210.000000	6484.200000	0.726563	-0.187500	-0.714844	0.155963	0.326606	0.268807	-27.374268	28.350830	-34.591675
C:\Users\cware\Desktop\Steller20November\TagTesting20Nov2013\M15.DSG	11-1-2013	16:30:22	324211.000000	6484.220000	0.734375	-0.148438	-0.671875	0.156881	0.328440	0.268807	-20.660400	16.479492	-38.986206
C:\Users\cware\Desktop\Steller20November\TagTesting20Nov2013\M15.DSG	11-1-2013	16:30:22	324212.000000	6484.240000	0.726563	-0.117188	-0.628906	0.158716	0.328440	0.270642	-10.604858	2.960205	-43.533325
C:\Users\cware\Desktop\Steller20November\TagTesting20Nov2013\M15.DSG	11-1-2013	16:30:22	324213.000000	6484.260000	0.695313	-0.101563	-0.574219	0.163303	0.331193	0.269725	0.366211	-6.484985	-47.103882
C:\Users\cware\Desktop\Steller20November\TagTesting20Nov2013\M15.DSG	11-1-2013	16:30:22	324214.000000	6484.280000	0.667969	-0.097656	-0.535156	0.166055	0.333028	0.268807	14.480591	-16.357422	-50.384521
C:\Users\cware\Desktop\Steller20November\TagTesting20Nov2013\M15.DSG	11-1-2013	16:30:22	324215.000000	6484.300000	0.632813	-0.085938	-0.515625	0.176147	0.339450	0.263303	28.656006	-18.096924	-54.214478
C:\Users\cware\Desktop\Steller20November\TagTesting20Nov2013\M15.DSG	11-1-2013	16:30:22	324216.000000	6484.320000	0.664063	-0.105469	-0.460938	0.179817	0.341284	0.261468	42.984009	-30.456543	-58.547974
C:\Users\cware\Desktop\Steller20November\TagTesting20Nov2013\M15.DSG	11-1-2013	16:30:22	324217.000000	6484.340000	0.726563	-0.179688	-0.429688	0.191743	0.350459	0.250459	54.000854	-49.728394	-63.919067
C:\Users\cware\Desktop\Steller20November\TagTesting20Nov2013\M15.DSG	11-1-2013	16:30:22	324218.000000	6484.360000	0.847656	-0.316406	-0.468750	0.197248	0.354128	0.245872	74.035645	-82.870483	-78.811646
C:\Users\cware\Desktop\Steller20November\TagTesting20Nov2013\M15.DSG	11-1-2013	16:30:22	324219.000000	6484.380000	0.937500	-0.480469	-0.613281	0.207339	0.362385	0.230275	94.406128	-106.567383	-86.059570
C:\Users\cware\Desktop\Steller20November\TagTesting20Nov2013\M15.DSG	11-1-2013	16:30:22	324220.000000	6484.400000	0.812500	-0.656250	-0.667969	0.225688	0.366055	0.220183	88.958740	-91.705322	-74.172974
C:\Users\cware\Desktop\Steller20November\TagTesting20Nov2013\M15.DSG	11-1-2013	16:30:22	324221.000000	6484.420000	0.796875	-0.710938	-0.621094	0.233945	0.370642	0.211009	92.605591	-101.837158	-60.501099
C:\Users\cware\Desktop\Steller20November\TagTesting20Nov2013\M15.DSG	11-1-2013	16:30:22	324222.000000	6484.440000	0.691406	-0.863281	-0.546875	0.248624	0.376147	0.190826	66.162109	-121.673584	-48.339844
C:\Users\cware\Desktop\Steller20November\TagTesting20Nov2013\M15.DSG	11-1-2013	16:30:22	324223.000000	6484.460000	0.613281	-1.039063	-0.511719	0.254128	0.377064	0.182569	40.985107	-141.525269	-29.891968
C:\Users\cware\Desktop\Steller20November\TagTesting20Nov2013\M15.DSG	11-1-2013	16:30:22	324224.000000	6484.480000	0.453125	-1.195313	-0.496094	0.263303	0.377064	0.168807	4.150391	-128.509521	-4.119873
C:\Users\cware\Desktop\Steller20November\TagTesting20Nov2013\M15.DSG	11-1-2013	16:30:22	324225.000000	6484.500000	0.218750	-1.015625	-0.785156	0.266972	0.377982	0.166055	-22.644043	-101.196289	10.559082
C:\Users\cware\Desktop\Steller20November\TagTesting20Nov2013\M15.DSG	11-1-2013	16:30:22	324226.000000	6484.520000	0.246094	-0.710938	-0.820313	0.267890	0.376147	0.165138	-53.848267	-109.542847	-8.468628
C:\Users\cware\Desktop\Steller20November\TagTesting20Nov2013\M15.DSG	11-1-2013	16:30:22	324227.000000	6484.540000	0.355469	-0.636719	-0.957031	0.269725	0.373394	0.166972	-49.362183	-97.381592	-12.237549
C:\Users\cware\Desktop\Steller20November\TagTesting20Nov2013\M15.DSG	11-1-2013	16:30:22	324228.000000	6484.560000	0.269531	-0.828125	-1.023438	0.273394	0.371560	0.166055	-25.604248	-74.996948	-10.269165
C:\Users\cware\Desktop\Steller20November\TagTesting20Nov2013\M15.DSG	11-1-2013	16:30:22	324229.000000	6484.580000	0.195313	-0.988281	-1.089844	0.275229	0.370642	0.166972	-14.343262	-53.909302	-3.509521
C:\Users\cware\Desktop\Steller20November\TagTesting20Nov2013\M15.DSG	11-1-2013	16:30:22	324230.000000	6484.600000	0.136719	-0.992188	-1.164063	0.274312	0.368807	0.166972	-8.514404	-29.296875	5.554199
C:\Users\cware\Desktop\Steller20November\TagTesting20Nov2013\M15.DSG	11-1-2013	16:30:22	324231.000000	6484.620000	0.113281	-0.898438	-1.171875	0.273394	0.368807	0.166972	-11.154175	-9.063721	11.810303
C:\Users\cware\Desktop\Steller20November\TagTesting20Nov2013\M15.DSG	11-1-2013	16:30:22	324232.000000	6484.640000	0.070313	-0.808594	-1.128906	0.272477	0.368807	0.168807	-21.041870	5.294800	16.372681
C:\Users\cware\Desktop\Steller20November\TagTesting20Nov2013\M15.DSG	11-1-2013	16:30:22	324233.000000	6484.660000	0.093750	-0.738281	-1.097656	0.270642	0.368807	0.171560	-32.409668	23.498535	21.438599
C:\Users\cware\Desktop\Steller20November\TagTesting20Nov2013\M15.DSG	11-1-2013	16:30:22	324234.000000	6484.680000	0.136719	-0.703125	-1.046875	0.266055	0.366972	0.177064	-35.400391	41.076660	20.919800
C:\Users\cware\Desktop\Steller20November\TagTesting20Nov2013\M15.DSG	11-1-2013	16:30:22	324235.000000	6484.700000	0.171875	-0.730469	-1.000000	0.263303	0.366972	0.180734	-35.430908	57.678223	22.491455
C:\Users\cware\Desktop\Steller20November\TagTesting20Nov2013\M15.DSG	11-1-2013	16:30:22	324236.000000	6484.720000	0.253906	-0.742188	-0.972656	0.256881	0.367890	0.188991	-36.590576	68.801880	24.505615
C:\Users\cware\Desktop\Steller20November\TagTesting20Nov2013\M15.DSG	11-1-2013	16:30:22	324237.000000	6484.740000	0.339844	-0.726563	-0.960938	0.253211	0.366972	0.192661	-38.986206	75.119019	25.802612
C:\Users\cware\Desktop\Steller20November\TagTesting20Nov2013\M15.DSG	11-1-2013	16:30:22	324238.000000	6484.760000	0.414063	-0.695313	-0.921875	0.244037	0.365138	0.201835	-44.860840	74.829102	27.877808
C:\Users\cware\Desktop\Steller20November\TagTesting20Nov2013\M15.DSG	11-1-2013	16:30:22	324239.000000	6484.780000	0.472656	-0.644531	-0.906250	0.240367	0.363303	0.205505	-48.736572	75.607300	30.532837
C:\Users\cware\Desktop\Steller20November\TagTesting20Nov2013\M15.DSG	11-1-2013	16:30:22	324240.000000	6484.800000	0.535156	-0.597656	-0.902344	0.231193	0.360550	0.217431	-51.818848	68.222046	33.279419
C:\Users\cware\Desktop\Steller20November\TagTesting20Nov2013\M15.DSG	11-1-2013	16:30:22	324241.000000	6484.820000	0.585938	-0.515625	-0.902344	0.226606	0.358716	0.222018	-52.474976	63.293457	34.896851
C:\Users\cware\Desktop\Steller20November\TagTesting20Nov2013\M15.DSG	11-1-2013	16:30:22	324242.000000	6484.840000	0.589844	-0.445313	-0.898438	0.221101	0.355046	0.232110	-46.371460	62.240601	34.606934
C:\Users\cware\Desktop\Steller20November\TagTesting20Nov2013\M15.DSG	11-1-2013	16:30:22	324243.000000	6484.860000	0.589844	-0.367188	-0.867188	0.211927	0.354128	0.234862	-40.542603	59.616089	34.667969
C:\Users\cware\Desktop\Steller20November\TagTesting20Nov2013\M15.DSG	11-1-2013	16:30:22	324244.000000	6484.880000	0.597656	-0.300781	-0.851563	0.208257	0.352294	0.238532	-28.717041	55.419922	30.044556
C:\Users\cware\Desktop\Steller20November\TagTesting20Nov2013\M15.DSG	11-1-2013	16:30:22	324245.000000	6484.900000	0.617188	-0.257813	-0.820313	0.200000	0.348624	0.243119	-19.180298	41.503906	26.260376
C:\Users\cware\Desktop\Steller20November\TagTesting20Nov2013\M15.DSG	11-1-2013	16:30:22	324246.000000	6484.920000	0.613281	-0.218750	-0.753906	0.195413	0.347706	0.244954	-9.078979	23.696899	20.401001
C:\Users\cware\Desktop\Steller20November\TagTesting20Nov2013\M15.DSG	11-1-2013	16:30:22	324247.000000	6484.940000	0.625000	-0.171875	-0.714844	0.190826	0.347706	0.247706	-3.631592	0.885010	15.701294
C:\Users\cware\Desktop\Steller20November\TagTesting20Nov2013\M15.DSG	11-1-2013	16:30:22	324248.000000	6484.960000	0.605469	-0.144531	-0.710938	0.188991	0.345872	0.247706	-1.358032	-19.821167	13.244629
C:\Users\cware\Desktop\Steller20November\TagTesting20Nov2013\M15.DSG	11-1-2013	16:30:22	324249.000000	6484.980000	0.574219	-0.152344	-0.710938	0.188991	0.344954	0.247706	-2.975464	-37.261963	12.832642
C:\Users\cware\Desktop\Steller20November\TagTesting20Nov2013\M15.DSG	11-1-2013	16:30:22	324250.000000	6485.000000	0.546875	-0.152344	-0.718750	0.189908	0.344037	0.247706	-5.874634	-42.358398	11.917114
C:\Users\cware\Desktop\Steller20November\TagTesting20Nov2013\M15.DSG	11-1-2013	16:30:22	324251.000000	6485.020000	0.589844	-0.140625	-0.730469	0.191743	0.343119	0.247706	-7.354736	-57.678223	9.918213
C:\Users\cware\Desktop\Steller20November\TagTesting20Nov2013\M15.DSG	11-1-2013	16:30:22	324252.000000	6485.040000	0.636719	-0.160156	-0.726563	0.191743	0.343119	0.247706	-10.223389	-76.705933	8.285522
C:\Users\cware\Desktop\Steller20November\TagTesting20Nov2013\M15.DSG	11-1-2013	16:30:22	324253.000000	6485.060000	0.687500	-0.136719	-0.742188	0.197248	0.340367	0.247706	-14.724731	-91.812134	2.334595
C:\Users\cware\Desktop\Steller20November\TagTesting20Nov2013\M15.DSG	11-1-2013	16:30:22	324254.000000	6485.080000	0.714844	-0.105469	-0.832031	0.201835	0.341284	0.246789	-8.850098	-103.851318	-5.264282
C:\Users\cware\Desktop\Steller20November\TagTesting20Nov2013\M15.DSG	11-1-2013	16:30:22	324255.000000	6485.100000	0.640625	-0.148438	-0.917969	0.209174	0.341284	0.244037	11.428833	-88.272095	-7.003784
C:\Users\cware\Desktop\Steller20November\TagTesting20Nov2013\M15.DSG	11-1-2013	16:30:22	324256.000000	6485.120000	0.527344	-0.253906	-0.957031	0.211927	0.342202	0.241284	32.409668	-87.951660	-1.785278
C:\Users\cware\Desktop\Steller20November\TagTesting20Nov2013\M15.DSG	11-1-2013	16:30:22	324257.000000	6485.140000	0.578125	-0.382813	-0.878906	0.215596	0.344037	0.237615	59.814453	-106.292725	12.573242
C:\Users\cware\Desktop\Steller20November\TagTesting20Nov2013\M15.DSG	11-1-2013	16:30:22	324258.000000	6485.160000	0.597656	-0.570313	-0.816406	0.220183	0.347706	0.225688	91.232300	-142.105103	26.992798
C:\Users\cware\Desktop\Steller20November\TagTesting20Nov2013\M15.DSG	11-1-2013	16:30:22	324259.000000	6485.180000	0.542969	-0.695313	-0.703125	0.223853	0.350459	0.218349	90.682983	-152.679443	26.321411
C:\Users\cware\Desktop\Steller20November\TagTesting20Nov2013\M15.DSG	11-1-2013	16:30:22	324260.000000	6485.200000	0.250000	-0.617188	-0.968750	0.227523	0.354128	0.204587	61.355591	-139.938354	21.591187
C:\Users\cware\Desktop\Steller20November\TagTesting20Nov2013\M15.DSG	11-1-2013	16:30:22	324261.000000	6485.220000	0.250000	-0.617188	-0.968750	0.230275	0.354128	0.197248	39.627075	-133.850098	19.287109
C:\Users\cware\Desktop\Steller20November\TagTesting20Nov2013\M15.DSG	11-1-2013	16:30:22	324262.000000	6485.240000	0.000000	-0.332031	-1.187500	0.233945	0.354128	0.190826	26.870728	-112.411499	14.205933
C:\Users\cware\Desktop\Steller20November\TagTesting20Nov2013\M15.DSG	11-1-2013	16:30:22	324263.000000	6485.260000	-0.117188	-0.355469	-1.292969	0.235780	0.355046	0.186239	22.888184	-91.674805	1.495361
C:\Users\cware\Desktop\Steller20November\TagTesting20Nov2013\M15.DSG	11-1-2013	16:30:22	324264.000000	6485.280000	-0.187500	-0.546875	-1.382813	0.240367	0.353211	0.180734	21.453857	-56.167603	-4.302979
C:\Users\cware\Desktop\Steller20November\TagTesting20Nov2013\M15.DSG	11-1-2013	16:30:22	324265.000000	6485.300000	-0.167969	-0.730469	-1.351563	0.240367	0.353211	0.177064	20.736694	-26.626587	-7.034302
C:\Users\cware\Desktop\Steller20November\TagTesting20Nov2013\M15.DSG	11-1-2013	16:30:22	324266.000000	6485.320000	-0.117188	-0.839844	-1.257813	0.241284	0.354128	0.174312	11.062622	-1.220703	-7.690430
C:\Users\cware\Desktop\Steller20November\TagTesting20Nov2013\M15.DSG	11-1-2013	16:30:22	324267.000000	6485.340000	-0.089844	-0.875000	-1.226563	0.242202	0.354128	0.173394	-1.998901	20.675659	-6.393433
C:\Users\cware\Desktop\Steller20November\TagTesting20Nov2013\M15.DSG	11-1-2013	16:30:22	324268.000000	6485.360000	-0.058594	-0.882813	-1.218750	0.240367	0.355046	0.172477	-16.296387	40.985107	-3.997803
C:\Users\cware\Desktop\Steller20November\TagTesting20Nov2013\M15.DSG	11-1-2013	16:30:22	324269.000000	6485.380000	-0.015625	-0.832031	-1.179688	0.240367	0.354128	0.176147	-35.079956	59.677124	-1.571655
C:\Users\cware\Desktop\Steller20November\TagTesting20Nov2013\M15.DSG	11-1-2013	16:30:22	324270.000000	6485.400000	0.019531	-0.742188	-1.140625	0.236697	0.354128	0.183486	-53.741455	75.286865	0.045776
C:\Users\cware\Desktop\Steller20November\TagTesting20Nov2013\M15.DSG	11-1-2013	16:30:22	324271.000000	6485.420000	0.062500	-0.648438	-1.097656	0.233028	0.354128	0.188073	-63.079834	87.005615	0.900269
C:\Users\cware\Desktop\Steller20November\TagTesting20Nov2013\M15.DSG	11-1-2013	16:30:22	324272.000000	6485.440000	0.132813	-0.566406	-1.058594	0.229358	0.353211	0.198165	-68.038940	98.312378	0.991821
C:\Users\cware\Desktop\Steller20November\TagTesting20Nov2013\M15.DSG	11-1-2013	16:30:22	324273.000000	6485.460000	0.167969	-0.519531	-1.019531	0.226606	0.351376	0.205505	-64.422607	109.375000	-0.534058
C:\Users\cware\Desktop\Steller20November\TagTesting20Nov2013\M15.DSG	11-1-2013	16:30:22	324274.000000	6485.480000	0.257813	-0.484375	-1.003906	0.219266	0.348624	0.214679	-60.928345	115.463257	-2.593994
C:\Users\cware\Desktop\Steller20November\TagTesting20Nov2013\M15.DSG	11-1-2013	16:30:22	324275.000000	6485.500000	0.316406	-0.414063	-1.003906	0.216514	0.347706	0.221101	-59.478760	115.829468	-3.326416
C:\Users\cware\Desktop\Steller20November\TagTesting20Nov2013\M15.DSG	11-1-2013	16:30:22	324276.000000	6485.520000	0.402344	-0.398438	-0.960938	0.209174	0.344037	0.229358	-59.280396	112.716675	-6.088257
C:\Users\cware\Desktop\Steller20November\TagTesting20Nov2013\M15.DSG	11-1-2013	16:30:22	324277.000000	6485.540000	0.476563	-0.367188	-0.933594	0.204587	0.344037	0.234862	-62.179565	107.055664	-9.552002
C:\Users\cware\Desktop\Steller20November\TagTesting20Nov2013\M15.DSG	11-1-2013	16:30:22	324278.000000	6485.560000	0.523438	-0.371094	-0.921875	0.196330	0.338532	0.242202	-58.837891	102.844238	-13.168335
C:\Users\cware\Desktop\Steller20November\TagTesting20Nov2013\M15.DSG	11-1-2013	16:30:22	324279.000000	6485.580000	0.554688	-0.343750	-0.886719	0.193578	0.337615	0.246789	-52.520752	94.955444	-13.488770
C:\Users\cware\Desktop\Steller20November\TagTesting20Nov2013\M15.DSG	11-1-2013	16:30:22	324280.000000	6485.600000	0.609375	-0.308594	-0.867188	0.190826	0.334862	0.250459	-44.677734	82.397461	-11.047363
C:\Users\cware\Desktop\Steller20November\TagTesting20Nov2013\M15.DSG	11-1-2013	16:30:22	324281.000000	6485.620000	0.605469	-0.257813	-0.863281	0.185321	0.331193	0.256881	-38.619995	72.616577	-8.300781
C:\Users\cware\Desktop\Steller20November\TagTesting20Nov2013\M15.DSG	11-1-2013	16:30:22	324282.000000	6485.640000	0.609375	-0.265625	-0.847656	0.182569	0.331193	0.259633	-32.302856	64.758301	-10.223389
C:\Users\cware\Desktop\Steller20November\TagTesting20Nov2013\M15.DSG	11-1-2013	16:30:22	324283.000000	6485.660000	0.640625	-0.277344	-0.808594	0.177064	0.328440	0.262385	-29.067993	56.686401	-14.923096
C:\Users\cware\Desktop\Steller20November\TagTesting20Nov2013\M15.DSG	11-1-2013	16:30:22	324284.000000	6485.680000	0.640625	-0.265625	-0.773438	0.176147	0.327523	0.264220	-23.803711	47.119141	-20.187378
C:\Users\cware\Desktop\Steller20November\TagTesting20Nov2013\M15.DSG	11-1-2013	16:30:22	324285.000000	6485.700000	0.667969	-0.238281	-0.730469	0.173394	0.325688	0.266972	-18.646240	35.858154	-24.688721
C:\Users\cware\Desktop\Steller20November\TagTesting20Nov2013\M15.DSG	11-1-2013	16:30:22	324286.000000	6485.720000	0.652344	-0.203125	-0.695313	0.172477	0.324771	0.266972	-11.581421	20.294189	-29.891968
C:\Users\cware\Desktop\Steller20November\TagTesting20Nov2013\M15.DSG	11-1-2013	16:30:22	324287.000000	6485.740000	0.656250	-0.164063	-0.660156	0.174312	0.323853	0.266972	-6.301880	7.156372	-34.927368
C:\Users\cware\Desktop\Steller20November\TagTesting20Nov2013\M15.DSG	11-1-2013	16:30:22	324288.000000	6485.760000	0.679688	-0.046875	-0.679688	0.175229	0.323853	0.266972	-1.663208	-11.260986	-40.878296
C:\Users\cware\Desktop\Steller20November\TagTesting20Nov2013\M15.DSG	11-1-2013	16:30:22	324289.000000	6485.780000	0.695313	-0.023438	-0.703125	0.181651	0.324771	0.265138	6.759644	-18.417358	-45.654297
C:\Users\cware\Desktop\Steller20November\TagTesting20Nov2013\M15.DSG	11-1-2013	16:30:22	324290.000000	6485.800000	0.738281	-0.050781	-0.730469	0.184404	0.324771	0.264220	31.326294	-26.382446	-47.927856
C:\Users\cware\Desktop\Steller20November\TagTesting20Nov2013\M15.DSG	11-1-2013	16:30:22	324291.000000	6485.820000	0.769531	-0.074219	-0.800781	0.191743	0.329358	0.257798	56.869507	-47.149658	-50.994873
C:\Users\cware\Desktop\Steller20November\TagTesting20Nov2013\M15.DSG	11-1-2013	16:30:22	324292.000000	6485.840000	0.707031	-0.136719	-0.886719	0.197248	0.332110	0.253211	77.850342	-45.791626	-57.327271
C:\Users\cware\Desktop\Steller20November\TagTesting20Nov2013\M15.DSG	11-1-2013	16:30:22	324293.000000	6485.860000	0.667969	-0.214844	-0.984375	0.200917	0.338532	0.242202	81.375122	-38.650513	-59.326172
C:\Users\cware\Desktop\Steller20November\TagTesting20Nov2013\M15.DSG	11-1-2013	16:30:22	324294.000000	6485.880000	0.542969	-0.296875	-1.089844	0.211009	0.343119	0.233945	82.580566	-21.682739	-56.808472
C:\Users\cware\Desktop\Steller20November\TagTesting20Nov2013\M15.DSG	11-1-2013	16:30:22	324295.000000	6485.900000	0.449219	-0.417969	-1.062500	0.214679	0.344954	0.227523	69.198608	-12.512207	-54.656982
C:\Users\cware\Desktop\Steller20November\TagTesting20Nov2013\M15.DSG	11-1-2013	16:30:22	324296.000000	6485.920000	0.351563	-0.531250	-0.914063	0.221101	0.350459	0.216514	52.963257	-6.118774	-50.186157
C:\Users\cware\Desktop\Steller20November\TagTesting20Nov2013\M15.DSG	11-1-2013	16:30:22	324297.000000	6485.940000	0.308594	-0.632813	-0.902344	0.223853	0.351376	0.213761	39.489746	10.284424	-54.244995
C:\Users\cware\Desktop\Steller20November\TagTesting20Nov2013\M15.DSG	11-1-2013	16:30:22	324298.000000	6485.960000	0.468750	-0.773438	-0.925781	0.228440	0.353211	0.205505	20.416260	6.301880	-60.287476
C:\Users\cware\Desktop\Steller20November\TagTesting20Nov2013\M15.DSG	11-1-2013	16:30:22	324299.000000	6485.980000	0.589844	-0.902344	-0.968750	0.233945	0.355046	0.203670	7.553101	-2.624512	-61.157227
C:\Users\cware\Desktop\Steller20November\TagTesting20Nov2013\M15.DSG	11-1-2013	16:30:22	324300.000000	6486.000000	0.464844	-0.972656	-1.031250	0.239450	0.355046	0.201835	-7.247925	8.422852	-51.269531
C:\Users\cware\Desktop\Steller20November\TagTesting20Nov2013\M15.DSG	11-1-2013	16:30:22	324301.000000	6486.020000	0.441406	-0.929688	-1.027344	0.240367	0.355046	0.201835	-17.135620	7.797241	-42.037964
C:\Users\cware\Desktop\Steller20November\TagTesting20Nov2013\M15.DSG	11-1-2013	16:30:22	324302.000000	6486.040000	0.367188	-0.828125	-1.003906	0.245872	0.353211	0.202752	-27.221680	20.736694	-30.517578
C:\Users\cware\Desktop\Steller20November\TagTesting20Nov2013\M15.DSG	11-1-2013	16:30:22	324303.000000	6486.060000	0.339844	-0.726563	-0.992188	0.245872	0.349541	0.209174	-34.576416	28.579712	-23.635864
C:\Users\cware\Desktop\Steller20November\TagTesting20Nov2013\M15.DSG	11-1-2013	16:30:22	324304.000000	6486.080000	0.296875	-0.656250	-0.992188	0.246789	0.350459	0.210092	-46.279907	41.168213	-16.738892
C:\Users\cware\Desktop\Steller20November\TagTesting20Nov2013\M15.DSG	11-1-2013	16:30:22	324305.000000	6486.100000	0.312500	-0.589844	-0.960938	0.244954	0.348624	0.214679	-51.712036	51.391602	-13.900757
C:\Users\cware\Desktop\Steller20November\TagTesting20Nov2013\M15.DSG	11-1-2013	16:30:22	324306.000000	6486.120000	0.355469	-0.570313	-0.945313	0.244954	0.346789	0.220183	-55.557251	55.801392	-12.710571
C:\Users\cware\Desktop\Steller20November\TagTesting20Nov2013\M15.DSG	11-1-2013	16:30:22	324307.000000	6486.140000	0.421875	-0.609375	-0.945313	0.242202	0.344037	0.225688	-56.015015	62.210083	-11.322021
C:\Users\cware\Desktop\Steller20November\TagTesting20Nov2013\M15.DSG	11-1-2013	16:30:22	324308.000000	6486.160000	0.480469	-0.640625	-0.925781	0.238532	0.342202	0.232110	-52.749634	62.698364	-9.887695
C:\Users\cware\Desktop\Steller20November\TagTesting20Nov2013\M15.DSG	11-1-2013	16:30:22	324309.000000	6486.180000	0.500000	-0.640625	-0.894531	0.236697	0.339450	0.236697	-48.629761	66.360474	-6.378174
C:\Users\cware\Desktop\Steller20November\TagTesting20Nov2013\M15.DSG	11-1-2013	16:30:22	324310.000000	6486.200000	0.542969	-0.632813	-0.867188	0.232110	0.337615	0.243119	-44.021606	65.109253	-1.922607
C:\Users\cware\Desktop\Steller20November\TagTesting20Nov2013\M15.DSG	11-1-2013	16:30:22	324311.000000	6486.220000	0.585938	-0.617188	-0.816406	0.229358	0.336697	0.255963	-43.731689	60.668945	1.907349
C:\Users\cware\Desktop\Steller20November\TagTesting20Nov2013\M15.DSG	11-1-2013	16:30:22	324312.000000	6486.240000	0.636719	-0.617188	-0.800781	0.224771	0.333028	0.253211	-45.989990	51.574707	3.768921
C:\Users\cware\Desktop\Steller20November\TagTesting20Nov2013\M15.DSG	11-1-2013	16:30:22	324313.000000	6486.260000	0.675781	-0.601563	-0.785156	0.221101	0.333028	0.256881	-46.661377	42.068481	2.670288
C:\Users\cware\Desktop\Steller20November\TagTesting20Nov2013\M15.DSG	11-1-2013	16:30:22	324314.000000	6486.280000	0.687500	-0.515625	-0.742188	0.216514	0.330275	0.263303	-44.189453	38.543701	-0.427246
C:\Users\cware\Desktop\Steller20November\TagTesting20Nov2013\M15.DSG	11-1-2013	16:30:22	324315.000000	6486.300000	0.687500	-0.515625	-0.742188	0.213761	0.327523	0.266055	-41.687012	36.117554	-3.417969
C:\Users\cware\Desktop\Steller20November\TagTesting20Nov2013\M15.DSG	11-1-2013	16:30:22	324316.000000	6486.320000	0.667969	-0.414063	-0.707031	0.213761	0.323853	0.271560	-39.703369	29.586792	-8.300781
C:\Users\cware\Desktop\Steller20November\TagTesting20Nov2013\M15.DSG	11-1-2013	16:30:22	324317.000000	6486.340000	0.652344	-0.367188	-0.699219	0.211009	0.322018	0.274312	-37.200928	23.452759	-12.100220
C:\Users\cware\Desktop\Steller20November\TagTesting20Nov2013\M15.DSG	11-1-2013	16:30:22	324318.000000	6486.360000	0.609375	-0.320313	-0.679688	0.210092	0.321101	0.276147	-30.502319	15.960693	-16.159058
C:\Users\cware\Desktop\Steller20November\TagTesting20Nov2013\M15.DSG	11-1-2013	16:30:22	324319.000000	6486.380000	0.582031	-0.253906	-0.640625	0.210092	0.319266	0.277982	-22.979736	11.199951	-20.004272
C:\Users\cware\Desktop\Steller20November\TagTesting20Nov2013\M15.DSG	11-1-2013	16:30:22	324320.000000	6486.400000	0.566406	-0.207031	-0.632813	0.209174	0.318349	0.279817	-14.862061	2.670288	-24.322510
C:\Users\cware\Desktop\Steller20November\TagTesting20Nov2013\M15.DSG	11-1-2013	16:30:22	324321.000000	6486.420000	0.597656	-0.171875	-0.621094	0.211927	0.317431	0.280734	-5.340576	-2.716064	-29.449463
C:\Users\cware\Desktop\Steller20November\TagTesting20Nov2013\M15.DSG	11-1-2013	16:30:22	324322.000000	6486.440000	0.644531	-0.167969	-0.574219	0.213761	0.318349	0.279817	6.515503	-11.230469	-37.002563
C:\Users\cware\Desktop\Steller20November\TagTesting20Nov2013\M15.DSG	11-1-2013	16:30:22	324323.000000	6486.460000	0.699219	-0.191406	-0.562500	0.218349	0.319266	0.277064	19.866943	-24.169922	-43.151855
C:\Users\cware\Desktop\Steller20November\TagTesting20Nov2013\M15.DSG	11-1-2013	16:30:22	324324.000000	6486.480000	0.757813	-0.281250	-0.644531	0.222018	0.320183	0.274312	49.346924	-51.269531	-44.982910
C:\Users\cware\Desktop\Steller20November\TagTesting20Nov2013\M15.DSG	11-1-2013	16:30:22	324325.000000	6486.500000	0.750000	-0.398438	-0.781250	0.231193	0.324771	0.264220	71.029663	-56.884766	-42.648315
C:\Users\cware\Desktop\Steller20November\TagTesting20Nov2013\M15.DSG	11-1-2013	16:30:22	324326.000000	6486.520000	0.718750	-0.527344	-0.867188	0.235780	0.327523	0.257798	70.648193	-46.524048	-44.525146
C:\Users\cware\Desktop\Steller20November\TagTesting20Nov2013\M15.DSG	11-1-2013	16:30:22	324327.000000	6486.540000	0.683594	-0.621094	-0.882813	0.244954	0.331193	0.247706	59.967041	-39.627075	-44.372559
C:\Users\cware\Desktop\Steller20November\TagTesting20Nov2013\M15.DSG	11-1-2013	16:30:22	324328.000000	6486.560000	0.636719	-0.722656	-0.921875	0.248624	0.335780	0.244037	40.527344	-40.191650	-38.131714
C:\Users\cware\Desktop\Steller20November\TagTesting20Nov2013\M15.DSG	11-1-2013	16:30:22	324329.000000	6486.580000	0.507813	-0.730469	-0.890625	0.255046	0.336697	0.235780	18.905640	-25.726318	-39.779663
C:\Users\cware\Desktop\Steller20November\TagTesting20Nov2013\M15.DSG	11-1-2013	16:30:22	324330.000000	6486.600000	0.480469	-0.707031	-0.792969	0.257798	0.337615	0.234862	-6.393433	-16.601563	-42.480469
C:\Users\cware\Desktop\Steller20November\TagTesting20Nov2013\M15.DSG	11-1-2013	16:30:22	324331.000000	6486.620000	0.406250	-0.714844	-0.800781	0.259633	0.335780	0.000000	-14.556885	-9.994507	-40.115356
C:\Users\cware\Desktop\Steller20November\TagTesting20Nov2013\M15.DSG	11-1-2013	16:30:22	324332.000000	6486.640000	0.390625	-0.828125	-0.832031	0.265138	0.333945	0.234862	-18.905640	-4.806519	-34.667969
C:\Users\cware\Desktop\Steller20November\TagTesting20Nov2013\M15.DSG	11-1-2013	16:30:22	324333.000000	6486.660000	0.417969	-0.949219	-0.886719	0.267890	0.333028	0.234862	-27.114868	-2.227783	-25.009155
C:\Users\cware\Desktop\Steller20November\TagTesting20Nov2013\M15.DSG	11-1-2013	16:30:22	324334.000000	6486.680000	0.406250	-0.964844	-0.988281	0.267890	0.330275	0.238532	-34.713745	9.704590	-15.899658
C:\Users\cware\Desktop\Steller20November\TagTesting20Nov2013\M15.DSG	11-1-2013	16:30:22	324335.000000	6486.700000	0.414063	-0.906250	-1.058594	0.268807	0.328440	0.240367	-43.823242	17.242432	-4.486084
C:\Users\cware\Desktop\Steller20November\TagTesting20Nov2013\M15.DSG	11-1-2013	16:30:22	324336.000000	6486.720000	0.382813	-0.808594	-1.070313	0.266055	0.325688	0.244954	-49.407959	25.253296	8.132935
C:\Users\cware\Desktop\Steller20November\TagTesting20Nov2013\M15.DSG	11-1-2013	16:30:22	324337.000000	6486.740000	0.378906	-0.691406	-1.058594	0.263303	0.324771	0.249541	-49.331665	38.162231	15.731812
C:\Users\cware\Desktop\Steller20November\TagTesting20Nov2013\M15.DSG	11-1-2013	16:30:22	324338.000000	6486.760000	0.367188	-0.589844	-1.015625	0.258716	0.322018	0.256881	-47.515869	55.297852	20.706177
C:\Users\cware\Desktop\Steller20November\TagTesting20Nov2013\M15.DSG	11-1-2013	16:30:22	324339.000000	6486.780000	0.363281	-0.519531	-1.000000	0.254128	0.319266	0.260550	-45.867920	68.069458	19.943237
C:\Users\cware\Desktop\Steller20November\TagTesting20Nov2013\M15.DSG	11-1-2013	16:30:22	324340.000000	6486.800000	0.437500	-0.496094	-0.960938	0.244954	0.316514	0.268807	-43.960571	73.135376	17.456055
C:\Users\cware\Desktop\Steller20November\TagTesting20Nov2013\M15.DSG	11-1-2013	16:30:22	324341.000000	6486.820000	0.542969	-0.503906	-0.941406	0.240367	0.315596	0.273394	-41.183472	70.281982	16.189575
C:\Users\cware\Desktop\Steller20November\TagTesting20Nov2013\M15.DSG	11-1-2013	16:30:22	324342.000000	6486.840000	0.652344	-0.542969	-0.855469	0.233028	0.311009	0.278899	-40.451050	64.727783	16.555786
C:\Users\cware\Desktop\Steller20November\TagTesting20Nov2013\M15.DSG	11-1-2013	16:30:22	324343.000000	6486.860000	0.652344	-0.542969	-0.855469	0.226606	0.310092	0.283486	-41.183472	61.996460	17.456055
C:\Users\cware\Desktop\Steller20November\TagTesting20Nov2013\M15.DSG	11-1-2013	16:30:22	324344.000000	6486.880000	0.687500	-0.496094	-0.812500	0.219266	0.306422	0.289908	-40.237427	59.173584	17.883301
C:\Users\cware\Desktop\Steller20November\TagTesting20Nov2013\M15.DSG	11-1-2013	16:30:22	324345.000000	6486.900000	0.746094	-0.476563	-0.773438	0.214679	0.304587	0.291743	-38.192749	52.352905	16.006470
C:\Users\cware\Desktop\Steller20November\TagTesting20Nov2013\M15.DSG	11-1-2013	16:30:22	324346.000000	6486.920000	0.730469	-0.453125	-0.761719	0.207339	0.301835	0.296330	-35.614014	51.071167	14.678955
C:\Users\cware\Desktop\Steller20November\TagTesting20Nov2013\M15.DSG	11-1-2013	16:30:22	324347.000000	6486.940000	0.757813	-0.437500	-0.687500	0.201835	0.300917	0.299083	-35.415649	44.616699	11.840820
C:\Users\cware\Desktop\Steller20November\TagTesting20Nov2013\M15.DSG	11-1-2013	16:30:22	324348.000000	6486.960000	0.746094	-0.394531	-0.687500	0.195413	0.297248	0.302752	-32.165527	41.488647	7.507324
C:\Users\cware\Desktop\Steller20November\TagTesting20Nov2013\M15.DSG	11-1-2013	16:30:22	324349.000000	6486.980000	0.757813	-0.359375	-0.609375	0.192661	0.295413	0.304587	-30.319214	33.706665	1.876831
C:\Users\cware\Desktop\Steller20November\TagTesting20Nov2013\M15.DSG	11-1-2013	16:30:22	324350.000000	6487.000000	0.738281	-0.308594	-0.570313	0.188991	0.294495	0.307339	-22.048950	25.451660	-4.470825
C:\Users\cware\Desktop\Steller20November\TagTesting20Nov2013\M15.DSG	11-1-2013	16:30:22	324351.000000	6487.020000	0.695313	-0.277344	-0.550781	0.187156	0.293578	0.305505	-16.265869	18.402100	-10.269165
C:\Users\cware\Desktop\Steller20November\TagTesting20Nov2013\M15.DSG	11-1-2013	16:30:22	324352.000000	6487.040000	0.644531	-0.242188	-0.535156	0.187156	0.292661	0.308257	-8.758545	15.869141	-13.381958
C:\Users\cware\Desktop\Steller20November\TagTesting20Nov2013\M15.DSG	11-1-2013	16:30:22	324353.000000	6487.060000	0.683594	-0.210938	-0.503906	0.186239	0.292661	0.309174	-0.259399	-1.434326	-13.687134
C:\Users\cware\Desktop\Steller20November\TagTesting20Nov2013\M15.DSG	11-1-2013	16:30:22	324354.000000	6487.080000	0.691406	-0.195313	-0.511719	0.186239	0.293578	0.308257	9.124756	-22.537231	-12.695313
C:\Users\cware\Desktop\Steller20November\TagTesting20Nov2013\M15.DSG	11-1-2013	16:30:22	324355.000000	6487.100000	0.656250	-0.179688	-0.531250	0.189908	0.294495	0.305505	14.968872	-31.188965	-13.519287
C:\Users\cware\Desktop\Steller20November\TagTesting20Nov2013\M15.DSG	11-1-2013	16:30:22	324356.000000	6487.120000	0.667969	-0.183594	-0.511719	0.193578	0.297248	0.304587	29.953003	-37.307739	-18.554688
C:\Users\cware\Desktop\Steller20November\TagTesting20Nov2013\M15.DSG	11-1-2013	16:30:22	324357.000000	6487.140000	0.714844	-0.183594	-0.484375	0.198165	0.300917	0.298165	46.401978	-46.035767	-26.687622
C:\Users\cware\Desktop\Steller20November\TagTesting20Nov2013\M15.DSG	11-1-2013	16:30:22	324358.000000	6487.160000	0.832031	-0.238281	-0.507813	0.203670	0.302752	0.294495	54.260254	-75.942993	-39.672852
C:\Users\cware\Desktop\Steller20November\TagTesting20Nov2013\M15.DSG	11-1-2013	16:30:22	324359.000000	6487.180000	0.855469	-0.273438	-0.613281	0.215596	0.308257	0.285321	51.925659	-106.903076	-48.049927
C:\Users\cware\Desktop\Steller20November\TagTesting20Nov2013\M15.DSG	11-1-2013	16:30:22	324360.000000	6487.200000	0.847656	-0.433594	-0.781250	0.222018	0.311009	0.281651	68.191528	-86.593628	-42.526245
C:\Users\cware\Desktop\Steller20November\TagTesting20Nov2013\M15.DSG	11-1-2013	16:30:22	324361.000000	6487.220000	0.687500	-0.582031	-0.968750	0.234862	0.317431	0.267890	69.946289	-65.124512	-43.304443
C:\Users\cware\Desktop\Steller20November\TagTesting20Nov2013\M15.DSG	11-1-2013	16:30:22	324362.000000	6487.240000	0.761719	-0.632813	-0.996094	0.239450	0.321101	0.264220	52.505493	-57.601929	-39.840698
C:\Users\cware\Desktop\Steller20November\TagTesting20Nov2013\M15.DSG	11-1-2013	16:30:22	324363.000000	6487.260000	0.546875	-0.710938	-0.925781	0.248624	0.324771	0.254128	29.357910	-36.239624	-29.724121
C:\Users\cware\Desktop\Steller20November\TagTesting20Nov2013\M15.DSG	11-1-2013	16:30:22	324364.000000	6487.280000	0.453125	-0.820313	-0.894531	0.251376	0.324771	0.252294	-3.616333	-29.281616	-19.622803
C:\Users\cware\Desktop\Steller20November\TagTesting20Nov2013\M15.DSG	11-1-2013	16:30:22	324365.000000	6487.300000	0.320313	-0.878906	-0.875000	0.254128	0.325688	0.250459	-21.057129	9.124756	-9.628296
C:\Users\cware\Desktop\Steller20November\TagTesting20Nov2013\M15.DSG	11-1-2013	16:30:22	324366.000000	6487.320000	0.148438	-0.812500	-0.937500	0.254128	0.324771	0.252294	-16.830444	34.957886	-13.748169
C:\Users\cware\Desktop\Steller20November\TagTesting20Nov2013\M15.DSG	11-1-2013	16:30:22	324367.000000	6487.340000	0.492188	-0.730469	-0.929688	0.251376	0.322018	0.252294	-2.120972	6.942749	-24.505615
C:\Users\cware\Desktop\Steller20November\TagTesting20Nov2013\M15.DSG	11-1-2013	16:30:22	324368.000000	6487.360000	0.585938	-0.859375	-1.070313	0.253211	0.323853	0.251376	9.582520	-10.314941	-11.672974
C:\Users\cware\Desktop\Steller20November\TagTesting20Nov2013\M15.DSG	11-1-2013	16:30:22	324369.000000	6487.380000	0.585938	-0.859375	-1.070313	0.254128	0.322936	0.250459	10.437012	-6.149292	3.143311
C:\Users\cware\Desktop\Steller20November\TagTesting20Nov2013\M15.DSG	11-1-2013	16:30:22	324370.000000	6487.400000	0.425781	-0.777344	-0.984375	0.253211	0.324771	0.247706	5.615234	1.327515	14.709473
C:\Users\cware\Desktop\Steller20November\TagTesting20Nov2013\M15.DSG	11-1-2013	16:30:22	324371.000000	6487.420000	0.437500	-0.738281	-0.886719	0.253211	0.323853	0.249541	-3.143311	5.310059	22.933960
C:\Users\cware\Desktop\Steller20November\TagTesting20Nov2013\M15.DSG	11-1-2013	16:30:22	324372.000000	6487.440000	0.457031	-0.707031	-0.847656	0.250459	0.327523	0.248624	-16.571045	11.901855	29.510498
C:\Users\cware\Desktop\Steller20November\TagTesting20Nov2013\M15.DSG	11-1-2013	16:30:22	324373.000000	6487.460000	0.472656	-0.640625	-0.816406	0.246789	0.326606	0.249541	-27.252197	18.066406	32.226563
C:\Users\cware\Desktop\Steller20November\TagTesting20Nov2013\M15.DSG	11-1-2013	16:30:22	324374.000000	6487.480000	0.523438	-0.578125	-0.785156	0.241284	0.327523	0.254128	-37.719727	19.851685	30.838013
C:\Users\cware\Desktop\Steller20November\TagTesting20Nov2013\M15.DSG	11-1-2013	16:30:22	324375.000000	6487.500000	0.574219	-0.562500	-0.792969	0.238532	0.325688	0.256881	-44.860840	20.370483	27.984619
C:\Users\cware\Desktop\Steller20November\TagTesting20Nov2013\M15.DSG	11-1-2013	16:30:22	324376.000000	6487.520000	0.613281	-0.558594	-0.804688	0.233028	0.322936	0.264220	-47.866821	17.272949	24.291992
C:\Users\cware\Desktop\Steller20November\TagTesting20Nov2013\M15.DSG	11-1-2013	16:30:22	324377.000000	6487.540000	0.644531	-0.542969	-0.820313	0.231193	0.321101	0.265138	-49.011230	13.732910	24.291992
C:\Users\cware\Desktop\Steller20November\TagTesting20Nov2013\M15.DSG	11-1-2013	16:30:22	324378.000000	6487.560000	0.660156	-0.515625	-0.824219	0.226606	0.318349	0.273394	-48.690796	9.750366	24.826050
C:\Users\cware\Desktop\Steller20November\TagTesting20Nov2013\M15.DSG	11-1-2013	16:30:22	324379.000000	6487.580000	0.667969	-0.476563	-0.808594	0.223853	0.316514	0.274312	-45.745850	8.209229	25.238037
C:\Users\cware\Desktop\Steller20November\TagTesting20Nov2013\M15.DSG	11-1-2013	16:30:22	324380.000000	6487.600000	0.656250	-0.421875	-0.808594	0.220183	0.313761	0.280734	-38.299561	3.265381	25.268555
C:\Users\cware\Desktop\Steller20November\TagTesting20Nov2013\M15.DSG	11-1-2013	16:30:22	324381.000000	6487.620000	0.628906	-0.371094	-0.781250	0.217431	0.311927	0.285321	-28.976440	6.439209	23.727417
C:\Users\cware\Desktop\Steller20November\TagTesting20Nov2013\M15.DSG	11-1-2013	16:30:22	324382.000000	6487.640000	0.636719	-0.351563	-0.753906	0.214679	0.310092	0.287156	-16.769409	7.186890	19.714355
C:\Users\cware\Desktop\Steller20November\TagTesting20Nov2013\M15.DSG	11-1-2013	16:30:22	324383.000000	6487.660000	0.644531	-0.347656	-0.703125	0.212844	0.310092	0.287156	-8.697510	7.278442	16.860962
C:\Users\cware\Desktop\Steller20November\TagTesting20Nov2013\M15.DSG	11-1-2013	16:30:22	324384.000000	6487.680000	0.691406	-0.355469	-0.667969	0.208257	0.310092	0.287156	-3.005981	2.853394	15.197754
C:\Users\cware\Desktop\Steller20November\TagTesting20Nov2013\M15.DSG	11-1-2013	16:30:22	324385.000000	6487.700000	0.734375	-0.390625	-0.636719	0.208257	0.310092	0.288991	-2.151489	-5.386353	17.150879
C:\Users\cware\Desktop\Steller20November\TagTesting20Nov2013\M15.DSG	11-1-2013	16:30:22	324386.000000	6487.720000	0.777344	-0.417969	-0.636719	0.206422	0.310092	0.288073	-1.586914	-27.099609	16.494751
C:\Users\cware\Desktop\Steller20November\TagTesting20Nov2013\M15.DSG	11-1-2013	16:30:22	324387.000000	6487.740000	0.742188	-0.382813	-0.632813	0.206422	0.309174	0.287156	1.007080	-43.518066	14.175415
C:\Users\cware\Desktop\Steller20November\TagTesting20Nov2013\M15.DSG	11-1-2013	16:30:22	324388.000000	6487.760000	0.765625	-0.351563	-0.660156	0.210092	0.311927	0.286239	5.401611	-66.375732	13.519287
C:\Users\cware\Desktop\Steller20November\TagTesting20Nov2013\M15.DSG	11-1-2013	16:30:22	324389.000000	6487.780000	0.761719	-0.332031	-0.707031	0.213761	0.312844	0.284404	11.093140	-82.199097	12.588501
C:\Users\cware\Desktop\Steller20November\TagTesting20Nov2013\M15.DSG	11-1-2013	16:30:22	324390.000000	6487.800000	0.753906	-0.339844	-0.714844	0.219266	0.314679	0.281651	26.702881	-84.381104	15.625000
C:\Users\cware\Desktop\Steller20November\TagTesting20Nov2013\M15.DSG	11-1-2013	16:30:22	324391.000000	6487.820000	0.593750	-0.343750	-0.843750	0.221101	0.316514	0.277982	40.939331	-68.405151	16.159058
C:\Users\cware\Desktop\Steller20November\TagTesting20Nov2013\M15.DSG	11-1-2013	16:30:22	324392.000000	6487.840000	0.558594	-0.273438	-1.003906	0.222936	0.321101	0.275229	42.434692	-43.151855	12.954712
C:\Users\cware\Desktop\Steller20November\TagTesting20Nov2013\M15.DSG	11-1-2013	16:30:22	324393.000000	6487.860000	0.449219	-0.238281	-1.105469	0.225688	0.323853	0.267890	36.834717	-29.022217	8.590698
C:\Users\cware\Desktop\Steller20November\TagTesting20Nov2013\M15.DSG	11-1-2013	16:30:22	324394.000000	6487.880000	0.468750	-0.281250	-1.097656	0.226606	0.326606	0.265138	31.372070	-14.251709	-0.625610
C:\Users\cware\Desktop\Steller20November\TagTesting20Nov2013\M15.DSG	11-1-2013	16:30:22	324395.000000	6487.900000	0.562500	-0.367188	-0.953125	0.228440	0.330275	0.260550	29.602051	-18.661499	-4.699707
C:\Users\cware\Desktop\Steller20November\TagTesting20Nov2013\M15.DSG	11-1-2013	16:30:22	324396.000000	6487.920000	0.730469	-0.378906	-0.871094	0.230275	0.331193	0.257798	37.979126	-27.587891	2.288818
C:\Users\cware\Desktop\Steller20November\TagTesting20Nov2013\M15.DSG	11-1-2013	16:30:22	324397.000000	6487.940000	0.730469	-0.378906	-0.871094	0.231193	0.336697	0.250459	40.206909	-53.176880	-1.205444
C:\Users\cware\Desktop\Steller20November\TagTesting20Nov2013\M15.DSG	11-1-2013	16:30:22	324398.000000	6487.960000	0.761719	-0.605469	-0.886719	0.234862	0.338532	0.245872	32.653809	-79.299927	-0.015259
C:\Users\cware\Desktop\Steller20November\TagTesting20Nov2013\M15.DSG	11-1-2013	16:30:22	324399.000000	6487.980000	0.593750	-0.769531	-1.015625	0.240367	0.342202	0.239450	19.409180	-66.680908	6.576538
C:\Users\cware\Desktop\Steller20November\TagTesting20Nov2013\M15.DSG	11-1-2013	16:30:22	324400.000000	6488.000000	0.554688	-0.929688	-0.964844	0.241284	0.344954	0.236697	4.241943	-52.505493	24.383545
C:\Users\cware\Desktop\Steller20November\TagTesting20Nov2013\M15.DSG	11-1-2013	16:30:22	324401.000000	6488.020000	0.562500	-0.941406	-0.820313	0.241284	0.345872	0.236697	-22.918701	-50.674438	29.541016
C:\Users\cware\Desktop\Steller20November\TagTesting20Nov2013\M15.DSG	11-1-2013	16:30:22	324402.000000	6488.040000	0.562500	-0.875000	-0.730469	0.240367	0.345872	0.236697	-48.980713	-43.273926	33.096313
C:\Users\cware\Desktop\Steller20November\TagTesting20Nov2013\M15.DSG	11-1-2013	16:30:22	324403.000000	6488.060000	0.539063	-0.718750	-0.730469	0.239450	0.343119	0.241284	-61.645508	-28.030396	28.900146
C:\Users\cware\Desktop\Steller20November\TagTesting20Nov2013\M15.DSG	11-1-2013	16:30:22	324404.000000	6488.080000	0.554688	-0.593750	-0.750000	0.239450	0.341284	0.246789	-66.131592	-14.266968	28.289795
C:\Users\cware\Desktop\Steller20November\TagTesting20Nov2013\M15.DSG	11-1-2013	16:30:22	324405.000000	6488.100000	0.554688	-0.492188	-0.781250	0.236697	0.336697	0.255046	-64.605713	-15.121460	31.982422
C:\Users\cware\Desktop\Steller20November\TagTesting20Nov2013\M15.DSG	11-1-2013	16:30:22	324406.000000	6488.120000	0.542969	-0.398438	-0.878906	0.233945	0.333945	0.257798	-57.632446	-12.802124	33.950806
C:\Users\cware\Desktop\Steller20November\TagTesting20Nov2013\M15.DSG	11-1-2013	16:30:22	324407.000000	6488.140000	0.523438	-0.292969	-0.945313	0.231193	0.332110	0.262385	-48.843384	-6.866455	33.477783
C:\Users\cware\Desktop\Steller20November\TagTesting20Nov2013\M15.DSG	11-1-2013	16:30:22	324408.000000	6488.160000	0.523438	-0.269531	-0.964844	0.227523	0.328440	0.266055	-38.848877	0.885010	34.759521
C:\Users\cware\Desktop\Steller20November\TagTesting20Nov2013\M15.DSG	11-1-2013	16:30:22	324409.000000	6488.180000	0.546875	-0.250000	-0.933594	0.225688	0.326606	0.267890	-32.379150	8.041382	31.784058
C:\Users\cware\Desktop\Steller20November\TagTesting20Nov2013\M15.DSG	11-1-2013	16:30:22	324410.000000	6488.200000	0.613281	-0.222656	-0.875000	0.220183	0.324771	0.271560	-27.008057	12.405396	22.567749
C:\Users\cware\Desktop\Steller20November\TagTesting20Nov2013\M15.DSG	11-1-2013	16:30:22	324411.000000	6488.220000	0.648438	-0.246094	-0.847656	0.218349	0.322936	0.272477	-20.187378	10.910034	15.304565
C:\Users\cware\Desktop\Steller20November\TagTesting20Nov2013\M15.DSG	11-1-2013	16:30:22	324412.000000	6488.240000	0.695313	-0.300781	-0.808594	0.214679	0.322018	0.275229	-15.350342	-1.922607	10.162354
C:\Users\cware\Desktop\Steller20November\TagTesting20Nov2013\M15.DSG	11-1-2013	16:30:22	324413.000000	6488.260000	0.707031	-0.347656	-0.800781	0.214679	0.321101	0.275229	-12.451172	-14.831543	8.087158
C:\Users\cware\Desktop\Steller20November\TagTesting20Nov2013\M15.DSG	11-1-2013	16:30:22	324414.000000	6488.280000	0.671875	-0.386719	-0.816406	0.213761	0.320183	0.275229	-7.537842	-23.284912	12.466431
C:\Users\cware\Desktop\Steller20November\TagTesting20Nov2013\M15.DSG	11-1-2013	16:30:22	324415.000000	6488.300000	0.656250	-0.410156	-0.796875	0.213761	0.317431	0.275229	-2.395630	-33.248901	17.700195
C:\Users\cware\Desktop\Steller20November\TagTesting20Nov2013\M15.DSG	11-1-2013	16:30:22	324416.000000	6488.320000	0.589844	-0.402344	-0.789063	0.213761	0.319266	0.274312	1.449585	-48.385620	23.208618
C:\Users\cware\Desktop\Steller20November\TagTesting20Nov2013\M15.DSG	11-1-2013	16:30:22	324417.000000	6488.340000	0.515625	-0.371094	-0.820313	0.214679	0.318349	0.274312	2.365112	-49.453735	26.229858
C:\Users\cware\Desktop\Steller20November\TagTesting20Nov2013\M15.DSG	11-1-2013	16:30:22	324418.000000	6488.360000	0.433594	-0.332031	-0.863281	0.213761	0.316514	0.272477	3.860474	-52.398682	26.214600
C:\Users\cware\Desktop\Steller20November\TagTesting20Nov2013\M15.DSG	11-1-2013	16:30:22	324419.000000	6488.380000	0.429688	-0.312500	-0.847656	0.216514	0.316514	0.271560	3.829956	-59.799194	23.300171
C:\Users\cware\Desktop\Steller20November\TagTesting20Nov2013\M15.DSG	11-1-2013	16:30:22	324420.000000	6488.400000	0.441406	-0.269531	-0.867188	0.219266	0.314679	0.269725	-1.907349	-72.769165	17.913818
C:\Users\cware\Desktop\Steller20November\TagTesting20Nov2013\M15.DSG	11-1-2013	16:30:22	324421.000000	6488.420000	0.472656	-0.238281	-0.914063	0.220183	0.312844	0.269725	-8.651733	-82.290649	11.550903
C:\Users\cware\Desktop\Steller20November\TagTesting20Nov2013\M15.DSG	11-1-2013	16:30:22	324422.000000	6488.440000	0.460938	-0.222656	-1.023438	0.227523	0.311009	0.267890	-12.817383	-82.183838	4.302979
C:\Users\cware\Desktop\Steller20November\TagTesting20Nov2013\M15.DSG	11-1-2013	16:30:22	324423.000000	6488.460000	0.460938	-0.222656	-1.023438	0.231193	0.309174	0.266055	-13.442993	-79.772949	2.075195
C:\Users\cware\Desktop\Steller20November\TagTesting20Nov2013\M15.DSG	11-1-2013	16:30:22	324424.000000	6488.480000	0.425781	-0.253906	-1.035156	0.235780	0.306422	0.265138	-6.484985	-71.563721	6.973267
C:\Users\cware\Desktop\Steller20November\TagTesting20Nov2013\M15.DSG	11-1-2013	16:30:22	324425.000000	6488.500000	0.460938	-0.312500	-1.003906	0.238532	0.307339	0.264220	4.745483	-76.309204	15.136719
C:\Users\cware\Desktop\Steller20November\TagTesting20Nov2013\M15.DSG	11-1-2013	16:30:22	324426.000000	6488.520000	0.503906	-0.375000	-0.898438	0.242202	0.306422	0.259633	23.895264	-105.239868	21.987915
C:\Users\cware\Desktop\Steller20November\TagTesting20Nov2013\M15.DSG	11-1-2013	16:30:22	324427.000000	6488.540000	0.457031	-0.386719	-0.785156	0.246789	0.306422	0.254128	43.762207	-133.209229	19.805908
C:\Users\cware\Desktop\Steller20November\TagTesting20Nov2013\M15.DSG	11-1-2013	16:30:22	324428.000000	6488.560000	0.402344	-0.347656	-0.832031	0.254128	0.309174	0.244037	65.185547	-152.740479	11.947632
C:\Users\cware\Desktop\Steller20November\TagTesting20Nov2013\M15.DSG	11-1-2013	16:30:22	324429.000000	6488.580000	0.238281	-0.253906	-0.898438	0.259633	0.311009	0.235780	74.493408	-152.252197	-1.007080
C:\Users\cware\Desktop\Steller20November\TagTesting20Nov2013\M15.DSG	11-1-2013	16:30:22	324430.000000	6488.600000	0.046875	-0.179688	-1.019531	0.264220	0.311927	0.228440	78.094482	-133.377075	-20.431519
C:\Users\cware\Desktop\Steller20November\TagTesting20Nov2013\M15.DSG	11-1-2013	16:30:22	324431.000000	6488.620000	-0.113281	-0.207031	-1.210938	0.275229	0.311927	0.213761	70.816040	-118.194580	-27.862549
C:\Users\cware\Desktop\Steller20November\TagTesting20Nov2013\M15.DSG	11-1-2013	16:30:22	324432.000000	6488.640000	-0.199219	-0.316406	-1.242188	0.278899	0.312844	0.207339	56.854248	-101.470947	-29.953003
C:\Users\cware\Desktop\Steller20November\TagTesting20Nov2013\M15.DSG	11-1-2013	16:30:22	324433.000000	6488.660000	-0.296875	-0.457031	-1.250000	0.287156	0.311927	0.195413	44.525146	-79.849243	-23.880005
C:\Users\cware\Desktop\Steller20November\TagTesting20Nov2013\M15.DSG	11-1-2013	16:30:22	324434.000000	6488.680000	-0.363281	-0.593750	-1.242188	0.290826	0.311927	0.190826	23.727417	-59.753418	-8.056641
C:\Users\cware\Desktop\Steller20November\TagTesting20Nov2013\M15.DSG	11-1-2013	16:30:22	324435.000000	6488.700000	-0.375000	-0.656250	-1.265625	0.291743	0.311009	0.185321	13.244629	-43.075562	2.761841
C:\Users\cware\Desktop\Steller20November\TagTesting20Nov2013\M15.DSG	11-1-2013	16:30:22	324436.000000	6488.720000	-0.363281	-0.679688	-1.246094	0.291743	0.311927	0.184404	6.820679	-21.102905	8.377075
C:\Users\cware\Desktop\Steller20November\TagTesting20Nov2013\M15.DSG	11-1-2013	16:30:22	324437.000000	6488.740000	-0.359375	-0.738281	-1.265625	0.290826	0.311927	0.183486	4.119873	-2.136230	12.054443
C:\Users\cware\Desktop\Steller20November\TagTesting20Nov2013\M15.DSG	11-1-2013	16:30:22	324438.000000	6488.760000	-0.324219	-0.804688	-1.269531	0.288991	0.312844	0.181651	1.541138	22.247314	17.532349
C:\Users\cware\Desktop\Steller20November\TagTesting20Nov2013\M15.DSG	11-1-2013	16:30:22	324439.000000	6488.780000	-0.296875	-0.824219	-1.250000	0.285321	0.314679	0.183486	-4.028320	39.291382	21.743774
C:\Users\cware\Desktop\Steller20November\TagTesting20Nov2013\M15.DSG	11-1-2013	16:30:22	324440.000000	6488.800000	-0.250000	-0.804688	-1.238281	0.283486	0.316514	0.185321	-19.210815	60.424805	26.565552
C:\Users\cware\Desktop\Steller20November\TagTesting20Nov2013\M15.DSG	11-1-2013	16:30:22	324441.000000	6488.820000	-0.218750	-0.750000	-1.203125	0.277982	0.317431	0.189908	-34.591675	79.254150	31.112671
C:\Users\cware\Desktop\Steller20November\TagTesting20Nov2013\M15.DSG	11-1-2013	16:30:22	324442.000000	6488.840000	-0.191406	-0.687500	-1.160156	0.274312	0.317431	0.196330	-47.622681	101.669312	35.461426
C:\Users\cware\Desktop\Steller20November\TagTesting20Nov2013\M15.DSG	11-1-2013	16:30:22	324443.000000	6488.860000	-0.136719	-0.613281	-1.121094	0.270642	0.319266	0.206422	-54.519653	115.615845	36.422729
C:\Users\cware\Desktop\Steller20November\TagTesting20Nov2013\M15.DSG	11-1-2013	16:30:22	324444.000000	6488.880000	-0.062500	-0.546875	-1.082031	0.261468	0.319266	0.213761	-64.575195	127.593994	35.995483
C:\Users\cware\Desktop\Steller20November\TagTesting20Nov2013\M15.DSG	11-1-2013	16:30:22	324445.000000	6488.900000	0.019531	-0.488281	-1.058594	0.255046	0.318349	0.220183	-69.000244	132.324219	32.348633
C:\Users\cware\Desktop\Steller20November\TagTesting20Nov2013\M15.DSG	11-1-2013	16:30:22	324446.000000	6488.920000	0.089844	-0.488281	-1.058594	0.243119	0.316514	0.233028	-72.601318	141.036987	26.458740
C:\Users\cware\Desktop\Steller20November\TagTesting20Nov2013\M15.DSG	11-1-2013	16:30:22	324447.000000	6488.940000	0.164063	-0.476563	-1.054688	0.235780	0.315596	0.238532	-73.287964	145.523071	21.179199
C:\Users\cware\Desktop\Steller20November\TagTesting20Nov2013\M15.DSG	11-1-2013	16:30:22	324448.000000	6488.960000	0.246094	-0.437500	-1.027344	0.222936	0.311927	0.253211	-72.799683	147.918701	17.242432
C:\Users\cware\Desktop\Steller20November\TagTesting20Nov2013\M15.DSG	11-1-2013	16:30:22	324449.000000	6488.980000	0.328125	-0.394531	-0.976563	0.215596	0.310092	0.257798	-73.226929	149.154663	12.969971
C:\Users\cware\Desktop\Steller20November\TagTesting20Nov2013\M15.DSG	11-1-2013	16:30:22	324450.000000	6489.000000	0.492188	-0.250000	-0.902344	0.201835	0.305505	0.268807	-71.243286	148.727417	9.292603
C:\Users\cware\Desktop\Steller20November\TagTesting20Nov2013\M15.DSG	11-1-2013	16:30:22	324451.000000	6489.020000	0.492188	-0.250000	-0.902344	0.193578	0.302752	0.274312	-67.947388	141.204834	5.142212
C:\Users\cware\Desktop\Steller20November\TagTesting20Nov2013\M15.DSG	11-1-2013	16:30:22	324452.000000	6489.040000	0.710938	-0.109375	-0.855469	0.178899	0.297248	0.281651	-61.798096	130.187988	4.287720
C:\Users\cware\Desktop\Steller20November\TagTesting20Nov2013\M15.DSG	11-1-2013	16:30:22	324453.000000	6489.060000	0.742188	-0.054688	-0.890625	0.172477	0.294495	0.285321	-60.012817	121.902466	2.578735
C:\Users\cware\Desktop\Steller20November\TagTesting20Nov2013\M15.DSG	11-1-2013	16:30:22	324454.000000	6489.080000	0.765625	-0.027344	-0.906250	0.161468	0.288991	0.290826	-58.486938	106.643677	-1.708984
C:\Users\cware\Desktop\Steller20November\TagTesting20Nov2013\M15.DSG	11-1-2013	16:30:22	324455.000000	6489.100000	0.726563	0.015625	-0.855469	0.154128	0.287156	0.292661	-54.870605	99.182129	-7.369995
C:\Users\cware\Desktop\Steller20November\TagTesting20Nov2013\M15.DSG	11-1-2013	16:30:22	324456.000000	6489.120000	0.722656	0.066406	-0.792969	0.144954	0.281651	0.297248	-47.515869	87.295532	-18.173218
C:\Users\cware\Desktop\Steller20November\TagTesting20Nov2013\M15.DSG	11-1-2013	16:30:22	324457.000000	6489.140000	0.710938	0.078125	-0.753906	0.141284	0.279817	0.298165	-39.520264	76.919556	-27.557373
C:\Users\cware\Desktop\Steller20November\TagTesting20Nov2013\M15.DSG	11-1-2013	16:30:22	324458.000000	6489.160000	0.675781	0.101563	-0.710938	0.133945	0.277982	0.300000	-30.364990	69.503784	-36.193848
C:\Users\cware\Desktop\Steller20November\TagTesting20Nov2013\M15.DSG	11-1-2013	16:30:22	324459.000000	6489.180000	0.652344	0.132813	-0.664063	0.133028	0.278899	0.298165	-21.835327	59.921265	-42.968750
C:\Users\cware\Desktop\Steller20November\TagTesting20Nov2013\M15.DSG	11-1-2013	16:30:22	324460.000000	6489.200000	0.621094	0.140625	-0.601563	0.130275	0.279817	0.299083	-13.900757	48.721313	-49.102783
C:\Users\cware\Desktop\Steller20November\TagTesting20Nov2013\M15.DSG	11-1-2013	16:30:22	324461.000000	6489.220000	0.585938	0.121094	-0.546875	0.130275	0.282569	0.298165	-8.590698	36.224365	-53.344727
C:\Users\cware\Desktop\Steller20November\TagTesting20Nov2013\M15.DSG	11-1-2013	16:30:22	324462.000000	6489.240000	0.566406	0.062500	-0.484375	0.133028	0.283486	0.295413	-3.601074	20.950317	-59.341431
C:\Users\cware\Desktop\Steller20November\TagTesting20Nov2013\M15.DSG	11-1-2013	16:30:22	324463.000000	6489.260000	0.601563	0.019531	-0.445313	0.133945	0.286239	0.293578	1.113892	3.906250	-63.598633
C:\Users\cware\Desktop\Steller20November\TagTesting20Nov2013\M15.DSG	11-1-2013	16:30:22	324464.000000	6489.280000	0.664063	-0.007813	-0.472656	0.141284	0.290826	0.289908	7.141113	-15.289307	-65.185547
C:\Users\cware\Desktop\Steller20November\TagTesting20Nov2013\M15.DSG	11-1-2013	16:30:22	324465.000000	6489.300000	0.816406	-0.023438	-0.554688	0.145872	0.292661	0.286239	16.296387	-61.355591	-65.093994
C:\Users\cware\Desktop\Steller20November\TagTesting20Nov2013\M15.DSG	11-1-2013	16:30:22	324466.000000	6489.320000	0.871094	-0.035156	-0.718750	0.159633	0.300000	0.283486	47.241211	-93.917847	-62.011719
C:\Users\cware\Desktop\Steller20November\TagTesting20Nov2013\M15.DSG	11-1-2013	16:30:22	324467.000000	6489.340000	0.785156	-0.152344	-0.773438	0.167890	0.305505	0.277982	89.157104	-84.228516	-50.842285
C:\Users\cware\Desktop\Steller20November\TagTesting20Nov2013\M15.DSG	11-1-2013	16:30:22	324468.000000	6489.360000	0.789063	-0.437500	-0.878906	0.174312	0.310092	0.271560	118.316650	-87.112427	-33.386230
C:\Users\cware\Desktop\Steller20November\TagTesting20Nov2013\M15.DSG	11-1-2013	16:30:22	324469.000000	6489.380000	0.781250	-0.613281	-0.992188	0.184404	0.322018	0.255963	115.982056	-77.774048	-28.625488
C:\Users\cware\Desktop\Steller20November\TagTesting20Nov2013\M15.DSG	11-1-2013	16:30:22	324470.000000	6489.400000	0.871094	-0.773438	-0.914063	0.188991	0.327523	0.248624	70.785522	-98.052979	-17.150879
C:\Users\cware\Desktop\Steller20November\TagTesting20Nov2013\M15.DSG	11-1-2013	16:30:22	324471.000000	6489.420000	0.820313	-1.003906	-0.824219	0.198165	0.333028	0.238532	34.988403	-98.175049	3.219604
C:\Users\cware\Desktop\Steller20November\TagTesting20Nov2013\M15.DSG	11-1-2013	16:30:22	324472.000000	6489.440000	0.699219	-1.082031	-0.832031	0.200917	0.334862	0.236697	3.936768	-77.636719	34.774780
C:\Users\cware\Desktop\Steller20November\TagTesting20Nov2013\M15.DSG	11-1-2013	16:30:22	324473.000000	6489.460000	0.492188	-1.000000	-0.906250	0.200917	0.333945	0.236697	-20.202637	-53.512573	24.856567
C:\Users\cware\Desktop\Steller20November\TagTesting20Nov2013\M15.DSG	11-1-2013	16:30:22	324474.000000	6489.480000	0.726563	-0.765625	-0.718750	0.201835	0.333945	0.236697	-36.941528	-51.666260	-2.243042
C:\Users\cware\Desktop\Steller20November\TagTesting20Nov2013\M15.DSG	11-1-2013	16:30:22	324475.000000	6489.500000	0.828125	-0.718750	-0.640625	0.206422	0.331193	0.239450	-42.129517	-34.408569	-13.046265
C:\Users\cware\Desktop\Steller20November\TagTesting20Nov2013\M15.DSG	11-1-2013	16:30:22	324476.000000	6489.520000	0.546875	-0.718750	-1.019531	0.206422	0.327523	0.243119	-40.191650	-5.462646	-10.589600
C:\Users\cware\Desktop\Steller20November\TagTesting20Nov2013\M15.DSG	11-1-2013	16:30:22	324477.000000	6489.540000	0.546875	-0.718750	-1.019531	0.207339	0.322936	0.247706	-37.445068	26.916504	-5.126953
C:\Users\cware\Desktop\Steller20November\TagTesting20Nov2013\M15.DSG	11-1-2013	16:30:22	324478.000000	6489.560000	0.460938	-0.605469	-0.980469	0.205505	0.322018	0.250459	-32.546997	54.748535	-2.761841
C:\Users\cware\Desktop\Steller20November\TagTesting20Nov2013\M15.DSG	11-1-2013	16:30:22	324479.000000	6489.580000	0.460938	-0.601563	-0.941406	0.199083	0.318349	0.255046	-30.654907	76.782227	0.244141
C:\Users\cware\Desktop\Steller20November\TagTesting20Nov2013\M15.DSG	11-1-2013	16:30:22	324480.000000	6489.600000	0.539063	-0.578125	-0.914063	0.195413	0.316514	0.256881	-26.443481	91.598511	-0.442505
C:\Users\cware\Desktop\Steller20November\TagTesting20Nov2013\M15.DSG	11-1-2013	16:30:22	324481.000000	6489.620000	0.605469	-0.562500	-0.910156	0.189908	0.311927	0.258716	-23.818970	95.321655	-1.831055
C:\Users\cware\Desktop\Steller20November\TagTesting20Nov2013\M15.DSG	11-1-2013	16:30:22	324482.000000	6489.640000	0.652344	-0.546875	-0.910156	0.182569	0.311009	0.264220	-25.054932	100.097656	-1.174927
C:\Users\cware\Desktop\Steller20November\TagTesting20Nov2013\M15.DSG	11-1-2013	16:30:22	324483.000000	6489.660000	0.687500	-0.511719	-0.917969	0.177064	0.307339	0.264220	-24.658203	99.395752	2.410889
C:\Users\cware\Desktop\Steller20November\TagTesting20Nov2013\M15.DSG	11-1-2013	16:30:22	324484.000000	6489.680000	0.761719	-0.468750	-0.937500	0.166972	0.304587	0.268807	-25.054932	84.838867	13.320923
C:\Users\cware\Desktop\Steller20November\TagTesting20Nov2013\M15.DSG	11-1-2013	16:30:22	324485.000000	6489.700000	0.773438	-0.472656	-0.976563	0.161468	0.299083	0.270642	-29.556274	77.865601	28.915405
C:\Users\cware\Desktop\Steller20November\TagTesting20Nov2013\M15.DSG	11-1-2013	16:30:22	324486.000000	6489.720000	0.781250	-0.484375	-1.000000	0.152294	0.295413	0.274312	-31.677246	61.401367	46.234131
C:\Users\cware\Desktop\Steller20November\TagTesting20Nov2013\M15.DSG	11-1-2013	16:30:22	324487.000000	6489.740000	0.750000	-0.488281	-0.925781	0.145872	0.292661	0.276147	-30.014038	60.211182	52.246094
C:\Users\cware\Desktop\Steller20November\TagTesting20Nov2013\M15.DSG	11-1-2013	16:30:22	324488.000000	6489.760000	0.726563	-0.429688	-0.789063	0.135780	0.287156	0.277982	-28.259277	64.132690	46.417236
C:\Users\cware\Desktop\Steller20November\TagTesting20Nov2013\M15.DSG	11-1-2013	16:30:22	324489.000000	6489.780000	0.683594	-0.332031	-0.714844	0.130275	0.284404	0.280734	-28.488159	77.499390	36.178589
C:\Users\cware\Desktop\Steller20November\TagTesting20Nov2013\M15.DSG	11-1-2013	16:30:22	324490.000000	6489.800000	0.710938	-0.304688	-0.691406	0.118349	0.277064	0.282569	-38.055420	77.621460	25.115967
C:\Users\cware\Desktop\Steller20November\TagTesting20Nov2013\M15.DSG	11-1-2013	16:30:22	324491.000000	6489.820000	0.726563	-0.253906	-0.652344	0.112844	0.274312	0.283486	-40.527344	69.473267	18.325806
C:\Users\cware\Desktop\Steller20November\TagTesting20Nov2013\M15.DSG	11-1-2013	16:30:22	324492.000000	6489.840000	0.707031	-0.117188	-0.578125	0.104587	0.266972	0.284404	-32.150269	58.212280	15.655518
C:\Users\cware\Desktop\Steller20November\TagTesting20Nov2013\M15.DSG	11-1-2013	16:30:22	324493.000000	6489.860000	0.757813	0.121094	-0.523438	0.100917	0.263303	0.285321	-18.280029	31.555176	16.998291
C:\Users\cware\Desktop\Steller20November\TagTesting20Nov2013\M15.DSG	11-1-2013	16:30:22	324494.000000	6489.880000	0.777344	0.332031	-0.523438	0.097248	0.259633	0.286239	-2.914429	1.251221	15.335083
C:\Users\cware\Desktop\Steller20November\TagTesting20Nov2013\M15.DSG	11-1-2013	16:30:22	324495.000000	6489.900000	0.718750	0.433594	-0.546875	0.096330	0.258716	0.286239	10.269165	-5.065918	9.277344
C:\Users\cware\Desktop\Steller20November\TagTesting20Nov2013\M15.DSG	11-1-2013	16:30:22	324496.000000	6489.920000	0.726563	0.457031	-0.609375	0.096330	0.258716	0.282569	22.903442	-18.753052	4.287720
C:\Users\cware\Desktop\Steller20November\TagTesting20Nov2013\M15.DSG	11-1-2013	16:30:22	324497.000000	6489.940000	0.839844	0.328125	-0.628906	0.098165	0.259633	0.281651	20.507813	-42.724609	-1.754761
C:\Users\cware\Desktop\Steller20November\TagTesting20Nov2013\M15.DSG	11-1-2013	16:30:22	324498.000000	6489.960000	0.769531	0.132813	-0.667969	0.102752	0.261468	0.282569	-4.150391	-42.541504	-13.137817
C:\Users\cware\Desktop\Steller20November\TagTesting20Nov2013\M15.DSG	11-1-2013	16:30:22	324499.000000	6489.980000	0.699219	-0.007813	-0.820313	0.106422	0.263303	0.282569	-28.884888	-47.683716	-26.321411
C:\Users\cware\Desktop\Steller20November\TagTesting20Nov2013\M15.DSG	11-1-2013	16:30:22	324500.000000	6490.000000	0.613281	-0.097656	-1.027344	0.112844	0.262385	0.285321	-35.095215	-35.949707	-35.720825
C:\Users\cware\Desktop\Steller20November\TagTesting20Nov2013\M15.DSG	11-1-2013	16:30:22	324501.000000	6490.020000	0.605469	-0.117188	-1.121094	0.115596	0.261468	0.286239	-18.768311	-15.625000	-32.150269
C:\Users\cware\Desktop\Steller20November\TagTesting20Nov2013\M15.DSG	11-1-2013	16:30:22	324502.000000	6490.040000	0.605469	-0.042969	-1.125000	0.117431	0.263303	0.286239	-2.716064	-13.000488	-20.370483
C:\Users\cware\Desktop\Steller20November\TagTesting20Nov2013\M15.DSG	11-1-2013	16:30:22	324503.000000	6490.060000	0.687500	0.085938	-1.042969	0.118349	0.264220	0.287156	-1.068115	-11.871338	-22.247314
C:\Users\cware\Desktop\Steller20November\TagTesting20Nov2013\M15.DSG	11-1-2013	16:30:22	324504.000000	6490.080000	0.832031	0.332031	-0.890625	0.119266	0.267890	0.285321	9.246826	9.841919	-21.667480
C:\Users\cware\Desktop\Steller20November\TagTesting20Nov2013\M15.DSG	11-1-2013	16:30:22	324505.000000	6490.100000	0.832031	0.332031	-0.890625	0.119266	0.270642	0.283486	22.918701	35.583496	-12.908936
C:\Users\cware\Desktop\Steller20November\TagTesting20Nov2013\M15.DSG	11-1-2013	16:30:22	324506.000000	6490.120000	1.117188	0.140625	-0.820313	0.118349	0.272477	0.278899	26.367188	15.258789	-5.050659
C:\Users\cware\Desktop\Steller20November\TagTesting20Nov2013\M15.DSG	11-1-2013	16:30:22	324507.000000	6490.140000	1.121094	0.058594	-0.781250	0.116514	0.277982	0.272477	27.496338	1.434326	-2.059937
C:\Users\cware\Desktop\Steller20November\TagTesting20Nov2013\M15.DSG	11-1-2013	16:30:22	324508.000000	6490.160000	1.109375	-0.082031	-0.875000	0.117431	0.281651	0.269725	31.005859	-25.222778	-9.414673
C:\Users\cware\Desktop\Steller20November\TagTesting20Nov2013\M15.DSG	11-1-2013	16:30:22	324509.000000	6490.180000	1.078125	-0.171875	-0.980469	0.119266	0.287156	0.266055	27.542114	-41.976929	-14.678955
C:\Users\cware\Desktop\Steller20November\TagTesting20Nov2013\M15.DSG	11-1-2013	16:30:22	324510.000000	6490.200000	0.902344	-0.261719	-1.007813	0.122936	0.289908	0.262385	15.213013	-27.877808	-13.488770
C:\Users\cware\Desktop\Steller20November\TagTesting20Nov2013\M15.DSG	11-1-2013	16:30:22	324511.000000	6490.220000	0.820313	-0.328125	-0.980469	0.125688	0.297248	0.259633	-3.875732	-15.869141	-9.887695
C:\Users\cware\Desktop\Steller20November\TagTesting20Nov2013\M15.DSG	11-1-2013	16:30:22	324512.000000	6490.240000	0.851563	-0.437500	-1.164063	0.129358	0.300917	0.259633	-3.616333	-47.454834	-30.731201
C:\Users\cware\Desktop\Steller20November\TagTesting20Nov2013\M15.DSG	11-1-2013	16:30:22	324513.000000	6490.260000	0.621094	-0.558594	-1.007813	0.135780	0.309174	0.258716	4.318237	-15.289307	-40.466309
C:\Users\cware\Desktop\Steller20November\TagTesting20Nov2013\M15.DSG	11-1-2013	16:30:22	324514.000000	6490.280000	0.593750	-0.640625	-0.757813	0.137615	0.312844	0.256881	-4.211426	14.205933	-40.435791
C:\Users\cware\Desktop\Steller20November\TagTesting20Nov2013\M15.DSG	11-1-2013	16:30:22	324515.000000	6490.300000	0.703125	-0.562500	-0.613281	0.139450	0.319266	0.255046	-13.565063	18.676758	-43.365479
C:\Users\cware\Desktop\Steller20November\TagTesting20Nov2013\M15.DSG	11-1-2013	16:30:22	324516.000000	6490.320000	0.738281	-0.480469	-0.687500	0.141284	0.322936	0.254128	-12.954712	26.565552	-50.842285
C:\Users\cware\Desktop\Steller20November\TagTesting20Nov2013\M15.DSG	11-1-2013	16:30:22	324517.000000	6490.340000	0.792969	-0.453125	-0.816406	0.144954	0.328440	0.248624	-8.880615	25.619507	-48.355103
C:\Users\cware\Desktop\Steller20November\TagTesting20Nov2013\M15.DSG	11-1-2013	16:30:22	324518.000000	6490.360000	0.832031	-0.414063	-0.851563	0.146789	0.331193	0.248624	-8.071899	18.478394	-43.655396
C:\Users\cware\Desktop\Steller20November\TagTesting20Nov2013\M15.DSG	11-1-2013	16:30:22	324519.000000	6490.380000	0.761719	-0.375000	-0.812500	0.147706	0.336697	0.246789	6.515503	29.373169	-31.524658
C:\Users\cware\Desktop\Steller20November\TagTesting20Nov2013\M15.DSG	11-1-2013	16:30:22	324520.000000	6490.400000	0.824219	-0.292969	-0.722656	0.151376	0.344954	0.238532	12.863159	28.579712	-32.608032
C:\Users\cware\Desktop\Steller20November\TagTesting20Nov2013\M15.DSG	11-1-2013	16:30:22	324521.000000	6490.420000	0.757813	-0.308594	-0.660156	0.154128	0.350459	0.235780	26.397705	17.150879	-26.672363
C:\Users\cware\Desktop\Steller20November\TagTesting20Nov2013\M15.DSG	11-1-2013	16:30:22	324522.000000	6490.440000	0.804688	-0.316406	-0.523438	0.157798	0.362385	0.225688	35.888672	3.555298	-23.635864
C:\Users\cware\Desktop\Steller20November\TagTesting20Nov2013\M15.DSG	11-1-2013	16:30:22	324523.000000	6490.460000	0.773438	-0.371094	-0.445313	0.159633	0.366972	0.219266	38.223267	-14.602661	-16.555786
C:\Users\cware\Desktop\Steller20November\TagTesting20Nov2013\M15.DSG	11-1-2013	16:30:22	324524.000000	6490.480000	0.753906	-0.410156	-0.398438	0.166972	0.378899	0.203670	42.404175	-26.672363	-6.973267
C:\Users\cware\Desktop\Steller20November\TagTesting20Nov2013\M15.DSG	11-1-2013	16:30:22	324525.000000	6490.500000	0.726563	-0.406250	-0.328125	0.168807	0.385321	0.195413	51.956177	-32.974243	-8.911133
C:\Users\cware\Desktop\Steller20November\TagTesting20Nov2013\M15.DSG	11-1-2013	16:30:22	324526.000000	6490.520000	0.656250	-0.421875	-0.273438	0.175229	0.395413	0.176147	84.808350	-36.697388	-23.803711
C:\Users\cware\Desktop\Steller20November\TagTesting20Nov2013\M15.DSG	11-1-2013	16:30:22	324527.000000	6490.540000	0.621094	-0.582031	-0.304688	0.180734	0.400000	0.163303	95.367432	-38.864136	-29.632568
C:\Users\cware\Desktop\Steller20November\TagTesting20Nov2013\M15.DSG	11-1-2013	16:30:22	324528.000000	6490.560000	0.601563	-0.640625	-0.343750	0.188073	0.406422	0.137615	98.861694	-34.469604	-36.499023
C:\Users\cware\Desktop\Steller20November\TagTesting20Nov2013\M15.DSG	11-1-2013	16:30:22	324529.000000	6490.580000	0.660156	-0.644531	-0.363281	0.192661	0.409174	0.122936	104.354858	-35.720825	-37.445068
C:\Users\cware\Desktop\Steller20November\TagTesting20Nov2013\M15.DSG	11-1-2013	16:30:22	324530.000000	6490.600000	0.906250	-0.824219	-0.320313	0.199083	0.408257	0.099083	86.181641	-46.539307	-37.582397
C:\Users\cware\Desktop\Steller20November\TagTesting20Nov2013\M15.DSG	11-1-2013	16:30:22	324531.000000	6490.620000	0.906250	-0.824219	-0.320313	0.202752	0.406422	0.089908	63.140869	-57.434082	-36.056519
C:\Users\cware\Desktop\Steller20November\TagTesting20Nov2013\M15.DSG	11-1-2013	16:30:22	324532.000000	6490.640000	0.878906	-0.992188	-0.464844	0.206422	0.404587	0.077064	32.760620	-88.928223	-15.670776
C:\Users\cware\Desktop\Steller20November\TagTesting20Nov2013\M15.DSG	11-1-2013	16:30:22	324533.000000	6490.660000	0.601563	-0.941406	-0.648438	0.205505	0.400917	0.072477	7.278442	-82.931519	9.841919
C:\Users\cware\Desktop\Steller20November\TagTesting20Nov2013\M15.DSG	11-1-2013	16:30:22	324534.000000	6490.680000	0.531250	-0.792969	-0.718750	0.200917	0.398165	0.070642	-15.167236	-69.366455	19.104004
C:\Users\cware\Desktop\Steller20November\TagTesting20Nov2013\M15.DSG	11-1-2013	16:30:22	324535.000000	6490.700000	0.683594	-0.652344	-0.656250	0.199083	0.396330	0.072477	-25.711060	-75.241089	12.115479
C:\Users\cware\Desktop\Steller20November\TagTesting20Nov2013\M15.DSG	11-1-2013	16:30:22	324536.000000	6490.720000	0.820313	-0.640625	-0.582031	0.194495	0.393578	0.076147	-22.186279	-99.777222	3.417969
C:\Users\cware\Desktop\Steller20November\TagTesting20Nov2013\M15.DSG	11-1-2013	16:30:22	324537.000000	6490.740000	0.785156	-0.722656	-0.609375	0.192661	0.392661	0.078899	-22.613525	-103.729248	3.280640
C:\Users\cware\Desktop\Steller20November\TagTesting20Nov2013\M15.DSG	11-1-2013	16:30:22	324538.000000	6490.760000	0.703125	-0.843750	-0.621094	0.188991	0.389908	0.088073	-32.135010	-77.835083	12.405396
C:\Users\cware\Desktop\Steller20November\TagTesting20Nov2013\M15.DSG	11-1-2013	16:30:22	324539.000000	6490.780000	0.687500	-0.957031	-0.562500	0.188991	0.389908	0.092661	-37.765503	-63.446045	20.645142
C:\Users\cware\Desktop\Steller20November\TagTesting20Nov2013\M15.DSG	11-1-2013	16:30:22	324540.000000	6490.800000	0.617188	-1.000000	-0.554688	0.183486	0.386239	0.110092	-46.264648	-46.691895	30.242920
C:\Users\cware\Desktop\Steller20November\TagTesting20Nov2013\M15.DSG	11-1-2013	16:30:22	324541.000000	6490.820000	0.628906	-0.933594	-0.597656	0.179817	0.384404	0.119266	-48.492432	-42.755127	41.061401
C:\Users\cware\Desktop\Steller20November\TagTesting20Nov2013\M15.DSG	11-1-2013	16:30:22	324542.000000	6490.840000	0.582031	-0.839844	-0.621094	0.177064	0.378899	0.129358	-45.578003	-40.222168	51.940918
C:\Users\cware\Desktop\Steller20November\TagTesting20Nov2013\M15.DSG	11-1-2013	16:30:22	324543.000000	6490.860000	0.527344	-0.746094	-0.628906	0.172477	0.376147	0.145872	-33.432007	-44.540405	58.197021
C:\Users\cware\Desktop\Steller20November\TagTesting20Nov2013\M15.DSG	11-1-2013	16:30:22	324544.000000	6490.880000	0.480469	-0.683594	-0.656250	0.168807	0.374312	0.155046	-23.162842	-47.683716	61.782837
C:\Users\cware\Desktop\Steller20November\TagTesting20Nov2013\M15.DSG	11-1-2013	16:30:22	324545.000000	6490.900000	0.429688	-0.656250	-0.695313	0.163303	0.368807	0.166055	-12.237549	-43.029785	65.567017
C:\Users\cware\Desktop\Steller20November\TagTesting20Nov2013\M15.DSG	11-1-2013	16:30:22	324546.000000	6490.920000	0.433594	-0.660156	-0.683594	0.160550	0.366972	0.171560	-7.171631	-28.915405	70.434570
C:\Users\cware\Desktop\Steller20November\TagTesting20Nov2013\M15.DSG	11-1-2013	16:30:22	324547.000000	6490.940000	0.464844	-0.710938	-0.675781	0.154128	0.362385	0.180734	-8.163452	-9.262085	75.988770
C:\Users\cware\Desktop\Steller20November\TagTesting20Nov2013\M15.DSG	11-1-2013	16:30:22	324548.000000	6490.960000	0.500000	-0.714844	-0.699219	0.150459	0.359633	0.185321	-27.023315	12.680054	84.167480
C:\Users\cware\Desktop\Steller20November\TagTesting20Nov2013\M15.DSG	11-1-2013	16:30:22	324549.000000	6490.980000	0.527344	-0.695313	-0.687500	0.141284	0.352294	0.194495	-45.379639	26.702881	95.962524
C:\Users\cware\Desktop\Steller20November\TagTesting20Nov2013\M15.DSG	11-1-2013	16:30:22	324550.000000	6491.000000	0.562500	-0.652344	-0.785156	0.135780	0.347706	0.200917	-57.174683	21.682739	111.602783
C:\Users\cware\Desktop\Steller20November\TagTesting20Nov2013\M15.DSG	11-1-2013	16:30:22	324551.000000	6491.020000	0.535156	-0.484375	-0.941406	0.123853	0.335780	0.211927	-52.490234	19.638062	112.670898
C:\Users\cware\Desktop\Steller20November\TagTesting20Nov2013\M15.DSG	11-1-2013	16:30:22	324552.000000	6491.040000	0.507813	-0.292969	-1.031250	0.119266	0.330275	0.217431	-39.077759	19.897461	102.844238
C:\Users\cware\Desktop\Steller20November\TagTesting20Nov2013\M15.DSG	11-1-2013	16:30:22	324553.000000	6491.060000	0.457031	-0.167969	-1.085938	0.108257	0.319266	0.224771	-29.266357	30.197144	92.391968
C:\Users\cware\Desktop\Steller20November\TagTesting20Nov2013\M15.DSG	11-1-2013	16:30:22	324554.000000	6491.080000	0.500000	-0.136719	-1.164063	0.102752	0.314679	0.226606	-19.561768	50.643921	85.220337
C:\Users\cware\Desktop\Steller20November\TagTesting20Nov2013\M15.DSG	11-1-2013	16:30:22	324555.000000	6491.100000	0.574219	-0.179688	-1.105469	0.097248	0.306422	0.228440	-3.189087	63.720703	78.414917
C:\Users\cware\Desktop\Steller20November\TagTesting20Nov2013\M15.DSG	11-1-2013	16:30:22	324556.000000	6491.120000	0.683594	-0.191406	-1.046875	0.086239	0.303670	0.228440	17.013550	59.402466	65.383911
C:\Users\cware\Desktop\Steller20November\TagTesting20Nov2013\M15.DSG	11-1-2013	16:30:22	324557.000000	6491.140000	0.707031	-0.187500	-1.039063	0.081651	0.300917	0.225688	35.064697	68.222046	50.384521
C:\Users\cware\Desktop\Steller20November\TagTesting20Nov2013\M15.DSG	11-1-2013	16:30:22	324558.000000	6491.160000	0.644531	-0.179688	-0.996094	0.071560	0.297248	0.222018	57.312012	76.202393	32.943726
C:\Users\cware\Desktop\Steller20November\TagTesting20Nov2013\M15.DSG	11-1-2013	16:30:22	324559.000000	6491.180000	0.644531	-0.179688	-0.996094	0.066972	0.296330	0.216514	67.092896	67.230225	26.168823
C:\Users\cware\Desktop\Steller20November\TagTesting20Nov2013\M15.DSG	11-1-2013	16:30:22	324560.000000	6491.200000	0.710938	-0.195313	-0.957031	0.060550	0.296330	0.206422	70.098877	48.751831	29.891968
[truncated: 19,538 more rows]
