# Supplementary material for: Averaged Propulsive Body Acceleration (APBA) Can Be Calculated from Biologging Tags That Incorporate Gyroscopes and Accelerometers to Estimate Swimming Speed, Hydrodynamic Drag and Energy Expenditure for Steller Sea Lions
Source: PLoS One. 2016 Jun 10;11(6):e0157326. doi: 10.1371/journal.pone.0157326 (PMC4902303; doi:10.1371/journal.pone.0157326)
Supplement: S2 Data — Each file contains a 50Hz time series. Provided are calibrated accelerometer and gyro measurements, together with the estimated gravity vector, and the estimated dynamic accelerations by the different methods. The small files with the suffix.txt are configuration files used in C++ processing. (ZIP) [file pone.0157326.s002.zip › BoniNov_20/Mb15_PTMP_20_11_13.csv]

FileName	FileDate	FileTime	Sample	Time from Start (s)	Pressure	Temperature
C:\Users\cware\Desktop\Steller20November\TagTesting20Nov2013\M15.DSG	11-1-2013	16:30:22	80654.000000	8065.400000	49481.127277	20.000000
C:\Users\cware\Desktop\Steller20November\TagTesting20Nov2013\M15.DSG	11-1-2013	16:30:22	80655.000000	8065.500000	49482.322353	20.000000
C:\Users\cware\Desktop\Steller20November\TagTesting20Nov2013\M15.DSG	11-1-2013	16:30:22	80656.000000	8065.600000	49482.844995	20.000000
C:\Users\cware\Desktop\Steller20November\TagTesting20Nov2013\M15.DSG	11-1-2013	16:30:22	80657.000000	8065.700000	49482.670602	20.000000
C:\Users\cware\Desktop\Steller20November\TagTesting20Nov2013\M15.DSG	11-1-2013	16:30:22	80658.000000	8065.800000	49480.405429	20.000000
C:\Users\cware\Desktop\Steller20November\TagTesting20Nov2013\M15.DSG	11-1-2013	16:30:22	80659.000000	8065.900000	49481.699657	20.000000
C:\Users\cware\Desktop\Steller20November\TagTesting20Nov2013\M15.DSG	11-1-2013	16:30:22	80660.000000	8066.000000	49480.504828	20.000000
C:\Users\cware\Desktop\Steller20November\TagTesting20Nov2013\M15.DSG	11-1-2013	16:30:22	80661.000000	8066.100000	49479.185579	20.000000
C:\Users\cware\Desktop\Steller20November\TagTesting20Nov2013\M15.DSG	11-1-2013	16:30:22	80662.000000	8066.200000	49478.363789	20.000000
C:\Users\cware\Desktop\Steller20November\TagTesting20Nov2013\M15.DSG	11-1-2013	16:30:22	80663.000000	8066.300000	49481.176412	20.000000
C:\Users\cware\Desktop\Steller20November\TagTesting20Nov2013\M15.DSG	11-1-2013	16:30:22	80664.000000	8066.400000	49482.296430	20.000000
C:\Users\cware\Desktop\Steller20November\TagTesting20Nov2013\M15.DSG	11-1-2013	16:30:22	80665.000000	8066.500000	49479.906841	20.000000
C:\Users\cware\Desktop\Steller20November\TagTesting20Nov2013\M15.DSG	11-1-2013	16:30:22	80666.000000	8066.600000	49479.583627	20.000000
C:\Users\cware\Desktop\Steller20November\TagTesting20Nov2013\M15.DSG	11-1-2013	16:30:22	80667.000000	8066.700000	49480.902932	20.000000
C:\Users\cware\Desktop\Steller20November\TagTesting20Nov2013\M15.DSG	11-1-2013	16:30:22	80668.000000	8066.800000	49481.027292	20.000000
C:\Users\cware\Desktop\Steller20November\TagTesting20Nov2013\M15.DSG	11-1-2013	16:30:22	80669.000000	8066.900000	49478.911257	20.000000
C:\Users\cware\Desktop\Steller20November\TagTesting20Nov2013\M15.DSG	11-1-2013	16:30:22	80670.000000	8067.000000	49480.056369	20.000000
C:\Users\cware\Desktop\Steller20November\TagTesting20Nov2013\M15.DSG	11-1-2013	16:30:22	80671.000000	8067.100000	49480.653467	20.000000
C:\Users\cware\Desktop\Steller20November\TagTesting20Nov2013\M15.DSG	11-1-2013	16:30:22	80672.000000	8067.200000	49480.055974	20.000000
C:\Users\cware\Desktop\Steller20November\TagTesting20Nov2013\M15.DSG	11-1-2013	16:30:22	80673.000000	8067.300000	49482.769016	20.000000
C:\Users\cware\Desktop\Steller20November\TagTesting20Nov2013\M15.DSG	11-1-2013	16:30:22	80674.000000	8067.400000	49480.130461	20.000000
C:\Users\cware\Desktop\Steller20November\TagTesting20Nov2013\M15.DSG	11-1-2013	16:30:22	80675.000000	8067.500000	49482.619783	20.000000
C:\Users\cware\Desktop\Steller20November\TagTesting20Nov2013\M15.DSG	11-1-2013	16:30:22	80676.000000	8067.600000	49480.603902	20.000000
C:\Users\cware\Desktop\Steller20November\TagTesting20Nov2013\M15.DSG	11-1-2013	16:30:22	80677.000000	8067.700000	49479.831986	20.000000
C:\Users\cware\Desktop\Steller20November\TagTesting20Nov2013\M15.DSG	11-1-2013	16:30:22	80678.000000	8067.800000	49480.827483	20.000000
C:\Users\cware\Desktop\Steller20November\TagTesting20Nov2013\M15.DSG	11-1-2013	16:30:22	80679.000000	8067.900000	49483.141891	20.000000
C:\Users\cware\Desktop\Steller20November\TagTesting20Nov2013\M15.DSG	11-1-2013	16:30:22	80680.000000	8068.000000	49478.437825	20.000000
C:\Users\cware\Desktop\Steller20November\TagTesting20Nov2013\M15.DSG	11-1-2013	16:30:22	80681.000000	8068.100000	49481.026025	20.000000
C:\Users\cware\Desktop\Steller20November\TagTesting20Nov2013\M15.DSG	11-1-2013	16:30:22	80682.000000	8068.200000	49480.204691	20.000000
C:\Users\cware\Desktop\Steller20November\TagTesting20Nov2013\M15.DSG	11-1-2013	16:30:22	80683.000000	8068.300000	49480.602639	20.000000
C:\Users\cware\Desktop\Steller20November\TagTesting20Nov2013\M15.DSG	11-1-2013	16:30:22	80684.000000	8068.400000	49481.822246	20.000000
C:\Users\cware\Desktop\Steller20November\TagTesting20Nov2013\M15.DSG	11-1-2013	16:30:22	80685.000000	8068.500000	49481.573245	20.000000
C:\Users\cware\Desktop\Steller20November\TagTesting20Nov2013\M15.DSG	11-1-2013	16:30:22	80686.000000	8068.600000	49479.731597	20.000000
C:\Users\cware\Desktop\Steller20November\TagTesting20Nov2013\M15.DSG	11-1-2013	16:30:22	80687.000000	8068.700000	49482.394904	20.000000
C:\Users\cware\Desktop\Steller20November\TagTesting20Nov2013\M15.DSG	11-1-2013	16:30:22	80688.000000	8068.800000	49480.751751	20.000000
C:\Users\cware\Desktop\Steller20November\TagTesting20Nov2013\M15.DSG	11-1-2013	16:30:22	80689.000000	8068.900000	49480.303721	20.000000
C:\Users\cware\Desktop\Steller20November\TagTesting20Nov2013\M15.DSG	11-1-2013	16:30:22	80690.000000	8069.000000	49481.523151	20.000000
C:\Users\cware\Desktop\Steller20November\TagTesting20Nov2013\M15.DSG	11-1-2013	16:30:22	80691.000000	8069.100000	49481.273998	20.000000
C:\Users\cware\Desktop\Steller20November\TagTesting20Nov2013\M15.DSG	11-1-2013	16:30:22	80692.000000	8069.200000	49479.730608	20.000000
C:\Users\cware\Desktop\Steller20November\TagTesting20Nov2013\M15.DSG	11-1-2013	16:30:22	80693.000000	8069.300000	49480.825747	20.000000
C:\Users\cware\Desktop\Steller20November\TagTesting20Nov2013\M15.DSG	11-1-2013	16:30:22	80694.000000	8069.400000	49482.319411	20.000000
C:\Users\cware\Desktop\Steller20November\TagTesting20Nov2013\M15.DSG	11-1-2013	16:30:22	80695.000000	8069.500000	49482.941795	20.000000
C:\Users\cware\Desktop\Steller20November\TagTesting20Nov2013\M15.DSG	11-1-2013	16:30:22	80696.000000	8069.600000	49481.099496	20.000000
C:\Users\cware\Desktop\Steller20November\TagTesting20Nov2013\M15.DSG	11-1-2013	16:30:22	80697.000000	8069.700000	49477.465596	20.000000
C:\Users\cware\Desktop\Steller20November\TagTesting20Nov2013\M15.DSG	11-1-2013	16:30:22	80698.000000	8069.800000	49478.386372	20.000000
C:\Users\cware\Desktop\Steller20November\TagTesting20Nov2013\M15.DSG	11-1-2013	16:30:22	80699.000000	8069.900000	49477.714063	20.000000
C:\Users\cware\Desktop\Steller20November\TagTesting20Nov2013\M15.DSG	11-1-2013	16:30:22	80700.000000	8070.000000	49481.995477	20.000000
C:\Users\cware\Desktop\Steller20November\TagTesting20Nov2013\M15.DSG	11-1-2013	16:30:22	80701.000000	8070.100000	49480.178399	20.000000
C:\Users\cware\Desktop\Steller20November\TagTesting20Nov2013\M15.DSG	11-1-2013	16:30:22	80702.000000	8070.200000	49481.672093	20.000000
C:\Users\cware\Desktop\Steller20November\TagTesting20Nov2013\M15.DSG	11-1-2013	16:30:22	80703.000000	8070.300000	49479.904519	20.000000
C:\Users\cware\Desktop\Steller20November\TagTesting20Nov2013\M15.DSG	11-1-2013	16:30:22	80704.000000	8070.400000	49478.709825	20.000000
C:\Users\cware\Desktop\Steller20November\TagTesting20Nov2013\M15.DSG	11-1-2013	16:30:22	80705.000000	8070.500000	49480.800492	20.000000
C:\Users\cware\Desktop\Steller20November\TagTesting20Nov2013\M15.DSG	11-1-2013	16:30:22	80706.000000	8070.600000	49481.148870	20.000000
C:\Users\cware\Desktop\Steller20November\TagTesting20Nov2013\M15.DSG	11-1-2013	16:30:22	80707.000000	8070.700000	49479.356436	20.000000
C:\Users\cware\Desktop\Steller20November\TagTesting20Nov2013\M15.DSG	11-1-2013	16:30:22	80708.000000	8070.800000	49478.933202	20.000000
C:\Users\cware\Desktop\Steller20November\TagTesting20Nov2013\M15.DSG	11-1-2013	16:30:22	80709.000000	8070.900000	49481.247714	20.000000
C:\Users\cware\Desktop\Steller20November\TagTesting20Nov2013\M15.DSG	11-1-2013	16:30:22	80710.000000	8071.000000	49480.874370	20.000000
C:\Users\cware\Desktop\Steller20November\TagTesting20Nov2013\M15.DSG	11-1-2013	16:30:22	80711.000000	8071.100000	49479.952926	20.000000
C:\Users\cware\Desktop\Steller20November\TagTesting20Nov2013\M15.DSG	11-1-2013	16:30:22	80712.000000	8071.200000	49478.908168	20.000000
C:\Users\cware\Desktop\Steller20November\TagTesting20Nov2013\M15.DSG	11-1-2013	16:30:22	80713.000000	8071.300000	49480.376850	20.000000
C:\Users\cware\Desktop\Steller20November\TagTesting20Nov2013\M15.DSG	11-1-2013	16:30:22	80714.000000	8071.400000	49480.127666	20.000000
C:\Users\cware\Desktop\Steller20November\TagTesting20Nov2013\M15.DSG	11-1-2013	16:30:22	80715.000000	8071.500000	49481.943594	20.000000
C:\Users\cware\Desktop\Steller20November\TagTesting20Nov2013\M15.DSG	11-1-2013	16:30:22	80716.000000	8071.600000	49480.550210	20.000000
C:\Users\cware\Desktop\Steller20November\TagTesting20Nov2013\M15.DSG	11-1-2013	16:30:22	80717.000000	8071.700000	49479.753603	20.000000
C:\Users\cware\Desktop\Steller20November\TagTesting20Nov2013\M15.DSG	11-1-2013	16:30:22	80718.000000	8071.800000	49480.077229	20.000000
C:\Users\cware\Desktop\Steller20November\TagTesting20Nov2013\M15.DSG	11-1-2013	16:30:22	80719.000000	8071.900000	49481.545738	20.000000
C:\Users\cware\Desktop\Steller20November\TagTesting20Nov2013\M15.DSG	11-1-2013	16:30:22	80720.000000	8072.000000	49482.914808	20.000000
C:\Users\cware\Desktop\Steller20November\TagTesting20Nov2013\M15.DSG	11-1-2013	16:30:22	80721.000000	8072.100000	49478.757277	20.000000
C:\Users\cware\Desktop\Steller20November\TagTesting20Nov2013\M15.DSG	11-1-2013	16:30:22	80722.000000	8072.200000	49481.246959	20.000000
C:\Users\cware\Desktop\Steller20November\TagTesting20Nov2013\M15.DSG	11-1-2013	16:30:22	80723.000000	8072.300000	49481.819196	20.000000
C:\Users\cware\Desktop\Steller20November\TagTesting20Nov2013\M15.DSG	11-1-2013	16:30:22	80724.000000	8072.400000	49481.072713	20.000000
C:\Users\cware\Desktop\Steller20November\TagTesting20Nov2013\M15.DSG	11-1-2013	16:30:22	80725.000000	8072.500000	49478.060667	20.000000
C:\Users\cware\Desktop\Steller20November\TagTesting20Nov2013\M15.DSG	11-1-2013	16:30:22	80726.000000	8072.600000	49481.545469	20.000000
C:\Users\cware\Desktop\Steller20November\TagTesting20Nov2013\M15.DSG	11-1-2013	16:30:22	80727.000000	8072.700000	49481.346310	20.000000
C:\Users\cware\Desktop\Steller20November\TagTesting20Nov2013\M15.DSG	11-1-2013	16:30:22	80728.000000	8072.800000	49480.201142	20.000000
C:\Users\cware\Desktop\Steller20November\TagTesting20Nov2013\M15.DSG	11-1-2013	16:30:22	80729.000000	8072.900000	49479.827885	20.000000
C:\Users\cware\Desktop\Steller20November\TagTesting20Nov2013\M15.DSG	11-1-2013	16:30:22	80730.000000	8073.000000	49481.346102	20.000000
C:\Users\cware\Desktop\Steller20November\TagTesting20Nov2013\M15.DSG	11-1-2013	16:30:22	80731.000000	8073.100000	49481.146779	20.000000
C:\Users\cware\Desktop\Steller20November\TagTesting20Nov2013\M15.DSG	11-1-2013	16:30:22	80732.000000	8073.200000	49478.829867	20.000000
C:\Users\cware\Desktop\Steller20November\TagTesting20Nov2013\M15.DSG	11-1-2013	16:30:22	80733.000000	8073.300000	49479.177491	20.000000
C:\Users\cware\Desktop\Steller20November\TagTesting20Nov2013\M15.DSG	11-1-2013	16:30:22	80734.000000	8073.400000	49480.323705	20.000000
C:\Users\cware\Desktop\Steller20November\TagTesting20Nov2013\M15.DSG	11-1-2013	16:30:22	80735.000000	8073.500000	49483.408670	20.000000
C:\Users\cware\Desktop\Steller20November\TagTesting20Nov2013\M15.DSG	11-1-2013	16:30:22	80736.000000	8073.600000	49478.856407	20.000000
C:\Users\cware\Desktop\Steller20November\TagTesting20Nov2013\M15.DSG	11-1-2013	16:30:22	80737.000000	8073.700000	49481.692194	20.000000
C:\Users\cware\Desktop\Steller20November\TagTesting20Nov2013\M15.DSG	11-1-2013	16:30:22	80738.000000	8073.800000	49483.359058	20.000000
C:\Users\cware\Desktop\Steller20November\TagTesting20Nov2013\M15.DSG	11-1-2013	16:30:22	80739.000000	8073.900000	49484.079131	20.000000
C:\Users\cware\Desktop\Steller20November\TagTesting20Nov2013\M15.DSG	11-1-2013	16:30:22	80740.000000	8074.000000	49479.426457	20.000000
C:\Users\cware\Desktop\Steller20November\TagTesting20Nov2013\M15.DSG	11-1-2013	16:30:22	80741.000000	8074.100000	49480.696046	20.000000
C:\Users\cware\Desktop\Steller20November\TagTesting20Nov2013\M15.DSG	11-1-2013	16:30:22	80742.000000	8074.200000	49480.995185	20.000000
C:\Users\cware\Desktop\Steller20November\TagTesting20Nov2013\M15.DSG	11-1-2013	16:30:22	80743.000000	8074.300000	49482.588426	20.000000
C:\Users\cware\Desktop\Steller20November\TagTesting20Nov2013\M15.DSG	11-1-2013	16:30:22	80744.000000	8074.400000	49483.359105	20.000000
C:\Users\cware\Desktop\Steller20November\TagTesting20Nov2013\M15.DSG	11-1-2013	16:30:22	80745.000000	8074.500000	49484.203373	20.000000
C:\Users\cware\Desktop\Steller20November\TagTesting20Nov2013\M15.DSG	11-1-2013	16:30:22	80746.000000	8074.600000	49480.542096	20.000000
C:\Users\cware\Desktop\Steller20November\TagTesting20Nov2013\M15.DSG	11-1-2013	16:30:22	80747.000000	8074.700000	49478.880035	20.000000
C:\Users\cware\Desktop\Steller20November\TagTesting20Nov2013\M15.DSG	11-1-2013	16:30:22	80748.000000	8074.800000	49477.610915	20.000000
C:\Users\cware\Desktop\Steller20November\TagTesting20Nov2013\M15.DSG	11-1-2013	16:30:22	80749.000000	8074.900000	49481.891782	20.000000
C:\Users\cware\Desktop\Steller20November\TagTesting20Nov2013\M15.DSG	11-1-2013	16:30:22	80750.000000	8075.000000	49485.361403	20.000000
C:\Users\cware\Desktop\Steller20November\TagTesting20Nov2013\M15.DSG	11-1-2013	16:30:22	80751.000000	8075.100000	49488.007026	20.000000
C:\Users\cware\Desktop\Steller20November\TagTesting20Nov2013\M15.DSG	11-1-2013	16:30:22	80752.000000	8075.200000	49488.055441	20.000000
C:\Users\cware\Desktop\Steller20November\TagTesting20Nov2013\M15.DSG	11-1-2013	16:30:22	80753.000000	8075.300000	49497.119059	20.000000
C:\Users\cware\Desktop\Steller20November\TagTesting20Nov2013\M15.DSG	11-1-2013	16:30:22	80754.000000	8075.400000	49501.666090	20.000000
C:\Users\cware\Desktop\Steller20November\TagTesting20Nov2013\M15.DSG	11-1-2013	16:30:22	80755.000000	8075.500000	49493.253025	20.000000
C:\Users\cware\Desktop\Steller20November\TagTesting20Nov2013\M15.DSG	11-1-2013	16:30:22	80756.000000	8075.600000	49501.748464	20.000000
C:\Users\cware\Desktop\Steller20November\TagTesting20Nov2013\M15.DSG	11-1-2013	16:30:22	80757.000000	8075.700000	49480.696293	20.000000
C:\Users\cware\Desktop\Steller20November\TagTesting20Nov2013\M15.DSG	11-1-2013	16:30:22	80758.000000	8075.800000	49479.526507	20.000000
C:\Users\cware\Desktop\Steller20November\TagTesting20Nov2013\M15.DSG	11-1-2013	16:30:22	80759.000000	8075.900000	49479.277267	20.000000
C:\Users\cware\Desktop\Steller20November\TagTesting20Nov2013\M15.DSG	11-1-2013	16:30:22	80760.000000	8076.000000	49488.074040	20.000000
C:\Users\cware\Desktop\Steller20November\TagTesting20Nov2013\M15.DSG	11-1-2013	16:30:22	80761.000000	8076.100000	49499.675396	20.000000
C:\Users\cware\Desktop\Steller20November\TagTesting20Nov2013\M15.DSG	11-1-2013	16:30:22	80762.000000	8076.200000	49497.837452	20.000000
C:\Users\cware\Desktop\Steller20November\TagTesting20Nov2013\M15.DSG	11-1-2013	16:30:22	80763.000000	8076.300000	49494.156045	20.000000
C:\Users\cware\Desktop\Steller20November\TagTesting20Nov2013\M15.DSG	11-1-2013	16:30:22	80764.000000	8076.400000	49487.609313	20.000000
C:\Users\cware\Desktop\Steller20November\TagTesting20Nov2013\M15.DSG	11-1-2013	16:30:22	80765.000000	8076.500000	49492.407898	20.000000
C:\Users\cware\Desktop\Steller20November\TagTesting20Nov2013\M15.DSG	11-1-2013	16:30:22	80766.000000	8076.600000	49499.398904	20.000000
C:\Users\cware\Desktop\Steller20November\TagTesting20Nov2013\M15.DSG	11-1-2013	16:30:22	80767.000000	8076.700000	49499.280861	20.000000
C:\Users\cware\Desktop\Steller20November\TagTesting20Nov2013\M15.DSG	11-1-2013	16:30:22	80768.000000	8076.800000	49502.306223	20.000000
C:\Users\cware\Desktop\Steller20November\TagTesting20Nov2013\M15.DSG	11-1-2013	16:30:22	80769.000000	8076.900000	49518.062321	20.000000
C:\Users\cware\Desktop\Steller20November\TagTesting20Nov2013\M15.DSG	11-1-2013	16:30:22	80770.000000	8077.000000	49479.575825	20.000000
C:\Users\cware\Desktop\Steller20November\TagTesting20Nov2013\M15.DSG	11-1-2013	16:30:22	80771.000000	8077.100000	49481.691282	20.000000
C:\Users\cware\Desktop\Steller20November\TagTesting20Nov2013\M15.DSG	11-1-2013	16:30:22	80772.000000	8077.200000	49478.255252	20.000000
C:\Users\cware\Desktop\Steller20November\TagTesting20Nov2013\M15.DSG	11-1-2013	16:30:22	80773.000000	8077.300000	49491.455699	20.000000
C:\Users\cware\Desktop\Steller20November\TagTesting20Nov2013\M15.DSG	11-1-2013	16:30:22	80774.000000	8077.400000	49495.135222	20.000000
C:\Users\cware\Desktop\Steller20November\TagTesting20Nov2013\M15.DSG	11-1-2013	16:30:22	80775.000000	8077.500000	49482.886285	20.000000
C:\Users\cware\Desktop\Steller20November\TagTesting20Nov2013\M15.DSG	11-1-2013	16:30:22	80776.000000	8077.600000	49480.446615	20.000000
C:\Users\cware\Desktop\Steller20November\TagTesting20Nov2013\M15.DSG	11-1-2013	16:30:22	80777.000000	8077.700000	49480.421438	20.000000
C:\Users\cware\Desktop\Steller20November\TagTesting20Nov2013\M15.DSG	11-1-2013	16:30:22	80778.000000	8077.800000	49479.550504	20.000000
C:\Users\cware\Desktop\Steller20November\TagTesting20Nov2013\M15.DSG	11-1-2013	16:30:22	80779.000000	8077.900000	49480.720486	20.000000
C:\Users\cware\Desktop\Steller20November\TagTesting20Nov2013\M15.DSG	11-1-2013	16:30:22	80780.000000	8078.000000	49481.118473	20.000000
C:\Users\cware\Desktop\Steller20November\TagTesting20Nov2013\M15.DSG	11-1-2013	16:30:22	80781.000000	8078.100000	49480.570923	20.000000
C:\Users\cware\Desktop\Steller20November\TagTesting20Nov2013\M15.DSG	11-1-2013	16:30:22	80782.000000	8078.200000	49481.015836	20.000000
C:\Users\cware\Desktop\Steller20November\TagTesting20Nov2013\M15.DSG	11-1-2013	16:30:22	80783.000000	8078.300000	49489.347326	20.000000
C:\Users\cware\Desktop\Steller20November\TagTesting20Nov2013\M15.DSG	11-1-2013	16:30:22	80784.000000	8078.400000	49485.836489	20.000000
C:\Users\cware\Desktop\Steller20November\TagTesting20Nov2013\M15.DSG	11-1-2013	16:30:22	80785.000000	8078.500000	49481.074485	20.000000
C:\Users\cware\Desktop\Steller20November\TagTesting20Nov2013\M15.DSG	11-1-2013	16:30:22	80786.000000	8078.600000	49484.413740	20.000000
C:\Users\cware\Desktop\Steller20November\TagTesting20Nov2013\M15.DSG	11-1-2013	16:30:22	80787.000000	8078.700000	49481.833477	20.000000
C:\Users\cware\Desktop\Steller20November\TagTesting20Nov2013\M15.DSG	11-1-2013	16:30:22	80788.000000	8078.800000	49487.354301	20.000000
C:\Users\cware\Desktop\Steller20November\TagTesting20Nov2013\M15.DSG	11-1-2013	16:30:22	80789.000000	8078.900000	49478.926528	20.000000
C:\Users\cware\Desktop\Steller20November\TagTesting20Nov2013\M15.DSG	11-1-2013	16:30:22	80790.000000	8079.000000	49490.617743	20.000000
C:\Users\cware\Desktop\Steller20November\TagTesting20Nov2013\M15.DSG	11-1-2013	16:30:22	80791.000000	8079.100000	49483.706560	20.000000
C:\Users\cware\Desktop\Steller20November\TagTesting20Nov2013\M15.DSG	11-1-2013	16:30:22	80792.000000	8079.200000	49487.315751	20.000000
C:\Users\cware\Desktop\Steller20November\TagTesting20Nov2013\M15.DSG	11-1-2013	16:30:22	80793.000000	8079.300000	49490.401028	20.000000
C:\Users\cware\Desktop\Steller20November\TagTesting20Nov2013\M15.DSG	11-1-2013	16:30:22	80794.000000	8079.400000	49477.458588	20.000000
C:\Users\cware\Desktop\Steller20November\TagTesting20Nov2013\M15.DSG	11-1-2013	16:30:22	80795.000000	8079.500000	49494.327817	20.000000
C:\Users\cware\Desktop\Steller20November\TagTesting20Nov2013\M15.DSG	11-1-2013	16:30:22	80796.000000	8079.600000	49479.375117	20.000000
C:\Users\cware\Desktop\Steller20November\TagTesting20Nov2013\M15.DSG	11-1-2013	16:30:22	80797.000000	8079.700000	49489.566918	20.000000
C:\Users\cware\Desktop\Steller20November\TagTesting20Nov2013\M15.DSG	11-1-2013	16:30:22	80798.000000	8079.800000	49480.719214	20.000000
C:\Users\cware\Desktop\Steller20November\TagTesting20Nov2013\M15.DSG	11-1-2013	16:30:22	80799.000000	8079.900000	49489.812976	20.000000
C:\Users\cware\Desktop\Steller20November\TagTesting20Nov2013\M15.DSG	11-1-2013	16:30:22	80800.000000	8080.000000	49479.642844	20.000000
C:\Users\cware\Desktop\Steller20November\TagTesting20Nov2013\M15.DSG	11-1-2013	16:30:22	80801.000000	8080.100000	49478.836729	20.000000
C:\Users\cware\Desktop\Steller20November\TagTesting20Nov2013\M15.DSG	11-1-2013	16:30:22	80802.000000	8080.200000	49485.323668	20.000000
C:\Users\cware\Desktop\Steller20November\TagTesting20Nov2013\M15.DSG	11-1-2013	16:30:22	80803.000000	8080.300000	49494.360497	20.000000
C:\Users\cware\Desktop\Steller20November\TagTesting20Nov2013\M15.DSG	11-1-2013	16:30:22	80804.000000	8080.400000	49491.619924	20.000000
C:\Users\cware\Desktop\Steller20November\TagTesting20Nov2013\M15.DSG	11-1-2013	16:30:22	80805.000000	8080.500000	49480.121309	20.000000
C:\Users\cware\Desktop\Steller20November\TagTesting20Nov2013\M15.DSG	11-1-2013	16:30:22	80806.000000	8080.600000	49477.906392	20.000000
C:\Users\cware\Desktop\Steller20November\TagTesting20Nov2013\M15.DSG	11-1-2013	16:30:22	80807.000000	8080.700000	49482.287000	20.000000
C:\Users\cware\Desktop\Steller20November\TagTesting20Nov2013\M15.DSG	11-1-2013	16:30:22	80808.000000	8080.800000	49480.594104	20.000000
C:\Users\cware\Desktop\Steller20November\TagTesting20Nov2013\M15.DSG	11-1-2013	16:30:22	80809.000000	8080.900000	49478.229081	20.000000
C:\Users\cware\Desktop\Steller20November\TagTesting20Nov2013\M15.DSG	11-1-2013	16:30:22	80810.000000	8081.000000	49484.621217	20.000000
C:\Users\cware\Desktop\Steller20November\TagTesting20Nov2013\M15.DSG	11-1-2013	16:30:22	80811.000000	8081.100000	49486.137498	20.000000
C:\Users\cware\Desktop\Steller20November\TagTesting20Nov2013\M15.DSG	11-1-2013	16:30:22	80812.000000	8081.200000	49488.035702	20.000000
C:\Users\cware\Desktop\Steller20November\TagTesting20Nov2013\M15.DSG	11-1-2013	16:30:22	80813.000000	8081.300000	49480.044033	20.000000
C:\Users\cware\Desktop\Steller20November\TagTesting20Nov2013\M15.DSG	11-1-2013	16:30:22	80814.000000	8081.400000	49487.291574	20.000000
C:\Users\cware\Desktop\Steller20November\TagTesting20Nov2013\M15.DSG	11-1-2013	16:30:22	80815.000000	8081.500000	49497.054250	20.000000
C:\Users\cware\Desktop\Steller20November\TagTesting20Nov2013\M15.DSG	11-1-2013	16:30:22	80816.000000	8081.600000	49489.273972	20.000000
C:\Users\cware\Desktop\Steller20November\TagTesting20Nov2013\M15.DSG	11-1-2013	16:30:22	80817.000000	8081.700000	49480.842862	20.000000
C:\Users\cware\Desktop\Steller20November\TagTesting20Nov2013\M15.DSG	11-1-2013	16:30:22	80818.000000	8081.800000	49480.393692	20.000000
C:\Users\cware\Desktop\Steller20November\TagTesting20Nov2013\M15.DSG	11-1-2013	16:30:22	80819.000000	8081.900000	49485.806199	20.000000
C:\Users\cware\Desktop\Steller20November\TagTesting20Nov2013\M15.DSG	11-1-2013	16:30:22	80820.000000	8082.000000	49480.171149	20.000000
C:\Users\cware\Desktop\Steller20November\TagTesting20Nov2013\M15.DSG	11-1-2013	16:30:22	80821.000000	8082.100000	49479.623016	20.000000
C:\Users\cware\Desktop\Steller20November\TagTesting20Nov2013\M15.DSG	11-1-2013	16:30:22	80822.000000	8082.200000	49479.174835	20.000000
C:\Users\cware\Desktop\Steller20November\TagTesting20Nov2013\M15.DSG	11-1-2013	16:30:22	80823.000000	8082.300000	49481.464586	20.000000
C:\Users\cware\Desktop\Steller20November\TagTesting20Nov2013\M15.DSG	11-1-2013	16:30:22	80824.000000	8082.400000	49479.422422	20.000000
C:\Users\cware\Desktop\Steller20November\TagTesting20Nov2013\M15.DSG	11-1-2013	16:30:22	80825.000000	8082.500000	49482.951776	20.000000
C:\Users\cware\Desktop\Steller20November\TagTesting20Nov2013\M15.DSG	11-1-2013	16:30:22	80826.000000	8082.600000	49481.236080	20.000000
C:\Users\cware\Desktop\Steller20November\TagTesting20Nov2013\M15.DSG	11-1-2013	16:30:22	80827.000000	8082.700000	49483.497946	20.000000
C:\Users\cware\Desktop\Steller20November\TagTesting20Nov2013\M15.DSG	11-1-2013	16:30:22	80828.000000	8082.800000	49483.474400	20.000000
C:\Users\cware\Desktop\Steller20November\TagTesting20Nov2013\M15.DSG	11-1-2013	16:30:22	80829.000000	8082.900000	49481.302982	20.000000
C:\Users\cware\Desktop\Steller20November\TagTesting20Nov2013\M15.DSG	11-1-2013	16:30:22	80830.000000	8083.000000	49482.232705	20.000000
C:\Users\cware\Desktop\Steller20November\TagTesting20Nov2013\M15.DSG	11-1-2013	16:30:22	80831.000000	8083.100000	49481.112042	20.000000
C:\Users\cware\Desktop\Steller20November\TagTesting20Nov2013\M15.DSG	11-1-2013	16:30:22	80832.000000	8083.200000	49478.949237	20.000000
C:\Users\cware\Desktop\Steller20November\TagTesting20Nov2013\M15.DSG	11-1-2013	16:30:22	80833.000000	8083.300000	49477.629510	20.000000
C:\Users\cware\Desktop\Steller20November\TagTesting20Nov2013\M15.DSG	11-1-2013	16:30:22	80834.000000	8083.400000	49477.753705	20.000000
C:\Users\cware\Desktop\Steller20November\TagTesting20Nov2013\M15.DSG	11-1-2013	16:30:22	80835.000000	8083.500000	49479.523144	20.000000
C:\Users\cware\Desktop\Steller20November\TagTesting20Nov2013\M15.DSG	11-1-2013	16:30:22	80836.000000	8083.600000	49478.350477	20.000000
C:\Users\cware\Desktop\Steller20November\TagTesting20Nov2013\M15.DSG	11-1-2013	16:30:22	80837.000000	8083.700000	49481.265358	20.000000
C:\Users\cware\Desktop\Steller20November\TagTesting20Nov2013\M15.DSG	11-1-2013	16:30:22	80838.000000	8083.800000	49479.522949	20.000000
C:\Users\cware\Desktop\Steller20November\TagTesting20Nov2013\M15.DSG	11-1-2013	16:30:22	80839.000000	8083.900000	49479.049100	20.000000
C:\Users\cware\Desktop\Steller20November\TagTesting20Nov2013\M15.DSG	11-1-2013	16:30:22	80840.000000	8084.000000	49479.645504	20.000000
C:\Users\cware\Desktop\Steller20November\TagTesting20Nov2013\M15.DSG	11-1-2013	16:30:22	80841.000000	8084.100000	49478.749315	20.000000
C:\Users\cware\Desktop\Steller20November\TagTesting20Nov2013\M15.DSG	11-1-2013	16:30:22	80842.000000	8084.200000	49481.463757	20.000000
C:\Users\cware\Desktop\Steller20November\TagTesting20Nov2013\M15.DSG	11-1-2013	16:30:22	80843.000000	8084.300000	49481.489065	20.000000
C:\Users\cware\Desktop\Steller20November\TagTesting20Nov2013\M15.DSG	11-1-2013	16:30:22	80844.000000	8084.400000	49481.039721	20.000000
C:\Users\cware\Desktop\Steller20November\TagTesting20Nov2013\M15.DSG	11-1-2013	16:30:22	80845.000000	8084.500000	49483.574684	20.000000
C:\Users\cware\Desktop\Steller20November\TagTesting20Nov2013\M15.DSG	11-1-2013	16:30:22	80846.000000	8084.600000	49481.083593	20.000000
C:\Users\cware\Desktop\Steller20November\TagTesting20Nov2013\M15.DSG	11-1-2013	16:30:22	80847.000000	8084.700000	49482.132282	20.000000
C:\Users\cware\Desktop\Steller20November\TagTesting20Nov2013\M15.DSG	11-1-2013	16:30:22	80848.000000	8084.800000	49479.293424	20.000000
C:\Users\cware\Desktop\Steller20November\TagTesting20Nov2013\M15.DSG	11-1-2013	16:30:22	80849.000000	8084.900000	49482.127526	20.000000
C:\Users\cware\Desktop\Steller20November\TagTesting20Nov2013\M15.DSG	11-1-2013	16:30:22	80850.000000	8085.000000	49482.203497	20.000000
C:\Users\cware\Desktop\Steller20November\TagTesting20Nov2013\M15.DSG	11-1-2013	16:30:22	80851.000000	8085.100000	49479.112361	20.000000
C:\Users\cware\Desktop\Steller20November\TagTesting20Nov2013\M15.DSG	11-1-2013	16:30:22	80852.000000	8085.200000	49481.228109	20.000000
C:\Users\cware\Desktop\Steller20November\TagTesting20Nov2013\M15.DSG	11-1-2013	16:30:22	80853.000000	8085.300000	49480.614842	20.000000
C:\Users\cware\Desktop\Steller20November\TagTesting20Nov2013\M15.DSG	11-1-2013	16:30:22	80854.000000	8085.400000	49477.853482	20.000000
C:\Users\cware\Desktop\Steller20November\TagTesting20Nov2013\M15.DSG	11-1-2013	16:30:22	80855.000000	8085.500000	49479.198377	20.000000
C:\Users\cware\Desktop\Steller20November\TagTesting20Nov2013\M15.DSG	11-1-2013	16:30:22	80856.000000	8085.600000	49479.148564	20.000000
C:\Users\cware\Desktop\Steller20November\TagTesting20Nov2013\M15.DSG	11-1-2013	16:30:22	80857.000000	8085.700000	49480.119066	20.000000
C:\Users\cware\Desktop\Steller20November\TagTesting20Nov2013\M15.DSG	11-1-2013	16:30:22	80858.000000	8085.800000	49479.198008	20.000000
C:\Users\cware\Desktop\Steller20November\TagTesting20Nov2013\M15.DSG	11-1-2013	16:30:22	80859.000000	8085.900000	49478.899260	20.000000
C:\Users\cware\Desktop\Steller20November\TagTesting20Nov2013\M15.DSG	11-1-2013	16:30:22	80860.000000	8086.000000	49479.343037	20.000000
C:\Users\cware\Desktop\Steller20November\TagTesting20Nov2013\M15.DSG	11-1-2013	16:30:22	80861.000000	8086.100000	49459.785907	20.000000
C:\Users\cware\Desktop\Steller20November\TagTesting20Nov2013\M15.DSG	11-1-2013	16:30:22	80862.000000	8086.200000	49459.686087	20.000000
C:\Users\cware\Desktop\Steller20November\TagTesting20Nov2013\M15.DSG	11-1-2013	16:30:22	80863.000000	8086.300000	49464.728043	20.000000
C:\Users\cware\Desktop\Steller20November\TagTesting20Nov2013\M15.DSG	11-1-2013	16:30:22	80864.000000	8086.400000	49480.785395	20.000000
C:\Users\cware\Desktop\Steller20November\TagTesting20Nov2013\M15.DSG	11-1-2013	16:30:22	80865.000000	8086.500000	49484.109932	20.000000
C:\Users\cware\Desktop\Steller20November\TagTesting20Nov2013\M15.DSG	11-1-2013	16:30:22	80866.000000	8086.600000	49487.418962	20.000000
C:\Users\cware\Desktop\Steller20November\TagTesting20Nov2013\M15.DSG	11-1-2013	16:30:22	80867.000000	8086.700000	49487.344146	20.000000
C:\Users\cware\Desktop\Steller20November\TagTesting20Nov2013\M15.DSG	11-1-2013	16:30:22	80868.000000	8086.800000	49486.581053	20.000000
C:\Users\cware\Desktop\Steller20November\TagTesting20Nov2013\M15.DSG	11-1-2013	16:30:22	80869.000000	8086.900000	49482.149996	20.000000
C:\Users\cware\Desktop\Steller20November\TagTesting20Nov2013\M15.DSG	11-1-2013	16:30:22	80870.000000	8087.000000	49479.736355	20.000000
C:\Users\cware\Desktop\Steller20November\TagTesting20Nov2013\M15.DSG	11-1-2013	16:30:22	80871.000000	8087.100000	49481.477930	20.000000
C:\Users\cware\Desktop\Steller20November\TagTesting20Nov2013\M15.DSG	11-1-2013	16:30:22	80872.000000	8087.200000	49482.397526	20.000000
C:\Users\cware\Desktop\Steller20November\TagTesting20Nov2013\M15.DSG	11-1-2013	16:30:22	80873.000000	8087.300000	49484.093498	20.000000
C:\Users\cware\Desktop\Steller20November\TagTesting20Nov2013\M15.DSG	11-1-2013	16:30:22	80874.000000	8087.400000	49482.674724	20.000000
C:\Users\cware\Desktop\Steller20November\TagTesting20Nov2013\M15.DSG	11-1-2013	16:30:22	80875.000000	8087.500000	49485.062464	20.000000
C:\Users\cware\Desktop\Steller20November\TagTesting20Nov2013\M15.DSG	11-1-2013	16:30:22	80876.000000	8087.600000	49479.885913	20.000000
C:\Users\cware\Desktop\Steller20November\TagTesting20Nov2013\M15.DSG	11-1-2013	16:30:22	80877.000000	8087.700000	49481.307594	20.000000
C:\Users\cware\Desktop\Steller20November\TagTesting20Nov2013\M15.DSG	11-1-2013	16:30:22	80878.000000	8087.800000	49481.634536	20.000000
C:\Users\cware\Desktop\Steller20November\TagTesting20Nov2013\M15.DSG	11-1-2013	16:30:22	80879.000000	8087.900000	49480.289962	20.000000
C:\Users\cware\Desktop\Steller20November\TagTesting20Nov2013\M15.DSG	11-1-2013	16:30:22	80880.000000	8088.000000	49482.756141	20.000000
C:\Users\cware\Desktop\Steller20November\TagTesting20Nov2013\M15.DSG	11-1-2013	16:30:22	80881.000000	8088.100000	49480.615888	20.000000
C:\Users\cware\Desktop\Steller20November\TagTesting20Nov2013\M15.DSG	11-1-2013	16:30:22	80882.000000	8088.200000	49480.666030	20.000000
C:\Users\cware\Desktop\Steller20November\TagTesting20Nov2013\M15.DSG	11-1-2013	16:30:22	80883.000000	8088.300000	49479.421307	20.000000
C:\Users\cware\Desktop\Steller20November\TagTesting20Nov2013\M15.DSG	11-1-2013	16:30:22	80884.000000	8088.400000	49477.554321	20.000000
C:\Users\cware\Desktop\Steller20November\TagTesting20Nov2013\M15.DSG	11-1-2013	16:30:22	80885.000000	8088.500000	49480.043560	20.000000
C:\Users\cware\Desktop\Steller20November\TagTesting20Nov2013\M15.DSG	11-1-2013	16:30:22	80886.000000	8088.600000	49479.595466	20.000000
C:\Users\cware\Desktop\Steller20November\TagTesting20Nov2013\M15.DSG	11-1-2013	16:30:22	80887.000000	8088.700000	49479.794728	20.000000
C:\Users\cware\Desktop\Steller20November\TagTesting20Nov2013\M15.DSG	11-1-2013	16:30:22	80888.000000	8088.800000	49480.143198	20.000000
C:\Users\cware\Desktop\Steller20November\TagTesting20Nov2013\M15.DSG	11-1-2013	16:30:22	80889.000000	8088.900000	49476.134836	20.000000
C:\Users\cware\Desktop\Steller20November\TagTesting20Nov2013\M15.DSG	11-1-2013	16:30:22	80890.000000	8089.000000	49480.016556	20.000000
C:\Users\cware\Desktop\Steller20November\TagTesting20Nov2013\M15.DSG	11-1-2013	16:30:22	80891.000000	8089.100000	49483.301469	20.000000
C:\Users\cware\Desktop\Steller20November\TagTesting20Nov2013\M15.DSG	11-1-2013	16:30:22	80892.000000	8089.200000	49482.406213	20.000000
C:\Users\cware\Desktop\Steller20November\TagTesting20Nov2013\M15.DSG	11-1-2013	16:30:22	80893.000000	8089.300000	49484.223755	20.000000
C:\Users\cware\Desktop\Steller20November\TagTesting20Nov2013\M15.DSG	11-1-2013	16:30:22	80894.000000	8089.400000	49481.410465	20.000000
C:\Users\cware\Desktop\Steller20November\TagTesting20Nov2013\M15.DSG	11-1-2013	16:30:22	80895.000000	8089.500000	49484.123601	20.000000
C:\Users\cware\Desktop\Steller20November\TagTesting20Nov2013\M15.DSG	11-1-2013	16:30:22	80896.000000	8089.600000	49483.602096	20.000000
C:\Users\cware\Desktop\Steller20November\TagTesting20Nov2013\M15.DSG	11-1-2013	16:30:22	80897.000000	8089.700000	49478.947679	20.000000
C:\Users\cware\Desktop\Steller20November\TagTesting20Nov2013\M15.DSG	11-1-2013	16:30:22	80898.000000	8089.800000	49479.769178	20.000000
C:\Users\cware\Desktop\Steller20November\TagTesting20Nov2013\M15.DSG	11-1-2013	16:30:22	80899.000000	8089.900000	49479.943410	20.000000
C:\Users\cware\Desktop\Steller20November\TagTesting20Nov2013\M15.DSG	11-1-2013	16:30:22	80900.000000	8090.000000	49478.823194	20.000000
C:\Users\cware\Desktop\Steller20November\TagTesting20Nov2013\M15.DSG	11-1-2013	16:30:22	80901.000000	8090.100000	49479.769156	20.000000
C:\Users\cware\Desktop\Steller20November\TagTesting20Nov2013\M15.DSG	11-1-2013	16:30:22	80902.000000	8090.200000	49479.420881	20.000000
C:\Users\cware\Desktop\Steller20November\TagTesting20Nov2013\M15.DSG	11-1-2013	16:30:22	80903.000000	8090.300000	49480.640172	20.000000
C:\Users\cware\Desktop\Steller20November\TagTesting20Nov2013\M15.DSG	11-1-2013	16:30:22	80904.000000	8090.400000	49479.719274	20.000000
C:\Users\cware\Desktop\Steller20November\TagTesting20Nov2013\M15.DSG	11-1-2013	16:30:22	80905.000000	8090.500000	49480.391453	20.000000
C:\Users\cware\Desktop\Steller20November\TagTesting20Nov2013\M15.DSG	11-1-2013	16:30:22	80906.000000	8090.600000	49479.644749	20.000000
C:\Users\cware\Desktop\Steller20November\TagTesting20Nov2013\M15.DSG	11-1-2013	16:30:22	80907.000000	8090.700000	49478.126220	20.000000
C:\Users\cware\Desktop\Steller20November\TagTesting20Nov2013\M15.DSG	11-1-2013	16:30:22	80908.000000	8090.800000	49480.018009	20.000000
C:\Users\cware\Desktop\Steller20November\TagTesting20Nov2013\M15.DSG	11-1-2013	16:30:22	80909.000000	8090.900000	49481.934651	20.000000
C:\Users\cware\Desktop\Steller20November\TagTesting20Nov2013\M15.DSG	11-1-2013	16:30:22	80910.000000	8091.000000	49477.877158	20.000000
C:\Users\cware\Desktop\Steller20November\TagTesting20Nov2013\M15.DSG	11-1-2013	16:30:22	80911.000000	8091.100000	49479.669457	20.000000
C:\Users\cware\Desktop\Steller20November\TagTesting20Nov2013\M15.DSG	11-1-2013	16:30:22	80912.000000	8091.200000	49480.614973	20.000000
C:\Users\cware\Desktop\Steller20November\TagTesting20Nov2013\M15.DSG	11-1-2013	16:30:22	80913.000000	8091.300000	49480.385004	20.000000
C:\Users\cware\Desktop\Steller20November\TagTesting20Nov2013\M15.DSG	11-1-2013	16:30:22	80914.000000	8091.400000	49481.482053	20.000000
C:\Users\cware\Desktop\Steller20November\TagTesting20Nov2013\M15.DSG	11-1-2013	16:30:22	80915.000000	8091.500000	49483.368071	20.000000
C:\Users\cware\Desktop\Steller20November\TagTesting20Nov2013\M15.DSG	11-1-2013	16:30:22	80916.000000	8091.600000	49481.679384	20.000000
C:\Users\cware\Desktop\Steller20November\TagTesting20Nov2013\M15.DSG	11-1-2013	16:30:22	80917.000000	8091.700000	49480.183442	20.000000
C:\Users\cware\Desktop\Steller20November\TagTesting20Nov2013\M15.DSG	11-1-2013	16:30:22	80918.000000	8091.800000	49479.561193	20.000000
C:\Users\cware\Desktop\Steller20November\TagTesting20Nov2013\M15.DSG	11-1-2013	16:30:22	80919.000000	8091.900000	49479.907511	20.000000
C:\Users\cware\Desktop\Steller20November\TagTesting20Nov2013\M15.DSG	11-1-2013	16:30:22	80920.000000	8092.000000	49479.345223	20.000000
C:\Users\cware\Desktop\Steller20November\TagTesting20Nov2013\M15.DSG	11-1-2013	16:30:22	80921.000000	8092.100000	49478.617570	20.000000
C:\Users\cware\Desktop\Steller20November\TagTesting20Nov2013\M15.DSG	11-1-2013	16:30:22	80922.000000	8092.200000	49477.684932	20.000000
C:\Users\cware\Desktop\Steller20November\TagTesting20Nov2013\M15.DSG	11-1-2013	16:30:22	80923.000000	8092.300000	49470.020224	20.000000
C:\Users\cware\Desktop\Steller20November\TagTesting20Nov2013\M15.DSG	11-1-2013	16:30:22	80924.000000	8092.400000	49470.322283	20.000000
C:\Users\cware\Desktop\Steller20November\TagTesting20Nov2013\M15.DSG	11-1-2013	16:30:22	80925.000000	8092.500000	49457.408741	20.000000
C:\Users\cware\Desktop\Steller20November\TagTesting20Nov2013\M15.DSG	11-1-2013	16:30:22	80926.000000	8092.600000	49478.025337	20.000000
C:\Users\cware\Desktop\Steller20November\TagTesting20Nov2013\M15.DSG	11-1-2013	16:30:22	80927.000000	8092.700000	49490.030229	20.000000
C:\Users\cware\Desktop\Steller20November\TagTesting20Nov2013\M15.DSG	11-1-2013	16:30:22	80928.000000	8092.800000	49481.851846	20.000000
C:\Users\cware\Desktop\Steller20November\TagTesting20Nov2013\M15.DSG	11-1-2013	16:30:22	80929.000000	8092.900000	49479.839646	20.000000
C:\Users\cware\Desktop\Steller20November\TagTesting20Nov2013\M15.DSG	11-1-2013	16:30:22	80930.000000	8093.000000	49497.703067	20.000000
C:\Users\cware\Desktop\Steller20November\TagTesting20Nov2013\M15.DSG	11-1-2013	16:30:22	80931.000000	8093.100000	49500.408969	20.000000
C:\Users\cware\Desktop\Steller20November\TagTesting20Nov2013\M15.DSG	11-1-2013	16:30:22	80932.000000	8093.200000	49495.467410	20.000000
C:\Users\cware\Desktop\Steller20November\TagTesting20Nov2013\M15.DSG	11-1-2013	16:30:22	80933.000000	8093.300000	49505.993372	20.000000
C:\Users\cware\Desktop\Steller20November\TagTesting20Nov2013\M15.DSG	11-1-2013	16:30:22	80934.000000	8093.400000	49505.056914	20.000000
C:\Users\cware\Desktop\Steller20November\TagTesting20Nov2013\M15.DSG	11-1-2013	16:30:22	80935.000000	8093.500000	49479.095845	20.000000
C:\Users\cware\Desktop\Steller20November\TagTesting20Nov2013\M15.DSG	11-1-2013	16:30:22	80936.000000	8093.600000	49483.775426	20.000000
C:\Users\cware\Desktop\Steller20November\TagTesting20Nov2013\M15.DSG	11-1-2013	16:30:22	80937.000000	8093.700000	49479.618721	20.000000
C:\Users\cware\Desktop\Steller20November\TagTesting20Nov2013\M15.DSG	11-1-2013	16:30:22	80938.000000	8093.800000	49481.360809	20.000000
C:\Users\cware\Desktop\Steller20November\TagTesting20Nov2013\M15.DSG	11-1-2013	16:30:22	80939.000000	8093.900000	49498.941481	20.000000
C:\Users\cware\Desktop\Steller20November\TagTesting20Nov2013\M15.DSG	11-1-2013	16:30:22	80940.000000	8094.000000	49500.294246	20.000000
C:\Users\cware\Desktop\Steller20November\TagTesting20Nov2013\M15.DSG	11-1-2013	16:30:22	80941.000000	8094.100000	49498.186817	20.000000
C:\Users\cware\Desktop\Steller20November\TagTesting20Nov2013\M15.DSG	11-1-2013	16:30:22	80942.000000	8094.200000	49501.117603	20.000000
C:\Users\cware\Desktop\Steller20November\TagTesting20Nov2013\M15.DSG	11-1-2013	16:30:22	80943.000000	8094.300000	49488.131872	20.000000
C:\Users\cware\Desktop\Steller20November\TagTesting20Nov2013\M15.DSG	11-1-2013	16:30:22	80944.000000	8094.400000	49481.162110	20.000000
C:\Users\cware\Desktop\Steller20November\TagTesting20Nov2013\M15.DSG	11-1-2013	16:30:22	80945.000000	8094.500000	49479.917539	20.000000
C:\Users\cware\Desktop\Steller20November\TagTesting20Nov2013\M15.DSG	11-1-2013	16:30:22	80946.000000	8094.600000	49480.390355	20.000000
C:\Users\cware\Desktop\Steller20November\TagTesting20Nov2013\M15.DSG	11-1-2013	16:30:22	80947.000000	8094.700000	49481.062503	20.000000
C:\Users\cware\Desktop\Steller20November\TagTesting20Nov2013\M15.DSG	11-1-2013	16:30:22	80948.000000	8094.800000	49479.394632	20.000000
C:\Users\cware\Desktop\Steller20November\TagTesting20Nov2013\M15.DSG	11-1-2013	16:30:22	80949.000000	8094.900000	49477.982942	20.000000
C:\Users\cware\Desktop\Steller20November\TagTesting20Nov2013\M15.DSG	11-1-2013	16:30:22	80950.000000	8095.000000	49484.957505	20.000000
C:\Users\cware\Desktop\Steller20November\TagTesting20Nov2013\M15.DSG	11-1-2013	16:30:22	80951.000000	8095.100000	49487.055318	20.000000
C:\Users\cware\Desktop\Steller20November\TagTesting20Nov2013\M15.DSG	11-1-2013	16:30:22	80952.000000	8095.200000	49482.176679	20.000000
C:\Users\cware\Desktop\Steller20November\TagTesting20Nov2013\M15.DSG	11-1-2013	16:30:22	80953.000000	8095.300000	49480.237290	20.000000
C:\Users\cware\Desktop\Steller20November\TagTesting20Nov2013\M15.DSG	11-1-2013	16:30:22	80954.000000	8095.400000	49484.763598	20.000000
C:\Users\cware\Desktop\Steller20November\TagTesting20Nov2013\M15.DSG	11-1-2013	16:30:22	80955.000000	8095.500000	49478.299402	20.000000
C:\Users\cware\Desktop\Steller20November\TagTesting20Nov2013\M15.DSG	11-1-2013	16:30:22	80956.000000	8095.600000	49478.896838	20.000000
C:\Users\cware\Desktop\Steller20November\TagTesting20Nov2013\M15.DSG	11-1-2013	16:30:22	80957.000000	8095.700000	49480.912528	20.000000
C:\Users\cware\Desktop\Steller20November\TagTesting20Nov2013\M15.DSG	11-1-2013	16:30:22	80958.000000	8095.800000	49477.531832	20.000000
C:\Users\cware\Desktop\Steller20November\TagTesting20Nov2013\M15.DSG	11-1-2013	16:30:22	80959.000000	8095.900000	49481.967657	20.000000
C:\Users\cware\Desktop\Steller20November\TagTesting20Nov2013\M15.DSG	11-1-2013	16:30:22	80960.000000	8096.000000	49489.112973	20.000000
C:\Users\cware\Desktop\Steller20November\TagTesting20Nov2013\M15.DSG	11-1-2013	16:30:22	80961.000000	8096.100000	49489.090534	20.000000
C:\Users\cware\Desktop\Steller20November\TagTesting20Nov2013\M15.DSG	11-1-2013	16:30:22	80962.000000	8096.200000	49483.401927	20.000000
C:\Users\cware\Desktop\Steller20November\TagTesting20Nov2013\M15.DSG	11-1-2013	16:30:22	80963.000000	8096.300000	49480.713808	20.000000
C:\Users\cware\Desktop\Steller20November\TagTesting20Nov2013\M15.DSG	11-1-2013	16:30:22	80964.000000	8096.400000	49481.908680	20.000000
C:\Users\cware\Desktop\Steller20November\TagTesting20Nov2013\M15.DSG	11-1-2013	16:30:22	80965.000000	8096.500000	49478.946256	20.000000
C:\Users\cware\Desktop\Steller20November\TagTesting20Nov2013\M15.DSG	11-1-2013	16:30:22	80966.000000	8096.600000	49480.774430	20.000000
C:\Users\cware\Desktop\Steller20November\TagTesting20Nov2013\M15.DSG	11-1-2013	16:30:22	80967.000000	8096.700000	49474.957713	20.000000
C:\Users\cware\Desktop\Steller20November\TagTesting20Nov2013\M15.DSG	11-1-2013	16:30:22	80968.000000	8096.800000	49479.250204	20.000000
C:\Users\cware\Desktop\Steller20November\TagTesting20Nov2013\M15.DSG	11-1-2013	16:30:22	80969.000000	8096.900000	49484.530175	20.000000
C:\Users\cware\Desktop\Steller20November\TagTesting20Nov2013\M15.DSG	11-1-2013	16:30:22	80970.000000	8097.000000	49489.987057	20.000000
C:\Users\cware\Desktop\Steller20November\TagTesting20Nov2013\M15.DSG	11-1-2013	16:30:22	80971.000000	8097.100000	49486.955117	20.000000
C:\Users\cware\Desktop\Steller20November\TagTesting20Nov2013\M15.DSG	11-1-2013	16:30:22	80972.000000	8097.200000	49483.488360	20.000000
C:\Users\cware\Desktop\Steller20November\TagTesting20Nov2013\M15.DSG	11-1-2013	16:30:22	80973.000000	8097.300000	49489.001699	20.000000
C:\Users\cware\Desktop\Steller20November\TagTesting20Nov2013\M15.DSG	11-1-2013	16:30:22	80974.000000	8097.400000	49479.792368	20.000000
C:\Users\cware\Desktop\Steller20November\TagTesting20Nov2013\M15.DSG	11-1-2013	16:30:22	80975.000000	8097.500000	49480.489689	20.000000
C:\Users\cware\Desktop\Steller20November\TagTesting20Nov2013\M15.DSG	11-1-2013	16:30:22	80976.000000	8097.600000	49480.838041	20.000000
C:\Users\cware\Desktop\Steller20November\TagTesting20Nov2013\M15.DSG	11-1-2013	16:30:22	80977.000000	8097.700000	49479.966500	20.000000
C:\Users\cware\Desktop\Steller20November\TagTesting20Nov2013\M15.DSG	11-1-2013	16:30:22	80978.000000	8097.800000	49478.871483	20.000000
C:\Users\cware\Desktop\Steller20November\TagTesting20Nov2013\M15.DSG	11-1-2013	16:30:22	80979.000000	8097.900000	49481.858776	20.000000
C:\Users\cware\Desktop\Steller20November\TagTesting20Nov2013\M15.DSG	11-1-2013	16:30:22	80980.000000	8098.000000	49479.966774	20.000000
C:\Users\cware\Desktop\Steller20November\TagTesting20Nov2013\M15.DSG	11-1-2013	16:30:22	80981.000000	8098.100000	49481.236436	20.000000
C:\Users\cware\Desktop\Steller20November\TagTesting20Nov2013\M15.DSG	11-1-2013	16:30:22	80982.000000	8098.200000	49480.888001	20.000000
C:\Users\cware\Desktop\Steller20November\TagTesting20Nov2013\M15.DSG	11-1-2013	16:30:22	80983.000000	8098.300000	49483.999202	20.000000
C:\Users\cware\Desktop\Steller20November\TagTesting20Nov2013\M15.DSG	11-1-2013	16:30:22	80984.000000	8098.400000	49477.776418	20.000000
C:\Users\cware\Desktop\Steller20November\TagTesting20Nov2013\M15.DSG	11-1-2013	16:30:22	80985.000000	8098.500000	49482.132091	20.000000
C:\Users\cware\Desktop\Steller20November\TagTesting20Nov2013\M15.DSG	11-1-2013	16:30:22	80986.000000	8098.600000	49480.190797	20.000000
C:\Users\cware\Desktop\Steller20November\TagTesting20Nov2013\M15.DSG	11-1-2013	16:30:22	80987.000000	8098.700000	49478.423454	20.000000
C:\Users\cware\Desktop\Steller20November\TagTesting20Nov2013\M15.DSG	11-1-2013	16:30:22	80988.000000	8098.800000	49481.484799	20.000000
C:\Users\cware\Desktop\Steller20November\TagTesting20Nov2013\M15.DSG	11-1-2013	16:30:22	80989.000000	8098.900000	49480.713213	20.000000
C:\Users\cware\Desktop\Steller20November\TagTesting20Nov2013\M15.DSG	11-1-2013	16:30:22	80990.000000	8099.000000	49481.136508	20.000000
C:\Users\cware\Desktop\Steller20November\TagTesting20Nov2013\M15.DSG	11-1-2013	16:30:22	80991.000000	8099.100000	49479.045364	20.000000
C:\Users\cware\Desktop\Steller20November\TagTesting20Nov2013\M15.DSG	11-1-2013	16:30:22	80992.000000	8099.200000	49480.439291	20.000000
C:\Users\cware\Desktop\Steller20November\TagTesting20Nov2013\M15.DSG	11-1-2013	16:30:22	80993.000000	8099.300000	49482.262930	20.000000
C:\Users\cware\Desktop\Steller20November\TagTesting20Nov2013\M15.DSG	11-1-2013	16:30:22	80994.000000	8099.400000	49474.548172	20.000000
C:\Users\cware\Desktop\Steller20November\TagTesting20Nov2013\M15.DSG	11-1-2013	16:30:22	80995.000000	8099.500000	49487.523087	20.000000
C:\Users\cware\Desktop\Steller20November\TagTesting20Nov2013\M15.DSG	11-1-2013	16:30:22	80996.000000	8099.600000	49484.656609	20.000000
C:\Users\cware\Desktop\Steller20November\TagTesting20Nov2013\M15.DSG	11-1-2013	16:30:22	80997.000000	8099.700000	49484.048624	20.000000
C:\Users\cware\Desktop\Steller20November\TagTesting20Nov2013\M15.DSG	11-1-2013	16:30:22	80998.000000	8099.800000	49480.762544	20.000000
C:\Users\cware\Desktop\Steller20November\TagTesting20Nov2013\M15.DSG	11-1-2013	16:30:22	80999.000000	8099.900000	49488.911827	20.000000
C:\Users\cware\Desktop\Steller20November\TagTesting20Nov2013\M15.DSG	11-1-2013	16:30:22	81000.000000	8100.000000	49488.364277	20.000000
C:\Users\cware\Desktop\Steller20November\TagTesting20Nov2013\M15.DSG	11-1-2013	16:30:22	81001.000000	8100.100000	49478.203872	20.000000
C:\Users\cware\Desktop\Steller20November\TagTesting20Nov2013\M15.DSG	11-1-2013	16:30:22	81002.000000	8100.200000	49475.467034	20.000000
C:\Users\cware\Desktop\Steller20November\TagTesting20Nov2013\M15.DSG	11-1-2013	16:30:22	81003.000000	8100.300000	49485.340140	20.000000
C:\Users\cware\Desktop\Steller20November\TagTesting20Nov2013\M15.DSG	11-1-2013	16:30:22	81004.000000	8100.400000	49482.144810	20.000000
C:\Users\cware\Desktop\Steller20November\TagTesting20Nov2013\M15.DSG	11-1-2013	16:30:22	81005.000000	8100.500000	49489.757235	20.000000
C:\Users\cware\Desktop\Steller20November\TagTesting20Nov2013\M15.DSG	11-1-2013	16:30:22	81006.000000	8100.600000	49485.351157	20.000000
C:\Users\cware\Desktop\Steller20November\TagTesting20Nov2013\M15.DSG	11-1-2013	16:30:22	81007.000000	8100.700000	49486.969397	20.000000
C:\Users\cware\Desktop\Steller20November\TagTesting20Nov2013\M15.DSG	11-1-2013	16:30:22	81008.000000	8100.800000	49482.928512	20.000000
C:\Users\cware\Desktop\Steller20November\TagTesting20Nov2013\M15.DSG	11-1-2013	16:30:22	81009.000000	8100.900000	49480.133816	20.000000
C:\Users\cware\Desktop\Steller20November\TagTesting20Nov2013\M15.DSG	11-1-2013	16:30:22	81010.000000	8101.000000	49478.654413	20.000000
C:\Users\cware\Desktop\Steller20November\TagTesting20Nov2013\M15.DSG	11-1-2013	16:30:22	81011.000000	8101.100000	49488.294530	20.000000
C:\Users\cware\Desktop\Steller20November\TagTesting20Nov2013\M15.DSG	11-1-2013	16:30:22	81012.000000	8101.200000	49483.201953	20.000000
C:\Users\cware\Desktop\Steller20November\TagTesting20Nov2013\M15.DSG	11-1-2013	16:30:22	81013.000000	8101.300000	49482.977721	20.000000
C:\Users\cware\Desktop\Steller20November\TagTesting20Nov2013\M15.DSG	11-1-2013	16:30:22	81014.000000	8101.400000	49489.215792	20.000000
C:\Users\cware\Desktop\Steller20November\TagTesting20Nov2013\M15.DSG	11-1-2013	16:30:22	81015.000000	8101.500000	49480.866487	20.000000
C:\Users\cware\Desktop\Steller20November\TagTesting20Nov2013\M15.DSG	11-1-2013	16:30:22	81016.000000	8101.600000	49458.297604	20.000000
C:\Users\cware\Desktop\Steller20November\TagTesting20Nov2013\M15.DSG	11-1-2013	16:30:22	81017.000000	8101.700000	49475.410792	20.000000
C:\Users\cware\Desktop\Steller20November\TagTesting20Nov2013\M15.DSG	11-1-2013	16:30:22	81018.000000	8101.800000	49438.386571	20.000000
C:\Users\cware\Desktop\Steller20November\TagTesting20Nov2013\M15.DSG	11-1-2013	16:30:22	81019.000000	8101.900000	49454.527197	20.000000
C:\Users\cware\Desktop\Steller20November\TagTesting20Nov2013\M15.DSG	11-1-2013	16:30:22	81020.000000	8102.000000	49476.877772	20.000000
C:\Users\cware\Desktop\Steller20November\TagTesting20Nov2013\M15.DSG	11-1-2013	16:30:22	81021.000000	8102.100000	49475.271790	20.000000
C:\Users\cware\Desktop\Steller20November\TagTesting20Nov2013\M15.DSG	11-1-2013	16:30:22	81022.000000	8102.200000	49484.844403	20.000000
C:\Users\cware\Desktop\Steller20November\TagTesting20Nov2013\M15.DSG	11-1-2013	16:30:22	81023.000000	8102.300000	49470.966212	20.000000
C:\Users\cware\Desktop\Steller20November\TagTesting20Nov2013\M15.DSG	11-1-2013	16:30:22	81024.000000	8102.400000	49486.426265	20.000000
C:\Users\cware\Desktop\Steller20November\TagTesting20Nov2013\M15.DSG	11-1-2013	16:30:22	81025.000000	8102.500000	49489.408923	20.000000
C:\Users\cware\Desktop\Steller20November\TagTesting20Nov2013\M15.DSG	11-1-2013	16:30:22	81026.000000	8102.600000	49489.421514	20.000000
C:\Users\cware\Desktop\Steller20November\TagTesting20Nov2013\M15.DSG	11-1-2013	16:30:22	81027.000000	8102.700000	49485.663340	20.000000
C:\Users\cware\Desktop\Steller20November\TagTesting20Nov2013\M15.DSG	11-1-2013	16:30:22	81028.000000	8102.800000	49500.926097	20.000000
C:\Users\cware\Desktop\Steller20November\TagTesting20Nov2013\M15.DSG	11-1-2013	16:30:22	81029.000000	8102.900000	49510.962145	20.000000
C:\Users\cware\Desktop\Steller20November\TagTesting20Nov2013\M15.DSG	11-1-2013	16:30:22	81030.000000	8103.000000	49519.735363	20.000000
C:\Users\cware\Desktop\Steller20November\TagTesting20Nov2013\M15.DSG	11-1-2013	16:30:22	81031.000000	8103.100000	49512.728083	20.000000
C:\Users\cware\Desktop\Steller20November\TagTesting20Nov2013\M15.DSG	11-1-2013	16:30:22	81032.000000	8103.200000	49492.617754	20.000000
C:\Users\cware\Desktop\Steller20November\TagTesting20Nov2013\M15.DSG	11-1-2013	16:30:22	81033.000000	8103.300000	49477.089985	20.000000
C:\Users\cware\Desktop\Steller20November\TagTesting20Nov2013\M15.DSG	11-1-2013	16:30:22	81034.000000	8103.400000	49467.174431	20.000000
C:\Users\cware\Desktop\Steller20November\TagTesting20Nov2013\M15.DSG	11-1-2013	16:30:22	81035.000000	8103.500000	49461.473790	20.000000
C:\Users\cware\Desktop\Steller20November\TagTesting20Nov2013\M15.DSG	11-1-2013	16:30:22	81036.000000	8103.600000	49462.967708	20.000000
C:\Users\cware\Desktop\Steller20November\TagTesting20Nov2013\M15.DSG	11-1-2013	16:30:22	81037.000000	8103.700000	49464.222728	20.000000
C:\Users\cware\Desktop\Steller20November\TagTesting20Nov2013\M15.DSG	11-1-2013	16:30:22	81038.000000	8103.800000	49474.428377	20.000000
C:\Users\cware\Desktop\Steller20November\TagTesting20Nov2013\M15.DSG	11-1-2013	16:30:22	81039.000000	8103.900000	49469.991956	20.000000
C:\Users\cware\Desktop\Steller20November\TagTesting20Nov2013\M15.DSG	11-1-2013	16:30:22	81040.000000	8104.000000	49481.573147	20.000000
C:\Users\cware\Desktop\Steller20November\TagTesting20Nov2013\M15.DSG	11-1-2013	16:30:22	81041.000000	8104.100000	49475.079109	20.000000
C:\Users\cware\Desktop\Steller20November\TagTesting20Nov2013\M15.DSG	11-1-2013	16:30:22	81042.000000	8104.200000	49492.919151	20.000000
C:\Users\cware\Desktop\Steller20November\TagTesting20Nov2013\M15.DSG	11-1-2013	16:30:22	81043.000000	8104.300000	49491.648972	20.000000
C:\Users\cware\Desktop\Steller20November\TagTesting20Nov2013\M15.DSG	11-1-2013	16:30:22	81044.000000	8104.400000	49493.619801	20.000000
C:\Users\cware\Desktop\Steller20November\TagTesting20Nov2013\M15.DSG	11-1-2013	16:30:22	81045.000000	8104.500000	49489.221165	20.000000
C:\Users\cware\Desktop\Steller20November\TagTesting20Nov2013\M15.DSG	11-1-2013	16:30:22	81046.000000	8104.600000	49486.183261	20.000000
C:\Users\cware\Desktop\Steller20November\TagTesting20Nov2013\M15.DSG	11-1-2013	16:30:22	81047.000000	8104.700000	49486.082278	20.000000
C:\Users\cware\Desktop\Steller20November\TagTesting20Nov2013\M15.DSG	11-1-2013	16:30:22	81048.000000	8104.800000	49486.993246	20.000000
C:\Users\cware\Desktop\Steller20November\TagTesting20Nov2013\M15.DSG	11-1-2013	16:30:22	81049.000000	8104.900000	49473.624871	20.000000
C:\Users\cware\Desktop\Steller20November\TagTesting20Nov2013\M15.DSG	11-1-2013	16:30:22	81050.000000	8105.000000	49468.983028	20.000000
C:\Users\cware\Desktop\Steller20November\TagTesting20Nov2013\M15.DSG	11-1-2013	16:30:22	81051.000000	8105.100000	49473.454643	20.000000
C:\Users\cware\Desktop\Steller20November\TagTesting20Nov2013\M15.DSG	11-1-2013	16:30:22	81052.000000	8105.200000	49481.670050	20.000000
C:\Users\cware\Desktop\Steller20November\TagTesting20Nov2013\M15.DSG	11-1-2013	16:30:22	81053.000000	8105.300000	49487.927849	20.000000
C:\Users\cware\Desktop\Steller20November\TagTesting20Nov2013\M15.DSG	11-1-2013	16:30:22	81054.000000	8105.400000	49482.497880	20.000000
C:\Users\cware\Desktop\Steller20November\TagTesting20Nov2013\M15.DSG	11-1-2013	16:30:22	81055.000000	8105.500000	49483.390948	20.000000
C:\Users\cware\Desktop\Steller20November\TagTesting20Nov2013\M15.DSG	11-1-2013	16:30:22	81056.000000	8105.600000	49488.047139	20.000000
C:\Users\cware\Desktop\Steller20November\TagTesting20Nov2013\M15.DSG	11-1-2013	16:30:22	81057.000000	8105.700000	49483.809282	20.000000
C:\Users\cware\Desktop\Steller20November\TagTesting20Nov2013\M15.DSG	11-1-2013	16:30:22	81058.000000	8105.800000	49483.054026	20.000000
C:\Users\cware\Desktop\Steller20November\TagTesting20Nov2013\M15.DSG	11-1-2013	16:30:22	81059.000000	8105.900000	49481.236918	20.000000
C:\Users\cware\Desktop\Steller20November\TagTesting20Nov2013\M15.DSG	11-1-2013	16:30:22	81060.000000	8106.000000	49481.510662	20.000000
C:\Users\cware\Desktop\Steller20November\TagTesting20Nov2013\M15.DSG	11-1-2013	16:30:22	81061.000000	8106.100000	49480.017246	20.000000
C:\Users\cware\Desktop\Steller20November\TagTesting20Nov2013\M15.DSG	11-1-2013	16:30:22	81062.000000	8106.200000	49478.150252	20.000000
C:\Users\cware\Desktop\Steller20November\TagTesting20Nov2013\M15.DSG	11-1-2013	16:30:22	81063.000000	8106.300000	49482.207432	20.000000
C:\Users\cware\Desktop\Steller20November\TagTesting20Nov2013\M15.DSG	11-1-2013	16:30:22	81064.000000	8106.400000	49477.801830	20.000000
C:\Users\cware\Desktop\Steller20November\TagTesting20Nov2013\M15.DSG	11-1-2013	16:30:22	81065.000000	8106.500000	49480.490062	20.000000
C:\Users\cware\Desktop\Steller20November\TagTesting20Nov2013\M15.DSG	11-1-2013	16:30:22	81066.000000	8106.600000	49481.859045	20.000000
C:\Users\cware\Desktop\Steller20November\TagTesting20Nov2013\M15.DSG	11-1-2013	16:30:22	81067.000000	8106.700000	49482.307074	20.000000
C:\Users\cware\Desktop\Steller20November\TagTesting20Nov2013\M15.DSG	11-1-2013	16:30:22	81068.000000	8106.800000	49481.582775	20.000000
C:\Users\cware\Desktop\Steller20November\TagTesting20Nov2013\M15.DSG	11-1-2013	16:30:22	81069.000000	8106.900000	49486.028512	20.000000
C:\Users\cware\Desktop\Steller20November\TagTesting20Nov2013\M15.DSG	11-1-2013	16:30:22	81070.000000	8107.000000	49486.312603	20.000000
C:\Users\cware\Desktop\Steller20November\TagTesting20Nov2013\M15.DSG	11-1-2013	16:30:22	81071.000000	8107.100000	49483.820300	20.000000
C:\Users\cware\Desktop\Steller20November\TagTesting20Nov2013\M15.DSG	11-1-2013	16:30:22	81072.000000	8107.200000	49485.836801	20.000000
C:\Users\cware\Desktop\Steller20November\TagTesting20Nov2013\M15.DSG	11-1-2013	16:30:22	81073.000000	8107.300000	49482.155459	20.000000
C:\Users\cware\Desktop\Steller20November\TagTesting20Nov2013\M15.DSG	11-1-2013	16:30:22	81074.000000	8107.400000	49483.117173	20.000000
C:\Users\cware\Desktop\Steller20November\TagTesting20Nov2013\M15.DSG	11-1-2013	16:30:22	81075.000000	8107.500000	49485.537922	20.000000
C:\Users\cware\Desktop\Steller20November\TagTesting20Nov2013\M15.DSG	11-1-2013	16:30:22	81076.000000	8107.600000	49479.942148	20.000000
C:\Users\cware\Desktop\Steller20November\TagTesting20Nov2013\M15.DSG	11-1-2013	16:30:22	81077.000000	8107.700000	49479.618664	20.000000
C:\Users\cware\Desktop\Steller20November\TagTesting20Nov2013\M15.DSG	11-1-2013	16:30:22	81078.000000	8107.800000	49481.709031	20.000000
C:\Users\cware\Desktop\Steller20November\TagTesting20Nov2013\M15.DSG	11-1-2013	16:30:22	81079.000000	8107.900000	49481.560496	20.000000
C:\Users\cware\Desktop\Steller20November\TagTesting20Nov2013\M15.DSG	11-1-2013	16:30:22	81080.000000	8108.000000	49480.166496	20.000000
C:\Users\cware\Desktop\Steller20November\TagTesting20Nov2013\M15.DSG	11-1-2013	16:30:22	81081.000000	8108.100000	49480.514792	20.000000
C:\Users\cware\Desktop\Steller20November\TagTesting20Nov2013\M15.DSG	11-1-2013	16:30:22	81082.000000	8108.200000	49479.867626	20.000000
C:\Users\cware\Desktop\Steller20November\TagTesting20Nov2013\M15.DSG	11-1-2013	16:30:22	81083.000000	8108.300000	49479.519048	20.000000
C:\Users\cware\Desktop\Steller20November\TagTesting20Nov2013\M15.DSG	11-1-2013	16:30:22	81084.000000	8108.400000	49480.308331	20.000000
C:\Users\cware\Desktop\Steller20November\TagTesting20Nov2013\M15.DSG	11-1-2013	16:30:22	81085.000000	8108.500000	49486.818441	20.000000
C:\Users\cware\Desktop\Steller20November\TagTesting20Nov2013\M15.DSG	11-1-2013	16:30:22	81086.000000	8108.600000	49482.023054	20.000000
C:\Users\cware\Desktop\Steller20November\TagTesting20Nov2013\M15.DSG	11-1-2013	16:30:22	81087.000000	8108.700000	49490.082008	20.000000
C:\Users\cware\Desktop\Steller20November\TagTesting20Nov2013\M15.DSG	11-1-2013	16:30:22	81088.000000	8108.800000	49493.814740	20.000000
C:\Users\cware\Desktop\Steller20November\TagTesting20Nov2013\M15.DSG	11-1-2013	16:30:22	81089.000000	8108.900000	49496.652174	20.000000
C:\Users\cware\Desktop\Steller20November\TagTesting20Nov2013\M15.DSG	11-1-2013	16:30:22	81090.000000	8109.000000	49492.274837	20.000000
C:\Users\cware\Desktop\Steller20November\TagTesting20Nov2013\M15.DSG	11-1-2013	16:30:22	81091.000000	8109.100000	49478.840769	20.000000
C:\Users\cware\Desktop\Steller20November\TagTesting20Nov2013\M15.DSG	11-1-2013	16:30:22	81092.000000	8109.200000	49486.386840	20.000000
C:\Users\cware\Desktop\Steller20November\TagTesting20Nov2013\M15.DSG	11-1-2013	16:30:22	81093.000000	8109.300000	49489.101351	20.000000
C:\Users\cware\Desktop\Steller20November\TagTesting20Nov2013\M15.DSG	11-1-2013	16:30:22	81094.000000	8109.400000	49486.211592	20.000000
C:\Users\cware\Desktop\Steller20November\TagTesting20Nov2013\M15.DSG	11-1-2013	16:30:22	81095.000000	8109.500000	49487.916292	20.000000
C:\Users\cware\Desktop\Steller20November\TagTesting20Nov2013\M15.DSG	11-1-2013	16:30:22	81096.000000	8109.600000	49489.656586	20.000000
C:\Users\cware\Desktop\Steller20November\TagTesting20Nov2013\M15.DSG	11-1-2013	16:30:22	81097.000000	8109.700000	49490.457404	20.000000
C:\Users\cware\Desktop\Steller20November\TagTesting20Nov2013\M15.DSG	11-1-2013	16:30:22	81098.000000	8109.800000	49492.228653	20.000000
C:\Users\cware\Desktop\Steller20November\TagTesting20Nov2013\M15.DSG	11-1-2013	16:30:22	81099.000000	8109.900000	49484.709559	20.000000
C:\Users\cware\Desktop\Steller20November\TagTesting20Nov2013\M15.DSG	11-1-2013	16:30:22	81100.000000	8110.000000	49478.810958	20.000000
C:\Users\cware\Desktop\Steller20November\TagTesting20Nov2013\M15.DSG	11-1-2013	16:30:22	81101.000000	8110.100000	49483.141908	20.000000
C:\Users\cware\Desktop\Steller20November\TagTesting20Nov2013\M15.DSG	11-1-2013	16:30:22	81102.000000	8110.200000	49481.174708	20.000000
C:\Users\cware\Desktop\Steller20November\TagTesting20Nov2013\M15.DSG	11-1-2013	16:30:22	81103.000000	8110.300000	49483.138007	20.000000
C:\Users\cware\Desktop\Steller20November\TagTesting20Nov2013\M15.DSG	11-1-2013	16:30:22	81104.000000	8110.400000	49494.386960	20.000000
C:\Users\cware\Desktop\Steller20November\TagTesting20Nov2013\M15.DSG	11-1-2013	16:30:22	81105.000000	8110.500000	49487.070996	20.000000
C:\Users\cware\Desktop\Steller20November\TagTesting20Nov2013\M15.DSG	11-1-2013	16:30:22	81106.000000	8110.600000	49488.298150	20.000000
C:\Users\cware\Desktop\Steller20November\TagTesting20Nov2013\M15.DSG	11-1-2013	16:30:22	81107.000000	8110.700000	49487.443302	20.000000
C:\Users\cware\Desktop\Steller20November\TagTesting20Nov2013\M15.DSG	11-1-2013	16:30:22	81108.000000	8110.800000	49492.451530	20.000000
C:\Users\cware\Desktop\Steller20November\TagTesting20Nov2013\M15.DSG	11-1-2013	16:30:22	81109.000000	8110.900000	49488.390757	20.000000
C:\Users\cware\Desktop\Steller20November\TagTesting20Nov2013\M15.DSG	11-1-2013	16:30:22	81110.000000	8111.000000	49491.577299	20.000000
C:\Users\cware\Desktop\Steller20November\TagTesting20Nov2013\M15.DSG	11-1-2013	16:30:22	81111.000000	8111.100000	49485.976426	20.000000
C:\Users\cware\Desktop\Steller20November\TagTesting20Nov2013\M15.DSG	11-1-2013	16:30:22	81112.000000	8111.200000	49487.822226	20.000000
C:\Users\cware\Desktop\Steller20November\TagTesting20Nov2013\M15.DSG	11-1-2013	16:30:22	81113.000000	8111.300000	49480.909720	20.000000
C:\Users\cware\Desktop\Steller20November\TagTesting20Nov2013\M15.DSG	11-1-2013	16:30:22	81114.000000	8111.400000	49480.960418	20.000000
C:\Users\cware\Desktop\Steller20November\TagTesting20Nov2013\M15.DSG	11-1-2013	16:30:22	81115.000000	8111.500000	49481.533037	20.000000
C:\Users\cware\Desktop\Steller20November\TagTesting20Nov2013\M15.DSG	11-1-2013	16:30:22	81116.000000	8111.600000	49482.075982	20.000000
C:\Users\cware\Desktop\Steller20November\TagTesting20Nov2013\M15.DSG	11-1-2013	16:30:22	81117.000000	8111.700000	49482.973447	20.000000
C:\Users\cware\Desktop\Steller20November\TagTesting20Nov2013\M15.DSG	11-1-2013	16:30:22	81118.000000	8111.800000	49485.129503	20.000000
C:\Users\cware\Desktop\Steller20November\TagTesting20Nov2013\M15.DSG	11-1-2013	16:30:22	81119.000000	8111.900000	49484.129580	20.000000
C:\Users\cware\Desktop\Steller20November\TagTesting20Nov2013\M15.DSG	11-1-2013	16:30:22	81120.000000	8112.000000	49475.227678	20.000000
C:\Users\cware\Desktop\Steller20November\TagTesting20Nov2013\M15.DSG	11-1-2013	16:30:22	81121.000000	8112.100000	49463.545474	20.000000
C:\Users\cware\Desktop\Steller20November\TagTesting20Nov2013\M15.DSG	11-1-2013	16:30:22	81122.000000	8112.200000	49476.737959	20.000000
C:\Users\cware\Desktop\Steller20November\TagTesting20Nov2013\M15.DSG	11-1-2013	16:30:22	81123.000000	8112.300000	49488.243789	20.000000
C:\Users\cware\Desktop\Steller20November\TagTesting20Nov2013\M15.DSG	11-1-2013	16:30:22	81124.000000	8112.400000	49487.319732	20.000000
C:\Users\cware\Desktop\Steller20November\TagTesting20Nov2013\M15.DSG	11-1-2013	16:30:22	81125.000000	8112.500000	49485.080337	20.000000
C:\Users\cware\Desktop\Steller20November\TagTesting20Nov2013\M15.DSG	11-1-2013	16:30:22	81126.000000	8112.600000	49486.877145	20.000000
C:\Users\cware\Desktop\Steller20November\TagTesting20Nov2013\M15.DSG	11-1-2013	16:30:22	81127.000000	8112.700000	49480.898247	20.000000
C:\Users\cware\Desktop\Steller20November\TagTesting20Nov2013\M15.DSG	11-1-2013	16:30:22	81128.000000	8112.800000	49464.696550	20.000000
C:\Users\cware\Desktop\Steller20November\TagTesting20Nov2013\M15.DSG	11-1-2013	16:30:22	81129.000000	8112.900000	49445.517720	20.000000
C:\Users\cware\Desktop\Steller20November\TagTesting20Nov2013\M15.DSG	11-1-2013	16:30:22	81130.000000	8113.000000	49441.665275	20.000000
C:\Users\cware\Desktop\Steller20November\TagTesting20Nov2013\M15.DSG	11-1-2013	16:30:22	81131.000000	8113.100000	49469.166243	20.000000
C:\Users\cware\Desktop\Steller20November\TagTesting20Nov2013\M15.DSG	11-1-2013	16:30:22	81132.000000	8113.200000	49459.465533	20.000000
C:\Users\cware\Desktop\Steller20November\TagTesting20Nov2013\M15.DSG	11-1-2013	16:30:22	81133.000000	8113.300000	49476.288494	20.000000
C:\Users\cware\Desktop\Steller20November\TagTesting20Nov2013\M15.DSG	11-1-2013	16:30:22	81134.000000	8113.400000	49474.232885	20.000000
C:\Users\cware\Desktop\Steller20November\TagTesting20Nov2013\M15.DSG	11-1-2013	16:30:22	81135.000000	8113.500000	49478.130748	20.000000
C:\Users\cware\Desktop\Steller20November\TagTesting20Nov2013\M15.DSG	11-1-2013	16:30:22	81136.000000	8113.600000	49477.185576	20.000000
C:\Users\cware\Desktop\Steller20November\TagTesting20Nov2013\M15.DSG	11-1-2013	16:30:22	81137.000000	8113.700000	49485.674223	20.000000
C:\Users\cware\Desktop\Steller20November\TagTesting20Nov2013\M15.DSG	11-1-2013	16:30:22	81138.000000	8113.800000	49489.186887	20.000000
C:\Users\cware\Desktop\Steller20November\TagTesting20Nov2013\M15.DSG	11-1-2013	16:30:22	81139.000000	8113.900000	49489.561740	20.000000
C:\Users\cware\Desktop\Steller20November\TagTesting20Nov2013\M15.DSG	11-1-2013	16:30:22	81140.000000	8114.000000	49483.918337	20.000000
C:\Users\cware\Desktop\Steller20November\TagTesting20Nov2013\M15.DSG	11-1-2013	16:30:22	81141.000000	8114.100000	49484.883110	20.000000
C:\Users\cware\Desktop\Steller20November\TagTesting20Nov2013\M15.DSG	11-1-2013	16:30:22	81142.000000	8114.200000	49484.286633	20.000000
C:\Users\cware\Desktop\Steller20November\TagTesting20Nov2013\M15.DSG	11-1-2013	16:30:22	81143.000000	8114.300000	49484.365637	20.000000
C:\Users\cware\Desktop\Steller20November\TagTesting20Nov2013\M15.DSG	11-1-2013	16:30:22	81144.000000	8114.400000	49483.366647	20.000000
C:\Users\cware\Desktop\Steller20November\TagTesting20Nov2013\M15.DSG	11-1-2013	16:30:22	81145.000000	8114.500000	49481.955350	20.000000
C:\Users\cware\Desktop\Steller20November\TagTesting20Nov2013\M15.DSG	11-1-2013	16:30:22	81146.000000	8114.600000	49482.498392	20.000000
C:\Users\cware\Desktop\Steller20November\TagTesting20Nov2013\M15.DSG	11-1-2013	16:30:22	81147.000000	8114.700000	49482.578944	20.000000
C:\Users\cware\Desktop\Steller20November\TagTesting20Nov2013\M15.DSG	11-1-2013	16:30:22	81148.000000	8114.800000	49484.862771	20.000000
C:\Users\cware\Desktop\Steller20November\TagTesting20Nov2013\M15.DSG	11-1-2013	16:30:22	81149.000000	8114.900000	49483.400712	20.000000
C:\Users\cware\Desktop\Steller20November\TagTesting20Nov2013\M15.DSG	11-1-2013	16:30:22	81150.000000	8115.000000	49481.008755	20.000000
C:\Users\cware\Desktop\Steller20November\TagTesting20Nov2013\M15.DSG	11-1-2013	16:30:22	81151.000000	8115.100000	49485.091764	20.000000
C:\Users\cware\Desktop\Steller20November\TagTesting20Nov2013\M15.DSG	11-1-2013	16:30:22	81152.000000	8115.200000	49478.345639	20.000000
C:\Users\cware\Desktop\Steller20November\TagTesting20Nov2013\M15.DSG	11-1-2013	16:30:22	81153.000000	8115.300000	49482.001813	20.000000
C:\Users\cware\Desktop\Steller20November\TagTesting20Nov2013\M15.DSG	11-1-2013	16:30:22	81154.000000	8115.400000	49481.579269	20.000000
C:\Users\cware\Desktop\Steller20November\TagTesting20Nov2013\M15.DSG	11-1-2013	16:30:22	81155.000000	8115.500000	49481.060177	20.000000
C:\Users\cware\Desktop\Steller20November\TagTesting20Nov2013\M15.DSG	11-1-2013	16:30:22	81156.000000	8115.600000	49480.685519	20.000000
C:\Users\cware\Desktop\Steller20November\TagTesting20Nov2013\M15.DSG	11-1-2013	16:30:22	81157.000000	8115.700000	49478.991881	20.000000
C:\Users\cware\Desktop\Steller20November\TagTesting20Nov2013\M15.DSG	11-1-2013	16:30:22	81158.000000	8115.800000	49481.578657	20.000000
C:\Users\cware\Desktop\Steller20November\TagTesting20Nov2013\M15.DSG	11-1-2013	16:30:22	81159.000000	8115.900000	49482.649139	20.000000
C:\Users\cware\Desktop\Steller20November\TagTesting20Nov2013\M15.DSG	11-1-2013	16:30:22	81160.000000	8116.000000	49480.003143	20.000000
C:\Users\cware\Desktop\Steller20November\TagTesting20Nov2013\M15.DSG	11-1-2013	16:30:22	81161.000000	8116.100000	49472.789862	20.000000
C:\Users\cware\Desktop\Steller20November\TagTesting20Nov2013\M15.DSG	11-1-2013	16:30:22	81162.000000	8116.200000	49475.755158	20.000000
C:\Users\cware\Desktop\Steller20November\TagTesting20Nov2013\M15.DSG	11-1-2013	16:30:22	81163.000000	8116.300000	49474.579372	20.000000
C:\Users\cware\Desktop\Steller20November\TagTesting20Nov2013\M15.DSG	11-1-2013	16:30:22	81164.000000	8116.400000	49470.365596	20.000000
C:\Users\cware\Desktop\Steller20November\TagTesting20Nov2013\M15.DSG	11-1-2013	16:30:22	81165.000000	8116.500000	49465.098783	20.000000
C:\Users\cware\Desktop\Steller20November\TagTesting20Nov2013\M15.DSG	11-1-2013	16:30:22	81166.000000	8116.600000	49468.423605	20.000000
C:\Users\cware\Desktop\Steller20November\TagTesting20Nov2013\M15.DSG	11-1-2013	16:30:22	81167.000000	8116.700000	49462.972816	20.000000
C:\Users\cware\Desktop\Steller20November\TagTesting20Nov2013\M15.DSG	11-1-2013	16:30:22	81168.000000	8116.800000	49464.389447	20.000000
C:\Users\cware\Desktop\Steller20November\TagTesting20Nov2013\M15.DSG	11-1-2013	16:30:22	81169.000000	8116.900000	49459.716295	20.000000
C:\Users\cware\Desktop\Steller20November\TagTesting20Nov2013\M15.DSG	11-1-2013	16:30:22	81170.000000	8117.000000	49476.745886	20.000000
C:\Users\cware\Desktop\Steller20November\TagTesting20Nov2013\M15.DSG	11-1-2013	16:30:22	81171.000000	8117.100000	49478.386544	20.000000
C:\Users\cware\Desktop\Steller20November\TagTesting20Nov2013\M15.DSG	11-1-2013	16:30:22	81172.000000	8117.200000	49468.978933	20.000000
C:\Users\cware\Desktop\Steller20November\TagTesting20Nov2013\M15.DSG	11-1-2013	16:30:22	81173.000000	8117.300000	49467.975359	20.000000
C:\Users\cware\Desktop\Steller20November\TagTesting20Nov2013\M15.DSG	11-1-2013	16:30:22	81174.000000	8117.400000	49453.667858	20.000000
C:\Users\cware\Desktop\Steller20November\TagTesting20Nov2013\M15.DSG	11-1-2013	16:30:22	81175.000000	8117.500000	49451.853695	20.000000
C:\Users\cware\Desktop\Steller20November\TagTesting20Nov2013\M15.DSG	11-1-2013	16:30:22	81176.000000	8117.600000	49447.856466	20.000000
C:\Users\cware\Desktop\Steller20November\TagTesting20Nov2013\M15.DSG	11-1-2013	16:30:22	81177.000000	8117.700000	49437.502010	20.000000
C:\Users\cware\Desktop\Steller20November\TagTesting20Nov2013\M15.DSG	11-1-2013	16:30:22	81178.000000	8117.800000	49479.866529	20.000000
C:\Users\cware\Desktop\Steller20November\TagTesting20Nov2013\M15.DSG	11-1-2013	16:30:22	81179.000000	8117.900000	49479.418230	20.000000
C:\Users\cware\Desktop\Steller20November\TagTesting20Nov2013\M15.DSG	11-1-2013	16:30:22	81180.000000	8118.000000	49477.924571	20.000000
C:\Users\cware\Desktop\Steller20November\TagTesting20Nov2013\M15.DSG	11-1-2013	16:30:22	81181.000000	8118.100000	49478.520393	20.000000
C:\Users\cware\Desktop\Steller20November\TagTesting20Nov2013\M15.DSG	11-1-2013	16:30:22	81182.000000	8118.200000	49484.079863	20.000000
C:\Users\cware\Desktop\Steller20November\TagTesting20Nov2013\M15.DSG	11-1-2013	16:30:22	81183.000000	8118.300000	49497.899073	20.000000
C:\Users\cware\Desktop\Steller20November\TagTesting20Nov2013\M15.DSG	11-1-2013	16:30:22	81184.000000	8118.400000	49490.650321	20.000000
C:\Users\cware\Desktop\Steller20November\TagTesting20Nov2013\M15.DSG	11-1-2013	16:30:22	81185.000000	8118.500000	49531.060927	20.000000
C:\Users\cware\Desktop\Steller20November\TagTesting20Nov2013\M15.DSG	11-1-2013	16:30:22	81186.000000	8118.600000	49542.164949	20.000000
C:\Users\cware\Desktop\Steller20November\TagTesting20Nov2013\M15.DSG	11-1-2013	16:30:22	81187.000000	8118.700000	49549.870478	20.000000
C:\Users\cware\Desktop\Steller20November\TagTesting20Nov2013\M15.DSG	11-1-2013	16:30:22	81188.000000	8118.800000	49486.555895	20.000000
C:\Users\cware\Desktop\Steller20November\TagTesting20Nov2013\M15.DSG	11-1-2013	16:30:22	81189.000000	8118.900000	49531.027388	20.000000
C:\Users\cware\Desktop\Steller20November\TagTesting20Nov2013\M15.DSG	11-1-2013	16:30:22	81190.000000	8119.000000	49514.489300	20.000000
C:\Users\cware\Desktop\Steller20November\TagTesting20Nov2013\M15.DSG	11-1-2013	16:30:22	81191.000000	8119.100000	49487.118313	20.000000
C:\Users\cware\Desktop\Steller20November\TagTesting20Nov2013\M15.DSG	11-1-2013	16:30:22	81192.000000	8119.200000	49474.778725	20.000000
C:\Users\cware\Desktop\Steller20November\TagTesting20Nov2013\M15.DSG	11-1-2013	16:30:22	81193.000000	8119.300000	49507.135402	20.000000
C:\Users\cware\Desktop\Steller20November\TagTesting20Nov2013\M15.DSG	11-1-2013	16:30:22	81194.000000	8119.400000	49483.667860	20.000000
C:\Users\cware\Desktop\Steller20November\TagTesting20Nov2013\M15.DSG	11-1-2013	16:30:22	81195.000000	8119.500000	49478.947655	20.000000
C:\Users\cware\Desktop\Steller20November\TagTesting20Nov2013\M15.DSG	11-1-2013	16:30:22	81196.000000	8119.600000	49498.312501	20.000000
C:\Users\cware\Desktop\Steller20November\TagTesting20Nov2013\M15.DSG	11-1-2013	16:30:22	81197.000000	8119.700000	49501.750235	20.000000
C:\Users\cware\Desktop\Steller20November\TagTesting20Nov2013\M15.DSG	11-1-2013	16:30:22	81198.000000	8119.800000	49476.704938	20.000000
C:\Users\cware\Desktop\Steller20November\TagTesting20Nov2013\M15.DSG	11-1-2013	16:30:22	81199.000000	8119.900000	49511.211906	20.000000
C:\Users\cware\Desktop\Steller20November\TagTesting20Nov2013\M15.DSG	11-1-2013	16:30:22	81200.000000	8120.000000	49502.603439	20.000000
C:\Users\cware\Desktop\Steller20November\TagTesting20Nov2013\M15.DSG	11-1-2013	16:30:22	81201.000000	8120.100000	49505.567872	20.000000
C:\Users\cware\Desktop\Steller20November\TagTesting20Nov2013\M15.DSG	11-1-2013	16:30:22	81202.000000	8120.200000	49507.631654	20.000000
C:\Users\cware\Desktop\Steller20November\TagTesting20Nov2013\M15.DSG	11-1-2013	16:30:22	81203.000000	8120.300000	49500.946348	20.000000
C:\Users\cware\Desktop\Steller20November\TagTesting20Nov2013\M15.DSG	11-1-2013	16:30:22	81204.000000	8120.400000	49479.888787	20.000000
C:\Users\cware\Desktop\Steller20November\TagTesting20Nov2013\M15.DSG	11-1-2013	16:30:22	81205.000000	8120.500000	49499.087216	20.000000
C:\Users\cware\Desktop\Steller20November\TagTesting20Nov2013\M15.DSG	11-1-2013	16:30:22	81206.000000	8120.600000	49501.689795	20.000000
C:\Users\cware\Desktop\Steller20November\TagTesting20Nov2013\M15.DSG	11-1-2013	16:30:22	81207.000000	8120.700000	49486.083194	20.000000
C:\Users\cware\Desktop\Steller20November\TagTesting20Nov2013\M15.DSG	11-1-2013	16:30:22	81208.000000	8120.800000	49480.215516	20.000000
C:\Users\cware\Desktop\Steller20November\TagTesting20Nov2013\M15.DSG	11-1-2013	16:30:22	81209.000000	8120.900000	49490.034608	20.000000
C:\Users\cware\Desktop\Steller20November\TagTesting20Nov2013\M15.DSG	11-1-2013	16:30:22	81210.000000	8121.000000	49489.778355	20.000000
C:\Users\cware\Desktop\Steller20November\TagTesting20Nov2013\M15.DSG	11-1-2013	16:30:22	81211.000000	8121.100000	49491.194720	20.000000
C:\Users\cware\Desktop\Steller20November\TagTesting20Nov2013\M15.DSG	11-1-2013	16:30:22	81212.000000	8121.200000	49484.853611	20.000000
C:\Users\cware\Desktop\Steller20November\TagTesting20Nov2013\M15.DSG	11-1-2013	16:30:22	81213.000000	8121.300000	49493.925345	20.000000
C:\Users\cware\Desktop\Steller20November\TagTesting20Nov2013\M15.DSG	11-1-2013	16:30:22	81214.000000	8121.400000	49497.207517	20.000000
C:\Users\cware\Desktop\Steller20November\TagTesting20Nov2013\M15.DSG	11-1-2013	16:30:22	81215.000000	8121.500000	49497.801019	20.000000
C:\Users\cware\Desktop\Steller20November\TagTesting20Nov2013\M15.DSG	11-1-2013	16:30:22	81216.000000	8121.600000	49477.081890	20.000000
C:\Users\cware\Desktop\Steller20November\TagTesting20Nov2013\M15.DSG	11-1-2013	16:30:22	81217.000000	8121.700000	49484.637872	20.000000
C:\Users\cware\Desktop\Steller20November\TagTesting20Nov2013\M15.DSG	11-1-2013	16:30:22	81218.000000	8121.800000	49488.362541	20.000000
C:\Users\cware\Desktop\Steller20November\TagTesting20Nov2013\M15.DSG	11-1-2013	16:30:22	81219.000000	8121.900000	49485.272509	20.000000
C:\Users\cware\Desktop\Steller20November\TagTesting20Nov2013\M15.DSG	11-1-2013	16:30:22	81220.000000	8122.000000	49479.823669	20.000000
C:\Users\cware\Desktop\Steller20November\TagTesting20Nov2013\M15.DSG	11-1-2013	16:30:22	81221.000000	8122.100000	49468.767315	20.000000
C:\Users\cware\Desktop\Steller20November\TagTesting20Nov2013\M15.DSG	11-1-2013	16:30:22	81222.000000	8122.200000	49474.527845	20.000000
C:\Users\cware\Desktop\Steller20November\TagTesting20Nov2013\M15.DSG	11-1-2013	16:30:22	81223.000000	8122.300000	49458.254401	20.000000
C:\Users\cware\Desktop\Steller20November\TagTesting20Nov2013\M15.DSG	11-1-2013	16:30:22	81224.000000	8122.400000	49456.802752	20.000000
C:\Users\cware\Desktop\Steller20November\TagTesting20Nov2013\M15.DSG	11-1-2013	16:30:22	81225.000000	8122.500000	49467.890495	20.000000
C:\Users\cware\Desktop\Steller20November\TagTesting20Nov2013\M15.DSG	11-1-2013	16:30:22	81226.000000	8122.600000	49475.665325	20.000000
C:\Users\cware\Desktop\Steller20November\TagTesting20Nov2013\M15.DSG	11-1-2013	16:30:22	81227.000000	8122.700000	49461.011247	20.000000
C:\Users\cware\Desktop\Steller20November\TagTesting20Nov2013\M15.DSG	11-1-2013	16:30:22	81228.000000	8122.800000	49458.964174	20.000000
C:\Users\cware\Desktop\Steller20November\TagTesting20Nov2013\M15.DSG	11-1-2013	16:30:22	81229.000000	8122.900000	49471.580439	20.000000
C:\Users\cware\Desktop\Steller20November\TagTesting20Nov2013\M15.DSG	11-1-2013	16:30:22	81230.000000	8123.000000	49472.366460	20.000000
C:\Users\cware\Desktop\Steller20November\TagTesting20Nov2013\M15.DSG	11-1-2013	16:30:22	81231.000000	8123.100000	49478.484424	20.000000
C:\Users\cware\Desktop\Steller20November\TagTesting20Nov2013\M15.DSG	11-1-2013	16:30:22	81232.000000	8123.200000	49470.239155	20.000000
C:\Users\cware\Desktop\Steller20November\TagTesting20Nov2013\M15.DSG	11-1-2013	16:30:22	81233.000000	8123.300000	49488.267890	20.000000
C:\Users\cware\Desktop\Steller20November\TagTesting20Nov2013\M15.DSG	11-1-2013	16:30:22	81234.000000	8123.400000	49490.585726	20.000000
C:\Users\cware\Desktop\Steller20November\TagTesting20Nov2013\M15.DSG	11-1-2013	16:30:22	81235.000000	8123.500000	49482.412232	20.000000
C:\Users\cware\Desktop\Steller20November\TagTesting20Nov2013\M15.DSG	11-1-2013	16:30:22	81236.000000	8123.600000	49464.997298	20.000000
C:\Users\cware\Desktop\Steller20November\TagTesting20Nov2013\M15.DSG	11-1-2013	16:30:22	81237.000000	8123.700000	49466.328658	20.000000
C:\Users\cware\Desktop\Steller20November\TagTesting20Nov2013\M15.DSG	11-1-2013	16:30:22	81238.000000	8123.800000	49451.454507	20.000000
C:\Users\cware\Desktop\Steller20November\TagTesting20Nov2013\M15.DSG	11-1-2013	16:30:22	81239.000000	8123.900000	49468.697696	20.000000
C:\Users\cware\Desktop\Steller20November\TagTesting20Nov2013\M15.DSG	11-1-2013	16:30:22	81240.000000	8124.000000	49452.114182	20.000000
C:\Users\cware\Desktop\Steller20November\TagTesting20Nov2013\M15.DSG	11-1-2013	16:30:22	81241.000000	8124.100000	49465.929114	20.000000
C:\Users\cware\Desktop\Steller20November\TagTesting20Nov2013\M15.DSG	11-1-2013	16:30:22	81242.000000	8124.200000	49469.224108	20.000000
C:\Users\cware\Desktop\Steller20November\TagTesting20Nov2013\M15.DSG	11-1-2013	16:30:22	81243.000000	8124.300000	49469.450235	20.000000
C:\Users\cware\Desktop\Steller20November\TagTesting20Nov2013\M15.DSG	11-1-2013	16:30:22	81244.000000	8124.400000	49476.154723	20.000000
C:\Users\cware\Desktop\Steller20November\TagTesting20Nov2013\M15.DSG	11-1-2013	16:30:22	81245.000000	8124.500000	49454.528625	20.000000
C:\Users\cware\Desktop\Steller20November\TagTesting20Nov2013\M15.DSG	11-1-2013	16:30:22	81246.000000	8124.600000	49465.021695	20.000000
C:\Users\cware\Desktop\Steller20November\TagTesting20Nov2013\M15.DSG	11-1-2013	16:30:22	81247.000000	8124.700000	49461.539942	20.000000
C:\Users\cware\Desktop\Steller20November\TagTesting20Nov2013\M15.DSG	11-1-2013	16:30:22	81248.000000	8124.800000	49467.079669	20.000000
C:\Users\cware\Desktop\Steller20November\TagTesting20Nov2013\M15.DSG	11-1-2013	16:30:22	81249.000000	8124.900000	49476.596908	20.000000
C:\Users\cware\Desktop\Steller20November\TagTesting20Nov2013\M15.DSG	11-1-2013	16:30:22	81250.000000	8125.000000	49474.774872	20.000000
C:\Users\cware\Desktop\Steller20November\TagTesting20Nov2013\M15.DSG	11-1-2013	16:30:22	81251.000000	8125.100000	49471.665131	20.000000
C:\Users\cware\Desktop\Steller20November\TagTesting20Nov2013\M15.DSG	11-1-2013	16:30:22	81252.000000	8125.200000	49447.419404	20.000000
C:\Users\cware\Desktop\Steller20November\TagTesting20Nov2013\M15.DSG	11-1-2013	16:30:22	81253.000000	8125.300000	49458.841007	20.000000
C:\Users\cware\Desktop\Steller20November\TagTesting20Nov2013\M15.DSG	11-1-2013	16:30:22	81254.000000	8125.400000	49462.586985	20.000000
C:\Users\cware\Desktop\Steller20November\TagTesting20Nov2013\M15.DSG	11-1-2013	16:30:22	81255.000000	8125.500000	49487.390777	20.000000
C:\Users\cware\Desktop\Steller20November\TagTesting20Nov2013\M15.DSG	11-1-2013	16:30:22	81256.000000	8125.600000	49492.665032	20.000000
C:\Users\cware\Desktop\Steller20November\TagTesting20Nov2013\M15.DSG	11-1-2013	16:30:22	81257.000000	8125.700000	49524.719366	20.000000
C:\Users\cware\Desktop\Steller20November\TagTesting20Nov2013\M15.DSG	11-1-2013	16:30:22	81258.000000	8125.800000	49531.814769	20.000000
C:\Users\cware\Desktop\Steller20November\TagTesting20Nov2013\M15.DSG	11-1-2013	16:30:22	81259.000000	8125.900000	49536.285659	20.000000
C:\Users\cware\Desktop\Steller20November\TagTesting20Nov2013\M15.DSG	11-1-2013	16:30:22	81260.000000	8126.000000	49536.153720	20.000000
C:\Users\cware\Desktop\Steller20November\TagTesting20Nov2013\M15.DSG	11-1-2013	16:30:22	81261.000000	8126.100000	49546.634257	20.000000
C:\Users\cware\Desktop\Steller20November\TagTesting20Nov2013\M15.DSG	11-1-2013	16:30:22	81262.000000	8126.200000	49542.110592	20.000000
C:\Users\cware\Desktop\Steller20November\TagTesting20Nov2013\M15.DSG	11-1-2013	16:30:22	81263.000000	8126.300000	49538.749669	20.000000
C:\Users\cware\Desktop\Steller20November\TagTesting20Nov2013\M15.DSG	11-1-2013	16:30:22	81264.000000	8126.400000	49482.005805	20.000000
C:\Users\cware\Desktop\Steller20November\TagTesting20Nov2013\M15.DSG	11-1-2013	16:30:22	81265.000000	8126.500000	49511.661047	20.000000
C:\Users\cware\Desktop\Steller20November\TagTesting20Nov2013\M15.DSG	11-1-2013	16:30:22	81266.000000	8126.600000	49505.749051	20.000000
C:\Users\cware\Desktop\Steller20November\TagTesting20Nov2013\M15.DSG	11-1-2013	16:30:22	81267.000000	8126.700000	49480.438900	20.000000
C:\Users\cware\Desktop\Steller20November\TagTesting20Nov2013\M15.DSG	11-1-2013	16:30:22	81268.000000	8126.800000	49478.895749	20.000000
C:\Users\cware\Desktop\Steller20November\TagTesting20Nov2013\M15.DSG	11-1-2013	16:30:22	81269.000000	8126.900000	49478.024551	20.000000
C:\Users\cware\Desktop\Steller20November\TagTesting20Nov2013\M15.DSG	11-1-2013	16:30:22	81270.000000	8127.000000	49480.439061	20.000000
C:\Users\cware\Desktop\Steller20November\TagTesting20Nov2013\M15.DSG	11-1-2013	16:30:22	81271.000000	8127.100000	49481.882838	20.000000
C:\Users\cware\Desktop\Steller20November\TagTesting20Nov2013\M15.DSG	11-1-2013	16:30:22	81272.000000	8127.200000	49479.293914	20.000000
C:\Users\cware\Desktop\Steller20November\TagTesting20Nov2013\M15.DSG	11-1-2013	16:30:22	81273.000000	8127.300000	49480.352772	20.000000
C:\Users\cware\Desktop\Steller20November\TagTesting20Nov2013\M15.DSG	11-1-2013	16:30:22	81274.000000	8127.400000	49486.520400	20.000000
C:\Users\cware\Desktop\Steller20November\TagTesting20Nov2013\M15.DSG	11-1-2013	16:30:22	81275.000000	8127.500000	49487.679483	20.000000
C:\Users\cware\Desktop\Steller20November\TagTesting20Nov2013\M15.DSG	11-1-2013	16:30:22	81276.000000	8127.600000	49501.881248	20.000000
C:\Users\cware\Desktop\Steller20November\TagTesting20Nov2013\M15.DSG	11-1-2013	16:30:22	81277.000000	8127.700000	49502.973972	20.000000
C:\Users\cware\Desktop\Steller20November\TagTesting20Nov2013\M15.DSG	11-1-2013	16:30:22	81278.000000	8127.800000	49502.921596	20.000000
C:\Users\cware\Desktop\Steller20November\TagTesting20Nov2013\M15.DSG	11-1-2013	16:30:22	81279.000000	8127.900000	49482.405436	20.000000
C:\Users\cware\Desktop\Steller20November\TagTesting20Nov2013\M15.DSG	11-1-2013	16:30:22	81280.000000	8128.000000	49480.612998	20.000000
C:\Users\cware\Desktop\Steller20November\TagTesting20Nov2013\M15.DSG	11-1-2013	16:30:22	81281.000000	8128.100000	49482.646393	20.000000
C:\Users\cware\Desktop\Steller20November\TagTesting20Nov2013\M15.DSG	11-1-2013	16:30:22	81282.000000	8128.200000	49539.612721	20.000000
C:\Users\cware\Desktop\Steller20November\TagTesting20Nov2013\M15.DSG	11-1-2013	16:30:22	81283.000000	8128.300000	49488.005898	20.000000
C:\Users\cware\Desktop\Steller20November\TagTesting20Nov2013\M15.DSG	11-1-2013	16:30:22	81284.000000	8128.400000	49494.505907	20.000000
C:\Users\cware\Desktop\Steller20November\TagTesting20Nov2013\M15.DSG	11-1-2013	16:30:22	81285.000000	8128.500000	49503.396287	20.000000
C:\Users\cware\Desktop\Steller20November\TagTesting20Nov2013\M15.DSG	11-1-2013	16:30:22	81286.000000	8128.600000	49484.759176	20.000000
C:\Users\cware\Desktop\Steller20November\TagTesting20Nov2013\M15.DSG	11-1-2013	16:30:22	81287.000000	8128.700000	49495.575012	20.000000
C:\Users\cware\Desktop\Steller20November\TagTesting20Nov2013\M15.DSG	11-1-2013	16:30:22	81288.000000	8128.800000	49490.871575	20.000000
C:\Users\cware\Desktop\Steller20November\TagTesting20Nov2013\M15.DSG	11-1-2013	16:30:22	81289.000000	8128.900000	49485.708973	20.000000
C:\Users\cware\Desktop\Steller20November\TagTesting20Nov2013\M15.DSG	11-1-2013	16:30:22	81290.000000	8129.000000	49496.709541	20.000000
C:\Users\cware\Desktop\Steller20November\TagTesting20Nov2013\M15.DSG	11-1-2013	16:30:22	81291.000000	8129.100000	49485.856931	20.000000
C:\Users\cware\Desktop\Steller20November\TagTesting20Nov2013\M15.DSG	11-1-2013	16:30:22	81292.000000	8129.200000	49480.837730	20.000000
C:\Users\cware\Desktop\Steller20November\TagTesting20Nov2013\M15.DSG	11-1-2013	16:30:22	81293.000000	8129.300000	49492.400867	20.000000
C:\Users\cware\Desktop\Steller20November\TagTesting20Nov2013\M15.DSG	11-1-2013	16:30:22	81294.000000	8129.400000	49480.539975	20.000000
C:\Users\cware\Desktop\Steller20November\TagTesting20Nov2013\M15.DSG	11-1-2013	16:30:22	81295.000000	8129.500000	49491.336965	20.000000
C:\Users\cware\Desktop\Steller20November\TagTesting20Nov2013\M15.DSG	11-1-2013	16:30:22	81296.000000	8129.600000	49484.337674	20.000000
C:\Users\cware\Desktop\Steller20November\TagTesting20Nov2013\M15.DSG	11-1-2013	16:30:22	81297.000000	8129.700000	49485.342604	20.000000
C:\Users\cware\Desktop\Steller20November\TagTesting20Nov2013\M15.DSG	11-1-2013	16:30:22	81298.000000	8129.800000	49493.053705	20.000000
C:\Users\cware\Desktop\Steller20November\TagTesting20Nov2013\M15.DSG	11-1-2013	16:30:22	81299.000000	8129.900000	49487.106587	20.000000
C:\Users\cware\Desktop\Steller20November\TagTesting20Nov2013\M15.DSG	11-1-2013	16:30:22	81300.000000	8130.000000	49494.612967	20.000000
C:\Users\cware\Desktop\Steller20November\TagTesting20Nov2013\M15.DSG	11-1-2013	16:30:22	81301.000000	8130.100000	49491.649189	20.000000
C:\Users\cware\Desktop\Steller20November\TagTesting20Nov2013\M15.DSG	11-1-2013	16:30:22	81302.000000	8130.200000	49494.214810	20.000000
C:\Users\cware\Desktop\Steller20November\TagTesting20Nov2013\M15.DSG	11-1-2013	16:30:22	81303.000000	8130.300000	49493.148534	20.000000
C:\Users\cware\Desktop\Steller20November\TagTesting20Nov2013\M15.DSG	11-1-2013	16:30:22	81304.000000	8130.400000	49489.466494	20.000000
C:\Users\cware\Desktop\Steller20November\TagTesting20Nov2013\M15.DSG	11-1-2013	16:30:22	81305.000000	8130.500000	49484.104334	20.000000
C:\Users\cware\Desktop\Steller20November\TagTesting20Nov2013\M15.DSG	11-1-2013	16:30:22	81306.000000	8130.600000	49477.926799	20.000000
C:\Users\cware\Desktop\Steller20November\TagTesting20Nov2013\M15.DSG	11-1-2013	16:30:22	81307.000000	8130.700000	49470.718244	20.000000
C:\Users\cware\Desktop\Steller20November\TagTesting20Nov2013\M15.DSG	11-1-2013	16:30:22	81308.000000	8130.800000	49477.607213	20.000000
C:\Users\cware\Desktop\Steller20November\TagTesting20Nov2013\M15.DSG	11-1-2013	16:30:22	81309.000000	8130.900000	49475.623696	20.000000
C:\Users\cware\Desktop\Steller20November\TagTesting20Nov2013\M15.DSG	11-1-2013	16:30:22	81310.000000	8131.000000	49473.499657	20.000000
C:\Users\cware\Desktop\Steller20November\TagTesting20Nov2013\M15.DSG	11-1-2013	16:30:22	81311.000000	8131.100000	49473.209005	20.000000
C:\Users\cware\Desktop\Steller20November\TagTesting20Nov2013\M15.DSG	11-1-2013	16:30:22	81312.000000	8131.200000	49481.899311	20.000000
C:\Users\cware\Desktop\Steller20November\TagTesting20Nov2013\M15.DSG	11-1-2013	16:30:22	81313.000000	8131.300000	49482.545874	20.000000
C:\Users\cware\Desktop\Steller20November\TagTesting20Nov2013\M15.DSG	11-1-2013	16:30:22	81314.000000	8131.400000	49484.359249	20.000000
C:\Users\cware\Desktop\Steller20November\TagTesting20Nov2013\M15.DSG	11-1-2013	16:30:22	81315.000000	8131.500000	49488.946775	20.000000
C:\Users\cware\Desktop\Steller20November\TagTesting20Nov2013\M15.DSG	11-1-2013	16:30:22	81316.000000	8131.600000	49498.409290	20.000000
C:\Users\cware\Desktop\Steller20November\TagTesting20Nov2013\M15.DSG	11-1-2013	16:30:22	81317.000000	8131.700000	49495.770199	20.000000
C:\Users\cware\Desktop\Steller20November\TagTesting20Nov2013\M15.DSG	11-1-2013	16:30:22	81318.000000	8131.800000	49482.957512	20.000000
C:\Users\cware\Desktop\Steller20November\TagTesting20Nov2013\M15.DSG	11-1-2013	16:30:22	81319.000000	8131.900000	49487.294355	20.000000
C:\Users\cware\Desktop\Steller20November\TagTesting20Nov2013\M15.DSG	11-1-2013	16:30:22	81320.000000	8132.000000	49487.240928	20.000000
C:\Users\cware\Desktop\Steller20November\TagTesting20Nov2013\M15.DSG	11-1-2013	16:30:22	81321.000000	8132.100000	49482.991438	20.000000
C:\Users\cware\Desktop\Steller20November\TagTesting20Nov2013\M15.DSG	11-1-2013	16:30:22	81322.000000	8132.200000	49481.265589	20.000000
C:\Users\cware\Desktop\Steller20November\TagTesting20Nov2013\M15.DSG	11-1-2013	16:30:22	81323.000000	8132.300000	49478.821035	20.000000
C:\Users\cware\Desktop\Steller20November\TagTesting20Nov2013\M15.DSG	11-1-2013	16:30:22	81324.000000	8132.400000	49478.915262	20.000000
C:\Users\cware\Desktop\Steller20November\TagTesting20Nov2013\M15.DSG	11-1-2013	16:30:22	81325.000000	8132.500000	49463.012500	20.000000
C:\Users\cware\Desktop\Steller20November\TagTesting20Nov2013\M15.DSG	11-1-2013	16:30:22	81326.000000	8132.600000	49467.789431	20.000000
C:\Users\cware\Desktop\Steller20November\TagTesting20Nov2013\M15.DSG	11-1-2013	16:30:22	81327.000000	8132.700000	49472.642205	20.000000
C:\Users\cware\Desktop\Steller20November\TagTesting20Nov2013\M15.DSG	11-1-2013	16:30:22	81328.000000	8132.800000	49469.024030	20.000000
C:\Users\cware\Desktop\Steller20November\TagTesting20Nov2013\M15.DSG	11-1-2013	16:30:22	81329.000000	8132.900000	49462.857567	20.000000
C:\Users\cware\Desktop\Steller20November\TagTesting20Nov2013\M15.DSG	11-1-2013	16:30:22	81330.000000	8133.000000	49459.298838	20.000000
C:\Users\cware\Desktop\Steller20November\TagTesting20Nov2013\M15.DSG	11-1-2013	16:30:22	81331.000000	8133.100000	49448.138901	20.000000
C:\Users\cware\Desktop\Steller20November\TagTesting20Nov2013\M15.DSG	11-1-2013	16:30:22	81332.000000	8133.200000	49447.142108	20.000000
C:\Users\cware\Desktop\Steller20November\TagTesting20Nov2013\M15.DSG	11-1-2013	16:30:22	81333.000000	8133.300000	49470.977711	20.000000
C:\Users\cware\Desktop\Steller20November\TagTesting20Nov2013\M15.DSG	11-1-2013	16:30:22	81334.000000	8133.400000	49444.274601	20.000000
C:\Users\cware\Desktop\Steller20November\TagTesting20Nov2013\M15.DSG	11-1-2013	16:30:22	81335.000000	8133.500000	49455.982287	20.000000
C:\Users\cware\Desktop\Steller20November\TagTesting20Nov2013\M15.DSG	11-1-2013	16:30:22	81336.000000	8133.600000	49438.236913	20.000000
C:\Users\cware\Desktop\Steller20November\TagTesting20Nov2013\M15.DSG	11-1-2013	16:30:22	81337.000000	8133.700000	49444.919451	20.000000
C:\Users\cware\Desktop\Steller20November\TagTesting20Nov2013\M15.DSG	11-1-2013	16:30:22	81338.000000	8133.800000	49473.075647	20.000000
C:\Users\cware\Desktop\Steller20November\TagTesting20Nov2013\M15.DSG	11-1-2013	16:30:22	81339.000000	8133.900000	49477.059889	20.000000
C:\Users\cware\Desktop\Steller20November\TagTesting20Nov2013\M15.DSG	11-1-2013	16:30:22	81340.000000	8134.000000	49485.089562	20.000000
C:\Users\cware\Desktop\Steller20November\TagTesting20Nov2013\M15.DSG	11-1-2013	16:30:22	81341.000000	8134.100000	49505.662710	20.000000
C:\Users\cware\Desktop\Steller20November\TagTesting20Nov2013\M15.DSG	11-1-2013	16:30:22	81342.000000	8134.200000	49508.919134	20.000000
C:\Users\cware\Desktop\Steller20November\TagTesting20Nov2013\M15.DSG	11-1-2013	16:30:22	81343.000000	8134.300000	49490.466766	20.000000
C:\Users\cware\Desktop\Steller20November\TagTesting20Nov2013\M15.DSG	11-1-2013	16:30:22	81344.000000	8134.400000	49496.040363	20.000000
C:\Users\cware\Desktop\Steller20November\TagTesting20Nov2013\M15.DSG	11-1-2013	16:30:22	81345.000000	8134.500000	49537.233650	20.000000
C:\Users\cware\Desktop\Steller20November\TagTesting20Nov2013\M15.DSG	11-1-2013	16:30:22	81346.000000	8134.600000	49531.368943	20.000000
C:\Users\cware\Desktop\Steller20November\TagTesting20Nov2013\M15.DSG	11-1-2013	16:30:22	81347.000000	8134.700000	49521.524497	20.000000
C:\Users\cware\Desktop\Steller20November\TagTesting20Nov2013\M15.DSG	11-1-2013	16:30:22	81348.000000	8134.800000	49491.803926	20.000000
C:\Users\cware\Desktop\Steller20November\TagTesting20Nov2013\M15.DSG	11-1-2013	16:30:22	81349.000000	8134.900000	49497.208201	20.000000
C:\Users\cware\Desktop\Steller20November\TagTesting20Nov2013\M15.DSG	11-1-2013	16:30:22	81350.000000	8135.000000	49494.517539	20.000000
C:\Users\cware\Desktop\Steller20November\TagTesting20Nov2013\M15.DSG	11-1-2013	16:30:22	81351.000000	8135.100000	49532.150845	20.000000
C:\Users\cware\Desktop\Steller20November\TagTesting20Nov2013\M15.DSG	11-1-2013	16:30:22	81352.000000	8135.200000	49525.179712	20.000000
C:\Users\cware\Desktop\Steller20November\TagTesting20Nov2013\M15.DSG	11-1-2013	16:30:22	81353.000000	8135.300000	49512.819286	20.000000
C:\Users\cware\Desktop\Steller20November\TagTesting20Nov2013\M15.DSG	11-1-2013	16:30:22	81354.000000	8135.400000	49550.517726	20.000000
C:\Users\cware\Desktop\Steller20November\TagTesting20Nov2013\M15.DSG	11-1-2013	16:30:22	81355.000000	8135.500000	49519.771830	20.000000
C:\Users\cware\Desktop\Steller20November\TagTesting20Nov2013\M15.DSG	11-1-2013	16:30:22	81356.000000	8135.600000	49538.552559	20.000000
C:\Users\cware\Desktop\Steller20November\TagTesting20Nov2013\M15.DSG	11-1-2013	16:30:22	81357.000000	8135.700000	49530.074498	20.000000
C:\Users\cware\Desktop\Steller20November\TagTesting20Nov2013\M15.DSG	11-1-2013	16:30:22	81358.000000	8135.800000	49479.822178	20.000000
C:\Users\cware\Desktop\Steller20November\TagTesting20Nov2013\M15.DSG	11-1-2013	16:30:22	81359.000000	8135.900000	49522.407232	20.000000
C:\Users\cware\Desktop\Steller20November\TagTesting20Nov2013\M15.DSG	11-1-2013	16:30:22	81360.000000	8136.000000	49515.029551	20.000000
C:\Users\cware\Desktop\Steller20November\TagTesting20Nov2013\M15.DSG	11-1-2013	16:30:22	81361.000000	8136.100000	49481.088133	20.000000
C:\Users\cware\Desktop\Steller20November\TagTesting20Nov2013\M15.DSG	11-1-2013	16:30:22	81362.000000	8136.200000	49504.215519	20.000000
C:\Users\cware\Desktop\Steller20November\TagTesting20Nov2013\M15.DSG	11-1-2013	16:30:22	81363.000000	8136.300000	49478.765413	20.000000
C:\Users\cware\Desktop\Steller20November\TagTesting20Nov2013\M15.DSG	11-1-2013	16:30:22	81364.000000	8136.400000	49464.090695	20.000000
C:\Users\cware\Desktop\Steller20November\TagTesting20Nov2013\M15.DSG	11-1-2013	16:30:22	81365.000000	8136.500000	49472.846339	20.000000
C:\Users\cware\Desktop\Steller20November\TagTesting20Nov2013\M15.DSG	11-1-2013	16:30:22	81366.000000	8136.600000	49483.510070	20.000000
C:\Users\cware\Desktop\Steller20November\TagTesting20Nov2013\M15.DSG	11-1-2013	16:30:22	81367.000000	8136.700000	49478.447896	20.000000
C:\Users\cware\Desktop\Steller20November\TagTesting20Nov2013\M15.DSG	11-1-2013	16:30:22	81368.000000	8136.800000	49476.589119	20.000000
C:\Users\cware\Desktop\Steller20November\TagTesting20Nov2013\M15.DSG	11-1-2013	16:30:22	81369.000000	8136.900000	49432.695775	20.000000
C:\Users\cware\Desktop\Steller20November\TagTesting20Nov2013\M15.DSG	11-1-2013	16:30:22	81370.000000	8137.000000	49463.685715	20.000000
C:\Users\cware\Desktop\Steller20November\TagTesting20Nov2013\M15.DSG	11-1-2013	16:30:22	81371.000000	8137.100000	49462.858086	20.000000
C:\Users\cware\Desktop\Steller20November\TagTesting20Nov2013\M15.DSG	11-1-2013	16:30:22	81372.000000	8137.200000	49461.251985	20.000000
C:\Users\cware\Desktop\Steller20November\TagTesting20Nov2013\M15.DSG	11-1-2013	16:30:22	81373.000000	8137.300000	49464.442821	20.000000
C:\Users\cware\Desktop\Steller20November\TagTesting20Nov2013\M15.DSG	11-1-2013	16:30:22	81374.000000	8137.400000	49460.386444	20.000000
C:\Users\cware\Desktop\Steller20November\TagTesting20Nov2013\M15.DSG	11-1-2013	16:30:22	81375.000000	8137.500000	49457.704939	20.000000
C:\Users\cware\Desktop\Steller20November\TagTesting20Nov2013\M15.DSG	11-1-2013	16:30:22	81376.000000	8137.600000	49457.702033	20.000000
C:\Users\cware\Desktop\Steller20November\TagTesting20Nov2013\M15.DSG	11-1-2013	16:30:22	81377.000000	8137.700000	49442.743399	20.000000
C:\Users\cware\Desktop\Steller20November\TagTesting20Nov2013\M15.DSG	11-1-2013	16:30:22	81378.000000	8137.800000	49459.169032	20.000000
C:\Users\cware\Desktop\Steller20November\TagTesting20Nov2013\M15.DSG	11-1-2013	16:30:22	81379.000000	8137.900000	49459.279694	20.000000
C:\Users\cware\Desktop\Steller20November\TagTesting20Nov2013\M15.DSG	11-1-2013	16:30:22	81380.000000	8138.000000	49450.947979	20.000000
C:\Users\cware\Desktop\Steller20November\TagTesting20Nov2013\M15.DSG	11-1-2013	16:30:22	81381.000000	8138.100000	49451.881661	20.000000
C:\Users\cware\Desktop\Steller20November\TagTesting20Nov2013\M15.DSG	11-1-2013	16:30:22	81382.000000	8138.200000	49453.137276	20.000000
C:\Users\cware\Desktop\Steller20November\TagTesting20Nov2013\M15.DSG	11-1-2013	16:30:22	81383.000000	8138.300000	49433.649262	20.000000
C:\Users\cware\Desktop\Steller20November\TagTesting20Nov2013\M15.DSG	11-1-2013	16:30:22	81384.000000	8138.400000	49439.227809	20.000000
C:\Users\cware\Desktop\Steller20November\TagTesting20Nov2013\M15.DSG	11-1-2013	16:30:22	81385.000000	8138.500000	49469.134633	20.000000
C:\Users\cware\Desktop\Steller20November\TagTesting20Nov2013\M15.DSG	11-1-2013	16:30:22	81386.000000	8138.600000	49447.014444	20.000000
C:\Users\cware\Desktop\Steller20November\TagTesting20Nov2013\M15.DSG	11-1-2013	16:30:22	81387.000000	8138.700000	49460.663001	20.000000
C:\Users\cware\Desktop\Steller20November\TagTesting20Nov2013\M15.DSG	11-1-2013	16:30:22	81388.000000	8138.800000	49453.736672	20.000000
C:\Users\cware\Desktop\Steller20November\TagTesting20Nov2013\M15.DSG	11-1-2013	16:30:22	81389.000000	8138.900000	49439.922268	20.000000
C:\Users\cware\Desktop\Steller20November\TagTesting20Nov2013\M15.DSG	11-1-2013	16:30:22	81390.000000	8139.000000	49461.679758	20.000000
C:\Users\cware\Desktop\Steller20November\TagTesting20Nov2013\M15.DSG	11-1-2013	16:30:22	81391.000000	8139.100000	49426.855707	20.000000
C:\Users\cware\Desktop\Steller20November\TagTesting20Nov2013\M15.DSG	11-1-2013	16:30:22	81392.000000	8139.200000	49427.823280	20.000000
C:\Users\cware\Desktop\Steller20November\TagTesting20Nov2013\M15.DSG	11-1-2013	16:30:22	81393.000000	8139.300000	49442.823822	20.000000
C:\Users\cware\Desktop\Steller20November\TagTesting20Nov2013\M15.DSG	11-1-2013	16:30:22	81394.000000	8139.400000	49459.692978	20.000000
C:\Users\cware\Desktop\Steller20November\TagTesting20Nov2013\M15.DSG	11-1-2013	16:30:22	81395.000000	8139.500000	49434.055758	20.000000
C:\Users\cware\Desktop\Steller20November\TagTesting20Nov2013\M15.DSG	11-1-2013	16:30:22	81396.000000	8139.600000	49435.382935	20.000000
C:\Users\cware\Desktop\Steller20November\TagTesting20Nov2013\M15.DSG	11-1-2013	16:30:22	81397.000000	8139.700000	49437.960636	20.000000
C:\Users\cware\Desktop\Steller20November\TagTesting20Nov2013\M15.DSG	11-1-2013	16:30:22	81398.000000	8139.800000	49437.421871	20.000000
C:\Users\cware\Desktop\Steller20November\TagTesting20Nov2013\M15.DSG	11-1-2013	16:30:22	81399.000000	8139.900000	49461.378125	20.000000
C:\Users\cware\Desktop\Steller20November\TagTesting20Nov2013\M15.DSG	11-1-2013	16:30:22	81400.000000	8140.000000	49457.274445	20.000000
C:\Users\cware\Desktop\Steller20November\TagTesting20Nov2013\M15.DSG	11-1-2013	16:30:22	81401.000000	8140.100000	49463.839439	20.000000
C:\Users\cware\Desktop\Steller20November\TagTesting20Nov2013\M15.DSG	11-1-2013	16:30:22	81402.000000	8140.200000	49473.970078	20.000000
C:\Users\cware\Desktop\Steller20November\TagTesting20Nov2013\M15.DSG	11-1-2013	16:30:22	81403.000000	8140.300000	49469.150246	20.000000
C:\Users\cware\Desktop\Steller20November\TagTesting20Nov2013\M15.DSG	11-1-2013	16:30:22	81404.000000	8140.400000	49458.485901	20.000000
C:\Users\cware\Desktop\Steller20November\TagTesting20Nov2013\M15.DSG	11-1-2013	16:30:22	81405.000000	8140.500000	49483.108872	20.000000
C:\Users\cware\Desktop\Steller20November\TagTesting20Nov2013\M15.DSG	11-1-2013	16:30:22	81406.000000	8140.600000	49487.490040	20.000000
C:\Users\cware\Desktop\Steller20November\TagTesting20Nov2013\M15.DSG	11-1-2013	16:30:22	81407.000000	8140.700000	49503.139805	20.000000
C:\Users\cware\Desktop\Steller20November\TagTesting20Nov2013\M15.DSG	11-1-2013	16:30:22	81408.000000	8140.800000	49513.024139	20.000000
C:\Users\cware\Desktop\Steller20November\TagTesting20Nov2013\M15.DSG	11-1-2013	16:30:22	81409.000000	8140.900000	49498.266764	20.000000
C:\Users\cware\Desktop\Steller20November\TagTesting20Nov2013\M15.DSG	11-1-2013	16:30:22	81410.000000	8141.000000	49501.188251	20.000000
C:\Users\cware\Desktop\Steller20November\TagTesting20Nov2013\M15.DSG	11-1-2013	16:30:22	81411.000000	8141.100000	49514.190868	20.000000
C:\Users\cware\Desktop\Steller20November\TagTesting20Nov2013\M15.DSG	11-1-2013	16:30:22	81412.000000	8141.200000	49503.107414	20.000000
C:\Users\cware\Desktop\Steller20November\TagTesting20Nov2013\M15.DSG	11-1-2013	16:30:22	81413.000000	8141.300000	49504.018345	20.000000
C:\Users\cware\Desktop\Steller20November\TagTesting20Nov2013\M15.DSG	11-1-2013	16:30:22	81414.000000	8141.400000	49481.359542	20.000000
C:\Users\cware\Desktop\Steller20November\TagTesting20Nov2013\M15.DSG	11-1-2013	16:30:22	81415.000000	8141.500000	49482.429664	20.000000
C:\Users\cware\Desktop\Steller20November\TagTesting20Nov2013\M15.DSG	11-1-2013	16:30:22	81416.000000	8141.600000	49480.662281	20.000000
C:\Users\cware\Desktop\Steller20November\TagTesting20Nov2013\M15.DSG	11-1-2013	16:30:22	81417.000000	8141.700000	49482.305078	20.000000
C:\Users\cware\Desktop\Steller20November\TagTesting20Nov2013\M15.DSG	11-1-2013	16:30:22	81418.000000	8141.800000	49481.134833	20.000000
C:\Users\cware\Desktop\Steller20November\TagTesting20Nov2013\M15.DSG	11-1-2013	16:30:22	81419.000000	8141.900000	49479.940099	20.000000
C:\Users\cware\Desktop\Steller20November\TagTesting20Nov2013\M15.DSG	11-1-2013	16:30:22	81420.000000	8142.000000	49480.462350	20.000000
C:\Users\cware\Desktop\Steller20November\TagTesting20Nov2013\M15.DSG	11-1-2013	16:30:22	81421.000000	8142.100000	49515.839194	20.000000
C:\Users\cware\Desktop\Steller20November\TagTesting20Nov2013\M15.DSG	11-1-2013	16:30:22	81422.000000	8142.200000	49508.050329	20.000000
C:\Users\cware\Desktop\Steller20November\TagTesting20Nov2013\M15.DSG	11-1-2013	16:30:22	81423.000000	8142.300000	49483.419376	20.000000
C:\Users\cware\Desktop\Steller20November\TagTesting20Nov2013\M15.DSG	11-1-2013	16:30:22	81424.000000	8142.400000	49499.460572	20.000000
C:\Users\cware\Desktop\Steller20November\TagTesting20Nov2013\M15.DSG	11-1-2013	16:30:22	81425.000000	8142.500000	49509.144847	20.000000
C:\Users\cware\Desktop\Steller20November\TagTesting20Nov2013\M15.DSG	11-1-2013	16:30:22	81426.000000	8142.600000	49505.071850	20.000000
C:\Users\cware\Desktop\Steller20November\TagTesting20Nov2013\M15.DSG	11-1-2013	16:30:22	81427.000000	8142.700000	49503.722019	20.000000
C:\Users\cware\Desktop\Steller20November\TagTesting20Nov2013\M15.DSG	11-1-2013	16:30:22	81428.000000	8142.800000	49496.733276	20.000000
C:\Users\cware\Desktop\Steller20November\TagTesting20Nov2013\M15.DSG	11-1-2013	16:30:22	81429.000000	8142.900000	49494.442044	20.000000
C:\Users\cware\Desktop\Steller20November\TagTesting20Nov2013\M15.DSG	11-1-2013	16:30:22	81430.000000	8143.000000	49489.216161	20.000000
C:\Users\cware\Desktop\Steller20November\TagTesting20Nov2013\M15.DSG	11-1-2013	16:30:22	81431.000000	8143.100000	49487.344953	20.000000
C:\Users\cware\Desktop\Steller20November\TagTesting20Nov2013\M15.DSG	11-1-2013	16:30:22	81432.000000	8143.200000	49486.376023	20.000000
C:\Users\cware\Desktop\Steller20November\TagTesting20Nov2013\M15.DSG	11-1-2013	16:30:22	81433.000000	8143.300000	49486.694823	20.000000
C:\Users\cware\Desktop\Steller20November\TagTesting20Nov2013\M15.DSG	11-1-2013	16:30:22	81434.000000	8143.400000	49483.559101	20.000000
C:\Users\cware\Desktop\Steller20November\TagTesting20Nov2013\M15.DSG	11-1-2013	16:30:22	81435.000000	8143.500000	49482.409394	20.000000
C:\Users\cware\Desktop\Steller20November\TagTesting20Nov2013\M15.DSG	11-1-2013	16:30:22	81436.000000	8143.600000	49484.024900	20.000000
C:\Users\cware\Desktop\Steller20November\TagTesting20Nov2013\M15.DSG	11-1-2013	16:30:22	81437.000000	8143.700000	49479.653216	20.000000
C:\Users\cware\Desktop\Steller20November\TagTesting20Nov2013\M15.DSG	11-1-2013	16:30:22	81438.000000	8143.800000	49493.391554	20.000000
C:\Users\cware\Desktop\Steller20November\TagTesting20Nov2013\M15.DSG	11-1-2013	16:30:22	81439.000000	8143.900000	49482.994766	20.000000
C:\Users\cware\Desktop\Steller20November\TagTesting20Nov2013\M15.DSG	11-1-2013	16:30:22	81440.000000	8144.000000	49480.777060	20.000000
C:\Users\cware\Desktop\Steller20November\TagTesting20Nov2013\M15.DSG	11-1-2013	16:30:22	81441.000000	8144.100000	49488.692443	20.000000
C:\Users\cware\Desktop\Steller20November\TagTesting20Nov2013\M15.DSG	11-1-2013	16:30:22	81442.000000	8144.200000	49483.476105	20.000000
C:\Users\cware\Desktop\Steller20November\TagTesting20Nov2013\M15.DSG	11-1-2013	16:30:22	81443.000000	8144.300000	49478.248618	20.000000
C:\Users\cware\Desktop\Steller20November\TagTesting20Nov2013\M15.DSG	11-1-2013	16:30:22	81444.000000	8144.400000	49478.497524	20.000000
C:\Users\cware\Desktop\Steller20November\TagTesting20Nov2013\M15.DSG	11-1-2013	16:30:22	81445.000000	8144.500000	49479.070229	20.000000
C:\Users\cware\Desktop\Steller20November\TagTesting20Nov2013\M15.DSG	11-1-2013	16:30:22	81446.000000	8144.600000	49480.363793	20.000000
C:\Users\cware\Desktop\Steller20November\TagTesting20Nov2013\M15.DSG	11-1-2013	16:30:22	81447.000000	8144.700000	49483.374215	20.000000
C:\Users\cware\Desktop\Steller20November\TagTesting20Nov2013\M15.DSG	11-1-2013	16:30:22	81448.000000	8144.800000	49482.947875	20.000000
C:\Users\cware\Desktop\Steller20November\TagTesting20Nov2013\M15.DSG	11-1-2013	16:30:22	81449.000000	8144.900000	49485.529174	20.000000
C:\Users\cware\Desktop\Steller20November\TagTesting20Nov2013\M15.DSG	11-1-2013	16:30:22	81450.000000	8145.000000	49487.747753	20.000000
C:\Users\cware\Desktop\Steller20November\TagTesting20Nov2013\M15.DSG	11-1-2013	16:30:22	81451.000000	8145.100000	49482.183930	20.000000
C:\Users\cware\Desktop\Steller20November\TagTesting20Nov2013\M15.DSG	11-1-2013	16:30:22	81452.000000	8145.200000	49475.547630	20.000000
C:\Users\cware\Desktop\Steller20November\TagTesting20Nov2013\M15.DSG	11-1-2013	16:30:22	81453.000000	8145.300000	49468.342238	20.000000
C:\Users\cware\Desktop\Steller20November\TagTesting20Nov2013\M15.DSG	11-1-2013	16:30:22	81454.000000	8145.400000	49483.208944	20.000000
C:\Users\cware\Desktop\Steller20November\TagTesting20Nov2013\M15.DSG	11-1-2013	16:30:22	81455.000000	8145.500000	49475.065091	20.000000
C:\Users\cware\Desktop\Steller20November\TagTesting20Nov2013\M15.DSG	11-1-2013	16:30:22	81456.000000	8145.600000	49478.258908	20.000000
C:\Users\cware\Desktop\Steller20November\TagTesting20Nov2013\M15.DSG	11-1-2013	16:30:22	81457.000000	8145.700000	49482.159760	20.000000
C:\Users\cware\Desktop\Steller20November\TagTesting20Nov2013\M15.DSG	11-1-2013	16:30:22	81458.000000	8145.800000	49485.834947	20.000000
C:\Users\cware\Desktop\Steller20November\TagTesting20Nov2013\M15.DSG	11-1-2013	16:30:22	81459.000000	8145.900000	49489.204178	20.000000
C:\Users\cware\Desktop\Steller20November\TagTesting20Nov2013\M15.DSG	11-1-2013	16:30:22	81460.000000	8146.000000	49479.261191	20.000000
C:\Users\cware\Desktop\Steller20November\TagTesting20Nov2013\M15.DSG	11-1-2013	16:30:22	81461.000000	8146.100000	49477.205052	20.000000
C:\Users\cware\Desktop\Steller20November\TagTesting20Nov2013\M15.DSG	11-1-2013	16:30:22	81462.000000	8146.200000	49485.396803	20.000000
C:\Users\cware\Desktop\Steller20November\TagTesting20Nov2013\M15.DSG	11-1-2013	16:30:22	81463.000000	8146.300000	49483.317052	20.000000
C:\Users\cware\Desktop\Steller20November\TagTesting20Nov2013\M15.DSG	11-1-2013	16:30:22	81464.000000	8146.400000	49483.980972	20.000000
C:\Users\cware\Desktop\Steller20November\TagTesting20Nov2013\M15.DSG	11-1-2013	16:30:22	81465.000000	8146.500000	49479.425557	20.000000
C:\Users\cware\Desktop\Steller20November\TagTesting20Nov2013\M15.DSG	11-1-2013	16:30:22	81466.000000	8146.600000	49476.926300	20.000000
C:\Users\cware\Desktop\Steller20November\TagTesting20Nov2013\M15.DSG	11-1-2013	16:30:22	81467.000000	8146.700000	49467.080992	20.000000
C:\Users\cware\Desktop\Steller20November\TagTesting20Nov2013\M15.DSG	11-1-2013	16:30:22	81468.000000	8146.800000	49471.739850	20.000000
C:\Users\cware\Desktop\Steller20November\TagTesting20Nov2013\M15.DSG	11-1-2013	16:30:22	81469.000000	8146.900000	49466.223147	20.000000
C:\Users\cware\Desktop\Steller20November\TagTesting20Nov2013\M15.DSG	11-1-2013	16:30:22	81470.000000	8147.000000	49445.611079	20.000000
C:\Users\cware\Desktop\Steller20November\TagTesting20Nov2013\M15.DSG	11-1-2013	16:30:22	81471.000000	8147.100000	49448.013132	20.000000
C:\Users\cware\Desktop\Steller20November\TagTesting20Nov2013\M15.DSG	11-1-2013	16:30:22	81472.000000	8147.200000	49440.912146	20.000000
C:\Users\cware\Desktop\Steller20November\TagTesting20Nov2013\M15.DSG	11-1-2013	16:30:22	81473.000000	8147.300000	49444.209719	20.000000
C:\Users\cware\Desktop\Steller20November\TagTesting20Nov2013\M15.DSG	11-1-2013	16:30:22	81474.000000	8147.400000	49434.217182	20.000000
C:\Users\cware\Desktop\Steller20November\TagTesting20Nov2013\M15.DSG	11-1-2013	16:30:22	81475.000000	8147.500000	49460.589059	20.000000
C:\Users\cware\Desktop\Steller20November\TagTesting20Nov2013\M15.DSG	11-1-2013	16:30:22	81476.000000	8147.600000	49477.955439	20.000000
C:\Users\cware\Desktop\Steller20November\TagTesting20Nov2013\M15.DSG	11-1-2013	16:30:22	81477.000000	8147.700000	49483.881751	20.000000
C:\Users\cware\Desktop\Steller20November\TagTesting20Nov2013\M15.DSG	11-1-2013	16:30:22	81478.000000	8147.800000	49483.143440	20.000000
C:\Users\cware\Desktop\Steller20November\TagTesting20Nov2013\M15.DSG	11-1-2013	16:30:22	81479.000000	8147.900000	49485.907139	20.000000
C:\Users\cware\Desktop\Steller20November\TagTesting20Nov2013\M15.DSG	11-1-2013	16:30:22	81480.000000	8148.000000	49484.606002	20.000000
C:\Users\cware\Desktop\Steller20November\TagTesting20Nov2013\M15.DSG	11-1-2013	16:30:22	81481.000000	8148.100000	49486.124930	20.000000
C:\Users\cware\Desktop\Steller20November\TagTesting20Nov2013\M15.DSG	11-1-2013	16:30:22	81482.000000	8148.200000	49485.306886	20.000000
C:\Users\cware\Desktop\Steller20November\TagTesting20Nov2013\M15.DSG	11-1-2013	16:30:22	81483.000000	8148.300000	49483.488876	20.000000
C:\Users\cware\Desktop\Steller20November\TagTesting20Nov2013\M15.DSG	11-1-2013	16:30:22	81484.000000	8148.400000	49483.813244	20.000000
C:\Users\cware\Desktop\Steller20November\TagTesting20Nov2013\M15.DSG	11-1-2013	16:30:22	81485.000000	8148.500000	49484.090981	20.000000
C:\Users\cware\Desktop\Steller20November\TagTesting20Nov2013\M15.DSG	11-1-2013	16:30:22	81486.000000	8148.600000	49481.129157	20.000000
C:\Users\cware\Desktop\Steller20November\TagTesting20Nov2013\M15.DSG	11-1-2013	16:30:22	81487.000000	8148.700000	49479.910956	20.000000
C:\Users\cware\Desktop\Steller20November\TagTesting20Nov2013\M15.DSG	11-1-2013	16:30:22	81488.000000	8148.800000	49481.901021	20.000000
C:\Users\cware\Desktop\Steller20November\TagTesting20Nov2013\M15.DSG	11-1-2013	16:30:22	81489.000000	8148.900000	49483.068723	20.000000
C:\Users\cware\Desktop\Steller20November\TagTesting20Nov2013\M15.DSG	11-1-2013	16:30:22	81490.000000	8149.000000	49485.285129	20.000000
C:\Users\cware\Desktop\Steller20November\TagTesting20Nov2013\M15.DSG	11-1-2013	16:30:22	81491.000000	8149.100000	49481.780198	20.000000
C:\Users\cware\Desktop\Steller20November\TagTesting20Nov2013\M15.DSG	11-1-2013	16:30:22	81492.000000	8149.200000	49478.097081	20.000000
C:\Users\cware\Desktop\Steller20November\TagTesting20Nov2013\M15.DSG	11-1-2013	16:30:22	81493.000000	8149.300000	49481.332841	20.000000
C:\Users\cware\Desktop\Steller20November\TagTesting20Nov2013\M15.DSG	11-1-2013	16:30:22	81494.000000	8149.400000	49481.505555	20.000000
C:\Users\cware\Desktop\Steller20November\TagTesting20Nov2013\M15.DSG	11-1-2013	16:30:22	81495.000000	8149.500000	49481.727743	20.000000
C:\Users\cware\Desktop\Steller20November\TagTesting20Nov2013\M15.DSG	11-1-2013	16:30:22	81496.000000	8149.600000	49482.101785	20.000000
C:\Users\cware\Desktop\Steller20November\TagTesting20Nov2013\M15.DSG	11-1-2013	16:30:22	81497.000000	8149.700000	49480.508496	20.000000
C:\Users\cware\Desktop\Steller20November\TagTesting20Nov2013\M15.DSG	11-1-2013	16:30:22	81498.000000	8149.800000	49481.853096	20.000000
C:\Users\cware\Desktop\Steller20November\TagTesting20Nov2013\M15.DSG	11-1-2013	16:30:22	81499.000000	8149.900000	49481.925322	20.000000
C:\Users\cware\Desktop\Steller20November\TagTesting20Nov2013\M15.DSG	11-1-2013	16:30:22	81500.000000	8150.000000	49481.999409	20.000000
C:\Users\cware\Desktop\Steller20November\TagTesting20Nov2013\M15.DSG	11-1-2013	16:30:22	81501.000000	8150.100000	49479.485288	20.000000
C:\Users\cware\Desktop\Steller20November\TagTesting20Nov2013\M15.DSG	11-1-2013	16:30:22	81502.000000	8150.200000	49482.101220	20.000000
C:\Users\cware\Desktop\Steller20November\TagTesting20Nov2013\M15.DSG	11-1-2013	16:30:22	81503.000000	8150.300000	49481.951562	20.000000
C:\Users\cware\Desktop\Steller20November\TagTesting20Nov2013\M15.DSG	11-1-2013	16:30:22	81504.000000	8150.400000	49483.471531	20.000000
C:\Users\cware\Desktop\Steller20November\TagTesting20Nov2013\M15.DSG	11-1-2013	16:30:22	81505.000000	8150.500000	49482.970158	20.000000
C:\Users\cware\Desktop\Steller20November\TagTesting20Nov2013\M15.DSG	11-1-2013	16:30:22	81506.000000	8150.600000	49479.337873	20.000000
C:\Users\cware\Desktop\Steller20November\TagTesting20Nov2013\M15.DSG	11-1-2013	16:30:22	81507.000000	8150.700000	49482.450219	20.000000
C:\Users\cware\Desktop\Steller20November\TagTesting20Nov2013\M15.DSG	11-1-2013	16:30:22	81508.000000	8150.800000	49480.532177	20.000000
C:\Users\cware\Desktop\Steller20November\TagTesting20Nov2013\M15.DSG	11-1-2013	16:30:22	81509.000000	8150.900000	49481.278646	20.000000
C:\Users\cware\Desktop\Steller20November\TagTesting20Nov2013\M15.DSG	11-1-2013	16:30:22	81510.000000	8151.000000	49480.981876	20.000000
C:\Users\cware\Desktop\Steller20November\TagTesting20Nov2013\M15.DSG	11-1-2013	16:30:22	81511.000000	8151.100000	49480.905962	20.000000
C:\Users\cware\Desktop\Steller20November\TagTesting20Nov2013\M15.DSG	11-1-2013	16:30:22	81512.000000	8151.200000	49478.765788	20.000000
C:\Users\cware\Desktop\Steller20November\TagTesting20Nov2013\M15.DSG	11-1-2013	16:30:22	81513.000000	8151.300000	49483.469405	20.000000
C:\Users\cware\Desktop\Steller20November\TagTesting20Nov2013\M15.DSG	11-1-2013	16:30:22	81514.000000	8151.400000	49480.034200	20.000000
C:\Users\cware\Desktop\Steller20November\TagTesting20Nov2013\M15.DSG	11-1-2013	16:30:22	81515.000000	8151.500000	49480.954664	20.000000
C:\Users\cware\Desktop\Steller20November\TagTesting20Nov2013\M15.DSG	11-1-2013	16:30:22	81516.000000	8151.600000	49480.008854	20.000000
C:\Users\cware\Desktop\Steller20November\TagTesting20Nov2013\M15.DSG	11-1-2013	16:30:22	81517.000000	8151.700000	49479.011166	20.000000
C:\Users\cware\Desktop\Steller20November\TagTesting20Nov2013\M15.DSG	11-1-2013	16:30:22	81518.000000	8151.800000	49480.955675	20.000000
C:\Users\cware\Desktop\Steller20November\TagTesting20Nov2013\M15.DSG	11-1-2013	16:30:22	81519.000000	8151.900000	49479.982579	20.000000
C:\Users\cware\Desktop\Steller20November\TagTesting20Nov2013\M15.DSG	11-1-2013	16:30:22	81520.000000	8152.000000	49480.679040	20.000000
C:\Users\cware\Desktop\Steller20November\TagTesting20Nov2013\M15.DSG	11-1-2013	16:30:22	81521.000000	8152.100000	49481.351874	20.000000
C:\Users\cware\Desktop\Steller20November\TagTesting20Nov2013\M15.DSG	11-1-2013	16:30:22	81522.000000	8152.200000	49481.876807	20.000000
C:\Users\cware\Desktop\Steller20November\TagTesting20Nov2013\M15.DSG	11-1-2013	16:30:22	81523.000000	8152.300000	49481.851950	20.000000
C:\Users\cware\Desktop\Steller20November\TagTesting20Nov2013\M15.DSG	11-1-2013	16:30:22	81524.000000	8152.400000	49481.279379	20.000000
C:\Users\cware\Desktop\Steller20November\TagTesting20Nov2013\M15.DSG	11-1-2013	16:30:22	81525.000000	8152.500000	49479.686833	20.000000
C:\Users\cware\Desktop\Steller20November\TagTesting20Nov2013\M15.DSG	11-1-2013	16:30:22	81526.000000	8152.600000	49480.383503	20.000000
C:\Users\cware\Desktop\Steller20November\TagTesting20Nov2013\M15.DSG	11-1-2013	16:30:22	81527.000000	8152.700000	49478.690590	20.000000
C:\Users\cware\Desktop\Steller20November\TagTesting20Nov2013\M15.DSG	11-1-2013	16:30:22	81528.000000	8152.800000	49476.524227	20.000000
C:\Users\cware\Desktop\Steller20November\TagTesting20Nov2013\M15.DSG	11-1-2013	16:30:22	81529.000000	8152.900000	49472.267203	20.000000
C:\Users\cware\Desktop\Steller20November\TagTesting20Nov2013\M15.DSG	11-1-2013	16:30:22	81530.000000	8153.000000	49477.420481	20.000000
C:\Users\cware\Desktop\Steller20November\TagTesting20Nov2013\M15.DSG	11-1-2013	16:30:22	81531.000000	8153.100000	49478.317277	20.000000
C:\Users\cware\Desktop\Steller20November\TagTesting20Nov2013\M15.DSG	11-1-2013	16:30:22	81532.000000	8153.200000	49481.652636	20.000000
C:\Users\cware\Desktop\Steller20November\TagTesting20Nov2013\M15.DSG	11-1-2013	16:30:22	81533.000000	8153.300000	49478.018616	20.000000
C:\Users\cware\Desktop\Steller20November\TagTesting20Nov2013\M15.DSG	11-1-2013	16:30:22	81534.000000	8153.400000	49478.143005	20.000000
C:\Users\cware\Desktop\Steller20November\TagTesting20Nov2013\M15.DSG	11-1-2013	16:30:22	81535.000000	8153.500000	49481.478212	20.000000
C:\Users\cware\Desktop\Steller20November\TagTesting20Nov2013\M15.DSG	11-1-2013	16:30:22	81536.000000	8153.600000	49483.094495	20.000000
C:\Users\cware\Desktop\Steller20November\TagTesting20Nov2013\M15.DSG	11-1-2013	16:30:22	81537.000000	8153.700000	49481.152303	20.000000
C:\Users\cware\Desktop\Steller20November\TagTesting20Nov2013\M15.DSG	11-1-2013	16:30:22	81538.000000	8153.800000	49484.089588	20.000000
C:\Users\cware\Desktop\Steller20November\TagTesting20Nov2013\M15.DSG	11-1-2013	16:30:22	81539.000000	8153.900000	49480.009435	20.000000
C:\Users\cware\Desktop\Steller20November\TagTesting20Nov2013\M15.DSG	11-1-2013	16:30:22	81540.000000	8154.000000	49478.116717	20.000000
C:\Users\cware\Desktop\Steller20November\TagTesting20Nov2013\M15.DSG	11-1-2013	16:30:22	81541.000000	8154.100000	49484.489111	20.000000
C:\Users\cware\Desktop\Steller20November\TagTesting20Nov2013\M15.DSG	11-1-2013	16:30:22	81542.000000	8154.200000	49481.401248	20.000000
C:\Users\cware\Desktop\Steller20November\TagTesting20Nov2013\M15.DSG	11-1-2013	16:30:22	81543.000000	8154.300000	49481.028031	20.000000
C:\Users\cware\Desktop\Steller20November\TagTesting20Nov2013\M15.DSG	11-1-2013	16:30:22	81544.000000	8154.400000	49482.297862	20.000000
C:\Users\cware\Desktop\Steller20November\TagTesting20Nov2013\M15.DSG	11-1-2013	16:30:22	81545.000000	8154.500000	49481.700361	20.000000
C:\Users\cware\Desktop\Steller20November\TagTesting20Nov2013\M15.DSG	11-1-2013	16:30:22	81546.000000	8154.600000	49480.929000	20.000000
C:\Users\cware\Desktop\Steller20November\TagTesting20Nov2013\M15.DSG	11-1-2013	16:30:22	81547.000000	8154.700000	49481.152915	20.000000
C:\Users\cware\Desktop\Steller20November\TagTesting20Nov2013\M15.DSG	11-1-2013	16:30:22	81548.000000	8154.800000	49479.460510	20.000000
C:\Users\cware\Desktop\Steller20November\TagTesting20Nov2013\M15.DSG	11-1-2013	16:30:22	81549.000000	8154.900000	49481.053191	20.000000
C:\Users\cware\Desktop\Steller20November\TagTesting20Nov2013\M15.DSG	11-1-2013	16:30:22	81550.000000	8155.000000	49481.401660	20.000000
C:\Users\cware\Desktop\Steller20November\TagTesting20Nov2013\M15.DSG	11-1-2013	16:30:22	81551.000000	8155.100000	49479.161154	20.000000
C:\Users\cware\Desktop\Steller20November\TagTesting20Nov2013\M15.DSG	11-1-2013	16:30:22	81552.000000	8155.200000	49479.608775	20.000000
C:\Users\cware\Desktop\Steller20November\TagTesting20Nov2013\M15.DSG	11-1-2013	16:30:22	81553.000000	8155.300000	49483.241112	20.000000
C:\Users\cware\Desktop\Steller20November\TagTesting20Nov2013\M15.DSG	11-1-2013	16:30:22	81554.000000	8155.400000	49483.264475	20.000000
C:\Users\cware\Desktop\Steller20November\TagTesting20Nov2013\M15.DSG	11-1-2013	16:30:22	81555.000000	8155.500000	49483.787585	20.000000
C:\Users\cware\Desktop\Steller20November\TagTesting20Nov2013\M15.DSG	11-1-2013	16:30:22	81556.000000	8155.600000	49480.874211	20.000000
C:\Users\cware\Desktop\Steller20November\TagTesting20Nov2013\M15.DSG	11-1-2013	16:30:22	81557.000000	8155.700000	49480.776561	20.000000
C:\Users\cware\Desktop\Steller20November\TagTesting20Nov2013\M15.DSG	11-1-2013	16:30:22	81558.000000	8155.800000	49483.291653	20.000000
C:\Users\cware\Desktop\Steller20November\TagTesting20Nov2013\M15.DSG	11-1-2013	16:30:22	81559.000000	8155.900000	49482.741361	20.000000
C:\Users\cware\Desktop\Steller20November\TagTesting20Nov2013\M15.DSG	11-1-2013	16:30:22	81560.000000	8156.000000	49480.674897	20.000000
C:\Users\cware\Desktop\Steller20November\TagTesting20Nov2013\M15.DSG	11-1-2013	16:30:22	81561.000000	8156.100000	49479.306990	20.000000
C:\Users\cware\Desktop\Steller20November\TagTesting20Nov2013\M15.DSG	11-1-2013	16:30:22	81562.000000	8156.200000	49482.418989	20.000000
C:\Users\cware\Desktop\Steller20November\TagTesting20Nov2013\M15.DSG	11-1-2013	16:30:22	81563.000000	8156.300000	49481.425028	20.000000
C:\Users\cware\Desktop\Steller20November\TagTesting20Nov2013\M15.DSG	11-1-2013	16:30:22	81564.000000	8156.400000	49481.149908	20.000000
C:\Users\cware\Desktop\Steller20November\TagTesting20Nov2013\M15.DSG	11-1-2013	16:30:22	81565.000000	8156.500000	49481.247749	20.000000
C:\Users\cware\Desktop\Steller20November\TagTesting20Nov2013\M15.DSG	11-1-2013	16:30:22	81566.000000	8156.600000	49482.270918	20.000000
C:\Users\cware\Desktop\Steller20November\TagTesting20Nov2013\M15.DSG	11-1-2013	16:30:22	81567.000000	8156.700000	49480.902079	20.000000
C:\Users\cware\Desktop\Steller20November\TagTesting20Nov2013\M15.DSG	11-1-2013	16:30:22	81568.000000	8156.800000	49480.205578	20.000000
C:\Users\cware\Desktop\Steller20November\TagTesting20Nov2013\M15.DSG	11-1-2013	16:30:22	81569.000000	8156.900000	49480.777689	20.000000
C:\Users\cware\Desktop\Steller20November\TagTesting20Nov2013\M15.DSG	11-1-2013	16:30:22	81570.000000	8157.000000	49481.922952	20.000000
C:\Users\cware\Desktop\Steller20November\TagTesting20Nov2013\M15.DSG	11-1-2013	16:30:22	81571.000000	8157.100000	49482.744398	20.000000
C:\Users\cware\Desktop\Steller20November\TagTesting20Nov2013\M15.DSG	11-1-2013	16:30:22	81572.000000	8157.200000	49480.280329	20.000000
C:\Users\cware\Desktop\Steller20November\TagTesting20Nov2013\M15.DSG	11-1-2013	16:30:22	81573.000000	8157.300000	49481.922905	20.000000
C:\Users\cware\Desktop\Steller20November\TagTesting20Nov2013\M15.DSG	11-1-2013	16:30:22	81574.000000	8157.400000	49480.081192	20.000000
C:\Users\cware\Desktop\Steller20November\TagTesting20Nov2013\M15.DSG	11-1-2013	16:30:22	81575.000000	8157.500000	49483.664940	20.000000
C:\Users\cware\Desktop\Steller20November\TagTesting20Nov2013\M15.DSG	11-1-2013	16:30:22	81576.000000	8157.600000	49481.797972	20.000000
C:\Users\cware\Desktop\Steller20November\TagTesting20Nov2013\M15.DSG	11-1-2013	16:30:22	81577.000000	8157.700000	49483.241936	20.000000
C:\Users\cware\Desktop\Steller20November\TagTesting20Nov2013\M15.DSG	11-1-2013	16:30:22	81578.000000	8157.800000	49481.300248	20.000000
C:\Users\cware\Desktop\Steller20November\TagTesting20Nov2013\M15.DSG	11-1-2013	16:30:22	81579.000000	8157.900000	49481.325338	20.000000
C:\Users\cware\Desktop\Steller20November\TagTesting20Nov2013\M15.DSG	11-1-2013	16:30:22	81580.000000	8158.000000	49478.736510	20.000000
C:\Users\cware\Desktop\Steller20November\TagTesting20Nov2013\M15.DSG	11-1-2013	16:30:22	81581.000000	8158.100000	49480.229966	20.000000
C:\Users\cware\Desktop\Steller20November\TagTesting20Nov2013\M15.DSG	11-1-2013	16:30:22	81582.000000	8158.200000	49481.051190	20.000000
C:\Users\cware\Desktop\Steller20November\TagTesting20Nov2013\M15.DSG	11-1-2013	16:30:22	81583.000000	8158.300000	49483.266346	20.000000
C:\Users\cware\Desktop\Steller20November\TagTesting20Nov2013\M15.DSG	11-1-2013	16:30:22	81584.000000	8158.400000	49482.220807	20.000000
C:\Users\cware\Desktop\Steller20November\TagTesting20Nov2013\M15.DSG	11-1-2013	16:30:22	81585.000000	8158.500000	49480.279231	20.000000
C:\Users\cware\Desktop\Steller20November\TagTesting20Nov2013\M15.DSG	11-1-2013	16:30:22	81586.000000	8158.600000	49483.664332	20.000000
C:\Users\cware\Desktop\Steller20November\TagTesting20Nov2013\M15.DSG	11-1-2013	16:30:22	81587.000000	8158.700000	49481.025813	20.000000
C:\Users\cware\Desktop\Steller20November\TagTesting20Nov2013\M15.DSG	11-1-2013	16:30:22	81588.000000	8158.800000	49481.548307	20.000000
C:\Users\cware\Desktop\Steller20November\TagTesting20Nov2013\M15.DSG	11-1-2013	16:30:22	81589.000000	8158.900000	49480.179094	20.000000
C:\Users\cware\Desktop\Steller20November\TagTesting20Nov2013\M15.DSG	11-1-2013	16:30:22	81590.000000	8159.000000	49482.493796	20.000000
C:\Users\cware\Desktop\Steller20November\TagTesting20Nov2013\M15.DSG	11-1-2013	16:30:22	81591.000000	8159.100000	49479.731417	20.000000
C:\Users\cware\Desktop\Steller20November\TagTesting20Nov2013\M15.DSG	11-1-2013	16:30:22	81592.000000	8159.200000	49479.780578	20.000000
C:\Users\cware\Desktop\Steller20November\TagTesting20Nov2013\M15.DSG	11-1-2013	16:30:22	81593.000000	8159.300000	49481.821583	20.000000
C:\Users\cware\Desktop\Steller20November\TagTesting20Nov2013\M15.DSG	11-1-2013	16:30:22	81594.000000	8159.400000	49479.880246	20.000000
C:\Users\cware\Desktop\Steller20November\TagTesting20Nov2013\M15.DSG	11-1-2013	16:30:22	81595.000000	8159.500000	49482.667538	20.000000
C:\Users\cware\Desktop\Steller20November\TagTesting20Nov2013\M15.DSG	11-1-2013	16:30:22	81596.000000	8159.600000	49479.033354	20.000000
C:\Users\cware\Desktop\Steller20November\TagTesting20Nov2013\M15.DSG	11-1-2013	16:30:22	81597.000000	8159.700000	49480.253238	20.000000
C:\Users\cware\Desktop\Steller20November\TagTesting20Nov2013\M15.DSG	11-1-2013	16:30:22	81598.000000	8159.800000	49480.153288	20.000000
C:\Users\cware\Desktop\Steller20November\TagTesting20Nov2013\M15.DSG	11-1-2013	16:30:22	81599.000000	8159.900000	49481.298590	20.000000
C:\Users\cware\Desktop\Steller20November\TagTesting20Nov2013\M15.DSG	11-1-2013	16:30:22	81600.000000	8160.000000	49480.725859	20.000000
C:\Users\cware\Desktop\Steller20November\TagTesting20Nov2013\M15.DSG	11-1-2013	16:30:22	81601.000000	8160.100000	49482.368317	20.000000
C:\Users\cware\Desktop\Steller20November\TagTesting20Nov2013\M15.DSG	11-1-2013	16:30:22	81602.000000	8160.200000	49481.223379	20.000000
C:\Users\cware\Desktop\Steller20November\TagTesting20Nov2013\M15.DSG	11-1-2013	16:30:22	81603.000000	8160.300000	49482.890946	20.000000
C:\Users\cware\Desktop\Steller20November\TagTesting20Nov2013\M15.DSG	11-1-2013	16:30:22	81604.000000	8160.400000	49483.363492	20.000000
C:\Users\cware\Desktop\Steller20November\TagTesting20Nov2013\M15.DSG	11-1-2013	16:30:22	81605.000000	8160.500000	49481.048548	20.000000
C:\Users\cware\Desktop\Steller20November\TagTesting20Nov2013\M15.DSG	11-1-2013	16:30:22	81606.000000	8160.600000	49481.994123	20.000000
C:\Users\cware\Desktop\Steller20November\TagTesting20Nov2013\M15.DSG	11-1-2013	16:30:22	81607.000000	8160.700000	49483.437914	20.000000
C:\Users\cware\Desktop\Steller20November\TagTesting20Nov2013\M15.DSG	11-1-2013	16:30:22	81608.000000	8160.800000	49479.306048	20.000000
C:\Users\cware\Desktop\Steller20November\TagTesting20Nov2013\M15.DSG	11-1-2013	16:30:22	81609.000000	8160.900000	49479.729052	20.000000
C:\Users\cware\Desktop\Steller20November\TagTesting20Nov2013\M15.DSG	11-1-2013	16:30:22	81610.000000	8161.000000	49481.023466	20.000000
C:\Users\cware\Desktop\Steller20November\TagTesting20Nov2013\M15.DSG	11-1-2013	16:30:22	81611.000000	8161.100000	49481.944441	20.000000
C:\Users\cware\Desktop\Steller20November\TagTesting20Nov2013\M15.DSG	11-1-2013	16:30:22	81612.000000	8161.200000	49480.898937	20.000000
C:\Users\cware\Desktop\Steller20November\TagTesting20Nov2013\M15.DSG	11-1-2013	16:30:22	81613.000000	8161.300000	49481.247146	20.000000
C:\Users\cware\Desktop\Steller20November\TagTesting20Nov2013\M15.DSG	11-1-2013	16:30:22	81614.000000	8161.400000	49483.487401	20.000000
C:\Users\cware\Desktop\Steller20November\TagTesting20Nov2013\M15.DSG	11-1-2013	16:30:22	81615.000000	8161.500000	49480.898785	20.000000
C:\Users\cware\Desktop\Steller20November\TagTesting20Nov2013\M15.DSG	11-1-2013	16:30:22	81616.000000	8161.600000	49482.814992	20.000000
C:\Users\cware\Desktop\Steller20November\TagTesting20Nov2013\M15.DSG	11-1-2013	16:30:22	81617.000000	8161.700000	49482.391889	20.000000
C:\Users\cware\Desktop\Steller20November\TagTesting20Nov2013\M15.DSG	11-1-2013	16:30:22	81618.000000	8161.800000	49480.027249	20.000000
C:\Users\cware\Desktop\Steller20November\TagTesting20Nov2013\M15.DSG	11-1-2013	16:30:22	81619.000000	8161.900000	49480.225995	20.000000
C:\Users\cware\Desktop\Steller20November\TagTesting20Nov2013\M15.DSG	11-1-2013	16:30:22	81620.000000	8162.000000	49479.603716	20.000000
C:\Users\cware\Desktop\Steller20November\TagTesting20Nov2013\M15.DSG	11-1-2013	16:30:22	81621.000000	8162.100000	49481.818741	20.000000
C:\Users\cware\Desktop\Steller20November\TagTesting20Nov2013\M15.DSG	11-1-2013	16:30:22	81622.000000	8162.200000	49480.424394	20.000000
C:\Users\cware\Desktop\Steller20November\TagTesting20Nov2013\M15.DSG	11-1-2013	16:30:22	81623.000000	8162.300000	49480.349895	20.000000
C:\Users\cware\Desktop\Steller20November\TagTesting20Nov2013\M15.DSG	11-1-2013	16:30:22	81624.000000	8162.400000	49479.105150	20.000000
C:\Users\cware\Desktop\Steller20November\TagTesting20Nov2013\M15.DSG	11-1-2013	16:30:22	81625.000000	8162.500000	49481.194687	20.000000
C:\Users\cware\Desktop\Steller20November\TagTesting20Nov2013\M15.DSG	11-1-2013	16:30:22	81626.000000	8162.600000	49481.914816	20.000000
C:\Users\cware\Desktop\Steller20November\TagTesting20Nov2013\M15.DSG	11-1-2013	16:30:22	81627.000000	8162.700000	49482.290962	20.000000
C:\Users\cware\Desktop\Steller20November\TagTesting20Nov2013\M15.DSG	11-1-2013	16:30:22	81628.000000	8162.800000	49482.439063	20.000000
C:\Users\cware\Desktop\Steller20November\TagTesting20Nov2013\M15.DSG	11-1-2013	16:30:22	81629.000000	8162.900000	49481.469069	20.000000
C:\Users\cware\Desktop\Steller20November\TagTesting20Nov2013\M15.DSG	11-1-2013	16:30:22	81630.000000	8163.000000	49480.745230	20.000000
C:\Users\cware\Desktop\Steller20November\TagTesting20Nov2013\M15.DSG	11-1-2013	16:30:22	81631.000000	8163.100000	49482.705756	20.000000
C:\Users\cware\Desktop\Steller20November\TagTesting20Nov2013\M15.DSG	11-1-2013	16:30:22	81632.000000	8163.200000	49475.787827	20.000000
C:\Users\cware\Desktop\Steller20November\TagTesting20Nov2013\M15.DSG	11-1-2013	16:30:22	81633.000000	8163.300000	49447.028976	20.000000
C:\Users\cware\Desktop\Steller20November\TagTesting20Nov2013\M15.DSG	11-1-2013	16:30:22	81634.000000	8163.400000	49461.450345	20.000000
C:\Users\cware\Desktop\Steller20November\TagTesting20Nov2013\M15.DSG	11-1-2013	16:30:22	81635.000000	8163.500000	49471.580326	20.000000
C:\Users\cware\Desktop\Steller20November\TagTesting20Nov2013\M15.DSG	11-1-2013	16:30:22	81636.000000	8163.600000	49463.902186	20.000000
C:\Users\cware\Desktop\Steller20November\TagTesting20Nov2013\M15.DSG	11-1-2013	16:30:22	81637.000000	8163.700000	49468.925470	20.000000
C:\Users\cware\Desktop\Steller20November\TagTesting20Nov2013\M15.DSG	11-1-2013	16:30:22	81638.000000	8163.800000	49467.279889	20.000000
C:\Users\cware\Desktop\Steller20November\TagTesting20Nov2013\M15.DSG	11-1-2013	16:30:22	81639.000000	8163.900000	49461.721008	20.000000
C:\Users\cware\Desktop\Steller20November\TagTesting20Nov2013\M15.DSG	11-1-2013	16:30:22	81640.000000	8164.000000	49439.839362	20.000000
C:\Users\cware\Desktop\Steller20November\TagTesting20Nov2013\M15.DSG	11-1-2013	16:30:22	81641.000000	8164.100000	49448.147830	20.000000
C:\Users\cware\Desktop\Steller20November\TagTesting20Nov2013\M15.DSG	11-1-2013	16:30:22	81642.000000	8164.200000	49456.971759	20.000000
C:\Users\cware\Desktop\Steller20November\TagTesting20Nov2013\M15.DSG	11-1-2013	16:30:22	81643.000000	8164.300000	49481.914968	20.000000
C:\Users\cware\Desktop\Steller20November\TagTesting20Nov2013\M15.DSG	11-1-2013	16:30:22	81644.000000	8164.400000	49446.028675	20.000000
C:\Users\cware\Desktop\Steller20November\TagTesting20Nov2013\M15.DSG	11-1-2013	16:30:22	81645.000000	8164.500000	49477.303830	20.000000
C:\Users\cware\Desktop\Steller20November\TagTesting20Nov2013\M15.DSG	11-1-2013	16:30:22	81646.000000	8164.600000	49460.217545	20.000000
C:\Users\cware\Desktop\Steller20November\TagTesting20Nov2013\M15.DSG	11-1-2013	16:30:22	81647.000000	8164.700000	49439.581799	20.000000
C:\Users\cware\Desktop\Steller20November\TagTesting20Nov2013\M15.DSG	11-1-2013	16:30:22	81648.000000	8164.800000	49446.552579	20.000000
C:\Users\cware\Desktop\Steller20November\TagTesting20Nov2013\M15.DSG	11-1-2013	16:30:22	81649.000000	8164.900000	49456.154859	20.000000
C:\Users\cware\Desktop\Steller20November\TagTesting20Nov2013\M15.DSG	11-1-2013	16:30:22	81650.000000	8165.000000	49470.117752	20.000000
C:\Users\cware\Desktop\Steller20November\TagTesting20Nov2013\M15.DSG	11-1-2013	16:30:22	81651.000000	8165.100000	49486.378658	20.000000
C:\Users\cware\Desktop\Steller20November\TagTesting20Nov2013\M15.DSG	11-1-2013	16:30:22	81652.000000	8165.200000	49491.523363	20.000000
C:\Users\cware\Desktop\Steller20November\TagTesting20Nov2013\M15.DSG	11-1-2013	16:30:22	81653.000000	8165.300000	49481.359899	20.000000
C:\Users\cware\Desktop\Steller20November\TagTesting20Nov2013\M15.DSG	11-1-2013	16:30:22	81654.000000	8165.400000	49484.820287	20.000000
C:\Users\cware\Desktop\Steller20November\TagTesting20Nov2013\M15.DSG	11-1-2013	16:30:22	81655.000000	8165.500000	49459.480742	20.000000
C:\Users\cware\Desktop\Steller20November\TagTesting20Nov2013\M15.DSG	11-1-2013	16:30:22	81656.000000	8165.600000	49466.557431	20.000000
C:\Users\cware\Desktop\Steller20November\TagTesting20Nov2013\M15.DSG	11-1-2013	16:30:22	81657.000000	8165.700000	49483.444154	20.000000
C:\Users\cware\Desktop\Steller20November\TagTesting20Nov2013\M15.DSG	11-1-2013	16:30:22	81658.000000	8165.800000	49480.783392	20.000000
C:\Users\cware\Desktop\Steller20November\TagTesting20Nov2013\M15.DSG	11-1-2013	16:30:22	81659.000000	8165.900000	49482.705270	20.000000
C:\Users\cware\Desktop\Steller20November\TagTesting20Nov2013\M15.DSG	11-1-2013	16:30:22	81660.000000	8166.000000	49481.911618	20.000000
C:\Users\cware\Desktop\Steller20November\TagTesting20Nov2013\M15.DSG	11-1-2013	16:30:22	81661.000000	8166.100000	49485.547082	20.000000
C:\Users\cware\Desktop\Steller20November\TagTesting20Nov2013\M15.DSG	11-1-2013	16:30:22	81662.000000	8166.200000	49485.771444	20.000000
C:\Users\cware\Desktop\Steller20November\TagTesting20Nov2013\M15.DSG	11-1-2013	16:30:22	81663.000000	8166.300000	49489.477910	20.000000
C:\Users\cware\Desktop\Steller20November\TagTesting20Nov2013\M15.DSG	11-1-2013	16:30:22	81664.000000	8166.400000	49485.045561	20.000000
C:\Users\cware\Desktop\Steller20November\TagTesting20Nov2013\M15.DSG	11-1-2013	16:30:22	81665.000000	8166.500000	49486.168788	20.000000
C:\Users\cware\Desktop\Steller20November\TagTesting20Nov2013\M15.DSG	11-1-2013	16:30:22	81666.000000	8166.600000	49485.000040	20.000000
C:\Users\cware\Desktop\Steller20November\TagTesting20Nov2013\M15.DSG	11-1-2013	16:30:22	81667.000000	8166.700000	49486.492549	20.000000
C:\Users\cware\Desktop\Steller20November\TagTesting20Nov2013\M15.DSG	11-1-2013	16:30:22	81668.000000	8166.800000	49484.177631	20.000000
C:\Users\cware\Desktop\Steller20November\TagTesting20Nov2013\M15.DSG	11-1-2013	16:30:22	81669.000000	8166.900000	49481.739351	20.000000
C:\Users\cware\Desktop\Steller20November\TagTesting20Nov2013\M15.DSG	11-1-2013	16:30:22	81670.000000	8167.000000	49485.969786	20.000000
C:\Users\cware\Desktop\Steller20November\TagTesting20Nov2013\M15.DSG	11-1-2013	16:30:22	81671.000000	8167.100000	49483.605359	20.000000
C:\Users\cware\Desktop\Steller20November\TagTesting20Nov2013\M15.DSG	11-1-2013	16:30:22	81672.000000	8167.200000	49484.303353	20.000000
C:\Users\cware\Desktop\Steller20November\TagTesting20Nov2013\M15.DSG	11-1-2013	16:30:22	81673.000000	8167.300000	49482.337420	20.000000
C:\Users\cware\Desktop\Steller20November\TagTesting20Nov2013\M15.DSG	11-1-2013	16:30:22	81674.000000	8167.400000	49482.785020	20.000000
C:\Users\cware\Desktop\Steller20November\TagTesting20Nov2013\M15.DSG	11-1-2013	16:30:22	81675.000000	8167.500000	49484.203737	20.000000
C:\Users\cware\Desktop\Steller20November\TagTesting20Nov2013\M15.DSG	11-1-2013	16:30:22	81676.000000	8167.600000	49482.561292	20.000000
C:\Users\cware\Desktop\Steller20November\TagTesting20Nov2013\M15.DSG	11-1-2013	16:30:22	81677.000000	8167.700000	49483.556749	20.000000
C:\Users\cware\Desktop\Steller20November\TagTesting20Nov2013\M15.DSG	11-1-2013	16:30:22	81678.000000	8167.800000	49484.826298	20.000000
C:\Users\cware\Desktop\Steller20November\TagTesting20Nov2013\M15.DSG	11-1-2013	16:30:22	81679.000000	8167.900000	49486.444334	20.000000
C:\Users\cware\Desktop\Steller20November\TagTesting20Nov2013\M15.DSG	11-1-2013	16:30:22	81680.000000	8168.000000	49483.233366	20.000000
C:\Users\cware\Desktop\Steller20November\TagTesting20Nov2013\M15.DSG	11-1-2013	16:30:22	81681.000000	8168.100000	49483.233748	20.000000
C:\Users\cware\Desktop\Steller20November\TagTesting20Nov2013\M15.DSG	11-1-2013	16:30:22	81682.000000	8168.200000	49483.109314	20.000000
C:\Users\cware\Desktop\Steller20November\TagTesting20Nov2013\M15.DSG	11-1-2013	16:30:22	81683.000000	8168.300000	49479.723906	20.000000
C:\Users\cware\Desktop\Steller20November\TagTesting20Nov2013\M15.DSG	11-1-2013	16:30:22	81684.000000	8168.400000	49482.086228	20.000000
C:\Users\cware\Desktop\Steller20November\TagTesting20Nov2013\M15.DSG	11-1-2013	16:30:22	81685.000000	8168.500000	49485.168505	20.000000
C:\Users\cware\Desktop\Steller20November\TagTesting20Nov2013\M15.DSG	11-1-2013	16:30:22	81686.000000	8168.600000	49484.671532	20.000000
C:\Users\cware\Desktop\Steller20November\TagTesting20Nov2013\M15.DSG	11-1-2013	16:30:22	81687.000000	8168.700000	49482.529015	20.000000
C:\Users\cware\Desktop\Steller20November\TagTesting20Nov2013\M15.DSG	11-1-2013	16:30:22	81688.000000	8168.800000	49483.375647	20.000000
C:\Users\cware\Desktop\Steller20November\TagTesting20Nov2013\M15.DSG	11-1-2013	16:30:22	81689.000000	8168.900000	49483.801207	20.000000
C:\Users\cware\Desktop\Steller20November\TagTesting20Nov2013\M15.DSG	11-1-2013	16:30:22	81690.000000	8169.000000	49485.568493	20.000000
C:\Users\cware\Desktop\Steller20November\TagTesting20Nov2013\M15.DSG	11-1-2013	16:30:22	81691.000000	8169.100000	49481.584416	20.000000
C:\Users\cware\Desktop\Steller20November\TagTesting20Nov2013\M15.DSG	11-1-2013	16:30:22	81692.000000	8169.200000	49484.494635	20.000000
C:\Users\cware\Desktop\Steller20November\TagTesting20Nov2013\M15.DSG	11-1-2013	16:30:22	81693.000000	8169.300000	49482.947020	20.000000
C:\Users\cware\Desktop\Steller20November\TagTesting20Nov2013\M15.DSG	11-1-2013	16:30:22	81694.000000	8169.400000	49483.047465	20.000000
C:\Users\cware\Desktop\Steller20November\TagTesting20Nov2013\M15.DSG	11-1-2013	16:30:22	81695.000000	8169.500000	49474.558585	20.000000
C:\Users\cware\Desktop\Steller20November\TagTesting20Nov2013\M15.DSG	11-1-2013	16:30:22	81696.000000	8169.600000	49469.704587	20.000000
C:\Users\cware\Desktop\Steller20November\TagTesting20Nov2013\M15.DSG	11-1-2013	16:30:22	81697.000000	8169.700000	49473.837523	20.000000
C:\Users\cware\Desktop\Steller20November\TagTesting20Nov2013\M15.DSG	11-1-2013	16:30:22	81698.000000	8169.800000	49477.940943	20.000000
C:\Users\cware\Desktop\Steller20November\TagTesting20Nov2013\M15.DSG	11-1-2013	16:30:22	81699.000000	8169.900000	49475.030520	20.000000
C:\Users\cware\Desktop\Steller20November\TagTesting20Nov2013\M15.DSG	11-1-2013	16:30:22	81700.000000	8170.000000	49479.087711	20.000000
C:\Users\cware\Desktop\Steller20November\TagTesting20Nov2013\M15.DSG	11-1-2013	16:30:22	81701.000000	8170.100000	49481.603028	20.000000
C:\Users\cware\Desktop\Steller20November\TagTesting20Nov2013\M15.DSG	11-1-2013	16:30:22	81702.000000	8170.200000	49483.146226	20.000000
C:\Users\cware\Desktop\Steller20November\TagTesting20Nov2013\M15.DSG	11-1-2013	16:30:22	81703.000000	8170.300000	49483.344616	20.000000
C:\Users\cware\Desktop\Steller20November\TagTesting20Nov2013\M15.DSG	11-1-2013	16:30:22	81704.000000	8170.400000	49482.323521	20.000000
C:\Users\cware\Desktop\Steller20November\TagTesting20Nov2013\M15.DSG	11-1-2013	16:30:22	81705.000000	8170.500000	49480.283238	20.000000
C:\Users\cware\Desktop\Steller20November\TagTesting20Nov2013\M15.DSG	11-1-2013	16:30:22	81706.000000	8170.600000	49483.694652	20.000000
C:\Users\cware\Desktop\Steller20November\TagTesting20Nov2013\M15.DSG	11-1-2013	16:30:22	81707.000000	8170.700000	49483.694062	20.000000
C:\Users\cware\Desktop\Steller20November\TagTesting20Nov2013\M15.DSG	11-1-2013	16:30:22	81708.000000	8170.800000	49483.147024	20.000000
C:\Users\cware\Desktop\Steller20November\TagTesting20Nov2013\M15.DSG	11-1-2013	16:30:22	81709.000000	8170.900000	49486.533200	20.000000
C:\Users\cware\Desktop\Steller20November\TagTesting20Nov2013\M15.DSG	11-1-2013	16:30:22	81710.000000	8171.000000	49483.247005	20.000000
C:\Users\cware\Desktop\Steller20November\TagTesting20Nov2013\M15.DSG	11-1-2013	16:30:22	81711.000000	8171.100000	49484.015826	20.000000
C:\Users\cware\Desktop\Steller20November\TagTesting20Nov2013\M15.DSG	11-1-2013	16:30:22	81712.000000	8171.200000	49484.913407	20.000000
C:\Users\cware\Desktop\Steller20November\TagTesting20Nov2013\M15.DSG	11-1-2013	16:30:22	81713.000000	8171.300000	49487.106652	20.000000
C:\Users\cware\Desktop\Steller20November\TagTesting20Nov2013\M15.DSG	11-1-2013	16:30:22	81714.000000	8171.400000	49486.035537	20.000000
C:\Users\cware\Desktop\Steller20November\TagTesting20Nov2013\M15.DSG	11-1-2013	16:30:22	81715.000000	8171.500000	49482.352912	20.000000
C:\Users\cware\Desktop\Steller20November\TagTesting20Nov2013\M15.DSG	11-1-2013	16:30:22	81716.000000	8171.600000	49482.081520	20.000000
C:\Users\cware\Desktop\Steller20November\TagTesting20Nov2013\M15.DSG	11-1-2013	16:30:22	81717.000000	8171.700000	49483.901552	20.000000
C:\Users\cware\Desktop\Steller20November\TagTesting20Nov2013\M15.DSG	11-1-2013	16:30:22	81718.000000	8171.800000	49486.365347	20.000000
C:\Users\cware\Desktop\Steller20November\TagTesting20Nov2013\M15.DSG	11-1-2013	16:30:22	81719.000000	8171.900000	49484.748049	20.000000
C:\Users\cware\Desktop\Steller20November\TagTesting20Nov2013\M15.DSG	11-1-2013	16:30:22	81720.000000	8172.000000	49482.706845	20.000000
C:\Users\cware\Desktop\Steller20November\TagTesting20Nov2013\M15.DSG	11-1-2013	16:30:22	81721.000000	8172.100000	49481.338613	20.000000
C:\Users\cware\Desktop\Steller20November\TagTesting20Nov2013\M15.DSG	11-1-2013	16:30:22	81722.000000	8172.200000	49482.858413	20.000000
C:\Users\cware\Desktop\Steller20November\TagTesting20Nov2013\M15.DSG	11-1-2013	16:30:22	81723.000000	8172.300000	49483.606301	20.000000
C:\Users\cware\Desktop\Steller20November\TagTesting20Nov2013\M15.DSG	11-1-2013	16:30:22	81724.000000	8172.400000	49484.277156	20.000000
C:\Users\cware\Desktop\Steller20November\TagTesting20Nov2013\M15.DSG	11-1-2013	16:30:22	81725.000000	8172.500000	49484.399879	20.000000
C:\Users\cware\Desktop\Steller20November\TagTesting20Nov2013\M15.DSG	11-1-2013	16:30:22	81726.000000	8172.600000	49484.799385	20.000000
C:\Users\cware\Desktop\Steller20November\TagTesting20Nov2013\M15.DSG	11-1-2013	16:30:22	81727.000000	8172.700000	49484.599463	20.000000
C:\Users\cware\Desktop\Steller20November\TagTesting20Nov2013\M15.DSG	11-1-2013	16:30:22	81728.000000	8172.800000	49482.060907	20.000000
C:\Users\cware\Desktop\Steller20November\TagTesting20Nov2013\M15.DSG	11-1-2013	16:30:22	81729.000000	8172.900000	49484.849523	20.000000
C:\Users\cware\Desktop\Steller20November\TagTesting20Nov2013\M15.DSG	11-1-2013	16:30:22	81730.000000	8173.000000	49482.386135	20.000000
C:\Users\cware\Desktop\Steller20November\TagTesting20Nov2013\M15.DSG	11-1-2013	16:30:22	81731.000000	8173.100000	49480.320482	20.000000
C:\Users\cware\Desktop\Steller20November\TagTesting20Nov2013\M15.DSG	11-1-2013	16:30:22	81732.000000	8173.200000	49482.635396	20.000000
C:\Users\cware\Desktop\Steller20November\TagTesting20Nov2013\M15.DSG	11-1-2013	16:30:22	81733.000000	8173.300000	49480.345213	20.000000
C:\Users\cware\Desktop\Steller20November\TagTesting20Nov2013\M15.DSG	11-1-2013	16:30:22	81734.000000	8173.400000	49481.365305	20.000000
C:\Users\cware\Desktop\Steller20November\TagTesting20Nov2013\M15.DSG	11-1-2013	16:30:22	81735.000000	8173.500000	49479.323654	20.000000
C:\Users\cware\Desktop\Steller20November\TagTesting20Nov2013\M15.DSG	11-1-2013	16:30:22	81736.000000	8173.600000	49480.170394	20.000000
C:\Users\cware\Desktop\Steller20November\TagTesting20Nov2013\M15.DSG	11-1-2013	16:30:22	81737.000000	8173.700000	49483.903925	20.000000
C:\Users\cware\Desktop\Steller20November\TagTesting20Nov2013\M15.DSG	11-1-2013	16:30:22	81738.000000	8173.800000	49482.161417	20.000000
C:\Users\cware\Desktop\Steller20November\TagTesting20Nov2013\M15.DSG	11-1-2013	16:30:22	81739.000000	8173.900000	49482.932890	20.000000
C:\Users\cware\Desktop\Steller20November\TagTesting20Nov2013\M15.DSG	11-1-2013	16:30:22	81740.000000	8174.000000	49481.884700	20.000000
C:\Users\cware\Desktop\Steller20November\TagTesting20Nov2013\M15.DSG	11-1-2013	16:30:22	81741.000000	8174.100000	49484.225616	20.000000
C:\Users\cware\Desktop\Steller20November\TagTesting20Nov2013\M15.DSG	11-1-2013	16:30:22	81742.000000	8174.200000	49481.289009	20.000000
C:\Users\cware\Desktop\Steller20November\TagTesting20Nov2013\M15.DSG	11-1-2013	16:30:22	81743.000000	8174.300000	49480.592235	20.000000
C:\Users\cware\Desktop\Steller20November\TagTesting20Nov2013\M15.DSG	11-1-2013	16:30:22	81744.000000	8174.400000	49481.016510	20.000000
C:\Users\cware\Desktop\Steller20November\TagTesting20Nov2013\M15.DSG	11-1-2013	16:30:22	81745.000000	8174.500000	49482.308134	20.000000
C:\Users\cware\Desktop\Steller20November\TagTesting20Nov2013\M15.DSG	11-1-2013	16:30:22	81746.000000	8174.600000	49482.484085	20.000000
C:\Users\cware\Desktop\Steller20November\TagTesting20Nov2013\M15.DSG	11-1-2013	16:30:22	81747.000000	8174.700000	49481.016328	20.000000
C:\Users\cware\Desktop\Steller20November\TagTesting20Nov2013\M15.DSG	11-1-2013	16:30:22	81748.000000	8174.800000	49481.240503	20.000000
C:\Users\cware\Desktop\Steller20November\TagTesting20Nov2013\M15.DSG	11-1-2013	16:30:22	81749.000000	8174.900000	49481.882483	20.000000
C:\Users\cware\Desktop\Steller20November\TagTesting20Nov2013\M15.DSG	11-1-2013	16:30:22	81750.000000	8175.000000	49482.950374	20.000000
C:\Users\cware\Desktop\Steller20November\TagTesting20Nov2013\M15.DSG	11-1-2013	16:30:22	81751.000000	8175.100000	49482.675263	20.000000
C:\Users\cware\Desktop\Steller20November\TagTesting20Nov2013\M15.DSG	11-1-2013	16:30:22	81752.000000	8175.200000	49480.417781	20.000000
C:\Users\cware\Desktop\Steller20November\TagTesting20Nov2013\M15.DSG	11-1-2013	16:30:22	81753.000000	8175.300000	49481.205961	20.000000
C:\Users\cware\Desktop\Steller20November\TagTesting20Nov2013\M15.DSG	11-1-2013	16:30:22	81754.000000	8175.400000	49485.437741	20.000000
C:\Users\cware\Desktop\Steller20November\TagTesting20Nov2013\M15.DSG	11-1-2013	16:30:22	81755.000000	8175.500000	49486.110080	20.000000
C:\Users\cware\Desktop\Steller20November\TagTesting20Nov2013\M15.DSG	11-1-2013	16:30:22	81756.000000	8175.600000	49482.329766	20.000000
C:\Users\cware\Desktop\Steller20November\TagTesting20Nov2013\M15.DSG	11-1-2013	16:30:22	81757.000000	8175.700000	49480.643488	20.000000
C:\Users\cware\Desktop\Steller20November\TagTesting20Nov2013\M15.DSG	11-1-2013	16:30:22	81758.000000	8175.800000	49484.786067	20.000000
C:\Users\cware\Desktop\Steller20November\TagTesting20Nov2013\M15.DSG	11-1-2013	16:30:22	81759.000000	8175.900000	49485.734319	20.000000
C:\Users\cware\Desktop\Steller20November\TagTesting20Nov2013\M15.DSG	11-1-2013	16:30:22	81760.000000	8176.000000	49479.039982	20.000000
C:\Users\cware\Desktop\Steller20November\TagTesting20Nov2013\M15.DSG	11-1-2013	16:30:22	81761.000000	8176.100000	49485.159575	20.000000
C:\Users\cware\Desktop\Steller20November\TagTesting20Nov2013\M15.DSG	11-1-2013	16:30:22	81762.000000	8176.200000	49484.011413	20.000000
C:\Users\cware\Desktop\Steller20November\TagTesting20Nov2013\M15.DSG	11-1-2013	16:30:22	81763.000000	8176.300000	49487.430999	20.000000
C:\Users\cware\Desktop\Steller20November\TagTesting20Nov2013\M15.DSG	11-1-2013	16:30:22	81764.000000	8176.400000	49485.630772	20.000000
C:\Users\cware\Desktop\Steller20November\TagTesting20Nov2013\M15.DSG	11-1-2013	16:30:22	81765.000000	8176.500000	49483.746204	20.000000
C:\Users\cware\Desktop\Steller20November\TagTesting20Nov2013\M15.DSG	11-1-2013	16:30:22	81766.000000	8176.600000	49482.691254	20.000000
C:\Users\cware\Desktop\Steller20November\TagTesting20Nov2013\M15.DSG	11-1-2013	16:30:22	81767.000000	8176.700000	49477.848876	20.000000
C:\Users\cware\Desktop\Steller20November\TagTesting20Nov2013\M15.DSG	11-1-2013	16:30:22	81768.000000	8176.800000	49474.400579	20.000000
C:\Users\cware\Desktop\Steller20November\TagTesting20Nov2013\M15.DSG	11-1-2013	16:30:22	81769.000000	8176.900000	49481.809129	20.000000
C:\Users\cware\Desktop\Steller20November\TagTesting20Nov2013\M15.DSG	11-1-2013	16:30:22	81770.000000	8177.000000	49475.870696	20.000000
C:\Users\cware\Desktop\Steller20November\TagTesting20Nov2013\M15.DSG	11-1-2013	16:30:22	81771.000000	8177.100000	49475.025331	20.000000
C:\Users\cware\Desktop\Steller20November\TagTesting20Nov2013\M15.DSG	11-1-2013	16:30:22	81772.000000	8177.200000	49470.358061	20.000000
C:\Users\cware\Desktop\Steller20November\TagTesting20Nov2013\M15.DSG	11-1-2013	16:30:22	81773.000000	8177.300000	49486.803299	20.000000
C:\Users\cware\Desktop\Steller20November\TagTesting20Nov2013\M15.DSG	11-1-2013	16:30:22	81774.000000	8177.400000	49472.742906	20.000000
C:\Users\cware\Desktop\Steller20November\TagTesting20Nov2013\M15.DSG	11-1-2013	16:30:22	81775.000000	8177.500000	49477.764057	20.000000
C:\Users\cware\Desktop\Steller20November\TagTesting20Nov2013\M15.DSG	11-1-2013	16:30:22	81776.000000	8177.600000	49466.902066	20.000000
C:\Users\cware\Desktop\Steller20November\TagTesting20Nov2013\M15.DSG	11-1-2013	16:30:22	81777.000000	8177.700000	49459.620760	20.000000
C:\Users\cware\Desktop\Steller20November\TagTesting20Nov2013\M15.DSG	11-1-2013	16:30:22	81778.000000	8177.800000	49455.380407	20.000000
C:\Users\cware\Desktop\Steller20November\TagTesting20Nov2013\M15.DSG	11-1-2013	16:30:22	81779.000000	8177.900000	49443.556683	20.000000
C:\Users\cware\Desktop\Steller20November\TagTesting20Nov2013\M15.DSG	11-1-2013	16:30:22	81780.000000	8178.000000	49433.293627	20.000000
C:\Users\cware\Desktop\Steller20November\TagTesting20Nov2013\M15.DSG	11-1-2013	16:30:22	81781.000000	8178.100000	49411.894861	20.000000
C:\Users\cware\Desktop\Steller20November\TagTesting20Nov2013\M15.DSG	11-1-2013	16:30:22	81782.000000	8178.200000	49436.283690	20.000000
C:\Users\cware\Desktop\Steller20November\TagTesting20Nov2013\M15.DSG	11-1-2013	16:30:22	81783.000000	8178.300000	49453.708484	20.000000
C:\Users\cware\Desktop\Steller20November\TagTesting20Nov2013\M15.DSG	11-1-2013	16:30:22	81784.000000	8178.400000	49448.547018	20.000000
C:\Users\cware\Desktop\Steller20November\TagTesting20Nov2013\M15.DSG	11-1-2013	16:30:22	81785.000000	8178.500000	49444.225366	20.000000
C:\Users\cware\Desktop\Steller20November\TagTesting20Nov2013\M15.DSG	11-1-2013	16:30:22	81786.000000	8178.600000	49451.418628	20.000000
C:\Users\cware\Desktop\Steller20November\TagTesting20Nov2013\M15.DSG	11-1-2013	16:30:22	81787.000000	8178.700000	49448.929393	20.000000
C:\Users\cware\Desktop\Steller20November\TagTesting20Nov2013\M15.DSG	11-1-2013	16:30:22	81788.000000	8178.800000	49451.171774	20.000000
C:\Users\cware\Desktop\Steller20November\TagTesting20Nov2013\M15.DSG	11-1-2013	16:30:22	81789.000000	8178.900000	49460.705985	20.000000
C:\Users\cware\Desktop\Steller20November\TagTesting20Nov2013\M15.DSG	11-1-2013	16:30:22	81790.000000	8179.000000	49485.369827	20.000000
C:\Users\cware\Desktop\Steller20November\TagTesting20Nov2013\M15.DSG	11-1-2013	16:30:22	81791.000000	8179.100000	49456.149481	20.000000
C:\Users\cware\Desktop\Steller20November\TagTesting20Nov2013\M15.DSG	11-1-2013	16:30:22	81792.000000	8179.200000	49483.372978	20.000000
C:\Users\cware\Desktop\Steller20November\TagTesting20Nov2013\M15.DSG	11-1-2013	16:30:22	81793.000000	8179.300000	49454.556121	20.000000
C:\Users\cware\Desktop\Steller20November\TagTesting20Nov2013\M15.DSG	11-1-2013	16:30:22	81794.000000	8179.400000	49444.999201	20.000000
C:\Users\cware\Desktop\Steller20November\TagTesting20Nov2013\M15.DSG	11-1-2013	16:30:22	81795.000000	8179.500000	49415.643098	20.000000
C:\Users\cware\Desktop\Steller20November\TagTesting20Nov2013\M15.DSG	11-1-2013	16:30:22	81796.000000	8179.600000	49449.904920	20.000000
C:\Users\cware\Desktop\Steller20November\TagTesting20Nov2013\M15.DSG	11-1-2013	16:30:22	81797.000000	8179.700000	49449.208111	20.000000
C:\Users\cware\Desktop\Steller20November\TagTesting20Nov2013\M15.DSG	11-1-2013	16:30:22	81798.000000	8179.800000	49456.800658	20.000000
C:\Users\cware\Desktop\Steller20November\TagTesting20Nov2013\M15.DSG	11-1-2013	16:30:22	81799.000000	8179.900000	49482.964937	20.000000
C:\Users\cware\Desktop\Steller20November\TagTesting20Nov2013\M15.DSG	11-1-2013	16:30:22	81800.000000	8180.000000	49491.328567	20.000000
C:\Users\cware\Desktop\Steller20November\TagTesting20Nov2013\M15.DSG	11-1-2013	16:30:22	81801.000000	8180.100000	49475.075781	20.000000
C:\Users\cware\Desktop\Steller20November\TagTesting20Nov2013\M15.DSG	11-1-2013	16:30:22	81802.000000	8180.200000	49502.867706	20.000000
C:\Users\cware\Desktop\Steller20November\TagTesting20Nov2013\M15.DSG	11-1-2013	16:30:22	81803.000000	8180.300000	49494.151803	20.000000
C:\Users\cware\Desktop\Steller20November\TagTesting20Nov2013\M15.DSG	11-1-2013	16:30:22	81804.000000	8180.400000	49490.216033	20.000000
C:\Users\cware\Desktop\Steller20November\TagTesting20Nov2013\M15.DSG	11-1-2013	16:30:22	81805.000000	8180.500000	49482.381058	20.000000
C:\Users\cware\Desktop\Steller20November\TagTesting20Nov2013\M15.DSG	11-1-2013	16:30:22	81806.000000	8180.600000	49486.206970	20.000000
C:\Users\cware\Desktop\Steller20November\TagTesting20Nov2013\M15.DSG	11-1-2013	16:30:22	81807.000000	8180.700000	49488.945729	20.000000
C:\Users\cware\Desktop\Steller20November\TagTesting20Nov2013\M15.DSG	11-1-2013	16:30:22	81808.000000	8180.800000	49482.560984	20.000000
C:\Users\cware\Desktop\Steller20November\TagTesting20Nov2013\M15.DSG	11-1-2013	16:30:22	81809.000000	8180.900000	49489.998602	20.000000
C:\Users\cware\Desktop\Steller20November\TagTesting20Nov2013\M15.DSG	11-1-2013	16:30:22	81810.000000	8181.000000	49488.844338	20.000000
C:\Users\cware\Desktop\Steller20November\TagTesting20Nov2013\M15.DSG	11-1-2013	16:30:22	81811.000000	8181.100000	49487.059596	20.000000
C:\Users\cware\Desktop\Steller20November\TagTesting20Nov2013\M15.DSG	11-1-2013	16:30:22	81812.000000	8181.200000	49482.720714	20.000000
C:\Users\cware\Desktop\Steller20November\TagTesting20Nov2013\M15.DSG	11-1-2013	16:30:22	81813.000000	8181.300000	49481.577508	20.000000
C:\Users\cware\Desktop\Steller20November\TagTesting20Nov2013\M15.DSG	11-1-2013	16:30:22	81814.000000	8181.400000	49482.135962	20.000000
C:\Users\cware\Desktop\Steller20November\TagTesting20Nov2013\M15.DSG	11-1-2013	16:30:22	81815.000000	8181.500000	49484.567937	20.000000
C:\Users\cware\Desktop\Steller20November\TagTesting20Nov2013\M15.DSG	11-1-2013	16:30:22	81816.000000	8181.600000	49484.397883	20.000000
C:\Users\cware\Desktop\Steller20November\TagTesting20Nov2013\M15.DSG	11-1-2013	16:30:22	81817.000000	8181.700000	49479.748332	20.000000
C:\Users\cware\Desktop\Steller20November\TagTesting20Nov2013\M15.DSG	11-1-2013	16:30:22	81818.000000	8181.800000	49482.784326	20.000000
C:\Users\cware\Desktop\Steller20November\TagTesting20Nov2013\M15.DSG	11-1-2013	16:30:22	81819.000000	8181.900000	49482.384586	20.000000
C:\Users\cware\Desktop\Steller20November\TagTesting20Nov2013\M15.DSG	11-1-2013	16:30:22	81820.000000	8182.000000	49480.090723	20.000000
C:\Users\cware\Desktop\Steller20November\TagTesting20Nov2013\M15.DSG	11-1-2013	16:30:22	81821.000000	8182.100000	49482.930751	20.000000
C:\Users\cware\Desktop\Steller20November\TagTesting20Nov2013\M15.DSG	11-1-2013	16:30:22	81822.000000	8182.200000	49480.760827	20.000000
C:\Users\cware\Desktop\Steller20November\TagTesting20Nov2013\M15.DSG	11-1-2013	16:30:22	81823.000000	8182.300000	49480.536131	20.000000
C:\Users\cware\Desktop\Steller20November\TagTesting20Nov2013\M15.DSG	11-1-2013	16:30:22	81824.000000	8182.400000	49483.772519	20.000000
C:\Users\cware\Desktop\Steller20November\TagTesting20Nov2013\M15.DSG	11-1-2013	16:30:22	81825.000000	8182.500000	49483.700406	20.000000
C:\Users\cware\Desktop\Steller20November\TagTesting20Nov2013\M15.DSG	11-1-2013	16:30:22	81826.000000	8182.600000	49482.880665	20.000000
C:\Users\cware\Desktop\Steller20November\TagTesting20Nov2013\M15.DSG	11-1-2013	16:30:22	81827.000000	8182.700000	49480.414609	20.000000
C:\Users\cware\Desktop\Steller20November\TagTesting20Nov2013\M15.DSG	11-1-2013	16:30:22	81828.000000	8182.800000	49478.845345	20.000000
C:\Users\cware\Desktop\Steller20November\TagTesting20Nov2013\M15.DSG	11-1-2013	16:30:22	81829.000000	8182.900000	49479.052530	20.000000
C:\Users\cware\Desktop\Steller20November\TagTesting20Nov2013\M15.DSG	11-1-2013	16:30:22	81830.000000	8183.000000	49481.640768	20.000000
C:\Users\cware\Desktop\Steller20November\TagTesting20Nov2013\M15.DSG	11-1-2013	16:30:22	81831.000000	8183.100000	49480.819599	20.000000
C:\Users\cware\Desktop\Steller20November\TagTesting20Nov2013\M15.DSG	11-1-2013	16:30:22	81832.000000	8183.200000	49479.276224	20.000000
C:\Users\cware\Desktop\Steller20November\TagTesting20Nov2013\M15.DSG	11-1-2013	16:30:22	81833.000000	8183.300000	49480.120274	20.000000
C:\Users\cware\Desktop\Steller20November\TagTesting20Nov2013\M15.DSG	11-1-2013	16:30:22	81834.000000	8183.400000	49483.479034	20.000000
C:\Users\cware\Desktop\Steller20November\TagTesting20Nov2013\M15.DSG	11-1-2013	16:30:22	81835.000000	8183.500000	49481.964056	20.000000
C:\Users\cware\Desktop\Steller20November\TagTesting20Nov2013\M15.DSG	11-1-2013	16:30:22	81836.000000	8183.600000	49478.927285	20.000000
C:\Users\cware\Desktop\Steller20November\TagTesting20Nov2013\M15.DSG	11-1-2013	16:30:22	81837.000000	8183.700000	49483.731038	20.000000
C:\Users\cware\Desktop\Steller20November\TagTesting20Nov2013\M15.DSG	11-1-2013	16:30:22	81838.000000	8183.800000	49480.642021	20.000000
C:\Users\cware\Desktop\Steller20November\TagTesting20Nov2013\M15.DSG	11-1-2013	16:30:22	81839.000000	8183.900000	49483.155065	20.000000
C:\Users\cware\Desktop\Steller20November\TagTesting20Nov2013\M15.DSG	11-1-2013	16:30:22	81840.000000	8184.000000	49478.027899	20.000000
C:\Users\cware\Desktop\Steller20November\TagTesting20Nov2013\M15.DSG	11-1-2013	16:30:22	81841.000000	8184.100000	49481.489079	20.000000
C:\Users\cware\Desktop\Steller20November\TagTesting20Nov2013\M15.DSG	11-1-2013	16:30:22	81842.000000	8184.200000	49483.058235	20.000000
C:\Users\cware\Desktop\Steller20November\TagTesting20Nov2013\M15.DSG	11-1-2013	16:30:22	81843.000000	8184.300000	49483.431847	20.000000
C:\Users\cware\Desktop\Steller20November\TagTesting20Nov2013\M15.DSG	11-1-2013	16:30:22	81844.000000	8184.400000	49481.887938	20.000000
C:\Users\cware\Desktop\Steller20November\TagTesting20Nov2013\M15.DSG	11-1-2013	16:30:22	81845.000000	8184.500000	49481.562966	20.000000
C:\Users\cware\Desktop\Steller20November\TagTesting20Nov2013\M15.DSG	11-1-2013	16:30:22	81846.000000	8184.600000	49478.945824	20.000000
C:\Users\cware\Desktop\Steller20November\TagTesting20Nov2013\M15.DSG	11-1-2013	16:30:22	81847.000000	8184.700000	49482.478739	20.000000
C:\Users\cware\Desktop\Steller20November\TagTesting20Nov2013\M15.DSG	11-1-2013	16:30:22	81848.000000	8184.800000	49483.522402	20.000000
C:\Users\cware\Desktop\Steller20November\TagTesting20Nov2013\M15.DSG	11-1-2013	16:30:22	81849.000000	8184.900000	49483.250685	20.000000
C:\Users\cware\Desktop\Steller20November\TagTesting20Nov2013\M15.DSG	11-1-2013	16:30:22	81850.000000	8185.000000	49482.335377	20.000000
C:\Users\cware\Desktop\Steller20November\TagTesting20Nov2013\M15.DSG	11-1-2013	16:30:22	81851.000000	8185.100000	49482.130217	20.000000
C:\Users\cware\Desktop\Steller20November\TagTesting20Nov2013\M15.DSG	11-1-2013	16:30:22	81852.000000	8185.200000	49483.299651	20.000000
C:\Users\cware\Desktop\Steller20November\TagTesting20Nov2013\M15.DSG	11-1-2013	16:30:22	81853.000000	8185.300000	49484.148218	20.000000
C:\Users\cware\Desktop\Steller20November\TagTesting20Nov2013\M15.DSG	11-1-2013	16:30:22	81854.000000	8185.400000	49485.538429	20.000000
C:\Users\cware\Desktop\Steller20November\TagTesting20Nov2013\M15.DSG	11-1-2013	16:30:22	81855.000000	8185.500000	49482.752869	20.000000
C:\Users\cware\Desktop\Steller20November\TagTesting20Nov2013\M15.DSG	11-1-2013	16:30:22	81856.000000	8185.600000	49479.499752	20.000000
C:\Users\cware\Desktop\Steller20November\TagTesting20Nov2013\M15.DSG	11-1-2013	16:30:22	81857.000000	8185.700000	49484.168687	20.000000
C:\Users\cware\Desktop\Steller20November\TagTesting20Nov2013\M15.DSG	11-1-2013	16:30:22	81858.000000	8185.800000	49485.672770	20.000000
C:\Users\cware\Desktop\Steller20November\TagTesting20Nov2013\M15.DSG	11-1-2013	16:30:22	81859.000000	8185.900000	49483.377144	20.000000
C:\Users\cware\Desktop\Steller20November\TagTesting20Nov2013\M15.DSG	11-1-2013	16:30:22	81860.000000	8186.000000	49484.690300	20.000000
C:\Users\cware\Desktop\Steller20November\TagTesting20Nov2013\M15.DSG	11-1-2013	16:30:22	81861.000000	8186.100000	49487.161629	20.000000
C:\Users\cware\Desktop\Steller20November\TagTesting20Nov2013\M15.DSG	11-1-2013	16:30:22	81862.000000	8186.200000	49490.398004	20.000000
C:\Users\cware\Desktop\Steller20November\TagTesting20Nov2013\M15.DSG	11-1-2013	16:30:22	81863.000000	8186.300000	49484.636847	20.000000
C:\Users\cware\Desktop\Steller20November\TagTesting20Nov2013\M15.DSG	11-1-2013	16:30:22	81864.000000	8186.400000	49482.395031	20.000000
C:\Users\cware\Desktop\Steller20November\TagTesting20Nov2013\M15.DSG	11-1-2013	16:30:22	81865.000000	8186.500000	49481.024708	20.000000
C:\Users\cware\Desktop\Steller20November\TagTesting20Nov2013\M15.DSG	11-1-2013	16:30:22	81866.000000	8186.600000	49480.312516	20.000000
C:\Users\cware\Desktop\Steller20November\TagTesting20Nov2013\M15.DSG	11-1-2013	16:30:22	81867.000000	8186.700000	49488.366939	20.000000
C:\Users\cware\Desktop\Steller20November\TagTesting20Nov2013\M15.DSG	11-1-2013	16:30:22	81868.000000	8186.800000	49483.750661	20.000000
C:\Users\cware\Desktop\Steller20November\TagTesting20Nov2013\M15.DSG	11-1-2013	16:30:22	81869.000000	8186.900000	49487.358895	20.000000
C:\Users\cware\Desktop\Steller20November\TagTesting20Nov2013\M15.DSG	11-1-2013	16:30:22	81870.000000	8187.000000	49489.365070	20.000000
C:\Users\cware\Desktop\Steller20November\TagTesting20Nov2013\M15.DSG	11-1-2013	16:30:22	81871.000000	8187.100000	49484.386813	20.000000
C:\Users\cware\Desktop\Steller20November\TagTesting20Nov2013\M15.DSG	11-1-2013	16:30:22	81872.000000	8187.200000	49486.617690	20.000000
C:\Users\cware\Desktop\Steller20November\TagTesting20Nov2013\M15.DSG	11-1-2013	16:30:22	81873.000000	8187.300000	49486.285710	20.000000
C:\Users\cware\Desktop\Steller20November\TagTesting20Nov2013\M15.DSG	11-1-2013	16:30:22	81874.000000	8187.400000	49486.662147	20.000000
C:\Users\cware\Desktop\Steller20November\TagTesting20Nov2013\M15.DSG	11-1-2013	16:30:22	81875.000000	8187.500000	49490.189449	20.000000
C:\Users\cware\Desktop\Steller20November\TagTesting20Nov2013\M15.DSG	11-1-2013	16:30:22	81876.000000	8187.600000	49487.604602	20.000000
C:\Users\cware\Desktop\Steller20November\TagTesting20Nov2013\M15.DSG	11-1-2013	16:30:22	81877.000000	8187.700000	49489.022945	20.000000
C:\Users\cware\Desktop\Steller20November\TagTesting20Nov2013\M15.DSG	11-1-2013	16:30:22	81878.000000	8187.800000	49486.607964	20.000000
C:\Users\cware\Desktop\Steller20November\TagTesting20Nov2013\M15.DSG	11-1-2013	16:30:22	81879.000000	8187.900000	49486.910844	20.000000
C:\Users\cware\Desktop\Steller20November\TagTesting20Nov2013\M15.DSG	11-1-2013	16:30:22	81880.000000	8188.000000	49487.429753	20.000000
C:\Users\cware\Desktop\Steller20November\TagTesting20Nov2013\M15.DSG	11-1-2013	16:30:22	81881.000000	8188.100000	49487.084079	20.000000
C:\Users\cware\Desktop\Steller20November\TagTesting20Nov2013\M15.DSG	11-1-2013	16:30:22	81882.000000	8188.200000	49484.273172	20.000000
C:\Users\cware\Desktop\Steller20November\TagTesting20Nov2013\M15.DSG	11-1-2013	16:30:22	81883.000000	8188.300000	49481.488666	20.000000
C:\Users\cware\Desktop\Steller20November\TagTesting20Nov2013\M15.DSG	11-1-2013	16:30:22	81884.000000	8188.400000	49482.955308	20.000000
C:\Users\cware\Desktop\Steller20November\TagTesting20Nov2013\M15.DSG	11-1-2013	16:30:22	81885.000000	8188.500000	49483.328959	20.000000
C:\Users\cware\Desktop\Steller20November\TagTesting20Nov2013\M15.DSG	11-1-2013	16:30:22	81886.000000	8188.600000	49483.254260	20.000000
C:\Users\cware\Desktop\Steller20November\TagTesting20Nov2013\M15.DSG	11-1-2013	16:30:22	81887.000000	8188.700000	49483.802474	20.000000
C:\Users\cware\Desktop\Steller20November\TagTesting20Nov2013\M15.DSG	11-1-2013	16:30:22	81888.000000	8188.800000	49480.218736	20.000000
C:\Users\cware\Desktop\Steller20November\TagTesting20Nov2013\M15.DSG	11-1-2013	16:30:22	81889.000000	8188.900000	49481.513601	20.000000
C:\Users\cware\Desktop\Steller20November\TagTesting20Nov2013\M15.DSG	11-1-2013	16:30:22	81890.000000	8189.000000	49485.196421	20.000000
C:\Users\cware\Desktop\Steller20November\TagTesting20Nov2013\M15.DSG	11-1-2013	16:30:22	81891.000000	8189.100000	49485.097074	20.000000
C:\Users\cware\Desktop\Steller20November\TagTesting20Nov2013\M15.DSG	11-1-2013	16:30:22	81892.000000	8189.200000	49485.220340	20.000000
C:\Users\cware\Desktop\Steller20November\TagTesting20Nov2013\M15.DSG	11-1-2013	16:30:22	81893.000000	8189.300000	49483.379349	20.000000
C:\Users\cware\Desktop\Steller20November\TagTesting20Nov2013\M15.DSG	11-1-2013	16:30:22	81894.000000	8189.400000	49485.121527	20.000000
C:\Users\cware\Desktop\Steller20November\TagTesting20Nov2013\M15.DSG	11-1-2013	16:30:22	81895.000000	8189.500000	49485.195427	20.000000
C:\Users\cware\Desktop\Steller20November\TagTesting20Nov2013\M15.DSG	11-1-2013	16:30:22	81896.000000	8189.600000	49483.850646	20.000000
C:\Users\cware\Desktop\Steller20November\TagTesting20Nov2013\M15.DSG	11-1-2013	16:30:22	81897.000000	8189.700000	49484.199228	20.000000
C:\Users\cware\Desktop\Steller20November\TagTesting20Nov2013\M15.DSG	11-1-2013	16:30:22	81898.000000	8189.800000	49483.103343	20.000000
C:\Users\cware\Desktop\Steller20November\TagTesting20Nov2013\M15.DSG	11-1-2013	16:30:22	81899.000000	8189.900000	49484.695980	20.000000
C:\Users\cware\Desktop\Steller20November\TagTesting20Nov2013\M15.DSG	11-1-2013	16:30:22	81900.000000	8190.000000	49487.310289	20.000000
C:\Users\cware\Desktop\Steller20November\TagTesting20Nov2013\M15.DSG	11-1-2013	16:30:22	81901.000000	8190.100000	49482.929571	20.000000
C:\Users\cware\Desktop\Steller20November\TagTesting20Nov2013\M15.DSG	11-1-2013	16:30:22	81902.000000	8190.200000	49481.560892	20.000000
C:\Users\cware\Desktop\Steller20November\TagTesting20Nov2013\M15.DSG	11-1-2013	16:30:22	81903.000000	8190.300000	49487.036128	20.000000
C:\Users\cware\Desktop\Steller20November\TagTesting20Nov2013\M15.DSG	11-1-2013	16:30:22	81904.000000	8190.400000	49483.701712	20.000000
C:\Users\cware\Desktop\Steller20November\TagTesting20Nov2013\M15.DSG	11-1-2013	16:30:22	81905.000000	8190.500000	49486.390334	20.000000
C:\Users\cware\Desktop\Steller20November\TagTesting20Nov2013\M15.DSG	11-1-2013	16:30:22	81906.000000	8190.600000	49484.026046	20.000000
C:\Users\cware\Desktop\Steller20November\TagTesting20Nov2013\M15.DSG	11-1-2013	16:30:22	81907.000000	8190.700000	49481.662751	20.000000
C:\Users\cware\Desktop\Steller20November\TagTesting20Nov2013\M15.DSG	11-1-2013	16:30:22	81908.000000	8190.800000	49485.297153	20.000000
C:\Users\cware\Desktop\Steller20November\TagTesting20Nov2013\M15.DSG	11-1-2013	16:30:22	81909.000000	8190.900000	49481.663485	20.000000
C:\Users\cware\Desktop\Steller20November\TagTesting20Nov2013\M15.DSG	11-1-2013	16:30:22	81910.000000	8191.000000	49484.774984	20.000000
C:\Users\cware\Desktop\Steller20November\TagTesting20Nov2013\M15.DSG	11-1-2013	16:30:22	81911.000000	8191.100000	49480.991415	20.000000
C:\Users\cware\Desktop\Steller20November\TagTesting20Nov2013\M15.DSG	11-1-2013	16:30:22	81912.000000	8191.200000	49482.709058	20.000000
C:\Users\cware\Desktop\Steller20November\TagTesting20Nov2013\M15.DSG	11-1-2013	16:30:22	81913.000000	8191.300000	49482.684050	20.000000
C:\Users\cware\Desktop\Steller20November\TagTesting20Nov2013\M15.DSG	11-1-2013	16:30:22	81914.000000	8191.400000	49484.600752	20.000000
C:\Users\cware\Desktop\Steller20November\TagTesting20Nov2013\M15.DSG	11-1-2013	16:30:22	81915.000000	8191.500000	49485.795458	20.000000
C:\Users\cware\Desktop\Steller20November\TagTesting20Nov2013\M15.DSG	11-1-2013	16:30:22	81916.000000	8191.600000	49482.708511	20.000000
C:\Users\cware\Desktop\Steller20November\TagTesting20Nov2013\M15.DSG	11-1-2013	16:30:22	81917.000000	8191.700000	49483.852837	20.000000
C:\Users\cware\Desktop\Steller20November\TagTesting20Nov2013\M15.DSG	11-1-2013	16:30:22	81918.000000	8191.800000	49483.702541	20.000000
C:\Users\cware\Desktop\Steller20November\TagTesting20Nov2013\M15.DSG	11-1-2013	16:30:22	81919.000000	8191.900000	49488.331970	20.000000
C:\Users\cware\Desktop\Steller20November\TagTesting20Nov2013\M15.DSG	11-1-2013	16:30:22	81920.000000	8192.000000	49483.377817	20.000000
C:\Users\cware\Desktop\Steller20November\TagTesting20Nov2013\M15.DSG	11-1-2013	16:30:22	81921.000000	8192.100000	49484.447717	20.000000
C:\Users\cware\Desktop\Steller20November\TagTesting20Nov2013\M15.DSG	11-1-2013	16:30:22	81922.000000	8192.200000	49486.114675	20.000000
C:\Users\cware\Desktop\Steller20November\TagTesting20Nov2013\M15.DSG	11-1-2013	16:30:22	81923.000000	8192.300000	49489.350673	20.000000
C:\Users\cware\Desktop\Steller20November\TagTesting20Nov2013\M15.DSG	11-1-2013	16:30:22	81924.000000	8192.400000	49482.705665	20.000000
C:\Users\cware\Desktop\Steller20November\TagTesting20Nov2013\M15.DSG	11-1-2013	16:30:22	81925.000000	8192.500000	49482.929553	20.000000
C:\Users\cware\Desktop\Steller20November\TagTesting20Nov2013\M15.DSG	11-1-2013	16:30:22	81926.000000	8192.600000	49482.531302	20.000000
C:\Users\cware\Desktop\Steller20November\TagTesting20Nov2013\M15.DSG	11-1-2013	16:30:22	81927.000000	8192.700000	49485.594239	20.000000
C:\Users\cware\Desktop\Steller20November\TagTesting20Nov2013\M15.DSG	11-1-2013	16:30:22	81928.000000	8192.800000	49482.906984	20.000000
C:\Users\cware\Desktop\Steller20November\TagTesting20Nov2013\M15.DSG	11-1-2013	16:30:22	81929.000000	8192.900000	49484.972828	20.000000
C:\Users\cware\Desktop\Steller20November\TagTesting20Nov2013\M15.DSG	11-1-2013	16:30:22	81930.000000	8193.000000	49483.081351	20.000000
C:\Users\cware\Desktop\Steller20November\TagTesting20Nov2013\M15.DSG	11-1-2013	16:30:22	81931.000000	8193.100000	49484.351438	20.000000
C:\Users\cware\Desktop\Steller20November\TagTesting20Nov2013\M15.DSG	11-1-2013	16:30:22	81932.000000	8193.200000	49485.993540	20.000000
C:\Users\cware\Desktop\Steller20November\TagTesting20Nov2013\M15.DSG	11-1-2013	16:30:22	81933.000000	8193.300000	49485.097452	20.000000
C:\Users\cware\Desktop\Steller20November\TagTesting20Nov2013\M15.DSG	11-1-2013	16:30:22	81934.000000	8193.400000	49482.882631	20.000000
C:\Users\cware\Desktop\Steller20November\TagTesting20Nov2013\M15.DSG	11-1-2013	16:30:22	81935.000000	8193.500000	49482.931931	20.000000
C:\Users\cware\Desktop\Steller20November\TagTesting20Nov2013\M15.DSG	11-1-2013	16:30:22	81936.000000	8193.600000	49483.006279	20.000000
C:\Users\cware\Desktop\Steller20November\TagTesting20Nov2013\M15.DSG	11-1-2013	16:30:22	81937.000000	8193.700000	49485.221998	20.000000
C:\Users\cware\Desktop\Steller20November\TagTesting20Nov2013\M15.DSG	11-1-2013	16:30:22	81938.000000	8193.800000	49480.815942	20.000000
C:\Users\cware\Desktop\Steller20November\TagTesting20Nov2013\M15.DSG	11-1-2013	16:30:22	81939.000000	8193.900000	49483.454625	20.000000
C:\Users\cware\Desktop\Steller20November\TagTesting20Nov2013\M15.DSG	11-1-2013	16:30:22	81940.000000	8194.000000	49485.569990	20.000000
C:\Users\cware\Desktop\Steller20November\TagTesting20Nov2013\M15.DSG	11-1-2013	16:30:22	81941.000000	8194.100000	49484.848663	20.000000
C:\Users\cware\Desktop\Steller20November\TagTesting20Nov2013\M15.DSG	11-1-2013	16:30:22	81942.000000	8194.200000	49482.508585	20.000000
C:\Users\cware\Desktop\Steller20November\TagTesting20Nov2013\M15.DSG	11-1-2013	16:30:22	81943.000000	8194.300000	49486.067940	20.000000
C:\Users\cware\Desktop\Steller20November\TagTesting20Nov2013\M15.DSG	11-1-2013	16:30:22	81944.000000	8194.400000	49482.831652	20.000000
C:\Users\cware\Desktop\Steller20November\TagTesting20Nov2013\M15.DSG	11-1-2013	16:30:22	81945.000000	8194.500000	49485.570216	20.000000
C:\Users\cware\Desktop\Steller20November\TagTesting20Nov2013\M15.DSG	11-1-2013	16:30:22	81946.000000	8194.600000	49486.092766	20.000000
C:\Users\cware\Desktop\Steller20November\TagTesting20Nov2013\M15.DSG	11-1-2013	16:30:22	81947.000000	8194.700000	49484.225556	20.000000
C:\Users\cware\Desktop\Steller20November\TagTesting20Nov2013\M15.DSG	11-1-2013	16:30:22	81948.000000	8194.800000	49483.055649	20.000000
C:\Users\cware\Desktop\Steller20November\TagTesting20Nov2013\M15.DSG	11-1-2013	16:30:22	81949.000000	8194.900000	49484.101040	20.000000
C:\Users\cware\Desktop\Steller20November\TagTesting20Nov2013\M15.DSG	11-1-2013	16:30:22	81950.000000	8195.000000	49486.042932	20.000000
C:\Users\cware\Desktop\Steller20November\TagTesting20Nov2013\M15.DSG	11-1-2013	16:30:22	81951.000000	8195.100000	49481.537984	20.000000
C:\Users\cware\Desktop\Steller20November\TagTesting20Nov2013\M15.DSG	11-1-2013	16:30:22	81952.000000	8195.200000	49479.870466	20.000000
C:\Users\cware\Desktop\Steller20November\TagTesting20Nov2013\M15.DSG	11-1-2013	16:30:22	81953.000000	8195.300000	49480.940596	20.000000
C:\Users\cware\Desktop\Steller20November\TagTesting20Nov2013\M15.DSG	11-1-2013	16:30:22	81954.000000	8195.400000	49485.296280	20.000000
C:\Users\cware\Desktop\Steller20November\TagTesting20Nov2013\M15.DSG	11-1-2013	16:30:22	81955.000000	8195.500000	49485.072166	20.000000
C:\Users\cware\Desktop\Steller20November\TagTesting20Nov2013\M15.DSG	11-1-2013	16:30:22	81956.000000	8195.600000	49482.334287	20.000000
C:\Users\cware\Desktop\Steller20November\TagTesting20Nov2013\M15.DSG	11-1-2013	16:30:22	81957.000000	8195.700000	49484.026940	20.000000
C:\Users\cware\Desktop\Steller20November\TagTesting20Nov2013\M15.DSG	11-1-2013	16:30:22	81958.000000	8195.800000	49482.683247	20.000000
C:\Users\cware\Desktop\Steller20November\TagTesting20Nov2013\M15.DSG	11-1-2013	16:30:22	81959.000000	8195.900000	49485.296732	20.000000
C:\Users\cware\Desktop\Steller20November\TagTesting20Nov2013\M15.DSG	11-1-2013	16:30:22	81960.000000	8196.000000	49483.778364	20.000000
C:\Users\cware\Desktop\Steller20November\TagTesting20Nov2013\M15.DSG	11-1-2013	16:30:22	81961.000000	8196.100000	49483.927762	20.000000
C:\Users\cware\Desktop\Steller20November\TagTesting20Nov2013\M15.DSG	11-1-2013	16:30:22	81962.000000	8196.200000	49483.628949	20.000000
C:\Users\cware\Desktop\Steller20November\TagTesting20Nov2013\M15.DSG	11-1-2013	16:30:22	81963.000000	8196.300000	49483.081364	20.000000
C:\Users\cware\Desktop\Steller20November\TagTesting20Nov2013\M15.DSG	11-1-2013	16:30:22	81964.000000	8196.400000	49483.877624	20.000000
C:\Users\cware\Desktop\Steller20November\TagTesting20Nov2013\M15.DSG	11-1-2013	16:30:22	81965.000000	8196.500000	49482.757217	20.000000
C:\Users\cware\Desktop\Steller20November\TagTesting20Nov2013\M15.DSG	11-1-2013	16:30:22	81966.000000	8196.600000	49483.379718	20.000000
C:\Users\cware\Desktop\Steller20November\TagTesting20Nov2013\M15.DSG	11-1-2013	16:30:22	81967.000000	8196.700000	49483.777670	20.000000
C:\Users\cware\Desktop\Steller20November\TagTesting20Nov2013\M15.DSG	11-1-2013	16:30:22	81968.000000	8196.800000	49483.877112	20.000000
C:\Users\cware\Desktop\Steller20November\TagTesting20Nov2013\M15.DSG	11-1-2013	16:30:22	81969.000000	8196.900000	49482.259137	20.000000
C:\Users\cware\Desktop\Steller20November\TagTesting20Nov2013\M15.DSG	11-1-2013	16:30:22	81970.000000	8197.000000	49482.706615	20.000000
C:\Users\cware\Desktop\Steller20November\TagTesting20Nov2013\M15.DSG	11-1-2013	16:30:22	81971.000000	8197.100000	49485.469484	20.000000
C:\Users\cware\Desktop\Steller20November\TagTesting20Nov2013\M15.DSG	11-1-2013	16:30:22	81972.000000	8197.200000	49483.826436	20.000000
C:\Users\cware\Desktop\Steller20November\TagTesting20Nov2013\M15.DSG	11-1-2013	16:30:22	81973.000000	8197.300000	49482.059280	20.000000
C:\Users\cware\Desktop\Steller20November\TagTesting20Nov2013\M15.DSG	11-1-2013	16:30:22	81974.000000	8197.400000	49486.762718	20.000000
C:\Users\cware\Desktop\Steller20November\TagTesting20Nov2013\M15.DSG	11-1-2013	16:30:22	81975.000000	8197.500000	49481.959126	20.000000
C:\Users\cware\Desktop\Steller20November\TagTesting20Nov2013\M15.DSG	11-1-2013	16:30:22	81976.000000	8197.600000	49484.548184	20.000000
C:\Users\cware\Desktop\Steller20November\TagTesting20Nov2013\M15.DSG	11-1-2013	16:30:22	81977.000000	8197.700000	49482.855219	20.000000
C:\Users\cware\Desktop\Steller20November\TagTesting20Nov2013\M15.DSG	11-1-2013	16:30:22	81978.000000	8197.800000	49486.065553	20.000000
C:\Users\cware\Desktop\Steller20November\TagTesting20Nov2013\M15.DSG	11-1-2013	16:30:22	81979.000000	8197.900000	49483.526794	20.000000
C:\Users\cware\Desktop\Steller20November\TagTesting20Nov2013\M15.DSG	11-1-2013	16:30:22	81980.000000	8198.000000	49483.999619	20.000000
C:\Users\cware\Desktop\Steller20November\TagTesting20Nov2013\M15.DSG	11-1-2013	16:30:22	81981.000000	8198.100000	49484.124199	20.000000
C:\Users\cware\Desktop\Steller20November\TagTesting20Nov2013\M15.DSG	11-1-2013	16:30:22	81982.000000	8198.200000	49481.385943	20.000000
C:\Users\cware\Desktop\Steller20November\TagTesting20Nov2013\M15.DSG	11-1-2013	16:30:22	81983.000000	8198.300000	49484.671241	20.000000
C:\Users\cware\Desktop\Steller20November\TagTesting20Nov2013\M15.DSG	11-1-2013	16:30:22	81984.000000	8198.400000	49485.890266	20.000000
C:\Users\cware\Desktop\Steller20November\TagTesting20Nov2013\M15.DSG	11-1-2013	16:30:22	81985.000000	8198.500000	49485.417550	20.000000
C:\Users\cware\Desktop\Steller20November\TagTesting20Nov2013\M15.DSG	11-1-2013	16:30:22	81986.000000	8198.600000	49485.741936	20.000000
C:\Users\cware\Desktop\Steller20November\TagTesting20Nov2013\M15.DSG	11-1-2013	16:30:22	81987.000000	8198.700000	49485.816431	20.000000
C:\Users\cware\Desktop\Steller20November\TagTesting20Nov2013\M15.DSG	11-1-2013	16:30:22	81988.000000	8198.800000	49486.265050	20.000000
C:\Users\cware\Desktop\Steller20November\TagTesting20Nov2013\M15.DSG	11-1-2013	16:30:22	81989.000000	8198.900000	49484.846533	20.000000
C:\Users\cware\Desktop\Steller20November\TagTesting20Nov2013\M15.DSG	11-1-2013	16:30:22	81990.000000	8199.000000	49483.651553	20.000000
C:\Users\cware\Desktop\Steller20November\TagTesting20Nov2013\M15.DSG	11-1-2013	16:30:22	81991.000000	8199.100000	49483.453054	20.000000
C:\Users\cware\Desktop\Steller20November\TagTesting20Nov2013\M15.DSG	11-1-2013	16:30:22	81992.000000	8199.200000	49483.751234	20.000000
C:\Users\cware\Desktop\Steller20November\TagTesting20Nov2013\M15.DSG	11-1-2013	16:30:22	81993.000000	8199.300000	49481.710598	20.000000
C:\Users\cware\Desktop\Steller20November\TagTesting20Nov2013\M15.DSG	11-1-2013	16:30:22	81994.000000	8199.400000	49484.822792	20.000000
C:\Users\cware\Desktop\Steller20November\TagTesting20Nov2013\M15.DSG	11-1-2013	16:30:22	81995.000000	8199.500000	49480.441900	20.000000
C:\Users\cware\Desktop\Steller20November\TagTesting20Nov2013\M15.DSG	11-1-2013	16:30:22	81996.000000	8199.600000	49484.698150	20.000000
C:\Users\cware\Desktop\Steller20November\TagTesting20Nov2013\M15.DSG	11-1-2013	16:30:22	81997.000000	8199.700000	49482.183883	20.000000
C:\Users\cware\Desktop\Steller20November\TagTesting20Nov2013\M15.DSG	11-1-2013	16:30:22	81998.000000	8199.800000	49484.648459	20.000000
C:\Users\cware\Desktop\Steller20November\TagTesting20Nov2013\M15.DSG	11-1-2013	16:30:22	81999.000000	8199.900000	49482.731914	20.000000
C:\Users\cware\Desktop\Steller20November\TagTesting20Nov2013\M15.DSG	11-1-2013	16:30:22	82000.000000	8200.000000	49482.905908	20.000000
C:\Users\cware\Desktop\Steller20November\TagTesting20Nov2013\M15.DSG	11-1-2013	16:30:22	82001.000000	8200.100000	49481.935116	20.000000
C:\Users\cware\Desktop\Steller20November\TagTesting20Nov2013\M15.DSG	11-1-2013	16:30:22	82002.000000	8200.200000	49483.527506	20.000000
C:\Users\cware\Desktop\Steller20November\TagTesting20Nov2013\M15.DSG	11-1-2013	16:30:22	82003.000000	8200.300000	49485.666594	20.000000
C:\Users\cware\Desktop\Steller20November\TagTesting20Nov2013\M15.DSG	11-1-2013	16:30:22	82004.000000	8200.400000	49483.029478	20.000000
C:\Users\cware\Desktop\Steller20November\TagTesting20Nov2013\M15.DSG	11-1-2013	16:30:22	82005.000000	8200.500000	49483.576914	20.000000
C:\Users\cware\Desktop\Steller20November\TagTesting20Nov2013\M15.DSG	11-1-2013	16:30:22	82006.000000	8200.600000	49485.617177	20.000000
C:\Users\cware\Desktop\Steller20November\TagTesting20Nov2013\M15.DSG	11-1-2013	16:30:22	82007.000000	8200.700000	49484.124264	20.000000
C:\Users\cware\Desktop\Steller20November\TagTesting20Nov2013\M15.DSG	11-1-2013	16:30:22	82008.000000	8200.800000	49484.995427	20.000000
C:\Users\cware\Desktop\Steller20November\TagTesting20Nov2013\M15.DSG	11-1-2013	16:30:22	82009.000000	8200.900000	49482.905261	20.000000
C:\Users\cware\Desktop\Steller20November\TagTesting20Nov2013\M15.DSG	11-1-2013	16:30:22	82010.000000	8201.000000	49482.955495	20.000000
C:\Users\cware\Desktop\Steller20November\TagTesting20Nov2013\M15.DSG	11-1-2013	16:30:22	82011.000000	8201.100000	49483.154965	20.000000
C:\Users\cware\Desktop\Steller20November\TagTesting20Nov2013\M15.DSG	11-1-2013	16:30:22	82012.000000	8201.200000	49483.553872	20.000000
C:\Users\cware\Desktop\Steller20November\TagTesting20Nov2013\M15.DSG	11-1-2013	16:30:22	82013.000000	8201.300000	49480.417942	20.000000
C:\Users\cware\Desktop\Steller20November\TagTesting20Nov2013\M15.DSG	11-1-2013	16:30:22	82014.000000	8201.400000	49482.135290	20.000000
C:\Users\cware\Desktop\Steller20November\TagTesting20Nov2013\M15.DSG	11-1-2013	16:30:22	82015.000000	8201.500000	49482.134812	20.000000
C:\Users\cware\Desktop\Steller20November\TagTesting20Nov2013\M15.DSG	11-1-2013	16:30:22	82016.000000	8201.600000	49483.155673	20.000000
C:\Users\cware\Desktop\Steller20November\TagTesting20Nov2013\M15.DSG	11-1-2013	16:30:22	82017.000000	8201.700000	49483.378871	20.000000
C:\Users\cware\Desktop\Steller20November\TagTesting20Nov2013\M15.DSG	11-1-2013	16:30:22	82018.000000	8201.800000	49482.258326	20.000000
C:\Users\cware\Desktop\Steller20November\TagTesting20Nov2013\M15.DSG	11-1-2013	16:30:22	82019.000000	8201.900000	49483.079780	20.000000
C:\Users\cware\Desktop\Steller20November\TagTesting20Nov2013\M15.DSG	11-1-2013	16:30:22	82020.000000	8202.000000	49484.646424	20.000000
C:\Users\cware\Desktop\Steller20November\TagTesting20Nov2013\M15.DSG	11-1-2013	16:30:22	82021.000000	8202.100000	49485.020166	20.000000
C:\Users\cware\Desktop\Steller20November\TagTesting20Nov2013\M15.DSG	11-1-2013	16:30:22	82022.000000	8202.200000	49484.124230	20.000000
C:\Users\cware\Desktop\Steller20November\TagTesting20Nov2013\M15.DSG	11-1-2013	16:30:22	82023.000000	8202.300000	49482.431829	20.000000
C:\Users\cware\Desktop\Steller20November\TagTesting20Nov2013\M15.DSG	11-1-2013	16:30:22	82024.000000	8202.400000	49483.502819	20.000000
C:\Users\cware\Desktop\Steller20November\TagTesting20Nov2013\M15.DSG	11-1-2013	16:30:22	82025.000000	8202.500000	49482.058972	20.000000
C:\Users\cware\Desktop\Steller20November\TagTesting20Nov2013\M15.DSG	11-1-2013	16:30:22	82026.000000	8202.600000	49480.988703	20.000000
C:\Users\cware\Desktop\Steller20November\TagTesting20Nov2013\M15.DSG	11-1-2013	16:30:22	82027.000000	8202.700000	49484.473741	20.000000
C:\Users\cware\Desktop\Steller20November\TagTesting20Nov2013\M15.DSG	11-1-2013	16:30:22	82028.000000	8202.800000	49483.801298	20.000000
C:\Users\cware\Desktop\Steller20November\TagTesting20Nov2013\M15.DSG	11-1-2013	16:30:22	82029.000000	8202.900000	49484.372771	20.000000
C:\Users\cware\Desktop\Steller20November\TagTesting20Nov2013\M15.DSG	11-1-2013	16:30:22	82030.000000	8203.000000	49486.911165	20.000000
C:\Users\cware\Desktop\Steller20November\TagTesting20Nov2013\M15.DSG	11-1-2013	16:30:22	82031.000000	8203.100000	49485.717218	20.000000
C:\Users\cware\Desktop\Steller20November\TagTesting20Nov2013\M15.DSG	11-1-2013	16:30:22	82032.000000	8203.200000	49483.800816	20.000000
C:\Users\cware\Desktop\Steller20November\TagTesting20Nov2013\M15.DSG	11-1-2013	16:30:22	82033.000000	8203.300000	49482.830528	20.000000
C:\Users\cware\Desktop\Steller20November\TagTesting20Nov2013\M15.DSG	11-1-2013	16:30:22	82034.000000	8203.400000	49483.900892	20.000000
C:\Users\cware\Desktop\Steller20November\TagTesting20Nov2013\M15.DSG	11-1-2013	16:30:22	82035.000000	8203.500000	49483.652290	20.000000
C:\Users\cware\Desktop\Steller20November\TagTesting20Nov2013\M15.DSG	11-1-2013	16:30:22	82036.000000	8203.600000	49482.532105	20.000000
C:\Users\cware\Desktop\Steller20November\TagTesting20Nov2013\M15.DSG	11-1-2013	16:30:22	82037.000000	8203.700000	49484.074977	20.000000
C:\Users\cware\Desktop\Steller20November\TagTesting20Nov2013\M15.DSG	11-1-2013	16:30:22	82038.000000	8203.800000	49483.876084	20.000000
C:\Users\cware\Desktop\Steller20November\TagTesting20Nov2013\M15.DSG	11-1-2013	16:30:22	82039.000000	8203.900000	49482.084002	20.000000
C:\Users\cware\Desktop\Steller20November\TagTesting20Nov2013\M15.DSG	11-1-2013	16:30:22	82040.000000	8204.000000	49483.577400	20.000000
C:\Users\cware\Desktop\Steller20November\TagTesting20Nov2013\M15.DSG	11-1-2013	16:30:22	82041.000000	8204.100000	49481.561426	20.000000
C:\Users\cware\Desktop\Steller20November\TagTesting20Nov2013\M15.DSG	11-1-2013	16:30:22	82042.000000	8204.200000	49482.382716	20.000000
C:\Users\cware\Desktop\Steller20November\TagTesting20Nov2013\M15.DSG	11-1-2013	16:30:22	82043.000000	8204.300000	49482.382742	20.000000
C:\Users\cware\Desktop\Steller20November\TagTesting20Nov2013\M15.DSG	11-1-2013	16:30:22	82044.000000	8204.400000	49483.901087	20.000000
C:\Users\cware\Desktop\Steller20November\TagTesting20Nov2013\M15.DSG	11-1-2013	16:30:22	82045.000000	8204.500000	49485.568319	20.000000
C:\Users\cware\Desktop\Steller20November\TagTesting20Nov2013\M15.DSG	11-1-2013	16:30:22	82046.000000	8204.600000	49483.004834	20.000000
C:\Users\cware\Desktop\Steller20November\TagTesting20Nov2013\M15.DSG	11-1-2013	16:30:22	82047.000000	8204.700000	49483.726616	20.000000
C:\Users\cware\Desktop\Steller20November\TagTesting20Nov2013\M15.DSG	11-1-2013	16:30:22	82048.000000	8204.800000	49484.050347	20.000000
C:\Users\cware\Desktop\Steller20November\TagTesting20Nov2013\M15.DSG	11-1-2013	16:30:22	82049.000000	8204.900000	49482.133389	20.000000
C:\Users\cware\Desktop\Steller20November\TagTesting20Nov2013\M15.DSG	11-1-2013	16:30:22	82050.000000	8205.000000	49485.742322	20.000000
C:\Users\cware\Desktop\Steller20November\TagTesting20Nov2013\M15.DSG	11-1-2013	16:30:22	82051.000000	8205.100000	49485.120077	20.000000
C:\Users\cware\Desktop\Steller20November\TagTesting20Nov2013\M15.DSG	11-1-2013	16:30:22	82052.000000	8205.200000	49482.730439	20.000000
C:\Users\cware\Desktop\Steller20November\TagTesting20Nov2013\M15.DSG	11-1-2013	16:30:22	82053.000000	8205.300000	49484.697404	20.000000
C:\Users\cware\Desktop\Steller20November\TagTesting20Nov2013\M15.DSG	11-1-2013	16:30:22	82054.000000	8205.400000	49485.220266	20.000000
C:\Users\cware\Desktop\Steller20November\TagTesting20Nov2013\M15.DSG	11-1-2013	16:30:22	82055.000000	8205.500000	49485.593306	20.000000
C:\Users\cware\Desktop\Steller20November\TagTesting20Nov2013\M15.DSG	11-1-2013	16:30:22	82056.000000	8205.600000	49481.759655	20.000000
C:\Users\cware\Desktop\Steller20November\TagTesting20Nov2013\M15.DSG	11-1-2013	16:30:22	82057.000000	8205.700000	49483.501938	20.000000
C:\Users\cware\Desktop\Steller20November\TagTesting20Nov2013\M15.DSG	11-1-2013	16:30:22	82058.000000	8205.800000	49483.128486	20.000000
C:\Users\cware\Desktop\Steller20November\TagTesting20Nov2013\M15.DSG	11-1-2013	16:30:22	82059.000000	8205.900000	49482.879468	20.000000
C:\Users\cware\Desktop\Steller20November\TagTesting20Nov2013\M15.DSG	11-1-2013	16:30:22	82060.000000	8206.000000	49481.684696	20.000000
C:\Users\cware\Desktop\Steller20November\TagTesting20Nov2013\M15.DSG	11-1-2013	16:30:22	82061.000000	8206.100000	49484.894787	20.000000
C:\Users\cware\Desktop\Steller20November\TagTesting20Nov2013\M15.DSG	11-1-2013	16:30:22	82062.000000	8206.200000	49485.069653	20.000000
C:\Users\cware\Desktop\Steller20November\TagTesting20Nov2013\M15.DSG	11-1-2013	16:30:22	82063.000000	8206.300000	49483.252203	20.000000
C:\Users\cware\Desktop\Steller20November\TagTesting20Nov2013\M15.DSG	11-1-2013	16:30:22	82064.000000	8206.400000	49481.758766	20.000000
C:\Users\cware\Desktop\Steller20November\TagTesting20Nov2013\M15.DSG	11-1-2013	16:30:22	82065.000000	8206.500000	49482.430002	20.000000
C:\Users\cware\Desktop\Steller20November\TagTesting20Nov2013\M15.DSG	11-1-2013	16:30:22	82066.000000	8206.600000	49483.699113	20.000000
C:\Users\cware\Desktop\Steller20November\TagTesting20Nov2013\M15.DSG	11-1-2013	16:30:22	82067.000000	8206.700000	49484.346782	20.000000
C:\Users\cware\Desktop\Steller20November\TagTesting20Nov2013\M15.DSG	11-1-2013	16:30:22	82068.000000	8206.800000	49485.963715	20.000000
C:\Users\cware\Desktop\Steller20November\TagTesting20Nov2013\M15.DSG	11-1-2013	16:30:22	82069.000000	8206.900000	49483.076352	20.000000
C:\Users\cware\Desktop\Steller20November\TagTesting20Nov2013\M15.DSG	11-1-2013	16:30:22	82070.000000	8207.000000	49485.916120	20.000000
C:\Users\cware\Desktop\Steller20November\TagTesting20Nov2013\M15.DSG	11-1-2013	16:30:22	82071.000000	8207.100000	49487.310406	20.000000
C:\Users\cware\Desktop\Steller20November\TagTesting20Nov2013\M15.DSG	11-1-2013	16:30:22	82072.000000	8207.200000	49484.622696	20.000000
C:\Users\cware\Desktop\Steller20November\TagTesting20Nov2013\M15.DSG	11-1-2013	16:30:22	82073.000000	8207.300000	49483.302784	20.000000
C:\Users\cware\Desktop\Steller20November\TagTesting20Nov2013\M15.DSG	11-1-2013	16:30:22	82074.000000	8207.400000	49485.390133	20.000000
C:\Users\cware\Desktop\Steller20November\TagTesting20Nov2013\M15.DSG	11-1-2013	16:30:22	82075.000000	8207.500000	49485.714076	20.000000
C:\Users\cware\Desktop\Steller20November\TagTesting20Nov2013\M15.DSG	11-1-2013	16:30:22	82076.000000	8207.600000	49485.416183	20.000000
C:\Users\cware\Desktop\Steller20November\TagTesting20Nov2013\M15.DSG	11-1-2013	16:30:22	82077.000000	8207.700000	49486.164110	20.000000
C:\Users\cware\Desktop\Steller20November\TagTesting20Nov2013\M15.DSG	11-1-2013	16:30:22	82078.000000	8207.800000	49485.367230	20.000000
C:\Users\cware\Desktop\Steller20November\TagTesting20Nov2013\M15.DSG	11-1-2013	16:30:22	82079.000000	8207.900000	49483.501196	20.000000
C:\Users\cware\Desktop\Steller20November\TagTesting20Nov2013\M15.DSG	11-1-2013	16:30:22	82080.000000	8208.000000	49484.895512	20.000000
C:\Users\cware\Desktop\Steller20November\TagTesting20Nov2013\M15.DSG	11-1-2013	16:30:22	82081.000000	8208.100000	49486.587825	20.000000
C:\Users\cware\Desktop\Steller20November\TagTesting20Nov2013\M15.DSG	11-1-2013	16:30:22	82082.000000	8208.200000	49481.410986	20.000000
C:\Users\cware\Desktop\Steller20November\TagTesting20Nov2013\M15.DSG	11-1-2013	16:30:22	82083.000000	8208.300000	49485.269076	20.000000
C:\Users\cware\Desktop\Steller20November\TagTesting20Nov2013\M15.DSG	11-1-2013	16:30:22	82084.000000	8208.400000	49483.701443	20.000000
C:\Users\cware\Desktop\Steller20November\TagTesting20Nov2013\M15.DSG	11-1-2013	16:30:22	82085.000000	8208.500000	49483.278188	20.000000
C:\Users\cware\Desktop\Steller20November\TagTesting20Nov2013\M15.DSG	11-1-2013	16:30:22	82086.000000	8208.600000	49484.025104	20.000000
C:\Users\cware\Desktop\Steller20November\TagTesting20Nov2013\M15.DSG	11-1-2013	16:30:22	82087.000000	8208.700000	49482.232376	20.000000
C:\Users\cware\Desktop\Steller20November\TagTesting20Nov2013\M15.DSG	11-1-2013	16:30:22	82088.000000	8208.800000	49484.099295	20.000000
C:\Users\cware\Desktop\Steller20November\TagTesting20Nov2013\M15.DSG	11-1-2013	16:30:22	82089.000000	8208.900000	49485.593080	20.000000
C:\Users\cware\Desktop\Steller20November\TagTesting20Nov2013\M15.DSG	11-1-2013	16:30:22	82090.000000	8209.000000	49486.837673	20.000000
C:\Users\cware\Desktop\Steller20November\TagTesting20Nov2013\M15.DSG	11-1-2013	16:30:22	82091.000000	8209.100000	49483.577014	20.000000
C:\Users\cware\Desktop\Steller20November\TagTesting20Nov2013\M15.DSG	11-1-2013	16:30:22	82092.000000	8209.200000	49482.630840	20.000000
C:\Users\cware\Desktop\Steller20November\TagTesting20Nov2013\M15.DSG	11-1-2013	16:30:22	82093.000000	8209.300000	49485.169669	20.000000
C:\Users\cware\Desktop\Steller20November\TagTesting20Nov2013\M15.DSG	11-1-2013	16:30:22	82094.000000	8209.400000	49484.945845	20.000000
C:\Users\cware\Desktop\Steller20November\TagTesting20Nov2013\M15.DSG	11-1-2013	16:30:22	82095.000000	8209.500000	49483.302962	20.000000
C:\Users\cware\Desktop\Steller20November\TagTesting20Nov2013\M15.DSG	11-1-2013	16:30:22	82096.000000	8209.600000	49484.447457	20.000000
C:\Users\cware\Desktop\Steller20November\TagTesting20Nov2013\M15.DSG	11-1-2013	16:30:22	82097.000000	8209.700000	49484.073688	20.000000
C:\Users\cware\Desktop\Steller20November\TagTesting20Nov2013\M15.DSG	11-1-2013	16:30:22	82098.000000	8209.800000	49485.020080	20.000000
C:\Users\cware\Desktop\Steller20November\TagTesting20Nov2013\M15.DSG	11-1-2013	16:30:22	82099.000000	8209.900000	49485.566931	20.000000
C:\Users\cware\Desktop\Steller20November\TagTesting20Nov2013\M15.DSG	11-1-2013	16:30:22	82100.000000	8210.000000	49483.276812	20.000000
C:\Users\cware\Desktop\Steller20November\TagTesting20Nov2013\M15.DSG	11-1-2013	16:30:22	82101.000000	8210.100000	49485.193127	20.000000
C:\Users\cware\Desktop\Steller20November\TagTesting20Nov2013\M15.DSG	11-1-2013	16:30:22	82102.000000	8210.200000	49483.426614	20.000000
C:\Users\cware\Desktop\Steller20November\TagTesting20Nov2013\M15.DSG	11-1-2013	16:30:22	82103.000000	8210.300000	49481.908429	20.000000
C:\Users\cware\Desktop\Steller20November\TagTesting20Nov2013\M15.DSG	11-1-2013	16:30:22	82104.000000	8210.400000	49486.463371	20.000000
C:\Users\cware\Desktop\Steller20November\TagTesting20Nov2013\M15.DSG	11-1-2013	16:30:22	82105.000000	8210.500000	49481.410874	20.000000
C:\Users\cware\Desktop\Steller20November\TagTesting20Nov2013\M15.DSG	11-1-2013	16:30:22	82106.000000	8210.600000	49482.904194	20.000000
C:\Users\cware\Desktop\Steller20November\TagTesting20Nov2013\M15.DSG	11-1-2013	16:30:22	82107.000000	8210.700000	49482.157846	20.000000
C:\Users\cware\Desktop\Steller20November\TagTesting20Nov2013\M15.DSG	11-1-2013	16:30:22	82108.000000	8210.800000	49483.725761	20.000000
C:\Users\cware\Desktop\Steller20November\TagTesting20Nov2013\M15.DSG	11-1-2013	16:30:22	82109.000000	8210.900000	49486.637803	20.000000
C:\Users\cware\Desktop\Steller20November\TagTesting20Nov2013\M15.DSG	11-1-2013	16:30:22	82110.000000	8211.000000	49484.123969	20.000000
C:\Users\cware\Desktop\Steller20November\TagTesting20Nov2013\M15.DSG	11-1-2013	16:30:22	82111.000000	8211.100000	49485.119552	20.000000
C:\Users\cware\Desktop\Steller20November\TagTesting20Nov2013\M15.DSG	11-1-2013	16:30:22	82112.000000	8211.200000	49482.256954	20.000000
C:\Users\cware\Desktop\Steller20November\TagTesting20Nov2013\M15.DSG	11-1-2013	16:30:22	82113.000000	8211.300000	49483.725922	20.000000
C:\Users\cware\Desktop\Steller20November\TagTesting20Nov2013\M15.DSG	11-1-2013	16:30:22	82114.000000	8211.400000	49484.448034	20.000000
C:\Users\cware\Desktop\Steller20November\TagTesting20Nov2013\M15.DSG	11-1-2013	16:30:22	82115.000000	8211.500000	49483.178242	20.000000
C:\Users\cware\Desktop\Steller20November\TagTesting20Nov2013\M15.DSG	11-1-2013	16:30:22	82116.000000	8211.600000	49482.456529	20.000000
C:\Users\cware\Desktop\Steller20November\TagTesting20Nov2013\M15.DSG	11-1-2013	16:30:22	82117.000000	8211.700000	49481.336582	20.000000
C:\Users\cware\Desktop\Steller20November\TagTesting20Nov2013\M15.DSG	11-1-2013	16:30:22	82118.000000	8211.800000	49484.696597	20.000000
C:\Users\cware\Desktop\Steller20November\TagTesting20Nov2013\M15.DSG	11-1-2013	16:30:22	82119.000000	8211.900000	49481.435673	20.000000
C:\Users\cware\Desktop\Steller20November\TagTesting20Nov2013\M15.DSG	11-1-2013	16:30:22	82120.000000	8212.000000	49482.132829	20.000000
C:\Users\cware\Desktop\Steller20November\TagTesting20Nov2013\M15.DSG	11-1-2013	16:30:22	82121.000000	8212.100000	49481.909036	20.000000
C:\Users\cware\Desktop\Steller20November\TagTesting20Nov2013\M15.DSG	11-1-2013	16:30:22	82122.000000	8212.200000	49485.045331	20.000000
C:\Users\cware\Desktop\Steller20November\TagTesting20Nov2013\M15.DSG	11-1-2013	16:30:22	82123.000000	8212.300000	49483.178407	20.000000
C:\Users\cware\Desktop\Steller20November\TagTesting20Nov2013\M15.DSG	11-1-2013	16:30:22	82124.000000	8212.400000	49483.676209	20.000000
C:\Users\cware\Desktop\Steller20November\TagTesting20Nov2013\M15.DSG	11-1-2013	16:30:22	82125.000000	8212.500000	49485.517960	20.000000
C:\Users\cware\Desktop\Steller20November\TagTesting20Nov2013\M15.DSG	11-1-2013	16:30:22	82126.000000	8212.600000	49483.875459	20.000000
C:\Users\cware\Desktop\Steller20November\TagTesting20Nov2013\M15.DSG	11-1-2013	16:30:22	82127.000000	8212.700000	49484.671528	20.000000
C:\Users\cware\Desktop\Steller20November\TagTesting20Nov2013\M15.DSG	11-1-2013	16:30:22	82128.000000	8212.800000	49487.185713	20.000000
C:\Users\cware\Desktop\Steller20November\TagTesting20Nov2013\M15.DSG	11-1-2013	16:30:22	82129.000000	8212.900000	49486.239660	20.000000
C:\Users\cware\Desktop\Steller20November\TagTesting20Nov2013\M15.DSG	11-1-2013	16:30:22	82130.000000	8213.000000	49485.542981	20.000000
C:\Users\cware\Desktop\Steller20November\TagTesting20Nov2013\M15.DSG	11-1-2013	16:30:22	82131.000000	8213.100000	49484.746153	20.000000
C:\Users\cware\Desktop\Steller20November\TagTesting20Nov2013\M15.DSG	11-1-2013	16:30:22	82132.000000	8213.200000	49485.667228	20.000000
C:\Users\cware\Desktop\Steller20November\TagTesting20Nov2013\M15.DSG	11-1-2013	16:30:22	82133.000000	8213.300000	49485.642254	20.000000
C:\Users\cware\Desktop\Steller20November\TagTesting20Nov2013\M15.DSG	11-1-2013	16:30:22	82134.000000	8213.400000	49483.799779	20.000000
C:\Users\cware\Desktop\Steller20November\TagTesting20Nov2013\M15.DSG	11-1-2013	16:30:22	82135.000000	8213.500000	49485.268616	20.000000
C:\Users\cware\Desktop\Steller20November\TagTesting20Nov2013\M15.DSG	11-1-2013	16:30:22	82136.000000	8213.600000	49483.426636	20.000000
C:\Users\cware\Desktop\Steller20November\TagTesting20Nov2013\M15.DSG	11-1-2013	16:30:22	82137.000000	8213.700000	49484.870521	20.000000
C:\Users\cware\Desktop\Steller20November\TagTesting20Nov2013\M15.DSG	11-1-2013	16:30:22	82138.000000	8213.800000	49484.895421	20.000000
C:\Users\cware\Desktop\Steller20November\TagTesting20Nov2013\M15.DSG	11-1-2013	16:30:22	82139.000000	8213.900000	49483.127987	20.000000
C:\Users\cware\Desktop\Steller20November\TagTesting20Nov2013\M15.DSG	11-1-2013	16:30:22	82140.000000	8214.000000	49484.471983	20.000000
C:\Users\cware\Desktop\Steller20November\TagTesting20Nov2013\M15.DSG	11-1-2013	16:30:22	82141.000000	8214.100000	49484.671541	20.000000
C:\Users\cware\Desktop\Steller20November\TagTesting20Nov2013\M15.DSG	11-1-2013	16:30:22	82142.000000	8214.200000	49484.123596	20.000000
C:\Users\cware\Desktop\Steller20November\TagTesting20Nov2013\M15.DSG	11-1-2013	16:30:22	82143.000000	8214.300000	49481.958341	20.000000
C:\Users\cware\Desktop\Steller20November\TagTesting20Nov2013\M15.DSG	11-1-2013	16:30:22	82144.000000	8214.400000	49481.584768	20.000000
C:\Users\cware\Desktop\Steller20November\TagTesting20Nov2013\M15.DSG	11-1-2013	16:30:22	82145.000000	8214.500000	49486.862026	20.000000
C:\Users\cware\Desktop\Steller20November\TagTesting20Nov2013\M15.DSG	11-1-2013	16:30:22	82146.000000	8214.600000	49485.393319	20.000000
C:\Users\cware\Desktop\Steller20November\TagTesting20Nov2013\M15.DSG	11-1-2013	16:30:22	82147.000000	8214.700000	49483.252911	20.000000
C:\Users\cware\Desktop\Steller20November\TagTesting20Nov2013\M15.DSG	11-1-2013	16:30:22	82148.000000	8214.800000	49484.945220	20.000000
C:\Users\cware\Desktop\Steller20November\TagTesting20Nov2013\M15.DSG	11-1-2013	16:30:22	82149.000000	8214.900000	49483.949424	20.000000
C:\Users\cware\Desktop\Steller20November\TagTesting20Nov2013\M15.DSG	11-1-2013	16:30:22	82150.000000	8215.000000	49484.024375	20.000000
C:\Users\cware\Desktop\Steller20November\TagTesting20Nov2013\M15.DSG	11-1-2013	16:30:22	82151.000000	8215.100000	49484.796299	20.000000
C:\Users\cware\Desktop\Steller20November\TagTesting20Nov2013\M15.DSG	11-1-2013	16:30:22	82152.000000	8215.200000	49480.813954	20.000000
C:\Users\cware\Desktop\Steller20November\TagTesting20Nov2013\M15.DSG	11-1-2013	16:30:22	82153.000000	8215.300000	49485.493447	20.000000
C:\Users\cware\Desktop\Steller20November\TagTesting20Nov2013\M15.DSG	11-1-2013	16:30:22	82154.000000	8215.400000	49483.252833	20.000000
C:\Users\cware\Desktop\Steller20November\TagTesting20Nov2013\M15.DSG	11-1-2013	16:30:22	82155.000000	8215.500000	49481.583978	20.000000
C:\Users\cware\Desktop\Steller20November\TagTesting20Nov2013\M15.DSG	11-1-2013	16:30:22	82156.000000	8215.600000	49484.048099	20.000000
C:\Users\cware\Desktop\Steller20November\TagTesting20Nov2013\M15.DSG	11-1-2013	16:30:22	82157.000000	8215.700000	49483.475285	20.000000
C:\Users\cware\Desktop\Steller20November\TagTesting20Nov2013\M15.DSG	11-1-2013	16:30:22	82158.000000	8215.800000	49481.508901	20.000000
C:\Users\cware\Desktop\Steller20November\TagTesting20Nov2013\M15.DSG	11-1-2013	16:30:22	82159.000000	8215.900000	49482.927653	20.000000
C:\Users\cware\Desktop\Steller20November\TagTesting20Nov2013\M15.DSG	11-1-2013	16:30:22	82160.000000	8216.000000	49484.272100	20.000000
C:\Users\cware\Desktop\Steller20November\TagTesting20Nov2013\M15.DSG	11-1-2013	16:30:22	82161.000000	8216.100000	49483.028189	20.000000
C:\Users\cware\Desktop\Steller20November\TagTesting20Nov2013\M15.DSG	11-1-2013	16:30:22	82162.000000	8216.200000	49483.327341	20.000000
C:\Users\cware\Desktop\Steller20November\TagTesting20Nov2013\M15.DSG	11-1-2013	16:30:22	82163.000000	8216.300000	49481.983718	20.000000
C:\Users\cware\Desktop\Steller20November\TagTesting20Nov2013\M15.DSG	11-1-2013	16:30:22	82164.000000	8216.400000	49483.476808	20.000000
C:\Users\cware\Desktop\Steller20November\TagTesting20Nov2013\M15.DSG	11-1-2013	16:30:22	82165.000000	8216.500000	49483.700974	20.000000
C:\Users\cware\Desktop\Steller20November\TagTesting20Nov2013\M15.DSG	11-1-2013	16:30:22	82166.000000	8216.600000	49482.530903	20.000000
C:\Users\cware\Desktop\Steller20November\TagTesting20Nov2013\M15.DSG	11-1-2013	16:30:22	82167.000000	8216.700000	49482.854316	20.000000
C:\Users\cware\Desktop\Steller20November\TagTesting20Nov2013\M15.DSG	11-1-2013	16:30:22	82168.000000	8216.800000	49485.990381	20.000000
C:\Users\cware\Desktop\Steller20November\TagTesting20Nov2013\M15.DSG	11-1-2013	16:30:22	82169.000000	8216.900000	49483.028237	20.000000
C:\Users\cware\Desktop\Steller20November\TagTesting20Nov2013\M15.DSG	11-1-2013	16:30:22	82170.000000	8217.000000	49486.015124	20.000000
C:\Users\cware\Desktop\Steller20November\TagTesting20Nov2013\M15.DSG	11-1-2013	16:30:22	82171.000000	8217.100000	49486.090010	20.000000
C:\Users\cware\Desktop\Steller20November\TagTesting20Nov2013\M15.DSG	11-1-2013	16:30:22	82172.000000	8217.200000	49483.302124	20.000000
C:\Users\cware\Desktop\Steller20November\TagTesting20Nov2013\M15.DSG	11-1-2013	16:30:22	82173.000000	8217.300000	49483.451696	20.000000
C:\Users\cware\Desktop\Steller20November\TagTesting20Nov2013\M15.DSG	11-1-2013	16:30:22	82174.000000	8217.400000	49485.515712	20.000000
C:\Users\cware\Desktop\Steller20November\TagTesting20Nov2013\M15.DSG	11-1-2013	16:30:22	82175.000000	8217.500000	49483.697264	20.000000
C:\Users\cware\Desktop\Steller20November\TagTesting20Nov2013\M15.DSG	11-1-2013	16:30:22	82176.000000	8217.600000	49483.525822	20.000000
C:\Users\cware\Desktop\Steller20November\TagTesting20Nov2013\M15.DSG	11-1-2013	16:30:22	82177.000000	8217.700000	49481.758497	20.000000
C:\Users\cware\Desktop\Steller20November\TagTesting20Nov2013\M15.DSG	11-1-2013	16:30:22	82178.000000	8217.800000	49484.098354	20.000000
C:\Users\cware\Desktop\Steller20November\TagTesting20Nov2013\M15.DSG	11-1-2013	16:30:22	82179.000000	8217.900000	49485.093607	20.000000
C:\Users\cware\Desktop\Steller20November\TagTesting20Nov2013\M15.DSG	11-1-2013	16:30:22	82180.000000	8218.000000	49482.152261	20.000000
C:\Users\cware\Desktop\Steller20November\TagTesting20Nov2013\M15.DSG	11-1-2013	16:30:22	82181.000000	8218.100000	49485.258032	20.000000
C:\Users\cware\Desktop\Steller20November\TagTesting20Nov2013\M15.DSG	11-1-2013	16:30:22	82182.000000	8218.200000	49458.000109	20.000000
C:\Users\cware\Desktop\Steller20November\TagTesting20Nov2013\M15.DSG	11-1-2013	16:30:22	82183.000000	8218.300000	49438.980643	20.000000
C:\Users\cware\Desktop\Steller20November\TagTesting20Nov2013\M15.DSG	11-1-2013	16:30:22	82184.000000	8218.400000	49459.767655	20.000000
C:\Users\cware\Desktop\Steller20November\TagTesting20Nov2013\M15.DSG	11-1-2013	16:30:22	82185.000000	8218.500000	49473.937595	20.000000
C:\Users\cware\Desktop\Steller20November\TagTesting20Nov2013\M15.DSG	11-1-2013	16:30:22	82186.000000	8218.600000	49481.274841	20.000000
C:\Users\cware\Desktop\Steller20November\TagTesting20Nov2013\M15.DSG	11-1-2013	16:30:22	82187.000000	8218.700000	49481.657436	20.000000
C:\Users\cware\Desktop\Steller20November\TagTesting20Nov2013\M15.DSG	11-1-2013	16:30:22	82188.000000	8218.800000	49487.200978	20.000000
C:\Users\cware\Desktop\Steller20November\TagTesting20Nov2013\M15.DSG	11-1-2013	16:30:22	82189.000000	8218.900000	49482.129484	20.000000
C:\Users\cware\Desktop\Steller20November\TagTesting20Nov2013\M15.DSG	11-1-2013	16:30:22	82190.000000	8219.000000	49483.265317	20.000000
C:\Users\cware\Desktop\Steller20November\TagTesting20Nov2013\M15.DSG	11-1-2013	16:30:22	82191.000000	8219.100000	49482.025867	20.000000
C:\Users\cware\Desktop\Steller20November\TagTesting20Nov2013\M15.DSG	11-1-2013	16:30:22	82192.000000	8219.200000	49484.709211	20.000000
C:\Users\cware\Desktop\Steller20November\TagTesting20Nov2013\M15.DSG	11-1-2013	16:30:22	82193.000000	8219.300000	49487.150679	20.000000
C:\Users\cware\Desktop\Steller20November\TagTesting20Nov2013\M15.DSG	11-1-2013	16:30:22	82194.000000	8219.400000	49480.406668	20.000000
C:\Users\cware\Desktop\Steller20November\TagTesting20Nov2013\M15.DSG	11-1-2013	16:30:22	82195.000000	8219.500000	49483.421658	20.000000
C:\Users\cware\Desktop\Steller20November\TagTesting20Nov2013\M15.DSG	11-1-2013	16:30:22	82196.000000	8219.600000	49480.960688	20.000000
C:\Users\cware\Desktop\Steller20November\TagTesting20Nov2013\M15.DSG	11-1-2013	16:30:22	82197.000000	8219.700000	49481.212765	20.000000
C:\Users\cware\Desktop\Steller20November\TagTesting20Nov2013\M15.DSG	11-1-2013	16:30:22	82198.000000	8219.800000	49482.182529	20.000000
C:\Users\cware\Desktop\Steller20November\TagTesting20Nov2013\M15.DSG	11-1-2013	16:30:22	82199.000000	8219.900000	49481.659918	20.000000
C:\Users\cware\Desktop\Steller20November\TagTesting20Nov2013\M15.DSG	11-1-2013	16:30:22	82200.000000	8220.000000	49482.656234	20.000000
C:\Users\cware\Desktop\Steller20November\TagTesting20Nov2013\M15.DSG	11-1-2013	16:30:22	82201.000000	8220.100000	49482.576653	20.000000
C:\Users\cware\Desktop\Steller20November\TagTesting20Nov2013\M15.DSG	11-1-2013	16:30:22	82202.000000	8220.200000	49483.053501	20.000000
C:\Users\cware\Desktop\Steller20November\TagTesting20Nov2013\M15.DSG	11-1-2013	16:30:22	82203.000000	8220.300000	49481.903798	20.000000
C:\Users\cware\Desktop\Steller20November\TagTesting20Nov2013\M15.DSG	11-1-2013	16:30:22	82204.000000	8220.400000	49483.123947	20.000000
C:\Users\cware\Desktop\Steller20November\TagTesting20Nov2013\M15.DSG	11-1-2013	16:30:22	82205.000000	8220.500000	49482.129536	20.000000
C:\Users\cware\Desktop\Steller20November\TagTesting20Nov2013\M15.DSG	11-1-2013	16:30:22	82206.000000	8220.600000	49483.350288	20.000000
C:\Users\cware\Desktop\Steller20November\TagTesting20Nov2013\M15.DSG	11-1-2013	16:30:22	82207.000000	8220.700000	49480.660664	20.000000
C:\Users\cware\Desktop\Steller20November\TagTesting20Nov2013\M15.DSG	11-1-2013	16:30:22	82208.000000	8220.800000	49480.243149	20.000000
C:\Users\cware\Desktop\Steller20November\TagTesting20Nov2013\M15.DSG	11-1-2013	16:30:22	82209.000000	8220.900000	49481.262569	20.000000
C:\Users\cware\Desktop\Steller20November\TagTesting20Nov2013\M15.DSG	11-1-2013	16:30:22	82210.000000	8221.000000	49481.537667	20.000000
C:\Users\cware\Desktop\Steller20November\TagTesting20Nov2013\M15.DSG	11-1-2013	16:30:22	82211.000000	8221.100000	49480.890688	20.000000
C:\Users\cware\Desktop\Steller20November\TagTesting20Nov2013\M15.DSG	11-1-2013	16:30:22	82212.000000	8221.200000	49480.517284	20.000000
C:\Users\cware\Desktop\Steller20November\TagTesting20Nov2013\M15.DSG	11-1-2013	16:30:22	82213.000000	8221.300000	49480.865615	20.000000
C:\Users\cware\Desktop\Steller20November\TagTesting20Nov2013\M15.DSG	11-1-2013	16:30:22	82214.000000	8221.400000	49479.745590	20.000000
C:\Users\cware\Desktop\Steller20November\TagTesting20Nov2013\M15.DSG	11-1-2013	16:30:22	82215.000000	8221.500000	49482.234563	20.000000
C:\Users\cware\Desktop\Steller20November\TagTesting20Nov2013\M15.DSG	11-1-2013	16:30:22	82216.000000	8221.600000	49482.010757	20.000000
C:\Users\cware\Desktop\Steller20November\TagTesting20Nov2013\M15.DSG	11-1-2013	16:30:22	82217.000000	8221.700000	49481.734443	20.000000
C:\Users\cware\Desktop\Steller20November\TagTesting20Nov2013\M15.DSG	11-1-2013	16:30:22	82218.000000	8221.800000	49479.994374	20.000000
C:\Users\cware\Desktop\Steller20November\TagTesting20Nov2013\M15.DSG	11-1-2013	16:30:22	82219.000000	8221.900000	49483.293927	20.000000
C:\Users\cware\Desktop\Steller20November\TagTesting20Nov2013\M15.DSG	11-1-2013	16:30:22	82220.000000	8222.000000	49486.362253	20.000000
C:\Users\cware\Desktop\Steller20November\TagTesting20Nov2013\M15.DSG	11-1-2013	16:30:22	82221.000000	8222.100000	49479.334308	20.000000
C:\Users\cware\Desktop\Steller20November\TagTesting20Nov2013\M15.DSG	11-1-2013	16:30:22	82222.000000	8222.200000	49479.417325	20.000000
C:\Users\cware\Desktop\Steller20November\TagTesting20Nov2013\M15.DSG	11-1-2013	16:30:22	82223.000000	8222.300000	49484.933790	20.000000
C:\Users\cware\Desktop\Steller20November\TagTesting20Nov2013\M15.DSG	11-1-2013	16:30:22	82224.000000	8222.400000	49485.429717	20.000000
C:\Users\cware\Desktop\Steller20November\TagTesting20Nov2013\M15.DSG	11-1-2013	16:30:22	82225.000000	8222.500000	49483.440734	20.000000
C:\Users\cware\Desktop\Steller20November\TagTesting20Nov2013\M15.DSG	11-1-2013	16:30:22	82226.000000	8222.600000	49480.777968	20.000000
C:\Users\cware\Desktop\Steller20November\TagTesting20Nov2013\M15.DSG	11-1-2013	16:30:22	82227.000000	8222.700000	49482.871922	20.000000
C:\Users\cware\Desktop\Steller20November\TagTesting20Nov2013\M15.DSG	11-1-2013	16:30:22	82228.000000	8222.800000	49482.203211	20.000000
C:\Users\cware\Desktop\Steller20November\TagTesting20Nov2013\M15.DSG	11-1-2013	16:30:22	82229.000000	8222.900000	49480.761425	20.000000
C:\Users\cware\Desktop\Steller20November\TagTesting20Nov2013\M15.DSG	11-1-2013	16:30:22	82230.000000	8223.000000	49478.448781	20.000000
C:\Users\cware\Desktop\Steller20November\TagTesting20Nov2013\M15.DSG	11-1-2013	16:30:22	82231.000000	8223.100000	49479.842125	20.000000
C:\Users\cware\Desktop\Steller20November\TagTesting20Nov2013\M15.DSG	11-1-2013	16:30:22	82232.000000	8223.200000	49482.222482	20.000000
C:\Users\cware\Desktop\Steller20November\TagTesting20Nov2013\M15.DSG	11-1-2013	16:30:22	82233.000000	8223.300000	49477.911600	20.000000
C:\Users\cware\Desktop\Steller20November\TagTesting20Nov2013\M15.DSG	11-1-2013	16:30:22	82234.000000	8223.400000	49480.897532	20.000000
C:\Users\cware\Desktop\Steller20November\TagTesting20Nov2013\M15.DSG	11-1-2013	16:30:22	82235.000000	8223.500000	49475.424246	20.000000
C:\Users\cware\Desktop\Steller20November\TagTesting20Nov2013\M15.DSG	11-1-2013	16:30:22	82236.000000	8223.600000	49479.391575	20.000000
C:\Users\cware\Desktop\Steller20November\TagTesting20Nov2013\M15.DSG	11-1-2013	16:30:22	82237.000000	8223.700000	49473.755431	20.000000
C:\Users\cware\Desktop\Steller20November\TagTesting20Nov2013\M15.DSG	11-1-2013	16:30:22	82238.000000	8223.800000	49476.619443	20.000000
C:\Users\cware\Desktop\Steller20November\TagTesting20Nov2013\M15.DSG	11-1-2013	16:30:22	82239.000000	8223.900000	49477.962033	20.000000
C:\Users\cware\Desktop\Steller20November\TagTesting20Nov2013\M15.DSG	11-1-2013	16:30:22	82240.000000	8224.000000	49477.886284	20.000000
C:\Users\cware\Desktop\Steller20November\TagTesting20Nov2013\M15.DSG	11-1-2013	16:30:22	82241.000000	8224.100000	49477.872969	20.000000
C:\Users\cware\Desktop\Steller20November\TagTesting20Nov2013\M15.DSG	11-1-2013	16:30:22	82242.000000	8224.200000	49482.845789	20.000000
C:\Users\cware\Desktop\Steller20November\TagTesting20Nov2013\M15.DSG	11-1-2013	16:30:22	82243.000000	8224.300000	49484.609660	20.000000
C:\Users\cware\Desktop\Steller20November\TagTesting20Nov2013\M15.DSG	11-1-2013	16:30:22	82244.000000	8224.400000	49480.188256	20.000000
C:\Users\cware\Desktop\Steller20November\TagTesting20Nov2013\M15.DSG	11-1-2013	16:30:22	82245.000000	8224.500000	49482.996832	20.000000
C:\Users\cware\Desktop\Steller20November\TagTesting20Nov2013\M15.DSG	11-1-2013	16:30:22	82246.000000	8224.600000	49482.654282	20.000000
C:\Users\cware\Desktop\Steller20November\TagTesting20Nov2013\M15.DSG	11-1-2013	16:30:22	82247.000000	8224.700000	49483.351160	20.000000
C:\Users\cware\Desktop\Steller20November\TagTesting20Nov2013\M15.DSG	11-1-2013	16:30:22	82248.000000	8224.800000	49482.206669	20.000000
C:\Users\cware\Desktop\Steller20November\TagTesting20Nov2013\M15.DSG	11-1-2013	16:30:22	82249.000000	8224.900000	49481.138995	20.000000
C:\Users\cware\Desktop\Steller20November\TagTesting20Nov2013\M15.DSG	11-1-2013	16:30:22	82250.000000	8225.000000	49482.231556	20.000000
C:\Users\cware\Desktop\Steller20November\TagTesting20Nov2013\M15.DSG	11-1-2013	16:30:22	82251.000000	8225.100000	49482.799019	20.000000
C:\Users\cware\Desktop\Steller20November\TagTesting20Nov2013\M15.DSG	11-1-2013	16:30:22	82252.000000	8225.200000	49482.405367	20.000000
C:\Users\cware\Desktop\Steller20November\TagTesting20Nov2013\M15.DSG	11-1-2013	16:30:22	82253.000000	8225.300000	49480.690745	20.000000
C:\Users\cware\Desktop\Steller20November\TagTesting20Nov2013\M15.DSG	11-1-2013	16:30:22	82254.000000	8225.400000	49479.693686	20.000000
C:\Users\cware\Desktop\Steller20November\TagTesting20Nov2013\M15.DSG	11-1-2013	16:30:22	82255.000000	8225.500000	49482.331029	20.000000
C:\Users\cware\Desktop\Steller20November\TagTesting20Nov2013\M15.DSG	11-1-2013	16:30:22	82256.000000	8225.600000	49483.875007	20.000000
C:\Users\cware\Desktop\Steller20November\TagTesting20Nov2013\M15.DSG	11-1-2013	16:30:22	82257.000000	8225.700000	49482.508069	20.000000
C:\Users\cware\Desktop\Steller20November\TagTesting20Nov2013\M15.DSG	11-1-2013	16:30:22	82258.000000	8225.800000	49481.935923	20.000000
C:\Users\cware\Desktop\Steller20November\TagTesting20Nov2013\M15.DSG	11-1-2013	16:30:22	82259.000000	8225.900000	49482.682796	20.000000
C:\Users\cware\Desktop\Steller20November\TagTesting20Nov2013\M15.DSG	11-1-2013	16:30:22	82260.000000	8226.000000	49483.827373	20.000000
C:\Users\cware\Desktop\Steller20November\TagTesting20Nov2013\M15.DSG	11-1-2013	16:30:22	82261.000000	8226.100000	49482.309692	20.000000
C:\Users\cware\Desktop\Steller20November\TagTesting20Nov2013\M15.DSG	11-1-2013	16:30:22	82262.000000	8226.200000	49485.815554	20.000000
C:\Users\cware\Desktop\Steller20November\TagTesting20Nov2013\M15.DSG	11-1-2013	16:30:22	82263.000000	8226.300000	49481.311132	20.000000
C:\Users\cware\Desktop\Steller20November\TagTesting20Nov2013\M15.DSG	11-1-2013	16:30:22	82264.000000	8226.400000	49481.139364	20.000000
C:\Users\cware\Desktop\Steller20November\TagTesting20Nov2013\M15.DSG	11-1-2013	16:30:22	82265.000000	8226.500000	49480.019703	20.000000
C:\Users\cware\Desktop\Steller20November\TagTesting20Nov2013\M15.DSG	11-1-2013	16:30:22	82266.000000	8226.600000	49478.451345	20.000000
C:\Users\cware\Desktop\Steller20November\TagTesting20Nov2013\M15.DSG	11-1-2013	16:30:22	82267.000000	8226.700000	49479.173136	20.000000
C:\Users\cware\Desktop\Steller20November\TagTesting20Nov2013\M15.DSG	11-1-2013	16:30:22	82268.000000	8226.800000	49480.691469	20.000000
C:\Users\cware\Desktop\Steller20November\TagTesting20Nov2013\M15.DSG	11-1-2013	16:30:22	82269.000000	8226.900000	49497.865682	20.000000
C:\Users\cware\Desktop\Steller20November\TagTesting20Nov2013\M15.DSG	11-1-2013	16:30:22	82270.000000	8227.000000	49505.606931	20.000000
C:\Users\cware\Desktop\Steller20November\TagTesting20Nov2013\M15.DSG	11-1-2013	16:30:22	82271.000000	8227.100000	49536.894981	20.000000
C:\Users\cware\Desktop\Steller20November\TagTesting20Nov2013\M15.DSG	11-1-2013	16:30:22	82272.000000	8227.200000	49566.265711	20.000000
C:\Users\cware\Desktop\Steller20November\TagTesting20Nov2013\M15.DSG	11-1-2013	16:30:22	82273.000000	8227.300000	49588.742199	20.000000
C:\Users\cware\Desktop\Steller20November\TagTesting20Nov2013\M15.DSG	11-1-2013	16:30:22	82274.000000	8227.400000	49616.021181	20.000000
C:\Users\cware\Desktop\Steller20November\TagTesting20Nov2013\M15.DSG	11-1-2013	16:30:22	82275.000000	8227.500000	49637.625334	20.000000
C:\Users\cware\Desktop\Steller20November\TagTesting20Nov2013\M15.DSG	11-1-2013	16:30:22	82276.000000	8227.600000	49657.289326	20.000000
C:\Users\cware\Desktop\Steller20November\TagTesting20Nov2013\M15.DSG	11-1-2013	16:30:22	82277.000000	8227.700000	49677.501181	20.000000
C:\Users\cware\Desktop\Steller20November\TagTesting20Nov2013\M15.DSG	11-1-2013	16:30:22	82278.000000	8227.800000	49690.395152	20.000000
C:\Users\cware\Desktop\Steller20November\TagTesting20Nov2013\M15.DSG	11-1-2013	16:30:22	82279.000000	8227.900000	49692.959786	20.000000
C:\Users\cware\Desktop\Steller20November\TagTesting20Nov2013\M15.DSG	11-1-2013	16:30:22	82280.000000	8228.000000	49685.170846	20.000000
C:\Users\cware\Desktop\Steller20November\TagTesting20Nov2013\M15.DSG	11-1-2013	16:30:22	82281.000000	8228.100000	49684.847346	20.000000
C:\Users\cware\Desktop\Steller20November\TagTesting20Nov2013\M15.DSG	11-1-2013	16:30:22	82282.000000	8228.200000	49684.175660	20.000000
C:\Users\cware\Desktop\Steller20November\TagTesting20Nov2013\M15.DSG	11-1-2013	16:30:22	82283.000000	8228.300000	49679.695086	20.000000
C:\Users\cware\Desktop\Steller20November\TagTesting20Nov2013\M15.DSG	11-1-2013	16:30:22	82284.000000	8228.400000	49669.987518	20.000000
C:\Users\cware\Desktop\Steller20November\TagTesting20Nov2013\M15.DSG	11-1-2013	16:30:22	82285.000000	8228.500000	49659.284777	20.000000
C:\Users\cware\Desktop\Steller20November\TagTesting20Nov2013\M15.DSG	11-1-2013	16:30:22	82286.000000	8228.600000	49653.808598	20.000000
C:\Users\cware\Desktop\Steller20November\TagTesting20Nov2013\M15.DSG	11-1-2013	16:30:22	82287.000000	8228.700000	49638.874206	20.000000
C:\Users\cware\Desktop\Steller20November\TagTesting20Nov2013\M15.DSG	11-1-2013	16:30:22	82288.000000	8228.800000	49627.623579	20.000000
C:\Users\cware\Desktop\Steller20November\TagTesting20Nov2013\M15.DSG	11-1-2013	16:30:22	82289.000000	8228.900000	49611.867118	20.000000
C:\Users\cware\Desktop\Steller20November\TagTesting20Nov2013\M15.DSG	11-1-2013	16:30:22	82290.000000	8229.000000	49600.242909	20.000000
C:\Users\cware\Desktop\Steller20November\TagTesting20Nov2013\M15.DSG	11-1-2013	16:30:22	82291.000000	8229.100000	49590.087339	20.000000
C:\Users\cware\Desktop\Steller20November\TagTesting20Nov2013\M15.DSG	11-1-2013	16:30:22	82292.000000	8229.200000	49579.334493	20.000000
C:\Users\cware\Desktop\Steller20November\TagTesting20Nov2013\M15.DSG	11-1-2013	16:30:22	82293.000000	8229.300000	49568.556191	20.000000
C:\Users\cware\Desktop\Steller20November\TagTesting20Nov2013\M15.DSG	11-1-2013	16:30:22	82294.000000	8229.400000	49561.561775	20.000000
C:\Users\cware\Desktop\Steller20November\TagTesting20Nov2013\M15.DSG	11-1-2013	16:30:22	82295.000000	8229.500000	49544.959187	20.000000
C:\Users\cware\Desktop\Steller20November\TagTesting20Nov2013\M15.DSG	11-1-2013	16:30:22	82296.000000	8229.600000	49534.928037	20.000000
C:\Users\cware\Desktop\Steller20November\TagTesting20Nov2013\M15.DSG	11-1-2013	16:30:22	82297.000000	8229.700000	49531.642040	20.000000
C:\Users\cware\Desktop\Steller20November\TagTesting20Nov2013\M15.DSG	11-1-2013	16:30:22	82298.000000	8229.800000	49521.859817	20.000000
C:\Users\cware\Desktop\Steller20November\TagTesting20Nov2013\M15.DSG	11-1-2013	16:30:22	82299.000000	8229.900000	49503.041627	20.000000
C:\Users\cware\Desktop\Steller20November\TagTesting20Nov2013\M15.DSG	11-1-2013	16:30:22	82300.000000	8230.000000	49490.548548	20.000000
C:\Users\cware\Desktop\Steller20November\TagTesting20Nov2013\M15.DSG	11-1-2013	16:30:22	82301.000000	8230.100000	49482.608943	20.000000
C:\Users\cware\Desktop\Steller20November\TagTesting20Nov2013\M15.DSG	11-1-2013	16:30:22	82302.000000	8230.200000	49475.611816	20.000000
C:\Users\cware\Desktop\Steller20November\TagTesting20Nov2013\M15.DSG	11-1-2013	16:30:22	82303.000000	8230.300000	49473.863355	20.000000
C:\Users\cware\Desktop\Steller20November\TagTesting20Nov2013\M15.DSG	11-1-2013	16:30:22	82304.000000	8230.400000	49480.734174	20.000000
C:\Users\cware\Desktop\Steller20November\TagTesting20Nov2013\M15.DSG	11-1-2013	16:30:22	82305.000000	8230.500000	49487.457239	20.000000
C:\Users\cware\Desktop\Steller20November\TagTesting20Nov2013\M15.DSG	11-1-2013	16:30:22	82306.000000	8230.600000	49486.631441	20.000000
C:\Users\cware\Desktop\Steller20November\TagTesting20Nov2013\M15.DSG	11-1-2013	16:30:22	82307.000000	8230.700000	49489.772665	20.000000
C:\Users\cware\Desktop\Steller20November\TagTesting20Nov2013\M15.DSG	11-1-2013	16:30:22	82308.000000	8230.800000	49489.846674	20.000000
C:\Users\cware\Desktop\Steller20November\TagTesting20Nov2013\M15.DSG	11-1-2013	16:30:22	82309.000000	8230.900000	49495.172546	20.000000
C:\Users\cware\Desktop\Steller20November\TagTesting20Nov2013\M15.DSG	11-1-2013	16:30:22	82310.000000	8231.000000	49489.947605	20.000000
C:\Users\cware\Desktop\Steller20November\TagTesting20Nov2013\M15.DSG	11-1-2013	16:30:22	82311.000000	8231.100000	49512.371553	20.000000
C:\Users\cware\Desktop\Steller20November\TagTesting20Nov2013\M15.DSG	11-1-2013	16:30:22	82312.000000	8231.200000	49505.379487	20.000000
C:\Users\cware\Desktop\Steller20November\TagTesting20Nov2013\M15.DSG	11-1-2013	16:30:22	82313.000000	8231.300000	49491.341266	20.000000
C:\Users\cware\Desktop\Steller20November\TagTesting20Nov2013\M15.DSG	11-1-2013	16:30:22	82314.000000	8231.400000	49492.704910	20.000000
C:\Users\cware\Desktop\Steller20November\TagTesting20Nov2013\M15.DSG	11-1-2013	16:30:22	82315.000000	8231.500000	49498.805771	20.000000
C:\Users\cware\Desktop\Steller20November\TagTesting20Nov2013\M15.DSG	11-1-2013	16:30:22	82316.000000	8231.600000	49502.610084	20.000000
C:\Users\cware\Desktop\Steller20November\TagTesting20Nov2013\M15.DSG	11-1-2013	16:30:22	82317.000000	8231.700000	49490.842531	20.000000
C:\Users\cware\Desktop\Steller20November\TagTesting20Nov2013\M15.DSG	11-1-2013	16:30:22	82318.000000	8231.800000	49538.354300	20.000000
C:\Users\cware\Desktop\Steller20November\TagTesting20Nov2013\M15.DSG	11-1-2013	16:30:22	82319.000000	8231.900000	49499.623488	20.000000
C:\Users\cware\Desktop\Steller20November\TagTesting20Nov2013\M15.DSG	11-1-2013	16:30:22	82320.000000	8232.000000	49511.346255	20.000000
C:\Users\cware\Desktop\Steller20November\TagTesting20Nov2013\M15.DSG	11-1-2013	16:30:22	82321.000000	8232.100000	49525.289327	20.000000
C:\Users\cware\Desktop\Steller20November\TagTesting20Nov2013\M15.DSG	11-1-2013	16:30:22	82322.000000	8232.200000	49528.327760	20.000000
C:\Users\cware\Desktop\Steller20November\TagTesting20Nov2013\M15.DSG	11-1-2013	16:30:22	82323.000000	8232.300000	49524.197989	20.000000
C:\Users\cware\Desktop\Steller20November\TagTesting20Nov2013\M15.DSG	11-1-2013	16:30:22	82324.000000	8232.400000	49513.883633	20.000000
C:\Users\cware\Desktop\Steller20November\TagTesting20Nov2013\M15.DSG	11-1-2013	16:30:22	82325.000000	8232.500000	49582.688184	20.000000
C:\Users\cware\Desktop\Steller20November\TagTesting20Nov2013\M15.DSG	11-1-2013	16:30:22	82326.000000	8232.600000	49528.594659	20.000000
C:\Users\cware\Desktop\Steller20November\TagTesting20Nov2013\M15.DSG	11-1-2013	16:30:22	82327.000000	8232.700000	49521.482148	20.000000
C:\Users\cware\Desktop\Steller20November\TagTesting20Nov2013\M15.DSG	11-1-2013	16:30:22	82328.000000	8232.800000	49604.967168	20.000000
C:\Users\cware\Desktop\Steller20November\TagTesting20Nov2013\M15.DSG	11-1-2013	16:30:22	82329.000000	8232.900000	49564.070958	20.000000
C:\Users\cware\Desktop\Steller20November\TagTesting20Nov2013\M15.DSG	11-1-2013	16:30:22	82330.000000	8233.000000	49515.159334	20.000000
C:\Users\cware\Desktop\Steller20November\TagTesting20Nov2013\M15.DSG	11-1-2013	16:30:22	82331.000000	8233.100000	49505.696471	20.000000
C:\Users\cware\Desktop\Steller20November\TagTesting20Nov2013\M15.DSG	11-1-2013	16:30:22	82332.000000	8233.200000	49506.520917	20.000000
C:\Users\cware\Desktop\Steller20November\TagTesting20Nov2013\M15.DSG	11-1-2013	16:30:22	82333.000000	8233.300000	49527.550766	20.000000
C:\Users\cware\Desktop\Steller20November\TagTesting20Nov2013\M15.DSG	11-1-2013	16:30:22	82334.000000	8233.400000	49531.437812	20.000000
C:\Users\cware\Desktop\Steller20November\TagTesting20Nov2013\M15.DSG	11-1-2013	16:30:22	82335.000000	8233.500000	49507.213557	20.000000
C:\Users\cware\Desktop\Steller20November\TagTesting20Nov2013\M15.DSG	11-1-2013	16:30:22	82336.000000	8233.600000	49526.733542	20.000000
C:\Users\cware\Desktop\Steller20November\TagTesting20Nov2013\M15.DSG	11-1-2013	16:30:22	82337.000000	8233.700000	49519.541502	20.000000
C:\Users\cware\Desktop\Steller20November\TagTesting20Nov2013\M15.DSG	11-1-2013	16:30:22	82338.000000	8233.800000	49516.565953	20.000000
C:\Users\cware\Desktop\Steller20November\TagTesting20Nov2013\M15.DSG	11-1-2013	16:30:22	82339.000000	8233.900000	49520.671981	20.000000
C:\Users\cware\Desktop\Steller20November\TagTesting20Nov2013\M15.DSG	11-1-2013	16:30:22	82340.000000	8234.000000	49523.121440	20.000000
C:\Users\cware\Desktop\Steller20November\TagTesting20Nov2013\M15.DSG	11-1-2013	16:30:22	82341.000000	8234.100000	49504.232808	20.000000
C:\Users\cware\Desktop\Steller20November\TagTesting20Nov2013\M15.DSG	11-1-2013	16:30:22	82342.000000	8234.200000	49504.627517	20.000000
C:\Users\cware\Desktop\Steller20November\TagTesting20Nov2013\M15.DSG	11-1-2013	16:30:22	82343.000000	8234.300000	49514.581844	20.000000
C:\Users\cware\Desktop\Steller20November\TagTesting20Nov2013\M15.DSG	11-1-2013	16:30:22	82344.000000	8234.400000	49514.713196	20.000000
C:\Users\cware\Desktop\Steller20November\TagTesting20Nov2013\M15.DSG	11-1-2013	16:30:22	82345.000000	8234.500000	49523.749149	20.000000
C:\Users\cware\Desktop\Steller20November\TagTesting20Nov2013\M15.DSG	11-1-2013	16:30:22	82346.000000	8234.600000	49495.448908	20.000000
C:\Users\cware\Desktop\Steller20November\TagTesting20Nov2013\M15.DSG	11-1-2013	16:30:22	82347.000000	8234.700000	49505.420955	20.000000
C:\Users\cware\Desktop\Steller20November\TagTesting20Nov2013\M15.DSG	11-1-2013	16:30:22	82348.000000	8234.800000	49493.476334	20.000000
C:\Users\cware\Desktop\Steller20November\TagTesting20Nov2013\M15.DSG	11-1-2013	16:30:22	82349.000000	8234.900000	49513.766351	20.000000
C:\Users\cware\Desktop\Steller20November\TagTesting20Nov2013\M15.DSG	11-1-2013	16:30:22	82350.000000	8235.000000	49493.379866	20.000000
C:\Users\cware\Desktop\Steller20November\TagTesting20Nov2013\M15.DSG	11-1-2013	16:30:22	82351.000000	8235.100000	49491.133206	20.000000
C:\Users\cware\Desktop\Steller20November\TagTesting20Nov2013\M15.DSG	11-1-2013	16:30:22	82352.000000	8235.200000	49471.048366	20.000000
C:\Users\cware\Desktop\Steller20November\TagTesting20Nov2013\M15.DSG	11-1-2013	16:30:22	82353.000000	8235.300000	49493.158009	20.000000
C:\Users\cware\Desktop\Steller20November\TagTesting20Nov2013\M15.DSG	11-1-2013	16:30:22	82354.000000	8235.400000	49496.514732	20.000000
C:\Users\cware\Desktop\Steller20November\TagTesting20Nov2013\M15.DSG	11-1-2013	16:30:22	82355.000000	8235.500000	49518.870076	20.000000
C:\Users\cware\Desktop\Steller20November\TagTesting20Nov2013\M15.DSG	11-1-2013	16:30:22	82356.000000	8235.600000	49503.882442	20.000000
C:\Users\cware\Desktop\Steller20November\TagTesting20Nov2013\M15.DSG	11-1-2013	16:30:22	82357.000000	8235.700000	49498.452817	20.000000
C:\Users\cware\Desktop\Steller20November\TagTesting20Nov2013\M15.DSG	11-1-2013	16:30:22	82358.000000	8235.800000	49480.768296	20.000000
C:\Users\cware\Desktop\Steller20November\TagTesting20Nov2013\M15.DSG	11-1-2013	16:30:22	82359.000000	8235.900000	49485.635584	20.000000
C:\Users\cware\Desktop\Steller20November\TagTesting20Nov2013\M15.DSG	11-1-2013	16:30:22	82360.000000	8236.000000	49504.981413	20.000000
C:\Users\cware\Desktop\Steller20November\TagTesting20Nov2013\M15.DSG	11-1-2013	16:30:22	82361.000000	8236.100000	49489.592990	20.000000
C:\Users\cware\Desktop\Steller20November\TagTesting20Nov2013\M15.DSG	11-1-2013	16:30:22	82362.000000	8236.200000	49494.671528	20.000000
C:\Users\cware\Desktop\Steller20November\TagTesting20Nov2013\M15.DSG	11-1-2013	16:30:22	82363.000000	8236.300000	49492.780868	20.000000
C:\Users\cware\Desktop\Steller20November\TagTesting20Nov2013\M15.DSG	11-1-2013	16:30:22	82364.000000	8236.400000	49484.797653	20.000000
C:\Users\cware\Desktop\Steller20November\TagTesting20Nov2013\M15.DSG	11-1-2013	16:30:22	82365.000000	8236.500000	49478.647154	20.000000
C:\Users\cware\Desktop\Steller20November\TagTesting20Nov2013\M15.DSG	11-1-2013	16:30:22	82366.000000	8236.600000	49497.382982	20.000000
C:\Users\cware\Desktop\Steller20November\TagTesting20Nov2013\M15.DSG	11-1-2013	16:30:22	82367.000000	8236.700000	49496.245411	20.000000
C:\Users\cware\Desktop\Steller20November\TagTesting20Nov2013\M15.DSG	11-1-2013	16:30:22	82368.000000	8236.800000	49395.909993	20.000000
C:\Users\cware\Desktop\Steller20November\TagTesting20Nov2013\M15.DSG	11-1-2013	16:30:22	82369.000000	8236.900000	49495.144491	20.000000
C:\Users\cware\Desktop\Steller20November\TagTesting20Nov2013\M15.DSG	11-1-2013	16:30:22	82370.000000	8237.000000	49337.511793	20.000000
C:\Users\cware\Desktop\Steller20November\TagTesting20Nov2013\M15.DSG	11-1-2013	16:30:22	82371.000000	8237.100000	49479.867567	20.000000
C:\Users\cware\Desktop\Steller20November\TagTesting20Nov2013\M15.DSG	11-1-2013	16:30:22	82372.000000	8237.200000	49483.096044	20.000000
C:\Users\cware\Desktop\Steller20November\TagTesting20Nov2013\M15.DSG	11-1-2013	16:30:22	82373.000000	8237.300000	49465.289140	20.000000
C:\Users\cware\Desktop\Steller20November\TagTesting20Nov2013\M15.DSG	11-1-2013	16:30:22	82374.000000	8237.400000	49482.130386	20.000000
C:\Users\cware\Desktop\Steller20November\TagTesting20Nov2013\M15.DSG	11-1-2013	16:30:22	82375.000000	8237.500000	49462.718454	20.000000
C:\Users\cware\Desktop\Steller20November\TagTesting20Nov2013\M15.DSG	11-1-2013	16:30:22	82376.000000	8237.600000	49494.153678	20.000000
C:\Users\cware\Desktop\Steller20November\TagTesting20Nov2013\M15.DSG	11-1-2013	16:30:22	82377.000000	8237.700000	49499.480176	20.000000
C:\Users\cware\Desktop\Steller20November\TagTesting20Nov2013\M15.DSG	11-1-2013	16:30:22	82378.000000	8237.800000	49494.176521	20.000000
C:\Users\cware\Desktop\Steller20November\TagTesting20Nov2013\M15.DSG	11-1-2013	16:30:22	82379.000000	8237.900000	49489.916321	20.000000
C:\Users\cware\Desktop\Steller20November\TagTesting20Nov2013\M15.DSG	11-1-2013	16:30:22	82380.000000	8238.000000	49492.694528	20.000000
C:\Users\cware\Desktop\Steller20November\TagTesting20Nov2013\M15.DSG	11-1-2013	16:30:22	82381.000000	8238.100000	49480.214214	20.000000
C:\Users\cware\Desktop\Steller20November\TagTesting20Nov2013\M15.DSG	11-1-2013	16:30:22	82382.000000	8238.200000	49495.562759	20.000000
C:\Users\cware\Desktop\Steller20November\TagTesting20Nov2013\M15.DSG	11-1-2013	16:30:22	82383.000000	8238.300000	49496.832954	20.000000
C:\Users\cware\Desktop\Steller20November\TagTesting20Nov2013\M15.DSG	11-1-2013	16:30:22	82384.000000	8238.400000	49479.760596	20.000000
C:\Users\cware\Desktop\Steller20November\TagTesting20Nov2013\M15.DSG	11-1-2013	16:30:22	82385.000000	8238.500000	49484.893832	20.000000
C:\Users\cware\Desktop\Steller20November\TagTesting20Nov2013\M15.DSG	11-1-2013	16:30:22	82386.000000	8238.600000	49531.775952	20.000000
C:\Users\cware\Desktop\Steller20November\TagTesting20Nov2013\M15.DSG	11-1-2013	16:30:22	82387.000000	8238.700000	49456.592101	20.000000
C:\Users\cware\Desktop\Steller20November\TagTesting20Nov2013\M15.DSG	11-1-2013	16:30:22	82388.000000	8238.800000	49440.332399	20.000000
C:\Users\cware\Desktop\Steller20November\TagTesting20Nov2013\M15.DSG	11-1-2013	16:30:22	82389.000000	8238.900000	49397.532416	20.000000
C:\Users\cware\Desktop\Steller20November\TagTesting20Nov2013\M15.DSG	11-1-2013	16:30:22	82390.000000	8239.000000	49456.474347	20.000000
C:\Users\cware\Desktop\Steller20November\TagTesting20Nov2013\M15.DSG	11-1-2013	16:30:22	82391.000000	8239.100000	49539.014866	20.000000
C:\Users\cware\Desktop\Steller20November\TagTesting20Nov2013\M15.DSG	11-1-2013	16:30:22	82392.000000	8239.200000	49477.991944	20.000000
C:\Users\cware\Desktop\Steller20November\TagTesting20Nov2013\M15.DSG	11-1-2013	16:30:22	82393.000000	8239.300000	49468.677268	20.000000
C:\Users\cware\Desktop\Steller20November\TagTesting20Nov2013\M15.DSG	11-1-2013	16:30:22	82394.000000	8239.400000	49540.370087	20.000000
C:\Users\cware\Desktop\Steller20November\TagTesting20Nov2013\M15.DSG	11-1-2013	16:30:22	82395.000000	8239.500000	49508.031491	20.000000
C:\Users\cware\Desktop\Steller20November\TagTesting20Nov2013\M15.DSG	11-1-2013	16:30:22	82396.000000	8239.600000	49482.279329	20.000000
C:\Users\cware\Desktop\Steller20November\TagTesting20Nov2013\M15.DSG	11-1-2013	16:30:22	82397.000000	8239.700000	49493.824601	20.000000
C:\Users\cware\Desktop\Steller20November\TagTesting20Nov2013\M15.DSG	11-1-2013	16:30:22	82398.000000	8239.800000	49505.673134	20.000000
C:\Users\cware\Desktop\Steller20November\TagTesting20Nov2013\M15.DSG	11-1-2013	16:30:22	82399.000000	8239.900000	49502.712861	20.000000
C:\Users\cware\Desktop\Steller20November\TagTesting20Nov2013\M15.DSG	11-1-2013	16:30:22	82400.000000	8240.000000	49501.297170	20.000000
C:\Users\cware\Desktop\Steller20November\TagTesting20Nov2013\M15.DSG	11-1-2013	16:30:22	82401.000000	8240.100000	49504.125302	20.000000
C:\Users\cware\Desktop\Steller20November\TagTesting20Nov2013\M15.DSG	11-1-2013	16:30:22	82402.000000	8240.200000	49517.498635	20.000000
C:\Users\cware\Desktop\Steller20November\TagTesting20Nov2013\M15.DSG	11-1-2013	16:30:22	82403.000000	8240.300000	49522.392192	20.000000
C:\Users\cware\Desktop\Steller20November\TagTesting20Nov2013\M15.DSG	11-1-2013	16:30:22	82404.000000	8240.400000	49524.965527	20.000000
C:\Users\cware\Desktop\Steller20November\TagTesting20Nov2013\M15.DSG	11-1-2013	16:30:22	82405.000000	8240.500000	49495.785793	20.000000
C:\Users\cware\Desktop\Steller20November\TagTesting20Nov2013\M15.DSG	11-1-2013	16:30:22	82406.000000	8240.600000	49489.815160	20.000000
C:\Users\cware\Desktop\Steller20November\TagTesting20Nov2013\M15.DSG	11-1-2013	16:30:22	82407.000000	8240.700000	49501.018373	20.000000
C:\Users\cware\Desktop\Steller20November\TagTesting20Nov2013\M15.DSG	11-1-2013	16:30:22	82408.000000	8240.800000	49522.217426	20.000000
C:\Users\cware\Desktop\Steller20November\TagTesting20Nov2013\M15.DSG	11-1-2013	16:30:22	82409.000000	8240.900000	49507.462298	20.000000
C:\Users\cware\Desktop\Steller20November\TagTesting20Nov2013\M15.DSG	11-1-2013	16:30:22	82410.000000	8241.000000	49506.425873	20.000000
C:\Users\cware\Desktop\Steller20November\TagTesting20Nov2013\M15.DSG	11-1-2013	16:30:22	82411.000000	8241.100000	49473.318505	20.000000
C:\Users\cware\Desktop\Steller20November\TagTesting20Nov2013\M15.DSG	11-1-2013	16:30:22	82412.000000	8241.200000	49501.413368	20.000000
C:\Users\cware\Desktop\Steller20November\TagTesting20Nov2013\M15.DSG	11-1-2013	16:30:22	82413.000000	8241.300000	49496.367131	20.000000
C:\Users\cware\Desktop\Steller20November\TagTesting20Nov2013\M15.DSG	11-1-2013	16:30:22	82414.000000	8241.400000	49519.234985	20.000000
C:\Users\cware\Desktop\Steller20November\TagTesting20Nov2013\M15.DSG	11-1-2013	16:30:22	82415.000000	8241.500000	49489.367149	20.000000
C:\Users\cware\Desktop\Steller20November\TagTesting20Nov2013\M15.DSG	11-1-2013	16:30:22	82416.000000	8241.600000	49477.041583	20.000000
C:\Users\cware\Desktop\Steller20November\TagTesting20Nov2013\M15.DSG	11-1-2013	16:30:22	82417.000000	8241.700000	49490.229974	20.000000
C:\Users\cware\Desktop\Steller20November\TagTesting20Nov2013\M15.DSG	11-1-2013	16:30:22	82418.000000	8241.800000	49488.149652	20.000000
C:\Users\cware\Desktop\Steller20November\TagTesting20Nov2013\M15.DSG	11-1-2013	16:30:22	82419.000000	8241.900000	49492.438483	20.000000
C:\Users\cware\Desktop\Steller20November\TagTesting20Nov2013\M15.DSG	11-1-2013	16:30:22	82420.000000	8242.000000	49481.232579	20.000000
C:\Users\cware\Desktop\Steller20November\TagTesting20Nov2013\M15.DSG	11-1-2013	16:30:22	82421.000000	8242.100000	49454.775254	20.000000
C:\Users\cware\Desktop\Steller20November\TagTesting20Nov2013\M15.DSG	11-1-2013	16:30:22	82422.000000	8242.200000	49481.108636	20.000000
C:\Users\cware\Desktop\Steller20November\TagTesting20Nov2013\M15.DSG	11-1-2013	16:30:22	82423.000000	8242.300000	49465.880147	20.000000
C:\Users\cware\Desktop\Steller20November\TagTesting20Nov2013\M15.DSG	11-1-2013	16:30:22	82424.000000	8242.400000	49498.182888	20.000000
C:\Users\cware\Desktop\Steller20November\TagTesting20Nov2013\M15.DSG	11-1-2013	16:30:22	82425.000000	8242.500000	49467.931853	20.000000
C:\Users\cware\Desktop\Steller20November\TagTesting20Nov2013\M15.DSG	11-1-2013	16:30:22	82426.000000	8242.600000	49474.887175	20.000000
C:\Users\cware\Desktop\Steller20November\TagTesting20Nov2013\M15.DSG	11-1-2013	16:30:22	82427.000000	8242.700000	49443.971409	20.000000
C:\Users\cware\Desktop\Steller20November\TagTesting20Nov2013\M15.DSG	11-1-2013	16:30:22	82428.000000	8242.800000	49471.153028	20.000000
C:\Users\cware\Desktop\Steller20November\TagTesting20Nov2013\M15.DSG	11-1-2013	16:30:22	82429.000000	8242.900000	49484.442874	20.000000
C:\Users\cware\Desktop\Steller20November\TagTesting20Nov2013\M15.DSG	11-1-2013	16:30:22	82430.000000	8243.000000	49486.485098	20.000000
C:\Users\cware\Desktop\Steller20November\TagTesting20Nov2013\M15.DSG	11-1-2013	16:30:22	82431.000000	8243.100000	49485.960100	20.000000
C:\Users\cware\Desktop\Steller20November\TagTesting20Nov2013\M15.DSG	11-1-2013	16:30:22	82432.000000	8243.200000	49473.044439	20.000000
C:\Users\cware\Desktop\Steller20November\TagTesting20Nov2013\M15.DSG	11-1-2013	16:30:22	82433.000000	8243.300000	49488.027011	20.000000
C:\Users\cware\Desktop\Steller20November\TagTesting20Nov2013\M15.DSG	11-1-2013	16:30:22	82434.000000	8243.400000	49472.641385	20.000000
C:\Users\cware\Desktop\Steller20November\TagTesting20Nov2013\M15.DSG	11-1-2013	16:30:22	82435.000000	8243.500000	49471.475062	20.000000
C:\Users\cware\Desktop\Steller20November\TagTesting20Nov2013\M15.DSG	11-1-2013	16:30:22	82436.000000	8243.600000	49473.976569	20.000000
C:\Users\cware\Desktop\Steller20November\TagTesting20Nov2013\M15.DSG	11-1-2013	16:30:22	82437.000000	8243.700000	49473.188861	20.000000
C:\Users\cware\Desktop\Steller20November\TagTesting20Nov2013\M15.DSG	11-1-2013	16:30:22	82438.000000	8243.800000	49464.381825	20.000000
C:\Users\cware\Desktop\Steller20November\TagTesting20Nov2013\M15.DSG	11-1-2013	16:30:22	82439.000000	8243.900000	49480.281185	20.000000
C:\Users\cware\Desktop\Steller20November\TagTesting20Nov2013\M15.DSG	11-1-2013	16:30:22	82440.000000	8244.000000	49480.930854	20.000000
C:\Users\cware\Desktop\Steller20November\TagTesting20Nov2013\M15.DSG	11-1-2013	16:30:22	82441.000000	8244.100000	49478.763031	20.000000
C:\Users\cware\Desktop\Steller20November\TagTesting20Nov2013\M15.DSG	11-1-2013	16:30:22	82442.000000	8244.200000	49488.421517	20.000000
C:\Users\cware\Desktop\Steller20November\TagTesting20Nov2013\M15.DSG	11-1-2013	16:30:22	82443.000000	8244.300000	49492.428917	20.000000
C:\Users\cware\Desktop\Steller20November\TagTesting20Nov2013\M15.DSG	11-1-2013	16:30:22	82444.000000	8244.400000	49490.893936	20.000000
C:\Users\cware\Desktop\Steller20November\TagTesting20Nov2013\M15.DSG	11-1-2013	16:30:22	82445.000000	8244.500000	49461.691157	20.000000
C:\Users\cware\Desktop\Steller20November\TagTesting20Nov2013\M15.DSG	11-1-2013	16:30:22	82446.000000	8244.600000	49450.129720	20.000000
C:\Users\cware\Desktop\Steller20November\TagTesting20Nov2013\M15.DSG	11-1-2013	16:30:22	82447.000000	8244.700000	49427.044152	20.000000
C:\Users\cware\Desktop\Steller20November\TagTesting20Nov2013\M15.DSG	11-1-2013	16:30:22	82448.000000	8244.800000	49458.849655	20.000000
C:\Users\cware\Desktop\Steller20November\TagTesting20Nov2013\M15.DSG	11-1-2013	16:30:22	82449.000000	8244.900000	49469.690063	20.000000
C:\Users\cware\Desktop\Steller20November\TagTesting20Nov2013\M15.DSG	11-1-2013	16:30:22	82450.000000	8245.000000	49529.273451	20.000000
C:\Users\cware\Desktop\Steller20November\TagTesting20Nov2013\M15.DSG	11-1-2013	16:30:22	82451.000000	8245.100000	49414.666404	20.000000
C:\Users\cware\Desktop\Steller20November\TagTesting20Nov2013\M15.DSG	11-1-2013	16:30:22	82452.000000	8245.200000	49478.587626	20.000000
C:\Users\cware\Desktop\Steller20November\TagTesting20Nov2013\M15.DSG	11-1-2013	16:30:22	82453.000000	8245.300000	49465.736523	20.000000
C:\Users\cware\Desktop\Steller20November\TagTesting20Nov2013\M15.DSG	11-1-2013	16:30:22	82454.000000	8245.400000	49397.688940	20.000000
C:\Users\cware\Desktop\Steller20November\TagTesting20Nov2013\M15.DSG	11-1-2013	16:30:22	82455.000000	8245.500000	49426.315344	20.000000
C:\Users\cware\Desktop\Steller20November\TagTesting20Nov2013\M15.DSG	11-1-2013	16:30:22	82456.000000	8245.600000	49452.879549	20.000000
C:\Users\cware\Desktop\Steller20November\TagTesting20Nov2013\M15.DSG	11-1-2013	16:30:22	82457.000000	8245.700000	49478.075191	20.000000
C:\Users\cware\Desktop\Steller20November\TagTesting20Nov2013\M15.DSG	11-1-2013	16:30:22	82458.000000	8245.800000	49388.276295	20.000000
C:\Users\cware\Desktop\Steller20November\TagTesting20Nov2013\M15.DSG	11-1-2013	16:30:22	82459.000000	8245.900000	49350.961305	20.000000
C:\Users\cware\Desktop\Steller20November\TagTesting20Nov2013\M15.DSG	11-1-2013	16:30:22	82460.000000	8246.000000	49519.927637	20.000000
C:\Users\cware\Desktop\Steller20November\TagTesting20Nov2013\M15.DSG	11-1-2013	16:30:22	82461.000000	8246.100000	49511.453379	20.000000
C:\Users\cware\Desktop\Steller20November\TagTesting20Nov2013\M15.DSG	11-1-2013	16:30:22	82462.000000	8246.200000	49496.420561	20.000000
C:\Users\cware\Desktop\Steller20November\TagTesting20Nov2013\M15.DSG	11-1-2013	16:30:22	82463.000000	8246.300000	49551.576740	20.000000
C:\Users\cware\Desktop\Steller20November\TagTesting20Nov2013\M15.DSG	11-1-2013	16:30:22	82464.000000	8246.400000	49567.534488	20.000000
C:\Users\cware\Desktop\Steller20November\TagTesting20Nov2013\M15.DSG	11-1-2013	16:30:22	82465.000000	8246.500000	49489.339396	20.000000
C:\Users\cware\Desktop\Steller20November\TagTesting20Nov2013\M15.DSG	11-1-2013	16:30:22	82466.000000	8246.600000	49534.870292	20.000000
C:\Users\cware\Desktop\Steller20November\TagTesting20Nov2013\M15.DSG	11-1-2013	16:30:22	82467.000000	8246.700000	49554.962998	20.000000
C:\Users\cware\Desktop\Steller20November\TagTesting20Nov2013\M15.DSG	11-1-2013	16:30:22	82468.000000	8246.800000	49487.345181	20.000000
C:\Users\cware\Desktop\Steller20November\TagTesting20Nov2013\M15.DSG	11-1-2013	16:30:22	82469.000000	8246.900000	49533.463583	20.000000
C:\Users\cware\Desktop\Steller20November\TagTesting20Nov2013\M15.DSG	11-1-2013	16:30:22	82470.000000	8247.000000	49476.389384	20.000000
C:\Users\cware\Desktop\Steller20November\TagTesting20Nov2013\M15.DSG	11-1-2013	16:30:22	82471.000000	8247.100000	49488.488877	20.000000
C:\Users\cware\Desktop\Steller20November\TagTesting20Nov2013\M15.DSG	11-1-2013	16:30:22	82472.000000	8247.200000	49497.304459	20.000000
C:\Users\cware\Desktop\Steller20November\TagTesting20Nov2013\M15.DSG	11-1-2013	16:30:22	82473.000000	8247.300000	49524.130834	20.000000
C:\Users\cware\Desktop\Steller20November\TagTesting20Nov2013\M15.DSG	11-1-2013	16:30:22	82474.000000	8247.400000	49492.662280	20.000000
C:\Users\cware\Desktop\Steller20November\TagTesting20Nov2013\M15.DSG	11-1-2013	16:30:22	82475.000000	8247.500000	49491.850626	20.000000
C:\Users\cware\Desktop\Steller20November\TagTesting20Nov2013\M15.DSG	11-1-2013	16:30:22	82476.000000	8247.600000	49486.728132	20.000000
C:\Users\cware\Desktop\Steller20November\TagTesting20Nov2013\M15.DSG	11-1-2013	16:30:22	82477.000000	8247.700000	49490.382744	20.000000
C:\Users\cware\Desktop\Steller20November\TagTesting20Nov2013\M15.DSG	11-1-2013	16:30:22	82478.000000	8247.800000	49476.715167	20.000000
C:\Users\cware\Desktop\Steller20November\TagTesting20Nov2013\M15.DSG	11-1-2013	16:30:22	82479.000000	8247.900000	49478.427108	20.000000
C:\Users\cware\Desktop\Steller20November\TagTesting20Nov2013\M15.DSG	11-1-2013	16:30:22	82480.000000	8248.000000	49441.132427	20.000000
C:\Users\cware\Desktop\Steller20November\TagTesting20Nov2013\M15.DSG	11-1-2013	16:30:22	82481.000000	8248.100000	49420.796208	20.000000
C:\Users\cware\Desktop\Steller20November\TagTesting20Nov2013\M15.DSG	11-1-2013	16:30:22	82482.000000	8248.200000	49407.964356	20.000000
C:\Users\cware\Desktop\Steller20November\TagTesting20Nov2013\M15.DSG	11-1-2013	16:30:22	82483.000000	8248.300000	49438.333382	20.000000
C:\Users\cware\Desktop\Steller20November\TagTesting20Nov2013\M15.DSG	11-1-2013	16:30:22	82484.000000	8248.400000	49455.906751	20.000000
C:\Users\cware\Desktop\Steller20November\TagTesting20Nov2013\M15.DSG	11-1-2013	16:30:22	82485.000000	8248.500000	49476.298481	20.000000
C:\Users\cware\Desktop\Steller20November\TagTesting20Nov2013\M15.DSG	11-1-2013	16:30:22	82486.000000	8248.600000	49478.365959	20.000000
C:\Users\cware\Desktop\Steller20November\TagTesting20Nov2013\M15.DSG	11-1-2013	16:30:22	82487.000000	8248.700000	49463.405967	20.000000
C:\Users\cware\Desktop\Steller20November\TagTesting20Nov2013\M15.DSG	11-1-2013	16:30:22	82488.000000	8248.800000	49477.718425	20.000000
C:\Users\cware\Desktop\Steller20November\TagTesting20Nov2013\M15.DSG	11-1-2013	16:30:22	82489.000000	8248.900000	49464.772347	20.000000
C:\Users\cware\Desktop\Steller20November\TagTesting20Nov2013\M15.DSG	11-1-2013	16:30:22	82490.000000	8249.000000	49476.375444	20.000000
C:\Users\cware\Desktop\Steller20November\TagTesting20Nov2013\M15.DSG	11-1-2013	16:30:22	82491.000000	8249.100000	49484.138875	20.000000
C:\Users\cware\Desktop\Steller20November\TagTesting20Nov2013\M15.DSG	11-1-2013	16:30:22	82492.000000	8249.200000	49490.287512	20.000000
C:\Users\cware\Desktop\Steller20November\TagTesting20Nov2013\M15.DSG	11-1-2013	16:30:22	82493.000000	8249.300000	49483.864597	20.000000
C:\Users\cware\Desktop\Steller20November\TagTesting20Nov2013\M15.DSG	11-1-2013	16:30:22	82494.000000	8249.400000	49489.714772	20.000000
C:\Users\cware\Desktop\Steller20November\TagTesting20Nov2013\M15.DSG	11-1-2013	16:30:22	82495.000000	8249.500000	49489.091673	20.000000
C:\Users\cware\Desktop\Steller20November\TagTesting20Nov2013\M15.DSG	11-1-2013	16:30:22	82496.000000	8249.600000	49490.511366	20.000000
C:\Users\cware\Desktop\Steller20November\TagTesting20Nov2013\M15.DSG	11-1-2013	16:30:22	82497.000000	8249.700000	49494.467790	20.000000
C:\Users\cware\Desktop\Steller20November\TagTesting20Nov2013\M15.DSG	11-1-2013	16:30:22	82498.000000	8249.800000	49492.474758	20.000000
C:\Users\cware\Desktop\Steller20November\TagTesting20Nov2013\M15.DSG	11-1-2013	16:30:22	82499.000000	8249.900000	49482.445260	20.000000
C:\Users\cware\Desktop\Steller20November\TagTesting20Nov2013\M15.DSG	11-1-2013	16:30:22	82500.000000	8250.000000	49487.723840	20.000000
C:\Users\cware\Desktop\Steller20November\TagTesting20Nov2013\M15.DSG	11-1-2013	16:30:22	82501.000000	8250.100000	49494.342498	20.000000
C:\Users\cware\Desktop\Steller20November\TagTesting20Nov2013\M15.DSG	11-1-2013	16:30:22	82502.000000	8250.200000	49497.903241	20.000000
C:\Users\cware\Desktop\Steller20November\TagTesting20Nov2013\M15.DSG	11-1-2013	16:30:22	82503.000000	8250.300000	49494.966812	20.000000
C:\Users\cware\Desktop\Steller20November\TagTesting20Nov2013\M15.DSG	11-1-2013	16:30:22	82504.000000	8250.400000	49505.667985	20.000000
C:\Users\cware\Desktop\Steller20November\TagTesting20Nov2013\M15.DSG	11-1-2013	16:30:22	82505.000000	8250.500000	49513.979792	20.000000
C:\Users\cware\Desktop\Steller20November\TagTesting20Nov2013\M15.DSG	11-1-2013	16:30:22	82506.000000	8250.600000	49537.754275	20.000000
C:\Users\cware\Desktop\Steller20November\TagTesting20Nov2013\M15.DSG	11-1-2013	16:30:22	82507.000000	8250.700000	49558.986669	20.000000
C:\Users\cware\Desktop\Steller20November\TagTesting20Nov2013\M15.DSG	11-1-2013	16:30:22	82508.000000	8250.800000	49575.663888	20.000000
C:\Users\cware\Desktop\Steller20November\TagTesting20Nov2013\M15.DSG	11-1-2013	16:30:22	82509.000000	8250.900000	49600.704394	20.000000
C:\Users\cware\Desktop\Steller20November\TagTesting20Nov2013\M15.DSG	11-1-2013	16:30:22	82510.000000	8251.000000	49621.114629	20.000000
C:\Users\cware\Desktop\Steller20November\TagTesting20Nov2013\M15.DSG	11-1-2013	16:30:22	82511.000000	8251.100000	49632.838186	20.000000
C:\Users\cware\Desktop\Steller20November\TagTesting20Nov2013\M15.DSG	11-1-2013	16:30:22	82512.000000	8251.200000	49648.121797	20.000000
C:\Users\cware\Desktop\Steller20November\TagTesting20Nov2013\M15.DSG	11-1-2013	16:30:22	82513.000000	8251.300000	49662.931396	20.000000
C:\Users\cware\Desktop\Steller20November\TagTesting20Nov2013\M15.DSG	11-1-2013	16:30:22	82514.000000	8251.400000	49676.845098	20.000000
C:\Users\cware\Desktop\Steller20November\TagTesting20Nov2013\M15.DSG	11-1-2013	16:30:22	82515.000000	8251.500000	49689.614049	20.000000
C:\Users\cware\Desktop\Steller20November\TagTesting20Nov2013\M15.DSG	11-1-2013	16:30:22	82516.000000	8251.600000	49698.002380	20.000000
C:\Users\cware\Desktop\Steller20November\TagTesting20Nov2013\M15.DSG	11-1-2013	16:30:22	82517.000000	8251.700000	49710.024776	20.000000
C:\Users\cware\Desktop\Steller20November\TagTesting20Nov2013\M15.DSG	11-1-2013	16:30:22	82518.000000	8251.800000	49719.109801	20.000000
C:\Users\cware\Desktop\Steller20November\TagTesting20Nov2013\M15.DSG	11-1-2013	16:30:22	82519.000000	8251.900000	49729.613665	20.000000
C:\Users\cware\Desktop\Steller20November\TagTesting20Nov2013\M15.DSG	11-1-2013	16:30:22	82520.000000	8252.000000	49740.664650	20.000000
C:\Users\cware\Desktop\Steller20November\TagTesting20Nov2013\M15.DSG	11-1-2013	16:30:22	82521.000000	8252.100000	49746.986850	20.000000
C:\Users\cware\Desktop\Steller20November\TagTesting20Nov2013\M15.DSG	11-1-2013	16:30:22	82522.000000	8252.200000	49758.511230	20.000000
C:\Users\cware\Desktop\Steller20November\TagTesting20Nov2013\M15.DSG	11-1-2013	16:30:22	82523.000000	8252.300000	49765.530399	20.000000
C:\Users\cware\Desktop\Steller20November\TagTesting20Nov2013\M15.DSG	11-1-2013	16:30:22	82524.000000	8252.400000	49772.499900	20.000000
C:\Users\cware\Desktop\Steller20November\TagTesting20Nov2013\M15.DSG	11-1-2013	16:30:22	82525.000000	8252.500000	49787.060683	20.000000
C:\Users\cware\Desktop\Steller20November\TagTesting20Nov2013\M15.DSG	11-1-2013	16:30:22	82526.000000	8252.600000	49795.150182	20.000000
C:\Users\cware\Desktop\Steller20November\TagTesting20Nov2013\M15.DSG	11-1-2013	16:30:22	82527.000000	8252.700000	49804.683327	20.000000
C:\Users\cware\Desktop\Steller20November\TagTesting20Nov2013\M15.DSG	11-1-2013	16:30:22	82528.000000	8252.800000	49814.241468	20.000000
C:\Users\cware\Desktop\Steller20November\TagTesting20Nov2013\M15.DSG	11-1-2013	16:30:22	82529.000000	8252.900000	49826.089544	20.000000
C:\Users\cware\Desktop\Steller20November\TagTesting20Nov2013\M15.DSG	11-1-2013	16:30:22	82530.000000	8253.000000	49828.653250	20.000000
C:\Users\cware\Desktop\Steller20November\TagTesting20Nov2013\M15.DSG	11-1-2013	16:30:22	82531.000000	8253.100000	49840.849503	20.000000
C:\Users\cware\Desktop\Steller20November\TagTesting20Nov2013\M15.DSG	11-1-2013	16:30:22	82532.000000	8253.200000	49845.752886	20.000000
C:\Users\cware\Desktop\Steller20November\TagTesting20Nov2013\M15.DSG	11-1-2013	16:30:22	82533.000000	8253.300000	49858.347543	20.000000
C:\Users\cware\Desktop\Steller20November\TagTesting20Nov2013\M15.DSG	11-1-2013	16:30:22	82534.000000	8253.400000	49865.067897	20.000000
C:\Users\cware\Desktop\Steller20November\TagTesting20Nov2013\M15.DSG	11-1-2013	16:30:22	82535.000000	8253.500000	49870.543485	20.000000
C:\Users\cware\Desktop\Steller20November\TagTesting20Nov2013\M15.DSG	11-1-2013	16:30:22	82536.000000	8253.600000	49876.765726	20.000000
C:\Users\cware\Desktop\Steller20November\TagTesting20Nov2013\M15.DSG	11-1-2013	16:30:22	82537.000000	8253.700000	49880.374770	20.000000
C:\Users\cware\Desktop\Steller20November\TagTesting20Nov2013\M15.DSG	11-1-2013	16:30:22	82538.000000	8253.800000	49892.521157	20.000000
C:\Users\cware\Desktop\Steller20November\TagTesting20Nov2013\M15.DSG	11-1-2013	16:30:22	82539.000000	8253.900000	49893.840676	20.000000
C:\Users\cware\Desktop\Steller20November\TagTesting20Nov2013\M15.DSG	11-1-2013	16:30:22	82540.000000	8254.000000	49904.668112	20.000000
C:\Users\cware\Desktop\Steller20November\TagTesting20Nov2013\M15.DSG	11-1-2013	16:30:22	82541.000000	8254.100000	49904.618361	20.000000
C:\Users\cware\Desktop\Steller20November\TagTesting20Nov2013\M15.DSG	11-1-2013	16:30:22	82542.000000	8254.200000	49915.968551	20.000000
C:\Users\cware\Desktop\Steller20November\TagTesting20Nov2013\M15.DSG	11-1-2013	16:30:22	82543.000000	8254.300000	49920.871903	20.000000
C:\Users\cware\Desktop\Steller20November\TagTesting20Nov2013\M15.DSG	11-1-2013	16:30:22	82544.000000	8254.400000	49924.605620	20.000000
C:\Users\cware\Desktop\Steller20November\TagTesting20Nov2013\M15.DSG	11-1-2013	16:30:22	82545.000000	8254.500000	49930.952133	20.000000
C:\Users\cware\Desktop\Steller20November\TagTesting20Nov2013\M15.DSG	11-1-2013	16:30:22	82546.000000	8254.600000	49935.482777	20.000000
C:\Users\cware\Desktop\Steller20November\TagTesting20Nov2013\M15.DSG	11-1-2013	16:30:22	82547.000000	8254.700000	49938.842792	20.000000
C:\Users\cware\Desktop\Steller20November\TagTesting20Nov2013\M15.DSG	11-1-2013	16:30:22	82548.000000	8254.800000	49941.132118	20.000000
C:\Users\cware\Desktop\Steller20November\TagTesting20Nov2013\M15.DSG	11-1-2013	16:30:22	82549.000000	8254.900000	49942.874881	20.000000
C:\Users\cware\Desktop\Steller20November\TagTesting20Nov2013\M15.DSG	11-1-2013	16:30:22	82550.000000	8255.000000	49947.379570	20.000000
C:\Users\cware\Desktop\Steller20November\TagTesting20Nov2013\M15.DSG	11-1-2013	16:30:22	82551.000000	8255.100000	49948.798579	20.000000
C:\Users\cware\Desktop\Steller20November\TagTesting20Nov2013\M15.DSG	11-1-2013	16:30:22	82552.000000	8255.200000	49954.647552	20.000000
C:\Users\cware\Desktop\Steller20November\TagTesting20Nov2013\M15.DSG	11-1-2013	16:30:22	82553.000000	8255.300000	49953.677110	20.000000
C:\Users\cware\Desktop\Steller20November\TagTesting20Nov2013\M15.DSG	11-1-2013	16:30:22	82554.000000	8255.400000	49963.683078	20.000000
C:\Users\cware\Desktop\Steller20November\TagTesting20Nov2013\M15.DSG	11-1-2013	16:30:22	82555.000000	8255.500000	49956.066373	20.000000
C:\Users\cware\Desktop\Steller20November\TagTesting20Nov2013\M15.DSG	11-1-2013	16:30:22	82556.000000	8255.600000	49958.057647	20.000000
C:\Users\cware\Desktop\Steller20November\TagTesting20Nov2013\M15.DSG	11-1-2013	16:30:22	82557.000000	8255.700000	49939.887263	20.000000
C:\Users\cware\Desktop\Steller20November\TagTesting20Nov2013\M15.DSG	11-1-2013	16:30:22	82558.000000	8255.800000	49918.232536	20.000000
C:\Users\cware\Desktop\Steller20November\TagTesting20Nov2013\M15.DSG	11-1-2013	16:30:22	82559.000000	8255.900000	49895.332520	20.000000
C:\Users\cware\Desktop\Steller20November\TagTesting20Nov2013\M15.DSG	11-1-2013	16:30:22	82560.000000	8256.000000	49876.491047	20.000000
C:\Users\cware\Desktop\Steller20November\TagTesting20Nov2013\M15.DSG	11-1-2013	16:30:22	82561.000000	8256.100000	49847.990775	20.000000
C:\Users\cware\Desktop\Steller20November\TagTesting20Nov2013\M15.DSG	11-1-2013	16:30:22	82562.000000	8256.200000	49820.784939	20.000000
C:\Users\cware\Desktop\Steller20November\TagTesting20Nov2013\M15.DSG	11-1-2013	16:30:22	82563.000000	8256.300000	49794.823473	20.000000
C:\Users\cware\Desktop\Steller20November\TagTesting20Nov2013\M15.DSG	11-1-2013	16:30:22	82564.000000	8256.400000	49759.827114	20.000000
C:\Users\cware\Desktop\Steller20November\TagTesting20Nov2013\M15.DSG	11-1-2013	16:30:22	82565.000000	8256.500000	49731.450979	20.000000
C:\Users\cware\Desktop\Steller20November\TagTesting20Nov2013\M15.DSG	11-1-2013	16:30:22	82566.000000	8256.600000	49704.492361	20.000000
C:\Users\cware\Desktop\Steller20November\TagTesting20Nov2013\M15.DSG	11-1-2013	16:30:22	82567.000000	8256.700000	49675.072380	20.000000
C:\Users\cware\Desktop\Steller20November\TagTesting20Nov2013\M15.DSG	11-1-2013	16:30:22	82568.000000	8256.800000	49646.896192	20.000000
C:\Users\cware\Desktop\Steller20November\TagTesting20Nov2013\M15.DSG	11-1-2013	16:30:22	82569.000000	8256.900000	49625.116642	20.000000
C:\Users\cware\Desktop\Steller20November\TagTesting20Nov2013\M15.DSG	11-1-2013	16:30:22	82570.000000	8257.000000	49599.578471	20.000000
C:\Users\cware\Desktop\Steller20November\TagTesting20Nov2013\M15.DSG	11-1-2013	16:30:22	82571.000000	8257.100000	49574.885842	20.000000
C:\Users\cware\Desktop\Steller20November\TagTesting20Nov2013\M15.DSG	11-1-2013	16:30:22	82572.000000	8257.200000	49542.029381	20.000000
C:\Users\cware\Desktop\Steller20November\TagTesting20Nov2013\M15.DSG	11-1-2013	16:30:22	82573.000000	8257.300000	49520.921401	20.000000
C:\Users\cware\Desktop\Steller20November\TagTesting20Nov2013\M15.DSG	11-1-2013	16:30:22	82574.000000	8257.400000	49498.347897	20.000000
C:\Users\cware\Desktop\Steller20November\TagTesting20Nov2013\M15.DSG	11-1-2013	16:30:22	82575.000000	8257.500000	49476.555924	20.000000
C:\Users\cware\Desktop\Steller20November\TagTesting20Nov2013\M15.DSG	11-1-2013	16:30:22	82576.000000	8257.600000	49466.343580	20.000000
C:\Users\cware\Desktop\Steller20November\TagTesting20Nov2013\M15.DSG	11-1-2013	16:30:22	82577.000000	8257.700000	49473.064879	20.000000
C:\Users\cware\Desktop\Steller20November\TagTesting20Nov2013\M15.DSG	11-1-2013	16:30:22	82578.000000	8257.800000	49459.869898	20.000000
C:\Users\cware\Desktop\Steller20November\TagTesting20Nov2013\M15.DSG	11-1-2013	16:30:22	82579.000000	8257.900000	49436.996676	20.000000
C:\Users\cware\Desktop\Steller20November\TagTesting20Nov2013\M15.DSG	11-1-2013	16:30:22	82580.000000	8258.000000	49444.988299	20.000000
C:\Users\cware\Desktop\Steller20November\TagTesting20Nov2013\M15.DSG	11-1-2013	16:30:22	82581.000000	8258.100000	49452.705284	20.000000
C:\Users\cware\Desktop\Steller20November\TagTesting20Nov2013\M15.DSG	11-1-2013	16:30:22	82582.000000	8258.200000	49450.937722	20.000000
C:\Users\cware\Desktop\Steller20November\TagTesting20Nov2013\M15.DSG	11-1-2013	16:30:22	82583.000000	8258.300000	49447.625375	20.000000
C:\Users\cware\Desktop\Steller20November\TagTesting20Nov2013\M15.DSG	11-1-2013	16:30:22	82584.000000	8258.400000	49446.508560	20.000000
C:\Users\cware\Desktop\Steller20November\TagTesting20Nov2013\M15.DSG	11-1-2013	16:30:22	82585.000000	8258.500000	49452.185154	20.000000
C:\Users\cware\Desktop\Steller20November\TagTesting20Nov2013\M15.DSG	11-1-2013	16:30:22	82586.000000	8258.600000	49463.163569	20.000000
C:\Users\cware\Desktop\Steller20November\TagTesting20Nov2013\M15.DSG	11-1-2013	16:30:22	82587.000000	8258.700000	49468.590708	20.000000
C:\Users\cware\Desktop\Steller20November\TagTesting20Nov2013\M15.DSG	11-1-2013	16:30:22	82588.000000	8258.800000	49471.230054	20.000000
C:\Users\cware\Desktop\Steller20November\TagTesting20Nov2013\M15.DSG	11-1-2013	16:30:22	82589.000000	8258.900000	49472.898031	20.000000
C:\Users\cware\Desktop\Steller20November\TagTesting20Nov2013\M15.DSG	11-1-2013	16:30:22	82590.000000	8259.000000	49478.573407	20.000000
C:\Users\cware\Desktop\Steller20November\TagTesting20Nov2013\M15.DSG	11-1-2013	16:30:22	82591.000000	8259.100000	49478.276022	20.000000
C:\Users\cware\Desktop\Steller20November\TagTesting20Nov2013\M15.DSG	11-1-2013	16:30:22	82592.000000	8259.200000	49484.752913	20.000000
C:\Users\cware\Desktop\Steller20November\TagTesting20Nov2013\M15.DSG	11-1-2013	16:30:22	82593.000000	8259.300000	49480.949176	20.000000
C:\Users\cware\Desktop\Steller20November\TagTesting20Nov2013\M15.DSG	11-1-2013	16:30:22	82594.000000	8259.400000	49479.380567	20.000000
C:\Users\cware\Desktop\Steller20November\TagTesting20Nov2013\M15.DSG	11-1-2013	16:30:22	82595.000000	8259.500000	49476.567240	20.000000
C:\Users\cware\Desktop\Steller20November\TagTesting20Nov2013\M15.DSG	11-1-2013	16:30:22	82596.000000	8259.600000	49482.940719	20.000000
C:\Users\cware\Desktop\Steller20November\TagTesting20Nov2013\M15.DSG	11-1-2013	16:30:22	82597.000000	8259.700000	49496.256716	20.000000
C:\Users\cware\Desktop\Steller20November\TagTesting20Nov2013\M15.DSG	11-1-2013	16:30:22	82598.000000	8259.800000	49513.109086	20.000000
C:\Users\cware\Desktop\Steller20November\TagTesting20Nov2013\M15.DSG	11-1-2013	16:30:22	82599.000000	8259.900000	49524.559631	20.000000
C:\Users\cware\Desktop\Steller20November\TagTesting20Nov2013\M15.DSG	11-1-2013	16:30:22	82600.000000	8260.000000	49548.928709	20.000000
C:\Users\cware\Desktop\Steller20November\TagTesting20Nov2013\M15.DSG	11-1-2013	16:30:22	82601.000000	8260.100000	49555.101907	20.000000
C:\Users\cware\Desktop\Steller20November\TagTesting20Nov2013\M15.DSG	11-1-2013	16:30:22	82602.000000	8260.200000	49587.783835	20.000000
C:\Users\cware\Desktop\Steller20November\TagTesting20Nov2013\M15.DSG	11-1-2013	16:30:22	82603.000000	8260.300000	49609.389489	20.000000
C:\Users\cware\Desktop\Steller20November\TagTesting20Nov2013\M15.DSG	11-1-2013	16:30:22	82604.000000	8260.400000	49613.595704	20.000000
C:\Users\cware\Desktop\Steller20November\TagTesting20Nov2013\M15.DSG	11-1-2013	16:30:22	82605.000000	8260.500000	49632.612744	20.000000
C:\Users\cware\Desktop\Steller20November\TagTesting20Nov2013\M15.DSG	11-1-2013	16:30:22	82606.000000	8260.600000	49640.901589	20.000000
C:\Users\cware\Desktop\Steller20November\TagTesting20Nov2013\M15.DSG	11-1-2013	16:30:22	82607.000000	8260.700000	49653.447131	20.000000
C:\Users\cware\Desktop\Steller20November\TagTesting20Nov2013\M15.DSG	11-1-2013	16:30:22	82608.000000	8260.800000	49658.300611	20.000000
C:\Users\cware\Desktop\Steller20November\TagTesting20Nov2013\M15.DSG	11-1-2013	16:30:22	82609.000000	8260.900000	49651.181803	20.000000
C:\Users\cware\Desktop\Steller20November\TagTesting20Nov2013\M15.DSG	11-1-2013	16:30:22	82610.000000	8261.000000	49650.161399	20.000000
C:\Users\cware\Desktop\Steller20November\TagTesting20Nov2013\M15.DSG	11-1-2013	16:30:22	82611.000000	8261.100000	49658.176609	20.000000
C:\Users\cware\Desktop\Steller20November\TagTesting20Nov2013\M15.DSG	11-1-2013	16:30:22	82612.000000	8261.200000	49669.900218	20.000000
C:\Users\cware\Desktop\Steller20November\TagTesting20Nov2013\M15.DSG	11-1-2013	16:30:22	82613.000000	8261.300000	49678.810906	20.000000
C:\Users\cware\Desktop\Steller20November\TagTesting20Nov2013\M15.DSG	11-1-2013	16:30:22	82614.000000	8261.400000	49677.217940	20.000000
C:\Users\cware\Desktop\Steller20November\TagTesting20Nov2013\M15.DSG	11-1-2013	16:30:22	82615.000000	8261.500000	49700.690593	20.000000
C:\Users\cware\Desktop\Steller20November\TagTesting20Nov2013\M15.DSG	11-1-2013	16:30:22	82616.000000	8261.600000	49699.246833	20.000000
C:\Users\cware\Desktop\Steller20November\TagTesting20Nov2013\M15.DSG	11-1-2013	16:30:22	82617.000000	8261.700000	49704.623416	20.000000
C:\Users\cware\Desktop\Steller20November\TagTesting20Nov2013\M15.DSG	11-1-2013	16:30:22	82618.000000	8261.800000	49705.767952	20.000000
C:\Users\cware\Desktop\Steller20November\TagTesting20Nov2013\M15.DSG	11-1-2013	16:30:22	82619.000000	8261.900000	49713.658550	20.000000
C:\Users\cware\Desktop\Steller20November\TagTesting20Nov2013\M15.DSG	11-1-2013	16:30:22	82620.000000	8262.000000	49714.231478	20.000000
C:\Users\cware\Desktop\Steller20November\TagTesting20Nov2013\M15.DSG	11-1-2013	16:30:22	82621.000000	8262.100000	49717.741748	20.000000
C:\Users\cware\Desktop\Steller20November\TagTesting20Nov2013\M15.DSG	11-1-2013	16:30:22	82622.000000	8262.200000	49708.507111	20.000000
C:\Users\cware\Desktop\Steller20November\TagTesting20Nov2013\M15.DSG	11-1-2013	16:30:22	82623.000000	8262.300000	49709.552419	20.000000
C:\Users\cware\Desktop\Steller20November\TagTesting20Nov2013\M15.DSG	11-1-2013	16:30:22	82624.000000	8262.400000	49724.138525	20.000000
C:\Users\cware\Desktop\Steller20November\TagTesting20Nov2013\M15.DSG	11-1-2013	16:30:22	82625.000000	8262.500000	49730.660194	20.000000
C:\Users\cware\Desktop\Steller20November\TagTesting20Nov2013\M15.DSG	11-1-2013	16:30:22	82626.000000	8262.600000	49729.490710	20.000000
C:\Users\cware\Desktop\Steller20November\TagTesting20Nov2013\M15.DSG	11-1-2013	16:30:22	82627.000000	8262.700000	49737.430942	20.000000
C:\Users\cware\Desktop\Steller20November\TagTesting20Nov2013\M15.DSG	11-1-2013	16:30:22	82628.000000	8262.800000	49742.882002	20.000000
C:\Users\cware\Desktop\Steller20November\TagTesting20Nov2013\M15.DSG	11-1-2013	16:30:22	82629.000000	8262.900000	49753.162121	20.000000
C:\Users\cware\Desktop\Steller20November\TagTesting20Nov2013\M15.DSG	11-1-2013	16:30:22	82630.000000	8263.000000	49763.865575	20.000000
C:\Users\cware\Desktop\Steller20November\TagTesting20Nov2013\M15.DSG	11-1-2013	16:30:22	82631.000000	8263.100000	49777.207744	20.000000
C:\Users\cware\Desktop\Steller20November\TagTesting20Nov2013\M15.DSG	11-1-2013	16:30:22	82632.000000	8263.200000	49779.148992	20.000000
C:\Users\cware\Desktop\Steller20November\TagTesting20Nov2013\M15.DSG	11-1-2013	16:30:22	82633.000000	8263.300000	49797.220094	20.000000
C:\Users\cware\Desktop\Steller20November\TagTesting20Nov2013\M15.DSG	11-1-2013	16:30:22	82634.000000	8263.400000	49804.712097	20.000000
C:\Users\cware\Desktop\Steller20November\TagTesting20Nov2013\M15.DSG	11-1-2013	16:30:22	82635.000000	8263.500000	49807.624744	20.000000
C:\Users\cware\Desktop\Steller20November\TagTesting20Nov2013\M15.DSG	11-1-2013	16:30:22	82636.000000	8263.600000	49796.149848	20.000000
C:\Users\cware\Desktop\Steller20November\TagTesting20Nov2013\M15.DSG	11-1-2013	16:30:22	82637.000000	8263.700000	49803.567400	20.000000
C:\Users\cware\Desktop\Steller20November\TagTesting20Nov2013\M15.DSG	11-1-2013	16:30:22	82638.000000	8263.800000	49811.208377	20.000000
C:\Users\cware\Desktop\Steller20November\TagTesting20Nov2013\M15.DSG	11-1-2013	16:30:22	82639.000000	8263.900000	49815.315795	20.000000
C:\Users\cware\Desktop\Steller20November\TagTesting20Nov2013\M15.DSG	11-1-2013	16:30:22	82640.000000	8264.000000	49815.091960	20.000000
C:\Users\cware\Desktop\Steller20November\TagTesting20Nov2013\M15.DSG	11-1-2013	16:30:22	82641.000000	8264.100000	49820.792344	20.000000
C:\Users\cware\Desktop\Steller20November\TagTesting20Nov2013\M15.DSG	11-1-2013	16:30:22	82642.000000	8264.200000	49825.422146	20.000000
C:\Users\cware\Desktop\Steller20November\TagTesting20Nov2013\M15.DSG	11-1-2013	16:30:22	82643.000000	8264.300000	49829.654142	20.000000
C:\Users\cware\Desktop\Steller20November\TagTesting20Nov2013\M15.DSG	11-1-2013	16:30:22	82644.000000	8264.400000	49834.557617	20.000000
C:\Users\cware\Desktop\Steller20November\TagTesting20Nov2013\M15.DSG	11-1-2013	16:30:22	82645.000000	8264.500000	49832.317433	20.000000
C:\Users\cware\Desktop\Steller20November\TagTesting20Nov2013\M15.DSG	11-1-2013	16:30:22	82646.000000	8264.600000	49826.443214	20.000000
C:\Users\cware\Desktop\Steller20November\TagTesting20Nov2013\M15.DSG	11-1-2013	16:30:22	82647.000000	8264.700000	49831.023443	20.000000
C:\Users\cware\Desktop\Steller20November\TagTesting20Nov2013\M15.DSG	11-1-2013	16:30:22	82648.000000	8264.800000	49839.113297	20.000000
C:\Users\cware\Desktop\Steller20November\TagTesting20Nov2013\M15.DSG	11-1-2013	16:30:22	82649.000000	8264.900000	49842.249657	20.000000
C:\Users\cware\Desktop\Steller20November\TagTesting20Nov2013\M15.DSG	11-1-2013	16:30:22	82650.000000	8265.000000	49842.523226	20.000000
C:\Users\cware\Desktop\Steller20November\TagTesting20Nov2013\M15.DSG	11-1-2013	16:30:22	82651.000000	8265.100000	49845.883552	20.000000
C:\Users\cware\Desktop\Steller20November\TagTesting20Nov2013\M15.DSG	11-1-2013	16:30:22	82652.000000	8265.200000	49850.389091	20.000000
[truncated: 3,381 more rows]
