# Supplementary material for: Averaged Propulsive Body Acceleration (APBA) Can Be Calculated from Biologging Tags That Incorporate Gyroscopes and Accelerometers to Estimate Swimming Speed, Hydrodynamic Drag and Energy Expenditure for Steller Sea Lions
Source: PLoS One. 2016 Jun 10;11(6):e0157326. doi: 10.1371/journal.pone.0157326 (PMC4902303; doi:10.1371/journal.pone.0157326)
Supplement: S2 Data — Each file contains a 50Hz time series. Provided are calibrated accelerometer and gyro measurements, together with the estimated gravity vector, and the estimated dynamic accelerations by the different methods. The small files with the suffix.txt are configuration files used in C++ processing. (ZIP) [file pone.0157326.s002.zip › BoniNov_20/Mb16_INER_20_11_13.csv]

FileName	FileDate	FileTime	Sample	Time from Start (s)	AccelIntX	AccelIntY	AccelIntZ	MagX	MagY	MagZ	GyroX	GyroY	GyroZ
C:\Users\cware\Desktop\Steller20November\TagTesting20Nov2013\M16.DSG	11-1-2013	16:30:22	344099.000000	6881.980000	0.050781	0.605469	-0.902344	0.299083	-0.388991	0.387156	5.920410	7.873535	-4.959106
C:\Users\cware\Desktop\Steller20November\TagTesting20Nov2013\M16.DSG	11-1-2013	16:30:22	344100.000000	6882.000000	0.164063	0.613281	-0.910156	0.300000	-0.388073	0.387156	-10.208130	-7.125854	-0.427246
C:\Users\cware\Desktop\Steller20November\TagTesting20Nov2013\M16.DSG	11-1-2013	16:30:22	344101.000000	6882.020000	0.031250	0.664063	-1.003906	0.302752	-0.391743	0.388991	-7.751465	-3.921509	-6.896973
C:\Users\cware\Desktop\Steller20November\TagTesting20Nov2013\M16.DSG	11-1-2013	16:30:22	344102.000000	6882.040000	0.136719	0.585938	-0.960938	0.300917	-0.388991	0.387156	-0.930786	-22.125244	-12.985229
C:\Users\cware\Desktop\Steller20November\TagTesting20Nov2013\M16.DSG	11-1-2013	16:30:22	344103.000000	6882.060000	0.046875	0.500000	-0.988281	0.300917	-0.387156	0.387156	-6.118774	-25.726318	-16.372681
C:\Users\cware\Desktop\Steller20November\TagTesting20Nov2013\M16.DSG	11-1-2013	16:30:22	344104.000000	6882.080000	-0.230469	0.464844	-1.074219	0.302752	-0.388073	0.388991	16.433716	-13.854980	-20.782471
C:\Users\cware\Desktop\Steller20November\TagTesting20Nov2013\M16.DSG	11-1-2013	16:30:22	344105.000000	6882.100000	-0.289063	0.417969	-1.078125	0.301835	-0.386239	0.392661	32.348633	-16.128540	-26.962280
C:\Users\cware\Desktop\Steller20November\TagTesting20Nov2013\M16.DSG	11-1-2013	16:30:22	344106.000000	6882.120000	-0.160156	0.441406	-1.125000	0.299083	-0.382569	0.396330	-3.723145	-23.025513	-26.321411
C:\Users\cware\Desktop\Steller20November\TagTesting20Nov2013\M16.DSG	11-1-2013	16:30:22	344107.000000	6882.140000	-0.140625	0.515625	-1.195313	0.296330	-0.383486	0.394495	-37.612915	-2.868652	-32.974243
C:\Users\cware\Desktop\Steller20November\TagTesting20Nov2013\M16.DSG	11-1-2013	16:30:22	344108.000000	6882.160000	-0.152344	0.476563	-1.253906	0.292661	-0.388991	0.388991	-49.407959	13.809204	-32.760620
C:\Users\cware\Desktop\Steller20November\TagTesting20Nov2013\M16.DSG	11-1-2013	16:30:22	344109.000000	6882.180000	-0.484375	0.484375	-1.304688	0.282569	-0.394495	0.380734	-57.205200	71.334839	-26.107788
C:\Users\cware\Desktop\Steller20November\TagTesting20Nov2013\M16.DSG	11-1-2013	16:30:22	344110.000000	6882.200000	-0.492188	0.566406	-1.187500	0.275229	-0.400000	0.376147	-67.977905	85.952759	-16.250610
C:\Users\cware\Desktop\Steller20November\TagTesting20Nov2013\M16.DSG	11-1-2013	16:30:22	344111.000000	6882.220000	-0.281250	0.710938	-1.062500	0.260550	-0.411927	0.366055	-75.271606	88.897705	-19.104004
C:\Users\cware\Desktop\Steller20November\TagTesting20Nov2013\M16.DSG	11-1-2013	16:30:22	344112.000000	6882.240000	0.125000	0.917969	-1.148438	0.251376	-0.416514	0.359633	-62.805176	70.526123	-32.562256
C:\Users\cware\Desktop\Steller20November\TagTesting20Nov2013\M16.DSG	11-1-2013	16:30:22	344113.000000	6882.260000	0.125000	0.917969	-1.148438	0.235780	-0.426606	0.347706	-52.307129	61.294556	-43.304443
C:\Users\cware\Desktop\Steller20November\TagTesting20Nov2013\M16.DSG	11-1-2013	16:30:22	344114.000000	6882.280000	0.242188	1.023438	-1.214844	0.226606	-0.430275	0.342202	-42.114258	59.982300	-53.207397
C:\Users\cware\Desktop\Steller20November\TagTesting20Nov2013\M16.DSG	11-1-2013	16:30:22	344115.000000	6882.300000	0.257813	1.035156	-1.222656	0.205505	-0.435780	0.336697	-27.877808	70.144653	-61.355591
C:\Users\cware\Desktop\Steller20November\TagTesting20Nov2013\M16.DSG	11-1-2013	16:30:22	344116.000000	6882.320000	0.257813	1.015625	-1.183594	0.195413	-0.435780	0.333945	-12.557983	77.224731	-68.740845
C:\Users\cware\Desktop\Steller20November\TagTesting20Nov2013\M16.DSG	11-1-2013	16:30:22	344117.000000	6882.340000	0.324219	1.027344	-1.105469	0.169725	-0.436697	0.333028	-3.479004	74.203491	-74.920654
C:\Users\cware\Desktop\Steller20November\TagTesting20Nov2013\M16.DSG	11-1-2013	16:30:22	344118.000000	6882.360000	0.343750	1.007813	-1.062500	0.156881	-0.436697	0.333028	6.149292	66.589355	-77.239990
C:\Users\cware\Desktop\Steller20November\TagTesting20Nov2013\M16.DSG	11-1-2013	16:30:22	344119.000000	6882.380000	0.332031	0.976563	-1.066406	0.144037	-0.435780	0.332110	7.614136	66.635132	-79.910278
C:\Users\cware\Desktop\Steller20November\TagTesting20Nov2013\M16.DSG	11-1-2013	16:30:22	344120.000000	6882.400000	0.308594	0.910156	-1.062500	0.118349	-0.433945	0.332110	2.197266	65.261841	-81.649780
C:\Users\cware\Desktop\Steller20November\TagTesting20Nov2013\M16.DSG	11-1-2013	16:30:22	344121.000000	6882.420000	0.269531	0.804688	-1.093750	0.105505	-0.429358	0.330275	-0.732422	84.915161	-75.149536
C:\Users\cware\Desktop\Steller20November\TagTesting20Nov2013\M16.DSG	11-1-2013	16:30:22	344122.000000	6882.440000	0.335938	0.734375	-1.074219	0.078899	-0.426606	0.326606	-9.460449	88.684082	-69.503784
C:\Users\cware\Desktop\Steller20November\TagTesting20Nov2013\M16.DSG	11-1-2013	16:30:22	344123.000000	6882.460000	0.367188	0.707031	-1.050781	0.066972	-0.425688	0.321101	-11.306763	96.481323	-65.658569
C:\Users\cware\Desktop\Steller20November\TagTesting20Nov2013\M16.DSG	11-1-2013	16:30:22	344124.000000	6882.480000	0.480469	0.671875	-0.984375	0.043119	-0.422936	0.314679	-16.632080	91.903687	-65.063477
C:\Users\cware\Desktop\Steller20November\TagTesting20Nov2013\M16.DSG	11-1-2013	16:30:22	344125.000000	6882.500000	0.500000	0.664063	-0.949219	0.030275	-0.421101	0.309174	-20.553589	94.131470	-65.795898
C:\Users\cware\Desktop\Steller20November\TagTesting20Nov2013\M16.DSG	11-1-2013	16:30:22	344126.000000	6882.520000	0.566406	0.640625	-0.863281	0.004587	-0.417431	0.295413	-27.313232	87.432861	-65.780640
C:\Users\cware\Desktop\Steller20November\TagTesting20Nov2013\M16.DSG	11-1-2013	16:30:22	344127.000000	6882.540000	0.593750	0.644531	-0.832031	-0.007339	-0.416514	0.288073	-31.250000	87.158203	-65.490723
C:\Users\cware\Desktop\Steller20November\TagTesting20Nov2013\M16.DSG	11-1-2013	16:30:22	344128.000000	6882.560000	0.636719	0.636719	-0.789063	-0.030275	-0.413761	0.272477	-33.767700	91.827393	-62.667847
C:\Users\cware\Desktop\Steller20November\TagTesting20Nov2013\M16.DSG	11-1-2013	16:30:22	344129.000000	6882.580000	0.699219	0.640625	-0.730469	-0.040367	-0.411927	0.262385	-36.560059	81.344604	-58.059692
C:\Users\cware\Desktop\Steller20November\TagTesting20Nov2013\M16.DSG	11-1-2013	16:30:22	344130.000000	6882.600000	0.722656	0.609375	-0.703125	-0.060550	-0.408257	0.245872	-42.526245	84.609985	-52.124023
C:\Users\cware\Desktop\Steller20November\TagTesting20Nov2013\M16.DSG	11-1-2013	16:30:22	344131.000000	6882.620000	0.746094	0.578125	-0.660156	-0.067890	-0.408257	0.235780	-44.799805	73.242188	-47.729492
C:\Users\cware\Desktop\Steller20November\TagTesting20Nov2013\M16.DSG	11-1-2013	16:30:22	344132.000000	6882.640000	0.789063	0.582031	-0.640625	-0.083486	-0.404587	0.215596	-45.532227	70.541382	-43.655396
C:\Users\cware\Desktop\Steller20November\TagTesting20Nov2013\M16.DSG	11-1-2013	16:30:22	344133.000000	6882.660000	0.824219	0.562500	-0.609375	-0.089908	-0.403670	0.206422	-45.959473	63.247681	-43.273926
C:\Users\cware\Desktop\Steller20November\TagTesting20Nov2013\M16.DSG	11-1-2013	16:30:22	344134.000000	6882.680000	0.835938	0.546875	-0.585938	-0.103670	-0.400917	0.188073	-40.832520	65.597534	-43.563843
C:\Users\cware\Desktop\Steller20November\TagTesting20Nov2013\M16.DSG	11-1-2013	16:30:22	344135.000000	6882.700000	0.816406	0.527344	-0.546875	-0.109174	-0.399083	0.179817	-41.061401	40.817261	-45.440674
C:\Users\cware\Desktop\Steller20November\TagTesting20Nov2013\M16.DSG	11-1-2013	16:30:22	344136.000000	6882.720000	0.847656	0.500000	-0.531250	-0.121101	-0.394495	0.163303	-39.703369	65.017700	-39.443970
C:\Users\cware\Desktop\Steller20November\TagTesting20Nov2013\M16.DSG	11-1-2013	16:30:22	344137.000000	6882.740000	0.792969	0.503906	-0.492188	-0.125688	-0.391743	0.155046	-40.496826	50.018311	-37.002563
C:\Users\cware\Desktop\Steller20November\TagTesting20Nov2013\M16.DSG	11-1-2013	16:30:22	344138.000000	6882.760000	0.921875	0.523438	-0.425781	-0.135780	-0.389908	0.138532	-43.426514	44.296265	-33.599854
C:\Users\cware\Desktop\Steller20November\TagTesting20Nov2013\M16.DSG	11-1-2013	16:30:22	344139.000000	6882.780000	0.921875	0.523438	-0.425781	-0.139450	-0.387156	0.131193	-42.800903	45.928955	-27.481079
C:\Users\cware\Desktop\Steller20November\TagTesting20Nov2013\M16.DSG	11-1-2013	16:30:22	344140.000000	6882.800000	0.925781	0.503906	-0.398438	-0.145872	-0.383486	0.116514	-43.914795	23.864746	-28.930664
C:\Users\cware\Desktop\Steller20November\TagTesting20Nov2013\M16.DSG	11-1-2013	16:30:22	344141.000000	6882.820000	0.882813	0.507813	-0.390625	-0.148624	-0.382569	0.110092	-43.289185	28.717041	-27.770996
C:\Users\cware\Desktop\Steller20November\TagTesting20Nov2013\M16.DSG	11-1-2013	16:30:22	344142.000000	6882.840000	0.898438	0.492188	-0.378906	-0.150459	-0.381651	0.104587	-39.443970	11.367798	-32.501221
C:\Users\cware\Desktop\Steller20November\TagTesting20Nov2013\M16.DSG	11-1-2013	16:30:22	344143.000000	6882.860000	0.878906	0.480469	-0.363281	-0.156881	-0.377064	0.094495	-39.535522	16.860962	-32.424927
C:\Users\cware\Desktop\Steller20November\TagTesting20Nov2013\M16.DSG	11-1-2013	16:30:22	344144.000000	6882.880000	0.902344	0.457031	-0.367188	-0.159633	-0.374312	0.088073	-40.466309	6.744385	-30.120850
C:\Users\cware\Desktop\Steller20November\TagTesting20Nov2013\M16.DSG	11-1-2013	16:30:22	344145.000000	6882.900000	0.863281	0.484375	-0.390625	-0.166055	-0.369725	0.080734	-44.525146	2.944946	-26.092529
C:\Users\cware\Desktop\Steller20November\TagTesting20Nov2013\M16.DSG	11-1-2013	16:30:22	344146.000000	6882.920000	0.886719	0.472656	-0.359375	-0.167890	-0.368807	0.077064	-46.508789	8.621216	-27.481079
C:\Users\cware\Desktop\Steller20November\TagTesting20Nov2013\M16.DSG	11-1-2013	16:30:22	344147.000000	6882.940000	0.875000	0.488281	-0.375000	-0.172477	-0.365138	0.066055	-47.195435	13.778687	-25.634766
C:\Users\cware\Desktop\Steller20November\TagTesting20Nov2013\M16.DSG	11-1-2013	16:30:22	344148.000000	6882.960000	0.929688	0.464844	-0.328125	-0.175229	-0.362385	0.060550	-44.967651	3.326416	-26.489258
C:\Users\cware\Desktop\Steller20November\TagTesting20Nov2013\M16.DSG	11-1-2013	16:30:22	344149.000000	6882.980000	0.906250	0.445313	-0.312500	-0.177982	-0.358716	0.052294	-46.783447	-3.829956	-25.543213
C:\Users\cware\Desktop\Steller20November\TagTesting20Nov2013\M16.DSG	11-1-2013	16:30:22	344150.000000	6883.000000	0.910156	0.445313	-0.320313	-0.180734	-0.356881	0.047706	-50.552368	-9.613037	-25.177002
C:\Users\cware\Desktop\Steller20November\TagTesting20Nov2013\M16.DSG	11-1-2013	16:30:22	344151.000000	6883.020000	0.914063	0.453125	-0.320313	-0.184404	-0.352294	0.040367	-52.520752	4.684448	-25.970459
C:\Users\cware\Desktop\Steller20November\TagTesting20Nov2013\M16.DSG	11-1-2013	16:30:22	344152.000000	6883.040000	0.867188	0.464844	-0.312500	-0.187156	-0.348624	0.034862	-43.807983	-6.423950	-25.650024
C:\Users\cware\Desktop\Steller20November\TagTesting20Nov2013\M16.DSG	11-1-2013	16:30:22	344153.000000	6883.060000	0.917969	0.492188	-0.332031	-0.190826	-0.344954	0.028440	-41.824341	-3.967285	-24.108887
C:\Users\cware\Desktop\Steller20November\TagTesting20Nov2013\M16.DSG	11-1-2013	16:30:22	344154.000000	6883.080000	0.902344	0.460938	-0.289063	-0.192661	-0.342202	0.024771	-41.885376	-9.185791	-26.382446
C:\Users\cware\Desktop\Steller20November\TagTesting20Nov2013\M16.DSG	11-1-2013	16:30:22	344155.000000	6883.100000	0.882813	0.457031	-0.312500	-0.194495	-0.338532	0.019266	-42.434692	-3.616333	-20.431519
C:\Users\cware\Desktop\Steller20November\TagTesting20Nov2013\M16.DSG	11-1-2013	16:30:22	344156.000000	6883.120000	0.843750	0.453125	-0.289063	-0.197248	-0.336697	0.014679	-42.907715	13.320923	-16.372681
C:\Users\cware\Desktop\Steller20November\TagTesting20Nov2013\M16.DSG	11-1-2013	16:30:22	344157.000000	6883.140000	0.875000	0.460938	-0.285156	-0.198165	-0.333945	0.009174	-41.992188	15.075684	-16.815186
C:\Users\cware\Desktop\Steller20November\TagTesting20Nov2013\M16.DSG	11-1-2013	16:30:22	344158.000000	6883.160000	0.960938	0.484375	-0.253906	-0.200000	-0.330275	0.000917	-36.010742	0.167847	-18.310547
C:\Users\cware\Desktop\Steller20November\TagTesting20Nov2013\M16.DSG	11-1-2013	16:30:22	344159.000000	6883.180000	0.855469	0.453125	-0.269531	-0.200917	-0.328440	-0.002752	-36.178589	2.609253	-16.174316
C:\Users\cware\Desktop\Steller20November\TagTesting20Nov2013\M16.DSG	11-1-2013	16:30:22	344160.000000	6883.200000	0.875000	0.429688	-0.273438	-0.202752	-0.323853	-0.010092	-34.362793	23.910522	-11.795044
C:\Users\cware\Desktop\Steller20November\TagTesting20Nov2013\M16.DSG	11-1-2013	16:30:22	344161.000000	6883.220000	0.851563	0.468750	-0.273438	-0.202752	-0.323853	-0.014679	-27.801514	18.539429	-10.665894
C:\Users\cware\Desktop\Steller20November\TagTesting20Nov2013\M16.DSG	11-1-2013	16:30:22	344162.000000	6883.240000	0.933594	0.464844	-0.226563	-0.202752	-0.321101	-0.022018	-24.536133	18.981934	-7.781982
C:\Users\cware\Desktop\Steller20November\TagTesting20Nov2013\M16.DSG	11-1-2013	16:30:22	344163.000000	6883.260000	0.914063	0.441406	-0.191406	-0.202752	-0.321101	-0.025688	-27.526855	9.841919	-7.553101
C:\Users\cware\Desktop\Steller20November\TagTesting20Nov2013\M16.DSG	11-1-2013	16:30:22	344164.000000	6883.280000	0.945313	0.484375	-0.164063	-0.202752	-0.319266	-0.033028	-24.322510	23.101807	-8.819580
C:\Users\cware\Desktop\Steller20November\TagTesting20Nov2013\M16.DSG	11-1-2013	16:30:22	344165.000000	6883.300000	0.917969	0.496094	-0.191406	-0.201835	-0.320183	-0.037615	-22.750854	-2.426147	-11.901855
C:\Users\cware\Desktop\Steller20November\TagTesting20Nov2013\M16.DSG	11-1-2013	16:30:22	344166.000000	6883.320000	0.925781	0.476563	-0.160156	-0.203670	-0.314679	-0.042202	-18.951416	11.886597	-9.857178
C:\Users\cware\Desktop\Steller20November\TagTesting20Nov2013\M16.DSG	11-1-2013	16:30:22	344167.000000	6883.340000	0.925781	0.476563	-0.160156	-0.204587	-0.313761	-0.044954	-16.998291	14.907837	-10.131836
C:\Users\cware\Desktop\Steller20November\TagTesting20Nov2013\M16.DSG	11-1-2013	16:30:22	344168.000000	6883.360000	1.039063	0.476563	-0.128906	-0.203670	-0.311927	-0.049541	-23.208618	-5.935669	-12.542725
C:\Users\cware\Desktop\Steller20November\TagTesting20Nov2013\M16.DSG	11-1-2013	16:30:22	344169.000000	6883.380000	0.960938	0.437500	-0.152344	-0.205505	-0.310092	-0.050459	-23.208618	-21.224976	-14.739990
C:\Users\cware\Desktop\Steller20November\TagTesting20Nov2013\M16.DSG	11-1-2013	16:30:22	344170.000000	6883.400000	0.882813	0.417969	-0.187500	-0.208257	-0.308257	-0.051376	-14.816284	1.098633	-9.902954
C:\Users\cware\Desktop\Steller20November\TagTesting20Nov2013\M16.DSG	11-1-2013	16:30:22	344171.000000	6883.420000	0.937500	0.453125	-0.207031	-0.207339	-0.306422	-0.051376	-8.270264	-4.333496	-9.658813
C:\Users\cware\Desktop\Steller20November\TagTesting20Nov2013\M16.DSG	11-1-2013	16:30:22	344172.000000	6883.440000	0.925781	0.441406	-0.175781	-0.208257	-0.306422	-0.052294	-9.872437	-3.997803	-6.927490
C:\Users\cware\Desktop\Steller20November\TagTesting20Nov2013\M16.DSG	11-1-2013	16:30:22	344173.000000	6883.460000	0.910156	0.457031	-0.203125	-0.207339	-0.305505	-0.051376	-2.243042	-11.093140	-7.995605
C:\Users\cware\Desktop\Steller20November\TagTesting20Nov2013\M16.DSG	11-1-2013	16:30:22	344174.000000	6883.480000	0.859375	0.429688	-0.171875	-0.209174	-0.305505	-0.048624	7.156372	-6.454468	-10.543823
C:\Users\cware\Desktop\Steller20November\TagTesting20Nov2013\M16.DSG	11-1-2013	16:30:22	344175.000000	6883.500000	0.855469	0.445313	-0.203125	-0.209174	-0.304587	-0.048624	14.816284	-6.546021	-14.602661
C:\Users\cware\Desktop\Steller20November\TagTesting20Nov2013\M16.DSG	11-1-2013	16:30:22	344176.000000	6883.520000	0.847656	0.414063	-0.222656	-0.211927	-0.303670	-0.043119	22.460938	-11.077881	-19.515991
C:\Users\cware\Desktop\Steller20November\TagTesting20Nov2013\M16.DSG	11-1-2013	16:30:22	344177.000000	6883.540000	0.804688	0.441406	-0.230469	-0.212844	-0.301835	-0.040367	26.641846	13.092041	-19.500732
C:\Users\cware\Desktop\Steller20November\TagTesting20Nov2013\M16.DSG	11-1-2013	16:30:22	344178.000000	6883.560000	0.890625	0.445313	-0.203125	-0.214679	-0.300917	-0.037615	26.687622	4.776001	-26.046753
C:\Users\cware\Desktop\Steller20November\TagTesting20Nov2013\M16.DSG	11-1-2013	16:30:22	344179.000000	6883.580000	0.910156	0.398438	-0.167969	-0.216514	-0.300000	-0.033945	25.741577	-15.640259	-27.984619
C:\Users\cware\Desktop\Steller20November\TagTesting20Nov2013\M16.DSG	11-1-2013	16:30:22	344180.000000	6883.600000	0.941406	0.363281	-0.125000	-0.218349	-0.298165	-0.030275	16.052246	-29.067993	-31.036377
C:\Users\cware\Desktop\Steller20November\TagTesting20Nov2013\M16.DSG	11-1-2013	16:30:22	344181.000000	6883.620000	0.992188	0.296875	-0.132813	-0.223853	-0.293578	-0.019266	10.864258	-48.583984	-29.800415
C:\Users\cware\Desktop\Steller20November\TagTesting20Nov2013\M16.DSG	11-1-2013	16:30:22	344182.000000	6883.640000	0.878906	0.316406	-0.156250	-0.225688	-0.290826	-0.013761	4.470825	-51.132202	-25.146484
C:\Users\cware\Desktop\Steller20November\TagTesting20Nov2013\M16.DSG	11-1-2013	16:30:22	344183.000000	6883.660000	0.890625	0.320313	-0.128906	-0.233028	-0.287156	-0.000917	3.707886	-40.496826	-29.174805
C:\Users\cware\Desktop\Steller20November\TagTesting20Nov2013\M16.DSG	11-1-2013	16:30:22	344184.000000	6883.680000	0.921875	0.285156	-0.136719	-0.233945	-0.283486	0.003670	11.032104	-43.609619	-30.563354
C:\Users\cware\Desktop\Steller20November\TagTesting20Nov2013\M16.DSG	11-1-2013	16:30:22	344185.000000	6883.700000	0.847656	0.312500	-0.164063	-0.237615	-0.277982	0.015596	12.176514	-45.303345	-28.381348
C:\Users\cware\Desktop\Steller20November\TagTesting20Nov2013\M16.DSG	11-1-2013	16:30:22	344186.000000	6883.720000	0.917969	0.316406	-0.156250	-0.240367	-0.275229	0.024771	12.176514	-58.731079	-29.983521
C:\Users\cware\Desktop\Steller20November\TagTesting20Nov2013\M16.DSG	11-1-2013	16:30:22	344187.000000	6883.740000	0.871094	0.339844	-0.222656	-0.245872	-0.270642	0.038532	11.825562	-59.432983	-30.334473
C:\Users\cware\Desktop\Steller20November\TagTesting20Nov2013\M16.DSG	11-1-2013	16:30:22	344188.000000	6883.760000	0.828125	0.332031	-0.269531	-0.247706	-0.267890	0.045872	17.456055	-45.715332	-30.685425
C:\Users\cware\Desktop\Steller20November\TagTesting20Nov2013\M16.DSG	11-1-2013	16:30:22	344189.000000	6883.780000	0.753906	0.363281	-0.335938	-0.252294	-0.263303	0.060550	22.583008	-27.862549	-36.361694
C:\Users\cware\Desktop\Steller20November\TagTesting20Nov2013\M16.DSG	11-1-2013	16:30:22	344190.000000	6883.800000	0.785156	0.394531	-0.328125	-0.255046	-0.258716	0.065138	23.025513	-18.524170	-45.547485
C:\Users\cware\Desktop\Steller20November\TagTesting20Nov2013\M16.DSG	11-1-2013	16:30:22	344191.000000	6883.820000	0.832031	0.417969	-0.273438	-0.260550	-0.249541	0.073394	21.301270	-22.750854	-51.666260
C:\Users\cware\Desktop\Steller20November\TagTesting20Nov2013\M16.DSG	11-1-2013	16:30:22	344192.000000	6883.840000	0.906250	0.394531	-0.234375	-0.262385	-0.243119	0.080734	18.890381	-35.125732	-57.342529
C:\Users\cware\Desktop\Steller20November\TagTesting20Nov2013\M16.DSG	11-1-2013	16:30:22	344193.000000	6883.860000	0.914063	0.351563	-0.277344	-0.266972	-0.233028	0.091743	19.287109	-38.635254	-57.922363
C:\Users\cware\Desktop\Steller20November\TagTesting20Nov2013\M16.DSG	11-1-2013	16:30:22	344194.000000	6883.880000	0.921875	0.257813	-0.289063	-0.274312	-0.224771	0.098165	20.233154	-55.007935	-58.776855
C:\Users\cware\Desktop\Steller20November\TagTesting20Nov2013\M16.DSG	11-1-2013	16:30:22	344195.000000	6883.900000	0.851563	0.292969	-0.324219	-0.277064	-0.219266	0.105505	25.390625	-54.718018	-60.241699
C:\Users\cware\Desktop\Steller20November\TagTesting20Nov2013\M16.DSG	11-1-2013	16:30:22	344196.000000	6883.920000	0.820313	0.285156	-0.359375	-0.280734	-0.206422	0.122936	34.576416	-65.948486	-62.057495
C:\Users\cware\Desktop\Steller20November\TagTesting20Nov2013\M16.DSG	11-1-2013	16:30:22	344197.000000	6883.940000	0.796875	0.351563	-0.386719	-0.282569	-0.200000	0.134862	33.996582	-72.708130	-58.258057
C:\Users\cware\Desktop\Steller20November\TagTesting20Nov2013\M16.DSG	11-1-2013	16:30:22	344198.000000	6883.960000	0.742188	0.378906	-0.445313	-0.285321	-0.187156	0.155963	43.914795	-74.142456	-53.771973
C:\Users\cware\Desktop\Steller20November\TagTesting20Nov2013\M16.DSG	11-1-2013	16:30:22	344199.000000	6883.980000	0.695313	0.339844	-0.480469	-0.283486	-0.180734	0.167890	59.280396	-64.285278	-54.229736
C:\Users\cware\Desktop\Steller20November\TagTesting20Nov2013\M16.DSG	11-1-2013	16:30:22	344200.000000	6884.000000	0.675781	0.332031	-0.558594	-0.285321	-0.166055	0.185321	62.911987	-44.219971	-47.988892
C:\Users\cware\Desktop\Steller20November\TagTesting20Nov2013\M16.DSG	11-1-2013	16:30:22	344201.000000	6884.020000	0.648438	0.300781	-0.515625	-0.285321	-0.159633	0.194495	59.249878	-16.815186	-43.136597
C:\Users\cware\Desktop\Steller20November\TagTesting20Nov2013\M16.DSG	11-1-2013	16:30:22	344202.000000	6884.040000	0.687500	0.265625	-0.476563	-0.287156	-0.146789	0.205505	64.895630	-8.163452	-41.839600
C:\Users\cware\Desktop\Steller20November\TagTesting20Nov2013\M16.DSG	11-1-2013	16:30:22	344203.000000	6884.060000	0.742188	0.183594	-0.472656	-0.288073	-0.140367	0.210092	64.743042	-14.373779	-44.738770
C:\Users\cware\Desktop\Steller20November\TagTesting20Nov2013\M16.DSG	11-1-2013	16:30:22	344204.000000	6884.080000	0.761719	0.062500	-0.511719	-0.291743	-0.124771	0.220183	56.320190	-14.038086	-50.140381
C:\Users\cware\Desktop\Steller20November\TagTesting20Nov2013\M16.DSG	11-1-2013	16:30:22	344205.000000	6884.100000	0.746094	-0.007813	-0.531250	-0.294495	-0.116514	0.223853	38.375854	-16.189575	-55.862427
C:\Users\cware\Desktop\Steller20November\TagTesting20Nov2013\M16.DSG	11-1-2013	16:30:22	344206.000000	6884.120000	0.722656	-0.035156	-0.496094	-0.298165	-0.100000	0.229358	14.724731	-6.042480	-65.231323
C:\Users\cware\Desktop\Steller20November\TagTesting20Nov2013\M16.DSG	11-1-2013	16:30:22	344207.000000	6884.140000	0.710938	-0.035156	-0.472656	-0.301835	-0.090826	0.231193	0.137329	-0.747681	-66.986084
C:\Users\cware\Desktop\Steller20November\TagTesting20Nov2013\M16.DSG	11-1-2013	16:30:22	344208.000000	6884.160000	0.726563	-0.062500	-0.503906	-0.305505	-0.073394	0.228440	-10.437012	5.203247	-65.322876
C:\Users\cware\Desktop\Steller20November\TagTesting20Nov2013\M16.DSG	11-1-2013	16:30:22	344209.000000	6884.180000	0.812500	-0.078125	-0.460938	-0.310092	-0.066972	0.227523	-7.232666	0.839233	-66.009521
C:\Users\cware\Desktop\Steller20November\TagTesting20Nov2013\M16.DSG	11-1-2013	16:30:22	344210.000000	6884.200000	0.847656	-0.066406	-0.460938	-0.313761	-0.049541	0.225688	5.249023	-0.671387	-65.414429
C:\Users\cware\Desktop\Steller20November\TagTesting20Nov2013\M16.DSG	11-1-2013	16:30:22	344211.000000	6884.220000	0.835938	-0.066406	-0.464844	-0.313761	-0.041284	0.227523	9.948730	-4.669189	-60.150146
C:\Users\cware\Desktop\Steller20November\TagTesting20Nov2013\M16.DSG	11-1-2013	16:30:22	344212.000000	6884.240000	0.742188	-0.113281	-0.464844	-0.315596	-0.026606	0.227523	1.556396	7.781982	-49.758911
C:\Users\cware\Desktop\Steller20November\TagTesting20Nov2013\M16.DSG	11-1-2013	16:30:22	344213.000000	6884.260000	0.714844	-0.199219	-0.414063	-0.317431	-0.021101	0.224771	-13.092041	14.328003	-44.448853
C:\Users\cware\Desktop\Steller20November\TagTesting20Nov2013\M16.DSG	11-1-2013	16:30:22	344214.000000	6884.280000	0.835938	-0.273438	-0.359375	-0.319266	-0.011009	0.222018	-26.779175	-7.415771	-43.426514
C:\Users\cware\Desktop\Steller20November\TagTesting20Nov2013\M16.DSG	11-1-2013	16:30:22	344215.000000	6884.300000	0.917969	-0.347656	-0.425781	-0.319266	-0.007339	0.222936	-28.701782	-11.627197	-38.391113
C:\Users\cware\Desktop\Steller20November\TagTesting20Nov2013\M16.DSG	11-1-2013	16:30:22	344216.000000	6884.320000	0.867188	-0.410156	-0.484375	-0.320183	-0.001835	0.222936	-29.235840	-3.204346	-28.579712
C:\Users\cware\Desktop\Steller20November\TagTesting20Nov2013\M16.DSG	11-1-2013	16:30:22	344217.000000	6884.340000	0.882813	-0.492188	-0.433594	-0.320183	0.000917	0.223853	-40.161133	-2.059937	-21.423340
C:\Users\cware\Desktop\Steller20November\TagTesting20Nov2013\M16.DSG	11-1-2013	16:30:22	344218.000000	6884.360000	0.906250	-0.523438	-0.425781	-0.321101	0.001835	0.222018	-51.544189	-8.178711	-13.366699
C:\Users\cware\Desktop\Steller20November\TagTesting20Nov2013\M16.DSG	11-1-2013	16:30:22	344219.000000	6884.380000	0.953125	-0.453125	-0.457031	-0.322018	0.000000	0.224771	-53.115845	-20.385742	-10.116577
C:\Users\cware\Desktop\Steller20November\TagTesting20Nov2013\M16.DSG	11-1-2013	16:30:22	344220.000000	6884.400000	0.937500	-0.308594	-0.617188	-0.322018	0.000000	0.226606	-46.890259	-30.288696	-6.195068
C:\Users\cware\Desktop\Steller20November\TagTesting20Nov2013\M16.DSG	11-1-2013	16:30:22	344221.000000	6884.420000	0.937500	-0.308594	-0.617188	-0.319266	-0.002752	0.233028	-27.801514	-32.638550	-2.685547
C:\Users\cware\Desktop\Steller20November\TagTesting20Nov2013\M16.DSG	11-1-2013	16:30:22	344222.000000	6884.440000	0.855469	-0.222656	-0.660156	-0.317431	-0.003670	0.235780	-11.383057	-24.734497	4.440308
C:\Users\cware\Desktop\Steller20November\TagTesting20Nov2013\M16.DSG	11-1-2013	16:30:22	344223.000000	6884.460000	0.859375	-0.292969	-0.757813	-0.316514	-0.007339	0.239450	-13.763428	-28.366089	13.305664
C:\Users\cware\Desktop\Steller20November\TagTesting20Nov2013\M16.DSG	11-1-2013	16:30:22	344224.000000	6884.480000	0.777344	-0.312500	-0.679688	-0.313761	-0.011009	0.244037	-16.052246	-24.658203	20.584106
C:\Users\cware\Desktop\Steller20November\TagTesting20Nov2013\M16.DSG	11-1-2013	16:30:22	344225.000000	6884.500000	0.656250	-0.441406	-0.753906	-0.311009	-0.021101	0.247706	-20.736694	-6.332397	37.963867
C:\Users\cware\Desktop\Steller20November\TagTesting20Nov2013\M16.DSG	11-1-2013	16:30:22	344226.000000	6884.520000	0.687500	-0.527344	-0.726563	-0.311009	-0.028440	0.246789	-32.089233	-5.020142	54.214478
C:\Users\cware\Desktop\Steller20November\TagTesting20Nov2013\M16.DSG	11-1-2013	16:30:22	344227.000000	6884.540000	0.773438	-0.453125	-0.675781	-0.307339	-0.045872	0.245872	-37.582397	-6.652832	59.677124
C:\Users\cware\Desktop\Steller20November\TagTesting20Nov2013\M16.DSG	11-1-2013	16:30:22	344228.000000	6884.560000	0.867188	-0.402344	-0.703125	-0.306422	-0.055963	0.246789	-32.760620	0.823975	62.622070
C:\Users\cware\Desktop\Steller20November\TagTesting20Nov2013\M16.DSG	11-1-2013	16:30:22	344229.000000	6884.580000	1.003906	-0.332031	-0.625000	-0.302752	-0.075229	0.244037	-45.288086	-3.768921	56.411743
C:\Users\cware\Desktop\Steller20November\TagTesting20Nov2013\M16.DSG	11-1-2013	16:30:22	344230.000000	6884.600000	0.992188	-0.246094	-0.562500	-0.300917	-0.085321	0.242202	-70.129395	-9.445190	50.521851
C:\Users\cware\Desktop\Steller20November\TagTesting20Nov2013\M16.DSG	11-1-2013	16:30:22	344231.000000	6884.620000	0.914063	-0.238281	-0.527344	-0.298165	-0.102752	0.240367	-83.450317	-3.601074	53.894043
C:\Users\cware\Desktop\Steller20November\TagTesting20Nov2013\M16.DSG	11-1-2013	16:30:22	344232.000000	6884.640000	0.914063	-0.191406	-0.492188	-0.293578	-0.114679	0.236697	-75.439453	-10.314941	70.358276
C:\Users\cware\Desktop\Steller20November\TagTesting20Nov2013\M16.DSG	11-1-2013	16:30:22	344233.000000	6884.660000	0.902344	-0.101563	-0.519531	-0.289908	-0.128440	0.233945	-60.531616	-13.839722	88.653564
C:\Users\cware\Desktop\Steller20November\TagTesting20Nov2013\M16.DSG	11-1-2013	16:30:22	344234.000000	6884.680000	0.898438	0.000000	-0.531250	-0.280734	-0.153211	0.231193	-41.687012	-25.497437	102.493286
C:\Users\cware\Desktop\Steller20November\TagTesting20Nov2013\M16.DSG	11-1-2013	16:30:22	344235.000000	6884.700000	0.843750	0.074219	-0.574219	-0.274312	-0.168807	0.233028	-25.924683	-27.069092	107.254028
C:\Users\cware\Desktop\Steller20November\TagTesting20Nov2013\M16.DSG	11-1-2013	16:30:22	344236.000000	6884.720000	0.820313	0.160156	-0.601563	-0.260550	-0.196330	0.235780	-11.840820	-31.173706	103.790283
C:\Users\cware\Desktop\Steller20November\TagTesting20Nov2013\M16.DSG	11-1-2013	16:30:22	344237.000000	6884.740000	0.769531	0.214844	-0.628906	-0.252294	-0.209174	0.239450	-4.608154	-29.617310	97.824097
C:\Users\cware\Desktop\Steller20November\TagTesting20Nov2013\M16.DSG	11-1-2013	16:30:22	344238.000000	6884.760000	0.750000	0.234375	-0.675781	-0.236697	-0.232110	0.245872	1.815796	-27.465820	87.982178
C:\Users\cware\Desktop\Steller20November\TagTesting20Nov2013\M16.DSG	11-1-2013	16:30:22	344239.000000	6884.780000	0.742188	0.246094	-0.695313	-0.230275	-0.240367	0.247706	4.913330	-25.466919	80.169678
C:\Users\cware\Desktop\Steller20November\TagTesting20Nov2013\M16.DSG	11-1-2013	16:30:22	344240.000000	6884.800000	0.703125	0.257813	-0.695313	-0.215596	-0.256881	0.255963	11.077881	-21.408081	69.946289
C:\Users\cware\Desktop\Steller20November\TagTesting20Nov2013\M16.DSG	11-1-2013	16:30:22	344241.000000	6884.820000	0.707031	0.250000	-0.695313	-0.210092	-0.264220	0.258716	16.387939	-17.059326	64.910889
C:\Users\cware\Desktop\Steller20November\TagTesting20Nov2013\M16.DSG	11-1-2013	16:30:22	344242.000000	6884.840000	0.703125	0.250000	-0.691406	-0.198165	-0.274312	0.265138	23.895264	-12.207031	60.836792
C:\Users\cware\Desktop\Steller20November\TagTesting20Nov2013\M16.DSG	11-1-2013	16:30:22	344243.000000	6884.860000	0.707031	0.261719	-0.667969	-0.192661	-0.281651	0.268807	29.861450	-6.530762	58.364868
C:\Users\cware\Desktop\Steller20November\TagTesting20Nov2013\M16.DSG	11-1-2013	16:30:22	344244.000000	6884.880000	0.730469	0.292969	-0.660156	-0.182569	-0.289908	0.276147	35.476685	-6.118774	54.168701
C:\Users\cware\Desktop\Steller20November\TagTesting20Nov2013\M16.DSG	11-1-2013	16:30:22	344245.000000	6884.900000	0.765625	0.320313	-0.707031	-0.179817	-0.293578	0.280734	32.958984	-13.198853	49.514771
C:\Users\cware\Desktop\Steller20November\TagTesting20Nov2013\M16.DSG	11-1-2013	16:30:22	344246.000000	6884.920000	0.753906	0.335938	-0.746094	-0.169725	-0.299083	0.288073	31.143188	-13.229370	43.746948
C:\Users\cware\Desktop\Steller20November\TagTesting20Nov2013\M16.DSG	11-1-2013	16:30:22	344247.000000	6884.940000	0.757813	0.371094	-0.746094	-0.162385	-0.301835	0.292661	29.052734	-19.042969	41.198730
C:\Users\cware\Desktop\Steller20November\TagTesting20Nov2013\M16.DSG	11-1-2013	16:30:22	344248.000000	6884.960000	0.753906	0.453125	-0.726563	-0.153211	-0.306422	0.300917	23.681641	-20.263672	42.404175
C:\Users\cware\Desktop\Steller20November\TagTesting20Nov2013\M16.DSG	11-1-2013	16:30:22	344249.000000	6884.980000	0.753906	0.453125	-0.726563	-0.149541	-0.308257	0.304587	21.240234	-21.209717	43.228149
C:\Users\cware\Desktop\Steller20November\TagTesting20Nov2013\M16.DSG	11-1-2013	16:30:22	344250.000000	6885.000000	0.781250	0.453125	-0.769531	-0.139450	-0.314679	0.311927	13.824463	-31.646729	42.465210
C:\Users\cware\Desktop\Steller20November\TagTesting20Nov2013\M16.DSG	11-1-2013	16:30:22	344251.000000	6885.020000	0.773438	0.441406	-0.804688	-0.133028	-0.317431	0.316514	6.439209	-40.298462	38.619995
C:\Users\cware\Desktop\Steller20November\TagTesting20Nov2013\M16.DSG	11-1-2013	16:30:22	344252.000000	6885.040000	0.718750	0.429688	-0.820313	-0.122018	-0.322936	0.324771	-1.068115	-42.572021	33.508301
C:\Users\cware\Desktop\Steller20November\TagTesting20Nov2013\M16.DSG	11-1-2013	16:30:22	344253.000000	6885.060000	0.679688	0.437500	-0.839844	-0.116514	-0.325688	0.328440	-5.447388	-37.033081	30.029297
C:\Users\cware\Desktop\Steller20November\TagTesting20Nov2013\M16.DSG	11-1-2013	16:30:22	344254.000000	6885.080000	0.648438	0.484375	-0.894531	-0.111927	-0.331193	0.333028	-3.311157	-20.401001	25.772095
C:\Users\cware\Desktop\Steller20November\TagTesting20Nov2013\M16.DSG	11-1-2013	16:30:22	344255.000000	6885.100000	0.660156	0.539063	-0.984375	-0.103670	-0.331193	0.333945	4.013062	-7.186890	21.026611
C:\Users\cware\Desktop\Steller20November\TagTesting20Nov2013\M16.DSG	11-1-2013	16:30:22	344256.000000	6885.120000	0.699219	0.601563	-0.960938	-0.100917	-0.333945	0.334862	18.447876	9.109497	15.029907
C:\Users\cware\Desktop\Steller20November\TagTesting20Nov2013\M16.DSG	11-1-2013	16:30:22	344257.000000	6885.140000	0.792969	0.640625	-0.929688	-0.099083	-0.332110	0.338532	38.955688	5.813599	6.912231
C:\Users\cware\Desktop\Steller20November\TagTesting20Nov2013\M16.DSG	11-1-2013	16:30:22	344258.000000	6885.160000	0.808594	0.628906	-0.921875	-0.099083	-0.328440	0.342202	54.016113	3.707886	-1.754761
C:\Users\cware\Desktop\Steller20November\TagTesting20Nov2013\M16.DSG	11-1-2013	16:30:22	344259.000000	6885.180000	0.847656	0.613281	-0.906250	-0.100000	-0.321101	0.353211	61.660767	1.205444	-12.908936
C:\Users\cware\Desktop\Steller20November\TagTesting20Nov2013\M16.DSG	11-1-2013	16:30:22	344260.000000	6885.200000	0.863281	0.582031	-0.914063	-0.100000	-0.315596	0.358716	64.285278	-2.349854	-23.300171
C:\Users\cware\Desktop\Steller20November\TagTesting20Nov2013\M16.DSG	11-1-2013	16:30:22	344261.000000	6885.220000	0.812500	0.511719	-0.949219	-0.102752	-0.303670	0.371560	66.497803	-0.259399	-28.152466
C:\Users\cware\Desktop\Steller20November\TagTesting20Nov2013\M16.DSG	11-1-2013	16:30:22	344262.000000	6885.240000	0.707031	0.417969	-0.984375	-0.105505	-0.296330	0.377064	65.231323	17.807007	-27.145386
C:\Users\cware\Desktop\Steller20November\TagTesting20Nov2013\M16.DSG	11-1-2013	16:30:22	344263.000000	6885.260000	0.699219	0.296875	-1.015625	-0.112844	-0.282569	0.387156	55.923462	28.305054	-24.597168
C:\Users\cware\Desktop\Steller20November\TagTesting20Nov2013\M16.DSG	11-1-2013	16:30:22	344264.000000	6885.280000	0.750000	0.199219	-1.019531	-0.117431	-0.277064	0.388073	43.792725	32.485962	-22.628784
C:\Users\cware\Desktop\Steller20November\TagTesting20Nov2013\M16.DSG	11-1-2013	16:30:22	344265.000000	6885.300000	0.765625	0.117188	-0.984375	-0.125688	-0.266972	0.389908	32.943726	35.934448	-21.331787
C:\Users\cware\Desktop\Steller20November\TagTesting20Nov2013\M16.DSG	11-1-2013	16:30:22	344266.000000	6885.320000	0.769531	0.082031	-0.964844	-0.128440	-0.264220	0.389908	23.284912	40.802002	-19.943237
C:\Users\cware\Desktop\Steller20November\TagTesting20Nov2013\M16.DSG	11-1-2013	16:30:22	344267.000000	6885.340000	0.808594	0.109375	-0.960938	-0.134862	-0.257798	0.385321	18.203735	40.420532	-20.034790
C:\Users\cware\Desktop\Steller20November\TagTesting20Nov2013\M16.DSG	11-1-2013	16:30:22	344268.000000	6885.360000	0.828125	0.132813	-0.917969	-0.142202	-0.254128	0.384404	11.627197	37.414551	-18.722534
C:\Users\cware\Desktop\Steller20November\TagTesting20Nov2013\M16.DSG	11-1-2013	16:30:22	344269.000000	6885.380000	0.859375	0.152344	-0.851563	-0.145872	-0.252294	0.380734	14.678955	35.858154	-18.768311
C:\Users\cware\Desktop\Steller20November\TagTesting20Nov2013\M16.DSG	11-1-2013	16:30:22	344270.000000	6885.400000	0.851563	0.140625	-0.832031	-0.153211	-0.246789	0.377982	22.521973	36.239624	-12.939453
C:\Users\cware\Desktop\Steller20November\TagTesting20Nov2013\M16.DSG	11-1-2013	16:30:22	344271.000000	6885.420000	0.839844	0.082031	-0.835938	-0.156881	-0.244037	0.375229	24.627686	36.102295	-6.896973
C:\Users\cware\Desktop\Steller20November\TagTesting20Nov2013\M16.DSG	11-1-2013	16:30:22	344272.000000	6885.440000	0.855469	0.046875	-0.777344	-0.162385	-0.240367	0.373394	23.788452	36.361694	-2.670288
C:\Users\cware\Desktop\Steller20November\TagTesting20Nov2013\M16.DSG	11-1-2013	16:30:22	344273.000000	6885.460000	0.839844	-0.031250	-0.765625	-0.164220	-0.237615	0.371560	13.031006	36.987305	2.548218
C:\Users\cware\Desktop\Steller20November\TagTesting20Nov2013\M16.DSG	11-1-2013	16:30:22	344274.000000	6885.480000	0.792969	-0.109375	-0.781250	-0.167890	-0.238532	0.366055	-9.689331	42.205811	8.514404
C:\Users\cware\Desktop\Steller20November\TagTesting20Nov2013\M16.DSG	11-1-2013	16:30:22	344275.000000	6885.500000	0.824219	-0.160156	-0.832031	-0.170642	-0.241284	0.361468	-26.840210	24.047852	14.312744
C:\Users\cware\Desktop\Steller20November\TagTesting20Nov2013\M16.DSG	11-1-2013	16:30:22	344276.000000	6885.520000	1.046875	0.097656	-0.906250	-0.170642	-0.245872	0.355046	-36.453247	-1.861572	14.068604
C:\Users\cware\Desktop\Steller20November\TagTesting20Nov2013\M16.DSG	11-1-2013	16:30:22	344277.000000	6885.540000	1.027344	0.171875	-0.792969	-0.168807	-0.250459	0.352294	-18.676758	-14.678955	14.892578
C:\Users\cware\Desktop\Steller20November\TagTesting20Nov2013\M16.DSG	11-1-2013	16:30:22	344278.000000	6885.560000	1.054688	0.031250	-0.414063	-0.164220	-0.253211	0.352294	11.352539	-19.348145	13.427734
C:\Users\cware\Desktop\Steller20November\TagTesting20Nov2013\M16.DSG	11-1-2013	16:30:22	344279.000000	6885.580000	1.113281	-0.078125	-0.113281	-0.161468	-0.254128	0.355963	3.692627	-62.698364	7.614136
C:\Users\cware\Desktop\Steller20November\TagTesting20Nov2013\M16.DSG	11-1-2013	16:30:22	344280.000000	6885.600000	0.777344	0.027344	-0.273438	-0.151376	-0.254128	0.369725	10.223389	-71.594238	7.705688
C:\Users\cware\Desktop\Steller20November\TagTesting20Nov2013\M16.DSG	11-1-2013	16:30:22	344281.000000	6885.620000	0.097656	0.175781	-0.625000	-0.146789	-0.256881	0.377982	20.568848	-15.411377	16.448975
C:\Users\cware\Desktop\Steller20November\TagTesting20Nov2013\M16.DSG	11-1-2013	16:30:22	344282.000000	6885.640000	-0.039063	0.355469	-0.890625	-0.148624	-0.253211	0.379817	56.457520	78.033447	15.563965
C:\Users\cware\Desktop\Steller20November\TagTesting20Nov2013\M16.DSG	11-1-2013	16:30:22	344283.000000	6885.660000	0.593750	0.246094	-0.859375	-0.151376	-0.250459	0.377064	34.317017	29.296875	-3.707886
C:\Users\cware\Desktop\Steller20November\TagTesting20Nov2013\M16.DSG	11-1-2013	16:30:22	344284.000000	6885.680000	0.546875	0.085938	-0.789063	-0.153211	-0.247706	0.376147	-0.839233	7.446289	-0.930786
C:\Users\cware\Desktop\Steller20November\TagTesting20Nov2013\M16.DSG	11-1-2013	16:30:22	344285.000000	6885.700000	0.472656	0.148438	-0.687500	-0.152294	-0.246789	0.377064	11.657715	14.587402	2.334595
C:\Users\cware\Desktop\Steller20November\TagTesting20Nov2013\M16.DSG	11-1-2013	16:30:22	344286.000000	6885.720000	0.609375	0.250000	-0.746094	-0.155046	-0.244037	0.375229	43.640137	37.734985	3.326416
C:\Users\cware\Desktop\Steller20November\TagTesting20Nov2013\M16.DSG	11-1-2013	16:30:22	344287.000000	6885.740000	0.886719	0.203125	-0.710938	-0.155963	-0.241284	0.376147	36.544800	18.020630	6.683350
C:\Users\cware\Desktop\Steller20November\TagTesting20Nov2013\M16.DSG	11-1-2013	16:30:22	344288.000000	6885.760000	0.859375	0.109375	-0.726563	-0.155963	-0.240367	0.378899	-4.486084	-2.624512	12.207031
C:\Users\cware\Desktop\Steller20November\TagTesting20Nov2013\M16.DSG	11-1-2013	16:30:22	344289.000000	6885.780000	0.847656	0.074219	-0.644531	-0.154128	-0.243119	0.377982	-32.257080	-24.871826	8.972168
C:\Users\cware\Desktop\Steller20November\TagTesting20Nov2013\M16.DSG	11-1-2013	16:30:22	344290.000000	6885.800000	0.890625	0.140625	-0.605469	-0.147706	-0.250459	0.377982	-51.712036	-51.284790	3.936768
C:\Users\cware\Desktop\Steller20November\TagTesting20Nov2013\M16.DSG	11-1-2013	16:30:22	344291.000000	6885.820000	0.855469	0.265625	-0.664063	-0.144954	-0.254128	0.380734	-50.125122	-60.058594	-4.394531
C:\Users\cware\Desktop\Steller20November\TagTesting20Nov2013\M16.DSG	11-1-2013	16:30:22	344292.000000	6885.840000	0.808594	0.253906	-0.773438	-0.140367	-0.256881	0.380734	-37.490845	-60.195923	-17.379761
C:\Users\cware\Desktop\Steller20November\TagTesting20Nov2013\M16.DSG	11-1-2013	16:30:22	344293.000000	6885.860000	0.617188	0.179688	-0.851563	-0.135780	-0.256881	0.385321	-25.482178	-31.494141	-20.980835
C:\Users\cware\Desktop\Steller20November\TagTesting20Nov2013\M16.DSG	11-1-2013	16:30:22	344294.000000	6885.880000	0.558594	0.156250	-0.867188	-0.135780	-0.257798	0.385321	-18.997192	-13.504028	-13.870239
C:\Users\cware\Desktop\Steller20November\TagTesting20Nov2013\M16.DSG	11-1-2013	16:30:22	344295.000000	6885.900000	0.652344	0.203125	-0.773438	-0.135780	-0.256881	0.385321	-18.402100	-24.688721	-9.155273
C:\Users\cware\Desktop\Steller20November\TagTesting20Nov2013\M16.DSG	11-1-2013	16:30:22	344296.000000	6885.920000	0.753906	0.300781	-0.750000	-0.133945	-0.259633	0.388073	-15.533447	-45.074463	-9.490967
C:\Users\cware\Desktop\Steller20November\TagTesting20Nov2013\M16.DSG	11-1-2013	16:30:22	344297.000000	6885.940000	0.769531	0.371094	-0.695313	-0.127523	-0.257798	0.394495	-5.264282	-51.635742	-8.026123
C:\Users\cware\Desktop\Steller20November\TagTesting20Nov2013\M16.DSG	11-1-2013	16:30:22	344298.000000	6885.960000	0.792969	0.312500	-0.738281	-0.122936	-0.257798	0.398165	1.419067	-55.541992	-3.082275
C:\Users\cware\Desktop\Steller20November\TagTesting20Nov2013\M16.DSG	11-1-2013	16:30:22	344299.000000	6885.980000	0.816406	0.203125	-0.828125	-0.114679	-0.257798	0.409174	5.401611	-55.664063	0.747681
C:\Users\cware\Desktop\Steller20November\TagTesting20Nov2013\M16.DSG	11-1-2013	16:30:22	344300.000000	6886.000000	0.753906	0.078125	-0.875000	-0.111009	-0.257798	0.413761	11.962891	-49.102783	3.738403
C:\Users\cware\Desktop\Steller20November\TagTesting20Nov2013\M16.DSG	11-1-2013	16:30:22	344301.000000	6886.020000	0.718750	0.054688	-0.886719	-0.102752	-0.257798	0.424771	8.468628	-53.421021	5.355835
C:\Users\cware\Desktop\Steller20November\TagTesting20Nov2013\M16.DSG	11-1-2013	16:30:22	344302.000000	6886.040000	0.699219	0.125000	-0.929688	-0.097248	-0.255963	0.428440	16.967773	-50.857544	9.765625
C:\Users\cware\Desktop\Steller20November\TagTesting20Nov2013\M16.DSG	11-1-2013	16:30:22	344303.000000	6886.060000	0.699219	0.125000	-0.929688	-0.087156	-0.254128	0.440367	26.885986	-46.661377	14.175415
C:\Users\cware\Desktop\Steller20November\TagTesting20Nov2013\M16.DSG	11-1-2013	16:30:22	344304.000000	6886.080000	0.648438	0.003906	-1.019531	-0.081651	-0.253211	0.447706	14.770508	-40.451050	20.355225
C:\Users\cware\Desktop\Steller20November\TagTesting20Nov2013\M16.DSG	11-1-2013	16:30:22	344305.000000	6886.100000	0.578125	0.003906	-0.945313	-0.077982	-0.254128	0.455046	7.537842	-35.491943	25.573730
C:\Users\cware\Desktop\Steller20November\TagTesting20Nov2013\M16.DSG	11-1-2013	16:30:22	344306.000000	6886.120000	0.593750	-0.039063	-0.960938	-0.066055	-0.255046	0.457798	-1.831055	-31.341553	36.605835
C:\Users\cware\Desktop\Steller20November\TagTesting20Nov2013\M16.DSG	11-1-2013	16:30:22	344307.000000	6886.140000	0.660156	-0.035156	-0.972656	-0.060550	-0.257798	0.459633	-11.322021	-30.532837	42.327881
C:\Users\cware\Desktop\Steller20November\TagTesting20Nov2013\M16.DSG	11-1-2013	16:30:22	344308.000000	6886.160000	0.703125	0.050781	-0.992188	-0.049541	-0.264220	0.462385	-15.319824	-37.078857	37.704468
C:\Users\cware\Desktop\Steller20November\TagTesting20Nov2013\M16.DSG	11-1-2013	16:30:22	344309.000000	6886.180000	0.691406	0.191406	-1.042969	-0.042202	-0.268807	0.464220	-16.784668	-31.494141	33.187866
C:\Users\cware\Desktop\Steller20November\TagTesting20Nov2013\M16.DSG	11-1-2013	16:30:22	344310.000000	6886.200000	0.671875	0.300781	-1.062500	-0.032110	-0.276147	0.465138	-11.856079	-23.147583	32.745361
C:\Users\cware\Desktop\Steller20November\TagTesting20Nov2013\M16.DSG	11-1-2013	16:30:22	344311.000000	6886.220000	0.699219	0.355469	-1.054688	-0.026606	-0.278899	0.466055	-9.170532	-18.981934	31.463623
C:\Users\cware\Desktop\Steller20November\TagTesting20Nov2013\M16.DSG	11-1-2013	16:30:22	344312.000000	6886.240000	0.742188	0.328125	-1.050781	-0.018349	-0.282569	0.466055	-2.609253	-17.852783	29.327393
C:\Users\cware\Desktop\Steller20November\TagTesting20Nov2013\M16.DSG	11-1-2013	16:30:22	344313.000000	6886.260000	0.773438	0.273438	-1.023438	-0.013761	-0.283486	0.468807	4.165649	-22.552490	31.005859
C:\Users\cware\Desktop\Steller20November\TagTesting20Nov2013\M16.DSG	11-1-2013	16:30:22	344314.000000	6886.280000	0.761719	0.261719	-1.007813	-0.003670	-0.285321	0.474312	12.329102	-24.719238	28.030396
C:\Users\cware\Desktop\Steller20November\TagTesting20Nov2013\M16.DSG	11-1-2013	16:30:22	344315.000000	6886.300000	0.718750	0.269531	-1.003906	0.000000	-0.286239	0.476147	11.322021	-24.566650	22.796631
C:\Users\cware\Desktop\Steller20November\TagTesting20Nov2013\M16.DSG	11-1-2013	16:30:22	344316.000000	6886.320000	0.656250	0.273438	-1.023438	0.008257	-0.285321	0.480734	9.536743	-15.335083	18.371582
C:\Users\cware\Desktop\Steller20November\TagTesting20Nov2013\M16.DSG	11-1-2013	16:30:22	344317.000000	6886.340000	0.617188	0.277344	-1.003906	0.011927	-0.285321	0.481651	11.383057	-11.444092	16.296387
C:\Users\cware\Desktop\Steller20November\TagTesting20Nov2013\M16.DSG	11-1-2013	16:30:22	344318.000000	6886.360000	0.613281	0.277344	-1.003906	0.016514	-0.282569	0.485321	18.081665	-11.550903	13.946533
C:\Users\cware\Desktop\Steller20November\TagTesting20Nov2013\M16.DSG	11-1-2013	16:30:22	344319.000000	6886.380000	0.582031	0.265625	-0.996094	0.018349	-0.281651	0.488991	30.029297	-10.726929	12.268066
C:\Users\cware\Desktop\Steller20November\TagTesting20Nov2013\M16.DSG	11-1-2013	16:30:22	344320.000000	6886.400000	0.515625	0.253906	-0.988281	0.022936	-0.275229	0.497248	40.557861	-7.415771	10.894775
C:\Users\cware\Desktop\Steller20November\TagTesting20Nov2013\M16.DSG	11-1-2013	16:30:22	344321.000000	6886.420000	0.460938	0.226563	-1.007813	0.024771	-0.270642	0.500000	41.809082	-1.464844	10.650635
C:\Users\cware\Desktop\Steller20November\TagTesting20Nov2013\M16.DSG	11-1-2013	16:30:22	344322.000000	6886.440000	0.406250	0.183594	-1.019531	0.025688	-0.262385	0.508257	40.878296	5.050659	8.819580
C:\Users\cware\Desktop\Steller20November\TagTesting20Nov2013\M16.DSG	11-1-2013	16:30:22	344323.000000	6886.460000	0.367188	0.152344	-0.980469	0.025688	-0.257798	0.511009	40.344238	11.138916	1.342773
C:\Users\cware\Desktop\Steller20November\TagTesting20Nov2013\M16.DSG	11-1-2013	16:30:22	344324.000000	6886.480000	0.453125	0.121094	-0.929688	0.023853	-0.248624	0.518349	46.432495	2.838135	-9.933472
C:\Users\cware\Desktop\Steller20November\TagTesting20Nov2013\M16.DSG	11-1-2013	16:30:22	344325.000000	6886.500000	0.578125	0.097656	-0.972656	0.024771	-0.243119	0.523853	49.835205	-28.503418	-11.245728
C:\Users\cware\Desktop\Steller20November\TagTesting20Nov2013\M16.DSG	11-1-2013	16:30:22	344326.000000	6886.520000	0.554688	0.097656	-1.011719	0.029358	-0.232110	0.533945	43.914795	-39.947510	-6.820679
C:\Users\cware\Desktop\Steller20November\TagTesting20Nov2013\M16.DSG	11-1-2013	16:30:22	344327.000000	6886.540000	0.484375	0.066406	-1.031250	0.034862	-0.225688	0.539450	33.950806	-46.051025	-12.084961
C:\Users\cware\Desktop\Steller20November\TagTesting20Nov2013\M16.DSG	11-1-2013	16:30:22	344328.000000	6886.560000	0.425781	0.039063	-1.015625	0.042202	-0.216514	0.547706	29.174805	-32.836914	-18.539429
C:\Users\cware\Desktop\Steller20November\TagTesting20Nov2013\M16.DSG	11-1-2013	16:30:22	344329.000000	6886.580000	0.375000	0.074219	-0.960938	0.044037	-0.211927	0.549541	27.130127	-22.430420	-17.150879
C:\Users\cware\Desktop\Steller20November\TagTesting20Nov2013\M16.DSG	11-1-2013	16:30:22	344330.000000	6886.600000	0.410156	0.121094	-0.953125	0.046789	-0.211927	0.555046	17.913818	-20.812988	-5.203247
C:\Users\cware\Desktop\Steller20November\TagTesting20Nov2013\M16.DSG	11-1-2013	16:30:22	344331.000000	6886.620000	0.410156	0.121094	-0.953125	0.047706	-0.203670	0.557798	7.537842	-11.840820	4.776001
C:\Users\cware\Desktop\Steller20November\TagTesting20Nov2013\M16.DSG	11-1-2013	16:30:22	344332.000000	6886.640000	0.343750	0.097656	-0.960938	0.049541	-0.202752	0.557798	-6.607056	2.944946	9.368896
C:\Users\cware\Desktop\Steller20November\TagTesting20Nov2013\M16.DSG	11-1-2013	16:30:22	344333.000000	6886.660000	0.382813	0.097656	-0.968750	0.049541	-0.204587	0.556881	-13.702393	8.789063	7.446289
C:\Users\cware\Desktop\Steller20November\TagTesting20Nov2013\M16.DSG	11-1-2013	16:30:22	344334.000000	6886.680000	0.417969	0.121094	-0.992188	0.048624	-0.205505	0.556881	-20.339966	6.774902	4.776001
C:\Users\cware\Desktop\Steller20November\TagTesting20Nov2013\M16.DSG	11-1-2013	16:30:22	344335.000000	6886.700000	0.429688	0.117188	-1.007813	0.048624	-0.210092	0.555046	-23.147583	1.876831	5.233765
C:\Users\cware\Desktop\Steller20November\TagTesting20Nov2013\M16.DSG	11-1-2013	16:30:22	344336.000000	6886.720000	0.429688	0.136719	-1.050781	0.049541	-0.211927	0.552294	-22.994995	-3.524780	5.126953
C:\Users\cware\Desktop\Steller20November\TagTesting20Nov2013\M16.DSG	11-1-2013	16:30:22	344337.000000	6886.740000	0.386719	0.144531	-1.089844	0.051376	-0.218349	0.550459	-24.826050	0.167847	5.493164
C:\Users\cware\Desktop\Steller20November\TagTesting20Nov2013\M16.DSG	11-1-2013	16:30:22	344338.000000	6886.760000	0.371094	0.140625	-1.121094	0.051376	-0.220183	0.548624	-27.450562	7.034302	3.570557
C:\Users\cware\Desktop\Steller20November\TagTesting20Nov2013\M16.DSG	11-1-2013	16:30:22	344339.000000	6886.780000	0.390625	0.167969	-1.089844	0.049541	-0.224771	0.544954	-28.305054	7.308960	0.183105
C:\Users\cware\Desktop\Steller20November\TagTesting20Nov2013\M16.DSG	11-1-2013	16:30:22	344340.000000	6886.800000	0.371094	0.203125	-1.105469	0.049541	-0.228440	0.542202	-25.344849	12.664795	-5.523682
C:\Users\cware\Desktop\Steller20November\TagTesting20Nov2013\M16.DSG	11-1-2013	16:30:22	344341.000000	6886.820000	0.386719	0.226563	-1.113281	0.045872	-0.231193	0.539450	-20.446777	15.197754	-10.910034
C:\Users\cware\Desktop\Steller20November\TagTesting20Nov2013\M16.DSG	11-1-2013	16:30:22	344342.000000	6886.840000	0.394531	0.269531	-1.128906	0.044037	-0.231193	0.537615	-15.258789	20.233154	-14.129639
C:\Users\cware\Desktop\Steller20November\TagTesting20Nov2013\M16.DSG	11-1-2013	16:30:22	344343.000000	6886.860000	0.433594	0.265625	-1.156250	0.040367	-0.233028	0.533945	-10.910034	21.316528	-14.663696
C:\Users\cware\Desktop\Steller20November\TagTesting20Nov2013\M16.DSG	11-1-2013	16:30:22	344344.000000	6886.880000	0.472656	0.265625	-1.195313	0.033028	-0.230275	0.533028	-3.234863	22.735596	-15.716553
C:\Users\cware\Desktop\Steller20November\TagTesting20Nov2013\M16.DSG	11-1-2013	16:30:22	344345.000000	6886.900000	0.542969	0.230469	-1.210938	0.029358	-0.231193	0.533028	-3.890991	22.796631	-14.739990
C:\Users\cware\Desktop\Steller20November\TagTesting20Nov2013\M16.DSG	11-1-2013	16:30:22	344346.000000	6886.920000	0.554688	0.199219	-1.152344	0.022936	-0.229358	0.530275	-17.242432	25.924683	-10.452271
C:\Users\cware\Desktop\Steller20November\TagTesting20Nov2013\M16.DSG	11-1-2013	16:30:22	344347.000000	6886.940000	0.546875	0.167969	-1.054688	0.019266	-0.232110	0.527523	-33.020020	22.323608	-8.972168
C:\Users\cware\Desktop\Steller20November\TagTesting20Nov2013\M16.DSG	11-1-2013	16:30:22	344348.000000	6886.960000	0.589844	0.148438	-0.996094	0.014679	-0.237615	0.521101	-50.201416	14.526367	-5.233765
C:\Users\cware\Desktop\Steller20November\TagTesting20Nov2013\M16.DSG	11-1-2013	16:30:22	344349.000000	6886.980000	0.625000	0.144531	-1.050781	0.011927	-0.242202	0.517431	-48.995972	2.334595	-8.666992
C:\Users\cware\Desktop\Steller20November\TagTesting20Nov2013\M16.DSG	11-1-2013	16:30:22	344350.000000	6887.000000	0.589844	0.164063	-1.156250	0.011927	-0.248624	0.510092	-23.513794	1.098633	-16.830444
C:\Users\cware\Desktop\Steller20November\TagTesting20Nov2013\M16.DSG	11-1-2013	16:30:22	344351.000000	6887.020000	0.488281	0.171875	-1.203125	0.010092	-0.250459	0.511927	-7.507324	9.506226	-14.877319
C:\Users\cware\Desktop\Steller20November\TagTesting20Nov2013\M16.DSG	11-1-2013	16:30:22	344352.000000	6887.040000	0.414063	0.187500	-1.210938	0.004587	-0.248624	0.508257	-4.226685	20.156860	-8.636475
C:\Users\cware\Desktop\Steller20November\TagTesting20Nov2013\M16.DSG	11-1-2013	16:30:22	344353.000000	6887.060000	0.468750	0.210938	-1.226563	0.001835	-0.248624	0.507339	-4.241943	33.187866	-6.179810
C:\Users\cware\Desktop\Steller20November\TagTesting20Nov2013\M16.DSG	11-1-2013	16:30:22	344354.000000	6887.080000	0.496094	0.238281	-1.191406	-0.005505	-0.247706	0.503670	-3.402710	43.029785	-11.535645
C:\Users\cware\Desktop\Steller20November\TagTesting20Nov2013\M16.DSG	11-1-2013	16:30:22	344355.000000	6887.100000	0.550781	0.250000	-1.125000	-0.011927	-0.247706	0.501835	-2.868652	46.600342	-19.165039
C:\Users\cware\Desktop\Steller20November\TagTesting20Nov2013\M16.DSG	11-1-2013	16:30:22	344356.000000	6887.120000	0.761719	0.171875	-1.066406	-0.022936	-0.245872	0.496330	-1.510620	41.107178	-25.955200
C:\Users\cware\Desktop\Steller20November\TagTesting20Nov2013\M16.DSG	11-1-2013	16:30:22	344357.000000	6887.140000	0.761719	0.171875	-1.066406	-0.028440	-0.244037	0.493578	0.640869	30.731201	-29.510498
C:\Users\cware\Desktop\Steller20November\TagTesting20Nov2013\M16.DSG	11-1-2013	16:30:22	344358.000000	6887.160000	0.792969	0.156250	-1.031250	-0.037615	-0.238532	0.489908	5.599976	27.221680	-29.861450
C:\Users\cware\Desktop\Steller20November\TagTesting20Nov2013\M16.DSG	11-1-2013	16:30:22	344359.000000	6887.180000	0.761719	0.183594	-0.996094	-0.041284	-0.236697	0.490826	10.284424	19.134521	-30.242920
C:\Users\cware\Desktop\Steller20November\TagTesting20Nov2013\M16.DSG	11-1-2013	16:30:22	344360.000000	6887.200000	0.746094	0.183594	-0.976563	-0.049541	-0.230275	0.489908	12.969971	20.126343	-32.531738
C:\Users\cware\Desktop\Steller20November\TagTesting20Nov2013\M16.DSG	11-1-2013	16:30:22	344361.000000	6887.220000	0.722656	0.160156	-1.015625	-0.054128	-0.225688	0.488991	12.115479	18.066406	-35.476685
C:\Users\cware\Desktop\Steller20November\TagTesting20Nov2013\M16.DSG	11-1-2013	16:30:22	344362.000000	6887.240000	0.660156	0.125000	-1.007813	-0.062385	-0.219266	0.487156	10.910034	23.574829	-36.071777
C:\Users\cware\Desktop\Steller20November\TagTesting20Nov2013\M16.DSG	11-1-2013	16:30:22	344363.000000	6887.260000	0.628906	0.089844	-1.000000	-0.066972	-0.214679	0.488073	7.415771	25.177002	-34.362793
C:\Users\cware\Desktop\Steller20November\TagTesting20Nov2013\M16.DSG	11-1-2013	16:30:22	344364.000000	6887.280000	0.585938	0.058594	-0.980469	-0.075229	-0.209174	0.485321	2.273560	34.561157	-32.012939
C:\Users\cware\Desktop\Steller20November\TagTesting20Nov2013\M16.DSG	11-1-2013	16:30:22	344365.000000	6887.300000	0.613281	0.027344	-0.957031	-0.081651	-0.207339	0.483486	-2.853394	45.867920	-33.187866
C:\Users\cware\Desktop\Steller20November\TagTesting20Nov2013\M16.DSG	11-1-2013	16:30:22	344366.000000	6887.320000	0.656250	0.046875	-0.917969	-0.095413	-0.201835	0.476147	1.358032	47.470093	-36.102295
C:\Users\cware\Desktop\Steller20November\TagTesting20Nov2013\M16.DSG	11-1-2013	16:30:22	344367.000000	6887.340000	0.648438	0.027344	-0.910156	-0.100917	-0.199083	0.473394	5.371094	51.574707	-31.478882
C:\Users\cware\Desktop\Steller20November\TagTesting20Nov2013\M16.DSG	11-1-2013	16:30:22	344368.000000	6887.360000	0.695313	-0.007813	-0.898438	-0.108257	-0.197248	0.469725	1.327515	45.471191	-23.590088
C:\Users\cware\Desktop\Steller20November\TagTesting20Nov2013\M16.DSG	11-1-2013	16:30:22	344369.000000	6887.380000	0.710938	0.015625	-0.847656	-0.117431	-0.193578	0.462385	-8.361816	38.986206	-14.984131
C:\Users\cware\Desktop\Steller20November\TagTesting20Nov2013\M16.DSG	11-1-2013	16:30:22	344370.000000	6887.400000	0.726563	0.046875	-0.816406	-0.121101	-0.193578	0.457798	-21.621704	38.452148	-8.117676
C:\Users\cware\Desktop\Steller20November\TagTesting20Nov2013\M16.DSG	11-1-2013	16:30:22	344371.000000	6887.420000	0.777344	0.046875	-0.691406	-0.129358	-0.195413	0.449541	-20.233154	33.294678	-5.752563
C:\Users\cware\Desktop\Steller20November\TagTesting20Nov2013\M16.DSG	11-1-2013	16:30:22	344372.000000	6887.440000	0.730469	0.000000	-0.582031	-0.132110	-0.197248	0.444037	-20.217896	23.818970	-0.640869
C:\Users\cware\Desktop\Steller20November\TagTesting20Nov2013\M16.DSG	11-1-2013	16:30:22	344373.000000	6887.460000	0.710938	-0.062500	-0.609375	-0.135780	-0.200917	0.437615	-25.390625	19.561768	1.068115
C:\Users\cware\Desktop\Steller20November\TagTesting20Nov2013\M16.DSG	11-1-2013	16:30:22	344374.000000	6887.480000	0.753906	-0.042969	-0.597656	-0.136697	-0.202752	0.436697	-26.321411	6.271362	0.106812
C:\Users\cware\Desktop\Steller20November\TagTesting20Nov2013\M16.DSG	11-1-2013	16:30:22	344375.000000	6887.500000	0.765625	0.050781	-0.632813	-0.137615	-0.205505	0.432110	-26.123047	-1.861572	-1.098633
C:\Users\cware\Desktop\Steller20November\TagTesting20Nov2013\M16.DSG	11-1-2013	16:30:22	344376.000000	6887.520000	0.726563	0.164063	-0.660156	-0.137615	-0.208257	0.431193	-17.761230	-2.777100	-0.900269
C:\Users\cware\Desktop\Steller20November\TagTesting20Nov2013\M16.DSG	11-1-2013	16:30:22	344377.000000	6887.540000	0.695313	0.238281	-0.656250	-0.136697	-0.212844	0.430275	-12.237549	-7.202148	0.640869
C:\Users\cware\Desktop\Steller20November\TagTesting20Nov2013\M16.DSG	11-1-2013	16:30:22	344378.000000	6887.560000	0.746094	0.292969	-0.679688	-0.135780	-0.211927	0.430275	-7.522583	-21.789551	0.915527
C:\Users\cware\Desktop\Steller20November\TagTesting20Nov2013\M16.DSG	11-1-2013	16:30:22	344379.000000	6887.580000	0.738281	0.265625	-0.707031	-0.130275	-0.213761	0.433028	-8.331299	-30.151367	3.173828
C:\Users\cware\Desktop\Steller20November\TagTesting20Nov2013\M16.DSG	11-1-2013	16:30:22	344380.000000	6887.600000	0.691406	0.214844	-0.753906	-0.128440	-0.215596	0.436697	2.090454	-44.906616	4.119873
C:\Users\cware\Desktop\Steller20November\TagTesting20Nov2013\M16.DSG	11-1-2013	16:30:22	344381.000000	6887.620000	0.648438	0.105469	-0.753906	-0.122936	-0.214679	0.444954	14.038086	-39.627075	4.211426
C:\Users\cware\Desktop\Steller20November\TagTesting20Nov2013\M16.DSG	11-1-2013	16:30:22	344382.000000	6887.640000	0.500000	-0.031250	-0.710938	-0.115596	-0.212844	0.449541	13.046265	-43.945313	8.651733
C:\Users\cware\Desktop\Steller20November\TagTesting20Nov2013\M16.DSG	11-1-2013	16:30:22	344383.000000	6887.660000	0.410156	-0.218750	-0.855469	-0.111927	-0.212844	0.455046	2.075195	-41.397095	20.553589
C:\Users\cware\Desktop\Steller20November\TagTesting20Nov2013\M16.DSG	11-1-2013	16:30:22	344384.000000	6887.680000	0.445313	-0.175781	-0.941406	-0.100917	-0.216514	0.460550	-23.941040	-47.241211	30.502319
C:\Users\cware\Desktop\Steller20November\TagTesting20Nov2013\M16.DSG	11-1-2013	16:30:22	344385.000000	6887.700000	0.445313	-0.175781	-0.941406	-0.097248	-0.222018	0.461468	-46.707153	-33.874512	34.378052
C:\Users\cware\Desktop\Steller20November\TagTesting20Nov2013\M16.DSG	11-1-2013	16:30:22	344386.000000	6887.720000	0.460938	-0.015625	-0.976563	-0.086239	-0.234862	0.459633	-48.248291	-13.854980	46.447754
C:\Users\cware\Desktop\Steller20November\TagTesting20Nov2013\M16.DSG	11-1-2013	16:30:22	344387.000000	6887.740000	0.578125	0.171875	-0.996094	-0.080734	-0.242202	0.457798	-36.865234	-2.258301	59.112549
C:\Users\cware\Desktop\Steller20November\TagTesting20Nov2013\M16.DSG	11-1-2013	16:30:22	344388.000000	6887.760000	0.773438	0.320313	-0.847656	-0.072477	-0.255963	0.454128	-23.101807	-10.391235	57.983398
C:\Users\cware\Desktop\Steller20November\TagTesting20Nov2013\M16.DSG	11-1-2013	16:30:22	344389.000000	6887.780000	0.875000	0.355469	-0.742188	-0.066972	-0.262385	0.453211	-14.312744	-32.348633	47.195435
C:\Users\cware\Desktop\Steller20November\TagTesting20Nov2013\M16.DSG	11-1-2013	16:30:22	344390.000000	6887.800000	0.839844	0.281250	-0.773438	-0.052294	-0.267890	0.457798	-6.011963	-57.693481	32.043457
C:\Users\cware\Desktop\Steller20November\TagTesting20Nov2013\M16.DSG	11-1-2013	16:30:22	344391.000000	6887.820000	0.742188	0.191406	-0.886719	-0.044954	-0.269725	0.460550	-3.219604	-67.092896	21.438599
C:\Users\cware\Desktop\Steller20November\TagTesting20Nov2013\M16.DSG	11-1-2013	16:30:22	344392.000000	6887.840000	0.628906	0.140625	-0.968750	-0.030275	-0.272477	0.468807	-2.548218	-65.383911	13.366699
C:\Users\cware\Desktop\Steller20November\TagTesting20Nov2013\M16.DSG	11-1-2013	16:30:22	344393.000000	6887.860000	0.519531	0.132813	-1.003906	-0.022936	-0.273394	0.472477	-5.050659	-52.703857	12.237549
C:\Users\cware\Desktop\Steller20November\TagTesting20Nov2013\M16.DSG	11-1-2013	16:30:22	344394.000000	6887.880000	0.472656	0.148438	-1.011719	-0.011009	-0.276147	0.477982	-15.090942	-39.062500	14.328003
C:\Users\cware\Desktop\Steller20November\TagTesting20Nov2013\M16.DSG	11-1-2013	16:30:22	344395.000000	6887.900000	0.472656	0.191406	-1.019531	-0.006422	-0.277982	0.477982	-22.583008	-30.746460	16.830444
C:\Users\cware\Desktop\Steller20November\TagTesting20Nov2013\M16.DSG	11-1-2013	16:30:22	344396.000000	6887.920000	0.507813	0.222656	-1.019531	0.001835	-0.283486	0.478899	-27.404785	-28.564453	20.523071
C:\Users\cware\Desktop\Steller20November\TagTesting20Nov2013\M16.DSG	11-1-2013	16:30:22	344397.000000	6887.940000	0.542969	0.265625	-1.003906	0.005505	-0.288991	0.479817	-26.107788	-31.112671	22.827148
C:\Users\cware\Desktop\Steller20November\TagTesting20Nov2013\M16.DSG	11-1-2013	16:30:22	344398.000000	6887.960000	0.578125	0.265625	-1.011719	0.016514	-0.293578	0.477982	-19.912720	-29.220581	24.078369
C:\Users\cware\Desktop\Steller20November\TagTesting20Nov2013\M16.DSG	11-1-2013	16:30:22	344399.000000	6887.980000	0.593750	0.285156	-1.011719	0.022018	-0.295413	0.479817	-13.488770	-27.893066	23.254395
C:\Users\cware\Desktop\Steller20November\TagTesting20Nov2013\M16.DSG	11-1-2013	16:30:22	344400.000000	6888.000000	0.601563	0.265625	-1.046875	0.031193	-0.298165	0.479817	-7.080078	-24.093628	22.277832
C:\Users\cware\Desktop\Steller20November\TagTesting20Nov2013\M16.DSG	11-1-2013	16:30:22	344401.000000	6888.020000	0.632813	0.257813	-1.070313	0.034862	-0.299083	0.481651	-7.202148	-26.123047	20.034790
C:\Users\cware\Desktop\Steller20November\TagTesting20Nov2013\M16.DSG	11-1-2013	16:30:22	344402.000000	6888.040000	0.648438	0.269531	-1.070313	0.043119	-0.301835	0.483486	-6.835938	-21.896362	16.281128
C:\Users\cware\Desktop\Steller20November\TagTesting20Nov2013\M16.DSG	11-1-2013	16:30:22	344403.000000	6888.060000	0.640625	0.296875	-1.074219	0.045872	-0.302752	0.483486	-7.202148	-21.789551	12.466431
C:\Users\cware\Desktop\Steller20November\TagTesting20Nov2013\M16.DSG	11-1-2013	16:30:22	344404.000000	6888.080000	0.640625	0.292969	-1.109375	0.050459	-0.304587	0.487156	-8.850098	-18.768311	8.239746
C:\Users\cware\Desktop\Steller20November\TagTesting20Nov2013\M16.DSG	11-1-2013	16:30:22	344405.000000	6888.100000	0.617188	0.308594	-1.125000	0.054128	-0.305505	0.485321	-8.636475	-12.466431	5.187988
C:\Users\cware\Desktop\Steller20November\TagTesting20Nov2013\M16.DSG	11-1-2013	16:30:22	344406.000000	6888.120000	0.582031	0.332031	-1.136719	0.055046	-0.305505	0.485321	-4.516602	-1.037598	1.815796
C:\Users\cware\Desktop\Steller20November\TagTesting20Nov2013\M16.DSG	11-1-2013	16:30:22	344407.000000	6888.140000	0.589844	0.308594	-1.140625	0.056881	-0.305505	0.486239	-0.366211	6.484985	0.152588
C:\Users\cware\Desktop\Steller20November\TagTesting20Nov2013\M16.DSG	11-1-2013	16:30:22	344408.000000	6888.160000	0.605469	0.308594	-1.125000	0.056881	-0.305505	0.486239	-3.295898	12.527466	0.793457
C:\Users\cware\Desktop\Steller20November\TagTesting20Nov2013\M16.DSG	11-1-2013	16:30:22	344409.000000	6888.180000	0.625000	0.300781	-1.109375	0.055046	-0.306422	0.486239	-6.484985	18.371582	2.593994
C:\Users\cware\Desktop\Steller20November\TagTesting20Nov2013\M16.DSG	11-1-2013	16:30:22	344410.000000	6888.200000	0.605469	0.320313	-1.078125	0.054128	-0.306422	0.483486	-5.233765	21.484375	1.754761
C:\Users\cware\Desktop\Steller20November\TagTesting20Nov2013\M16.DSG	11-1-2013	16:30:22	344411.000000	6888.220000	0.613281	0.312500	-1.023438	0.049541	-0.306422	0.481651	-2.502441	22.430420	-0.274658
C:\Users\cware\Desktop\Steller20November\TagTesting20Nov2013\M16.DSG	11-1-2013	16:30:22	344412.000000	6888.240000	0.558594	0.292969	-1.007813	0.046789	-0.307339	0.481651	0.961304	19.973755	-1.678467
C:\Users\cware\Desktop\Steller20November\TagTesting20Nov2013\M16.DSG	11-1-2013	16:30:22	344413.000000	6888.260000	0.519531	0.277344	-1.011719	0.043119	-0.304587	0.481651	5.874634	21.423340	-4.653931
C:\Users\cware\Desktop\Steller20November\TagTesting20Nov2013\M16.DSG	11-1-2013	16:30:22	344414.000000	6888.280000	0.476563	0.257813	-1.003906	0.040367	-0.302752	0.481651	11.428833	23.849487	-7.369995
C:\Users\cware\Desktop\Steller20November\TagTesting20Nov2013\M16.DSG	11-1-2013	16:30:22	344415.000000	6888.300000	0.468750	0.261719	-0.988281	0.036697	-0.299083	0.482569	15.090942	20.477295	-7.278442
C:\Users\cware\Desktop\Steller20November\TagTesting20Nov2013\M16.DSG	11-1-2013	16:30:22	344416.000000	6888.320000	0.429688	0.308594	-0.960938	0.033945	-0.298165	0.484404	14.297485	29.083252	-2.456665
C:\Users\cware\Desktop\Steller20November\TagTesting20Nov2013\M16.DSG	11-1-2013	16:30:22	344417.000000	6888.340000	0.472656	0.324219	-0.933594	0.028440	-0.295413	0.485321	11.566162	24.139404	-1.281738
C:\Users\cware\Desktop\Steller20November\TagTesting20Nov2013\M16.DSG	11-1-2013	16:30:22	344418.000000	6888.360000	0.492188	0.285156	-0.945313	0.026606	-0.292661	0.485321	20.324707	18.966675	-5.493164
C:\Users\cware\Desktop\Steller20November\TagTesting20Nov2013\M16.DSG	11-1-2013	16:30:22	344419.000000	6888.380000	0.523438	0.242188	-0.933594	0.024771	-0.291743	0.486239	25.833130	10.955811	-12.969971
C:\Users\cware\Desktop\Steller20November\TagTesting20Nov2013\M16.DSG	11-1-2013	16:30:22	344420.000000	6888.400000	0.507813	0.230469	-0.917969	0.021101	-0.282569	0.490826	28.610229	11.322021	-19.958496
C:\Users\cware\Desktop\Steller20November\TagTesting20Nov2013\M16.DSG	11-1-2013	16:30:22	344421.000000	6888.420000	0.496094	0.265625	-0.906250	0.018349	-0.281651	0.493578	29.098511	10.330200	-22.888184
C:\Users\cware\Desktop\Steller20November\TagTesting20Nov2013\M16.DSG	11-1-2013	16:30:22	344422.000000	6888.440000	0.531250	0.246094	-0.906250	0.011927	-0.270642	0.497248	26.321411	4.150391	-23.773193
C:\Users\cware\Desktop\Steller20November\TagTesting20Nov2013\M16.DSG	11-1-2013	16:30:22	344423.000000	6888.460000	0.523438	0.214844	-0.957031	0.011009	-0.266972	0.499083	18.692017	2.868652	-20.874023
C:\Users\cware\Desktop\Steller20November\TagTesting20Nov2013\M16.DSG	11-1-2013	16:30:22	344424.000000	6888.480000	0.546875	0.167969	-0.972656	0.006422	-0.261468	0.503670	9.857178	-3.005981	-16.510010
C:\Users\cware\Desktop\Steller20November\TagTesting20Nov2013\M16.DSG	11-1-2013	16:30:22	344425.000000	6888.500000	0.546875	0.175781	-0.949219	0.006422	-0.259633	0.504587	9.094238	-5.065918	-14.404297
C:\Users\cware\Desktop\Steller20November\TagTesting20Nov2013\M16.DSG	11-1-2013	16:30:22	344426.000000	6888.520000	0.515625	0.183594	-0.890625	0.005505	-0.255046	0.506422	12.725830	-6.835938	-14.923096
C:\Users\cware\Desktop\Steller20November\TagTesting20Nov2013\M16.DSG	11-1-2013	16:30:22	344427.000000	6888.540000	0.480469	0.167969	-0.855469	0.006422	-0.251376	0.508257	17.608643	-7.141113	-14.083862
C:\Users\cware\Desktop\Steller20November\TagTesting20Nov2013\M16.DSG	11-1-2013	16:30:22	344428.000000	6888.560000	0.496094	0.148438	-0.820313	0.007339	-0.246789	0.513761	16.387939	-13.473511	-11.047363
C:\Users\cware\Desktop\Steller20November\TagTesting20Nov2013\M16.DSG	11-1-2013	16:30:22	344429.000000	6888.580000	0.527344	0.156250	-0.839844	0.007339	-0.243119	0.515596	10.025024	-22.521973	-9.414673
C:\Users\cware\Desktop\Steller20November\TagTesting20Nov2013\M16.DSG	11-1-2013	16:30:22	344430.000000	6888.600000	0.511719	0.179688	-0.835938	0.011009	-0.239450	0.519266	1.022339	-32.287598	-6.240845
C:\Users\cware\Desktop\Steller20November\TagTesting20Nov2013\M16.DSG	11-1-2013	16:30:22	344431.000000	6888.620000	0.496094	0.171875	-0.875000	0.013761	-0.239450	0.521101	-3.753662	-37.490845	-3.402710
C:\Users\cware\Desktop\Steller20November\TagTesting20Nov2013\M16.DSG	11-1-2013	16:30:22	344432.000000	6888.640000	0.441406	0.152344	-0.925781	0.022018	-0.239450	0.525688	-5.905151	-35.354614	-1.403809
C:\Users\cware\Desktop\Steller20November\TagTesting20Nov2013\M16.DSG	11-1-2013	16:30:22	344433.000000	6888.660000	0.406250	0.167969	-0.972656	0.024771	-0.238532	0.527523	-4.440308	-28.915405	-0.732422
C:\Users\cware\Desktop\Steller20November\TagTesting20Nov2013\M16.DSG	11-1-2013	16:30:22	344434.000000	6888.680000	0.429688	0.167969	-1.000000	0.030275	-0.238532	0.529358	-6.729126	-28.350830	-0.381470
C:\Users\cware\Desktop\Steller20November\TagTesting20Nov2013\M16.DSG	11-1-2013	16:30:22	344435.000000	6888.700000	0.425781	0.175781	-1.019531	0.034862	-0.239450	0.530275	-9.719849	-20.980835	-0.610352
C:\Users\cware\Desktop\Steller20November\TagTesting20Nov2013\M16.DSG	11-1-2013	16:30:22	344436.000000	6888.720000	0.417969	0.199219	-1.023438	0.037615	-0.241284	0.531193	-13.504028	-15.594482	-2.655029
C:\Users\cware\Desktop\Steller20November\TagTesting20Nov2013\M16.DSG	11-1-2013	16:30:22	344437.000000	6888.740000	0.433594	0.195313	-1.011719	0.040367	-0.242202	0.530275	-14.999390	-13.900757	-2.578735
C:\Users\cware\Desktop\Steller20November\TagTesting20Nov2013\M16.DSG	11-1-2013	16:30:22	344438.000000	6888.760000	0.433594	0.167969	-1.019531	0.043119	-0.244954	0.530275	-19.744873	-13.870239	-1.296997
C:\Users\cware\Desktop\Steller20November\TagTesting20Nov2013\M16.DSG	11-1-2013	16:30:22	344439.000000	6888.780000	0.433594	0.167969	-1.019531	0.044037	-0.246789	0.531193	-24.322510	-16.174316	2.380371
C:\Users\cware\Desktop\Steller20November\TagTesting20Nov2013\M16.DSG	11-1-2013	16:30:22	344440.000000	6888.800000	0.449219	0.175781	-1.062500	0.046789	-0.251376	0.526606	-30.059814	-14.877319	6.790161
C:\Users\cware\Desktop\Steller20November\TagTesting20Nov2013\M16.DSG	11-1-2013	16:30:22	344441.000000	6888.820000	0.460938	0.191406	-1.085938	0.050459	-0.255046	0.526606	-31.326294	-12.390137	9.567261
C:\Users\cware\Desktop\Steller20November\TagTesting20Nov2013\M16.DSG	11-1-2013	16:30:22	344442.000000	6888.840000	0.488281	0.179688	-1.097656	0.052294	-0.261468	0.524771	-32.852173	-18.768311	9.948730
C:\Users\cware\Desktop\Steller20November\TagTesting20Nov2013\M16.DSG	11-1-2013	16:30:22	344443.000000	6888.860000	0.453125	0.156250	-1.097656	0.057798	-0.264220	0.521101	-34.790039	-20.141602	12.237549
C:\Users\cware\Desktop\Steller20November\TagTesting20Nov2013\M16.DSG	11-1-2013	16:30:22	344444.000000	6888.880000	0.437500	0.171875	-1.062500	0.061468	-0.267890	0.519266	-33.737183	-20.050049	11.795044
C:\Users\cware\Desktop\Steller20November\TagTesting20Nov2013\M16.DSG	11-1-2013	16:30:22	344445.000000	6888.900000	0.417969	0.214844	-1.066406	0.066972	-0.275229	0.516514	-32.028198	-16.860962	11.322021
C:\Users\cware\Desktop\Steller20November\TagTesting20Nov2013\M16.DSG	11-1-2013	16:30:22	344446.000000	6888.920000	0.421875	0.242188	-1.039063	0.069725	-0.277982	0.513761	-34.439087	-15.502930	12.435913
C:\Users\cware\Desktop\Steller20November\TagTesting20Nov2013\M16.DSG	11-1-2013	16:30:22	344447.000000	6888.940000	0.453125	0.269531	-1.058594	0.075229	-0.284404	0.511009	-34.942627	-18.585205	10.192871
C:\Users\cware\Desktop\Steller20November\TagTesting20Nov2013\M16.DSG	11-1-2013	16:30:22	344448.000000	6888.960000	0.421875	0.257813	-1.097656	0.076147	-0.287156	0.509174	-33.111572	-18.676758	9.963989
C:\Users\cware\Desktop\Steller20November\TagTesting20Nov2013\M16.DSG	11-1-2013	16:30:22	344449.000000	6888.980000	0.371094	0.269531	-1.113281	0.083486	-0.293578	0.504587	-25.711060	-13.397217	8.575439
C:\Users\cware\Desktop\Steller20November\TagTesting20Nov2013\M16.DSG	11-1-2013	16:30:22	344450.000000	6889.000000	0.359375	0.281250	-1.105469	0.084404	-0.295413	0.503670	-20.462036	-2.395630	4.867554
C:\Users\cware\Desktop\Steller20November\TagTesting20Nov2013\M16.DSG	11-1-2013	16:30:22	344451.000000	6889.020000	0.386719	0.316406	-1.062500	0.085321	-0.298165	0.501835	-17.700195	8.270264	3.173828
C:\Users\cware\Desktop\Steller20November\TagTesting20Nov2013\M16.DSG	11-1-2013	16:30:22	344452.000000	6889.040000	0.429688	0.328125	-1.066406	0.084404	-0.300000	0.500917	-18.264771	7.751465	2.883911
C:\Users\cware\Desktop\Steller20November\TagTesting20Nov2013\M16.DSG	11-1-2013	16:30:22	344453.000000	6889.060000	0.527344	0.339844	-1.066406	0.084404	-0.303670	0.498165	-19.409180	-4.104614	1.831055
C:\Users\cware\Desktop\Steller20November\TagTesting20Nov2013\M16.DSG	11-1-2013	16:30:22	344454.000000	6889.080000	0.484375	0.363281	-1.128906	0.087156	-0.304587	0.495413	-22.598267	-7.324219	1.739502
C:\Users\cware\Desktop\Steller20November\TagTesting20Nov2013\M16.DSG	11-1-2013	16:30:22	344455.000000	6889.100000	0.468750	0.382813	-1.128906	0.087156	-0.309174	0.493578	-19.317627	-1.937866	2.593994
C:\Users\cware\Desktop\Steller20November\TagTesting20Nov2013\M16.DSG	11-1-2013	16:30:22	344456.000000	6889.120000	0.468750	0.394531	-1.101563	0.088073	-0.310092	0.492661	-12.985229	-2.563477	1.342773
C:\Users\cware\Desktop\Steller20November\TagTesting20Nov2013\M16.DSG	11-1-2013	16:30:22	344457.000000	6889.140000	0.492188	0.421875	-1.121094	0.088073	-0.311927	0.492661	-8.529663	-6.454468	0.305176
C:\Users\cware\Desktop\Steller20November\TagTesting20Nov2013\M16.DSG	11-1-2013	16:30:22	344458.000000	6889.160000	0.460938	0.445313	-1.160156	0.089908	-0.311927	0.491743	-3.601074	-2.685547	-2.304077
C:\Users\cware\Desktop\Steller20November\TagTesting20Nov2013\M16.DSG	11-1-2013	16:30:22	344459.000000	6889.180000	0.476563	0.449219	-1.171875	0.088991	-0.311009	0.492661	1.403809	2.487183	-9.078979
C:\Users\cware\Desktop\Steller20November\TagTesting20Nov2013\M16.DSG	11-1-2013	16:30:22	344460.000000	6889.200000	0.468750	0.460938	-1.195313	0.088073	-0.309174	0.493578	9.262085	13.595581	-16.845703
C:\Users\cware\Desktop\Steller20November\TagTesting20Nov2013\M16.DSG	11-1-2013	16:30:22	344461.000000	6889.220000	0.476563	0.433594	-1.179688	0.086239	-0.307339	0.494495	15.945435	22.186279	-19.653320
C:\Users\cware\Desktop\Steller20November\TagTesting20Nov2013\M16.DSG	11-1-2013	16:30:22	344462.000000	6889.240000	0.511719	0.398438	-1.179688	0.077064	-0.302752	0.496330	20.111084	27.191162	-23.010254
C:\Users\cware\Desktop\Steller20November\TagTesting20Nov2013\M16.DSG	11-1-2013	16:30:22	344463.000000	6889.260000	0.574219	0.375000	-1.179688	0.072477	-0.301835	0.499083	23.437500	27.862549	-27.008057
C:\Users\cware\Desktop\Steller20November\TagTesting20Nov2013\M16.DSG	11-1-2013	16:30:22	344464.000000	6889.280000	0.574219	0.343750	-1.148438	0.064220	-0.290826	0.500000	22.766113	30.944824	-29.067993
C:\Users\cware\Desktop\Steller20November\TagTesting20Nov2013\M16.DSG	11-1-2013	16:30:22	344465.000000	6889.300000	0.570313	0.312500	-1.125000	0.058716	-0.288073	0.501835	20.721436	32.379150	-32.608032
C:\Users\cware\Desktop\Steller20November\TagTesting20Nov2013\M16.DSG	11-1-2013	16:30:22	344466.000000	6889.320000	0.531250	0.238281	-1.078125	0.046789	-0.280734	0.502752	18.234253	32.287598	-31.478882
C:\Users\cware\Desktop\Steller20November\TagTesting20Nov2013\M16.DSG	11-1-2013	16:30:22	344467.000000	6889.340000	0.531250	0.238281	-1.078125	0.042202	-0.277064	0.503670	11.520386	35.171509	-30.975342
C:\Users\cware\Desktop\Steller20November\TagTesting20Nov2013\M16.DSG	11-1-2013	16:30:22	344468.000000	6889.360000	0.437500	0.238281	-1.093750	0.030275	-0.271560	0.503670	13.305664	50.689697	-26.611328
C:\Users\cware\Desktop\Steller20November\TagTesting20Nov2013\M16.DSG	11-1-2013	16:30:22	344469.000000	6889.380000	0.500000	0.285156	-1.050781	0.022936	-0.269725	0.502752	16.128540	60.638428	-22.735596
C:\Users\cware\Desktop\Steller20November\TagTesting20Nov2013\M16.DSG	11-1-2013	16:30:22	344470.000000	6889.400000	0.507813	0.339844	-0.980469	0.006422	-0.263303	0.500000	18.539429	80.688477	-22.094727
C:\Users\cware\Desktop\Steller20November\TagTesting20Nov2013\M16.DSG	11-1-2013	16:30:22	344471.000000	6889.420000	0.617188	0.335938	-0.925781	-0.003670	-0.261468	0.497248	19.256592	77.804565	-23.071289
C:\Users\cware\Desktop\Steller20November\TagTesting20Nov2013\M16.DSG	11-1-2013	16:30:22	344472.000000	6889.440000	0.738281	0.281250	-0.906250	-0.019266	-0.255963	0.493578	6.774902	46.020508	-23.315430
C:\Users\cware\Desktop\Steller20November\TagTesting20Nov2013\M16.DSG	11-1-2013	16:30:22	344473.000000	6889.460000	0.722656	0.191406	-0.855469	-0.025688	-0.254128	0.491743	-3.158569	28.823853	-21.682739
C:\Users\cware\Desktop\Steller20November\TagTesting20Nov2013\M16.DSG	11-1-2013	16:30:22	344474.000000	6889.480000	0.644531	0.191406	-0.820313	-0.032110	-0.251376	0.488073	2.670288	28.854370	-21.484375
C:\Users\cware\Desktop\Steller20November\TagTesting20Nov2013\M16.DSG	11-1-2013	16:30:22	344475.000000	6889.500000	0.628906	0.195313	-0.804688	-0.036697	-0.249541	0.486239	6.500244	27.877808	-21.942139
C:\Users\cware\Desktop\Steller20November\TagTesting20Nov2013\M16.DSG	11-1-2013	16:30:22	344476.000000	6889.520000	0.656250	0.195313	-0.843750	-0.044954	-0.245872	0.485321	10.147095	28.732300	-20.263672
C:\Users\cware\Desktop\Steller20November\TagTesting20Nov2013\M16.DSG	11-1-2013	16:30:22	344477.000000	6889.540000	0.683594	0.160156	-0.847656	-0.048624	-0.244037	0.484404	13.336182	30.105591	-18.890381
C:\Users\cware\Desktop\Steller20November\TagTesting20Nov2013\M16.DSG	11-1-2013	16:30:22	344478.000000	6889.560000	0.742188	0.187500	-0.875000	-0.052294	-0.238532	0.485321	15.213013	12.344360	-19.042969
C:\Users\cware\Desktop\Steller20November\TagTesting20Nov2013\M16.DSG	11-1-2013	16:30:22	344479.000000	6889.580000	0.718750	0.148438	-0.914063	-0.057798	-0.235780	0.484404	0.000000	8.148193	-20.614624
C:\Users\cware\Desktop\Steller20November\TagTesting20Nov2013\M16.DSG	11-1-2013	16:30:22	344480.000000	6889.600000	0.710938	0.089844	-0.867188	-0.059633	-0.234862	0.485321	23.788452	-2.258301	-19.866943
C:\Users\cware\Desktop\Steller20November\TagTesting20Nov2013\M16.DSG	11-1-2013	16:30:22	344481.000000	6889.620000	0.492188	-0.105469	-0.804688	-0.062385	-0.227523	0.488073	20.736694	34.652710	-16.754150
C:\Users\cware\Desktop\Steller20November\TagTesting20Nov2013\M16.DSG	11-1-2013	16:30:22	344482.000000	6889.640000	0.417969	-0.191406	-0.820313	-0.068807	-0.225688	0.487156	-22.064209	33.935547	-3.555298
C:\Users\cware\Desktop\Steller20November\TagTesting20Nov2013\M16.DSG	11-1-2013	16:30:22	344483.000000	6889.660000	0.531250	-0.363281	-0.714844	-0.072477	-0.232110	0.480734	-54.122925	-19.622803	10.482788
C:\Users\cware\Desktop\Steller20November\TagTesting20Nov2013\M16.DSG	11-1-2013	16:30:22	344484.000000	6889.680000	0.683594	-0.113281	-0.773438	-0.069725	-0.236697	0.478899	-48.400879	-65.658569	20.004272
C:\Users\cware\Desktop\Steller20November\TagTesting20Nov2013\M16.DSG	11-1-2013	16:30:22	344485.000000	6889.700000	0.585938	-0.003906	-0.878906	-0.053211	-0.246789	0.480734	-28.015137	-67.947388	32.806396
C:\Users\cware\Desktop\Steller20November\TagTesting20Nov2013\M16.DSG	11-1-2013	16:30:22	344486.000000	6889.720000	0.464844	0.031250	-0.992188	-0.044037	-0.250459	0.484404	-3.845215	-38.711548	45.700073
C:\Users\cware\Desktop\Steller20November\TagTesting20Nov2013\M16.DSG	11-1-2013	16:30:22	344487.000000	6889.740000	0.445313	0.187500	-0.988281	-0.029358	-0.255046	0.487156	1.571655	-32.287598	53.573608
C:\Users\cware\Desktop\Steller20November\TagTesting20Nov2013\M16.DSG	11-1-2013	16:30:22	344488.000000	6889.760000	0.484375	0.246094	-0.890625	-0.021101	-0.257798	0.488991	8.804321	-27.084351	61.050415
C:\Users\cware\Desktop\Steller20November\TagTesting20Nov2013\M16.DSG	11-1-2013	16:30:22	344489.000000	6889.780000	0.570313	0.300781	-0.820313	-0.008257	-0.259633	0.493578	19.851685	-34.133911	54.626465
C:\Users\cware\Desktop\Steller20November\TagTesting20Nov2013\M16.DSG	11-1-2013	16:30:22	344490.000000	6889.800000	0.640625	0.324219	-0.785156	0.000000	-0.258716	0.499083	26.550293	-46.997070	31.799316
C:\Users\cware\Desktop\Steller20November\TagTesting20Nov2013\M16.DSG	11-1-2013	16:30:22	344491.000000	6889.820000	0.636719	0.238281	-0.859375	0.012844	-0.254128	0.507339	21.881104	-43.716431	22.506714
C:\Users\cware\Desktop\Steller20November\TagTesting20Nov2013\M16.DSG	11-1-2013	16:30:22	344492.000000	6889.840000	0.621094	0.164063	-0.851563	0.021101	-0.253211	0.511927	16.082764	-48.690796	16.052246
C:\Users\cware\Desktop\Steller20November\TagTesting20Nov2013\M16.DSG	11-1-2013	16:30:22	344493.000000	6889.860000	0.625000	0.101563	-0.835938	0.025688	-0.251376	0.515596	15.747070	-55.221558	13.946533
C:\Users\cware\Desktop\Steller20November\TagTesting20Nov2013\M16.DSG	11-1-2013	16:30:22	344494.000000	6889.880000	0.585938	0.140625	-0.964844	0.040367	-0.246789	0.524771	20.675659	-56.182861	10.650635
C:\Users\cware\Desktop\Steller20November\TagTesting20Nov2013\M16.DSG	11-1-2013	16:30:22	344495.000000	6889.900000	0.585938	0.140625	-0.964844	0.045872	-0.244954	0.528440	22.003174	-45.974731	10.147095
C:\Users\cware\Desktop\Steller20November\TagTesting20Nov2013\M16.DSG	11-1-2013	16:30:22	344496.000000	6889.920000	0.480469	0.234375	-1.085938	0.057798	-0.238532	0.537615	24.475098	-36.544800	6.164551
C:\Users\cware\Desktop\Steller20November\TagTesting20Nov2013\M16.DSG	11-1-2013	16:30:22	344497.000000	6889.940000	0.410156	0.261719	-1.089844	0.062385	-0.236697	0.541284	21.804810	-18.218994	0.366211
C:\Users\cware\Desktop\Steller20November\TagTesting20Nov2013\M16.DSG	11-1-2013	16:30:22	344498.000000	6889.960000	0.425781	0.230469	-1.066406	0.066972	-0.230275	0.544037	17.974854	-5.935669	-6.057739
C:\Users\cware\Desktop\Steller20November\TagTesting20Nov2013\M16.DSG	11-1-2013	16:30:22	344499.000000	6889.980000	0.437500	0.187500	-1.039063	0.066972	-0.227523	0.545872	14.419556	3.219604	-7.293701
C:\Users\cware\Desktop\Steller20November\TagTesting20Nov2013\M16.DSG	11-1-2013	16:30:22	344500.000000	6890.000000	0.460938	0.113281	-0.992188	0.065138	-0.222936	0.548624	10.833740	8.682251	-8.941650
C:\Users\cware\Desktop\Steller20November\TagTesting20Nov2013\M16.DSG	11-1-2013	16:30:22	344501.000000	6890.020000	0.503906	0.039063	-0.964844	0.063303	-0.221101	0.549541	12.741089	8.544922	-5.844116
C:\Users\cware\Desktop\Steller20November\TagTesting20Nov2013\M16.DSG	11-1-2013	16:30:22	344502.000000	6890.040000	0.535156	0.019531	-0.953125	0.061468	-0.215596	0.551376	13.198853	8.178711	4.470825
C:\Users\cware\Desktop\Steller20November\TagTesting20Nov2013\M16.DSG	11-1-2013	16:30:22	344503.000000	6890.060000	0.621094	0.062500	-0.894531	0.060550	-0.214679	0.552294	13.366699	-3.784180	7.690430
C:\Users\cware\Desktop\Steller20November\TagTesting20Nov2013\M16.DSG	11-1-2013	16:30:22	344504.000000	6890.080000	0.656250	0.074219	-0.894531	0.062385	-0.210092	0.555963	20.965576	-18.356323	4.180908
C:\Users\cware\Desktop\Steller20November\TagTesting20Nov2013\M16.DSG	11-1-2013	16:30:22	344505.000000	6890.100000	0.585938	0.007813	-0.902344	0.065138	-0.208257	0.558716	23.498535	-28.839111	3.189087
C:\Users\cware\Desktop\Steller20November\TagTesting20Nov2013\M16.DSG	11-1-2013	16:30:22	344506.000000	6890.120000	0.519531	0.023438	-0.917969	0.073394	-0.201835	0.566972	16.082764	-38.055420	2.716064
C:\Users\cware\Desktop\Steller20November\TagTesting20Nov2013\M16.DSG	11-1-2013	16:30:22	344507.000000	6890.140000	0.457031	0.140625	-0.972656	0.077064	-0.200000	0.567890	9.765625	-38.085938	-2.563477
C:\Users\cware\Desktop\Steller20November\TagTesting20Nov2013\M16.DSG	11-1-2013	16:30:22	344508.000000	6890.160000	0.382813	0.203125	-1.000000	0.085321	-0.198165	0.569725	4.623413	-31.738281	-8.636475
C:\Users\cware\Desktop\Steller20November\TagTesting20Nov2013\M16.DSG	11-1-2013	16:30:22	344509.000000	6890.180000	0.289063	0.226563	-1.015625	0.088073	-0.197248	0.574312	2.838135	-14.297485	-12.161255
C:\Users\cware\Desktop\Steller20November\TagTesting20Nov2013\M16.DSG	11-1-2013	16:30:22	344510.000000	6890.200000	0.406250	0.183594	-1.066406	0.090826	-0.195413	0.575229	1.037598	-29.052734	-13.793945
C:\Users\cware\Desktop\Steller20November\TagTesting20Nov2013\M16.DSG	11-1-2013	16:30:22	344511.000000	6890.220000	0.507813	0.109375	-1.144531	0.095413	-0.194495	0.577064	-7.308960	-43.457031	-10.833740
C:\Users\cware\Desktop\Steller20November\TagTesting20Nov2013\M16.DSG	11-1-2013	16:30:22	344512.000000	6890.240000	0.457031	0.054688	-1.164063	0.104587	-0.196330	0.578899	-24.139404	-51.803589	-6.530762
C:\Users\cware\Desktop\Steller20November\TagTesting20Nov2013\M16.DSG	11-1-2013	16:30:22	344513.000000	6890.260000	0.367188	0.039063	-1.117188	0.109174	-0.198165	0.577982	-32.241821	-41.610718	-7.369995
C:\Users\cware\Desktop\Steller20November\TagTesting20Nov2013\M16.DSG	11-1-2013	16:30:22	344514.000000	6890.280000	0.335938	0.050781	-1.125000	0.119266	-0.204587	0.575229	-33.950806	-48.995972	-10.177612
C:\Users\cware\Desktop\Steller20November\TagTesting20Nov2013\M16.DSG	11-1-2013	16:30:22	344515.000000	6890.300000	0.335938	0.074219	-1.156250	0.122936	-0.206422	0.575229	-28.717041	-41.656494	-5.325317
C:\Users\cware\Desktop\Steller20November\TagTesting20Nov2013\M16.DSG	11-1-2013	16:30:22	344516.000000	6890.320000	0.371094	0.121094	-1.140625	0.129358	-0.210092	0.574312	-23.712158	-56.106567	-2.975464
C:\Users\cware\Desktop\Steller20November\TagTesting20Nov2013\M16.DSG	11-1-2013	16:30:22	344517.000000	6890.340000	0.429688	0.152344	-1.093750	0.138532	-0.211009	0.574312	-12.817383	-58.090210	1.296997
C:\Users\cware\Desktop\Steller20November\TagTesting20Nov2013\M16.DSG	11-1-2013	16:30:22	344518.000000	6890.360000	0.347656	0.160156	-1.128906	0.145872	-0.211009	0.574312	-0.579834	-48.538208	6.500244
C:\Users\cware\Desktop\Steller20November\TagTesting20Nov2013\M16.DSG	11-1-2013	16:30:22	344519.000000	6890.380000	0.335938	0.109375	-1.121094	0.159633	-0.210092	0.577064	1.495361	-54.992676	8.666992
C:\Users\cware\Desktop\Steller20November\TagTesting20Nov2013\M16.DSG	11-1-2013	16:30:22	344520.000000	6890.400000	0.320313	0.078125	-1.089844	0.165138	-0.209174	0.577064	-7.354736	-53.054810	7.202148
C:\Users\cware\Desktop\Steller20November\TagTesting20Nov2013\M16.DSG	11-1-2013	16:30:22	344521.000000	6890.420000	0.320313	0.078125	-1.089844	0.178899	-0.209174	0.577982	-9.384155	-48.675537	8.209229
C:\Users\cware\Desktop\Steller20November\TagTesting20Nov2013\M16.DSG	11-1-2013	16:30:22	344522.000000	6890.440000	0.273438	0.097656	-1.093750	0.185321	-0.209174	0.577982	-11.611938	-44.692993	14.480591
C:\Users\cware\Desktop\Steller20November\TagTesting20Nov2013\M16.DSG	11-1-2013	16:30:22	344523.000000	6890.460000	0.250000	0.128906	-1.054688	0.198165	-0.209174	0.577982	-13.946533	-43.518066	16.571045
C:\Users\cware\Desktop\Steller20November\TagTesting20Nov2013\M16.DSG	11-1-2013	16:30:22	344524.000000	6890.480000	0.292969	0.148438	-1.019531	0.204587	-0.210092	0.576147	-17.684937	-44.235229	16.525269
C:\Users\cware\Desktop\Steller20November\TagTesting20Nov2013\M16.DSG	11-1-2013	16:30:22	344525.000000	6890.500000	0.210938	0.125000	-0.996094	0.215596	-0.212844	0.574312	-21.865845	-42.617798	15.930176
C:\Users\cware\Desktop\Steller20November\TagTesting20Nov2013\M16.DSG	11-1-2013	16:30:22	344526.000000	6890.520000	0.238281	0.109375	-1.058594	0.222018	-0.212844	0.573394	-24.276733	-43.594360	19.302368
C:\Users\cware\Desktop\Steller20November\TagTesting20Nov2013\M16.DSG	11-1-2013	16:30:22	344527.000000	6890.540000	0.140625	0.125000	-1.085938	0.232110	-0.216514	0.570642	-28.076172	-13.351440	18.905640
C:\Users\cware\Desktop\Steller20November\TagTesting20Nov2013\M16.DSG	11-1-2013	16:30:22	344528.000000	6890.560000	0.250000	0.152344	-1.003906	0.234862	-0.219266	0.567890	-31.600952	-23.468018	23.132324
C:\Users\cware\Desktop\Steller20November\TagTesting20Nov2013\M16.DSG	11-1-2013	16:30:22	344529.000000	6890.580000	0.261719	0.125000	-0.914063	0.244037	-0.224771	0.565138	-27.740479	-24.551392	28.366089
C:\Users\cware\Desktop\Steller20November\TagTesting20Nov2013\M16.DSG	11-1-2013	16:30:22	344530.000000	6890.600000	0.359375	0.101563	-0.875000	0.250459	-0.226606	0.562385	-22.094727	-63.156128	33.905029
C:\Users\cware\Desktop\Steller20November\TagTesting20Nov2013\M16.DSG	11-1-2013	16:30:22	344531.000000	6890.620000	0.316406	0.128906	-0.875000	0.260550	-0.225688	0.559633	-23.056030	-82.504272	34.942627
C:\Users\cware\Desktop\Steller20November\TagTesting20Nov2013\M16.DSG	11-1-2013	16:30:22	344532.000000	6890.640000	0.171875	0.175781	-0.976563	0.281651	-0.227523	0.554128	-21.026611	-68.298340	39.047241
C:\Users\cware\Desktop\Steller20November\TagTesting20Nov2013\M16.DSG	11-1-2013	16:30:22	344533.000000	6890.660000	0.109375	0.191406	-0.976563	0.294495	-0.229358	0.553211	-16.708374	-70.480347	42.648315
C:\Users\cware\Desktop\Steller20November\TagTesting20Nov2013\M16.DSG	11-1-2013	16:30:22	344534.000000	6890.680000	0.062500	0.187500	-0.968750	0.313761	-0.227523	0.546789	-14.007568	-66.101074	43.243408
C:\Users\cware\Desktop\Steller20November\TagTesting20Nov2013\M16.DSG	11-1-2013	16:30:22	344535.000000	6890.700000	-0.015625	0.218750	-0.937500	0.323853	-0.225688	0.543119	-7.354736	-53.192139	39.978027
C:\Users\cware\Desktop\Steller20November\TagTesting20Nov2013\M16.DSG	11-1-2013	16:30:22	344536.000000	6890.720000	0.019531	0.195313	-0.968750	0.340367	-0.223853	0.542202	0.549316	-45.578003	37.567139
C:\Users\cware\Desktop\Steller20November\TagTesting20Nov2013\M16.DSG	11-1-2013	16:30:22	344537.000000	6890.740000	-0.019531	0.167969	-0.914063	0.348624	-0.221101	0.539450	-3.219604	-54.718018	29.937744
C:\Users\cware\Desktop\Steller20November\TagTesting20Nov2013\M16.DSG	11-1-2013	16:30:22	344538.000000	6890.760000	-0.031250	0.167969	-0.957031	0.365138	-0.215596	0.534862	0.610352	-66.406250	18.478394
C:\Users\cware\Desktop\Steller20November\TagTesting20Nov2013\M16.DSG	11-1-2013	16:30:22	344539.000000	6890.780000	-0.046875	0.203125	-0.929688	0.372477	-0.213761	0.532110	-3.692627	-86.334229	8.682251
C:\Users\cware\Desktop\Steller20November\TagTesting20Nov2013\M16.DSG	11-1-2013	16:30:22	344540.000000	6890.800000	-0.171875	0.171875	-0.964844	0.390826	-0.211009	0.524771	-1.617432	-66.284180	5.767822
C:\Users\cware\Desktop\Steller20November\TagTesting20Nov2013\M16.DSG	11-1-2013	16:30:22	344541.000000	6890.820000	-0.136719	0.191406	-0.960938	0.397248	-0.210092	0.522936	0.228882	-64.315796	2.334595
C:\Users\cware\Desktop\Steller20November\TagTesting20Nov2013\M16.DSG	11-1-2013	16:30:22	344542.000000	6890.840000	-0.148438	0.183594	-0.953125	0.410092	-0.206422	0.516514	7.583618	-62.652588	3.723145
C:\Users\cware\Desktop\Steller20November\TagTesting20Nov2013\M16.DSG	11-1-2013	16:30:22	344543.000000	6890.860000	-0.164063	0.179688	-0.980469	0.417431	-0.204587	0.514679	13.565063	-71.807861	2.075195
C:\Users\cware\Desktop\Steller20November\TagTesting20Nov2013\M16.DSG	11-1-2013	16:30:22	344544.000000	6890.880000	-0.195313	0.121094	-0.988281	0.430275	-0.198165	0.510092	14.617920	-61.080933	2.960205
C:\Users\cware\Desktop\Steller20November\TagTesting20Nov2013\M16.DSG	11-1-2013	16:30:22	344545.000000	6890.900000	-0.250000	0.109375	-0.949219	0.437615	-0.194495	0.507339	13.824463	-66.879272	-0.259399
C:\Users\cware\Desktop\Steller20November\TagTesting20Nov2013\M16.DSG	11-1-2013	16:30:22	344546.000000	6890.920000	-0.226563	0.140625	-0.945313	0.449541	-0.188991	0.500000	8.407593	-68.389893	0.228882
C:\Users\cware\Desktop\Steller20November\TagTesting20Nov2013\M16.DSG	11-1-2013	16:30:22	344547.000000	6890.940000	-0.289063	0.164063	-0.964844	0.456881	-0.188073	0.497248	11.215210	-50.399780	7.690430
C:\Users\cware\Desktop\Steller20November\TagTesting20Nov2013\M16.DSG	11-1-2013	16:30:22	344548.000000	6890.960000	-0.285156	0.164063	-0.937500	0.468807	-0.179817	0.493578	14.877319	-58.715820	10.025024
C:\Users\cware\Desktop\Steller20November\TagTesting20Nov2013\M16.DSG	11-1-2013	16:30:22	344549.000000	6890.980000	-0.285156	0.164063	-0.937500	0.475229	-0.176147	0.491743	16.357422	-57.037354	9.658813
C:\Users\cware\Desktop\Steller20November\TagTesting20Nov2013\M16.DSG	11-1-2013	16:30:22	344550.000000	6891.000000	-0.402344	0.179688	-0.953125	0.487156	-0.167890	0.485321	25.131226	-62.179565	5.828857
C:\Users\cware\Desktop\Steller20November\TagTesting20Nov2013\M16.DSG	11-1-2013	16:30:22	344551.000000	6891.020000	-0.500000	0.167969	-0.960938	0.491743	-0.163303	0.484404	29.342651	-55.206299	0.503540
C:\Users\cware\Desktop\Steller20November\TagTesting20Nov2013\M16.DSG	11-1-2013	16:30:22	344552.000000	6891.040000	-0.480469	0.148438	-0.984375	0.502752	-0.155046	0.480734	29.037476	-43.762207	-5.737305
C:\Users\cware\Desktop\Steller20November\TagTesting20Nov2013\M16.DSG	11-1-2013	16:30:22	344553.000000	6891.060000	-0.472656	0.117188	-0.976563	0.507339	-0.151376	0.480734	33.157349	-48.156738	-10.147095
C:\Users\cware\Desktop\Steller20November\TagTesting20Nov2013\M16.DSG	11-1-2013	16:30:22	344554.000000	6891.080000	-0.511719	0.136719	-0.992188	0.511009	-0.144037	0.478899	35.263062	-32.531738	-12.374878
C:\Users\cware\Desktop\Steller20November\TagTesting20Nov2013\M16.DSG	11-1-2013	16:30:22	344555.000000	6891.100000	-0.460938	0.117188	-0.984375	0.516514	-0.139450	0.477982	35.430908	-39.108276	-15.472412
C:\Users\cware\Desktop\Steller20November\TagTesting20Nov2013\M16.DSG	11-1-2013	16:30:22	344556.000000	6891.120000	-0.503906	0.066406	-1.031250	0.520183	-0.136697	0.477064	35.018921	-38.940430	-20.065308
C:\Users\cware\Desktop\Steller20November\TagTesting20Nov2013\M16.DSG	11-1-2013	16:30:22	344557.000000	6891.140000	-0.457031	0.027344	-1.062500	0.525688	-0.130275	0.475229	35.064697	-53.054810	-22.018433
C:\Users\cware\Desktop\Steller20November\TagTesting20Nov2013\M16.DSG	11-1-2013	16:30:22	344558.000000	6891.160000	-0.605469	0.003906	-1.164063	0.530275	-0.127523	0.472477	31.509399	-32.501221	-17.196655
C:\Users\cware\Desktop\Steller20November\TagTesting20Nov2013\M16.DSG	11-1-2013	16:30:22	344559.000000	6891.180000	-0.605469	0.035156	-1.191406	0.533945	-0.121101	0.471560	19.134521	-28.808594	-15.670776
C:\Users\cware\Desktop\Steller20November\TagTesting20Nov2013\M16.DSG	11-1-2013	16:30:22	344560.000000	6891.200000	-0.683594	0.015625	-1.218750	0.536697	-0.120183	0.471560	7.766724	-14.282227	-10.086060
C:\Users\cware\Desktop\Steller20November\TagTesting20Nov2013\M16.DSG	11-1-2013	16:30:22	344561.000000	6891.220000	-0.617188	0.007813	-1.214844	0.538532	-0.118349	0.470642	6.988525	-11.138916	-5.279541
C:\Users\cware\Desktop\Steller20November\TagTesting20Nov2013\M16.DSG	11-1-2013	16:30:22	344562.000000	6891.240000	-0.503906	-0.027344	-1.195313	0.538532	-0.116514	0.470642	-2.777100	-18.707275	-6.591797
C:\Users\cware\Desktop\Steller20November\TagTesting20Nov2013\M16.DSG	11-1-2013	16:30:22	344563.000000	6891.260000	-0.562500	-0.097656	-1.160156	0.543119	-0.115596	0.467890	-11.749268	-16.555786	-5.096436
C:\Users\cware\Desktop\Steller20November\TagTesting20Nov2013\M16.DSG	11-1-2013	16:30:22	344564.000000	6891.280000	-0.675781	-0.039063	-1.136719	0.544037	-0.115596	0.466972	-8.911133	2.380371	-7.858276
C:\Users\cware\Desktop\Steller20November\TagTesting20Nov2013\M16.DSG	11-1-2013	16:30:22	344565.000000	6891.300000	-0.777344	0.007813	-1.035156	0.541284	-0.116514	0.469725	3.417969	20.721436	-10.833740
C:\Users\cware\Desktop\Steller20November\TagTesting20Nov2013\M16.DSG	11-1-2013	16:30:22	344566.000000	6891.320000	-0.656250	0.015625	-0.972656	0.539450	-0.116514	0.471560	2.182007	14.190674	-12.466431
C:\Users\cware\Desktop\Steller20November\TagTesting20Nov2013\M16.DSG	11-1-2013	16:30:22	344567.000000	6891.340000	-0.566406	0.027344	-1.140625	0.537615	-0.116514	0.477064	-1.480103	20.996094	-13.336182
C:\Users\cware\Desktop\Steller20November\TagTesting20Nov2013\M16.DSG	11-1-2013	16:30:22	344568.000000	6891.360000	-0.554688	0.046875	-1.175781	0.531193	-0.117431	0.477982	0.030518	36.651611	-9.628296
C:\Users\cware\Desktop\Steller20November\TagTesting20Nov2013\M16.DSG	11-1-2013	16:30:22	344569.000000	6891.380000	-0.367188	0.085938	-1.128906	0.527523	-0.118349	0.482569	3.173828	39.825439	-9.689331
C:\Users\cware\Desktop\Steller20November\TagTesting20Nov2013\M16.DSG	11-1-2013	16:30:22	344570.000000	6891.400000	-0.160156	0.101563	-1.132813	0.519266	-0.116514	0.490826	9.094238	46.463013	-8.880615
C:\Users\cware\Desktop\Steller20November\TagTesting20Nov2013\M16.DSG	11-1-2013	16:30:22	344571.000000	6891.420000	-0.031250	0.132813	-1.183594	0.514679	-0.115596	0.495413	11.322021	37.002563	-10.726929
C:\Users\cware\Desktop\Steller20November\TagTesting20Nov2013\M16.DSG	11-1-2013	16:30:22	344572.000000	6891.440000	0.066406	0.203125	-1.234375	0.504587	-0.113761	0.504587	22.583008	42.083740	-21.972656
C:\Users\cware\Desktop\Steller20November\TagTesting20Nov2013\M16.DSG	11-1-2013	16:30:22	344573.000000	6891.460000	0.175781	0.234375	-1.277344	0.498165	-0.112844	0.510092	27.191162	28.167725	-31.158447
C:\Users\cware\Desktop\Steller20November\TagTesting20Nov2013\M16.DSG	11-1-2013	16:30:22	344574.000000	6891.480000	0.218750	0.296875	-1.371094	0.488991	-0.111009	0.529358	21.728516	39.520264	-41.336060
C:\Users\cware\Desktop\Steller20November\TagTesting20Nov2013\M16.DSG	11-1-2013	16:30:22	344575.000000	6891.500000	0.257813	0.285156	-1.421875	0.483486	-0.111927	0.522936	18.524170	54.519653	-46.432495
C:\Users\cware\Desktop\Steller20November\TagTesting20Nov2013\M16.DSG	11-1-2013	16:30:22	344576.000000	6891.520000	0.199219	0.132813	-1.550781	0.465138	-0.113761	0.533945	24.200439	79.467773	-36.651611
C:\Users\cware\Desktop\Steller20November\TagTesting20Nov2013\M16.DSG	11-1-2013	16:30:22	344577.000000	6891.540000	0.199219	0.132813	-1.550781	0.455046	-0.111927	0.540367	16.677856	87.814331	-27.801514
C:\Users\cware\Desktop\Steller20November\TagTesting20Nov2013\M16.DSG	11-1-2013	16:30:22	344578.000000	6891.560000	0.210938	0.031250	-1.242188	0.434862	-0.110092	0.552294	4.547119	66.436768	-21.469116
C:\Users\cware\Desktop\Steller20November\TagTesting20Nov2013\M16.DSG	11-1-2013	16:30:22	344579.000000	6891.580000	0.167969	-0.011719	-1.210938	0.425688	-0.111927	0.555963	-11.505127	81.085205	-20.690918
C:\Users\cware\Desktop\Steller20November\TagTesting20Nov2013\M16.DSG	11-1-2013	16:30:22	344580.000000	6891.600000	0.101563	-0.058594	-1.183594	0.407339	-0.116514	0.563303	-25.283813	72.280884	-14.587402
C:\Users\cware\Desktop\Steller20November\TagTesting20Nov2013\M16.DSG	11-1-2013	16:30:22	344581.000000	6891.620000	0.144531	-0.144531	-1.203125	0.396330	-0.119266	0.565138	-34.408569	70.388794	-2.593994
C:\Users\cware\Desktop\Steller20November\TagTesting20Nov2013\M16.DSG	11-1-2013	16:30:22	344582.000000	6891.640000	0.210938	-0.039063	-1.117188	0.381651	-0.127523	0.567890	-45.364380	46.478271	3.234863
C:\Users\cware\Desktop\Steller20November\TagTesting20Nov2013\M16.DSG	11-1-2013	16:30:22	344583.000000	6891.660000	0.183594	0.058594	-1.089844	0.376147	-0.132110	0.568807	-46.585083	47.012329	5.599976
C:\Users\cware\Desktop\Steller20November\TagTesting20Nov2013\M16.DSG	11-1-2013	16:30:22	344584.000000	6891.680000	0.218750	0.121094	-1.003906	0.366972	-0.142202	0.566972	-52.352905	14.785767	4.287720
C:\Users\cware\Desktop\Steller20November\TagTesting20Nov2013\M16.DSG	11-1-2013	16:30:22	344585.000000	6891.700000	0.058594	0.179688	-0.964844	0.365138	-0.150459	0.565138	-54.214478	7.324219	-1.190186
C:\Users\cware\Desktop\Steller20November\TagTesting20Nov2013\M16.DSG	11-1-2013	16:30:22	344586.000000	6891.720000	-0.035156	0.050781	-1.015625	0.366972	-0.160550	0.559633	-62.362671	-7.171631	-9.338379
C:\Users\cware\Desktop\Steller20November\TagTesting20Nov2013\M16.DSG	11-1-2013	16:30:22	344587.000000	6891.740000	-0.070313	0.011719	-1.128906	0.368807	-0.164220	0.555963	-61.859131	-38.864136	-9.780884
C:\Users\cware\Desktop\Steller20November\TagTesting20Nov2013\M16.DSG	11-1-2013	16:30:22	344588.000000	6891.760000	-0.199219	0.085938	-1.324219	0.374312	-0.176147	0.547706	-32.012939	-30.624390	-3.784180
C:\Users\cware\Desktop\Steller20November\TagTesting20Nov2013\M16.DSG	11-1-2013	16:30:22	344589.000000	6891.780000	-0.214844	0.140625	-1.347656	0.375229	-0.180734	0.544954	-31.219482	-20.538330	-7.904053
C:\Users\cware\Desktop\Steller20November\TagTesting20Nov2013\M16.DSG	11-1-2013	16:30:22	344590.000000	6891.800000	-0.246094	0.210938	-1.312500	0.374312	-0.190826	0.540367	-44.754028	22.323608	-13.961792
C:\Users\cware\Desktop\Steller20November\TagTesting20Nov2013\M16.DSG	11-1-2013	16:30:22	344591.000000	6891.820000	-0.179688	0.250000	-1.207031	0.371560	-0.195413	0.540367	-45.669556	1.678467	-17.776489
C:\Users\cware\Desktop\Steller20November\TagTesting20Nov2013\M16.DSG	11-1-2013	16:30:22	344592.000000	6891.840000	-0.234375	0.195313	-1.089844	0.371560	-0.200000	0.535780	-40.100098	-15.884399	-17.990112
C:\Users\cware\Desktop\Steller20November\TagTesting20Nov2013\M16.DSG	11-1-2013	16:30:22	344593.000000	6891.860000	-0.261719	0.093750	-1.125000	0.373394	-0.208257	0.532110	-31.265259	9.475708	-11.856079
C:\Users\cware\Desktop\Steller20November\TagTesting20Nov2013\M16.DSG	11-1-2013	16:30:22	344594.000000	6891.880000	-0.230469	0.250000	-1.187500	0.370642	-0.213761	0.530275	-39.947510	22.537231	-11.764526
C:\Users\cware\Desktop\Steller20November\TagTesting20Nov2013\M16.DSG	11-1-2013	16:30:22	344595.000000	6891.900000	-0.265625	0.316406	-1.257813	0.364220	-0.221101	0.527523	-39.764404	12.313843	-11.581421
C:\Users\cware\Desktop\Steller20November\TagTesting20Nov2013\M16.DSG	11-1-2013	16:30:22	344596.000000	6891.920000	-0.179688	0.257813	-1.074219	0.363303	-0.223853	0.525688	-37.582397	8.621216	-11.596680
C:\Users\cware\Desktop\Steller20November\TagTesting20Nov2013\M16.DSG	11-1-2013	16:30:22	344597.000000	6891.940000	-0.253906	0.156250	-1.156250	0.358716	-0.232110	0.522018	-32.272339	18.295288	-8.361816
C:\Users\cware\Desktop\Steller20November\TagTesting20Nov2013\M16.DSG	11-1-2013	16:30:22	344598.000000	6891.960000	-0.156250	0.160156	-1.105469	0.355963	-0.233945	0.521101	-28.884888	8.102417	-11.474609
C:\Users\cware\Desktop\Steller20November\TagTesting20Nov2013\M16.DSG	11-1-2013	16:30:22	344599.000000	6891.980000	-0.164063	0.160156	-1.039063	0.353211	-0.242202	0.518349	-25.772095	-1.144409	-12.741089
C:\Users\cware\Desktop\Steller20November\TagTesting20Nov2013\M16.DSG	11-1-2013	16:30:22	344600.000000	6892.000000	-0.156250	0.152344	-1.089844	0.352294	-0.244037	0.515596	-28.366089	6.790161	-8.453369
C:\Users\cware\Desktop\Steller20November\TagTesting20Nov2013\M16.DSG	11-1-2013	16:30:22	344601.000000	6892.020000	-0.179688	0.199219	-1.117188	0.350459	-0.249541	0.513761	-25.817871	12.619019	-7.812500
C:\Users\cware\Desktop\Steller20November\TagTesting20Nov2013\M16.DSG	11-1-2013	16:30:22	344602.000000	6892.040000	-0.187500	0.347656	-1.117188	0.348624	-0.250459	0.512844	-21.499634	-1.785278	-5.920410
C:\Users\cware\Desktop\Steller20November\TagTesting20Nov2013\M16.DSG	11-1-2013	16:30:22	344603.000000	6892.060000	-0.187500	0.347656	-1.117188	0.346789	-0.255046	0.510092	-22.552490	4.653931	-6.393433
C:\Users\cware\Desktop\Steller20November\TagTesting20Nov2013\M16.DSG	11-1-2013	16:30:22	344604.000000	6892.080000	-0.082031	0.281250	-1.035156	0.345872	-0.257798	0.510092	-23.452759	4.867554	-8.834839
C:\Users\cware\Desktop\Steller20November\TagTesting20Nov2013\M16.DSG	11-1-2013	16:30:22	344605.000000	6892.100000	-0.164063	0.281250	-1.101563	0.344037	-0.263303	0.506422	-25.024414	3.082275	-9.292603
C:\Users\cware\Desktop\Steller20November\TagTesting20Nov2013\M16.DSG	11-1-2013	16:30:22	344606.000000	6892.120000	-0.085938	0.277344	-1.082031	0.340367	-0.265138	0.505505	-20.614624	5.874634	-6.958008
C:\Users\cware\Desktop\Steller20November\TagTesting20Nov2013\M16.DSG	11-1-2013	16:30:22	344607.000000	6892.140000	-0.144531	0.277344	-1.093750	0.339450	-0.266972	0.503670	-19.668579	3.906250	-7.537842
C:\Users\cware\Desktop\Steller20November\TagTesting20Nov2013\M16.DSG	11-1-2013	16:30:22	344608.000000	6892.160000	-0.121094	0.226563	-1.070313	0.337615	-0.270642	0.501835	-27.206421	7.385254	-6.912231
C:\Users\cware\Desktop\Steller20November\TagTesting20Nov2013\M16.DSG	11-1-2013	16:30:22	344609.000000	6892.180000	-0.148438	0.218750	-1.054688	0.337615	-0.273394	0.500917	-24.826050	3.463745	-5.432129
C:\Users\cware\Desktop\Steller20November\TagTesting20Nov2013\M16.DSG	11-1-2013	16:30:22	344610.000000	6892.200000	-0.167969	0.265625	-1.074219	0.337615	-0.277064	0.499083	-24.047852	12.268066	-5.432129
C:\Users\cware\Desktop\Steller20November\TagTesting20Nov2013\M16.DSG	11-1-2013	16:30:22	344611.000000	6892.220000	-0.132813	0.265625	-1.109375	0.334862	-0.277064	0.498165	-23.376465	8.529663	-5.828857
C:\Users\cware\Desktop\Steller20November\TagTesting20Nov2013\M16.DSG	11-1-2013	16:30:22	344612.000000	6892.240000	-0.105469	0.308594	-1.070313	0.333028	-0.280734	0.495413	-22.674561	13.153076	-3.341675
C:\Users\cware\Desktop\Steller20November\TagTesting20Nov2013\M16.DSG	11-1-2013	16:30:22	344613.000000	6892.260000	-0.058594	0.304688	-1.082031	0.332110	-0.282569	0.494495	-22.003174	8.148193	-4.562378
C:\Users\cware\Desktop\Steller20November\TagTesting20Nov2013\M16.DSG	11-1-2013	16:30:22	344614.000000	6892.280000	-0.101563	0.273438	-1.082031	0.331193	-0.285321	0.492661	-23.864746	-1.007080	-5.676270
C:\Users\cware\Desktop\Steller20November\TagTesting20Nov2013\M16.DSG	11-1-2013	16:30:22	344615.000000	6892.300000	-0.195313	0.277344	-1.105469	0.332110	-0.286239	0.490826	-24.658203	26.473999	-0.610352
C:\Users\cware\Desktop\Steller20November\TagTesting20Nov2013\M16.DSG	11-1-2013	16:30:22	344616.000000	6892.320000	-0.066406	0.300781	-1.097656	0.327523	-0.290826	0.488991	-23.406982	-0.045776	-2.655029
C:\Users\cware\Desktop\Steller20November\TagTesting20Nov2013\M16.DSG	11-1-2013	16:30:22	344617.000000	6892.340000	-0.078125	0.347656	-1.101563	0.327523	-0.291743	0.488073	-21.469116	-2.822876	-4.943848
C:\Users\cware\Desktop\Steller20November\TagTesting20Nov2013\M16.DSG	11-1-2013	16:30:22	344618.000000	6892.360000	-0.105469	0.378906	-1.132813	0.326606	-0.294495	0.486239	-18.981934	24.948120	-3.646851
C:\Users\cware\Desktop\Steller20November\TagTesting20Nov2013\M16.DSG	11-1-2013	16:30:22	344619.000000	6892.380000	-0.089844	0.417969	-1.105469	0.324771	-0.295413	0.487156	-14.297485	14.236450	-2.655029
C:\Users\cware\Desktop\Steller20November\TagTesting20Nov2013\M16.DSG	11-1-2013	16:30:22	344620.000000	6892.400000	-0.031250	0.406250	-1.078125	0.322936	-0.296330	0.484404	-19.744873	14.999390	-4.226685
C:\Users\cware\Desktop\Steller20November\TagTesting20Nov2013\M16.DSG	11-1-2013	16:30:22	344621.000000	6892.420000	-0.062500	0.417969	-1.109375	0.322018	-0.298165	0.484404	-20.919800	-5.844116	-6.988525
C:\Users\cware\Desktop\Steller20November\TagTesting20Nov2013\M16.DSG	11-1-2013	16:30:22	344622.000000	6892.440000	-0.078125	0.375000	-1.085938	0.321101	-0.300000	0.482569	-19.821167	9.872437	-4.455566
C:\Users\cware\Desktop\Steller20November\TagTesting20Nov2013\M16.DSG	11-1-2013	16:30:22	344623.000000	6892.460000	-0.054688	0.382813	-1.082031	0.321101	-0.300917	0.481651	-21.148682	-4.623413	-7.598877
C:\Users\cware\Desktop\Steller20November\TagTesting20Nov2013\M16.DSG	11-1-2013	16:30:22	344624.000000	6892.480000	-0.066406	0.378906	-1.101563	0.319266	-0.303670	0.480734	-14.343262	14.785767	-3.372192
C:\Users\cware\Desktop\Steller20November\TagTesting20Nov2013\M16.DSG	11-1-2013	16:30:22	344625.000000	6892.500000	-0.128906	0.359375	-1.097656	0.317431	-0.303670	0.479817	-12.298584	17.349243	-2.258301
C:\Users\cware\Desktop\Steller20November\TagTesting20Nov2013\M16.DSG	11-1-2013	16:30:22	344626.000000	6892.520000	0.027344	0.390625	-1.074219	0.317431	-0.304587	0.478899	-14.144897	5.874634	-3.372192
C:\Users\cware\Desktop\Steller20November\TagTesting20Nov2013\M16.DSG	11-1-2013	16:30:22	344627.000000	6892.540000	-0.109375	0.382813	-1.093750	0.316514	-0.305505	0.478899	-12.573242	-17.776489	-8.102417
C:\Users\cware\Desktop\Steller20November\TagTesting20Nov2013\M16.DSG	11-1-2013	16:30:22	344628.000000	6892.560000	-0.011719	0.414063	-1.054688	0.317431	-0.306422	0.477982	-11.337280	-5.035400	-6.256104
C:\Users\cware\Desktop\Steller20November\TagTesting20Nov2013\M16.DSG	11-1-2013	16:30:22	344629.000000	6892.580000	-0.082031	0.402344	-1.121094	0.317431	-0.309174	0.477064	-6.256104	1.129150	-2.716064
C:\Users\cware\Desktop\Steller20November\TagTesting20Nov2013\M16.DSG	11-1-2013	16:30:22	344630.000000	6892.600000	-0.058594	0.359375	-1.062500	0.317431	-0.307339	0.476147	-9.292603	16.281128	-2.258301
C:\Users\cware\Desktop\Steller20November\TagTesting20Nov2013\M16.DSG	11-1-2013	16:30:22	344631.000000	6892.620000	-0.058594	0.359375	-1.062500	0.314679	-0.308257	0.476147	-11.016846	4.043579	-5.386353
C:\Users\cware\Desktop\Steller20November\TagTesting20Nov2013\M16.DSG	11-1-2013	16:30:22	344632.000000	6892.640000	-0.109375	0.375000	-1.082031	0.314679	-0.309174	0.476147	-10.437012	1.861572	-7.019043
C:\Users\cware\Desktop\Steller20November\TagTesting20Nov2013\M16.DSG	11-1-2013	16:30:22	344633.000000	6892.660000	-0.027344	0.390625	-1.105469	0.313761	-0.308257	0.477064	-10.772705	7.095337	-5.416870
C:\Users\cware\Desktop\Steller20November\TagTesting20Nov2013\M16.DSG	11-1-2013	16:30:22	344634.000000	6892.680000	-0.054688	0.410156	-1.074219	0.312844	-0.309174	0.477064	-7.064819	0.091553	-3.753662
C:\Users\cware\Desktop\Steller20November\TagTesting20Nov2013\M16.DSG	11-1-2013	16:30:22	344635.000000	6892.700000	-0.046875	0.394531	-1.062500	0.311927	-0.309174	0.475229	-8.926392	-2.990723	-3.982544
C:\Users\cware\Desktop\Steller20November\TagTesting20Nov2013\M16.DSG	11-1-2013	16:30:22	344636.000000	6892.720000	-0.117188	0.402344	-1.082031	0.312844	-0.310092	0.474312	-6.912231	16.311646	-4.028320
C:\Users\cware\Desktop\Steller20November\TagTesting20Nov2013\M16.DSG	11-1-2013	16:30:22	344637.000000	6892.740000	0.011719	0.359375	-1.031250	0.311009	-0.310092	0.476147	-11.688232	-15.823364	-8.071899
C:\Users\cware\Desktop\Steller20November\TagTesting20Nov2013\M16.DSG	11-1-2013	16:30:22	344638.000000	6892.760000	-0.109375	0.386719	-1.066406	0.312844	-0.311009	0.474312	-11.566162	10.360718	-6.057739
C:\Users\cware\Desktop\Steller20November\TagTesting20Nov2013\M16.DSG	11-1-2013	16:30:22	344639.000000	6892.780000	-0.070313	0.386719	-1.082031	0.310092	-0.311927	0.473394	-9.552002	13.702393	-1.434326
C:\Users\cware\Desktop\Steller20November\TagTesting20Nov2013\M16.DSG	11-1-2013	16:30:22	344640.000000	6892.800000	-0.031250	0.406250	-1.082031	0.308257	-0.312844	0.474312	-11.108398	6.835938	-2.304077
C:\Users\cware\Desktop\Steller20November\TagTesting20Nov2013\M16.DSG	11-1-2013	16:30:22	344641.000000	6892.820000	0.000000	0.367188	-1.023438	0.307339	-0.312844	0.473394	-9.063721	-0.549316	-3.570557
C:\Users\cware\Desktop\Steller20November\TagTesting20Nov2013\M16.DSG	11-1-2013	16:30:22	344642.000000	6892.840000	-0.023438	0.406250	-1.085938	0.308257	-0.314679	0.473394	-6.774902	-6.820679	-3.753662
C:\Users\cware\Desktop\Steller20November\TagTesting20Nov2013\M16.DSG	11-1-2013	16:30:22	344643.000000	6892.860000	-0.062500	0.449219	-1.113281	0.309174	-0.313761	0.472477	-4.364014	6.866455	-3.875732
C:\Users\cware\Desktop\Steller20November\TagTesting20Nov2013\M16.DSG	11-1-2013	16:30:22	344644.000000	6892.880000	-0.054688	0.390625	-1.117188	0.308257	-0.312844	0.473394	-3.112793	10.223389	-1.342773
C:\Users\cware\Desktop\Steller20November\TagTesting20Nov2013\M16.DSG	11-1-2013	16:30:22	344645.000000	6892.900000	-0.011719	0.390625	-1.042969	0.308257	-0.312844	0.474312	-2.883911	1.937866	-3.890991
C:\Users\cware\Desktop\Steller20November\TagTesting20Nov2013\M16.DSG	11-1-2013	16:30:22	344646.000000	6892.920000	-0.039063	0.417969	-1.082031	0.306422	-0.312844	0.475229	-6.332397	-6.256104	-5.462646
C:\Users\cware\Desktop\Steller20November\TagTesting20Nov2013\M16.DSG	11-1-2013	16:30:22	344647.000000	6892.940000	-0.046875	0.410156	-1.089844	0.306422	-0.312844	0.473394	-3.082275	9.033203	-2.578735
C:\Users\cware\Desktop\Steller20November\TagTesting20Nov2013\M16.DSG	11-1-2013	16:30:22	344648.000000	6892.960000	-0.023438	0.429688	-1.074219	0.305505	-0.311927	0.476147	-3.051758	-0.259399	-3.387451
C:\Users\cware\Desktop\Steller20November\TagTesting20Nov2013\M16.DSG	11-1-2013	16:30:22	344649.000000	6892.980000	-0.023438	0.414063	-1.082031	0.304587	-0.311927	0.476147	-1.861572	1.358032	-4.714966
C:\Users\cware\Desktop\Steller20November\TagTesting20Nov2013\M16.DSG	11-1-2013	16:30:22	344650.000000	6893.000000	-0.007813	0.414063	-1.050781	0.304587	-0.310092	0.477064	-1.235962	2.105713	-5.493164
C:\Users\cware\Desktop\Steller20November\TagTesting20Nov2013\M16.DSG	11-1-2013	16:30:22	344651.000000	6893.020000	-0.003906	0.406250	-1.074219	0.304587	-0.310092	0.477064	-1.159668	5.310059	-5.859375
C:\Users\cware\Desktop\Steller20November\TagTesting20Nov2013\M16.DSG	11-1-2013	16:30:22	344652.000000	6893.040000	-0.062500	0.390625	-1.101563	0.302752	-0.310092	0.478899	-1.159668	-3.082275	-5.187988
C:\Users\cware\Desktop\Steller20November\TagTesting20Nov2013\M16.DSG	11-1-2013	16:30:22	344653.000000	6893.060000	-0.011719	0.414063	-1.062500	0.302752	-0.307339	0.478899	-1.846313	3.952026	-4.302979
C:\Users\cware\Desktop\Steller20November\TagTesting20Nov2013\M16.DSG	11-1-2013	16:30:22	344654.000000	6893.080000	-0.007813	0.414063	-1.070313	0.302752	-0.307339	0.479817	-2.441406	1.052856	-6.637573
C:\Users\cware\Desktop\Steller20November\TagTesting20Nov2013\M16.DSG	11-1-2013	16:30:22	344655.000000	6893.100000	-0.011719	0.425781	-1.054688	0.301835	-0.306422	0.480734	-3.021240	-0.549316	-7.598877
C:\Users\cware\Desktop\Steller20November\TagTesting20Nov2013\M16.DSG	11-1-2013	16:30:22	344656.000000	6893.120000	-0.058594	0.394531	-1.105469	0.299083	-0.306422	0.480734	0.305176	2.258301	-4.684448
C:\Users\cware\Desktop\Steller20November\TagTesting20Nov2013\M16.DSG	11-1-2013	16:30:22	344657.000000	6893.140000	-0.019531	0.394531	-1.066406	0.300000	-0.306422	0.480734	0.335693	1.449585	-5.279541
C:\Users\cware\Desktop\Steller20November\TagTesting20Nov2013\M16.DSG	11-1-2013	16:30:22	344658.000000	6893.160000	-0.023438	0.390625	-1.078125	0.299083	-0.304587	0.479817	-1.892090	5.584717	-4.989624
C:\Users\cware\Desktop\Steller20November\TagTesting20Nov2013\M16.DSG	11-1-2013	16:30:22	344659.000000	6893.180000	-0.007813	0.425781	-1.085938	0.299083	-0.303670	0.483486	4.196167	0.976563	-4.302979
C:\Users\cware\Desktop\Steller20November\TagTesting20Nov2013\M16.DSG	11-1-2013	16:30:22	344660.000000	6893.200000	0.011719	0.386719	-1.046875	0.299083	-0.302752	0.485321	5.294800	-3.158569	-7.202148
C:\Users\cware\Desktop\Steller20November\TagTesting20Nov2013\M16.DSG	11-1-2013	16:30:22	344661.000000	6893.220000	-0.035156	0.363281	-1.089844	0.298165	-0.301835	0.487156	7.476807	-3.952026	-11.276245
C:\Users\cware\Desktop\Steller20November\TagTesting20Nov2013\M16.DSG	11-1-2013	16:30:22	344662.000000	6893.240000	-0.015625	0.335938	-1.109375	0.296330	-0.298165	0.489908	11.962891	8.041382	-9.918213
C:\Users\cware\Desktop\Steller20November\TagTesting20Nov2013\M16.DSG	11-1-2013	16:30:22	344663.000000	6893.260000	0.003906	0.367188	-1.089844	0.295413	-0.296330	0.491743	13.214111	1.388550	-12.130737
C:\Users\cware\Desktop\Steller20November\TagTesting20Nov2013\M16.DSG	11-1-2013	16:30:22	344664.000000	6893.280000	0.003906	0.382813	-1.101563	0.292661	-0.294495	0.494495	11.413574	0.885010	-12.237549
C:\Users\cware\Desktop\Steller20November\TagTesting20Nov2013\M16.DSG	11-1-2013	16:30:22	344665.000000	6893.300000	-0.031250	0.441406	-1.128906	0.291743	-0.292661	0.496330	12.817383	19.058228	-12.176514
C:\Users\cware\Desktop\Steller20November\TagTesting20Nov2013\M16.DSG	11-1-2013	16:30:22	344666.000000	6893.320000	0.039063	0.414063	-1.117188	0.288073	-0.289908	0.498165	13.778687	9.292603	-12.405396
C:\Users\cware\Desktop\Steller20November\TagTesting20Nov2013\M16.DSG	11-1-2013	16:30:22	344667.000000	6893.340000	0.003906	0.371094	-1.117188	0.285321	-0.287156	0.502752	12.786865	8.789063	-11.611938
C:\Users\cware\Desktop\Steller20November\TagTesting20Nov2013\M16.DSG	11-1-2013	16:30:22	344668.000000	6893.360000	-0.011719	0.324219	-1.136719	0.283486	-0.286239	0.503670	14.221191	22.338867	-8.163452
C:\Users\cware\Desktop\Steller20November\TagTesting20Nov2013\M16.DSG	11-1-2013	16:30:22	344669.000000	6893.380000	-0.003906	0.335938	-1.144531	0.277982	-0.281651	0.508257	17.883301	20.141602	-7.476807
C:\Users\cware\Desktop\Steller20November\TagTesting20Nov2013\M16.DSG	11-1-2013	16:30:22	344670.000000	6893.400000	0.046875	0.367188	-1.085938	0.276147	-0.278899	0.510092	16.372681	18.386841	-9.826660
C:\Users\cware\Desktop\Steller20November\TagTesting20Nov2013\M16.DSG	11-1-2013	16:30:22	344671.000000	6893.420000	0.058594	0.343750	-1.074219	0.272477	-0.273394	0.515596	16.159058	1.220703	-9.826660
C:\Users\cware\Desktop\Steller20November\TagTesting20Nov2013\M16.DSG	11-1-2013	16:30:22	344672.000000	6893.440000	0.078125	0.332031	-1.039063	0.270642	-0.272477	0.517431	19.699097	4.379272	-12.695313
C:\Users\cware\Desktop\Steller20November\TagTesting20Nov2013\M16.DSG	11-1-2013	16:30:22	344673.000000	6893.460000	0.058594	0.320313	-1.050781	0.268807	-0.266055	0.520183	22.201538	7.827759	-12.390137
C:\Users\cware\Desktop\Steller20November\TagTesting20Nov2013\M16.DSG	11-1-2013	16:30:22	344674.000000	6893.480000	0.085938	0.332031	-0.968750	0.267890	-0.263303	0.523853	22.888184	-12.252808	-14.526367
C:\Users\cware\Desktop\Steller20November\TagTesting20Nov2013\M16.DSG	11-1-2013	16:30:22	344675.000000	6893.500000	0.121094	0.332031	-0.960938	0.268807	-0.256881	0.527523	19.897461	-26.214600	-11.428833
C:\Users\cware\Desktop\Steller20November\TagTesting20Nov2013\M16.DSG	11-1-2013	16:30:22	344676.000000	6893.520000	0.058594	0.320313	-0.945313	0.271560	-0.254128	0.529358	18.859863	-27.694702	-12.313843
C:\Users\cware\Desktop\Steller20November\TagTesting20Nov2013\M16.DSG	11-1-2013	16:30:22	344677.000000	6893.540000	0.011719	0.378906	-1.011719	0.276147	-0.247706	0.532110	24.948120	-14.190674	-12.084961
C:\Users\cware\Desktop\Steller20November\TagTesting20Nov2013\M16.DSG	11-1-2013	16:30:22	344678.000000	6893.560000	0.039063	0.367188	-0.976563	0.276147	-0.244037	0.533945	29.067993	-31.784058	-15.731812
C:\Users\cware\Desktop\Steller20November\TagTesting20Nov2013\M16.DSG	11-1-2013	16:30:22	344679.000000	6893.580000	0.015625	0.332031	-0.953125	0.279817	-0.235780	0.538532	26.870728	-43.106079	-17.318726
C:\Users\cware\Desktop\Steller20November\TagTesting20Nov2013\M16.DSG	11-1-2013	16:30:22	344680.000000	6893.600000	-0.027344	0.289063	-1.000000	0.285321	-0.233028	0.540367	30.303955	-28.823853	-14.175415
C:\Users\cware\Desktop\Steller20November\TagTesting20Nov2013\M16.DSG	11-1-2013	16:30:22	344681.000000	6893.620000	0.011719	0.292969	-0.957031	0.288073	-0.228440	0.542202	27.008057	-29.418945	-15.090942
C:\Users\cware\Desktop\Steller20November\TagTesting20Nov2013\M16.DSG	11-1-2013	16:30:22	344682.000000	6893.640000	-0.023438	0.285156	-0.992188	0.290826	-0.220183	0.544954	26.290894	-30.807495	-17.395020
C:\Users\cware\Desktop\Steller20November\TagTesting20Nov2013\M16.DSG	11-1-2013	16:30:22	344683.000000	6893.660000	-0.015625	0.265625	-0.957031	0.293578	-0.218349	0.547706	30.166626	-35.476685	-13.473511
C:\Users\cware\Desktop\Steller20November\TagTesting20Nov2013\M16.DSG	11-1-2013	16:30:22	344684.000000	6893.680000	-0.085938	0.253906	-0.953125	0.300917	-0.208257	0.549541	27.984619	-42.572021	-17.730713
C:\Users\cware\Desktop\Steller20November\TagTesting20Nov2013\M16.DSG	11-1-2013	16:30:22	344685.000000	6893.700000	-0.085938	0.253906	-0.953125	0.305505	-0.204587	0.551376	29.785156	-38.284302	-18.753052
C:\Users\cware\Desktop\Steller20November\TagTesting20Nov2013\M16.DSG	11-1-2013	16:30:22	344686.000000	6893.720000	-0.152344	0.164063	-0.984375	0.311927	-0.196330	0.555046	36.605835	-32.165527	-14.648438
C:\Users\cware\Desktop\Steller20November\TagTesting20Nov2013\M16.DSG	11-1-2013	16:30:22	344687.000000	6893.740000	-0.089844	0.148438	-0.941406	0.315596	-0.191743	0.555963	37.704468	-37.460327	-17.166138
C:\Users\cware\Desktop\Steller20November\TagTesting20Nov2013\M16.DSG	11-1-2013	16:30:22	344688.000000	6893.760000	-0.062500	0.136719	-0.960938	0.321101	-0.179817	0.559633	42.205811	-46.310425	-17.318726
C:\Users\cware\Desktop\Steller20November\TagTesting20Nov2013\M16.DSG	11-1-2013	16:30:22	344689.000000	6893.780000	-0.203125	0.164063	-0.992188	0.324771	-0.175229	0.562385	39.306641	-18.402100	-19.256592
C:\Users\cware\Desktop\Steller20November\TagTesting20Nov2013\M16.DSG	11-1-2013	16:30:22	344690.000000	6893.800000	-0.125000	0.148438	-1.000000	0.332110	-0.164220	0.565138	42.388916	-42.541504	-21.606445
C:\Users\cware\Desktop\Steller20November\TagTesting20Nov2013\M16.DSG	11-1-2013	16:30:22	344691.000000	6893.820000	-0.156250	0.125000	-0.996094	0.335780	-0.158716	0.566972	43.823242	-48.339844	-19.180298
C:\Users\cware\Desktop\Steller20November\TagTesting20Nov2013\M16.DSG	11-1-2013	16:30:22	344692.000000	6893.840000	-0.191406	0.078125	-1.007813	0.342202	-0.146789	0.568807	45.089722	-34.469604	-18.371582
C:\Users\cware\Desktop\Steller20November\TagTesting20Nov2013\M16.DSG	11-1-2013	16:30:22	344693.000000	6893.860000	-0.117188	0.074219	-0.960938	0.344954	-0.142202	0.570642	40.908813	-40.695190	-20.034790
C:\Users\cware\Desktop\Steller20November\TagTesting20Nov2013\M16.DSG	11-1-2013	16:30:22	344694.000000	6893.880000	-0.195313	0.031250	-0.976563	0.352294	-0.130275	0.573394	36.941528	-42.617798	-18.524170
C:\Users\cware\Desktop\Steller20November\TagTesting20Nov2013\M16.DSG	11-1-2013	16:30:22	344695.000000	6893.900000	-0.242188	0.000000	-1.015625	0.355963	-0.124771	0.573394	38.345337	-32.791138	-14.770508
C:\Users\cware\Desktop\Steller20November\TagTesting20Nov2013\M16.DSG	11-1-2013	16:30:22	344696.000000	6893.920000	-0.222656	0.015625	-0.988281	0.363303	-0.114679	0.574312	35.171509	-35.568237	-15.502930
C:\Users\cware\Desktop\Steller20November\TagTesting20Nov2013\M16.DSG	11-1-2013	16:30:22	344697.000000	6893.940000	-0.187500	-0.031250	-0.980469	0.367890	-0.110092	0.575229	29.571533	-50.064087	-18.264771
C:\Users\cware\Desktop\Steller20November\TagTesting20Nov2013\M16.DSG	11-1-2013	16:30:22	344698.000000	6893.960000	-0.292969	-0.042969	-0.992188	0.375229	-0.100917	0.576147	31.158447	-27.145386	-12.771606
C:\Users\cware\Desktop\Steller20November\TagTesting20Nov2013\M16.DSG	11-1-2013	16:30:22	344699.000000	6893.980000	-0.175781	-0.039063	-1.000000	0.378899	-0.096330	0.575229	31.311035	-44.387817	-13.534546
C:\Users\cware\Desktop\Steller20November\TagTesting20Nov2013\M16.DSG	11-1-2013	16:30:22	344700.000000	6894.000000	-0.304688	-0.074219	-1.015625	0.387156	-0.088073	0.576147	24.932861	-39.123535	-10.406494
C:\Users\cware\Desktop\Steller20November\TagTesting20Nov2013\M16.DSG	11-1-2013	16:30:22	344701.000000	6894.020000	-0.261719	-0.089844	-1.031250	0.391743	-0.084404	0.575229	23.803711	-29.296875	-9.323120
C:\Users\cware\Desktop\Steller20November\TagTesting20Nov2013\M16.DSG	11-1-2013	16:30:22	344702.000000	6894.040000	-0.304688	-0.113281	-1.023438	0.393578	-0.077064	0.575229	21.148682	-32.257080	-5.233765
C:\Users\cware\Desktop\Steller20November\TagTesting20Nov2013\M16.DSG	11-1-2013	16:30:22	344703.000000	6894.060000	-0.304688	-0.085938	-1.031250	0.400917	-0.073394	0.575229	20.599365	-37.399292	-4.501343
C:\Users\cware\Desktop\Steller20November\TagTesting20Nov2013\M16.DSG	11-1-2013	16:30:22	344704.000000	6894.080000	-0.320313	-0.113281	-1.027344	0.405505	-0.070642	0.572477	15.731812	-28.701782	-4.333496
C:\Users\cware\Desktop\Steller20November\TagTesting20Nov2013\M16.DSG	11-1-2013	16:30:22	344705.000000	6894.100000	-0.328125	-0.144531	-1.042969	0.411927	-0.065138	0.571560	13.717651	-26.824951	-2.288818
C:\Users\cware\Desktop\Steller20November\TagTesting20Nov2013\M16.DSG	11-1-2013	16:30:22	344706.000000	6894.120000	-0.367188	-0.195313	-1.058594	0.414679	-0.062385	0.570642	4.135132	-8.880615	-3.341675
C:\Users\cware\Desktop\Steller20November\TagTesting20Nov2013\M16.DSG	11-1-2013	16:30:22	344707.000000	6894.140000	-0.359375	-0.148438	-1.046875	0.418349	-0.060550	0.569725	8.514404	-20.401001	-3.799438
C:\Users\cware\Desktop\Steller20November\TagTesting20Nov2013\M16.DSG	11-1-2013	16:30:22	344708.000000	6894.160000	-0.425781	-0.171875	-1.078125	0.418349	-0.057798	0.570642	8.834839	-9.368896	-4.699707
C:\Users\cware\Desktop\Steller20November\TagTesting20Nov2013\M16.DSG	11-1-2013	16:30:22	344709.000000	6894.180000	-0.292969	-0.167969	-1.070313	0.420183	-0.055963	0.571560	9.536743	1.327515	-0.808716
C:\Users\cware\Desktop\Steller20November\TagTesting20Nov2013\M16.DSG	11-1-2013	16:30:22	344710.000000	6894.200000	-0.363281	-0.148438	-1.074219	0.420183	-0.052294	0.570642	7.186890	-3.982544	-3.784180
C:\Users\cware\Desktop\Steller20November\TagTesting20Nov2013\M16.DSG	11-1-2013	16:30:22	344711.000000	6894.220000	-0.316406	-0.125000	-1.054688	0.421101	-0.048624	0.571560	2.899170	-12.817383	-7.385254
C:\Users\cware\Desktop\Steller20November\TagTesting20Nov2013\M16.DSG	11-1-2013	16:30:22	344712.000000	6894.240000	-0.386719	-0.125000	-1.140625	0.422936	-0.047706	0.570642	8.697510	-2.044678	-7.003784
C:\Users\cware\Desktop\Steller20November\TagTesting20Nov2013\M16.DSG	11-1-2013	16:30:22	344713.000000	6894.260000	-0.386719	-0.125000	-1.140625	0.422018	-0.044037	0.573394	15.350342	2.395630	-3.540039
C:\Users\cware\Desktop\Steller20November\TagTesting20Nov2013\M16.DSG	11-1-2013	16:30:22	344714.000000	6894.280000	-0.335938	-0.117188	-1.144531	0.421101	-0.041284	0.573394	17.929077	11.291504	-1.647949
C:\Users\cware\Desktop\Steller20November\TagTesting20Nov2013\M16.DSG	11-1-2013	16:30:22	344715.000000	6894.300000	-0.277344	-0.078125	-1.101563	0.419266	-0.033945	0.577064	20.324707	-1.831055	-6.835938
C:\Users\cware\Desktop\Steller20November\TagTesting20Nov2013\M16.DSG	11-1-2013	16:30:22	344716.000000	6894.320000	-0.316406	-0.089844	-1.101563	0.421101	-0.032110	0.576147	28.442383	-1.770020	-11.993408
C:\Users\cware\Desktop\Steller20November\TagTesting20Nov2013\M16.DSG	11-1-2013	16:30:22	344717.000000	6894.340000	-0.296875	-0.085938	-1.152344	0.421101	-0.028440	0.576147	36.239624	-1.586914	-12.969971
C:\Users\cware\Desktop\Steller20November\TagTesting20Nov2013\M16.DSG	11-1-2013	16:30:22	344718.000000	6894.360000	-0.316406	-0.089844	-1.125000	0.421101	-0.017431	0.578899	48.004150	-4.043579	-15.121460
C:\Users\cware\Desktop\Steller20November\TagTesting20Nov2013\M16.DSG	11-1-2013	16:30:22	344719.000000	6894.380000	-0.335938	-0.101563	-1.093750	0.420183	-0.011927	0.580734	55.023193	-9.399414	-17.761230
C:\Users\cware\Desktop\Steller20November\TagTesting20Nov2013\M16.DSG	11-1-2013	16:30:22	344720.000000	6894.400000	-0.371094	-0.144531	-1.121094	0.422018	0.002752	0.581651	58.013916	-5.462646	-20.050049
C:\Users\cware\Desktop\Steller20November\TagTesting20Nov2013\M16.DSG	11-1-2013	16:30:22	344721.000000	6894.420000	-0.390625	-0.164063	-1.066406	0.422018	0.010092	0.582569	63.201904	4.226685	-18.295288
C:\Users\cware\Desktop\Steller20November\TagTesting20Nov2013\M16.DSG	11-1-2013	16:30:22	344722.000000	6894.440000	-0.347656	-0.179688	-1.023438	0.422018	0.025688	0.584404	58.837891	-4.089355	-16.998291
C:\Users\cware\Desktop\Steller20November\TagTesting20Nov2013\M16.DSG	11-1-2013	16:30:22	344723.000000	6894.460000	-0.339844	-0.207031	-1.019531	0.421101	0.033028	0.586239	59.326172	-6.607056	-16.265869
C:\Users\cware\Desktop\Steller20November\TagTesting20Nov2013\M16.DSG	11-1-2013	16:30:22	344724.000000	6894.480000	-0.312500	-0.265625	-0.984375	0.422018	0.048624	0.586239	53.482056	-4.974365	-17.852783
C:\Users\cware\Desktop\Steller20November\TagTesting20Nov2013\M16.DSG	11-1-2013	16:30:22	344725.000000	6894.500000	-0.355469	-0.273438	-0.996094	0.422936	0.055963	0.588073	53.756714	-7.507324	-18.524170
C:\Users\cware\Desktop\Steller20November\TagTesting20Nov2013\M16.DSG	11-1-2013	16:30:22	344726.000000	6894.520000	-0.390625	-0.335938	-1.042969	0.423853	0.069725	0.588073	52.658081	3.311157	-15.975952
C:\Users\cware\Desktop\Steller20November\TagTesting20Nov2013\M16.DSG	11-1-2013	16:30:22	344727.000000	6894.540000	-0.347656	-0.363281	-0.984375	0.422936	0.075229	0.588073	50.521851	-5.279541	-15.869141
C:\Users\cware\Desktop\Steller20November\TagTesting20Nov2013\M16.DSG	11-1-2013	16:30:22	344728.000000	6894.560000	-0.328125	-0.386719	-1.007813	0.424771	0.088991	0.587156	48.110962	-9.597778	-15.258789
C:\Users\cware\Desktop\Steller20November\TagTesting20Nov2013\M16.DSG	11-1-2013	16:30:22	344729.000000	6894.580000	-0.390625	-0.441406	-1.050781	0.423853	0.094495	0.588073	43.945313	-4.058838	-13.153076
C:\Users\cware\Desktop\Steller20November\TagTesting20Nov2013\M16.DSG	11-1-2013	16:30:22	344730.000000	6894.600000	-0.363281	-0.425781	-1.054688	0.426606	0.107339	0.586239	39.306641	-6.301880	-13.137817
C:\Users\cware\Desktop\Steller20November\TagTesting20Nov2013\M16.DSG	11-1-2013	16:30:22	344731.000000	6894.620000	-0.402344	-0.429688	-1.082031	0.426606	0.112844	0.586239	30.380249	-3.097534	-11.032104
C:\Users\cware\Desktop\Steller20November\TagTesting20Nov2013\M16.DSG	11-1-2013	16:30:22	344732.000000	6894.640000	-0.367188	-0.449219	-1.125000	0.426606	0.119266	0.586239	28.488159	-2.975464	-12.054443
C:\Users\cware\Desktop\Steller20November\TagTesting20Nov2013\M16.DSG	11-1-2013	16:30:22	344733.000000	6894.660000	-0.312500	-0.476563	-1.097656	0.426606	0.123853	0.586239	28.533936	-9.262085	-11.138916
C:\Users\cware\Desktop\Steller20November\TagTesting20Nov2013\M16.DSG	11-1-2013	16:30:22	344734.000000	6894.680000	-0.316406	-0.476563	-1.125000	0.429358	0.132110	0.584404	27.099609	-11.520386	-13.931274
C:\Users\cware\Desktop\Steller20November\TagTesting20Nov2013\M16.DSG	11-1-2013	16:30:22	344735.000000	6894.700000	-0.300781	-0.429688	-1.093750	0.430275	0.136697	0.580734	29.556274	-27.954102	-16.006470
C:\Users\cware\Desktop\Steller20November\TagTesting20Nov2013\M16.DSG	11-1-2013	16:30:22	344736.000000	6894.720000	-0.449219	-0.425781	-1.101563	0.434862	0.144037	0.579817	28.823853	-14.495850	-19.287109
C:\Users\cware\Desktop\Steller20November\TagTesting20Nov2013\M16.DSG	11-1-2013	16:30:22	344737.000000	6894.740000	-0.441406	-0.437500	-1.078125	0.437615	0.147706	0.580734	30.944824	-2.761841	-21.591187
C:\Users\cware\Desktop\Steller20November\TagTesting20Nov2013\M16.DSG	11-1-2013	16:30:22	344738.000000	6894.760000	-0.488281	-0.429688	-0.996094	0.437615	0.156881	0.578899	42.694092	3.326416	-22.262573
C:\Users\cware\Desktop\Steller20November\TagTesting20Nov2013\M16.DSG	11-1-2013	16:30:22	344739.000000	6894.780000	-0.527344	-0.457031	-0.960938	0.436697	0.162385	0.578899	43.045044	20.797729	-22.308350
C:\Users\cware\Desktop\Steller20November\TagTesting20Nov2013\M16.DSG	11-1-2013	16:30:22	344740.000000	6894.800000	-0.367188	-0.542969	-0.988281	0.433945	0.166055	0.580734	33.691406	24.368286	-21.194458
C:\Users\cware\Desktop\Steller20November\TagTesting20Nov2013\M16.DSG	11-1-2013	16:30:22	344741.000000	6894.820000	-0.250000	-0.578125	-0.996094	0.427523	0.173394	0.581651	23.925781	21.774292	-15.609741
C:\Users\cware\Desktop\Steller20November\TagTesting20Nov2013\M16.DSG	11-1-2013	16:30:22	344742.000000	6894.840000	-0.218750	-0.523438	-1.058594	0.425688	0.175229	0.583486	9.155273	26.397705	-9.719849
C:\Users\cware\Desktop\Steller20November\TagTesting20Nov2013\M16.DSG	11-1-2013	16:30:22	344743.000000	6894.860000	-0.121094	-0.488281	-1.093750	0.419266	0.177982	0.586239	3.799438	29.342651	-6.744385
C:\Users\cware\Desktop\Steller20November\TagTesting20Nov2013\M16.DSG	11-1-2013	16:30:22	344744.000000	6894.880000	-0.058594	-0.433594	-1.187500	0.415596	0.179817	0.587156	2.807617	35.415649	-9.490967
C:\Users\cware\Desktop\Steller20November\TagTesting20Nov2013\M16.DSG	11-1-2013	16:30:22	344745.000000	6894.900000	0.035156	-0.394531	-1.195313	0.407339	0.179817	0.590826	9.628296	26.229858	-17.318726
C:\Users\cware\Desktop\Steller20November\TagTesting20Nov2013\M16.DSG	11-1-2013	16:30:22	344746.000000	6894.920000	0.031250	-0.378906	-1.199219	0.403670	0.180734	0.592661	14.953613	41.229248	-22.659302
C:\Users\cware\Desktop\Steller20November\TagTesting20Nov2013\M16.DSG	11-1-2013	16:30:22	344747.000000	6894.940000	0.144531	-0.320313	-1.207031	0.394495	0.182569	0.596330	16.540527	28.671265	-31.127930
C:\Users\cware\Desktop\Steller20November\TagTesting20Nov2013\M16.DSG	11-1-2013	16:30:22	344748.000000	6894.960000	0.062500	-0.324219	-1.187500	0.392661	0.185321	0.597248	13.870239	32.989502	-38.513184
C:\Users\cware\Desktop\Steller20November\TagTesting20Nov2013\M16.DSG	11-1-2013	16:30:22	344749.000000	6894.980000	0.027344	-0.382813	-1.230469	0.384404	0.184404	0.599083	2.975464	36.972046	-40.039063
C:\Users\cware\Desktop\Steller20November\TagTesting20Nov2013\M16.DSG	11-1-2013	16:30:22	344750.000000	6895.000000	-0.050781	-0.437500	-1.246094	0.379817	0.183486	0.602752	2.044678	64.346313	-29.006958
C:\Users\cware\Desktop\Steller20November\TagTesting20Nov2013\M16.DSG	11-1-2013	16:30:22	344751.000000	6895.020000	0.023438	-0.472656	-1.167969	0.365138	0.182569	0.607339	-5.493164	58.654785	-26.168823
C:\Users\cware\Desktop\Steller20November\TagTesting20Nov2013\M16.DSG	11-1-2013	16:30:22	344752.000000	6895.040000	0.027344	-0.480469	-1.128906	0.358716	0.179817	0.609174	-6.759644	63.705444	-23.071289
C:\Users\cware\Desktop\Steller20November\TagTesting20Nov2013\M16.DSG	11-1-2013	16:30:22	344753.000000	6895.060000	0.070313	-0.460938	-1.101563	0.350459	0.177064	0.614679	-17.059326	37.963867	-19.515991
C:\Users\cware\Desktop\Steller20November\TagTesting20Nov2013\M16.DSG	11-1-2013	16:30:22	344754.000000	6895.080000	0.019531	-0.503906	-1.140625	0.339450	0.174312	0.616514	-25.466919	65.582275	-17.150879
C:\Users\cware\Desktop\Steller20November\TagTesting20Nov2013\M16.DSG	11-1-2013	16:30:22	344755.000000	6895.100000	0.046875	-0.523438	-1.027344	0.332110	0.171560	0.619266	-29.800415	54.550171	-11.169434
C:\Users\cware\Desktop\Steller20November\TagTesting20Nov2013\M16.DSG	11-1-2013	16:30:22	344756.000000	6895.120000	0.058594	-0.511719	-1.035156	0.318349	0.164220	0.622936	-35.873413	41.015625	-5.538940
C:\Users\cware\Desktop\Steller20November\TagTesting20Nov2013\M16.DSG	11-1-2013	16:30:22	344757.000000	6895.140000	0.007813	-0.460938	-1.070313	0.312844	0.160550	0.623853	-37.551880	37.368774	-1.373291
C:\Users\cware\Desktop\Steller20November\TagTesting20Nov2013\M16.DSG	11-1-2013	16:30:22	344758.000000	6895.160000	0.082031	-0.523438	-0.988281	0.305505	0.150459	0.627523	-51.116943	23.529053	1.159668
C:\Users\cware\Desktop\Steller20November\TagTesting20Nov2013\M16.DSG	11-1-2013	16:30:22	344759.000000	6895.180000	0.000000	-0.437500	-1.011719	0.302752	0.144037	0.630275	-52.947998	17.211914	1.037598
C:\Users\cware\Desktop\Steller20November\TagTesting20Nov2013\M16.DSG	11-1-2013	16:30:22	344760.000000	6895.200000	0.066406	-0.425781	-1.007813	0.300917	0.133028	0.630275	-62.896729	-3.768921	0.137329
C:\Users\cware\Desktop\Steller20November\TagTesting20Nov2013\M16.DSG	11-1-2013	16:30:22	344761.000000	6895.220000	-0.062500	-0.425781	-1.101563	0.300000	0.126606	0.631193	-58.700562	-17.837524	3.234863
C:\Users\cware\Desktop\Steller20November\TagTesting20Nov2013\M16.DSG	11-1-2013	16:30:22	344762.000000	6895.240000	-0.125000	-0.457031	-1.125000	0.301835	0.114679	0.631193	-46.463013	-4.302979	6.118774
C:\Users\cware\Desktop\Steller20November\TagTesting20Nov2013\M16.DSG	11-1-2013	16:30:22	344763.000000	6895.260000	-0.226563	-0.468750	-1.105469	0.301835	0.108257	0.631193	-44.494629	-1.724243	3.829956
C:\Users\cware\Desktop\Steller20November\TagTesting20Nov2013\M16.DSG	11-1-2013	16:30:22	344764.000000	6895.280000	-0.207031	-0.453125	-1.128906	0.301835	0.096330	0.632110	-49.224854	4.928589	2.456665
C:\Users\cware\Desktop\Steller20November\TagTesting20Nov2013\M16.DSG	11-1-2013	16:30:22	344765.000000	6895.300000	-0.191406	-0.410156	-1.152344	0.300917	0.092661	0.631193	-44.158936	7.644653	4.959106
C:\Users\cware\Desktop\Steller20November\TagTesting20Nov2013\M16.DSG	11-1-2013	16:30:22	344766.000000	6895.320000	-0.207031	-0.378906	-1.085938	0.296330	0.081651	0.633028	-35.293579	22.338867	0.640869
C:\Users\cware\Desktop\Steller20November\TagTesting20Nov2013\M16.DSG	11-1-2013	16:30:22	344767.000000	6895.340000	-0.207031	-0.378906	-1.085938	0.294495	0.077064	0.633028	-40.618896	4.592896	-2.182007
C:\Users\cware\Desktop\Steller20November\TagTesting20Nov2013\M16.DSG	11-1-2013	16:30:22	344768.000000	6895.360000	-0.199219	-0.425781	-1.109375	0.290826	0.067890	0.634862	-40.542603	19.577026	-0.350952
C:\Users\cware\Desktop\Steller20November\TagTesting20Nov2013\M16.DSG	11-1-2013	16:30:22	344769.000000	6895.380000	-0.199219	-0.375000	-1.109375	0.288991	0.064220	0.634862	-35.156250	13.778687	-2.059937
C:\Users\cware\Desktop\Steller20November\TagTesting20Nov2013\M16.DSG	11-1-2013	16:30:22	344770.000000	6895.400000	-0.183594	-0.347656	-1.113281	0.284404	0.055963	0.633945	-35.888672	18.478394	-1.861572
C:\Users\cware\Desktop\Steller20November\TagTesting20Nov2013\M16.DSG	11-1-2013	16:30:22	344771.000000	6895.420000	-0.214844	-0.332031	-1.152344	0.281651	0.051376	0.634862	-32.669067	11.550903	-4.837036
C:\Users\cware\Desktop\Steller20November\TagTesting20Nov2013\M16.DSG	11-1-2013	16:30:22	344772.000000	6895.440000	-0.140625	-0.304688	-1.093750	0.276147	0.044954	0.635780	-26.443481	18.493652	-5.386353
C:\Users\cware\Desktop\Steller20November\TagTesting20Nov2013\M16.DSG	11-1-2013	16:30:22	344773.000000	6895.460000	-0.121094	-0.308594	-1.152344	0.273394	0.042202	0.634862	-25.375366	7.247925	-4.409790
C:\Users\cware\Desktop\Steller20November\TagTesting20Nov2013\M16.DSG	11-1-2013	16:30:22	344774.000000	6895.480000	-0.121094	-0.289063	-1.136719	0.269725	0.034862	0.635780	-30.471802	14.617920	-4.806519
C:\Users\cware\Desktop\Steller20November\TagTesting20Nov2013\M16.DSG	11-1-2013	16:30:22	344775.000000	6895.500000	-0.164063	-0.312500	-1.097656	0.266972	0.031193	0.634862	-27.496338	11.306763	-4.104614
C:\Users\cware\Desktop\Steller20November\TagTesting20Nov2013\M16.DSG	11-1-2013	16:30:22	344776.000000	6895.520000	-0.179688	-0.339844	-1.058594	0.266055	0.024771	0.634862	-30.044556	21.270752	-1.449585
C:\Users\cware\Desktop\Steller20November\TagTesting20Nov2013\M16.DSG	11-1-2013	16:30:22	344777.000000	6895.540000	-0.109375	-0.335938	-1.070313	0.261468	0.022018	0.634862	-28.396606	17.242432	-0.793457
C:\Users\cware\Desktop\Steller20November\TagTesting20Nov2013\M16.DSG	11-1-2013	16:30:22	344778.000000	6895.560000	-0.101563	-0.308594	-1.113281	0.259633	0.018349	0.634862	-27.877808	12.512207	-0.442505
C:\Users\cware\Desktop\Steller20November\TagTesting20Nov2013\M16.DSG	11-1-2013	16:30:22	344779.000000	6895.580000	-0.085938	-0.250000	-1.125000	0.255046	0.011927	0.633945	-25.421143	-2.426147	-3.524780
C:\Users\cware\Desktop\Steller20November\TagTesting20Nov2013\M16.DSG	11-1-2013	16:30:22	344780.000000	6895.600000	-0.156250	-0.250000	-1.156250	0.255046	0.010092	0.633945	-22.430420	13.916016	-1.708984
C:\Users\cware\Desktop\Steller20November\TagTesting20Nov2013\M16.DSG	11-1-2013	16:30:22	344781.000000	6895.620000	-0.050781	-0.273438	-1.117188	0.252294	0.004587	0.635780	-25.924683	7.141113	-1.068115
C:\Users\cware\Desktop\Steller20November\TagTesting20Nov2013\M16.DSG	11-1-2013	16:30:22	344782.000000	6895.640000	-0.058594	-0.218750	-1.152344	0.250459	0.000917	0.633945	-29.052734	16.113281	-0.793457
C:\Users\cware\Desktop\Steller20November\TagTesting20Nov2013\M16.DSG	11-1-2013	16:30:22	344783.000000	6895.660000	-0.046875	-0.242188	-1.097656	0.246789	-0.005505	0.633945	-31.585693	1.922607	-2.120972
C:\Users\cware\Desktop\Steller20November\TagTesting20Nov2013\M16.DSG	11-1-2013	16:30:22	344784.000000	6895.680000	-0.039063	-0.246094	-1.089844	0.247706	-0.009174	0.632110	-32.608032	-3.356934	-3.051758
C:\Users\cware\Desktop\Steller20November\TagTesting20Nov2013\M16.DSG	11-1-2013	16:30:22	344785.000000	6895.700000	-0.136719	-0.218750	-1.164063	0.247706	-0.015596	0.632110	-31.326294	4.608154	1.541138
C:\Users\cware\Desktop\Steller20November\TagTesting20Nov2013\M16.DSG	11-1-2013	16:30:22	344786.000000	6895.720000	-0.132813	-0.207031	-1.179688	0.244954	-0.018349	0.631193	-27.816772	11.444092	4.226685
C:\Users\cware\Desktop\Steller20November\TagTesting20Nov2013\M16.DSG	11-1-2013	16:30:22	344787.000000	6895.740000	-0.062500	-0.207031	-1.121094	0.243119	-0.024771	0.629358	-26.855469	5.142212	1.785278
C:\Users\cware\Desktop\Steller20November\TagTesting20Nov2013\M16.DSG	11-1-2013	16:30:22	344788.000000	6895.760000	-0.050781	-0.199219	-1.144531	0.242202	-0.027523	0.630275	-27.145386	0.793457	0.656128
C:\Users\cware\Desktop\Steller20November\TagTesting20Nov2013\M16.DSG	11-1-2013	16:30:22	344789.000000	6895.780000	-0.089844	-0.210938	-1.152344	0.242202	-0.033028	0.630275	-29.663086	6.088257	-0.167847
C:\Users\cware\Desktop\Steller20November\TagTesting20Nov2013\M16.DSG	11-1-2013	16:30:22	344790.000000	6895.800000	-0.078125	-0.171875	-1.167969	0.240367	-0.037615	0.629358	-28.854370	0.030518	-1.571655
C:\Users\cware\Desktop\Steller20November\TagTesting20Nov2013\M16.DSG	11-1-2013	16:30:22	344791.000000	6895.820000	-0.101563	-0.148438	-1.160156	0.240367	-0.040367	0.628440	-28.961182	6.164551	-0.579834
C:\Users\cware\Desktop\Steller20November\TagTesting20Nov2013\M16.DSG	11-1-2013	16:30:22	344792.000000	6895.840000	-0.058594	-0.125000	-1.160156	0.238532	-0.045872	0.626606	-27.420044	17.242432	-0.183105
C:\Users\cware\Desktop\Steller20November\TagTesting20Nov2013\M16.DSG	11-1-2013	16:30:22	344793.000000	6895.860000	-0.125000	-0.125000	-1.156250	0.237615	-0.049541	0.624771	-29.724121	5.050659	-0.610352
C:\Users\cware\Desktop\Steller20November\TagTesting20Nov2013\M16.DSG	11-1-2013	16:30:22	344794.000000	6895.880000	-0.042969	-0.113281	-1.183594	0.235780	-0.054128	0.622936	-28.472900	2.563477	-0.579834
C:\Users\cware\Desktop\Steller20November\TagTesting20Nov2013\M16.DSG	11-1-2013	16:30:22	344795.000000	6895.900000	-0.042969	-0.113281	-1.183594	0.235780	-0.058716	0.622936	-27.893066	2.304077	0.259399
C:\Users\cware\Desktop\Steller20November\TagTesting20Nov2013\M16.DSG	11-1-2013	16:30:22	344796.000000	6895.920000	-0.023438	-0.113281	-1.183594	0.233028	-0.064220	0.622018	-26.473999	-12.741089	-2.471924
C:\Users\cware\Desktop\Steller20November\TagTesting20Nov2013\M16.DSG	11-1-2013	16:30:22	344797.000000	6895.940000	-0.101563	-0.113281	-1.171875	0.235780	-0.066972	0.621101	-26.412964	7.186890	-0.045776
C:\Users\cware\Desktop\Steller20November\TagTesting20Nov2013\M16.DSG	11-1-2013	16:30:22	344798.000000	6895.960000	-0.019531	-0.082031	-1.179688	0.233028	-0.074312	0.620183	-25.344849	-10.086060	-1.190186
C:\Users\cware\Desktop\Steller20November\TagTesting20Nov2013\M16.DSG	11-1-2013	16:30:22	344799.000000	6895.980000	-0.054688	-0.070313	-1.164063	0.233945	-0.076147	0.621101	-23.239136	14.221191	2.593994
C:\Users\cware\Desktop\Steller20November\TagTesting20Nov2013\M16.DSG	11-1-2013	16:30:22	344800.000000	6896.000000	-0.011719	-0.097656	-1.171875	0.232110	-0.080734	0.618349	-26.000977	-2.197266	0.289917
C:\Users\cware\Desktop\Steller20November\TagTesting20Nov2013\M16.DSG	11-1-2013	16:30:22	344801.000000	6896.020000	-0.027344	-0.085938	-1.132813	0.232110	-0.083486	0.616514	-24.810791	4.348755	2.014160
C:\Users\cware\Desktop\Steller20November\TagTesting20Nov2013\M16.DSG	11-1-2013	16:30:22	344802.000000	6896.040000	-0.011719	-0.062500	-1.156250	0.232110	-0.088991	0.614679	-26.260376	-13.031006	-2.807617
C:\Users\cware\Desktop\Steller20November\TagTesting20Nov2013\M16.DSG	11-1-2013	16:30:22	344803.000000	6896.060000	-0.132813	-0.046875	-1.222656	0.233028	-0.090826	0.615596	-25.268555	12.619019	-1.510620
C:\Users\cware\Desktop\Steller20November\TagTesting20Nov2013\M16.DSG	11-1-2013	16:30:22	344804.000000	6896.080000	-0.046875	-0.058594	-1.148438	0.231193	-0.096330	0.613761	-25.421143	3.952026	-1.708984
C:\Users\cware\Desktop\Steller20November\TagTesting20Nov2013\M16.DSG	11-1-2013	16:30:22	344805.000000	6896.100000	-0.050781	-0.054688	-1.175781	0.229358	-0.099083	0.611927	-26.901245	3.051758	-3.784180
C:\Users\cware\Desktop\Steller20November\TagTesting20Nov2013\M16.DSG	11-1-2013	16:30:22	344806.000000	6896.120000	0.003906	-0.027344	-1.183594	0.229358	-0.104587	0.610092	-26.641846	-1.174927	-3.631592
C:\Users\cware\Desktop\Steller20November\TagTesting20Nov2013\M16.DSG	11-1-2013	16:30:22	344807.000000	6896.140000	-0.097656	-0.054688	-1.183594	0.227523	-0.107339	0.610092	-28.564453	16.937256	-3.067017
C:\Users\cware\Desktop\Steller20November\TagTesting20Nov2013\M16.DSG	11-1-2013	16:30:22	344808.000000	6896.160000	-0.031250	-0.042969	-1.148438	0.225688	-0.113761	0.607339	-28.945923	2.899170	-4.714966
C:\Users\cware\Desktop\Steller20November\TagTesting20Nov2013\M16.DSG	11-1-2013	16:30:22	344809.000000	6896.180000	-0.007813	-0.031250	-1.132813	0.224771	-0.116514	0.606422	-30.105591	1.525879	-6.591797
C:\Users\cware\Desktop\Steller20November\TagTesting20Nov2013\M16.DSG	11-1-2013	16:30:22	344810.000000	6896.200000	-0.050781	-0.011719	-1.164063	0.223853	-0.122018	0.604587	-27.130127	6.973267	-5.432129
C:\Users\cware\Desktop\Steller20November\TagTesting20Nov2013\M16.DSG	11-1-2013	16:30:22	344811.000000	6896.220000	-0.082031	-0.027344	-1.183594	0.222018	-0.124771	0.602752	-31.051636	10.879517	-4.013062
C:\Users\cware\Desktop\Steller20November\TagTesting20Nov2013\M16.DSG	11-1-2013	16:30:22	344812.000000	6896.240000	-0.058594	-0.031250	-1.187500	0.219266	-0.132110	0.601835	-29.022217	6.652832	-0.320435
C:\Users\cware\Desktop\Steller20November\TagTesting20Nov2013\M16.DSG	11-1-2013	16:30:22	344813.000000	6896.260000	-0.050781	-0.031250	-1.148438	0.218349	-0.134862	0.600917	-28.244019	12.313843	-0.640869
C:\Users\cware\Desktop\Steller20November\TagTesting20Nov2013\M16.DSG	11-1-2013	16:30:22	344814.000000	6896.280000	0.015625	0.015625	-1.136719	0.216514	-0.137615	0.598165	-25.497437	21.377563	-0.228882
C:\Users\cware\Desktop\Steller20November\TagTesting20Nov2013\M16.DSG	11-1-2013	16:30:22	344815.000000	6896.300000	0.019531	0.031250	-1.199219	0.211009	-0.144037	0.597248	-25.405884	9.658813	0.000000
C:\Users\cware\Desktop\Steller20November\TagTesting20Nov2013\M16.DSG	11-1-2013	16:30:22	344816.000000	6896.320000	0.054688	-0.003906	-1.160156	0.211927	-0.145872	0.595413	-22.933960	20.568848	1.754761
C:\Users\cware\Desktop\Steller20November\TagTesting20Nov2013\M16.DSG	11-1-2013	16:30:22	344817.000000	6896.340000	0.011719	-0.027344	-1.171875	0.207339	-0.150459	0.594495	-26.657104	12.023926	1.556396
C:\Users\cware\Desktop\Steller20November\TagTesting20Nov2013\M16.DSG	11-1-2013	16:30:22	344818.000000	6896.360000	0.035156	0.007813	-1.179688	0.205505	-0.153211	0.593578	-29.373169	24.780273	4.592896
C:\Users\cware\Desktop\Steller20November\TagTesting20Nov2013\M16.DSG	11-1-2013	16:30:22	344819.000000	6896.380000	0.011719	0.031250	-1.160156	0.201835	-0.159633	0.590826	-31.890869	4.730225	2.624512
C:\Users\cware\Desktop\Steller20November\TagTesting20Nov2013\M16.DSG	11-1-2013	16:30:22	344820.000000	6896.400000	0.054688	0.058594	-1.148438	0.200917	-0.163303	0.588991	-33.386230	4.562378	5.142212
C:\Users\cware\Desktop\Steller20November\TagTesting20Nov2013\M16.DSG	11-1-2013	16:30:22	344821.000000	6896.420000	0.066406	0.046875	-1.175781	0.199083	-0.169725	0.585321	-30.593872	18.417358	5.233765
C:\Users\cware\Desktop\Steller20November\TagTesting20Nov2013\M16.DSG	11-1-2013	16:30:22	344822.000000	6896.440000	0.062500	0.042969	-1.132813	0.198165	-0.172477	0.585321	-33.264160	-0.671387	2.578735
C:\Users\cware\Desktop\Steller20November\TagTesting20Nov2013\M16.DSG	11-1-2013	16:30:22	344823.000000	6896.460000	0.093750	0.039063	-1.093750	0.200000	-0.179817	0.580734	-37.460327	-6.118774	1.586914
C:\Users\cware\Desktop\Steller20November\TagTesting20Nov2013\M16.DSG	11-1-2013	16:30:22	344824.000000	6896.480000	0.015625	0.093750	-1.128906	0.201835	-0.183486	0.578899	-39.093018	6.881714	7.507324
C:\Users\cware\Desktop\Steller20November\TagTesting20Nov2013\M16.DSG	11-1-2013	16:30:22	344825.000000	6896.500000	0.046875	0.093750	-1.125000	0.202752	-0.192661	0.573394	-39.459229	-17.990112	9.872437
C:\Users\cware\Desktop\Steller20November\TagTesting20Nov2013\M16.DSG	11-1-2013	16:30:22	344826.000000	6896.520000	0.027344	0.089844	-1.070313	0.205505	-0.198165	0.572477	-47.256470	-12.298584	11.962891
C:\Users\cware\Desktop\Steller20November\TagTesting20Nov2013\M16.DSG	11-1-2013	16:30:22	344827.000000	6896.540000	0.019531	0.105469	-1.074219	0.206422	-0.207339	0.566055	-49.591064	-3.341675	12.725830
C:\Users\cware\Desktop\Steller20November\TagTesting20Nov2013\M16.DSG	11-1-2013	16:30:22	344828.000000	6896.560000	0.117188	0.132813	-1.042969	0.210092	-0.211927	0.562385	-49.453735	-27.877808	11.199951
C:\Users\cware\Desktop\Steller20November\TagTesting20Nov2013\M16.DSG	11-1-2013	16:30:22	344829.000000	6896.580000	0.003906	0.128906	-1.054688	0.213761	-0.217431	0.558716	-55.587769	-19.989014	13.198853
C:\Users\cware\Desktop\Steller20November\TagTesting20Nov2013\M16.DSG	11-1-2013	16:30:22	344830.000000	6896.600000	0.007813	0.140625	-1.070313	0.220183	-0.229358	0.552294	-58.761597	-8.392334	17.318726
C:\Users\cware\Desktop\Steller20November\TagTesting20Nov2013\M16.DSG	11-1-2013	16:30:22	344831.000000	6896.620000	-0.003906	0.203125	-1.054688	0.222936	-0.235780	0.547706	-58.639526	-15.075684	13.687134
C:\Users\cware\Desktop\Steller20November\TagTesting20Nov2013\M16.DSG	11-1-2013	16:30:22	344832.000000	6896.640000	0.007813	0.183594	-0.988281	0.228440	-0.246789	0.539450	-61.691284	-30.014038	10.925293
C:\Users\cware\Desktop\Steller20November\TagTesting20Nov2013\M16.DSG	11-1-2013	16:30:22	344833.000000	6896.660000	0.011719	0.246094	-1.023438	0.233945	-0.254128	0.534862	-59.402466	-24.230957	10.757446
C:\Users\cware\Desktop\Steller20November\TagTesting20Nov2013\M16.DSG	11-1-2013	16:30:22	344834.000000	6896.680000	-0.011719	0.257813	-1.003906	0.242202	-0.266055	0.524771	-64.666748	-32.623291	11.657715
C:\Users\cware\Desktop\Steller20November\TagTesting20Nov2013\M16.DSG	11-1-2013	16:30:22	344835.000000	6896.700000	-0.058594	0.250000	-0.988281	0.244954	-0.272477	0.519266	-58.166504	-31.616211	13.854980
C:\Users\cware\Desktop\Steller20November\TagTesting20Nov2013\M16.DSG	11-1-2013	16:30:22	344836.000000	6896.720000	-0.035156	0.269531	-0.949219	0.254128	-0.283486	0.509174	-56.671143	-30.105591	12.252808
C:\Users\cware\Desktop\Steller20November\TagTesting20Nov2013\M16.DSG	11-1-2013	16:30:22	344837.000000	6896.740000	-0.125000	0.363281	-1.019531	0.257798	-0.288991	0.505505	-55.480957	-26.535034	10.848999
C:\Users\cware\Desktop\Steller20November\TagTesting20Nov2013\M16.DSG	11-1-2013	16:30:22	344838.000000	6896.760000	-0.042969	0.335938	-0.996094	0.267890	-0.298165	0.493578	-53.421021	-17.288208	13.610840
C:\Users\cware\Desktop\Steller20November\TagTesting20Nov2013\M16.DSG	11-1-2013	16:30:22	344839.000000	6896.780000	-0.113281	0.328125	-0.964844	0.269725	-0.302752	0.490826	-49.728394	-33.676147	11.444092
C:\Users\cware\Desktop\Steller20November\TagTesting20Nov2013\M16.DSG	11-1-2013	16:30:22	344840.000000	6896.800000	-0.136719	0.371094	-1.000000	0.277982	-0.311009	0.479817	-49.758911	-29.525757	11.611938
C:\Users\cware\Desktop\Steller20November\TagTesting20Nov2013\M16.DSG	11-1-2013	16:30:22	344841.000000	6896.820000	-0.105469	0.421875	-0.960938	0.281651	-0.314679	0.476147	-50.903320	-37.567139	8.193970
C:\Users\cware\Desktop\Steller20November\TagTesting20Nov2013\M16.DSG	11-1-2013	16:30:22	344842.000000	6896.840000	-0.195313	0.472656	-1.035156	0.289908	-0.321101	0.466055	-44.967651	-20.889282	8.850098
C:\Users\cware\Desktop\Steller20November\TagTesting20Nov2013\M16.DSG	11-1-2013	16:30:22	344843.000000	6896.860000	-0.214844	0.433594	-1.035156	0.293578	-0.324771	0.461468	-39.321899	-18.341064	7.308960
C:\Users\cware\Desktop\Steller20November\TagTesting20Nov2013\M16.DSG	11-1-2013	16:30:22	344844.000000	6896.880000	-0.171875	0.437500	-0.984375	0.300917	-0.331193	0.455046	-32.226563	-25.512695	5.157471
C:\Users\cware\Desktop\Steller20November\TagTesting20Nov2013\M16.DSG	11-1-2013	16:30:22	344845.000000	6896.900000	-0.242188	0.406250	-0.996094	0.301835	-0.334862	0.452294	-25.665283	-11.001587	8.407593
C:\Users\cware\Desktop\Steller20November\TagTesting20Nov2013\M16.DSG	11-1-2013	16:30:22	344846.000000	6896.920000	-0.183594	0.441406	-1.015625	0.307339	-0.335780	0.447706	-21.057129	-18.417358	7.369995
C:\Users\cware\Desktop\Steller20November\TagTesting20Nov2013\M16.DSG	11-1-2013	16:30:22	344847.000000	6896.940000	-0.230469	0.496094	-1.003906	0.310092	-0.334862	0.444037	-13.641357	-16.906738	6.927490
C:\Users\cware\Desktop\Steller20November\TagTesting20Nov2013\M16.DSG	11-1-2013	16:30:22	344848.000000	6896.960000	-0.218750	0.507813	-1.082031	0.316514	-0.337615	0.442202	-12.481689	-30.838013	4.592896
C:\Users\cware\Desktop\Steller20November\TagTesting20Nov2013\M16.DSG	11-1-2013	16:30:22	344849.000000	6896.980000	-0.218750	0.507813	-1.082031	0.318349	-0.337615	0.440367	-12.176514	-4.974365	5.844116
C:\Users\cware\Desktop\Steller20November\TagTesting20Nov2013\M16.DSG	11-1-2013	16:30:22	344850.000000	6897.000000	-0.273438	0.414063	-1.175781	0.319266	-0.337615	0.438532	-15.548706	1.831055	6.195068
C:\Users\cware\Desktop\Steller20November\TagTesting20Nov2013\M16.DSG	11-1-2013	16:30:22	344851.000000	6897.020000	-0.250000	0.339844	-1.175781	0.321101	-0.338532	0.436697	-20.034790	-4.684448	13.168335
C:\Users\cware\Desktop\Steller20November\TagTesting20Nov2013\M16.DSG	11-1-2013	16:30:22	344852.000000	6897.040000	-0.199219	0.351563	-1.207031	0.322936	-0.339450	0.434862	-31.555176	-3.509521	19.012451
C:\Users\cware\Desktop\Steller20November\TagTesting20Nov2013\M16.DSG	11-1-2013	16:30:22	344853.000000	6897.060000	-0.210938	0.335938	-1.203125	0.329358	-0.341284	0.430275	-34.973145	-2.075195	22.308350
C:\Users\cware\Desktop\Steller20November\TagTesting20Nov2013\M16.DSG	11-1-2013	16:30:22	344854.000000	6897.080000	-0.230469	0.332031	-1.148438	0.332110	-0.344037	0.427523	-42.434692	2.227783	23.422241
C:\Users\cware\Desktop\Steller20November\TagTesting20Nov2013\M16.DSG	11-1-2013	16:30:22	344855.000000	6897.100000	-0.332031	0.347656	-1.093750	0.336697	-0.348624	0.420183	-49.072266	12.985229	27.374268
C:\Users\cware\Desktop\Steller20November\TagTesting20Nov2013\M16.DSG	11-1-2013	16:30:22	344856.000000	6897.120000	-0.351563	0.371094	-1.148438	0.336697	-0.351376	0.416514	-54.809570	24.353027	32.531738
C:\Users\cware\Desktop\Steller20November\TagTesting20Nov2013\M16.DSG	11-1-2013	16:30:22	344857.000000	6897.140000	-0.328125	0.414063	-1.156250	0.338532	-0.357798	0.407339	-55.755615	30.471802	29.388428
C:\Users\cware\Desktop\Steller20November\TagTesting20Nov2013\M16.DSG	11-1-2013	16:30:22	344858.000000	6897.160000	-0.253906	0.496094	-1.156250	0.340367	-0.359633	0.404587	-45.364380	33.859253	24.871826
C:\Users\cware\Desktop\Steller20November\TagTesting20Nov2013\M16.DSG	11-1-2013	16:30:22	344859.000000	6897.180000	-0.195313	0.546875	-1.160156	0.341284	-0.363303	0.399083	-29.998779	29.449463	22.445679
C:\Users\cware\Desktop\Steller20November\TagTesting20Nov2013\M16.DSG	11-1-2013	16:30:22	344860.000000	6897.200000	-0.140625	0.644531	-1.203125	0.340367	-0.362385	0.397248	-20.553589	35.751343	15.747070
C:\Users\cware\Desktop\Steller20November\TagTesting20Nov2013\M16.DSG	11-1-2013	16:30:22	344861.000000	6897.220000	-0.113281	0.710938	-1.257813	0.337615	-0.364220	0.397248	-7.949829	46.646118	10.833740
C:\Users\cware\Desktop\Steller20November\TagTesting20Nov2013\M16.DSG	11-1-2013	16:30:22	344862.000000	6897.240000	-0.003906	0.730469	-1.222656	0.335780	-0.364220	0.400917	3.585815	49.545288	-2.288818
C:\Users\cware\Desktop\Steller20November\TagTesting20Nov2013\M16.DSG	11-1-2013	16:30:22	344863.000000	6897.260000	0.121094	0.718750	-1.183594	0.326606	-0.363303	0.406422	10.284424	53.756714	-13.351440
C:\Users\cware\Desktop\Steller20November\TagTesting20Nov2013\M16.DSG	11-1-2013	16:30:22	344864.000000	6897.280000	0.082031	0.695313	-1.183594	0.321101	-0.362385	0.409174	15.594482	66.635132	-15.136719
C:\Users\cware\Desktop\Steller20November\TagTesting20Nov2013\M16.DSG	11-1-2013	16:30:22	344865.000000	6897.300000	0.136719	0.679688	-1.226563	0.313761	-0.362385	0.414679	15.548706	62.667847	-12.115479
C:\Users\cware\Desktop\Steller20November\TagTesting20Nov2013\M16.DSG	11-1-2013	16:30:22	344866.000000	6897.320000	0.234375	0.589844	-1.214844	0.301835	-0.359633	0.422018	12.695313	62.881470	-10.498047
C:\Users\cware\Desktop\Steller20November\TagTesting20Nov2013\M16.DSG	11-1-2013	16:30:22	344867.000000	6897.340000	0.257813	0.636719	-1.230469	0.295413	-0.358716	0.424771	10.528564	69.107056	-15.914917
C:\Users\cware\Desktop\Steller20November\TagTesting20Nov2013\M16.DSG	11-1-2013	16:30:22	344868.000000	6897.360000	0.414063	0.660156	-1.257813	0.280734	-0.356881	0.430275	2.487183	66.696167	-25.787354
C:\Users\cware\Desktop\Steller20November\TagTesting20Nov2013\M16.DSG	11-1-2013	16:30:22	344869.000000	6897.380000	0.382813	0.644531	-1.292969	0.273394	-0.357798	0.433945	5.615234	61.218262	-25.970459
C:\Users\cware\Desktop\Steller20November\TagTesting20Nov2013\M16.DSG	11-1-2013	16:30:22	344870.000000	6897.400000	0.296875	0.570313	-1.343750	0.255963	-0.357798	0.436697	9.765625	65.429688	-17.456055
C:\Users\cware\Desktop\Steller20November\TagTesting20Nov2013\M16.DSG	11-1-2013	16:30:22	344871.000000	6897.420000	0.261719	0.464844	-1.218750	0.248624	-0.357798	0.438532	6.423950	58.517456	-18.173218
C:\Users\cware\Desktop\Steller20November\TagTesting20Nov2013\M16.DSG	11-1-2013	16:30:22	344872.000000	6897.440000	0.324219	0.500000	-1.203125	0.233945	-0.355963	0.441284	2.304077	66.711426	-16.555786
C:\Users\cware\Desktop\Steller20November\TagTesting20Nov2013\M16.DSG	11-1-2013	16:30:22	344873.000000	6897.460000	0.347656	0.605469	-1.218750	0.227523	-0.355046	0.443119	-0.289917	74.905396	-13.977051
C:\Users\cware\Desktop\Steller20November\TagTesting20Nov2013\M16.DSG	11-1-2013	16:30:22	344874.000000	6897.480000	0.437500	0.578125	-1.156250	0.214679	-0.354128	0.445872	-8.438110	68.191528	-10.879517
C:\Users\cware\Desktop\Steller20November\TagTesting20Nov2013\M16.DSG	11-1-2013	16:30:22	344875.000000	6897.500000	0.441406	0.546875	-1.121094	0.207339	-0.355046	0.444954	-13.992310	49.545288	-8.605957
C:\Users\cware\Desktop\Steller20November\TagTesting20Nov2013\M16.DSG	11-1-2013	16:30:22	344876.000000	6897.520000	0.441406	0.578125	-1.000000	0.199083	-0.355963	0.444037	-13.305664	24.215698	-8.331299
C:\Users\cware\Desktop\Steller20November\TagTesting20Nov2013\M16.DSG	11-1-2013	16:30:22	344877.000000	6897.540000	0.441406	0.578125	-1.000000	0.199083	-0.355046	0.442202	-12.390137	12.268066	-8.712769
C:\Users\cware\Desktop\Steller20November\TagTesting20Nov2013\M16.DSG	11-1-2013	16:30:22	344878.000000	6897.560000	0.320313	0.484375	-0.945313	0.194495	-0.356881	0.440367	-15.823364	10.223389	-7.965088
C:\Users\cware\Desktop\Steller20November\TagTesting20Nov2013\M16.DSG	11-1-2013	16:30:22	344879.000000	6897.580000	0.214844	0.519531	-1.042969	0.193578	-0.357798	0.441284	-14.617920	14.801025	-10.711670
C:\Users\cware\Desktop\Steller20November\TagTesting20Nov2013\M16.DSG	11-1-2013	16:30:22	344880.000000	6897.600000	0.187500	0.558594	-1.070313	0.190826	-0.357798	0.439450	-7.171631	-0.640869	-11.413574
C:\Users\cware\Desktop\Steller20November\TagTesting20Nov2013\M16.DSG	11-1-2013	16:30:22	344881.000000	6897.620000	0.226563	0.527344	-1.039063	0.189908	-0.357798	0.439450	-6.561279	-16.754150	-15.792847
C:\Users\cware\Desktop\Steller20November\TagTesting20Nov2013\M16.DSG	11-1-2013	16:30:22	344882.000000	6897.640000	0.046875	0.605469	-1.121094	0.188991	-0.358716	0.439450	0.640869	1.327515	-18.463135
C:\Users\cware\Desktop\Steller20November\TagTesting20Nov2013\M16.DSG	11-1-2013	16:30:22	344883.000000	6897.660000	0.183594	0.617188	-1.117188	0.187156	-0.357798	0.436697	8.911133	-27.755737	-16.067505
C:\Users\cware\Desktop\Steller20November\TagTesting20Nov2013\M16.DSG	11-1-2013	16:30:22	344884.000000	6897.680000	0.062500	0.609375	-1.054688	0.186239	-0.355046	0.442202	11.123657	-9.170532	-17.196655
C:\Users\cware\Desktop\Steller20November\TagTesting20Nov2013\M16.DSG	11-1-2013	16:30:22	344885.000000	6897.700000	0.058594	0.558594	-1.089844	0.186239	-0.354128	0.443119	14.465332	14.450073	-19.653320
C:\Users\cware\Desktop\Steller20November\TagTesting20Nov2013\M16.DSG	11-1-2013	16:30:22	344886.000000	6897.720000	0.105469	0.515625	-1.000000	0.177982	-0.351376	0.445872	4.974365	14.938354	-22.537231
C:\Users\cware\Desktop\Steller20November\TagTesting20Nov2013\M16.DSG	11-1-2013	16:30:22	344887.000000	6897.740000	0.144531	0.390625	-0.953125	0.175229	-0.349541	0.447706	8.056641	10.604858	-26.473999
C:\Users\cware\Desktop\Steller20November\TagTesting20Nov2013\M16.DSG	11-1-2013	16:30:22	344888.000000	6897.760000	0.160156	0.417969	-0.964844	0.172477	-0.345872	0.451376	16.647339	10.421753	-20.782471
C:\Users\cware\Desktop\Steller20November\TagTesting20Nov2013\M16.DSG	11-1-2013	16:30:22	344889.000000	6897.780000	0.230469	0.492188	-1.101563	0.164220	-0.344037	0.454128	21.728516	0.076294	-16.235352
C:\Users\cware\Desktop\Steller20November\TagTesting20Nov2013\M16.DSG	11-1-2013	16:30:22	344890.000000	6897.800000	0.203125	0.527344	-1.035156	0.164220	-0.342202	0.455046	18.478394	10.391235	-13.488770
C:\Users\cware\Desktop\Steller20November\TagTesting20Nov2013\M16.DSG	11-1-2013	16:30:22	344891.000000	6897.820000	0.171875	0.617188	-1.121094	0.160550	-0.337615	0.459633	14.495850	0.808716	-14.694214
C:\Users\cware\Desktop\Steller20November\TagTesting20Nov2013\M16.DSG	11-1-2013	16:30:22	344892.000000	6897.840000	0.132813	0.496094	-1.074219	0.158716	-0.335780	0.462385	5.279541	24.658203	-13.076782
C:\Users\cware\Desktop\Steller20November\TagTesting20Nov2013\M16.DSG	11-1-2013	16:30:22	344893.000000	6897.860000	0.218750	0.527344	-1.023438	0.155046	-0.332110	0.464220	7.888794	-13.168335	-22.415161
C:\Users\cware\Desktop\Steller20November\TagTesting20Nov2013\M16.DSG	11-1-2013	16:30:22	344894.000000	6897.880000	0.210938	0.464844	-1.019531	0.155046	-0.331193	0.466972	14.526367	21.270752	-11.306763
C:\Users\cware\Desktop\Steller20November\TagTesting20Nov2013\M16.DSG	11-1-2013	16:30:22	344895.000000	6897.900000	0.050781	0.417969	-1.117188	0.148624	-0.325688	0.470642	7.247925	16.632080	-16.372681
C:\Users\cware\Desktop\Steller20November\TagTesting20Nov2013\M16.DSG	11-1-2013	16:30:22	344896.000000	6897.920000	0.285156	0.398438	-0.976563	0.148624	-0.324771	0.473394	6.393433	-5.126953	-15.884399
C:\Users\cware\Desktop\Steller20November\TagTesting20Nov2013\M16.DSG	11-1-2013	16:30:22	344897.000000	6897.940000	0.179688	0.394531	-1.011719	0.144037	-0.321101	0.477064	6.149292	0.228882	-20.629883
C:\Users\cware\Desktop\Steller20November\TagTesting20Nov2013\M16.DSG	11-1-2013	16:30:22	344898.000000	6897.960000	0.238281	0.320313	-0.996094	0.144037	-0.319266	0.478899	15.335083	5.081177	-7.232666
C:\Users\cware\Desktop\Steller20November\TagTesting20Nov2013\M16.DSG	11-1-2013	16:30:22	344899.000000	6897.980000	0.046875	0.253906	-1.015625	0.138532	-0.316514	0.480734	9.078979	3.799438	-10.238647
C:\Users\cware\Desktop\Steller20November\TagTesting20Nov2013\M16.DSG	11-1-2013	16:30:22	344900.000000	6898.000000	0.386719	0.343750	-0.933594	0.140367	-0.314679	0.481651	13.793945	-18.997192	-16.723633
C:\Users\cware\Desktop\Steller20November\TagTesting20Nov2013\M16.DSG	11-1-2013	16:30:22	344901.000000	6898.020000	0.101563	0.332031	-1.046875	0.139450	-0.311009	0.485321	20.111084	30.578613	-9.399414
C:\Users\cware\Desktop\Steller20November\TagTesting20Nov2013\M16.DSG	11-1-2013	16:30:22	344902.000000	6898.040000	0.222656	0.285156	-1.039063	0.132110	-0.310092	0.486239	14.389038	10.696411	-9.841919
C:\Users\cware\Desktop\Steller20November\TagTesting20Nov2013\M16.DSG	11-1-2013	16:30:22	344903.000000	6898.060000	0.257813	0.300781	-0.992188	0.130275	-0.307339	0.488073	19.622803	10.482788	-12.069702
C:\Users\cware\Desktop\Steller20November\TagTesting20Nov2013\M16.DSG	11-1-2013	16:30:22	344904.000000	6898.080000	0.253906	0.304688	-1.042969	0.127523	-0.302752	0.491743	12.680054	21.118164	-17.425537
C:\Users\cware\Desktop\Steller20November\TagTesting20Nov2013\M16.DSG	11-1-2013	16:30:22	344905.000000	6898.100000	0.183594	0.300781	-1.101563	0.122936	-0.300917	0.491743	18.859863	37.994385	-9.002686
C:\Users\cware\Desktop\Steller20November\TagTesting20Nov2013\M16.DSG	11-1-2013	16:30:22	344906.000000	6898.120000	0.332031	0.292969	-1.027344	0.118349	-0.294495	0.496330	5.172729	4.562378	-15.243530
C:\Users\cware\Desktop\Steller20November\TagTesting20Nov2013\M16.DSG	11-1-2013	16:30:22	344907.000000	6898.140000	0.308594	0.339844	-1.042969	0.116514	-0.293578	0.496330	10.375977	15.396118	-16.006470
C:\Users\cware\Desktop\Steller20November\TagTesting20Nov2013\M16.DSG	11-1-2013	16:30:22	344908.000000	6898.160000	0.277344	0.250000	-1.062500	0.114679	-0.288073	0.500917	8.590698	1.770020	-14.587402
C:\Users\cware\Desktop\Steller20November\TagTesting20Nov2013\M16.DSG	11-1-2013	16:30:22	344909.000000	6898.180000	0.152344	0.234375	-1.074219	0.114679	-0.287156	0.502752	9.857178	21.774292	-10.559082
C:\Users\cware\Desktop\Steller20November\TagTesting20Nov2013\M16.DSG	11-1-2013	16:30:22	344910.000000	6898.200000	0.269531	0.230469	-1.027344	0.112844	-0.280734	0.506422	4.577637	15.975952	-11.856079
C:\Users\cware\Desktop\Steller20November\TagTesting20Nov2013\M16.DSG	11-1-2013	16:30:22	344911.000000	6898.220000	0.207031	0.269531	-1.097656	0.108257	-0.278899	0.508257	6.546021	20.233154	-9.735107
C:\Users\cware\Desktop\Steller20November\TagTesting20Nov2013\M16.DSG	11-1-2013	16:30:22	344912.000000	6898.240000	0.324219	0.281250	-0.996094	0.105505	-0.275229	0.510092	7.324219	7.217407	-8.224487
C:\Users\cware\Desktop\Steller20November\TagTesting20Nov2013\M16.DSG	11-1-2013	16:30:22	344913.000000	6898.260000	0.289063	0.281250	-1.046875	0.104587	-0.272477	0.511009	4.974365	4.501343	-10.986328
C:\Users\cware\Desktop\Steller20November\TagTesting20Nov2013\M16.DSG	11-1-2013	16:30:22	344914.000000	6898.280000	0.347656	0.289063	-1.074219	0.100917	-0.269725	0.514679	11.077881	-17.181396	-10.055542
C:\Users\cware\Desktop\Steller20November\TagTesting20Nov2013\M16.DSG	11-1-2013	16:30:22	344915.000000	6898.300000	0.238281	0.292969	-1.125000	0.102752	-0.268807	0.514679	10.101318	-2.487183	-6.332397
C:\Users\cware\Desktop\Steller20November\TagTesting20Nov2013\M16.DSG	11-1-2013	16:30:22	344916.000000	6898.320000	0.242188	0.300781	-1.101563	0.099083	-0.265138	0.516514	17.929077	-5.538940	-4.989624
C:\Users\cware\Desktop\Steller20November\TagTesting20Nov2013\M16.DSG	11-1-2013	16:30:22	344917.000000	6898.340000	0.261719	0.277344	-1.132813	0.098165	-0.262385	0.518349	14.144897	16.647339	-5.523682
C:\Users\cware\Desktop\Steller20November\TagTesting20Nov2013\M16.DSG	11-1-2013	16:30:22	344918.000000	6898.360000	0.363281	0.261719	-1.042969	0.095413	-0.258716	0.520183	15.884399	-4.745483	-8.377075
C:\Users\cware\Desktop\Steller20November\TagTesting20Nov2013\M16.DSG	11-1-2013	16:30:22	344919.000000	6898.380000	0.339844	0.269531	-1.054688	0.096330	-0.257798	0.521101	14.831543	-7.324219	-6.454468
C:\Users\cware\Desktop\Steller20November\TagTesting20Nov2013\M16.DSG	11-1-2013	16:30:22	344920.000000	6898.400000	0.273438	0.253906	-1.085938	0.096330	-0.253211	0.524771	12.817383	-12.817383	-5.615234
C:\Users\cware\Desktop\Steller20November\TagTesting20Nov2013\M16.DSG	11-1-2013	16:30:22	344921.000000	6898.420000	0.265625	0.222656	-1.066406	0.095413	-0.251376	0.524771	10.223389	0.015259	-5.340576
C:\Users\cware\Desktop\Steller20November\TagTesting20Nov2013\M16.DSG	11-1-2013	16:30:22	344922.000000	6898.440000	0.246094	0.191406	-1.042969	0.093578	-0.249541	0.526606	9.429932	-14.694214	-8.178711
C:\Users\cware\Desktop\Steller20November\TagTesting20Nov2013\M16.DSG	11-1-2013	16:30:22	344923.000000	6898.460000	0.292969	0.179688	-1.046875	0.095413	-0.248624	0.527523	8.850098	3.585815	-5.950928
C:\Users\cware\Desktop\Steller20November\TagTesting20Nov2013\M16.DSG	11-1-2013	16:30:22	344924.000000	6898.480000	0.281250	0.195313	-1.093750	0.092661	-0.244954	0.531193	13.458252	-4.882813	-6.210327
C:\Users\cware\Desktop\Steller20November\TagTesting20Nov2013\M16.DSG	11-1-2013	16:30:22	344925.000000	6898.500000	0.292969	0.156250	-1.019531	0.093578	-0.243119	0.530275	13.442993	12.908936	-4.745483
C:\Users\cware\Desktop\Steller20November\TagTesting20Nov2013\M16.DSG	11-1-2013	16:30:22	344926.000000	6898.520000	0.296875	0.203125	-1.082031	0.090826	-0.240367	0.532110	13.931274	-12.634277	-8.636475
C:\Users\cware\Desktop\Steller20November\TagTesting20Nov2013\M16.DSG	11-1-2013	16:30:22	344927.000000	6898.540000	0.308594	0.203125	-1.066406	0.090826	-0.237615	0.534862	16.006470	0.152588	-4.974365
C:\Users\cware\Desktop\Steller20November\TagTesting20Nov2013\M16.DSG	11-1-2013	16:30:22	344928.000000	6898.560000	0.355469	0.183594	-1.082031	0.093578	-0.233945	0.536697	13.488770	5.432129	-4.470825
C:\Users\cware\Desktop\Steller20November\TagTesting20Nov2013\M16.DSG	11-1-2013	16:30:22	344929.000000	6898.580000	0.230469	0.179688	-1.050781	0.091743	-0.229358	0.538532	11.520386	-14.129639	-6.286621
C:\Users\cware\Desktop\Steller20November\TagTesting20Nov2013\M16.DSG	11-1-2013	16:30:22	344930.000000	6898.600000	0.285156	0.164063	-1.113281	0.091743	-0.230275	0.539450	11.932373	4.287720	-5.081177
C:\Users\cware\Desktop\Steller20November\TagTesting20Nov2013\M16.DSG	11-1-2013	16:30:22	344931.000000	6898.620000	0.285156	0.164063	-1.113281	0.089908	-0.224771	0.542202	6.546021	2.700806	-5.676270
C:\Users\cware\Desktop\Steller20November\TagTesting20Nov2013\M16.DSG	11-1-2013	16:30:22	344932.000000	6898.640000	0.281250	0.214844	-1.105469	0.091743	-0.223853	0.543119	8.636475	0.335693	-4.089355
C:\Users\cware\Desktop\Steller20November\TagTesting20Nov2013\M16.DSG	11-1-2013	16:30:22	344933.000000	6898.660000	0.285156	0.171875	-1.105469	0.089908	-0.221101	0.544954	6.927490	12.710571	-2.029419
C:\Users\cware\Desktop\Steller20November\TagTesting20Nov2013\M16.DSG	11-1-2013	16:30:22	344934.000000	6898.680000	0.328125	0.164063	-1.117188	0.088073	-0.218349	0.544954	8.148193	12.680054	-1.007080
C:\Users\cware\Desktop\Steller20November\TagTesting20Nov2013\M16.DSG	11-1-2013	16:30:22	344935.000000	6898.700000	0.406250	0.156250	-1.062500	0.086239	-0.216514	0.546789	5.905151	-6.225586	-3.463745
C:\Users\cware\Desktop\Steller20November\TagTesting20Nov2013\M16.DSG	11-1-2013	16:30:22	344936.000000	6898.720000	0.273438	0.132813	-1.101563	0.088073	-0.214679	0.547706	2.975464	12.939453	-2.319336
C:\Users\cware\Desktop\Steller20November\TagTesting20Nov2013\M16.DSG	11-1-2013	16:30:22	344937.000000	6898.740000	0.359375	0.148438	-1.046875	0.087156	-0.211927	0.548624	0.503540	-13.275146	-5.615234
C:\Users\cware\Desktop\Steller20November\TagTesting20Nov2013\M16.DSG	11-1-2013	16:30:22	344938.000000	6898.760000	0.281250	0.156250	-1.093750	0.088073	-0.211009	0.549541	2.944946	-2.365112	-5.371094
C:\Users\cware\Desktop\Steller20November\TagTesting20Nov2013\M16.DSG	11-1-2013	16:30:22	344939.000000	6898.780000	0.296875	0.148438	-1.089844	0.088073	-0.210092	0.550459	3.372192	10.040283	-5.859375
C:\Users\cware\Desktop\Steller20November\TagTesting20Nov2013\M16.DSG	11-1-2013	16:30:22	344940.000000	6898.800000	0.335938	0.140625	-1.109375	0.087156	-0.209174	0.550459	3.494263	3.265381	-4.760742
C:\Users\cware\Desktop\Steller20November\TagTesting20Nov2013\M16.DSG	11-1-2013	16:30:22	344941.000000	6898.820000	0.304688	0.140625	-1.117188	0.086239	-0.206422	0.552294	3.555298	-2.243042	-5.355835
C:\Users\cware\Desktop\Steller20November\TagTesting20Nov2013\M16.DSG	11-1-2013	16:30:22	344942.000000	6898.840000	0.324219	0.179688	-1.132813	0.087156	-0.204587	0.552294	2.838135	15.563965	-4.943848
C:\Users\cware\Desktop\Steller20November\TagTesting20Nov2013\M16.DSG	11-1-2013	16:30:22	344943.000000	6898.860000	0.339844	0.136719	-1.085938	0.084404	-0.205505	0.553211	1.846313	6.759644	-3.784180
C:\Users\cware\Desktop\Steller20November\TagTesting20Nov2013\M16.DSG	11-1-2013	16:30:22	344944.000000	6898.880000	0.308594	0.121094	-1.082031	0.081651	-0.201835	0.553211	3.051758	14.831543	-2.212524
C:\Users\cware\Desktop\Steller20November\TagTesting20Nov2013\M16.DSG	11-1-2013	16:30:22	344945.000000	6898.900000	0.406250	0.132813	-1.078125	0.079817	-0.200917	0.554128	-0.640869	-22.689819	-9.857178
C:\Users\cware\Desktop\Steller20November\TagTesting20Nov2013\M16.DSG	11-1-2013	16:30:22	344946.000000	6898.920000	0.339844	0.128906	-1.132813	0.082569	-0.198165	0.555963	1.907349	23.971558	-3.112793
C:\Users\cware\Desktop\Steller20November\TagTesting20Nov2013\M16.DSG	11-1-2013	16:30:22	344947.000000	6898.940000	0.320313	0.140625	-1.132813	0.079817	-0.198165	0.555046	3.631592	-0.152588	-4.959106
C:\Users\cware\Desktop\Steller20November\TagTesting20Nov2013\M16.DSG	11-1-2013	16:30:22	344948.000000	6898.960000	0.316406	0.125000	-1.097656	0.077064	-0.196330	0.555963	2.807617	3.219604	-5.203247
C:\Users\cware\Desktop\Steller20November\TagTesting20Nov2013\M16.DSG	11-1-2013	16:30:22	344949.000000	6898.980000	0.398438	0.117188	-1.105469	0.077064	-0.194495	0.556881	1.251221	-3.646851	-6.698608
C:\Users\cware\Desktop\Steller20November\TagTesting20Nov2013\M16.DSG	11-1-2013	16:30:22	344950.000000	6899.000000	0.363281	0.148438	-1.101563	0.079817	-0.192661	0.556881	1.312256	8.865356	-3.967285
C:\Users\cware\Desktop\Steller20November\TagTesting20Nov2013\M16.DSG	11-1-2013	16:30:22	344951.000000	6899.020000	0.261719	0.160156	-1.140625	0.076147	-0.191743	0.557798	0.335693	13.366699	-4.531860
C:\Users\cware\Desktop\Steller20November\TagTesting20Nov2013\M16.DSG	11-1-2013	16:30:22	344952.000000	6899.040000	0.390625	0.136719	-1.089844	0.074312	-0.189908	0.557798	0.701904	4.745483	-4.989624
C:\Users\cware\Desktop\Steller20November\TagTesting20Nov2013\M16.DSG	11-1-2013	16:30:22	344953.000000	6899.060000	0.359375	0.105469	-1.082031	0.073394	-0.190826	0.558716	1.480103	2.777100	-4.989624
C:\Users\cware\Desktop\Steller20November\TagTesting20Nov2013\M16.DSG	11-1-2013	16:30:22	344954.000000	6899.080000	0.414063	0.113281	-1.078125	0.071560	-0.186239	0.558716	1.083374	9.262085	-2.105713
C:\Users\cware\Desktop\Steller20November\TagTesting20Nov2013\M16.DSG	11-1-2013	16:30:22	344955.000000	6899.100000	0.312500	0.105469	-1.105469	0.071560	-0.186239	0.558716	-0.015259	0.640869	-4.455566
C:\Users\cware\Desktop\Steller20November\TagTesting20Nov2013\M16.DSG	11-1-2013	16:30:22	344956.000000	6899.120000	0.335938	0.093750	-1.089844	0.070642	-0.187156	0.558716	-1.983643	0.961304	-6.301880
C:\Users\cware\Desktop\Steller20November\TagTesting20Nov2013\M16.DSG	11-1-2013	16:30:22	344957.000000	6899.140000	0.375000	0.152344	-1.101563	0.069725	-0.186239	0.559633	-0.228882	20.248413	-3.906250
C:\Users\cware\Desktop\Steller20November\TagTesting20Nov2013\M16.DSG	11-1-2013	16:30:22	344958.000000	6899.160000	0.371094	0.152344	-1.105469	0.066055	-0.185321	0.558716	1.098633	0.976563	-4.821777
C:\Users\cware\Desktop\Steller20November\TagTesting20Nov2013\M16.DSG	11-1-2013	16:30:22	344959.000000	6899.180000	0.378906	0.125000	-1.105469	0.066055	-0.182569	0.560550	0.000000	1.174927	-6.317139
C:\Users\cware\Desktop\Steller20November\TagTesting20Nov2013\M16.DSG	11-1-2013	16:30:22	344960.000000	6899.200000	0.394531	0.101563	-1.097656	0.065138	-0.182569	0.560550	-0.564575	-3.433228	-4.928589
C:\Users\cware\Desktop\Steller20November\TagTesting20Nov2013\M16.DSG	11-1-2013	16:30:22	344961.000000	6899.220000	0.375000	0.097656	-1.097656	0.065138	-0.181651	0.560550	-0.289917	10.757446	-2.853394
C:\Users\cware\Desktop\Steller20November\TagTesting20Nov2013\M16.DSG	11-1-2013	16:30:22	344962.000000	6899.240000	0.402344	0.152344	-1.105469	0.064220	-0.181651	0.560550	-1.495361	-3.005981	-5.035400
C:\Users\cware\Desktop\Steller20November\TagTesting20Nov2013\M16.DSG	11-1-2013	16:30:22	344963.000000	6899.260000	0.390625	0.105469	-1.085938	0.063303	-0.180734	0.560550	-3.509521	5.447388	-5.477905
C:\Users\cware\Desktop\Steller20November\TagTesting20Nov2013\M16.DSG	11-1-2013	16:30:22	344964.000000	6899.280000	0.351563	0.085938	-1.089844	0.062385	-0.180734	0.559633	-3.631592	10.086060	-4.287720
C:\Users\cware\Desktop\Steller20November\TagTesting20Nov2013\M16.DSG	11-1-2013	16:30:22	344965.000000	6899.300000	0.402344	0.097656	-1.097656	0.062385	-0.178899	0.559633	-1.663208	-5.416870	-5.432129
C:\Users\cware\Desktop\Steller20November\TagTesting20Nov2013\M16.DSG	11-1-2013	16:30:22	344966.000000	6899.320000	0.363281	0.085938	-1.121094	0.060550	-0.177982	0.560550	-2.075195	8.590698	-3.265381
C:\Users\cware\Desktop\Steller20November\TagTesting20Nov2013\M16.DSG	11-1-2013	16:30:22	344967.000000	6899.340000	0.382813	0.101563	-1.089844	0.057798	-0.178899	0.560550	-3.921509	6.530762	-4.318237
C:\Users\cware\Desktop\Steller20November\TagTesting20Nov2013\M16.DSG	11-1-2013	16:30:22	344968.000000	6899.360000	0.386719	0.117188	-1.105469	0.059633	-0.177982	0.559633	-2.441406	3.341675	-3.906250
C:\Users\cware\Desktop\Steller20November\TagTesting20Nov2013\M16.DSG	11-1-2013	16:30:22	344969.000000	6899.380000	0.406250	0.101563	-1.085938	0.057798	-0.177064	0.559633	-3.402710	0.717163	-5.233765
C:\Users\cware\Desktop\Steller20November\TagTesting20Nov2013\M16.DSG	11-1-2013	16:30:22	344970.000000	6899.400000	0.382813	0.085938	-1.097656	0.056881	-0.177064	0.560550	-5.645752	0.747681	-4.760742
C:\Users\cware\Desktop\Steller20November\TagTesting20Nov2013\M16.DSG	11-1-2013	16:30:22	344971.000000	6899.420000	0.402344	0.082031	-1.078125	0.055046	-0.177064	0.560550	-5.004883	-0.885010	-4.318237
C:\Users\cware\Desktop\Steller20November\TagTesting20Nov2013\M16.DSG	11-1-2013	16:30:22	344972.000000	6899.440000	0.343750	0.074219	-1.101563	0.055963	-0.177064	0.560550	-2.288818	4.104614	-3.402710
C:\Users\cware\Desktop\Steller20November\TagTesting20Nov2013\M16.DSG	11-1-2013	16:30:22	344973.000000	6899.460000	0.394531	0.113281	-1.082031	0.055046	-0.176147	0.559633	0.228882	3.601074	-4.135132
C:\Users\cware\Desktop\Steller20November\TagTesting20Nov2013\M16.DSG	11-1-2013	16:30:22	344974.000000	6899.480000	0.371094	0.105469	-1.085938	0.053211	-0.176147	0.559633	-1.770020	3.265381	-4.074097
C:\Users\cware\Desktop\Steller20November\TagTesting20Nov2013\M16.DSG	11-1-2013	16:30:22	344975.000000	6899.500000	0.394531	0.105469	-1.101563	0.051376	-0.175229	0.559633	-1.876831	9.155273	-4.577637
C:\Users\cware\Desktop\Steller20November\TagTesting20Nov2013\M16.DSG	11-1-2013	16:30:22	344976.000000	6899.520000	0.449219	0.101563	-1.066406	0.050459	-0.175229	0.560550	-2.304077	-6.805420	-5.874634
C:\Users\cware\Desktop\Steller20November\TagTesting20Nov2013\M16.DSG	11-1-2013	16:30:22	344977.000000	6899.540000	0.414063	0.074219	-1.074219	0.051376	-0.175229	0.559633	-3.677368	7.019043	-5.477905
C:\Users\cware\Desktop\Steller20November\TagTesting20Nov2013\M16.DSG	11-1-2013	16:30:22	344978.000000	6899.560000	0.390625	0.078125	-1.097656	0.048624	-0.173394	0.559633	-4.455566	1.785278	-6.072998
C:\Users\cware\Desktop\Steller20November\TagTesting20Nov2013\M16.DSG	11-1-2013	16:30:22	344979.000000	6899.580000	0.429688	0.093750	-1.078125	0.048624	-0.174312	0.559633	-6.072998	5.599976	-5.462646
C:\Users\cware\Desktop\Steller20November\TagTesting20Nov2013\M16.DSG	11-1-2013	16:30:22	344980.000000	6899.600000	0.453125	0.097656	-1.042969	0.045872	-0.174312	0.559633	-8.102417	5.401611	-5.752563
C:\Users\cware\Desktop\Steller20November\TagTesting20Nov2013\M16.DSG	11-1-2013	16:30:22	344981.000000	6899.620000	0.421875	0.121094	-1.074219	0.046789	-0.174312	0.557798	-9.307861	-4.333496	-5.645752
C:\Users\cware\Desktop\Steller20November\TagTesting20Nov2013\M16.DSG	11-1-2013	16:30:22	344982.000000	6899.640000	0.429688	0.093750	-1.082031	0.045872	-0.174312	0.558716	-7.369995	3.326416	-5.630493
C:\Users\cware\Desktop\Steller20November\TagTesting20Nov2013\M16.DSG	11-1-2013	16:30:22	344983.000000	6899.660000	0.421875	0.093750	-1.062500	0.045872	-0.175229	0.557798	-7.339478	7.003784	-3.738403
C:\Users\cware\Desktop\Steller20November\TagTesting20Nov2013\M16.DSG	11-1-2013	16:30:22	344984.000000	6899.680000	0.425781	0.082031	-1.054688	0.043119	-0.174312	0.556881	-8.468628	1.220703	-5.569458
C:\Users\cware\Desktop\Steller20November\TagTesting20Nov2013\M16.DSG	11-1-2013	16:30:22	344985.000000	6899.700000	0.425781	0.082031	-1.054688	0.043119	-0.177064	0.556881	-9.689331	-11.306763	-6.011963
C:\Users\cware\Desktop\Steller20November\TagTesting20Nov2013\M16.DSG	11-1-2013	16:30:22	344986.000000	6899.720000	0.406250	0.105469	-1.093750	0.043119	-0.177064	0.556881	-8.850098	4.257202	-5.187988
C:\Users\cware\Desktop\Steller20November\TagTesting20Nov2013\M16.DSG	11-1-2013	16:30:22	344987.000000	6899.740000	0.421875	0.097656	-1.062500	0.043119	-0.176147	0.555963	-8.285522	4.043579	-5.340576
C:\Users\cware\Desktop\Steller20November\TagTesting20Nov2013\M16.DSG	11-1-2013	16:30:22	344988.000000	6899.760000	0.445313	0.093750	-1.070313	0.041284	-0.177982	0.555046	-9.521484	1.510620	-5.554199
C:\Users\cware\Desktop\Steller20November\TagTesting20Nov2013\M16.DSG	11-1-2013	16:30:22	344989.000000	6899.780000	0.421875	0.121094	-1.070313	0.039450	-0.177982	0.554128	-8.499146	-1.464844	-7.202148
C:\Users\cware\Desktop\Steller20November\TagTesting20Nov2013\M16.DSG	11-1-2013	16:30:22	344990.000000	6899.800000	0.464844	0.105469	-1.039063	0.039450	-0.178899	0.555963	-8.544922	-4.959106	-7.202148
C:\Users\cware\Desktop\Steller20November\TagTesting20Nov2013\M16.DSG	11-1-2013	16:30:22	344991.000000	6899.820000	0.410156	0.101563	-1.066406	0.039450	-0.177982	0.554128	-7.019043	7.507324	-6.805420
C:\Users\cware\Desktop\Steller20November\TagTesting20Nov2013\M16.DSG	11-1-2013	16:30:22	344992.000000	6899.840000	0.433594	0.097656	-1.050781	0.038532	-0.178899	0.553211	-8.895874	5.371094	-5.142212
C:\Users\cware\Desktop\Steller20November\TagTesting20Nov2013\M16.DSG	11-1-2013	16:30:22	344993.000000	6899.860000	0.425781	0.136719	-1.058594	0.037615	-0.178899	0.553211	-7.186890	-3.219604	-5.645752
C:\Users\cware\Desktop\Steller20November\TagTesting20Nov2013\M16.DSG	11-1-2013	16:30:22	344994.000000	6899.880000	0.414063	0.125000	-1.074219	0.037615	-0.180734	0.552294	-8.407593	4.287720	-7.553101
C:\Users\cware\Desktop\Steller20November\TagTesting20Nov2013\M16.DSG	11-1-2013	16:30:22	344995.000000	6899.900000	0.464844	0.105469	-1.031250	0.037615	-0.179817	0.553211	-10.803223	-7.873535	-7.736206
C:\Users\cware\Desktop\Steller20November\TagTesting20Nov2013\M16.DSG	11-1-2013	16:30:22	344996.000000	6899.920000	0.406250	0.117188	-1.082031	0.036697	-0.181651	0.551376	-10.208130	2.716064	-6.164551
C:\Users\cware\Desktop\Steller20November\TagTesting20Nov2013\M16.DSG	11-1-2013	16:30:22	344997.000000	6899.940000	0.414063	0.121094	-1.082031	0.036697	-0.180734	0.552294	-9.933472	-2.426147	-6.469727
C:\Users\cware\Desktop\Steller20November\TagTesting20Nov2013\M16.DSG	11-1-2013	16:30:22	344998.000000	6899.960000	0.433594	0.109375	-1.058594	0.036697	-0.182569	0.551376	-11.581421	4.623413	-5.752563
C:\Users\cware\Desktop\Steller20November\TagTesting20Nov2013\M16.DSG	11-1-2013	16:30:22	344999.000000	6899.980000	0.457031	0.097656	-1.062500	0.035780	-0.182569	0.550459	-13.275146	0.534058	-6.576538
C:\Users\cware\Desktop\Steller20November\TagTesting20Nov2013\M16.DSG	11-1-2013	16:30:22	345000.000000	6900.000000	0.421875	0.105469	-1.074219	0.034862	-0.186239	0.550459	-14.282227	4.623413	-5.981445
C:\Users\cware\Desktop\Steller20November\TagTesting20Nov2013\M16.DSG	11-1-2013	16:30:22	345001.000000	6900.020000	0.421875	0.101563	-1.062500	0.034862	-0.186239	0.548624	-14.678955	4.241943	-6.362915
C:\Users\cware\Desktop\Steller20November\TagTesting20Nov2013\M16.DSG	11-1-2013	16:30:22	345002.000000	6900.040000	0.429688	0.109375	-1.074219	0.033945	-0.187156	0.547706	-12.603760	1.953125	-4.928589
C:\Users\cware\Desktop\Steller20November\TagTesting20Nov2013\M16.DSG	11-1-2013	16:30:22	345003.000000	6900.060000	0.433594	0.113281	-1.082031	0.031193	-0.187156	0.546789	-13.839722	-0.595093	-2.136230
C:\Users\cware\Desktop\Steller20November\TagTesting20Nov2013\M16.DSG	11-1-2013	16:30:22	345004.000000	6900.080000	0.476563	0.125000	-1.082031	0.033028	-0.189908	0.544954	-17.013550	10.482788	-0.320435
C:\Users\cware\Desktop\Steller20November\TagTesting20Nov2013\M16.DSG	11-1-2013	16:30:22	345005.000000	6900.100000	0.425781	0.144531	-1.089844	0.030275	-0.192661	0.544037	-16.128540	10.345459	0.549316
C:\Users\cware\Desktop\Steller20November\TagTesting20Nov2013\M16.DSG	11-1-2013	16:30:22	345006.000000	6900.120000	0.484375	0.144531	-1.066406	0.029358	-0.195413	0.544037	-15.579224	3.402710	0.701904
C:\Users\cware\Desktop\Steller20November\TagTesting20Nov2013\M16.DSG	11-1-2013	16:30:22	345007.000000	6900.140000	0.406250	0.128906	-1.089844	0.028440	-0.196330	0.540367	-14.205933	-1.953125	-0.747681
C:\Users\cware\Desktop\Steller20November\TagTesting20Nov2013\M16.DSG	11-1-2013	16:30:22	345008.000000	6900.160000	0.496094	0.105469	-1.046875	0.028440	-0.198165	0.540367	-11.642456	0.747681	-1.510620
C:\Users\cware\Desktop\Steller20November\TagTesting20Nov2013\M16.DSG	11-1-2013	16:30:22	345009.000000	6900.180000	0.414063	0.117188	-1.093750	0.029358	-0.200917	0.539450	-9.704590	4.196167	-0.885010
C:\Users\cware\Desktop\Steller20November\TagTesting20Nov2013\M16.DSG	11-1-2013	16:30:22	345010.000000	6900.200000	0.457031	0.125000	-1.074219	0.028440	-0.200000	0.539450	-7.019043	6.317139	-0.350952
C:\Users\cware\Desktop\Steller20November\TagTesting20Nov2013\M16.DSG	11-1-2013	16:30:22	345011.000000	6900.220000	0.460938	0.117188	-1.078125	0.027523	-0.200917	0.537615	-7.217407	6.576538	-0.488281
C:\Users\cware\Desktop\Steller20November\TagTesting20Nov2013\M16.DSG	11-1-2013	16:30:22	345012.000000	6900.240000	0.468750	0.097656	-1.039063	0.027523	-0.200917	0.536697	-3.463745	4.043579	1.617432
C:\Users\cware\Desktop\Steller20November\TagTesting20Nov2013\M16.DSG	11-1-2013	16:30:22	345013.000000	6900.260000	0.468750	0.097656	-1.039063	0.026606	-0.201835	0.538532	-9.109497	7.675171	1.983643
C:\Users\cware\Desktop\Steller20November\TagTesting20Nov2013\M16.DSG	11-1-2013	16:30:22	345014.000000	6900.280000	0.472656	0.125000	-1.066406	0.026606	-0.201835	0.536697	-10.269165	-1.205444	2.014160
C:\Users\cware\Desktop\Steller20November\TagTesting20Nov2013\M16.DSG	11-1-2013	16:30:22	345015.000000	6900.300000	0.429688	0.121094	-1.070313	0.027523	-0.203670	0.536697	-7.781982	6.408691	4.165649
C:\Users\cware\Desktop\Steller20November\TagTesting20Nov2013\M16.DSG	11-1-2013	16:30:22	345016.000000	6900.320000	0.476563	0.140625	-1.050781	0.026606	-0.204587	0.535780	-10.940552	-6.057739	2.426147
C:\Users\cware\Desktop\Steller20November\TagTesting20Nov2013\M16.DSG	11-1-2013	16:30:22	345017.000000	6900.340000	0.410156	0.156250	-1.054688	0.027523	-0.205505	0.534862	-10.528564	15.350342	4.196167
C:\Users\cware\Desktop\Steller20November\TagTesting20Nov2013\M16.DSG	11-1-2013	16:30:22	345018.000000	6900.360000	0.496094	0.152344	-1.066406	0.025688	-0.207339	0.533945	-7.507324	-9.384155	2.578735
C:\Users\cware\Desktop\Steller20November\TagTesting20Nov2013\M16.DSG	11-1-2013	16:30:22	345019.000000	6900.380000	0.406250	0.117188	-1.085938	0.025688	-0.208257	0.533945	-5.493164	13.732910	8.102417
C:\Users\cware\Desktop\Steller20November\TagTesting20Nov2013\M16.DSG	11-1-2013	16:30:22	345020.000000	6900.400000	0.453125	0.128906	-1.074219	0.026606	-0.208257	0.533028	-5.157471	10.665894	6.973267
C:\Users\cware\Desktop\Steller20November\TagTesting20Nov2013\M16.DSG	11-1-2013	16:30:22	345021.000000	6900.420000	0.460938	0.144531	-1.031250	0.026606	-0.211927	0.534862	-7.553101	5.798340	7.019043
C:\Users\cware\Desktop\Steller20November\TagTesting20Nov2013\M16.DSG	11-1-2013	16:30:22	345022.000000	6900.440000	0.468750	0.164063	-1.035156	0.025688	-0.211009	0.531193	-3.799438	6.423950	6.057739
C:\Users\cware\Desktop\Steller20November\TagTesting20Nov2013\M16.DSG	11-1-2013	16:30:22	345023.000000	6900.460000	0.480469	0.160156	-1.074219	0.024771	-0.211927	0.531193	-0.137329	9.124756	8.178711
C:\Users\cware\Desktop\Steller20November\TagTesting20Nov2013\M16.DSG	11-1-2013	16:30:22	345024.000000	6900.480000	0.460938	0.132813	-1.070313	0.023853	-0.212844	0.530275	0.885010	11.932373	8.056641
C:\Users\cware\Desktop\Steller20November\TagTesting20Nov2013\M16.DSG	11-1-2013	16:30:22	345025.000000	6900.500000	0.488281	0.117188	-1.074219	0.023853	-0.211927	0.530275	3.402710	3.860474	9.124756
C:\Users\cware\Desktop\Steller20November\TagTesting20Nov2013\M16.DSG	11-1-2013	16:30:22	345026.000000	6900.520000	0.453125	0.109375	-1.062500	0.023853	-0.211009	0.531193	5.706787	5.020142	11.489868
C:\Users\cware\Desktop\Steller20November\TagTesting20Nov2013\M16.DSG	11-1-2013	16:30:22	345027.000000	6900.540000	0.468750	0.132813	-1.050781	0.023853	-0.209174	0.532110	8.895874	9.475708	12.069702
C:\Users\cware\Desktop\Steller20November\TagTesting20Nov2013\M16.DSG	11-1-2013	16:30:22	345028.000000	6900.560000	0.511719	0.128906	-1.046875	0.025688	-0.208257	0.533028	8.041382	-0.686646	10.894775
C:\Users\cware\Desktop\Steller20November\TagTesting20Nov2013\M16.DSG	11-1-2013	16:30:22	345029.000000	6900.580000	0.492188	0.109375	-1.066406	0.026606	-0.207339	0.534862	8.239746	16.113281	12.329102
C:\Users\cware\Desktop\Steller20November\TagTesting20Nov2013\M16.DSG	11-1-2013	16:30:22	345030.000000	6900.600000	0.441406	0.101563	-1.089844	0.025688	-0.206422	0.534862	11.276245	5.493164	12.847900
C:\Users\cware\Desktop\Steller20November\TagTesting20Nov2013\M16.DSG	11-1-2013	16:30:22	345031.000000	6900.620000	0.468750	0.109375	-1.054688	0.025688	-0.204587	0.535780	12.069702	9.689331	13.427734
C:\Users\cware\Desktop\Steller20November\TagTesting20Nov2013\M16.DSG	11-1-2013	16:30:22	345032.000000	6900.640000	0.464844	0.128906	-1.066406	0.024771	-0.201835	0.536697	13.885498	10.070801	15.838623
C:\Users\cware\Desktop\Steller20November\TagTesting20Nov2013\M16.DSG	11-1-2013	16:30:22	345033.000000	6900.660000	0.445313	0.113281	-1.085938	0.024771	-0.200917	0.537615	12.588501	17.257690	15.075684
C:\Users\cware\Desktop\Steller20November\TagTesting20Nov2013\M16.DSG	11-1-2013	16:30:22	345034.000000	6900.680000	0.531250	0.117188	-1.035156	0.025688	-0.199083	0.537615	14.114380	8.117676	14.709473
C:\Users\cware\Desktop\Steller20November\TagTesting20Nov2013\M16.DSG	11-1-2013	16:30:22	345035.000000	6900.700000	0.515625	0.105469	-1.035156	0.025688	-0.197248	0.538532	14.251709	12.329102	15.075684
C:\Users\cware\Desktop\Steller20November\TagTesting20Nov2013\M16.DSG	11-1-2013	16:30:22	345036.000000	6900.720000	0.531250	0.105469	-1.058594	0.024771	-0.194495	0.540367	14.190674	7.278442	13.793945
C:\Users\cware\Desktop\Steller20November\TagTesting20Nov2013\M16.DSG	11-1-2013	16:30:22	345037.000000	6900.740000	0.503906	0.093750	-1.039063	0.024771	-0.191743	0.542202	14.129639	8.102417	14.541626
C:\Users\cware\Desktop\Steller20November\TagTesting20Nov2013\M16.DSG	11-1-2013	16:30:22	345038.000000	6900.760000	0.519531	0.101563	-1.066406	0.024771	-0.191743	0.544037	15.869141	6.439209	16.967773
C:\Users\cware\Desktop\Steller20November\TagTesting20Nov2013\M16.DSG	11-1-2013	16:30:22	345039.000000	6900.780000	0.500000	0.101563	-1.046875	0.025688	-0.188073	0.544954	18.310547	8.712769	19.424438
C:\Users\cware\Desktop\Steller20November\TagTesting20Nov2013\M16.DSG	11-1-2013	16:30:22	345040.000000	6900.800000	0.445313	0.101563	-1.085938	0.025688	-0.188073	0.545872	21.667480	17.288208	20.324707
C:\Users\cware\Desktop\Steller20November\TagTesting20Nov2013\M16.DSG	11-1-2013	16:30:22	345041.000000	6900.820000	0.496094	0.097656	-1.062500	0.026606	-0.182569	0.546789	25.726318	13.290405	20.156860
C:\Users\cware\Desktop\Steller20November\TagTesting20Nov2013\M16.DSG	11-1-2013	16:30:22	345042.000000	6900.840000	0.417969	0.058594	-1.078125	0.025688	-0.177982	0.549541	29.983521	27.801514	22.140503
C:\Users\cware\Desktop\Steller20November\TagTesting20Nov2013\M16.DSG	11-1-2013	16:30:22	345043.000000	6900.860000	0.492188	0.035156	-1.039063	0.024771	-0.174312	0.551376	31.997681	16.601563	26.260376
C:\Users\cware\Desktop\Steller20November\TagTesting20Nov2013\M16.DSG	11-1-2013	16:30:22	345044.000000	6900.880000	0.500000	0.007813	-1.031250	0.023853	-0.171560	0.552294	30.227661	21.408081	30.654907
C:\Users\cware\Desktop\Steller20November\TagTesting20Nov2013\M16.DSG	11-1-2013	16:30:22	345045.000000	6900.900000	0.535156	0.007813	-1.046875	0.022018	-0.165138	0.555046	29.052734	11.505127	32.638550
C:\Users\cware\Desktop\Steller20November\TagTesting20Nov2013\M16.DSG	11-1-2013	16:30:22	345046.000000	6900.920000	0.460938	0.027344	-1.093750	0.022936	-0.162385	0.555963	34.667969	27.282715	37.857056
C:\Users\cware\Desktop\Steller20November\TagTesting20Nov2013\M16.DSG	11-1-2013	16:30:22	345047.000000	6900.940000	0.531250	0.019531	-1.074219	0.021101	-0.155963	0.558716	36.499023	18.508911	39.001465
C:\Users\cware\Desktop\Steller20November\TagTesting20Nov2013\M16.DSG	11-1-2013	16:30:22	345048.000000	6900.960000	0.414063	0.007813	-1.125000	0.021101	-0.153211	0.559633	42.709351	54.580688	42.480469
C:\Users\cware\Desktop\Steller20November\TagTesting20Nov2013\M16.DSG	11-1-2013	16:30:22	345049.000000	6900.980000	0.535156	0.035156	-1.062500	0.014679	-0.147706	0.559633	45.608521	42.327881	40.023804
C:\Users\cware\Desktop\Steller20November\TagTesting20Nov2013\M16.DSG	11-1-2013	16:30:22	345050.000000	6901.000000	0.585938	0.015625	-1.019531	0.012844	-0.141284	0.562385	49.621582	31.570435	39.535522
C:\Users\cware\Desktop\Steller20November\TagTesting20Nov2013\M16.DSG	11-1-2013	16:30:22	345051.000000	6901.020000	0.625000	0.003906	-1.003906	0.011927	-0.133945	0.563303	48.919678	16.952515	38.269043
C:\Users\cware\Desktop\Steller20November\TagTesting20Nov2013\M16.DSG	11-1-2013	16:30:22	345052.000000	6901.040000	0.640625	-0.015625	-1.062500	0.011009	-0.128440	0.566055	48.812866	3.967285	38.787842
C:\Users\cware\Desktop\Steller20November\TagTesting20Nov2013\M16.DSG	11-1-2013	16:30:22	345053.000000	6901.060000	0.480469	-0.023438	-1.097656	0.012844	-0.123853	0.567890	49.911499	46.569824	44.067383
C:\Users\cware\Desktop\Steller20November\TagTesting20Nov2013\M16.DSG	11-1-2013	16:30:22	345054.000000	6901.080000	0.492188	-0.035156	-1.125000	0.006422	-0.114679	0.569725	47.073364	50.521851	43.914795
C:\Users\cware\Desktop\Steller20November\TagTesting20Nov2013\M16.DSG	11-1-2013	16:30:22	345055.000000	6901.100000	0.562500	-0.054688	-1.070313	0.001835	-0.112844	0.569725	48.309326	42.327881	43.853760
C:\Users\cware\Desktop\Steller20November\TagTesting20Nov2013\M16.DSG	11-1-2013	16:30:22	345056.000000	6901.120000	0.613281	-0.066406	-1.066406	-0.003670	-0.103670	0.569725	49.102783	48.660278	40.283203
C:\Users\cware\Desktop\Steller20November\TagTesting20Nov2013\M16.DSG	11-1-2013	16:30:22	345057.000000	6901.140000	0.628906	-0.062500	-1.039063	-0.006422	-0.099083	0.568807	55.740356	38.696289	40.557861
C:\Users\cware\Desktop\Steller20November\TagTesting20Nov2013\M16.DSG	11-1-2013	16:30:22	345058.000000	6901.160000	0.632813	-0.054688	-1.046875	-0.013761	-0.088073	0.569725	59.875488	42.678833	40.359497
C:\Users\cware\Desktop\Steller20November\TagTesting20Nov2013\M16.DSG	11-1-2013	16:30:22	345059.000000	6901.180000	0.667969	-0.023438	-1.000000	-0.016514	-0.083486	0.570642	62.942505	40.008545	39.443970
C:\Users\cware\Desktop\Steller20November\TagTesting20Nov2013\M16.DSG	11-1-2013	16:30:22	345060.000000	6901.200000	0.644531	-0.039063	-0.992188	-0.023853	-0.071560	0.570642	65.307617	42.694092	39.367676
C:\Users\cware\Desktop\Steller20November\TagTesting20Nov2013\M16.DSG	11-1-2013	16:30:22	345061.000000	6901.220000	0.660156	-0.050781	-1.011719	-0.026606	-0.063303	0.569725	69.641113	50.399780	41.168213
C:\Users\cware\Desktop\Steller20November\TagTesting20Nov2013\M16.DSG	11-1-2013	16:30:22	345062.000000	6901.240000	0.695313	-0.082031	-0.984375	-0.034862	-0.052294	0.568807	70.617676	33.279419	38.574219
C:\Users\cware\Desktop\Steller20November\TagTesting20Nov2013\M16.DSG	11-1-2013	16:30:22	345063.000000	6901.260000	0.769531	-0.097656	-0.921875	-0.038532	-0.045872	0.569725	69.625854	37.155151	38.345337
C:\Users\cware\Desktop\Steller20November\TagTesting20Nov2013\M16.DSG	11-1-2013	16:30:22	345064.000000	6901.280000	0.722656	-0.105469	-0.945313	-0.044037	-0.033028	0.568807	66.223145	34.576416	35.064697
C:\Users\cware\Desktop\Steller20November\TagTesting20Nov2013\M16.DSG	11-1-2013	16:30:22	345065.000000	6901.300000	0.750000	-0.132813	-0.914063	-0.047706	-0.025688	0.569725	68.206787	45.562744	35.614014
C:\Users\cware\Desktop\Steller20November\TagTesting20Nov2013\M16.DSG	11-1-2013	16:30:22	345066.000000	6901.320000	0.789063	-0.128906	-0.847656	-0.055963	-0.012844	0.566972	66.390991	34.805298	30.349731
C:\Users\cware\Desktop\Steller20November\TagTesting20Nov2013\M16.DSG	11-1-2013	16:30:22	345067.000000	6901.340000	0.789063	-0.128906	-0.847656	-0.058716	-0.007339	0.566055	65.856934	28.945923	28.228760
C:\Users\cware\Desktop\Steller20November\TagTesting20Nov2013\M16.DSG	11-1-2013	16:30:22	345068.000000	6901.360000	0.808594	-0.128906	-0.835938	-0.066055	0.006422	0.564220	63.919067	19.088745	25.741577
C:\Users\cware\Desktop\Steller20November\TagTesting20Nov2013\M16.DSG	11-1-2013	16:30:22	345069.000000	6901.380000	0.753906	-0.125000	-0.847656	-0.066972	0.011927	0.565138	59.982300	27.420044	26.733398
C:\Users\cware\Desktop\Steller20November\TagTesting20Nov2013\M16.DSG	11-1-2013	16:30:22	345070.000000	6901.400000	0.710938	-0.113281	-0.820313	-0.075229	0.022018	0.561468	58.731079	53.756714	30.715942
C:\Users\cware\Desktop\Steller20November\TagTesting20Nov2013\M16.DSG	11-1-2013	16:30:22	345071.000000	6901.420000	0.824219	-0.101563	-0.796875	-0.078899	0.027523	0.557798	56.793213	25.405884	28.701782
C:\Users\cware\Desktop\Steller20November\TagTesting20Nov2013\M16.DSG	11-1-2013	16:30:22	345072.000000	6901.440000	0.761719	-0.097656	-0.839844	-0.084404	0.039450	0.555046	59.173584	37.094116	28.259277
C:\Users\cware\Desktop\Steller20November\TagTesting20Nov2013\M16.DSG	11-1-2013	16:30:22	345073.000000	6901.460000	0.812500	-0.074219	-0.808594	-0.089908	0.044037	0.553211	60.455322	39.260864	27.969360
C:\Users\cware\Desktop\Steller20November\TagTesting20Nov2013\M16.DSG	11-1-2013	16:30:22	345074.000000	6901.480000	0.878906	-0.078125	-0.750000	-0.093578	0.053211	0.549541	57.510376	18.768311	25.512695
C:\Users\cware\Desktop\Steller20November\TagTesting20Nov2013\M16.DSG	11-1-2013	16:30:22	345075.000000	6901.500000	0.820313	-0.089844	-0.757813	-0.099083	0.059633	0.546789	62.713623	33.370972	26.535034
C:\Users\cware\Desktop\Steller20November\TagTesting20Nov2013\M16.DSG	11-1-2013	16:30:22	345076.000000	6901.520000	0.890625	-0.109375	-0.750000	-0.101835	0.065138	0.544954	65.277100	4.562378	19.927979
C:\Users\cware\Desktop\Steller20November\TagTesting20Nov2013\M16.DSG	11-1-2013	16:30:22	345077.000000	6901.540000	0.808594	-0.144531	-0.738281	-0.103670	0.077064	0.544954	66.482544	15.792847	21.011353
C:\Users\cware\Desktop\Steller20November\TagTesting20Nov2013\M16.DSG	11-1-2013	16:30:22	345078.000000	6901.560000	0.792969	-0.203125	-0.726563	-0.105505	0.084404	0.541284	74.676514	14.541626	22.659302
C:\Users\cware\Desktop\Steller20November\TagTesting20Nov2013\M16.DSG	11-1-2013	16:30:22	345079.000000	6901.580000	0.753906	-0.234375	-0.691406	-0.109174	0.100000	0.538532	81.756592	20.812988	23.925781
C:\Users\cware\Desktop\Steller20November\TagTesting20Nov2013\M16.DSG	11-1-2013	16:30:22	345080.000000	6901.600000	0.843750	-0.261719	-0.628906	-0.111927	0.106422	0.536697	91.476440	11.749268	25.711060
C:\Users\cware\Desktop\Steller20November\TagTesting20Nov2013\M16.DSG	11-1-2013	16:30:22	345081.000000	6901.620000	0.906250	-0.320313	-0.609375	-0.113761	0.123853	0.533945	91.918945	-4.211426	32.516479
C:\Users\cware\Desktop\Steller20November\TagTesting20Nov2013\M16.DSG	11-1-2013	16:30:22	345082.000000	6901.640000	0.828125	-0.363281	-0.628906	-0.114679	0.131193	0.533028	86.715698	6.698608	38.894653
C:\Users\cware\Desktop\Steller20November\TagTesting20Nov2013\M16.DSG	11-1-2013	16:30:22	345083.000000	6901.660000	0.824219	-0.406250	-0.617188	-0.114679	0.144954	0.530275	81.497192	-18.310547	40.588379
C:\Users\cware\Desktop\Steller20November\TagTesting20Nov2013\M16.DSG	11-1-2013	16:30:22	345084.000000	6901.680000	0.855469	-0.402344	-0.593750	-0.114679	0.150459	0.531193	80.612183	-20.355225	43.395996
C:\Users\cware\Desktop\Steller20November\TagTesting20Nov2013\M16.DSG	11-1-2013	16:30:22	345085.000000	6901.700000	0.800781	-0.425781	-0.589844	-0.112844	0.161468	0.529358	75.790405	-11.062622	47.714233
C:\Users\cware\Desktop\Steller20November\TagTesting20Nov2013\M16.DSG	11-1-2013	16:30:22	345086.000000	6901.720000	0.867188	-0.421875	-0.582031	-0.111927	0.167890	0.529358	70.236206	-23.422241	47.485352
C:\Users\cware\Desktop\Steller20November\TagTesting20Nov2013\M16.DSG	11-1-2013	16:30:22	345087.000000	6901.740000	0.843750	-0.386719	-0.574219	-0.110092	0.175229	0.529358	64.544678	-25.390625	49.743652
C:\Users\cware\Desktop\Steller20November\TagTesting20Nov2013\M16.DSG	11-1-2013	16:30:22	345088.000000	6901.760000	0.859375	-0.347656	-0.558594	-0.109174	0.177982	0.530275	64.834595	-20.950317	52.764893
C:\Users\cware\Desktop\Steller20November\TagTesting20Nov2013\M16.DSG	11-1-2013	16:30:22	345089.000000	6901.780000	0.878906	-0.332031	-0.503906	-0.109174	0.181651	0.531193	64.834595	-35.644531	50.506592
C:\Users\cware\Desktop\Steller20November\TagTesting20Nov2013\M16.DSG	11-1-2013	16:30:22	345090.000000	6901.800000	0.843750	-0.320313	-0.480469	-0.104587	0.189908	0.532110	62.454224	-41.213989	50.018311
C:\Users\cware\Desktop\Steller20November\TagTesting20Nov2013\M16.DSG	11-1-2013	16:30:22	345091.000000	6901.820000	0.886719	-0.285156	-0.515625	-0.100917	0.193578	0.533945	60.546875	-45.425415	56.671143
C:\Users\cware\Desktop\Steller20November\TagTesting20Nov2013\M16.DSG	11-1-2013	16:30:22	345092.000000	6901.840000	0.769531	-0.339844	-0.597656	-0.097248	0.200000	0.534862	65.597534	-25.177002	60.699463
C:\Users\cware\Desktop\Steller20November\TagTesting20Nov2013\M16.DSG	11-1-2013	16:30:22	345093.000000	6901.860000	0.902344	-0.378906	-0.546875	-0.095413	0.201835	0.534862	65.292358	-39.016724	53.131104
C:\Users\cware\Desktop\Steller20November\TagTesting20Nov2013\M16.DSG	11-1-2013	16:30:22	345094.000000	6901.880000	0.871094	-0.390625	-0.464844	-0.088991	0.209174	0.536697	44.494629	-59.661865	41.473389
C:\Users\cware\Desktop\Steller20November\TagTesting20Nov2013\M16.DSG	11-1-2013	16:30:22	345095.000000	6901.900000	0.871094	-0.390625	-0.464844	-0.085321	0.211009	0.538532	24.810791	-38.208008	40.878296
C:\Users\cware\Desktop\Steller20November\TagTesting20Nov2013\M16.DSG	11-1-2013	16:30:22	345096.000000	6901.920000	0.746094	-0.445313	-0.531250	-0.080734	0.211927	0.543119	11.093140	-38.482666	32.333374
C:\Users\cware\Desktop\Steller20November\TagTesting20Nov2013\M16.DSG	11-1-2013	16:30:22	345097.000000	6901.940000	0.730469	-0.453125	-0.558594	-0.077982	0.211927	0.546789	3.936768	-46.951294	27.725220
C:\Users\cware\Desktop\Steller20November\TagTesting20Nov2013\M16.DSG	11-1-2013	16:30:22	345098.000000	6901.960000	0.683594	-0.394531	-0.589844	-0.068807	0.207339	0.554128	-5.050659	-38.818359	23.925781
C:\Users\cware\Desktop\Steller20November\TagTesting20Nov2013\M16.DSG	11-1-2013	16:30:22	345099.000000	6901.980000	0.675781	-0.312500	-0.597656	-0.064220	0.205505	0.557798	-12.374878	-54.946899	18.127441
C:\Users\cware\Desktop\Steller20November\TagTesting20Nov2013\M16.DSG	11-1-2013	16:30:22	345100.000000	6902.000000	0.574219	-0.253906	-0.617188	-0.052294	0.200917	0.566972	-19.592285	-46.218872	17.105103
C:\Users\cware\Desktop\Steller20November\TagTesting20Nov2013\M16.DSG	11-1-2013	16:30:22	345101.000000	6902.020000	0.554688	-0.195313	-0.648438	-0.047706	0.198165	0.571560	-25.405884	-53.817749	13.626099
C:\Users\cware\Desktop\Steller20November\TagTesting20Nov2013\M16.DSG	11-1-2013	16:30:22	345102.000000	6902.040000	0.503906	-0.164063	-0.714844	-0.037615	0.189908	0.578899	-34.301758	-37.734985	8.132935
C:\Users\cware\Desktop\Steller20November\TagTesting20Nov2013\M16.DSG	11-1-2013	16:30:22	345103.000000	6902.060000	0.527344	-0.113281	-0.722656	-0.033945	0.186239	0.582569	-44.662476	-29.281616	-1.190186
C:\Users\cware\Desktop\Steller20November\TagTesting20Nov2013\M16.DSG	11-1-2013	16:30:22	345104.000000	6902.080000	0.593750	-0.058594	-0.722656	-0.026606	0.175229	0.588991	-54.290771	-30.715942	-14.968872
C:\Users\cware\Desktop\Steller20November\TagTesting20Nov2013\M16.DSG	11-1-2013	16:30:22	345105.000000	6902.100000	0.617188	-0.062500	-0.703125	-0.022936	0.169725	0.591743	-62.103271	-24.963379	-27.999878
C:\Users\cware\Desktop\Steller20November\TagTesting20Nov2013\M16.DSG	11-1-2013	16:30:22	345106.000000	6902.120000	0.679688	-0.035156	-0.734375	-0.015596	0.158716	0.595413	-66.284180	-28.610229	-42.098999
C:\Users\cware\Desktop\Steller20November\TagTesting20Nov2013\M16.DSG	11-1-2013	16:30:22	345107.000000	6902.140000	0.675781	0.003906	-0.750000	-0.011009	0.153211	0.597248	-68.344116	-31.433105	-54.489136
C:\Users\cware\Desktop\Steller20November\TagTesting20Nov2013\M16.DSG	11-1-2013	16:30:22	345108.000000	6902.160000	0.703125	0.042969	-0.761719	-0.001835	0.143119	0.600917	-69.122314	-32.943726	-65.689087
C:\Users\cware\Desktop\Steller20November\TagTesting20Nov2013\M16.DSG	11-1-2013	16:30:22	345109.000000	6902.180000	0.699219	0.109375	-0.777344	0.001835	0.139450	0.603670	-68.023682	-34.118652	-73.837280
C:\Users\cware\Desktop\Steller20November\TagTesting20Nov2013\M16.DSG	11-1-2013	16:30:22	345110.000000	6902.200000	0.718750	0.175781	-0.773438	0.011927	0.131193	0.605505	-59.921265	-41.961670	-81.115723
C:\Users\cware\Desktop\Steller20November\TagTesting20Nov2013\M16.DSG	11-1-2013	16:30:22	345111.000000	6902.220000	0.695313	0.195313	-0.765625	0.017431	0.129358	0.607339	-50.460815	-44.250488	-83.740234
C:\Users\cware\Desktop\Steller20November\TagTesting20Nov2013\M16.DSG	11-1-2013	16:30:22	345112.000000	6902.240000	0.707031	0.183594	-0.789063	0.023853	0.127523	0.610092	-36.514282	-51.940918	-84.777832
C:\Users\cware\Desktop\Steller20November\TagTesting20Nov2013\M16.DSG	11-1-2013	16:30:22	345113.000000	6902.260000	0.687500	0.144531	-0.835938	0.036697	0.127523	0.615596	-26.916504	-55.953979	-83.709717
C:\Users\cware\Desktop\Steller20November\TagTesting20Nov2013\M16.DSG	11-1-2013	16:30:22	345114.000000	6902.280000	0.652344	0.089844	-0.875000	0.045872	0.127523	0.618349	-18.615723	-60.424805	-82.702637
C:\Users\cware\Desktop\Steller20November\TagTesting20Nov2013\M16.DSG	11-1-2013	16:30:22	345115.000000	6902.300000	0.593750	0.054688	-0.902344	0.060550	0.131193	0.622936	-14.709473	-51.956177	-83.145142
C:\Users\cware\Desktop\Steller20November\TagTesting20Nov2013\M16.DSG	11-1-2013	16:30:22	345116.000000	6902.320000	0.566406	0.007813	-0.894531	0.068807	0.133028	0.625688	-7.797241	-46.066284	-87.615967
C:\Users\cware\Desktop\Steller20November\TagTesting20Nov2013\M16.DSG	11-1-2013	16:30:22	345117.000000	6902.340000	0.527344	-0.042969	-0.894531	0.081651	0.140367	0.628440	-4.119873	-44.540405	-92.361450
C:\Users\cware\Desktop\Steller20November\TagTesting20Nov2013\M16.DSG	11-1-2013	16:30:22	345118.000000	6902.360000	0.515625	-0.101563	-0.910156	0.088991	0.141284	0.629358	-5.462646	-41.091919	-93.841553
C:\Users\cware\Desktop\Steller20November\TagTesting20Nov2013\M16.DSG	11-1-2013	16:30:22	345119.000000	6902.380000	0.503906	-0.140625	-0.914063	0.101835	0.146789	0.632110	-8.377075	-40.802002	-89.843750
C:\Users\cware\Desktop\Steller20November\TagTesting20Nov2013\M16.DSG	11-1-2013	16:30:22	345120.000000	6902.400000	0.476563	-0.199219	-0.929688	0.107339	0.148624	0.632110	-9.338379	-43.655396	-80.825806
C:\Users\cware\Desktop\Steller20November\TagTesting20Nov2013\M16.DSG	11-1-2013	16:30:22	345121.000000	6902.420000	0.476563	-0.199219	-0.929688	0.119266	0.151376	0.634862	-8.911133	-43.457031	-75.485229
C:\Users\cware\Desktop\Steller20November\TagTesting20Nov2013\M16.DSG	11-1-2013	16:30:22	345122.000000	6902.440000	0.425781	-0.156250	-0.949219	0.126606	0.151376	0.636697	-9.902954	-41.702271	-70.404053
C:\Users\cware\Desktop\Steller20November\TagTesting20Nov2013\M16.DSG	11-1-2013	16:30:22	345123.000000	6902.460000	0.402344	-0.113281	-0.976563	0.136697	0.153211	0.636697	-11.306763	-35.675049	-66.650391
C:\Users\cware\Desktop\Steller20November\TagTesting20Nov2013\M16.DSG	11-1-2013	16:30:22	345124.000000	6902.480000	0.414063	-0.082031	-1.007813	0.142202	0.151376	0.638532	-13.504028	-31.005859	-62.881470
C:\Users\cware\Desktop\Steller20November\TagTesting20Nov2013\M16.DSG	11-1-2013	16:30:22	345125.000000	6902.500000	0.410156	-0.062500	-1.046875	0.146789	0.151376	0.639450	-14.968872	-29.998779	-62.026978
C:\Users\cware\Desktop\Steller20November\TagTesting20Nov2013\M16.DSG	11-1-2013	16:30:22	345126.000000	6902.520000	0.394531	-0.066406	-1.054688	0.155046	0.151376	0.640367	-10.253906	-29.861450	-64.971924
C:\Users\cware\Desktop\Steller20November\TagTesting20Nov2013\M16.DSG	11-1-2013	16:30:22	345127.000000	6902.540000	0.367188	-0.089844	-1.054688	0.160550	0.152294	0.639450	-5.111694	-26.123047	-68.466187
C:\Users\cware\Desktop\Steller20November\TagTesting20Nov2013\M16.DSG	11-1-2013	16:30:22	345128.000000	6902.560000	0.363281	-0.113281	-1.070313	0.169725	0.152294	0.638532	-2.441406	-24.688721	-69.534302
C:\Users\cware\Desktop\Steller20November\TagTesting20Nov2013\M16.DSG	11-1-2013	16:30:22	345129.000000	6902.580000	0.359375	-0.136719	-1.097656	0.173394	0.154128	0.639450	-0.228882	-19.668579	-68.206787
C:\Users\cware\Desktop\Steller20November\TagTesting20Nov2013\M16.DSG	11-1-2013	16:30:22	345130.000000	6902.600000	0.375000	-0.167969	-1.093750	0.179817	0.155963	0.640367	1.968384	-16.265869	-66.711426
C:\Users\cware\Desktop\Steller20November\TagTesting20Nov2013\M16.DSG	11-1-2013	16:30:22	345131.000000	6902.620000	0.378906	-0.167969	-1.136719	0.182569	0.157798	0.641284	5.233765	-10.131836	-65.231323
C:\Users\cware\Desktop\Steller20November\TagTesting20Nov2013\M16.DSG	11-1-2013	16:30:22	345132.000000	6902.640000	0.390625	-0.207031	-1.117188	0.187156	0.159633	0.639450	3.280640	-8.087158	-59.463501
C:\Users\cware\Desktop\Steller20November\TagTesting20Nov2013\M16.DSG	11-1-2013	16:30:22	345133.000000	6902.660000	0.363281	-0.234375	-1.082031	0.188073	0.162385	0.640367	2.517700	1.327515	-54.290771
C:\Users\cware\Desktop\Steller20November\TagTesting20Nov2013\M16.DSG	11-1-2013	16:30:22	345134.000000	6902.680000	0.371094	-0.261719	-1.054688	0.188991	0.164220	0.639450	-1.571655	5.294800	-49.057007
C:\Users\cware\Desktop\Steller20November\TagTesting20Nov2013\M16.DSG	11-1-2013	16:30:22	345135.000000	6902.700000	0.375000	-0.304688	-1.046875	0.188991	0.160550	0.643119	-11.581421	2.777100	-44.433594
C:\Users\cware\Desktop\Steller20November\TagTesting20Nov2013\M16.DSG	11-1-2013	16:30:22	345136.000000	6902.720000	0.355469	-0.312500	-1.070313	0.188073	0.161468	0.640367	-22.079468	4.257202	-42.388916
C:\Users\cware\Desktop\Steller20November\TagTesting20Nov2013\M16.DSG	11-1-2013	16:30:22	345137.000000	6902.740000	0.386719	-0.320313	-1.070313	0.188073	0.159633	0.639450	-21.804810	1.296997	-41.625977
C:\Users\cware\Desktop\Steller20November\TagTesting20Nov2013\M16.DSG	11-1-2013	16:30:22	345138.000000	6902.760000	0.378906	-0.335938	-1.062500	0.188991	0.155046	0.641284	-24.688721	3.860474	-36.849976
C:\Users\cware\Desktop\Steller20November\TagTesting20Nov2013\M16.DSG	11-1-2013	16:30:22	345139.000000	6902.780000	0.382813	-0.375000	-1.074219	0.189908	0.153211	0.641284	-32.608032	2.960205	-33.981323
C:\Users\cware\Desktop\Steller20November\TagTesting20Nov2013\M16.DSG	11-1-2013	16:30:22	345140.000000	6902.800000	0.363281	-0.394531	-1.046875	0.188073	0.144037	0.642202	-39.047241	8.438110	-31.433105
C:\Users\cware\Desktop\Steller20November\TagTesting20Nov2013\M16.DSG	11-1-2013	16:30:22	345141.000000	6902.820000	0.406250	-0.417969	-1.042969	0.187156	0.139450	0.643119	-42.861938	5.767822	-32.348633
C:\Users\cware\Desktop\Steller20November\TagTesting20Nov2013\M16.DSG	11-1-2013	16:30:22	345142.000000	6902.840000	0.453125	-0.410156	-1.070313	0.186239	0.128440	0.644037	-49.453735	-7.339478	-32.211304
C:\Users\cware\Desktop\Steller20November\TagTesting20Nov2013\M16.DSG	11-1-2013	16:30:22	345143.000000	6902.860000	0.410156	-0.375000	-1.058594	0.187156	0.122936	0.644954	-55.419922	-10.269165	-30.929565
C:\Users\cware\Desktop\Steller20November\TagTesting20Nov2013\M16.DSG	11-1-2013	16:30:22	345144.000000	6902.880000	0.367188	-0.335938	-1.050781	0.189908	0.109174	0.644954	-58.441162	5.340576	-26.718140
C:\Users\cware\Desktop\Steller20November\TagTesting20Nov2013\M16.DSG	11-1-2013	16:30:22	345145.000000	6902.900000	0.332031	-0.296875	-1.015625	0.187156	0.100917	0.645872	-66.497803	7.766724	-20.065308
C:\Users\cware\Desktop\Steller20November\TagTesting20Nov2013\M16.DSG	11-1-2013	16:30:22	345146.000000	6902.920000	0.417969	-0.242188	-0.992188	0.184404	0.081651	0.646789	-83.770752	-7.095337	-10.116577
C:\Users\cware\Desktop\Steller20November\TagTesting20Nov2013\M16.DSG	11-1-2013	16:30:22	345147.000000	6902.940000	0.480469	-0.171875	-1.078125	0.186239	0.069725	0.645872	-96.359253	-23.880005	-4.394531
C:\Users\cware\Desktop\Steller20November\TagTesting20Nov2013\M16.DSG	11-1-2013	16:30:22	345148.000000	6902.960000	0.363281	-0.195313	-1.101563	0.189908	0.043119	0.644954	-103.378296	-34.591675	-1.647949
C:\Users\cware\Desktop\Steller20November\TagTesting20Nov2013\M16.DSG	11-1-2013	16:30:22	345149.000000	6902.980000	0.363281	-0.195313	-1.101563	0.200000	0.031193	0.643119	-103.134155	-36.926270	-1.464844
C:\Users\cware\Desktop\Steller20November\TagTesting20Nov2013\M16.DSG	11-1-2013	16:30:22	345150.000000	6903.000000	0.402344	-0.117188	-1.019531	0.203670	0.016514	0.641284	-107.116699	-38.314819	-2.044678
C:\Users\cware\Desktop\Steller20November\TagTesting20Nov2013\M16.DSG	11-1-2013	16:30:22	345151.000000	6903.020000	0.457031	-0.027344	-1.070313	0.212844	-0.011927	0.638532	-118.331909	-53.710938	-1.068115
C:\Users\cware\Desktop\Steller20November\TagTesting20Nov2013\M16.DSG	11-1-2013	16:30:22	345152.000000	6903.040000	0.347656	0.031250	-1.171875	0.220183	-0.027523	0.633945	-132.431030	-57.189941	1.617432
C:\Users\cware\Desktop\Steller20November\TagTesting20Nov2013\M16.DSG	11-1-2013	16:30:22	345153.000000	6903.060000	0.289063	0.050781	-1.171875	0.234862	-0.061468	0.626606	-136.276245	-66.513062	3.372192
C:\Users\cware\Desktop\Steller20November\TagTesting20Nov2013\M16.DSG	11-1-2013	16:30:22	345154.000000	6903.080000	0.199219	0.050781	-1.199219	0.244037	-0.077982	0.620183	-132.247925	-61.401367	6.469727
C:\Users\cware\Desktop\Steller20November\TagTesting20Nov2013\M16.DSG	11-1-2013	16:30:22	345155.000000	6903.100000	0.140625	0.046875	-1.199219	0.258716	-0.110092	0.608257	-128.082275	-49.804688	9.063721
C:\Users\cware\Desktop\Steller20November\TagTesting20Nov2013\M16.DSG	11-1-2013	16:30:22	345156.000000	6903.120000	0.117188	0.046875	-1.164063	0.264220	-0.125688	0.601835	-125.167847	-36.956787	9.994507
C:\Users\cware\Desktop\Steller20November\TagTesting20Nov2013\M16.DSG	11-1-2013	16:30:22	345157.000000	6903.140000	0.191406	0.058594	-1.117188	0.276147	-0.154128	0.586239	-124.435425	-45.364380	8.865356
C:\Users\cware\Desktop\Steller20November\TagTesting20Nov2013\M16.DSG	11-1-2013	16:30:22	345158.000000	6903.160000	0.152344	0.097656	-1.074219	0.281651	-0.169725	0.579817	-117.645264	-24.932861	14.282227
C:\Users\cware\Desktop\Steller20November\TagTesting20Nov2013\M16.DSG	11-1-2013	16:30:22	345159.000000	6903.180000	0.167969	0.152344	-1.042969	0.288991	-0.193578	0.565138	-107.711792	-42.251587	18.356323
C:\Users\cware\Desktop\Steller20November\TagTesting20Nov2013\M16.DSG	11-1-2013	16:30:22	345160.000000	6903.200000	0.125000	0.175781	-1.050781	0.294495	-0.204587	0.556881	-98.510742	-27.481079	25.451660
C:\Users\cware\Desktop\Steller20November\TagTesting20Nov2013\M16.DSG	11-1-2013	16:30:22	345161.000000	6903.220000	0.203125	0.218750	-1.003906	0.306422	-0.224771	0.543119	-92.544556	-42.861938	27.877808
C:\Users\cware\Desktop\Steller20November\TagTesting20Nov2013\M16.DSG	11-1-2013	16:30:22	345162.000000	6903.240000	0.183594	0.277344	-0.980469	0.313761	-0.233028	0.535780	-77.804565	-57.739258	29.159546
C:\Users\cware\Desktop\Steller20November\TagTesting20Nov2013\M16.DSG	11-1-2013	16:30:22	345163.000000	6903.260000	0.105469	0.304688	-0.988281	0.321101	-0.244954	0.528440	-63.598633	-47.622681	31.509399
C:\Users\cware\Desktop\Steller20November\TagTesting20Nov2013\M16.DSG	11-1-2013	16:30:22	345164.000000	6903.280000	0.140625	0.328125	-0.964844	0.335780	-0.248624	0.518349	-52.490234	-47.012329	28.442383
C:\Users\cware\Desktop\Steller20November\TagTesting20Nov2013\M16.DSG	11-1-2013	16:30:22	345165.000000	6903.300000	0.074219	0.355469	-0.953125	0.342202	-0.254128	0.511927	-44.021606	-46.783447	27.786255
C:\Users\cware\Desktop\Steller20November\TagTesting20Nov2013\M16.DSG	11-1-2013	16:30:22	345166.000000	6903.320000	0.078125	0.335938	-0.925781	0.356881	-0.258716	0.501835	-38.925171	-50.643921	25.787354
C:\Users\cware\Desktop\Steller20November\TagTesting20Nov2013\M16.DSG	11-1-2013	16:30:22	345167.000000	6903.340000	0.109375	0.343750	-0.898438	0.365138	-0.260550	0.497248	-43.197632	-60.028076	19.760132
C:\Users\cware\Desktop\Steller20November\TagTesting20Nov2013\M16.DSG	11-1-2013	16:30:22	345168.000000	6903.360000	0.027344	0.410156	-0.914063	0.378899	-0.266055	0.486239	-46.752930	-51.910400	23.300171
C:\Users\cware\Desktop\Steller20November\TagTesting20Nov2013\M16.DSG	11-1-2013	16:30:22	345169.000000	6903.380000	0.074219	0.453125	-0.871094	0.386239	-0.268807	0.481651	-47.897339	-53.985596	25.268555
C:\Users\cware\Desktop\Steller20November\TagTesting20Nov2013\M16.DSG	11-1-2013	16:30:22	345170.000000	6903.400000	0.042969	0.457031	-0.835938	0.399083	-0.273394	0.468807	-44.235229	-59.280396	30.883789
C:\Users\cware\Desktop\Steller20November\TagTesting20Nov2013\M16.DSG	11-1-2013	16:30:22	345171.000000	6903.420000	0.019531	0.523438	-0.804688	0.408257	-0.276147	0.463303	-45.913696	-62.835693	36.071777
C:\Users\cware\Desktop\Steller20November\TagTesting20Nov2013\M16.DSG	11-1-2013	16:30:22	345172.000000	6903.440000	-0.042969	0.523438	-0.843750	0.425688	-0.278899	0.449541	-45.928955	-65.689087	36.621094
C:\Users\cware\Desktop\Steller20November\TagTesting20Nov2013\M16.DSG	11-1-2013	16:30:22	345173.000000	6903.460000	-0.074219	0.515625	-0.847656	0.434862	-0.278899	0.442202	-42.907715	-54.946899	40.267944
C:\Users\cware\Desktop\Steller20November\TagTesting20Nov2013\M16.DSG	11-1-2013	16:30:22	345174.000000	6903.480000	-0.113281	0.476563	-0.863281	0.450459	-0.280734	0.428440	-39.886475	-50.735474	48.614502
C:\Users\cware\Desktop\Steller20November\TagTesting20Nov2013\M16.DSG	11-1-2013	16:30:22	345175.000000	6903.500000	-0.109375	0.480469	-0.859375	0.457798	-0.279817	0.422936	-29.342651	-57.586670	43.350220
C:\Users\cware\Desktop\Steller20November\TagTesting20Nov2013\M16.DSG	11-1-2013	16:30:22	345176.000000	6903.520000	-0.199219	0.593750	-0.835938	0.473394	-0.276147	0.411009	-23.086548	-61.355591	33.737183
C:\Users\cware\Desktop\Steller20November\TagTesting20Nov2013\M16.DSG	11-1-2013	16:30:22	345177.000000	6903.540000	-0.246094	0.566406	-0.824219	0.481651	-0.275229	0.406422	-16.326904	-58.181763	29.434204
C:\Users\cware\Desktop\Steller20November\TagTesting20Nov2013\M16.DSG	11-1-2013	16:30:22	345178.000000	6903.560000	-0.250000	0.554688	-0.816406	0.494495	-0.271560	0.395413	-9.368896	-60.592651	24.566650
C:\Users\cware\Desktop\Steller20November\TagTesting20Nov2013\M16.DSG	11-1-2013	16:30:22	345179.000000	6903.580000	-0.292969	0.519531	-0.832031	0.500917	-0.268807	0.389908	-4.470825	-54.183960	22.888184
C:\Users\cware\Desktop\Steller20November\TagTesting20Nov2013\M16.DSG	11-1-2013	16:30:22	345180.000000	6903.600000	-0.261719	0.500000	-0.812500	0.512844	-0.262385	0.380734	4.425049	-71.960449	20.889282
C:\Users\cware\Desktop\Steller20November\TagTesting20Nov2013\M16.DSG	11-1-2013	16:30:22	345181.000000	6903.620000	-0.363281	0.500000	-0.796875	0.519266	-0.258716	0.377064	11.978149	-58.090210	20.446777
C:\Users\cware\Desktop\Steller20November\TagTesting20Nov2013\M16.DSG	11-1-2013	16:30:22	345182.000000	6903.640000	-0.363281	0.511719	-0.796875	0.532110	-0.251376	0.370642	13.473511	-56.274414	18.554688
C:\Users\cware\Desktop\Steller20November\TagTesting20Nov2013\M16.DSG	11-1-2013	16:30:22	345183.000000	6903.660000	-0.355469	0.476563	-0.789063	0.536697	-0.247706	0.367890	14.877319	-62.728882	19.287109
C:\Users\cware\Desktop\Steller20November\TagTesting20Nov2013\M16.DSG	11-1-2013	16:30:22	345184.000000	6903.680000	-0.417969	0.453125	-0.765625	0.546789	-0.239450	0.360550	19.058228	-56.182861	21.057129
C:\Users\cware\Desktop\Steller20November\TagTesting20Nov2013\M16.DSG	11-1-2013	16:30:22	345185.000000	6903.700000	-0.417969	0.406250	-0.746094	0.551376	-0.234862	0.357798	18.844604	-52.307129	23.269653
C:\Users\cware\Desktop\Steller20November\TagTesting20Nov2013\M16.DSG	11-1-2013	16:30:22	345186.000000	6903.720000	-0.402344	0.433594	-0.742188	0.556881	-0.226606	0.355046	17.517090	-62.667847	19.760132
C:\Users\cware\Desktop\Steller20November\TagTesting20Nov2013\M16.DSG	11-1-2013	16:30:22	345187.000000	6903.740000	-0.429688	0.421875	-0.734375	0.567890	-0.221101	0.346789	13.748169	-70.144653	17.990112
C:\Users\cware\Desktop\Steller20November\TagTesting20Nov2013\M16.DSG	11-1-2013	16:30:22	345188.000000	6903.760000	-0.570313	0.417969	-0.796875	0.574312	-0.218349	0.342202	15.701294	-54.946899	16.998291
C:\Users\cware\Desktop\Steller20November\TagTesting20Nov2013\M16.DSG	11-1-2013	16:30:22	345189.000000	6903.780000	-0.523438	0.363281	-0.789063	0.582569	-0.210092	0.333945	17.395020	-50.140381	15.014648
C:\Users\cware\Desktop\Steller20November\TagTesting20Nov2013\M16.DSG	11-1-2013	16:30:22	345190.000000	6903.800000	-0.492188	0.363281	-0.761719	0.587156	-0.206422	0.330275	15.518188	-56.533813	10.406494
C:\Users\cware\Desktop\Steller20November\TagTesting20Nov2013\M16.DSG	11-1-2013	16:30:22	345191.000000	6903.820000	-0.523438	0.324219	-0.753906	0.595413	-0.200917	0.322936	14.190674	-56.274414	10.070801
C:\Users\cware\Desktop\Steller20November\TagTesting20Nov2013\M16.DSG	11-1-2013	16:30:22	345192.000000	6903.840000	-0.527344	0.312500	-0.777344	0.600000	-0.197248	0.318349	12.649536	-47.805786	12.222290
C:\Users\cware\Desktop\Steller20November\TagTesting20Nov2013\M16.DSG	11-1-2013	16:30:22	345193.000000	6903.860000	-0.562500	0.332031	-0.773438	0.607339	-0.191743	0.311927	15.930176	-43.930054	11.550903
C:\Users\cware\Desktop\Steller20November\TagTesting20Nov2013\M16.DSG	11-1-2013	16:30:22	345194.000000	6903.880000	-0.542969	0.339844	-0.750000	0.611009	-0.188073	0.309174	13.793945	-54.443359	7.644653
C:\Users\cware\Desktop\Steller20November\TagTesting20Nov2013\M16.DSG	11-1-2013	16:30:22	345195.000000	6903.900000	-0.585938	0.328125	-0.765625	0.617431	-0.183486	0.300917	13.732910	-44.128418	7.354736
C:\Users\cware\Desktop\Steller20November\TagTesting20Nov2013\M16.DSG	11-1-2013	16:30:22	345196.000000	6903.920000	-0.578125	0.316406	-0.753906	0.620183	-0.179817	0.298165	15.548706	-51.940918	3.997803
C:\Users\cware\Desktop\Steller20November\TagTesting20Nov2013\M16.DSG	11-1-2013	16:30:22	345197.000000	6903.940000	-0.613281	0.308594	-0.761719	0.626606	-0.177064	0.288991	14.587402	-52.169800	0.244141
C:\Users\cware\Desktop\Steller20November\TagTesting20Nov2013\M16.DSG	11-1-2013	16:30:22	345198.000000	6903.960000	-0.664063	0.312500	-0.789063	0.630275	-0.175229	0.286239	13.290405	-37.063599	1.739502
C:\Users\cware\Desktop\Steller20November\TagTesting20Nov2013\M16.DSG	11-1-2013	16:30:22	345199.000000	6903.980000	-0.718750	0.312500	-0.828125	0.633028	-0.171560	0.279817	7.766724	-40.985107	-0.152588
C:\Users\cware\Desktop\Steller20November\TagTesting20Nov2013\M16.DSG	11-1-2013	16:30:22	345200.000000	6904.000000	-0.738281	0.304688	-0.832031	0.637615	-0.170642	0.277064	7.171631	-32.272339	1.770020
C:\Users\cware\Desktop\Steller20November\TagTesting20Nov2013\M16.DSG	11-1-2013	16:30:22	345201.000000	6904.020000	-0.742188	0.304688	-0.847656	0.638532	-0.167890	0.275229	7.690430	-21.102905	4.684448
C:\Users\cware\Desktop\Steller20November\TagTesting20Nov2013\M16.DSG	11-1-2013	16:30:22	345202.000000	6904.040000	-0.738281	0.316406	-0.886719	0.641284	-0.165138	0.269725	7.141113	-34.790039	4.821777
C:\Users\cware\Desktop\Steller20November\TagTesting20Nov2013\M16.DSG	11-1-2013	16:30:22	345203.000000	6904.060000	-0.738281	0.316406	-0.886719	0.642202	-0.162385	0.266972	0.045776	-23.406982	8.148193
C:\Users\cware\Desktop\Steller20November\TagTesting20Nov2013\M16.DSG	11-1-2013	16:30:22	345204.000000	6904.080000	-0.808594	0.269531	-0.953125	0.647706	-0.158716	0.263303	-6.835938	-16.220093	11.352539
C:\Users\cware\Desktop\Steller20November\TagTesting20Nov2013\M16.DSG	11-1-2013	16:30:22	345205.000000	6904.100000	-0.796875	0.257813	-1.003906	0.649541	-0.158716	0.262385	-13.107300	-7.202148	12.115479
C:\Users\cware\Desktop\Steller20November\TagTesting20Nov2013\M16.DSG	11-1-2013	16:30:22	345206.000000	6904.120000	-0.742188	0.269531	-0.988281	0.652294	-0.154128	0.258716	-24.688721	-5.249023	14.892578
C:\Users\cware\Desktop\Steller20November\TagTesting20Nov2013\M16.DSG	11-1-2013	16:30:22	345207.000000	6904.140000	-0.679688	0.304688	-0.925781	0.653211	-0.152294	0.256881	-29.449463	-7.247925	15.136719
C:\Users\cware\Desktop\Steller20November\TagTesting20Nov2013\M16.DSG	11-1-2013	16:30:22	345208.000000	6904.160000	-0.714844	0.308594	-0.855469	0.655963	-0.150459	0.252294	-30.380249	-14.343262	10.253906
C:\Users\cware\Desktop\Steller20November\TagTesting20Nov2013\M16.DSG	11-1-2013	16:30:22	345209.000000	6904.180000	-0.835938	0.273438	-0.789063	0.656881	-0.149541	0.249541	-26.809692	-3.784180	9.628296
C:\Users\cware\Desktop\Steller20November\TagTesting20Nov2013\M16.DSG	11-1-2013	16:30:22	345210.000000	6904.200000	-0.875000	0.242188	-0.750000	0.657798	-0.148624	0.248624	-23.651123	11.825562	5.538940
C:\Users\cware\Desktop\Steller20November\TagTesting20Nov2013\M16.DSG	11-1-2013	16:30:22	345211.000000	6904.220000	-0.781250	0.265625	-0.789063	0.658716	-0.148624	0.250459	-24.490356	14.160156	1.129150
C:\Users\cware\Desktop\Steller20November\TagTesting20Nov2013\M16.DSG	11-1-2013	16:30:22	345212.000000	6904.240000	-0.656250	0.320313	-0.843750	0.656881	-0.150459	0.250459	-22.766113	-0.488281	-9.918213
C:\Users\cware\Desktop\Steller20November\TagTesting20Nov2013\M16.DSG	11-1-2013	16:30:22	345213.000000	6904.260000	-0.667969	0.363281	-0.878906	0.656881	-0.151376	0.249541	-17.211914	0.503540	-14.739990
C:\Users\cware\Desktop\Steller20November\TagTesting20Nov2013\M16.DSG	11-1-2013	16:30:22	345214.000000	6904.280000	-0.601563	0.414063	-0.906250	0.655046	-0.155963	0.250459	-9.292603	20.141602	-16.418457
C:\Users\cware\Desktop\Steller20November\TagTesting20Nov2013\M16.DSG	11-1-2013	16:30:22	345215.000000	6904.300000	-0.515625	0.515625	-0.968750	0.652294	-0.156881	0.253211	1.831055	32.669067	-17.990112
C:\Users\cware\Desktop\Steller20November\TagTesting20Nov2013\M16.DSG	11-1-2013	16:30:22	345216.000000	6904.320000	-0.402344	0.546875	-1.000000	0.647706	-0.160550	0.265138	15.090942	40.435791	-21.743774
C:\Users\cware\Desktop\Steller20November\TagTesting20Nov2013\M16.DSG	11-1-2013	16:30:22	345217.000000	6904.340000	-0.285156	0.472656	-0.996094	0.644954	-0.161468	0.272477	18.905640	50.292969	-27.175903
C:\Users\cware\Desktop\Steller20November\TagTesting20Nov2013\M16.DSG	11-1-2013	16:30:22	345218.000000	6904.360000	-0.203125	0.390625	-1.019531	0.636697	-0.166055	0.286239	18.035889	46.386719	-27.816772
C:\Users\cware\Desktop\Steller20November\TagTesting20Nov2013\M16.DSG	11-1-2013	16:30:22	345219.000000	6904.380000	-0.117188	0.398438	-1.082031	0.633945	-0.167890	0.292661	13.900757	39.093018	-24.459839
C:\Users\cware\Desktop\Steller20November\TagTesting20Nov2013\M16.DSG	11-1-2013	16:30:22	345220.000000	6904.400000	-0.097656	0.347656	-1.148438	0.625688	-0.169725	0.304587	8.178711	53.283691	-17.425537
C:\Users\cware\Desktop\Steller20November\TagTesting20Nov2013\M16.DSG	11-1-2013	16:30:22	345221.000000	6904.420000	-0.039063	0.312500	-1.140625	0.621101	-0.171560	0.311927	1.220703	52.352905	-10.406494
C:\Users\cware\Desktop\Steller20November\TagTesting20Nov2013\M16.DSG	11-1-2013	16:30:22	345222.000000	6904.440000	-0.148438	0.289063	-1.156250	0.617431	-0.172477	0.323853	-4.501343	43.426514	-7.141113
C:\Users\cware\Desktop\Steller20November\TagTesting20Nov2013\M16.DSG	11-1-2013	16:30:22	345223.000000	6904.460000	-0.148438	0.292969	-1.101563	0.611927	-0.172477	0.327523	-11.611938	51.467896	-2.990723
C:\Users\cware\Desktop\Steller20November\TagTesting20Nov2013\M16.DSG	11-1-2013	16:30:22	345224.000000	6904.480000	-0.257813	0.277344	-1.050781	0.608257	-0.174312	0.333945	-28.457642	57.312012	-1.220703
C:\Users\cware\Desktop\Steller20November\TagTesting20Nov2013\M16.DSG	11-1-2013	16:30:22	345225.000000	6904.500000	-0.242188	0.324219	-1.054688	0.600917	-0.177064	0.341284	-38.009644	55.770874	3.753662
C:\Users\cware\Desktop\Steller20November\TagTesting20Nov2013\M16.DSG	11-1-2013	16:30:22	345226.000000	6904.520000	-0.277344	0.367188	-1.035156	0.600000	-0.178899	0.346789	-43.960571	65.460205	10.848999
C:\Users\cware\Desktop\Steller20November\TagTesting20Nov2013\M16.DSG	11-1-2013	16:30:22	345227.000000	6904.540000	-0.230469	0.410156	-0.988281	0.589908	-0.179817	0.355046	-51.620483	60.256958	12.481689
C:\Users\cware\Desktop\Steller20November\TagTesting20Nov2013\M16.DSG	11-1-2013	16:30:22	345228.000000	6904.560000	-0.109375	0.429688	-0.910156	0.588073	-0.183486	0.355963	-52.322388	43.441772	15.457153
C:\Users\cware\Desktop\Steller20November\TagTesting20Nov2013\M16.DSG	11-1-2013	16:30:22	345229.000000	6904.580000	-0.203125	0.472656	-0.921875	0.582569	-0.186239	0.359633	-50.476074	48.019409	11.489868
C:\Users\cware\Desktop\Steller20November\TagTesting20Nov2013\M16.DSG	11-1-2013	16:30:22	345230.000000	6904.600000	-0.160156	0.468750	-0.882813	0.579817	-0.186239	0.361468	-47.271729	16.799927	2.105713
C:\Users\cware\Desktop\Steller20November\TagTesting20Nov2013\M16.DSG	11-1-2013	16:30:22	345231.000000	6904.620000	-0.160156	0.468750	-0.882813	0.578899	-0.192661	0.357798	-46.157837	7.247925	-4.302979
C:\Users\cware\Desktop\Steller20November\TagTesting20Nov2013\M16.DSG	11-1-2013	16:30:22	345232.000000	6904.640000	-0.277344	0.468750	-0.964844	0.577064	-0.193578	0.355046	-45.211792	-6.683350	-7.125854
C:\Users\cware\Desktop\Steller20November\TagTesting20Nov2013\M16.DSG	11-1-2013	16:30:22	345233.000000	6904.660000	-0.410156	0.480469	-1.015625	0.577982	-0.199083	0.349541	-42.037964	-10.711670	-11.993408
C:\Users\cware\Desktop\Steller20November\TagTesting20Nov2013\M16.DSG	11-1-2013	16:30:22	345234.000000	6904.680000	-0.496094	0.453125	-1.000000	0.578899	-0.202752	0.345872	-37.399292	-20.324707	-8.880615
C:\Users\cware\Desktop\Steller20November\TagTesting20Nov2013\M16.DSG	11-1-2013	16:30:22	345235.000000	6904.700000	-0.554688	0.441406	-0.984375	0.578899	-0.208257	0.336697	-34.423828	-13.458252	-11.413574
C:\Users\cware\Desktop\Steller20November\TagTesting20Nov2013\M16.DSG	11-1-2013	16:30:22	345236.000000	6904.720000	-0.601563	0.437500	-1.015625	0.577982	-0.210092	0.335780	-28.182983	24.536133	-3.021240
C:\Users\cware\Desktop\Steller20November\TagTesting20Nov2013\M16.DSG	11-1-2013	16:30:22	345237.000000	6904.740000	-0.441406	0.429688	-0.890625	0.577064	-0.213761	0.335780	-30.395508	7.568359	-7.217407
C:\Users\cware\Desktop\Steller20November\TagTesting20Nov2013\M16.DSG	11-1-2013	16:30:22	345238.000000	6904.760000	-0.488281	0.429688	-0.917969	0.576147	-0.216514	0.334862	-39.047241	9.719849	-7.797241
C:\Users\cware\Desktop\Steller20November\TagTesting20Nov2013\M16.DSG	11-1-2013	16:30:22	345239.000000	6904.780000	-0.437500	0.441406	-0.917969	0.574312	-0.219266	0.333945	-36.178589	3.463745	-10.498047
C:\Users\cware\Desktop\Steller20November\TagTesting20Nov2013\M16.DSG	11-1-2013	16:30:22	345240.000000	6904.800000	-0.578125	0.453125	-0.886719	0.572477	-0.222936	0.331193	-29.479980	16.891479	-10.421753
C:\Users\cware\Desktop\Steller20November\TagTesting20Nov2013\M16.DSG	11-1-2013	16:30:22	345241.000000	6904.820000	-0.445313	0.484375	-0.898438	0.570642	-0.224771	0.331193	-26.641846	9.994507	-13.229370
C:\Users\cware\Desktop\Steller20November\TagTesting20Nov2013\M16.DSG	11-1-2013	16:30:22	345242.000000	6904.840000	-0.468750	0.507813	-0.902344	0.568807	-0.229358	0.332110	-28.793335	5.523682	-15.975952
C:\Users\cware\Desktop\Steller20November\TagTesting20Nov2013\M16.DSG	11-1-2013	16:30:22	345243.000000	6904.860000	-0.511719	0.503906	-0.871094	0.567890	-0.231193	0.330275	-25.817871	15.029907	-16.296387
C:\Users\cware\Desktop\Steller20November\TagTesting20Nov2013\M16.DSG	11-1-2013	16:30:22	345244.000000	6904.880000	-0.496094	0.503906	-0.949219	0.564220	-0.236697	0.330275	-21.987915	12.969971	-10.131836
C:\Users\cware\Desktop\Steller20November\TagTesting20Nov2013\M16.DSG	11-1-2013	16:30:22	345245.000000	6904.900000	-0.515625	0.511719	-0.925781	0.562385	-0.239450	0.330275	-17.654419	12.832642	-12.573242
C:\Users\cware\Desktop\Steller20November\TagTesting20Nov2013\M16.DSG	11-1-2013	16:30:22	345246.000000	6904.920000	-0.468750	0.515625	-0.933594	0.559633	-0.243119	0.331193	-15.594482	20.660400	-7.690430
C:\Users\cware\Desktop\Steller20November\TagTesting20Nov2013\M16.DSG	11-1-2013	16:30:22	345247.000000	6904.940000	-0.445313	0.484375	-0.855469	0.557798	-0.244954	0.332110	-13.870239	4.196167	-9.246826
C:\Users\cware\Desktop\Steller20November\TagTesting20Nov2013\M16.DSG	11-1-2013	16:30:22	345248.000000	6904.960000	-0.484375	0.503906	-0.906250	0.555046	-0.244954	0.333945	-11.154175	9.124756	-7.873535
C:\Users\cware\Desktop\Steller20November\TagTesting20Nov2013\M16.DSG	11-1-2013	16:30:22	345249.000000	6904.980000	-0.414063	0.507813	-0.859375	0.554128	-0.246789	0.333945	-14.556885	4.272461	-11.779785
C:\Users\cware\Desktop\Steller20November\TagTesting20Nov2013\M16.DSG	11-1-2013	16:30:22	345250.000000	6905.000000	-0.449219	0.546875	-0.925781	0.551376	-0.249541	0.335780	-16.967773	13.259888	-10.650635
C:\Users\cware\Desktop\Steller20November\TagTesting20Nov2013\M16.DSG	11-1-2013	16:30:22	345251.000000	6905.020000	-0.386719	0.562500	-0.941406	0.550459	-0.249541	0.336697	-13.137817	23.880005	-7.003784
C:\Users\cware\Desktop\Steller20November\TagTesting20Nov2013\M16.DSG	11-1-2013	16:30:22	345252.000000	6905.040000	-0.417969	0.582031	-0.917969	0.547706	-0.251376	0.337615	-20.980835	-8.850098	-13.061523
C:\Users\cware\Desktop\Steller20November\TagTesting20Nov2013\M16.DSG	11-1-2013	16:30:22	345253.000000	6905.060000	-0.289063	0.585938	-0.882813	0.548624	-0.254128	0.335780	-17.547607	10.482788	-10.620117
C:\Users\cware\Desktop\Steller20November\TagTesting20Nov2013\M16.DSG	11-1-2013	16:30:22	345254.000000	6905.080000	-0.535156	0.625000	-0.933594	0.543119	-0.255963	0.339450	-11.108398	0.503540	-8.346558
C:\Users\cware\Desktop\Steller20November\TagTesting20Nov2013\M16.DSG	11-1-2013	16:30:22	345255.000000	6905.100000	-0.328125	0.562500	-0.921875	0.543119	-0.255963	0.339450	-11.474609	24.291992	-7.171631
C:\Users\cware\Desktop\Steller20November\TagTesting20Nov2013\M16.DSG	11-1-2013	16:30:22	345256.000000	6905.120000	-0.386719	0.589844	-0.902344	0.540367	-0.258716	0.341284	-9.368896	0.473022	-7.690430
C:\Users\cware\Desktop\Steller20November\TagTesting20Nov2013\M16.DSG	11-1-2013	16:30:22	345257.000000	6905.140000	-0.328125	0.535156	-0.878906	0.540367	-0.258716	0.342202	-11.596680	15.045166	-6.057739
C:\Users\cware\Desktop\Steller20November\TagTesting20Nov2013\M16.DSG	11-1-2013	16:30:22	345258.000000	6905.160000	-0.382813	0.566406	-0.988281	0.536697	-0.258716	0.344954	-6.561279	12.649536	-4.699707
C:\Users\cware\Desktop\Steller20November\TagTesting20Nov2013\M16.DSG	11-1-2013	16:30:22	345259.000000	6905.180000	-0.382813	0.566406	-0.988281	0.535780	-0.258716	0.346789	-5.371094	22.064209	-4.241943
C:\Users\cware\Desktop\Steller20November\TagTesting20Nov2013\M16.DSG	11-1-2013	16:30:22	345260.000000	6905.200000	-0.296875	0.578125	-0.925781	0.534862	-0.259633	0.349541	-4.959106	-0.137329	-5.737305
C:\Users\cware\Desktop\Steller20November\TagTesting20Nov2013\M16.DSG	11-1-2013	16:30:22	345261.000000	6905.220000	-0.402344	0.527344	-0.914063	0.533028	-0.258716	0.350459	-2.502441	15.075684	-0.900269
C:\Users\cware\Desktop\Steller20November\TagTesting20Nov2013\M16.DSG	11-1-2013	16:30:22	345262.000000	6905.240000	-0.421875	0.558594	-0.968750	0.532110	-0.258716	0.352294	0.793457	28.350830	-1.525879
C:\Users\cware\Desktop\Steller20November\TagTesting20Nov2013\M16.DSG	11-1-2013	16:30:22	345263.000000	6905.260000	-0.332031	0.574219	-0.949219	0.530275	-0.257798	0.356881	0.762939	8.132935	-4.379272
C:\Users\cware\Desktop\Steller20November\TagTesting20Nov2013\M16.DSG	11-1-2013	16:30:22	345264.000000	6905.280000	-0.386719	0.570313	-0.933594	0.528440	-0.256881	0.358716	1.235962	30.838013	-2.243042
C:\Users\cware\Desktop\Steller20November\TagTesting20Nov2013\M16.DSG	11-1-2013	16:30:22	345265.000000	6905.300000	-0.289063	0.566406	-0.910156	0.524771	-0.255963	0.364220	-3.036499	13.336182	-6.027222
C:\Users\cware\Desktop\Steller20November\TagTesting20Nov2013\M16.DSG	11-1-2013	16:30:22	345266.000000	6905.320000	-0.347656	0.578125	-0.972656	0.524771	-0.256881	0.365138	0.442505	19.805908	-0.335693
C:\Users\cware\Desktop\Steller20November\TagTesting20Nov2013\M16.DSG	11-1-2013	16:30:22	345267.000000	6905.340000	-0.328125	0.527344	-0.957031	0.522018	-0.254128	0.370642	4.745483	22.720337	-0.717163
C:\Users\cware\Desktop\Steller20November\TagTesting20Nov2013\M16.DSG	11-1-2013	16:30:22	345268.000000	6905.360000	-0.292969	0.539063	-0.898438	0.520183	-0.253211	0.371560	-0.869751	8.926392	-3.906250
C:\Users\cware\Desktop\Steller20November\TagTesting20Nov2013\M16.DSG	11-1-2013	16:30:22	345269.000000	6905.380000	-0.308594	0.550781	-0.921875	0.519266	-0.253211	0.375229	2.273560	7.019043	-4.791260
C:\Users\cware\Desktop\Steller20November\TagTesting20Nov2013\M16.DSG	11-1-2013	16:30:22	345270.000000	6905.400000	-0.289063	0.570313	-0.980469	0.519266	-0.252294	0.375229	4.516602	14.373779	-2.151489
C:\Users\cware\Desktop\Steller20November\TagTesting20Nov2013\M16.DSG	11-1-2013	16:30:22	345271.000000	6905.420000	-0.343750	0.535156	-0.941406	0.515596	-0.250459	0.379817	4.302979	11.901855	-1.983643
C:\Users\cware\Desktop\Steller20November\TagTesting20Nov2013\M16.DSG	11-1-2013	16:30:22	345272.000000	6905.440000	-0.324219	0.523438	-0.933594	0.516514	-0.250459	0.382569	8.132935	14.266968	-0.595093
C:\Users\cware\Desktop\Steller20November\TagTesting20Nov2013\M16.DSG	11-1-2013	16:30:22	345273.000000	6905.460000	-0.285156	0.550781	-0.933594	0.514679	-0.247706	0.387156	5.737305	15.121460	-2.792358
C:\Users\cware\Desktop\Steller20November\TagTesting20Nov2013\M16.DSG	11-1-2013	16:30:22	345274.000000	6905.480000	-0.238281	0.535156	-0.898438	0.513761	-0.244954	0.388073	7.705688	0.900269	-2.716064
C:\Users\cware\Desktop\Steller20November\TagTesting20Nov2013\M16.DSG	11-1-2013	16:30:22	345275.000000	6905.500000	-0.308594	0.515625	-0.949219	0.513761	-0.245872	0.390826	11.917114	11.581421	-0.411987
C:\Users\cware\Desktop\Steller20November\TagTesting20Nov2013\M16.DSG	11-1-2013	16:30:22	345276.000000	6905.520000	-0.277344	0.535156	-0.960938	0.512844	-0.242202	0.392661	9.429932	1.586914	-4.318237
C:\Users\cware\Desktop\Steller20November\TagTesting20Nov2013\M16.DSG	11-1-2013	16:30:22	345277.000000	6905.540000	-0.300781	0.527344	-0.988281	0.511927	-0.242202	0.393578	12.176514	11.703491	-3.860474
C:\Users\cware\Desktop\Steller20November\TagTesting20Nov2013\M16.DSG	11-1-2013	16:30:22	345278.000000	6905.560000	-0.300781	0.539063	-1.003906	0.509174	-0.237615	0.399083	13.931274	5.462646	-5.371094
C:\Users\cware\Desktop\Steller20November\TagTesting20Nov2013\M16.DSG	11-1-2013	16:30:22	345279.000000	6905.580000	-0.273438	0.550781	-0.980469	0.508257	-0.236697	0.401835	16.128540	13.442993	-6.027222
C:\Users\cware\Desktop\Steller20November\TagTesting20Nov2013\M16.DSG	11-1-2013	16:30:22	345280.000000	6905.600000	-0.257813	0.527344	-0.964844	0.507339	-0.233945	0.405505	20.675659	11.795044	-5.599976
C:\Users\cware\Desktop\Steller20November\TagTesting20Nov2013\M16.DSG	11-1-2013	16:30:22	345281.000000	6905.620000	-0.320313	0.542969	-1.003906	0.506422	-0.231193	0.408257	21.026611	6.973267	-4.806519
C:\Users\cware\Desktop\Steller20November\TagTesting20Nov2013\M16.DSG	11-1-2013	16:30:22	345282.000000	6905.640000	-0.339844	0.570313	-1.007813	0.506422	-0.226606	0.414679	23.010254	12.237549	-4.684448
C:\Users\cware\Desktop\Steller20November\TagTesting20Nov2013\M16.DSG	11-1-2013	16:30:22	345283.000000	6905.660000	-0.343750	0.554688	-1.031250	0.504587	-0.224771	0.418349	20.004272	22.644043	-4.379272
C:\Users\cware\Desktop\Steller20November\TagTesting20Nov2013\M16.DSG	11-1-2013	16:30:22	345284.000000	6905.680000	-0.261719	0.523438	-0.996094	0.501835	-0.221101	0.423853	19.302368	4.638672	-8.453369
C:\Users\cware\Desktop\Steller20November\TagTesting20Nov2013\M16.DSG	11-1-2013	16:30:22	345285.000000	6905.700000	-0.261719	0.523438	-0.996094	0.500917	-0.218349	0.426606	19.592285	10.696411	-8.865356
C:\Users\cware\Desktop\Steller20November\TagTesting20Nov2013\M16.DSG	11-1-2013	16:30:22	345286.000000	6905.720000	-0.296875	0.484375	-1.027344	0.499083	-0.215596	0.431193	18.112183	16.006470	-10.406494
C:\Users\cware\Desktop\Steller20November\TagTesting20Nov2013\M16.DSG	11-1-2013	16:30:22	345287.000000	6905.740000	-0.277344	0.445313	-1.046875	0.496330	-0.213761	0.434862	19.622803	7.507324	-10.467529
C:\Users\cware\Desktop\Steller20November\TagTesting20Nov2013\M16.DSG	11-1-2013	16:30:22	345288.000000	6905.760000	-0.343750	0.398438	-1.050781	0.492661	-0.210092	0.441284	20.812988	42.327881	-5.783081
C:\Users\cware\Desktop\Steller20November\TagTesting20Nov2013\M16.DSG	11-1-2013	16:30:22	345289.000000	6905.780000	-0.214844	0.363281	-1.062500	0.489908	-0.207339	0.446789	17.654419	4.287720	-5.126953
C:\Users\cware\Desktop\Steller20November\TagTesting20Nov2013\M16.DSG	11-1-2013	16:30:22	345290.000000	6905.800000	-0.312500	0.390625	-1.148438	0.485321	-0.201835	0.453211	18.844604	49.407959	1.785278
C:\Users\cware\Desktop\Steller20November\TagTesting20Nov2013\M16.DSG	11-1-2013	16:30:22	345291.000000	6905.820000	-0.117188	0.386719	-1.082031	0.483486	-0.200917	0.457798	14.068604	19.882202	-1.693726
C:\Users\cware\Desktop\Steller20November\TagTesting20Nov2013\M16.DSG	11-1-2013	16:30:22	345292.000000	6905.840000	-0.222656	0.378906	-1.078125	0.478899	-0.194495	0.462385	16.510010	24.749756	2.883911
C:\Users\cware\Desktop\Steller20November\TagTesting20Nov2013\M16.DSG	11-1-2013	16:30:22	345293.000000	6905.860000	-0.207031	0.382813	-1.121094	0.477982	-0.191743	0.466055	17.608643	13.183594	2.731323
C:\Users\cware\Desktop\Steller20November\TagTesting20Nov2013\M16.DSG	11-1-2013	16:30:22	345294.000000	6905.880000	-0.296875	0.378906	-1.121094	0.474312	-0.187156	0.472477	16.784668	32.760620	5.599976
C:\Users\cware\Desktop\Steller20November\TagTesting20Nov2013\M16.DSG	11-1-2013	16:30:22	345295.000000	6905.900000	-0.296875	0.398438	-1.113281	0.471560	-0.184404	0.476147	24.200439	37.872314	6.988525
C:\Users\cware\Desktop\Steller20November\TagTesting20Nov2013\M16.DSG	11-1-2013	16:30:22	345296.000000	6905.920000	-0.277344	0.386719	-1.097656	0.466972	-0.175229	0.485321	22.659302	39.093018	12.908936
C:\Users\cware\Desktop\Steller20November\TagTesting20Nov2013\M16.DSG	11-1-2013	16:30:22	345297.000000	6905.940000	-0.300781	0.355469	-1.164063	0.462385	-0.172477	0.488073	11.962891	25.161743	15.960693
C:\Users\cware\Desktop\Steller20November\TagTesting20Nov2013\M16.DSG	11-1-2013	16:30:22	345298.000000	6905.960000	-0.378906	0.292969	-1.199219	0.461468	-0.169725	0.492661	5.264282	49.560547	23.071289
C:\Users\cware\Desktop\Steller20November\TagTesting20Nov2013\M16.DSG	11-1-2013	16:30:22	345299.000000	6905.980000	-0.421875	0.238281	-1.253906	0.454128	-0.164220	0.501835	5.920410	60.745239	24.032593
C:\Users\cware\Desktop\Steller20November\TagTesting20Nov2013\M16.DSG	11-1-2013	16:30:22	345300.000000	6906.000000	-0.355469	0.250000	-1.277344	0.450459	-0.159633	0.506422	9.597778	68.801880	26.779175
C:\Users\cware\Desktop\Steller20November\TagTesting20Nov2013\M16.DSG	11-1-2013	16:30:22	345301.000000	6906.020000	-0.375000	0.312500	-1.304688	0.438532	-0.152294	0.516514	14.175415	78.292847	29.357910
C:\Users\cware\Desktop\Steller20November\TagTesting20Nov2013\M16.DSG	11-1-2013	16:30:22	345302.000000	6906.040000	-0.320313	0.324219	-1.320313	0.433028	-0.148624	0.522936	18.630981	99.807739	30.212402
C:\Users\cware\Desktop\Steller20November\TagTesting20Nov2013\M16.DSG	11-1-2013	16:30:22	345303.000000	6906.060000	-0.308594	0.324219	-1.292969	0.413761	-0.140367	0.537615	23.132324	117.599487	29.907227
C:\Users\cware\Desktop\Steller20November\TagTesting20Nov2013\M16.DSG	11-1-2013	16:30:22	345304.000000	6906.080000	-0.097656	0.308594	-1.308594	0.403670	-0.134862	0.546789	28.732300	116.195679	27.252197
C:\Users\cware\Desktop\Steller20November\TagTesting20Nov2013\M16.DSG	11-1-2013	16:30:22	345305.000000	6906.100000	0.019531	0.246094	-1.367188	0.381651	-0.124771	0.561468	32.089233	103.378296	29.479980
C:\Users\cware\Desktop\Steller20November\TagTesting20Nov2013\M16.DSG	11-1-2013	16:30:22	345306.000000	6906.120000	0.007813	0.250000	-1.343750	0.370642	-0.117431	0.567890	32.684326	101.730347	33.920288
C:\Users\cware\Desktop\Steller20November\TagTesting20Nov2013\M16.DSG	11-1-2013	16:30:22	345307.000000	6906.140000	0.015625	0.226563	-1.335938	0.349541	-0.107339	0.578899	29.281616	102.172852	34.194946
C:\Users\cware\Desktop\Steller20November\TagTesting20Nov2013\M16.DSG	11-1-2013	16:30:22	345308.000000	6906.160000	0.058594	0.261719	-1.347656	0.339450	-0.101835	0.584404	24.291992	109.207153	37.094116
C:\Users\cware\Desktop\Steller20November\TagTesting20Nov2013\M16.DSG	11-1-2013	16:30:22	345309.000000	6906.180000	0.082031	0.230469	-1.390625	0.316514	-0.091743	0.592661	18.402100	99.151611	36.529541
C:\Users\cware\Desktop\Steller20November\TagTesting20Nov2013\M16.DSG	11-1-2013	16:30:22	345310.000000	6906.200000	0.171875	0.191406	-1.402344	0.306422	-0.088073	0.598165	20.309448	101.028442	37.750244
C:\Users\cware\Desktop\Steller20November\TagTesting20Nov2013\M16.DSG	11-1-2013	16:30:22	345311.000000	6906.220000	0.171875	0.144531	-1.367188	0.295413	-0.083486	0.601835	16.738892	103.576660	39.550781
C:\Users\cware\Desktop\Steller20November\TagTesting20Nov2013\M16.DSG	11-1-2013	16:30:22	345312.000000	6906.240000	0.265625	0.171875	-1.332031	0.273394	-0.077064	0.609174	13.961792	100.372314	40.710449
C:\Users\cware\Desktop\Steller20November\TagTesting20Nov2013\M16.DSG	11-1-2013	16:30:22	345313.000000	6906.260000	0.265625	0.171875	-1.332031	0.262385	-0.075229	0.611927	11.962891	111.145020	41.397095
C:\Users\cware\Desktop\Steller20November\TagTesting20Nov2013\M16.DSG	11-1-2013	16:30:22	345314.000000	6906.280000	0.292969	0.242188	-1.332031	0.236697	-0.069725	0.614679	9.399414	118.164063	39.352417
C:\Users\cware\Desktop\Steller20November\TagTesting20Nov2013\M16.DSG	11-1-2013	16:30:22	345315.000000	6906.300000	0.375000	0.191406	-1.308594	0.223853	-0.067890	0.615596	8.697510	106.170654	34.393311
C:\Users\cware\Desktop\Steller20November\TagTesting20Nov2013\M16.DSG	11-1-2013	16:30:22	345316.000000	6906.320000	0.375000	0.132813	-1.312500	0.196330	-0.064220	0.618349	9.582520	115.951538	34.286499
C:\Users\cware\Desktop\Steller20November\TagTesting20Nov2013\M16.DSG	11-1-2013	16:30:22	345317.000000	6906.340000	0.453125	0.093750	-1.277344	0.182569	-0.065138	0.620183	6.790161	110.366821	32.104492
C:\Users\cware\Desktop\Steller20November\TagTesting20Nov2013\M16.DSG	11-1-2013	16:30:22	345318.000000	6906.360000	0.449219	0.085938	-1.277344	0.157798	-0.062385	0.618349	8.773804	119.033813	34.774780
C:\Users\cware\Desktop\Steller20November\TagTesting20Nov2013\M16.DSG	11-1-2013	16:30:22	345319.000000	6906.380000	0.511719	0.093750	-1.253906	0.143119	-0.059633	0.617431	9.140015	117.034912	37.231445
C:\Users\cware\Desktop\Steller20November\TagTesting20Nov2013\M16.DSG	11-1-2013	16:30:22	345320.000000	6906.400000	0.539063	0.121094	-1.222656	0.117431	-0.058716	0.613761	11.077881	114.685059	39.733887
C:\Users\cware\Desktop\Steller20November\TagTesting20Nov2013\M16.DSG	11-1-2013	16:30:22	345321.000000	6906.420000	0.566406	0.152344	-1.203125	0.103670	-0.058716	0.611927	11.886597	116.485596	42.007446
C:\Users\cware\Desktop\Steller20November\TagTesting20Nov2013\M16.DSG	11-1-2013	16:30:22	345322.000000	6906.440000	0.617188	0.187500	-1.167969	0.078899	-0.057798	0.607339	8.819580	111.145020	42.358398
C:\Users\cware\Desktop\Steller20November\TagTesting20Nov2013\M16.DSG	11-1-2013	16:30:22	345323.000000	6906.460000	0.625000	0.191406	-1.136719	0.064220	-0.056881	0.603670	12.207031	111.587524	44.219971
C:\Users\cware\Desktop\Steller20November\TagTesting20Nov2013\M16.DSG	11-1-2013	16:30:22	345324.000000	6906.480000	0.660156	0.226563	-1.105469	0.040367	-0.056881	0.597248	10.299683	111.526489	42.709351
C:\Users\cware\Desktop\Steller20November\TagTesting20Nov2013\M16.DSG	11-1-2013	16:30:22	345325.000000	6906.500000	0.683594	0.226563	-1.078125	0.027523	-0.056881	0.592661	12.405396	111.770630	43.197632
C:\Users\cware\Desktop\Steller20November\TagTesting20Nov2013\M16.DSG	11-1-2013	16:30:22	345326.000000	6906.520000	0.726563	0.234375	-1.035156	0.003670	-0.059633	0.583486	9.277344	112.899780	43.991089
C:\Users\cware\Desktop\Steller20November\TagTesting20Nov2013\M16.DSG	11-1-2013	16:30:22	345327.000000	6906.540000	0.738281	0.234375	-1.000000	-0.010092	-0.058716	0.577982	8.178711	113.235474	44.189453
C:\Users\cware\Desktop\Steller20November\TagTesting20Nov2013\M16.DSG	11-1-2013	16:30:22	345328.000000	6906.560000	0.761719	0.250000	-0.980469	-0.033028	-0.061468	0.566972	11.871338	111.984253	42.602539
C:\Users\cware\Desktop\Steller20November\TagTesting20Nov2013\M16.DSG	11-1-2013	16:30:22	345329.000000	6906.580000	0.796875	0.269531	-0.949219	-0.044037	-0.062385	0.560550	15.441895	114.379883	41.854858
C:\Users\cware\Desktop\Steller20November\TagTesting20Nov2013\M16.DSG	11-1-2013	16:30:22	345330.000000	6906.600000	0.847656	0.292969	-0.906250	-0.066972	-0.064220	0.546789	18.493652	110.687256	40.603638
C:\Users\cware\Desktop\Steller20November\TagTesting20Nov2013\M16.DSG	11-1-2013	16:30:22	345331.000000	6906.620000	0.917969	0.281250	-0.878906	-0.077064	-0.064220	0.541284	23.727417	89.614868	38.055420
C:\Users\cware\Desktop\Steller20November\TagTesting20Nov2013\M16.DSG	11-1-2013	16:30:22	345332.000000	6906.640000	0.839844	0.269531	-0.906250	-0.095413	-0.063303	0.529358	30.822754	95.123291	35.827637
C:\Users\cware\Desktop\Steller20November\TagTesting20Nov2013\M16.DSG	11-1-2013	16:30:22	345333.000000	6906.660000	0.855469	0.285156	-0.878906	-0.103670	-0.062385	0.522018	42.190552	89.477539	30.838013
C:\Users\cware\Desktop\Steller20November\TagTesting20Nov2013\M16.DSG	11-1-2013	16:30:22	345334.000000	6906.680000	0.898438	0.289063	-0.796875	-0.112844	-0.056881	0.517431	59.326172	82.489014	28.823853
C:\Users\cware\Desktop\Steller20November\TagTesting20Nov2013\M16.DSG	11-1-2013	16:30:22	345335.000000	6906.700000	0.871094	0.292969	-0.777344	-0.129358	-0.051376	0.506422	69.915771	83.068848	23.681641
C:\Users\cware\Desktop\Steller20November\TagTesting20Nov2013\M16.DSG	11-1-2013	16:30:22	345336.000000	6906.720000	0.875000	0.359375	-0.746094	-0.135780	-0.044954	0.502752	78.567505	83.526611	20.065308
C:\Users\cware\Desktop\Steller20November\TagTesting20Nov2013\M16.DSG	11-1-2013	16:30:22	345337.000000	6906.740000	0.863281	0.367188	-0.730469	-0.150459	-0.032110	0.492661	88.623047	75.027466	18.142700
C:\Users\cware\Desktop\Steller20November\TagTesting20Nov2013\M16.DSG	11-1-2013	16:30:22	345338.000000	6906.760000	0.878906	0.363281	-0.695313	-0.156881	-0.023853	0.487156	101.074219	84.869385	16.693115
C:\Users\cware\Desktop\Steller20November\TagTesting20Nov2013\M16.DSG	11-1-2013	16:30:22	345339.000000	6906.780000	0.878906	0.445313	-0.667969	-0.173394	-0.006422	0.476147	103.027344	86.563110	10.589600
C:\Users\cware\Desktop\Steller20November\TagTesting20Nov2013\M16.DSG	11-1-2013	16:30:22	345340.000000	6906.800000	0.968750	0.437500	-0.714844	-0.180734	0.000917	0.468807	109.344482	73.043823	1.434326
C:\Users\cware\Desktop\Steller20November\TagTesting20Nov2013\M16.DSG	11-1-2013	16:30:22	345341.000000	6906.820000	0.917969	0.343750	-0.656250	-0.193578	0.022018	0.455046	119.476318	85.937500	-2.075195
C:\Users\cware\Desktop\Steller20November\TagTesting20Nov2013\M16.DSG	11-1-2013	16:30:22	345342.000000	6906.840000	1.027344	0.246094	-0.531250	-0.200917	0.034862	0.447706	132.965088	62.942505	-11.352539
C:\Users\cware\Desktop\Steller20November\TagTesting20Nov2013\M16.DSG	11-1-2013	16:30:22	345343.000000	6906.860000	1.023438	0.171875	-0.496094	-0.212844	0.061468	0.435780	138.580322	56.243896	-17.089844
C:\Users\cware\Desktop\Steller20November\TagTesting20Nov2013\M16.DSG	11-1-2013	16:30:22	345344.000000	6906.880000	1.027344	0.136719	-0.476563	-0.215596	0.076147	0.429358	132.614136	41.702271	-19.989014
C:\Users\cware\Desktop\Steller20November\TagTesting20Nov2013\M16.DSG	11-1-2013	16:30:22	345345.000000	6906.900000	0.957031	0.109375	-0.464844	-0.222936	0.102752	0.418349	131.317139	41.290283	-17.440796
C:\Users\cware\Desktop\Steller20November\TagTesting20Nov2013\M16.DSG	11-1-2013	16:30:22	345346.000000	6906.920000	1.000000	0.148438	-0.453125	-0.227523	0.115596	0.413761	118.484497	35.446167	-14.739990
C:\Users\cware\Desktop\Steller20November\TagTesting20Nov2013\M16.DSG	11-1-2013	16:30:22	345347.000000	6906.940000	1.003906	0.148438	-0.476563	-0.230275	0.137615	0.403670	111.648560	12.756348	-15.640259
C:\Users\cware\Desktop\Steller20November\TagTesting20Nov2013\M16.DSG	11-1-2013	16:30:22	345348.000000	6906.960000	0.898438	0.160156	-0.476563	-0.233028	0.148624	0.400917	113.510132	24.185181	-11.245728
C:\Users\cware\Desktop\Steller20November\TagTesting20Nov2013\M16.DSG	11-1-2013	16:30:22	345349.000000	6906.980000	0.902344	0.109375	-0.468750	-0.235780	0.160550	0.395413	110.626221	21.957397	-7.293701
C:\Users\cware\Desktop\Steller20November\TagTesting20Nov2013\M16.DSG	11-1-2013	16:30:22	345350.000000	6907.000000	0.949219	0.082031	-0.449219	-0.238532	0.177982	0.387156	110.626221	16.876221	-7.278442
C:\Users\cware\Desktop\Steller20November\TagTesting20Nov2013\M16.DSG	11-1-2013	16:30:22	345351.000000	6907.020000	0.914063	0.046875	-0.453125	-0.239450	0.188073	0.381651	109.130859	25.741577	-2.700806
C:\Users\cware\Desktop\Steller20November\TagTesting20Nov2013\M16.DSG	11-1-2013	16:30:22	345352.000000	6907.040000	0.964844	0.019531	-0.425781	-0.244037	0.204587	0.369725	110.260010	11.611938	-1.358032
C:\Users\cware\Desktop\Steller20November\TagTesting20Nov2013\M16.DSG	11-1-2013	16:30:22	345353.000000	6907.060000	0.984375	0.003906	-0.398438	-0.244954	0.212844	0.365138	112.121582	19.302368	-0.183105
C:\Users\cware\Desktop\Steller20November\TagTesting20Nov2013\M16.DSG	11-1-2013	16:30:22	345354.000000	6907.080000	0.992188	0.000000	-0.429688	-0.249541	0.230275	0.351376	112.533569	8.255005	0.152588
C:\Users\cware\Desktop\Steller20November\TagTesting20Nov2013\M16.DSG	11-1-2013	16:30:22	345355.000000	6907.100000	0.980469	-0.019531	-0.433594	-0.248624	0.238532	0.345872	112.716675	12.496948	1.510620
C:\Users\cware\Desktop\Steller20November\TagTesting20Nov2013\M16.DSG	11-1-2013	16:30:22	345356.000000	6907.120000	0.957031	-0.042969	-0.441406	-0.251376	0.251376	0.329358	115.280151	15.991211	2.227783
C:\Users\cware\Desktop\Steller20November\TagTesting20Nov2013\M16.DSG	11-1-2013	16:30:22	345357.000000	6907.140000	0.957031	-0.042969	-0.421875	-0.252294	0.258716	0.325688	115.386963	9.185791	-0.061035
C:\Users\cware\Desktop\Steller20November\TagTesting20Nov2013\M16.DSG	11-1-2013	16:30:22	345358.000000	6907.160000	0.933594	-0.058594	-0.421875	-0.255963	0.273394	0.311927	115.646362	18.585205	3.051758
C:\Users\cware\Desktop\Steller20November\TagTesting20Nov2013\M16.DSG	11-1-2013	16:30:22	345359.000000	6907.180000	0.957031	-0.089844	-0.429688	-0.256881	0.279817	0.303670	113.357544	24.032593	3.128052
C:\Users\cware\Desktop\Steller20November\TagTesting20Nov2013\M16.DSG	11-1-2013	16:30:22	345360.000000	6907.200000	0.976563	-0.121094	-0.406250	-0.260550	0.291743	0.288991	112.258911	16.372681	1.205444
C:\Users\cware\Desktop\Steller20November\TagTesting20Nov2013\M16.DSG	11-1-2013	16:30:22	345361.000000	6907.220000	0.914063	-0.132813	-0.402344	-0.261468	0.297248	0.279817	114.868164	17.013550	1.556396
C:\Users\cware\Desktop\Steller20November\TagTesting20Nov2013\M16.DSG	11-1-2013	16:30:22	345362.000000	6907.240000	0.925781	-0.175781	-0.351563	-0.262385	0.307339	0.263303	112.136841	15.258789	4.577637
C:\Users\cware\Desktop\Steller20November\TagTesting20Nov2013\M16.DSG	11-1-2013	16:30:22	345363.000000	6907.260000	0.917969	-0.167969	-0.406250	-0.264220	0.311009	0.255046	107.269287	9.765625	8.758545
C:\Users\cware\Desktop\Steller20November\TagTesting20Nov2013\M16.DSG	11-1-2013	16:30:22	345364.000000	6907.280000	0.882813	-0.179688	-0.406250	-0.267890	0.317431	0.244037	99.258423	11.047363	15.670776
C:\Users\cware\Desktop\Steller20November\TagTesting20Nov2013\M16.DSG	11-1-2013	16:30:22	345365.000000	6907.300000	0.835938	-0.195313	-0.406250	-0.270642	0.318349	0.232110	90.164185	24.124146	20.553589
C:\Users\cware\Desktop\Steller20November\TagTesting20Nov2013\M16.DSG	11-1-2013	16:30:22	345366.000000	6907.320000	0.902344	-0.222656	-0.328125	-0.274312	0.317431	0.215596	82.321167	36.483765	24.887085
C:\Users\cware\Desktop\Steller20November\TagTesting20Nov2013\M16.DSG	11-1-2013	16:30:22	345367.000000	6907.340000	0.902344	-0.222656	-0.328125	-0.277982	0.317431	0.206422	71.502686	32.302856	27.267456
C:\Users\cware\Desktop\Steller20November\TagTesting20Nov2013\M16.DSG	11-1-2013	16:30:22	345368.000000	6907.360000	1.058594	-0.175781	-0.339844	-0.282569	0.314679	0.189908	65.505981	31.646729	26.306152
C:\Users\cware\Desktop\Steller20November\TagTesting20Nov2013\M16.DSG	11-1-2013	16:30:22	345369.000000	6907.380000	1.019531	-0.156250	-0.359375	-0.286239	0.311927	0.181651	70.114136	38.604736	27.389526
C:\Users\cware\Desktop\Steller20November\TagTesting20Nov2013\M16.DSG	11-1-2013	16:30:22	345370.000000	6907.400000	1.039063	-0.136719	-0.367188	-0.290826	0.308257	0.164220	69.274902	37.963867	26.473999
C:\Users\cware\Desktop\Steller20November\TagTesting20Nov2013\M16.DSG	11-1-2013	16:30:22	345371.000000	6907.420000	1.066406	-0.171875	-0.359375	-0.294495	0.305505	0.154128	67.718506	35.614014	24.932861
C:\Users\cware\Desktop\Steller20November\TagTesting20Nov2013\M16.DSG	11-1-2013	16:30:22	345372.000000	6907.440000	1.042969	-0.203125	-0.343750	-0.295413	0.301835	0.147706	62.332153	21.514893	22.048950
C:\Users\cware\Desktop\Steller20November\TagTesting20Nov2013\M16.DSG	11-1-2013	16:30:22	345373.000000	6907.460000	1.007813	-0.250000	-0.316406	-0.299083	0.298165	0.133945	52.474976	14.831543	16.311646
C:\Users\cware\Desktop\Steller20November\TagTesting20Nov2013\M16.DSG	11-1-2013	16:30:22	345374.000000	6907.480000	0.945313	-0.281250	-0.300781	-0.300917	0.297248	0.129358	44.006348	28.579712	9.521484
C:\Users\cware\Desktop\Steller20November\TagTesting20Nov2013\M16.DSG	11-1-2013	16:30:22	345375.000000	6907.500000	0.941406	-0.261719	-0.316406	-0.302752	0.295413	0.117431	33.477783	28.930664	6.179810
C:\Users\cware\Desktop\Steller20November\TagTesting20Nov2013\M16.DSG	11-1-2013	16:30:22	345376.000000	6907.520000	0.980469	-0.195313	-0.316406	-0.302752	0.293578	0.112844	16.571045	25.573730	7.080078
C:\Users\cware\Desktop\Steller20November\TagTesting20Nov2013\M16.DSG	11-1-2013	16:30:22	345377.000000	6907.540000	1.003906	-0.160156	-0.320313	-0.305505	0.290826	0.102752	6.378174	21.759033	10.177612
C:\Users\cware\Desktop\Steller20November\TagTesting20Nov2013\M16.DSG	11-1-2013	16:30:22	345378.000000	6907.560000	1.015625	-0.148438	-0.312500	-0.306422	0.288991	0.100000	1.129150	23.086548	11.962891
C:\Users\cware\Desktop\Steller20November\TagTesting20Nov2013\M16.DSG	11-1-2013	16:30:22	345379.000000	6907.580000	1.031250	-0.179688	-0.265625	-0.307339	0.286239	0.094495	8.255005	17.532349	10.025024
C:\Users\cware\Desktop\Steller20November\TagTesting20Nov2013\M16.DSG	11-1-2013	16:30:22	345380.000000	6907.600000	1.117188	-0.214844	-0.195313	-0.308257	0.284404	0.091743	12.573242	-8.300781	8.270264
C:\Users\cware\Desktop\Steller20November\TagTesting20Nov2013\M16.DSG	11-1-2013	16:30:22	345381.000000	6907.620000	1.101563	-0.246094	-0.183594	-0.309174	0.282569	0.091743	15.243530	-24.887085	9.689331
C:\Users\cware\Desktop\Steller20November\TagTesting20Nov2013\M16.DSG	11-1-2013	16:30:22	345382.000000	6907.640000	1.062500	-0.218750	-0.191406	-0.310092	0.280734	0.095413	22.567749	-30.441284	11.077881
C:\Users\cware\Desktop\Steller20November\TagTesting20Nov2013\M16.DSG	11-1-2013	16:30:22	345383.000000	6907.660000	1.035156	-0.175781	-0.191406	-0.311009	0.277064	0.102752	24.185181	-46.173096	10.620117
C:\Users\cware\Desktop\Steller20November\TagTesting20Nov2013\M16.DSG	11-1-2013	16:30:22	345384.000000	6907.680000	0.996094	-0.156250	-0.230469	-0.311009	0.275229	0.107339	23.605347	-54.443359	11.535645
C:\Users\cware\Desktop\Steller20November\TagTesting20Nov2013\M16.DSG	11-1-2013	16:30:22	345385.000000	6907.700000	0.925781	-0.160156	-0.246094	-0.311927	0.271560	0.113761	22.949219	-53.665161	11.306763
C:\Users\cware\Desktop\Steller20November\TagTesting20Nov2013\M16.DSG	11-1-2013	16:30:22	345386.000000	6907.720000	0.906250	-0.179688	-0.261719	-0.311927	0.270642	0.123853	19.668579	-49.972534	12.695313
C:\Users\cware\Desktop\Steller20November\TagTesting20Nov2013\M16.DSG	11-1-2013	16:30:22	345387.000000	6907.740000	0.882813	-0.183594	-0.273438	-0.311927	0.266972	0.130275	15.136719	-54.061890	13.519287
C:\Users\cware\Desktop\Steller20November\TagTesting20Nov2013\M16.DSG	11-1-2013	16:30:22	345388.000000	6907.760000	0.882813	-0.191406	-0.300781	-0.311927	0.264220	0.141284	8.209229	-57.525635	12.847900
C:\Users\cware\Desktop\Steller20November\TagTesting20Nov2013\M16.DSG	11-1-2013	16:30:22	345389.000000	6907.780000	0.894531	-0.144531	-0.343750	-0.311927	0.261468	0.147706	3.097534	-58.639526	12.832642
C:\Users\cware\Desktop\Steller20November\TagTesting20Nov2013\M16.DSG	11-1-2013	16:30:22	345390.000000	6907.800000	0.808594	-0.144531	-0.390625	-0.311927	0.256881	0.161468	2.517700	-47.073364	15.487671
C:\Users\cware\Desktop\Steller20November\TagTesting20Nov2013\M16.DSG	11-1-2013	16:30:22	345391.000000	6907.820000	0.847656	-0.109375	-0.417969	-0.311009	0.255046	0.166972	1.281738	-43.197632	17.929077
C:\Users\cware\Desktop\Steller20November\TagTesting20Nov2013\M16.DSG	11-1-2013	16:30:22	345392.000000	6907.840000	0.796875	-0.070313	-0.429688	-0.311927	0.249541	0.176147	-1.708984	-27.786255	19.851685
C:\Users\cware\Desktop\Steller20November\TagTesting20Nov2013\M16.DSG	11-1-2013	16:30:22	345393.000000	6907.860000	0.890625	-0.050781	-0.421875	-0.312844	0.244954	0.178899	-3.341675	-33.416748	20.309448
C:\Users\cware\Desktop\Steller20November\TagTesting20Nov2013\M16.DSG	11-1-2013	16:30:22	345394.000000	6907.880000	0.917969	-0.019531	-0.367188	-0.312844	0.240367	0.187156	-1.510620	-38.925171	22.491455
C:\Users\cware\Desktop\Steller20November\TagTesting20Nov2013\M16.DSG	11-1-2013	16:30:22	345395.000000	6907.900000	0.917969	-0.019531	-0.367188	-0.311009	0.236697	0.192661	0.061035	-40.817261	25.985718
C:\Users\cware\Desktop\Steller20November\TagTesting20Nov2013\M16.DSG	11-1-2013	16:30:22	345396.000000	6907.920000	0.906250	0.000000	-0.386719	-0.310092	0.228440	0.201835	-3.524780	-44.464111	30.334473
C:\Users\cware\Desktop\Steller20November\TagTesting20Nov2013\M16.DSG	11-1-2013	16:30:22	345397.000000	6907.940000	0.949219	0.003906	-0.402344	-0.312844	0.224771	0.208257	-4.837036	-54.519653	33.172607
C:\Users\cware\Desktop\Steller20November\TagTesting20Nov2013\M16.DSG	11-1-2013	16:30:22	345398.000000	6907.960000	0.925781	0.000000	-0.421875	-0.310092	0.214679	0.222936	3.234863	-63.796997	32.913208
C:\Users\cware\Desktop\Steller20November\TagTesting20Nov2013\M16.DSG	11-1-2013	16:30:22	345399.000000	6907.980000	0.917969	0.007813	-0.457031	-0.310092	0.210092	0.229358	14.755249	-68.664551	30.792236
C:\Users\cware\Desktop\Steller20November\TagTesting20Nov2013\M16.DSG	11-1-2013	16:30:22	345400.000000	6908.000000	0.914063	0.015625	-0.468750	-0.305505	0.203670	0.244954	25.238037	-75.790405	30.838013
C:\Users\cware\Desktop\Steller20November\TagTesting20Nov2013\M16.DSG	11-1-2013	16:30:22	345401.000000	6908.020000	0.875000	0.027344	-0.476563	-0.303670	0.200000	0.255046	29.449463	-77.362061	33.355713
C:\Users\cware\Desktop\Steller20November\TagTesting20Nov2013\M16.DSG	11-1-2013	16:30:22	345402.000000	6908.040000	0.835938	0.035156	-0.488281	-0.299083	0.192661	0.272477	30.792236	-75.469971	38.650513
C:\Users\cware\Desktop\Steller20November\TagTesting20Nov2013\M16.DSG	11-1-2013	16:30:22	345403.000000	6908.060000	0.816406	0.031250	-0.500000	-0.295413	0.188991	0.281651	28.518677	-75.347900	43.777466
C:\Users\cware\Desktop\Steller20November\TagTesting20Nov2013\M16.DSG	11-1-2013	16:30:22	345404.000000	6908.080000	0.792969	0.027344	-0.507813	-0.290826	0.177982	0.299083	25.680542	-77.362061	48.217773
C:\Users\cware\Desktop\Steller20November\TagTesting20Nov2013\M16.DSG	11-1-2013	16:30:22	345405.000000	6908.100000	0.746094	0.027344	-0.531250	-0.287156	0.172477	0.308257	24.673462	-75.683594	52.719116
C:\Users\cware\Desktop\Steller20November\TagTesting20Nov2013\M16.DSG	11-1-2013	16:30:22	345406.000000	6908.120000	0.718750	0.058594	-0.558594	-0.280734	0.162385	0.325688	24.093628	-69.183350	57.601929
C:\Users\cware\Desktop\Steller20November\TagTesting20Nov2013\M16.DSG	11-1-2013	16:30:22	345407.000000	6908.140000	0.710938	0.105469	-0.578125	-0.279817	0.155046	0.334862	19.805908	-64.224243	59.310913
C:\Users\cware\Desktop\Steller20November\TagTesting20Nov2013\M16.DSG	11-1-2013	16:30:22	345408.000000	6908.160000	0.699219	0.164063	-0.656250	-0.276147	0.142202	0.348624	13.229370	-54.702759	58.563232
C:\Users\cware\Desktop\Steller20November\TagTesting20Nov2013\M16.DSG	11-1-2013	16:30:22	345409.000000	6908.180000	0.687500	0.210938	-0.718750	-0.270642	0.136697	0.354128	9.902954	-48.553467	53.970337
C:\Users\cware\Desktop\Steller20November\TagTesting20Nov2013\M16.DSG	11-1-2013	16:30:22	345410.000000	6908.200000	0.714844	0.222656	-0.722656	-0.269725	0.131193	0.359633	10.787964	-50.888062	47.714233
C:\Users\cware\Desktop\Steller20November\TagTesting20Nov2013\M16.DSG	11-1-2013	16:30:22	345411.000000	6908.220000	0.687500	0.195313	-0.714844	-0.263303	0.121101	0.369725	13.793945	-46.707153	42.053223
C:\Users\cware\Desktop\Steller20November\TagTesting20Nov2013\M16.DSG	11-1-2013	16:30:22	345412.000000	6908.240000	0.652344	0.167969	-0.738281	-0.262385	0.117431	0.373394	17.730713	-36.804199	39.810181
C:\Users\cware\Desktop\Steller20November\TagTesting20Nov2013\M16.DSG	11-1-2013	16:30:22	345413.000000	6908.260000	0.664063	0.125000	-0.730469	-0.256881	0.110092	0.380734	18.066406	-37.490845	40.618896
C:\Users\cware\Desktop\Steller20November\TagTesting20Nov2013\M16.DSG	11-1-2013	16:30:22	345414.000000	6908.280000	0.714844	0.113281	-0.691406	-0.255046	0.106422	0.384404	16.998291	-46.234131	43.487549
C:\Users\cware\Desktop\Steller20November\TagTesting20Nov2013\M16.DSG	11-1-2013	16:30:22	345415.000000	6908.300000	0.718750	0.105469	-0.703125	-0.249541	0.099083	0.393578	21.133423	-53.390503	45.928955
C:\Users\cware\Desktop\Steller20November\TagTesting20Nov2013\M16.DSG	11-1-2013	16:30:22	345416.000000	6908.320000	0.691406	0.082031	-0.742188	-0.245872	0.096330	0.400000	28.320313	-55.664063	49.392700
C:\Users\cware\Desktop\Steller20November\TagTesting20Nov2013\M16.DSG	11-1-2013	16:30:22	345417.000000	6908.340000	0.656250	0.097656	-0.781250	-0.237615	0.089908	0.412844	33.950806	-55.374146	50.140381
C:\Users\cware\Desktop\Steller20November\TagTesting20Nov2013\M16.DSG	11-1-2013	16:30:22	345418.000000	6908.360000	0.605469	0.125000	-0.824219	-0.234862	0.086239	0.417431	37.307739	-47.271729	47.485352
C:\Users\cware\Desktop\Steller20November\TagTesting20Nov2013\M16.DSG	11-1-2013	16:30:22	345419.000000	6908.380000	0.570313	0.160156	-0.871094	-0.228440	0.082569	0.426606	34.912109	-38.208008	43.182373
C:\Users\cware\Desktop\Steller20November\TagTesting20Nov2013\M16.DSG	11-1-2013	16:30:22	345420.000000	6908.400000	0.570313	0.203125	-0.886719	-0.225688	0.081651	0.431193	28.198242	-32.684326	37.658691
C:\Users\cware\Desktop\Steller20November\TagTesting20Nov2013\M16.DSG	11-1-2013	16:30:22	345421.000000	6908.420000	0.570313	0.203125	-0.886719	-0.221101	0.077064	0.436697	23.208618	-29.098511	34.835815
C:\Users\cware\Desktop\Steller20November\TagTesting20Nov2013\M16.DSG	11-1-2013	16:30:22	345422.000000	6908.440000	0.562500	0.175781	-0.890625	-0.219266	0.076147	0.440367	19.683838	-26.092529	35.034180
C:\Users\cware\Desktop\Steller20November\TagTesting20Nov2013\M16.DSG	11-1-2013	16:30:22	345423.000000	6908.460000	0.582031	0.144531	-0.906250	-0.217431	0.073394	0.442202	17.852783	-27.053833	36.773682
C:\Users\cware\Desktop\Steller20November\TagTesting20Nov2013\M16.DSG	11-1-2013	16:30:22	345424.000000	6908.480000	0.554688	0.128906	-0.941406	-0.211927	0.068807	0.447706	19.592285	-24.520874	39.382935
C:\Users\cware\Desktop\Steller20November\TagTesting20Nov2013\M16.DSG	11-1-2013	16:30:22	345425.000000	6908.500000	0.515625	0.125000	-0.945313	-0.210092	0.066972	0.450459	20.111084	-17.227173	41.992188
C:\Users\cware\Desktop\Steller20November\TagTesting20Nov2013\M16.DSG	11-1-2013	16:30:22	345426.000000	6908.520000	0.503906	0.117188	-0.968750	-0.208257	0.061468	0.452294	16.021729	-9.048462	44.036865
C:\Users\cware\Desktop\Steller20November\TagTesting20Nov2013\M16.DSG	11-1-2013	16:30:22	345427.000000	6908.540000	0.488281	0.121094	-0.968750	-0.206422	0.057798	0.453211	11.978149	-3.906250	45.074463
C:\Users\cware\Desktop\Steller20November\TagTesting20Nov2013\M16.DSG	11-1-2013	16:30:22	345428.000000	6908.560000	0.484375	0.117188	-0.964844	-0.205505	0.050459	0.453211	6.774902	1.846313	45.806885
C:\Users\cware\Desktop\Steller20November\TagTesting20Nov2013\M16.DSG	11-1-2013	16:30:22	345429.000000	6908.580000	0.460938	0.128906	-0.980469	-0.206422	0.046789	0.452294	1.052856	10.314941	45.303345
C:\Users\cware\Desktop\Steller20November\TagTesting20Nov2013\M16.DSG	11-1-2013	16:30:22	345430.000000	6908.600000	0.457031	0.144531	-0.980469	-0.208257	0.036697	0.449541	-3.570557	18.325806	44.723511
C:\Users\cware\Desktop\Steller20November\TagTesting20Nov2013\M16.DSG	11-1-2013	16:30:22	345431.000000	6908.620000	0.449219	0.175781	-0.992188	-0.209174	0.032110	0.447706	-6.744385	25.131226	45.211792
C:\Users\cware\Desktop\Steller20November\TagTesting20Nov2013\M16.DSG	11-1-2013	16:30:22	345432.000000	6908.640000	0.441406	0.199219	-1.015625	-0.213761	0.021101	0.441284	-7.019043	33.325195	45.257568
C:\Users\cware\Desktop\Steller20November\TagTesting20Nov2013\M16.DSG	11-1-2013	16:30:22	345433.000000	6908.660000	0.417969	0.214844	-1.019531	-0.216514	0.015596	0.436697	-1.617432	43.136597	44.006348
C:\Users\cware\Desktop\Steller20November\TagTesting20Nov2013\M16.DSG	11-1-2013	16:30:22	345434.000000	6908.680000	0.433594	0.210938	-1.007813	-0.222936	0.005505	0.425688	7.888794	52.963257	42.907715
C:\Users\cware\Desktop\Steller20November\TagTesting20Nov2013\M16.DSG	11-1-2013	16:30:22	345435.000000	6908.700000	0.472656	0.226563	-0.984375	-0.226606	0.002752	0.423853	11.276245	57.189941	43.075562
C:\Users\cware\Desktop\Steller20November\TagTesting20Nov2013\M16.DSG	11-1-2013	16:30:22	345436.000000	6908.720000	0.515625	0.246094	-0.949219	-0.233945	-0.004587	0.410092	10.650635	55.267334	43.518066
C:\Users\cware\Desktop\Steller20November\TagTesting20Nov2013\M16.DSG	11-1-2013	16:30:22	345437.000000	6908.740000	0.542969	0.261719	-0.953125	-0.237615	-0.011009	0.403670	13.275146	54.656982	42.968750
C:\Users\cware\Desktop\Steller20November\TagTesting20Nov2013\M16.DSG	11-1-2013	16:30:22	345438.000000	6908.760000	0.570313	0.289063	-0.937500	-0.244954	-0.019266	0.389908	12.481689	56.549072	42.373657
C:\Users\cware\Desktop\Steller20November\TagTesting20Nov2013\M16.DSG	11-1-2013	16:30:22	345439.000000	6908.780000	0.597656	0.285156	-0.921875	-0.248624	-0.022018	0.385321	7.156372	58.074951	42.877197
C:\Users\cware\Desktop\Steller20November\TagTesting20Nov2013\M16.DSG	11-1-2013	16:30:22	345440.000000	6908.800000	0.671875	0.296875	-0.941406	-0.255046	-0.032110	0.372477	1.190186	51.452637	44.143677
C:\Users\cware\Desktop\Steller20November\TagTesting20Nov2013\M16.DSG	11-1-2013	16:30:22	345441.000000	6908.820000	0.683594	0.296875	-0.964844	-0.257798	-0.037615	0.366055	-0.579834	53.039551	46.905518
C:\Users\cware\Desktop\Steller20November\TagTesting20Nov2013\M16.DSG	11-1-2013	16:30:22	345442.000000	6908.840000	0.675781	0.289063	-0.968750	-0.261468	-0.049541	0.351376	-0.076294	62.545776	53.649902
C:\Users\cware\Desktop\Steller20November\TagTesting20Nov2013\M16.DSG	11-1-2013	16:30:22	345443.000000	6908.860000	0.710938	0.316406	-0.933594	-0.264220	-0.056881	0.344954	-0.900269	60.668945	58.319092
C:\Users\cware\Desktop\Steller20November\TagTesting20Nov2013\M16.DSG	11-1-2013	16:30:22	345444.000000	6908.880000	0.734375	0.359375	-0.906250	-0.267890	-0.072477	0.331193	-0.671387	61.294556	61.248779
C:\Users\cware\Desktop\Steller20November\TagTesting20Nov2013\M16.DSG	11-1-2013	16:30:22	345445.000000	6908.900000	0.699219	0.378906	-0.910156	-0.269725	-0.078899	0.323853	4.547119	63.079834	64.147949
C:\Users\cware\Desktop\Steller20November\TagTesting20Nov2013\M16.DSG	11-1-2013	16:30:22	345446.000000	6908.920000	0.687500	0.386719	-0.894531	-0.271560	-0.086239	0.315596	14.495850	62.103271	66.894531
C:\Users\cware\Desktop\Steller20November\TagTesting20Nov2013\M16.DSG	11-1-2013	16:30:22	345447.000000	6908.940000	0.675781	0.398438	-0.871094	-0.273394	-0.100917	0.302752	24.520874	61.691284	70.800781
C:\Users\cware\Desktop\Steller20November\TagTesting20Nov2013\M16.DSG	11-1-2013	16:30:22	345448.000000	6908.960000	0.699219	0.425781	-0.839844	-0.273394	-0.109174	0.295413	29.235840	60.974121	78.567505
C:\Users\cware\Desktop\Steller20November\TagTesting20Nov2013\M16.DSG	11-1-2013	16:30:22	345449.000000	6908.980000	0.699219	0.425781	-0.839844	-0.273394	-0.125688	0.283486	31.982422	56.304932	82.916260
C:\Users\cware\Desktop\Steller20November\TagTesting20Nov2013\M16.DSG	11-1-2013	16:30:22	345450.000000	6909.000000	0.683594	0.402344	-0.816406	-0.271560	-0.133945	0.278899	32.958984	55.755615	86.273193
C:\Users\cware\Desktop\Steller20November\TagTesting20Nov2013\M16.DSG	11-1-2013	16:30:22	345451.000000	6909.020000	0.632813	0.402344	-0.812500	-0.267890	-0.151376	0.267890	32.058716	57.861328	86.944580
C:\Users\cware\Desktop\Steller20November\TagTesting20Nov2013\M16.DSG	11-1-2013	16:30:22	345452.000000	6909.040000	0.617188	0.414063	-0.816406	-0.266972	-0.161468	0.262385	27.603149	62.301636	87.432861
C:\Users\cware\Desktop\Steller20November\TagTesting20Nov2013\M16.DSG	11-1-2013	16:30:22	345453.000000	6909.060000	0.613281	0.429688	-0.804688	-0.261468	-0.179817	0.251376	22.506714	62.591553	86.074829
C:\Users\cware\Desktop\Steller20November\TagTesting20Nov2013\M16.DSG	11-1-2013	16:30:22	345454.000000	6909.080000	0.597656	0.437500	-0.812500	-0.260550	-0.189908	0.244954	16.723633	65.048218	82.672119
C:\Users\cware\Desktop\Steller20November\TagTesting20Nov2013\M16.DSG	11-1-2013	16:30:22	345455.000000	6909.100000	0.589844	0.457031	-0.824219	-0.255963	-0.207339	0.231193	14.663696	67.596436	80.001831
C:\Users\cware\Desktop\Steller20November\TagTesting20Nov2013\M16.DSG	11-1-2013	16:30:22	345456.000000	6909.120000	0.578125	0.476563	-0.792969	-0.252294	-0.215596	0.224771	15.625000	73.730469	74.981689
C:\Users\cware\Desktop\Steller20November\TagTesting20Nov2013\M16.DSG	11-1-2013	16:30:22	345457.000000	6909.140000	0.589844	0.519531	-0.746094	-0.247706	-0.231193	0.208257	17.883301	80.017090	69.793701
C:\Users\cware\Desktop\Steller20November\TagTesting20Nov2013\M16.DSG	11-1-2013	16:30:22	345458.000000	6909.160000	0.660156	0.585938	-0.710938	-0.245872	-0.238532	0.201835	21.850586	80.230713	65.124512
C:\Users\cware\Desktop\Steller20November\TagTesting20Nov2013\M16.DSG	11-1-2013	16:30:22	345459.000000	6909.180000	0.699219	0.660156	-0.652344	-0.243119	-0.252294	0.187156	28.518677	80.108643	61.767578
C:\Users\cware\Desktop\Steller20November\TagTesting20Nov2013\M16.DSG	11-1-2013	16:30:22	345460.000000	6909.200000	0.738281	0.722656	-0.613281	-0.237615	-0.258716	0.179817	37.963867	73.013306	58.013916
C:\Users\cware\Desktop\Steller20November\TagTesting20Nov2013\M16.DSG	11-1-2013	16:30:22	345461.000000	6909.220000	0.750000	0.730469	-0.628906	-0.235780	-0.263303	0.176147	47.531128	66.070557	55.801392
C:\Users\cware\Desktop\Steller20November\TagTesting20Nov2013\M16.DSG	11-1-2013	16:30:22	345462.000000	6909.240000	0.738281	0.707031	-0.656250	-0.230275	-0.273394	0.169725	62.332153	60.028076	52.841187
C:\Users\cware\Desktop\Steller20November\TagTesting20Nov2013\M16.DSG	11-1-2013	16:30:22	345463.000000	6909.260000	0.714844	0.656250	-0.652344	-0.227523	-0.279817	0.168807	68.954468	56.350708	50.338745
C:\Users\cware\Desktop\Steller20November\TagTesting20Nov2013\M16.DSG	11-1-2013	16:30:22	345464.000000	6909.280000	0.695313	0.625000	-0.660156	-0.221101	-0.286239	0.167890	68.069458	58.502197	48.004150
C:\Users\cware\Desktop\Steller20November\TagTesting20Nov2013\M16.DSG	11-1-2013	16:30:22	345465.000000	6909.300000	0.710938	0.617188	-0.671875	-0.217431	-0.291743	0.168807	63.385010	58.044434	46.798706
C:\Users\cware\Desktop\Steller20November\TagTesting20Nov2013\M16.DSG	11-1-2013	16:30:22	345466.000000	6909.320000	0.726563	0.609375	-0.703125	-0.212844	-0.299083	0.166055	56.274414	55.969238	44.937134
C:\Users\cware\Desktop\Steller20November\TagTesting20Nov2013\M16.DSG	11-1-2013	16:30:22	345467.000000	6909.340000	0.722656	0.593750	-0.710938	-0.210092	-0.303670	0.166055	51.574707	57.495117	40.237427
C:\Users\cware\Desktop\Steller20November\TagTesting20Nov2013\M16.DSG	11-1-2013	16:30:22	345468.000000	6909.360000	0.699219	0.582031	-0.703125	-0.204587	-0.308257	0.163303	48.614502	61.370850	36.621094
C:\Users\cware\Desktop\Steller20November\TagTesting20Nov2013\M16.DSG	11-1-2013	16:30:22	345469.000000	6909.380000	0.718750	0.562500	-0.699219	-0.203670	-0.311927	0.161468	47.470093	63.110352	35.705566
C:\Users\cware\Desktop\Steller20November\TagTesting20Nov2013\M16.DSG	11-1-2013	16:30:22	345470.000000	6909.400000	0.726563	0.531250	-0.683594	-0.199083	-0.317431	0.157798	47.592163	64.910889	36.682129
C:\Users\cware\Desktop\Steller20November\TagTesting20Nov2013\M16.DSG	11-1-2013	16:30:22	345471.000000	6909.420000	0.742188	0.523438	-0.648438	-0.198165	-0.321101	0.155046	46.936035	65.856934	38.848877
C:\Users\cware\Desktop\Steller20November\TagTesting20Nov2013\M16.DSG	11-1-2013	16:30:22	345472.000000	6909.440000	0.750000	0.515625	-0.625000	-0.191743	-0.328440	0.152294	45.837402	62.805176	41.931152
C:\Users\cware\Desktop\Steller20November\TagTesting20Nov2013\M16.DSG	11-1-2013	16:30:22	345473.000000	6909.460000	0.789063	0.535156	-0.628906	-0.188991	-0.331193	0.150459	44.357300	59.005737	43.975830
C:\Users\cware\Desktop\Steller20November\TagTesting20Nov2013\M16.DSG	11-1-2013	16:30:22	345474.000000	6909.480000	0.789063	0.542969	-0.621094	-0.182569	-0.339450	0.146789	42.388916	57.785034	45.425415
C:\Users\cware\Desktop\Steller20November\TagTesting20Nov2013\M16.DSG	11-1-2013	16:30:22	345475.000000	6909.500000	0.785156	0.523438	-0.628906	-0.177982	-0.343119	0.145872	43.640137	54.412842	45.410156
C:\Users\cware\Desktop\Steller20November\TagTesting20Nov2013\M16.DSG	11-1-2013	16:30:22	345476.000000	6909.520000	0.804688	0.531250	-0.601563	-0.171560	-0.350459	0.144037	45.547485	54.992676	47.348022
C:\Users\cware\Desktop\Steller20November\TagTesting20Nov2013\M16.DSG	11-1-2013	16:30:22	345477.000000	6909.540000	0.792969	0.554688	-0.625000	-0.166972	-0.354128	0.144037	47.744751	49.026489	48.522949
C:\Users\cware\Desktop\Steller20November\TagTesting20Nov2013\M16.DSG	11-1-2013	16:30:22	345478.000000	6909.560000	0.753906	0.574219	-0.621094	-0.159633	-0.363303	0.145872	53.558350	42.938232	50.033569
C:\Users\cware\Desktop\Steller20November\TagTesting20Nov2013\M16.DSG	11-1-2013	16:30:22	345479.000000	6909.580000	0.703125	0.597656	-0.640625	-0.155046	-0.366055	0.148624	54.321289	44.570923	49.407959
C:\Users\cware\Desktop\Steller20November\TagTesting20Nov2013\M16.DSG	11-1-2013	16:30:22	345480.000000	6909.600000	0.738281	0.625000	-0.609375	-0.145872	-0.373394	0.152294	55.206299	43.075562	48.187256
C:\Users\cware\Desktop\Steller20November\TagTesting20Nov2013\M16.DSG	11-1-2013	16:30:22	345481.000000	6909.620000	0.757813	0.652344	-0.605469	-0.141284	-0.376147	0.155046	56.564331	42.129517	45.898438
C:\Users\cware\Desktop\Steller20November\TagTesting20Nov2013\M16.DSG	11-1-2013	16:30:22	345482.000000	6909.640000	0.757813	0.660156	-0.605469	-0.133945	-0.382569	0.160550	55.603027	41.229248	43.853760
C:\Users\cware\Desktop\Steller20November\TagTesting20Nov2013\M16.DSG	11-1-2013	16:30:22	345483.000000	6909.660000	0.753906	0.648438	-0.601563	-0.129358	-0.384404	0.163303	50.842285	35.140991	42.068481
C:\Users\cware\Desktop\Steller20November\TagTesting20Nov2013\M16.DSG	11-1-2013	16:30:22	345484.000000	6909.680000	0.742188	0.613281	-0.632813	-0.125688	-0.388073	0.166055	40.420532	30.990601	39.886475
C:\Users\cware\Desktop\Steller20November\TagTesting20Nov2013\M16.DSG	11-1-2013	16:30:22	345485.000000	6909.700000	0.726563	0.566406	-0.656250	-0.119266	-0.392661	0.170642	37.002563	33.355713	39.382935
C:\Users\cware\Desktop\Steller20November\TagTesting20Nov2013\M16.DSG	11-1-2013	16:30:22	345486.000000	6909.720000	0.726563	0.566406	-0.664063	-0.113761	-0.395413	0.171560	41.519165	35.995483	38.955688
C:\Users\cware\Desktop\Steller20November\TagTesting20Nov2013\M16.DSG	11-1-2013	16:30:22	345487.000000	6909.740000	0.734375	0.593750	-0.644531	-0.107339	-0.400000	0.176147	46.997070	37.979126	38.192749
C:\Users\cware\Desktop\Steller20November\TagTesting20Nov2013\M16.DSG	11-1-2013	16:30:22	345488.000000	6909.760000	0.746094	0.632813	-0.632813	-0.103670	-0.401835	0.178899	54.306030	37.750244	38.452148
C:\Users\cware\Desktop\Steller20November\TagTesting20Nov2013\M16.DSG	11-1-2013	16:30:22	345489.000000	6909.780000	0.777344	0.656250	-0.613281	-0.096330	-0.404587	0.187156	59.936523	31.188965	37.521362
C:\Users\cware\Desktop\Steller20November\TagTesting20Nov2013\M16.DSG	11-1-2013	16:30:22	345490.000000	6909.800000	0.800781	0.664063	-0.589844	-0.093578	-0.406422	0.192661	69.137573	26.229858	36.758423
C:\Users\cware\Desktop\Steller20November\TagTesting20Nov2013\M16.DSG	11-1-2013	16:30:22	345491.000000	6909.820000	0.777344	0.660156	-0.632813	-0.085321	-0.408257	0.204587	73.745728	23.208618	37.185669
C:\Users\cware\Desktop\Steller20November\TagTesting20Nov2013\M16.DSG	11-1-2013	16:30:22	345492.000000	6909.840000	0.753906	0.632813	-0.664063	-0.080734	-0.408257	0.212844	73.593140	22.369385	39.443970
C:\Users\cware\Desktop\Steller20November\TagTesting20Nov2013\M16.DSG	11-1-2013	16:30:22	345493.000000	6909.860000	0.746094	0.589844	-0.687500	-0.072477	-0.410092	0.227523	73.562622	24.673462	43.457031
C:\Users\cware\Desktop\Steller20November\TagTesting20Nov2013\M16.DSG	11-1-2013	16:30:22	345494.000000	6909.880000	0.730469	0.535156	-0.699219	-0.068807	-0.408257	0.233945	74.432373	28.060913	46.234131
C:\Users\cware\Desktop\Steller20November\TagTesting20Nov2013\M16.DSG	11-1-2013	16:30:22	345495.000000	6909.900000	0.722656	0.500000	-0.703125	-0.060550	-0.409174	0.247706	72.006226	29.281616	45.272827
C:\Users\cware\Desktop\Steller20November\TagTesting20Nov2013\M16.DSG	11-1-2013	16:30:22	345496.000000	6909.920000	0.710938	0.496094	-0.718750	-0.057798	-0.409174	0.254128	69.213867	27.069092	43.319702
C:\Users\cware\Desktop\Steller20November\TagTesting20Nov2013\M16.DSG	11-1-2013	16:30:22	345497.000000	6909.940000	0.703125	0.496094	-0.714844	-0.052294	-0.409174	0.261468	66.696167	25.909424	40.542603
C:\Users\cware\Desktop\Steller20November\TagTesting20Nov2013\M16.DSG	11-1-2013	16:30:22	345498.000000	6909.960000	0.675781	0.500000	-0.742188	-0.044954	-0.409174	0.272477	62.774658	25.207520	38.009644
C:\Users\cware\Desktop\Steller20November\TagTesting20Nov2013\M16.DSG	11-1-2013	16:30:22	345499.000000	6909.980000	0.675781	0.515625	-0.761719	-0.043119	-0.407339	0.278899	60.806274	27.114868	37.353516
C:\Users\cware\Desktop\Steller20November\TagTesting20Nov2013\M16.DSG	11-1-2013	16:30:22	345500.000000	6910.000000	0.644531	0.523438	-0.769531	-0.036697	-0.404587	0.289908	60.607910	29.434204	37.750244
C:\Users\cware\Desktop\Steller20November\TagTesting20Nov2013\M16.DSG	11-1-2013	16:30:22	345501.000000	6910.020000	0.644531	0.539063	-0.773438	-0.032110	-0.403670	0.295413	61.019897	21.835327	36.544800
C:\Users\cware\Desktop\Steller20November\TagTesting20Nov2013\M16.DSG	11-1-2013	16:30:22	345502.000000	6910.040000	0.652344	0.531250	-0.742188	-0.026606	-0.401835	0.307339	62.911987	17.242432	37.872314
C:\Users\cware\Desktop\Steller20November\TagTesting20Nov2013\M16.DSG	11-1-2013	16:30:22	345503.000000	6910.060000	0.652344	0.531250	-0.742188	-0.023853	-0.400000	0.314679	64.178467	11.871338	38.681030
C:\Users\cware\Desktop\Steller20November\TagTesting20Nov2013\M16.DSG	11-1-2013	16:30:22	345504.000000	6910.080000	0.652344	0.531250	-0.738281	-0.015596	-0.396330	0.328440	63.690186	4.547119	38.619995
C:\Users\cware\Desktop\Steller20November\TagTesting20Nov2013\M16.DSG	11-1-2013	16:30:22	345505.000000	6910.100000	0.675781	0.535156	-0.742188	-0.011009	-0.394495	0.335780	61.676025	-8.407593	36.911011
C:\Users\cware\Desktop\Steller20November\TagTesting20Nov2013\M16.DSG	11-1-2013	16:30:22	345506.000000	6910.120000	0.652344	0.527344	-0.777344	-0.001835	-0.388991	0.350459	60.836792	-14.068604	35.369873
C:\Users\cware\Desktop\Steller20November\TagTesting20Nov2013\M16.DSG	11-1-2013	16:30:22	345507.000000	6910.140000	0.609375	0.496094	-0.796875	0.004587	-0.386239	0.358716	61.233521	-17.822266	32.714844
C:\Users\cware\Desktop\Steller20November\TagTesting20Nov2013\M16.DSG	11-1-2013	16:30:22	345508.000000	6910.160000	0.589844	0.460938	-0.769531	0.013761	-0.378899	0.373394	65.979004	-11.520386	29.373169
C:\Users\cware\Desktop\Steller20November\TagTesting20Nov2013\M16.DSG	11-1-2013	16:30:22	345509.000000	6910.180000	0.640625	0.468750	-0.742188	0.017431	-0.375229	0.382569	75.302124	-20.538330	23.178101
C:\Users\cware\Desktop\Steller20November\TagTesting20Nov2013\M16.DSG	11-1-2013	16:30:22	345510.000000	6910.200000	0.617188	0.460938	-0.753906	0.025688	-0.363303	0.401835	84.121704	-22.262573	19.927979
C:\Users\cware\Desktop\Steller20November\TagTesting20Nov2013\M16.DSG	11-1-2013	16:30:22	345511.000000	6910.220000	0.621094	0.429688	-0.757813	0.030275	-0.357798	0.412844	86.837769	-23.254395	20.599365
C:\Users\cware\Desktop\Steller20November\TagTesting20Nov2013\M16.DSG	11-1-2013	16:30:22	345512.000000	6910.240000	0.628906	0.437500	-0.789063	0.037615	-0.344037	0.433028	85.296631	-34.561157	20.996094
C:\Users\cware\Desktop\Steller20November\TagTesting20Nov2013\M16.DSG	11-1-2013	16:30:22	345513.000000	6910.260000	0.582031	0.449219	-0.812500	0.044037	-0.338532	0.443119	80.703735	-47.515869	18.203735
C:\Users\cware\Desktop\Steller20November\TagTesting20Nov2013\M16.DSG	11-1-2013	16:30:22	345514.000000	6910.280000	0.492188	0.386719	-0.863281	0.055963	-0.324771	0.461468	72.113037	-42.297363	15.060425
C:\Users\cware\Desktop\Steller20November\TagTesting20Nov2013\M16.DSG	11-1-2013	16:30:22	345515.000000	6910.300000	0.433594	0.289063	-0.921875	0.062385	-0.318349	0.470642	70.541382	-31.982422	15.930176
C:\Users\cware\Desktop\Steller20November\TagTesting20Nov2013\M16.DSG	11-1-2013	16:30:22	345516.000000	6910.320000	0.472656	0.246094	-0.925781	0.071560	-0.306422	0.487156	68.786621	-30.670166	20.614624
C:\Users\cware\Desktop\Steller20November\TagTesting20Nov2013\M16.DSG	11-1-2013	16:30:22	345517.000000	6910.340000	0.480469	0.242188	-0.945313	0.076147	-0.299083	0.493578	58.517456	-29.190063	23.803711
C:\Users\cware\Desktop\Steller20November\TagTesting20Nov2013\M16.DSG	11-1-2013	16:30:22	345518.000000	6910.360000	0.488281	0.265625	-0.976563	0.086239	-0.289908	0.505505	40.451050	-27.893066	22.888184
C:\Users\cware\Desktop\Steller20November\TagTesting20Nov2013\M16.DSG	11-1-2013	16:30:22	345519.000000	6910.380000	0.476563	0.300781	-1.000000	0.090826	-0.286239	0.511009	35.232544	-23.849487	16.448975
C:\Users\cware\Desktop\Steller20November\TagTesting20Nov2013\M16.DSG	11-1-2013	16:30:22	345520.000000	6910.400000	0.468750	0.335938	-0.957031	0.094495	-0.278899	0.518349	41.229248	-25.573730	6.317139
C:\Users\cware\Desktop\Steller20November\TagTesting20Nov2013\M16.DSG	11-1-2013	16:30:22	345521.000000	6910.420000	0.507813	0.378906	-0.945313	0.101835	-0.272477	0.519266	46.905518	-34.057617	-2.197266
C:\Users\cware\Desktop\Steller20November\TagTesting20Nov2013\M16.DSG	11-1-2013	16:30:22	345522.000000	6910.440000	0.535156	0.386719	-0.921875	0.105505	-0.266055	0.528440	45.745850	-46.173096	-11.795044
C:\Users\cware\Desktop\Steller20November\TagTesting20Nov2013\M16.DSG	11-1-2013	16:30:22	345523.000000	6910.460000	0.507813	0.386719	-0.976563	0.115596	-0.254128	0.536697	43.502808	-55.618286	-19.531250
C:\Users\cware\Desktop\Steller20November\TagTesting20Nov2013\M16.DSG	11-1-2013	16:30:22	345524.000000	6910.480000	0.429688	0.378906	-1.023438	0.120183	-0.247706	0.542202	45.837402	-47.622681	-26.306152
C:\Users\cware\Desktop\Steller20November\TagTesting20Nov2013\M16.DSG	11-1-2013	16:30:22	345525.000000	6910.500000	0.371094	0.371094	-1.019531	0.126606	-0.233945	0.551376	49.819946	-40.969849	-26.031494
C:\Users\cware\Desktop\Steller20November\TagTesting20Nov2013\M16.DSG	11-1-2013	16:30:22	345526.000000	6910.520000	0.367188	0.351563	-1.003906	0.128440	-0.227523	0.555963	54.168701	-35.217285	-22.628784
C:\Users\cware\Desktop\Steller20November\TagTesting20Nov2013\M16.DSG	11-1-2013	16:30:22	345527.000000	6910.540000	0.402344	0.332031	-1.003906	0.133028	-0.211927	0.566055	57.891846	-29.556274	-20.950317
C:\Users\cware\Desktop\Steller20November\TagTesting20Nov2013\M16.DSG	11-1-2013	16:30:22	345528.000000	6910.560000	0.386719	0.312500	-1.003906	0.135780	-0.203670	0.571560	57.662964	-32.073975	-22.125244
C:\Users\cware\Desktop\Steller20November\TagTesting20Nov2013\M16.DSG	11-1-2013	16:30:22	345529.000000	6910.580000	0.355469	0.261719	-1.027344	0.140367	-0.187156	0.579817	57.815552	-21.942139	-22.369385
C:\Users\cware\Desktop\Steller20November\TagTesting20Nov2013\M16.DSG	11-1-2013	16:30:22	345530.000000	6910.600000	0.371094	0.183594	-1.027344	0.141284	-0.177982	0.583486	56.121826	-13.961792	-28.045654
C:\Users\cware\Desktop\Steller20November\TagTesting20Nov2013\M16.DSG	11-1-2013	16:30:22	345531.000000	6910.620000	0.371094	0.183594	-1.027344	0.142202	-0.161468	0.590826	55.252075	-14.648438	-29.388428
C:\Users\cware\Desktop\Steller20November\TagTesting20Nov2013\M16.DSG	11-1-2013	16:30:22	345532.000000	6910.640000	0.359375	0.113281	-1.039063	0.142202	-0.154128	0.594495	46.340942	-6.286621	-30.929565
C:\Users\cware\Desktop\Steller20November\TagTesting20Nov2013\M16.DSG	11-1-2013	16:30:22	345533.000000	6910.660000	0.406250	0.074219	-1.023438	0.141284	-0.141284	0.600000	38.742065	-14.801025	-33.615112
C:\Users\cware\Desktop\Steller20November\TagTesting20Nov2013\M16.DSG	11-1-2013	16:30:22	345534.000000	6910.680000	0.390625	0.058594	-1.074219	0.141284	-0.134862	0.601835	32.073975	-26.931763	-33.203125
C:\Users\cware\Desktop\Steller20November\TagTesting20Nov2013\M16.DSG	11-1-2013	16:30:22	345535.000000	6910.700000	0.320313	0.042969	-1.105469	0.144037	-0.130275	0.603670	25.360107	-18.463135	-32.653809
C:\Users\cware\Desktop\Steller20November\TagTesting20Nov2013\M16.DSG	11-1-2013	16:30:22	345536.000000	6910.720000	0.312500	0.031250	-1.113281	0.144954	-0.120183	0.607339	19.607544	-13.198853	-29.510498
C:\Users\cware\Desktop\Steller20November\TagTesting20Nov2013\M16.DSG	11-1-2013	16:30:22	345537.000000	6910.740000	0.312500	0.011719	-1.085938	0.144954	-0.117431	0.609174	9.887695	-17.395020	-27.603149
C:\Users\cware\Desktop\Steller20November\TagTesting20Nov2013\M16.DSG	11-1-2013	16:30:22	345538.000000	6910.760000	0.285156	-0.023438	-1.089844	0.145872	-0.112844	0.609174	1.190186	-23.345947	-23.208618
C:\Users\cware\Desktop\Steller20November\TagTesting20Nov2013\M16.DSG	11-1-2013	16:30:22	345539.000000	6910.780000	0.199219	-0.082031	-1.058594	0.148624	-0.111009	0.610092	-4.226685	-7.858276	-23.269653
C:\Users\cware\Desktop\Steller20November\TagTesting20Nov2013\M16.DSG	11-1-2013	16:30:22	345540.000000	6910.800000	0.175781	-0.144531	-1.027344	0.147706	-0.109174	0.611009	-6.301880	2.182007	-20.568848
C:\Users\cware\Desktop\Steller20November\TagTesting20Nov2013\M16.DSG	11-1-2013	16:30:22	345541.000000	6910.820000	0.218750	-0.148438	-1.023438	0.146789	-0.109174	0.610092	-5.004883	1.693726	-24.078369
C:\Users\cware\Desktop\Steller20November\TagTesting20Nov2013\M16.DSG	11-1-2013	16:30:22	345542.000000	6910.840000	0.265625	-0.113281	-1.039063	0.144037	-0.108257	0.610092	-2.761841	1.342773	-27.770996
C:\Users\cware\Desktop\Steller20November\TagTesting20Nov2013\M16.DSG	11-1-2013	16:30:22	345543.000000	6910.860000	0.277344	-0.101563	-1.039063	0.143119	-0.107339	0.611009	-2.563477	3.448486	-28.854370
C:\Users\cware\Desktop\Steller20November\TagTesting20Nov2013\M16.DSG	11-1-2013	16:30:22	345544.000000	6910.880000	0.335938	-0.093750	-1.062500	0.140367	-0.107339	0.612844	-2.166748	1.022339	-29.205322
C:\Users\cware\Desktop\Steller20November\TagTesting20Nov2013\M16.DSG	11-1-2013	16:30:22	345545.000000	6910.900000	0.285156	-0.082031	-1.097656	0.137615	-0.104587	0.611009	0.198364	-8.666992	-26.077271
C:\Users\cware\Desktop\Steller20November\TagTesting20Nov2013\M16.DSG	11-1-2013	16:30:22	345546.000000	6910.920000	0.253906	-0.054688	-1.125000	0.136697	-0.103670	0.612844	3.890991	10.696411	-20.874023
C:\Users\cware\Desktop\Steller20November\TagTesting20Nov2013\M16.DSG	11-1-2013	16:30:22	345547.000000	6910.940000	0.242188	-0.074219	-1.113281	0.135780	-0.101835	0.612844	4.013062	19.454956	-15.182495
C:\Users\cware\Desktop\Steller20November\TagTesting20Nov2013\M16.DSG	11-1-2013	16:30:22	345548.000000	6910.960000	0.300781	-0.121094	-1.121094	0.129358	-0.100917	0.612844	-3.936768	19.638062	-11.077881
C:\Users\cware\Desktop\Steller20November\TagTesting20Nov2013\M16.DSG	11-1-2013	16:30:22	345549.000000	6910.980000	0.324219	-0.105469	-1.136719	0.126606	-0.100000	0.611927	-9.490967	20.050049	-10.589600
C:\Users\cware\Desktop\Steller20November\TagTesting20Nov2013\M16.DSG	11-1-2013	16:30:22	345550.000000	6911.000000	0.328125	-0.148438	-1.085938	0.119266	-0.102752	0.611009	-13.824463	24.383545	-10.452271
C:\Users\cware\Desktop\Steller20November\TagTesting20Nov2013\M16.DSG	11-1-2013	16:30:22	345551.000000	6911.020000	0.363281	-0.207031	-1.105469	0.117431	-0.104587	0.610092	-16.967773	10.711670	-8.148193
C:\Users\cware\Desktop\Steller20November\TagTesting20Nov2013\M16.DSG	11-1-2013	16:30:22	345552.000000	6911.040000	0.386719	-0.183594	-1.074219	0.116514	-0.108257	0.610092	-25.680542	-0.442505	-3.646851
C:\Users\cware\Desktop\Steller20November\TagTesting20Nov2013\M16.DSG	11-1-2013	16:30:22	345553.000000	6911.060000	0.265625	-0.171875	-1.105469	0.114679	-0.111009	0.608257	-28.076172	14.144897	-1.571655
C:\Users\cware\Desktop\Steller20November\TagTesting20Nov2013\M16.DSG	11-1-2013	16:30:22	345554.000000	6911.080000	0.312500	-0.105469	-1.082031	0.111009	-0.117431	0.606422	-24.200439	10.238647	-3.982544
C:\Users\cware\Desktop\Steller20November\TagTesting20Nov2013\M16.DSG	11-1-2013	16:30:22	345555.000000	6911.100000	0.347656	0.031250	-1.117188	0.109174	-0.119266	0.604587	-25.146484	10.025024	-1.434326
C:\Users\cware\Desktop\Steller20November\TagTesting20Nov2013\M16.DSG	11-1-2013	16:30:22	345556.000000	6911.120000	0.339844	0.003906	-1.101563	0.106422	-0.125688	0.602752	-34.149170	11.093140	-2.151489
C:\Users\cware\Desktop\Steller20November\TagTesting20Nov2013\M16.DSG	11-1-2013	16:30:22	345557.000000	6911.140000	0.304688	-0.058594	-1.093750	0.106422	-0.131193	0.600000	-45.852661	-6.042480	-6.301880
C:\Users\cware\Desktop\Steller20November\TagTesting20Nov2013\M16.DSG	11-1-2013	16:30:22	345558.000000	6911.160000	0.343750	-0.054688	-1.179688	0.106422	-0.136697	0.598165	-61.721802	-15.045166	-4.852295
C:\Users\cware\Desktop\Steller20November\TagTesting20Nov2013\M16.DSG	11-1-2013	16:30:22	345559.000000	6911.180000	0.253906	0.015625	-1.214844	0.109174	-0.152294	0.593578	-70.648193	2.304077	1.861572
C:\Users\cware\Desktop\Steller20November\TagTesting20Nov2013\M16.DSG	11-1-2013	16:30:22	345560.000000	6911.200000	0.347656	0.078125	-1.164063	0.108257	-0.159633	0.588073	-66.757202	9.552002	9.353638
C:\Users\cware\Desktop\Steller20November\TagTesting20Nov2013\M16.DSG	11-1-2013	16:30:22	345561.000000	6911.220000	0.382813	0.078125	-1.160156	0.107339	-0.177064	0.581651	-62.713623	0.137329	13.519287
C:\Users\cware\Desktop\Steller20November\TagTesting20Nov2013\M16.DSG	11-1-2013	16:30:22	345562.000000	6911.240000	0.382813	0.097656	-1.148438	0.108257	-0.183486	0.578899	-58.700562	-4.348755	18.920898
C:\Users\cware\Desktop\Steller20November\TagTesting20Nov2013\M16.DSG	11-1-2013	16:30:22	345563.000000	6911.260000	0.332031	0.125000	-1.144531	0.111927	-0.197248	0.571560	-55.847168	-7.537842	18.783569
C:\Users\cware\Desktop\Steller20November\TagTesting20Nov2013\M16.DSG	11-1-2013	16:30:22	345564.000000	6911.280000	0.371094	0.136719	-1.121094	0.113761	-0.202752	0.568807	-52.947998	-33.767700	12.084961
C:\Users\cware\Desktop\Steller20November\TagTesting20Nov2013\M16.DSG	11-1-2013	16:30:22	345565.000000	6911.300000	0.289063	0.105469	-1.179688	0.122018	-0.213761	0.564220	-49.087524	-31.326294	10.253906
C:\Users\cware\Desktop\Steller20November\TagTesting20Nov2013\M16.DSG	11-1-2013	16:30:22	345566.000000	6911.320000	0.242188	0.093750	-1.179688	0.126606	-0.219266	0.562385	-34.057617	-19.546509	10.726929
C:\Users\cware\Desktop\Steller20November\TagTesting20Nov2013\M16.DSG	11-1-2013	16:30:22	345567.000000	6911.340000	0.273438	0.113281	-1.160156	0.133028	-0.225688	0.565138	-24.200439	-25.009155	6.164551
C:\Users\cware\Desktop\Steller20November\TagTesting20Nov2013\M16.DSG	11-1-2013	16:30:22	345568.000000	6911.360000	0.308594	0.121094	-1.136719	0.135780	-0.226606	0.557798	-22.216797	-27.725220	8.300781
C:\Users\cware\Desktop\Steller20November\TagTesting20Nov2013\M16.DSG	11-1-2013	16:30:22	345569.000000	6911.380000	0.300781	0.156250	-1.089844	0.144037	-0.231193	0.555046	-25.070190	-24.917603	11.016846
C:\Users\cware\Desktop\Steller20November\TagTesting20Nov2013\M16.DSG	11-1-2013	16:30:22	345570.000000	6911.400000	0.328125	0.175781	-1.046875	0.147706	-0.233028	0.555046	-16.250610	-32.226563	13.580322
C:\Users\cware\Desktop\Steller20November\TagTesting20Nov2013\M16.DSG	11-1-2013	16:30:22	345571.000000	6911.420000	0.300781	0.187500	-1.042969	0.152294	-0.234862	0.555046	-10.253906	-27.465820	18.035889
C:\Users\cware\Desktop\Steller20November\TagTesting20Nov2013\M16.DSG	11-1-2013	16:30:22	345572.000000	6911.440000	0.324219	0.160156	-1.027344	0.160550	-0.234862	0.555046	-15.075684	-39.566040	18.127441
C:\Users\cware\Desktop\Steller20November\TagTesting20Nov2013\M16.DSG	11-1-2013	16:30:22	345573.000000	6911.460000	0.328125	0.171875	-1.003906	0.166055	-0.236697	0.553211	-12.680054	-43.212891	21.087646
C:\Users\cware\Desktop\Steller20November\TagTesting20Nov2013\M16.DSG	11-1-2013	16:30:22	345574.000000	6911.480000	0.300781	0.117188	-0.984375	0.180734	-0.238532	0.553211	-14.785767	-44.296265	24.124146
C:\Users\cware\Desktop\Steller20November\TagTesting20Nov2013\M16.DSG	11-1-2013	16:30:22	345575.000000	6911.500000	0.355469	0.113281	-0.960938	0.186239	-0.238532	0.553211	-20.538330	-53.787231	26.153564
C:\Users\cware\Desktop\Steller20November\TagTesting20Nov2013\M16.DSG	11-1-2013	16:30:22	345576.000000	6911.520000	0.207031	0.125000	-0.984375	0.203670	-0.244954	0.551376	-21.347046	-37.506104	27.801514
C:\Users\cware\Desktop\Steller20November\TagTesting20Nov2013\M16.DSG	11-1-2013	16:30:22	345577.000000	6911.540000	0.242188	0.144531	-0.988281	0.207339	-0.243119	0.549541	-25.604248	-20.233154	31.982422
C:\Users\cware\Desktop\Steller20November\TagTesting20Nov2013\M16.DSG	11-1-2013	16:30:22	345578.000000	6911.560000	0.234375	0.160156	-0.968750	0.218349	-0.246789	0.545872	-21.087646	-43.411255	34.774780
C:\Users\cware\Desktop\Steller20November\TagTesting20Nov2013\M16.DSG	11-1-2013	16:30:22	345579.000000	6911.580000	0.226563	0.210938	-0.910156	0.224771	-0.248624	0.545872	-13.519287	-35.522461	38.619995
C:\Users\cware\Desktop\Steller20November\TagTesting20Nov2013\M16.DSG	11-1-2013	16:30:22	345580.000000	6911.600000	0.203125	0.214844	-0.941406	0.239450	-0.248624	0.542202	-15.655518	-44.311523	35.263062
C:\Users\cware\Desktop\Steller20November\TagTesting20Nov2013\M16.DSG	11-1-2013	16:30:22	345581.000000	6911.620000	0.136719	0.218750	-0.921875	0.247706	-0.248624	0.542202	-15.594482	-70.571899	30.197144
C:\Users\cware\Desktop\Steller20November\TagTesting20Nov2013\M16.DSG	11-1-2013	16:30:22	345582.000000	6911.640000	0.222656	0.238281	-0.863281	0.267890	-0.250459	0.536697	-16.860962	-69.747925	27.297974
C:\Users\cware\Desktop\Steller20November\TagTesting20Nov2013\M16.DSG	11-1-2013	16:30:22	345583.000000	6911.660000	0.062500	0.250000	-0.894531	0.277064	-0.250459	0.535780	-16.204834	-85.357666	31.570435
C:\Users\cware\Desktop\Steller20November\TagTesting20Nov2013\M16.DSG	11-1-2013	16:30:22	345584.000000	6911.680000	0.003906	0.199219	-0.953125	0.300917	-0.250459	0.529358	-15.670776	-82.885742	30.975342
C:\Users\cware\Desktop\Steller20November\TagTesting20Nov2013\M16.DSG	11-1-2013	16:30:22	345585.000000	6911.700000	0.003906	0.199219	-0.953125	0.311009	-0.249541	0.527523	-15.228271	-72.784424	30.136108
C:\Users\cware\Desktop\Steller20November\TagTesting20Nov2013\M16.DSG	11-1-2013	16:30:22	345586.000000	6911.720000	-0.074219	0.222656	-0.949219	0.331193	-0.249541	0.520183	-18.783569	-71.212769	24.368286
C:\Users\cware\Desktop\Steller20November\TagTesting20Nov2013\M16.DSG	11-1-2013	16:30:22	345587.000000	6911.740000	-0.074219	0.214844	-0.941406	0.339450	-0.247706	0.517431	-16.204834	-67.657471	22.445679
C:\Users\cware\Desktop\Steller20November\TagTesting20Nov2013\M16.DSG	11-1-2013	16:30:22	345588.000000	6911.760000	-0.109375	0.246094	-0.972656	0.357798	-0.249541	0.510092	-12.084961	-68.862915	22.338867
C:\Users\cware\Desktop\Steller20November\TagTesting20Nov2013\M16.DSG	11-1-2013	16:30:22	345589.000000	6911.780000	-0.136719	0.238281	-0.929688	0.366055	-0.247706	0.506422	-10.757446	-71.060181	18.096924
C:\Users\cware\Desktop\Steller20November\TagTesting20Nov2013\M16.DSG	11-1-2013	16:30:22	345590.000000	6911.800000	-0.156250	0.253906	-0.945313	0.380734	-0.245872	0.499083	-5.035400	-69.122314	17.532349
C:\Users\cware\Desktop\Steller20November\TagTesting20Nov2013\M16.DSG	11-1-2013	16:30:22	345591.000000	6911.820000	-0.234375	0.253906	-0.980469	0.389908	-0.244037	0.496330	2.395630	-68.420410	18.951416
C:\Users\cware\Desktop\Steller20November\TagTesting20Nov2013\M16.DSG	11-1-2013	16:30:22	345592.000000	6911.840000	-0.226563	0.250000	-0.941406	0.404587	-0.240367	0.491743	3.875732	-68.374634	15.151978
C:\Users\cware\Desktop\Steller20November\TagTesting20Nov2013\M16.DSG	11-1-2013	16:30:22	345593.000000	6911.860000	-0.238281	0.246094	-0.957031	0.412844	-0.236697	0.487156	5.340576	-73.028564	12.634277
C:\Users\cware\Desktop\Steller20November\TagTesting20Nov2013\M16.DSG	11-1-2013	16:30:22	345594.000000	6911.880000	-0.285156	0.183594	-0.960938	0.420183	-0.231193	0.482569	8.697510	-67.581177	14.114380
C:\Users\cware\Desktop\Steller20November\TagTesting20Nov2013\M16.DSG	11-1-2013	16:30:22	345595.000000	6911.900000	-0.300781	0.183594	-0.964844	0.435780	-0.228440	0.479817	9.948730	-63.919067	14.389038
C:\Users\cware\Desktop\Steller20November\TagTesting20Nov2013\M16.DSG	11-1-2013	16:30:22	345596.000000	6911.920000	-0.324219	0.218750	-0.953125	0.442202	-0.226606	0.477064	8.224487	-72.433472	11.474609
C:\Users\cware\Desktop\Steller20November\TagTesting20Nov2013\M16.DSG	11-1-2013	16:30:22	345597.000000	6911.940000	-0.398438	0.222656	-0.914063	0.456881	-0.219266	0.468807	5.920410	-63.827515	10.040283
C:\Users\cware\Desktop\Steller20November\TagTesting20Nov2013\M16.DSG	11-1-2013	16:30:22	345598.000000	6911.960000	-0.414063	0.214844	-0.968750	0.463303	-0.216514	0.466055	12.771606	-55.419922	8.956909
C:\Users\cware\Desktop\Steller20November\TagTesting20Nov2013\M16.DSG	11-1-2013	16:30:22	345599.000000	6911.980000	-0.433594	0.222656	-1.007813	0.474312	-0.211009	0.462385	16.235352	-44.326782	7.278442
C:\Users\cware\Desktop\Steller20November\TagTesting20Nov2013\M16.DSG	11-1-2013	16:30:22	345600.000000	6912.000000	-0.355469	0.214844	-0.953125	0.478899	-0.208257	0.460550	14.831543	-46.829224	-0.900269
C:\Users\cware\Desktop\Steller20November\TagTesting20Nov2013\M16.DSG	11-1-2013	16:30:22	345601.000000	6912.020000	-0.398438	0.183594	-0.968750	0.487156	-0.202752	0.457798	14.266968	-51.162720	-2.761841
C:\Users\cware\Desktop\Steller20November\TagTesting20Nov2013\M16.DSG	11-1-2013	16:30:22	345602.000000	6912.040000	-0.437500	0.218750	-0.976563	0.492661	-0.201835	0.455046	16.159058	-46.401978	-3.463745
C:\Users\cware\Desktop\Steller20November\TagTesting20Nov2013\M16.DSG	11-1-2013	16:30:22	345603.000000	6912.060000	-0.500000	0.210938	-0.976563	0.500000	-0.195413	0.451376	18.325806	-36.880493	-2.593994
C:\Users\cware\Desktop\Steller20November\TagTesting20Nov2013\M16.DSG	11-1-2013	16:30:22	345604.000000	6912.080000	-0.496094	0.171875	-0.992188	0.501835	-0.193578	0.449541	17.425537	-33.615112	-2.349854
C:\Users\cware\Desktop\Steller20November\TagTesting20Nov2013\M16.DSG	11-1-2013	16:30:22	345605.000000	6912.100000	-0.531250	0.152344	-0.980469	0.509174	-0.188991	0.449541	13.015747	-28.869629	-5.371094
C:\Users\cware\Desktop\Steller20November\TagTesting20Nov2013\M16.DSG	11-1-2013	16:30:22	345606.000000	6912.120000	-0.527344	0.171875	-1.003906	0.511009	-0.187156	0.448624	18.493652	-31.951904	-5.844116
C:\Users\cware\Desktop\Steller20November\TagTesting20Nov2013\M16.DSG	11-1-2013	16:30:22	345607.000000	6912.140000	-0.562500	0.109375	-1.015625	0.515596	-0.183486	0.446789	16.601563	-18.142700	-5.218506
C:\Users\cware\Desktop\Steller20November\TagTesting20Nov2013\M16.DSG	11-1-2013	16:30:22	345608.000000	6912.160000	-0.531250	0.121094	-1.015625	0.515596	-0.179817	0.446789	15.258789	-19.088745	-4.608154
C:\Users\cware\Desktop\Steller20November\TagTesting20Nov2013\M16.DSG	11-1-2013	16:30:22	345609.000000	6912.180000	-0.535156	0.121094	-1.023438	0.519266	-0.178899	0.446789	12.451172	-14.022827	-6.286621
C:\Users\cware\Desktop\Steller20November\TagTesting20Nov2013\M16.DSG	11-1-2013	16:30:22	345610.000000	6912.200000	-0.578125	0.128906	-1.046875	0.521101	-0.175229	0.447706	13.290405	-11.352539	-6.561279
C:\Users\cware\Desktop\Steller20November\TagTesting20Nov2013\M16.DSG	11-1-2013	16:30:22	345611.000000	6912.220000	-0.542969	0.125000	-1.074219	0.521101	-0.175229	0.447706	10.955811	-13.259888	-5.706787
C:\Users\cware\Desktop\Steller20November\TagTesting20Nov2013\M16.DSG	11-1-2013	16:30:22	345612.000000	6912.240000	-0.589844	0.109375	-1.121094	0.523853	-0.171560	0.447706	5.325317	-11.474609	-4.348755
C:\Users\cware\Desktop\Steller20November\TagTesting20Nov2013\M16.DSG	11-1-2013	16:30:22	345613.000000	6912.260000	-0.589844	0.109375	-1.121094	0.524771	-0.171560	0.447706	3.768921	-1.541138	-2.685547
C:\Users\cware\Desktop\Steller20November\TagTesting20Nov2013\M16.DSG	11-1-2013	16:30:22	345614.000000	6912.280000	-0.574219	0.136719	-1.125000	0.525688	-0.168807	0.448624	-1.922607	7.537842	-2.059937
C:\Users\cware\Desktop\Steller20November\TagTesting20Nov2013\M16.DSG	11-1-2013	16:30:22	345615.000000	6912.300000	-0.480469	0.132813	-1.136719	0.523853	-0.167890	0.449541	-0.640869	-6.637573	-2.563477
C:\Users\cware\Desktop\Steller20November\TagTesting20Nov2013\M16.DSG	11-1-2013	16:30:22	345616.000000	6912.320000	-0.511719	0.109375	-1.097656	0.525688	-0.166972	0.448624	-7.919312	-5.737305	1.953125
C:\Users\cware\Desktop\Steller20November\TagTesting20Nov2013\M16.DSG	11-1-2013	16:30:22	345617.000000	6912.340000	-0.515625	0.113281	-1.082031	0.526606	-0.166055	0.449541	-15.151978	2.593994	1.632690
C:\Users\cware\Desktop\Steller20November\TagTesting20Nov2013\M16.DSG	11-1-2013	16:30:22	345618.000000	6912.360000	-0.511719	0.156250	-1.089844	0.526606	-0.166972	0.447706	-22.445679	-8.575439	-3.707886
C:\Users\cware\Desktop\Steller20November\TagTesting20Nov2013\M16.DSG	11-1-2013	16:30:22	345619.000000	6912.380000	-0.597656	0.136719	-1.058594	0.527523	-0.169725	0.446789	-16.891479	-6.271362	-4.440308
C:\Users\cware\Desktop\Steller20November\TagTesting20Nov2013\M16.DSG	11-1-2013	16:30:22	345620.000000	6912.400000	-0.664063	0.125000	-1.046875	0.525688	-0.170642	0.446789	-13.061523	14.266968	-3.921509
C:\Users\cware\Desktop\Steller20November\TagTesting20Nov2013\M16.DSG	11-1-2013	16:30:22	345621.000000	6912.420000	-0.621094	0.117188	-1.003906	0.524771	-0.172477	0.447706	-12.420654	30.853271	-4.409790
C:\Users\cware\Desktop\Steller20November\TagTesting20Nov2013\M16.DSG	11-1-2013	16:30:22	345622.000000	6912.440000	-0.496094	0.117188	-1.007813	0.520183	-0.173394	0.452294	-11.062622	31.265259	-6.484985
C:\Users\cware\Desktop\Steller20November\TagTesting20Nov2013\M16.DSG	11-1-2013	16:30:22	345623.000000	6912.460000	-0.386719	0.128906	-1.011719	0.516514	-0.174312	0.455046	-8.636475	18.432617	-7.431030
C:\Users\cware\Desktop\Steller20November\TagTesting20Nov2013\M16.DSG	11-1-2013	16:30:22	345624.000000	6912.480000	-0.343750	0.152344	-1.062500	0.512844	-0.176147	0.458716	-6.881714	12.969971	-7.446289
C:\Users\cware\Desktop\Steller20November\TagTesting20Nov2013\M16.DSG	11-1-2013	16:30:22	345625.000000	6912.500000	-0.320313	0.203125	-1.089844	0.510092	-0.175229	0.459633	-1.739502	22.323608	-8.270264
C:\Users\cware\Desktop\Steller20November\TagTesting20Nov2013\M16.DSG	11-1-2013	16:30:22	345626.000000	6912.520000	-0.265625	0.253906	-1.113281	0.505505	-0.177064	0.464220	8.270264	16.830444	-12.512207
C:\Users\cware\Desktop\Steller20November\TagTesting20Nov2013\M16.DSG	11-1-2013	16:30:22	345627.000000	6912.540000	-0.285156	0.269531	-1.140625	0.503670	-0.175229	0.466972	16.555786	26.657104	-14.328003
C:\Users\cware\Desktop\Steller20November\TagTesting20Nov2013\M16.DSG	11-1-2013	16:30:22	345628.000000	6912.560000	-0.210938	0.296875	-1.179688	0.497248	-0.172477	0.475229	22.018433	29.846191	-17.105103
C:\Users\cware\Desktop\Steller20November\TagTesting20Nov2013\M16.DSG	11-1-2013	16:30:22	345629.000000	6912.580000	-0.191406	0.273438	-1.191406	0.492661	-0.170642	0.478899	22.048950	23.437500	-19.592285
C:\Users\cware\Desktop\Steller20November\TagTesting20Nov2013\M16.DSG	11-1-2013	16:30:22	345630.000000	6912.600000	-0.218750	0.257813	-1.210938	0.484404	-0.166972	0.486239	25.650024	31.906128	-20.202637
C:\Users\cware\Desktop\Steller20November\TagTesting20Nov2013\M16.DSG	11-1-2013	16:30:22	345631.000000	6912.620000	-0.167969	0.199219	-1.210938	0.480734	-0.166055	0.490826	20.660400	37.002563	-21.209717
C:\Users\cware\Desktop\Steller20November\TagTesting20Nov2013\M16.DSG	11-1-2013	16:30:22	345632.000000	6912.640000	-0.226563	0.156250	-1.218750	0.475229	-0.164220	0.495413	16.845703	42.175293	-23.956299
C:\Users\cware\Desktop\Steller20November\TagTesting20Nov2013\M16.DSG	11-1-2013	16:30:22	345633.000000	6912.660000	-0.179688	0.140625	-1.191406	0.465138	-0.163303	0.504587	14.968872	46.432495	-22.018433
C:\Users\cware\Desktop\Steller20November\TagTesting20Nov2013\M16.DSG	11-1-2013	16:30:22	345634.000000	6912.680000	-0.218750	0.121094	-1.175781	0.458716	-0.163303	0.508257	12.039185	46.615601	-21.057129
C:\Users\cware\Desktop\Steller20November\TagTesting20Nov2013\M16.DSG	11-1-2013	16:30:22	345635.000000	6912.700000	-0.132813	0.148438	-1.164063	0.446789	-0.161468	0.515596	8.483887	38.299561	-21.057129
C:\Users\cware\Desktop\Steller20November\TagTesting20Nov2013\M16.DSG	11-1-2013	16:30:22	345636.000000	6912.720000	-0.167969	0.109375	-1.152344	0.442202	-0.162385	0.519266	-0.320435	31.204224	-16.448975
C:\Users\cware\Desktop\Steller20November\TagTesting20Nov2013\M16.DSG	11-1-2013	16:30:22	345637.000000	6912.740000	-0.167969	0.097656	-1.132813	0.433945	-0.163303	0.522936	-2.166748	33.599854	-12.207031
C:\Users\cware\Desktop\Steller20November\TagTesting20Nov2013\M16.DSG	11-1-2013	16:30:22	345638.000000	6912.760000	-0.144531	0.066406	-1.140625	0.429358	-0.164220	0.525688	-10.177612	25.527954	-11.779785
C:\Users\cware\Desktop\Steller20November\TagTesting20Nov2013\M16.DSG	11-1-2013	16:30:22	345639.000000	6912.780000	-0.144531	0.066406	-1.140625	0.423853	-0.166055	0.527523	-17.044067	18.753052	-11.520386
C:\Users\cware\Desktop\Steller20November\TagTesting20Nov2013\M16.DSG	11-1-2013	16:30:22	345640.000000	6912.800000	-0.121094	0.085938	-1.070313	0.420183	-0.167890	0.528440	-20.248413	9.002686	-11.718750
C:\Users\cware\Desktop\Steller20November\TagTesting20Nov2013\M16.DSG	11-1-2013	16:30:22	345641.000000	6912.820000	-0.144531	0.117188	-1.121094	0.417431	-0.172477	0.526606	-21.011353	4.989624	-15.182495
C:\Users\cware\Desktop\Steller20November\TagTesting20Nov2013\M16.DSG	11-1-2013	16:30:22	345642.000000	6912.840000	-0.148438	0.074219	-1.117188	0.415596	-0.175229	0.524771	-23.300171	-4.791260	-12.786865
C:\Users\cware\Desktop\Steller20November\TagTesting20Nov2013\M16.DSG	11-1-2013	16:30:22	345643.000000	6912.860000	-0.230469	0.085938	-1.109375	0.415596	-0.179817	0.522936	-21.667480	1.861572	-14.465332
C:\Users\cware\Desktop\Steller20November\TagTesting20Nov2013\M16.DSG	11-1-2013	16:30:22	345644.000000	6912.880000	-0.226563	0.132813	-1.128906	0.414679	-0.182569	0.522018	-23.727417	1.968384	-12.756348
C:\Users\cware\Desktop\Steller20November\TagTesting20Nov2013\M16.DSG	11-1-2013	16:30:22	345645.000000	6912.900000	-0.210938	0.156250	-1.105469	0.413761	-0.187156	0.521101	-21.286011	-3.524780	-11.840820
C:\Users\cware\Desktop\Steller20November\TagTesting20Nov2013\M16.DSG	11-1-2013	16:30:22	345646.000000	6912.920000	-0.289063	0.187500	-1.121094	0.411927	-0.188073	0.519266	-20.477295	-1.556396	-11.749268
C:\Users\cware\Desktop\Steller20November\TagTesting20Nov2013\M16.DSG	11-1-2013	16:30:22	345647.000000	6912.940000	-0.265625	0.140625	-1.105469	0.411927	-0.190826	0.517431	-22.811890	0.579834	-13.259888
C:\Users\cware\Desktop\Steller20November\TagTesting20Nov2013\M16.DSG	11-1-2013	16:30:22	345648.000000	6912.960000	-0.253906	0.156250	-1.101563	0.410092	-0.194495	0.516514	-21.560669	-2.426147	-13.580322
C:\Users\cware\Desktop\Steller20November\TagTesting20Nov2013\M16.DSG	11-1-2013	16:30:22	345649.000000	6912.980000	-0.250000	0.160156	-1.113281	0.409174	-0.199083	0.516514	-21.041870	0.305176	-15.396118
C:\Users\cware\Desktop\Steller20November\TagTesting20Nov2013\M16.DSG	11-1-2013	16:30:22	345650.000000	6913.000000	-0.238281	0.148438	-1.144531	0.408257	-0.200917	0.513761	-19.515991	-3.921509	-12.832642
C:\Users\cware\Desktop\Steller20November\TagTesting20Nov2013\M16.DSG	11-1-2013	16:30:22	345651.000000	6913.020000	-0.277344	0.128906	-1.121094	0.408257	-0.202752	0.512844	-19.348145	8.285522	-12.786865
C:\Users\cware\Desktop\Steller20November\TagTesting20Nov2013\M16.DSG	11-1-2013	16:30:22	345652.000000	6913.040000	-0.222656	0.140625	-1.066406	0.405505	-0.206422	0.512844	-18.447876	-6.805420	-15.258789
C:\Users\cware\Desktop\Steller20November\TagTesting20Nov2013\M16.DSG	11-1-2013	16:30:22	345653.000000	6913.060000	-0.269531	0.121094	-1.058594	0.404587	-0.208257	0.511009	-17.791748	-16.143799	-17.456055
C:\Users\cware\Desktop\Steller20November\TagTesting20Nov2013\M16.DSG	11-1-2013	16:30:22	345654.000000	6913.080000	-0.343750	0.171875	-1.082031	0.404587	-0.211009	0.509174	-16.876221	1.602173	-16.571045
C:\Users\cware\Desktop\Steller20November\TagTesting20Nov2013\M16.DSG	11-1-2013	16:30:22	345655.000000	6913.100000	-0.292969	0.179688	-1.093750	0.403670	-0.213761	0.508257	-14.633179	8.666992	-14.129639
C:\Users\cware\Desktop\Steller20November\TagTesting20Nov2013\M16.DSG	11-1-2013	16:30:22	345656.000000	6913.120000	-0.324219	0.230469	-1.101563	0.400000	-0.216514	0.509174	-17.684937	-0.762939	-14.938354
C:\Users\cware\Desktop\Steller20November\TagTesting20Nov2013\M16.DSG	11-1-2013	16:30:22	345657.000000	6913.140000	-0.312500	0.230469	-1.082031	0.400000	-0.219266	0.508257	-18.814087	14.587402	-12.603760
C:\Users\cware\Desktop\Steller20November\TagTesting20Nov2013\M16.DSG	11-1-2013	16:30:22	345658.000000	6913.160000	-0.296875	0.238281	-1.070313	0.396330	-0.222018	0.508257	-16.708374	6.896973	-12.893677
C:\Users\cware\Desktop\Steller20November\TagTesting20Nov2013\M16.DSG	11-1-2013	16:30:22	345659.000000	6913.180000	-0.265625	0.222656	-1.050781	0.395413	-0.223853	0.507339	-16.677856	1.510620	-12.573242
C:\Users\cware\Desktop\Steller20November\TagTesting20Nov2013\M16.DSG	11-1-2013	16:30:22	345660.000000	6913.200000	-0.269531	0.214844	-1.089844	0.393578	-0.227523	0.505505	-18.417358	5.249023	-13.031006
C:\Users\cware\Desktop\Steller20November\TagTesting20Nov2013\M16.DSG	11-1-2013	16:30:22	345661.000000	6913.220000	-0.296875	0.199219	-1.082031	0.390826	-0.230275	0.504587	-21.499634	7.797241	-12.176514
C:\Users\cware\Desktop\Steller20November\TagTesting20Nov2013\M16.DSG	11-1-2013	16:30:22	345662.000000	6913.240000	-0.273438	0.226563	-1.097656	0.388991	-0.234862	0.504587	-19.317627	14.602661	-12.176514
C:\Users\cware\Desktop\Steller20November\TagTesting20Nov2013\M16.DSG	11-1-2013	16:30:22	345663.000000	6913.260000	-0.265625	0.242188	-1.117188	0.386239	-0.236697	0.503670	-21.179199	-1.327515	-12.680054
C:\Users\cware\Desktop\Steller20November\TagTesting20Nov2013\M16.DSG	11-1-2013	16:30:22	345664.000000	6913.280000	-0.253906	0.246094	-1.109375	0.383486	-0.240367	0.502752	-17.547607	15.655518	-12.130737
C:\Users\cware\Desktop\Steller20November\TagTesting20Nov2013\M16.DSG	11-1-2013	16:30:22	345665.000000	6913.300000	-0.289063	0.250000	-1.117188	0.381651	-0.242202	0.501835	-14.755249	11.505127	-10.848999
C:\Users\cware\Desktop\Steller20November\TagTesting20Nov2013\M16.DSG	11-1-2013	16:30:22	345666.000000	6913.320000	-0.265625	0.246094	-1.101563	0.377982	-0.244037	0.502752	-15.228271	20.675659	-10.345459
C:\Users\cware\Desktop\Steller20November\TagTesting20Nov2013\M16.DSG	11-1-2013	16:30:22	345667.000000	6913.340000	-0.265625	0.246094	-1.101563	0.374312	-0.245872	0.502752	-14.633179	2.471924	-10.925293
C:\Users\cware\Desktop\Steller20November\TagTesting20Nov2013\M16.DSG	11-1-2013	16:30:22	345668.000000	6913.360000	-0.261719	0.242188	-1.085938	0.372477	-0.248624	0.502752	-13.900757	16.128540	-8.316040
C:\Users\cware\Desktop\Steller20November\TagTesting20Nov2013\M16.DSG	11-1-2013	16:30:22	345669.000000	6913.380000	-0.183594	0.273438	-1.082031	0.370642	-0.249541	0.501835	-17.288208	11.840820	-7.949829
C:\Users\cware\Desktop\Steller20November\TagTesting20Nov2013\M16.DSG	11-1-2013	16:30:22	345670.000000	6913.400000	-0.222656	0.238281	-1.082031	0.368807	-0.250459	0.500917	-18.737793	6.729126	-8.041382
C:\Users\cware\Desktop\Steller20November\TagTesting20Nov2013\M16.DSG	11-1-2013	16:30:22	345671.000000	6913.420000	-0.207031	0.261719	-1.089844	0.367890	-0.254128	0.500000	-14.465332	7.049561	-8.300781
C:\Users\cware\Desktop\Steller20November\TagTesting20Nov2013\M16.DSG	11-1-2013	16:30:22	345672.000000	6913.440000	-0.199219	0.246094	-1.078125	0.365138	-0.255963	0.500000	-15.686035	7.919312	-9.429932
C:\Users\cware\Desktop\Steller20November\TagTesting20Nov2013\M16.DSG	11-1-2013	16:30:22	345673.000000	6913.460000	-0.226563	0.277344	-1.113281	0.363303	-0.257798	0.500000	-12.313843	16.128540	-6.546021
C:\Users\cware\Desktop\Steller20November\TagTesting20Nov2013\M16.DSG	11-1-2013	16:30:22	345674.000000	6913.480000	-0.136719	0.253906	-1.066406	0.361468	-0.258716	0.500000	-16.647339	-4.898071	-9.750366
C:\Users\cware\Desktop\Steller20November\TagTesting20Nov2013\M16.DSG	11-1-2013	16:30:22	345675.000000	6913.500000	-0.210938	0.253906	-1.093750	0.360550	-0.259633	0.498165	-16.418457	4.928589	-8.575439
C:\Users\cware\Desktop\Steller20November\TagTesting20Nov2013\M16.DSG	11-1-2013	16:30:22	345676.000000	6913.520000	-0.207031	0.277344	-1.113281	0.359633	-0.261468	0.497248	-14.877319	5.096436	-9.033203
C:\Users\cware\Desktop\Steller20November\TagTesting20Nov2013\M16.DSG	11-1-2013	16:30:22	345677.000000	6913.540000	-0.207031	0.269531	-1.105469	0.357798	-0.264220	0.497248	-17.227173	4.058838	-6.271362
C:\Users\cware\Desktop\Steller20November\TagTesting20Nov2013\M16.DSG	11-1-2013	16:30:22	345678.000000	6913.560000	-0.222656	0.269531	-1.085938	0.355963	-0.266055	0.497248	-16.357422	12.481689	-7.583618
C:\Users\cware\Desktop\Steller20November\TagTesting20Nov2013\M16.DSG	11-1-2013	16:30:22	345679.000000	6913.580000	-0.183594	0.285156	-1.089844	0.354128	-0.267890	0.495413	-16.372681	6.973267	-6.713867
C:\Users\cware\Desktop\Steller20November\TagTesting20Nov2013\M16.DSG	11-1-2013	16:30:22	345680.000000	6913.600000	-0.160156	0.277344	-1.074219	0.352294	-0.268807	0.495413	-19.104004	2.929688	-5.493164
C:\Users\cware\Desktop\Steller20November\TagTesting20Nov2013\M16.DSG	11-1-2013	16:30:22	345681.000000	6913.620000	-0.203125	0.308594	-1.093750	0.352294	-0.273394	0.493578	-17.211914	8.529663	-5.523682
C:\Users\cware\Desktop\Steller20November\TagTesting20Nov2013\M16.DSG	11-1-2013	16:30:22	345682.000000	6913.640000	-0.152344	0.335938	-1.082031	0.349541	-0.274312	0.492661	-16.662598	3.051758	-8.758545
C:\Users\cware\Desktop\Steller20November\TagTesting20Nov2013\M16.DSG	11-1-2013	16:30:22	345683.000000	6913.660000	-0.167969	0.316406	-1.097656	0.348624	-0.277064	0.492661	-16.281128	4.333496	-8.010864
C:\Users\cware\Desktop\Steller20November\TagTesting20Nov2013\M16.DSG	11-1-2013	16:30:22	345684.000000	6913.680000	-0.187500	0.308594	-1.097656	0.347706	-0.277064	0.490826	-13.214111	8.544922	-6.256104
C:\Users\cware\Desktop\Steller20November\TagTesting20Nov2013\M16.DSG	11-1-2013	16:30:22	345685.000000	6913.700000	-0.164063	0.316406	-1.089844	0.346789	-0.278899	0.490826	-14.160156	0.976563	-5.752563
C:\Users\cware\Desktop\Steller20November\TagTesting20Nov2013\M16.DSG	11-1-2013	16:30:22	345686.000000	6913.720000	-0.175781	0.308594	-1.101563	0.345872	-0.282569	0.488073	-13.305664	7.598877	-6.332397
C:\Users\cware\Desktop\Steller20November\TagTesting20Nov2013\M16.DSG	11-1-2013	16:30:22	345687.000000	6913.740000	-0.144531	0.312500	-1.070313	0.344037	-0.281651	0.488991	-14.343262	-0.747681	-7.644653
C:\Users\cware\Desktop\Steller20November\TagTesting20Nov2013\M16.DSG	11-1-2013	16:30:22	345688.000000	6913.760000	-0.171875	0.308594	-1.089844	0.344037	-0.283486	0.487156	-15.335083	-0.244141	-7.888794
C:\Users\cware\Desktop\Steller20November\TagTesting20Nov2013\M16.DSG	11-1-2013	16:30:22	345689.000000	6913.780000	-0.187500	0.351563	-1.085938	0.343119	-0.283486	0.488073	-11.505127	8.071899	-7.202148
C:\Users\cware\Desktop\Steller20November\TagTesting20Nov2013\M16.DSG	11-1-2013	16:30:22	345690.000000	6913.800000	-0.160156	0.332031	-1.082031	0.341284	-0.286239	0.485321	-12.420654	2.014160	-7.125854
C:\Users\cware\Desktop\Steller20November\TagTesting20Nov2013\M16.DSG	11-1-2013	16:30:22	345691.000000	6913.820000	-0.187500	0.343750	-1.105469	0.340367	-0.287156	0.486239	-12.100220	13.824463	-6.286621
C:\Users\cware\Desktop\Steller20November\TagTesting20Nov2013\M16.DSG	11-1-2013	16:30:22	345692.000000	6913.840000	-0.148438	0.320313	-1.078125	0.338532	-0.288991	0.485321	-15.228271	2.227783	-6.668091
C:\Users\cware\Desktop\Steller20November\TagTesting20Nov2013\M16.DSG	11-1-2013	16:30:22	345693.000000	6913.860000	-0.121094	0.320313	-1.082031	0.337615	-0.290826	0.484404	-13.442993	4.318237	-4.760742
C:\Users\cware\Desktop\Steller20November\TagTesting20Nov2013\M16.DSG	11-1-2013	16:30:22	345694.000000	6913.880000	-0.152344	0.339844	-1.089844	0.336697	-0.291743	0.483486	-13.595581	2.288818	-6.454468
C:\Users\cware\Desktop\Steller20November\TagTesting20Nov2013\M16.DSG	11-1-2013	16:30:22	345695.000000	6913.900000	-0.140625	0.335938	-1.089844	0.335780	-0.292661	0.482569	-12.680054	3.219604	-5.798340
C:\Users\cware\Desktop\Steller20November\TagTesting20Nov2013\M16.DSG	11-1-2013	16:30:22	345696.000000	6913.920000	-0.164063	0.339844	-1.113281	0.334862	-0.294495	0.482569	-9.628296	7.446289	-4.837036
C:\Users\cware\Desktop\Steller20November\TagTesting20Nov2013\M16.DSG	11-1-2013	16:30:22	345697.000000	6913.940000	-0.113281	0.328125	-1.074219	0.333945	-0.294495	0.482569	-10.238647	3.707886	-4.776001
C:\Users\cware\Desktop\Steller20November\TagTesting20Nov2013\M16.DSG	11-1-2013	16:30:22	345698.000000	6913.960000	-0.132813	0.332031	-1.078125	0.332110	-0.296330	0.482569	-11.001587	0.823975	-5.065918
C:\Users\cware\Desktop\Steller20November\TagTesting20Nov2013\M16.DSG	11-1-2013	16:30:22	345699.000000	6913.980000	-0.156250	0.328125	-1.082031	0.332110	-0.297248	0.481651	-10.955811	2.944946	-4.730225
C:\Users\cware\Desktop\Steller20November\TagTesting20Nov2013\M16.DSG	11-1-2013	16:30:22	345700.000000	6914.000000	-0.125000	0.343750	-1.085938	0.331193	-0.297248	0.480734	-13.519287	3.952026	-3.753662
C:\Users\cware\Desktop\Steller20November\TagTesting20Nov2013\M16.DSG	11-1-2013	16:30:22	345701.000000	6914.020000	-0.152344	0.359375	-1.082031	0.330275	-0.298165	0.480734	-14.038086	2.624512	-3.814697
C:\Users\cware\Desktop\Steller20November\TagTesting20Nov2013\M16.DSG	11-1-2013	16:30:22	345702.000000	6914.040000	-0.148438	0.363281	-1.097656	0.330275	-0.300000	0.478899	-15.930176	5.691528	-4.669189
C:\Users\cware\Desktop\Steller20November\TagTesting20Nov2013\M16.DSG	11-1-2013	16:30:22	345703.000000	6914.060000	-0.164063	0.347656	-1.089844	0.328440	-0.300917	0.477982	-15.579224	7.339478	-3.540039
C:\Users\cware\Desktop\Steller20November\TagTesting20Nov2013\M16.DSG	11-1-2013	16:30:22	345704.000000	6914.080000	-0.109375	0.375000	-1.074219	0.327523	-0.303670	0.477064	-12.924194	3.921509	-3.479004
C:\Users\cware\Desktop\Steller20November\TagTesting20Nov2013\M16.DSG	11-1-2013	16:30:22	345705.000000	6914.100000	-0.136719	0.355469	-1.082031	0.325688	-0.303670	0.477982	-15.121460	6.607056	-4.272461
C:\Users\cware\Desktop\Steller20November\TagTesting20Nov2013\M16.DSG	11-1-2013	16:30:22	345706.000000	6914.120000	-0.101563	0.371094	-1.062500	0.326606	-0.305505	0.477064	-12.130737	1.327515	-4.394531
C:\Users\cware\Desktop\Steller20November\TagTesting20Nov2013\M16.DSG	11-1-2013	16:30:22	345707.000000	6914.140000	-0.128906	0.386719	-1.089844	0.325688	-0.307339	0.476147	-13.381958	2.960205	-5.142212
C:\Users\cware\Desktop\Steller20November\TagTesting20Nov2013\M16.DSG	11-1-2013	16:30:22	345708.000000	6914.160000	-0.132813	0.375000	-1.097656	0.325688	-0.307339	0.476147	-14.389038	5.081177	-5.355835
C:\Users\cware\Desktop\Steller20November\TagTesting20Nov2013\M16.DSG	11-1-2013	16:30:22	345709.000000	6914.180000	-0.089844	0.386719	-1.078125	0.323853	-0.309174	0.474312	-13.031006	3.997803	-4.776001
C:\Users\cware\Desktop\Steller20November\TagTesting20Nov2013\M16.DSG	11-1-2013	16:30:22	345710.000000	6914.200000	-0.121094	0.367188	-1.062500	0.321101	-0.310092	0.473394	-13.854980	-1.571655	-4.791260
C:\Users\cware\Desktop\Steller20November\TagTesting20Nov2013\M16.DSG	11-1-2013	16:30:22	345711.000000	6914.220000	-0.101563	0.371094	-1.066406	0.322018	-0.311927	0.472477	-13.290405	4.943848	-4.531860
C:\Users\cware\Desktop\Steller20November\TagTesting20Nov2013\M16.DSG	11-1-2013	16:30:22	345712.000000	6914.240000	-0.105469	0.386719	-1.070313	0.321101	-0.311927	0.471560	-13.381958	3.051758	-4.241943
C:\Users\cware\Desktop\Steller20November\TagTesting20Nov2013\M16.DSG	11-1-2013	16:30:22	345713.000000	6914.260000	-0.101563	0.375000	-1.062500	0.321101	-0.313761	0.470642	-13.229370	5.874634	-3.631592
C:\Users\cware\Desktop\Steller20November\TagTesting20Nov2013\M16.DSG	11-1-2013	16:30:22	345714.000000	6914.280000	-0.082031	0.394531	-1.066406	0.320183	-0.314679	0.470642	-13.290405	4.837036	-5.172729
C:\Users\cware\Desktop\Steller20November\TagTesting20Nov2013\M16.DSG	11-1-2013	16:30:22	345715.000000	6914.300000	-0.085938	0.382813	-1.058594	0.318349	-0.316514	0.467890	-15.182495	-0.869751	-5.249023
C:\Users\cware\Desktop\Steller20November\TagTesting20Nov2013\M16.DSG	11-1-2013	16:30:22	345716.000000	6914.320000	-0.109375	0.386719	-1.078125	0.319266	-0.318349	0.467890	-15.472412	3.204346	-5.035400
C:\Users\cware\Desktop\Steller20November\TagTesting20Nov2013\M16.DSG	11-1-2013	16:30:22	345717.000000	6914.340000	-0.105469	0.398438	-1.085938	0.317431	-0.319266	0.465138	-15.960693	5.355835	-4.486084
C:\Users\cware\Desktop\Steller20November\TagTesting20Nov2013\M16.DSG	11-1-2013	16:30:22	345718.000000	6914.360000	-0.128906	0.386719	-1.070313	0.317431	-0.321101	0.466055	-17.211914	5.889893	-4.501343
C:\Users\cware\Desktop\Steller20November\TagTesting20Nov2013\M16.DSG	11-1-2013	16:30:22	345719.000000	6914.380000	-0.113281	0.402344	-1.070313	0.316514	-0.322936	0.464220	-16.448975	3.936768	-4.470825
C:\Users\cware\Desktop\Steller20November\TagTesting20Nov2013\M16.DSG	11-1-2013	16:30:22	345720.000000	6914.400000	-0.078125	0.398438	-1.058594	0.315596	-0.323853	0.463303	-16.448975	3.677368	-4.684448
C:\Users\cware\Desktop\Steller20November\TagTesting20Nov2013\M16.DSG	11-1-2013	16:30:22	345721.000000	6914.420000	-0.078125	0.398438	-1.058594	0.313761	-0.326606	0.461468	-16.952515	1.770020	-4.486084
C:\Users\cware\Desktop\Steller20November\TagTesting20Nov2013\M16.DSG	11-1-2013	16:30:22	345722.000000	6914.440000	-0.097656	0.417969	-1.066406	0.313761	-0.327523	0.460550	-17.669678	3.829956	-4.058838
C:\Users\cware\Desktop\Steller20November\TagTesting20Nov2013\M16.DSG	11-1-2013	16:30:22	345723.000000	6914.460000	-0.085938	0.417969	-1.062500	0.313761	-0.327523	0.458716	-16.723633	2.410889	-4.211426
C:\Users\cware\Desktop\Steller20November\TagTesting20Nov2013\M16.DSG	11-1-2013	16:30:22	345724.000000	6914.480000	-0.089844	0.398438	-1.070313	0.311927	-0.329358	0.457798	-16.906738	5.783081	-4.257202
C:\Users\cware\Desktop\Steller20November\TagTesting20Nov2013\M16.DSG	11-1-2013	16:30:22	345725.000000	6914.500000	-0.085938	0.417969	-1.058594	0.311009	-0.332110	0.455963	-18.661499	2.624512	-4.089355
C:\Users\cware\Desktop\Steller20November\TagTesting20Nov2013\M16.DSG	11-1-2013	16:30:22	345726.000000	6914.520000	-0.101563	0.421875	-1.050781	0.309174	-0.333945	0.455046	-16.952515	4.867554	-4.470825
C:\Users\cware\Desktop\Steller20November\TagTesting20Nov2013\M16.DSG	11-1-2013	16:30:22	345727.000000	6914.540000	-0.082031	0.445313	-1.058594	0.310092	-0.334862	0.454128	-17.578125	4.547119	-5.187988
C:\Users\cware\Desktop\Steller20November\TagTesting20Nov2013\M16.DSG	11-1-2013	16:30:22	345728.000000	6914.560000	-0.082031	0.441406	-1.046875	0.308257	-0.336697	0.451376	-17.395020	8.819580	-3.753662
C:\Users\cware\Desktop\Steller20November\TagTesting20Nov2013\M16.DSG	11-1-2013	16:30:22	345729.000000	6914.580000	-0.050781	0.441406	-1.050781	0.308257	-0.338532	0.451376	-16.403198	6.134033	-2.258301
C:\Users\cware\Desktop\Steller20November\TagTesting20Nov2013\M16.DSG	11-1-2013	16:30:22	345730.000000	6914.600000	-0.050781	0.433594	-1.035156	0.306422	-0.341284	0.448624	-18.615723	3.921509	-2.304077
C:\Users\cware\Desktop\Steller20November\TagTesting20Nov2013\M16.DSG	11-1-2013	16:30:22	345731.000000	6914.620000	-0.046875	0.445313	-1.042969	0.306422	-0.341284	0.448624	-19.088745	3.967285	-1.876831
C:\Users\cware\Desktop\Steller20November\TagTesting20Nov2013\M16.DSG	11-1-2013	16:30:22	345732.000000	6914.640000	-0.046875	0.464844	-1.046875	0.306422	-0.344037	0.444954	-19.363403	-0.213623	-2.716064
C:\Users\cware\Desktop\Steller20November\TagTesting20Nov2013\M16.DSG	11-1-2013	16:30:22	345733.000000	6914.660000	-0.082031	0.449219	-1.039063	0.305505	-0.344037	0.444954	-19.058228	8.300781	-2.639771
C:\Users\cware\Desktop\Steller20November\TagTesting20Nov2013\M16.DSG	11-1-2013	16:30:22	345734.000000	6914.680000	-0.062500	0.457031	-1.023438	0.304587	-0.347706	0.442202	-16.250610	2.212524	-4.608154
C:\Users\cware\Desktop\Steller20November\TagTesting20Nov2013\M16.DSG	11-1-2013	16:30:22	345735.000000	6914.700000	-0.070313	0.460938	-1.046875	0.303670	-0.349541	0.441284	-17.608643	5.767822	-4.577637
C:\Users\cware\Desktop\Steller20November\TagTesting20Nov2013\M16.DSG	11-1-2013	16:30:22	345736.000000	6914.720000	-0.062500	0.441406	-1.042969	0.302752	-0.351376	0.439450	-17.883301	2.746582	-4.394531
C:\Users\cware\Desktop\Steller20November\TagTesting20Nov2013\M16.DSG	11-1-2013	16:30:22	345737.000000	6914.740000	-0.054688	0.464844	-1.039063	0.302752	-0.352294	0.437615	-19.561768	0.991821	-4.028320
C:\Users\cware\Desktop\Steller20November\TagTesting20Nov2013\M16.DSG	11-1-2013	16:30:22	345738.000000	6914.760000	-0.074219	0.457031	-1.039063	0.301835	-0.354128	0.435780	-20.431519	5.081177	-3.173828
C:\Users\cware\Desktop\Steller20November\TagTesting20Nov2013\M16.DSG	11-1-2013	16:30:22	345739.000000	6914.780000	-0.042969	0.488281	-1.042969	0.300917	-0.355046	0.434862	-20.034790	2.990723	-3.143311
C:\Users\cware\Desktop\Steller20November\TagTesting20Nov2013\M16.DSG	11-1-2013	16:30:22	345740.000000	6914.800000	-0.054688	0.488281	-1.039063	0.300917	-0.357798	0.430275	-19.439697	3.585815	-3.692627
C:\Users\cware\Desktop\Steller20November\TagTesting20Nov2013\M16.DSG	11-1-2013	16:30:22	345741.000000	6914.820000	-0.074219	0.492188	-1.031250	0.300000	-0.359633	0.429358	-18.325806	2.838135	-3.814697
C:\Users\cware\Desktop\Steller20November\TagTesting20Nov2013\M16.DSG	11-1-2013	16:30:22	345742.000000	6914.840000	-0.050781	0.484375	-1.027344	0.299083	-0.360550	0.427523	-18.356323	3.585815	-4.364014
C:\Users\cware\Desktop\Steller20November\TagTesting20Nov2013\M16.DSG	11-1-2013	16:30:22	345743.000000	6914.860000	-0.058594	0.496094	-1.023438	0.298165	-0.363303	0.426606	-17.150879	6.851196	-3.692627
C:\Users\cware\Desktop\Steller20November\TagTesting20Nov2013\M16.DSG	11-1-2013	16:30:22	345744.000000	6914.880000	-0.035156	0.488281	-1.011719	0.298165	-0.365138	0.424771	-19.439697	-2.197266	-3.997803
C:\Users\cware\Desktop\Steller20November\TagTesting20Nov2013\M16.DSG	11-1-2013	16:30:22	345745.000000	6914.900000	-0.046875	0.500000	-1.027344	0.298165	-0.366055	0.422936	-17.227173	5.401611	-2.243042
C:\Users\cware\Desktop\Steller20November\TagTesting20Nov2013\M16.DSG	11-1-2013	16:30:22	345746.000000	6914.920000	-0.042969	0.507813	-1.031250	0.297248	-0.366972	0.422018	-18.371582	3.524780	-2.899170
C:\Users\cware\Desktop\Steller20November\TagTesting20Nov2013\M16.DSG	11-1-2013	16:30:22	345747.000000	6914.940000	-0.039063	0.507813	-1.027344	0.298165	-0.369725	0.420183	-16.525269	3.845215	-3.372192
C:\Users\cware\Desktop\Steller20November\TagTesting20Nov2013\M16.DSG	11-1-2013	16:30:22	345748.000000	6914.960000	-0.039063	0.503906	-1.007813	0.296330	-0.369725	0.417431	-15.335083	2.151489	-4.226685
C:\Users\cware\Desktop\Steller20November\TagTesting20Nov2013\M16.DSG	11-1-2013	16:30:22	345749.000000	6914.980000	-0.039063	0.503906	-1.007813	0.296330	-0.371560	0.416514	-14.846802	3.967285	-3.723145
C:\Users\cware\Desktop\Steller20November\TagTesting20Nov2013\M16.DSG	11-1-2013	16:30:22	345750.000000	6915.000000	-0.011719	0.507813	-1.003906	0.295413	-0.371560	0.415596	-16.387939	0.000000	-4.013062
C:\Users\cware\Desktop\Steller20November\TagTesting20Nov2013\M16.DSG	11-1-2013	16:30:22	345751.000000	6915.020000	-0.042969	0.511719	-1.011719	0.294495	-0.374312	0.412844	-16.403198	0.747681	-3.692627
C:\Users\cware\Desktop\Steller20November\TagTesting20Nov2013\M16.DSG	11-1-2013	16:30:22	345752.000000	6915.040000	-0.027344	0.507813	-1.003906	0.295413	-0.374312	0.412844	-18.539429	2.075195	-2.319336
C:\Users\cware\Desktop\Steller20November\TagTesting20Nov2013\M16.DSG	11-1-2013	16:30:22	345753.000000	6915.060000	-0.035156	0.507813	-0.996094	0.295413	-0.377064	0.410092	-18.661499	3.982544	-1.281738
C:\Users\cware\Desktop\Steller20November\TagTesting20Nov2013\M16.DSG	11-1-2013	16:30:22	345754.000000	6915.080000	-0.042969	0.531250	-1.003906	0.294495	-0.378899	0.411009	-17.700195	4.592896	-1.708984
C:\Users\cware\Desktop\Steller20November\TagTesting20Nov2013\M16.DSG	11-1-2013	16:30:22	345755.000000	6915.100000	-0.031250	0.527344	-1.003906	0.292661	-0.381651	0.406422	-17.791748	2.639771	-1.937866
C:\Users\cware\Desktop\Steller20November\TagTesting20Nov2013\M16.DSG	11-1-2013	16:30:22	345756.000000	6915.120000	-0.039063	0.535156	-0.992188	0.293578	-0.381651	0.403670	-17.562866	4.837036	-2.563477
C:\Users\cware\Desktop\Steller20November\TagTesting20Nov2013\M16.DSG	11-1-2013	16:30:22	345757.000000	6915.140000	-0.023438	0.539063	-0.984375	0.292661	-0.383486	0.402752	-18.386841	-0.717163	-3.585815
C:\Users\cware\Desktop\Steller20November\TagTesting20Nov2013\M16.DSG	11-1-2013	16:30:22	345758.000000	6915.160000	-0.011719	0.535156	-1.011719	0.293578	-0.384404	0.400917	-16.830444	2.349854	-4.013062
C:\Users\cware\Desktop\Steller20November\TagTesting20Nov2013\M16.DSG	11-1-2013	16:30:22	345759.000000	6915.180000	-0.011719	0.535156	-0.992188	0.292661	-0.386239	0.400917	-15.762329	2.990723	-4.470825
C:\Users\cware\Desktop\Steller20November\TagTesting20Nov2013\M16.DSG	11-1-2013	16:30:22	345760.000000	6915.200000	-0.046875	0.542969	-1.019531	0.291743	-0.386239	0.398165	-16.876221	8.804321	-1.632690
C:\Users\cware\Desktop\Steller20November\TagTesting20Nov2013\M16.DSG	11-1-2013	16:30:22	345761.000000	6915.220000	-0.046875	0.523438	-1.023438	0.291743	-0.387156	0.397248	-20.355225	10.421753	-1.785278
C:\Users\cware\Desktop\Steller20November\TagTesting20Nov2013\M16.DSG	11-1-2013	16:30:22	345762.000000	6915.240000	-0.050781	0.531250	-1.011719	0.288991	-0.389908	0.393578	-23.040771	10.650635	-3.311157
C:\Users\cware\Desktop\Steller20November\TagTesting20Nov2013\M16.DSG	11-1-2013	16:30:22	345763.000000	6915.260000	-0.042969	0.542969	-0.984375	0.288991	-0.392661	0.391743	-24.917603	7.888794	-3.311157
C:\Users\cware\Desktop\Steller20November\TagTesting20Nov2013\M16.DSG	11-1-2013	16:30:22	345764.000000	6915.280000	-0.027344	0.546875	-0.988281	0.287156	-0.394495	0.388073	-26.382446	9.109497	-4.074097
C:\Users\cware\Desktop\Steller20November\TagTesting20Nov2013\M16.DSG	11-1-2013	16:30:22	345765.000000	6915.300000	-0.019531	0.558594	-0.996094	0.288073	-0.396330	0.387156	-24.490356	12.298584	-4.058838
C:\Users\cware\Desktop\Steller20November\TagTesting20Nov2013\M16.DSG	11-1-2013	16:30:22	345766.000000	6915.320000	-0.023438	0.562500	-0.976563	0.285321	-0.399083	0.383486	-16.616821	23.223877	-4.364014
C:\Users\cware\Desktop\Steller20November\TagTesting20Nov2013\M16.DSG	11-1-2013	16:30:22	345767.000000	6915.340000	0.031250	0.566406	-0.976563	0.282569	-0.399083	0.383486	-11.627197	33.569336	-8.041382
C:\Users\cware\Desktop\Steller20November\TagTesting20Nov2013\M16.DSG	11-1-2013	16:30:22	345768.000000	6915.360000	0.187500	0.558594	-0.992188	0.277064	-0.400917	0.382569	-27.343750	5.035400	-4.806519
C:\Users\cware\Desktop\Steller20November\TagTesting20Nov2013\M16.DSG	11-1-2013	16:30:22	345769.000000	6915.380000	0.097656	0.554688	-1.050781	0.277064	-0.404587	0.378899	-35.537720	9.338379	-2.151489
C:\Users\cware\Desktop\Steller20November\TagTesting20Nov2013\M16.DSG	11-1-2013	16:30:22	345770.000000	6915.400000	-0.074219	0.519531	-1.144531	0.275229	-0.407339	0.373394	-30.822754	23.803711	-7.324219
C:\Users\cware\Desktop\Steller20November\TagTesting20Nov2013\M16.DSG	11-1-2013	16:30:22	345771.000000	6915.420000	-0.062500	0.445313	-1.000000	0.274312	-0.410092	0.370642	-23.086548	17.166138	-17.593384
C:\Users\cware\Desktop\Steller20November\TagTesting20Nov2013\M16.DSG	11-1-2013	16:30:22	345772.000000	6915.440000	-0.050781	0.402344	-0.906250	0.267890	-0.411927	0.368807	-12.359619	-2.624512	-24.383545
C:\Users\cware\Desktop\Steller20November\TagTesting20Nov2013\M16.DSG	11-1-2013	16:30:22	345773.000000	6915.460000	-0.039063	0.449219	-0.839844	0.266055	-0.412844	0.367890	-11.260986	-12.191772	-29.617310
C:\Users\cware\Desktop\Steller20November\TagTesting20Nov2013\M16.DSG	11-1-2013	16:30:22	345774.000000	6915.480000	-0.066406	0.582031	-0.921875	0.260550	-0.415596	0.366055	-18.829346	-10.299683	-40.374756
C:\Users\cware\Desktop\Steller20November\TagTesting20Nov2013\M16.DSG	11-1-2013	16:30:22	345775.000000	6915.500000	-0.136719	0.707031	-1.031250	0.255963	-0.417431	0.364220	-34.957886	3.890991	-45.837402
C:\Users\cware\Desktop\Steller20November\TagTesting20Nov2013\M16.DSG	11-1-2013	16:30:22	345776.000000	6915.520000	-0.066406	0.757813	-1.128906	0.245872	-0.423853	0.355046	-49.468994	29.296875	-48.873901
C:\Users\cware\Desktop\Steller20November\TagTesting20Nov2013\M16.DSG	11-1-2013	16:30:22	345777.000000	6915.540000	-0.058594	0.761719	-1.121094	0.237615	-0.427523	0.351376	-45.852661	38.024902	-45.989990
C:\Users\cware\Desktop\Steller20November\TagTesting20Nov2013\M16.DSG	11-1-2013	16:30:22	345778.000000	6915.560000	-0.140625	0.832031	-1.078125	0.222936	-0.434862	0.342202	-42.068481	63.049316	-33.676147
C:\Users\cware\Desktop\Steller20November\TagTesting20Nov2013\M16.DSG	11-1-2013	16:30:22	345779.000000	6915.580000	-0.035156	0.875000	-1.000000	0.215596	-0.436697	0.339450	-46.508789	77.178955	-25.177002
C:\Users\cware\Desktop\Steller20November\TagTesting20Nov2013\M16.DSG	11-1-2013	16:30:22	345780.000000	6915.600000	0.121094	0.902344	-0.980469	0.201835	-0.444037	0.328440	-57.861328	65.567017	-20.584106
C:\Users\cware\Desktop\Steller20November\TagTesting20Nov2013\M16.DSG	11-1-2013	16:30:22	345781.000000	6915.620000	0.214844	0.898438	-1.054688	0.196330	-0.447706	0.321101	-60.516357	54.168701	-26.794434
C:\Users\cware\Desktop\Steller20November\TagTesting20Nov2013\M16.DSG	11-1-2013	16:30:22	345782.000000	6915.640000	0.210938	0.890625	-1.109375	0.188991	-0.454128	0.314679	-48.751831	48.034668	-40.374756
C:\Users\cware\Desktop\Steller20November\TagTesting20Nov2013\M16.DSG	11-1-2013	16:30:22	345783.000000	6915.660000	0.171875	0.871094	-1.148438	0.175229	-0.455963	0.303670	-37.826538	59.448242	-50.308228
C:\Users\cware\Desktop\Steller20November\TagTesting20Nov2013\M16.DSG	11-1-2013	16:30:22	345784.000000	6915.680000	0.171875	0.816406	-1.128906	0.166055	-0.456881	0.299083	-30.838013	78.170776	-56.259155
C:\Users\cware\Desktop\Steller20November\TagTesting20Nov2013\M16.DSG	11-1-2013	16:30:22	345785.000000	6915.700000	0.257813	0.812500	-1.070313	0.144037	-0.459633	0.290826	-32.257080	86.090088	-57.144165
C:\Users\cware\Desktop\Steller20November\TagTesting20Nov2013\M16.DSG	11-1-2013	16:30:22	345786.000000	6915.720000	0.378906	0.820313	-0.988281	0.132110	-0.461468	0.286239	-39.001465	84.167480	-57.434082
C:\Users\cware\Desktop\Steller20November\TagTesting20Nov2013\M16.DSG	11-1-2013	16:30:22	345787.000000	6915.740000	0.460938	0.855469	-0.925781	0.111927	-0.463303	0.274312	-44.296265	73.730469	-60.226440
C:\Users\cware\Desktop\Steller20November\TagTesting20Nov2013\M16.DSG	11-1-2013	16:30:22	345788.000000	6915.760000	0.496094	0.867188	-0.894531	0.101835	-0.465138	0.266972	-47.698975	64.926147	-65.826416
C:\Users\cware\Desktop\Steller20November\TagTesting20Nov2013\M16.DSG	11-1-2013	16:30:22	345789.000000	6915.780000	0.511719	0.867188	-0.871094	0.080734	-0.465138	0.252294	-46.951294	59.951782	-70.190430
C:\Users\cware\Desktop\Steller20November\TagTesting20Nov2013\M16.DSG	11-1-2013	16:30:22	345790.000000	6915.800000	0.507813	0.851563	-0.875000	0.069725	-0.465138	0.244954	-48.736572	57.540894	-75.378418
C:\Users\cware\Desktop\Steller20November\TagTesting20Nov2013\M16.DSG	11-1-2013	16:30:22	345791.000000	6915.820000	0.503906	0.847656	-0.898438	0.046789	-0.464220	0.230275	-46.188354	63.690186	-74.951172
C:\Users\cware\Desktop\Steller20November\TagTesting20Nov2013\M16.DSG	11-1-2013	16:30:22	345792.000000	6915.840000	0.468750	0.839844	-0.898438	0.036697	-0.464220	0.222936	-39.611816	75.607300	-71.640015
C:\Users\cware\Desktop\Steller20November\TagTesting20Nov2013\M16.DSG	11-1-2013	16:30:22	345793.000000	6915.860000	0.546875	0.832031	-0.851563	0.015596	-0.460550	0.207339	-31.158447	78.430176	-68.283081
C:\Users\cware\Desktop\Steller20November\TagTesting20Nov2013\M16.DSG	11-1-2013	16:30:22	345794.000000	6915.880000	0.628906	0.820313	-0.777344	0.004587	-0.458716	0.200917	-26.473999	67.687988	-67.077637
C:\Users\cware\Desktop\Steller20November\TagTesting20Nov2013\M16.DSG	11-1-2013	16:30:22	345795.000000	6915.900000	0.652344	0.824219	-0.746094	-0.005505	-0.453211	0.188073	-23.269653	62.530518	-65.536499
C:\Users\cware\Desktop\Steller20November\TagTesting20Nov2013\M16.DSG	11-1-2013	16:30:22	345796.000000	6915.920000	0.687500	0.824219	-0.726563	-0.022936	-0.450459	0.182569	-23.681641	61.325073	-66.055298
C:\Users\cware\Desktop\Steller20November\TagTesting20Nov2013\M16.DSG	11-1-2013	16:30:22	345797.000000	6915.940000	0.699219	0.792969	-0.691406	-0.033028	-0.448624	0.177064	-25.970459	64.224243	-66.024780
C:\Users\cware\Desktop\Steller20November\TagTesting20Nov2013\M16.DSG	11-1-2013	16:30:22	345798.000000	6915.960000	0.687500	0.800781	-0.675781	-0.049541	-0.442202	0.163303	-28.305054	62.301636	-65.856934
C:\Users\cware\Desktop\Steller20November\TagTesting20Nov2013\M16.DSG	11-1-2013	16:30:22	345799.000000	6915.980000	0.683594	0.785156	-0.687500	-0.059633	-0.440367	0.155963	-30.746460	67.352295	-65.444946
C:\Users\cware\Desktop\Steller20November\TagTesting20Nov2013\M16.DSG	11-1-2013	16:30:22	345800.000000	6916.000000	0.722656	0.738281	-0.636719	-0.076147	-0.432110	0.140367	-30.502319	70.587158	-62.683105
C:\Users\cware\Desktop\Steller20November\TagTesting20Nov2013\M16.DSG	11-1-2013	16:30:22	345801.000000	6916.020000	0.703125	0.710938	-0.628906	-0.082569	-0.429358	0.132110	-30.197144	62.683105	-61.416626
C:\Users\cware\Desktop\Steller20November\TagTesting20Nov2013\M16.DSG	11-1-2013	16:30:22	345802.000000	6916.040000	0.769531	0.664063	-0.542969	-0.098165	-0.421101	0.116514	-32.623291	73.348999	-57.312012
C:\Users\cware\Desktop\Steller20November\TagTesting20Nov2013\M16.DSG	11-1-2013	16:30:22	345803.000000	6916.060000	0.769531	0.664063	-0.542969	-0.105505	-0.419266	0.107339	-38.070679	65.933228	-55.831909
C:\Users\cware\Desktop\Steller20November\TagTesting20Nov2013\M16.DSG	11-1-2013	16:30:22	345804.000000	6916.080000	0.808594	0.617188	-0.519531	-0.115596	-0.411009	0.090826	-35.903931	64.743042	-52.566528
C:\Users\cware\Desktop\Steller20November\TagTesting20Nov2013\M16.DSG	11-1-2013	16:30:22	345805.000000	6916.100000	0.847656	0.593750	-0.445313	-0.122936	-0.407339	0.081651	-43.136597	69.412231	-52.124023
C:\Users\cware\Desktop\Steller20November\TagTesting20Nov2013\M16.DSG	11-1-2013	16:30:22	345806.000000	6916.120000	0.851563	0.582031	-0.433594	-0.133945	-0.400000	0.062385	-43.487549	50.384521	-50.811768
C:\Users\cware\Desktop\Steller20November\TagTesting20Nov2013\M16.DSG	11-1-2013	16:30:22	345807.000000	6916.140000	0.839844	0.562500	-0.390625	-0.137615	-0.400917	0.054128	-43.319702	66.619873	-50.750732
C:\Users\cware\Desktop\Steller20November\TagTesting20Nov2013\M16.DSG	11-1-2013	16:30:22	345808.000000	6916.160000	0.941406	0.574219	-0.347656	-0.147706	-0.388073	0.034862	-43.441772	36.544800	-51.834106
C:\Users\cware\Desktop\Steller20November\TagTesting20Nov2013\M16.DSG	11-1-2013	16:30:22	345809.000000	6916.180000	0.835938	0.570313	-0.351563	-0.152294	-0.383486	0.026606	-39.123535	46.066284	-47.836304
C:\Users\cware\Desktop\Steller20November\TagTesting20Nov2013\M16.DSG	11-1-2013	16:30:22	345810.000000	6916.200000	0.890625	0.558594	-0.339844	-0.160550	-0.375229	0.010092	-41.625977	44.631958	-42.709351
C:\Users\cware\Desktop\Steller20November\TagTesting20Nov2013\M16.DSG	11-1-2013	16:30:22	345811.000000	6916.220000	0.890625	0.562500	-0.316406	-0.162385	-0.370642	0.003670	-42.892456	42.892456	-42.465210
C:\Users\cware\Desktop\Steller20November\TagTesting20Nov2013\M16.DSG	11-1-2013	16:30:22	345812.000000	6916.240000	0.875000	0.535156	-0.289063	-0.168807	-0.362385	-0.012844	-42.327881	43.655396	-41.641235
C:\Users\cware\Desktop\Steller20November\TagTesting20Nov2013\M16.DSG	11-1-2013	16:30:22	345813.000000	6916.260000	0.878906	0.535156	-0.261719	-0.171560	-0.357798	-0.021101	-42.068481	52.276611	-42.877197
C:\Users\cware\Desktop\Steller20November\TagTesting20Nov2013\M16.DSG	11-1-2013	16:30:22	345814.000000	6916.280000	0.937500	0.488281	-0.203125	-0.177064	-0.348624	-0.038532	-40.557861	33.340454	-40.267944
C:\Users\cware\Desktop\Steller20November\TagTesting20Nov2013\M16.DSG	11-1-2013	16:30:22	345815.000000	6916.300000	0.871094	0.476563	-0.195313	-0.178899	-0.344037	-0.044037	-33.767700	35.827637	-36.041260
C:\Users\cware\Desktop\Steller20November\TagTesting20Nov2013\M16.DSG	11-1-2013	16:30:22	345816.000000	6916.320000	0.847656	0.476563	-0.199219	-0.181651	-0.337615	-0.055963	-30.029297	42.877197	-33.035278
C:\Users\cware\Desktop\Steller20November\TagTesting20Nov2013\M16.DSG	11-1-2013	16:30:22	345817.000000	6916.340000	0.964844	0.531250	-0.117188	-0.185321	-0.333945	-0.063303	-33.691406	28.762817	-35.217285
C:\Users\cware\Desktop\Steller20November\TagTesting20Nov2013\M16.DSG	11-1-2013	16:30:22	345818.000000	6916.360000	0.925781	0.503906	-0.085938	-0.187156	-0.325688	-0.076147	-39.154053	37.124634	-33.874512
C:\Users\cware\Desktop\Steller20November\TagTesting20Nov2013\M16.DSG	11-1-2013	16:30:22	345819.000000	6916.380000	1.000000	0.519531	-0.085938	-0.188991	-0.320183	-0.081651	-39.932251	14.450073	-36.575317
C:\Users\cware\Desktop\Steller20November\TagTesting20Nov2013\M16.DSG	11-1-2013	16:30:22	345820.000000	6916.400000	0.988281	0.492188	-0.085938	-0.191743	-0.312844	-0.087156	-41.229248	9.368896	-38.665771
C:\Users\cware\Desktop\Steller20November\TagTesting20Nov2013\M16.DSG	11-1-2013	16:30:22	345821.000000	6916.420000	0.980469	0.484375	-0.031250	-0.197248	-0.307339	-0.093578	-32.577515	0.091553	-36.819458
C:\Users\cware\Desktop\Steller20November\TagTesting20Nov2013\M16.DSG	11-1-2013	16:30:22	345822.000000	6916.440000	0.988281	0.449219	-0.011719	-0.200000	-0.302752	-0.096330	-28.015137	-8.499146	-39.184570
C:\Users\cware\Desktop\Steller20November\TagTesting20Nov2013\M16.DSG	11-1-2013	16:30:22	345823.000000	6916.460000	0.972656	0.449219	-0.015625	-0.205505	-0.293578	-0.099083	-31.570435	-12.023926	-38.970947
C:\Users\cware\Desktop\Steller20November\TagTesting20Nov2013\M16.DSG	11-1-2013	16:30:22	345824.000000	6916.480000	0.968750	0.449219	-0.039063	-0.208257	-0.288991	-0.099083	-33.950806	-11.138916	-38.177490
C:\Users\cware\Desktop\Steller20November\TagTesting20Nov2013\M16.DSG	11-1-2013	16:30:22	345825.000000	6916.500000	0.929688	0.437500	-0.066406	-0.215596	-0.279817	-0.101835	-38.513184	-18.325806	-37.063599
C:\Users\cware\Desktop\Steller20November\TagTesting20Nov2013\M16.DSG	11-1-2013	16:30:22	345826.000000	6916.520000	0.878906	0.437500	-0.085938	-0.217431	-0.274312	-0.102752	-36.773682	0.091553	-35.629272
C:\Users\cware\Desktop\Steller20November\TagTesting20Nov2013\M16.DSG	11-1-2013	16:30:22	345827.000000	6916.540000	0.914063	0.445313	-0.058594	-0.222936	-0.265138	-0.108257	-31.875610	3.479004	-36.041260
C:\Users\cware\Desktop\Steller20November\TagTesting20Nov2013\M16.DSG	11-1-2013	16:30:22	345828.000000	6916.560000	0.957031	0.445313	-0.082031	-0.223853	-0.262385	-0.110092	-24.276733	1.693726	-36.743164
C:\Users\cware\Desktop\Steller20November\TagTesting20Nov2013\M16.DSG	11-1-2013	16:30:22	345829.000000	6916.580000	1.003906	0.414063	-0.074219	-0.228440	-0.252294	-0.112844	-25.115967	-13.580322	-34.774780
C:\Users\cware\Desktop\Steller20November\TagTesting20Nov2013\M16.DSG	11-1-2013	16:30:22	345830.000000	6916.600000	0.972656	0.375000	-0.035156	-0.231193	-0.249541	-0.113761	-21.606445	1.647949	-30.059814
C:\Users\cware\Desktop\Steller20November\TagTesting20Nov2013\M16.DSG	11-1-2013	16:30:22	345831.000000	6916.620000	1.019531	0.347656	-0.046875	-0.233945	-0.241284	-0.115596	-19.638062	-16.815186	-30.609131
C:\Users\cware\Desktop\Steller20November\TagTesting20Nov2013\M16.DSG	11-1-2013	16:30:22	345832.000000	6916.640000	0.968750	0.320313	-0.042969	-0.237615	-0.238532	-0.113761	-22.567749	-20.431519	-27.740479
C:\Users\cware\Desktop\Steller20November\TagTesting20Nov2013\M16.DSG	11-1-2013	16:30:22	345833.000000	6916.660000	0.933594	0.296875	-0.035156	-0.239450	-0.232110	-0.111927	-17.745972	-11.367798	-26.473999
C:\Users\cware\Desktop\Steller20November\TagTesting20Nov2013\M16.DSG	11-1-2013	16:30:22	345834.000000	6916.680000	0.945313	0.328125	-0.007813	-0.244037	-0.229358	-0.111927	-14.938354	-3.479004	-31.311035
C:\Users\cware\Desktop\Steller20November\TagTesting20Nov2013\M16.DSG	11-1-2013	16:30:22	345835.000000	6916.700000	1.039063	0.292969	0.066406	-0.244954	-0.225688	-0.113761	-13.778687	-25.451660	-36.849976
C:\Users\cware\Desktop\Steller20November\TagTesting20Nov2013\M16.DSG	11-1-2013	16:30:22	345836.000000	6916.720000	0.988281	0.285156	0.015625	-0.250459	-0.216514	-0.108257	-17.517090	-36.315918	-37.597656
C:\Users\cware\Desktop\Steller20November\TagTesting20Nov2013\M16.DSG	11-1-2013	16:30:22	345837.000000	6916.740000	0.933594	0.261719	-0.015625	-0.255046	-0.213761	-0.106422	-11.215210	-29.144287	-35.919189
C:\Users\cware\Desktop\Steller20November\TagTesting20Nov2013\M16.DSG	11-1-2013	16:30:22	345838.000000	6916.760000	0.945313	0.265625	-0.062500	-0.259633	-0.204587	-0.100917	-5.859375	-29.403687	-33.050537
C:\Users\cware\Desktop\Steller20November\TagTesting20Nov2013\M16.DSG	11-1-2013	16:30:22	345839.000000	6916.780000	0.937500	0.246094	-0.070313	-0.263303	-0.202752	-0.096330	-7.553101	-35.568237	-32.135010
C:\Users\cware\Desktop\Steller20November\TagTesting20Nov2013\M16.DSG	11-1-2013	16:30:22	345840.000000	6916.800000	0.902344	0.234375	-0.054688	-0.267890	-0.196330	-0.089908	-7.125854	-33.111572	-30.715942
C:\Users\cware\Desktop\Steller20November\TagTesting20Nov2013\M16.DSG	11-1-2013	16:30:22	345841.000000	6916.820000	0.851563	0.218750	-0.066406	-0.270642	-0.193578	-0.086239	-10.314941	-25.054932	-30.029297
C:\Users\cware\Desktop\Steller20November\TagTesting20Nov2013\M16.DSG	11-1-2013	16:30:22	345842.000000	6916.840000	0.925781	0.238281	-0.046875	-0.275229	-0.186239	-0.080734	-12.329102	-44.738770	-31.723022
C:\Users\cware\Desktop\Steller20November\TagTesting20Nov2013\M16.DSG	11-1-2013	16:30:22	345843.000000	6916.860000	0.914063	0.246094	-0.089844	-0.277982	-0.183486	-0.077064	-9.307861	-45.867920	-32.348633
C:\Users\cware\Desktop\Steller20November\TagTesting20Nov2013\M16.DSG	11-1-2013	16:30:22	345844.000000	6916.880000	0.839844	0.222656	-0.136719	-0.282569	-0.177064	-0.066055	-4.974365	-32.562256	-30.715942
C:\Users\cware\Desktop\Steller20November\TagTesting20Nov2013\M16.DSG	11-1-2013	16:30:22	345845.000000	6916.900000	0.886719	0.191406	-0.144531	-0.286239	-0.173394	-0.063303	-2.975464	-31.036377	-27.435303
C:\Users\cware\Desktop\Steller20November\TagTesting20Nov2013\M16.DSG	11-1-2013	16:30:22	345846.000000	6916.920000	0.898438	0.175781	-0.156250	-0.288991	-0.167890	-0.055963	4.913330	-29.190063	-22.247314
C:\Users\cware\Desktop\Steller20November\TagTesting20Nov2013\M16.DSG	11-1-2013	16:30:22	345847.000000	6916.940000	0.902344	0.156250	-0.179688	-0.290826	-0.166055	-0.052294	9.277344	-27.770996	-18.524170
C:\Users\cware\Desktop\Steller20November\TagTesting20Nov2013\M16.DSG	11-1-2013	16:30:22	345848.000000	6916.960000	0.968750	0.148438	-0.191406	-0.293578	-0.162385	-0.042202	14.572144	-39.672852	-14.938354
C:\Users\cware\Desktop\Steller20November\TagTesting20Nov2013\M16.DSG	11-1-2013	16:30:22	345849.000000	6916.980000	0.925781	0.148438	-0.167969	-0.295413	-0.165138	-0.037615	20.034790	-33.935547	-14.541626
C:\Users\cware\Desktop\Steller20November\TagTesting20Nov2013\M16.DSG	11-1-2013	16:30:22	345850.000000	6917.000000	0.882813	0.136719	-0.167969	-0.297248	-0.162385	-0.025688	29.876709	-29.708862	-17.578125
C:\Users\cware\Desktop\Steller20November\TagTesting20Nov2013\M16.DSG	11-1-2013	16:30:22	345851.000000	6917.020000	0.871094	0.113281	-0.167969	-0.297248	-0.161468	-0.022018	31.936646	-23.284912	-18.402100
C:\Users\cware\Desktop\Steller20November\TagTesting20Nov2013\M16.DSG	11-1-2013	16:30:22	345852.000000	6917.040000	0.894531	0.105469	-0.191406	-0.299083	-0.159633	-0.011009	34.591675	-20.217896	-20.645142
C:\Users\cware\Desktop\Steller20November\TagTesting20Nov2013\M16.DSG	11-1-2013	16:30:22	345853.000000	6917.060000	0.914063	0.085938	-0.195313	-0.300000	-0.158716	-0.005505	38.909912	-21.636963	-19.714355
C:\Users\cware\Desktop\Steller20November\TagTesting20Nov2013\M16.DSG	11-1-2013	16:30:22	345854.000000	6917.080000	0.906250	0.058594	-0.218750	-0.301835	-0.158716	-0.000917	44.479370	-19.546509	-15.075684
C:\Users\cware\Desktop\Steller20November\TagTesting20Nov2013\M16.DSG	11-1-2013	16:30:22	345855.000000	6917.100000	0.910156	0.035156	-0.218750	-0.301835	-0.158716	0.008257	45.669556	-32.379150	-14.404297
C:\Users\cware\Desktop\Steller20November\TagTesting20Nov2013\M16.DSG	11-1-2013	16:30:22	345856.000000	6917.120000	0.871094	0.003906	-0.246094	-0.302752	-0.158716	0.022018	48.095703	-30.303955	-12.313843
C:\Users\cware\Desktop\Steller20November\TagTesting20Nov2013\M16.DSG	11-1-2013	16:30:22	345857.000000	6917.140000	0.871094	0.003906	-0.246094	-0.302752	-0.157798	0.029358	35.446167	-42.999268	-11.520386
C:\Users\cware\Desktop\Steller20November\TagTesting20Nov2013\M16.DSG	11-1-2013	16:30:22	345858.000000	6917.160000	0.828125	0.023438	-0.289063	-0.302752	-0.158716	0.044037	28.106689	-39.611816	-8.071899
C:\Users\cware\Desktop\Steller20November\TagTesting20Nov2013\M16.DSG	11-1-2013	16:30:22	345859.000000	6917.180000	0.812500	0.003906	-0.273438	-0.301835	-0.159633	0.049541	27.832031	-34.133911	-4.989624
C:\Users\cware\Desktop\Steller20November\TagTesting20Nov2013\M16.DSG	11-1-2013	16:30:22	345860.000000	6917.200000	0.820313	0.000000	-0.277344	-0.302752	-0.159633	0.055963	23.178101	-33.218384	-4.013062
C:\Users\cware\Desktop\Steller20November\TagTesting20Nov2013\M16.DSG	11-1-2013	16:30:22	345861.000000	6917.220000	0.824219	0.039063	-0.296875	-0.300917	-0.161468	0.066972	16.433716	-25.497437	-3.982544
C:\Users\cware\Desktop\Steller20November\TagTesting20Nov2013\M16.DSG	11-1-2013	16:30:22	345862.000000	6917.240000	0.843750	0.039063	-0.320313	-0.300000	-0.160550	0.070642	10.208130	-27.252197	-4.425049
C:\Users\cware\Desktop\Steller20November\TagTesting20Nov2013\M16.DSG	11-1-2013	16:30:22	345863.000000	6917.260000	0.828125	0.019531	-0.328125	-0.300000	-0.161468	0.078899	8.056641	-22.994995	-2.685547
C:\Users\cware\Desktop\Steller20November\TagTesting20Nov2013\M16.DSG	11-1-2013	16:30:22	345864.000000	6917.280000	0.832031	0.019531	-0.328125	-0.300000	-0.160550	0.082569	9.521484	-23.757935	-2.487183
C:\Users\cware\Desktop\Steller20November\TagTesting20Nov2013\M16.DSG	11-1-2013	16:30:22	345865.000000	6917.300000	0.835938	0.019531	-0.339844	-0.300917	-0.161468	0.084404	10.772705	-27.435303	1.037598
C:\Users\cware\Desktop\Steller20November\TagTesting20Nov2013\M16.DSG	11-1-2013	16:30:22	345866.000000	6917.320000	0.855469	0.027344	-0.339844	-0.300000	-0.162385	0.094495	10.299683	-34.942627	7.339478
C:\Users\cware\Desktop\Steller20November\TagTesting20Nov2013\M16.DSG	11-1-2013	16:30:22	345867.000000	6917.340000	0.847656	0.054688	-0.347656	-0.299083	-0.166055	0.103670	12.466431	-39.001465	11.535645
C:\Users\cware\Desktop\Steller20November\TagTesting20Nov2013\M16.DSG	11-1-2013	16:30:22	345868.000000	6917.360000	0.828125	0.070313	-0.375000	-0.298165	-0.167890	0.108257	17.578125	-36.682129	15.304565
C:\Users\cware\Desktop\Steller20November\TagTesting20Nov2013\M16.DSG	11-1-2013	16:30:22	345869.000000	6917.380000	0.847656	0.074219	-0.386719	-0.294495	-0.173394	0.119266	21.179199	-42.129517	17.669678
C:\Users\cware\Desktop\Steller20November\TagTesting20Nov2013\M16.DSG	11-1-2013	16:30:22	345870.000000	6917.400000	0.824219	0.078125	-0.414063	-0.293578	-0.175229	0.127523	22.445679	-41.000366	22.903442
C:\Users\cware\Desktop\Steller20November\TagTesting20Nov2013\M16.DSG	11-1-2013	16:30:22	345871.000000	6917.420000	0.824219	0.078125	-0.417969	-0.292661	-0.182569	0.139450	20.584106	-39.810181	27.191162
C:\Users\cware\Desktop\Steller20November\TagTesting20Nov2013\M16.DSG	11-1-2013	16:30:22	345872.000000	6917.440000	0.839844	0.093750	-0.437500	-0.287156	-0.187156	0.146789	13.534546	-37.353516	30.944824
C:\Users\cware\Desktop\Steller20November\TagTesting20Nov2013\M16.DSG	11-1-2013	16:30:22	345873.000000	6917.460000	0.867188	0.109375	-0.414063	-0.283486	-0.190826	0.150459	11.672974	-38.955688	30.395508
C:\Users\cware\Desktop\Steller20November\TagTesting20Nov2013\M16.DSG	11-1-2013	16:30:22	345874.000000	6917.480000	0.855469	0.093750	-0.429688	-0.277982	-0.198165	0.163303	15.243530	-42.419434	29.129028
C:\Users\cware\Desktop\Steller20November\TagTesting20Nov2013\M16.DSG	11-1-2013	16:30:22	345875.000000	6917.500000	0.824219	0.062500	-0.460938	-0.275229	-0.202752	0.169725	16.601563	-44.006348	30.776978
C:\Users\cware\Desktop\Steller20November\TagTesting20Nov2013\M16.DSG	11-1-2013	16:30:22	345876.000000	6917.520000	0.808594	0.046875	-0.488281	-0.268807	-0.209174	0.182569	15.548706	-45.242310	33.950806
C:\Users\cware\Desktop\Steller20November\TagTesting20Nov2013\M16.DSG	11-1-2013	16:30:22	345877.000000	6917.540000	0.785156	0.042969	-0.500000	-0.263303	-0.215596	0.190826	12.908936	-42.160034	38.436890
C:\Users\cware\Desktop\Steller20November\TagTesting20Nov2013\M16.DSG	11-1-2013	16:30:22	345878.000000	6917.560000	0.785156	0.058594	-0.500000	-0.256881	-0.223853	0.200917	11.260986	-39.657593	44.372559
C:\Users\cware\Desktop\Steller20November\TagTesting20Nov2013\M16.DSG	11-1-2013	16:30:22	345879.000000	6917.580000	0.785156	0.070313	-0.527344	-0.253211	-0.228440	0.208257	11.383057	-39.871216	50.704956
C:\Users\cware\Desktop\Steller20November\TagTesting20Nov2013\M16.DSG	11-1-2013	16:30:22	345880.000000	6917.600000	0.808594	0.066406	-0.546875	-0.243119	-0.241284	0.217431	12.741089	-42.785645	58.471680
C:\Users\cware\Desktop\Steller20November\TagTesting20Nov2013\M16.DSG	11-1-2013	16:30:22	345881.000000	6917.620000	0.812500	0.082031	-0.558594	-0.237615	-0.245872	0.222936	15.441895	-45.715332	62.744141
C:\Users\cware\Desktop\Steller20November\TagTesting20Nov2013\M16.DSG	11-1-2013	16:30:22	345882.000000	6917.640000	0.820313	0.109375	-0.570313	-0.224771	-0.259633	0.234862	15.274048	-49.896240	65.841675
C:\Users\cware\Desktop\Steller20November\TagTesting20Nov2013\M16.DSG	11-1-2013	16:30:22	345883.000000	6917.660000	0.800781	0.148438	-0.578125	-0.218349	-0.266972	0.243119	13.732910	-50.094604	66.360474
C:\Users\cware\Desktop\Steller20November\TagTesting20Nov2013\M16.DSG	11-1-2013	16:30:22	345884.000000	6917.680000	0.785156	0.261719	-0.625000	-0.202752	-0.279817	0.255046	10.589600	-46.447754	64.682007
C:\Users\cware\Desktop\Steller20November\TagTesting20Nov2013\M16.DSG	11-1-2013	16:30:22	345885.000000	6917.700000	0.785156	0.261719	-0.625000	-0.195413	-0.287156	0.261468	11.337280	-44.525146	62.133789
C:\Users\cware\Desktop\Steller20November\TagTesting20Nov2013\M16.DSG	11-1-2013	16:30:22	345886.000000	6917.720000	0.800781	0.292969	-0.703125	-0.181651	-0.298165	0.272477	12.557983	-44.006348	60.241699
C:\Users\cware\Desktop\Steller20November\TagTesting20Nov2013\M16.DSG	11-1-2013	16:30:22	345887.000000	6917.740000	0.800781	0.281250	-0.726563	-0.174312	-0.303670	0.275229	14.358521	-45.410156	57.739258
C:\Users\cware\Desktop\Steller20November\TagTesting20Nov2013\M16.DSG	11-1-2013	16:30:22	345888.000000	6917.760000	0.789063	0.296875	-0.742188	-0.159633	-0.311927	0.288991	16.189575	-43.319702	55.313110
C:\Users\cware\Desktop\Steller20November\TagTesting20Nov2013\M16.DSG	11-1-2013	16:30:22	345889.000000	6917.780000	0.781250	0.312500	-0.738281	-0.152294	-0.316514	0.294495	15.747070	-43.411255	52.062988
C:\Users\cware\Desktop\Steller20November\TagTesting20Nov2013\M16.DSG	11-1-2013	16:30:22	345890.000000	6917.800000	0.753906	0.335938	-0.757813	-0.138532	-0.324771	0.305505	15.365601	-39.169312	49.667358
C:\Users\cware\Desktop\Steller20November\TagTesting20Nov2013\M16.DSG	11-1-2013	16:30:22	345891.000000	6917.820000	0.746094	0.359375	-0.773438	-0.133028	-0.326606	0.311927	14.404297	-36.590576	47.790527
C:\Users\cware\Desktop\Steller20November\TagTesting20Nov2013\M16.DSG	11-1-2013	16:30:22	345892.000000	6917.840000	0.734375	0.386719	-0.781250	-0.120183	-0.333028	0.320183	14.953613	-31.295776	44.860840
C:\Users\cware\Desktop\Steller20November\TagTesting20Nov2013\M16.DSG	11-1-2013	16:30:22	345893.000000	6917.860000	0.746094	0.398438	-0.796875	-0.113761	-0.335780	0.324771	14.373779	-28.045654	42.190552
C:\Users\cware\Desktop\Steller20November\TagTesting20Nov2013\M16.DSG	11-1-2013	16:30:22	345894.000000	6917.880000	0.742188	0.386719	-0.800781	-0.102752	-0.340367	0.331193	14.999390	-24.948120	39.794922
C:\Users\cware\Desktop\Steller20November\TagTesting20Nov2013\M16.DSG	11-1-2013	16:30:22	345895.000000	6917.900000	0.734375	0.386719	-0.796875	-0.097248	-0.343119	0.335780	14.617920	-24.826050	38.452148
C:\Users\cware\Desktop\Steller20November\TagTesting20Nov2013\M16.DSG	11-1-2013	16:30:22	345896.000000	6917.920000	0.703125	0.378906	-0.824219	-0.091743	-0.343119	0.339450	11.154175	-19.195557	37.689209
C:\Users\cware\Desktop\Steller20November\TagTesting20Nov2013\M16.DSG	11-1-2013	16:30:22	345897.000000	6917.940000	0.699219	0.386719	-0.847656	-0.081651	-0.347706	0.344037	7.446289	-15.701294	38.085938
C:\Users\cware\Desktop\Steller20November\TagTesting20Nov2013\M16.DSG	11-1-2013	16:30:22	345898.000000	6917.960000	0.695313	0.386719	-0.839844	-0.076147	-0.355046	0.347706	4.943848	-13.107300	39.520264
C:\Users\cware\Desktop\Steller20November\TagTesting20Nov2013\M16.DSG	11-1-2013	16:30:22	345899.000000	6917.980000	0.691406	0.417969	-0.832031	-0.067890	-0.355046	0.349541	3.021240	-10.238647	41.793823
C:\Users\cware\Desktop\Steller20November\TagTesting20Nov2013\M16.DSG	11-1-2013	16:30:22	345900.000000	6918.000000	0.699219	0.449219	-0.851563	-0.063303	-0.357798	0.352294	-1.800537	-8.377075	43.716431
C:\Users\cware\Desktop\Steller20November\TagTesting20Nov2013\M16.DSG	11-1-2013	16:30:22	345901.000000	6918.020000	0.687500	0.445313	-0.855469	-0.053211	-0.364220	0.352294	-5.249023	-4.318237	45.989990
C:\Users\cware\Desktop\Steller20November\TagTesting20Nov2013\M16.DSG	11-1-2013	16:30:22	345902.000000	6918.040000	0.687500	0.460938	-0.859375	-0.047706	-0.367890	0.352294	-9.429932	-6.820679	46.554565
C:\Users\cware\Desktop\Steller20November\TagTesting20Nov2013\M16.DSG	11-1-2013	16:30:22	345903.000000	6918.060000	0.691406	0.468750	-0.843750	-0.037615	-0.372477	0.352294	-10.818481	-7.232666	45.440674
C:\Users\cware\Desktop\Steller20November\TagTesting20Nov2013\M16.DSG	11-1-2013	16:30:22	345904.000000	6918.080000	0.699219	0.503906	-0.843750	-0.032110	-0.377064	0.350459	-9.140015	-7.675171	40.710449
C:\Users\cware\Desktop\Steller20November\TagTesting20Nov2013\M16.DSG	11-1-2013	16:30:22	345905.000000	6918.100000	0.683594	0.535156	-0.863281	-0.022018	-0.381651	0.352294	-5.920410	-6.835938	37.002563
C:\Users\cware\Desktop\Steller20November\TagTesting20Nov2013\M16.DSG	11-1-2013	16:30:22	345906.000000	6918.120000	0.671875	0.554688	-0.871094	-0.017431	-0.384404	0.350459	-0.839233	-10.116577	31.143188
C:\Users\cware\Desktop\Steller20November\TagTesting20Nov2013\M16.DSG	11-1-2013	16:30:22	345907.000000	6918.140000	0.640625	0.562500	-0.890625	-0.009174	-0.386239	0.354128	2.975464	-7.934570	27.877808
C:\Users\cware\Desktop\Steller20November\TagTesting20Nov2013\M16.DSG	11-1-2013	16:30:22	345908.000000	6918.160000	0.609375	0.558594	-0.878906	-0.005505	-0.387156	0.354128	5.203247	-7.934570	25.192261
C:\Users\cware\Desktop\Steller20November\TagTesting20Nov2013\M16.DSG	11-1-2013	16:30:22	345909.000000	6918.180000	0.613281	0.554688	-0.871094	-0.003670	-0.390826	0.359633	5.630493	-10.421753	22.308350
C:\Users\cware\Desktop\Steller20November\TagTesting20Nov2013\M16.DSG	11-1-2013	16:30:22	345910.000000	6918.200000	0.621094	0.554688	-0.875000	0.005505	-0.388991	0.359633	6.805420	-12.084961	16.708374
C:\Users\cware\Desktop\Steller20November\TagTesting20Nov2013\M16.DSG	11-1-2013	16:30:22	345911.000000	6918.220000	0.613281	0.550781	-0.867188	0.006422	-0.389908	0.361468	9.552002	-13.626099	11.810303
C:\Users\cware\Desktop\Steller20November\TagTesting20Nov2013\M16.DSG	11-1-2013	16:30:22	345912.000000	6918.240000	0.597656	0.527344	-0.832031	0.011009	-0.388073	0.366055	14.205933	-11.093140	6.500244
C:\Users\cware\Desktop\Steller20November\TagTesting20Nov2013\M16.DSG	11-1-2013	16:30:22	345913.000000	6918.260000	0.621094	0.503906	-0.824219	0.013761	-0.388073	0.368807	18.218994	-13.946533	4.852295
C:\Users\cware\Desktop\Steller20November\TagTesting20Nov2013\M16.DSG	11-1-2013	16:30:22	345914.000000	6918.280000	0.613281	0.453125	-0.828125	0.016514	-0.385321	0.375229	19.805908	-15.640259	5.081177
C:\Users\cware\Desktop\Steller20November\TagTesting20Nov2013\M16.DSG	11-1-2013	16:30:22	345915.000000	6918.300000	0.609375	0.410156	-0.832031	0.019266	-0.383486	0.378899	19.790649	-17.349243	6.713867
C:\Users\cware\Desktop\Steller20November\TagTesting20Nov2013\M16.DSG	11-1-2013	16:30:22	345916.000000	6918.320000	0.609375	0.402344	-0.816406	0.023853	-0.380734	0.386239	19.943237	-28.747559	9.582520
C:\Users\cware\Desktop\Steller20November\TagTesting20Nov2013\M16.DSG	11-1-2013	16:30:22	345917.000000	6918.340000	0.550781	0.410156	-0.847656	0.026606	-0.379817	0.388991	21.133423	-28.549194	14.663696
C:\Users\cware\Desktop\Steller20November\TagTesting20Nov2013\M16.DSG	11-1-2013	16:30:22	345918.000000	6918.360000	0.539063	0.425781	-0.882813	0.035780	-0.376147	0.398165	26.779175	-34.576416	19.226074
C:\Users\cware\Desktop\Steller20November\TagTesting20Nov2013\M16.DSG	11-1-2013	16:30:22	345919.000000	6918.380000	0.515625	0.429688	-0.929688	0.041284	-0.376147	0.402752	30.166626	-32.714844	21.270752
C:\Users\cware\Desktop\Steller20November\TagTesting20Nov2013\M16.DSG	11-1-2013	16:30:22	345920.000000	6918.400000	0.445313	0.445313	-0.941406	0.051376	-0.370642	0.412844	32.409668	-22.628784	22.964478
C:\Users\cware\Desktop\Steller20November\TagTesting20Nov2013\M16.DSG	11-1-2013	16:30:22	345921.000000	6918.420000	0.453125	0.406250	-0.980469	0.055963	-0.367890	0.417431	31.768799	-12.161255	23.361206
C:\Users\cware\Desktop\Steller20November\TagTesting20Nov2013\M16.DSG	11-1-2013	16:30:22	345922.000000	6918.440000	0.460938	0.390625	-0.980469	0.061468	-0.365138	0.425688	27.999878	-2.777100	22.750854
C:\Users\cware\Desktop\Steller20November\TagTesting20Nov2013\M16.DSG	11-1-2013	16:30:22	345923.000000	6918.460000	0.492188	0.402344	-0.964844	0.065138	-0.361468	0.429358	24.383545	-4.425049	18.737793
C:\Users\cware\Desktop\Steller20November\TagTesting20Nov2013\M16.DSG	11-1-2013	16:30:22	345924.000000	6918.480000	0.503906	0.414063	-0.964844	0.070642	-0.359633	0.433945	20.553589	-4.501343	14.984131
C:\Users\cware\Desktop\Steller20November\TagTesting20Nov2013\M16.DSG	11-1-2013	16:30:22	345925.000000	6918.500000	0.523438	0.417969	-0.957031	0.072477	-0.356881	0.437615	22.476196	-6.713867	11.245728
C:\Users\cware\Desktop\Steller20November\TagTesting20Nov2013\M16.DSG	11-1-2013	16:30:22	345926.000000	6918.520000	0.531250	0.437500	-0.945313	0.077064	-0.351376	0.445872	25.451660	-17.044067	7.415771
C:\Users\cware\Desktop\Steller20November\TagTesting20Nov2013\M16.DSG	11-1-2013	16:30:22	345927.000000	6918.540000	0.503906	0.441406	-0.949219	0.078899	-0.349541	0.447706	27.648926	-17.608643	6.149292
C:\Users\cware\Desktop\Steller20November\TagTesting20Nov2013\M16.DSG	11-1-2013	16:30:22	345928.000000	6918.560000	0.484375	0.445313	-0.960938	0.084404	-0.344037	0.455963	29.190063	-20.202637	6.683350
C:\Users\cware\Desktop\Steller20November\TagTesting20Nov2013\M16.DSG	11-1-2013	16:30:22	345929.000000	6918.580000	0.476563	0.441406	-0.972656	0.086239	-0.340367	0.458716	28.762817	-17.074585	7.598877
C:\Users\cware\Desktop\Steller20November\TagTesting20Nov2013\M16.DSG	11-1-2013	16:30:22	345930.000000	6918.600000	0.460938	0.433594	-0.976563	0.090826	-0.334862	0.466972	29.388428	-16.738892	7.919312
C:\Users\cware\Desktop\Steller20November\TagTesting20Nov2013\M16.DSG	11-1-2013	16:30:22	345931.000000	6918.620000	0.449219	0.410156	-0.992188	0.093578	-0.332110	0.470642	29.678345	-17.654419	7.537842
C:\Users\cware\Desktop\Steller20November\TagTesting20Nov2013\M16.DSG	11-1-2013	16:30:22	345932.000000	6918.640000	0.433594	0.386719	-1.000000	0.099083	-0.325688	0.478899	30.548096	-15.472412	5.187988
C:\Users\cware\Desktop\Steller20November\TagTesting20Nov2013\M16.DSG	11-1-2013	16:30:22	345933.000000	6918.660000	0.421875	0.371094	-1.039063	0.100917	-0.322018	0.481651	30.242920	-10.650635	4.302979
C:\Users\cware\Desktop\Steller20November\TagTesting20Nov2013\M16.DSG	11-1-2013	16:30:22	345934.000000	6918.680000	0.414063	0.339844	-1.050781	0.103670	-0.318349	0.485321	24.047852	-7.293701	5.310059
C:\Users\cware\Desktop\Steller20November\TagTesting20Nov2013\M16.DSG	11-1-2013	16:30:22	345935.000000	6918.700000	0.441406	0.339844	-1.039063	0.106422	-0.313761	0.489908	22.644043	-12.649536	2.639771
C:\Users\cware\Desktop\Steller20November\TagTesting20Nov2013\M16.DSG	11-1-2013	16:30:22	345936.000000	6918.720000	0.468750	0.351563	-1.023438	0.107339	-0.309174	0.492661	24.383545	-16.723633	0.396729
C:\Users\cware\Desktop\Steller20November\TagTesting20Nov2013\M16.DSG	11-1-2013	16:30:22	345937.000000	6918.740000	0.460938	0.367188	-1.015625	0.111009	-0.303670	0.499083	25.924683	-15.335083	0.488281
C:\Users\cware\Desktop\Steller20November\TagTesting20Nov2013\M16.DSG	11-1-2013	16:30:22	345938.000000	6918.760000	0.410156	0.359375	-0.996094	0.112844	-0.300000	0.502752	30.746460	-15.136719	0.854492
C:\Users\cware\Desktop\Steller20November\TagTesting20Nov2013\M16.DSG	11-1-2013	16:30:22	345939.000000	6918.780000	0.410156	0.359375	-0.996094	0.115596	-0.292661	0.509174	35.278320	-14.175415	2.334595
C:\Users\cware\Desktop\Steller20November\TagTesting20Nov2013\M16.DSG	11-1-2013	16:30:22	345940.000000	6918.800000	0.359375	0.281250	-1.027344	0.118349	-0.288073	0.512844	39.352417	-17.059326	4.241943
C:\Users\cware\Desktop\Steller20November\TagTesting20Nov2013\M16.DSG	11-1-2013	16:30:22	345941.000000	6918.820000	0.335938	0.238281	-1.070313	0.123853	-0.277982	0.522018	40.496826	-14.434814	8.407593
C:\Users\cware\Desktop\Steller20November\TagTesting20Nov2013\M16.DSG	11-1-2013	16:30:22	345942.000000	6918.840000	0.312500	0.210938	-1.085938	0.125688	-0.272477	0.526606	39.642334	-11.718750	14.328003
C:\Users\cware\Desktop\Steller20November\TagTesting20Nov2013\M16.DSG	11-1-2013	16:30:22	345943.000000	6918.860000	0.292969	0.175781	-1.089844	0.130275	-0.264220	0.533028	39.840698	-6.271362	18.753052
C:\Users\cware\Desktop\Steller20November\TagTesting20Nov2013\M16.DSG	11-1-2013	16:30:22	345944.000000	6918.880000	0.292969	0.156250	-1.082031	0.133028	-0.258716	0.536697	37.887573	-1.449585	20.996094
C:\Users\cware\Desktop\Steller20November\TagTesting20Nov2013\M16.DSG	11-1-2013	16:30:22	345945.000000	6918.900000	0.312500	0.144531	-1.085938	0.135780	-0.250459	0.543119	34.286499	1.998901	20.751953
C:\Users\cware\Desktop\Steller20November\TagTesting20Nov2013\M16.DSG	11-1-2013	16:30:22	345946.000000	6918.920000	0.328125	0.136719	-1.093750	0.137615	-0.246789	0.545872	29.052734	1.480103	16.723633
C:\Users\cware\Desktop\Steller20November\TagTesting20Nov2013\M16.DSG	11-1-2013	16:30:22	345947.000000	6918.940000	0.343750	0.117188	-1.121094	0.139450	-0.238532	0.552294	24.459839	1.266479	13.580322
C:\Users\cware\Desktop\Steller20November\TagTesting20Nov2013\M16.DSG	11-1-2013	16:30:22	345948.000000	6918.960000	0.343750	0.105469	-1.117188	0.139450	-0.235780	0.553211	18.081665	5.859375	12.893677
C:\Users\cware\Desktop\Steller20November\TagTesting20Nov2013\M16.DSG	11-1-2013	16:30:22	345949.000000	6918.980000	0.371094	0.101563	-1.097656	0.141284	-0.234862	0.555963	13.015747	5.096436	12.145996
C:\Users\cware\Desktop\Steller20November\TagTesting20Nov2013\M16.DSG	11-1-2013	16:30:22	345950.000000	6919.000000	0.382813	0.117188	-1.085938	0.142202	-0.229358	0.556881	8.575439	4.455566	12.435913
C:\Users\cware\Desktop\Steller20November\TagTesting20Nov2013\M16.DSG	11-1-2013	16:30:22	345951.000000	6919.020000	0.363281	0.132813	-1.078125	0.143119	-0.229358	0.556881	5.661011	5.035400	14.007568
C:\Users\cware\Desktop\Steller20November\TagTesting20Nov2013\M16.DSG	11-1-2013	16:30:22	345952.000000	6919.040000	0.375000	0.152344	-1.039063	0.142202	-0.225688	0.558716	2.975464	3.158569	14.328003
C:\Users\cware\Desktop\Steller20November\TagTesting20Nov2013\M16.DSG	11-1-2013	16:30:22	345953.000000	6919.060000	0.378906	0.175781	-1.031250	0.143119	-0.225688	0.559633	1.571655	3.997803	11.993408
C:\Users\cware\Desktop\Steller20November\TagTesting20Nov2013\M16.DSG	11-1-2013	16:30:22	345954.000000	6919.080000	0.445313	0.187500	-1.027344	0.144037	-0.224771	0.560550	2.029419	-7.324219	5.249023
C:\Users\cware\Desktop\Steller20November\TagTesting20Nov2013\M16.DSG	11-1-2013	16:30:22	345955.000000	6919.100000	0.441406	0.175781	-1.054688	0.144954	-0.224771	0.560550	4.348755	-11.383057	1.617432
C:\Users\cware\Desktop\Steller20November\TagTesting20Nov2013\M16.DSG	11-1-2013	16:30:22	345956.000000	6919.120000	0.410156	0.199219	-1.070313	0.149541	-0.221101	0.564220	8.728027	-9.674072	-4.943848
C:\Users\cware\Desktop\Steller20November\TagTesting20Nov2013\M16.DSG	11-1-2013	16:30:22	345957.000000	6919.140000	0.378906	0.199219	-1.058594	0.149541	-0.220183	0.564220	14.099121	-5.813599	-8.987427
C:\Users\cware\Desktop\Steller20November\TagTesting20Nov2013\M16.DSG	11-1-2013	16:30:22	345958.000000	6919.160000	0.386719	0.175781	-1.050781	0.149541	-0.214679	0.566972	14.694214	-0.488281	-9.857178
C:\Users\cware\Desktop\Steller20November\TagTesting20Nov2013\M16.DSG	11-1-2013	16:30:22	345959.000000	6919.180000	0.375000	0.128906	-1.066406	0.149541	-0.213761	0.568807	8.422852	-1.235962	-7.476807
C:\Users\cware\Desktop\Steller20November\TagTesting20Nov2013\M16.DSG	11-1-2013	16:30:22	345960.000000	6919.200000	0.390625	0.121094	-1.035156	0.148624	-0.211009	0.569725	-4.333496	-5.020142	-6.607056
C:\Users\cware\Desktop\Steller20November\TagTesting20Nov2013\M16.DSG	11-1-2013	16:30:22	345961.000000	6919.220000	0.402344	0.140625	-1.039063	0.148624	-0.210092	0.569725	-14.846802	-10.360718	-10.040283
C:\Users\cware\Desktop\Steller20November\TagTesting20Nov2013\M16.DSG	11-1-2013	16:30:22	345962.000000	6919.240000	0.417969	0.156250	-1.062500	0.149541	-0.211927	0.568807	-16.784668	-6.851196	-12.237549
C:\Users\cware\Desktop\Steller20November\TagTesting20Nov2013\M16.DSG	11-1-2013	16:30:22	345963.000000	6919.260000	0.367188	0.125000	-1.058594	0.150459	-0.214679	0.568807	-18.630981	-9.201050	-13.977051
C:\Users\cware\Desktop\Steller20November\TagTesting20Nov2013\M16.DSG	11-1-2013	16:30:22	345964.000000	6919.280000	0.339844	0.125000	-1.082031	0.151376	-0.217431	0.566972	-19.027710	-7.019043	-14.328003
C:\Users\cware\Desktop\Steller20November\TagTesting20Nov2013\M16.DSG	11-1-2013	16:30:22	345965.000000	6919.300000	0.324219	0.167969	-1.074219	0.150459	-0.220183	0.565138	-23.452759	-8.941650	-12.298584
C:\Users\cware\Desktop\Steller20November\TagTesting20Nov2013\M16.DSG	11-1-2013	16:30:22	345966.000000	6919.320000	0.289063	0.257813	-1.117188	0.149541	-0.224771	0.562385	-31.494141	-6.240845	-10.757446
C:\Users\cware\Desktop\Steller20November\TagTesting20Nov2013\M16.DSG	11-1-2013	16:30:22	345967.000000	6919.340000	0.289063	0.257813	-1.117188	0.150459	-0.228440	0.561468	-37.490845	-6.103516	-9.902954
C:\Users\cware\Desktop\Steller20November\TagTesting20Nov2013\M16.DSG	11-1-2013	16:30:22	345968.000000	6919.360000	0.289063	0.238281	-1.101563	0.150459	-0.235780	0.555963	-35.476685	-3.417969	-11.962891
C:\Users\cware\Desktop\Steller20November\TagTesting20Nov2013\M16.DSG	11-1-2013	16:30:22	345969.000000	6919.380000	0.269531	0.218750	-1.121094	0.150459	-0.237615	0.555046	-31.982422	2.471924	-13.427734
C:\Users\cware\Desktop\Steller20November\TagTesting20Nov2013\M16.DSG	11-1-2013	16:30:22	345970.000000	6919.400000	0.285156	0.207031	-1.125000	0.148624	-0.243119	0.551376	-26.672363	6.484985	-15.457153
C:\Users\cware\Desktop\Steller20November\TagTesting20Nov2013\M16.DSG	11-1-2013	16:30:22	345971.000000	6919.420000	0.281250	0.195313	-1.109375	0.145872	-0.245872	0.549541	-22.918701	11.840820	-16.937256
C:\Users\cware\Desktop\Steller20November\TagTesting20Nov2013\M16.DSG	11-1-2013	16:30:22	345972.000000	6919.440000	0.289063	0.191406	-1.078125	0.143119	-0.246789	0.548624	-12.817383	15.274048	-19.363403
C:\Users\cware\Desktop\Steller20November\TagTesting20Nov2013\M16.DSG	11-1-2013	16:30:22	345973.000000	6919.460000	0.296875	0.199219	-1.027344	0.137615	-0.246789	0.546789	-6.469727	13.336182	-20.309448
C:\Users\cware\Desktop\Steller20November\TagTesting20Nov2013\M16.DSG	11-1-2013	16:30:22	345974.000000	6919.480000	0.289063	0.207031	-1.000000	0.133945	-0.247706	0.547706	-7.034302	19.561768	-20.431519
C:\Users\cware\Desktop\Steller20November\TagTesting20Nov2013\M16.DSG	11-1-2013	16:30:22	345975.000000	6919.500000	0.312500	0.222656	-0.984375	0.127523	-0.248624	0.545872	-13.305664	19.287109	-16.921997
C:\Users\cware\Desktop\Steller20November\TagTesting20Nov2013\M16.DSG	11-1-2013	16:30:22	345976.000000	6919.520000	0.332031	0.222656	-1.003906	0.122936	-0.249541	0.544954	-22.857666	18.798828	-9.078979
C:\Users\cware\Desktop\Steller20November\TagTesting20Nov2013\M16.DSG	11-1-2013	16:30:22	345977.000000	6919.540000	0.359375	0.214844	-1.027344	0.118349	-0.254128	0.540367	-31.295776	11.627197	-2.288818
C:\Users\cware\Desktop\Steller20November\TagTesting20Nov2013\M16.DSG	11-1-2013	16:30:22	345978.000000	6919.560000	0.347656	0.214844	-1.085938	0.118349	-0.256881	0.537615	-36.727905	14.144897	3.448486
C:\Users\cware\Desktop\Steller20November\TagTesting20Nov2013\M16.DSG	11-1-2013	16:30:22	345979.000000	6919.580000	0.359375	0.230469	-1.152344	0.115596	-0.265138	0.532110	-37.567139	14.434814	3.341675
C:\Users\cware\Desktop\Steller20November\TagTesting20Nov2013\M16.DSG	11-1-2013	16:30:22	345980.000000	6919.600000	0.371094	0.257813	-1.167969	0.114679	-0.269725	0.529358	-36.987305	14.968872	0.518799
C:\Users\cware\Desktop\Steller20November\TagTesting20Nov2013\M16.DSG	11-1-2013	16:30:22	345981.000000	6919.620000	0.367188	0.300781	-1.171875	0.112844	-0.276147	0.523853	-38.330078	19.088745	0.228882
C:\Users\cware\Desktop\Steller20November\TagTesting20Nov2013\M16.DSG	11-1-2013	16:30:22	345982.000000	6919.640000	0.378906	0.285156	-1.132813	0.111009	-0.277982	0.521101	-43.823242	19.775391	2.395630
C:\Users\cware\Desktop\Steller20November\TagTesting20Nov2013\M16.DSG	11-1-2013	16:30:22	345983.000000	6919.660000	0.378906	0.304688	-1.105469	0.107339	-0.288991	0.511927	-51.513672	25.375366	5.950928
C:\Users\cware\Desktop\Steller20November\TagTesting20Nov2013\M16.DSG	11-1-2013	16:30:22	345984.000000	6919.680000	0.433594	0.343750	-1.046875	0.103670	-0.293578	0.509174	-56.243896	20.324707	7.537842
C:\Users\cware\Desktop\Steller20November\TagTesting20Nov2013\M16.DSG	11-1-2013	16:30:22	345985.000000	6919.700000	0.492188	0.394531	-1.035156	0.102752	-0.305505	0.498165	-53.390503	15.914917	7.522583
C:\Users\cware\Desktop\Steller20November\TagTesting20Nov2013\M16.DSG	11-1-2013	16:30:22	345986.000000	6919.720000	0.511719	0.433594	-1.007813	0.100917	-0.309174	0.493578	-39.733887	11.291504	5.447388
C:\Users\cware\Desktop\Steller20November\TagTesting20Nov2013\M16.DSG	11-1-2013	16:30:22	345987.000000	6919.740000	0.500000	0.437500	-0.996094	0.100000	-0.314679	0.488991	-25.115967	9.979248	4.501343
C:\Users\cware\Desktop\Steller20November\TagTesting20Nov2013\M16.DSG	11-1-2013	16:30:22	345988.000000	6919.760000	0.507813	0.445313	-1.007813	0.098165	-0.317431	0.485321	-7.110596	4.348755	3.250122
C:\Users\cware\Desktop\Steller20November\TagTesting20Nov2013\M16.DSG	11-1-2013	16:30:22	345989.000000	6919.780000	0.496094	0.441406	-1.039063	0.100000	-0.319266	0.485321	4.028320	1.205444	2.441406
C:\Users\cware\Desktop\Steller20November\TagTesting20Nov2013\M16.DSG	11-1-2013	16:30:22	345990.000000	6919.800000	0.468750	0.433594	-1.074219	0.100917	-0.315596	0.486239	10.360718	2.410889	0.854492
C:\Users\cware\Desktop\Steller20November\TagTesting20Nov2013\M16.DSG	11-1-2013	16:30:22	345991.000000	6919.820000	0.425781	0.445313	-1.050781	0.100917	-0.313761	0.487156	16.723633	10.177612	-0.137329
C:\Users\cware\Desktop\Steller20November\TagTesting20Nov2013\M16.DSG	11-1-2013	16:30:22	345992.000000	6919.840000	0.449219	0.410156	-1.003906	0.099083	-0.309174	0.492661	26.458740	14.541626	-5.020142
C:\Users\cware\Desktop\Steller20November\TagTesting20Nov2013\M16.DSG	11-1-2013	16:30:22	345993.000000	6919.860000	0.449219	0.410156	-1.003906	0.098165	-0.306422	0.495413	35.064697	16.052246	-8.468628
C:\Users\cware\Desktop\Steller20November\TagTesting20Nov2013\M16.DSG	11-1-2013	16:30:22	345994.000000	6919.880000	0.500000	0.382813	-0.992188	0.092661	-0.297248	0.501835	40.481567	17.517090	-8.895874
C:\Users\cware\Desktop\Steller20November\TagTesting20Nov2013\M16.DSG	11-1-2013	16:30:22	345995.000000	6919.900000	0.515625	0.367188	-0.976563	0.090826	-0.292661	0.506422	38.635254	12.695313	-7.019043
C:\Users\cware\Desktop\Steller20November\TagTesting20Nov2013\M16.DSG	11-1-2013	16:30:22	345996.000000	6919.920000	0.535156	0.324219	-0.949219	0.088073	-0.283486	0.511927	33.920288	7.766724	-3.387451
C:\Users\cware\Desktop\Steller20November\TagTesting20Nov2013\M16.DSG	11-1-2013	16:30:22	345997.000000	6919.940000	0.539063	0.250000	-0.941406	0.086239	-0.278899	0.514679	34.423828	1.052856	-0.946045
C:\Users\cware\Desktop\Steller20November\TagTesting20Nov2013\M16.DSG	11-1-2013	16:30:22	345998.000000	6919.960000	0.535156	0.175781	-0.953125	0.088073	-0.270642	0.521101	31.845093	-0.625610	-0.305176
C:\Users\cware\Desktop\Steller20November\TagTesting20Nov2013\M16.DSG	11-1-2013	16:30:22	345999.000000	6919.980000	0.535156	0.109375	-0.968750	0.087156	-0.266972	0.523853	26.382446	-5.676270	-1.174927
C:\Users\cware\Desktop\Steller20November\TagTesting20Nov2013\M16.DSG	11-1-2013	16:30:22	346000.000000	6920.000000	0.531250	0.113281	-0.996094	0.087156	-0.261468	0.528440	16.510010	-3.067017	-2.365112
C:\Users\cware\Desktop\Steller20November\TagTesting20Nov2013\M16.DSG	11-1-2013	16:30:22	346001.000000	6920.020000	0.539063	0.121094	-1.007813	0.088991	-0.260550	0.531193	9.231567	-9.780884	-3.387451
C:\Users\cware\Desktop\Steller20November\TagTesting20Nov2013\M16.DSG	11-1-2013	16:30:22	346002.000000	6920.040000	0.503906	0.148438	-1.019531	0.091743	-0.256881	0.532110	2.075195	-9.628296	-3.860474
C:\Users\cware\Desktop\Steller20November\TagTesting20Nov2013\M16.DSG	11-1-2013	16:30:22	346003.000000	6920.060000	0.472656	0.195313	-1.054688	0.091743	-0.256881	0.534862	-1.220703	-5.599976	-3.143311
C:\Users\cware\Desktop\Steller20November\TagTesting20Nov2013\M16.DSG	11-1-2013	16:30:22	346004.000000	6920.080000	0.480469	0.226563	-1.035156	0.093578	-0.255046	0.534862	0.656128	-6.347656	-0.717163
C:\Users\cware\Desktop\Steller20November\TagTesting20Nov2013\M16.DSG	11-1-2013	16:30:22	346005.000000	6920.100000	0.472656	0.250000	-1.035156	0.094495	-0.255046	0.535780	-0.106812	-4.486084	-0.473022
C:\Users\cware\Desktop\Steller20November\TagTesting20Nov2013\M16.DSG	11-1-2013	16:30:22	346006.000000	6920.120000	0.468750	0.261719	-1.027344	0.095413	-0.253211	0.534862	-0.534058	-3.326416	-0.946045
C:\Users\cware\Desktop\Steller20November\TagTesting20Nov2013\M16.DSG	11-1-2013	16:30:22	346007.000000	6920.140000	0.437500	0.257813	-1.035156	0.095413	-0.253211	0.536697	-1.525879	3.128052	-0.564575
C:\Users\cware\Desktop\Steller20November\TagTesting20Nov2013\M16.DSG	11-1-2013	16:30:22	346008.000000	6920.160000	0.433594	0.269531	-1.031250	0.094495	-0.253211	0.536697	-3.204346	7.736206	-1.510620
C:\Users\cware\Desktop\Steller20November\TagTesting20Nov2013\M16.DSG	11-1-2013	16:30:22	346009.000000	6920.180000	0.480469	0.265625	-1.015625	0.093578	-0.253211	0.536697	-3.845215	2.182007	-2.517700
C:\Users\cware\Desktop\Steller20November\TagTesting20Nov2013\M16.DSG	11-1-2013	16:30:22	346010.000000	6920.200000	0.511719	0.261719	-0.980469	0.093578	-0.252294	0.538532	-2.731323	-3.097534	-2.212524
C:\Users\cware\Desktop\Steller20November\TagTesting20Nov2013\M16.DSG	11-1-2013	16:30:22	346011.000000	6920.220000	0.507813	0.265625	-1.019531	0.093578	-0.250459	0.539450	-1.876831	-2.853394	-2.288818
C:\Users\cware\Desktop\Steller20November\TagTesting20Nov2013\M16.DSG	11-1-2013	16:30:22	346012.000000	6920.240000	0.500000	0.253906	-1.039063	0.094495	-0.250459	0.537615	-1.129150	-5.844116	-2.044678
C:\Users\cware\Desktop\Steller20November\TagTesting20Nov2013\M16.DSG	11-1-2013	16:30:22	346013.000000	6920.260000	0.519531	0.242188	-1.039063	0.095413	-0.249541	0.537615	1.342773	-5.966187	-3.540039
C:\Users\cware\Desktop\Steller20November\TagTesting20Nov2013\M16.DSG	11-1-2013	16:30:22	346014.000000	6920.280000	0.484375	0.234375	-1.039063	0.096330	-0.248624	0.539450	5.310059	-4.699707	-4.119873
C:\Users\cware\Desktop\Steller20November\TagTesting20Nov2013\M16.DSG	11-1-2013	16:30:22	346015.000000	6920.300000	0.476563	0.203125	-1.031250	0.096330	-0.246789	0.541284	10.040283	-2.838135	-3.250122
C:\Users\cware\Desktop\Steller20November\TagTesting20Nov2013\M16.DSG	11-1-2013	16:30:22	346016.000000	6920.320000	0.445313	0.195313	-1.027344	0.096330	-0.244037	0.541284	9.552002	-3.814697	-2.960205
C:\Users\cware\Desktop\Steller20November\TagTesting20Nov2013\M16.DSG	11-1-2013	16:30:22	346017.000000	6920.340000	0.445313	0.187500	-1.015625	0.097248	-0.240367	0.544954	9.628296	-3.219604	-1.586914
C:\Users\cware\Desktop\Steller20November\TagTesting20Nov2013\M16.DSG	11-1-2013	16:30:22	346018.000000	6920.360000	0.441406	0.179688	-1.015625	0.097248	-0.238532	0.545872	4.699707	-2.563477	-1.083374
C:\Users\cware\Desktop\Steller20November\TagTesting20Nov2013\M16.DSG	11-1-2013	16:30:22	346019.000000	6920.380000	0.445313	0.183594	-1.011719	0.098165	-0.236697	0.545872	0.000000	-8.422852	-2.105713
C:\Users\cware\Desktop\Steller20November\TagTesting20Nov2013\M16.DSG	11-1-2013	16:30:22	346020.000000	6920.400000	0.464844	0.195313	-1.007813	0.099083	-0.234862	0.546789	0.656128	-10.848999	-3.219604
C:\Users\cware\Desktop\Steller20November\TagTesting20Nov2013\M16.DSG	11-1-2013	16:30:22	346021.000000	6920.420000	0.464844	0.195313	-1.007813	0.100000	-0.234862	0.547706	2.349854	-11.978149	-4.364014
C:\Users\cware\Desktop\Steller20November\TagTesting20Nov2013\M16.DSG	11-1-2013	16:30:22	346022.000000	6920.440000	0.433594	0.222656	-1.054688	0.101835	-0.233028	0.550459	5.599976	-6.530762	-7.232666
C:\Users\cware\Desktop\Steller20November\TagTesting20Nov2013\M16.DSG	11-1-2013	16:30:22	346023.000000	6920.460000	0.441406	0.214844	-1.050781	0.101835	-0.231193	0.551376	6.515503	-4.150391	-8.773804
C:\Users\cware\Desktop\Steller20November\TagTesting20Nov2013\M16.DSG	11-1-2013	16:30:22	346024.000000	6920.480000	0.457031	0.207031	-1.039063	0.102752	-0.228440	0.552294	5.111694	-2.319336	-9.231567
C:\Users\cware\Desktop\Steller20November\TagTesting20Nov2013\M16.DSG	11-1-2013	16:30:22	346025.000000	6920.500000	0.460938	0.207031	-1.031250	0.101835	-0.228440	0.553211	5.203247	-0.854492	-8.102417
C:\Users\cware\Desktop\Steller20November\TagTesting20Nov2013\M16.DSG	11-1-2013	16:30:22	346026.000000	6920.520000	0.511719	0.175781	-1.000000	0.101835	-0.224771	0.555046	3.158569	-11.016846	-7.965088
C:\Users\cware\Desktop\Steller20November\TagTesting20Nov2013\M16.DSG	11-1-2013	16:30:22	346027.000000	6920.540000	0.488281	0.140625	-1.000000	0.102752	-0.223853	0.555963	-0.427246	-13.671875	-6.713867
C:\Users\cware\Desktop\Steller20November\TagTesting20Nov2013\M16.DSG	11-1-2013	16:30:22	346028.000000	6920.560000	0.468750	0.140625	-1.003906	0.104587	-0.222018	0.557798	-0.747681	-14.541626	-5.630493
C:\Users\cware\Desktop\Steller20November\TagTesting20Nov2013\M16.DSG	11-1-2013	16:30:22	346029.000000	6920.580000	0.429688	0.132813	-1.015625	0.105505	-0.221101	0.556881	-4.211426	-13.504028	-5.294800
C:\Users\cware\Desktop\Steller20November\TagTesting20Nov2013\M16.DSG	11-1-2013	16:30:22	346030.000000	6920.600000	0.421875	0.132813	-1.011719	0.109174	-0.221101	0.557798	-6.439209	-7.293701	-4.440308
C:\Users\cware\Desktop\Steller20November\TagTesting20Nov2013\M16.DSG	11-1-2013	16:30:22	346031.000000	6920.620000	0.414063	0.144531	-1.007813	0.108257	-0.221101	0.557798	-7.217407	-6.958008	-1.480103
C:\Users\cware\Desktop\Steller20November\TagTesting20Nov2013\M16.DSG	11-1-2013	16:30:22	346032.000000	6920.640000	0.437500	0.156250	-1.015625	0.111009	-0.221101	0.556881	-8.880615	-9.414673	0.701904
C:\Users\cware\Desktop\Steller20November\TagTesting20Nov2013\M16.DSG	11-1-2013	16:30:22	346033.000000	6920.660000	0.441406	0.156250	-1.015625	0.111009	-0.222018	0.556881	-7.568359	-15.319824	0.061035
C:\Users\cware\Desktop\Steller20November\TagTesting20Nov2013\M16.DSG	11-1-2013	16:30:22	346034.000000	6920.680000	0.453125	0.183594	-1.027344	0.116514	-0.222936	0.558716	-5.462646	-22.705078	-1.174927
C:\Users\cware\Desktop\Steller20November\TagTesting20Nov2013\M16.DSG	11-1-2013	16:30:22	346035.000000	6920.700000	0.429688	0.187500	-1.054688	0.118349	-0.222936	0.558716	-3.662109	-26.672363	-1.953125
C:\Users\cware\Desktop\Steller20November\TagTesting20Nov2013\M16.DSG	11-1-2013	16:30:22	346036.000000	6920.720000	0.402344	0.199219	-1.078125	0.125688	-0.221101	0.560550	-1.235962	-24.063110	-1.174927
C:\Users\cware\Desktop\Steller20November\TagTesting20Nov2013\M16.DSG	11-1-2013	16:30:22	346037.000000	6920.740000	0.390625	0.195313	-1.082031	0.126606	-0.221101	0.561468	0.030518	-21.377563	-0.457764
C:\Users\cware\Desktop\Steller20November\TagTesting20Nov2013\M16.DSG	11-1-2013	16:30:22	346038.000000	6920.760000	0.347656	0.187500	-1.105469	0.131193	-0.219266	0.562385	0.854492	-18.325806	0.244141
C:\Users\cware\Desktop\Steller20November\TagTesting20Nov2013\M16.DSG	11-1-2013	16:30:22	346039.000000	6920.780000	0.359375	0.175781	-1.093750	0.133028	-0.219266	0.563303	1.190186	-13.824463	0.213623
C:\Users\cware\Desktop\Steller20November\TagTesting20Nov2013\M16.DSG	11-1-2013	16:30:22	346040.000000	6920.800000	0.347656	0.183594	-1.093750	0.136697	-0.217431	0.564220	2.212524	-8.651733	-1.083374
C:\Users\cware\Desktop\Steller20November\TagTesting20Nov2013\M16.DSG	11-1-2013	16:30:22	346041.000000	6920.820000	0.367188	0.191406	-1.070313	0.136697	-0.216514	0.565138	3.295898	-5.859375	-2.471924
C:\Users\cware\Desktop\Steller20November\TagTesting20Nov2013\M16.DSG	11-1-2013	16:30:22	346042.000000	6920.840000	0.378906	0.207031	-1.062500	0.137615	-0.214679	0.566055	3.204346	-8.453369	-2.929688
C:\Users\cware\Desktop\Steller20November\TagTesting20Nov2013\M16.DSG	11-1-2013	16:30:22	346043.000000	6920.860000	0.378906	0.207031	-1.070313	0.139450	-0.212844	0.566055	3.540039	-8.865356	-1.693726
C:\Users\cware\Desktop\Steller20November\TagTesting20Nov2013\M16.DSG	11-1-2013	16:30:22	346044.000000	6920.880000	0.355469	0.199219	-1.082031	0.141284	-0.211009	0.567890	1.556396	-9.368896	0.167847
C:\Users\cware\Desktop\Steller20November\TagTesting20Nov2013\M16.DSG	11-1-2013	16:30:22	346045.000000	6920.900000	0.363281	0.199219	-1.089844	0.142202	-0.210092	0.568807	0.671387	-7.095337	1.937866
C:\Users\cware\Desktop\Steller20November\TagTesting20Nov2013\M16.DSG	11-1-2013	16:30:22	346046.000000	6920.920000	0.355469	0.203125	-1.089844	0.144954	-0.209174	0.570642	0.518799	-5.569458	3.402710
C:\Users\cware\Desktop\Steller20November\TagTesting20Nov2013\M16.DSG	11-1-2013	16:30:22	346047.000000	6920.940000	0.351563	0.183594	-1.109375	0.144954	-0.208257	0.570642	0.411987	-3.631592	2.731323
C:\Users\cware\Desktop\Steller20November\TagTesting20Nov2013\M16.DSG	11-1-2013	16:30:22	346048.000000	6920.960000	0.339844	0.175781	-1.101563	0.146789	-0.207339	0.570642	3.112793	-1.556396	2.746582
C:\Users\cware\Desktop\Steller20November\TagTesting20Nov2013\M16.DSG	11-1-2013	16:30:22	346049.000000	6920.980000	0.363281	0.164063	-1.097656	0.145872	-0.205505	0.571560	5.111694	0.640869	3.158569
C:\Users\cware\Desktop\Steller20November\TagTesting20Nov2013\M16.DSG	11-1-2013	16:30:22	346050.000000	6921.000000	0.375000	0.132813	-1.082031	0.145872	-0.204587	0.573394	5.722046	0.381470	3.616333
C:\Users\cware\Desktop\Steller20November\TagTesting20Nov2013\M16.DSG	11-1-2013	16:30:22	346051.000000	6921.020000	0.382813	0.117188	-1.085938	0.146789	-0.201835	0.574312	6.256104	-2.700806	3.448486
C:\Users\cware\Desktop\Steller20November\TagTesting20Nov2013\M16.DSG	11-1-2013	16:30:22	346052.000000	6921.040000	0.363281	0.101563	-1.085938	0.146789	-0.200000	0.574312	4.074097	0.717163	4.104614
C:\Users\cware\Desktop\Steller20November\TagTesting20Nov2013\M16.DSG	11-1-2013	16:30:22	346053.000000	6921.060000	0.386719	0.109375	-1.089844	0.149541	-0.197248	0.575229	4.791260	-0.701904	4.119873
C:\Users\cware\Desktop\Steller20November\TagTesting20Nov2013\M16.DSG	11-1-2013	16:30:22	346054.000000	6921.080000	0.382813	0.113281	-1.078125	0.148624	-0.197248	0.575229	4.699707	-1.113892	4.165649
C:\Users\cware\Desktop\Steller20November\TagTesting20Nov2013\M16.DSG	11-1-2013	16:30:22	346055.000000	6921.100000	0.367188	0.117188	-1.082031	0.149541	-0.194495	0.578899	3.952026	-3.952026	3.845215
C:\Users\cware\Desktop\Steller20November\TagTesting20Nov2013\M16.DSG	11-1-2013	16:30:22	346056.000000	6921.120000	0.343750	0.128906	-1.085938	0.151376	-0.193578	0.578899	1.327515	-1.327515	3.585815
C:\Users\cware\Desktop\Steller20November\TagTesting20Nov2013\M16.DSG	11-1-2013	16:30:22	346057.000000	6921.140000	0.335938	0.148438	-1.074219	0.151376	-0.192661	0.579817	0.808716	0.595093	4.638672
C:\Users\cware\Desktop\Steller20November\TagTesting20Nov2013\M16.DSG	11-1-2013	16:30:22	346058.000000	6921.160000	0.335938	0.160156	-1.078125	0.152294	-0.191743	0.580734	-3.219604	3.356934	5.767822
C:\Users\cware\Desktop\Steller20November\TagTesting20Nov2013\M16.DSG	11-1-2013	16:30:22	346059.000000	6921.180000	0.367188	0.167969	-1.050781	0.151376	-0.191743	0.579817	-5.737305	-2.807617	4.516602
C:\Users\cware\Desktop\Steller20November\TagTesting20Nov2013\M16.DSG	11-1-2013	16:30:22	346060.000000	6921.200000	0.343750	0.156250	-1.066406	0.153211	-0.191743	0.579817	-4.074097	6.469727	5.355835
C:\Users\cware\Desktop\Steller20November\TagTesting20Nov2013\M16.DSG	11-1-2013	16:30:22	346061.000000	6921.220000	0.347656	0.156250	-1.085938	0.151376	-0.191743	0.579817	-2.410889	7.781982	7.080078
C:\Users\cware\Desktop\Steller20November\TagTesting20Nov2013\M16.DSG	11-1-2013	16:30:22	346062.000000	6921.240000	0.375000	0.156250	-1.074219	0.152294	-0.190826	0.580734	-0.686646	0.427246	6.713867
C:\Users\cware\Desktop\Steller20November\TagTesting20Nov2013\M16.DSG	11-1-2013	16:30:22	346063.000000	6921.260000	0.363281	0.167969	-1.062500	0.151376	-0.190826	0.580734	1.296997	3.173828	5.386353
C:\Users\cware\Desktop\Steller20November\TagTesting20Nov2013\M16.DSG	11-1-2013	16:30:22	346064.000000	6921.280000	0.359375	0.175781	-1.070313	0.152294	-0.188991	0.582569	1.724243	-0.518799	2.792358
[truncated: 19,538 more rows]
