# Supplementary material for: Averaged Propulsive Body Acceleration (APBA) Can Be Calculated from Biologging Tags That Incorporate Gyroscopes and Accelerometers to Estimate Swimming Speed, Hydrodynamic Drag and Energy Expenditure for Steller Sea Lions
Source: PLoS One. 2016 Jun 10;11(6):e0157326. doi: 10.1371/journal.pone.0157326 (PMC4902303; doi:10.1371/journal.pone.0157326)
Supplement: S2 Data — Each file contains a 50Hz time series. Provided are calibrated accelerometer and gyro measurements, together with the estimated gravity vector, and the estimated dynamic accelerations by the different methods. The small files with the suffix.txt are configuration files used in C++ processing. (ZIP) [file pone.0157326.s002.zip › BoniNov_20/Mb16_PTMP_20_11_13.csv]

FileName	FileDate	FileTime	Sample	Time from Start (s)	Pressure	Temperature
C:\Users\cware\Desktop\Steller20November\TagTesting20Nov2013\M16.DSG	11-1-2013	16:30:22	86034.000000	8603.400000	49895.592086	20.000000
C:\Users\cware\Desktop\Steller20November\TagTesting20Nov2013\M16.DSG	11-1-2013	16:30:22	86035.000000	8603.500000	49899.972713	20.000000
C:\Users\cware\Desktop\Steller20November\TagTesting20Nov2013\M16.DSG	11-1-2013	16:30:22	86036.000000	8603.600000	49894.571558	20.000000
C:\Users\cware\Desktop\Steller20November\TagTesting20Nov2013\M16.DSG	11-1-2013	16:30:22	86037.000000	8603.700000	49893.625717	20.000000
C:\Users\cware\Desktop\Steller20November\TagTesting20Nov2013\M16.DSG	11-1-2013	16:30:22	86038.000000	8603.800000	49881.005943	20.000000
C:\Users\cware\Desktop\Steller20November\TagTesting20Nov2013\M16.DSG	11-1-2013	16:30:22	86039.000000	8603.900000	49861.366975	20.000000
C:\Users\cware\Desktop\Steller20November\TagTesting20Nov2013\M16.DSG	11-1-2013	16:30:22	86040.000000	8604.000000	49840.458705	20.000000
C:\Users\cware\Desktop\Steller20November\TagTesting20Nov2013\M16.DSG	11-1-2013	16:30:22	86041.000000	8604.100000	49822.910343	20.000000
C:\Users\cware\Desktop\Steller20November\TagTesting20Nov2013\M16.DSG	11-1-2013	16:30:22	86042.000000	8604.200000	49797.422129	20.000000
C:\Users\cware\Desktop\Steller20November\TagTesting20Nov2013\M16.DSG	11-1-2013	16:30:22	86043.000000	8604.300000	49778.928296	20.000000
C:\Users\cware\Desktop\Steller20November\TagTesting20Nov2013\M16.DSG	11-1-2013	16:30:22	86044.000000	8604.400000	49753.315291	20.000000
C:\Users\cware\Desktop\Steller20November\TagTesting20Nov2013\M16.DSG	11-1-2013	16:30:22	86045.000000	8604.500000	49736.588516	20.000000
C:\Users\cware\Desktop\Steller20November\TagTesting20Nov2013\M16.DSG	11-1-2013	16:30:22	86046.000000	8604.600000	49713.912887	20.000000
C:\Users\cware\Desktop\Steller20November\TagTesting20Nov2013\M16.DSG	11-1-2013	16:30:22	86047.000000	8604.700000	49694.398156	20.000000
C:\Users\cware\Desktop\Steller20November\TagTesting20Nov2013\M16.DSG	11-1-2013	16:30:22	86048.000000	8604.800000	49665.798499	20.000000
C:\Users\cware\Desktop\Steller20November\TagTesting20Nov2013\M16.DSG	11-1-2013	16:30:22	86049.000000	8604.900000	49651.511109	20.000000
C:\Users\cware\Desktop\Steller20November\TagTesting20Nov2013\M16.DSG	11-1-2013	16:30:22	86050.000000	8605.000000	49625.475066	20.000000
C:\Users\cware\Desktop\Steller20November\TagTesting20Nov2013\M16.DSG	11-1-2013	16:30:22	86051.000000	8605.100000	49609.843474	20.000000
C:\Users\cware\Desktop\Steller20November\TagTesting20Nov2013\M16.DSG	11-1-2013	16:30:22	86052.000000	8605.200000	49589.059527	20.000000
C:\Users\cware\Desktop\Steller20November\TagTesting20Nov2013\M16.DSG	11-1-2013	16:30:22	86053.000000	8605.300000	49568.026636	20.000000
C:\Users\cware\Desktop\Steller20November\TagTesting20Nov2013\M16.DSG	11-1-2013	16:30:22	86054.000000	8605.400000	49549.557632	20.000000
C:\Users\cware\Desktop\Steller20November\TagTesting20Nov2013\M16.DSG	11-1-2013	16:30:22	86055.000000	8605.500000	49529.719306	20.000000
C:\Users\cware\Desktop\Steller20November\TagTesting20Nov2013\M16.DSG	11-1-2013	16:30:22	86056.000000	8605.600000	49510.802103	20.000000
C:\Users\cware\Desktop\Steller20November\TagTesting20Nov2013\M16.DSG	11-1-2013	16:30:22	86057.000000	8605.700000	49496.016785	20.000000
C:\Users\cware\Desktop\Steller20November\TagTesting20Nov2013\M16.DSG	11-1-2013	16:30:22	86058.000000	8605.800000	49482.699789	20.000000
C:\Users\cware\Desktop\Steller20November\TagTesting20Nov2013\M16.DSG	11-1-2013	16:30:22	86059.000000	8605.900000	49484.640598	20.000000
C:\Users\cware\Desktop\Steller20November\TagTesting20Nov2013\M16.DSG	11-1-2013	16:30:22	86060.000000	8606.000000	49482.350728	20.000000
C:\Users\cware\Desktop\Steller20November\TagTesting20Nov2013\M16.DSG	11-1-2013	16:30:22	86061.000000	8606.100000	49487.876210	20.000000
C:\Users\cware\Desktop\Steller20November\TagTesting20Nov2013\M16.DSG	11-1-2013	16:30:22	86062.000000	8606.200000	49486.332884	20.000000
C:\Users\cware\Desktop\Steller20November\TagTesting20Nov2013\M16.DSG	11-1-2013	16:30:22	86063.000000	8606.300000	49485.536393	20.000000
C:\Users\cware\Desktop\Steller20November\TagTesting20Nov2013\M16.DSG	11-1-2013	16:30:22	86064.000000	8606.400000	49485.710956	20.000000
C:\Users\cware\Desktop\Steller20November\TagTesting20Nov2013\M16.DSG	11-1-2013	16:30:22	86065.000000	8606.500000	49487.055001	20.000000
C:\Users\cware\Desktop\Steller20November\TagTesting20Nov2013\M16.DSG	11-1-2013	16:30:22	86066.000000	8606.600000	49486.880677	20.000000
C:\Users\cware\Desktop\Steller20November\TagTesting20Nov2013\M16.DSG	11-1-2013	16:30:22	86067.000000	8606.700000	49487.378402	20.000000
C:\Users\cware\Desktop\Steller20November\TagTesting20Nov2013\M16.DSG	11-1-2013	16:30:22	86068.000000	8606.800000	49487.776641	20.000000
C:\Users\cware\Desktop\Steller20November\TagTesting20Nov2013\M16.DSG	11-1-2013	16:30:22	86069.000000	8606.900000	49485.237753	20.000000
C:\Users\cware\Desktop\Steller20November\TagTesting20Nov2013\M16.DSG	11-1-2013	16:30:22	86070.000000	8607.000000	49487.701942	20.000000
C:\Users\cware\Desktop\Steller20November\TagTesting20Nov2013\M16.DSG	11-1-2013	16:30:22	86071.000000	8607.100000	49487.926165	20.000000
C:\Users\cware\Desktop\Steller20November\TagTesting20Nov2013\M16.DSG	11-1-2013	16:30:22	86072.000000	8607.200000	49485.038759	20.000000
C:\Users\cware\Desktop\Steller20November\TagTesting20Nov2013\M16.DSG	11-1-2013	16:30:22	86073.000000	8607.300000	49488.025864	20.000000
C:\Users\cware\Desktop\Steller20November\TagTesting20Nov2013\M16.DSG	11-1-2013	16:30:22	86074.000000	8607.400000	49485.287860	20.000000
C:\Users\cware\Desktop\Steller20November\TagTesting20Nov2013\M16.DSG	11-1-2013	16:30:22	86075.000000	8607.500000	49486.756639	20.000000
C:\Users\cware\Desktop\Steller20November\TagTesting20Nov2013\M16.DSG	11-1-2013	16:30:22	86076.000000	8607.600000	49486.657092	20.000000
C:\Users\cware\Desktop\Steller20November\TagTesting20Nov2013\M16.DSG	11-1-2013	16:30:22	86077.000000	8607.700000	49486.781565	20.000000
C:\Users\cware\Desktop\Steller20November\TagTesting20Nov2013\M16.DSG	11-1-2013	16:30:22	86078.000000	8607.800000	49486.756656	20.000000
C:\Users\cware\Desktop\Steller20November\TagTesting20Nov2013\M16.DSG	11-1-2013	16:30:22	86079.000000	8607.900000	49485.114035	20.000000
C:\Users\cware\Desktop\Steller20November\TagTesting20Nov2013\M16.DSG	11-1-2013	16:30:22	86080.000000	8608.000000	49487.528269	20.000000
C:\Users\cware\Desktop\Steller20November\TagTesting20Nov2013\M16.DSG	11-1-2013	16:30:22	86081.000000	8608.100000	49485.736124	20.000000
C:\Users\cware\Desktop\Steller20November\TagTesting20Nov2013\M16.DSG	11-1-2013	16:30:22	86082.000000	8608.200000	49489.071855	20.000000
C:\Users\cware\Desktop\Steller20November\TagTesting20Nov2013\M16.DSG	11-1-2013	16:30:22	86083.000000	8608.300000	49486.557524	20.000000
C:\Users\cware\Desktop\Steller20November\TagTesting20Nov2013\M16.DSG	11-1-2013	16:30:22	86084.000000	8608.400000	49487.105308	20.000000
C:\Users\cware\Desktop\Steller20November\TagTesting20Nov2013\M16.DSG	11-1-2013	16:30:22	86085.000000	8608.500000	49486.657422	20.000000
C:\Users\cware\Desktop\Steller20November\TagTesting20Nov2013\M16.DSG	11-1-2013	16:30:22	86086.000000	8608.600000	49484.342583	20.000000
C:\Users\cware\Desktop\Steller20November\TagTesting20Nov2013\M16.DSG	11-1-2013	16:30:22	86087.000000	8608.700000	49486.408477	20.000000
C:\Users\cware\Desktop\Steller20November\TagTesting20Nov2013\M16.DSG	11-1-2013	16:30:22	86088.000000	8608.800000	49488.075997	20.000000
C:\Users\cware\Desktop\Steller20November\TagTesting20Nov2013\M16.DSG	11-1-2013	16:30:22	86089.000000	8608.900000	49487.230037	20.000000
C:\Users\cware\Desktop\Steller20November\TagTesting20Nov2013\M16.DSG	11-1-2013	16:30:22	86090.000000	8609.000000	49487.877078	20.000000
C:\Users\cware\Desktop\Steller20November\TagTesting20Nov2013\M16.DSG	11-1-2013	16:30:22	86091.000000	8609.100000	49487.329475	20.000000
C:\Users\cware\Desktop\Steller20November\TagTesting20Nov2013\M16.DSG	11-1-2013	16:30:22	86092.000000	8609.200000	49485.238885	20.000000
C:\Users\cware\Desktop\Steller20November\TagTesting20Nov2013\M16.DSG	11-1-2013	16:30:22	86093.000000	8609.300000	49485.387854	20.000000
C:\Users\cware\Desktop\Steller20November\TagTesting20Nov2013\M16.DSG	11-1-2013	16:30:22	86094.000000	8609.400000	49488.126070	20.000000
C:\Users\cware\Desktop\Steller20November\TagTesting20Nov2013\M16.DSG	11-1-2013	16:30:22	86095.000000	8609.500000	49486.881389	20.000000
C:\Users\cware\Desktop\Steller20November\TagTesting20Nov2013\M16.DSG	11-1-2013	16:30:22	86096.000000	8609.600000	49487.628059	20.000000
C:\Users\cware\Desktop\Steller20November\TagTesting20Nov2013\M16.DSG	11-1-2013	16:30:22	86097.000000	8609.700000	49486.632579	20.000000
C:\Users\cware\Desktop\Steller20November\TagTesting20Nov2013\M16.DSG	11-1-2013	16:30:22	86098.000000	8609.800000	49487.653045	20.000000
C:\Users\cware\Desktop\Steller20November\TagTesting20Nov2013\M16.DSG	11-1-2013	16:30:22	86099.000000	8609.900000	49483.944084	20.000000
C:\Users\cware\Desktop\Steller20November\TagTesting20Nov2013\M16.DSG	11-1-2013	16:30:22	86100.000000	8610.000000	49488.449098	20.000000
C:\Users\cware\Desktop\Steller20November\TagTesting20Nov2013\M16.DSG	11-1-2013	16:30:22	86101.000000	8610.100000	49486.408099	20.000000
C:\Users\cware\Desktop\Steller20November\TagTesting20Nov2013\M16.DSG	11-1-2013	16:30:22	86102.000000	8610.200000	49486.731756	20.000000
C:\Users\cware\Desktop\Steller20November\TagTesting20Nov2013\M16.DSG	11-1-2013	16:30:22	86103.000000	8610.300000	49486.557645	20.000000
C:\Users\cware\Desktop\Steller20November\TagTesting20Nov2013\M16.DSG	11-1-2013	16:30:22	86104.000000	8610.400000	49486.906241	20.000000
C:\Users\cware\Desktop\Steller20November\TagTesting20Nov2013\M16.DSG	11-1-2013	16:30:22	86105.000000	8610.500000	49485.287786	20.000000
C:\Users\cware\Desktop\Steller20November\TagTesting20Nov2013\M16.DSG	11-1-2013	16:30:22	86106.000000	8610.600000	49485.512131	20.000000
C:\Users\cware\Desktop\Steller20November\TagTesting20Nov2013\M16.DSG	11-1-2013	16:30:22	86107.000000	8610.700000	49487.652711	20.000000
C:\Users\cware\Desktop\Steller20November\TagTesting20Nov2013\M16.DSG	11-1-2013	16:30:22	86108.000000	8610.800000	49485.511910	20.000000
C:\Users\cware\Desktop\Steller20November\TagTesting20Nov2013\M16.DSG	11-1-2013	16:30:22	86109.000000	8610.900000	49486.980563	20.000000
C:\Users\cware\Desktop\Steller20November\TagTesting20Nov2013\M16.DSG	11-1-2013	16:30:22	86110.000000	8611.000000	49488.200175	20.000000
C:\Users\cware\Desktop\Steller20November\TagTesting20Nov2013\M16.DSG	11-1-2013	16:30:22	86111.000000	8611.100000	49486.930494	20.000000
C:\Users\cware\Desktop\Steller20November\TagTesting20Nov2013\M16.DSG	11-1-2013	16:30:22	86112.000000	8611.200000	49488.498667	20.000000
C:\Users\cware\Desktop\Steller20November\TagTesting20Nov2013\M16.DSG	11-1-2013	16:30:22	86113.000000	8611.300000	49486.482525	20.000000
C:\Users\cware\Desktop\Steller20November\TagTesting20Nov2013\M16.DSG	11-1-2013	16:30:22	86114.000000	8611.400000	49486.955216	20.000000
C:\Users\cware\Desktop\Steller20November\TagTesting20Nov2013\M16.DSG	11-1-2013	16:30:22	86115.000000	8611.500000	49487.826419	20.000000
C:\Users\cware\Desktop\Steller20November\TagTesting20Nov2013\M16.DSG	11-1-2013	16:30:22	86116.000000	8611.600000	49489.718137	20.000000
C:\Users\cware\Desktop\Steller20November\TagTesting20Nov2013\M16.DSG	11-1-2013	16:30:22	86117.000000	8611.700000	49486.208433	20.000000
C:\Users\cware\Desktop\Steller20November\TagTesting20Nov2013\M16.DSG	11-1-2013	16:30:22	86118.000000	8611.800000	49485.511320	20.000000
C:\Users\cware\Desktop\Steller20November\TagTesting20Nov2013\M16.DSG	11-1-2013	16:30:22	86119.000000	8611.900000	49486.332775	20.000000
C:\Users\cware\Desktop\Steller20November\TagTesting20Nov2013\M16.DSG	11-1-2013	16:30:22	86120.000000	8612.000000	49487.826180	20.000000
C:\Users\cware\Desktop\Steller20November\TagTesting20Nov2013\M16.DSG	11-1-2013	16:30:22	86121.000000	8612.100000	49483.918785	20.000000
C:\Users\cware\Desktop\Steller20November\TagTesting20Nov2013\M16.DSG	11-1-2013	16:30:22	86122.000000	8612.200000	49482.027019	20.000000
C:\Users\cware\Desktop\Steller20November\TagTesting20Nov2013\M16.DSG	11-1-2013	16:30:22	86123.000000	8612.300000	49479.562674	20.000000
C:\Users\cware\Desktop\Steller20November\TagTesting20Nov2013\M16.DSG	11-1-2013	16:30:22	86124.000000	8612.400000	49478.442448	20.000000
C:\Users\cware\Desktop\Steller20November\TagTesting20Nov2013\M16.DSG	11-1-2013	16:30:22	86125.000000	8612.500000	49479.138971	20.000000
C:\Users\cware\Desktop\Steller20November\TagTesting20Nov2013\M16.DSG	11-1-2013	16:30:22	86126.000000	8612.600000	49484.764207	20.000000
C:\Users\cware\Desktop\Steller20November\TagTesting20Nov2013\M16.DSG	11-1-2013	16:30:22	86127.000000	8612.700000	49488.099348	20.000000
C:\Users\cware\Desktop\Steller20November\TagTesting20Nov2013\M16.DSG	11-1-2013	16:30:22	86128.000000	8612.800000	49487.178263	20.000000
C:\Users\cware\Desktop\Steller20November\TagTesting20Nov2013\M16.DSG	11-1-2013	16:30:22	86129.000000	8612.900000	49487.153237	20.000000
C:\Users\cware\Desktop\Steller20November\TagTesting20Nov2013\M16.DSG	11-1-2013	16:30:22	86130.000000	8613.000000	49486.356725	20.000000
C:\Users\cware\Desktop\Steller20November\TagTesting20Nov2013\M16.DSG	11-1-2013	16:30:22	86131.000000	8613.100000	49487.601133	20.000000
C:\Users\cware\Desktop\Steller20November\TagTesting20Nov2013\M16.DSG	11-1-2013	16:30:22	86132.000000	8613.200000	49487.426917	20.000000
C:\Users\cware\Desktop\Steller20November\TagTesting20Nov2013\M16.DSG	11-1-2013	16:30:22	86133.000000	8613.300000	49488.447228	20.000000
C:\Users\cware\Desktop\Steller20November\TagTesting20Nov2013\M16.DSG	11-1-2013	16:30:22	86134.000000	8613.400000	49487.551268	20.000000
C:\Users\cware\Desktop\Steller20November\TagTesting20Nov2013\M16.DSG	11-1-2013	16:30:22	86135.000000	8613.500000	49484.937798	20.000000
C:\Users\cware\Desktop\Steller20November\TagTesting20Nov2013\M16.DSG	11-1-2013	16:30:22	86136.000000	8613.600000	49486.679926	20.000000
C:\Users\cware\Desktop\Steller20November\TagTesting20Nov2013\M16.DSG	11-1-2013	16:30:22	86137.000000	8613.700000	49484.389770	20.000000
C:\Users\cware\Desktop\Steller20November\TagTesting20Nov2013\M16.DSG	11-1-2013	16:30:22	86138.000000	8613.800000	49485.236204	20.000000
C:\Users\cware\Desktop\Steller20November\TagTesting20Nov2013\M16.DSG	11-1-2013	16:30:22	86139.000000	8613.900000	49484.987341	20.000000
C:\Users\cware\Desktop\Steller20November\TagTesting20Nov2013\M16.DSG	11-1-2013	16:30:22	86140.000000	8614.000000	49486.107619	20.000000
C:\Users\cware\Desktop\Steller20November\TagTesting20Nov2013\M16.DSG	11-1-2013	16:30:22	86141.000000	8614.100000	49487.028422	20.000000
C:\Users\cware\Desktop\Steller20November\TagTesting20Nov2013\M16.DSG	11-1-2013	16:30:22	86142.000000	8614.200000	49493.101722	20.000000
C:\Users\cware\Desktop\Steller20November\TagTesting20Nov2013\M16.DSG	11-1-2013	16:30:22	86143.000000	8614.300000	49502.759473	20.000000
C:\Users\cware\Desktop\Steller20November\TagTesting20Nov2013\M16.DSG	11-1-2013	16:30:22	86144.000000	8614.400000	49515.851750	20.000000
C:\Users\cware\Desktop\Steller20November\TagTesting20Nov2013\M16.DSG	11-1-2013	16:30:22	86145.000000	8614.500000	49527.127269	20.000000
C:\Users\cware\Desktop\Steller20November\TagTesting20Nov2013\M16.DSG	11-1-2013	16:30:22	86146.000000	8614.600000	49538.701663	20.000000
C:\Users\cware\Desktop\Steller20November\TagTesting20Nov2013\M16.DSG	11-1-2013	16:30:22	86147.000000	8614.700000	49555.552883	20.000000
C:\Users\cware\Desktop\Steller20November\TagTesting20Nov2013\M16.DSG	11-1-2013	16:30:22	86148.000000	8614.800000	49576.311724	20.000000
C:\Users\cware\Desktop\Steller20November\TagTesting20Nov2013\M16.DSG	11-1-2013	16:30:22	86149.000000	8614.900000	49596.249440	20.000000
C:\Users\cware\Desktop\Steller20November\TagTesting20Nov2013\M16.DSG	11-1-2013	16:30:22	86150.000000	8615.000000	49606.479519	20.000000
C:\Users\cware\Desktop\Steller20November\TagTesting20Nov2013\M16.DSG	11-1-2013	16:30:22	86151.000000	8615.100000	49619.571938	20.000000
C:\Users\cware\Desktop\Steller20November\TagTesting20Nov2013\M16.DSG	11-1-2013	16:30:22	86152.000000	8615.200000	49637.144685	20.000000
C:\Users\cware\Desktop\Steller20November\TagTesting20Nov2013\M16.DSG	11-1-2013	16:30:22	86153.000000	8615.300000	49643.815560	20.000000
C:\Users\cware\Desktop\Steller20November\TagTesting20Nov2013\M16.DSG	11-1-2013	16:30:22	86154.000000	8615.400000	49630.971612	20.000000
C:\Users\cware\Desktop\Steller20November\TagTesting20Nov2013\M16.DSG	11-1-2013	16:30:22	86155.000000	8615.500000	49627.810374	20.000000
C:\Users\cware\Desktop\Steller20November\TagTesting20Nov2013\M16.DSG	11-1-2013	16:30:22	86156.000000	8615.600000	49645.084567	20.000000
C:\Users\cware\Desktop\Steller20November\TagTesting20Nov2013\M16.DSG	11-1-2013	16:30:22	86157.000000	8615.700000	49650.535583	20.000000
C:\Users\cware\Desktop\Steller20November\TagTesting20Nov2013\M16.DSG	11-1-2013	16:30:22	86158.000000	8615.800000	49662.906027	20.000000
C:\Users\cware\Desktop\Steller20November\TagTesting20Nov2013\M16.DSG	11-1-2013	16:30:22	86159.000000	8615.900000	49674.306097	20.000000
C:\Users\cware\Desktop\Steller20November\TagTesting20Nov2013\M16.DSG	11-1-2013	16:30:22	86160.000000	8616.000000	49672.414170	20.000000
C:\Users\cware\Desktop\Steller20November\TagTesting20Nov2013\M16.DSG	11-1-2013	16:30:22	86161.000000	8616.100000	49696.856920	20.000000
C:\Users\cware\Desktop\Steller20November\TagTesting20Nov2013\M16.DSG	11-1-2013	16:30:22	86162.000000	8616.200000	49696.010873	20.000000
C:\Users\cware\Desktop\Steller20November\TagTesting20Nov2013\M16.DSG	11-1-2013	16:30:22	86163.000000	8616.300000	49705.717896	20.000000
C:\Users\cware\Desktop\Steller20November\TagTesting20Nov2013\M16.DSG	11-1-2013	16:30:22	86164.000000	8616.400000	49715.176321	20.000000
C:\Users\cware\Desktop\Steller20November\TagTesting20Nov2013\M16.DSG	11-1-2013	16:30:22	86165.000000	8616.500000	49717.765057	20.000000
C:\Users\cware\Desktop\Steller20November\TagTesting20Nov2013\M16.DSG	11-1-2013	16:30:22	86166.000000	8616.600000	49730.807576	20.000000
C:\Users\cware\Desktop\Steller20November\TagTesting20Nov2013\M16.DSG	11-1-2013	16:30:22	86167.000000	8616.700000	49730.458957	20.000000
C:\Users\cware\Desktop\Steller20November\TagTesting20Nov2013\M16.DSG	11-1-2013	16:30:22	86168.000000	8616.800000	49735.237457	20.000000
C:\Users\cware\Desktop\Steller20November\TagTesting20Nov2013\M16.DSG	11-1-2013	16:30:22	86169.000000	8616.900000	49736.880269	20.000000
C:\Users\cware\Desktop\Steller20November\TagTesting20Nov2013\M16.DSG	11-1-2013	16:30:22	86170.000000	8617.000000	49745.019492	20.000000
C:\Users\cware\Desktop\Steller20November\TagTesting20Nov2013\M16.DSG	11-1-2013	16:30:22	86171.000000	8617.100000	49742.729318	20.000000
C:\Users\cware\Desktop\Steller20November\TagTesting20Nov2013\M16.DSG	11-1-2013	16:30:22	86172.000000	8617.200000	49750.320568	20.000000
C:\Users\cware\Desktop\Steller20November\TagTesting20Nov2013\M16.DSG	11-1-2013	16:30:22	86173.000000	8617.300000	49750.420455	20.000000
C:\Users\cware\Desktop\Steller20November\TagTesting20Nov2013\M16.DSG	11-1-2013	16:30:22	86174.000000	8617.400000	49755.871103	20.000000
C:\Users\cware\Desktop\Steller20November\TagTesting20Nov2013\M16.DSG	11-1-2013	16:30:22	86175.000000	8617.500000	49756.791643	20.000000
C:\Users\cware\Desktop\Steller20November\TagTesting20Nov2013\M16.DSG	11-1-2013	16:30:22	86176.000000	8617.600000	49759.455144	20.000000
C:\Users\cware\Desktop\Steller20November\TagTesting20Nov2013\M16.DSG	11-1-2013	16:30:22	86177.000000	8617.700000	49753.779520	20.000000
C:\Users\cware\Desktop\Steller20November\TagTesting20Nov2013\M16.DSG	11-1-2013	16:30:22	86178.000000	8617.800000	49746.810158	20.000000
C:\Users\cware\Desktop\Steller20November\TagTesting20Nov2013\M16.DSG	11-1-2013	16:30:22	86179.000000	8617.900000	49750.319390	20.000000
C:\Users\cware\Desktop\Steller20November\TagTesting20Nov2013\M16.DSG	11-1-2013	16:30:22	86180.000000	8618.000000	49751.190135	20.000000
C:\Users\cware\Desktop\Steller20November\TagTesting20Nov2013\M16.DSG	11-1-2013	16:30:22	86181.000000	8618.100000	49761.893207	20.000000
C:\Users\cware\Desktop\Steller20November\TagTesting20Nov2013\M16.DSG	11-1-2013	16:30:22	86182.000000	8618.200000	49775.981566	20.000000
C:\Users\cware\Desktop\Steller20November\TagTesting20Nov2013\M16.DSG	11-1-2013	16:30:22	86183.000000	8618.300000	49782.452566	20.000000
C:\Users\cware\Desktop\Steller20November\TagTesting20Nov2013\M16.DSG	11-1-2013	16:30:22	86184.000000	8618.400000	49804.829376	20.000000
C:\Users\cware\Desktop\Steller20November\TagTesting20Nov2013\M16.DSG	11-1-2013	16:30:22	86185.000000	8618.500000	49804.181782	20.000000
C:\Users\cware\Desktop\Steller20November\TagTesting20Nov2013\M16.DSG	11-1-2013	16:30:22	86186.000000	8618.600000	49826.932088	20.000000
C:\Users\cware\Desktop\Steller20November\TagTesting20Nov2013\M16.DSG	11-1-2013	16:30:22	86187.000000	8618.700000	49841.219299	20.000000
C:\Users\cware\Desktop\Steller20November\TagTesting20Nov2013\M16.DSG	11-1-2013	16:30:22	86188.000000	8618.800000	49853.564854	20.000000
C:\Users\cware\Desktop\Steller20November\TagTesting20Nov2013\M16.DSG	11-1-2013	16:30:22	86189.000000	8618.900000	49867.105343	20.000000
C:\Users\cware\Desktop\Steller20November\TagTesting20Nov2013\M16.DSG	11-1-2013	16:30:22	86190.000000	8619.000000	49881.342908	20.000000
C:\Users\cware\Desktop\Steller20November\TagTesting20Nov2013\M16.DSG	11-1-2013	16:30:22	86191.000000	8619.100000	49898.268423	20.000000
C:\Users\cware\Desktop\Steller20November\TagTesting20Nov2013\M16.DSG	11-1-2013	16:30:22	86192.000000	8619.200000	49918.952357	20.000000
C:\Users\cware\Desktop\Steller20November\TagTesting20Nov2013\M16.DSG	11-1-2013	16:30:22	86193.000000	8619.300000	49929.157577	20.000000
C:\Users\cware\Desktop\Steller20November\TagTesting20Nov2013\M16.DSG	11-1-2013	16:30:22	86194.000000	8619.400000	49941.279633	20.000000
C:\Users\cware\Desktop\Steller20November\TagTesting20Nov2013\M16.DSG	11-1-2013	16:30:22	86195.000000	8619.500000	49955.267735	20.000000
C:\Users\cware\Desktop\Steller20November\TagTesting20Nov2013\M16.DSG	11-1-2013	16:30:22	86196.000000	8619.600000	49960.917588	20.000000
C:\Users\cware\Desktop\Steller20November\TagTesting20Nov2013\M16.DSG	11-1-2013	16:30:22	86197.000000	8619.700000	49956.113478	20.000000
C:\Users\cware\Desktop\Steller20November\TagTesting20Nov2013\M16.DSG	11-1-2013	16:30:22	86198.000000	8619.800000	49961.788752	20.000000
C:\Users\cware\Desktop\Steller20November\TagTesting20Nov2013\M16.DSG	11-1-2013	16:30:22	86199.000000	8619.900000	49968.907630	20.000000
C:\Users\cware\Desktop\Steller20November\TagTesting20Nov2013\M16.DSG	11-1-2013	16:30:22	86200.000000	8620.000000	49981.900915	20.000000
C:\Users\cware\Desktop\Steller20November\TagTesting20Nov2013\M16.DSG	11-1-2013	16:30:22	86201.000000	8620.100000	49989.218790	20.000000
C:\Users\cware\Desktop\Steller20November\TagTesting20Nov2013\M16.DSG	11-1-2013	16:30:22	86202.000000	8620.200000	49997.955212	20.000000
C:\Users\cware\Desktop\Steller20November\TagTesting20Nov2013\M16.DSG	11-1-2013	16:30:22	86203.000000	8620.300000	50002.485341	20.000000
C:\Users\cware\Desktop\Steller20November\TagTesting20Nov2013\M16.DSG	11-1-2013	16:30:22	86204.000000	8620.400000	50016.274889	20.000000
C:\Users\cware\Desktop\Steller20November\TagTesting20Nov2013\M16.DSG	11-1-2013	16:30:22	86205.000000	8620.500000	50016.797574	20.000000
C:\Users\cware\Desktop\Steller20November\TagTesting20Nov2013\M16.DSG	11-1-2013	16:30:22	86206.000000	8620.600000	50028.446560	20.000000
C:\Users\cware\Desktop\Steller20November\TagTesting20Nov2013\M16.DSG	11-1-2013	16:30:22	86207.000000	8620.700000	50032.304553	20.000000
C:\Users\cware\Desktop\Steller20November\TagTesting20Nov2013\M16.DSG	11-1-2013	16:30:22	86208.000000	8620.800000	50039.074826	20.000000
C:\Users\cware\Desktop\Steller20November\TagTesting20Nov2013\M16.DSG	11-1-2013	16:30:22	86209.000000	8620.900000	50044.227042	20.000000
C:\Users\cware\Desktop\Steller20November\TagTesting20Nov2013\M16.DSG	11-1-2013	16:30:22	86210.000000	8621.000000	50045.670633	20.000000
C:\Users\cware\Desktop\Steller20November\TagTesting20Nov2013\M16.DSG	11-1-2013	16:30:22	86211.000000	8621.100000	50045.471671	20.000000
C:\Users\cware\Desktop\Steller20November\TagTesting20Nov2013\M16.DSG	11-1-2013	16:30:22	86212.000000	8621.200000	50050.524288	20.000000
C:\Users\cware\Desktop\Steller20November\TagTesting20Nov2013\M16.DSG	11-1-2013	16:30:22	86213.000000	8621.300000	50042.907476	20.000000
C:\Users\cware\Desktop\Steller20November\TagTesting20Nov2013\M16.DSG	11-1-2013	16:30:22	86214.000000	8621.400000	50054.382360	20.000000
C:\Users\cware\Desktop\Steller20November\TagTesting20Nov2013\M16.DSG	11-1-2013	16:30:22	86215.000000	8621.500000	50054.780819	20.000000
C:\Users\cware\Desktop\Steller20November\TagTesting20Nov2013\M16.DSG	11-1-2013	16:30:22	86216.000000	8621.600000	50052.615142	20.000000
C:\Users\cware\Desktop\Steller20November\TagTesting20Nov2013\M16.DSG	11-1-2013	16:30:22	86217.000000	8621.700000	50045.047954	20.000000
C:\Users\cware\Desktop\Steller20November\TagTesting20Nov2013\M16.DSG	11-1-2013	16:30:22	86218.000000	8621.800000	50062.571337	20.000000
C:\Users\cware\Desktop\Steller20November\TagTesting20Nov2013\M16.DSG	11-1-2013	16:30:22	86219.000000	8621.900000	50069.167338	20.000000
C:\Users\cware\Desktop\Steller20November\TagTesting20Nov2013\M16.DSG	11-1-2013	16:30:22	86220.000000	8622.000000	50078.252861	20.000000
C:\Users\cware\Desktop\Steller20November\TagTesting20Nov2013\M16.DSG	11-1-2013	16:30:22	86221.000000	8622.100000	50091.220728	20.000000
C:\Users\cware\Desktop\Steller20November\TagTesting20Nov2013\M16.DSG	11-1-2013	16:30:22	86222.000000	8622.200000	50098.737788	20.000000
C:\Users\cware\Desktop\Steller20November\TagTesting20Nov2013\M16.DSG	11-1-2013	16:30:22	86223.000000	8622.300000	50104.810984	20.000000
C:\Users\cware\Desktop\Steller20November\TagTesting20Nov2013\M16.DSG	11-1-2013	16:30:22	86224.000000	8622.400000	50117.107105	20.000000
C:\Users\cware\Desktop\Steller20November\TagTesting20Nov2013\M16.DSG	11-1-2013	16:30:22	86225.000000	8622.500000	50115.115912	20.000000
C:\Users\cware\Desktop\Steller20November\TagTesting20Nov2013\M16.DSG	11-1-2013	16:30:22	86226.000000	8622.600000	50112.452723	20.000000
C:\Users\cware\Desktop\Steller20November\TagTesting20Nov2013\M16.DSG	11-1-2013	16:30:22	86227.000000	8622.700000	50097.169570	20.000000
C:\Users\cware\Desktop\Steller20November\TagTesting20Nov2013\M16.DSG	11-1-2013	16:30:22	86228.000000	8622.800000	50084.350716	20.000000
C:\Users\cware\Desktop\Steller20November\TagTesting20Nov2013\M16.DSG	11-1-2013	16:30:22	86229.000000	8622.900000	50076.858670	20.000000
C:\Users\cware\Desktop\Steller20November\TagTesting20Nov2013\M16.DSG	11-1-2013	16:30:22	86230.000000	8623.000000	50048.905596	20.000000
C:\Users\cware\Desktop\Steller20November\TagTesting20Nov2013\M16.DSG	11-1-2013	16:30:22	86231.000000	8623.100000	50054.356960	20.000000
C:\Users\cware\Desktop\Steller20November\TagTesting20Nov2013\M16.DSG	11-1-2013	16:30:22	86232.000000	8623.200000	50060.430539	20.000000
C:\Users\cware\Desktop\Steller20November\TagTesting20Nov2013\M16.DSG	11-1-2013	16:30:22	86233.000000	8623.300000	50049.079978	20.000000
C:\Users\cware\Desktop\Steller20November\TagTesting20Nov2013\M16.DSG	11-1-2013	16:30:22	86234.000000	8623.400000	50043.006790	20.000000
C:\Users\cware\Desktop\Steller20November\TagTesting20Nov2013\M16.DSG	11-1-2013	16:30:22	86235.000000	8623.500000	50031.606657	20.000000
C:\Users\cware\Desktop\Steller20November\TagTesting20Nov2013\M16.DSG	11-1-2013	16:30:22	86236.000000	8623.600000	50018.662979	20.000000
C:\Users\cware\Desktop\Steller20November\TagTesting20Nov2013\M16.DSG	11-1-2013	16:30:22	86237.000000	8623.700000	50009.253987	20.000000
C:\Users\cware\Desktop\Steller20November\TagTesting20Nov2013\M16.DSG	11-1-2013	16:30:22	86238.000000	8623.800000	50004.798667	20.000000
C:\Users\cware\Desktop\Steller20November\TagTesting20Nov2013\M16.DSG	11-1-2013	16:30:22	86239.000000	8623.900000	49988.818732	20.000000
C:\Users\cware\Desktop\Steller20November\TagTesting20Nov2013\M16.DSG	11-1-2013	16:30:22	86240.000000	8624.000000	49980.032086	20.000000
C:\Users\cware\Desktop\Steller20November\TagTesting20Nov2013\M16.DSG	11-1-2013	16:30:22	86241.000000	8624.100000	49972.763949	20.000000
C:\Users\cware\Desktop\Steller20November\TagTesting20Nov2013\M16.DSG	11-1-2013	16:30:22	86242.000000	8624.200000	49966.541520	20.000000
C:\Users\cware\Desktop\Steller20November\TagTesting20Nov2013\M16.DSG	11-1-2013	16:30:22	86243.000000	8624.300000	49962.011281	20.000000
C:\Users\cware\Desktop\Steller20November\TagTesting20Nov2013\M16.DSG	11-1-2013	16:30:22	86244.000000	8624.400000	49951.805589	20.000000
C:\Users\cware\Desktop\Steller20November\TagTesting20Nov2013\M16.DSG	11-1-2013	16:30:22	86245.000000	8624.500000	49941.202376	20.000000
C:\Users\cware\Desktop\Steller20November\TagTesting20Nov2013\M16.DSG	11-1-2013	16:30:22	86246.000000	8624.600000	49923.430284	20.000000
C:\Users\cware\Desktop\Steller20November\TagTesting20Nov2013\M16.DSG	11-1-2013	16:30:22	86247.000000	8624.700000	49924.674651	20.000000
C:\Users\cware\Desktop\Steller20November\TagTesting20Nov2013\M16.DSG	11-1-2013	16:30:22	86248.000000	8624.800000	49910.387253	20.000000
C:\Users\cware\Desktop\Steller20November\TagTesting20Nov2013\M16.DSG	11-1-2013	16:30:22	86249.000000	8624.900000	49900.555503	20.000000
C:\Users\cware\Desktop\Steller20November\TagTesting20Nov2013\M16.DSG	11-1-2013	16:30:22	86250.000000	8625.000000	49892.416291	20.000000
C:\Users\cware\Desktop\Steller20November\TagTesting20Nov2013\M16.DSG	11-1-2013	16:30:22	86251.000000	8625.100000	49883.106478	20.000000
C:\Users\cware\Desktop\Steller20November\TagTesting20Nov2013\M16.DSG	11-1-2013	16:30:22	86252.000000	8625.200000	49867.674461	20.000000
C:\Users\cware\Desktop\Steller20November\TagTesting20Nov2013\M16.DSG	11-1-2013	16:30:22	86253.000000	8625.300000	49857.245165	20.000000
C:\Users\cware\Desktop\Steller20November\TagTesting20Nov2013\M16.DSG	11-1-2013	16:30:22	86254.000000	8625.400000	49849.404430	20.000000
C:\Users\cware\Desktop\Steller20November\TagTesting20Nov2013\M16.DSG	11-1-2013	16:30:22	86255.000000	8625.500000	49841.588709	20.000000
C:\Users\cware\Desktop\Steller20November\TagTesting20Nov2013\M16.DSG	11-1-2013	16:30:22	86256.000000	8625.600000	49828.819557	20.000000
C:\Users\cware\Desktop\Steller20November\TagTesting20Nov2013\M16.DSG	11-1-2013	16:30:22	86257.000000	8625.700000	49816.224805	20.000000
C:\Users\cware\Desktop\Steller20November\TagTesting20Nov2013\M16.DSG	11-1-2013	16:30:22	86258.000000	8625.800000	49806.069398	20.000000
C:\Users\cware\Desktop\Steller20November\TagTesting20Nov2013\M16.DSG	11-1-2013	16:30:22	86259.000000	8625.900000	49788.770016	20.000000
C:\Users\cware\Desktop\Steller20November\TagTesting20Nov2013\M16.DSG	11-1-2013	16:30:22	86260.000000	8626.000000	49786.306015	20.000000
C:\Users\cware\Desktop\Steller20November\TagTesting20Nov2013\M16.DSG	11-1-2013	16:30:22	86261.000000	8626.100000	49769.803051	20.000000
C:\Users\cware\Desktop\Steller20November\TagTesting20Nov2013\M16.DSG	11-1-2013	16:30:22	86262.000000	8626.200000	49756.660743	20.000000
C:\Users\cware\Desktop\Steller20November\TagTesting20Nov2013\M16.DSG	11-1-2013	16:30:22	86263.000000	8626.300000	49749.118893	20.000000
C:\Users\cware\Desktop\Steller20November\TagTesting20Nov2013\M16.DSG	11-1-2013	16:30:22	86264.000000	8626.400000	49740.083236	20.000000
C:\Users\cware\Desktop\Steller20November\TagTesting20Nov2013\M16.DSG	11-1-2013	16:30:22	86265.000000	8626.500000	49730.973352	20.000000
C:\Users\cware\Desktop\Steller20November\TagTesting20Nov2013\M16.DSG	11-1-2013	16:30:22	86266.000000	8626.600000	49714.047593	20.000000
C:\Users\cware\Desktop\Steller20November\TagTesting20Nov2013\M16.DSG	11-1-2013	16:30:22	86267.000000	8626.700000	49705.260834	20.000000
C:\Users\cware\Desktop\Steller20November\TagTesting20Nov2013\M16.DSG	11-1-2013	16:30:22	86268.000000	8626.800000	49696.374725	20.000000
C:\Users\cware\Desktop\Steller20November\TagTesting20Nov2013\M16.DSG	11-1-2013	16:30:22	86269.000000	8626.900000	49679.100274	20.000000
C:\Users\cware\Desktop\Steller20November\TagTesting20Nov2013\M16.DSG	11-1-2013	16:30:22	86270.000000	8627.000000	49662.050025	20.000000
C:\Users\cware\Desktop\Steller20November\TagTesting20Nov2013\M16.DSG	11-1-2013	16:30:22	86271.000000	8627.100000	49653.089421	20.000000
C:\Users\cware\Desktop\Steller20November\TagTesting20Nov2013\M16.DSG	11-1-2013	16:30:22	86272.000000	8627.200000	49640.469459	20.000000
C:\Users\cware\Desktop\Steller20November\TagTesting20Nov2013\M16.DSG	11-1-2013	16:30:22	86273.000000	8627.300000	49624.588770	20.000000
C:\Users\cware\Desktop\Steller20November\TagTesting20Nov2013\M16.DSG	11-1-2013	16:30:22	86274.000000	8627.400000	49612.093320	20.000000
C:\Users\cware\Desktop\Steller20November\TagTesting20Nov2013\M16.DSG	11-1-2013	16:30:22	86275.000000	8627.500000	49597.631354	20.000000
C:\Users\cware\Desktop\Steller20November\TagTesting20Nov2013\M16.DSG	11-1-2013	16:30:22	86276.000000	8627.600000	49585.608055	20.000000
C:\Users\cware\Desktop\Steller20November\TagTesting20Nov2013\M16.DSG	11-1-2013	16:30:22	86277.000000	8627.700000	49575.749319	20.000000
C:\Users\cware\Desktop\Steller20November\TagTesting20Nov2013\M16.DSG	11-1-2013	16:30:22	86278.000000	8627.800000	49562.853179	20.000000
C:\Users\cware\Desktop\Steller20November\TagTesting20Nov2013\M16.DSG	11-1-2013	16:30:22	86279.000000	8627.900000	49540.125153	20.000000
C:\Users\cware\Desktop\Steller20November\TagTesting20Nov2013\M16.DSG	11-1-2013	16:30:22	86280.000000	8628.000000	49525.960275	20.000000
C:\Users\cware\Desktop\Steller20November\TagTesting20Nov2013\M16.DSG	11-1-2013	16:30:22	86281.000000	8628.100000	49511.919419	20.000000
C:\Users\cware\Desktop\Steller20November\TagTesting20Nov2013\M16.DSG	11-1-2013	16:30:22	86282.000000	8628.200000	49495.345459	20.000000
C:\Users\cware\Desktop\Steller20November\TagTesting20Nov2013\M16.DSG	11-1-2013	16:30:22	86283.000000	8628.300000	49481.682652	20.000000
C:\Users\cware\Desktop\Steller20November\TagTesting20Nov2013\M16.DSG	11-1-2013	16:30:22	86284.000000	8628.400000	49462.951489	20.000000
C:\Users\cware\Desktop\Steller20November\TagTesting20Nov2013\M16.DSG	11-1-2013	16:30:22	86285.000000	8628.500000	49519.706052	20.000000
C:\Users\cware\Desktop\Steller20November\TagTesting20Nov2013\M16.DSG	11-1-2013	16:30:22	86286.000000	8628.600000	49535.217215	20.000000
C:\Users\cware\Desktop\Steller20November\TagTesting20Nov2013\M16.DSG	11-1-2013	16:30:22	86287.000000	8628.700000	49739.113152	20.000000
C:\Users\cware\Desktop\Steller20November\TagTesting20Nov2013\M16.DSG	11-1-2013	16:30:22	86288.000000	8628.800000	49553.905499	20.000000
C:\Users\cware\Desktop\Steller20November\TagTesting20Nov2013\M16.DSG	11-1-2013	16:30:22	86289.000000	8628.900000	49517.517169	20.000000
C:\Users\cware\Desktop\Steller20November\TagTesting20Nov2013\M16.DSG	11-1-2013	16:30:22	86290.000000	8629.000000	49509.877349	20.000000
C:\Users\cware\Desktop\Steller20November\TagTesting20Nov2013\M16.DSG	11-1-2013	16:30:22	86291.000000	8629.100000	49506.965805	20.000000
C:\Users\cware\Desktop\Steller20November\TagTesting20Nov2013\M16.DSG	11-1-2013	16:30:22	86292.000000	8629.200000	49504.377231	20.000000
C:\Users\cware\Desktop\Steller20November\TagTesting20Nov2013\M16.DSG	11-1-2013	16:30:22	86293.000000	8629.300000	49504.402413	20.000000
C:\Users\cware\Desktop\Steller20November\TagTesting20Nov2013\M16.DSG	11-1-2013	16:30:22	86294.000000	8629.400000	49505.523533	20.000000
C:\Users\cware\Desktop\Steller20November\TagTesting20Nov2013\M16.DSG	11-1-2013	16:30:22	86295.000000	8629.500000	49502.587852	20.000000
C:\Users\cware\Desktop\Steller20November\TagTesting20Nov2013\M16.DSG	11-1-2013	16:30:22	86296.000000	8629.600000	49500.274382	20.000000
C:\Users\cware\Desktop\Steller20November\TagTesting20Nov2013\M16.DSG	11-1-2013	16:30:22	86297.000000	8629.700000	49497.665089	20.000000
C:\Users\cware\Desktop\Steller20November\TagTesting20Nov2013\M16.DSG	11-1-2013	16:30:22	86298.000000	8629.800000	49496.395955	20.000000
C:\Users\cware\Desktop\Steller20November\TagTesting20Nov2013\M16.DSG	11-1-2013	16:30:22	86299.000000	8629.900000	49480.919469	20.000000
C:\Users\cware\Desktop\Steller20November\TagTesting20Nov2013\M16.DSG	11-1-2013	16:30:22	86300.000000	8630.000000	49474.971315	20.000000
C:\Users\cware\Desktop\Steller20November\TagTesting20Nov2013\M16.DSG	11-1-2013	16:30:22	86301.000000	8630.100000	49481.592755	20.000000
C:\Users\cware\Desktop\Steller20November\TagTesting20Nov2013\M16.DSG	11-1-2013	16:30:22	86302.000000	8630.200000	49491.549586	20.000000
C:\Users\cware\Desktop\Steller20November\TagTesting20Nov2013\M16.DSG	11-1-2013	16:30:22	86303.000000	8630.300000	49500.933569	20.000000
C:\Users\cware\Desktop\Steller20November\TagTesting20Nov2013\M16.DSG	11-1-2013	16:30:22	86304.000000	8630.400000	49519.801132	20.000000
C:\Users\cware\Desktop\Steller20November\TagTesting20Nov2013\M16.DSG	11-1-2013	16:30:22	86305.000000	8630.500000	49522.987556	20.000000
C:\Users\cware\Desktop\Steller20November\TagTesting20Nov2013\M16.DSG	11-1-2013	16:30:22	86306.000000	8630.600000	49539.689662	20.000000
C:\Users\cware\Desktop\Steller20November\TagTesting20Nov2013\M16.DSG	11-1-2013	16:30:22	86307.000000	8630.700000	49561.394597	20.000000
C:\Users\cware\Desktop\Steller20November\TagTesting20Nov2013\M16.DSG	11-1-2013	16:30:22	86308.000000	8630.800000	49578.221376	20.000000
C:\Users\cware\Desktop\Steller20November\TagTesting20Nov2013\M16.DSG	11-1-2013	16:30:22	86309.000000	8630.900000	49597.262747	20.000000
C:\Users\cware\Desktop\Steller20November\TagTesting20Nov2013\M16.DSG	11-1-2013	16:30:22	86310.000000	8631.000000	49617.548969	20.000000
C:\Users\cware\Desktop\Steller20November\TagTesting20Nov2013\M16.DSG	11-1-2013	16:30:22	86311.000000	8631.100000	49631.811739	20.000000
C:\Users\cware\Desktop\Steller20November\TagTesting20Nov2013\M16.DSG	11-1-2013	16:30:22	86312.000000	8631.200000	49646.074413	20.000000
C:\Users\cware\Desktop\Steller20November\TagTesting20Nov2013\M16.DSG	11-1-2013	16:30:22	86313.000000	8631.300000	49662.278404	20.000000
C:\Users\cware\Desktop\Steller20November\TagTesting20Nov2013\M16.DSG	11-1-2013	16:30:22	86314.000000	8631.400000	49669.322461	20.000000
C:\Users\cware\Desktop\Steller20November\TagTesting20Nov2013\M16.DSG	11-1-2013	16:30:22	86315.000000	8631.500000	49673.255281	20.000000
C:\Users\cware\Desktop\Steller20November\TagTesting20Nov2013\M16.DSG	11-1-2013	16:30:22	86316.000000	8631.600000	49676.067996	20.000000
C:\Users\cware\Desktop\Steller20November\TagTesting20Nov2013\M16.DSG	11-1-2013	16:30:22	86317.000000	8631.700000	49693.691298	20.000000
C:\Users\cware\Desktop\Steller20November\TagTesting20Nov2013\M16.DSG	11-1-2013	16:30:22	86318.000000	8631.800000	49707.953549	20.000000
C:\Users\cware\Desktop\Steller20November\TagTesting20Nov2013\M16.DSG	11-1-2013	16:30:22	86319.000000	8631.900000	49719.279210	20.000000
C:\Users\cware\Desktop\Steller20November\TagTesting20Nov2013\M16.DSG	11-1-2013	16:30:22	86320.000000	8632.000000	49735.209352	20.000000
C:\Users\cware\Desktop\Steller20November\TagTesting20Nov2013\M16.DSG	11-1-2013	16:30:22	86321.000000	8632.100000	49746.833474	20.000000
C:\Users\cware\Desktop\Steller20November\TagTesting20Nov2013\M16.DSG	11-1-2013	16:30:22	86322.000000	8632.200000	49758.383194	20.000000
C:\Users\cware\Desktop\Steller20November\TagTesting20Nov2013\M16.DSG	11-1-2013	16:30:22	86323.000000	8632.300000	49762.788755	20.000000
C:\Users\cware\Desktop\Steller20November\TagTesting20Nov2013\M16.DSG	11-1-2013	16:30:22	86324.000000	8632.400000	49781.481970	20.000000
C:\Users\cware\Desktop\Steller20November\TagTesting20Nov2013\M16.DSG	11-1-2013	16:30:22	86325.000000	8632.500000	49788.152797	20.000000
C:\Users\cware\Desktop\Steller20November\TagTesting20Nov2013\M16.DSG	11-1-2013	16:30:22	86326.000000	8632.600000	49799.801718	20.000000
C:\Users\cware\Desktop\Steller20November\TagTesting20Nov2013\M16.DSG	11-1-2013	16:30:22	86327.000000	8632.700000	49813.964807	20.000000
C:\Users\cware\Desktop\Steller20November\TagTesting20Nov2013\M16.DSG	11-1-2013	16:30:22	86328.000000	8632.800000	49813.940113	20.000000
C:\Users\cware\Desktop\Steller20November\TagTesting20Nov2013\M16.DSG	11-1-2013	16:30:22	86329.000000	8632.900000	49821.033856	20.000000
C:\Users\cware\Desktop\Steller20November\TagTesting20Nov2013\M16.DSG	11-1-2013	16:30:22	86330.000000	8633.000000	49835.844076	20.000000
C:\Users\cware\Desktop\Steller20November\TagTesting20Nov2013\M16.DSG	11-1-2013	16:30:22	86331.000000	8633.100000	49840.424019	20.000000
C:\Users\cware\Desktop\Steller20November\TagTesting20Nov2013\M16.DSG	11-1-2013	16:30:22	86332.000000	8633.200000	49839.403501	20.000000
C:\Users\cware\Desktop\Steller20November\TagTesting20Nov2013\M16.DSG	11-1-2013	16:30:22	86333.000000	8633.300000	49846.372819	20.000000
C:\Users\cware\Desktop\Steller20November\TagTesting20Nov2013\M16.DSG	11-1-2013	16:30:22	86334.000000	8633.400000	49850.156219	20.000000
C:\Users\cware\Desktop\Steller20November\TagTesting20Nov2013\M16.DSG	11-1-2013	16:30:22	86335.000000	8633.500000	49847.915918	20.000000
C:\Users\cware\Desktop\Steller20November\TagTesting20Nov2013\M16.DSG	11-1-2013	16:30:22	86336.000000	8633.600000	49852.595132	20.000000
C:\Users\cware\Desktop\Steller20November\TagTesting20Nov2013\M16.DSG	11-1-2013	16:30:22	86337.000000	8633.700000	49851.375363	20.000000
C:\Users\cware\Desktop\Steller20November\TagTesting20Nov2013\M16.DSG	11-1-2013	16:30:22	86338.000000	8633.800000	49841.916261	20.000000
C:\Users\cware\Desktop\Steller20November\TagTesting20Nov2013\M16.DSG	11-1-2013	16:30:22	86339.000000	8633.900000	49837.012337	20.000000
C:\Users\cware\Desktop\Steller20November\TagTesting20Nov2013\M16.DSG	11-1-2013	16:30:22	86340.000000	8634.000000	49816.427428	20.000000
C:\Users\cware\Desktop\Steller20November\TagTesting20Nov2013\M16.DSG	11-1-2013	16:30:22	86341.000000	8634.100000	49804.006365	20.000000
C:\Users\cware\Desktop\Steller20November\TagTesting20Nov2013\M16.DSG	11-1-2013	16:30:22	86342.000000	8634.200000	49788.897480	20.000000
C:\Users\cware\Desktop\Steller20November\TagTesting20Nov2013\M16.DSG	11-1-2013	16:30:22	86343.000000	8634.300000	49765.350134	20.000000
C:\Users\cware\Desktop\Steller20November\TagTesting20Nov2013\M16.DSG	11-1-2013	16:30:22	86344.000000	8634.400000	49739.637942	20.000000
C:\Users\cware\Desktop\Steller20November\TagTesting20Nov2013\M16.DSG	11-1-2013	16:30:22	86345.000000	8634.500000	49705.961004	20.000000
C:\Users\cware\Desktop\Steller20November\TagTesting20Nov2013\M16.DSG	11-1-2013	16:30:22	86346.000000	8634.600000	49686.670776	20.000000
C:\Users\cware\Desktop\Steller20November\TagTesting20Nov2013\M16.DSG	11-1-2013	16:30:22	86347.000000	8634.700000	49670.118207	20.000000
C:\Users\cware\Desktop\Steller20November\TagTesting20Nov2013\M16.DSG	11-1-2013	16:30:22	86348.000000	8634.800000	49649.309522	20.000000
C:\Users\cware\Desktop\Steller20November\TagTesting20Nov2013\M16.DSG	11-1-2013	16:30:22	86349.000000	8634.900000	49633.479128	20.000000
C:\Users\cware\Desktop\Steller20November\TagTesting20Nov2013\M16.DSG	11-1-2013	16:30:22	86350.000000	8635.000000	49616.727504	20.000000
C:\Users\cware\Desktop\Steller20November\TagTesting20Nov2013\M16.DSG	11-1-2013	16:30:22	86351.000000	8635.100000	49602.788627	20.000000
C:\Users\cware\Desktop\Steller20November\TagTesting20Nov2013\M16.DSG	11-1-2013	16:30:22	86352.000000	8635.200000	49588.650799	20.000000
C:\Users\cware\Desktop\Steller20November\TagTesting20Nov2013\M16.DSG	11-1-2013	16:30:22	86353.000000	8635.300000	49574.811272	20.000000
C:\Users\cware\Desktop\Steller20November\TagTesting20Nov2013\M16.DSG	11-1-2013	16:30:22	86354.000000	8635.400000	49562.515202	20.000000
C:\Users\cware\Desktop\Steller20November\TagTesting20Nov2013\M16.DSG	11-1-2013	16:30:22	86355.000000	8635.500000	49544.120641	20.000000
C:\Users\cware\Desktop\Steller20November\TagTesting20Nov2013\M16.DSG	11-1-2013	16:30:22	86356.000000	8635.600000	49530.504916	20.000000
C:\Users\cware\Desktop\Steller20November\TagTesting20Nov2013\M16.DSG	11-1-2013	16:30:22	86357.000000	8635.700000	49518.930281	20.000000
C:\Users\cware\Desktop\Steller20November\TagTesting20Nov2013\M16.DSG	11-1-2013	16:30:22	86358.000000	8635.800000	49510.194611	20.000000
C:\Users\cware\Desktop\Steller20November\TagTesting20Nov2013\M16.DSG	11-1-2013	16:30:22	86359.000000	8635.900000	49500.409086	20.000000
C:\Users\cware\Desktop\Steller20November\TagTesting20Nov2013\M16.DSG	11-1-2013	16:30:22	86360.000000	8636.000000	49492.519134	20.000000
C:\Users\cware\Desktop\Steller20November\TagTesting20Nov2013\M16.DSG	11-1-2013	16:30:22	86361.000000	8636.100000	49489.780623	20.000000
C:\Users\cware\Desktop\Steller20November\TagTesting20Nov2013\M16.DSG	11-1-2013	16:30:22	86362.000000	8636.200000	49491.424215	20.000000
C:\Users\cware\Desktop\Steller20November\TagTesting20Nov2013\M16.DSG	11-1-2013	16:30:22	86363.000000	8636.300000	49484.854185	20.000000
C:\Users\cware\Desktop\Steller20November\TagTesting20Nov2013\M16.DSG	11-1-2013	16:30:22	86364.000000	8636.400000	49486.074062	20.000000
C:\Users\cware\Desktop\Steller20November\TagTesting20Nov2013\M16.DSG	11-1-2013	16:30:22	86365.000000	8636.500000	49488.388831	20.000000
C:\Users\cware\Desktop\Steller20November\TagTesting20Nov2013\M16.DSG	11-1-2013	16:30:22	86366.000000	8636.600000	49485.277775	20.000000
C:\Users\cware\Desktop\Steller20November\TagTesting20Nov2013\M16.DSG	11-1-2013	16:30:22	86367.000000	8636.700000	49486.647002	20.000000
C:\Users\cware\Desktop\Steller20November\TagTesting20Nov2013\M16.DSG	11-1-2013	16:30:22	86368.000000	8636.800000	49491.600657	20.000000
C:\Users\cware\Desktop\Steller20November\TagTesting20Nov2013\M16.DSG	11-1-2013	16:30:22	86369.000000	8636.900000	49493.517292	20.000000
C:\Users\cware\Desktop\Steller20November\TagTesting20Nov2013\M16.DSG	11-1-2013	16:30:22	86370.000000	8637.000000	49502.303898	20.000000
C:\Users\cware\Desktop\Steller20November\TagTesting20Nov2013\M16.DSG	11-1-2013	16:30:22	86371.000000	8637.100000	49502.926226	20.000000
C:\Users\cware\Desktop\Steller20November\TagTesting20Nov2013\M16.DSG	11-1-2013	16:30:22	86372.000000	8637.200000	49507.755196	20.000000
C:\Users\cware\Desktop\Steller20November\TagTesting20Nov2013\M16.DSG	11-1-2013	16:30:22	86373.000000	8637.300000	49511.464044	20.000000
C:\Users\cware\Desktop\Steller20November\TagTesting20Nov2013\M16.DSG	11-1-2013	16:30:22	86374.000000	8637.400000	49514.675133	20.000000
C:\Users\cware\Desktop\Steller20November\TagTesting20Nov2013\M16.DSG	11-1-2013	16:30:22	86375.000000	8637.500000	49515.272452	20.000000
C:\Users\cware\Desktop\Steller20November\TagTesting20Nov2013\M16.DSG	11-1-2013	16:30:22	86376.000000	8637.600000	49519.205090	20.000000
C:\Users\cware\Desktop\Steller20November\TagTesting20Nov2013\M16.DSG	11-1-2013	16:30:22	86377.000000	8637.700000	49518.458563	20.000000
C:\Users\cware\Desktop\Steller20November\TagTesting20Nov2013\M16.DSG	11-1-2013	16:30:22	86378.000000	8637.800000	49515.894693	20.000000
C:\Users\cware\Desktop\Steller20November\TagTesting20Nov2013\M16.DSG	11-1-2013	16:30:22	86379.000000	8637.900000	49515.421816	20.000000
C:\Users\cware\Desktop\Steller20November\TagTesting20Nov2013\M16.DSG	11-1-2013	16:30:22	86380.000000	8638.000000	49512.285622	20.000000
C:\Users\cware\Desktop\Steller20November\TagTesting20Nov2013\M16.DSG	11-1-2013	16:30:22	86381.000000	8638.100000	49510.841951	20.000000
C:\Users\cware\Desktop\Steller20November\TagTesting20Nov2013\M16.DSG	11-1-2013	16:30:22	86382.000000	8638.200000	49505.665024	20.000000
C:\Users\cware\Desktop\Steller20November\TagTesting20Nov2013\M16.DSG	11-1-2013	16:30:22	86383.000000	8638.300000	49500.213348	20.000000
C:\Users\cware\Desktop\Steller20November\TagTesting20Nov2013\M16.DSG	11-1-2013	16:30:22	86384.000000	8638.400000	49497.176679	20.000000
C:\Users\cware\Desktop\Steller20November\TagTesting20Nov2013\M16.DSG	11-1-2013	16:30:22	86385.000000	8638.500000	49492.298048	20.000000
C:\Users\cware\Desktop\Steller20November\TagTesting20Nov2013\M16.DSG	11-1-2013	16:30:22	86386.000000	8638.600000	49491.899723	20.000000
C:\Users\cware\Desktop\Steller20November\TagTesting20Nov2013\M16.DSG	11-1-2013	16:30:22	86387.000000	8638.700000	49491.451884	20.000000
C:\Users\cware\Desktop\Steller20November\TagTesting20Nov2013\M16.DSG	11-1-2013	16:30:22	86388.000000	8638.800000	49487.842400	20.000000
C:\Users\cware\Desktop\Steller20November\TagTesting20Nov2013\M16.DSG	11-1-2013	16:30:22	86389.000000	8638.900000	49485.353346	20.000000
C:\Users\cware\Desktop\Steller20November\TagTesting20Nov2013\M16.DSG	11-1-2013	16:30:22	86390.000000	8639.000000	49485.278335	20.000000
C:\Users\cware\Desktop\Steller20November\TagTesting20Nov2013\M16.DSG	11-1-2013	16:30:22	86391.000000	8639.100000	49486.622528	20.000000
C:\Users\cware\Desktop\Steller20November\TagTesting20Nov2013\M16.DSG	11-1-2013	16:30:22	86392.000000	8639.200000	49487.294720	20.000000
C:\Users\cware\Desktop\Steller20November\TagTesting20Nov2013\M16.DSG	11-1-2013	16:30:22	86393.000000	8639.300000	49488.140880	20.000000
C:\Users\cware\Desktop\Steller20November\TagTesting20Nov2013\M16.DSG	11-1-2013	16:30:22	86394.000000	8639.400000	49486.747148	20.000000
C:\Users\cware\Desktop\Steller20November\TagTesting20Nov2013\M16.DSG	11-1-2013	16:30:22	86395.000000	8639.500000	49487.792610	20.000000
C:\Users\cware\Desktop\Steller20November\TagTesting20Nov2013\M16.DSG	11-1-2013	16:30:22	86396.000000	8639.600000	49485.876192	20.000000
C:\Users\cware\Desktop\Steller20November\TagTesting20Nov2013\M16.DSG	11-1-2013	16:30:22	86397.000000	8639.700000	49483.511420	20.000000
C:\Users\cware\Desktop\Steller20November\TagTesting20Nov2013\M16.DSG	11-1-2013	16:30:22	86398.000000	8639.800000	49482.590474	20.000000
C:\Users\cware\Desktop\Steller20November\TagTesting20Nov2013\M16.DSG	11-1-2013	16:30:22	86399.000000	8639.900000	49484.955420	20.000000
C:\Users\cware\Desktop\Steller20November\TagTesting20Nov2013\M16.DSG	11-1-2013	16:30:22	86400.000000	8640.000000	49479.903060	20.000000
C:\Users\cware\Desktop\Steller20November\TagTesting20Nov2013\M16.DSG	11-1-2013	16:30:22	86401.000000	8640.100000	49476.791349	20.000000
C:\Users\cware\Desktop\Steller20November\TagTesting20Nov2013\M16.DSG	11-1-2013	16:30:22	86402.000000	8640.200000	49479.479492	20.000000
C:\Users\cware\Desktop\Steller20November\TagTesting20Nov2013\M16.DSG	11-1-2013	16:30:22	86403.000000	8640.300000	49482.565882	20.000000
C:\Users\cware\Desktop\Steller20November\TagTesting20Nov2013\M16.DSG	11-1-2013	16:30:22	86404.000000	8640.400000	49476.965677	20.000000
C:\Users\cware\Desktop\Steller20November\TagTesting20Nov2013\M16.DSG	11-1-2013	16:30:22	86405.000000	8640.500000	49493.642385	20.000000
C:\Users\cware\Desktop\Steller20November\TagTesting20Nov2013\M16.DSG	11-1-2013	16:30:22	86406.000000	8640.600000	49506.361651	20.000000
C:\Users\cware\Desktop\Steller20November\TagTesting20Nov2013\M16.DSG	11-1-2013	16:30:22	86407.000000	8640.700000	49517.711928	20.000000
C:\Users\cware\Desktop\Steller20November\TagTesting20Nov2013\M16.DSG	11-1-2013	16:30:22	86408.000000	8640.800000	49535.733289	20.000000
C:\Users\cware\Desktop\Steller20November\TagTesting20Nov2013\M16.DSG	11-1-2013	16:30:22	86409.000000	8640.900000	49545.863568	20.000000
C:\Users\cware\Desktop\Steller20November\TagTesting20Nov2013\M16.DSG	11-1-2013	16:30:22	86410.000000	8641.000000	49564.706428	20.000000
C:\Users\cware\Desktop\Steller20November\TagTesting20Nov2013\M16.DSG	11-1-2013	16:30:22	86411.000000	8641.100000	49578.894238	20.000000
C:\Users\cware\Desktop\Steller20November\TagTesting20Nov2013\M16.DSG	11-1-2013	16:30:22	86412.000000	8641.200000	49592.335500	20.000000
C:\Users\cware\Desktop\Steller20November\TagTesting20Nov2013\M16.DSG	11-1-2013	16:30:22	86413.000000	8641.300000	49608.265590	20.000000
C:\Users\cware\Desktop\Steller20November\TagTesting20Nov2013\M16.DSG	11-1-2013	16:30:22	86414.000000	8641.400000	49618.197319	20.000000
C:\Users\cware\Desktop\Steller20November\TagTesting20Nov2013\M16.DSG	11-1-2013	16:30:22	86415.000000	8641.500000	49628.228094	20.000000
C:\Users\cware\Desktop\Steller20November\TagTesting20Nov2013\M16.DSG	11-1-2013	16:30:22	86416.000000	8641.600000	49638.433306	20.000000
C:\Users\cware\Desktop\Steller20November\TagTesting20Nov2013\M16.DSG	11-1-2013	16:30:22	86417.000000	8641.700000	49642.963306	20.000000
C:\Users\cware\Desktop\Steller20November\TagTesting20Nov2013\M16.DSG	11-1-2013	16:30:22	86418.000000	8641.800000	49647.667830	20.000000
C:\Users\cware\Desktop\Steller20November\TagTesting20Nov2013\M16.DSG	11-1-2013	16:30:22	86419.000000	8641.900000	49653.268095	20.000000
C:\Users\cware\Desktop\Steller20November\TagTesting20Nov2013\M16.DSG	11-1-2013	16:30:22	86420.000000	8642.000000	49660.635727	20.000000
C:\Users\cware\Desktop\Steller20November\TagTesting20Nov2013\M16.DSG	11-1-2013	16:30:22	86421.000000	8642.100000	49666.833664	20.000000
C:\Users\cware\Desktop\Steller20November\TagTesting20Nov2013\M16.DSG	11-1-2013	16:30:22	86422.000000	8642.200000	49670.442757	20.000000
C:\Users\cware\Desktop\Steller20November\TagTesting20Nov2013\M16.DSG	11-1-2013	16:30:22	86423.000000	8642.300000	49679.005145	20.000000
C:\Users\cware\Desktop\Steller20November\TagTesting20Nov2013\M16.DSG	11-1-2013	16:30:22	86424.000000	8642.400000	49683.361042	20.000000
C:\Users\cware\Desktop\Steller20November\TagTesting20Nov2013\M16.DSG	11-1-2013	16:30:22	86425.000000	8642.500000	49687.965767	20.000000
C:\Users\cware\Desktop\Steller20November\TagTesting20Nov2013\M16.DSG	11-1-2013	16:30:22	86426.000000	8642.600000	49699.639950	20.000000
C:\Users\cware\Desktop\Steller20November\TagTesting20Nov2013\M16.DSG	11-1-2013	16:30:22	86427.000000	8642.700000	49704.891802	20.000000
C:\Users\cware\Desktop\Steller20November\TagTesting20Nov2013\M16.DSG	11-1-2013	16:30:22	86428.000000	8642.800000	49706.210834	20.000000
C:\Users\cware\Desktop\Steller20November\TagTesting20Nov2013\M16.DSG	11-1-2013	16:30:22	86429.000000	8642.900000	49717.809834	20.000000
C:\Users\cware\Desktop\Steller20November\TagTesting20Nov2013\M16.DSG	11-1-2013	16:30:22	86430.000000	8643.000000	49725.799837	20.000000
C:\Users\cware\Desktop\Steller20November\TagTesting20Nov2013\M16.DSG	11-1-2013	16:30:22	86431.000000	8643.100000	49731.350464	20.000000
C:\Users\cware\Desktop\Steller20November\TagTesting20Nov2013\M16.DSG	11-1-2013	16:30:22	86432.000000	8643.200000	49736.502825	20.000000
C:\Users\cware\Desktop\Steller20November\TagTesting20Nov2013\M16.DSG	11-1-2013	16:30:22	86433.000000	8643.300000	49743.372349	20.000000
C:\Users\cware\Desktop\Steller20November\TagTesting20Nov2013\M16.DSG	11-1-2013	16:30:22	86434.000000	8643.400000	49746.110369	20.000000
C:\Users\cware\Desktop\Steller20November\TagTesting20Nov2013\M16.DSG	11-1-2013	16:30:22	86435.000000	8643.500000	49752.482395	20.000000
C:\Users\cware\Desktop\Steller20November\TagTesting20Nov2013\M16.DSG	11-1-2013	16:30:22	86436.000000	8643.600000	49754.224343	20.000000
C:\Users\cware\Desktop\Steller20November\TagTesting20Nov2013\M16.DSG	11-1-2013	16:30:22	86437.000000	8643.700000	49758.505833	20.000000
C:\Users\cware\Desktop\Steller20November\TagTesting20Nov2013\M16.DSG	11-1-2013	16:30:22	86438.000000	8643.800000	49760.920179	20.000000
C:\Users\cware\Desktop\Steller20November\TagTesting20Nov2013\M16.DSG	11-1-2013	16:30:22	86439.000000	8643.900000	49762.363727	20.000000
C:\Users\cware\Desktop\Steller20November\TagTesting20Nov2013\M16.DSG	11-1-2013	16:30:22	86440.000000	8644.000000	49764.180527	20.000000
C:\Users\cware\Desktop\Steller20November\TagTesting20Nov2013\M16.DSG	11-1-2013	16:30:22	86441.000000	8644.100000	49767.266952	20.000000
C:\Users\cware\Desktop\Steller20November\TagTesting20Nov2013\M16.DSG	11-1-2013	16:30:22	86442.000000	8644.200000	49772.195167	20.000000
C:\Users\cware\Desktop\Steller20November\TagTesting20Nov2013\M16.DSG	11-1-2013	16:30:22	86443.000000	8644.300000	49775.107316	20.000000
C:\Users\cware\Desktop\Steller20November\TagTesting20Nov2013\M16.DSG	11-1-2013	16:30:22	86444.000000	8644.400000	49777.247646	20.000000
C:\Users\cware\Desktop\Steller20November\TagTesting20Nov2013\M16.DSG	11-1-2013	16:30:22	86445.000000	8644.500000	49780.508177	20.000000
C:\Users\cware\Desktop\Steller20November\TagTesting20Nov2013\M16.DSG	11-1-2013	16:30:22	86446.000000	8644.600000	49779.388173	20.000000
C:\Users\cware\Desktop\Steller20November\TagTesting20Nov2013\M16.DSG	11-1-2013	16:30:22	86447.000000	8644.700000	49782.872937	20.000000
C:\Users\cware\Desktop\Steller20November\TagTesting20Nov2013\M16.DSG	11-1-2013	16:30:22	86448.000000	8644.800000	49784.888821	20.000000
C:\Users\cware\Desktop\Steller20November\TagTesting20Nov2013\M16.DSG	11-1-2013	16:30:22	86449.000000	8644.900000	49783.893194	20.000000
C:\Users\cware\Desktop\Steller20November\TagTesting20Nov2013\M16.DSG	11-1-2013	16:30:22	86450.000000	8645.000000	49788.721658	20.000000
C:\Users\cware\Desktop\Steller20November\TagTesting20Nov2013\M16.DSG	11-1-2013	16:30:22	86451.000000	8645.100000	49786.581262	20.000000
C:\Users\cware\Desktop\Steller20November\TagTesting20Nov2013\M16.DSG	11-1-2013	16:30:22	86452.000000	8645.200000	49786.332116	20.000000
C:\Users\cware\Desktop\Steller20November\TagTesting20Nov2013\M16.DSG	11-1-2013	16:30:22	86453.000000	8645.300000	49788.373105	20.000000
C:\Users\cware\Desktop\Steller20November\TagTesting20Nov2013\M16.DSG	11-1-2013	16:30:22	86454.000000	8645.400000	49787.003994	20.000000
C:\Users\cware\Desktop\Steller20November\TagTesting20Nov2013\M16.DSG	11-1-2013	16:30:22	86455.000000	8645.500000	49781.751955	20.000000
C:\Users\cware\Desktop\Steller20November\TagTesting20Nov2013\M16.DSG	11-1-2013	16:30:22	86456.000000	8645.600000	49770.003095	20.000000
C:\Users\cware\Desktop\Steller20November\TagTesting20Nov2013\M16.DSG	11-1-2013	16:30:22	86457.000000	8645.700000	49760.967622	20.000000
C:\Users\cware\Desktop\Steller20November\TagTesting20Nov2013\M16.DSG	11-1-2013	16:30:22	86458.000000	8645.800000	49743.245390	20.000000
C:\Users\cware\Desktop\Steller20November\TagTesting20Nov2013\M16.DSG	11-1-2013	16:30:22	86459.000000	8645.900000	49723.481632	20.000000
C:\Users\cware\Desktop\Steller20November\TagTesting20Nov2013\M16.DSG	11-1-2013	16:30:22	86460.000000	8646.000000	49702.921650	20.000000
C:\Users\cware\Desktop\Steller20November\TagTesting20Nov2013\M16.DSG	11-1-2013	16:30:22	86461.000000	8646.100000	49686.941436	20.000000
C:\Users\cware\Desktop\Steller20November\TagTesting20Nov2013\M16.DSG	11-1-2013	16:30:22	86462.000000	8646.200000	49666.755045	20.000000
C:\Users\cware\Desktop\Steller20November\TagTesting20Nov2013\M16.DSG	11-1-2013	16:30:22	86463.000000	8646.300000	49646.219749	20.000000
C:\Users\cware\Desktop\Steller20November\TagTesting20Nov2013\M16.DSG	11-1-2013	16:30:22	86464.000000	8646.400000	49627.825238	20.000000
C:\Users\cware\Desktop\Steller20November\TagTesting20Nov2013\M16.DSG	11-1-2013	16:30:22	86465.000000	8646.500000	49609.729379	20.000000
C:\Users\cware\Desktop\Steller20November\TagTesting20Nov2013\M16.DSG	11-1-2013	16:30:22	86466.000000	8646.600000	49594.570542	20.000000
C:\Users\cware\Desktop\Steller20November\TagTesting20Nov2013\M16.DSG	11-1-2013	16:30:22	86467.000000	8646.700000	49573.338725	20.000000
C:\Users\cware\Desktop\Steller20November\TagTesting20Nov2013\M16.DSG	11-1-2013	16:30:22	86468.000000	8646.800000	49551.857610	20.000000
C:\Users\cware\Desktop\Steller20November\TagTesting20Nov2013\M16.DSG	11-1-2013	16:30:22	86469.000000	8646.900000	49535.329859	20.000000
C:\Users\cware\Desktop\Steller20November\TagTesting20Nov2013\M16.DSG	11-1-2013	16:30:22	86470.000000	8647.000000	49519.100988	20.000000
C:\Users\cware\Desktop\Steller20November\TagTesting20Nov2013\M16.DSG	11-1-2013	16:30:22	86471.000000	8647.100000	49503.967338	20.000000
C:\Users\cware\Desktop\Steller20November\TagTesting20Nov2013\M16.DSG	11-1-2013	16:30:22	86472.000000	8647.200000	49490.948973	20.000000
C:\Users\cware\Desktop\Steller20November\TagTesting20Nov2013\M16.DSG	11-1-2013	16:30:22	86473.000000	8647.300000	49482.759252	20.000000
C:\Users\cware\Desktop\Steller20November\TagTesting20Nov2013\M16.DSG	11-1-2013	16:30:22	86474.000000	8647.400000	49485.297515	20.000000
C:\Users\cware\Desktop\Steller20November\TagTesting20Nov2013\M16.DSG	11-1-2013	16:30:22	86475.000000	8647.500000	49484.102503	20.000000
C:\Users\cware\Desktop\Steller20November\TagTesting20Nov2013\M16.DSG	11-1-2013	16:30:22	86476.000000	8647.600000	49485.720133	20.000000
C:\Users\cware\Desktop\Steller20November\TagTesting20Nov2013\M16.DSG	11-1-2013	16:30:22	86477.000000	8647.700000	49482.957430	20.000000
C:\Users\cware\Desktop\Steller20November\TagTesting20Nov2013\M16.DSG	11-1-2013	16:30:22	86478.000000	8647.800000	49485.023397	20.000000
C:\Users\cware\Desktop\Steller20November\TagTesting20Nov2013\M16.DSG	11-1-2013	16:30:22	86479.000000	8647.900000	49483.455246	20.000000
C:\Users\cware\Desktop\Steller20November\TagTesting20Nov2013\M16.DSG	11-1-2013	16:30:22	86480.000000	8648.000000	49484.575454	20.000000
C:\Users\cware\Desktop\Steller20November\TagTesting20Nov2013\M16.DSG	11-1-2013	16:30:22	86481.000000	8648.100000	49486.442389	20.000000
C:\Users\cware\Desktop\Steller20November\TagTesting20Nov2013\M16.DSG	11-1-2013	16:30:22	86482.000000	8648.200000	49483.380798	20.000000
C:\Users\cware\Desktop\Steller20November\TagTesting20Nov2013\M16.DSG	11-1-2013	16:30:22	86483.000000	8648.300000	49485.297589	20.000000
C:\Users\cware\Desktop\Steller20November\TagTesting20Nov2013\M16.DSG	11-1-2013	16:30:22	86484.000000	8648.400000	49485.347566	20.000000
C:\Users\cware\Desktop\Steller20November\TagTesting20Nov2013\M16.DSG	11-1-2013	16:30:22	86485.000000	8648.500000	49488.583424	20.000000
C:\Users\cware\Desktop\Steller20November\TagTesting20Nov2013\M16.DSG	11-1-2013	16:30:22	86486.000000	8648.600000	49485.447278	20.000000
C:\Users\cware\Desktop\Steller20November\TagTesting20Nov2013\M16.DSG	11-1-2013	16:30:22	86487.000000	8648.700000	49486.119504	20.000000
C:\Users\cware\Desktop\Steller20November\TagTesting20Nov2013\M16.DSG	11-1-2013	16:30:22	86488.000000	8648.800000	49486.940912	20.000000
C:\Users\cware\Desktop\Steller20November\TagTesting20Nov2013\M16.DSG	11-1-2013	16:30:22	86489.000000	8648.900000	49490.848936	20.000000
C:\Users\cware\Desktop\Steller20November\TagTesting20Nov2013\M16.DSG	11-1-2013	16:30:22	86490.000000	8649.000000	49492.914968	20.000000
C:\Users\cware\Desktop\Steller20November\TagTesting20Nov2013\M16.DSG	11-1-2013	16:30:22	86491.000000	8649.100000	49494.508067	20.000000
C:\Users\cware\Desktop\Steller20November\TagTesting20Nov2013\M16.DSG	11-1-2013	16:30:22	86492.000000	8649.200000	49494.060067	20.000000
C:\Users\cware\Desktop\Steller20November\TagTesting20Nov2013\M16.DSG	11-1-2013	16:30:22	86493.000000	8649.300000	49494.458497	20.000000
C:\Users\cware\Desktop\Steller20November\TagTesting20Nov2013\M16.DSG	11-1-2013	16:30:22	86494.000000	8649.400000	49493.412766	20.000000
C:\Users\cware\Desktop\Steller20November\TagTesting20Nov2013\M16.DSG	11-1-2013	16:30:22	86495.000000	8649.500000	49489.778922	20.000000
C:\Users\cware\Desktop\Steller20November\TagTesting20Nov2013\M16.DSG	11-1-2013	16:30:22	86496.000000	8649.600000	49488.758407	20.000000
C:\Users\cware\Desktop\Steller20November\TagTesting20Nov2013\M16.DSG	11-1-2013	16:30:22	86497.000000	8649.700000	49487.364615	20.000000
C:\Users\cware\Desktop\Steller20November\TagTesting20Nov2013\M16.DSG	11-1-2013	16:30:22	86498.000000	8649.800000	49482.286852	20.000000
C:\Users\cware\Desktop\Steller20November\TagTesting20Nov2013\M16.DSG	11-1-2013	16:30:22	86499.000000	8649.900000	49486.095255	20.000000
C:\Users\cware\Desktop\Steller20November\TagTesting20Nov2013\M16.DSG	11-1-2013	16:30:22	86500.000000	8650.000000	49484.502027	20.000000
C:\Users\cware\Desktop\Steller20November\TagTesting20Nov2013\M16.DSG	11-1-2013	16:30:22	86501.000000	8650.100000	49483.257372	20.000000
C:\Users\cware\Desktop\Steller20November\TagTesting20Nov2013\M16.DSG	11-1-2013	16:30:22	86502.000000	8650.200000	49485.224274	20.000000
C:\Users\cware\Desktop\Steller20November\TagTesting20Nov2013\M16.DSG	11-1-2013	16:30:22	86503.000000	8650.300000	49489.281375	20.000000
C:\Users\cware\Desktop\Steller20November\TagTesting20Nov2013\M16.DSG	11-1-2013	16:30:22	86504.000000	8650.400000	49496.126404	20.000000
C:\Users\cware\Desktop\Steller20November\TagTesting20Nov2013\M16.DSG	11-1-2013	16:30:22	86505.000000	8650.500000	49501.552684	20.000000
C:\Users\cware\Desktop\Steller20November\TagTesting20Nov2013\M16.DSG	11-1-2013	16:30:22	86506.000000	8650.600000	49502.697996	20.000000
C:\Users\cware\Desktop\Steller20November\TagTesting20Nov2013\M16.DSG	11-1-2013	16:30:22	86507.000000	8650.700000	49501.329060	20.000000
C:\Users\cware\Desktop\Steller20November\TagTesting20Nov2013\M16.DSG	11-1-2013	16:30:22	86508.000000	8650.800000	49501.727129	20.000000
C:\Users\cware\Desktop\Steller20November\TagTesting20Nov2013\M16.DSG	11-1-2013	16:30:22	86509.000000	8650.900000	49501.030172	20.000000
C:\Users\cware\Desktop\Steller20November\TagTesting20Nov2013\M16.DSG	11-1-2013	16:30:22	86510.000000	8651.000000	49497.470675	20.000000
C:\Users\cware\Desktop\Steller20November\TagTesting20Nov2013\M16.DSG	11-1-2013	16:30:22	86511.000000	8651.100000	49497.097565	20.000000
C:\Users\cware\Desktop\Steller20November\TagTesting20Nov2013\M16.DSG	11-1-2013	16:30:22	86512.000000	8651.200000	49494.185069	20.000000
C:\Users\cware\Desktop\Steller20November\TagTesting20Nov2013\M16.DSG	11-1-2013	16:30:22	86513.000000	8651.300000	49494.857131	20.000000
C:\Users\cware\Desktop\Steller20November\TagTesting20Nov2013\M16.DSG	11-1-2013	16:30:22	86514.000000	8651.400000	49491.596491	20.000000
C:\Users\cware\Desktop\Steller20November\TagTesting20Nov2013\M16.DSG	11-1-2013	16:30:22	86515.000000	8651.500000	49493.189615	20.000000
C:\Users\cware\Desktop\Steller20November\TagTesting20Nov2013\M16.DSG	11-1-2013	16:30:22	86516.000000	8651.600000	49491.845106	20.000000
C:\Users\cware\Desktop\Steller20November\TagTesting20Nov2013\M16.DSG	11-1-2013	16:30:22	86517.000000	8651.700000	49492.492498	20.000000
C:\Users\cware\Desktop\Steller20November\TagTesting20Nov2013\M16.DSG	11-1-2013	16:30:22	86518.000000	8651.800000	49494.384267	20.000000
C:\Users\cware\Desktop\Steller20November\TagTesting20Nov2013\M16.DSG	11-1-2013	16:30:22	86519.000000	8651.900000	49491.895218	20.000000
C:\Users\cware\Desktop\Steller20November\TagTesting20Nov2013\M16.DSG	11-1-2013	16:30:22	86520.000000	8652.000000	49491.695868	20.000000
C:\Users\cware\Desktop\Steller20November\TagTesting20Nov2013\M16.DSG	11-1-2013	16:30:22	86521.000000	8652.100000	49492.567140	20.000000
C:\Users\cware\Desktop\Steller20November\TagTesting20Nov2013\M16.DSG	11-1-2013	16:30:22	86522.000000	8652.200000	49493.463169	20.000000
C:\Users\cware\Desktop\Steller20November\TagTesting20Nov2013\M16.DSG	11-1-2013	16:30:22	86523.000000	8652.300000	49492.268509	20.000000
C:\Users\cware\Desktop\Steller20November\TagTesting20Nov2013\M16.DSG	11-1-2013	16:30:22	86524.000000	8652.400000	49492.940245	20.000000
C:\Users\cware\Desktop\Steller20November\TagTesting20Nov2013\M16.DSG	11-1-2013	16:30:22	86525.000000	8652.500000	49494.359263	20.000000
C:\Users\cware\Desktop\Steller20November\TagTesting20Nov2013\M16.DSG	11-1-2013	16:30:22	86526.000000	8652.600000	49493.139677	20.000000
C:\Users\cware\Desktop\Steller20November\TagTesting20Nov2013\M16.DSG	11-1-2013	16:30:22	86527.000000	8652.700000	49493.040083	20.000000
C:\Users\cware\Desktop\Steller20November\TagTesting20Nov2013\M16.DSG	11-1-2013	16:30:22	86528.000000	8652.800000	49488.932814	20.000000
C:\Users\cware\Desktop\Steller20November\TagTesting20Nov2013\M16.DSG	11-1-2013	16:30:22	86529.000000	8652.900000	49485.821710	20.000000
C:\Users\cware\Desktop\Steller20November\TagTesting20Nov2013\M16.DSG	11-1-2013	16:30:22	86530.000000	8653.000000	49490.102778	20.000000
C:\Users\cware\Desktop\Steller20November\TagTesting20Nov2013\M16.DSG	11-1-2013	16:30:22	86531.000000	8653.100000	49491.819963	20.000000
C:\Users\cware\Desktop\Steller20November\TagTesting20Nov2013\M16.DSG	11-1-2013	16:30:22	86532.000000	8653.200000	49489.804112	20.000000
C:\Users\cware\Desktop\Steller20November\TagTesting20Nov2013\M16.DSG	11-1-2013	16:30:22	86533.000000	8653.300000	49488.982370	20.000000
C:\Users\cware\Desktop\Steller20November\TagTesting20Nov2013\M16.DSG	11-1-2013	16:30:22	86534.000000	8653.400000	49493.686832	20.000000
C:\Users\cware\Desktop\Steller20November\TagTesting20Nov2013\M16.DSG	11-1-2013	16:30:22	86535.000000	8653.500000	49493.935951	20.000000
C:\Users\cware\Desktop\Steller20November\TagTesting20Nov2013\M16.DSG	11-1-2013	16:30:22	86536.000000	8653.600000	49496.549099	20.000000
C:\Users\cware\Desktop\Steller20November\TagTesting20Nov2013\M16.DSG	11-1-2013	16:30:22	86537.000000	8653.700000	49492.989880	20.000000
C:\Users\cware\Desktop\Steller20November\TagTesting20Nov2013\M16.DSG	11-1-2013	16:30:22	86538.000000	8653.800000	49492.964667	20.000000
C:\Users\cware\Desktop\Steller20November\TagTesting20Nov2013\M16.DSG	11-1-2013	16:30:22	86539.000000	8653.900000	49492.317640	20.000000
C:\Users\cware\Desktop\Steller20November\TagTesting20Nov2013\M16.DSG	11-1-2013	16:30:22	86540.000000	8654.000000	49492.018557	20.000000
C:\Users\cware\Desktop\Steller20November\TagTesting20Nov2013\M16.DSG	11-1-2013	16:30:22	86541.000000	8654.100000	49495.876860	20.000000
C:\Users\cware\Desktop\Steller20November\TagTesting20Nov2013\M16.DSG	11-1-2013	16:30:22	86542.000000	8654.200000	49499.734854	20.000000
C:\Users\cware\Desktop\Steller20November\TagTesting20Nov2013\M16.DSG	11-1-2013	16:30:22	86543.000000	8654.300000	49499.112431	20.000000
C:\Users\cware\Desktop\Steller20November\TagTesting20Nov2013\M16.DSG	11-1-2013	16:30:22	86544.000000	8654.400000	49501.227807	20.000000
C:\Users\cware\Desktop\Steller20November\TagTesting20Nov2013\M16.DSG	11-1-2013	16:30:22	86545.000000	8654.500000	49500.829924	20.000000
C:\Users\cware\Desktop\Steller20November\TagTesting20Nov2013\M16.DSG	11-1-2013	16:30:22	86546.000000	8654.600000	49495.826448	20.000000
C:\Users\cware\Desktop\Steller20November\TagTesting20Nov2013\M16.DSG	11-1-2013	16:30:22	86547.000000	8654.700000	49494.606914	20.000000
C:\Users\cware\Desktop\Steller20November\TagTesting20Nov2013\M16.DSG	11-1-2013	16:30:22	86548.000000	8654.800000	49489.255485	20.000000
C:\Users\cware\Desktop\Steller20November\TagTesting20Nov2013\M16.DSG	11-1-2013	16:30:22	86549.000000	8654.900000	49486.168687	20.000000
C:\Users\cware\Desktop\Steller20November\TagTesting20Nov2013\M16.DSG	11-1-2013	16:30:22	86550.000000	8655.000000	49485.670511	20.000000
C:\Users\cware\Desktop\Steller20November\TagTesting20Nov2013\M16.DSG	11-1-2013	16:30:22	86551.000000	8655.100000	49478.900190	20.000000
C:\Users\cware\Desktop\Steller20November\TagTesting20Nov2013\M16.DSG	11-1-2013	16:30:22	86552.000000	8655.200000	49490.573741	20.000000
C:\Users\cware\Desktop\Steller20November\TagTesting20Nov2013\M16.DSG	11-1-2013	16:30:22	86553.000000	8655.300000	49491.469753	20.000000
C:\Users\cware\Desktop\Steller20November\TagTesting20Nov2013\M16.DSG	11-1-2013	16:30:22	86554.000000	8655.400000	49489.503588	20.000000
C:\Users\cware\Desktop\Steller20November\TagTesting20Nov2013\M16.DSG	11-1-2013	16:30:22	86555.000000	8655.500000	49493.560212	20.000000
C:\Users\cware\Desktop\Steller20November\TagTesting20Nov2013\M16.DSG	11-1-2013	16:30:22	86556.000000	8655.600000	49488.034485	20.000000
C:\Users\cware\Desktop\Steller20November\TagTesting20Nov2013\M16.DSG	11-1-2013	16:30:22	86557.000000	8655.700000	49490.000844	20.000000
C:\Users\cware\Desktop\Steller20November\TagTesting20Nov2013\M16.DSG	11-1-2013	16:30:22	86558.000000	8655.800000	49487.959369	20.000000
C:\Users\cware\Desktop\Steller20November\TagTesting20Nov2013\M16.DSG	11-1-2013	16:30:22	86559.000000	8655.900000	49487.485837	20.000000
C:\Users\cware\Desktop\Steller20November\TagTesting20Nov2013\M16.DSG	11-1-2013	16:30:22	86560.000000	8656.000000	49487.834194	20.000000
C:\Users\cware\Desktop\Steller20November\TagTesting20Nov2013\M16.DSG	11-1-2013	16:30:22	86561.000000	8656.100000	49486.639008	20.000000
C:\Users\cware\Desktop\Steller20November\TagTesting20Nov2013\M16.DSG	11-1-2013	16:30:22	86562.000000	8656.200000	49485.568656	20.000000
C:\Users\cware\Desktop\Steller20November\TagTesting20Nov2013\M16.DSG	11-1-2013	16:30:22	86563.000000	8656.300000	49484.174243	20.000000
C:\Users\cware\Desktop\Steller20November\TagTesting20Nov2013\M16.DSG	11-1-2013	16:30:22	86564.000000	8656.400000	49485.295232	20.000000
C:\Users\cware\Desktop\Steller20November\TagTesting20Nov2013\M16.DSG	11-1-2013	16:30:22	86565.000000	8656.500000	49489.451784	20.000000
C:\Users\cware\Desktop\Steller20November\TagTesting20Nov2013\M16.DSG	11-1-2013	16:30:22	86566.000000	8656.600000	49492.687372	20.000000
C:\Users\cware\Desktop\Steller20November\TagTesting20Nov2013\M16.DSG	11-1-2013	16:30:22	86567.000000	8656.700000	49492.512888	20.000000
C:\Users\cware\Desktop\Steller20November\TagTesting20Nov2013\M16.DSG	11-1-2013	16:30:22	86568.000000	8656.800000	49497.864538	20.000000
C:\Users\cware\Desktop\Steller20November\TagTesting20Nov2013\M16.DSG	11-1-2013	16:30:22	86569.000000	8656.900000	49497.316714	20.000000
C:\Users\cware\Desktop\Steller20November\TagTesting20Nov2013\M16.DSG	11-1-2013	16:30:22	86570.000000	8657.000000	49495.673573	20.000000
C:\Users\cware\Desktop\Steller20November\TagTesting20Nov2013\M16.DSG	11-1-2013	16:30:22	86571.000000	8657.100000	49497.689632	20.000000
C:\Users\cware\Desktop\Steller20November\TagTesting20Nov2013\M16.DSG	11-1-2013	16:30:22	86572.000000	8657.200000	49496.544516	20.000000
C:\Users\cware\Desktop\Steller20November\TagTesting20Nov2013\M16.DSG	11-1-2013	16:30:22	86573.000000	8657.300000	49492.437199	20.000000
C:\Users\cware\Desktop\Steller20November\TagTesting20Nov2013\M16.DSG	11-1-2013	16:30:22	86574.000000	8657.400000	49493.806018	20.000000
C:\Users\cware\Desktop\Steller20November\TagTesting20Nov2013\M16.DSG	11-1-2013	16:30:22	86575.000000	8657.500000	49495.150076	20.000000
C:\Users\cware\Desktop\Steller20November\TagTesting20Nov2013\M16.DSG	11-1-2013	16:30:22	86576.000000	8657.600000	49494.204175	20.000000
C:\Users\cware\Desktop\Steller20November\TagTesting20Nov2013\M16.DSG	11-1-2013	16:30:22	86577.000000	8657.700000	49490.967766	20.000000
C:\Users\cware\Desktop\Steller20November\TagTesting20Nov2013\M16.DSG	11-1-2013	16:30:22	86578.000000	8657.800000	49493.431763	20.000000
C:\Users\cware\Desktop\Steller20November\TagTesting20Nov2013\M16.DSG	11-1-2013	16:30:22	86579.000000	8657.900000	49490.146198	20.000000
C:\Users\cware\Desktop\Steller20November\TagTesting20Nov2013\M16.DSG	11-1-2013	16:30:22	86580.000000	8658.000000	49488.776637	20.000000
C:\Users\cware\Desktop\Steller20November\TagTesting20Nov2013\M16.DSG	11-1-2013	16:30:22	86581.000000	8658.100000	49487.831130	20.000000
C:\Users\cware\Desktop\Steller20November\TagTesting20Nov2013\M16.DSG	11-1-2013	16:30:22	86582.000000	8658.200000	49488.079510	20.000000
C:\Users\cware\Desktop\Steller20November\TagTesting20Nov2013\M16.DSG	11-1-2013	16:30:22	86583.000000	8658.300000	49485.415934	20.000000
C:\Users\cware\Desktop\Steller20November\TagTesting20Nov2013\M16.DSG	11-1-2013	16:30:22	86584.000000	8658.400000	49483.249908	20.000000
C:\Users\cware\Desktop\Steller20November\TagTesting20Nov2013\M16.DSG	11-1-2013	16:30:22	86585.000000	8658.500000	49482.502566	20.000000
C:\Users\cware\Desktop\Steller20November\TagTesting20Nov2013\M16.DSG	11-1-2013	16:30:22	86586.000000	8658.600000	49483.074877	20.000000
C:\Users\cware\Desktop\Steller20November\TagTesting20Nov2013\M16.DSG	11-1-2013	16:30:22	86587.000000	8658.700000	49482.925231	20.000000
C:\Users\cware\Desktop\Steller20November\TagTesting20Nov2013\M16.DSG	11-1-2013	16:30:22	86588.000000	8658.800000	49483.820926	20.000000
C:\Users\cware\Desktop\Steller20November\TagTesting20Nov2013\M16.DSG	11-1-2013	16:30:22	86589.000000	8658.900000	49482.526676	20.000000
C:\Users\cware\Desktop\Steller20November\TagTesting20Nov2013\M16.DSG	11-1-2013	16:30:22	86590.000000	8659.000000	49487.454657	20.000000
C:\Users\cware\Desktop\Steller20November\TagTesting20Nov2013\M16.DSG	11-1-2013	16:30:22	86591.000000	8659.100000	49484.343741	20.000000
C:\Users\cware\Desktop\Steller20November\TagTesting20Nov2013\M16.DSG	11-1-2013	16:30:22	86592.000000	8659.200000	49484.841266	20.000000
C:\Users\cware\Desktop\Steller20November\TagTesting20Nov2013\M16.DSG	11-1-2013	16:30:22	86593.000000	8659.300000	49487.405114	20.000000
C:\Users\cware\Desktop\Steller20November\TagTesting20Nov2013\M16.DSG	11-1-2013	16:30:22	86594.000000	8659.400000	49485.787055	20.000000
C:\Users\cware\Desktop\Steller20November\TagTesting20Nov2013\M16.DSG	11-1-2013	16:30:22	86595.000000	8659.500000	49485.164732	20.000000
C:\Users\cware\Desktop\Steller20November\TagTesting20Nov2013\M16.DSG	11-1-2013	16:30:22	86596.000000	8659.600000	49487.179975	20.000000
C:\Users\cware\Desktop\Steller20November\TagTesting20Nov2013\M16.DSG	11-1-2013	16:30:22	86597.000000	8659.700000	49483.296405	20.000000
C:\Users\cware\Desktop\Steller20November\TagTesting20Nov2013\M16.DSG	11-1-2013	16:30:22	86598.000000	8659.800000	49485.437795	20.000000
C:\Users\cware\Desktop\Steller20November\TagTesting20Nov2013\M16.DSG	11-1-2013	16:30:22	86599.000000	8659.900000	49488.623576	20.000000
C:\Users\cware\Desktop\Steller20November\TagTesting20Nov2013\M16.DSG	11-1-2013	16:30:22	86600.000000	8660.000000	49489.320246	20.000000
C:\Users\cware\Desktop\Steller20November\TagTesting20Nov2013\M16.DSG	11-1-2013	16:30:22	86601.000000	8660.100000	49493.402154	20.000000
C:\Users\cware\Desktop\Steller20November\TagTesting20Nov2013\M16.DSG	11-1-2013	16:30:22	86602.000000	8660.200000	49493.551062	20.000000
C:\Users\cware\Desktop\Steller20November\TagTesting20Nov2013\M16.DSG	11-1-2013	16:30:22	86603.000000	8660.300000	49494.671431	20.000000
C:\Users\cware\Desktop\Steller20November\TagTesting20Nov2013\M16.DSG	11-1-2013	16:30:22	86604.000000	8660.400000	49497.981275	20.000000
C:\Users\cware\Desktop\Steller20November\TagTesting20Nov2013\M16.DSG	11-1-2013	16:30:22	86605.000000	8660.500000	49496.537705	20.000000
C:\Users\cware\Desktop\Steller20November\TagTesting20Nov2013\M16.DSG	11-1-2013	16:30:22	86606.000000	8660.600000	49497.085064	20.000000
C:\Users\cware\Desktop\Steller20November\TagTesting20Nov2013\M16.DSG	11-1-2013	16:30:22	86607.000000	8660.700000	49497.483095	20.000000
C:\Users\cware\Desktop\Steller20November\TagTesting20Nov2013\M16.DSG	11-1-2013	16:30:22	86608.000000	8660.800000	49496.039073	20.000000
C:\Users\cware\Desktop\Steller20November\TagTesting20Nov2013\M16.DSG	11-1-2013	16:30:22	86609.000000	8660.900000	49496.735917	20.000000
C:\Users\cware\Desktop\Steller20November\TagTesting20Nov2013\M16.DSG	11-1-2013	16:30:22	86610.000000	8661.000000	49494.495688	20.000000
C:\Users\cware\Desktop\Steller20November\TagTesting20Nov2013\M16.DSG	11-1-2013	16:30:22	86611.000000	8661.100000	49495.117446	20.000000
C:\Users\cware\Desktop\Steller20November\TagTesting20Nov2013\M16.DSG	11-1-2013	16:30:22	86612.000000	8661.200000	49489.765667	20.000000
C:\Users\cware\Desktop\Steller20November\TagTesting20Nov2013\M16.DSG	11-1-2013	16:30:22	86613.000000	8661.300000	49494.992475	20.000000
C:\Users\cware\Desktop\Steller20November\TagTesting20Nov2013\M16.DSG	11-1-2013	16:30:22	86614.000000	8661.400000	49493.548623	20.000000
C:\Users\cware\Desktop\Steller20November\TagTesting20Nov2013\M16.DSG	11-1-2013	16:30:22	86615.000000	8661.500000	49490.436813	20.000000
C:\Users\cware\Desktop\Steller20November\TagTesting20Nov2013\M16.DSG	11-1-2013	16:30:22	86616.000000	8661.600000	49497.530667	20.000000
C:\Users\cware\Desktop\Steller20November\TagTesting20Nov2013\M16.DSG	11-1-2013	16:30:22	86617.000000	8661.700000	49496.111659	20.000000
C:\Users\cware\Desktop\Steller20November\TagTesting20Nov2013\M16.DSG	11-1-2013	16:30:22	86618.000000	8661.800000	49496.708787	20.000000
C:\Users\cware\Desktop\Steller20November\TagTesting20Nov2013\M16.DSG	11-1-2013	16:30:22	86619.000000	8661.900000	49500.342713	20.000000
C:\Users\cware\Desktop\Steller20November\TagTesting20Nov2013\M16.DSG	11-1-2013	16:30:22	86620.000000	8662.000000	49499.695573	20.000000
C:\Users\cware\Desktop\Steller20November\TagTesting20Nov2013\M16.DSG	11-1-2013	16:30:22	86621.000000	8662.100000	49504.001352	20.000000
C:\Users\cware\Desktop\Steller20November\TagTesting20Nov2013\M16.DSG	11-1-2013	16:30:22	86622.000000	8662.200000	49502.034655	20.000000
C:\Users\cware\Desktop\Steller20November\TagTesting20Nov2013\M16.DSG	11-1-2013	16:30:22	86623.000000	8662.300000	49502.532518	20.000000
C:\Users\cware\Desktop\Steller20November\TagTesting20Nov2013\M16.DSG	11-1-2013	16:30:22	86624.000000	8662.400000	49504.000788	20.000000
C:\Users\cware\Desktop\Steller20November\TagTesting20Nov2013\M16.DSG	11-1-2013	16:30:22	86625.000000	8662.500000	49504.274142	20.000000
C:\Users\cware\Desktop\Steller20November\TagTesting20Nov2013\M16.DSG	11-1-2013	16:30:22	86626.000000	8662.600000	49498.200554	20.000000
C:\Users\cware\Desktop\Steller20November\TagTesting20Nov2013\M16.DSG	11-1-2013	16:30:22	86627.000000	8662.700000	49497.802068	20.000000
C:\Users\cware\Desktop\Steller20November\TagTesting20Nov2013\M16.DSG	11-1-2013	16:30:22	86628.000000	8662.800000	49494.765205	20.000000
C:\Users\cware\Desktop\Steller20November\TagTesting20Nov2013\M16.DSG	11-1-2013	16:30:22	86629.000000	8662.900000	49491.454336	20.000000
C:\Users\cware\Desktop\Steller20November\TagTesting20Nov2013\M16.DSG	11-1-2013	16:30:22	86630.000000	8663.000000	49487.197445	20.000000
C:\Users\cware\Desktop\Steller20November\TagTesting20Nov2013\M16.DSG	11-1-2013	16:30:22	86631.000000	8663.100000	49488.168294	20.000000
C:\Users\cware\Desktop\Steller20November\TagTesting20Nov2013\M16.DSG	11-1-2013	16:30:22	86632.000000	8663.200000	49486.002239	20.000000
C:\Users\cware\Desktop\Steller20November\TagTesting20Nov2013\M16.DSG	11-1-2013	16:30:22	86633.000000	8663.300000	49483.040235	20.000000
C:\Users\cware\Desktop\Steller20November\TagTesting20Nov2013\M16.DSG	11-1-2013	16:30:22	86634.000000	8663.400000	49483.587551	20.000000
C:\Users\cware\Desktop\Steller20November\TagTesting20Nov2013\M16.DSG	11-1-2013	16:30:22	86635.000000	8663.500000	49481.819916	20.000000
C:\Users\cware\Desktop\Steller20November\TagTesting20Nov2013\M16.DSG	11-1-2013	16:30:22	86636.000000	8663.600000	49482.815309	20.000000
C:\Users\cware\Desktop\Steller20November\TagTesting20Nov2013\M16.DSG	11-1-2013	16:30:22	86637.000000	8663.700000	49484.333439	20.000000
C:\Users\cware\Desktop\Steller20November\TagTesting20Nov2013\M16.DSG	11-1-2013	16:30:22	86638.000000	8663.800000	49482.342237	20.000000
C:\Users\cware\Desktop\Steller20November\TagTesting20Nov2013\M16.DSG	11-1-2013	16:30:22	86639.000000	8663.900000	49484.308270	20.000000
C:\Users\cware\Desktop\Steller20November\TagTesting20Nov2013\M16.DSG	11-1-2013	16:30:22	86640.000000	8664.000000	49478.682791	20.000000
C:\Users\cware\Desktop\Steller20November\TagTesting20Nov2013\M16.DSG	11-1-2013	16:30:22	86641.000000	8664.100000	49478.358951	20.000000
C:\Users\cware\Desktop\Steller20November\TagTesting20Nov2013\M16.DSG	11-1-2013	16:30:22	86642.000000	8664.200000	49483.959301	20.000000
C:\Users\cware\Desktop\Steller20November\TagTesting20Nov2013\M16.DSG	11-1-2013	16:30:22	86643.000000	8664.300000	49483.436395	20.000000
C:\Users\cware\Desktop\Steller20November\TagTesting20Nov2013\M16.DSG	11-1-2013	16:30:22	86644.000000	8664.400000	49483.958928	20.000000
C:\Users\cware\Desktop\Steller20November\TagTesting20Nov2013\M16.DSG	11-1-2013	16:30:22	86645.000000	8664.500000	49481.818003	20.000000
C:\Users\cware\Desktop\Steller20November\TagTesting20Nov2013\M16.DSG	11-1-2013	16:30:22	86646.000000	8664.600000	49487.069926	20.000000
C:\Users\cware\Desktop\Steller20November\TagTesting20Nov2013\M16.DSG	11-1-2013	16:30:22	86647.000000	8664.700000	49485.874885	20.000000
C:\Users\cware\Desktop\Steller20November\TagTesting20Nov2013\M16.DSG	11-1-2013	16:30:22	86648.000000	8664.800000	49486.770418	20.000000
C:\Users\cware\Desktop\Steller20November\TagTesting20Nov2013\M16.DSG	11-1-2013	16:30:22	86649.000000	8664.900000	49489.906728	20.000000
C:\Users\cware\Desktop\Steller20November\TagTesting20Nov2013\M16.DSG	11-1-2013	16:30:22	86650.000000	8665.000000	49491.623725	20.000000
C:\Users\cware\Desktop\Steller20November\TagTesting20Nov2013\M16.DSG	11-1-2013	16:30:22	86651.000000	8665.100000	49487.267861	20.000000
C:\Users\cware\Desktop\Steller20November\TagTesting20Nov2013\M16.DSG	11-1-2013	16:30:22	86652.000000	8665.200000	49489.308571	20.000000
C:\Users\cware\Desktop\Steller20November\TagTesting20Nov2013\M16.DSG	11-1-2013	16:30:22	86653.000000	8665.300000	49487.889580	20.000000
C:\Users\cware\Desktop\Steller20November\TagTesting20Nov2013\M16.DSG	11-1-2013	16:30:22	86654.000000	8665.400000	49484.005755	20.000000
C:\Users\cware\Desktop\Steller20November\TagTesting20Nov2013\M16.DSG	11-1-2013	16:30:22	86655.000000	8665.500000	49483.408141	20.000000
C:\Users\cware\Desktop\Steller20November\TagTesting20Nov2013\M16.DSG	11-1-2013	16:30:22	86656.000000	8665.600000	49481.889855	20.000000
C:\Users\cware\Desktop\Steller20November\TagTesting20Nov2013\M16.DSG	11-1-2013	16:30:22	86657.000000	8665.700000	49484.204085	20.000000
C:\Users\cware\Desktop\Steller20November\TagTesting20Nov2013\M16.DSG	11-1-2013	16:30:22	86658.000000	8665.800000	49485.672610	20.000000
C:\Users\cware\Desktop\Steller20November\TagTesting20Nov2013\M16.DSG	11-1-2013	16:30:22	86659.000000	8665.900000	49486.145214	20.000000
C:\Users\cware\Desktop\Steller20November\TagTesting20Nov2013\M16.DSG	11-1-2013	16:30:22	86660.000000	8666.000000	49483.581232	20.000000
C:\Users\cware\Desktop\Steller20November\TagTesting20Nov2013\M16.DSG	11-1-2013	16:30:22	86661.000000	8666.100000	49487.090746	20.000000
C:\Users\cware\Desktop\Steller20November\TagTesting20Nov2013\M16.DSG	11-1-2013	16:30:22	86662.000000	8666.200000	49483.854829	20.000000
C:\Users\cware\Desktop\Steller20November\TagTesting20Nov2013\M16.DSG	11-1-2013	16:30:22	86663.000000	8666.300000	49485.248578	20.000000
C:\Users\cware\Desktop\Steller20November\TagTesting20Nov2013\M16.DSG	11-1-2013	16:30:22	86664.000000	8666.400000	49484.725515	20.000000
C:\Users\cware\Desktop\Steller20November\TagTesting20Nov2013\M16.DSG	11-1-2013	16:30:22	86665.000000	8666.500000	49484.078085	20.000000
C:\Users\cware\Desktop\Steller20November\TagTesting20Nov2013\M16.DSG	11-1-2013	16:30:22	86666.000000	8666.600000	49486.691640	20.000000
C:\Users\cware\Desktop\Steller20November\TagTesting20Nov2013\M16.DSG	11-1-2013	16:30:22	86667.000000	8666.700000	49485.695483	20.000000
C:\Users\cware\Desktop\Steller20November\TagTesting20Nov2013\M16.DSG	11-1-2013	16:30:22	86668.000000	8666.800000	49484.151990	20.000000
C:\Users\cware\Desktop\Steller20November\TagTesting20Nov2013\M16.DSG	11-1-2013	16:30:22	86669.000000	8666.900000	49484.724552	20.000000
C:\Users\cware\Desktop\Steller20November\TagTesting20Nov2013\M16.DSG	11-1-2013	16:30:22	86670.000000	8667.000000	49485.421496	20.000000
C:\Users\cware\Desktop\Steller20November\TagTesting20Nov2013\M16.DSG	11-1-2013	16:30:22	86671.000000	8667.100000	49483.578967	20.000000
C:\Users\cware\Desktop\Steller20November\TagTesting20Nov2013\M16.DSG	11-1-2013	16:30:22	86672.000000	8667.200000	49485.420749	20.000000
C:\Users\cware\Desktop\Steller20November\TagTesting20Nov2013\M16.DSG	11-1-2013	16:30:22	86673.000000	8667.300000	49484.972724	20.000000
C:\Users\cware\Desktop\Steller20November\TagTesting20Nov2013\M16.DSG	11-1-2013	16:30:22	86674.000000	8667.400000	49486.067460	20.000000
C:\Users\cware\Desktop\Steller20November\TagTesting20Nov2013\M16.DSG	11-1-2013	16:30:22	86675.000000	8667.500000	49484.922274	20.000000
C:\Users\cware\Desktop\Steller20November\TagTesting20Nov2013\M16.DSG	11-1-2013	16:30:22	86676.000000	8667.600000	49486.465399	20.000000
C:\Users\cware\Desktop\Steller20November\TagTesting20Nov2013\M16.DSG	11-1-2013	16:30:22	86677.000000	8667.700000	49486.091873	20.000000
C:\Users\cware\Desktop\Steller20November\TagTesting20Nov2013\M16.DSG	11-1-2013	16:30:22	86678.000000	8667.800000	49483.403298	20.000000
C:\Users\cware\Desktop\Steller20November\TagTesting20Nov2013\M16.DSG	11-1-2013	16:30:22	86679.000000	8667.900000	49485.295205	20.000000
C:\Users\cware\Desktop\Steller20November\TagTesting20Nov2013\M16.DSG	11-1-2013	16:30:22	86680.000000	8668.000000	49485.643206	20.000000
C:\Users\cware\Desktop\Steller20November\TagTesting20Nov2013\M16.DSG	11-1-2013	16:30:22	86681.000000	8668.100000	49486.464305	20.000000
C:\Users\cware\Desktop\Steller20November\TagTesting20Nov2013\M16.DSG	11-1-2013	16:30:22	86682.000000	8668.200000	49483.452516	20.000000
C:\Users\cware\Desktop\Steller20November\TagTesting20Nov2013\M16.DSG	11-1-2013	16:30:22	86683.000000	8668.300000	49484.547108	20.000000
C:\Users\cware\Desktop\Steller20November\TagTesting20Nov2013\M16.DSG	11-1-2013	16:30:22	86684.000000	8668.400000	49486.189806	20.000000
C:\Users\cware\Desktop\Steller20November\TagTesting20Nov2013\M16.DSG	11-1-2013	16:30:22	86685.000000	8668.500000	49483.302254	20.000000
C:\Users\cware\Desktop\Steller20November\TagTesting20Nov2013\M16.DSG	11-1-2013	16:30:22	86686.000000	8668.600000	49484.123414	20.000000
C:\Users\cware\Desktop\Steller20November\TagTesting20Nov2013\M16.DSG	11-1-2013	16:30:22	86687.000000	8668.700000	49484.844984	20.000000
C:\Users\cware\Desktop\Steller20November\TagTesting20Nov2013\M16.DSG	11-1-2013	16:30:22	86688.000000	8668.800000	49484.098068	20.000000
C:\Users\cware\Desktop\Steller20November\TagTesting20Nov2013\M16.DSG	11-1-2013	16:30:22	86689.000000	8668.900000	49483.823920	20.000000
C:\Users\cware\Desktop\Steller20November\TagTesting20Nov2013\M16.DSG	11-1-2013	16:30:22	86690.000000	8669.000000	49482.206039	20.000000
C:\Users\cware\Desktop\Steller20November\TagTesting20Nov2013\M16.DSG	11-1-2013	16:30:22	86691.000000	8669.100000	49483.674439	20.000000
C:\Users\cware\Desktop\Steller20November\TagTesting20Nov2013\M16.DSG	11-1-2013	16:30:22	86692.000000	8669.200000	49482.155763	20.000000
C:\Users\cware\Desktop\Steller20November\TagTesting20Nov2013\M16.DSG	11-1-2013	16:30:22	86693.000000	8669.300000	49486.884914	20.000000
C:\Users\cware\Desktop\Steller20November\TagTesting20Nov2013\M16.DSG	11-1-2013	16:30:22	86694.000000	8669.400000	49481.284396	20.000000
C:\Users\cware\Desktop\Steller20November\TagTesting20Nov2013\M16.DSG	11-1-2013	16:30:22	86695.000000	8669.500000	49485.042650	20.000000
C:\Users\cware\Desktop\Steller20November\TagTesting20Nov2013\M16.DSG	11-1-2013	16:30:22	86696.000000	8669.600000	49483.026371	20.000000
C:\Users\cware\Desktop\Steller20November\TagTesting20Nov2013\M16.DSG	11-1-2013	16:30:22	86697.000000	8669.700000	49493.032322	20.000000
C:\Users\cware\Desktop\Steller20November\TagTesting20Nov2013\M16.DSG	11-1-2013	16:30:22	86698.000000	8669.800000	49491.638187	20.000000
C:\Users\cware\Desktop\Steller20November\TagTesting20Nov2013\M16.DSG	11-1-2013	16:30:22	86699.000000	8669.900000	49488.078149	20.000000
C:\Users\cware\Desktop\Steller20November\TagTesting20Nov2013\M16.DSG	11-1-2013	16:30:22	86700.000000	8670.000000	49482.502609	20.000000
C:\Users\cware\Desktop\Steller20November\TagTesting20Nov2013\M16.DSG	11-1-2013	16:30:22	86701.000000	8670.100000	49483.871367	20.000000
C:\Users\cware\Desktop\Steller20November\TagTesting20Nov2013\M16.DSG	11-1-2013	16:30:22	86702.000000	8670.200000	49482.377647	20.000000
C:\Users\cware\Desktop\Steller20November\TagTesting20Nov2013\M16.DSG	11-1-2013	16:30:22	86703.000000	8670.300000	49485.364315	20.000000
C:\Users\cware\Desktop\Steller20November\TagTesting20Nov2013\M16.DSG	11-1-2013	16:30:22	86704.000000	8670.400000	49478.767810	20.000000
C:\Users\cware\Desktop\Steller20November\TagTesting20Nov2013\M16.DSG	11-1-2013	16:30:22	86705.000000	8670.500000	49481.405713	20.000000
C:\Users\cware\Desktop\Steller20November\TagTesting20Nov2013\M16.DSG	11-1-2013	16:30:22	86706.000000	8670.600000	49484.591600	20.000000
C:\Users\cware\Desktop\Steller20November\TagTesting20Nov2013\M16.DSG	11-1-2013	16:30:22	86707.000000	8670.700000	49482.973338	20.000000
C:\Users\cware\Desktop\Steller20November\TagTesting20Nov2013\M16.DSG	11-1-2013	16:30:22	86708.000000	8670.800000	49482.699633	20.000000
C:\Users\cware\Desktop\Steller20November\TagTesting20Nov2013\M16.DSG	11-1-2013	16:30:22	86709.000000	8670.900000	49483.346504	20.000000
C:\Users\cware\Desktop\Steller20November\TagTesting20Nov2013\M16.DSG	11-1-2013	16:30:22	86710.000000	8671.000000	49484.316840	20.000000
C:\Users\cware\Desktop\Steller20November\TagTesting20Nov2013\M16.DSG	11-1-2013	16:30:22	86711.000000	8671.100000	49485.959316	20.000000
C:\Users\cware\Desktop\Steller20November\TagTesting20Nov2013\M16.DSG	11-1-2013	16:30:22	86712.000000	8671.200000	49487.353021	20.000000
C:\Users\cware\Desktop\Steller20November\TagTesting20Nov2013\M16.DSG	11-1-2013	16:30:22	86713.000000	8671.300000	49483.494799	20.000000
C:\Users\cware\Desktop\Steller20November\TagTesting20Nov2013\M16.DSG	11-1-2013	16:30:22	86714.000000	8671.400000	49484.166809	20.000000
C:\Users\cware\Desktop\Steller20November\TagTesting20Nov2013\M16.DSG	11-1-2013	16:30:22	86715.000000	8671.500000	49483.619077	20.000000
C:\Users\cware\Desktop\Steller20November\TagTesting20Nov2013\M16.DSG	11-1-2013	16:30:22	86716.000000	8671.600000	49482.100695	20.000000
C:\Users\cware\Desktop\Steller20November\TagTesting20Nov2013\M16.DSG	11-1-2013	16:30:22	86717.000000	8671.700000	49498.976500	20.000000
C:\Users\cware\Desktop\Steller20November\TagTesting20Nov2013\M16.DSG	11-1-2013	16:30:22	86718.000000	8671.800000	49499.773081	20.000000
C:\Users\cware\Desktop\Steller20November\TagTesting20Nov2013\M16.DSG	11-1-2013	16:30:22	86719.000000	8671.900000	49521.850812	20.000000
C:\Users\cware\Desktop\Steller20November\TagTesting20Nov2013\M16.DSG	11-1-2013	16:30:22	86720.000000	8672.000000	49534.022404	20.000000
C:\Users\cware\Desktop\Steller20November\TagTesting20Nov2013\M16.DSG	11-1-2013	16:30:22	86721.000000	8672.100000	49548.384486	20.000000
C:\Users\cware\Desktop\Steller20November\TagTesting20Nov2013\M16.DSG	11-1-2013	16:30:22	86722.000000	8672.200000	49568.645348	20.000000
C:\Users\cware\Desktop\Steller20November\TagTesting20Nov2013\M16.DSG	11-1-2013	16:30:22	86723.000000	8672.300000	49584.799347	20.000000
C:\Users\cware\Desktop\Steller20November\TagTesting20Nov2013\M16.DSG	11-1-2013	16:30:22	86724.000000	8672.400000	49600.231820	20.000000
C:\Users\cware\Desktop\Steller20November\TagTesting20Nov2013\M16.DSG	11-1-2013	16:30:22	86725.000000	8672.500000	49609.938842	20.000000
C:\Users\cware\Desktop\Steller20November\TagTesting20Nov2013\M16.DSG	11-1-2013	16:30:22	86726.000000	8672.600000	49626.043116	20.000000
C:\Users\cware\Desktop\Steller20November\TagTesting20Nov2013\M16.DSG	11-1-2013	16:30:22	86727.000000	8672.700000	49630.448682	20.000000
C:\Users\cware\Desktop\Steller20November\TagTesting20Nov2013\M16.DSG	11-1-2013	16:30:22	86728.000000	8672.800000	49635.352143	20.000000
C:\Users\cware\Desktop\Steller20November\TagTesting20Nov2013\M16.DSG	11-1-2013	16:30:22	86729.000000	8672.900000	49640.130913	20.000000
C:\Users\cware\Desktop\Steller20November\TagTesting20Nov2013\M16.DSG	11-1-2013	16:30:22	86730.000000	8673.000000	49643.938704	20.000000
C:\Users\cware\Desktop\Steller20November\TagTesting20Nov2013\M16.DSG	11-1-2013	16:30:22	86731.000000	8673.100000	49651.356260	20.000000
C:\Users\cware\Desktop\Steller20November\TagTesting20Nov2013\M16.DSG	11-1-2013	16:30:22	86732.000000	8673.200000	49661.511493	20.000000
C:\Users\cware\Desktop\Steller20November\TagTesting20Nov2013\M16.DSG	11-1-2013	16:30:22	86733.000000	8673.300000	49665.941454	20.000000
C:\Users\cware\Desktop\Steller20November\TagTesting20Nov2013\M16.DSG	11-1-2013	16:30:22	86734.000000	8673.400000	49674.927299	20.000000
C:\Users\cware\Desktop\Steller20November\TagTesting20Nov2013\M16.DSG	11-1-2013	16:30:22	86735.000000	8673.500000	49687.770925	20.000000
C:\Users\cware\Desktop\Steller20November\TagTesting20Nov2013\M16.DSG	11-1-2013	16:30:22	86736.000000	8673.600000	49689.612493	20.000000
C:\Users\cware\Desktop\Steller20November\TagTesting20Nov2013\M16.DSG	11-1-2013	16:30:22	86737.000000	8673.700000	49695.710642	20.000000
C:\Users\cware\Desktop\Steller20November\TagTesting20Nov2013\M16.DSG	11-1-2013	16:30:22	86738.000000	8673.800000	49708.429844	20.000000
C:\Users\cware\Desktop\Steller20November\TagTesting20Nov2013\M16.DSG	11-1-2013	16:30:22	86739.000000	8673.900000	49702.953220	20.000000
C:\Users\cware\Desktop\Steller20November\TagTesting20Nov2013\M16.DSG	11-1-2013	16:30:22	86740.000000	8674.000000	49704.695371	20.000000
C:\Users\cware\Desktop\Steller20November\TagTesting20Nov2013\M16.DSG	11-1-2013	16:30:22	86741.000000	8674.100000	49698.970138	20.000000
C:\Users\cware\Desktop\Steller20November\TagTesting20Nov2013\M16.DSG	11-1-2013	16:30:22	86742.000000	8674.200000	49684.558454	20.000000
C:\Users\cware\Desktop\Steller20November\TagTesting20Nov2013\M16.DSG	11-1-2013	16:30:22	86743.000000	8674.300000	49666.238487	20.000000
C:\Users\cware\Desktop\Steller20November\TagTesting20Nov2013\M16.DSG	11-1-2013	16:30:22	86744.000000	8674.400000	49653.344674	20.000000
C:\Users\cware\Desktop\Steller20November\TagTesting20Nov2013\M16.DSG	11-1-2013	16:30:22	86745.000000	8674.500000	49640.027910	20.000000
C:\Users\cware\Desktop\Steller20November\TagTesting20Nov2013\M16.DSG	11-1-2013	16:30:22	86746.000000	8674.600000	49613.593563	20.000000
C:\Users\cware\Desktop\Steller20November\TagTesting20Nov2013\M16.DSG	11-1-2013	16:30:22	86747.000000	8674.700000	49602.267749	20.000000
C:\Users\cware\Desktop\Steller20November\TagTesting20Nov2013\M16.DSG	11-1-2013	16:30:22	86748.000000	8674.800000	49575.534462	20.000000
C:\Users\cware\Desktop\Steller20November\TagTesting20Nov2013\M16.DSG	11-1-2013	16:30:22	86749.000000	8674.900000	49566.548819	20.000000
C:\Users\cware\Desktop\Steller20November\TagTesting20Nov2013\M16.DSG	11-1-2013	16:30:22	86750.000000	8675.000000	49550.817525	20.000000
C:\Users\cware\Desktop\Steller20November\TagTesting20Nov2013\M16.DSG	11-1-2013	16:30:22	86751.000000	8675.100000	49533.791782	20.000000
C:\Users\cware\Desktop\Steller20November\TagTesting20Nov2013\M16.DSG	11-1-2013	16:30:22	86752.000000	8675.200000	49519.454341	20.000000
C:\Users\cware\Desktop\Steller20November\TagTesting20Nov2013\M16.DSG	11-1-2013	16:30:22	86753.000000	8675.300000	49502.602788	20.000000
C:\Users\cware\Desktop\Steller20November\TagTesting20Nov2013\M16.DSG	11-1-2013	16:30:22	86754.000000	8675.400000	49485.776586	20.000000
C:\Users\cware\Desktop\Steller20November\TagTesting20Nov2013\M16.DSG	11-1-2013	16:30:22	86755.000000	8675.500000	49480.398878	20.000000
C:\Users\cware\Desktop\Steller20November\TagTesting20Nov2013\M16.DSG	11-1-2013	16:30:22	86756.000000	8675.600000	49479.975675	20.000000
C:\Users\cware\Desktop\Steller20November\TagTesting20Nov2013\M16.DSG	11-1-2013	16:30:22	86757.000000	8675.700000	49481.667633	20.000000
C:\Users\cware\Desktop\Steller20November\TagTesting20Nov2013\M16.DSG	11-1-2013	16:30:22	86758.000000	8675.800000	49482.240000	20.000000
C:\Users\cware\Desktop\Steller20November\TagTesting20Nov2013\M16.DSG	11-1-2013	16:30:22	86759.000000	8675.900000	49482.439145	20.000000
C:\Users\cware\Desktop\Steller20November\TagTesting20Nov2013\M16.DSG	11-1-2013	16:30:22	86760.000000	8676.000000	49482.637913	20.000000
C:\Users\cware\Desktop\Steller20November\TagTesting20Nov2013\M16.DSG	11-1-2013	16:30:22	86761.000000	8676.100000	49483.957465	20.000000
C:\Users\cware\Desktop\Steller20November\TagTesting20Nov2013\M16.DSG	11-1-2013	16:30:22	86762.000000	8676.200000	49483.782877	20.000000
C:\Users\cware\Desktop\Steller20November\TagTesting20Nov2013\M16.DSG	11-1-2013	16:30:22	86763.000000	8676.300000	49481.990387	20.000000
C:\Users\cware\Desktop\Steller20November\TagTesting20Nov2013\M16.DSG	11-1-2013	16:30:22	86764.000000	8676.400000	49484.280120	20.000000
C:\Users\cware\Desktop\Steller20November\TagTesting20Nov2013\M16.DSG	11-1-2013	16:30:22	86765.000000	8676.500000	49482.736870	20.000000
C:\Users\cware\Desktop\Steller20November\TagTesting20Nov2013\M16.DSG	11-1-2013	16:30:22	86766.000000	8676.600000	49483.956537	20.000000
C:\Users\cware\Desktop\Steller20November\TagTesting20Nov2013\M16.DSG	11-1-2013	16:30:22	86767.000000	8676.700000	49486.146549	20.000000
C:\Users\cware\Desktop\Steller20November\TagTesting20Nov2013\M16.DSG	11-1-2013	16:30:22	86768.000000	8676.800000	49483.333919	20.000000
C:\Users\cware\Desktop\Steller20November\TagTesting20Nov2013\M16.DSG	11-1-2013	16:30:22	86769.000000	8676.900000	49485.773306	20.000000
C:\Users\cware\Desktop\Steller20November\TagTesting20Nov2013\M16.DSG	11-1-2013	16:30:22	86770.000000	8677.000000	49485.848161	20.000000
C:\Users\cware\Desktop\Steller20November\TagTesting20Nov2013\M16.DSG	11-1-2013	16:30:22	86771.000000	8677.100000	49484.578286	20.000000
C:\Users\cware\Desktop\Steller20November\TagTesting20Nov2013\M16.DSG	11-1-2013	16:30:22	86772.000000	8677.200000	49483.110065	20.000000
C:\Users\cware\Desktop\Steller20November\TagTesting20Nov2013\M16.DSG	11-1-2013	16:30:22	86773.000000	8677.300000	49485.723324	20.000000
C:\Users\cware\Desktop\Steller20November\TagTesting20Nov2013\M16.DSG	11-1-2013	16:30:22	86774.000000	8677.400000	49485.922192	20.000000
C:\Users\cware\Desktop\Steller20November\TagTesting20Nov2013\M16.DSG	11-1-2013	16:30:22	86775.000000	8677.500000	49484.901722	20.000000
C:\Users\cware\Desktop\Steller20November\TagTesting20Nov2013\M16.DSG	11-1-2013	16:30:22	86776.000000	8677.600000	49483.681937	20.000000
C:\Users\cware\Desktop\Steller20November\TagTesting20Nov2013\M16.DSG	11-1-2013	16:30:22	86777.000000	8677.700000	49482.338301	20.000000
C:\Users\cware\Desktop\Steller20November\TagTesting20Nov2013\M16.DSG	11-1-2013	16:30:22	86778.000000	8677.800000	49485.125571	20.000000
C:\Users\cware\Desktop\Steller20November\TagTesting20Nov2013\M16.DSG	11-1-2013	16:30:22	86779.000000	8677.900000	49485.623387	20.000000
C:\Users\cware\Desktop\Steller20November\TagTesting20Nov2013\M16.DSG	11-1-2013	16:30:22	86780.000000	8678.000000	49486.320460	20.000000
C:\Users\cware\Desktop\Steller20November\TagTesting20Nov2013\M16.DSG	11-1-2013	16:30:22	86781.000000	8678.100000	49483.283721	20.000000
C:\Users\cware\Desktop\Steller20November\TagTesting20Nov2013\M16.DSG	11-1-2013	16:30:22	86782.000000	8678.200000	49483.009746	20.000000
C:\Users\cware\Desktop\Steller20November\TagTesting20Nov2013\M16.DSG	11-1-2013	16:30:22	86783.000000	8678.300000	49487.216224	20.000000
C:\Users\cware\Desktop\Steller20November\TagTesting20Nov2013\M16.DSG	11-1-2013	16:30:22	86784.000000	8678.400000	49486.444794	20.000000
C:\Users\cware\Desktop\Steller20November\TagTesting20Nov2013\M16.DSG	11-1-2013	16:30:22	86785.000000	8678.500000	49485.747820	20.000000
C:\Users\cware\Desktop\Steller20November\TagTesting20Nov2013\M16.DSG	11-1-2013	16:30:22	86786.000000	8678.600000	49483.731607	20.000000
C:\Users\cware\Desktop\Steller20November\TagTesting20Nov2013\M16.DSG	11-1-2013	16:30:22	86787.000000	8678.700000	49483.009720	20.000000
C:\Users\cware\Desktop\Steller20November\TagTesting20Nov2013\M16.DSG	11-1-2013	16:30:22	86788.000000	8678.800000	49485.100889	20.000000
C:\Users\cware\Desktop\Steller20November\TagTesting20Nov2013\M16.DSG	11-1-2013	16:30:22	86789.000000	8678.900000	49485.100724	20.000000
C:\Users\cware\Desktop\Steller20November\TagTesting20Nov2013\M16.DSG	11-1-2013	16:30:22	86790.000000	8679.000000	49485.573562	20.000000
C:\Users\cware\Desktop\Steller20November\TagTesting20Nov2013\M16.DSG	11-1-2013	16:30:22	86791.000000	8679.100000	49485.026389	20.000000
C:\Users\cware\Desktop\Steller20November\TagTesting20Nov2013\M16.DSG	11-1-2013	16:30:22	86792.000000	8679.200000	49484.179918	20.000000
C:\Users\cware\Desktop\Steller20November\TagTesting20Nov2013\M16.DSG	11-1-2013	16:30:22	86793.000000	8679.300000	49486.096745	20.000000
C:\Users\cware\Desktop\Steller20November\TagTesting20Nov2013\M16.DSG	11-1-2013	16:30:22	86794.000000	8679.400000	49482.935334	20.000000
C:\Users\cware\Desktop\Steller20November\TagTesting20Nov2013\M16.DSG	11-1-2013	16:30:22	86795.000000	8679.500000	49483.109640	20.000000
C:\Users\cware\Desktop\Steller20November\TagTesting20Nov2013\M16.DSG	11-1-2013	16:30:22	86796.000000	8679.600000	49486.171284	20.000000
C:\Users\cware\Desktop\Steller20November\TagTesting20Nov2013\M16.DSG	11-1-2013	16:30:22	86797.000000	8679.700000	49484.877091	20.000000
C:\Users\cware\Desktop\Steller20November\TagTesting20Nov2013\M16.DSG	11-1-2013	16:30:22	86798.000000	8679.800000	49484.155504	20.000000
C:\Users\cware\Desktop\Steller20November\TagTesting20Nov2013\M16.DSG	11-1-2013	16:30:22	86799.000000	8679.900000	49481.044243	20.000000
C:\Users\cware\Desktop\Steller20November\TagTesting20Nov2013\M16.DSG	11-1-2013	16:30:22	86800.000000	8680.000000	49485.649150	20.000000
C:\Users\cware\Desktop\Steller20November\TagTesting20Nov2013\M16.DSG	11-1-2013	16:30:22	86801.000000	8680.100000	49496.601095	20.000000
C:\Users\cware\Desktop\Steller20November\TagTesting20Nov2013\M16.DSG	11-1-2013	16:30:22	86802.000000	8680.200000	49504.342110	20.000000
C:\Users\cware\Desktop\Steller20November\TagTesting20Nov2013\M16.DSG	11-1-2013	16:30:22	86803.000000	8680.300000	49517.185804	20.000000
C:\Users\cware\Desktop\Steller20November\TagTesting20Nov2013\M16.DSG	11-1-2013	16:30:22	86804.000000	8680.400000	49535.256893	20.000000
C:\Users\cware\Desktop\Steller20November\TagTesting20Nov2013\M16.DSG	11-1-2013	16:30:22	86805.000000	8680.500000	49552.481549	20.000000
C:\Users\cware\Desktop\Steller20November\TagTesting20Nov2013\M16.DSG	11-1-2013	16:30:22	86806.000000	8680.600000	49582.001977	20.000000
C:\Users\cware\Desktop\Steller20November\TagTesting20Nov2013\M16.DSG	11-1-2013	16:30:22	86807.000000	8680.700000	49607.142394	20.000000
C:\Users\cware\Desktop\Steller20November\TagTesting20Nov2013\M16.DSG	11-1-2013	16:30:22	86808.000000	8680.800000	49613.016359	20.000000
C:\Users\cware\Desktop\Steller20November\TagTesting20Nov2013\M16.DSG	11-1-2013	16:30:22	86809.000000	8680.900000	49630.514868	20.000000
C:\Users\cware\Desktop\Steller20November\TagTesting20Nov2013\M16.DSG	11-1-2013	16:30:22	86810.000000	8681.000000	49643.582599	20.000000
C:\Users\cware\Desktop\Steller20November\TagTesting20Nov2013\M16.DSG	11-1-2013	16:30:22	86811.000000	8681.100000	49656.775011	20.000000
C:\Users\cware\Desktop\Steller20November\TagTesting20Nov2013\M16.DSG	11-1-2013	16:30:22	86812.000000	8681.200000	49634.895952	20.000000
C:\Users\cware\Desktop\Steller20November\TagTesting20Nov2013\M16.DSG	11-1-2013	16:30:22	86813.000000	8681.300000	49619.338870	20.000000
C:\Users\cware\Desktop\Steller20November\TagTesting20Nov2013\M16.DSG	11-1-2013	16:30:22	86814.000000	8681.400000	49642.188904	20.000000
C:\Users\cware\Desktop\Steller20November\TagTesting20Nov2013\M16.DSG	11-1-2013	16:30:22	86815.000000	8681.500000	49651.249416	20.000000
C:\Users\cware\Desktop\Steller20November\TagTesting20Nov2013\M16.DSG	11-1-2013	16:30:22	86816.000000	8681.600000	49658.741429	20.000000
C:\Users\cware\Desktop\Steller20November\TagTesting20Nov2013\M16.DSG	11-1-2013	16:30:22	86817.000000	8681.700000	49668.523711	20.000000
C:\Users\cware\Desktop\Steller20November\TagTesting20Nov2013\M16.DSG	11-1-2013	16:30:22	86818.000000	8681.800000	49673.576512	20.000000
C:\Users\cware\Desktop\Steller20November\TagTesting20Nov2013\M16.DSG	11-1-2013	16:30:22	86819.000000	8681.900000	49690.851051	20.000000
C:\Users\cware\Desktop\Steller20November\TagTesting20Nov2013\M16.DSG	11-1-2013	16:30:22	86820.000000	8682.000000	49685.126284	20.000000
C:\Users\cware\Desktop\Steller20November\TagTesting20Nov2013\M16.DSG	11-1-2013	16:30:22	86821.000000	8682.100000	49697.447211	20.000000
C:\Users\cware\Desktop\Steller20November\TagTesting20Nov2013\M16.DSG	11-1-2013	16:30:22	86822.000000	8682.200000	49700.160351	20.000000
C:\Users\cware\Desktop\Steller20November\TagTesting20Nov2013\M16.DSG	11-1-2013	16:30:22	86823.000000	8682.300000	49709.743155	20.000000
C:\Users\cware\Desktop\Steller20November\TagTesting20Nov2013\M16.DSG	11-1-2013	16:30:22	86824.000000	8682.400000	49719.350990	20.000000
C:\Users\cware\Desktop\Steller20November\TagTesting20Nov2013\M16.DSG	11-1-2013	16:30:22	86825.000000	8682.500000	49716.787511	20.000000
C:\Users\cware\Desktop\Steller20November\TagTesting20Nov2013\M16.DSG	11-1-2013	16:30:22	86826.000000	8682.600000	49723.707428	20.000000
C:\Users\cware\Desktop\Steller20November\TagTesting20Nov2013\M16.DSG	11-1-2013	16:30:22	86827.000000	8682.700000	49729.805350	20.000000
C:\Users\cware\Desktop\Steller20November\TagTesting20Nov2013\M16.DSG	11-1-2013	16:30:22	86828.000000	8682.800000	49724.702893	20.000000
C:\Users\cware\Desktop\Steller20November\TagTesting20Nov2013\M16.DSG	11-1-2013	16:30:22	86829.000000	8682.900000	49736.575952	20.000000
C:\Users\cware\Desktop\Steller20November\TagTesting20Nov2013\M16.DSG	11-1-2013	16:30:22	86830.000000	8683.000000	49744.092944	20.000000
C:\Users\cware\Desktop\Steller20November\TagTesting20Nov2013\M16.DSG	11-1-2013	16:30:22	86831.000000	8683.100000	49741.155803	20.000000
C:\Users\cware\Desktop\Steller20November\TagTesting20Nov2013\M16.DSG	11-1-2013	16:30:22	86832.000000	8683.200000	49746.233543	20.000000
C:\Users\cware\Desktop\Steller20November\TagTesting20Nov2013\M16.DSG	11-1-2013	16:30:22	86833.000000	8683.300000	49750.539863	20.000000
C:\Users\cware\Desktop\Steller20November\TagTesting20Nov2013\M16.DSG	11-1-2013	16:30:22	86834.000000	8683.400000	49747.950917	20.000000
C:\Users\cware\Desktop\Steller20November\TagTesting20Nov2013\M16.DSG	11-1-2013	16:30:22	86835.000000	8683.500000	49748.473540	20.000000
C:\Users\cware\Desktop\Steller20November\TagTesting20Nov2013\M16.DSG	11-1-2013	16:30:22	86836.000000	8683.600000	49750.738533	20.000000
C:\Users\cware\Desktop\Steller20November\TagTesting20Nov2013\M16.DSG	11-1-2013	16:30:22	86837.000000	8683.700000	49758.554409	20.000000
C:\Users\cware\Desktop\Steller20November\TagTesting20Nov2013\M16.DSG	11-1-2013	16:30:22	86838.000000	8683.800000	49746.283395	20.000000
C:\Users\cware\Desktop\Steller20November\TagTesting20Nov2013\M16.DSG	11-1-2013	16:30:22	86839.000000	8683.900000	49748.125197	20.000000
C:\Users\cware\Desktop\Steller20November\TagTesting20Nov2013\M16.DSG	11-1-2013	16:30:22	86840.000000	8684.000000	49742.101691	20.000000
C:\Users\cware\Desktop\Steller20November\TagTesting20Nov2013\M16.DSG	11-1-2013	16:30:22	86841.000000	8684.100000	49732.369122	20.000000
C:\Users\cware\Desktop\Steller20November\TagTesting20Nov2013\M16.DSG	11-1-2013	16:30:22	86842.000000	8684.200000	49719.724643	20.000000
C:\Users\cware\Desktop\Steller20November\TagTesting20Nov2013\M16.DSG	11-1-2013	16:30:22	86843.000000	8684.300000	49711.460795	20.000000
C:\Users\cware\Desktop\Steller20November\TagTesting20Nov2013\M16.DSG	11-1-2013	16:30:22	86844.000000	8684.400000	49697.372612	20.000000
C:\Users\cware\Desktop\Steller20November\TagTesting20Nov2013\M16.DSG	11-1-2013	16:30:22	86845.000000	8684.500000	49675.219635	20.000000
C:\Users\cware\Desktop\Steller20November\TagTesting20Nov2013\M16.DSG	11-1-2013	16:30:22	86846.000000	8684.600000	49657.347843	20.000000
C:\Users\cware\Desktop\Steller20November\TagTesting20Nov2013\M16.DSG	11-1-2013	16:30:22	86847.000000	8684.700000	49643.657916	20.000000
C:\Users\cware\Desktop\Steller20November\TagTesting20Nov2013\M16.DSG	11-1-2013	16:30:22	86848.000000	8684.800000	49621.902960	20.000000
C:\Users\cware\Desktop\Steller20November\TagTesting20Nov2013\M16.DSG	11-1-2013	16:30:22	86849.000000	8684.900000	49600.596612	20.000000
C:\Users\cware\Desktop\Steller20November\TagTesting20Nov2013\M16.DSG	11-1-2013	16:30:22	86850.000000	8685.000000	49579.265037	20.000000
C:\Users\cware\Desktop\Steller20November\TagTesting20Nov2013\M16.DSG	11-1-2013	16:30:22	86851.000000	8685.100000	49556.290705	20.000000
C:\Users\cware\Desktop\Steller20November\TagTesting20Nov2013\M16.DSG	11-1-2013	16:30:22	86852.000000	8685.200000	49537.821473	20.000000
C:\Users\cware\Desktop\Steller20November\TagTesting20Nov2013\M16.DSG	11-1-2013	16:30:22	86853.000000	8685.300000	49523.310113	20.000000
C:\Users\cware\Desktop\Steller20November\TagTesting20Nov2013\M16.DSG	11-1-2013	16:30:22	86854.000000	8685.400000	49499.638815	20.000000
C:\Users\cware\Desktop\Steller20November\TagTesting20Nov2013\M16.DSG	11-1-2013	16:30:22	86855.000000	8685.500000	49483.683591	20.000000
C:\Users\cware\Desktop\Steller20November\TagTesting20Nov2013\M16.DSG	11-1-2013	16:30:22	86856.000000	8685.600000	49480.049163	20.000000
C:\Users\cware\Desktop\Steller20November\TagTesting20Nov2013\M16.DSG	11-1-2013	16:30:22	86857.000000	8685.700000	49483.334397	20.000000
C:\Users\cware\Desktop\Steller20November\TagTesting20Nov2013\M16.DSG	11-1-2013	16:30:22	86858.000000	8685.800000	49485.027131	20.000000
C:\Users\cware\Desktop\Steller20November\TagTesting20Nov2013\M16.DSG	11-1-2013	16:30:22	86859.000000	8685.900000	49485.649384	20.000000
C:\Users\cware\Desktop\Steller20November\TagTesting20Nov2013\M16.DSG	11-1-2013	16:30:22	86860.000000	8686.000000	49481.766551	20.000000
C:\Users\cware\Desktop\Steller20November\TagTesting20Nov2013\M16.DSG	11-1-2013	16:30:22	86861.000000	8686.100000	49483.309922	20.000000
C:\Users\cware\Desktop\Steller20November\TagTesting20Nov2013\M16.DSG	11-1-2013	16:30:22	86862.000000	8686.200000	49485.002566	20.000000
C:\Users\cware\Desktop\Steller20November\TagTesting20Nov2013\M16.DSG	11-1-2013	16:30:22	86863.000000	8686.300000	49484.803516	20.000000
C:\Users\cware\Desktop\Steller20November\TagTesting20Nov2013\M16.DSG	11-1-2013	16:30:22	86864.000000	8686.400000	49482.737681	20.000000
C:\Users\cware\Desktop\Steller20November\TagTesting20Nov2013\M16.DSG	11-1-2013	16:30:22	86865.000000	8686.500000	49485.575388	20.000000
C:\Users\cware\Desktop\Steller20November\TagTesting20Nov2013\M16.DSG	11-1-2013	16:30:22	86866.000000	8686.600000	49481.966399	20.000000
C:\Users\cware\Desktop\Steller20November\TagTesting20Nov2013\M16.DSG	11-1-2013	16:30:22	86867.000000	8686.700000	49486.397321	20.000000
C:\Users\cware\Desktop\Steller20November\TagTesting20Nov2013\M16.DSG	11-1-2013	16:30:22	86868.000000	8686.800000	49484.729238	20.000000
C:\Users\cware\Desktop\Steller20November\TagTesting20Nov2013\M16.DSG	11-1-2013	16:30:22	86869.000000	8686.900000	49483.211729	20.000000
C:\Users\cware\Desktop\Steller20November\TagTesting20Nov2013\M16.DSG	11-1-2013	16:30:22	86870.000000	8687.000000	49486.198410	20.000000
C:\Users\cware\Desktop\Steller20November\TagTesting20Nov2013\M16.DSG	11-1-2013	16:30:22	86871.000000	8687.100000	49486.696247	20.000000
C:\Users\cware\Desktop\Steller20November\TagTesting20Nov2013\M16.DSG	11-1-2013	16:30:22	86872.000000	8687.200000	49485.875252	20.000000
C:\Users\cware\Desktop\Steller20November\TagTesting20Nov2013\M16.DSG	11-1-2013	16:30:22	86873.000000	8687.300000	49484.357067	20.000000
C:\Users\cware\Desktop\Steller20November\TagTesting20Nov2013\M16.DSG	11-1-2013	16:30:22	86874.000000	8687.400000	49482.540640	20.000000
C:\Users\cware\Desktop\Steller20November\TagTesting20Nov2013\M16.DSG	11-1-2013	16:30:22	86875.000000	8687.500000	49490.107654	20.000000
C:\Users\cware\Desktop\Steller20November\TagTesting20Nov2013\M16.DSG	11-1-2013	16:30:22	86876.000000	8687.600000	49503.374513	20.000000
C:\Users\cware\Desktop\Steller20November\TagTesting20Nov2013\M16.DSG	11-1-2013	16:30:22	86877.000000	8687.700000	49519.230166	20.000000
C:\Users\cware\Desktop\Steller20November\TagTesting20Nov2013\M16.DSG	11-1-2013	16:30:22	86878.000000	8687.800000	49538.246853	20.000000
C:\Users\cware\Desktop\Steller20November\TagTesting20Nov2013\M16.DSG	11-1-2013	16:30:22	86879.000000	8687.900000	49561.445361	20.000000
C:\Users\cware\Desktop\Steller20November\TagTesting20Nov2013\M16.DSG	11-1-2013	16:30:22	86880.000000	8688.000000	49580.686567	20.000000
C:\Users\cware\Desktop\Steller20November\TagTesting20Nov2013\M16.DSG	11-1-2013	16:30:22	86881.000000	8688.100000	49608.589500	20.000000
C:\Users\cware\Desktop\Steller20November\TagTesting20Nov2013\M16.DSG	11-1-2013	16:30:22	86882.000000	8688.200000	49620.587214	20.000000
C:\Users\cware\Desktop\Steller20November\TagTesting20Nov2013\M16.DSG	11-1-2013	16:30:22	86883.000000	8688.300000	49641.495417	20.000000
C:\Users\cware\Desktop\Steller20November\TagTesting20Nov2013\M16.DSG	11-1-2013	16:30:22	86884.000000	8688.400000	49651.974938	20.000000
C:\Users\cware\Desktop\Steller20November\TagTesting20Nov2013\M16.DSG	11-1-2013	16:30:22	86885.000000	8688.500000	49665.017896	20.000000
C:\Users\cware\Desktop\Steller20November\TagTesting20Nov2013\M16.DSG	11-1-2013	16:30:22	86886.000000	8688.600000	49653.543118	20.000000
C:\Users\cware\Desktop\Steller20November\TagTesting20Nov2013\M16.DSG	11-1-2013	16:30:22	86887.000000	8688.700000	49633.879522	20.000000
C:\Users\cware\Desktop\Steller20November\TagTesting20Nov2013\M16.DSG	11-1-2013	16:30:22	86888.000000	8688.800000	49644.234466	20.000000
C:\Users\cware\Desktop\Steller20November\TagTesting20Nov2013\M16.DSG	11-1-2013	16:30:22	86889.000000	8688.900000	49664.371379	20.000000
C:\Users\cware\Desktop\Steller20November\TagTesting20Nov2013\M16.DSG	11-1-2013	16:30:22	86890.000000	8689.000000	49677.986717	20.000000
C:\Users\cware\Desktop\Steller20November\TagTesting20Nov2013\M16.DSG	11-1-2013	16:30:22	86891.000000	8689.100000	49679.157065	20.000000
C:\Users\cware\Desktop\Steller20November\TagTesting20Nov2013\M16.DSG	11-1-2013	16:30:22	86892.000000	8689.200000	49701.235240	20.000000
C:\Users\cware\Desktop\Steller20November\TagTesting20Nov2013\M16.DSG	11-1-2013	16:30:22	86893.000000	8689.300000	49691.403551	20.000000
C:\Users\cware\Desktop\Steller20November\TagTesting20Nov2013\M16.DSG	11-1-2013	16:30:22	86894.000000	8689.400000	49712.536117	20.000000
C:\Users\cware\Desktop\Steller20November\TagTesting20Nov2013\M16.DSG	11-1-2013	16:30:22	86895.000000	8689.500000	49717.265436	20.000000
C:\Users\cware\Desktop\Steller20November\TagTesting20Nov2013\M16.DSG	11-1-2013	16:30:22	86896.000000	8689.600000	49730.731428	20.000000
C:\Users\cware\Desktop\Steller20November\TagTesting20Nov2013\M16.DSG	11-1-2013	16:30:22	86897.000000	8689.700000	49735.511009	20.000000
C:\Users\cware\Desktop\Steller20November\TagTesting20Nov2013\M16.DSG	11-1-2013	16:30:22	86898.000000	8689.800000	49750.022637	20.000000
C:\Users\cware\Desktop\Steller20November\TagTesting20Nov2013\M16.DSG	11-1-2013	16:30:22	86899.000000	8689.900000	49751.441114	20.000000
C:\Users\cware\Desktop\Steller20November\TagTesting20Nov2013\M16.DSG	11-1-2013	16:30:22	86900.000000	8690.000000	49751.590891	20.000000
C:\Users\cware\Desktop\Steller20November\TagTesting20Nov2013\M16.DSG	11-1-2013	16:30:22	86901.000000	8690.100000	49732.548859	20.000000
C:\Users\cware\Desktop\Steller20November\TagTesting20Nov2013\M16.DSG	11-1-2013	16:30:22	86902.000000	8690.200000	49732.076314	20.000000
C:\Users\cware\Desktop\Steller20November\TagTesting20Nov2013\M16.DSG	11-1-2013	16:30:22	86903.000000	8690.300000	49743.501484	20.000000
C:\Users\cware\Desktop\Steller20November\TagTesting20Nov2013\M16.DSG	11-1-2013	16:30:22	86904.000000	8690.400000	49744.646614	20.000000
C:\Users\cware\Desktop\Steller20November\TagTesting20Nov2013\M16.DSG	11-1-2013	16:30:22	86905.000000	8690.500000	49755.225125	20.000000
C:\Users\cware\Desktop\Steller20November\TagTesting20Nov2013\M16.DSG	11-1-2013	16:30:22	86906.000000	8690.600000	49767.198116	20.000000
C:\Users\cware\Desktop\Steller20November\TagTesting20Nov2013\M16.DSG	11-1-2013	16:30:22	86907.000000	8690.700000	49757.316374	20.000000
C:\Users\cware\Desktop\Steller20November\TagTesting20Nov2013\M16.DSG	11-1-2013	16:30:22	86908.000000	8690.800000	49777.901343	20.000000
C:\Users\cware\Desktop\Steller20November\TagTesting20Nov2013\M16.DSG	11-1-2013	16:30:22	86909.000000	8690.900000	49789.774557	20.000000
C:\Users\cware\Desktop\Steller20November\TagTesting20Nov2013\M16.DSG	11-1-2013	16:30:22	86910.000000	8691.000000	49802.593541	20.000000
C:\Users\cware\Desktop\Steller20November\TagTesting20Nov2013\M16.DSG	11-1-2013	16:30:22	86911.000000	8691.100000	49816.184163	20.000000
C:\Users\cware\Desktop\Steller20November\TagTesting20Nov2013\M16.DSG	11-1-2013	16:30:22	86912.000000	8691.200000	49831.044095	20.000000
C:\Users\cware\Desktop\Steller20November\TagTesting20Nov2013\M16.DSG	11-1-2013	16:30:22	86913.000000	8691.300000	49837.490933	20.000000
C:\Users\cware\Desktop\Steller20November\TagTesting20Nov2013\M16.DSG	11-1-2013	16:30:22	86914.000000	8691.400000	49830.023621	20.000000
C:\Users\cware\Desktop\Steller20November\TagTesting20Nov2013\M16.DSG	11-1-2013	16:30:22	86915.000000	8691.500000	49818.997130	20.000000
C:\Users\cware\Desktop\Steller20November\TagTesting20Nov2013\M16.DSG	11-1-2013	16:30:22	86916.000000	8691.600000	49824.647477	20.000000
C:\Users\cware\Desktop\Steller20November\TagTesting20Nov2013\M16.DSG	11-1-2013	16:30:22	86917.000000	8691.700000	49839.009825	20.000000
C:\Users\cware\Desktop\Steller20November\TagTesting20Nov2013\M16.DSG	11-1-2013	16:30:22	86918.000000	8691.800000	49842.768230	20.000000
C:\Users\cware\Desktop\Steller20November\TagTesting20Nov2013\M16.DSG	11-1-2013	16:30:22	86919.000000	8691.900000	49848.593055	20.000000
C:\Users\cware\Desktop\Steller20November\TagTesting20Nov2013\M16.DSG	11-1-2013	16:30:22	86920.000000	8692.000000	49855.637258	20.000000
C:\Users\cware\Desktop\Steller20November\TagTesting20Nov2013\M16.DSG	11-1-2013	16:30:22	86921.000000	8692.100000	49848.543351	20.000000
C:\Users\cware\Desktop\Steller20November\TagTesting20Nov2013\M16.DSG	11-1-2013	16:30:22	86922.000000	8692.200000	49858.151271	20.000000
C:\Users\cware\Desktop\Steller20November\TagTesting20Nov2013\M16.DSG	11-1-2013	16:30:22	86923.000000	8692.300000	49868.854389	20.000000
C:\Users\cware\Desktop\Steller20November\TagTesting20Nov2013\M16.DSG	11-1-2013	16:30:22	86924.000000	8692.400000	49871.667120	20.000000
C:\Users\cware\Desktop\Steller20November\TagTesting20Nov2013\M16.DSG	11-1-2013	16:30:22	86925.000000	8692.500000	49867.236680	20.000000
C:\Users\cware\Desktop\Steller20November\TagTesting20Nov2013\M16.DSG	11-1-2013	16:30:22	86926.000000	8692.600000	49867.933777	20.000000
C:\Users\cware\Desktop\Steller20November\TagTesting20Nov2013\M16.DSG	11-1-2013	16:30:22	86927.000000	8692.700000	49866.863753	20.000000
C:\Users\cware\Desktop\Steller20November\TagTesting20Nov2013\M16.DSG	11-1-2013	16:30:22	86928.000000	8692.800000	49866.814036	20.000000
C:\Users\cware\Desktop\Steller20November\TagTesting20Nov2013\M16.DSG	11-1-2013	16:30:22	86929.000000	8692.900000	49869.726300	20.000000
C:\Users\cware\Desktop\Steller20November\TagTesting20Nov2013\M16.DSG	11-1-2013	16:30:22	86930.000000	8693.000000	49863.528740	20.000000
C:\Users\cware\Desktop\Steller20November\TagTesting20Nov2013\M16.DSG	11-1-2013	16:30:22	86931.000000	8693.100000	49859.222703	20.000000
C:\Users\cware\Desktop\Steller20November\TagTesting20Nov2013\M16.DSG	11-1-2013	16:30:22	86932.000000	8693.200000	49857.280938	20.000000
C:\Users\cware\Desktop\Steller20November\TagTesting20Nov2013\M16.DSG	11-1-2013	16:30:22	86933.000000	8693.300000	49845.433232	20.000000
C:\Users\cware\Desktop\Steller20November\TagTesting20Nov2013\M16.DSG	11-1-2013	16:30:22	86934.000000	8693.400000	49844.238914	20.000000
C:\Users\cware\Desktop\Steller20November\TagTesting20Nov2013\M16.DSG	11-1-2013	16:30:22	86935.000000	8693.500000	49832.564762	20.000000
C:\Users\cware\Desktop\Steller20November\TagTesting20Nov2013\M16.DSG	11-1-2013	16:30:22	86936.000000	8693.600000	49834.033479	20.000000
C:\Users\cware\Desktop\Steller20November\TagTesting20Nov2013\M16.DSG	11-1-2013	16:30:22	86937.000000	8693.700000	49836.124629	20.000000
C:\Users\cware\Desktop\Steller20November\TagTesting20Nov2013\M16.DSG	11-1-2013	16:30:22	86938.000000	8693.800000	49841.177531	20.000000
C:\Users\cware\Desktop\Steller20November\TagTesting20Nov2013\M16.DSG	11-1-2013	16:30:22	86939.000000	8693.900000	49847.773881	20.000000
C:\Users\cware\Desktop\Steller20November\TagTesting20Nov2013\M16.DSG	11-1-2013	16:30:22	86940.000000	8694.000000	49859.472793	20.000000
C:\Users\cware\Desktop\Steller20November\TagTesting20Nov2013\M16.DSG	11-1-2013	16:30:22	86941.000000	8694.100000	49864.426114	20.000000
C:\Users\cware\Desktop\Steller20November\TagTesting20Nov2013\M16.DSG	11-1-2013	16:30:22	86942.000000	8694.200000	49878.141193	20.000000
C:\Users\cware\Desktop\Steller20November\TagTesting20Nov2013\M16.DSG	11-1-2013	16:30:22	86943.000000	8694.300000	49890.337833	20.000000
C:\Users\cware\Desktop\Steller20November\TagTesting20Nov2013\M16.DSG	11-1-2013	16:30:22	86944.000000	8694.400000	49896.585845	20.000000
C:\Users\cware\Desktop\Steller20November\TagTesting20Nov2013\M16.DSG	11-1-2013	16:30:22	86945.000000	8694.500000	49908.433801	20.000000
C:\Users\cware\Desktop\Steller20November\TagTesting20Nov2013\M16.DSG	11-1-2013	16:30:22	86946.000000	8694.600000	49912.864810	20.000000
C:\Users\cware\Desktop\Steller20November\TagTesting20Nov2013\M16.DSG	11-1-2013	16:30:22	86947.000000	8694.700000	49904.576003	20.000000
C:\Users\cware\Desktop\Steller20November\TagTesting20Nov2013\M16.DSG	11-1-2013	16:30:22	86948.000000	8694.800000	49899.622971	20.000000
C:\Users\cware\Desktop\Steller20November\TagTesting20Nov2013\M16.DSG	11-1-2013	16:30:22	86949.000000	8694.900000	49900.917583	20.000000
C:\Users\cware\Desktop\Steller20November\TagTesting20Nov2013\M16.DSG	11-1-2013	16:30:22	86950.000000	8695.000000	49906.841596	20.000000
C:\Users\cware\Desktop\Steller20November\TagTesting20Nov2013\M16.DSG	11-1-2013	16:30:22	86951.000000	8695.100000	49906.766945	20.000000
C:\Users\cware\Desktop\Steller20November\TagTesting20Nov2013\M16.DSG	11-1-2013	16:30:22	86952.000000	8695.200000	49909.853971	20.000000
C:\Users\cware\Desktop\Steller20November\TagTesting20Nov2013\M16.DSG	11-1-2013	16:30:22	86953.000000	8695.300000	49915.728237	20.000000
C:\Users\cware\Desktop\Steller20November\TagTesting20Nov2013\M16.DSG	11-1-2013	16:30:22	86954.000000	8695.400000	49918.342190	20.000000
C:\Users\cware\Desktop\Steller20November\TagTesting20Nov2013\M16.DSG	11-1-2013	16:30:22	86955.000000	8695.500000	49912.019785	20.000000
C:\Users\cware\Desktop\Steller20November\TagTesting20Nov2013\M16.DSG	11-1-2013	16:30:22	86956.000000	8695.600000	49919.014405	20.000000
C:\Users\cware\Desktop\Steller20November\TagTesting20Nov2013\M16.DSG	11-1-2013	16:30:22	86957.000000	8695.700000	49905.797465	20.000000
C:\Users\cware\Desktop\Steller20November\TagTesting20Nov2013\M16.DSG	11-1-2013	16:30:22	86958.000000	8695.800000	49910.502082	20.000000
C:\Users\cware\Desktop\Steller20November\TagTesting20Nov2013\M16.DSG	11-1-2013	16:30:22	86959.000000	8695.900000	49912.667844	20.000000
C:\Users\cware\Desktop\Steller20November\TagTesting20Nov2013\M16.DSG	11-1-2013	16:30:22	86960.000000	8696.000000	49917.123416	20.000000
C:\Users\cware\Desktop\Steller20November\TagTesting20Nov2013\M16.DSG	11-1-2013	16:30:22	86961.000000	8696.100000	49913.166005	20.000000
C:\Users\cware\Desktop\Steller20November\TagTesting20Nov2013\M16.DSG	11-1-2013	16:30:22	86962.000000	8696.200000	49922.350700	20.000000
C:\Users\cware\Desktop\Steller20November\TagTesting20Nov2013\M16.DSG	11-1-2013	16:30:22	86963.000000	8696.300000	49915.580647	20.000000
C:\Users\cware\Desktop\Steller20November\TagTesting20Nov2013\M16.DSG	11-1-2013	16:30:22	86964.000000	8696.400000	49917.348021	20.000000
C:\Users\cware\Desktop\Steller20November\TagTesting20Nov2013\M16.DSG	11-1-2013	16:30:22	86965.000000	8696.500000	49914.958844	20.000000
C:\Users\cware\Desktop\Steller20November\TagTesting20Nov2013\M16.DSG	11-1-2013	16:30:22	86966.000000	8696.600000	49910.876984	20.000000
C:\Users\cware\Desktop\Steller20November\TagTesting20Nov2013\M16.DSG	11-1-2013	16:30:22	86967.000000	8696.700000	49914.187766	20.000000
C:\Users\cware\Desktop\Steller20November\TagTesting20Nov2013\M16.DSG	11-1-2013	16:30:22	86968.000000	8696.800000	49913.241746	20.000000
C:\Users\cware\Desktop\Steller20November\TagTesting20Nov2013\M16.DSG	11-1-2013	16:30:22	86969.000000	8696.900000	49903.260728	20.000000
C:\Users\cware\Desktop\Steller20November\TagTesting20Nov2013\M16.DSG	11-1-2013	16:30:22	86970.000000	8697.000000	49909.807279	20.000000
C:\Users\cware\Desktop\Steller20November\TagTesting20Nov2013\M16.DSG	11-1-2013	16:30:22	86971.000000	8697.100000	49900.473509	20.000000
C:\Users\cware\Desktop\Steller20November\TagTesting20Nov2013\M16.DSG	11-1-2013	16:30:22	86972.000000	8697.200000	49904.306815	20.000000
C:\Users\cware\Desktop\Steller20November\TagTesting20Nov2013\M16.DSG	11-1-2013	16:30:22	86973.000000	8697.300000	49903.485613	20.000000
C:\Users\cware\Desktop\Steller20November\TagTesting20Nov2013\M16.DSG	11-1-2013	16:30:22	86974.000000	8697.400000	49894.973111	20.000000
C:\Users\cware\Desktop\Steller20November\TagTesting20Nov2013\M16.DSG	11-1-2013	16:30:22	86975.000000	8697.500000	49895.097220	20.000000
C:\Users\cware\Desktop\Steller20November\TagTesting20Nov2013\M16.DSG	11-1-2013	16:30:22	86976.000000	8697.600000	49882.079967	20.000000
C:\Users\cware\Desktop\Steller20November\TagTesting20Nov2013\M16.DSG	11-1-2013	16:30:22	86977.000000	8697.700000	49876.803089	20.000000
C:\Users\cware\Desktop\Steller20November\TagTesting20Nov2013\M16.DSG	11-1-2013	16:30:22	86978.000000	8697.800000	49877.550086	20.000000
C:\Users\cware\Desktop\Steller20November\TagTesting20Nov2013\M16.DSG	11-1-2013	16:30:22	86979.000000	8697.900000	49877.575287	20.000000
C:\Users\cware\Desktop\Steller20November\TagTesting20Nov2013\M16.DSG	11-1-2013	16:30:22	86980.000000	8698.000000	49879.068808	20.000000
C:\Users\cware\Desktop\Steller20November\TagTesting20Nov2013\M16.DSG	11-1-2013	16:30:22	86981.000000	8698.100000	49891.191018	20.000000
C:\Users\cware\Desktop\Steller20November\TagTesting20Nov2013\M16.DSG	11-1-2013	16:30:22	86982.000000	8698.200000	49897.015621	20.000000
C:\Users\cware\Desktop\Steller20November\TagTesting20Nov2013\M16.DSG	11-1-2013	16:30:22	86983.000000	8698.300000	49897.488581	20.000000
C:\Users\cware\Desktop\Steller20November\TagTesting20Nov2013\M16.DSG	11-1-2013	16:30:22	86984.000000	8698.400000	49911.303426	20.000000
C:\Users\cware\Desktop\Steller20November\TagTesting20Nov2013\M16.DSG	11-1-2013	16:30:22	86985.000000	8698.500000	49924.695099	20.000000
C:\Users\cware\Desktop\Steller20November\TagTesting20Nov2013\M16.DSG	11-1-2013	16:30:22	86986.000000	8698.600000	49924.122562	20.000000
C:\Users\cware\Desktop\Steller20November\TagTesting20Nov2013\M16.DSG	11-1-2013	16:30:22	86987.000000	8698.700000	49935.348421	20.000000
C:\Users\cware\Desktop\Steller20November\TagTesting20Nov2013\M16.DSG	11-1-2013	16:30:22	86988.000000	8698.800000	49945.354935	20.000000
C:\Users\cware\Desktop\Steller20November\TagTesting20Nov2013\M16.DSG	11-1-2013	16:30:22	86989.000000	8698.900000	49944.807526	20.000000
C:\Users\cware\Desktop\Steller20November\TagTesting20Nov2013\M16.DSG	11-1-2013	16:30:22	86990.000000	8699.000000	49939.232135	20.000000
C:\Users\cware\Desktop\Steller20November\TagTesting20Nov2013\M16.DSG	11-1-2013	16:30:22	86991.000000	8699.100000	49940.302715	20.000000
C:\Users\cware\Desktop\Steller20November\TagTesting20Nov2013\M16.DSG	11-1-2013	16:30:22	86992.000000	8699.200000	49940.825575	20.000000
C:\Users\cware\Desktop\Steller20November\TagTesting20Nov2013\M16.DSG	11-1-2013	16:30:22	86993.000000	8699.300000	49945.256317	20.000000
C:\Users\cware\Desktop\Steller20November\TagTesting20Nov2013\M16.DSG	11-1-2013	16:30:22	86994.000000	8699.400000	49942.195359	20.000000
C:\Users\cware\Desktop\Steller20November\TagTesting20Nov2013\M16.DSG	11-1-2013	16:30:22	86995.000000	8699.500000	49936.146605	20.000000
C:\Users\cware\Desktop\Steller20November\TagTesting20Nov2013\M16.DSG	11-1-2013	16:30:22	86996.000000	8699.600000	49942.643406	20.000000
C:\Users\cware\Desktop\Steller20November\TagTesting20Nov2013\M16.DSG	11-1-2013	16:30:22	86997.000000	8699.700000	49944.908640	20.000000
C:\Users\cware\Desktop\Steller20November\TagTesting20Nov2013\M16.DSG	11-1-2013	16:30:22	86998.000000	8699.800000	49944.286540	20.000000
C:\Users\cware\Desktop\Steller20November\TagTesting20Nov2013\M16.DSG	11-1-2013	16:30:22	86999.000000	8699.900000	49944.461119	20.000000
C:\Users\cware\Desktop\Steller20November\TagTesting20Nov2013\M16.DSG	11-1-2013	16:30:22	87000.000000	8700.000000	49948.095499	20.000000
C:\Users\cware\Desktop\Steller20November\TagTesting20Nov2013\M16.DSG	11-1-2013	16:30:22	87001.000000	8700.100000	49943.565704	20.000000
C:\Users\cware\Desktop\Steller20November\TagTesting20Nov2013\M16.DSG	11-1-2013	16:30:22	87002.000000	8700.200000	49947.971083	20.000000
C:\Users\cware\Desktop\Steller20November\TagTesting20Nov2013\M16.DSG	11-1-2013	16:30:22	87003.000000	8700.300000	49940.429627	20.000000
C:\Users\cware\Desktop\Steller20November\TagTesting20Nov2013\M16.DSG	11-1-2013	16:30:22	87004.000000	8700.400000	49936.472054	20.000000
C:\Users\cware\Desktop\Steller20November\TagTesting20Nov2013\M16.DSG	11-1-2013	16:30:22	87005.000000	8700.500000	49943.790376	20.000000
C:\Users\cware\Desktop\Steller20November\TagTesting20Nov2013\M16.DSG	11-1-2013	16:30:22	87006.000000	8700.600000	49939.807908	20.000000
C:\Users\cware\Desktop\Steller20November\TagTesting20Nov2013\M16.DSG	11-1-2013	16:30:22	87007.000000	8700.700000	49935.153650	20.000000
C:\Users\cware\Desktop\Steller20November\TagTesting20Nov2013\M16.DSG	11-1-2013	16:30:22	87008.000000	8700.800000	49935.053740	20.000000
C:\Users\cware\Desktop\Steller20November\TagTesting20Nov2013\M16.DSG	11-1-2013	16:30:22	87009.000000	8700.900000	49929.080333	20.000000
C:\Users\cware\Desktop\Steller20November\TagTesting20Nov2013\M16.DSG	11-1-2013	16:30:22	87010.000000	8701.000000	49934.805644	20.000000
C:\Users\cware\Desktop\Steller20November\TagTesting20Nov2013\M16.DSG	11-1-2013	16:30:22	87011.000000	8701.100000	49932.167150	20.000000
C:\Users\cware\Desktop\Steller20November\TagTesting20Nov2013\M16.DSG	11-1-2013	16:30:22	87012.000000	8701.200000	49929.429372	20.000000
C:\Users\cware\Desktop\Steller20November\TagTesting20Nov2013\M16.DSG	11-1-2013	16:30:22	87013.000000	8701.300000	49941.153196	20.000000
C:\Users\cware\Desktop\Steller20November\TagTesting20Nov2013\M16.DSG	11-1-2013	16:30:22	87014.000000	8701.400000	49944.115383	20.000000
C:\Users\cware\Desktop\Steller20November\TagTesting20Nov2013\M16.DSG	11-1-2013	16:30:22	87015.000000	8701.500000	49950.238762	20.000000
C:\Users\cware\Desktop\Steller20November\TagTesting20Nov2013\M16.DSG	11-1-2013	16:30:22	87016.000000	8701.600000	49962.385724	20.000000
C:\Users\cware\Desktop\Steller20November\TagTesting20Nov2013\M16.DSG	11-1-2013	16:30:22	87017.000000	8701.700000	49962.211789	20.000000
C:\Users\cware\Desktop\Steller20November\TagTesting20Nov2013\M16.DSG	11-1-2013	16:30:22	87018.000000	8701.800000	49974.632890	20.000000
C:\Users\cware\Desktop\Steller20November\TagTesting20Nov2013\M16.DSG	11-1-2013	16:30:22	87019.000000	8701.900000	49982.622871	20.000000
C:\Users\cware\Desktop\Steller20November\TagTesting20Nov2013\M16.DSG	11-1-2013	16:30:22	87020.000000	8702.000000	49958.130318	20.000000
C:\Users\cware\Desktop\Steller20November\TagTesting20Nov2013\M16.DSG	11-1-2013	16:30:22	87021.000000	8702.100000	49970.476325	20.000000
C:\Users\cware\Desktop\Steller20November\TagTesting20Nov2013\M16.DSG	11-1-2013	16:30:22	87022.000000	8702.200000	49969.132373	20.000000
C:\Users\cware\Desktop\Steller20November\TagTesting20Nov2013\M16.DSG	11-1-2013	16:30:22	87023.000000	8702.300000	49970.028668	20.000000
C:\Users\cware\Desktop\Steller20November\TagTesting20Nov2013\M16.DSG	11-1-2013	16:30:22	87024.000000	8702.400000	49951.111730	20.000000
C:\Users\cware\Desktop\Steller20November\TagTesting20Nov2013\M16.DSG	11-1-2013	16:30:22	87025.000000	8702.500000	49969.107973	20.000000
C:\Users\cware\Desktop\Steller20November\TagTesting20Nov2013\M16.DSG	11-1-2013	16:30:22	87026.000000	8702.600000	49968.934152	20.000000
C:\Users\cware\Desktop\Steller20November\TagTesting20Nov2013\M16.DSG	11-1-2013	16:30:22	87027.000000	8702.700000	49967.614916	20.000000
C:\Users\cware\Desktop\Steller20November\TagTesting20Nov2013\M16.DSG	11-1-2013	16:30:22	87028.000000	8702.800000	49974.136665	20.000000
C:\Users\cware\Desktop\Steller20November\TagTesting20Nov2013\M16.DSG	11-1-2013	16:30:22	87029.000000	8702.900000	49973.016794	20.000000
C:\Users\cware\Desktop\Steller20November\TagTesting20Nov2013\M16.DSG	11-1-2013	16:30:22	87030.000000	8703.000000	49972.643551	20.000000
C:\Users\cware\Desktop\Steller20November\TagTesting20Nov2013\M16.DSG	11-1-2013	16:30:22	87031.000000	8703.100000	49974.610212	20.000000
C:\Users\cware\Desktop\Steller20November\TagTesting20Nov2013\M16.DSG	11-1-2013	16:30:22	87032.000000	8703.200000	49973.266344	20.000000
C:\Users\cware\Desktop\Steller20November\TagTesting20Nov2013\M16.DSG	11-1-2013	16:30:22	87033.000000	8703.300000	49968.786011	20.000000
C:\Users\cware\Desktop\Steller20November\TagTesting20Nov2013\M16.DSG	11-1-2013	16:30:22	87034.000000	8703.400000	49967.492104	20.000000
C:\Users\cware\Desktop\Steller20November\TagTesting20Nov2013\M16.DSG	11-1-2013	16:30:22	87035.000000	8703.500000	49966.993955	20.000000
C:\Users\cware\Desktop\Steller20November\TagTesting20Nov2013\M16.DSG	11-1-2013	16:30:22	87036.000000	8703.600000	49963.210873	20.000000
C:\Users\cware\Desktop\Steller20November\TagTesting20Nov2013\M16.DSG	11-1-2013	16:30:22	87037.000000	8703.700000	49963.833490	20.000000
C:\Users\cware\Desktop\Steller20November\TagTesting20Nov2013\M16.DSG	11-1-2013	16:30:22	87038.000000	8703.800000	49962.613827	20.000000
C:\Users\cware\Desktop\Steller20November\TagTesting20Nov2013\M16.DSG	11-1-2013	16:30:22	87039.000000	8703.900000	49958.133621	20.000000
C:\Users\cware\Desktop\Steller20November\TagTesting20Nov2013\M16.DSG	11-1-2013	16:30:22	87040.000000	8704.000000	49952.483718	20.000000
C:\Users\cware\Desktop\Steller20November\TagTesting20Nov2013\M16.DSG	11-1-2013	16:30:22	87041.000000	8704.100000	49943.473201	20.000000
C:\Users\cware\Desktop\Steller20November\TagTesting20Nov2013\M16.DSG	11-1-2013	16:30:22	87042.000000	8704.200000	49949.969867	20.000000
C:\Users\cware\Desktop\Steller20November\TagTesting20Nov2013\M16.DSG	11-1-2013	16:30:22	87043.000000	8704.300000	49944.917221	20.000000
C:\Users\cware\Desktop\Steller20November\TagTesting20Nov2013\M16.DSG	11-1-2013	16:30:22	87044.000000	8704.400000	49949.746141	20.000000
C:\Users\cware\Desktop\Steller20November\TagTesting20Nov2013\M16.DSG	11-1-2013	16:30:22	87045.000000	8704.500000	49944.096220	20.000000
C:\Users\cware\Desktop\Steller20November\TagTesting20Nov2013\M16.DSG	11-1-2013	16:30:22	87046.000000	8704.600000	49956.243171	20.000000
C:\Users\cware\Desktop\Steller20November\TagTesting20Nov2013\M16.DSG	11-1-2013	16:30:22	87047.000000	8704.700000	49954.575701	20.000000
C:\Users\cware\Desktop\Steller20November\TagTesting20Nov2013\M16.DSG	11-1-2013	16:30:22	87048.000000	8704.800000	49962.515818	20.000000
C:\Users\cware\Desktop\Steller20November\TagTesting20Nov2013\M16.DSG	11-1-2013	16:30:22	87049.000000	8704.900000	49959.703432	20.000000
C:\Users\cware\Desktop\Steller20November\TagTesting20Nov2013\M16.DSG	11-1-2013	16:30:22	87050.000000	8705.000000	49968.042322	20.000000
C:\Users\cware\Desktop\Steller20November\TagTesting20Nov2013\M16.DSG	11-1-2013	16:30:22	87051.000000	8705.100000	49975.061388	20.000000
C:\Users\cware\Desktop\Steller20November\TagTesting20Nov2013\M16.DSG	11-1-2013	16:30:22	87052.000000	8705.200000	49984.819096	20.000000
C:\Users\cware\Desktop\Steller20November\TagTesting20Nov2013\M16.DSG	11-1-2013	16:30:22	87053.000000	8705.300000	49980.985715	20.000000
C:\Users\cware\Desktop\Steller20November\TagTesting20Nov2013\M16.DSG	11-1-2013	16:30:22	87054.000000	8705.400000	49980.811982	20.000000
C:\Users\cware\Desktop\Steller20November\TagTesting20Nov2013\M16.DSG	11-1-2013	16:30:22	87055.000000	8705.500000	49969.063305	20.000000
C:\Users\cware\Desktop\Steller20November\TagTesting20Nov2013\M16.DSG	11-1-2013	16:30:22	87056.000000	8705.600000	49962.392695	20.000000
C:\Users\cware\Desktop\Steller20November\TagTesting20Nov2013\M16.DSG	11-1-2013	16:30:22	87057.000000	8705.700000	49973.594002	20.000000
C:\Users\cware\Desktop\Steller20November\TagTesting20Nov2013\M16.DSG	11-1-2013	16:30:22	87058.000000	8705.800000	49959.456178	20.000000
C:\Users\cware\Desktop\Steller20November\TagTesting20Nov2013\M16.DSG	11-1-2013	16:30:22	87059.000000	8705.900000	49965.877874	20.000000
C:\Users\cware\Desktop\Steller20November\TagTesting20Nov2013\M16.DSG	11-1-2013	16:30:22	87060.000000	8706.000000	49977.701351	20.000000
C:\Users\cware\Desktop\Steller20November\TagTesting20Nov2013\M16.DSG	11-1-2013	16:30:22	87061.000000	8706.100000	49973.022035	20.000000
C:\Users\cware\Desktop\Steller20November\TagTesting20Nov2013\M16.DSG	11-1-2013	16:30:22	87062.000000	8706.200000	49970.060111	20.000000
C:\Users\cware\Desktop\Steller20November\TagTesting20Nov2013\M16.DSG	11-1-2013	16:30:22	87063.000000	8706.300000	49971.329718	20.000000
C:\Users\cware\Desktop\Steller20November\TagTesting20Nov2013\M16.DSG	11-1-2013	16:30:22	87064.000000	8706.400000	49964.584549	20.000000
C:\Users\cware\Desktop\Steller20November\TagTesting20Nov2013\M16.DSG	11-1-2013	16:30:22	87065.000000	8706.500000	49964.659349	20.000000
C:\Users\cware\Desktop\Steller20November\TagTesting20Nov2013\M16.DSG	11-1-2013	16:30:22	87066.000000	8706.600000	49957.017920	20.000000
C:\Users\cware\Desktop\Steller20November\TagTesting20Nov2013\M16.DSG	11-1-2013	16:30:22	87067.000000	8706.700000	49962.394421	20.000000
C:\Users\cware\Desktop\Steller20November\TagTesting20Nov2013\M16.DSG	11-1-2013	16:30:22	87068.000000	8706.800000	49960.925940	20.000000
C:\Users\cware\Desktop\Steller20November\TagTesting20Nov2013\M16.DSG	11-1-2013	16:30:22	87069.000000	8706.900000	49951.293545	20.000000
C:\Users\cware\Desktop\Steller20November\TagTesting20Nov2013\M16.DSG	11-1-2013	16:30:22	87070.000000	8707.000000	49944.199393	20.000000
C:\Users\cware\Desktop\Steller20November\TagTesting20Nov2013\M16.DSG	11-1-2013	16:30:22	87071.000000	8707.100000	49950.372757	20.000000
C:\Users\cware\Desktop\Steller20November\TagTesting20Nov2013\M16.DSG	11-1-2013	16:30:22	87072.000000	8707.200000	49947.634799	20.000000
C:\Users\cware\Desktop\Steller20November\TagTesting20Nov2013\M16.DSG	11-1-2013	16:30:22	87073.000000	8707.300000	49951.866358	20.000000
C:\Users\cware\Desktop\Steller20November\TagTesting20Nov2013\M16.DSG	11-1-2013	16:30:22	87074.000000	8707.400000	49953.459514	20.000000
C:\Users\cware\Desktop\Steller20November\TagTesting20Nov2013\M16.DSG	11-1-2013	16:30:22	87075.000000	8707.500000	49953.907810	20.000000
C:\Users\cware\Desktop\Steller20November\TagTesting20Nov2013\M16.DSG	11-1-2013	16:30:22	87076.000000	8707.600000	49967.946614	20.000000
C:\Users\cware\Desktop\Steller20November\TagTesting20Nov2013\M16.DSG	11-1-2013	16:30:22	87077.000000	8707.700000	49958.911135	20.000000
C:\Users\cware\Desktop\Steller20November\TagTesting20Nov2013\M16.DSG	11-1-2013	16:30:22	87078.000000	8707.800000	49964.262754	20.000000
C:\Users\cware\Desktop\Steller20November\TagTesting20Nov2013\M16.DSG	11-1-2013	16:30:22	87079.000000	8707.900000	49977.679130	20.000000
C:\Users\cware\Desktop\Steller20November\TagTesting20Nov2013\M16.DSG	11-1-2013	16:30:22	87080.000000	8708.000000	49982.582956	20.000000
C:\Users\cware\Desktop\Steller20November\TagTesting20Nov2013\M16.DSG	11-1-2013	16:30:22	87081.000000	8708.100000	49965.258894	20.000000
C:\Users\cware\Desktop\Steller20November\TagTesting20Nov2013\M16.DSG	11-1-2013	16:30:22	87082.000000	8708.200000	49961.674624	20.000000
C:\Users\cware\Desktop\Steller20November\TagTesting20Nov2013\M16.DSG	11-1-2013	16:30:22	87083.000000	8708.300000	49951.444538	20.000000
C:\Users\cware\Desktop\Steller20November\TagTesting20Nov2013\M16.DSG	11-1-2013	16:30:22	87084.000000	8708.400000	49939.024337	20.000000
C:\Users\cware\Desktop\Steller20November\TagTesting20Nov2013\M16.DSG	11-1-2013	16:30:22	87085.000000	8708.500000	49938.849960	20.000000
C:\Users\cware\Desktop\Steller20November\TagTesting20Nov2013\M16.DSG	11-1-2013	16:30:22	87086.000000	8708.600000	49932.154349	20.000000
C:\Users\cware\Desktop\Steller20November\TagTesting20Nov2013\M16.DSG	11-1-2013	16:30:22	87087.000000	8708.700000	49936.983410	20.000000
C:\Users\cware\Desktop\Steller20November\TagTesting20Nov2013\M16.DSG	11-1-2013	16:30:22	87088.000000	8708.800000	49929.093039	20.000000
C:\Users\cware\Desktop\Steller20November\TagTesting20Nov2013\M16.DSG	11-1-2013	16:30:22	87089.000000	8708.900000	49924.936429	20.000000
C:\Users\cware\Desktop\Steller20November\TagTesting20Nov2013\M16.DSG	11-1-2013	16:30:22	87090.000000	8709.000000	49923.891152	20.000000
C:\Users\cware\Desktop\Steller20November\TagTesting20Nov2013\M16.DSG	11-1-2013	16:30:22	87091.000000	8709.100000	49920.257301	20.000000
C:\Users\cware\Desktop\Steller20November\TagTesting20Nov2013\M16.DSG	11-1-2013	16:30:22	87092.000000	8709.200000	49913.063760	20.000000
C:\Users\cware\Desktop\Steller20November\TagTesting20Nov2013\M16.DSG	11-1-2013	16:30:22	87093.000000	8709.300000	49913.113595	20.000000
C:\Users\cware\Desktop\Steller20November\TagTesting20Nov2013\M16.DSG	11-1-2013	16:30:22	87094.000000	8709.400000	49908.459164	20.000000
C:\Users\cware\Desktop\Steller20November\TagTesting20Nov2013\M16.DSG	11-1-2013	16:30:22	87095.000000	8709.500000	49897.581991	20.000000
C:\Users\cware\Desktop\Steller20November\TagTesting20Nov2013\M16.DSG	11-1-2013	16:30:22	87096.000000	8709.600000	49906.642405	20.000000
C:\Users\cware\Desktop\Steller20November\TagTesting20Nov2013\M16.DSG	11-1-2013	16:30:22	87097.000000	8709.700000	49897.905674	20.000000
C:\Users\cware\Desktop\Steller20November\TagTesting20Nov2013\M16.DSG	11-1-2013	16:30:22	87098.000000	8709.800000	49895.341944	20.000000
C:\Users\cware\Desktop\Steller20November\TagTesting20Nov2013\M16.DSG	11-1-2013	16:30:22	87099.000000	8709.900000	49893.649207	20.000000
C:\Users\cware\Desktop\Steller20November\TagTesting20Nov2013\M16.DSG	11-1-2013	16:30:22	87100.000000	8710.000000	49886.879360	20.000000
C:\Users\cware\Desktop\Steller20November\TagTesting20Nov2013\M16.DSG	11-1-2013	16:30:22	87101.000000	8710.100000	49887.551203	20.000000
C:\Users\cware\Desktop\Steller20November\TagTesting20Nov2013\M16.DSG	11-1-2013	16:30:22	87102.000000	8710.200000	49882.399381	20.000000
C:\Users\cware\Desktop\Steller20November\TagTesting20Nov2013\M16.DSG	11-1-2013	16:30:22	87103.000000	8710.300000	49881.254307	20.000000
C:\Users\cware\Desktop\Steller20November\TagTesting20Nov2013\M16.DSG	11-1-2013	16:30:22	87104.000000	8710.400000	49889.717535	20.000000
C:\Users\cware\Desktop\Steller20November\TagTesting20Nov2013\M16.DSG	11-1-2013	16:30:22	87105.000000	8710.500000	49882.374328	20.000000
C:\Users\cware\Desktop\Steller20November\TagTesting20Nov2013\M16.DSG	11-1-2013	16:30:22	87106.000000	8710.600000	49890.265382	20.000000
C:\Users\cware\Desktop\Steller20November\TagTesting20Nov2013\M16.DSG	11-1-2013	16:30:22	87107.000000	8710.700000	49894.098610	20.000000
C:\Users\cware\Desktop\Steller20November\TagTesting20Nov2013\M16.DSG	11-1-2013	16:30:22	87108.000000	8710.800000	49898.529039	20.000000
C:\Users\cware\Desktop\Steller20November\TagTesting20Nov2013\M16.DSG	11-1-2013	16:30:22	87109.000000	8710.900000	49904.577616	20.000000
C:\Users\cware\Desktop\Steller20November\TagTesting20Nov2013\M16.DSG	11-1-2013	16:30:22	87110.000000	8711.000000	49911.447797	20.000000
C:\Users\cware\Desktop\Steller20November\TagTesting20Nov2013\M16.DSG	11-1-2013	16:30:22	87111.000000	8711.100000	49909.108024	20.000000
C:\Users\cware\Desktop\Steller20November\TagTesting20Nov2013\M16.DSG	11-1-2013	16:30:22	87112.000000	8711.200000	49892.157378	20.000000
C:\Users\cware\Desktop\Steller20November\TagTesting20Nov2013\M16.DSG	11-1-2013	16:30:22	87113.000000	8711.300000	49901.740496	20.000000
C:\Users\cware\Desktop\Steller20November\TagTesting20Nov2013\M16.DSG	11-1-2013	16:30:22	87114.000000	8711.400000	49886.781096	20.000000
C:\Users\cware\Desktop\Steller20November\TagTesting20Nov2013\M16.DSG	11-1-2013	16:30:22	87115.000000	8711.500000	49893.004128	20.000000
C:\Users\cware\Desktop\Steller20November\TagTesting20Nov2013\M16.DSG	11-1-2013	16:30:22	87116.000000	8711.600000	49886.532496	20.000000
C:\Users\cware\Desktop\Steller20November\TagTesting20Nov2013\M16.DSG	11-1-2013	16:30:22	87117.000000	8711.700000	49884.814999	20.000000
C:\Users\cware\Desktop\Steller20November\TagTesting20Nov2013\M16.DSG	11-1-2013	16:30:22	87118.000000	8711.800000	49885.437392	20.000000
C:\Users\cware\Desktop\Steller20November\TagTesting20Nov2013\M16.DSG	11-1-2013	16:30:22	87119.000000	8711.900000	49875.754934	20.000000
C:\Users\cware\Desktop\Steller20November\TagTesting20Nov2013\M16.DSG	11-1-2013	16:30:22	87120.000000	8712.000000	49879.588128	20.000000
C:\Users\cware\Desktop\Steller20November\TagTesting20Nov2013\M16.DSG	11-1-2013	16:30:22	87121.000000	8712.100000	49874.236517	20.000000
C:\Users\cware\Desktop\Steller20November\TagTesting20Nov2013\M16.DSG	11-1-2013	16:30:22	87122.000000	8712.200000	49882.998576	20.000000
C:\Users\cware\Desktop\Steller20November\TagTesting20Nov2013\M16.DSG	11-1-2013	16:30:22	87123.000000	8712.300000	49865.550092	20.000000
C:\Users\cware\Desktop\Steller20November\TagTesting20Nov2013\M16.DSG	11-1-2013	16:30:22	87124.000000	8712.400000	49869.781520	20.000000
C:\Users\cware\Desktop\Steller20November\TagTesting20Nov2013\M16.DSG	11-1-2013	16:30:22	87125.000000	8712.500000	49868.188684	20.000000
C:\Users\cware\Desktop\Steller20November\TagTesting20Nov2013\M16.DSG	11-1-2013	16:30:22	87126.000000	8712.600000	49867.317590	20.000000
C:\Users\cware\Desktop\Steller20November\TagTesting20Nov2013\M16.DSG	11-1-2013	16:30:22	87127.000000	8712.700000	49866.944352	20.000000
C:\Users\cware\Desktop\Steller20November\TagTesting20Nov2013\M16.DSG	11-1-2013	16:30:22	87128.000000	8712.800000	49867.417220	20.000000
C:\Users\cware\Desktop\Steller20November\TagTesting20Nov2013\M16.DSG	11-1-2013	16:30:22	87129.000000	8712.900000	49870.453844	20.000000
C:\Users\cware\Desktop\Steller20November\TagTesting20Nov2013\M16.DSG	11-1-2013	16:30:22	87130.000000	8713.000000	49874.013582	20.000000
C:\Users\cware\Desktop\Steller20November\TagTesting20Nov2013\M16.DSG	11-1-2013	16:30:22	87131.000000	8713.100000	49877.548254	20.000000
C:\Users\cware\Desktop\Steller20November\TagTesting20Nov2013\M16.DSG	11-1-2013	16:30:22	87132.000000	8713.200000	49886.733090	20.000000
C:\Users\cware\Desktop\Steller20November\TagTesting20Nov2013\M16.DSG	11-1-2013	16:30:22	87133.000000	8713.300000	49885.861909	20.000000
C:\Users\cware\Desktop\Steller20November\TagTesting20Nov2013\M16.DSG	11-1-2013	16:30:22	87134.000000	8713.400000	49894.399604	20.000000
C:\Users\cware\Desktop\Steller20November\TagTesting20Nov2013\M16.DSG	11-1-2013	16:30:22	87135.000000	8713.500000	49894.922158	20.000000
C:\Users\cware\Desktop\Steller20November\TagTesting20Nov2013\M16.DSG	11-1-2013	16:30:22	87136.000000	8713.600000	49896.365954	20.000000
C:\Users\cware\Desktop\Steller20November\TagTesting20Nov2013\M16.DSG	11-1-2013	16:30:22	87137.000000	8713.700000	49888.575545	20.000000
C:\Users\cware\Desktop\Steller20November\TagTesting20Nov2013\M16.DSG	11-1-2013	16:30:22	87138.000000	8713.800000	49885.115401	20.000000
C:\Users\cware\Desktop\Steller20November\TagTesting20Nov2013\M16.DSG	11-1-2013	16:30:22	87139.000000	8713.900000	49869.359689	20.000000
C:\Users\cware\Desktop\Steller20November\TagTesting20Nov2013\M16.DSG	11-1-2013	16:30:22	87140.000000	8714.000000	49876.005563	20.000000
C:\Users\cware\Desktop\Steller20November\TagTesting20Nov2013\M16.DSG	11-1-2013	16:30:22	87141.000000	8714.100000	49869.658600	20.000000
C:\Users\cware\Desktop\Steller20November\TagTesting20Nov2013\M16.DSG	11-1-2013	16:30:22	87142.000000	8714.200000	49872.471333	20.000000
C:\Users\cware\Desktop\Steller20November\TagTesting20Nov2013\M16.DSG	11-1-2013	16:30:22	87143.000000	8714.300000	49865.003959	20.000000
C:\Users\cware\Desktop\Steller20November\TagTesting20Nov2013\M16.DSG	11-1-2013	16:30:22	87144.000000	8714.400000	49861.071276	20.000000
C:\Users\cware\Desktop\Steller20November\TagTesting20Nov2013\M16.DSG	11-1-2013	16:30:22	87145.000000	8714.500000	49861.768482	20.000000
C:\Users\cware\Desktop\Steller20November\TagTesting20Nov2013\M16.DSG	11-1-2013	16:30:22	87146.000000	8714.600000	49856.815215	20.000000
C:\Users\cware\Desktop\Steller20November\TagTesting20Nov2013\M16.DSG	11-1-2013	16:30:22	87147.000000	8714.700000	49846.884008	20.000000
C:\Users\cware\Desktop\Steller20November\TagTesting20Nov2013\M16.DSG	11-1-2013	16:30:22	87148.000000	8714.800000	49849.945506	20.000000
C:\Users\cware\Desktop\Steller20November\TagTesting20Nov2013\M16.DSG	11-1-2013	16:30:22	87149.000000	8714.900000	49853.978007	20.000000
C:\Users\cware\Desktop\Steller20November\TagTesting20Nov2013\M16.DSG	11-1-2013	16:30:22	87150.000000	8715.000000	49855.148007	20.000000
C:\Users\cware\Desktop\Steller20November\TagTesting20Nov2013\M16.DSG	11-1-2013	16:30:22	87151.000000	8715.100000	49853.355408	20.000000
C:\Users\cware\Desktop\Steller20November\TagTesting20Nov2013\M16.DSG	11-1-2013	16:30:22	87152.000000	8715.200000	49851.414172	20.000000
C:\Users\cware\Desktop\Steller20November\TagTesting20Nov2013\M16.DSG	11-1-2013	16:30:22	87153.000000	8715.300000	49857.263721	20.000000
C:\Users\cware\Desktop\Steller20November\TagTesting20Nov2013\M16.DSG	11-1-2013	16:30:22	87154.000000	8715.400000	49868.140922	20.000000
C:\Users\cware\Desktop\Steller20November\TagTesting20Nov2013\M16.DSG	11-1-2013	16:30:22	87155.000000	8715.500000	49867.966724	20.000000
C:\Users\cware\Desktop\Steller20November\TagTesting20Nov2013\M16.DSG	11-1-2013	16:30:22	87156.000000	8715.600000	49869.659562	20.000000
C:\Users\cware\Desktop\Steller20November\TagTesting20Nov2013\M16.DSG	11-1-2013	16:30:22	87157.000000	8715.700000	49881.308595	20.000000
C:\Users\cware\Desktop\Steller20November\TagTesting20Nov2013\M16.DSG	11-1-2013	16:30:22	87158.000000	8715.800000	49874.140146	20.000000
C:\Users\cware\Desktop\Steller20November\TagTesting20Nov2013\M16.DSG	11-1-2013	16:30:22	87159.000000	8715.900000	49878.122747	20.000000
C:\Users\cware\Desktop\Steller20November\TagTesting20Nov2013\M16.DSG	11-1-2013	16:30:22	87160.000000	8716.000000	49864.681741	20.000000
C:\Users\cware\Desktop\Steller20November\TagTesting20Nov2013\M16.DSG	11-1-2013	16:30:22	87161.000000	8716.100000	49856.691669	20.000000
C:\Users\cware\Desktop\Steller20November\TagTesting20Nov2013\M16.DSG	11-1-2013	16:30:22	87162.000000	8716.200000	49868.291156	20.000000
C:\Users\cware\Desktop\Steller20November\TagTesting20Nov2013\M16.DSG	11-1-2013	16:30:22	87163.000000	8716.300000	49862.541442	20.000000
C:\Users\cware\Desktop\Steller20November\TagTesting20Nov2013\M16.DSG	11-1-2013	16:30:22	87164.000000	8716.400000	49857.289539	20.000000
C:\Users\cware\Desktop\Steller20November\TagTesting20Nov2013\M16.DSG	11-1-2013	16:30:22	87165.000000	8716.500000	49851.763621	20.000000
C:\Users\cware\Desktop\Steller20November\TagTesting20Nov2013\M16.DSG	11-1-2013	16:30:22	87166.000000	8716.600000	49858.260166	20.000000
C:\Users\cware\Desktop\Steller20November\TagTesting20Nov2013\M16.DSG	11-1-2013	16:30:22	87167.000000	8716.700000	49859.280732	20.000000
C:\Users\cware\Desktop\Steller20November\TagTesting20Nov2013\M16.DSG	11-1-2013	16:30:22	87168.000000	8716.800000	49853.381856	20.000000
C:\Users\cware\Desktop\Steller20November\TagTesting20Nov2013\M16.DSG	11-1-2013	16:30:22	87169.000000	8716.900000	49852.236799	20.000000
C:\Users\cware\Desktop\Steller20November\TagTesting20Nov2013\M16.DSG	11-1-2013	16:30:22	87170.000000	8717.000000	49848.428863	20.000000
C:\Users\cware\Desktop\Steller20November\TagTesting20Nov2013\M16.DSG	11-1-2013	16:30:22	87171.000000	8717.100000	49844.670032	20.000000
C:\Users\cware\Desktop\Steller20November\TagTesting20Nov2013\M16.DSG	11-1-2013	16:30:22	87172.000000	8717.200000	49853.257702	20.000000
C:\Users\cware\Desktop\Steller20November\TagTesting20Nov2013\M16.DSG	11-1-2013	16:30:22	87173.000000	8717.300000	49855.398456	20.000000
C:\Users\cware\Desktop\Steller20November\TagTesting20Nov2013\M16.DSG	11-1-2013	16:30:22	87174.000000	8717.400000	49848.055647	20.000000
C:\Users\cware\Desktop\Steller20November\TagTesting20Nov2013\M16.DSG	11-1-2013	16:30:22	87175.000000	8717.500000	49851.216735	20.000000
C:\Users\cware\Desktop\Steller20November\TagTesting20Nov2013\M16.DSG	11-1-2013	16:30:22	87176.000000	8717.600000	49851.839059	20.000000
C:\Users\cware\Desktop\Steller20November\TagTesting20Nov2013\M16.DSG	11-1-2013	16:30:22	87177.000000	8717.700000	49867.470820	20.000000
C:\Users\cware\Desktop\Steller20November\TagTesting20Nov2013\M16.DSG	11-1-2013	16:30:22	87178.000000	8717.800000	49872.349537	20.000000
C:\Users\cware\Desktop\Steller20November\TagTesting20Nov2013\M16.DSG	11-1-2013	16:30:22	87179.000000	8717.900000	49874.041806	20.000000
C:\Users\cware\Desktop\Steller20November\TagTesting20Nov2013\M16.DSG	11-1-2013	16:30:22	87180.000000	8718.000000	49876.531078	20.000000
C:\Users\cware\Desktop\Steller20November\TagTesting20Nov2013\M16.DSG	11-1-2013	16:30:22	87181.000000	8718.100000	49876.406623	20.000000
C:\Users\cware\Desktop\Steller20November\TagTesting20Nov2013\M16.DSG	11-1-2013	16:30:22	87182.000000	8718.200000	49870.208896	20.000000
C:\Users\cware\Desktop\Steller20November\TagTesting20Nov2013\M16.DSG	11-1-2013	16:30:22	87183.000000	8718.300000	49867.894111	20.000000
C:\Users\cware\Desktop\Steller20November\TagTesting20Nov2013\M16.DSG	11-1-2013	16:30:22	87184.000000	8718.400000	49864.932277	20.000000
C:\Users\cware\Desktop\Steller20November\TagTesting20Nov2013\M16.DSG	11-1-2013	16:30:22	87185.000000	8718.500000	49862.642331	20.000000
C:\Users\cware\Desktop\Steller20November\TagTesting20Nov2013\M16.DSG	11-1-2013	16:30:22	87186.000000	8718.600000	49851.914471	20.000000
C:\Users\cware\Desktop\Steller20November\TagTesting20Nov2013\M16.DSG	11-1-2013	16:30:22	87187.000000	8718.700000	49855.573257	20.000000
C:\Users\cware\Desktop\Steller20November\TagTesting20Nov2013\M16.DSG	11-1-2013	16:30:22	87188.000000	8718.800000	49848.579127	20.000000
C:\Users\cware\Desktop\Steller20November\TagTesting20Nov2013\M16.DSG	11-1-2013	16:30:22	87189.000000	8718.900000	49851.466647	20.000000
C:\Users\cware\Desktop\Steller20November\TagTesting20Nov2013\M16.DSG	11-1-2013	16:30:22	87190.000000	8719.000000	49843.501580	20.000000
C:\Users\cware\Desktop\Steller20November\TagTesting20Nov2013\M16.DSG	11-1-2013	16:30:22	87191.000000	8719.100000	49845.791470	20.000000
C:\Users\cware\Desktop\Steller20November\TagTesting20Nov2013\M16.DSG	11-1-2013	16:30:22	87192.000000	8719.200000	49838.374123	20.000000
C:\Users\cware\Desktop\Steller20November\TagTesting20Nov2013\M16.DSG	11-1-2013	16:30:22	87193.000000	8719.300000	49844.721541	20.000000
C:\Users\cware\Desktop\Steller20November\TagTesting20Nov2013\M16.DSG	11-1-2013	16:30:22	87194.000000	8719.400000	49841.411132	20.000000
C:\Users\cware\Desktop\Steller20November\TagTesting20Nov2013\M16.DSG	11-1-2013	16:30:22	87195.000000	8719.500000	49844.821096	20.000000
C:\Users\cware\Desktop\Steller20November\TagTesting20Nov2013\M16.DSG	11-1-2013	16:30:22	87196.000000	8719.600000	49849.102416	20.000000
C:\Users\cware\Desktop\Steller20November\TagTesting20Nov2013\M16.DSG	11-1-2013	16:30:22	87197.000000	8719.700000	49849.401361	20.000000
C:\Users\cware\Desktop\Steller20November\TagTesting20Nov2013\M16.DSG	11-1-2013	16:30:22	87198.000000	8719.800000	49857.217013	20.000000
C:\Users\cware\Desktop\Steller20November\TagTesting20Nov2013\M16.DSG	11-1-2013	16:30:22	87199.000000	8719.900000	49860.303603	20.000000
C:\Users\cware\Desktop\Steller20November\TagTesting20Nov2013\M16.DSG	11-1-2013	16:30:22	87200.000000	8720.000000	49861.473581	20.000000
C:\Users\cware\Desktop\Steller20November\TagTesting20Nov2013\M16.DSG	11-1-2013	16:30:22	87201.000000	8720.100000	49864.510438	20.000000
C:\Users\cware\Desktop\Steller20November\TagTesting20Nov2013\M16.DSG	11-1-2013	16:30:22	87202.000000	8720.200000	49871.305645	20.000000
C:\Users\cware\Desktop\Steller20November\TagTesting20Nov2013\M16.DSG	11-1-2013	16:30:22	87203.000000	8720.300000	49870.135807	20.000000
C:\Users\cware\Desktop\Steller20November\TagTesting20Nov2013\M16.DSG	11-1-2013	16:30:22	87204.000000	8720.400000	49871.255793	20.000000
C:\Users\cware\Desktop\Steller20November\TagTesting20Nov2013\M16.DSG	11-1-2013	16:30:22	87205.000000	8720.500000	49863.564759	20.000000
C:\Users\cware\Desktop\Steller20November\TagTesting20Nov2013\M16.DSG	11-1-2013	16:30:22	87206.000000	8720.600000	49860.005387	20.000000
C:\Users\cware\Desktop\Steller20November\TagTesting20Nov2013\M16.DSG	11-1-2013	16:30:22	87207.000000	8720.700000	49854.330578	20.000000
C:\Users\cware\Desktop\Steller20November\TagTesting20Nov2013\M16.DSG	11-1-2013	16:30:22	87208.000000	8720.800000	49844.249717	20.000000
C:\Users\cware\Desktop\Steller20November\TagTesting20Nov2013\M16.DSG	11-1-2013	16:30:22	87209.000000	8720.900000	49847.784324	20.000000
C:\Users\cware\Desktop\Steller20November\TagTesting20Nov2013\M16.DSG	11-1-2013	16:30:22	87210.000000	8721.000000	49846.340803	20.000000
C:\Users\cware\Desktop\Steller20November\TagTesting20Nov2013\M16.DSG	11-1-2013	16:30:22	87211.000000	8721.100000	49840.018215	20.000000
C:\Users\cware\Desktop\Steller20November\TagTesting20Nov2013\M16.DSG	11-1-2013	16:30:22	87212.000000	8721.200000	49838.599777	20.000000
C:\Users\cware\Desktop\Steller20November\TagTesting20Nov2013\M16.DSG	11-1-2013	16:30:22	87213.000000	8721.300000	49827.747347	20.000000
C:\Users\cware\Desktop\Steller20November\TagTesting20Nov2013\M16.DSG	11-1-2013	16:30:22	87214.000000	8721.400000	49832.824944	20.000000
C:\Users\cware\Desktop\Steller20November\TagTesting20Nov2013\M16.DSG	11-1-2013	16:30:22	87215.000000	8721.500000	49827.772273	20.000000
C:\Users\cware\Desktop\Steller20November\TagTesting20Nov2013\M16.DSG	11-1-2013	16:30:22	87216.000000	8721.600000	49828.594004	20.000000
C:\Users\cware\Desktop\Steller20November\TagTesting20Nov2013\M16.DSG	11-1-2013	16:30:22	87217.000000	8721.700000	49828.295483	20.000000
C:\Users\cware\Desktop\Steller20November\TagTesting20Nov2013\M16.DSG	11-1-2013	16:30:22	87218.000000	8721.800000	49831.232474	20.000000
C:\Users\cware\Desktop\Steller20November\TagTesting20Nov2013\M16.DSG	11-1-2013	16:30:22	87219.000000	8721.900000	49834.742303	20.000000
C:\Users\cware\Desktop\Steller20November\TagTesting20Nov2013\M16.DSG	11-1-2013	16:30:22	87220.000000	8722.000000	49835.563768	20.000000
C:\Users\cware\Desktop\Steller20November\TagTesting20Nov2013\M16.DSG	11-1-2013	16:30:22	87221.000000	8722.100000	49833.572530	20.000000
C:\Users\cware\Desktop\Steller20November\TagTesting20Nov2013\M16.DSG	11-1-2013	16:30:22	87222.000000	8722.200000	49847.785505	20.000000
C:\Users\cware\Desktop\Steller20November\TagTesting20Nov2013\M16.DSG	11-1-2013	16:30:22	87223.000000	8722.300000	49853.336214	20.000000
C:\Users\cware\Desktop\Steller20November\TagTesting20Nov2013\M16.DSG	11-1-2013	16:30:22	87224.000000	8722.400000	49851.120953	20.000000
C:\Users\cware\Desktop\Steller20November\TagTesting20Nov2013\M16.DSG	11-1-2013	16:30:22	87225.000000	8722.500000	49856.074330	20.000000
C:\Users\cware\Desktop\Steller20November\TagTesting20Nov2013\M16.DSG	11-1-2013	16:30:22	87226.000000	8722.600000	49844.400943	20.000000
C:\Users\cware\Desktop\Steller20November\TagTesting20Nov2013\M16.DSG	11-1-2013	16:30:22	87227.000000	8722.700000	49845.172425	20.000000
C:\Users\cware\Desktop\Steller20November\TagTesting20Nov2013\M16.DSG	11-1-2013	16:30:22	87228.000000	8722.800000	49832.055179	20.000000
C:\Users\cware\Desktop\Steller20November\TagTesting20Nov2013\M16.DSG	11-1-2013	16:30:22	87229.000000	8722.900000	49837.705273	20.000000
C:\Users\cware\Desktop\Steller20November\TagTesting20Nov2013\M16.DSG	11-1-2013	16:30:22	87230.000000	8723.000000	49836.286525	20.000000
C:\Users\cware\Desktop\Steller20November\TagTesting20Nov2013\M16.DSG	11-1-2013	16:30:22	87231.000000	8723.100000	49827.599845	20.000000
C:\Users\cware\Desktop\Steller20November\TagTesting20Nov2013\M16.DSG	11-1-2013	16:30:22	87232.000000	8723.200000	49832.154984	20.000000
C:\Users\cware\Desktop\Steller20November\TagTesting20Nov2013\M16.DSG	11-1-2013	16:30:22	87233.000000	8723.300000	49832.080223	20.000000
C:\Users\cware\Desktop\Steller20November\TagTesting20Nov2013\M16.DSG	11-1-2013	16:30:22	87234.000000	8723.400000	49827.724729	20.000000
C:\Users\cware\Desktop\Steller20November\TagTesting20Nov2013\M16.DSG	11-1-2013	16:30:22	87235.000000	8723.500000	49829.715935	20.000000
C:\Users\cware\Desktop\Steller20November\TagTesting20Nov2013\M16.DSG	11-1-2013	16:30:22	87236.000000	8723.600000	49832.080822	20.000000
C:\Users\cware\Desktop\Steller20November\TagTesting20Nov2013\M16.DSG	11-1-2013	16:30:22	87237.000000	8723.700000	49831.881550	20.000000
C:\Users\cware\Desktop\Steller20November\TagTesting20Nov2013\M16.DSG	11-1-2013	16:30:22	87238.000000	8723.800000	49830.662104	20.000000
C:\Users\cware\Desktop\Steller20November\TagTesting20Nov2013\M16.DSG	11-1-2013	16:30:22	87239.000000	8723.900000	49827.999216	20.000000
C:\Users\cware\Desktop\Steller20November\TagTesting20Nov2013\M16.DSG	11-1-2013	16:30:22	87240.000000	8724.000000	49838.627517	20.000000
C:\Users\cware\Desktop\Steller20November\TagTesting20Nov2013\M16.DSG	11-1-2013	16:30:22	87241.000000	8724.100000	49839.349732	20.000000
C:\Users\cware\Desktop\Steller20November\TagTesting20Nov2013\M16.DSG	11-1-2013	16:30:22	87242.000000	8724.200000	49842.336427	20.000000
C:\Users\cware\Desktop\Steller20November\TagTesting20Nov2013\M16.DSG	11-1-2013	16:30:22	87243.000000	8724.300000	49847.688109	20.000000
C:\Users\cware\Desktop\Steller20November\TagTesting20Nov2013\M16.DSG	11-1-2013	16:30:22	87244.000000	8724.400000	49852.243409	20.000000
C:\Users\cware\Desktop\Steller20November\TagTesting20Nov2013\M16.DSG	11-1-2013	16:30:22	87245.000000	8724.500000	49853.712005	20.000000
C:\Users\cware\Desktop\Steller20November\TagTesting20Nov2013\M16.DSG	11-1-2013	16:30:22	87246.000000	8724.600000	49863.544118	20.000000
C:\Users\cware\Desktop\Steller20November\TagTesting20Nov2013\M16.DSG	11-1-2013	16:30:22	87247.000000	8724.700000	49870.712988	20.000000
C:\Users\cware\Desktop\Steller20November\TagTesting20Nov2013\M16.DSG	11-1-2013	16:30:22	87248.000000	8724.800000	49874.322225	20.000000
C:\Users\cware\Desktop\Steller20November\TagTesting20Nov2013\M16.DSG	11-1-2013	16:30:22	87249.000000	8724.900000	49855.231022	20.000000
C:\Users\cware\Desktop\Steller20November\TagTesting20Nov2013\M16.DSG	11-1-2013	16:30:22	87250.000000	8725.000000	49861.255037	20.000000
C:\Users\cware\Desktop\Steller20November\TagTesting20Nov2013\M16.DSG	11-1-2013	16:30:22	87251.000000	8725.100000	49857.894592	20.000000
C:\Users\cware\Desktop\Steller20November\TagTesting20Nov2013\M16.DSG	11-1-2013	16:30:22	87252.000000	8725.200000	49851.597226	20.000000
C:\Users\cware\Desktop\Steller20November\TagTesting20Nov2013\M16.DSG	11-1-2013	16:30:22	87253.000000	8725.300000	49852.791991	20.000000
C:\Users\cware\Desktop\Steller20November\TagTesting20Nov2013\M16.DSG	11-1-2013	16:30:22	87254.000000	8725.400000	49846.594242	20.000000
C:\Users\cware\Desktop\Steller20November\TagTesting20Nov2013\M16.DSG	11-1-2013	16:30:22	87255.000000	8725.500000	49855.580143	20.000000
C:\Users\cware\Desktop\Steller20November\TagTesting20Nov2013\M16.DSG	11-1-2013	16:30:22	87256.000000	8725.600000	49855.281429	20.000000
C:\Users\cware\Desktop\Steller20November\TagTesting20Nov2013\M16.DSG	11-1-2013	16:30:22	87257.000000	8725.700000	49849.282965	20.000000
C:\Users\cware\Desktop\Steller20November\TagTesting20Nov2013\M16.DSG	11-1-2013	16:30:22	87258.000000	8725.800000	49844.528921	20.000000
C:\Users\cware\Desktop\Steller20November\TagTesting20Nov2013\M16.DSG	11-1-2013	16:30:22	87259.000000	8725.900000	49849.333032	20.000000
C:\Users\cware\Desktop\Steller20November\TagTesting20Nov2013\M16.DSG	11-1-2013	16:30:22	87260.000000	8726.000000	49847.317021	20.000000
C:\Users\cware\Desktop\Steller20November\TagTesting20Nov2013\M16.DSG	11-1-2013	16:30:22	87261.000000	8726.100000	49848.785674	20.000000
C:\Users\cware\Desktop\Steller20November\TagTesting20Nov2013\M16.DSG	11-1-2013	16:30:22	87262.000000	8726.200000	49840.024373	20.000000
C:\Users\cware\Desktop\Steller20November\TagTesting20Nov2013\M16.DSG	11-1-2013	16:30:22	87263.000000	8726.300000	49845.127127	20.000000
C:\Users\cware\Desktop\Steller20November\TagTesting20Nov2013\M16.DSG	11-1-2013	16:30:22	87264.000000	8726.400000	49852.669206	20.000000
C:\Users\cware\Desktop\Steller20November\TagTesting20Nov2013\M16.DSG	11-1-2013	16:30:22	87265.000000	8726.500000	49852.993056	20.000000
C:\Users\cware\Desktop\Steller20November\TagTesting20Nov2013\M16.DSG	11-1-2013	16:30:22	87266.000000	8726.600000	49855.855291	20.000000
C:\Users\cware\Desktop\Steller20November\TagTesting20Nov2013\M16.DSG	11-1-2013	16:30:22	87267.000000	8726.700000	49856.427990	20.000000
C:\Users\cware\Desktop\Steller20November\TagTesting20Nov2013\M16.DSG	11-1-2013	16:30:22	87268.000000	8726.800000	49860.858862	20.000000
C:\Users\cware\Desktop\Steller20November\TagTesting20Nov2013\M16.DSG	11-1-2013	16:30:22	87269.000000	8726.900000	49864.393342	20.000000
C:\Users\cware\Desktop\Steller20November\TagTesting20Nov2013\M16.DSG	11-1-2013	16:30:22	87270.000000	8727.000000	49872.731846	20.000000
C:\Users\cware\Desktop\Steller20November\TagTesting20Nov2013\M16.DSG	11-1-2013	16:30:22	87271.000000	8727.100000	49862.999625	20.000000
C:\Users\cware\Desktop\Steller20November\TagTesting20Nov2013\M16.DSG	11-1-2013	16:30:22	87272.000000	8727.200000	49871.238835	20.000000
C:\Users\cware\Desktop\Steller20November\TagTesting20Nov2013\M16.DSG	11-1-2013	16:30:22	87273.000000	8727.300000	49882.315416	20.000000
C:\Users\cware\Desktop\Steller20November\TagTesting20Nov2013\M16.DSG	11-1-2013	16:30:22	87274.000000	8727.400000	49869.123409	20.000000
C:\Users\cware\Desktop\Steller20November\TagTesting20Nov2013\M16.DSG	11-1-2013	16:30:22	87275.000000	8727.500000	49867.082337	20.000000
C:\Users\cware\Desktop\Steller20November\TagTesting20Nov2013\M16.DSG	11-1-2013	16:30:22	87276.000000	8727.600000	49868.227722	20.000000
C:\Users\cware\Desktop\Steller20November\TagTesting20Nov2013\M16.DSG	11-1-2013	16:30:22	87277.000000	8727.700000	49865.564554	20.000000
C:\Users\cware\Desktop\Steller20November\TagTesting20Nov2013\M16.DSG	11-1-2013	16:30:22	87278.000000	8727.800000	49864.544188	20.000000
C:\Users\cware\Desktop\Steller20November\TagTesting20Nov2013\M16.DSG	11-1-2013	16:30:22	87279.000000	8727.900000	49860.362733	20.000000
C:\Users\cware\Desktop\Steller20November\TagTesting20Nov2013\M16.DSG	11-1-2013	16:30:22	87280.000000	8728.000000	49856.404948	20.000000
C:\Users\cware\Desktop\Steller20November\TagTesting20Nov2013\M16.DSG	11-1-2013	16:30:22	87281.000000	8728.100000	49848.614204	20.000000
C:\Users\cware\Desktop\Steller20November\TagTesting20Nov2013\M16.DSG	11-1-2013	16:30:22	87282.000000	8728.200000	49844.581846	20.000000
C:\Users\cware\Desktop\Steller20November\TagTesting20Nov2013\M16.DSG	11-1-2013	16:30:22	87283.000000	8728.300000	49845.677409	20.000000
C:\Users\cware\Desktop\Steller20November\TagTesting20Nov2013\M16.DSG	11-1-2013	16:30:22	87284.000000	8728.400000	49845.727357	20.000000
C:\Users\cware\Desktop\Steller20November\TagTesting20Nov2013\M16.DSG	11-1-2013	16:30:22	87285.000000	8728.500000	49844.383111	20.000000
C:\Users\cware\Desktop\Steller20November\TagTesting20Nov2013\M16.DSG	11-1-2013	16:30:22	87286.000000	8728.600000	49844.980710	20.000000
C:\Users\cware\Desktop\Steller20November\TagTesting20Nov2013\M16.DSG	11-1-2013	16:30:22	87287.000000	8728.700000	49837.239704	20.000000
C:\Users\cware\Desktop\Steller20November\TagTesting20Nov2013\M16.DSG	11-1-2013	16:30:22	87288.000000	8728.800000	49829.150097	20.000000
C:\Users\cware\Desktop\Steller20November\TagTesting20Nov2013\M16.DSG	11-1-2013	16:30:22	87289.000000	8728.900000	49834.352608	20.000000
C:\Users\cware\Desktop\Steller20November\TagTesting20Nov2013\M16.DSG	11-1-2013	16:30:22	87290.000000	8729.000000	49830.370343	20.000000
C:\Users\cware\Desktop\Steller20November\TagTesting20Nov2013\M16.DSG	11-1-2013	16:30:22	87291.000000	8729.100000	49832.212212	20.000000
C:\Users\cware\Desktop\Steller20November\TagTesting20Nov2013\M16.DSG	11-1-2013	16:30:22	87292.000000	8729.200000	49829.549075	20.000000
C:\Users\cware\Desktop\Steller20November\TagTesting20Nov2013\M16.DSG	11-1-2013	16:30:22	87293.000000	8729.300000	49826.463008	20.000000
C:\Users\cware\Desktop\Steller20November\TagTesting20Nov2013\M16.DSG	11-1-2013	16:30:22	87294.000000	8729.400000	49827.533094	20.000000
C:\Users\cware\Desktop\Steller20November\TagTesting20Nov2013\M16.DSG	11-1-2013	16:30:22	87295.000000	8729.500000	49828.678134	20.000000
C:\Users\cware\Desktop\Steller20November\TagTesting20Nov2013\M16.DSG	11-1-2013	16:30:22	87296.000000	8729.600000	49832.885131	20.000000
C:\Users\cware\Desktop\Steller20November\TagTesting20Nov2013\M16.DSG	11-1-2013	16:30:22	87297.000000	8729.700000	49835.374346	20.000000
C:\Users\cware\Desktop\Steller20November\TagTesting20Nov2013\M16.DSG	11-1-2013	16:30:22	87298.000000	8729.800000	49835.374298	20.000000
C:\Users\cware\Desktop\Steller20November\TagTesting20Nov2013\M16.DSG	11-1-2013	16:30:22	87299.000000	8729.900000	49843.115492	20.000000
C:\Users\cware\Desktop\Steller20November\TagTesting20Nov2013\M16.DSG	11-1-2013	16:30:22	87300.000000	8730.000000	49842.866748	20.000000
C:\Users\cware\Desktop\Steller20November\TagTesting20Nov2013\M16.DSG	11-1-2013	16:30:22	87301.000000	8730.100000	49841.348330	20.000000
C:\Users\cware\Desktop\Steller20November\TagTesting20Nov2013\M16.DSG	11-1-2013	16:30:22	87302.000000	8730.200000	49827.285281	20.000000
C:\Users\cware\Desktop\Steller20November\TagTesting20Nov2013\M16.DSG	11-1-2013	16:30:22	87303.000000	8730.300000	49833.358637	20.000000
C:\Users\cware\Desktop\Steller20November\TagTesting20Nov2013\M16.DSG	11-1-2013	16:30:22	87304.000000	8730.400000	49831.268150	20.000000
C:\Users\cware\Desktop\Steller20November\TagTesting20Nov2013\M16.DSG	11-1-2013	16:30:22	87305.000000	8730.500000	49817.876721	20.000000
C:\Users\cware\Desktop\Steller20November\TagTesting20Nov2013\M16.DSG	11-1-2013	16:30:22	87306.000000	8730.600000	49813.520941	20.000000
C:\Users\cware\Desktop\Steller20November\TagTesting20Nov2013\M16.DSG	11-1-2013	16:30:22	87307.000000	8730.700000	49821.237104	20.000000
C:\Users\cware\Desktop\Steller20November\TagTesting20Nov2013\M16.DSG	11-1-2013	16:30:22	87308.000000	8730.800000	49815.387815	20.000000
C:\Users\cware\Desktop\Steller20November\TagTesting20Nov2013\M16.DSG	11-1-2013	16:30:22	87309.000000	8730.900000	49806.302585	20.000000
C:\Users\cware\Desktop\Steller20November\TagTesting20Nov2013\M16.DSG	11-1-2013	16:30:22	87310.000000	8731.000000	49813.620741	20.000000
C:\Users\cware\Desktop\Steller20November\TagTesting20Nov2013\M16.DSG	11-1-2013	16:30:22	87311.000000	8731.100000	49808.468711	20.000000
C:\Users\cware\Desktop\Steller20November\TagTesting20Nov2013\M16.DSG	11-1-2013	16:30:22	87312.000000	8731.200000	49800.254421	20.000000
C:\Users\cware\Desktop\Steller20November\TagTesting20Nov2013\M16.DSG	11-1-2013	16:30:22	87313.000000	8731.300000	49807.174290	20.000000
C:\Users\cware\Desktop\Steller20November\TagTesting20Nov2013\M16.DSG	11-1-2013	16:30:22	87314.000000	8731.400000	49799.209387	20.000000
C:\Users\cware\Desktop\Steller20November\TagTesting20Nov2013\M16.DSG	11-1-2013	16:30:22	87315.000000	8731.500000	49798.885900	20.000000
C:\Users\cware\Desktop\Steller20November\TagTesting20Nov2013\M16.DSG	11-1-2013	16:30:22	87316.000000	8731.600000	49798.188881	20.000000
C:\Users\cware\Desktop\Steller20November\TagTesting20Nov2013\M16.DSG	11-1-2013	16:30:22	87317.000000	8731.700000	49799.334095	20.000000
C:\Users\cware\Desktop\Steller20November\TagTesting20Nov2013\M16.DSG	11-1-2013	16:30:22	87318.000000	8731.800000	49793.111528	20.000000
C:\Users\cware\Desktop\Steller20November\TagTesting20Nov2013\M16.DSG	11-1-2013	16:30:22	87319.000000	8731.900000	49794.903834	20.000000
C:\Users\cware\Desktop\Steller20November\TagTesting20Nov2013\M16.DSG	11-1-2013	16:30:22	87320.000000	8732.000000	49802.395970	20.000000
C:\Users\cware\Desktop\Steller20November\TagTesting20Nov2013\M16.DSG	11-1-2013	16:30:22	87321.000000	8732.100000	49800.927500	20.000000
C:\Users\cware\Desktop\Steller20November\TagTesting20Nov2013\M16.DSG	11-1-2013	16:30:22	87322.000000	8732.200000	49803.441546	20.000000
C:\Users\cware\Desktop\Steller20November\TagTesting20Nov2013\M16.DSG	11-1-2013	16:30:22	87323.000000	8732.300000	49813.398181	20.000000
C:\Users\cware\Desktop\Steller20November\TagTesting20Nov2013\M16.DSG	11-1-2013	16:30:22	87324.000000	8732.400000	49816.409802	20.000000
C:\Users\cware\Desktop\Steller20November\TagTesting20Nov2013\M16.DSG	11-1-2013	16:30:22	87325.000000	8732.500000	49819.073482	20.000000
C:\Users\cware\Desktop\Steller20November\TagTesting20Nov2013\M16.DSG	11-1-2013	16:30:22	87326.000000	8732.600000	49805.159480	20.000000
C:\Users\cware\Desktop\Steller20November\TagTesting20Nov2013\M16.DSG	11-1-2013	16:30:22	87327.000000	8732.700000	49792.838399	20.000000
C:\Users\cware\Desktop\Steller20November\TagTesting20Nov2013\M16.DSG	11-1-2013	16:30:22	87328.000000	8732.800000	49796.721604	20.000000
C:\Users\cware\Desktop\Steller20November\TagTesting20Nov2013\M16.DSG	11-1-2013	16:30:22	87329.000000	8732.900000	49782.558718	20.000000
C:\Users\cware\Desktop\Steller20November\TagTesting20Nov2013\M16.DSG	11-1-2013	16:30:22	87330.000000	8733.000000	49788.856369	20.000000
C:\Users\cware\Desktop\Steller20November\TagTesting20Nov2013\M16.DSG	11-1-2013	16:30:22	87331.000000	8733.100000	49784.624738	20.000000
C:\Users\cware\Desktop\Steller20November\TagTesting20Nov2013\M16.DSG	11-1-2013	16:30:22	87332.000000	8733.200000	49786.417385	20.000000
C:\Users\cware\Desktop\Steller20November\TagTesting20Nov2013\M16.DSG	11-1-2013	16:30:22	87333.000000	8733.300000	49788.433597	20.000000
C:\Users\cware\Desktop\Steller20November\TagTesting20Nov2013\M16.DSG	11-1-2013	16:30:22	87334.000000	8733.400000	49790.175877	20.000000
C:\Users\cware\Desktop\Steller20November\TagTesting20Nov2013\M16.DSG	11-1-2013	16:30:22	87335.000000	8733.500000	49783.654574	20.000000
C:\Users\cware\Desktop\Steller20November\TagTesting20Nov2013\M16.DSG	11-1-2013	16:30:22	87336.000000	8733.600000	49778.328044	20.000000
C:\Users\cware\Desktop\Steller20November\TagTesting20Nov2013\M16.DSG	11-1-2013	16:30:22	87337.000000	8733.700000	49774.121514	20.000000
C:\Users\cware\Desktop\Steller20November\TagTesting20Nov2013\M16.DSG	11-1-2013	16:30:22	87338.000000	8733.800000	49780.867072	20.000000
C:\Users\cware\Desktop\Steller20November\TagTesting20Nov2013\M16.DSG	11-1-2013	16:30:22	87339.000000	8733.900000	49780.568637	20.000000
C:\Users\cware\Desktop\Steller20November\TagTesting20Nov2013\M16.DSG	11-1-2013	16:30:22	87340.000000	8734.000000	49784.153053	20.000000
C:\Users\cware\Desktop\Steller20November\TagTesting20Nov2013\M16.DSG	11-1-2013	16:30:22	87341.000000	8734.100000	49788.260046	20.000000
C:\Users\cware\Desktop\Steller20November\TagTesting20Nov2013\M16.DSG	11-1-2013	16:30:22	87342.000000	8734.200000	49801.751022	20.000000
C:\Users\cware\Desktop\Steller20November\TagTesting20Nov2013\M16.DSG	11-1-2013	16:30:22	87343.000000	8734.300000	49798.988097	20.000000
C:\Users\cware\Desktop\Steller20November\TagTesting20Nov2013\M16.DSG	11-1-2013	16:30:22	87344.000000	8734.400000	49792.765849	20.000000
C:\Users\cware\Desktop\Steller20November\TagTesting20Nov2013\M16.DSG	11-1-2013	16:30:22	87345.000000	8734.500000	49774.097400	20.000000
C:\Users\cware\Desktop\Steller20November\TagTesting20Nov2013\M16.DSG	11-1-2013	16:30:22	87346.000000	8734.600000	49767.825207	20.000000
C:\Users\cware\Desktop\Steller20November\TagTesting20Nov2013\M16.DSG	11-1-2013	16:30:22	87347.000000	8734.700000	49742.386475	20.000000
C:\Users\cware\Desktop\Steller20November\TagTesting20Nov2013\M16.DSG	11-1-2013	16:30:22	87348.000000	8734.800000	49723.270341	20.000000
C:\Users\cware\Desktop\Steller20November\TagTesting20Nov2013\M16.DSG	11-1-2013	16:30:22	87349.000000	8734.900000	49707.688750	20.000000
C:\Users\cware\Desktop\Steller20November\TagTesting20Nov2013\M16.DSG	11-1-2013	16:30:22	87350.000000	8735.000000	49691.434926	20.000000
C:\Users\cware\Desktop\Steller20November\TagTesting20Nov2013\M16.DSG	11-1-2013	16:30:22	87351.000000	8735.100000	49672.941176	20.000000
C:\Users\cware\Desktop\Steller20November\TagTesting20Nov2013\M16.DSG	11-1-2013	16:30:22	87352.000000	8735.200000	49655.940770	20.000000
C:\Users\cware\Desktop\Steller20November\TagTesting20Nov2013\M16.DSG	11-1-2013	16:30:22	87353.000000	8735.300000	49637.446885	20.000000
C:\Users\cware\Desktop\Steller20November\TagTesting20Nov2013\M16.DSG	11-1-2013	16:30:22	87354.000000	8735.400000	49618.753968	20.000000
C:\Users\cware\Desktop\Steller20November\TagTesting20Nov2013\M16.DSG	11-1-2013	16:30:22	87355.000000	8735.500000	49600.832358	20.000000
C:\Users\cware\Desktop\Steller20November\TagTesting20Nov2013\M16.DSG	11-1-2013	16:30:22	87356.000000	8735.600000	49586.196516	20.000000
C:\Users\cware\Desktop\Steller20November\TagTesting20Nov2013\M16.DSG	11-1-2013	16:30:22	87357.000000	8735.700000	49567.852064	20.000000
C:\Users\cware\Desktop\Steller20November\TagTesting20Nov2013\M16.DSG	11-1-2013	16:30:22	87358.000000	8735.800000	49548.536744	20.000000
C:\Users\cware\Desktop\Steller20November\TagTesting20Nov2013\M16.DSG	11-1-2013	16:30:22	87359.000000	8735.900000	49527.329737	20.000000
C:\Users\cware\Desktop\Steller20November\TagTesting20Nov2013\M16.DSG	11-1-2013	16:30:22	87360.000000	8736.000000	49509.856249	20.000000
C:\Users\cware\Desktop\Steller20November\TagTesting20Nov2013\M16.DSG	11-1-2013	16:30:22	87361.000000	8736.100000	49494.921458	20.000000
C:\Users\cware\Desktop\Steller20November\TagTesting20Nov2013\M16.DSG	11-1-2013	16:30:22	87362.000000	8736.200000	49489.470181	20.000000
C:\Users\cware\Desktop\Steller20November\TagTesting20Nov2013\M16.DSG	11-1-2013	16:30:22	87363.000000	8736.300000	49485.810637	20.000000
C:\Users\cware\Desktop\Steller20November\TagTesting20Nov2013\M16.DSG	11-1-2013	16:30:22	87364.000000	8736.400000	49485.760850	20.000000
C:\Users\cware\Desktop\Steller20November\TagTesting20Nov2013\M16.DSG	11-1-2013	16:30:22	87365.000000	8736.500000	49486.234079	20.000000
C:\Users\cware\Desktop\Steller20November\TagTesting20Nov2013\M16.DSG	11-1-2013	16:30:22	87366.000000	8736.600000	49485.412502	20.000000
C:\Users\cware\Desktop\Steller20November\TagTesting20Nov2013\M16.DSG	11-1-2013	16:30:22	87367.000000	8736.700000	49486.084664	20.000000
C:\Users\cware\Desktop\Steller20November\TagTesting20Nov2013\M16.DSG	11-1-2013	16:30:22	87368.000000	8736.800000	49483.968940	20.000000
C:\Users\cware\Desktop\Steller20November\TagTesting20Nov2013\M16.DSG	11-1-2013	16:30:22	87369.000000	8736.900000	49485.263490	20.000000
C:\Users\cware\Desktop\Steller20November\TagTesting20Nov2013\M16.DSG	11-1-2013	16:30:22	87370.000000	8737.000000	49485.114087	20.000000
C:\Users\cware\Desktop\Steller20November\TagTesting20Nov2013\M16.DSG	11-1-2013	16:30:22	87371.000000	8737.100000	49486.483423	20.000000
C:\Users\cware\Desktop\Steller20November\TagTesting20Nov2013\M16.DSG	11-1-2013	16:30:22	87372.000000	8737.200000	49484.716356	20.000000
C:\Users\cware\Desktop\Steller20November\TagTesting20Nov2013\M16.DSG	11-1-2013	16:30:22	87373.000000	8737.300000	49485.936055	20.000000
C:\Users\cware\Desktop\Steller20November\TagTesting20Nov2013\M16.DSG	11-1-2013	16:30:22	87374.000000	8737.400000	49485.861599	20.000000
C:\Users\cware\Desktop\Steller20November\TagTesting20Nov2013\M16.DSG	11-1-2013	16:30:22	87375.000000	8737.500000	49485.587920	20.000000
C:\Users\cware\Desktop\Steller20November\TagTesting20Nov2013\M16.DSG	11-1-2013	16:30:22	87376.000000	8737.600000	49486.185569	20.000000
C:\Users\cware\Desktop\Steller20November\TagTesting20Nov2013\M16.DSG	11-1-2013	16:30:22	87377.000000	8737.700000	49483.845756	20.000000
C:\Users\cware\Desktop\Steller20November\TagTesting20Nov2013\M16.DSG	11-1-2013	16:30:22	87378.000000	8737.800000	49485.165323	20.000000
C:\Users\cware\Desktop\Steller20November\TagTesting20Nov2013\M16.DSG	11-1-2013	16:30:22	87379.000000	8737.900000	49487.505166	20.000000
C:\Users\cware\Desktop\Steller20November\TagTesting20Nov2013\M16.DSG	11-1-2013	16:30:22	87380.000000	8738.000000	49487.555009	20.000000
C:\Users\cware\Desktop\Steller20November\TagTesting20Nov2013\M16.DSG	11-1-2013	16:30:22	87381.000000	8738.100000	49488.326969	20.000000
C:\Users\cware\Desktop\Steller20November\TagTesting20Nov2013\M16.DSG	11-1-2013	16:30:22	87382.000000	8738.200000	49487.704841	20.000000
C:\Users\cware\Desktop\Steller20November\TagTesting20Nov2013\M16.DSG	11-1-2013	16:30:22	87383.000000	8738.300000	49488.675704	20.000000
C:\Users\cware\Desktop\Steller20November\TagTesting20Nov2013\M16.DSG	11-1-2013	16:30:22	87384.000000	8738.400000	49487.456365	20.000000
C:\Users\cware\Desktop\Steller20November\TagTesting20Nov2013\M16.DSG	11-1-2013	16:30:22	87385.000000	8738.500000	49487.854812	20.000000
C:\Users\cware\Desktop\Steller20November\TagTesting20Nov2013\M16.DSG	11-1-2013	16:30:22	87386.000000	8738.600000	49489.672234	20.000000
C:\Users\cware\Desktop\Steller20November\TagTesting20Nov2013\M16.DSG	11-1-2013	16:30:22	87387.000000	8738.700000	49490.991628	20.000000
C:\Users\cware\Desktop\Steller20November\TagTesting20Nov2013\M16.DSG	11-1-2013	16:30:22	87388.000000	8738.800000	49496.243586	20.000000
C:\Users\cware\Desktop\Steller20November\TagTesting20Nov2013\M16.DSG	11-1-2013	16:30:22	87389.000000	8738.900000	49494.874632	20.000000
C:\Users\cware\Desktop\Steller20November\TagTesting20Nov2013\M16.DSG	11-1-2013	16:30:22	87390.000000	8739.000000	49500.027156	20.000000
C:\Users\cware\Desktop\Steller20November\TagTesting20Nov2013\M16.DSG	11-1-2013	16:30:22	87391.000000	8739.100000	49518.148064	20.000000
C:\Users\cware\Desktop\Steller20November\TagTesting20Nov2013\M16.DSG	11-1-2013	16:30:22	87392.000000	8739.200000	49537.439015	20.000000
C:\Users\cware\Desktop\Steller20November\TagTesting20Nov2013\M16.DSG	11-1-2013	16:30:22	87393.000000	8739.300000	49562.131041	20.000000
C:\Users\cware\Desktop\Steller20November\TagTesting20Nov2013\M16.DSG	11-1-2013	16:30:22	87394.000000	8739.400000	49580.152155	20.000000
C:\Users\cware\Desktop\Steller20November\TagTesting20Nov2013\M16.DSG	11-1-2013	16:30:22	87395.000000	8739.500000	49606.412310	20.000000
C:\Users\cware\Desktop\Steller20November\TagTesting20Nov2013\M16.DSG	11-1-2013	16:30:22	87396.000000	8739.600000	49635.036826	20.000000
C:\Users\cware\Desktop\Steller20November\TagTesting20Nov2013\M16.DSG	11-1-2013	16:30:22	87397.000000	8739.700000	49647.407913	20.000000
C:\Users\cware\Desktop\Steller20November\TagTesting20Nov2013\M16.DSG	11-1-2013	16:30:22	87398.000000	8739.800000	49659.430469	20.000000
C:\Users\cware\Desktop\Steller20November\TagTesting20Nov2013\M16.DSG	11-1-2013	16:30:22	87399.000000	8739.900000	49673.419011	20.000000
C:\Users\cware\Desktop\Steller20November\TagTesting20Nov2013\M16.DSG	11-1-2013	16:30:22	87400.000000	8740.000000	49680.762124	20.000000
C:\Users\cware\Desktop\Steller20November\TagTesting20Nov2013\M16.DSG	11-1-2013	16:30:22	87401.000000	8740.100000	49672.498291	20.000000
C:\Users\cware\Desktop\Steller20November\TagTesting20Nov2013\M16.DSG	11-1-2013	16:30:22	87402.000000	8740.200000	49642.853326	20.000000
C:\Users\cware\Desktop\Steller20November\TagTesting20Nov2013\M16.DSG	11-1-2013	16:30:22	87403.000000	8740.300000	49661.422095	20.000000
C:\Users\cware\Desktop\Steller20November\TagTesting20Nov2013\M16.DSG	11-1-2013	16:30:22	87404.000000	8740.400000	49671.751822	20.000000
C:\Users\cware\Desktop\Steller20November\TagTesting20Nov2013\M16.DSG	11-1-2013	16:30:22	87405.000000	8740.500000	49677.874857	20.000000
C:\Users\cware\Desktop\Steller20November\TagTesting20Nov2013\M16.DSG	11-1-2013	16:30:22	87406.000000	8740.600000	49684.944195	20.000000
C:\Users\cware\Desktop\Steller20November\TagTesting20Nov2013\M16.DSG	11-1-2013	16:30:22	87407.000000	8740.700000	49665.105910	20.000000
C:\Users\cware\Desktop\Steller20November\TagTesting20Nov2013\M16.DSG	11-1-2013	16:30:22	87408.000000	8740.800000	49689.001515	20.000000
C:\Users\cware\Desktop\Steller20November\TagTesting20Nov2013\M16.DSG	11-1-2013	16:30:22	87409.000000	8740.900000	49701.472040	20.000000
C:\Users\cware\Desktop\Steller20November\TagTesting20Nov2013\M16.DSG	11-1-2013	16:30:22	87410.000000	8741.000000	49712.573445	20.000000
C:\Users\cware\Desktop\Steller20November\TagTesting20Nov2013\M16.DSG	11-1-2013	16:30:22	87411.000000	8741.100000	49717.925068	20.000000
C:\Users\cware\Desktop\Steller20November\TagTesting20Nov2013\M16.DSG	11-1-2013	16:30:22	87412.000000	8741.200000	49732.486182	20.000000
C:\Users\cware\Desktop\Steller20November\TagTesting20Nov2013\M16.DSG	11-1-2013	16:30:22	87413.000000	8741.300000	49726.089542	20.000000
C:\Users\cware\Desktop\Steller20November\TagTesting20Nov2013\M16.DSG	11-1-2013	16:30:22	87414.000000	8741.400000	49729.897689	20.000000
C:\Users\cware\Desktop\Steller20November\TagTesting20Nov2013\M16.DSG	11-1-2013	16:30:22	87415.000000	8741.500000	49749.138551	20.000000
C:\Users\cware\Desktop\Steller20November\TagTesting20Nov2013\M16.DSG	11-1-2013	16:30:22	87416.000000	8741.600000	49752.523796	20.000000
C:\Users\cware\Desktop\Steller20November\TagTesting20Nov2013\M16.DSG	11-1-2013	16:30:22	87417.000000	8741.700000	49744.284610	20.000000
C:\Users\cware\Desktop\Steller20November\TagTesting20Nov2013\M16.DSG	11-1-2013	16:30:22	87418.000000	8741.800000	49749.561712	20.000000
C:\Users\cware\Desktop\Steller20November\TagTesting20Nov2013\M16.DSG	11-1-2013	16:30:22	87419.000000	8741.900000	49758.148836	20.000000
C:\Users\cware\Desktop\Steller20November\TagTesting20Nov2013\M16.DSG	11-1-2013	16:30:22	87420.000000	8742.000000	49761.982363	20.000000
C:\Users\cware\Desktop\Steller20November\TagTesting20Nov2013\M16.DSG	11-1-2013	16:30:22	87421.000000	8742.100000	49757.203317	20.000000
C:\Users\cware\Desktop\Steller20November\TagTesting20Nov2013\M16.DSG	11-1-2013	16:30:22	87422.000000	8742.200000	49758.596861	20.000000
C:\Users\cware\Desktop\Steller20November\TagTesting20Nov2013\M16.DSG	11-1-2013	16:30:22	87423.000000	8742.300000	49774.900862	20.000000
C:\Users\cware\Desktop\Steller20November\TagTesting20Nov2013\M16.DSG	11-1-2013	16:30:22	87424.000000	8742.400000	49768.553323	20.000000
C:\Users\cware\Desktop\Steller20November\TagTesting20Nov2013\M16.DSG	11-1-2013	16:30:22	87425.000000	8742.500000	49774.626811	20.000000
C:\Users\cware\Desktop\Steller20November\TagTesting20Nov2013\M16.DSG	11-1-2013	16:30:22	87426.000000	8742.600000	49776.095264	20.000000
C:\Users\cware\Desktop\Steller20November\TagTesting20Nov2013\M16.DSG	11-1-2013	16:30:22	87427.000000	8742.700000	49773.407352	20.000000
C:\Users\cware\Desktop\Steller20November\TagTesting20Nov2013\M16.DSG	11-1-2013	16:30:22	87428.000000	8742.800000	49776.842148	20.000000
C:\Users\cware\Desktop\Steller20November\TagTesting20Nov2013\M16.DSG	11-1-2013	16:30:22	87429.000000	8742.900000	49777.613839	20.000000
C:\Users\cware\Desktop\Steller20November\TagTesting20Nov2013\M16.DSG	11-1-2013	16:30:22	87430.000000	8743.000000	49775.572592	20.000000
C:\Users\cware\Desktop\Steller20November\TagTesting20Nov2013\M16.DSG	11-1-2013	16:30:22	87431.000000	8743.100000	49775.572771	20.000000
C:\Users\cware\Desktop\Steller20November\TagTesting20Nov2013\M16.DSG	11-1-2013	16:30:22	87432.000000	8743.200000	49774.452374	20.000000
C:\Users\cware\Desktop\Steller20November\TagTesting20Nov2013\M16.DSG	11-1-2013	16:30:22	87433.000000	8743.300000	49773.606293	20.000000
C:\Users\cware\Desktop\Steller20November\TagTesting20Nov2013\M16.DSG	11-1-2013	16:30:22	87434.000000	8743.400000	49773.929854	20.000000
C:\Users\cware\Desktop\Steller20November\TagTesting20Nov2013\M16.DSG	11-1-2013	16:30:22	87435.000000	8743.500000	49763.625018	20.000000
C:\Users\cware\Desktop\Steller20November\TagTesting20Nov2013\M16.DSG	11-1-2013	16:30:22	87436.000000	8743.600000	49764.047960	20.000000
C:\Users\cware\Desktop\Steller20November\TagTesting20Nov2013\M16.DSG	11-1-2013	16:30:22	87437.000000	8743.700000	49757.700902	20.000000
C:\Users\cware\Desktop\Steller20November\TagTesting20Nov2013\M16.DSG	11-1-2013	16:30:22	87438.000000	8743.800000	49767.557486	20.000000
C:\Users\cware\Desktop\Steller20November\TagTesting20Nov2013\M16.DSG	11-1-2013	16:30:22	87439.000000	8743.900000	49774.975002	20.000000
C:\Users\cware\Desktop\Steller20November\TagTesting20Nov2013\M16.DSG	11-1-2013	16:30:22	87440.000000	8744.000000	49783.985780	20.000000
C:\Users\cware\Desktop\Steller20November\TagTesting20Nov2013\M16.DSG	11-1-2013	16:30:22	87441.000000	8744.100000	49797.526654	20.000000
C:\Users\cware\Desktop\Steller20November\TagTesting20Nov2013\M16.DSG	11-1-2013	16:30:22	87442.000000	8744.200000	49798.123663	20.000000
C:\Users\cware\Desktop\Steller20November\TagTesting20Nov2013\M16.DSG	11-1-2013	16:30:22	87443.000000	8744.300000	49806.163437	20.000000
C:\Users\cware\Desktop\Steller20November\TagTesting20Nov2013\M16.DSG	11-1-2013	16:30:22	87444.000000	8744.400000	49817.737440	20.000000
C:\Users\cware\Desktop\Steller20November\TagTesting20Nov2013\M16.DSG	11-1-2013	16:30:22	87445.000000	8744.500000	49811.540191	20.000000
C:\Users\cware\Desktop\Steller20November\TagTesting20Nov2013\M16.DSG	11-1-2013	16:30:22	87446.000000	8744.600000	49799.816135	20.000000
C:\Users\cware\Desktop\Steller20November\TagTesting20Nov2013\M16.DSG	11-1-2013	16:30:22	87447.000000	8744.700000	49805.267492	20.000000
C:\Users\cware\Desktop\Steller20November\TagTesting20Nov2013\M16.DSG	11-1-2013	16:30:22	87448.000000	8744.800000	49809.747902	20.000000
C:\Users\cware\Desktop\Steller20November\TagTesting20Nov2013\M16.DSG	11-1-2013	16:30:22	87449.000000	8744.900000	49802.902892	20.000000
C:\Users\cware\Desktop\Steller20November\TagTesting20Nov2013\M16.DSG	11-1-2013	16:30:22	87450.000000	8745.000000	49814.452384	20.000000
C:\Users\cware\Desktop\Steller20November\TagTesting20Nov2013\M16.DSG	11-1-2013	16:30:22	87451.000000	8745.100000	49817.713073	20.000000
C:\Users\cware\Desktop\Steller20November\TagTesting20Nov2013\M16.DSG	11-1-2013	16:30:22	87452.000000	8745.200000	49807.482832	20.000000
C:\Users\cware\Desktop\Steller20November\TagTesting20Nov2013\M16.DSG	11-1-2013	16:30:22	87453.000000	8745.300000	49811.515152	20.000000
C:\Users\cware\Desktop\Steller20November\TagTesting20Nov2013\M16.DSG	11-1-2013	16:30:22	87454.000000	8745.400000	49818.957581	20.000000
C:\Users\cware\Desktop\Steller20November\TagTesting20Nov2013\M16.DSG	11-1-2013	16:30:22	87455.000000	8745.500000	49819.131866	20.000000
C:\Users\cware\Desktop\Steller20November\TagTesting20Nov2013\M16.DSG	11-1-2013	16:30:22	87456.000000	8745.600000	49819.480227	20.000000
C:\Users\cware\Desktop\Steller20November\TagTesting20Nov2013\M16.DSG	11-1-2013	16:30:22	87457.000000	8745.700000	49818.883008	20.000000
C:\Users\cware\Desktop\Steller20November\TagTesting20Nov2013\M16.DSG	11-1-2013	16:30:22	87458.000000	8745.800000	49815.796534	20.000000
C:\Users\cware\Desktop\Steller20November\TagTesting20Nov2013\M16.DSG	11-1-2013	16:30:22	87459.000000	8745.900000	49811.863639	20.000000
C:\Users\cware\Desktop\Steller20November\TagTesting20Nov2013\M16.DSG	11-1-2013	16:30:22	87460.000000	8746.000000	49808.055609	20.000000
C:\Users\cware\Desktop\Steller20November\TagTesting20Nov2013\M16.DSG	11-1-2013	16:30:22	87461.000000	8746.100000	49806.760831	20.000000
C:\Users\cware\Desktop\Steller20November\TagTesting20Nov2013\M16.DSG	11-1-2013	16:30:22	87462.000000	8746.200000	49807.483151	20.000000
C:\Users\cware\Desktop\Steller20November\TagTesting20Nov2013\M16.DSG	11-1-2013	16:30:22	87463.000000	8746.300000	49802.206009	20.000000
C:\Users\cware\Desktop\Steller20November\TagTesting20Nov2013\M16.DSG	11-1-2013	16:30:22	87464.000000	8746.400000	49799.916341	20.000000
C:\Users\cware\Desktop\Steller20November\TagTesting20Nov2013\M16.DSG	11-1-2013	16:30:22	87465.000000	8746.500000	49793.320241	20.000000
C:\Users\cware\Desktop\Steller20November\TagTesting20Nov2013\M16.DSG	11-1-2013	16:30:22	87466.000000	8746.600000	49792.573524	20.000000
C:\Users\cware\Desktop\Steller20November\TagTesting20Nov2013\M16.DSG	11-1-2013	16:30:22	87467.000000	8746.700000	49786.076792	20.000000
C:\Users\cware\Desktop\Steller20November\TagTesting20Nov2013\M16.DSG	11-1-2013	16:30:22	87468.000000	8746.800000	49783.488439	20.000000
C:\Users\cware\Desktop\Steller20November\TagTesting20Nov2013\M16.DSG	11-1-2013	16:30:22	87469.000000	8746.900000	49776.394519	20.000000
C:\Users\cware\Desktop\Steller20November\TagTesting20Nov2013\M16.DSG	11-1-2013	16:30:22	87470.000000	8747.000000	49778.634650	20.000000
C:\Users\cware\Desktop\Steller20November\TagTesting20Nov2013\M16.DSG	11-1-2013	16:30:22	87471.000000	8747.100000	49772.213102	20.000000
C:\Users\cware\Desktop\Steller20November\TagTesting20Nov2013\M16.DSG	11-1-2013	16:30:22	87472.000000	8747.200000	49766.960926	20.000000
C:\Users\cware\Desktop\Steller20November\TagTesting20Nov2013\M16.DSG	11-1-2013	16:30:22	87473.000000	8747.300000	49767.683093	20.000000
C:\Users\cware\Desktop\Steller20November\TagTesting20Nov2013\M16.DSG	11-1-2013	16:30:22	87474.000000	8747.400000	49754.266827	20.000000
C:\Users\cware\Desktop\Steller20November\TagTesting20Nov2013\M16.DSG	11-1-2013	16:30:22	87475.000000	8747.500000	49757.378183	20.000000
C:\Users\cware\Desktop\Steller20November\TagTesting20Nov2013\M16.DSG	11-1-2013	16:30:22	87476.000000	8747.600000	49753.644538	20.000000
C:\Users\cware\Desktop\Steller20November\TagTesting20Nov2013\M16.DSG	11-1-2013	16:30:22	87477.000000	8747.700000	49750.807271	20.000000
C:\Users\cware\Desktop\Steller20November\TagTesting20Nov2013\M16.DSG	11-1-2013	16:30:22	87478.000000	8747.800000	49746.998774	20.000000
C:\Users\cware\Desktop\Steller20November\TagTesting20Nov2013\M16.DSG	11-1-2013	16:30:22	87479.000000	8747.900000	49746.127405	20.000000
C:\Users\cware\Desktop\Steller20November\TagTesting20Nov2013\M16.DSG	11-1-2013	16:30:22	87480.000000	8748.000000	49748.019371	20.000000
C:\Users\cware\Desktop\Steller20November\TagTesting20Nov2013\M16.DSG	11-1-2013	16:30:22	87481.000000	8748.100000	49752.200920	20.000000
C:\Users\cware\Desktop\Steller20November\TagTesting20Nov2013\M16.DSG	11-1-2013	16:30:22	87482.000000	8748.200000	49754.341857	20.000000
C:\Users\cware\Desktop\Steller20November\TagTesting20Nov2013\M16.DSG	11-1-2013	16:30:22	87483.000000	8748.300000	49761.908864	20.000000
C:\Users\cware\Desktop\Steller20November\TagTesting20Nov2013\M16.DSG	11-1-2013	16:30:22	87484.000000	8748.400000	49766.189998	20.000000
C:\Users\cware\Desktop\Steller20November\TagTesting20Nov2013\M16.DSG	11-1-2013	16:30:22	87485.000000	8748.500000	49763.103524	20.000000
C:\Users\cware\Desktop\Steller20November\TagTesting20Nov2013\M16.DSG	11-1-2013	16:30:22	87486.000000	8748.600000	49767.235805	20.000000
C:\Users\cware\Desktop\Steller20November\TagTesting20Nov2013\M16.DSG	11-1-2013	16:30:22	87487.000000	8748.700000	49783.240695	20.000000
C:\Users\cware\Desktop\Steller20November\TagTesting20Nov2013\M16.DSG	11-1-2013	16:30:22	87488.000000	8748.800000	49777.466047	20.000000
C:\Users\cware\Desktop\Steller20November\TagTesting20Nov2013\M16.DSG	11-1-2013	16:30:22	87489.000000	8748.900000	49774.305070	20.000000
C:\Users\cware\Desktop\Steller20November\TagTesting20Nov2013\M16.DSG	11-1-2013	16:30:22	87490.000000	8749.000000	49769.326865	20.000000
C:\Users\cware\Desktop\Steller20November\TagTesting20Nov2013\M16.DSG	11-1-2013	16:30:22	87491.000000	8749.100000	49769.575754	20.000000
C:\Users\cware\Desktop\Steller20November\TagTesting20Nov2013\M16.DSG	11-1-2013	16:30:22	87492.000000	8749.200000	49758.823163	20.000000
C:\Users\cware\Desktop\Steller20November\TagTesting20Nov2013\M16.DSG	11-1-2013	16:30:22	87493.000000	8749.300000	49748.518357	20.000000
C:\Users\cware\Desktop\Steller20November\TagTesting20Nov2013\M16.DSG	11-1-2013	16:30:22	87494.000000	8749.400000	49765.817575	20.000000
C:\Users\cware\Desktop\Steller20November\TagTesting20Nov2013\M16.DSG	11-1-2013	16:30:22	87495.000000	8749.500000	49761.660992	20.000000
C:\Users\cware\Desktop\Steller20November\TagTesting20Nov2013\M16.DSG	11-1-2013	16:30:22	87496.000000	8749.600000	49758.823359	20.000000
C:\Users\cware\Desktop\Steller20November\TagTesting20Nov2013\M16.DSG	11-1-2013	16:30:22	87497.000000	8749.700000	49759.819083	20.000000
C:\Users\cware\Desktop\Steller20November\TagTesting20Nov2013\M16.DSG	11-1-2013	16:30:22	87498.000000	8749.800000	49759.271498	20.000000
C:\Users\cware\Desktop\Steller20November\TagTesting20Nov2013\M16.DSG	11-1-2013	16:30:22	87499.000000	8749.900000	49752.575969	20.000000
C:\Users\cware\Desktop\Steller20November\TagTesting20Nov2013\M16.DSG	11-1-2013	16:30:22	87500.000000	8750.000000	49751.107495	20.000000
C:\Users\cware\Desktop\Steller20November\TagTesting20Nov2013\M16.DSG	11-1-2013	16:30:22	87501.000000	8750.100000	49745.133797	20.000000
C:\Users\cware\Desktop\Steller20November\TagTesting20Nov2013\M16.DSG	11-1-2013	16:30:22	87502.000000	8750.200000	49738.687200	20.000000
C:\Users\cware\Desktop\Steller20November\TagTesting20Nov2013\M16.DSG	11-1-2013	16:30:22	87503.000000	8750.300000	49739.583146	20.000000
C:\Users\cware\Desktop\Steller20November\TagTesting20Nov2013\M16.DSG	11-1-2013	16:30:22	87504.000000	8750.400000	49741.723866	20.000000
C:\Users\cware\Desktop\Steller20November\TagTesting20Nov2013\M16.DSG	11-1-2013	16:30:22	87505.000000	8750.500000	49732.539409	20.000000
C:\Users\cware\Desktop\Steller20November\TagTesting20Nov2013\M16.DSG	11-1-2013	16:30:22	87506.000000	8750.600000	49727.984282	20.000000
C:\Users\cware\Desktop\Steller20November\TagTesting20Nov2013\M16.DSG	11-1-2013	16:30:22	87507.000000	8750.700000	49727.835066	20.000000
C:\Users\cware\Desktop\Steller20November\TagTesting20Nov2013\M16.DSG	11-1-2013	16:30:22	87508.000000	8750.800000	49723.454119	20.000000
C:\Users\cware\Desktop\Steller20November\TagTesting20Nov2013\M16.DSG	11-1-2013	16:30:22	87509.000000	8750.900000	49721.637497	20.000000
C:\Users\cware\Desktop\Steller20November\TagTesting20Nov2013\M16.DSG	11-1-2013	16:30:22	87510.000000	8751.000000	49718.550858	20.000000
C:\Users\cware\Desktop\Steller20November\TagTesting20Nov2013\M16.DSG	11-1-2013	16:30:22	87511.000000	8751.100000	49717.107544	20.000000
C:\Users\cware\Desktop\Steller20November\TagTesting20Nov2013\M16.DSG	11-1-2013	16:30:22	87512.000000	8751.200000	49713.174566	20.000000
C:\Users\cware\Desktop\Steller20November\TagTesting20Nov2013\M16.DSG	11-1-2013	16:30:22	87513.000000	8751.300000	49711.456946	20.000000
C:\Users\cware\Desktop\Steller20November\TagTesting20Nov2013\M16.DSG	11-1-2013	16:30:22	87514.000000	8751.400000	49708.520576	20.000000
C:\Users\cware\Desktop\Steller20November\TagTesting20Nov2013\M16.DSG	11-1-2013	16:30:22	87515.000000	8751.500000	49712.801397	20.000000
C:\Users\cware\Desktop\Steller20November\TagTesting20Nov2013\M16.DSG	11-1-2013	16:30:22	87516.000000	8751.600000	49711.631798	20.000000
C:\Users\cware\Desktop\Steller20November\TagTesting20Nov2013\M16.DSG	11-1-2013	16:30:22	87517.000000	8751.700000	49719.049424	20.000000
C:\Users\cware\Desktop\Steller20November\TagTesting20Nov2013\M16.DSG	11-1-2013	16:30:22	87518.000000	8751.800000	49721.588465	20.000000
C:\Users\cware\Desktop\Steller20November\TagTesting20Nov2013\M16.DSG	11-1-2013	16:30:22	87519.000000	8751.900000	49727.288824	20.000000
C:\Users\cware\Desktop\Steller20November\TagTesting20Nov2013\M16.DSG	11-1-2013	16:30:22	87520.000000	8752.000000	49721.588661	20.000000
C:\Users\cware\Desktop\Steller20November\TagTesting20Nov2013\M16.DSG	11-1-2013	16:30:22	87521.000000	8752.100000	49731.346000	20.000000
C:\Users\cware\Desktop\Steller20November\TagTesting20Nov2013\M16.DSG	11-1-2013	16:30:22	87522.000000	8752.200000	49739.435571	20.000000
C:\Users\cware\Desktop\Steller20November\TagTesting20Nov2013\M16.DSG	11-1-2013	16:30:22	87523.000000	8752.300000	49741.800567	20.000000
C:\Users\cware\Desktop\Steller20November\TagTesting20Nov2013\M16.DSG	11-1-2013	16:30:22	87524.000000	8752.400000	49722.883383	20.000000
C:\Users\cware\Desktop\Steller20November\TagTesting20Nov2013\M16.DSG	11-1-2013	16:30:22	87525.000000	8752.500000	49718.154437	20.000000
C:\Users\cware\Desktop\Steller20November\TagTesting20Nov2013\M16.DSG	11-1-2013	16:30:22	87526.000000	8752.600000	49720.494106	20.000000
C:\Users\cware\Desktop\Steller20November\TagTesting20Nov2013\M16.DSG	11-1-2013	16:30:22	87527.000000	8752.700000	49723.779660	20.000000
C:\Users\cware\Desktop\Steller20November\TagTesting20Nov2013\M16.DSG	11-1-2013	16:30:22	87528.000000	8752.800000	49716.611036	20.000000
C:\Users\cware\Desktop\Steller20November\TagTesting20Nov2013\M16.DSG	11-1-2013	16:30:22	87529.000000	8752.900000	49718.751974	20.000000
C:\Users\cware\Desktop\Steller20November\TagTesting20Nov2013\M16.DSG	11-1-2013	16:30:22	87530.000000	8753.000000	49713.101750	20.000000
C:\Users\cware\Desktop\Steller20November\TagTesting20Nov2013\M16.DSG	11-1-2013	16:30:22	87531.000000	8753.100000	49710.588022	20.000000
C:\Users\cware\Desktop\Steller20November\TagTesting20Nov2013\M16.DSG	11-1-2013	16:30:22	87532.000000	8753.200000	49711.235372	20.000000
C:\Users\cware\Desktop\Steller20November\TagTesting20Nov2013\M16.DSG	11-1-2013	16:30:22	87533.000000	8753.300000	49714.919310	20.000000
C:\Users\cware\Desktop\Steller20November\TagTesting20Nov2013\M16.DSG	11-1-2013	16:30:22	87534.000000	8753.400000	49715.566520	20.000000
C:\Users\cware\Desktop\Steller20November\TagTesting20Nov2013\M16.DSG	11-1-2013	16:30:22	87535.000000	8753.500000	49716.686538	20.000000
C:\Users\cware\Desktop\Steller20November\TagTesting20Nov2013\M16.DSG	11-1-2013	16:30:22	87536.000000	8753.600000	49723.731130	20.000000
C:\Users\cware\Desktop\Steller20November\TagTesting20Nov2013\M16.DSG	11-1-2013	16:30:22	87537.000000	8753.700000	49733.463530	20.000000
C:\Users\cware\Desktop\Steller20November\TagTesting20Nov2013\M16.DSG	11-1-2013	16:30:22	87538.000000	8753.800000	49741.428733	20.000000
C:\Users\cware\Desktop\Steller20November\TagTesting20Nov2013\M16.DSG	11-1-2013	16:30:22	87539.000000	8753.900000	49740.084661	20.000000
C:\Users\cware\Desktop\Steller20November\TagTesting20Nov2013\M16.DSG	11-1-2013	16:30:22	87540.000000	8754.000000	49748.921137	20.000000
C:\Users\cware\Desktop\Steller20November\TagTesting20Nov2013\M16.DSG	11-1-2013	16:30:22	87541.000000	8754.100000	49751.609102	20.000000
C:\Users\cware\Desktop\Steller20November\TagTesting20Nov2013\M16.DSG	11-1-2013	16:30:22	87542.000000	8754.200000	49753.401684	20.000000
C:\Users\cware\Desktop\Steller20November\TagTesting20Nov2013\M16.DSG	11-1-2013	16:30:22	87543.000000	8754.300000	49739.512674	20.000000
C:\Users\cware\Desktop\Steller20November\TagTesting20Nov2013\M16.DSG	11-1-2013	16:30:22	87544.000000	8754.400000	49741.628380	20.000000
C:\Users\cware\Desktop\Steller20November\TagTesting20Nov2013\M16.DSG	11-1-2013	16:30:22	87545.000000	8754.500000	49738.392826	20.000000
C:\Users\cware\Desktop\Steller20November\TagTesting20Nov2013\M16.DSG	11-1-2013	16:30:22	87546.000000	8754.600000	49738.716344	20.000000
C:\Users\cware\Desktop\Steller20November\TagTesting20Nov2013\M16.DSG	11-1-2013	16:30:22	87547.000000	8754.700000	49736.974011	20.000000
C:\Users\cware\Desktop\Steller20November\TagTesting20Nov2013\M16.DSG	11-1-2013	16:30:22	87548.000000	8754.800000	49738.716466	20.000000
C:\Users\cware\Desktop\Steller20November\TagTesting20Nov2013\M16.DSG	11-1-2013	16:30:22	87549.000000	8754.900000	49738.343249	20.000000
C:\Users\cware\Desktop\Steller20November\TagTesting20Nov2013\M16.DSG	11-1-2013	16:30:22	87550.000000	8755.000000	49742.151633	20.000000
C:\Users\cware\Desktop\Steller20November\TagTesting20Nov2013\M16.DSG	11-1-2013	16:30:22	87551.000000	8755.100000	49740.061048	20.000000
C:\Users\cware\Desktop\Steller20November\TagTesting20Nov2013\M16.DSG	11-1-2013	16:30:22	87552.000000	8755.200000	49739.388881	20.000000
C:\Users\cware\Desktop\Steller20November\TagTesting20Nov2013\M16.DSG	11-1-2013	16:30:22	87553.000000	8755.300000	49734.834020	20.000000
C:\Users\cware\Desktop\Steller20November\TagTesting20Nov2013\M16.DSG	11-1-2013	16:30:22	87554.000000	8755.400000	49742.475591	20.000000
C:\Users\cware\Desktop\Steller20November\TagTesting20Nov2013\M16.DSG	11-1-2013	16:30:22	87555.000000	8755.500000	49743.496246	20.000000
C:\Users\cware\Desktop\Steller20November\TagTesting20Nov2013\M16.DSG	11-1-2013	16:30:22	87556.000000	8755.600000	49741.903250	20.000000
C:\Users\cware\Desktop\Steller20November\TagTesting20Nov2013\M16.DSG	11-1-2013	16:30:22	87557.000000	8755.700000	49738.891737	20.000000
C:\Users\cware\Desktop\Steller20November\TagTesting20Nov2013\M16.DSG	11-1-2013	16:30:22	87558.000000	8755.800000	49737.124470	20.000000
C:\Users\cware\Desktop\Steller20November\TagTesting20Nov2013\M16.DSG	11-1-2013	16:30:22	87559.000000	8755.900000	49743.322410	20.000000
C:\Users\cware\Desktop\Steller20November\TagTesting20Nov2013\M16.DSG	11-1-2013	16:30:22	87560.000000	8756.000000	49743.994812	20.000000
C:\Users\cware\Desktop\Steller20November\TagTesting20Nov2013\M16.DSG	11-1-2013	16:30:22	87561.000000	8756.100000	49741.256773	20.000000
C:\Users\cware\Desktop\Steller20November\TagTesting20Nov2013\M16.DSG	11-1-2013	16:30:22	87562.000000	8756.200000	49736.029670	20.000000
C:\Users\cware\Desktop\Steller20November\TagTesting20Nov2013\M16.DSG	11-1-2013	16:30:22	87563.000000	8756.300000	49741.904162	20.000000
C:\Users\cware\Desktop\Steller20November\TagTesting20Nov2013\M16.DSG	11-1-2013	16:30:22	87564.000000	8756.400000	49746.459198	20.000000
C:\Users\cware\Desktop\Steller20November\TagTesting20Nov2013\M16.DSG	11-1-2013	16:30:22	87565.000000	8756.500000	49736.701937	20.000000
C:\Users\cware\Desktop\Steller20November\TagTesting20Nov2013\M16.DSG	11-1-2013	16:30:22	87566.000000	8756.600000	49748.998297	20.000000
C:\Users\cware\Desktop\Steller20November\TagTesting20Nov2013\M16.DSG	11-1-2013	16:30:22	87567.000000	8756.700000	49757.760088	20.000000
C:\Users\cware\Desktop\Steller20November\TagTesting20Nov2013\M16.DSG	11-1-2013	16:30:22	87568.000000	8756.800000	49758.456945	20.000000
C:\Users\cware\Desktop\Steller20November\TagTesting20Nov2013\M16.DSG	11-1-2013	16:30:22	87569.000000	8756.900000	49763.161458	20.000000
C:\Users\cware\Desktop\Steller20November\TagTesting20Nov2013\M16.DSG	11-1-2013	16:30:22	87570.000000	8757.000000	49767.119442	20.000000
C:\Users\cware\Desktop\Steller20November\TagTesting20Nov2013\M16.DSG	11-1-2013	16:30:22	87571.000000	8757.100000	49772.570376	20.000000
C:\Users\cware\Desktop\Steller20November\TagTesting20Nov2013\M16.DSG	11-1-2013	16:30:22	87572.000000	8757.200000	49783.572355	20.000000
C:\Users\cware\Desktop\Steller20November\TagTesting20Nov2013\M16.DSG	11-1-2013	16:30:22	87573.000000	8757.300000	49780.958640	20.000000
C:\Users\cware\Desktop\Steller20November\TagTesting20Nov2013\M16.DSG	11-1-2013	16:30:22	87574.000000	8757.400000	49767.592476	20.000000
C:\Users\cware\Desktop\Steller20November\TagTesting20Nov2013\M16.DSG	11-1-2013	16:30:22	87575.000000	8757.500000	49771.201688	20.000000
C:\Users\cware\Desktop\Steller20November\TagTesting20Nov2013\M16.DSG	11-1-2013	16:30:22	87576.000000	8757.600000	49768.165114	20.000000
C:\Users\cware\Desktop\Steller20November\TagTesting20Nov2013\M16.DSG	11-1-2013	16:30:22	87577.000000	8757.700000	49758.856030	20.000000
C:\Users\cware\Desktop\Steller20November\TagTesting20Nov2013\M16.DSG	11-1-2013	16:30:22	87578.000000	8757.800000	49765.477149	20.000000
C:\Users\cware\Desktop\Steller20November\TagTesting20Nov2013\M16.DSG	11-1-2013	16:30:22	87579.000000	8757.900000	49765.278086	20.000000
C:\Users\cware\Desktop\Steller20November\TagTesting20Nov2013\M16.DSG	11-1-2013	16:30:22	87580.000000	8758.000000	49755.545602	20.000000
C:\Users\cware\Desktop\Steller20November\TagTesting20Nov2013\M16.DSG	11-1-2013	16:30:22	87581.000000	8758.100000	49758.706793	20.000000
C:\Users\cware\Desktop\Steller20November\TagTesting20Nov2013\M16.DSG	11-1-2013	16:30:22	87582.000000	8758.200000	49762.789053	20.000000
C:\Users\cware\Desktop\Steller20November\TagTesting20Nov2013\M16.DSG	11-1-2013	16:30:22	87583.000000	8758.300000	49759.503568	20.000000
C:\Users\cware\Desktop\Steller20November\TagTesting20Nov2013\M16.DSG	11-1-2013	16:30:22	87584.000000	8758.400000	49757.985132	20.000000
C:\Users\cware\Desktop\Steller20November\TagTesting20Nov2013\M16.DSG	11-1-2013	16:30:22	87585.000000	8758.500000	49754.177333	20.000000
C:\Users\cware\Desktop\Steller20November\TagTesting20Nov2013\M16.DSG	11-1-2013	16:30:22	87586.000000	8758.600000	49751.538565	20.000000
C:\Users\cware\Desktop\Steller20November\TagTesting20Nov2013\M16.DSG	11-1-2013	16:30:22	87587.000000	8758.700000	49747.481707	20.000000
C:\Users\cware\Desktop\Steller20November\TagTesting20Nov2013\M16.DSG	11-1-2013	16:30:22	87588.000000	8758.800000	49750.045404	20.000000
C:\Users\cware\Desktop\Steller20November\TagTesting20Nov2013\M16.DSG	11-1-2013	16:30:22	87589.000000	8758.900000	49752.211164	20.000000
C:\Users\cware\Desktop\Steller20November\TagTesting20Nov2013\M16.DSG	11-1-2013	16:30:22	87590.000000	8759.000000	49753.430798	20.000000
C:\Users\cware\Desktop\Steller20November\TagTesting20Nov2013\M16.DSG	11-1-2013	16:30:22	87591.000000	8759.100000	49756.069352	20.000000
C:\Users\cware\Desktop\Steller20November\TagTesting20Nov2013\M16.DSG	11-1-2013	16:30:22	87592.000000	8759.200000	49755.422137	20.000000
C:\Users\cware\Desktop\Steller20November\TagTesting20Nov2013\M16.DSG	11-1-2013	16:30:22	87593.000000	8759.300000	49763.686007	20.000000
C:\Users\cware\Desktop\Steller20November\TagTesting20Nov2013\M16.DSG	11-1-2013	16:30:22	87594.000000	8759.400000	49772.348212	20.000000
C:\Users\cware\Desktop\Steller20November\TagTesting20Nov2013\M16.DSG	11-1-2013	16:30:22	87595.000000	8759.500000	49770.431817	20.000000
C:\Users\cware\Desktop\Steller20November\TagTesting20Nov2013\M16.DSG	11-1-2013	16:30:22	87596.000000	8759.600000	49777.400977	20.000000
C:\Users\cware\Desktop\Steller20November\TagTesting20Nov2013\M16.DSG	11-1-2013	16:30:22	87597.000000	8759.700000	49783.574263	20.000000
C:\Users\cware\Desktop\Steller20November\TagTesting20Nov2013\M16.DSG	11-1-2013	16:30:22	87598.000000	8759.800000	49784.196835	20.000000
C:\Users\cware\Desktop\Steller20November\TagTesting20Nov2013\M16.DSG	11-1-2013	16:30:22	87599.000000	8759.900000	49771.825692	20.000000
C:\Users\cware\Desktop\Steller20November\TagTesting20Nov2013\M16.DSG	11-1-2013	16:30:22	87600.000000	8760.000000	49761.794826	20.000000
C:\Users\cware\Desktop\Steller20November\TagTesting20Nov2013\M16.DSG	11-1-2013	16:30:22	87601.000000	8760.100000	49764.483188	20.000000
C:\Users\cware\Desktop\Steller20November\TagTesting20Nov2013\M16.DSG	11-1-2013	16:30:22	87602.000000	8760.200000	49759.704127	20.000000
C:\Users\cware\Desktop\Steller20November\TagTesting20Nov2013\M16.DSG	11-1-2013	16:30:22	87603.000000	8760.300000	49759.928217	20.000000
C:\Users\cware\Desktop\Steller20November\TagTesting20Nov2013\M16.DSG	11-1-2013	16:30:22	87604.000000	8760.400000	49756.294401	20.000000
C:\Users\cware\Desktop\Steller20November\TagTesting20Nov2013\M16.DSG	11-1-2013	16:30:22	87605.000000	8760.500000	49760.003016	20.000000
C:\Users\cware\Desktop\Steller20November\TagTesting20Nov2013\M16.DSG	11-1-2013	16:30:22	87606.000000	8760.600000	49757.787592	20.000000
C:\Users\cware\Desktop\Steller20November\TagTesting20Nov2013\M16.DSG	11-1-2013	16:30:22	87607.000000	8760.700000	49758.385300	20.000000
C:\Users\cware\Desktop\Steller20November\TagTesting20Nov2013\M16.DSG	11-1-2013	16:30:22	87608.000000	8760.800000	49758.559611	20.000000
C:\Users\cware\Desktop\Steller20November\TagTesting20Nov2013\M16.DSG	11-1-2013	16:30:22	87609.000000	8760.900000	49748.852123	20.000000
C:\Users\cware\Desktop\Steller20November\TagTesting20Nov2013\M16.DSG	11-1-2013	16:30:22	87610.000000	8761.000000	49746.910679	20.000000
C:\Users\cware\Desktop\Steller20November\TagTesting20Nov2013\M16.DSG	11-1-2013	16:30:22	87611.000000	8761.100000	49751.067420	20.000000
C:\Users\cware\Desktop\Steller20November\TagTesting20Nov2013\M16.DSG	11-1-2013	16:30:22	87612.000000	8761.200000	49753.407482	20.000000
C:\Users\cware\Desktop\Steller20November\TagTesting20Nov2013\M16.DSG	11-1-2013	16:30:22	87613.000000	8761.300000	49744.272513	20.000000
C:\Users\cware\Desktop\Steller20November\TagTesting20Nov2013\M16.DSG	11-1-2013	16:30:22	87614.000000	8761.400000	49742.530246	20.000000
C:\Users\cware\Desktop\Steller20November\TagTesting20Nov2013\M16.DSG	11-1-2013	16:30:22	87615.000000	8761.500000	49748.802690	20.000000
C:\Users\cware\Desktop\Steller20November\TagTesting20Nov2013\M16.DSG	11-1-2013	16:30:22	87616.000000	8761.600000	49752.262421	20.000000
C:\Users\cware\Desktop\Steller20November\TagTesting20Nov2013\M16.DSG	11-1-2013	16:30:22	87617.000000	8761.700000	49755.722444	20.000000
C:\Users\cware\Desktop\Steller20November\TagTesting20Nov2013\M16.DSG	11-1-2013	16:30:22	87618.000000	8761.800000	49754.378429	20.000000
C:\Users\cware\Desktop\Steller20November\TagTesting20Nov2013\M16.DSG	11-1-2013	16:30:22	87619.000000	8761.900000	49757.937894	20.000000
C:\Users\cware\Desktop\Steller20November\TagTesting20Nov2013\M16.DSG	11-1-2013	16:30:22	87620.000000	8762.000000	49764.185373	20.000000
C:\Users\cware\Desktop\Steller20November\TagTesting20Nov2013\M16.DSG	11-1-2013	16:30:22	87621.000000	8762.100000	49763.911711	20.000000
C:\Users\cware\Desktop\Steller20November\TagTesting20Nov2013\M16.DSG	11-1-2013	16:30:22	87622.000000	8762.200000	49764.210630	20.000000
C:\Users\cware\Desktop\Steller20November\TagTesting20Nov2013\M16.DSG	11-1-2013	16:30:22	87623.000000	8762.300000	49767.147876	20.000000
C:\Users\cware\Desktop\Steller20November\TagTesting20Nov2013\M16.DSG	11-1-2013	16:30:22	87624.000000	8762.400000	49773.967888	20.000000
C:\Users\cware\Desktop\Steller20November\TagTesting20Nov2013\M16.DSG	11-1-2013	16:30:22	87625.000000	8762.500000	49774.416097	20.000000
C:\Users\cware\Desktop\Steller20November\TagTesting20Nov2013\M16.DSG	11-1-2013	16:30:22	87626.000000	8762.600000	49756.369956	20.000000
C:\Users\cware\Desktop\Steller20November\TagTesting20Nov2013\M16.DSG	11-1-2013	16:30:22	87627.000000	8762.700000	49757.963139	20.000000
C:\Users\cware\Desktop\Steller20November\TagTesting20Nov2013\M16.DSG	11-1-2013	16:30:22	87628.000000	8762.800000	49750.072795	20.000000
C:\Users\cware\Desktop\Steller20November\TagTesting20Nov2013\M16.DSG	11-1-2013	16:30:22	87629.000000	8762.900000	49743.775622	20.000000
C:\Users\cware\Desktop\Steller20November\TagTesting20Nov2013\M16.DSG	11-1-2013	16:30:22	87630.000000	8763.000000	49748.355541	20.000000
C:\Users\cware\Desktop\Steller20November\TagTesting20Nov2013\M16.DSG	11-1-2013	16:30:22	87631.000000	8763.100000	49751.541523	20.000000
C:\Users\cware\Desktop\Steller20November\TagTesting20Nov2013\M16.DSG	11-1-2013	16:30:22	87632.000000	8763.200000	49742.978878	20.000000
C:\Users\cware\Desktop\Steller20November\TagTesting20Nov2013\M16.DSG	11-1-2013	16:30:22	87633.000000	8763.300000	49744.173809	20.000000
C:\Users\cware\Desktop\Steller20November\TagTesting20Nov2013\M16.DSG	11-1-2013	16:30:22	87634.000000	8763.400000	49736.258465	20.000000
C:\Users\cware\Desktop\Steller20November\TagTesting20Nov2013\M16.DSG	11-1-2013	16:30:22	87635.000000	8763.500000	49736.009590	20.000000
C:\Users\cware\Desktop\Steller20November\TagTesting20Nov2013\M16.DSG	11-1-2013	16:30:22	87636.000000	8763.600000	49733.620151	20.000000
C:\Users\cware\Desktop\Steller20November\TagTesting20Nov2013\M16.DSG	11-1-2013	16:30:22	87637.000000	8763.700000	49746.239821	20.000000
C:\Users\cware\Desktop\Steller20November\TagTesting20Nov2013\M16.DSG	11-1-2013	16:30:22	87638.000000	8763.800000	49740.540181	20.000000
C:\Users\cware\Desktop\Steller20November\TagTesting20Nov2013\M16.DSG	11-1-2013	16:30:22	87639.000000	8763.900000	49738.100659	20.000000
C:\Users\cware\Desktop\Steller20November\TagTesting20Nov2013\M16.DSG	11-1-2013	16:30:22	87640.000000	8764.000000	49741.236889	20.000000
C:\Users\cware\Desktop\Steller20November\TagTesting20Nov2013\M16.DSG	11-1-2013	16:30:22	87641.000000	8764.100000	49747.235737	20.000000
C:\Users\cware\Desktop\Steller20November\TagTesting20Nov2013\M16.DSG	11-1-2013	16:30:22	87642.000000	8764.200000	49754.902380	20.000000
C:\Users\cware\Desktop\Steller20November\TagTesting20Nov2013\M16.DSG	11-1-2013	16:30:22	87643.000000	8764.300000	49754.777645	20.000000
C:\Users\cware\Desktop\Steller20November\TagTesting20Nov2013\M16.DSG	11-1-2013	16:30:22	87644.000000	8764.400000	49761.473660	20.000000
C:\Users\cware\Desktop\Steller20November\TagTesting20Nov2013\M16.DSG	11-1-2013	16:30:22	87645.000000	8764.500000	49769.413794	20.000000
C:\Users\cware\Desktop\Steller20November\TagTesting20Nov2013\M16.DSG	11-1-2013	16:30:22	87646.000000	8764.600000	49773.520718	20.000000
C:\Users\cware\Desktop\Steller20November\TagTesting20Nov2013\M16.DSG	11-1-2013	16:30:22	87647.000000	8764.700000	49769.687704	20.000000
C:\Users\cware\Desktop\Steller20November\TagTesting20Nov2013\M16.DSG	11-1-2013	16:30:22	87648.000000	8764.800000	49764.510235	20.000000
C:\Users\cware\Desktop\Steller20November\TagTesting20Nov2013\M16.DSG	11-1-2013	16:30:22	87649.000000	8764.900000	49748.380781	20.000000
C:\Users\cware\Desktop\Steller20November\TagTesting20Nov2013\M16.DSG	11-1-2013	16:30:22	87650.000000	8765.000000	49748.754670	20.000000
C:\Users\cware\Desktop\Steller20November\TagTesting20Nov2013\M16.DSG	11-1-2013	16:30:22	87651.000000	8765.100000	49749.575895	20.000000
C:\Users\cware\Desktop\Steller20November\TagTesting20Nov2013\M16.DSG	11-1-2013	16:30:22	87652.000000	8765.200000	49756.769552	20.000000
C:\Users\cware\Desktop\Steller20November\TagTesting20Nov2013\M16.DSG	11-1-2013	16:30:22	87653.000000	8765.300000	49756.520554	20.000000
C:\Users\cware\Desktop\Steller20November\TagTesting20Nov2013\M16.DSG	11-1-2013	16:30:22	87654.000000	8765.400000	49744.871687	20.000000
C:\Users\cware\Desktop\Steller20November\TagTesting20Nov2013\M16.DSG	11-1-2013	16:30:22	87655.000000	8765.500000	49752.836572	20.000000
C:\Users\cware\Desktop\Steller20November\TagTesting20Nov2013\M16.DSG	11-1-2013	16:30:22	87656.000000	8765.600000	49740.515551	20.000000
C:\Users\cware\Desktop\Steller20November\TagTesting20Nov2013\M16.DSG	11-1-2013	16:30:22	87657.000000	8765.700000	49744.797005	20.000000
C:\Users\cware\Desktop\Steller20November\TagTesting20Nov2013\M16.DSG	11-1-2013	16:30:22	87658.000000	8765.800000	49751.243703	20.000000
C:\Users\cware\Desktop\Steller20November\TagTesting20Nov2013\M16.DSG	11-1-2013	16:30:22	87659.000000	8765.900000	49749.327216	20.000000
C:\Users\cware\Desktop\Steller20November\TagTesting20Nov2013\M16.DSG	11-1-2013	16:30:22	87660.000000	8766.000000	49754.280501	20.000000
C:\Users\cware\Desktop\Steller20November\TagTesting20Nov2013\M16.DSG	11-1-2013	16:30:22	87661.000000	8766.100000	49745.170388	20.000000
C:\Users\cware\Desktop\Steller20November\TagTesting20Nov2013\M16.DSG	11-1-2013	16:30:22	87662.000000	8766.200000	49753.334864	20.000000
C:\Users\cware\Desktop\Steller20November\TagTesting20Nov2013\M16.DSG	11-1-2013	16:30:22	87663.000000	8766.300000	49758.238301	20.000000
C:\Users\cware\Desktop\Steller20November\TagTesting20Nov2013\M16.DSG	11-1-2013	16:30:22	87664.000000	8766.400000	49767.248593	20.000000
C:\Users\cware\Desktop\Steller20November\TagTesting20Nov2013\M16.DSG	11-1-2013	16:30:22	87665.000000	8766.500000	49769.713276	20.000000
C:\Users\cware\Desktop\Steller20November\TagTesting20Nov2013\M16.DSG	11-1-2013	16:30:22	87666.000000	8766.600000	49775.388318	20.000000
C:\Users\cware\Desktop\Steller20November\TagTesting20Nov2013\M16.DSG	11-1-2013	16:30:22	87667.000000	8766.700000	49778.126314	20.000000
C:\Users\cware\Desktop\Steller20November\TagTesting20Nov2013\M16.DSG	11-1-2013	16:30:22	87668.000000	8766.800000	49791.891211	20.000000
C:\Users\cware\Desktop\Steller20November\TagTesting20Nov2013\M16.DSG	11-1-2013	16:30:22	87669.000000	8766.900000	49798.711402	20.000000
C:\Users\cware\Desktop\Steller20November\TagTesting20Nov2013\M16.DSG	11-1-2013	16:30:22	87670.000000	8767.000000	49781.835300	20.000000
C:\Users\cware\Desktop\Steller20November\TagTesting20Nov2013\M16.DSG	11-1-2013	16:30:22	87671.000000	8767.100000	49789.551424	20.000000
C:\Users\cware\Desktop\Steller20November\TagTesting20Nov2013\M16.DSG	11-1-2013	16:30:22	87672.000000	8767.200000	49779.147383	20.000000
C:\Users\cware\Desktop\Steller20November\TagTesting20Nov2013\M16.DSG	11-1-2013	16:30:22	87673.000000	8767.300000	49789.053883	20.000000
C:\Users\cware\Desktop\Steller20November\TagTesting20Nov2013\M16.DSG	11-1-2013	16:30:22	87674.000000	8767.400000	49779.346376	20.000000
C:\Users\cware\Desktop\Steller20November\TagTesting20Nov2013\M16.DSG	11-1-2013	16:30:22	87675.000000	8767.500000	49774.243780	20.000000
C:\Users\cware\Desktop\Steller20November\TagTesting20Nov2013\M16.DSG	11-1-2013	16:30:22	87676.000000	8767.600000	49780.939607	20.000000
C:\Users\cware\Desktop\Steller20November\TagTesting20Nov2013\M16.DSG	11-1-2013	16:30:22	87677.000000	8767.700000	49774.194426	20.000000
C:\Users\cware\Desktop\Steller20November\TagTesting20Nov2013\M16.DSG	11-1-2013	16:30:22	87678.000000	8767.800000	49777.131131	20.000000
C:\Users\cware\Desktop\Steller20November\TagTesting20Nov2013\M16.DSG	11-1-2013	16:30:22	87679.000000	8767.900000	49774.045241	20.000000
C:\Users\cware\Desktop\Steller20November\TagTesting20Nov2013\M16.DSG	11-1-2013	16:30:22	87680.000000	8768.000000	49773.621775	20.000000
C:\Users\cware\Desktop\Steller20November\TagTesting20Nov2013\M16.DSG	11-1-2013	16:30:22	87681.000000	8768.100000	49772.029015	20.000000
C:\Users\cware\Desktop\Steller20November\TagTesting20Nov2013\M16.DSG	11-1-2013	16:30:22	87682.000000	8768.200000	49768.195757	20.000000
C:\Users\cware\Desktop\Steller20November\TagTesting20Nov2013\M16.DSG	11-1-2013	16:30:22	87683.000000	8768.300000	49770.460950	20.000000
C:\Users\cware\Desktop\Steller20November\TagTesting20Nov2013\M16.DSG	11-1-2013	16:30:22	87684.000000	8768.400000	49769.838469	20.000000
C:\Users\cware\Desktop\Steller20November\TagTesting20Nov2013\M16.DSG	11-1-2013	16:30:22	87685.000000	8768.500000	49773.622076	20.000000
C:\Users\cware\Desktop\Steller20November\TagTesting20Nov2013\M16.DSG	11-1-2013	16:30:22	87686.000000	8768.600000	49765.408105	20.000000
C:\Users\cware\Desktop\Steller20November\TagTesting20Nov2013\M16.DSG	11-1-2013	16:30:22	87687.000000	8768.700000	49763.118344	20.000000
C:\Users\cware\Desktop\Steller20November\TagTesting20Nov2013\M16.DSG	11-1-2013	16:30:22	87688.000000	8768.800000	49768.693835	20.000000
C:\Users\cware\Desktop\Steller20November\TagTesting20Nov2013\M16.DSG	11-1-2013	16:30:22	87689.000000	8768.900000	49755.402089	20.000000
C:\Users\cware\Desktop\Steller20November\TagTesting20Nov2013\M16.DSG	11-1-2013	16:30:22	87690.000000	8769.000000	49766.254671	20.000000
C:\Users\cware\Desktop\Steller20November\TagTesting20Nov2013\M16.DSG	11-1-2013	16:30:22	87691.000000	8769.100000	49764.785926	20.000000
C:\Users\cware\Desktop\Steller20November\TagTesting20Nov2013\M16.DSG	11-1-2013	16:30:22	87692.000000	8769.200000	49759.484463	20.000000
C:\Users\cware\Desktop\Steller20November\TagTesting20Nov2013\M16.DSG	11-1-2013	16:30:22	87693.000000	8769.300000	49762.869578	20.000000
C:\Users\cware\Desktop\Steller20November\TagTesting20Nov2013\M16.DSG	11-1-2013	16:30:22	87694.000000	8769.400000	49773.100189	20.000000
C:\Users\cware\Desktop\Steller20November\TagTesting20Nov2013\M16.DSG	11-1-2013	16:30:22	87695.000000	8769.500000	49774.095700	20.000000
C:\Users\cware\Desktop\Steller20November\TagTesting20Nov2013\M16.DSG	11-1-2013	16:30:22	87696.000000	8769.600000	49778.277358	20.000000
C:\Users\cware\Desktop\Steller20November\TagTesting20Nov2013\M16.DSG	11-1-2013	16:30:22	87697.000000	8769.700000	49778.576203	20.000000
C:\Users\cware\Desktop\Steller20November\TagTesting20Nov2013\M16.DSG	11-1-2013	16:30:22	87698.000000	8769.800000	49785.645488	20.000000
C:\Users\cware\Desktop\Steller20November\TagTesting20Nov2013\M16.DSG	11-1-2013	16:30:22	87699.000000	8769.900000	49791.793355	20.000000
C:\Users\cware\Desktop\Steller20November\TagTesting20Nov2013\M16.DSG	11-1-2013	16:30:22	87700.000000	8770.000000	49790.897670	20.000000
C:\Users\cware\Desktop\Steller20November\TagTesting20Nov2013\M16.DSG	11-1-2013	16:30:22	87701.000000	8770.100000	49784.425740	20.000000
C:\Users\cware\Desktop\Steller20November\TagTesting20Nov2013\M16.DSG	11-1-2013	16:30:22	87702.000000	8770.200000	49779.373284	20.000000
C:\Users\cware\Desktop\Steller20November\TagTesting20Nov2013\M16.DSG	11-1-2013	16:30:22	87703.000000	8770.300000	49778.800891	20.000000
C:\Users\cware\Desktop\Steller20November\TagTesting20Nov2013\M16.DSG	11-1-2013	16:30:22	87704.000000	8770.400000	49774.270806	20.000000
C:\Users\cware\Desktop\Steller20November\TagTesting20Nov2013\M16.DSG	11-1-2013	16:30:22	87705.000000	8770.500000	49770.312904	20.000000
C:\Users\cware\Desktop\Steller20November\TagTesting20Nov2013\M16.DSG	11-1-2013	16:30:22	87706.000000	8770.600000	49766.156172	20.000000
C:\Users\cware\Desktop\Steller20November\TagTesting20Nov2013\M16.DSG	11-1-2013	16:30:22	87707.000000	8770.700000	49764.837056	20.000000
C:\Users\cware\Desktop\Steller20November\TagTesting20Nov2013\M16.DSG	11-1-2013	16:30:22	87708.000000	8770.800000	49764.215055	20.000000
C:\Users\cware\Desktop\Steller20November\TagTesting20Nov2013\M16.DSG	11-1-2013	16:30:22	87709.000000	8770.900000	49767.450894	20.000000
C:\Users\cware\Desktop\Steller20November\TagTesting20Nov2013\M16.DSG	11-1-2013	16:30:22	87710.000000	8771.000000	49762.796253	20.000000
C:\Users\cware\Desktop\Steller20November\TagTesting20Nov2013\M16.DSG	11-1-2013	16:30:22	87711.000000	8771.100000	49764.414275	20.000000
C:\Users\cware\Desktop\Steller20November\TagTesting20Nov2013\M16.DSG	11-1-2013	16:30:22	87712.000000	8771.200000	49766.032384	20.000000
C:\Users\cware\Desktop\Steller20November\TagTesting20Nov2013\M16.DSG	11-1-2013	16:30:22	87713.000000	8771.300000	49766.853963	20.000000
C:\Users\cware\Desktop\Steller20November\TagTesting20Nov2013\M16.DSG	11-1-2013	16:30:22	87714.000000	8771.400000	49758.166918	20.000000
C:\Users\cware\Desktop\Steller20November\TagTesting20Nov2013\M16.DSG	11-1-2013	16:30:22	87715.000000	8771.500000	49757.594477	20.000000
C:\Users\cware\Desktop\Steller20November\TagTesting20Nov2013\M16.DSG	11-1-2013	16:30:22	87716.000000	8771.600000	49758.839238	20.000000
C:\Users\cware\Desktop\Steller20November\TagTesting20Nov2013\M16.DSG	11-1-2013	16:30:22	87717.000000	8771.700000	49765.609538	20.000000
C:\Users\cware\Desktop\Steller20November\TagTesting20Nov2013\M16.DSG	11-1-2013	16:30:22	87718.000000	8771.800000	49766.107599	20.000000
C:\Users\cware\Desktop\Steller20November\TagTesting20Nov2013\M16.DSG	11-1-2013	16:30:22	87719.000000	8771.900000	49770.737117	20.000000
C:\Users\cware\Desktop\Steller20November\TagTesting20Nov2013\M16.DSG	11-1-2013	16:30:22	87720.000000	8772.000000	49776.163851	20.000000
C:\Users\cware\Desktop\Steller20November\TagTesting20Nov2013\M16.DSG	11-1-2013	16:30:22	87721.000000	8772.100000	49781.490462	20.000000
C:\Users\cware\Desktop\Steller20November\TagTesting20Nov2013\M16.DSG	11-1-2013	16:30:22	87722.000000	8772.200000	49782.959291	20.000000
C:\Users\cware\Desktop\Steller20November\TagTesting20Nov2013\M16.DSG	11-1-2013	16:30:22	87723.000000	8772.300000	49779.798147	20.000000
C:\Users\cware\Desktop\Steller20November\TagTesting20Nov2013\M16.DSG	11-1-2013	16:30:22	87724.000000	8772.400000	49786.991634	20.000000
C:\Users\cware\Desktop\Steller20November\TagTesting20Nov2013\M16.DSG	11-1-2013	16:30:22	87725.000000	8772.500000	49785.050360	20.000000
C:\Users\cware\Desktop\Steller20November\TagTesting20Nov2013\M16.DSG	11-1-2013	16:30:22	87726.000000	8772.600000	49781.889221	20.000000
C:\Users\cware\Desktop\Steller20November\TagTesting20Nov2013\M16.DSG	11-1-2013	16:30:22	87727.000000	8772.700000	49785.672758	20.000000
C:\Users\cware\Desktop\Steller20November\TagTesting20Nov2013\M16.DSG	11-1-2013	16:30:22	87728.000000	8772.800000	49774.820220	20.000000
C:\Users\cware\Desktop\Steller20November\TagTesting20Nov2013\M16.DSG	11-1-2013	16:30:22	87729.000000	8772.900000	49769.842345	20.000000
C:\Users\cware\Desktop\Steller20November\TagTesting20Nov2013\M16.DSG	11-1-2013	16:30:22	87730.000000	8773.000000	49774.919989	20.000000
C:\Users\cware\Desktop\Steller20November\TagTesting20Nov2013\M16.DSG	11-1-2013	16:30:22	87731.000000	8773.100000	49771.783653	20.000000
C:\Users\cware\Desktop\Steller20November\TagTesting20Nov2013\M16.DSG	11-1-2013	16:30:22	87732.000000	8773.200000	49773.750276	20.000000
C:\Users\cware\Desktop\Steller20November\TagTesting20Nov2013\M16.DSG	11-1-2013	16:30:22	87733.000000	8773.300000	49757.670909	20.000000
C:\Users\cware\Desktop\Steller20November\TagTesting20Nov2013\M16.DSG	11-1-2013	16:30:22	87734.000000	8773.400000	49762.873187	20.000000
C:\Users\cware\Desktop\Steller20November\TagTesting20Nov2013\M16.DSG	11-1-2013	16:30:22	87735.000000	8773.500000	49767.428622	20.000000
C:\Users\cware\Desktop\Steller20November\TagTesting20Nov2013\M16.DSG	11-1-2013	16:30:22	87736.000000	8773.600000	49763.570228	20.000000
C:\Users\cware\Desktop\Steller20November\TagTesting20Nov2013\M16.DSG	11-1-2013	16:30:22	87737.000000	8773.700000	49757.870447	20.000000
C:\Users\cware\Desktop\Steller20November\TagTesting20Nov2013\M16.DSG	11-1-2013	16:30:22	87738.000000	8773.800000	49771.585398	20.000000
C:\Users\cware\Desktop\Steller20November\TagTesting20Nov2013\M16.DSG	11-1-2013	16:30:22	87739.000000	8773.900000	49768.150715	20.000000
C:\Users\cware\Desktop\Steller20November\TagTesting20Nov2013\M16.DSG	11-1-2013	16:30:22	87740.000000	8774.000000	49772.805504	20.000000
C:\Users\cware\Desktop\Steller20November\TagTesting20Nov2013\M16.DSG	11-1-2013	16:30:22	87741.000000	8774.100000	49775.344250	20.000000
C:\Users\cware\Desktop\Steller20November\TagTesting20Nov2013\M16.DSG	11-1-2013	16:30:22	87742.000000	8774.200000	49779.625883	20.000000
C:\Users\cware\Desktop\Steller20November\TagTesting20Nov2013\M16.DSG	11-1-2013	16:30:22	87743.000000	8774.300000	49786.694876	20.000000
C:\Users\cware\Desktop\Steller20November\TagTesting20Nov2013\M16.DSG	11-1-2013	16:30:22	87744.000000	8774.400000	49794.958655	20.000000
C:\Users\cware\Desktop\Steller20November\TagTesting20Nov2013\M16.DSG	11-1-2013	16:30:22	87745.000000	8774.500000	49797.124494	20.000000
C:\Users\cware\Desktop\Steller20November\TagTesting20Nov2013\M16.DSG	11-1-2013	16:30:22	87746.000000	8774.600000	49801.654479	20.000000
C:\Users\cware\Desktop\Steller20November\TagTesting20Nov2013\M16.DSG	11-1-2013	16:30:22	87747.000000	8774.700000	49810.366407	20.000000
C:\Users\cware\Desktop\Steller20November\TagTesting20Nov2013\M16.DSG	11-1-2013	16:30:22	87748.000000	8774.800000	49808.300717	20.000000
C:\Users\cware\Desktop\Steller20November\TagTesting20Nov2013\M16.DSG	11-1-2013	16:30:22	87749.000000	8774.900000	49803.471835	20.000000
C:\Users\cware\Desktop\Steller20November\TagTesting20Nov2013\M16.DSG	11-1-2013	16:30:22	87750.000000	8775.000000	49804.442899	20.000000
C:\Users\cware\Desktop\Steller20November\TagTesting20Nov2013\M16.DSG	11-1-2013	16:30:22	87751.000000	8775.100000	49801.655099	20.000000
C:\Users\cware\Desktop\Steller20November\TagTesting20Nov2013\M16.DSG	11-1-2013	16:30:22	87752.000000	8775.200000	49799.713712	20.000000
C:\Users\cware\Desktop\Steller20November\TagTesting20Nov2013\M16.DSG	11-1-2013	16:30:22	87753.000000	8775.300000	49800.336180	20.000000
C:\Users\cware\Desktop\Steller20November\TagTesting20Nov2013\M16.DSG	11-1-2013	16:30:22	87754.000000	8775.400000	49795.830964	20.000000
C:\Users\cware\Desktop\Steller20November\TagTesting20Nov2013\M16.DSG	11-1-2013	16:30:22	87755.000000	8775.500000	49790.852888	20.000000
C:\Users\cware\Desktop\Steller20November\TagTesting20Nov2013\M16.DSG	11-1-2013	16:30:22	87756.000000	8775.600000	49795.607058	20.000000
C:\Users\cware\Desktop\Steller20November\TagTesting20Nov2013\M16.DSG	11-1-2013	16:30:22	87757.000000	8775.700000	49797.673036	20.000000
C:\Users\cware\Desktop\Steller20November\TagTesting20Nov2013\M16.DSG	11-1-2013	16:30:22	87758.000000	8775.800000	49800.162345	20.000000
C:\Users\cware\Desktop\Steller20November\TagTesting20Nov2013\M16.DSG	11-1-2013	16:30:22	87759.000000	8775.900000	49798.643974	20.000000
C:\Users\cware\Desktop\Steller20November\TagTesting20Nov2013\M16.DSG	11-1-2013	16:30:22	87760.000000	8776.000000	49799.814014	20.000000
C:\Users\cware\Desktop\Steller20November\TagTesting20Nov2013\M16.DSG	11-1-2013	16:30:22	87761.000000	8776.100000	49798.370531	20.000000
C:\Users\cware\Desktop\Steller20November\TagTesting20Nov2013\M16.DSG	11-1-2013	16:30:22	87762.000000	8776.200000	49795.060185	20.000000
C:\Users\cware\Desktop\Steller20November\TagTesting20Nov2013\M16.DSG	11-1-2013	16:30:22	87763.000000	8776.300000	49808.825111	20.000000
C:\Users\cware\Desktop\Steller20November\TagTesting20Nov2013\M16.DSG	11-1-2013	16:30:22	87764.000000	8776.400000	49809.596925	20.000000
C:\Users\cware\Desktop\Steller20November\TagTesting20Nov2013\M16.DSG	11-1-2013	16:30:22	87765.000000	8776.500000	49807.878959	20.000000
C:\Users\cware\Desktop\Steller20November\TagTesting20Nov2013\M16.DSG	11-1-2013	16:30:22	87766.000000	8776.600000	49813.305615	20.000000
C:\Users\cware\Desktop\Steller20November\TagTesting20Nov2013\M16.DSG	11-1-2013	16:30:22	87767.000000	8776.700000	49819.205288	20.000000
C:\Users\cware\Desktop\Steller20November\TagTesting20Nov2013\M16.DSG	11-1-2013	16:30:22	87768.000000	8776.800000	49823.560839	20.000000
C:\Users\cware\Desktop\Steller20November\TagTesting20Nov2013\M16.DSG	11-1-2013	16:30:22	87769.000000	8776.900000	49824.084067	20.000000
C:\Users\cware\Desktop\Steller20November\TagTesting20Nov2013\M16.DSG	11-1-2013	16:30:22	87770.000000	8777.000000	49824.158788	20.000000
C:\Users\cware\Desktop\Steller20November\TagTesting20Nov2013\M16.DSG	11-1-2013	16:30:22	87771.000000	8777.100000	49831.003722	20.000000
C:\Users\cware\Desktop\Steller20November\TagTesting20Nov2013\M16.DSG	11-1-2013	16:30:22	87772.000000	8777.200000	49834.090158	20.000000
C:\Users\cware\Desktop\Steller20November\TagTesting20Nov2013\M16.DSG	11-1-2013	16:30:22	87773.000000	8777.300000	49840.437805	20.000000
C:\Users\cware\Desktop\Steller20November\TagTesting20Nov2013\M16.DSG	11-1-2013	16:30:22	87774.000000	8777.400000	49843.797972	20.000000
C:\Users\cware\Desktop\Steller20November\TagTesting20Nov2013\M16.DSG	11-1-2013	16:30:22	87775.000000	8777.500000	49844.992908	20.000000
C:\Users\cware\Desktop\Steller20November\TagTesting20Nov2013\M16.DSG	11-1-2013	16:30:22	87776.000000	8777.600000	49843.101264	20.000000
C:\Users\cware\Desktop\Steller20November\TagTesting20Nov2013\M16.DSG	11-1-2013	16:30:22	87777.000000	8777.700000	49832.696750	20.000000
C:\Users\cware\Desktop\Steller20November\TagTesting20Nov2013\M16.DSG	11-1-2013	16:30:22	87778.000000	8777.800000	49839.069030	20.000000
C:\Users\cware\Desktop\Steller20November\TagTesting20Nov2013\M16.DSG	11-1-2013	16:30:22	87779.000000	8777.900000	49829.585484	20.000000
C:\Users\cware\Desktop\Steller20November\TagTesting20Nov2013\M16.DSG	11-1-2013	16:30:22	87780.000000	8778.000000	49821.994203	20.000000
C:\Users\cware\Desktop\Steller20November\TagTesting20Nov2013\M16.DSG	11-1-2013	16:30:22	87781.000000	8778.100000	49829.909653	20.000000
C:\Users\cware\Desktop\Steller20November\TagTesting20Nov2013\M16.DSG	11-1-2013	16:30:22	87782.000000	8778.200000	49828.067651	20.000000
C:\Users\cware\Desktop\Steller20November\TagTesting20Nov2013\M16.DSG	11-1-2013	16:30:22	87783.000000	8778.300000	49825.503935	20.000000
C:\Users\cware\Desktop\Steller20November\TagTesting20Nov2013\M16.DSG	11-1-2013	16:30:22	87784.000000	8778.400000	49826.151277	20.000000
C:\Users\cware\Desktop\Steller20November\TagTesting20Nov2013\M16.DSG	11-1-2013	16:30:22	87785.000000	8778.500000	49824.110299	20.000000
C:\Users\cware\Desktop\Steller20November\TagTesting20Nov2013\M16.DSG	11-1-2013	16:30:22	87786.000000	8778.600000	49830.357906	20.000000
C:\Users\cware\Desktop\Steller20November\TagTesting20Nov2013\M16.DSG	11-1-2013	16:30:22	87787.000000	8778.700000	49827.321409	20.000000
C:\Users\cware\Desktop\Steller20November\TagTesting20Nov2013\M16.DSG	11-1-2013	16:30:22	87788.000000	8778.800000	49825.156247	20.000000
C:\Users\cware\Desktop\Steller20November\TagTesting20Nov2013\M16.DSG	11-1-2013	16:30:22	87789.000000	8778.900000	49823.264568	20.000000
C:\Users\cware\Desktop\Steller20November\TagTesting20Nov2013\M16.DSG	11-1-2013	16:30:22	87790.000000	8779.000000	49834.664689	20.000000
C:\Users\cware\Desktop\Steller20November\TagTesting20Nov2013\M16.DSG	11-1-2013	16:30:22	87791.000000	8779.100000	49838.224299	20.000000
C:\Users\cware\Desktop\Steller20November\TagTesting20Nov2013\M16.DSG	11-1-2013	16:30:22	87792.000000	8779.200000	49838.896274	20.000000
C:\Users\cware\Desktop\Steller20November\TagTesting20Nov2013\M16.DSG	11-1-2013	16:30:22	87793.000000	8779.300000	49846.338725	20.000000
C:\Users\cware\Desktop\Steller20November\TagTesting20Nov2013\M16.DSG	11-1-2013	16:30:22	87794.000000	8779.400000	49846.911511	20.000000
C:\Users\cware\Desktop\Steller20November\TagTesting20Nov2013\M16.DSG	11-1-2013	16:30:22	87795.000000	8779.500000	49857.365764	20.000000
C:\Users\cware\Desktop\Steller20November\TagTesting20Nov2013\M16.DSG	11-1-2013	16:30:22	87796.000000	8779.600000	49854.279175	20.000000
C:\Users\cware\Desktop\Steller20November\TagTesting20Nov2013\M16.DSG	11-1-2013	16:30:22	87797.000000	8779.700000	49851.541572	20.000000
C:\Users\cware\Desktop\Steller20November\TagTesting20Nov2013\M16.DSG	11-1-2013	16:30:22	87798.000000	8779.800000	49841.186971	20.000000
C:\Users\cware\Desktop\Steller20November\TagTesting20Nov2013\M16.DSG	11-1-2013	16:30:22	87799.000000	8779.900000	49841.361077	20.000000
C:\Users\cware\Desktop\Steller20November\TagTesting20Nov2013\M16.DSG	11-1-2013	16:30:22	87800.000000	8780.000000	49837.329017	20.000000
C:\Users\cware\Desktop\Steller20November\TagTesting20Nov2013\M16.DSG	11-1-2013	16:30:22	87801.000000	8780.100000	49842.381828	20.000000
C:\Users\cware\Desktop\Steller20November\TagTesting20Nov2013\M16.DSG	11-1-2013	16:30:22	87802.000000	8780.200000	49837.652723	20.000000
C:\Users\cware\Desktop\Steller20November\TagTesting20Nov2013\M16.DSG	11-1-2013	16:30:22	87803.000000	8780.300000	49833.993863	20.000000
C:\Users\cware\Desktop\Steller20November\TagTesting20Nov2013\M16.DSG	11-1-2013	16:30:22	87804.000000	8780.400000	49830.608651	20.000000
C:\Users\cware\Desktop\Steller20November\TagTesting20Nov2013\M16.DSG	11-1-2013	16:30:22	87805.000000	8780.500000	49824.809144	20.000000
C:\Users\cware\Desktop\Steller20November\TagTesting20Nov2013\M16.DSG	11-1-2013	16:30:22	87806.000000	8780.600000	49827.099644	20.000000
C:\Users\cware\Desktop\Steller20November\TagTesting20Nov2013\M16.DSG	11-1-2013	16:30:22	87807.000000	8780.700000	49824.112619	20.000000
C:\Users\cware\Desktop\Steller20November\TagTesting20Nov2013\M16.DSG	11-1-2013	16:30:22	87808.000000	8780.800000	49818.760758	20.000000
C:\Users\cware\Desktop\Steller20November\TagTesting20Nov2013\M16.DSG	11-1-2013	16:30:22	87809.000000	8780.900000	49824.337067	20.000000
C:\Users\cware\Desktop\Steller20November\TagTesting20Nov2013\M16.DSG	11-1-2013	16:30:22	87810.000000	8781.000000	49815.724453	20.000000
C:\Users\cware\Desktop\Steller20November\TagTesting20Nov2013\M16.DSG	11-1-2013	16:30:22	87811.000000	8781.100000	49819.731998	20.000000
C:\Users\cware\Desktop\Steller20November\TagTesting20Nov2013\M16.DSG	11-1-2013	16:30:22	87812.000000	8781.200000	49823.913819	20.000000
C:\Users\cware\Desktop\Steller20November\TagTesting20Nov2013\M16.DSG	11-1-2013	16:30:22	87813.000000	8781.300000	49823.615305	20.000000
C:\Users\cware\Desktop\Steller20November\TagTesting20Nov2013\M16.DSG	11-1-2013	16:30:22	87814.000000	8781.400000	49832.551201	20.000000
C:\Users\cware\Desktop\Steller20November\TagTesting20Nov2013\M16.DSG	11-1-2013	16:30:22	87815.000000	8781.500000	49836.882556	20.000000
C:\Users\cware\Desktop\Steller20November\TagTesting20Nov2013\M16.DSG	11-1-2013	16:30:22	87816.000000	8781.600000	49836.533990	20.000000
C:\Users\cware\Desktop\Steller20November\TagTesting20Nov2013\M16.DSG	11-1-2013	16:30:22	87817.000000	8781.700000	49837.330656	20.000000
C:\Users\cware\Desktop\Steller20November\TagTesting20Nov2013\M16.DSG	11-1-2013	16:30:22	87818.000000	8781.800000	49847.162533	20.000000
C:\Users\cware\Desktop\Steller20November\TagTesting20Nov2013\M16.DSG	11-1-2013	16:30:22	87819.000000	8781.900000	49842.682444	20.000000
C:\Users\cware\Desktop\Steller20November\TagTesting20Nov2013\M16.DSG	11-1-2013	16:30:22	87820.000000	8782.000000	49847.262687	20.000000
C:\Users\cware\Desktop\Steller20November\TagTesting20Nov2013\M16.DSG	11-1-2013	16:30:22	87821.000000	8782.100000	49838.152449	20.000000
C:\Users\cware\Desktop\Steller20November\TagTesting20Nov2013\M16.DSG	11-1-2013	16:30:22	87822.000000	8782.200000	49838.227437	20.000000
C:\Users\cware\Desktop\Steller20November\TagTesting20Nov2013\M16.DSG	11-1-2013	16:30:22	87823.000000	8782.300000	49829.490796	20.000000
C:\Users\cware\Desktop\Steller20November\TagTesting20Nov2013\M16.DSG	11-1-2013	16:30:22	87824.000000	8782.400000	49816.497884	20.000000
C:\Users\cware\Desktop\Steller20November\TagTesting20Nov2013\M16.DSG	11-1-2013	16:30:22	87825.000000	8782.500000	49833.050206	20.000000
C:\Users\cware\Desktop\Steller20November\TagTesting20Nov2013\M16.DSG	11-1-2013	16:30:22	87826.000000	8782.600000	49818.563840	20.000000
C:\Users\cware\Desktop\Steller20November\TagTesting20Nov2013\M16.DSG	11-1-2013	16:30:22	87827.000000	8782.700000	49819.658958	20.000000
C:\Users\cware\Desktop\Steller20November\TagTesting20Nov2013\M16.DSG	11-1-2013	16:30:22	87828.000000	8782.800000	49819.858187	20.000000
C:\Users\cware\Desktop\Steller20November\TagTesting20Nov2013\M16.DSG	11-1-2013	16:30:22	87829.000000	8782.900000	49812.515781	20.000000
C:\Users\cware\Desktop\Steller20November\TagTesting20Nov2013\M16.DSG	11-1-2013	16:30:22	87830.000000	8783.000000	49816.971050	20.000000
C:\Users\cware\Desktop\Steller20November\TagTesting20Nov2013\M16.DSG	11-1-2013	16:30:22	87831.000000	8783.100000	49811.395776	20.000000
C:\Users\cware\Desktop\Steller20November\TagTesting20Nov2013\M16.DSG	11-1-2013	16:30:22	87832.000000	8783.200000	49805.820244	20.000000
C:\Users\cware\Desktop\Steller20November\TagTesting20Nov2013\M16.DSG	11-1-2013	16:30:22	87833.000000	8783.300000	49812.217337	20.000000
C:\Users\cware\Desktop\Steller20November\TagTesting20Nov2013\M16.DSG	11-1-2013	16:30:22	87834.000000	8783.400000	49808.807230	20.000000
C:\Users\cware\Desktop\Steller20November\TagTesting20Nov2013\M16.DSG	11-1-2013	16:30:22	87835.000000	8783.500000	49818.963193	20.000000
C:\Users\cware\Desktop\Steller20November\TagTesting20Nov2013\M16.DSG	11-1-2013	16:30:22	87836.000000	8783.600000	49823.791889	20.000000
C:\Users\cware\Desktop\Steller20November\TagTesting20Nov2013\M16.DSG	11-1-2013	16:30:22	87837.000000	8783.700000	49834.096932	20.000000
C:\Users\cware\Desktop\Steller20November\TagTesting20Nov2013\M16.DSG	11-1-2013	16:30:22	87838.000000	8783.800000	49838.029751	20.000000
C:\Users\cware\Desktop\Steller20November\TagTesting20Nov2013\M16.DSG	11-1-2013	16:30:22	87839.000000	8783.900000	49844.775664	20.000000
C:\Users\cware\Desktop\Steller20November\TagTesting20Nov2013\M16.DSG	11-1-2013	16:30:22	87840.000000	8784.000000	49852.914903	20.000000
C:\Users\cware\Desktop\Steller20November\TagTesting20Nov2013\M16.DSG	11-1-2013	16:30:22	87841.000000	8784.100000	49860.730912	20.000000
C:\Users\cware\Desktop\Steller20November\TagTesting20Nov2013\M16.DSG	11-1-2013	16:30:22	87842.000000	8784.200000	49851.371645	20.000000
C:\Users\cware\Desktop\Steller20November\TagTesting20Nov2013\M16.DSG	11-1-2013	16:30:22	87843.000000	8784.300000	49850.027870	20.000000
C:\Users\cware\Desktop\Steller20November\TagTesting20Nov2013\M16.DSG	11-1-2013	16:30:22	87844.000000	8784.400000	49849.256370	20.000000
C:\Users\cware\Desktop\Steller20November\TagTesting20Nov2013\M16.DSG	11-1-2013	16:30:22	87845.000000	8784.500000	49852.791016	20.000000
C:\Users\cware\Desktop\Steller20November\TagTesting20Nov2013\M16.DSG	11-1-2013	16:30:22	87846.000000	8784.600000	49849.779362	20.000000
C:\Users\cware\Desktop\Steller20November\TagTesting20Nov2013\M16.DSG	11-1-2013	16:30:22	87847.000000	8784.700000	49850.252244	20.000000
C:\Users\cware\Desktop\Steller20November\TagTesting20Nov2013\M16.DSG	11-1-2013	16:30:22	87848.000000	8784.800000	49853.214194	20.000000
C:\Users\cware\Desktop\Steller20November\TagTesting20Nov2013\M16.DSG	11-1-2013	16:30:22	87849.000000	8784.900000	49857.769574	20.000000
C:\Users\cware\Desktop\Steller20November\TagTesting20Nov2013\M16.DSG	11-1-2013	16:30:22	87850.000000	8785.000000	49857.769556	20.000000
C:\Users\cware\Desktop\Steller20November\TagTesting20Nov2013\M16.DSG	11-1-2013	16:30:22	87851.000000	8785.100000	49852.318685	20.000000
C:\Users\cware\Desktop\Steller20November\TagTesting20Nov2013\M16.DSG	11-1-2013	16:30:22	87852.000000	8785.200000	49854.509097	20.000000
C:\Users\cware\Desktop\Steller20November\TagTesting20Nov2013\M16.DSG	11-1-2013	16:30:22	87853.000000	8785.300000	49854.309942	20.000000
C:\Users\cware\Desktop\Steller20November\TagTesting20Nov2013\M16.DSG	11-1-2013	16:30:22	87854.000000	8785.400000	49852.244187	20.000000
C:\Users\cware\Desktop\Steller20November\TagTesting20Nov2013\M16.DSG	11-1-2013	16:30:22	87855.000000	8785.500000	49854.658889	20.000000
C:\Users\cware\Desktop\Steller20November\TagTesting20Nov2013\M16.DSG	11-1-2013	16:30:22	87856.000000	8785.600000	49853.463962	20.000000
C:\Users\cware\Desktop\Steller20November\TagTesting20Nov2013\M16.DSG	11-1-2013	16:30:22	87857.000000	8785.700000	49854.011626	20.000000
C:\Users\cware\Desktop\Steller20November\TagTesting20Nov2013\M16.DSG	11-1-2013	16:30:22	87858.000000	8785.800000	49854.086653	20.000000
C:\Users\cware\Desktop\Steller20November\TagTesting20Nov2013\M16.DSG	11-1-2013	16:30:22	87859.000000	8785.900000	49851.074793	20.000000
C:\Users\cware\Desktop\Steller20November\TagTesting20Nov2013\M16.DSG	11-1-2013	16:30:22	87860.000000	8786.000000	49845.200517	20.000000
C:\Users\cware\Desktop\Steller20November\TagTesting20Nov2013\M16.DSG	11-1-2013	16:30:22	87861.000000	8786.100000	49853.066160	20.000000
C:\Users\cware\Desktop\Steller20November\TagTesting20Nov2013\M16.DSG	11-1-2013	16:30:22	87862.000000	8786.200000	49847.963636	20.000000
C:\Users\cware\Desktop\Steller20November\TagTesting20Nov2013\M16.DSG	11-1-2013	16:30:22	87863.000000	8786.300000	49846.520118	20.000000
C:\Users\cware\Desktop\Steller20November\TagTesting20Nov2013\M16.DSG	11-1-2013	16:30:22	87864.000000	8786.400000	49836.787773	20.000000
C:\Users\cware\Desktop\Steller20November\TagTesting20Nov2013\M16.DSG	11-1-2013	16:30:22	87865.000000	8786.500000	49837.883176	20.000000
C:\Users\cware\Desktop\Steller20November\TagTesting20Nov2013\M16.DSG	11-1-2013	16:30:22	87866.000000	8786.600000	49832.357304	20.000000
C:\Users\cware\Desktop\Steller20November\TagTesting20Nov2013\M16.DSG	11-1-2013	16:30:22	87867.000000	8786.700000	49831.934305	20.000000
C:\Users\cware\Desktop\Steller20November\TagTesting20Nov2013\M16.DSG	11-1-2013	16:30:22	87868.000000	8786.800000	49831.386798	20.000000
C:\Users\cware\Desktop\Steller20November\TagTesting20Nov2013\M16.DSG	11-1-2013	16:30:22	87869.000000	8786.900000	49821.380683	20.000000
C:\Users\cware\Desktop\Steller20November\TagTesting20Nov2013\M16.DSG	11-1-2013	16:30:22	87870.000000	8787.000000	49820.509522	20.000000
C:\Users\cware\Desktop\Steller20November\TagTesting20Nov2013\M16.DSG	11-1-2013	16:30:22	87871.000000	8787.100000	49798.083184	20.000000
C:\Users\cware\Desktop\Steller20November\TagTesting20Nov2013\M16.DSG	11-1-2013	16:30:22	87872.000000	8787.200000	49780.883186	20.000000
C:\Users\cware\Desktop\Steller20November\TagTesting20Nov2013\M16.DSG	11-1-2013	16:30:22	87873.000000	8787.300000	49757.784558	20.000000
C:\Users\cware\Desktop\Steller20November\TagTesting20Nov2013\M16.DSG	11-1-2013	16:30:22	87874.000000	8787.400000	49736.403390	20.000000
C:\Users\cware\Desktop\Steller20November\TagTesting20Nov2013\M16.DSG	11-1-2013	16:30:22	87875.000000	8787.500000	49712.657088	20.000000
C:\Users\cware\Desktop\Steller20November\TagTesting20Nov2013\M16.DSG	11-1-2013	16:30:22	87876.000000	8787.600000	49689.956646	20.000000
C:\Users\cware\Desktop\Steller20November\TagTesting20Nov2013\M16.DSG	11-1-2013	16:30:22	87877.000000	8787.700000	49670.467066	20.000000
C:\Users\cware\Desktop\Steller20November\TagTesting20Nov2013\M16.DSG	11-1-2013	16:30:22	87878.000000	8787.800000	49647.915930	20.000000
C:\Users\cware\Desktop\Steller20November\TagTesting20Nov2013\M16.DSG	11-1-2013	16:30:22	87879.000000	8787.900000	49624.916804	20.000000
C:\Users\cware\Desktop\Steller20November\TagTesting20Nov2013\M16.DSG	11-1-2013	16:30:22	87880.000000	8788.000000	49604.505829	20.000000
C:\Users\cware\Desktop\Steller20November\TagTesting20Nov2013\M16.DSG	11-1-2013	16:30:22	87881.000000	8788.100000	49581.232736	20.000000
C:\Users\cware\Desktop\Steller20November\TagTesting20Nov2013\M16.DSG	11-1-2013	16:30:22	87882.000000	8788.200000	49559.577860	20.000000
C:\Users\cware\Desktop\Steller20November\TagTesting20Nov2013\M16.DSG	11-1-2013	16:30:22	87883.000000	8788.300000	49543.573064	20.000000
C:\Users\cware\Desktop\Steller20November\TagTesting20Nov2013\M16.DSG	11-1-2013	16:30:22	87884.000000	8788.400000	49520.250159	20.000000
C:\Users\cware\Desktop\Steller20November\TagTesting20Nov2013\M16.DSG	11-1-2013	16:30:22	87885.000000	8788.500000	49502.353626	20.000000
C:\Users\cware\Desktop\Steller20November\TagTesting20Nov2013\M16.DSG	11-1-2013	16:30:22	87886.000000	8788.600000	49484.630840	20.000000
C:\Users\cware\Desktop\Steller20November\TagTesting20Nov2013\M16.DSG	11-1-2013	16:30:22	87887.000000	8788.700000	49483.659486	20.000000
C:\Users\cware\Desktop\Steller20November\TagTesting20Nov2013\M16.DSG	11-1-2013	16:30:22	87888.000000	8788.800000	49487.467802	20.000000
C:\Users\cware\Desktop\Steller20November\TagTesting20Nov2013\M16.DSG	11-1-2013	16:30:22	87889.000000	8788.900000	49485.202588	20.000000
C:\Users\cware\Desktop\Steller20November\TagTesting20Nov2013\M16.DSG	11-1-2013	16:30:22	87890.000000	8789.000000	49489.832404	20.000000
C:\Users\cware\Desktop\Steller20November\TagTesting20Nov2013\M16.DSG	11-1-2013	16:30:22	87891.000000	8789.100000	49488.612764	20.000000
C:\Users\cware\Desktop\Steller20November\TagTesting20Nov2013\M16.DSG	11-1-2013	16:30:22	87892.000000	8789.200000	49489.409508	20.000000
C:\Users\cware\Desktop\Steller20November\TagTesting20Nov2013\M16.DSG	11-1-2013	16:30:22	87893.000000	8789.300000	49489.857690	20.000000
C:\Users\cware\Desktop\Steller20November\TagTesting20Nov2013\M16.DSG	11-1-2013	16:30:22	87894.000000	8789.400000	49487.866497	20.000000
C:\Users\cware\Desktop\Steller20November\TagTesting20Nov2013\M16.DSG	11-1-2013	16:30:22	87895.000000	8789.500000	49487.691913	20.000000
C:\Users\cware\Desktop\Steller20November\TagTesting20Nov2013\M16.DSG	11-1-2013	16:30:22	87896.000000	8789.600000	49486.796339	20.000000
C:\Users\cware\Desktop\Steller20November\TagTesting20Nov2013\M16.DSG	11-1-2013	16:30:22	87897.000000	8789.700000	49487.766664	20.000000
C:\Users\cware\Desktop\Steller20November\TagTesting20Nov2013\M16.DSG	11-1-2013	16:30:22	87898.000000	8789.800000	49485.426763	20.000000
C:\Users\cware\Desktop\Steller20November\TagTesting20Nov2013\M16.DSG	11-1-2013	16:30:22	87899.000000	8789.900000	49487.418424	20.000000
C:\Users\cware\Desktop\Steller20November\TagTesting20Nov2013\M16.DSG	11-1-2013	16:30:22	87900.000000	8790.000000	49484.431686	20.000000
C:\Users\cware\Desktop\Steller20November\TagTesting20Nov2013\M16.DSG	11-1-2013	16:30:22	87901.000000	8790.100000	49486.074377	20.000000
C:\Users\cware\Desktop\Steller20November\TagTesting20Nov2013\M16.DSG	11-1-2013	16:30:22	87902.000000	8790.200000	49487.742693	20.000000
C:\Users\cware\Desktop\Steller20November\TagTesting20Nov2013\M16.DSG	11-1-2013	16:30:22	87903.000000	8790.300000	49488.464425	20.000000
C:\Users\cware\Desktop\Steller20November\TagTesting20Nov2013\M16.DSG	11-1-2013	16:30:22	87904.000000	8790.400000	49488.838038	20.000000
C:\Users\cware\Desktop\Steller20November\TagTesting20Nov2013\M16.DSG	11-1-2013	16:30:22	87905.000000	8790.500000	49491.352211	20.000000
C:\Users\cware\Desktop\Steller20November\TagTesting20Nov2013\M16.DSG	11-1-2013	16:30:22	87906.000000	8790.600000	49489.983325	20.000000
C:\Users\cware\Desktop\Steller20November\TagTesting20Nov2013\M16.DSG	11-1-2013	16:30:22	87907.000000	8790.700000	49490.431412	20.000000
C:\Users\cware\Desktop\Steller20November\TagTesting20Nov2013\M16.DSG	11-1-2013	16:30:22	87908.000000	8790.800000	49491.203034	20.000000
C:\Users\cware\Desktop\Steller20November\TagTesting20Nov2013\M16.DSG	11-1-2013	16:30:22	87909.000000	8790.900000	49490.580853	20.000000
C:\Users\cware\Desktop\Steller20November\TagTesting20Nov2013\M16.DSG	11-1-2013	16:30:22	87910.000000	8791.000000	49489.958517	20.000000
C:\Users\cware\Desktop\Steller20November\TagTesting20Nov2013\M16.DSG	11-1-2013	16:30:22	87911.000000	8791.100000	49488.290739	20.000000
C:\Users\cware\Desktop\Steller20November\TagTesting20Nov2013\M16.DSG	11-1-2013	16:30:22	87912.000000	8791.200000	49491.700955	20.000000
C:\Users\cware\Desktop\Steller20November\TagTesting20Nov2013\M16.DSG	11-1-2013	16:30:22	87913.000000	8791.300000	49489.311454	20.000000
C:\Users\cware\Desktop\Steller20November\TagTesting20Nov2013\M16.DSG	11-1-2013	16:30:22	87914.000000	8791.400000	49489.137125	20.000000
C:\Users\cware\Desktop\Steller20November\TagTesting20Nov2013\M16.DSG	11-1-2013	16:30:22	87915.000000	8791.500000	49489.983534	20.000000
C:\Users\cware\Desktop\Steller20November\TagTesting20Nov2013\M16.DSG	11-1-2013	16:30:22	87916.000000	8791.600000	49489.510803	20.000000
C:\Users\cware\Desktop\Steller20November\TagTesting20Nov2013\M16.DSG	11-1-2013	16:30:22	87917.000000	8791.700000	49488.689351	20.000000
C:\Users\cware\Desktop\Steller20November\TagTesting20Nov2013\M16.DSG	11-1-2013	16:30:22	87918.000000	8791.800000	49489.983759	20.000000
C:\Users\cware\Desktop\Steller20November\TagTesting20Nov2013\M16.DSG	11-1-2013	16:30:22	87919.000000	8791.900000	49490.008659	20.000000
C:\Users\cware\Desktop\Steller20November\TagTesting20Nov2013\M16.DSG	11-1-2013	16:30:22	87920.000000	8792.000000	49489.660315	20.000000
C:\Users\cware\Desktop\Steller20November\TagTesting20Nov2013\M16.DSG	11-1-2013	16:30:22	87921.000000	8792.100000	49490.581170	20.000000
C:\Users\cware\Desktop\Steller20November\TagTesting20Nov2013\M16.DSG	11-1-2013	16:30:22	87922.000000	8792.200000	49488.266698	20.000000
C:\Users\cware\Desktop\Steller20November\TagTesting20Nov2013\M16.DSG	11-1-2013	16:30:22	87923.000000	8792.300000	49487.345708	20.000000
C:\Users\cware\Desktop\Steller20November\TagTesting20Nov2013\M16.DSG	11-1-2013	16:30:22	87924.000000	8792.400000	49489.362104	20.000000
C:\Users\cware\Desktop\Steller20November\TagTesting20Nov2013\M16.DSG	11-1-2013	16:30:22	87925.000000	8792.500000	49491.428082	20.000000
C:\Users\cware\Desktop\Steller20November\TagTesting20Nov2013\M16.DSG	11-1-2013	16:30:22	87926.000000	8792.600000	49486.848473	20.000000
C:\Users\cware\Desktop\Steller20November\TagTesting20Nov2013\M16.DSG	11-1-2013	16:30:22	87927.000000	8792.700000	49496.879277	20.000000
C:\Users\cware\Desktop\Steller20November\TagTesting20Nov2013\M16.DSG	11-1-2013	16:30:22	87928.000000	8792.800000	49482.791272	20.000000
C:\Users\cware\Desktop\Steller20November\TagTesting20Nov2013\M16.DSG	11-1-2013	16:30:22	87929.000000	8792.900000	49481.745775	20.000000
C:\Users\cware\Desktop\Steller20November\TagTesting20Nov2013\M16.DSG	11-1-2013	16:30:22	87930.000000	8793.000000	49499.592557	20.000000
C:\Users\cware\Desktop\Steller20November\TagTesting20Nov2013\M16.DSG	11-1-2013	16:30:22	87931.000000	8793.100000	49516.244824	20.000000
C:\Users\cware\Desktop\Steller20November\TagTesting20Nov2013\M16.DSG	11-1-2013	16:30:22	87932.000000	8793.200000	49532.374233	20.000000
C:\Users\cware\Desktop\Steller20November\TagTesting20Nov2013\M16.DSG	11-1-2013	16:30:22	87933.000000	8793.300000	49551.639930	20.000000
C:\Users\cware\Desktop\Steller20November\TagTesting20Nov2013\M16.DSG	11-1-2013	16:30:22	87934.000000	8793.400000	49576.356609	20.000000
C:\Users\cware\Desktop\Steller20November\TagTesting20Nov2013\M16.DSG	11-1-2013	16:30:22	87935.000000	8793.500000	49602.542303	20.000000
C:\Users\cware\Desktop\Steller20November\TagTesting20Nov2013\M16.DSG	11-1-2013	16:30:22	87936.000000	8793.600000	49623.201681	20.000000
C:\Users\cware\Desktop\Steller20November\TagTesting20Nov2013\M16.DSG	11-1-2013	16:30:22	87937.000000	8793.700000	49638.634236	20.000000
C:\Users\cware\Desktop\Steller20November\TagTesting20Nov2013\M16.DSG	11-1-2013	16:30:22	87938.000000	8793.800000	49649.138169	20.000000
C:\Users\cware\Desktop\Steller20November\TagTesting20Nov2013\M16.DSG	11-1-2013	16:30:22	87939.000000	8793.900000	49657.675831	20.000000
C:\Users\cware\Desktop\Steller20November\TagTesting20Nov2013\M16.DSG	11-1-2013	16:30:22	87940.000000	8794.000000	49647.594998	20.000000
C:\Users\cware\Desktop\Steller20November\TagTesting20Nov2013\M16.DSG	11-1-2013	16:30:22	87941.000000	8794.100000	49624.122728	20.000000
C:\Users\cware\Desktop\Steller20November\TagTesting20Nov2013\M16.DSG	11-1-2013	16:30:22	87942.000000	8794.200000	49633.008665	20.000000
C:\Users\cware\Desktop\Steller20November\TagTesting20Nov2013\M16.DSG	11-1-2013	16:30:22	87943.000000	8794.300000	49645.603663	20.000000
C:\Users\cware\Desktop\Steller20November\TagTesting20Nov2013\M16.DSG	11-1-2013	16:30:22	87944.000000	8794.400000	49660.239557	20.000000
C:\Users\cware\Desktop\Steller20November\TagTesting20Nov2013\M16.DSG	11-1-2013	16:30:22	87945.000000	8794.500000	49669.822460	20.000000
C:\Users\cware\Desktop\Steller20November\TagTesting20Nov2013\M16.DSG	11-1-2013	16:30:22	87946.000000	8794.600000	49671.514972	20.000000
C:\Users\cware\Desktop\Steller20November\TagTesting20Nov2013\M16.DSG	11-1-2013	16:30:22	87947.000000	8794.700000	49660.712234	20.000000
C:\Users\cware\Desktop\Steller20November\TagTesting20Nov2013\M16.DSG	11-1-2013	16:30:22	87948.000000	8794.800000	49685.354540	20.000000
C:\Users\cware\Desktop\Steller20November\TagTesting20Nov2013\M16.DSG	11-1-2013	16:30:22	87949.000000	8794.900000	49687.370749	20.000000
C:\Users\cware\Desktop\Steller20November\TagTesting20Nov2013\M16.DSG	11-1-2013	16:30:22	87950.000000	8795.000000	49693.941518	20.000000
C:\Users\cware\Desktop\Steller20November\TagTesting20Nov2013\M16.DSG	11-1-2013	16:30:22	87951.000000	8795.100000	49703.151487	20.000000
C:\Users\cware\Desktop\Steller20November\TagTesting20Nov2013\M16.DSG	11-1-2013	16:30:22	87952.000000	8795.200000	49694.290141	20.000000
C:\Users\cware\Desktop\Steller20November\TagTesting20Nov2013\M16.DSG	11-1-2013	16:30:22	87953.000000	8795.300000	49697.575662	20.000000
C:\Users\cware\Desktop\Steller20November\TagTesting20Nov2013\M16.DSG	11-1-2013	16:30:22	87954.000000	8795.400000	49715.870321	20.000000
C:\Users\cware\Desktop\Steller20November\TagTesting20Nov2013\M16.DSG	11-1-2013	16:30:22	87955.000000	8795.500000	49718.757721	20.000000
C:\Users\cware\Desktop\Steller20November\TagTesting20Nov2013\M16.DSG	11-1-2013	16:30:22	87956.000000	8795.600000	49721.371433	20.000000
C:\Users\cware\Desktop\Steller20November\TagTesting20Nov2013\M16.DSG	11-1-2013	16:30:22	87957.000000	8795.700000	49725.752113	20.000000
C:\Users\cware\Desktop\Steller20November\TagTesting20Nov2013\M16.DSG	11-1-2013	16:30:22	87958.000000	8795.800000	49726.075265	20.000000
C:\Users\cware\Desktop\Steller20November\TagTesting20Nov2013\M16.DSG	11-1-2013	16:30:22	87959.000000	8795.900000	49728.415345	20.000000
C:\Users\cware\Desktop\Steller20November\TagTesting20Nov2013\M16.DSG	11-1-2013	16:30:22	87960.000000	8796.000000	49742.005544	20.000000
C:\Users\cware\Desktop\Steller20November\TagTesting20Nov2013\M16.DSG	11-1-2013	16:30:22	87961.000000	8796.100000	49745.316245	20.000000
C:\Users\cware\Desktop\Steller20November\TagTesting20Nov2013\M16.DSG	11-1-2013	16:30:22	87962.000000	8796.200000	49731.128111	20.000000
C:\Users\cware\Desktop\Steller20November\TagTesting20Nov2013\M16.DSG	11-1-2013	16:30:22	87963.000000	8796.300000	49736.429864	20.000000
C:\Users\cware\Desktop\Steller20November\TagTesting20Nov2013\M16.DSG	11-1-2013	16:30:22	87964.000000	8796.400000	49731.825004	20.000000
C:\Users\cware\Desktop\Steller20November\TagTesting20Nov2013\M16.DSG	11-1-2013	16:30:22	87965.000000	8796.500000	49739.416654	20.000000
C:\Users\cware\Desktop\Steller20November\TagTesting20Nov2013\M16.DSG	11-1-2013	16:30:22	87966.000000	8796.600000	49737.674115	20.000000
C:\Users\cware\Desktop\Steller20November\TagTesting20Nov2013\M16.DSG	11-1-2013	16:30:22	87967.000000	8796.700000	49738.868759	20.000000
C:\Users\cware\Desktop\Steller20November\TagTesting20Nov2013\M16.DSG	11-1-2013	16:30:22	87968.000000	8796.800000	49740.138032	20.000000
C:\Users\cware\Desktop\Steller20November\TagTesting20Nov2013\M16.DSG	11-1-2013	16:30:22	87969.000000	8796.900000	49733.118605	20.000000
C:\Users\cware\Desktop\Steller20November\TagTesting20Nov2013\M16.DSG	11-1-2013	16:30:22	87970.000000	8797.000000	49736.329131	20.000000
C:\Users\cware\Desktop\Steller20November\TagTesting20Nov2013\M16.DSG	11-1-2013	16:30:22	87971.000000	8797.100000	49731.002570	20.000000
C:\Users\cware\Desktop\Steller20November\TagTesting20Nov2013\M16.DSG	11-1-2013	16:30:22	87972.000000	8797.200000	49728.189904	20.000000
C:\Users\cware\Desktop\Steller20November\TagTesting20Nov2013\M16.DSG	11-1-2013	16:30:22	87973.000000	8797.300000	49725.302434	20.000000
C:\Users\cware\Desktop\Steller20November\TagTesting20Nov2013\M16.DSG	11-1-2013	16:30:22	87974.000000	8797.400000	49715.793922	20.000000
C:\Users\cware\Desktop\Steller20November\TagTesting20Nov2013\M16.DSG	11-1-2013	16:30:22	87975.000000	8797.500000	49707.156586	20.000000
C:\Users\cware\Desktop\Steller20November\TagTesting20Nov2013\M16.DSG	11-1-2013	16:30:22	87976.000000	8797.600000	49702.377358	20.000000
C:\Users\cware\Desktop\Steller20November\TagTesting20Nov2013\M16.DSG	11-1-2013	16:30:22	87977.000000	8797.700000	49693.466366	20.000000
C:\Users\cware\Desktop\Steller20November\TagTesting20Nov2013\M16.DSG	11-1-2013	16:30:22	87978.000000	8797.800000	49700.286350	20.000000
C:\Users\cware\Desktop\Steller20November\TagTesting20Nov2013\M16.DSG	11-1-2013	16:30:22	87979.000000	8797.900000	49694.785233	20.000000
C:\Users\cware\Desktop\Steller20November\TagTesting20Nov2013\M16.DSG	11-1-2013	16:30:22	87980.000000	8798.000000	49676.117053	20.000000
C:\Users\cware\Desktop\Steller20November\TagTesting20Nov2013\M16.DSG	11-1-2013	16:30:22	87981.000000	8798.100000	49662.526427	20.000000
C:\Users\cware\Desktop\Steller20November\TagTesting20Nov2013\M16.DSG	11-1-2013	16:30:22	87982.000000	8798.200000	49644.157052	20.000000
C:\Users\cware\Desktop\Steller20November\TagTesting20Nov2013\M16.DSG	11-1-2013	16:30:22	87983.000000	8798.300000	49627.977449	20.000000
C:\Users\cware\Desktop\Steller20November\TagTesting20Nov2013\M16.DSG	11-1-2013	16:30:22	87984.000000	8798.400000	49609.856889	20.000000
C:\Users\cware\Desktop\Steller20November\TagTesting20Nov2013\M16.DSG	11-1-2013	16:30:22	87985.000000	8798.500000	49592.358509	20.000000
C:\Users\cware\Desktop\Steller20November\TagTesting20Nov2013\M16.DSG	11-1-2013	16:30:22	87986.000000	8798.600000	49578.245220	20.000000
C:\Users\cware\Desktop\Steller20November\TagTesting20Nov2013\M16.DSG	11-1-2013	16:30:22	87987.000000	8798.700000	49559.875319	20.000000
C:\Users\cware\Desktop\Steller20November\TagTesting20Nov2013\M16.DSG	11-1-2013	16:30:22	87988.000000	8798.800000	49542.003651	20.000000
C:\Users\cware\Desktop\Steller20November\TagTesting20Nov2013\M16.DSG	11-1-2013	16:30:22	87989.000000	8798.900000	49522.862042	20.000000
C:\Users\cware\Desktop\Steller20November\TagTesting20Nov2013\M16.DSG	11-1-2013	16:30:22	87990.000000	8799.000000	49513.179722	20.000000
C:\Users\cware\Desktop\Steller20November\TagTesting20Nov2013\M16.DSG	11-1-2013	16:30:22	87991.000000	8799.100000	49492.245927	20.000000
C:\Users\cware\Desktop\Steller20November\TagTesting20Nov2013\M16.DSG	11-1-2013	16:30:22	87992.000000	8799.200000	49480.521601	20.000000
C:\Users\cware\Desktop\Steller20November\TagTesting20Nov2013\M16.DSG	11-1-2013	16:30:22	87993.000000	8799.300000	49484.952019	20.000000
C:\Users\cware\Desktop\Steller20November\TagTesting20Nov2013\M16.DSG	11-1-2013	16:30:22	87994.000000	8799.400000	49489.780491	20.000000
C:\Users\cware\Desktop\Steller20November\TagTesting20Nov2013\M16.DSG	11-1-2013	16:30:22	87995.000000	8799.500000	49489.108281	20.000000
C:\Users\cware\Desktop\Steller20November\TagTesting20Nov2013\M16.DSG	11-1-2013	16:30:22	87996.000000	8799.600000	49488.037918	20.000000
C:\Users\cware\Desktop\Steller20November\TagTesting20Nov2013\M16.DSG	11-1-2013	16:30:22	87997.000000	8799.700000	49487.141502	20.000000
C:\Users\cware\Desktop\Steller20November\TagTesting20Nov2013\M16.DSG	11-1-2013	16:30:22	87998.000000	8799.800000	49487.664171	20.000000
C:\Users\cware\Desktop\Steller20November\TagTesting20Nov2013\M16.DSG	11-1-2013	16:30:22	87999.000000	8799.900000	49488.137474	20.000000
C:\Users\cware\Desktop\Steller20November\TagTesting20Nov2013\M16.DSG	11-1-2013	16:30:22	88000.000000	8800.000000	49487.265970	20.000000
C:\Users\cware\Desktop\Steller20November\TagTesting20Nov2013\M16.DSG	11-1-2013	16:30:22	88001.000000	8800.100000	49488.709438	20.000000
C:\Users\cware\Desktop\Steller20November\TagTesting20Nov2013\M16.DSG	11-1-2013	16:30:22	88002.000000	8800.200000	49488.161909	20.000000
C:\Users\cware\Desktop\Steller20November\TagTesting20Nov2013\M16.DSG	11-1-2013	16:30:22	88003.000000	8800.300000	49487.315570	20.000000
C:\Users\cware\Desktop\Steller20November\TagTesting20Nov2013\M16.DSG	11-1-2013	16:30:22	88004.000000	8800.400000	49489.282036	20.000000
C:\Users\cware\Desktop\Steller20November\TagTesting20Nov2013\M16.DSG	11-1-2013	16:30:22	88005.000000	8800.500000	49488.311134	20.000000
C:\Users\cware\Desktop\Steller20November\TagTesting20Nov2013\M16.DSG	11-1-2013	16:30:22	88006.000000	8800.600000	49490.800177	20.000000
C:\Users\cware\Desktop\Steller20November\TagTesting20Nov2013\M16.DSG	11-1-2013	16:30:22	88007.000000	8800.700000	49489.953973	20.000000
C:\Users\cware\Desktop\Steller20November\TagTesting20Nov2013\M16.DSG	11-1-2013	16:30:22	88008.000000	8800.800000	49489.729888	20.000000
C:\Users\cware\Desktop\Steller20November\TagTesting20Nov2013\M16.DSG	11-1-2013	16:30:22	88009.000000	8800.900000	49487.987238	20.000000
C:\Users\cware\Desktop\Steller20November\TagTesting20Nov2013\M16.DSG	11-1-2013	16:30:22	88010.000000	8801.000000	49488.360733	20.000000
C:\Users\cware\Desktop\Steller20November\TagTesting20Nov2013\M16.DSG	11-1-2013	16:30:22	88011.000000	8801.100000	49491.073800	20.000000
C:\Users\cware\Desktop\Steller20November\TagTesting20Nov2013\M16.DSG	11-1-2013	16:30:22	88012.000000	8801.200000	49491.049005	20.000000
C:\Users\cware\Desktop\Steller20November\TagTesting20Nov2013\M16.DSG	11-1-2013	16:30:22	88013.000000	8801.300000	49489.331436	20.000000
C:\Users\cware\Desktop\Steller20November\TagTesting20Nov2013\M16.DSG	11-1-2013	16:30:22	88014.000000	8801.400000	49489.082556	20.000000
C:\Users\cware\Desktop\Steller20November\TagTesting20Nov2013\M16.DSG	11-1-2013	16:30:22	88015.000000	8801.500000	49490.302291	20.000000
C:\Users\cware\Desktop\Steller20November\TagTesting20Nov2013\M16.DSG	11-1-2013	16:30:22	88016.000000	8801.600000	49490.377515	20.000000
C:\Users\cware\Desktop\Steller20November\TagTesting20Nov2013\M16.DSG	11-1-2013	16:30:22	88017.000000	8801.700000	49490.850336	20.000000
C:\Users\cware\Desktop\Steller20November\TagTesting20Nov2013\M16.DSG	11-1-2013	16:30:22	88018.000000	8801.800000	49480.943499	20.000000
C:\Users\cware\Desktop\Steller20November\TagTesting20Nov2013\M16.DSG	11-1-2013	16:30:22	88019.000000	8801.900000	49476.015008	20.000000
C:\Users\cware\Desktop\Steller20November\TagTesting20Nov2013\M16.DSG	11-1-2013	16:30:22	88020.000000	8802.000000	49494.483903	20.000000
C:\Users\cware\Desktop\Steller20November\TagTesting20Nov2013\M16.DSG	11-1-2013	16:30:22	88021.000000	8802.100000	49516.413065	20.000000
C:\Users\cware\Desktop\Steller20November\TagTesting20Nov2013\M16.DSG	11-1-2013	16:30:22	88022.000000	8802.200000	49538.914595	20.000000
C:\Users\cware\Desktop\Steller20November\TagTesting20Nov2013\M16.DSG	11-1-2013	16:30:22	88023.000000	8802.300000	49561.117324	20.000000
C:\Users\cware\Desktop\Steller20November\TagTesting20Nov2013\M16.DSG	11-1-2013	16:30:22	88024.000000	8802.400000	49586.207239	20.000000
C:\Users\cware\Desktop\Steller20November\TagTesting20Nov2013\M16.DSG	11-1-2013	16:30:22	88025.000000	8802.500000	49610.077759	20.000000
C:\Users\cware\Desktop\Steller20November\TagTesting20Nov2013\M16.DSG	11-1-2013	16:30:22	88026.000000	8802.600000	49625.983141	20.000000
C:\Users\cware\Desktop\Steller20November\TagTesting20Nov2013\M16.DSG	11-1-2013	16:30:22	88027.000000	8802.700000	49643.655653	20.000000
C:\Users\cware\Desktop\Steller20November\TagTesting20Nov2013\M16.DSG	11-1-2013	16:30:22	88028.000000	8802.800000	49659.013302	20.000000
C:\Users\cware\Desktop\Steller20November\TagTesting20Nov2013\M16.DSG	11-1-2013	16:30:22	88029.000000	8802.900000	49670.513132	20.000000
C:\Users\cware\Desktop\Steller20November\TagTesting20Nov2013\M16.DSG	11-1-2013	16:30:22	88030.000000	8803.000000	49659.088058	20.000000
C:\Users\cware\Desktop\Steller20November\TagTesting20Nov2013\M16.DSG	11-1-2013	16:30:22	88031.000000	8803.100000	49638.279014	20.000000
C:\Users\cware\Desktop\Steller20November\TagTesting20Nov2013\M16.DSG	11-1-2013	16:30:22	88032.000000	8803.200000	49656.548798	20.000000
[truncated: 3,377 more rows]
