# Supplementary material for: Averaged Propulsive Body Acceleration (APBA) Can Be Calculated from Biologging Tags That Incorporate Gyroscopes and Accelerometers to Estimate Swimming Speed, Hydrodynamic Drag and Energy Expenditure for Steller Sea Lions
Source: PLoS One. 2016 Jun 10;11(6):e0157326. doi: 10.1371/journal.pone.0157326 (PMC4902303; doi:10.1371/journal.pone.0157326)
Supplement: S2 Data — Each file contains a 50Hz time series. Provided are calibrated accelerometer and gyro measurements, together with the estimated gravity vector, and the estimated dynamic accelerations by the different methods. The small files with the suffix.txt are configuration files used in C++ processing. (ZIP) [file pone.0157326.s002.zip › BoniNov_20/Mb17_INER_20_11_13.csv]

FileName	FileDate	FileTime	Sample	Time from Start (s)	AccelIntX	AccelIntY	AccelIntZ	MagX	MagY	MagZ	GyroX	GyroY	GyroZ
C:\Users\cware\Desktop\Steller20November\TagTesting20Nov2013\M17.DSG	11-1-2013	16:43:43	365603.000000	7312.060000	1.003906	-0.152344	-0.390625	-0.238532	0.192661	0.383486	-30.471802	-9.567261	1.632690
C:\Users\cware\Desktop\Steller20November\TagTesting20Nov2013\M17.DSG	11-1-2013	16:43:43	365604.000000	7312.080000	1.000000	-0.144531	-0.382813	-0.238532	0.188991	0.385321	-32.180786	-10.711670	2.426147
C:\Users\cware\Desktop\Steller20November\TagTesting20Nov2013\M17.DSG	11-1-2013	16:43:43	365605.000000	7312.100000	0.980469	-0.195313	-0.367188	-0.238532	0.184404	0.388991	-32.104492	-10.803223	2.990723
C:\Users\cware\Desktop\Steller20November\TagTesting20Nov2013\M17.DSG	11-1-2013	16:43:43	365606.000000	7312.120000	0.992188	-0.148438	-0.394531	-0.237615	0.178899	0.390826	-30.319214	-9.948730	3.204346
C:\Users\cware\Desktop\Steller20November\TagTesting20Nov2013\M17.DSG	11-1-2013	16:43:43	365607.000000	7312.140000	0.988281	-0.140625	-0.417969	-0.237615	0.177064	0.393578	-27.374268	-10.040283	3.631592
C:\Users\cware\Desktop\Steller20November\TagTesting20Nov2013\M17.DSG	11-1-2013	16:43:43	365608.000000	7312.160000	0.976563	-0.113281	-0.390625	-0.235780	0.174312	0.394495	-21.148682	-8.880615	5.035400
C:\Users\cware\Desktop\Steller20November\TagTesting20Nov2013\M17.DSG	11-1-2013	16:43:43	365609.000000	7312.180000	0.988281	-0.082031	-0.414063	-0.234862	0.168807	0.395413	-14.129639	-7.461548	6.744385
C:\Users\cware\Desktop\Steller20November\TagTesting20Nov2013\M17.DSG	11-1-2013	16:43:43	365610.000000	7312.200000	1.011719	-0.058594	-0.437500	-0.235780	0.168807	0.396330	-3.738403	-5.706787	8.270264
C:\Users\cware\Desktop\Steller20November\TagTesting20Nov2013\M17.DSG	11-1-2013	16:43:43	365611.000000	7312.220000	1.003906	-0.042969	-0.425781	-0.235780	0.166972	0.396330	5.050659	-5.981445	8.483887
C:\Users\cware\Desktop\Steller20November\TagTesting20Nov2013\M17.DSG	11-1-2013	16:43:43	365612.000000	7312.240000	1.007813	-0.042969	-0.433594	-0.235780	0.167890	0.397248	13.397217	-5.020142	8.255005
C:\Users\cware\Desktop\Steller20November\TagTesting20Nov2013\M17.DSG	11-1-2013	16:43:43	365613.000000	7312.260000	1.027344	-0.054688	-0.429688	-0.236697	0.166972	0.396330	17.211914	-2.929688	7.186890
C:\Users\cware\Desktop\Steller20November\TagTesting20Nov2013\M17.DSG	11-1-2013	16:43:43	365614.000000	7312.280000	1.027344	-0.074219	-0.429688	-0.236697	0.167890	0.396330	18.722534	-2.182007	6.591797
C:\Users\cware\Desktop\Steller20November\TagTesting20Nov2013\M17.DSG	11-1-2013	16:43:43	365615.000000	7312.300000	1.011719	-0.097656	-0.433594	-0.236697	0.169725	0.394495	19.821167	0.030518	6.164551
C:\Users\cware\Desktop\Steller20November\TagTesting20Nov2013\M17.DSG	11-1-2013	16:43:43	365616.000000	7312.320000	1.027344	-0.109375	-0.425781	-0.236697	0.170642	0.395413	19.699097	0.701904	5.401611
C:\Users\cware\Desktop\Steller20November\TagTesting20Nov2013\M17.DSG	11-1-2013	16:43:43	365617.000000	7312.340000	1.031250	-0.121094	-0.414063	-0.237615	0.171560	0.392661	18.005371	0.823975	4.226685
C:\Users\cware\Desktop\Steller20November\TagTesting20Nov2013\M17.DSG	11-1-2013	16:43:43	365618.000000	7312.360000	1.046875	-0.136719	-0.386719	-0.238532	0.172477	0.391743	14.602661	-1.083374	2.319336
C:\Users\cware\Desktop\Steller20November\TagTesting20Nov2013\M17.DSG	11-1-2013	16:43:43	365619.000000	7312.380000	1.050781	-0.148438	-0.375000	-0.238532	0.174312	0.390826	11.535645	-3.280640	1.159668
C:\Users\cware\Desktop\Steller20November\TagTesting20Nov2013\M17.DSG	11-1-2013	16:43:43	365620.000000	7312.400000	1.046875	-0.152344	-0.367188	-0.238532	0.174312	0.391743	9.399414	-7.308960	0.961304
C:\Users\cware\Desktop\Steller20November\TagTesting20Nov2013\M17.DSG	11-1-2013	16:43:43	365621.000000	7312.420000	1.039063	-0.160156	-0.382813	-0.237615	0.176147	0.391743	7.843018	-9.094238	1.480103
C:\Users\cware\Desktop\Steller20November\TagTesting20Nov2013\M17.DSG	11-1-2013	16:43:43	365622.000000	7312.440000	1.019531	-0.156250	-0.394531	-0.236697	0.175229	0.391743	6.347656	-7.476807	3.036499
C:\Users\cware\Desktop\Steller20November\TagTesting20Nov2013\M17.DSG	11-1-2013	16:43:43	365623.000000	7312.460000	1.007813	-0.144531	-0.406250	-0.237615	0.176147	0.392661	5.554199	-5.279541	4.135132
C:\Users\cware\Desktop\Steller20November\TagTesting20Nov2013\M17.DSG	11-1-2013	16:43:43	365624.000000	7312.480000	1.015625	-0.144531	-0.410156	-0.235780	0.174312	0.393578	5.920410	-4.135132	5.264282
C:\Users\cware\Desktop\Steller20November\TagTesting20Nov2013\M17.DSG	11-1-2013	16:43:43	365625.000000	7312.500000	1.019531	-0.140625	-0.425781	-0.236697	0.175229	0.393578	7.980347	-5.096436	4.989624
C:\Users\cware\Desktop\Steller20November\TagTesting20Nov2013\M17.DSG	11-1-2013	16:43:43	365626.000000	7312.520000	1.019531	-0.125000	-0.437500	-0.237615	0.174312	0.392661	10.650635	-4.409790	4.577637
C:\Users\cware\Desktop\Steller20November\TagTesting20Nov2013\M17.DSG	11-1-2013	16:43:43	365627.000000	7312.540000	1.019531	-0.097656	-0.441406	-0.235780	0.175229	0.392661	12.298584	-4.394531	4.257202
C:\Users\cware\Desktop\Steller20November\TagTesting20Nov2013\M17.DSG	11-1-2013	16:43:43	365628.000000	7312.560000	1.011719	-0.085938	-0.433594	-0.236697	0.176147	0.392661	12.771606	-4.699707	4.165649
C:\Users\cware\Desktop\Steller20November\TagTesting20Nov2013\M17.DSG	11-1-2013	16:43:43	365629.000000	7312.580000	1.003906	-0.085938	-0.429688	-0.236697	0.176147	0.392661	12.802124	-3.875732	4.165649
C:\Users\cware\Desktop\Steller20November\TagTesting20Nov2013\M17.DSG	11-1-2013	16:43:43	365630.000000	7312.600000	1.007813	-0.074219	-0.417969	-0.236697	0.177064	0.392661	13.458252	-3.402710	4.394531
C:\Users\cware\Desktop\Steller20November\TagTesting20Nov2013\M17.DSG	11-1-2013	16:43:43	365631.000000	7312.620000	1.011719	-0.078125	-0.410156	-0.237615	0.177982	0.392661	15.136719	-4.257202	4.364014
C:\Users\cware\Desktop\Steller20November\TagTesting20Nov2013\M17.DSG	11-1-2013	16:43:43	365632.000000	7312.640000	1.015625	-0.078125	-0.402344	-0.236697	0.177982	0.391743	17.272949	-6.072998	3.524780
C:\Users\cware\Desktop\Steller20November\TagTesting20Nov2013\M17.DSG	11-1-2013	16:43:43	365633.000000	7312.660000	1.011719	-0.093750	-0.414063	-0.236697	0.179817	0.390826	18.707275	-7.125854	3.692627
C:\Users\cware\Desktop\Steller20November\TagTesting20Nov2013\M17.DSG	11-1-2013	16:43:43	365634.000000	7312.680000	1.000000	-0.105469	-0.421875	-0.235780	0.181651	0.390826	19.027710	-7.019043	5.615234
C:\Users\cware\Desktop\Steller20November\TagTesting20Nov2013\M17.DSG	11-1-2013	16:43:43	365635.000000	7312.700000	1.000000	-0.121094	-0.421875	-0.235780	0.181651	0.391743	18.692017	-7.339478	7.598877
C:\Users\cware\Desktop\Steller20November\TagTesting20Nov2013\M17.DSG	11-1-2013	16:43:43	365636.000000	7312.720000	1.000000	-0.125000	-0.417969	-0.235780	0.183486	0.390826	18.356323	-7.217407	9.445190
C:\Users\cware\Desktop\Steller20November\TagTesting20Nov2013\M17.DSG	11-1-2013	16:43:43	365637.000000	7312.740000	0.996094	-0.128906	-0.425781	-0.235780	0.182569	0.392661	18.814087	-5.554199	10.833740
C:\Users\cware\Desktop\Steller20November\TagTesting20Nov2013\M17.DSG	11-1-2013	16:43:43	365638.000000	7312.760000	1.000000	-0.136719	-0.406250	-0.236697	0.183486	0.390826	19.790649	-3.540039	12.619019
C:\Users\cware\Desktop\Steller20November\TagTesting20Nov2013\M17.DSG	11-1-2013	16:43:43	365639.000000	7312.780000	1.015625	-0.128906	-0.394531	-0.236697	0.183486	0.389908	19.180298	-3.128052	15.121460
C:\Users\cware\Desktop\Steller20November\TagTesting20Nov2013\M17.DSG	11-1-2013	16:43:43	365640.000000	7312.800000	1.015625	-0.132813	-0.402344	-0.237615	0.181651	0.389908	16.906738	-3.234863	18.569946
C:\Users\cware\Desktop\Steller20November\TagTesting20Nov2013\M17.DSG	11-1-2013	16:43:43	365641.000000	7312.820000	1.015625	-0.140625	-0.410156	-0.238532	0.180734	0.389908	14.358521	-4.165649	20.294189
C:\Users\cware\Desktop\Steller20November\TagTesting20Nov2013\M17.DSG	11-1-2013	16:43:43	365642.000000	7312.840000	1.019531	-0.128906	-0.406250	-0.239450	0.177982	0.388073	12.786865	-5.798340	20.614624
C:\Users\cware\Desktop\Steller20November\TagTesting20Nov2013\M17.DSG	11-1-2013	16:43:43	365643.000000	7312.860000	1.007813	-0.109375	-0.425781	-0.237615	0.176147	0.388991	12.863159	-4.638672	19.729614
C:\Users\cware\Desktop\Steller20November\TagTesting20Nov2013\M17.DSG	11-1-2013	16:43:43	365644.000000	7312.880000	1.003906	-0.085938	-0.421875	-0.239450	0.175229	0.388991	14.450073	-3.662109	17.898560
C:\Users\cware\Desktop\Steller20November\TagTesting20Nov2013\M17.DSG	11-1-2013	16:43:43	365645.000000	7312.900000	0.996094	-0.066406	-0.417969	-0.240367	0.175229	0.388073	15.289307	-2.029419	17.425537
C:\Users\cware\Desktop\Steller20November\TagTesting20Nov2013\M17.DSG	11-1-2013	16:43:43	365646.000000	7312.920000	1.007813	-0.058594	-0.414063	-0.241284	0.170642	0.386239	14.495850	-1.953125	18.615723
C:\Users\cware\Desktop\Steller20November\TagTesting20Nov2013\M17.DSG	11-1-2013	16:43:43	365647.000000	7312.940000	1.003906	-0.050781	-0.425781	-0.242202	0.171560	0.386239	13.076782	-1.358032	18.814087
C:\Users\cware\Desktop\Steller20November\TagTesting20Nov2013\M17.DSG	11-1-2013	16:43:43	365648.000000	7312.960000	1.007813	-0.058594	-0.425781	-0.242202	0.167890	0.385321	12.191772	-1.922607	17.776489
C:\Users\cware\Desktop\Steller20November\TagTesting20Nov2013\M17.DSG	11-1-2013	16:43:43	365649.000000	7312.980000	1.015625	-0.070313	-0.417969	-0.243119	0.166972	0.385321	11.566162	-3.479004	16.906738
C:\Users\cware\Desktop\Steller20November\TagTesting20Nov2013\M17.DSG	11-1-2013	16:43:43	365650.000000	7313.000000	1.015625	-0.078125	-0.410156	-0.244037	0.165138	0.385321	10.650635	-4.013062	17.135620
C:\Users\cware\Desktop\Steller20November\TagTesting20Nov2013\M17.DSG	11-1-2013	16:43:43	365651.000000	7313.020000	1.003906	-0.074219	-0.406250	-0.244037	0.162385	0.383486	9.963989	-3.112793	17.883301
C:\Users\cware\Desktop\Steller20November\TagTesting20Nov2013\M17.DSG	11-1-2013	16:43:43	365652.000000	7313.040000	1.000000	-0.070313	-0.410156	-0.244954	0.161468	0.384404	9.338379	-0.137329	19.378662
C:\Users\cware\Desktop\Steller20November\TagTesting20Nov2013\M17.DSG	11-1-2013	16:43:43	365653.000000	7313.060000	1.000000	-0.050781	-0.421875	-0.245872	0.157798	0.383486	8.331299	1.037598	20.324707
C:\Users\cware\Desktop\Steller20November\TagTesting20Nov2013\M17.DSG	11-1-2013	16:43:43	365654.000000	7313.080000	1.015625	-0.035156	-0.417969	-0.245872	0.155963	0.382569	6.546021	0.396729	20.065308
C:\Users\cware\Desktop\Steller20November\TagTesting20Nov2013\M17.DSG	11-1-2013	16:43:43	365655.000000	7313.100000	1.031250	-0.023438	-0.421875	-0.246789	0.152294	0.381651	5.096436	-1.663208	18.722534
C:\Users\cware\Desktop\Steller20November\TagTesting20Nov2013\M17.DSG	11-1-2013	16:43:43	365656.000000	7313.120000	1.027344	-0.019531	-0.429688	-0.247706	0.151376	0.381651	4.287720	-2.716064	17.166138
C:\Users\cware\Desktop\Steller20November\TagTesting20Nov2013\M17.DSG	11-1-2013	16:43:43	365657.000000	7313.140000	1.019531	-0.011719	-0.449219	-0.248624	0.146789	0.382569	4.241943	-4.577637	16.708374
C:\Users\cware\Desktop\Steller20November\TagTesting20Nov2013\M17.DSG	11-1-2013	16:43:43	365658.000000	7313.160000	1.031250	-0.003906	-0.457031	-0.247706	0.144954	0.381651	4.150391	-9.170532	17.730713
C:\Users\cware\Desktop\Steller20November\TagTesting20Nov2013\M17.DSG	11-1-2013	16:43:43	365659.000000	7313.180000	1.007813	0.015625	-0.480469	-0.248624	0.142202	0.382569	3.829956	-11.489868	18.783569
C:\Users\cware\Desktop\Steller20November\TagTesting20Nov2013\M17.DSG	11-1-2013	16:43:43	365660.000000	7313.200000	0.984375	0.031250	-0.484375	-0.247706	0.140367	0.385321	3.936768	-12.573242	19.851685
C:\Users\cware\Desktop\Steller20November\TagTesting20Nov2013\M17.DSG	11-1-2013	16:43:43	365661.000000	7313.220000	0.953125	0.039063	-0.476563	-0.248624	0.136697	0.385321	4.241943	-9.994507	20.507813
C:\Users\cware\Desktop\Steller20November\TagTesting20Nov2013\M17.DSG	11-1-2013	16:43:43	365662.000000	7313.240000	0.933594	0.027344	-0.480469	-0.246789	0.133028	0.386239	4.394531	-3.860474	21.453857
C:\Users\cware\Desktop\Steller20November\TagTesting20Nov2013\M17.DSG	11-1-2013	16:43:43	365663.000000	7313.260000	0.960938	0.023438	-0.464844	-0.247706	0.130275	0.388073	3.234863	-1.861572	22.079468
C:\Users\cware\Desktop\Steller20November\TagTesting20Nov2013\M17.DSG	11-1-2013	16:43:43	365664.000000	7313.280000	0.992188	0.027344	-0.464844	-0.246789	0.125688	0.387156	2.365112	-1.968384	22.598267
C:\Users\cware\Desktop\Steller20November\TagTesting20Nov2013\M17.DSG	11-1-2013	16:43:43	365665.000000	7313.300000	1.003906	0.035156	-0.476563	-0.248624	0.123853	0.387156	3.341675	-2.563477	22.796631
C:\Users\cware\Desktop\Steller20November\TagTesting20Nov2013\M17.DSG	11-1-2013	16:43:43	365666.000000	7313.320000	1.003906	0.062500	-0.472656	-0.247706	0.119266	0.387156	5.126953	-1.281738	23.010254
C:\Users\cware\Desktop\Steller20November\TagTesting20Nov2013\M17.DSG	11-1-2013	16:43:43	365667.000000	7313.340000	1.003906	0.082031	-0.464844	-0.249541	0.116514	0.386239	5.111694	-1.037598	22.842407
C:\Users\cware\Desktop\Steller20November\TagTesting20Nov2013\M17.DSG	11-1-2013	16:43:43	365668.000000	7313.360000	1.015625	0.101563	-0.445313	-0.249541	0.111927	0.385321	3.326416	-1.800537	23.025513
C:\Users\cware\Desktop\Steller20November\TagTesting20Nov2013\M17.DSG	11-1-2013	16:43:43	365669.000000	7313.380000	1.027344	0.097656	-0.417969	-0.247706	0.104587	0.387156	1.602173	-4.394531	23.406982
C:\Users\cware\Desktop\Steller20November\TagTesting20Nov2013\M17.DSG	11-1-2013	16:43:43	365670.000000	7313.400000	1.015625	0.117188	-0.441406	-0.248624	0.102752	0.386239	0.137329	-7.431030	24.383545
C:\Users\cware\Desktop\Steller20November\TagTesting20Nov2013\M17.DSG	11-1-2013	16:43:43	365671.000000	7313.420000	0.996094	0.125000	-0.460938	-0.248624	0.100917	0.388073	-0.610352	-6.225586	25.985718
C:\Users\cware\Desktop\Steller20November\TagTesting20Nov2013\M17.DSG	11-1-2013	16:43:43	365672.000000	7313.440000	0.980469	0.144531	-0.457031	-0.248624	0.094495	0.388073	-0.625610	-4.257202	27.069092
C:\Users\cware\Desktop\Steller20November\TagTesting20Nov2013\M17.DSG	11-1-2013	16:43:43	365673.000000	7313.460000	0.988281	0.164063	-0.457031	-0.248624	0.091743	0.388991	0.473022	-4.302979	27.328491
C:\Users\cware\Desktop\Steller20November\TagTesting20Nov2013\M17.DSG	11-1-2013	16:43:43	365674.000000	7313.480000	0.984375	0.183594	-0.453125	-0.247706	0.085321	0.388991	1.800537	-5.691528	27.786255
C:\Users\cware\Desktop\Steller20November\TagTesting20Nov2013\M17.DSG	11-1-2013	16:43:43	365675.000000	7313.500000	0.984375	0.195313	-0.453125	-0.248624	0.082569	0.388991	2.822876	-7.202148	28.427124
C:\Users\cware\Desktop\Steller20November\TagTesting20Nov2013\M17.DSG	11-1-2013	16:43:43	365676.000000	7313.520000	0.980469	0.187500	-0.464844	-0.247706	0.075229	0.390826	5.172729	-6.576538	29.006958
C:\Users\cware\Desktop\Steller20November\TagTesting20Nov2013\M17.DSG	11-1-2013	16:43:43	365677.000000	7313.540000	0.964844	0.187500	-0.476563	-0.246789	0.072477	0.391743	7.949829	-6.530762	29.479980
C:\Users\cware\Desktop\Steller20November\TagTesting20Nov2013\M17.DSG	11-1-2013	16:43:43	365678.000000	7313.560000	0.960938	0.203125	-0.476563	-0.246789	0.067890	0.391743	11.001587	-5.020142	29.998779
C:\Users\cware\Desktop\Steller20November\TagTesting20Nov2013\M17.DSG	11-1-2013	16:43:43	365679.000000	7313.580000	0.960938	0.214844	-0.472656	-0.246789	0.064220	0.393578	12.802124	-4.150391	29.968262
C:\Users\cware\Desktop\Steller20November\TagTesting20Nov2013\M17.DSG	11-1-2013	16:43:43	365680.000000	7313.600000	0.968750	0.222656	-0.472656	-0.244954	0.059633	0.393578	14.038086	-2.258301	30.471802
C:\Users\cware\Desktop\Steller20November\TagTesting20Nov2013\M17.DSG	11-1-2013	16:43:43	365681.000000	7313.620000	0.960938	0.230469	-0.484375	-0.245872	0.057798	0.392661	14.984131	0.579834	31.112671
C:\Users\cware\Desktop\Steller20November\TagTesting20Nov2013\M17.DSG	11-1-2013	16:43:43	365682.000000	7313.640000	0.968750	0.253906	-0.492188	-0.245872	0.053211	0.392661	16.571045	3.005981	31.906128
C:\Users\cware\Desktop\Steller20November\TagTesting20Nov2013\M17.DSG	11-1-2013	16:43:43	365683.000000	7313.660000	0.968750	0.253906	-0.492188	-0.246789	0.048624	0.391743	17.990112	4.333496	31.539917
C:\Users\cware\Desktop\Steller20November\TagTesting20Nov2013\M17.DSG	11-1-2013	16:43:43	365684.000000	7313.680000	0.976563	0.289063	-0.503906	-0.246789	0.045872	0.389908	20.385742	5.157471	30.044556
C:\Users\cware\Desktop\Steller20November\TagTesting20Nov2013\M17.DSG	11-1-2013	16:43:43	365685.000000	7313.700000	0.980469	0.308594	-0.507813	-0.246789	0.044037	0.388991	22.079468	6.561279	28.915405
C:\Users\cware\Desktop\Steller20November\TagTesting20Nov2013\M17.DSG	11-1-2013	16:43:43	365686.000000	7313.720000	0.984375	0.324219	-0.496094	-0.246789	0.042202	0.388991	22.735596	7.522583	26.412964
C:\Users\cware\Desktop\Steller20November\TagTesting20Nov2013\M17.DSG	11-1-2013	16:43:43	365687.000000	7313.740000	0.984375	0.335938	-0.500000	-0.248624	0.038532	0.387156	23.437500	8.407593	24.856567
C:\Users\cware\Desktop\Steller20November\TagTesting20Nov2013\M17.DSG	11-1-2013	16:43:43	365688.000000	7313.760000	0.980469	0.332031	-0.496094	-0.248624	0.037615	0.387156	25.588989	7.812500	23.818970
C:\Users\cware\Desktop\Steller20November\TagTesting20Nov2013\M17.DSG	11-1-2013	16:43:43	365689.000000	7313.780000	0.984375	0.324219	-0.488281	-0.249541	0.035780	0.384404	27.526855	7.263184	23.803711
C:\Users\cware\Desktop\Steller20November\TagTesting20Nov2013\M17.DSG	11-1-2013	16:43:43	365690.000000	7313.800000	0.972656	0.320313	-0.484375	-0.248624	0.033945	0.385321	30.548096	7.476807	24.154663
C:\Users\cware\Desktop\Steller20November\TagTesting20Nov2013\M17.DSG	11-1-2013	16:43:43	365691.000000	7313.820000	0.964844	0.324219	-0.488281	-0.249541	0.033028	0.382569	33.920288	7.415771	24.307251
C:\Users\cware\Desktop\Steller20November\TagTesting20Nov2013\M17.DSG	11-1-2013	16:43:43	365692.000000	7313.840000	0.968750	0.335938	-0.484375	-0.250459	0.033028	0.381651	40.054321	7.064819	24.002075
C:\Users\cware\Desktop\Steller20November\TagTesting20Nov2013\M17.DSG	11-1-2013	16:43:43	365693.000000	7313.860000	0.960938	0.355469	-0.480469	-0.251376	0.033945	0.380734	47.424316	7.690430	24.047852
C:\Users\cware\Desktop\Steller20November\TagTesting20Nov2013\M17.DSG	11-1-2013	16:43:43	365694.000000	7313.880000	0.968750	0.367188	-0.476563	-0.252294	0.033028	0.379817	54.672241	5.905151	24.734497
C:\Users\cware\Desktop\Steller20November\TagTesting20Nov2013\M17.DSG	11-1-2013	16:43:43	365695.000000	7313.900000	0.988281	0.359375	-0.468750	-0.252294	0.035780	0.380734	57.617188	2.792358	25.009155
C:\Users\cware\Desktop\Steller20November\TagTesting20Nov2013\M17.DSG	11-1-2013	16:43:43	365696.000000	7313.920000	0.980469	0.332031	-0.488281	-0.252294	0.036697	0.379817	58.181763	2.243042	27.267456
C:\Users\cware\Desktop\Steller20November\TagTesting20Nov2013\M17.DSG	11-1-2013	16:43:43	365697.000000	7313.940000	0.972656	0.300781	-0.500000	-0.253211	0.039450	0.379817	58.731079	1.541138	28.152466
C:\Users\cware\Desktop\Steller20November\TagTesting20Nov2013\M17.DSG	11-1-2013	16:43:43	365698.000000	7313.960000	0.968750	0.261719	-0.515625	-0.252294	0.040367	0.380734	60.241699	1.358032	28.244019
C:\Users\cware\Desktop\Steller20November\TagTesting20Nov2013\M17.DSG	11-1-2013	16:43:43	365699.000000	7313.980000	0.960938	0.242188	-0.539063	-0.252294	0.041284	0.379817	62.469482	3.921509	27.923584
C:\Users\cware\Desktop\Steller20November\TagTesting20Nov2013\M17.DSG	11-1-2013	16:43:43	365700.000000	7314.000000	0.941406	0.234375	-0.535156	-0.253211	0.043119	0.379817	64.910889	8.529663	27.603149
C:\Users\cware\Desktop\Steller20November\TagTesting20Nov2013\M17.DSG	11-1-2013	16:43:43	365701.000000	7314.020000	0.929688	0.242188	-0.539063	-0.252294	0.044037	0.378899	66.253662	10.452271	27.511597
C:\Users\cware\Desktop\Steller20November\TagTesting20Nov2013\M17.DSG	11-1-2013	16:43:43	365702.000000	7314.040000	0.941406	0.261719	-0.535156	-0.254128	0.046789	0.376147	68.557739	10.040283	26.275635
C:\Users\cware\Desktop\Steller20November\TagTesting20Nov2013\M17.DSG	11-1-2013	16:43:43	365703.000000	7314.060000	0.941406	0.296875	-0.519531	-0.255963	0.048624	0.376147	70.846558	7.202148	24.948120
C:\Users\cware\Desktop\Steller20November\TagTesting20Nov2013\M17.DSG	11-1-2013	16:43:43	365704.000000	7314.080000	0.945313	0.339844	-0.515625	-0.255046	0.053211	0.375229	72.906494	1.892090	23.574829
C:\Users\cware\Desktop\Steller20November\TagTesting20Nov2013\M17.DSG	11-1-2013	16:43:43	365705.000000	7314.100000	0.949219	0.371094	-0.531250	-0.255963	0.055046	0.375229	74.279785	-1.510620	21.499634
C:\Users\cware\Desktop\Steller20November\TagTesting20Nov2013\M17.DSG	11-1-2013	16:43:43	365706.000000	7314.120000	0.917969	0.386719	-0.550781	-0.255046	0.059633	0.375229	76.538086	-1.174927	19.561768
C:\Users\cware\Desktop\Steller20November\TagTesting20Nov2013\M17.DSG	11-1-2013	16:43:43	365707.000000	7314.140000	0.906250	0.382813	-0.550781	-0.254128	0.063303	0.375229	78.750610	-1.220703	18.402100
C:\Users\cware\Desktop\Steller20November\TagTesting20Nov2013\M17.DSG	11-1-2013	16:43:43	365708.000000	7314.160000	0.898438	0.347656	-0.550781	-0.254128	0.070642	0.376147	79.788208	-1.205444	17.776489
C:\Users\cware\Desktop\Steller20November\TagTesting20Nov2013\M17.DSG	11-1-2013	16:43:43	365709.000000	7314.180000	0.898438	0.347656	-0.550781	-0.254128	0.072477	0.377064	79.238892	-1.876831	17.745972
C:\Users\cware\Desktop\Steller20November\TagTesting20Nov2013\M17.DSG	11-1-2013	16:43:43	365710.000000	7314.200000	0.917969	0.308594	-0.570313	-0.255046	0.079817	0.376147	78.140259	-3.311157	17.517090
C:\Users\cware\Desktop\Steller20November\TagTesting20Nov2013\M17.DSG	11-1-2013	16:43:43	365711.000000	7314.220000	0.917969	0.265625	-0.582031	-0.255046	0.083486	0.376147	76.919556	-4.409790	17.395020
C:\Users\cware\Desktop\Steller20November\TagTesting20Nov2013\M17.DSG	11-1-2013	16:43:43	365712.000000	7314.240000	0.929688	0.242188	-0.574219	-0.254128	0.088991	0.377064	74.050903	-5.615234	17.333984
C:\Users\cware\Desktop\Steller20November\TagTesting20Nov2013\M17.DSG	11-1-2013	16:43:43	365713.000000	7314.260000	0.929688	0.210938	-0.589844	-0.254128	0.092661	0.377064	70.327759	-7.034302	16.891479
C:\Users\cware\Desktop\Steller20November\TagTesting20Nov2013\M17.DSG	11-1-2013	16:43:43	365714.000000	7314.280000	0.910156	0.195313	-0.593750	-0.253211	0.098165	0.376147	65.063477	-7.308960	17.242432
C:\Users\cware\Desktop\Steller20November\TagTesting20Nov2013\M17.DSG	11-1-2013	16:43:43	365715.000000	7314.300000	0.910156	0.214844	-0.601563	-0.254128	0.100000	0.377982	59.829712	-8.712769	17.578125
C:\Users\cware\Desktop\Steller20November\TagTesting20Nov2013\M17.DSG	11-1-2013	16:43:43	365716.000000	7314.320000	0.898438	0.218750	-0.609375	-0.252294	0.104587	0.377982	55.679321	-10.208130	17.547607
C:\Users\cware\Desktop\Steller20November\TagTesting20Nov2013\M17.DSG	11-1-2013	16:43:43	365717.000000	7314.340000	0.894531	0.246094	-0.621094	-0.252294	0.106422	0.378899	54.763794	-12.420654	16.250610
C:\Users\cware\Desktop\Steller20November\TagTesting20Nov2013\M17.DSG	11-1-2013	16:43:43	365718.000000	7314.360000	0.898438	0.253906	-0.613281	-0.250459	0.110092	0.380734	55.007935	-16.799927	14.572144
C:\Users\cware\Desktop\Steller20November\TagTesting20Nov2013\M17.DSG	11-1-2013	16:43:43	365719.000000	7314.380000	0.890625	0.253906	-0.613281	-0.249541	0.112844	0.382569	55.419922	-20.675659	13.732910
C:\Users\cware\Desktop\Steller20November\TagTesting20Nov2013\M17.DSG	11-1-2013	16:43:43	365720.000000	7314.400000	0.859375	0.246094	-0.632813	-0.247706	0.116514	0.385321	55.755615	-22.445679	14.038086
C:\Users\cware\Desktop\Steller20November\TagTesting20Nov2013\M17.DSG	11-1-2013	16:43:43	365721.000000	7314.420000	0.847656	0.250000	-0.660156	-0.245872	0.120183	0.386239	55.541992	-24.078369	15.090942
C:\Users\cware\Desktop\Steller20November\TagTesting20Nov2013\M17.DSG	11-1-2013	16:43:43	365722.000000	7314.440000	0.832031	0.246094	-0.675781	-0.244954	0.124771	0.390826	55.786133	-22.689819	16.693115
C:\Users\cware\Desktop\Steller20November\TagTesting20Nov2013\M17.DSG	11-1-2013	16:43:43	365723.000000	7314.460000	0.847656	0.230469	-0.671875	-0.242202	0.126606	0.391743	55.328369	-23.620605	16.799927
C:\Users\cware\Desktop\Steller20November\TagTesting20Nov2013\M17.DSG	11-1-2013	16:43:43	365724.000000	7314.480000	0.871094	0.218750	-0.671875	-0.240367	0.129358	0.393578	55.648804	-28.549194	15.380859
C:\Users\cware\Desktop\Steller20November\TagTesting20Nov2013\M17.DSG	11-1-2013	16:43:43	365725.000000	7314.500000	0.871094	0.187500	-0.695313	-0.237615	0.133945	0.397248	56.427002	-31.890869	14.114380
C:\Users\cware\Desktop\Steller20November\TagTesting20Nov2013\M17.DSG	11-1-2013	16:43:43	365726.000000	7314.520000	0.855469	0.140625	-0.703125	-0.234862	0.136697	0.400000	55.007935	-35.537720	13.076782
C:\Users\cware\Desktop\Steller20November\TagTesting20Nov2013\M17.DSG	11-1-2013	16:43:43	365727.000000	7314.540000	0.839844	0.085938	-0.710938	-0.230275	0.142202	0.405505	53.161621	-35.125732	12.496948
C:\Users\cware\Desktop\Steller20November\TagTesting20Nov2013\M17.DSG	11-1-2013	16:43:43	365728.000000	7314.560000	0.835938	0.050781	-0.742188	-0.228440	0.144954	0.409174	50.704956	-34.973145	12.313843
C:\Users\cware\Desktop\Steller20November\TagTesting20Nov2013\M17.DSG	11-1-2013	16:43:43	365729.000000	7314.580000	0.828125	0.011719	-0.753906	-0.223853	0.149541	0.414679	47.225952	-37.200928	12.664795
C:\Users\cware\Desktop\Steller20November\TagTesting20Nov2013\M17.DSG	11-1-2013	16:43:43	365730.000000	7314.600000	0.828125	0.007813	-0.750000	-0.220183	0.152294	0.417431	43.258667	-37.002563	13.778687
C:\Users\cware\Desktop\Steller20November\TagTesting20Nov2013\M17.DSG	11-1-2013	16:43:43	365731.000000	7314.620000	0.792969	0.007813	-0.765625	-0.216514	0.156881	0.423853	41.732788	-38.421631	13.488770
C:\Users\cware\Desktop\Steller20November\TagTesting20Nov2013\M17.DSG	11-1-2013	16:43:43	365732.000000	7314.640000	0.761719	0.011719	-0.761719	-0.213761	0.156881	0.426606	39.672852	-35.766602	13.900757
C:\Users\cware\Desktop\Steller20November\TagTesting20Nov2013\M17.DSG	11-1-2013	16:43:43	365733.000000	7314.660000	0.722656	0.039063	-0.785156	-0.208257	0.161468	0.430275	37.139893	-34.240723	14.007568
C:\Users\cware\Desktop\Steller20November\TagTesting20Nov2013\M17.DSG	11-1-2013	16:43:43	365734.000000	7314.680000	0.695313	0.070313	-0.843750	-0.206422	0.162385	0.433945	36.453247	-30.044556	13.839722
C:\Users\cware\Desktop\Steller20November\TagTesting20Nov2013\M17.DSG	11-1-2013	16:43:43	365735.000000	7314.700000	0.695313	0.070313	-0.843750	-0.203670	0.166972	0.437615	33.630371	-24.810791	14.038086
C:\Users\cware\Desktop\Steller20November\TagTesting20Nov2013\M17.DSG	11-1-2013	16:43:43	365736.000000	7314.720000	0.753906	0.082031	-0.839844	-0.200917	0.168807	0.438532	31.097412	-27.114868	13.946533
C:\Users\cware\Desktop\Steller20November\TagTesting20Nov2013\M17.DSG	11-1-2013	16:43:43	365737.000000	7314.740000	0.710938	0.078125	-0.796875	-0.200000	0.169725	0.442202	28.930664	-31.753540	13.458252
C:\Users\cware\Desktop\Steller20November\TagTesting20Nov2013\M17.DSG	11-1-2013	16:43:43	365738.000000	7314.760000	0.753906	0.078125	-0.847656	-0.195413	0.171560	0.444037	24.581909	-34.179688	12.817383
C:\Users\cware\Desktop\Steller20November\TagTesting20Nov2013\M17.DSG	11-1-2013	16:43:43	365739.000000	7314.780000	0.656250	0.066406	-0.863281	-0.191743	0.171560	0.446789	21.209717	-26.885986	13.168335
C:\Users\cware\Desktop\Steller20November\TagTesting20Nov2013\M17.DSG	11-1-2013	16:43:43	365740.000000	7314.800000	0.695313	0.058594	-0.894531	-0.189908	0.173394	0.450459	18.051147	-23.635864	12.908936
C:\Users\cware\Desktop\Steller20November\TagTesting20Nov2013\M17.DSG	11-1-2013	16:43:43	365741.000000	7314.820000	0.679688	0.054688	-0.898438	-0.188073	0.173394	0.452294	16.830444	-15.243530	12.878418
C:\Users\cware\Desktop\Steller20November\TagTesting20Nov2013\M17.DSG	11-1-2013	16:43:43	365742.000000	7314.840000	0.750000	0.039063	-0.871094	-0.186239	0.175229	0.454128	14.053345	-27.984619	9.445190
C:\Users\cware\Desktop\Steller20November\TagTesting20Nov2013\M17.DSG	11-1-2013	16:43:43	365743.000000	7314.860000	0.722656	0.042969	-0.875000	-0.185321	0.174312	0.457798	10.879517	-27.877808	7.400513
C:\Users\cware\Desktop\Steller20November\TagTesting20Nov2013\M17.DSG	11-1-2013	16:43:43	365744.000000	7314.880000	0.699219	0.042969	-0.898438	-0.179817	0.174312	0.461468	5.783081	-32.531738	5.874634
C:\Users\cware\Desktop\Steller20November\TagTesting20Nov2013\M17.DSG	11-1-2013	16:43:43	365745.000000	7314.900000	0.664063	0.050781	-0.925781	-0.178899	0.175229	0.464220	2.273560	-30.303955	5.966187
C:\Users\cware\Desktop\Steller20November\TagTesting20Nov2013\M17.DSG	11-1-2013	16:43:43	365746.000000	7314.920000	0.625000	0.058594	-0.949219	-0.173394	0.175229	0.468807	-0.518799	-27.542114	6.515503
C:\Users\cware\Desktop\Steller20November\TagTesting20Nov2013\M17.DSG	11-1-2013	16:43:43	365747.000000	7314.940000	0.585938	0.058594	-0.960938	-0.171560	0.174312	0.472477	-1.495361	-20.965576	7.263184
C:\Users\cware\Desktop\Steller20November\TagTesting20Nov2013\M17.DSG	11-1-2013	16:43:43	365748.000000	7314.960000	0.585938	0.054688	-0.953125	-0.167890	0.172477	0.474312	-3.067017	-16.601563	6.668091
C:\Users\cware\Desktop\Steller20November\TagTesting20Nov2013\M17.DSG	11-1-2013	16:43:43	365749.000000	7314.980000	0.597656	0.066406	-0.968750	-0.166972	0.173394	0.476147	-3.143311	-14.129639	5.325317
C:\Users\cware\Desktop\Steller20November\TagTesting20Nov2013\M17.DSG	11-1-2013	16:43:43	365750.000000	7315.000000	0.613281	0.082031	-0.949219	-0.166055	0.170642	0.477064	-3.067017	-14.190674	2.944946
C:\Users\cware\Desktop\Steller20November\TagTesting20Nov2013\M17.DSG	11-1-2013	16:43:43	365751.000000	7315.020000	0.621094	0.097656	-0.960938	-0.165138	0.170642	0.478899	-2.456665	-13.961792	0.869751
C:\Users\cware\Desktop\Steller20November\TagTesting20Nov2013\M17.DSG	11-1-2013	16:43:43	365752.000000	7315.040000	0.625000	0.121094	-0.957031	-0.162385	0.170642	0.479817	-1.876831	-15.136719	-1.953125
C:\Users\cware\Desktop\Steller20November\TagTesting20Nov2013\M17.DSG	11-1-2013	16:43:43	365753.000000	7315.060000	0.632813	0.125000	-0.964844	-0.161468	0.171560	0.481651	-2.151489	-18.096924	-3.295898
C:\Users\cware\Desktop\Steller20November\TagTesting20Nov2013\M17.DSG	11-1-2013	16:43:43	365754.000000	7315.080000	0.640625	0.121094	-0.980469	-0.158716	0.171560	0.485321	-3.326416	-19.821167	-4.226685
C:\Users\cware\Desktop\Steller20November\TagTesting20Nov2013\M17.DSG	11-1-2013	16:43:43	365755.000000	7315.100000	0.625000	0.121094	-0.988281	-0.156881	0.171560	0.488073	-4.394531	-19.943237	-4.913330
C:\Users\cware\Desktop\Steller20November\TagTesting20Nov2013\M17.DSG	11-1-2013	16:43:43	365756.000000	7315.120000	0.617188	0.101563	-1.000000	-0.152294	0.173394	0.489908	-7.293701	-19.912720	-4.364014
C:\Users\cware\Desktop\Steller20November\TagTesting20Nov2013\M17.DSG	11-1-2013	16:43:43	365757.000000	7315.140000	0.625000	0.097656	-0.992188	-0.151376	0.172477	0.491743	-9.552002	-19.805908	-3.448486
C:\Users\cware\Desktop\Steller20November\TagTesting20Nov2013\M17.DSG	11-1-2013	16:43:43	365758.000000	7315.160000	0.609375	0.078125	-1.007813	-0.147706	0.170642	0.494495	-11.825562	-19.683838	-1.998901
C:\Users\cware\Desktop\Steller20November\TagTesting20Nov2013\M17.DSG	11-1-2013	16:43:43	365759.000000	7315.180000	0.601563	0.066406	-0.988281	-0.145872	0.170642	0.497248	-13.793945	-21.148682	-0.671387
C:\Users\cware\Desktop\Steller20November\TagTesting20Nov2013\M17.DSG	11-1-2013	16:43:43	365760.000000	7315.200000	0.609375	0.058594	-0.980469	-0.143119	0.167890	0.500000	-16.250610	-24.810791	-0.045776
C:\Users\cware\Desktop\Steller20November\TagTesting20Nov2013\M17.DSG	11-1-2013	16:43:43	365761.000000	7315.220000	0.609375	0.058594	-0.980469	-0.140367	0.166972	0.503670	-17.395020	-24.780273	-0.198364
C:\Users\cware\Desktop\Steller20November\TagTesting20Nov2013\M17.DSG	11-1-2013	16:43:43	365762.000000	7315.240000	0.558594	0.093750	-1.019531	-0.138532	0.166055	0.505505	-17.654419	-20.660400	-0.854492
C:\Users\cware\Desktop\Steller20November\TagTesting20Nov2013\M17.DSG	11-1-2013	16:43:43	365763.000000	7315.260000	0.546875	0.128906	-1.027344	-0.133945	0.162385	0.509174	-16.616821	-16.143799	-1.647949
C:\Users\cware\Desktop\Steller20November\TagTesting20Nov2013\M17.DSG	11-1-2013	16:43:43	365764.000000	7315.280000	0.562500	0.152344	-1.015625	-0.134862	0.157798	0.511927	-14.190674	-17.684937	-3.890991
C:\Users\cware\Desktop\Steller20November\TagTesting20Nov2013\M17.DSG	11-1-2013	16:43:43	365765.000000	7315.300000	0.554688	0.167969	-1.015625	-0.130275	0.158716	0.513761	-10.437012	-22.155762	-5.706787
C:\Users\cware\Desktop\Steller20November\TagTesting20Nov2013\M17.DSG	11-1-2013	16:43:43	365766.000000	7315.320000	0.539063	0.191406	-1.023438	-0.128440	0.159633	0.515596	-5.340576	-23.330688	-6.942749
C:\Users\cware\Desktop\Steller20November\TagTesting20Nov2013\M17.DSG	11-1-2013	16:43:43	365767.000000	7315.340000	0.523438	0.195313	-1.027344	-0.122936	0.160550	0.517431	-1.159668	-21.163940	-6.958008
C:\Users\cware\Desktop\Steller20November\TagTesting20Nov2013\M17.DSG	11-1-2013	16:43:43	365768.000000	7315.360000	0.519531	0.179688	-1.023438	-0.122018	0.159633	0.519266	3.768921	-18.325806	-6.103516
C:\Users\cware\Desktop\Steller20November\TagTesting20Nov2013\M17.DSG	11-1-2013	16:43:43	365769.000000	7315.380000	0.527344	0.164063	-1.027344	-0.118349	0.164220	0.522018	7.812500	-17.807007	-4.791260
C:\Users\cware\Desktop\Steller20November\TagTesting20Nov2013\M17.DSG	11-1-2013	16:43:43	365770.000000	7315.400000	0.539063	0.140625	-1.027344	-0.116514	0.166055	0.523853	10.604858	-19.744873	-3.845215
C:\Users\cware\Desktop\Steller20November\TagTesting20Nov2013\M17.DSG	11-1-2013	16:43:43	365771.000000	7315.420000	0.542969	0.109375	-1.007813	-0.112844	0.168807	0.525688	11.154175	-21.438599	-3.280640
C:\Users\cware\Desktop\Steller20November\TagTesting20Nov2013\M17.DSG	11-1-2013	16:43:43	365772.000000	7315.440000	0.531250	0.074219	-1.007813	-0.111009	0.170642	0.526606	10.421753	-20.492554	-2.822876
C:\Users\cware\Desktop\Steller20November\TagTesting20Nov2013\M17.DSG	11-1-2013	16:43:43	365773.000000	7315.460000	0.503906	0.046875	-1.031250	-0.107339	0.173394	0.528440	7.446289	-18.417358	-2.029419
C:\Users\cware\Desktop\Steller20November\TagTesting20Nov2013\M17.DSG	11-1-2013	16:43:43	365774.000000	7315.480000	0.496094	0.031250	-1.031250	-0.104587	0.174312	0.530275	3.097534	-17.044067	-1.586914
C:\Users\cware\Desktop\Steller20November\TagTesting20Nov2013\M17.DSG	11-1-2013	16:43:43	365775.000000	7315.500000	0.472656	0.031250	-1.042969	-0.104587	0.175229	0.532110	0.442505	-13.961792	-0.259399
C:\Users\cware\Desktop\Steller20November\TagTesting20Nov2013\M17.DSG	11-1-2013	16:43:43	365776.000000	7315.520000	0.480469	0.039063	-1.035156	-0.101835	0.175229	0.533028	-2.792358	-13.046265	0.396729
C:\Users\cware\Desktop\Steller20November\TagTesting20Nov2013\M17.DSG	11-1-2013	16:43:43	365777.000000	7315.540000	0.476563	0.046875	-1.042969	-0.100917	0.176147	0.533945	-4.211426	-12.588501	0.930786
C:\Users\cware\Desktop\Steller20November\TagTesting20Nov2013\M17.DSG	11-1-2013	16:43:43	365778.000000	7315.560000	0.476563	0.054688	-1.058594	-0.100000	0.176147	0.534862	-5.035400	-11.062622	1.693726
C:\Users\cware\Desktop\Steller20November\TagTesting20Nov2013\M17.DSG	11-1-2013	16:43:43	365779.000000	7315.580000	0.484375	0.066406	-1.046875	-0.097248	0.175229	0.535780	-5.279541	-13.092041	1.632690
C:\Users\cware\Desktop\Steller20November\TagTesting20Nov2013\M17.DSG	11-1-2013	16:43:43	365780.000000	7315.600000	0.480469	0.078125	-1.054688	-0.095413	0.174312	0.537615	-5.508423	-12.741089	1.586914
C:\Users\cware\Desktop\Steller20November\TagTesting20Nov2013\M17.DSG	11-1-2013	16:43:43	365781.000000	7315.620000	0.472656	0.082031	-1.050781	-0.094495	0.173394	0.539450	-6.774902	-14.022827	1.312256
C:\Users\cware\Desktop\Steller20November\TagTesting20Nov2013\M17.DSG	11-1-2013	16:43:43	365782.000000	7315.640000	0.472656	0.093750	-1.039063	-0.092661	0.172477	0.541284	-6.423950	-13.809204	0.961304
C:\Users\cware\Desktop\Steller20November\TagTesting20Nov2013\M17.DSG	11-1-2013	16:43:43	365783.000000	7315.660000	0.453125	0.101563	-1.046875	-0.091743	0.171560	0.541284	-6.378174	-11.444092	0.640869
C:\Users\cware\Desktop\Steller20November\TagTesting20Nov2013\M17.DSG	11-1-2013	16:43:43	365784.000000	7315.680000	0.441406	0.097656	-1.058594	-0.088991	0.172477	0.542202	-7.308960	-9.368896	0.076294
C:\Users\cware\Desktop\Steller20November\TagTesting20Nov2013\M17.DSG	11-1-2013	16:43:43	365785.000000	7315.700000	0.437500	0.101563	-1.066406	-0.088991	0.167890	0.544037	-6.973267	-7.308960	-1.068115
C:\Users\cware\Desktop\Steller20November\TagTesting20Nov2013\M17.DSG	11-1-2013	16:43:43	365786.000000	7315.720000	0.449219	0.109375	-1.070313	-0.088073	0.169725	0.543119	-6.607056	-5.126953	-1.953125
C:\Users\cware\Desktop\Steller20November\TagTesting20Nov2013\M17.DSG	11-1-2013	16:43:43	365787.000000	7315.740000	0.453125	0.105469	-1.050781	-0.088991	0.169725	0.544037	-7.156372	-7.827759	-3.158569
C:\Users\cware\Desktop\Steller20November\TagTesting20Nov2013\M17.DSG	11-1-2013	16:43:43	365788.000000	7315.760000	0.472656	0.089844	-1.050781	-0.086239	0.170642	0.545872	-8.316040	-14.297485	-4.486084
C:\Users\cware\Desktop\Steller20November\TagTesting20Nov2013\M17.DSG	11-1-2013	16:43:43	365789.000000	7315.780000	0.445313	0.093750	-1.062500	-0.084404	0.170642	0.546789	-8.468628	-14.068604	-4.409790
C:\Users\cware\Desktop\Steller20November\TagTesting20Nov2013\M17.DSG	11-1-2013	16:43:43	365790.000000	7315.800000	0.410156	0.105469	-1.062500	-0.081651	0.167890	0.547706	-8.621216	-9.368896	-4.974365
C:\Users\cware\Desktop\Steller20November\TagTesting20Nov2013\M17.DSG	11-1-2013	16:43:43	365791.000000	7315.820000	0.421875	0.121094	-1.062500	-0.080734	0.169725	0.548624	-9.552002	-7.339478	-4.638672
C:\Users\cware\Desktop\Steller20November\TagTesting20Nov2013\M17.DSG	11-1-2013	16:43:43	365792.000000	7315.840000	0.433594	0.132813	-1.070313	-0.080734	0.167890	0.549541	-13.626099	-9.429932	-3.738403
C:\Users\cware\Desktop\Steller20November\TagTesting20Nov2013\M17.DSG	11-1-2013	16:43:43	365793.000000	7315.860000	0.453125	0.160156	-1.042969	-0.078899	0.166055	0.549541	-18.295288	-13.259888	-2.792358
C:\Users\cware\Desktop\Steller20November\TagTesting20Nov2013\M17.DSG	11-1-2013	16:43:43	365794.000000	7315.880000	0.433594	0.179688	-1.054688	-0.077064	0.162385	0.553211	-22.964478	-13.580322	-2.426147
C:\Users\cware\Desktop\Steller20November\TagTesting20Nov2013\M17.DSG	11-1-2013	16:43:43	365795.000000	7315.900000	0.406250	0.191406	-1.066406	-0.076147	0.161468	0.553211	-24.032593	-8.621216	-2.517700
C:\Users\cware\Desktop\Steller20November\TagTesting20Nov2013\M17.DSG	11-1-2013	16:43:43	365796.000000	7315.920000	0.410156	0.191406	-1.093750	-0.075229	0.155963	0.555046	-22.155762	-4.760742	-3.021240
C:\Users\cware\Desktop\Steller20November\TagTesting20Nov2013\M17.DSG	11-1-2013	16:43:43	365797.000000	7315.940000	0.429688	0.171875	-1.085938	-0.074312	0.155963	0.555963	-19.149780	-2.914429	-3.265381
C:\Users\cware\Desktop\Steller20November\TagTesting20Nov2013\M17.DSG	11-1-2013	16:43:43	365798.000000	7315.960000	0.457031	0.140625	-1.074219	-0.074312	0.151376	0.555963	-15.838623	-6.027222	-3.997803
C:\Users\cware\Desktop\Steller20November\TagTesting20Nov2013\M17.DSG	11-1-2013	16:43:43	365799.000000	7315.980000	0.472656	0.121094	-1.066406	-0.074312	0.151376	0.556881	-14.419556	-7.614136	-5.187988
C:\Users\cware\Desktop\Steller20November\TagTesting20Nov2013\M17.DSG	11-1-2013	16:43:43	365800.000000	7316.000000	0.472656	0.089844	-1.039063	-0.072477	0.149541	0.557798	-10.833740	-9.323120	-6.271362
C:\Users\cware\Desktop\Steller20November\TagTesting20Nov2013\M17.DSG	11-1-2013	16:43:43	365801.000000	7316.020000	0.472656	0.074219	-1.035156	-0.071560	0.149541	0.558716	-7.202148	-12.084961	-6.500244
C:\Users\cware\Desktop\Steller20November\TagTesting20Nov2013\M17.DSG	11-1-2013	16:43:43	365802.000000	7316.040000	0.457031	0.062500	-1.023438	-0.069725	0.148624	0.558716	-3.768921	-12.664795	-5.416870
C:\Users\cware\Desktop\Steller20November\TagTesting20Nov2013\M17.DSG	11-1-2013	16:43:43	365803.000000	7316.060000	0.437500	0.070313	-1.042969	-0.066972	0.150459	0.559633	-1.739502	-13.870239	-3.112793
C:\Users\cware\Desktop\Steller20November\TagTesting20Nov2013\M17.DSG	11-1-2013	16:43:43	365804.000000	7316.080000	0.417969	0.078125	-1.074219	-0.065138	0.151376	0.561468	-1.159668	-13.854980	-1.129150
C:\Users\cware\Desktop\Steller20November\TagTesting20Nov2013\M17.DSG	11-1-2013	16:43:43	365805.000000	7316.100000	0.421875	0.093750	-1.046875	-0.064220	0.151376	0.562385	-1.998901	-13.687134	0.183105
C:\Users\cware\Desktop\Steller20November\TagTesting20Nov2013\M17.DSG	11-1-2013	16:43:43	365806.000000	7316.120000	0.414063	0.109375	-1.050781	-0.062385	0.148624	0.564220	-3.524780	-14.221191	1.342773
C:\Users\cware\Desktop\Steller20November\TagTesting20Nov2013\M17.DSG	11-1-2013	16:43:43	365807.000000	7316.140000	0.406250	0.113281	-1.062500	-0.059633	0.150459	0.566055	-5.310059	-13.854980	1.983643
C:\Users\cware\Desktop\Steller20November\TagTesting20Nov2013\M17.DSG	11-1-2013	16:43:43	365808.000000	7316.160000	0.398438	0.113281	-1.066406	-0.057798	0.150459	0.566972	-6.561279	-15.350342	1.983643
C:\Users\cware\Desktop\Steller20November\TagTesting20Nov2013\M17.DSG	11-1-2013	16:43:43	365809.000000	7316.180000	0.402344	0.121094	-1.070313	-0.055963	0.147706	0.568807	-7.019043	-16.510010	1.632690
C:\Users\cware\Desktop\Steller20November\TagTesting20Nov2013\M17.DSG	11-1-2013	16:43:43	365810.000000	7316.200000	0.386719	0.125000	-1.078125	-0.055046	0.147706	0.568807	-7.400513	-14.862061	1.632690
C:\Users\cware\Desktop\Steller20November\TagTesting20Nov2013\M17.DSG	11-1-2013	16:43:43	365811.000000	7316.220000	0.363281	0.117188	-1.101563	-0.051376	0.146789	0.570642	-7.369995	-13.076782	1.861572
C:\Users\cware\Desktop\Steller20November\TagTesting20Nov2013\M17.DSG	11-1-2013	16:43:43	365812.000000	7316.240000	0.367188	0.113281	-1.085938	-0.048624	0.147706	0.571560	-6.530762	-11.337280	2.624512
C:\Users\cware\Desktop\Steller20November\TagTesting20Nov2013\M17.DSG	11-1-2013	16:43:43	365813.000000	7316.260000	0.363281	0.109375	-1.097656	-0.048624	0.144954	0.574312	-6.347656	-12.405396	2.883911
C:\Users\cware\Desktop\Steller20November\TagTesting20Nov2013\M17.DSG	11-1-2013	16:43:43	365814.000000	7316.280000	0.351563	0.097656	-1.066406	-0.046789	0.145872	0.572477	-7.720947	-12.023926	3.250122
C:\Users\cware\Desktop\Steller20November\TagTesting20Nov2013\M17.DSG	11-1-2013	16:43:43	365815.000000	7316.300000	0.351563	0.097656	-1.066406	-0.045872	0.144037	0.574312	-10.391235	-12.329102	3.784180
C:\Users\cware\Desktop\Steller20November\TagTesting20Nov2013\M17.DSG	11-1-2013	16:43:43	365816.000000	7316.320000	0.363281	0.105469	-1.042969	-0.043119	0.142202	0.576147	-11.962891	-15.487671	4.165649
C:\Users\cware\Desktop\Steller20November\TagTesting20Nov2013\M17.DSG	11-1-2013	16:43:43	365817.000000	7316.340000	0.343750	0.101563	-1.050781	-0.042202	0.139450	0.577064	-11.886597	-14.221191	5.020142
C:\Users\cware\Desktop\Steller20November\TagTesting20Nov2013\M17.DSG	11-1-2013	16:43:43	365818.000000	7316.360000	0.328125	0.105469	-1.062500	-0.038532	0.137615	0.577982	-12.176514	-12.145996	4.837036
C:\Users\cware\Desktop\Steller20November\TagTesting20Nov2013\M17.DSG	11-1-2013	16:43:43	365819.000000	7316.380000	0.335938	0.109375	-1.039063	-0.037615	0.137615	0.578899	-12.680054	-11.596680	4.653931
C:\Users\cware\Desktop\Steller20November\TagTesting20Nov2013\M17.DSG	11-1-2013	16:43:43	365820.000000	7316.400000	0.339844	0.105469	-1.039063	-0.036697	0.133945	0.579817	-14.205933	-12.725830	4.455566
C:\Users\cware\Desktop\Steller20November\TagTesting20Nov2013\M17.DSG	11-1-2013	16:43:43	365821.000000	7316.420000	0.335938	0.105469	-1.046875	-0.034862	0.133028	0.580734	-14.221191	-15.914917	4.089355
C:\Users\cware\Desktop\Steller20November\TagTesting20Nov2013\M17.DSG	11-1-2013	16:43:43	365822.000000	7316.440000	0.339844	0.125000	-1.054688	-0.031193	0.130275	0.581651	-14.755249	-16.693115	4.119873
C:\Users\cware\Desktop\Steller20November\TagTesting20Nov2013\M17.DSG	11-1-2013	16:43:43	365823.000000	7316.460000	0.324219	0.128906	-1.062500	-0.030275	0.127523	0.584404	-15.335083	-18.066406	4.119873
C:\Users\cware\Desktop\Steller20November\TagTesting20Nov2013\M17.DSG	11-1-2013	16:43:43	365824.000000	7316.480000	0.296875	0.152344	-1.082031	-0.027523	0.124771	0.585321	-14.984131	-13.946533	4.226685
C:\Users\cware\Desktop\Steller20November\TagTesting20Nov2013\M17.DSG	11-1-2013	16:43:43	365825.000000	7316.500000	0.300781	0.152344	-1.074219	-0.025688	0.123853	0.586239	-15.213013	-11.840820	4.592896
C:\Users\cware\Desktop\Steller20November\TagTesting20Nov2013\M17.DSG	11-1-2013	16:43:43	365826.000000	7316.520000	0.308594	0.183594	-1.074219	-0.022936	0.119266	0.588073	-14.572144	-11.459351	4.089355
C:\Users\cware\Desktop\Steller20November\TagTesting20Nov2013\M17.DSG	11-1-2013	16:43:43	365827.000000	7316.540000	0.296875	0.195313	-1.074219	-0.022936	0.118349	0.588991	-13.885498	-9.185791	2.914429
C:\Users\cware\Desktop\Steller20November\TagTesting20Nov2013\M17.DSG	11-1-2013	16:43:43	365828.000000	7316.560000	0.296875	0.187500	-1.085938	-0.021101	0.116514	0.588991	-13.290405	-8.193970	0.991821
C:\Users\cware\Desktop\Steller20November\TagTesting20Nov2013\M17.DSG	11-1-2013	16:43:43	365829.000000	7316.580000	0.296875	0.191406	-1.078125	-0.020183	0.114679	0.590826	-13.031006	-6.286621	-0.106812
C:\Users\cware\Desktop\Steller20November\TagTesting20Nov2013\M17.DSG	11-1-2013	16:43:43	365830.000000	7316.600000	0.289063	0.187500	-1.082031	-0.019266	0.112844	0.590826	-13.763428	-5.203247	-0.793457
C:\Users\cware\Desktop\Steller20November\TagTesting20Nov2013\M17.DSG	11-1-2013	16:43:43	365831.000000	7316.620000	0.292969	0.187500	-1.070313	-0.020183	0.111927	0.590826	-15.014648	-4.516602	-1.159668
C:\Users\cware\Desktop\Steller20November\TagTesting20Nov2013\M17.DSG	11-1-2013	16:43:43	365832.000000	7316.640000	0.296875	0.187500	-1.050781	-0.019266	0.109174	0.590826	-16.464233	-3.753662	-1.525879
C:\Users\cware\Desktop\Steller20November\TagTesting20Nov2013\M17.DSG	11-1-2013	16:43:43	365833.000000	7316.660000	0.269531	0.179688	-1.062500	-0.017431	0.108257	0.591743	-17.288208	1.312256	-2.029419
C:\Users\cware\Desktop\Steller20November\TagTesting20Nov2013\M17.DSG	11-1-2013	16:43:43	365834.000000	7316.680000	0.269531	0.171875	-1.031250	-0.020183	0.102752	0.590826	-20.675659	4.959106	-2.944946
C:\Users\cware\Desktop\Steller20November\TagTesting20Nov2013\M17.DSG	11-1-2013	16:43:43	365835.000000	7316.700000	0.300781	0.191406	-1.007813	-0.021101	0.102752	0.592661	-22.460938	4.302979	-4.074097
C:\Users\cware\Desktop\Steller20November\TagTesting20Nov2013\M17.DSG	11-1-2013	16:43:43	365836.000000	7316.720000	0.332031	0.195313	-1.000000	-0.022018	0.097248	0.589908	-21.179199	2.700806	-4.837036
C:\Users\cware\Desktop\Steller20November\TagTesting20Nov2013\M17.DSG	11-1-2013	16:43:43	365837.000000	7316.740000	0.347656	0.207031	-1.011719	-0.022936	0.095413	0.590826	-18.234253	0.976563	-5.416870
C:\Users\cware\Desktop\Steller20November\TagTesting20Nov2013\M17.DSG	11-1-2013	16:43:43	365838.000000	7316.760000	0.339844	0.199219	-1.023438	-0.022018	0.092661	0.589908	-16.571045	1.312256	-6.057739
C:\Users\cware\Desktop\Steller20November\TagTesting20Nov2013\M17.DSG	11-1-2013	16:43:43	365839.000000	7316.780000	0.308594	0.191406	-1.035156	-0.023853	0.090826	0.590826	-17.639160	3.021240	-7.186890
C:\Users\cware\Desktop\Steller20November\TagTesting20Nov2013\M17.DSG	11-1-2013	16:43:43	365840.000000	7316.800000	0.273438	0.218750	-1.066406	-0.022936	0.089908	0.589908	-22.247314	6.393433	-9.277344
C:\Users\cware\Desktop\Steller20November\TagTesting20Nov2013\M17.DSG	11-1-2013	16:43:43	365841.000000	7316.820000	0.273438	0.218750	-1.066406	-0.026606	0.086239	0.588991	-27.236938	10.940552	-9.887695
C:\Users\cware\Desktop\Steller20November\TagTesting20Nov2013\M17.DSG	11-1-2013	16:43:43	365842.000000	7316.840000	0.273438	0.269531	-1.066406	-0.027523	0.084404	0.588991	-31.814575	11.444092	-10.910034
C:\Users\cware\Desktop\Steller20November\TagTesting20Nov2013\M17.DSG	11-1-2013	16:43:43	365843.000000	7316.860000	0.265625	0.300781	-1.085938	-0.030275	0.078899	0.588073	-31.845093	12.145996	-11.779785
C:\Users\cware\Desktop\Steller20November\TagTesting20Nov2013\M17.DSG	11-1-2013	16:43:43	365844.000000	7316.880000	0.257813	0.324219	-1.070313	-0.032110	0.075229	0.587156	-28.656006	19.058228	-12.145996
C:\Users\cware\Desktop\Steller20November\TagTesting20Nov2013\M17.DSG	11-1-2013	16:43:43	365845.000000	7316.900000	0.269531	0.347656	-1.078125	-0.038532	0.071560	0.583486	-24.993896	23.681641	-13.061523
C:\Users\cware\Desktop\Steller20November\TagTesting20Nov2013\M17.DSG	11-1-2013	16:43:43	365846.000000	7316.920000	0.296875	0.359375	-1.062500	-0.039450	0.068807	0.581651	-20.217896	23.941040	-14.816284
C:\Users\cware\Desktop\Steller20November\TagTesting20Nov2013\M17.DSG	11-1-2013	16:43:43	365847.000000	7316.940000	0.324219	0.359375	-1.062500	-0.047706	0.066972	0.577982	-16.357422	23.696899	-15.991211
C:\Users\cware\Desktop\Steller20November\TagTesting20Nov2013\M17.DSG	11-1-2013	16:43:43	365848.000000	7316.960000	0.339844	0.347656	-1.042969	-0.049541	0.067890	0.577064	-14.389038	23.742676	-16.662598
C:\Users\cware\Desktop\Steller20November\TagTesting20Nov2013\M17.DSG	11-1-2013	16:43:43	365849.000000	7316.980000	0.359375	0.347656	-1.042969	-0.055963	0.065138	0.574312	-14.404297	24.002075	-17.684937
C:\Users\cware\Desktop\Steller20November\TagTesting20Nov2013\M17.DSG	11-1-2013	16:43:43	365850.000000	7317.000000	0.382813	0.335938	-1.039063	-0.058716	0.064220	0.572477	-15.258789	21.636963	-18.707275
C:\Users\cware\Desktop\Steller20November\TagTesting20Nov2013\M17.DSG	11-1-2013	16:43:43	365851.000000	7317.020000	0.390625	0.316406	-1.042969	-0.064220	0.066055	0.569725	-15.945435	20.980835	-19.134521
C:\Users\cware\Desktop\Steller20November\TagTesting20Nov2013\M17.DSG	11-1-2013	16:43:43	365852.000000	7317.040000	0.402344	0.308594	-1.039063	-0.066055	0.065138	0.567890	-16.937256	19.729614	-20.278931
C:\Users\cware\Desktop\Steller20November\TagTesting20Nov2013\M17.DSG	11-1-2013	16:43:43	365853.000000	7317.060000	0.417969	0.312500	-1.023438	-0.068807	0.064220	0.566055	-17.395020	18.753052	-21.621704
C:\Users\cware\Desktop\Steller20November\TagTesting20Nov2013\M17.DSG	11-1-2013	16:43:43	365854.000000	7317.080000	0.425781	0.308594	-1.023438	-0.073394	0.064220	0.564220	-17.929077	16.494751	-23.742676
C:\Users\cware\Desktop\Steller20November\TagTesting20Nov2013\M17.DSG	11-1-2013	16:43:43	365855.000000	7317.100000	0.421875	0.316406	-1.023438	-0.075229	0.062385	0.565138	-19.104004	16.586304	-24.230957
C:\Users\cware\Desktop\Steller20November\TagTesting20Nov2013\M17.DSG	11-1-2013	16:43:43	365856.000000	7317.120000	0.453125	0.308594	-1.031250	-0.079817	0.061468	0.559633	-21.423340	16.738892	-23.895264
C:\Users\cware\Desktop\Steller20November\TagTesting20Nov2013\M17.DSG	11-1-2013	16:43:43	365857.000000	7317.140000	0.449219	0.304688	-1.019531	-0.081651	0.063303	0.557798	-22.979736	17.593384	-23.269653
C:\Users\cware\Desktop\Steller20November\TagTesting20Nov2013\M17.DSG	11-1-2013	16:43:43	365858.000000	7317.160000	0.445313	0.312500	-1.019531	-0.086239	0.061468	0.555963	-23.681641	17.517090	-22.308350
C:\Users\cware\Desktop\Steller20November\TagTesting20Nov2013\M17.DSG	11-1-2013	16:43:43	365859.000000	7317.180000	0.445313	0.304688	-1.023438	-0.088991	0.061468	0.554128	-23.818970	15.548706	-21.270752
C:\Users\cware\Desktop\Steller20November\TagTesting20Nov2013\M17.DSG	11-1-2013	16:43:43	365860.000000	7317.200000	0.457031	0.304688	-1.019531	-0.093578	0.058716	0.551376	-21.713257	14.053345	-20.370483
C:\Users\cware\Desktop\Steller20November\TagTesting20Nov2013\M17.DSG	11-1-2013	16:43:43	365861.000000	7317.220000	0.457031	0.300781	-1.007813	-0.094495	0.058716	0.550459	-18.554688	12.100220	-20.553589
C:\Users\cware\Desktop\Steller20November\TagTesting20Nov2013\M17.DSG	11-1-2013	16:43:43	365862.000000	7317.240000	0.460938	0.304688	-0.996094	-0.098165	0.057798	0.548624	-16.357422	9.323120	-21.545410
C:\Users\cware\Desktop\Steller20November\TagTesting20Nov2013\M17.DSG	11-1-2013	16:43:43	365863.000000	7317.260000	0.464844	0.312500	-1.003906	-0.099083	0.059633	0.547706	-16.021729	9.323120	-22.857666
C:\Users\cware\Desktop\Steller20November\TagTesting20Nov2013\M17.DSG	11-1-2013	16:43:43	365864.000000	7317.280000	0.460938	0.308594	-1.015625	-0.100917	0.058716	0.545872	-17.791748	13.320923	-23.788452
C:\Users\cware\Desktop\Steller20November\TagTesting20Nov2013\M17.DSG	11-1-2013	16:43:43	365865.000000	7317.300000	0.453125	0.296875	-1.035156	-0.102752	0.057798	0.544037	-20.278931	18.753052	-23.681641
C:\Users\cware\Desktop\Steller20November\TagTesting20Nov2013\M17.DSG	11-1-2013	16:43:43	365866.000000	7317.320000	0.453125	0.277344	-1.042969	-0.107339	0.056881	0.540367	-23.422241	27.374268	-23.025513
C:\Users\cware\Desktop\Steller20November\TagTesting20Nov2013\M17.DSG	11-1-2013	16:43:43	365867.000000	7317.340000	0.453125	0.277344	-1.042969	-0.111009	0.056881	0.538532	-25.543213	34.423828	-22.933960
C:\Users\cware\Desktop\Steller20November\TagTesting20Nov2013\M17.DSG	11-1-2013	16:43:43	365868.000000	7317.360000	0.527344	0.273438	-1.000000	-0.119266	0.055046	0.532110	-25.177002	40.740967	-23.162842
C:\Users\cware\Desktop\Steller20November\TagTesting20Nov2013\M17.DSG	11-1-2013	16:43:43	365869.000000	7317.380000	0.578125	0.269531	-0.968750	-0.124771	0.054128	0.528440	-23.986816	39.627075	-21.804810
C:\Users\cware\Desktop\Steller20November\TagTesting20Nov2013\M17.DSG	11-1-2013	16:43:43	365870.000000	7317.400000	0.601563	0.277344	-0.945313	-0.133028	0.053211	0.522018	-21.499634	33.645630	-21.850586
C:\Users\cware\Desktop\Steller20November\TagTesting20Nov2013\M17.DSG	11-1-2013	16:43:43	365871.000000	7317.420000	0.617188	0.296875	-0.925781	-0.135780	0.054128	0.519266	-19.241333	28.213501	-22.201538
C:\Users\cware\Desktop\Steller20November\TagTesting20Nov2013\M17.DSG	11-1-2013	16:43:43	365872.000000	7317.440000	0.613281	0.308594	-0.906250	-0.141284	0.053211	0.514679	-18.142700	21.545410	-22.155762
C:\Users\cware\Desktop\Steller20November\TagTesting20Nov2013\M17.DSG	11-1-2013	16:43:43	365873.000000	7317.460000	0.605469	0.296875	-0.902344	-0.143119	0.054128	0.512844	-16.906738	16.723633	-21.896362
C:\Users\cware\Desktop\Steller20November\TagTesting20Nov2013\M17.DSG	11-1-2013	16:43:43	365874.000000	7317.480000	0.597656	0.300781	-0.929688	-0.146789	0.054128	0.510092	-13.595581	15.487671	-21.606445
C:\Users\cware\Desktop\Steller20November\TagTesting20Nov2013\M17.DSG	11-1-2013	16:43:43	365875.000000	7317.500000	0.621094	0.320313	-0.937500	-0.149541	0.055046	0.508257	-11.810303	13.000488	-22.293091
C:\Users\cware\Desktop\Steller20November\TagTesting20Nov2013\M17.DSG	11-1-2013	16:43:43	365876.000000	7317.520000	0.621094	0.347656	-0.933594	-0.151376	0.058716	0.505505	-10.223389	11.795044	-23.788452
C:\Users\cware\Desktop\Steller20November\TagTesting20Nov2013\M17.DSG	11-1-2013	16:43:43	365877.000000	7317.540000	0.617188	0.363281	-0.957031	-0.152294	0.060550	0.503670	-9.094238	9.277344	-25.192261
C:\Users\cware\Desktop\Steller20November\TagTesting20Nov2013\M17.DSG	11-1-2013	16:43:43	365878.000000	7317.560000	0.625000	0.359375	-0.949219	-0.154128	0.061468	0.503670	-9.918213	9.140015	-26.718140
C:\Users\cware\Desktop\Steller20November\TagTesting20Nov2013\M17.DSG	11-1-2013	16:43:43	365879.000000	7317.580000	0.605469	0.355469	-0.953125	-0.156881	0.064220	0.500917	-12.176514	8.529663	-27.999878
C:\Users\cware\Desktop\Steller20November\TagTesting20Nov2013\M17.DSG	11-1-2013	16:43:43	365880.000000	7317.600000	0.601563	0.359375	-0.949219	-0.156881	0.065138	0.500917	-14.266968	8.453369	-29.022217
C:\Users\cware\Desktop\Steller20November\TagTesting20Nov2013\M17.DSG	11-1-2013	16:43:43	365881.000000	7317.620000	0.578125	0.355469	-0.941406	-0.160550	0.067890	0.499083	-15.869141	10.299683	-29.296875
C:\Users\cware\Desktop\Steller20November\TagTesting20Nov2013\M17.DSG	11-1-2013	16:43:43	365882.000000	7317.640000	0.582031	0.359375	-0.929688	-0.160550	0.068807	0.496330	-17.150879	14.099121	-29.998779
C:\Users\cware\Desktop\Steller20November\TagTesting20Nov2013\M17.DSG	11-1-2013	16:43:43	365883.000000	7317.660000	0.597656	0.367188	-0.917969	-0.164220	0.071560	0.494495	-16.632080	15.686035	-32.135010
C:\Users\cware\Desktop\Steller20November\TagTesting20Nov2013\M17.DSG	11-1-2013	16:43:43	365884.000000	7317.680000	0.601563	0.371094	-0.914063	-0.166055	0.073394	0.492661	-14.968872	17.593384	-34.652710
C:\Users\cware\Desktop\Steller20November\TagTesting20Nov2013\M17.DSG	11-1-2013	16:43:43	365885.000000	7317.700000	0.625000	0.375000	-0.906250	-0.168807	0.077982	0.488991	-15.182495	16.525269	-36.422729
C:\Users\cware\Desktop\Steller20November\TagTesting20Nov2013\M17.DSG	11-1-2013	16:43:43	365886.000000	7317.720000	0.652344	0.359375	-0.906250	-0.171560	0.079817	0.488073	-15.563965	17.822266	-37.399292
C:\Users\cware\Desktop\Steller20November\TagTesting20Nov2013\M17.DSG	11-1-2013	16:43:43	365887.000000	7317.740000	0.660156	0.335938	-0.882813	-0.175229	0.083486	0.483486	-14.739990	19.882202	-37.338257
C:\Users\cware\Desktop\Steller20November\TagTesting20Nov2013\M17.DSG	11-1-2013	16:43:43	365888.000000	7317.760000	0.683594	0.320313	-0.886719	-0.177064	0.086239	0.481651	-13.656616	20.446777	-35.247803
C:\Users\cware\Desktop\Steller20November\TagTesting20Nov2013\M17.DSG	11-1-2013	16:43:43	365889.000000	7317.780000	0.707031	0.292969	-0.875000	-0.179817	0.089908	0.477064	-12.710571	20.294189	-32.882690
C:\Users\cware\Desktop\Steller20November\TagTesting20Nov2013\M17.DSG	11-1-2013	16:43:43	365890.000000	7317.800000	0.730469	0.277344	-0.867188	-0.183486	0.091743	0.475229	-9.048462	21.438599	-30.410767
C:\Users\cware\Desktop\Steller20November\TagTesting20Nov2013\M17.DSG	11-1-2013	16:43:43	365891.000000	7317.820000	0.718750	0.269531	-0.855469	-0.184404	0.098165	0.472477	-4.760742	21.865845	-28.518677
C:\Users\cware\Desktop\Steller20November\TagTesting20Nov2013\M17.DSG	11-1-2013	16:43:43	365892.000000	7317.840000	0.746094	0.273438	-0.792969	-0.188073	0.100917	0.468807	-0.457764	20.797729	-27.969360
C:\Users\cware\Desktop\Steller20November\TagTesting20Nov2013\M17.DSG	11-1-2013	16:43:43	365893.000000	7317.860000	0.746094	0.273438	-0.792969	-0.189908	0.102752	0.466972	2.227783	18.554688	-29.113770
C:\Users\cware\Desktop\Steller20November\TagTesting20Nov2013\M17.DSG	11-1-2013	16:43:43	365894.000000	7317.880000	0.753906	0.253906	-0.824219	-0.193578	0.109174	0.462385	4.394531	15.823364	-30.502319
C:\Users\cware\Desktop\Steller20November\TagTesting20Nov2013\M17.DSG	11-1-2013	16:43:43	365895.000000	7317.900000	0.738281	0.246094	-0.839844	-0.194495	0.111927	0.460550	4.745483	16.998291	-30.105591
C:\Users\cware\Desktop\Steller20November\TagTesting20Nov2013\M17.DSG	11-1-2013	16:43:43	365896.000000	7317.920000	0.761719	0.230469	-0.820313	-0.197248	0.119266	0.457798	2.304077	15.762329	-29.083252
C:\Users\cware\Desktop\Steller20November\TagTesting20Nov2013\M17.DSG	11-1-2013	16:43:43	365897.000000	7317.940000	0.757813	0.238281	-0.820313	-0.199083	0.122018	0.454128	-0.274658	15.411377	-28.259277
C:\Users\cware\Desktop\Steller20November\TagTesting20Nov2013\M17.DSG	11-1-2013	16:43:43	365898.000000	7317.960000	0.757813	0.242188	-0.812500	-0.200917	0.128440	0.451376	-2.914429	14.160156	-28.610229
C:\Users\cware\Desktop\Steller20November\TagTesting20Nov2013\M17.DSG	11-1-2013	16:43:43	365899.000000	7317.980000	0.765625	0.242188	-0.812500	-0.200917	0.131193	0.450459	-4.501343	12.573242	-29.251099
C:\Users\cware\Desktop\Steller20November\TagTesting20Nov2013\M17.DSG	11-1-2013	16:43:43	365900.000000	7318.000000	0.781250	0.242188	-0.808594	-0.203670	0.136697	0.446789	-6.591797	9.597778	-30.166626
C:\Users\cware\Desktop\Steller20November\TagTesting20Nov2013\M17.DSG	11-1-2013	16:43:43	365901.000000	7318.020000	0.785156	0.257813	-0.808594	-0.203670	0.134862	0.449541	-8.438110	7.064819	-30.746460
C:\Users\cware\Desktop\Steller20November\TagTesting20Nov2013\M17.DSG	11-1-2013	16:43:43	365902.000000	7318.040000	0.785156	0.250000	-0.804688	-0.206422	0.144954	0.444037	-9.246826	4.531860	-31.188965
C:\Users\cware\Desktop\Steller20November\TagTesting20Nov2013\M17.DSG	11-1-2013	16:43:43	365903.000000	7318.060000	0.773438	0.242188	-0.808594	-0.205505	0.145872	0.444037	-9.841919	3.601074	-30.746460
C:\Users\cware\Desktop\Steller20November\TagTesting20Nov2013\M17.DSG	11-1-2013	16:43:43	365904.000000	7318.080000	0.765625	0.234375	-0.800781	-0.203670	0.150459	0.443119	-10.070801	5.294800	-29.983521
C:\Users\cware\Desktop\Steller20November\TagTesting20Nov2013\M17.DSG	11-1-2013	16:43:43	365905.000000	7318.100000	0.761719	0.226563	-0.789063	-0.205505	0.154128	0.442202	-9.628296	8.407593	-28.976440
C:\Users\cware\Desktop\Steller20November\TagTesting20Nov2013\M17.DSG	11-1-2013	16:43:43	365906.000000	7318.120000	0.761719	0.210938	-0.800781	-0.205505	0.158716	0.440367	-10.147095	11.352539	-28.839111
C:\Users\cware\Desktop\Steller20November\TagTesting20Nov2013\M17.DSG	11-1-2013	16:43:43	365907.000000	7318.140000	0.765625	0.199219	-0.800781	-0.206422	0.160550	0.439450	-9.689331	13.931274	-29.434204
C:\Users\cware\Desktop\Steller20November\TagTesting20Nov2013\M17.DSG	11-1-2013	16:43:43	365908.000000	7318.160000	0.769531	0.183594	-0.785156	-0.208257	0.165138	0.435780	-5.783081	17.623901	-29.571533
C:\Users\cware\Desktop\Steller20November\TagTesting20Nov2013\M17.DSG	11-1-2013	16:43:43	365909.000000	7318.180000	0.777344	0.164063	-0.777344	-0.210092	0.167890	0.433028	-2.990723	19.836426	-29.281616
C:\Users\cware\Desktop\Steller20November\TagTesting20Nov2013\M17.DSG	11-1-2013	16:43:43	365910.000000	7318.200000	0.796875	0.144531	-0.773438	-0.211009	0.174312	0.428440	-1.251221	18.875122	-28.640747
C:\Users\cware\Desktop\Steller20November\TagTesting20Nov2013\M17.DSG	11-1-2013	16:43:43	365911.000000	7318.220000	0.824219	0.132813	-0.757813	-0.211927	0.177064	0.426606	0.000000	17.761230	-27.313232
C:\Users\cware\Desktop\Steller20November\TagTesting20Nov2013\M17.DSG	11-1-2013	16:43:43	365912.000000	7318.240000	0.828125	0.128906	-0.761719	-0.214679	0.181651	0.422018	0.793457	14.923096	-25.360107
C:\Users\cware\Desktop\Steller20November\TagTesting20Nov2013\M17.DSG	11-1-2013	16:43:43	365913.000000	7318.260000	0.832031	0.117188	-0.761719	-0.214679	0.185321	0.420183	0.396729	12.893677	-23.757935
C:\Users\cware\Desktop\Steller20November\TagTesting20Nov2013\M17.DSG	11-1-2013	16:43:43	365914.000000	7318.280000	0.835938	0.109375	-0.765625	-0.216514	0.188073	0.417431	0.335693	11.154175	-21.942139
C:\Users\cware\Desktop\Steller20November\TagTesting20Nov2013\M17.DSG	11-1-2013	16:43:43	365915.000000	7318.300000	0.820313	0.085938	-0.757813	-0.217431	0.190826	0.415596	-1.724243	12.145996	-21.270752
C:\Users\cware\Desktop\Steller20November\TagTesting20Nov2013\M17.DSG	11-1-2013	16:43:43	365916.000000	7318.320000	0.839844	0.082031	-0.753906	-0.217431	0.193578	0.413761	-3.173828	12.969971	-22.338867
C:\Users\cware\Desktop\Steller20November\TagTesting20Nov2013\M17.DSG	11-1-2013	16:43:43	365917.000000	7318.340000	0.832031	0.093750	-0.769531	-0.219266	0.199083	0.411009	-3.356934	14.129639	-22.613525
C:\Users\cware\Desktop\Steller20November\TagTesting20Nov2013\M17.DSG	11-1-2013	16:43:43	365918.000000	7318.360000	0.816406	0.082031	-0.765625	-0.219266	0.200000	0.410092	-4.913330	16.296387	-21.728516
C:\Users\cware\Desktop\Steller20November\TagTesting20Nov2013\M17.DSG	11-1-2013	16:43:43	365919.000000	7318.380000	0.816406	0.066406	-0.761719	-0.222018	0.203670	0.404587	-6.896973	17.837524	-21.331787
C:\Users\cware\Desktop\Steller20November\TagTesting20Nov2013\M17.DSG	11-1-2013	16:43:43	365920.000000	7318.400000	0.843750	0.050781	-0.722656	-0.222018	0.204587	0.403670	-9.353638	19.104004	-21.469116
C:\Users\cware\Desktop\Steller20November\TagTesting20Nov2013\M17.DSG	11-1-2013	16:43:43	365921.000000	7318.420000	0.835938	0.042969	-0.722656	-0.224771	0.207339	0.399083	-11.718750	18.173218	-21.102905
C:\Users\cware\Desktop\Steller20November\TagTesting20Nov2013\M17.DSG	11-1-2013	16:43:43	365922.000000	7318.440000	0.839844	0.035156	-0.703125	-0.223853	0.209174	0.398165	-14.450073	20.599365	-19.134521
C:\Users\cware\Desktop\Steller20November\TagTesting20Nov2013\M17.DSG	11-1-2013	16:43:43	365923.000000	7318.460000	0.859375	0.046875	-0.691406	-0.228440	0.211927	0.392661	-15.243530	19.912720	-18.600464
C:\Users\cware\Desktop\Steller20November\TagTesting20Nov2013\M17.DSG	11-1-2013	16:43:43	365924.000000	7318.480000	0.867188	0.058594	-0.691406	-0.227523	0.212844	0.390826	-15.380859	18.798828	-19.439697
C:\Users\cware\Desktop\Steller20November\TagTesting20Nov2013\M17.DSG	11-1-2013	16:43:43	365925.000000	7318.500000	0.875000	0.050781	-0.699219	-0.230275	0.214679	0.387156	-14.633179	17.944336	-20.309448
C:\Users\cware\Desktop\Steller20November\TagTesting20Nov2013\M17.DSG	11-1-2013	16:43:43	365926.000000	7318.520000	0.875000	0.039063	-0.687500	-0.230275	0.214679	0.384404	-13.320923	18.218994	-21.560669
C:\Users\cware\Desktop\Steller20November\TagTesting20Nov2013\M17.DSG	11-1-2013	16:43:43	365927.000000	7318.540000	0.886719	0.031250	-0.671875	-0.233028	0.218349	0.380734	-12.725830	17.822266	-21.087646
C:\Users\cware\Desktop\Steller20November\TagTesting20Nov2013\M17.DSG	11-1-2013	16:43:43	365928.000000	7318.560000	0.890625	0.023438	-0.683594	-0.233028	0.220183	0.379817	-13.412476	16.510010	-20.141602
C:\Users\cware\Desktop\Steller20November\TagTesting20Nov2013\M17.DSG	11-1-2013	16:43:43	365929.000000	7318.580000	0.906250	0.023438	-0.664063	-0.233945	0.222018	0.377982	-14.144897	15.808105	-18.814087
C:\Users\cware\Desktop\Steller20November\TagTesting20Nov2013\M17.DSG	11-1-2013	16:43:43	365930.000000	7318.600000	0.906250	0.019531	-0.683594	-0.235780	0.223853	0.373394	-13.885498	16.448975	-16.906738
C:\Users\cware\Desktop\Steller20November\TagTesting20Nov2013\M17.DSG	11-1-2013	16:43:43	365931.000000	7318.620000	0.898438	0.015625	-0.683594	-0.236697	0.223853	0.372477	-13.092041	17.776489	-15.945435
C:\Users\cware\Desktop\Steller20November\TagTesting20Nov2013\M17.DSG	11-1-2013	16:43:43	365932.000000	7318.640000	0.910156	0.015625	-0.679688	-0.238532	0.225688	0.367890	-10.345459	17.700195	-15.518188
C:\Users\cware\Desktop\Steller20November\TagTesting20Nov2013\M17.DSG	11-1-2013	16:43:43	365933.000000	7318.660000	0.914063	0.011719	-0.664063	-0.238532	0.224771	0.366055	-7.644653	16.738892	-14.694214
C:\Users\cware\Desktop\Steller20November\TagTesting20Nov2013\M17.DSG	11-1-2013	16:43:43	365934.000000	7318.680000	0.917969	0.011719	-0.667969	-0.241284	0.227523	0.363303	-4.730225	16.113281	-12.680054
C:\Users\cware\Desktop\Steller20November\TagTesting20Nov2013\M17.DSG	11-1-2013	16:43:43	365935.000000	7318.700000	0.925781	0.003906	-0.648438	-0.241284	0.230275	0.359633	-3.570557	17.501831	-11.398315
C:\Users\cware\Desktop\Steller20November\TagTesting20Nov2013\M17.DSG	11-1-2013	16:43:43	365936.000000	7318.720000	0.914063	0.003906	-0.644531	-0.244037	0.230275	0.355963	-4.669189	17.272949	-10.528564
C:\Users\cware\Desktop\Steller20November\TagTesting20Nov2013\M17.DSG	11-1-2013	16:43:43	365937.000000	7318.740000	0.925781	0.003906	-0.640625	-0.244954	0.232110	0.354128	-6.362915	16.937256	-10.513306
C:\Users\cware\Desktop\Steller20November\TagTesting20Nov2013\M17.DSG	11-1-2013	16:43:43	365938.000000	7318.760000	0.933594	-0.007813	-0.625000	-0.246789	0.233028	0.349541	-8.728027	14.999390	-10.192871
C:\Users\cware\Desktop\Steller20November\TagTesting20Nov2013\M17.DSG	11-1-2013	16:43:43	365939.000000	7318.780000	0.937500	-0.003906	-0.613281	-0.247706	0.233945	0.348624	-11.718750	15.045166	-9.597778
C:\Users\cware\Desktop\Steller20November\TagTesting20Nov2013\M17.DSG	11-1-2013	16:43:43	365940.000000	7318.800000	0.929688	0.003906	-0.613281	-0.248624	0.233945	0.344954	-15.228271	15.823364	-9.368896
C:\Users\cware\Desktop\Steller20November\TagTesting20Nov2013\M17.DSG	11-1-2013	16:43:43	365941.000000	7318.820000	0.941406	0.015625	-0.593750	-0.250459	0.233945	0.343119	-16.647339	16.067505	-9.963989
C:\Users\cware\Desktop\Steller20November\TagTesting20Nov2013\M17.DSG	11-1-2013	16:43:43	365942.000000	7318.840000	0.941406	0.015625	-0.585938	-0.251376	0.233945	0.339450	-16.738892	15.136719	-10.559082
C:\Users\cware\Desktop\Steller20November\TagTesting20Nov2013\M17.DSG	11-1-2013	16:43:43	365943.000000	7318.860000	0.941406	0.015625	-0.585938	-0.252294	0.233945	0.339450	-16.311646	14.312744	-9.887695
C:\Users\cware\Desktop\Steller20November\TagTesting20Nov2013\M17.DSG	11-1-2013	16:43:43	365944.000000	7318.880000	0.945313	0.019531	-0.578125	-0.254128	0.233945	0.335780	-16.006470	14.617920	-9.094238
C:\Users\cware\Desktop\Steller20November\TagTesting20Nov2013\M17.DSG	11-1-2013	16:43:43	365945.000000	7318.900000	0.945313	0.027344	-0.593750	-0.255046	0.233028	0.334862	-15.396118	14.495850	-9.277344
C:\Users\cware\Desktop\Steller20November\TagTesting20Nov2013\M17.DSG	11-1-2013	16:43:43	365946.000000	7318.920000	0.957031	0.027344	-0.566406	-0.255963	0.233945	0.331193	-14.480591	14.083862	-10.162354
C:\Users\cware\Desktop\Steller20November\TagTesting20Nov2013\M17.DSG	11-1-2013	16:43:43	365947.000000	7318.940000	0.957031	0.027344	-0.566406	-0.255963	0.234862	0.329358	-14.892578	14.999390	-10.131836
C:\Users\cware\Desktop\Steller20November\TagTesting20Nov2013\M17.DSG	11-1-2013	16:43:43	365948.000000	7318.960000	0.968750	0.019531	-0.578125	-0.257798	0.233945	0.327523	-16.189575	12.588501	-9.841919
C:\Users\cware\Desktop\Steller20November\TagTesting20Nov2013\M17.DSG	11-1-2013	16:43:43	365949.000000	7318.980000	0.980469	0.015625	-0.554688	-0.258716	0.233945	0.324771	-17.242432	13.244629	-10.116577
C:\Users\cware\Desktop\Steller20November\TagTesting20Nov2013\M17.DSG	11-1-2013	16:43:43	365950.000000	7319.000000	0.980469	0.011719	-0.535156	-0.258716	0.233945	0.322936	-17.807007	10.055542	-10.452271
C:\Users\cware\Desktop\Steller20November\TagTesting20Nov2013\M17.DSG	11-1-2013	16:43:43	365951.000000	7319.020000	0.960938	0.011719	-0.554688	-0.259633	0.234862	0.321101	-18.524170	9.017944	-10.498047
C:\Users\cware\Desktop\Steller20November\TagTesting20Nov2013\M17.DSG	11-1-2013	16:43:43	365952.000000	7319.040000	0.941406	0.023438	-0.566406	-0.260550	0.233945	0.321101	-17.974854	10.986328	-10.253906
C:\Users\cware\Desktop\Steller20November\TagTesting20Nov2013\M17.DSG	11-1-2013	16:43:43	365953.000000	7319.060000	0.933594	0.042969	-0.570313	-0.261468	0.234862	0.319266	-16.098022	13.702393	-10.757446
C:\Users\cware\Desktop\Steller20November\TagTesting20Nov2013\M17.DSG	11-1-2013	16:43:43	365954.000000	7319.080000	0.941406	0.031250	-0.542969	-0.262385	0.234862	0.317431	-14.450073	15.472412	-11.611938
C:\Users\cware\Desktop\Steller20November\TagTesting20Nov2013\M17.DSG	11-1-2013	16:43:43	365955.000000	7319.100000	0.953125	0.023438	-0.539063	-0.263303	0.235780	0.313761	-14.083862	17.608643	-10.955811
C:\Users\cware\Desktop\Steller20November\TagTesting20Nov2013\M17.DSG	11-1-2013	16:43:43	365956.000000	7319.120000	0.972656	0.019531	-0.523438	-0.265138	0.234862	0.312844	-15.899658	18.600464	-10.711670
C:\Users\cware\Desktop\Steller20November\TagTesting20Nov2013\M17.DSG	11-1-2013	16:43:43	365957.000000	7319.140000	0.996094	0.027344	-0.511719	-0.266055	0.235780	0.308257	-18.493652	15.930176	-11.199951
C:\Users\cware\Desktop\Steller20November\TagTesting20Nov2013\M17.DSG	11-1-2013	16:43:43	365958.000000	7319.160000	1.007813	0.031250	-0.511719	-0.267890	0.235780	0.308257	-20.492554	12.420654	-11.566162
C:\Users\cware\Desktop\Steller20November\TagTesting20Nov2013\M17.DSG	11-1-2013	16:43:43	365959.000000	7319.180000	1.019531	0.031250	-0.507813	-0.266972	0.235780	0.304587	-22.262573	8.789063	-11.199951
C:\Users\cware\Desktop\Steller20November\TagTesting20Nov2013\M17.DSG	11-1-2013	16:43:43	365960.000000	7319.200000	1.019531	0.042969	-0.519531	-0.266972	0.235780	0.304587	-24.795532	6.622314	-10.070801
C:\Users\cware\Desktop\Steller20November\TagTesting20Nov2013\M17.DSG	11-1-2013	16:43:43	365961.000000	7319.220000	1.023438	0.042969	-0.519531	-0.267890	0.234862	0.304587	-26.458740	5.752563	-9.613037
C:\Users\cware\Desktop\Steller20November\TagTesting20Nov2013\M17.DSG	11-1-2013	16:43:43	365962.000000	7319.240000	1.019531	0.046875	-0.507813	-0.268807	0.235780	0.305505	-26.199341	7.369995	-10.116577
C:\Users\cware\Desktop\Steller20November\TagTesting20Nov2013\M17.DSG	11-1-2013	16:43:43	365963.000000	7319.260000	1.015625	0.039063	-0.496094	-0.268807	0.233028	0.302752	-24.826050	7.141113	-10.284424
C:\Users\cware\Desktop\Steller20November\TagTesting20Nov2013\M17.DSG	11-1-2013	16:43:43	365964.000000	7319.280000	1.011719	0.027344	-0.492188	-0.268807	0.232110	0.303670	-22.796631	6.637573	-10.025024
C:\Users\cware\Desktop\Steller20November\TagTesting20Nov2013\M17.DSG	11-1-2013	16:43:43	365965.000000	7319.300000	1.000000	0.015625	-0.488281	-0.269725	0.233028	0.302752	-20.690918	4.745483	-9.826660
C:\Users\cware\Desktop\Steller20November\TagTesting20Nov2013\M17.DSG	11-1-2013	16:43:43	365966.000000	7319.320000	0.992188	0.011719	-0.488281	-0.269725	0.233028	0.302752	-19.836426	5.096436	-9.826660
C:\Users\cware\Desktop\Steller20November\TagTesting20Nov2013\M17.DSG	11-1-2013	16:43:43	365967.000000	7319.340000	0.957031	0.000000	-0.500000	-0.269725	0.231193	0.302752	-21.163940	7.904053	-10.070801
C:\Users\cware\Desktop\Steller20November\TagTesting20Nov2013\M17.DSG	11-1-2013	16:43:43	365968.000000	7319.360000	0.953125	-0.007813	-0.492188	-0.270642	0.232110	0.300000	-23.910522	12.298584	-9.841919
C:\Users\cware\Desktop\Steller20November\TagTesting20Nov2013\M17.DSG	11-1-2013	16:43:43	365969.000000	7319.380000	0.945313	-0.027344	-0.488281	-0.269725	0.233028	0.300000	-25.802612	16.571045	-9.979248
C:\Users\cware\Desktop\Steller20November\TagTesting20Nov2013\M17.DSG	11-1-2013	16:43:43	365970.000000	7319.400000	0.968750	-0.015625	-0.492188	-0.271560	0.231193	0.297248	-26.718140	19.729614	-9.994507
C:\Users\cware\Desktop\Steller20November\TagTesting20Nov2013\M17.DSG	11-1-2013	16:43:43	365971.000000	7319.420000	0.996094	-0.019531	-0.488281	-0.273394	0.232110	0.294495	-26.809692	20.385742	-10.086060
C:\Users\cware\Desktop\Steller20November\TagTesting20Nov2013\M17.DSG	11-1-2013	16:43:43	365972.000000	7319.440000	1.035156	-0.023438	-0.441406	-0.273394	0.231193	0.291743	-26.489258	18.692017	-11.520386
C:\Users\cware\Desktop\Steller20November\TagTesting20Nov2013\M17.DSG	11-1-2013	16:43:43	365973.000000	7319.460000	1.035156	-0.023438	-0.441406	-0.274312	0.229358	0.289908	-25.390625	15.594482	-12.268066
C:\Users\cware\Desktop\Steller20November\TagTesting20Nov2013\M17.DSG	11-1-2013	16:43:43	365974.000000	7319.480000	1.050781	-0.019531	-0.421875	-0.276147	0.230275	0.287156	-25.787354	12.115479	-13.031006
C:\Users\cware\Desktop\Steller20November\TagTesting20Nov2013\M17.DSG	11-1-2013	16:43:43	365975.000000	7319.500000	1.039063	-0.023438	-0.417969	-0.277064	0.230275	0.286239	-27.740479	11.077881	-12.741089
C:\Users\cware\Desktop\Steller20November\TagTesting20Nov2013\M17.DSG	11-1-2013	16:43:43	365976.000000	7319.520000	1.035156	-0.019531	-0.421875	-0.277982	0.230275	0.284404	-31.585693	10.467529	-12.207031
C:\Users\cware\Desktop\Steller20November\TagTesting20Nov2013\M17.DSG	11-1-2013	16:43:43	365977.000000	7319.540000	1.031250	-0.011719	-0.410156	-0.277064	0.230275	0.284404	-33.508301	10.284424	-11.779785
C:\Users\cware\Desktop\Steller20November\TagTesting20Nov2013\M17.DSG	11-1-2013	16:43:43	365978.000000	7319.560000	1.035156	-0.007813	-0.398438	-0.277982	0.228440	0.283486	-33.065796	6.896973	-11.566162
C:\Users\cware\Desktop\Steller20November\TagTesting20Nov2013\M17.DSG	11-1-2013	16:43:43	365979.000000	7319.580000	1.027344	-0.003906	-0.390625	-0.278899	0.227523	0.283486	-32.592773	4.470825	-10.742188
C:\Users\cware\Desktop\Steller20November\TagTesting20Nov2013\M17.DSG	11-1-2013	16:43:43	365980.000000	7319.600000	1.000000	0.000000	-0.398438	-0.277064	0.226606	0.284404	-31.326294	5.142212	-9.613037
C:\Users\cware\Desktop\Steller20November\TagTesting20Nov2013\M17.DSG	11-1-2013	16:43:43	365981.000000	7319.620000	0.984375	0.000000	-0.398438	-0.277982	0.225688	0.284404	-30.715942	7.919312	-9.521484
C:\Users\cware\Desktop\Steller20November\TagTesting20Nov2013\M17.DSG	11-1-2013	16:43:43	365982.000000	7319.640000	0.988281	0.003906	-0.390625	-0.278899	0.225688	0.283486	-32.348633	11.688232	-9.429932
C:\Users\cware\Desktop\Steller20November\TagTesting20Nov2013\M17.DSG	11-1-2013	16:43:43	365983.000000	7319.660000	1.007813	0.000000	-0.394531	-0.279817	0.224771	0.282569	-33.386230	13.839722	-10.620117
C:\Users\cware\Desktop\Steller20November\TagTesting20Nov2013\M17.DSG	11-1-2013	16:43:43	365984.000000	7319.680000	1.023438	0.003906	-0.390625	-0.280734	0.222936	0.280734	-34.393311	12.878418	-10.986328
C:\Users\cware\Desktop\Steller20November\TagTesting20Nov2013\M17.DSG	11-1-2013	16:43:43	365985.000000	7319.700000	1.035156	0.007813	-0.394531	-0.279817	0.222936	0.280734	-35.583496	11.184692	-9.963989
C:\Users\cware\Desktop\Steller20November\TagTesting20Nov2013\M17.DSG	11-1-2013	16:43:43	365986.000000	7319.720000	1.039063	0.007813	-0.375000	-0.281651	0.221101	0.279817	-36.499023	9.841919	-8.621216
C:\Users\cware\Desktop\Steller20November\TagTesting20Nov2013\M17.DSG	11-1-2013	16:43:43	365987.000000	7319.740000	1.031250	0.003906	-0.382813	-0.282569	0.219266	0.278899	-37.017822	10.665894	-7.461548
C:\Users\cware\Desktop\Steller20November\TagTesting20Nov2013\M17.DSG	11-1-2013	16:43:43	365988.000000	7319.760000	1.042969	0.007813	-0.367188	-0.282569	0.217431	0.277982	-36.239624	10.955811	-6.774902
C:\Users\cware\Desktop\Steller20November\TagTesting20Nov2013\M17.DSG	11-1-2013	16:43:43	365989.000000	7319.780000	1.042969	0.019531	-0.363281	-0.283486	0.215596	0.278899	-34.179688	10.177612	-6.500244
C:\Users\cware\Desktop\Steller20November\TagTesting20Nov2013\M17.DSG	11-1-2013	16:43:43	365990.000000	7319.800000	1.035156	0.015625	-0.355469	-0.285321	0.213761	0.276147	-31.829834	9.445190	-6.835938
C:\Users\cware\Desktop\Steller20November\TagTesting20Nov2013\M17.DSG	11-1-2013	16:43:43	365991.000000	7319.820000	1.039063	0.003906	-0.351563	-0.285321	0.212844	0.277064	-30.288696	9.414673	-7.293701
C:\Users\cware\Desktop\Steller20November\TagTesting20Nov2013\M17.DSG	11-1-2013	16:43:43	365992.000000	7319.840000	1.046875	0.003906	-0.335938	-0.285321	0.211927	0.277064	-29.144287	8.117676	-7.888794
C:\Users\cware\Desktop\Steller20November\TagTesting20Nov2013\M17.DSG	11-1-2013	16:43:43	365993.000000	7319.860000	1.050781	0.000000	-0.339844	-0.285321	0.210092	0.275229	-28.640747	6.576538	-7.019043
C:\Users\cware\Desktop\Steller20November\TagTesting20Nov2013\M17.DSG	11-1-2013	16:43:43	365994.000000	7319.880000	1.027344	0.007813	-0.351563	-0.287156	0.210092	0.274312	-29.922485	5.966187	-4.791260
C:\Users\cware\Desktop\Steller20November\TagTesting20Nov2013\M17.DSG	11-1-2013	16:43:43	365995.000000	7319.900000	1.039063	0.019531	-0.339844	-0.286239	0.208257	0.275229	-32.638550	4.028320	-3.417969
C:\Users\cware\Desktop\Steller20November\TagTesting20Nov2013\M17.DSG	11-1-2013	16:43:43	365996.000000	7319.920000	1.023438	0.023438	-0.343750	-0.287156	0.206422	0.275229	-35.644531	2.059937	-2.426147
C:\Users\cware\Desktop\Steller20November\TagTesting20Nov2013\M17.DSG	11-1-2013	16:43:43	365997.000000	7319.940000	1.019531	0.027344	-0.339844	-0.287156	0.202752	0.276147	-36.880493	2.593994	-2.563477
C:\Users\cware\Desktop\Steller20November\TagTesting20Nov2013\M17.DSG	11-1-2013	16:43:43	365998.000000	7319.960000	1.015625	0.031250	-0.316406	-0.288073	0.200917	0.277064	-35.781860	1.434326	-3.753662
C:\Users\cware\Desktop\Steller20November\TagTesting20Nov2013\M17.DSG	11-1-2013	16:43:43	365999.000000	7319.980000	1.015625	0.031250	-0.316406	-0.288073	0.197248	0.277982	-33.340454	1.602173	-5.264282
C:\Users\cware\Desktop\Steller20November\TagTesting20Nov2013\M17.DSG	11-1-2013	16:43:43	366000.000000	7320.000000	1.023438	0.031250	-0.335938	-0.288073	0.197248	0.278899	-30.212402	1.296997	-6.805420
C:\Users\cware\Desktop\Steller20November\TagTesting20Nov2013\M17.DSG	11-1-2013	16:43:43	366001.000000	7320.020000	1.023438	0.035156	-0.316406	-0.288073	0.196330	0.278899	-28.594971	0.717163	-6.881714
C:\Users\cware\Desktop\Steller20November\TagTesting20Nov2013\M17.DSG	11-1-2013	16:43:43	366002.000000	7320.040000	1.019531	0.042969	-0.328125	-0.288073	0.194495	0.280734	-29.083252	0.244141	-6.027222
C:\Users\cware\Desktop\Steller20November\TagTesting20Nov2013\M17.DSG	11-1-2013	16:43:43	366003.000000	7320.060000	1.019531	0.042969	-0.335938	-0.288073	0.192661	0.280734	-31.433105	-0.259399	-5.462646
C:\Users\cware\Desktop\Steller20November\TagTesting20Nov2013\M17.DSG	11-1-2013	16:43:43	366004.000000	7320.080000	1.042969	0.050781	-0.308594	-0.288073	0.192661	0.280734	-34.255981	-1.541138	-5.310059
C:\Users\cware\Desktop\Steller20November\TagTesting20Nov2013\M17.DSG	11-1-2013	16:43:43	366005.000000	7320.100000	1.035156	0.058594	-0.304688	-0.288991	0.188991	0.283486	-34.744263	-1.296997	-5.401611
C:\Users\cware\Desktop\Steller20November\TagTesting20Nov2013\M17.DSG	11-1-2013	16:43:43	366006.000000	7320.120000	1.046875	0.074219	-0.300781	-0.287156	0.188073	0.282569	-31.402588	-0.976563	-5.813599
C:\Users\cware\Desktop\Steller20November\TagTesting20Nov2013\M17.DSG	11-1-2013	16:43:43	366007.000000	7320.140000	1.058594	0.074219	-0.312500	-0.288073	0.187156	0.284404	-27.008057	-2.166748	-6.774902
C:\Users\cware\Desktop\Steller20November\TagTesting20Nov2013\M17.DSG	11-1-2013	16:43:43	366008.000000	7320.160000	1.062500	0.042969	-0.308594	-0.288073	0.186239	0.285321	-22.567749	-7.736206	-6.591797
C:\Users\cware\Desktop\Steller20November\TagTesting20Nov2013\M17.DSG	11-1-2013	16:43:43	366009.000000	7320.180000	1.035156	0.019531	-0.289063	-0.287156	0.185321	0.287156	-20.217896	-11.627197	-6.362915
C:\Users\cware\Desktop\Steller20November\TagTesting20Nov2013\M17.DSG	11-1-2013	16:43:43	366010.000000	7320.200000	1.011719	-0.003906	-0.304688	-0.287156	0.184404	0.289908	-19.546509	-11.871338	-6.546021
C:\Users\cware\Desktop\Steller20November\TagTesting20Nov2013\M17.DSG	11-1-2013	16:43:43	366011.000000	7320.220000	0.996094	-0.019531	-0.304688	-0.285321	0.183486	0.291743	-20.431519	-9.689331	-6.591797
C:\Users\cware\Desktop\Steller20November\TagTesting20Nov2013\M17.DSG	11-1-2013	16:43:43	366012.000000	7320.240000	0.996094	-0.019531	-0.304688	-0.284404	0.182569	0.294495	-24.368286	-8.209229	-6.164551
C:\Users\cware\Desktop\Steller20November\TagTesting20Nov2013\M17.DSG	11-1-2013	16:43:43	366013.000000	7320.260000	0.992188	0.003906	-0.320313	-0.284404	0.181651	0.296330	-28.533936	-6.240845	-6.011963
C:\Users\cware\Desktop\Steller20November\TagTesting20Nov2013\M17.DSG	11-1-2013	16:43:43	366014.000000	7320.280000	1.000000	0.042969	-0.332031	-0.283486	0.179817	0.298165	-33.172607	-5.371094	-6.607056
C:\Users\cware\Desktop\Steller20November\TagTesting20Nov2013\M17.DSG	11-1-2013	16:43:43	366015.000000	7320.300000	1.007813	0.074219	-0.316406	-0.284404	0.177064	0.299083	-36.209106	-5.371094	-7.415771
C:\Users\cware\Desktop\Steller20November\TagTesting20Nov2013\M17.DSG	11-1-2013	16:43:43	366016.000000	7320.320000	1.015625	0.101563	-0.335938	-0.282569	0.176147	0.301835	-37.612915	-8.361816	-9.185791
C:\Users\cware\Desktop\Steller20November\TagTesting20Nov2013\M17.DSG	11-1-2013	16:43:43	366017.000000	7320.340000	1.015625	0.113281	-0.347656	-0.282569	0.176147	0.303670	-37.353516	-11.138916	-11.077881
C:\Users\cware\Desktop\Steller20November\TagTesting20Nov2013\M17.DSG	11-1-2013	16:43:43	366018.000000	7320.360000	1.015625	0.121094	-0.371094	-0.280734	0.174312	0.306422	-36.132813	-10.726929	-11.749268
C:\Users\cware\Desktop\Steller20November\TagTesting20Nov2013\M17.DSG	11-1-2013	16:43:43	366019.000000	7320.380000	0.992188	0.121094	-0.406250	-0.279817	0.174312	0.309174	-35.125732	-7.492065	-11.795044
C:\Users\cware\Desktop\Steller20November\TagTesting20Nov2013\M17.DSG	11-1-2013	16:43:43	366020.000000	7320.400000	0.976563	0.121094	-0.410156	-0.278899	0.171560	0.311927	-33.950806	-0.411987	-11.428833
C:\Users\cware\Desktop\Steller20November\TagTesting20Nov2013\M17.DSG	11-1-2013	16:43:43	366021.000000	7320.420000	0.976563	0.125000	-0.378906	-0.279817	0.170642	0.311009	-31.570435	4.379272	-11.199951
C:\Users\cware\Desktop\Steller20November\TagTesting20Nov2013\M17.DSG	11-1-2013	16:43:43	366022.000000	7320.440000	0.988281	0.117188	-0.363281	-0.279817	0.169725	0.310092	-27.236938	6.362915	-11.230469
C:\Users\cware\Desktop\Steller20November\TagTesting20Nov2013\M17.DSG	11-1-2013	16:43:43	366023.000000	7320.460000	1.015625	0.109375	-0.351563	-0.279817	0.170642	0.310092	-22.567749	4.470825	-11.764526
C:\Users\cware\Desktop\Steller20November\TagTesting20Nov2013\M17.DSG	11-1-2013	16:43:43	366024.000000	7320.480000	1.046875	0.070313	-0.332031	-0.280734	0.169725	0.310092	-17.257690	-0.244141	-12.771606
C:\Users\cware\Desktop\Steller20November\TagTesting20Nov2013\M17.DSG	11-1-2013	16:43:43	366025.000000	7320.500000	1.046875	0.070313	-0.332031	-0.279817	0.171560	0.310092	-14.099121	-2.365112	-13.153076
C:\Users\cware\Desktop\Steller20November\TagTesting20Nov2013\M17.DSG	11-1-2013	16:43:43	366026.000000	7320.520000	1.023438	0.023438	-0.363281	-0.280734	0.172477	0.310092	-13.259888	-1.998901	-13.183594
C:\Users\cware\Desktop\Steller20November\TagTesting20Nov2013\M17.DSG	11-1-2013	16:43:43	366027.000000	7320.540000	1.011719	0.023438	-0.347656	-0.278899	0.173394	0.310092	-14.739990	1.800537	-12.802124
C:\Users\cware\Desktop\Steller20November\TagTesting20Nov2013\M17.DSG	11-1-2013	16:43:43	366028.000000	7320.560000	1.011719	0.031250	-0.339844	-0.279817	0.173394	0.310092	-16.433716	5.523682	-12.466431
C:\Users\cware\Desktop\Steller20November\TagTesting20Nov2013\M17.DSG	11-1-2013	16:43:43	366029.000000	7320.580000	1.023438	0.039063	-0.335938	-0.279817	0.175229	0.309174	-16.983032	4.562378	-13.168335
C:\Users\cware\Desktop\Steller20November\TagTesting20Nov2013\M17.DSG	11-1-2013	16:43:43	366030.000000	7320.600000	1.039063	0.042969	-0.332031	-0.280734	0.175229	0.308257	-17.105103	2.166748	-13.565063
C:\Users\cware\Desktop\Steller20November\TagTesting20Nov2013\M17.DSG	11-1-2013	16:43:43	366031.000000	7320.620000	1.039063	0.039063	-0.328125	-0.280734	0.175229	0.309174	-17.089844	0.976563	-13.977051
C:\Users\cware\Desktop\Steller20November\TagTesting20Nov2013\M17.DSG	11-1-2013	16:43:43	366032.000000	7320.640000	1.050781	0.042969	-0.335938	-0.279817	0.175229	0.309174	-18.081665	-0.366211	-15.136719
C:\Users\cware\Desktop\Steller20November\TagTesting20Nov2013\M17.DSG	11-1-2013	16:43:43	366033.000000	7320.660000	1.031250	0.039063	-0.351563	-0.280734	0.177982	0.308257	-19.271851	-0.427246	-15.426636
C:\Users\cware\Desktop\Steller20November\TagTesting20Nov2013\M17.DSG	11-1-2013	16:43:43	366034.000000	7320.680000	1.019531	0.027344	-0.355469	-0.279817	0.177982	0.308257	-20.782471	1.861572	-14.739990
C:\Users\cware\Desktop\Steller20November\TagTesting20Nov2013\M17.DSG	11-1-2013	16:43:43	366035.000000	7320.700000	1.011719	0.031250	-0.355469	-0.279817	0.178899	0.307339	-22.521973	3.738403	-13.900757
C:\Users\cware\Desktop\Steller20November\TagTesting20Nov2013\M17.DSG	11-1-2013	16:43:43	366036.000000	7320.720000	1.003906	0.027344	-0.351563	-0.280734	0.179817	0.307339	-25.604248	8.300781	-12.619019
C:\Users\cware\Desktop\Steller20November\TagTesting20Nov2013\M17.DSG	11-1-2013	16:43:43	366037.000000	7320.740000	1.027344	0.039063	-0.347656	-0.280734	0.178899	0.306422	-26.290894	11.367798	-12.893677
C:\Users\cware\Desktop\Steller20November\TagTesting20Nov2013\M17.DSG	11-1-2013	16:43:43	366038.000000	7320.760000	1.031250	0.023438	-0.324219	-0.280734	0.179817	0.305505	-23.727417	11.993408	-13.366699
C:\Users\cware\Desktop\Steller20November\TagTesting20Nov2013\M17.DSG	11-1-2013	16:43:43	366039.000000	7320.780000	1.050781	0.015625	-0.312500	-0.281651	0.179817	0.300917	-20.217896	12.557983	-13.488770
C:\Users\cware\Desktop\Steller20November\TagTesting20Nov2013\M17.DSG	11-1-2013	16:43:43	366040.000000	7320.800000	1.066406	0.000000	-0.292969	-0.282569	0.179817	0.300917	-18.569946	10.253906	-13.366699
C:\Users\cware\Desktop\Steller20November\TagTesting20Nov2013\M17.DSG	11-1-2013	16:43:43	366041.000000	7320.820000	1.066406	-0.023438	-0.281250	-0.283486	0.180734	0.299083	-19.454956	9.597778	-12.924194
C:\Users\cware\Desktop\Steller20November\TagTesting20Nov2013\M17.DSG	11-1-2013	16:43:43	366042.000000	7320.840000	1.050781	-0.042969	-0.269531	-0.283486	0.181651	0.298165	-21.911621	9.490967	-13.198853
C:\Users\cware\Desktop\Steller20November\TagTesting20Nov2013\M17.DSG	11-1-2013	16:43:43	366043.000000	7320.860000	1.066406	-0.062500	-0.246094	-0.284404	0.180734	0.298165	-24.703979	7.583618	-14.297485
C:\Users\cware\Desktop\Steller20November\TagTesting20Nov2013\M17.DSG	11-1-2013	16:43:43	366044.000000	7320.880000	1.050781	-0.078125	-0.238281	-0.284404	0.181651	0.296330	-30.029297	5.798340	-15.686035
C:\Users\cware\Desktop\Steller20November\TagTesting20Nov2013\M17.DSG	11-1-2013	16:43:43	366045.000000	7320.900000	1.035156	-0.085938	-0.246094	-0.284404	0.181651	0.295413	-34.332275	3.219604	-17.105103
C:\Users\cware\Desktop\Steller20November\TagTesting20Nov2013\M17.DSG	11-1-2013	16:43:43	366046.000000	7320.920000	1.023438	-0.070313	-0.250000	-0.284404	0.180734	0.296330	-37.231445	1.739502	-17.929077
C:\Users\cware\Desktop\Steller20November\TagTesting20Nov2013\M17.DSG	11-1-2013	16:43:43	366047.000000	7320.940000	1.027344	-0.042969	-0.289063	-0.284404	0.181651	0.296330	-37.185669	-1.022339	-18.203735
C:\Users\cware\Desktop\Steller20November\TagTesting20Nov2013\M17.DSG	11-1-2013	16:43:43	366048.000000	7320.960000	1.027344	0.000000	-0.292969	-0.283486	0.182569	0.297248	-35.644531	-0.213623	-18.997192
C:\Users\cware\Desktop\Steller20November\TagTesting20Nov2013\M17.DSG	11-1-2013	16:43:43	366049.000000	7320.980000	1.019531	0.054688	-0.316406	-0.283486	0.182569	0.298165	-33.325195	2.380371	-18.966675
C:\Users\cware\Desktop\Steller20November\TagTesting20Nov2013\M17.DSG	11-1-2013	16:43:43	366050.000000	7321.000000	1.007813	0.082031	-0.339844	-0.283486	0.183486	0.298165	-30.761719	6.179810	-18.264771
C:\Users\cware\Desktop\Steller20November\TagTesting20Nov2013\M17.DSG	11-1-2013	16:43:43	366051.000000	7321.020000	1.011719	0.085938	-0.335938	-0.282569	0.183486	0.298165	-28.564453	8.895874	-17.990112
C:\Users\cware\Desktop\Steller20November\TagTesting20Nov2013\M17.DSG	11-1-2013	16:43:43	366052.000000	7321.040000	1.011719	0.058594	-0.335938	-0.284404	0.184404	0.297248	-26.611328	11.138916	-17.608643
C:\Users\cware\Desktop\Steller20November\TagTesting20Nov2013\M17.DSG	11-1-2013	16:43:43	366053.000000	7321.060000	1.019531	0.042969	-0.328125	-0.283486	0.184404	0.295413	-26.626587	12.588501	-17.242432
C:\Users\cware\Desktop\Steller20November\TagTesting20Nov2013\M17.DSG	11-1-2013	16:43:43	366054.000000	7321.080000	1.027344	0.031250	-0.308594	-0.284404	0.186239	0.292661	-26.290894	13.809204	-17.883301
C:\Users\cware\Desktop\Steller20November\TagTesting20Nov2013\M17.DSG	11-1-2013	16:43:43	366055.000000	7321.100000	1.035156	0.011719	-0.300781	-0.285321	0.187156	0.291743	-24.887085	14.236450	-17.608643
C:\Users\cware\Desktop\Steller20November\TagTesting20Nov2013\M17.DSG	11-1-2013	16:43:43	366056.000000	7321.120000	1.031250	-0.011719	-0.292969	-0.286239	0.188991	0.288073	-22.644043	14.831543	-15.945435
C:\Users\cware\Desktop\Steller20November\TagTesting20Nov2013\M17.DSG	11-1-2013	16:43:43	366057.000000	7321.140000	1.042969	-0.023438	-0.285156	-0.287156	0.189908	0.287156	-21.148682	14.328003	-14.938354
C:\Users\cware\Desktop\Steller20November\TagTesting20Nov2013\M17.DSG	11-1-2013	16:43:43	366058.000000	7321.160000	1.039063	-0.035156	-0.296875	-0.286239	0.189908	0.284404	-19.165039	12.939453	-15.304565
C:\Users\cware\Desktop\Steller20November\TagTesting20Nov2013\M17.DSG	11-1-2013	16:43:43	366059.000000	7321.180000	1.046875	-0.027344	-0.308594	-0.288073	0.191743	0.282569	-16.632080	11.856079	-15.701294
C:\Users\cware\Desktop\Steller20November\TagTesting20Nov2013\M17.DSG	11-1-2013	16:43:43	366060.000000	7321.200000	1.054688	-0.027344	-0.289063	-0.288073	0.193578	0.278899	-15.335083	7.446289	-15.045166
C:\Users\cware\Desktop\Steller20November\TagTesting20Nov2013\M17.DSG	11-1-2013	16:43:43	366061.000000	7321.220000	1.027344	-0.031250	-0.277344	-0.288073	0.194495	0.277982	-15.960693	7.797241	-13.092041
C:\Users\cware\Desktop\Steller20November\TagTesting20Nov2013\M17.DSG	11-1-2013	16:43:43	366062.000000	7321.240000	1.027344	-0.035156	-0.277344	-0.288991	0.194495	0.275229	-17.257690	13.229370	-11.123657
C:\Users\cware\Desktop\Steller20November\TagTesting20Nov2013\M17.DSG	11-1-2013	16:43:43	366063.000000	7321.260000	1.042969	-0.015625	-0.250000	-0.288991	0.195413	0.273394	-15.380859	15.441895	-11.245728
C:\Users\cware\Desktop\Steller20November\TagTesting20Nov2013\M17.DSG	11-1-2013	16:43:43	366064.000000	7321.280000	1.050781	0.000000	-0.257813	-0.290826	0.196330	0.270642	-8.453369	15.365601	-11.871338
C:\Users\cware\Desktop\Steller20November\TagTesting20Nov2013\M17.DSG	11-1-2013	16:43:43	366065.000000	7321.300000	1.062500	0.011719	-0.250000	-0.290826	0.197248	0.267890	-1.983643	16.052246	-12.222290
C:\Users\cware\Desktop\Steller20November\TagTesting20Nov2013\M17.DSG	11-1-2013	16:43:43	366066.000000	7321.320000	1.070313	0.007813	-0.230469	-0.290826	0.200917	0.266055	3.372192	12.786865	-12.954712
C:\Users\cware\Desktop\Steller20November\TagTesting20Nov2013\M17.DSG	11-1-2013	16:43:43	366067.000000	7321.340000	1.070313	0.000000	-0.218750	-0.292661	0.201835	0.261468	6.484985	9.109497	-13.534546
C:\Users\cware\Desktop\Steller20November\TagTesting20Nov2013\M17.DSG	11-1-2013	16:43:43	366068.000000	7321.360000	1.074219	-0.027344	-0.222656	-0.291743	0.203670	0.259633	7.629395	1.144409	-12.252808
C:\Users\cware\Desktop\Steller20November\TagTesting20Nov2013\M17.DSG	11-1-2013	16:43:43	366069.000000	7321.380000	1.046875	-0.046875	-0.222656	-0.292661	0.207339	0.257798	9.628296	2.136230	-9.460449
C:\Users\cware\Desktop\Steller20November\TagTesting20Nov2013\M17.DSG	11-1-2013	16:43:43	366070.000000	7321.400000	1.015625	-0.066406	-0.257813	-0.291743	0.208257	0.257798	15.045166	8.285522	-6.881714
C:\Users\cware\Desktop\Steller20November\TagTesting20Nov2013\M17.DSG	11-1-2013	16:43:43	366071.000000	7321.420000	0.992188	-0.050781	-0.281250	-0.293578	0.211009	0.253211	21.789551	18.569946	-5.477905
C:\Users\cware\Desktop\Steller20November\TagTesting20Nov2013\M17.DSG	11-1-2013	16:43:43	366072.000000	7321.440000	1.003906	-0.031250	-0.285156	-0.293578	0.211009	0.248624	28.320313	22.781372	-5.386353
C:\Users\cware\Desktop\Steller20November\TagTesting20Nov2013\M17.DSG	11-1-2013	16:43:43	366073.000000	7321.460000	1.042969	0.011719	-0.261719	-0.295413	0.214679	0.238532	33.172607	20.446777	-5.813599
C:\Users\cware\Desktop\Steller20November\TagTesting20Nov2013\M17.DSG	11-1-2013	16:43:43	366074.000000	7321.480000	1.046875	0.031250	-0.242188	-0.296330	0.217431	0.236697	39.016724	18.310547	-6.225586
C:\Users\cware\Desktop\Steller20November\TagTesting20Nov2013\M17.DSG	11-1-2013	16:43:43	366075.000000	7321.500000	1.058594	0.035156	-0.195313	-0.297248	0.220183	0.228440	40.969849	14.404297	-6.362915
C:\Users\cware\Desktop\Steller20November\TagTesting20Nov2013\M17.DSG	11-1-2013	16:43:43	366076.000000	7321.520000	1.074219	-0.007813	-0.179688	-0.298165	0.222018	0.223853	38.909912	10.147095	-4.501343
C:\Users\cware\Desktop\Steller20November\TagTesting20Nov2013\M17.DSG	11-1-2013	16:43:43	366077.000000	7321.540000	1.074219	-0.078125	-0.140625	-0.300000	0.224771	0.218349	33.920288	8.773804	-1.922607
C:\Users\cware\Desktop\Steller20November\TagTesting20Nov2013\M17.DSG	11-1-2013	16:43:43	366078.000000	7321.560000	1.078125	-0.140625	-0.078125	-0.300000	0.225688	0.215596	27.618408	3.616333	1.876831
C:\Users\cware\Desktop\Steller20November\TagTesting20Nov2013\M17.DSG	11-1-2013	16:43:43	366079.000000	7321.580000	1.078125	-0.140625	-0.078125	-0.300917	0.226606	0.212844	25.695801	0.000000	5.630493
C:\Users\cware\Desktop\Steller20November\TagTesting20Nov2013\M17.DSG	11-1-2013	16:43:43	366080.000000	7321.600000	1.085938	-0.183594	-0.117188	-0.300917	0.224771	0.211009	25.894165	-2.365112	9.063721
C:\Users\cware\Desktop\Steller20November\TagTesting20Nov2013\M17.DSG	11-1-2013	16:43:43	366081.000000	7321.620000	1.097656	-0.187500	-0.136719	-0.300917	0.224771	0.211009	26.901245	-6.164551	10.330200
C:\Users\cware\Desktop\Steller20November\TagTesting20Nov2013\M17.DSG	11-1-2013	16:43:43	366082.000000	7321.640000	1.082031	-0.195313	-0.148438	-0.302752	0.222936	0.210092	26.672363	-7.385254	12.283325
C:\Users\cware\Desktop\Steller20November\TagTesting20Nov2013\M17.DSG	11-1-2013	16:43:43	366083.000000	7321.660000	1.078125	-0.183594	-0.152344	-0.301835	0.221101	0.209174	24.627686	-7.019043	14.541626
C:\Users\cware\Desktop\Steller20November\TagTesting20Nov2013\M17.DSG	11-1-2013	16:43:43	366084.000000	7321.680000	1.070313	-0.179688	-0.164063	-0.303670	0.218349	0.209174	21.575928	-5.355835	16.571045
C:\Users\cware\Desktop\Steller20November\TagTesting20Nov2013\M17.DSG	11-1-2013	16:43:43	366085.000000	7321.700000	1.070313	-0.140625	-0.152344	-0.304587	0.217431	0.207339	19.851685	-4.272461	17.639160
C:\Users\cware\Desktop\Steller20November\TagTesting20Nov2013\M17.DSG	11-1-2013	16:43:43	366086.000000	7321.720000	1.070313	-0.109375	-0.136719	-0.305505	0.212844	0.206422	17.730713	-6.179810	17.135620
C:\Users\cware\Desktop\Steller20November\TagTesting20Nov2013\M17.DSG	11-1-2013	16:43:43	366087.000000	7321.740000	1.078125	-0.070313	-0.148438	-0.306422	0.210092	0.207339	15.930176	-9.353638	16.433716
C:\Users\cware\Desktop\Steller20November\TagTesting20Nov2013\M17.DSG	11-1-2013	16:43:43	366088.000000	7321.760000	1.082031	-0.031250	-0.152344	-0.308257	0.205505	0.207339	14.724731	-13.671875	15.594482
C:\Users\cware\Desktop\Steller20November\TagTesting20Nov2013\M17.DSG	11-1-2013	16:43:43	366089.000000	7321.780000	1.058594	-0.027344	-0.160156	-0.307339	0.203670	0.208257	13.595581	-15.243530	14.877319
C:\Users\cware\Desktop\Steller20November\TagTesting20Nov2013\M17.DSG	11-1-2013	16:43:43	366090.000000	7321.800000	1.042969	-0.035156	-0.167969	-0.308257	0.200000	0.211927	9.567261	-15.350342	14.724731
C:\Users\cware\Desktop\Steller20November\TagTesting20Nov2013\M17.DSG	11-1-2013	16:43:43	366091.000000	7321.820000	1.050781	-0.046875	-0.164063	-0.307339	0.198165	0.211927	4.821777	-11.627197	15.838623
C:\Users\cware\Desktop\Steller20November\TagTesting20Nov2013\M17.DSG	11-1-2013	16:43:43	366092.000000	7321.840000	1.062500	-0.066406	-0.160156	-0.308257	0.193578	0.214679	-1.037598	-8.346558	18.539429
C:\Users\cware\Desktop\Steller20November\TagTesting20Nov2013\M17.DSG	11-1-2013	16:43:43	366093.000000	7321.860000	1.074219	-0.046875	-0.175781	-0.308257	0.189908	0.214679	-4.318237	-7.736206	19.622803
C:\Users\cware\Desktop\Steller20November\TagTesting20Nov2013\M17.DSG	11-1-2013	16:43:43	366094.000000	7321.880000	1.074219	-0.015625	-0.179688	-0.309174	0.184404	0.214679	-5.203247	-5.813599	19.866943
C:\Users\cware\Desktop\Steller20November\TagTesting20Nov2013\M17.DSG	11-1-2013	16:43:43	366095.000000	7321.900000	1.085938	0.007813	-0.175781	-0.309174	0.181651	0.216514	-3.997803	-6.546021	19.409180
C:\Users\cware\Desktop\Steller20November\TagTesting20Nov2013\M17.DSG	11-1-2013	16:43:43	366096.000000	7321.920000	1.093750	0.023438	-0.175781	-0.311009	0.176147	0.217431	-3.097534	-6.332397	19.866943
C:\Users\cware\Desktop\Steller20November\TagTesting20Nov2013\M17.DSG	11-1-2013	16:43:43	366097.000000	7321.940000	1.093750	0.015625	-0.175781	-0.311009	0.171560	0.216514	-3.189087	-7.400513	19.134521
C:\Users\cware\Desktop\Steller20November\TagTesting20Nov2013\M17.DSG	11-1-2013	16:43:43	366098.000000	7321.960000	1.097656	0.007813	-0.175781	-0.311927	0.166055	0.219266	-4.898071	-7.415771	17.425537
C:\Users\cware\Desktop\Steller20November\TagTesting20Nov2013\M17.DSG	11-1-2013	16:43:43	366099.000000	7321.980000	1.101563	0.003906	-0.187500	-0.311927	0.163303	0.220183	-7.812500	-5.172729	15.380859
C:\Users\cware\Desktop\Steller20November\TagTesting20Nov2013\M17.DSG	11-1-2013	16:43:43	366100.000000	7322.000000	1.105469	0.000000	-0.183594	-0.312844	0.158716	0.222018	-10.375977	-2.304077	11.657715
C:\Users\cware\Desktop\Steller20November\TagTesting20Nov2013\M17.DSG	11-1-2013	16:43:43	366101.000000	7322.020000	1.109375	0.011719	-0.187500	-0.313761	0.155963	0.221101	-10.253906	-0.122070	9.170532
C:\Users\cware\Desktop\Steller20November\TagTesting20Nov2013\M17.DSG	11-1-2013	16:43:43	366102.000000	7322.040000	1.109375	0.023438	-0.191406	-0.313761	0.153211	0.220183	-8.560181	3.356934	8.071899
C:\Users\cware\Desktop\Steller20November\TagTesting20Nov2013\M17.DSG	11-1-2013	16:43:43	366103.000000	7322.060000	1.117188	0.042969	-0.187500	-0.313761	0.152294	0.219266	-7.629395	5.706787	6.469727
C:\Users\cware\Desktop\Steller20November\TagTesting20Nov2013\M17.DSG	11-1-2013	16:43:43	366104.000000	7322.080000	1.113281	0.062500	-0.214844	-0.314679	0.149541	0.218349	-4.486084	7.843018	4.196167
C:\Users\cware\Desktop\Steller20November\TagTesting20Nov2013\M17.DSG	11-1-2013	16:43:43	366105.000000	7322.100000	1.113281	0.062500	-0.214844	-0.314679	0.148624	0.216514	-0.381470	8.499146	2.670288
C:\Users\cware\Desktop\Steller20November\TagTesting20Nov2013\M17.DSG	11-1-2013	16:43:43	366106.000000	7322.120000	1.109375	0.113281	-0.210938	-0.314679	0.148624	0.213761	3.692627	6.942749	1.739502
C:\Users\cware\Desktop\Steller20November\TagTesting20Nov2013\M17.DSG	11-1-2013	16:43:43	366107.000000	7322.140000	1.113281	0.121094	-0.222656	-0.316514	0.145872	0.211927	6.072998	5.554199	1.602173
C:\Users\cware\Desktop\Steller20November\TagTesting20Nov2013\M17.DSG	11-1-2013	16:43:43	366108.000000	7322.160000	1.109375	0.113281	-0.222656	-0.316514	0.145872	0.211009	6.652832	3.768921	0.686646
C:\Users\cware\Desktop\Steller20November\TagTesting20Nov2013\M17.DSG	11-1-2013	16:43:43	366109.000000	7322.180000	1.089844	0.085938	-0.207031	-0.316514	0.144037	0.209174	5.737305	4.104614	0.137329
C:\Users\cware\Desktop\Steller20November\TagTesting20Nov2013\M17.DSG	11-1-2013	16:43:43	366110.000000	7322.200000	1.078125	0.054688	-0.187500	-0.317431	0.144037	0.208257	3.784180	4.409790	0.000000
C:\Users\cware\Desktop\Steller20November\TagTesting20Nov2013\M17.DSG	11-1-2013	16:43:43	366111.000000	7322.220000	1.082031	0.035156	-0.187500	-0.317431	0.143119	0.205505	1.220703	3.494263	0.183105
C:\Users\cware\Desktop\Steller20November\TagTesting20Nov2013\M17.DSG	11-1-2013	16:43:43	366112.000000	7322.240000	1.101563	0.046875	-0.175781	-0.318349	0.144037	0.205505	-2.059937	0.961304	-0.701904
C:\Users\cware\Desktop\Steller20November\TagTesting20Nov2013\M17.DSG	11-1-2013	16:43:43	366113.000000	7322.260000	1.113281	0.078125	-0.167969	-0.318349	0.143119	0.205505	-4.211426	-1.602173	-1.770020
C:\Users\cware\Desktop\Steller20November\TagTesting20Nov2013\M17.DSG	11-1-2013	16:43:43	366114.000000	7322.280000	1.101563	0.105469	-0.156250	-0.317431	0.142202	0.204587	-4.760742	-3.417969	-2.655029
C:\Users\cware\Desktop\Steller20November\TagTesting20Nov2013\M17.DSG	11-1-2013	16:43:43	366115.000000	7322.300000	1.085938	0.121094	-0.144531	-0.318349	0.143119	0.206422	-2.548218	-4.104614	-3.814697
C:\Users\cware\Desktop\Steller20November\TagTesting20Nov2013\M17.DSG	11-1-2013	16:43:43	366116.000000	7322.320000	1.070313	0.128906	-0.132813	-0.318349	0.143119	0.206422	2.090454	-6.179810	-5.355835
C:\Users\cware\Desktop\Steller20November\TagTesting20Nov2013\M17.DSG	11-1-2013	16:43:43	366117.000000	7322.340000	1.062500	0.125000	-0.136719	-0.317431	0.144037	0.207339	8.071899	-7.186890	-6.103516
C:\Users\cware\Desktop\Steller20November\TagTesting20Nov2013\M17.DSG	11-1-2013	16:43:43	366118.000000	7322.360000	1.039063	0.125000	-0.140625	-0.316514	0.144037	0.207339	14.221191	-7.492065	-6.439209
C:\Users\cware\Desktop\Steller20November\TagTesting20Nov2013\M17.DSG	11-1-2013	16:43:43	366119.000000	7322.380000	1.039063	0.125000	-0.156250	-0.316514	0.145872	0.208257	18.798828	-8.193970	-6.698608
C:\Users\cware\Desktop\Steller20November\TagTesting20Nov2013\M17.DSG	11-1-2013	16:43:43	366120.000000	7322.400000	1.031250	0.117188	-0.160156	-0.315596	0.146789	0.208257	22.308350	-7.812500	-6.118774
C:\Users\cware\Desktop\Steller20November\TagTesting20Nov2013\M17.DSG	11-1-2013	16:43:43	366121.000000	7322.420000	1.027344	0.117188	-0.152344	-0.315596	0.147706	0.209174	24.154663	-8.987427	-5.203247
C:\Users\cware\Desktop\Steller20November\TagTesting20Nov2013\M17.DSG	11-1-2013	16:43:43	366122.000000	7322.440000	1.015625	0.105469	-0.160156	-0.315596	0.149541	0.210092	23.040771	-7.095337	-3.616333
C:\Users\cware\Desktop\Steller20November\TagTesting20Nov2013\M17.DSG	11-1-2013	16:43:43	366123.000000	7322.460000	1.003906	0.085938	-0.171875	-0.316514	0.150459	0.211927	22.323608	-5.691528	-2.624512
C:\Users\cware\Desktop\Steller20November\TagTesting20Nov2013\M17.DSG	11-1-2013	16:43:43	366124.000000	7322.480000	1.003906	0.074219	-0.167969	-0.315596	0.151376	0.211009	21.743774	-6.118774	-4.013062
C:\Users\cware\Desktop\Steller20November\TagTesting20Nov2013\M17.DSG	11-1-2013	16:43:43	366125.000000	7322.500000	1.000000	0.074219	-0.152344	-0.315596	0.152294	0.211009	21.530151	-4.776001	-5.874634
C:\Users\cware\Desktop\Steller20November\TagTesting20Nov2013\M17.DSG	11-1-2013	16:43:43	366126.000000	7322.520000	1.000000	0.070313	-0.164063	-0.313761	0.155046	0.210092	20.248413	-3.173828	-7.171631
C:\Users\cware\Desktop\Steller20November\TagTesting20Nov2013\M17.DSG	11-1-2013	16:43:43	366127.000000	7322.540000	1.007813	0.078125	-0.171875	-0.314679	0.155046	0.211009	17.669678	-3.494263	-7.690430
C:\Users\cware\Desktop\Steller20November\TagTesting20Nov2013\M17.DSG	11-1-2013	16:43:43	366128.000000	7322.560000	1.023438	0.074219	-0.160156	-0.314679	0.157798	0.210092	14.434814	-3.234863	-8.224487
C:\Users\cware\Desktop\Steller20November\TagTesting20Nov2013\M17.DSG	11-1-2013	16:43:43	366129.000000	7322.580000	1.011719	0.074219	-0.160156	-0.313761	0.159633	0.209174	13.534546	-0.747681	-8.682251
C:\Users\cware\Desktop\Steller20November\TagTesting20Nov2013\M17.DSG	11-1-2013	16:43:43	366130.000000	7322.600000	1.011719	0.078125	-0.140625	-0.312844	0.161468	0.207339	13.717651	0.381470	-9.902954
C:\Users\cware\Desktop\Steller20November\TagTesting20Nov2013\M17.DSG	11-1-2013	16:43:43	366131.000000	7322.620000	1.011719	0.078125	-0.140625	-0.312844	0.162385	0.207339	13.885498	-0.518799	-10.543823
C:\Users\cware\Desktop\Steller20November\TagTesting20Nov2013\M17.DSG	11-1-2013	16:43:43	366132.000000	7322.640000	1.011719	0.085938	-0.144531	-0.313761	0.165138	0.207339	13.473511	-0.823975	-10.696411
C:\Users\cware\Desktop\Steller20November\TagTesting20Nov2013\M17.DSG	11-1-2013	16:43:43	366133.000000	7322.660000	1.011719	0.082031	-0.144531	-0.312844	0.166055	0.207339	12.451172	-1.754761	-10.833740
C:\Users\cware\Desktop\Steller20November\TagTesting20Nov2013\M17.DSG	11-1-2013	16:43:43	366134.000000	7322.680000	1.019531	0.074219	-0.156250	-0.312844	0.168807	0.205505	11.383057	-1.007080	-10.742188
C:\Users\cware\Desktop\Steller20November\TagTesting20Nov2013\M17.DSG	11-1-2013	16:43:43	366135.000000	7322.700000	1.019531	0.058594	-0.164063	-0.311927	0.171560	0.204587	10.620117	-0.793457	-10.360718
C:\Users\cware\Desktop\Steller20November\TagTesting20Nov2013\M17.DSG	11-1-2013	16:43:43	366136.000000	7322.720000	1.031250	0.050781	-0.171875	-0.311927	0.172477	0.204587	7.247925	-2.380371	-9.948730
C:\Users\cware\Desktop\Steller20November\TagTesting20Nov2013\M17.DSG	11-1-2013	16:43:43	366137.000000	7322.740000	1.031250	0.035156	-0.164063	-0.311927	0.173394	0.202752	3.448486	-2.670288	-10.345459
C:\Users\cware\Desktop\Steller20November\TagTesting20Nov2013\M17.DSG	11-1-2013	16:43:43	366138.000000	7322.760000	1.042969	0.019531	-0.164063	-0.311927	0.175229	0.205505	-0.167847	-5.905151	-10.787964
C:\Users\cware\Desktop\Steller20November\TagTesting20Nov2013\M17.DSG	11-1-2013	16:43:43	366139.000000	7322.780000	1.035156	0.007813	-0.175781	-0.311927	0.177064	0.204587	-2.304077	-7.125854	-10.574341
C:\Users\cware\Desktop\Steller20November\TagTesting20Nov2013\M17.DSG	11-1-2013	16:43:43	366140.000000	7322.800000	1.027344	0.003906	-0.195313	-0.310092	0.177982	0.206422	-6.347656	-8.392334	-9.338379
C:\Users\cware\Desktop\Steller20November\TagTesting20Nov2013\M17.DSG	11-1-2013	16:43:43	366141.000000	7322.820000	1.031250	0.011719	-0.191406	-0.311009	0.178899	0.208257	-10.589600	-9.643555	-7.507324
C:\Users\cware\Desktop\Steller20November\TagTesting20Nov2013\M17.DSG	11-1-2013	16:43:43	366142.000000	7322.840000	1.027344	0.027344	-0.191406	-0.310092	0.177982	0.211009	-17.105103	-11.947632	-5.249023
C:\Users\cware\Desktop\Steller20November\TagTesting20Nov2013\M17.DSG	11-1-2013	16:43:43	366143.000000	7322.860000	1.019531	0.039063	-0.175781	-0.310092	0.178899	0.211927	-21.179199	-14.465332	-4.943848
C:\Users\cware\Desktop\Steller20November\TagTesting20Nov2013\M17.DSG	11-1-2013	16:43:43	366144.000000	7322.880000	0.996094	0.054688	-0.175781	-0.309174	0.177064	0.213761	-22.567749	-14.190674	-4.013062
C:\Users\cware\Desktop\Steller20November\TagTesting20Nov2013\M17.DSG	11-1-2013	16:43:43	366145.000000	7322.900000	0.980469	0.066406	-0.179688	-0.308257	0.176147	0.219266	-21.163940	-11.810303	-2.944946
C:\Users\cware\Desktop\Steller20November\TagTesting20Nov2013\M17.DSG	11-1-2013	16:43:43	366146.000000	7322.920000	0.988281	0.062500	-0.214844	-0.308257	0.176147	0.220183	-18.203735	-11.566162	-3.341675
C:\Users\cware\Desktop\Steller20November\TagTesting20Nov2013\M17.DSG	11-1-2013	16:43:43	366147.000000	7322.940000	1.000000	0.054688	-0.210938	-0.307339	0.175229	0.223853	-15.441895	-12.466431	-4.684448
C:\Users\cware\Desktop\Steller20November\TagTesting20Nov2013\M17.DSG	11-1-2013	16:43:43	366148.000000	7322.960000	1.000000	0.039063	-0.222656	-0.306422	0.175229	0.224771	-13.290405	-12.405396	-5.462646
C:\Users\cware\Desktop\Steller20November\TagTesting20Nov2013\M17.DSG	11-1-2013	16:43:43	366149.000000	7322.980000	1.003906	0.035156	-0.226563	-0.306422	0.175229	0.228440	-11.978149	-12.435913	-5.584717
C:\Users\cware\Desktop\Steller20November\TagTesting20Nov2013\M17.DSG	11-1-2013	16:43:43	366150.000000	7323.000000	1.003906	0.046875	-0.222656	-0.306422	0.174312	0.230275	-13.061523	-13.076782	-4.577637
C:\Users\cware\Desktop\Steller20November\TagTesting20Nov2013\M17.DSG	11-1-2013	16:43:43	366151.000000	7323.020000	1.000000	0.046875	-0.234375	-0.304587	0.173394	0.233028	-15.686035	-13.549805	-3.402710
C:\Users\cware\Desktop\Steller20November\TagTesting20Nov2013\M17.DSG	11-1-2013	16:43:43	366152.000000	7323.040000	0.996094	0.062500	-0.242188	-0.304587	0.171560	0.234862	-18.295288	-12.115479	-2.288818
C:\Users\cware\Desktop\Steller20November\TagTesting20Nov2013\M17.DSG	11-1-2013	16:43:43	366153.000000	7323.060000	0.996094	0.066406	-0.238281	-0.302752	0.171560	0.237615	-20.248413	-9.613037	-1.129150
C:\Users\cware\Desktop\Steller20November\TagTesting20Nov2013\M17.DSG	11-1-2013	16:43:43	366154.000000	7323.080000	1.011719	0.066406	-0.238281	-0.303670	0.170642	0.239450	-22.048950	-9.719849	-1.358032
C:\Users\cware\Desktop\Steller20November\TagTesting20Nov2013\M17.DSG	11-1-2013	16:43:43	366155.000000	7323.100000	1.019531	0.062500	-0.230469	-0.303670	0.168807	0.243119	-22.186279	-8.956909	-1.922607
C:\Users\cware\Desktop\Steller20November\TagTesting20Nov2013\M17.DSG	11-1-2013	16:43:43	366156.000000	7323.120000	1.023438	0.050781	-0.230469	-0.301835	0.167890	0.244037	-21.011353	-11.535645	-2.212524
C:\Users\cware\Desktop\Steller20November\TagTesting20Nov2013\M17.DSG	11-1-2013	16:43:43	366157.000000	7323.140000	1.023438	0.050781	-0.230469	-0.302752	0.165138	0.247706	-19.866943	-14.602661	-2.593994
C:\Users\cware\Desktop\Steller20November\TagTesting20Nov2013\M17.DSG	11-1-2013	16:43:43	366158.000000	7323.160000	1.007813	0.031250	-0.226563	-0.301835	0.165138	0.248624	-19.592285	-15.945435	-2.288818
C:\Users\cware\Desktop\Steller20November\TagTesting20Nov2013\M17.DSG	11-1-2013	16:43:43	366159.000000	7323.180000	1.000000	0.019531	-0.222656	-0.300000	0.163303	0.251376	-18.997192	-17.471313	-2.487183
C:\Users\cware\Desktop\Steller20November\TagTesting20Nov2013\M17.DSG	11-1-2013	16:43:43	366160.000000	7323.200000	0.996094	0.011719	-0.218750	-0.300000	0.162385	0.256881	-17.883301	-17.379761	-1.556396
C:\Users\cware\Desktop\Steller20November\TagTesting20Nov2013\M17.DSG	11-1-2013	16:43:43	366161.000000	7323.220000	0.992188	0.007813	-0.238281	-0.300000	0.161468	0.257798	-18.981934	-17.242432	-0.564575
C:\Users\cware\Desktop\Steller20November\TagTesting20Nov2013\M17.DSG	11-1-2013	16:43:43	366162.000000	7323.240000	0.996094	0.015625	-0.250000	-0.299083	0.158716	0.263303	-23.712158	-19.424438	0.778198
C:\Users\cware\Desktop\Steller20November\TagTesting20Nov2013\M17.DSG	11-1-2013	16:43:43	366163.000000	7323.260000	0.976563	0.035156	-0.250000	-0.298165	0.158716	0.265138	-29.083252	-20.080566	1.541138
C:\Users\cware\Desktop\Steller20November\TagTesting20Nov2013\M17.DSG	11-1-2013	16:43:43	366164.000000	7323.280000	0.968750	0.062500	-0.261719	-0.296330	0.154128	0.271560	-31.997681	-20.629883	2.044678
C:\Users\cware\Desktop\Steller20November\TagTesting20Nov2013\M17.DSG	11-1-2013	16:43:43	366165.000000	7323.300000	0.980469	0.093750	-0.261719	-0.296330	0.151376	0.274312	-32.196045	-20.629883	2.044678
C:\Users\cware\Desktop\Steller20November\TagTesting20Nov2013\M17.DSG	11-1-2013	16:43:43	366166.000000	7323.320000	0.964844	0.125000	-0.292969	-0.294495	0.147706	0.279817	-30.548096	-20.355225	1.434326
C:\Users\cware\Desktop\Steller20November\TagTesting20Nov2013\M17.DSG	11-1-2013	16:43:43	366167.000000	7323.340000	0.957031	0.152344	-0.300781	-0.294495	0.145872	0.283486	-27.587891	-16.647339	1.251221
C:\Users\cware\Desktop\Steller20November\TagTesting20Nov2013\M17.DSG	11-1-2013	16:43:43	366168.000000	7323.360000	0.964844	0.175781	-0.332031	-0.291743	0.142202	0.286239	-23.162842	-16.510010	0.442505
C:\Users\cware\Desktop\Steller20November\TagTesting20Nov2013\M17.DSG	11-1-2013	16:43:43	366169.000000	7323.380000	0.960938	0.191406	-0.355469	-0.290826	0.141284	0.288991	-19.531250	-16.342163	0.640869
C:\Users\cware\Desktop\Steller20November\TagTesting20Nov2013\M17.DSG	11-1-2013	16:43:43	366170.000000	7323.400000	0.964844	0.199219	-0.359375	-0.290826	0.138532	0.292661	-14.785767	-13.595581	1.464844
C:\Users\cware\Desktop\Steller20November\TagTesting20Nov2013\M17.DSG	11-1-2013	16:43:43	366171.000000	7323.420000	0.968750	0.191406	-0.363281	-0.289908	0.136697	0.295413	-10.864258	-11.672974	1.663208
C:\Users\cware\Desktop\Steller20November\TagTesting20Nov2013\M17.DSG	11-1-2013	16:43:43	366172.000000	7323.440000	0.976563	0.175781	-0.347656	-0.289908	0.135780	0.297248	-6.530762	-10.162354	1.586914
C:\Users\cware\Desktop\Steller20November\TagTesting20Nov2013\M17.DSG	11-1-2013	16:43:43	366173.000000	7323.460000	0.992188	0.152344	-0.355469	-0.289908	0.135780	0.297248	-3.356934	-9.658813	1.571655
C:\Users\cware\Desktop\Steller20November\TagTesting20Nov2013\M17.DSG	11-1-2013	16:43:43	366174.000000	7323.480000	0.996094	0.132813	-0.347656	-0.288073	0.133028	0.299083	-0.137329	-7.873535	1.983643
C:\Users\cware\Desktop\Steller20November\TagTesting20Nov2013\M17.DSG	11-1-2013	16:43:43	366175.000000	7323.500000	1.003906	0.109375	-0.343750	-0.288991	0.133945	0.300000	3.311157	-6.027222	2.136230
C:\Users\cware\Desktop\Steller20November\TagTesting20Nov2013\M17.DSG	11-1-2013	16:43:43	366176.000000	7323.520000	1.019531	0.117188	-0.347656	-0.288073	0.133028	0.300000	6.149292	-6.118774	2.975464
C:\Users\cware\Desktop\Steller20November\TagTesting20Nov2013\M17.DSG	11-1-2013	16:43:43	366177.000000	7323.540000	1.019531	0.117188	-0.355469	-0.288073	0.132110	0.300917	5.935669	-5.874634	4.577637
C:\Users\cware\Desktop\Steller20November\TagTesting20Nov2013\M17.DSG	11-1-2013	16:43:43	366178.000000	7323.560000	1.015625	0.121094	-0.355469	-0.288073	0.131193	0.300917	4.974365	-7.568359	5.187988
C:\Users\cware\Desktop\Steller20November\TagTesting20Nov2013\M17.DSG	11-1-2013	16:43:43	366179.000000	7323.580000	1.035156	0.125000	-0.375000	-0.287156	0.130275	0.302752	4.302979	-10.345459	4.379272
C:\Users\cware\Desktop\Steller20November\TagTesting20Nov2013\M17.DSG	11-1-2013	16:43:43	366180.000000	7323.600000	1.035156	0.121094	-0.367188	-0.287156	0.127523	0.303670	4.440308	-11.352539	2.868652
C:\Users\cware\Desktop\Steller20November\TagTesting20Nov2013\M17.DSG	11-1-2013	16:43:43	366181.000000	7323.620000	1.015625	0.121094	-0.363281	-0.286239	0.128440	0.304587	5.065918	-9.338379	0.976563
C:\Users\cware\Desktop\Steller20November\TagTesting20Nov2013\M17.DSG	11-1-2013	16:43:43	366182.000000	7323.640000	0.996094	0.136719	-0.343750	-0.287156	0.128440	0.305505	7.675171	-3.662109	-0.015259
C:\Users\cware\Desktop\Steller20November\TagTesting20Nov2013\M17.DSG	11-1-2013	16:43:43	366183.000000	7323.660000	0.996094	0.136719	-0.343750	-0.286239	0.130275	0.305505	10.299683	-0.091553	-0.396729
C:\Users\cware\Desktop\Steller20November\TagTesting20Nov2013\M17.DSG	11-1-2013	16:43:43	366184.000000	7323.680000	1.019531	0.156250	-0.378906	-0.287156	0.130275	0.305505	13.778687	0.274658	-0.808716
C:\Users\cware\Desktop\Steller20November\TagTesting20Nov2013\M17.DSG	11-1-2013	16:43:43	366185.000000	7323.700000	1.046875	0.144531	-0.371094	-0.287156	0.130275	0.304587	16.052246	0.488281	-0.823975
C:\Users\cware\Desktop\Steller20November\TagTesting20Nov2013\M17.DSG	11-1-2013	16:43:43	366186.000000	7323.720000	1.046875	0.148438	-0.394531	-0.286239	0.130275	0.302752	17.593384	-1.937866	-0.411987
C:\Users\cware\Desktop\Steller20November\TagTesting20Nov2013\M17.DSG	11-1-2013	16:43:43	366187.000000	7323.740000	1.035156	0.140625	-0.386719	-0.287156	0.132110	0.301835	16.860962	-3.921509	-0.244141
C:\Users\cware\Desktop\Steller20November\TagTesting20Nov2013\M17.DSG	11-1-2013	16:43:43	366188.000000	7323.760000	1.031250	0.132813	-0.378906	-0.288073	0.133945	0.302752	14.663696	-4.135132	-0.946045
C:\Users\cware\Desktop\Steller20November\TagTesting20Nov2013\M17.DSG	11-1-2013	16:43:43	366189.000000	7323.780000	1.023438	0.128906	-0.367188	-0.288073	0.133945	0.302752	12.939453	-2.410889	-1.831055
C:\Users\cware\Desktop\Steller20November\TagTesting20Nov2013\M17.DSG	11-1-2013	16:43:43	366190.000000	7323.800000	1.039063	0.132813	-0.355469	-0.288073	0.133945	0.302752	12.710571	-0.274658	-3.585815
C:\Users\cware\Desktop\Steller20November\TagTesting20Nov2013\M17.DSG	11-1-2013	16:43:43	366191.000000	7323.820000	1.027344	0.136719	-0.375000	-0.287156	0.137615	0.302752	13.320923	1.113892	-5.096436
C:\Users\cware\Desktop\Steller20November\TagTesting20Nov2013\M17.DSG	11-1-2013	16:43:43	366192.000000	7323.840000	1.031250	0.125000	-0.367188	-0.288073	0.137615	0.300917	15.304565	1.052856	-6.469727
C:\Users\cware\Desktop\Steller20November\TagTesting20Nov2013\M17.DSG	11-1-2013	16:43:43	366193.000000	7323.860000	1.031250	0.117188	-0.367188	-0.288073	0.141284	0.300000	16.860962	0.747681	-6.271362
C:\Users\cware\Desktop\Steller20November\TagTesting20Nov2013\M17.DSG	11-1-2013	16:43:43	366194.000000	7323.880000	1.035156	0.093750	-0.367188	-0.288073	0.142202	0.298165	16.586304	0.152588	-5.523682
C:\Users\cware\Desktop\Steller20November\TagTesting20Nov2013\M17.DSG	11-1-2013	16:43:43	366195.000000	7323.900000	1.046875	0.089844	-0.367188	-0.288073	0.145872	0.297248	12.985229	-1.495361	-5.203247
C:\Users\cware\Desktop\Steller20November\TagTesting20Nov2013\M17.DSG	11-1-2013	16:43:43	366196.000000	7323.920000	1.046875	0.093750	-0.375000	-0.288991	0.146789	0.297248	6.607056	-2.883911	-5.233765
C:\Users\cware\Desktop\Steller20November\TagTesting20Nov2013\M17.DSG	11-1-2013	16:43:43	366197.000000	7323.940000	1.042969	0.113281	-0.382813	-0.288073	0.146789	0.297248	1.770020	-3.494263	-5.706787
C:\Users\cware\Desktop\Steller20November\TagTesting20Nov2013\M17.DSG	11-1-2013	16:43:43	366198.000000	7323.960000	1.023438	0.160156	-0.378906	-0.287156	0.147706	0.297248	-2.288818	-1.556396	-6.698608
C:\Users\cware\Desktop\Steller20November\TagTesting20Nov2013\M17.DSG	11-1-2013	16:43:43	366199.000000	7323.980000	1.039063	0.164063	-0.371094	-0.288073	0.148624	0.297248	-2.960205	-0.061035	-8.071899
C:\Users\cware\Desktop\Steller20November\TagTesting20Nov2013\M17.DSG	11-1-2013	16:43:43	366200.000000	7324.000000	1.058594	0.183594	-0.359375	-0.288073	0.150459	0.297248	-1.205444	-1.098633	-9.170532
C:\Users\cware\Desktop\Steller20November\TagTesting20Nov2013\M17.DSG	11-1-2013	16:43:43	366201.000000	7324.020000	1.058594	0.183594	-0.351563	-0.288073	0.150459	0.296330	1.281738	-3.540039	-9.353638
C:\Users\cware\Desktop\Steller20November\TagTesting20Nov2013\M17.DSG	11-1-2013	16:43:43	366202.000000	7324.040000	1.070313	0.164063	-0.363281	-0.287156	0.152294	0.297248	4.241943	-7.385254	-8.636475
C:\Users\cware\Desktop\Steller20November\TagTesting20Nov2013\M17.DSG	11-1-2013	16:43:43	366203.000000	7324.060000	1.066406	0.140625	-0.386719	-0.287156	0.154128	0.298165	6.164551	-9.857178	-8.087158
C:\Users\cware\Desktop\Steller20November\TagTesting20Nov2013\M17.DSG	11-1-2013	16:43:43	366204.000000	7324.080000	1.054688	0.144531	-0.414063	-0.286239	0.155963	0.300000	7.080078	-9.689331	-7.186890
C:\Users\cware\Desktop\Steller20November\TagTesting20Nov2013\M17.DSG	11-1-2013	16:43:43	366205.000000	7324.100000	1.039063	0.140625	-0.386719	-0.285321	0.156881	0.299083	9.185791	-6.484985	-6.271362
C:\Users\cware\Desktop\Steller20November\TagTesting20Nov2013\M17.DSG	11-1-2013	16:43:43	366206.000000	7324.120000	1.015625	0.144531	-0.390625	-0.285321	0.158716	0.300000	14.205933	-1.556396	-5.889893
C:\Users\cware\Desktop\Steller20November\TagTesting20Nov2013\M17.DSG	11-1-2013	16:43:43	366207.000000	7324.140000	1.031250	0.152344	-0.343750	-0.286239	0.160550	0.300000	19.607544	-2.334595	-6.256104
C:\Users\cware\Desktop\Steller20November\TagTesting20Nov2013\M17.DSG	11-1-2013	16:43:43	366208.000000	7324.160000	1.046875	0.148438	-0.339844	-0.284404	0.164220	0.299083	25.192261	-2.471924	-6.027222
C:\Users\cware\Desktop\Steller20November\TagTesting20Nov2013\M17.DSG	11-1-2013	16:43:43	366209.000000	7324.180000	1.062500	0.121094	-0.359375	-0.285321	0.164220	0.299083	27.572632	-7.049561	-5.874634
C:\Users\cware\Desktop\Steller20November\TagTesting20Nov2013\M17.DSG	11-1-2013	16:43:43	366210.000000	7324.200000	1.085938	0.085938	-0.402344	-0.283486	0.168807	0.298165	26.275635	-10.452271	-6.591797
C:\Users\cware\Desktop\Steller20November\TagTesting20Nov2013\M17.DSG	11-1-2013	16:43:43	366211.000000	7324.220000	1.050781	0.078125	-0.402344	-0.283486	0.169725	0.299083	23.910522	-12.527466	-6.576538
C:\Users\cware\Desktop\Steller20November\TagTesting20Nov2013\M17.DSG	11-1-2013	16:43:43	366212.000000	7324.240000	1.023438	0.082031	-0.386719	-0.282569	0.173394	0.299083	21.484375	-10.009766	-4.791260
C:\Users\cware\Desktop\Steller20November\TagTesting20Nov2013\M17.DSG	11-1-2013	16:43:43	366213.000000	7324.260000	1.011719	0.097656	-0.367188	-0.282569	0.176147	0.300000	20.889282	-7.858276	-3.265381
C:\Users\cware\Desktop\Steller20November\TagTesting20Nov2013\M17.DSG	11-1-2013	16:43:43	366214.000000	7324.280000	1.027344	0.121094	-0.351563	-0.281651	0.177982	0.300000	23.895264	-6.744385	-2.639771
C:\Users\cware\Desktop\Steller20November\TagTesting20Nov2013\M17.DSG	11-1-2013	16:43:43	366215.000000	7324.300000	1.054688	0.128906	-0.363281	-0.281651	0.178899	0.300917	28.289795	-9.872437	-3.662109
C:\Users\cware\Desktop\Steller20November\TagTesting20Nov2013\M17.DSG	11-1-2013	16:43:43	366216.000000	7324.320000	1.054688	0.121094	-0.386719	-0.281651	0.183486	0.299083	34.271240	-13.916016	-5.218506
C:\Users\cware\Desktop\Steller20November\TagTesting20Nov2013\M17.DSG	11-1-2013	16:43:43	366217.000000	7324.340000	1.042969	0.085938	-0.402344	-0.279817	0.185321	0.300917	37.780762	-14.907837	-5.508423
C:\Users\cware\Desktop\Steller20November\TagTesting20Nov2013\M17.DSG	11-1-2013	16:43:43	366218.000000	7324.360000	1.015625	0.062500	-0.433594	-0.280734	0.189908	0.301835	39.794922	-13.702393	-4.226685
C:\Users\cware\Desktop\Steller20November\TagTesting20Nov2013\M17.DSG	11-1-2013	16:43:43	366219.000000	7324.380000	0.996094	0.046875	-0.429688	-0.278899	0.191743	0.300917	40.328979	-8.911133	-2.059937
C:\Users\cware\Desktop\Steller20November\TagTesting20Nov2013\M17.DSG	11-1-2013	16:43:43	366220.000000	7324.400000	0.992188	0.039063	-0.421875	-0.277064	0.194495	0.300000	39.978027	-1.907349	-0.228882
C:\Users\cware\Desktop\Steller20November\TagTesting20Nov2013\M17.DSG	11-1-2013	16:43:43	366221.000000	7324.420000	1.007813	0.046875	-0.425781	-0.278899	0.198165	0.297248	40.206909	0.976563	-0.274658
C:\Users\cware\Desktop\Steller20November\TagTesting20Nov2013\M17.DSG	11-1-2013	16:43:43	366222.000000	7324.440000	1.031250	0.054688	-0.437500	-0.279817	0.200000	0.295413	42.404175	-2.120972	-1.953125
C:\Users\cware\Desktop\Steller20November\TagTesting20Nov2013\M17.DSG	11-1-2013	16:43:43	366223.000000	7324.460000	1.039063	0.062500	-0.445313	-0.278899	0.204587	0.292661	44.555664	-5.310059	-3.356934
C:\Users\cware\Desktop\Steller20November\TagTesting20Nov2013\M17.DSG	11-1-2013	16:43:43	366224.000000	7324.480000	1.023438	0.058594	-0.449219	-0.278899	0.206422	0.292661	46.752930	-7.125854	-4.638672
C:\Users\cware\Desktop\Steller20November\TagTesting20Nov2013\M17.DSG	11-1-2013	16:43:43	366225.000000	7324.500000	1.007813	0.031250	-0.441406	-0.277982	0.211009	0.289908	45.211792	-7.598877	-4.913330
C:\Users\cware\Desktop\Steller20November\TagTesting20Nov2013\M17.DSG	11-1-2013	16:43:43	366226.000000	7324.520000	0.964844	0.035156	-0.453125	-0.277064	0.212844	0.289908	40.634155	-4.562378	-3.158569
C:\Users\cware\Desktop\Steller20November\TagTesting20Nov2013\M17.DSG	11-1-2013	16:43:43	366227.000000	7324.540000	0.996094	0.007813	-0.398438	-0.277064	0.217431	0.285321	34.805298	-3.921509	-2.243042
C:\Users\cware\Desktop\Steller20November\TagTesting20Nov2013\M17.DSG	11-1-2013	16:43:43	366228.000000	7324.560000	1.000000	0.003906	-0.390625	-0.278899	0.219266	0.286239	30.334473	-3.433228	-0.854492
C:\Users\cware\Desktop\Steller20November\TagTesting20Nov2013\M17.DSG	11-1-2013	16:43:43	366229.000000	7324.580000	1.007813	0.003906	-0.402344	-0.278899	0.221101	0.284404	30.029297	-3.814697	0.213623
C:\Users\cware\Desktop\Steller20November\TagTesting20Nov2013\M17.DSG	11-1-2013	16:43:43	366230.000000	7324.600000	1.019531	0.003906	-0.417969	-0.277982	0.222936	0.282569	31.753540	-6.958008	1.083374
C:\Users\cware\Desktop\Steller20November\TagTesting20Nov2013\M17.DSG	11-1-2013	16:43:43	366231.000000	7324.620000	1.015625	0.003906	-0.425781	-0.278899	0.224771	0.281651	32.791138	-7.522583	1.495361
C:\Users\cware\Desktop\Steller20November\TagTesting20Nov2013\M17.DSG	11-1-2013	16:43:43	366232.000000	7324.640000	1.000000	-0.007813	-0.453125	-0.278899	0.224771	0.280734	33.447266	-5.722046	2.685547
C:\Users\cware\Desktop\Steller20November\TagTesting20Nov2013\M17.DSG	11-1-2013	16:43:43	366233.000000	7324.660000	0.988281	-0.015625	-0.464844	-0.277064	0.227523	0.279817	31.814575	-3.295898	5.264282
C:\Users\cware\Desktop\Steller20November\TagTesting20Nov2013\M17.DSG	11-1-2013	16:43:43	366234.000000	7324.680000	0.976563	-0.015625	-0.480469	-0.278899	0.227523	0.277064	25.833130	3.448486	8.026123
C:\Users\cware\Desktop\Steller20November\TagTesting20Nov2013\M17.DSG	11-1-2013	16:43:43	366235.000000	7324.700000	0.968750	-0.011719	-0.488281	-0.279817	0.227523	0.274312	19.393921	7.675171	8.377075
C:\Users\cware\Desktop\Steller20November\TagTesting20Nov2013\M17.DSG	11-1-2013	16:43:43	366236.000000	7324.720000	0.988281	0.007813	-0.441406	-0.281651	0.226606	0.270642	13.061523	13.061523	7.812500
C:\Users\cware\Desktop\Steller20November\TagTesting20Nov2013\M17.DSG	11-1-2013	16:43:43	366237.000000	7324.740000	1.007813	0.003906	-0.433594	-0.283486	0.224771	0.266972	9.429932	14.709473	5.920410
C:\Users\cware\Desktop\Steller20November\TagTesting20Nov2013\M17.DSG	11-1-2013	16:43:43	366238.000000	7324.760000	1.015625	-0.003906	-0.425781	-0.285321	0.224771	0.263303	9.078979	12.939453	3.570557
C:\Users\cware\Desktop\Steller20November\TagTesting20Nov2013\M17.DSG	11-1-2013	16:43:43	366239.000000	7324.780000	1.011719	-0.023438	-0.425781	-0.285321	0.223853	0.260550	9.689331	11.657715	2.243042
C:\Users\cware\Desktop\Steller20November\TagTesting20Nov2013\M17.DSG	11-1-2013	16:43:43	366240.000000	7324.800000	1.019531	-0.023438	-0.406250	-0.288073	0.223853	0.255963	10.040283	11.306763	1.907349
C:\Users\cware\Desktop\Steller20November\TagTesting20Nov2013\M17.DSG	11-1-2013	16:43:43	366241.000000	7324.820000	1.011719	-0.031250	-0.410156	-0.288073	0.222018	0.254128	8.895874	12.405396	3.997803
C:\Users\cware\Desktop\Steller20November\TagTesting20Nov2013\M17.DSG	11-1-2013	16:43:43	366242.000000	7324.840000	1.019531	-0.035156	-0.421875	-0.288991	0.221101	0.249541	4.653931	12.207031	6.759644
C:\Users\cware\Desktop\Steller20November\TagTesting20Nov2013\M17.DSG	11-1-2013	16:43:43	366243.000000	7324.860000	1.023438	-0.023438	-0.417969	-0.291743	0.220183	0.246789	0.640869	12.435913	8.956909
C:\Users\cware\Desktop\Steller20November\TagTesting20Nov2013\M17.DSG	11-1-2013	16:43:43	366244.000000	7324.880000	1.019531	-0.007813	-0.406250	-0.292661	0.219266	0.244037	-3.997803	11.962891	10.787964
C:\Users\cware\Desktop\Steller20November\TagTesting20Nov2013\M17.DSG	11-1-2013	16:43:43	366245.000000	7324.900000	1.015625	0.000000	-0.394531	-0.293578	0.216514	0.241284	-8.499146	12.359619	10.345459
C:\Users\cware\Desktop\Steller20November\TagTesting20Nov2013\M17.DSG	11-1-2013	16:43:43	366246.000000	7324.920000	1.015625	0.003906	-0.367188	-0.295413	0.211009	0.236697	-12.527466	11.688232	7.873535
C:\Users\cware\Desktop\Steller20November\TagTesting20Nov2013\M17.DSG	11-1-2013	16:43:43	366247.000000	7324.940000	1.019531	0.003906	-0.375000	-0.296330	0.210092	0.236697	-13.809204	9.567261	4.440308
C:\Users\cware\Desktop\Steller20November\TagTesting20Nov2013\M17.DSG	11-1-2013	16:43:43	366248.000000	7324.960000	1.019531	0.007813	-0.390625	-0.297248	0.207339	0.234862	-12.893677	8.331299	0.885010
C:\Users\cware\Desktop\Steller20November\TagTesting20Nov2013\M17.DSG	11-1-2013	16:43:43	366249.000000	7324.980000	1.015625	0.011719	-0.398438	-0.298165	0.208257	0.233028	-12.847900	6.240845	-0.228882
C:\Users\cware\Desktop\Steller20November\TagTesting20Nov2013\M17.DSG	11-1-2013	16:43:43	366250.000000	7325.000000	1.000000	0.019531	-0.406250	-0.300000	0.204587	0.232110	-16.296387	6.042480	0.671387
C:\Users\cware\Desktop\Steller20November\TagTesting20Nov2013\M17.DSG	11-1-2013	16:43:43	366251.000000	7325.020000	0.988281	0.015625	-0.386719	-0.299083	0.204587	0.231193	-22.384644	4.089355	1.663208
C:\Users\cware\Desktop\Steller20November\TagTesting20Nov2013\M17.DSG	11-1-2013	16:43:43	366252.000000	7325.040000	0.992188	0.031250	-0.371094	-0.300000	0.201835	0.238532	-27.160645	2.868652	2.685547
C:\Users\cware\Desktop\Steller20November\TagTesting20Nov2013\M17.DSG	11-1-2013	16:43:43	366253.000000	7325.060000	0.992188	0.039063	-0.375000	-0.300917	0.200917	0.232110	-28.289795	-0.106812	3.494263
C:\Users\cware\Desktop\Steller20November\TagTesting20Nov2013\M17.DSG	11-1-2013	16:43:43	366254.000000	7325.080000	0.996094	0.054688	-0.378906	-0.300917	0.196330	0.233028	-26.870728	-5.081177	4.241943
C:\Users\cware\Desktop\Steller20November\TagTesting20Nov2013\M17.DSG	11-1-2013	16:43:43	366255.000000	7325.100000	0.976563	0.078125	-0.390625	-0.300917	0.194495	0.233945	-25.344849	-6.576538	4.943848
C:\Users\cware\Desktop\Steller20November\TagTesting20Nov2013\M17.DSG	11-1-2013	16:43:43	366256.000000	7325.120000	0.949219	0.085938	-0.406250	-0.300917	0.191743	0.236697	-23.010254	-4.516602	4.211426
C:\Users\cware\Desktop\Steller20November\TagTesting20Nov2013\M17.DSG	11-1-2013	16:43:43	366257.000000	7325.140000	0.960938	0.085938	-0.398438	-0.301835	0.190826	0.237615	-18.676758	-4.821777	3.829956
C:\Users\cware\Desktop\Steller20November\TagTesting20Nov2013\M17.DSG	11-1-2013	16:43:43	366258.000000	7325.160000	0.964844	0.074219	-0.394531	-0.300917	0.188073	0.237615	-13.885498	-2.838135	4.058838
C:\Users\cware\Desktop\Steller20November\TagTesting20Nov2013\M17.DSG	11-1-2013	16:43:43	366259.000000	7325.180000	0.988281	0.074219	-0.406250	-0.300917	0.185321	0.238532	-11.764526	-5.065918	3.723145
C:\Users\cware\Desktop\Steller20November\TagTesting20Nov2013\M17.DSG	11-1-2013	16:43:43	366260.000000	7325.200000	0.992188	0.085938	-0.402344	-0.300917	0.184404	0.238532	-9.506226	-5.264282	3.814697
C:\Users\cware\Desktop\Steller20November\TagTesting20Nov2013\M17.DSG	11-1-2013	16:43:43	366261.000000	7325.220000	0.980469	0.082031	-0.375000	-0.301835	0.182569	0.239450	-8.941650	-4.028320	3.082275
C:\Users\cware\Desktop\Steller20November\TagTesting20Nov2013\M17.DSG	11-1-2013	16:43:43	366262.000000	7325.240000	0.976563	0.070313	-0.367188	-0.301835	0.180734	0.240367	-6.851196	-5.355835	1.739502
C:\Users\cware\Desktop\Steller20November\TagTesting20Nov2013\M17.DSG	11-1-2013	16:43:43	366263.000000	7325.260000	0.976563	0.070313	-0.367188	-0.301835	0.181651	0.241284	-2.182007	-4.333496	0.976563
C:\Users\cware\Desktop\Steller20November\TagTesting20Nov2013\M17.DSG	11-1-2013	16:43:43	366264.000000	7325.280000	0.980469	0.148438	-0.355469	-0.301835	0.179817	0.243119	3.387451	-12.084961	0.656128
C:\Users\cware\Desktop\Steller20November\TagTesting20Nov2013\M17.DSG	11-1-2013	16:43:43	366265.000000	7325.300000	0.976563	0.175781	-0.335938	-0.301835	0.178899	0.244037	6.637573	-9.460449	1.220703
C:\Users\cware\Desktop\Steller20November\TagTesting20Nov2013\M17.DSG	11-1-2013	16:43:43	366266.000000	7325.320000	0.980469	0.171875	-0.300781	-0.301835	0.178899	0.244037	6.774902	-17.318726	2.151489
C:\Users\cware\Desktop\Steller20November\TagTesting20Nov2013\M17.DSG	11-1-2013	16:43:43	366267.000000	7325.340000	0.980469	0.148438	-0.312500	-0.300917	0.177064	0.247706	1.678467	-13.671875	5.493164
C:\Users\cware\Desktop\Steller20November\TagTesting20Nov2013\M17.DSG	11-1-2013	16:43:43	366268.000000	7325.360000	1.011719	0.136719	-0.320313	-0.300000	0.177064	0.248624	-8.987427	-23.071289	6.530762
C:\Users\cware\Desktop\Steller20November\TagTesting20Nov2013\M17.DSG	11-1-2013	16:43:43	366269.000000	7325.380000	1.003906	0.144531	-0.363281	-0.298165	0.174312	0.255963	-15.335083	-26.412964	4.608154
C:\Users\cware\Desktop\Steller20November\TagTesting20Nov2013\M17.DSG	11-1-2013	16:43:43	366270.000000	7325.400000	0.992188	0.160156	-0.410156	-0.298165	0.173394	0.257798	-17.089844	-26.031494	1.281738
C:\Users\cware\Desktop\Steller20November\TagTesting20Nov2013\M17.DSG	11-1-2013	16:43:43	366271.000000	7325.420000	0.980469	0.160156	-0.441406	-0.297248	0.171560	0.261468	-14.251709	-24.108887	-2.288818
C:\Users\cware\Desktop\Steller20November\TagTesting20Nov2013\M17.DSG	11-1-2013	16:43:43	366272.000000	7325.440000	0.957031	0.144531	-0.457031	-0.296330	0.170642	0.266972	-10.375977	-16.952515	-5.447388
C:\Users\cware\Desktop\Steller20November\TagTesting20Nov2013\M17.DSG	11-1-2013	16:43:43	366273.000000	7325.460000	0.968750	0.109375	-0.445313	-0.294495	0.169725	0.269725	-9.231567	-10.559082	-6.988525
C:\Users\cware\Desktop\Steller20November\TagTesting20Nov2013\M17.DSG	11-1-2013	16:43:43	366274.000000	7325.480000	0.996094	0.093750	-0.437500	-0.293578	0.172477	0.271560	-10.375977	-6.698608	-6.210327
C:\Users\cware\Desktop\Steller20November\TagTesting20Nov2013\M17.DSG	11-1-2013	16:43:43	366275.000000	7325.500000	1.023438	0.097656	-0.433594	-0.292661	0.171560	0.272477	-13.763428	-5.783081	-5.004883
C:\Users\cware\Desktop\Steller20November\TagTesting20Nov2013\M17.DSG	11-1-2013	16:43:43	366276.000000	7325.520000	1.050781	0.105469	-0.457031	-0.293578	0.169725	0.273394	-18.737793	-7.797241	-5.752563
C:\Users\cware\Desktop\Steller20November\TagTesting20Nov2013\M17.DSG	11-1-2013	16:43:43	366277.000000	7325.540000	1.074219	0.117188	-0.453125	-0.292661	0.169725	0.275229	-19.973755	-10.910034	-7.644653
C:\Users\cware\Desktop\Steller20November\TagTesting20Nov2013\M17.DSG	11-1-2013	16:43:43	366278.000000	7325.560000	1.054688	0.117188	-0.468750	-0.291743	0.170642	0.277064	-16.220093	-11.642456	-7.705688
C:\Users\cware\Desktop\Steller20November\TagTesting20Nov2013\M17.DSG	11-1-2013	16:43:43	366279.000000	7325.580000	1.062500	0.113281	-0.472656	-0.290826	0.169725	0.278899	-12.069702	-14.297485	-6.210327
C:\Users\cware\Desktop\Steller20November\TagTesting20Nov2013\M17.DSG	11-1-2013	16:43:43	366280.000000	7325.600000	1.039063	0.109375	-0.464844	-0.290826	0.168807	0.281651	-9.185791	-12.863159	-2.944946
C:\Users\cware\Desktop\Steller20November\TagTesting20Nov2013\M17.DSG	11-1-2013	16:43:43	366281.000000	7325.620000	0.996094	0.121094	-0.464844	-0.290826	0.169725	0.284404	-7.919312	-10.711670	-0.228882
C:\Users\cware\Desktop\Steller20November\TagTesting20Nov2013\M17.DSG	11-1-2013	16:43:43	366282.000000	7325.640000	0.992188	0.132813	-0.460938	-0.289908	0.166055	0.286239	-7.202148	-10.116577	1.556396
C:\Users\cware\Desktop\Steller20November\TagTesting20Nov2013\M17.DSG	11-1-2013	16:43:43	366283.000000	7325.660000	0.984375	0.152344	-0.468750	-0.288991	0.166972	0.288073	-7.644653	-11.123657	2.441406
C:\Users\cware\Desktop\Steller20November\TagTesting20Nov2013\M17.DSG	11-1-2013	16:43:43	366284.000000	7325.680000	0.988281	0.152344	-0.472656	-0.288991	0.164220	0.289908	-8.239746	-13.687134	1.220703
C:\Users\cware\Desktop\Steller20November\TagTesting20Nov2013\M17.DSG	11-1-2013	16:43:43	366285.000000	7325.700000	0.996094	0.152344	-0.480469	-0.288073	0.163303	0.290826	-8.941650	-16.677856	0.350952
C:\Users\cware\Desktop\Steller20November\TagTesting20Nov2013\M17.DSG	11-1-2013	16:43:43	366286.000000	7325.720000	0.996094	0.156250	-0.496094	-0.287156	0.161468	0.294495	-10.253906	-14.465332	-0.228882
C:\Users\cware\Desktop\Steller20November\TagTesting20Nov2013\M17.DSG	11-1-2013	16:43:43	366287.000000	7325.740000	0.988281	0.148438	-0.515625	-0.286239	0.162385	0.298165	-11.901855	-11.718750	-0.595093
C:\Users\cware\Desktop\Steller20November\TagTesting20Nov2013\M17.DSG	11-1-2013	16:43:43	366288.000000	7325.760000	1.003906	0.136719	-0.492188	-0.286239	0.158716	0.299083	-14.999390	-10.742188	-0.991821
C:\Users\cware\Desktop\Steller20November\TagTesting20Nov2013\M17.DSG	11-1-2013	16:43:43	366289.000000	7325.780000	1.003906	0.136719	-0.492188	-0.285321	0.157798	0.301835	-16.754150	-12.329102	-1.495361
C:\Users\cware\Desktop\Steller20November\TagTesting20Nov2013\M17.DSG	11-1-2013	16:43:43	366290.000000	7325.800000	1.003906	0.097656	-0.496094	-0.283486	0.156881	0.303670	-18.356323	-13.854980	-2.944946
C:\Users\cware\Desktop\Steller20November\TagTesting20Nov2013\M17.DSG	11-1-2013	16:43:43	366291.000000	7325.820000	1.007813	0.089844	-0.492188	-0.283486	0.155963	0.306422	-18.264771	-14.953613	-5.966187
C:\Users\cware\Desktop\Steller20November\TagTesting20Nov2013\M17.DSG	11-1-2013	16:43:43	366292.000000	7325.840000	0.992188	0.089844	-0.519531	-0.281651	0.155963	0.311009	-15.777588	-16.235352	-11.093140
C:\Users\cware\Desktop\Steller20November\TagTesting20Nov2013\M17.DSG	11-1-2013	16:43:43	366293.000000	7325.860000	0.980469	0.117188	-0.511719	-0.279817	0.155963	0.311927	-13.153076	-16.006470	-14.572144
C:\Users\cware\Desktop\Steller20November\TagTesting20Nov2013\M17.DSG	11-1-2013	16:43:43	366294.000000	7325.880000	0.960938	0.148438	-0.523438	-0.280734	0.157798	0.315596	-14.419556	-8.285522	-14.572144
C:\Users\cware\Desktop\Steller20November\TagTesting20Nov2013\M17.DSG	11-1-2013	16:43:43	366295.000000	7325.900000	0.953125	0.171875	-0.542969	-0.278899	0.158716	0.315596	-19.180298	0.030518	-13.610840
C:\Users\cware\Desktop\Steller20November\TagTesting20Nov2013\M17.DSG	11-1-2013	16:43:43	366296.000000	7325.920000	0.964844	0.222656	-0.542969	-0.278899	0.159633	0.315596	-19.515991	8.346558	-14.724731
C:\Users\cware\Desktop\Steller20November\TagTesting20Nov2013\M17.DSG	11-1-2013	16:43:43	366297.000000	7325.940000	1.015625	0.242188	-0.507813	-0.278899	0.159633	0.312844	-14.419556	4.257202	-19.592285
C:\Users\cware\Desktop\Steller20November\TagTesting20Nov2013\M17.DSG	11-1-2013	16:43:43	366298.000000	7325.960000	1.031250	0.226563	-0.519531	-0.278899	0.161468	0.312844	-11.947632	3.723145	-23.696899
C:\Users\cware\Desktop\Steller20November\TagTesting20Nov2013\M17.DSG	11-1-2013	16:43:43	366299.000000	7325.980000	1.046875	0.195313	-0.562500	-0.278899	0.165138	0.311009	-11.322021	5.889893	-25.299072
C:\Users\cware\Desktop\Steller20November\TagTesting20Nov2013\M17.DSG	11-1-2013	16:43:43	366300.000000	7326.000000	1.054688	0.156250	-0.589844	-0.279817	0.166972	0.310092	-8.575439	6.042480	-29.037476
C:\Users\cware\Desktop\Steller20November\TagTesting20Nov2013\M17.DSG	11-1-2013	16:43:43	366301.000000	7326.020000	1.062500	0.136719	-0.609375	-0.278899	0.174312	0.307339	-6.469727	6.851196	-32.485962
C:\Users\cware\Desktop\Steller20November\TagTesting20Nov2013\M17.DSG	11-1-2013	16:43:43	366302.000000	7326.040000	1.066406	0.125000	-0.585938	-0.279817	0.177982	0.307339	-10.604858	11.856079	-35.324097
C:\Users\cware\Desktop\Steller20November\TagTesting20Nov2013\M17.DSG	11-1-2013	16:43:43	366303.000000	7326.060000	1.070313	0.101563	-0.574219	-0.278899	0.183486	0.304587	-16.510010	13.992310	-36.026001
C:\Users\cware\Desktop\Steller20November\TagTesting20Nov2013\M17.DSG	11-1-2013	16:43:43	366304.000000	7326.080000	1.093750	0.082031	-0.550781	-0.279817	0.186239	0.303670	-23.925781	9.017944	-37.979126
C:\Users\cware\Desktop\Steller20November\TagTesting20Nov2013\M17.DSG	11-1-2013	16:43:43	366305.000000	7326.100000	1.085938	0.070313	-0.527344	-0.277982	0.194495	0.301835	-29.983521	5.142212	-40.542603
C:\Users\cware\Desktop\Steller20November\TagTesting20Nov2013\M17.DSG	11-1-2013	16:43:43	366306.000000	7326.120000	1.078125	0.078125	-0.519531	-0.277064	0.197248	0.301835	-35.629272	0.823975	-44.692993
C:\Users\cware\Desktop\Steller20November\TagTesting20Nov2013\M17.DSG	11-1-2013	16:43:43	366307.000000	7326.140000	1.082031	0.070313	-0.496094	-0.275229	0.204587	0.304587	-39.947510	-3.036499	-48.690796
C:\Users\cware\Desktop\Steller20November\TagTesting20Nov2013\M17.DSG	11-1-2013	16:43:43	366308.000000	7326.160000	1.058594	0.046875	-0.484375	-0.272477	0.207339	0.304587	-43.945313	-7.812500	-51.330566
C:\Users\cware\Desktop\Steller20November\TagTesting20Nov2013\M17.DSG	11-1-2013	16:43:43	366309.000000	7326.180000	1.070313	0.042969	-0.457031	-0.270642	0.211009	0.307339	-43.060303	-14.419556	-51.910400
C:\Users\cware\Desktop\Steller20November\TagTesting20Nov2013\M17.DSG	11-1-2013	16:43:43	366310.000000	7326.200000	1.050781	0.054688	-0.472656	-0.266972	0.219266	0.312844	-38.055420	-20.889282	-51.071167
C:\Users\cware\Desktop\Steller20November\TagTesting20Nov2013\M17.DSG	11-1-2013	16:43:43	366311.000000	7326.220000	1.031250	0.093750	-0.488281	-0.264220	0.223853	0.316514	-34.011841	-25.390625	-48.751831
C:\Users\cware\Desktop\Steller20November\TagTesting20Nov2013\M17.DSG	11-1-2013	16:43:43	366312.000000	7326.240000	1.000000	0.128906	-0.527344	-0.258716	0.230275	0.322936	-29.785156	-26.123047	-44.677734
C:\Users\cware\Desktop\Steller20November\TagTesting20Nov2013\M17.DSG	11-1-2013	16:43:43	366313.000000	7326.260000	0.976563	0.140625	-0.527344	-0.255963	0.233945	0.325688	-24.505615	-26.428223	-40.954590
C:\Users\cware\Desktop\Steller20November\TagTesting20Nov2013\M17.DSG	11-1-2013	16:43:43	366314.000000	7326.280000	0.972656	0.125000	-0.503906	-0.251376	0.240367	0.333028	-21.789551	-26.580811	-35.858154
C:\Users\cware\Desktop\Steller20November\TagTesting20Nov2013\M17.DSG	11-1-2013	16:43:43	366315.000000	7326.300000	0.972656	0.125000	-0.503906	-0.247706	0.242202	0.336697	-21.453857	-27.557373	-29.754639
C:\Users\cware\Desktop\Steller20November\TagTesting20Nov2013\M17.DSG	11-1-2013	16:43:43	366316.000000	7326.320000	0.917969	0.078125	-0.359375	-0.242202	0.244954	0.343119	-21.759033	-24.444580	-18.142700
C:\Users\cware\Desktop\Steller20November\TagTesting20Nov2013\M17.DSG	11-1-2013	16:43:43	366317.000000	7326.340000	0.921875	0.074219	-0.304688	-0.241284	0.242202	0.348624	-20.278931	-20.996094	-7.217407
C:\Users\cware\Desktop\Steller20November\TagTesting20Nov2013\M17.DSG	11-1-2013	16:43:43	366318.000000	7326.360000	0.941406	0.089844	-0.285156	-0.238532	0.244954	0.352294	-17.578125	-13.427734	2.761841
C:\Users\cware\Desktop\Steller20November\TagTesting20Nov2013\M17.DSG	11-1-2013	16:43:43	366319.000000	7326.380000	0.992188	0.078125	-0.265625	-0.238532	0.244037	0.352294	-18.997192	-19.119263	7.110596
C:\Users\cware\Desktop\Steller20November\TagTesting20Nov2013\M17.DSG	11-1-2013	16:43:43	366320.000000	7326.400000	0.992188	0.003906	-0.277344	-0.236697	0.237615	0.357798	-20.431519	-23.468018	7.171631
C:\Users\cware\Desktop\Steller20November\TagTesting20Nov2013\M17.DSG	11-1-2013	16:43:43	366321.000000	7326.420000	0.972656	-0.101563	-0.332031	-0.235780	0.235780	0.360550	-19.226074	-15.670776	4.760742
C:\Users\cware\Desktop\Steller20November\TagTesting20Nov2013\M17.DSG	11-1-2013	16:43:43	366322.000000	7326.440000	0.968750	-0.156250	-0.375000	-0.234862	0.232110	0.363303	-12.847900	-11.428833	0.930786
C:\Users\cware\Desktop\Steller20November\TagTesting20Nov2013\M17.DSG	11-1-2013	16:43:43	366323.000000	7326.460000	1.023438	-0.160156	-0.425781	-0.234862	0.232110	0.364220	1.113892	-16.372681	-3.143311
C:\Users\cware\Desktop\Steller20November\TagTesting20Nov2013\M17.DSG	11-1-2013	16:43:43	366324.000000	7326.480000	1.046875	-0.113281	-0.539063	-0.232110	0.234862	0.366972	28.335571	-13.153076	-5.462646
C:\Users\cware\Desktop\Steller20November\TagTesting20Nov2013\M17.DSG	11-1-2013	16:43:43	366325.000000	7326.500000	1.093750	0.015625	-0.703125	-0.232110	0.236697	0.366055	47.348022	-6.072998	-2.136230
C:\Users\cware\Desktop\Steller20November\TagTesting20Nov2013\M17.DSG	11-1-2013	16:43:43	366326.000000	7326.520000	0.972656	-0.011719	-0.640625	-0.232110	0.241284	0.365138	78.857422	-16.723633	26.763916
C:\Users\cware\Desktop\Steller20November\TagTesting20Nov2013\M17.DSG	11-1-2013	16:43:43	366327.000000	7326.540000	0.531250	-0.214844	-0.707031	-0.233028	0.244037	0.360550	96.313477	19.241333	51.086426
C:\Users\cware\Desktop\Steller20November\TagTesting20Nov2013\M17.DSG	11-1-2013	16:43:43	366328.000000	7326.560000	0.308594	-0.328125	-0.757813	-0.244954	0.240367	0.341284	77.194214	93.704224	67.123413
C:\Users\cware\Desktop\Steller20November\TagTesting20Nov2013\M17.DSG	11-1-2013	16:43:43	366329.000000	7326.580000	0.496094	-0.253906	-0.730469	-0.254128	0.236697	0.325688	56.243896	125.869751	59.265137
C:\Users\cware\Desktop\Steller20November\TagTesting20Nov2013\M17.DSG	11-1-2013	16:43:43	366330.000000	7326.600000	0.980469	-0.175781	-0.531250	-0.268807	0.228440	0.297248	24.368286	77.407837	30.929565
C:\Users\cware\Desktop\Steller20November\TagTesting20Nov2013\M17.DSG	11-1-2013	16:43:43	366331.000000	7326.620000	1.132813	-0.148438	-0.390625	-0.272477	0.226606	0.287156	-3.158569	64.987183	22.842407
C:\Users\cware\Desktop\Steller20November\TagTesting20Nov2013\M17.DSG	11-1-2013	16:43:43	366332.000000	7326.640000	1.171875	-0.234375	-0.417969	-0.277064	0.219266	0.275229	-24.688721	48.522949	21.286011
C:\Users\cware\Desktop\Steller20November\TagTesting20Nov2013\M17.DSG	11-1-2013	16:43:43	366333.000000	7326.660000	1.121094	-0.261719	-0.503906	-0.283486	0.214679	0.269725	-33.157349	45.806885	23.025513
C:\Users\cware\Desktop\Steller20November\TagTesting20Nov2013\M17.DSG	11-1-2013	16:43:43	366334.000000	7326.680000	1.160156	-0.203125	-0.484375	-0.286239	0.209174	0.264220	-30.868530	9.140015	25.848389
C:\Users\cware\Desktop\Steller20November\TagTesting20Nov2013\M17.DSG	11-1-2013	16:43:43	366335.000000	7326.700000	1.179688	-0.101563	-0.429688	-0.288991	0.201835	0.264220	-16.250610	-10.696411	30.212402
C:\Users\cware\Desktop\Steller20November\TagTesting20Nov2013\M17.DSG	11-1-2013	16:43:43	366336.000000	7326.720000	1.125000	-0.015625	-0.390625	-0.288991	0.196330	0.266972	1.602173	-34.866333	29.754639
C:\Users\cware\Desktop\Steller20November\TagTesting20Nov2013\M17.DSG	11-1-2013	16:43:43	366337.000000	7326.740000	1.054688	0.054688	-0.332031	-0.288991	0.188991	0.275229	-1.800537	-43.411255	26.397705
C:\Users\cware\Desktop\Steller20November\TagTesting20Nov2013\M17.DSG	11-1-2013	16:43:43	366338.000000	7326.760000	1.011719	0.121094	-0.312500	-0.288073	0.184404	0.279817	-11.108398	-48.278809	26.046753
C:\Users\cware\Desktop\Steller20November\TagTesting20Nov2013\M17.DSG	11-1-2013	16:43:43	366339.000000	7326.780000	0.992188	0.164063	-0.398438	-0.285321	0.176147	0.290826	-16.265869	-49.316406	29.754639
C:\Users\cware\Desktop\Steller20November\TagTesting20Nov2013\M17.DSG	11-1-2013	16:43:43	366340.000000	7326.800000	0.902344	0.152344	-0.523438	-0.281651	0.171560	0.298165	-16.296387	-48.263550	34.942627
C:\Users\cware\Desktop\Steller20November\TagTesting20Nov2013\M17.DSG	11-1-2013	16:43:43	366341.000000	7326.820000	0.902344	0.152344	-0.523438	-0.279817	0.160550	0.308257	-10.482788	-34.942627	36.376953
C:\Users\cware\Desktop\Steller20November\TagTesting20Nov2013\M17.DSG	11-1-2013	16:43:43	366342.000000	7326.840000	0.886719	0.085938	-0.453125	-0.278899	0.154128	0.311927	-0.518799	-25.054932	37.429810
C:\Users\cware\Desktop\Steller20November\TagTesting20Nov2013\M17.DSG	11-1-2013	16:43:43	366343.000000	7326.860000	0.949219	0.109375	-0.390625	-0.277982	0.146789	0.316514	6.103516	-24.536133	35.110474
C:\Users\cware\Desktop\Steller20November\TagTesting20Nov2013\M17.DSG	11-1-2013	16:43:43	366344.000000	7326.880000	0.968750	0.136719	-0.324219	-0.277064	0.143119	0.320183	6.210327	-23.544312	32.470703
C:\Users\cware\Desktop\Steller20November\TagTesting20Nov2013\M17.DSG	11-1-2013	16:43:43	366345.000000	7326.900000	1.000000	0.179688	-0.312500	-0.276147	0.134862	0.325688	2.716064	-30.090332	30.944824
C:\Users\cware\Desktop\Steller20November\TagTesting20Nov2013\M17.DSG	11-1-2013	16:43:43	366346.000000	7326.920000	0.988281	0.179688	-0.378906	-0.273394	0.131193	0.329358	-5.630493	-45.013428	29.983521
C:\Users\cware\Desktop\Steller20November\TagTesting20Nov2013\M17.DSG	11-1-2013	16:43:43	366347.000000	7326.940000	0.941406	0.156250	-0.496094	-0.272477	0.127523	0.333945	-8.636475	-48.110962	32.226563
C:\Users\cware\Desktop\Steller20November\TagTesting20Nov2013\M17.DSG	11-1-2013	16:43:43	366348.000000	7326.960000	0.921875	0.140625	-0.589844	-0.268807	0.116514	0.345872	2.166748	-44.265747	36.026001
C:\Users\cware\Desktop\Steller20November\TagTesting20Nov2013\M17.DSG	11-1-2013	16:43:43	366349.000000	7326.980000	0.941406	0.164063	-0.621094	-0.266055	0.112844	0.349541	12.100220	-36.819458	37.963867
C:\Users\cware\Desktop\Steller20November\TagTesting20Nov2013\M17.DSG	11-1-2013	16:43:43	366350.000000	7327.000000	0.992188	0.214844	-0.589844	-0.262385	0.106422	0.358716	15.563965	-33.035278	35.720825
C:\Users\cware\Desktop\Steller20November\TagTesting20Nov2013\M17.DSG	11-1-2013	16:43:43	366351.000000	7327.020000	1.023438	0.285156	-0.597656	-0.260550	0.102752	0.362385	16.464233	-34.240723	30.883789
C:\Users\cware\Desktop\Steller20November\TagTesting20Nov2013\M17.DSG	11-1-2013	16:43:43	366352.000000	7327.040000	0.980469	0.328125	-0.625000	-0.256881	0.097248	0.368807	19.180298	-25.070190	25.939941
C:\Users\cware\Desktop\Steller20November\TagTesting20Nov2013\M17.DSG	11-1-2013	16:43:43	366353.000000	7327.060000	0.902344	0.316406	-0.683594	-0.255963	0.094495	0.369725	21.255493	-13.931274	22.674561
C:\Users\cware\Desktop\Steller20November\TagTesting20Nov2013\M17.DSG	11-1-2013	16:43:43	366354.000000	7327.080000	0.863281	0.277344	-0.710938	-0.253211	0.093578	0.372477	21.667480	-0.411987	22.415161
C:\Users\cware\Desktop\Steller20November\TagTesting20Nov2013\M17.DSG	11-1-2013	16:43:43	366355.000000	7327.100000	0.886719	0.230469	-0.714844	-0.254128	0.091743	0.372477	20.050049	0.885010	23.300171
C:\Users\cware\Desktop\Steller20November\TagTesting20Nov2013\M17.DSG	11-1-2013	16:43:43	366356.000000	7327.120000	0.957031	0.187500	-0.679688	-0.254128	0.088991	0.371560	18.722534	-4.531860	26.138306
C:\Users\cware\Desktop\Steller20November\TagTesting20Nov2013\M17.DSG	11-1-2013	16:43:43	366357.000000	7327.140000	1.000000	0.179688	-0.652344	-0.255046	0.087156	0.372477	19.485474	-12.008667	29.495239
C:\Users\cware\Desktop\Steller20November\TagTesting20Nov2013\M17.DSG	11-1-2013	16:43:43	366358.000000	7327.160000	0.992188	0.210938	-0.656250	-0.252294	0.082569	0.375229	19.409180	-18.066406	32.974243
C:\Users\cware\Desktop\Steller20November\TagTesting20Nov2013\M17.DSG	11-1-2013	16:43:43	366359.000000	7327.180000	0.953125	0.246094	-0.667969	-0.251376	0.077064	0.379817	19.958496	-17.013550	34.072876
C:\Users\cware\Desktop\Steller20November\TagTesting20Nov2013\M17.DSG	11-1-2013	16:43:43	366360.000000	7327.200000	0.933594	0.300781	-0.691406	-0.251376	0.075229	0.379817	23.284912	-10.711670	32.806396
C:\Users\cware\Desktop\Steller20November\TagTesting20Nov2013\M17.DSG	11-1-2013	16:43:43	366361.000000	7327.220000	0.906250	0.343750	-0.726563	-0.250459	0.073394	0.380734	26.870728	-3.051758	29.769897
C:\Users\cware\Desktop\Steller20November\TagTesting20Nov2013\M17.DSG	11-1-2013	16:43:43	366362.000000	7327.240000	0.894531	0.355469	-0.714844	-0.250459	0.070642	0.379817	35.003662	4.791260	26.351929
C:\Users\cware\Desktop\Steller20November\TagTesting20Nov2013\M17.DSG	11-1-2013	16:43:43	366363.000000	7327.260000	0.910156	0.339844	-0.656250	-0.250459	0.069725	0.378899	43.365479	2.441406	24.337769
C:\Users\cware\Desktop\Steller20November\TagTesting20Nov2013\M17.DSG	11-1-2013	16:43:43	366364.000000	7327.280000	0.949219	0.335938	-0.585938	-0.249541	0.071560	0.380734	52.322388	-11.459351	22.003174
C:\Users\cware\Desktop\Steller20November\TagTesting20Nov2013\M17.DSG	11-1-2013	16:43:43	366365.000000	7327.300000	0.976563	0.347656	-0.570313	-0.248624	0.073394	0.380734	56.442261	-21.087646	21.377563
C:\Users\cware\Desktop\Steller20November\TagTesting20Nov2013\M17.DSG	11-1-2013	16:43:43	366366.000000	7327.320000	0.957031	0.363281	-0.589844	-0.246789	0.076147	0.387156	58.776855	-28.823853	22.521973
C:\Users\cware\Desktop\Steller20November\TagTesting20Nov2013\M17.DSG	11-1-2013	16:43:43	366367.000000	7327.340000	0.933594	0.359375	-0.605469	-0.244954	0.077982	0.389908	61.752319	-32.104492	24.078369
C:\Users\cware\Desktop\Steller20November\TagTesting20Nov2013\M17.DSG	11-1-2013	16:43:43	366368.000000	7327.360000	0.898438	0.238281	-0.570313	-0.240367	0.081651	0.397248	71.136475	-36.071777	24.932861
C:\Users\cware\Desktop\Steller20November\TagTesting20Nov2013\M17.DSG	11-1-2013	16:43:43	366369.000000	7327.380000	0.894531	0.175781	-0.585938	-0.235780	0.085321	0.400000	80.688477	-38.391113	24.536133
C:\Users\cware\Desktop\Steller20November\TagTesting20Nov2013\M17.DSG	11-1-2013	16:43:43	366370.000000	7327.400000	0.898438	0.117188	-0.601563	-0.233945	0.092661	0.409174	90.148926	-49.026489	24.230957
C:\Users\cware\Desktop\Steller20November\TagTesting20Nov2013\M17.DSG	11-1-2013	16:43:43	366371.000000	7327.420000	0.832031	0.039063	-0.625000	-0.227523	0.098165	0.413761	91.888428	-49.407959	25.817871
C:\Users\cware\Desktop\Steller20November\TagTesting20Nov2013\M17.DSG	11-1-2013	16:43:43	366372.000000	7327.440000	0.792969	-0.027344	-0.632813	-0.223853	0.103670	0.420183	86.761475	-44.052124	27.664185
C:\Users\cware\Desktop\Steller20November\TagTesting20Nov2013\M17.DSG	11-1-2013	16:43:43	366373.000000	7327.460000	0.812500	-0.058594	-0.683594	-0.218349	0.111009	0.427523	78.109741	-46.112061	26.763916
C:\Users\cware\Desktop\Steller20November\TagTesting20Nov2013\M17.DSG	11-1-2013	16:43:43	366374.000000	7327.480000	0.796875	-0.054688	-0.722656	-0.214679	0.113761	0.431193	65.765381	-53.527832	25.833130
C:\Users\cware\Desktop\Steller20November\TagTesting20Nov2013\M17.DSG	11-1-2013	16:43:43	366375.000000	7327.500000	0.753906	0.003906	-0.773438	-0.206422	0.118349	0.440367	52.429199	-47.897339	25.238037
C:\Users\cware\Desktop\Steller20November\TagTesting20Nov2013\M17.DSG	11-1-2013	16:43:43	366376.000000	7327.520000	0.734375	0.062500	-0.808594	-0.203670	0.120183	0.444037	37.948608	-33.737183	22.338867
C:\Users\cware\Desktop\Steller20November\TagTesting20Nov2013\M17.DSG	11-1-2013	16:43:43	366377.000000	7327.540000	0.722656	0.097656	-0.796875	-0.198165	0.122936	0.450459	30.624390	-26.290894	20.080566
C:\Users\cware\Desktop\Steller20November\TagTesting20Nov2013\M17.DSG	11-1-2013	16:43:43	366378.000000	7327.560000	0.691406	0.062500	-0.769531	-0.196330	0.123853	0.451376	30.288696	-23.696899	15.686035
C:\Users\cware\Desktop\Steller20November\TagTesting20Nov2013\M17.DSG	11-1-2013	16:43:43	366379.000000	7327.580000	0.707031	-0.027344	-0.734375	-0.193578	0.125688	0.455046	27.297974	-33.981323	11.077881
C:\Users\cware\Desktop\Steller20November\TagTesting20Nov2013\M17.DSG	11-1-2013	16:43:43	366380.000000	7327.600000	0.726563	-0.109375	-0.742188	-0.188991	0.125688	0.458716	17.349243	-43.655396	9.780884
C:\Users\cware\Desktop\Steller20November\TagTesting20Nov2013\M17.DSG	11-1-2013	16:43:43	366381.000000	7327.620000	0.640625	-0.144531	-0.812500	-0.183486	0.128440	0.466055	7.110596	-28.793335	13.717651
C:\Users\cware\Desktop\Steller20November\TagTesting20Nov2013\M17.DSG	11-1-2013	16:43:43	366382.000000	7327.640000	0.605469	-0.097656	-0.878906	-0.180734	0.125688	0.467890	-10.345459	-17.120361	16.967773
C:\Users\cware\Desktop\Steller20November\TagTesting20Nov2013\M17.DSG	11-1-2013	16:43:43	366383.000000	7327.660000	0.582031	0.023438	-0.937500	-0.182569	0.121101	0.471560	-20.645142	-3.845215	16.510010
C:\Users\cware\Desktop\Steller20November\TagTesting20Nov2013\M17.DSG	11-1-2013	16:43:43	366384.000000	7327.680000	0.593750	0.164063	-0.960938	-0.181651	0.117431	0.470642	-27.633667	8.834839	9.796143
C:\Users\cware\Desktop\Steller20November\TagTesting20Nov2013\M17.DSG	11-1-2013	16:43:43	366385.000000	7327.700000	0.585938	0.261719	-0.988281	-0.181651	0.114679	0.469725	-30.761719	7.293701	3.448486
C:\Users\cware\Desktop\Steller20November\TagTesting20Nov2013\M17.DSG	11-1-2013	16:43:43	366386.000000	7327.720000	0.593750	0.347656	-1.023438	-0.186239	0.106422	0.466972	-36.437988	9.933472	-3.738403
C:\Users\cware\Desktop\Steller20November\TagTesting20Nov2013\M17.DSG	11-1-2013	16:43:43	366387.000000	7327.740000	0.613281	0.386719	-0.996094	-0.185321	0.102752	0.469725	-37.445068	-0.946045	-9.826660
C:\Users\cware\Desktop\Steller20November\TagTesting20Nov2013\M17.DSG	11-1-2013	16:43:43	366388.000000	7327.760000	0.601563	0.406250	-0.976563	-0.184404	0.100000	0.466972	-31.372070	4.913330	-14.419556
C:\Users\cware\Desktop\Steller20November\TagTesting20Nov2013\M17.DSG	11-1-2013	16:43:43	366389.000000	7327.780000	0.574219	0.410156	-0.964844	-0.184404	0.098165	0.466972	-21.087646	8.224487	-20.401001
C:\Users\cware\Desktop\Steller20November\TagTesting20Nov2013\M17.DSG	11-1-2013	16:43:43	366390.000000	7327.800000	0.605469	0.414063	-0.976563	-0.187156	0.100000	0.465138	-12.527466	9.887695	-25.238037
C:\Users\cware\Desktop\Steller20November\TagTesting20Nov2013\M17.DSG	11-1-2013	16:43:43	366391.000000	7327.820000	0.660156	0.425781	-0.996094	-0.187156	0.101835	0.463303	-11.489868	15.228271	-27.069092
C:\Users\cware\Desktop\Steller20November\TagTesting20Nov2013\M17.DSG	11-1-2013	16:43:43	366392.000000	7327.840000	0.726563	0.414063	-0.976563	-0.190826	0.105505	0.460550	-9.552002	10.131836	-30.364990
C:\Users\cware\Desktop\Steller20November\TagTesting20Nov2013\M17.DSG	11-1-2013	16:43:43	366393.000000	7327.860000	0.742188	0.378906	-0.894531	-0.192661	0.108257	0.458716	-7.278442	13.107300	-32.150269
C:\Users\cware\Desktop\Steller20November\TagTesting20Nov2013\M17.DSG	11-1-2013	16:43:43	366394.000000	7327.880000	0.726563	0.351563	-0.875000	-0.193578	0.114679	0.456881	-0.091553	11.596680	-32.836914
C:\Users\cware\Desktop\Steller20November\TagTesting20Nov2013\M17.DSG	11-1-2013	16:43:43	366395.000000	7327.900000	0.722656	0.312500	-0.882813	-0.194495	0.118349	0.454128	6.301880	13.580322	-30.838013
C:\Users\cware\Desktop\Steller20November\TagTesting20Nov2013\M17.DSG	11-1-2013	16:43:43	366396.000000	7327.920000	0.761719	0.277344	-0.882813	-0.196330	0.125688	0.452294	13.717651	7.598877	-28.366089
C:\Users\cware\Desktop\Steller20November\TagTesting20Nov2013\M17.DSG	11-1-2013	16:43:43	366397.000000	7327.940000	0.773438	0.261719	-0.875000	-0.195413	0.129358	0.452294	17.913818	3.677368	-28.137207
C:\Users\cware\Desktop\Steller20November\TagTesting20Nov2013\M17.DSG	11-1-2013	16:43:43	366398.000000	7327.960000	0.812500	0.269531	-0.867188	-0.196330	0.138532	0.450459	20.187378	-8.712769	-28.091431
C:\Users\cware\Desktop\Steller20November\TagTesting20Nov2013\M17.DSG	11-1-2013	16:43:43	366399.000000	7327.980000	0.765625	0.289063	-0.882813	-0.196330	0.143119	0.450459	21.789551	-6.484985	-27.313232
C:\Users\cware\Desktop\Steller20November\TagTesting20Nov2013\M17.DSG	11-1-2013	16:43:43	366400.000000	7328.000000	0.753906	0.273438	-0.871094	-0.193578	0.153211	0.450459	21.026611	0.854492	-28.823853
C:\Users\cware\Desktop\Steller20November\TagTesting20Nov2013\M17.DSG	11-1-2013	16:43:43	366401.000000	7328.020000	0.769531	0.246094	-0.832031	-0.194495	0.157798	0.448624	16.189575	2.273560	-32.440186
C:\Users\cware\Desktop\Steller20November\TagTesting20Nov2013\M17.DSG	11-1-2013	16:43:43	366402.000000	7328.040000	0.765625	0.214844	-0.812500	-0.193578	0.166972	0.447706	15.136719	-1.281738	-35.964966
C:\Users\cware\Desktop\Steller20November\TagTesting20Nov2013\M17.DSG	11-1-2013	16:43:43	366403.000000	7328.060000	0.789063	0.175781	-0.816406	-0.192661	0.171560	0.446789	13.336182	-4.806519	-38.803101
C:\Users\cware\Desktop\Steller20November\TagTesting20Nov2013\M17.DSG	11-1-2013	16:43:43	366404.000000	7328.080000	0.773438	0.136719	-0.820313	-0.190826	0.182569	0.447706	11.459351	-5.859375	-41.137695
C:\Users\cware\Desktop\Steller20November\TagTesting20Nov2013\M17.DSG	11-1-2013	16:43:43	366405.000000	7328.100000	0.753906	0.121094	-0.851563	-0.189908	0.188073	0.448624	13.046265	-6.103516	-42.755127
C:\Users\cware\Desktop\Steller20November\TagTesting20Nov2013\M17.DSG	11-1-2013	16:43:43	366406.000000	7328.120000	0.738281	0.121094	-0.875000	-0.187156	0.199083	0.448624	16.159058	-3.433228	-42.953491
C:\Users\cware\Desktop\Steller20November\TagTesting20Nov2013\M17.DSG	11-1-2013	16:43:43	366407.000000	7328.140000	0.679688	0.109375	-0.878906	-0.185321	0.203670	0.446789	13.763428	3.875732	-40.832520
C:\Users\cware\Desktop\Steller20November\TagTesting20Nov2013\M17.DSG	11-1-2013	16:43:43	366408.000000	7328.160000	0.707031	0.117188	-0.843750	-0.186239	0.213761	0.443119	8.285522	11.825562	-39.093018
C:\Users\cware\Desktop\Steller20November\TagTesting20Nov2013\M17.DSG	11-1-2013	16:43:43	366409.000000	7328.180000	0.765625	0.121094	-0.851563	-0.186239	0.219266	0.442202	10.192871	12.054443	-40.176392
C:\Users\cware\Desktop\Steller20November\TagTesting20Nov2013\M17.DSG	11-1-2013	16:43:43	366410.000000	7328.200000	0.777344	0.078125	-0.828125	-0.185321	0.223853	0.441284	18.447876	10.910034	-38.558960
C:\Users\cware\Desktop\Steller20November\TagTesting20Nov2013\M17.DSG	11-1-2013	16:43:43	366411.000000	7328.220000	0.792969	0.015625	-0.757813	-0.183486	0.234862	0.435780	21.545410	1.083374	-35.903931
C:\Users\cware\Desktop\Steller20November\TagTesting20Nov2013\M17.DSG	11-1-2013	16:43:43	366412.000000	7328.240000	0.785156	-0.019531	-0.703125	-0.184404	0.240367	0.434862	18.600464	-7.049561	-31.463623
C:\Users\cware\Desktop\Steller20November\TagTesting20Nov2013\M17.DSG	11-1-2013	16:43:43	366413.000000	7328.260000	0.789063	-0.050781	-0.683594	-0.180734	0.248624	0.433945	14.923096	-19.134521	-29.785156
C:\Users\cware\Desktop\Steller20November\TagTesting20Nov2013\M17.DSG	11-1-2013	16:43:43	366414.000000	7328.280000	0.796875	-0.050781	-0.714844	-0.177982	0.253211	0.435780	11.428833	-36.178589	-26.763916
C:\Users\cware\Desktop\Steller20November\TagTesting20Nov2013\M17.DSG	11-1-2013	16:43:43	366415.000000	7328.300000	0.773438	-0.070313	-0.761719	-0.170642	0.259633	0.442202	4.867554	-45.410156	-24.948120
C:\Users\cware\Desktop\Steller20November\TagTesting20Nov2013\M17.DSG	11-1-2013	16:43:43	366416.000000	7328.320000	0.718750	-0.105469	-0.835938	-0.166055	0.262385	0.445872	-3.540039	-44.403076	-19.607544
C:\Users\cware\Desktop\Steller20November\TagTesting20Nov2013\M17.DSG	11-1-2013	16:43:43	366417.000000	7328.340000	0.667969	-0.132813	-0.937500	-0.157798	0.265138	0.453211	-10.177612	-40.039063	-12.359619
C:\Users\cware\Desktop\Steller20November\TagTesting20Nov2013\M17.DSG	11-1-2013	16:43:43	366418.000000	7328.360000	0.660156	-0.117188	-0.933594	-0.154128	0.264220	0.456881	-17.272949	-31.402588	-6.622314
C:\Users\cware\Desktop\Steller20November\TagTesting20Nov2013\M17.DSG	11-1-2013	16:43:43	366419.000000	7328.380000	0.640625	-0.089844	-0.906250	-0.148624	0.261468	0.463303	-23.513794	-35.705566	-2.090454
C:\Users\cware\Desktop\Steller20November\TagTesting20Nov2013\M17.DSG	11-1-2013	16:43:43	366420.000000	7328.400000	0.554688	-0.105469	-0.902344	-0.144954	0.258716	0.466972	-30.227661	-29.846191	3.219604
C:\Users\cware\Desktop\Steller20November\TagTesting20Nov2013\M17.DSG	11-1-2013	16:43:43	366421.000000	7328.420000	0.582031	-0.113281	-0.890625	-0.141284	0.253211	0.473394	-32.546997	-28.091431	5.355835
C:\Users\cware\Desktop\Steller20November\TagTesting20Nov2013\M17.DSG	11-1-2013	16:43:43	366422.000000	7328.440000	0.640625	-0.097656	-0.898438	-0.139450	0.249541	0.477064	-29.006958	-26.794434	6.027222
C:\Users\cware\Desktop\Steller20November\TagTesting20Nov2013\M17.DSG	11-1-2013	16:43:43	366423.000000	7328.460000	0.691406	-0.070313	-0.902344	-0.137615	0.244037	0.481651	-26.290894	-30.792236	5.340576
C:\Users\cware\Desktop\Steller20November\TagTesting20Nov2013\M17.DSG	11-1-2013	16:43:43	366424.000000	7328.480000	0.695313	-0.058594	-0.863281	-0.133028	0.242202	0.487156	-24.948120	-44.601440	5.081177
C:\Users\cware\Desktop\Steller20November\TagTesting20Nov2013\M17.DSG	11-1-2013	16:43:43	366425.000000	7328.500000	0.636719	-0.046875	-0.882813	-0.130275	0.239450	0.491743	-29.647827	-47.790527	7.766724
C:\Users\cware\Desktop\Steller20November\TagTesting20Nov2013\M17.DSG	11-1-2013	16:43:43	366426.000000	7328.520000	0.585938	-0.015625	-0.894531	-0.121101	0.233028	0.500000	-33.798218	-53.207397	10.665894
C:\Users\cware\Desktop\Steller20November\TagTesting20Nov2013\M17.DSG	11-1-2013	16:43:43	366427.000000	7328.540000	0.531250	0.003906	-0.957031	-0.116514	0.228440	0.506422	-30.685425	-46.249390	11.093140
C:\Users\cware\Desktop\Steller20November\TagTesting20Nov2013\M17.DSG	11-1-2013	16:43:43	366428.000000	7328.560000	0.503906	0.027344	-1.015625	-0.109174	0.222018	0.514679	-19.195557	-38.040161	10.330200
C:\Users\cware\Desktop\Steller20November\TagTesting20Nov2013\M17.DSG	11-1-2013	16:43:43	366429.000000	7328.580000	0.488281	0.027344	-1.062500	-0.107339	0.217431	0.517431	-6.210327	-28.961182	8.560181
C:\Users\cware\Desktop\Steller20November\TagTesting20Nov2013\M17.DSG	11-1-2013	16:43:43	366430.000000	7328.600000	0.484375	0.000000	-1.078125	-0.102752	0.217431	0.520183	4.928589	-17.456055	5.630493
C:\Users\cware\Desktop\Steller20November\TagTesting20Nov2013\M17.DSG	11-1-2013	16:43:43	366431.000000	7328.620000	0.488281	-0.039063	-1.085938	-0.100917	0.219266	0.522018	11.901855	-6.118774	2.441406
C:\Users\cware\Desktop\Steller20November\TagTesting20Nov2013\M17.DSG	11-1-2013	16:43:43	366432.000000	7328.640000	0.507813	-0.066406	-1.058594	-0.100917	0.222936	0.520183	22.186279	-1.907349	0.152588
C:\Users\cware\Desktop\Steller20November\TagTesting20Nov2013\M17.DSG	11-1-2013	16:43:43	366433.000000	7328.660000	0.558594	-0.128906	-1.019531	-0.099083	0.225688	0.519266	19.912720	-11.901855	1.754761
C:\Users\cware\Desktop\Steller20November\TagTesting20Nov2013\M17.DSG	11-1-2013	16:43:43	366434.000000	7328.680000	0.570313	-0.195313	-0.906250	-0.099083	0.228440	0.520183	4.730225	-15.640259	8.865356
C:\Users\cware\Desktop\Steller20November\TagTesting20Nov2013\M17.DSG	11-1-2013	16:43:43	366435.000000	7328.700000	0.562500	-0.253906	-0.941406	-0.098165	0.228440	0.522018	-11.474609	-23.406982	14.709473
C:\Users\cware\Desktop\Steller20November\TagTesting20Nov2013\M17.DSG	11-1-2013	16:43:43	366436.000000	7328.720000	0.515625	-0.226563	-0.957031	-0.095413	0.223853	0.524771	-29.556274	-19.851685	22.644043
C:\Users\cware\Desktop\Steller20November\TagTesting20Nov2013\M17.DSG	11-1-2013	16:43:43	366437.000000	7328.740000	0.488281	-0.199219	-0.949219	-0.095413	0.217431	0.526606	-41.717529	-24.307251	26.199341
C:\Users\cware\Desktop\Steller20November\TagTesting20Nov2013\M17.DSG	11-1-2013	16:43:43	366438.000000	7328.760000	0.511719	-0.109375	-1.000000	-0.091743	0.205505	0.531193	-49.087524	-18.737793	30.090332
C:\Users\cware\Desktop\Steller20November\TagTesting20Nov2013\M17.DSG	11-1-2013	16:43:43	366439.000000	7328.780000	0.500000	-0.003906	-1.035156	-0.090826	0.198165	0.536697	-50.262451	-29.479980	31.692505
C:\Users\cware\Desktop\Steller20November\TagTesting20Nov2013\M17.DSG	11-1-2013	16:43:43	366440.000000	7328.800000	0.507813	0.105469	-1.050781	-0.088991	0.183486	0.540367	-48.614502	-7.019043	32.531738
C:\Users\cware\Desktop\Steller20November\TagTesting20Nov2013\M17.DSG	11-1-2013	16:43:43	366441.000000	7328.820000	0.460938	0.214844	-1.066406	-0.088991	0.175229	0.540367	-44.219971	-10.528564	29.846191
C:\Users\cware\Desktop\Steller20November\TagTesting20Nov2013\M17.DSG	11-1-2013	16:43:43	366442.000000	7328.840000	0.515625	0.269531	-1.054688	-0.087156	0.162385	0.545872	-36.437988	-4.867554	26.596069
C:\Users\cware\Desktop\Steller20November\TagTesting20Nov2013\M17.DSG	11-1-2013	16:43:43	366443.000000	7328.860000	0.503906	0.292969	-1.078125	-0.089908	0.156881	0.545872	-29.724121	-2.792358	21.820068
C:\Users\cware\Desktop\Steller20November\TagTesting20Nov2013\M17.DSG	11-1-2013	16:43:43	366444.000000	7328.880000	0.527344	0.312500	-1.132813	-0.088991	0.149541	0.546789	-22.033691	-4.837036	11.672974
C:\Users\cware\Desktop\Steller20November\TagTesting20Nov2013\M17.DSG	11-1-2013	16:43:43	366445.000000	7328.900000	0.542969	0.324219	-1.109375	-0.088991	0.146789	0.546789	-14.129639	-4.974365	4.821777
C:\Users\cware\Desktop\Steller20November\TagTesting20Nov2013\M17.DSG	11-1-2013	16:43:43	366446.000000	7328.920000	0.488281	0.296875	-1.132813	-0.088073	0.145872	0.546789	-3.005981	3.707886	-1.892090
C:\Users\cware\Desktop\Steller20November\TagTesting20Nov2013\M17.DSG	11-1-2013	16:43:43	366447.000000	7328.940000	0.488281	0.296875	-1.132813	-0.088991	0.147706	0.546789	3.051758	0.534058	-7.339478
C:\Users\cware\Desktop\Steller20November\TagTesting20Nov2013\M17.DSG	11-1-2013	16:43:43	366448.000000	7328.960000	0.476563	0.234375	-1.078125	-0.089908	0.148624	0.545872	5.630493	9.902954	-11.322021
C:\Users\cware\Desktop\Steller20November\TagTesting20Nov2013\M17.DSG	11-1-2013	16:43:43	366449.000000	7328.980000	0.535156	0.226563	-1.078125	-0.091743	0.151376	0.544037	5.996704	11.215210	-12.359619
C:\Users\cware\Desktop\Steller20November\TagTesting20Nov2013\M17.DSG	11-1-2013	16:43:43	366450.000000	7329.000000	0.570313	0.207031	-1.042969	-0.092661	0.155046	0.544037	4.394531	13.778687	-11.062622
C:\Users\cware\Desktop\Steller20November\TagTesting20Nov2013\M17.DSG	11-1-2013	16:43:43	366451.000000	7329.020000	0.644531	0.183594	-1.007813	-0.095413	0.155963	0.542202	4.333496	-2.670288	-10.208130
C:\Users\cware\Desktop\Steller20November\TagTesting20Nov2013\M17.DSG	11-1-2013	16:43:43	366452.000000	7329.040000	0.632813	0.183594	-1.011719	-0.095413	0.158716	0.541284	9.857178	-0.854492	-8.514404
C:\Users\cware\Desktop\Steller20November\TagTesting20Nov2013\M17.DSG	11-1-2013	16:43:43	366453.000000	7329.060000	0.640625	0.175781	-1.000000	-0.094495	0.163303	0.541284	12.847900	-10.314941	-9.078979
C:\Users\cware\Desktop\Steller20November\TagTesting20Nov2013\M17.DSG	11-1-2013	16:43:43	366454.000000	7329.080000	0.589844	0.167969	-1.015625	-0.092661	0.166055	0.541284	13.717651	-4.638672	-9.521484
C:\Users\cware\Desktop\Steller20November\TagTesting20Nov2013\M17.DSG	11-1-2013	16:43:43	366455.000000	7329.100000	0.605469	0.148438	-1.054688	-0.090826	0.169725	0.541284	12.695313	-14.099121	-12.863159
C:\Users\cware\Desktop\Steller20November\TagTesting20Nov2013\M17.DSG	11-1-2013	16:43:43	366456.000000	7329.120000	0.582031	0.175781	-1.039063	-0.089908	0.174312	0.541284	12.771606	-2.838135	-12.939453
C:\Users\cware\Desktop\Steller20November\TagTesting20Nov2013\M17.DSG	11-1-2013	16:43:43	366457.000000	7329.140000	0.585938	0.148438	-1.066406	-0.088991	0.178899	0.541284	9.414673	-3.936768	-14.572144
C:\Users\cware\Desktop\Steller20November\TagTesting20Nov2013\M17.DSG	11-1-2013	16:43:43	366458.000000	7329.160000	0.578125	0.140625	-1.046875	-0.089908	0.180734	0.541284	8.697510	3.143311	-16.662598
C:\Users\cware\Desktop\Steller20November\TagTesting20Nov2013\M17.DSG	11-1-2013	16:43:43	366459.000000	7329.180000	0.617188	0.152344	-1.046875	-0.088991	0.187156	0.538532	11.047363	-3.707886	-19.241333
C:\Users\cware\Desktop\Steller20November\TagTesting20Nov2013\M17.DSG	11-1-2013	16:43:43	366460.000000	7329.200000	0.589844	0.152344	-1.027344	-0.088991	0.188073	0.538532	9.689331	7.308960	-20.629883
C:\Users\cware\Desktop\Steller20November\TagTesting20Nov2013\M17.DSG	11-1-2013	16:43:43	366461.000000	7329.220000	0.593750	0.125000	-1.019531	-0.089908	0.195413	0.538532	12.619019	11.260986	-23.239136
C:\Users\cware\Desktop\Steller20November\TagTesting20Nov2013\M17.DSG	11-1-2013	16:43:43	366462.000000	7329.240000	0.621094	0.074219	-1.042969	-0.089908	0.199083	0.536697	16.769409	1.052856	-25.024414
C:\Users\cware\Desktop\Steller20November\TagTesting20Nov2013\M17.DSG	11-1-2013	16:43:43	366463.000000	7329.260000	0.562500	0.082031	-1.058594	-0.090826	0.202752	0.534862	21.423340	7.965088	-25.665283
C:\Users\cware\Desktop\Steller20November\TagTesting20Nov2013\M17.DSG	11-1-2013	16:43:43	366464.000000	7329.280000	0.542969	0.062500	-1.046875	-0.090826	0.211009	0.532110	21.163940	16.510010	-27.938843
C:\Users\cware\Desktop\Steller20November\TagTesting20Nov2013\M17.DSG	11-1-2013	16:43:43	366465.000000	7329.300000	0.511719	0.035156	-1.046875	-0.092661	0.216514	0.530275	13.137817	29.479980	-30.960083
C:\Users\cware\Desktop\Steller20November\TagTesting20Nov2013\M17.DSG	11-1-2013	16:43:43	366466.000000	7329.320000	0.488281	-0.023438	-1.105469	-0.097248	0.223853	0.522936	21.270752	42.358398	-35.079956
C:\Users\cware\Desktop\Steller20November\TagTesting20Nov2013\M17.DSG	11-1-2013	16:43:43	366467.000000	7329.340000	0.484375	-0.035156	-1.136719	-0.100000	0.229358	0.518349	39.428711	45.318604	-38.284302
C:\Users\cware\Desktop\Steller20November\TagTesting20Nov2013\M17.DSG	11-1-2013	16:43:43	366468.000000	7329.360000	0.480469	-0.015625	-1.113281	-0.107339	0.244037	0.508257	54.824829	44.097900	-33.981323
C:\Users\cware\Desktop\Steller20November\TagTesting20Nov2013\M17.DSG	11-1-2013	16:43:43	366469.000000	7329.380000	0.484375	0.046875	-1.070313	-0.111927	0.253211	0.501835	57.907104	57.434082	-22.766113
C:\Users\cware\Desktop\Steller20November\TagTesting20Nov2013\M17.DSG	11-1-2013	16:43:43	366470.000000	7329.400000	0.523438	0.097656	-1.062500	-0.121101	0.266972	0.487156	46.707153	50.613403	-15.609741
C:\Users\cware\Desktop\Steller20November\TagTesting20Nov2013\M17.DSG	11-1-2013	16:43:43	366471.000000	7329.420000	0.636719	0.097656	-1.082031	-0.125688	0.272477	0.480734	41.717529	41.671753	-22.766113
C:\Users\cware\Desktop\Steller20November\TagTesting20Nov2013\M17.DSG	11-1-2013	16:43:43	366472.000000	7329.440000	0.476563	0.003906	-1.015625	-0.131193	0.285321	0.469725	52.337646	55.877686	-34.622192
C:\Users\cware\Desktop\Steller20November\TagTesting20Nov2013\M17.DSG	11-1-2013	16:43:43	366473.000000	7329.460000	0.476563	0.003906	-1.015625	-0.135780	0.292661	0.459633	54.855347	75.408936	-44.982910
C:\Users\cware\Desktop\Steller20November\TagTesting20Nov2013\M17.DSG	11-1-2013	16:43:43	366474.000000	7329.480000	0.472656	-0.160156	-0.910156	-0.144037	0.310092	0.439450	55.038452	88.088989	-51.727295
C:\Users\cware\Desktop\Steller20November\TagTesting20Nov2013\M17.DSG	11-1-2013	16:43:43	366475.000000	7329.500000	0.570313	-0.171875	-0.976563	-0.149541	0.320183	0.428440	56.579590	86.364746	-55.725098
C:\Users\cware\Desktop\Steller20November\TagTesting20Nov2013\M17.DSG	11-1-2013	16:43:43	366476.000000	7329.520000	0.648438	-0.164063	-0.976563	-0.156881	0.339450	0.405505	52.429199	78.628540	-56.594849
C:\Users\cware\Desktop\Steller20November\TagTesting20Nov2013\M17.DSG	11-1-2013	16:43:43	366477.000000	7329.540000	0.656250	-0.183594	-0.921875	-0.158716	0.347706	0.395413	33.798218	78.308105	-49.850464
C:\Users\cware\Desktop\Steller20November\TagTesting20Nov2013\M17.DSG	11-1-2013	16:43:43	366478.000000	7329.560000	0.691406	-0.226563	-0.867188	-0.164220	0.359633	0.376147	11.322021	73.181152	-39.733887
C:\Users\cware\Desktop\Steller20November\TagTesting20Nov2013\M17.DSG	11-1-2013	16:43:43	366479.000000	7329.580000	0.710938	-0.242188	-0.792969	-0.168807	0.362385	0.368807	-0.946045	69.137573	-26.840210
C:\Users\cware\Desktop\Steller20November\TagTesting20Nov2013\M17.DSG	11-1-2013	16:43:43	366480.000000	7329.600000	0.792969	-0.253906	-0.746094	-0.174312	0.366972	0.355963	-10.482788	44.509888	-16.738892
C:\Users\cware\Desktop\Steller20November\TagTesting20Nov2013\M17.DSG	11-1-2013	16:43:43	366481.000000	7329.620000	0.847656	-0.296875	-0.714844	-0.174312	0.366972	0.354128	-7.415771	25.131226	-14.358521
C:\Users\cware\Desktop\Steller20November\TagTesting20Nov2013\M17.DSG	11-1-2013	16:43:43	366482.000000	7329.640000	0.785156	-0.312500	-0.714844	-0.176147	0.370642	0.348624	-4.043579	15.747070	-8.193970
C:\Users\cware\Desktop\Steller20November\TagTesting20Nov2013\M17.DSG	11-1-2013	16:43:43	366483.000000	7329.660000	0.707031	-0.324219	-0.726563	-0.177982	0.369725	0.346789	-8.010864	17.593384	-1.708984
C:\Users\cware\Desktop\Steller20November\TagTesting20Nov2013\M17.DSG	11-1-2013	16:43:43	366484.000000	7329.680000	0.710938	-0.324219	-0.730469	-0.179817	0.367890	0.344954	-15.930176	11.260986	1.831055
C:\Users\cware\Desktop\Steller20November\TagTesting20Nov2013\M17.DSG	11-1-2013	16:43:43	366485.000000	7329.700000	0.730469	-0.312500	-0.726563	-0.181651	0.366972	0.344037	-13.275146	14.480591	-0.122070
C:\Users\cware\Desktop\Steller20November\TagTesting20Nov2013\M17.DSG	11-1-2013	16:43:43	366486.000000	7329.720000	0.750000	-0.332031	-0.714844	-0.182569	0.365138	0.343119	-1.281738	18.844604	-1.602173
C:\Users\cware\Desktop\Steller20November\TagTesting20Nov2013\M17.DSG	11-1-2013	16:43:43	366487.000000	7329.740000	0.781250	-0.292969	-0.710938	-0.185321	0.366972	0.338532	6.774902	29.281616	-1.907349
C:\Users\cware\Desktop\Steller20November\TagTesting20Nov2013\M17.DSG	11-1-2013	16:43:43	366488.000000	7329.760000	0.855469	-0.179688	-0.632813	-0.187156	0.366972	0.333945	-9.124756	22.628784	1.083374
C:\Users\cware\Desktop\Steller20November\TagTesting20Nov2013\M17.DSG	11-1-2013	16:43:43	366489.000000	7329.780000	0.878906	-0.167969	-0.582031	-0.190826	0.364220	0.330275	-42.266846	10.482788	2.655029
C:\Users\cware\Desktop\Steller20November\TagTesting20Nov2013\M17.DSG	11-1-2013	16:43:43	366490.000000	7329.800000	0.917969	-0.203125	-0.437500	-0.191743	0.360550	0.333028	-70.251465	-13.610840	-2.227783
C:\Users\cware\Desktop\Steller20November\TagTesting20Nov2013\M17.DSG	11-1-2013	16:43:43	366491.000000	7329.820000	0.941406	-0.164063	-0.421875	-0.189908	0.354128	0.344037	-65.811157	-22.308350	-14.907837
C:\Users\cware\Desktop\Steller20November\TagTesting20Nov2013\M17.DSG	11-1-2013	16:43:43	366492.000000	7329.840000	1.031250	-0.226563	-0.468750	-0.187156	0.351376	0.350459	-62.515259	-42.648315	-23.056030
C:\Users\cware\Desktop\Steller20November\TagTesting20Nov2013\M17.DSG	11-1-2013	16:43:43	366493.000000	7329.860000	0.921875	-0.398438	-0.589844	-0.182569	0.346789	0.365138	-60.195923	-22.247314	-14.617920
C:\Users\cware\Desktop\Steller20November\TagTesting20Nov2013\M17.DSG	11-1-2013	16:43:43	366494.000000	7329.880000	0.976563	-0.515625	-0.578125	-0.177982	0.344954	0.370642	-43.060303	-74.905396	-2.151489
C:\Users\cware\Desktop\Steller20November\TagTesting20Nov2013\M17.DSG	11-1-2013	16:43:43	366495.000000	7329.900000	0.828125	-0.554688	-0.652344	-0.169725	0.337615	0.390826	-43.853760	-93.154907	19.241333
C:\Users\cware\Desktop\Steller20November\TagTesting20Nov2013\M17.DSG	11-1-2013	16:43:43	366496.000000	7329.920000	0.613281	-0.656250	-0.597656	-0.164220	0.333028	0.401835	-42.800903	-102.401733	11.978149
C:\Users\cware\Desktop\Steller20November\TagTesting20Nov2013\M17.DSG	11-1-2013	16:43:43	366497.000000	7329.940000	0.738281	-0.582031	-0.789063	-0.149541	0.325688	0.424771	-31.829834	-121.978760	5.828857
C:\Users\cware\Desktop\Steller20November\TagTesting20Nov2013\M17.DSG	11-1-2013	16:43:43	366498.000000	7329.960000	0.265625	-0.425781	-0.824219	-0.141284	0.322018	0.438532	-51.574707	-77.590942	27.008057
C:\Users\cware\Desktop\Steller20November\TagTesting20Nov2013\M17.DSG	11-1-2013	16:43:43	366499.000000	7329.980000	0.265625	-0.425781	-0.824219	-0.133945	0.305505	0.457798	-65.628052	-94.589233	50.537109
C:\Users\cware\Desktop\Steller20November\TagTesting20Nov2013\M17.DSG	11-1-2013	16:43:43	366500.000000	7330.000000	0.550781	0.109375	-0.726563	-0.125688	0.294495	0.467890	-53.527832	-98.800659	71.228027
C:\Users\cware\Desktop\Steller20November\TagTesting20Nov2013\M17.DSG	11-1-2013	16:43:43	366501.000000	7330.020000	0.464844	0.140625	-0.832031	-0.120183	0.283486	0.478899	-42.541504	-92.590332	83.938599
C:\Users\cware\Desktop\Steller20November\TagTesting20Nov2013\M17.DSG	11-1-2013	16:43:43	366502.000000	7330.040000	0.390625	0.062500	-1.007813	-0.113761	0.263303	0.493578	-19.744873	-29.418945	99.868774
C:\Users\cware\Desktop\Steller20November\TagTesting20Nov2013\M17.DSG	11-1-2013	16:43:43	366503.000000	7330.060000	0.589844	0.000000	-0.980469	-0.113761	0.253211	0.496330	-6.607056	-37.719727	94.985962
C:\Users\cware\Desktop\Steller20November\TagTesting20Nov2013\M17.DSG	11-1-2013	16:43:43	366504.000000	7330.080000	0.679688	-0.031250	-0.988281	-0.115596	0.238532	0.501835	3.936768	-38.085938	76.049805
C:\Users\cware\Desktop\Steller20November\TagTesting20Nov2013\M17.DSG	11-1-2013	16:43:43	366505.000000	7330.100000	0.734375	-0.007813	-1.003906	-0.114679	0.232110	0.503670	4.547119	-48.370361	46.340942
C:\Users\cware\Desktop\Steller20November\TagTesting20Nov2013\M17.DSG	11-1-2013	16:43:43	366506.000000	7330.120000	0.714844	0.078125	-1.019531	-0.109174	0.228440	0.510092	-3.829956	-46.615601	16.876221
C:\Users\cware\Desktop\Steller20November\TagTesting20Nov2013\M17.DSG	11-1-2013	16:43:43	366507.000000	7330.140000	0.644531	0.152344	-1.003906	-0.105505	0.227523	0.513761	-13.946533	-29.525757	7.461548
C:\Users\cware\Desktop\Steller20November\TagTesting20Nov2013\M17.DSG	11-1-2013	16:43:43	366508.000000	7330.160000	0.703125	0.152344	-1.039063	-0.101835	0.222936	0.518349	-25.115967	-24.765015	1.022339
C:\Users\cware\Desktop\Steller20November\TagTesting20Nov2013\M17.DSG	11-1-2013	16:43:43	366509.000000	7330.180000	0.757813	0.058594	-1.007813	-0.100000	0.220183	0.522018	-36.834717	-26.840210	-2.075195
C:\Users\cware\Desktop\Steller20November\TagTesting20Nov2013\M17.DSG	11-1-2013	16:43:43	366510.000000	7330.200000	0.742188	-0.042969	-0.960938	-0.093578	0.212844	0.526606	-43.472290	-25.466919	3.036499
C:\Users\cware\Desktop\Steller20November\TagTesting20Nov2013\M17.DSG	11-1-2013	16:43:43	366511.000000	7330.220000	0.687500	-0.109375	-0.988281	-0.092661	0.207339	0.528440	-39.367676	-15.655518	9.231567
C:\Users\cware\Desktop\Steller20November\TagTesting20Nov2013\M17.DSG	11-1-2013	16:43:43	366512.000000	7330.240000	0.679688	-0.089844	-1.070313	-0.090826	0.200000	0.533028	-28.305054	-12.222290	14.434814
C:\Users\cware\Desktop\Steller20November\TagTesting20Nov2013\M17.DSG	11-1-2013	16:43:43	366513.000000	7330.260000	0.601563	-0.031250	-1.085938	-0.090826	0.195413	0.534862	-21.759033	-5.691528	16.586304
C:\Users\cware\Desktop\Steller20November\TagTesting20Nov2013\M17.DSG	11-1-2013	16:43:43	366514.000000	7330.280000	0.550781	0.046875	-1.082031	-0.090826	0.188991	0.534862	-12.329102	7.507324	15.869141
C:\Users\cware\Desktop\Steller20November\TagTesting20Nov2013\M17.DSG	11-1-2013	16:43:43	366515.000000	7330.300000	0.539063	0.121094	-1.046875	-0.092661	0.188073	0.534862	-3.173828	14.221191	8.361816
C:\Users\cware\Desktop\Steller20November\TagTesting20Nov2013\M17.DSG	11-1-2013	16:43:43	366516.000000	7330.320000	0.527344	0.156250	-1.031250	-0.097248	0.187156	0.532110	9.948730	12.130737	1.739502
C:\Users\cware\Desktop\Steller20November\TagTesting20Nov2013\M17.DSG	11-1-2013	16:43:43	366517.000000	7330.340000	0.515625	0.156250	-1.023438	-0.098165	0.188991	0.529358	23.956299	9.246826	2.197266
C:\Users\cware\Desktop\Steller20November\TagTesting20Nov2013\M17.DSG	11-1-2013	16:43:43	366518.000000	7330.360000	0.484375	0.085938	-1.054688	-0.100000	0.196330	0.527523	37.261963	-0.045776	5.172729
C:\Users\cware\Desktop\Steller20November\TagTesting20Nov2013\M17.DSG	11-1-2013	16:43:43	366519.000000	7330.380000	0.476563	0.054688	-1.058594	-0.100917	0.200000	0.526606	39.978027	2.395630	7.873535
C:\Users\cware\Desktop\Steller20November\TagTesting20Nov2013\M17.DSG	11-1-2013	16:43:43	366520.000000	7330.400000	0.441406	0.070313	-0.980469	-0.102752	0.207339	0.522936	34.683228	10.162354	4.455566
C:\Users\cware\Desktop\Steller20November\TagTesting20Nov2013\M17.DSG	11-1-2013	16:43:43	366521.000000	7330.420000	0.488281	0.097656	-0.949219	-0.103670	0.210092	0.520183	25.878906	16.143799	-10.437012
C:\Users\cware\Desktop\Steller20November\TagTesting20Nov2013\M17.DSG	11-1-2013	16:43:43	366522.000000	7330.440000	0.519531	0.050781	-0.968750	-0.106422	0.219266	0.517431	24.810791	0.183105	-31.509399
C:\Users\cware\Desktop\Steller20November\TagTesting20Nov2013\M17.DSG	11-1-2013	16:43:43	366523.000000	7330.460000	0.476563	-0.031250	-0.964844	-0.106422	0.222936	0.516514	24.658203	6.225586	-32.806396
C:\Users\cware\Desktop\Steller20November\TagTesting20Nov2013\M17.DSG	11-1-2013	16:43:43	366524.000000	7330.480000	0.484375	-0.058594	-0.980469	-0.106422	0.233028	0.513761	17.120361	8.041382	-23.406982
C:\Users\cware\Desktop\Steller20November\TagTesting20Nov2013\M17.DSG	11-1-2013	16:43:43	366525.000000	7330.500000	0.484375	-0.058594	-0.980469	-0.106422	0.235780	0.511927	15.670776	3.463745	-22.369385
C:\Users\cware\Desktop\Steller20November\TagTesting20Nov2013\M17.DSG	11-1-2013	16:43:43	366526.000000	7330.520000	0.488281	0.027344	-0.976563	-0.107339	0.239450	0.511009	21.179199	25.726318	-20.736694
C:\Users\cware\Desktop\Steller20November\TagTesting20Nov2013\M17.DSG	11-1-2013	16:43:43	366527.000000	7330.540000	0.531250	-0.007813	-0.992188	-0.111009	0.249541	0.504587	26.962280	20.904541	-22.537231
C:\Users\cware\Desktop\Steller20November\TagTesting20Nov2013\M17.DSG	11-1-2013	16:43:43	366528.000000	7330.560000	0.527344	-0.039063	-0.976563	-0.111927	0.253211	0.501835	33.432007	6.790161	-21.713257
C:\Users\cware\Desktop\Steller20November\TagTesting20Nov2013\M17.DSG	11-1-2013	16:43:43	366529.000000	7330.580000	0.500000	-0.058594	-1.003906	-0.111927	0.263303	0.498165	36.453247	-6.866455	-14.587402
C:\Users\cware\Desktop\Steller20November\TagTesting20Nov2013\M17.DSG	11-1-2013	16:43:43	366530.000000	7330.600000	0.511719	-0.007813	-0.996094	-0.111009	0.267890	0.496330	24.902344	-14.328003	-4.623413
C:\Users\cware\Desktop\Steller20November\TagTesting20Nov2013\M17.DSG	11-1-2013	16:43:43	366531.000000	7330.620000	0.550781	0.015625	-0.976563	-0.109174	0.274312	0.497248	13.687134	-18.310547	-2.288818
C:\Users\cware\Desktop\Steller20November\TagTesting20Nov2013\M17.DSG	11-1-2013	16:43:43	366532.000000	7330.640000	0.523438	0.003906	-0.984375	-0.106422	0.274312	0.497248	6.454468	-26.412964	-3.936768
C:\Users\cware\Desktop\Steller20November\TagTesting20Nov2013\M17.DSG	11-1-2013	16:43:43	366533.000000	7330.660000	0.460938	0.007813	-1.015625	-0.102752	0.276147	0.500000	4.241943	-22.048950	-5.859375
C:\Users\cware\Desktop\Steller20November\TagTesting20Nov2013\M17.DSG	11-1-2013	16:43:43	366534.000000	7330.680000	0.394531	0.007813	-1.062500	-0.100000	0.277982	0.499083	10.360718	-11.367798	-5.432129
C:\Users\cware\Desktop\Steller20November\TagTesting20Nov2013\M17.DSG	11-1-2013	16:43:43	366535.000000	7330.700000	0.429688	-0.023438	-1.050781	-0.099083	0.281651	0.500917	13.900757	-5.599976	-3.250122
C:\Users\cware\Desktop\Steller20November\TagTesting20Nov2013\M17.DSG	11-1-2013	16:43:43	366536.000000	7330.720000	0.492188	-0.042969	-1.039063	-0.099083	0.284404	0.500000	13.565063	-5.874634	-1.525879
C:\Users\cware\Desktop\Steller20November\TagTesting20Nov2013\M17.DSG	11-1-2013	16:43:43	366537.000000	7330.740000	0.492188	-0.097656	-1.054688	-0.097248	0.288073	0.498165	12.283325	-6.790161	-3.051758
C:\Users\cware\Desktop\Steller20November\TagTesting20Nov2013\M17.DSG	11-1-2013	16:43:43	366538.000000	7330.760000	0.460938	-0.128906	-1.031250	-0.097248	0.288991	0.497248	9.109497	2.029419	-5.386353
C:\Users\cware\Desktop\Steller20November\TagTesting20Nov2013\M17.DSG	11-1-2013	16:43:43	366539.000000	7330.780000	0.468750	-0.191406	-1.000000	-0.097248	0.289908	0.497248	5.874634	13.992310	-7.461548
C:\Users\cware\Desktop\Steller20November\TagTesting20Nov2013\M17.DSG	11-1-2013	16:43:43	366540.000000	7330.800000	0.507813	-0.207031	-1.023438	-0.100000	0.290826	0.493578	1.373291	5.233765	-8.850098
C:\Users\cware\Desktop\Steller20November\TagTesting20Nov2013\M17.DSG	11-1-2013	16:43:43	366541.000000	7330.820000	0.503906	-0.214844	-1.023438	-0.100000	0.293578	0.492661	-8.163452	10.757446	-5.722046
C:\Users\cware\Desktop\Steller20November\TagTesting20Nov2013\M17.DSG	11-1-2013	16:43:43	366542.000000	7330.840000	0.558594	-0.226563	-1.000000	-0.101835	0.291743	0.490826	-25.650024	0.427246	-1.434326
C:\Users\cware\Desktop\Steller20November\TagTesting20Nov2013\M17.DSG	11-1-2013	16:43:43	366543.000000	7330.860000	0.542969	-0.261719	-1.023438	-0.102752	0.288991	0.493578	-38.848877	-2.868652	-1.327515
C:\Users\cware\Desktop\Steller20November\TagTesting20Nov2013\M17.DSG	11-1-2013	16:43:43	366544.000000	7330.880000	0.574219	-0.230469	-1.062500	-0.102752	0.281651	0.497248	-49.743652	-8.422852	-1.403809
C:\Users\cware\Desktop\Steller20November\TagTesting20Nov2013\M17.DSG	11-1-2013	16:43:43	366545.000000	7330.900000	0.605469	-0.187500	-1.144531	-0.100917	0.278899	0.500917	-49.316406	-6.393433	-2.609253
C:\Users\cware\Desktop\Steller20November\TagTesting20Nov2013\M17.DSG	11-1-2013	16:43:43	366546.000000	7330.920000	0.558594	-0.140625	-1.230469	-0.101835	0.269725	0.504587	-46.325684	-7.965088	0.122070
C:\Users\cware\Desktop\Steller20November\TagTesting20Nov2013\M17.DSG	11-1-2013	16:43:43	366547.000000	7330.940000	0.531250	-0.105469	-1.265625	-0.100917	0.266055	0.507339	-38.940430	-2.319336	-4.501343
C:\Users\cware\Desktop\Steller20November\TagTesting20Nov2013\M17.DSG	11-1-2013	16:43:43	366548.000000	7330.960000	0.503906	-0.074219	-1.242188	-0.097248	0.259633	0.511009	-20.324707	-26.718140	-18.325806
C:\Users\cware\Desktop\Steller20November\TagTesting20Nov2013\M17.DSG	11-1-2013	16:43:43	366549.000000	7330.980000	0.500000	-0.113281	-1.148438	-0.093578	0.259633	0.512844	-9.979248	-8.804321	-19.210815
C:\Users\cware\Desktop\Steller20November\TagTesting20Nov2013\M17.DSG	11-1-2013	16:43:43	366550.000000	7331.000000	0.460938	-0.179688	-0.937500	-0.093578	0.260550	0.512844	-29.205322	24.795532	-6.881714
C:\Users\cware\Desktop\Steller20November\TagTesting20Nov2013\M17.DSG	11-1-2013	16:43:43	366551.000000	7331.020000	0.460938	-0.179688	-0.937500	-0.095413	0.255963	0.512844	-49.636841	-0.778198	-5.447388
C:\Users\cware\Desktop\Steller20November\TagTesting20Nov2013\M17.DSG	11-1-2013	16:43:43	366552.000000	7331.040000	0.640625	-0.019531	-1.050781	-0.095413	0.248624	0.517431	-55.740356	-17.684937	-3.601074
C:\Users\cware\Desktop\Steller20November\TagTesting20Nov2013\M17.DSG	11-1-2013	16:43:43	366553.000000	7331.060000	0.578125	0.066406	-1.164063	-0.093578	0.243119	0.520183	-53.436279	-22.796631	-2.136230
C:\Users\cware\Desktop\Steller20November\TagTesting20Nov2013\M17.DSG	11-1-2013	16:43:43	366554.000000	7331.080000	0.562500	0.105469	-1.210938	-0.089908	0.233028	0.526606	-40.512085	-11.611938	-0.839233
C:\Users\cware\Desktop\Steller20November\TagTesting20Nov2013\M17.DSG	11-1-2013	16:43:43	366555.000000	7331.100000	0.546875	0.023438	-1.179688	-0.090826	0.230275	0.525688	-26.885986	21.652222	3.753662
C:\Users\cware\Desktop\Steller20November\TagTesting20Nov2013\M17.DSG	11-1-2013	16:43:43	366556.000000	7331.120000	0.718750	-0.039063	-1.085938	-0.095413	0.225688	0.524771	-23.193359	13.992310	3.021240
C:\Users\cware\Desktop\Steller20November\TagTesting20Nov2013\M17.DSG	11-1-2013	16:43:43	366557.000000	7331.140000	0.785156	-0.125000	-0.992188	-0.096330	0.222936	0.525688	-25.024414	0.900269	12.084961
C:\Users\cware\Desktop\Steller20November\TagTesting20Nov2013\M17.DSG	11-1-2013	16:43:43	366558.000000	7331.160000	0.765625	-0.109375	-0.980469	-0.099083	0.215596	0.525688	-34.667969	0.595093	19.714355
C:\Users\cware\Desktop\Steller20November\TagTesting20Nov2013\M17.DSG	11-1-2013	16:43:43	366559.000000	7331.180000	0.890625	-0.046875	-1.015625	-0.099083	0.209174	0.526606	-49.407959	-12.161255	13.031006
C:\Users\cware\Desktop\Steller20November\TagTesting20Nov2013\M17.DSG	11-1-2013	16:43:43	366560.000000	7331.200000	0.847656	0.031250	-1.078125	-0.097248	0.197248	0.531193	-58.822632	-15.930176	3.051758
C:\Users\cware\Desktop\Steller20November\TagTesting20Nov2013\M17.DSG	11-1-2013	16:43:43	366561.000000	7331.220000	0.828125	0.078125	-1.121094	-0.095413	0.190826	0.533945	-60.409546	-13.763428	-0.350952
C:\Users\cware\Desktop\Steller20November\TagTesting20Nov2013\M17.DSG	11-1-2013	16:43:43	366562.000000	7331.240000	0.785156	0.148438	-1.179688	-0.095413	0.180734	0.537615	-44.952393	-7.186890	-2.838135
C:\Users\cware\Desktop\Steller20November\TagTesting20Nov2013\M17.DSG	11-1-2013	16:43:43	366563.000000	7331.260000	0.695313	0.164063	-1.183594	-0.094495	0.177064	0.537615	-29.678345	11.489868	-1.419067
C:\Users\cware\Desktop\Steller20November\TagTesting20Nov2013\M17.DSG	11-1-2013	16:43:43	366564.000000	7331.280000	0.628906	0.156250	-1.144531	-0.096330	0.175229	0.536697	-9.689331	28.625488	2.380371
C:\Users\cware\Desktop\Steller20November\TagTesting20Nov2013\M17.DSG	11-1-2013	16:43:43	366565.000000	7331.300000	0.625000	0.167969	-1.074219	-0.101835	0.173394	0.533028	2.761841	29.006958	2.548218
C:\Users\cware\Desktop\Steller20November\TagTesting20Nov2013\M17.DSG	11-1-2013	16:43:43	366566.000000	7331.320000	0.644531	0.171875	-1.019531	-0.105505	0.173394	0.530275	11.550903	32.440186	-1.174927
C:\Users\cware\Desktop\Steller20November\TagTesting20Nov2013\M17.DSG	11-1-2013	16:43:43	366567.000000	7331.340000	0.664063	0.152344	-0.921875	-0.112844	0.176147	0.525688	15.029907	28.076172	-4.531860
C:\Users\cware\Desktop\Steller20November\TagTesting20Nov2013\M17.DSG	11-1-2013	16:43:43	366568.000000	7331.360000	0.605469	0.113281	-0.890625	-0.115596	0.179817	0.521101	22.857666	18.447876	-9.094238
C:\Users\cware\Desktop\Steller20November\TagTesting20Nov2013\M17.DSG	11-1-2013	16:43:43	366569.000000	7331.380000	0.539063	0.070313	-0.875000	-0.120183	0.187156	0.515596	29.983521	34.072876	-9.811401
C:\Users\cware\Desktop\Steller20November\TagTesting20Nov2013\M17.DSG	11-1-2013	16:43:43	366570.000000	7331.400000	0.527344	0.062500	-0.906250	-0.123853	0.189908	0.511927	34.713745	24.688721	-15.747070
C:\Users\cware\Desktop\Steller20November\TagTesting20Nov2013\M17.DSG	11-1-2013	16:43:43	366571.000000	7331.420000	0.472656	0.078125	-0.914063	-0.128440	0.200917	0.504587	39.794922	45.074463	-9.033203
C:\Users\cware\Desktop\Steller20November\TagTesting20Nov2013\M17.DSG	11-1-2013	16:43:43	366572.000000	7331.440000	0.457031	0.121094	-0.929688	-0.133945	0.205505	0.500000	47.515869	39.535522	-11.016846
C:\Users\cware\Desktop\Steller20November\TagTesting20Nov2013\M17.DSG	11-1-2013	16:43:43	366573.000000	7331.460000	0.503906	0.152344	-0.929688	-0.140367	0.217431	0.488991	45.700073	40.344238	-22.369385
C:\Users\cware\Desktop\Steller20November\TagTesting20Nov2013\M17.DSG	11-1-2013	16:43:43	366574.000000	7331.480000	0.511719	0.097656	-0.863281	-0.144037	0.224771	0.482569	52.047729	46.325684	-53.039551
C:\Users\cware\Desktop\Steller20November\TagTesting20Nov2013\M17.DSG	11-1-2013	16:43:43	366575.000000	7331.500000	0.468750	-0.046875	-0.859375	-0.146789	0.244954	0.470642	47.210693	44.570923	-73.028564
C:\Users\cware\Desktop\Steller20November\TagTesting20Nov2013\M17.DSG	11-1-2013	16:43:43	366576.000000	7331.520000	0.449219	0.046875	-0.964844	-0.150459	0.254128	0.464220	49.362183	77.407837	-69.442749
C:\Users\cware\Desktop\Steller20November\TagTesting20Nov2013\M17.DSG	11-1-2013	16:43:43	366577.000000	7331.540000	0.449219	0.046875	-0.964844	-0.154128	0.275229	0.445872	54.290771	66.558838	-56.320190
C:\Users\cware\Desktop\Steller20November\TagTesting20Nov2013\M17.DSG	11-1-2013	16:43:43	366578.000000	7331.560000	0.617188	0.179688	-0.765625	-0.160550	0.286239	0.436697	58.212280	55.633545	-42.007446
C:\Users\cware\Desktop\Steller20November\TagTesting20Nov2013\M17.DSG	11-1-2013	16:43:43	366579.000000	7331.580000	0.660156	0.125000	-0.796875	-0.165138	0.294495	0.428440	55.099487	38.726807	-30.548096
C:\Users\cware\Desktop\Steller20November\TagTesting20Nov2013\M17.DSG	11-1-2013	16:43:43	366580.000000	7331.600000	0.621094	0.000000	-0.835938	-0.167890	0.308257	0.413761	47.912598	24.703979	-21.148682
C:\Users\cware\Desktop\Steller20November\TagTesting20Nov2013\M17.DSG	11-1-2013	16:43:43	366581.000000	7331.620000	0.636719	-0.062500	-0.835938	-0.168807	0.313761	0.408257	46.646118	5.111694	-22.659302
C:\Users\cware\Desktop\Steller20November\TagTesting20Nov2013\M17.DSG	11-1-2013	16:43:43	366582.000000	7331.640000	0.605469	-0.128906	-0.875000	-0.168807	0.325688	0.401835	41.717529	2.349854	-29.632568
C:\Users\cware\Desktop\Steller20November\TagTesting20Nov2013\M17.DSG	11-1-2013	16:43:43	366583.000000	7331.660000	0.617188	-0.117188	-0.937500	-0.166972	0.332110	0.398165	38.070679	4.043579	-31.951904
C:\Users\cware\Desktop\Steller20November\TagTesting20Nov2013\M17.DSG	11-1-2013	16:43:43	366584.000000	7331.680000	0.707031	-0.191406	-0.980469	-0.163303	0.343119	0.393578	32.455444	-28.350830	-39.443970
C:\Users\cware\Desktop\Steller20November\TagTesting20Nov2013\M17.DSG	11-1-2013	16:43:43	366585.000000	7331.700000	0.503906	-0.257813	-1.039063	-0.158716	0.350459	0.393578	22.003174	-18.234253	-34.469604
C:\Users\cware\Desktop\Steller20November\TagTesting20Nov2013\M17.DSG	11-1-2013	16:43:43	366586.000000	7331.720000	0.367188	-0.347656	-0.902344	-0.155046	0.358716	0.393578	-14.373779	19.454956	-13.992310
C:\Users\cware\Desktop\Steller20November\TagTesting20Nov2013\M17.DSG	11-1-2013	16:43:43	366587.000000	7331.740000	0.480469	-0.441406	-0.804688	-0.155963	0.356881	0.392661	-43.823242	20.767212	-4.653931
C:\Users\cware\Desktop\Steller20November\TagTesting20Nov2013\M17.DSG	11-1-2013	16:43:43	366588.000000	7331.760000	0.652344	-0.503906	-0.800781	-0.159633	0.352294	0.393578	-57.449341	8.789063	-5.126953
C:\Users\cware\Desktop\Steller20November\TagTesting20Nov2013\M17.DSG	11-1-2013	16:43:43	366589.000000	7331.780000	0.742188	-0.503906	-0.792969	-0.158716	0.348624	0.396330	-69.992065	10.635376	4.180908
C:\Users\cware\Desktop\Steller20November\TagTesting20Nov2013\M17.DSG	11-1-2013	16:43:43	366590.000000	7331.800000	0.953125	-0.421875	-0.671875	-0.162385	0.334862	0.404587	-87.844849	-15.640259	11.489868
C:\Users\cware\Desktop\Steller20November\TagTesting20Nov2013\M17.DSG	11-1-2013	16:43:43	366591.000000	7331.820000	1.027344	-0.339844	-0.722656	-0.162385	0.327523	0.411009	-85.327148	-41.046143	13.458252
C:\Users\cware\Desktop\Steller20November\TagTesting20Nov2013\M17.DSG	11-1-2013	16:43:43	366592.000000	7331.840000	0.921875	-0.285156	-0.742188	-0.156881	0.313761	0.426606	-62.561035	-42.617798	19.439697
C:\Users\cware\Desktop\Steller20November\TagTesting20Nov2013\M17.DSG	11-1-2013	16:43:43	366593.000000	7331.860000	0.804688	-0.285156	-0.804688	-0.155963	0.307339	0.432110	-43.441772	-25.405884	26.031494
C:\Users\cware\Desktop\Steller20November\TagTesting20Nov2013\M17.DSG	11-1-2013	16:43:43	366594.000000	7331.880000	0.800781	-0.230469	-0.781250	-0.153211	0.296330	0.437615	-22.796631	-28.793335	25.482178
C:\Users\cware\Desktop\Steller20November\TagTesting20Nov2013\M17.DSG	11-1-2013	16:43:43	366595.000000	7331.900000	0.796875	-0.148438	-0.800781	-0.153211	0.291743	0.441284	-17.608643	-29.296875	23.101807
C:\Users\cware\Desktop\Steller20November\TagTesting20Nov2013\M17.DSG	11-1-2013	16:43:43	366596.000000	7331.920000	0.769531	-0.105469	-0.867188	-0.150459	0.286239	0.447706	-20.370483	-44.906616	15.686035
C:\Users\cware\Desktop\Steller20November\TagTesting20Nov2013\M17.DSG	11-1-2013	16:43:43	366597.000000	7331.940000	0.757813	-0.062500	-0.859375	-0.145872	0.283486	0.455046	-22.338867	-57.891846	9.124756
C:\Users\cware\Desktop\Steller20November\TagTesting20Nov2013\M17.DSG	11-1-2013	16:43:43	366598.000000	7331.960000	0.675781	-0.066406	-0.917969	-0.139450	0.277982	0.464220	-21.530151	-40.847778	4.119873
C:\Users\cware\Desktop\Steller20November\TagTesting20Nov2013\M17.DSG	11-1-2013	16:43:43	366599.000000	7331.980000	0.722656	-0.007813	-0.902344	-0.134862	0.277064	0.467890	-6.072998	-42.083740	2.593994
C:\Users\cware\Desktop\Steller20November\TagTesting20Nov2013\M17.DSG	11-1-2013	16:43:43	366600.000000	7332.000000	0.761719	-0.039063	-0.886719	-0.127523	0.275229	0.477064	9.628296	-49.499512	15.792847
C:\Users\cware\Desktop\Steller20November\TagTesting20Nov2013\M17.DSG	11-1-2013	16:43:43	366601.000000	7332.020000	0.679688	-0.164063	-0.949219	-0.125688	0.276147	0.478899	13.244629	-45.761108	30.532837
C:\Users\cware\Desktop\Steller20November\TagTesting20Nov2013\M17.DSG	11-1-2013	16:43:43	366602.000000	7332.040000	0.609375	-0.281250	-0.980469	-0.122936	0.274312	0.482569	4.821777	-45.822144	52.734375
C:\Users\cware\Desktop\Steller20November\TagTesting20Nov2013\M17.DSG	11-1-2013	16:43:43	366603.000000	7332.060000	0.609375	-0.281250	-0.980469	-0.122018	0.266972	0.487156	11.245728	-32.348633	63.735962
C:\Users\cware\Desktop\Steller20November\TagTesting20Nov2013\M17.DSG	11-1-2013	16:43:43	366604.000000	7332.080000	0.488281	-0.125000	-0.882813	-0.122936	0.263303	0.488991	8.682251	-30.685425	51.986694
C:\Users\cware\Desktop\Steller20November\TagTesting20Nov2013\M17.DSG	11-1-2013	16:43:43	366605.000000	7332.100000	0.574219	-0.007813	-0.847656	-0.121101	0.255963	0.492661	9.155273	-33.645630	40.679932
C:\Users\cware\Desktop\Steller20November\TagTesting20Nov2013\M17.DSG	11-1-2013	16:43:43	366606.000000	7332.120000	0.539063	0.023438	-1.078125	-0.120183	0.254128	0.494495	12.893677	-20.935059	37.246704
C:\Users\cware\Desktop\Steller20November\TagTesting20Nov2013\M17.DSG	11-1-2013	16:43:43	366607.000000	7332.140000	0.546875	0.023438	-1.101563	-0.120183	0.251376	0.493578	10.665894	1.953125	41.931152
C:\Users\cware\Desktop\Steller20November\TagTesting20Nov2013\M17.DSG	11-1-2013	16:43:43	366608.000000	7332.160000	0.660156	0.054688	-1.054688	-0.121101	0.248624	0.493578	3.631592	-11.856079	41.213989
C:\Users\cware\Desktop\Steller20November\TagTesting20Nov2013\M17.DSG	11-1-2013	16:43:43	366609.000000	7332.180000	0.519531	0.042969	-1.003906	-0.121101	0.243119	0.492661	17.349243	-7.156372	36.483765
C:\Users\cware\Desktop\Steller20November\TagTesting20Nov2013\M17.DSG	11-1-2013	16:43:43	366610.000000	7332.200000	0.472656	-0.023438	-0.957031	-0.122936	0.243119	0.492661	30.426025	-6.835938	33.691406
C:\Users\cware\Desktop\Steller20November\TagTesting20Nov2013\M17.DSG	11-1-2013	16:43:43	366611.000000	7332.220000	0.468750	-0.113281	-0.980469	-0.126606	0.244037	0.490826	28.961182	-3.128052	37.994385
C:\Users\cware\Desktop\Steller20November\TagTesting20Nov2013\M17.DSG	11-1-2013	16:43:43	366612.000000	7332.240000	0.457031	-0.175781	-0.968750	-0.127523	0.244037	0.488073	21.530151	-0.823975	47.012329
C:\Users\cware\Desktop\Steller20November\TagTesting20Nov2013\M17.DSG	11-1-2013	16:43:43	366613.000000	7332.260000	0.488281	-0.121094	-0.953125	-0.133945	0.239450	0.487156	19.714355	3.753662	51.269531
C:\Users\cware\Desktop\Steller20November\TagTesting20Nov2013\M17.DSG	11-1-2013	16:43:43	366614.000000	7332.280000	0.582031	-0.093750	-0.929688	-0.136697	0.238532	0.486239	36.422729	-1.419067	36.529541
C:\Users\cware\Desktop\Steller20November\TagTesting20Nov2013\M17.DSG	11-1-2013	16:43:43	366615.000000	7332.300000	0.652344	-0.074219	-0.910156	-0.137615	0.242202	0.482569	61.843872	-8.407593	22.537231
C:\Users\cware\Desktop\Steller20November\TagTesting20Nov2013\M17.DSG	11-1-2013	16:43:43	366616.000000	7332.320000	0.707031	-0.011719	-0.839844	-0.138532	0.247706	0.480734	80.963135	-20.462036	6.134033
C:\Users\cware\Desktop\Steller20November\TagTesting20Nov2013\M17.DSG	11-1-2013	16:43:43	366617.000000	7332.340000	0.761719	0.031250	-0.640625	-0.137615	0.255046	0.479817	73.776245	-52.429199	-6.713867
C:\Users\cware\Desktop\Steller20November\TagTesting20Nov2013\M17.DSG	11-1-2013	16:43:43	366618.000000	7332.360000	0.648438	0.015625	-0.472656	-0.126606	0.270642	0.481651	46.569824	-68.023682	-23.452759
C:\Users\cware\Desktop\Steller20November\TagTesting20Nov2013\M17.DSG	11-1-2013	16:43:43	366619.000000	7332.380000	0.359375	-0.078125	-0.617188	-0.121101	0.277064	0.485321	40.802002	-52.169800	-32.287598
C:\Users\cware\Desktop\Steller20November\TagTesting20Nov2013\M17.DSG	11-1-2013	16:43:43	366620.000000	7332.400000	0.367188	-0.203125	-0.777344	-0.107339	0.289908	0.488991	54.244995	-56.991577	-32.638550
C:\Users\cware\Desktop\Steller20November\TagTesting20Nov2013\M17.DSG	11-1-2013	16:43:43	366621.000000	7332.420000	0.351563	-0.285156	-0.914063	-0.100000	0.299083	0.490826	53.085327	-68.115234	-29.357910
C:\Users\cware\Desktop\Steller20November\TagTesting20Nov2013\M17.DSG	11-1-2013	16:43:43	366622.000000	7332.440000	0.285156	-0.300781	-1.007813	-0.085321	0.312844	0.495413	41.275024	-72.692871	-30.578613
C:\Users\cware\Desktop\Steller20November\TagTesting20Nov2013\M17.DSG	11-1-2013	16:43:43	366623.000000	7332.460000	0.234375	-0.238281	-1.039063	-0.077064	0.320183	0.498165	45.761108	-76.019287	-29.342651
C:\Users\cware\Desktop\Steller20November\TagTesting20Nov2013\M17.DSG	11-1-2013	16:43:43	366624.000000	7332.480000	0.289063	-0.136719	-1.027344	-0.060550	0.334862	0.501835	49.163818	-89.279175	-32.196045
C:\Users\cware\Desktop\Steller20November\TagTesting20Nov2013\M17.DSG	11-1-2013	16:43:43	366625.000000	7332.500000	0.289063	-0.136719	-1.058594	-0.051376	0.343119	0.503670	62.194824	-79.925537	-33.828735
C:\Users\cware\Desktop\Steller20November\TagTesting20Nov2013\M17.DSG	11-1-2013	16:43:43	366626.000000	7332.520000	0.335938	-0.179688	-1.054688	-0.030275	0.361468	0.504587	71.884155	-81.634521	-45.410156
C:\Users\cware\Desktop\Steller20November\TagTesting20Nov2013\M17.DSG	11-1-2013	16:43:43	366627.000000	7332.540000	0.261719	-0.265625	-1.082031	-0.020183	0.372477	0.504587	65.078735	-87.448120	-54.595947
C:\Users\cware\Desktop\Steller20November\TagTesting20Nov2013\M17.DSG	11-1-2013	16:43:43	366628.000000	7332.560000	0.406250	-0.312500	-0.929688	0.001835	0.390826	0.503670	46.386719	-96.298218	-60.882568
C:\Users\cware\Desktop\Steller20November\TagTesting20Nov2013\M17.DSG	11-1-2013	16:43:43	366629.000000	7332.580000	0.406250	-0.312500	-0.929688	0.015596	0.400000	0.504587	46.325684	-82.199097	-64.697266
C:\Users\cware\Desktop\Steller20November\TagTesting20Nov2013\M17.DSG	11-1-2013	16:43:43	366630.000000	7332.600000	0.214844	-0.250000	-0.914063	0.042202	0.415596	0.503670	59.936523	-89.599609	-64.559937
C:\Users\cware\Desktop\Steller20November\TagTesting20Nov2013\M17.DSG	11-1-2013	16:43:43	366631.000000	7332.620000	-0.011719	-0.234375	-0.882813	0.052294	0.425688	0.499083	56.228638	15.014648	-48.095703
C:\Users\cware\Desktop\Steller20November\TagTesting20Nov2013\M17.DSG	11-1-2013	16:43:43	366632.000000	7332.640000	0.343750	-0.234375	-0.824219	0.064220	0.439450	0.492661	27.725220	-66.757202	-51.498413
C:\Users\cware\Desktop\Steller20November\TagTesting20Nov2013\M17.DSG	11-1-2013	16:43:43	366633.000000	7332.660000	0.222656	-0.292969	-0.847656	0.072477	0.444037	0.490826	15.090942	-76.400757	-56.686401
C:\Users\cware\Desktop\Steller20November\TagTesting20Nov2013\M17.DSG	11-1-2013	16:43:43	366634.000000	7332.680000	0.042969	-0.371094	-0.746094	0.095413	0.452294	0.493578	1.327515	-72.998047	-46.691895
C:\Users\cware\Desktop\Steller20November\TagTesting20Nov2013\M17.DSG	11-1-2013	16:43:43	366635.000000	7332.700000	-0.011719	-0.355469	-0.687500	0.104587	0.452294	0.493578	2.365112	-80.535889	-32.348633
C:\Users\cware\Desktop\Steller20November\TagTesting20Nov2013\M17.DSG	11-1-2013	16:43:43	366636.000000	7332.720000	0.210938	-0.417969	-0.832031	0.126606	0.456881	0.495413	7.614136	-120.437622	-50.903320
C:\Users\cware\Desktop\Steller20November\TagTesting20Nov2013\M17.DSG	11-1-2013	16:43:43	366637.000000	7332.740000	0.121094	-0.382813	-0.949219	0.142202	0.462385	0.496330	13.702393	-122.619629	-51.544189
C:\Users\cware\Desktop\Steller20November\TagTesting20Nov2013\M17.DSG	11-1-2013	16:43:43	366638.000000	7332.760000	-0.054688	-0.433594	-0.875000	0.171560	0.467890	0.492661	16.296387	-78.613281	-50.292969
C:\Users\cware\Desktop\Steller20November\TagTesting20Nov2013\M17.DSG	11-1-2013	16:43:43	366639.000000	7332.780000	0.031250	-0.453125	-0.714844	0.183486	0.470642	0.491743	0.686646	-125.473022	-61.264038
C:\Users\cware\Desktop\Steller20November\TagTesting20Nov2013\M17.DSG	11-1-2013	16:43:43	366640.000000	7332.800000	-0.039063	-0.386719	-0.667969	0.199083	0.472477	0.490826	-3.372192	-121.887207	-64.971924
C:\Users\cware\Desktop\Steller20November\TagTesting20Nov2013\M17.DSG	11-1-2013	16:43:43	366641.000000	7332.820000	-0.191406	-0.429688	-0.738281	0.231193	0.473394	0.488991	-3.036499	-100.646973	-60.989380
C:\Users\cware\Desktop\Steller20November\TagTesting20Nov2013\M17.DSG	11-1-2013	16:43:43	366642.000000	7332.840000	-0.066406	-0.453125	-0.722656	0.245872	0.474312	0.488073	-3.036499	-130.157471	-54.992676
C:\Users\cware\Desktop\Steller20November\TagTesting20Nov2013\M17.DSG	11-1-2013	16:43:43	366643.000000	7332.860000	-0.273438	-0.484375	-0.710938	0.275229	0.475229	0.485321	-1.281738	-113.372803	-47.866821
C:\Users\cware\Desktop\Steller20November\TagTesting20Nov2013\M17.DSG	11-1-2013	16:43:43	366644.000000	7332.880000	-0.250000	-0.468750	-0.679688	0.291743	0.474312	0.481651	-6.927490	-95.642090	-50.308228
C:\Users\cware\Desktop\Steller20November\TagTesting20Nov2013\M17.DSG	11-1-2013	16:43:43	366645.000000	7332.900000	-0.351563	-0.429688	-0.660156	0.318349	0.474312	0.476147	-6.408691	-115.432739	-50.384521
C:\Users\cware\Desktop\Steller20November\TagTesting20Nov2013\M17.DSG	11-1-2013	16:43:43	366646.000000	7332.920000	-0.523438	-0.445313	-0.703125	0.330275	0.472477	0.474312	-5.752563	-102.035522	-48.522949
C:\Users\cware\Desktop\Steller20November\TagTesting20Nov2013\M17.DSG	11-1-2013	16:43:43	366647.000000	7332.940000	-0.324219	-0.417969	-0.582031	0.356881	0.469725	0.466972	-16.433716	-99.288940	-49.179077
C:\Users\cware\Desktop\Steller20November\TagTesting20Nov2013\M17.DSG	11-1-2013	16:43:43	366648.000000	7332.960000	-0.636719	-0.378906	-0.679688	0.366055	0.468807	0.466055	-19.088745	-97.167969	-38.619995
C:\Users\cware\Desktop\Steller20November\TagTesting20Nov2013\M17.DSG	11-1-2013	16:43:43	366649.000000	7332.980000	-0.515625	-0.390625	-0.796875	0.384404	0.465138	0.461468	-10.086060	-61.614990	-23.910522
C:\Users\cware\Desktop\Steller20November\TagTesting20Nov2013\M17.DSG	11-1-2013	16:43:43	366650.000000	7333.000000	-0.554688	-0.414063	-0.667969	0.392661	0.464220	0.457798	-5.004883	-52.139282	-18.951416
C:\Users\cware\Desktop\Steller20November\TagTesting20Nov2013\M17.DSG	11-1-2013	16:43:43	366651.000000	7333.020000	-0.718750	-0.367188	-0.734375	0.403670	0.463303	0.452294	-3.845215	-55.267334	-18.600464
C:\Users\cware\Desktop\Steller20November\TagTesting20Nov2013\M17.DSG	11-1-2013	16:43:43	366652.000000	7333.040000	-0.699219	-0.406250	-0.726563	0.408257	0.464220	0.450459	-6.240845	-37.902832	-20.156860
C:\Users\cware\Desktop\Steller20November\TagTesting20Nov2013\M17.DSG	11-1-2013	16:43:43	366653.000000	7333.060000	-0.644531	-0.324219	-0.734375	0.412844	0.463303	0.445872	1.449585	-42.526245	-17.456055
C:\Users\cware\Desktop\Steller20November\TagTesting20Nov2013\M17.DSG	11-1-2013	16:43:43	366654.000000	7333.080000	-0.601563	-0.238281	-0.687500	0.421101	0.461468	0.443119	1.647949	-16.815186	-18.005371
C:\Users\cware\Desktop\Steller20November\TagTesting20Nov2013\M17.DSG	11-1-2013	16:43:43	366655.000000	7333.100000	-0.601563	-0.238281	-0.687500	0.424771	0.461468	0.441284	8.636475	-59.509277	-26.260376
C:\Users\cware\Desktop\Steller20November\TagTesting20Nov2013\M17.DSG	11-1-2013	16:43:43	366656.000000	7333.120000	-0.632813	-0.285156	-0.679688	0.434862	0.463303	0.433028	19.577026	-32.760620	-21.621704
C:\Users\cware\Desktop\Steller20November\TagTesting20Nov2013\M17.DSG	11-1-2013	16:43:43	366657.000000	7333.140000	-0.757813	-0.339844	-0.828125	0.439450	0.464220	0.428440	21.026611	-47.180176	-21.026611
C:\Users\cware\Desktop\Steller20November\TagTesting20Nov2013\M17.DSG	11-1-2013	16:43:43	366658.000000	7333.160000	-0.726563	-0.433594	-0.812500	0.448624	0.466972	0.420183	11.917114	-32.836914	-19.027710
C:\Users\cware\Desktop\Steller20November\TagTesting20Nov2013\M17.DSG	11-1-2013	16:43:43	366659.000000	7333.180000	-0.800781	-0.433594	-0.878906	0.452294	0.467890	0.415596	11.840820	-34.332275	-13.015747
C:\Users\cware\Desktop\Steller20November\TagTesting20Nov2013\M17.DSG	11-1-2013	16:43:43	366660.000000	7333.200000	-0.882813	-0.476563	-0.984375	0.458716	0.470642	0.408257	8.224487	-36.819458	-2.578735
C:\Users\cware\Desktop\Steller20November\TagTesting20Nov2013\M17.DSG	11-1-2013	16:43:43	366661.000000	7333.220000	-0.777344	-0.464844	-0.980469	0.459633	0.471560	0.405505	2.578735	-42.434692	-0.427246
C:\Users\cware\Desktop\Steller20November\TagTesting20Nov2013\M17.DSG	11-1-2013	16:43:43	366662.000000	7333.240000	-0.824219	-0.570313	-1.089844	0.466055	0.475229	0.397248	9.918213	-45.410156	0.854492
C:\Users\cware\Desktop\Steller20November\TagTesting20Nov2013\M17.DSG	11-1-2013	16:43:43	366663.000000	7333.260000	-0.968750	-0.699219	-1.109375	0.468807	0.477064	0.393578	13.137817	-9.384155	5.859375
C:\Users\cware\Desktop\Steller20November\TagTesting20Nov2013\M17.DSG	11-1-2013	16:43:43	366664.000000	7333.280000	-0.984375	-0.640625	-1.054688	0.466055	0.480734	0.390826	16.754150	24.475098	8.880615
C:\Users\cware\Desktop\Steller20November\TagTesting20Nov2013\M17.DSG	11-1-2013	16:43:43	366665.000000	7333.300000	-1.015625	-0.523438	-1.050781	0.462385	0.484404	0.389908	22.354126	39.947510	3.128052
C:\Users\cware\Desktop\Steller20November\TagTesting20Nov2013\M17.DSG	11-1-2013	16:43:43	366666.000000	7333.320000	-0.847656	-0.480469	-0.933594	0.455963	0.488991	0.389908	10.177612	19.592285	-6.378174
C:\Users\cware\Desktop\Steller20November\TagTesting20Nov2013\M17.DSG	11-1-2013	16:43:43	366667.000000	7333.340000	-0.773438	-0.449219	-1.046875	0.455963	0.488991	0.389908	2.487183	10.894775	1.296997
C:\Users\cware\Desktop\Steller20November\TagTesting20Nov2013\M17.DSG	11-1-2013	16:43:43	366668.000000	7333.360000	-0.824219	-0.437500	-1.179688	0.451376	0.490826	0.392661	-7.461548	39.260864	14.923096
C:\Users\cware\Desktop\Steller20November\TagTesting20Nov2013\M17.DSG	11-1-2013	16:43:43	366669.000000	7333.380000	-0.765625	-0.503906	-1.277344	0.444954	0.492661	0.396330	-0.518799	85.800171	22.659302
C:\Users\cware\Desktop\Steller20November\TagTesting20Nov2013\M17.DSG	11-1-2013	16:43:43	366670.000000	7333.400000	-0.523438	-0.578125	-1.253906	0.426606	0.499083	0.406422	6.164551	111.648560	26.733398
C:\Users\cware\Desktop\Steller20November\TagTesting20Nov2013\M17.DSG	11-1-2013	16:43:43	366671.000000	7333.420000	-0.136719	-0.488281	-1.203125	0.414679	0.499083	0.411927	11.169434	104.583740	18.936157
C:\Users\cware\Desktop\Steller20November\TagTesting20Nov2013\M17.DSG	11-1-2013	16:43:43	366672.000000	7333.440000	0.066406	-0.460938	-1.203125	0.395413	0.505505	0.417431	11.627197	86.746216	19.378662
C:\Users\cware\Desktop\Steller20November\TagTesting20Nov2013\M17.DSG	11-1-2013	16:43:43	366673.000000	7333.460000	0.031250	-0.546875	-1.421875	0.386239	0.506422	0.422018	3.372192	107.391357	26.702881
C:\Users\cware\Desktop\Steller20November\TagTesting20Nov2013\M17.DSG	11-1-2013	16:43:43	366674.000000	7333.480000	0.105469	-0.585938	-1.589844	0.362385	0.511009	0.432110	-17.852783	108.230591	30.441284
C:\Users\cware\Desktop\Steller20November\TagTesting20Nov2013\M17.DSG	11-1-2013	16:43:43	366675.000000	7333.500000	0.175781	-0.597656	-1.617188	0.349541	0.511009	0.439450	-30.548096	116.149902	27.206421
C:\Users\cware\Desktop\Steller20November\TagTesting20Nov2013\M17.DSG	11-1-2013	16:43:43	366676.000000	7333.520000	0.132813	-0.632813	-1.613281	0.320183	0.506422	0.455963	-48.492432	167.251587	18.417358
C:\Users\cware\Desktop\Steller20November\TagTesting20Nov2013\M17.DSG	11-1-2013	16:43:43	366677.000000	7333.540000	0.441406	-0.625000	-1.597656	0.304587	0.502752	0.466055	-61.462402	168.487549	10.299683
C:\Users\cware\Desktop\Steller20November\TagTesting20Nov2013\M17.DSG	11-1-2013	16:43:43	366678.000000	7333.560000	0.683594	-0.515625	-1.503906	0.287156	0.492661	0.483486	-45.715332	140.579224	5.889893
C:\Users\cware\Desktop\Steller20November\TagTesting20Nov2013\M17.DSG	11-1-2013	16:43:43	366679.000000	7333.580000	0.617188	-0.585938	-1.578125	0.258716	0.489908	0.490826	-36.148071	149.749756	15.365601
C:\Users\cware\Desktop\Steller20November\TagTesting20Nov2013\M17.DSG	11-1-2013	16:43:43	366680.000000	7333.600000	0.554688	-0.671875	-1.425781	0.241284	0.486239	0.497248	-47.836304	154.495239	16.311646
C:\Users\cware\Desktop\Steller20November\TagTesting20Nov2013\M17.DSG	11-1-2013	16:43:43	366681.000000	7333.620000	0.574219	-0.578125	-1.375000	0.206422	0.477982	0.508257	-50.964355	176.376343	25.161743
C:\Users\cware\Desktop\Steller20November\TagTesting20Nov2013\M17.DSG	11-1-2013	16:43:43	366682.000000	7333.640000	0.851563	-0.488281	-1.015625	0.188073	0.473394	0.512844	-49.697876	105.392456	14.480591
C:\Users\cware\Desktop\Steller20November\TagTesting20Nov2013\M17.DSG	11-1-2013	16:43:43	366683.000000	7333.660000	0.746094	-0.464844	-0.843750	0.163303	0.460550	0.521101	-68.542480	70.343018	11.291504
C:\Users\cware\Desktop\Steller20November\TagTesting20Nov2013\M17.DSG	11-1-2013	16:43:43	366684.000000	7333.680000	0.617188	-0.359375	-0.925781	0.156881	0.453211	0.526606	-58.349609	23.437500	13.305664
C:\Users\cware\Desktop\Steller20November\TagTesting20Nov2013\M17.DSG	11-1-2013	16:43:43	366685.000000	7333.700000	0.328125	-0.382813	-0.972656	0.147706	0.442202	0.534862	-56.900024	32.211304	15.899658
C:\Users\cware\Desktop\Steller20November\TagTesting20Nov2013\M17.DSG	11-1-2013	16:43:43	366686.000000	7333.720000	0.148438	-0.453125	-1.011719	0.143119	0.436697	0.537615	-39.794922	20.446777	3.265381
C:\Users\cware\Desktop\Steller20November\TagTesting20Nov2013\M17.DSG	11-1-2013	16:43:43	366687.000000	7333.740000	0.050781	-0.414063	-1.007813	0.140367	0.429358	0.543119	-31.417847	7.781982	1.251221
C:\Users\cware\Desktop\Steller20November\TagTesting20Nov2013\M17.DSG	11-1-2013	16:43:43	366688.000000	7333.760000	0.136719	-0.351563	-0.964844	0.139450	0.425688	0.544954	-33.874512	-9.475708	2.304077
C:\Users\cware\Desktop\Steller20November\TagTesting20Nov2013\M17.DSG	11-1-2013	16:43:43	366689.000000	7333.780000	0.250000	-0.328125	-0.855469	0.143119	0.419266	0.550459	-32.577515	-31.814575	-6.546021
C:\Users\cware\Desktop\Steller20November\TagTesting20Nov2013\M17.DSG	11-1-2013	16:43:43	366690.000000	7333.800000	-0.023438	-0.339844	-1.062500	0.146789	0.414679	0.553211	-47.576904	-15.838623	2.685547
C:\Users\cware\Desktop\Steller20November\TagTesting20Nov2013\M17.DSG	11-1-2013	16:43:43	366691.000000	7333.820000	-0.078125	-0.300781	-1.179688	0.148624	0.405505	0.559633	-47.195435	-15.457153	6.072998
C:\Users\cware\Desktop\Steller20November\TagTesting20Nov2013\M17.DSG	11-1-2013	16:43:43	366692.000000	7333.840000	-0.246094	-0.191406	-1.207031	0.152294	0.400000	0.564220	-61.355591	8.941650	4.714966
C:\Users\cware\Desktop\Steller20November\TagTesting20Nov2013\M17.DSG	11-1-2013	16:43:43	366693.000000	7333.860000	-0.179688	-0.277344	-1.226563	0.150459	0.394495	0.566972	-49.438477	31.616211	13.107300
C:\Users\cware\Desktop\Steller20November\TagTesting20Nov2013\M17.DSG	11-1-2013	16:43:43	366694.000000	7333.880000	0.109375	-0.324219	-1.136719	0.147706	0.382569	0.573394	-54.626465	-12.771606	-8.987427
C:\Users\cware\Desktop\Steller20November\TagTesting20Nov2013\M17.DSG	11-1-2013	16:43:43	366695.000000	7333.900000	-0.195313	-0.230469	-1.277344	0.149541	0.376147	0.577064	-44.418335	-7.385254	-7.873535
C:\Users\cware\Desktop\Steller20November\TagTesting20Nov2013\M17.DSG	11-1-2013	16:43:43	366696.000000	7333.920000	-0.257813	-0.382813	-1.210938	0.149541	0.368807	0.582569	-41.763306	17.196655	8.255005
C:\Users\cware\Desktop\Steller20November\TagTesting20Nov2013\M17.DSG	11-1-2013	16:43:43	366697.000000	7333.940000	-0.164063	-0.261719	-1.175781	0.146789	0.364220	0.583486	-31.112671	27.664185	15.472412
C:\Users\cware\Desktop\Steller20November\TagTesting20Nov2013\M17.DSG	11-1-2013	16:43:43	366698.000000	7333.960000	-0.066406	-0.253906	-1.007813	0.138532	0.355963	0.586239	-38.101196	-10.681152	9.658813
C:\Users\cware\Desktop\Steller20November\TagTesting20Nov2013\M17.DSG	11-1-2013	16:43:43	366699.000000	7333.980000	0.050781	-0.164063	-1.019531	0.139450	0.351376	0.589908	-41.961670	5.050659	3.097534
C:\Users\cware\Desktop\Steller20November\TagTesting20Nov2013\M17.DSG	11-1-2013	16:43:43	366700.000000	7334.000000	-0.324219	-0.128906	-1.367188	0.137615	0.342202	0.592661	-34.194946	17.669678	4.669189
C:\Users\cware\Desktop\Steller20November\TagTesting20Nov2013\M17.DSG	11-1-2013	16:43:43	366701.000000	7334.020000	0.003906	-0.167969	-1.070313	0.136697	0.337615	0.595413	-36.193848	15.640259	2.746582
C:\Users\cware\Desktop\Steller20November\TagTesting20Nov2013\M17.DSG	11-1-2013	16:43:43	366702.000000	7334.040000	0.035156	-0.136719	-1.156250	0.132110	0.330275	0.598165	-24.887085	22.598267	8.377075
C:\Users\cware\Desktop\Steller20November\TagTesting20Nov2013\M17.DSG	11-1-2013	16:43:43	366703.000000	7334.060000	-0.089844	-0.156250	-1.199219	0.130275	0.328440	0.598165	-19.699097	6.698608	3.997803
C:\Users\cware\Desktop\Steller20November\TagTesting20Nov2013\M17.DSG	11-1-2013	16:43:43	366704.000000	7334.080000	0.089844	-0.187500	-1.179688	0.125688	0.323853	0.599083	-28.518677	-24.551392	0.442505
C:\Users\cware\Desktop\Steller20November\TagTesting20Nov2013\M17.DSG	11-1-2013	16:43:43	366705.000000	7334.100000	0.042969	-0.210938	-1.140625	0.127523	0.321101	0.600000	-43.762207	-24.002075	-5.004883
C:\Users\cware\Desktop\Steller20November\TagTesting20Nov2013\M17.DSG	11-1-2013	16:43:43	366706.000000	7334.120000	0.128906	-0.179688	-1.109375	0.126606	0.311009	0.605505	-41.809082	8.087158	0.976563
C:\Users\cware\Desktop\Steller20November\TagTesting20Nov2013\M17.DSG	11-1-2013	16:43:43	366707.000000	7334.140000	0.019531	-0.097656	-1.242188	0.127523	0.306422	0.607339	-30.120850	16.769409	9.170532
C:\Users\cware\Desktop\Steller20November\TagTesting20Nov2013\M17.DSG	11-1-2013	16:43:43	366708.000000	7334.160000	0.062500	-0.082031	-1.261719	0.122018	0.300000	0.608257	-30.654907	-14.282227	-4.486084
C:\Users\cware\Desktop\Steller20November\TagTesting20Nov2013\M17.DSG	11-1-2013	16:43:43	366709.000000	7334.180000	0.023438	-0.070313	-1.148438	0.123853	0.298165	0.611009	-26.062012	-4.745483	-3.707886
C:\Users\cware\Desktop\Steller20November\TagTesting20Nov2013\M17.DSG	11-1-2013	16:43:43	366710.000000	7334.200000	-0.167969	-0.101563	-1.234375	0.124771	0.290826	0.611927	-31.326294	4.135132	-1.831055
C:\Users\cware\Desktop\Steller20November\TagTesting20Nov2013\M17.DSG	11-1-2013	16:43:43	366711.000000	7334.220000	-0.082031	-0.074219	-1.187500	0.122936	0.288991	0.612844	-32.852173	24.719238	6.134033
C:\Users\cware\Desktop\Steller20November\TagTesting20Nov2013\M17.DSG	11-1-2013	16:43:43	366712.000000	7334.240000	0.093750	-0.101563	-1.054688	0.117431	0.280734	0.614679	-35.018921	-9.948730	3.112793
C:\Users\cware\Desktop\Steller20November\TagTesting20Nov2013\M17.DSG	11-1-2013	16:43:43	366713.000000	7334.260000	0.117188	0.003906	-1.093750	0.115596	0.277982	0.615596	-28.457642	0.198364	-0.213623
C:\Users\cware\Desktop\Steller20November\TagTesting20Nov2013\M17.DSG	11-1-2013	16:43:43	366714.000000	7334.280000	-0.082031	-0.023438	-1.316406	0.116514	0.273394	0.617431	-24.917603	4.211426	-0.625610
C:\Users\cware\Desktop\Steller20November\TagTesting20Nov2013\M17.DSG	11-1-2013	16:43:43	366715.000000	7334.300000	0.128906	-0.050781	-1.128906	0.112844	0.271560	0.617431	-22.705078	-12.542725	-3.585815
C:\Users\cware\Desktop\Steller20November\TagTesting20Nov2013\M17.DSG	11-1-2013	16:43:43	366716.000000	7334.320000	-0.062500	-0.101563	-1.222656	0.114679	0.264220	0.618349	-22.125244	21.774292	2.746582
C:\Users\cware\Desktop\Steller20November\TagTesting20Nov2013\M17.DSG	11-1-2013	16:43:43	366717.000000	7334.340000	0.003906	-0.070313	-1.031250	0.113761	0.265138	0.620183	-24.642944	-0.228882	2.487183
C:\Users\cware\Desktop\Steller20November\TagTesting20Nov2013\M17.DSG	11-1-2013	16:43:43	366718.000000	7334.360000	0.054688	0.070313	-1.156250	0.112844	0.260550	0.620183	-31.860352	-0.213623	-4.837036
C:\Users\cware\Desktop\Steller20November\TagTesting20Nov2013\M17.DSG	11-1-2013	16:43:43	366719.000000	7334.380000	0.003906	-0.054688	-1.218750	0.113761	0.254128	0.622936	-32.577515	10.726929	-4.501343
C:\Users\cware\Desktop\Steller20November\TagTesting20Nov2013\M17.DSG	11-1-2013	16:43:43	366720.000000	7334.400000	0.019531	0.000000	-1.144531	0.111927	0.252294	0.622018	-15.075684	17.196655	1.800537
C:\Users\cware\Desktop\Steller20November\TagTesting20Nov2013\M17.DSG	11-1-2013	16:43:43	366721.000000	7334.420000	0.015625	0.027344	-1.253906	0.110092	0.248624	0.622936	-11.154175	7.675171	0.640869
C:\Users\cware\Desktop\Steller20November\TagTesting20Nov2013\M17.DSG	11-1-2013	16:43:43	366722.000000	7334.440000	0.039063	0.003906	-1.207031	0.107339	0.245872	0.622936	-13.046265	-0.396729	-2.227783
C:\Users\cware\Desktop\Steller20November\TagTesting20Nov2013\M17.DSG	11-1-2013	16:43:43	366723.000000	7334.460000	0.031250	-0.042969	-1.105469	0.104587	0.243119	0.622936	-12.573242	0.793457	1.983643
C:\Users\cware\Desktop\Steller20November\TagTesting20Nov2013\M17.DSG	11-1-2013	16:43:43	366724.000000	7334.480000	0.046875	0.011719	-1.187500	0.102752	0.243119	0.622936	-22.216797	-8.438110	-1.373291
C:\Users\cware\Desktop\Steller20November\TagTesting20Nov2013\M17.DSG	11-1-2013	16:43:43	366725.000000	7334.500000	0.007813	-0.015625	-1.183594	0.101835	0.238532	0.624771	-21.514893	-15.747070	-1.922607
C:\Users\cware\Desktop\Steller20November\TagTesting20Nov2013\M17.DSG	11-1-2013	16:43:43	366726.000000	7334.520000	0.007813	-0.039063	-1.144531	0.104587	0.235780	0.624771	-17.990112	9.963989	-2.716064
C:\Users\cware\Desktop\Steller20November\TagTesting20Nov2013\M17.DSG	11-1-2013	16:43:43	366727.000000	7334.540000	0.074219	0.125000	-1.281250	0.101835	0.233028	0.624771	-20.339966	-4.165649	-6.942749
C:\Users\cware\Desktop\Steller20November\TagTesting20Nov2013\M17.DSG	11-1-2013	16:43:43	366728.000000	7334.560000	-0.023438	0.050781	-1.199219	0.101835	0.233028	0.625688	-1.754761	36.651611	-1.144409
C:\Users\cware\Desktop\Steller20November\TagTesting20Nov2013\M17.DSG	11-1-2013	16:43:43	366729.000000	7334.580000	0.015625	-0.035156	-1.175781	0.098165	0.232110	0.623853	-6.988525	-9.597778	-2.105713
C:\Users\cware\Desktop\Steller20November\TagTesting20Nov2013\M17.DSG	11-1-2013	16:43:43	366730.000000	7334.600000	0.007813	0.046875	-1.164063	0.096330	0.234862	0.624771	-7.125854	-0.823975	-3.707886
C:\Users\cware\Desktop\Steller20November\TagTesting20Nov2013\M17.DSG	11-1-2013	16:43:43	366731.000000	7334.620000	0.011719	-0.039063	-1.171875	0.095413	0.232110	0.625688	-6.896973	1.480103	-8.224487
C:\Users\cware\Desktop\Steller20November\TagTesting20Nov2013\M17.DSG	11-1-2013	16:43:43	366732.000000	7334.640000	0.054688	0.011719	-1.136719	0.092661	0.233945	0.623853	1.815796	8.865356	-3.356934
C:\Users\cware\Desktop\Steller20November\TagTesting20Nov2013\M17.DSG	11-1-2013	16:43:43	366733.000000	7334.660000	0.054688	0.011719	-1.136719	0.091743	0.233028	0.623853	5.996704	7.369995	-10.131836
C:\Users\cware\Desktop\Steller20November\TagTesting20Nov2013\M17.DSG	11-1-2013	16:43:43	366734.000000	7334.680000	0.167969	0.015625	-1.085938	0.091743	0.237615	0.622936	2.670288	-14.709473	-11.032104
C:\Users\cware\Desktop\Steller20November\TagTesting20Nov2013\M17.DSG	11-1-2013	16:43:43	366735.000000	7334.700000	0.093750	-0.042969	-1.113281	0.092661	0.237615	0.619266	4.806519	-13.122559	-10.528564
C:\Users\cware\Desktop\Steller20November\TagTesting20Nov2013\M17.DSG	11-1-2013	16:43:43	366736.000000	7334.720000	0.050781	-0.003906	-1.183594	0.093578	0.240367	0.622018	-4.974365	5.676270	-8.117676
C:\Users\cware\Desktop\Steller20November\TagTesting20Nov2013\M17.DSG	11-1-2013	16:43:43	366737.000000	7334.740000	0.035156	0.085938	-1.125000	0.093578	0.240367	0.622018	2.593994	-4.119873	-4.730225
C:\Users\cware\Desktop\Steller20November\TagTesting20Nov2013\M17.DSG	11-1-2013	16:43:43	366738.000000	7334.760000	0.203125	0.039063	-1.000000	0.094495	0.244037	0.621101	11.306763	-25.802612	-8.758545
C:\Users\cware\Desktop\Steller20November\TagTesting20Nov2013\M17.DSG	11-1-2013	16:43:43	366739.000000	7334.780000	-0.027344	-0.027344	-1.031250	0.097248	0.245872	0.621101	6.591797	-5.920410	-11.383057
C:\Users\cware\Desktop\Steller20November\TagTesting20Nov2013\M17.DSG	11-1-2013	16:43:43	366740.000000	7334.800000	0.167969	0.066406	-1.054688	0.102752	0.249541	0.621101	3.570557	-42.236328	-15.289307
C:\Users\cware\Desktop\Steller20November\TagTesting20Nov2013\M17.DSG	11-1-2013	16:43:43	366741.000000	7334.820000	-0.078125	0.062500	-1.160156	0.106422	0.251376	0.621101	11.993408	-13.107300	-5.722046
C:\Users\cware\Desktop\Steller20November\TagTesting20Nov2013\M17.DSG	11-1-2013	16:43:43	366742.000000	7334.840000	0.101563	-0.058594	-1.035156	0.109174	0.255963	0.620183	2.166748	-37.200928	-7.156372
C:\Users\cware\Desktop\Steller20November\TagTesting20Nov2013\M17.DSG	11-1-2013	16:43:43	366743.000000	7334.860000	-0.066406	-0.035156	-1.042969	0.114679	0.255963	0.621101	-0.473022	-6.469727	-7.095337
C:\Users\cware\Desktop\Steller20November\TagTesting20Nov2013\M17.DSG	11-1-2013	16:43:43	366744.000000	7334.880000	0.031250	0.058594	-0.980469	0.122936	0.257798	0.622018	-2.014160	-32.058716	-13.824463
C:\Users\cware\Desktop\Steller20November\TagTesting20Nov2013\M17.DSG	11-1-2013	16:43:43	366745.000000	7334.900000	-0.089844	0.082031	-1.148438	0.128440	0.258716	0.622018	-5.203247	-25.924683	-11.657715
C:\Users\cware\Desktop\Steller20November\TagTesting20Nov2013\M17.DSG	11-1-2013	16:43:43	366746.000000	7334.920000	-0.027344	-0.082031	-0.894531	0.133028	0.258716	0.622018	-10.833740	-20.599365	-9.674072
C:\Users\cware\Desktop\Steller20November\TagTesting20Nov2013\M17.DSG	11-1-2013	16:43:43	366747.000000	7334.940000	-0.113281	-0.128906	-0.964844	0.136697	0.257798	0.623853	-12.054443	-37.246704	-3.890991
C:\Users\cware\Desktop\Steller20November\TagTesting20Nov2013\M17.DSG	11-1-2013	16:43:43	366748.000000	7334.960000	-0.054688	-0.062500	-0.976563	0.141284	0.255963	0.624771	-14.328003	6.958008	-1.785278
C:\Users\cware\Desktop\Steller20November\TagTesting20Nov2013\M17.DSG	11-1-2013	16:43:43	366749.000000	7334.980000	0.062500	0.093750	-0.824219	0.145872	0.255046	0.625688	-17.868042	-20.309448	-4.257202
C:\Users\cware\Desktop\Steller20November\TagTesting20Nov2013\M17.DSG	11-1-2013	16:43:43	366750.000000	7335.000000	-0.160156	-0.097656	-0.882813	0.150459	0.251376	0.627523	-21.835327	-48.156738	-3.311157
C:\Users\cware\Desktop\Steller20November\TagTesting20Nov2013\M17.DSG	11-1-2013	16:43:43	366751.000000	7335.020000	-0.101563	-0.027344	-0.910156	0.156881	0.249541	0.628440	-21.316528	-30.014038	-3.356934
C:\Users\cware\Desktop\Steller20November\TagTesting20Nov2013\M17.DSG	11-1-2013	16:43:43	366752.000000	7335.040000	-0.187500	0.117188	-1.039063	0.161468	0.241284	0.629358	-37.734985	-29.632568	-3.967285
C:\Users\cware\Desktop\Steller20November\TagTesting20Nov2013\M17.DSG	11-1-2013	16:43:43	366753.000000	7335.060000	-0.121094	0.000000	-0.964844	0.164220	0.238532	0.631193	-28.564453	-43.823242	0.656128
C:\Users\cware\Desktop\Steller20November\TagTesting20Nov2013\M17.DSG	11-1-2013	16:43:43	366754.000000	7335.080000	-0.109375	-0.003906	-0.917969	0.169725	0.231193	0.633945	-34.622192	-56.137085	-5.599976
C:\Users\cware\Desktop\Steller20November\TagTesting20Nov2013\M17.DSG	11-1-2013	16:43:43	366755.000000	7335.100000	-0.191406	0.085938	-0.980469	0.178899	0.228440	0.634862	-35.095215	-24.276733	-6.652832
C:\Users\cware\Desktop\Steller20November\TagTesting20Nov2013\M17.DSG	11-1-2013	16:43:43	366756.000000	7335.120000	-0.179688	0.070313	-0.980469	0.181651	0.225688	0.634862	-26.733398	-32.958984	4.760742
C:\Users\cware\Desktop\Steller20November\TagTesting20Nov2013\M17.DSG	11-1-2013	16:43:43	366757.000000	7335.140000	-0.273438	-0.019531	-1.054688	0.188073	0.219266	0.636697	-18.020630	-6.103516	0.854492
C:\Users\cware\Desktop\Steller20November\TagTesting20Nov2013\M17.DSG	11-1-2013	16:43:43	366758.000000	7335.160000	-0.171875	0.125000	-1.160156	0.190826	0.216514	0.637615	-10.360718	-37.261963	-5.691528
C:\Users\cware\Desktop\Steller20November\TagTesting20Nov2013\M17.DSG	11-1-2013	16:43:43	366759.000000	7335.180000	-0.171875	0.125000	-1.160156	0.202752	0.218349	0.636697	-2.410889	-28.717041	-7.232666
C:\Users\cware\Desktop\Steller20November\TagTesting20Nov2013\M17.DSG	11-1-2013	16:43:43	366760.000000	7335.200000	-0.199219	-0.023438	-1.183594	0.206422	0.220183	0.636697	2.120972	-55.084229	-19.515991
C:\Users\cware\Desktop\Steller20November\TagTesting20Nov2013\M17.DSG	11-1-2013	16:43:43	366761.000000	7335.220000	-0.304688	-0.097656	-1.398438	0.216514	0.222018	0.635780	-2.075195	-12.435913	-17.501831
C:\Users\cware\Desktop\Steller20November\TagTesting20Nov2013\M17.DSG	11-1-2013	16:43:43	366762.000000	7335.240000	-0.332031	-0.117188	-1.500000	0.219266	0.222018	0.635780	-19.256592	-21.606445	-8.972168
C:\Users\cware\Desktop\Steller20November\TagTesting20Nov2013\M17.DSG	11-1-2013	16:43:43	366763.000000	7335.260000	-0.671875	-0.046875	-1.339844	0.224771	0.217431	0.636697	-37.918091	13.305664	8.850098
C:\Users\cware\Desktop\Steller20November\TagTesting20Nov2013\M17.DSG	11-1-2013	16:43:43	366764.000000	7335.280000	-0.531250	0.109375	-1.363281	0.222018	0.212844	0.637615	-28.518677	20.172119	14.251709
C:\Users\cware\Desktop\Steller20November\TagTesting20Nov2013\M17.DSG	11-1-2013	16:43:43	366765.000000	7335.300000	-0.261719	0.128906	-1.410156	0.217431	0.209174	0.638532	-17.471313	-8.987427	13.122559
C:\Users\cware\Desktop\Steller20November\TagTesting20Nov2013\M17.DSG	11-1-2013	16:43:43	366766.000000	7335.320000	-0.335938	0.136719	-1.417969	0.218349	0.208257	0.638532	-5.340576	24.398804	20.553589
C:\Users\cware\Desktop\Steller20November\TagTesting20Nov2013\M17.DSG	11-1-2013	16:43:43	366767.000000	7335.340000	-0.132813	0.160156	-1.296875	0.207339	0.206422	0.638532	-2.777100	55.480957	24.871826
C:\Users\cware\Desktop\Steller20November\TagTesting20Nov2013\M17.DSG	11-1-2013	16:43:43	366768.000000	7335.360000	0.011719	0.210938	-1.324219	0.200917	0.205505	0.639450	-8.743286	81.573486	25.924683
C:\Users\cware\Desktop\Steller20November\TagTesting20Nov2013\M17.DSG	11-1-2013	16:43:43	366769.000000	7335.380000	0.433594	0.191406	-1.296875	0.188991	0.204587	0.639450	-10.269165	43.731689	20.767212
C:\Users\cware\Desktop\Steller20November\TagTesting20Nov2013\M17.DSG	11-1-2013	16:43:43	366770.000000	7335.400000	0.558594	0.281250	-1.433594	0.171560	0.206422	0.639450	-18.539429	65.689087	22.598267
C:\Users\cware\Desktop\Steller20November\TagTesting20Nov2013\M17.DSG	11-1-2013	16:43:43	366771.000000	7335.420000	0.816406	0.273438	-1.542969	0.161468	0.204587	0.638532	-15.029907	61.920166	21.194458
C:\Users\cware\Desktop\Steller20November\TagTesting20Nov2013\M17.DSG	11-1-2013	16:43:43	366772.000000	7335.440000	0.753906	0.144531	-1.710938	0.139450	0.198165	0.637615	-19.958496	99.197388	16.662598
C:\Users\cware\Desktop\Steller20November\TagTesting20Nov2013\M17.DSG	11-1-2013	16:43:43	366773.000000	7335.460000	0.824219	0.023438	-1.507813	0.127523	0.195413	0.635780	-9.963989	116.851807	4.913330
C:\Users\cware\Desktop\Steller20November\TagTesting20Nov2013\M17.DSG	11-1-2013	16:43:43	366774.000000	7335.480000	0.972656	-0.148438	-1.394531	0.106422	0.196330	0.633945	15.075684	46.081543	7.232666
C:\Users\cware\Desktop\Steller20November\TagTesting20Nov2013\M17.DSG	11-1-2013	16:43:43	366775.000000	7335.500000	0.753906	-0.109375	-1.312500	0.099083	0.198165	0.632110	13.168335	57.250977	15.365601
C:\Users\cware\Desktop\Steller20November\TagTesting20Nov2013\M17.DSG	11-1-2013	16:43:43	366776.000000	7335.520000	0.890625	0.062500	-1.093750	0.087156	0.197248	0.630275	-4.531860	62.316895	13.519287
C:\Users\cware\Desktop\Steller20November\TagTesting20Nov2013\M17.DSG	11-1-2013	16:43:43	366777.000000	7335.540000	0.765625	0.054688	-1.195313	0.078899	0.198165	0.627523	1.907349	27.282715	2.746582
C:\Users\cware\Desktop\Steller20November\TagTesting20Nov2013\M17.DSG	11-1-2013	16:43:43	366778.000000	7335.560000	0.828125	0.113281	-1.253906	0.072477	0.200000	0.627523	9.307861	15.167236	-4.959106
C:\Users\cware\Desktop\Steller20November\TagTesting20Nov2013\M17.DSG	11-1-2013	16:43:43	366779.000000	7335.580000	0.535156	0.113281	-1.160156	0.072477	0.197248	0.629358	-0.839233	6.683350	-16.433716
C:\Users\cware\Desktop\Steller20November\TagTesting20Nov2013\M17.DSG	11-1-2013	16:43:43	366780.000000	7335.600000	0.386719	0.144531	-1.199219	0.071560	0.204587	0.625688	5.844116	-14.465332	-15.762329
C:\Users\cware\Desktop\Steller20November\TagTesting20Nov2013\M17.DSG	11-1-2013	16:43:43	366781.000000	7335.620000	0.210938	0.074219	-1.019531	0.071560	0.202752	0.626606	-13.641357	-39.505005	-22.277832
C:\Users\cware\Desktop\Steller20November\TagTesting20Nov2013\M17.DSG	11-1-2013	16:43:43	366782.000000	7335.640000	0.035156	0.031250	-1.097656	0.079817	0.202752	0.628440	-8.468628	10.330200	-7.537842
C:\Users\cware\Desktop\Steller20November\TagTesting20Nov2013\M17.DSG	11-1-2013	16:43:43	366783.000000	7335.660000	-0.042969	0.179688	-1.519531	0.077982	0.201835	0.628440	2.883911	31.372070	6.072998
C:\Users\cware\Desktop\Steller20November\TagTesting20Nov2013\M17.DSG	11-1-2013	16:43:43	366784.000000	7335.680000	0.160156	0.214844	-1.128906	0.073394	0.204587	0.626606	7.034302	11.169434	-11.306763
C:\Users\cware\Desktop\Steller20November\TagTesting20Nov2013\M17.DSG	11-1-2013	16:43:43	366785.000000	7335.700000	0.160156	0.214844	-1.128906	0.073394	0.206422	0.625688	6.698608	8.621216	-15.808105
C:\Users\cware\Desktop\Steller20November\TagTesting20Nov2013\M17.DSG	11-1-2013	16:43:43	366786.000000	7335.720000	-0.031250	0.269531	-1.230469	0.074312	0.211009	0.625688	-0.137329	2.136230	-29.830933
C:\Users\cware\Desktop\Steller20November\TagTesting20Nov2013\M17.DSG	11-1-2013	16:43:43	366787.000000	7335.740000	-0.019531	0.007813	-1.183594	0.074312	0.211927	0.625688	6.362915	-8.850098	-24.261475
C:\Users\cware\Desktop\Steller20November\TagTesting20Nov2013\M17.DSG	11-1-2013	16:43:43	366788.000000	7335.760000	0.062500	0.074219	-1.250000	0.077064	0.211927	0.625688	-20.858765	-13.290405	-19.195557
C:\Users\cware\Desktop\Steller20November\TagTesting20Nov2013\M17.DSG	11-1-2013	16:43:43	366789.000000	7335.780000	-0.027344	0.093750	-1.156250	0.078899	0.211927	0.625688	-16.220093	17.410278	-13.076782
C:\Users\cware\Desktop\Steller20November\TagTesting20Nov2013\M17.DSG	11-1-2013	16:43:43	366790.000000	7335.800000	-0.046875	0.078125	-1.207031	0.074312	0.208257	0.625688	-15.914917	5.187988	-8.483887
C:\Users\cware\Desktop\Steller20November\TagTesting20Nov2013\M17.DSG	11-1-2013	16:43:43	366791.000000	7335.820000	0.019531	0.183594	-1.218750	0.077982	0.208257	0.625688	-1.861572	8.666992	-15.518188
C:\Users\cware\Desktop\Steller20November\TagTesting20Nov2013\M17.DSG	11-1-2013	16:43:43	366792.000000	7335.840000	0.070313	-0.085938	-1.101563	0.074312	0.209174	0.626606	-14.694214	-32.516479	-22.415161
C:\Users\cware\Desktop\Steller20November\TagTesting20Nov2013\M17.DSG	11-1-2013	16:43:43	366793.000000	7335.860000	-0.121094	0.007813	-1.210938	0.074312	0.210092	0.624771	5.447388	27.496338	-9.506226
C:\Users\cware\Desktop\Steller20November\TagTesting20Nov2013\M17.DSG	11-1-2013	16:43:43	366794.000000	7335.880000	0.117188	0.097656	-1.160156	0.071560	0.211927	0.624771	-6.851196	55.541992	-8.575439
C:\Users\cware\Desktop\Steller20November\TagTesting20Nov2013\M17.DSG	11-1-2013	16:43:43	366795.000000	7335.900000	0.246094	0.031250	-1.019531	0.064220	0.211009	0.622936	-16.448975	-39.489746	-21.377563
C:\Users\cware\Desktop\Steller20November\TagTesting20Nov2013\M17.DSG	11-1-2013	16:43:43	366796.000000	7335.920000	-0.070313	0.156250	-1.261719	0.064220	0.211927	0.622018	0.488281	16.143799	-4.013062
C:\Users\cware\Desktop\Steller20November\TagTesting20Nov2013\M17.DSG	11-1-2013	16:43:43	366797.000000	7335.940000	0.179688	0.042969	-1.066406	0.057798	0.212844	0.620183	-13.015747	21.209717	-4.180908
C:\Users\cware\Desktop\Steller20November\TagTesting20Nov2013\M17.DSG	11-1-2013	16:43:43	366798.000000	7335.960000	0.066406	0.035156	-1.222656	0.054128	0.212844	0.618349	2.548218	10.070801	-1.342773
C:\Users\cware\Desktop\Steller20November\TagTesting20Nov2013\M17.DSG	11-1-2013	16:43:43	366799.000000	7335.980000	0.203125	0.085938	-1.144531	0.051376	0.214679	0.617431	-3.479004	-0.457764	-8.178711
C:\Users\cware\Desktop\Steller20November\TagTesting20Nov2013\M17.DSG	11-1-2013	16:43:43	366800.000000	7336.000000	0.125000	0.074219	-1.187500	0.048624	0.215596	0.618349	1.907349	7.919312	-6.134033
C:\Users\cware\Desktop\Steller20November\TagTesting20Nov2013\M17.DSG	11-1-2013	16:43:43	366801.000000	7336.020000	0.058594	-0.015625	-1.113281	0.045872	0.218349	0.614679	-2.258301	10.192871	-7.019043
C:\Users\cware\Desktop\Steller20November\TagTesting20Nov2013\M17.DSG	11-1-2013	16:43:43	366802.000000	7336.040000	0.132813	0.058594	-1.250000	0.044954	0.218349	0.615596	1.907349	10.406494	-2.044678
C:\Users\cware\Desktop\Steller20November\TagTesting20Nov2013\M17.DSG	11-1-2013	16:43:43	366803.000000	7336.060000	0.238281	0.011719	-1.039063	0.044954	0.220183	0.612844	6.423950	-1.220703	-5.554199
C:\Users\cware\Desktop\Steller20November\TagTesting20Nov2013\M17.DSG	11-1-2013	16:43:43	366804.000000	7336.080000	0.085938	0.097656	-1.125000	0.044037	0.221101	0.613761	-5.386353	-24.032593	-11.215210
C:\Users\cware\Desktop\Steller20November\TagTesting20Nov2013\M17.DSG	11-1-2013	16:43:43	366805.000000	7336.100000	0.035156	0.078125	-1.152344	0.045872	0.222018	0.614679	3.097534	8.422852	-9.887695
C:\Users\cware\Desktop\Steller20November\TagTesting20Nov2013\M17.DSG	11-1-2013	16:43:43	366806.000000	7336.120000	0.113281	0.011719	-1.078125	0.044954	0.222936	0.613761	-4.592896	3.890991	-12.298584
C:\Users\cware\Desktop\Steller20November\TagTesting20Nov2013\M17.DSG	11-1-2013	16:43:43	366807.000000	7336.140000	0.187500	0.089844	-1.183594	0.044954	0.223853	0.612844	1.296997	1.739502	-7.553101
C:\Users\cware\Desktop\Steller20November\TagTesting20Nov2013\M17.DSG	11-1-2013	16:43:43	366808.000000	7336.160000	0.074219	-0.007813	-1.156250	0.044037	0.224771	0.612844	-0.518799	-2.578735	-6.820679
C:\Users\cware\Desktop\Steller20November\TagTesting20Nov2013\M17.DSG	11-1-2013	16:43:43	366809.000000	7336.180000	0.175781	0.089844	-1.113281	0.043119	0.227523	0.613761	-0.503540	-5.279541	-8.712769
C:\Users\cware\Desktop\Steller20November\TagTesting20Nov2013\M17.DSG	11-1-2013	16:43:43	366810.000000	7336.200000	0.031250	0.011719	-1.171875	0.044037	0.228440	0.612844	-3.860474	17.578125	-2.319336
C:\Users\cware\Desktop\Steller20November\TagTesting20Nov2013\M17.DSG	11-1-2013	16:43:43	366811.000000	7336.220000	0.031250	0.011719	-1.171875	0.042202	0.228440	0.611927	5.371094	-0.076294	-7.965088
C:\Users\cware\Desktop\Steller20November\TagTesting20Nov2013\M17.DSG	11-1-2013	16:43:43	366812.000000	7336.240000	0.148438	0.050781	-1.125000	0.043119	0.229358	0.611009	-6.561279	-4.302979	-10.543823
C:\Users\cware\Desktop\Steller20November\TagTesting20Nov2013\M17.DSG	11-1-2013	16:43:43	366813.000000	7336.260000	0.183594	0.027344	-1.203125	0.043119	0.230275	0.610092	-5.630493	-16.708374	-7.614136
C:\Users\cware\Desktop\Steller20November\TagTesting20Nov2013\M17.DSG	11-1-2013	16:43:43	366814.000000	7336.280000	0.171875	0.035156	-1.046875	0.044037	0.232110	0.610092	-3.234863	-8.895874	-7.064819
C:\Users\cware\Desktop\Steller20November\TagTesting20Nov2013\M17.DSG	11-1-2013	16:43:43	366815.000000	7336.300000	0.089844	-0.015625	-1.187500	0.045872	0.232110	0.612844	-4.821777	7.507324	-4.104614
C:\Users\cware\Desktop\Steller20November\TagTesting20Nov2013\M17.DSG	11-1-2013	16:43:43	366816.000000	7336.320000	0.085938	0.046875	-1.156250	0.044954	0.233028	0.611009	5.187988	0.198364	-0.488281
C:\Users\cware\Desktop\Steller20November\TagTesting20Nov2013\M17.DSG	11-1-2013	16:43:43	366817.000000	7336.340000	0.136719	0.031250	-1.152344	0.044954	0.234862	0.611009	10.208130	7.034302	-5.310059
C:\Users\cware\Desktop\Steller20November\TagTesting20Nov2013\M17.DSG	11-1-2013	16:43:43	366818.000000	7336.360000	0.011719	-0.019531	-1.136719	0.044954	0.235780	0.609174	8.071899	4.989624	-3.021240
C:\Users\cware\Desktop\Steller20November\TagTesting20Nov2013\M17.DSG	11-1-2013	16:43:43	366819.000000	7336.380000	0.031250	-0.015625	-1.273438	0.044954	0.238532	0.609174	8.575439	31.097412	-4.577637
C:\Users\cware\Desktop\Steller20November\TagTesting20Nov2013\M17.DSG	11-1-2013	16:43:43	366820.000000	7336.400000	0.246094	0.050781	-1.078125	0.044954	0.240367	0.609174	-2.487183	-13.763428	-7.263184
C:\Users\cware\Desktop\Steller20November\TagTesting20Nov2013\M17.DSG	11-1-2013	16:43:43	366821.000000	7336.420000	0.167969	0.082031	-1.148438	0.044954	0.239450	0.608257	8.178711	-6.576538	-3.814697
C:\Users\cware\Desktop\Steller20November\TagTesting20Nov2013\M17.DSG	11-1-2013	16:43:43	366822.000000	7336.440000	0.078125	-0.035156	-1.066406	0.044037	0.244037	0.607339	-2.914429	-18.997192	-7.263184
C:\Users\cware\Desktop\Steller20November\TagTesting20Nov2013\M17.DSG	11-1-2013	16:43:43	366823.000000	7336.460000	0.082031	0.003906	-1.125000	0.044954	0.244037	0.607339	5.233765	-16.494751	-6.546021
C:\Users\cware\Desktop\Steller20November\TagTesting20Nov2013\M17.DSG	11-1-2013	16:43:43	366824.000000	7336.480000	0.117188	0.019531	-1.265625	0.044954	0.245872	0.605505	7.690430	20.111084	-4.684448
C:\Users\cware\Desktop\Steller20November\TagTesting20Nov2013\M17.DSG	11-1-2013	16:43:43	366825.000000	7336.500000	0.164063	0.000000	-1.175781	0.044954	0.248624	0.607339	-2.914429	4.455566	-8.743286
C:\Users\cware\Desktop\Steller20November\TagTesting20Nov2013\M17.DSG	11-1-2013	16:43:43	366826.000000	7336.520000	0.136719	-0.050781	-1.125000	0.043119	0.248624	0.605505	7.095337	-7.614136	-8.224487
C:\Users\cware\Desktop\Steller20November\TagTesting20Nov2013\M17.DSG	11-1-2013	16:43:43	366827.000000	7336.540000	0.187500	0.023438	-1.117188	0.044037	0.250459	0.605505	-1.419067	1.647949	-8.148193
C:\Users\cware\Desktop\Steller20November\TagTesting20Nov2013\M17.DSG	11-1-2013	16:43:43	366828.000000	7336.560000	0.191406	0.003906	-1.175781	0.044037	0.250459	0.605505	-4.653931	-13.793945	-6.973267
C:\Users\cware\Desktop\Steller20November\TagTesting20Nov2013\M17.DSG	11-1-2013	16:43:43	366829.000000	7336.580000	0.152344	-0.058594	-1.070313	0.044954	0.252294	0.604587	1.251221	-8.956909	-3.768921
C:\Users\cware\Desktop\Steller20November\TagTesting20Nov2013\M17.DSG	11-1-2013	16:43:43	366830.000000	7336.600000	0.187500	-0.042969	-1.070313	0.045872	0.252294	0.606422	-2.944946	-4.974365	-6.393433
C:\Users\cware\Desktop\Steller20November\TagTesting20Nov2013\M17.DSG	11-1-2013	16:43:43	366831.000000	7336.620000	0.093750	0.050781	-1.187500	0.046789	0.253211	0.605505	0.534058	6.393433	0.091553
C:\Users\cware\Desktop\Steller20November\TagTesting20Nov2013\M17.DSG	11-1-2013	16:43:43	366832.000000	7336.640000	0.085938	-0.015625	-1.210938	0.044954	0.254128	0.604587	-4.730225	-31.234741	-3.234863
C:\Users\cware\Desktop\Steller20November\TagTesting20Nov2013\M17.DSG	11-1-2013	16:43:43	366833.000000	7336.660000	0.140625	-0.019531	-1.117188	0.048624	0.254128	0.604587	4.638672	28.427124	1.861572
C:\Users\cware\Desktop\Steller20November\TagTesting20Nov2013\M17.DSG	11-1-2013	16:43:43	366834.000000	7336.680000	0.101563	-0.003906	-1.164063	0.044037	0.255046	0.603670	-4.913330	-25.527954	-7.812500
C:\Users\cware\Desktop\Steller20November\TagTesting20Nov2013\M17.DSG	11-1-2013	16:43:43	366835.000000	7336.700000	0.183594	-0.019531	-1.152344	0.047706	0.255046	0.604587	0.015259	-18.753052	-5.340576
C:\Users\cware\Desktop\Steller20November\TagTesting20Nov2013\M17.DSG	11-1-2013	16:43:43	366836.000000	7336.720000	0.257813	-0.035156	-1.070313	0.044954	0.257798	0.603670	-8.102417	-33.981323	-10.269165
C:\Users\cware\Desktop\Steller20November\TagTesting20Nov2013\M17.DSG	11-1-2013	16:43:43	366837.000000	7336.740000	0.257813	-0.035156	-1.070313	0.049541	0.257798	0.605505	-1.052856	-7.583618	-4.043579
C:\Users\cware\Desktop\Steller20November\TagTesting20Nov2013\M17.DSG	11-1-2013	16:43:43	366838.000000	7336.760000	0.101563	-0.039063	-1.093750	0.050459	0.257798	0.605505	2.059937	11.917114	2.502441
C:\Users\cware\Desktop\Steller20November\TagTesting20Nov2013\M17.DSG	11-1-2013	16:43:43	366839.000000	7336.780000	0.191406	-0.050781	-1.101563	0.050459	0.259633	0.604587	0.930786	-30.654907	-5.416870
C:\Users\cware\Desktop\Steller20November\TagTesting20Nov2013\M17.DSG	11-1-2013	16:43:43	366840.000000	7336.800000	0.089844	-0.027344	-1.136719	0.051376	0.259633	0.605505	0.045776	11.215210	-4.165649
C:\Users\cware\Desktop\Steller20November\TagTesting20Nov2013\M17.DSG	11-1-2013	16:43:43	366841.000000	7336.820000	0.125000	0.011719	-1.230469	0.049541	0.261468	0.603670	-5.615234	-5.813599	-5.447388
C:\Users\cware\Desktop\Steller20November\TagTesting20Nov2013\M17.DSG	11-1-2013	16:43:43	366842.000000	7336.840000	0.031250	-0.035156	-1.164063	0.053211	0.262385	0.604587	0.366211	22.277832	-3.387451
C:\Users\cware\Desktop\Steller20November\TagTesting20Nov2013\M17.DSG	11-1-2013	16:43:43	366843.000000	7336.860000	0.222656	-0.074219	-1.058594	0.053211	0.263303	0.603670	-1.892090	-3.250122	-6.072998
C:\Users\cware\Desktop\Steller20November\TagTesting20Nov2013\M17.DSG	11-1-2013	16:43:43	366844.000000	7336.880000	0.132813	-0.171875	-1.058594	0.054128	0.263303	0.604587	-13.183594	-12.680054	-4.135132
C:\Users\cware\Desktop\Steller20November\TagTesting20Nov2013\M17.DSG	11-1-2013	16:43:43	366845.000000	7336.900000	0.152344	-0.019531	-1.078125	0.054128	0.263303	0.605505	-6.088257	-20.782471	-1.098633
C:\Users\cware\Desktop\Steller20November\TagTesting20Nov2013\M17.DSG	11-1-2013	16:43:43	366846.000000	7336.920000	0.101563	0.121094	-1.265625	0.053211	0.263303	0.604587	9.826660	-16.616821	-2.258301
C:\Users\cware\Desktop\Steller20November\TagTesting20Nov2013\M17.DSG	11-1-2013	16:43:43	366847.000000	7336.940000	0.066406	0.003906	-1.210938	0.055046	0.265138	0.604587	9.887695	-0.137329	-2.517700
C:\Users\cware\Desktop\Steller20November\TagTesting20Nov2013\M17.DSG	11-1-2013	16:43:43	366848.000000	7336.960000	0.058594	-0.007813	-1.171875	0.055963	0.266972	0.603670	-5.386353	26.184082	-3.295898
C:\Users\cware\Desktop\Steller20November\TagTesting20Nov2013\M17.DSG	11-1-2013	16:43:43	366849.000000	7336.980000	0.171875	-0.125000	-1.117188	0.052294	0.264220	0.602752	-3.494263	-38.116455	-6.286621
C:\Users\cware\Desktop\Steller20November\TagTesting20Nov2013\M17.DSG	11-1-2013	16:43:43	366850.000000	7337.000000	-0.019531	-0.074219	-1.152344	0.056881	0.270642	0.602752	15.121460	45.913696	7.019043
C:\Users\cware\Desktop\Steller20November\TagTesting20Nov2013\M17.DSG	11-1-2013	16:43:43	366851.000000	7337.020000	0.277344	0.039063	-1.203125	0.051376	0.270642	0.600000	8.239746	-14.343262	-2.792358
C:\Users\cware\Desktop\Steller20November\TagTesting20Nov2013\M17.DSG	11-1-2013	16:43:43	366852.000000	7337.040000	0.183594	0.019531	-1.148438	0.055046	0.274312	0.600917	-4.486084	-3.753662	-7.247925
C:\Users\cware\Desktop\Steller20November\TagTesting20Nov2013\M17.DSG	11-1-2013	16:43:43	366853.000000	7337.060000	0.152344	-0.023438	-1.167969	0.056881	0.274312	0.600000	-7.690430	5.371094	-3.402710
C:\Users\cware\Desktop\Steller20November\TagTesting20Nov2013\M17.DSG	11-1-2013	16:43:43	366854.000000	7337.080000	0.109375	-0.066406	-1.105469	0.055046	0.276147	0.599083	4.089355	-17.730713	0.289917
C:\Users\cware\Desktop\Steller20November\TagTesting20Nov2013\M17.DSG	11-1-2013	16:43:43	366855.000000	7337.100000	0.128906	-0.167969	-1.046875	0.055963	0.277982	0.600917	6.927490	-2.883911	-0.289917
C:\Users\cware\Desktop\Steller20November\TagTesting20Nov2013\M17.DSG	11-1-2013	16:43:43	366856.000000	7337.120000	0.152344	-0.058594	-1.121094	0.055963	0.277982	0.599083	11.108398	4.882813	-2.288818
C:\Users\cware\Desktop\Steller20November\TagTesting20Nov2013\M17.DSG	11-1-2013	16:43:43	366857.000000	7337.140000	0.066406	-0.054688	-1.144531	0.055046	0.279817	0.598165	12.893677	-15.579224	-7.827759
C:\Users\cware\Desktop\Steller20November\TagTesting20Nov2013\M17.DSG	11-1-2013	16:43:43	366858.000000	7337.160000	0.164063	-0.011719	-1.195313	0.058716	0.283486	0.599083	-2.685547	6.530762	-6.164551
C:\Users\cware\Desktop\Steller20November\TagTesting20Nov2013\M17.DSG	11-1-2013	16:43:43	366859.000000	7337.180000	0.101563	-0.011719	-1.230469	0.059633	0.285321	0.598165	-6.896973	5.599976	-4.867554
C:\Users\cware\Desktop\Steller20November\TagTesting20Nov2013\M17.DSG	11-1-2013	16:43:43	366860.000000	7337.200000	0.207031	-0.015625	-1.214844	0.059633	0.286239	0.597248	3.570557	-11.962891	-0.274658
C:\Users\cware\Desktop\Steller20November\TagTesting20Nov2013\M17.DSG	11-1-2013	16:43:43	366861.000000	7337.220000	0.136719	-0.066406	-1.148438	0.058716	0.288073	0.596330	10.757446	-5.447388	4.135132
C:\Users\cware\Desktop\Steller20November\TagTesting20Nov2013\M17.DSG	11-1-2013	16:43:43	366862.000000	7337.240000	0.109375	-0.199219	-1.082031	0.058716	0.288991	0.595413	3.829956	16.830444	1.327515
C:\Users\cware\Desktop\Steller20November\TagTesting20Nov2013\M17.DSG	11-1-2013	16:43:43	366863.000000	7337.260000	0.109375	-0.199219	-1.082031	0.060550	0.288991	0.596330	-2.395630	-5.432129	-4.272461
C:\Users\cware\Desktop\Steller20November\TagTesting20Nov2013\M17.DSG	11-1-2013	16:43:43	366864.000000	7337.280000	0.062500	-0.082031	-1.199219	0.058716	0.290826	0.595413	-10.299683	20.278931	-1.129150
C:\Users\cware\Desktop\Steller20November\TagTesting20Nov2013\M17.DSG	11-1-2013	16:43:43	366865.000000	7337.300000	0.117188	-0.023438	-1.210938	0.058716	0.289908	0.595413	-9.689331	-12.130737	-3.448486
C:\Users\cware\Desktop\Steller20November\TagTesting20Nov2013\M17.DSG	11-1-2013	16:43:43	366866.000000	7337.320000	0.097656	-0.054688	-1.179688	0.056881	0.289908	0.594495	5.081177	5.004883	3.570557
C:\Users\cware\Desktop\Steller20November\TagTesting20Nov2013\M17.DSG	11-1-2013	16:43:43	366867.000000	7337.340000	0.117188	-0.046875	-1.125000	0.056881	0.290826	0.595413	14.770508	6.362915	3.051758
C:\Users\cware\Desktop\Steller20November\TagTesting20Nov2013\M17.DSG	11-1-2013	16:43:43	366868.000000	7337.360000	0.183594	-0.097656	-1.023438	0.052294	0.292661	0.593578	11.062622	10.437012	-1.052856
C:\Users\cware\Desktop\Steller20November\TagTesting20Nov2013\M17.DSG	11-1-2013	16:43:43	366869.000000	7337.380000	0.242188	-0.199219	-1.023438	0.051376	0.294495	0.593578	9.490967	-6.729126	-3.204346
C:\Users\cware\Desktop\Steller20November\TagTesting20Nov2013\M17.DSG	11-1-2013	16:43:43	366870.000000	7337.400000	0.082031	-0.210938	-1.039063	0.053211	0.291743	0.592661	-0.015259	1.708984	-6.240845
C:\Users\cware\Desktop\Steller20November\TagTesting20Nov2013\M17.DSG	11-1-2013	16:43:43	366871.000000	7337.420000	0.109375	-0.160156	-1.089844	0.053211	0.300000	0.589908	3.341675	4.806519	-5.004883
C:\Users\cware\Desktop\Steller20November\TagTesting20Nov2013\M17.DSG	11-1-2013	16:43:43	366872.000000	7337.440000	0.113281	-0.097656	-1.082031	0.052294	0.303670	0.588073	15.441895	-7.888794	-4.119873
C:\Users\cware\Desktop\Steller20November\TagTesting20Nov2013\M17.DSG	11-1-2013	16:43:43	366873.000000	7337.460000	0.152344	-0.027344	-1.085938	0.050459	0.307339	0.586239	22.521973	-17.517090	-2.838135
C:\Users\cware\Desktop\Steller20November\TagTesting20Nov2013\M17.DSG	11-1-2013	16:43:43	366874.000000	7337.480000	0.140625	0.000000	-1.132813	0.053211	0.310092	0.585321	23.040771	18.325806	-1.449585
C:\Users\cware\Desktop\Steller20November\TagTesting20Nov2013\M17.DSG	11-1-2013	16:43:43	366875.000000	7337.500000	0.238281	0.007813	-1.066406	0.054128	0.315596	0.584404	26.214600	-40.039063	-4.898071
C:\Users\cware\Desktop\Steller20November\TagTesting20Nov2013\M17.DSG	11-1-2013	16:43:43	366876.000000	7337.520000	0.011719	-0.082031	-1.101563	0.058716	0.318349	0.583486	10.940552	4.699707	-1.480103
C:\Users\cware\Desktop\Steller20November\TagTesting20Nov2013\M17.DSG	11-1-2013	16:43:43	366877.000000	7337.540000	0.218750	-0.117188	-0.941406	0.059633	0.323853	0.582569	11.932373	-30.410767	-10.696411
C:\Users\cware\Desktop\Steller20November\TagTesting20Nov2013\M17.DSG	11-1-2013	16:43:43	366878.000000	7337.560000	0.113281	-0.183594	-0.968750	0.063303	0.326606	0.581651	15.869141	-35.812378	-14.831543
C:\Users\cware\Desktop\Steller20November\TagTesting20Nov2013\M17.DSG	11-1-2013	16:43:43	366879.000000	7337.580000	0.011719	-0.210938	-0.972656	0.069725	0.333945	0.579817	29.129028	-11.413574	-8.773804
C:\Users\cware\Desktop\Steller20November\TagTesting20Nov2013\M17.DSG	11-1-2013	16:43:43	366880.000000	7337.600000	0.136719	-0.195313	-0.882813	0.069725	0.339450	0.576147	40.908813	-22.064209	-9.445190
C:\Users\cware\Desktop\Steller20November\TagTesting20Nov2013\M17.DSG	11-1-2013	16:43:43	366881.000000	7337.620000	0.238281	-0.128906	-0.917969	0.080734	0.348624	0.576147	39.978027	-56.762695	-17.471313
C:\Users\cware\Desktop\Steller20November\TagTesting20Nov2013\M17.DSG	11-1-2013	16:43:43	366882.000000	7337.640000	-0.035156	-0.097656	-0.976563	0.084404	0.351376	0.573394	27.252197	-30.746460	-16.433716
C:\Users\cware\Desktop\Steller20November\TagTesting20Nov2013\M17.DSG	11-1-2013	16:43:43	366883.000000	7337.660000	0.074219	-0.046875	-1.003906	0.088991	0.362385	0.571560	21.667480	-26.245117	-14.953613
C:\Users\cware\Desktop\Steller20November\TagTesting20Nov2013\M17.DSG	11-1-2013	16:43:43	366884.000000	7337.680000	0.085938	-0.144531	-0.882813	0.098165	0.366972	0.569725	18.585205	-68.405151	-19.393921
C:\Users\cware\Desktop\Steller20November\TagTesting20Nov2013\M17.DSG	11-1-2013	16:43:43	366885.000000	7337.700000	0.046875	-0.144531	-0.875000	0.106422	0.369725	0.568807	13.168335	-61.248779	-19.866943
C:\Users\cware\Desktop\Steller20November\TagTesting20Nov2013\M17.DSG	11-1-2013	16:43:43	366886.000000	7337.720000	-0.121094	-0.265625	-0.929688	0.116514	0.376147	0.568807	25.405884	-53.695679	-12.069702
C:\Users\cware\Desktop\Steller20November\TagTesting20Nov2013\M17.DSG	11-1-2013	16:43:43	366887.000000	7337.740000	0.015625	-0.324219	-0.835938	0.123853	0.379817	0.566972	24.429321	-42.419434	-6.256104
C:\Users\cware\Desktop\Steller20November\TagTesting20Nov2013\M17.DSG	11-1-2013	16:43:43	366888.000000	7337.760000	0.007813	-0.335938	-0.906250	0.133028	0.383486	0.566055	18.127441	-36.804199	-9.872437
C:\Users\cware\Desktop\Steller20November\TagTesting20Nov2013\M17.DSG	11-1-2013	16:43:43	366889.000000	7337.780000	-0.015625	-0.332031	-0.875000	0.137615	0.385321	0.566972	6.774902	-35.720825	-11.795044
C:\Users\cware\Desktop\Steller20November\TagTesting20Nov2013\M17.DSG	11-1-2013	16:43:43	366890.000000	7337.800000	0.199219	-0.250000	-0.882813	0.148624	0.389908	0.564220	0.518799	-78.292847	-18.371582
C:\Users\cware\Desktop\Steller20November\TagTesting20Nov2013\M17.DSG	11-1-2013	16:43:43	366891.000000	7337.820000	-0.085938	-0.226563	-0.890625	0.158716	0.389908	0.565138	-1.617432	-68.862915	-21.621704
C:\Users\cware\Desktop\Steller20November\TagTesting20Nov2013\M17.DSG	11-1-2013	16:43:43	366892.000000	7337.840000	-0.273438	-0.328125	-1.046875	0.170642	0.394495	0.564220	15.106201	-17.929077	-10.116577
C:\Users\cware\Desktop\Steller20November\TagTesting20Nov2013\M17.DSG	11-1-2013	16:43:43	366893.000000	7337.860000	-0.246094	-0.425781	-0.917969	0.174312	0.398165	0.563303	16.723633	-43.258667	-14.099121
C:\Users\cware\Desktop\Steller20November\TagTesting20Nov2013\M17.DSG	11-1-2013	16:43:43	366894.000000	7337.880000	-0.296875	-0.468750	-0.941406	0.183486	0.400917	0.560550	7.675171	-17.105103	-11.062622
C:\Users\cware\Desktop\Steller20November\TagTesting20Nov2013\M17.DSG	11-1-2013	16:43:43	366895.000000	7337.900000	-0.316406	-0.492188	-1.066406	0.186239	0.402752	0.560550	2.410889	-46.295166	-12.069702
C:\Users\cware\Desktop\Steller20November\TagTesting20Nov2013\M17.DSG	11-1-2013	16:43:43	366896.000000	7337.920000	-0.539063	-0.410156	-1.316406	0.199083	0.405505	0.557798	-1.144409	-41.564941	-9.613037
C:\Users\cware\Desktop\Steller20November\TagTesting20Nov2013\M17.DSG	11-1-2013	16:43:43	366897.000000	7337.940000	-0.460938	-0.480469	-1.464844	0.202752	0.407339	0.556881	8.865356	-21.179199	3.189087
C:\Users\cware\Desktop\Steller20November\TagTesting20Nov2013\M17.DSG	11-1-2013	16:43:43	366898.000000	7337.960000	-0.382813	-0.480469	-1.554688	0.197248	0.411009	0.555046	8.026123	23.178101	17.669678
C:\Users\cware\Desktop\Steller20November\TagTesting20Nov2013\M17.DSG	11-1-2013	16:43:43	366899.000000	7337.980000	-0.292969	-0.468750	-1.593750	0.194495	0.411009	0.554128	9.414673	33.615112	19.592285
C:\Users\cware\Desktop\Steller20November\TagTesting20Nov2013\M17.DSG	11-1-2013	16:43:43	366900.000000	7338.000000	-0.378906	-0.484375	-1.468750	0.177064	0.413761	0.552294	17.578125	80.352783	20.568848
C:\Users\cware\Desktop\Steller20November\TagTesting20Nov2013\M17.DSG	11-1-2013	16:43:43	366901.000000	7338.020000	-0.066406	-0.449219	-1.406250	0.167890	0.415596	0.550459	23.345947	43.960571	12.985229
C:\Users\cware\Desktop\Steller20November\TagTesting20Nov2013\M17.DSG	11-1-2013	16:43:43	366902.000000	7338.040000	-0.179688	-0.390625	-1.437500	0.155963	0.420183	0.546789	5.294800	42.312622	9.674072
C:\Users\cware\Desktop\Steller20November\TagTesting20Nov2013\M17.DSG	11-1-2013	16:43:43	366903.000000	7338.060000	-0.226563	-0.367188	-1.468750	0.150459	0.420183	0.546789	-14.953613	40.542603	9.704590
C:\Users\cware\Desktop\Steller20November\TagTesting20Nov2013\M17.DSG	11-1-2013	16:43:43	366904.000000	7338.080000	-0.226563	-0.355469	-1.562500	0.137615	0.414679	0.547706	-34.179688	64.910889	17.929077
C:\Users\cware\Desktop\Steller20November\TagTesting20Nov2013\M17.DSG	11-1-2013	16:43:43	366905.000000	7338.100000	-0.128906	-0.332031	-1.648438	0.126606	0.411009	0.549541	-45.532227	91.812134	25.253296
C:\Users\cware\Desktop\Steller20November\TagTesting20Nov2013\M17.DSG	11-1-2013	16:43:43	366906.000000	7338.120000	-0.062500	-0.425781	-1.703125	0.100917	0.396330	0.553211	-62.545776	112.426758	25.085449
C:\Users\cware\Desktop\Steller20November\TagTesting20Nov2013\M17.DSG	11-1-2013	16:43:43	366907.000000	7338.140000	-0.042969	-0.453125	-1.750000	0.086239	0.389908	0.555046	-64.743042	120.162964	25.329590
C:\Users\cware\Desktop\Steller20November\TagTesting20Nov2013\M17.DSG	11-1-2013	16:43:43	366908.000000	7338.160000	0.035156	-0.449219	-1.675781	0.070642	0.381651	0.555046	-62.835693	137.496948	18.997192
C:\Users\cware\Desktop\Steller20November\TagTesting20Nov2013\M17.DSG	11-1-2013	16:43:43	366909.000000	7338.180000	0.085938	-0.433594	-1.593750	0.037615	0.365138	0.555046	-68.466187	140.289307	13.534546
C:\Users\cware\Desktop\Steller20November\TagTesting20Nov2013\M17.DSG	11-1-2013	16:43:43	366910.000000	7338.200000	0.144531	-0.425781	-1.597656	0.022018	0.358716	0.552294	-70.373535	140.289307	7.232666
C:\Users\cware\Desktop\Steller20November\TagTesting20Nov2013\M17.DSG	11-1-2013	16:43:43	366911.000000	7338.220000	0.261719	-0.437500	-1.671875	-0.011009	0.340367	0.546789	-67.016602	155.136108	8.041382
C:\Users\cware\Desktop\Steller20November\TagTesting20Nov2013\M17.DSG	11-1-2013	16:43:43	366912.000000	7338.240000	0.269531	-0.363281	-1.679688	-0.028440	0.333028	0.541284	-65.109253	162.231445	10.070801
C:\Users\cware\Desktop\Steller20November\TagTesting20Nov2013\M17.DSG	11-1-2013	16:43:43	366913.000000	7338.260000	0.347656	-0.273438	-1.535156	-0.064220	0.317431	0.530275	-64.163208	146.041870	7.812500
C:\Users\cware\Desktop\Steller20November\TagTesting20Nov2013\M17.DSG	11-1-2013	16:43:43	366914.000000	7338.280000	0.511719	-0.199219	-1.308594	-0.077982	0.310092	0.523853	-64.331055	132.339478	10.742188
C:\Users\cware\Desktop\Steller20November\TagTesting20Nov2013\M17.DSG	11-1-2013	16:43:43	366915.000000	7338.300000	0.539063	-0.050781	-1.238281	-0.104587	0.294495	0.512844	-60.424805	111.282349	9.902954
C:\Users\cware\Desktop\Steller20November\TagTesting20Nov2013\M17.DSG	11-1-2013	16:43:43	366916.000000	7338.320000	0.613281	-0.011719	-1.421875	-0.116514	0.287156	0.505505	-56.793213	108.276367	11.413574
C:\Users\cware\Desktop\Steller20November\TagTesting20Nov2013\M17.DSG	11-1-2013	16:43:43	366917.000000	7338.340000	0.562500	-0.066406	-1.437500	-0.137615	0.274312	0.494495	-57.113647	100.769043	6.790161
C:\Users\cware\Desktop\Steller20November\TagTesting20Nov2013\M17.DSG	11-1-2013	16:43:43	366918.000000	7338.360000	0.597656	-0.031250	-1.476563	-0.146789	0.267890	0.487156	-51.681519	115.036011	5.264282
C:\Users\cware\Desktop\Steller20November\TagTesting20Nov2013\M17.DSG	11-1-2013	16:43:43	366919.000000	7338.380000	0.628906	-0.066406	-1.421875	-0.170642	0.255963	0.468807	-46.066284	127.120972	8.834839
C:\Users\cware\Desktop\Steller20November\TagTesting20Nov2013\M17.DSG	11-1-2013	16:43:43	366920.000000	7338.400000	0.648438	-0.089844	-1.339844	-0.182569	0.251376	0.458716	-54.229736	128.250122	2.990723
C:\Users\cware\Desktop\Steller20November\TagTesting20Nov2013\M17.DSG	11-1-2013	16:43:43	366921.000000	7338.420000	0.718750	-0.085938	-1.257813	-0.195413	0.240367	0.437615	-65.124512	136.108398	-2.120972
C:\Users\cware\Desktop\Steller20November\TagTesting20Nov2013\M17.DSG	11-1-2013	16:43:43	366922.000000	7338.440000	0.777344	-0.117188	-1.167969	-0.216514	0.234862	0.425688	-78.857422	131.408691	-2.944946
C:\Users\cware\Desktop\Steller20November\TagTesting20Nov2013\M17.DSG	11-1-2013	16:43:43	366923.000000	7338.460000	0.816406	-0.117188	-1.156250	-0.225688	0.228440	0.414679	-86.853027	135.284424	-0.259399
C:\Users\cware\Desktop\Steller20November\TagTesting20Nov2013\M17.DSG	11-1-2013	16:43:43	366924.000000	7338.480000	0.832031	-0.125000	-1.062500	-0.246789	0.214679	0.390826	-90.576172	135.009766	1.510620
C:\Users\cware\Desktop\Steller20November\TagTesting20Nov2013\M17.DSG	11-1-2013	16:43:43	366925.000000	7338.500000	0.871094	-0.125000	-0.984375	-0.255963	0.207339	0.378899	-92.086792	142.944336	7.919312
C:\Users\cware\Desktop\Steller20November\TagTesting20Nov2013\M17.DSG	11-1-2013	16:43:43	366926.000000	7338.520000	0.988281	-0.109375	-0.863281	-0.274312	0.193578	0.351376	-98.327637	132.919312	9.841919
C:\Users\cware\Desktop\Steller20November\TagTesting20Nov2013\M17.DSG	11-1-2013	16:43:43	366927.000000	7338.540000	1.054688	-0.054688	-0.792969	-0.283486	0.184404	0.338532	-103.179932	103.118896	10.131836
C:\Users\cware\Desktop\Steller20November\TagTesting20Nov2013\M17.DSG	11-1-2013	16:43:43	366928.000000	7338.560000	1.027344	-0.015625	-0.832031	-0.295413	0.168807	0.318349	-101.715088	113.067627	16.311646
C:\Users\cware\Desktop\Steller20November\TagTesting20Nov2013\M17.DSG	11-1-2013	16:43:43	366929.000000	7338.580000	0.925781	-0.027344	-0.765625	-0.300917	0.161468	0.304587	-107.513428	113.677979	22.842407
C:\Users\cware\Desktop\Steller20November\TagTesting20Nov2013\M17.DSG	11-1-2013	16:43:43	366930.000000	7338.600000	1.054688	0.035156	-0.714844	-0.312844	0.143119	0.279817	-116.729736	107.131958	25.650024
C:\Users\cware\Desktop\Steller20November\TagTesting20Nov2013\M17.DSG	11-1-2013	16:43:43	366931.000000	7338.620000	1.050781	0.074219	-0.667969	-0.318349	0.133945	0.268807	-116.302490	56.335449	24.322510
C:\Users\cware\Desktop\Steller20November\TagTesting20Nov2013\M17.DSG	11-1-2013	16:43:43	366932.000000	7338.640000	0.964844	0.199219	-0.554688	-0.325688	0.117431	0.249541	-113.037109	111.221313	22.003174
C:\Users\cware\Desktop\Steller20November\TagTesting20Nov2013\M17.DSG	11-1-2013	16:43:43	366933.000000	7338.660000	1.187500	0.289063	-0.433594	-0.327523	0.111927	0.239450	-108.825684	15.655518	7.705688
C:\Users\cware\Desktop\Steller20November\TagTesting20Nov2013\M17.DSG	11-1-2013	16:43:43	366934.000000	7338.680000	1.089844	0.261719	-0.523438	-0.330275	0.099083	0.232110	-99.212646	49.819946	10.284424
C:\Users\cware\Desktop\Steller20November\TagTesting20Nov2013\M17.DSG	11-1-2013	16:43:43	366935.000000	7338.700000	0.859375	0.253906	-0.500000	-0.332110	0.095413	0.227523	-93.246460	40.466309	2.120972
C:\Users\cware\Desktop\Steller20November\TagTesting20Nov2013\M17.DSG	11-1-2013	16:43:43	366936.000000	7338.720000	0.933594	0.234375	-0.433594	-0.333945	0.088073	0.217431	-84.899902	51.986694	0.015259
C:\Users\cware\Desktop\Steller20November\TagTesting20Nov2013\M17.DSG	11-1-2013	16:43:43	366937.000000	7338.740000	0.921875	0.246094	-0.390625	-0.335780	0.085321	0.209174	-81.497192	23.223877	-7.019043
C:\Users\cware\Desktop\Steller20November\TagTesting20Nov2013\M17.DSG	11-1-2013	16:43:43	366938.000000	7338.760000	0.953125	0.289063	-0.378906	-0.337615	0.080734	0.198165	-79.757690	75.973511	6.881714
C:\Users\cware\Desktop\Steller20November\TagTesting20Nov2013\M17.DSG	11-1-2013	16:43:43	366939.000000	7338.780000	0.757813	0.261719	-0.421875	-0.338532	0.077064	0.188991	-72.128296	48.355103	9.902954
C:\Users\cware\Desktop\Steller20November\TagTesting20Nov2013\M17.DSG	11-1-2013	16:43:43	366940.000000	7338.800000	0.964844	0.320313	-0.343750	-0.341284	0.069725	0.175229	-66.238403	87.814331	11.856079
C:\Users\cware\Desktop\Steller20November\TagTesting20Nov2013\M17.DSG	11-1-2013	16:43:43	366941.000000	7338.820000	0.886719	0.320313	-0.230469	-0.344037	0.066972	0.165138	-68.893433	-5.477905	0.335693
C:\Users\cware\Desktop\Steller20November\TagTesting20Nov2013\M17.DSG	11-1-2013	16:43:43	366942.000000	7338.840000	0.867188	0.304688	-0.300781	-0.343119	0.063303	0.161468	-59.692383	57.846069	6.851196
C:\Users\cware\Desktop\Steller20November\TagTesting20Nov2013\M17.DSG	11-1-2013	16:43:43	366943.000000	7338.860000	0.921875	0.304688	-0.253906	-0.344954	0.061468	0.155046	-48.934937	33.370972	2.975464
C:\Users\cware\Desktop\Steller20November\TagTesting20Nov2013\M17.DSG	11-1-2013	16:43:43	366944.000000	7338.880000	0.929688	0.363281	-0.156250	-0.345872	0.056881	0.142202	-25.955200	29.281616	4.486084
C:\Users\cware\Desktop\Steller20November\TagTesting20Nov2013\M17.DSG	11-1-2013	16:43:43	366945.000000	7338.900000	0.890625	0.273438	-0.078125	-0.345872	0.055963	0.138532	-21.697998	15.640259	2.426147
C:\Users\cware\Desktop\Steller20November\TagTesting20Nov2013\M17.DSG	11-1-2013	16:43:43	366946.000000	7338.920000	0.996094	0.359375	-0.101563	-0.344954	0.052294	0.133945	-25.650024	24.673462	6.103516
C:\Users\cware\Desktop\Steller20November\TagTesting20Nov2013\M17.DSG	11-1-2013	16:43:43	366947.000000	7338.940000	1.000000	0.417969	-0.101563	-0.345872	0.051376	0.127523	-19.744873	28.762817	10.040283
C:\Users\cware\Desktop\Steller20November\TagTesting20Nov2013\M17.DSG	11-1-2013	16:43:43	366948.000000	7338.960000	1.140625	0.441406	-0.042969	-0.346789	0.048624	0.122936	-12.588501	-13.366699	8.819580
C:\Users\cware\Desktop\Steller20November\TagTesting20Nov2013\M17.DSG	11-1-2013	16:43:43	366949.000000	7338.980000	0.968750	0.480469	-0.046875	-0.344954	0.045872	0.126606	4.150391	-15.258789	5.050659
C:\Users\cware\Desktop\Steller20November\TagTesting20Nov2013\M17.DSG	11-1-2013	16:43:43	366950.000000	7339.000000	0.984375	0.437500	-0.054688	-0.345872	0.044954	0.126606	14.617920	3.280640	-0.213623
C:\Users\cware\Desktop\Steller20November\TagTesting20Nov2013\M17.DSG	11-1-2013	16:43:43	366951.000000	7339.020000	1.023438	0.406250	-0.093750	-0.345872	0.043119	0.127523	20.492554	-14.434814	-5.187988
C:\Users\cware\Desktop\Steller20November\TagTesting20Nov2013\M17.DSG	11-1-2013	16:43:43	366952.000000	7339.040000	0.960938	0.410156	-0.070313	-0.344037	0.044037	0.129358	21.148682	-18.157959	-13.992310
C:\Users\cware\Desktop\Steller20November\TagTesting20Nov2013\M17.DSG	11-1-2013	16:43:43	366953.000000	7339.060000	1.003906	0.335938	-0.085938	-0.344037	0.047706	0.136697	15.945435	-42.846680	-22.171021
C:\Users\cware\Desktop\Steller20November\TagTesting20Nov2013\M17.DSG	11-1-2013	16:43:43	366954.000000	7339.080000	0.890625	0.363281	-0.171875	-0.344037	0.050459	0.143119	4.531860	-36.895752	-14.450073
C:\Users\cware\Desktop\Steller20November\TagTesting20Nov2013\M17.DSG	11-1-2013	16:43:43	366955.000000	7339.100000	0.902344	0.355469	-0.304688	-0.344037	0.053211	0.151376	-0.595093	-18.737793	-11.215210
C:\Users\cware\Desktop\Steller20November\TagTesting20Nov2013\M17.DSG	11-1-2013	16:43:43	366956.000000	7339.120000	0.898438	0.371094	-0.328125	-0.343119	0.053211	0.153211	7.537842	-9.979248	-10.635376
C:\Users\cware\Desktop\Steller20November\TagTesting20Nov2013\M17.DSG	11-1-2013	16:43:43	366957.000000	7339.140000	0.941406	0.472656	-0.292969	-0.342202	0.055963	0.155046	11.199951	-2.929688	-18.417358
C:\Users\cware\Desktop\Steller20November\TagTesting20Nov2013\M17.DSG	11-1-2013	16:43:43	366958.000000	7339.160000	0.941406	0.562500	-0.261719	-0.343119	0.058716	0.156881	14.236450	-6.576538	-21.133423
C:\Users\cware\Desktop\Steller20November\TagTesting20Nov2013\M17.DSG	11-1-2013	16:43:43	366959.000000	7339.180000	0.976563	0.542969	-0.269531	-0.343119	0.066055	0.157798	16.555786	-14.816284	-28.152466
C:\Users\cware\Desktop\Steller20November\TagTesting20Nov2013\M17.DSG	11-1-2013	16:43:43	366960.000000	7339.200000	0.945313	0.496094	-0.199219	-0.341284	0.069725	0.160550	24.826050	-6.713867	-33.782959
C:\Users\cware\Desktop\Steller20November\TagTesting20Nov2013\M17.DSG	11-1-2013	16:43:43	366961.000000	7339.220000	0.921875	0.492188	-0.246094	-0.340367	0.074312	0.163303	36.972046	-39.520264	-41.946411
C:\Users\cware\Desktop\Steller20November\TagTesting20Nov2013\M17.DSG	11-1-2013	16:43:43	366962.000000	7339.240000	0.832031	0.398438	-0.183594	-0.340367	0.087156	0.170642	46.951294	-36.590576	-41.915894
C:\Users\cware\Desktop\Steller20November\TagTesting20Nov2013\M17.DSG	11-1-2013	16:43:43	366963.000000	7339.260000	0.808594	0.402344	-0.222656	-0.337615	0.091743	0.175229	60.287476	-44.647217	-47.409058
C:\Users\cware\Desktop\Steller20November\TagTesting20Nov2013\M17.DSG	11-1-2013	16:43:43	366964.000000	7339.280000	0.773438	0.328125	-0.187500	-0.335780	0.108257	0.185321	70.495605	-58.288574	-57.647705
C:\Users\cware\Desktop\Steller20November\TagTesting20Nov2013\M17.DSG	11-1-2013	16:43:43	366965.000000	7339.300000	0.859375	0.277344	-0.125000	-0.333945	0.116514	0.191743	76.416016	-61.447144	-62.713623
C:\Users\cware\Desktop\Steller20November\TagTesting20Nov2013\M17.DSG	11-1-2013	16:43:43	366966.000000	7339.320000	0.800781	0.191406	-0.148438	-0.328440	0.137615	0.205505	74.478149	-59.494019	-67.977905
C:\Users\cware\Desktop\Steller20November\TagTesting20Nov2013\M17.DSG	11-1-2013	16:43:43	366967.000000	7339.340000	0.812500	0.203125	-0.167969	-0.324771	0.148624	0.210092	69.061279	-51.284790	-72.113037
C:\Users\cware\Desktop\Steller20November\TagTesting20Nov2013\M17.DSG	11-1-2013	16:43:43	366968.000000	7339.360000	0.789063	0.214844	-0.234375	-0.320183	0.170642	0.216514	56.289673	-7.614136	-70.358276
C:\Users\cware\Desktop\Steller20November\TagTesting20Nov2013\M17.DSG	11-1-2013	16:43:43	366969.000000	7339.380000	0.789063	0.214844	-0.234375	-0.319266	0.182569	0.216514	65.811157	-39.596558	-77.804565
C:\Users\cware\Desktop\Steller20November\TagTesting20Nov2013\M17.DSG	11-1-2013	16:43:43	366970.000000	7339.400000	0.886719	0.148438	-0.097656	-0.312844	0.204587	0.220183	62.316895	-26.580811	-80.871582
C:\Users\cware\Desktop\Steller20November\TagTesting20Nov2013\M17.DSG	11-1-2013	16:43:43	366971.000000	7339.420000	0.859375	0.160156	-0.074219	-0.308257	0.217431	0.222018	69.793701	-35.186768	-81.680298
C:\Users\cware\Desktop\Steller20November\TagTesting20Nov2013\M17.DSG	11-1-2013	16:43:43	366972.000000	7339.440000	0.933594	0.257813	-0.007813	-0.300000	0.242202	0.228440	56.762695	-74.142456	-88.272095
C:\Users\cware\Desktop\Steller20November\TagTesting20Nov2013\M17.DSG	11-1-2013	16:43:43	366973.000000	7339.460000	0.734375	0.246094	-0.148438	-0.292661	0.254128	0.235780	38.970947	-89.096069	-93.215942
C:\Users\cware\Desktop\Steller20November\TagTesting20Nov2013\M17.DSG	11-1-2013	16:43:43	366974.000000	7339.480000	0.593750	0.152344	-0.292969	-0.277064	0.279817	0.254128	31.250000	-59.402466	-90.499878
C:\Users\cware\Desktop\Steller20November\TagTesting20Nov2013\M17.DSG	11-1-2013	16:43:43	366975.000000	7339.500000	0.664063	0.019531	-0.375000	-0.269725	0.290826	0.257798	37.826538	-67.092896	-88.806152
C:\Users\cware\Desktop\Steller20November\TagTesting20Nov2013\M17.DSG	11-1-2013	16:43:43	366976.000000	7339.520000	0.582031	-0.058594	-0.332031	-0.255046	0.311009	0.267890	22.521973	-44.174194	-76.187134
C:\Users\cware\Desktop\Steller20November\TagTesting20Nov2013\M17.DSG	11-1-2013	16:43:43	366977.000000	7339.540000	0.582031	-0.101563	-0.246094	-0.248624	0.320183	0.273394	7.110596	-31.372070	-71.426392
C:\Users\cware\Desktop\Steller20November\TagTesting20Nov2013\M17.DSG	11-1-2013	16:43:43	366978.000000	7339.560000	0.535156	-0.136719	-0.355469	-0.236697	0.334862	0.279817	-5.661011	-24.032593	-58.425903
C:\Users\cware\Desktop\Steller20November\TagTesting20Nov2013\M17.DSG	11-1-2013	16:43:43	366979.000000	7339.580000	0.480469	-0.140625	-0.328125	-0.234862	0.340367	0.279817	-10.650635	-10.345459	-45.379639
C:\Users\cware\Desktop\Steller20November\TagTesting20Nov2013\M17.DSG	11-1-2013	16:43:43	366980.000000	7339.600000	0.691406	-0.179688	-0.328125	-0.228440	0.349541	0.285321	-2.548218	-37.460327	-42.312622
C:\Users\cware\Desktop\Steller20November\TagTesting20Nov2013\M17.DSG	11-1-2013	16:43:43	366981.000000	7339.620000	0.726563	-0.300781	-0.222656	-0.224771	0.354128	0.288991	-1.678467	-47.790527	-35.232544
C:\Users\cware\Desktop\Steller20November\TagTesting20Nov2013\M17.DSG	11-1-2013	16:43:43	366982.000000	7339.640000	0.695313	-0.375000	-0.191406	-0.215596	0.359633	0.298165	1.144409	-52.566528	-24.429321
C:\Users\cware\Desktop\Steller20November\TagTesting20Nov2013\M17.DSG	11-1-2013	16:43:43	366983.000000	7339.660000	0.667969	-0.324219	-0.300781	-0.213761	0.363303	0.301835	2.777100	-49.468994	-17.883301
C:\Users\cware\Desktop\Steller20November\TagTesting20Nov2013\M17.DSG	11-1-2013	16:43:43	366984.000000	7339.680000	0.582031	-0.312500	-0.437500	-0.211927	0.365138	0.304587	15.838623	-11.428833	-1.647949
C:\Users\cware\Desktop\Steller20November\TagTesting20Nov2013\M17.DSG	11-1-2013	16:43:43	366985.000000	7339.700000	0.550781	-0.621094	-0.386719	-0.211927	0.365138	0.302752	-11.917114	12.252808	19.073486
C:\Users\cware\Desktop\Steller20November\TagTesting20Nov2013\M17.DSG	11-1-2013	16:43:43	366986.000000	7339.720000	0.453125	-0.730469	-0.554688	-0.214679	0.361468	0.301835	-15.289307	25.436401	41.503906
C:\Users\cware\Desktop\Steller20November\TagTesting20Nov2013\M17.DSG	11-1-2013	16:43:43	366987.000000	7339.740000	0.828125	-0.691406	-0.093750	-0.222018	0.349541	0.300917	-25.833130	-46.157837	63.705444
C:\Users\cware\Desktop\Steller20November\TagTesting20Nov2013\M17.DSG	11-1-2013	16:43:43	366988.000000	7339.760000	0.652344	-0.675781	-0.191406	-0.224771	0.338532	0.308257	-19.195557	-58.303833	83.419800
C:\Users\cware\Desktop\Steller20November\TagTesting20Nov2013\M17.DSG	11-1-2013	16:43:43	366989.000000	7339.780000	0.445313	-0.621094	-0.609375	-0.226606	0.319266	0.324771	-4.653931	-101.394653	91.079712
C:\Users\cware\Desktop\Steller20November\TagTesting20Nov2013\M17.DSG	11-1-2013	16:43:43	366990.000000	7339.800000	0.214844	-0.554688	-0.605469	-0.226606	0.308257	0.334862	-1.678467	-50.842285	90.301514
C:\Users\cware\Desktop\Steller20November\TagTesting20Nov2013\M17.DSG	11-1-2013	16:43:43	366991.000000	7339.820000	0.253906	-0.191406	-0.722656	-0.229358	0.288073	0.343119	0.030518	-41.107178	84.304810
C:\Users\cware\Desktop\Steller20November\TagTesting20Nov2013\M17.DSG	11-1-2013	16:43:43	366992.000000	7339.840000	0.453125	0.160156	-0.660156	-0.231193	0.278899	0.346789	9.490967	-20.828247	79.833984
C:\Users\cware\Desktop\Steller20November\TagTesting20Nov2013\M17.DSG	11-1-2013	16:43:43	366993.000000	7339.860000	0.570313	0.269531	-0.570313	-0.234862	0.261468	0.349541	9.216309	-31.356812	76.385498
C:\Users\cware\Desktop\Steller20November\TagTesting20Nov2013\M17.DSG	11-1-2013	16:43:43	366994.000000	7339.880000	0.699219	0.210938	-0.492188	-0.234862	0.255046	0.353211	4.913330	-51.681519	73.547363
C:\Users\cware\Desktop\Steller20November\TagTesting20Nov2013\M17.DSG	11-1-2013	16:43:43	366995.000000	7339.900000	0.699219	0.210938	-0.492188	-0.233945	0.238532	0.366055	-2.380371	-74.005127	66.101074
C:\Users\cware\Desktop\Steller20November\TagTesting20Nov2013\M17.DSG	11-1-2013	16:43:43	366996.000000	7339.920000	0.804688	0.027344	-0.636719	-0.230275	0.232110	0.373394	0.595093	-108.169556	51.834106
C:\Users\cware\Desktop\Steller20November\TagTesting20Nov2013\M17.DSG	11-1-2013	16:43:43	366997.000000	7339.940000	0.617188	-0.027344	-0.695313	-0.225688	0.222018	0.400000	-0.717163	-144.668579	39.520264
C:\Users\cware\Desktop\Steller20November\TagTesting20Nov2013\M17.DSG	11-1-2013	16:43:43	366998.000000	7339.960000	0.359375	-0.070313	-0.785156	-0.209174	0.219266	0.412844	-9.857178	-115.768433	40.695190
C:\Users\cware\Desktop\Steller20November\TagTesting20Nov2013\M17.DSG	11-1-2013	16:43:43	366999.000000	7339.980000	0.335938	-0.035156	-0.843750	-0.201835	0.213761	0.422936	-12.405396	-89.630127	49.331665
C:\Users\cware\Desktop\Steller20November\TagTesting20Nov2013\M17.DSG	11-1-2013	16:43:43	367000.000000	7340.000000	0.371094	0.074219	-0.871094	-0.191743	0.201835	0.441284	3.952026	-63.842773	55.191040
C:\Users\cware\Desktop\Steller20November\TagTesting20Nov2013\M17.DSG	11-1-2013	16:43:43	367001.000000	7340.020000	0.394531	0.246094	-0.847656	-0.188991	0.197248	0.446789	31.494141	-41.595459	48.385620
C:\Users\cware\Desktop\Steller20November\TagTesting20Nov2013\M17.DSG	11-1-2013	16:43:43	367002.000000	7340.040000	0.484375	0.378906	-0.843750	-0.184404	0.195413	0.453211	59.005737	-39.566040	30.502319
C:\Users\cware\Desktop\Steller20November\TagTesting20Nov2013\M17.DSG	11-1-2013	16:43:43	367003.000000	7340.060000	0.660156	0.425781	-0.886719	-0.184404	0.198165	0.455046	69.427490	-58.959961	15.609741
C:\Users\cware\Desktop\Steller20November\TagTesting20Nov2013\M17.DSG	11-1-2013	16:43:43	367004.000000	7340.080000	0.753906	0.390625	-0.988281	-0.173394	0.208257	0.462385	73.303223	-74.996948	-0.076294
C:\Users\cware\Desktop\Steller20November\TagTesting20Nov2013\M17.DSG	11-1-2013	16:43:43	367005.000000	7340.100000	0.792969	0.312500	-1.105469	-0.166055	0.215596	0.466055	58.013916	-92.208862	-11.474609
C:\Users\cware\Desktop\Steller20November\TagTesting20Nov2013\M17.DSG	11-1-2013	16:43:43	367006.000000	7340.120000	0.640625	0.199219	-1.207031	-0.150459	0.224771	0.477982	10.314941	-63.201904	-13.061523
C:\Users\cware\Desktop\Steller20November\TagTesting20Nov2013\M17.DSG	11-1-2013	16:43:43	367007.000000	7340.140000	0.609375	0.070313	-1.304688	-0.144037	0.227523	0.481651	-4.272461	-36.895752	-13.656616
C:\Users\cware\Desktop\Steller20November\TagTesting20Nov2013\M17.DSG	11-1-2013	16:43:43	367008.000000	7340.160000	0.691406	-0.046875	-1.312500	-0.138532	0.231193	0.487156	7.751465	1.007080	-18.554688
C:\Users\cware\Desktop\Steller20November\TagTesting20Nov2013\M17.DSG	11-1-2013	16:43:43	367009.000000	7340.180000	0.906250	-0.125000	-1.207031	-0.138532	0.233028	0.483486	18.493652	-0.411987	-26.016235
C:\Users\cware\Desktop\Steller20November\TagTesting20Nov2013\M17.DSG	11-1-2013	16:43:43	367010.000000	7340.200000	1.089844	-0.007813	-1.128906	-0.137615	0.243119	0.482569	28.320313	-9.887695	-37.139893
C:\Users\cware\Desktop\Steller20November\TagTesting20Nov2013\M17.DSG	11-1-2013	16:43:43	367011.000000	7340.220000	1.125000	0.062500	-1.191406	-0.136697	0.249541	0.481651	28.350830	-8.468628	-40.130615
C:\Users\cware\Desktop\Steller20November\TagTesting20Nov2013\M17.DSG	11-1-2013	16:43:43	367012.000000	7340.240000	1.058594	0.058594	-1.273438	-0.132110	0.261468	0.480734	16.540527	-6.744385	-42.465210
C:\Users\cware\Desktop\Steller20November\TagTesting20Nov2013\M17.DSG	11-1-2013	16:43:43	367013.000000	7340.260000	0.949219	0.042969	-1.273438	-0.130275	0.266972	0.480734	6.027222	3.662109	-41.854858
C:\Users\cware\Desktop\Steller20November\TagTesting20Nov2013\M17.DSG	11-1-2013	16:43:43	367014.000000	7340.280000	0.937500	-0.066406	-1.207031	-0.128440	0.275229	0.477064	2.243042	4.409790	-41.839600
C:\Users\cware\Desktop\Steller20November\TagTesting20Nov2013\M17.DSG	11-1-2013	16:43:43	367015.000000	7340.300000	0.863281	-0.179688	-1.140625	-0.127523	0.278899	0.476147	6.088257	4.745483	-44.448853
C:\Users\cware\Desktop\Steller20November\TagTesting20Nov2013\M17.DSG	11-1-2013	16:43:43	367016.000000	7340.320000	0.750000	-0.253906	-1.121094	-0.127523	0.288073	0.472477	10.269165	20.431519	-37.506104
C:\Users\cware\Desktop\Steller20November\TagTesting20Nov2013\M17.DSG	11-1-2013	16:43:43	367017.000000	7340.340000	0.703125	-0.210938	-1.035156	-0.127523	0.292661	0.471560	8.773804	25.878906	-29.617310
C:\Users\cware\Desktop\Steller20November\TagTesting20Nov2013\M17.DSG	11-1-2013	16:43:43	367018.000000	7340.360000	0.605469	-0.089844	-1.058594	-0.133945	0.297248	0.462385	4.760742	59.570313	-17.333984
C:\Users\cware\Desktop\Steller20November\TagTesting20Nov2013\M17.DSG	11-1-2013	16:43:43	367019.000000	7340.380000	0.578125	-0.015625	-0.988281	-0.137615	0.300000	0.456881	8.651733	55.725098	-13.534546
C:\Users\cware\Desktop\Steller20November\TagTesting20Nov2013\M17.DSG	11-1-2013	16:43:43	367020.000000	7340.400000	0.714844	-0.085938	-0.804688	-0.145872	0.302752	0.445872	11.657715	49.331665	-9.689331
C:\Users\cware\Desktop\Steller20November\TagTesting20Nov2013\M17.DSG	11-1-2013	16:43:43	367021.000000	7340.420000	0.714844	-0.085938	-0.804688	-0.149541	0.305505	0.441284	9.368896	36.163330	-7.843018
C:\Users\cware\Desktop\Steller20November\TagTesting20Nov2013\M17.DSG	11-1-2013	16:43:43	367022.000000	7340.440000	0.582031	-0.121094	-0.695313	-0.153211	0.304587	0.436697	0.015259	38.604736	0.869751
C:\Users\cware\Desktop\Steller20November\TagTesting20Nov2013\M17.DSG	11-1-2013	16:43:43	367023.000000	7340.460000	0.492188	-0.078125	-0.656250	-0.160550	0.303670	0.429358	-11.352539	40.130615	8.865356
C:\Users\cware\Desktop\Steller20November\TagTesting20Nov2013\M17.DSG	11-1-2013	16:43:43	367024.000000	7340.480000	0.484375	-0.132813	-0.699219	-0.164220	0.301835	0.425688	-14.739990	51.879883	11.657715
C:\Users\cware\Desktop\Steller20November\TagTesting20Nov2013\M17.DSG	11-1-2013	16:43:43	367025.000000	7340.500000	0.550781	-0.199219	-0.781250	-0.174312	0.296330	0.417431	-12.741089	39.932251	13.198853
C:\Users\cware\Desktop\Steller20November\TagTesting20Nov2013\M17.DSG	11-1-2013	16:43:43	367026.000000	7340.520000	0.574219	-0.226563	-0.796875	-0.177982	0.293578	0.412844	-5.355835	34.332275	12.527466
C:\Users\cware\Desktop\Steller20November\TagTesting20Nov2013\M17.DSG	11-1-2013	16:43:43	367027.000000	7340.540000	0.636719	-0.230469	-0.820313	-0.186239	0.289908	0.407339	-6.591797	32.440186	20.187378
C:\Users\cware\Desktop\Steller20November\TagTesting20Nov2013\M17.DSG	11-1-2013	16:43:43	367028.000000	7340.560000	0.746094	-0.210938	-0.847656	-0.188991	0.286239	0.404587	-14.816284	21.209717	18.325806
C:\Users\cware\Desktop\Steller20November\TagTesting20Nov2013\M17.DSG	11-1-2013	16:43:43	367029.000000	7340.580000	0.648438	-0.289063	-0.882813	-0.196330	0.278899	0.400917	-31.112671	27.740479	25.253296
C:\Users\cware\Desktop\Steller20November\TagTesting20Nov2013\M17.DSG	11-1-2013	16:43:43	367030.000000	7340.600000	0.671875	-0.277344	-0.933594	-0.199083	0.272477	0.400000	-55.206299	11.779785	35.873413
C:\Users\cware\Desktop\Steller20November\TagTesting20Nov2013\M17.DSG	11-1-2013	16:43:43	367031.000000	7340.620000	0.683594	-0.078125	-1.027344	-0.204587	0.257798	0.400000	-44.265747	10.986328	45.303345
C:\Users\cware\Desktop\Steller20November\TagTesting20Nov2013\M17.DSG	11-1-2013	16:43:43	367032.000000	7340.640000	0.820313	0.132813	-0.812500	-0.206422	0.248624	0.401835	-14.541626	-35.369873	51.818848
C:\Users\cware\Desktop\Steller20November\TagTesting20Nov2013\M17.DSG	11-1-2013	16:43:43	367033.000000	7340.660000	0.699219	0.113281	-0.769531	-0.206422	0.236697	0.407339	4.058838	-25.222778	54.336548
C:\Users\cware\Desktop\Steller20November\TagTesting20Nov2013\M17.DSG	11-1-2013	16:43:43	367034.000000	7340.680000	0.628906	-0.066406	-0.554688	-0.205505	0.232110	0.409174	-0.091553	-27.236938	43.228149
C:\Users\cware\Desktop\Steller20November\TagTesting20Nov2013\M17.DSG	11-1-2013	16:43:43	367035.000000	7340.700000	0.644531	-0.175781	-0.554688	-0.205505	0.222018	0.416514	-29.937744	-39.642334	22.811890
C:\Users\cware\Desktop\Steller20November\TagTesting20Nov2013\M17.DSG	11-1-2013	16:43:43	367036.000000	7340.720000	0.859375	-0.304688	-0.363281	-0.200000	0.217431	0.423853	-54.061890	-126.083374	21.850586
C:\Users\cware\Desktop\Steller20November\TagTesting20Nov2013\M17.DSG	11-1-2013	16:43:43	367037.000000	7340.740000	0.714844	-0.250000	-0.527344	-0.191743	0.211927	0.439450	-21.667480	-146.438599	54.672241
C:\Users\cware\Desktop\Steller20November\TagTesting20Nov2013\M17.DSG	11-1-2013	16:43:43	367038.000000	7340.760000	0.492188	0.121094	-0.917969	-0.169725	0.198165	0.467890	14.587402	-142.639160	88.409424
C:\Users\cware\Desktop\Steller20November\TagTesting20Nov2013\M17.DSG	11-1-2013	16:43:43	367039.000000	7340.780000	0.175781	0.554688	-0.937500	-0.160550	0.190826	0.478899	35.278320	-56.793213	90.728760
C:\Users\cware\Desktop\Steller20November\TagTesting20Nov2013\M17.DSG	11-1-2013	16:43:43	367040.000000	7340.800000	0.265625	0.644531	-1.058594	-0.155046	0.182569	0.486239	48.278809	-26.809692	63.751221
C:\Users\cware\Desktop\Steller20November\TagTesting20Nov2013\M17.DSG	11-1-2013	16:43:43	367041.000000	7340.820000	0.417969	0.503906	-1.125000	-0.155046	0.182569	0.487156	47.363281	-15.792847	29.235840
C:\Users\cware\Desktop\Steller20November\TagTesting20Nov2013\M17.DSG	11-1-2013	16:43:43	367042.000000	7340.840000	0.523438	0.207031	-1.144531	-0.152294	0.187156	0.485321	28.198242	-0.595093	-0.915527
C:\Users\cware\Desktop\Steller20November\TagTesting20Nov2013\M17.DSG	11-1-2013	16:43:43	367043.000000	7340.860000	0.546875	-0.199219	-1.183594	-0.152294	0.188991	0.485321	17.608643	20.080566	-6.301880
C:\Users\cware\Desktop\Steller20November\TagTesting20Nov2013\M17.DSG	11-1-2013	16:43:43	367044.000000	7340.880000	0.597656	-0.367188	-1.152344	-0.156881	0.194495	0.479817	24.032593	21.911621	4.882813
C:\Users\cware\Desktop\Steller20November\TagTesting20Nov2013\M17.DSG	11-1-2013	16:43:43	367045.000000	7340.900000	0.832031	-0.281250	-0.988281	-0.159633	0.196330	0.477064	28.244019	6.637573	17.623901
C:\Users\cware\Desktop\Steller20November\TagTesting20Nov2013\M17.DSG	11-1-2013	16:43:43	367046.000000	7340.920000	0.691406	0.011719	-1.039063	-0.163303	0.197248	0.472477	31.799316	-2.914429	25.558472
C:\Users\cware\Desktop\Steller20November\TagTesting20Nov2013\M17.DSG	11-1-2013	16:43:43	367047.000000	7340.940000	0.691406	0.011719	-1.039063	-0.165138	0.199083	0.475229	29.800415	4.730225	31.158447
C:\Users\cware\Desktop\Steller20November\TagTesting20Nov2013\M17.DSG	11-1-2013	16:43:43	367048.000000	7340.960000	0.578125	-0.039063	-0.917969	-0.166972	0.200917	0.470642	31.005859	7.232666	27.069092
C:\Users\cware\Desktop\Steller20November\TagTesting20Nov2013\M17.DSG	11-1-2013	16:43:43	367049.000000	7340.980000	0.671875	-0.093750	-0.867188	-0.168807	0.200000	0.468807	44.021606	-16.677856	22.933960
C:\Users\cware\Desktop\Steller20November\TagTesting20Nov2013\M17.DSG	11-1-2013	16:43:43	367050.000000	7341.000000	0.554688	-0.148438	-0.898438	-0.166972	0.206422	0.471560	63.171387	-25.695801	22.949219
C:\Users\cware\Desktop\Steller20November\TagTesting20Nov2013\M17.DSG	11-1-2013	16:43:43	367051.000000	7341.020000	0.535156	-0.105469	-0.953125	-0.166972	0.211009	0.467890	71.273804	0.320435	21.789551
C:\Users\cware\Desktop\Steller20November\TagTesting20Nov2013\M17.DSG	11-1-2013	16:43:43	367052.000000	7341.040000	0.519531	-0.160156	-0.953125	-0.167890	0.218349	0.465138	58.547974	7.537842	6.042480
C:\Users\cware\Desktop\Steller20November\TagTesting20Nov2013\M17.DSG	11-1-2013	16:43:43	367053.000000	7341.060000	0.691406	-0.207031	-0.957031	-0.169725	0.224771	0.463303	43.090820	-8.819580	-6.759644
C:\Users\cware\Desktop\Steller20November\TagTesting20Nov2013\M17.DSG	11-1-2013	16:43:43	367054.000000	7341.080000	0.652344	-0.246094	-1.136719	-0.164220	0.233028	0.462385	37.841797	-23.284912	-12.023926
C:\Users\cware\Desktop\Steller20November\TagTesting20Nov2013\M17.DSG	11-1-2013	16:43:43	367055.000000	7341.100000	0.660156	-0.339844	-1.105469	-0.165138	0.237615	0.462385	29.510498	-31.082153	-14.282227
C:\Users\cware\Desktop\Steller20November\TagTesting20Nov2013\M17.DSG	11-1-2013	16:43:43	367056.000000	7341.120000	0.628906	-0.304688	-1.183594	-0.157798	0.244037	0.466972	20.874023	-23.178101	-15.411377
C:\Users\cware\Desktop\Steller20November\TagTesting20Nov2013\M17.DSG	11-1-2013	16:43:43	367057.000000	7341.140000	0.679688	-0.308594	-1.140625	-0.156881	0.247706	0.466055	8.712769	-36.880493	-10.208130
C:\Users\cware\Desktop\Steller20November\TagTesting20Nov2013\M17.DSG	11-1-2013	16:43:43	367058.000000	7341.160000	0.718750	-0.312500	-1.203125	-0.146789	0.253211	0.474312	25.039673	-55.236816	-14.144897
C:\Users\cware\Desktop\Steller20November\TagTesting20Nov2013\M17.DSG	11-1-2013	16:43:43	367059.000000	7341.180000	0.652344	-0.257813	-1.179688	-0.143119	0.256881	0.477064	25.741577	-51.177979	-11.123657
C:\Users\cware\Desktop\Steller20November\TagTesting20Nov2013\M17.DSG	11-1-2013	16:43:43	367060.000000	7341.200000	0.730469	-0.179688	-1.035156	-0.137615	0.260550	0.479817	29.724121	-87.951660	-22.766113
C:\Users\cware\Desktop\Steller20November\TagTesting20Nov2013\M17.DSG	11-1-2013	16:43:43	367061.000000	7341.220000	0.660156	-0.117188	-1.011719	-0.122936	0.271560	0.487156	33.996582	-50.857544	-25.466919
C:\Users\cware\Desktop\Steller20November\TagTesting20Nov2013\M17.DSG	11-1-2013	16:43:43	367062.000000	7341.240000	0.707031	-0.117188	-1.054688	-0.117431	0.277982	0.488991	29.205322	-40.969849	-29.312134
C:\Users\cware\Desktop\Steller20November\TagTesting20Nov2013\M17.DSG	11-1-2013	16:43:43	367063.000000	7341.260000	0.527344	-0.074219	-1.011719	-0.109174	0.289908	0.489908	27.038574	-19.699097	-33.935547
C:\Users\cware\Desktop\Steller20November\TagTesting20Nov2013\M17.DSG	11-1-2013	16:43:43	367064.000000	7341.280000	0.351563	-0.089844	-1.062500	-0.107339	0.295413	0.487156	31.463623	-22.247314	-26.336670
C:\Users\cware\Desktop\Steller20November\TagTesting20Nov2013\M17.DSG	11-1-2013	16:43:43	367065.000000	7341.300000	0.710938	-0.187500	-0.941406	-0.101835	0.308257	0.486239	50.415039	-22.567749	-22.720337
C:\Users\cware\Desktop\Steller20November\TagTesting20Nov2013\M17.DSG	11-1-2013	16:43:43	367066.000000	7341.320000	0.273438	-0.164063	-0.957031	-0.101835	0.315596	0.482569	72.372437	-21.255493	-17.761230
C:\Users\cware\Desktop\Steller20November\TagTesting20Nov2013\M17.DSG	11-1-2013	16:43:43	367067.000000	7341.340000	0.480469	-0.109375	-0.722656	-0.094495	0.331193	0.479817	57.128906	-58.181763	-15.991211
C:\Users\cware\Desktop\Steller20November\TagTesting20Nov2013\M17.DSG	11-1-2013	16:43:43	367068.000000	7341.360000	0.441406	-0.164063	-0.976563	-0.090826	0.339450	0.477982	57.525635	-19.622803	-17.929077
C:\Users\cware\Desktop\Steller20November\TagTesting20Nov2013\M17.DSG	11-1-2013	16:43:43	367069.000000	7341.380000	0.472656	-0.265625	-0.843750	-0.083486	0.353211	0.476147	55.603027	-96.038818	-29.296875
C:\Users\cware\Desktop\Steller20November\TagTesting20Nov2013\M17.DSG	11-1-2013	16:43:43	367070.000000	7341.400000	0.726563	-0.210938	-0.660156	-0.070642	0.362385	0.479817	62.576294	-74.081421	-31.066895
C:\Users\cware\Desktop\Steller20November\TagTesting20Nov2013\M17.DSG	11-1-2013	16:43:43	367071.000000	7341.420000	0.578125	-0.285156	-0.777344	-0.053211	0.378899	0.479817	57.052612	-87.020874	-32.012939
C:\Users\cware\Desktop\Steller20November\TagTesting20Nov2013\M17.DSG	11-1-2013	16:43:43	367072.000000	7341.440000	0.484375	-0.218750	-0.640625	-0.044954	0.387156	0.480734	50.384521	-77.865601	-40.237427
C:\Users\cware\Desktop\Steller20November\TagTesting20Nov2013\M17.DSG	11-1-2013	16:43:43	367073.000000	7341.460000	0.484375	-0.218750	-0.640625	-0.035780	0.402752	0.482569	50.109863	-119.598389	-43.395996
C:\Users\cware\Desktop\Steller20November\TagTesting20Nov2013\M17.DSG	11-1-2013	16:43:43	367074.000000	7341.480000	0.347656	-0.371094	-0.566406	-0.010092	0.410092	0.483486	50.689697	-139.068604	-50.537109
C:\Users\cware\Desktop\Steller20November\TagTesting20Nov2013\M17.DSG	11-1-2013	16:43:43	367075.000000	7341.500000	0.074219	-0.234375	-0.703125	0.006422	0.418349	0.486239	50.796509	-89.859009	-46.142578
C:\Users\cware\Desktop\Steller20November\TagTesting20Nov2013\M17.DSG	11-1-2013	16:43:43	367076.000000	7341.520000	0.167969	-0.328125	-0.640625	0.033945	0.434862	0.486239	53.680420	-132.385254	-52.230835
C:\Users\cware\Desktop\Steller20November\TagTesting20Nov2013\M17.DSG	11-1-2013	16:43:43	367077.000000	7341.540000	0.003906	-0.359375	-0.605469	0.048624	0.443119	0.485321	48.385620	-119.171143	-48.873901
C:\Users\cware\Desktop\Steller20November\TagTesting20Nov2013\M17.DSG	11-1-2013	16:43:43	367078.000000	7341.560000	0.039063	-0.371094	-0.671875	0.078899	0.458716	0.483486	39.718628	-138.885498	-50.231934
C:\Users\cware\Desktop\Steller20November\TagTesting20Nov2013\M17.DSG	11-1-2013	16:43:43	367079.000000	7341.580000	-0.062500	-0.441406	-0.601563	0.095413	0.465138	0.483486	48.477173	-119.430542	-38.299561
C:\Users\cware\Desktop\Steller20November\TagTesting20Nov2013\M17.DSG	11-1-2013	16:43:43	367080.000000	7341.600000	-0.089844	-0.414063	-0.660156	0.122018	0.475229	0.479817	39.413452	-141.860962	-32.257080
C:\Users\cware\Desktop\Steller20November\TagTesting20Nov2013\M17.DSG	11-1-2013	16:43:43	367081.000000	7341.620000	-0.253906	-0.480469	-0.621094	0.135780	0.483486	0.476147	42.297363	-97.549438	-24.185181
C:\Users\cware\Desktop\Steller20November\TagTesting20Nov2013\M17.DSG	11-1-2013	16:43:43	367082.000000	7341.640000	-0.199219	-0.437500	-0.617188	0.159633	0.493578	0.470642	25.741577	-136.734009	-43.106079
C:\Users\cware\Desktop\Steller20November\TagTesting20Nov2013\M17.DSG	11-1-2013	16:43:43	367083.000000	7341.660000	-0.324219	-0.468750	-0.589844	0.176147	0.498165	0.467890	13.366699	-118.545532	-50.872803
C:\Users\cware\Desktop\Steller20November\TagTesting20Nov2013\M17.DSG	11-1-2013	16:43:43	367084.000000	7341.680000	-0.324219	-0.410156	-0.648438	0.203670	0.502752	0.464220	14.816284	-108.795166	-53.192139
C:\Users\cware\Desktop\Steller20November\TagTesting20Nov2013\M17.DSG	11-1-2013	16:43:43	367085.000000	7341.700000	-0.437500	-0.460938	-0.671875	0.218349	0.504587	0.471560	14.465332	-99.258423	-56.274414
C:\Users\cware\Desktop\Steller20November\TagTesting20Nov2013\M17.DSG	11-1-2013	16:43:43	367086.000000	7341.720000	-0.457031	-0.492188	-0.593750	0.244037	0.509174	0.456881	13.504028	-115.493774	-59.310913
C:\Users\cware\Desktop\Steller20November\TagTesting20Nov2013\M17.DSG	11-1-2013	16:43:43	367087.000000	7341.740000	-0.441406	-0.511719	-0.621094	0.261468	0.509174	0.454128	20.401001	-115.234375	-57.403564
C:\Users\cware\Desktop\Steller20November\TagTesting20Nov2013\M17.DSG	11-1-2013	16:43:43	367088.000000	7341.760000	-0.664063	-0.500000	-0.769531	0.287156	0.513761	0.444954	18.737793	-90.087891	-56.121826
C:\Users\cware\Desktop\Steller20November\TagTesting20Nov2013\M17.DSG	11-1-2013	16:43:43	367089.000000	7341.780000	-0.628906	-0.500000	-0.750000	0.299083	0.516514	0.439450	33.752441	-65.719604	-48.904419
C:\Users\cware\Desktop\Steller20November\TagTesting20Nov2013\M17.DSG	11-1-2013	16:43:43	367090.000000	7341.800000	-0.636719	-0.566406	-0.781250	0.315596	0.522018	0.428440	30.288696	-61.859131	-53.436279
C:\Users\cware\Desktop\Steller20November\TagTesting20Nov2013\M17.DSG	11-1-2013	16:43:43	367091.000000	7341.820000	-0.363281	-0.574219	-0.550781	0.326606	0.524771	0.422018	28.182983	-64.605713	-52.703857
C:\Users\cware\Desktop\Steller20November\TagTesting20Nov2013\M17.DSG	11-1-2013	16:43:43	367092.000000	7341.840000	-0.640625	-0.554688	-0.675781	0.344037	0.527523	0.411009	34.271240	-52.917480	-45.547485
C:\Users\cware\Desktop\Steller20November\TagTesting20Nov2013\M17.DSG	11-1-2013	16:43:43	367093.000000	7341.860000	-0.488281	-0.605469	-0.632813	0.350459	0.529358	0.404587	34.210205	-53.039551	-41.580200
C:\Users\cware\Desktop\Steller20November\TagTesting20Nov2013\M17.DSG	11-1-2013	16:43:43	367094.000000	7341.880000	-0.609375	-0.632813	-0.710938	0.362385	0.533028	0.392661	30.517578	-39.840698	-40.252686
C:\Users\cware\Desktop\Steller20November\TagTesting20Nov2013\M17.DSG	11-1-2013	16:43:43	367095.000000	7341.900000	-0.601563	-0.675781	-0.675781	0.369725	0.533945	0.388991	21.865845	-44.967651	-36.178589
C:\Users\cware\Desktop\Steller20November\TagTesting20Nov2013\M17.DSG	11-1-2013	16:43:43	367096.000000	7341.920000	-0.687500	-0.683594	-0.804688	0.380734	0.536697	0.379817	16.784668	-42.541504	-27.999878
C:\Users\cware\Desktop\Steller20November\TagTesting20Nov2013\M17.DSG	11-1-2013	16:43:43	367097.000000	7341.940000	-0.699219	-0.757813	-0.855469	0.385321	0.536697	0.377064	6.317139	-33.203125	-25.177002
C:\Users\cware\Desktop\Steller20November\TagTesting20Nov2013\M17.DSG	11-1-2013	16:43:43	367098.000000	7341.960000	-0.804688	-0.769531	-0.988281	0.391743	0.537615	0.370642	6.118774	-23.635864	-22.003174
C:\Users\cware\Desktop\Steller20November\TagTesting20Nov2013\M17.DSG	11-1-2013	16:43:43	367099.000000	7341.980000	-0.804688	-0.769531	-0.988281	0.398165	0.535780	0.367890	-8.316040	-31.677246	-19.851685
C:\Users\cware\Desktop\Steller20November\TagTesting20Nov2013\M17.DSG	11-1-2013	16:43:43	367100.000000	7342.000000	-0.816406	-0.757813	-1.152344	0.400917	0.536697	0.366972	-0.167847	-12.817383	-8.041382
C:\Users\cware\Desktop\Steller20November\TagTesting20Nov2013\M17.DSG	11-1-2013	16:43:43	367101.000000	7342.020000	-0.742188	-0.746094	-1.074219	0.401835	0.537615	0.366972	-0.122070	30.242920	-2.746582
C:\Users\cware\Desktop\Steller20November\TagTesting20Nov2013\M17.DSG	11-1-2013	16:43:43	367102.000000	7342.040000	-0.859375	-0.640625	-1.089844	0.400917	0.536697	0.368807	-0.076294	55.252075	-7.293701
C:\Users\cware\Desktop\Steller20November\TagTesting20Nov2013\M17.DSG	11-1-2013	16:43:43	367103.000000	7342.060000	-0.742188	-0.437500	-1.085938	0.392661	0.537615	0.373394	11.154175	44.845581	-11.169434
C:\Users\cware\Desktop\Steller20November\TagTesting20Nov2013\M17.DSG	11-1-2013	16:43:43	367104.000000	7342.080000	-0.792969	-0.503906	-1.210938	0.390826	0.540367	0.373394	28.228760	46.752930	-7.263184
C:\Users\cware\Desktop\Steller20November\TagTesting20Nov2013\M17.DSG	11-1-2013	16:43:43	367105.000000	7342.100000	-0.777344	-0.531250	-1.218750	0.385321	0.543119	0.371560	30.242920	59.799194	2.639771
C:\Users\cware\Desktop\Steller20November\TagTesting20Nov2013\M17.DSG	11-1-2013	16:43:43	367106.000000	7342.120000	-0.691406	-0.511719	-1.125000	0.377982	0.546789	0.371560	39.077759	109.802246	16.540527
C:\Users\cware\Desktop\Steller20November\TagTesting20Nov2013\M17.DSG	11-1-2013	16:43:43	367107.000000	7342.140000	-0.281250	-0.679688	-1.144531	0.359633	0.554128	0.370642	41.564941	104.049683	8.071899
C:\Users\cware\Desktop\Steller20November\TagTesting20Nov2013\M17.DSG	11-1-2013	16:43:43	367108.000000	7342.160000	-0.070313	-0.855469	-1.250000	0.352294	0.558716	0.369725	33.493042	100.830078	9.933472
C:\Users\cware\Desktop\Steller20November\TagTesting20Nov2013\M17.DSG	11-1-2013	16:43:43	367109.000000	7342.180000	-0.074219	-0.890625	-1.253906	0.333945	0.563303	0.370642	19.531250	112.136841	20.156860
C:\Users\cware\Desktop\Steller20November\TagTesting20Nov2013\M17.DSG	11-1-2013	16:43:43	367110.000000	7342.200000	0.019531	-0.914063	-1.367188	0.323853	0.565138	0.373394	-3.341675	120.269775	33.203125
C:\Users\cware\Desktop\Steller20November\TagTesting20Nov2013\M17.DSG	11-1-2013	16:43:43	367111.000000	7342.220000	0.121094	-0.894531	-1.476563	0.299083	0.566972	0.384404	-36.270142	125.045776	43.975830
C:\Users\cware\Desktop\Steller20November\TagTesting20Nov2013\M17.DSG	11-1-2013	16:43:43	367112.000000	7342.240000	0.183594	-0.878906	-1.531250	0.283486	0.564220	0.392661	-66.024780	159.957886	43.380737
C:\Users\cware\Desktop\Steller20November\TagTesting20Nov2013\M17.DSG	11-1-2013	16:43:43	367113.000000	7342.260000	0.406250	-0.832031	-1.445313	0.266972	0.560550	0.403670	-83.831787	187.179565	45.059204
C:\Users\cware\Desktop\Steller20November\TagTesting20Nov2013\M17.DSG	11-1-2013	16:43:43	367114.000000	7342.280000	0.695313	-0.902344	-1.394531	0.228440	0.550459	0.428440	-81.832886	186.157227	43.685913
C:\Users\cware\Desktop\Steller20November\TagTesting20Nov2013\M17.DSG	11-1-2013	16:43:43	367115.000000	7342.300000	0.804688	-0.808594	-1.375000	0.208257	0.543119	0.435780	-63.415527	204.147339	42.236328
C:\Users\cware\Desktop\Steller20November\TagTesting20Nov2013\M17.DSG	11-1-2013	16:43:43	367116.000000	7342.320000	0.945313	-0.660156	-1.316406	0.163303	0.532110	0.448624	-42.160034	172.561646	38.345337
C:\Users\cware\Desktop\Steller20November\TagTesting20Nov2013\M17.DSG	11-1-2013	16:43:43	367117.000000	7342.340000	0.992188	-0.453125	-1.156250	0.145872	0.528440	0.450459	-56.320190	143.783569	30.639648
C:\Users\cware\Desktop\Steller20November\TagTesting20Nov2013\M17.DSG	11-1-2013	16:43:43	367118.000000	7342.360000	0.878906	-0.515625	-1.234375	0.116514	0.519266	0.455046	-36.453247	107.467651	24.322510
C:\Users\cware\Desktop\Steller20November\TagTesting20Nov2013\M17.DSG	11-1-2013	16:43:43	367119.000000	7342.380000	1.042969	-0.511719	-0.820313	0.105505	0.515596	0.458716	-51.391602	80.520630	31.997681
C:\Users\cware\Desktop\Steller20November\TagTesting20Nov2013\M17.DSG	11-1-2013	16:43:43	367120.000000	7342.400000	1.140625	-0.417969	-0.863281	0.086239	0.506422	0.462385	-47.302246	40.130615	23.773193
C:\Users\cware\Desktop\Steller20November\TagTesting20Nov2013\M17.DSG	11-1-2013	16:43:43	367121.000000	7342.420000	1.195313	-0.386719	-0.695313	0.081651	0.500917	0.465138	-52.825928	13.687134	7.186890
C:\Users\cware\Desktop\Steller20November\TagTesting20Nov2013\M17.DSG	11-1-2013	16:43:43	367122.000000	7342.440000	0.710938	-0.523438	-0.667969	0.077064	0.491743	0.474312	-59.494019	-7.232666	16.159058
C:\Users\cware\Desktop\Steller20November\TagTesting20Nov2013\M17.DSG	11-1-2013	16:43:43	367123.000000	7342.460000	0.320313	-0.523438	-0.964844	0.075229	0.485321	0.478899	-44.540405	-5.264282	19.027710
C:\Users\cware\Desktop\Steller20November\TagTesting20Nov2013\M17.DSG	11-1-2013	16:43:43	367124.000000	7342.480000	-0.035156	-0.585938	-1.082031	0.072477	0.477982	0.486239	-32.165527	-28.060913	12.023926
C:\Users\cware\Desktop\Steller20November\TagTesting20Nov2013\M17.DSG	11-1-2013	16:43:43	367125.000000	7342.500000	0.011719	-0.421875	-0.957031	0.075229	0.474312	0.489908	-29.373169	-26.947021	2.853394
C:\Users\cware\Desktop\Steller20November\TagTesting20Nov2013\M17.DSG	11-1-2013	16:43:43	367126.000000	7342.520000	0.195313	-0.320313	-1.113281	0.079817	0.469725	0.494495	-19.775391	-13.061523	0.381470
C:\Users\cware\Desktop\Steller20November\TagTesting20Nov2013\M17.DSG	11-1-2013	16:43:43	367127.000000	7342.540000	0.156250	-0.394531	-0.949219	0.079817	0.467890	0.496330	-41.381836	-9.963989	-6.927490
C:\Users\cware\Desktop\Steller20November\TagTesting20Nov2013\M17.DSG	11-1-2013	16:43:43	367128.000000	7342.560000	0.054688	-0.453125	-0.945313	0.084404	0.460550	0.503670	-44.403076	-23.300171	-18.524170
C:\Users\cware\Desktop\Steller20November\TagTesting20Nov2013\M17.DSG	11-1-2013	16:43:43	367129.000000	7342.580000	-0.117188	-0.394531	-1.117188	0.087156	0.456881	0.507339	-41.885376	-0.183105	-23.880005
C:\Users\cware\Desktop\Steller20November\TagTesting20Nov2013\M17.DSG	11-1-2013	16:43:43	367130.000000	7342.600000	-0.148438	-0.457031	-1.097656	0.091743	0.451376	0.512844	-20.721436	10.467529	-6.927490
C:\Users\cware\Desktop\Steller20November\TagTesting20Nov2013\M17.DSG	11-1-2013	16:43:43	367131.000000	7342.620000	-0.058594	-0.539063	-1.105469	0.088991	0.449541	0.515596	-43.869019	19.683838	2.014160
C:\Users\cware\Desktop\Steller20November\TagTesting20Nov2013\M17.DSG	11-1-2013	16:43:43	367132.000000	7342.640000	-0.332031	-0.531250	-1.347656	0.086239	0.443119	0.519266	-20.904541	48.217773	17.150879
C:\Users\cware\Desktop\Steller20November\TagTesting20Nov2013\M17.DSG	11-1-2013	16:43:43	367133.000000	7342.660000	0.187500	-0.281250	-1.074219	0.080734	0.441284	0.520183	-25.497437	0.473022	2.853394
C:\Users\cware\Desktop\Steller20November\TagTesting20Nov2013\M17.DSG	11-1-2013	16:43:43	367134.000000	7342.680000	0.027344	-0.382813	-1.027344	0.081651	0.434862	0.522936	-31.463623	0.167847	-4.714966
C:\Users\cware\Desktop\Steller20November\TagTesting20Nov2013\M17.DSG	11-1-2013	16:43:43	367135.000000	7342.700000	-0.042969	-0.480469	-1.039063	0.079817	0.432110	0.525688	-31.555176	4.913330	1.815796
C:\Users\cware\Desktop\Steller20November\TagTesting20Nov2013\M17.DSG	11-1-2013	16:43:43	367136.000000	7342.720000	0.000000	-0.472656	-0.921875	0.079817	0.427523	0.530275	-32.302856	-21.911621	0.198364
C:\Users\cware\Desktop\Steller20November\TagTesting20Nov2013\M17.DSG	11-1-2013	16:43:43	367137.000000	7342.740000	0.058594	-0.363281	-1.074219	0.082569	0.423853	0.532110	-39.123535	2.746582	3.295898
C:\Users\cware\Desktop\Steller20November\TagTesting20Nov2013\M17.DSG	11-1-2013	16:43:43	367138.000000	7342.760000	-0.050781	-0.421875	-1.222656	0.080734	0.419266	0.535780	-27.954102	26.992798	22.186279
C:\Users\cware\Desktop\Steller20November\TagTesting20Nov2013\M17.DSG	11-1-2013	16:43:43	367139.000000	7342.780000	0.062500	-0.335938	-1.093750	0.074312	0.411927	0.536697	-27.572632	21.942139	7.873535
C:\Users\cware\Desktop\Steller20November\TagTesting20Nov2013\M17.DSG	11-1-2013	16:43:43	367140.000000	7342.800000	0.210938	-0.324219	-1.019531	0.071560	0.410092	0.538532	-22.979736	5.172729	10.681152
C:\Users\cware\Desktop\Steller20November\TagTesting20Nov2013\M17.DSG	11-1-2013	16:43:43	367141.000000	7342.820000	0.039063	-0.312500	-1.003906	0.068807	0.404587	0.541284	-33.065796	11.459351	-5.294800
C:\Users\cware\Desktop\Steller20November\TagTesting20Nov2013\M17.DSG	11-1-2013	16:43:43	367142.000000	7342.840000	0.035156	-0.316406	-1.234375	0.067890	0.402752	0.541284	-18.722534	3.204346	9.689331
C:\Users\cware\Desktop\Steller20November\TagTesting20Nov2013\M17.DSG	11-1-2013	16:43:43	367143.000000	7342.860000	0.160156	-0.351563	-1.078125	0.065138	0.398165	0.544037	-21.408081	2.944946	2.456665
C:\Users\cware\Desktop\Steller20November\TagTesting20Nov2013\M17.DSG	11-1-2013	16:43:43	367144.000000	7342.880000	0.023438	-0.269531	-1.031250	0.066055	0.395413	0.545872	-27.709961	7.766724	-3.631592
C:\Users\cware\Desktop\Steller20November\TagTesting20Nov2013\M17.DSG	11-1-2013	16:43:43	367145.000000	7342.900000	0.050781	-0.218750	-1.285156	0.063303	0.391743	0.547706	-14.877319	32.043457	-2.868652
C:\Users\cware\Desktop\Steller20November\TagTesting20Nov2013\M17.DSG	11-1-2013	16:43:43	367146.000000	7342.920000	-0.097656	-0.265625	-1.140625	0.060550	0.389908	0.547706	-22.384644	0.778198	-1.632690
C:\Users\cware\Desktop\Steller20November\TagTesting20Nov2013\M17.DSG	11-1-2013	16:43:43	367147.000000	7342.940000	0.226563	-0.269531	-1.046875	0.060550	0.386239	0.550459	-20.980835	5.096436	-1.708984
C:\Users\cware\Desktop\Steller20November\TagTesting20Nov2013\M17.DSG	11-1-2013	16:43:43	367148.000000	7342.960000	-0.128906	-0.292969	-1.109375	0.058716	0.385321	0.549541	-15.670776	-5.233765	-4.043579
C:\Users\cware\Desktop\Steller20November\TagTesting20Nov2013\M17.DSG	11-1-2013	16:43:43	367149.000000	7342.980000	0.000000	-0.246094	-1.148438	0.057798	0.380734	0.551376	-17.761230	2.960205	-7.812500
C:\Users\cware\Desktop\Steller20November\TagTesting20Nov2013\M17.DSG	11-1-2013	16:43:43	367150.000000	7343.000000	0.066406	-0.226563	-1.132813	0.055963	0.380734	0.551376	-9.933472	37.948608	-9.628296
C:\Users\cware\Desktop\Steller20November\TagTesting20Nov2013\M17.DSG	11-1-2013	16:43:43	367151.000000	7343.020000	0.050781	-0.242188	-1.187500	0.051376	0.379817	0.550459	-5.798340	-0.228882	-26.000977
C:\Users\cware\Desktop\Steller20November\TagTesting20Nov2013\M17.DSG	11-1-2013	16:43:43	367152.000000	7343.040000	0.082031	-0.453125	-1.082031	0.051376	0.383486	0.548624	9.613037	29.800415	-5.218506
C:\Users\cware\Desktop\Steller20November\TagTesting20Nov2013\M17.DSG	11-1-2013	16:43:43	367153.000000	7343.060000	0.082031	-0.453125	-1.082031	0.048624	0.384404	0.546789	0.274658	-0.686646	-7.705688
C:\Users\cware\Desktop\Steller20November\TagTesting20Nov2013\M17.DSG	11-1-2013	16:43:43	367154.000000	7343.080000	0.187500	-0.261719	-1.070313	0.044037	0.386239	0.544037	1.785278	15.823364	-4.150391
C:\Users\cware\Desktop\Steller20November\TagTesting20Nov2013\M17.DSG	11-1-2013	16:43:43	367155.000000	7343.100000	0.082031	-0.238281	-0.968750	0.044037	0.388073	0.543119	9.216309	10.635376	-5.935669
C:\Users\cware\Desktop\Steller20November\TagTesting20Nov2013\M17.DSG	11-1-2013	16:43:43	367156.000000	7343.120000	0.246094	-0.250000	-0.906250	0.041284	0.390826	0.540367	10.238647	-19.531250	-8.743286
C:\Users\cware\Desktop\Steller20November\TagTesting20Nov2013\M17.DSG	11-1-2013	16:43:43	367157.000000	7343.140000	0.078125	-0.304688	-1.128906	0.044037	0.391743	0.539450	14.968872	-8.865356	-9.246826
C:\Users\cware\Desktop\Steller20November\TagTesting20Nov2013\M17.DSG	11-1-2013	16:43:43	367158.000000	7343.160000	0.132813	-0.187500	-0.992188	0.044037	0.398165	0.535780	13.778687	-10.055542	-12.924194
C:\Users\cware\Desktop\Steller20November\TagTesting20Nov2013\M17.DSG	11-1-2013	16:43:43	367159.000000	7343.180000	0.160156	-0.226563	-0.968750	0.045872	0.400917	0.535780	15.518188	-37.353516	-22.415161
C:\Users\cware\Desktop\Steller20November\TagTesting20Nov2013\M17.DSG	11-1-2013	16:43:43	367160.000000	7343.200000	0.144531	-0.214844	-1.015625	0.051376	0.406422	0.533028	9.155273	-11.840820	-20.355225
C:\Users\cware\Desktop\Steller20November\TagTesting20Nov2013\M17.DSG	11-1-2013	16:43:43	367161.000000	7343.220000	0.113281	-0.398438	-0.968750	0.053211	0.409174	0.532110	26.290894	-27.374268	-6.454468
C:\Users\cware\Desktop\Steller20November\TagTesting20Nov2013\M17.DSG	11-1-2013	16:43:43	367162.000000	7343.240000	0.234375	-0.296875	-0.800781	0.059633	0.414679	0.530275	12.985229	-55.755615	-15.380859
C:\Users\cware\Desktop\Steller20November\TagTesting20Nov2013\M17.DSG	11-1-2013	16:43:43	367163.000000	7343.260000	0.035156	-0.398438	-0.843750	0.065138	0.416514	0.531193	19.073486	-44.708252	-10.559082
C:\Users\cware\Desktop\Steller20November\TagTesting20Nov2013\M17.DSG	11-1-2013	16:43:43	367164.000000	7343.280000	0.148438	-0.320313	-0.804688	0.075229	0.419266	0.531193	-5.599976	-51.223755	-12.634277
C:\Users\cware\Desktop\Steller20November\TagTesting20Nov2013\M17.DSG	11-1-2013	16:43:43	367165.000000	7343.300000	-0.132813	-0.222656	-0.957031	0.079817	0.420183	0.532110	8.666992	-37.521362	-11.459351
C:\Users\cware\Desktop\Steller20November\TagTesting20Nov2013\M17.DSG	11-1-2013	16:43:43	367166.000000	7343.320000	-0.058594	-0.371094	-0.871094	0.087156	0.423853	0.533028	-1.144409	-78.796387	-13.626099
C:\Users\cware\Desktop\Steller20November\TagTesting20Nov2013\M17.DSG	11-1-2013	16:43:43	367167.000000	7343.340000	-0.085938	-0.191406	-1.023438	0.097248	0.424771	0.534862	-0.045776	-35.552979	-7.644653
C:\Users\cware\Desktop\Steller20November\TagTesting20Nov2013\M17.DSG	11-1-2013	16:43:43	367168.000000	7343.360000	-0.238281	-0.292969	-1.003906	0.102752	0.425688	0.533945	12.741089	-21.713257	-0.976563
C:\Users\cware\Desktop\Steller20November\TagTesting20Nov2013\M17.DSG	11-1-2013	16:43:43	367169.000000	7343.380000	-0.093750	-0.269531	-0.859375	0.104587	0.430275	0.533028	5.737305	-52.169800	-12.603760
C:\Users\cware\Desktop\Steller20November\TagTesting20Nov2013\M17.DSG	11-1-2013	16:43:43	367170.000000	7343.400000	-0.175781	-0.371094	-0.824219	0.112844	0.433945	0.531193	17.807007	-14.389038	-5.538940
C:\Users\cware\Desktop\Steller20November\TagTesting20Nov2013\M17.DSG	11-1-2013	16:43:43	367171.000000	7343.420000	-0.125000	-0.238281	-0.871094	0.117431	0.436697	0.531193	2.487183	-32.928467	-17.852783
C:\Users\cware\Desktop\Steller20November\TagTesting20Nov2013\M17.DSG	11-1-2013	16:43:43	367172.000000	7343.440000	-0.195313	-0.277344	-0.945313	0.124771	0.440367	0.526606	21.987915	-16.403198	-8.499146
C:\Users\cware\Desktop\Steller20November\TagTesting20Nov2013\M17.DSG	11-1-2013	16:43:43	367173.000000	7343.460000	-0.140625	-0.281250	-0.941406	0.125688	0.444037	0.525688	14.663696	-4.486084	-14.709473
C:\Users\cware\Desktop\Steller20November\TagTesting20Nov2013\M17.DSG	11-1-2013	16:43:43	367174.000000	7343.480000	-0.085938	-0.335938	-0.843750	0.127523	0.448624	0.522936	21.865845	-21.026611	-6.118774
C:\Users\cware\Desktop\Steller20November\TagTesting20Nov2013\M17.DSG	11-1-2013	16:43:43	367175.000000	7343.500000	-0.093750	-0.476563	-0.859375	0.136697	0.453211	0.520183	23.590088	-35.049438	-0.213623
C:\Users\cware\Desktop\Steller20November\TagTesting20Nov2013\M17.DSG	11-1-2013	16:43:43	367176.000000	7343.520000	-0.179688	-0.445313	-1.148438	0.140367	0.455046	0.519266	26.962280	-46.936035	-3.677368
C:\Users\cware\Desktop\Steller20November\TagTesting20Nov2013\M17.DSG	11-1-2013	16:43:43	367177.000000	7343.540000	-0.160156	-0.437500	-1.226563	0.147706	0.462385	0.515596	27.755737	-58.959961	-15.502930
C:\Users\cware\Desktop\Steller20November\TagTesting20Nov2013\M17.DSG	11-1-2013	16:43:43	367178.000000	7343.560000	-0.160156	-0.636719	-1.242188	0.151376	0.466055	0.510092	27.267456	-29.373169	-27.618408
C:\Users\cware\Desktop\Steller20November\TagTesting20Nov2013\M17.DSG	11-1-2013	16:43:43	367179.000000	7343.580000	-0.160156	-0.636719	-1.242188	0.161468	0.474312	0.504587	19.226074	-33.874512	-20.065308
C:\Users\cware\Desktop\Steller20November\TagTesting20Nov2013\M17.DSG	11-1-2013	16:43:43	367180.000000	7343.600000	-0.460938	-0.675781	-1.480469	0.166055	0.477982	0.503670	7.934570	12.008667	-15.304565
C:\Users\cware\Desktop\Steller20November\TagTesting20Nov2013\M17.DSG	11-1-2013	16:43:43	367181.000000	7343.620000	-0.464844	-0.707031	-1.195313	0.163303	0.480734	0.500000	0.366211	22.293091	-10.940552
C:\Users\cware\Desktop\Steller20November\TagTesting20Nov2013\M17.DSG	11-1-2013	16:43:43	367182.000000	7343.640000	-0.328125	-0.574219	-1.390625	0.162385	0.480734	0.500000	-13.244629	8.743286	1.052856
C:\Users\cware\Desktop\Steller20November\TagTesting20Nov2013\M17.DSG	11-1-2013	16:43:43	367183.000000	7343.660000	-0.300781	-0.488281	-1.562500	0.158716	0.477982	0.502752	-21.713257	27.984619	6.820679
C:\Users\cware\Desktop\Steller20November\TagTesting20Nov2013\M17.DSG	11-1-2013	16:43:43	367184.000000	7343.680000	-0.019531	-0.515625	-1.378906	0.152294	0.476147	0.503670	-2.334595	44.433594	11.459351
C:\Users\cware\Desktop\Steller20November\TagTesting20Nov2013\M17.DSG	11-1-2013	16:43:43	367185.000000	7343.700000	-0.007813	-0.562500	-1.113281	0.139450	0.475229	0.502752	-6.683350	90.133667	15.487671
C:\Users\cware\Desktop\Steller20November\TagTesting20Nov2013\M17.DSG	11-1-2013	16:43:43	367186.000000	7343.720000	0.527344	-0.488281	-1.050781	0.129358	0.473394	0.502752	-15.594482	45.745850	3.936768
C:\Users\cware\Desktop\Steller20November\TagTesting20Nov2013\M17.DSG	11-1-2013	16:43:43	367187.000000	7343.740000	0.437500	-0.511719	-1.343750	0.118349	0.470642	0.503670	-27.542114	62.881470	19.302368
C:\Users\cware\Desktop\Steller20November\TagTesting20Nov2013\M17.DSG	11-1-2013	16:43:43	367188.000000	7343.760000	0.687500	-0.191406	-1.457031	0.107339	0.467890	0.503670	-38.482666	73.074341	30.029297
C:\Users\cware\Desktop\Steller20November\TagTesting20Nov2013\M17.DSG	11-1-2013	16:43:43	367189.000000	7343.780000	0.695313	-0.304688	-1.445313	0.098165	0.455963	0.508257	-51.193237	71.624756	34.042358
C:\Users\cware\Desktop\Steller20November\TagTesting20Nov2013\M17.DSG	11-1-2013	16:43:43	367190.000000	7343.800000	0.937500	-0.449219	-1.613281	0.078899	0.449541	0.511009	-55.389404	104.751587	20.309448
C:\Users\cware\Desktop\Steller20November\TagTesting20Nov2013\M17.DSG	11-1-2013	16:43:43	367191.000000	7343.820000	0.968750	-0.632813	-1.394531	0.066972	0.444037	0.512844	-28.625488	105.361938	19.546509
C:\Users\cware\Desktop\Steller20November\TagTesting20Nov2013\M17.DSG	11-1-2013	16:43:43	367192.000000	7343.840000	1.070313	-0.562500	-1.277344	0.043119	0.436697	0.511009	-30.258179	90.072632	10.574341
C:\Users\cware\Desktop\Steller20November\TagTesting20Nov2013\M17.DSG	11-1-2013	16:43:43	367193.000000	7343.860000	0.929688	-0.472656	-1.285156	0.033028	0.433028	0.508257	-24.719238	70.022583	13.824463
C:\Users\cware\Desktop\Steller20November\TagTesting20Nov2013\M17.DSG	11-1-2013	16:43:43	367194.000000	7343.880000	0.972656	-0.359375	-1.195313	0.017431	0.425688	0.507339	-33.706665	38.833618	4.547119
C:\Users\cware\Desktop\Steller20November\TagTesting20Nov2013\M17.DSG	11-1-2013	16:43:43	367195.000000	7343.900000	1.000000	-0.218750	-0.933594	0.012844	0.422018	0.508257	-31.143188	33.737183	4.196167
C:\Users\cware\Desktop\Steller20November\TagTesting20Nov2013\M17.DSG	11-1-2013	16:43:43	367196.000000	7343.920000	1.000000	-0.269531	-1.015625	0.008257	0.417431	0.511009	-44.296265	-25.741577	-5.599976
C:\Users\cware\Desktop\Steller20November\TagTesting20Nov2013\M17.DSG	11-1-2013	16:43:43	367197.000000	7343.940000	0.593750	-0.351563	-1.023438	0.010092	0.411009	0.514679	-38.726807	-9.323120	-2.105713
C:\Users\cware\Desktop\Steller20November\TagTesting20Nov2013\M17.DSG	11-1-2013	16:43:43	367198.000000	7343.960000	0.378906	-0.386719	-0.941406	0.014679	0.404587	0.522018	-49.224854	-43.395996	2.777100
C:\Users\cware\Desktop\Steller20November\TagTesting20Nov2013\M17.DSG	11-1-2013	16:43:43	367199.000000	7343.980000	0.093750	-0.355469	-1.191406	0.019266	0.399083	0.528440	-38.513184	-17.730713	7.232666
C:\Users\cware\Desktop\Steller20November\TagTesting20Nov2013\M17.DSG	11-1-2013	16:43:43	367200.000000	7344.000000	0.359375	-0.367188	-1.074219	0.020183	0.391743	0.533945	-44.204712	-42.831421	11.520386
C:\Users\cware\Desktop\Steller20November\TagTesting20Nov2013\M17.DSG	11-1-2013	16:43:43	367201.000000	7344.020000	0.308594	-0.363281	-1.164063	0.023853	0.387156	0.538532	-29.953003	5.920410	8.300781
C:\Users\cware\Desktop\Steller20November\TagTesting20Nov2013\M17.DSG	11-1-2013	16:43:43	367202.000000	7344.040000	0.128906	-0.140625	-1.457031	0.022018	0.380734	0.542202	-37.826538	-28.991699	5.874634
C:\Users\cware\Desktop\Steller20November\TagTesting20Nov2013\M17.DSG	11-1-2013	16:43:43	367203.000000	7344.060000	0.328125	-0.261719	-0.902344	0.026606	0.377064	0.545872	-42.358398	-5.554199	-6.195068
C:\Users\cware\Desktop\Steller20November\TagTesting20Nov2013\M17.DSG	11-1-2013	16:43:43	367204.000000	7344.080000	-0.117188	-0.136719	-1.250000	0.032110	0.370642	0.550459	-50.689697	-10.955811	-14.999390
C:\Users\cware\Desktop\Steller20November\TagTesting20Nov2013\M17.DSG	11-1-2013	16:43:43	367205.000000	7344.100000	-0.117188	-0.136719	-1.250000	0.033945	0.366055	0.554128	-43.640137	-14.572144	-20.324707
C:\Users\cware\Desktop\Steller20November\TagTesting20Nov2013\M17.DSG	11-1-2013	16:43:43	367206.000000	7344.120000	-0.062500	-0.296875	-1.109375	0.034862	0.359633	0.558716	-39.184570	-11.505127	-4.867554
C:\Users\cware\Desktop\Steller20November\TagTesting20Nov2013\M17.DSG	11-1-2013	16:43:43	367207.000000	7344.140000	-0.085938	-0.191406	-1.332031	0.037615	0.355963	0.562385	-37.216187	22.842407	-7.141113
C:\Users\cware\Desktop\Steller20November\TagTesting20Nov2013\M17.DSG	11-1-2013	16:43:43	367208.000000	7344.160000	0.187500	-0.273438	-1.199219	0.033028	0.347706	0.563303	-28.610229	16.632080	-10.757446
C:\Users\cware\Desktop\Steller20November\TagTesting20Nov2013\M17.DSG	11-1-2013	16:43:43	367209.000000	7344.180000	0.035156	-0.175781	-1.074219	0.033945	0.344037	0.566972	-37.445068	-0.885010	-15.655518
C:\Users\cware\Desktop\Steller20November\TagTesting20Nov2013\M17.DSG	11-1-2013	16:43:43	367210.000000	7344.200000	-0.015625	-0.238281	-1.136719	0.030275	0.338532	0.566972	-31.738281	31.402588	3.723145
C:\Users\cware\Desktop\Steller20November\TagTesting20Nov2013\M17.DSG	11-1-2013	16:43:43	367211.000000	7344.220000	-0.132813	-0.222656	-1.218750	0.025688	0.336697	0.566972	-18.081665	68.771362	14.190674
C:\Users\cware\Desktop\Steller20November\TagTesting20Nov2013\M17.DSG	11-1-2013	16:43:43	367212.000000	7344.240000	0.394531	-0.140625	-0.847656	0.022936	0.328440	0.568807	-47.897339	-21.728516	-15.548706
C:\Users\cware\Desktop\Steller20November\TagTesting20Nov2013\M17.DSG	11-1-2013	16:43:43	367213.000000	7344.260000	0.054688	-0.253906	-1.230469	0.022018	0.324771	0.570642	-33.172607	-6.469727	-3.082275
C:\Users\cware\Desktop\Steller20November\TagTesting20Nov2013\M17.DSG	11-1-2013	16:43:43	367214.000000	7344.280000	0.015625	-0.300781	-1.250000	0.021101	0.322018	0.572477	-22.415161	22.155762	10.162354
C:\Users\cware\Desktop\Steller20November\TagTesting20Nov2013\M17.DSG	11-1-2013	16:43:43	367215.000000	7344.300000	0.281250	-0.082031	-0.992188	0.017431	0.315596	0.572477	-38.375854	-9.277344	-0.793457
C:\Users\cware\Desktop\Steller20November\TagTesting20Nov2013\M17.DSG	11-1-2013	16:43:43	367216.000000	7344.320000	0.136719	-0.132813	-1.269531	0.017431	0.311927	0.573394	-22.460938	24.246216	9.033203
C:\Users\cware\Desktop\Steller20November\TagTesting20Nov2013\M17.DSG	11-1-2013	16:43:43	367217.000000	7344.340000	0.230469	-0.070313	-0.984375	0.014679	0.305505	0.575229	-22.201538	14.526367	7.827759
C:\Users\cware\Desktop\Steller20November\TagTesting20Nov2013\M17.DSG	11-1-2013	16:43:43	367218.000000	7344.360000	0.109375	-0.160156	-1.093750	0.011009	0.302752	0.576147	-25.604248	-15.441895	-7.949829
C:\Users\cware\Desktop\Steller20November\TagTesting20Nov2013\M17.DSG	11-1-2013	16:43:43	367219.000000	7344.380000	0.085938	-0.125000	-1.097656	0.012844	0.298165	0.577064	-28.411865	-16.677856	0.045776
C:\Users\cware\Desktop\Steller20November\TagTesting20Nov2013\M17.DSG	11-1-2013	16:43:43	367220.000000	7344.400000	0.167969	-0.113281	-1.121094	0.012844	0.294495	0.579817	-34.317017	-14.404297	-2.517700
C:\Users\cware\Desktop\Steller20November\TagTesting20Nov2013\M17.DSG	11-1-2013	16:43:43	367221.000000	7344.420000	0.121094	0.011719	-1.199219	0.012844	0.288991	0.581651	-23.651123	-3.570557	-3.646851
C:\Users\cware\Desktop\Steller20November\TagTesting20Nov2013\M17.DSG	11-1-2013	16:43:43	367222.000000	7344.440000	0.097656	-0.035156	-1.000000	0.012844	0.286239	0.582569	-20.217896	-1.007080	-3.463745
C:\Users\cware\Desktop\Steller20November\TagTesting20Nov2013\M17.DSG	11-1-2013	16:43:43	367223.000000	7344.460000	0.113281	-0.062500	-1.046875	0.013761	0.281651	0.585321	-33.630371	-25.497437	-17.822266
C:\Users\cware\Desktop\Steller20November\TagTesting20Nov2013\M17.DSG	11-1-2013	16:43:43	367224.000000	7344.480000	0.105469	-0.089844	-1.277344	0.015596	0.277982	0.587156	-21.652222	16.067505	-5.050659
C:\Users\cware\Desktop\Steller20November\TagTesting20Nov2013\M17.DSG	11-1-2013	16:43:43	367225.000000	7344.500000	-0.011719	-0.082031	-1.332031	0.011927	0.275229	0.585321	-11.489868	11.199951	2.151489
C:\Users\cware\Desktop\Steller20November\TagTesting20Nov2013\M17.DSG	11-1-2013	16:43:43	367226.000000	7344.520000	0.246094	-0.082031	-1.070313	0.011927	0.275229	0.586239	-17.211914	1.678467	-3.799438
C:\Users\cware\Desktop\Steller20November\TagTesting20Nov2013\M17.DSG	11-1-2013	16:43:43	367227.000000	7344.540000	0.144531	-0.121094	-1.082031	0.011927	0.269725	0.588073	-26.382446	-24.246216	-18.981934
C:\Users\cware\Desktop\Steller20November\TagTesting20Nov2013\M17.DSG	11-1-2013	16:43:43	367228.000000	7344.560000	0.226563	-0.054688	-1.148438	0.015596	0.270642	0.588991	-23.040771	-11.688232	-8.560181
C:\Users\cware\Desktop\Steller20November\TagTesting20Nov2013\M17.DSG	11-1-2013	16:43:43	367229.000000	7344.580000	0.089844	0.046875	-1.273438	0.017431	0.268807	0.589908	-3.479004	26.931763	2.166748
C:\Users\cware\Desktop\Steller20November\TagTesting20Nov2013\M17.DSG	11-1-2013	16:43:43	367230.000000	7344.600000	0.285156	-0.046875	-1.089844	0.013761	0.266055	0.588991	-16.738892	-22.308350	-5.935669
C:\Users\cware\Desktop\Steller20November\TagTesting20Nov2013\M17.DSG	11-1-2013	16:43:43	367231.000000	7344.620000	0.285156	-0.046875	-1.089844	0.014679	0.264220	0.590826	-29.800415	-13.397217	-7.385254
C:\Users\cware\Desktop\Steller20November\TagTesting20Nov2013\M17.DSG	11-1-2013	16:43:43	367232.000000	7344.640000	-0.011719	-0.058594	-1.250000	0.017431	0.260550	0.592661	-14.312744	29.037476	2.380371
C:\Users\cware\Desktop\Steller20November\TagTesting20Nov2013\M17.DSG	11-1-2013	16:43:43	367233.000000	7344.660000	0.195313	-0.046875	-1.175781	0.015596	0.258716	0.591743	-7.415771	-4.074097	-5.798340
C:\Users\cware\Desktop\Steller20November\TagTesting20Nov2013\M17.DSG	11-1-2013	16:43:43	367234.000000	7344.680000	0.257813	-0.054688	-1.187500	0.016514	0.256881	0.593578	-27.496338	-27.038574	-7.675171
C:\Users\cware\Desktop\Steller20November\TagTesting20Nov2013\M17.DSG	11-1-2013	16:43:43	367235.000000	7344.700000	0.117188	-0.054688	-1.175781	0.018349	0.254128	0.594495	-16.052246	-4.165649	1.724243
C:\Users\cware\Desktop\Steller20November\TagTesting20Nov2013\M17.DSG	11-1-2013	16:43:43	367236.000000	7344.720000	0.015625	0.054688	-1.171875	0.017431	0.250459	0.595413	-16.677856	24.642944	1.388550
C:\Users\cware\Desktop\Steller20November\TagTesting20Nov2013\M17.DSG	11-1-2013	16:43:43	367237.000000	7344.740000	0.187500	-0.003906	-1.105469	0.017431	0.248624	0.596330	-10.803223	4.455566	-3.494263
C:\Users\cware\Desktop\Steller20November\TagTesting20Nov2013\M17.DSG	11-1-2013	16:43:43	367238.000000	7344.760000	0.273438	0.003906	-1.089844	0.014679	0.245872	0.595413	-15.548706	4.394531	-7.598877
C:\Users\cware\Desktop\Steller20November\TagTesting20Nov2013\M17.DSG	11-1-2013	16:43:43	367239.000000	7344.780000	0.269531	0.015625	-1.093750	0.014679	0.246789	0.595413	-25.192261	-25.222778	-14.434814
C:\Users\cware\Desktop\Steller20November\TagTesting20Nov2013\M17.DSG	11-1-2013	16:43:43	367240.000000	7344.800000	0.140625	0.015625	-1.234375	0.021101	0.242202	0.600000	-10.192871	0.747681	-2.441406
C:\Users\cware\Desktop\Steller20November\TagTesting20Nov2013\M17.DSG	11-1-2013	16:43:43	367241.000000	7344.820000	0.085938	-0.054688	-1.128906	0.020183	0.239450	0.600000	-19.699097	-7.324219	2.014160
C:\Users\cware\Desktop\Steller20November\TagTesting20Nov2013\M17.DSG	11-1-2013	16:43:43	367242.000000	7344.840000	0.105469	-0.015625	-1.117188	0.018349	0.236697	0.598165	-12.634277	5.676270	6.576538
C:\Users\cware\Desktop\Steller20November\TagTesting20Nov2013\M17.DSG	11-1-2013	16:43:43	367243.000000	7344.860000	0.253906	0.003906	-1.113281	0.016514	0.235780	0.598165	-21.316528	-4.730225	-1.190186
C:\Users\cware\Desktop\Steller20November\TagTesting20Nov2013\M17.DSG	11-1-2013	16:43:43	367244.000000	7344.880000	0.218750	-0.039063	-1.039063	0.020183	0.233028	0.601835	-22.262573	-28.762817	-7.202148
C:\Users\cware\Desktop\Steller20November\TagTesting20Nov2013\M17.DSG	11-1-2013	16:43:43	367245.000000	7344.900000	0.132813	0.085938	-1.203125	0.022018	0.230275	0.603670	-12.130737	-5.874634	-5.676270
C:\Users\cware\Desktop\Steller20November\TagTesting20Nov2013\M17.DSG	11-1-2013	16:43:43	367246.000000	7344.920000	0.031250	0.003906	-1.179688	0.021101	0.226606	0.603670	-24.475098	-3.723145	-2.212524
C:\Users\cware\Desktop\Steller20November\TagTesting20Nov2013\M17.DSG	11-1-2013	16:43:43	367247.000000	7344.940000	0.113281	-0.007813	-1.144531	0.020183	0.224771	0.601835	-14.038086	12.878418	5.981445
C:\Users\cware\Desktop\Steller20November\TagTesting20Nov2013\M17.DSG	11-1-2013	16:43:43	367248.000000	7344.960000	0.265625	0.031250	-1.074219	0.021101	0.221101	0.603670	-21.682739	-5.599976	-1.632690
C:\Users\cware\Desktop\Steller20November\TagTesting20Nov2013\M17.DSG	11-1-2013	16:43:43	367249.000000	7344.980000	0.117188	0.066406	-1.222656	0.018349	0.221101	0.602752	-16.601563	-9.811401	-2.258301
C:\Users\cware\Desktop\Steller20November\TagTesting20Nov2013\M17.DSG	11-1-2013	16:43:43	367250.000000	7345.000000	0.140625	0.007813	-1.175781	0.020183	0.217431	0.605505	-10.055542	9.262085	0.717163
C:\Users\cware\Desktop\Steller20November\TagTesting20Nov2013\M17.DSG	11-1-2013	16:43:43	367251.000000	7345.020000	0.128906	0.082031	-1.125000	0.018349	0.216514	0.604587	-15.548706	5.508423	-3.784180
C:\Users\cware\Desktop\Steller20November\TagTesting20Nov2013\M17.DSG	11-1-2013	16:43:43	367252.000000	7345.040000	0.261719	0.113281	-1.085938	0.019266	0.215596	0.604587	-19.546509	-7.843018	-2.380371
C:\Users\cware\Desktop\Steller20November\TagTesting20Nov2013\M17.DSG	11-1-2013	16:43:43	367253.000000	7345.060000	0.035156	0.039063	-1.183594	0.022018	0.212844	0.607339	-14.190674	-1.708984	-0.656128
C:\Users\cware\Desktop\Steller20November\TagTesting20Nov2013\M17.DSG	11-1-2013	16:43:43	367254.000000	7345.080000	0.187500	0.035156	-1.117188	0.022018	0.211009	0.607339	-18.615723	10.498047	0.610352
C:\Users\cware\Desktop\Steller20November\TagTesting20Nov2013\M17.DSG	11-1-2013	16:43:43	367255.000000	7345.100000	0.125000	0.113281	-1.179688	0.021101	0.209174	0.607339	-14.480591	-2.304077	-3.067017
C:\Users\cware\Desktop\Steller20November\TagTesting20Nov2013\M17.DSG	11-1-2013	16:43:43	367256.000000	7345.120000	0.187500	0.054688	-1.183594	0.022018	0.208257	0.607339	-11.978149	-0.549316	-2.960205
C:\Users\cware\Desktop\Steller20November\TagTesting20Nov2013\M17.DSG	11-1-2013	16:43:43	367257.000000	7345.140000	0.187500	0.054688	-1.183594	0.022936	0.204587	0.609174	-13.748169	-22.994995	0.747681
C:\Users\cware\Desktop\Steller20November\TagTesting20Nov2013\M17.DSG	11-1-2013	16:43:43	367258.000000	7345.160000	0.093750	0.015625	-1.125000	0.025688	0.203670	0.610092	-13.320923	-14.495850	1.052856
C:\Users\cware\Desktop\Steller20November\TagTesting20Nov2013\M17.DSG	11-1-2013	16:43:43	367259.000000	7345.180000	0.183594	0.066406	-1.144531	0.026606	0.201835	0.610092	-11.764526	2.609253	-1.281738
C:\Users\cware\Desktop\Steller20November\TagTesting20Nov2013\M17.DSG	11-1-2013	16:43:43	367260.000000	7345.200000	0.128906	0.121094	-1.156250	0.024771	0.200000	0.611009	-9.857178	-1.129150	-4.806519
C:\Users\cware\Desktop\Steller20November\TagTesting20Nov2013\M17.DSG	11-1-2013	16:43:43	367261.000000	7345.220000	0.230469	0.054688	-1.125000	0.025688	0.198165	0.611009	-8.148193	-6.042480	-0.885010
C:\Users\cware\Desktop\Steller20November\TagTesting20Nov2013\M17.DSG	11-1-2013	16:43:43	367262.000000	7345.240000	0.160156	0.085938	-1.078125	0.024771	0.197248	0.611927	-10.467529	-12.496948	-2.502441
C:\Users\cware\Desktop\Steller20November\TagTesting20Nov2013\M17.DSG	11-1-2013	16:43:43	367263.000000	7345.260000	0.082031	0.050781	-1.089844	0.027523	0.197248	0.611009	-15.640259	-3.143311	-4.333496
C:\Users\cware\Desktop\Steller20November\TagTesting20Nov2013\M17.DSG	11-1-2013	16:43:43	367264.000000	7345.280000	0.210938	0.085938	-1.199219	0.026606	0.196330	0.611009	-8.926392	0.701904	-0.305176
C:\Users\cware\Desktop\Steller20November\TagTesting20Nov2013\M17.DSG	11-1-2013	16:43:43	367265.000000	7345.300000	0.125000	0.128906	-1.203125	0.025688	0.194495	0.611927	-7.705688	0.961304	2.944946
C:\Users\cware\Desktop\Steller20November\TagTesting20Nov2013\M17.DSG	11-1-2013	16:43:43	367266.000000	7345.320000	0.156250	0.140625	-1.175781	0.026606	0.192661	0.611009	-13.473511	3.540039	-3.692627
C:\Users\cware\Desktop\Steller20November\TagTesting20Nov2013\M17.DSG	11-1-2013	16:43:43	367267.000000	7345.340000	0.164063	0.011719	-1.058594	0.025688	0.192661	0.611927	-8.148193	11.611938	-2.014160
C:\Users\cware\Desktop\Steller20November\TagTesting20Nov2013\M17.DSG	11-1-2013	16:43:43	367268.000000	7345.360000	0.210938	0.035156	-1.109375	0.026606	0.191743	0.611927	-8.773804	5.493164	0.488281
C:\Users\cware\Desktop\Steller20November\TagTesting20Nov2013\M17.DSG	11-1-2013	16:43:43	367269.000000	7345.380000	0.156250	0.097656	-1.222656	0.025688	0.192661	0.611927	-5.111694	13.870239	1.037598
C:\Users\cware\Desktop\Steller20November\TagTesting20Nov2013\M17.DSG	11-1-2013	16:43:43	367270.000000	7345.400000	0.222656	0.191406	-1.156250	0.023853	0.191743	0.611009	-11.062622	3.799438	-2.914429
C:\Users\cware\Desktop\Steller20November\TagTesting20Nov2013\M17.DSG	11-1-2013	16:43:43	367271.000000	7345.420000	0.136719	0.089844	-1.167969	0.022018	0.190826	0.610092	-12.924194	-4.058838	-3.845215
C:\Users\cware\Desktop\Steller20November\TagTesting20Nov2013\M17.DSG	11-1-2013	16:43:43	367272.000000	7345.440000	0.187500	0.074219	-1.121094	0.022936	0.189908	0.611009	-8.163452	-0.823975	-2.120972
C:\Users\cware\Desktop\Steller20November\TagTesting20Nov2013\M17.DSG	11-1-2013	16:43:43	367273.000000	7345.460000	0.125000	0.023438	-1.136719	0.022018	0.188991	0.611009	-4.196167	-6.698608	-1.831055
C:\Users\cware\Desktop\Steller20November\TagTesting20Nov2013\M17.DSG	11-1-2013	16:43:43	367274.000000	7345.480000	0.156250	0.089844	-1.152344	0.022018	0.188073	0.609174	-3.356934	-4.821777	-2.731323
C:\Users\cware\Desktop\Steller20November\TagTesting20Nov2013\M17.DSG	11-1-2013	16:43:43	367275.000000	7345.500000	0.179688	0.128906	-1.128906	0.021101	0.187156	0.611009	-7.446289	-1.922607	-2.838135
C:\Users\cware\Desktop\Steller20November\TagTesting20Nov2013\M17.DSG	11-1-2013	16:43:43	367276.000000	7345.520000	0.144531	0.195313	-1.257813	0.022018	0.187156	0.610092	-16.433716	11.169434	-2.395630
C:\Users\cware\Desktop\Steller20November\TagTesting20Nov2013\M17.DSG	11-1-2013	16:43:43	367277.000000	7345.540000	0.160156	0.164063	-1.164063	0.021101	0.186239	0.610092	-14.450073	-0.015259	-5.737305
C:\Users\cware\Desktop\Steller20November\TagTesting20Nov2013\M17.DSG	11-1-2013	16:43:43	367278.000000	7345.560000	0.199219	0.066406	-1.101563	0.020183	0.186239	0.610092	1.266479	5.752563	-2.288818
C:\Users\cware\Desktop\Steller20November\TagTesting20Nov2013\M17.DSG	11-1-2013	16:43:43	367279.000000	7345.580000	0.191406	0.062500	-1.105469	0.019266	0.185321	0.610092	0.228882	0.747681	-4.837036
C:\Users\cware\Desktop\Steller20November\TagTesting20Nov2013\M17.DSG	11-1-2013	16:43:43	367280.000000	7345.600000	0.222656	0.058594	-1.066406	0.020183	0.185321	0.609174	-6.332397	13.717651	-4.501343
C:\Users\cware\Desktop\Steller20November\TagTesting20Nov2013\M17.DSG	11-1-2013	16:43:43	367281.000000	7345.620000	0.152344	0.105469	-1.171875	0.019266	0.186239	0.610092	-8.804321	-2.304077	-6.103516
C:\Users\cware\Desktop\Steller20November\TagTesting20Nov2013\M17.DSG	11-1-2013	16:43:43	367282.000000	7345.640000	0.199219	0.085938	-1.175781	0.017431	0.186239	0.609174	-13.336182	-2.975464	-4.455566
C:\Users\cware\Desktop\Steller20November\TagTesting20Nov2013\M17.DSG	11-1-2013	16:43:43	367283.000000	7345.660000	0.238281	0.226563	-1.179688	0.018349	0.185321	0.609174	-11.642456	-9.689331	-8.346558
C:\Users\cware\Desktop\Steller20November\TagTesting20Nov2013\M17.DSG	11-1-2013	16:43:43	367284.000000	7345.680000	0.218750	0.195313	-1.222656	0.018349	0.185321	0.610092	4.653931	0.000000	-4.425049
C:\Users\cware\Desktop\Steller20November\TagTesting20Nov2013\M17.DSG	11-1-2013	16:43:43	367285.000000	7345.700000	0.167969	0.082031	-1.062500	0.016514	0.186239	0.608257	2.349854	-1.617432	-1.358032
C:\Users\cware\Desktop\Steller20November\TagTesting20Nov2013\M17.DSG	11-1-2013	16:43:43	367286.000000	7345.720000	0.207031	0.058594	-1.070313	0.016514	0.185321	0.609174	-0.793457	-1.831055	-5.630493
C:\Users\cware\Desktop\Steller20November\TagTesting20Nov2013\M17.DSG	11-1-2013	16:43:43	367287.000000	7345.740000	0.175781	0.011719	-1.089844	0.014679	0.186239	0.608257	-5.737305	11.535645	-4.211426
C:\Users\cware\Desktop\Steller20November\TagTesting20Nov2013\M17.DSG	11-1-2013	16:43:43	367288.000000	7345.760000	0.246094	0.000000	-1.085938	0.015596	0.187156	0.608257	-16.601563	-3.189087	-9.765625
C:\Users\cware\Desktop\Steller20November\TagTesting20Nov2013\M17.DSG	11-1-2013	16:43:43	367289.000000	7345.780000	0.203125	0.117188	-1.140625	0.015596	0.188073	0.607339	-12.603760	11.871338	-9.582520
C:\Users\cware\Desktop\Steller20November\TagTesting20Nov2013\M17.DSG	11-1-2013	16:43:43	367290.000000	7345.800000	0.285156	0.167969	-1.121094	0.013761	0.188073	0.607339	-1.129150	-17.639160	-10.482788
C:\Users\cware\Desktop\Steller20November\TagTesting20Nov2013\M17.DSG	11-1-2013	16:43:43	367291.000000	7345.820000	0.179688	0.175781	-1.187500	0.014679	0.189908	0.608257	0.411987	-12.725830	-6.378174
C:\Users\cware\Desktop\Steller20November\TagTesting20Nov2013\M17.DSG	11-1-2013	16:43:43	367292.000000	7345.840000	0.167969	0.195313	-1.250000	0.014679	0.189908	0.608257	2.182007	-0.534058	-1.388550
C:\Users\cware\Desktop\Steller20November\TagTesting20Nov2013\M17.DSG	11-1-2013	16:43:43	367293.000000	7345.860000	0.199219	0.191406	-1.148438	0.015596	0.190826	0.606422	4.287720	8.087158	-3.601074
C:\Users\cware\Desktop\Steller20November\TagTesting20Nov2013\M17.DSG	11-1-2013	16:43:43	367294.000000	7345.880000	0.210938	0.132813	-1.144531	0.011927	0.190826	0.605505	-4.241943	6.973267	-9.017944
C:\Users\cware\Desktop\Steller20November\TagTesting20Nov2013\M17.DSG	11-1-2013	16:43:43	367295.000000	7345.900000	0.210938	0.097656	-1.097656	0.012844	0.193578	0.605505	-0.762939	10.345459	-8.789063
C:\Users\cware\Desktop\Steller20November\TagTesting20Nov2013\M17.DSG	11-1-2013	16:43:43	367296.000000	7345.920000	0.257813	0.046875	-1.058594	0.012844	0.194495	0.606422	-12.008667	-3.936768	-15.182495
C:\Users\cware\Desktop\Steller20November\TagTesting20Nov2013\M17.DSG	11-1-2013	16:43:43	367297.000000	7345.940000	0.136719	-0.035156	-1.097656	0.012844	0.196330	0.604587	-11.886597	13.275146	-9.857178
C:\Users\cware\Desktop\Steller20November\TagTesting20Nov2013\M17.DSG	11-1-2013	16:43:43	367298.000000	7345.960000	0.207031	-0.062500	-1.042969	0.011927	0.198165	0.604587	1.541138	-9.689331	-5.981445
C:\Users\cware\Desktop\Steller20November\TagTesting20Nov2013\M17.DSG	11-1-2013	16:43:43	367299.000000	7345.980000	0.164063	-0.046875	-1.093750	0.009174	0.198165	0.601835	1.892090	9.155273	-5.706787
C:\Users\cware\Desktop\Steller20November\TagTesting20Nov2013\M17.DSG	11-1-2013	16:43:43	367300.000000	7346.000000	0.308594	0.007813	-1.050781	0.010092	0.200000	0.602752	5.096436	-15.014648	-5.340576
C:\Users\cware\Desktop\Steller20November\TagTesting20Nov2013\M17.DSG	11-1-2013	16:43:43	367301.000000	7346.020000	0.164063	0.035156	-1.175781	0.010092	0.200000	0.603670	8.575439	0.549316	-3.936768
C:\Users\cware\Desktop\Steller20November\TagTesting20Nov2013\M17.DSG	11-1-2013	16:43:43	367302.000000	7346.040000	0.242188	0.121094	-1.152344	0.011009	0.200000	0.603670	-0.305176	12.100220	-8.316040
C:\Users\cware\Desktop\Steller20November\TagTesting20Nov2013\M17.DSG	11-1-2013	16:43:43	367303.000000	7346.060000	0.226563	0.191406	-1.179688	0.010092	0.202752	0.604587	-2.273560	2.761841	-11.657715
C:\Users\cware\Desktop\Steller20November\TagTesting20Nov2013\M17.DSG	11-1-2013	16:43:43	367304.000000	7346.080000	0.250000	0.203125	-1.210938	0.011009	0.204587	0.601835	-11.642456	28.747559	-11.199951
C:\Users\cware\Desktop\Steller20November\TagTesting20Nov2013\M17.DSG	11-1-2013	16:43:43	367305.000000	7346.100000	0.210938	0.203125	-1.246094	0.008257	0.203670	0.600000	-12.695313	-6.423950	-14.343262
C:\Users\cware\Desktop\Steller20November\TagTesting20Nov2013\M17.DSG	11-1-2013	16:43:43	367306.000000	7346.120000	0.261719	0.164063	-1.179688	0.009174	0.207339	0.600917	-8.178711	-5.401611	-8.148193
C:\Users\cware\Desktop\Steller20November\TagTesting20Nov2013\M17.DSG	11-1-2013	16:43:43	367307.000000	7346.140000	0.195313	0.187500	-1.218750	0.008257	0.207339	0.600917	-8.911133	-13.931274	-9.140015
C:\Users\cware\Desktop\Steller20November\TagTesting20Nov2013\M17.DSG	11-1-2013	16:43:43	367308.000000	7346.160000	0.230469	0.148438	-1.207031	0.007339	0.209174	0.599083	6.790161	-10.742188	-4.089355
C:\Users\cware\Desktop\Steller20November\TagTesting20Nov2013\M17.DSG	11-1-2013	16:43:43	367309.000000	7346.180000	0.273438	0.125000	-1.121094	0.007339	0.210092	0.599083	-2.410889	-18.081665	-5.798340
C:\Users\cware\Desktop\Steller20November\TagTesting20Nov2013\M17.DSG	11-1-2013	16:43:43	367310.000000	7346.200000	0.160156	0.125000	-1.183594	0.005505	0.209174	0.599083	5.050659	8.148193	-5.691528
C:\Users\cware\Desktop\Steller20November\TagTesting20Nov2013\M17.DSG	11-1-2013	16:43:43	367311.000000	7346.220000	0.289063	0.148438	-1.164063	0.006422	0.210092	0.600000	4.226685	-2.044678	-6.042480
C:\Users\cware\Desktop\Steller20November\TagTesting20Nov2013\M17.DSG	11-1-2013	16:43:43	367312.000000	7346.240000	0.246094	0.117188	-1.152344	0.005505	0.212844	0.599083	0.015259	-19.592285	-7.446289
C:\Users\cware\Desktop\Steller20November\TagTesting20Nov2013\M17.DSG	11-1-2013	16:43:43	367313.000000	7346.260000	0.242188	0.101563	-1.222656	0.006422	0.211927	0.597248	-0.289917	6.072998	-3.875732
C:\Users\cware\Desktop\Steller20November\TagTesting20Nov2013\M17.DSG	11-1-2013	16:43:43	367314.000000	7346.280000	0.265625	0.078125	-1.152344	0.002752	0.211927	0.598165	-4.699707	-0.762939	-6.118774
C:\Users\cware\Desktop\Steller20November\TagTesting20Nov2013\M17.DSG	11-1-2013	16:43:43	367315.000000	7346.300000	0.238281	0.074219	-1.136719	0.003670	0.212844	0.597248	-6.134033	-3.890991	-4.501343
C:\Users\cware\Desktop\Steller20November\TagTesting20Nov2013\M17.DSG	11-1-2013	16:43:43	367316.000000	7346.320000	0.226563	0.132813	-1.164063	0.001835	0.213761	0.596330	-6.622314	8.331299	-5.828857
C:\Users\cware\Desktop\Steller20November\TagTesting20Nov2013\M17.DSG	11-1-2013	16:43:43	367317.000000	7346.340000	0.312500	0.101563	-1.121094	0.000917	0.213761	0.596330	-8.468628	-16.143799	-9.704590
C:\Users\cware\Desktop\Steller20November\TagTesting20Nov2013\M17.DSG	11-1-2013	16:43:43	367318.000000	7346.360000	0.203125	0.062500	-1.187500	0.000917	0.214679	0.596330	-1.632690	-3.250122	-4.531860
C:\Users\cware\Desktop\Steller20November\TagTesting20Nov2013\M17.DSG	11-1-2013	16:43:43	367319.000000	7346.380000	0.210938	0.070313	-1.156250	0.000000	0.216514	0.594495	-4.943848	7.568359	-7.736206
C:\Users\cware\Desktop\Steller20November\TagTesting20Nov2013\M17.DSG	11-1-2013	16:43:43	367320.000000	7346.400000	0.250000	0.031250	-1.132813	-0.003670	0.215596	0.592661	-4.089355	-1.525879	-5.889893
C:\Users\cware\Desktop\Steller20November\TagTesting20Nov2013\M17.DSG	11-1-2013	16:43:43	367321.000000	7346.420000	0.253906	-0.031250	-1.128906	-0.003670	0.217431	0.593578	-11.550903	-6.164551	-7.034302
C:\Users\cware\Desktop\Steller20November\TagTesting20Nov2013\M17.DSG	11-1-2013	16:43:43	367322.000000	7346.440000	0.199219	-0.054688	-1.128906	-0.004587	0.215596	0.592661	-7.614136	8.117676	-3.723145
C:\Users\cware\Desktop\Steller20November\TagTesting20Nov2013\M17.DSG	11-1-2013	16:43:43	367323.000000	7346.460000	0.222656	-0.042969	-1.113281	-0.006422	0.217431	0.593578	-11.901855	-5.126953	-7.049561
C:\Users\cware\Desktop\Steller20November\TagTesting20Nov2013\M17.DSG	11-1-2013	16:43:43	367324.000000	7346.480000	0.222656	-0.050781	-1.093750	-0.008257	0.217431	0.591743	-9.124756	1.525879	-5.126953
C:\Users\cware\Desktop\Steller20November\TagTesting20Nov2013\M17.DSG	11-1-2013	16:43:43	367325.000000	7346.500000	0.261719	-0.093750	-1.062500	-0.009174	0.218349	0.589908	-18.585205	21.148682	-6.988525
C:\Users\cware\Desktop\Steller20November\TagTesting20Nov2013\M17.DSG	11-1-2013	16:43:43	367326.000000	7346.520000	0.316406	-0.058594	-1.039063	-0.011927	0.216514	0.588991	-7.049561	-16.174316	-6.912231
C:\Users\cware\Desktop\Steller20November\TagTesting20Nov2013\M17.DSG	11-1-2013	16:43:43	367327.000000	7346.540000	0.292969	-0.023438	-1.046875	-0.011927	0.218349	0.588991	-4.989624	3.372192	-4.699707
C:\Users\cware\Desktop\Steller20November\TagTesting20Nov2013\M17.DSG	11-1-2013	16:43:43	367328.000000	7346.560000	0.312500	0.042969	-1.140625	-0.013761	0.220183	0.588991	-0.808716	7.324219	-6.591797
C:\Users\cware\Desktop\Steller20November\TagTesting20Nov2013\M17.DSG	11-1-2013	16:43:43	367329.000000	7346.580000	0.230469	0.035156	-1.167969	-0.015596	0.220183	0.587156	-0.213623	21.591187	-2.029419
C:\Users\cware\Desktop\Steller20November\TagTesting20Nov2013\M17.DSG	11-1-2013	16:43:43	367330.000000	7346.600000	0.339844	0.074219	-1.089844	-0.016514	0.222018	0.586239	-6.164551	-3.601074	-10.650635
C:\Users\cware\Desktop\Steller20November\TagTesting20Nov2013\M17.DSG	11-1-2013	16:43:43	367331.000000	7346.620000	0.281250	0.105469	-1.136719	-0.017431	0.222936	0.586239	-8.087158	22.369385	-5.310059
C:\Users\cware\Desktop\Steller20November\TagTesting20Nov2013\M17.DSG	11-1-2013	16:43:43	367332.000000	7346.640000	0.335938	0.105469	-1.097656	-0.016514	0.221101	0.585321	-8.087158	2.380371	-4.989624
C:\Users\cware\Desktop\Steller20November\TagTesting20Nov2013\M17.DSG	11-1-2013	16:43:43	367333.000000	7346.660000	0.320313	0.105469	-1.125000	-0.021101	0.223853	0.583486	-8.483887	0.076294	-3.326416
C:\Users\cware\Desktop\Steller20November\TagTesting20Nov2013\M17.DSG	11-1-2013	16:43:43	367334.000000	7346.680000	0.398438	0.085938	-1.128906	-0.018349	0.223853	0.584404	-4.760742	15.258789	1.281738
C:\Users\cware\Desktop\Steller20November\TagTesting20Nov2013\M17.DSG	11-1-2013	16:43:43	367335.000000	7346.700000	0.265625	0.105469	-1.101563	-0.020183	0.224771	0.582569	-9.506226	-14.434814	-7.675171
C:\Users\cware\Desktop\Steller20November\TagTesting20Nov2013\M17.DSG	11-1-2013	16:43:43	367336.000000	7346.720000	0.371094	0.125000	-1.089844	-0.019266	0.225688	0.584404	-9.857178	-39.306641	-9.490967
C:\Users\cware\Desktop\Steller20November\TagTesting20Nov2013\M17.DSG	11-1-2013	16:43:43	367337.000000	7346.740000	0.199219	0.152344	-1.156250	-0.014679	0.226606	0.585321	-6.484985	-1.083374	-4.364014
C:\Users\cware\Desktop\Steller20November\TagTesting20Nov2013\M17.DSG	11-1-2013	16:43:43	367338.000000	7346.760000	0.296875	0.074219	-1.078125	-0.012844	0.228440	0.585321	-3.738403	-19.622803	-4.364014
C:\Users\cware\Desktop\Steller20November\TagTesting20Nov2013\M17.DSG	11-1-2013	16:43:43	367339.000000	7346.780000	0.371094	0.093750	-1.027344	-0.011009	0.228440	0.586239	-7.904053	-18.920898	-2.624512
C:\Users\cware\Desktop\Steller20November\TagTesting20Nov2013\M17.DSG	11-1-2013	16:43:43	367340.000000	7346.800000	0.269531	0.062500	-1.078125	-0.007339	0.231193	0.588073	-4.043579	-39.047241	-3.448486
C:\Users\cware\Desktop\Steller20November\TagTesting20Nov2013\M17.DSG	11-1-2013	16:43:43	367341.000000	7346.820000	0.210938	0.003906	-1.046875	-0.003670	0.231193	0.591743	-4.486084	-33.996582	-5.020142
C:\Users\cware\Desktop\Steller20November\TagTesting20Nov2013\M17.DSG	11-1-2013	16:43:43	367342.000000	7346.840000	0.257813	-0.058594	-0.996094	0.003670	0.232110	0.592661	-7.537842	-31.127930	-0.778198
C:\Users\cware\Desktop\Steller20November\TagTesting20Nov2013\M17.DSG	11-1-2013	16:43:43	367343.000000	7346.860000	0.238281	0.019531	-1.011719	0.007339	0.231193	0.592661	-4.547119	-23.574829	-2.456665
C:\Users\cware\Desktop\Steller20November\TagTesting20Nov2013\M17.DSG	11-1-2013	16:43:43	367344.000000	7346.880000	0.210938	0.015625	-1.011719	0.012844	0.233945	0.595413	-5.645752	-36.071777	-3.036499
C:\Users\cware\Desktop\Steller20November\TagTesting20Nov2013\M17.DSG	11-1-2013	16:43:43	367345.000000	7346.900000	0.187500	-0.039063	-0.933594	0.017431	0.233028	0.596330	-8.834839	-32.989502	-3.585815
C:\Users\cware\Desktop\Steller20November\TagTesting20Nov2013\M17.DSG	11-1-2013	16:43:43	367346.000000	7346.920000	0.171875	-0.023438	-0.960938	0.023853	0.235780	0.599083	-8.865356	-31.234741	-6.378174
C:\Users\cware\Desktop\Steller20November\TagTesting20Nov2013\M17.DSG	11-1-2013	16:43:43	367347.000000	7346.940000	0.214844	-0.054688	-0.968750	0.029358	0.234862	0.600000	-15.045166	-43.731689	-10.498047
C:\Users\cware\Desktop\Steller20November\TagTesting20Nov2013\M17.DSG	11-1-2013	16:43:43	367348.000000	7346.960000	0.144531	-0.062500	-0.949219	0.036697	0.234862	0.603670	-9.094238	-35.354614	-7.965088
C:\Users\cware\Desktop\Steller20November\TagTesting20Nov2013\M17.DSG	11-1-2013	16:43:43	367349.000000	7346.980000	0.203125	-0.058594	-0.953125	0.040367	0.234862	0.603670	-15.869141	-63.858032	-12.817383
C:\Users\cware\Desktop\Steller20November\TagTesting20Nov2013\M17.DSG	11-1-2013	16:43:43	367350.000000	7347.000000	0.070313	-0.101563	-0.933594	0.050459	0.234862	0.606422	-10.208130	-38.330078	-1.098633
C:\Users\cware\Desktop\Steller20November\TagTesting20Nov2013\M17.DSG	11-1-2013	16:43:43	367351.000000	7347.020000	0.164063	-0.113281	-0.945313	0.054128	0.233945	0.608257	-19.424438	-71.426392	-8.712769
C:\Users\cware\Desktop\Steller20November\TagTesting20Nov2013\M17.DSG	11-1-2013	16:43:43	367352.000000	7347.040000	0.042969	-0.121094	-0.953125	0.066055	0.233028	0.611927	-13.565063	-49.743652	-1.251221
C:\Users\cware\Desktop\Steller20November\TagTesting20Nov2013\M17.DSG	11-1-2013	16:43:43	367353.000000	7347.060000	0.097656	-0.046875	-0.972656	0.070642	0.230275	0.612844	-21.347046	-58.929443	-8.331299
C:\Users\cware\Desktop\Steller20November\TagTesting20Nov2013\M17.DSG	11-1-2013	16:43:43	367354.000000	7347.080000	0.000000	-0.085938	-1.019531	0.082569	0.228440	0.618349	-15.014648	-53.131104	-6.790161
C:\Users\cware\Desktop\Steller20November\TagTesting20Nov2013\M17.DSG	11-1-2013	16:43:43	367355.000000	7347.100000	0.011719	-0.066406	-0.984375	0.088073	0.228440	0.618349	-22.399902	-44.158936	-5.172729
C:\Users\cware\Desktop\Steller20November\TagTesting20Nov2013\M17.DSG	11-1-2013	16:43:43	367356.000000	7347.120000	0.101563	0.011719	-1.011719	0.096330	0.225688	0.622018	-14.083862	-37.277222	-2.944946
C:\Users\cware\Desktop\Steller20November\TagTesting20Nov2013\M17.DSG	11-1-2013	16:43:43	367357.000000	7347.140000	0.027344	0.019531	-1.015625	0.100917	0.224771	0.622018	-13.046265	-34.255981	-5.889893
C:\Users\cware\Desktop\Steller20November\TagTesting20Nov2013\M17.DSG	11-1-2013	16:43:43	367358.000000	7347.160000	0.058594	0.023438	-1.054688	0.105505	0.222018	0.622936	-16.555786	-32.974243	-6.484985
C:\Users\cware\Desktop\Steller20November\TagTesting20Nov2013\M17.DSG	11-1-2013	16:43:43	367359.000000	7347.180000	0.050781	0.054688	-1.019531	0.110092	0.220183	0.623853	-19.760132	-50.964355	-8.346558
C:\Users\cware\Desktop\Steller20November\TagTesting20Nov2013\M17.DSG	11-1-2013	16:43:43	367360.000000	7347.200000	-0.035156	0.078125	-1.105469	0.120183	0.218349	0.626606	-14.297485	-37.155151	-4.669189
C:\Users\cware\Desktop\Steller20November\TagTesting20Nov2013\M17.DSG	11-1-2013	16:43:43	367361.000000	7347.220000	-0.003906	0.070313	-1.062500	0.123853	0.219266	0.627523	-16.433716	-54.977417	-4.943848
C:\Users\cware\Desktop\Steller20November\TagTesting20Nov2013\M17.DSG	11-1-2013	16:43:43	367362.000000	7347.240000	0.015625	0.125000	-1.093750	0.133945	0.216514	0.628440	-12.527466	-53.222656	-5.004883
C:\Users\cware\Desktop\Steller20November\TagTesting20Nov2013\M17.DSG	11-1-2013	16:43:43	367363.000000	7347.260000	0.015625	0.125000	-1.093750	0.139450	0.215596	0.629358	-20.233154	-44.433594	-6.942749
C:\Users\cware\Desktop\Steller20November\TagTesting20Nov2013\M17.DSG	11-1-2013	16:43:43	367364.000000	7347.280000	-0.003906	0.132813	-1.089844	0.148624	0.212844	0.632110	-19.226074	-53.405762	-4.699707
C:\Users\cware\Desktop\Steller20November\TagTesting20Nov2013\M17.DSG	11-1-2013	16:43:43	367365.000000	7347.300000	-0.105469	0.105469	-1.078125	0.151376	0.213761	0.630275	-18.646240	-25.405884	-2.532959
C:\Users\cware\Desktop\Steller20November\TagTesting20Nov2013\M17.DSG	11-1-2013	16:43:43	367366.000000	7347.320000	-0.054688	0.058594	-1.093750	0.154128	0.211009	0.631193	-18.524170	-29.724121	0.213623
C:\Users\cware\Desktop\Steller20November\TagTesting20Nov2013\M17.DSG	11-1-2013	16:43:43	367367.000000	7347.340000	-0.140625	0.042969	-1.140625	0.160550	0.208257	0.633028	-17.730713	-18.127441	-1.693726
C:\Users\cware\Desktop\Steller20November\TagTesting20Nov2013\M17.DSG	11-1-2013	16:43:43	367368.000000	7347.360000	-0.144531	0.027344	-1.117188	0.163303	0.208257	0.633945	-12.634277	-16.021729	1.052856
C:\Users\cware\Desktop\Steller20November\TagTesting20Nov2013\M17.DSG	11-1-2013	16:43:43	367369.000000	7347.380000	-0.050781	0.042969	-1.125000	0.166972	0.207339	0.634862	-12.084961	-29.861450	-2.578735
C:\Users\cware\Desktop\Steller20November\TagTesting20Nov2013\M17.DSG	11-1-2013	16:43:43	367370.000000	7347.400000	-0.128906	-0.007813	-1.152344	0.169725	0.204587	0.634862	-8.911133	-27.618408	-5.462646
C:\Users\cware\Desktop\Steller20November\TagTesting20Nov2013\M17.DSG	11-1-2013	16:43:43	367371.000000	7347.420000	-0.132813	-0.097656	-1.191406	0.177064	0.204587	0.634862	-9.674072	-36.163330	-4.928589
C:\Users\cware\Desktop\Steller20November\TagTesting20Nov2013\M17.DSG	11-1-2013	16:43:43	367372.000000	7347.440000	-0.183594	-0.101563	-1.250000	0.180734	0.204587	0.634862	-9.140015	-23.834229	-4.623413
C:\Users\cware\Desktop\Steller20November\TagTesting20Nov2013\M17.DSG	11-1-2013	16:43:43	367373.000000	7347.460000	-0.097656	-0.046875	-1.277344	0.187156	0.204587	0.634862	-15.640259	-32.699585	-2.273560
C:\Users\cware\Desktop\Steller20November\TagTesting20Nov2013\M17.DSG	11-1-2013	16:43:43	367374.000000	7347.480000	-0.042969	-0.062500	-1.207031	0.191743	0.200917	0.635780	-38.345337	-46.783447	0.823975
C:\Users\cware\Desktop\Steller20November\TagTesting20Nov2013\M17.DSG	11-1-2013	16:43:43	367375.000000	7347.500000	-0.296875	-0.003906	-1.203125	0.203670	0.194495	0.637615	-41.030884	-18.417358	14.709473
C:\Users\cware\Desktop\Steller20November\TagTesting20Nov2013\M17.DSG	11-1-2013	16:43:43	367376.000000	7347.520000	-0.437500	0.039063	-1.078125	0.204587	0.188991	0.639450	-44.006348	-20.324707	24.765015
C:\Users\cware\Desktop\Steller20November\TagTesting20Nov2013\M17.DSG	11-1-2013	16:43:43	367377.000000	7347.540000	-0.312500	0.160156	-1.062500	0.207339	0.177982	0.639450	-43.426514	-22.216797	22.827148
C:\Users\cware\Desktop\Steller20November\TagTesting20Nov2013\M17.DSG	11-1-2013	16:43:43	367378.000000	7347.560000	-0.261719	0.242188	-1.125000	0.208257	0.173394	0.641284	-31.814575	-19.241333	16.525269
C:\Users\cware\Desktop\Steller20November\TagTesting20Nov2013\M17.DSG	11-1-2013	16:43:43	367379.000000	7347.580000	-0.292969	0.242188	-1.152344	0.211009	0.167890	0.642202	-16.586304	10.696411	14.999390
C:\Users\cware\Desktop\Steller20November\TagTesting20Nov2013\M17.DSG	11-1-2013	16:43:43	367380.000000	7347.600000	-0.093750	0.199219	-1.136719	0.209174	0.166972	0.642202	-18.554688	-0.152588	14.328003
C:\Users\cware\Desktop\Steller20November\TagTesting20Nov2013\M17.DSG	11-1-2013	16:43:43	367381.000000	7347.620000	-0.117188	0.207031	-1.160156	0.209174	0.163303	0.641284	-22.094727	19.561768	16.830444
C:\Users\cware\Desktop\Steller20November\TagTesting20Nov2013\M17.DSG	11-1-2013	16:43:43	367382.000000	7347.640000	0.050781	0.265625	-1.167969	0.202752	0.159633	0.643119	-20.782471	26.473999	15.686035
C:\Users\cware\Desktop\Steller20November\TagTesting20Nov2013\M17.DSG	11-1-2013	16:43:43	367383.000000	7347.660000	0.203125	0.332031	-1.273438	0.198165	0.156881	0.642202	-19.317627	18.707275	11.718750
C:\Users\cware\Desktop\Steller20November\TagTesting20Nov2013\M17.DSG	11-1-2013	16:43:43	367384.000000	7347.680000	0.339844	0.324219	-1.312500	0.192661	0.153211	0.642202	-22.155762	17.913818	5.142212
C:\Users\cware\Desktop\Steller20November\TagTesting20Nov2013\M17.DSG	11-1-2013	16:43:43	367385.000000	7347.700000	0.355469	0.277344	-1.378906	0.188991	0.151376	0.643119	-18.447876	56.961060	6.698608
C:\Users\cware\Desktop\Steller20November\TagTesting20Nov2013\M17.DSG	11-1-2013	16:43:43	367386.000000	7347.720000	0.308594	0.171875	-1.441406	0.173394	0.146789	0.643119	-22.506714	44.708252	-0.579834
C:\Users\cware\Desktop\Steller20November\TagTesting20Nov2013\M17.DSG	11-1-2013	16:43:43	367387.000000	7347.740000	0.515625	0.089844	-1.355469	0.169725	0.144954	0.643119	-11.474609	59.890747	4.699707
C:\Users\cware\Desktop\Steller20November\TagTesting20Nov2013\M17.DSG	11-1-2013	16:43:43	367388.000000	7347.760000	0.417969	-0.015625	-1.308594	0.155963	0.144037	0.643119	-5.966187	23.101807	11.688232
C:\Users\cware\Desktop\Steller20November\TagTesting20Nov2013\M17.DSG	11-1-2013	16:43:43	367389.000000	7347.780000	0.417969	-0.015625	-1.308594	0.151376	0.143119	0.641284	-16.967773	31.494141	8.499146
C:\Users\cware\Desktop\Steller20November\TagTesting20Nov2013\M17.DSG	11-1-2013	16:43:43	367390.000000	7347.800000	0.250000	0.105469	-1.238281	0.144037	0.141284	0.642202	-14.831543	26.519775	11.047363
C:\Users\cware\Desktop\Steller20November\TagTesting20Nov2013\M17.DSG	11-1-2013	16:43:43	367391.000000	7347.820000	0.394531	0.148438	-1.156250	0.139450	0.138532	0.641284	-12.802124	13.488770	6.225586
C:\Users\cware\Desktop\Steller20November\TagTesting20Nov2013\M17.DSG	11-1-2013	16:43:43	367392.000000	7347.840000	0.222656	0.128906	-1.214844	0.134862	0.134862	0.641284	-25.283813	37.353516	1.922607
C:\Users\cware\Desktop\Steller20November\TagTesting20Nov2013\M17.DSG	11-1-2013	16:43:43	367393.000000	7347.860000	0.312500	0.160156	-1.093750	0.129358	0.132110	0.641284	-18.066406	17.135620	-2.441406
C:\Users\cware\Desktop\Steller20November\TagTesting20Nov2013\M17.DSG	11-1-2013	16:43:43	367394.000000	7347.880000	0.238281	0.277344	-1.128906	0.122936	0.130275	0.640367	-10.025024	9.460449	-5.401611
C:\Users\cware\Desktop\Steller20November\TagTesting20Nov2013\M17.DSG	11-1-2013	16:43:43	367395.000000	7347.900000	0.234375	0.304688	-1.109375	0.122018	0.131193	0.641284	-13.900757	4.989624	-9.811401
C:\Users\cware\Desktop\Steller20November\TagTesting20Nov2013\M17.DSG	11-1-2013	16:43:43	367396.000000	7347.920000	0.238281	0.292969	-1.125000	0.121101	0.124771	0.640367	-21.987915	1.724243	-3.952026
C:\Users\cware\Desktop\Steller20November\TagTesting20Nov2013\M17.DSG	11-1-2013	16:43:43	367397.000000	7347.940000	0.144531	0.226563	-1.101563	0.120183	0.122936	0.640367	-23.422241	-1.190186	-9.628296
C:\Users\cware\Desktop\Steller20November\TagTesting20Nov2013\M17.DSG	11-1-2013	16:43:43	367398.000000	7347.960000	0.078125	0.160156	-1.058594	0.125688	0.119266	0.641284	-30.303955	-32.272339	-24.520874
C:\Users\cware\Desktop\Steller20November\TagTesting20Nov2013\M17.DSG	11-1-2013	16:43:43	367399.000000	7347.980000	-0.062500	0.164063	-1.218750	0.130275	0.118349	0.642202	-24.963379	-28.015137	-23.513794
C:\Users\cware\Desktop\Steller20November\TagTesting20Nov2013\M17.DSG	11-1-2013	16:43:43	367400.000000	7348.000000	-0.097656	0.292969	-1.195313	0.136697	0.113761	0.642202	0.808716	-40.725708	-19.363403
C:\Users\cware\Desktop\Steller20November\TagTesting20Nov2013\M17.DSG	11-1-2013	16:43:43	367401.000000	7348.020000	-0.121094	0.417969	-1.324219	0.140367	0.114679	0.644037	-2.227783	-15.136719	-20.034790
C:\Users\cware\Desktop\Steller20November\TagTesting20Nov2013\M17.DSG	11-1-2013	16:43:43	367402.000000	7348.040000	-0.050781	0.324219	-1.234375	0.140367	0.113761	0.644954	-23.010254	-31.585693	-29.724121
C:\Users\cware\Desktop\Steller20November\TagTesting20Nov2013\M17.DSG	11-1-2013	16:43:43	367403.000000	7348.060000	-0.167969	0.218750	-1.214844	0.146789	0.114679	0.644037	-7.583618	10.330200	-16.693115
C:\Users\cware\Desktop\Steller20November\TagTesting20Nov2013\M17.DSG	11-1-2013	16:43:43	367404.000000	7348.080000	-0.164063	0.097656	-1.066406	0.144954	0.114679	0.644037	1.083374	-4.669189	-7.781982
C:\Users\cware\Desktop\Steller20November\TagTesting20Nov2013\M17.DSG	11-1-2013	16:43:43	367405.000000	7348.100000	-0.101563	0.042969	-1.066406	0.143119	0.115596	0.644037	6.011963	-1.846313	-7.141113
C:\Users\cware\Desktop\Steller20November\TagTesting20Nov2013\M17.DSG	11-1-2013	16:43:43	367406.000000	7348.120000	-0.121094	0.144531	-1.070313	0.141284	0.117431	0.642202	6.622314	-6.881714	-9.063721
C:\Users\cware\Desktop\Steller20November\TagTesting20Nov2013\M17.DSG	11-1-2013	16:43:43	367407.000000	7348.140000	-0.050781	0.207031	-1.097656	0.142202	0.118349	0.644037	4.837036	-2.319336	-11.093140
C:\Users\cware\Desktop\Steller20November\TagTesting20Nov2013\M17.DSG	11-1-2013	16:43:43	367408.000000	7348.160000	-0.121094	0.375000	-1.265625	0.141284	0.119266	0.644037	-2.059937	26.977539	-18.020630
C:\Users\cware\Desktop\Steller20November\TagTesting20Nov2013\M17.DSG	11-1-2013	16:43:43	367409.000000	7348.180000	-0.109375	0.347656	-1.199219	0.136697	0.122936	0.643119	-3.158569	14.816284	-15.274048
C:\Users\cware\Desktop\Steller20November\TagTesting20Nov2013\M17.DSG	11-1-2013	16:43:43	367410.000000	7348.200000	-0.050781	0.281250	-1.160156	0.135780	0.124771	0.642202	6.118774	7.064819	-14.923096
C:\Users\cware\Desktop\Steller20November\TagTesting20Nov2013\M17.DSG	11-1-2013	16:43:43	367411.000000	7348.220000	-0.062500	0.187500	-1.117188	0.131193	0.126606	0.641284	4.119873	9.307861	-10.437012
C:\Users\cware\Desktop\Steller20November\TagTesting20Nov2013\M17.DSG	11-1-2013	16:43:43	367412.000000	7348.240000	-0.097656	0.156250	-1.136719	0.129358	0.130275	0.641284	13.610840	-9.506226	-6.835938
C:\Users\cware\Desktop\Steller20November\TagTesting20Nov2013\M17.DSG	11-1-2013	16:43:43	367413.000000	7348.260000	-0.027344	0.046875	-1.023438	0.131193	0.131193	0.642202	13.427734	-4.562378	-7.736206
C:\Users\cware\Desktop\Steller20November\TagTesting20Nov2013\M17.DSG	11-1-2013	16:43:43	367414.000000	7348.280000	0.070313	0.007813	-0.960938	0.123853	0.131193	0.640367	12.405396	22.994995	-4.699707
C:\Users\cware\Desktop\Steller20November\TagTesting20Nov2013\M17.DSG	11-1-2013	16:43:43	367415.000000	7348.300000	0.070313	0.007813	-0.960938	0.119266	0.134862	0.640367	12.771606	13.107300	-5.844116
C:\Users\cware\Desktop\Steller20November\TagTesting20Nov2013\M17.DSG	11-1-2013	16:43:43	367416.000000	7348.320000	-0.050781	0.074219	-1.058594	0.119266	0.134862	0.640367	-1.678467	23.941040	-12.039185
C:\Users\cware\Desktop\Steller20November\TagTesting20Nov2013\M17.DSG	11-1-2013	16:43:43	367417.000000	7348.340000	0.050781	0.105469	-1.125000	0.116514	0.139450	0.639450	-0.488281	12.695313	-10.559082
C:\Users\cware\Desktop\Steller20November\TagTesting20Nov2013\M17.DSG	11-1-2013	16:43:43	367418.000000	7348.360000	-0.078125	0.195313	-1.121094	0.117431	0.141284	0.639450	-1.052856	20.355225	-7.125854
C:\Users\cware\Desktop\Steller20November\TagTesting20Nov2013\M17.DSG	11-1-2013	16:43:43	367419.000000	7348.380000	0.050781	0.316406	-1.250000	0.114679	0.141284	0.639450	-0.442505	-8.666992	-9.307861
C:\Users\cware\Desktop\Steller20November\TagTesting20Nov2013\M17.DSG	11-1-2013	16:43:43	367420.000000	7348.400000	-0.058594	0.339844	-1.253906	0.114679	0.145872	0.636697	10.025024	18.096924	-1.754761
C:\Users\cware\Desktop\Steller20November\TagTesting20Nov2013\M17.DSG	11-1-2013	16:43:43	367421.000000	7348.420000	0.039063	0.355469	-1.261719	0.111009	0.147706	0.636697	15.319824	-9.674072	-4.302979
C:\Users\cware\Desktop\Steller20November\TagTesting20Nov2013\M17.DSG	11-1-2013	16:43:43	367422.000000	7348.440000	0.011719	0.332031	-1.242188	0.108257	0.149541	0.637615	16.876221	8.972168	-3.387451
C:\Users\cware\Desktop\Steller20November\TagTesting20Nov2013\M17.DSG	11-1-2013	16:43:43	367423.000000	7348.460000	0.023438	0.253906	-1.125000	0.106422	0.147706	0.637615	15.640259	3.189087	-4.699707
C:\Users\cware\Desktop\Steller20November\TagTesting20Nov2013\M17.DSG	11-1-2013	16:43:43	367424.000000	7348.480000	-0.003906	0.230469	-1.140625	0.105505	0.155046	0.635780	5.844116	32.989502	-8.102417
C:\Users\cware\Desktop\Steller20November\TagTesting20Nov2013\M17.DSG	11-1-2013	16:43:43	367425.000000	7348.500000	0.101563	0.109375	-1.117188	0.100917	0.155046	0.634862	6.774902	0.869751	-10.482788
C:\Users\cware\Desktop\Steller20November\TagTesting20Nov2013\M17.DSG	11-1-2013	16:43:43	367426.000000	7348.520000	-0.058594	0.156250	-1.148438	0.100000	0.161468	0.634862	4.714966	33.691406	-6.240845
C:\Users\cware\Desktop\Steller20November\TagTesting20Nov2013\M17.DSG	11-1-2013	16:43:43	367427.000000	7348.540000	0.085938	0.125000	-1.125000	0.099083	0.164220	0.633028	1.831055	15.609741	-13.519287
C:\Users\cware\Desktop\Steller20November\TagTesting20Nov2013\M17.DSG	11-1-2013	16:43:43	367428.000000	7348.560000	0.000000	0.136719	-1.132813	0.097248	0.167890	0.633028	-4.074097	42.633057	-12.588501
C:\Users\cware\Desktop\Steller20November\TagTesting20Nov2013\M17.DSG	11-1-2013	16:43:43	367429.000000	7348.580000	0.003906	0.109375	-1.144531	0.094495	0.169725	0.632110	-2.319336	15.563965	-14.389038
C:\Users\cware\Desktop\Steller20November\TagTesting20Nov2013\M17.DSG	11-1-2013	16:43:43	367430.000000	7348.600000	0.039063	0.074219	-1.082031	0.089908	0.174312	0.630275	-2.883911	-0.396729	-9.109497
C:\Users\cware\Desktop\Steller20November\TagTesting20Nov2013\M17.DSG	11-1-2013	16:43:43	367431.000000	7348.620000	0.082031	0.085938	-1.101563	0.092661	0.177064	0.630275	0.167847	43.304443	-4.272461
C:\Users\cware\Desktop\Steller20November\TagTesting20Nov2013\M17.DSG	11-1-2013	16:43:43	367432.000000	7348.640000	0.054688	0.152344	-1.187500	0.086239	0.181651	0.627523	0.732422	-5.813599	-13.000488
C:\Users\cware\Desktop\Steller20November\TagTesting20Nov2013\M17.DSG	11-1-2013	16:43:43	367433.000000	7348.660000	0.039063	0.160156	-1.183594	0.084404	0.184404	0.628440	-3.005981	23.559570	-12.786865
C:\Users\cware\Desktop\Steller20November\TagTesting20Nov2013\M17.DSG	11-1-2013	16:43:43	367434.000000	7348.680000	0.140625	0.167969	-1.187500	0.083486	0.189908	0.626606	-0.030518	20.980835	-10.955811
C:\Users\cware\Desktop\Steller20November\TagTesting20Nov2013\M17.DSG	11-1-2013	16:43:43	367435.000000	7348.700000	0.035156	0.214844	-1.218750	0.082569	0.193578	0.624771	-0.244141	26.443481	-9.704590
C:\Users\cware\Desktop\Steller20November\TagTesting20Nov2013\M17.DSG	11-1-2013	16:43:43	367436.000000	7348.720000	0.109375	0.214844	-1.195313	0.077982	0.199083	0.622936	-4.882813	12.374878	-8.270264
C:\Users\cware\Desktop\Steller20November\TagTesting20Nov2013\M17.DSG	11-1-2013	16:43:43	367437.000000	7348.740000	0.117188	0.218750	-1.210938	0.077982	0.199083	0.623853	3.311157	27.069092	-5.462646
C:\Users\cware\Desktop\Steller20November\TagTesting20Nov2013\M17.DSG	11-1-2013	16:43:43	367438.000000	7348.760000	0.148438	0.156250	-1.179688	0.073394	0.203670	0.621101	2.075195	8.819580	-6.591797
C:\Users\cware\Desktop\Steller20November\TagTesting20Nov2013\M17.DSG	11-1-2013	16:43:43	367439.000000	7348.780000	0.125000	0.097656	-1.179688	0.074312	0.206422	0.620183	2.899170	12.893677	-8.850098
C:\Users\cware\Desktop\Steller20November\TagTesting20Nov2013\M17.DSG	11-1-2013	16:43:43	367440.000000	7348.800000	0.058594	0.187500	-1.257813	0.075229	0.209174	0.620183	5.157471	8.529663	-10.894775
C:\Users\cware\Desktop\Steller20November\TagTesting20Nov2013\M17.DSG	11-1-2013	16:43:43	367441.000000	7348.820000	0.058594	0.187500	-1.257813	0.070642	0.212844	0.618349	4.867554	12.863159	-12.176514
C:\Users\cware\Desktop\Steller20November\TagTesting20Nov2013\M17.DSG	11-1-2013	16:43:43	367442.000000	7348.840000	0.082031	0.167969	-1.222656	0.072477	0.214679	0.618349	9.506226	6.027222	-9.155273
C:\Users\cware\Desktop\Steller20November\TagTesting20Nov2013\M17.DSG	11-1-2013	16:43:43	367443.000000	7348.860000	0.097656	0.156250	-1.210938	0.069725	0.221101	0.615596	4.531860	9.246826	-9.109497
C:\Users\cware\Desktop\Steller20November\TagTesting20Nov2013\M17.DSG	11-1-2013	16:43:43	367444.000000	7348.880000	0.164063	0.144531	-1.214844	0.068807	0.222936	0.615596	6.072998	-10.910034	-11.505127
C:\Users\cware\Desktop\Steller20November\TagTesting20Nov2013\M17.DSG	11-1-2013	16:43:43	367445.000000	7348.900000	0.046875	0.082031	-1.230469	0.066055	0.227523	0.613761	4.486084	15.258789	-7.934570
C:\Users\cware\Desktop\Steller20November\TagTesting20Nov2013\M17.DSG	11-1-2013	16:43:43	367446.000000	7348.920000	0.136719	0.062500	-1.191406	0.066055	0.231193	0.612844	9.628296	-6.454468	-8.285522
C:\Users\cware\Desktop\Steller20November\TagTesting20Nov2013\M17.DSG	11-1-2013	16:43:43	367447.000000	7348.940000	0.070313	0.027344	-1.183594	0.064220	0.235780	0.611009	2.655029	11.459351	-9.155273
C:\Users\cware\Desktop\Steller20November\TagTesting20Nov2013\M17.DSG	11-1-2013	16:43:43	367448.000000	7348.960000	0.093750	-0.039063	-1.160156	0.062385	0.238532	0.610092	0.549316	5.126953	-9.918213
C:\Users\cware\Desktop\Steller20November\TagTesting20Nov2013\M17.DSG	11-1-2013	16:43:43	367449.000000	7348.980000	0.093750	-0.105469	-1.171875	0.061468	0.243119	0.610092	-5.065918	2.075195	-12.603760
C:\Users\cware\Desktop\Steller20November\TagTesting20Nov2013\M17.DSG	11-1-2013	16:43:43	367450.000000	7349.000000	0.023438	-0.148438	-1.113281	0.060550	0.244037	0.607339	-4.409790	25.634766	-9.475708
C:\Users\cware\Desktop\Steller20November\TagTesting20Nov2013\M17.DSG	11-1-2013	16:43:43	367451.000000	7349.020000	0.152344	-0.164063	-1.078125	0.055963	0.248624	0.605505	-4.638672	9.323120	-10.009766
C:\Users\cware\Desktop\Steller20November\TagTesting20Nov2013\M17.DSG	11-1-2013	16:43:43	367452.000000	7349.040000	0.132813	-0.140625	-1.117188	0.055963	0.249541	0.604587	-9.658813	-2.120972	-11.306763
C:\Users\cware\Desktop\Steller20November\TagTesting20Nov2013\M17.DSG	11-1-2013	16:43:43	367453.000000	7349.060000	0.109375	-0.152344	-1.089844	0.055046	0.252294	0.603670	-6.027222	5.752563	-9.323120
C:\Users\cware\Desktop\Steller20November\TagTesting20Nov2013\M17.DSG	11-1-2013	16:43:43	367454.000000	7349.080000	0.058594	-0.062500	-1.175781	0.054128	0.253211	0.605505	-3.784180	11.947632	-7.080078
C:\Users\cware\Desktop\Steller20November\TagTesting20Nov2013\M17.DSG	11-1-2013	16:43:43	367455.000000	7349.100000	0.144531	-0.054688	-1.156250	0.053211	0.254128	0.603670	-0.793457	15.365601	-5.203247
C:\Users\cware\Desktop\Steller20November\TagTesting20Nov2013\M17.DSG	11-1-2013	16:43:43	367456.000000	7349.120000	0.164063	0.031250	-1.152344	0.050459	0.256881	0.601835	-2.990723	15.808105	-5.935669
C:\Users\cware\Desktop\Steller20November\TagTesting20Nov2013\M17.DSG	11-1-2013	16:43:43	367457.000000	7349.140000	0.160156	0.078125	-1.148438	0.049541	0.257798	0.601835	4.806519	9.323120	-6.195068
C:\Users\cware\Desktop\Steller20November\TagTesting20Nov2013\M17.DSG	11-1-2013	16:43:43	367458.000000	7349.160000	0.250000	0.046875	-1.144531	0.051376	0.261468	0.600000	-5.310059	19.744873	-5.035400
C:\Users\cware\Desktop\Steller20November\TagTesting20Nov2013\M17.DSG	11-1-2013	16:43:43	367459.000000	7349.180000	0.121094	0.082031	-1.199219	0.049541	0.262385	0.598165	7.583618	0.915527	-4.959106
C:\Users\cware\Desktop\Steller20November\TagTesting20Nov2013\M17.DSG	11-1-2013	16:43:43	367460.000000	7349.200000	0.195313	-0.031250	-1.136719	0.047706	0.265138	0.598165	5.966187	9.582520	-3.494263
C:\Users\cware\Desktop\Steller20November\TagTesting20Nov2013\M17.DSG	11-1-2013	16:43:43	367461.000000	7349.220000	0.160156	-0.074219	-1.164063	0.046789	0.265138	0.597248	5.462646	-0.350952	-2.792358
C:\Users\cware\Desktop\Steller20November\TagTesting20Nov2013\M17.DSG	11-1-2013	16:43:43	367462.000000	7349.240000	0.136719	-0.054688	-1.187500	0.045872	0.269725	0.596330	4.318237	-4.959106	-1.571655
C:\Users\cware\Desktop\Steller20November\TagTesting20Nov2013\M17.DSG	11-1-2013	16:43:43	367463.000000	7349.260000	0.187500	-0.062500	-1.144531	0.046789	0.269725	0.595413	4.180908	1.647949	0.320435
C:\Users\cware\Desktop\Steller20November\TagTesting20Nov2013\M17.DSG	11-1-2013	16:43:43	367464.000000	7349.280000	0.179688	-0.093750	-1.136719	0.045872	0.271560	0.596330	0.946045	-4.150391	-2.120972
C:\Users\cware\Desktop\Steller20November\TagTesting20Nov2013\M17.DSG	11-1-2013	16:43:43	367465.000000	7349.300000	0.128906	-0.078125	-1.164063	0.044954	0.272477	0.595413	2.914429	-0.213623	-0.885010
C:\Users\cware\Desktop\Steller20November\TagTesting20Nov2013\M17.DSG	11-1-2013	16:43:43	367466.000000	7349.320000	0.207031	-0.078125	-1.113281	0.044037	0.272477	0.594495	1.831055	-8.529663	-4.089355
C:\Users\cware\Desktop\Steller20November\TagTesting20Nov2013\M17.DSG	11-1-2013	16:43:43	367467.000000	7349.340000	0.207031	-0.078125	-1.113281	0.045872	0.273394	0.593578	1.235962	-4.470825	-3.143311
C:\Users\cware\Desktop\Steller20November\TagTesting20Nov2013\M17.DSG	11-1-2013	16:43:43	367468.000000	7349.360000	0.156250	-0.035156	-1.171875	0.044037	0.276147	0.592661	2.136230	3.829956	-0.579834
C:\Users\cware\Desktop\Steller20November\TagTesting20Nov2013\M17.DSG	11-1-2013	16:43:43	367469.000000	7349.380000	0.191406	-0.039063	-1.148438	0.043119	0.277982	0.592661	-1.480103	-10.711670	-3.021240
C:\Users\cware\Desktop\Steller20November\TagTesting20Nov2013\M17.DSG	11-1-2013	16:43:43	367470.000000	7349.400000	0.132813	-0.062500	-1.160156	0.043119	0.277982	0.591743	0.228882	1.724243	-2.731323
C:\Users\cware\Desktop\Steller20November\TagTesting20Nov2013\M17.DSG	11-1-2013	16:43:43	367471.000000	7349.420000	0.156250	-0.097656	-1.167969	0.044037	0.278899	0.592661	-3.555298	-9.368896	-4.821777
C:\Users\cware\Desktop\Steller20November\TagTesting20Nov2013\M17.DSG	11-1-2013	16:43:43	367472.000000	7349.440000	0.074219	-0.101563	-1.171875	0.044954	0.279817	0.591743	-1.937866	15.426636	0.686646
C:\Users\cware\Desktop\Steller20November\TagTesting20Nov2013\M17.DSG	11-1-2013	16:43:43	367473.000000	7349.460000	0.167969	-0.093750	-1.128906	0.041284	0.280734	0.590826	-1.480103	4.852295	-0.488281
C:\Users\cware\Desktop\Steller20November\TagTesting20Nov2013\M17.DSG	11-1-2013	16:43:43	367474.000000	7349.480000	0.152344	-0.066406	-1.152344	0.041284	0.280734	0.589908	-3.463745	4.074097	-3.219604
C:\Users\cware\Desktop\Steller20November\TagTesting20Nov2013\M17.DSG	11-1-2013	16:43:43	367475.000000	7349.500000	0.132813	-0.046875	-1.136719	0.040367	0.279817	0.589908	-2.944946	4.867554	-4.058838
C:\Users\cware\Desktop\Steller20November\TagTesting20Nov2013\M17.DSG	11-1-2013	16:43:43	367476.000000	7349.520000	0.175781	-0.074219	-1.148438	0.038532	0.280734	0.589908	-1.861572	6.057739	-1.586914
C:\Users\cware\Desktop\Steller20November\TagTesting20Nov2013\M17.DSG	11-1-2013	16:43:43	367477.000000	7349.540000	0.175781	-0.058594	-1.136719	0.038532	0.281651	0.588991	-5.264282	1.663208	0.183105
C:\Users\cware\Desktop\Steller20November\TagTesting20Nov2013\M17.DSG	11-1-2013	16:43:43	367478.000000	7349.560000	0.218750	-0.078125	-1.144531	0.037615	0.279817	0.589908	-10.101318	-8.041382	-1.831055
C:\Users\cware\Desktop\Steller20November\TagTesting20Nov2013\M17.DSG	11-1-2013	16:43:43	367479.000000	7349.580000	0.148438	-0.054688	-1.164063	0.036697	0.280734	0.588991	-6.317139	12.832642	-2.426147
C:\Users\cware\Desktop\Steller20November\TagTesting20Nov2013\M17.DSG	11-1-2013	16:43:43	367480.000000	7349.600000	0.222656	-0.097656	-1.113281	0.035780	0.279817	0.588991	-4.272461	1.174927	-0.411987
C:\Users\cware\Desktop\Steller20November\TagTesting20Nov2013\M17.DSG	11-1-2013	16:43:43	367481.000000	7349.620000	0.167969	-0.093750	-1.132813	0.034862	0.279817	0.588073	-7.247925	-9.750366	0.000000
C:\Users\cware\Desktop\Steller20November\TagTesting20Nov2013\M17.DSG	11-1-2013	16:43:43	367482.000000	7349.640000	0.218750	-0.066406	-1.109375	0.035780	0.277982	0.588991	-8.316040	3.646851	0.183105
C:\Users\cware\Desktop\Steller20November\TagTesting20Nov2013\M17.DSG	11-1-2013	16:43:43	367483.000000	7349.660000	0.281250	-0.054688	-1.082031	0.038532	0.277064	0.589908	-7.904053	-24.978638	-2.853394
C:\Users\cware\Desktop\Steller20November\TagTesting20Nov2013\M17.DSG	11-1-2013	16:43:43	367484.000000	7349.680000	0.093750	-0.066406	-1.105469	0.038532	0.277982	0.589908	-3.433228	-14.389038	-0.381470
C:\Users\cware\Desktop\Steller20November\TagTesting20Nov2013\M17.DSG	11-1-2013	16:43:43	367485.000000	7349.700000	0.253906	-0.054688	-1.121094	0.041284	0.278899	0.590826	-1.068115	-18.585205	0.762939
C:\Users\cware\Desktop\Steller20November\TagTesting20Nov2013\M17.DSG	11-1-2013	16:43:43	367486.000000	7349.720000	0.148438	-0.109375	-1.050781	0.042202	0.277982	0.591743	-1.007080	-17.272949	-0.549316
C:\Users\cware\Desktop\Steller20November\TagTesting20Nov2013\M17.DSG	11-1-2013	16:43:43	367487.000000	7349.740000	0.175781	-0.074219	-1.089844	0.045872	0.279817	0.592661	-1.129150	-26.657104	-3.997803
C:\Users\cware\Desktop\Steller20November\TagTesting20Nov2013\M17.DSG	11-1-2013	16:43:43	367488.000000	7349.760000	0.160156	-0.085938	-1.089844	0.048624	0.279817	0.592661	-2.853394	-27.435303	-7.644653
C:\Users\cware\Desktop\Steller20November\TagTesting20Nov2013\M17.DSG	11-1-2013	16:43:43	367489.000000	7349.780000	0.183594	-0.097656	-1.054688	0.053211	0.281651	0.594495	-1.663208	-26.199341	-6.256104
C:\Users\cware\Desktop\Steller20November\TagTesting20Nov2013\M17.DSG	11-1-2013	16:43:43	367490.000000	7349.800000	0.136719	-0.066406	-1.023438	0.058716	0.282569	0.595413	-1.327515	-25.619507	-4.898071
C:\Users\cware\Desktop\Steller20November\TagTesting20Nov2013\M17.DSG	11-1-2013	16:43:43	367491.000000	7349.820000	0.023438	-0.042969	-1.050781	0.063303	0.284404	0.595413	4.119873	-28.320313	-2.838135
C:\Users\cware\Desktop\Steller20November\TagTesting20Nov2013\M17.DSG	11-1-2013	16:43:43	367492.000000	7349.840000	0.117188	-0.046875	-1.015625	0.066972	0.285321	0.596330	-4.516602	-29.159546	-6.927490
C:\Users\cware\Desktop\Steller20November\TagTesting20Nov2013\M17.DSG	11-1-2013	16:43:43	367493.000000	7349.860000	0.117188	-0.046875	-1.015625	0.069725	0.286239	0.597248	-1.083374	-20.065308	-5.920410
C:\Users\cware\Desktop\Steller20November\TagTesting20Nov2013\M17.DSG	11-1-2013	16:43:43	367494.000000	7349.880000	0.074219	-0.089844	-1.035156	0.076147	0.288073	0.599083	-7.919312	-38.345337	-7.888794
C:\Users\cware\Desktop\Steller20November\TagTesting20Nov2013\M17.DSG	11-1-2013	16:43:43	367495.000000	7349.900000	0.015625	-0.062500	-1.035156	0.081651	0.286239	0.600000	-4.486084	-17.318726	-5.355835
C:\Users\cware\Desktop\Steller20November\TagTesting20Nov2013\M17.DSG	11-1-2013	16:43:43	367496.000000	7349.920000	0.058594	-0.066406	-1.035156	0.086239	0.286239	0.599083	-2.304077	-22.109985	-4.241943
C:\Users\cware\Desktop\Steller20November\TagTesting20Nov2013\M17.DSG	11-1-2013	16:43:43	367497.000000	7349.940000	0.039063	-0.085938	-1.027344	0.087156	0.287156	0.600917	1.159668	-36.727905	-3.402710
C:\Users\cware\Desktop\Steller20November\TagTesting20Nov2013\M17.DSG	11-1-2013	16:43:43	367498.000000	7349.960000	0.117188	-0.085938	-0.980469	0.093578	0.288073	0.602752	-6.362915	-28.228760	-5.050659
C:\Users\cware\Desktop\Steller20November\TagTesting20Nov2013\M17.DSG	11-1-2013	16:43:43	367499.000000	7349.980000	0.054688	-0.054688	-0.988281	0.097248	0.286239	0.602752	-8.682251	-36.117554	-7.705688
C:\Users\cware\Desktop\Steller20November\TagTesting20Nov2013\M17.DSG	11-1-2013	16:43:43	367500.000000	7350.000000	0.027344	-0.066406	-1.007813	0.108257	0.287156	0.605505	-8.911133	-41.030884	-10.818481
C:\Users\cware\Desktop\Steller20November\TagTesting20Nov2013\M17.DSG	11-1-2013	16:43:43	367501.000000	7350.020000	-0.058594	-0.058594	-1.058594	0.111927	0.286239	0.606422	-2.578735	-15.777588	-6.240845
C:\Users\cware\Desktop\Steller20November\TagTesting20Nov2013\M17.DSG	11-1-2013	16:43:43	367502.000000	7350.040000	0.050781	-0.019531	-1.023438	0.116514	0.285321	0.607339	-11.901855	-30.441284	-10.742188
C:\Users\cware\Desktop\Steller20November\TagTesting20Nov2013\M17.DSG	11-1-2013	16:43:43	367503.000000	7350.060000	0.015625	-0.058594	-0.996094	0.120183	0.284404	0.608257	-14.587402	-45.120239	-13.687134
C:\Users\cware\Desktop\Steller20November\TagTesting20Nov2013\M17.DSG	11-1-2013	16:43:43	367504.000000	7350.080000	-0.121094	-0.039063	-1.078125	0.128440	0.283486	0.610092	-8.224487	-27.984619	-13.565063
C:\Users\cware\Desktop\Steller20November\TagTesting20Nov2013\M17.DSG	11-1-2013	16:43:43	367505.000000	7350.100000	-0.046875	-0.042969	-1.019531	0.133945	0.284404	0.611009	-6.622314	-27.282715	-13.732910
C:\Users\cware\Desktop\Steller20November\TagTesting20Nov2013\M17.DSG	11-1-2013	16:43:43	367506.000000	7350.120000	-0.074219	-0.023438	-1.062500	0.139450	0.284404	0.611009	-3.585815	-24.169922	-14.694214
C:\Users\cware\Desktop\Steller20November\TagTesting20Nov2013\M17.DSG	11-1-2013	16:43:43	367507.000000	7350.140000	-0.062500	-0.027344	-1.082031	0.143119	0.283486	0.611009	0.518799	-26.153564	-13.259888
C:\Users\cware\Desktop\Steller20November\TagTesting20Nov2013\M17.DSG	11-1-2013	16:43:43	367508.000000	7350.160000	-0.066406	-0.015625	-1.054688	0.148624	0.286239	0.610092	-4.074097	-34.805298	-16.448975
C:\Users\cware\Desktop\Steller20November\TagTesting20Nov2013\M17.DSG	11-1-2013	16:43:43	367509.000000	7350.180000	-0.066406	-0.074219	-1.054688	0.154128	0.286239	0.610092	-1.068115	-31.509399	-15.106201
C:\Users\cware\Desktop\Steller20November\TagTesting20Nov2013\M17.DSG	11-1-2013	16:43:43	367510.000000	7350.200000	-0.121094	-0.050781	-1.078125	0.161468	0.287156	0.611009	-3.677368	-20.187378	-16.708374
C:\Users\cware\Desktop\Steller20November\TagTesting20Nov2013\M17.DSG	11-1-2013	16:43:43	367511.000000	7350.220000	-0.128906	-0.070313	-1.070313	0.164220	0.288073	0.611009	1.739502	-20.095825	-13.992310
C:\Users\cware\Desktop\Steller20November\TagTesting20Nov2013\M17.DSG	11-1-2013	16:43:43	367512.000000	7350.240000	-0.105469	-0.078125	-1.121094	0.168807	0.292661	0.609174	2.136230	-23.269653	-13.885498
C:\Users\cware\Desktop\Steller20November\TagTesting20Nov2013\M17.DSG	11-1-2013	16:43:43	367513.000000	7350.260000	-0.140625	-0.097656	-1.117188	0.170642	0.291743	0.610092	2.410889	-15.701294	-14.053345
C:\Users\cware\Desktop\Steller20November\TagTesting20Nov2013\M17.DSG	11-1-2013	16:43:43	367514.000000	7350.280000	-0.144531	-0.078125	-1.148438	0.176147	0.293578	0.608257	5.554199	-34.362793	-14.526367
C:\Users\cware\Desktop\Steller20November\TagTesting20Nov2013\M17.DSG	11-1-2013	16:43:43	367515.000000	7350.300000	-0.097656	-0.089844	-1.183594	0.178899	0.295413	0.608257	10.650635	-25.573730	-10.452271
C:\Users\cware\Desktop\Steller20November\TagTesting20Nov2013\M17.DSG	11-1-2013	16:43:43	367516.000000	7350.320000	-0.164063	-0.097656	-1.234375	0.183486	0.300000	0.608257	14.663696	-30.700684	-12.283325
C:\Users\cware\Desktop\Steller20November\TagTesting20Nov2013\M17.DSG	11-1-2013	16:43:43	367517.000000	7350.340000	-0.171875	-0.160156	-1.277344	0.189908	0.303670	0.605505	26.763916	-16.326904	-16.876221
C:\Users\cware\Desktop\Steller20November\TagTesting20Nov2013\M17.DSG	11-1-2013	16:43:43	367518.000000	7350.360000	-0.011719	-0.210938	-1.253906	0.191743	0.308257	0.602752	26.000977	-36.804199	-18.829346
C:\Users\cware\Desktop\Steller20November\TagTesting20Nov2013\M17.DSG	11-1-2013	16:43:43	367519.000000	7350.380000	-0.011719	-0.210938	-1.253906	0.200917	0.316514	0.600917	9.826660	-30.670166	-17.684937
C:\Users\cware\Desktop\Steller20November\TagTesting20Nov2013\M17.DSG	11-1-2013	16:43:43	367520.000000	7350.400000	-0.382813	-0.238281	-1.175781	0.206422	0.318349	0.600917	-7.461548	-21.484375	-1.449585
C:\Users\cware\Desktop\Steller20November\TagTesting20Nov2013\M17.DSG	11-1-2013	16:43:43	367521.000000	7350.420000	-0.453125	-0.113281	-1.093750	0.207339	0.316514	0.600917	-22.338867	6.027222	10.498047
C:\Users\cware\Desktop\Steller20November\TagTesting20Nov2013\M17.DSG	11-1-2013	16:43:43	367522.000000	7350.440000	-0.277344	-0.070313	-1.156250	0.204587	0.312844	0.601835	-32.775879	3.234863	9.353638
C:\Users\cware\Desktop\Steller20November\TagTesting20Nov2013\M17.DSG	11-1-2013	16:43:43	367523.000000	7350.460000	-0.222656	-0.042969	-1.207031	0.203670	0.305505	0.604587	-35.064697	-6.057739	3.402710
C:\Users\cware\Desktop\Steller20November\TagTesting20Nov2013\M17.DSG	11-1-2013	16:43:43	367524.000000	7350.480000	-0.218750	-0.085938	-1.218750	0.203670	0.302752	0.607339	-26.184082	16.006470	4.516602
C:\Users\cware\Desktop\Steller20November\TagTesting20Nov2013\M17.DSG	11-1-2013	16:43:43	367525.000000	7350.500000	-0.015625	-0.078125	-1.222656	0.199083	0.296330	0.609174	-22.918701	15.380859	6.622314
C:\Users\cware\Desktop\Steller20November\TagTesting20Nov2013\M17.DSG	11-1-2013	16:43:43	367526.000000	7350.520000	0.066406	-0.050781	-1.203125	0.194495	0.294495	0.610092	-30.899048	39.810181	12.390137
C:\Users\cware\Desktop\Steller20November\TagTesting20Nov2013\M17.DSG	11-1-2013	16:43:43	367527.000000	7350.540000	0.292969	0.027344	-1.242188	0.182569	0.286239	0.612844	-36.529541	41.412354	9.506226
C:\Users\cware\Desktop\Steller20November\TagTesting20Nov2013\M17.DSG	11-1-2013	16:43:43	367528.000000	7350.560000	0.382813	0.054688	-1.289063	0.177064	0.283486	0.614679	-33.325195	47.683716	10.879517
C:\Users\cware\Desktop\Steller20November\TagTesting20Nov2013\M17.DSG	11-1-2013	16:43:43	367529.000000	7350.580000	0.617188	0.062500	-1.277344	0.166972	0.275229	0.616514	-36.178589	6.164551	1.708984
C:\Users\cware\Desktop\Steller20November\TagTesting20Nov2013\M17.DSG	11-1-2013	16:43:43	367530.000000	7350.600000	0.425781	0.027344	-1.445313	0.165138	0.270642	0.617431	-27.496338	36.422729	1.953125
C:\Users\cware\Desktop\Steller20November\TagTesting20Nov2013\M17.DSG	11-1-2013	16:43:43	367531.000000	7350.620000	0.410156	0.015625	-1.460938	0.160550	0.267890	0.617431	-25.039673	35.400391	-0.778198
C:\Users\cware\Desktop\Steller20November\TagTesting20Nov2013\M17.DSG	11-1-2013	16:43:43	367532.000000	7350.640000	0.410156	-0.062500	-1.507813	0.150459	0.262385	0.617431	-7.919312	45.776367	2.243042
C:\Users\cware\Desktop\Steller20November\TagTesting20Nov2013\M17.DSG	11-1-2013	16:43:43	367533.000000	7350.660000	0.386719	-0.164063	-1.402344	0.143119	0.262385	0.618349	-11.901855	57.617188	6.195068
C:\Users\cware\Desktop\Steller20November\TagTesting20Nov2013\M17.DSG	11-1-2013	16:43:43	367534.000000	7350.680000	0.425781	-0.136719	-1.281250	0.131193	0.260550	0.618349	-20.828247	51.177979	4.409790
C:\Users\cware\Desktop\Steller20November\TagTesting20Nov2013\M17.DSG	11-1-2013	16:43:43	367535.000000	7350.700000	0.359375	-0.152344	-1.257813	0.123853	0.258716	0.617431	-32.424927	40.527344	9.292603
C:\Users\cware\Desktop\Steller20November\TagTesting20Nov2013\M17.DSG	11-1-2013	16:43:43	367536.000000	7350.720000	0.382813	-0.171875	-1.191406	0.113761	0.252294	0.617431	-26.672363	26.092529	7.492065
C:\Users\cware\Desktop\Steller20November\TagTesting20Nov2013\M17.DSG	11-1-2013	16:43:43	367537.000000	7350.740000	0.332031	-0.148438	-1.195313	0.108257	0.250459	0.618349	-12.023926	16.738892	4.653931
C:\Users\cware\Desktop\Steller20November\TagTesting20Nov2013\M17.DSG	11-1-2013	16:43:43	367538.000000	7350.760000	0.410156	-0.113281	-1.101563	0.102752	0.245872	0.618349	-14.846802	14.434814	-1.861572
C:\Users\cware\Desktop\Steller20November\TagTesting20Nov2013\M17.DSG	11-1-2013	16:43:43	367539.000000	7350.780000	0.238281	-0.027344	-1.093750	0.100000	0.244037	0.618349	-19.348145	15.991211	-3.875732
C:\Users\cware\Desktop\Steller20November\TagTesting20Nov2013\M17.DSG	11-1-2013	16:43:43	367540.000000	7350.800000	0.371094	0.152344	-1.109375	0.097248	0.239450	0.618349	-30.746460	-0.167847	-7.003784
C:\Users\cware\Desktop\Steller20November\TagTesting20Nov2013\M17.DSG	11-1-2013	16:43:43	367541.000000	7350.820000	0.312500	0.136719	-1.078125	0.098165	0.236697	0.619266	-37.094116	-19.989014	-11.840820
C:\Users\cware\Desktop\Steller20November\TagTesting20Nov2013\M17.DSG	11-1-2013	16:43:43	367542.000000	7350.840000	0.292969	0.148438	-1.042969	0.108257	0.231193	0.623853	-34.027100	-38.208008	-13.656616
C:\Users\cware\Desktop\Steller20November\TagTesting20Nov2013\M17.DSG	11-1-2013	16:43:43	367543.000000	7350.860000	0.011719	0.132813	-1.175781	0.111927	0.227523	0.624771	-39.947510	-56.365967	-24.154663
C:\Users\cware\Desktop\Steller20November\TagTesting20Nov2013\M17.DSG	11-1-2013	16:43:43	367544.000000	7350.880000	0.066406	0.101563	-1.277344	0.124771	0.221101	0.628440	-18.798828	-37.689209	-21.591187
C:\Users\cware\Desktop\Steller20November\TagTesting20Nov2013\M17.DSG	11-1-2013	16:43:43	367545.000000	7350.900000	-0.109375	-0.003906	-1.207031	0.130275	0.221101	0.629358	-19.332886	-32.913208	-14.907837
C:\Users\cware\Desktop\Steller20November\TagTesting20Nov2013\M17.DSG	11-1-2013	16:43:43	367546.000000	7350.920000	-0.125000	0.066406	-1.218750	0.133028	0.217431	0.630275	-19.851685	20.599365	-10.696411
C:\Users\cware\Desktop\Steller20November\TagTesting20Nov2013\M17.DSG	11-1-2013	16:43:43	367547.000000	7350.940000	-0.054688	0.105469	-1.207031	0.132110	0.215596	0.629358	-17.166138	-0.488281	-11.993408
C:\Users\cware\Desktop\Steller20November\TagTesting20Nov2013\M17.DSG	11-1-2013	16:43:43	367548.000000	7350.960000	-0.042969	0.082031	-1.152344	0.131193	0.212844	0.631193	-9.231567	10.055542	-18.127441
C:\Users\cware\Desktop\Steller20November\TagTesting20Nov2013\M17.DSG	11-1-2013	16:43:43	367549.000000	7350.980000	-0.109375	0.019531	-1.179688	0.132110	0.211927	0.632110	-4.348755	9.262085	-17.745972
C:\Users\cware\Desktop\Steller20November\TagTesting20Nov2013\M17.DSG	11-1-2013	16:43:43	367550.000000	7351.000000	-0.109375	-0.039063	-1.132813	0.130275	0.211009	0.630275	-9.918213	6.362915	-16.098022
C:\Users\cware\Desktop\Steller20November\TagTesting20Nov2013\M17.DSG	11-1-2013	16:43:43	367551.000000	7351.020000	-0.109375	-0.058594	-1.109375	0.128440	0.211009	0.631193	-17.486572	23.315430	-16.128540
C:\Users\cware\Desktop\Steller20November\TagTesting20Nov2013\M17.DSG	11-1-2013	16:43:43	367552.000000	7351.040000	-0.035156	-0.058594	-1.117188	0.125688	0.210092	0.630275	-26.138306	5.874634	-14.526367
C:\Users\cware\Desktop\Steller20November\TagTesting20Nov2013\M17.DSG	11-1-2013	16:43:43	367553.000000	7351.060000	-0.019531	-0.007813	-1.121094	0.125688	0.210092	0.631193	-16.220093	5.599976	-9.384155
C:\Users\cware\Desktop\Steller20November\TagTesting20Nov2013\M17.DSG	11-1-2013	16:43:43	367554.000000	7351.080000	0.015625	0.121094	-1.164063	0.123853	0.209174	0.630275	2.990723	-6.362915	-6.912231
C:\Users\cware\Desktop\Steller20November\TagTesting20Nov2013\M17.DSG	11-1-2013	16:43:43	367555.000000	7351.100000	-0.023438	0.167969	-1.230469	0.120183	0.210092	0.631193	9.323120	11.993408	-4.089355
C:\Users\cware\Desktop\Steller20November\TagTesting20Nov2013\M17.DSG	11-1-2013	16:43:43	367556.000000	7351.120000	0.027344	0.179688	-1.167969	0.117431	0.211009	0.628440	3.723145	9.231567	-3.128052
C:\Users\cware\Desktop\Steller20November\TagTesting20Nov2013\M17.DSG	11-1-2013	16:43:43	367557.000000	7351.140000	0.007813	0.121094	-1.218750	0.114679	0.211927	0.631193	7.934570	16.433716	-2.014160
C:\Users\cware\Desktop\Steller20November\TagTesting20Nov2013\M17.DSG	11-1-2013	16:43:43	367558.000000	7351.160000	0.023438	0.085938	-1.136719	0.112844	0.211927	0.628440	-19.317627	10.208130	-10.040283
C:\Users\cware\Desktop\Steller20November\TagTesting20Nov2013\M17.DSG	11-1-2013	16:43:43	367559.000000	7351.180000	-0.019531	-0.046875	-1.117188	0.111927	0.211927	0.629358	-23.025513	6.851196	-8.438110
C:\Users\cware\Desktop\Steller20November\TagTesting20Nov2013\M17.DSG	11-1-2013	16:43:43	367560.000000	7351.200000	-0.027344	-0.078125	-1.121094	0.111927	0.211009	0.629358	-17.974854	1.708984	-1.831055
C:\Users\cware\Desktop\Steller20November\TagTesting20Nov2013\M17.DSG	11-1-2013	16:43:43	367561.000000	7351.220000	-0.027344	-0.062500	-1.085938	0.110092	0.207339	0.629358	-23.193359	2.929688	-3.723145
C:\Users\cware\Desktop\Steller20November\TagTesting20Nov2013\M17.DSG	11-1-2013	16:43:43	367562.000000	7351.240000	-0.007813	-0.125000	-1.085938	0.109174	0.208257	0.628440	-4.211426	6.408691	3.967285
C:\Users\cware\Desktop\Steller20November\TagTesting20Nov2013\M17.DSG	11-1-2013	16:43:43	367563.000000	7351.260000	0.070313	-0.105469	-1.054688	0.108257	0.202752	0.630275	-3.555298	-18.783569	1.800537
C:\Users\cware\Desktop\Steller20November\TagTesting20Nov2013\M17.DSG	11-1-2013	16:43:43	367564.000000	7351.280000	-0.054688	-0.046875	-1.093750	0.105505	0.202752	0.629358	1.800537	-6.500244	-2.182007
C:\Users\cware\Desktop\Steller20November\TagTesting20Nov2013\M17.DSG	11-1-2013	16:43:43	367565.000000	7351.300000	0.054688	0.027344	-1.097656	0.104587	0.200917	0.630275	1.174927	1.113892	0.366211
C:\Users\cware\Desktop\Steller20November\TagTesting20Nov2013\M17.DSG	11-1-2013	16:43:43	367566.000000	7351.320000	0.027344	0.042969	-1.210938	0.102752	0.200000	0.630275	-9.216309	35.903931	0.152588
C:\Users\cware\Desktop\Steller20November\TagTesting20Nov2013\M17.DSG	11-1-2013	16:43:43	367567.000000	7351.340000	0.074219	0.128906	-1.187500	0.098165	0.198165	0.630275	-5.737305	-8.255005	-4.364014
C:\Users\cware\Desktop\Steller20November\TagTesting20Nov2013\M17.DSG	11-1-2013	16:43:43	367568.000000	7351.360000	0.082031	0.164063	-1.164063	0.100000	0.197248	0.630275	-15.045166	34.912109	-6.286621
C:\Users\cware\Desktop\Steller20November\TagTesting20Nov2013\M17.DSG	11-1-2013	16:43:43	367569.000000	7351.380000	0.046875	0.199219	-1.269531	0.096330	0.196330	0.629358	-9.948730	8.117676	-6.591797
C:\Users\cware\Desktop\Steller20November\TagTesting20Nov2013\M17.DSG	11-1-2013	16:43:43	367570.000000	7351.400000	0.023438	0.195313	-1.265625	0.094495	0.198165	0.628440	-15.228271	-0.366211	-7.736206
C:\Users\cware\Desktop\Steller20November\TagTesting20Nov2013\M17.DSG	11-1-2013	16:43:43	367571.000000	7351.420000	0.097656	0.203125	-1.253906	0.095413	0.198165	0.628440	-10.742188	11.657715	-0.640869
C:\Users\cware\Desktop\Steller20November\TagTesting20Nov2013\M17.DSG	11-1-2013	16:43:43	367572.000000	7351.440000	0.097656	0.203125	-1.199219	0.091743	0.198165	0.628440	-6.088257	-2.227783	-1.144409
C:\Users\cware\Desktop\Steller20November\TagTesting20Nov2013\M17.DSG	11-1-2013	16:43:43	367573.000000	7351.460000	0.105469	0.226563	-1.222656	0.091743	0.198165	0.628440	-9.216309	-11.901855	-4.272461
[truncated: 19,533 more rows]
