# Supplementary material for: Averaged Propulsive Body Acceleration (APBA) Can Be Calculated from Biologging Tags That Incorporate Gyroscopes and Accelerometers to Estimate Swimming Speed, Hydrodynamic Drag and Energy Expenditure for Steller Sea Lions
Source: PLoS One. 2016 Jun 10;11(6):e0157326. doi: 10.1371/journal.pone.0157326 (PMC4902303; doi:10.1371/journal.pone.0157326)
Supplement: S2 Data — Each file contains a 50Hz time series. Provided are calibrated accelerometer and gyro measurements, together with the estimated gravity vector, and the estimated dynamic accelerations by the different methods. The small files with the suffix.txt are configuration files used in C++ processing. (ZIP) [file pone.0157326.s002.zip › BoniNov_20/Mb17_PTMP_20_11_13.csv]

FileName	FileDate	FileTime	Sample	Time from Start (s)	Pressure	Temperature
C:\Users\cware\Desktop\Steller20November\TagTesting20Nov2013\M17.DSG	11-1-2013	16:43:43	91410.000000	9141.000000	49506.438769	20.000000
C:\Users\cware\Desktop\Steller20November\TagTesting20Nov2013\M17.DSG	11-1-2013	16:43:43	91411.000000	9141.100000	49505.840140	20.000000
C:\Users\cware\Desktop\Steller20November\TagTesting20Nov2013\M17.DSG	11-1-2013	16:43:43	91412.000000	9141.200000	49495.913288	20.000000
C:\Users\cware\Desktop\Steller20November\TagTesting20Nov2013\M17.DSG	11-1-2013	16:43:43	91413.000000	9141.300000	49507.760074	20.000000
C:\Users\cware\Desktop\Steller20November\TagTesting20Nov2013\M17.DSG	11-1-2013	16:43:43	91414.000000	9141.400000	49521.852154	20.000000
C:\Users\cware\Desktop\Steller20November\TagTesting20Nov2013\M17.DSG	11-1-2013	16:43:43	91415.000000	9141.500000	49518.340191	20.000000
C:\Users\cware\Desktop\Steller20November\TagTesting20Nov2013\M17.DSG	11-1-2013	16:43:43	91416.000000	9141.600000	49515.576025	20.000000
C:\Users\cware\Desktop\Steller20November\TagTesting20Nov2013\M17.DSG	11-1-2013	16:43:43	91417.000000	9141.700000	49504.197644	20.000000
C:\Users\cware\Desktop\Steller20November\TagTesting20Nov2013\M17.DSG	11-1-2013	16:43:43	91418.000000	9141.800000	49494.964475	20.000000
C:\Users\cware\Desktop\Steller20November\TagTesting20Nov2013\M17.DSG	11-1-2013	16:43:43	91419.000000	9141.900000	49478.687075	20.000000
C:\Users\cware\Desktop\Steller20November\TagTesting20Nov2013\M17.DSG	11-1-2013	16:43:43	91420.000000	9142.000000	49514.870910	20.000000
C:\Users\cware\Desktop\Steller20November\TagTesting20Nov2013\M17.DSG	11-1-2013	16:43:43	91421.000000	9142.100000	49508.357657	20.000000
C:\Users\cware\Desktop\Steller20November\TagTesting20Nov2013\M17.DSG	11-1-2013	16:43:43	91422.000000	9142.200000	49522.921276	20.000000
C:\Users\cware\Desktop\Steller20November\TagTesting20Nov2013\M17.DSG	11-1-2013	16:43:43	91423.000000	9142.300000	49516.050460	20.000000
C:\Users\cware\Desktop\Steller20November\TagTesting20Nov2013\M17.DSG	11-1-2013	16:43:43	91424.000000	9142.400000	49525.060444	20.000000
C:\Users\cware\Desktop\Steller20November\TagTesting20Nov2013\M17.DSG	11-1-2013	16:43:43	91425.000000	9142.500000	49520.581216	20.000000
C:\Users\cware\Desktop\Steller20November\TagTesting20Nov2013\M17.DSG	11-1-2013	16:43:43	91426.000000	9142.600000	49518.507501	20.000000
C:\Users\cware\Desktop\Steller20November\TagTesting20Nov2013\M17.DSG	11-1-2013	16:43:43	91427.000000	9142.700000	49512.512169	20.000000
C:\Users\cware\Desktop\Steller20November\TagTesting20Nov2013\M17.DSG	11-1-2013	16:43:43	91428.000000	9142.800000	49518.935303	20.000000
C:\Users\cware\Desktop\Steller20November\TagTesting20Nov2013\M17.DSG	11-1-2013	16:43:43	91429.000000	9142.900000	49522.247652	20.000000
C:\Users\cware\Desktop\Steller20November\TagTesting20Nov2013\M17.DSG	11-1-2013	16:43:43	91430.000000	9143.000000	49524.935216	20.000000
C:\Users\cware\Desktop\Steller20November\TagTesting20Nov2013\M17.DSG	11-1-2013	16:43:43	91431.000000	9143.100000	49527.248717	20.000000
C:\Users\cware\Desktop\Steller20November\TagTesting20Nov2013\M17.DSG	11-1-2013	16:43:43	91432.000000	9143.200000	49524.387658	20.000000
C:\Users\cware\Desktop\Steller20November\TagTesting20Nov2013\M17.DSG	11-1-2013	16:43:43	91433.000000	9143.300000	49525.332303	20.000000
C:\Users\cware\Desktop\Steller20November\TagTesting20Nov2013\M17.DSG	11-1-2013	16:43:43	91434.000000	9143.400000	49522.743729	20.000000
C:\Users\cware\Desktop\Steller20November\TagTesting20Nov2013\M17.DSG	11-1-2013	16:43:43	91435.000000	9143.500000	49520.853892	20.000000
C:\Users\cware\Desktop\Steller20November\TagTesting20Nov2013\M17.DSG	11-1-2013	16:43:43	91436.000000	9143.600000	49517.418439	20.000000
C:\Users\cware\Desktop\Steller20November\TagTesting20Nov2013\M17.DSG	11-1-2013	16:43:43	91437.000000	9143.700000	49518.065669	20.000000
C:\Users\cware\Desktop\Steller20November\TagTesting20Nov2013\M17.DSG	11-1-2013	16:43:43	91438.000000	9143.800000	49516.448659	20.000000
C:\Users\cware\Desktop\Steller20November\TagTesting20Nov2013\M17.DSG	11-1-2013	16:43:43	91439.000000	9143.900000	49512.391514	20.000000
C:\Users\cware\Desktop\Steller20November\TagTesting20Nov2013\M17.DSG	11-1-2013	16:43:43	91440.000000	9144.000000	49512.365833	20.000000
C:\Users\cware\Desktop\Steller20November\TagTesting20Nov2013\M17.DSG	11-1-2013	16:43:43	91441.000000	9144.100000	49508.458280	20.000000
C:\Users\cware\Desktop\Steller20November\TagTesting20Nov2013\M17.DSG	11-1-2013	16:43:43	91442.000000	9144.200000	49508.606159	20.000000
C:\Users\cware\Desktop\Steller20November\TagTesting20Nov2013\M17.DSG	11-1-2013	16:43:43	91443.000000	9144.300000	49504.846745	20.000000
C:\Users\cware\Desktop\Steller20November\TagTesting20Nov2013\M17.DSG	11-1-2013	16:43:43	91444.000000	9144.400000	49505.469054	20.000000
C:\Users\cware\Desktop\Steller20November\TagTesting20Nov2013\M17.DSG	11-1-2013	16:43:43	91445.000000	9144.500000	49502.855798	20.000000
C:\Users\cware\Desktop\Steller20November\TagTesting20Nov2013\M17.DSG	11-1-2013	16:43:43	91446.000000	9144.600000	49503.178252	20.000000
C:\Users\cware\Desktop\Steller20November\TagTesting20Nov2013\M17.DSG	11-1-2013	16:43:43	91447.000000	9144.700000	49501.313595	20.000000
C:\Users\cware\Desktop\Steller20November\TagTesting20Nov2013\M17.DSG	11-1-2013	16:43:43	91448.000000	9144.800000	49503.002578	20.000000
C:\Users\cware\Desktop\Steller20November\TagTesting20Nov2013\M17.DSG	11-1-2013	16:43:43	91449.000000	9144.900000	49500.392287	20.000000
C:\Users\cware\Desktop\Steller20November\TagTesting20Nov2013\M17.DSG	11-1-2013	16:43:43	91450.000000	9145.000000	49500.564526	20.000000
C:\Users\cware\Desktop\Steller20November\TagTesting20Nov2013\M17.DSG	11-1-2013	16:43:43	91451.000000	9145.100000	49500.342991	20.000000
C:\Users\cware\Desktop\Steller20November\TagTesting20Nov2013\M17.DSG	11-1-2013	16:43:43	91452.000000	9145.200000	49493.196344	20.000000
C:\Users\cware\Desktop\Steller20November\TagTesting20Nov2013\M17.DSG	11-1-2013	16:43:43	91453.000000	9145.300000	49500.561609	20.000000
C:\Users\cware\Desktop\Steller20November\TagTesting20Nov2013\M17.DSG	11-1-2013	16:43:43	91454.000000	9145.400000	49498.073463	20.000000
C:\Users\cware\Desktop\Steller20November\TagTesting20Nov2013\M17.DSG	11-1-2013	16:43:43	91455.000000	9145.500000	49497.928957	20.000000
C:\Users\cware\Desktop\Steller20November\TagTesting20Nov2013\M17.DSG	11-1-2013	16:43:43	91456.000000	9145.600000	49496.181498	20.000000
C:\Users\cware\Desktop\Steller20November\TagTesting20Nov2013\M17.DSG	11-1-2013	16:43:43	91457.000000	9145.700000	49496.207926	20.000000
C:\Users\cware\Desktop\Steller20November\TagTesting20Nov2013\M17.DSG	11-1-2013	16:43:43	91458.000000	9145.800000	49496.507234	20.000000
C:\Users\cware\Desktop\Steller20November\TagTesting20Nov2013\M17.DSG	11-1-2013	16:43:43	91459.000000	9145.900000	49487.363026	20.000000
C:\Users\cware\Desktop\Steller20November\TagTesting20Nov2013\M17.DSG	11-1-2013	16:43:43	91460.000000	9146.000000	49489.714196	20.000000
C:\Users\cware\Desktop\Steller20November\TagTesting20Nov2013\M17.DSG	11-1-2013	16:43:43	91461.000000	9146.100000	49490.807202	20.000000
C:\Users\cware\Desktop\Steller20November\TagTesting20Nov2013\M17.DSG	11-1-2013	16:43:43	91462.000000	9146.200000	49480.523349	20.000000
C:\Users\cware\Desktop\Steller20November\TagTesting20Nov2013\M17.DSG	11-1-2013	16:43:43	91463.000000	9146.300000	49486.647294	20.000000
C:\Users\cware\Desktop\Steller20November\TagTesting20Nov2013\M17.DSG	11-1-2013	16:43:43	91464.000000	9146.400000	49466.760250	20.000000
C:\Users\cware\Desktop\Steller20November\TagTesting20Nov2013\M17.DSG	11-1-2013	16:43:43	91465.000000	9146.500000	49481.871835	20.000000
C:\Users\cware\Desktop\Steller20November\TagTesting20Nov2013\M17.DSG	11-1-2013	16:43:43	91466.000000	9146.600000	49484.977794	20.000000
C:\Users\cware\Desktop\Steller20November\TagTesting20Nov2013\M17.DSG	11-1-2013	16:43:43	91467.000000	9146.700000	49468.630964	20.000000
C:\Users\cware\Desktop\Steller20November\TagTesting20Nov2013\M17.DSG	11-1-2013	16:43:43	91468.000000	9146.800000	49493.174913	20.000000
C:\Users\cware\Desktop\Steller20November\TagTesting20Nov2013\M17.DSG	11-1-2013	16:43:43	91469.000000	9146.900000	49478.986644	20.000000
C:\Users\cware\Desktop\Steller20November\TagTesting20Nov2013\M17.DSG	11-1-2013	16:43:43	91470.000000	9147.000000	49479.331221	20.000000
C:\Users\cware\Desktop\Steller20November\TagTesting20Nov2013\M17.DSG	11-1-2013	16:43:43	91471.000000	9147.100000	49485.430870	20.000000
C:\Users\cware\Desktop\Steller20November\TagTesting20Nov2013\M17.DSG	11-1-2013	16:43:43	91472.000000	9147.200000	49501.860476	20.000000
C:\Users\cware\Desktop\Steller20November\TagTesting20Nov2013\M17.DSG	11-1-2013	16:43:43	91473.000000	9147.300000	49499.618887	20.000000
C:\Users\cware\Desktop\Steller20November\TagTesting20Nov2013\M17.DSG	11-1-2013	16:43:43	91474.000000	9147.400000	49498.421086	20.000000
C:\Users\cware\Desktop\Steller20November\TagTesting20Nov2013\M17.DSG	11-1-2013	16:43:43	91475.000000	9147.500000	49501.632793	20.000000
C:\Users\cware\Desktop\Steller20November\TagTesting20Nov2013\M17.DSG	11-1-2013	16:43:43	91476.000000	9147.600000	49505.240994	20.000000
C:\Users\cware\Desktop\Steller20November\TagTesting20Nov2013\M17.DSG	11-1-2013	16:43:43	91477.000000	9147.700000	49511.393552	20.000000
C:\Users\cware\Desktop\Steller20November\TagTesting20Nov2013\M17.DSG	11-1-2013	16:43:43	91478.000000	9147.800000	49509.749841	20.000000
C:\Users\cware\Desktop\Steller20November\TagTesting20Nov2013\M17.DSG	11-1-2013	16:43:43	91479.000000	9147.900000	49512.777994	20.000000
C:\Users\cware\Desktop\Steller20November\TagTesting20Nov2013\M17.DSG	11-1-2013	16:43:43	91480.000000	9148.000000	49507.656720	20.000000
C:\Users\cware\Desktop\Steller20November\TagTesting20Nov2013\M17.DSG	11-1-2013	16:43:43	91481.000000	9148.100000	49509.302602	20.000000
C:\Users\cware\Desktop\Steller20November\TagTesting20Nov2013\M17.DSG	11-1-2013	16:43:43	91482.000000	9148.200000	49506.464680	20.000000
C:\Users\cware\Desktop\Steller20November\TagTesting20Nov2013\M17.DSG	11-1-2013	16:43:43	91483.000000	9148.300000	49510.796329	20.000000
C:\Users\cware\Desktop\Steller20November\TagTesting20Nov2013\M17.DSG	11-1-2013	16:43:43	91484.000000	9148.400000	49512.040018	20.000000
C:\Users\cware\Desktop\Steller20November\TagTesting20Nov2013\M17.DSG	11-1-2013	16:43:43	91485.000000	9148.500000	49510.720693	20.000000
C:\Users\cware\Desktop\Steller20November\TagTesting20Nov2013\M17.DSG	11-1-2013	16:43:43	91486.000000	9148.600000	49514.031395	20.000000
C:\Users\cware\Desktop\Steller20November\TagTesting20Nov2013\M17.DSG	11-1-2013	16:43:43	91487.000000	9148.700000	49511.615786	20.000000
C:\Users\cware\Desktop\Steller20November\TagTesting20Nov2013\M17.DSG	11-1-2013	16:43:43	91488.000000	9148.800000	49512.360900	20.000000
C:\Users\cware\Desktop\Steller20November\TagTesting20Nov2013\M17.DSG	11-1-2013	16:43:43	91489.000000	9148.900000	49514.928091	20.000000
C:\Users\cware\Desktop\Steller20November\TagTesting20Nov2013\M17.DSG	11-1-2013	16:43:43	91490.000000	9149.000000	49514.628809	20.000000
C:\Users\cware\Desktop\Steller20November\TagTesting20Nov2013\M17.DSG	11-1-2013	16:43:43	91491.000000	9149.100000	49518.187688	20.000000
C:\Users\cware\Desktop\Steller20November\TagTesting20Nov2013\M17.DSG	11-1-2013	16:43:43	91492.000000	9149.200000	49520.454238	20.000000
C:\Users\cware\Desktop\Steller20November\TagTesting20Nov2013\M17.DSG	11-1-2013	16:43:43	91493.000000	9149.300000	49518.960415	20.000000
C:\Users\cware\Desktop\Steller20November\TagTesting20Nov2013\M17.DSG	11-1-2013	16:43:43	91494.000000	9149.400000	49518.462010	20.000000
C:\Users\cware\Desktop\Steller20November\TagTesting20Nov2013\M17.DSG	11-1-2013	16:43:43	91495.000000	9149.500000	49520.777999	20.000000
C:\Users\cware\Desktop\Steller20November\TagTesting20Nov2013\M17.DSG	11-1-2013	16:43:43	91496.000000	9149.600000	49520.278186	20.000000
C:\Users\cware\Desktop\Steller20November\TagTesting20Nov2013\M17.DSG	11-1-2013	16:43:43	91497.000000	9149.700000	49520.329644	20.000000
C:\Users\cware\Desktop\Steller20November\TagTesting20Nov2013\M17.DSG	11-1-2013	16:43:43	91498.000000	9149.800000	49522.816843	20.000000
C:\Users\cware\Desktop\Steller20November\TagTesting20Nov2013\M17.DSG	11-1-2013	16:43:43	91499.000000	9149.900000	49523.663592	20.000000
C:\Users\cware\Desktop\Steller20November\TagTesting20Nov2013\M17.DSG	11-1-2013	16:43:43	91500.000000	9150.000000	49522.371264	20.000000
C:\Users\cware\Desktop\Steller20November\TagTesting20Nov2013\M17.DSG	11-1-2013	16:43:43	91501.000000	9150.100000	49522.742036	20.000000
C:\Users\cware\Desktop\Steller20November\TagTesting20Nov2013\M17.DSG	11-1-2013	16:43:43	91502.000000	9150.200000	49521.820544	20.000000
C:\Users\cware\Desktop\Steller20November\TagTesting20Nov2013\M17.DSG	11-1-2013	16:43:43	91503.000000	9150.300000	49520.078772	20.000000
C:\Users\cware\Desktop\Steller20November\TagTesting20Nov2013\M17.DSG	11-1-2013	16:43:43	91504.000000	9150.400000	49521.296253	20.000000
C:\Users\cware\Desktop\Steller20November\TagTesting20Nov2013\M17.DSG	11-1-2013	16:43:43	91505.000000	9150.500000	49521.922610	20.000000
C:\Users\cware\Desktop\Steller20November\TagTesting20Nov2013\M17.DSG	11-1-2013	16:43:43	91506.000000	9150.600000	49520.453708	20.000000
C:\Users\cware\Desktop\Steller20November\TagTesting20Nov2013\M17.DSG	11-1-2013	16:43:43	91507.000000	9150.700000	49521.199877	20.000000
C:\Users\cware\Desktop\Steller20November\TagTesting20Nov2013\M17.DSG	11-1-2013	16:43:43	91508.000000	9150.800000	49517.415412	20.000000
C:\Users\cware\Desktop\Steller20November\TagTesting20Nov2013\M17.DSG	11-1-2013	16:43:43	91509.000000	9150.900000	49519.652694	20.000000
C:\Users\cware\Desktop\Steller20November\TagTesting20Nov2013\M17.DSG	11-1-2013	16:43:43	91510.000000	9151.000000	49518.260298	20.000000
C:\Users\cware\Desktop\Steller20November\TagTesting20Nov2013\M17.DSG	11-1-2013	16:43:43	91511.000000	9151.100000	49517.737444	20.000000
C:\Users\cware\Desktop\Steller20November\TagTesting20Nov2013\M17.DSG	11-1-2013	16:43:43	91512.000000	9151.200000	49516.541870	20.000000
C:\Users\cware\Desktop\Steller20November\TagTesting20Nov2013\M17.DSG	11-1-2013	16:43:43	91513.000000	9151.300000	49517.534304	20.000000
C:\Users\cware\Desktop\Steller20November\TagTesting20Nov2013\M17.DSG	11-1-2013	16:43:43	91514.000000	9151.400000	49519.279034	20.000000
C:\Users\cware\Desktop\Steller20November\TagTesting20Nov2013\M17.DSG	11-1-2013	16:43:43	91515.000000	9151.500000	49520.178713	20.000000
C:\Users\cware\Desktop\Steller20November\TagTesting20Nov2013\M17.DSG	11-1-2013	16:43:43	91516.000000	9151.600000	49521.370683	20.000000
C:\Users\cware\Desktop\Steller20November\TagTesting20Nov2013\M17.DSG	11-1-2013	16:43:43	91517.000000	9151.700000	49520.497019	20.000000
C:\Users\cware\Desktop\Steller20November\TagTesting20Nov2013\M17.DSG	11-1-2013	16:43:43	91518.000000	9151.800000	49524.707397	20.000000
C:\Users\cware\Desktop\Steller20November\TagTesting20Nov2013\M17.DSG	11-1-2013	16:43:43	91519.000000	9151.900000	49523.786614	20.000000
C:\Users\cware\Desktop\Steller20November\TagTesting20Nov2013\M17.DSG	11-1-2013	16:43:43	91520.000000	9152.000000	49521.595709	20.000000
C:\Users\cware\Desktop\Steller20November\TagTesting20Nov2013\M17.DSG	11-1-2013	16:43:43	91521.000000	9152.100000	49526.201815	20.000000
C:\Users\cware\Desktop\Steller20November\TagTesting20Nov2013\M17.DSG	11-1-2013	16:43:43	91522.000000	9152.200000	49524.805011	20.000000
C:\Users\cware\Desktop\Steller20November\TagTesting20Nov2013\M17.DSG	11-1-2013	16:43:43	91523.000000	9152.300000	49527.221411	20.000000
C:\Users\cware\Desktop\Steller20November\TagTesting20Nov2013\M17.DSG	11-1-2013	16:43:43	91524.000000	9152.400000	49528.789524	20.000000
C:\Users\cware\Desktop\Steller20November\TagTesting20Nov2013\M17.DSG	11-1-2013	16:43:43	91525.000000	9152.500000	49529.510859	20.000000
C:\Users\cware\Desktop\Steller20November\TagTesting20Nov2013\M17.DSG	11-1-2013	16:43:43	91526.000000	9152.600000	49528.457759	20.000000
C:\Users\cware\Desktop\Steller20November\TagTesting20Nov2013\M17.DSG	11-1-2013	16:43:43	91527.000000	9152.700000	49534.838247	20.000000
C:\Users\cware\Desktop\Steller20November\TagTesting20Nov2013\M17.DSG	11-1-2013	16:43:43	91528.000000	9152.800000	49534.291449	20.000000
C:\Users\cware\Desktop\Steller20November\TagTesting20Nov2013\M17.DSG	11-1-2013	16:43:43	91529.000000	9152.900000	49536.728996	20.000000
C:\Users\cware\Desktop\Steller20November\TagTesting20Nov2013\M17.DSG	11-1-2013	16:43:43	91530.000000	9153.000000	49536.105857	20.000000
C:\Users\cware\Desktop\Steller20November\TagTesting20Nov2013\M17.DSG	11-1-2013	16:43:43	91531.000000	9153.100000	49534.490203	20.000000
C:\Users\cware\Desktop\Steller20November\TagTesting20Nov2013\M17.DSG	11-1-2013	16:43:43	91532.000000	9153.200000	49537.426968	20.000000
C:\Users\cware\Desktop\Steller20November\TagTesting20Nov2013\M17.DSG	11-1-2013	16:43:43	91533.000000	9153.300000	49537.824268	20.000000
C:\Users\cware\Desktop\Steller20November\TagTesting20Nov2013\M17.DSG	11-1-2013	16:43:43	91534.000000	9153.400000	49537.003344	20.000000
C:\Users\cware\Desktop\Steller20November\TagTesting20Nov2013\M17.DSG	11-1-2013	16:43:43	91535.000000	9153.500000	49532.592326	20.000000
C:\Users\cware\Desktop\Steller20November\TagTesting20Nov2013\M17.DSG	11-1-2013	16:43:43	91536.000000	9153.600000	49531.400709	20.000000
C:\Users\cware\Desktop\Steller20November\TagTesting20Nov2013\M17.DSG	11-1-2013	16:43:43	91537.000000	9153.700000	49525.776810	20.000000
C:\Users\cware\Desktop\Steller20November\TagTesting20Nov2013\M17.DSG	11-1-2013	16:43:43	91538.000000	9153.800000	49521.519139	20.000000
C:\Users\cware\Desktop\Steller20November\TagTesting20Nov2013\M17.DSG	11-1-2013	16:43:43	91539.000000	9153.900000	49514.325628	20.000000
C:\Users\cware\Desktop\Steller20November\TagTesting20Nov2013\M17.DSG	11-1-2013	16:43:43	91540.000000	9154.000000	49510.245333	20.000000
C:\Users\cware\Desktop\Steller20November\TagTesting20Nov2013\M17.DSG	11-1-2013	16:43:43	91541.000000	9154.100000	49506.610427	20.000000
C:\Users\cware\Desktop\Steller20November\TagTesting20Nov2013\M17.DSG	11-1-2013	16:43:43	91542.000000	9154.200000	49504.071535	20.000000
C:\Users\cware\Desktop\Steller20November\TagTesting20Nov2013\M17.DSG	11-1-2013	16:43:43	91543.000000	9154.300000	49500.661117	20.000000
C:\Users\cware\Desktop\Steller20November\TagTesting20Nov2013\M17.DSG	11-1-2013	16:43:43	91544.000000	9154.400000	49497.050941	20.000000
C:\Users\cware\Desktop\Steller20November\TagTesting20Nov2013\M17.DSG	11-1-2013	16:43:43	91545.000000	9154.500000	49495.458549	20.000000
C:\Users\cware\Desktop\Steller20November\TagTesting20Nov2013\M17.DSG	11-1-2013	16:43:43	91546.000000	9154.600000	49494.561320	20.000000
C:\Users\cware\Desktop\Steller20November\TagTesting20Nov2013\M17.DSG	11-1-2013	16:43:43	91547.000000	9154.700000	49492.594035	20.000000
C:\Users\cware\Desktop\Steller20November\TagTesting20Nov2013\M17.DSG	11-1-2013	16:43:43	91548.000000	9154.800000	49489.906731	20.000000
C:\Users\cware\Desktop\Steller20November\TagTesting20Nov2013\M17.DSG	11-1-2013	16:43:43	91549.000000	9154.900000	49490.353744	20.000000
C:\Users\cware\Desktop\Steller20November\TagTesting20Nov2013\M17.DSG	11-1-2013	16:43:43	91550.000000	9155.000000	49489.284179	20.000000
C:\Users\cware\Desktop\Steller20November\TagTesting20Nov2013\M17.DSG	11-1-2013	16:43:43	91551.000000	9155.100000	49490.950463	20.000000
C:\Users\cware\Desktop\Steller20November\TagTesting20Nov2013\M17.DSG	11-1-2013	16:43:43	91552.000000	9155.200000	49492.794157	20.000000
C:\Users\cware\Desktop\Steller20November\TagTesting20Nov2013\M17.DSG	11-1-2013	16:43:43	91553.000000	9155.300000	49497.149303	20.000000
C:\Users\cware\Desktop\Steller20November\TagTesting20Nov2013\M17.DSG	11-1-2013	16:43:43	91554.000000	9155.400000	49498.642374	20.000000
C:\Users\cware\Desktop\Steller20November\TagTesting20Nov2013\M17.DSG	11-1-2013	16:43:43	91555.000000	9155.500000	49502.973615	20.000000
C:\Users\cware\Desktop\Steller20November\TagTesting20Nov2013\M17.DSG	11-1-2013	16:43:43	91556.000000	9155.600000	49500.107234	20.000000
C:\Users\cware\Desktop\Steller20November\TagTesting20Nov2013\M17.DSG	11-1-2013	16:43:43	91557.000000	9155.700000	49505.156592	20.000000
C:\Users\cware\Desktop\Steller20November\TagTesting20Nov2013\M17.DSG	11-1-2013	16:43:43	91558.000000	9155.800000	49502.967351	20.000000
C:\Users\cware\Desktop\Steller20November\TagTesting20Nov2013\M17.DSG	11-1-2013	16:43:43	91559.000000	9155.900000	49508.051632	20.000000
C:\Users\cware\Desktop\Steller20November\TagTesting20Nov2013\M17.DSG	11-1-2013	16:43:43	91560.000000	9156.000000	49510.217116	20.000000
C:\Users\cware\Desktop\Steller20November\TagTesting20Nov2013\M17.DSG	11-1-2013	16:43:43	91561.000000	9156.100000	49510.365398	20.000000
C:\Users\cware\Desktop\Steller20November\TagTesting20Nov2013\M17.DSG	11-1-2013	16:43:43	91562.000000	9156.200000	49510.590823	20.000000
C:\Users\cware\Desktop\Steller20November\TagTesting20Nov2013\M17.DSG	11-1-2013	16:43:43	91563.000000	9156.300000	49508.673003	20.000000
C:\Users\cware\Desktop\Steller20November\TagTesting20Nov2013\M17.DSG	11-1-2013	16:43:43	91564.000000	9156.400000	49504.113264	20.000000
C:\Users\cware\Desktop\Steller20November\TagTesting20Nov2013\M17.DSG	11-1-2013	16:43:43	91565.000000	9156.500000	49505.363334	20.000000
C:\Users\cware\Desktop\Steller20November\TagTesting20Nov2013\M17.DSG	11-1-2013	16:43:43	91566.000000	9156.600000	49506.308509	20.000000
C:\Users\cware\Desktop\Steller20November\TagTesting20Nov2013\M17.DSG	11-1-2013	16:43:43	91567.000000	9156.700000	49508.574104	20.000000
C:\Users\cware\Desktop\Steller20November\TagTesting20Nov2013\M17.DSG	11-1-2013	16:43:43	91568.000000	9156.800000	49508.944616	20.000000
C:\Users\cware\Desktop\Steller20November\TagTesting20Nov2013\M17.DSG	11-1-2013	16:43:43	91569.000000	9156.900000	49505.982127	20.000000
C:\Users\cware\Desktop\Steller20November\TagTesting20Nov2013\M17.DSG	11-1-2013	16:43:43	91570.000000	9157.000000	49504.641453	20.000000
C:\Users\cware\Desktop\Steller20November\TagTesting20Nov2013\M17.DSG	11-1-2013	16:43:43	91571.000000	9157.100000	49506.307502	20.000000
C:\Users\cware\Desktop\Steller20November\TagTesting20Nov2013\M17.DSG	11-1-2013	16:43:43	91572.000000	9157.200000	49504.567110	20.000000
C:\Users\cware\Desktop\Steller20November\TagTesting20Nov2013\M17.DSG	11-1-2013	16:43:43	91573.000000	9157.300000	49504.043796	20.000000
C:\Users\cware\Desktop\Steller20November\TagTesting20Nov2013\M17.DSG	11-1-2013	16:43:43	91574.000000	9157.400000	49504.739020	20.000000
C:\Users\cware\Desktop\Steller20November\TagTesting20Nov2013\M17.DSG	11-1-2013	16:43:43	91575.000000	9157.500000	49505.212821	20.000000
C:\Users\cware\Desktop\Steller20November\TagTesting20Nov2013\M17.DSG	11-1-2013	16:43:43	91576.000000	9157.600000	49507.179116	20.000000
C:\Users\cware\Desktop\Steller20November\TagTesting20Nov2013\M17.DSG	11-1-2013	16:43:43	91577.000000	9157.700000	49511.236061	20.000000
C:\Users\cware\Desktop\Steller20November\TagTesting20Nov2013\M17.DSG	11-1-2013	16:43:43	91578.000000	9157.800000	49513.924541	20.000000
C:\Users\cware\Desktop\Steller20November\TagTesting20Nov2013\M17.DSG	11-1-2013	16:43:43	91579.000000	9157.900000	49515.816341	20.000000
C:\Users\cware\Desktop\Steller20November\TagTesting20Nov2013\M17.DSG	11-1-2013	16:43:43	91580.000000	9158.000000	49515.267468	20.000000
C:\Users\cware\Desktop\Steller20November\TagTesting20Nov2013\M17.DSG	11-1-2013	16:43:43	91581.000000	9158.100000	49516.708907	20.000000
C:\Users\cware\Desktop\Steller20November\TagTesting20Nov2013\M17.DSG	11-1-2013	16:43:43	91582.000000	9158.200000	49516.164502	20.000000
C:\Users\cware\Desktop\Steller20November\TagTesting20Nov2013\M17.DSG	11-1-2013	16:43:43	91583.000000	9158.300000	49516.985921	20.000000
C:\Users\cware\Desktop\Steller20November\TagTesting20Nov2013\M17.DSG	11-1-2013	16:43:43	91584.000000	9158.400000	49519.275491	20.000000
C:\Users\cware\Desktop\Steller20November\TagTesting20Nov2013\M17.DSG	11-1-2013	16:43:43	91585.000000	9158.500000	49515.093765	20.000000
C:\Users\cware\Desktop\Steller20November\TagTesting20Nov2013\M17.DSG	11-1-2013	16:43:43	91586.000000	9158.600000	49512.727699	20.000000
C:\Users\cware\Desktop\Steller20November\TagTesting20Nov2013\M17.DSG	11-1-2013	16:43:43	91587.000000	9158.700000	49500.777940	20.000000
C:\Users\cware\Desktop\Steller20November\TagTesting20Nov2013\M17.DSG	11-1-2013	16:43:43	91588.000000	9158.800000	49501.378653	20.000000
C:\Users\cware\Desktop\Steller20November\TagTesting20Nov2013\M17.DSG	11-1-2013	16:43:43	91589.000000	9158.900000	49497.642938	20.000000
C:\Users\cware\Desktop\Steller20November\TagTesting20Nov2013\M17.DSG	11-1-2013	16:43:43	91590.000000	9159.000000	49497.172471	20.000000
C:\Users\cware\Desktop\Steller20November\TagTesting20Nov2013\M17.DSG	11-1-2013	16:43:43	91591.000000	9159.100000	49497.271049	20.000000
C:\Users\cware\Desktop\Steller20November\TagTesting20Nov2013\M17.DSG	11-1-2013	16:43:43	91592.000000	9159.200000	49502.198605	20.000000
C:\Users\cware\Desktop\Steller20November\TagTesting20Nov2013\M17.DSG	11-1-2013	16:43:43	91593.000000	9159.300000	49497.246471	20.000000
C:\Users\cware\Desktop\Steller20November\TagTesting20Nov2013\M17.DSG	11-1-2013	16:43:43	91594.000000	9159.400000	49498.366599	20.000000
C:\Users\cware\Desktop\Steller20November\TagTesting20Nov2013\M17.DSG	11-1-2013	16:43:43	91595.000000	9159.500000	49495.577990	20.000000
C:\Users\cware\Desktop\Steller20November\TagTesting20Nov2013\M17.DSG	11-1-2013	16:43:43	91596.000000	9159.600000	49497.889347	20.000000
C:\Users\cware\Desktop\Steller20November\TagTesting20Nov2013\M17.DSG	11-1-2013	16:43:43	91597.000000	9159.700000	49500.251453	20.000000
C:\Users\cware\Desktop\Steller20November\TagTesting20Nov2013\M17.DSG	11-1-2013	16:43:43	91598.000000	9159.800000	49501.947885	20.000000
C:\Users\cware\Desktop\Steller20November\TagTesting20Nov2013\M17.DSG	11-1-2013	16:43:43	91599.000000	9159.900000	49498.689144	20.000000
C:\Users\cware\Desktop\Steller20November\TagTesting20Nov2013\M17.DSG	11-1-2013	16:43:43	91600.000000	9160.000000	49496.473123	20.000000
C:\Users\cware\Desktop\Steller20November\TagTesting20Nov2013\M17.DSG	11-1-2013	16:43:43	91601.000000	9160.100000	49495.427989	20.000000
C:\Users\cware\Desktop\Steller20November\TagTesting20Nov2013\M17.DSG	11-1-2013	16:43:43	91602.000000	9160.200000	49486.762840	20.000000
C:\Users\cware\Desktop\Steller20November\TagTesting20Nov2013\M17.DSG	11-1-2013	16:43:43	91603.000000	9160.300000	49482.281100	20.000000
C:\Users\cware\Desktop\Steller20November\TagTesting20Nov2013\M17.DSG	11-1-2013	16:43:43	91604.000000	9160.400000	49482.059850	20.000000
C:\Users\cware\Desktop\Steller20November\TagTesting20Nov2013\M17.DSG	11-1-2013	16:43:43	91605.000000	9160.500000	49480.065631	20.000000
C:\Users\cware\Desktop\Steller20November\TagTesting20Nov2013\M17.DSG	11-1-2013	16:43:43	91606.000000	9160.600000	49474.268380	20.000000
C:\Users\cware\Desktop\Steller20November\TagTesting20Nov2013\M17.DSG	11-1-2013	16:43:43	91607.000000	9160.700000	49484.173559	20.000000
C:\Users\cware\Desktop\Steller20November\TagTesting20Nov2013\M17.DSG	11-1-2013	16:43:43	91608.000000	9160.800000	49487.312589	20.000000
C:\Users\cware\Desktop\Steller20November\TagTesting20Nov2013\M17.DSG	11-1-2013	16:43:43	91609.000000	9160.900000	49488.157103	20.000000
C:\Users\cware\Desktop\Steller20November\TagTesting20Nov2013\M17.DSG	11-1-2013	16:43:43	91610.000000	9161.000000	49485.941286	20.000000
C:\Users\cware\Desktop\Steller20November\TagTesting20Nov2013\M17.DSG	11-1-2013	16:43:43	91611.000000	9161.100000	49485.792730	20.000000
C:\Users\cware\Desktop\Steller20November\TagTesting20Nov2013\M17.DSG	11-1-2013	16:43:43	91612.000000	9161.200000	49481.806510	20.000000
C:\Users\cware\Desktop\Steller20November\TagTesting20Nov2013\M17.DSG	11-1-2013	16:43:43	91613.000000	9161.300000	49481.632247	20.000000
C:\Users\cware\Desktop\Steller20November\TagTesting20Nov2013\M17.DSG	11-1-2013	16:43:43	91614.000000	9161.400000	49480.311182	20.000000
C:\Users\cware\Desktop\Steller20November\TagTesting20Nov2013\M17.DSG	11-1-2013	16:43:43	91615.000000	9161.500000	49480.260072	20.000000
C:\Users\cware\Desktop\Steller20November\TagTesting20Nov2013\M17.DSG	11-1-2013	16:43:43	91616.000000	9161.600000	49476.475818	20.000000
C:\Users\cware\Desktop\Steller20November\TagTesting20Nov2013\M17.DSG	11-1-2013	16:43:43	91617.000000	9161.700000	49483.918791	20.000000
C:\Users\cware\Desktop\Steller20November\TagTesting20Nov2013\M17.DSG	11-1-2013	16:43:43	91618.000000	9161.800000	49477.348637	20.000000
C:\Users\cware\Desktop\Steller20November\TagTesting20Nov2013\M17.DSG	11-1-2013	16:43:43	91619.000000	9161.900000	49473.633619	20.000000
C:\Users\cware\Desktop\Steller20November\TagTesting20Nov2013\M17.DSG	11-1-2013	16:43:43	91620.000000	9162.000000	49478.390872	20.000000
C:\Users\cware\Desktop\Steller20November\TagTesting20Nov2013\M17.DSG	11-1-2013	16:43:43	91621.000000	9162.100000	49483.795382	20.000000
C:\Users\cware\Desktop\Steller20November\TagTesting20Nov2013\M17.DSG	11-1-2013	16:43:43	91622.000000	9162.200000	49493.348536	20.000000
C:\Users\cware\Desktop\Steller20November\TagTesting20Nov2013\M17.DSG	11-1-2013	16:43:43	91623.000000	9162.300000	49484.486618	20.000000
C:\Users\cware\Desktop\Steller20November\TagTesting20Nov2013\M17.DSG	11-1-2013	16:43:43	91624.000000	9162.400000	49481.626024	20.000000
C:\Users\cware\Desktop\Steller20November\TagTesting20Nov2013\M17.DSG	11-1-2013	16:43:43	91625.000000	9162.500000	49484.890328	20.000000
C:\Users\cware\Desktop\Steller20November\TagTesting20Nov2013\M17.DSG	11-1-2013	16:43:43	91626.000000	9162.600000	49483.970804	20.000000
C:\Users\cware\Desktop\Steller20November\TagTesting20Nov2013\M17.DSG	11-1-2013	16:43:43	91627.000000	9162.700000	49484.322519	20.000000
C:\Users\cware\Desktop\Steller20November\TagTesting20Nov2013\M17.DSG	11-1-2013	16:43:43	91628.000000	9162.800000	49485.669517	20.000000
C:\Users\cware\Desktop\Steller20November\TagTesting20Nov2013\M17.DSG	11-1-2013	16:43:43	91629.000000	9162.900000	49489.203864	20.000000
C:\Users\cware\Desktop\Steller20November\TagTesting20Nov2013\M17.DSG	11-1-2013	16:43:43	91630.000000	9163.000000	49487.759667	20.000000
C:\Users\cware\Desktop\Steller20November\TagTesting20Nov2013\M17.DSG	11-1-2013	16:43:43	91631.000000	9163.100000	49487.958391	20.000000
C:\Users\cware\Desktop\Steller20November\TagTesting20Nov2013\M17.DSG	11-1-2013	16:43:43	91632.000000	9163.200000	49486.313995	20.000000
C:\Users\cware\Desktop\Steller20November\TagTesting20Nov2013\M17.DSG	11-1-2013	16:43:43	91633.000000	9163.300000	49485.141108	20.000000
C:\Users\cware\Desktop\Steller20November\TagTesting20Nov2013\M17.DSG	11-1-2013	16:43:43	91634.000000	9163.400000	49481.802739	20.000000
C:\Users\cware\Desktop\Steller20November\TagTesting20Nov2013\M17.DSG	11-1-2013	16:43:43	91635.000000	9163.500000	49479.536876	20.000000
C:\Users\cware\Desktop\Steller20November\TagTesting20Nov2013\M17.DSG	11-1-2013	16:43:43	91636.000000	9163.600000	49480.282542	20.000000
C:\Users\cware\Desktop\Steller20November\TagTesting20Nov2013\M17.DSG	11-1-2013	16:43:43	91637.000000	9163.700000	49478.937762	20.000000
C:\Users\cware\Desktop\Steller20November\TagTesting20Nov2013\M17.DSG	11-1-2013	16:43:43	91638.000000	9163.800000	49479.261787	20.000000
C:\Users\cware\Desktop\Steller20November\TagTesting20Nov2013\M17.DSG	11-1-2013	16:43:43	91639.000000	9163.900000	49479.760890	20.000000
C:\Users\cware\Desktop\Steller20November\TagTesting20Nov2013\M17.DSG	11-1-2013	16:43:43	91640.000000	9164.000000	49482.275992	20.000000
C:\Users\cware\Desktop\Steller20November\TagTesting20Nov2013\M17.DSG	11-1-2013	16:43:43	91641.000000	9164.100000	49480.509928	20.000000
C:\Users\cware\Desktop\Steller20November\TagTesting20Nov2013\M17.DSG	11-1-2013	16:43:43	91642.000000	9164.200000	49485.115046	20.000000
C:\Users\cware\Desktop\Steller20November\TagTesting20Nov2013\M17.DSG	11-1-2013	16:43:43	91643.000000	9164.300000	49485.239930	20.000000
C:\Users\cware\Desktop\Steller20November\TagTesting20Nov2013\M17.DSG	11-1-2013	16:43:43	91644.000000	9164.400000	49485.115558	20.000000
C:\Users\cware\Desktop\Steller20November\TagTesting20Nov2013\M17.DSG	11-1-2013	16:43:43	91645.000000	9164.500000	49483.622920	20.000000
C:\Users\cware\Desktop\Steller20November\TagTesting20Nov2013\M17.DSG	11-1-2013	16:43:43	91646.000000	9164.600000	49488.721579	20.000000
C:\Users\cware\Desktop\Steller20November\TagTesting20Nov2013\M17.DSG	11-1-2013	16:43:43	91647.000000	9164.700000	49481.848607	20.000000
C:\Users\cware\Desktop\Steller20November\TagTesting20Nov2013\M17.DSG	11-1-2013	16:43:43	91648.000000	9164.800000	49484.886761	20.000000
C:\Users\cware\Desktop\Steller20November\TagTesting20Nov2013\M17.DSG	11-1-2013	16:43:43	91649.000000	9164.900000	49473.729712	20.000000
C:\Users\cware\Desktop\Steller20November\TagTesting20Nov2013\M17.DSG	11-1-2013	16:43:43	91650.000000	9165.000000	49478.486522	20.000000
C:\Users\cware\Desktop\Steller20November\TagTesting20Nov2013\M17.DSG	11-1-2013	16:43:43	91651.000000	9165.100000	49483.117416	20.000000
C:\Users\cware\Desktop\Steller20November\TagTesting20Nov2013\M17.DSG	11-1-2013	16:43:43	91652.000000	9165.200000	49490.039246	20.000000
C:\Users\cware\Desktop\Steller20November\TagTesting20Nov2013\M17.DSG	11-1-2013	16:43:43	91653.000000	9165.300000	49490.838729	20.000000
C:\Users\cware\Desktop\Steller20November\TagTesting20Nov2013\M17.DSG	11-1-2013	16:43:43	91654.000000	9165.400000	49490.542863	20.000000
C:\Users\cware\Desktop\Steller20November\TagTesting20Nov2013\M17.DSG	11-1-2013	16:43:43	91655.000000	9165.500000	49487.159147	20.000000
C:\Users\cware\Desktop\Steller20November\TagTesting20Nov2013\M17.DSG	11-1-2013	16:43:43	91656.000000	9165.600000	49487.082234	20.000000
C:\Users\cware\Desktop\Steller20November\TagTesting20Nov2013\M17.DSG	11-1-2013	16:43:43	91657.000000	9165.700000	49489.568253	20.000000
C:\Users\cware\Desktop\Steller20November\TagTesting20Nov2013\M17.DSG	11-1-2013	16:43:43	91658.000000	9165.800000	49489.666619	20.000000
C:\Users\cware\Desktop\Steller20November\TagTesting20Nov2013\M17.DSG	11-1-2013	16:43:43	91659.000000	9165.900000	49489.019190	20.000000
C:\Users\cware\Desktop\Steller20November\TagTesting20Nov2013\M17.DSG	11-1-2013	16:43:43	91660.000000	9166.000000	49489.964825	20.000000
C:\Users\cware\Desktop\Steller20November\TagTesting20Nov2013\M17.DSG	11-1-2013	16:43:43	91661.000000	9166.100000	49490.338376	20.000000
C:\Users\cware\Desktop\Steller20November\TagTesting20Nov2013\M17.DSG	11-1-2013	16:43:43	91662.000000	9166.200000	49493.076173	20.000000
C:\Users\cware\Desktop\Steller20November\TagTesting20Nov2013\M17.DSG	11-1-2013	16:43:43	91663.000000	9166.300000	49491.086289	20.000000
C:\Users\cware\Desktop\Steller20November\TagTesting20Nov2013\M17.DSG	11-1-2013	16:43:43	91664.000000	9166.400000	49492.580233	20.000000
C:\Users\cware\Desktop\Steller20November\TagTesting20Nov2013\M17.DSG	11-1-2013	16:43:43	91665.000000	9166.500000	49486.728844	20.000000
C:\Users\cware\Desktop\Steller20November\TagTesting20Nov2013\M17.DSG	11-1-2013	16:43:43	91666.000000	9166.600000	49486.633251	20.000000
C:\Users\cware\Desktop\Steller20November\TagTesting20Nov2013\M17.DSG	11-1-2013	16:43:43	91667.000000	9166.700000	49476.084509	20.000000
C:\Users\cware\Desktop\Steller20November\TagTesting20Nov2013\M17.DSG	11-1-2013	16:43:43	91668.000000	9166.800000	49493.954839	20.000000
C:\Users\cware\Desktop\Steller20November\TagTesting20Nov2013\M17.DSG	11-1-2013	16:43:43	91669.000000	9166.900000	49487.906865	20.000000
C:\Users\cware\Desktop\Steller20November\TagTesting20Nov2013\M17.DSG	11-1-2013	16:43:43	91670.000000	9167.000000	49498.360925	20.000000
C:\Users\cware\Desktop\Steller20November\TagTesting20Nov2013\M17.DSG	11-1-2013	16:43:43	91671.000000	9167.100000	49533.705942	20.000000
C:\Users\cware\Desktop\Steller20November\TagTesting20Nov2013\M17.DSG	11-1-2013	16:43:43	91672.000000	9167.200000	49542.667006	20.000000
C:\Users\cware\Desktop\Steller20November\TagTesting20Nov2013\M17.DSG	11-1-2013	16:43:43	91673.000000	9167.300000	49574.104133	20.000000
C:\Users\cware\Desktop\Steller20November\TagTesting20Nov2013\M17.DSG	11-1-2013	16:43:43	91674.000000	9167.400000	49614.826046	20.000000
C:\Users\cware\Desktop\Steller20November\TagTesting20Nov2013\M17.DSG	11-1-2013	16:43:43	91675.000000	9167.500000	49640.936137	20.000000
C:\Users\cware\Desktop\Steller20November\TagTesting20Nov2013\M17.DSG	11-1-2013	16:43:43	91676.000000	9167.600000	49668.614890	20.000000
C:\Users\cware\Desktop\Steller20November\TagTesting20Nov2013\M17.DSG	11-1-2013	16:43:43	91677.000000	9167.700000	49682.280207	20.000000
C:\Users\cware\Desktop\Steller20November\TagTesting20Nov2013\M17.DSG	11-1-2013	16:43:43	91678.000000	9167.800000	49701.072272	20.000000
C:\Users\cware\Desktop\Steller20November\TagTesting20Nov2013\M17.DSG	11-1-2013	16:43:43	91679.000000	9167.900000	49685.714375	20.000000
C:\Users\cware\Desktop\Steller20November\TagTesting20Nov2013\M17.DSG	11-1-2013	16:43:43	91680.000000	9168.000000	49641.806629	20.000000
C:\Users\cware\Desktop\Steller20November\TagTesting20Nov2013\M17.DSG	11-1-2013	16:43:43	91681.000000	9168.100000	49635.011231	20.000000
C:\Users\cware\Desktop\Steller20November\TagTesting20Nov2013\M17.DSG	11-1-2013	16:43:43	91682.000000	9168.200000	49665.925826	20.000000
C:\Users\cware\Desktop\Steller20November\TagTesting20Nov2013\M17.DSG	11-1-2013	16:43:43	91683.000000	9168.300000	49682.328141	20.000000
C:\Users\cware\Desktop\Steller20November\TagTesting20Nov2013\M17.DSG	11-1-2013	16:43:43	91684.000000	9168.400000	49671.251590	20.000000
C:\Users\cware\Desktop\Steller20November\TagTesting20Nov2013\M17.DSG	11-1-2013	16:43:43	91685.000000	9168.500000	49678.296028	20.000000
C:\Users\cware\Desktop\Steller20November\TagTesting20Nov2013\M17.DSG	11-1-2013	16:43:43	91686.000000	9168.600000	49688.152299	20.000000
C:\Users\cware\Desktop\Steller20November\TagTesting20Nov2013\M17.DSG	11-1-2013	16:43:43	91687.000000	9168.700000	49679.390537	20.000000
C:\Users\cware\Desktop\Steller20November\TagTesting20Nov2013\M17.DSG	11-1-2013	16:43:43	91688.000000	9168.800000	49691.064088	20.000000
C:\Users\cware\Desktop\Steller20November\TagTesting20Nov2013\M17.DSG	11-1-2013	16:43:43	91689.000000	9168.900000	49710.180071	20.000000
C:\Users\cware\Desktop\Steller20November\TagTesting20Nov2013\M17.DSG	11-1-2013	16:43:43	91690.000000	9169.000000	49703.808124	20.000000
C:\Users\cware\Desktop\Steller20November\TagTesting20Nov2013\M17.DSG	11-1-2013	16:43:43	91691.000000	9169.100000	49697.535385	20.000000
C:\Users\cware\Desktop\Steller20November\TagTesting20Nov2013\M17.DSG	11-1-2013	16:43:43	91692.000000	9169.200000	49716.476982	20.000000
C:\Users\cware\Desktop\Steller20November\TagTesting20Nov2013\M17.DSG	11-1-2013	16:43:43	91693.000000	9169.300000	49724.018917	20.000000
C:\Users\cware\Desktop\Steller20November\TagTesting20Nov2013\M17.DSG	11-1-2013	16:43:43	91694.000000	9169.400000	49721.231025	20.000000
C:\Users\cware\Desktop\Steller20November\TagTesting20Nov2013\M17.DSG	11-1-2013	16:43:43	91695.000000	9169.500000	49734.049851	20.000000
C:\Users\cware\Desktop\Steller20November\TagTesting20Nov2013\M17.DSG	11-1-2013	16:43:43	91696.000000	9169.600000	49736.887189	20.000000
C:\Users\cware\Desktop\Steller20November\TagTesting20Nov2013\M17.DSG	11-1-2013	16:43:43	91697.000000	9169.700000	49747.391069	20.000000
C:\Users\cware\Desktop\Steller20November\TagTesting20Nov2013\M17.DSG	11-1-2013	16:43:43	91698.000000	9169.800000	49766.830730	20.000000
C:\Users\cware\Desktop\Steller20November\TagTesting20Nov2013\M17.DSG	11-1-2013	16:43:43	91699.000000	9169.900000	49799.462384	20.000000
C:\Users\cware\Desktop\Steller20November\TagTesting20Nov2013\M17.DSG	11-1-2013	16:43:43	91700.000000	9170.000000	49817.856523	20.000000
C:\Users\cware\Desktop\Steller20November\TagTesting20Nov2013\M17.DSG	11-1-2013	16:43:43	91701.000000	9170.100000	49829.978446	20.000000
C:\Users\cware\Desktop\Steller20November\TagTesting20Nov2013\M17.DSG	11-1-2013	16:43:43	91702.000000	9170.200000	49833.861418	20.000000
C:\Users\cware\Desktop\Steller20November\TagTesting20Nov2013\M17.DSG	11-1-2013	16:43:43	91703.000000	9170.300000	49815.268055	20.000000
C:\Users\cware\Desktop\Steller20November\TagTesting20Nov2013\M17.DSG	11-1-2013	16:43:43	91704.000000	9170.400000	49793.413597	20.000000
C:\Users\cware\Desktop\Steller20November\TagTesting20Nov2013\M17.DSG	11-1-2013	16:43:43	91705.000000	9170.500000	49785.697133	20.000000
C:\Users\cware\Desktop\Steller20November\TagTesting20Nov2013\M17.DSG	11-1-2013	16:43:43	91706.000000	9170.600000	49798.466104	20.000000
C:\Users\cware\Desktop\Steller20November\TagTesting20Nov2013\M17.DSG	11-1-2013	16:43:43	91707.000000	9170.700000	49821.216628	20.000000
C:\Users\cware\Desktop\Steller20November\TagTesting20Nov2013\M17.DSG	11-1-2013	16:43:43	91708.000000	9170.800000	49798.814389	20.000000
C:\Users\cware\Desktop\Steller20November\TagTesting20Nov2013\M17.DSG	11-1-2013	16:43:43	91709.000000	9170.900000	49807.053292	20.000000
C:\Users\cware\Desktop\Steller20November\TagTesting20Nov2013\M17.DSG	11-1-2013	16:43:43	91710.000000	9171.000000	49798.565410	20.000000
C:\Users\cware\Desktop\Steller20November\TagTesting20Nov2013\M17.DSG	11-1-2013	16:43:43	91711.000000	9171.100000	49803.220128	20.000000
C:\Users\cware\Desktop\Steller20November\TagTesting20Nov2013\M17.DSG	11-1-2013	16:43:43	91712.000000	9171.200000	49789.604390	20.000000
C:\Users\cware\Desktop\Steller20November\TagTesting20Nov2013\M17.DSG	11-1-2013	16:43:43	91713.000000	9171.300000	49785.721269	20.000000
C:\Users\cware\Desktop\Steller20November\TagTesting20Nov2013\M17.DSG	11-1-2013	16:43:43	91714.000000	9171.400000	49789.206008	20.000000
C:\Users\cware\Desktop\Steller20November\TagTesting20Nov2013\M17.DSG	11-1-2013	16:43:43	91715.000000	9171.500000	49793.636563	20.000000
C:\Users\cware\Desktop\Steller20November\TagTesting20Nov2013\M17.DSG	11-1-2013	16:43:43	91716.000000	9171.600000	49800.257759	20.000000
C:\Users\cware\Desktop\Steller20November\TagTesting20Nov2013\M17.DSG	11-1-2013	16:43:43	91717.000000	9171.700000	49803.866533	20.000000
C:\Users\cware\Desktop\Steller20November\TagTesting20Nov2013\M17.DSG	11-1-2013	16:43:43	91718.000000	9171.800000	49818.253336	20.000000
C:\Users\cware\Desktop\Steller20November\TagTesting20Nov2013\M17.DSG	11-1-2013	16:43:43	91719.000000	9171.900000	49817.556691	20.000000
C:\Users\cware\Desktop\Steller20November\TagTesting20Nov2013\M17.DSG	11-1-2013	16:43:43	91720.000000	9172.000000	49811.831675	20.000000
C:\Users\cware\Desktop\Steller20November\TagTesting20Nov2013\M17.DSG	11-1-2013	16:43:43	91721.000000	9172.100000	49819.771667	20.000000
C:\Users\cware\Desktop\Steller20November\TagTesting20Nov2013\M17.DSG	11-1-2013	16:43:43	91722.000000	9172.200000	49817.631268	20.000000
C:\Users\cware\Desktop\Steller20November\TagTesting20Nov2013\M17.DSG	11-1-2013	16:43:43	91723.000000	9172.300000	49823.530504	20.000000
C:\Users\cware\Desktop\Steller20November\TagTesting20Nov2013\M17.DSG	11-1-2013	16:43:43	91724.000000	9172.400000	49836.175189	20.000000
C:\Users\cware\Desktop\Steller20November\TagTesting20Nov2013\M17.DSG	11-1-2013	16:43:43	91725.000000	9172.500000	49822.584529	20.000000
C:\Users\cware\Desktop\Steller20November\TagTesting20Nov2013\M17.DSG	11-1-2013	16:43:43	91726.000000	9172.600000	49813.399958	20.000000
C:\Users\cware\Desktop\Steller20November\TagTesting20Nov2013\M17.DSG	11-1-2013	16:43:43	91727.000000	9172.700000	49809.965237	20.000000
C:\Users\cware\Desktop\Steller20November\TagTesting20Nov2013\M17.DSG	11-1-2013	16:43:43	91728.000000	9172.800000	49798.067132	20.000000
C:\Users\cware\Desktop\Steller20November\TagTesting20Nov2013\M17.DSG	11-1-2013	16:43:43	91729.000000	9172.900000	49810.985627	20.000000
C:\Users\cware\Desktop\Steller20November\TagTesting20Nov2013\M17.DSG	11-1-2013	16:43:43	91730.000000	9173.000000	49816.436720	20.000000
C:\Users\cware\Desktop\Steller20November\TagTesting20Nov2013\M17.DSG	11-1-2013	16:43:43	91731.000000	9173.100000	49824.700366	20.000000
C:\Users\cware\Desktop\Steller20November\TagTesting20Nov2013\M17.DSG	11-1-2013	16:43:43	91732.000000	9173.200000	49841.701419	20.000000
C:\Users\cware\Desktop\Steller20November\TagTesting20Nov2013\M17.DSG	11-1-2013	16:43:43	91733.000000	9173.300000	49856.934576	20.000000
C:\Users\cware\Desktop\Steller20November\TagTesting20Nov2013\M17.DSG	11-1-2013	16:43:43	91734.000000	9173.400000	49873.761371	20.000000
C:\Users\cware\Desktop\Steller20November\TagTesting20Nov2013\M17.DSG	11-1-2013	16:43:43	91735.000000	9173.500000	49883.991188	20.000000
C:\Users\cware\Desktop\Steller20November\TagTesting20Nov2013\M17.DSG	11-1-2013	16:43:43	91736.000000	9173.600000	49886.754495	20.000000
C:\Users\cware\Desktop\Steller20November\TagTesting20Nov2013\M17.DSG	11-1-2013	16:43:43	91737.000000	9173.700000	49874.632655	20.000000
C:\Users\cware\Desktop\Steller20November\TagTesting20Nov2013\M17.DSG	11-1-2013	16:43:43	91738.000000	9173.800000	49860.270476	20.000000
C:\Users\cware\Desktop\Steller20November\TagTesting20Nov2013\M17.DSG	11-1-2013	16:43:43	91739.000000	9173.900000	49843.394782	20.000000
C:\Users\cware\Desktop\Steller20November\TagTesting20Nov2013\M17.DSG	11-1-2013	16:43:43	91740.000000	9174.000000	49811.733583	20.000000
C:\Users\cware\Desktop\Steller20November\TagTesting20Nov2013\M17.DSG	11-1-2013	16:43:43	91741.000000	9174.100000	49780.072685	20.000000
C:\Users\cware\Desktop\Steller20November\TagTesting20Nov2013\M17.DSG	11-1-2013	16:43:43	91742.000000	9174.200000	49747.913243	20.000000
C:\Users\cware\Desktop\Steller20November\TagTesting20Nov2013\M17.DSG	11-1-2013	16:43:43	91743.000000	9174.300000	49708.785017	20.000000
C:\Users\cware\Desktop\Steller20November\TagTesting20Nov2013\M17.DSG	11-1-2013	16:43:43	91744.000000	9174.400000	49686.656959	20.000000
C:\Users\cware\Desktop\Steller20November\TagTesting20Nov2013\M17.DSG	11-1-2013	16:43:43	91745.000000	9174.500000	49651.984206	20.000000
C:\Users\cware\Desktop\Steller20November\TagTesting20Nov2013\M17.DSG	11-1-2013	16:43:43	91746.000000	9174.600000	49632.394916	20.000000
C:\Users\cware\Desktop\Steller20November\TagTesting20Nov2013\M17.DSG	11-1-2013	16:43:43	91747.000000	9174.700000	49601.804071	20.000000
C:\Users\cware\Desktop\Steller20November\TagTesting20Nov2013\M17.DSG	11-1-2013	16:43:43	91748.000000	9174.800000	49577.535395	20.000000
C:\Users\cware\Desktop\Steller20November\TagTesting20Nov2013\M17.DSG	11-1-2013	16:43:43	91749.000000	9174.900000	49551.349932	20.000000
C:\Users\cware\Desktop\Steller20November\TagTesting20Nov2013\M17.DSG	11-1-2013	16:43:43	91750.000000	9175.000000	49528.872996	20.000000
C:\Users\cware\Desktop\Steller20November\TagTesting20Nov2013\M17.DSG	11-1-2013	16:43:43	91751.000000	9175.100000	49502.739191	20.000000
C:\Users\cware\Desktop\Steller20November\TagTesting20Nov2013\M17.DSG	11-1-2013	16:43:43	91752.000000	9175.200000	49486.549981	20.000000
C:\Users\cware\Desktop\Steller20November\TagTesting20Nov2013\M17.DSG	11-1-2013	16:43:43	91753.000000	9175.300000	49482.766782	20.000000
C:\Users\cware\Desktop\Steller20November\TagTesting20Nov2013\M17.DSG	11-1-2013	16:43:43	91754.000000	9175.400000	49484.415677	20.000000
C:\Users\cware\Desktop\Steller20November\TagTesting20Nov2013\M17.DSG	11-1-2013	16:43:43	91755.000000	9175.500000	49484.660421	20.000000
C:\Users\cware\Desktop\Steller20November\TagTesting20Nov2013\M17.DSG	11-1-2013	16:43:43	91756.000000	9175.600000	49483.116986	20.000000
C:\Users\cware\Desktop\Steller20November\TagTesting20Nov2013\M17.DSG	11-1-2013	16:43:43	91757.000000	9175.700000	49483.639145	20.000000
C:\Users\cware\Desktop\Steller20November\TagTesting20Nov2013\M17.DSG	11-1-2013	16:43:43	91758.000000	9175.800000	49485.454597	20.000000
C:\Users\cware\Desktop\Steller20November\TagTesting20Nov2013\M17.DSG	11-1-2013	16:43:43	91759.000000	9175.900000	49483.289704	20.000000
C:\Users\cware\Desktop\Steller20November\TagTesting20Nov2013\M17.DSG	11-1-2013	16:43:43	91760.000000	9176.000000	49486.376816	20.000000
C:\Users\cware\Desktop\Steller20November\TagTesting20Nov2013\M17.DSG	11-1-2013	16:43:43	91761.000000	9176.100000	49487.149573	20.000000
C:\Users\cware\Desktop\Steller20November\TagTesting20Nov2013\M17.DSG	11-1-2013	16:43:43	91762.000000	9176.200000	49485.756469	20.000000
C:\Users\cware\Desktop\Steller20November\TagTesting20Nov2013\M17.DSG	11-1-2013	16:43:43	91763.000000	9176.300000	49486.429597	20.000000
C:\Users\cware\Desktop\Steller20November\TagTesting20Nov2013\M17.DSG	11-1-2013	16:43:43	91764.000000	9176.400000	49487.277218	20.000000
C:\Users\cware\Desktop\Steller20November\TagTesting20Nov2013\M17.DSG	11-1-2013	16:43:43	91765.000000	9176.500000	49487.600804	20.000000
C:\Users\cware\Desktop\Steller20November\TagTesting20Nov2013\M17.DSG	11-1-2013	16:43:43	91766.000000	9176.600000	49488.621264	20.000000
C:\Users\cware\Desktop\Steller20November\TagTesting20Nov2013\M17.DSG	11-1-2013	16:43:43	91767.000000	9176.700000	49487.425839	20.000000
C:\Users\cware\Desktop\Steller20November\TagTesting20Nov2013\M17.DSG	11-1-2013	16:43:43	91768.000000	9176.800000	49488.768418	20.000000
C:\Users\cware\Desktop\Steller20November\TagTesting20Nov2013\M17.DSG	11-1-2013	16:43:43	91769.000000	9176.900000	49486.205370	20.000000
C:\Users\cware\Desktop\Steller20November\TagTesting20Nov2013\M17.DSG	11-1-2013	16:43:43	91770.000000	9177.000000	49487.476714	20.000000
C:\Users\cware\Desktop\Steller20November\TagTesting20Nov2013\M17.DSG	11-1-2013	16:43:43	91771.000000	9177.100000	49487.925893	20.000000
C:\Users\cware\Desktop\Steller20November\TagTesting20Nov2013\M17.DSG	11-1-2013	16:43:43	91772.000000	9177.200000	49488.473008	20.000000
C:\Users\cware\Desktop\Steller20November\TagTesting20Nov2013\M17.DSG	11-1-2013	16:43:43	91773.000000	9177.300000	49488.150545	20.000000
C:\Users\cware\Desktop\Steller20November\TagTesting20Nov2013\M17.DSG	11-1-2013	16:43:43	91774.000000	9177.400000	49485.614627	20.000000
C:\Users\cware\Desktop\Steller20November\TagTesting20Nov2013\M17.DSG	11-1-2013	16:43:43	91775.000000	9177.500000	49468.318073	20.000000
C:\Users\cware\Desktop\Steller20November\TagTesting20Nov2013\M17.DSG	11-1-2013	16:43:43	91776.000000	9177.600000	49477.925394	20.000000
C:\Users\cware\Desktop\Steller20November\TagTesting20Nov2013\M17.DSG	11-1-2013	16:43:43	91777.000000	9177.700000	49473.769931	20.000000
C:\Users\cware\Desktop\Steller20November\TagTesting20Nov2013\M17.DSG	11-1-2013	16:43:43	91778.000000	9177.800000	49476.135870	20.000000
C:\Users\cware\Desktop\Steller20November\TagTesting20Nov2013\M17.DSG	11-1-2013	16:43:43	91779.000000	9177.900000	49497.467360	20.000000
C:\Users\cware\Desktop\Steller20November\TagTesting20Nov2013\M17.DSG	11-1-2013	16:43:43	91780.000000	9178.000000	49526.590229	20.000000
C:\Users\cware\Desktop\Steller20November\TagTesting20Nov2013\M17.DSG	11-1-2013	16:43:43	91781.000000	9178.100000	49553.373678	20.000000
C:\Users\cware\Desktop\Steller20November\TagTesting20Nov2013\M17.DSG	11-1-2013	16:43:43	91782.000000	9178.200000	49579.733682	20.000000
C:\Users\cware\Desktop\Steller20November\TagTesting20Nov2013\M17.DSG	11-1-2013	16:43:43	91783.000000	9178.300000	49607.238488	20.000000
C:\Users\cware\Desktop\Steller20November\TagTesting20Nov2013\M17.DSG	11-1-2013	16:43:43	91784.000000	9178.400000	49647.661421	20.000000
C:\Users\cware\Desktop\Steller20November\TagTesting20Nov2013\M17.DSG	11-1-2013	16:43:43	91785.000000	9178.500000	49661.725403	20.000000
C:\Users\cware\Desktop\Steller20November\TagTesting20Nov2013\M17.DSG	11-1-2013	16:43:43	91786.000000	9178.600000	49673.648314	20.000000
C:\Users\cware\Desktop\Steller20November\TagTesting20Nov2013\M17.DSG	11-1-2013	16:43:43	91787.000000	9178.700000	49689.354373	20.000000
C:\Users\cware\Desktop\Steller20November\TagTesting20Nov2013\M17.DSG	11-1-2013	16:43:43	91788.000000	9178.800000	49676.834880	20.000000
C:\Users\cware\Desktop\Steller20November\TagTesting20Nov2013\M17.DSG	11-1-2013	16:43:43	91789.000000	9178.900000	49627.824415	20.000000
C:\Users\cware\Desktop\Steller20November\TagTesting20Nov2013\M17.DSG	11-1-2013	16:43:43	91790.000000	9179.000000	49637.557287	20.000000
C:\Users\cware\Desktop\Steller20November\TagTesting20Nov2013\M17.DSG	11-1-2013	16:43:43	91791.000000	9179.100000	49652.790326	20.000000
C:\Users\cware\Desktop\Steller20November\TagTesting20Nov2013\M17.DSG	11-1-2013	16:43:43	91792.000000	9179.200000	49664.937648	20.000000
C:\Users\cware\Desktop\Steller20November\TagTesting20Nov2013\M17.DSG	11-1-2013	16:43:43	91793.000000	9179.300000	49667.178127	20.000000
C:\Users\cware\Desktop\Steller20November\TagTesting20Nov2013\M17.DSG	11-1-2013	16:43:43	91794.000000	9179.400000	49661.253973	20.000000
C:\Users\cware\Desktop\Steller20November\TagTesting20Nov2013\M17.DSG	11-1-2013	16:43:43	91795.000000	9179.500000	49673.401465	20.000000
C:\Users\cware\Desktop\Steller20November\TagTesting20Nov2013\M17.DSG	11-1-2013	16:43:43	91796.000000	9179.600000	49671.136195	20.000000
C:\Users\cware\Desktop\Steller20November\TagTesting20Nov2013\M17.DSG	11-1-2013	16:43:43	91797.000000	9179.700000	49675.666747	20.000000
C:\Users\cware\Desktop\Steller20November\TagTesting20Nov2013\M17.DSG	11-1-2013	16:43:43	91798.000000	9179.800000	49678.579417	20.000000
C:\Users\cware\Desktop\Steller20November\TagTesting20Nov2013\M17.DSG	11-1-2013	16:43:43	91799.000000	9179.900000	49687.067323	20.000000
C:\Users\cware\Desktop\Steller20November\TagTesting20Nov2013\M17.DSG	11-1-2013	16:43:43	91800.000000	9180.000000	49693.214982	20.000000
C:\Users\cware\Desktop\Steller20November\TagTesting20Nov2013\M17.DSG	11-1-2013	16:43:43	91801.000000	9180.100000	49712.754839	20.000000
C:\Users\cware\Desktop\Steller20November\TagTesting20Nov2013\M17.DSG	11-1-2013	16:43:43	91802.000000	9180.200000	49734.509172	20.000000
C:\Users\cware\Desktop\Steller20November\TagTesting20Nov2013\M17.DSG	11-1-2013	16:43:43	91803.000000	9180.300000	49765.051189	20.000000
C:\Users\cware\Desktop\Steller20November\TagTesting20Nov2013\M17.DSG	11-1-2013	16:43:43	91804.000000	9180.400000	49793.874957	20.000000
C:\Users\cware\Desktop\Steller20November\TagTesting20Nov2013\M17.DSG	11-1-2013	16:43:43	91805.000000	9180.500000	49802.462585	20.000000
C:\Users\cware\Desktop\Steller20November\TagTesting20Nov2013\M17.DSG	11-1-2013	16:43:43	91806.000000	9180.600000	49817.845350	20.000000
C:\Users\cware\Desktop\Steller20November\TagTesting20Nov2013\M17.DSG	11-1-2013	16:43:43	91807.000000	9180.700000	49810.104094	20.000000
C:\Users\cware\Desktop\Steller20November\TagTesting20Nov2013\M17.DSG	11-1-2013	16:43:43	91808.000000	9180.800000	49769.955158	20.000000
C:\Users\cware\Desktop\Steller20November\TagTesting20Nov2013\M17.DSG	11-1-2013	16:43:43	91809.000000	9180.900000	49766.171841	20.000000
C:\Users\cware\Desktop\Steller20November\TagTesting20Nov2013\M17.DSG	11-1-2013	16:43:43	91810.000000	9181.000000	49765.674087	20.000000
C:\Users\cware\Desktop\Steller20November\TagTesting20Nov2013\M17.DSG	11-1-2013	16:43:43	91811.000000	9181.100000	49761.243639	20.000000
C:\Users\cware\Desktop\Steller20November\TagTesting20Nov2013\M17.DSG	11-1-2013	16:43:43	91812.000000	9181.200000	49755.195069	20.000000
C:\Users\cware\Desktop\Steller20November\TagTesting20Nov2013\M17.DSG	11-1-2013	16:43:43	91813.000000	9181.300000	49752.059331	20.000000
C:\Users\cware\Desktop\Steller20November\TagTesting20Nov2013\M17.DSG	11-1-2013	16:43:43	91814.000000	9181.400000	49755.120640	20.000000
C:\Users\cware\Desktop\Steller20November\TagTesting20Nov2013\M17.DSG	11-1-2013	16:43:43	91815.000000	9181.500000	49755.892806	20.000000
C:\Users\cware\Desktop\Steller20November\TagTesting20Nov2013\M17.DSG	11-1-2013	16:43:43	91816.000000	9181.600000	49753.229455	20.000000
C:\Users\cware\Desktop\Steller20November\TagTesting20Nov2013\M17.DSG	11-1-2013	16:43:43	91817.000000	9181.700000	49749.744248	20.000000
C:\Users\cware\Desktop\Steller20November\TagTesting20Nov2013\M17.DSG	11-1-2013	16:43:43	91818.000000	9181.800000	49741.131987	20.000000
C:\Users\cware\Desktop\Steller20November\TagTesting20Nov2013\M17.DSG	11-1-2013	16:43:43	91819.000000	9181.900000	49756.291092	20.000000
C:\Users\cware\Desktop\Steller20November\TagTesting20Nov2013\M17.DSG	11-1-2013	16:43:43	91820.000000	9182.000000	49767.292733	20.000000
C:\Users\cware\Desktop\Steller20November\TagTesting20Nov2013\M17.DSG	11-1-2013	16:43:43	91821.000000	9182.100000	49760.970497	20.000000
C:\Users\cware\Desktop\Steller20November\TagTesting20Nov2013\M17.DSG	11-1-2013	16:43:43	91822.000000	9182.200000	49769.508199	20.000000
C:\Users\cware\Desktop\Steller20November\TagTesting20Nov2013\M17.DSG	11-1-2013	16:43:43	91823.000000	9182.300000	49757.734995	20.000000
C:\Users\cware\Desktop\Steller20November\TagTesting20Nov2013\M17.DSG	11-1-2013	16:43:43	91824.000000	9182.400000	49765.899279	20.000000
C:\Users\cware\Desktop\Steller20November\TagTesting20Nov2013\M17.DSG	11-1-2013	16:43:43	91825.000000	9182.500000	49765.152594	20.000000
C:\Users\cware\Desktop\Steller20November\TagTesting20Nov2013\M17.DSG	11-1-2013	16:43:43	91826.000000	9182.600000	49755.420444	20.000000
C:\Users\cware\Desktop\Steller20November\TagTesting20Nov2013\M17.DSG	11-1-2013	16:43:43	91827.000000	9182.700000	49766.969700	20.000000
C:\Users\cware\Desktop\Steller20November\TagTesting20Nov2013\M17.DSG	11-1-2013	16:43:43	91828.000000	9182.800000	49755.769215	20.000000
C:\Users\cware\Desktop\Steller20November\TagTesting20Nov2013\M17.DSG	11-1-2013	16:43:43	91829.000000	9182.900000	49764.904069	20.000000
C:\Users\cware\Desktop\Steller20November\TagTesting20Nov2013\M17.DSG	11-1-2013	16:43:43	91830.000000	9183.000000	49768.787312	20.000000
C:\Users\cware\Desktop\Steller20November\TagTesting20Nov2013\M17.DSG	11-1-2013	16:43:43	91831.000000	9183.100000	49764.605407	20.000000
C:\Users\cware\Desktop\Steller20November\TagTesting20Nov2013\M17.DSG	11-1-2013	16:43:43	91832.000000	9183.200000	49764.456053	20.000000
C:\Users\cware\Desktop\Steller20November\TagTesting20Nov2013\M17.DSG	11-1-2013	16:43:43	91833.000000	9183.300000	49763.610393	20.000000
C:\Users\cware\Desktop\Steller20November\TagTesting20Nov2013\M17.DSG	11-1-2013	16:43:43	91834.000000	9183.400000	49765.701308	20.000000
C:\Users\cware\Desktop\Steller20November\TagTesting20Nov2013\M17.DSG	11-1-2013	16:43:43	91835.000000	9183.500000	49762.341639	20.000000
C:\Users\cware\Desktop\Steller20November\TagTesting20Nov2013\M17.DSG	11-1-2013	16:43:43	91836.000000	9183.600000	49756.690940	20.000000
C:\Users\cware\Desktop\Steller20November\TagTesting20Nov2013\M17.DSG	11-1-2013	16:43:43	91837.000000	9183.700000	49750.120248	20.000000
C:\Users\cware\Desktop\Steller20November\TagTesting20Nov2013\M17.DSG	11-1-2013	16:43:43	91838.000000	9183.800000	49748.576938	20.000000
C:\Users\cware\Desktop\Steller20November\TagTesting20Nov2013\M17.DSG	11-1-2013	16:43:43	91839.000000	9183.900000	49745.639795	20.000000
C:\Users\cware\Desktop\Steller20November\TagTesting20Nov2013\M17.DSG	11-1-2013	16:43:43	91840.000000	9184.000000	49749.373632	20.000000
C:\Users\cware\Desktop\Steller20November\TagTesting20Nov2013\M17.DSG	11-1-2013	16:43:43	91841.000000	9184.100000	49732.871301	20.000000
C:\Users\cware\Desktop\Steller20November\TagTesting20Nov2013\M17.DSG	11-1-2013	16:43:43	91842.000000	9184.200000	49733.916752	20.000000
C:\Users\cware\Desktop\Steller20November\TagTesting20Nov2013\M17.DSG	11-1-2013	16:43:43	91843.000000	9184.300000	49722.765930	20.000000
C:\Users\cware\Desktop\Steller20November\TagTesting20Nov2013\M17.DSG	11-1-2013	16:43:43	91844.000000	9184.400000	49700.139905	20.000000
C:\Users\cware\Desktop\Steller20November\TagTesting20Nov2013\M17.DSG	11-1-2013	16:43:43	91845.000000	9184.500000	49706.138506	20.000000
C:\Users\cware\Desktop\Steller20November\TagTesting20Nov2013\M17.DSG	11-1-2013	16:43:43	91846.000000	9184.600000	49712.536300	20.000000
C:\Users\cware\Desktop\Steller20November\TagTesting20Nov2013\M17.DSG	11-1-2013	16:43:43	91847.000000	9184.700000	49712.088032	20.000000
C:\Users\cware\Desktop\Steller20November\TagTesting20Nov2013\M17.DSG	11-1-2013	16:43:43	91848.000000	9184.800000	49713.879824	20.000000
C:\Users\cware\Desktop\Steller20November\TagTesting20Nov2013\M17.DSG	11-1-2013	16:43:43	91849.000000	9184.900000	49727.844193	20.000000
C:\Users\cware\Desktop\Steller20November\TagTesting20Nov2013\M17.DSG	11-1-2013	16:43:43	91850.000000	9185.000000	49735.062552	20.000000
C:\Users\cware\Desktop\Steller20November\TagTesting20Nov2013\M17.DSG	11-1-2013	16:43:43	91851.000000	9185.100000	49748.479368	20.000000
C:\Users\cware\Desktop\Steller20November\TagTesting20Nov2013\M17.DSG	11-1-2013	16:43:43	91852.000000	9185.200000	49763.090449	20.000000
C:\Users\cware\Desktop\Steller20November\TagTesting20Nov2013\M17.DSG	11-1-2013	16:43:43	91853.000000	9185.300000	49771.254713	20.000000
C:\Users\cware\Desktop\Steller20November\TagTesting20Nov2013\M17.DSG	11-1-2013	16:43:43	91854.000000	9185.400000	49780.788006	20.000000
C:\Users\cware\Desktop\Steller20November\TagTesting20Nov2013\M17.DSG	11-1-2013	16:43:43	91855.000000	9185.500000	49796.344813	20.000000
C:\Users\cware\Desktop\Steller20November\TagTesting20Nov2013\M17.DSG	11-1-2013	16:43:43	91856.000000	9185.600000	49764.410046	20.000000
C:\Users\cware\Desktop\Steller20November\TagTesting20Nov2013\M17.DSG	11-1-2013	16:43:43	91857.000000	9185.700000	49776.482222	20.000000
C:\Users\cware\Desktop\Steller20November\TagTesting20Nov2013\M17.DSG	11-1-2013	16:43:43	91858.000000	9185.800000	49777.802037	20.000000
C:\Users\cware\Desktop\Steller20November\TagTesting20Nov2013\M17.DSG	11-1-2013	16:43:43	91859.000000	9185.900000	49783.526816	20.000000
C:\Users\cware\Desktop\Steller20November\TagTesting20Nov2013\M17.DSG	11-1-2013	16:43:43	91860.000000	9186.000000	49787.359899	20.000000
C:\Users\cware\Desktop\Steller20November\TagTesting20Nov2013\M17.DSG	11-1-2013	16:43:43	91861.000000	9186.100000	49794.603712	20.000000
C:\Users\cware\Desktop\Steller20November\TagTesting20Nov2013\M17.DSG	11-1-2013	16:43:43	91862.000000	9186.200000	49790.845577	20.000000
C:\Users\cware\Desktop\Steller20November\TagTesting20Nov2013\M17.DSG	11-1-2013	16:43:43	91863.000000	9186.300000	49792.214734	20.000000
C:\Users\cware\Desktop\Steller20November\TagTesting20Nov2013\M17.DSG	11-1-2013	16:43:43	91864.000000	9186.400000	49809.837872	20.000000
C:\Users\cware\Desktop\Steller20November\TagTesting20Nov2013\M17.DSG	11-1-2013	16:43:43	91865.000000	9186.500000	49803.939044	20.000000
C:\Users\cware\Desktop\Steller20November\TagTesting20Nov2013\M17.DSG	11-1-2013	16:43:43	91866.000000	9186.600000	49803.939572	20.000000
C:\Users\cware\Desktop\Steller20November\TagTesting20Nov2013\M17.DSG	11-1-2013	16:43:43	91867.000000	9186.700000	49815.538485	20.000000
C:\Users\cware\Desktop\Steller20November\TagTesting20Nov2013\M17.DSG	11-1-2013	16:43:43	91868.000000	9186.800000	49810.685462	20.000000
C:\Users\cware\Desktop\Steller20November\TagTesting20Nov2013\M17.DSG	11-1-2013	16:43:43	91869.000000	9186.900000	49815.688844	20.000000
C:\Users\cware\Desktop\Steller20November\TagTesting20Nov2013\M17.DSG	11-1-2013	16:43:43	91870.000000	9187.000000	49805.234929	20.000000
C:\Users\cware\Desktop\Steller20November\TagTesting20Nov2013\M17.DSG	11-1-2013	16:43:43	91871.000000	9187.100000	49816.212463	20.000000
C:\Users\cware\Desktop\Steller20November\TagTesting20Nov2013\M17.DSG	11-1-2013	16:43:43	91872.000000	9187.200000	49810.487090	20.000000
C:\Users\cware\Desktop\Steller20November\TagTesting20Nov2013\M17.DSG	11-1-2013	16:43:43	91873.000000	9187.300000	49809.193393	20.000000
C:\Users\cware\Desktop\Steller20November\TagTesting20Nov2013\M17.DSG	11-1-2013	16:43:43	91874.000000	9187.400000	49819.124750	20.000000
C:\Users\cware\Desktop\Steller20November\TagTesting20Nov2013\M17.DSG	11-1-2013	16:43:43	91875.000000	9187.500000	49808.845238	20.000000
C:\Users\cware\Desktop\Steller20November\TagTesting20Nov2013\M17.DSG	11-1-2013	16:43:43	91876.000000	9187.600000	49808.049369	20.000000
C:\Users\cware\Desktop\Steller20November\TagTesting20Nov2013\M17.DSG	11-1-2013	16:43:43	91877.000000	9187.700000	49804.838403	20.000000
C:\Users\cware\Desktop\Steller20November\TagTesting20Nov2013\M17.DSG	11-1-2013	16:43:43	91878.000000	9187.800000	49802.747509	20.000000
C:\Users\cware\Desktop\Steller20November\TagTesting20Nov2013\M17.DSG	11-1-2013	16:43:43	91879.000000	9187.900000	49797.570720	20.000000
C:\Users\cware\Desktop\Steller20November\TagTesting20Nov2013\M17.DSG	11-1-2013	16:43:43	91880.000000	9188.000000	49789.705287	20.000000
C:\Users\cware\Desktop\Steller20November\TagTesting20Nov2013\M17.DSG	11-1-2013	16:43:43	91881.000000	9188.100000	49794.235526	20.000000
C:\Users\cware\Desktop\Steller20November\TagTesting20Nov2013\M17.DSG	11-1-2013	16:43:43	91882.000000	9188.200000	49796.401809	20.000000
C:\Users\cware\Desktop\Steller20November\TagTesting20Nov2013\M17.DSG	11-1-2013	16:43:43	91883.000000	9188.300000	49791.996439	20.000000
C:\Users\cware\Desktop\Steller20November\TagTesting20Nov2013\M17.DSG	11-1-2013	16:43:43	91884.000000	9188.400000	49798.916007	20.000000
C:\Users\cware\Desktop\Steller20November\TagTesting20Nov2013\M17.DSG	11-1-2013	16:43:43	91885.000000	9188.500000	49810.117312	20.000000
C:\Users\cware\Desktop\Steller20November\TagTesting20Nov2013\M17.DSG	11-1-2013	16:43:43	91886.000000	9188.600000	49822.836769	20.000000
C:\Users\cware\Desktop\Steller20November\TagTesting20Nov2013\M17.DSG	11-1-2013	16:43:43	91887.000000	9188.700000	49831.424242	20.000000
C:\Users\cware\Desktop\Steller20November\TagTesting20Nov2013\M17.DSG	11-1-2013	16:43:43	91888.000000	9188.800000	49848.176019	20.000000
C:\Users\cware\Desktop\Steller20November\TagTesting20Nov2013\M17.DSG	11-1-2013	16:43:43	91889.000000	9188.900000	49854.250037	20.000000
C:\Users\cware\Desktop\Steller20November\TagTesting20Nov2013\M17.DSG	11-1-2013	16:43:43	91890.000000	9189.000000	49865.973960	20.000000
C:\Users\cware\Desktop\Steller20November\TagTesting20Nov2013\M17.DSG	11-1-2013	16:43:43	91891.000000	9189.100000	49877.673094	20.000000
C:\Users\cware\Desktop\Steller20November\TagTesting20Nov2013\M17.DSG	11-1-2013	16:43:43	91892.000000	9189.200000	49877.573289	20.000000
C:\Users\cware\Desktop\Steller20November\TagTesting20Nov2013\M17.DSG	11-1-2013	16:43:43	91893.000000	9189.300000	49859.403386	20.000000
C:\Users\cware\Desktop\Steller20November\TagTesting20Nov2013\M17.DSG	11-1-2013	16:43:43	91894.000000	9189.400000	49849.646059	20.000000
C:\Users\cware\Desktop\Steller20November\TagTesting20Nov2013\M17.DSG	11-1-2013	16:43:43	91895.000000	9189.500000	49857.437336	20.000000
C:\Users\cware\Desktop\Steller20November\TagTesting20Nov2013\M17.DSG	11-1-2013	16:43:43	91896.000000	9189.600000	49857.213379	20.000000
C:\Users\cware\Desktop\Steller20November\TagTesting20Nov2013\M17.DSG	11-1-2013	16:43:43	91897.000000	9189.700000	49863.088094	20.000000
C:\Users\cware\Desktop\Steller20November\TagTesting20Nov2013\M17.DSG	11-1-2013	16:43:43	91898.000000	9189.800000	49864.258023	20.000000
C:\Users\cware\Desktop\Steller20November\TagTesting20Nov2013\M17.DSG	11-1-2013	16:43:43	91899.000000	9189.900000	49875.334676	20.000000
C:\Users\cware\Desktop\Steller20November\TagTesting20Nov2013\M17.DSG	11-1-2013	16:43:43	91900.000000	9190.000000	49870.083219	20.000000
C:\Users\cware\Desktop\Steller20November\TagTesting20Nov2013\M17.DSG	11-1-2013	16:43:43	91901.000000	9190.100000	49867.021848	20.000000
C:\Users\cware\Desktop\Steller20November\TagTesting20Nov2013\M17.DSG	11-1-2013	16:43:43	91902.000000	9190.200000	49866.623780	20.000000
C:\Users\cware\Desktop\Steller20November\TagTesting20Nov2013\M17.DSG	11-1-2013	16:43:43	91903.000000	9190.300000	49876.207120	20.000000
C:\Users\cware\Desktop\Steller20November\TagTesting20Nov2013\M17.DSG	11-1-2013	16:43:43	91904.000000	9190.400000	49876.431511	20.000000
C:\Users\cware\Desktop\Steller20November\TagTesting20Nov2013\M17.DSG	11-1-2013	16:43:43	91905.000000	9190.500000	49878.025045	20.000000
C:\Users\cware\Desktop\Steller20November\TagTesting20Nov2013\M17.DSG	11-1-2013	16:43:43	91906.000000	9190.600000	49874.540400	20.000000
C:\Users\cware\Desktop\Steller20November\TagTesting20Nov2013\M17.DSG	11-1-2013	16:43:43	91907.000000	9190.700000	49880.364713	20.000000
C:\Users\cware\Desktop\Steller20November\TagTesting20Nov2013\M17.DSG	11-1-2013	16:43:43	91908.000000	9190.800000	49886.413850	20.000000
C:\Users\cware\Desktop\Steller20November\TagTesting20Nov2013\M17.DSG	11-1-2013	16:43:43	91909.000000	9190.900000	49881.684884	20.000000
C:\Users\cware\Desktop\Steller20November\TagTesting20Nov2013\M17.DSG	11-1-2013	16:43:43	91910.000000	9191.000000	49880.739312	20.000000
C:\Users\cware\Desktop\Steller20November\TagTesting20Nov2013\M17.DSG	11-1-2013	16:43:43	91911.000000	9191.100000	49867.472872	20.000000
C:\Users\cware\Desktop\Steller20November\TagTesting20Nov2013\M17.DSG	11-1-2013	16:43:43	91912.000000	9191.200000	49868.518713	20.000000
C:\Users\cware\Desktop\Steller20November\TagTesting20Nov2013\M17.DSG	11-1-2013	16:43:43	91913.000000	9191.300000	49868.693037	20.000000
C:\Users\cware\Desktop\Steller20November\TagTesting20Nov2013\M17.DSG	11-1-2013	16:43:43	91914.000000	9191.400000	49863.366648	20.000000
C:\Users\cware\Desktop\Steller20November\TagTesting20Nov2013\M17.DSG	11-1-2013	16:43:43	91915.000000	9191.500000	49853.609583	20.000000
C:\Users\cware\Desktop\Steller20November\TagTesting20Nov2013\M17.DSG	11-1-2013	16:43:43	91916.000000	9191.600000	49854.431374	20.000000
C:\Users\cware\Desktop\Steller20November\TagTesting20Nov2013\M17.DSG	11-1-2013	16:43:43	91917.000000	9191.700000	49848.034620	20.000000
C:\Users\cware\Desktop\Steller20November\TagTesting20Nov2013\M17.DSG	11-1-2013	16:43:43	91918.000000	9191.800000	49847.761038	20.000000
C:\Users\cware\Desktop\Steller20November\TagTesting20Nov2013\M17.DSG	11-1-2013	16:43:43	91919.000000	9191.900000	49853.336709	20.000000
C:\Users\cware\Desktop\Steller20November\TagTesting20Nov2013\M17.DSG	11-1-2013	16:43:43	91920.000000	9192.000000	49869.615840	20.000000
C:\Users\cware\Desktop\Steller20November\TagTesting20Nov2013\M17.DSG	11-1-2013	16:43:43	91921.000000	9192.100000	49872.876650	20.000000
C:\Users\cware\Desktop\Steller20November\TagTesting20Nov2013\M17.DSG	11-1-2013	16:43:43	91922.000000	9192.200000	49885.720582	20.000000
C:\Users\cware\Desktop\Steller20November\TagTesting20Nov2013\M17.DSG	11-1-2013	16:43:43	91923.000000	9192.300000	49902.572404	20.000000
C:\Users\cware\Desktop\Steller20November\TagTesting20Nov2013\M17.DSG	11-1-2013	16:43:43	91924.000000	9192.400000	49900.705913	20.000000
C:\Users\cware\Desktop\Steller20November\TagTesting20Nov2013\M17.DSG	11-1-2013	16:43:43	91925.000000	9192.500000	49914.968233	20.000000
C:\Users\cware\Desktop\Steller20November\TagTesting20Nov2013\M17.DSG	11-1-2013	16:43:43	91926.000000	9192.600000	49922.635245	20.000000
C:\Users\cware\Desktop\Steller20November\TagTesting20Nov2013\M17.DSG	11-1-2013	16:43:43	91927.000000	9192.700000	49929.181865	20.000000
C:\Users\cware\Desktop\Steller20November\TagTesting20Nov2013\M17.DSG	11-1-2013	16:43:43	91928.000000	9192.800000	49892.393048	20.000000
C:\Users\cware\Desktop\Steller20November\TagTesting20Nov2013\M17.DSG	11-1-2013	16:43:43	91929.000000	9192.900000	49883.557088	20.000000
C:\Users\cware\Desktop\Steller20November\TagTesting20Nov2013\M17.DSG	11-1-2013	16:43:43	91930.000000	9193.000000	49900.408958	20.000000
C:\Users\cware\Desktop\Steller20November\TagTesting20Nov2013\M17.DSG	11-1-2013	16:43:43	91931.000000	9193.100000	49905.013444	20.000000
C:\Users\cware\Desktop\Steller20November\TagTesting20Nov2013\M17.DSG	11-1-2013	16:43:43	91932.000000	9193.200000	49903.545222	20.000000
C:\Users\cware\Desktop\Steller20November\TagTesting20Nov2013\M17.DSG	11-1-2013	16:43:43	91933.000000	9193.300000	49904.565787	20.000000
C:\Users\cware\Desktop\Steller20November\TagTesting20Nov2013\M17.DSG	11-1-2013	16:43:43	91934.000000	9193.400000	49910.465150	20.000000
C:\Users\cware\Desktop\Steller20November\TagTesting20Nov2013\M17.DSG	11-1-2013	16:43:43	91935.000000	9193.500000	49898.467808	20.000000
C:\Users\cware\Desktop\Steller20November\TagTesting20Nov2013\M17.DSG	11-1-2013	16:43:43	91936.000000	9193.600000	49899.264844	20.000000
C:\Users\cware\Desktop\Steller20November\TagTesting20Nov2013\M17.DSG	11-1-2013	16:43:43	91937.000000	9193.700000	49892.444952	20.000000
C:\Users\cware\Desktop\Steller20November\TagTesting20Nov2013\M17.DSG	11-1-2013	16:43:43	91938.000000	9193.800000	49900.335568	20.000000
C:\Users\cware\Desktop\Steller20November\TagTesting20Nov2013\M17.DSG	11-1-2013	16:43:43	91939.000000	9193.900000	49897.249550	20.000000
C:\Users\cware\Desktop\Steller20November\TagTesting20Nov2013\M17.DSG	11-1-2013	16:43:43	91940.000000	9194.000000	49899.938008	20.000000
C:\Users\cware\Desktop\Steller20November\TagTesting20Nov2013\M17.DSG	11-1-2013	16:43:43	91941.000000	9194.100000	49898.444391	20.000000
C:\Users\cware\Desktop\Steller20November\TagTesting20Nov2013\M17.DSG	11-1-2013	16:43:43	91942.000000	9194.200000	49881.494173	20.000000
C:\Users\cware\Desktop\Steller20November\TagTesting20Nov2013\M17.DSG	11-1-2013	16:43:43	91943.000000	9194.300000	49884.829861	20.000000
C:\Users\cware\Desktop\Steller20November\TagTesting20Nov2013\M17.DSG	11-1-2013	16:43:43	91944.000000	9194.400000	49891.276778	20.000000
C:\Users\cware\Desktop\Steller20November\TagTesting20Nov2013\M17.DSG	11-1-2013	16:43:43	91945.000000	9194.500000	49879.926583	20.000000
C:\Users\cware\Desktop\Steller20November\TagTesting20Nov2013\M17.DSG	11-1-2013	16:43:43	91946.000000	9194.600000	49888.091302	20.000000
C:\Users\cware\Desktop\Steller20November\TagTesting20Nov2013\M17.DSG	11-1-2013	16:43:43	91947.000000	9194.700000	49872.335526	20.000000
C:\Users\cware\Desktop\Steller20November\TagTesting20Nov2013\M17.DSG	11-1-2013	16:43:43	91948.000000	9194.800000	49884.457945	20.000000
C:\Users\cware\Desktop\Steller20November\TagTesting20Nov2013\M17.DSG	11-1-2013	16:43:43	91949.000000	9194.900000	49883.636490	20.000000
C:\Users\cware\Desktop\Steller20November\TagTesting20Nov2013\M17.DSG	11-1-2013	16:43:43	91950.000000	9195.000000	49890.008743	20.000000
C:\Users\cware\Desktop\Steller20November\TagTesting20Nov2013\M17.DSG	11-1-2013	16:43:43	91951.000000	9195.100000	49902.006178	20.000000
C:\Users\cware\Desktop\Steller20November\TagTesting20Nov2013\M17.DSG	11-1-2013	16:43:43	91952.000000	9195.200000	49909.050933	20.000000
C:\Users\cware\Desktop\Steller20November\TagTesting20Nov2013\M17.DSG	11-1-2013	16:43:43	91953.000000	9195.300000	49925.703433	20.000000
C:\Users\cware\Desktop\Steller20November\TagTesting20Nov2013\M17.DSG	11-1-2013	16:43:43	91954.000000	9195.400000	49925.279914	20.000000
C:\Users\cware\Desktop\Steller20November\TagTesting20Nov2013\M17.DSG	11-1-2013	16:43:43	91955.000000	9195.500000	49937.352478	20.000000
C:\Users\cware\Desktop\Steller20November\TagTesting20Nov2013\M17.DSG	11-1-2013	16:43:43	91956.000000	9195.600000	49948.926819	20.000000
C:\Users\cware\Desktop\Steller20November\TagTesting20Nov2013\M17.DSG	11-1-2013	16:43:43	91957.000000	9195.700000	49946.164625	20.000000
C:\Users\cware\Desktop\Steller20November\TagTesting20Nov2013\M17.DSG	11-1-2013	16:43:43	91958.000000	9195.800000	49941.783834	20.000000
C:\Users\cware\Desktop\Steller20November\TagTesting20Nov2013\M17.DSG	11-1-2013	16:43:43	91959.000000	9195.900000	49934.913626	20.000000
C:\Users\cware\Desktop\Steller20November\TagTesting20Nov2013\M17.DSG	11-1-2013	16:43:43	91960.000000	9196.000000	49937.502594	20.000000
C:\Users\cware\Desktop\Steller20November\TagTesting20Nov2013\M17.DSG	11-1-2013	16:43:43	91961.000000	9196.100000	49935.088708	20.000000
C:\Users\cware\Desktop\Steller20November\TagTesting20Nov2013\M17.DSG	11-1-2013	16:43:43	91962.000000	9196.200000	49942.382063	20.000000
C:\Users\cware\Desktop\Steller20November\TagTesting20Nov2013\M17.DSG	11-1-2013	16:43:43	91963.000000	9196.300000	49937.777538	20.000000
C:\Users\cware\Desktop\Steller20November\TagTesting20Nov2013\M17.DSG	11-1-2013	16:43:43	91964.000000	9196.400000	49935.288370	20.000000
C:\Users\cware\Desktop\Steller20November\TagTesting20Nov2013\M17.DSG	11-1-2013	16:43:43	91965.000000	9196.500000	49932.226770	20.000000
C:\Users\cware\Desktop\Steller20November\TagTesting20Nov2013\M17.DSG	11-1-2013	16:43:43	91966.000000	9196.600000	49938.151520	20.000000
C:\Users\cware\Desktop\Steller20November\TagTesting20Nov2013\M17.DSG	11-1-2013	16:43:43	91967.000000	9196.700000	49948.555850	20.000000
C:\Users\cware\Desktop\Steller20November\TagTesting20Nov2013\M17.DSG	11-1-2013	16:43:43	91968.000000	9196.800000	49946.191373	20.000000
C:\Users\cware\Desktop\Steller20November\TagTesting20Nov2013\M17.DSG	11-1-2013	16:43:43	91969.000000	9196.900000	49944.723134	20.000000
C:\Users\cware\Desktop\Steller20November\TagTesting20Nov2013\M17.DSG	11-1-2013	16:43:43	91970.000000	9197.000000	49937.529736	20.000000
C:\Users\cware\Desktop\Steller20November\TagTesting20Nov2013\M17.DSG	11-1-2013	16:43:43	91971.000000	9197.100000	49944.972525	20.000000
C:\Users\cware\Desktop\Steller20November\TagTesting20Nov2013\M17.DSG	11-1-2013	16:43:43	91972.000000	9197.200000	49940.243204	20.000000
C:\Users\cware\Desktop\Steller20November\TagTesting20Nov2013\M17.DSG	11-1-2013	16:43:43	91973.000000	9197.300000	49930.485965	20.000000
C:\Users\cware\Desktop\Steller20November\TagTesting20Nov2013\M17.DSG	11-1-2013	16:43:43	91974.000000	9197.400000	49929.216765	20.000000
C:\Users\cware\Desktop\Steller20November\TagTesting20Nov2013\M17.DSG	11-1-2013	16:43:43	91975.000000	9197.500000	49944.002416	20.000000
C:\Users\cware\Desktop\Steller20November\TagTesting20Nov2013\M17.DSG	11-1-2013	16:43:43	91976.000000	9197.600000	49942.932310	20.000000
C:\Users\cware\Desktop\Steller20November\TagTesting20Nov2013\M17.DSG	11-1-2013	16:43:43	91977.000000	9197.700000	49951.793693	20.000000
C:\Users\cware\Desktop\Steller20November\TagTesting20Nov2013\M17.DSG	11-1-2013	16:43:43	91978.000000	9197.800000	49952.938630	20.000000
C:\Users\cware\Desktop\Steller20November\TagTesting20Nov2013\M17.DSG	11-1-2013	16:43:43	91979.000000	9197.900000	49966.604226	20.000000
C:\Users\cware\Desktop\Steller20November\TagTesting20Nov2013\M17.DSG	11-1-2013	16:43:43	91980.000000	9198.000000	49977.880219	20.000000
C:\Users\cware\Desktop\Steller20November\TagTesting20Nov2013\M17.DSG	11-1-2013	16:43:43	91981.000000	9198.100000	49989.429815	20.000000
C:\Users\cware\Desktop\Steller20November\TagTesting20Nov2013\M17.DSG	11-1-2013	16:43:43	91982.000000	9198.200000	49993.313168	20.000000
C:\Users\cware\Desktop\Steller20November\TagTesting20Nov2013\M17.DSG	11-1-2013	16:43:43	91983.000000	9198.300000	50001.402737	20.000000
C:\Users\cware\Desktop\Steller20November\TagTesting20Nov2013\M17.DSG	11-1-2013	16:43:43	91984.000000	9198.400000	50001.801054	20.000000
C:\Users\cware\Desktop\Steller20November\TagTesting20Nov2013\M17.DSG	11-1-2013	16:43:43	91985.000000	9198.500000	50003.045858	20.000000
C:\Users\cware\Desktop\Steller20November\TagTesting20Nov2013\M17.DSG	11-1-2013	16:43:43	91986.000000	9198.600000	49989.729335	20.000000
C:\Users\cware\Desktop\Steller20November\TagTesting20Nov2013\M17.DSG	11-1-2013	16:43:43	91987.000000	9198.700000	49977.632685	20.000000
C:\Users\cware\Desktop\Steller20November\TagTesting20Nov2013\M17.DSG	11-1-2013	16:43:43	91988.000000	9198.800000	49988.136465	20.000000
C:\Users\cware\Desktop\Steller20November\TagTesting20Nov2013\M17.DSG	11-1-2013	16:43:43	91989.000000	9198.900000	49988.062047	20.000000
C:\Users\cware\Desktop\Steller20November\TagTesting20Nov2013\M17.DSG	11-1-2013	16:43:43	91990.000000	9199.000000	49985.672762	20.000000
C:\Users\cware\Desktop\Steller20November\TagTesting20Nov2013\M17.DSG	11-1-2013	16:43:43	91991.000000	9199.100000	49982.113636	20.000000
C:\Users\cware\Desktop\Steller20November\TagTesting20Nov2013\M17.DSG	11-1-2013	16:43:43	91992.000000	9199.200000	49994.285336	20.000000
C:\Users\cware\Desktop\Steller20November\TagTesting20Nov2013\M17.DSG	11-1-2013	16:43:43	91993.000000	9199.300000	49989.431783	20.000000
C:\Users\cware\Desktop\Steller20November\TagTesting20Nov2013\M17.DSG	11-1-2013	16:43:43	91994.000000	9199.400000	49993.563818	20.000000
C:\Users\cware\Desktop\Steller20November\TagTesting20Nov2013\M17.DSG	11-1-2013	16:43:43	91995.000000	9199.500000	49984.005566	20.000000
C:\Users\cware\Desktop\Steller20November\TagTesting20Nov2013\M17.DSG	11-1-2013	16:43:43	91996.000000	9199.600000	49985.947462	20.000000
C:\Users\cware\Desktop\Steller20November\TagTesting20Nov2013\M17.DSG	11-1-2013	16:43:43	91997.000000	9199.700000	49981.740986	20.000000
C:\Users\cware\Desktop\Steller20November\TagTesting20Nov2013\M17.DSG	11-1-2013	16:43:43	91998.000000	9199.800000	49975.394162	20.000000
C:\Users\cware\Desktop\Steller20November\TagTesting20Nov2013\M17.DSG	11-1-2013	16:43:43	91999.000000	9199.900000	49974.124761	20.000000
C:\Users\cware\Desktop\Steller20November\TagTesting20Nov2013\M17.DSG	11-1-2013	16:43:43	92000.000000	9200.000000	49965.910841	20.000000
C:\Users\cware\Desktop\Steller20November\TagTesting20Nov2013\M17.DSG	11-1-2013	16:43:43	92001.000000	9200.100000	49956.103863	20.000000
C:\Users\cware\Desktop\Steller20November\TagTesting20Nov2013\M17.DSG	11-1-2013	16:43:43	92002.000000	9200.200000	49958.867262	20.000000
C:\Users\cware\Desktop\Steller20November\TagTesting20Nov2013\M17.DSG	11-1-2013	16:43:43	92003.000000	9200.300000	49959.215679	20.000000
C:\Users\cware\Desktop\Steller20November\TagTesting20Nov2013\M17.DSG	11-1-2013	16:43:43	92004.000000	9200.400000	49954.511326	20.000000
C:\Users\cware\Desktop\Steller20November\TagTesting20Nov2013\M17.DSG	11-1-2013	16:43:43	92005.000000	9200.500000	49969.221921	20.000000
C:\Users\cware\Desktop\Steller20November\TagTesting20Nov2013\M17.DSG	11-1-2013	16:43:43	92006.000000	9200.600000	49973.702789	20.000000
C:\Users\cware\Desktop\Steller20November\TagTesting20Nov2013\M17.DSG	11-1-2013	16:43:43	92007.000000	9200.700000	49985.699854	20.000000
C:\Users\cware\Desktop\Steller20November\TagTesting20Nov2013\M17.DSG	11-1-2013	16:43:43	92008.000000	9200.800000	49996.079929	20.000000
C:\Users\cware\Desktop\Steller20November\TagTesting20Nov2013\M17.DSG	11-1-2013	16:43:43	92009.000000	9200.900000	50003.820908	20.000000
C:\Users\cware\Desktop\Steller20November\TagTesting20Nov2013\M17.DSG	11-1-2013	16:43:43	92010.000000	9201.000000	50012.408534	20.000000
C:\Users\cware\Desktop\Steller20November\TagTesting20Nov2013\M17.DSG	11-1-2013	16:43:43	92011.000000	9201.100000	50014.922612	20.000000
C:\Users\cware\Desktop\Steller20November\TagTesting20Nov2013\M17.DSG	11-1-2013	16:43:43	92012.000000	9201.200000	50005.065944	20.000000
C:\Users\cware\Desktop\Steller20November\TagTesting20Nov2013\M17.DSG	11-1-2013	16:43:43	92013.000000	9201.300000	50003.970898	20.000000
C:\Users\cware\Desktop\Steller20November\TagTesting20Nov2013\M17.DSG	11-1-2013	16:43:43	92014.000000	9201.400000	49999.440848	20.000000
C:\Users\cware\Desktop\Steller20November\TagTesting20Nov2013\M17.DSG	11-1-2013	16:43:43	92015.000000	9201.500000	50002.203976	20.000000
C:\Users\cware\Desktop\Steller20November\TagTesting20Nov2013\M17.DSG	11-1-2013	16:43:43	92016.000000	9201.600000	50001.482273	20.000000
C:\Users\cware\Desktop\Steller20November\TagTesting20Nov2013\M17.DSG	11-1-2013	16:43:43	92017.000000	9201.700000	50008.352076	20.000000
C:\Users\cware\Desktop\Steller20November\TagTesting20Nov2013\M17.DSG	11-1-2013	16:43:43	92018.000000	9201.800000	49992.048699	20.000000
C:\Users\cware\Desktop\Steller20November\TagTesting20Nov2013\M17.DSG	11-1-2013	16:43:43	92019.000000	9201.900000	50003.324732	20.000000
C:\Users\cware\Desktop\Steller20November\TagTesting20Nov2013\M17.DSG	11-1-2013	16:43:43	92020.000000	9202.000000	50007.580964	20.000000
C:\Users\cware\Desktop\Steller20November\TagTesting20Nov2013\M17.DSG	11-1-2013	16:43:43	92021.000000	9202.100000	49992.024461	20.000000
C:\Users\cware\Desktop\Steller20November\TagTesting20Nov2013\M17.DSG	11-1-2013	16:43:43	92022.000000	9202.200000	50004.868228	20.000000
C:\Users\cware\Desktop\Steller20November\TagTesting20Nov2013\M17.DSG	11-1-2013	16:43:43	92023.000000	9202.300000	50005.217180	20.000000
C:\Users\cware\Desktop\Steller20November\TagTesting20Nov2013\M17.DSG	11-1-2013	16:43:43	92024.000000	9202.400000	50005.490511	20.000000
C:\Users\cware\Desktop\Steller20November\TagTesting20Nov2013\M17.DSG	11-1-2013	16:43:43	92025.000000	9202.500000	50010.369636	20.000000
C:\Users\cware\Desktop\Steller20November\TagTesting20Nov2013\M17.DSG	11-1-2013	16:43:43	92026.000000	9202.600000	49994.688577	20.000000
C:\Users\cware\Desktop\Steller20November\TagTesting20Nov2013\M17.DSG	11-1-2013	16:43:43	92027.000000	9202.700000	50004.072589	20.000000
C:\Users\cware\Desktop\Steller20November\TagTesting20Nov2013\M17.DSG	11-1-2013	16:43:43	92028.000000	9202.800000	50003.649692	20.000000
C:\Users\cware\Desktop\Steller20November\TagTesting20Nov2013\M17.DSG	11-1-2013	16:43:43	92029.000000	9202.900000	49997.750348	20.000000
C:\Users\cware\Desktop\Steller20November\TagTesting20Nov2013\M17.DSG	11-1-2013	16:43:43	92030.000000	9203.000000	49995.535445	20.000000
C:\Users\cware\Desktop\Steller20November\TagTesting20Nov2013\M17.DSG	11-1-2013	16:43:43	92031.000000	9203.100000	49994.639576	20.000000
C:\Users\cware\Desktop\Steller20November\TagTesting20Nov2013\M17.DSG	11-1-2013	16:43:43	92032.000000	9203.200000	49987.097602	20.000000
C:\Users\cware\Desktop\Steller20November\TagTesting20Nov2013\M17.DSG	11-1-2013	16:43:43	92033.000000	9203.300000	49985.479762	20.000000
C:\Users\cware\Desktop\Steller20November\TagTesting20Nov2013\M17.DSG	11-1-2013	16:43:43	92034.000000	9203.400000	49982.567938	20.000000
C:\Users\cware\Desktop\Steller20November\TagTesting20Nov2013\M17.DSG	11-1-2013	16:43:43	92035.000000	9203.500000	49978.112613	20.000000
C:\Users\cware\Desktop\Steller20November\TagTesting20Nov2013\M17.DSG	11-1-2013	16:43:43	92036.000000	9203.600000	49981.224210	20.000000
C:\Users\cware\Desktop\Steller20November\TagTesting20Nov2013\M17.DSG	11-1-2013	16:43:43	92037.000000	9203.700000	49971.342729	20.000000
C:\Users\cware\Desktop\Steller20November\TagTesting20Nov2013\M17.DSG	11-1-2013	16:43:43	92038.000000	9203.800000	49977.988579	20.000000
C:\Users\cware\Desktop\Steller20November\TagTesting20Nov2013\M17.DSG	11-1-2013	16:43:43	92039.000000	9203.900000	49954.914813	20.000000
C:\Users\cware\Desktop\Steller20November\TagTesting20Nov2013\M17.DSG	11-1-2013	16:43:43	92040.000000	9204.000000	49959.594437	20.000000
C:\Users\cware\Desktop\Steller20November\TagTesting20Nov2013\M17.DSG	11-1-2013	16:43:43	92041.000000	9204.100000	49953.894409	20.000000
C:\Users\cware\Desktop\Steller20November\TagTesting20Nov2013\M17.DSG	11-1-2013	16:43:43	92042.000000	9204.200000	49956.084869	20.000000
C:\Users\cware\Desktop\Steller20November\TagTesting20Nov2013\M17.DSG	11-1-2013	16:43:43	92043.000000	9204.300000	49953.471609	20.000000
C:\Users\cware\Desktop\Steller20November\TagTesting20Nov2013\M17.DSG	11-1-2013	16:43:43	92044.000000	9204.400000	49958.624056	20.000000
C:\Users\cware\Desktop\Steller20November\TagTesting20Nov2013\M17.DSG	11-1-2013	16:43:43	92045.000000	9204.500000	49969.626197	20.000000
C:\Users\cware\Desktop\Steller20November\TagTesting20Nov2013\M17.DSG	11-1-2013	16:43:43	92046.000000	9204.600000	49976.545883	20.000000
C:\Users\cware\Desktop\Steller20November\TagTesting20Nov2013\M17.DSG	11-1-2013	16:43:43	92047.000000	9204.700000	49976.670395	20.000000
C:\Users\cware\Desktop\Steller20November\TagTesting20Nov2013\M17.DSG	11-1-2013	16:43:43	92048.000000	9204.800000	49980.727784	20.000000
C:\Users\cware\Desktop\Steller20November\TagTesting20Nov2013\M17.DSG	11-1-2013	16:43:43	92049.000000	9204.900000	49990.335986	20.000000
C:\Users\cware\Desktop\Steller20November\TagTesting20Nov2013\M17.DSG	11-1-2013	16:43:43	92050.000000	9205.000000	49990.386018	20.000000
C:\Users\cware\Desktop\Steller20November\TagTesting20Nov2013\M17.DSG	11-1-2013	16:43:43	92051.000000	9205.100000	49986.129567	20.000000
C:\Users\cware\Desktop\Steller20November\TagTesting20Nov2013\M17.DSG	11-1-2013	16:43:43	92052.000000	9205.200000	49971.170043	20.000000
C:\Users\cware\Desktop\Steller20November\TagTesting20Nov2013\M17.DSG	11-1-2013	16:43:43	92053.000000	9205.300000	49962.881335	20.000000
C:\Users\cware\Desktop\Steller20November\TagTesting20Nov2013\M17.DSG	11-1-2013	16:43:43	92054.000000	9205.400000	49957.580107	20.000000
C:\Users\cware\Desktop\Steller20November\TagTesting20Nov2013\M17.DSG	11-1-2013	16:43:43	92055.000000	9205.500000	49959.322485	20.000000
C:\Users\cware\Desktop\Steller20November\TagTesting20Nov2013\M17.DSG	11-1-2013	16:43:43	92056.000000	9205.600000	49960.218727	20.000000
C:\Users\cware\Desktop\Steller20November\TagTesting20Nov2013\M17.DSG	11-1-2013	16:43:43	92057.000000	9205.700000	49958.327270	20.000000
C:\Users\cware\Desktop\Steller20November\TagTesting20Nov2013\M17.DSG	11-1-2013	16:43:43	92058.000000	9205.800000	49958.277655	20.000000
C:\Users\cware\Desktop\Steller20November\TagTesting20Nov2013\M17.DSG	11-1-2013	16:43:43	92059.000000	9205.900000	49954.867760	20.000000
C:\Users\cware\Desktop\Steller20November\TagTesting20Nov2013\M17.DSG	11-1-2013	16:43:43	92060.000000	9206.000000	49956.859285	20.000000
C:\Users\cware\Desktop\Steller20November\TagTesting20Nov2013\M17.DSG	11-1-2013	16:43:43	92061.000000	9206.100000	49952.279781	20.000000
C:\Users\cware\Desktop\Steller20November\TagTesting20Nov2013\M17.DSG	11-1-2013	16:43:43	92062.000000	9206.200000	49945.882774	20.000000
C:\Users\cware\Desktop\Steller20November\TagTesting20Nov2013\M17.DSG	11-1-2013	16:43:43	92063.000000	9206.300000	49941.601296	20.000000
C:\Users\cware\Desktop\Steller20November\TagTesting20Nov2013\M17.DSG	11-1-2013	16:43:43	92064.000000	9206.400000	49933.487123	20.000000
C:\Users\cware\Desktop\Steller20November\TagTesting20Nov2013\M17.DSG	11-1-2013	16:43:43	92065.000000	9206.500000	49931.595789	20.000000
C:\Users\cware\Desktop\Steller20November\TagTesting20Nov2013\M17.DSG	11-1-2013	16:43:43	92066.000000	9206.600000	49922.834055	20.000000
C:\Users\cware\Desktop\Steller20November\TagTesting20Nov2013\M17.DSG	11-1-2013	16:43:43	92067.000000	9206.700000	49929.181433	20.000000
C:\Users\cware\Desktop\Steller20November\TagTesting20Nov2013\M17.DSG	11-1-2013	16:43:43	92068.000000	9206.800000	49920.146227	20.000000
C:\Users\cware\Desktop\Steller20November\TagTesting20Nov2013\M17.DSG	11-1-2013	16:43:43	92069.000000	9206.900000	49915.840138	20.000000
C:\Users\cware\Desktop\Steller20November\TagTesting20Nov2013\M17.DSG	11-1-2013	16:43:43	92070.000000	9207.000000	49908.597101	20.000000
C:\Users\cware\Desktop\Steller20November\TagTesting20Nov2013\M17.DSG	11-1-2013	16:43:43	92071.000000	9207.100000	49905.112340	20.000000
C:\Users\cware\Desktop\Steller20November\TagTesting20Nov2013\M17.DSG	11-1-2013	16:43:43	92072.000000	9207.200000	49908.049538	20.000000
C:\Users\cware\Desktop\Steller20November\TagTesting20Nov2013\M17.DSG	11-1-2013	16:43:43	92073.000000	9207.300000	49891.970086	20.000000
C:\Users\cware\Desktop\Steller20November\TagTesting20Nov2013\M17.DSG	11-1-2013	16:43:43	92074.000000	9207.400000	49893.388872	20.000000
C:\Users\cware\Desktop\Steller20November\TagTesting20Nov2013\M17.DSG	11-1-2013	16:43:43	92075.000000	9207.500000	49892.517858	20.000000
C:\Users\cware\Desktop\Steller20November\TagTesting20Nov2013\M17.DSG	11-1-2013	16:43:43	92076.000000	9207.600000	49895.131399	20.000000
C:\Users\cware\Desktop\Steller20November\TagTesting20Nov2013\M17.DSG	11-1-2013	16:43:43	92077.000000	9207.700000	49900.109684	20.000000
C:\Users\cware\Desktop\Steller20November\TagTesting20Nov2013\M17.DSG	11-1-2013	16:43:43	92078.000000	9207.800000	49911.982604	20.000000
C:\Users\cware\Desktop\Steller20November\TagTesting20Nov2013\M17.DSG	11-1-2013	16:43:43	92079.000000	9207.900000	49918.927461	20.000000
C:\Users\cware\Desktop\Steller20November\TagTesting20Nov2013\M17.DSG	11-1-2013	16:43:43	92080.000000	9208.000000	49914.671238	20.000000
C:\Users\cware\Desktop\Steller20November\TagTesting20Nov2013\M17.DSG	11-1-2013	16:43:43	92081.000000	9208.100000	49929.132864	20.000000
C:\Users\cware\Desktop\Steller20November\TagTesting20Nov2013\M17.DSG	11-1-2013	16:43:43	92082.000000	9208.200000	49936.500820	20.000000
C:\Users\cware\Desktop\Steller20November\TagTesting20Nov2013\M17.DSG	11-1-2013	16:43:43	92083.000000	9208.300000	49928.585240	20.000000
C:\Users\cware\Desktop\Steller20November\TagTesting20Nov2013\M17.DSG	11-1-2013	16:43:43	92084.000000	9208.400000	49920.222016	20.000000
C:\Users\cware\Desktop\Steller20November\TagTesting20Nov2013\M17.DSG	11-1-2013	16:43:43	92085.000000	9208.500000	49913.850063	20.000000
C:\Users\cware\Desktop\Steller20November\TagTesting20Nov2013\M17.DSG	11-1-2013	16:43:43	92086.000000	9208.600000	49915.742229	20.000000
C:\Users\cware\Desktop\Steller20November\TagTesting20Nov2013\M17.DSG	11-1-2013	16:43:43	92087.000000	9208.700000	49907.752343	20.000000
C:\Users\cware\Desktop\Steller20November\TagTesting20Nov2013\M17.DSG	11-1-2013	16:43:43	92088.000000	9208.800000	49912.208045	20.000000
C:\Users\cware\Desktop\Steller20November\TagTesting20Nov2013\M17.DSG	11-1-2013	16:43:43	92089.000000	9208.900000	49909.694248	20.000000
C:\Users\cware\Desktop\Steller20November\TagTesting20Nov2013\M17.DSG	11-1-2013	16:43:43	92090.000000	9209.000000	49893.191590	20.000000
C:\Users\cware\Desktop\Steller20November\TagTesting20Nov2013\M17.DSG	11-1-2013	16:43:43	92091.000000	9209.100000	49908.798671	20.000000
C:\Users\cware\Desktop\Steller20November\TagTesting20Nov2013\M17.DSG	11-1-2013	16:43:43	92092.000000	9209.200000	49911.611300	20.000000
C:\Users\cware\Desktop\Steller20November\TagTesting20Nov2013\M17.DSG	11-1-2013	16:43:43	92093.000000	9209.300000	49900.485189	20.000000
C:\Users\cware\Desktop\Steller20November\TagTesting20Nov2013\M17.DSG	11-1-2013	16:43:43	92094.000000	9209.400000	49902.078506	20.000000
C:\Users\cware\Desktop\Steller20November\TagTesting20Nov2013\M17.DSG	11-1-2013	16:43:43	92095.000000	9209.500000	49891.773583	20.000000
C:\Users\cware\Desktop\Steller20November\TagTesting20Nov2013\M17.DSG	11-1-2013	16:43:43	92096.000000	9209.600000	49889.434061	20.000000
C:\Users\cware\Desktop\Steller20November\TagTesting20Nov2013\M17.DSG	11-1-2013	16:43:43	92097.000000	9209.700000	49895.781234	20.000000
C:\Users\cware\Desktop\Steller20November\TagTesting20Nov2013\M17.DSG	11-1-2013	16:43:43	92098.000000	9209.800000	49883.560037	20.000000
C:\Users\cware\Desktop\Steller20November\TagTesting20Nov2013\M17.DSG	11-1-2013	16:43:43	92099.000000	9209.900000	49884.904251	20.000000
C:\Users\cware\Desktop\Steller20November\TagTesting20Nov2013\M17.DSG	11-1-2013	16:43:43	92100.000000	9210.000000	49881.444521	20.000000
C:\Users\cware\Desktop\Steller20November\TagTesting20Nov2013\M17.DSG	11-1-2013	16:43:43	92101.000000	9210.100000	49880.000905	20.000000
C:\Users\cware\Desktop\Steller20November\TagTesting20Nov2013\M17.DSG	11-1-2013	16:43:43	92102.000000	9210.200000	49872.732700	20.000000
C:\Users\cware\Desktop\Steller20November\TagTesting20Nov2013\M17.DSG	11-1-2013	16:43:43	92103.000000	9210.300000	49869.671362	20.000000
C:\Users\cware\Desktop\Steller20November\TagTesting20Nov2013\M17.DSG	11-1-2013	16:43:43	92104.000000	9210.400000	49876.939693	20.000000
C:\Users\cware\Desktop\Steller20November\TagTesting20Nov2013\M17.DSG	11-1-2013	16:43:43	92105.000000	9210.500000	49871.862145	20.000000
C:\Users\cware\Desktop\Steller20November\TagTesting20Nov2013\M17.DSG	11-1-2013	16:43:43	92106.000000	9210.600000	49882.465695	20.000000
C:\Users\cware\Desktop\Steller20November\TagTesting20Nov2013\M17.DSG	11-1-2013	16:43:43	92107.000000	9210.700000	49892.920078	20.000000
C:\Users\cware\Desktop\Steller20November\TagTesting20Nov2013\M17.DSG	11-1-2013	16:43:43	92108.000000	9210.800000	49905.166687	20.000000
C:\Users\cware\Desktop\Steller20November\TagTesting20Nov2013\M17.DSG	11-1-2013	16:43:43	92109.000000	9210.900000	49910.617783	20.000000
C:\Users\cware\Desktop\Steller20November\TagTesting20Nov2013\M17.DSG	11-1-2013	16:43:43	92110.000000	9211.000000	49916.118815	20.000000
C:\Users\cware\Desktop\Steller20November\TagTesting20Nov2013\M17.DSG	11-1-2013	16:43:43	92111.000000	9211.100000	49925.477912	20.000000
C:\Users\cware\Desktop\Steller20November\TagTesting20Nov2013\M17.DSG	11-1-2013	16:43:43	92112.000000	9211.200000	49915.795416	20.000000
C:\Users\cware\Desktop\Steller20November\TagTesting20Nov2013\M17.DSG	11-1-2013	16:43:43	92113.000000	9211.300000	49896.504901	20.000000
C:\Users\cware\Desktop\Steller20November\TagTesting20Nov2013\M17.DSG	11-1-2013	16:43:43	92114.000000	9211.400000	49883.063857	20.000000
C:\Users\cware\Desktop\Steller20November\TagTesting20Nov2013\M17.DSG	11-1-2013	16:43:43	92115.000000	9211.500000	49879.803339	20.000000
C:\Users\cware\Desktop\Steller20November\TagTesting20Nov2013\M17.DSG	11-1-2013	16:43:43	92116.000000	9211.600000	49879.653984	20.000000
C:\Users\cware\Desktop\Steller20November\TagTesting20Nov2013\M17.DSG	11-1-2013	16:43:43	92117.000000	9211.700000	49880.400972	20.000000
C:\Users\cware\Desktop\Steller20November\TagTesting20Nov2013\M17.DSG	11-1-2013	16:43:43	92118.000000	9211.800000	49878.583868	20.000000
C:\Users\cware\Desktop\Steller20November\TagTesting20Nov2013\M17.DSG	11-1-2013	16:43:43	92119.000000	9211.900000	49879.679229	20.000000
C:\Users\cware\Desktop\Steller20November\TagTesting20Nov2013\M17.DSG	11-1-2013	16:43:43	92120.000000	9212.000000	49879.306000	20.000000
C:\Users\cware\Desktop\Steller20November\TagTesting20Nov2013\M17.DSG	11-1-2013	16:43:43	92121.000000	9212.100000	49879.654286	20.000000
C:\Users\cware\Desktop\Steller20November\TagTesting20Nov2013\M17.DSG	11-1-2013	16:43:43	92122.000000	9212.200000	49873.282270	20.000000
C:\Users\cware\Desktop\Steller20November\TagTesting20Nov2013\M17.DSG	11-1-2013	16:43:43	92123.000000	9212.300000	49876.045691	20.000000
C:\Users\cware\Desktop\Steller20November\TagTesting20Nov2013\M17.DSG	11-1-2013	16:43:43	92124.000000	9212.400000	49872.063110	20.000000
C:\Users\cware\Desktop\Steller20November\TagTesting20Nov2013\M17.DSG	11-1-2013	16:43:43	92125.000000	9212.500000	49872.859377	20.000000
C:\Users\cware\Desktop\Steller20November\TagTesting20Nov2013\M17.DSG	11-1-2013	16:43:43	92126.000000	9212.600000	49870.221413	20.000000
C:\Users\cware\Desktop\Steller20November\TagTesting20Nov2013\M17.DSG	11-1-2013	16:43:43	92127.000000	9212.700000	49861.260918	20.000000
C:\Users\cware\Desktop\Steller20November\TagTesting20Nov2013\M17.DSG	11-1-2013	16:43:43	92128.000000	9212.800000	49860.414602	20.000000
C:\Users\cware\Desktop\Steller20November\TagTesting20Nov2013\M17.DSG	11-1-2013	16:43:43	92129.000000	9212.900000	49851.105375	20.000000
C:\Users\cware\Desktop\Steller20November\TagTesting20Nov2013\M17.DSG	11-1-2013	16:43:43	92130.000000	9213.000000	49841.920703	20.000000
C:\Users\cware\Desktop\Steller20November\TagTesting20Nov2013\M17.DSG	11-1-2013	16:43:43	92131.000000	9213.100000	49844.882762	20.000000
C:\Users\cware\Desktop\Steller20November\TagTesting20Nov2013\M17.DSG	11-1-2013	16:43:43	92132.000000	9213.200000	49834.179749	20.000000
C:\Users\cware\Desktop\Steller20November\TagTesting20Nov2013\M17.DSG	11-1-2013	16:43:43	92133.000000	9213.300000	49835.623540	20.000000
C:\Users\cware\Desktop\Steller20November\TagTesting20Nov2013\M17.DSG	11-1-2013	16:43:43	92134.000000	9213.400000	49831.591330	20.000000
C:\Users\cware\Desktop\Steller20November\TagTesting20Nov2013\M17.DSG	11-1-2013	16:43:43	92135.000000	9213.500000	49824.746333	20.000000
C:\Users\cware\Desktop\Steller20November\TagTesting20Nov2013\M17.DSG	11-1-2013	16:43:43	92136.000000	9213.600000	49825.269271	20.000000
C:\Users\cware\Desktop\Steller20November\TagTesting20Nov2013\M17.DSG	11-1-2013	16:43:43	92137.000000	9213.700000	49821.908991	20.000000
C:\Users\cware\Desktop\Steller20November\TagTesting20Nov2013\M17.DSG	11-1-2013	16:43:43	92138.000000	9213.800000	49812.997928	20.000000
C:\Users\cware\Desktop\Steller20November\TagTesting20Nov2013\M17.DSG	11-1-2013	16:43:43	92139.000000	9213.900000	49818.175818	20.000000
C:\Users\cware\Desktop\Steller20November\TagTesting20Nov2013\M17.DSG	11-1-2013	16:43:43	92140.000000	9214.000000	49822.656058	20.000000
C:\Users\cware\Desktop\Steller20November\TagTesting20Nov2013\M17.DSG	11-1-2013	16:43:43	92141.000000	9214.100000	49830.272702	20.000000
C:\Users\cware\Desktop\Steller20November\TagTesting20Nov2013\M17.DSG	11-1-2013	16:43:43	92142.000000	9214.200000	49838.686155	20.000000
C:\Users\cware\Desktop\Steller20November\TagTesting20Nov2013\M17.DSG	11-1-2013	16:43:43	92143.000000	9214.300000	49846.726060	20.000000
C:\Users\cware\Desktop\Steller20November\TagTesting20Nov2013\M17.DSG	11-1-2013	16:43:43	92144.000000	9214.400000	49849.239766	20.000000
C:\Users\cware\Desktop\Steller20November\TagTesting20Nov2013\M17.DSG	11-1-2013	16:43:43	92145.000000	9214.500000	49856.558186	20.000000
C:\Users\cware\Desktop\Steller20November\TagTesting20Nov2013\M17.DSG	11-1-2013	16:43:43	92146.000000	9214.600000	49865.917090	20.000000
C:\Users\cware\Desktop\Steller20November\TagTesting20Nov2013\M17.DSG	11-1-2013	16:43:43	92147.000000	9214.700000	49852.078091	20.000000
C:\Users\cware\Desktop\Steller20November\TagTesting20Nov2013\M17.DSG	11-1-2013	16:43:43	92148.000000	9214.800000	49842.445608	20.000000
C:\Users\cware\Desktop\Steller20November\TagTesting20Nov2013\M17.DSG	11-1-2013	16:43:43	92149.000000	9214.900000	49830.945571	20.000000
C:\Users\cware\Desktop\Steller20November\TagTesting20Nov2013\M17.DSG	11-1-2013	16:43:43	92150.000000	9215.000000	49837.467208	20.000000
C:\Users\cware\Desktop\Steller20November\TagTesting20Nov2013\M17.DSG	11-1-2013	16:43:43	92151.000000	9215.100000	49840.255341	20.000000
C:\Users\cware\Desktop\Steller20November\TagTesting20Nov2013\M17.DSG	11-1-2013	16:43:43	92152.000000	9215.200000	49840.927376	20.000000
C:\Users\cware\Desktop\Steller20November\TagTesting20Nov2013\M17.DSG	11-1-2013	16:43:43	92153.000000	9215.300000	49836.621518	20.000000
C:\Users\cware\Desktop\Steller20November\TagTesting20Nov2013\M17.DSG	11-1-2013	16:43:43	92154.000000	9215.400000	49837.045071	20.000000
C:\Users\cware\Desktop\Steller20November\TagTesting20Nov2013\M17.DSG	11-1-2013	16:43:43	92155.000000	9215.500000	49829.428256	20.000000
C:\Users\cware\Desktop\Steller20November\TagTesting20Nov2013\M17.DSG	11-1-2013	16:43:43	92156.000000	9215.600000	49826.839803	20.000000
C:\Users\cware\Desktop\Steller20November\TagTesting20Nov2013\M17.DSG	11-1-2013	16:43:43	92157.000000	9215.700000	49827.263216	20.000000
C:\Users\cware\Desktop\Steller20November\TagTesting20Nov2013\M17.DSG	11-1-2013	16:43:43	92158.000000	9215.800000	49834.132991	20.000000
C:\Users\cware\Desktop\Steller20November\TagTesting20Nov2013\M17.DSG	11-1-2013	16:43:43	92159.000000	9215.900000	49824.251611	20.000000
C:\Users\cware\Desktop\Steller20November\TagTesting20Nov2013\M17.DSG	11-1-2013	16:43:43	92160.000000	9216.000000	49830.623850	20.000000
C:\Users\cware\Desktop\Steller20November\TagTesting20Nov2013\M17.DSG	11-1-2013	16:43:43	92161.000000	9216.100000	49827.064538	20.000000
C:\Users\cware\Desktop\Steller20November\TagTesting20Nov2013\M17.DSG	11-1-2013	16:43:43	92162.000000	9216.200000	49819.298552	20.000000
C:\Users\cware\Desktop\Steller20November\TagTesting20Nov2013\M17.DSG	11-1-2013	16:43:43	92163.000000	9216.300000	49821.339666	20.000000
C:\Users\cware\Desktop\Steller20November\TagTesting20Nov2013\M17.DSG	11-1-2013	16:43:43	92164.000000	9216.400000	49805.907402	20.000000
C:\Users\cware\Desktop\Steller20November\TagTesting20Nov2013\M17.DSG	11-1-2013	16:43:43	92165.000000	9216.500000	49814.121317	20.000000
C:\Users\cware\Desktop\Steller20November\TagTesting20Nov2013\M17.DSG	11-1-2013	16:43:43	92166.000000	9216.600000	49812.154924	20.000000
C:\Users\cware\Desktop\Steller20November\TagTesting20Nov2013\M17.DSG	11-1-2013	16:43:43	92167.000000	9216.700000	49824.699710	20.000000
C:\Users\cware\Desktop\Steller20November\TagTesting20Nov2013\M17.DSG	11-1-2013	16:43:43	92168.000000	9216.800000	49825.546454	20.000000
C:\Users\cware\Desktop\Steller20November\TagTesting20Nov2013\M17.DSG	11-1-2013	16:43:43	92169.000000	9216.900000	49836.324491	20.000000
C:\Users\cware\Desktop\Steller20November\TagTesting20Nov2013\M17.DSG	11-1-2013	16:43:43	92170.000000	9217.000000	49853.474308	20.000000
C:\Users\cware\Desktop\Steller20November\TagTesting20Nov2013\M17.DSG	11-1-2013	16:43:43	92171.000000	9217.100000	49855.639947	20.000000
C:\Users\cware\Desktop\Steller20November\TagTesting20Nov2013\M17.DSG	11-1-2013	16:43:43	92172.000000	9217.200000	49861.788220	20.000000
C:\Users\cware\Desktop\Steller20November\TagTesting20Nov2013\M17.DSG	11-1-2013	16:43:43	92173.000000	9217.300000	49865.397091	20.000000
C:\Users\cware\Desktop\Steller20November\TagTesting20Nov2013\M17.DSG	11-1-2013	16:43:43	92174.000000	9217.400000	49864.899699	20.000000
C:\Users\cware\Desktop\Steller20November\TagTesting20Nov2013\M17.DSG	11-1-2013	16:43:43	92175.000000	9217.500000	49846.356275	20.000000
C:\Users\cware\Desktop\Steller20November\TagTesting20Nov2013\M17.DSG	11-1-2013	16:43:43	92176.000000	9217.600000	49837.072012	20.000000
C:\Users\cware\Desktop\Steller20November\TagTesting20Nov2013\M17.DSG	11-1-2013	16:43:43	92177.000000	9217.700000	49841.079458	20.000000
C:\Users\cware\Desktop\Steller20November\TagTesting20Nov2013\M17.DSG	11-1-2013	16:43:43	92178.000000	9217.800000	49838.565559	20.000000
C:\Users\cware\Desktop\Steller20November\TagTesting20Nov2013\M17.DSG	11-1-2013	16:43:43	92179.000000	9217.900000	49844.440201	20.000000
C:\Users\cware\Desktop\Steller20November\TagTesting20Nov2013\M17.DSG	11-1-2013	16:43:43	92180.000000	9218.000000	49834.060586	20.000000
C:\Users\cware\Desktop\Steller20November\TagTesting20Nov2013\M17.DSG	11-1-2013	16:43:43	92181.000000	9218.100000	49848.671859	20.000000
C:\Users\cware\Desktop\Steller20November\TagTesting20Nov2013\M17.DSG	11-1-2013	16:43:43	92182.000000	9218.200000	49829.406337	20.000000
C:\Users\cware\Desktop\Steller20November\TagTesting20Nov2013\M17.DSG	11-1-2013	16:43:43	92183.000000	9218.300000	49839.686436	20.000000
C:\Users\cware\Desktop\Steller20November\TagTesting20Nov2013\M17.DSG	11-1-2013	16:43:43	92184.000000	9218.400000	49833.140021	20.000000
C:\Users\cware\Desktop\Steller20November\TagTesting20Nov2013\M17.DSG	11-1-2013	16:43:43	92185.000000	9218.500000	49844.465779	20.000000
C:\Users\cware\Desktop\Steller20November\TagTesting20Nov2013\M17.DSG	11-1-2013	16:43:43	92186.000000	9218.600000	49839.661668	20.000000
C:\Users\cware\Desktop\Steller20November\TagTesting20Nov2013\M17.DSG	11-1-2013	16:43:43	92187.000000	9218.700000	49839.288202	20.000000
C:\Users\cware\Desktop\Steller20November\TagTesting20Nov2013\M17.DSG	11-1-2013	16:43:43	92188.000000	9218.800000	49837.098026	20.000000
C:\Users\cware\Desktop\Steller20November\TagTesting20Nov2013\M17.DSG	11-1-2013	16:43:43	92189.000000	9218.900000	49831.472761	20.000000
C:\Users\cware\Desktop\Steller20November\TagTesting20Nov2013\M17.DSG	11-1-2013	16:43:43	92190.000000	9219.000000	49832.891321	20.000000
C:\Users\cware\Desktop\Steller20November\TagTesting20Nov2013\M17.DSG	11-1-2013	16:43:43	92191.000000	9219.100000	49834.260662	20.000000
C:\Users\cware\Desktop\Steller20November\TagTesting20Nov2013\M17.DSG	11-1-2013	16:43:43	92192.000000	9219.200000	49838.716207	20.000000
C:\Users\cware\Desktop\Steller20November\TagTesting20Nov2013\M17.DSG	11-1-2013	16:43:43	92193.000000	9219.300000	49834.933292	20.000000
C:\Users\cware\Desktop\Steller20November\TagTesting20Nov2013\M17.DSG	11-1-2013	16:43:43	92194.000000	9219.400000	49824.255176	20.000000
C:\Users\cware\Desktop\Steller20November\TagTesting20Nov2013\M17.DSG	11-1-2013	16:43:43	92195.000000	9219.500000	49829.631496	20.000000
C:\Users\cware\Desktop\Steller20November\TagTesting20Nov2013\M17.DSG	11-1-2013	16:43:43	92196.000000	9219.600000	49821.218667	20.000000
C:\Users\cware\Desktop\Steller20November\TagTesting20Nov2013\M17.DSG	11-1-2013	16:43:43	92197.000000	9219.700000	49820.945028	20.000000
C:\Users\cware\Desktop\Steller20November\TagTesting20Nov2013\M17.DSG	11-1-2013	16:43:43	92198.000000	9219.800000	49830.851798	20.000000
C:\Users\cware\Desktop\Steller20November\TagTesting20Nov2013\M17.DSG	11-1-2013	16:43:43	92199.000000	9219.900000	49831.025619	20.000000
C:\Users\cware\Desktop\Steller20November\TagTesting20Nov2013\M17.DSG	11-1-2013	16:43:43	92200.000000	9220.000000	49839.214958	20.000000
C:\Users\cware\Desktop\Steller20November\TagTesting20Nov2013\M17.DSG	11-1-2013	16:43:43	92201.000000	9220.100000	49844.143826	20.000000
C:\Users\cware\Desktop\Steller20November\TagTesting20Nov2013\M17.DSG	11-1-2013	16:43:43	92202.000000	9220.200000	49850.142679	20.000000
C:\Users\cware\Desktop\Steller20November\TagTesting20Nov2013\M17.DSG	11-1-2013	16:43:43	92203.000000	9220.300000	49867.391982	20.000000
C:\Users\cware\Desktop\Steller20November\TagTesting20Nov2013\M17.DSG	11-1-2013	16:43:43	92204.000000	9220.400000	49856.315432	20.000000
C:\Users\cware\Desktop\Steller20November\TagTesting20Nov2013\M17.DSG	11-1-2013	16:43:43	92205.000000	9220.500000	49875.083699	20.000000
C:\Users\cware\Desktop\Steller20November\TagTesting20Nov2013\M17.DSG	11-1-2013	16:43:43	92206.000000	9220.600000	49881.804215	20.000000
C:\Users\cware\Desktop\Steller20November\TagTesting20Nov2013\M17.DSG	11-1-2013	16:43:43	92207.000000	9220.700000	49876.577333	20.000000
C:\Users\cware\Desktop\Steller20November\TagTesting20Nov2013\M17.DSG	11-1-2013	16:43:43	92208.000000	9220.800000	49839.888165	20.000000
C:\Users\cware\Desktop\Steller20November\TagTesting20Nov2013\M17.DSG	11-1-2013	16:43:43	92209.000000	9220.900000	49835.208683	20.000000
C:\Users\cware\Desktop\Steller20November\TagTesting20Nov2013\M17.DSG	11-1-2013	16:43:43	92210.000000	9221.000000	49847.032108	20.000000
C:\Users\cware\Desktop\Steller20November\TagTesting20Nov2013\M17.DSG	11-1-2013	16:43:43	92211.000000	9221.100000	49847.231525	20.000000
C:\Users\cware\Desktop\Steller20November\TagTesting20Nov2013\M17.DSG	11-1-2013	16:43:43	92212.000000	9221.200000	49848.849553	20.000000
C:\Users\cware\Desktop\Steller20November\TagTesting20Nov2013\M17.DSG	11-1-2013	16:43:43	92213.000000	9221.300000	49847.455854	20.000000
C:\Users\cware\Desktop\Steller20November\TagTesting20Nov2013\M17.DSG	11-1-2013	16:43:43	92214.000000	9221.400000	49849.870250	20.000000
C:\Users\cware\Desktop\Steller20November\TagTesting20Nov2013\M17.DSG	11-1-2013	16:43:43	92215.000000	9221.500000	49862.316156	20.000000
C:\Users\cware\Desktop\Steller20November\TagTesting20Nov2013\M17.DSG	11-1-2013	16:43:43	92216.000000	9221.600000	49838.968701	20.000000
C:\Users\cware\Desktop\Steller20November\TagTesting20Nov2013\M17.DSG	11-1-2013	16:43:43	92217.000000	9221.700000	49838.371247	20.000000
C:\Users\cware\Desktop\Steller20November\TagTesting20Nov2013\M17.DSG	11-1-2013	16:43:43	92218.000000	9221.800000	49836.330291	20.000000
C:\Users\cware\Desktop\Steller20November\TagTesting20Nov2013\M17.DSG	11-1-2013	16:43:43	92219.000000	9221.900000	49837.152218	20.000000
C:\Users\cware\Desktop\Steller20November\TagTesting20Nov2013\M17.DSG	11-1-2013	16:43:43	92220.000000	9222.000000	49840.960755	20.000000
C:\Users\cware\Desktop\Steller20November\TagTesting20Nov2013\M17.DSG	11-1-2013	16:43:43	92221.000000	9222.100000	49840.413232	20.000000
C:\Users\cware\Desktop\Steller20November\TagTesting20Nov2013\M17.DSG	11-1-2013	16:43:43	92222.000000	9222.200000	49846.586427	20.000000
C:\Users\cware\Desktop\Steller20November\TagTesting20Nov2013\M17.DSG	11-1-2013	16:43:43	92223.000000	9222.300000	49843.226260	20.000000
C:\Users\cware\Desktop\Steller20November\TagTesting20Nov2013\M17.DSG	11-1-2013	16:43:43	92224.000000	9222.400000	49841.583620	20.000000
C:\Users\cware\Desktop\Steller20November\TagTesting20Nov2013\M17.DSG	11-1-2013	16:43:43	92225.000000	9222.500000	49832.971802	20.000000
C:\Users\cware\Desktop\Steller20November\TagTesting20Nov2013\M17.DSG	11-1-2013	16:43:43	92226.000000	9222.600000	49832.722936	20.000000
C:\Users\cware\Desktop\Steller20November\TagTesting20Nov2013\M17.DSG	11-1-2013	16:43:43	92227.000000	9222.700000	49836.207824	20.000000
C:\Users\cware\Desktop\Steller20November\TagTesting20Nov2013\M17.DSG	11-1-2013	16:43:43	92228.000000	9222.800000	49847.309367	20.000000
C:\Users\cware\Desktop\Steller20November\TagTesting20Nov2013\M17.DSG	11-1-2013	16:43:43	92229.000000	9222.900000	49841.833277	20.000000
C:\Users\cware\Desktop\Steller20November\TagTesting20Nov2013\M17.DSG	11-1-2013	16:43:43	92230.000000	9223.000000	49848.304946	20.000000
C:\Users\cware\Desktop\Steller20November\TagTesting20Nov2013\M17.DSG	11-1-2013	16:43:43	92231.000000	9223.100000	49856.917345	20.000000
C:\Users\cware\Desktop\Steller20November\TagTesting20Nov2013\M17.DSG	11-1-2013	16:43:43	92232.000000	9223.200000	49862.866465	20.000000
C:\Users\cware\Desktop\Steller20November\TagTesting20Nov2013\M17.DSG	11-1-2013	16:43:43	92233.000000	9223.300000	49872.573990	20.000000
C:\Users\cware\Desktop\Steller20November\TagTesting20Nov2013\M17.DSG	11-1-2013	16:43:43	92234.000000	9223.400000	49885.343291	20.000000
C:\Users\cware\Desktop\Steller20November\TagTesting20Nov2013\M17.DSG	11-1-2013	16:43:43	92235.000000	9223.500000	49892.313025	20.000000
C:\Users\cware\Desktop\Steller20November\TagTesting20Nov2013\M17.DSG	11-1-2013	16:43:43	92236.000000	9223.600000	49894.951536	20.000000
C:\Users\cware\Desktop\Steller20November\TagTesting20Nov2013\M17.DSG	11-1-2013	16:43:43	92237.000000	9223.700000	49865.953788	20.000000
C:\Users\cware\Desktop\Steller20November\TagTesting20Nov2013\M17.DSG	11-1-2013	16:43:43	92238.000000	9223.800000	49860.950916	20.000000
C:\Users\cware\Desktop\Steller20November\TagTesting20Nov2013\M17.DSG	11-1-2013	16:43:43	92239.000000	9223.900000	49856.719332	20.000000
C:\Users\cware\Desktop\Steller20November\TagTesting20Nov2013\M17.DSG	11-1-2013	16:43:43	92240.000000	9224.000000	49865.705198	20.000000
C:\Users\cware\Desktop\Steller20November\TagTesting20Nov2013\M17.DSG	11-1-2013	16:43:43	92241.000000	9224.100000	49868.692209	20.000000
C:\Users\cware\Desktop\Steller20November\TagTesting20Nov2013\M17.DSG	11-1-2013	16:43:43	92242.000000	9224.200000	49872.898963	20.000000
C:\Users\cware\Desktop\Steller20November\TagTesting20Nov2013\M17.DSG	11-1-2013	16:43:43	92243.000000	9224.300000	49866.751175	20.000000
C:\Users\cware\Desktop\Steller20November\TagTesting20Nov2013\M17.DSG	11-1-2013	16:43:43	92244.000000	9224.400000	49866.926015	20.000000
C:\Users\cware\Desktop\Steller20November\TagTesting20Nov2013\M17.DSG	11-1-2013	16:43:43	92245.000000	9224.500000	49856.645735	20.000000
C:\Users\cware\Desktop\Steller20November\TagTesting20Nov2013\M17.DSG	11-1-2013	16:43:43	92246.000000	9224.600000	49878.575135	20.000000
C:\Users\cware\Desktop\Steller20November\TagTesting20Nov2013\M17.DSG	11-1-2013	16:43:43	92247.000000	9224.700000	49876.508880	20.000000
C:\Users\cware\Desktop\Steller20November\TagTesting20Nov2013\M17.DSG	11-1-2013	16:43:43	92248.000000	9224.800000	49868.718382	20.000000
C:\Users\cware\Desktop\Steller20November\TagTesting20Nov2013\M17.DSG	11-1-2013	16:43:43	92249.000000	9224.900000	49883.628231	20.000000
C:\Users\cware\Desktop\Steller20November\TagTesting20Nov2013\M17.DSG	11-1-2013	16:43:43	92250.000000	9225.000000	49869.839037	20.000000
C:\Users\cware\Desktop\Steller20November\TagTesting20Nov2013\M17.DSG	11-1-2013	16:43:43	92251.000000	9225.100000	49879.198053	20.000000
C:\Users\cware\Desktop\Steller20November\TagTesting20Nov2013\M17.DSG	11-1-2013	16:43:43	92252.000000	9225.200000	49873.796811	20.000000
C:\Users\cware\Desktop\Steller20November\TagTesting20Nov2013\M17.DSG	11-1-2013	16:43:43	92253.000000	9225.300000	49882.782646	20.000000
C:\Users\cware\Desktop\Steller20November\TagTesting20Nov2013\M17.DSG	11-1-2013	16:43:43	92254.000000	9225.400000	49871.158443	20.000000
C:\Users\cware\Desktop\Steller20November\TagTesting20Nov2013\M17.DSG	11-1-2013	16:43:43	92255.000000	9225.500000	49875.116253	20.000000
C:\Users\cware\Desktop\Steller20November\TagTesting20Nov2013\M17.DSG	11-1-2013	16:43:43	92256.000000	9225.600000	49878.078614	20.000000
C:\Users\cware\Desktop\Steller20November\TagTesting20Nov2013\M17.DSG	11-1-2013	16:43:43	92257.000000	9225.700000	49874.743264	20.000000
C:\Users\cware\Desktop\Steller20November\TagTesting20Nov2013\M17.DSG	11-1-2013	16:43:43	92258.000000	9225.800000	49880.144760	20.000000
C:\Users\cware\Desktop\Steller20November\TagTesting20Nov2013\M17.DSG	11-1-2013	16:43:43	92259.000000	9225.900000	49866.778235	20.000000
C:\Users\cware\Desktop\Steller20November\TagTesting20Nov2013\M17.DSG	11-1-2013	16:43:43	92260.000000	9226.000000	49872.976383	20.000000
C:\Users\cware\Desktop\Steller20November\TagTesting20Nov2013\M17.DSG	11-1-2013	16:43:43	92261.000000	9226.100000	49875.515191	20.000000
C:\Users\cware\Desktop\Steller20November\TagTesting20Nov2013\M17.DSG	11-1-2013	16:43:43	92262.000000	9226.200000	49877.979575	20.000000
C:\Users\cware\Desktop\Steller20November\TagTesting20Nov2013\M17.DSG	11-1-2013	16:43:43	92263.000000	9226.300000	49882.733831	20.000000
C:\Users\cware\Desktop\Steller20November\TagTesting20Nov2013\M17.DSG	11-1-2013	16:43:43	92264.000000	9226.400000	49881.813253	20.000000
C:\Users\cware\Desktop\Steller20November\TagTesting20Nov2013\M17.DSG	11-1-2013	16:43:43	92265.000000	9226.500000	49900.605898	20.000000
C:\Users\cware\Desktop\Steller20November\TagTesting20Nov2013\M17.DSG	11-1-2013	16:43:43	92266.000000	9226.600000	49899.859409	20.000000
C:\Users\cware\Desktop\Steller20November\TagTesting20Nov2013\M17.DSG	11-1-2013	16:43:43	92267.000000	9226.700000	49909.292980	20.000000
C:\Users\cware\Desktop\Steller20November\TagTesting20Nov2013\M17.DSG	11-1-2013	16:43:43	92268.000000	9226.800000	49912.230267	20.000000
C:\Users\cware\Desktop\Steller20November\TagTesting20Nov2013\M17.DSG	11-1-2013	16:43:43	92269.000000	9226.900000	49927.861900	20.000000
C:\Users\cware\Desktop\Steller20November\TagTesting20Nov2013\M17.DSG	11-1-2013	16:43:43	92270.000000	9227.000000	49934.433076	20.000000
C:\Users\cware\Desktop\Steller20November\TagTesting20Nov2013\M17.DSG	11-1-2013	16:43:43	92271.000000	9227.100000	49931.321662	20.000000
C:\Users\cware\Desktop\Steller20November\TagTesting20Nov2013\M17.DSG	11-1-2013	16:43:43	92272.000000	9227.200000	49903.817612	20.000000
C:\Users\cware\Desktop\Steller20November\TagTesting20Nov2013\M17.DSG	11-1-2013	16:43:43	92273.000000	9227.300000	49902.149858	20.000000
C:\Users\cware\Desktop\Steller20November\TagTesting20Nov2013\M17.DSG	11-1-2013	16:43:43	92274.000000	9227.400000	49910.737206	20.000000
C:\Users\cware\Desktop\Steller20November\TagTesting20Nov2013\M17.DSG	11-1-2013	16:43:43	92275.000000	9227.500000	49903.842958	20.000000
C:\Users\cware\Desktop\Steller20November\TagTesting20Nov2013\M17.DSG	11-1-2013	16:43:43	92276.000000	9227.600000	49905.087281	20.000000
C:\Users\cware\Desktop\Steller20November\TagTesting20Nov2013\M17.DSG	11-1-2013	16:43:43	92277.000000	9227.700000	49915.068870	20.000000
C:\Users\cware\Desktop\Steller20November\TagTesting20Nov2013\M17.DSG	11-1-2013	16:43:43	92278.000000	9227.800000	49913.874365	20.000000
C:\Users\cware\Desktop\Steller20November\TagTesting20Nov2013\M17.DSG	11-1-2013	16:43:43	92279.000000	9227.900000	49920.122221	20.000000
C:\Users\cware\Desktop\Steller20November\TagTesting20Nov2013\M17.DSG	11-1-2013	16:43:43	92280.000000	9228.000000	49920.222043	20.000000
C:\Users\cware\Desktop\Steller20November\TagTesting20Nov2013\M17.DSG	11-1-2013	16:43:43	92281.000000	9228.100000	49917.110987	20.000000
C:\Users\cware\Desktop\Steller20November\TagTesting20Nov2013\M17.DSG	11-1-2013	16:43:43	92282.000000	9228.200000	49922.935390	20.000000
C:\Users\cware\Desktop\Steller20November\TagTesting20Nov2013\M17.DSG	11-1-2013	16:43:43	92283.000000	9228.300000	49920.321883	20.000000
C:\Users\cware\Desktop\Steller20November\TagTesting20Nov2013\M17.DSG	11-1-2013	16:43:43	92284.000000	9228.400000	49916.439127	20.000000
C:\Users\cware\Desktop\Steller20November\TagTesting20Nov2013\M17.DSG	11-1-2013	16:43:43	92285.000000	9228.500000	49916.762977	20.000000
C:\Users\cware\Desktop\Steller20November\TagTesting20Nov2013\M17.DSG	11-1-2013	16:43:43	92286.000000	9228.600000	49915.368981	20.000000
C:\Users\cware\Desktop\Steller20November\TagTesting20Nov2013\M17.DSG	11-1-2013	16:43:43	92287.000000	9228.700000	49910.814312	20.000000
C:\Users\cware\Desktop\Steller20November\TagTesting20Nov2013\M17.DSG	11-1-2013	16:43:43	92288.000000	9228.800000	49906.035318	20.000000
C:\Users\cware\Desktop\Steller20November\TagTesting20Nov2013\M17.DSG	11-1-2013	16:43:43	92289.000000	9228.900000	49906.806856	20.000000
C:\Users\cware\Desktop\Steller20November\TagTesting20Nov2013\M17.DSG	11-1-2013	16:43:43	92290.000000	9229.000000	49910.615368	20.000000
C:\Users\cware\Desktop\Steller20November\TagTesting20Nov2013\M17.DSG	11-1-2013	16:43:43	92291.000000	9229.100000	49913.104600	20.000000
C:\Users\cware\Desktop\Steller20November\TagTesting20Nov2013\M17.DSG	11-1-2013	16:43:43	92292.000000	9229.200000	49905.139548	20.000000
C:\Users\cware\Desktop\Steller20November\TagTesting20Nov2013\M17.DSG	11-1-2013	16:43:43	92293.000000	9229.300000	49908.624381	20.000000
C:\Users\cware\Desktop\Steller20November\TagTesting20Nov2013\M17.DSG	11-1-2013	16:43:43	92294.000000	9229.400000	49905.936113	20.000000
C:\Users\cware\Desktop\Steller20November\TagTesting20Nov2013\M17.DSG	11-1-2013	16:43:43	92295.000000	9229.500000	49919.004074	20.000000
C:\Users\cware\Desktop\Steller20November\TagTesting20Nov2013\M17.DSG	11-1-2013	16:43:43	92296.000000	9229.600000	49924.181547	20.000000
C:\Users\cware\Desktop\Steller20November\TagTesting20Nov2013\M17.DSG	11-1-2013	16:43:43	92297.000000	9229.700000	49933.316751	20.000000
C:\Users\cware\Desktop\Steller20November\TagTesting20Nov2013\M17.DSG	11-1-2013	16:43:43	92298.000000	9229.800000	49944.368515	20.000000
C:\Users\cware\Desktop\Steller20November\TagTesting20Nov2013\M17.DSG	11-1-2013	16:43:43	92299.000000	9229.900000	49951.387953	20.000000
C:\Users\cware\Desktop\Steller20November\TagTesting20Nov2013\M17.DSG	11-1-2013	16:43:43	92300.000000	9230.000000	49955.818521	20.000000
C:\Users\cware\Desktop\Steller20November\TagTesting20Nov2013\M17.DSG	11-1-2013	16:43:43	92301.000000	9230.100000	49969.284603	20.000000
C:\Users\cware\Desktop\Steller20November\TagTesting20Nov2013\M17.DSG	11-1-2013	16:43:43	92302.000000	9230.200000	49981.531156	20.000000
C:\Users\cware\Desktop\Steller20November\TagTesting20Nov2013\M17.DSG	11-1-2013	16:43:43	92303.000000	9230.300000	49974.287808	20.000000
C:\Users\cware\Desktop\Steller20November\TagTesting20Nov2013\M17.DSG	11-1-2013	16:43:43	92304.000000	9230.400000	49960.398939	20.000000
C:\Users\cware\Desktop\Steller20November\TagTesting20Nov2013\M17.DSG	11-1-2013	16:43:43	92305.000000	9230.500000	49956.092909	20.000000
C:\Users\cware\Desktop\Steller20November\TagTesting20Nov2013\M17.DSG	11-1-2013	16:43:43	92306.000000	9230.600000	49959.901281	20.000000
C:\Users\cware\Desktop\Steller20November\TagTesting20Nov2013\M17.DSG	11-1-2013	16:43:43	92307.000000	9230.700000	49940.959253	20.000000
C:\Users\cware\Desktop\Steller20November\TagTesting20Nov2013\M17.DSG	11-1-2013	16:43:43	92308.000000	9230.800000	49959.005253	20.000000
C:\Users\cware\Desktop\Steller20November\TagTesting20Nov2013\M17.DSG	11-1-2013	16:43:43	92309.000000	9230.900000	49962.664200	20.000000
C:\Users\cware\Desktop\Steller20November\TagTesting20Nov2013\M17.DSG	11-1-2013	16:43:43	92310.000000	9231.000000	49964.307059	20.000000
C:\Users\cware\Desktop\Steller20November\TagTesting20Nov2013\M17.DSG	11-1-2013	16:43:43	92311.000000	9231.100000	49961.220846	20.000000
C:\Users\cware\Desktop\Steller20November\TagTesting20Nov2013\M17.DSG	11-1-2013	16:43:43	92312.000000	9231.200000	49958.159393	20.000000
C:\Users\cware\Desktop\Steller20November\TagTesting20Nov2013\M17.DSG	11-1-2013	16:43:43	92313.000000	9231.300000	49967.045389	20.000000
C:\Users\cware\Desktop\Steller20November\TagTesting20Nov2013\M17.DSG	11-1-2013	16:43:43	92314.000000	9231.400000	49964.730802	20.000000
C:\Users\cware\Desktop\Steller20November\TagTesting20Nov2013\M17.DSG	11-1-2013	16:43:43	92315.000000	9231.500000	49964.282724	20.000000
C:\Users\cware\Desktop\Steller20November\TagTesting20Nov2013\M17.DSG	11-1-2013	16:43:43	92316.000000	9231.600000	49961.171472	20.000000
C:\Users\cware\Desktop\Steller20November\TagTesting20Nov2013\M17.DSG	11-1-2013	16:43:43	92317.000000	9231.700000	49961.644602	20.000000
C:\Users\cware\Desktop\Steller20November\TagTesting20Nov2013\M17.DSG	11-1-2013	16:43:43	92318.000000	9231.800000	49966.473282	20.000000
C:\Users\cware\Desktop\Steller20November\TagTesting20Nov2013\M17.DSG	11-1-2013	16:43:43	92319.000000	9231.900000	49960.698902	20.000000
C:\Users\cware\Desktop\Steller20November\TagTesting20Nov2013\M17.DSG	11-1-2013	16:43:43	92320.000000	9232.000000	49963.387555	20.000000
C:\Users\cware\Desktop\Steller20November\TagTesting20Nov2013\M17.DSG	11-1-2013	16:43:43	92321.000000	9232.100000	49962.914381	20.000000
C:\Users\cware\Desktop\Steller20November\TagTesting20Nov2013\M17.DSG	11-1-2013	16:43:43	92322.000000	9232.200000	49965.453395	20.000000
C:\Users\cware\Desktop\Steller20November\TagTesting20Nov2013\M17.DSG	11-1-2013	16:43:43	92323.000000	9232.300000	49966.349594	20.000000
C:\Users\cware\Desktop\Steller20November\TagTesting20Nov2013\M17.DSG	11-1-2013	16:43:43	92324.000000	9232.400000	49954.601293	20.000000
C:\Users\cware\Desktop\Steller20November\TagTesting20Nov2013\M17.DSG	11-1-2013	16:43:43	92325.000000	9232.500000	49954.576455	20.000000
C:\Users\cware\Desktop\Steller20November\TagTesting20Nov2013\M17.DSG	11-1-2013	16:43:43	92326.000000	9232.600000	49950.693765	20.000000
C:\Users\cware\Desktop\Steller20November\TagTesting20Nov2013\M17.DSG	11-1-2013	16:43:43	92327.000000	9232.700000	49958.136018	20.000000
C:\Users\cware\Desktop\Steller20November\TagTesting20Nov2013\M17.DSG	11-1-2013	16:43:43	92328.000000	9232.800000	49954.029457	20.000000
C:\Users\cware\Desktop\Steller20November\TagTesting20Nov2013\M17.DSG	11-1-2013	16:43:43	92329.000000	9232.900000	49957.339641	20.000000
C:\Users\cware\Desktop\Steller20November\TagTesting20Nov2013\M17.DSG	11-1-2013	16:43:43	92330.000000	9233.000000	49966.897914	20.000000
C:\Users\cware\Desktop\Steller20November\TagTesting20Nov2013\M17.DSG	11-1-2013	16:43:43	92331.000000	9233.100000	49970.980070	20.000000
C:\Users\cware\Desktop\Steller20November\TagTesting20Nov2013\M17.DSG	11-1-2013	16:43:43	92332.000000	9233.200000	49983.625065	20.000000
C:\Users\cware\Desktop\Steller20November\TagTesting20Nov2013\M17.DSG	11-1-2013	16:43:43	92333.000000	9233.300000	49987.781823	20.000000
C:\Users\cware\Desktop\Steller20November\TagTesting20Nov2013\M17.DSG	11-1-2013	16:43:43	92334.000000	9233.400000	49993.755415	20.000000
C:\Users\cware\Desktop\Steller20November\TagTesting20Nov2013\M17.DSG	11-1-2013	16:43:43	92335.000000	9233.500000	49994.975341	20.000000
C:\Users\cware\Desktop\Steller20November\TagTesting20Nov2013\M17.DSG	11-1-2013	16:43:43	92336.000000	9233.600000	49982.952683	20.000000
C:\Users\cware\Desktop\Steller20November\TagTesting20Nov2013\M17.DSG	11-1-2013	16:43:43	92337.000000	9233.700000	49980.737958	20.000000
C:\Users\cware\Desktop\Steller20November\TagTesting20Nov2013\M17.DSG	11-1-2013	16:43:43	92338.000000	9233.800000	49968.765248	20.000000
C:\Users\cware\Desktop\Steller20November\TagTesting20Nov2013\M17.DSG	11-1-2013	16:43:43	92339.000000	9233.900000	49972.474306	20.000000
C:\Users\cware\Desktop\Steller20November\TagTesting20Nov2013\M17.DSG	11-1-2013	16:43:43	92340.000000	9234.000000	49980.289955	20.000000
C:\Users\cware\Desktop\Steller20November\TagTesting20Nov2013\M17.DSG	11-1-2013	16:43:43	92341.000000	9234.100000	49976.033733	20.000000
C:\Users\cware\Desktop\Steller20November\TagTesting20Nov2013\M17.DSG	11-1-2013	16:43:43	92342.000000	9234.200000	49975.461301	20.000000
C:\Users\cware\Desktop\Steller20November\TagTesting20Nov2013\M17.DSG	11-1-2013	16:43:43	92343.000000	9234.300000	49961.348359	20.000000
C:\Users\cware\Desktop\Steller20November\TagTesting20Nov2013\M17.DSG	11-1-2013	16:43:43	92344.000000	9234.400000	49973.968117	20.000000
C:\Users\cware\Desktop\Steller20November\TagTesting20Nov2013\M17.DSG	11-1-2013	16:43:43	92345.000000	9234.500000	49964.111138	20.000000
C:\Users\cware\Desktop\Steller20November\TagTesting20Nov2013\M17.DSG	11-1-2013	16:43:43	92346.000000	9234.600000	49966.525881	20.000000
C:\Users\cware\Desktop\Steller20November\TagTesting20Nov2013\M17.DSG	11-1-2013	16:43:43	92347.000000	9234.700000	49948.056886	20.000000
C:\Users\cware\Desktop\Steller20November\TagTesting20Nov2013\M17.DSG	11-1-2013	16:43:43	92348.000000	9234.800000	49956.196180	20.000000
C:\Users\cware\Desktop\Steller20November\TagTesting20Nov2013\M17.DSG	11-1-2013	16:43:43	92349.000000	9234.900000	49953.682127	20.000000
C:\Users\cware\Desktop\Steller20November\TagTesting20Nov2013\M17.DSG	11-1-2013	16:43:43	92350.000000	9235.000000	49940.440685	20.000000
C:\Users\cware\Desktop\Steller20November\TagTesting20Nov2013\M17.DSG	11-1-2013	16:43:43	92351.000000	9235.100000	49951.491981	20.000000
C:\Users\cware\Desktop\Steller20November\TagTesting20Nov2013\M17.DSG	11-1-2013	16:43:43	92352.000000	9235.200000	49956.121853	20.000000
C:\Users\cware\Desktop\Steller20November\TagTesting20Nov2013\M17.DSG	11-1-2013	16:43:43	92353.000000	9235.300000	49943.029420	20.000000
C:\Users\cware\Desktop\Steller20November\TagTesting20Nov2013\M17.DSG	11-1-2013	16:43:43	92354.000000	9235.400000	49963.116265	20.000000
C:\Users\cware\Desktop\Steller20November\TagTesting20Nov2013\M17.DSG	11-1-2013	16:43:43	92355.000000	9235.500000	49953.981414	20.000000
C:\Users\cware\Desktop\Steller20November\TagTesting20Nov2013\M17.DSG	11-1-2013	16:43:43	92356.000000	9235.600000	49957.864547	20.000000
C:\Users\cware\Desktop\Steller20November\TagTesting20Nov2013\M17.DSG	11-1-2013	16:43:43	92357.000000	9235.700000	49976.781699	20.000000
C:\Users\cware\Desktop\Steller20November\TagTesting20Nov2013\M17.DSG	11-1-2013	16:43:43	92358.000000	9235.800000	49964.286164	20.000000
C:\Users\cware\Desktop\Steller20November\TagTesting20Nov2013\M17.DSG	11-1-2013	16:43:43	92359.000000	9235.900000	49975.786120	20.000000
C:\Users\cware\Desktop\Steller20November\TagTesting20Nov2013\M17.DSG	11-1-2013	16:43:43	92360.000000	9236.000000	49976.308704	20.000000
C:\Users\cware\Desktop\Steller20November\TagTesting20Nov2013\M17.DSG	11-1-2013	16:43:43	92361.000000	9236.100000	49980.415992	20.000000
C:\Users\cware\Desktop\Steller20November\TagTesting20Nov2013\M17.DSG	11-1-2013	16:43:43	92362.000000	9236.200000	49981.187657	20.000000
C:\Users\cware\Desktop\Steller20November\TagTesting20Nov2013\M17.DSG	11-1-2013	16:43:43	92363.000000	9236.300000	49958.885311	20.000000
C:\Users\cware\Desktop\Steller20November\TagTesting20Nov2013\M17.DSG	11-1-2013	16:43:43	92364.000000	9236.400000	49962.693679	20.000000
C:\Users\cware\Desktop\Steller20November\TagTesting20Nov2013\M17.DSG	11-1-2013	16:43:43	92365.000000	9236.500000	49963.689661	20.000000
C:\Users\cware\Desktop\Steller20November\TagTesting20Nov2013\M17.DSG	11-1-2013	16:43:43	92366.000000	9236.600000	49968.393921	20.000000
C:\Users\cware\Desktop\Steller20November\TagTesting20Nov2013\M17.DSG	11-1-2013	16:43:43	92367.000000	9236.700000	49960.926886	20.000000
C:\Users\cware\Desktop\Steller20November\TagTesting20Nov2013\M17.DSG	11-1-2013	16:43:43	92368.000000	9236.800000	49956.595908	20.000000
C:\Users\cware\Desktop\Steller20November\TagTesting20Nov2013\M17.DSG	11-1-2013	16:43:43	92369.000000	9236.900000	49950.945684	20.000000
C:\Users\cware\Desktop\Steller20November\TagTesting20Nov2013\M17.DSG	11-1-2013	16:43:43	92370.000000	9237.000000	49945.270710	20.000000
C:\Users\cware\Desktop\Steller20November\TagTesting20Nov2013\M17.DSG	11-1-2013	16:43:43	92371.000000	9237.100000	49958.238780	20.000000
C:\Users\cware\Desktop\Steller20November\TagTesting20Nov2013\M17.DSG	11-1-2013	16:43:43	92372.000000	9237.200000	49956.321997	20.000000
C:\Users\cware\Desktop\Steller20November\TagTesting20Nov2013\M17.DSG	11-1-2013	16:43:43	92373.000000	9237.300000	49964.287102	20.000000
C:\Users\cware\Desktop\Steller20November\TagTesting20Nov2013\M17.DSG	11-1-2013	16:43:43	92374.000000	9237.400000	49958.089346	20.000000
C:\Users\cware\Desktop\Steller20November\TagTesting20Nov2013\M17.DSG	11-1-2013	16:43:43	92375.000000	9237.500000	49963.988620	20.000000
C:\Users\cware\Desktop\Steller20November\TagTesting20Nov2013\M17.DSG	11-1-2013	16:43:43	92376.000000	9237.600000	49977.703267	20.000000
C:\Users\cware\Desktop\Steller20November\TagTesting20Nov2013\M17.DSG	11-1-2013	16:43:43	92377.000000	9237.700000	49962.047086	20.000000
C:\Users\cware\Desktop\Steller20November\TagTesting20Nov2013\M17.DSG	11-1-2013	16:43:43	92378.000000	9237.800000	49965.830594	20.000000
C:\Users\cware\Desktop\Steller20November\TagTesting20Nov2013\M17.DSG	11-1-2013	16:43:43	92379.000000	9237.900000	49974.268729	20.000000
C:\Users\cware\Desktop\Steller20November\TagTesting20Nov2013\M17.DSG	11-1-2013	16:43:43	92380.000000	9238.000000	49981.935001	20.000000
C:\Users\cware\Desktop\Steller20November\TagTesting20Nov2013\M17.DSG	11-1-2013	16:43:43	92381.000000	9238.100000	49980.192946	20.000000
C:\Users\cware\Desktop\Steller20November\TagTesting20Nov2013\M17.DSG	11-1-2013	16:43:43	92382.000000	9238.200000	49992.115629	20.000000
C:\Users\cware\Desktop\Steller20November\TagTesting20Nov2013\M17.DSG	11-1-2013	16:43:43	92383.000000	9238.300000	49963.740113	20.000000
C:\Users\cware\Desktop\Steller20November\TagTesting20Nov2013\M17.DSG	11-1-2013	16:43:43	92384.000000	9238.400000	49963.491229	20.000000
C:\Users\cware\Desktop\Steller20November\TagTesting20Nov2013\M17.DSG	11-1-2013	16:43:43	92385.000000	9238.500000	49946.739735	20.000000
C:\Users\cware\Desktop\Steller20November\TagTesting20Nov2013\M17.DSG	11-1-2013	16:43:43	92386.000000	9238.600000	49948.332610	20.000000
C:\Users\cware\Desktop\Steller20November\TagTesting20Nov2013\M17.DSG	11-1-2013	16:43:43	92387.000000	9238.700000	49945.395629	20.000000
C:\Users\cware\Desktop\Steller20November\TagTesting20Nov2013\M17.DSG	11-1-2013	16:43:43	92388.000000	9238.800000	49940.816017	20.000000
C:\Users\cware\Desktop\Steller20November\TagTesting20Nov2013\M17.DSG	11-1-2013	16:43:43	92389.000000	9238.900000	49939.173254	20.000000
C:\Users\cware\Desktop\Steller20November\TagTesting20Nov2013\M17.DSG	11-1-2013	16:43:43	92390.000000	9239.000000	49937.430848	20.000000
C:\Users\cware\Desktop\Steller20November\TagTesting20Nov2013\M17.DSG	11-1-2013	16:43:43	92391.000000	9239.100000	49933.348644	20.000000
C:\Users\cware\Desktop\Steller20November\TagTesting20Nov2013\M17.DSG	11-1-2013	16:43:43	92392.000000	9239.200000	49930.063377	20.000000
C:\Users\cware\Desktop\Steller20November\TagTesting20Nov2013\M17.DSG	11-1-2013	16:43:43	92393.000000	9239.300000	49937.679947	20.000000
C:\Users\cware\Desktop\Steller20November\TagTesting20Nov2013\M17.DSG	11-1-2013	16:43:43	92394.000000	9239.400000	49927.798125	20.000000
C:\Users\cware\Desktop\Steller20November\TagTesting20Nov2013\M17.DSG	11-1-2013	16:43:43	92395.000000	9239.500000	49913.037945	20.000000
C:\Users\cware\Desktop\Steller20November\TagTesting20Nov2013\M17.DSG	11-1-2013	16:43:43	92396.000000	9239.600000	49920.505576	20.000000
C:\Users\cware\Desktop\Steller20November\TagTesting20Nov2013\M17.DSG	11-1-2013	16:43:43	92397.000000	9239.700000	49929.764786	20.000000
C:\Users\cware\Desktop\Steller20November\TagTesting20Nov2013\M17.DSG	11-1-2013	16:43:43	92398.000000	9239.800000	49920.629725	20.000000
C:\Users\cware\Desktop\Steller20November\TagTesting20Nov2013\M17.DSG	11-1-2013	16:43:43	92399.000000	9239.900000	49928.345652	20.000000
C:\Users\cware\Desktop\Steller20November\TagTesting20Nov2013\M17.DSG	11-1-2013	16:43:43	92400.000000	9240.000000	49924.139234	20.000000
C:\Users\cware\Desktop\Steller20November\TagTesting20Nov2013\M17.DSG	11-1-2013	16:43:43	92401.000000	9240.100000	49929.490945	20.000000
C:\Users\cware\Desktop\Steller20November\TagTesting20Nov2013\M17.DSG	11-1-2013	16:43:43	92402.000000	9240.200000	49936.111870	20.000000
C:\Users\cware\Desktop\Steller20November\TagTesting20Nov2013\M17.DSG	11-1-2013	16:43:43	92403.000000	9240.300000	49938.426611	20.000000
C:\Users\cware\Desktop\Steller20November\TagTesting20Nov2013\M17.DSG	11-1-2013	16:43:43	92404.000000	9240.400000	49950.922374	20.000000
C:\Users\cware\Desktop\Steller20November\TagTesting20Nov2013\M17.DSG	11-1-2013	16:43:43	92405.000000	9240.500000	49950.971832	20.000000
C:\Users\cware\Desktop\Steller20November\TagTesting20Nov2013\M17.DSG	11-1-2013	16:43:43	92406.000000	9240.600000	49941.264576	20.000000
C:\Users\cware\Desktop\Steller20November\TagTesting20Nov2013\M17.DSG	11-1-2013	16:43:43	92407.000000	9240.700000	49917.792277	20.000000
C:\Users\cware\Desktop\Steller20November\TagTesting20Nov2013\M17.DSG	11-1-2013	16:43:43	92408.000000	9240.800000	49917.444030	20.000000
C:\Users\cware\Desktop\Steller20November\TagTesting20Nov2013\M17.DSG	11-1-2013	16:43:43	92409.000000	9240.900000	49908.309109	20.000000
C:\Users\cware\Desktop\Steller20November\TagTesting20Nov2013\M17.DSG	11-1-2013	16:43:43	92410.000000	9241.000000	49915.676602	20.000000
C:\Users\cware\Desktop\Steller20November\TagTesting20Nov2013\M17.DSG	11-1-2013	16:43:43	92411.000000	9241.100000	49902.808083	20.000000
C:\Users\cware\Desktop\Steller20November\TagTesting20Nov2013\M17.DSG	11-1-2013	16:43:43	92412.000000	9241.200000	49910.325193	20.000000
C:\Users\cware\Desktop\Steller20November\TagTesting20Nov2013\M17.DSG	11-1-2013	16:43:43	92413.000000	9241.300000	49899.348303	20.000000
C:\Users\cware\Desktop\Steller20November\TagTesting20Nov2013\M17.DSG	11-1-2013	16:43:43	92414.000000	9241.400000	49903.480179	20.000000
C:\Users\cware\Desktop\Steller20November\TagTesting20Nov2013\M17.DSG	11-1-2013	16:43:43	92415.000000	9241.500000	49913.187812	20.000000
C:\Users\cware\Desktop\Steller20November\TagTesting20Nov2013\M17.DSG	11-1-2013	16:43:43	92416.000000	9241.600000	49892.578255	20.000000
C:\Users\cware\Desktop\Steller20November\TagTesting20Nov2013\M17.DSG	11-1-2013	16:43:43	92417.000000	9241.700000	49895.266471	20.000000
C:\Users\cware\Desktop\Steller20November\TagTesting20Nov2013\M17.DSG	11-1-2013	16:43:43	92418.000000	9241.800000	49897.033833	20.000000
C:\Users\cware\Desktop\Steller20November\TagTesting20Nov2013\M17.DSG	11-1-2013	16:43:43	92419.000000	9241.900000	49896.710219	20.000000
C:\Users\cware\Desktop\Steller20November\TagTesting20Nov2013\M17.DSG	11-1-2013	16:43:43	92420.000000	9242.000000	49893.549083	20.000000
C:\Users\cware\Desktop\Steller20November\TagTesting20Nov2013\M17.DSG	11-1-2013	16:43:43	92421.000000	9242.100000	49909.852724	20.000000
C:\Users\cware\Desktop\Steller20November\TagTesting20Nov2013\M17.DSG	11-1-2013	16:43:43	92422.000000	9242.200000	49907.338868	20.000000
C:\Users\cware\Desktop\Steller20November\TagTesting20Nov2013\M17.DSG	11-1-2013	16:43:43	92423.000000	9242.300000	49907.339117	20.000000
C:\Users\cware\Desktop\Steller20November\TagTesting20Nov2013\M17.DSG	11-1-2013	16:43:43	92424.000000	9242.400000	49903.057934	20.000000
C:\Users\cware\Desktop\Steller20November\TagTesting20Nov2013\M17.DSG	11-1-2013	16:43:43	92425.000000	9242.500000	49881.627051	20.000000
C:\Users\cware\Desktop\Steller20November\TagTesting20Nov2013\M17.DSG	11-1-2013	16:43:43	92426.000000	9242.600000	49851.459167	20.000000
C:\Users\cware\Desktop\Steller20November\TagTesting20Nov2013\M17.DSG	11-1-2013	16:43:43	92427.000000	9242.700000	49824.427597	20.000000
C:\Users\cware\Desktop\Steller20November\TagTesting20Nov2013\M17.DSG	11-1-2013	16:43:43	92428.000000	9242.800000	49788.161450	20.000000
C:\Users\cware\Desktop\Steller20November\TagTesting20Nov2013\M17.DSG	11-1-2013	16:43:43	92429.000000	9242.900000	49752.193786	20.000000
C:\Users\cware\Desktop\Steller20November\TagTesting20Nov2013\M17.DSG	11-1-2013	16:43:43	92430.000000	9243.000000	49735.964975	20.000000
C:\Users\cware\Desktop\Steller20November\TagTesting20Nov2013\M17.DSG	11-1-2013	16:43:43	92431.000000	9243.100000	49711.198544	20.000000
C:\Users\cware\Desktop\Steller20November\TagTesting20Nov2013\M17.DSG	11-1-2013	16:43:43	92432.000000	9243.200000	49683.270815	20.000000
C:\Users\cware\Desktop\Steller20November\TagTesting20Nov2013\M17.DSG	11-1-2013	16:43:43	92433.000000	9243.300000	49647.975112	20.000000
C:\Users\cware\Desktop\Steller20November\TagTesting20Nov2013\M17.DSG	11-1-2013	16:43:43	92434.000000	9243.400000	49628.162144	20.000000
C:\Users\cware\Desktop\Steller20November\TagTesting20Nov2013\M17.DSG	11-1-2013	16:43:43	92435.000000	9243.500000	49605.710337	20.000000
C:\Users\cware\Desktop\Steller20November\TagTesting20Nov2013\M17.DSG	11-1-2013	16:43:43	92436.000000	9243.600000	49586.444666	20.000000
C:\Users\cware\Desktop\Steller20November\TagTesting20Nov2013\M17.DSG	11-1-2013	16:43:43	92437.000000	9243.700000	49562.673196	20.000000
C:\Users\cware\Desktop\Steller20November\TagTesting20Nov2013\M17.DSG	11-1-2013	16:43:43	92438.000000	9243.800000	49545.149627	20.000000
C:\Users\cware\Desktop\Steller20November\TagTesting20Nov2013\M17.DSG	11-1-2013	16:43:43	92439.000000	9243.900000	49520.309586	20.000000
C:\Users\cware\Desktop\Steller20November\TagTesting20Nov2013\M17.DSG	11-1-2013	16:43:43	92440.000000	9244.000000	49491.609082	20.000000
C:\Users\cware\Desktop\Steller20November\TagTesting20Nov2013\M17.DSG	11-1-2013	16:43:43	92441.000000	9244.100000	49485.976918	20.000000
C:\Users\cware\Desktop\Steller20November\TagTesting20Nov2013\M17.DSG	11-1-2013	16:43:43	92442.000000	9244.200000	49476.745071	20.000000
C:\Users\cware\Desktop\Steller20November\TagTesting20Nov2013\M17.DSG	11-1-2013	16:43:43	92443.000000	9244.300000	49484.556443	20.000000
C:\Users\cware\Desktop\Steller20November\TagTesting20Nov2013\M17.DSG	11-1-2013	16:43:43	92444.000000	9244.400000	49488.593212	20.000000
C:\Users\cware\Desktop\Steller20November\TagTesting20Nov2013\M17.DSG	11-1-2013	16:43:43	92445.000000	9244.500000	49487.845440	20.000000
C:\Users\cware\Desktop\Steller20November\TagTesting20Nov2013\M17.DSG	11-1-2013	16:43:43	92446.000000	9244.600000	49482.067859	20.000000
C:\Users\cware\Desktop\Steller20November\TagTesting20Nov2013\M17.DSG	11-1-2013	16:43:43	92447.000000	9244.700000	49480.921944	20.000000
C:\Users\cware\Desktop\Steller20November\TagTesting20Nov2013\M17.DSG	11-1-2013	16:43:43	92448.000000	9244.800000	49477.262233	20.000000
C:\Users\cware\Desktop\Steller20November\TagTesting20Nov2013\M17.DSG	11-1-2013	16:43:43	92449.000000	9244.900000	49482.342202	20.000000
C:\Users\cware\Desktop\Steller20November\TagTesting20Nov2013\M17.DSG	11-1-2013	16:43:43	92450.000000	9245.000000	49485.629056	20.000000
C:\Users\cware\Desktop\Steller20November\TagTesting20Nov2013\M17.DSG	11-1-2013	16:43:43	92451.000000	9245.100000	49482.865564	20.000000
C:\Users\cware\Desktop\Steller20November\TagTesting20Nov2013\M17.DSG	11-1-2013	16:43:43	92452.000000	9245.200000	49484.408737	20.000000
C:\Users\cware\Desktop\Steller20November\TagTesting20Nov2013\M17.DSG	11-1-2013	16:43:43	92453.000000	9245.300000	49482.068883	20.000000
C:\Users\cware\Desktop\Steller20November\TagTesting20Nov2013\M17.DSG	11-1-2013	16:43:43	92454.000000	9245.400000	49483.288663	20.000000
C:\Users\cware\Desktop\Steller20November\TagTesting20Nov2013\M17.DSG	11-1-2013	16:43:43	92455.000000	9245.500000	49487.173643	20.000000
C:\Users\cware\Desktop\Steller20November\TagTesting20Nov2013\M17.DSG	11-1-2013	16:43:43	92456.000000	9245.600000	49487.223469	20.000000
C:\Users\cware\Desktop\Steller20November\TagTesting20Nov2013\M17.DSG	11-1-2013	16:43:43	92457.000000	9245.700000	49488.915792	20.000000
C:\Users\cware\Desktop\Steller20November\TagTesting20Nov2013\M17.DSG	11-1-2013	16:43:43	92458.000000	9245.800000	49488.965761	20.000000
C:\Users\cware\Desktop\Steller20November\TagTesting20Nov2013\M17.DSG	11-1-2013	16:43:43	92459.000000	9245.900000	49488.120096	20.000000
C:\Users\cware\Desktop\Steller20November\TagTesting20Nov2013\M17.DSG	11-1-2013	16:43:43	92460.000000	9246.000000	49488.443545	20.000000
C:\Users\cware\Desktop\Steller20November\TagTesting20Nov2013\M17.DSG	11-1-2013	16:43:43	92461.000000	9246.100000	49487.322048	20.000000
C:\Users\cware\Desktop\Steller20November\TagTesting20Nov2013\M17.DSG	11-1-2013	16:43:43	92462.000000	9246.200000	49488.217087	20.000000
C:\Users\cware\Desktop\Steller20November\TagTesting20Nov2013\M17.DSG	11-1-2013	16:43:43	92463.000000	9246.300000	49487.996457	20.000000
C:\Users\cware\Desktop\Steller20November\TagTesting20Nov2013\M17.DSG	11-1-2013	16:43:43	92464.000000	9246.400000	49488.416549	20.000000
C:\Users\cware\Desktop\Steller20November\TagTesting20Nov2013\M17.DSG	11-1-2013	16:43:43	92465.000000	9246.500000	49491.429150	20.000000
C:\Users\cware\Desktop\Steller20November\TagTesting20Nov2013\M17.DSG	11-1-2013	16:43:43	92466.000000	9246.600000	49489.364269	20.000000
C:\Users\cware\Desktop\Steller20November\TagTesting20Nov2013\M17.DSG	11-1-2013	16:43:43	92467.000000	9246.700000	49492.650993	20.000000
C:\Users\cware\Desktop\Steller20November\TagTesting20Nov2013\M17.DSG	11-1-2013	16:43:43	92468.000000	9246.800000	49490.984224	20.000000
C:\Users\cware\Desktop\Steller20November\TagTesting20Nov2013\M17.DSG	11-1-2013	16:43:43	92469.000000	9246.900000	49488.400147	20.000000
C:\Users\cware\Desktop\Steller20November\TagTesting20Nov2013\M17.DSG	11-1-2013	16:43:43	92470.000000	9247.000000	49490.838845	20.000000
C:\Users\cware\Desktop\Steller20November\TagTesting20Nov2013\M17.DSG	11-1-2013	16:43:43	92471.000000	9247.100000	49488.424838	20.000000
C:\Users\cware\Desktop\Steller20November\TagTesting20Nov2013\M17.DSG	11-1-2013	16:43:43	92472.000000	9247.200000	49488.374865	20.000000
C:\Users\cware\Desktop\Steller20November\TagTesting20Nov2013\M17.DSG	11-1-2013	16:43:43	92473.000000	9247.300000	49487.752104	20.000000
C:\Users\cware\Desktop\Steller20November\TagTesting20Nov2013\M17.DSG	11-1-2013	16:43:43	92474.000000	9247.400000	49490.117548	20.000000
C:\Users\cware\Desktop\Steller20November\TagTesting20Nov2013\M17.DSG	11-1-2013	16:43:43	92475.000000	9247.500000	49487.695773	20.000000
C:\Users\cware\Desktop\Steller20November\TagTesting20Nov2013\M17.DSG	11-1-2013	16:43:43	92476.000000	9247.600000	49488.169401	20.000000
C:\Users\cware\Desktop\Steller20November\TagTesting20Nov2013\M17.DSG	11-1-2013	16:43:43	92477.000000	9247.700000	49490.809332	20.000000
C:\Users\cware\Desktop\Steller20November\TagTesting20Nov2013\M17.DSG	11-1-2013	16:43:43	92478.000000	9247.800000	49492.030823	20.000000
C:\Users\cware\Desktop\Steller20November\TagTesting20Nov2013\M17.DSG	11-1-2013	16:43:43	92479.000000	9247.900000	49490.462628	20.000000
C:\Users\cware\Desktop\Steller20November\TagTesting20Nov2013\M17.DSG	11-1-2013	16:43:43	92480.000000	9248.000000	49490.586667	20.000000
C:\Users\cware\Desktop\Steller20November\TagTesting20Nov2013\M17.DSG	11-1-2013	16:43:43	92481.000000	9248.100000	49490.610816	20.000000
C:\Users\cware\Desktop\Steller20November\TagTesting20Nov2013\M17.DSG	11-1-2013	16:43:43	92482.000000	9248.200000	49490.212937	20.000000
C:\Users\cware\Desktop\Steller20November\TagTesting20Nov2013\M17.DSG	11-1-2013	16:43:43	92483.000000	9248.300000	49493.697635	20.000000
C:\Users\cware\Desktop\Steller20November\TagTesting20Nov2013\M17.DSG	11-1-2013	16:43:43	92484.000000	9248.400000	49488.271018	20.000000
C:\Users\cware\Desktop\Steller20November\TagTesting20Nov2013\M17.DSG	11-1-2013	16:43:43	92485.000000	9248.500000	49491.680009	20.000000
C:\Users\cware\Desktop\Steller20November\TagTesting20Nov2013\M17.DSG	11-1-2013	16:43:43	92486.000000	9248.600000	49488.269525	20.000000
C:\Users\cware\Desktop\Steller20November\TagTesting20Nov2013\M17.DSG	11-1-2013	16:43:43	92487.000000	9248.700000	49491.281575	20.000000
C:\Users\cware\Desktop\Steller20November\TagTesting20Nov2013\M17.DSG	11-1-2013	16:43:43	92488.000000	9248.800000	49490.833342	20.000000
C:\Users\cware\Desktop\Steller20November\TagTesting20Nov2013\M17.DSG	11-1-2013	16:43:43	92489.000000	9248.900000	49487.920972	20.000000
C:\Users\cware\Desktop\Steller20November\TagTesting20Nov2013\M17.DSG	11-1-2013	16:43:43	92490.000000	9249.000000	49489.588822	20.000000
C:\Users\cware\Desktop\Steller20November\TagTesting20Nov2013\M17.DSG	11-1-2013	16:43:43	92491.000000	9249.100000	49489.115580	20.000000
C:\Users\cware\Desktop\Steller20November\TagTesting20Nov2013\M17.DSG	11-1-2013	16:43:43	92492.000000	9249.200000	49489.020955	20.000000
C:\Users\cware\Desktop\Steller20November\TagTesting20Nov2013\M17.DSG	11-1-2013	16:43:43	92493.000000	9249.300000	49476.228005	20.000000
C:\Users\cware\Desktop\Steller20November\TagTesting20Nov2013\M17.DSG	11-1-2013	16:43:43	92494.000000	9249.400000	49499.925470	20.000000
C:\Users\cware\Desktop\Steller20November\TagTesting20Nov2013\M17.DSG	11-1-2013	16:43:43	92495.000000	9249.500000	49516.999825	20.000000
C:\Users\cware\Desktop\Steller20November\TagTesting20Nov2013\M17.DSG	11-1-2013	16:43:43	92496.000000	9249.600000	49538.257963	20.000000
C:\Users\cware\Desktop\Steller20November\TagTesting20Nov2013\M17.DSG	11-1-2013	16:43:43	92497.000000	9249.700000	49562.153176	20.000000
C:\Users\cware\Desktop\Steller20November\TagTesting20Nov2013\M17.DSG	11-1-2013	16:43:43	92498.000000	9249.800000	49597.498648	20.000000
C:\Users\cware\Desktop\Steller20November\TagTesting20Nov2013\M17.DSG	11-1-2013	16:43:43	92499.000000	9249.900000	49631.350191	20.000000
C:\Users\cware\Desktop\Steller20November\TagTesting20Nov2013\M17.DSG	11-1-2013	16:43:43	92500.000000	9250.000000	49650.317575	20.000000
C:\Users\cware\Desktop\Steller20November\TagTesting20Nov2013\M17.DSG	11-1-2013	16:43:43	92501.000000	9250.100000	49677.174500	20.000000
C:\Users\cware\Desktop\Steller20November\TagTesting20Nov2013\M17.DSG	11-1-2013	16:43:43	92502.000000	9250.200000	49687.653471	20.000000
C:\Users\cware\Desktop\Steller20November\TagTesting20Nov2013\M17.DSG	11-1-2013	16:43:43	92503.000000	9250.300000	49688.549325	20.000000
C:\Users\cware\Desktop\Steller20November\TagTesting20Nov2013\M17.DSG	11-1-2013	16:43:43	92504.000000	9250.400000	49667.765737	20.000000
C:\Users\cware\Desktop\Steller20November\TagTesting20Nov2013\M17.DSG	11-1-2013	16:43:43	92505.000000	9250.500000	49648.275925	20.000000
C:\Users\cware\Desktop\Steller20November\TagTesting20Nov2013\M17.DSG	11-1-2013	16:43:43	92506.000000	9250.600000	49661.642109	20.000000
C:\Users\cware\Desktop\Steller20November\TagTesting20Nov2013\M17.DSG	11-1-2013	16:43:43	92507.000000	9250.700000	49683.919737	20.000000
C:\Users\cware\Desktop\Steller20November\TagTesting20Nov2013\M17.DSG	11-1-2013	16:43:43	92508.000000	9250.800000	49689.271282	20.000000
C:\Users\cware\Desktop\Steller20November\TagTesting20Nov2013\M17.DSG	11-1-2013	16:43:43	92509.000000	9250.900000	49685.462836	20.000000
C:\Users\cware\Desktop\Steller20November\TagTesting20Nov2013\M17.DSG	11-1-2013	16:43:43	92510.000000	9251.000000	49683.396559	20.000000
C:\Users\cware\Desktop\Steller20November\TagTesting20Nov2013\M17.DSG	11-1-2013	16:43:43	92511.000000	9251.100000	49695.518751	20.000000
C:\Users\cware\Desktop\Steller20November\TagTesting20Nov2013\M17.DSG	11-1-2013	16:43:43	92512.000000	9251.200000	49697.858201	20.000000
C:\Users\cware\Desktop\Steller20November\TagTesting20Nov2013\M17.DSG	11-1-2013	16:43:43	92513.000000	9251.300000	49704.379262	20.000000
C:\Users\cware\Desktop\Steller20November\TagTesting20Nov2013\M17.DSG	11-1-2013	16:43:43	92514.000000	9251.400000	49706.196388	20.000000
C:\Users\cware\Desktop\Steller20November\TagTesting20Nov2013\M17.DSG	11-1-2013	16:43:43	92515.000000	9251.500000	49708.386836	20.000000
C:\Users\cware\Desktop\Steller20November\TagTesting20Nov2013\M17.DSG	11-1-2013	16:43:43	92516.000000	9251.600000	49702.836076	20.000000
C:\Users\cware\Desktop\Steller20November\TagTesting20Nov2013\M17.DSG	11-1-2013	16:43:43	92517.000000	9251.700000	49709.208148	20.000000
C:\Users\cware\Desktop\Steller20November\TagTesting20Nov2013\M17.DSG	11-1-2013	16:43:43	92518.000000	9251.800000	49718.666553	20.000000
C:\Users\cware\Desktop\Steller20November\TagTesting20Nov2013\M17.DSG	11-1-2013	16:43:43	92519.000000	9251.900000	49721.080967	20.000000
C:\Users\cware\Desktop\Steller20November\TagTesting20Nov2013\M17.DSG	11-1-2013	16:43:43	92520.000000	9252.000000	49733.202671	20.000000
C:\Users\cware\Desktop\Steller20November\TagTesting20Nov2013\M17.DSG	11-1-2013	16:43:43	92521.000000	9252.100000	49749.505998	20.000000
C:\Users\cware\Desktop\Steller20November\TagTesting20Nov2013\M17.DSG	11-1-2013	16:43:43	92522.000000	9252.200000	49771.584056	20.000000
C:\Users\cware\Desktop\Steller20November\TagTesting20Nov2013\M17.DSG	11-1-2013	16:43:43	92523.000000	9252.300000	49790.177530	20.000000
C:\Users\cware\Desktop\Steller20November\TagTesting20Nov2013\M17.DSG	11-1-2013	16:43:43	92524.000000	9252.400000	49798.391497	20.000000
C:\Users\cware\Desktop\Steller20November\TagTesting20Nov2013\M17.DSG	11-1-2013	16:43:43	92525.000000	9252.500000	49822.411482	20.000000
C:\Users\cware\Desktop\Steller20November\TagTesting20Nov2013\M17.DSG	11-1-2013	16:43:43	92526.000000	9252.600000	49805.758987	20.000000
C:\Users\cware\Desktop\Steller20November\TagTesting20Nov2013\M17.DSG	11-1-2013	16:43:43	92527.000000	9252.700000	49779.498934	20.000000
C:\Users\cware\Desktop\Steller20November\TagTesting20Nov2013\M17.DSG	11-1-2013	16:43:43	92528.000000	9252.800000	49780.618567	20.000000
C:\Users\cware\Desktop\Steller20November\TagTesting20Nov2013\M17.DSG	11-1-2013	16:43:43	92529.000000	9252.900000	49790.301335	20.000000
C:\Users\cware\Desktop\Steller20November\TagTesting20Nov2013\M17.DSG	11-1-2013	16:43:43	92530.000000	9253.000000	49780.195214	20.000000
C:\Users\cware\Desktop\Steller20November\TagTesting20Nov2013\M17.DSG	11-1-2013	16:43:43	92531.000000	9253.100000	49786.592360	20.000000
C:\Users\cware\Desktop\Steller20November\TagTesting20Nov2013\M17.DSG	11-1-2013	16:43:43	92532.000000	9253.200000	49801.178264	20.000000
C:\Users\cware\Desktop\Steller20November\TagTesting20Nov2013\M17.DSG	11-1-2013	16:43:43	92533.000000	9253.300000	49795.951109	20.000000
C:\Users\cware\Desktop\Steller20November\TagTesting20Nov2013\M17.DSG	11-1-2013	16:43:43	92534.000000	9253.400000	49794.133799	20.000000
C:\Users\cware\Desktop\Steller20November\TagTesting20Nov2013\M17.DSG	11-1-2013	16:43:43	92535.000000	9253.500000	49775.614946	20.000000
C:\Users\cware\Desktop\Steller20November\TagTesting20Nov2013\M17.DSG	11-1-2013	16:43:43	92536.000000	9253.600000	49792.914126	20.000000
C:\Users\cware\Desktop\Steller20November\TagTesting20Nov2013\M17.DSG	11-1-2013	16:43:43	92537.000000	9253.700000	49792.042841	20.000000
C:\Users\cware\Desktop\Steller20November\TagTesting20Nov2013\M17.DSG	11-1-2013	16:43:43	92538.000000	9253.800000	49793.162753	20.000000
C:\Users\cware\Desktop\Steller20November\TagTesting20Nov2013\M17.DSG	11-1-2013	16:43:43	92539.000000	9253.900000	49792.913711	20.000000
C:\Users\cware\Desktop\Steller20November\TagTesting20Nov2013\M17.DSG	11-1-2013	16:43:43	92540.000000	9254.000000	49796.024917	20.000000
C:\Users\cware\Desktop\Steller20November\TagTesting20Nov2013\M17.DSG	11-1-2013	16:43:43	92541.000000	9254.100000	49806.479136	20.000000
C:\Users\cware\Desktop\Steller20November\TagTesting20Nov2013\M17.DSG	11-1-2013	16:43:43	92542.000000	9254.200000	49799.634096	20.000000
C:\Users\cware\Desktop\Steller20November\TagTesting20Nov2013\M17.DSG	11-1-2013	16:43:43	92543.000000	9254.300000	49784.499983	20.000000
C:\Users\cware\Desktop\Steller20November\TagTesting20Nov2013\M17.DSG	11-1-2013	16:43:43	92544.000000	9254.400000	49770.735409	20.000000
C:\Users\cware\Desktop\Steller20November\TagTesting20Nov2013\M17.DSG	11-1-2013	16:43:43	92545.000000	9254.500000	49783.678777	20.000000
C:\Users\cware\Desktop\Steller20November\TagTesting20Nov2013\M17.DSG	11-1-2013	16:43:43	92546.000000	9254.600000	49801.201832	20.000000
C:\Users\cware\Desktop\Steller20November\TagTesting20Nov2013\M17.DSG	11-1-2013	16:43:43	92547.000000	9254.700000	49777.978474	20.000000
C:\Users\cware\Desktop\Steller20November\TagTesting20Nov2013\M17.DSG	11-1-2013	16:43:43	92548.000000	9254.800000	49764.611981	20.000000
C:\Users\cware\Desktop\Steller20November\TagTesting20Nov2013\M17.DSG	11-1-2013	16:43:43	92549.000000	9254.900000	49769.614790	20.000000
C:\Users\cware\Desktop\Steller20November\TagTesting20Nov2013\M17.DSG	11-1-2013	16:43:43	92550.000000	9255.000000	49760.280680	20.000000
C:\Users\cware\Desktop\Steller20November\TagTesting20Nov2013\M17.DSG	11-1-2013	16:43:43	92551.000000	9255.100000	49770.784763	20.000000
C:\Users\cware\Desktop\Steller20November\TagTesting20Nov2013\M17.DSG	11-1-2013	16:43:43	92552.000000	9255.200000	49766.378824	20.000000
C:\Users\cware\Desktop\Steller20November\TagTesting20Nov2013\M17.DSG	11-1-2013	16:43:43	92553.000000	9255.300000	49759.210301	20.000000
C:\Users\cware\Desktop\Steller20November\TagTesting20Nov2013\M17.DSG	11-1-2013	16:43:43	92554.000000	9255.400000	49759.708169	20.000000
C:\Users\cware\Desktop\Steller20November\TagTesting20Nov2013\M17.DSG	11-1-2013	16:43:43	92555.000000	9255.500000	49755.177797	20.000000
C:\Users\cware\Desktop\Steller20November\TagTesting20Nov2013\M17.DSG	11-1-2013	16:43:43	92556.000000	9255.600000	49739.471449	20.000000
C:\Users\cware\Desktop\Steller20November\TagTesting20Nov2013\M17.DSG	11-1-2013	16:43:43	92557.000000	9255.700000	49744.225767	20.000000
C:\Users\cware\Desktop\Steller20November\TagTesting20Nov2013\M17.DSG	11-1-2013	16:43:43	92558.000000	9255.800000	49742.433479	20.000000
C:\Users\cware\Desktop\Steller20November\TagTesting20Nov2013\M17.DSG	11-1-2013	16:43:43	92559.000000	9255.900000	49748.208232	20.000000
C:\Users\cware\Desktop\Steller20November\TagTesting20Nov2013\M17.DSG	11-1-2013	16:43:43	92560.000000	9256.000000	49747.660595	20.000000
C:\Users\cware\Desktop\Steller20November\TagTesting20Nov2013\M17.DSG	11-1-2013	16:43:43	92561.000000	9256.100000	49752.912501	20.000000
C:\Users\cware\Desktop\Steller20November\TagTesting20Nov2013\M17.DSG	11-1-2013	16:43:43	92562.000000	9256.200000	49766.428052	20.000000
C:\Users\cware\Desktop\Steller20November\TagTesting20Nov2013\M17.DSG	11-1-2013	16:43:43	92563.000000	9256.300000	49773.845820	20.000000
C:\Users\cware\Desktop\Steller20November\TagTesting20Nov2013\M17.DSG	11-1-2013	16:43:43	92564.000000	9256.400000	49792.464106	20.000000
C:\Users\cware\Desktop\Steller20November\TagTesting20Nov2013\M17.DSG	11-1-2013	16:43:43	92565.000000	9256.500000	49798.985357	20.000000
C:\Users\cware\Desktop\Steller20November\TagTesting20Nov2013\M17.DSG	11-1-2013	16:43:43	92566.000000	9256.600000	49805.606024	20.000000
C:\Users\cware\Desktop\Steller20November\TagTesting20Nov2013\M17.DSG	11-1-2013	16:43:43	92567.000000	9256.700000	49821.386652	20.000000
C:\Users\cware\Desktop\Steller20November\TagTesting20Nov2013\M17.DSG	11-1-2013	16:43:43	92568.000000	9256.800000	49830.671530	20.000000
C:\Users\cware\Desktop\Steller20November\TagTesting20Nov2013\M17.DSG	11-1-2013	16:43:43	92569.000000	9256.900000	49812.725084	20.000000
C:\Users\cware\Desktop\Steller20November\TagTesting20Nov2013\M17.DSG	11-1-2013	16:43:43	92570.000000	9257.000000	49805.357643	20.000000
C:\Users\cware\Desktop\Steller20November\TagTesting20Nov2013\M17.DSG	11-1-2013	16:43:43	92571.000000	9257.100000	49812.675332	20.000000
C:\Users\cware\Desktop\Steller20November\TagTesting20Nov2013\M17.DSG	11-1-2013	16:43:43	92572.000000	9257.200000	49822.706631	20.000000
C:\Users\cware\Desktop\Steller20November\TagTesting20Nov2013\M17.DSG	11-1-2013	16:43:43	92573.000000	9257.300000	49818.500260	20.000000
C:\Users\cware\Desktop\Steller20November\TagTesting20Nov2013\M17.DSG	11-1-2013	16:43:43	92574.000000	9257.400000	49823.105088	20.000000
C:\Users\cware\Desktop\Steller20November\TagTesting20Nov2013\M17.DSG	11-1-2013	16:43:43	92575.000000	9257.500000	49830.373288	20.000000
C:\Users\cware\Desktop\Steller20November\TagTesting20Nov2013\M17.DSG	11-1-2013	16:43:43	92576.000000	9257.600000	49828.606228	20.000000
C:\Users\cware\Desktop\Steller20November\TagTesting20Nov2013\M17.DSG	11-1-2013	16:43:43	92577.000000	9257.700000	49829.527160	20.000000
C:\Users\cware\Desktop\Steller20November\TagTesting20Nov2013\M17.DSG	11-1-2013	16:43:43	92578.000000	9257.800000	49833.136627	20.000000
C:\Users\cware\Desktop\Steller20November\TagTesting20Nov2013\M17.DSG	11-1-2013	16:43:43	92579.000000	9257.900000	49830.174400	20.000000
C:\Users\cware\Desktop\Steller20November\TagTesting20Nov2013\M17.DSG	11-1-2013	16:43:43	92580.000000	9258.000000	49830.199667	20.000000
C:\Users\cware\Desktop\Steller20November\TagTesting20Nov2013\M17.DSG	11-1-2013	16:43:43	92581.000000	9258.100000	49838.339053	20.000000
C:\Users\cware\Desktop\Steller20November\TagTesting20Nov2013\M17.DSG	11-1-2013	16:43:43	92582.000000	9258.200000	49826.889050	20.000000
C:\Users\cware\Desktop\Steller20November\TagTesting20Nov2013\M17.DSG	11-1-2013	16:43:43	92583.000000	9258.300000	49836.347624	20.000000
C:\Users\cware\Desktop\Steller20November\TagTesting20Nov2013\M17.DSG	11-1-2013	16:43:43	92584.000000	9258.400000	49830.697850	20.000000
C:\Users\cware\Desktop\Steller20November\TagTesting20Nov2013\M17.DSG	11-1-2013	16:43:43	92585.000000	9258.500000	49824.848612	20.000000
C:\Users\cware\Desktop\Steller20November\TagTesting20Nov2013\M17.DSG	11-1-2013	16:43:43	92586.000000	9258.600000	49825.246746	20.000000
C:\Users\cware\Desktop\Steller20November\TagTesting20Nov2013\M17.DSG	11-1-2013	16:43:43	92587.000000	9258.700000	49824.749258	20.000000
C:\Users\cware\Desktop\Steller20November\TagTesting20Nov2013\M17.DSG	11-1-2013	16:43:43	92588.000000	9258.800000	49817.530988	20.000000
C:\Users\cware\Desktop\Steller20November\TagTesting20Nov2013\M17.DSG	11-1-2013	16:43:43	92589.000000	9258.900000	49816.684514	20.000000
C:\Users\cware\Desktop\Steller20November\TagTesting20Nov2013\M17.DSG	11-1-2013	16:43:43	92590.000000	9259.000000	49807.848329	20.000000
C:\Users\cware\Desktop\Steller20November\TagTesting20Nov2013\M17.DSG	11-1-2013	16:43:43	92591.000000	9259.100000	49789.951821	20.000000
C:\Users\cware\Desktop\Steller20November\TagTesting20Nov2013\M17.DSG	11-1-2013	16:43:43	92592.000000	9259.200000	49792.863969	20.000000
C:\Users\cware\Desktop\Steller20November\TagTesting20Nov2013\M17.DSG	11-1-2013	16:43:43	92593.000000	9259.300000	49792.465874	20.000000
C:\Users\cware\Desktop\Steller20November\TagTesting20Nov2013\M17.DSG	11-1-2013	16:43:43	92594.000000	9259.400000	49778.377629	20.000000
C:\Users\cware\Desktop\Steller20November\TagTesting20Nov2013\M17.DSG	11-1-2013	16:43:43	92595.000000	9259.500000	49784.774684	20.000000
C:\Users\cware\Desktop\Steller20November\TagTesting20Nov2013\M17.DSG	11-1-2013	16:43:43	92596.000000	9259.600000	49788.284399	20.000000
C:\Users\cware\Desktop\Steller20November\TagTesting20Nov2013\M17.DSG	11-1-2013	16:43:43	92597.000000	9259.700000	49792.640063	20.000000
C:\Users\cware\Desktop\Steller20November\TagTesting20Nov2013\M17.DSG	11-1-2013	16:43:43	92598.000000	9259.800000	49797.692968	20.000000
C:\Users\cware\Desktop\Steller20November\TagTesting20Nov2013\M17.DSG	11-1-2013	16:43:43	92599.000000	9259.900000	49803.019596	20.000000
C:\Users\cware\Desktop\Steller20November\TagTesting20Nov2013\M17.DSG	11-1-2013	16:43:43	92600.000000	9260.000000	49807.947819	20.000000
C:\Users\cware\Desktop\Steller20November\TagTesting20Nov2013\M17.DSG	11-1-2013	16:43:43	92601.000000	9260.100000	49825.072749	20.000000
C:\Users\cware\Desktop\Steller20November\TagTesting20Nov2013\M17.DSG	11-1-2013	16:43:43	92602.000000	9260.200000	49833.535342	20.000000
C:\Users\cware\Desktop\Steller20November\TagTesting20Nov2013\M17.DSG	11-1-2013	16:43:43	92603.000000	9260.300000	49848.295980	20.000000
C:\Users\cware\Desktop\Steller20November\TagTesting20Nov2013\M17.DSG	11-1-2013	16:43:43	92604.000000	9260.400000	49853.523153	20.000000
C:\Users\cware\Desktop\Steller20November\TagTesting20Nov2013\M17.DSG	11-1-2013	16:43:43	92605.000000	9260.500000	49853.225007	20.000000
C:\Users\cware\Desktop\Steller20November\TagTesting20Nov2013\M17.DSG	11-1-2013	16:43:43	92606.000000	9260.600000	49850.063819	20.000000
C:\Users\cware\Desktop\Steller20November\TagTesting20Nov2013\M17.DSG	11-1-2013	16:43:43	92607.000000	9260.700000	49844.264690	20.000000
C:\Users\cware\Desktop\Steller20November\TagTesting20Nov2013\M17.DSG	11-1-2013	16:43:43	92608.000000	9260.800000	49847.475469	20.000000
C:\Users\cware\Desktop\Steller20November\TagTesting20Nov2013\M17.DSG	11-1-2013	16:43:43	92609.000000	9260.900000	49853.424699	20.000000
C:\Users\cware\Desktop\Steller20November\TagTesting20Nov2013\M17.DSG	11-1-2013	16:43:43	92610.000000	9261.000000	49856.660587	20.000000
C:\Users\cware\Desktop\Steller20November\TagTesting20Nov2013\M17.DSG	11-1-2013	16:43:43	92611.000000	9261.100000	49856.561141	20.000000
C:\Users\cware\Desktop\Steller20November\TagTesting20Nov2013\M17.DSG	11-1-2013	16:43:43	92612.000000	9261.200000	49845.684221	20.000000
C:\Users\cware\Desktop\Steller20November\TagTesting20Nov2013\M17.DSG	11-1-2013	16:43:43	92613.000000	9261.300000	49855.590973	20.000000
C:\Users\cware\Desktop\Steller20November\TagTesting20Nov2013\M17.DSG	11-1-2013	16:43:43	92614.000000	9261.400000	49862.162436	20.000000
C:\Users\cware\Desktop\Steller20November\TagTesting20Nov2013\M17.DSG	11-1-2013	16:43:43	92615.000000	9261.500000	49865.423455	20.000000
C:\Users\cware\Desktop\Steller20November\TagTesting20Nov2013\M17.DSG	11-1-2013	16:43:43	92616.000000	9261.600000	49869.305866	20.000000
C:\Users\cware\Desktop\Steller20November\TagTesting20Nov2013\M17.DSG	11-1-2013	16:43:43	92617.000000	9261.700000	49870.426600	20.000000
C:\Users\cware\Desktop\Steller20November\TagTesting20Nov2013\M17.DSG	11-1-2013	16:43:43	92618.000000	9261.800000	49872.617486	20.000000
C:\Users\cware\Desktop\Steller20November\TagTesting20Nov2013\M17.DSG	11-1-2013	16:43:43	92619.000000	9261.900000	49872.119657	20.000000
C:\Users\cware\Desktop\Steller20November\TagTesting20Nov2013\M17.DSG	11-1-2013	16:43:43	92620.000000	9262.000000	49861.665363	20.000000
C:\Users\cware\Desktop\Steller20November\TagTesting20Nov2013\M17.DSG	11-1-2013	16:43:43	92621.000000	9262.100000	49860.869231	20.000000
C:\Users\cware\Desktop\Steller20November\TagTesting20Nov2013\M17.DSG	11-1-2013	16:43:43	92622.000000	9262.200000	49868.137165	20.000000
C:\Users\cware\Desktop\Steller20November\TagTesting20Nov2013\M17.DSG	11-1-2013	16:43:43	92623.000000	9262.300000	49850.738932	20.000000
C:\Users\cware\Desktop\Steller20November\TagTesting20Nov2013\M17.DSG	11-1-2013	16:43:43	92624.000000	9262.400000	49858.380730	20.000000
C:\Users\cware\Desktop\Steller20November\TagTesting20Nov2013\M17.DSG	11-1-2013	16:43:43	92625.000000	9262.500000	49853.850483	20.000000
C:\Users\cware\Desktop\Steller20November\TagTesting20Nov2013\M17.DSG	11-1-2013	16:43:43	92626.000000	9262.600000	49861.367572	20.000000
C:\Users\cware\Desktop\Steller20November\TagTesting20Nov2013\M17.DSG	11-1-2013	16:43:43	92627.000000	9262.700000	49839.762368	20.000000
C:\Users\cware\Desktop\Steller20November\TagTesting20Nov2013\M17.DSG	11-1-2013	16:43:43	92628.000000	9262.800000	49846.756908	20.000000
C:\Users\cware\Desktop\Steller20November\TagTesting20Nov2013\M17.DSG	11-1-2013	16:43:43	92629.000000	9262.900000	49834.186083	20.000000
C:\Users\cware\Desktop\Steller20November\TagTesting20Nov2013\M17.DSG	11-1-2013	16:43:43	92630.000000	9263.000000	49850.166740	20.000000
C:\Users\cware\Desktop\Steller20November\TagTesting20Nov2013\M17.DSG	11-1-2013	16:43:43	92631.000000	9263.100000	49855.543679	20.000000
C:\Users\cware\Desktop\Steller20November\TagTesting20Nov2013\M17.DSG	11-1-2013	16:43:43	92632.000000	9263.200000	49855.617561	20.000000
C:\Users\cware\Desktop\Steller20November\TagTesting20Nov2013\M17.DSG	11-1-2013	16:43:43	92633.000000	9263.300000	49874.509885	20.000000
C:\Users\cware\Desktop\Steller20November\TagTesting20Nov2013\M17.DSG	11-1-2013	16:43:43	92634.000000	9263.400000	49885.362435	20.000000
C:\Users\cware\Desktop\Steller20November\TagTesting20Nov2013\M17.DSG	11-1-2013	16:43:43	92635.000000	9263.500000	49889.718357	20.000000
C:\Users\cware\Desktop\Steller20November\TagTesting20Nov2013\M17.DSG	11-1-2013	16:43:43	92636.000000	9263.600000	49896.862309	20.000000
C:\Users\cware\Desktop\Steller20November\TagTesting20Nov2013\M17.DSG	11-1-2013	16:43:43	92637.000000	9263.700000	49909.457593	20.000000
C:\Users\cware\Desktop\Steller20November\TagTesting20Nov2013\M17.DSG	11-1-2013	16:43:43	92638.000000	9263.800000	49894.523381	20.000000
C:\Users\cware\Desktop\Steller20November\TagTesting20Nov2013\M17.DSG	11-1-2013	16:43:43	92639.000000	9263.900000	49883.695818	20.000000
C:\Users\cware\Desktop\Steller20November\TagTesting20Nov2013\M17.DSG	11-1-2013	16:43:43	92640.000000	9264.000000	49884.193949	20.000000
C:\Users\cware\Desktop\Steller20November\TagTesting20Nov2013\M17.DSG	11-1-2013	16:43:43	92641.000000	9264.100000	49888.326057	20.000000
C:\Users\cware\Desktop\Steller20November\TagTesting20Nov2013\M17.DSG	11-1-2013	16:43:43	92642.000000	9264.200000	49890.242753	20.000000
C:\Users\cware\Desktop\Steller20November\TagTesting20Nov2013\M17.DSG	11-1-2013	16:43:43	92643.000000	9264.300000	49893.279548	20.000000
C:\Users\cware\Desktop\Steller20November\TagTesting20Nov2013\M17.DSG	11-1-2013	16:43:43	92644.000000	9264.400000	49895.968083	20.000000
C:\Users\cware\Desktop\Steller20November\TagTesting20Nov2013\M17.DSG	11-1-2013	16:43:43	92645.000000	9264.500000	49885.513850	20.000000
C:\Users\cware\Desktop\Steller20November\TagTesting20Nov2013\M17.DSG	11-1-2013	16:43:43	92646.000000	9264.600000	49885.788036	20.000000
C:\Users\cware\Desktop\Steller20November\TagTesting20Nov2013\M17.DSG	11-1-2013	16:43:43	92647.000000	9264.700000	49892.583391	20.000000
C:\Users\cware\Desktop\Steller20November\TagTesting20Nov2013\M17.DSG	11-1-2013	16:43:43	92648.000000	9264.800000	49887.679792	20.000000
C:\Users\cware\Desktop\Steller20November\TagTesting20Nov2013\M17.DSG	11-1-2013	16:43:43	92649.000000	9264.900000	49896.541088	20.000000
C:\Users\cware\Desktop\Steller20November\TagTesting20Nov2013\M17.DSG	11-1-2013	16:43:43	92650.000000	9265.000000	49897.064198	20.000000
C:\Users\cware\Desktop\Steller20November\TagTesting20Nov2013\M17.DSG	11-1-2013	16:43:43	92651.000000	9265.100000	49890.866161	20.000000
C:\Users\cware\Desktop\Steller20November\TagTesting20Nov2013\M17.DSG	11-1-2013	16:43:43	92652.000000	9265.200000	49895.546026	20.000000
C:\Users\cware\Desktop\Steller20November\TagTesting20Nov2013\M17.DSG	11-1-2013	16:43:43	92653.000000	9265.300000	49880.138643	20.000000
C:\Users\cware\Desktop\Steller20November\TagTesting20Nov2013\M17.DSG	11-1-2013	16:43:43	92654.000000	9265.400000	49883.648512	20.000000
C:\Users\cware\Desktop\Steller20November\TagTesting20Nov2013\M17.DSG	11-1-2013	16:43:43	92655.000000	9265.500000	49886.635302	20.000000
C:\Users\cware\Desktop\Steller20November\TagTesting20Nov2013\M17.DSG	11-1-2013	16:43:43	92656.000000	9265.600000	49869.934006	20.000000
C:\Users\cware\Desktop\Steller20November\TagTesting20Nov2013\M17.DSG	11-1-2013	16:43:43	92657.000000	9265.700000	49875.459671	20.000000
C:\Users\cware\Desktop\Steller20November\TagTesting20Nov2013\M17.DSG	11-1-2013	16:43:43	92658.000000	9265.800000	49862.292453	20.000000
C:\Users\cware\Desktop\Steller20November\TagTesting20Nov2013\M17.DSG	11-1-2013	16:43:43	92659.000000	9265.900000	49862.392056	20.000000
C:\Users\cware\Desktop\Steller20November\TagTesting20Nov2013\M17.DSG	11-1-2013	16:43:43	92660.000000	9266.000000	49862.068749	20.000000
C:\Users\cware\Desktop\Steller20November\TagTesting20Nov2013\M17.DSG	11-1-2013	16:43:43	92661.000000	9266.100000	49859.778736	20.000000
C:\Users\cware\Desktop\Steller20November\TagTesting20Nov2013\M17.DSG	11-1-2013	16:43:43	92662.000000	9266.200000	49862.740775	20.000000
C:\Users\cware\Desktop\Steller20November\TagTesting20Nov2013\M17.DSG	11-1-2013	16:43:43	92663.000000	9266.300000	49869.461204	20.000000
C:\Users\cware\Desktop\Steller20November\TagTesting20Nov2013\M17.DSG	11-1-2013	16:43:43	92664.000000	9266.400000	49880.388485	20.000000
C:\Users\cware\Desktop\Steller20November\TagTesting20Nov2013\M17.DSG	11-1-2013	16:43:43	92665.000000	9266.500000	49892.535360	20.000000
C:\Users\cware\Desktop\Steller20November\TagTesting20Nov2013\M17.DSG	11-1-2013	16:43:43	92666.000000	9266.600000	49903.661633	20.000000
C:\Users\cware\Desktop\Steller20November\TagTesting20Nov2013\M17.DSG	11-1-2013	16:43:43	92667.000000	9266.700000	49912.298884	20.000000
C:\Users\cware\Desktop\Steller20November\TagTesting20Nov2013\M17.DSG	11-1-2013	16:43:43	92668.000000	9266.800000	49924.893736	20.000000
C:\Users\cware\Desktop\Steller20November\TagTesting20Nov2013\M17.DSG	11-1-2013	16:43:43	92669.000000	9266.900000	49932.137598	20.000000
C:\Users\cware\Desktop\Steller20November\TagTesting20Nov2013\M17.DSG	11-1-2013	16:43:43	92670.000000	9267.000000	49923.201804	20.000000
C:\Users\cware\Desktop\Steller20November\TagTesting20Nov2013\M17.DSG	11-1-2013	16:43:43	92671.000000	9267.100000	49910.383108	20.000000
C:\Users\cware\Desktop\Steller20November\TagTesting20Nov2013\M17.DSG	11-1-2013	16:43:43	92672.000000	9267.200000	49902.517460	20.000000
C:\Users\cware\Desktop\Steller20November\TagTesting20Nov2013\M17.DSG	11-1-2013	16:43:43	92673.000000	9267.300000	49911.876866	20.000000
C:\Users\cware\Desktop\Steller20November\TagTesting20Nov2013\M17.DSG	11-1-2013	16:43:43	92674.000000	9267.400000	49911.901810	20.000000
C:\Users\cware\Desktop\Steller20November\TagTesting20Nov2013\M17.DSG	11-1-2013	16:43:43	92675.000000	9267.500000	49916.506774	20.000000
C:\Users\cware\Desktop\Steller20November\TagTesting20Nov2013\M17.DSG	11-1-2013	16:43:43	92676.000000	9267.600000	49916.108566	20.000000
C:\Users\cware\Desktop\Steller20November\TagTesting20Nov2013\M17.DSG	11-1-2013	16:43:43	92677.000000	9267.700000	49905.231417	20.000000
C:\Users\cware\Desktop\Steller20November\TagTesting20Nov2013\M17.DSG	11-1-2013	16:43:43	92678.000000	9267.800000	49912.499750	20.000000
C:\Users\cware\Desktop\Steller20November\TagTesting20Nov2013\M17.DSG	11-1-2013	16:43:43	92679.000000	9267.900000	49908.791527	20.000000
C:\Users\cware\Desktop\Steller20November\TagTesting20Nov2013\M17.DSG	11-1-2013	16:43:43	92680.000000	9268.000000	49907.347967	20.000000
C:\Users\cware\Desktop\Steller20November\TagTesting20Nov2013\M17.DSG	11-1-2013	16:43:43	92681.000000	9268.100000	49909.712486	20.000000
C:\Users\cware\Desktop\Steller20November\TagTesting20Nov2013\M17.DSG	11-1-2013	16:43:43	92682.000000	9268.200000	49918.499180	20.000000
C:\Users\cware\Desktop\Steller20November\TagTesting20Nov2013\M17.DSG	11-1-2013	16:43:43	92683.000000	9268.300000	49915.512271	20.000000
C:\Users\cware\Desktop\Steller20November\TagTesting20Nov2013\M17.DSG	11-1-2013	16:43:43	92684.000000	9268.400000	49912.251833	20.000000
C:\Users\cware\Desktop\Steller20November\TagTesting20Nov2013\M17.DSG	11-1-2013	16:43:43	92685.000000	9268.500000	49908.891831	20.000000
C:\Users\cware\Desktop\Steller20November\TagTesting20Nov2013\M17.DSG	11-1-2013	16:43:43	92686.000000	9268.600000	49905.680956	20.000000
C:\Users\cware\Desktop\Steller20November\TagTesting20Nov2013\M17.DSG	11-1-2013	16:43:43	92687.000000	9268.700000	49897.765911	20.000000
C:\Users\cware\Desktop\Steller20November\TagTesting20Nov2013\M17.DSG	11-1-2013	16:43:43	92688.000000	9268.800000	49896.222638	20.000000
C:\Users\cware\Desktop\Steller20November\TagTesting20Nov2013\M17.DSG	11-1-2013	16:43:43	92689.000000	9268.900000	49894.654666	20.000000
C:\Users\cware\Desktop\Steller20November\TagTesting20Nov2013\M17.DSG	11-1-2013	16:43:43	92690.000000	9269.000000	49877.679109	20.000000
C:\Users\cware\Desktop\Steller20November\TagTesting20Nov2013\M17.DSG	11-1-2013	16:43:43	92691.000000	9269.100000	49892.314753	20.000000
C:\Users\cware\Desktop\Steller20November\TagTesting20Nov2013\M17.DSG	11-1-2013	16:43:43	92692.000000	9269.200000	49898.960785	20.000000
C:\Users\cware\Desktop\Steller20November\TagTesting20Nov2013\M17.DSG	11-1-2013	16:43:43	92693.000000	9269.300000	49897.019452	20.000000
C:\Users\cware\Desktop\Steller20November\TagTesting20Nov2013\M17.DSG	11-1-2013	16:43:43	92694.000000	9269.400000	49904.486769	20.000000
C:\Users\cware\Desktop\Steller20November\TagTesting20Nov2013\M17.DSG	11-1-2013	16:43:43	92695.000000	9269.500000	49911.655386	20.000000
C:\Users\cware\Desktop\Steller20November\TagTesting20Nov2013\M17.DSG	11-1-2013	16:43:43	92696.000000	9269.600000	49923.727439	20.000000
C:\Users\cware\Desktop\Steller20November\TagTesting20Nov2013\M17.DSG	11-1-2013	16:43:43	92697.000000	9269.700000	49939.583286	20.000000
C:\Users\cware\Desktop\Steller20November\TagTesting20Nov2013\M17.DSG	11-1-2013	16:43:43	92698.000000	9269.800000	49959.047879	20.000000
C:\Users\cware\Desktop\Steller20November\TagTesting20Nov2013\M17.DSG	11-1-2013	16:43:43	92699.000000	9269.900000	49959.869664	20.000000
C:\Users\cware\Desktop\Steller20November\TagTesting20Nov2013\M17.DSG	11-1-2013	16:43:43	92700.000000	9270.000000	49942.196799	20.000000
C:\Users\cware\Desktop\Steller20November\TagTesting20Nov2013\M17.DSG	11-1-2013	16:43:43	92701.000000	9270.100000	49934.704897	20.000000
C:\Users\cware\Desktop\Steller20November\TagTesting20Nov2013\M17.DSG	11-1-2013	16:43:43	92702.000000	9270.200000	49937.492927	20.000000
C:\Users\cware\Desktop\Steller20November\TagTesting20Nov2013\M17.DSG	11-1-2013	16:43:43	92703.000000	9270.300000	49942.222548	20.000000
C:\Users\cware\Desktop\Steller20November\TagTesting20Nov2013\M17.DSG	11-1-2013	16:43:43	92704.000000	9270.400000	49943.441980	20.000000
C:\Users\cware\Desktop\Steller20November\TagTesting20Nov2013\M17.DSG	11-1-2013	16:43:43	92705.000000	9270.500000	49946.752402	20.000000
C:\Users\cware\Desktop\Steller20November\TagTesting20Nov2013\M17.DSG	11-1-2013	16:43:43	92706.000000	9270.600000	49948.993022	20.000000
C:\Users\cware\Desktop\Steller20November\TagTesting20Nov2013\M17.DSG	11-1-2013	16:43:43	92707.000000	9270.700000	49955.738531	20.000000
C:\Users\cware\Desktop\Steller20November\TagTesting20Nov2013\M17.DSG	11-1-2013	16:43:43	92708.000000	9270.800000	49951.233231	20.000000
C:\Users\cware\Desktop\Steller20November\TagTesting20Nov2013\M17.DSG	11-1-2013	16:43:43	92709.000000	9270.900000	49948.022579	20.000000
C:\Users\cware\Desktop\Steller20November\TagTesting20Nov2013\M17.DSG	11-1-2013	16:43:43	92710.000000	9271.000000	49948.769240	20.000000
C:\Users\cware\Desktop\Steller20November\TagTesting20Nov2013\M17.DSG	11-1-2013	16:43:43	92711.000000	9271.100000	49951.159001	20.000000
C:\Users\cware\Desktop\Steller20November\TagTesting20Nov2013\M17.DSG	11-1-2013	16:43:43	92712.000000	9271.200000	49947.325802	20.000000
C:\Users\cware\Desktop\Steller20November\TagTesting20Nov2013\M17.DSG	11-1-2013	16:43:43	92713.000000	9271.300000	49944.314326	20.000000
C:\Users\cware\Desktop\Steller20November\TagTesting20Nov2013\M17.DSG	11-1-2013	16:43:43	92714.000000	9271.400000	49943.269040	20.000000
C:\Users\cware\Desktop\Steller20November\TagTesting20Nov2013\M17.DSG	11-1-2013	16:43:43	92715.000000	9271.500000	49944.289138	20.000000
C:\Users\cware\Desktop\Steller20November\TagTesting20Nov2013\M17.DSG	11-1-2013	16:43:43	92716.000000	9271.600000	49927.836541	20.000000
C:\Users\cware\Desktop\Steller20November\TagTesting20Nov2013\M17.DSG	11-1-2013	16:43:43	92717.000000	9271.700000	49935.005429	20.000000
C:\Users\cware\Desktop\Steller20November\TagTesting20Nov2013\M17.DSG	11-1-2013	16:43:43	92718.000000	9271.800000	49927.587517	20.000000
C:\Users\cware\Desktop\Steller20November\TagTesting20Nov2013\M17.DSG	11-1-2013	16:43:43	92719.000000	9271.900000	49932.541253	20.000000
C:\Users\cware\Desktop\Steller20November\TagTesting20Nov2013\M17.DSG	11-1-2013	16:43:43	92720.000000	9272.000000	49917.830773	20.000000
C:\Users\cware\Desktop\Steller20November\TagTesting20Nov2013\M17.DSG	11-1-2013	16:43:43	92721.000000	9272.100000	49921.290274	20.000000
C:\Users\cware\Desktop\Steller20November\TagTesting20Nov2013\M17.DSG	11-1-2013	16:43:43	92722.000000	9272.200000	49927.687348	20.000000
C:\Users\cware\Desktop\Steller20November\TagTesting20Nov2013\M17.DSG	11-1-2013	16:43:43	92723.000000	9272.300000	49925.521965	20.000000
C:\Users\cware\Desktop\Steller20November\TagTesting20Nov2013\M17.DSG	11-1-2013	16:43:43	92724.000000	9272.400000	49941.601591	20.000000
C:\Users\cware\Desktop\Steller20November\TagTesting20Nov2013\M17.DSG	11-1-2013	16:43:43	92725.000000	9272.500000	49953.051348	20.000000
C:\Users\cware\Desktop\Steller20November\TagTesting20Nov2013\M17.DSG	11-1-2013	16:43:43	92726.000000	9272.600000	49962.434985	20.000000
C:\Users\cware\Desktop\Steller20November\TagTesting20Nov2013\M17.DSG	11-1-2013	16:43:43	92727.000000	9272.700000	49976.125542	20.000000
C:\Users\cware\Desktop\Steller20November\TagTesting20Nov2013\M17.DSG	11-1-2013	16:43:43	92728.000000	9272.800000	49981.601486	20.000000
C:\Users\cware\Desktop\Steller20November\TagTesting20Nov2013\M17.DSG	11-1-2013	16:43:43	92729.000000	9272.900000	49983.741859	20.000000
C:\Users\cware\Desktop\Steller20November\TagTesting20Nov2013\M17.DSG	11-1-2013	16:43:43	92730.000000	9273.000000	49965.646425	20.000000
C:\Users\cware\Desktop\Steller20November\TagTesting20Nov2013\M17.DSG	11-1-2013	16:43:43	92731.000000	9273.100000	49953.798210	20.000000
C:\Users\cware\Desktop\Steller20November\TagTesting20Nov2013\M17.DSG	11-1-2013	16:43:43	92732.000000	9273.200000	49970.301251	20.000000
C:\Users\cware\Desktop\Steller20November\TagTesting20Nov2013\M17.DSG	11-1-2013	16:43:43	92733.000000	9273.300000	49961.240939	20.000000
C:\Users\cware\Desktop\Steller20November\TagTesting20Nov2013\M17.DSG	11-1-2013	16:43:43	92734.000000	9273.400000	49973.810936	20.000000
C:\Users\cware\Desktop\Steller20November\TagTesting20Nov2013\M17.DSG	11-1-2013	16:43:43	92735.000000	9273.500000	49974.358675	20.000000
C:\Users\cware\Desktop\Steller20November\TagTesting20Nov2013\M17.DSG	11-1-2013	16:43:43	92736.000000	9273.600000	49979.287060	20.000000
C:\Users\cware\Desktop\Steller20November\TagTesting20Nov2013\M17.DSG	11-1-2013	16:43:43	92737.000000	9273.700000	49989.891040	20.000000
C:\Users\cware\Desktop\Steller20November\TagTesting20Nov2013\M17.DSG	11-1-2013	16:43:43	92738.000000	9273.800000	49987.601124	20.000000
C:\Users\cware\Desktop\Steller20November\TagTesting20Nov2013\M17.DSG	11-1-2013	16:43:43	92739.000000	9273.900000	49986.356389	20.000000
C:\Users\cware\Desktop\Steller20November\TagTesting20Nov2013\M17.DSG	11-1-2013	16:43:43	92740.000000	9274.000000	49994.097560	20.000000
C:\Users\cware\Desktop\Steller20November\TagTesting20Nov2013\M17.DSG	11-1-2013	16:43:43	92741.000000	9274.100000	49994.968913	20.000000
C:\Users\cware\Desktop\Steller20November\TagTesting20Nov2013\M17.DSG	11-1-2013	16:43:43	92742.000000	9274.200000	49985.610075	20.000000
C:\Users\cware\Desktop\Steller20November\TagTesting20Nov2013\M17.DSG	11-1-2013	16:43:43	92743.000000	9274.300000	49987.626076	20.000000
C:\Users\cware\Desktop\Steller20November\TagTesting20Nov2013\M17.DSG	11-1-2013	16:43:43	92744.000000	9274.400000	49996.985335	20.000000
C:\Users\cware\Desktop\Steller20November\TagTesting20Nov2013\M17.DSG	11-1-2013	16:43:43	92745.000000	9274.500000	49969.282064	20.000000
C:\Users\cware\Desktop\Steller20November\TagTesting20Nov2013\M17.DSG	11-1-2013	16:43:43	92746.000000	9274.600000	49984.963049	20.000000
C:\Users\cware\Desktop\Steller20November\TagTesting20Nov2013\M17.DSG	11-1-2013	16:43:43	92747.000000	9274.700000	49974.583592	20.000000
C:\Users\cware\Desktop\Steller20November\TagTesting20Nov2013\M17.DSG	11-1-2013	16:43:43	92748.000000	9274.800000	49979.014311	20.000000
C:\Users\cware\Desktop\Steller20November\TagTesting20Nov2013\M17.DSG	11-1-2013	16:43:43	92749.000000	9274.900000	49966.593887	20.000000
C:\Users\cware\Desktop\Steller20November\TagTesting20Nov2013\M17.DSG	11-1-2013	16:43:43	92750.000000	9275.000000	49974.235346	20.000000
C:\Users\cware\Desktop\Steller20November\TagTesting20Nov2013\M17.DSG	11-1-2013	16:43:43	92751.000000	9275.100000	49952.605010	20.000000
C:\Users\cware\Desktop\Steller20November\TagTesting20Nov2013\M17.DSG	11-1-2013	16:43:43	92752.000000	9275.200000	49978.740698	20.000000
C:\Users\cware\Desktop\Steller20November\TagTesting20Nov2013\M17.DSG	11-1-2013	16:43:43	92753.000000	9275.300000	49979.139020	20.000000
C:\Users\cware\Desktop\Steller20November\TagTesting20Nov2013\M17.DSG	11-1-2013	16:43:43	92754.000000	9275.400000	49986.879925	20.000000
C:\Users\cware\Desktop\Steller20November\TagTesting20Nov2013\M17.DSG	11-1-2013	16:43:43	92755.000000	9275.500000	49998.155348	20.000000
C:\Users\cware\Desktop\Steller20November\TagTesting20Nov2013\M17.DSG	11-1-2013	16:43:43	92756.000000	9275.600000	50020.308304	20.000000
C:\Users\cware\Desktop\Steller20November\TagTesting20Nov2013\M17.DSG	11-1-2013	16:43:43	92757.000000	9275.700000	50022.224877	20.000000
C:\Users\cware\Desktop\Steller20November\TagTesting20Nov2013\M17.DSG	11-1-2013	16:43:43	92758.000000	9275.800000	50036.960717	20.000000
C:\Users\cware\Desktop\Steller20November\TagTesting20Nov2013\M17.DSG	11-1-2013	16:43:43	92759.000000	9275.900000	50053.289052	20.000000
C:\Users\cware\Desktop\Steller20November\TagTesting20Nov2013\M17.DSG	11-1-2013	16:43:43	92760.000000	9276.000000	50042.685589	20.000000
C:\Users\cware\Desktop\Steller20November\TagTesting20Nov2013\M17.DSG	11-1-2013	16:43:43	92761.000000	9276.100000	50022.573855	20.000000
C:\Users\cware\Desktop\Steller20November\TagTesting20Nov2013\M17.DSG	11-1-2013	16:43:43	92762.000000	9276.200000	50022.300129	20.000000
C:\Users\cware\Desktop\Steller20November\TagTesting20Nov2013\M17.DSG	11-1-2013	16:43:43	92763.000000	9276.300000	50030.514137	20.000000
C:\Users\cware\Desktop\Steller20November\TagTesting20Nov2013\M17.DSG	11-1-2013	16:43:43	92764.000000	9276.400000	50031.833449	20.000000
C:\Users\cware\Desktop\Steller20November\TagTesting20Nov2013\M17.DSG	11-1-2013	16:43:43	92765.000000	9276.500000	50035.467454	20.000000
C:\Users\cware\Desktop\Steller20November\TagTesting20Nov2013\M17.DSG	11-1-2013	16:43:43	92766.000000	9276.600000	50041.541208	20.000000
C:\Users\cware\Desktop\Steller20November\TagTesting20Nov2013\M17.DSG	11-1-2013	16:43:43	92767.000000	9276.700000	50037.657938	20.000000
C:\Users\cware\Desktop\Steller20November\TagTesting20Nov2013\M17.DSG	11-1-2013	16:43:43	92768.000000	9276.800000	50044.403482	20.000000
C:\Users\cware\Desktop\Steller20November\TagTesting20Nov2013\M17.DSG	11-1-2013	16:43:43	92769.000000	9276.900000	50039.126767	20.000000
C:\Users\cware\Desktop\Steller20November\TagTesting20Nov2013\M17.DSG	11-1-2013	16:43:43	92770.000000	9277.000000	50046.245808	20.000000
C:\Users\cware\Desktop\Steller20November\TagTesting20Nov2013\M17.DSG	11-1-2013	16:43:43	92771.000000	9277.100000	50046.519613	20.000000
C:\Users\cware\Desktop\Steller20November\TagTesting20Nov2013\M17.DSG	11-1-2013	16:43:43	92772.000000	9277.200000	50035.965783	20.000000
C:\Users\cware\Desktop\Steller20November\TagTesting20Nov2013\M17.DSG	11-1-2013	16:43:43	92773.000000	9277.300000	50037.807982	20.000000
C:\Users\cware\Desktop\Steller20November\TagTesting20Nov2013\M17.DSG	11-1-2013	16:43:43	92774.000000	9277.400000	50045.300125	20.000000
C:\Users\cware\Desktop\Steller20November\TagTesting20Nov2013\M17.DSG	11-1-2013	16:43:43	92775.000000	9277.500000	50040.919473	20.000000
C:\Users\cware\Desktop\Steller20November\TagTesting20Nov2013\M17.DSG	11-1-2013	16:43:43	92776.000000	9277.600000	50042.338348	20.000000
C:\Users\cware\Desktop\Steller20November\TagTesting20Nov2013\M17.DSG	11-1-2013	16:43:43	92777.000000	9277.700000	50033.426992	20.000000
C:\Users\cware\Desktop\Steller20November\TagTesting20Nov2013\M17.DSG	11-1-2013	16:43:43	92778.000000	9277.800000	50032.730342	20.000000
C:\Users\cware\Desktop\Steller20November\TagTesting20Nov2013\M17.DSG	11-1-2013	16:43:43	92779.000000	9277.900000	50028.125495	20.000000
C:\Users\cware\Desktop\Steller20November\TagTesting20Nov2013\M17.DSG	11-1-2013	16:43:43	92780.000000	9278.000000	50031.809484	20.000000
C:\Users\cware\Desktop\Steller20November\TagTesting20Nov2013\M17.DSG	11-1-2013	16:43:43	92781.000000	9278.100000	50020.483817	20.000000
C:\Users\cware\Desktop\Steller20November\TagTesting20Nov2013\M17.DSG	11-1-2013	16:43:43	92782.000000	9278.200000	50022.948194	20.000000
C:\Users\cware\Desktop\Steller20November\TagTesting20Nov2013\M17.DSG	11-1-2013	16:43:43	92783.000000	9278.300000	50028.299679	20.000000
C:\Users\cware\Desktop\Steller20November\TagTesting20Nov2013\M17.DSG	11-1-2013	16:43:43	92784.000000	9278.400000	50021.753421	20.000000
C:\Users\cware\Desktop\Steller20November\TagTesting20Nov2013\M17.DSG	11-1-2013	16:43:43	92785.000000	9278.500000	50028.573204	20.000000
C:\Users\cware\Desktop\Steller20November\TagTesting20Nov2013\M17.DSG	11-1-2013	16:43:43	92786.000000	9278.600000	50034.124278	20.000000
C:\Users\cware\Desktop\Steller20November\TagTesting20Nov2013\M17.DSG	11-1-2013	16:43:43	92787.000000	9278.700000	50043.632725	20.000000
C:\Users\cware\Desktop\Steller20November\TagTesting20Nov2013\M17.DSG	11-1-2013	16:43:43	92788.000000	9278.800000	50047.540527	20.000000
C:\Users\cware\Desktop\Steller20November\TagTesting20Nov2013\M17.DSG	11-1-2013	16:43:43	92789.000000	9278.900000	50048.983977	20.000000
C:\Users\cware\Desktop\Steller20November\TagTesting20Nov2013\M17.DSG	11-1-2013	16:43:43	92790.000000	9279.000000	50059.363702	20.000000
C:\Users\cware\Desktop\Steller20November\TagTesting20Nov2013\M17.DSG	11-1-2013	16:43:43	92791.000000	9279.100000	50069.369965	20.000000
C:\Users\cware\Desktop\Steller20November\TagTesting20Nov2013\M17.DSG	11-1-2013	16:43:43	92792.000000	9279.200000	50068.349477	20.000000
C:\Users\cware\Desktop\Steller20November\TagTesting20Nov2013\M17.DSG	11-1-2013	16:43:43	92793.000000	9279.300000	50050.900976	20.000000
C:\Users\cware\Desktop\Steller20November\TagTesting20Nov2013\M17.DSG	11-1-2013	16:43:43	92794.000000	9279.400000	50035.717391	20.000000
C:\Users\cware\Desktop\Steller20November\TagTesting20Nov2013\M17.DSG	11-1-2013	16:43:43	92795.000000	9279.500000	50042.612509	20.000000
C:\Users\cware\Desktop\Steller20November\TagTesting20Nov2013\M17.DSG	11-1-2013	16:43:43	92796.000000	9279.600000	50039.550892	20.000000
C:\Users\cware\Desktop\Steller20November\TagTesting20Nov2013\M17.DSG	11-1-2013	16:43:43	92797.000000	9279.700000	50045.350473	20.000000
C:\Users\cware\Desktop\Steller20November\TagTesting20Nov2013\M17.DSG	11-1-2013	16:43:43	92798.000000	9279.800000	50047.515987	20.000000
C:\Users\cware\Desktop\Steller20November\TagTesting20Nov2013\M17.DSG	11-1-2013	16:43:43	92799.000000	9279.900000	50050.652110	20.000000
C:\Users\cware\Desktop\Steller20November\TagTesting20Nov2013\M17.DSG	11-1-2013	16:43:43	92800.000000	9280.000000	50044.305160	20.000000
C:\Users\cware\Desktop\Steller20November\TagTesting20Nov2013\M17.DSG	11-1-2013	16:43:43	92801.000000	9280.100000	50035.170008	20.000000
C:\Users\cware\Desktop\Steller20November\TagTesting20Nov2013\M17.DSG	11-1-2013	16:43:43	92802.000000	9280.200000	50044.429624	20.000000
C:\Users\cware\Desktop\Steller20November\TagTesting20Nov2013\M17.DSG	11-1-2013	16:43:43	92803.000000	9280.300000	50044.877785	20.000000
C:\Users\cware\Desktop\Steller20November\TagTesting20Nov2013\M17.DSG	11-1-2013	16:43:43	92804.000000	9280.400000	50043.757593	20.000000
C:\Users\cware\Desktop\Steller20November\TagTesting20Nov2013\M17.DSG	11-1-2013	16:43:43	92805.000000	9280.500000	50032.532021	20.000000
C:\Users\cware\Desktop\Steller20November\TagTesting20Nov2013\M17.DSG	11-1-2013	16:43:43	92806.000000	9280.600000	50030.316567	20.000000
C:\Users\cware\Desktop\Steller20November\TagTesting20Nov2013\M17.DSG	11-1-2013	16:43:43	92807.000000	9280.700000	50030.789632	20.000000
C:\Users\cware\Desktop\Steller20November\TagTesting20Nov2013\M17.DSG	11-1-2013	16:43:43	92808.000000	9280.800000	50017.921113	20.000000
C:\Users\cware\Desktop\Steller20November\TagTesting20Nov2013\M17.DSG	11-1-2013	16:43:43	92809.000000	9280.900000	50023.944695	20.000000
C:\Users\cware\Desktop\Steller20November\TagTesting20Nov2013\M17.DSG	11-1-2013	16:43:43	92810.000000	9281.000000	50020.534582	20.000000
C:\Users\cware\Desktop\Steller20November\TagTesting20Nov2013\M17.DSG	11-1-2013	16:43:43	92811.000000	9281.100000	50010.104978	20.000000
C:\Users\cware\Desktop\Steller20November\TagTesting20Nov2013\M17.DSG	11-1-2013	16:43:43	92812.000000	9281.200000	50019.787838	20.000000
C:\Users\cware\Desktop\Steller20November\TagTesting20Nov2013\M17.DSG	11-1-2013	16:43:43	92813.000000	9281.300000	50010.677678	20.000000
C:\Users\cware\Desktop\Steller20November\TagTesting20Nov2013\M17.DSG	11-1-2013	16:43:43	92814.000000	9281.400000	50018.518480	20.000000
C:\Users\cware\Desktop\Steller20November\TagTesting20Nov2013\M17.DSG	11-1-2013	16:43:43	92815.000000	9281.500000	50018.966720	20.000000
C:\Users\cware\Desktop\Steller20November\TagTesting20Nov2013\M17.DSG	11-1-2013	16:43:43	92816.000000	9281.600000	50020.559425	20.000000
C:\Users\cware\Desktop\Steller20November\TagTesting20Nov2013\M17.DSG	11-1-2013	16:43:43	92817.000000	9281.700000	50019.563643	20.000000
C:\Users\cware\Desktop\Steller20November\TagTesting20Nov2013\M17.DSG	11-1-2013	16:43:43	92818.000000	9281.800000	50034.000942	20.000000
C:\Users\cware\Desktop\Steller20November\TagTesting20Nov2013\M17.DSG	11-1-2013	16:43:43	92819.000000	9281.900000	50043.807647	20.000000
C:\Users\cware\Desktop\Steller20November\TagTesting20Nov2013\M17.DSG	11-1-2013	16:43:43	92820.000000	9282.000000	50042.762215	20.000000
C:\Users\cware\Desktop\Steller20November\TagTesting20Nov2013\M17.DSG	11-1-2013	16:43:43	92821.000000	9282.100000	50050.826926	20.000000
C:\Users\cware\Desktop\Steller20November\TagTesting20Nov2013\M17.DSG	11-1-2013	16:43:43	92822.000000	9282.200000	50061.903718	20.000000
C:\Users\cware\Desktop\Steller20November\TagTesting20Nov2013\M17.DSG	11-1-2013	16:43:43	92823.000000	9282.300000	50060.061612	20.000000
C:\Users\cware\Desktop\Steller20November\TagTesting20Nov2013\M17.DSG	11-1-2013	16:43:43	92824.000000	9282.400000	50044.206096	20.000000
C:\Users\cware\Desktop\Steller20November\TagTesting20Nov2013\M17.DSG	11-1-2013	16:43:43	92825.000000	9282.500000	50031.959598	20.000000
C:\Users\cware\Desktop\Steller20November\TagTesting20Nov2013\M17.DSG	11-1-2013	16:43:43	92826.000000	9282.600000	50036.738730	20.000000
C:\Users\cware\Desktop\Steller20November\TagTesting20Nov2013\M17.DSG	11-1-2013	16:43:43	92827.000000	9282.700000	50036.788714	20.000000
C:\Users\cware\Desktop\Steller20November\TagTesting20Nov2013\M17.DSG	11-1-2013	16:43:43	92828.000000	9282.800000	50039.252516	20.000000
C:\Users\cware\Desktop\Steller20November\TagTesting20Nov2013\M17.DSG	11-1-2013	16:43:43	92829.000000	9282.900000	50042.115369	20.000000
C:\Users\cware\Desktop\Steller20November\TagTesting20Nov2013\M17.DSG	11-1-2013	16:43:43	92830.000000	9283.000000	50043.957326	20.000000
C:\Users\cware\Desktop\Steller20November\TagTesting20Nov2013\M17.DSG	11-1-2013	16:43:43	92831.000000	9283.100000	50039.726025	20.000000
C:\Users\cware\Desktop\Steller20November\TagTesting20Nov2013\M17.DSG	11-1-2013	16:43:43	92832.000000	9283.200000	50046.546233	20.000000
C:\Users\cware\Desktop\Steller20November\TagTesting20Nov2013\M17.DSG	11-1-2013	16:43:43	92833.000000	9283.300000	50033.503187	20.000000
C:\Users\cware\Desktop\Steller20November\TagTesting20Nov2013\M17.DSG	11-1-2013	16:43:43	92834.000000	9283.400000	50034.847214	20.000000
C:\Users\cware\Desktop\Steller20November\TagTesting20Nov2013\M17.DSG	11-1-2013	16:43:43	92835.000000	9283.500000	50036.913476	20.000000
C:\Users\cware\Desktop\Steller20November\TagTesting20Nov2013\M17.DSG	11-1-2013	16:43:43	92836.000000	9283.600000	50035.344991	20.000000
C:\Users\cware\Desktop\Steller20November\TagTesting20Nov2013\M17.DSG	11-1-2013	16:43:43	92837.000000	9283.700000	50018.991672	20.000000
C:\Users\cware\Desktop\Steller20November\TagTesting20Nov2013\M17.DSG	11-1-2013	16:43:43	92838.000000	9283.800000	50020.535205	20.000000
C:\Users\cware\Desktop\Steller20November\TagTesting20Nov2013\M17.DSG	11-1-2013	16:43:43	92839.000000	9283.900000	50015.507022	20.000000
C:\Users\cware\Desktop\Steller20November\TagTesting20Nov2013\M17.DSG	11-1-2013	16:43:43	92840.000000	9284.000000	50004.355816	20.000000
C:\Users\cware\Desktop\Steller20November\TagTesting20Nov2013\M17.DSG	11-1-2013	16:43:43	92841.000000	9284.100000	50005.874497	20.000000
C:\Users\cware\Desktop\Steller20November\TagTesting20Nov2013\M17.DSG	11-1-2013	16:43:43	92842.000000	9284.200000	50001.095137	20.000000
C:\Users\cware\Desktop\Steller20November\TagTesting20Nov2013\M17.DSG	11-1-2013	16:43:43	92843.000000	9284.300000	50009.832063	20.000000
C:\Users\cware\Desktop\Steller20November\TagTesting20Nov2013\M17.DSG	11-1-2013	16:43:43	92844.000000	9284.400000	50009.408969	20.000000
C:\Users\cware\Desktop\Steller20November\TagTesting20Nov2013\M17.DSG	11-1-2013	16:43:43	92845.000000	9284.500000	50018.917324	20.000000
C:\Users\cware\Desktop\Steller20November\TagTesting20Nov2013\M17.DSG	11-1-2013	16:43:43	92846.000000	9284.600000	50021.904360	20.000000
C:\Users\cware\Desktop\Steller20November\TagTesting20Nov2013\M17.DSG	11-1-2013	16:43:43	92847.000000	9284.700000	50033.503578	20.000000
C:\Users\cware\Desktop\Steller20November\TagTesting20Nov2013\M17.DSG	11-1-2013	16:43:43	92848.000000	9284.800000	50046.869685	20.000000
C:\Users\cware\Desktop\Steller20November\TagTesting20Nov2013\M17.DSG	11-1-2013	16:43:43	92849.000000	9284.900000	50058.917038	20.000000
C:\Users\cware\Desktop\Steller20November\TagTesting20Nov2013\M17.DSG	11-1-2013	16:43:43	92850.000000	9285.000000	50069.421275	20.000000
C:\Users\cware\Desktop\Steller20November\TagTesting20Nov2013\M17.DSG	11-1-2013	16:43:43	92851.000000	9285.100000	50076.888690	20.000000
C:\Users\cware\Desktop\Steller20November\TagTesting20Nov2013\M17.DSG	11-1-2013	16:43:43	92852.000000	9285.200000	50089.508550	20.000000
C:\Users\cware\Desktop\Steller20November\TagTesting20Nov2013\M17.DSG	11-1-2013	16:43:43	92853.000000	9285.300000	50079.128925	20.000000
C:\Users\cware\Desktop\Steller20November\TagTesting20Nov2013\M17.DSG	11-1-2013	16:43:43	92854.000000	9285.400000	50076.540492	20.000000
C:\Users\cware\Desktop\Steller20November\TagTesting20Nov2013\M17.DSG	11-1-2013	16:43:43	92855.000000	9285.500000	50070.765522	20.000000
C:\Users\cware\Desktop\Steller20November\TagTesting20Nov2013\M17.DSG	11-1-2013	16:43:43	92856.000000	9285.600000	50069.197489	20.000000
C:\Users\cware\Desktop\Steller20November\TagTesting20Nov2013\M17.DSG	11-1-2013	16:43:43	92857.000000	9285.700000	50065.638012	20.000000
C:\Users\cware\Desktop\Steller20November\TagTesting20Nov2013\M17.DSG	11-1-2013	16:43:43	92858.000000	9285.800000	50069.446219	20.000000
C:\Users\cware\Desktop\Steller20November\TagTesting20Nov2013\M17.DSG	11-1-2013	16:43:43	92859.000000	9285.900000	50065.687855	20.000000
C:\Users\cware\Desktop\Steller20November\TagTesting20Nov2013\M17.DSG	11-1-2013	16:43:43	92860.000000	9286.000000	50064.592594	20.000000
C:\Users\cware\Desktop\Steller20November\TagTesting20Nov2013\M17.DSG	11-1-2013	16:43:43	92861.000000	9286.100000	50074.175481	20.000000
C:\Users\cware\Desktop\Steller20November\TagTesting20Nov2013\M17.DSG	11-1-2013	16:43:43	92862.000000	9286.200000	50068.301614	20.000000
C:\Users\cware\Desktop\Steller20November\TagTesting20Nov2013\M17.DSG	11-1-2013	16:43:43	92863.000000	9286.300000	50060.137102	20.000000
C:\Users\cware\Desktop\Steller20November\TagTesting20Nov2013\M17.DSG	11-1-2013	16:43:43	92864.000000	9286.400000	50065.190035	20.000000
C:\Users\cware\Desktop\Steller20November\TagTesting20Nov2013\M17.DSG	11-1-2013	16:43:43	92865.000000	9286.500000	50066.733287	20.000000
C:\Users\cware\Desktop\Steller20November\TagTesting20Nov2013\M17.DSG	11-1-2013	16:43:43	92866.000000	9286.600000	50065.563418	20.000000
C:\Users\cware\Desktop\Steller20November\TagTesting20Nov2013\M17.DSG	11-1-2013	16:43:43	92867.000000	9286.700000	50059.291005	20.000000
C:\Users\cware\Desktop\Steller20November\TagTesting20Nov2013\M17.DSG	11-1-2013	16:43:43	92868.000000	9286.800000	50059.764048	20.000000
C:\Users\cware\Desktop\Steller20November\TagTesting20Nov2013\M17.DSG	11-1-2013	16:43:43	92869.000000	9286.900000	50067.181409	20.000000
C:\Users\cware\Desktop\Steller20November\TagTesting20Nov2013\M17.DSG	11-1-2013	16:43:43	92870.000000	9287.000000	50063.721399	20.000000
C:\Users\cware\Desktop\Steller20November\TagTesting20Nov2013\M17.DSG	11-1-2013	16:43:43	92871.000000	9287.100000	50065.887014	20.000000
C:\Users\cware\Desktop\Steller20November\TagTesting20Nov2013\M17.DSG	11-1-2013	16:43:43	92872.000000	9287.200000	50066.036540	20.000000
C:\Users\cware\Desktop\Steller20November\TagTesting20Nov2013\M17.DSG	11-1-2013	16:43:43	92873.000000	9287.300000	50069.322054	20.000000
C:\Users\cware\Desktop\Steller20November\TagTesting20Nov2013\M17.DSG	11-1-2013	16:43:43	92874.000000	9287.400000	50072.010253	20.000000
C:\Users\cware\Desktop\Steller20November\TagTesting20Nov2013\M17.DSG	11-1-2013	16:43:43	92875.000000	9287.500000	50075.719273	20.000000
C:\Users\cware\Desktop\Steller20November\TagTesting20Nov2013\M17.DSG	11-1-2013	16:43:43	92876.000000	9287.600000	50072.732259	20.000000
C:\Users\cware\Desktop\Steller20November\TagTesting20Nov2013\M17.DSG	11-1-2013	16:43:43	92877.000000	9287.700000	50088.239420	20.000000
C:\Users\cware\Desktop\Steller20November\TagTesting20Nov2013\M17.DSG	11-1-2013	16:43:43	92878.000000	9287.800000	50094.859973	20.000000
C:\Users\cware\Desktop\Steller20November\TagTesting20Nov2013\M17.DSG	11-1-2013	16:43:43	92879.000000	9287.900000	50102.526591	20.000000
C:\Users\cware\Desktop\Steller20November\TagTesting20Nov2013\M17.DSG	11-1-2013	16:43:43	92880.000000	9288.000000	50115.071619	20.000000
C:\Users\cware\Desktop\Steller20November\TagTesting20Nov2013\M17.DSG	11-1-2013	16:43:43	92881.000000	9288.100000	50114.274975	20.000000
C:\Users\cware\Desktop\Steller20November\TagTesting20Nov2013\M17.DSG	11-1-2013	16:43:43	92882.000000	9288.200000	50105.986482	20.000000
C:\Users\cware\Desktop\Steller20November\TagTesting20Nov2013\M17.DSG	11-1-2013	16:43:43	92883.000000	9288.300000	50099.987764	20.000000
C:\Users\cware\Desktop\Steller20November\TagTesting20Nov2013\M17.DSG	11-1-2013	16:43:43	92884.000000	9288.400000	50094.063566	20.000000
C:\Users\cware\Desktop\Steller20November\TagTesting20Nov2013\M17.DSG	11-1-2013	16:43:43	92885.000000	9288.500000	50091.400623	20.000000
C:\Users\cware\Desktop\Steller20November\TagTesting20Nov2013\M17.DSG	11-1-2013	16:43:43	92886.000000	9288.600000	50089.434074	20.000000
C:\Users\cware\Desktop\Steller20November\TagTesting20Nov2013\M17.DSG	11-1-2013	16:43:43	92887.000000	9288.700000	50095.930603	20.000000
C:\Users\cware\Desktop\Steller20November\TagTesting20Nov2013\M17.DSG	11-1-2013	16:43:43	92888.000000	9288.800000	50087.841304	20.000000
C:\Users\cware\Desktop\Steller20November\TagTesting20Nov2013\M17.DSG	11-1-2013	16:43:43	92889.000000	9288.900000	50093.093049	20.000000
C:\Users\cware\Desktop\Steller20November\TagTesting20Nov2013\M17.DSG	11-1-2013	16:43:43	92890.000000	9289.000000	50088.264157	20.000000
C:\Users\cware\Desktop\Steller20November\TagTesting20Nov2013\M17.DSG	11-1-2013	16:43:43	92891.000000	9289.100000	50082.240711	20.000000
C:\Users\cware\Desktop\Steller20November\TagTesting20Nov2013\M17.DSG	11-1-2013	16:43:43	92892.000000	9289.200000	50096.627437	20.000000
C:\Users\cware\Desktop\Steller20November\TagTesting20Nov2013\M17.DSG	11-1-2013	16:43:43	92893.000000	9289.300000	50081.568803	20.000000
C:\Users\cware\Desktop\Steller20November\TagTesting20Nov2013\M17.DSG	11-1-2013	16:43:43	92894.000000	9289.400000	50076.665356	20.000000
C:\Users\cware\Desktop\Steller20November\TagTesting20Nov2013\M17.DSG	11-1-2013	16:43:43	92895.000000	9289.500000	50067.654606	20.000000
C:\Users\cware\Desktop\Steller20November\TagTesting20Nov2013\M17.DSG	11-1-2013	16:43:43	92896.000000	9289.600000	50056.851918	20.000000
C:\Users\cware\Desktop\Steller20November\TagTesting20Nov2013\M17.DSG	11-1-2013	16:43:43	92897.000000	9289.700000	50049.086166	20.000000
C:\Users\cware\Desktop\Steller20November\TagTesting20Nov2013\M17.DSG	11-1-2013	16:43:43	92898.000000	9289.800000	50066.460105	20.000000
C:\Users\cware\Desktop\Steller20November\TagTesting20Nov2013\M17.DSG	11-1-2013	16:43:43	92899.000000	9289.900000	50058.644207	20.000000
C:\Users\cware\Desktop\Steller20November\TagTesting20Nov2013\M17.DSG	11-1-2013	16:43:43	92900.000000	9290.000000	50057.922407	20.000000
C:\Users\cware\Desktop\Steller20November\TagTesting20Nov2013\M17.DSG	11-1-2013	16:43:43	92901.000000	9290.100000	50046.397906	20.000000
C:\Users\cware\Desktop\Steller20November\TagTesting20Nov2013\M17.DSG	11-1-2013	16:43:43	92902.000000	9290.200000	50047.293802	20.000000
C:\Users\cware\Desktop\Steller20November\TagTesting20Nov2013\M17.DSG	11-1-2013	16:43:43	92903.000000	9290.300000	50061.332323	20.000000
C:\Users\cware\Desktop\Steller20November\TagTesting20Nov2013\M17.DSG	11-1-2013	16:43:43	92904.000000	9290.400000	50060.685266	20.000000
C:\Users\cware\Desktop\Steller20November\TagTesting20Nov2013\M17.DSG	11-1-2013	16:43:43	92905.000000	9290.500000	50063.199149	20.000000
C:\Users\cware\Desktop\Steller20November\TagTesting20Nov2013\M17.DSG	11-1-2013	16:43:43	92906.000000	9290.600000	50066.459920	20.000000
C:\Users\cware\Desktop\Steller20November\TagTesting20Nov2013\M17.DSG	11-1-2013	16:43:43	92907.000000	9290.700000	50079.129826	20.000000
C:\Users\cware\Desktop\Steller20November\TagTesting20Nov2013\M17.DSG	11-1-2013	16:43:43	92908.000000	9290.800000	50079.577728	20.000000
C:\Users\cware\Desktop\Steller20November\TagTesting20Nov2013\M17.DSG	11-1-2013	16:43:43	92909.000000	9290.900000	50093.367233	20.000000
C:\Users\cware\Desktop\Steller20November\TagTesting20Nov2013\M17.DSG	11-1-2013	16:43:43	92910.000000	9291.000000	50092.396544	20.000000
C:\Users\cware\Desktop\Steller20November\TagTesting20Nov2013\M17.DSG	11-1-2013	16:43:43	92911.000000	9291.100000	50071.811449	20.000000
C:\Users\cware\Desktop\Steller20November\TagTesting20Nov2013\M17.DSG	11-1-2013	16:43:43	92912.000000	9291.200000	50059.863959	20.000000
C:\Users\cware\Desktop\Steller20November\TagTesting20Nov2013\M17.DSG	11-1-2013	16:43:43	92913.000000	9291.300000	50066.634417	20.000000
C:\Users\cware\Desktop\Steller20November\TagTesting20Nov2013\M17.DSG	11-1-2013	16:43:43	92914.000000	9291.400000	50066.908402	20.000000
C:\Users\cware\Desktop\Steller20November\TagTesting20Nov2013\M17.DSG	11-1-2013	16:43:43	92915.000000	9291.500000	50063.273984	20.000000
C:\Users\cware\Desktop\Steller20November\TagTesting20Nov2013\M17.DSG	11-1-2013	16:43:43	92916.000000	9291.600000	50066.932981	20.000000
C:\Users\cware\Desktop\Steller20November\TagTesting20Nov2013\M17.DSG	11-1-2013	16:43:43	92917.000000	9291.700000	50068.501361	20.000000
C:\Users\cware\Desktop\Steller20November\TagTesting20Nov2013\M17.DSG	11-1-2013	16:43:43	92918.000000	9291.800000	50062.975525	20.000000
C:\Users\cware\Desktop\Steller20November\TagTesting20Nov2013\M17.DSG	11-1-2013	16:43:43	92919.000000	9291.900000	50057.499510	20.000000
C:\Users\cware\Desktop\Steller20November\TagTesting20Nov2013\M17.DSG	11-1-2013	16:43:43	92920.000000	9292.000000	50058.221415	20.000000
C:\Users\cware\Desktop\Steller20November\TagTesting20Nov2013\M17.DSG	11-1-2013	16:43:43	92921.000000	9292.100000	50065.140934	20.000000
C:\Users\cware\Desktop\Steller20November\TagTesting20Nov2013\M17.DSG	11-1-2013	16:43:43	92922.000000	9292.200000	50052.347262	20.000000
C:\Users\cware\Desktop\Steller20November\TagTesting20Nov2013\M17.DSG	11-1-2013	16:43:43	92923.000000	9292.300000	50055.583003	20.000000
C:\Users\cware\Desktop\Steller20November\TagTesting20Nov2013\M17.DSG	11-1-2013	16:43:43	92924.000000	9292.400000	50046.024790	20.000000
C:\Users\cware\Desktop\Steller20November\TagTesting20Nov2013\M17.DSG	11-1-2013	16:43:43	92925.000000	9292.500000	50050.081741	20.000000
C:\Users\cware\Desktop\Steller20November\TagTesting20Nov2013\M17.DSG	11-1-2013	16:43:43	92926.000000	9292.600000	50048.040603	20.000000
C:\Users\cware\Desktop\Steller20November\TagTesting20Nov2013\M17.DSG	11-1-2013	16:43:43	92927.000000	9292.700000	50041.170937	20.000000
C:\Users\cware\Desktop\Steller20November\TagTesting20Nov2013\M17.DSG	11-1-2013	16:43:43	92928.000000	9292.800000	50035.620486	20.000000
C:\Users\cware\Desktop\Steller20November\TagTesting20Nov2013\M17.DSG	11-1-2013	16:43:43	92929.000000	9292.900000	50033.429975	20.000000
C:\Users\cware\Desktop\Steller20November\TagTesting20Nov2013\M17.DSG	11-1-2013	16:43:43	92930.000000	9293.000000	50042.764396	20.000000
C:\Users\cware\Desktop\Steller20November\TagTesting20Nov2013\M17.DSG	11-1-2013	16:43:43	92931.000000	9293.100000	50035.346922	20.000000
C:\Users\cware\Desktop\Steller20November\TagTesting20Nov2013\M17.DSG	11-1-2013	16:43:43	92932.000000	9293.200000	50041.171209	20.000000
C:\Users\cware\Desktop\Steller20November\TagTesting20Nov2013\M17.DSG	11-1-2013	16:43:43	92933.000000	9293.300000	50049.559561	20.000000
C:\Users\cware\Desktop\Steller20November\TagTesting20Nov2013\M17.DSG	11-1-2013	16:43:43	92934.000000	9293.400000	50068.402078	20.000000
C:\Users\cware\Desktop\Steller20November\TagTesting20Nov2013\M17.DSG	11-1-2013	16:43:43	92935.000000	9293.500000	50075.694940	20.000000
C:\Users\cware\Desktop\Steller20November\TagTesting20Nov2013\M17.DSG	11-1-2013	16:43:43	92936.000000	9293.600000	50076.391875	20.000000
C:\Users\cware\Desktop\Steller20November\TagTesting20Nov2013\M17.DSG	11-1-2013	16:43:43	92937.000000	9293.700000	50088.762935	20.000000
C:\Users\cware\Desktop\Steller20November\TagTesting20Nov2013\M17.DSG	11-1-2013	16:43:43	92938.000000	9293.800000	50092.570944	20.000000
C:\Users\cware\Desktop\Steller20November\TagTesting20Nov2013\M17.DSG	11-1-2013	16:43:43	92939.000000	9293.900000	50078.607286	20.000000
C:\Users\cware\Desktop\Steller20November\TagTesting20Nov2013\M17.DSG	11-1-2013	16:43:43	92940.000000	9294.000000	50056.628632	20.000000
C:\Users\cware\Desktop\Steller20November\TagTesting20Nov2013\M17.DSG	11-1-2013	16:43:43	92941.000000	9294.100000	50062.079839	20.000000
C:\Users\cware\Desktop\Steller20November\TagTesting20Nov2013\M17.DSG	11-1-2013	16:43:43	92942.000000	9294.200000	50057.300737	20.000000
C:\Users\cware\Desktop\Steller20November\TagTesting20Nov2013\M17.DSG	11-1-2013	16:43:43	92943.000000	9294.300000	50058.371086	20.000000
C:\Users\cware\Desktop\Steller20November\TagTesting20Nov2013\M17.DSG	11-1-2013	16:43:43	92944.000000	9294.400000	50054.936262	20.000000
C:\Users\cware\Desktop\Steller20November\TagTesting20Nov2013\M17.DSG	11-1-2013	16:43:43	92945.000000	9294.500000	50059.839415	20.000000
C:\Users\cware\Desktop\Steller20November\TagTesting20Nov2013\M17.DSG	11-1-2013	16:43:43	92946.000000	9294.600000	50046.946004	20.000000
C:\Users\cware\Desktop\Steller20November\TagTesting20Nov2013\M17.DSG	11-1-2013	16:43:43	92947.000000	9294.700000	50060.163191	20.000000
C:\Users\cware\Desktop\Steller20November\TagTesting20Nov2013\M17.DSG	11-1-2013	16:43:43	92948.000000	9294.800000	50050.107207	20.000000
C:\Users\cware\Desktop\Steller20November\TagTesting20Nov2013\M17.DSG	11-1-2013	16:43:43	92949.000000	9294.900000	50047.792373	20.000000
C:\Users\cware\Desktop\Steller20November\TagTesting20Nov2013\M17.DSG	11-1-2013	16:43:43	92950.000000	9295.000000	50058.595110	20.000000
C:\Users\cware\Desktop\Steller20November\TagTesting20Nov2013\M17.DSG	11-1-2013	16:43:43	92951.000000	9295.100000	50055.010834	20.000000
C:\Users\cware\Desktop\Steller20November\TagTesting20Nov2013\M17.DSG	11-1-2013	16:43:43	92952.000000	9295.200000	50052.845377	20.000000
C:\Users\cware\Desktop\Steller20November\TagTesting20Nov2013\M17.DSG	11-1-2013	16:43:43	92953.000000	9295.300000	50048.166094	20.000000
C:\Users\cware\Desktop\Steller20November\TagTesting20Nov2013\M17.DSG	11-1-2013	16:43:43	92954.000000	9295.400000	50054.488303	20.000000
C:\Users\cware\Desktop\Steller20November\TagTesting20Nov2013\M17.DSG	11-1-2013	16:43:43	92955.000000	9295.500000	50045.129096	20.000000
C:\Users\cware\Desktop\Steller20November\TagTesting20Nov2013\M17.DSG	11-1-2013	16:43:43	92956.000000	9295.600000	50030.816958	20.000000
C:\Users\cware\Desktop\Steller20November\TagTesting20Nov2013\M17.DSG	11-1-2013	16:43:43	92957.000000	9295.700000	50026.958829	20.000000
C:\Users\cware\Desktop\Steller20November\TagTesting20Nov2013\M17.DSG	11-1-2013	16:43:43	92958.000000	9295.800000	50023.001170	20.000000
C:\Users\cware\Desktop\Steller20November\TagTesting20Nov2013\M17.DSG	11-1-2013	16:43:43	92959.000000	9295.900000	50016.977430	20.000000
C:\Users\cware\Desktop\Steller20November\TagTesting20Nov2013\M17.DSG	11-1-2013	16:43:43	92960.000000	9296.000000	50018.520765	20.000000
C:\Users\cware\Desktop\Steller20November\TagTesting20Nov2013\M17.DSG	11-1-2013	16:43:43	92961.000000	9296.100000	50014.961459	20.000000
C:\Users\cware\Desktop\Steller20November\TagTesting20Nov2013\M17.DSG	11-1-2013	16:43:43	92962.000000	9296.200000	50016.181110	20.000000
C:\Users\cware\Desktop\Steller20November\TagTesting20Nov2013\M17.DSG	11-1-2013	16:43:43	92963.000000	9296.300000	50007.892257	20.000000
C:\Users\cware\Desktop\Steller20November\TagTesting20Nov2013\M17.DSG	11-1-2013	16:43:43	92964.000000	9296.400000	50002.092974	20.000000
C:\Users\cware\Desktop\Steller20November\TagTesting20Nov2013\M17.DSG	11-1-2013	16:43:43	92965.000000	9296.500000	50011.451773	20.000000
C:\Users\cware\Desktop\Steller20November\TagTesting20Nov2013\M17.DSG	11-1-2013	16:43:43	92966.000000	9296.600000	50012.646551	20.000000
C:\Users\cware\Desktop\Steller20November\TagTesting20Nov2013\M17.DSG	11-1-2013	16:43:43	92967.000000	9296.700000	50018.744775	20.000000
C:\Users\cware\Desktop\Steller20November\TagTesting20Nov2013\M17.DSG	11-1-2013	16:43:43	92968.000000	9296.800000	50020.039174	20.000000
C:\Users\cware\Desktop\Steller20November\TagTesting20Nov2013\M17.DSG	11-1-2013	16:43:43	92969.000000	9296.900000	50033.106875	20.000000
C:\Users\cware\Desktop\Steller20November\TagTesting20Nov2013\M17.DSG	11-1-2013	16:43:43	92970.000000	9297.000000	50043.859873	20.000000
C:\Users\cware\Desktop\Steller20November\TagTesting20Nov2013\M17.DSG	11-1-2013	16:43:43	92971.000000	9297.100000	50047.369428	20.000000
C:\Users\cware\Desktop\Steller20November\TagTesting20Nov2013\M17.DSG	11-1-2013	16:43:43	92972.000000	9297.200000	50061.632095	20.000000
C:\Users\cware\Desktop\Steller20November\TagTesting20Nov2013\M17.DSG	11-1-2013	16:43:43	92973.000000	9297.300000	50049.808976	20.000000
C:\Users\cware\Desktop\Steller20November\TagTesting20Nov2013\M17.DSG	11-1-2013	16:43:43	92974.000000	9297.400000	50038.060372	20.000000
C:\Users\cware\Desktop\Steller20November\TagTesting20Nov2013\M17.DSG	11-1-2013	16:43:43	92975.000000	9297.500000	50027.805281	20.000000
C:\Users\cware\Desktop\Steller20November\TagTesting20Nov2013\M17.DSG	11-1-2013	16:43:43	92976.000000	9297.600000	50033.455968	20.000000
C:\Users\cware\Desktop\Steller20November\TagTesting20Nov2013\M17.DSG	11-1-2013	16:43:43	92977.000000	9297.700000	50028.925487	20.000000
C:\Users\cware\Desktop\Steller20November\TagTesting20Nov2013\M17.DSG	11-1-2013	16:43:43	92978.000000	9297.800000	50025.739379	20.000000
C:\Users\cware\Desktop\Steller20November\TagTesting20Nov2013\M17.DSG	11-1-2013	16:43:43	92979.000000	9297.900000	50020.711530	20.000000
C:\Users\cware\Desktop\Steller20November\TagTesting20Nov2013\M17.DSG	11-1-2013	16:43:43	92980.000000	9298.000000	50023.648801	20.000000
C:\Users\cware\Desktop\Steller20November\TagTesting20Nov2013\M17.DSG	11-1-2013	16:43:43	92981.000000	9298.100000	50014.264804	20.000000
C:\Users\cware\Desktop\Steller20November\TagTesting20Nov2013\M17.DSG	11-1-2013	16:43:43	92982.000000	9298.200000	50015.807907	20.000000
C:\Users\cware\Desktop\Steller20November\TagTesting20Nov2013\M17.DSG	11-1-2013	16:43:43	92983.000000	9298.300000	50000.848621	20.000000
C:\Users\cware\Desktop\Steller20November\TagTesting20Nov2013\M17.DSG	11-1-2013	16:43:43	92984.000000	9298.400000	50012.646963	20.000000
C:\Users\cware\Desktop\Steller20November\TagTesting20Nov2013\M17.DSG	11-1-2013	16:43:43	92985.000000	9298.500000	50000.748978	20.000000
C:\Users\cware\Desktop\Steller20November\TagTesting20Nov2013\M17.DSG	11-1-2013	16:43:43	92986.000000	9298.600000	50001.421224	20.000000
C:\Users\cware\Desktop\Steller20November\TagTesting20Nov2013\M17.DSG	11-1-2013	16:43:43	92987.000000	9298.700000	49995.969937	20.000000
C:\Users\cware\Desktop\Steller20November\TagTesting20Nov2013\M17.DSG	11-1-2013	16:43:43	92988.000000	9298.800000	49984.146844	20.000000
C:\Users\cware\Desktop\Steller20November\TagTesting20Nov2013\M17.DSG	11-1-2013	16:43:43	92989.000000	9298.900000	49987.233304	20.000000
C:\Users\cware\Desktop\Steller20November\TagTesting20Nov2013\M17.DSG	11-1-2013	16:43:43	92990.000000	9299.000000	49978.596388	20.000000
C:\Users\cware\Desktop\Steller20November\TagTesting20Nov2013\M17.DSG	11-1-2013	16:43:43	92991.000000	9299.100000	49979.019049	20.000000
C:\Users\cware\Desktop\Steller20November\TagTesting20Nov2013\M17.DSG	11-1-2013	16:43:43	92992.000000	9299.200000	49980.911021	20.000000
C:\Users\cware\Desktop\Steller20November\TagTesting20Nov2013\M17.DSG	11-1-2013	16:43:43	92993.000000	9299.300000	49995.198522	20.000000
C:\Users\cware\Desktop\Steller20November\TagTesting20Nov2013\M17.DSG	11-1-2013	16:43:43	92994.000000	9299.400000	49993.928922	20.000000
C:\Users\cware\Desktop\Steller20November\TagTesting20Nov2013\M17.DSG	11-1-2013	16:43:43	92995.000000	9299.500000	50008.639579	20.000000
C:\Users\cware\Desktop\Steller20November\TagTesting20Nov2013\M17.DSG	11-1-2013	16:43:43	92996.000000	9299.600000	50016.131714	20.000000
C:\Users\cware\Desktop\Steller20November\TagTesting20Nov2013\M17.DSG	11-1-2013	16:43:43	92997.000000	9299.700000	50014.687877	20.000000
C:\Users\cware\Desktop\Steller20November\TagTesting20Nov2013\M17.DSG	11-1-2013	16:43:43	92998.000000	9299.800000	50028.004703	20.000000
C:\Users\cware\Desktop\Steller20November\TagTesting20Nov2013\M17.DSG	11-1-2013	16:43:43	92999.000000	9299.900000	50033.331390	20.000000
C:\Users\cware\Desktop\Steller20November\TagTesting20Nov2013\M17.DSG	11-1-2013	16:43:43	93000.000000	9300.000000	50038.483800	20.000000
C:\Users\cware\Desktop\Steller20November\TagTesting20Nov2013\M17.DSG	11-1-2013	16:43:43	93001.000000	9300.100000	50010.905039	20.000000
C:\Users\cware\Desktop\Steller20November\TagTesting20Nov2013\M17.DSG	11-1-2013	16:43:43	93002.000000	9300.200000	50005.976289	20.000000
C:\Users\cware\Desktop\Steller20November\TagTesting20Nov2013\M17.DSG	11-1-2013	16:43:43	93003.000000	9300.300000	50013.319117	20.000000
C:\Users\cware\Desktop\Steller20November\TagTesting20Nov2013\M17.DSG	11-1-2013	16:43:43	93004.000000	9300.400000	50016.405695	20.000000
C:\Users\cware\Desktop\Steller20November\TagTesting20Nov2013\M17.DSG	11-1-2013	16:43:43	93005.000000	9300.500000	50007.668887	20.000000
C:\Users\cware\Desktop\Steller20November\TagTesting20Nov2013\M17.DSG	11-1-2013	16:43:43	93006.000000	9300.600000	50014.389716	20.000000
C:\Users\cware\Desktop\Steller20November\TagTesting20Nov2013\M17.DSG	11-1-2013	16:43:43	93007.000000	9300.700000	50010.332116	20.000000
C:\Users\cware\Desktop\Steller20November\TagTesting20Nov2013\M17.DSG	11-1-2013	16:43:43	93008.000000	9300.800000	50003.786147	20.000000
C:\Users\cware\Desktop\Steller20November\TagTesting20Nov2013\M17.DSG	11-1-2013	16:43:43	93009.000000	9300.900000	50013.144880	20.000000
C:\Users\cware\Desktop\Steller20November\TagTesting20Nov2013\M17.DSG	11-1-2013	16:43:43	93010.000000	9301.000000	50024.843877	20.000000
C:\Users\cware\Desktop\Steller20November\TagTesting20Nov2013\M17.DSG	11-1-2013	16:43:43	93011.000000	9301.100000	50008.415845	20.000000
C:\Users\cware\Desktop\Steller20November\TagTesting20Nov2013\M17.DSG	11-1-2013	16:43:43	93012.000000	9301.200000	50007.594485	20.000000
C:\Users\cware\Desktop\Steller20November\TagTesting20Nov2013\M17.DSG	11-1-2013	16:43:43	93013.000000	9301.300000	50008.092165	20.000000
C:\Users\cware\Desktop\Steller20November\TagTesting20Nov2013\M17.DSG	11-1-2013	16:43:43	93014.000000	9301.400000	50012.074834	20.000000
C:\Users\cware\Desktop\Steller20November\TagTesting20Nov2013\M17.DSG	11-1-2013	16:43:43	93015.000000	9301.500000	50004.806867	20.000000
C:\Users\cware\Desktop\Steller20November\TagTesting20Nov2013\M17.DSG	11-1-2013	16:43:43	93016.000000	9301.600000	50008.689431	20.000000
C:\Users\cware\Desktop\Steller20November\TagTesting20Nov2013\M17.DSG	11-1-2013	16:43:43	93017.000000	9301.700000	50003.761155	20.000000
C:\Users\cware\Desktop\Steller20November\TagTesting20Nov2013\M17.DSG	11-1-2013	16:43:43	93018.000000	9301.800000	50000.874095	20.000000
C:\Users\cware\Desktop\Steller20November\TagTesting20Nov2013\M17.DSG	11-1-2013	16:43:43	93019.000000	9301.900000	50006.200711	20.000000
C:\Users\cware\Desktop\Steller20November\TagTesting20Nov2013\M17.DSG	11-1-2013	16:43:43	93020.000000	9302.000000	49991.091855	20.000000
C:\Users\cware\Desktop\Steller20November\TagTesting20Nov2013\M17.DSG	11-1-2013	16:43:43	93021.000000	9302.100000	49996.841693	20.000000
C:\Users\cware\Desktop\Steller20November\TagTesting20Nov2013\M17.DSG	11-1-2013	16:43:43	93022.000000	9302.200000	49995.397992	20.000000
C:\Users\cware\Desktop\Steller20November\TagTesting20Nov2013\M17.DSG	11-1-2013	16:43:43	93023.000000	9302.300000	49990.344944	20.000000
C:\Users\cware\Desktop\Steller20November\TagTesting20Nov2013\M17.DSG	11-1-2013	16:43:43	93024.000000	9302.400000	49990.842892	20.000000
C:\Users\cware\Desktop\Steller20November\TagTesting20Nov2013\M17.DSG	11-1-2013	16:43:43	93025.000000	9302.500000	49990.121311	20.000000
C:\Users\cware\Desktop\Steller20November\TagTesting20Nov2013\M17.DSG	11-1-2013	16:43:43	93026.000000	9302.600000	49989.150478	20.000000
C:\Users\cware\Desktop\Steller20November\TagTesting20Nov2013\M17.DSG	11-1-2013	16:43:43	93027.000000	9302.700000	49988.055150	20.000000
C:\Users\cware\Desktop\Steller20November\TagTesting20Nov2013\M17.DSG	11-1-2013	16:43:43	93028.000000	9302.800000	49992.361261	20.000000
C:\Users\cware\Desktop\Steller20November\TagTesting20Nov2013\M17.DSG	11-1-2013	16:43:43	93029.000000	9302.900000	50002.516862	20.000000
C:\Users\cware\Desktop\Steller20November\TagTesting20Nov2013\M17.DSG	11-1-2013	16:43:43	93030.000000	9303.000000	50007.445310	20.000000
C:\Users\cware\Desktop\Steller20November\TagTesting20Nov2013\M17.DSG	11-1-2013	16:43:43	93031.000000	9303.100000	50021.981393	20.000000
C:\Users\cware\Desktop\Steller20November\TagTesting20Nov2013\M17.DSG	11-1-2013	16:43:43	93032.000000	9303.200000	50026.337685	20.000000
C:\Users\cware\Desktop\Steller20November\TagTesting20Nov2013\M17.DSG	11-1-2013	16:43:43	93033.000000	9303.300000	50037.189892	20.000000
C:\Users\cware\Desktop\Steller20November\TagTesting20Nov2013\M17.DSG	11-1-2013	16:43:43	93034.000000	9303.400000	50043.612179	20.000000
C:\Users\cware\Desktop\Steller20November\TagTesting20Nov2013\M17.DSG	11-1-2013	16:43:43	93035.000000	9303.500000	50043.811087	20.000000
C:\Users\cware\Desktop\Steller20November\TagTesting20Nov2013\M17.DSG	11-1-2013	16:43:43	93036.000000	9303.600000	50026.686629	20.000000
C:\Users\cware\Desktop\Steller20November\TagTesting20Nov2013\M17.DSG	11-1-2013	16:43:43	93037.000000	9303.700000	50020.264035	20.000000
C:\Users\cware\Desktop\Steller20November\TagTesting20Nov2013\M17.DSG	11-1-2013	16:43:43	93038.000000	9303.800000	50023.898203	20.000000
C:\Users\cware\Desktop\Steller20November\TagTesting20Nov2013\M17.DSG	11-1-2013	16:43:43	93039.000000	9303.900000	50019.741605	20.000000
C:\Users\cware\Desktop\Steller20November\TagTesting20Nov2013\M17.DSG	11-1-2013	16:43:43	93040.000000	9304.000000	50015.734212	20.000000
C:\Users\cware\Desktop\Steller20November\TagTesting20Nov2013\M17.DSG	11-1-2013	16:43:43	93041.000000	9304.100000	50015.535027	20.000000
C:\Users\cware\Desktop\Steller20November\TagTesting20Nov2013\M17.DSG	11-1-2013	16:43:43	93042.000000	9304.200000	50021.309471	20.000000
C:\Users\cware\Desktop\Steller20November\TagTesting20Nov2013\M17.DSG	11-1-2013	16:43:43	93043.000000	9304.300000	50017.501619	20.000000
C:\Users\cware\Desktop\Steller20November\TagTesting20Nov2013\M17.DSG	11-1-2013	16:43:43	93044.000000	9304.400000	50018.571858	20.000000
C:\Users\cware\Desktop\Steller20November\TagTesting20Nov2013\M17.DSG	11-1-2013	16:43:43	93045.000000	9304.500000	50020.662980	20.000000
C:\Users\cware\Desktop\Steller20November\TagTesting20Nov2013\M17.DSG	11-1-2013	16:43:43	93046.000000	9304.600000	50003.960857	20.000000
C:\Users\cware\Desktop\Steller20November\TagTesting20Nov2013\M17.DSG	11-1-2013	16:43:43	93047.000000	9304.700000	50002.815958	20.000000
C:\Users\cware\Desktop\Steller20November\TagTesting20Nov2013\M17.DSG	11-1-2013	16:43:43	93048.000000	9304.800000	49998.012009	20.000000
C:\Users\cware\Desktop\Steller20November\TagTesting20Nov2013\M17.DSG	11-1-2013	16:43:43	93049.000000	9304.900000	50009.187905	20.000000
C:\Users\cware\Desktop\Steller20November\TagTesting20Nov2013\M17.DSG	11-1-2013	16:43:43	93050.000000	9305.000000	50004.632919	20.000000
C:\Users\cware\Desktop\Steller20November\TagTesting20Nov2013\M17.DSG	11-1-2013	16:43:43	93051.000000	9305.100000	50007.595056	20.000000
C:\Users\cware\Desktop\Steller20November\TagTesting20Nov2013\M17.DSG	11-1-2013	16:43:43	93052.000000	9305.200000	50000.127610	20.000000
C:\Users\cware\Desktop\Steller20November\TagTesting20Nov2013\M17.DSG	11-1-2013	16:43:43	93053.000000	9305.300000	50001.969826	20.000000
C:\Users\cware\Desktop\Steller20November\TagTesting20Nov2013\M17.DSG	11-1-2013	16:43:43	93054.000000	9305.400000	50002.791212	20.000000
C:\Users\cware\Desktop\Steller20November\TagTesting20Nov2013\M17.DSG	11-1-2013	16:43:43	93055.000000	9305.500000	49996.045869	20.000000
C:\Users\cware\Desktop\Steller20November\TagTesting20Nov2013\M17.DSG	11-1-2013	16:43:43	93056.000000	9305.600000	49997.240602	20.000000
C:\Users\cware\Desktop\Steller20November\TagTesting20Nov2013\M17.DSG	11-1-2013	16:43:43	93057.000000	9305.700000	49983.426026	20.000000
C:\Users\cware\Desktop\Steller20November\TagTesting20Nov2013\M17.DSG	11-1-2013	16:43:43	93058.000000	9305.800000	49988.429349	20.000000
C:\Users\cware\Desktop\Steller20November\TagTesting20Nov2013\M17.DSG	11-1-2013	16:43:43	93059.000000	9305.900000	49980.986619	20.000000
C:\Users\cware\Desktop\Steller20November\TagTesting20Nov2013\M17.DSG	11-1-2013	16:43:43	93060.000000	9306.000000	49976.929532	20.000000
C:\Users\cware\Desktop\Steller20November\TagTesting20Nov2013\M17.DSG	11-1-2013	16:43:43	93061.000000	9306.100000	49988.802556	20.000000
C:\Users\cware\Desktop\Steller20November\TagTesting20Nov2013\M17.DSG	11-1-2013	16:43:43	93062.000000	9306.200000	49983.127373	20.000000
C:\Users\cware\Desktop\Steller20November\TagTesting20Nov2013\M17.DSG	11-1-2013	16:43:43	93063.000000	9306.300000	49991.192344	20.000000
C:\Users\cware\Desktop\Steller20November\TagTesting20Nov2013\M17.DSG	11-1-2013	16:43:43	93064.000000	9306.400000	49992.984111	20.000000
C:\Users\cware\Desktop\Steller20November\TagTesting20Nov2013\M17.DSG	11-1-2013	16:43:43	93065.000000	9306.500000	50014.514745	20.000000
C:\Users\cware\Desktop\Steller20November\TagTesting20Nov2013\M17.DSG	11-1-2013	16:43:43	93066.000000	9306.600000	50017.477158	20.000000
C:\Users\cware\Desktop\Steller20November\TagTesting20Nov2013\M17.DSG	11-1-2013	16:43:43	93067.000000	9306.700000	50017.601306	20.000000
C:\Users\cware\Desktop\Steller20November\TagTesting20Nov2013\M17.DSG	11-1-2013	16:43:43	93068.000000	9306.800000	50028.205077	20.000000
C:\Users\cware\Desktop\Steller20November\TagTesting20Nov2013\M17.DSG	11-1-2013	16:43:43	93069.000000	9306.900000	50034.203821	20.000000
C:\Users\cware\Desktop\Steller20November\TagTesting20Nov2013\M17.DSG	11-1-2013	16:43:43	93070.000000	9307.000000	50021.932598	20.000000
C:\Users\cware\Desktop\Steller20November\TagTesting20Nov2013\M17.DSG	11-1-2013	16:43:43	93071.000000	9307.100000	50010.980418	20.000000
C:\Users\cware\Desktop\Steller20November\TagTesting20Nov2013\M17.DSG	11-1-2013	16:43:43	93072.000000	9307.200000	50005.081339	20.000000
C:\Users\cware\Desktop\Steller20November\TagTesting20Nov2013\M17.DSG	11-1-2013	16:43:43	93073.000000	9307.300000	50002.492546	20.000000
C:\Users\cware\Desktop\Steller20November\TagTesting20Nov2013\M17.DSG	11-1-2013	16:43:43	93074.000000	9307.400000	50001.223148	20.000000
C:\Users\cware\Desktop\Steller20November\TagTesting20Nov2013\M17.DSG	11-1-2013	16:43:43	93075.000000	9307.500000	49988.653293	20.000000
C:\Users\cware\Desktop\Steller20November\TagTesting20Nov2013\M17.DSG	11-1-2013	16:43:43	93076.000000	9307.600000	49989.499702	20.000000
C:\Users\cware\Desktop\Steller20November\TagTesting20Nov2013\M17.DSG	11-1-2013	16:43:43	93077.000000	9307.700000	49987.831841	20.000000
C:\Users\cware\Desktop\Steller20November\TagTesting20Nov2013\M17.DSG	11-1-2013	16:43:43	93078.000000	9307.800000	49972.723099	20.000000
C:\Users\cware\Desktop\Steller20November\TagTesting20Nov2013\M17.DSG	11-1-2013	16:43:43	93079.000000	9307.900000	49974.142171	20.000000
C:\Users\cware\Desktop\Steller20November\TagTesting20Nov2013\M17.DSG	11-1-2013	16:43:43	93080.000000	9308.000000	49983.550889	20.000000
C:\Users\cware\Desktop\Steller20November\TagTesting20Nov2013\M17.DSG	11-1-2013	16:43:43	93081.000000	9308.100000	49972.275161	20.000000
C:\Users\cware\Desktop\Steller20November\TagTesting20Nov2013\M17.DSG	11-1-2013	16:43:43	93082.000000	9308.200000	49969.910541	20.000000
C:\Users\cware\Desktop\Steller20November\TagTesting20Nov2013\M17.DSG	11-1-2013	16:43:43	93083.000000	9308.300000	49968.342415	20.000000
C:\Users\cware\Desktop\Steller20November\TagTesting20Nov2013\M17.DSG	11-1-2013	16:43:43	93084.000000	9308.400000	49963.040567	20.000000
C:\Users\cware\Desktop\Steller20November\TagTesting20Nov2013\M17.DSG	11-1-2013	16:43:43	93085.000000	9308.500000	49952.611427	20.000000
C:\Users\cware\Desktop\Steller20November\TagTesting20Nov2013\M17.DSG	11-1-2013	16:43:43	93086.000000	9308.600000	49949.549578	20.000000
C:\Users\cware\Desktop\Steller20November\TagTesting20Nov2013\M17.DSG	11-1-2013	16:43:43	93087.000000	9308.700000	49948.355033	20.000000
C:\Users\cware\Desktop\Steller20November\TagTesting20Nov2013\M17.DSG	11-1-2013	16:43:43	93088.000000	9308.800000	49942.331371	20.000000
C:\Users\cware\Desktop\Steller20November\TagTesting20Nov2013\M17.DSG	11-1-2013	16:43:43	93089.000000	9308.900000	49938.199458	20.000000
C:\Users\cware\Desktop\Steller20November\TagTesting20Nov2013\M17.DSG	11-1-2013	16:43:43	93090.000000	9309.000000	49940.638712	20.000000
C:\Users\cware\Desktop\Steller20November\TagTesting20Nov2013\M17.DSG	11-1-2013	16:43:43	93091.000000	9309.100000	49938.423464	20.000000
C:\Users\cware\Desktop\Steller20November\TagTesting20Nov2013\M17.DSG	11-1-2013	16:43:43	93092.000000	9309.200000	49939.867257	20.000000
C:\Users\cware\Desktop\Steller20November\TagTesting20Nov2013\M17.DSG	11-1-2013	16:43:43	93093.000000	9309.300000	49943.153016	20.000000
C:\Users\cware\Desktop\Steller20November\TagTesting20Nov2013\M17.DSG	11-1-2013	16:43:43	93094.000000	9309.400000	49947.583398	20.000000
C:\Users\cware\Desktop\Steller20November\TagTesting20Nov2013\M17.DSG	11-1-2013	16:43:43	93095.000000	9309.500000	49950.047845	20.000000
C:\Users\cware\Desktop\Steller20November\TagTesting20Nov2013\M17.DSG	11-1-2013	16:43:43	93096.000000	9309.600000	49961.671784	20.000000
C:\Users\cware\Desktop\Steller20November\TagTesting20Nov2013\M17.DSG	11-1-2013	16:43:43	93097.000000	9309.700000	49960.302787	20.000000
C:\Users\cware\Desktop\Steller20November\TagTesting20Nov2013\M17.DSG	11-1-2013	16:43:43	93098.000000	9309.800000	49967.620716	20.000000
C:\Users\cware\Desktop\Steller20November\TagTesting20Nov2013\M17.DSG	11-1-2013	16:43:43	93099.000000	9309.900000	49972.026632	20.000000
C:\Users\cware\Desktop\Steller20November\TagTesting20Nov2013\M17.DSG	11-1-2013	16:43:43	93100.000000	9310.000000	49966.600232	20.000000
C:\Users\cware\Desktop\Steller20November\TagTesting20Nov2013\M17.DSG	11-1-2013	16:43:43	93101.000000	9310.100000	49938.896262	20.000000
C:\Users\cware\Desktop\Steller20November\TagTesting20Nov2013\M17.DSG	11-1-2013	16:43:43	93102.000000	9310.200000	49927.820118	20.000000
C:\Users\cware\Desktop\Steller20November\TagTesting20Nov2013\M17.DSG	11-1-2013	16:43:43	93103.000000	9310.300000	49938.423442	20.000000
C:\Users\cware\Desktop\Steller20November\TagTesting20Nov2013\M17.DSG	11-1-2013	16:43:43	93104.000000	9310.400000	49922.792149	20.000000
C:\Users\cware\Desktop\Steller20November\TagTesting20Nov2013\M17.DSG	11-1-2013	16:43:43	93105.000000	9310.500000	49925.504898	20.000000
C:\Users\cware\Desktop\Steller20November\TagTesting20Nov2013\M17.DSG	11-1-2013	16:43:43	93106.000000	9310.600000	49924.484866	20.000000
C:\Users\cware\Desktop\Steller20November\TagTesting20Nov2013\M17.DSG	11-1-2013	16:43:43	93107.000000	9310.700000	49921.920977	20.000000
C:\Users\cware\Desktop\Steller20November\TagTesting20Nov2013\M17.DSG	11-1-2013	16:43:43	93108.000000	9310.800000	49904.198607	20.000000
C:\Users\cware\Desktop\Steller20November\TagTesting20Nov2013\M17.DSG	11-1-2013	16:43:43	93109.000000	9310.900000	49902.904261	20.000000
C:\Users\cware\Desktop\Steller20November\TagTesting20Nov2013\M17.DSG	11-1-2013	16:43:43	93110.000000	9311.000000	49902.854470	20.000000
C:\Users\cware\Desktop\Steller20November\TagTesting20Nov2013\M17.DSG	11-1-2013	16:43:43	93111.000000	9311.100000	49900.141449	20.000000
C:\Users\cware\Desktop\Steller20November\TagTesting20Nov2013\M17.DSG	11-1-2013	16:43:43	93112.000000	9311.200000	49892.923067	20.000000
C:\Users\cware\Desktop\Steller20November\TagTesting20Nov2013\M17.DSG	11-1-2013	16:43:43	93113.000000	9311.300000	49891.404558	20.000000
C:\Users\cware\Desktop\Steller20November\TagTesting20Nov2013\M17.DSG	11-1-2013	16:43:43	93114.000000	9311.400000	49879.183133	20.000000
C:\Users\cware\Desktop\Steller20November\TagTesting20Nov2013\M17.DSG	11-1-2013	16:43:43	93115.000000	9311.500000	49880.801062	20.000000
C:\Users\cware\Desktop\Steller20November\TagTesting20Nov2013\M17.DSG	11-1-2013	16:43:43	93116.000000	9311.600000	49879.407275	20.000000
C:\Users\cware\Desktop\Steller20November\TagTesting20Nov2013\M17.DSG	11-1-2013	16:43:43	93117.000000	9311.700000	49867.086181	20.000000
C:\Users\cware\Desktop\Steller20November\TagTesting20Nov2013\M17.DSG	11-1-2013	16:43:43	93118.000000	9311.800000	49861.460881	20.000000
C:\Users\cware\Desktop\Steller20November\TagTesting20Nov2013\M17.DSG	11-1-2013	16:43:43	93119.000000	9311.900000	49848.119444	20.000000
C:\Users\cware\Desktop\Steller20November\TagTesting20Nov2013\M17.DSG	11-1-2013	16:43:43	93120.000000	9312.000000	49848.642103	20.000000
C:\Users\cware\Desktop\Steller20November\TagTesting20Nov2013\M17.DSG	11-1-2013	16:43:43	93121.000000	9312.100000	49846.999156	20.000000
C:\Users\cware\Desktop\Steller20November\TagTesting20Nov2013\M17.DSG	11-1-2013	16:43:43	93122.000000	9312.200000	49844.485206	20.000000
C:\Users\cware\Desktop\Steller20November\TagTesting20Nov2013\M17.DSG	11-1-2013	16:43:43	93123.000000	9312.300000	49848.044775	20.000000
C:\Users\cware\Desktop\Steller20November\TagTesting20Nov2013\M17.DSG	11-1-2013	16:43:43	93124.000000	9312.400000	49851.728646	20.000000
C:\Users\cware\Desktop\Steller20November\TagTesting20Nov2013\M17.DSG	11-1-2013	16:43:43	93125.000000	9312.500000	49856.009752	20.000000
C:\Users\cware\Desktop\Steller20November\TagTesting20Nov2013\M17.DSG	11-1-2013	16:43:43	93126.000000	9312.600000	49863.203292	20.000000
C:\Users\cware\Desktop\Steller20November\TagTesting20Nov2013\M17.DSG	11-1-2013	16:43:43	93127.000000	9312.700000	49872.238981	20.000000
C:\Users\cware\Desktop\Steller20November\TagTesting20Nov2013\M17.DSG	11-1-2013	16:43:43	93128.000000	9312.800000	49884.534938	20.000000
C:\Users\cware\Desktop\Steller20November\TagTesting20Nov2013\M17.DSG	11-1-2013	16:43:43	93129.000000	9312.900000	49885.430901	20.000000
C:\Users\cware\Desktop\Steller20November\TagTesting20Nov2013\M17.DSG	11-1-2013	16:43:43	93130.000000	9313.000000	49888.965312	20.000000
C:\Users\cware\Desktop\Steller20November\TagTesting20Nov2013\M17.DSG	11-1-2013	16:43:43	93131.000000	9313.100000	49908.081702	20.000000
C:\Users\cware\Desktop\Steller20November\TagTesting20Nov2013\M17.DSG	11-1-2013	16:43:43	93132.000000	9313.200000	49893.620466	20.000000
C:\Users\cware\Desktop\Steller20November\TagTesting20Nov2013\M17.DSG	11-1-2013	16:43:43	93133.000000	9313.300000	49881.224617	20.000000
C:\Users\cware\Desktop\Steller20November\TagTesting20Nov2013\M17.DSG	11-1-2013	16:43:43	93134.000000	9313.400000	49875.922799	20.000000
C:\Users\cware\Desktop\Steller20November\TagTesting20Nov2013\M17.DSG	11-1-2013	16:43:43	93135.000000	9313.500000	49878.934687	20.000000
C:\Users\cware\Desktop\Steller20November\TagTesting20Nov2013\M17.DSG	11-1-2013	16:43:43	93136.000000	9313.600000	49874.877276	20.000000
C:\Users\cware\Desktop\Steller20November\TagTesting20Nov2013\M17.DSG	11-1-2013	16:43:43	93137.000000	9313.700000	49875.400118	20.000000
C:\Users\cware\Desktop\Steller20November\TagTesting20Nov2013\M17.DSG	11-1-2013	16:43:43	93138.000000	9313.800000	49876.072289	20.000000
C:\Users\cware\Desktop\Steller20November\TagTesting20Nov2013\M17.DSG	11-1-2013	16:43:43	93139.000000	9313.900000	49865.742250	20.000000
C:\Users\cware\Desktop\Steller20November\TagTesting20Nov2013\M17.DSG	11-1-2013	16:43:43	93140.000000	9314.000000	49864.049792	20.000000
C:\Users\cware\Desktop\Steller20November\TagTesting20Nov2013\M17.DSG	11-1-2013	16:43:43	93141.000000	9314.100000	49853.595424	20.000000
C:\Users\cware\Desktop\Steller20November\TagTesting20Nov2013\M17.DSG	11-1-2013	16:43:43	93142.000000	9314.200000	49857.429083	20.000000
C:\Users\cware\Desktop\Steller20November\TagTesting20Nov2013\M17.DSG	11-1-2013	16:43:43	93143.000000	9314.300000	49831.567283	20.000000
C:\Users\cware\Desktop\Steller20November\TagTesting20Nov2013\M17.DSG	11-1-2013	16:43:43	93144.000000	9314.400000	49837.914178	20.000000
C:\Users\cware\Desktop\Steller20November\TagTesting20Nov2013\M17.DSG	11-1-2013	16:43:43	93145.000000	9314.500000	49827.360719	20.000000
C:\Users\cware\Desktop\Steller20November\TagTesting20Nov2013\M17.DSG	11-1-2013	16:43:43	93146.000000	9314.600000	49831.915692	20.000000
C:\Users\cware\Desktop\Steller20November\TagTesting20Nov2013\M17.DSG	11-1-2013	16:43:43	93147.000000	9314.700000	49814.019067	20.000000
C:\Users\cware\Desktop\Steller20November\TagTesting20Nov2013\M17.DSG	11-1-2013	16:43:43	93148.000000	9314.800000	49825.991713	20.000000
C:\Users\cware\Desktop\Steller20November\TagTesting20Nov2013\M17.DSG	11-1-2013	16:43:43	93149.000000	9314.900000	49811.654499	20.000000
C:\Users\cware\Desktop\Steller20November\TagTesting20Nov2013\M17.DSG	11-1-2013	16:43:43	93150.000000	9315.000000	49811.579621	20.000000
C:\Users\cware\Desktop\Steller20November\TagTesting20Nov2013\M17.DSG	11-1-2013	16:43:43	93151.000000	9315.100000	49803.465162	20.000000
C:\Users\cware\Desktop\Steller20November\TagTesting20Nov2013\M17.DSG	11-1-2013	16:43:43	93152.000000	9315.200000	49783.577281	20.000000
C:\Users\cware\Desktop\Steller20November\TagTesting20Nov2013\M17.DSG	11-1-2013	16:43:43	93153.000000	9315.300000	49762.121480	20.000000
C:\Users\cware\Desktop\Steller20November\TagTesting20Nov2013\M17.DSG	11-1-2013	16:43:43	93154.000000	9315.400000	49763.116999	20.000000
C:\Users\cware\Desktop\Steller20November\TagTesting20Nov2013\M17.DSG	11-1-2013	16:43:43	93155.000000	9315.500000	49756.645216	20.000000
C:\Users\cware\Desktop\Steller20November\TagTesting20Nov2013\M17.DSG	11-1-2013	16:43:43	93156.000000	9315.600000	49741.237615	20.000000
C:\Users\cware\Desktop\Steller20November\TagTesting20Nov2013\M17.DSG	11-1-2013	16:43:43	93157.000000	9315.700000	49709.377486	20.000000
C:\Users\cware\Desktop\Steller20November\TagTesting20Nov2013\M17.DSG	11-1-2013	16:43:43	93158.000000	9315.800000	49688.544021	20.000000
C:\Users\cware\Desktop\Steller20November\TagTesting20Nov2013\M17.DSG	11-1-2013	16:43:43	93159.000000	9315.900000	49669.352779	20.000000
C:\Users\cware\Desktop\Steller20November\TagTesting20Nov2013\M17.DSG	11-1-2013	16:43:43	93160.000000	9316.000000	49640.280230	20.000000
C:\Users\cware\Desktop\Steller20November\TagTesting20Nov2013\M17.DSG	11-1-2013	16:43:43	93161.000000	9316.100000	49619.720144	20.000000
C:\Users\cware\Desktop\Steller20November\TagTesting20Nov2013\M17.DSG	11-1-2013	16:43:43	93162.000000	9316.200000	49598.015176	20.000000
C:\Users\cware\Desktop\Steller20November\TagTesting20Nov2013\M17.DSG	11-1-2013	16:43:43	93163.000000	9316.300000	49572.477021	20.000000
C:\Users\cware\Desktop\Steller20November\TagTesting20Nov2013\M17.DSG	11-1-2013	16:43:43	93164.000000	9316.400000	49564.885290	20.000000
C:\Users\cware\Desktop\Steller20November\TagTesting20Nov2013\M17.DSG	11-1-2013	16:43:43	93165.000000	9316.500000	49546.018154	20.000000
C:\Users\cware\Desktop\Steller20November\TagTesting20Nov2013\M17.DSG	11-1-2013	16:43:43	93166.000000	9316.600000	49524.885436	20.000000
C:\Users\cware\Desktop\Steller20November\TagTesting20Nov2013\M17.DSG	11-1-2013	16:43:43	93167.000000	9316.700000	49500.193649	20.000000
C:\Users\cware\Desktop\Steller20November\TagTesting20Nov2013\M17.DSG	11-1-2013	16:43:43	93168.000000	9316.800000	49477.516707	20.000000
C:\Users\cware\Desktop\Steller20November\TagTesting20Nov2013\M17.DSG	11-1-2013	16:43:43	93169.000000	9316.900000	49488.742387	20.000000
C:\Users\cware\Desktop\Steller20November\TagTesting20Nov2013\M17.DSG	11-1-2013	16:43:43	93170.000000	9317.000000	49485.805156	20.000000
C:\Users\cware\Desktop\Steller20November\TagTesting20Nov2013\M17.DSG	11-1-2013	16:43:43	93171.000000	9317.100000	49489.713532	20.000000
C:\Users\cware\Desktop\Steller20November\TagTesting20Nov2013\M17.DSG	11-1-2013	16:43:43	93172.000000	9317.200000	49491.505650	20.000000
C:\Users\cware\Desktop\Steller20November\TagTesting20Nov2013\M17.DSG	11-1-2013	16:43:43	93173.000000	9317.300000	49489.937798	20.000000
C:\Users\cware\Desktop\Steller20November\TagTesting20Nov2013\M17.DSG	11-1-2013	16:43:43	93174.000000	9317.400000	49489.165782	20.000000
C:\Users\cware\Desktop\Steller20November\TagTesting20Nov2013\M17.DSG	11-1-2013	16:43:43	93175.000000	9317.500000	49490.335807	20.000000
C:\Users\cware\Desktop\Steller20November\TagTesting20Nov2013\M17.DSG	11-1-2013	16:43:43	93176.000000	9317.600000	49489.887921	20.000000
C:\Users\cware\Desktop\Steller20November\TagTesting20Nov2013\M17.DSG	11-1-2013	16:43:43	93177.000000	9317.700000	49490.809049	20.000000
C:\Users\cware\Desktop\Steller20November\TagTesting20Nov2013\M17.DSG	11-1-2013	16:43:43	93178.000000	9317.800000	49492.401788	20.000000
C:\Users\cware\Desktop\Steller20November\TagTesting20Nov2013\M17.DSG	11-1-2013	16:43:43	93179.000000	9317.900000	49489.863021	20.000000
C:\Users\cware\Desktop\Steller20November\TagTesting20Nov2013\M17.DSG	11-1-2013	16:43:43	93180.000000	9318.000000	49491.755055	20.000000
C:\Users\cware\Desktop\Steller20November\TagTesting20Nov2013\M17.DSG	11-1-2013	16:43:43	93181.000000	9318.100000	49489.490072	20.000000
C:\Users\cware\Desktop\Steller20November\TagTesting20Nov2013\M17.DSG	11-1-2013	16:43:43	93182.000000	9318.200000	49492.601233	20.000000
C:\Users\cware\Desktop\Steller20November\TagTesting20Nov2013\M17.DSG	11-1-2013	16:43:43	93183.000000	9318.300000	49489.788500	20.000000
C:\Users\cware\Desktop\Steller20November\TagTesting20Nov2013\M17.DSG	11-1-2013	16:43:43	93184.000000	9318.400000	49489.788200	20.000000
C:\Users\cware\Desktop\Steller20November\TagTesting20Nov2013\M17.DSG	11-1-2013	16:43:43	93185.000000	9318.500000	49493.223543	20.000000
C:\Users\cware\Desktop\Steller20November\TagTesting20Nov2013\M17.DSG	11-1-2013	16:43:43	93186.000000	9318.600000	49492.924703	20.000000
C:\Users\cware\Desktop\Steller20November\TagTesting20Nov2013\M17.DSG	11-1-2013	16:43:43	93187.000000	9318.700000	49491.953906	20.000000
C:\Users\cware\Desktop\Steller20November\TagTesting20Nov2013\M17.DSG	11-1-2013	16:43:43	93188.000000	9318.800000	49489.390161	20.000000
C:\Users\cware\Desktop\Steller20November\TagTesting20Nov2013\M17.DSG	11-1-2013	16:43:43	93189.000000	9318.900000	49492.850021	20.000000
C:\Users\cware\Desktop\Steller20November\TagTesting20Nov2013\M17.DSG	11-1-2013	16:43:43	93190.000000	9319.000000	49491.754712	20.000000
C:\Users\cware\Desktop\Steller20November\TagTesting20Nov2013\M17.DSG	11-1-2013	16:43:43	93191.000000	9319.100000	49489.639076	20.000000
C:\Users\cware\Desktop\Steller20November\TagTesting20Nov2013\M17.DSG	11-1-2013	16:43:43	93192.000000	9319.200000	49490.261212	20.000000
C:\Users\cware\Desktop\Steller20November\TagTesting20Nov2013\M17.DSG	11-1-2013	16:43:43	93193.000000	9319.300000	49489.041405	20.000000
C:\Users\cware\Desktop\Steller20November\TagTesting20Nov2013\M17.DSG	11-1-2013	16:43:43	93194.000000	9319.400000	49489.837796	20.000000
C:\Users\cware\Desktop\Steller20November\TagTesting20Nov2013\M17.DSG	11-1-2013	16:43:43	93195.000000	9319.500000	49490.236521	20.000000
C:\Users\cware\Desktop\Steller20November\TagTesting20Nov2013\M17.DSG	11-1-2013	16:43:43	93196.000000	9319.600000	49491.381304	20.000000
C:\Users\cware\Desktop\Steller20November\TagTesting20Nov2013\M17.DSG	11-1-2013	16:43:43	93197.000000	9319.700000	49491.257122	20.000000
C:\Users\cware\Desktop\Steller20November\TagTesting20Nov2013\M17.DSG	11-1-2013	16:43:43	93198.000000	9319.800000	49492.924777	20.000000
C:\Users\cware\Desktop\Steller20November\TagTesting20Nov2013\M17.DSG	11-1-2013	16:43:43	93199.000000	9319.900000	49487.946226	20.000000
C:\Users\cware\Desktop\Steller20November\TagTesting20Nov2013\M17.DSG	11-1-2013	16:43:43	93200.000000	9320.000000	49489.190885	20.000000
C:\Users\cware\Desktop\Steller20November\TagTesting20Nov2013\M17.DSG	11-1-2013	16:43:43	93201.000000	9320.100000	49491.854090	20.000000
C:\Users\cware\Desktop\Steller20November\TagTesting20Nov2013\M17.DSG	11-1-2013	16:43:43	93202.000000	9320.200000	49490.037393	20.000000
C:\Users\cware\Desktop\Steller20November\TagTesting20Nov2013\M17.DSG	11-1-2013	16:43:43	93203.000000	9320.300000	49490.983304	20.000000
C:\Users\cware\Desktop\Steller20November\TagTesting20Nov2013\M17.DSG	11-1-2013	16:43:43	93204.000000	9320.400000	49487.672585	20.000000
C:\Users\cware\Desktop\Steller20November\TagTesting20Nov2013\M17.DSG	11-1-2013	16:43:43	93205.000000	9320.500000	49490.112439	20.000000
C:\Users\cware\Desktop\Steller20November\TagTesting20Nov2013\M17.DSG	11-1-2013	16:43:43	93206.000000	9320.600000	49489.714560	20.000000
C:\Users\cware\Desktop\Steller20November\TagTesting20Nov2013\M17.DSG	11-1-2013	16:43:43	93207.000000	9320.700000	49490.037796	20.000000
C:\Users\cware\Desktop\Steller20November\TagTesting20Nov2013\M17.DSG	11-1-2013	16:43:43	93208.000000	9320.800000	49489.813834	20.000000
C:\Users\cware\Desktop\Steller20November\TagTesting20Nov2013\M17.DSG	11-1-2013	16:43:43	93209.000000	9320.900000	49492.103929	20.000000
C:\Users\cware\Desktop\Steller20November\TagTesting20Nov2013\M17.DSG	11-1-2013	16:43:43	93210.000000	9321.000000	49490.684659	20.000000
C:\Users\cware\Desktop\Steller20November\TagTesting20Nov2013\M17.DSG	11-1-2013	16:43:43	93211.000000	9321.100000	49489.664210	20.000000
C:\Users\cware\Desktop\Steller20November\TagTesting20Nov2013\M17.DSG	11-1-2013	16:43:43	93212.000000	9321.200000	49491.008203	20.000000
C:\Users\cware\Desktop\Steller20November\TagTesting20Nov2013\M17.DSG	11-1-2013	16:43:43	93213.000000	9321.300000	49490.310899	20.000000
C:\Users\cware\Desktop\Steller20November\TagTesting20Nov2013\M17.DSG	11-1-2013	16:43:43	93214.000000	9321.400000	49489.588994	20.000000
C:\Users\cware\Desktop\Steller20November\TagTesting20Nov2013\M17.DSG	11-1-2013	16:43:43	93215.000000	9321.500000	49490.410389	20.000000
C:\Users\cware\Desktop\Steller20November\TagTesting20Nov2013\M17.DSG	11-1-2013	16:43:43	93216.000000	9321.600000	49490.932862	20.000000
C:\Users\cware\Desktop\Steller20November\TagTesting20Nov2013\M17.DSG	11-1-2013	16:43:43	93217.000000	9321.700000	49489.738115	20.000000
C:\Users\cware\Desktop\Steller20November\TagTesting20Nov2013\M17.DSG	11-1-2013	16:43:43	93218.000000	9321.800000	49490.384964	20.000000
C:\Users\cware\Desktop\Steller20November\TagTesting20Nov2013\M17.DSG	11-1-2013	16:43:43	93219.000000	9321.900000	49488.169737	20.000000
C:\Users\cware\Desktop\Steller20November\TagTesting20Nov2013\M17.DSG	11-1-2013	16:43:43	93220.000000	9322.000000	49487.024369	20.000000
C:\Users\cware\Desktop\Steller20November\TagTesting20Nov2013\M17.DSG	11-1-2013	16:43:43	93221.000000	9322.100000	49490.608597	20.000000
C:\Users\cware\Desktop\Steller20November\TagTesting20Nov2013\M17.DSG	11-1-2013	16:43:43	93222.000000	9322.200000	49492.002685	20.000000
C:\Users\cware\Desktop\Steller20November\TagTesting20Nov2013\M17.DSG	11-1-2013	16:43:43	93223.000000	9322.300000	49491.479857	20.000000
C:\Users\cware\Desktop\Steller20November\TagTesting20Nov2013\M17.DSG	11-1-2013	16:43:43	93224.000000	9322.400000	49491.106470	20.000000
C:\Users\cware\Desktop\Steller20November\TagTesting20Nov2013\M17.DSG	11-1-2013	16:43:43	93225.000000	9322.500000	49489.612809	20.000000
C:\Users\cware\Desktop\Steller20November\TagTesting20Nov2013\M17.DSG	11-1-2013	16:43:43	93226.000000	9322.600000	49489.040355	20.000000
C:\Users\cware\Desktop\Steller20November\TagTesting20Nov2013\M17.DSG	11-1-2013	16:43:43	93227.000000	9322.700000	49488.468069	20.000000
C:\Users\cware\Desktop\Steller20November\TagTesting20Nov2013\M17.DSG	11-1-2013	16:43:43	93228.000000	9322.800000	49489.862131	20.000000
C:\Users\cware\Desktop\Steller20November\TagTesting20Nov2013\M17.DSG	11-1-2013	16:43:43	93229.000000	9322.900000	49491.007201	20.000000
C:\Users\cware\Desktop\Steller20November\TagTesting20Nov2013\M17.DSG	11-1-2013	16:43:43	93230.000000	9323.000000	49488.642879	20.000000
C:\Users\cware\Desktop\Steller20November\TagTesting20Nov2013\M17.DSG	11-1-2013	16:43:43	93231.000000	9323.100000	49537.130757	20.000000
C:\Users\cware\Desktop\Steller20November\TagTesting20Nov2013\M17.DSG	11-1-2013	16:43:43	93232.000000	9323.200000	49549.003291	20.000000
C:\Users\cware\Desktop\Steller20November\TagTesting20Nov2013\M17.DSG	11-1-2013	16:43:43	93233.000000	9323.300000	49571.156084	20.000000
C:\Users\cware\Desktop\Steller20November\TagTesting20Nov2013\M17.DSG	11-1-2013	16:43:43	93234.000000	9323.400000	49594.503711	20.000000
C:\Users\cware\Desktop\Steller20November\TagTesting20Nov2013\M17.DSG	11-1-2013	16:43:43	93235.000000	9323.500000	49608.094050	20.000000
C:\Users\cware\Desktop\Steller20November\TagTesting20Nov2013\M17.DSG	11-1-2013	16:43:43	93236.000000	9323.600000	49616.183553	20.000000
C:\Users\cware\Desktop\Steller20November\TagTesting20Nov2013\M17.DSG	11-1-2013	16:43:43	93237.000000	9323.700000	49608.242913	20.000000
C:\Users\cware\Desktop\Steller20November\TagTesting20Nov2013\M17.DSG	11-1-2013	16:43:43	93238.000000	9323.800000	49597.290605	20.000000
C:\Users\cware\Desktop\Steller20November\TagTesting20Nov2013\M17.DSG	11-1-2013	16:43:43	93239.000000	9323.900000	49592.138242	20.000000
C:\Users\cware\Desktop\Steller20November\TagTesting20Nov2013\M17.DSG	11-1-2013	16:43:43	93240.000000	9324.000000	49581.683715	20.000000
C:\Users\cware\Desktop\Steller20November\TagTesting20Nov2013\M17.DSG	11-1-2013	16:43:43	93241.000000	9324.100000	49574.066559	20.000000
C:\Users\cware\Desktop\Steller20November\TagTesting20Nov2013\M17.DSG	11-1-2013	16:43:43	93242.000000	9324.200000	49570.083696	20.000000
C:\Users\cware\Desktop\Steller20November\TagTesting20Nov2013\M17.DSG	11-1-2013	16:43:43	93243.000000	9324.300000	49551.987840	20.000000
C:\Users\cware\Desktop\Steller20November\TagTesting20Nov2013\M17.DSG	11-1-2013	16:43:43	93244.000000	9324.400000	49549.274493	20.000000
C:\Users\cware\Desktop\Steller20November\TagTesting20Nov2013\M17.DSG	11-1-2013	16:43:43	93245.000000	9324.500000	49542.952336	20.000000
C:\Users\cware\Desktop\Steller20November\TagTesting20Nov2013\M17.DSG	11-1-2013	16:43:43	93246.000000	9324.600000	49543.997111	20.000000
C:\Users\cware\Desktop\Steller20November\TagTesting20Nov2013\M17.DSG	11-1-2013	16:43:43	93247.000000	9324.700000	49539.915006	20.000000
C:\Users\cware\Desktop\Steller20November\TagTesting20Nov2013\M17.DSG	11-1-2013	16:43:43	93248.000000	9324.800000	49529.784180	20.000000
C:\Users\cware\Desktop\Steller20November\TagTesting20Nov2013\M17.DSG	11-1-2013	16:43:43	93249.000000	9324.900000	49532.721007	20.000000
C:\Users\cware\Desktop\Steller20November\TagTesting20Nov2013\M17.DSG	11-1-2013	16:43:43	93250.000000	9325.000000	49533.616723	20.000000
C:\Users\cware\Desktop\Steller20November\TagTesting20Nov2013\M17.DSG	11-1-2013	16:43:43	93251.000000	9325.100000	49532.272739	20.000000
C:\Users\cware\Desktop\Steller20November\TagTesting20Nov2013\M17.DSG	11-1-2013	16:43:43	93252.000000	9325.200000	49529.932892	20.000000
C:\Users\cware\Desktop\Steller20November\TagTesting20Nov2013\M17.DSG	11-1-2013	16:43:43	93253.000000	9325.300000	49520.299691	20.000000
C:\Users\cware\Desktop\Steller20November\TagTesting20Nov2013\M17.DSG	11-1-2013	16:43:43	93254.000000	9325.400000	49496.652904	20.000000
C:\Users\cware\Desktop\Steller20November\TagTesting20Nov2013\M17.DSG	11-1-2013	16:43:43	93255.000000	9325.500000	49477.710112	20.000000
C:\Users\cware\Desktop\Steller20November\TagTesting20Nov2013\M17.DSG	11-1-2013	16:43:43	93256.000000	9325.600000	49471.984064	20.000000
C:\Users\cware\Desktop\Steller20November\TagTesting20Nov2013\M17.DSG	11-1-2013	16:43:43	93257.000000	9325.700000	49481.541901	20.000000
C:\Users\cware\Desktop\Steller20November\TagTesting20Nov2013\M17.DSG	11-1-2013	16:43:43	93258.000000	9325.800000	49486.296458	20.000000
C:\Users\cware\Desktop\Steller20November\TagTesting20Nov2013\M17.DSG	11-1-2013	16:43:43	93259.000000	9325.900000	49489.059725	20.000000
C:\Users\cware\Desktop\Steller20November\TagTesting20Nov2013\M17.DSG	11-1-2013	16:43:43	93260.000000	9326.000000	49490.901022	20.000000
C:\Users\cware\Desktop\Steller20November\TagTesting20Nov2013\M17.DSG	11-1-2013	16:43:43	93261.000000	9326.100000	49489.108496	20.000000
C:\Users\cware\Desktop\Steller20November\TagTesting20Nov2013\M17.DSG	11-1-2013	16:43:43	93262.000000	9326.200000	49488.710513	20.000000
C:\Users\cware\Desktop\Steller20November\TagTesting20Nov2013\M17.DSG	11-1-2013	16:43:43	93263.000000	9326.300000	49488.013283	20.000000
C:\Users\cware\Desktop\Steller20November\TagTesting20Nov2013\M17.DSG	11-1-2013	16:43:43	93264.000000	9326.400000	49490.403154	20.000000
C:\Users\cware\Desktop\Steller20November\TagTesting20Nov2013\M17.DSG	11-1-2013	16:43:43	93265.000000	9326.500000	49488.262314	20.000000
C:\Users\cware\Desktop\Steller20November\TagTesting20Nov2013\M17.DSG	11-1-2013	16:43:43	93266.000000	9326.600000	49487.540392	20.000000
C:\Users\cware\Desktop\Steller20November\TagTesting20Nov2013\M17.DSG	11-1-2013	16:43:43	93267.000000	9326.700000	49484.727478	20.000000
C:\Users\cware\Desktop\Steller20November\TagTesting20Nov2013\M17.DSG	11-1-2013	16:43:43	93268.000000	9326.800000	49481.042944	20.000000
C:\Users\cware\Desktop\Steller20November\TagTesting20Nov2013\M17.DSG	11-1-2013	16:43:43	93269.000000	9326.900000	49488.061832	20.000000
C:\Users\cware\Desktop\Steller20November\TagTesting20Nov2013\M17.DSG	11-1-2013	16:43:43	93270.000000	9327.000000	49488.584452	20.000000
C:\Users\cware\Desktop\Steller20November\TagTesting20Nov2013\M17.DSG	11-1-2013	16:43:43	93271.000000	9327.100000	49488.708217	20.000000
C:\Users\cware\Desktop\Steller20November\TagTesting20Nov2013\M17.DSG	11-1-2013	16:43:43	93272.000000	9327.200000	49490.151961	20.000000
C:\Users\cware\Desktop\Steller20November\TagTesting20Nov2013\M17.DSG	11-1-2013	16:43:43	93273.000000	9327.300000	49492.541607	20.000000
C:\Users\cware\Desktop\Steller20November\TagTesting20Nov2013\M17.DSG	11-1-2013	16:43:43	93274.000000	9327.400000	49490.350720	20.000000
C:\Users\cware\Desktop\Steller20November\TagTesting20Nov2013\M17.DSG	11-1-2013	16:43:43	93275.000000	9327.500000	49490.225888	20.000000
C:\Users\cware\Desktop\Steller20November\TagTesting20Nov2013\M17.DSG	11-1-2013	16:43:43	93276.000000	9327.600000	49492.266677	20.000000
C:\Users\cware\Desktop\Steller20November\TagTesting20Nov2013\M17.DSG	11-1-2013	16:43:43	93277.000000	9327.700000	49491.768571	20.000000
C:\Users\cware\Desktop\Steller20November\TagTesting20Nov2013\M17.DSG	11-1-2013	16:43:43	93278.000000	9327.800000	49491.420140	20.000000
C:\Users\cware\Desktop\Steller20November\TagTesting20Nov2013\M17.DSG	11-1-2013	16:43:43	93279.000000	9327.900000	49490.747597	20.000000
C:\Users\cware\Desktop\Steller20November\TagTesting20Nov2013\M17.DSG	11-1-2013	16:43:43	93280.000000	9328.000000	49491.070885	20.000000
C:\Users\cware\Desktop\Steller20November\TagTesting20Nov2013\M17.DSG	11-1-2013	16:43:43	93281.000000	9328.100000	49490.075313	20.000000
C:\Users\cware\Desktop\Steller20November\TagTesting20Nov2013\M17.DSG	11-1-2013	16:43:43	93282.000000	9328.200000	49489.203729	20.000000
C:\Users\cware\Desktop\Steller20November\TagTesting20Nov2013\M17.DSG	11-1-2013	16:43:43	93283.000000	9328.300000	49490.348242	20.000000
C:\Users\cware\Desktop\Steller20November\TagTesting20Nov2013\M17.DSG	11-1-2013	16:43:43	93284.000000	9328.400000	49489.327394	20.000000
C:\Users\cware\Desktop\Steller20November\TagTesting20Nov2013\M17.DSG	11-1-2013	16:43:43	93285.000000	9328.500000	49487.783986	20.000000
C:\Users\cware\Desktop\Steller20November\TagTesting20Nov2013\M17.DSG	11-1-2013	16:43:43	93286.000000	9328.600000	49491.343071	20.000000
C:\Users\cware\Desktop\Steller20November\TagTesting20Nov2013\M17.DSG	11-1-2013	16:43:43	93287.000000	9328.700000	49488.903531	20.000000
C:\Users\cware\Desktop\Steller20November\TagTesting20Nov2013\M17.DSG	11-1-2013	16:43:43	93288.000000	9328.800000	49488.978026	20.000000
C:\Users\cware\Desktop\Steller20November\TagTesting20Nov2013\M17.DSG	11-1-2013	16:43:43	93289.000000	9328.900000	49488.305751	20.000000
C:\Users\cware\Desktop\Steller20November\TagTesting20Nov2013\M17.DSG	11-1-2013	16:43:43	93290.000000	9329.000000	49491.616069	20.000000
C:\Users\cware\Desktop\Steller20November\TagTesting20Nov2013\M17.DSG	11-1-2013	16:43:43	93291.000000	9329.100000	49491.615818	20.000000
C:\Users\cware\Desktop\Steller20November\TagTesting20Nov2013\M17.DSG	11-1-2013	16:43:43	93292.000000	9329.200000	49490.669929	20.000000
C:\Users\cware\Desktop\Steller20November\TagTesting20Nov2013\M17.DSG	11-1-2013	16:43:43	93293.000000	9329.300000	49488.678513	20.000000
C:\Users\cware\Desktop\Steller20November\TagTesting20Nov2013\M17.DSG	11-1-2013	16:43:43	93294.000000	9329.400000	49489.698984	20.000000
C:\Users\cware\Desktop\Steller20November\TagTesting20Nov2013\M17.DSG	11-1-2013	16:43:43	93295.000000	9329.500000	49487.458602	20.000000
C:\Users\cware\Desktop\Steller20November\TagTesting20Nov2013\M17.DSG	11-1-2013	16:43:43	93296.000000	9329.600000	49488.578246	20.000000
C:\Users\cware\Desktop\Steller20November\TagTesting20Nov2013\M17.DSG	11-1-2013	16:43:43	93297.000000	9329.700000	49490.694073	20.000000
C:\Users\cware\Desktop\Steller20November\TagTesting20Nov2013\M17.DSG	11-1-2013	16:43:43	93298.000000	9329.800000	49489.274283	20.000000
C:\Users\cware\Desktop\Steller20November\TagTesting20Nov2013\M17.DSG	11-1-2013	16:43:43	93299.000000	9329.900000	49489.871971	20.000000
C:\Users\cware\Desktop\Steller20November\TagTesting20Nov2013\M17.DSG	11-1-2013	16:43:43	93300.000000	9330.000000	49488.303438	20.000000
C:\Users\cware\Desktop\Steller20November\TagTesting20Nov2013\M17.DSG	11-1-2013	16:43:43	93301.000000	9330.100000	49488.402620	20.000000
C:\Users\cware\Desktop\Steller20November\TagTesting20Nov2013\M17.DSG	11-1-2013	16:43:43	93302.000000	9330.200000	49490.866249	20.000000
C:\Users\cware\Desktop\Steller20November\TagTesting20Nov2013\M17.DSG	11-1-2013	16:43:43	93303.000000	9330.300000	49490.069732	20.000000
C:\Users\cware\Desktop\Steller20November\TagTesting20Nov2013\M17.DSG	11-1-2013	16:43:43	93304.000000	9330.400000	49491.960902	20.000000
C:\Users\cware\Desktop\Steller20November\TagTesting20Nov2013\M17.DSG	11-1-2013	16:43:43	93305.000000	9330.500000	49491.064856	20.000000
C:\Users\cware\Desktop\Steller20November\TagTesting20Nov2013\M17.DSG	11-1-2013	16:43:43	93306.000000	9330.600000	49490.865468	20.000000
C:\Users\cware\Desktop\Steller20November\TagTesting20Nov2013\M17.DSG	11-1-2013	16:43:43	93307.000000	9330.700000	49488.575130	20.000000
C:\Users\cware\Desktop\Steller20November\TagTesting20Nov2013\M17.DSG	11-1-2013	16:43:43	93308.000000	9330.800000	49490.889682	20.000000
C:\Users\cware\Desktop\Steller20November\TagTesting20Nov2013\M17.DSG	11-1-2013	16:43:43	93309.000000	9330.900000	49489.097229	20.000000
C:\Users\cware\Desktop\Steller20November\TagTesting20Nov2013\M17.DSG	11-1-2013	16:43:43	93310.000000	9331.000000	49487.852327	20.000000
C:\Users\cware\Desktop\Steller20November\TagTesting20Nov2013\M17.DSG	11-1-2013	16:43:43	93311.000000	9331.100000	49486.806710	20.000000
C:\Users\cware\Desktop\Steller20November\TagTesting20Nov2013\M17.DSG	11-1-2013	16:43:43	93312.000000	9331.200000	49490.067085	20.000000
C:\Users\cware\Desktop\Steller20November\TagTesting20Nov2013\M17.DSG	11-1-2013	16:43:43	93313.000000	9331.300000	49489.892483	20.000000
C:\Users\cware\Desktop\Steller20November\TagTesting20Nov2013\M17.DSG	11-1-2013	16:43:43	93314.000000	9331.400000	49488.597938	20.000000
C:\Users\cware\Desktop\Steller20November\TagTesting20Nov2013\M17.DSG	11-1-2013	16:43:43	93315.000000	9331.500000	49487.104373	20.000000
C:\Users\cware\Desktop\Steller20November\TagTesting20Nov2013\M17.DSG	11-1-2013	16:43:43	93316.000000	9331.600000	49489.468763	20.000000
C:\Users\cware\Desktop\Steller20November\TagTesting20Nov2013\M17.DSG	11-1-2013	16:43:43	93317.000000	9331.700000	49488.646878	20.000000
C:\Users\cware\Desktop\Steller20November\TagTesting20Nov2013\M17.DSG	11-1-2013	16:43:43	93318.000000	9331.800000	49487.651034	20.000000
C:\Users\cware\Desktop\Steller20November\TagTesting20Nov2013\M17.DSG	11-1-2013	16:43:43	93319.000000	9331.900000	49490.488535	20.000000
C:\Users\cware\Desktop\Steller20November\TagTesting20Nov2013\M17.DSG	11-1-2013	16:43:43	93320.000000	9332.000000	49489.044401	20.000000
C:\Users\cware\Desktop\Steller20November\TagTesting20Nov2013\M17.DSG	11-1-2013	16:43:43	93321.000000	9332.100000	49486.804206	20.000000
C:\Users\cware\Desktop\Steller20November\TagTesting20Nov2013\M17.DSG	11-1-2013	16:43:43	93322.000000	9332.200000	49487.077347	20.000000
C:\Users\cware\Desktop\Steller20November\TagTesting20Nov2013\M17.DSG	11-1-2013	16:43:43	93323.000000	9332.300000	49487.799126	20.000000
C:\Users\cware\Desktop\Steller20November\TagTesting20Nov2013\M17.DSG	11-1-2013	16:43:43	93324.000000	9332.400000	49489.889818	20.000000
C:\Users\cware\Desktop\Steller20November\TagTesting20Nov2013\M17.DSG	11-1-2013	16:43:43	93325.000000	9332.500000	49490.835134	20.000000
C:\Users\cware\Desktop\Steller20November\TagTesting20Nov2013\M17.DSG	11-1-2013	16:43:43	93326.000000	9332.600000	49490.038344	20.000000
C:\Users\cware\Desktop\Steller20November\TagTesting20Nov2013\M17.DSG	11-1-2013	16:43:43	93327.000000	9332.700000	49489.814034	20.000000
C:\Users\cware\Desktop\Steller20November\TagTesting20Nov2013\M17.DSG	11-1-2013	16:43:43	93328.000000	9332.800000	49489.813353	20.000000
C:\Users\cware\Desktop\Steller20November\TagTesting20Nov2013\M17.DSG	11-1-2013	16:43:43	93329.000000	9332.900000	49489.091544	20.000000
C:\Users\cware\Desktop\Steller20November\TagTesting20Nov2013\M17.DSG	11-1-2013	16:43:43	93330.000000	9333.000000	49487.373796	20.000000
C:\Users\cware\Desktop\Steller20November\TagTesting20Nov2013\M17.DSG	11-1-2013	16:43:43	93331.000000	9333.100000	49488.468909	20.000000
C:\Users\cware\Desktop\Steller20November\TagTesting20Nov2013\M17.DSG	11-1-2013	16:43:43	93332.000000	9333.200000	49485.680973	20.000000
C:\Users\cware\Desktop\Steller20November\TagTesting20Nov2013\M17.DSG	11-1-2013	16:43:43	93333.000000	9333.300000	49487.945586	20.000000
C:\Users\cware\Desktop\Steller20November\TagTesting20Nov2013\M17.DSG	11-1-2013	16:43:43	93334.000000	9333.400000	49486.949642	20.000000
C:\Users\cware\Desktop\Steller20November\TagTesting20Nov2013\M17.DSG	11-1-2013	16:43:43	93335.000000	9333.500000	49489.288888	20.000000
C:\Users\cware\Desktop\Steller20November\TagTesting20Nov2013\M17.DSG	11-1-2013	16:43:43	93336.000000	9333.600000	49487.844950	20.000000
C:\Users\cware\Desktop\Steller20November\TagTesting20Nov2013\M17.DSG	11-1-2013	16:43:43	93337.000000	9333.700000	49490.756781	20.000000
C:\Users\cware\Desktop\Steller20November\TagTesting20Nov2013\M17.DSG	11-1-2013	16:43:43	93338.000000	9333.800000	49489.661021	20.000000
C:\Users\cware\Desktop\Steller20November\TagTesting20Nov2013\M17.DSG	11-1-2013	16:43:43	93339.000000	9333.900000	49486.524546	20.000000
C:\Users\cware\Desktop\Steller20November\TagTesting20Nov2013\M17.DSG	11-1-2013	16:43:43	93340.000000	9334.000000	49488.366025	20.000000
C:\Users\cware\Desktop\Steller20November\TagTesting20Nov2013\M17.DSG	11-1-2013	16:43:43	93341.000000	9334.100000	49490.083261	20.000000
C:\Users\cware\Desktop\Steller20November\TagTesting20Nov2013\M17.DSG	11-1-2013	16:43:43	93342.000000	9334.200000	49484.781065	20.000000
C:\Users\cware\Desktop\Steller20November\TagTesting20Nov2013\M17.DSG	11-1-2013	16:43:43	93343.000000	9334.300000	49486.821993	20.000000
C:\Users\cware\Desktop\Steller20November\TagTesting20Nov2013\M17.DSG	11-1-2013	16:43:43	93344.000000	9334.400000	49487.991761	20.000000
C:\Users\cware\Desktop\Steller20November\TagTesting20Nov2013\M17.DSG	11-1-2013	16:43:43	93345.000000	9334.500000	49488.837687	20.000000
C:\Users\cware\Desktop\Steller20November\TagTesting20Nov2013\M17.DSG	11-1-2013	16:43:43	93346.000000	9334.600000	49488.389275	20.000000
C:\Users\cware\Desktop\Steller20November\TagTesting20Nov2013\M17.DSG	11-1-2013	16:43:43	93347.000000	9334.700000	49489.658473	20.000000
C:\Users\cware\Desktop\Steller20November\TagTesting20Nov2013\M17.DSG	11-1-2013	16:43:43	93348.000000	9334.800000	49489.857393	20.000000
C:\Users\cware\Desktop\Steller20November\TagTesting20Nov2013\M17.DSG	11-1-2013	16:43:43	93349.000000	9334.900000	49488.065145	20.000000
C:\Users\cware\Desktop\Steller20November\TagTesting20Nov2013\M17.DSG	11-1-2013	16:43:43	93350.000000	9335.000000	49489.309188	20.000000
C:\Users\cware\Desktop\Steller20November\TagTesting20Nov2013\M17.DSG	11-1-2013	16:43:43	93351.000000	9335.100000	49489.956362	20.000000
C:\Users\cware\Desktop\Steller20November\TagTesting20Nov2013\M17.DSG	11-1-2013	16:43:43	93352.000000	9335.200000	49490.055618	20.000000
C:\Users\cware\Desktop\Steller20November\TagTesting20Nov2013\M17.DSG	11-1-2013	16:43:43	93353.000000	9335.300000	49489.881025	20.000000
C:\Users\cware\Desktop\Steller20November\TagTesting20Nov2013\M17.DSG	11-1-2013	16:43:43	93354.000000	9335.400000	49490.876449	20.000000
C:\Users\cware\Desktop\Steller20November\TagTesting20Nov2013\M17.DSG	11-1-2013	16:43:43	93355.000000	9335.500000	49487.839486	20.000000
C:\Users\cware\Desktop\Steller20November\TagTesting20Nov2013\M17.DSG	11-1-2013	16:43:43	93356.000000	9335.600000	49490.004352	20.000000
C:\Users\cware\Desktop\Steller20November\TagTesting20Nov2013\M17.DSG	11-1-2013	16:43:43	93357.000000	9335.700000	49488.236878	20.000000
C:\Users\cware\Desktop\Steller20November\TagTesting20Nov2013\M17.DSG	11-1-2013	16:43:43	93358.000000	9335.800000	49488.211718	20.000000
C:\Users\cware\Desktop\Steller20November\TagTesting20Nov2013\M17.DSG	11-1-2013	16:43:43	93359.000000	9335.900000	49488.510141	20.000000
C:\Users\cware\Desktop\Steller20November\TagTesting20Nov2013\M17.DSG	11-1-2013	16:43:43	93360.000000	9336.000000	49488.584671	20.000000
C:\Users\cware\Desktop\Steller20November\TagTesting20Nov2013\M17.DSG	11-1-2013	16:43:43	93361.000000	9336.100000	49489.331110	20.000000
C:\Users\cware\Desktop\Steller20November\TagTesting20Nov2013\M17.DSG	11-1-2013	16:43:43	93362.000000	9336.200000	49487.986870	20.000000
C:\Users\cware\Desktop\Steller20November\TagTesting20Nov2013\M17.DSG	11-1-2013	16:43:43	93363.000000	9336.300000	49490.475497	20.000000
C:\Users\cware\Desktop\Steller20November\TagTesting20Nov2013\M17.DSG	11-1-2013	16:43:43	93364.000000	9336.400000	49486.244209	20.000000
C:\Users\cware\Desktop\Steller20November\TagTesting20Nov2013\M17.DSG	11-1-2013	16:43:43	93365.000000	9336.500000	49487.563467	20.000000
C:\Users\cware\Desktop\Steller20November\TagTesting20Nov2013\M17.DSG	11-1-2013	16:43:43	93366.000000	9336.600000	49486.617444	20.000000
C:\Users\cware\Desktop\Steller20November\TagTesting20Nov2013\M17.DSG	11-1-2013	16:43:43	93367.000000	9336.700000	49486.742160	20.000000
C:\Users\cware\Desktop\Steller20November\TagTesting20Nov2013\M17.DSG	11-1-2013	16:43:43	93368.000000	9336.800000	49487.562261	20.000000
C:\Users\cware\Desktop\Steller20November\TagTesting20Nov2013\M17.DSG	11-1-2013	16:43:43	93369.000000	9336.900000	49486.292585	20.000000
C:\Users\cware\Desktop\Steller20November\TagTesting20Nov2013\M17.DSG	11-1-2013	16:43:43	93370.000000	9337.000000	49486.217201	20.000000
C:\Users\cware\Desktop\Steller20November\TagTesting20Nov2013\M17.DSG	11-1-2013	16:43:43	93371.000000	9337.100000	49485.271330	20.000000
C:\Users\cware\Desktop\Steller20November\TagTesting20Nov2013\M17.DSG	11-1-2013	16:43:43	93372.000000	9337.200000	49485.669126	20.000000
C:\Users\cware\Desktop\Steller20November\TagTesting20Nov2013\M17.DSG	11-1-2013	16:43:43	93373.000000	9337.300000	49487.287036	20.000000
C:\Users\cware\Desktop\Steller20November\TagTesting20Nov2013\M17.DSG	11-1-2013	16:43:43	93374.000000	9337.400000	49485.096559	20.000000
C:\Users\cware\Desktop\Steller20November\TagTesting20Nov2013\M17.DSG	11-1-2013	16:43:43	93375.000000	9337.500000	49484.025808	20.000000
C:\Users\cware\Desktop\Steller20November\TagTesting20Nov2013\M17.DSG	11-1-2013	16:43:43	93376.000000	9337.600000	49487.709550	20.000000
C:\Users\cware\Desktop\Steller20November\TagTesting20Nov2013\M17.DSG	11-1-2013	16:43:43	93377.000000	9337.700000	49485.967058	20.000000
C:\Users\cware\Desktop\Steller20November\TagTesting20Nov2013\M17.DSG	11-1-2013	16:43:43	93378.000000	9337.800000	49484.971119	20.000000
C:\Users\cware\Desktop\Steller20November\TagTesting20Nov2013\M17.DSG	11-1-2013	16:43:43	93379.000000	9337.900000	49486.614025	20.000000
C:\Users\cware\Desktop\Steller20November\TagTesting20Nov2013\M17.DSG	11-1-2013	16:43:43	93380.000000	9338.000000	49491.368310	20.000000
C:\Users\cware\Desktop\Steller20November\TagTesting20Nov2013\M17.DSG	11-1-2013	16:43:43	93381.000000	9338.100000	49490.968977	20.000000
C:\Users\cware\Desktop\Steller20November\TagTesting20Nov2013\M17.DSG	11-1-2013	16:43:43	93382.000000	9338.200000	49488.953028	20.000000
C:\Users\cware\Desktop\Steller20November\TagTesting20Nov2013\M17.DSG	11-1-2013	16:43:43	93383.000000	9338.300000	49486.936197	20.000000
C:\Users\cware\Desktop\Steller20November\TagTesting20Nov2013\M17.DSG	11-1-2013	16:43:43	93384.000000	9338.400000	49486.089048	20.000000
C:\Users\cware\Desktop\Steller20November\TagTesting20Nov2013\M17.DSG	11-1-2013	16:43:43	93385.000000	9338.500000	49487.856240	20.000000
C:\Users\cware\Desktop\Steller20November\TagTesting20Nov2013\M17.DSG	11-1-2013	16:43:43	93386.000000	9338.600000	49487.457958	20.000000
C:\Users\cware\Desktop\Steller20November\TagTesting20Nov2013\M17.DSG	11-1-2013	16:43:43	93387.000000	9338.700000	49488.826841	20.000000
C:\Users\cware\Desktop\Steller20November\TagTesting20Nov2013\M17.DSG	11-1-2013	16:43:43	93388.000000	9338.800000	49491.514704	20.000000
C:\Users\cware\Desktop\Steller20November\TagTesting20Nov2013\M17.DSG	11-1-2013	16:43:43	93389.000000	9338.900000	49488.403403	20.000000
C:\Users\cware\Desktop\Steller20November\TagTesting20Nov2013\M17.DSG	11-1-2013	16:43:43	93390.000000	9339.000000	49488.502399	20.000000
C:\Users\cware\Desktop\Steller20November\TagTesting20Nov2013\M17.DSG	11-1-2013	16:43:43	93391.000000	9339.100000	49488.701136	20.000000
C:\Users\cware\Desktop\Steller20November\TagTesting20Nov2013\M17.DSG	11-1-2013	16:43:43	93392.000000	9339.200000	49486.511167	20.000000
C:\Users\cware\Desktop\Steller20November\TagTesting20Nov2013\M17.DSG	11-1-2013	16:43:43	93393.000000	9339.300000	49492.882945	20.000000
C:\Users\cware\Desktop\Steller20November\TagTesting20Nov2013\M17.DSG	11-1-2013	16:43:43	93394.000000	9339.400000	49492.832851	20.000000
C:\Users\cware\Desktop\Steller20November\TagTesting20Nov2013\M17.DSG	11-1-2013	16:43:43	93395.000000	9339.500000	49490.642122	20.000000
C:\Users\cware\Desktop\Steller20November\TagTesting20Nov2013\M17.DSG	11-1-2013	16:43:43	93396.000000	9339.600000	49485.016730	20.000000
C:\Users\cware\Desktop\Steller20November\TagTesting20Nov2013\M17.DSG	11-1-2013	16:43:43	93397.000000	9339.700000	49485.339667	20.000000
C:\Users\cware\Desktop\Steller20November\TagTesting20Nov2013\M17.DSG	11-1-2013	16:43:43	93398.000000	9339.800000	49490.591151	20.000000
C:\Users\cware\Desktop\Steller20November\TagTesting20Nov2013\M17.DSG	11-1-2013	16:43:43	93399.000000	9339.900000	49490.092940	20.000000
C:\Users\cware\Desktop\Steller20November\TagTesting20Nov2013\M17.DSG	11-1-2013	16:43:43	93400.000000	9340.000000	49487.553342	20.000000
C:\Users\cware\Desktop\Steller20November\TagTesting20Nov2013\M17.DSG	11-1-2013	16:43:43	93401.000000	9340.100000	49488.424072	20.000000
C:\Users\cware\Desktop\Steller20November\TagTesting20Nov2013\M17.DSG	11-1-2013	16:43:43	93402.000000	9340.200000	49490.888033	20.000000
C:\Users\cware\Desktop\Steller20November\TagTesting20Nov2013\M17.DSG	11-1-2013	16:43:43	93403.000000	9340.300000	49488.597814	20.000000
C:\Users\cware\Desktop\Steller20November\TagTesting20Nov2013\M17.DSG	11-1-2013	16:43:43	93404.000000	9340.400000	49488.199671	20.000000
C:\Users\cware\Desktop\Steller20November\TagTesting20Nov2013\M17.DSG	11-1-2013	16:43:43	93405.000000	9340.500000	49486.830102	20.000000
C:\Users\cware\Desktop\Steller20November\TagTesting20Nov2013\M17.DSG	11-1-2013	16:43:43	93406.000000	9340.600000	49489.467280	20.000000
C:\Users\cware\Desktop\Steller20November\TagTesting20Nov2013\M17.DSG	11-1-2013	16:43:43	93407.000000	9340.700000	49486.828665	20.000000
C:\Users\cware\Desktop\Steller20November\TagTesting20Nov2013\M17.DSG	11-1-2013	16:43:43	93408.000000	9340.800000	49489.042059	20.000000
[truncated: 3,381 more rows]
