# Supplementary material for: Averaged Propulsive Body Acceleration (APBA) Can Be Calculated from Biologging Tags That Incorporate Gyroscopes and Accelerometers to Estimate Swimming Speed, Hydrodynamic Drag and Energy Expenditure for Steller Sea Lions
Source: PLoS One. 2016 Jun 10;11(6):e0157326. doi: 10.1371/journal.pone.0157326 (PMC4902303; doi:10.1371/journal.pone.0157326)
Supplement: S2 Data — Each file contains a 50Hz time series. Provided are calibrated accelerometer and gyro measurements, together with the estimated gravity vector, and the estimated dynamic accelerations by the different methods. The small files with the suffix.txt are configuration files used in C++ processing. (ZIP) [file pone.0157326.s002.zip › BoniNov_20/Mb18_INER_20_11_13.csv]

FileName	FileDate	FileTime	Sample	Time from Start (s)	AccelIntX	AccelIntY	AccelIntZ	MagX	MagY	MagZ	GyroX	GyroY	GyroZ
C:\Users\cware\Desktop\Steller20November\TagTesting20Nov2013\M18.DSG	11-1-2013	16:43:43	387107.000000	7742.140000	0.253906	0.429688	-1.136719	0.180734	-0.159633	0.206422	18.417358	63.964844	63.278198
C:\Users\cware\Desktop\Steller20November\TagTesting20Nov2013\M18.DSG	11-1-2013	16:43:43	387108.000000	7742.160000	0.273438	0.554688	-1.238281	0.181651	-0.159633	0.205505	19.958496	70.358276	47.378540
C:\Users\cware\Desktop\Steller20November\TagTesting20Nov2013\M18.DSG	11-1-2013	16:43:43	387109.000000	7742.180000	0.355469	0.628906	-1.199219	0.183486	-0.158716	0.204587	22.018433	69.641113	32.867432
C:\Users\cware\Desktop\Steller20November\TagTesting20Nov2013\M18.DSG	11-1-2013	16:43:43	387110.000000	7742.200000	0.480469	0.625000	-1.144531	0.183486	-0.158716	0.204587	31.967163	63.125610	23.391724
C:\Users\cware\Desktop\Steller20November\TagTesting20Nov2013\M18.DSG	11-1-2013	16:43:43	387111.000000	7742.220000	0.644531	0.609375	-1.109375	0.184404	-0.155963	0.207339	44.097900	43.624878	16.601563
C:\Users\cware\Desktop\Steller20November\TagTesting20Nov2013\M18.DSG	11-1-2013	16:43:43	387112.000000	7742.240000	0.761719	0.570313	-1.035156	0.182569	-0.155046	0.211009	60.073853	15.884399	10.986328
C:\Users\cware\Desktop\Steller20November\TagTesting20Nov2013\M18.DSG	11-1-2013	16:43:43	387113.000000	7742.260000	0.839844	0.449219	-0.949219	0.181651	-0.149541	0.215596	66.543579	-0.427246	13.870239
C:\Users\cware\Desktop\Steller20November\TagTesting20Nov2013\M18.DSG	11-1-2013	16:43:43	387114.000000	7742.280000	0.886719	0.292969	-0.875000	0.185321	-0.149541	0.220183	71.563721	-6.622314	21.804810
C:\Users\cware\Desktop\Steller20November\TagTesting20Nov2013\M18.DSG	11-1-2013	16:43:43	387115.000000	7742.300000	0.914063	0.144531	-0.769531	0.185321	-0.144037	0.224771	70.785522	-9.963989	29.464722
C:\Users\cware\Desktop\Steller20November\TagTesting20Nov2013\M18.DSG	11-1-2013	16:43:43	387116.000000	7742.320000	0.894531	0.070313	-0.726563	0.188991	-0.141284	0.233028	71.395874	-18.341064	38.772583
C:\Users\cware\Desktop\Steller20November\TagTesting20Nov2013\M18.DSG	11-1-2013	16:43:43	387117.000000	7742.340000	0.859375	0.046875	-0.750000	0.190826	-0.134862	0.237615	69.992065	-23.757935	45.150757
C:\Users\cware\Desktop\Steller20November\TagTesting20Nov2013\M18.DSG	11-1-2013	16:43:43	387118.000000	7742.360000	0.765625	0.007813	-0.765625	0.198165	-0.128440	0.244954	69.671631	-24.337769	50.674438
C:\Users\cware\Desktop\Steller20November\TagTesting20Nov2013\M18.DSG	11-1-2013	16:43:43	387119.000000	7742.380000	0.707031	-0.023438	-0.851563	0.200917	-0.125688	0.246789	69.686890	-19.500732	49.255371
C:\Users\cware\Desktop\Steller20November\TagTesting20Nov2013\M18.DSG	11-1-2013	16:43:43	387120.000000	7742.400000	0.652344	0.000000	-0.925781	0.208257	-0.120183	0.255046	68.969727	-17.715454	44.799805
C:\Users\cware\Desktop\Steller20November\TagTesting20Nov2013\M18.DSG	11-1-2013	16:43:43	387121.000000	7742.420000	0.601563	0.023438	-0.972656	0.211927	-0.116514	0.256881	68.878174	-14.968872	38.772583
C:\Users\cware\Desktop\Steller20November\TagTesting20Nov2013\M18.DSG	11-1-2013	16:43:43	387122.000000	7742.440000	0.574219	0.121094	-1.039063	0.218349	-0.109174	0.263303	63.323975	-5.203247	29.632568
C:\Users\cware\Desktop\Steller20November\TagTesting20Nov2013\M18.DSG	11-1-2013	16:43:43	387123.000000	7742.460000	0.539063	0.269531	-1.089844	0.221101	-0.107339	0.266972	59.707642	9.735107	27.908325
C:\Users\cware\Desktop\Steller20November\TagTesting20Nov2013\M18.DSG	11-1-2013	16:43:43	387124.000000	7742.480000	0.574219	0.257813	-0.949219	0.224771	-0.102752	0.272477	56.762695	6.240845	29.144287
C:\Users\cware\Desktop\Steller20November\TagTesting20Nov2013\M18.DSG	11-1-2013	16:43:43	387125.000000	7742.500000	0.500000	0.183594	-0.921875	0.225688	-0.100000	0.273394	52.581787	18.630981	34.988403
C:\Users\cware\Desktop\Steller20November\TagTesting20Nov2013\M18.DSG	11-1-2013	16:43:43	387126.000000	7742.520000	0.503906	0.218750	-0.949219	0.228440	-0.094495	0.277982	53.863525	14.831543	40.405273
C:\Users\cware\Desktop\Steller20November\TagTesting20Nov2013\M18.DSG	11-1-2013	16:43:43	387127.000000	7742.540000	0.585938	0.312500	-1.035156	0.229358	-0.091743	0.279817	54.382324	1.571655	37.399292
C:\Users\cware\Desktop\Steller20November\TagTesting20Nov2013\M18.DSG	11-1-2013	16:43:43	387128.000000	7742.560000	0.566406	0.406250	-1.101563	0.233028	-0.085321	0.285321	63.110352	8.575439	39.733887
C:\Users\cware\Desktop\Steller20November\TagTesting20Nov2013\M18.DSG	11-1-2013	16:43:43	387129.000000	7742.580000	0.460938	0.515625	-1.058594	0.233028	-0.080734	0.288073	72.998047	10.986328	40.618896
C:\Users\cware\Desktop\Steller20November\TagTesting20Nov2013\M18.DSG	11-1-2013	16:43:43	387130.000000	7742.600000	0.511719	0.429688	-1.050781	0.233945	-0.070642	0.293578	77.590942	17.059326	37.414551
C:\Users\cware\Desktop\Steller20November\TagTesting20Nov2013\M18.DSG	11-1-2013	16:43:43	387131.000000	7742.620000	0.507813	0.300781	-1.050781	0.235780	-0.066055	0.296330	77.774048	7.354736	31.875610
C:\Users\cware\Desktop\Steller20November\TagTesting20Nov2013\M18.DSG	11-1-2013	16:43:43	387132.000000	7742.640000	0.378906	0.156250	-1.105469	0.235780	-0.055963	0.300917	68.389893	18.417358	20.385742
C:\Users\cware\Desktop\Steller20November\TagTesting20Nov2013\M18.DSG	11-1-2013	16:43:43	387133.000000	7742.660000	0.351563	0.105469	-1.164063	0.234862	-0.051376	0.303670	54.138184	35.064697	6.469727
C:\Users\cware\Desktop\Steller20November\TagTesting20Nov2013\M18.DSG	11-1-2013	16:43:43	387134.000000	7742.680000	0.441406	0.097656	-1.164063	0.230275	-0.044037	0.306422	35.156250	39.932251	-5.340576
C:\Users\cware\Desktop\Steller20November\TagTesting20Nov2013\M18.DSG	11-1-2013	16:43:43	387135.000000	7742.700000	0.511719	0.281250	-1.175781	0.227523	-0.041284	0.308257	34.072876	61.935425	-3.753662
C:\Users\cware\Desktop\Steller20November\TagTesting20Nov2013\M18.DSG	11-1-2013	16:43:43	387136.000000	7742.720000	0.707031	0.367188	-1.105469	0.219266	-0.034862	0.310092	42.831421	49.255371	1.174927
C:\Users\cware\Desktop\Steller20November\TagTesting20Nov2013\M18.DSG	11-1-2013	16:43:43	387137.000000	7742.740000	0.742188	0.328125	-0.964844	0.218349	-0.032110	0.311927	50.369263	36.865234	4.058838
C:\Users\cware\Desktop\Steller20November\TagTesting20Nov2013\M18.DSG	11-1-2013	16:43:43	387138.000000	7742.760000	0.671875	0.152344	-0.910156	0.216514	-0.027523	0.312844	39.169312	43.853760	5.371094
C:\Users\cware\Desktop\Steller20November\TagTesting20Nov2013\M18.DSG	11-1-2013	16:43:43	387139.000000	7742.780000	0.656250	0.023438	-0.910156	0.209174	-0.019266	0.313761	25.283813	52.398682	5.294800
C:\Users\cware\Desktop\Steller20November\TagTesting20Nov2013\M18.DSG	11-1-2013	16:43:43	387140.000000	7742.800000	0.613281	-0.062500	-0.917969	0.205505	-0.017431	0.313761	13.961792	71.746826	8.224487
C:\Users\cware\Desktop\Steller20November\TagTesting20Nov2013\M18.DSG	11-1-2013	16:43:43	387141.000000	7742.820000	0.625000	-0.097656	-0.839844	0.196330	-0.012844	0.312844	5.355835	74.859619	7.308960
C:\Users\cware\Desktop\Steller20November\TagTesting20Nov2013\M18.DSG	11-1-2013	16:43:43	387142.000000	7742.840000	0.683594	-0.066406	-0.777344	0.192661	-0.012844	0.311927	0.274658	66.970825	-4.989624
C:\Users\cware\Desktop\Steller20November\TagTesting20Nov2013\M18.DSG	11-1-2013	16:43:43	387143.000000	7742.860000	0.703125	-0.054688	-0.789063	0.183486	-0.010092	0.310092	-1.480103	65.277100	-20.462036
C:\Users\cware\Desktop\Steller20November\TagTesting20Nov2013\M18.DSG	11-1-2013	16:43:43	387144.000000	7742.880000	0.722656	-0.042969	-0.886719	0.177982	-0.009174	0.310092	-3.372192	61.447144	-28.594971
C:\Users\cware\Desktop\Steller20November\TagTesting20Nov2013\M18.DSG	11-1-2013	16:43:43	387145.000000	7742.900000	0.808594	-0.062500	-0.859375	0.169725	-0.007339	0.309174	-3.952026	48.736572	-28.213501
C:\Users\cware\Desktop\Steller20November\TagTesting20Nov2013\M18.DSG	11-1-2013	16:43:43	387146.000000	7742.920000	0.753906	0.003906	-0.804688	0.165138	-0.006422	0.307339	-9.826660	54.824829	-23.834229
C:\Users\cware\Desktop\Steller20November\TagTesting20Nov2013\M18.DSG	11-1-2013	16:43:43	387147.000000	7742.940000	0.800781	0.000000	-0.808594	0.157798	-0.004587	0.304587	-14.129639	46.600342	-26.229858
C:\Users\cware\Desktop\Steller20November\TagTesting20Nov2013\M18.DSG	11-1-2013	16:43:43	387148.000000	7742.960000	0.742188	-0.054688	-0.734375	0.155963	-0.005505	0.303670	-24.841309	48.660278	-34.683228
C:\Users\cware\Desktop\Steller20November\TagTesting20Nov2013\M18.DSG	11-1-2013	16:43:43	387149.000000	7742.980000	0.765625	0.011719	-0.750000	0.147706	-0.005505	0.299083	-33.340454	35.156250	-40.573120
C:\Users\cware\Desktop\Steller20November\TagTesting20Nov2013\M18.DSG	11-1-2013	16:43:43	387150.000000	7743.000000	0.789063	-0.058594	-0.882813	0.144037	-0.006422	0.297248	-26.184082	29.037476	-37.094116
C:\Users\cware\Desktop\Steller20November\TagTesting20Nov2013\M18.DSG	11-1-2013	16:43:43	387151.000000	7743.020000	0.863281	-0.136719	-0.851563	0.139450	-0.005505	0.294495	-26.168823	38.772583	-42.724609
C:\Users\cware\Desktop\Steller20November\TagTesting20Nov2013\M18.DSG	11-1-2013	16:43:43	387152.000000	7743.040000	0.851563	-0.125000	-0.832031	0.133028	-0.005505	0.294495	-33.798218	38.619995	-48.187256
C:\Users\cware\Desktop\Steller20November\TagTesting20Nov2013\M18.DSG	11-1-2013	16:43:43	387153.000000	7743.060000	0.953125	-0.101563	-0.765625	0.129358	-0.006422	0.290826	-34.484863	30.715942	-56.365967
C:\Users\cware\Desktop\Steller20November\TagTesting20Nov2013\M18.DSG	11-1-2013	16:43:43	387154.000000	7743.080000	0.824219	-0.054688	-0.683594	0.122936	-0.006422	0.288991	-35.705566	28.610229	-59.936523
C:\Users\cware\Desktop\Steller20November\TagTesting20Nov2013\M18.DSG	11-1-2013	16:43:43	387155.000000	7743.100000	0.863281	-0.132813	-0.644531	0.119266	-0.005505	0.287156	-40.939331	11.993408	-60.058594
C:\Users\cware\Desktop\Steller20November\TagTesting20Nov2013\M18.DSG	11-1-2013	16:43:43	387156.000000	7743.120000	0.949219	-0.152344	-0.726563	0.112844	-0.005505	0.283486	-48.583984	5.142212	-59.616089
C:\Users\cware\Desktop\Steller20November\TagTesting20Nov2013\M18.DSG	11-1-2013	16:43:43	387157.000000	7743.140000	0.949219	-0.152344	-0.726563	0.111009	-0.007339	0.282569	-51.177979	31.799316	-61.004639
C:\Users\cware\Desktop\Steller20November\TagTesting20Nov2013\M18.DSG	11-1-2013	16:43:43	387158.000000	7743.160000	0.902344	-0.191406	-0.632813	0.104587	-0.006422	0.277982	-52.062988	22.033691	-65.872192
C:\Users\cware\Desktop\Steller20November\TagTesting20Nov2013\M18.DSG	11-1-2013	16:43:43	387159.000000	7743.180000	0.914063	-0.230469	-0.500000	0.101835	-0.007339	0.276147	-51.788330	30.090332	-61.798096
C:\Users\cware\Desktop\Steller20November\TagTesting20Nov2013\M18.DSG	11-1-2013	16:43:43	387160.000000	7743.200000	0.917969	-0.195313	-0.535156	0.096330	-0.009174	0.273394	-67.184448	13.931274	-64.147949
C:\Users\cware\Desktop\Steller20November\TagTesting20Nov2013\M18.DSG	11-1-2013	16:43:43	387161.000000	7743.220000	0.992188	-0.253906	-0.542969	0.095413	-0.010092	0.270642	-71.731567	5.966187	-61.096191
C:\Users\cware\Desktop\Steller20November\TagTesting20Nov2013\M18.DSG	11-1-2013	16:43:43	387162.000000	7743.240000	0.984375	-0.285156	-0.488281	0.090826	-0.011927	0.266972	-61.599731	-1.159668	-55.496216
C:\Users\cware\Desktop\Steller20November\TagTesting20Nov2013\M18.DSG	11-1-2013	16:43:43	387163.000000	7743.260000	0.949219	-0.320313	-0.468750	0.090826	-0.011927	0.264220	-63.339233	-1.556396	-45.791626
C:\Users\cware\Desktop\Steller20November\TagTesting20Nov2013\M18.DSG	11-1-2013	16:43:43	387164.000000	7743.280000	1.000000	-0.300781	-0.468750	0.089908	-0.013761	0.262385	-64.743042	-16.174316	-39.489746
C:\Users\cware\Desktop\Steller20November\TagTesting20Nov2013\M18.DSG	11-1-2013	16:43:43	387165.000000	7743.300000	0.984375	-0.316406	-0.550781	0.088073	-0.014679	0.261468	-68.161011	-20.324707	-34.927368
C:\Users\cware\Desktop\Steller20November\TagTesting20Nov2013\M18.DSG	11-1-2013	16:43:43	387166.000000	7743.320000	1.035156	-0.527344	-0.550781	0.088991	-0.019266	0.259633	-67.810059	-19.393921	-20.538330
C:\Users\cware\Desktop\Steller20November\TagTesting20Nov2013\M18.DSG	11-1-2013	16:43:43	387167.000000	7743.340000	1.117188	-0.425781	-0.503906	0.089908	-0.022018	0.258716	-55.450439	-22.079468	-8.651733
C:\Users\cware\Desktop\Steller20November\TagTesting20Nov2013\M18.DSG	11-1-2013	16:43:43	387168.000000	7743.360000	1.082031	-0.390625	-0.566406	0.089908	-0.024771	0.258716	-34.835815	-20.782471	4.852295
C:\Users\cware\Desktop\Steller20November\TagTesting20Nov2013\M18.DSG	11-1-2013	16:43:43	387169.000000	7743.380000	1.078125	-0.339844	-0.593750	0.092661	-0.025688	0.257798	-18.066406	-28.839111	11.749268
C:\Users\cware\Desktop\Steller20November\TagTesting20Nov2013\M18.DSG	11-1-2013	16:43:43	387170.000000	7743.400000	0.984375	-0.339844	-0.593750	0.094495	-0.027523	0.258716	-11.672974	-32.760620	15.411377
C:\Users\cware\Desktop\Steller20November\TagTesting20Nov2013\M18.DSG	11-1-2013	16:43:43	387171.000000	7743.420000	0.832031	-0.496094	-0.589844	0.097248	-0.028440	0.259633	-23.818970	-23.132324	11.428833
C:\Users\cware\Desktop\Steller20November\TagTesting20Nov2013\M18.DSG	11-1-2013	16:43:43	387172.000000	7743.440000	0.835938	-0.472656	-0.609375	0.099083	-0.032110	0.259633	-36.941528	-20.599365	4.058838
C:\Users\cware\Desktop\Steller20November\TagTesting20Nov2013\M18.DSG	11-1-2013	16:43:43	387173.000000	7743.460000	0.835938	-0.417969	-0.671875	0.100917	-0.034862	0.259633	-38.894653	-12.313843	3.860474
C:\Users\cware\Desktop\Steller20November\TagTesting20Nov2013\M18.DSG	11-1-2013	16:43:43	387174.000000	7743.480000	0.898438	-0.375000	-0.687500	0.102752	-0.038532	0.259633	-41.793823	-22.247314	5.691528
C:\Users\cware\Desktop\Steller20November\TagTesting20Nov2013\M18.DSG	11-1-2013	16:43:43	387175.000000	7743.500000	0.933594	-0.273438	-0.691406	0.104587	-0.040367	0.259633	-44.845581	-26.611328	9.124756
C:\Users\cware\Desktop\Steller20November\TagTesting20Nov2013\M18.DSG	11-1-2013	16:43:43	387176.000000	7743.520000	0.906250	-0.167969	-0.726563	0.105505	-0.043119	0.257798	-42.785645	-29.800415	11.962891
C:\Users\cware\Desktop\Steller20November\TagTesting20Nov2013\M18.DSG	11-1-2013	16:43:43	387177.000000	7743.540000	0.886719	-0.125000	-0.769531	0.109174	-0.047706	0.260550	-45.898438	-29.113770	11.062622
C:\Users\cware\Desktop\Steller20November\TagTesting20Nov2013\M18.DSG	11-1-2013	16:43:43	387178.000000	7743.560000	0.835938	-0.109375	-0.769531	0.110092	-0.050459	0.259633	-45.166016	-28.305054	9.719849
C:\Users\cware\Desktop\Steller20November\TagTesting20Nov2013\M18.DSG	11-1-2013	16:43:43	387179.000000	7743.580000	0.824219	-0.039063	-0.742188	0.112844	-0.055963	0.258716	-46.417236	-32.211304	9.780884
C:\Users\cware\Desktop\Steller20November\TagTesting20Nov2013\M18.DSG	11-1-2013	16:43:43	387180.000000	7743.600000	0.820313	-0.015625	-0.757813	0.117431	-0.057798	0.258716	-43.701172	-33.554077	10.726929
C:\Users\cware\Desktop\Steller20November\TagTesting20Nov2013\M18.DSG	11-1-2013	16:43:43	387181.000000	7743.620000	0.824219	0.085938	-0.746094	0.121101	-0.063303	0.259633	-44.616699	-35.018921	13.824463
C:\Users\cware\Desktop\Steller20November\TagTesting20Nov2013\M18.DSG	11-1-2013	16:43:43	387182.000000	7743.640000	0.816406	0.101563	-0.769531	0.124771	-0.065138	0.258716	-43.670654	-31.539917	17.822266
C:\Users\cware\Desktop\Steller20November\TagTesting20Nov2013\M18.DSG	11-1-2013	16:43:43	387183.000000	7743.660000	0.816406	0.136719	-0.785156	0.129358	-0.070642	0.256881	-42.678833	-35.995483	20.355225
C:\Users\cware\Desktop\Steller20November\TagTesting20Nov2013\M18.DSG	11-1-2013	16:43:43	387184.000000	7743.680000	0.777344	0.085938	-0.816406	0.132110	-0.074312	0.256881	-36.376953	-36.056519	21.209717
C:\Users\cware\Desktop\Steller20November\TagTesting20Nov2013\M18.DSG	11-1-2013	16:43:43	387185.000000	7743.700000	0.761719	0.062500	-0.808594	0.136697	-0.077982	0.256881	-32.348633	-36.331177	20.736694
C:\Users\cware\Desktop\Steller20November\TagTesting20Nov2013\M18.DSG	11-1-2013	16:43:43	387186.000000	7743.720000	0.734375	0.074219	-0.789063	0.139450	-0.079817	0.258716	-26.824951	-29.586792	20.492554
C:\Users\cware\Desktop\Steller20November\TagTesting20Nov2013\M18.DSG	11-1-2013	16:43:43	387187.000000	7743.740000	0.718750	0.070313	-0.757813	0.144037	-0.084404	0.257798	-26.992798	-25.772095	22.338867
C:\Users\cware\Desktop\Steller20November\TagTesting20Nov2013\M18.DSG	11-1-2013	16:43:43	387188.000000	7743.760000	0.707031	0.035156	-0.742188	0.145872	-0.085321	0.256881	-35.797119	-23.376465	24.002075
C:\Users\cware\Desktop\Steller20November\TagTesting20Nov2013\M18.DSG	11-1-2013	16:43:43	387189.000000	7743.780000	0.718750	0.019531	-0.753906	0.149541	-0.090826	0.255046	-43.777466	-24.414063	24.627686
C:\Users\cware\Desktop\Steller20November\TagTesting20Nov2013\M18.DSG	11-1-2013	16:43:43	387190.000000	7743.800000	0.734375	0.093750	-0.777344	0.153211	-0.093578	0.255046	-40.435791	-24.978638	24.276733
C:\Users\cware\Desktop\Steller20November\TagTesting20Nov2013\M18.DSG	11-1-2013	16:43:43	387191.000000	7743.820000	0.773438	0.054688	-0.820313	0.156881	-0.096330	0.253211	-39.566040	-27.175903	24.642944
C:\Users\cware\Desktop\Steller20November\TagTesting20Nov2013\M18.DSG	11-1-2013	16:43:43	387192.000000	7743.840000	0.781250	0.093750	-0.847656	0.160550	-0.100917	0.248624	-34.881592	-31.112671	27.557373
C:\Users\cware\Desktop\Steller20November\TagTesting20Nov2013\M18.DSG	11-1-2013	16:43:43	387193.000000	7743.860000	0.757813	0.070313	-0.859375	0.164220	-0.103670	0.247706	-33.142090	-34.835815	32.089233
C:\Users\cware\Desktop\Steller20November\TagTesting20Nov2013\M18.DSG	11-1-2013	16:43:43	387194.000000	7743.880000	0.714844	0.144531	-0.871094	0.171560	-0.108257	0.245872	-32.455444	-34.713745	38.223267
C:\Users\cware\Desktop\Steller20November\TagTesting20Nov2013\M18.DSG	11-1-2013	16:43:43	387195.000000	7743.900000	0.703125	0.066406	-0.843750	0.174312	-0.111927	0.244954	-36.773682	-35.186768	41.915894
C:\Users\cware\Desktop\Steller20November\TagTesting20Nov2013\M18.DSG	11-1-2013	16:43:43	387196.000000	7743.920000	0.671875	0.207031	-0.867188	0.182569	-0.114679	0.243119	-34.774780	-30.502319	44.494629
C:\Users\cware\Desktop\Steller20November\TagTesting20Nov2013\M18.DSG	11-1-2013	16:43:43	387197.000000	7743.940000	0.636719	0.292969	-0.937500	0.187156	-0.118349	0.240367	-29.953003	-27.725220	45.303345
C:\Users\cware\Desktop\Steller20November\TagTesting20Nov2013\M18.DSG	11-1-2013	16:43:43	387198.000000	7743.960000	0.640625	0.273438	-0.937500	0.194495	-0.122936	0.237615	-35.110474	-27.404785	49.148560
C:\Users\cware\Desktop\Steller20November\TagTesting20Nov2013\M18.DSG	11-1-2013	16:43:43	387199.000000	7743.980000	0.636719	0.304688	-0.937500	0.197248	-0.124771	0.233945	-34.164429	-27.694702	51.208496
C:\Users\cware\Desktop\Steller20November\TagTesting20Nov2013\M18.DSG	11-1-2013	16:43:43	387200.000000	7744.000000	0.613281	0.429688	-0.910156	0.206422	-0.127523	0.232110	-25.238037	-27.542114	52.337646
C:\Users\cware\Desktop\Steller20November\TagTesting20Nov2013\M18.DSG	11-1-2013	16:43:43	387201.000000	7744.020000	0.542969	0.441406	-0.867188	0.210092	-0.129358	0.230275	-23.742676	-17.425537	48.583984
C:\Users\cware\Desktop\Steller20November\TagTesting20Nov2013\M18.DSG	11-1-2013	16:43:43	387202.000000	7744.040000	0.496094	0.339844	-0.863281	0.216514	-0.133028	0.227523	-34.713745	-10.986328	43.548584
C:\Users\cware\Desktop\Steller20November\TagTesting20Nov2013\M18.DSG	11-1-2013	16:43:43	387203.000000	7744.060000	0.441406	0.527344	-0.925781	0.219266	-0.134862	0.225688	-22.750854	5.935669	49.545288
C:\Users\cware\Desktop\Steller20November\TagTesting20Nov2013\M18.DSG	11-1-2013	16:43:43	387204.000000	7744.080000	0.445313	0.625000	-0.968750	0.223853	-0.135780	0.223853	-7.019043	17.776489	53.985596
C:\Users\cware\Desktop\Steller20November\TagTesting20Nov2013\M18.DSG	11-1-2013	16:43:43	387205.000000	7744.100000	0.511719	0.476563	-0.933594	0.225688	-0.135780	0.224771	-6.484985	18.737793	54.534912
C:\Users\cware\Desktop\Steller20November\TagTesting20Nov2013\M18.DSG	11-1-2013	16:43:43	387206.000000	7744.120000	0.535156	0.609375	-0.894531	0.230275	-0.136697	0.224771	8.316040	16.876221	55.130005
C:\Users\cware\Desktop\Steller20November\TagTesting20Nov2013\M18.DSG	11-1-2013	16:43:43	387207.000000	7744.140000	0.570313	0.605469	-0.808594	0.233028	-0.135780	0.224771	23.132324	12.603760	53.024292
C:\Users\cware\Desktop\Steller20November\TagTesting20Nov2013\M18.DSG	11-1-2013	16:43:43	387208.000000	7744.160000	0.562500	0.550781	-0.828125	0.236697	-0.133945	0.227523	38.696289	13.961792	54.275513
C:\Users\cware\Desktop\Steller20November\TagTesting20Nov2013\M18.DSG	11-1-2013	16:43:43	387209.000000	7744.180000	0.527344	0.507813	-0.882813	0.239450	-0.131193	0.230275	38.284302	12.466431	52.658081
C:\Users\cware\Desktop\Steller20November\TagTesting20Nov2013\M18.DSG	11-1-2013	16:43:43	387210.000000	7744.200000	0.546875	0.398438	-0.917969	0.244954	-0.127523	0.234862	32.470703	8.697510	50.415039
C:\Users\cware\Desktop\Steller20November\TagTesting20Nov2013\M18.DSG	11-1-2013	16:43:43	387211.000000	7744.220000	0.546875	0.398438	-0.917969	0.246789	-0.124771	0.235780	26.641846	7.522583	48.599243
C:\Users\cware\Desktop\Steller20November\TagTesting20Nov2013\M18.DSG	11-1-2013	16:43:43	387212.000000	7744.240000	0.539063	0.351563	-0.972656	0.250459	-0.122936	0.238532	28.366089	12.802124	47.866821
C:\Users\cware\Desktop\Steller20November\TagTesting20Nov2013\M18.DSG	11-1-2013	16:43:43	387213.000000	7744.260000	0.566406	0.308594	-0.941406	0.253211	-0.121101	0.241284	26.336670	12.161255	46.691895
C:\Users\cware\Desktop\Steller20November\TagTesting20Nov2013\M18.DSG	11-1-2013	16:43:43	387214.000000	7744.280000	0.558594	0.277344	-0.945313	0.254128	-0.119266	0.242202	24.032593	9.918213	48.706055
C:\Users\cware\Desktop\Steller20November\TagTesting20Nov2013\M18.DSG	11-1-2013	16:43:43	387215.000000	7744.300000	0.546875	0.332031	-0.953125	0.257798	-0.116514	0.246789	19.470215	7.431030	48.141479
C:\Users\cware\Desktop\Steller20November\TagTesting20Nov2013\M18.DSG	11-1-2013	16:43:43	387216.000000	7744.320000	0.468750	0.429688	-1.035156	0.260550	-0.115596	0.246789	9.140015	13.870239	42.831421
C:\Users\cware\Desktop\Steller20November\TagTesting20Nov2013\M18.DSG	11-1-2013	16:43:43	387217.000000	7744.340000	0.414063	0.554688	-1.074219	0.262385	-0.114679	0.248624	4.669189	24.032593	36.483765
C:\Users\cware\Desktop\Steller20November\TagTesting20Nov2013\M18.DSG	11-1-2013	16:43:43	387218.000000	7744.360000	0.398438	0.558594	-1.121094	0.262385	-0.111927	0.250459	-0.686646	37.612915	31.539917
C:\Users\cware\Desktop\Steller20November\TagTesting20Nov2013\M18.DSG	11-1-2013	16:43:43	387219.000000	7744.380000	0.363281	0.562500	-1.167969	0.263303	-0.113761	0.252294	-0.885010	52.551270	29.891968
C:\Users\cware\Desktop\Steller20November\TagTesting20Nov2013\M18.DSG	11-1-2013	16:43:43	387220.000000	7744.400000	0.414063	0.562500	-1.121094	0.261468	-0.112844	0.255046	-1.296997	64.743042	25.115967
C:\Users\cware\Desktop\Steller20November\TagTesting20Nov2013\M18.DSG	11-1-2013	16:43:43	387221.000000	7744.420000	0.449219	0.488281	-1.046875	0.256881	-0.112844	0.258716	-4.821777	63.858032	20.263672
C:\Users\cware\Desktop\Steller20November\TagTesting20Nov2013\M18.DSG	11-1-2013	16:43:43	387222.000000	7744.440000	0.472656	0.417969	-1.023438	0.255046	-0.112844	0.260550	-13.412476	72.433472	13.656616
C:\Users\cware\Desktop\Steller20November\TagTesting20Nov2013\M18.DSG	11-1-2013	16:43:43	387223.000000	7744.460000	0.507813	0.378906	-0.984375	0.247706	-0.114679	0.262385	-22.445679	81.054688	7.614136
C:\Users\cware\Desktop\Steller20November\TagTesting20Nov2013\M18.DSG	11-1-2013	16:43:43	387224.000000	7744.480000	0.550781	0.367188	-0.945313	0.244037	-0.115596	0.264220	-26.992798	85.739136	1.647949
C:\Users\cware\Desktop\Steller20November\TagTesting20Nov2013\M18.DSG	11-1-2013	16:43:43	387225.000000	7744.500000	0.609375	0.328125	-0.910156	0.233945	-0.119266	0.265138	-28.961182	85.800171	-3.326416
C:\Users\cware\Desktop\Steller20November\TagTesting20Nov2013\M18.DSG	11-1-2013	16:43:43	387226.000000	7744.520000	0.632813	0.390625	-0.824219	0.228440	-0.119266	0.266055	-25.024414	81.665039	-8.316040
C:\Users\cware\Desktop\Steller20November\TagTesting20Nov2013\M18.DSG	11-1-2013	16:43:43	387227.000000	7744.540000	0.632813	0.429688	-0.804688	0.222936	-0.123853	0.266972	-21.102905	79.635620	-13.885498
C:\Users\cware\Desktop\Steller20November\TagTesting20Nov2013\M18.DSG	11-1-2013	16:43:43	387228.000000	7744.560000	0.664063	0.468750	-0.777344	0.211927	-0.123853	0.266972	-17.211914	76.675415	-21.972656
C:\Users\cware\Desktop\Steller20November\TagTesting20Nov2013\M18.DSG	11-1-2013	16:43:43	387229.000000	7744.580000	0.707031	0.500000	-0.742188	0.207339	-0.126606	0.267890	-14.068604	73.654175	-27.343750
C:\Users\cware\Desktop\Steller20November\TagTesting20Nov2013\M18.DSG	11-1-2013	16:43:43	387230.000000	7744.600000	0.738281	0.488281	-0.687500	0.196330	-0.128440	0.268807	-10.696411	69.610596	-33.004761
C:\Users\cware\Desktop\Steller20November\TagTesting20Nov2013\M18.DSG	11-1-2013	16:43:43	387231.000000	7744.620000	0.746094	0.460938	-0.652344	0.190826	-0.128440	0.268807	-7.904053	67.016602	-36.087036
C:\Users\cware\Desktop\Steller20November\TagTesting20Nov2013\M18.DSG	11-1-2013	16:43:43	387232.000000	7744.640000	0.773438	0.417969	-0.628906	0.178899	-0.129358	0.268807	-5.218506	58.990479	-35.400391
C:\Users\cware\Desktop\Steller20November\TagTesting20Nov2013\M18.DSG	11-1-2013	16:43:43	387233.000000	7744.660000	0.800781	0.394531	-0.589844	0.174312	-0.131193	0.269725	-5.233765	55.267334	-31.173706
C:\Users\cware\Desktop\Steller20November\TagTesting20Nov2013\M18.DSG	11-1-2013	16:43:43	387234.000000	7744.680000	0.816406	0.363281	-0.550781	0.164220	-0.132110	0.268807	-6.591797	49.942017	-26.870728
C:\Users\cware\Desktop\Steller20November\TagTesting20Nov2013\M18.DSG	11-1-2013	16:43:43	387235.000000	7744.700000	0.808594	0.367188	-0.542969	0.160550	-0.132110	0.269725	-8.529663	48.706055	-22.033691
C:\Users\cware\Desktop\Steller20November\TagTesting20Nov2013\M18.DSG	11-1-2013	16:43:43	387236.000000	7744.720000	0.765625	0.375000	-0.539063	0.151376	-0.132110	0.267890	-10.757446	50.277710	-17.150879
C:\Users\cware\Desktop\Steller20November\TagTesting20Nov2013\M18.DSG	11-1-2013	16:43:43	387237.000000	7744.740000	0.765625	0.375000	-0.539063	0.148624	-0.133028	0.267890	-13.137817	49.468994	-14.572144
C:\Users\cware\Desktop\Steller20November\TagTesting20Nov2013\M18.DSG	11-1-2013	16:43:43	387238.000000	7744.760000	0.746094	0.382813	-0.468750	0.142202	-0.135780	0.264220	-15.319824	46.722412	-11.123657
C:\Users\cware\Desktop\Steller20November\TagTesting20Nov2013\M18.DSG	11-1-2013	16:43:43	387239.000000	7744.780000	0.777344	0.378906	-0.437500	0.138532	-0.134862	0.264220	-17.150879	42.404175	-7.247925
C:\Users\cware\Desktop\Steller20November\TagTesting20Nov2013\M18.DSG	11-1-2013	16:43:43	387240.000000	7744.800000	0.820313	0.378906	-0.433594	0.134862	-0.137615	0.261468	-15.487671	34.545898	-2.304077
C:\Users\cware\Desktop\Steller20November\TagTesting20Nov2013\M18.DSG	11-1-2013	16:43:43	387241.000000	7744.820000	0.824219	0.378906	-0.433594	0.132110	-0.137615	0.259633	-10.742188	31.387329	1.235962
C:\Users\cware\Desktop\Steller20November\TagTesting20Nov2013\M18.DSG	11-1-2013	16:43:43	387242.000000	7744.840000	0.855469	0.378906	-0.406250	0.129358	-0.138532	0.257798	-6.683350	30.075073	3.921509
C:\Users\cware\Desktop\Steller20November\TagTesting20Nov2013\M18.DSG	11-1-2013	16:43:43	387243.000000	7744.860000	0.871094	0.378906	-0.378906	0.128440	-0.139450	0.257798	-5.844116	29.922485	6.423950
C:\Users\cware\Desktop\Steller20November\TagTesting20Nov2013\M18.DSG	11-1-2013	16:43:43	387244.000000	7744.880000	0.867188	0.382813	-0.343750	0.125688	-0.141284	0.254128	-12.908936	27.999878	10.437012
C:\Users\cware\Desktop\Steller20November\TagTesting20Nov2013\M18.DSG	11-1-2013	16:43:43	387245.000000	7744.900000	0.863281	0.367188	-0.414063	0.124771	-0.142202	0.254128	-20.797729	27.084351	14.129639
C:\Users\cware\Desktop\Steller20November\TagTesting20Nov2013\M18.DSG	11-1-2013	16:43:43	387246.000000	7744.920000	0.835938	0.367188	-0.468750	0.124771	-0.144954	0.250459	-26.306152	32.836914	15.777588
C:\Users\cware\Desktop\Steller20November\TagTesting20Nov2013\M18.DSG	11-1-2013	16:43:43	387247.000000	7744.940000	0.839844	0.394531	-0.464844	0.123853	-0.145872	0.248624	-28.564453	38.131714	15.243530
C:\Users\cware\Desktop\Steller20November\TagTesting20Nov2013\M18.DSG	11-1-2013	16:43:43	387248.000000	7744.960000	0.890625	0.429688	-0.464844	0.122018	-0.150459	0.244037	-26.733398	39.535522	14.389038
C:\Users\cware\Desktop\Steller20November\TagTesting20Nov2013\M18.DSG	11-1-2013	16:43:43	387249.000000	7744.980000	0.953125	0.445313	-0.433594	0.120183	-0.151376	0.242202	-26.107788	36.895752	12.557983
C:\Users\cware\Desktop\Steller20November\TagTesting20Nov2013\M18.DSG	11-1-2013	16:43:43	387250.000000	7745.000000	0.960938	0.457031	-0.394531	0.120183	-0.154128	0.238532	-24.230957	36.453247	9.460449
C:\Users\cware\Desktop\Steller20November\TagTesting20Nov2013\M18.DSG	11-1-2013	16:43:43	387251.000000	7745.020000	0.937500	0.453125	-0.339844	0.118349	-0.155046	0.234862	-25.360107	37.063599	9.811401
C:\Users\cware\Desktop\Steller20November\TagTesting20Nov2013\M18.DSG	11-1-2013	16:43:43	387252.000000	7745.040000	0.933594	0.464844	-0.296875	0.116514	-0.156881	0.233028	-25.650024	29.464722	13.946533
C:\Users\cware\Desktop\Steller20November\TagTesting20Nov2013\M18.DSG	11-1-2013	16:43:43	387253.000000	7745.060000	1.003906	0.457031	-0.210938	0.117431	-0.159633	0.229358	-23.773193	13.916016	17.868042
C:\Users\cware\Desktop\Steller20November\TagTesting20Nov2013\M18.DSG	11-1-2013	16:43:43	387254.000000	7745.080000	1.078125	0.421875	-0.183594	0.117431	-0.161468	0.228440	-19.927979	-2.685547	20.843506
C:\Users\cware\Desktop\Steller20November\TagTesting20Nov2013\M18.DSG	11-1-2013	16:43:43	387255.000000	7745.100000	1.125000	0.390625	-0.214844	0.120183	-0.164220	0.226606	-19.012451	-15.869141	18.981934
C:\Users\cware\Desktop\Steller20November\TagTesting20Nov2013\M18.DSG	11-1-2013	16:43:43	387256.000000	7745.120000	1.121094	0.410156	-0.257813	0.122018	-0.164220	0.226606	-19.653320	-32.577515	15.029907
C:\Users\cware\Desktop\Steller20November\TagTesting20Nov2013\M18.DSG	11-1-2013	16:43:43	387257.000000	7745.140000	1.105469	0.445313	-0.296875	0.127523	-0.166972	0.225688	-22.567749	-54.534912	9.841919
C:\Users\cware\Desktop\Steller20November\TagTesting20Nov2013\M18.DSG	11-1-2013	16:43:43	387258.000000	7745.160000	1.058594	0.488281	-0.324219	0.131193	-0.169725	0.226606	-25.848389	-64.575195	4.104614
C:\Users\cware\Desktop\Steller20November\TagTesting20Nov2013\M18.DSG	11-1-2013	16:43:43	387259.000000	7745.180000	0.976563	0.511719	-0.355469	0.134862	-0.171560	0.226606	-26.733398	-62.179565	0.137329
C:\Users\cware\Desktop\Steller20November\TagTesting20Nov2013\M18.DSG	11-1-2013	16:43:43	387260.000000	7745.200000	0.914063	0.531250	-0.398438	0.137615	-0.173394	0.226606	-25.711060	-63.034058	-7.476807
C:\Users\cware\Desktop\Steller20November\TagTesting20Nov2013\M18.DSG	11-1-2013	16:43:43	387261.000000	7745.220000	0.867188	0.535156	-0.433594	0.142202	-0.175229	0.227523	-25.009155	-59.738159	-12.741089
C:\Users\cware\Desktop\Steller20November\TagTesting20Nov2013\M18.DSG	11-1-2013	16:43:43	387262.000000	7745.240000	0.828125	0.523438	-0.445313	0.144037	-0.175229	0.226606	-26.962280	-54.168701	-17.547607
C:\Users\cware\Desktop\Steller20November\TagTesting20Nov2013\M18.DSG	11-1-2013	16:43:43	387263.000000	7745.260000	0.816406	0.503906	-0.445313	0.145872	-0.177982	0.225688	-29.617310	-45.623779	-19.104004
C:\Users\cware\Desktop\Steller20November\TagTesting20Nov2013\M18.DSG	11-1-2013	16:43:43	387264.000000	7745.280000	0.777344	0.496094	-0.437500	0.145872	-0.178899	0.224771	-33.401489	-41.168213	-19.180298
C:\Users\cware\Desktop\Steller20November\TagTesting20Nov2013\M18.DSG	11-1-2013	16:43:43	387265.000000	7745.300000	0.777344	0.496094	-0.437500	0.146789	-0.183486	0.225688	-34.378052	-35.537720	-17.868042
C:\Users\cware\Desktop\Steller20November\TagTesting20Nov2013\M18.DSG	11-1-2013	16:43:43	387266.000000	7745.320000	0.781250	0.546875	-0.445313	0.148624	-0.184404	0.222018	-37.185669	-35.247803	-16.510010
C:\Users\cware\Desktop\Steller20November\TagTesting20Nov2013\M18.DSG	11-1-2013	16:43:43	387267.000000	7745.340000	0.785156	0.566406	-0.453125	0.148624	-0.185321	0.221101	-37.078857	-37.078857	-14.923096
C:\Users\cware\Desktop\Steller20November\TagTesting20Nov2013\M18.DSG	11-1-2013	16:43:43	387268.000000	7745.360000	0.757813	0.585938	-0.445313	0.149541	-0.186239	0.217431	-30.441284	-35.598755	-8.605957
C:\Users\cware\Desktop\Steller20November\TagTesting20Nov2013\M18.DSG	11-1-2013	16:43:43	387269.000000	7745.380000	0.726563	0.609375	-0.414063	0.152294	-0.188991	0.217431	-27.587891	-32.501221	-3.662109
C:\Users\cware\Desktop\Steller20November\TagTesting20Nov2013\M18.DSG	11-1-2013	16:43:43	387270.000000	7745.400000	0.691406	0.656250	-0.402344	0.154128	-0.191743	0.216514	-33.706665	-26.702881	-2.807617
C:\Users\cware\Desktop\Steller20November\TagTesting20Nov2013\M18.DSG	11-1-2013	16:43:43	387271.000000	7745.420000	0.710938	0.664063	-0.390625	0.155046	-0.192661	0.214679	-36.849976	-19.058228	-0.946045
C:\Users\cware\Desktop\Steller20November\TagTesting20Nov2013\M18.DSG	11-1-2013	16:43:43	387272.000000	7745.440000	0.812500	0.593750	-0.359375	0.156881	-0.193578	0.211009	-25.085449	-29.144287	3.356934
C:\Users\cware\Desktop\Steller20November\TagTesting20Nov2013\M18.DSG	11-1-2013	16:43:43	387273.000000	7745.460000	0.843750	0.574219	-0.285156	0.159633	-0.196330	0.210092	-15.808105	-40.191650	5.981445
C:\Users\cware\Desktop\Steller20November\TagTesting20Nov2013\M18.DSG	11-1-2013	16:43:43	387274.000000	7745.480000	0.792969	0.597656	-0.320313	0.163303	-0.195413	0.211009	-12.145996	-44.433594	10.269165
C:\Users\cware\Desktop\Steller20November\TagTesting20Nov2013\M18.DSG	11-1-2013	16:43:43	387275.000000	7745.500000	0.746094	0.640625	-0.367188	0.166972	-0.196330	0.210092	-12.924194	-43.655396	9.429932
C:\Users\cware\Desktop\Steller20November\TagTesting20Nov2013\M18.DSG	11-1-2013	16:43:43	387276.000000	7745.520000	0.722656	0.726563	-0.410156	0.169725	-0.196330	0.210092	-13.046265	-44.082642	1.876831
C:\Users\cware\Desktop\Steller20November\TagTesting20Nov2013\M18.DSG	11-1-2013	16:43:43	387277.000000	7745.540000	0.687500	0.808594	-0.449219	0.172477	-0.197248	0.210092	-8.728027	-41.656494	-5.661011
C:\Users\cware\Desktop\Steller20November\TagTesting20Nov2013\M18.DSG	11-1-2013	16:43:43	387278.000000	7745.560000	0.660156	0.812500	-0.527344	0.175229	-0.197248	0.211009	-4.074097	-33.340454	-13.854980
C:\Users\cware\Desktop\Steller20November\TagTesting20Nov2013\M18.DSG	11-1-2013	16:43:43	387279.000000	7745.580000	0.625000	0.777344	-0.593750	0.176147	-0.198165	0.211009	-4.287720	-22.201538	-18.890381
C:\Users\cware\Desktop\Steller20November\TagTesting20Nov2013\M18.DSG	11-1-2013	16:43:43	387280.000000	7745.600000	0.613281	0.753906	-0.597656	0.175229	-0.196330	0.211927	-3.738403	-12.496948	-22.491455
C:\Users\cware\Desktop\Steller20November\TagTesting20Nov2013\M18.DSG	11-1-2013	16:43:43	387281.000000	7745.620000	0.664063	0.742188	-0.589844	0.175229	-0.196330	0.213761	2.960205	-7.736206	-22.598267
C:\Users\cware\Desktop\Steller20November\TagTesting20Nov2013\M18.DSG	11-1-2013	16:43:43	387282.000000	7745.640000	0.710938	0.722656	-0.542969	0.172477	-0.194495	0.214679	10.833740	-9.231567	-20.919800
C:\Users\cware\Desktop\Steller20November\TagTesting20Nov2013\M18.DSG	11-1-2013	16:43:43	387283.000000	7745.660000	0.808594	0.707031	-0.507813	0.171560	-0.194495	0.216514	16.128540	-13.458252	-18.035889
C:\Users\cware\Desktop\Steller20November\TagTesting20Nov2013\M18.DSG	11-1-2013	16:43:43	387284.000000	7745.680000	0.796875	0.664063	-0.546875	0.171560	-0.192661	0.220183	21.316528	-5.371094	-9.857178
C:\Users\cware\Desktop\Steller20November\TagTesting20Nov2013\M18.DSG	11-1-2013	16:43:43	387285.000000	7745.700000	0.804688	0.613281	-0.601563	0.170642	-0.190826	0.222018	17.745972	-3.936768	-7.308960
C:\Users\cware\Desktop\Steller20November\TagTesting20Nov2013\M18.DSG	11-1-2013	16:43:43	387286.000000	7745.720000	0.843750	0.597656	-0.609375	0.170642	-0.188991	0.225688	11.932373	-10.543823	-9.063721
C:\Users\cware\Desktop\Steller20November\TagTesting20Nov2013\M18.DSG	11-1-2013	16:43:43	387287.000000	7745.740000	0.867188	0.550781	-0.656250	0.170642	-0.188073	0.225688	4.776001	-23.498535	-14.526367
C:\Users\cware\Desktop\Steller20November\TagTesting20Nov2013\M18.DSG	11-1-2013	16:43:43	387288.000000	7745.760000	0.859375	0.492188	-0.675781	0.171560	-0.187156	0.228440	-0.549316	-33.309937	-23.986816
C:\Users\cware\Desktop\Steller20November\TagTesting20Nov2013\M18.DSG	11-1-2013	16:43:43	387289.000000	7745.780000	0.792969	0.441406	-0.695313	0.170642	-0.186239	0.230275	-4.440308	-35.690308	-30.105591
C:\Users\cware\Desktop\Steller20November\TagTesting20Nov2013\M18.DSG	11-1-2013	16:43:43	387290.000000	7745.800000	0.726563	0.414063	-0.722656	0.170642	-0.185321	0.229358	-10.452271	-29.327393	-31.539917
C:\Users\cware\Desktop\Steller20November\TagTesting20Nov2013\M18.DSG	11-1-2013	16:43:43	387291.000000	7745.820000	0.695313	0.449219	-0.703125	0.170642	-0.185321	0.230275	-16.845703	-22.857666	-31.860352
C:\Users\cware\Desktop\Steller20November\TagTesting20Nov2013\M18.DSG	11-1-2013	16:43:43	387292.000000	7745.840000	0.746094	0.519531	-0.613281	0.168807	-0.184404	0.229358	-21.087646	-17.974854	-31.723022
C:\Users\cware\Desktop\Steller20November\TagTesting20Nov2013\M18.DSG	11-1-2013	16:43:43	387293.000000	7745.860000	0.777344	0.578125	-0.535156	0.166972	-0.184404	0.228440	-20.782471	-13.381958	-30.899048
C:\Users\cware\Desktop\Steller20November\TagTesting20Nov2013\M18.DSG	11-1-2013	16:43:43	387294.000000	7745.880000	0.839844	0.628906	-0.488281	0.164220	-0.185321	0.227523	-15.747070	-13.839722	-29.678345
C:\Users\cware\Desktop\Steller20November\TagTesting20Nov2013\M18.DSG	11-1-2013	16:43:43	387295.000000	7745.900000	0.910156	0.582031	-0.527344	0.162385	-0.183486	0.227523	-9.948730	-21.270752	-29.754639
C:\Users\cware\Desktop\Steller20November\TagTesting20Nov2013\M18.DSG	11-1-2013	16:43:43	387296.000000	7745.920000	0.910156	0.480469	-0.597656	0.162385	-0.184404	0.228440	-5.004883	-25.222778	-29.266357
C:\Users\cware\Desktop\Steller20November\TagTesting20Nov2013\M18.DSG	11-1-2013	16:43:43	387297.000000	7745.940000	0.890625	0.398438	-0.656250	0.160550	-0.181651	0.229358	-5.615234	-29.296875	-29.708862
C:\Users\cware\Desktop\Steller20November\TagTesting20Nov2013\M18.DSG	11-1-2013	16:43:43	387298.000000	7745.960000	0.863281	0.359375	-0.671875	0.159633	-0.180734	0.229358	-10.757446	-36.361694	-34.255981
C:\Users\cware\Desktop\Steller20November\TagTesting20Nov2013\M18.DSG	11-1-2013	16:43:43	387299.000000	7745.980000	0.812500	0.382813	-0.640625	0.159633	-0.180734	0.230275	-15.914917	-40.176392	-38.497925
C:\Users\cware\Desktop\Steller20November\TagTesting20Nov2013\M18.DSG	11-1-2013	16:43:43	387300.000000	7746.000000	0.773438	0.414063	-0.625000	0.158716	-0.179817	0.229358	-19.607544	-40.023804	-41.076660
C:\Users\cware\Desktop\Steller20November\TagTesting20Nov2013\M18.DSG	11-1-2013	16:43:43	387301.000000	7746.020000	0.750000	0.425781	-0.605469	0.158716	-0.179817	0.230275	-22.003174	-35.171509	-41.107178
C:\Users\cware\Desktop\Steller20November\TagTesting20Nov2013\M18.DSG	11-1-2013	16:43:43	387302.000000	7746.040000	0.757813	0.429688	-0.609375	0.156881	-0.179817	0.230275	-25.650024	-33.660889	-39.611816
C:\Users\cware\Desktop\Steller20November\TagTesting20Nov2013\M18.DSG	11-1-2013	16:43:43	387303.000000	7746.060000	0.761719	0.433594	-0.664063	0.156881	-0.180734	0.228440	-28.610229	-32.363892	-38.650513
C:\Users\cware\Desktop\Steller20November\TagTesting20Nov2013\M18.DSG	11-1-2013	16:43:43	387304.000000	7746.080000	0.734375	0.398438	-0.714844	0.155046	-0.180734	0.227523	-31.433105	-26.443481	-36.361694
C:\Users\cware\Desktop\Steller20November\TagTesting20Nov2013\M18.DSG	11-1-2013	16:43:43	387305.000000	7746.100000	0.718750	0.367188	-0.734375	0.155046	-0.180734	0.226606	-31.982422	-22.964478	-35.430908
C:\Users\cware\Desktop\Steller20November\TagTesting20Nov2013\M18.DSG	11-1-2013	16:43:43	387306.000000	7746.120000	0.722656	0.382813	-0.746094	0.152294	-0.179817	0.223853	-30.029297	-19.958496	-34.698486
C:\Users\cware\Desktop\Steller20November\TagTesting20Nov2013\M18.DSG	11-1-2013	16:43:43	387307.000000	7746.140000	0.718750	0.386719	-0.738281	0.151376	-0.180734	0.221101	-27.297974	-18.524170	-33.157349
C:\Users\cware\Desktop\Steller20November\TagTesting20Nov2013\M18.DSG	11-1-2013	16:43:43	387308.000000	7746.160000	0.742188	0.363281	-0.730469	0.149541	-0.180734	0.221101	-22.262573	-14.556885	-26.626587
C:\Users\cware\Desktop\Steller20November\TagTesting20Nov2013\M18.DSG	11-1-2013	16:43:43	387309.000000	7746.180000	0.761719	0.339844	-0.722656	0.148624	-0.180734	0.218349	-18.280029	-11.764526	-19.149780
C:\Users\cware\Desktop\Steller20November\TagTesting20Nov2013\M18.DSG	11-1-2013	16:43:43	387310.000000	7746.200000	0.804688	0.347656	-0.707031	0.147706	-0.180734	0.217431	-14.846802	-11.199951	-13.778687
C:\Users\cware\Desktop\Steller20November\TagTesting20Nov2013\M18.DSG	11-1-2013	16:43:43	387311.000000	7746.220000	0.816406	0.394531	-0.699219	0.147706	-0.180734	0.218349	-12.527466	-9.185791	-10.467529
C:\Users\cware\Desktop\Steller20November\TagTesting20Nov2013\M18.DSG	11-1-2013	16:43:43	387312.000000	7746.240000	0.800781	0.402344	-0.707031	0.147706	-0.178899	0.218349	-7.919312	-8.850098	-8.697510
C:\Users\cware\Desktop\Steller20November\TagTesting20Nov2013\M18.DSG	11-1-2013	16:43:43	387313.000000	7746.260000	0.824219	0.398438	-0.730469	0.148624	-0.178899	0.218349	-3.768921	-11.932373	-10.009766
C:\Users\cware\Desktop\Steller20November\TagTesting20Nov2013\M18.DSG	11-1-2013	16:43:43	387314.000000	7746.280000	0.835938	0.359375	-0.757813	0.147706	-0.177982	0.218349	-2.593994	-12.939453	-15.579224
C:\Users\cware\Desktop\Steller20November\TagTesting20Nov2013\M18.DSG	11-1-2013	16:43:43	387315.000000	7746.300000	0.828125	0.316406	-0.800781	0.147706	-0.177982	0.219266	-3.204346	-10.711670	-20.095825
C:\Users\cware\Desktop\Steller20November\TagTesting20Nov2013\M18.DSG	11-1-2013	16:43:43	387316.000000	7746.320000	0.804688	0.273438	-0.820313	0.145872	-0.177064	0.220183	-7.827759	-8.865356	-24.139404
C:\Users\cware\Desktop\Steller20November\TagTesting20Nov2013\M18.DSG	11-1-2013	16:43:43	387317.000000	7746.340000	0.781250	0.234375	-0.832031	0.144954	-0.177064	0.220183	-14.511108	-3.509521	-25.817871
C:\Users\cware\Desktop\Steller20November\TagTesting20Nov2013\M18.DSG	11-1-2013	16:43:43	387318.000000	7746.360000	0.773438	0.257813	-0.781250	0.142202	-0.177064	0.219266	-22.277832	1.342773	-27.160645
C:\Users\cware\Desktop\Steller20November\TagTesting20Nov2013\M18.DSG	11-1-2013	16:43:43	387319.000000	7746.380000	0.773438	0.257813	-0.781250	0.142202	-0.177982	0.217431	-26.229858	4.318237	-29.190063
C:\Users\cware\Desktop\Steller20November\TagTesting20Nov2013\M18.DSG	11-1-2013	16:43:43	387320.000000	7746.400000	0.769531	0.277344	-0.734375	0.138532	-0.178899	0.215596	-31.875610	6.683350	-31.677246
C:\Users\cware\Desktop\Steller20November\TagTesting20Nov2013\M18.DSG	11-1-2013	16:43:43	387321.000000	7746.420000	0.773438	0.285156	-0.710938	0.136697	-0.179817	0.212844	-36.132813	7.720947	-33.706665
C:\Users\cware\Desktop\Steller20November\TagTesting20Nov2013\M18.DSG	11-1-2013	16:43:43	387322.000000	7746.440000	0.796875	0.320313	-0.703125	0.132110	-0.181651	0.207339	-35.705566	6.423950	-37.277222
C:\Users\cware\Desktop\Steller20November\TagTesting20Nov2013\M18.DSG	11-1-2013	16:43:43	387323.000000	7746.460000	0.792969	0.351563	-0.691406	0.129358	-0.181651	0.208257	-33.142090	4.837036	-39.489746
C:\Users\cware\Desktop\Steller20November\TagTesting20Nov2013\M18.DSG	11-1-2013	16:43:43	387324.000000	7746.480000	0.796875	0.371094	-0.675781	0.124771	-0.183486	0.203670	-30.395508	4.821777	-39.398193
C:\Users\cware\Desktop\Steller20November\TagTesting20Nov2013\M18.DSG	11-1-2013	16:43:43	387325.000000	7746.500000	0.800781	0.394531	-0.667969	0.123853	-0.183486	0.201835	-26.519775	6.317139	-37.765503
C:\Users\cware\Desktop\Steller20November\TagTesting20Nov2013\M18.DSG	11-1-2013	16:43:43	387326.000000	7746.520000	0.808594	0.394531	-0.656250	0.119266	-0.183486	0.200917	-21.682739	7.186890	-35.659790
C:\Users\cware\Desktop\Steller20November\TagTesting20Nov2013\M18.DSG	11-1-2013	16:43:43	387327.000000	7746.540000	0.792969	0.378906	-0.644531	0.115596	-0.183486	0.198165	-18.951416	9.429932	-33.645630
C:\Users\cware\Desktop\Steller20November\TagTesting20Nov2013\M18.DSG	11-1-2013	16:43:43	387328.000000	7746.560000	0.792969	0.363281	-0.640625	0.114679	-0.182569	0.197248	-16.326904	10.818481	-30.731201
C:\Users\cware\Desktop\Steller20November\TagTesting20Nov2013\M18.DSG	11-1-2013	16:43:43	387329.000000	7746.580000	0.800781	0.335938	-0.625000	0.110092	-0.181651	0.196330	-16.036987	8.773804	-29.052734
C:\Users\cware\Desktop\Steller20November\TagTesting20Nov2013\M18.DSG	11-1-2013	16:43:43	387330.000000	7746.600000	0.835938	0.296875	-0.621094	0.108257	-0.181651	0.194495	-16.769409	-0.671387	-28.350830
C:\Users\cware\Desktop\Steller20November\TagTesting20Nov2013\M18.DSG	11-1-2013	16:43:43	387331.000000	7746.620000	0.847656	0.257813	-0.621094	0.104587	-0.181651	0.193578	-18.905640	-9.170532	-28.457642
C:\Users\cware\Desktop\Steller20November\TagTesting20Nov2013\M18.DSG	11-1-2013	16:43:43	387332.000000	7746.640000	0.851563	0.253906	-0.628906	0.103670	-0.182569	0.192661	-19.332886	-13.732910	-28.152466
C:\Users\cware\Desktop\Steller20November\TagTesting20Nov2013\M18.DSG	11-1-2013	16:43:43	387333.000000	7746.660000	0.832031	0.250000	-0.640625	0.100917	-0.181651	0.191743	-17.776489	-11.016846	-28.182983
C:\Users\cware\Desktop\Steller20November\TagTesting20Nov2013\M18.DSG	11-1-2013	16:43:43	387334.000000	7746.680000	0.847656	0.253906	-0.613281	0.100000	-0.181651	0.190826	-17.501831	-10.940552	-27.404785
C:\Users\cware\Desktop\Steller20November\TagTesting20Nov2013\M18.DSG	11-1-2013	16:43:43	387335.000000	7746.700000	0.839844	0.250000	-0.593750	0.097248	-0.179817	0.188991	-19.622803	-9.307861	-26.306152
C:\Users\cware\Desktop\Steller20November\TagTesting20Nov2013\M18.DSG	11-1-2013	16:43:43	387336.000000	7746.720000	0.812500	0.273438	-0.628906	0.096330	-0.181651	0.188991	-22.613525	-2.975464	-27.175903
C:\Users\cware\Desktop\Steller20November\TagTesting20Nov2013\M18.DSG	11-1-2013	16:43:43	387337.000000	7746.740000	0.773438	0.296875	-0.675781	0.092661	-0.181651	0.184404	-21.301270	6.546021	-31.799316
C:\Users\cware\Desktop\Steller20November\TagTesting20Nov2013\M18.DSG	11-1-2013	16:43:43	387338.000000	7746.760000	0.746094	0.324219	-0.687500	0.091743	-0.180734	0.183486	-22.399902	16.921997	-43.518066
C:\Users\cware\Desktop\Steller20November\TagTesting20Nov2013\M18.DSG	11-1-2013	16:43:43	387339.000000	7746.780000	0.734375	0.347656	-0.695313	0.088073	-0.179817	0.179817	-22.140503	25.085449	-54.855347
C:\Users\cware\Desktop\Steller20November\TagTesting20Nov2013\M18.DSG	11-1-2013	16:43:43	387340.000000	7746.800000	0.792969	0.378906	-0.636719	0.081651	-0.177982	0.176147	-22.277832	25.756836	-55.984497
C:\Users\cware\Desktop\Steller20November\TagTesting20Nov2013\M18.DSG	11-1-2013	16:43:43	387341.000000	7746.820000	0.910156	0.308594	-0.609375	0.077982	-0.176147	0.174312	-18.920898	20.233154	-38.192749
C:\Users\cware\Desktop\Steller20November\TagTesting20Nov2013\M18.DSG	11-1-2013	16:43:43	387342.000000	7746.840000	1.082031	0.183594	-0.585938	0.073394	-0.175229	0.171560	-18.081665	1.373291	-16.540527
C:\Users\cware\Desktop\Steller20November\TagTesting20Nov2013\M18.DSG	11-1-2013	16:43:43	387343.000000	7746.860000	1.140625	0.191406	-0.582031	0.070642	-0.175229	0.171560	-19.104004	-6.622314	-6.774902
C:\Users\cware\Desktop\Steller20November\TagTesting20Nov2013\M18.DSG	11-1-2013	16:43:43	387344.000000	7746.880000	1.078125	0.230469	-0.585938	0.069725	-0.176147	0.169725	-20.141602	-5.645752	-0.595093
C:\Users\cware\Desktop\Steller20November\TagTesting20Nov2013\M18.DSG	11-1-2013	16:43:43	387345.000000	7746.900000	0.992188	0.265625	-0.593750	0.069725	-0.176147	0.168807	-18.768311	-1.846313	0.610352
C:\Users\cware\Desktop\Steller20November\TagTesting20Nov2013\M18.DSG	11-1-2013	16:43:43	387346.000000	7746.920000	0.886719	0.308594	-0.558594	0.070642	-0.177982	0.168807	-15.716553	2.471924	-1.647949
C:\Users\cware\Desktop\Steller20November\TagTesting20Nov2013\M18.DSG	11-1-2013	16:43:43	387347.000000	7746.940000	0.863281	0.312500	-0.542969	0.068807	-0.178899	0.166972	-12.039185	2.975464	-6.210327
C:\Users\cware\Desktop\Steller20November\TagTesting20Nov2013\M18.DSG	11-1-2013	16:43:43	387348.000000	7746.960000	0.847656	0.292969	-0.554688	0.069725	-0.177982	0.162385	-8.255005	5.981445	-11.428833
C:\Users\cware\Desktop\Steller20November\TagTesting20Nov2013\M18.DSG	11-1-2013	16:43:43	387349.000000	7746.980000	0.875000	0.265625	-0.566406	0.069725	-0.177982	0.165138	-7.354736	4.837036	-14.907837
C:\Users\cware\Desktop\Steller20November\TagTesting20Nov2013\M18.DSG	11-1-2013	16:43:43	387350.000000	7747.000000	0.898438	0.253906	-0.574219	0.066972	-0.177064	0.164220	-7.873535	2.410889	-17.303467
C:\Users\cware\Desktop\Steller20November\TagTesting20Nov2013\M18.DSG	11-1-2013	16:43:43	387351.000000	7747.020000	0.902344	0.250000	-0.574219	0.066972	-0.177064	0.165138	-8.224487	1.525879	-17.639160
C:\Users\cware\Desktop\Steller20November\TagTesting20Nov2013\M18.DSG	11-1-2013	16:43:43	387352.000000	7747.040000	0.910156	0.230469	-0.566406	0.064220	-0.176147	0.163303	-9.597778	-1.602173	-16.387939
C:\Users\cware\Desktop\Steller20November\TagTesting20Nov2013\M18.DSG	11-1-2013	16:43:43	387353.000000	7747.060000	0.890625	0.222656	-0.570313	0.065138	-0.175229	0.165138	-9.658813	-1.235962	-15.060425
C:\Users\cware\Desktop\Steller20November\TagTesting20Nov2013\M18.DSG	11-1-2013	16:43:43	387354.000000	7747.080000	0.878906	0.226563	-0.574219	0.062385	-0.175229	0.164220	-8.377075	-0.473022	-13.122559
C:\Users\cware\Desktop\Steller20November\TagTesting20Nov2013\M18.DSG	11-1-2013	16:43:43	387355.000000	7747.100000	0.863281	0.226563	-0.562500	0.060550	-0.174312	0.163303	-8.850098	-1.174927	-11.825562
C:\Users\cware\Desktop\Steller20November\TagTesting20Nov2013\M18.DSG	11-1-2013	16:43:43	387356.000000	7747.120000	0.859375	0.214844	-0.578125	0.060550	-0.173394	0.163303	-10.284424	-2.044678	-11.108398
C:\Users\cware\Desktop\Steller20November\TagTesting20Nov2013\M18.DSG	11-1-2013	16:43:43	387357.000000	7747.140000	0.847656	0.214844	-0.582031	0.059633	-0.173394	0.163303	-11.291504	-1.159668	-11.947632
C:\Users\cware\Desktop\Steller20November\TagTesting20Nov2013\M18.DSG	11-1-2013	16:43:43	387358.000000	7747.160000	0.859375	0.226563	-0.578125	0.059633	-0.173394	0.162385	-11.932373	0.808716	-13.244629
C:\Users\cware\Desktop\Steller20November\TagTesting20Nov2013\M18.DSG	11-1-2013	16:43:43	387359.000000	7747.180000	0.843750	0.246094	-0.589844	0.058716	-0.172477	0.161468	-11.917114	3.952026	-14.572144
C:\Users\cware\Desktop\Steller20November\TagTesting20Nov2013\M18.DSG	11-1-2013	16:43:43	387360.000000	7747.200000	0.875000	0.214844	-0.570313	0.055963	-0.173394	0.160550	-13.916016	7.598877	-14.846802
C:\Users\cware\Desktop\Steller20November\TagTesting20Nov2013\M18.DSG	11-1-2013	16:43:43	387361.000000	7747.220000	0.867188	0.207031	-0.570313	0.055963	-0.171560	0.159633	-15.533447	12.603760	-14.724731
C:\Users\cware\Desktop\Steller20November\TagTesting20Nov2013\M18.DSG	11-1-2013	16:43:43	387362.000000	7747.240000	0.886719	0.218750	-0.574219	0.055963	-0.171560	0.157798	-15.411377	14.251709	-15.823364
C:\Users\cware\Desktop\Steller20November\TagTesting20Nov2013\M18.DSG	11-1-2013	16:43:43	387363.000000	7747.260000	0.914063	0.238281	-0.554688	0.053211	-0.171560	0.155963	-14.465332	12.924194	-16.891479
C:\Users\cware\Desktop\Steller20November\TagTesting20Nov2013\M18.DSG	11-1-2013	16:43:43	387364.000000	7747.280000	0.960938	0.246094	-0.531250	0.051376	-0.170642	0.153211	-12.512207	5.706787	-17.517090
C:\Users\cware\Desktop\Steller20November\TagTesting20Nov2013\M18.DSG	11-1-2013	16:43:43	387365.000000	7747.300000	0.996094	0.265625	-0.515625	0.049541	-0.170642	0.152294	-10.223389	-0.030518	-16.845703
C:\Users\cware\Desktop\Steller20November\TagTesting20Nov2013\M18.DSG	11-1-2013	16:43:43	387366.000000	7747.320000	1.015625	0.277344	-0.500000	0.049541	-0.169725	0.151376	-7.659912	-7.751465	-13.137817
C:\Users\cware\Desktop\Steller20November\TagTesting20Nov2013\M18.DSG	11-1-2013	16:43:43	387367.000000	7747.340000	1.031250	0.285156	-0.515625	0.048624	-0.168807	0.151376	-3.707886	-10.772705	-10.040283
C:\Users\cware\Desktop\Steller20November\TagTesting20Nov2013\M18.DSG	11-1-2013	16:43:43	387368.000000	7747.360000	1.007813	0.281250	-0.511719	0.047706	-0.167890	0.152294	-0.305176	-8.163452	-5.584717
C:\Users\cware\Desktop\Steller20November\TagTesting20Nov2013\M18.DSG	11-1-2013	16:43:43	387369.000000	7747.380000	0.996094	0.269531	-0.527344	0.047706	-0.166972	0.153211	1.358032	-8.331299	-3.067017
C:\Users\cware\Desktop\Steller20November\TagTesting20Nov2013\M18.DSG	11-1-2013	16:43:43	387370.000000	7747.400000	0.960938	0.250000	-0.539063	0.048624	-0.167890	0.155963	3.585815	-6.347656	-1.007080
C:\Users\cware\Desktop\Steller20November\TagTesting20Nov2013\M18.DSG	11-1-2013	16:43:43	387371.000000	7747.420000	0.929688	0.222656	-0.574219	0.048624	-0.166972	0.157798	3.692627	-3.082275	0.289917
C:\Users\cware\Desktop\Steller20November\TagTesting20Nov2013\M18.DSG	11-1-2013	16:43:43	387372.000000	7747.440000	0.906250	0.183594	-0.585938	0.048624	-0.166972	0.157798	2.304077	-1.083374	0.411987
C:\Users\cware\Desktop\Steller20November\TagTesting20Nov2013\M18.DSG	11-1-2013	16:43:43	387373.000000	7747.460000	0.906250	0.183594	-0.585938	0.049541	-0.166972	0.158716	1.495361	-0.579834	-0.808716
C:\Users\cware\Desktop\Steller20November\TagTesting20Nov2013\M18.DSG	11-1-2013	16:43:43	387374.000000	7747.480000	0.910156	0.156250	-0.578125	0.049541	-0.166972	0.158716	0.534058	-0.076294	-1.647949
C:\Users\cware\Desktop\Steller20November\TagTesting20Nov2013\M18.DSG	11-1-2013	16:43:43	387375.000000	7747.500000	0.925781	0.144531	-0.574219	0.048624	-0.166055	0.160550	-0.320435	-0.808716	-3.051758
C:\Users\cware\Desktop\Steller20November\TagTesting20Nov2013\M18.DSG	11-1-2013	16:43:43	387376.000000	7747.520000	0.906250	0.140625	-0.566406	0.050459	-0.166055	0.160550	-2.914429	-0.259399	-3.356934
C:\Users\cware\Desktop\Steller20November\TagTesting20Nov2013\M18.DSG	11-1-2013	16:43:43	387377.000000	7747.540000	0.917969	0.128906	-0.562500	0.050459	-0.166055	0.160550	-5.996704	-1.632690	-3.341675
C:\Users\cware\Desktop\Steller20November\TagTesting20Nov2013\M18.DSG	11-1-2013	16:43:43	387378.000000	7747.560000	0.921875	0.140625	-0.550781	0.050459	-0.166055	0.160550	-9.414673	-5.249023	-2.761841
C:\Users\cware\Desktop\Steller20November\TagTesting20Nov2013\M18.DSG	11-1-2013	16:43:43	387379.000000	7747.580000	0.914063	0.148438	-0.578125	0.049541	-0.166972	0.166055	-9.475708	-7.034302	-2.685547
C:\Users\cware\Desktop\Steller20November\TagTesting20Nov2013\M18.DSG	11-1-2013	16:43:43	387380.000000	7747.600000	0.917969	0.160156	-0.589844	0.050459	-0.166972	0.159633	-9.109497	-4.989624	-2.716064
C:\Users\cware\Desktop\Steller20November\TagTesting20Nov2013\M18.DSG	11-1-2013	16:43:43	387381.000000	7747.620000	0.921875	0.183594	-0.585938	0.051376	-0.166972	0.159633	-7.843018	-2.410889	-2.960205
C:\Users\cware\Desktop\Steller20November\TagTesting20Nov2013\M18.DSG	11-1-2013	16:43:43	387382.000000	7747.640000	0.929688	0.187500	-0.578125	0.051376	-0.167890	0.159633	-5.889893	-1.373291	-3.204346
C:\Users\cware\Desktop\Steller20November\TagTesting20Nov2013\M18.DSG	11-1-2013	16:43:43	387383.000000	7747.660000	0.945313	0.156250	-0.578125	0.050459	-0.167890	0.159633	-5.203247	-0.762939	-4.074097
C:\Users\cware\Desktop\Steller20November\TagTesting20Nov2013\M18.DSG	11-1-2013	16:43:43	387384.000000	7747.680000	0.957031	0.132813	-0.578125	0.051376	-0.167890	0.158716	-7.873535	-1.724243	-4.486084
C:\Users\cware\Desktop\Steller20November\TagTesting20Nov2013\M18.DSG	11-1-2013	16:43:43	387385.000000	7747.700000	0.976563	0.136719	-0.570313	0.051376	-0.166972	0.158716	-12.680054	-2.136230	-4.806519
C:\Users\cware\Desktop\Steller20November\TagTesting20Nov2013\M18.DSG	11-1-2013	16:43:43	387386.000000	7747.720000	0.976563	0.152344	-0.558594	0.051376	-0.168807	0.156881	-17.700195	-1.434326	-6.088257
C:\Users\cware\Desktop\Steller20November\TagTesting20Nov2013\M18.DSG	11-1-2013	16:43:43	387387.000000	7747.740000	0.988281	0.187500	-0.562500	0.051376	-0.168807	0.156881	-20.141602	-2.319336	-8.468628
C:\Users\cware\Desktop\Steller20November\TagTesting20Nov2013\M18.DSG	11-1-2013	16:43:43	387388.000000	7747.760000	0.992188	0.210938	-0.535156	0.050459	-0.170642	0.153211	-22.735596	-1.541138	-12.603760
C:\Users\cware\Desktop\Steller20November\TagTesting20Nov2013\M18.DSG	11-1-2013	16:43:43	387389.000000	7747.780000	0.984375	0.242188	-0.523438	0.050459	-0.169725	0.154128	-23.422241	-1.525879	-15.792847
C:\Users\cware\Desktop\Steller20November\TagTesting20Nov2013\M18.DSG	11-1-2013	16:43:43	387390.000000	7747.800000	0.984375	0.273438	-0.531250	0.049541	-0.169725	0.151376	-21.957397	-2.655029	-20.156860
C:\Users\cware\Desktop\Steller20November\TagTesting20Nov2013\M18.DSG	11-1-2013	16:43:43	387391.000000	7747.820000	0.968750	0.277344	-0.539063	0.047706	-0.169725	0.151376	-20.385742	-1.724243	-23.376465
C:\Users\cware\Desktop\Steller20November\TagTesting20Nov2013\M18.DSG	11-1-2013	16:43:43	387392.000000	7747.840000	0.953125	0.265625	-0.539063	0.045872	-0.169725	0.148624	-18.783569	-3.036499	-26.351929
C:\Users\cware\Desktop\Steller20November\TagTesting20Nov2013\M18.DSG	11-1-2013	16:43:43	387393.000000	7747.860000	0.957031	0.246094	-0.550781	0.045872	-0.170642	0.149541	-18.692017	-3.570557	-28.289795
C:\Users\cware\Desktop\Steller20November\TagTesting20Nov2013\M18.DSG	11-1-2013	16:43:43	387394.000000	7747.880000	0.945313	0.214844	-0.550781	0.044037	-0.168807	0.146789	-20.080566	-4.272461	-30.258179
C:\Users\cware\Desktop\Steller20November\TagTesting20Nov2013\M18.DSG	11-1-2013	16:43:43	387395.000000	7747.900000	0.945313	0.179688	-0.554688	0.041284	-0.167890	0.145872	-21.377563	-5.142212	-31.265259
C:\Users\cware\Desktop\Steller20November\TagTesting20Nov2013\M18.DSG	11-1-2013	16:43:43	387396.000000	7747.920000	0.949219	0.144531	-0.554688	0.039450	-0.166055	0.145872	-23.681641	-4.638672	-31.295776
C:\Users\cware\Desktop\Steller20November\TagTesting20Nov2013\M18.DSG	11-1-2013	16:43:43	387397.000000	7747.940000	0.949219	0.113281	-0.550781	0.038532	-0.166972	0.144037	-27.526855	-6.362915	-30.761719
C:\Users\cware\Desktop\Steller20November\TagTesting20Nov2013\M18.DSG	11-1-2013	16:43:43	387398.000000	7747.960000	0.972656	0.101563	-0.542969	0.033945	-0.166055	0.142202	-32.348633	-10.055542	-30.838013
C:\Users\cware\Desktop\Steller20November\TagTesting20Nov2013\M18.DSG	11-1-2013	16:43:43	387399.000000	7747.980000	0.984375	0.101563	-0.542969	0.033945	-0.166972	0.140367	-35.858154	-10.620117	-28.366089
C:\Users\cware\Desktop\Steller20November\TagTesting20Nov2013\M18.DSG	11-1-2013	16:43:43	387400.000000	7748.000000	0.988281	0.082031	-0.531250	0.033028	-0.165138	0.138532	-40.435791	-13.244629	-27.450562
C:\Users\cware\Desktop\Steller20November\TagTesting20Nov2013\M18.DSG	11-1-2013	16:43:43	387401.000000	7748.020000	0.996094	0.074219	-0.535156	0.031193	-0.165138	0.135780	-44.891357	-14.205933	-28.182983
C:\Users\cware\Desktop\Steller20November\TagTesting20Nov2013\M18.DSG	11-1-2013	16:43:43	387402.000000	7748.040000	1.000000	0.082031	-0.527344	0.030275	-0.166055	0.133945	-49.636841	-15.884399	-29.113770
C:\Users\cware\Desktop\Steller20November\TagTesting20Nov2013\M18.DSG	11-1-2013	16:43:43	387403.000000	7748.060000	1.015625	0.085938	-0.519531	0.028440	-0.166055	0.130275	-54.153442	-19.989014	-30.364990
C:\Users\cware\Desktop\Steller20November\TagTesting20Nov2013\M18.DSG	11-1-2013	16:43:43	387404.000000	7748.080000	1.007813	0.109375	-0.511719	0.026606	-0.166055	0.128440	-57.891846	-24.215698	-32.165527
C:\Users\cware\Desktop\Steller20November\TagTesting20Nov2013\M18.DSG	11-1-2013	16:43:43	387405.000000	7748.100000	0.996094	0.136719	-0.531250	0.025688	-0.165138	0.124771	-59.265137	-26.153564	-33.401489
C:\Users\cware\Desktop\Steller20November\TagTesting20Nov2013\M18.DSG	11-1-2013	16:43:43	387406.000000	7748.120000	0.996094	0.144531	-0.535156	0.024771	-0.165138	0.122936	-60.470581	-30.761719	-35.354614
C:\Users\cware\Desktop\Steller20November\TagTesting20Nov2013\M18.DSG	11-1-2013	16:43:43	387407.000000	7748.140000	0.968750	0.164063	-0.515625	0.022018	-0.165138	0.119266	-61.431885	-31.616211	-37.368774
C:\Users\cware\Desktop\Steller20November\TagTesting20Nov2013\M18.DSG	11-1-2013	16:43:43	387408.000000	7748.160000	0.957031	0.191406	-0.527344	0.022018	-0.164220	0.116514	-61.264038	-35.324097	-38.650513
C:\Users\cware\Desktop\Steller20November\TagTesting20Nov2013\M18.DSG	11-1-2013	16:43:43	387409.000000	7748.180000	0.945313	0.183594	-0.523438	0.019266	-0.162385	0.113761	-60.501099	-42.587280	-38.024902
C:\Users\cware\Desktop\Steller20November\TagTesting20Nov2013\M18.DSG	11-1-2013	16:43:43	387410.000000	7748.200000	0.890625	0.175781	-0.558594	0.019266	-0.163303	0.112844	-57.189941	-45.150757	-33.645630
C:\Users\cware\Desktop\Steller20November\TagTesting20Nov2013\M18.DSG	11-1-2013	16:43:43	387411.000000	7748.220000	0.886719	0.179688	-0.593750	0.017431	-0.162385	0.111927	-52.978516	-45.028687	-31.539917
C:\Users\cware\Desktop\Steller20November\TagTesting20Nov2013\M18.DSG	11-1-2013	16:43:43	387412.000000	7748.240000	0.894531	0.207031	-0.617188	0.018349	-0.162385	0.111009	-48.324585	-43.914795	-30.105591
C:\Users\cware\Desktop\Steller20November\TagTesting20Nov2013\M18.DSG	11-1-2013	16:43:43	387413.000000	7748.260000	0.863281	0.230469	-0.636719	0.017431	-0.161468	0.111009	-44.906616	-37.170410	-29.678345
C:\Users\cware\Desktop\Steller20November\TagTesting20Nov2013\M18.DSG	11-1-2013	16:43:43	387414.000000	7748.280000	0.863281	0.218750	-0.632813	0.015596	-0.161468	0.109174	-40.985107	-32.226563	-27.191162
C:\Users\cware\Desktop\Steller20November\TagTesting20Nov2013\M18.DSG	11-1-2013	16:43:43	387415.000000	7748.300000	0.890625	0.191406	-0.625000	0.015596	-0.160550	0.107339	-40.069580	-33.142090	-23.376465
C:\Users\cware\Desktop\Steller20November\TagTesting20Nov2013\M18.DSG	11-1-2013	16:43:43	387416.000000	7748.320000	0.910156	0.187500	-0.621094	0.015596	-0.160550	0.107339	-38.101196	-34.606934	-18.173218
C:\Users\cware\Desktop\Steller20November\TagTesting20Nov2013\M18.DSG	11-1-2013	16:43:43	387417.000000	7748.340000	0.910156	0.222656	-0.652344	0.015596	-0.161468	0.105505	-36.331177	-36.605835	-16.036987
C:\Users\cware\Desktop\Steller20November\TagTesting20Nov2013\M18.DSG	11-1-2013	16:43:43	387418.000000	7748.360000	0.914063	0.253906	-0.644531	0.016514	-0.160550	0.105505	-34.652710	-41.168213	-15.914917
C:\Users\cware\Desktop\Steller20November\TagTesting20Nov2013\M18.DSG	11-1-2013	16:43:43	387419.000000	7748.380000	0.882813	0.265625	-0.667969	0.015596	-0.158716	0.105505	-31.738281	-41.824341	-16.265869
C:\Users\cware\Desktop\Steller20November\TagTesting20Nov2013\M18.DSG	11-1-2013	16:43:43	387420.000000	7748.400000	0.855469	0.265625	-0.671875	0.018349	-0.159633	0.107339	-27.145386	-39.993286	-17.776489
C:\Users\cware\Desktop\Steller20November\TagTesting20Nov2013\M18.DSG	11-1-2013	16:43:43	387421.000000	7748.420000	0.843750	0.253906	-0.656250	0.016514	-0.157798	0.107339	-22.506714	-35.812378	-19.546509
C:\Users\cware\Desktop\Steller20November\TagTesting20Nov2013\M18.DSG	11-1-2013	16:43:43	387422.000000	7748.440000	0.828125	0.234375	-0.652344	0.017431	-0.157798	0.107339	-16.052246	-29.312134	-19.683838
C:\Users\cware\Desktop\Steller20November\TagTesting20Nov2013\M18.DSG	11-1-2013	16:43:43	387423.000000	7748.460000	0.820313	0.203125	-0.664063	0.017431	-0.156881	0.109174	-10.391235	-27.053833	-19.485474
C:\Users\cware\Desktop\Steller20November\TagTesting20Nov2013\M18.DSG	11-1-2013	16:43:43	387424.000000	7748.480000	0.839844	0.167969	-0.699219	0.017431	-0.155046	0.111009	-5.538940	-29.403687	-17.395020
C:\Users\cware\Desktop\Steller20November\TagTesting20Nov2013\M18.DSG	11-1-2013	16:43:43	387425.000000	7748.500000	0.859375	0.136719	-0.750000	0.017431	-0.155963	0.111927	-2.182007	-31.158447	-13.092041
C:\Users\cware\Desktop\Steller20November\TagTesting20Nov2013\M18.DSG	11-1-2013	16:43:43	387426.000000	7748.520000	0.820313	0.136719	-0.820313	0.018349	-0.155963	0.114679	-2.410889	-25.573730	-7.110596
C:\Users\cware\Desktop\Steller20November\TagTesting20Nov2013\M18.DSG	11-1-2013	16:43:43	387427.000000	7748.540000	0.820313	0.136719	-0.820313	0.017431	-0.154128	0.115596	-6.515503	-18.661499	-4.150391
C:\Users\cware\Desktop\Steller20November\TagTesting20Nov2013\M18.DSG	11-1-2013	16:43:43	387428.000000	7748.560000	0.796875	0.199219	-0.816406	0.020183	-0.155963	0.115596	-12.329102	-9.567261	-3.280640
C:\Users\cware\Desktop\Steller20November\TagTesting20Nov2013\M18.DSG	11-1-2013	16:43:43	387429.000000	7748.580000	0.796875	0.218750	-0.804688	0.020183	-0.156881	0.114679	-15.335083	-5.767822	-5.081177
C:\Users\cware\Desktop\Steller20November\TagTesting20Nov2013\M18.DSG	11-1-2013	16:43:43	387430.000000	7748.600000	0.800781	0.214844	-0.792969	0.020183	-0.155963	0.114679	-15.960693	-4.196167	-10.009766
C:\Users\cware\Desktop\Steller20November\TagTesting20Nov2013\M18.DSG	11-1-2013	16:43:43	387431.000000	7748.620000	0.781250	0.191406	-0.804688	0.020183	-0.155046	0.114679	-16.311646	-0.640869	-12.268066
C:\Users\cware\Desktop\Steller20November\TagTesting20Nov2013\M18.DSG	11-1-2013	16:43:43	387432.000000	7748.640000	0.796875	0.167969	-0.796875	0.021101	-0.155046	0.113761	-14.617920	2.212524	-12.954712
C:\Users\cware\Desktop\Steller20November\TagTesting20Nov2013\M18.DSG	11-1-2013	16:43:43	387433.000000	7748.660000	0.816406	0.160156	-0.789063	0.020183	-0.155046	0.111927	-13.549805	0.518799	-13.565063
C:\Users\cware\Desktop\Steller20November\TagTesting20Nov2013\M18.DSG	11-1-2013	16:43:43	387434.000000	7748.680000	0.816406	0.156250	-0.757813	0.019266	-0.155046	0.111009	-14.877319	-0.579834	-12.649536
C:\Users\cware\Desktop\Steller20November\TagTesting20Nov2013\M18.DSG	11-1-2013	16:43:43	387435.000000	7748.700000	0.855469	0.164063	-0.746094	0.018349	-0.154128	0.111009	-17.181396	-4.806519	-14.053345
C:\Users\cware\Desktop\Steller20November\TagTesting20Nov2013\M18.DSG	11-1-2013	16:43:43	387436.000000	7748.720000	0.875000	0.171875	-0.734375	0.018349	-0.154128	0.110092	-17.883301	-10.482788	-16.891479
C:\Users\cware\Desktop\Steller20November\TagTesting20Nov2013\M18.DSG	11-1-2013	16:43:43	387437.000000	7748.740000	0.867188	0.191406	-0.738281	0.017431	-0.152294	0.110092	-16.723633	-12.161255	-19.378662
C:\Users\cware\Desktop\Steller20November\TagTesting20Nov2013\M18.DSG	11-1-2013	16:43:43	387438.000000	7748.760000	0.847656	0.199219	-0.730469	0.016514	-0.151376	0.111927	-14.755249	-13.168335	-21.102905
C:\Users\cware\Desktop\Steller20November\TagTesting20Nov2013\M18.DSG	11-1-2013	16:43:43	387439.000000	7748.780000	0.824219	0.191406	-0.726563	0.016514	-0.152294	0.111927	-14.236450	-12.390137	-20.874023
C:\Users\cware\Desktop\Steller20November\TagTesting20Nov2013\M18.DSG	11-1-2013	16:43:43	387440.000000	7748.800000	0.816406	0.183594	-0.726563	0.015596	-0.150459	0.111009	-15.411377	-10.650635	-19.470215
C:\Users\cware\Desktop\Steller20November\TagTesting20Nov2013\M18.DSG	11-1-2013	16:43:43	387441.000000	7748.820000	0.816406	0.187500	-0.722656	0.013761	-0.149541	0.111927	-16.586304	-8.697510	-17.120361
C:\Users\cware\Desktop\Steller20November\TagTesting20Nov2013\M18.DSG	11-1-2013	16:43:43	387442.000000	7748.840000	0.789063	0.203125	-0.742188	0.013761	-0.148624	0.111009	-16.921997	-5.950928	-14.816284
C:\Users\cware\Desktop\Steller20November\TagTesting20Nov2013\M18.DSG	11-1-2013	16:43:43	387443.000000	7748.860000	0.781250	0.187500	-0.742188	0.012844	-0.147706	0.110092	-17.211914	-2.014160	-11.886597
C:\Users\cware\Desktop\Steller20November\TagTesting20Nov2013\M18.DSG	11-1-2013	16:43:43	387444.000000	7748.880000	0.777344	0.171875	-0.738281	0.012844	-0.148624	0.109174	-16.754150	0.350952	-9.384155
C:\Users\cware\Desktop\Steller20November\TagTesting20Nov2013\M18.DSG	11-1-2013	16:43:43	387445.000000	7748.900000	0.789063	0.167969	-0.718750	0.011009	-0.147706	0.109174	-14.907837	0.946045	-6.378174
C:\Users\cware\Desktop\Steller20November\TagTesting20Nov2013\M18.DSG	11-1-2013	16:43:43	387446.000000	7748.920000	0.808594	0.167969	-0.738281	0.012844	-0.145872	0.108257	-9.918213	-2.075195	-4.211426
C:\Users\cware\Desktop\Steller20November\TagTesting20Nov2013\M18.DSG	11-1-2013	16:43:43	387447.000000	7748.940000	0.839844	0.175781	-0.765625	0.011927	-0.145872	0.108257	-6.652832	-3.036499	-2.151489
C:\Users\cware\Desktop\Steller20November\TagTesting20Nov2013\M18.DSG	11-1-2013	16:43:43	387448.000000	7748.960000	0.855469	0.175781	-0.757813	0.011927	-0.144037	0.107339	-3.982544	-9.384155	-2.685547
C:\Users\cware\Desktop\Steller20November\TagTesting20Nov2013\M18.DSG	11-1-2013	16:43:43	387449.000000	7748.980000	0.875000	0.171875	-0.757813	0.012844	-0.144954	0.109174	-3.158569	-12.954712	-3.479004
C:\Users\cware\Desktop\Steller20November\TagTesting20Nov2013\M18.DSG	11-1-2013	16:43:43	387450.000000	7749.000000	0.855469	0.156250	-0.773438	0.012844	-0.144037	0.111009	-3.540039	-11.367798	-3.753662
C:\Users\cware\Desktop\Steller20November\TagTesting20Nov2013\M18.DSG	11-1-2013	16:43:43	387451.000000	7749.020000	0.847656	0.148438	-0.773438	0.012844	-0.143119	0.111009	-6.622314	-10.452271	-4.302979
C:\Users\cware\Desktop\Steller20November\TagTesting20Nov2013\M18.DSG	11-1-2013	16:43:43	387452.000000	7749.040000	0.871094	0.148438	-0.746094	0.011927	-0.143119	0.111927	-8.865356	-11.642456	-5.569458
C:\Users\cware\Desktop\Steller20November\TagTesting20Nov2013\M18.DSG	11-1-2013	16:43:43	387453.000000	7749.060000	0.871094	0.148438	-0.746094	0.011927	-0.144037	0.111927	-6.851196	-15.289307	-6.484985
C:\Users\cware\Desktop\Steller20November\TagTesting20Nov2013\M18.DSG	11-1-2013	16:43:43	387454.000000	7749.080000	0.875000	0.097656	-0.761719	0.012844	-0.143119	0.113761	-1.403809	-15.029907	-6.988525
C:\Users\cware\Desktop\Steller20November\TagTesting20Nov2013\M18.DSG	11-1-2013	16:43:43	387455.000000	7749.100000	0.863281	0.082031	-0.753906	0.012844	-0.141284	0.115596	1.083374	-13.351440	-7.583618
C:\Users\cware\Desktop\Steller20November\TagTesting20Nov2013\M18.DSG	11-1-2013	16:43:43	387456.000000	7749.120000	0.851563	0.089844	-0.757813	0.012844	-0.141284	0.117431	2.502441	-14.099121	-9.841919
C:\Users\cware\Desktop\Steller20November\TagTesting20Nov2013\M18.DSG	11-1-2013	16:43:43	387457.000000	7749.140000	0.800781	0.085938	-0.800781	0.012844	-0.141284	0.119266	3.677368	-12.268066	-11.444092
C:\Users\cware\Desktop\Steller20November\TagTesting20Nov2013\M18.DSG	11-1-2013	16:43:43	387458.000000	7749.160000	0.773438	0.113281	-0.832031	0.012844	-0.139450	0.120183	4.791260	-4.684448	-11.764526
C:\Users\cware\Desktop\Steller20November\TagTesting20Nov2013\M18.DSG	11-1-2013	16:43:43	387459.000000	7749.180000	0.789063	0.144531	-0.871094	0.012844	-0.138532	0.122018	2.319336	-0.991821	-12.008667
C:\Users\cware\Desktop\Steller20November\TagTesting20Nov2013\M18.DSG	11-1-2013	16:43:43	387460.000000	7749.200000	0.808594	0.152344	-0.867188	0.011927	-0.137615	0.122018	-4.577637	-2.044678	-14.282227
C:\Users\cware\Desktop\Steller20November\TagTesting20Nov2013\M18.DSG	11-1-2013	16:43:43	387461.000000	7749.220000	0.808594	0.128906	-0.851563	0.011927	-0.136697	0.122936	-8.682251	-4.241943	-16.418457
C:\Users\cware\Desktop\Steller20November\TagTesting20Nov2013\M18.DSG	11-1-2013	16:43:43	387462.000000	7749.240000	0.796875	0.113281	-0.835938	0.011009	-0.136697	0.123853	-10.635376	-4.531860	-18.203735
C:\Users\cware\Desktop\Steller20November\TagTesting20Nov2013\M18.DSG	11-1-2013	16:43:43	387463.000000	7749.260000	0.765625	0.097656	-0.804688	0.010092	-0.133945	0.122936	-10.528564	-2.349854	-18.814087
C:\Users\cware\Desktop\Steller20November\TagTesting20Nov2013\M18.DSG	11-1-2013	16:43:43	387464.000000	7749.280000	0.746094	0.089844	-0.789063	0.008257	-0.133028	0.124771	-10.101318	1.937866	-17.868042
C:\Users\cware\Desktop\Steller20November\TagTesting20Nov2013\M18.DSG	11-1-2013	16:43:43	387465.000000	7749.300000	0.753906	0.085938	-0.796875	0.007339	-0.133945	0.124771	-10.467529	2.944946	-16.510010
C:\Users\cware\Desktop\Steller20November\TagTesting20Nov2013\M18.DSG	11-1-2013	16:43:43	387466.000000	7749.320000	0.769531	0.089844	-0.804688	0.005505	-0.131193	0.122018	-10.589600	5.630493	-15.426636
C:\Users\cware\Desktop\Steller20November\TagTesting20Nov2013\M18.DSG	11-1-2013	16:43:43	387467.000000	7749.340000	0.792969	0.097656	-0.796875	0.005505	-0.130275	0.122936	-11.550903	6.958008	-14.770508
C:\Users\cware\Desktop\Steller20November\TagTesting20Nov2013\M18.DSG	11-1-2013	16:43:43	387468.000000	7749.360000	0.816406	0.113281	-0.789063	0.003670	-0.130275	0.120183	-10.253906	3.555298	-15.487671
C:\Users\cware\Desktop\Steller20November\TagTesting20Nov2013\M18.DSG	11-1-2013	16:43:43	387469.000000	7749.380000	0.824219	0.117188	-0.785156	0.003670	-0.130275	0.122018	-9.048462	2.044678	-15.731812
C:\Users\cware\Desktop\Steller20November\TagTesting20Nov2013\M18.DSG	11-1-2013	16:43:43	387470.000000	7749.400000	0.808594	0.101563	-0.781250	0.002752	-0.128440	0.122018	-9.033203	0.259399	-15.380859
C:\Users\cware\Desktop\Steller20November\TagTesting20Nov2013\M18.DSG	11-1-2013	16:43:43	387471.000000	7749.420000	0.785156	0.085938	-0.769531	0.000917	-0.128440	0.121101	-10.437012	0.747681	-14.648438
C:\Users\cware\Desktop\Steller20November\TagTesting20Nov2013\M18.DSG	11-1-2013	16:43:43	387472.000000	7749.440000	0.777344	0.066406	-0.757813	0.000000	-0.126606	0.121101	-11.871338	0.839233	-13.656616
C:\Users\cware\Desktop\Steller20November\TagTesting20Nov2013\M18.DSG	11-1-2013	16:43:43	387473.000000	7749.460000	0.757813	0.062500	-0.765625	-0.000917	-0.126606	0.121101	-9.338379	3.051758	-12.771606
C:\Users\cware\Desktop\Steller20November\TagTesting20Nov2013\M18.DSG	11-1-2013	16:43:43	387474.000000	7749.480000	0.750000	0.062500	-0.804688	-0.002752	-0.124771	0.120183	-2.700806	7.904053	-10.589600
C:\Users\cware\Desktop\Steller20November\TagTesting20Nov2013\M18.DSG	11-1-2013	16:43:43	387475.000000	7749.500000	0.750000	0.050781	-0.824219	-0.001835	-0.123853	0.119266	0.503540	12.832642	-8.499146
C:\Users\cware\Desktop\Steller20November\TagTesting20Nov2013\M18.DSG	11-1-2013	16:43:43	387476.000000	7749.520000	0.781250	0.062500	-0.816406	-0.003670	-0.123853	0.118349	3.692627	15.716553	-6.744385
C:\Users\cware\Desktop\Steller20November\TagTesting20Nov2013\M18.DSG	11-1-2013	16:43:43	387477.000000	7749.540000	0.839844	0.046875	-0.773438	-0.004587	-0.122936	0.117431	5.111694	11.047363	-5.630493
C:\Users\cware\Desktop\Steller20November\TagTesting20Nov2013\M18.DSG	11-1-2013	16:43:43	387478.000000	7749.560000	0.898438	0.015625	-0.726563	-0.004587	-0.122018	0.118349	3.067017	4.165649	-3.494263
C:\Users\cware\Desktop\Steller20November\TagTesting20Nov2013\M18.DSG	11-1-2013	16:43:43	387479.000000	7749.580000	0.906250	-0.027344	-0.707031	-0.004587	-0.122936	0.118349	-3.067017	-1.449585	-1.434326
C:\Users\cware\Desktop\Steller20November\TagTesting20Nov2013\M18.DSG	11-1-2013	16:43:43	387480.000000	7749.600000	0.808594	-0.007813	-0.773438	-0.004587	-0.122936	0.118349	-12.664795	0.396729	0.198364
C:\Users\cware\Desktop\Steller20November\TagTesting20Nov2013\M18.DSG	11-1-2013	16:43:43	387481.000000	7749.620000	0.808594	-0.007813	-0.773438	-0.004587	-0.122936	0.115596	-19.302368	6.271362	0.961304
C:\Users\cware\Desktop\Steller20November\TagTesting20Nov2013\M18.DSG	11-1-2013	16:43:43	387482.000000	7749.640000	0.742188	0.027344	-0.812500	-0.005505	-0.123853	0.114679	-23.651123	15.686035	0.656128
C:\Users\cware\Desktop\Steller20November\TagTesting20Nov2013\M18.DSG	11-1-2013	16:43:43	387483.000000	7749.660000	0.785156	0.058594	-0.816406	-0.004587	-0.124771	0.109174	-22.567749	18.859863	-1.449585
C:\Users\cware\Desktop\Steller20November\TagTesting20Nov2013\M18.DSG	11-1-2013	16:43:43	387484.000000	7749.680000	0.847656	0.093750	-0.781250	-0.004587	-0.124771	0.109174	-13.671875	11.535645	-4.211426
C:\Users\cware\Desktop\Steller20November\TagTesting20Nov2013\M18.DSG	11-1-2013	16:43:43	387485.000000	7749.700000	0.867188	0.117188	-0.785156	-0.006422	-0.124771	0.105505	-0.869751	5.828857	-5.981445
C:\Users\cware\Desktop\Steller20November\TagTesting20Nov2013\M18.DSG	11-1-2013	16:43:43	387486.000000	7749.720000	0.855469	0.117188	-0.792969	-0.006422	-0.123853	0.107339	10.696411	6.683350	-5.493164
C:\Users\cware\Desktop\Steller20November\TagTesting20Nov2013\M18.DSG	11-1-2013	16:43:43	387487.000000	7749.740000	0.859375	0.121094	-0.761719	-0.006422	-0.123853	0.106422	10.574341	4.821777	-3.799438
C:\Users\cware\Desktop\Steller20November\TagTesting20Nov2013\M18.DSG	11-1-2013	16:43:43	387488.000000	7749.760000	0.843750	0.117188	-0.753906	-0.006422	-0.124771	0.107339	5.905151	6.118774	-1.907349
C:\Users\cware\Desktop\Steller20November\TagTesting20Nov2013\M18.DSG	11-1-2013	16:43:43	387489.000000	7749.780000	0.851563	0.113281	-0.773438	-0.007339	-0.124771	0.107339	2.243042	6.652832	-2.792358
C:\Users\cware\Desktop\Steller20November\TagTesting20Nov2013\M18.DSG	11-1-2013	16:43:43	387490.000000	7749.800000	0.832031	0.089844	-0.777344	-0.007339	-0.123853	0.107339	-2.212524	11.978149	-3.417969
C:\Users\cware\Desktop\Steller20November\TagTesting20Nov2013\M18.DSG	11-1-2013	16:43:43	387491.000000	7749.820000	0.839844	0.058594	-0.761719	-0.009174	-0.125688	0.105505	-3.875732	13.122559	-3.005981
C:\Users\cware\Desktop\Steller20November\TagTesting20Nov2013\M18.DSG	11-1-2013	16:43:43	387492.000000	7749.840000	0.867188	0.035156	-0.742188	-0.008257	-0.125688	0.103670	-3.402710	10.498047	-1.724243
C:\Users\cware\Desktop\Steller20November\TagTesting20Nov2013\M18.DSG	11-1-2013	16:43:43	387493.000000	7749.860000	0.878906	0.027344	-0.734375	-0.009174	-0.125688	0.104587	-1.434326	7.858276	-0.701904
C:\Users\cware\Desktop\Steller20November\TagTesting20Nov2013\M18.DSG	11-1-2013	16:43:43	387494.000000	7749.880000	0.882813	0.031250	-0.714844	-0.009174	-0.125688	0.103670	1.052856	4.928589	-0.640869
C:\Users\cware\Desktop\Steller20November\TagTesting20Nov2013\M18.DSG	11-1-2013	16:43:43	387495.000000	7749.900000	0.878906	0.042969	-0.699219	-0.010092	-0.125688	0.102752	1.602173	2.487183	-0.854492
C:\Users\cware\Desktop\Steller20November\TagTesting20Nov2013\M18.DSG	11-1-2013	16:43:43	387496.000000	7749.920000	0.871094	0.046875	-0.683594	-0.010092	-0.126606	0.102752	1.266479	-0.839233	-1.190186
C:\Users\cware\Desktop\Steller20November\TagTesting20Nov2013\M18.DSG	11-1-2013	16:43:43	387497.000000	7749.940000	0.878906	0.062500	-0.664063	-0.010092	-0.128440	0.103670	0.991821	-5.844116	-1.815796
C:\Users\cware\Desktop\Steller20November\TagTesting20Nov2013\M18.DSG	11-1-2013	16:43:43	387498.000000	7749.960000	0.882813	0.074219	-0.652344	-0.011009	-0.127523	0.104587	-0.961304	-9.826660	-2.395630
C:\Users\cware\Desktop\Steller20November\TagTesting20Nov2013\M18.DSG	11-1-2013	16:43:43	387499.000000	7749.980000	0.875000	0.078125	-0.648438	-0.009174	-0.132110	0.106422	-2.685547	-11.413574	-2.593994
C:\Users\cware\Desktop\Steller20November\TagTesting20Nov2013\M18.DSG	11-1-2013	16:43:43	387500.000000	7750.000000	0.867188	0.074219	-0.664063	-0.010092	-0.128440	0.105505	-5.325317	-10.757446	-1.098633
C:\Users\cware\Desktop\Steller20November\TagTesting20Nov2013\M18.DSG	11-1-2013	16:43:43	387501.000000	7750.020000	0.859375	0.070313	-0.660156	-0.009174	-0.129358	0.104587	-5.920410	-9.643555	0.473022
C:\Users\cware\Desktop\Steller20November\TagTesting20Nov2013\M18.DSG	11-1-2013	16:43:43	387502.000000	7750.040000	0.867188	0.082031	-0.675781	-0.008257	-0.129358	0.106422	-5.111694	-10.818481	0.610352
C:\Users\cware\Desktop\Steller20November\TagTesting20Nov2013\M18.DSG	11-1-2013	16:43:43	387503.000000	7750.060000	0.886719	0.093750	-0.687500	-0.008257	-0.130275	0.105505	-3.814697	-13.412476	1.083374
C:\Users\cware\Desktop\Steller20November\TagTesting20Nov2013\M18.DSG	11-1-2013	16:43:43	387504.000000	7750.080000	0.898438	0.097656	-0.691406	-0.007339	-0.130275	0.108257	-2.304077	-16.418457	3.005981
C:\Users\cware\Desktop\Steller20November\TagTesting20Nov2013\M18.DSG	11-1-2013	16:43:43	387505.000000	7750.100000	0.890625	0.113281	-0.695313	-0.007339	-0.131193	0.108257	-2.105713	-17.333984	4.699707
C:\Users\cware\Desktop\Steller20November\TagTesting20Nov2013\M18.DSG	11-1-2013	16:43:43	387506.000000	7750.120000	0.824219	0.125000	-0.738281	-0.005505	-0.132110	0.110092	-2.410889	-14.495850	6.668091
C:\Users\cware\Desktop\Steller20November\TagTesting20Nov2013\M18.DSG	11-1-2013	16:43:43	387507.000000	7750.140000	0.824219	0.125000	-0.738281	-0.005505	-0.133028	0.111009	-6.744385	-8.163452	8.255005
C:\Users\cware\Desktop\Steller20November\TagTesting20Nov2013\M18.DSG	11-1-2013	16:43:43	387508.000000	7750.160000	0.785156	0.109375	-0.722656	-0.004587	-0.133945	0.110092	-14.678955	0.167847	8.285522
C:\Users\cware\Desktop\Steller20November\TagTesting20Nov2013\M18.DSG	11-1-2013	16:43:43	387509.000000	7750.180000	0.781250	0.117188	-0.730469	-0.002752	-0.134862	0.109174	-20.248413	4.272461	7.537842
C:\Users\cware\Desktop\Steller20November\TagTesting20Nov2013\M18.DSG	11-1-2013	16:43:43	387510.000000	7750.200000	0.812500	0.128906	-0.722656	-0.002752	-0.135780	0.106422	-22.872925	4.013062	3.860474
C:\Users\cware\Desktop\Steller20November\TagTesting20Nov2013\M18.DSG	11-1-2013	16:43:43	387511.000000	7750.220000	0.824219	0.132813	-0.730469	-0.001835	-0.135780	0.105505	-21.255493	3.158569	-1.586914
C:\Users\cware\Desktop\Steller20November\TagTesting20Nov2013\M18.DSG	11-1-2013	16:43:43	387512.000000	7750.240000	0.847656	0.164063	-0.738281	-0.002752	-0.135780	0.102752	-14.602661	-0.564575	-7.186890
C:\Users\cware\Desktop\Steller20November\TagTesting20Nov2013\M18.DSG	11-1-2013	16:43:43	387513.000000	7750.260000	0.847656	0.160156	-0.738281	-0.002752	-0.137615	0.101835	-6.393433	-5.676270	-9.658813
C:\Users\cware\Desktop\Steller20November\TagTesting20Nov2013\M18.DSG	11-1-2013	16:43:43	387514.000000	7750.280000	0.851563	0.109375	-0.753906	-0.002752	-0.135780	0.101835	1.693726	-6.500244	-4.882813
C:\Users\cware\Desktop\Steller20November\TagTesting20Nov2013\M18.DSG	11-1-2013	16:43:43	387515.000000	7750.300000	0.828125	0.101563	-0.757813	-0.002752	-0.136697	0.103670	2.792358	-2.838135	1.937866
C:\Users\cware\Desktop\Steller20November\TagTesting20Nov2013\M18.DSG	11-1-2013	16:43:43	387516.000000	7750.320000	0.847656	0.152344	-0.753906	-0.001835	-0.134862	0.103670	2.182007	0.503540	7.995605
C:\Users\cware\Desktop\Steller20November\TagTesting20Nov2013\M18.DSG	11-1-2013	16:43:43	387517.000000	7750.340000	0.875000	0.203125	-0.761719	-0.001835	-0.136697	0.104587	2.487183	2.151489	9.780884
C:\Users\cware\Desktop\Steller20November\TagTesting20Nov2013\M18.DSG	11-1-2013	16:43:43	387518.000000	7750.360000	0.898438	0.218750	-0.761719	0.000000	-0.138532	0.104587	3.356934	4.516602	9.689331
C:\Users\cware\Desktop\Steller20November\TagTesting20Nov2013\M18.DSG	11-1-2013	16:43:43	387519.000000	7750.380000	0.894531	0.210938	-0.769531	0.000000	-0.138532	0.105505	4.806519	5.538940	8.300781
C:\Users\cware\Desktop\Steller20November\TagTesting20Nov2013\M18.DSG	11-1-2013	16:43:43	387520.000000	7750.400000	0.867188	0.214844	-0.765625	0.000917	-0.138532	0.104587	5.783081	8.789063	5.935669
C:\Users\cware\Desktop\Steller20November\TagTesting20Nov2013\M18.DSG	11-1-2013	16:43:43	387521.000000	7750.420000	0.832031	0.195313	-0.761719	0.000000	-0.140367	0.105505	6.668091	12.008667	4.180908
C:\Users\cware\Desktop\Steller20November\TagTesting20Nov2013\M18.DSG	11-1-2013	16:43:43	387522.000000	7750.440000	0.796875	0.191406	-0.742188	0.000917	-0.141284	0.104587	7.553101	15.655518	3.967285
C:\Users\cware\Desktop\Steller20November\TagTesting20Nov2013\M18.DSG	11-1-2013	16:43:43	387523.000000	7750.460000	0.781250	0.175781	-0.726563	0.001835	-0.142202	0.105505	7.369995	18.188477	5.630493
C:\Users\cware\Desktop\Steller20November\TagTesting20Nov2013\M18.DSG	11-1-2013	16:43:43	387524.000000	7750.480000	0.785156	0.171875	-0.714844	0.001835	-0.141284	0.105505	8.224487	17.501831	7.202148
C:\Users\cware\Desktop\Steller20November\TagTesting20Nov2013\M18.DSG	11-1-2013	16:43:43	387525.000000	7750.500000	0.812500	0.156250	-0.710938	0.000917	-0.143119	0.105505	9.567261	17.105103	8.163452
C:\Users\cware\Desktop\Steller20November\TagTesting20Nov2013\M18.DSG	11-1-2013	16:43:43	387526.000000	7750.520000	0.824219	0.152344	-0.699219	0.002752	-0.144037	0.103670	10.971069	16.906738	9.887695
C:\Users\cware\Desktop\Steller20November\TagTesting20Nov2013\M18.DSG	11-1-2013	16:43:43	387527.000000	7750.540000	0.847656	0.140625	-0.699219	0.001835	-0.144037	0.106422	10.864258	18.264771	11.856079
C:\Users\cware\Desktop\Steller20November\TagTesting20Nov2013\M18.DSG	11-1-2013	16:43:43	387528.000000	7750.560000	0.863281	0.121094	-0.687500	0.002752	-0.144037	0.105505	9.414673	18.997192	13.290405
C:\Users\cware\Desktop\Steller20November\TagTesting20Nov2013\M18.DSG	11-1-2013	16:43:43	387529.000000	7750.580000	0.871094	0.117188	-0.667969	0.001835	-0.144954	0.105505	8.224487	17.562866	13.671875
C:\Users\cware\Desktop\Steller20November\TagTesting20Nov2013\M18.DSG	11-1-2013	16:43:43	387530.000000	7750.600000	0.871094	0.113281	-0.671875	0.003670	-0.144954	0.105505	2.929688	16.128540	13.275146
C:\Users\cware\Desktop\Steller20November\TagTesting20Nov2013\M18.DSG	11-1-2013	16:43:43	387531.000000	7750.620000	0.863281	0.117188	-0.687500	0.003670	-0.146789	0.103670	-3.234863	14.404297	10.757446
C:\Users\cware\Desktop\Steller20November\TagTesting20Nov2013\M18.DSG	11-1-2013	16:43:43	387532.000000	7750.640000	0.859375	0.125000	-0.703125	0.005505	-0.147706	0.102752	-4.425049	15.686035	10.101318
C:\Users\cware\Desktop\Steller20November\TagTesting20Nov2013\M18.DSG	11-1-2013	16:43:43	387533.000000	7750.660000	0.882813	0.101563	-0.656250	0.004587	-0.148624	0.102752	0.259399	16.586304	11.856079
C:\Users\cware\Desktop\Steller20November\TagTesting20Nov2013\M18.DSG	11-1-2013	16:43:43	387534.000000	7750.680000	0.921875	0.113281	-0.562500	0.007339	-0.148624	0.100917	9.506226	17.105103	11.901855
C:\Users\cware\Desktop\Steller20November\TagTesting20Nov2013\M18.DSG	11-1-2013	16:43:43	387535.000000	7750.700000	0.921875	0.113281	-0.562500	0.007339	-0.149541	0.102752	12.634277	17.349243	10.101318
C:\Users\cware\Desktop\Steller20November\TagTesting20Nov2013\M18.DSG	11-1-2013	16:43:43	387536.000000	7750.720000	0.765625	0.164063	-0.667969	0.008257	-0.150459	0.102752	11.718750	22.445679	1.358032
C:\Users\cware\Desktop\Steller20November\TagTesting20Nov2013\M18.DSG	11-1-2013	16:43:43	387537.000000	7750.740000	0.664063	0.222656	-0.730469	0.007339	-0.148624	0.100000	9.963989	36.376953	-8.285522
C:\Users\cware\Desktop\Steller20November\TagTesting20Nov2013\M18.DSG	11-1-2013	16:43:43	387538.000000	7750.760000	0.839844	0.203125	-0.691406	0.006422	-0.147706	0.098165	12.557983	40.420532	-0.686646
C:\Users\cware\Desktop\Steller20November\TagTesting20Nov2013\M18.DSG	11-1-2013	16:43:43	387539.000000	7750.780000	1.062500	0.179688	-0.609375	0.006422	-0.148624	0.096330	17.822266	21.316528	10.437012
C:\Users\cware\Desktop\Steller20November\TagTesting20Nov2013\M18.DSG	11-1-2013	16:43:43	387540.000000	7750.800000	1.101563	0.203125	-0.625000	0.007339	-0.148624	0.097248	21.881104	9.246826	18.127441
C:\Users\cware\Desktop\Steller20November\TagTesting20Nov2013\M18.DSG	11-1-2013	16:43:43	387541.000000	7750.820000	1.062500	0.250000	-0.644531	0.010092	-0.150459	0.101835	25.878906	10.787964	20.126343
C:\Users\cware\Desktop\Steller20November\TagTesting20Nov2013\M18.DSG	11-1-2013	16:43:43	387542.000000	7750.840000	1.042969	0.226563	-0.648438	0.011009	-0.150459	0.101835	28.152466	13.793945	21.438599
C:\Users\cware\Desktop\Steller20November\TagTesting20Nov2013\M18.DSG	11-1-2013	16:43:43	387543.000000	7750.860000	1.031250	0.203125	-0.625000	0.011927	-0.153211	0.101835	30.181885	14.434814	22.781372
C:\Users\cware\Desktop\Steller20November\TagTesting20Nov2013\M18.DSG	11-1-2013	16:43:43	387544.000000	7750.880000	1.023438	0.171875	-0.617188	0.013761	-0.154128	0.106422	32.272339	14.236450	24.856567
C:\Users\cware\Desktop\Steller20November\TagTesting20Nov2013\M18.DSG	11-1-2013	16:43:43	387545.000000	7750.900000	0.992188	0.152344	-0.613281	0.015596	-0.155046	0.108257	31.097412	14.709473	26.840210
C:\Users\cware\Desktop\Steller20November\TagTesting20Nov2013\M18.DSG	11-1-2013	16:43:43	387546.000000	7750.920000	0.953125	0.148438	-0.628906	0.018349	-0.156881	0.111927	27.664185	19.882202	27.252197
C:\Users\cware\Desktop\Steller20November\TagTesting20Nov2013\M18.DSG	11-1-2013	16:43:43	387547.000000	7750.940000	0.933594	0.144531	-0.609375	0.018349	-0.157798	0.112844	24.139404	21.560669	25.787354
C:\Users\cware\Desktop\Steller20November\TagTesting20Nov2013\M18.DSG	11-1-2013	16:43:43	387548.000000	7750.960000	0.933594	0.156250	-0.585938	0.021101	-0.159633	0.113761	21.759033	20.660400	23.010254
C:\Users\cware\Desktop\Steller20November\TagTesting20Nov2013\M18.DSG	11-1-2013	16:43:43	387549.000000	7750.980000	0.949219	0.140625	-0.582031	0.022018	-0.159633	0.115596	21.026611	14.022827	20.202637
C:\Users\cware\Desktop\Steller20November\TagTesting20Nov2013\M18.DSG	11-1-2013	16:43:43	387550.000000	7751.000000	0.933594	0.128906	-0.558594	0.024771	-0.161468	0.116514	19.744873	9.643555	19.958496
C:\Users\cware\Desktop\Steller20November\TagTesting20Nov2013\M18.DSG	11-1-2013	16:43:43	387551.000000	7751.020000	0.917969	0.125000	-0.562500	0.024771	-0.162385	0.118349	18.325806	8.026123	20.706177
C:\Users\cware\Desktop\Steller20November\TagTesting20Nov2013\M18.DSG	11-1-2013	16:43:43	387552.000000	7751.040000	0.894531	0.128906	-0.566406	0.026606	-0.163303	0.118349	17.135620	8.392334	22.537231
C:\Users\cware\Desktop\Steller20November\TagTesting20Nov2013\M18.DSG	11-1-2013	16:43:43	387553.000000	7751.060000	0.886719	0.140625	-0.562500	0.029358	-0.165138	0.122018	17.074585	9.933472	24.139404
C:\Users\cware\Desktop\Steller20November\TagTesting20Nov2013\M18.DSG	11-1-2013	16:43:43	387554.000000	7751.080000	0.894531	0.152344	-0.554688	0.030275	-0.165138	0.122936	19.058228	8.712769	24.047852
C:\Users\cware\Desktop\Steller20November\TagTesting20Nov2013\M18.DSG	11-1-2013	16:43:43	387555.000000	7751.100000	0.902344	0.164063	-0.570313	0.033028	-0.166055	0.123853	21.759033	9.552002	23.254395
C:\Users\cware\Desktop\Steller20November\TagTesting20Nov2013\M18.DSG	11-1-2013	16:43:43	387556.000000	7751.120000	0.921875	0.164063	-0.570313	0.033028	-0.166972	0.126606	26.123047	12.069702	23.208618
C:\Users\cware\Desktop\Steller20November\TagTesting20Nov2013\M18.DSG	11-1-2013	16:43:43	387557.000000	7751.140000	0.937500	0.164063	-0.570313	0.036697	-0.167890	0.128440	27.557373	14.358521	23.544312
C:\Users\cware\Desktop\Steller20November\TagTesting20Nov2013\M18.DSG	11-1-2013	16:43:43	387558.000000	7751.160000	0.925781	0.156250	-0.558594	0.038532	-0.167890	0.130275	25.558472	16.693115	22.476196
C:\Users\cware\Desktop\Steller20November\TagTesting20Nov2013\M18.DSG	11-1-2013	16:43:43	387559.000000	7751.180000	0.933594	0.167969	-0.562500	0.041284	-0.168807	0.132110	21.911621	20.050049	22.659302
C:\Users\cware\Desktop\Steller20November\TagTesting20Nov2013\M18.DSG	11-1-2013	16:43:43	387560.000000	7751.200000	0.964844	0.179688	-0.554688	0.042202	-0.168807	0.132110	19.805908	20.660400	24.826050
C:\Users\cware\Desktop\Steller20November\TagTesting20Nov2013\M18.DSG	11-1-2013	16:43:43	387561.000000	7751.220000	0.964844	0.179688	-0.554688	0.045872	-0.171560	0.133028	23.605347	13.442993	26.870728
C:\Users\cware\Desktop\Steller20November\TagTesting20Nov2013\M18.DSG	11-1-2013	16:43:43	387562.000000	7751.240000	1.042969	0.179688	-0.562500	0.046789	-0.171560	0.134862	30.670166	4.028320	26.794434
C:\Users\cware\Desktop\Steller20November\TagTesting20Nov2013\M18.DSG	11-1-2013	16:43:43	387563.000000	7751.260000	1.066406	0.156250	-0.601563	0.050459	-0.172477	0.138532	35.293579	-0.946045	27.282715
C:\Users\cware\Desktop\Steller20November\TagTesting20Nov2013\M18.DSG	11-1-2013	16:43:43	387564.000000	7751.280000	1.089844	0.148438	-0.617188	0.051376	-0.172477	0.142202	35.522461	-8.743286	26.016235
C:\Users\cware\Desktop\Steller20November\TagTesting20Nov2013\M18.DSG	11-1-2013	16:43:43	387565.000000	7751.300000	1.054688	0.160156	-0.640625	0.055046	-0.173394	0.146789	34.545898	-12.466431	24.475098
C:\Users\cware\Desktop\Steller20November\TagTesting20Nov2013\M18.DSG	11-1-2013	16:43:43	387566.000000	7751.320000	0.996094	0.171875	-0.632813	0.057798	-0.174312	0.150459	29.968262	-11.352539	24.124146
C:\Users\cware\Desktop\Steller20November\TagTesting20Nov2013\M18.DSG	11-1-2013	16:43:43	387567.000000	7751.340000	0.941406	0.195313	-0.644531	0.059633	-0.175229	0.154128	26.809692	-9.490967	22.903442
C:\Users\cware\Desktop\Steller20November\TagTesting20Nov2013\M18.DSG	11-1-2013	16:43:43	387568.000000	7751.360000	0.878906	0.214844	-0.644531	0.063303	-0.175229	0.157798	25.329590	-4.684448	20.782471
C:\Users\cware\Desktop\Steller20November\TagTesting20Nov2013\M18.DSG	11-1-2013	16:43:43	387569.000000	7751.380000	0.875000	0.218750	-0.628906	0.065138	-0.175229	0.158716	24.887085	-4.302979	18.005371
C:\Users\cware\Desktop\Steller20November\TagTesting20Nov2013\M18.DSG	11-1-2013	16:43:43	387570.000000	7751.400000	0.867188	0.210938	-0.613281	0.067890	-0.176147	0.162385	22.781372	-3.997803	15.167236
C:\Users\cware\Desktop\Steller20November\TagTesting20Nov2013\M18.DSG	11-1-2013	16:43:43	387571.000000	7751.420000	0.875000	0.207031	-0.605469	0.067890	-0.176147	0.166055	18.341064	-3.890991	13.595581
C:\Users\cware\Desktop\Steller20November\TagTesting20Nov2013\M18.DSG	11-1-2013	16:43:43	387572.000000	7751.440000	0.882813	0.226563	-0.609375	0.071560	-0.176147	0.168807	12.893677	-4.058838	12.588501
C:\Users\cware\Desktop\Steller20November\TagTesting20Nov2013\M18.DSG	11-1-2013	16:43:43	387573.000000	7751.460000	0.894531	0.246094	-0.605469	0.073394	-0.177064	0.170642	10.147095	-5.065918	12.374878
C:\Users\cware\Desktop\Steller20November\TagTesting20Nov2013\M18.DSG	11-1-2013	16:43:43	387574.000000	7751.480000	0.906250	0.253906	-0.617188	0.076147	-0.177982	0.171560	9.933472	-4.989624	13.244629
C:\Users\cware\Desktop\Steller20November\TagTesting20Nov2013\M18.DSG	11-1-2013	16:43:43	387575.000000	7751.500000	0.910156	0.250000	-0.597656	0.077064	-0.177064	0.173394	10.208130	-5.676270	14.556885
C:\Users\cware\Desktop\Steller20November\TagTesting20Nov2013\M18.DSG	11-1-2013	16:43:43	387576.000000	7751.520000	0.894531	0.246094	-0.589844	0.077982	-0.177982	0.175229	9.552002	-5.584717	16.220093
C:\Users\cware\Desktop\Steller20November\TagTesting20Nov2013\M18.DSG	11-1-2013	16:43:43	387577.000000	7751.540000	0.878906	0.257813	-0.578125	0.079817	-0.177982	0.175229	8.285522	-4.669189	16.464233
C:\Users\cware\Desktop\Steller20November\TagTesting20Nov2013\M18.DSG	11-1-2013	16:43:43	387578.000000	7751.560000	0.871094	0.273438	-0.582031	0.083486	-0.178899	0.177982	6.881714	-3.967285	16.433716
C:\Users\cware\Desktop\Steller20November\TagTesting20Nov2013\M18.DSG	11-1-2013	16:43:43	387579.000000	7751.580000	0.859375	0.277344	-0.597656	0.084404	-0.179817	0.177982	6.011963	-5.310059	16.311646
C:\Users\cware\Desktop\Steller20November\TagTesting20Nov2013\M18.DSG	11-1-2013	16:43:43	387580.000000	7751.600000	0.855469	0.281250	-0.601563	0.087156	-0.179817	0.179817	6.027222	-6.164551	15.396118
C:\Users\cware\Desktop\Steller20November\TagTesting20Nov2013\M18.DSG	11-1-2013	16:43:43	387581.000000	7751.620000	0.843750	0.292969	-0.636719	0.089908	-0.178899	0.180734	5.889893	-3.814697	14.892578
C:\Users\cware\Desktop\Steller20November\TagTesting20Nov2013\M18.DSG	11-1-2013	16:43:43	387582.000000	7751.640000	0.804688	0.289063	-0.675781	0.091743	-0.180734	0.180734	3.646851	8.682251	17.639160
C:\Users\cware\Desktop\Steller20November\TagTesting20Nov2013\M18.DSG	11-1-2013	16:43:43	387583.000000	7751.660000	0.765625	0.285156	-0.675781	0.092661	-0.180734	0.181651	1.312256	16.647339	21.499634
C:\Users\cware\Desktop\Steller20November\TagTesting20Nov2013\M18.DSG	11-1-2013	16:43:43	387584.000000	7751.680000	0.800781	0.277344	-0.632813	0.094495	-0.181651	0.179817	1.861572	18.218994	26.199341
C:\Users\cware\Desktop\Steller20November\TagTesting20Nov2013\M18.DSG	11-1-2013	16:43:43	387585.000000	7751.700000	0.859375	0.281250	-0.609375	0.097248	-0.182569	0.179817	6.622314	14.129639	28.030396
C:\Users\cware\Desktop\Steller20November\TagTesting20Nov2013\M18.DSG	11-1-2013	16:43:43	387586.000000	7751.720000	0.863281	0.285156	-0.617188	0.100000	-0.180734	0.179817	14.373779	19.653320	33.325195
C:\Users\cware\Desktop\Steller20November\TagTesting20Nov2013\M18.DSG	11-1-2013	16:43:43	387587.000000	7751.740000	0.851563	0.273438	-0.636719	0.101835	-0.181651	0.180734	20.156860	22.384644	40.618896
C:\Users\cware\Desktop\Steller20November\TagTesting20Nov2013\M18.DSG	11-1-2013	16:43:43	387588.000000	7751.760000	0.949219	0.214844	-0.652344	0.107339	-0.182569	0.182569	21.926880	19.226074	45.410156
C:\Users\cware\Desktop\Steller20November\TagTesting20Nov2013\M18.DSG	11-1-2013	16:43:43	387589.000000	7751.780000	0.949219	0.214844	-0.652344	0.109174	-0.183486	0.183486	22.094727	17.868042	45.379639
C:\Users\cware\Desktop\Steller20November\TagTesting20Nov2013\M18.DSG	11-1-2013	16:43:43	387590.000000	7751.800000	0.988281	0.238281	-0.773438	0.112844	-0.185321	0.185321	28.381348	15.823364	42.037964
C:\Users\cware\Desktop\Steller20November\TagTesting20Nov2013\M18.DSG	11-1-2013	16:43:43	387591.000000	7751.820000	0.984375	0.242188	-0.808594	0.117431	-0.184404	0.187156	36.300659	12.588501	38.223267
C:\Users\cware\Desktop\Steller20November\TagTesting20Nov2013\M18.DSG	11-1-2013	16:43:43	387592.000000	7751.840000	0.953125	0.238281	-0.808594	0.119266	-0.184404	0.189908	44.784546	12.802124	35.171509
C:\Users\cware\Desktop\Steller20November\TagTesting20Nov2013\M18.DSG	11-1-2013	16:43:43	387593.000000	7751.860000	0.914063	0.226563	-0.781250	0.123853	-0.183486	0.196330	47.866821	16.036987	32.150269
C:\Users\cware\Desktop\Steller20November\TagTesting20Nov2013\M18.DSG	11-1-2013	16:43:43	387594.000000	7751.880000	0.863281	0.234375	-0.765625	0.124771	-0.182569	0.199083	45.410156	19.241333	28.701782
C:\Users\cware\Desktop\Steller20November\TagTesting20Nov2013\M18.DSG	11-1-2013	16:43:43	387595.000000	7751.900000	0.808594	0.230469	-0.746094	0.127523	-0.182569	0.204587	39.108276	26.153564	26.214600
C:\Users\cware\Desktop\Steller20November\TagTesting20Nov2013\M18.DSG	11-1-2013	16:43:43	387596.000000	7751.920000	0.812500	0.238281	-0.707031	0.127523	-0.183486	0.206422	26.840210	29.373169	22.094727
C:\Users\cware\Desktop\Steller20November\TagTesting20Nov2013\M18.DSG	11-1-2013	16:43:43	387597.000000	7751.940000	0.804688	0.238281	-0.703125	0.128440	-0.183486	0.210092	17.120361	33.660889	21.133423
C:\Users\cware\Desktop\Steller20November\TagTesting20Nov2013\M18.DSG	11-1-2013	16:43:43	387598.000000	7751.960000	0.785156	0.238281	-0.714844	0.128440	-0.184404	0.211927	9.994507	38.421631	22.857666
C:\Users\cware\Desktop\Steller20November\TagTesting20Nov2013\M18.DSG	11-1-2013	16:43:43	387599.000000	7751.980000	0.800781	0.246094	-0.671875	0.128440	-0.186239	0.211009	5.508423	36.376953	24.169922
C:\Users\cware\Desktop\Steller20November\TagTesting20Nov2013\M18.DSG	11-1-2013	16:43:43	387600.000000	7752.000000	0.789063	0.265625	-0.648438	0.128440	-0.186239	0.211009	0.717163	34.820557	24.749756
C:\Users\cware\Desktop\Steller20November\TagTesting20Nov2013\M18.DSG	11-1-2013	16:43:43	387601.000000	7752.020000	0.796875	0.312500	-0.601563	0.129358	-0.188991	0.210092	-1.968384	29.586792	25.466919
C:\Users\cware\Desktop\Steller20November\TagTesting20Nov2013\M18.DSG	11-1-2013	16:43:43	387602.000000	7752.040000	0.792969	0.363281	-0.554688	0.129358	-0.191743	0.209174	-3.295898	22.781372	28.549194
C:\Users\cware\Desktop\Steller20November\TagTesting20Nov2013\M18.DSG	11-1-2013	16:43:43	387603.000000	7752.060000	0.769531	0.421875	-0.511719	0.130275	-0.194495	0.209174	-1.892090	18.661499	32.333374
C:\Users\cware\Desktop\Steller20November\TagTesting20Nov2013\M18.DSG	11-1-2013	16:43:43	387604.000000	7752.080000	0.753906	0.476563	-0.453125	0.133945	-0.195413	0.209174	1.235962	11.199951	34.866333
C:\Users\cware\Desktop\Steller20November\TagTesting20Nov2013\M18.DSG	11-1-2013	16:43:43	387605.000000	7752.100000	0.753906	0.511719	-0.425781	0.136697	-0.196330	0.209174	-0.381470	6.210327	35.415649
C:\Users\cware\Desktop\Steller20November\TagTesting20Nov2013\M18.DSG	11-1-2013	16:43:43	387606.000000	7752.120000	0.761719	0.507813	-0.429688	0.140367	-0.198165	0.208257	-6.149292	-6.042480	31.417847
C:\Users\cware\Desktop\Steller20November\TagTesting20Nov2013\M18.DSG	11-1-2013	16:43:43	387607.000000	7752.140000	0.730469	0.515625	-0.421875	0.142202	-0.200000	0.208257	-13.595581	-9.140015	25.939941
C:\Users\cware\Desktop\Steller20November\TagTesting20Nov2013\M18.DSG	11-1-2013	16:43:43	387608.000000	7752.160000	0.671875	0.527344	-0.453125	0.147706	-0.202752	0.205505	-25.070190	-2.410889	23.666382
C:\Users\cware\Desktop\Steller20November\TagTesting20Nov2013\M18.DSG	11-1-2013	16:43:43	387609.000000	7752.180000	0.628906	0.582031	-0.503906	0.148624	-0.202752	0.204587	-24.917603	7.843018	26.550293
C:\Users\cware\Desktop\Steller20November\TagTesting20Nov2013\M18.DSG	11-1-2013	16:43:43	387610.000000	7752.200000	0.683594	0.644531	-0.484375	0.153211	-0.205505	0.200917	-7.125854	9.704590	25.115967
C:\Users\cware\Desktop\Steller20November\TagTesting20Nov2013\M18.DSG	11-1-2013	16:43:43	387611.000000	7752.220000	0.757813	0.714844	-0.484375	0.155046	-0.208257	0.201835	13.229370	7.064819	21.835327
C:\Users\cware\Desktop\Steller20November\TagTesting20Nov2013\M18.DSG	11-1-2013	16:43:43	387612.000000	7752.240000	0.785156	0.761719	-0.472656	0.156881	-0.204587	0.201835	26.031494	3.768921	18.829346
C:\Users\cware\Desktop\Steller20November\TagTesting20Nov2013\M18.DSG	11-1-2013	16:43:43	387613.000000	7752.260000	0.808594	0.765625	-0.507813	0.158716	-0.204587	0.203670	29.846191	4.837036	17.517090
C:\Users\cware\Desktop\Steller20November\TagTesting20Nov2013\M18.DSG	11-1-2013	16:43:43	387614.000000	7752.280000	0.734375	0.718750	-0.605469	0.160550	-0.201835	0.208257	33.721924	7.125854	19.744873
C:\Users\cware\Desktop\Steller20November\TagTesting20Nov2013\M18.DSG	11-1-2013	16:43:43	387615.000000	7752.300000	0.734375	0.718750	-0.605469	0.162385	-0.200917	0.210092	34.698486	20.599365	23.880005
C:\Users\cware\Desktop\Steller20November\TagTesting20Nov2013\M18.DSG	11-1-2013	16:43:43	387616.000000	7752.320000	0.664063	0.800781	-0.605469	0.163303	-0.197248	0.214679	35.400391	30.044556	26.519775
C:\Users\cware\Desktop\Steller20November\TagTesting20Nov2013\M18.DSG	11-1-2013	16:43:43	387617.000000	7752.340000	0.730469	0.792969	-0.531250	0.164220	-0.195413	0.216514	41.152954	29.525757	23.590088
C:\Users\cware\Desktop\Steller20November\TagTesting20Nov2013\M18.DSG	11-1-2013	16:43:43	387618.000000	7752.360000	0.773438	0.710938	-0.511719	0.165138	-0.190826	0.222936	49.163818	22.628784	18.142700
C:\Users\cware\Desktop\Steller20November\TagTesting20Nov2013\M18.DSG	11-1-2013	16:43:43	387619.000000	7752.380000	0.738281	0.617188	-0.570313	0.165138	-0.189908	0.226606	49.987793	24.398804	14.129639
C:\Users\cware\Desktop\Steller20November\TagTesting20Nov2013\M18.DSG	11-1-2013	16:43:43	387620.000000	7752.400000	0.722656	0.585938	-0.597656	0.165138	-0.182569	0.233028	48.660278	25.741577	7.766724
C:\Users\cware\Desktop\Steller20November\TagTesting20Nov2013\M18.DSG	11-1-2013	16:43:43	387621.000000	7752.420000	0.718750	0.546875	-0.621094	0.163303	-0.180734	0.234862	51.727295	25.527954	1.815796
C:\Users\cware\Desktop\Steller20November\TagTesting20Nov2013\M18.DSG	11-1-2013	16:43:43	387622.000000	7752.440000	0.695313	0.484375	-0.656250	0.160550	-0.175229	0.241284	58.547974	25.085449	-1.693726
C:\Users\cware\Desktop\Steller20November\TagTesting20Nov2013\M18.DSG	11-1-2013	16:43:43	387623.000000	7752.460000	0.636719	0.406250	-0.675781	0.158716	-0.172477	0.245872	58.731079	36.743164	1.541138
C:\Users\cware\Desktop\Steller20November\TagTesting20Nov2013\M18.DSG	11-1-2013	16:43:43	387624.000000	7752.480000	0.625000	0.382813	-0.640625	0.155963	-0.165138	0.251376	55.557251	49.240112	6.118774
C:\Users\cware\Desktop\Steller20November\TagTesting20Nov2013\M18.DSG	11-1-2013	16:43:43	387625.000000	7752.500000	0.652344	0.429688	-0.617188	0.154128	-0.162385	0.254128	50.888062	58.197021	11.703491
C:\Users\cware\Desktop\Steller20November\TagTesting20Nov2013\M18.DSG	11-1-2013	16:43:43	387626.000000	7752.520000	0.742188	0.445313	-0.589844	0.149541	-0.156881	0.257798	45.578003	64.331055	21.194458
C:\Users\cware\Desktop\Steller20November\TagTesting20Nov2013\M18.DSG	11-1-2013	16:43:43	387627.000000	7752.540000	0.839844	0.394531	-0.578125	0.147706	-0.154128	0.259633	40.634155	63.156128	27.252197
C:\Users\cware\Desktop\Steller20November\TagTesting20Nov2013\M18.DSG	11-1-2013	16:43:43	387628.000000	7752.560000	0.855469	0.347656	-0.550781	0.145872	-0.152294	0.260550	34.835815	64.422607	27.175903
C:\Users\cware\Desktop\Steller20November\TagTesting20Nov2013\M18.DSG	11-1-2013	16:43:43	387629.000000	7752.580000	0.828125	0.355469	-0.523438	0.141284	-0.148624	0.261468	32.318115	63.598633	22.018433
C:\Users\cware\Desktop\Steller20November\TagTesting20Nov2013\M18.DSG	11-1-2013	16:43:43	387630.000000	7752.600000	0.796875	0.375000	-0.492188	0.140367	-0.146789	0.262385	28.427124	69.198608	19.180298
C:\Users\cware\Desktop\Steller20November\TagTesting20Nov2013\M18.DSG	11-1-2013	16:43:43	387631.000000	7752.620000	0.796875	0.375000	-0.445313	0.134862	-0.144037	0.262385	22.781372	70.449829	20.065308
C:\Users\cware\Desktop\Steller20November\TagTesting20Nov2013\M18.DSG	11-1-2013	16:43:43	387632.000000	7752.640000	0.812500	0.375000	-0.414063	0.131193	-0.144954	0.261468	16.876221	71.197510	26.062012
C:\Users\cware\Desktop\Steller20November\TagTesting20Nov2013\M18.DSG	11-1-2013	16:43:43	387633.000000	7752.660000	0.804688	0.402344	-0.417969	0.128440	-0.140367	0.259633	12.374878	77.590942	33.004761
C:\Users\cware\Desktop\Steller20November\TagTesting20Nov2013\M18.DSG	11-1-2013	16:43:43	387634.000000	7752.680000	0.785156	0.421875	-0.398438	0.127523	-0.141284	0.258716	9.048462	92.651367	40.557861
C:\Users\cware\Desktop\Steller20November\TagTesting20Nov2013\M18.DSG	11-1-2013	16:43:43	387635.000000	7752.700000	0.785156	0.457031	-0.375000	0.122018	-0.140367	0.255963	7.949829	97.824097	43.090820
C:\Users\cware\Desktop\Steller20November\TagTesting20Nov2013\M18.DSG	11-1-2013	16:43:43	387636.000000	7752.720000	0.835938	0.480469	-0.343750	0.122018	-0.139450	0.254128	7.476807	70.724487	47.470093
C:\Users\cware\Desktop\Steller20November\TagTesting20Nov2013\M18.DSG	11-1-2013	16:43:43	387637.000000	7752.740000	0.816406	0.500000	-0.332031	0.120183	-0.139450	0.250459	6.652832	68.572998	56.900024
C:\Users\cware\Desktop\Steller20November\TagTesting20Nov2013\M18.DSG	11-1-2013	16:43:43	387638.000000	7752.760000	0.773438	0.476563	-0.320313	0.121101	-0.139450	0.248624	4.180908	64.193726	68.740845
C:\Users\cware\Desktop\Steller20November\TagTesting20Nov2013\M18.DSG	11-1-2013	16:43:43	387639.000000	7752.780000	0.835938	0.460938	-0.324219	0.122936	-0.141284	0.244954	4.455566	56.213379	79.666138
C:\Users\cware\Desktop\Steller20November\TagTesting20Nov2013\M18.DSG	11-1-2013	16:43:43	387640.000000	7752.800000	0.855469	0.441406	-0.312500	0.126606	-0.141284	0.244037	7.553101	55.480957	91.323853
C:\Users\cware\Desktop\Steller20November\TagTesting20Nov2013\M18.DSG	11-1-2013	16:43:43	387641.000000	7752.820000	0.875000	0.402344	-0.308594	0.128440	-0.144037	0.243119	8.651733	50.949097	100.143433
C:\Users\cware\Desktop\Steller20November\TagTesting20Nov2013\M18.DSG	11-1-2013	16:43:43	387642.000000	7752.840000	0.898438	0.414063	-0.296875	0.133945	-0.144037	0.241284	2.380371	55.404663	100.509644
C:\Users\cware\Desktop\Steller20November\TagTesting20Nov2013\M18.DSG	11-1-2013	16:43:43	387643.000000	7752.860000	0.914063	0.488281	-0.257813	0.136697	-0.144954	0.239450	-5.523682	62.225342	99.563599
C:\Users\cware\Desktop\Steller20November\TagTesting20Nov2013\M18.DSG	11-1-2013	16:43:43	387644.000000	7752.880000	0.906250	0.546875	-0.234375	0.142202	-0.147706	0.236697	-10.787964	65.338135	101.150513
C:\Users\cware\Desktop\Steller20November\TagTesting20Nov2013\M18.DSG	11-1-2013	16:43:43	387645.000000	7752.900000	0.910156	0.675781	-0.203125	0.144954	-0.149541	0.234862	-11.856079	68.527222	101.303101
C:\Users\cware\Desktop\Steller20November\TagTesting20Nov2013\M18.DSG	11-1-2013	16:43:43	387646.000000	7752.920000	0.929688	0.761719	-0.121094	0.151376	-0.152294	0.230275	-9.948730	67.001343	91.522217
C:\Users\cware\Desktop\Steller20November\TagTesting20Nov2013\M18.DSG	11-1-2013	16:43:43	387647.000000	7752.940000	0.921875	0.812500	-0.082031	0.154128	-0.154128	0.229358	-10.284424	51.589966	80.917358
C:\Users\cware\Desktop\Steller20November\TagTesting20Nov2013\M18.DSG	11-1-2013	16:43:43	387648.000000	7752.960000	0.914063	0.847656	-0.101563	0.158716	-0.155963	0.229358	-13.076782	39.077759	67.855835
C:\Users\cware\Desktop\Steller20November\TagTesting20Nov2013\M18.DSG	11-1-2013	16:43:43	387649.000000	7752.980000	0.937500	0.847656	-0.066406	0.161468	-0.155963	0.227523	-9.796143	17.669678	57.891846
C:\Users\cware\Desktop\Steller20November\TagTesting20Nov2013\M18.DSG	11-1-2013	16:43:43	387650.000000	7753.000000	0.851563	0.820313	-0.042969	0.166972	-0.157798	0.227523	-3.326416	-7.049561	47.973633
C:\Users\cware\Desktop\Steller20November\TagTesting20Nov2013\M18.DSG	11-1-2013	16:43:43	387651.000000	7753.020000	0.773438	0.832031	0.007813	0.171560	-0.158716	0.227523	-0.122070	-19.638062	38.986206
C:\Users\cware\Desktop\Steller20November\TagTesting20Nov2013\M18.DSG	11-1-2013	16:43:43	387652.000000	7753.040000	0.699219	0.847656	-0.023438	0.176147	-0.158716	0.228440	-1.266479	-27.023315	27.252197
C:\Users\cware\Desktop\Steller20November\TagTesting20Nov2013\M18.DSG	11-1-2013	16:43:43	387653.000000	7753.060000	0.621094	0.914063	-0.070313	0.179817	-0.160550	0.230275	0.579834	-29.312134	16.876221
C:\Users\cware\Desktop\Steller20November\TagTesting20Nov2013\M18.DSG	11-1-2013	16:43:43	387654.000000	7753.080000	0.613281	0.890625	-0.121094	0.183486	-0.159633	0.230275	4.058838	-36.026001	11.932373
C:\Users\cware\Desktop\Steller20November\TagTesting20Nov2013\M18.DSG	11-1-2013	16:43:43	387655.000000	7753.100000	0.574219	0.906250	-0.117188	0.185321	-0.159633	0.232110	7.659912	-37.658691	6.683350
C:\Users\cware\Desktop\Steller20November\TagTesting20Nov2013\M18.DSG	11-1-2013	16:43:43	387656.000000	7753.120000	0.582031	0.933594	-0.152344	0.189908	-0.158716	0.234862	16.906738	-46.066284	-1.800537
C:\Users\cware\Desktop\Steller20November\TagTesting20Nov2013\M18.DSG	11-1-2013	16:43:43	387657.000000	7753.140000	0.582031	0.921875	-0.175781	0.192661	-0.157798	0.236697	23.666382	-55.282593	-8.895874
C:\Users\cware\Desktop\Steller20November\TagTesting20Nov2013\M18.DSG	11-1-2013	16:43:43	387658.000000	7753.160000	0.558594	0.894531	-0.214844	0.196330	-0.155963	0.239450	26.977539	-60.714722	-15.747070
C:\Users\cware\Desktop\Steller20November\TagTesting20Nov2013\M18.DSG	11-1-2013	16:43:43	387659.000000	7753.180000	0.562500	0.894531	-0.285156	0.198165	-0.154128	0.242202	25.604248	-63.888550	-21.469116
C:\Users\cware\Desktop\Steller20November\TagTesting20Nov2013\M18.DSG	11-1-2013	16:43:43	387660.000000	7753.200000	0.558594	0.894531	-0.324219	0.201835	-0.152294	0.245872	21.575928	-65.948486	-28.442383
C:\Users\cware\Desktop\Steller20November\TagTesting20Nov2013\M18.DSG	11-1-2013	16:43:43	387661.000000	7753.220000	0.554688	0.898438	-0.363281	0.202752	-0.152294	0.248624	15.640259	-66.680908	-32.577515
C:\Users\cware\Desktop\Steller20November\TagTesting20Nov2013\M18.DSG	11-1-2013	16:43:43	387662.000000	7753.240000	0.570313	0.906250	-0.417969	0.205505	-0.150459	0.251376	9.521484	-67.672729	-38.116455
C:\Users\cware\Desktop\Steller20November\TagTesting20Nov2013\M18.DSG	11-1-2013	16:43:43	387663.000000	7753.260000	0.550781	0.882813	-0.449219	0.208257	-0.151376	0.253211	3.585815	-64.727783	-41.992188
C:\Users\cware\Desktop\Steller20November\TagTesting20Nov2013\M18.DSG	11-1-2013	16:43:43	387664.000000	7753.280000	0.527344	0.878906	-0.449219	0.208257	-0.151376	0.254128	-5.279541	-59.539795	-45.410156
C:\Users\cware\Desktop\Steller20November\TagTesting20Nov2013\M18.DSG	11-1-2013	16:43:43	387665.000000	7753.300000	0.535156	0.867188	-0.453125	0.208257	-0.150459	0.254128	-12.435913	-56.503296	-49.179077
C:\Users\cware\Desktop\Steller20November\TagTesting20Nov2013\M18.DSG	11-1-2013	16:43:43	387666.000000	7753.320000	0.570313	0.835938	-0.457031	0.208257	-0.150459	0.254128	-19.760132	-56.396484	-54.290771
C:\Users\cware\Desktop\Steller20November\TagTesting20Nov2013\M18.DSG	11-1-2013	16:43:43	387667.000000	7753.340000	0.589844	0.828125	-0.468750	0.207339	-0.153211	0.253211	-23.971558	-57.540894	-58.868408
C:\Users\cware\Desktop\Steller20November\TagTesting20Nov2013\M18.DSG	11-1-2013	16:43:43	387668.000000	7753.360000	0.582031	0.832031	-0.464844	0.207339	-0.153211	0.252294	-28.350830	-59.448242	-63.690186
C:\Users\cware\Desktop\Steller20November\TagTesting20Nov2013\M18.DSG	11-1-2013	16:43:43	387669.000000	7753.380000	0.582031	0.832031	-0.464844	0.205505	-0.155963	0.249541	-31.021118	-62.408447	-69.702148
C:\Users\cware\Desktop\Steller20November\TagTesting20Nov2013\M18.DSG	11-1-2013	16:43:43	387670.000000	7753.400000	0.566406	0.843750	-0.468750	0.205505	-0.156881	0.249541	-32.928467	-65.551758	-80.413818
C:\Users\cware\Desktop\Steller20November\TagTesting20Nov2013\M18.DSG	11-1-2013	16:43:43	387671.000000	7753.420000	0.574219	0.808594	-0.464844	0.201835	-0.159633	0.245872	-35.064697	-60.256958	-92.025757
C:\Users\cware\Desktop\Steller20November\TagTesting20Nov2013\M18.DSG	11-1-2013	16:43:43	387672.000000	7753.440000	0.605469	0.785156	-0.460938	0.198165	-0.161468	0.244037	-34.667969	-60.928345	-103.195190
C:\Users\cware\Desktop\Steller20November\TagTesting20Nov2013\M18.DSG	11-1-2013	16:43:43	387673.000000	7753.460000	0.644531	0.746094	-0.468750	0.192661	-0.162385	0.244037	-30.014038	-72.433472	-105.743408
C:\Users\cware\Desktop\Steller20November\TagTesting20Nov2013\M18.DSG	11-1-2013	16:43:43	387674.000000	7753.480000	0.617188	0.699219	-0.480469	0.190826	-0.164220	0.243119	-23.086548	-64.880371	-101.806641
C:\Users\cware\Desktop\Steller20November\TagTesting20Nov2013\M18.DSG	11-1-2013	16:43:43	387675.000000	7753.500000	0.656250	0.664063	-0.503906	0.183486	-0.165138	0.243119	-18.676758	-61.935425	-100.250244
C:\Users\cware\Desktop\Steller20November\TagTesting20Nov2013\M18.DSG	11-1-2013	16:43:43	387676.000000	7753.520000	0.671875	0.632813	-0.562500	0.180734	-0.166055	0.243119	-8.682251	-57.662964	-95.458984
C:\Users\cware\Desktop\Steller20November\TagTesting20Nov2013\M18.DSG	11-1-2013	16:43:43	387677.000000	7753.540000	0.691406	0.605469	-0.542969	0.176147	-0.164220	0.244037	-2.838135	-50.598145	-86.807251
C:\Users\cware\Desktop\Steller20November\TagTesting20Nov2013\M18.DSG	11-1-2013	16:43:43	387678.000000	7753.560000	0.718750	0.585938	-0.539063	0.174312	-0.163303	0.244954	0.793457	-38.299561	-73.791504
C:\Users\cware\Desktop\Steller20November\TagTesting20Nov2013\M18.DSG	11-1-2013	16:43:43	387679.000000	7753.580000	0.753906	0.578125	-0.550781	0.170642	-0.162385	0.244954	4.486084	-29.479980	-65.414429
C:\Users\cware\Desktop\Steller20November\TagTesting20Nov2013\M18.DSG	11-1-2013	16:43:43	387680.000000	7753.600000	0.761719	0.578125	-0.550781	0.166972	-0.162385	0.248624	7.598877	-20.019531	-57.235718
C:\Users\cware\Desktop\Steller20November\TagTesting20Nov2013\M18.DSG	11-1-2013	16:43:43	387681.000000	7753.620000	0.765625	0.539063	-0.531250	0.164220	-0.161468	0.250459	7.308960	-15.533447	-52.261353
C:\Users\cware\Desktop\Steller20November\TagTesting20Nov2013\M18.DSG	11-1-2013	16:43:43	387682.000000	7753.640000	0.757813	0.519531	-0.515625	0.161468	-0.159633	0.250459	2.792358	-11.001587	-46.859741
C:\Users\cware\Desktop\Steller20November\TagTesting20Nov2013\M18.DSG	11-1-2013	16:43:43	387683.000000	7753.660000	0.757813	0.480469	-0.488281	0.158716	-0.159633	0.252294	-1.541138	-11.428833	-42.938232
C:\Users\cware\Desktop\Steller20November\TagTesting20Nov2013\M18.DSG	11-1-2013	16:43:43	387684.000000	7753.680000	0.765625	0.437500	-0.488281	0.155963	-0.156881	0.254128	-5.523682	-12.100220	-37.887573
C:\Users\cware\Desktop\Steller20November\TagTesting20Nov2013\M18.DSG	11-1-2013	16:43:43	387685.000000	7753.700000	0.781250	0.414063	-0.472656	0.155046	-0.157798	0.253211	-9.796143	-17.578125	-33.767700
C:\Users\cware\Desktop\Steller20November\TagTesting20Nov2013\M18.DSG	11-1-2013	16:43:43	387686.000000	7753.720000	0.808594	0.410156	-0.453125	0.153211	-0.157798	0.254128	-14.739990	-25.283813	-27.496338
C:\Users\cware\Desktop\Steller20November\TagTesting20Nov2013\M18.DSG	11-1-2013	16:43:43	387687.000000	7753.740000	0.812500	0.421875	-0.445313	0.152294	-0.157798	0.254128	-19.348145	-30.212402	-23.330688
C:\Users\cware\Desktop\Steller20November\TagTesting20Nov2013\M18.DSG	11-1-2013	16:43:43	387688.000000	7753.760000	0.828125	0.449219	-0.453125	0.154128	-0.158716	0.253211	-23.849487	-36.453247	-19.409180
C:\Users\cware\Desktop\Steller20November\TagTesting20Nov2013\M18.DSG	11-1-2013	16:43:43	387689.000000	7753.780000	0.835938	0.460938	-0.492188	0.155963	-0.158716	0.252294	-26.153564	-38.101196	-15.563965
C:\Users\cware\Desktop\Steller20November\TagTesting20Nov2013\M18.DSG	11-1-2013	16:43:43	387690.000000	7753.800000	0.824219	0.484375	-0.542969	0.157798	-0.160550	0.250459	-28.366089	-35.720825	-11.611938
C:\Users\cware\Desktop\Steller20November\TagTesting20Nov2013\M18.DSG	11-1-2013	16:43:43	387691.000000	7753.820000	0.808594	0.496094	-0.601563	0.159633	-0.161468	0.249541	-28.472900	-31.295776	-9.674072
C:\Users\cware\Desktop\Steller20November\TagTesting20Nov2013\M18.DSG	11-1-2013	16:43:43	387692.000000	7753.840000	0.792969	0.527344	-0.613281	0.162385	-0.162385	0.245872	-26.275635	-28.305054	-8.148193
C:\Users\cware\Desktop\Steller20November\TagTesting20Nov2013\M18.DSG	11-1-2013	16:43:43	387693.000000	7753.860000	0.808594	0.558594	-0.589844	0.163303	-0.164220	0.245872	-24.307251	-26.321411	-7.949829
C:\Users\cware\Desktop\Steller20November\TagTesting20Nov2013\M18.DSG	11-1-2013	16:43:43	387694.000000	7753.880000	0.824219	0.585938	-0.589844	0.165138	-0.165138	0.244037	-17.303467	-20.538330	-4.577637
C:\Users\cware\Desktop\Steller20November\TagTesting20Nov2013\M18.DSG	11-1-2013	16:43:43	387695.000000	7753.900000	0.789063	0.542969	-0.621094	0.166972	-0.164220	0.244037	-4.959106	-11.367798	0.488281
C:\Users\cware\Desktop\Steller20November\TagTesting20Nov2013\M18.DSG	11-1-2013	16:43:43	387696.000000	7753.920000	0.781250	0.441406	-0.648438	0.167890	-0.166055	0.245872	12.344360	-4.318237	5.386353
C:\Users\cware\Desktop\Steller20November\TagTesting20Nov2013\M18.DSG	11-1-2013	16:43:43	387697.000000	7753.940000	0.761719	0.468750	-0.632813	0.169725	-0.164220	0.246789	15.151978	-2.471924	3.387451
C:\Users\cware\Desktop\Steller20November\TagTesting20Nov2013\M18.DSG	11-1-2013	16:43:43	387698.000000	7753.960000	0.757813	0.531250	-0.644531	0.171560	-0.163303	0.247706	7.995605	-2.029419	0.503540
C:\Users\cware\Desktop\Steller20November\TagTesting20Nov2013\M18.DSG	11-1-2013	16:43:43	387699.000000	7753.980000	0.812500	0.574219	-0.640625	0.171560	-0.163303	0.249541	8.331299	-1.937866	0.320435
C:\Users\cware\Desktop\Steller20November\TagTesting20Nov2013\M18.DSG	11-1-2013	16:43:43	387700.000000	7754.000000	0.882813	0.589844	-0.617188	0.173394	-0.161468	0.250459	13.275146	-11.566162	-5.889893
C:\Users\cware\Desktop\Steller20November\TagTesting20Nov2013\M18.DSG	11-1-2013	16:43:43	387701.000000	7754.020000	0.906250	0.558594	-0.679688	0.172477	-0.159633	0.252294	14.007568	-15.487671	-12.741089
C:\Users\cware\Desktop\Steller20November\TagTesting20Nov2013\M18.DSG	11-1-2013	16:43:43	387702.000000	7754.040000	0.894531	0.500000	-0.761719	0.173394	-0.159633	0.254128	13.763428	-18.203735	-20.797729
C:\Users\cware\Desktop\Steller20November\TagTesting20Nov2013\M18.DSG	11-1-2013	16:43:43	387703.000000	7754.060000	0.843750	0.453125	-0.792969	0.174312	-0.157798	0.256881	13.717651	-15.487671	-25.924683
C:\Users\cware\Desktop\Steller20November\TagTesting20Nov2013\M18.DSG	11-1-2013	16:43:43	387704.000000	7754.080000	0.808594	0.421875	-0.777344	0.173394	-0.157798	0.258716	7.629395	-9.963989	-30.212402
C:\Users\cware\Desktop\Steller20November\TagTesting20Nov2013\M18.DSG	11-1-2013	16:43:43	387705.000000	7754.100000	0.796875	0.398438	-0.765625	0.171560	-0.156881	0.260550	2.288818	-4.806519	-33.157349
C:\Users\cware\Desktop\Steller20November\TagTesting20Nov2013\M18.DSG	11-1-2013	16:43:43	387706.000000	7754.120000	0.800781	0.382813	-0.738281	0.170642	-0.155963	0.261468	-1.983643	-2.853394	-35.263062
C:\Users\cware\Desktop\Steller20November\TagTesting20Nov2013\M18.DSG	11-1-2013	16:43:43	387707.000000	7754.140000	0.785156	0.378906	-0.695313	0.166055	-0.156881	0.262385	-5.920410	-0.244141	-36.026001
C:\Users\cware\Desktop\Steller20November\TagTesting20Nov2013\M18.DSG	11-1-2013	16:43:43	387708.000000	7754.160000	0.785156	0.378906	-0.644531	0.164220	-0.157798	0.262385	-13.412476	0.900269	-38.391113
C:\Users\cware\Desktop\Steller20November\TagTesting20Nov2013\M18.DSG	11-1-2013	16:43:43	387709.000000	7754.180000	0.804688	0.386719	-0.609375	0.161468	-0.158716	0.261468	-18.783569	-2.029419	-40.527344
C:\Users\cware\Desktop\Steller20November\TagTesting20Nov2013\M18.DSG	11-1-2013	16:43:43	387710.000000	7754.200000	0.812500	0.402344	-0.601563	0.159633	-0.158716	0.261468	-22.750854	-6.866455	-43.014526
C:\Users\cware\Desktop\Steller20November\TagTesting20Nov2013\M18.DSG	11-1-2013	16:43:43	387711.000000	7754.220000	0.812500	0.421875	-0.617188	0.155963	-0.159633	0.260550	-24.185181	-7.476807	-43.136597
C:\Users\cware\Desktop\Steller20November\TagTesting20Nov2013\M18.DSG	11-1-2013	16:43:43	387712.000000	7754.240000	0.796875	0.425781	-0.617188	0.153211	-0.160550	0.258716	-23.544312	-5.172729	-40.069580
C:\Users\cware\Desktop\Steller20November\TagTesting20Nov2013\M18.DSG	11-1-2013	16:43:43	387713.000000	7754.260000	0.808594	0.410156	-0.609375	0.150459	-0.162385	0.256881	-21.286011	-3.326416	-34.851074
C:\Users\cware\Desktop\Steller20November\TagTesting20Nov2013\M18.DSG	11-1-2013	16:43:43	387714.000000	7754.280000	0.820313	0.382813	-0.605469	0.148624	-0.163303	0.256881	-18.646240	-4.287720	-25.909424
C:\Users\cware\Desktop\Steller20November\TagTesting20Nov2013\M18.DSG	11-1-2013	16:43:43	387715.000000	7754.300000	0.824219	0.375000	-0.597656	0.146789	-0.165138	0.255963	-17.013550	-4.531860	-19.485474
C:\Users\cware\Desktop\Steller20November\TagTesting20Nov2013\M18.DSG	11-1-2013	16:43:43	387716.000000	7754.320000	0.824219	0.367188	-0.578125	0.146789	-0.165138	0.255963	-16.433716	-8.178711	-12.481689
C:\Users\cware\Desktop\Steller20November\TagTesting20Nov2013\M18.DSG	11-1-2013	16:43:43	387717.000000	7754.340000	0.808594	0.363281	-0.562500	0.146789	-0.165138	0.255046	-16.052246	-10.131836	-6.484985
C:\Users\cware\Desktop\Steller20November\TagTesting20Nov2013\M18.DSG	11-1-2013	16:43:43	387718.000000	7754.360000	0.808594	0.359375	-0.554688	0.147706	-0.166972	0.254128	-14.846802	-15.258789	-2.288818
C:\Users\cware\Desktop\Steller20November\TagTesting20Nov2013\M18.DSG	11-1-2013	16:43:43	387719.000000	7754.380000	0.785156	0.367188	-0.570313	0.147706	-0.166972	0.253211	-12.390137	-14.923096	-1.037598
C:\Users\cware\Desktop\Steller20November\TagTesting20Nov2013\M18.DSG	11-1-2013	16:43:43	387720.000000	7754.400000	0.796875	0.363281	-0.574219	0.149541	-0.169725	0.253211	-12.039185	-15.335083	0.061035
C:\Users\cware\Desktop\Steller20November\TagTesting20Nov2013\M18.DSG	11-1-2013	16:43:43	387721.000000	7754.420000	0.816406	0.355469	-0.574219	0.152294	-0.168807	0.253211	-13.137817	-15.182495	0.640869
C:\Users\cware\Desktop\Steller20November\TagTesting20Nov2013\M18.DSG	11-1-2013	16:43:43	387722.000000	7754.440000	0.847656	0.347656	-0.601563	0.153211	-0.170642	0.252294	-15.167236	-15.518188	1.815796
C:\Users\cware\Desktop\Steller20November\TagTesting20Nov2013\M18.DSG	11-1-2013	16:43:43	387723.000000	7754.460000	0.847656	0.347656	-0.601563	0.154128	-0.171560	0.251376	-17.761230	-15.548706	0.823975
C:\Users\cware\Desktop\Steller20November\TagTesting20Nov2013\M18.DSG	11-1-2013	16:43:43	387724.000000	7754.480000	0.808594	0.421875	-0.675781	0.156881	-0.172477	0.249541	-25.909424	-12.130737	-3.067017
C:\Users\cware\Desktop\Steller20November\TagTesting20Nov2013\M18.DSG	11-1-2013	16:43:43	387725.000000	7754.500000	0.777344	0.429688	-0.699219	0.157798	-0.173394	0.251376	-30.822754	-2.746582	-5.264282
C:\Users\cware\Desktop\Steller20November\TagTesting20Nov2013\M18.DSG	11-1-2013	16:43:43	387726.000000	7754.520000	0.796875	0.335938	-0.718750	0.157798	-0.175229	0.244954	-24.093628	5.798340	-1.342773
C:\Users\cware\Desktop\Steller20November\TagTesting20Nov2013\M18.DSG	11-1-2013	16:43:43	387727.000000	7754.540000	0.812500	0.222656	-0.707031	0.157798	-0.177064	0.244037	-15.747070	13.519287	5.813599
C:\Users\cware\Desktop\Steller20November\TagTesting20Nov2013\M18.DSG	11-1-2013	16:43:43	387728.000000	7754.560000	0.847656	0.187500	-0.644531	0.158716	-0.177064	0.241284	-10.314941	13.595581	11.566162
C:\Users\cware\Desktop\Steller20November\TagTesting20Nov2013\M18.DSG	11-1-2013	16:43:43	387729.000000	7754.580000	0.847656	0.250000	-0.621094	0.158716	-0.177982	0.242202	-11.871338	8.895874	11.291504
C:\Users\cware\Desktop\Steller20November\TagTesting20Nov2013\M18.DSG	11-1-2013	16:43:43	387730.000000	7754.600000	0.843750	0.390625	-0.601563	0.158716	-0.179817	0.240367	-19.363403	-1.861572	7.385254
C:\Users\cware\Desktop\Steller20November\TagTesting20Nov2013\M18.DSG	11-1-2013	16:43:43	387731.000000	7754.620000	0.894531	0.445313	-0.617188	0.160550	-0.181651	0.239450	-24.276733	-8.377075	7.934570
C:\Users\cware\Desktop\Steller20November\TagTesting20Nov2013\M18.DSG	11-1-2013	16:43:43	387732.000000	7754.640000	0.933594	0.453125	-0.660156	0.163303	-0.183486	0.235780	-25.039673	-7.720947	7.003784
C:\Users\cware\Desktop\Steller20November\TagTesting20Nov2013\M18.DSG	11-1-2013	16:43:43	387733.000000	7754.660000	0.949219	0.429688	-0.703125	0.164220	-0.185321	0.234862	-24.902344	-2.914429	2.319336
C:\Users\cware\Desktop\Steller20November\TagTesting20Nov2013\M18.DSG	11-1-2013	16:43:43	387734.000000	7754.680000	0.937500	0.402344	-0.726563	0.165138	-0.188073	0.231193	-24.291992	1.556396	-1.724243
C:\Users\cware\Desktop\Steller20November\TagTesting20Nov2013\M18.DSG	11-1-2013	16:43:43	387735.000000	7754.700000	0.925781	0.394531	-0.746094	0.165138	-0.188073	0.231193	-20.751953	1.358032	-5.935669
C:\Users\cware\Desktop\Steller20November\TagTesting20Nov2013\M18.DSG	11-1-2013	16:43:43	387736.000000	7754.720000	0.859375	0.378906	-0.730469	0.163303	-0.190826	0.229358	-16.616821	5.065918	-10.925293
C:\Users\cware\Desktop\Steller20November\TagTesting20Nov2013\M18.DSG	11-1-2013	16:43:43	387737.000000	7754.740000	0.796875	0.351563	-0.695313	0.163303	-0.191743	0.229358	-17.730713	14.526367	-14.419556
C:\Users\cware\Desktop\Steller20November\TagTesting20Nov2013\M18.DSG	11-1-2013	16:43:43	387738.000000	7754.760000	0.773438	0.339844	-0.656250	0.159633	-0.194495	0.226606	-26.794434	23.315430	-18.310547
C:\Users\cware\Desktop\Steller20November\TagTesting20Nov2013\M18.DSG	11-1-2013	16:43:43	387739.000000	7754.780000	0.781250	0.343750	-0.625000	0.158716	-0.195413	0.226606	-38.192749	27.252197	-18.814087
C:\Users\cware\Desktop\Steller20November\TagTesting20Nov2013\M18.DSG	11-1-2013	16:43:43	387740.000000	7754.800000	0.835938	0.371094	-0.589844	0.156881	-0.200000	0.220183	-49.499512	20.172119	-18.127441
C:\Users\cware\Desktop\Steller20November\TagTesting20Nov2013\M18.DSG	11-1-2013	16:43:43	387741.000000	7754.820000	0.878906	0.425781	-0.558594	0.152294	-0.200917	0.216514	-52.291870	8.865356	-19.561768
C:\Users\cware\Desktop\Steller20November\TagTesting20Nov2013\M18.DSG	11-1-2013	16:43:43	387742.000000	7754.840000	0.914063	0.476563	-0.539063	0.151376	-0.204587	0.212844	-48.049927	-6.027222	-25.085449
C:\Users\cware\Desktop\Steller20November\TagTesting20Nov2013\M18.DSG	11-1-2013	16:43:43	387743.000000	7754.860000	0.871094	0.500000	-0.523438	0.148624	-0.207339	0.208257	-39.657593	-15.731812	-30.624390
C:\Users\cware\Desktop\Steller20November\TagTesting20Nov2013\M18.DSG	11-1-2013	16:43:43	387744.000000	7754.880000	0.843750	0.507813	-0.496094	0.145872	-0.208257	0.207339	-28.747559	-18.341064	-34.439087
C:\Users\cware\Desktop\Steller20November\TagTesting20Nov2013\M18.DSG	11-1-2013	16:43:43	387745.000000	7754.900000	0.789063	0.515625	-0.476563	0.144037	-0.210092	0.203670	-18.890381	-16.662598	-30.746460
C:\Users\cware\Desktop\Steller20November\TagTesting20Nov2013\M18.DSG	11-1-2013	16:43:43	387746.000000	7754.920000	0.753906	0.527344	-0.441406	0.142202	-0.209174	0.203670	-10.803223	-10.375977	-20.904541
C:\Users\cware\Desktop\Steller20November\TagTesting20Nov2013\M18.DSG	11-1-2013	16:43:43	387747.000000	7754.940000	0.746094	0.535156	-0.371094	0.140367	-0.210092	0.202752	-13.244629	-14.175415	-16.464233
C:\Users\cware\Desktop\Steller20November\TagTesting20Nov2013\M18.DSG	11-1-2013	16:43:43	387748.000000	7754.960000	0.761719	0.527344	-0.347656	0.140367	-0.210092	0.202752	-26.855469	-20.889282	-17.761230
C:\Users\cware\Desktop\Steller20November\TagTesting20Nov2013\M18.DSG	11-1-2013	16:43:43	387749.000000	7754.980000	0.753906	0.562500	-0.335938	0.140367	-0.212844	0.200000	-40.069580	-22.644043	-23.864746
C:\Users\cware\Desktop\Steller20November\TagTesting20Nov2013\M18.DSG	11-1-2013	16:43:43	387750.000000	7755.000000	0.742188	0.636719	-0.445313	0.139450	-0.212844	0.198165	-47.531128	-16.769409	-34.362793
C:\Users\cware\Desktop\Steller20November\TagTesting20Nov2013\M18.DSG	11-1-2013	16:43:43	387751.000000	7755.020000	0.722656	0.632813	-0.464844	0.135780	-0.214679	0.192661	-44.708252	-6.439209	-40.008545
C:\Users\cware\Desktop\Steller20November\TagTesting20Nov2013\M18.DSG	11-1-2013	16:43:43	387752.000000	7755.040000	0.765625	0.566406	-0.453125	0.134862	-0.214679	0.189908	-32.516479	5.523682	-36.743164
C:\Users\cware\Desktop\Steller20November\TagTesting20Nov2013\M18.DSG	11-1-2013	16:43:43	387753.000000	7755.060000	0.847656	0.484375	-0.460938	0.130275	-0.214679	0.186239	-15.060425	8.148193	-32.363892
C:\Users\cware\Desktop\Steller20November\TagTesting20Nov2013\M18.DSG	11-1-2013	16:43:43	387754.000000	7755.080000	0.832031	0.460938	-0.500000	0.128440	-0.212844	0.186239	4.745483	1.251221	-34.896851
C:\Users\cware\Desktop\Steller20November\TagTesting20Nov2013\M18.DSG	11-1-2013	16:43:43	387755.000000	7755.100000	0.726563	0.578125	-0.562500	0.124771	-0.210092	0.186239	15.106201	-0.625610	-45.364380
C:\Users\cware\Desktop\Steller20November\TagTesting20Nov2013\M18.DSG	11-1-2013	16:43:43	387756.000000	7755.120000	0.746094	0.699219	-0.542969	0.122018	-0.207339	0.188991	26.443481	0.396729	-47.668457
C:\Users\cware\Desktop\Steller20November\TagTesting20Nov2013\M18.DSG	11-1-2013	16:43:43	387757.000000	7755.140000	0.859375	0.687500	-0.500000	0.118349	-0.205505	0.190826	33.370972	2.197266	-39.505005
C:\Users\cware\Desktop\Steller20November\TagTesting20Nov2013\M18.DSG	11-1-2013	16:43:43	387758.000000	7755.160000	0.992188	0.566406	-0.503906	0.115596	-0.200917	0.195413	26.260376	-1.419067	-33.706665
C:\Users\cware\Desktop\Steller20November\TagTesting20Nov2013\M18.DSG	11-1-2013	16:43:43	387759.000000	7755.180000	1.058594	0.500000	-0.582031	0.112844	-0.197248	0.197248	18.173218	-8.865356	-37.368774
C:\Users\cware\Desktop\Steller20November\TagTesting20Nov2013\M18.DSG	11-1-2013	16:43:43	387760.000000	7755.200000	1.035156	0.460938	-0.691406	0.107339	-0.193578	0.200917	12.039185	-7.934570	-43.884277
C:\Users\cware\Desktop\Steller20November\TagTesting20Nov2013\M18.DSG	11-1-2013	16:43:43	387761.000000	7755.220000	1.007813	0.445313	-0.695313	0.105505	-0.189908	0.201835	9.124756	-8.361816	-48.751831
C:\Users\cware\Desktop\Steller20November\TagTesting20Nov2013\M18.DSG	11-1-2013	16:43:43	387762.000000	7755.240000	0.933594	0.410156	-0.621094	0.101835	-0.185321	0.206422	1.937866	-7.919312	-51.055908
C:\Users\cware\Desktop\Steller20November\TagTesting20Nov2013\M18.DSG	11-1-2013	16:43:43	387763.000000	7755.260000	0.851563	0.347656	-0.582031	0.099083	-0.184404	0.206422	-9.094238	-4.653931	-50.445557
C:\Users\cware\Desktop\Steller20November\TagTesting20Nov2013\M18.DSG	11-1-2013	16:43:43	387764.000000	7755.280000	0.847656	0.316406	-0.585938	0.093578	-0.178899	0.205505	-20.965576	-7.781982	-50.521851
C:\Users\cware\Desktop\Steller20November\TagTesting20Nov2013\M18.DSG	11-1-2013	16:43:43	387765.000000	7755.300000	0.804688	0.332031	-0.589844	0.089908	-0.178899	0.206422	-35.034180	1.541138	-47.637939
C:\Users\cware\Desktop\Steller20November\TagTesting20Nov2013\M18.DSG	11-1-2013	16:43:43	387766.000000	7755.320000	0.812500	0.378906	-0.558594	0.085321	-0.174312	0.202752	-49.530029	6.271362	-44.525146
C:\Users\cware\Desktop\Steller20November\TagTesting20Nov2013\M18.DSG	11-1-2013	16:43:43	387767.000000	7755.340000	0.812500	0.449219	-0.523438	0.081651	-0.175229	0.200000	-56.915283	7.614136	-43.579102
C:\Users\cware\Desktop\Steller20November\TagTesting20Nov2013\M18.DSG	11-1-2013	16:43:43	387768.000000	7755.360000	0.847656	0.507813	-0.511719	0.076147	-0.173394	0.194495	-55.664063	3.677368	-46.997070
C:\Users\cware\Desktop\Steller20November\TagTesting20Nov2013\M18.DSG	11-1-2013	16:43:43	387769.000000	7755.380000	0.843750	0.511719	-0.539063	0.073394	-0.172477	0.191743	-45.944214	1.113892	-55.145264
C:\Users\cware\Desktop\Steller20November\TagTesting20Nov2013\M18.DSG	11-1-2013	16:43:43	387770.000000	7755.400000	0.816406	0.449219	-0.597656	0.066972	-0.167890	0.188991	-35.461426	6.591797	-62.347412
C:\Users\cware\Desktop\Steller20November\TagTesting20Nov2013\M18.DSG	11-1-2013	16:43:43	387771.000000	7755.420000	0.769531	0.351563	-0.621094	0.064220	-0.166055	0.186239	-20.828247	20.004272	-63.110352
C:\Users\cware\Desktop\Steller20November\TagTesting20Nov2013\M18.DSG	11-1-2013	16:43:43	387772.000000	7755.440000	0.820313	0.265625	-0.589844	0.055046	-0.156881	0.185321	-1.220703	22.277832	-59.387207
C:\Users\cware\Desktop\Steller20November\TagTesting20Nov2013\M18.DSG	11-1-2013	16:43:43	387773.000000	7755.460000	0.917969	0.226563	-0.566406	0.051376	-0.153211	0.186239	7.797241	16.784668	-52.459717
C:\Users\cware\Desktop\Steller20November\TagTesting20Nov2013\M18.DSG	11-1-2013	16:43:43	387774.000000	7755.480000	0.976563	0.222656	-0.511719	0.044954	-0.146789	0.188073	15.457153	8.682251	-43.518066
C:\Users\cware\Desktop\Steller20November\TagTesting20Nov2013\M18.DSG	11-1-2013	16:43:43	387775.000000	7755.500000	1.000000	0.242188	-0.492188	0.043119	-0.141284	0.189908	26.321411	4.257202	-38.131714
C:\Users\cware\Desktop\Steller20November\TagTesting20Nov2013\M18.DSG	11-1-2013	16:43:43	387776.000000	7755.520000	0.968750	0.250000	-0.546875	0.038532	-0.133945	0.194495	44.830322	0.122070	-33.706665
C:\Users\cware\Desktop\Steller20November\TagTesting20Nov2013\M18.DSG	11-1-2013	16:43:43	387777.000000	7755.540000	0.968750	0.250000	-0.546875	0.038532	-0.128440	0.199083	66.467285	-0.503540	-29.434204
C:\Users\cware\Desktop\Steller20November\TagTesting20Nov2013\M18.DSG	11-1-2013	16:43:43	387778.000000	7755.560000	0.835938	0.175781	-0.550781	0.035780	-0.117431	0.206422	91.827393	5.996704	-24.459839
C:\Users\cware\Desktop\Steller20November\TagTesting20Nov2013\M18.DSG	11-1-2013	16:43:43	387779.000000	7755.580000	0.843750	0.074219	-0.437500	0.033028	-0.110092	0.211927	97.824097	-5.447388	-21.041870
C:\Users\cware\Desktop\Steller20November\TagTesting20Nov2013\M18.DSG	11-1-2013	16:43:43	387780.000000	7755.600000	0.878906	-0.113281	-0.332031	0.033028	-0.103670	0.216514	96.710205	-12.115479	-16.006470
C:\Users\cware\Desktop\Steller20November\TagTesting20Nov2013\M18.DSG	11-1-2013	16:43:43	387781.000000	7755.620000	0.972656	-0.312500	-0.328125	0.033945	-0.090826	0.226606	90.057373	-9.918213	-9.841919
C:\Users\cware\Desktop\Steller20November\TagTesting20Nov2013\M18.DSG	11-1-2013	16:43:43	387782.000000	7755.640000	1.078125	-0.363281	-0.378906	0.033945	-0.085321	0.229358	84.060669	-11.474609	-5.691528
C:\Users\cware\Desktop\Steller20November\TagTesting20Nov2013\M18.DSG	11-1-2013	16:43:43	387783.000000	7755.660000	1.128906	-0.277344	-0.410156	0.034862	-0.075229	0.236697	86.318970	-18.875122	-3.753662
C:\Users\cware\Desktop\Steller20November\TagTesting20Nov2013\M18.DSG	11-1-2013	16:43:43	387784.000000	7755.680000	1.074219	-0.214844	-0.398438	0.034862	-0.069725	0.241284	87.005615	-23.147583	2.014160
C:\Users\cware\Desktop\Steller20November\TagTesting20Nov2013\M18.DSG	11-1-2013	16:43:43	387785.000000	7755.700000	1.019531	-0.214844	-0.425781	0.037615	-0.059633	0.247706	84.228516	-21.835327	6.713867
C:\Users\cware\Desktop\Steller20November\TagTesting20Nov2013\M18.DSG	11-1-2013	16:43:43	387786.000000	7755.720000	0.996094	-0.242188	-0.460938	0.039450	-0.055046	0.251376	79.574585	-19.561768	12.939453
C:\Users\cware\Desktop\Steller20November\TagTesting20Nov2013\M18.DSG	11-1-2013	16:43:43	387787.000000	7755.740000	1.015625	-0.277344	-0.445313	0.043119	-0.047706	0.256881	77.041626	-20.645142	18.524170
C:\Users\cware\Desktop\Steller20November\TagTesting20Nov2013\M18.DSG	11-1-2013	16:43:43	387788.000000	7755.760000	1.027344	-0.265625	-0.457031	0.044954	-0.042202	0.259633	75.698853	-21.484375	27.786255
C:\Users\cware\Desktop\Steller20November\TagTesting20Nov2013\M18.DSG	11-1-2013	16:43:43	387789.000000	7755.780000	1.027344	-0.250000	-0.437500	0.049541	-0.037615	0.265138	74.172974	-23.696899	38.269043
C:\Users\cware\Desktop\Steller20November\TagTesting20Nov2013\M18.DSG	11-1-2013	16:43:43	387790.000000	7755.800000	1.054688	-0.246094	-0.417969	0.052294	-0.034862	0.267890	68.359375	-32.165527	52.200317
C:\Users\cware\Desktop\Steller20November\TagTesting20Nov2013\M18.DSG	11-1-2013	16:43:43	387791.000000	7755.820000	1.062500	-0.292969	-0.460938	0.059633	-0.032110	0.273394	58.334351	-44.265747	56.365967
C:\Users\cware\Desktop\Steller20November\TagTesting20Nov2013\M18.DSG	11-1-2013	16:43:43	387792.000000	7755.840000	1.003906	-0.320313	-0.519531	0.061468	-0.030275	0.277982	47.454834	-56.167603	55.374146
C:\Users\cware\Desktop\Steller20November\TagTesting20Nov2013\M18.DSG	11-1-2013	16:43:43	387793.000000	7755.860000	0.972656	-0.296875	-0.570313	0.067890	-0.029358	0.280734	39.398193	-71.609497	45.776367
C:\Users\cware\Desktop\Steller20November\TagTesting20Nov2013\M18.DSG	11-1-2013	16:43:43	387794.000000	7755.880000	0.890625	-0.250000	-0.625000	0.077982	-0.028440	0.288073	38.116455	-76.217651	36.804199
C:\Users\cware\Desktop\Steller20November\TagTesting20Nov2013\M18.DSG	11-1-2013	16:43:43	387795.000000	7755.900000	0.824219	-0.207031	-0.636719	0.081651	-0.028440	0.291743	41.030884	-58.242798	38.223267
C:\Users\cware\Desktop\Steller20November\TagTesting20Nov2013\M18.DSG	11-1-2013	16:43:43	387796.000000	7755.920000	0.835938	-0.250000	-0.691406	0.089908	-0.024771	0.299083	45.883179	-41.564941	51.040649
C:\Users\cware\Desktop\Steller20November\TagTesting20Nov2013\M18.DSG	11-1-2013	16:43:43	387797.000000	7755.940000	0.816406	-0.214844	-0.671875	0.093578	-0.023853	0.301835	54.275513	-24.810791	58.349609
C:\Users\cware\Desktop\Steller20November\TagTesting20Nov2013\M18.DSG	11-1-2013	16:43:43	387798.000000	7755.960000	0.820313	-0.183594	-0.699219	0.099083	-0.021101	0.308257	54.077148	-32.669067	63.095093
C:\Users\cware\Desktop\Steller20November\TagTesting20Nov2013\M18.DSG	11-1-2013	16:43:43	387799.000000	7755.980000	0.675781	-0.144531	-0.785156	0.102752	-0.022018	0.312844	49.224854	-17.990112	64.453125
C:\Users\cware\Desktop\Steller20November\TagTesting20Nov2013\M18.DSG	11-1-2013	16:43:43	387800.000000	7756.000000	0.558594	-0.125000	-0.839844	0.108257	-0.017431	0.314679	48.126221	-1.464844	74.066162
C:\Users\cware\Desktop\Steller20November\TagTesting20Nov2013\M18.DSG	11-1-2013	16:43:43	387801.000000	7756.020000	0.546875	-0.132813	-0.832031	0.109174	-0.017431	0.315596	50.415039	16.510010	85.296631
C:\Users\cware\Desktop\Steller20November\TagTesting20Nov2013\M18.DSG	11-1-2013	16:43:43	387802.000000	7756.040000	0.683594	-0.097656	-0.742188	0.111009	-0.015596	0.319266	58.975220	23.605347	99.151611
C:\Users\cware\Desktop\Steller20November\TagTesting20Nov2013\M18.DSG	11-1-2013	16:43:43	387803.000000	7756.060000	0.683594	-0.097656	-0.742188	0.112844	-0.014679	0.319266	67.184448	33.325195	109.710693
C:\Users\cware\Desktop\Steller20November\TagTesting20Nov2013\M18.DSG	11-1-2013	16:43:43	387804.000000	7756.080000	0.761719	-0.269531	-0.726563	0.112844	-0.011009	0.322018	66.223145	33.111572	123.458862
C:\Users\cware\Desktop\Steller20November\TagTesting20Nov2013\M18.DSG	11-1-2013	16:43:43	387805.000000	7756.100000	0.687500	-0.359375	-0.750000	0.112844	-0.011927	0.322936	57.815552	46.203613	137.023926
C:\Users\cware\Desktop\Steller20November\TagTesting20Nov2013\M18.DSG	11-1-2013	16:43:43	387806.000000	7756.120000	0.656250	-0.386719	-0.750000	0.112844	-0.011927	0.322936	50.445557	68.435669	146.682739
C:\Users\cware\Desktop\Steller20November\TagTesting20Nov2013\M18.DSG	11-1-2013	16:43:43	387807.000000	7756.140000	0.734375	-0.378906	-0.808594	0.111009	-0.012844	0.322936	52.780151	80.429077	148.345947
C:\Users\cware\Desktop\Steller20November\TagTesting20Nov2013\M18.DSG	11-1-2013	16:43:43	387808.000000	7756.160000	0.828125	-0.367188	-0.921875	0.107339	-0.015596	0.322936	48.950195	81.451416	141.494751
C:\Users\cware\Desktop\Steller20November\TagTesting20Nov2013\M18.DSG	11-1-2013	16:43:43	387809.000000	7756.180000	0.882813	-0.363281	-0.929688	0.106422	-0.017431	0.322936	40.969849	77.713013	129.257202
C:\Users\cware\Desktop\Steller20November\TagTesting20Nov2013\M18.DSG	11-1-2013	16:43:43	387810.000000	7756.200000	0.859375	-0.398438	-0.953125	0.103670	-0.022018	0.322936	40.603638	74.844360	109.176636
C:\Users\cware\Desktop\Steller20November\TagTesting20Nov2013\M18.DSG	11-1-2013	16:43:43	387811.000000	7756.220000	0.785156	-0.410156	-0.882813	0.100917	-0.022936	0.323853	50.155640	89.462280	85.830688
C:\Users\cware\Desktop\Steller20November\TagTesting20Nov2013\M18.DSG	11-1-2013	16:43:43	387812.000000	7756.240000	0.843750	-0.390625	-0.679688	0.095413	-0.023853	0.323853	73.379517	86.761475	40.771484
C:\Users\cware\Desktop\Steller20November\TagTesting20Nov2013\M18.DSG	11-1-2013	16:43:43	387813.000000	7756.260000	0.945313	-0.355469	-0.457031	0.090826	-0.020183	0.327523	108.276367	94.802856	9.674072
C:\Users\cware\Desktop\Steller20November\TagTesting20Nov2013\M18.DSG	11-1-2013	16:43:43	387814.000000	7756.280000	1.132813	-0.140625	-0.300781	0.080734	-0.011009	0.331193	141.815186	101.440430	40.878296
C:\Users\cware\Desktop\Steller20November\TagTesting20Nov2013\M18.DSG	11-1-2013	16:43:43	387815.000000	7756.300000	1.343750	0.156250	-0.292969	0.077064	-0.007339	0.334862	141.876221	93.795776	66.986084
C:\Users\cware\Desktop\Steller20November\TagTesting20Nov2013\M18.DSG	11-1-2013	16:43:43	387816.000000	7756.320000	1.570313	0.292969	-0.648438	0.074312	0.001835	0.340367	132.232666	25.878906	87.432861
C:\Users\cware\Desktop\Steller20November\TagTesting20Nov2013\M18.DSG	11-1-2013	16:43:43	387817.000000	7756.340000	1.515625	0.246094	-1.070313	0.077982	0.003670	0.344037	91.308594	-20.187378	118.270874
C:\Users\cware\Desktop\Steller20November\TagTesting20Nov2013\M18.DSG	11-1-2013	16:43:43	387818.000000	7756.360000	1.035156	0.542969	-1.230469	0.081651	0.003670	0.348624	15.792847	-30.120850	146.545410
C:\Users\cware\Desktop\Steller20November\TagTesting20Nov2013\M18.DSG	11-1-2013	16:43:43	387819.000000	7756.380000	0.750000	1.070313	-1.175781	0.094495	-0.003670	0.351376	-18.386841	-40.679932	134.078979
C:\Users\cware\Desktop\Steller20November\TagTesting20Nov2013\M18.DSG	11-1-2013	16:43:43	387820.000000	7756.400000	0.593750	1.867188	-0.628906	0.100917	-0.007339	0.354128	23.254395	-37.490845	56.350708
C:\Users\cware\Desktop\Steller20November\TagTesting20Nov2013\M18.DSG	11-1-2013	16:43:43	387821.000000	7756.420000	0.566406	1.996094	-0.425781	0.109174	-0.004587	0.358716	66.101074	-13.916016	15.548706
C:\Users\cware\Desktop\Steller20November\TagTesting20Nov2013\M18.DSG	11-1-2013	16:43:43	387822.000000	7756.440000	0.460938	1.687500	-0.511719	0.110092	-0.000917	0.361468	104.370117	29.846191	26.840210
C:\Users\cware\Desktop\Steller20November\TagTesting20Nov2013\M18.DSG	11-1-2013	16:43:43	387823.000000	7756.460000	0.929688	1.515625	-0.589844	0.109174	0.013761	0.366972	125.305176	8.224487	37.796021
C:\Users\cware\Desktop\Steller20November\TagTesting20Nov2013\M18.DSG	11-1-2013	16:43:43	387824.000000	7756.480000	1.003906	1.390625	-0.566406	0.110092	0.021101	0.369725	151.809692	-4.928589	34.530640
C:\Users\cware\Desktop\Steller20November\TagTesting20Nov2013\M18.DSG	11-1-2013	16:43:43	387825.000000	7756.500000	0.773438	1.113281	-0.609375	0.110092	0.040367	0.377064	150.665283	11.627197	32.974243
C:\Users\cware\Desktop\Steller20November\TagTesting20Nov2013\M18.DSG	11-1-2013	16:43:43	387826.000000	7756.520000	0.562500	0.847656	-0.746094	0.109174	0.050459	0.377064	135.986328	35.629272	35.308838
C:\Users\cware\Desktop\Steller20November\TagTesting20Nov2013\M18.DSG	11-1-2013	16:43:43	387827.000000	7756.540000	0.503906	0.632813	-0.792969	0.104587	0.067890	0.378899	125.595093	51.803589	34.622192
C:\Users\cware\Desktop\Steller20November\TagTesting20Nov2013\M18.DSG	11-1-2013	16:43:43	387828.000000	7756.560000	0.406250	0.546875	-0.757813	0.100000	0.076147	0.378899	125.000000	73.883057	27.343750
C:\Users\cware\Desktop\Steller20November\TagTesting20Nov2013\M18.DSG	11-1-2013	16:43:43	387829.000000	7756.580000	0.343750	0.488281	-0.609375	0.088073	0.093578	0.377064	128.967285	84.991455	16.540527
C:\Users\cware\Desktop\Steller20November\TagTesting20Nov2013\M18.DSG	11-1-2013	16:43:43	387830.000000	7756.600000	0.359375	0.156250	-0.394531	0.082569	0.102752	0.374312	131.240845	88.867188	0.686646
C:\Users\cware\Desktop\Steller20November\TagTesting20Nov2013\M18.DSG	11-1-2013	16:43:43	387831.000000	7756.620000	0.359375	0.156250	-0.394531	0.077064	0.112844	0.371560	132.232666	65.124512	-8.956909
C:\Users\cware\Desktop\Steller20November\TagTesting20Nov2013\M18.DSG	11-1-2013	16:43:43	387832.000000	7756.640000	0.300781	-0.312500	-0.203125	0.068807	0.133028	0.366055	132.354736	59.890747	-10.589600
C:\Users\cware\Desktop\Steller20November\TagTesting20Nov2013\M18.DSG	11-1-2013	16:43:43	387833.000000	7756.660000	0.394531	-0.195313	0.019531	0.066055	0.143119	0.361468	125.259399	61.737061	-7.507324
C:\Users\cware\Desktop\Steller20November\TagTesting20Nov2013\M18.DSG	11-1-2013	16:43:43	387834.000000	7756.680000	0.632813	0.019531	0.222656	0.058716	0.161468	0.352294	118.759155	71.624756	-0.610352
C:\Users\cware\Desktop\Steller20November\TagTesting20Nov2013\M18.DSG	11-1-2013	16:43:43	387835.000000	7756.700000	1.109375	0.226563	0.335938	0.054128	0.168807	0.348624	108.291626	35.995483	13.946533
C:\Users\cware\Desktop\Steller20November\TagTesting20Nov2013\M18.DSG	11-1-2013	16:43:43	387836.000000	7756.720000	1.507813	0.332031	0.226563	0.050459	0.181651	0.339450	93.490601	-37.902832	41.046143
C:\Users\cware\Desktop\Steller20November\TagTesting20Nov2013\M18.DSG	11-1-2013	16:43:43	387837.000000	7756.740000	1.402344	0.191406	0.082031	0.055046	0.186239	0.340367	77.453613	-98.556519	80.169678
C:\Users\cware\Desktop\Steller20November\TagTesting20Nov2013\M18.DSG	11-1-2013	16:43:43	387838.000000	7756.760000	1.070313	-0.140625	-0.281250	0.061468	0.188991	0.338532	50.765991	-55.541992	145.980835
C:\Users\cware\Desktop\Steller20November\TagTesting20Nov2013\M18.DSG	11-1-2013	16:43:43	387839.000000	7756.780000	1.171875	-0.359375	-0.679688	0.063303	0.187156	0.338532	26.092529	-19.744873	163.803101
C:\Users\cware\Desktop\Steller20November\TagTesting20Nov2013\M18.DSG	11-1-2013	16:43:43	387840.000000	7756.800000	1.343750	-0.902344	-0.929688	0.062385	0.179817	0.337615	-10.604858	-38.070679	125.579834
C:\Users\cware\Desktop\Steller20November\TagTesting20Nov2013\M18.DSG	11-1-2013	16:43:43	387841.000000	7756.820000	1.175781	-1.050781	-1.039063	0.063303	0.176147	0.337615	5.264282	-42.968750	83.999634
C:\Users\cware\Desktop\Steller20November\TagTesting20Nov2013\M18.DSG	11-1-2013	16:43:43	387842.000000	7756.840000	0.820313	-1.000000	-1.289063	0.066972	0.171560	0.339450	-6.652832	5.279541	52.429199
C:\Users\cware\Desktop\Steller20November\TagTesting20Nov2013\M18.DSG	11-1-2013	16:43:43	387843.000000	7756.860000	0.960938	-0.859375	-1.191406	0.066055	0.168807	0.338532	-28.289795	-39.901733	11.825562
C:\Users\cware\Desktop\Steller20November\TagTesting20Nov2013\M18.DSG	11-1-2013	16:43:43	387844.000000	7756.880000	0.929688	-0.660156	-1.039063	0.073394	0.164220	0.343119	-47.546387	-70.053101	-25.161743
C:\Users\cware\Desktop\Steller20November\TagTesting20Nov2013\M18.DSG	11-1-2013	16:43:43	387845.000000	7756.900000	0.828125	-0.382813	-1.015625	0.079817	0.161468	0.347706	-55.297852	-98.098755	-37.826538
C:\Users\cware\Desktop\Steller20November\TagTesting20Nov2013\M18.DSG	11-1-2013	16:43:43	387846.000000	7756.920000	0.585938	-0.082031	-0.914063	0.095413	0.153211	0.355046	-61.523438	-127.044678	-23.681641
C:\Users\cware\Desktop\Steller20November\TagTesting20Nov2013\M18.DSG	11-1-2013	16:43:43	387847.000000	7756.940000	0.277344	0.199219	-0.781250	0.104587	0.148624	0.359633	-61.340332	-88.363647	1.632690
C:\Users\cware\Desktop\Steller20November\TagTesting20Nov2013\M18.DSG	11-1-2013	16:43:43	387848.000000	7756.960000	0.292969	0.347656	-0.707031	0.115596	0.138532	0.362385	-66.101074	-70.373535	29.510498
C:\Users\cware\Desktop\Steller20November\TagTesting20Nov2013\M18.DSG	11-1-2013	16:43:43	387849.000000	7756.980000	0.375000	0.500000	-0.589844	0.121101	0.133945	0.364220	-74.981689	-59.112549	46.707153
C:\Users\cware\Desktop\Steller20November\TagTesting20Nov2013\M18.DSG	11-1-2013	16:43:43	387850.000000	7757.000000	0.210938	0.585938	-0.429688	0.125688	0.120183	0.362385	-88.653564	-15.853882	62.561035
C:\Users\cware\Desktop\Steller20November\TagTesting20Nov2013\M18.DSG	11-1-2013	16:43:43	387851.000000	7757.020000	0.234375	0.691406	-0.328125	0.125688	0.111927	0.363303	-79.086304	-2.258301	66.589355
C:\Users\cware\Desktop\Steller20November\TagTesting20Nov2013\M18.DSG	11-1-2013	16:43:43	387852.000000	7757.040000	0.347656	0.710938	-0.238281	0.123853	0.100000	0.359633	-46.997070	-6.164551	67.886353
C:\Users\cware\Desktop\Steller20November\TagTesting20Nov2013\M18.DSG	11-1-2013	16:43:43	387853.000000	7757.060000	0.472656	0.660156	-0.175781	0.123853	0.097248	0.357798	-10.421753	-23.574829	67.520142
C:\Users\cware\Desktop\Steller20November\TagTesting20Nov2013\M18.DSG	11-1-2013	16:43:43	387854.000000	7757.080000	0.628906	0.519531	-0.261719	0.124771	0.091743	0.355963	22.567749	-64.498901	68.634033
C:\Users\cware\Desktop\Steller20November\TagTesting20Nov2013\M18.DSG	11-1-2013	16:43:43	387855.000000	7757.100000	0.722656	0.328125	-0.468750	0.133028	0.092661	0.354128	37.994385	-91.705322	72.509766
C:\Users\cware\Desktop\Steller20November\TagTesting20Nov2013\M18.DSG	11-1-2013	16:43:43	387856.000000	7757.120000	0.726563	0.093750	-0.937500	0.138532	0.091743	0.352294	48.294067	-127.014160	80.398560
C:\Users\cware\Desktop\Steller20November\TagTesting20Nov2013\M18.DSG	11-1-2013	16:43:43	387857.000000	7757.140000	0.726563	0.093750	-0.937500	0.155046	0.093578	0.350459	48.583984	-143.524170	87.829590
C:\Users\cware\Desktop\Steller20November\TagTesting20Nov2013\M18.DSG	11-1-2013	16:43:43	387858.000000	7757.160000	0.425781	0.355469	-1.281250	0.162385	0.092661	0.350459	24.978638	-155.319214	93.246460
C:\Users\cware\Desktop\Steller20November\TagTesting20Nov2013\M18.DSG	11-1-2013	16:43:43	387859.000000	7757.180000	0.179688	0.566406	-1.332031	0.182569	0.088991	0.349541	-9.902954	-137.374878	88.760376
C:\Users\cware\Desktop\Steller20November\TagTesting20Nov2013\M18.DSG	11-1-2013	16:43:43	387860.000000	7757.200000	0.035156	0.757813	-1.203125	0.190826	0.084404	0.348624	-69.366455	-126.480103	67.367554
C:\Users\cware\Desktop\Steller20November\TagTesting20Nov2013\M18.DSG	11-1-2013	16:43:43	387861.000000	7757.220000	-0.031250	0.738281	-1.144531	0.208257	0.066972	0.344954	-112.335205	-129.211426	37.277222
C:\Users\cware\Desktop\Steller20November\TagTesting20Nov2013\M18.DSG	11-1-2013	16:43:43	387862.000000	7757.240000	-0.085938	0.894531	-1.023438	0.216514	0.056881	0.343119	-138.061523	-121.841431	5.661011
C:\Users\cware\Desktop\Steller20November\TagTesting20Nov2013\M18.DSG	11-1-2013	16:43:43	387863.000000	7757.260000	-0.101563	1.375000	-0.953125	0.233028	0.033945	0.336697	-120.620728	-133.316040	-12.756348
C:\Users\cware\Desktop\Steller20November\TagTesting20Nov2013\M18.DSG	11-1-2013	16:43:43	387864.000000	7757.280000	-0.097656	1.562500	-1.156250	0.241284	0.023853	0.333028	-108.230591	-130.203247	24.948120
C:\Users\cware\Desktop\Steller20November\TagTesting20Nov2013\M18.DSG	11-1-2013	16:43:43	387865.000000	7757.300000	-0.070313	1.632813	-1.324219	0.260550	0.008257	0.321101	-100.387573	-224.685669	91.049194
C:\Users\cware\Desktop\Steller20November\TagTesting20Nov2013\M18.DSG	11-1-2013	16:43:43	387866.000000	7757.320000	-0.667969	1.878906	-1.453125	0.273394	0.002752	0.316514	-45.578003	-106.933594	156.600952
C:\Users\cware\Desktop\Steller20November\TagTesting20Nov2013\M18.DSG	11-1-2013	16:43:43	387867.000000	7757.340000	-0.832031	1.996094	-1.472656	0.285321	0.004587	0.311927	-2.349854	-6.683350	149.459839
C:\Users\cware\Desktop\Steller20November\TagTesting20Nov2013\M18.DSG	11-1-2013	16:43:43	387868.000000	7757.360000	-0.625000	1.816406	-1.140625	0.287156	0.009174	0.312844	34.652710	42.388916	107.925415
C:\Users\cware\Desktop\Steller20November\TagTesting20Nov2013\M18.DSG	11-1-2013	16:43:43	387869.000000	7757.380000	-0.417969	1.277344	-0.890625	0.286239	0.014679	0.314679	71.685791	69.854736	77.239990
C:\Users\cware\Desktop\Steller20November\TagTesting20Nov2013\M18.DSG	11-1-2013	16:43:43	387870.000000	7757.400000	-0.167969	0.605469	-0.777344	0.281651	0.028440	0.322936	83.221436	52.505493	47.546387
C:\Users\cware\Desktop\Steller20November\TagTesting20Nov2013\M18.DSG	11-1-2013	16:43:43	387871.000000	7757.420000	-0.070313	0.195313	-0.707031	0.279817	0.033945	0.326606	63.354492	26.214600	24.948120
C:\Users\cware\Desktop\Steller20November\TagTesting20Nov2013\M18.DSG	11-1-2013	16:43:43	387872.000000	7757.440000	-0.207031	0.175781	-0.703125	0.274312	0.043119	0.332110	20.156860	28.594971	14.602661
C:\Users\cware\Desktop\Steller20November\TagTesting20Nov2013\M18.DSG	11-1-2013	16:43:43	387873.000000	7757.460000	-0.191406	0.328125	-0.886719	0.272477	0.044037	0.334862	-6.607056	33.035278	10.650635
C:\Users\cware\Desktop\Steller20November\TagTesting20Nov2013\M18.DSG	11-1-2013	16:43:43	387874.000000	7757.480000	-0.187500	0.613281	-1.027344	0.266055	0.042202	0.338532	-10.604858	43.579102	1.815796
C:\Users\cware\Desktop\Steller20November\TagTesting20Nov2013\M18.DSG	11-1-2013	16:43:43	387875.000000	7757.500000	-0.164063	0.832031	-1.035156	0.261468	0.041284	0.341284	0.656128	43.487549	-9.429932
C:\Users\cware\Desktop\Steller20November\TagTesting20Nov2013\M18.DSG	11-1-2013	16:43:43	387876.000000	7757.520000	-0.218750	0.914063	-0.980469	0.255963	0.042202	0.344037	13.031006	58.181763	-15.930176
C:\Users\cware\Desktop\Steller20November\TagTesting20Nov2013\M18.DSG	11-1-2013	16:43:43	387877.000000	7757.540000	-0.261719	0.921875	-0.929688	0.252294	0.043119	0.345872	17.898560	57.617188	-24.017334
C:\Users\cware\Desktop\Steller20November\TagTesting20Nov2013\M18.DSG	11-1-2013	16:43:43	387878.000000	7757.560000	-0.253906	0.906250	-0.910156	0.244954	0.046789	0.347706	20.233154	67.443848	-32.836914
C:\Users\cware\Desktop\Steller20November\TagTesting20Nov2013\M18.DSG	11-1-2013	16:43:43	387879.000000	7757.580000	-0.285156	0.816406	-0.882813	0.241284	0.048624	0.346789	18.875122	80.001831	-35.140991
C:\Users\cware\Desktop\Steller20November\TagTesting20Nov2013\M18.DSG	11-1-2013	16:43:43	387880.000000	7757.600000	-0.175781	0.753906	-0.902344	0.231193	0.052294	0.349541	22.476196	76.705933	-37.872314
C:\Users\cware\Desktop\Steller20November\TagTesting20Nov2013\M18.DSG	11-1-2013	16:43:43	387881.000000	7757.620000	0.019531	0.695313	-0.886719	0.225688	0.054128	0.350459	23.345947	62.545776	-42.114258
C:\Users\cware\Desktop\Steller20November\TagTesting20Nov2013\M18.DSG	11-1-2013	16:43:43	387882.000000	7757.640000	0.140625	0.691406	-0.949219	0.216514	0.057798	0.352294	22.964478	47.836304	-43.792725
C:\Users\cware\Desktop\Steller20November\TagTesting20Nov2013\M18.DSG	11-1-2013	16:43:43	387883.000000	7757.660000	0.132813	0.683594	-1.023438	0.212844	0.059633	0.352294	20.233154	50.613403	-43.640137
C:\Users\cware\Desktop\Steller20November\TagTesting20Nov2013\M18.DSG	11-1-2013	16:43:43	387884.000000	7757.680000	0.125000	0.589844	-0.976563	0.204587	0.064220	0.354128	26.153564	46.340942	-44.708252
C:\Users\cware\Desktop\Steller20November\TagTesting20Nov2013\M18.DSG	11-1-2013	16:43:43	387885.000000	7757.700000	0.125000	0.589844	-0.976563	0.200917	0.067890	0.355963	33.233643	48.095703	-41.198730
C:\Users\cware\Desktop\Steller20November\TagTesting20Nov2013\M18.DSG	11-1-2013	16:43:43	387886.000000	7757.720000	0.214844	0.511719	-0.890625	0.193578	0.073394	0.356881	43.243408	45.516968	-34.774780
C:\Users\cware\Desktop\Steller20November\TagTesting20Nov2013\M18.DSG	11-1-2013	16:43:43	387887.000000	7757.740000	0.253906	0.527344	-0.878906	0.190826	0.077064	0.356881	48.004150	44.464111	-29.861450
C:\Users\cware\Desktop\Steller20November\TagTesting20Nov2013\M18.DSG	11-1-2013	16:43:43	387888.000000	7757.760000	0.253906	0.566406	-0.878906	0.184404	0.084404	0.357798	47.164917	40.832520	-29.281616
C:\Users\cware\Desktop\Steller20November\TagTesting20Nov2013\M18.DSG	11-1-2013	16:43:43	387889.000000	7757.780000	0.230469	0.539063	-0.828125	0.182569	0.088991	0.358716	41.442871	39.398193	-28.930664
C:\Users\cware\Desktop\Steller20November\TagTesting20Nov2013\M18.DSG	11-1-2013	16:43:43	387890.000000	7757.800000	0.214844	0.488281	-0.792969	0.177064	0.094495	0.355963	27.816772	36.788940	-28.457642
C:\Users\cware\Desktop\Steller20November\TagTesting20Nov2013\M18.DSG	11-1-2013	16:43:43	387891.000000	7757.820000	0.175781	0.457031	-0.750000	0.174312	0.097248	0.355963	13.793945	39.245605	-27.359009
C:\Users\cware\Desktop\Steller20November\TagTesting20Nov2013\M18.DSG	11-1-2013	16:43:43	387892.000000	7757.840000	0.210938	0.433594	-0.726563	0.171560	0.099083	0.355046	5.950928	31.524658	-25.344849
C:\Users\cware\Desktop\Steller20November\TagTesting20Nov2013\M18.DSG	11-1-2013	16:43:43	387893.000000	7757.860000	0.257813	0.382813	-0.707031	0.168807	0.100917	0.354128	10.208130	24.047852	-19.195557
C:\Users\cware\Desktop\Steller20November\TagTesting20Nov2013\M18.DSG	11-1-2013	16:43:43	387894.000000	7757.880000	0.316406	0.367188	-0.683594	0.166972	0.100917	0.353211	10.559082	11.215210	-8.026123
C:\Users\cware\Desktop\Steller20November\TagTesting20Nov2013\M18.DSG	11-1-2013	16:43:43	387895.000000	7757.900000	0.324219	0.394531	-0.718750	0.165138	0.102752	0.352294	3.936768	6.118774	-1.190186
C:\Users\cware\Desktop\Steller20November\TagTesting20Nov2013\M18.DSG	11-1-2013	16:43:43	387896.000000	7757.920000	0.300781	0.414063	-0.695313	0.163303	0.103670	0.354128	0.228882	3.784180	2.624512
C:\Users\cware\Desktop\Steller20November\TagTesting20Nov2013\M18.DSG	11-1-2013	16:43:43	387897.000000	7757.940000	0.269531	0.390625	-0.710938	0.162385	0.103670	0.353211	5.844116	2.609253	3.189087
C:\Users\cware\Desktop\Steller20November\TagTesting20Nov2013\M18.DSG	11-1-2013	16:43:43	387898.000000	7757.960000	0.195313	0.394531	-0.734375	0.162385	0.104587	0.352294	14.114380	4.699707	0.793457
C:\Users\cware\Desktop\Steller20November\TagTesting20Nov2013\M18.DSG	11-1-2013	16:43:43	387899.000000	7757.980000	0.148438	0.429688	-0.816406	0.159633	0.107339	0.351376	14.831543	5.523682	-5.767822
C:\Users\cware\Desktop\Steller20November\TagTesting20Nov2013\M18.DSG	11-1-2013	16:43:43	387900.000000	7758.000000	0.113281	0.417969	-0.968750	0.159633	0.109174	0.352294	10.086060	36.026001	-15.670776
C:\Users\cware\Desktop\Steller20November\TagTesting20Nov2013\M18.DSG	11-1-2013	16:43:43	387901.000000	7758.020000	0.148438	0.339844	-1.074219	0.152294	0.108257	0.350459	-0.625610	46.890259	-17.608643
C:\Users\cware\Desktop\Steller20November\TagTesting20Nov2013\M18.DSG	11-1-2013	16:43:43	387902.000000	7758.040000	0.351563	0.351563	-1.109375	0.150459	0.108257	0.349541	-11.550903	26.275635	-19.638062
C:\Users\cware\Desktop\Steller20November\TagTesting20Nov2013\M18.DSG	11-1-2013	16:43:43	387903.000000	7758.060000	0.496094	0.414063	-1.105469	0.146789	0.105505	0.348624	-14.236450	-10.986328	-9.735107
C:\Users\cware\Desktop\Steller20November\TagTesting20Nov2013\M18.DSG	11-1-2013	16:43:43	387904.000000	7758.080000	0.628906	0.492188	-1.054688	0.149541	0.104587	0.348624	-27.084351	-52.352905	2.853394
C:\Users\cware\Desktop\Steller20November\TagTesting20Nov2013\M18.DSG	11-1-2013	16:43:43	387905.000000	7758.100000	0.519531	0.550781	-1.101563	0.155963	0.100917	0.349541	-35.491943	-53.848267	9.414673
C:\Users\cware\Desktop\Steller20November\TagTesting20Nov2013\M18.DSG	11-1-2013	16:43:43	387906.000000	7758.120000	0.425781	0.550781	-1.140625	0.158716	0.099083	0.350459	-40.206909	-52.276611	10.559082
C:\Users\cware\Desktop\Steller20November\TagTesting20Nov2013\M18.DSG	11-1-2013	16:43:43	387907.000000	7758.140000	0.382813	0.554688	-1.171875	0.160550	0.096330	0.351376	-31.936646	-47.424316	11.093140
C:\Users\cware\Desktop\Steller20November\TagTesting20Nov2013\M18.DSG	11-1-2013	16:43:43	387908.000000	7758.160000	0.292969	0.511719	-1.222656	0.166055	0.093578	0.351376	-14.022827	-35.369873	14.953613
C:\Users\cware\Desktop\Steller20November\TagTesting20Nov2013\M18.DSG	11-1-2013	16:43:43	387909.000000	7758.180000	0.210938	0.441406	-1.199219	0.167890	0.093578	0.351376	-3.982544	-22.781372	17.623901
C:\Users\cware\Desktop\Steller20November\TagTesting20Nov2013\M18.DSG	11-1-2013	16:43:43	387910.000000	7758.200000	0.210938	0.367188	-1.035156	0.171560	0.094495	0.352294	6.896973	-17.837524	16.204834
C:\Users\cware\Desktop\Steller20November\TagTesting20Nov2013\M18.DSG	11-1-2013	16:43:43	387911.000000	7758.220000	0.210938	0.367188	-1.035156	0.172477	0.095413	0.352294	13.931274	-16.983032	15.838623
C:\Users\cware\Desktop\Steller20November\TagTesting20Nov2013\M18.DSG	11-1-2013	16:43:43	387912.000000	7758.240000	0.246094	0.398438	-0.933594	0.173394	0.098165	0.352294	16.799927	-19.424438	13.702393
C:\Users\cware\Desktop\Steller20November\TagTesting20Nov2013\M18.DSG	11-1-2013	16:43:43	387913.000000	7758.260000	0.257813	0.453125	-0.917969	0.173394	0.100000	0.351376	9.872437	-25.192261	8.956909
C:\Users\cware\Desktop\Steller20November\TagTesting20Nov2013\M18.DSG	11-1-2013	16:43:43	387914.000000	7758.280000	0.242188	0.519531	-0.964844	0.177064	0.100000	0.352294	-1.892090	-34.133911	3.402710
C:\Users\cware\Desktop\Steller20November\TagTesting20Nov2013\M18.DSG	11-1-2013	16:43:43	387915.000000	7758.300000	0.187500	0.578125	-0.984375	0.177982	0.099083	0.352294	-9.674072	-32.974243	-2.059937
C:\Users\cware\Desktop\Steller20November\TagTesting20Nov2013\M18.DSG	11-1-2013	16:43:43	387916.000000	7758.320000	0.140625	0.597656	-1.015625	0.181651	0.100000	0.353211	-10.986328	-23.193359	-6.729126
C:\Users\cware\Desktop\Steller20November\TagTesting20Nov2013\M18.DSG	11-1-2013	16:43:43	387917.000000	7758.340000	0.160156	0.574219	-1.011719	0.182569	0.099083	0.352294	-7.110596	-25.863647	-13.290405
C:\Users\cware\Desktop\Steller20November\TagTesting20Nov2013\M18.DSG	11-1-2013	16:43:43	387918.000000	7758.360000	0.160156	0.542969	-0.972656	0.185321	0.099083	0.352294	-1.129150	-18.249512	-11.932373
C:\Users\cware\Desktop\Steller20November\TagTesting20Nov2013\M18.DSG	11-1-2013	16:43:43	387919.000000	7758.380000	0.179688	0.539063	-0.949219	0.185321	0.100000	0.353211	1.251221	-10.345459	-8.880615
C:\Users\cware\Desktop\Steller20November\TagTesting20Nov2013\M18.DSG	11-1-2013	16:43:43	387920.000000	7758.400000	0.214844	0.531250	-0.914063	0.188073	0.100917	0.351376	0.793457	-11.489868	-7.827759
C:\Users\cware\Desktop\Steller20November\TagTesting20Nov2013\M18.DSG	11-1-2013	16:43:43	387921.000000	7758.420000	0.226563	0.472656	-0.890625	0.188073	0.101835	0.353211	-2.182007	-16.250610	-8.972168
C:\Users\cware\Desktop\Steller20November\TagTesting20Nov2013\M18.DSG	11-1-2013	16:43:43	387922.000000	7758.440000	0.210938	0.402344	-0.898438	0.190826	0.101835	0.351376	-2.487183	-16.555786	-7.492065
C:\Users\cware\Desktop\Steller20November\TagTesting20Nov2013\M18.DSG	11-1-2013	16:43:43	387923.000000	7758.460000	0.246094	0.382813	-0.859375	0.190826	0.102752	0.352294	6.668091	-17.776489	-3.555298
C:\Users\cware\Desktop\Steller20November\TagTesting20Nov2013\M18.DSG	11-1-2013	16:43:43	387924.000000	7758.480000	0.324219	0.398438	-0.785156	0.193578	0.105505	0.352294	15.762329	-28.198242	7.873535
C:\Users\cware\Desktop\Steller20November\TagTesting20Nov2013\M18.DSG	11-1-2013	16:43:43	387925.000000	7758.500000	0.414063	0.472656	-0.789063	0.195413	0.106422	0.351376	21.697998	-46.356201	15.609741
C:\Users\cware\Desktop\Steller20November\TagTesting20Nov2013\M18.DSG	11-1-2013	16:43:43	387926.000000	7758.520000	0.398438	0.527344	-0.882813	0.201835	0.111009	0.350459	30.639648	-62.973022	22.628784
C:\Users\cware\Desktop\Steller20November\TagTesting20Nov2013\M18.DSG	11-1-2013	16:43:43	387927.000000	7758.540000	0.367188	0.558594	-1.027344	0.205505	0.114679	0.348624	30.654907	-84.960938	22.125244
C:\Users\cware\Desktop\Steller20November\TagTesting20Nov2013\M18.DSG	11-1-2013	16:43:43	387928.000000	7758.560000	0.285156	0.496094	-1.136719	0.216514	0.120183	0.347706	13.000488	-99.578857	21.316528
C:\Users\cware\Desktop\Steller20November\TagTesting20Nov2013\M18.DSG	11-1-2013	16:43:43	387929.000000	7758.580000	0.152344	0.453125	-1.222656	0.223853	0.122936	0.345872	1.998901	-102.920532	19.744873
C:\Users\cware\Desktop\Steller20November\TagTesting20Nov2013\M18.DSG	11-1-2013	16:43:43	387930.000000	7758.600000	0.019531	0.410156	-1.253906	0.228440	0.126606	0.344037	-4.425049	-97.991943	18.844604
C:\Users\cware\Desktop\Steller20November\TagTesting20Nov2013\M18.DSG	11-1-2013	16:43:43	387931.000000	7758.620000	-0.105469	0.371094	-1.261719	0.241284	0.126606	0.341284	-2.807617	-79.177856	17.868042
C:\Users\cware\Desktop\Steller20November\TagTesting20Nov2013\M18.DSG	11-1-2013	16:43:43	387932.000000	7758.640000	-0.265625	0.289063	-1.289063	0.244954	0.130275	0.340367	3.784180	-37.139893	18.951416
C:\Users\cware\Desktop\Steller20November\TagTesting20Nov2013\M18.DSG	11-1-2013	16:43:43	387933.000000	7758.660000	-0.273438	0.218750	-1.316406	0.249541	0.133028	0.340367	7.827759	-9.765625	21.041870
C:\Users\cware\Desktop\Steller20November\TagTesting20Nov2013\M18.DSG	11-1-2013	16:43:43	387934.000000	7758.680000	-0.261719	0.140625	-1.277344	0.248624	0.135780	0.340367	8.819580	10.604858	21.926880
C:\Users\cware\Desktop\Steller20November\TagTesting20Nov2013\M18.DSG	11-1-2013	16:43:43	387935.000000	7758.700000	-0.187500	0.164063	-1.226563	0.245872	0.140367	0.342202	15.106201	15.884399	24.215698
C:\Users\cware\Desktop\Steller20November\TagTesting20Nov2013\M18.DSG	11-1-2013	16:43:43	387936.000000	7758.720000	-0.027344	0.226563	-1.082031	0.244037	0.142202	0.342202	17.852783	-13.412476	15.594482
C:\Users\cware\Desktop\Steller20November\TagTesting20Nov2013\M18.DSG	11-1-2013	16:43:43	387937.000000	7758.740000	0.039063	0.285156	-0.953125	0.244037	0.145872	0.341284	11.596680	-29.205322	10.253906
C:\Users\cware\Desktop\Steller20November\TagTesting20Nov2013\M18.DSG	11-1-2013	16:43:43	387938.000000	7758.760000	-0.046875	0.304688	-0.960938	0.246789	0.148624	0.341284	4.364014	-30.319214	10.162354
C:\Users\cware\Desktop\Steller20November\TagTesting20Nov2013\M18.DSG	11-1-2013	16:43:43	387939.000000	7758.780000	-0.058594	0.316406	-0.957031	0.248624	0.149541	0.340367	-3.540039	-36.560059	8.285522
C:\Users\cware\Desktop\Steller20November\TagTesting20Nov2013\M18.DSG	11-1-2013	16:43:43	387940.000000	7758.800000	-0.105469	0.328125	-1.015625	0.249541	0.149541	0.339450	-11.764526	-42.694092	5.294800
C:\Users\cware\Desktop\Steller20November\TagTesting20Nov2013\M18.DSG	11-1-2013	16:43:43	387941.000000	7758.820000	-0.167969	0.351563	-1.097656	0.253211	0.150459	0.338532	-10.070801	-39.733887	7.034302
C:\Users\cware\Desktop\Steller20November\TagTesting20Nov2013\M18.DSG	11-1-2013	16:43:43	387942.000000	7758.840000	-0.175781	0.386719	-1.050781	0.255046	0.150459	0.340367	0.335693	-35.110474	10.589600
C:\Users\cware\Desktop\Steller20November\TagTesting20Nov2013\M18.DSG	11-1-2013	16:43:43	387943.000000	7758.860000	-0.207031	0.476563	-1.015625	0.255963	0.154128	0.339450	22.628784	-31.951904	10.299683
C:\Users\cware\Desktop\Steller20November\TagTesting20Nov2013\M18.DSG	11-1-2013	16:43:43	387944.000000	7758.880000	-0.132813	0.519531	-1.058594	0.257798	0.155963	0.338532	9.048462	-61.462402	-3.570557
C:\Users\cware\Desktop\Steller20November\TagTesting20Nov2013\M18.DSG	11-1-2013	16:43:43	387945.000000	7758.900000	-0.335938	0.445313	-1.238281	0.260550	0.156881	0.337615	-10.345459	-52.078247	-14.129639
C:\Users\cware\Desktop\Steller20November\TagTesting20Nov2013\M18.DSG	11-1-2013	16:43:43	387946.000000	7758.920000	-0.535156	0.316406	-1.332031	0.265138	0.157798	0.336697	-6.256104	3.067017	-5.706787
C:\Users\cware\Desktop\Steller20November\TagTesting20Nov2013\M18.DSG	11-1-2013	16:43:43	387947.000000	7758.940000	-0.386719	0.285156	-1.179688	0.264220	0.157798	0.338532	7.339478	11.199951	-0.122070
C:\Users\cware\Desktop\Steller20November\TagTesting20Nov2013\M18.DSG	11-1-2013	16:43:43	387948.000000	7758.960000	-0.261719	0.277344	-1.062500	0.263303	0.159633	0.338532	6.942749	6.591797	0.152588
C:\Users\cware\Desktop\Steller20November\TagTesting20Nov2013\M18.DSG	11-1-2013	16:43:43	387949.000000	7758.980000	-0.214844	0.273438	-1.039063	0.261468	0.160550	0.338532	0.747681	1.510620	0.335693
C:\Users\cware\Desktop\Steller20November\TagTesting20Nov2013\M18.DSG	11-1-2013	16:43:43	387950.000000	7759.000000	-0.226563	0.234375	-1.050781	0.260550	0.163303	0.339450	-5.401611	0.228882	-1.434326
C:\Users\cware\Desktop\Steller20November\TagTesting20Nov2013\M18.DSG	11-1-2013	16:43:43	387951.000000	7759.020000	-0.281250	0.242188	-1.093750	0.260550	0.161468	0.339450	-6.423950	10.971069	-1.373291
C:\Users\cware\Desktop\Steller20November\TagTesting20Nov2013\M18.DSG	11-1-2013	16:43:43	387952.000000	7759.040000	-0.324219	0.230469	-1.117188	0.257798	0.162385	0.340367	-10.971069	23.590088	-5.752563
C:\Users\cware\Desktop\Steller20November\TagTesting20Nov2013\M18.DSG	11-1-2013	16:43:43	387953.000000	7759.060000	-0.390625	0.183594	-1.152344	0.255046	0.161468	0.341284	-12.725830	44.952393	-10.177612
C:\Users\cware\Desktop\Steller20November\TagTesting20Nov2013\M18.DSG	11-1-2013	16:43:43	387954.000000	7759.080000	-0.441406	0.164063	-1.195313	0.247706	0.158716	0.344037	-14.556885	71.289063	-5.203247
C:\Users\cware\Desktop\Steller20November\TagTesting20Nov2013\M18.DSG	11-1-2013	16:43:43	387955.000000	7759.100000	-0.332031	0.152344	-1.171875	0.243119	0.156881	0.344037	-20.965576	73.257446	-2.258301
C:\Users\cware\Desktop\Steller20November\TagTesting20Nov2013\M18.DSG	11-1-2013	16:43:43	387956.000000	7759.120000	-0.167969	0.218750	-1.121094	0.232110	0.151376	0.347706	-36.041260	54.412842	-0.152588
C:\Users\cware\Desktop\Steller20November\TagTesting20Nov2013\M18.DSG	11-1-2013	16:43:43	387957.000000	7759.140000	0.011719	0.289063	-1.121094	0.229358	0.150459	0.350459	-40.878296	34.454346	1.800537
C:\Users\cware\Desktop\Steller20November\TagTesting20Nov2013\M18.DSG	11-1-2013	16:43:43	387958.000000	7759.160000	0.082031	0.363281	-1.042969	0.223853	0.144954	0.351376	-29.037476	9.536743	3.295898
C:\Users\cware\Desktop\Steller20November\TagTesting20Nov2013\M18.DSG	11-1-2013	16:43:43	387959.000000	7759.180000	0.105469	0.492188	-0.957031	0.222936	0.143119	0.354128	-14.678955	-6.286621	5.783081
C:\Users\cware\Desktop\Steller20November\TagTesting20Nov2013\M18.DSG	11-1-2013	16:43:43	387960.000000	7759.200000	0.058594	0.582031	-0.878906	0.222018	0.140367	0.354128	-9.704590	-2.212524	9.002686
C:\Users\cware\Desktop\Steller20November\TagTesting20Nov2013\M18.DSG	11-1-2013	16:43:43	387961.000000	7759.220000	0.007813	0.570313	-0.910156	0.222018	0.139450	0.355963	-12.451172	4.898071	9.445190
C:\Users\cware\Desktop\Steller20November\TagTesting20Nov2013\M18.DSG	11-1-2013	16:43:43	387962.000000	7759.240000	0.003906	0.523438	-1.023438	0.219266	0.139450	0.355046	-10.101318	1.358032	4.608154
C:\Users\cware\Desktop\Steller20November\TagTesting20Nov2013\M18.DSG	11-1-2013	16:43:43	387963.000000	7759.260000	-0.003906	0.464844	-1.027344	0.218349	0.140367	0.355963	2.182007	-4.837036	1.480103
C:\Users\cware\Desktop\Steller20November\TagTesting20Nov2013\M18.DSG	11-1-2013	16:43:43	387964.000000	7759.280000	-0.136719	0.578125	-0.898438	0.217431	0.142202	0.355963	11.337280	-10.177612	0.854492
C:\Users\cware\Desktop\Steller20November\TagTesting20Nov2013\M18.DSG	11-1-2013	16:43:43	387965.000000	7759.300000	-0.136719	0.578125	-0.898438	0.217431	0.141284	0.355046	16.723633	-14.694214	-5.187988
C:\Users\cware\Desktop\Steller20November\TagTesting20Nov2013\M18.DSG	11-1-2013	16:43:43	387966.000000	7759.320000	-0.136719	0.691406	-1.078125	0.220183	0.145872	0.355046	21.408081	-14.083862	-13.336182
C:\Users\cware\Desktop\Steller20November\TagTesting20Nov2013\M18.DSG	11-1-2013	16:43:43	387967.000000	7759.340000	-0.128906	0.593750	-1.148438	0.221101	0.147706	0.355046	21.530151	-5.783081	-13.931274
C:\Users\cware\Desktop\Steller20November\TagTesting20Nov2013\M18.DSG	11-1-2013	16:43:43	387968.000000	7759.360000	-0.093750	0.484375	-1.199219	0.220183	0.150459	0.354128	17.486572	-2.197266	-15.426636
C:\Users\cware\Desktop\Steller20November\TagTesting20Nov2013\M18.DSG	11-1-2013	16:43:43	387969.000000	7759.380000	-0.160156	0.343750	-1.246094	0.221101	0.153211	0.353211	10.284424	7.705688	-15.075684
C:\Users\cware\Desktop\Steller20November\TagTesting20Nov2013\M18.DSG	11-1-2013	16:43:43	387970.000000	7759.400000	-0.195313	0.222656	-1.242188	0.220183	0.153211	0.352294	0.411987	21.270752	-15.838623
C:\Users\cware\Desktop\Steller20November\TagTesting20Nov2013\M18.DSG	11-1-2013	16:43:43	387971.000000	7759.420000	-0.183594	0.179688	-1.179688	0.218349	0.156881	0.352294	-3.509521	22.796631	-16.921997
C:\Users\cware\Desktop\Steller20November\TagTesting20Nov2013\M18.DSG	11-1-2013	16:43:43	387972.000000	7759.440000	-0.128906	0.183594	-1.082031	0.218349	0.156881	0.353211	-5.126953	20.294189	-14.739990
C:\Users\cware\Desktop\Steller20November\TagTesting20Nov2013\M18.DSG	11-1-2013	16:43:43	387973.000000	7759.460000	-0.031250	0.246094	-1.027344	0.217431	0.156881	0.352294	-0.701904	11.306763	-13.870239
C:\Users\cware\Desktop\Steller20November\TagTesting20Nov2013\M18.DSG	11-1-2013	16:43:43	387974.000000	7759.480000	0.000000	0.312500	-1.000000	0.215596	0.156881	0.352294	-2.380371	4.791260	-11.291504
C:\Users\cware\Desktop\Steller20November\TagTesting20Nov2013\M18.DSG	11-1-2013	16:43:43	387975.000000	7759.500000	0.003906	0.359375	-1.000000	0.214679	0.156881	0.352294	-7.369995	-1.266479	-11.611938
C:\Users\cware\Desktop\Steller20November\TagTesting20Nov2013\M18.DSG	11-1-2013	16:43:43	387976.000000	7759.520000	-0.039063	0.406250	-1.066406	0.214679	0.156881	0.353211	-11.444092	-4.470825	-12.802124
C:\Users\cware\Desktop\Steller20November\TagTesting20Nov2013\M18.DSG	11-1-2013	16:43:43	387977.000000	7759.540000	-0.132813	0.472656	-1.187500	0.215596	0.156881	0.352294	-7.965088	6.057739	-15.060425
C:\Users\cware\Desktop\Steller20November\TagTesting20Nov2013\M18.DSG	11-1-2013	16:43:43	387978.000000	7759.560000	-0.164063	0.492188	-1.222656	0.215596	0.156881	0.352294	-5.172729	16.326904	-16.036987
C:\Users\cware\Desktop\Steller20November\TagTesting20Nov2013\M18.DSG	11-1-2013	16:43:43	387979.000000	7759.580000	-0.195313	0.460938	-1.277344	0.213761	0.156881	0.352294	-9.124756	31.829834	-14.678955
C:\Users\cware\Desktop\Steller20November\TagTesting20Nov2013\M18.DSG	11-1-2013	16:43:43	387980.000000	7759.600000	-0.218750	0.402344	-1.269531	0.211927	0.156881	0.353211	-20.462036	53.970337	-14.099121
C:\Users\cware\Desktop\Steller20November\TagTesting20Nov2013\M18.DSG	11-1-2013	16:43:43	387981.000000	7759.620000	-0.199219	0.390625	-1.179688	0.209174	0.154128	0.353211	-28.549194	69.107056	-13.473511
C:\Users\cware\Desktop\Steller20November\TagTesting20Nov2013\M18.DSG	11-1-2013	16:43:43	387982.000000	7759.640000	-0.078125	0.382813	-1.039063	0.201835	0.152294	0.351376	-42.297363	66.665649	-13.732910
C:\Users\cware\Desktop\Steller20November\TagTesting20Nov2013\M18.DSG	11-1-2013	16:43:43	387983.000000	7759.660000	0.023438	0.425781	-0.980469	0.198165	0.149541	0.352294	-43.182373	60.363770	-15.930176
C:\Users\cware\Desktop\Steller20November\TagTesting20Nov2013\M18.DSG	11-1-2013	16:43:43	387984.000000	7759.680000	0.078125	0.476563	-1.003906	0.191743	0.145872	0.353211	-25.878906	51.910400	-15.136719
C:\Users\cware\Desktop\Steller20November\TagTesting20Nov2013\M18.DSG	11-1-2013	16:43:43	387985.000000	7759.700000	0.082031	0.480469	-0.996094	0.188991	0.144954	0.352294	-3.616333	52.383423	-12.008667
C:\Users\cware\Desktop\Steller20November\TagTesting20Nov2013\M18.DSG	11-1-2013	16:43:43	387986.000000	7759.720000	0.054688	0.476563	-0.992188	0.182569	0.144954	0.352294	1.083374	56.930542	-10.696411
C:\Users\cware\Desktop\Steller20November\TagTesting20Nov2013\M18.DSG	11-1-2013	16:43:43	387987.000000	7759.740000	0.050781	0.488281	-1.058594	0.180734	0.145872	0.352294	-4.364014	62.713623	-14.297485
C:\Users\cware\Desktop\Steller20November\TagTesting20Nov2013\M18.DSG	11-1-2013	16:43:43	387988.000000	7759.760000	0.050781	0.468750	-1.089844	0.173394	0.145872	0.350459	-7.095337	67.001343	-19.714355
C:\Users\cware\Desktop\Steller20November\TagTesting20Nov2013\M18.DSG	11-1-2013	16:43:43	387989.000000	7759.780000	0.105469	0.421875	-1.089844	0.171560	0.145872	0.351376	-0.823975	67.749023	-22.720337
C:\Users\cware\Desktop\Steller20November\TagTesting20Nov2013\M18.DSG	11-1-2013	16:43:43	387990.000000	7759.800000	0.167969	0.343750	-1.039063	0.165138	0.146789	0.348624	10.437012	69.808960	-20.889282
C:\Users\cware\Desktop\Steller20November\TagTesting20Nov2013\M18.DSG	11-1-2013	16:43:43	387991.000000	7759.820000	0.203125	0.277344	-0.992188	0.160550	0.147706	0.348624	19.836426	66.467285	-17.700195
C:\Users\cware\Desktop\Steller20November\TagTesting20Nov2013\M18.DSG	11-1-2013	16:43:43	387992.000000	7759.840000	0.308594	0.273438	-1.035156	0.154128	0.150459	0.345872	25.802612	54.946899	-14.862061
C:\Users\cware\Desktop\Steller20November\TagTesting20Nov2013\M18.DSG	11-1-2013	16:43:43	387993.000000	7759.860000	0.281250	0.285156	-1.097656	0.152294	0.153211	0.344954	30.227661	51.605225	-11.871338
C:\Users\cware\Desktop\Steller20November\TagTesting20Nov2013\M18.DSG	11-1-2013	16:43:43	387994.000000	7759.880000	0.277344	0.308594	-1.152344	0.145872	0.156881	0.343119	30.609131	50.567627	-7.995605
C:\Users\cware\Desktop\Steller20November\TagTesting20Nov2013\M18.DSG	11-1-2013	16:43:43	387995.000000	7759.900000	0.222656	0.296875	-1.152344	0.144954	0.158716	0.342202	25.238037	54.718018	-6.286621
C:\Users\cware\Desktop\Steller20November\TagTesting20Nov2013\M18.DSG	11-1-2013	16:43:43	387996.000000	7759.920000	0.265625	0.292969	-1.148438	0.140367	0.162385	0.338532	17.990112	65.353394	-11.184692
C:\Users\cware\Desktop\Steller20November\TagTesting20Nov2013\M18.DSG	11-1-2013	16:43:43	387997.000000	7759.940000	0.335938	0.289063	-1.101563	0.135780	0.163303	0.337615	13.595581	67.016602	-16.006470
C:\Users\cware\Desktop\Steller20November\TagTesting20Nov2013\M18.DSG	11-1-2013	16:43:43	387998.000000	7759.960000	0.390625	0.250000	-1.027344	0.128440	0.164220	0.334862	9.704590	68.313599	-15.396118
C:\Users\cware\Desktop\Steller20November\TagTesting20Nov2013\M18.DSG	11-1-2013	16:43:43	387999.000000	7759.980000	0.417969	0.242188	-0.949219	0.125688	0.165138	0.334862	7.263184	63.552856	-14.801025
C:\Users\cware\Desktop\Steller20November\TagTesting20Nov2013\M18.DSG	11-1-2013	16:43:43	388000.000000	7760.000000	0.433594	0.234375	-0.855469	0.120183	0.166055	0.331193	4.928589	60.104370	-12.786865
C:\Users\cware\Desktop\Steller20November\TagTesting20Nov2013\M18.DSG	11-1-2013	16:43:43	388001.000000	7760.020000	0.437500	0.253906	-0.796875	0.115596	0.166972	0.330275	3.280640	56.228638	-14.312744
C:\Users\cware\Desktop\Steller20November\TagTesting20Nov2013\M18.DSG	11-1-2013	16:43:43	388002.000000	7760.040000	0.445313	0.273438	-0.781250	0.111009	0.168807	0.327523	5.050659	50.079346	-15.640259
C:\Users\cware\Desktop\Steller20November\TagTesting20Nov2013\M18.DSG	11-1-2013	16:43:43	388003.000000	7760.060000	0.429688	0.265625	-0.730469	0.108257	0.168807	0.327523	7.263184	51.269531	-13.931274
C:\Users\cware\Desktop\Steller20November\TagTesting20Nov2013\M18.DSG	11-1-2013	16:43:43	388004.000000	7760.080000	0.468750	0.281250	-0.710938	0.102752	0.170642	0.323853	10.498047	42.175293	-9.948730
C:\Users\cware\Desktop\Steller20November\TagTesting20Nov2013\M18.DSG	11-1-2013	16:43:43	388005.000000	7760.100000	0.496094	0.250000	-0.625000	0.101835	0.170642	0.322018	6.713867	29.754639	-5.981445
C:\Users\cware\Desktop\Steller20November\TagTesting20Nov2013\M18.DSG	11-1-2013	16:43:43	388006.000000	7760.120000	0.527344	0.214844	-0.582031	0.100917	0.172477	0.322018	-0.686646	11.138916	1.159668
C:\Users\cware\Desktop\Steller20November\TagTesting20Nov2013\M18.DSG	11-1-2013	16:43:43	388007.000000	7760.140000	0.523438	0.183594	-0.613281	0.099083	0.170642	0.321101	-5.615234	-3.936768	3.509521
C:\Users\cware\Desktop\Steller20November\TagTesting20Nov2013\M18.DSG	11-1-2013	16:43:43	388008.000000	7760.160000	0.460938	0.179688	-0.761719	0.100000	0.171560	0.321101	-14.236450	-13.137817	5.035400
C:\Users\cware\Desktop\Steller20November\TagTesting20Nov2013\M18.DSG	11-1-2013	16:43:43	388009.000000	7760.180000	0.363281	0.175781	-0.875000	0.100000	0.168807	0.322018	-16.738892	7.034302	5.233765
C:\Users\cware\Desktop\Steller20November\TagTesting20Nov2013\M18.DSG	11-1-2013	16:43:43	388010.000000	7760.200000	0.261719	0.261719	-0.929688	0.098165	0.167890	0.322936	-18.035889	45.135498	-9.155273
C:\Users\cware\Desktop\Steller20November\TagTesting20Nov2013\M18.DSG	11-1-2013	16:43:43	388011.000000	7760.220000	0.304688	0.296875	-1.011719	0.092661	0.166055	0.320183	-17.852783	70.220947	-20.751953
C:\Users\cware\Desktop\Steller20November\TagTesting20Nov2013\M18.DSG	11-1-2013	16:43:43	388012.000000	7760.240000	0.375000	0.308594	-1.085938	0.088073	0.163303	0.318349	-16.906738	90.255737	-35.202026
C:\Users\cware\Desktop\Steller20November\TagTesting20Nov2013\M18.DSG	11-1-2013	16:43:43	388013.000000	7760.260000	0.519531	0.292969	-1.093750	0.079817	0.165138	0.313761	-13.031006	62.622070	-37.445068
C:\Users\cware\Desktop\Steller20November\TagTesting20Nov2013\M18.DSG	11-1-2013	16:43:43	388014.000000	7760.280000	0.628906	0.246094	-0.988281	0.076147	0.162385	0.312844	-18.768311	26.611328	-12.481689
C:\Users\cware\Desktop\Steller20November\TagTesting20Nov2013\M18.DSG	11-1-2013	16:43:43	388015.000000	7760.300000	1.062500	0.218750	-0.843750	0.075229	0.159633	0.312844	-25.833130	-16.235352	10.696411
C:\Users\cware\Desktop\Steller20November\TagTesting20Nov2013\M18.DSG	11-1-2013	16:43:43	388016.000000	7760.320000	1.175781	0.207031	-0.843750	0.075229	0.157798	0.314679	-27.816772	-46.401978	18.249512
C:\Users\cware\Desktop\Steller20November\TagTesting20Nov2013\M18.DSG	11-1-2013	16:43:43	388017.000000	7760.340000	0.960938	0.253906	-0.996094	0.081651	0.153211	0.315596	-29.067993	-49.224854	15.258789
C:\Users\cware\Desktop\Steller20November\TagTesting20Nov2013\M18.DSG	11-1-2013	16:43:43	388018.000000	7760.360000	0.664063	0.316406	-1.136719	0.084404	0.152294	0.318349	-28.457642	-39.352417	1.159668
C:\Users\cware\Desktop\Steller20November\TagTesting20Nov2013\M18.DSG	11-1-2013	16:43:43	388019.000000	7760.380000	0.664063	0.316406	-1.136719	0.086239	0.149541	0.321101	-25.238037	-38.955688	-6.637573
C:\Users\cware\Desktop\Steller20November\TagTesting20Nov2013\M18.DSG	11-1-2013	16:43:43	388020.000000	7760.400000	0.609375	0.222656	-0.914063	0.091743	0.149541	0.322018	-13.397217	-40.939331	-3.021240
C:\Users\cware\Desktop\Steller20November\TagTesting20Nov2013\M18.DSG	11-1-2013	16:43:43	388021.000000	7760.420000	0.558594	0.230469	-0.804688	0.093578	0.147706	0.323853	-0.671387	-41.564941	2.120972
C:\Users\cware\Desktop\Steller20November\TagTesting20Nov2013\M18.DSG	11-1-2013	16:43:43	388022.000000	7760.440000	0.535156	0.246094	-0.777344	0.096330	0.149541	0.325688	11.672974	-47.592163	7.339478
C:\Users\cware\Desktop\Steller20November\TagTesting20Nov2013\M18.DSG	11-1-2013	16:43:43	388023.000000	7760.460000	0.492188	0.289063	-0.832031	0.099083	0.150459	0.326606	15.213013	-49.972534	9.185791
C:\Users\cware\Desktop\Steller20November\TagTesting20Nov2013\M18.DSG	11-1-2013	16:43:43	388024.000000	7760.480000	0.445313	0.355469	-0.906250	0.102752	0.151376	0.326606	4.577637	-41.625977	6.286621
C:\Users\cware\Desktop\Steller20November\TagTesting20Nov2013\M18.DSG	11-1-2013	16:43:43	388025.000000	7760.500000	0.445313	0.382813	-0.894531	0.104587	0.152294	0.328440	-7.888794	-37.750244	-1.724243
C:\Users\cware\Desktop\Steller20November\TagTesting20Nov2013\M18.DSG	11-1-2013	16:43:43	388026.000000	7760.520000	0.449219	0.332031	-0.886719	0.106422	0.153211	0.328440	-5.737305	-34.393311	-7.629395
C:\Users\cware\Desktop\Steller20November\TagTesting20Nov2013\M18.DSG	11-1-2013	16:43:43	388027.000000	7760.540000	0.500000	0.285156	-0.847656	0.110092	0.151376	0.330275	0.778198	-41.137695	-8.758545
C:\Users\cware\Desktop\Steller20November\TagTesting20Nov2013\M18.DSG	11-1-2013	16:43:43	388028.000000	7760.560000	0.492188	0.308594	-0.859375	0.112844	0.154128	0.330275	2.410889	-48.721313	-7.644653
C:\Users\cware\Desktop\Steller20November\TagTesting20Nov2013\M18.DSG	11-1-2013	16:43:43	388029.000000	7760.580000	0.441406	0.335938	-0.914063	0.116514	0.155046	0.333028	0.900269	-45.745850	-7.720947
C:\Users\cware\Desktop\Steller20November\TagTesting20Nov2013\M18.DSG	11-1-2013	16:43:43	388030.000000	7760.600000	0.371094	0.332031	-0.984375	0.120183	0.155963	0.333945	-0.854492	-35.339355	-8.697510
C:\Users\cware\Desktop\Steller20November\TagTesting20Nov2013\M18.DSG	11-1-2013	16:43:43	388031.000000	7760.620000	0.371094	0.304688	-1.007813	0.122018	0.155963	0.333945	-2.593994	-29.357910	-10.650635
C:\Users\cware\Desktop\Steller20November\TagTesting20Nov2013\M18.DSG	11-1-2013	16:43:43	388032.000000	7760.640000	0.417969	0.335938	-0.996094	0.124771	0.158716	0.334862	-5.203247	-34.866333	-14.617920
C:\Users\cware\Desktop\Steller20November\TagTesting20Nov2013\M18.DSG	11-1-2013	16:43:43	388033.000000	7760.660000	0.433594	0.324219	-0.980469	0.126606	0.159633	0.335780	-5.310059	-45.227051	-15.960693
C:\Users\cware\Desktop\Steller20November\TagTesting20Nov2013\M18.DSG	11-1-2013	16:43:43	388034.000000	7760.680000	0.468750	0.285156	-1.003906	0.133028	0.160550	0.336697	-3.128052	-57.373047	-15.167236
C:\Users\cware\Desktop\Steller20November\TagTesting20Nov2013\M18.DSG	11-1-2013	16:43:43	388035.000000	7760.700000	0.445313	0.199219	-1.078125	0.135780	0.161468	0.336697	-5.584717	-59.402466	-13.519287
C:\Users\cware\Desktop\Steller20November\TagTesting20Nov2013\M18.DSG	11-1-2013	16:43:43	388036.000000	7760.720000	0.398438	0.132813	-1.226563	0.142202	0.163303	0.336697	-4.852295	-52.291870	-5.676270
C:\Users\cware\Desktop\Steller20November\TagTesting20Nov2013\M18.DSG	11-1-2013	16:43:43	388037.000000	7760.740000	0.398438	0.132813	-1.242188	0.144954	0.163303	0.338532	-0.381470	-54.168701	0.228882
C:\Users\cware\Desktop\Steller20November\TagTesting20Nov2013\M18.DSG	11-1-2013	16:43:43	388038.000000	7760.760000	0.421875	0.105469	-1.191406	0.150459	0.164220	0.340367	1.663208	-70.449829	5.920410
C:\Users\cware\Desktop\Steller20November\TagTesting20Nov2013\M18.DSG	11-1-2013	16:43:43	388039.000000	7760.780000	0.378906	0.175781	-1.132813	0.154128	0.166055	0.339450	4.547119	-72.586060	10.299683
C:\Users\cware\Desktop\Steller20November\TagTesting20Nov2013\M18.DSG	11-1-2013	16:43:43	388040.000000	7760.800000	0.292969	0.316406	-1.125000	0.160550	0.168807	0.341284	1.174927	-68.145752	7.186890
C:\Users\cware\Desktop\Steller20November\TagTesting20Nov2013\M18.DSG	11-1-2013	16:43:43	388041.000000	7760.820000	0.292969	0.402344	-1.125000	0.164220	0.169725	0.340367	-2.349854	-72.143555	-2.975464
C:\Users\cware\Desktop\Steller20November\TagTesting20Nov2013\M18.DSG	11-1-2013	16:43:43	388042.000000	7760.840000	0.269531	0.378906	-1.066406	0.171560	0.172477	0.342202	-8.789063	-77.194214	-11.428833
C:\Users\cware\Desktop\Steller20November\TagTesting20Nov2013\M18.DSG	11-1-2013	16:43:43	388043.000000	7760.860000	0.250000	0.335938	-1.050781	0.176147	0.173394	0.342202	-7.064819	-79.162598	-14.785767
C:\Users\cware\Desktop\Steller20November\TagTesting20Nov2013\M18.DSG	11-1-2013	16:43:43	388044.000000	7760.880000	0.226563	0.300781	-1.042969	0.178899	0.175229	0.342202	-9.445190	-80.841064	-21.072388
C:\Users\cware\Desktop\Steller20November\TagTesting20Nov2013\M18.DSG	11-1-2013	16:43:43	388045.000000	7760.900000	0.222656	0.308594	-1.011719	0.188073	0.176147	0.342202	-17.364502	-81.939697	-24.871826
C:\Users\cware\Desktop\Steller20November\TagTesting20Nov2013\M18.DSG	11-1-2013	16:43:43	388046.000000	7760.920000	0.121094	0.378906	-1.011719	0.194495	0.176147	0.342202	-18.493652	-75.103760	-27.740479
C:\Users\cware\Desktop\Steller20November\TagTesting20Nov2013\M18.DSG	11-1-2013	16:43:43	388047.000000	7760.940000	0.160156	0.406250	-1.015625	0.202752	0.177064	0.344037	-17.349243	-72.830200	-33.386230
C:\Users\cware\Desktop\Steller20November\TagTesting20Nov2013\M18.DSG	11-1-2013	16:43:43	388048.000000	7760.960000	0.234375	0.367188	-0.996094	0.205505	0.177982	0.344037	-19.119263	-80.703735	-44.479370
C:\Users\cware\Desktop\Steller20November\TagTesting20Nov2013\M18.DSG	11-1-2013	16:43:43	388049.000000	7760.980000	0.191406	0.187500	-1.027344	0.218349	0.177982	0.343119	-22.888184	-96.939087	-52.963257
C:\Users\cware\Desktop\Steller20November\TagTesting20Nov2013\M18.DSG	11-1-2013	16:43:43	388050.000000	7761.000000	0.042969	0.039063	-1.078125	0.224771	0.177982	0.342202	-15.136719	-109.588623	-44.845581
C:\Users\cware\Desktop\Steller20November\TagTesting20Nov2013\M18.DSG	11-1-2013	16:43:43	388051.000000	7761.020000	-0.242188	0.003906	-1.140625	0.237615	0.180734	0.341284	7.080078	-95.382690	-26.794434
C:\Users\cware\Desktop\Steller20November\TagTesting20Nov2013\M18.DSG	11-1-2013	16:43:43	388052.000000	7761.040000	-0.347656	0.136719	-1.171875	0.241284	0.182569	0.340367	24.139404	-66.925049	-5.615234
C:\Users\cware\Desktop\Steller20November\TagTesting20Nov2013\M18.DSG	11-1-2013	16:43:43	388053.000000	7761.060000	-0.296875	0.367188	-1.222656	0.244954	0.187156	0.339450	15.045166	-61.477661	1.495361
C:\Users\cware\Desktop\Steller20November\TagTesting20Nov2013\M18.DSG	11-1-2013	16:43:43	388054.000000	7761.080000	-0.394531	0.515625	-1.425781	0.248624	0.188991	0.339450	-26.245117	-39.260864	-13.442993
C:\Users\cware\Desktop\Steller20November\TagTesting20Nov2013\M18.DSG	11-1-2013	16:43:43	388055.000000	7761.100000	-0.683594	0.449219	-1.562500	0.248624	0.186239	0.341284	-36.773682	46.691895	-17.684937
C:\Users\cware\Desktop\Steller20November\TagTesting20Nov2013\M18.DSG	11-1-2013	16:43:43	388056.000000	7761.120000	-0.460938	0.363281	-1.402344	0.244037	0.185321	0.343119	-32.333374	87.707520	-7.980347
C:\Users\cware\Desktop\Steller20November\TagTesting20Nov2013\M18.DSG	11-1-2013	16:43:43	388057.000000	7761.140000	0.023438	0.347656	-1.046875	0.237615	0.180734	0.345872	-23.147583	59.432983	-10.467529
C:\Users\cware\Desktop\Steller20November\TagTesting20Nov2013\M18.DSG	11-1-2013	16:43:43	388058.000000	7761.160000	0.207031	0.300781	-0.863281	0.232110	0.180734	0.345872	-8.499146	21.911621	-15.182495
C:\Users\cware\Desktop\Steller20November\TagTesting20Nov2013\M18.DSG	11-1-2013	16:43:43	388059.000000	7761.180000	0.171875	0.234375	-0.863281	0.229358	0.180734	0.345872	0.473022	6.744385	-13.824463
C:\Users\cware\Desktop\Steller20November\TagTesting20Nov2013\M18.DSG	11-1-2013	16:43:43	388060.000000	7761.200000	0.085938	0.207031	-0.917969	0.227523	0.180734	0.344954	-0.930786	4.592896	-9.552002
C:\Users\cware\Desktop\Steller20November\TagTesting20Nov2013\M18.DSG	11-1-2013	16:43:43	388061.000000	7761.220000	-0.062500	0.261719	-1.039063	0.227523	0.180734	0.348624	-9.582520	25.863647	-7.553101
C:\Users\cware\Desktop\Steller20November\TagTesting20Nov2013\M18.DSG	11-1-2013	16:43:43	388062.000000	7761.240000	-0.152344	0.324219	-1.164063	0.221101	0.180734	0.347706	-26.092529	32.333374	-7.690430
C:\Users\cware\Desktop\Steller20November\TagTesting20Nov2013\M18.DSG	11-1-2013	16:43:43	388063.000000	7761.260000	-0.105469	0.437500	-1.238281	0.219266	0.178899	0.347706	-28.152466	42.846680	-12.176514
C:\Users\cware\Desktop\Steller20November\TagTesting20Nov2013\M18.DSG	11-1-2013	16:43:43	388064.000000	7761.280000	-0.062500	0.500000	-1.238281	0.213761	0.177064	0.350459	-13.992310	36.483765	-16.448975
C:\Users\cware\Desktop\Steller20November\TagTesting20Nov2013\M18.DSG	11-1-2013	16:43:43	388065.000000	7761.300000	0.050781	0.484375	-1.144531	0.211009	0.177064	0.350459	-2.944946	19.515991	-17.807007
C:\Users\cware\Desktop\Steller20November\TagTesting20Nov2013\M18.DSG	11-1-2013	16:43:43	388066.000000	7761.320000	0.105469	0.488281	-1.074219	0.209174	0.176147	0.350459	5.142212	10.009766	-17.517090
C:\Users\cware\Desktop\Steller20November\TagTesting20Nov2013\M18.DSG	11-1-2013	16:43:43	388067.000000	7761.340000	0.031250	0.460938	-1.093750	0.208257	0.177982	0.350459	4.699707	13.381958	-16.021729
C:\Users\cware\Desktop\Steller20November\TagTesting20Nov2013\M18.DSG	11-1-2013	16:43:43	388068.000000	7761.360000	0.007813	0.417969	-1.074219	0.207339	0.178899	0.350459	3.662109	14.251709	-13.732910
C:\Users\cware\Desktop\Steller20November\TagTesting20Nov2013\M18.DSG	11-1-2013	16:43:43	388069.000000	7761.380000	0.070313	0.394531	-1.066406	0.206422	0.180734	0.349541	5.905151	12.451172	-13.412476
C:\Users\cware\Desktop\Steller20November\TagTesting20Nov2013\M18.DSG	11-1-2013	16:43:43	388070.000000	7761.400000	0.121094	0.378906	-1.058594	0.204587	0.181651	0.349541	5.477905	8.560181	-13.885498
C:\Users\cware\Desktop\Steller20November\TagTesting20Nov2013\M18.DSG	11-1-2013	16:43:43	388071.000000	7761.420000	0.109375	0.394531	-1.054688	0.205505	0.184404	0.349541	7.904053	5.752563	-14.389038
C:\Users\cware\Desktop\Steller20November\TagTesting20Nov2013\M18.DSG	11-1-2013	16:43:43	388072.000000	7761.440000	0.054688	0.414063	-1.132813	0.204587	0.184404	0.349541	9.780884	7.415771	-14.175415
C:\Users\cware\Desktop\Steller20November\TagTesting20Nov2013\M18.DSG	11-1-2013	16:43:43	388073.000000	7761.460000	0.054688	0.414063	-1.132813	0.204587	0.186239	0.348624	8.941650	11.550903	-13.671875
C:\Users\cware\Desktop\Steller20November\TagTesting20Nov2013\M18.DSG	11-1-2013	16:43:43	388074.000000	7761.480000	0.027344	0.371094	-1.171875	0.202752	0.187156	0.346789	7.827759	19.927979	-9.613037
C:\Users\cware\Desktop\Steller20November\TagTesting20Nov2013\M18.DSG	11-1-2013	16:43:43	388075.000000	7761.500000	0.035156	0.332031	-1.160156	0.202752	0.188991	0.347706	6.500244	22.506714	-4.425049
C:\Users\cware\Desktop\Steller20November\TagTesting20Nov2013\M18.DSG	11-1-2013	16:43:43	388076.000000	7761.520000	0.070313	0.316406	-1.140625	0.200000	0.189908	0.345872	5.035400	22.567749	-1.617432
C:\Users\cware\Desktop\Steller20November\TagTesting20Nov2013\M18.DSG	11-1-2013	16:43:43	388077.000000	7761.540000	0.089844	0.296875	-1.101563	0.199083	0.190826	0.346789	5.401611	18.493652	-2.777100
C:\Users\cware\Desktop\Steller20November\TagTesting20Nov2013\M18.DSG	11-1-2013	16:43:43	388078.000000	7761.560000	0.117188	0.277344	-1.085938	0.198165	0.191743	0.345872	7.568359	12.329102	-7.415771
C:\Users\cware\Desktop\Steller20November\TagTesting20Nov2013\M18.DSG	11-1-2013	16:43:43	388079.000000	7761.580000	0.113281	0.332031	-1.156250	0.197248	0.191743	0.345872	9.307861	14.480591	-11.596680
C:\Users\cware\Desktop\Steller20November\TagTesting20Nov2013\M18.DSG	11-1-2013	16:43:43	388080.000000	7761.600000	0.117188	0.324219	-1.136719	0.197248	0.194495	0.344954	6.134033	20.675659	-13.305664
C:\Users\cware\Desktop\Steller20November\TagTesting20Nov2013\M18.DSG	11-1-2013	16:43:43	388081.000000	7761.620000	0.121094	0.269531	-1.144531	0.196330	0.194495	0.344954	0.564575	27.267456	-13.168335
C:\Users\cware\Desktop\Steller20November\TagTesting20Nov2013\M18.DSG	11-1-2013	16:43:43	388082.000000	7761.640000	0.140625	0.250000	-1.117188	0.194495	0.195413	0.344037	-5.401611	31.646729	-13.656616
C:\Users\cware\Desktop\Steller20November\TagTesting20Nov2013\M18.DSG	11-1-2013	16:43:43	388083.000000	7761.660000	0.164063	0.230469	-1.093750	0.190826	0.194495	0.344037	-12.191772	31.219482	-15.213013
C:\Users\cware\Desktop\Steller20November\TagTesting20Nov2013\M18.DSG	11-1-2013	16:43:43	388084.000000	7761.680000	0.203125	0.230469	-1.117188	0.191743	0.194495	0.344954	-17.639160	27.557373	-15.686035
C:\Users\cware\Desktop\Steller20November\TagTesting20Nov2013\M18.DSG	11-1-2013	16:43:43	388085.000000	7761.700000	0.218750	0.253906	-1.171875	0.188073	0.191743	0.344954	-16.281128	23.925781	-11.611938
C:\Users\cware\Desktop\Steller20November\TagTesting20Nov2013\M18.DSG	11-1-2013	16:43:43	388086.000000	7761.720000	0.210938	0.292969	-1.250000	0.187156	0.189908	0.344037	-9.170532	22.750854	-6.896973
C:\Users\cware\Desktop\Steller20November\TagTesting20Nov2013\M18.DSG	11-1-2013	16:43:43	388087.000000	7761.740000	0.164063	0.343750	-1.250000	0.185321	0.189908	0.345872	-2.120972	33.248901	-5.722046
C:\Users\cware\Desktop\Steller20November\TagTesting20Nov2013\M18.DSG	11-1-2013	16:43:43	388088.000000	7761.760000	0.152344	0.402344	-1.238281	0.183486	0.189908	0.344954	5.661011	50.643921	-10.314941
C:\Users\cware\Desktop\Steller20November\TagTesting20Nov2013\M18.DSG	11-1-2013	16:43:43	388089.000000	7761.780000	0.207031	0.417969	-1.164063	0.177064	0.191743	0.344037	5.859375	55.541992	-15.747070
C:\Users\cware\Desktop\Steller20November\TagTesting20Nov2013\M18.DSG	11-1-2013	16:43:43	388090.000000	7761.800000	0.281250	0.402344	-1.105469	0.174312	0.190826	0.344954	4.104614	54.855347	-22.186279
C:\Users\cware\Desktop\Steller20November\TagTesting20Nov2013\M18.DSG	11-1-2013	16:43:43	388091.000000	7761.820000	0.347656	0.363281	-1.042969	0.170642	0.192661	0.342202	-0.122070	49.179077	-24.734497
C:\Users\cware\Desktop\Steller20November\TagTesting20Nov2013\M18.DSG	11-1-2013	16:43:43	388092.000000	7761.840000	0.355469	0.324219	-1.066406	0.167890	0.191743	0.342202	-1.892090	49.179077	-21.636963
C:\Users\cware\Desktop\Steller20November\TagTesting20Nov2013\M18.DSG	11-1-2013	16:43:43	388093.000000	7761.860000	0.363281	0.273438	-1.050781	0.163303	0.191743	0.341284	-2.609253	53.924561	-18.753052
C:\Users\cware\Desktop\Steller20November\TagTesting20Nov2013\M18.DSG	11-1-2013	16:43:43	388094.000000	7761.880000	0.355469	0.250000	-1.050781	0.161468	0.191743	0.340367	1.327515	57.266235	-16.235352
C:\Users\cware\Desktop\Steller20November\TagTesting20Nov2013\M18.DSG	11-1-2013	16:43:43	388095.000000	7761.900000	0.371094	0.289063	-1.039063	0.156881	0.193578	0.340367	6.546021	55.999756	-16.708374
C:\Users\cware\Desktop\Steller20November\TagTesting20Nov2013\M18.DSG	11-1-2013	16:43:43	388096.000000	7761.920000	0.398438	0.312500	-1.031250	0.152294	0.193578	0.338532	8.361816	54.229736	-17.593384
C:\Users\cware\Desktop\Steller20November\TagTesting20Nov2013\M18.DSG	11-1-2013	16:43:43	388097.000000	7761.940000	0.421875	0.292969	-1.007813	0.149541	0.194495	0.336697	9.643555	52.795410	-18.890381
C:\Users\cware\Desktop\Steller20November\TagTesting20Nov2013\M18.DSG	11-1-2013	16:43:43	388098.000000	7761.960000	0.402344	0.242188	-0.984375	0.144954	0.196330	0.336697	7.690430	53.863525	-17.547607
C:\Users\cware\Desktop\Steller20November\TagTesting20Nov2013\M18.DSG	11-1-2013	16:43:43	388099.000000	7761.980000	0.402344	0.242188	-0.984375	0.141284	0.197248	0.334862	5.310059	60.928345	-14.724731
C:\Users\cware\Desktop\Steller20November\TagTesting20Nov2013\M18.DSG	11-1-2013	16:43:43	388100.000000	7762.000000	0.406250	0.191406	-0.921875	0.135780	0.199083	0.332110	3.555298	70.205688	-8.941650
C:\Users\cware\Desktop\Steller20November\TagTesting20Nov2013\M18.DSG	11-1-2013	16:43:43	388101.000000	7762.020000	0.500000	0.210938	-0.820313	0.132110	0.200000	0.332110	6.790161	70.617676	-7.034302
C:\Users\cware\Desktop\Steller20November\TagTesting20Nov2013\M18.DSG	11-1-2013	16:43:43	388102.000000	7762.040000	0.507813	0.207031	-0.757813	0.123853	0.201835	0.329358	21.957397	50.674438	-4.470825
C:\Users\cware\Desktop\Steller20November\TagTesting20Nov2013\M18.DSG	11-1-2013	16:43:43	388103.000000	7762.060000	0.488281	0.109375	-0.699219	0.121101	0.202752	0.326606	25.466919	42.648315	-2.685547
C:\Users\cware\Desktop\Steller20November\TagTesting20Nov2013\M18.DSG	11-1-2013	16:43:43	388104.000000	7762.080000	0.601563	-0.007813	-0.664063	0.116514	0.204587	0.324771	13.748169	20.523071	-7.369995
C:\Users\cware\Desktop\Steller20November\TagTesting20Nov2013\M18.DSG	11-1-2013	16:43:43	388105.000000	7762.100000	0.648438	-0.062500	-0.695313	0.115596	0.207339	0.324771	3.662109	-2.487183	-7.766724
C:\Users\cware\Desktop\Steller20November\TagTesting20Nov2013\M18.DSG	11-1-2013	16:43:43	388106.000000	7762.120000	0.539063	-0.054688	-0.808594	0.115596	0.208257	0.323853	-5.920410	-3.753662	1.312256
C:\Users\cware\Desktop\Steller20November\TagTesting20Nov2013\M18.DSG	11-1-2013	16:43:43	388107.000000	7762.140000	0.500000	0.011719	-0.859375	0.115596	0.208257	0.324771	-8.850098	-1.876831	13.092041
C:\Users\cware\Desktop\Steller20November\TagTesting20Nov2013\M18.DSG	11-1-2013	16:43:43	388108.000000	7762.160000	0.476563	0.058594	-0.875000	0.114679	0.208257	0.323853	-7.797241	-0.213623	23.849487
C:\Users\cware\Desktop\Steller20November\TagTesting20Nov2013\M18.DSG	11-1-2013	16:43:43	388109.000000	7762.180000	0.449219	0.058594	-0.957031	0.111927	0.207339	0.323853	-7.598877	11.108398	34.347534
C:\Users\cware\Desktop\Steller20November\TagTesting20Nov2013\M18.DSG	11-1-2013	16:43:43	388110.000000	7762.200000	0.519531	0.042969	-0.968750	0.108257	0.205505	0.323853	0.198364	7.049561	40.847778
C:\Users\cware\Desktop\Steller20November\TagTesting20Nov2013\M18.DSG	11-1-2013	16:43:43	388111.000000	7762.220000	0.566406	0.039063	-0.933594	0.104587	0.205505	0.321101	2.395630	-2.471924	44.815063
C:\Users\cware\Desktop\Steller20November\TagTesting20Nov2013\M18.DSG	11-1-2013	16:43:43	388112.000000	7762.240000	0.562500	0.214844	-1.019531	0.100917	0.204587	0.322018	13.397217	2.380371	43.426514
C:\Users\cware\Desktop\Steller20November\TagTesting20Nov2013\M18.DSG	11-1-2013	16:43:43	388113.000000	7762.260000	0.527344	0.300781	-1.117188	0.097248	0.204587	0.320183	8.621216	12.817383	43.579102
C:\Users\cware\Desktop\Steller20November\TagTesting20Nov2013\M18.DSG	11-1-2013	16:43:43	388114.000000	7762.280000	0.550781	0.371094	-1.039063	0.091743	0.203670	0.319266	12.344360	6.881714	53.268433
C:\Users\cware\Desktop\Steller20November\TagTesting20Nov2013\M18.DSG	11-1-2013	16:43:43	388115.000000	7762.300000	0.660156	0.359375	-0.890625	0.090826	0.205505	0.318349	21.850586	-11.062622	48.110962
C:\Users\cware\Desktop\Steller20November\TagTesting20Nov2013\M18.DSG	11-1-2013	16:43:43	388116.000000	7762.320000	0.640625	0.312500	-0.964844	0.088073	0.205505	0.318349	26.535034	-18.417358	35.766602
C:\Users\cware\Desktop\Steller20November\TagTesting20Nov2013\M18.DSG	11-1-2013	16:43:43	388117.000000	7762.340000	0.496094	0.261719	-1.101563	0.088073	0.205505	0.318349	17.440796	-16.998291	27.008057
C:\Users\cware\Desktop\Steller20November\TagTesting20Nov2013\M18.DSG	11-1-2013	16:43:43	388118.000000	7762.360000	0.335938	0.289063	-1.152344	0.087156	0.207339	0.316514	6.347656	-20.141602	8.041382
C:\Users\cware\Desktop\Steller20November\TagTesting20Nov2013\M18.DSG	11-1-2013	16:43:43	388119.000000	7762.380000	0.191406	0.414063	-1.296875	0.087156	0.208257	0.317431	8.392334	-4.364014	-3.372192
C:\Users\cware\Desktop\Steller20November\TagTesting20Nov2013\M18.DSG	11-1-2013	16:43:43	388120.000000	7762.400000	0.105469	0.464844	-1.351563	0.087156	0.209174	0.316514	12.145996	9.246826	2.792358
C:\Users\cware\Desktop\Steller20November\TagTesting20Nov2013\M18.DSG	11-1-2013	16:43:43	388121.000000	7762.420000	0.312500	0.488281	-1.316406	0.086239	0.208257	0.315596	6.668091	15.106201	11.932373
C:\Users\cware\Desktop\Steller20November\TagTesting20Nov2013\M18.DSG	11-1-2013	16:43:43	388122.000000	7762.440000	0.421875	0.460938	-1.253906	0.083486	0.208257	0.314679	0.152588	25.100708	20.568848
C:\Users\cware\Desktop\Steller20November\TagTesting20Nov2013\M18.DSG	11-1-2013	16:43:43	388123.000000	7762.460000	0.589844	0.460938	-1.097656	0.081651	0.208257	0.312844	-7.202148	17.318726	23.498535
C:\Users\cware\Desktop\Steller20November\TagTesting20Nov2013\M18.DSG	11-1-2013	16:43:43	388124.000000	7762.480000	0.675781	0.410156	-1.003906	0.080734	0.207339	0.312844	-7.705688	3.890991	29.434204
C:\Users\cware\Desktop\Steller20November\TagTesting20Nov2013\M18.DSG	11-1-2013	16:43:43	388125.000000	7762.500000	0.738281	0.191406	-0.871094	0.079817	0.204587	0.312844	5.783081	-1.373291	33.187866
C:\Users\cware\Desktop\Steller20November\TagTesting20Nov2013\M18.DSG	11-1-2013	16:43:43	388126.000000	7762.520000	0.617188	-0.050781	-0.906250	0.079817	0.204587	0.311927	20.339966	-12.115479	40.237427
C:\Users\cware\Desktop\Steller20November\TagTesting20Nov2013\M18.DSG	11-1-2013	16:43:43	388127.000000	7762.540000	0.617188	-0.050781	-0.906250	0.078899	0.204587	0.312844	33.828735	-7.812500	47.500610
C:\Users\cware\Desktop\Steller20November\TagTesting20Nov2013\M18.DSG	11-1-2013	16:43:43	388128.000000	7762.560000	0.515625	0.054688	-0.968750	0.077982	0.205505	0.312844	47.531128	0.579834	52.108765
C:\Users\cware\Desktop\Steller20November\TagTesting20Nov2013\M18.DSG	11-1-2013	16:43:43	388129.000000	7762.580000	0.515625	0.144531	-1.007813	0.072477	0.207339	0.309174	54.336548	-1.861572	49.484253
C:\Users\cware\Desktop\Steller20November\TagTesting20Nov2013\M18.DSG	11-1-2013	16:43:43	388130.000000	7762.600000	0.476563	0.203125	-1.054688	0.072477	0.210092	0.307339	52.932739	-13.015747	48.400879
C:\Users\cware\Desktop\Steller20November\TagTesting20Nov2013\M18.DSG	11-1-2013	16:43:43	388131.000000	7762.620000	0.421875	0.242188	-1.089844	0.070642	0.211009	0.304587	43.441772	-13.992310	45.883179
C:\Users\cware\Desktop\Steller20November\TagTesting20Nov2013\M18.DSG	11-1-2013	16:43:43	388132.000000	7762.640000	0.433594	0.253906	-1.117188	0.069725	0.211927	0.301835	34.927368	-8.758545	44.540405
C:\Users\cware\Desktop\Steller20November\TagTesting20Nov2013\M18.DSG	11-1-2013	16:43:43	388133.000000	7762.660000	0.425781	0.242188	-1.144531	0.068807	0.211927	0.300000	27.725220	-2.807617	45.455933
C:\Users\cware\Desktop\Steller20November\TagTesting20Nov2013\M18.DSG	11-1-2013	16:43:43	388134.000000	7762.680000	0.421875	0.253906	-1.144531	0.066055	0.211927	0.299083	19.485474	1.876831	43.411255
C:\Users\cware\Desktop\Steller20November\TagTesting20Nov2013\M18.DSG	11-1-2013	16:43:43	388135.000000	7762.700000	0.445313	0.222656	-1.070313	0.064220	0.210092	0.299083	9.628296	1.190186	38.604736
C:\Users\cware\Desktop\Steller20November\TagTesting20Nov2013\M18.DSG	11-1-2013	16:43:43	388136.000000	7762.720000	0.445313	0.156250	-1.019531	0.064220	0.208257	0.296330	-5.798340	-2.365112	30.319214
C:\Users\cware\Desktop\Steller20November\TagTesting20Nov2013\M18.DSG	11-1-2013	16:43:43	388137.000000	7762.740000	0.449219	0.062500	-1.011719	0.062385	0.207339	0.297248	-20.065308	-3.646851	23.315430
C:\Users\cware\Desktop\Steller20November\TagTesting20Nov2013\M18.DSG	11-1-2013	16:43:43	388138.000000	7762.760000	0.453125	0.027344	-1.027344	0.059633	0.203670	0.298165	-24.307251	-5.096436	18.310547
C:\Users\cware\Desktop\Steller20November\TagTesting20Nov2013\M18.DSG	11-1-2013	16:43:43	388139.000000	7762.780000	0.468750	0.062500	-1.015625	0.060550	0.202752	0.299083	-21.286011	-12.390137	15.502930
C:\Users\cware\Desktop\Steller20November\TagTesting20Nov2013\M18.DSG	11-1-2013	16:43:43	388140.000000	7762.800000	0.484375	0.152344	-1.035156	0.061468	0.199083	0.300917	-17.776489	-20.767212	10.818481
C:\Users\cware\Desktop\Steller20November\TagTesting20Nov2013\M18.DSG	11-1-2013	16:43:43	388141.000000	7762.820000	0.472656	0.222656	-1.046875	0.062385	0.196330	0.300917	-20.660400	-24.368286	5.950928
C:\Users\cware\Desktop\Steller20November\TagTesting20Nov2013\M18.DSG	11-1-2013	16:43:43	388142.000000	7762.840000	0.429688	0.281250	-1.035156	0.065138	0.193578	0.301835	-22.628784	-23.910522	0.488281
C:\Users\cware\Desktop\Steller20November\TagTesting20Nov2013\M18.DSG	11-1-2013	16:43:43	388143.000000	7762.860000	0.402344	0.261719	-1.039063	0.066972	0.188991	0.305505	-22.766113	-13.687134	-2.883911
C:\Users\cware\Desktop\Steller20November\TagTesting20Nov2013\M18.DSG	11-1-2013	16:43:43	388144.000000	7762.880000	0.386719	0.250000	-1.050781	0.068807	0.188991	0.305505	-21.240234	-3.143311	-4.333496
C:\Users\cware\Desktop\Steller20November\TagTesting20Nov2013\M18.DSG	11-1-2013	16:43:43	388145.000000	7762.900000	0.382813	0.265625	-1.070313	0.068807	0.188991	0.305505	-19.317627	2.243042	-3.265381
C:\Users\cware\Desktop\Steller20November\TagTesting20Nov2013\M18.DSG	11-1-2013	16:43:43	388146.000000	7762.920000	0.402344	0.281250	-1.074219	0.067890	0.186239	0.306422	-19.027710	2.014160	-2.655029
C:\Users\cware\Desktop\Steller20November\TagTesting20Nov2013\M18.DSG	11-1-2013	16:43:43	388147.000000	7762.940000	0.425781	0.281250	-1.085938	0.068807	0.185321	0.306422	-18.157959	2.105713	-2.380371
C:\Users\cware\Desktop\Steller20November\TagTesting20Nov2013\M18.DSG	11-1-2013	16:43:43	388148.000000	7762.960000	0.421875	0.320313	-1.097656	0.068807	0.183486	0.305505	-17.578125	7.034302	-4.211426
C:\Users\cware\Desktop\Steller20November\TagTesting20Nov2013\M18.DSG	11-1-2013	16:43:43	388149.000000	7762.980000	0.410156	0.316406	-1.066406	0.067890	0.182569	0.306422	-14.053345	12.527466	-5.355835
C:\Users\cware\Desktop\Steller20November\TagTesting20Nov2013\M18.DSG	11-1-2013	16:43:43	388150.000000	7763.000000	0.398438	0.308594	-1.042969	0.066972	0.180734	0.305505	-8.636475	17.837524	-4.852295
C:\Users\cware\Desktop\Steller20November\TagTesting20Nov2013\M18.DSG	11-1-2013	16:43:43	388151.000000	7763.020000	0.402344	0.308594	-0.992188	0.067890	0.181651	0.303670	-4.180908	16.876221	-6.317139
C:\Users\cware\Desktop\Steller20November\TagTesting20Nov2013\M18.DSG	11-1-2013	16:43:43	388152.000000	7763.040000	0.460938	0.296875	-0.945313	0.066055	0.181651	0.302752	-1.907349	10.864258	-8.102417
C:\Users\cware\Desktop\Steller20November\TagTesting20Nov2013\M18.DSG	11-1-2013	16:43:43	388153.000000	7763.060000	0.460938	0.296875	-0.945313	0.065138	0.181651	0.302752	-2.639771	5.554199	-9.124756
C:\Users\cware\Desktop\Steller20November\TagTesting20Nov2013\M18.DSG	11-1-2013	16:43:43	388154.000000	7763.080000	0.441406	0.261719	-0.933594	0.066972	0.181651	0.302752	-3.509521	4.104614	-12.207031
C:\Users\cware\Desktop\Steller20November\TagTesting20Nov2013\M18.DSG	11-1-2013	16:43:43	388155.000000	7763.100000	0.425781	0.246094	-0.914063	0.066055	0.181651	0.301835	-5.020142	7.369995	-13.732910
C:\Users\cware\Desktop\Steller20November\TagTesting20Nov2013\M18.DSG	11-1-2013	16:43:43	388156.000000	7763.120000	0.437500	0.234375	-0.871094	0.066972	0.182569	0.302752	-8.316040	8.499146	-14.236450
C:\Users\cware\Desktop\Steller20November\TagTesting20Nov2013\M18.DSG	11-1-2013	16:43:43	388157.000000	7763.140000	0.472656	0.246094	-0.828125	0.067890	0.181651	0.301835	-11.901855	4.409790	-16.525269
C:\Users\cware\Desktop\Steller20November\TagTesting20Nov2013\M18.DSG	11-1-2013	16:43:43	388158.000000	7763.160000	0.492188	0.253906	-0.835938	0.066972	0.182569	0.301835	-12.573242	-2.075195	-20.751953
C:\Users\cware\Desktop\Steller20November\TagTesting20Nov2013\M18.DSG	11-1-2013	16:43:43	388159.000000	7763.180000	0.492188	0.250000	-0.878906	0.068807	0.180734	0.302752	-13.137817	-4.791260	-22.476196
C:\Users\cware\Desktop\Steller20November\TagTesting20Nov2013\M18.DSG	11-1-2013	16:43:43	388160.000000	7763.200000	0.503906	0.238281	-0.886719	0.068807	0.182569	0.302752	-16.464233	-4.409790	-22.613525
C:\Users\cware\Desktop\Steller20November\TagTesting20Nov2013\M18.DSG	11-1-2013	16:43:43	388161.000000	7763.220000	0.468750	0.246094	-0.914063	0.069725	0.181651	0.303670	-19.897461	-0.549316	-23.056030
C:\Users\cware\Desktop\Steller20November\TagTesting20Nov2013\M18.DSG	11-1-2013	16:43:43	388162.000000	7763.240000	0.476563	0.312500	-0.917969	0.070642	0.181651	0.304587	-23.071289	-1.663208	-29.052734
C:\Users\cware\Desktop\Steller20November\TagTesting20Nov2013\M18.DSG	11-1-2013	16:43:43	388163.000000	7763.260000	0.503906	0.332031	-0.945313	0.071560	0.181651	0.305505	-24.902344	-4.501343	-32.608032
C:\Users\cware\Desktop\Steller20November\TagTesting20Nov2013\M18.DSG	11-1-2013	16:43:43	388164.000000	7763.280000	0.503906	0.292969	-0.968750	0.073394	0.180734	0.300917	-26.855469	-8.361816	-33.843994
C:\Users\cware\Desktop\Steller20November\TagTesting20Nov2013\M18.DSG	11-1-2013	16:43:43	388165.000000	7763.300000	0.519531	0.265625	-0.996094	0.075229	0.180734	0.308257	-23.437500	-13.198853	-34.683228
C:\Users\cware\Desktop\Steller20November\TagTesting20Nov2013\M18.DSG	11-1-2013	16:43:43	388166.000000	7763.320000	0.511719	0.281250	-1.039063	0.074312	0.180734	0.309174	-21.652222	-17.440796	-31.677246
C:\Users\cware\Desktop\Steller20November\TagTesting20Nov2013\M18.DSG	11-1-2013	16:43:43	388167.000000	7763.340000	0.476563	0.277344	-1.050781	0.077064	0.180734	0.310092	-18.569946	-16.036987	-27.633667
C:\Users\cware\Desktop\Steller20November\TagTesting20Nov2013\M18.DSG	11-1-2013	16:43:43	388168.000000	7763.360000	0.457031	0.285156	-1.062500	0.077982	0.180734	0.311927	-15.136719	-15.914917	-26.916504
C:\Users\cware\Desktop\Steller20November\TagTesting20Nov2013\M18.DSG	11-1-2013	16:43:43	388169.000000	7763.380000	0.480469	0.292969	-1.066406	0.079817	0.181651	0.313761	-13.381958	-18.341064	-29.647827
C:\Users\cware\Desktop\Steller20November\TagTesting20Nov2013\M18.DSG	11-1-2013	16:43:43	388170.000000	7763.400000	0.480469	0.296875	-1.070313	0.080734	0.182569	0.313761	-13.336182	-18.981934	-33.676147
C:\Users\cware\Desktop\Steller20November\TagTesting20Nov2013\M18.DSG	11-1-2013	16:43:43	388171.000000	7763.420000	0.437500	0.292969	-1.074219	0.082569	0.182569	0.316514	-19.500732	-9.155273	-35.476685
C:\Users\cware\Desktop\Steller20November\TagTesting20Nov2013\M18.DSG	11-1-2013	16:43:43	388172.000000	7763.440000	0.390625	0.296875	-1.085938	0.084404	0.181651	0.316514	-29.953003	-0.381470	-39.901733
C:\Users\cware\Desktop\Steller20November\TagTesting20Nov2013\M18.DSG	11-1-2013	16:43:43	388173.000000	7763.460000	0.375000	0.289063	-1.097656	0.085321	0.180734	0.316514	-33.523560	5.477905	-43.777466
C:\Users\cware\Desktop\Steller20November\TagTesting20Nov2013\M18.DSG	11-1-2013	16:43:43	388174.000000	7763.480000	0.390625	0.269531	-1.117188	0.086239	0.180734	0.318349	-39.627075	9.307861	-48.461914
C:\Users\cware\Desktop\Steller20November\TagTesting20Nov2013\M18.DSG	11-1-2013	16:43:43	388175.000000	7763.500000	0.386719	0.281250	-1.171875	0.087156	0.179817	0.318349	-47.576904	19.027710	-49.942017
C:\Users\cware\Desktop\Steller20November\TagTesting20Nov2013\M18.DSG	11-1-2013	16:43:43	388176.000000	7763.520000	0.457031	0.269531	-1.167969	0.087156	0.177064	0.319266	-39.245605	18.051147	-52.612305
C:\Users\cware\Desktop\Steller20November\TagTesting20Nov2013\M18.DSG	11-1-2013	16:43:43	388177.000000	7763.540000	0.558594	0.210938	-1.183594	0.088991	0.177064	0.318349	-37.536621	20.004272	-57.632446
C:\Users\cware\Desktop\Steller20November\TagTesting20Nov2013\M18.DSG	11-1-2013	16:43:43	388178.000000	7763.560000	0.554688	0.214844	-1.207031	0.088991	0.177064	0.318349	-37.002563	14.053345	-58.090210
C:\Users\cware\Desktop\Steller20November\TagTesting20Nov2013\M18.DSG	11-1-2013	16:43:43	388179.000000	7763.580000	0.644531	0.242188	-1.144531	0.088991	0.175229	0.317431	-39.016724	-4.745483	-68.054199
C:\Users\cware\Desktop\Steller20November\TagTesting20Nov2013\M18.DSG	11-1-2013	16:43:43	388180.000000	7763.600000	0.472656	0.425781	-0.976563	0.092661	0.174312	0.318349	-46.859741	-0.076294	-80.520630
C:\Users\cware\Desktop\Steller20November\TagTesting20Nov2013\M18.DSG	11-1-2013	16:43:43	388181.000000	7763.620000	0.390625	0.511719	-1.000000	0.093578	0.173394	0.319266	-43.289185	4.638672	-93.444824
C:\Users\cware\Desktop\Steller20November\TagTesting20Nov2013\M18.DSG	11-1-2013	16:43:43	388182.000000	7763.640000	0.347656	0.359375	-0.949219	0.097248	0.173394	0.320183	-39.978027	9.658813	-103.790283
C:\Users\cware\Desktop\Steller20November\TagTesting20Nov2013\M18.DSG	11-1-2013	16:43:43	388183.000000	7763.660000	0.332031	0.203125	-0.980469	0.099083	0.174312	0.322018	-53.482056	16.891479	-101.257324
C:\Users\cware\Desktop\Steller20November\TagTesting20Nov2013\M18.DSG	11-1-2013	16:43:43	388184.000000	7763.680000	0.425781	0.207031	-0.972656	0.101835	0.170642	0.322936	-61.264038	20.080566	-95.016479
C:\Users\cware\Desktop\Steller20November\TagTesting20Nov2013\M18.DSG	11-1-2013	16:43:43	388185.000000	7763.700000	0.390625	0.269531	-0.976563	0.101835	0.168807	0.323853	-69.549561	43.075562	-80.200195
C:\Users\cware\Desktop\Steller20November\TagTesting20Nov2013\M18.DSG	11-1-2013	16:43:43	388186.000000	7763.720000	0.503906	0.375000	-0.980469	0.099083	0.162385	0.323853	-80.032349	69.229126	-58.929443
C:\Users\cware\Desktop\Steller20November\TagTesting20Nov2013\M18.DSG	11-1-2013	16:43:43	388187.000000	7763.740000	0.664063	0.171875	-1.007813	0.096330	0.156881	0.325688	-119.338989	75.424194	-48.690796
C:\Users\cware\Desktop\Steller20November\TagTesting20Nov2013\M18.DSG	11-1-2013	16:43:43	388188.000000	7763.760000	0.777344	0.089844	-0.941406	0.087156	0.139450	0.325688	-195.709229	67.459106	-40.344238
C:\Users\cware\Desktop\Steller20November\TagTesting20Nov2013\M18.DSG	11-1-2013	16:43:43	388189.000000	7763.780000	0.898438	0.324219	-0.933594	0.083486	0.125688	0.327523	-237.686157	50.109863	-39.505005
C:\Users\cware\Desktop\Steller20November\TagTesting20Nov2013\M18.DSG	11-1-2013	16:43:43	388190.000000	7763.800000	0.960938	0.605469	-0.910156	0.078899	0.098165	0.328440	-257.614136	33.309937	-51.666260
C:\Users\cware\Desktop\Steller20November\TagTesting20Nov2013\M18.DSG	11-1-2013	16:43:43	388191.000000	7763.820000	1.023438	0.804688	-0.875000	0.077982	0.084404	0.327523	-250.885010	13.015747	-74.066162
C:\Users\cware\Desktop\Steller20November\TagTesting20Nov2013\M18.DSG	11-1-2013	16:43:43	388192.000000	7763.840000	1.109375	0.960938	-0.613281	0.078899	0.058716	0.327523	-246.734619	-42.007446	-93.765259
C:\Users\cware\Desktop\Steller20November\TagTesting20Nov2013\M18.DSG	11-1-2013	16:43:43	388193.000000	7763.860000	1.003906	1.011719	-0.562500	0.083486	0.045872	0.326606	-221.252441	-74.310303	-107.070923
C:\Users\cware\Desktop\Steller20November\TagTesting20Nov2013\M18.DSG	11-1-2013	16:43:43	388194.000000	7763.880000	1.000000	0.929688	-0.429688	0.096330	0.026606	0.327523	-189.819336	-141.036987	-121.124268
C:\Users\cware\Desktop\Steller20November\TagTesting20Nov2013\M18.DSG	11-1-2013	16:43:43	388195.000000	7763.900000	0.914063	0.835938	-0.363281	0.104587	0.020183	0.328440	-154.479980	-165.008545	-127.639771
C:\Users\cware\Desktop\Steller20November\TagTesting20Nov2013\M18.DSG	11-1-2013	16:43:43	388196.000000	7763.920000	0.843750	0.828125	-0.332031	0.114679	0.013761	0.329358	-96.725464	-179.382324	-132.049561
C:\Users\cware\Desktop\Steller20November\TagTesting20Nov2013\M18.DSG	11-1-2013	16:43:43	388197.000000	7763.940000	0.781250	0.929688	-0.230469	0.134862	0.006422	0.333945	-63.385010	-187.637329	-128.768921
C:\Users\cware\Desktop\Steller20November\TagTesting20Nov2013\M18.DSG	11-1-2013	16:43:43	388198.000000	7763.960000	0.667969	1.187500	-0.179688	0.143119	0.003670	0.335780	-76.080322	-171.051025	-128.952026
C:\Users\cware\Desktop\Steller20November\TagTesting20Nov2013\M18.DSG	11-1-2013	16:43:43	388199.000000	7763.980000	0.710938	1.460938	-0.371094	0.162385	-0.005505	0.340367	-101.318359	-207.031250	-138.122559
C:\Users\cware\Desktop\Steller20November\TagTesting20Nov2013\M18.DSG	11-1-2013	16:43:43	388200.000000	7764.000000	0.562500	1.378906	-0.609375	0.174312	-0.011009	0.342202	-73.242188	-219.482422	-146.469116
C:\Users\cware\Desktop\Steller20November\TagTesting20Nov2013\M18.DSG	11-1-2013	16:43:43	388201.000000	7764.020000	0.296875	1.109375	-0.691406	0.197248	-0.018349	0.344954	-21.591187	-189.102173	-140.243530
C:\Users\cware\Desktop\Steller20November\TagTesting20Nov2013\M18.DSG	11-1-2013	16:43:43	388202.000000	7764.040000	0.320313	0.847656	-0.738281	0.205505	-0.019266	0.346789	29.266357	-177.200317	-122.863770
C:\Users\cware\Desktop\Steller20November\TagTesting20Nov2013\M18.DSG	11-1-2013	16:43:43	388203.000000	7764.060000	0.277344	0.648438	-0.820313	0.225688	-0.016514	0.349541	46.325684	-147.384644	-110.992432
C:\Users\cware\Desktop\Steller20November\TagTesting20Nov2013\M18.DSG	11-1-2013	16:43:43	388204.000000	7764.080000	0.183594	0.507813	-0.875000	0.233028	-0.012844	0.353211	56.488037	-157.333374	-119.827271
C:\Users\cware\Desktop\Steller20November\TagTesting20Nov2013\M18.DSG	11-1-2013	16:43:43	388205.000000	7764.100000	0.269531	0.386719	-0.886719	0.252294	-0.006422	0.355046	77.758789	-176.620483	-122.665405
C:\Users\cware\Desktop\Steller20November\TagTesting20Nov2013\M18.DSG	11-1-2013	16:43:43	388206.000000	7764.120000	-0.074219	0.000000	-1.230469	0.262385	-0.001835	0.355963	118.637085	-118.728638	-105.102539
C:\Users\cware\Desktop\Steller20November\TagTesting20Nov2013\M18.DSG	11-1-2013	16:43:43	388207.000000	7764.140000	-0.074219	0.000000	-1.230469	0.276147	0.011927	0.358716	109.176636	-111.129761	-94.573975
C:\Users\cware\Desktop\Steller20November\TagTesting20Nov2013\M18.DSG	11-1-2013	16:43:43	388208.000000	7764.160000	0.343750	-0.359375	-0.867188	0.284404	0.016514	0.360550	37.353516	-105.422974	-83.511353
C:\Users\cware\Desktop\Steller20November\TagTesting20Nov2013\M18.DSG	11-1-2013	16:43:43	388209.000000	7764.180000	0.238281	-0.378906	-0.675781	0.289908	0.015596	0.356881	-22.766113	-78.460693	-78.262329
C:\Users\cware\Desktop\Steller20November\TagTesting20Nov2013\M18.DSG	11-1-2013	16:43:43	388210.000000	7764.200000	0.191406	-0.210938	-0.863281	0.300917	0.011009	0.355046	-36.590576	-65.521240	-85.342407
C:\Users\cware\Desktop\Steller20November\TagTesting20Nov2013\M18.DSG	11-1-2013	16:43:43	388211.000000	7764.220000	0.199219	-0.035156	-1.078125	0.306422	0.006422	0.353211	-13.732910	-44.357300	-87.432861
C:\Users\cware\Desktop\Steller20November\TagTesting20Nov2013\M18.DSG	11-1-2013	16:43:43	388212.000000	7764.240000	0.292969	0.050781	-1.160156	0.310092	0.003670	0.352294	7.446289	-25.924683	-82.092285
C:\Users\cware\Desktop\Steller20November\TagTesting20Nov2013\M18.DSG	11-1-2013	16:43:43	388213.000000	7764.260000	0.363281	0.019531	-1.175781	0.311927	-0.000917	0.353211	19.638062	-18.859863	-76.797485
C:\Users\cware\Desktop\Steller20November\TagTesting20Nov2013\M18.DSG	11-1-2013	16:43:43	388214.000000	7764.280000	0.359375	-0.007813	-1.156250	0.314679	0.000917	0.352294	26.596069	-18.035889	-73.791504
C:\Users\cware\Desktop\Steller20November\TagTesting20Nov2013\M18.DSG	11-1-2013	16:43:43	388215.000000	7764.300000	0.257813	-0.007813	-1.191406	0.315596	0.000917	0.353211	28.884888	-1.831055	-76.568604
C:\Users\cware\Desktop\Steller20November\TagTesting20Nov2013\M18.DSG	11-1-2013	16:43:43	388216.000000	7764.320000	0.386719	0.027344	-1.019531	0.311009	0.001835	0.356881	24.002075	-45.822144	-96.801758
C:\Users\cware\Desktop\Steller20November\TagTesting20Nov2013\M18.DSG	11-1-2013	16:43:43	388217.000000	7764.340000	0.042969	-0.187500	-1.277344	0.314679	0.001835	0.356881	48.385620	19.500732	-68.710327
C:\Users\cware\Desktop\Steller20November\TagTesting20Nov2013\M18.DSG	11-1-2013	16:43:43	388218.000000	7764.360000	0.007813	-0.109375	-1.351563	0.310092	0.007339	0.362385	73.028564	31.707764	-53.771973
C:\Users\cware\Desktop\Steller20November\TagTesting20Nov2013\M18.DSG	11-1-2013	16:43:43	388219.000000	7764.380000	-0.082031	-0.011719	-1.437500	0.308257	0.009174	0.367890	91.857910	74.874878	-55.099487
C:\Users\cware\Desktop\Steller20November\TagTesting20Nov2013\M18.DSG	11-1-2013	16:43:43	388220.000000	7764.400000	0.066406	-0.140625	-1.453125	0.295413	0.021101	0.376147	87.371826	81.375122	-66.360474
C:\Users\cware\Desktop\Steller20November\TagTesting20Nov2013\M18.DSG	11-1-2013	16:43:43	388221.000000	7764.420000	0.261719	-0.445313	-1.351563	0.288991	0.026606	0.380734	68.557739	63.339233	-73.593140
C:\Users\cware\Desktop\Steller20November\TagTesting20Nov2013\M18.DSG	11-1-2013	16:43:43	388222.000000	7764.440000	0.238281	-0.730469	-1.339844	0.278899	0.033945	0.388991	31.341553	74.432373	-62.606812
C:\Users\cware\Desktop\Steller20November\TagTesting20Nov2013\M18.DSG	11-1-2013	16:43:43	388223.000000	7764.460000	0.175781	-0.921875	-1.332031	0.271560	0.033028	0.393578	-15.335083	102.371216	-47.103882
C:\Users\cware\Desktop\Steller20November\TagTesting20Nov2013\M18.DSG	11-1-2013	16:43:43	388224.000000	7764.480000	0.191406	-0.878906	-1.156250	0.252294	0.027523	0.400917	-59.967041	126.296997	-45.684814
C:\Users\cware\Desktop\Steller20November\TagTesting20Nov2013\M18.DSG	11-1-2013	16:43:43	388225.000000	7764.500000	0.566406	-0.691406	-0.855469	0.241284	0.022936	0.402752	-107.757568	84.609985	-49.804688
C:\Users\cware\Desktop\Steller20November\TagTesting20Nov2013\M18.DSG	11-1-2013	16:43:43	388226.000000	7764.520000	0.812500	-0.414063	-0.273438	0.233028	0.000917	0.401835	-151.275635	14.251709	-63.903809
C:\Users\cware\Desktop\Steller20November\TagTesting20Nov2013\M18.DSG	11-1-2013	16:43:43	388227.000000	7764.540000	0.656250	0.070313	0.054688	0.229358	-0.011927	0.396330	-157.699585	17.822266	-51.361084
C:\Users\cware\Desktop\Steller20November\TagTesting20Nov2013\M18.DSG	11-1-2013	16:43:43	388228.000000	7764.560000	0.582031	0.562500	0.179688	0.227523	-0.034862	0.392661	-112.350464	-26.977539	-43.167114
C:\Users\cware\Desktop\Steller20November\TagTesting20Nov2013\M18.DSG	11-1-2013	16:43:43	388229.000000	7764.580000	0.445313	0.390625	0.121094	0.230275	-0.041284	0.389908	-65.963745	37.658691	-23.437500
C:\Users\cware\Desktop\Steller20November\TagTesting20Nov2013\M18.DSG	11-1-2013	16:43:43	388230.000000	7764.600000	0.050781	-0.140625	-0.359375	0.223853	-0.051376	0.384404	-65.032959	23.773193	-30.899048
C:\Users\cware\Desktop\Steller20November\TagTesting20Nov2013\M18.DSG	11-1-2013	16:43:43	388231.000000	7764.620000	0.511719	-0.367188	-0.503906	0.222936	-0.057798	0.381651	-91.812134	-5.554199	-47.546387
C:\Users\cware\Desktop\Steller20November\TagTesting20Nov2013\M18.DSG	11-1-2013	16:43:43	388232.000000	7764.640000	0.671875	-0.394531	-0.757813	0.223853	-0.073394	0.373394	-108.306885	-48.110962	-66.177368
C:\Users\cware\Desktop\Steller20November\TagTesting20Nov2013\M18.DSG	11-1-2013	16:43:43	388233.000000	7764.660000	0.933594	-0.316406	-0.757813	0.226606	-0.081651	0.367890	-110.580444	-73.928833	-78.277588
C:\Users\cware\Desktop\Steller20November\TagTesting20Nov2013\M18.DSG	11-1-2013	16:43:43	388234.000000	7764.680000	1.101563	0.210938	-0.921875	0.231193	-0.095413	0.364220	-138.168335	-134.841919	-84.609985
C:\Users\cware\Desktop\Steller20November\TagTesting20Nov2013\M18.DSG	11-1-2013	16:43:43	388235.000000	7764.700000	0.843750	0.617188	-0.871094	0.243119	-0.111927	0.345872	-133.026123	-130.889893	-80.688477
C:\Users\cware\Desktop\Steller20November\TagTesting20Nov2013\M18.DSG	11-1-2013	16:43:43	388236.000000	7764.720000	0.621094	0.882813	-0.812500	0.249541	-0.119266	0.336697	-69.061279	-118.194580	-78.155518
C:\Users\cware\Desktop\Steller20November\TagTesting20Nov2013\M18.DSG	11-1-2013	16:43:43	388237.000000	7764.740000	0.527344	0.945313	-0.808594	0.259633	-0.125688	0.325688	2.899170	-109.542847	-69.778442
C:\Users\cware\Desktop\Steller20November\TagTesting20Nov2013\M18.DSG	11-1-2013	16:43:43	388238.000000	7764.760000	0.531250	0.804688	-0.761719	0.262385	-0.124771	0.322936	61.950684	-102.050781	-50.750732
C:\Users\cware\Desktop\Steller20November\TagTesting20Nov2013\M18.DSG	11-1-2013	16:43:43	388239.000000	7764.780000	0.523438	0.589844	-0.753906	0.270642	-0.113761	0.322936	67.810059	-92.590332	-34.362793
C:\Users\cware\Desktop\Steller20November\TagTesting20Nov2013\M18.DSG	11-1-2013	16:43:43	388240.000000	7764.800000	0.566406	0.308594	-0.835938	0.274312	-0.108257	0.322936	45.562744	-106.277466	-22.476196
C:\Users\cware\Desktop\Steller20November\TagTesting20Nov2013\M18.DSG	11-1-2013	16:43:43	388241.000000	7764.820000	0.550781	0.058594	-0.964844	0.284404	-0.097248	0.320183	17.959595	-113.464355	-20.034790
C:\Users\cware\Desktop\Steller20November\TagTesting20Nov2013\M18.DSG	11-1-2013	16:43:43	388242.000000	7764.840000	0.609375	-0.078125	-0.949219	0.289908	-0.094495	0.318349	-23.483276	-134.292603	-27.938843
C:\Users\cware\Desktop\Steller20November\TagTesting20Nov2013\M18.DSG	11-1-2013	16:43:43	388243.000000	7764.860000	0.636719	-0.300781	-1.054688	0.303670	-0.093578	0.306422	-73.837280	-165.466309	-32.440186
C:\Users\cware\Desktop\Steller20November\TagTesting20Nov2013\M18.DSG	11-1-2013	16:43:43	388244.000000	7764.880000	0.425781	-0.589844	-1.203125	0.311927	-0.096330	0.298165	-122.055054	-182.037354	-39.566040
C:\Users\cware\Desktop\Steller20November\TagTesting20Nov2013\M18.DSG	11-1-2013	16:43:43	388245.000000	7764.900000	0.156250	-0.449219	-1.058594	0.325688	-0.106422	0.276147	-122.802734	-161.880493	-46.737671
C:\Users\cware\Desktop\Steller20November\TagTesting20Nov2013\M18.DSG	11-1-2013	16:43:43	388246.000000	7764.920000	-0.027344	-0.019531	-0.851563	0.332110	-0.111927	0.265138	-106.872559	-157.989502	-65.292358
C:\Users\cware\Desktop\Steller20November\TagTesting20Nov2013\M18.DSG	11-1-2013	16:43:43	388247.000000	7764.940000	-0.292969	0.445313	-1.011719	0.336697	-0.121101	0.245872	-81.924438	-135.253906	-61.737061
C:\Users\cware\Desktop\Steller20November\TagTesting20Nov2013\M18.DSG	11-1-2013	16:43:43	388248.000000	7764.960000	-0.351563	0.660156	-1.167969	0.343119	-0.123853	0.237615	-84.533691	-119.125366	-44.708252
C:\Users\cware\Desktop\Steller20November\TagTesting20Nov2013\M18.DSG	11-1-2013	16:43:43	388249.000000	7764.980000	-0.464844	0.816406	-1.410156	0.345872	-0.128440	0.229358	-104.995728	-95.077515	-35.446167
C:\Users\cware\Desktop\Steller20November\TagTesting20Nov2013\M18.DSG	11-1-2013	16:43:43	388250.000000	7765.000000	-0.453125	0.925781	-1.472656	0.348624	-0.135780	0.212844	-133.850098	-69.259644	-34.469604
C:\Users\cware\Desktop\Steller20November\TagTesting20Nov2013\M18.DSG	11-1-2013	16:43:43	388251.000000	7765.020000	-0.398438	1.035156	-1.359375	0.350459	-0.141284	0.203670	-138.977051	-50.506592	-31.723022
C:\Users\cware\Desktop\Steller20November\TagTesting20Nov2013\M18.DSG	11-1-2013	16:43:43	388252.000000	7765.040000	-0.269531	1.195313	-1.226563	0.354128	-0.151376	0.184404	-143.630981	-121.612549	-32.638550
C:\Users\cware\Desktop\Steller20November\TagTesting20Nov2013\M18.DSG	11-1-2013	16:43:43	388253.000000	7765.060000	-0.339844	1.445313	-1.339844	0.356881	-0.155963	0.174312	-152.267456	-145.187378	-36.361694
C:\Users\cware\Desktop\Steller20November\TagTesting20Nov2013\M18.DSG	11-1-2013	16:43:43	388254.000000	7765.080000	-0.699219	1.550781	-1.468750	0.362385	-0.166972	0.148624	-124.252319	-28.945923	-47.409058
C:\Users\cware\Desktop\Steller20November\TagTesting20Nov2013\M18.DSG	11-1-2013	16:43:43	388255.000000	7765.100000	-0.757813	1.554688	-1.519531	0.362385	-0.172477	0.142202	-60.638428	63.980103	-62.805176
C:\Users\cware\Desktop\Steller20November\TagTesting20Nov2013\M18.DSG	11-1-2013	16:43:43	388256.000000	7765.120000	-0.347656	1.175781	-1.242188	0.355963	-0.180734	0.142202	-32.348633	-13.107300	-81.817627
C:\Users\cware\Desktop\Steller20November\TagTesting20Nov2013\M18.DSG	11-1-2013	16:43:43	388257.000000	7765.140000	-0.070313	0.300781	-0.847656	0.351376	-0.185321	0.142202	-31.234741	-82.916260	-96.115112
C:\Users\cware\Desktop\Steller20November\TagTesting20Nov2013\M18.DSG	11-1-2013	16:43:43	388258.000000	7765.160000	-0.316406	-1.140625	-0.667969	0.342202	-0.191743	0.137615	10.665894	-20.538330	-75.088501
C:\Users\cware\Desktop\Steller20November\TagTesting20Nov2013\M18.DSG	11-1-2013	16:43:43	388259.000000	7765.180000	-1.097656	-1.632813	-1.828125	0.338532	-0.194495	0.142202	8.453369	180.984497	-25.833130
C:\Users\cware\Desktop\Steller20November\TagTesting20Nov2013\M18.DSG	11-1-2013	16:43:43	388260.000000	7765.200000	0.058594	0.714844	-0.871094	0.328440	-0.196330	0.155046	46.981812	14.404297	-50.430298
C:\Users\cware\Desktop\Steller20November\TagTesting20Nov2013\M18.DSG	11-1-2013	16:43:43	388261.000000	7765.220000	0.058594	0.714844	-0.871094	0.322936	-0.196330	0.158716	97.732544	-74.600220	-86.059570
C:\Users\cware\Desktop\Steller20November\TagTesting20Nov2013\M18.DSG	11-1-2013	16:43:43	388262.000000	7765.240000	-1.074219	0.914063	-1.652344	0.315596	-0.197248	0.173394	151.565552	60.867310	-81.604004
C:\Users\cware\Desktop\Steller20November\TagTesting20Nov2013\M18.DSG	11-1-2013	16:43:43	388263.000000	7765.260000	-0.738281	0.519531	-1.464844	0.310092	-0.195413	0.187156	136.260986	147.781372	-65.521240
C:\Users\cware\Desktop\Steller20November\TagTesting20Nov2013\M18.DSG	11-1-2013	16:43:43	388264.000000	7765.280000	-0.039063	0.242188	-1.062500	0.298165	-0.192661	0.207339	72.067261	38.879395	-55.969238
C:\Users\cware\Desktop\Steller20November\TagTesting20Nov2013\M18.DSG	11-1-2013	16:43:43	388265.000000	7765.300000	-0.140625	0.125000	-0.847656	0.294495	-0.191743	0.211927	15.670776	43.304443	-41.931152
C:\Users\cware\Desktop\Steller20November\TagTesting20Nov2013\M18.DSG	11-1-2013	16:43:43	388266.000000	7765.320000	-0.101563	0.074219	-0.867188	0.287156	-0.193578	0.215596	3.356934	97.000122	-27.008057
C:\Users\cware\Desktop\Steller20November\TagTesting20Nov2013\M18.DSG	11-1-2013	16:43:43	388267.000000	7765.340000	0.132813	0.011719	-0.734375	0.283486	-0.193578	0.217431	-10.192871	67.138672	-32.226563
C:\Users\cware\Desktop\Steller20November\TagTesting20Nov2013\M18.DSG	11-1-2013	16:43:43	388268.000000	7765.360000	0.070313	-0.074219	-0.773438	0.276147	-0.196330	0.218349	-35.003662	14.984131	-52.154541
C:\Users\cware\Desktop\Steller20November\TagTesting20Nov2013\M18.DSG	11-1-2013	16:43:43	388269.000000	7765.380000	-0.273438	-0.269531	-1.222656	0.272477	-0.199083	0.215596	-14.053345	30.303955	-61.691284
C:\Users\cware\Desktop\Steller20November\TagTesting20Nov2013\M18.DSG	11-1-2013	16:43:43	388270.000000	7765.400000	-0.437500	-0.488281	-1.554688	0.260550	-0.201835	0.220183	16.723633	70.724487	-61.004639
C:\Users\cware\Desktop\Steller20November\TagTesting20Nov2013\M18.DSG	11-1-2013	16:43:43	388271.000000	7765.420000	-0.347656	-0.496094	-1.343750	0.254128	-0.202752	0.222936	-3.234863	97.763062	-57.876587
C:\Users\cware\Desktop\Steller20November\TagTesting20Nov2013\M18.DSG	11-1-2013	16:43:43	388272.000000	7765.440000	-0.054688	-0.140625	-1.074219	0.246789	-0.204587	0.224771	-23.941040	93.490601	-56.686401
C:\Users\cware\Desktop\Steller20November\TagTesting20Nov2013\M18.DSG	11-1-2013	16:43:43	388273.000000	7765.460000	0.402344	0.246094	-1.074219	0.233945	-0.210092	0.223853	-27.969360	42.953491	-61.843872
C:\Users\cware\Desktop\Steller20November\TagTesting20Nov2013\M18.DSG	11-1-2013	16:43:43	388274.000000	7765.480000	0.519531	0.605469	-1.312500	0.229358	-0.212844	0.222936	-5.752563	-13.961792	-63.385010
C:\Users\cware\Desktop\Steller20November\TagTesting20Nov2013\M18.DSG	11-1-2013	16:43:43	388275.000000	7765.500000	-0.023438	0.730469	-1.531250	0.223853	-0.216514	0.224771	0.442505	63.919067	-48.980713
C:\Users\cware\Desktop\Steller20November\TagTesting20Nov2013\M18.DSG	11-1-2013	16:43:43	388276.000000	7765.520000	-0.203125	0.847656	-1.421875	0.217431	-0.217431	0.222936	-8.605957	112.121582	-26.214600
C:\Users\cware\Desktop\Steller20November\TagTesting20Nov2013\M18.DSG	11-1-2013	16:43:43	388277.000000	7765.540000	-0.226563	1.015625	-1.152344	0.206422	-0.219266	0.222018	-3.326416	144.729614	-1.495361
C:\Users\cware\Desktop\Steller20November\TagTesting20Nov2013\M18.DSG	11-1-2013	16:43:43	388278.000000	7765.560000	-0.109375	1.226563	-0.925781	0.202752	-0.219266	0.221101	18.142700	137.832642	19.515991
C:\Users\cware\Desktop\Steller20November\TagTesting20Nov2013\M18.DSG	11-1-2013	16:43:43	388279.000000	7765.580000	0.156250	1.218750	-0.828125	0.194495	-0.219266	0.223853	35.781860	121.093750	16.662598
C:\Users\cware\Desktop\Steller20November\TagTesting20Nov2013\M18.DSG	11-1-2013	16:43:43	388280.000000	7765.600000	0.363281	0.910156	-0.710938	0.191743	-0.218349	0.225688	33.111572	93.841553	0.411987
C:\Users\cware\Desktop\Steller20November\TagTesting20Nov2013\M18.DSG	11-1-2013	16:43:43	388281.000000	7765.620000	0.480469	0.363281	-0.542969	0.184404	-0.218349	0.225688	-2.151489	71.334839	-11.062622
C:\Users\cware\Desktop\Steller20November\TagTesting20Nov2013\M18.DSG	11-1-2013	16:43:43	388282.000000	7765.640000	0.535156	-0.070313	-0.503906	0.179817	-0.218349	0.224771	-38.955688	48.263550	-13.290405
C:\Users\cware\Desktop\Steller20November\TagTesting20Nov2013\M18.DSG	11-1-2013	16:43:43	388283.000000	7765.660000	0.597656	-0.218750	-0.507813	0.171560	-0.221101	0.221101	-63.232422	55.374146	0.595093
C:\Users\cware\Desktop\Steller20November\TagTesting20Nov2013\M18.DSG	11-1-2013	16:43:43	388284.000000	7765.680000	0.671875	-0.160156	-0.429688	0.169725	-0.223853	0.213761	-101.745605	26.657104	24.658203
C:\Users\cware\Desktop\Steller20November\TagTesting20Nov2013\M18.DSG	11-1-2013	16:43:43	388285.000000	7765.700000	0.945313	0.031250	-0.105469	0.169725	-0.230275	0.200917	-109.161377	-36.987305	26.504517
C:\Users\cware\Desktop\Steller20November\TagTesting20Nov2013\M18.DSG	11-1-2013	16:43:43	388286.000000	7765.720000	0.695313	0.464844	-0.292969	0.174312	-0.231193	0.194495	-88.043213	-67.153931	8.590698
C:\Users\cware\Desktop\Steller20November\TagTesting20Nov2013\M18.DSG	11-1-2013	16:43:43	388287.000000	7765.740000	0.695313	0.464844	-0.292969	0.177064	-0.233945	0.189908	-56.533813	-69.671631	19.836426
C:\Users\cware\Desktop\Steller20November\TagTesting20Nov2013\M18.DSG	11-1-2013	16:43:43	388288.000000	7765.760000	0.597656	0.656250	-0.476563	0.185321	-0.235780	0.183486	-20.309448	-79.605103	9.063721
C:\Users\cware\Desktop\Steller20November\TagTesting20Nov2013\M18.DSG	11-1-2013	16:43:43	388289.000000	7765.780000	0.566406	0.613281	-0.566406	0.188991	-0.235780	0.182569	3.326416	-90.194702	-1.022339
C:\Users\cware\Desktop\Steller20November\TagTesting20Nov2013\M18.DSG	11-1-2013	16:43:43	388290.000000	7765.800000	0.433594	0.625000	-0.683594	0.195413	-0.233945	0.186239	16.860962	-72.906494	9.841919
C:\Users\cware\Desktop\Steller20November\TagTesting20Nov2013\M18.DSG	11-1-2013	16:43:43	388291.000000	7765.820000	0.437500	0.699219	-0.640625	0.200000	-0.232110	0.187156	19.226074	-60.806274	22.476196
C:\Users\cware\Desktop\Steller20November\TagTesting20Nov2013\M18.DSG	11-1-2013	16:43:43	388292.000000	7765.840000	0.496094	0.707031	-0.496094	0.210092	-0.230275	0.188991	17.089844	-85.784912	36.697388
C:\Users\cware\Desktop\Steller20November\TagTesting20Nov2013\M18.DSG	11-1-2013	16:43:43	388293.000000	7765.860000	0.257813	0.750000	-0.417969	0.216514	-0.228440	0.188991	-12.573242	-105.682373	34.729004
C:\Users\cware\Desktop\Steller20November\TagTesting20Nov2013\M18.DSG	11-1-2013	16:43:43	388294.000000	7765.880000	-0.296875	0.687500	-0.843750	0.227523	-0.227523	0.184404	-67.871094	22.994995	59.722900
C:\Users\cware\Desktop\Steller20November\TagTesting20Nov2013\M18.DSG	11-1-2013	16:43:43	388295.000000	7765.900000	-0.066406	0.359375	-1.113281	0.230275	-0.227523	0.177064	-96.542358	42.831421	119.674683
C:\Users\cware\Desktop\Steller20November\TagTesting20Nov2013\M18.DSG	11-1-2013	16:43:43	388296.000000	7765.920000	-0.078125	0.183594	-1.527344	0.245872	-0.226606	0.166055	-90.805054	78.491211	208.312988
C:\Users\cware\Desktop\Steller20November\TagTesting20Nov2013\M18.DSG	11-1-2013	16:43:43	388297.000000	7765.940000	0.250000	0.171875	-1.320313	0.258716	-0.224771	0.161468	-54.962158	57.662964	240.798950
C:\Users\cware\Desktop\Steller20November\TagTesting20Nov2013\M18.DSG	11-1-2013	16:43:43	388298.000000	7765.960000	0.472656	0.417969	-1.058594	0.285321	-0.215596	0.156881	-39.688110	31.570435	196.517944
C:\Users\cware\Desktop\Steller20November\TagTesting20Nov2013\M18.DSG	11-1-2013	16:43:43	388299.000000	7765.980000	0.414063	0.558594	-1.210938	0.296330	-0.210092	0.154128	-9.521484	14.907837	153.213501
C:\Users\cware\Desktop\Steller20November\TagTesting20Nov2013\M18.DSG	11-1-2013	16:43:43	388300.000000	7766.000000	0.386719	0.562500	-1.253906	0.314679	-0.200917	0.154128	11.978149	-18.280029	115.249634
C:\Users\cware\Desktop\Steller20November\TagTesting20Nov2013\M18.DSG	11-1-2013	16:43:43	388301.000000	7766.020000	0.156250	0.605469	-1.265625	0.322018	-0.196330	0.153211	6.683350	-18.920898	82.794189
C:\Users\cware\Desktop\Steller20November\TagTesting20Nov2013\M18.DSG	11-1-2013	16:43:43	388302.000000	7766.040000	-0.031250	0.804688	-1.292969	0.331193	-0.190826	0.152294	-7.354736	-10.879517	50.552368
C:\Users\cware\Desktop\Steller20November\TagTesting20Nov2013\M18.DSG	11-1-2013	16:43:43	388303.000000	7766.060000	-0.164063	0.875000	-1.433594	0.335780	-0.188073	0.152294	-8.850098	3.845215	32.913208
C:\Users\cware\Desktop\Steller20November\TagTesting20Nov2013\M18.DSG	11-1-2013	16:43:43	388304.000000	7766.080000	-0.179688	0.867188	-1.484375	0.338532	-0.185321	0.154128	1.266479	28.671265	20.523071
C:\Users\cware\Desktop\Steller20November\TagTesting20Nov2013\M18.DSG	11-1-2013	16:43:43	388305.000000	7766.100000	-0.074219	0.828125	-1.339844	0.340367	-0.185321	0.155963	4.501343	33.157349	9.445190
C:\Users\cware\Desktop\Steller20November\TagTesting20Nov2013\M18.DSG	11-1-2013	16:43:43	388306.000000	7766.120000	-0.019531	0.769531	-1.195313	0.339450	-0.182569	0.161468	7.049561	34.286499	-10.650635
C:\Users\cware\Desktop\Steller20November\TagTesting20Nov2013\M18.DSG	11-1-2013	16:43:43	388307.000000	7766.140000	-0.015625	0.628906	-1.132813	0.335780	-0.183486	0.163303	15.350342	34.179688	-22.766113
C:\Users\cware\Desktop\Steller20November\TagTesting20Nov2013\M18.DSG	11-1-2013	16:43:43	388308.000000	7766.160000	-0.003906	0.546875	-1.144531	0.331193	-0.184404	0.169725	26.062012	33.950806	-32.608032
C:\Users\cware\Desktop\Steller20November\TagTesting20Nov2013\M18.DSG	11-1-2013	16:43:43	388309.000000	7766.180000	0.082031	0.535156	-1.132813	0.328440	-0.184404	0.173394	21.636963	32.638550	-43.792725
C:\Users\cware\Desktop\Steller20November\TagTesting20Nov2013\M18.DSG	11-1-2013	16:43:43	388310.000000	7766.200000	0.101563	0.542969	-1.203125	0.324771	-0.184404	0.177064	17.166138	39.627075	-50.888062
C:\Users\cware\Desktop\Steller20November\TagTesting20Nov2013\M18.DSG	11-1-2013	16:43:43	388311.000000	7766.220000	0.070313	0.519531	-1.207031	0.316514	-0.187156	0.184404	18.447876	49.102783	-52.246094
C:\Users\cware\Desktop\Steller20November\TagTesting20Nov2013\M18.DSG	11-1-2013	16:43:43	388312.000000	7766.240000	0.089844	0.476563	-1.171875	0.311927	-0.188991	0.188073	17.913818	54.107666	-53.146362
C:\Users\cware\Desktop\Steller20November\TagTesting20Nov2013\M18.DSG	11-1-2013	16:43:43	388313.000000	7766.260000	0.109375	0.425781	-1.078125	0.300917	-0.188991	0.193578	17.501831	65.216064	-53.085327
C:\Users\cware\Desktop\Steller20November\TagTesting20Nov2013\M18.DSG	11-1-2013	16:43:43	388314.000000	7766.280000	0.195313	0.429688	-0.996094	0.297248	-0.190826	0.199083	15.777588	77.514648	-47.760010
C:\Users\cware\Desktop\Steller20November\TagTesting20Nov2013\M18.DSG	11-1-2013	16:43:43	388315.000000	7766.300000	0.285156	0.472656	-0.972656	0.287156	-0.193578	0.207339	17.959595	78.308105	-42.251587
C:\Users\cware\Desktop\Steller20November\TagTesting20Nov2013\M18.DSG	11-1-2013	16:43:43	388316.000000	7766.320000	0.343750	0.496094	-0.968750	0.281651	-0.193578	0.210092	21.316528	75.546265	-36.056519
C:\Users\cware\Desktop\Steller20November\TagTesting20Nov2013\M18.DSG	11-1-2013	16:43:43	388317.000000	7766.340000	0.371094	0.488281	-0.945313	0.272477	-0.194495	0.216514	19.973755	78.414917	-32.073975
C:\Users\cware\Desktop\Steller20November\TagTesting20Nov2013\M18.DSG	11-1-2013	16:43:43	388318.000000	7766.360000	0.394531	0.484375	-0.890625	0.266972	-0.195413	0.219266	14.007568	79.208374	-31.997681
C:\Users\cware\Desktop\Steller20November\TagTesting20Nov2013\M18.DSG	11-1-2013	16:43:43	388319.000000	7766.380000	0.417969	0.488281	-0.785156	0.257798	-0.194495	0.224771	8.361816	82.351685	-29.861450
C:\Users\cware\Desktop\Steller20November\TagTesting20Nov2013\M18.DSG	11-1-2013	16:43:43	388320.000000	7766.400000	0.386719	0.503906	-0.695313	0.252294	-0.197248	0.226606	-4.928589	86.578369	-22.384644
C:\Users\cware\Desktop\Steller20November\TagTesting20Nov2013\M18.DSG	11-1-2013	16:43:43	388321.000000	7766.420000	0.261719	0.578125	-0.535156	0.244954	-0.199083	0.226606	-20.233154	105.163574	-7.232666
C:\Users\cware\Desktop\Steller20November\TagTesting20Nov2013\M18.DSG	11-1-2013	16:43:43	388322.000000	7766.440000	0.351563	0.730469	-0.429688	0.240367	-0.200000	0.223853	-25.512695	95.108032	-7.537842
C:\Users\cware\Desktop\Steller20November\TagTesting20Nov2013\M18.DSG	11-1-2013	16:43:43	388323.000000	7766.460000	0.445313	0.816406	-0.351563	0.235780	-0.201835	0.226606	-15.609741	87.051392	-10.269165
C:\Users\cware\Desktop\Steller20November\TagTesting20Nov2013\M18.DSG	11-1-2013	16:43:43	388324.000000	7766.480000	0.703125	0.687500	-0.261719	0.227523	-0.202752	0.224771	-10.406494	25.497437	-2.365112
C:\Users\cware\Desktop\Steller20November\TagTesting20Nov2013\M18.DSG	11-1-2013	16:43:43	388325.000000	7766.500000	0.667969	0.429688	-0.324219	0.226606	-0.201835	0.225688	-11.962891	-10.955811	11.932373
C:\Users\cware\Desktop\Steller20November\TagTesting20Nov2013\M18.DSG	11-1-2013	16:43:43	388326.000000	7766.520000	0.542969	0.273438	-0.402344	0.230275	-0.202752	0.223853	-13.946533	-40.130615	34.088135
C:\Users\cware\Desktop\Steller20November\TagTesting20Nov2013\M18.DSG	11-1-2013	16:43:43	388327.000000	7766.540000	0.464844	0.265625	-0.363281	0.234862	-0.204587	0.224771	-14.663696	-50.033569	46.478271
C:\Users\cware\Desktop\Steller20November\TagTesting20Nov2013\M18.DSG	11-1-2013	16:43:43	388328.000000	7766.560000	0.546875	0.316406	-0.335938	0.244037	-0.200000	0.221101	-12.542725	-84.854126	36.636353
C:\Users\cware\Desktop\Steller20November\TagTesting20Nov2013\M18.DSG	11-1-2013	16:43:43	388329.000000	7766.580000	0.484375	0.398438	-0.332031	0.249541	-0.198165	0.220183	-14.953613	-102.569580	29.556274
C:\Users\cware\Desktop\Steller20November\TagTesting20Nov2013\M18.DSG	11-1-2013	16:43:43	388330.000000	7766.600000	0.351563	0.582031	-0.449219	0.260550	-0.195413	0.216514	-20.339966	-96.954346	31.066895
C:\Users\cware\Desktop\Steller20November\TagTesting20Nov2013\M18.DSG	11-1-2013	16:43:43	388331.000000	7766.620000	0.289063	0.800781	-0.562500	0.266055	-0.194495	0.213761	-11.322021	-88.104248	35.781860
C:\Users\cware\Desktop\Steller20November\TagTesting20Nov2013\M18.DSG	11-1-2013	16:43:43	388332.000000	7766.640000	0.191406	0.882813	-0.656250	0.277064	-0.189908	0.211009	13.076782	-35.797119	68.771362
C:\Users\cware\Desktop\Steller20November\TagTesting20Nov2013\M18.DSG	11-1-2013	16:43:43	388333.000000	7766.660000	0.238281	0.898438	-0.648438	0.281651	-0.186239	0.211927	33.126831	15.335083	107.406616
C:\Users\cware\Desktop\Steller20November\TagTesting20Nov2013\M18.DSG	11-1-2013	16:43:43	388334.000000	7766.680000	0.546875	0.878906	-0.730469	0.293578	-0.175229	0.218349	56.411743	-0.335693	146.148682
C:\Users\cware\Desktop\Steller20November\TagTesting20Nov2013\M18.DSG	11-1-2013	16:43:43	388335.000000	7766.700000	0.933594	0.707031	-0.976563	0.302752	-0.168807	0.222936	66.970825	-39.703369	134.048462
C:\Users\cware\Desktop\Steller20November\TagTesting20Nov2013\M18.DSG	11-1-2013	16:43:43	388336.000000	7766.720000	0.929688	0.332031	-1.207031	0.319266	-0.153211	0.228440	58.578491	-60.424805	95.275879
C:\Users\cware\Desktop\Steller20November\TagTesting20Nov2013\M18.DSG	11-1-2013	16:43:43	388337.000000	7766.740000	0.628906	0.000000	-1.253906	0.326606	-0.147706	0.229358	34.225464	-75.576782	70.129395
C:\Users\cware\Desktop\Steller20November\TagTesting20Nov2013\M18.DSG	11-1-2013	16:43:43	388338.000000	7766.760000	0.449219	0.082031	-1.187500	0.339450	-0.139450	0.225688	12.069702	-105.346680	34.118652
C:\Users\cware\Desktop\Steller20November\TagTesting20Nov2013\M18.DSG	11-1-2013	16:43:43	388339.000000	7766.780000	0.292969	0.339844	-1.140625	0.345872	-0.137615	0.222936	0.732422	-114.135742	16.921997
C:\Users\cware\Desktop\Steller20November\TagTesting20Nov2013\M18.DSG	11-1-2013	16:43:43	388340.000000	7766.800000	-0.015625	0.550781	-1.148438	0.355046	-0.135780	0.215596	1.892090	-98.114014	6.118774
C:\Users\cware\Desktop\Steller20November\TagTesting20Nov2013\M18.DSG	11-1-2013	16:43:43	388341.000000	7766.820000	-0.015625	0.550781	-1.148438	0.358716	-0.133945	0.211927	6.851196	-98.861694	-4.333496
C:\Users\cware\Desktop\Steller20November\TagTesting20Nov2013\M18.DSG	11-1-2013	16:43:43	388342.000000	7766.840000	-0.078125	0.507813	-1.261719	0.364220	-0.132110	0.204587	-0.183105	-86.181641	-13.839722
C:\Users\cware\Desktop\Steller20November\TagTesting20Nov2013\M18.DSG	11-1-2013	16:43:43	388343.000000	7766.860000	-0.128906	0.523438	-1.308594	0.366055	-0.132110	0.201835	-12.023926	-71.670532	-15.518188
C:\Users\cware\Desktop\Steller20November\TagTesting20Nov2013\M18.DSG	11-1-2013	16:43:43	388344.000000	7766.880000	-0.160156	0.570313	-1.277344	0.368807	-0.133945	0.194495	-21.667480	-57.052612	-14.343262
C:\Users\cware\Desktop\Steller20November\TagTesting20Nov2013\M18.DSG	11-1-2013	16:43:43	388345.000000	7766.900000	-0.218750	0.593750	-1.199219	0.369725	-0.134862	0.190826	-23.101807	-49.118042	-17.669678
C:\Users\cware\Desktop\Steller20November\TagTesting20Nov2013\M18.DSG	11-1-2013	16:43:43	388346.000000	7766.920000	-0.277344	0.609375	-1.167969	0.369725	-0.136697	0.186239	-23.254395	-26.504517	-20.217896
C:\Users\cware\Desktop\Steller20November\TagTesting20Nov2013\M18.DSG	11-1-2013	16:43:43	388347.000000	7766.940000	-0.242188	0.582031	-1.156250	0.369725	-0.137615	0.185321	-24.200439	-11.322021	-16.906738
C:\Users\cware\Desktop\Steller20November\TagTesting20Nov2013\M18.DSG	11-1-2013	16:43:43	388348.000000	7766.960000	-0.226563	0.609375	-1.117188	0.369725	-0.139450	0.183486	-21.316528	5.615234	-14.938354
C:\Users\cware\Desktop\Steller20November\TagTesting20Nov2013\M18.DSG	11-1-2013	16:43:43	388349.000000	7766.980000	-0.207031	0.699219	-1.078125	0.367890	-0.141284	0.182569	-23.788452	16.052246	-16.952515
C:\Users\cware\Desktop\Steller20November\TagTesting20Nov2013\M18.DSG	11-1-2013	16:43:43	388350.000000	7767.000000	-0.175781	0.750000	-1.058594	0.366972	-0.142202	0.182569	-23.788452	26.092529	-23.193359
C:\Users\cware\Desktop\Steller20November\TagTesting20Nov2013\M18.DSG	11-1-2013	16:43:43	388351.000000	7767.020000	-0.132813	0.750000	-1.042969	0.365138	-0.145872	0.183486	-22.705078	31.570435	-27.389526
C:\Users\cware\Desktop\Steller20November\TagTesting20Nov2013\M18.DSG	11-1-2013	16:43:43	388352.000000	7767.040000	-0.066406	0.730469	-1.066406	0.362385	-0.146789	0.183486	-22.171021	33.126831	-35.934448
C:\Users\cware\Desktop\Steller20November\TagTesting20Nov2013\M18.DSG	11-1-2013	16:43:43	388353.000000	7767.060000	-0.050781	0.691406	-1.101563	0.357798	-0.151376	0.186239	-19.393921	39.245605	-42.129517
C:\Users\cware\Desktop\Steller20November\TagTesting20Nov2013\M18.DSG	11-1-2013	16:43:43	388354.000000	7767.080000	-0.027344	0.652344	-1.093750	0.353211	-0.153211	0.187156	-20.858765	46.813965	-46.356201
C:\Users\cware\Desktop\Steller20November\TagTesting20Nov2013\M18.DSG	11-1-2013	16:43:43	388355.000000	7767.100000	0.007813	0.656250	-1.109375	0.347706	-0.157798	0.189908	-25.878906	46.981812	-52.352905
C:\Users\cware\Desktop\Steller20November\TagTesting20Nov2013\M18.DSG	11-1-2013	16:43:43	388356.000000	7767.120000	0.019531	0.656250	-1.136719	0.342202	-0.160550	0.189908	-21.286011	52.032471	-62.789917
C:\Users\cware\Desktop\Steller20November\TagTesting20Nov2013\M18.DSG	11-1-2013	16:43:43	388357.000000	7767.140000	0.050781	0.636719	-1.125000	0.334862	-0.166055	0.193578	-10.574341	53.054810	-66.909790
C:\Users\cware\Desktop\Steller20November\TagTesting20Nov2013\M18.DSG	11-1-2013	16:43:43	388358.000000	7767.160000	0.136719	0.609375	-1.066406	0.329358	-0.168807	0.195413	1.831055	51.345825	-71.823120
C:\Users\cware\Desktop\Steller20November\TagTesting20Nov2013\M18.DSG	11-1-2013	16:43:43	388359.000000	7767.180000	0.222656	0.554688	-1.019531	0.320183	-0.175229	0.200917	10.192871	46.264648	-77.484131
C:\Users\cware\Desktop\Steller20November\TagTesting20Nov2013\M18.DSG	11-1-2013	16:43:43	388360.000000	7767.200000	0.250000	0.492188	-0.976563	0.312844	-0.176147	0.203670	15.335083	47.424316	-80.368042
C:\Users\cware\Desktop\Steller20November\TagTesting20Nov2013\M18.DSG	11-1-2013	16:43:43	388361.000000	7767.220000	0.265625	0.441406	-0.945313	0.306422	-0.179817	0.211927	17.303467	52.413940	-78.170776
C:\Users\cware\Desktop\Steller20November\TagTesting20Nov2013\M18.DSG	11-1-2013	16:43:43	388362.000000	7767.240000	0.328125	0.414063	-0.910156	0.295413	-0.182569	0.213761	17.730713	52.841187	-71.136475
C:\Users\cware\Desktop\Steller20November\TagTesting20Nov2013\M18.DSG	11-1-2013	16:43:43	388363.000000	7767.260000	0.410156	0.414063	-0.875000	0.288991	-0.184404	0.216514	15.747070	47.088623	-66.345215
C:\Users\cware\Desktop\Steller20November\TagTesting20Nov2013\M18.DSG	11-1-2013	16:43:43	388364.000000	7767.280000	0.457031	0.429688	-0.839844	0.279817	-0.186239	0.220183	9.567261	43.838501	-62.240601
C:\Users\cware\Desktop\Steller20November\TagTesting20Nov2013\M18.DSG	11-1-2013	16:43:43	388365.000000	7767.300000	0.460938	0.449219	-0.816406	0.274312	-0.187156	0.222936	1.541138	40.069580	-58.868408
C:\Users\cware\Desktop\Steller20November\TagTesting20Nov2013\M18.DSG	11-1-2013	16:43:43	388366.000000	7767.320000	0.492188	0.453125	-0.769531	0.266055	-0.189908	0.224771	-6.011963	29.830933	-55.496216
C:\Users\cware\Desktop\Steller20November\TagTesting20Nov2013\M18.DSG	11-1-2013	16:43:43	388367.000000	7767.340000	0.488281	0.457031	-0.710938	0.260550	-0.190826	0.224771	-9.277344	18.859863	-49.957275
C:\Users\cware\Desktop\Steller20November\TagTesting20Nov2013\M18.DSG	11-1-2013	16:43:43	388368.000000	7767.360000	0.523438	0.429688	-0.617188	0.253211	-0.192661	0.224771	-10.620117	7.125854	-42.999268
C:\Users\cware\Desktop\Steller20November\TagTesting20Nov2013\M18.DSG	11-1-2013	16:43:43	388369.000000	7767.380000	0.582031	0.437500	-0.558594	0.252294	-0.193578	0.224771	-11.627197	-11.383057	-37.857056
C:\Users\cware\Desktop\Steller20November\TagTesting20Nov2013\M18.DSG	11-1-2013	16:43:43	388370.000000	7767.400000	0.589844	0.425781	-0.515625	0.248624	-0.194495	0.222936	-11.978149	-36.468506	-30.868530
C:\Users\cware\Desktop\Steller20November\TagTesting20Nov2013\M18.DSG	11-1-2013	16:43:43	388371.000000	7767.420000	0.566406	0.433594	-0.503906	0.248624	-0.195413	0.222018	-8.926392	-57.739258	-22.186279
C:\Users\cware\Desktop\Steller20November\TagTesting20Nov2013\M18.DSG	11-1-2013	16:43:43	388372.000000	7767.440000	0.535156	0.457031	-0.515625	0.251376	-0.196330	0.220183	-3.479004	-74.966431	-7.812500
C:\Users\cware\Desktop\Steller20November\TagTesting20Nov2013\M18.DSG	11-1-2013	16:43:43	388373.000000	7767.460000	0.503906	0.515625	-0.605469	0.254128	-0.195413	0.219266	4.592896	-86.883545	3.845215
C:\Users\cware\Desktop\Steller20November\TagTesting20Nov2013\M18.DSG	11-1-2013	16:43:43	388374.000000	7767.480000	0.460938	0.613281	-0.707031	0.261468	-0.192661	0.217431	15.838623	-103.302002	12.954712
C:\Users\cware\Desktop\Steller20November\TagTesting20Nov2013\M18.DSG	11-1-2013	16:43:43	388375.000000	7767.500000	0.371094	0.699219	-0.757813	0.266972	-0.190826	0.216514	14.785767	-104.965210	10.696411
C:\Users\cware\Desktop\Steller20November\TagTesting20Nov2013\M18.DSG	11-1-2013	16:43:43	388376.000000	7767.520000	0.386719	0.808594	-0.921875	0.276147	-0.188073	0.215596	-5.294800	-100.540161	-5.203247
C:\Users\cware\Desktop\Steller20November\TagTesting20Nov2013\M18.DSG	11-1-2013	16:43:43	388377.000000	7767.540000	0.363281	0.929688	-1.050781	0.279817	-0.188073	0.212844	-23.849487	-100.189209	-24.154663
C:\Users\cware\Desktop\Steller20November\TagTesting20Nov2013\M18.DSG	11-1-2013	16:43:43	388378.000000	7767.560000	0.101563	0.921875	-1.042969	0.282569	-0.188991	0.205505	-34.957886	-70.175171	-45.394897
C:\Users\cware\Desktop\Steller20November\TagTesting20Nov2013\M18.DSG	11-1-2013	16:43:43	388379.000000	7767.580000	0.105469	0.722656	-0.976563	0.282569	-0.189908	0.202752	-26.382446	-77.758789	-42.419434
C:\Users\cware\Desktop\Steller20November\TagTesting20Nov2013\M18.DSG	11-1-2013	16:43:43	388380.000000	7767.600000	0.179688	0.347656	-1.039063	0.282569	-0.189908	0.199083	6.454468	-71.929932	-29.006958
C:\Users\cware\Desktop\Steller20November\TagTesting20Nov2013\M18.DSG	11-1-2013	16:43:43	388381.000000	7767.620000	0.148438	0.175781	-1.164063	0.283486	-0.188991	0.198165	19.699097	-59.753418	-29.708862
C:\Users\cware\Desktop\Steller20November\TagTesting20Nov2013\M18.DSG	11-1-2013	16:43:43	388382.000000	7767.640000	0.078125	0.300781	-1.183594	0.282569	-0.188073	0.198165	4.302979	-58.822632	-20.828247
C:\Users\cware\Desktop\Steller20November\TagTesting20Nov2013\M18.DSG	11-1-2013	16:43:43	388383.000000	7767.660000	-0.023438	0.527344	-1.183594	0.282569	-0.187156	0.197248	-10.711670	-47.027588	-20.095825
C:\Users\cware\Desktop\Steller20November\TagTesting20Nov2013\M18.DSG	11-1-2013	16:43:43	388384.000000	7767.680000	-0.105469	0.632813	-1.238281	0.282569	-0.188991	0.193578	-20.874023	-31.341553	-29.937744
C:\Users\cware\Desktop\Steller20November\TagTesting20Nov2013\M18.DSG	11-1-2013	16:43:43	388385.000000	7767.700000	-0.085938	0.632813	-1.285156	0.281651	-0.188991	0.192661	-20.431519	-22.796631	-39.367676
C:\Users\cware\Desktop\Steller20November\TagTesting20Nov2013\M18.DSG	11-1-2013	16:43:43	388386.000000	7767.720000	-0.085938	0.574219	-1.253906	0.280734	-0.191743	0.190826	-17.959595	-12.130737	-49.270630
C:\Users\cware\Desktop\Steller20November\TagTesting20Nov2013\M18.DSG	11-1-2013	16:43:43	388387.000000	7767.740000	-0.050781	0.582031	-1.207031	0.275229	-0.191743	0.188991	-12.481689	-0.793457	-57.052612
C:\Users\cware\Desktop\Steller20November\TagTesting20Nov2013\M18.DSG	11-1-2013	16:43:43	388388.000000	7767.760000	-0.054688	0.621094	-1.179688	0.272477	-0.193578	0.188991	-7.720947	13.916016	-67.138672
C:\Users\cware\Desktop\Steller20November\TagTesting20Nov2013\M18.DSG	11-1-2013	16:43:43	388389.000000	7767.780000	-0.023438	0.660156	-1.171875	0.263303	-0.194495	0.190826	-4.760742	25.299072	-73.303223
C:\Users\cware\Desktop\Steller20November\TagTesting20Nov2013\M18.DSG	11-1-2013	16:43:43	388390.000000	7767.800000	0.027344	0.679688	-1.144531	0.258716	-0.196330	0.192661	-2.395630	35.324097	-78.765869
C:\Users\cware\Desktop\Steller20November\TagTesting20Nov2013\M18.DSG	11-1-2013	16:43:43	388391.000000	7767.820000	0.066406	0.687500	-1.125000	0.245872	-0.198165	0.197248	1.464844	44.067383	-78.842163
C:\Users\cware\Desktop\Steller20November\TagTesting20Nov2013\M18.DSG	11-1-2013	16:43:43	388392.000000	7767.840000	0.105469	0.703125	-1.109375	0.241284	-0.200000	0.199083	7.415771	50.125122	-76.324463
C:\Users\cware\Desktop\Steller20November\TagTesting20Nov2013\M18.DSG	11-1-2013	16:43:43	388393.000000	7767.860000	0.148438	0.707031	-1.070313	0.228440	-0.200000	0.204587	12.588501	56.320190	-77.606201
C:\Users\cware\Desktop\Steller20November\TagTesting20Nov2013\M18.DSG	11-1-2013	16:43:43	388394.000000	7767.880000	0.242188	0.683594	-1.066406	0.221101	-0.199083	0.210092	15.777588	62.057495	-82.199097
C:\Users\cware\Desktop\Steller20November\TagTesting20Nov2013\M18.DSG	11-1-2013	16:43:43	388395.000000	7767.900000	0.242188	0.683594	-1.066406	0.207339	-0.199083	0.214679	16.387939	65.292358	-86.914063
C:\Users\cware\Desktop\Steller20November\TagTesting20Nov2013\M18.DSG	11-1-2013	16:43:43	388396.000000	7767.920000	0.277344	0.535156	-0.957031	0.200000	-0.198165	0.211927	14.862061	75.622559	-86.944580
C:\Users\cware\Desktop\Steller20November\TagTesting20Nov2013\M18.DSG	11-1-2013	16:43:43	388397.000000	7767.940000	0.339844	0.472656	-0.929688	0.184404	-0.197248	0.223853	13.183594	75.881958	-87.234497
C:\Users\cware\Desktop\Steller20November\TagTesting20Nov2013\M18.DSG	11-1-2013	16:43:43	388398.000000	7767.960000	0.398438	0.425781	-0.910156	0.176147	-0.195413	0.225688	6.134033	78.262329	-77.178955
C:\Users\cware\Desktop\Steller20November\TagTesting20Nov2013\M18.DSG	11-1-2013	16:43:43	388399.000000	7767.980000	0.468750	0.406250	-0.906250	0.161468	-0.192661	0.228440	-0.793457	77.163696	-68.145752
C:\Users\cware\Desktop\Steller20November\TagTesting20Nov2013\M18.DSG	11-1-2013	16:43:43	388400.000000	7768.000000	0.539063	0.410156	-0.902344	0.155046	-0.191743	0.229358	-4.211426	66.909790	-65.246582
C:\Users\cware\Desktop\Steller20November\TagTesting20Nov2013\M18.DSG	11-1-2013	16:43:43	388401.000000	7768.020000	0.558594	0.453125	-0.894531	0.147706	-0.190826	0.229358	-3.433228	62.576294	-59.539795
C:\Users\cware\Desktop\Steller20November\TagTesting20Nov2013\M18.DSG	11-1-2013	16:43:43	388402.000000	7768.040000	0.585938	0.492188	-0.863281	0.136697	-0.188991	0.230275	-5.661011	66.513062	-52.093506
C:\Users\cware\Desktop\Steller20November\TagTesting20Nov2013\M18.DSG	11-1-2013	16:43:43	388403.000000	7768.060000	0.621094	0.503906	-0.835938	0.132110	-0.187156	0.232110	-15.777588	62.469482	-49.362183
C:\Users\cware\Desktop\Steller20November\TagTesting20Nov2013\M18.DSG	11-1-2013	16:43:43	388404.000000	7768.080000	0.582031	0.511719	-0.816406	0.121101	-0.185321	0.231193	-20.080566	70.663452	-52.902222
C:\Users\cware\Desktop\Steller20November\TagTesting20Nov2013\M18.DSG	11-1-2013	16:43:43	388405.000000	7768.100000	0.601563	0.421875	-0.781250	0.116514	-0.182569	0.230275	-20.477295	72.814941	-63.919067
C:\Users\cware\Desktop\Steller20November\TagTesting20Nov2013\M18.DSG	11-1-2013	16:43:43	388406.000000	7768.120000	0.660156	0.261719	-0.734375	0.105505	-0.178899	0.228440	-13.641357	49.880981	-85.632324
C:\Users\cware\Desktop\Steller20November\TagTesting20Nov2013\M18.DSG	11-1-2013	16:43:43	388407.000000	7768.140000	0.578125	0.070313	-0.695313	0.098165	-0.176147	0.229358	13.290405	24.505615	-98.327637
C:\Users\cware\Desktop\Steller20November\TagTesting20Nov2013\M18.DSG	11-1-2013	16:43:43	388408.000000	7768.160000	0.460938	-0.320313	-0.644531	0.086239	-0.167890	0.233028	31.753540	10.330200	-82.733154
C:\Users\cware\Desktop\Steller20November\TagTesting20Nov2013\M18.DSG	11-1-2013	16:43:43	388409.000000	7768.180000	0.488281	-0.667969	-0.496094	0.082569	-0.163303	0.236697	28.488159	-13.442993	-56.793213
C:\Users\cware\Desktop\Steller20November\TagTesting20Nov2013\M18.DSG	11-1-2013	16:43:43	388410.000000	7768.200000	0.804688	-0.605469	-0.472656	0.079817	-0.155963	0.243119	21.820068	-85.601807	-29.342651
C:\Users\cware\Desktop\Steller20November\TagTesting20Nov2013\M18.DSG	11-1-2013	16:43:43	388411.000000	7768.220000	0.957031	-0.335938	-0.480469	0.081651	-0.154128	0.248624	19.638062	-130.874634	-5.294800
C:\Users\cware\Desktop\Steller20November\TagTesting20Nov2013\M18.DSG	11-1-2013	16:43:43	388412.000000	7768.240000	0.695313	-0.136719	-0.488281	0.093578	-0.148624	0.259633	7.186890	-113.388062	32.592773
C:\Users\cware\Desktop\Steller20November\TagTesting20Nov2013\M18.DSG	11-1-2013	16:43:43	388413.000000	7768.260000	0.585938	-0.054688	-0.597656	0.101835	-0.149541	0.262385	0.991821	-111.480713	53.482056
C:\Users\cware\Desktop\Steller20November\TagTesting20Nov2013\M18.DSG	11-1-2013	16:43:43	388414.000000	7768.280000	0.640625	-0.140625	-0.859375	0.117431	-0.147706	0.268807	5.172729	-116.958618	58.166504
C:\Users\cware\Desktop\Steller20November\TagTesting20Nov2013\M18.DSG	11-1-2013	16:43:43	388415.000000	7768.300000	0.429688	-0.304688	-1.089844	0.126606	-0.148624	0.272477	-8.880615	-75.561523	64.605713
C:\Users\cware\Desktop\Steller20November\TagTesting20Nov2013\M18.DSG	11-1-2013	16:43:43	388416.000000	7768.320000	0.453125	-0.441406	-0.988281	0.138532	-0.151376	0.272477	-56.274414	-57.586670	57.388306
C:\Users\cware\Desktop\Steller20November\TagTesting20Nov2013\M18.DSG	11-1-2013	16:43:43	388417.000000	7768.340000	0.636719	-0.449219	-0.820313	0.144037	-0.155963	0.269725	-98.556519	-47.256470	43.395996
C:\Users\cware\Desktop\Steller20November\TagTesting20Nov2013\M18.DSG	11-1-2013	16:43:43	388418.000000	7768.360000	0.785156	-0.386719	-0.636719	0.150459	-0.167890	0.258716	-131.561279	-70.022583	21.026611
C:\Users\cware\Desktop\Steller20November\TagTesting20Nov2013\M18.DSG	11-1-2013	16:43:43	388419.000000	7768.380000	0.773438	-0.265625	-0.691406	0.153211	-0.174312	0.252294	-142.898560	-74.768066	11.825562
C:\Users\cware\Desktop\Steller20November\TagTesting20Nov2013\M18.DSG	11-1-2013	16:43:43	388420.000000	7768.400000	0.597656	0.203125	-1.011719	0.157798	-0.186239	0.236697	-142.150879	-82.656860	24.383545
C:\Users\cware\Desktop\Steller20November\TagTesting20Nov2013\M18.DSG	11-1-2013	16:43:43	388421.000000	7768.420000	0.597656	0.203125	-1.011719	0.162385	-0.191743	0.230275	-118.606567	-83.251953	44.815063
C:\Users\cware\Desktop\Steller20November\TagTesting20Nov2013\M18.DSG	11-1-2013	16:43:43	388422.000000	7768.440000	0.414063	0.937500	-1.378906	0.171560	-0.200917	0.218349	-66.940308	-104.766846	53.146362
C:\Users\cware\Desktop\Steller20November\TagTesting20Nov2013\M18.DSG	11-1-2013	16:43:43	388423.000000	7768.460000	-0.175781	1.042969	-1.378906	0.177064	-0.202752	0.217431	-40.527344	-27.297974	68.328857
C:\Users\cware\Desktop\Steller20November\TagTesting20Nov2013\M18.DSG	11-1-2013	16:43:43	388424.000000	7768.480000	-0.062500	1.000000	-1.375000	0.181651	-0.206422	0.214679	-17.791748	-19.515991	63.507080
C:\Users\cware\Desktop\Steller20November\TagTesting20Nov2013\M18.DSG	11-1-2013	16:43:43	388425.000000	7768.500000	0.015625	0.917969	-1.367188	0.190826	-0.207339	0.215596	1.068115	-5.859375	55.526733
C:\Users\cware\Desktop\Steller20November\TagTesting20Nov2013\M18.DSG	11-1-2013	16:43:43	388426.000000	7768.520000	0.070313	0.863281	-1.367188	0.193578	-0.208257	0.217431	22.232056	1.052856	41.854858
C:\Users\cware\Desktop\Steller20November\TagTesting20Nov2013\M18.DSG	11-1-2013	16:43:43	388427.000000	7768.540000	0.082031	0.777344	-1.308594	0.200000	-0.208257	0.222936	37.384033	11.322021	27.252197
C:\Users\cware\Desktop\Steller20November\TagTesting20Nov2013\M18.DSG	11-1-2013	16:43:43	388428.000000	7768.560000	0.132813	0.652344	-1.242188	0.200000	-0.206422	0.227523	50.827026	18.554688	5.249023
C:\Users\cware\Desktop\Steller20November\TagTesting20Nov2013\M18.DSG	11-1-2013	16:43:43	388429.000000	7768.580000	0.164063	0.539063	-1.222656	0.197248	-0.204587	0.239450	54.702759	20.553589	-10.131836
C:\Users\cware\Desktop\Steller20November\TagTesting20Nov2013\M18.DSG	11-1-2013	16:43:43	388430.000000	7768.600000	0.156250	0.476563	-1.175781	0.195413	-0.203670	0.243119	51.742554	35.324097	-21.011353
C:\Users\cware\Desktop\Steller20November\TagTesting20Nov2013\M18.DSG	11-1-2013	16:43:43	388431.000000	7768.620000	0.199219	0.445313	-1.109375	0.187156	-0.200917	0.252294	47.805786	42.266846	-24.978638
C:\Users\cware\Desktop\Steller20November\TagTesting20Nov2013\M18.DSG	11-1-2013	16:43:43	388432.000000	7768.640000	0.250000	0.433594	-1.066406	0.182569	-0.200000	0.257798	44.067383	46.646118	-24.490356
C:\Users\cware\Desktop\Steller20November\TagTesting20Nov2013\M18.DSG	11-1-2013	16:43:43	388433.000000	7768.660000	0.261719	0.414063	-1.058594	0.173394	-0.197248	0.265138	38.528442	51.635742	-20.629883
C:\Users\cware\Desktop\Steller20November\TagTesting20Nov2013\M18.DSG	11-1-2013	16:43:43	388434.000000	7768.680000	0.210938	0.414063	-1.078125	0.167890	-0.197248	0.268807	30.273438	72.784424	-10.955811
C:\Users\cware\Desktop\Steller20November\TagTesting20Nov2013\M18.DSG	11-1-2013	16:43:43	388435.000000	7768.700000	0.265625	0.433594	-1.066406	0.157798	-0.196330	0.273394	30.349731	78.735352	-6.530762
C:\Users\cware\Desktop\Steller20November\TagTesting20Nov2013\M18.DSG	11-1-2013	16:43:43	388436.000000	7768.720000	0.351563	0.472656	-1.039063	0.154128	-0.196330	0.275229	34.011841	77.743530	-4.959106
C:\Users\cware\Desktop\Steller20November\TagTesting20Nov2013\M18.DSG	11-1-2013	16:43:43	388437.000000	7768.740000	0.394531	0.480469	-0.992188	0.147706	-0.195413	0.279817	33.248901	77.545166	-5.386353
C:\Users\cware\Desktop\Steller20November\TagTesting20Nov2013\M18.DSG	11-1-2013	16:43:43	388438.000000	7768.760000	0.433594	0.468750	-0.957031	0.138532	-0.193578	0.281651	28.594971	78.643799	-8.758545
C:\Users\cware\Desktop\Steller20November\TagTesting20Nov2013\M18.DSG	11-1-2013	16:43:43	388439.000000	7768.780000	0.472656	0.445313	-0.960938	0.133028	-0.193578	0.283486	24.093628	78.567505	-8.865356
C:\Users\cware\Desktop\Steller20November\TagTesting20Nov2013\M18.DSG	11-1-2013	16:43:43	388440.000000	7768.800000	0.511719	0.398438	-0.972656	0.122936	-0.190826	0.284404	17.196655	75.622559	-4.821777
C:\Users\cware\Desktop\Steller20November\TagTesting20Nov2013\M18.DSG	11-1-2013	16:43:43	388441.000000	7768.820000	0.558594	0.355469	-0.972656	0.116514	-0.191743	0.285321	14.190674	70.663452	-3.952026
C:\Users\cware\Desktop\Steller20November\TagTesting20Nov2013\M18.DSG	11-1-2013	16:43:43	388442.000000	7768.840000	0.585938	0.324219	-0.949219	0.108257	-0.189908	0.285321	18.310547	64.361572	-1.998901
C:\Users\cware\Desktop\Steller20November\TagTesting20Nov2013\M18.DSG	11-1-2013	16:43:43	388443.000000	7768.860000	0.574219	0.300781	-0.906250	0.103670	-0.189908	0.285321	21.697998	63.964844	4.928589
C:\Users\cware\Desktop\Steller20November\TagTesting20Nov2013\M18.DSG	11-1-2013	16:43:43	388444.000000	7768.880000	0.566406	0.273438	-0.828125	0.094495	-0.189908	0.282569	22.186279	62.423706	18.127441
C:\Users\cware\Desktop\Steller20November\TagTesting20Nov2013\M18.DSG	11-1-2013	16:43:43	388445.000000	7768.900000	0.554688	0.250000	-0.746094	0.092661	-0.189908	0.286239	18.539429	63.446045	29.586792
C:\Users\cware\Desktop\Steller20November\TagTesting20Nov2013\M18.DSG	11-1-2013	16:43:43	388446.000000	7768.920000	0.589844	0.222656	-0.660156	0.088073	-0.190826	0.284404	10.726929	48.614502	33.493042
C:\Users\cware\Desktop\Steller20November\TagTesting20Nov2013\M18.DSG	11-1-2013	16:43:43	388447.000000	7768.940000	0.636719	0.261719	-0.437500	0.087156	-0.193578	0.285321	1.251221	39.291382	27.801514
C:\Users\cware\Desktop\Steller20November\TagTesting20Nov2013\M18.DSG	11-1-2013	16:43:43	388448.000000	7768.960000	0.765625	0.613281	-0.183594	0.087156	-0.194495	0.283486	-8.605957	-16.464233	19.912720
C:\Users\cware\Desktop\Steller20November\TagTesting20Nov2013\M18.DSG	11-1-2013	16:43:43	388449.000000	7768.980000	0.765625	0.613281	-0.183594	0.088073	-0.197248	0.284404	-0.259399	-46.737671	17.791748
C:\Users\cware\Desktop\Steller20November\TagTesting20Nov2013\M18.DSG	11-1-2013	16:43:43	388450.000000	7769.000000	0.695313	0.437500	-0.339844	0.098165	-0.197248	0.290826	1.846313	-91.873169	17.395020
C:\Users\cware\Desktop\Steller20November\TagTesting20Nov2013\M18.DSG	11-1-2013	16:43:43	388451.000000	7769.020000	0.589844	0.386719	-0.488281	0.102752	-0.198165	0.293578	-10.055542	-107.742310	14.205933
C:\Users\cware\Desktop\Steller20November\TagTesting20Nov2013\M18.DSG	11-1-2013	16:43:43	388452.000000	7769.040000	0.562500	0.378906	-0.621094	0.118349	-0.200917	0.300000	-30.563354	-134.277344	3.692627
C:\Users\cware\Desktop\Steller20November\TagTesting20Nov2013\M18.DSG	11-1-2013	16:43:43	388453.000000	7769.060000	0.445313	0.472656	-0.746094	0.126606	-0.201835	0.300917	-54.153442	-140.274048	0.152588
C:\Users\cware\Desktop\Steller20November\TagTesting20Nov2013\M18.DSG	11-1-2013	16:43:43	388454.000000	7769.080000	0.320313	0.675781	-0.945313	0.140367	-0.207339	0.300000	-91.476440	-120.635986	3.173828
C:\Users\cware\Desktop\Steller20November\TagTesting20Nov2013\M18.DSG	11-1-2013	16:43:43	388455.000000	7769.100000	0.183594	0.917969	-1.117188	0.147706	-0.212844	0.294495	-115.844727	-68.786621	9.231567
C:\Users\cware\Desktop\Steller20November\TagTesting20Nov2013\M18.DSG	11-1-2013	16:43:43	388456.000000	7769.120000	0.246094	1.125000	-0.980469	0.155046	-0.223853	0.280734	-108.474731	-32.333374	7.446289
C:\Users\cware\Desktop\Steller20November\TagTesting20Nov2013\M18.DSG	11-1-2013	16:43:43	388457.000000	7769.140000	0.421875	1.148438	-0.734375	0.157798	-0.227523	0.276147	-67.840576	-41.259766	-3.387451
C:\Users\cware\Desktop\Steller20November\TagTesting20Nov2013\M18.DSG	11-1-2013	16:43:43	388458.000000	7769.160000	0.437500	1.019531	-0.742188	0.162385	-0.229358	0.274312	5.889893	-29.479980	-5.630493
C:\Users\cware\Desktop\Steller20November\TagTesting20Nov2013\M18.DSG	11-1-2013	16:43:43	388459.000000	7769.180000	0.519531	0.757813	-0.949219	0.163303	-0.225688	0.277982	53.771973	-39.581299	-0.320435
C:\Users\cware\Desktop\Steller20November\TagTesting20Nov2013\M18.DSG	11-1-2013	16:43:43	388460.000000	7769.200000	0.343750	0.609375	-1.203125	0.169725	-0.215596	0.290826	80.337524	-20.523071	5.844116
C:\Users\cware\Desktop\Steller20November\TagTesting20Nov2013\M18.DSG	11-1-2013	16:43:43	388461.000000	7769.220000	0.289063	0.589844	-1.289063	0.170642	-0.209174	0.298165	77.011108	-16.357422	0.579834
C:\Users\cware\Desktop\Steller20November\TagTesting20Nov2013\M18.DSG	11-1-2013	16:43:43	388462.000000	7769.240000	0.304688	0.546875	-1.308594	0.171560	-0.203670	0.304587	50.048828	-21.850586	-12.405396
C:\Users\cware\Desktop\Steller20November\TagTesting20Nov2013\M18.DSG	11-1-2013	16:43:43	388463.000000	7769.260000	0.199219	0.476563	-1.273438	0.173394	-0.194495	0.312844	16.204834	-12.268066	-16.525269
C:\Users\cware\Desktop\Steller20November\TagTesting20Nov2013\M18.DSG	11-1-2013	16:43:43	388464.000000	7769.280000	0.125000	0.441406	-1.285156	0.173394	-0.192661	0.313761	-25.451660	-0.183105	-17.349243
C:\Users\cware\Desktop\Steller20November\TagTesting20Nov2013\M18.DSG	11-1-2013	16:43:43	388465.000000	7769.300000	0.070313	0.359375	-1.296875	0.171560	-0.191743	0.311009	-45.867920	17.532349	-20.950317
C:\Users\cware\Desktop\Steller20November\TagTesting20Nov2013\M18.DSG	11-1-2013	16:43:43	388466.000000	7769.320000	0.085938	0.328125	-1.343750	0.167890	-0.192661	0.308257	-48.278809	39.093018	-25.894165
C:\Users\cware\Desktop\Steller20November\TagTesting20Nov2013\M18.DSG	11-1-2013	16:43:43	388467.000000	7769.340000	0.167969	0.398438	-1.378906	0.162385	-0.193578	0.303670	-37.780762	51.681519	-31.570435
C:\Users\cware\Desktop\Steller20November\TagTesting20Nov2013\M18.DSG	11-1-2013	16:43:43	388468.000000	7769.360000	0.226563	0.519531	-1.324219	0.155963	-0.194495	0.301835	-25.817871	59.219360	-48.278809
C:\Users\cware\Desktop\Steller20November\TagTesting20Nov2013\M18.DSG	11-1-2013	16:43:43	388469.000000	7769.380000	0.281250	0.628906	-1.160156	0.144954	-0.190826	0.299083	-15.304565	60.958862	-66.192627
C:\Users\cware\Desktop\Steller20November\TagTesting20Nov2013\M18.DSG	11-1-2013	16:43:43	388470.000000	7769.400000	0.347656	0.652344	-1.085938	0.138532	-0.188991	0.283486	-10.009766	58.227539	-83.541870
C:\Users\cware\Desktop\Steller20November\TagTesting20Nov2013\M18.DSG	11-1-2013	16:43:43	388471.000000	7769.420000	0.414063	0.640625	-1.085938	0.122018	-0.181651	0.294495	-11.367798	63.858032	-87.356567
C:\Users\cware\Desktop\Steller20November\TagTesting20Nov2013\M18.DSG	11-1-2013	16:43:43	388472.000000	7769.440000	0.511719	0.632813	-1.078125	0.114679	-0.179817	0.292661	-11.611938	73.547363	-90.087891
C:\Users\cware\Desktop\Steller20November\TagTesting20Nov2013\M18.DSG	11-1-2013	16:43:43	388473.000000	7769.460000	0.613281	0.605469	-1.011719	0.098165	-0.171560	0.288991	-13.870239	69.976807	-94.314575
C:\Users\cware\Desktop\Steller20November\TagTesting20Nov2013\M18.DSG	11-1-2013	16:43:43	388474.000000	7769.480000	0.699219	0.507813	-0.871094	0.089908	-0.165138	0.288073	-11.642456	55.389404	-95.840454
C:\Users\cware\Desktop\Steller20November\TagTesting20Nov2013\M18.DSG	11-1-2013	16:43:43	388475.000000	7769.500000	0.636719	0.367188	-0.746094	0.083486	-0.152294	0.287156	-6.546021	43.106079	-89.981079
C:\Users\cware\Desktop\Steller20November\TagTesting20Nov2013\M18.DSG	11-1-2013	16:43:43	388476.000000	7769.520000	0.492188	-0.351563	-0.566406	0.071560	-0.146789	0.285321	6.927490	26.397705	-76.477051
C:\Users\cware\Desktop\Steller20November\TagTesting20Nov2013\M18.DSG	11-1-2013	16:43:43	388477.000000	7769.540000	0.546875	-0.867188	-0.531250	0.066972	-0.139450	0.288073	23.544312	17.242432	-48.675537
C:\Users\cware\Desktop\Steller20November\TagTesting20Nov2013\M18.DSG	11-1-2013	16:43:43	388478.000000	7769.560000	0.761719	-0.945313	-0.515625	0.064220	-0.129358	0.289908	35.903931	7.781982	-12.985229
C:\Users\cware\Desktop\Steller20November\TagTesting20Nov2013\M18.DSG	11-1-2013	16:43:43	388479.000000	7769.580000	0.921875	-0.503906	-0.613281	0.061468	-0.126606	0.291743	44.601440	-51.620483	7.293701
C:\Users\cware\Desktop\Steller20November\TagTesting20Nov2013\M18.DSG	11-1-2013	16:43:43	388480.000000	7769.600000	0.691406	-0.070313	-0.753906	0.068807	-0.119266	0.300000	51.025391	-92.819214	27.084351
C:\Users\cware\Desktop\Steller20November\TagTesting20Nov2013\M18.DSG	11-1-2013	16:43:43	388481.000000	7769.620000	0.308594	0.148438	-0.777344	0.076147	-0.118349	0.305505	45.791626	-67.230225	41.152954
C:\Users\cware\Desktop\Steller20November\TagTesting20Nov2013\M18.DSG	11-1-2013	16:43:43	388482.000000	7769.640000	0.296875	0.121094	-0.851563	0.087156	-0.113761	0.312844	38.269043	-49.652100	54.870605
C:\Users\cware\Desktop\Steller20November\TagTesting20Nov2013\M18.DSG	11-1-2013	16:43:43	388483.000000	7769.660000	0.355469	-0.035156	-0.921875	0.093578	-0.111927	0.313761	15.335083	-42.709351	68.237305
C:\Users\cware\Desktop\Steller20November\TagTesting20Nov2013\M18.DSG	11-1-2013	16:43:43	388484.000000	7769.680000	0.441406	-0.179688	-0.914063	0.105505	-0.117431	0.316514	-29.815674	-20.736694	80.108643
C:\Users\cware\Desktop\Steller20November\TagTesting20Nov2013\M18.DSG	11-1-2013	16:43:43	388485.000000	7769.700000	0.628906	-0.214844	-0.898438	0.111009	-0.121101	0.314679	-63.674927	-21.911621	79.742432
C:\Users\cware\Desktop\Steller20November\TagTesting20Nov2013\M18.DSG	11-1-2013	16:43:43	388486.000000	7769.720000	0.789063	-0.250000	-0.925781	0.122936	-0.135780	0.309174	-90.408325	-38.299561	75.576782
C:\Users\cware\Desktop\Steller20November\TagTesting20Nov2013\M18.DSG	11-1-2013	16:43:43	388487.000000	7769.740000	0.761719	-0.312500	-0.957031	0.129358	-0.144954	0.304587	-89.477539	-36.300659	72.006226
C:\Users\cware\Desktop\Steller20November\TagTesting20Nov2013\M18.DSG	11-1-2013	16:43:43	388488.000000	7769.760000	0.730469	-0.335938	-0.992188	0.138532	-0.160550	0.297248	-79.193115	-40.832520	65.124512
C:\Users\cware\Desktop\Steller20November\TagTesting20Nov2013\M18.DSG	11-1-2013	16:43:43	388489.000000	7769.780000	0.605469	-0.226563	-1.144531	0.144037	-0.166972	0.293578	-68.786621	-39.001465	63.308716
C:\Users\cware\Desktop\Steller20November\TagTesting20Nov2013\M18.DSG	11-1-2013	16:43:43	388490.000000	7769.800000	0.437500	-0.070313	-1.300781	0.153211	-0.182569	0.288991	-62.698364	-20.812988	65.353394
C:\Users\cware\Desktop\Steller20November\TagTesting20Nov2013\M18.DSG	11-1-2013	16:43:43	388491.000000	7769.820000	0.417969	0.058594	-1.269531	0.157798	-0.189908	0.286239	-67.977905	-19.332886	62.927246
C:\Users\cware\Desktop\Steller20November\TagTesting20Nov2013\M18.DSG	11-1-2013	16:43:43	388492.000000	7769.840000	0.425781	0.226563	-1.140625	0.166055	-0.204587	0.278899	-68.023682	-28.549194	50.781250
C:\Users\cware\Desktop\Steller20November\TagTesting20Nov2013\M18.DSG	11-1-2013	16:43:43	388493.000000	7769.860000	0.484375	0.402344	-1.152344	0.169725	-0.211009	0.276147	-54.748535	-53.924561	43.014526
C:\Users\cware\Desktop\Steller20November\TagTesting20Nov2013\M18.DSG	11-1-2013	16:43:43	388494.000000	7769.880000	0.339844	0.613281	-1.257813	0.182569	-0.221101	0.273394	-24.185181	-57.006836	46.081543
C:\Users\cware\Desktop\Steller20November\TagTesting20Nov2013\M18.DSG	11-1-2013	16:43:43	388495.000000	7769.900000	0.074219	0.785156	-1.351563	0.188073	-0.225688	0.275229	-6.469727	-4.135132	51.895142
C:\Users\cware\Desktop\Steller20November\TagTesting20Nov2013\M18.DSG	11-1-2013	16:43:43	388496.000000	7769.920000	-0.121094	0.980469	-1.328125	0.194495	-0.231193	0.276147	9.979248	30.426025	44.891357
C:\Users\cware\Desktop\Steller20November\TagTesting20Nov2013\M18.DSG	11-1-2013	16:43:43	388497.000000	7769.940000	-0.031250	1.093750	-1.246094	0.195413	-0.232110	0.278899	20.996094	39.596558	33.767700
C:\Users\cware\Desktop\Steller20November\TagTesting20Nov2013\M18.DSG	11-1-2013	16:43:43	388498.000000	7769.960000	0.078125	1.031250	-1.210938	0.196330	-0.231193	0.285321	34.683228	26.168823	17.120361
C:\Users\cware\Desktop\Steller20November\TagTesting20Nov2013\M18.DSG	11-1-2013	16:43:43	388499.000000	7769.980000	0.175781	0.847656	-1.273438	0.196330	-0.231193	0.289908	51.757813	16.525269	2.349854
C:\Users\cware\Desktop\Steller20November\TagTesting20Nov2013\M18.DSG	11-1-2013	16:43:43	388500.000000	7770.000000	0.257813	0.652344	-1.312500	0.194495	-0.227523	0.296330	70.846558	3.555298	-11.795044
C:\Users\cware\Desktop\Steller20November\TagTesting20Nov2013\M18.DSG	11-1-2013	16:43:43	388501.000000	7770.020000	0.261719	0.546875	-1.300781	0.189908	-0.225688	0.310092	73.394775	6.210327	-3.173828
C:\Users\cware\Desktop\Steller20November\TagTesting20Nov2013\M18.DSG	11-1-2013	16:43:43	388502.000000	7770.040000	0.046875	0.585938	-1.046875	0.189908	-0.222936	0.318349	71.243286	39.245605	5.676270
C:\Users\cware\Desktop\Steller20November\TagTesting20Nov2013\M18.DSG	11-1-2013	16:43:43	388503.000000	7770.060000	0.046875	0.585938	-1.046875	0.183486	-0.217431	0.330275	61.416626	61.004639	13.717651
C:\Users\cware\Desktop\Steller20November\TagTesting20Nov2013\M18.DSG	11-1-2013	16:43:43	388504.000000	7770.080000	0.277344	0.484375	-0.972656	0.178899	-0.214679	0.334862	34.912109	59.036255	17.089844
C:\Users\cware\Desktop\Steller20November\TagTesting20Nov2013\M18.DSG	11-1-2013	16:43:43	388505.000000	7770.100000	0.406250	0.414063	-1.023438	0.171560	-0.213761	0.342202	16.693115	42.434692	15.823364
C:\Users\cware\Desktop\Steller20November\TagTesting20Nov2013\M18.DSG	11-1-2013	16:43:43	388506.000000	7770.120000	0.425781	0.371094	-1.007813	0.167890	-0.215596	0.344037	5.767822	29.052734	11.901855
C:\Users\cware\Desktop\Steller20November\TagTesting20Nov2013\M18.DSG	11-1-2013	16:43:43	388507.000000	7770.140000	0.332031	0.378906	-0.871094	0.163303	-0.217431	0.345872	-0.030518	40.161133	11.276245
C:\Users\cware\Desktop\Steller20November\TagTesting20Nov2013\M18.DSG	11-1-2013	16:43:43	388508.000000	7770.160000	0.335938	0.468750	-0.699219	0.160550	-0.220183	0.346789	0.061035	51.330566	11.581421
C:\Users\cware\Desktop\Steller20November\TagTesting20Nov2013\M18.DSG	11-1-2013	16:43:43	388509.000000	7770.180000	0.320313	0.656250	-0.578125	0.152294	-0.223853	0.347706	10.940552	57.556152	11.215210
C:\Users\cware\Desktop\Steller20November\TagTesting20Nov2013\M18.DSG	11-1-2013	16:43:43	388510.000000	7770.200000	0.320313	0.824219	-0.468750	0.149541	-0.223853	0.347706	29.388428	55.786133	17.395020
C:\Users\cware\Desktop\Steller20November\TagTesting20Nov2013\M18.DSG	11-1-2013	16:43:43	388511.000000	7770.220000	0.371094	0.910156	-0.445313	0.145872	-0.221101	0.353211	43.319702	36.193848	21.575928
C:\Users\cware\Desktop\Steller20November\TagTesting20Nov2013\M18.DSG	11-1-2013	16:43:43	388512.000000	7770.240000	0.437500	0.843750	-0.453125	0.144954	-0.220183	0.356881	50.384521	8.239746	25.421143
C:\Users\cware\Desktop\Steller20November\TagTesting20Nov2013\M18.DSG	11-1-2013	16:43:43	388513.000000	7770.260000	0.511719	0.648438	-0.507813	0.144954	-0.212844	0.365138	46.829224	-11.337280	35.263062
C:\Users\cware\Desktop\Steller20November\TagTesting20Nov2013\M18.DSG	11-1-2013	16:43:43	388514.000000	7770.280000	0.546875	0.421875	-0.542969	0.152294	-0.210092	0.367890	33.981323	-33.630371	51.132202
C:\Users\cware\Desktop\Steller20November\TagTesting20Nov2013\M18.DSG	11-1-2013	16:43:43	388515.000000	7770.300000	0.496094	0.253906	-0.578125	0.157798	-0.208257	0.371560	18.951416	-50.476074	58.166504
C:\Users\cware\Desktop\Steller20November\TagTesting20Nov2013\M18.DSG	11-1-2013	16:43:43	388516.000000	7770.320000	0.421875	0.289063	-0.660156	0.174312	-0.207339	0.376147	5.401611	-74.234009	53.161621
C:\Users\cware\Desktop\Steller20November\TagTesting20Nov2013\M18.DSG	11-1-2013	16:43:43	388517.000000	7770.340000	0.234375	0.550781	-0.761719	0.184404	-0.206422	0.378899	-10.437012	-78.094482	38.955688
C:\Users\cware\Desktop\Steller20November\TagTesting20Nov2013\M18.DSG	11-1-2013	16:43:43	388518.000000	7770.360000	0.070313	0.843750	-0.968750	0.200917	-0.208257	0.379817	-31.677246	-44.647217	19.470215
C:\Users\cware\Desktop\Steller20November\TagTesting20Nov2013\M18.DSG	11-1-2013	16:43:43	388519.000000	7770.380000	-0.074219	0.968750	-1.207031	0.205505	-0.210092	0.377064	-39.047241	15.197754	10.574341
C:\Users\cware\Desktop\Steller20November\TagTesting20Nov2013\M18.DSG	11-1-2013	16:43:43	388520.000000	7770.400000	0.046875	0.960938	-1.117188	0.206422	-0.213761	0.372477	-27.343750	41.870117	15.670776
C:\Users\cware\Desktop\Steller20November\TagTesting20Nov2013\M18.DSG	11-1-2013	16:43:43	388521.000000	7770.420000	0.285156	0.808594	-0.863281	0.205505	-0.212844	0.369725	-3.799438	40.451050	30.471802
C:\Users\cware\Desktop\Steller20November\TagTesting20Nov2013\M18.DSG	11-1-2013	16:43:43	388522.000000	7770.440000	0.414063	0.621094	-0.796875	0.205505	-0.209174	0.371560	25.878906	35.583496	43.869019
C:\Users\cware\Desktop\Steller20November\TagTesting20Nov2013\M18.DSG	11-1-2013	16:43:43	388523.000000	7770.460000	0.464844	0.527344	-0.851563	0.206422	-0.204587	0.374312	31.951904	29.998779	48.889160
C:\Users\cware\Desktop\Steller20November\TagTesting20Nov2013\M18.DSG	11-1-2013	16:43:43	388524.000000	7770.480000	0.519531	0.531250	-0.867188	0.209174	-0.197248	0.378899	33.889771	15.304565	37.902832
C:\Users\cware\Desktop\Steller20November\TagTesting20Nov2013\M18.DSG	11-1-2013	16:43:43	388525.000000	7770.500000	0.546875	0.574219	-0.929688	0.211009	-0.192661	0.381651	33.584595	2.899170	22.857666
C:\Users\cware\Desktop\Steller20November\TagTesting20Nov2013\M18.DSG	11-1-2013	16:43:43	388526.000000	7770.520000	0.492188	0.589844	-1.003906	0.214679	-0.183486	0.387156	29.968262	-10.498047	-1.419067
C:\Users\cware\Desktop\Steller20November\TagTesting20Nov2013\M18.DSG	11-1-2013	16:43:43	388527.000000	7770.540000	0.375000	0.578125	-1.074219	0.214679	-0.179817	0.389908	24.490356	-8.239746	-15.838623
C:\Users\cware\Desktop\Steller20November\TagTesting20Nov2013\M18.DSG	11-1-2013	16:43:43	388528.000000	7770.560000	0.238281	0.566406	-1.070313	0.215596	-0.173394	0.393578	18.402100	-2.441406	-24.642944
C:\Users\cware\Desktop\Steller20November\TagTesting20Nov2013\M18.DSG	11-1-2013	16:43:43	388529.000000	7770.580000	0.238281	0.566406	-1.070313	0.214679	-0.169725	0.394495	18.783569	-0.701904	-32.562256
C:\Users\cware\Desktop\Steller20November\TagTesting20Nov2013\M18.DSG	11-1-2013	16:43:43	388530.000000	7770.600000	0.332031	0.480469	-1.152344	0.211009	-0.164220	0.397248	17.456055	-6.469727	-43.914795
C:\Users\cware\Desktop\Steller20November\TagTesting20Nov2013\M18.DSG	11-1-2013	16:43:43	388531.000000	7770.620000	0.285156	0.382813	-1.218750	0.209174	-0.160550	0.398165	13.153076	-10.650635	-58.258057
C:\Users\cware\Desktop\Steller20November\TagTesting20Nov2013\M18.DSG	11-1-2013	16:43:43	388532.000000	7770.640000	0.179688	0.246094	-1.300781	0.202752	-0.154128	0.400000	-1.235962	6.561279	-67.886353
C:\Users\cware\Desktop\Steller20November\TagTesting20Nov2013\M18.DSG	11-1-2013	16:43:43	388533.000000	7770.660000	0.109375	0.175781	-1.300781	0.199083	-0.154128	0.399083	-19.577026	31.723022	-61.553955
C:\Users\cware\Desktop\Steller20November\TagTesting20Nov2013\M18.DSG	11-1-2013	16:43:43	388534.000000	7770.680000	0.175781	0.238281	-1.234375	0.185321	-0.154128	0.396330	-34.835815	58.578491	-52.658081
C:\Users\cware\Desktop\Steller20November\TagTesting20Nov2013\M18.DSG	11-1-2013	16:43:43	388535.000000	7770.700000	0.312500	0.386719	-1.171875	0.177982	-0.155046	0.394495	-41.687012	68.038940	-51.605225
C:\Users\cware\Desktop\Steller20November\TagTesting20Nov2013\M18.DSG	11-1-2013	16:43:43	388536.000000	7770.720000	0.371094	0.515625	-1.121094	0.160550	-0.156881	0.388073	-44.540405	75.088501	-55.145264
C:\Users\cware\Desktop\Steller20November\TagTesting20Nov2013\M18.DSG	11-1-2013	16:43:43	388537.000000	7770.740000	0.406250	0.562500	-1.101563	0.152294	-0.157798	0.385321	-47.286987	85.006714	-58.715820
C:\Users\cware\Desktop\Steller20November\TagTesting20Nov2013\M18.DSG	11-1-2013	16:43:43	388538.000000	7770.760000	0.449219	0.539063	-1.078125	0.142202	-0.159633	0.379817	-47.363281	96.572876	-66.772461
C:\Users\cware\Desktop\Steller20November\TagTesting20Nov2013\M18.DSG	11-1-2013	16:43:43	388539.000000	7770.780000	0.523438	0.496094	-1.050781	0.122018	-0.157798	0.371560	-41.091919	102.645874	-77.987671
C:\Users\cware\Desktop\Steller20November\TagTesting20Nov2013\M18.DSG	11-1-2013	16:43:43	388540.000000	7770.800000	0.652344	0.457031	-1.023438	0.111009	-0.157798	0.366055	-29.968262	86.273193	-90.484619
C:\Users\cware\Desktop\Steller20November\TagTesting20Nov2013\M18.DSG	11-1-2013	16:43:43	388541.000000	7770.820000	0.699219	0.441406	-0.992188	0.090826	-0.152294	0.359633	-20.721436	76.766968	-97.167969
C:\Users\cware\Desktop\Steller20November\TagTesting20Nov2013\M18.DSG	11-1-2013	16:43:43	388542.000000	7770.840000	0.699219	0.441406	-0.957031	0.081651	-0.146789	0.356881	-10.726929	65.139771	-101.104736
C:\Users\cware\Desktop\Steller20November\TagTesting20Nov2013\M18.DSG	11-1-2013	16:43:43	388543.000000	7770.860000	0.687500	0.406250	-0.882813	0.062385	-0.137615	0.352294	-6.958008	50.430298	-100.570679
C:\Users\cware\Desktop\Steller20November\TagTesting20Nov2013\M18.DSG	11-1-2013	16:43:43	388544.000000	7770.880000	0.644531	0.300781	-0.757813	0.055046	-0.130275	0.349541	-10.162354	32.257080	-96.176147
C:\Users\cware\Desktop\Steller20November\TagTesting20Nov2013\M18.DSG	11-1-2013	16:43:43	388545.000000	7770.900000	0.621094	0.046875	-0.558594	0.044037	-0.118349	0.345872	-20.095825	4.425049	-83.724976
C:\Users\cware\Desktop\Steller20November\TagTesting20Nov2013\M18.DSG	11-1-2013	16:43:43	388546.000000	7770.920000	0.523438	-0.359375	-0.492188	0.042202	-0.114679	0.345872	-16.815186	-9.475708	-49.072266
C:\Users\cware\Desktop\Steller20November\TagTesting20Nov2013\M18.DSG	11-1-2013	16:43:43	388547.000000	7770.940000	0.425781	-0.738281	-0.531250	0.039450	-0.110092	0.344037	-0.595093	18.020630	-23.666382
C:\Users\cware\Desktop\Steller20November\TagTesting20Nov2013\M18.DSG	11-1-2013	16:43:43	388548.000000	7770.960000	0.675781	-0.738281	-0.535156	0.038532	-0.107339	0.343119	16.601563	-24.459839	-14.633179
C:\Users\cware\Desktop\Steller20November\TagTesting20Nov2013\M18.DSG	11-1-2013	16:43:43	388549.000000	7770.980000	0.937500	-0.332031	-0.613281	0.042202	-0.103670	0.349541	28.198242	-71.304321	-10.620117
C:\Users\cware\Desktop\Steller20November\TagTesting20Nov2013\M18.DSG	11-1-2013	16:43:43	388550.000000	7771.000000	0.859375	0.023438	-0.722656	0.048624	-0.100000	0.353211	30.380249	-95.367432	-8.682251
C:\Users\cware\Desktop\Steller20November\TagTesting20Nov2013\M18.DSG	11-1-2013	16:43:43	388551.000000	7771.020000	0.640625	0.132813	-0.804688	0.054128	-0.095413	0.361468	28.213501	-85.418701	1.037598
C:\Users\cware\Desktop\Steller20November\TagTesting20Nov2013\M18.DSG	11-1-2013	16:43:43	388552.000000	7771.040000	0.429688	-0.023438	-0.890625	0.066972	-0.094495	0.365138	17.257690	-58.578491	21.240234
C:\Users\cware\Desktop\Steller20November\TagTesting20Nov2013\M18.DSG	11-1-2013	16:43:43	388553.000000	7771.060000	0.367188	-0.222656	-1.015625	0.073394	-0.093578	0.366972	-10.726929	-15.762329	50.338745
C:\Users\cware\Desktop\Steller20November\TagTesting20Nov2013\M18.DSG	11-1-2013	16:43:43	388554.000000	7771.080000	0.312500	-0.394531	-1.160156	0.079817	-0.100917	0.366055	-59.875488	19.866943	68.801880
C:\Users\cware\Desktop\Steller20November\TagTesting20Nov2013\M18.DSG	11-1-2013	16:43:43	388555.000000	7771.100000	0.492188	-0.460938	-1.066406	0.081651	-0.108257	0.361468	-93.002319	15.228271	65.032959
C:\Users\cware\Desktop\Steller20November\TagTesting20Nov2013\M18.DSG	11-1-2013	16:43:43	388556.000000	7771.120000	1.187500	-0.347656	-0.781250	0.087156	-0.128440	0.354128	-106.903076	-18.707275	32.196045
C:\Users\cware\Desktop\Steller20November\TagTesting20Nov2013\M18.DSG	11-1-2013	16:43:43	388557.000000	7771.140000	1.187500	-0.347656	-0.781250	0.088073	-0.136697	0.350459	-105.041504	-34.698486	-9.918213
C:\Users\cware\Desktop\Steller20November\TagTesting20Nov2013\M18.DSG	11-1-2013	16:43:43	388558.000000	7771.160000	0.906250	0.085938	-0.875000	0.091743	-0.154128	0.344037	-106.124878	-85.815430	-22.354126
C:\Users\cware\Desktop\Steller20November\TagTesting20Nov2013\M18.DSG	11-1-2013	16:43:43	388559.000000	7771.180000	0.339844	0.425781	-1.074219	0.096330	-0.163303	0.341284	-96.664429	-40.313721	-2.563477
C:\Users\cware\Desktop\Steller20November\TagTesting20Nov2013\M18.DSG	11-1-2013	16:43:43	388560.000000	7771.200000	0.414063	0.621094	-1.199219	0.099083	-0.177982	0.333945	-62.026978	-24.765015	13.122559
C:\Users\cware\Desktop\Steller20November\TagTesting20Nov2013\M18.DSG	11-1-2013	16:43:43	388561.000000	7771.220000	0.507813	0.750000	-1.152344	0.100917	-0.184404	0.331193	-36.849976	-13.900757	19.622803
C:\Users\cware\Desktop\Steller20November\TagTesting20Nov2013\M18.DSG	11-1-2013	16:43:43	388562.000000	7771.240000	0.714844	0.757813	-1.218750	0.105505	-0.192661	0.331193	-12.374878	-34.576416	1.098633
C:\Users\cware\Desktop\Steller20November\TagTesting20Nov2013\M18.DSG	11-1-2013	16:43:43	388563.000000	7771.260000	0.636719	0.695313	-1.156250	0.107339	-0.194495	0.333028	3.509521	-35.400391	-11.840820
C:\Users\cware\Desktop\Steller20November\TagTesting20Nov2013\M18.DSG	11-1-2013	16:43:43	388564.000000	7771.280000	0.566406	0.605469	-1.109375	0.110092	-0.195413	0.336697	6.164551	-29.479980	-16.937256
C:\Users\cware\Desktop\Steller20November\TagTesting20Nov2013\M18.DSG	11-1-2013	16:43:43	388565.000000	7771.300000	0.410156	0.535156	-1.085938	0.111009	-0.194495	0.339450	3.234863	-13.305664	-17.135620
C:\Users\cware\Desktop\Steller20November\TagTesting20Nov2013\M18.DSG	11-1-2013	16:43:43	388566.000000	7771.320000	0.359375	0.527344	-1.105469	0.108257	-0.196330	0.342202	4.806519	1.693726	-15.609741
C:\Users\cware\Desktop\Steller20November\TagTesting20Nov2013\M18.DSG	11-1-2013	16:43:43	388567.000000	7771.340000	0.351563	0.589844	-1.089844	0.106422	-0.196330	0.345872	6.042480	12.710571	-16.082764
C:\Users\cware\Desktop\Steller20November\TagTesting20Nov2013\M18.DSG	11-1-2013	16:43:43	388568.000000	7771.360000	0.378906	0.617188	-1.070313	0.099083	-0.196330	0.347706	15.686035	19.943237	-24.490356
C:\Users\cware\Desktop\Steller20November\TagTesting20Nov2013\M18.DSG	11-1-2013	16:43:43	388569.000000	7771.380000	0.375000	0.589844	-1.031250	0.095413	-0.194495	0.349541	31.585693	33.218384	-37.139893
C:\Users\cware\Desktop\Steller20November\TagTesting20Nov2013\M18.DSG	11-1-2013	16:43:43	388570.000000	7771.400000	0.601563	0.492188	-1.035156	0.086239	-0.189908	0.355963	36.453247	-4.882813	-37.704468
C:\Users\cware\Desktop\Steller20November\TagTesting20Nov2013\M18.DSG	11-1-2013	16:43:43	388571.000000	7771.420000	0.503906	0.386719	-1.035156	0.083486	-0.186239	0.359633	41.259766	14.862061	-37.719727
C:\Users\cware\Desktop\Steller20November\TagTesting20Nov2013\M18.DSG	11-1-2013	16:43:43	388572.000000	7771.440000	0.503906	0.269531	-1.000000	0.074312	-0.178899	0.365138	41.168213	23.284912	-34.271240
C:\Users\cware\Desktop\Steller20November\TagTesting20Nov2013\M18.DSG	11-1-2013	16:43:43	388573.000000	7771.460000	0.507813	0.218750	-1.000000	0.071560	-0.173394	0.367890	33.523560	31.326294	-28.900146
C:\Users\cware\Desktop\Steller20November\TagTesting20Nov2013\M18.DSG	11-1-2013	16:43:43	388574.000000	7771.480000	0.542969	0.199219	-0.988281	0.060550	-0.170642	0.370642	15.319824	38.574219	-25.772095
C:\Users\cware\Desktop\Steller20November\TagTesting20Nov2013\M18.DSG	11-1-2013	16:43:43	388575.000000	7771.500000	0.558594	0.183594	-0.968750	0.055046	-0.169725	0.369725	-3.540039	45.761108	-25.375366
C:\Users\cware\Desktop\Steller20November\TagTesting20Nov2013\M18.DSG	11-1-2013	16:43:43	388576.000000	7771.520000	0.570313	0.175781	-0.953125	0.049541	-0.171560	0.366972	-23.971558	51.864624	-24.703979
C:\Users\cware\Desktop\Steller20November\TagTesting20Nov2013\M18.DSG	11-1-2013	16:43:43	388577.000000	7771.540000	0.605469	0.187500	-0.921875	0.036697	-0.173394	0.363303	-36.941528	54.214478	-25.283813
C:\Users\cware\Desktop\Steller20November\TagTesting20Nov2013\M18.DSG	11-1-2013	16:43:43	388578.000000	7771.560000	0.652344	0.230469	-0.878906	0.032110	-0.175229	0.358716	-44.174194	50.842285	-21.896362
C:\Users\cware\Desktop\Steller20November\TagTesting20Nov2013\M18.DSG	11-1-2013	16:43:43	388579.000000	7771.580000	0.703125	0.261719	-0.828125	0.019266	-0.181651	0.348624	-46.813965	45.059204	-18.615723
C:\Users\cware\Desktop\Steller20November\TagTesting20Nov2013\M18.DSG	11-1-2013	16:43:43	388580.000000	7771.600000	0.734375	0.246094	-0.769531	0.012844	-0.184404	0.344037	-59.707642	43.334961	-13.397217
C:\Users\cware\Desktop\Steller20November\TagTesting20Nov2013\M18.DSG	11-1-2013	16:43:43	388581.000000	7771.620000	0.703125	0.210938	-0.718750	0.005505	-0.194495	0.333028	-74.340820	41.534424	-11.474609
C:\Users\cware\Desktop\Steller20November\TagTesting20Nov2013\M18.DSG	11-1-2013	16:43:43	388582.000000	7771.640000	0.835938	0.343750	-0.324219	-0.000917	-0.198165	0.325688	-90.301514	22.872925	-22.354126
C:\Users\cware\Desktop\Steller20November\TagTesting20Nov2013\M18.DSG	11-1-2013	16:43:43	388583.000000	7771.660000	0.835938	0.343750	-0.324219	-0.007339	-0.208257	0.312844	-82.244873	1.724243	-27.359009
C:\Users\cware\Desktop\Steller20November\TagTesting20Nov2013\M18.DSG	11-1-2013	16:43:43	388584.000000	7771.680000	0.687500	0.746094	-0.195313	-0.008257	-0.212844	0.309174	-46.310425	-14.755249	-12.100220
C:\Users\cware\Desktop\Steller20November\TagTesting20Nov2013\M18.DSG	11-1-2013	16:43:43	388585.000000	7771.700000	0.734375	0.722656	-0.199219	-0.008257	-0.216514	0.305505	-23.742676	-30.181885	1.770020
C:\Users\cware\Desktop\Steller20November\TagTesting20Nov2013\M18.DSG	11-1-2013	16:43:43	388586.000000	7771.720000	0.761719	0.593750	-0.300781	-0.004587	-0.218349	0.306422	-28.244019	-71.273804	2.426147
C:\Users\cware\Desktop\Steller20November\TagTesting20Nov2013\M18.DSG	11-1-2013	16:43:43	388587.000000	7771.740000	0.683594	0.562500	-0.429688	0.004587	-0.222936	0.309174	-41.351318	-85.098267	-5.126953
C:\Users\cware\Desktop\Steller20November\TagTesting20Nov2013\M18.DSG	11-1-2013	16:43:43	388588.000000	7771.760000	0.667969	0.628906	-0.511719	0.011009	-0.223853	0.311009	-55.145264	-92.468262	-26.641846
C:\Users\cware\Desktop\Steller20November\TagTesting20Nov2013\M18.DSG	11-1-2013	16:43:43	388589.000000	7771.780000	0.628906	0.679688	-0.582031	0.018349	-0.226606	0.311009	-64.636230	-80.230713	-48.309326
C:\Users\cware\Desktop\Steller20November\TagTesting20Nov2013\M18.DSG	11-1-2013	16:43:43	388590.000000	7771.800000	0.574219	0.625000	-0.648438	0.018349	-0.227523	0.309174	-61.325073	-42.312622	-56.564331
C:\Users\cware\Desktop\Steller20November\TagTesting20Nov2013\M18.DSG	11-1-2013	16:43:43	388591.000000	7771.820000	0.527344	0.640625	-0.714844	0.018349	-0.227523	0.307339	-41.641235	-14.022827	-52.597046
C:\Users\cware\Desktop\Steller20November\TagTesting20Nov2013\M18.DSG	11-1-2013	16:43:43	388592.000000	7771.840000	0.539063	0.707031	-0.781250	0.014679	-0.226606	0.302752	-6.317139	8.605957	-45.578003
C:\Users\cware\Desktop\Steller20November\TagTesting20Nov2013\M18.DSG	11-1-2013	16:43:43	388593.000000	7771.860000	0.757813	0.753906	-0.914063	0.012844	-0.223853	0.301835	16.876221	-7.873535	-50.964355
C:\Users\cware\Desktop\Steller20November\TagTesting20Nov2013\M18.DSG	11-1-2013	16:43:43	388594.000000	7771.880000	0.691406	0.601563	-1.167969	0.009174	-0.215596	0.304587	20.507813	8.193970	-60.424805
C:\Users\cware\Desktop\Steller20November\TagTesting20Nov2013\M18.DSG	11-1-2013	16:43:43	388595.000000	7771.900000	0.566406	0.300781	-1.269531	0.006422	-0.211009	0.305505	6.515503	28.320313	-57.113647
C:\Users\cware\Desktop\Steller20November\TagTesting20Nov2013\M18.DSG	11-1-2013	16:43:43	388596.000000	7771.920000	0.828125	0.250000	-1.097656	-0.000917	-0.203670	0.304587	-2.243042	-14.770508	-55.252075
C:\Users\cware\Desktop\Steller20November\TagTesting20Nov2013\M18.DSG	11-1-2013	16:43:43	388597.000000	7771.940000	0.929688	0.273438	-0.953125	-0.002752	-0.200000	0.306422	1.464844	-44.815063	-58.959961
C:\Users\cware\Desktop\Steller20November\TagTesting20Nov2013\M18.DSG	11-1-2013	16:43:43	388598.000000	7771.960000	0.750000	0.320313	-0.988281	-0.003670	-0.191743	0.309174	-3.768921	-32.958984	-53.695679
C:\Users\cware\Desktop\Steller20November\TagTesting20Nov2013\M18.DSG	11-1-2013	16:43:43	388599.000000	7771.980000	0.621094	0.398438	-0.988281	-0.004587	-0.188073	0.309174	-9.429932	-20.507813	-50.811768
C:\Users\cware\Desktop\Steller20November\TagTesting20Nov2013\M18.DSG	11-1-2013	16:43:43	388600.000000	7772.000000	0.531250	0.417969	-0.960938	-0.007339	-0.182569	0.311927	-9.643555	-3.387451	-49.667358
C:\Users\cware\Desktop\Steller20November\TagTesting20Nov2013\M18.DSG	11-1-2013	16:43:43	388601.000000	7772.020000	0.523438	0.355469	-0.937500	-0.010092	-0.179817	0.311927	-3.234863	8.453369	-49.362183
C:\Users\cware\Desktop\Steller20November\TagTesting20Nov2013\M18.DSG	11-1-2013	16:43:43	388602.000000	7772.040000	0.546875	0.285156	-0.960938	-0.015596	-0.172477	0.310092	7.827759	16.983032	-50.552368
C:\Users\cware\Desktop\Steller20November\TagTesting20Nov2013\M18.DSG	11-1-2013	16:43:43	388603.000000	7772.060000	0.574219	0.218750	-0.945313	-0.018349	-0.168807	0.310092	12.268066	20.828247	-51.345825
C:\Users\cware\Desktop\Steller20November\TagTesting20Nov2013\M18.DSG	11-1-2013	16:43:43	388604.000000	7772.080000	0.597656	0.156250	-0.929688	-0.025688	-0.160550	0.309174	10.345459	22.445679	-49.057007
C:\Users\cware\Desktop\Steller20November\TagTesting20Nov2013\M18.DSG	11-1-2013	16:43:43	388605.000000	7772.100000	0.613281	0.109375	-0.910156	-0.029358	-0.158716	0.310092	5.767822	25.146484	-45.227051
C:\Users\cware\Desktop\Steller20November\TagTesting20Nov2013\M18.DSG	11-1-2013	16:43:43	388606.000000	7772.120000	0.640625	0.082031	-0.894531	-0.034862	-0.149541	0.304587	-2.578735	27.328491	-40.939331
C:\Users\cware\Desktop\Steller20November\TagTesting20Nov2013\M18.DSG	11-1-2013	16:43:43	388607.000000	7772.140000	0.648438	0.066406	-0.882813	-0.037615	-0.147706	0.302752	-8.544922	26.733398	-39.245605
C:\Users\cware\Desktop\Steller20November\TagTesting20Nov2013\M18.DSG	11-1-2013	16:43:43	388608.000000	7772.160000	0.695313	0.050781	-0.867188	-0.043119	-0.144037	0.299083	-12.542725	29.083252	-35.858154
C:\Users\cware\Desktop\Steller20November\TagTesting20Nov2013\M18.DSG	11-1-2013	16:43:43	388609.000000	7772.180000	0.718750	0.058594	-0.859375	-0.046789	-0.141284	0.295413	-13.824463	29.144287	-33.477783
C:\Users\cware\Desktop\Steller20November\TagTesting20Nov2013\M18.DSG	11-1-2013	16:43:43	388610.000000	7772.200000	0.765625	0.097656	-0.828125	-0.052294	-0.139450	0.289908	-15.258789	28.793335	-32.638550
C:\Users\cware\Desktop\Steller20November\TagTesting20Nov2013\M18.DSG	11-1-2013	16:43:43	388611.000000	7772.220000	0.781250	0.093750	-0.804688	-0.054128	-0.137615	0.287156	-16.098022	27.465820	-34.088135
C:\Users\cware\Desktop\Steller20November\TagTesting20Nov2013\M18.DSG	11-1-2013	16:43:43	388612.000000	7772.240000	0.789063	0.093750	-0.761719	-0.061468	-0.134862	0.281651	-17.272949	24.887085	-35.324097
C:\Users\cware\Desktop\Steller20November\TagTesting20Nov2013\M18.DSG	11-1-2013	16:43:43	388613.000000	7772.260000	0.808594	0.089844	-0.734375	-0.064220	-0.132110	0.278899	-17.623901	22.918701	-34.927368
C:\Users\cware\Desktop\Steller20November\TagTesting20Nov2013\M18.DSG	11-1-2013	16:43:43	388614.000000	7772.280000	0.843750	0.089844	-0.710938	-0.066055	-0.130275	0.275229	-15.884399	11.718750	-36.148071
C:\Users\cware\Desktop\Steller20November\TagTesting20Nov2013\M18.DSG	11-1-2013	16:43:43	388615.000000	7772.300000	0.832031	0.078125	-0.687500	-0.069725	-0.127523	0.274312	-12.191772	4.867554	-36.437988
C:\Users\cware\Desktop\Steller20November\TagTesting20Nov2013\M18.DSG	11-1-2013	16:43:43	388616.000000	7772.320000	0.839844	0.058594	-0.679688	-0.069725	-0.126606	0.272477	-7.171631	-6.011963	-38.665771
C:\Users\cware\Desktop\Steller20November\TagTesting20Nov2013\M18.DSG	11-1-2013	16:43:43	388617.000000	7772.340000	0.843750	0.042969	-0.683594	-0.073394	-0.121101	0.273394	-3.295898	-11.047363	-37.628174
C:\Users\cware\Desktop\Steller20November\TagTesting20Nov2013\M18.DSG	11-1-2013	16:43:43	388618.000000	7772.360000	0.851563	0.058594	-0.683594	-0.074312	-0.119266	0.274312	-0.381470	-15.090942	-33.233643
C:\Users\cware\Desktop\Steller20November\TagTesting20Nov2013\M18.DSG	11-1-2013	16:43:43	388619.000000	7772.380000	0.839844	0.062500	-0.707031	-0.075229	-0.114679	0.276147	0.564575	-16.387939	-29.891968
C:\Users\cware\Desktop\Steller20November\TagTesting20Nov2013\M18.DSG	11-1-2013	16:43:43	388620.000000	7772.400000	0.792969	0.050781	-0.746094	-0.075229	-0.112844	0.277982	-3.219604	-11.184692	-25.680542
C:\Users\cware\Desktop\Steller20November\TagTesting20Nov2013\M18.DSG	11-1-2013	16:43:43	388621.000000	7772.420000	0.746094	0.035156	-0.789063	-0.076147	-0.110092	0.277064	-13.748169	2.029419	-25.283813
C:\Users\cware\Desktop\Steller20November\TagTesting20Nov2013\M18.DSG	11-1-2013	16:43:43	388622.000000	7772.440000	0.714844	0.035156	-0.820313	-0.077982	-0.109174	0.275229	-28.442383	18.310547	-29.235840
C:\Users\cware\Desktop\Steller20November\TagTesting20Nov2013\M18.DSG	11-1-2013	16:43:43	388623.000000	7772.460000	0.707031	0.058594	-0.832031	-0.081651	-0.110092	0.268807	-35.507202	29.754639	-32.424927
C:\Users\cware\Desktop\Steller20November\TagTesting20Nov2013\M18.DSG	11-1-2013	16:43:43	388624.000000	7772.480000	0.742188	0.093750	-0.839844	-0.084404	-0.109174	0.266055	-35.659790	39.871216	-38.055420
C:\Users\cware\Desktop\Steller20November\TagTesting20Nov2013\M18.DSG	11-1-2013	16:43:43	388625.000000	7772.500000	0.835938	0.109375	-0.796875	-0.089908	-0.106422	0.255963	-34.805298	41.366577	-45.516968
C:\Users\cware\Desktop\Steller20November\TagTesting20Nov2013\M18.DSG	11-1-2013	16:43:43	388626.000000	7772.520000	0.894531	0.078125	-0.765625	-0.094495	-0.104587	0.250459	-31.661987	27.420044	-46.386719
C:\Users\cware\Desktop\Steller20November\TagTesting20Nov2013\M18.DSG	11-1-2013	16:43:43	388627.000000	7772.540000	1.054688	0.019531	-0.664063	-0.098165	-0.100917	0.245872	-23.635864	-2.197266	-38.482666
C:\Users\cware\Desktop\Steller20November\TagTesting20Nov2013\M18.DSG	11-1-2013	16:43:43	388628.000000	7772.560000	1.160156	-0.007813	-0.609375	-0.099083	-0.099083	0.246789	-11.444092	-28.442383	-24.597168
C:\Users\cware\Desktop\Steller20November\TagTesting20Nov2013\M18.DSG	11-1-2013	16:43:43	388629.000000	7772.580000	1.093750	0.042969	-0.679688	-0.099083	-0.097248	0.248624	-6.271362	-27.420044	-12.145996
C:\Users\cware\Desktop\Steller20November\TagTesting20Nov2013\M18.DSG	11-1-2013	16:43:43	388630.000000	7772.600000	1.027344	0.152344	-0.718750	-0.096330	-0.096330	0.251376	-3.646851	-20.706177	-3.341675
C:\Users\cware\Desktop\Steller20November\TagTesting20Nov2013\M18.DSG	11-1-2013	16:43:43	388631.000000	7772.620000	0.937500	0.191406	-0.726563	-0.097248	-0.096330	0.254128	-3.402710	-12.207031	5.081177
C:\Users\cware\Desktop\Steller20November\TagTesting20Nov2013\M18.DSG	11-1-2013	16:43:43	388632.000000	7772.640000	0.871094	0.144531	-0.742188	-0.095413	-0.097248	0.255046	-1.693726	-4.013062	12.771606
C:\Users\cware\Desktop\Steller20November\TagTesting20Nov2013\M18.DSG	11-1-2013	16:43:43	388633.000000	7772.660000	0.843750	0.117188	-0.742188	-0.093578	-0.097248	0.254128	2.166748	0.137329	15.533447
C:\Users\cware\Desktop\Steller20November\TagTesting20Nov2013\M18.DSG	11-1-2013	16:43:43	388634.000000	7772.680000	0.804688	0.101563	-0.765625	-0.091743	-0.099083	0.256881	6.729126	6.332397	17.089844
C:\Users\cware\Desktop\Steller20November\TagTesting20Nov2013\M18.DSG	11-1-2013	16:43:43	388635.000000	7772.700000	0.789063	0.101563	-0.757813	-0.091743	-0.100917	0.255963	9.307861	13.229370	19.271851
C:\Users\cware\Desktop\Steller20November\TagTesting20Nov2013\M18.DSG	11-1-2013	16:43:43	388636.000000	7772.720000	0.839844	0.105469	-0.734375	-0.091743	-0.101835	0.255963	10.238647	17.074585	22.430420
C:\Users\cware\Desktop\Steller20November\TagTesting20Nov2013\M18.DSG	11-1-2013	16:43:43	388637.000000	7772.740000	0.839844	0.105469	-0.734375	-0.089908	-0.104587	0.255963	9.826660	15.792847	23.208618
C:\Users\cware\Desktop\Steller20November\TagTesting20Nov2013\M18.DSG	11-1-2013	16:43:43	388638.000000	7772.760000	0.890625	0.101563	-0.722656	-0.088073	-0.106422	0.254128	10.482788	8.209229	19.775391
C:\Users\cware\Desktop\Steller20November\TagTesting20Nov2013\M18.DSG	11-1-2013	16:43:43	388639.000000	7772.780000	0.882813	0.097656	-0.730469	-0.088073	-0.106422	0.255046	12.100220	2.655029	15.213013
C:\Users\cware\Desktop\Steller20November\TagTesting20Nov2013\M18.DSG	11-1-2013	16:43:43	388640.000000	7772.800000	0.871094	0.101563	-0.738281	-0.087156	-0.107339	0.257798	12.298584	-1.693726	11.657715
C:\Users\cware\Desktop\Steller20November\TagTesting20Nov2013\M18.DSG	11-1-2013	16:43:43	388641.000000	7772.820000	0.855469	0.101563	-0.730469	-0.086239	-0.107339	0.256881	11.245728	-2.288818	9.887695
C:\Users\cware\Desktop\Steller20November\TagTesting20Nov2013\M18.DSG	11-1-2013	16:43:43	388642.000000	7772.840000	0.839844	0.097656	-0.714844	-0.083486	-0.107339	0.257798	8.728027	-0.717163	10.437012
C:\Users\cware\Desktop\Steller20November\TagTesting20Nov2013\M18.DSG	11-1-2013	16:43:43	388643.000000	7772.860000	0.847656	0.093750	-0.695313	-0.083486	-0.107339	0.259633	6.622314	0.061035	12.084961
C:\Users\cware\Desktop\Steller20November\TagTesting20Nov2013\M18.DSG	11-1-2013	16:43:43	388644.000000	7772.880000	0.851563	0.101563	-0.675781	-0.081651	-0.108257	0.260550	4.150391	0.671387	14.328003
C:\Users\cware\Desktop\Steller20November\TagTesting20Nov2013\M18.DSG	11-1-2013	16:43:43	388645.000000	7772.900000	0.855469	0.105469	-0.648438	-0.079817	-0.107339	0.259633	2.777100	1.022339	15.991211
C:\Users\cware\Desktop\Steller20November\TagTesting20Nov2013\M18.DSG	11-1-2013	16:43:43	388646.000000	7772.920000	0.875000	0.117188	-0.671875	-0.077982	-0.111009	0.260550	3.097534	-0.473022	16.098022
C:\Users\cware\Desktop\Steller20November\TagTesting20Nov2013\M18.DSG	11-1-2013	16:43:43	388647.000000	7772.940000	0.867188	0.101563	-0.667969	-0.077064	-0.111009	0.261468	4.379272	0.885010	17.013550
C:\Users\cware\Desktop\Steller20November\TagTesting20Nov2013\M18.DSG	11-1-2013	16:43:43	388648.000000	7772.960000	0.878906	0.070313	-0.667969	-0.073394	-0.111927	0.262385	4.928589	-0.274658	19.058228
C:\Users\cware\Desktop\Steller20November\TagTesting20Nov2013\M18.DSG	11-1-2013	16:43:43	388649.000000	7772.980000	0.867188	0.058594	-0.687500	-0.072477	-0.113761	0.262385	4.333496	0.106812	20.874023
C:\Users\cware\Desktop\Steller20November\TagTesting20Nov2013\M18.DSG	11-1-2013	16:43:43	388650.000000	7773.000000	0.855469	0.058594	-0.722656	-0.070642	-0.116514	0.263303	2.899170	5.065918	21.865845
C:\Users\cware\Desktop\Steller20November\TagTesting20Nov2013\M18.DSG	11-1-2013	16:43:43	388651.000000	7773.020000	0.832031	0.050781	-0.769531	-0.068807	-0.117431	0.263303	0.671387	11.779785	23.513794
C:\Users\cware\Desktop\Steller20November\TagTesting20Nov2013\M18.DSG	11-1-2013	16:43:43	388652.000000	7773.040000	0.785156	0.054688	-0.816406	-0.068807	-0.120183	0.259633	-6.820679	28.594971	26.580811
C:\Users\cware\Desktop\Steller20November\TagTesting20Nov2013\M18.DSG	11-1-2013	16:43:43	388653.000000	7773.060000	0.773438	0.070313	-0.785156	-0.066972	-0.122936	0.256881	-10.452271	38.543701	28.961182
C:\Users\cware\Desktop\Steller20November\TagTesting20Nov2013\M18.DSG	11-1-2013	16:43:43	388654.000000	7773.080000	0.902344	0.082031	-0.687500	-0.065138	-0.127523	0.255963	-9.078979	26.367188	25.283813
C:\Users\cware\Desktop\Steller20November\TagTesting20Nov2013\M18.DSG	11-1-2013	16:43:43	388655.000000	7773.100000	0.988281	0.136719	-0.601563	-0.066972	-0.129358	0.250459	-8.132935	12.893677	21.087646
C:\Users\cware\Desktop\Steller20November\TagTesting20Nov2013\M18.DSG	11-1-2013	16:43:43	388656.000000	7773.120000	0.968750	0.214844	-0.570313	-0.065138	-0.130275	0.249541	-3.799438	-2.914429	24.047852
C:\Users\cware\Desktop\Steller20November\TagTesting20Nov2013\M18.DSG	11-1-2013	16:43:43	388657.000000	7773.140000	1.011719	0.242188	-0.519531	-0.060550	-0.133028	0.250459	1.220703	-11.337280	31.372070
C:\Users\cware\Desktop\Steller20November\TagTesting20Nov2013\M18.DSG	11-1-2013	16:43:43	388658.000000	7773.160000	0.996094	0.257813	-0.570313	-0.058716	-0.133945	0.250459	5.386353	-12.954712	38.589478
C:\Users\cware\Desktop\Steller20November\TagTesting20Nov2013\M18.DSG	11-1-2013	16:43:43	388659.000000	7773.180000	0.996094	0.273438	-0.687500	-0.052294	-0.137615	0.254128	10.147095	-15.289307	39.810181
C:\Users\cware\Desktop\Steller20November\TagTesting20Nov2013\M18.DSG	11-1-2013	16:43:43	388660.000000	7773.200000	0.972656	0.234375	-0.757813	-0.048624	-0.139450	0.256881	13.687134	-13.473511	36.788940
C:\Users\cware\Desktop\Steller20November\TagTesting20Nov2013\M18.DSG	11-1-2013	16:43:43	388661.000000	7773.220000	0.941406	0.199219	-0.781250	-0.043119	-0.141284	0.260550	14.709473	-11.993408	33.004761
C:\Users\cware\Desktop\Steller20November\TagTesting20Nov2013\M18.DSG	11-1-2013	16:43:43	388662.000000	7773.240000	0.894531	0.175781	-0.785156	-0.041284	-0.142202	0.264220	15.090942	-5.111694	32.272339
C:\Users\cware\Desktop\Steller20November\TagTesting20Nov2013\M18.DSG	11-1-2013	16:43:43	388663.000000	7773.260000	0.835938	0.207031	-0.785156	-0.036697	-0.143119	0.266972	16.036987	-2.426147	31.814575
C:\Users\cware\Desktop\Steller20November\TagTesting20Nov2013\M18.DSG	11-1-2013	16:43:43	388664.000000	7773.280000	0.832031	0.289063	-0.769531	-0.034862	-0.144037	0.267890	19.622803	2.456665	28.900146
C:\Users\cware\Desktop\Steller20November\TagTesting20Nov2013\M18.DSG	11-1-2013	16:43:43	388665.000000	7773.300000	0.847656	0.296875	-0.750000	-0.031193	-0.143119	0.269725	23.178101	5.432129	24.505615
C:\Users\cware\Desktop\Steller20November\TagTesting20Nov2013\M18.DSG	11-1-2013	16:43:43	388666.000000	7773.320000	0.890625	0.296875	-0.722656	-0.029358	-0.144037	0.274312	27.587891	1.434326	18.371582
C:\Users\cware\Desktop\Steller20November\TagTesting20Nov2013\M18.DSG	11-1-2013	16:43:43	388667.000000	7773.340000	0.882813	0.253906	-0.699219	-0.028440	-0.142202	0.273394	29.205322	-5.157471	15.197754
C:\Users\cware\Desktop\Steller20November\TagTesting20Nov2013\M18.DSG	11-1-2013	16:43:43	388668.000000	7773.360000	0.886719	0.203125	-0.695313	-0.023853	-0.138532	0.277982	33.386230	-12.008667	17.883301
C:\Users\cware\Desktop\Steller20November\TagTesting20Nov2013\M18.DSG	11-1-2013	16:43:43	388669.000000	7773.380000	0.847656	0.140625	-0.691406	-0.022936	-0.137615	0.280734	37.643433	-17.730713	24.978638
C:\Users\cware\Desktop\Steller20November\TagTesting20Nov2013\M18.DSG	11-1-2013	16:43:43	388670.000000	7773.400000	0.785156	0.078125	-0.695313	-0.016514	-0.134862	0.288073	40.298462	-12.771606	39.672852
C:\Users\cware\Desktop\Steller20November\TagTesting20Nov2013\M18.DSG	11-1-2013	16:43:43	388671.000000	7773.420000	0.777344	0.054688	-0.679688	-0.013761	-0.134862	0.289908	40.588379	-10.070801	51.040649
C:\Users\cware\Desktop\Steller20November\TagTesting20Nov2013\M18.DSG	11-1-2013	16:43:43	388672.000000	7773.440000	0.765625	0.042969	-0.675781	-0.008257	-0.133945	0.295413	37.399292	-5.676270	62.759399
C:\Users\cware\Desktop\Steller20November\TagTesting20Nov2013\M18.DSG	11-1-2013	16:43:43	388673.000000	7773.460000	0.781250	0.046875	-0.667969	-0.003670	-0.135780	0.298165	33.737183	-7.751465	69.076538
C:\Users\cware\Desktop\Steller20November\TagTesting20Nov2013\M18.DSG	11-1-2013	16:43:43	388674.000000	7773.480000	0.777344	0.050781	-0.675781	0.006422	-0.137615	0.303670	32.058716	-6.530762	72.067261
C:\Users\cware\Desktop\Steller20November\TagTesting20Nov2013\M18.DSG	11-1-2013	16:43:43	388675.000000	7773.500000	0.785156	0.078125	-0.695313	0.009174	-0.141284	0.306422	32.287598	-3.036499	72.830200
C:\Users\cware\Desktop\Steller20November\TagTesting20Nov2013\M18.DSG	11-1-2013	16:43:43	388676.000000	7773.520000	0.832031	0.101563	-0.710938	0.019266	-0.142202	0.310092	30.929565	-7.156372	72.021484
C:\Users\cware\Desktop\Steller20November\TagTesting20Nov2013\M18.DSG	11-1-2013	16:43:43	388677.000000	7773.540000	0.863281	0.121094	-0.722656	0.023853	-0.143119	0.311009	29.647827	-11.291504	71.640015
C:\Users\cware\Desktop\Steller20November\TagTesting20Nov2013\M18.DSG	11-1-2013	16:43:43	388678.000000	7773.560000	0.921875	0.140625	-0.699219	0.033945	-0.145872	0.315596	21.911621	-25.955200	68.161011
C:\Users\cware\Desktop\Steller20November\TagTesting20Nov2013\M18.DSG	11-1-2013	16:43:43	388679.000000	7773.580000	0.832031	0.167969	-0.707031	0.039450	-0.148624	0.317431	10.406494	-25.833130	63.079834
C:\Users\cware\Desktop\Steller20November\TagTesting20Nov2013\M18.DSG	11-1-2013	16:43:43	388680.000000	7773.600000	0.839844	0.167969	-0.769531	0.050459	-0.151376	0.322018	-2.120972	-29.647827	56.564331
C:\Users\cware\Desktop\Steller20November\TagTesting20Nov2013\M18.DSG	11-1-2013	16:43:43	388681.000000	7773.620000	0.792969	0.074219	-0.828125	0.055046	-0.154128	0.322936	-11.138916	-21.957397	57.067871
C:\Users\cware\Desktop\Steller20November\TagTesting20Nov2013\M18.DSG	11-1-2013	16:43:43	388682.000000	7773.640000	0.687500	0.027344	-0.886719	0.064220	-0.161468	0.322018	-20.050049	-8.972168	62.438965
C:\Users\cware\Desktop\Steller20November\TagTesting20Nov2013\M18.DSG	11-1-2013	16:43:43	388683.000000	7773.660000	0.660156	0.082031	-0.914063	0.067890	-0.166055	0.321101	-25.329590	-2.471924	63.720703
C:\Users\cware\Desktop\Steller20November\TagTesting20Nov2013\M18.DSG	11-1-2013	16:43:43	388684.000000	7773.680000	0.625000	0.214844	-0.894531	0.075229	-0.174312	0.319266	-26.550293	-4.516602	63.613892
C:\Users\cware\Desktop\Steller20November\TagTesting20Nov2013\M18.DSG	11-1-2013	16:43:43	388685.000000	7773.700000	0.648438	0.355469	-0.859375	0.080734	-0.178899	0.318349	-25.009155	-10.147095	56.182861
C:\Users\cware\Desktop\Steller20November\TagTesting20Nov2013\M18.DSG	11-1-2013	16:43:43	388686.000000	7773.720000	0.617188	0.523438	-0.832031	0.088073	-0.186239	0.316514	-25.588989	-12.680054	39.123535
C:\Users\cware\Desktop\Steller20November\TagTesting20Nov2013\M18.DSG	11-1-2013	16:43:43	388687.000000	7773.740000	0.621094	0.640625	-0.882813	0.091743	-0.189908	0.316514	-23.452759	-17.150879	22.583008
C:\Users\cware\Desktop\Steller20November\TagTesting20Nov2013\M18.DSG	11-1-2013	16:43:43	388688.000000	7773.760000	0.597656	0.656250	-0.980469	0.098165	-0.193578	0.314679	-16.799927	-16.372681	8.300781
C:\Users\cware\Desktop\Steller20November\TagTesting20Nov2013\M18.DSG	11-1-2013	16:43:43	388689.000000	7773.780000	0.593750	0.593750	-1.074219	0.100000	-0.193578	0.316514	-5.004883	-17.990112	-0.823975
C:\Users\cware\Desktop\Steller20November\TagTesting20Nov2013\M18.DSG	11-1-2013	16:43:43	388690.000000	7773.800000	0.535156	0.500000	-1.070313	0.100000	-0.194495	0.318349	5.050659	-11.428833	-6.958008
C:\Users\cware\Desktop\Steller20November\TagTesting20Nov2013\M18.DSG	11-1-2013	16:43:43	388691.000000	7773.820000	0.535156	0.500000	-1.070313	0.099083	-0.193578	0.319266	10.360718	-2.365112	-11.489868
C:\Users\cware\Desktop\Steller20November\TagTesting20Nov2013\M18.DSG	11-1-2013	16:43:43	388692.000000	7773.840000	0.507813	0.472656	-1.003906	0.099083	-0.193578	0.320183	13.931274	8.087158	-15.609741
C:\Users\cware\Desktop\Steller20November\TagTesting20Nov2013\M18.DSG	11-1-2013	16:43:43	388693.000000	7773.860000	0.527344	0.468750	-0.980469	0.095413	-0.191743	0.323853	15.335083	14.038086	-18.814087
C:\Users\cware\Desktop\Steller20November\TagTesting20Nov2013\M18.DSG	11-1-2013	16:43:43	388694.000000	7773.880000	0.558594	0.460938	-0.968750	0.093578	-0.190826	0.326606	15.686035	15.762329	-25.726318
C:\Users\cware\Desktop\Steller20November\TagTesting20Nov2013\M18.DSG	11-1-2013	16:43:43	388695.000000	7773.900000	0.570313	0.457031	-0.925781	0.087156	-0.187156	0.329358	13.641357	15.609741	-30.731201
C:\Users\cware\Desktop\Steller20November\TagTesting20Nov2013\M18.DSG	11-1-2013	16:43:43	388696.000000	7773.920000	0.566406	0.445313	-0.871094	0.083486	-0.187156	0.329358	10.269165	14.648438	-36.453247
C:\Users\cware\Desktop\Steller20November\TagTesting20Nov2013\M18.DSG	11-1-2013	16:43:43	388697.000000	7773.940000	0.566406	0.457031	-0.808594	0.076147	-0.182569	0.331193	9.002686	15.747070	-37.689209
C:\Users\cware\Desktop\Steller20November\TagTesting20Nov2013\M18.DSG	11-1-2013	16:43:43	388698.000000	7773.960000	0.613281	0.453125	-0.769531	0.073394	-0.181651	0.333028	8.926392	14.358521	-37.933350
C:\Users\cware\Desktop\Steller20November\TagTesting20Nov2013\M18.DSG	11-1-2013	16:43:43	388699.000000	7773.980000	0.679688	0.457031	-0.738281	0.066972	-0.177982	0.334862	9.063721	3.738403	-37.673950
C:\Users\cware\Desktop\Steller20November\TagTesting20Nov2013\M18.DSG	11-1-2013	16:43:43	388700.000000	7774.000000	0.691406	0.453125	-0.734375	0.066055	-0.176147	0.334862	10.177612	-4.852295	-35.354614
C:\Users\cware\Desktop\Steller20November\TagTesting20Nov2013\M18.DSG	11-1-2013	16:43:43	388701.000000	7774.020000	0.679688	0.421875	-0.722656	0.060550	-0.172477	0.337615	11.108398	-6.362915	-31.158447
C:\Users\cware\Desktop\Steller20November\TagTesting20Nov2013\M18.DSG	11-1-2013	16:43:43	388702.000000	7774.040000	0.675781	0.378906	-0.695313	0.060550	-0.171560	0.339450	12.573242	-5.783081	-24.993896
C:\Users\cware\Desktop\Steller20November\TagTesting20Nov2013\M18.DSG	11-1-2013	16:43:43	388703.000000	7774.060000	0.703125	0.328125	-0.679688	0.058716	-0.167890	0.342202	15.518188	-6.118774	-18.737793
C:\Users\cware\Desktop\Steller20November\TagTesting20Nov2013\M18.DSG	11-1-2013	16:43:43	388704.000000	7774.080000	0.730469	0.277344	-0.664063	0.057798	-0.166055	0.344037	18.692017	-11.108398	-8.743286
C:\Users\cware\Desktop\Steller20November\TagTesting20Nov2013\M18.DSG	11-1-2013	16:43:43	388705.000000	7774.100000	0.726563	0.273438	-0.597656	0.056881	-0.165138	0.346789	18.600464	-16.876221	4.837036
C:\Users\cware\Desktop\Steller20November\TagTesting20Nov2013\M18.DSG	11-1-2013	16:43:43	388706.000000	7774.120000	0.660156	0.285156	-0.535156	0.060550	-0.162385	0.349541	20.004272	-11.627197	14.678955
C:\Users\cware\Desktop\Steller20November\TagTesting20Nov2013\M18.DSG	11-1-2013	16:43:43	388707.000000	7774.140000	0.761719	0.347656	-0.515625	0.061468	-0.162385	0.353211	19.607544	-24.307251	20.294189
C:\Users\cware\Desktop\Steller20November\TagTesting20Nov2013\M18.DSG	11-1-2013	16:43:43	388708.000000	7774.160000	0.769531	0.378906	-0.515625	0.068807	-0.161468	0.356881	18.798828	-34.683228	28.182983
C:\Users\cware\Desktop\Steller20November\TagTesting20Nov2013\M18.DSG	11-1-2013	16:43:43	388709.000000	7774.180000	0.800781	0.375000	-0.570313	0.073394	-0.159633	0.358716	21.392822	-43.151855	29.586792
C:\Users\cware\Desktop\Steller20November\TagTesting20Nov2013\M18.DSG	11-1-2013	16:43:43	388710.000000	7774.200000	0.812500	0.347656	-0.683594	0.084404	-0.159633	0.363303	17.883301	-52.093506	27.725220
C:\Users\cware\Desktop\Steller20November\TagTesting20Nov2013\M18.DSG	11-1-2013	16:43:43	388711.000000	7774.220000	0.730469	0.355469	-0.781250	0.088991	-0.159633	0.366972	7.904053	-50.384521	23.712158
C:\Users\cware\Desktop\Steller20November\TagTesting20Nov2013\M18.DSG	11-1-2013	16:43:43	388712.000000	7774.240000	0.613281	0.328125	-0.847656	0.100000	-0.158716	0.368807	4.730225	-30.990601	25.833130
C:\Users\cware\Desktop\Steller20November\TagTesting20Nov2013\M18.DSG	11-1-2013	16:43:43	388713.000000	7774.260000	0.636719	0.203125	-0.894531	0.104587	-0.159633	0.370642	7.949829	-29.937744	31.677246
C:\Users\cware\Desktop\Steller20November\TagTesting20Nov2013\M18.DSG	11-1-2013	16:43:43	388714.000000	7774.280000	0.757813	0.101563	-0.781250	0.113761	-0.159633	0.373394	1.785278	-51.040649	33.477783
C:\Users\cware\Desktop\Steller20November\TagTesting20Nov2013\M18.DSG	11-1-2013	16:43:43	388715.000000	7774.300000	0.863281	0.128906	-0.585938	0.119266	-0.159633	0.375229	-8.453369	-64.544678	28.640747
C:\Users\cware\Desktop\Steller20November\TagTesting20Nov2013\M18.DSG	11-1-2013	16:43:43	388716.000000	7774.320000	0.820313	0.156250	-0.562500	0.132110	-0.164220	0.377064	-14.739990	-77.438354	18.264771
C:\Users\cware\Desktop\Steller20November\TagTesting20Nov2013\M18.DSG	11-1-2013	16:43:43	388717.000000	7774.340000	0.792969	0.238281	-0.578125	0.137615	-0.166055	0.377064	-18.630981	-89.859009	13.305664
C:\Users\cware\Desktop\Steller20November\TagTesting20Nov2013\M18.DSG	11-1-2013	16:43:43	388718.000000	7774.360000	0.632813	0.257813	-0.660156	0.155046	-0.170642	0.377064	-22.125244	-98.175049	13.290405
C:\Users\cware\Desktop\Steller20November\TagTesting20Nov2013\M18.DSG	11-1-2013	16:43:43	388719.000000	7774.380000	0.613281	0.187500	-0.847656	0.164220	-0.174312	0.374312	-12.374878	-118.606567	18.096924
C:\Users\cware\Desktop\Steller20November\TagTesting20Nov2013\M18.DSG	11-1-2013	16:43:43	388720.000000	7774.400000	0.453125	0.136719	-1.097656	0.185321	-0.175229	0.377982	16.799927	-119.110107	25.711060
C:\Users\cware\Desktop\Steller20November\TagTesting20Nov2013\M18.DSG	11-1-2013	16:43:43	388721.000000	7774.420000	0.339844	0.152344	-1.175781	0.197248	-0.175229	0.379817	31.921387	-120.330811	36.209106
C:\Users\cware\Desktop\Steller20November\TagTesting20Nov2013\M18.DSG	11-1-2013	16:43:43	388722.000000	7774.440000	0.128906	0.238281	-1.054688	0.218349	-0.174312	0.384404	23.559570	-92.559814	48.385620
C:\Users\cware\Desktop\Steller20November\TagTesting20Nov2013\M18.DSG	11-1-2013	16:43:43	388723.000000	7774.460000	0.050781	0.257813	-1.070313	0.229358	-0.173394	0.386239	18.371582	-74.798584	52.001953
C:\Users\cware\Desktop\Steller20November\TagTesting20Nov2013\M18.DSG	11-1-2013	16:43:43	388724.000000	7774.480000	0.167969	0.218750	-1.125000	0.247706	-0.172477	0.388073	13.015747	-77.926636	50.109863
C:\Users\cware\Desktop\Steller20November\TagTesting20Nov2013\M18.DSG	11-1-2013	16:43:43	388725.000000	7774.500000	0.238281	0.234375	-1.039063	0.255963	-0.171560	0.388073	11.734009	-79.833984	44.815063
C:\Users\cware\Desktop\Steller20November\TagTesting20Nov2013\M18.DSG	11-1-2013	16:43:43	388726.000000	7774.520000	0.214844	0.226563	-1.148438	0.274312	-0.170642	0.388073	23.941040	-73.883057	35.308838
C:\Users\cware\Desktop\Steller20November\TagTesting20Nov2013\M18.DSG	11-1-2013	16:43:43	388727.000000	7774.540000	0.121094	0.187500	-1.417969	0.281651	-0.169725	0.389908	32.394409	-63.507080	31.860352
C:\Users\cware\Desktop\Steller20November\TagTesting20Nov2013\M18.DSG	11-1-2013	16:43:43	388728.000000	7774.560000	-0.039063	0.132813	-1.566406	0.288073	-0.165138	0.392661	33.706665	-27.084351	30.746460
C:\Users\cware\Desktop\Steller20November\TagTesting20Nov2013\M18.DSG	11-1-2013	16:43:43	388729.000000	7774.580000	-0.050781	0.160156	-1.597656	0.297248	-0.163303	0.400000	30.883789	-2.120972	33.020020
C:\Users\cware\Desktop\Steller20November\TagTesting20Nov2013\M18.DSG	11-1-2013	16:43:43	388730.000000	7774.600000	0.070313	0.238281	-1.667969	0.299083	-0.158716	0.401835	28.717041	11.932373	28.381348
C:\Users\cware\Desktop\Steller20November\TagTesting20Nov2013\M18.DSG	11-1-2013	16:43:43	388731.000000	7774.620000	0.199219	0.222656	-1.730469	0.301835	-0.155046	0.410092	18.753052	13.504028	18.478394
C:\Users\cware\Desktop\Steller20November\TagTesting20Nov2013\M18.DSG	11-1-2013	16:43:43	388732.000000	7774.640000	0.238281	0.175781	-1.738281	0.303670	-0.153211	0.414679	2.990723	10.559082	-4.943848
C:\Users\cware\Desktop\Steller20November\TagTesting20Nov2013\M18.DSG	11-1-2013	16:43:43	388733.000000	7774.660000	0.191406	0.089844	-1.640625	0.300000	-0.153211	0.421101	-12.557983	8.117676	-27.954102
C:\Users\cware\Desktop\Steller20November\TagTesting20Nov2013\M18.DSG	11-1-2013	16:43:43	388734.000000	7774.680000	0.226563	0.003906	-1.574219	0.298165	-0.155046	0.423853	-30.426025	2.395630	-51.895142
C:\Users\cware\Desktop\Steller20November\TagTesting20Nov2013\M18.DSG	11-1-2013	16:43:43	388735.000000	7774.700000	0.242188	0.046875	-1.429688	0.289908	-0.164220	0.427523	-46.157837	24.169922	-63.659668
C:\Users\cware\Desktop\Steller20November\TagTesting20Nov2013\M18.DSG	11-1-2013	16:43:43	388736.000000	7774.720000	0.203125	0.117188	-1.222656	0.281651	-0.169725	0.431193	-57.327271	80.108643	-50.827026
C:\Users\cware\Desktop\Steller20November\TagTesting20Nov2013\M18.DSG	11-1-2013	16:43:43	388737.000000	7774.740000	0.074219	0.726563	-0.996094	0.258716	-0.184404	0.433028	-49.697876	139.495850	-34.667969
C:\Users\cware\Desktop\Steller20November\TagTesting20Nov2013\M18.DSG	11-1-2013	16:43:43	388738.000000	7774.760000	-0.074219	1.640625	-0.988281	0.243119	-0.190826	0.435780	-39.382935	179.992676	-47.622681
C:\Users\cware\Desktop\Steller20November\TagTesting20Nov2013\M18.DSG	11-1-2013	16:43:43	388739.000000	7774.780000	-0.152344	1.996094	-1.160156	0.202752	-0.191743	0.440367	55.938721	193.359375	-58.258057
C:\Users\cware\Desktop\Steller20November\TagTesting20Nov2013\M18.DSG	11-1-2013	16:43:43	388740.000000	7774.800000	0.128906	1.996094	-0.656250	0.182569	-0.180734	0.445872	115.829468	262.634277	8.651733
C:\Users\cware\Desktop\Steller20November\TagTesting20Nov2013\M18.DSG	11-1-2013	16:43:43	388741.000000	7774.820000	0.789063	1.566406	-0.300781	0.160550	-0.157798	0.448624	99.060059	235.610962	97.961426
C:\Users\cware\Desktop\Steller20November\TagTesting20Nov2013\M18.DSG	11-1-2013	16:43:43	388742.000000	7774.840000	1.753906	0.640625	-0.804688	0.132110	-0.148624	0.447706	55.236816	62.774658	134.414673
C:\Users\cware\Desktop\Steller20November\TagTesting20Nov2013\M18.DSG	11-1-2013	16:43:43	388743.000000	7774.860000	1.679688	0.343750	-1.000000	0.133945	-0.142202	0.447706	44.601440	72.448730	122.543335
C:\Users\cware\Desktop\Steller20November\TagTesting20Nov2013\M18.DSG	11-1-2013	16:43:43	388744.000000	7774.880000	0.144531	-0.039063	-0.269531	0.127523	-0.132110	0.447706	0.381470	126.541138	43.304443
C:\Users\cware\Desktop\Steller20November\TagTesting20Nov2013\M18.DSG	11-1-2013	16:43:43	388745.000000	7774.900000	0.144531	-0.039063	-0.269531	0.115596	-0.133028	0.450459	-55.831909	81.405640	-37.017822
C:\Users\cware\Desktop\Steller20November\TagTesting20Nov2013\M18.DSG	11-1-2013	16:43:43	388746.000000	7774.920000	0.539063	-0.789063	0.574219	0.094495	-0.139450	0.444037	-134.048462	16.921997	-130.630493
C:\Users\cware\Desktop\Steller20November\TagTesting20Nov2013\M18.DSG	11-1-2013	16:43:43	388747.000000	7774.940000	0.628906	-0.121094	0.308594	0.085321	-0.147706	0.439450	-133.880615	-27.603149	-173.950195
C:\Users\cware\Desktop\Steller20November\TagTesting20Nov2013\M18.DSG	11-1-2013	16:43:43	388748.000000	7774.960000	0.539063	0.230469	-0.070313	0.068807	-0.155963	0.432110	-19.958496	-26.229858	-209.289551
C:\Users\cware\Desktop\Steller20November\TagTesting20Nov2013\M18.DSG	11-1-2013	16:43:43	388749.000000	7774.980000	0.476563	0.335938	-0.199219	0.060550	-0.147706	0.434862	108.200073	-27.648926	-219.421387
C:\Users\cware\Desktop\Steller20November\TagTesting20Nov2013\M18.DSG	11-1-2013	16:43:43	388750.000000	7775.000000	0.535156	0.320313	-0.109375	0.045872	-0.109174	0.453211	228.424072	-83.938599	-194.152832
C:\Users\cware\Desktop\Steller20November\TagTesting20Nov2013\M18.DSG	11-1-2013	16:43:43	388751.000000	7775.020000	0.359375	0.187500	-0.222656	0.044954	-0.079817	0.466055	266.677856	-31.631470	-125.350952
C:\Users\cware\Desktop\Steller20November\TagTesting20Nov2013\M18.DSG	11-1-2013	16:43:43	388752.000000	7775.040000	0.460938	0.171875	-0.195313	0.044037	-0.028440	0.481651	223.709106	16.540527	-21.530151
C:\Users\cware\Desktop\Steller20November\TagTesting20Nov2013\M18.DSG	11-1-2013	16:43:43	388753.000000	7775.060000	0.835938	0.246094	0.335938	0.044037	-0.010092	0.484404	134.399414	-58.502197	3.601074
C:\Users\cware\Desktop\Steller20November\TagTesting20Nov2013\M18.DSG	11-1-2013	16:43:43	388754.000000	7775.080000	0.546875	0.328125	0.867188	0.058716	0.000917	0.490826	-7.720947	-59.982300	13.153076
C:\Users\cware\Desktop\Steller20November\TagTesting20Nov2013\M18.DSG	11-1-2013	16:43:43	388755.000000	7775.100000	0.574219	0.500000	1.156250	0.064220	-0.005505	0.492661	-57.037354	-62.866211	-17.257690
C:\Users\cware\Desktop\Steller20November\TagTesting20Nov2013\M18.DSG	11-1-2013	16:43:43	388756.000000	7775.120000	0.796875	0.562500	1.171875	0.082569	-0.024771	0.501835	-24.429321	-112.014771	-56.060791
C:\Users\cware\Desktop\Steller20November\TagTesting20Nov2013\M18.DSG	11-1-2013	16:43:43	388757.000000	7775.140000	1.015625	0.625000	0.695313	0.095413	-0.029358	0.510092	30.151367	-131.607056	8.895874
C:\Users\cware\Desktop\Steller20November\TagTesting20Nov2013\M18.DSG	11-1-2013	16:43:43	388758.000000	7775.160000	1.996094	-0.546875	-0.964844	0.145872	-0.044037	0.531193	-94.573975	-417.495728	112.762451
C:\Users\cware\Desktop\Steller20November\TagTesting20Nov2013\M18.DSG	11-1-2013	16:43:43	388759.000000	7775.180000	1.324219	-2.000000	-2.000000	0.200917	-0.055046	0.537615	-82.199097	-427.963257	6.790161
C:\Users\cware\Desktop\Steller20November\TagTesting20Nov2013\M18.DSG	11-1-2013	16:43:43	388760.000000	7775.200000	-1.000000	-2.000000	-1.937500	0.266972	-0.075229	0.544037	-116.638184	-120.986938	-35.400391
C:\Users\cware\Desktop\Steller20November\TagTesting20Nov2013\M18.DSG	11-1-2013	16:43:43	388761.000000	7775.220000	-0.523438	-2.000000	-1.281250	0.276147	-0.094495	0.545872	-196.044922	-135.253906	-31.326294
C:\Users\cware\Desktop\Steller20November\TagTesting20Nov2013\M18.DSG	11-1-2013	16:43:43	388762.000000	7775.240000	0.246094	-1.035156	-0.804688	0.309174	-0.146789	0.529358	-259.597778	-204.986572	-33.950806
C:\Users\cware\Desktop\Steller20November\TagTesting20Nov2013\M18.DSG	11-1-2013	16:43:43	388763.000000	7775.260000	0.093750	0.277344	-0.675781	0.331193	-0.176147	0.515596	-261.138916	-213.195801	-65.521240
C:\Users\cware\Desktop\Steller20November\TagTesting20Nov2013\M18.DSG	11-1-2013	16:43:43	388764.000000	7775.280000	-0.582031	0.585938	-1.117188	0.362385	-0.226606	0.482569	-177.841187	-159.057617	-45.013428
C:\Users\cware\Desktop\Steller20November\TagTesting20Nov2013\M18.DSG	11-1-2013	16:43:43	388765.000000	7775.300000	-0.417969	0.632813	-1.781250	0.378899	-0.241284	0.466972	-149.536133	-226.043701	22.933960
C:\Users\cware\Desktop\Steller20November\TagTesting20Nov2013\M18.DSG	11-1-2013	16:43:43	388766.000000	7775.320000	-0.777344	1.214844	-1.542969	0.404587	-0.258716	0.449541	-109.970093	-129.547119	67.337036
C:\Users\cware\Desktop\Steller20November\TagTesting20Nov2013\M18.DSG	11-1-2013	16:43:43	388767.000000	7775.340000	-1.484375	1.917969	-1.050781	0.432110	-0.258716	0.427523	28.289795	-57.693481	28.656006
C:\Users\cware\Desktop\Steller20November\TagTesting20Nov2013\M18.DSG	11-1-2013	16:43:43	388768.000000	7775.360000	-1.117188	1.726563	-1.191406	0.436697	-0.251376	0.432110	120.010376	-10.223389	-38.391113
C:\Users\cware\Desktop\Steller20November\TagTesting20Nov2013\M18.DSG	11-1-2013	16:43:43	388769.000000	7775.380000	-0.406250	0.996094	-1.433594	0.431193	-0.233028	0.455963	129.989624	-14.953613	-87.249756
C:\Users\cware\Desktop\Steller20November\TagTesting20Nov2013\M18.DSG	11-1-2013	16:43:43	388770.000000	7775.400000	-0.019531	0.480469	-1.363281	0.425688	-0.225688	0.466055	72.631836	62.088013	-66.040039
C:\Users\cware\Desktop\Steller20November\TagTesting20Nov2013\M18.DSG	11-1-2013	16:43:43	388771.000000	7775.420000	-0.019531	0.480469	-1.363281	0.397248	-0.221101	0.492661	1.327515	234.725952	3.005981
C:\Users\cware\Desktop\Steller20November\TagTesting20Nov2013\M18.DSG	11-1-2013	16:43:43	388772.000000	7775.440000	0.785156	1.359375	-0.574219	0.371560	-0.222936	0.504587	-37.780762	193.069458	45.349121
C:\Users\cware\Desktop\Steller20November\TagTesting20Nov2013\M18.DSG	11-1-2013	16:43:43	388773.000000	7775.460000	0.210938	0.050781	-0.742188	0.335780	-0.230275	0.514679	-62.042236	192.337036	34.851074
C:\Users\cware\Desktop\Steller20November\TagTesting20Nov2013\M18.DSG	11-1-2013	16:43:43	388774.000000	7775.480000	0.609375	-0.445313	-0.847656	0.321101	-0.231193	0.519266	14.907837	29.815674	78.369141
C:\Users\cware\Desktop\Steller20November\TagTesting20Nov2013\M18.DSG	11-1-2013	16:43:43	388775.000000	7775.500000	1.257813	-0.769531	-2.000000	0.332110	-0.219266	0.524771	61.569214	-110.595703	130.813599
C:\Users\cware\Desktop\Steller20November\TagTesting20Nov2013\M18.DSG	11-1-2013	16:43:43	388776.000000	7775.520000	-0.367188	0.687500	-2.000000	0.363303	-0.197248	0.528440	108.062744	-217.376709	166.259766
C:\Users\cware\Desktop\Steller20November\TagTesting20Nov2013\M18.DSG	11-1-2013	16:43:43	388777.000000	7775.540000	-1.640625	1.453125	-2.000000	0.411927	-0.156881	0.529358	73.684692	-55.435181	93.688965
C:\Users\cware\Desktop\Steller20November\TagTesting20Nov2013\M18.DSG	11-1-2013	16:43:43	388778.000000	7775.560000	-1.585938	0.812500	-2.000000	0.418349	-0.155046	0.529358	-70.816040	57.739258	13.336182
C:\Users\cware\Desktop\Steller20November\TagTesting20Nov2013\M18.DSG	11-1-2013	16:43:43	388779.000000	7775.580000	-0.371094	0.464844	-1.574219	0.413761	-0.175229	0.526606	-118.621826	42.617798	-28.900146
C:\Users\cware\Desktop\Steller20November\TagTesting20Nov2013\M18.DSG	11-1-2013	16:43:43	388780.000000	7775.600000	0.378906	0.179688	-1.203125	0.400000	-0.186239	0.523853	-75.531006	-16.464233	-53.619385
C:\Users\cware\Desktop\Steller20November\TagTesting20Nov2013\M18.DSG	11-1-2013	16:43:43	388781.000000	7775.620000	0.785156	-0.425781	-0.535156	0.400000	-0.195413	0.520183	-39.245605	-15.625000	-14.221191
C:\Users\cware\Desktop\Steller20November\TagTesting20Nov2013\M18.DSG	11-1-2013	16:43:43	388782.000000	7775.640000	1.132813	-0.664063	-0.019531	0.403670	-0.203670	0.512844	-28.091431	-129.089355	14.022827
C:\Users\cware\Desktop\Steller20November\TagTesting20Nov2013\M18.DSG	11-1-2013	16:43:43	388783.000000	7775.660000	0.328125	-0.218750	-0.089844	0.415596	-0.205505	0.503670	-59.982300	-128.341675	6.774902
C:\Users\cware\Desktop\Steller20November\TagTesting20Nov2013\M18.DSG	11-1-2013	16:43:43	388784.000000	7775.680000	-0.332031	0.179688	-0.613281	0.438532	-0.214679	0.482569	-44.830322	-100.509644	-10.787964
C:\Users\cware\Desktop\Steller20November\TagTesting20Nov2013\M18.DSG	11-1-2013	16:43:43	388785.000000	7775.700000	-0.527344	0.570313	-0.804688	0.444954	-0.218349	0.474312	1.678467	-60.272217	-28.350830
C:\Users\cware\Desktop\Steller20November\TagTesting20Nov2013\M18.DSG	11-1-2013	16:43:43	388786.000000	7775.720000	-0.199219	0.605469	-0.910156	0.455046	-0.216514	0.469725	50.155640	-119.171143	-5.752563
C:\Users\cware\Desktop\Steller20November\TagTesting20Nov2013\M18.DSG	11-1-2013	16:43:43	388787.000000	7775.740000	-0.195313	0.257813	-1.207031	0.467890	-0.212844	0.468807	39.886475	-189.849854	28.503418
C:\Users\cware\Desktop\Steller20November\TagTesting20Nov2013\M18.DSG	11-1-2013	16:43:43	388788.000000	7775.760000	-0.921875	0.582031	-1.382813	0.500917	-0.198165	0.445872	6.332397	-160.568237	18.478394
C:\Users\cware\Desktop\Steller20November\TagTesting20Nov2013\M18.DSG	11-1-2013	16:43:43	388789.000000	7775.780000	-1.281250	0.558594	-1.535156	0.514679	-0.195413	0.435780	12.680054	-68.618774	-3.509521
C:\Users\cware\Desktop\Steller20November\TagTesting20Nov2013\M18.DSG	11-1-2013	16:43:43	388790.000000	7775.800000	-1.050781	0.257813	-1.355469	0.527523	-0.190826	0.430275	51.437378	-36.346436	-19.973755
C:\Users\cware\Desktop\Steller20November\TagTesting20Nov2013\M18.DSG	11-1-2013	16:43:43	388791.000000	7775.820000	-0.695313	-0.031250	-0.480469	0.530275	-0.186239	0.433028	77.056885	-38.696289	-24.276733
C:\Users\cware\Desktop\Steller20November\TagTesting20Nov2013\M18.DSG	11-1-2013	16:43:43	388792.000000	7775.840000	-0.097656	0.109375	-0.226563	0.537615	-0.175229	0.439450	63.354492	-72.540283	-30.822754
C:\Users\cware\Desktop\Steller20November\TagTesting20Nov2013\M18.DSG	11-1-2013	16:43:43	388793.000000	7775.860000	0.605469	0.003906	0.433594	0.543119	-0.172477	0.433945	10.421753	-183.212280	-30.349731
C:\Users\cware\Desktop\Steller20November\TagTesting20Nov2013\M18.DSG	11-1-2013	16:43:43	388794.000000	7775.880000	0.539063	0.285156	0.179688	0.577982	-0.174312	0.388991	-22.964478	-291.763306	12.512207
C:\Users\cware\Desktop\Steller20November\TagTesting20Nov2013\M18.DSG	11-1-2013	16:43:43	388795.000000	7775.900000	-0.906250	0.097656	-0.121094	0.598165	-0.172477	0.364220	-6.729126	-191.833496	8.285522
C:\Users\cware\Desktop\Steller20November\TagTesting20Nov2013\M18.DSG	11-1-2013	16:43:43	388796.000000	7775.920000	-1.867188	0.285156	-1.089844	0.613761	-0.169725	0.338532	3.768921	-63.476563	-8.758545
C:\Users\cware\Desktop\Steller20November\TagTesting20Nov2013\M18.DSG	11-1-2013	16:43:43	388797.000000	7775.940000	-1.398438	0.105469	-1.132813	0.617431	-0.170642	0.333945	-9.780884	-22.964478	-6.973267
C:\Users\cware\Desktop\Steller20November\TagTesting20Nov2013\M18.DSG	11-1-2013	16:43:43	388798.000000	7775.960000	-0.402344	-0.320313	-0.335938	0.622018	-0.171560	0.325688	-21.423340	-40.847778	-1.937866
C:\Users\cware\Desktop\Steller20November\TagTesting20Nov2013\M18.DSG	11-1-2013	16:43:43	388799.000000	7775.980000	-0.402344	-0.320313	-0.335938	0.624771	-0.172477	0.320183	-29.891968	-52.886963	4.486084
C:\Users\cware\Desktop\Steller20November\TagTesting20Nov2013\M18.DSG	11-1-2013	16:43:43	388800.000000	7776.000000	-0.628906	-0.367188	-0.332031	0.632110	-0.174312	0.305505	-51.727295	-47.744751	13.641357
C:\Users\cware\Desktop\Steller20November\TagTesting20Nov2013\M18.DSG	11-1-2013	16:43:43	388801.000000	7776.020000	-0.687500	-0.109375	-0.398438	0.635780	-0.174312	0.297248	-64.559937	-46.264648	14.419556
C:\Users\cware\Desktop\Steller20November\TagTesting20Nov2013\M18.DSG	11-1-2013	16:43:43	388802.000000	7776.040000	-0.691406	0.179688	-0.457031	0.642202	-0.177064	0.279817	-54.519653	-61.569214	14.633179
C:\Users\cware\Desktop\Steller20November\TagTesting20Nov2013\M18.DSG	11-1-2013	16:43:43	388803.000000	7776.060000	-0.949219	0.234375	-0.597656	0.647706	-0.176147	0.270642	-43.228149	-80.169678	15.701294
C:\Users\cware\Desktop\Steller20November\TagTesting20Nov2013\M18.DSG	11-1-2013	16:43:43	388804.000000	7776.080000	-1.218750	0.148438	-0.742188	0.652294	-0.175229	0.259633	-42.007446	-40.069580	18.234253
C:\Users\cware\Desktop\Steller20November\TagTesting20Nov2013\M18.DSG	11-1-2013	16:43:43	388805.000000	7776.100000	-1.105469	0.171875	-0.644531	0.656881	-0.173394	0.250459	-60.562134	6.484985	28.457642
C:\Users\cware\Desktop\Steller20November\TagTesting20Nov2013\M18.DSG	11-1-2013	16:43:43	388806.000000	7776.120000	-0.992188	-0.085938	-0.441406	0.659633	-0.170642	0.247706	-70.541382	43.548584	44.403076
C:\Users\cware\Desktop\Steller20November\TagTesting20Nov2013\M18.DSG	11-1-2013	16:43:43	388807.000000	7776.140000	-0.484375	-0.171875	-0.500000	0.663303	-0.166055	0.243119	-58.776855	-49.896240	45.440674
C:\Users\cware\Desktop\Steller20November\TagTesting20Nov2013\M18.DSG	11-1-2013	16:43:43	388808.000000	7776.160000	-0.851563	-0.167969	-0.476563	0.664220	-0.160550	0.247706	-45.089722	-54.687500	63.369751
C:\Users\cware\Desktop\Steller20November\TagTesting20Nov2013\M18.DSG	11-1-2013	16:43:43	388809.000000	7776.180000	-0.609375	0.035156	-0.628906	0.671560	-0.146789	0.243119	-52.093506	4.760742	68.771362
C:\Users\cware\Desktop\Steller20November\TagTesting20Nov2013\M18.DSG	11-1-2013	16:43:43	388810.000000	7776.200000	-0.980469	-0.152344	-0.707031	0.674312	-0.141284	0.237615	-84.747314	5.126953	68.069458
C:\Users\cware\Desktop\Steller20November\TagTesting20Nov2013\M18.DSG	11-1-2013	16:43:43	388811.000000	7776.220000	-1.062500	-0.316406	-0.769531	0.679817	-0.128440	0.232110	-110.305786	9.567261	77.728271
C:\Users\cware\Desktop\Steller20November\TagTesting20Nov2013\M18.DSG	11-1-2013	16:43:43	388812.000000	7776.240000	-1.003906	-0.218750	-0.542969	0.683486	-0.122018	0.226606	-125.656128	27.496338	82.534790
C:\Users\cware\Desktop\Steller20November\TagTesting20Nov2013\M18.DSG	11-1-2013	16:43:43	388813.000000	7776.260000	-0.859375	0.128906	-0.570313	0.690826	-0.111009	0.220183	-122.344971	16.235352	67.459106
C:\Users\cware\Desktop\Steller20November\TagTesting20Nov2013\M18.DSG	11-1-2013	16:43:43	388814.000000	7776.280000	-0.914063	0.300781	-0.703125	0.690826	-0.107339	0.219266	-120.895386	24.993896	55.847168
C:\Users\cware\Desktop\Steller20November\TagTesting20Nov2013\M18.DSG	11-1-2013	16:43:43	388815.000000	7776.300000	-0.746094	0.300781	-0.546875	0.692661	-0.100000	0.217431	-108.673096	54.763794	51.742554
C:\Users\cware\Desktop\Steller20November\TagTesting20Nov2013\M18.DSG	11-1-2013	16:43:43	388816.000000	7776.320000	-0.578125	0.289063	-0.601563	0.693578	-0.098165	0.217431	-98.541260	24.597168	49.163818
C:\Users\cware\Desktop\Steller20November\TagTesting20Nov2013\M18.DSG	11-1-2013	16:43:43	388817.000000	7776.340000	-0.675781	0.226563	-0.726563	0.695413	-0.088991	0.217431	-91.705322	24.627686	55.465698
C:\Users\cware\Desktop\Steller20November\TagTesting20Nov2013\M18.DSG	11-1-2013	16:43:43	388818.000000	7776.360000	-0.644531	0.144531	-0.792969	0.697248	-0.085321	0.216514	-95.352173	41.717529	63.827515
C:\Users\cware\Desktop\Steller20November\TagTesting20Nov2013\M18.DSG	11-1-2013	16:43:43	388819.000000	7776.380000	-0.597656	0.128906	-0.851563	0.698165	-0.080734	0.221101	-100.555420	36.239624	66.818237
C:\Users\cware\Desktop\Steller20November\TagTesting20Nov2013\M18.DSG	11-1-2013	16:43:43	388820.000000	7776.400000	-0.582031	0.117188	-0.792969	0.700000	-0.069725	0.222936	-101.928711	37.231445	71.289063
C:\Users\cware\Desktop\Steller20November\TagTesting20Nov2013\M18.DSG	11-1-2013	16:43:43	388821.000000	7776.420000	-0.582031	0.113281	-0.769531	0.702752	-0.063303	0.224771	-93.826294	34.378052	64.132690
C:\Users\cware\Desktop\Steller20November\TagTesting20Nov2013\M18.DSG	11-1-2013	16:43:43	388822.000000	7776.440000	-0.613281	0.140625	-0.734375	0.702752	-0.052294	0.226606	-91.247559	25.009155	50.582886
C:\Users\cware\Desktop\Steller20November\TagTesting20Nov2013\M18.DSG	11-1-2013	16:43:43	388823.000000	7776.460000	-0.640625	0.152344	-0.695313	0.703670	-0.049541	0.228440	-97.183228	38.208008	43.045044
C:\Users\cware\Desktop\Steller20November\TagTesting20Nov2013\M18.DSG	11-1-2013	16:43:43	388824.000000	7776.480000	-0.671875	0.277344	-0.796875	0.702752	-0.044954	0.233028	-109.146118	57.098389	34.759521
C:\Users\cware\Desktop\Steller20November\TagTesting20Nov2013\M18.DSG	11-1-2013	16:43:43	388825.000000	7776.500000	-0.671875	0.277344	-0.796875	0.701835	-0.044954	0.237615	-111.846924	38.284302	27.526855
C:\Users\cware\Desktop\Steller20November\TagTesting20Nov2013\M18.DSG	11-1-2013	16:43:43	388826.000000	7776.520000	-0.730469	0.316406	-0.886719	0.700000	-0.046789	0.242202	-110.153198	57.189941	21.438599
C:\Users\cware\Desktop\Steller20November\TagTesting20Nov2013\M18.DSG	11-1-2013	16:43:43	388827.000000	7776.540000	-0.750000	0.335938	-0.953125	0.699083	-0.047706	0.245872	-107.208252	62.683105	9.872437
C:\Users\cware\Desktop\Steller20November\TagTesting20Nov2013\M18.DSG	11-1-2013	16:43:43	388828.000000	7776.560000	-0.738281	0.296875	-0.953125	0.692661	-0.055046	0.255046	-105.072021	65.551758	-0.030518
C:\Users\cware\Desktop\Steller20November\TagTesting20Nov2013\M18.DSG	11-1-2013	16:43:43	388829.000000	7776.580000	-0.753906	0.277344	-0.988281	0.690826	-0.060550	0.260550	-108.871460	67.718506	-9.231567
C:\Users\cware\Desktop\Steller20November\TagTesting20Nov2013\M18.DSG	11-1-2013	16:43:43	388830.000000	7776.600000	-0.687500	0.234375	-0.980469	0.683486	-0.072477	0.270642	-111.434937	82.626343	-6.576538
C:\Users\cware\Desktop\Steller20November\TagTesting20Nov2013\M18.DSG	11-1-2013	16:43:43	388831.000000	7776.620000	-0.636719	0.304688	-0.976563	0.678899	-0.077064	0.277982	-106.216431	79.193115	-7.781982
C:\Users\cware\Desktop\Steller20November\TagTesting20Nov2013\M18.DSG	11-1-2013	16:43:43	388832.000000	7776.640000	-0.667969	0.332031	-0.968750	0.671560	-0.089908	0.288991	-102.401733	84.716797	-7.431030
C:\Users\cware\Desktop\Steller20November\TagTesting20Nov2013\M18.DSG	11-1-2013	16:43:43	388833.000000	7776.660000	-0.628906	0.359375	-0.976563	0.666972	-0.096330	0.295413	-104.080200	78.857422	-12.771606
C:\Users\cware\Desktop\Steller20November\TagTesting20Nov2013\M18.DSG	11-1-2013	16:43:43	388834.000000	7776.680000	-0.628906	0.410156	-0.984375	0.657798	-0.111927	0.304587	-101.348877	75.027466	-11.810303
C:\Users\cware\Desktop\Steller20November\TagTesting20Nov2013\M18.DSG	11-1-2013	16:43:43	388835.000000	7776.700000	-0.578125	0.425781	-0.949219	0.653211	-0.116514	0.308257	-100.051880	65.399170	-13.610840
C:\Users\cware\Desktop\Steller20November\TagTesting20Nov2013\M18.DSG	11-1-2013	16:43:43	388836.000000	7776.720000	-0.585938	0.429688	-0.957031	0.644954	-0.133028	0.314679	-97.793579	66.497803	-15.365601
C:\Users\cware\Desktop\Steller20November\TagTesting20Nov2013\M18.DSG	11-1-2013	16:43:43	388837.000000	7776.740000	-0.566406	0.445313	-0.957031	0.639450	-0.138532	0.318349	-97.808838	68.252563	-14.938354
C:\Users\cware\Desktop\Steller20November\TagTesting20Nov2013\M18.DSG	11-1-2013	16:43:43	388838.000000	7776.760000	-0.527344	0.476563	-0.972656	0.631193	-0.153211	0.322936	-96.420288	62.149048	-15.945435
C:\Users\cware\Desktop\Steller20November\TagTesting20Nov2013\M18.DSG	11-1-2013	16:43:43	388839.000000	7776.780000	-0.582031	0.507813	-0.976563	0.626606	-0.160550	0.323853	-94.085693	64.895630	-17.059326
C:\Users\cware\Desktop\Steller20November\TagTesting20Nov2013\M18.DSG	11-1-2013	16:43:43	388840.000000	7776.800000	-0.628906	0.535156	-0.996094	0.616514	-0.174312	0.330275	-90.164185	80.383301	-10.208130
C:\Users\cware\Desktop\Steller20November\TagTesting20Nov2013\M18.DSG	11-1-2013	16:43:43	388841.000000	7776.820000	-0.523438	0.585938	-1.003906	0.611009	-0.182569	0.332110	-92.056274	65.093994	-9.140015
C:\Users\cware\Desktop\Steller20November\TagTesting20Nov2013\M18.DSG	11-1-2013	16:43:43	388842.000000	7776.840000	-0.542969	0.625000	-1.007813	0.606422	-0.188073	0.334862	-92.224121	67.184448	-5.020142
C:\Users\cware\Desktop\Steller20November\TagTesting20Nov2013\M18.DSG	11-1-2013	16:43:43	388843.000000	7776.860000	-0.574219	0.675781	-1.015625	0.598165	-0.199083	0.336697	-91.842651	88.500977	-1.266479
C:\Users\cware\Desktop\Steller20November\TagTesting20Nov2013\M18.DSG	11-1-2013	16:43:43	388844.000000	7776.880000	-0.546875	0.699219	-1.000000	0.593578	-0.206422	0.340367	-90.972900	94.833374	0.228882
C:\Users\cware\Desktop\Steller20November\TagTesting20Nov2013\M18.DSG	11-1-2013	16:43:43	388845.000000	7776.900000	-0.511719	0.691406	-0.988281	0.581651	-0.217431	0.344954	-95.016479	79.147339	0.640869
C:\Users\cware\Desktop\Steller20November\TagTesting20Nov2013\M18.DSG	11-1-2013	16:43:43	388846.000000	7776.920000	-0.484375	0.714844	-0.953125	0.576147	-0.222936	0.346789	-90.164185	85.418701	2.670288
C:\Users\cware\Desktop\Steller20November\TagTesting20Nov2013\M18.DSG	11-1-2013	16:43:43	388847.000000	7776.940000	-0.476563	0.742188	-0.996094	0.566055	-0.234862	0.349541	-88.821411	93.002319	3.479004
C:\Users\cware\Desktop\Steller20November\TagTesting20Nov2013\M18.DSG	11-1-2013	16:43:43	388848.000000	7776.960000	-0.449219	0.746094	-0.980469	0.561468	-0.239450	0.352294	-85.678101	90.057373	4.653931
C:\Users\cware\Desktop\Steller20November\TagTesting20Nov2013\M18.DSG	11-1-2013	16:43:43	388849.000000	7776.980000	-0.417969	0.765625	-0.964844	0.549541	-0.251376	0.355963	-82.504272	91.217041	4.028320
C:\Users\cware\Desktop\Steller20November\TagTesting20Nov2013\M18.DSG	11-1-2013	16:43:43	388850.000000	7777.000000	-0.398438	0.785156	-0.968750	0.544954	-0.255046	0.358716	-81.848145	90.957642	6.927490
C:\Users\cware\Desktop\Steller20November\TagTesting20Nov2013\M18.DSG	11-1-2013	16:43:43	388851.000000	7777.020000	-0.367188	0.800781	-0.929688	0.533945	-0.264220	0.362385	-81.024170	81.375122	7.614136
C:\Users\cware\Desktop\Steller20November\TagTesting20Nov2013\M18.DSG	11-1-2013	16:43:43	388852.000000	7777.040000	-0.332031	0.808594	-0.957031	0.529358	-0.268807	0.361468	-74.157715	85.250854	9.368896
C:\Users\cware\Desktop\Steller20November\TagTesting20Nov2013\M18.DSG	11-1-2013	16:43:43	388853.000000	7777.060000	-0.332031	0.808594	-0.957031	0.519266	-0.276147	0.364220	-71.411133	79.620361	8.041382
C:\Users\cware\Desktop\Steller20November\TagTesting20Nov2013\M18.DSG	11-1-2013	16:43:43	388854.000000	7777.080000	-0.316406	0.839844	-0.953125	0.514679	-0.281651	0.365138	-62.622070	80.780029	10.818481
C:\Users\cware\Desktop\Steller20November\TagTesting20Nov2013\M18.DSG	11-1-2013	16:43:43	388855.000000	7777.100000	-0.300781	0.839844	-0.910156	0.511927	-0.287156	0.367890	-58.654785	80.947876	8.712769
C:\Users\cware\Desktop\Steller20November\TagTesting20Nov2013\M18.DSG	11-1-2013	16:43:43	388856.000000	7777.120000	-0.296875	0.835938	-0.863281	0.502752	-0.290826	0.369725	-55.160522	81.192017	8.041382
C:\Users\cware\Desktop\Steller20November\TagTesting20Nov2013\M18.DSG	11-1-2013	16:43:43	388857.000000	7777.140000	-0.277344	0.851563	-0.824219	0.497248	-0.294495	0.371560	-54.168701	81.222534	8.819580
C:\Users\cware\Desktop\Steller20November\TagTesting20Nov2013\M18.DSG	11-1-2013	16:43:43	388858.000000	7777.160000	-0.253906	0.824219	-0.812500	0.488991	-0.299083	0.374312	-51.544189	83.465576	10.162354
C:\Users\cware\Desktop\Steller20November\TagTesting20Nov2013\M18.DSG	11-1-2013	16:43:43	388859.000000	7777.180000	-0.191406	0.816406	-0.851563	0.482569	-0.300917	0.373394	-49.255371	82.473755	10.910034
C:\Users\cware\Desktop\Steller20November\TagTesting20Nov2013\M18.DSG	11-1-2013	16:43:43	388860.000000	7777.200000	-0.148438	0.804688	-0.832031	0.474312	-0.305505	0.380734	-49.728394	80.200195	11.734009
C:\Users\cware\Desktop\Steller20November\TagTesting20Nov2013\M18.DSG	11-1-2013	16:43:43	388861.000000	7777.220000	-0.125000	0.835938	-0.800781	0.469725	-0.308257	0.380734	-50.994873	74.508667	13.183594
C:\Users\cware\Desktop\Steller20November\TagTesting20Nov2013\M18.DSG	11-1-2013	16:43:43	388862.000000	7777.240000	-0.125000	0.828125	-0.808594	0.461468	-0.313761	0.383486	-49.118042	69.900513	16.052246
C:\Users\cware\Desktop\Steller20November\TagTesting20Nov2013\M18.DSG	11-1-2013	16:43:43	388863.000000	7777.260000	-0.101563	0.808594	-0.839844	0.456881	-0.315596	0.383486	-47.912598	69.641113	16.906738
C:\Users\cware\Desktop\Steller20November\TagTesting20Nov2013\M18.DSG	11-1-2013	16:43:43	388864.000000	7777.280000	-0.101563	0.812500	-0.871094	0.451376	-0.320183	0.386239	-49.789429	75.241089	13.473511
C:\Users\cware\Desktop\Steller20November\TagTesting20Nov2013\M18.DSG	11-1-2013	16:43:43	388865.000000	7777.300000	-0.074219	0.863281	-0.859375	0.446789	-0.322936	0.388073	-51.666260	77.941895	9.643555
C:\Users\cware\Desktop\Steller20November\TagTesting20Nov2013\M18.DSG	11-1-2013	16:43:43	388866.000000	7777.320000	-0.062500	0.902344	-0.851563	0.437615	-0.329358	0.386239	-57.312012	77.301025	3.875732
C:\Users\cware\Desktop\Steller20November\TagTesting20Nov2013\M18.DSG	11-1-2013	16:43:43	388867.000000	7777.340000	-0.074219	0.917969	-0.914063	0.431193	-0.333028	0.385321	-53.390503	79.238892	1.464844
C:\Users\cware\Desktop\Steller20November\TagTesting20Nov2013\M18.DSG	11-1-2013	16:43:43	388868.000000	7777.360000	-0.046875	0.921875	-0.886719	0.421101	-0.340367	0.385321	-45.745850	81.054688	-3.204346
C:\Users\cware\Desktop\Steller20November\TagTesting20Nov2013\M18.DSG	11-1-2013	16:43:43	388869.000000	7777.380000	-0.054688	0.937500	-0.863281	0.414679	-0.343119	0.387156	-40.847778	79.895020	-4.364014
C:\Users\cware\Desktop\Steller20November\TagTesting20Nov2013\M18.DSG	11-1-2013	16:43:43	388870.000000	7777.400000	-0.023438	0.976563	-0.859375	0.400000	-0.349541	0.388991	-32.379150	79.452515	-7.720947
C:\Users\cware\Desktop\Steller20November\TagTesting20Nov2013\M18.DSG	11-1-2013	16:43:43	388871.000000	7777.420000	0.000000	0.968750	-0.851563	0.395413	-0.352294	0.390826	-21.347046	82.229614	-6.011963
C:\Users\cware\Desktop\Steller20November\TagTesting20Nov2013\M18.DSG	11-1-2013	16:43:43	388872.000000	7777.440000	0.015625	0.964844	-0.839844	0.383486	-0.353211	0.395413	-12.496948	74.371338	-5.233765
C:\Users\cware\Desktop\Steller20November\TagTesting20Nov2013\M18.DSG	11-1-2013	16:43:43	388873.000000	7777.460000	0.000000	0.949219	-0.851563	0.377064	-0.354128	0.400000	-7.965088	76.736450	-2.441406
C:\Users\cware\Desktop\Steller20November\TagTesting20Nov2013\M18.DSG	11-1-2013	16:43:43	388874.000000	7777.480000	-0.042969	0.941406	-0.847656	0.366055	-0.355046	0.406422	-3.021240	89.309692	3.494263
C:\Users\cware\Desktop\Steller20November\TagTesting20Nov2013\M18.DSG	11-1-2013	16:43:43	388875.000000	7777.500000	-0.062500	0.949219	-0.832031	0.358716	-0.354128	0.410092	-1.220703	94.268799	5.432129
C:\Users\cware\Desktop\Steller20November\TagTesting20Nov2013\M18.DSG	11-1-2013	16:43:43	388876.000000	7777.520000	0.000000	0.949219	-0.796875	0.344954	-0.353211	0.419266	-0.503540	89.172363	3.280640
C:\Users\cware\Desktop\Steller20November\TagTesting20Nov2013\M18.DSG	11-1-2013	16:43:43	388877.000000	7777.540000	0.046875	0.968750	-0.746094	0.338532	-0.352294	0.422018	0.320435	84.487915	5.020142
C:\Users\cware\Desktop\Steller20November\TagTesting20Nov2013\M18.DSG	11-1-2013	16:43:43	388878.000000	7777.560000	0.070313	0.960938	-0.691406	0.327523	-0.352294	0.428440	-2.243042	75.103760	1.922607
C:\Users\cware\Desktop\Steller20November\TagTesting20Nov2013\M18.DSG	11-1-2013	16:43:43	388879.000000	7777.580000	0.070313	0.960938	-0.691406	0.322018	-0.351376	0.432110	-1.678467	70.922852	2.319336
C:\Users\cware\Desktop\Steller20November\TagTesting20Nov2013\M18.DSG	11-1-2013	16:43:43	388880.000000	7777.600000	0.050781	1.007813	-0.675781	0.316514	-0.351376	0.434862	-1.388550	66.177368	3.936768
C:\Users\cware\Desktop\Steller20November\TagTesting20Nov2013\M18.DSG	11-1-2013	16:43:43	388881.000000	7777.620000	0.027344	0.988281	-0.683594	0.306422	-0.350459	0.438532	7.690430	58.944702	8.773804
C:\Users\cware\Desktop\Steller20November\TagTesting20Nov2013\M18.DSG	11-1-2013	16:43:43	388882.000000	7777.640000	0.050781	1.000000	-0.664063	0.302752	-0.347706	0.442202	10.848999	57.723999	9.506226
C:\Users\cware\Desktop\Steller20November\TagTesting20Nov2013\M18.DSG	11-1-2013	16:43:43	388883.000000	7777.660000	0.058594	0.968750	-0.683594	0.295413	-0.343119	0.448624	19.195557	53.115845	13.336182
C:\Users\cware\Desktop\Steller20November\TagTesting20Nov2013\M18.DSG	11-1-2013	16:43:43	388884.000000	7777.680000	0.023438	1.019531	-0.691406	0.292661	-0.340367	0.451376	29.113770	57.113647	15.380859
C:\Users\cware\Desktop\Steller20November\TagTesting20Nov2013\M18.DSG	11-1-2013	16:43:43	388885.000000	7777.700000	0.039063	1.015625	-0.660156	0.285321	-0.333945	0.461468	39.123535	60.913086	17.639160
C:\Users\cware\Desktop\Steller20November\TagTesting20Nov2013\M18.DSG	11-1-2013	16:43:43	388886.000000	7777.720000	0.042969	1.031250	-0.675781	0.282569	-0.329358	0.469725	51.773071	56.762695	19.897461
C:\Users\cware\Desktop\Steller20November\TagTesting20Nov2013\M18.DSG	11-1-2013	16:43:43	388887.000000	7777.740000	0.039063	1.058594	-0.671875	0.276147	-0.316514	0.481651	56.289673	50.201416	19.912720
C:\Users\cware\Desktop\Steller20November\TagTesting20Nov2013\M18.DSG	11-1-2013	16:43:43	388888.000000	7777.760000	0.050781	1.050781	-0.679688	0.271560	-0.309174	0.488073	67.230225	47.531128	15.777588
C:\Users\cware\Desktop\Steller20November\TagTesting20Nov2013\M18.DSG	11-1-2013	16:43:43	388889.000000	7777.780000	0.058594	1.015625	-0.679688	0.266972	-0.293578	0.503670	74.905396	41.473389	15.380859
C:\Users\cware\Desktop\Steller20November\TagTesting20Nov2013\M18.DSG	11-1-2013	16:43:43	388890.000000	7777.800000	0.031250	0.992188	-0.699219	0.263303	-0.284404	0.509174	79.879761	38.925171	11.459351
C:\Users\cware\Desktop\Steller20November\TagTesting20Nov2013\M18.DSG	11-1-2013	16:43:43	388891.000000	7777.820000	0.054688	0.933594	-0.691406	0.258716	-0.264220	0.524771	88.958740	31.784058	9.292603
C:\Users\cware\Desktop\Steller20November\TagTesting20Nov2013\M18.DSG	11-1-2013	16:43:43	388892.000000	7777.840000	0.023438	0.906250	-0.714844	0.255963	-0.254128	0.533945	96.008301	38.192749	6.851196
C:\Users\cware\Desktop\Steller20November\TagTesting20Nov2013\M18.DSG	11-1-2013	16:43:43	388893.000000	7777.860000	0.000000	0.863281	-0.730469	0.252294	-0.229358	0.550459	102.111816	42.404175	5.737305
C:\Users\cware\Desktop\Steller20November\TagTesting20Nov2013\M18.DSG	11-1-2013	16:43:43	388894.000000	7777.880000	0.007813	0.808594	-0.742188	0.244037	-0.217431	0.558716	101.928711	46.401978	7.522583
C:\Users\cware\Desktop\Steller20November\TagTesting20Nov2013\M18.DSG	11-1-2013	16:43:43	388895.000000	7777.900000	0.019531	0.800781	-0.757813	0.240367	-0.202752	0.565138	100.692749	37.826538	6.591797
C:\Users\cware\Desktop\Steller20November\TagTesting20Nov2013\M18.DSG	11-1-2013	16:43:43	388896.000000	7777.920000	0.058594	0.765625	-0.773438	0.232110	-0.177064	0.578899	99.014282	44.357300	10.864258
C:\Users\cware\Desktop\Steller20November\TagTesting20Nov2013\M18.DSG	11-1-2013	16:43:43	388897.000000	7777.940000	0.046875	0.738281	-0.804688	0.226606	-0.163303	0.585321	95.962524	32.760620	10.467529
C:\Users\cware\Desktop\Steller20November\TagTesting20Nov2013\M18.DSG	11-1-2013	16:43:43	388898.000000	7777.960000	0.097656	0.675781	-0.789063	0.221101	-0.138532	0.596330	93.658447	28.518677	9.323120
C:\Users\cware\Desktop\Steller20November\TagTesting20Nov2013\M18.DSG	11-1-2013	16:43:43	388899.000000	7777.980000	0.042969	0.667969	-0.886719	0.217431	-0.125688	0.600917	96.694946	27.359009	12.512207
C:\Users\cware\Desktop\Steller20November\TagTesting20Nov2013\M18.DSG	11-1-2013	16:43:43	388900.000000	7778.000000	0.062500	0.597656	-0.933594	0.210092	-0.097248	0.610092	97.244263	33.111572	14.587402
C:\Users\cware\Desktop\Steller20November\TagTesting20Nov2013\M18.DSG	11-1-2013	16:43:43	388901.000000	7778.020000	0.058594	0.585938	-0.964844	0.207339	-0.084404	0.615596	99.349976	37.124634	14.968872
C:\Users\cware\Desktop\Steller20November\TagTesting20Nov2013\M18.DSG	11-1-2013	16:43:43	388902.000000	7778.040000	0.039063	0.550781	-0.988281	0.197248	-0.055963	0.622018	95.443726	43.106079	12.832642
C:\Users\cware\Desktop\Steller20November\TagTesting20Nov2013\M18.DSG	11-1-2013	16:43:43	388903.000000	7778.060000	0.089844	0.484375	-1.015625	0.193578	-0.042202	0.625688	93.841553	41.549683	16.235352
C:\Users\cware\Desktop\Steller20November\TagTesting20Nov2013\M18.DSG	11-1-2013	16:43:43	388904.000000	7778.080000	0.082031	0.433594	-1.027344	0.184404	-0.015596	0.631193	93.276978	46.051025	20.034790
C:\Users\cware\Desktop\Steller20November\TagTesting20Nov2013\M18.DSG	11-1-2013	16:43:43	388905.000000	7778.100000	0.074219	0.417969	-1.078125	0.178899	-0.002752	0.633028	88.500977	32.485962	18.615723
C:\Users\cware\Desktop\Steller20November\TagTesting20Nov2013\M18.DSG	11-1-2013	16:43:43	388906.000000	7778.120000	0.066406	0.371094	-1.121094	0.168807	0.023853	0.635780	92.788696	46.554565	20.339966
C:\Users\cware\Desktop\Steller20November\TagTesting20Nov2013\M18.DSG	11-1-2013	16:43:43	388907.000000	7778.140000	0.089844	0.332031	-1.152344	0.163303	0.036697	0.636697	95.336914	54.336548	19.744873
C:\Users\cware\Desktop\Steller20November\TagTesting20Nov2013\M18.DSG	11-1-2013	16:43:43	388908.000000	7778.160000	0.089844	0.320313	-1.148438	0.147706	0.065138	0.636697	99.151611	61.157227	19.592285
C:\Users\cware\Desktop\Steller20November\TagTesting20Nov2013\M18.DSG	11-1-2013	16:43:43	388909.000000	7778.180000	0.171875	0.261719	-1.125000	0.139450	0.078899	0.635780	102.188110	64.437866	21.438599
C:\Users\cware\Desktop\Steller20November\TagTesting20Nov2013\M18.DSG	11-1-2013	16:43:43	388910.000000	7778.200000	0.207031	0.226563	-1.117188	0.125688	0.108257	0.634862	100.265503	54.611206	22.033691
C:\Users\cware\Desktop\Steller20November\TagTesting20Nov2013\M18.DSG	11-1-2013	16:43:43	388911.000000	7778.220000	0.238281	0.187500	-1.074219	0.116514	0.121101	0.633028	91.751099	41.122437	22.766113
C:\Users\cware\Desktop\Steller20November\TagTesting20Nov2013\M18.DSG	11-1-2013	16:43:43	388912.000000	7778.240000	0.210938	0.140625	-1.101563	0.104587	0.145872	0.629358	81.634521	47.668457	26.123047
C:\Users\cware\Desktop\Steller20November\TagTesting20Nov2013\M18.DSG	11-1-2013	16:43:43	388913.000000	7778.260000	0.238281	0.152344	-1.105469	0.099083	0.155046	0.627523	72.402954	35.110474	24.673462
C:\Users\cware\Desktop\Steller20November\TagTesting20Nov2013\M18.DSG	11-1-2013	16:43:43	388914.000000	7778.280000	0.218750	0.109375	-1.085938	0.088073	0.174312	0.623853	63.888550	32.775879	28.991699
C:\Users\cware\Desktop\Steller20November\TagTesting20Nov2013\M18.DSG	11-1-2013	16:43:43	388915.000000	7778.300000	0.218750	0.097656	-1.058594	0.083486	0.180734	0.620183	56.137085	34.484863	27.648926
C:\Users\cware\Desktop\Steller20November\TagTesting20Nov2013\M18.DSG	11-1-2013	16:43:43	388916.000000	7778.320000	0.261719	0.105469	-1.011719	0.072477	0.195413	0.617431	45.745850	31.845093	25.634766
C:\Users\cware\Desktop\Steller20November\TagTesting20Nov2013\M18.DSG	11-1-2013	16:43:43	388917.000000	7778.340000	0.312500	0.066406	-0.996094	0.068807	0.200917	0.616514	41.717529	26.412964	25.131226
C:\Users\cware\Desktop\Steller20November\TagTesting20Nov2013\M18.DSG	11-1-2013	16:43:43	388918.000000	7778.360000	0.363281	0.089844	-0.992188	0.064220	0.206422	0.612844	40.222168	7.324219	24.322510
C:\Users\cware\Desktop\Steller20November\TagTesting20Nov2013\M18.DSG	11-1-2013	16:43:43	388919.000000	7778.380000	0.292969	0.054688	-1.019531	0.058716	0.215596	0.608257	38.543701	21.057129	25.161743
C:\Users\cware\Desktop\Steller20November\TagTesting20Nov2013\M18.DSG	11-1-2013	16:43:43	388920.000000	7778.400000	0.300781	0.042969	-1.007813	0.055046	0.220183	0.607339	40.740967	5.172729	23.941040
C:\Users\cware\Desktop\Steller20November\TagTesting20Nov2013\M18.DSG	11-1-2013	16:43:43	388921.000000	7778.420000	0.339844	-0.023438	-1.019531	0.050459	0.230275	0.603670	36.895752	15.716553	22.460938
C:\Users\cware\Desktop\Steller20November\TagTesting20Nov2013\M18.DSG	11-1-2013	16:43:43	388922.000000	7778.440000	0.312500	-0.039063	-1.019531	0.048624	0.233945	0.600917	39.016724	11.230469	18.386841
C:\Users\cware\Desktop\Steller20November\TagTesting20Nov2013\M18.DSG	11-1-2013	16:43:43	388923.000000	7778.460000	0.304688	-0.062500	-1.003906	0.043119	0.243119	0.597248	37.689209	19.012451	18.432617
C:\Users\cware\Desktop\Steller20November\TagTesting20Nov2013\M18.DSG	11-1-2013	16:43:43	388924.000000	7778.480000	0.339844	-0.070313	-1.011719	0.040367	0.248624	0.595413	38.940430	6.912231	17.761230
C:\Users\cware\Desktop\Steller20November\TagTesting20Nov2013\M18.DSG	11-1-2013	16:43:43	388925.000000	7778.500000	0.343750	-0.066406	-1.007813	0.034862	0.256881	0.591743	38.711548	19.256592	20.080566
C:\Users\cware\Desktop\Steller20November\TagTesting20Nov2013\M18.DSG	11-1-2013	16:43:43	388926.000000	7778.520000	0.335938	-0.089844	-0.988281	0.032110	0.261468	0.588073	35.766602	11.779785	20.370483
C:\Users\cware\Desktop\Steller20November\TagTesting20Nov2013\M18.DSG	11-1-2013	16:43:43	388927.000000	7778.540000	0.406250	-0.089844	-0.968750	0.027523	0.270642	0.585321	36.697388	3.555298	21.118164
C:\Users\cware\Desktop\Steller20November\TagTesting20Nov2013\M18.DSG	11-1-2013	16:43:43	388928.000000	7778.560000	0.332031	-0.097656	-0.996094	0.025688	0.274312	0.582569	37.170410	35.324097	21.942139
C:\Users\cware\Desktop\Steller20November\TagTesting20Nov2013\M18.DSG	11-1-2013	16:43:43	388929.000000	7778.580000	0.367188	-0.113281	-0.964844	0.019266	0.282569	0.577064	40.298462	-3.128052	20.431519
C:\Users\cware\Desktop\Steller20November\TagTesting20Nov2013\M18.DSG	11-1-2013	16:43:43	388930.000000	7778.600000	0.445313	-0.132813	-0.949219	0.017431	0.286239	0.574312	37.094116	7.598877	20.858765
C:\Users\cware\Desktop\Steller20November\TagTesting20Nov2013\M18.DSG	11-1-2013	16:43:43	388931.000000	7778.620000	0.351563	-0.183594	-0.988281	0.014679	0.292661	0.571560	35.873413	7.476807	19.927979
C:\Users\cware\Desktop\Steller20November\TagTesting20Nov2013\M18.DSG	11-1-2013	16:43:43	388932.000000	7778.640000	0.414063	-0.195313	-1.015625	0.010092	0.298165	0.567890	34.408569	1.159668	18.936157
C:\Users\cware\Desktop\Steller20November\TagTesting20Nov2013\M18.DSG	11-1-2013	16:43:43	388933.000000	7778.660000	0.414063	-0.195313	-1.015625	0.010092	0.301835	0.566055	30.380249	-10.543823	19.897461
C:\Users\cware\Desktop\Steller20November\TagTesting20Nov2013\M18.DSG	11-1-2013	16:43:43	388934.000000	7778.680000	0.332031	-0.234375	-1.027344	0.006422	0.307339	0.562385	25.466919	12.756348	23.742676
C:\Users\cware\Desktop\Steller20November\TagTesting20Nov2013\M18.DSG	11-1-2013	16:43:43	388935.000000	7778.700000	0.414063	-0.234375	-1.027344	0.003670	0.309174	0.560550	21.850586	-0.183105	23.742676
C:\Users\cware\Desktop\Steller20November\TagTesting20Nov2013\M18.DSG	11-1-2013	16:43:43	388936.000000	7778.720000	0.363281	-0.214844	-1.042969	0.001835	0.312844	0.556881	21.575928	-10.650635	26.306152
C:\Users\cware\Desktop\Steller20November\TagTesting20Nov2013\M18.DSG	11-1-2013	16:43:43	388937.000000	7778.740000	0.269531	-0.253906	-1.074219	0.000917	0.315596	0.556881	22.216797	0.518799	27.297974
C:\Users\cware\Desktop\Steller20November\TagTesting20Nov2013\M18.DSG	11-1-2013	16:43:43	388938.000000	7778.760000	0.320313	-0.265625	-1.085938	-0.002752	0.317431	0.552294	22.842407	-0.564575	24.490356
C:\Users\cware\Desktop\Steller20November\TagTesting20Nov2013\M18.DSG	11-1-2013	16:43:43	388939.000000	7778.780000	0.324219	-0.285156	-1.113281	-0.003670	0.320183	0.552294	21.072388	-7.858276	21.362305
C:\Users\cware\Desktop\Steller20November\TagTesting20Nov2013\M18.DSG	11-1-2013	16:43:43	388940.000000	7778.800000	0.289063	-0.289063	-1.089844	-0.006422	0.323853	0.547706	20.462036	7.049561	24.581909
C:\Users\cware\Desktop\Steller20November\TagTesting20Nov2013\M18.DSG	11-1-2013	16:43:43	388941.000000	7778.820000	0.332031	-0.289063	-1.136719	-0.009174	0.323853	0.547706	22.598267	4.623413	27.236938
C:\Users\cware\Desktop\Steller20November\TagTesting20Nov2013\M18.DSG	11-1-2013	16:43:43	388942.000000	7778.840000	0.281250	-0.296875	-1.171875	-0.013761	0.327523	0.544954	18.157959	5.264282	31.188965
C:\Users\cware\Desktop\Steller20November\TagTesting20Nov2013\M18.DSG	11-1-2013	16:43:43	388943.000000	7778.860000	0.328125	-0.308594	-1.121094	-0.017431	0.327523	0.543119	9.185791	11.566162	34.484863
C:\Users\cware\Desktop\Steller20November\TagTesting20Nov2013\M18.DSG	11-1-2013	16:43:43	388944.000000	7778.880000	0.312500	-0.296875	-1.171875	-0.024771	0.325688	0.538532	5.279541	18.692017	35.507202
C:\Users\cware\Desktop\Steller20November\TagTesting20Nov2013\M18.DSG	11-1-2013	16:43:43	388945.000000	7778.900000	0.324219	-0.324219	-1.148438	-0.029358	0.324771	0.538532	0.518799	27.862549	36.743164
C:\Users\cware\Desktop\Steller20November\TagTesting20Nov2013\M18.DSG	11-1-2013	16:43:43	388946.000000	7778.920000	0.363281	-0.296875	-1.101563	-0.039450	0.321101	0.533028	-3.265381	22.079468	32.913208
C:\Users\cware\Desktop\Steller20November\TagTesting20Nov2013\M18.DSG	11-1-2013	16:43:43	388947.000000	7778.940000	0.359375	-0.253906	-1.105469	-0.044037	0.319266	0.533028	-8.026123	39.718628	35.003662
C:\Users\cware\Desktop\Steller20November\TagTesting20Nov2013\M18.DSG	11-1-2013	16:43:43	388948.000000	7778.960000	0.363281	-0.207031	-1.105469	-0.057798	0.312844	0.528440	-16.174316	39.276123	38.406372
C:\Users\cware\Desktop\Steller20November\TagTesting20Nov2013\M18.DSG	11-1-2013	16:43:43	388949.000000	7778.980000	0.402344	-0.156250	-1.089844	-0.063303	0.308257	0.525688	-16.632080	39.123535	43.807983
C:\Users\cware\Desktop\Steller20November\TagTesting20Nov2013\M18.DSG	11-1-2013	16:43:43	388950.000000	7779.000000	0.386719	-0.121094	-1.085938	-0.076147	0.299083	0.522018	-12.542725	34.454346	45.288086
C:\Users\cware\Desktop\Steller20November\TagTesting20Nov2013\M18.DSG	11-1-2013	16:43:43	388951.000000	7779.020000	0.414063	-0.074219	-1.105469	-0.080734	0.295413	0.520183	-4.943848	32.562256	44.128418
C:\Users\cware\Desktop\Steller20November\TagTesting20Nov2013\M18.DSG	11-1-2013	16:43:43	388952.000000	7779.040000	0.425781	-0.085938	-1.144531	-0.092661	0.288991	0.515596	1.571655	29.861450	40.512085
C:\Users\cware\Desktop\Steller20November\TagTesting20Nov2013\M18.DSG	11-1-2013	16:43:43	388953.000000	7779.060000	0.410156	-0.121094	-1.175781	-0.098165	0.286239	0.512844	3.707886	31.280518	37.948608
C:\Users\cware\Desktop\Steller20November\TagTesting20Nov2013\M18.DSG	11-1-2013	16:43:43	388954.000000	7779.080000	0.429688	-0.171875	-1.187500	-0.108257	0.281651	0.506422	5.844116	33.584595	36.560059
C:\Users\cware\Desktop\Steller20November\TagTesting20Nov2013\M18.DSG	11-1-2013	16:43:43	388955.000000	7779.100000	0.464844	-0.187500	-1.171875	-0.112844	0.279817	0.502752	3.402710	36.254883	36.758423
C:\Users\cware\Desktop\Steller20November\TagTesting20Nov2013\M18.DSG	11-1-2013	16:43:43	388956.000000	7779.120000	0.472656	-0.218750	-1.156250	-0.118349	0.277982	0.500000	0.427246	33.874512	37.109375
C:\Users\cware\Desktop\Steller20November\TagTesting20Nov2013\M18.DSG	11-1-2013	16:43:43	388957.000000	7779.140000	0.515625	-0.199219	-1.171875	-0.128440	0.270642	0.496330	-0.137329	25.314331	36.224365
C:\Users\cware\Desktop\Steller20November\TagTesting20Nov2013\M18.DSG	11-1-2013	16:43:43	388958.000000	7779.160000	0.531250	-0.148438	-1.078125	-0.132110	0.267890	0.491743	1.037598	31.692505	38.940430
C:\Users\cware\Desktop\Steller20November\TagTesting20Nov2013\M18.DSG	11-1-2013	16:43:43	388959.000000	7779.180000	0.531250	-0.148438	-1.078125	-0.142202	0.262385	0.486239	5.783081	21.972656	39.566040
C:\Users\cware\Desktop\Steller20November\TagTesting20Nov2013\M18.DSG	11-1-2013	16:43:43	388960.000000	7779.200000	0.562500	-0.156250	-1.015625	-0.144954	0.259633	0.484404	14.846802	15.792847	39.047241
C:\Users\cware\Desktop\Steller20November\TagTesting20Nov2013\M18.DSG	11-1-2013	16:43:43	388961.000000	7779.220000	0.558594	-0.175781	-1.000000	-0.150459	0.255046	0.479817	19.638062	10.757446	39.871216
C:\Users\cware\Desktop\Steller20November\TagTesting20Nov2013\M18.DSG	11-1-2013	16:43:43	388962.000000	7779.240000	0.554688	-0.175781	-1.031250	-0.152294	0.253211	0.479817	23.620605	2.487183	41.183472
C:\Users\cware\Desktop\Steller20November\TagTesting20Nov2013\M18.DSG	11-1-2013	16:43:43	388963.000000	7779.260000	0.539063	-0.171875	-1.058594	-0.156881	0.250459	0.476147	21.759033	2.593994	44.128418
C:\Users\cware\Desktop\Steller20November\TagTesting20Nov2013\M18.DSG	11-1-2013	16:43:43	388964.000000	7779.280000	0.550781	-0.167969	-1.007813	-0.158716	0.249541	0.474312	8.270264	-5.798340	45.654297
C:\Users\cware\Desktop\Steller20November\TagTesting20Nov2013\M18.DSG	11-1-2013	16:43:43	388965.000000	7779.300000	0.500000	-0.175781	-0.937500	-0.162385	0.242202	0.473394	-7.263184	5.661011	45.944214
C:\Users\cware\Desktop\Steller20November\TagTesting20Nov2013\M18.DSG	11-1-2013	16:43:43	388966.000000	7779.320000	0.558594	-0.179688	-0.894531	-0.164220	0.235780	0.474312	-17.944336	-17.364502	41.854858
C:\Users\cware\Desktop\Steller20November\TagTesting20Nov2013\M18.DSG	11-1-2013	16:43:43	388967.000000	7779.340000	0.484375	-0.164063	-0.894531	-0.166055	0.225688	0.477064	-16.204834	-2.975464	41.839600
C:\Users\cware\Desktop\Steller20November\TagTesting20Nov2013\M18.DSG	11-1-2013	16:43:43	388968.000000	7779.360000	0.523438	-0.167969	-0.894531	-0.166972	0.221101	0.480734	-9.750366	-13.656616	41.030884
C:\Users\cware\Desktop\Steller20November\TagTesting20Nov2013\M18.DSG	11-1-2013	16:43:43	388969.000000	7779.380000	0.515625	-0.164063	-0.886719	-0.166972	0.211927	0.480734	-6.317139	-14.129639	40.664673
C:\Users\cware\Desktop\Steller20November\TagTesting20Nov2013\M18.DSG	11-1-2013	16:43:43	388970.000000	7779.400000	0.480469	-0.128906	-0.910156	-0.167890	0.208257	0.480734	-2.487183	-14.450073	40.832520
C:\Users\cware\Desktop\Steller20November\TagTesting20Nov2013\M18.DSG	11-1-2013	16:43:43	388971.000000	7779.420000	0.472656	-0.105469	-0.921875	-0.166972	0.204587	0.482569	-1.327515	-18.585205	40.435791
C:\Users\cware\Desktop\Steller20November\TagTesting20Nov2013\M18.DSG	11-1-2013	16:43:43	388972.000000	7779.440000	0.453125	-0.125000	-0.945313	-0.166972	0.196330	0.484404	-1.434326	-9.170532	42.297363
C:\Users\cware\Desktop\Steller20November\TagTesting20Nov2013\M18.DSG	11-1-2013	16:43:43	388973.000000	7779.460000	0.480469	-0.117188	-0.945313	-0.167890	0.192661	0.485321	-5.538940	-24.414063	45.028687
C:\Users\cware\Desktop\Steller20November\TagTesting20Nov2013\M18.DSG	11-1-2013	16:43:43	388974.000000	7779.480000	0.425781	-0.117188	-0.972656	-0.166972	0.183486	0.488073	-10.345459	-7.095337	49.835205
C:\Users\cware\Desktop\Steller20November\TagTesting20Nov2013\M18.DSG	11-1-2013	16:43:43	388975.000000	7779.500000	0.445313	-0.101563	-0.976563	-0.166972	0.177982	0.488991	-17.547607	-13.763428	51.788330
C:\Users\cware\Desktop\Steller20November\TagTesting20Nov2013\M18.DSG	11-1-2013	16:43:43	388976.000000	7779.520000	0.453125	-0.093750	-0.996094	-0.166972	0.164220	0.492661	-23.620605	-14.358521	52.902222
C:\Users\cware\Desktop\Steller20November\TagTesting20Nov2013\M18.DSG	11-1-2013	16:43:43	388977.000000	7779.540000	0.464844	-0.101563	-0.992188	-0.167890	0.157798	0.492661	-25.711060	-18.508911	52.398682
C:\Users\cware\Desktop\Steller20November\TagTesting20Nov2013\M18.DSG	11-1-2013	16:43:43	388978.000000	7779.560000	0.488281	-0.078125	-0.976563	-0.165138	0.143119	0.497248	-25.329590	-22.125244	47.592163
C:\Users\cware\Desktop\Steller20November\TagTesting20Nov2013\M18.DSG	11-1-2013	16:43:43	388979.000000	7779.580000	0.468750	-0.015625	-0.957031	-0.164220	0.136697	0.499083	-24.215698	-19.683838	43.167114
C:\Users\cware\Desktop\Steller20November\TagTesting20Nov2013\M18.DSG	11-1-2013	16:43:43	388980.000000	7779.600000	0.472656	0.007813	-0.945313	-0.160550	0.124771	0.502752	-24.993896	-27.801514	36.300659
C:\Users\cware\Desktop\Steller20November\TagTesting20Nov2013\M18.DSG	11-1-2013	16:43:43	388981.000000	7779.620000	0.429688	0.050781	-0.929688	-0.158716	0.119266	0.506422	-27.099609	-25.222778	34.225464
C:\Users\cware\Desktop\Steller20November\TagTesting20Nov2013\M18.DSG	11-1-2013	16:43:43	388982.000000	7779.640000	0.359375	0.097656	-0.941406	-0.155963	0.108257	0.510092	-26.550293	-15.213013	35.842896
C:\Users\cware\Desktop\Steller20November\TagTesting20Nov2013\M18.DSG	11-1-2013	16:43:43	388983.000000	7779.660000	0.324219	0.109375	-0.949219	-0.155046	0.101835	0.511009	-27.053833	-14.678955	38.421631
C:\Users\cware\Desktop\Steller20November\TagTesting20Nov2013\M18.DSG	11-1-2013	16:43:43	388984.000000	7779.680000	0.320313	0.097656	-0.976563	-0.153211	0.089908	0.511927	-28.182983	-8.056641	40.344238
C:\Users\cware\Desktop\Steller20November\TagTesting20Nov2013\M18.DSG	11-1-2013	16:43:43	388985.000000	7779.700000	0.304688	0.113281	-1.011719	-0.152294	0.083486	0.512844	-25.482178	-2.731323	39.916992
C:\Users\cware\Desktop\Steller20November\TagTesting20Nov2013\M18.DSG	11-1-2013	16:43:43	388986.000000	7779.720000	0.339844	0.136719	-1.062500	-0.154128	0.071560	0.512844	-21.072388	3.356934	38.131714
C:\Users\cware\Desktop\Steller20November\TagTesting20Nov2013\M18.DSG	11-1-2013	16:43:43	388987.000000	7779.740000	0.363281	0.140625	-1.078125	-0.153211	0.066055	0.512844	-18.386841	-1.220703	35.858154
C:\Users\cware\Desktop\Steller20November\TagTesting20Nov2013\M18.DSG	11-1-2013	16:43:43	388988.000000	7779.760000	0.363281	0.144531	-1.082031	-0.154128	0.056881	0.512844	-16.983032	-2.380371	33.203125
C:\Users\cware\Desktop\Steller20November\TagTesting20Nov2013\M18.DSG	11-1-2013	16:43:43	388989.000000	7779.780000	0.351563	0.156250	-1.093750	-0.153211	0.052294	0.511927	-15.930176	-0.427246	31.951904
C:\Users\cware\Desktop\Steller20November\TagTesting20Nov2013\M18.DSG	11-1-2013	16:43:43	388990.000000	7779.800000	0.347656	0.156250	-1.097656	-0.154128	0.044037	0.511009	-19.012451	-1.022339	32.150269
C:\Users\cware\Desktop\Steller20November\TagTesting20Nov2013\M18.DSG	11-1-2013	16:43:43	388991.000000	7779.820000	0.339844	0.175781	-1.097656	-0.152294	0.039450	0.511927	-23.101807	-3.234863	30.822754
C:\Users\cware\Desktop\Steller20November\TagTesting20Nov2013\M18.DSG	11-1-2013	16:43:43	388992.000000	7779.840000	0.300781	0.195313	-1.089844	-0.153211	0.028440	0.510092	-27.587891	1.358032	30.227661
C:\Users\cware\Desktop\Steller20November\TagTesting20Nov2013\M18.DSG	11-1-2013	16:43:43	388993.000000	7779.860000	0.296875	0.218750	-1.082031	-0.151376	0.023853	0.511009	-31.890869	4.913330	29.663086
C:\Users\cware\Desktop\Steller20November\TagTesting20Nov2013\M18.DSG	11-1-2013	16:43:43	388994.000000	7779.880000	0.304688	0.246094	-1.070313	-0.152294	0.017431	0.509174	-34.973145	10.482788	27.023315
C:\Users\cware\Desktop\Steller20November\TagTesting20Nov2013\M18.DSG	11-1-2013	16:43:43	388995.000000	7779.900000	0.324219	0.257813	-1.066406	-0.153211	0.006422	0.505505	-33.966064	13.000488	25.466919
C:\Users\cware\Desktop\Steller20November\TagTesting20Nov2013\M18.DSG	11-1-2013	16:43:43	388996.000000	7779.920000	0.343750	0.281250	-1.046875	-0.155046	0.000000	0.504587	-34.820557	16.616821	23.239136
C:\Users\cware\Desktop\Steller20November\TagTesting20Nov2013\M18.DSG	11-1-2013	16:43:43	388997.000000	7779.940000	0.304688	0.308594	-1.015625	-0.159633	-0.010092	0.498165	-40.283203	20.309448	23.437500
C:\Users\cware\Desktop\Steller20November\TagTesting20Nov2013\M18.DSG	11-1-2013	16:43:43	388998.000000	7779.960000	0.347656	0.355469	-1.011719	-0.159633	-0.016514	0.495413	-50.033569	19.409180	21.011353
C:\Users\cware\Desktop\Steller20November\TagTesting20Nov2013\M18.DSG	11-1-2013	16:43:43	388999.000000	7779.980000	0.363281	0.394531	-1.000000	-0.163303	-0.029358	0.490826	-51.895142	17.318726	18.783569
C:\Users\cware\Desktop\Steller20November\TagTesting20Nov2013\M18.DSG	11-1-2013	16:43:43	389000.000000	7780.000000	0.375000	0.414063	-1.003906	-0.164220	-0.036697	0.488073	-43.670654	16.265869	17.272949
C:\Users\cware\Desktop\Steller20November\TagTesting20Nov2013\M18.DSG	11-1-2013	16:43:43	389001.000000	7780.020000	0.371094	0.421875	-1.019531	-0.166055	-0.047706	0.482569	-34.240723	19.271851	17.944336
C:\Users\cware\Desktop\Steller20November\TagTesting20Nov2013\M18.DSG	11-1-2013	16:43:43	389002.000000	7780.040000	0.355469	0.417969	-1.046875	-0.168807	-0.053211	0.477982	-23.605347	25.268555	17.272949
C:\Users\cware\Desktop\Steller20November\TagTesting20Nov2013\M18.DSG	11-1-2013	16:43:43	389003.000000	7780.060000	0.324219	0.390625	-1.085938	-0.173394	-0.059633	0.471560	-14.541626	36.956787	16.265869
C:\Users\cware\Desktop\Steller20November\TagTesting20Nov2013\M18.DSG	11-1-2013	16:43:43	389004.000000	7780.080000	0.328125	0.386719	-1.109375	-0.177982	-0.061468	0.467890	-6.790161	53.298950	16.326904
C:\Users\cware\Desktop\Steller20November\TagTesting20Nov2013\M18.DSG	11-1-2013	16:43:43	389005.000000	7780.100000	0.324219	0.367188	-1.085938	-0.185321	-0.065138	0.456881	-3.967285	55.572510	13.610840
C:\Users\cware\Desktop\Steller20November\TagTesting20Nov2013\M18.DSG	11-1-2013	16:43:43	389006.000000	7780.120000	0.363281	0.355469	-1.074219	-0.191743	-0.066055	0.451376	-2.349854	61.126709	9.292603
C:\Users\cware\Desktop\Steller20November\TagTesting20Nov2013\M18.DSG	11-1-2013	16:43:43	389007.000000	7780.140000	0.390625	0.339844	-1.042969	-0.196330	-0.068807	0.439450	-2.990723	60.272217	6.088257
C:\Users\cware\Desktop\Steller20November\TagTesting20Nov2013\M18.DSG	11-1-2013	16:43:43	389008.000000	7780.160000	0.441406	0.351563	-1.019531	-0.205505	-0.068807	0.432110	-2.532959	59.005737	2.029419
C:\Users\cware\Desktop\Steller20November\TagTesting20Nov2013\M18.DSG	11-1-2013	16:43:43	389009.000000	7780.180000	0.445313	0.375000	-1.023438	-0.211009	-0.068807	0.426606	-1.037598	61.920166	-0.900269
C:\Users\cware\Desktop\Steller20November\TagTesting20Nov2013\M18.DSG	11-1-2013	16:43:43	389010.000000	7780.200000	0.460938	0.402344	-0.996094	-0.221101	-0.068807	0.413761	2.822876	69.305420	-3.280640
C:\Users\cware\Desktop\Steller20November\TagTesting20Nov2013\M18.DSG	11-1-2013	16:43:43	389011.000000	7780.220000	0.472656	0.425781	-0.972656	-0.224771	-0.068807	0.406422	6.332397	73.852539	-4.180908
C:\Users\cware\Desktop\Steller20November\TagTesting20Nov2013\M18.DSG	11-1-2013	16:43:43	389012.000000	7780.240000	0.566406	0.445313	-0.929688	-0.236697	-0.066972	0.390826	10.620117	74.005127	-5.264282
C:\Users\cware\Desktop\Steller20November\TagTesting20Nov2013\M18.DSG	11-1-2013	16:43:43	389013.000000	7780.260000	0.566406	0.445313	-0.929688	-0.242202	-0.066055	0.382569	16.571045	76.461792	-5.294800
C:\Users\cware\Desktop\Steller20November\TagTesting20Nov2013\M18.DSG	11-1-2013	16:43:43	389014.000000	7780.280000	0.660156	0.437500	-0.882813	-0.254128	-0.060550	0.366972	22.613525	69.076538	-6.149292
C:\Users\cware\Desktop\Steller20November\TagTesting20Nov2013\M18.DSG	11-1-2013	16:43:43	389015.000000	7780.300000	0.667969	0.421875	-0.871094	-0.257798	-0.060550	0.360550	27.511597	65.200806	-5.737305
C:\Users\cware\Desktop\Steller20November\TagTesting20Nov2013\M18.DSG	11-1-2013	16:43:43	389016.000000	7780.320000	0.667969	0.421875	-0.875000	-0.266972	-0.055046	0.345872	30.441284	63.385010	-4.943848
C:\Users\cware\Desktop\Steller20November\TagTesting20Nov2013\M18.DSG	11-1-2013	16:43:43	389017.000000	7780.340000	0.675781	0.417969	-0.859375	-0.270642	-0.053211	0.339450	30.990601	61.462402	-5.050659
C:\Users\cware\Desktop\Steller20November\TagTesting20Nov2013\M18.DSG	11-1-2013	16:43:43	389018.000000	7780.360000	0.675781	0.410156	-0.847656	-0.277982	-0.048624	0.325688	29.357910	60.104370	-5.737305
C:\Users\cware\Desktop\Steller20November\TagTesting20Nov2013\M18.DSG	11-1-2013	16:43:43	389019.000000	7780.380000	0.683594	0.378906	-0.824219	-0.281651	-0.047706	0.320183	26.397705	60.134888	-7.553101
C:\Users\cware\Desktop\Steller20November\TagTesting20Nov2013\M18.DSG	11-1-2013	16:43:43	389020.000000	7780.400000	0.695313	0.363281	-0.808594	-0.288991	-0.043119	0.305505	24.368286	57.815552	-10.971069
C:\Users\cware\Desktop\Steller20November\TagTesting20Nov2013\M18.DSG	11-1-2013	16:43:43	389021.000000	7780.420000	0.691406	0.343750	-0.812500	-0.292661	-0.040367	0.300000	24.841309	58.517456	-12.878418
C:\Users\cware\Desktop\Steller20November\TagTesting20Nov2013\M18.DSG	11-1-2013	16:43:43	389022.000000	7780.440000	0.714844	0.328125	-0.792969	-0.298165	-0.033945	0.287156	26.702881	56.884766	-13.473511
C:\Users\cware\Desktop\Steller20November\TagTesting20Nov2013\M18.DSG	11-1-2013	16:43:43	389023.000000	7780.460000	0.726563	0.312500	-0.765625	-0.302752	-0.031193	0.279817	26.931763	56.091309	-12.649536
C:\Users\cware\Desktop\Steller20November\TagTesting20Nov2013\M18.DSG	11-1-2013	16:43:43	389024.000000	7780.480000	0.753906	0.300781	-0.738281	-0.307339	-0.026606	0.266972	25.680542	53.283691	-11.581421
C:\Users\cware\Desktop\Steller20November\TagTesting20Nov2013\M18.DSG	11-1-2013	16:43:43	389025.000000	7780.500000	0.777344	0.296875	-0.710938	-0.310092	-0.024771	0.258716	23.406982	49.346924	-11.413574
C:\Users\cware\Desktop\Steller20November\TagTesting20Nov2013\M18.DSG	11-1-2013	16:43:43	389026.000000	7780.520000	0.796875	0.296875	-0.703125	-0.314679	-0.020183	0.248624	21.453857	43.716431	-11.215210
C:\Users\cware\Desktop\Steller20November\TagTesting20Nov2013\M18.DSG	11-1-2013	16:43:43	389027.000000	7780.540000	0.792969	0.296875	-0.699219	-0.316514	-0.017431	0.243119	21.362305	40.237427	-11.138916
C:\Users\cware\Desktop\Steller20November\TagTesting20Nov2013\M18.DSG	11-1-2013	16:43:43	389028.000000	7780.560000	0.789063	0.292969	-0.710938	-0.320183	-0.013761	0.233945	20.950317	39.596558	-9.826660
C:\Users\cware\Desktop\Steller20November\TagTesting20Nov2013\M18.DSG	11-1-2013	16:43:43	389029.000000	7780.580000	0.796875	0.281250	-0.714844	-0.320183	-0.011927	0.228440	19.821167	37.597656	-9.307861
C:\Users\cware\Desktop\Steller20November\TagTesting20Nov2013\M18.DSG	11-1-2013	16:43:43	389030.000000	7780.600000	0.796875	0.269531	-0.703125	-0.324771	-0.009174	0.219266	17.013550	37.216187	-9.216309
C:\Users\cware\Desktop\Steller20November\TagTesting20Nov2013\M18.DSG	11-1-2013	16:43:43	389031.000000	7780.620000	0.804688	0.253906	-0.683594	-0.325688	-0.007339	0.213761	14.953613	34.423828	-9.780884
C:\Users\cware\Desktop\Steller20November\TagTesting20Nov2013\M18.DSG	11-1-2013	16:43:43	389032.000000	7780.640000	0.824219	0.246094	-0.667969	-0.327523	-0.003670	0.210092	13.839722	31.463623	-10.269165
C:\Users\cware\Desktop\Steller20November\TagTesting20Nov2013\M18.DSG	11-1-2013	16:43:43	389033.000000	7780.660000	0.828125	0.234375	-0.664063	-0.328440	-0.001835	0.201835	13.717651	27.908325	-10.803223
C:\Users\cware\Desktop\Steller20November\TagTesting20Nov2013\M18.DSG	11-1-2013	16:43:43	389034.000000	7780.680000	0.832031	0.222656	-0.667969	-0.330275	-0.001835	0.199083	14.984131	27.664185	-11.978149
C:\Users\cware\Desktop\Steller20November\TagTesting20Nov2013\M18.DSG	11-1-2013	16:43:43	389035.000000	7780.700000	0.828125	0.218750	-0.667969	-0.331193	0.002752	0.190826	16.738892	28.808594	-12.878418
C:\Users\cware\Desktop\Steller20November\TagTesting20Nov2013\M18.DSG	11-1-2013	16:43:43	389036.000000	7780.720000	0.824219	0.214844	-0.679688	-0.333945	0.003670	0.188073	16.662598	31.677246	-14.831543
C:\Users\cware\Desktop\Steller20November\TagTesting20Nov2013\M18.DSG	11-1-2013	16:43:43	389037.000000	7780.740000	0.835938	0.199219	-0.656250	-0.334862	0.008257	0.178899	14.724731	29.159546	-16.632080
C:\Users\cware\Desktop\Steller20November\TagTesting20Nov2013\M18.DSG	11-1-2013	16:43:43	389038.000000	7780.760000	0.859375	0.187500	-0.640625	-0.335780	0.010092	0.175229	11.123657	25.207520	-17.745972
C:\Users\cware\Desktop\Steller20November\TagTesting20Nov2013\M18.DSG	11-1-2013	16:43:43	389039.000000	7780.780000	0.867188	0.171875	-0.628906	-0.337615	0.015596	0.167890	7.781982	22.888184	-17.929077
C:\Users\cware\Desktop\Steller20November\TagTesting20Nov2013\M18.DSG	11-1-2013	16:43:43	389040.000000	7780.800000	0.871094	0.140625	-0.625000	-0.337615	0.017431	0.166055	2.838135	22.048950	-17.913818
C:\Users\cware\Desktop\Steller20November\TagTesting20Nov2013\M18.DSG	11-1-2013	16:43:43	389041.000000	7780.820000	0.875000	0.128906	-0.625000	-0.339450	0.022018	0.158716	-3.082275	20.385742	-18.096924
C:\Users\cware\Desktop\Steller20November\TagTesting20Nov2013\M18.DSG	11-1-2013	16:43:43	389042.000000	7780.840000	0.882813	0.128906	-0.625000	-0.340367	0.022936	0.155963	-10.025024	18.508911	-18.249512
C:\Users\cware\Desktop\Steller20November\TagTesting20Nov2013\M18.DSG	11-1-2013	16:43:43	389043.000000	7780.860000	0.878906	0.148438	-0.644531	-0.342202	0.027523	0.149541	-14.282227	18.920898	-18.066406
C:\Users\cware\Desktop\Steller20November\TagTesting20Nov2013\M18.DSG	11-1-2013	16:43:43	389044.000000	7780.880000	0.898438	0.156250	-0.640625	-0.342202	0.028440	0.146789	-18.280029	22.537231	-18.234253
C:\Users\cware\Desktop\Steller20November\TagTesting20Nov2013\M18.DSG	11-1-2013	16:43:43	389045.000000	7780.900000	0.906250	0.144531	-0.628906	-0.342202	0.032110	0.139450	-23.025513	26.275635	-18.417358
C:\Users\cware\Desktop\Steller20November\TagTesting20Nov2013\M18.DSG	11-1-2013	16:43:43	389046.000000	7780.920000	0.925781	0.113281	-0.597656	-0.344037	0.033945	0.134862	-32.974243	25.024414	-19.271851
C:\Users\cware\Desktop\Steller20November\TagTesting20Nov2013\M18.DSG	11-1-2013	16:43:43	389047.000000	7780.940000	0.945313	0.101563	-0.566406	-0.344954	0.036697	0.131193	-43.563843	22.872925	-20.309448
C:\Users\cware\Desktop\Steller20November\TagTesting20Nov2013\M18.DSG	11-1-2013	16:43:43	389048.000000	7780.960000	0.984375	0.085938	-0.550781	-0.344037	0.040367	0.123853	-54.168701	15.731812	-21.774292
C:\Users\cware\Desktop\Steller20November\TagTesting20Nov2013\M18.DSG	11-1-2013	16:43:43	389049.000000	7780.980000	0.992188	0.109375	-0.535156	-0.346789	0.043119	0.121101	-60.180664	11.627197	-23.193359
C:\Users\cware\Desktop\Steller20November\TagTesting20Nov2013\M18.DSG	11-1-2013	16:43:43	389050.000000	7781.000000	1.003906	0.148438	-0.542969	-0.345872	0.047706	0.117431	-61.965942	4.257202	-25.360107
C:\Users\cware\Desktop\Steller20November\TagTesting20Nov2013\M18.DSG	11-1-2013	16:43:43	389051.000000	7781.020000	1.015625	0.187500	-0.535156	-0.345872	0.049541	0.116514	-59.814453	1.937866	-27.114868
C:\Users\cware\Desktop\Steller20November\TagTesting20Nov2013\M18.DSG	11-1-2013	16:43:43	389052.000000	7781.040000	1.031250	0.218750	-0.511719	-0.345872	0.055046	0.114679	-54.855347	-6.057739	-29.022217
C:\Users\cware\Desktop\Steller20November\TagTesting20Nov2013\M18.DSG	11-1-2013	16:43:43	389053.000000	7781.060000	1.023438	0.242188	-0.507813	-0.345872	0.058716	0.115596	-48.324585	-10.467529	-30.700684
C:\Users\cware\Desktop\Steller20November\TagTesting20Nov2013\M18.DSG	11-1-2013	16:43:43	389054.000000	7781.080000	1.015625	0.261719	-0.507813	-0.346789	0.065138	0.117431	-39.764404	-16.067505	-32.409668
C:\Users\cware\Desktop\Steller20November\TagTesting20Nov2013\M18.DSG	11-1-2013	16:43:43	389055.000000	7781.100000	1.003906	0.265625	-0.480469	-0.345872	0.070642	0.120183	-33.096313	-19.668579	-33.721924
C:\Users\cware\Desktop\Steller20November\TagTesting20Nov2013\M18.DSG	11-1-2013	16:43:43	389056.000000	7781.120000	1.000000	0.257813	-0.484375	-0.345872	0.077982	0.124771	-24.963379	-27.206421	-36.605835
C:\Users\cware\Desktop\Steller20November\TagTesting20Nov2013\M18.DSG	11-1-2013	16:43:43	389057.000000	7781.140000	0.992188	0.257813	-0.488281	-0.345872	0.083486	0.129358	-18.905640	-31.387329	-39.276123
C:\Users\cware\Desktop\Steller20November\TagTesting20Nov2013\M18.DSG	11-1-2013	16:43:43	389058.000000	7781.160000	0.953125	0.238281	-0.523438	-0.344037	0.092661	0.136697	-10.910034	-31.005859	-41.122437
C:\Users\cware\Desktop\Steller20November\TagTesting20Nov2013\M18.DSG	11-1-2013	16:43:43	389059.000000	7781.180000	0.933594	0.214844	-0.554688	-0.344037	0.098165	0.140367	-5.691528	-29.129028	-41.885376
C:\Users\cware\Desktop\Steller20November\TagTesting20Nov2013\M18.DSG	11-1-2013	16:43:43	389060.000000	7781.200000	0.917969	0.187500	-0.582031	-0.343119	0.108257	0.147706	-2.777100	-24.383545	-42.495728
C:\Users\cware\Desktop\Steller20November\TagTesting20Nov2013\M18.DSG	11-1-2013	16:43:43	389061.000000	7781.220000	0.914063	0.160156	-0.593750	-0.343119	0.113761	0.150459	-2.868652	-22.293091	-42.587280
C:\Users\cware\Desktop\Steller20November\TagTesting20Nov2013\M18.DSG	11-1-2013	16:43:43	389062.000000	7781.240000	0.910156	0.132813	-0.597656	-0.341284	0.124771	0.155963	-4.516602	-19.668579	-42.419434
C:\Users\cware\Desktop\Steller20November\TagTesting20Nov2013\M18.DSG	11-1-2013	16:43:43	389063.000000	7781.260000	0.902344	0.117188	-0.605469	-0.340367	0.129358	0.157798	-5.065918	-16.113281	-41.809082
C:\Users\cware\Desktop\Steller20November\TagTesting20Nov2013\M18.DSG	11-1-2013	16:43:43	389064.000000	7781.280000	0.906250	0.117188	-0.605469	-0.339450	0.139450	0.161468	-5.859375	-13.778687	-40.863037
C:\Users\cware\Desktop\Steller20November\TagTesting20Nov2013\M18.DSG	11-1-2013	16:43:43	389065.000000	7781.300000	0.890625	0.097656	-0.597656	-0.337615	0.144954	0.163303	-6.942749	-9.643555	-39.703369
C:\Users\cware\Desktop\Steller20November\TagTesting20Nov2013\M18.DSG	11-1-2013	16:43:43	389066.000000	7781.320000	0.914063	0.074219	-0.574219	-0.336697	0.153211	0.166055	-9.826660	-9.689331	-38.986206
C:\Users\cware\Desktop\Steller20November\TagTesting20Nov2013\M18.DSG	11-1-2013	16:43:43	389067.000000	7781.340000	0.914063	0.074219	-0.574219	-0.336697	0.159633	0.167890	-13.198853	-10.360718	-38.131714
C:\Users\cware\Desktop\Steller20November\TagTesting20Nov2013\M18.DSG	11-1-2013	16:43:43	389068.000000	7781.360000	0.929688	0.085938	-0.566406	-0.333945	0.168807	0.168807	-16.616821	-9.490967	-37.139893
C:\Users\cware\Desktop\Steller20November\TagTesting20Nov2013\M18.DSG	11-1-2013	16:43:43	389069.000000	7781.380000	0.957031	0.085938	-0.554688	-0.333028	0.172477	0.170642	-18.524170	-9.902954	-36.529541
C:\Users\cware\Desktop\Steller20November\TagTesting20Nov2013\M18.DSG	11-1-2013	16:43:43	389070.000000	7781.400000	0.960938	0.074219	-0.539063	-0.333028	0.176147	0.172477	-22.079468	-12.695313	-35.522461
C:\Users\cware\Desktop\Steller20November\TagTesting20Nov2013\M18.DSG	11-1-2013	16:43:43	389071.000000	7781.420000	0.964844	0.046875	-0.535156	-0.331193	0.184404	0.176147	-24.780273	-16.448975	-35.263062
C:\Users\cware\Desktop\Steller20November\TagTesting20Nov2013\M18.DSG	11-1-2013	16:43:43	389072.000000	7781.440000	0.953125	0.027344	-0.558594	-0.329358	0.188991	0.179817	-24.917603	-19.454956	-34.591675
C:\Users\cware\Desktop\Steller20November\TagTesting20Nov2013\M18.DSG	11-1-2013	16:43:43	389073.000000	7781.460000	0.929688	0.035156	-0.574219	-0.325688	0.194495	0.183486	-22.750854	-18.646240	-33.905029
[truncated: 19,551 more rows]
