# Supplementary material for: Averaged Propulsive Body Acceleration (APBA) Can Be Calculated from Biologging Tags That Incorporate Gyroscopes and Accelerometers to Estimate Swimming Speed, Hydrodynamic Drag and Energy Expenditure for Steller Sea Lions
Source: PLoS One. 2016 Jun 10;11(6):e0157326. doi: 10.1371/journal.pone.0157326 (PMC4902303; doi:10.1371/journal.pone.0157326)
Supplement: S2 Data — Each file contains a 50Hz time series. Provided are calibrated accelerometer and gyro measurements, together with the estimated gravity vector, and the estimated dynamic accelerations by the different methods. The small files with the suffix.txt are configuration files used in C++ processing. (ZIP) [file pone.0157326.s002.zip › BoniNov_20/Mb18_PTMP_20_11_13.csv]

FileName	FileDate	FileTime	Sample	Time from Start (s)	Pressure	Temperature
C:\Users\cware\Desktop\Steller20November\TagTesting20Nov2013\M18.DSG	11-1-2013	16:43:43	96790.000000	9679.000000	49489.141440	20.000000
C:\Users\cware\Desktop\Steller20November\TagTesting20Nov2013\M18.DSG	11-1-2013	16:43:43	96791.000000	9679.100000	49489.961979	20.000000
C:\Users\cware\Desktop\Steller20November\TagTesting20Nov2013\M18.DSG	11-1-2013	16:43:43	96792.000000	9679.200000	49491.999300	20.000000
C:\Users\cware\Desktop\Steller20November\TagTesting20Nov2013\M18.DSG	11-1-2013	16:43:43	96793.000000	9679.300000	49495.805842	20.000000
C:\Users\cware\Desktop\Steller20November\TagTesting20Nov2013\M18.DSG	11-1-2013	16:43:43	96794.000000	9679.400000	49496.675715	20.000000
C:\Users\cware\Desktop\Steller20November\TagTesting20Nov2013\M18.DSG	11-1-2013	16:43:43	96795.000000	9679.500000	49496.351073	20.000000
C:\Users\cware\Desktop\Steller20November\TagTesting20Nov2013\M18.DSG	11-1-2013	16:43:43	96796.000000	9679.600000	49495.434018	20.000000
C:\Users\cware\Desktop\Steller20November\TagTesting20Nov2013\M18.DSG	11-1-2013	16:43:43	96797.000000	9679.700000	49498.064823	20.000000
C:\Users\cware\Desktop\Steller20November\TagTesting20Nov2013\M18.DSG	11-1-2013	16:43:43	96798.000000	9679.800000	49519.020155	20.000000
C:\Users\cware\Desktop\Steller20November\TagTesting20Nov2013\M18.DSG	11-1-2013	16:43:43	96799.000000	9679.900000	49538.062381	20.000000
C:\Users\cware\Desktop\Steller20November\TagTesting20Nov2013\M18.DSG	11-1-2013	16:43:43	96800.000000	9680.000000	49506.330307	20.000000
C:\Users\cware\Desktop\Steller20November\TagTesting20Nov2013\M18.DSG	11-1-2013	16:43:43	96801.000000	9680.100000	49506.950445	20.000000
C:\Users\cware\Desktop\Steller20November\TagTesting20Nov2013\M18.DSG	11-1-2013	16:43:43	96802.000000	9680.200000	49501.427759	20.000000
C:\Users\cware\Desktop\Steller20November\TagTesting20Nov2013\M18.DSG	11-1-2013	16:43:43	96803.000000	9680.300000	49490.630759	20.000000
C:\Users\cware\Desktop\Steller20November\TagTesting20Nov2013\M18.DSG	11-1-2013	16:43:43	96804.000000	9680.400000	49491.278672	20.000000
C:\Users\cware\Desktop\Steller20November\TagTesting20Nov2013\M18.DSG	11-1-2013	16:43:43	96805.000000	9680.500000	49492.022828	20.000000
C:\Users\cware\Desktop\Steller20November\TagTesting20Nov2013\M18.DSG	11-1-2013	16:43:43	96806.000000	9680.600000	49493.369359	20.000000
C:\Users\cware\Desktop\Steller20November\TagTesting20Nov2013\M18.DSG	11-1-2013	16:43:43	96807.000000	9680.700000	49490.331699	20.000000
C:\Users\cware\Desktop\Steller20November\TagTesting20Nov2013\M18.DSG	11-1-2013	16:43:43	96808.000000	9680.800000	49492.843944	20.000000
C:\Users\cware\Desktop\Steller20November\TagTesting20Nov2013\M18.DSG	11-1-2013	16:43:43	96809.000000	9680.900000	49495.209326	20.000000
C:\Users\cware\Desktop\Steller20November\TagTesting20Nov2013\M18.DSG	11-1-2013	16:43:43	96810.000000	9681.000000	49491.027991	20.000000
C:\Users\cware\Desktop\Steller20November\TagTesting20Nov2013\M18.DSG	11-1-2013	16:43:43	96811.000000	9681.100000	49490.881653	20.000000
C:\Users\cware\Desktop\Steller20November\TagTesting20Nov2013\M18.DSG	11-1-2013	16:43:43	96812.000000	9681.200000	49489.958876	20.000000
C:\Users\cware\Desktop\Steller20November\TagTesting20Nov2013\M18.DSG	11-1-2013	16:43:43	96813.000000	9681.300000	49491.552468	20.000000
C:\Users\cware\Desktop\Steller20November\TagTesting20Nov2013\M18.DSG	11-1-2013	16:43:43	96814.000000	9681.400000	49492.324601	20.000000
C:\Users\cware\Desktop\Steller20November\TagTesting20Nov2013\M18.DSG	11-1-2013	16:43:43	96815.000000	9681.500000	49491.651229	20.000000
C:\Users\cware\Desktop\Steller20November\TagTesting20Nov2013\M18.DSG	11-1-2013	16:43:43	96816.000000	9681.600000	49494.112338	20.000000
C:\Users\cware\Desktop\Steller20November\TagTesting20Nov2013\M18.DSG	11-1-2013	16:43:43	96817.000000	9681.700000	49492.395746	20.000000
C:\Users\cware\Desktop\Steller20November\TagTesting20Nov2013\M18.DSG	11-1-2013	16:43:43	96818.000000	9681.800000	49496.949538	20.000000
C:\Users\cware\Desktop\Steller20November\TagTesting20Nov2013\M18.DSG	11-1-2013	16:43:43	96819.000000	9681.900000	49490.757701	20.000000
C:\Users\cware\Desktop\Steller20November\TagTesting20Nov2013\M18.DSG	11-1-2013	16:43:43	96820.000000	9682.000000	49489.107336	20.000000
C:\Users\cware\Desktop\Steller20November\TagTesting20Nov2013\M18.DSG	11-1-2013	16:43:43	96821.000000	9682.100000	49497.295868	20.000000
C:\Users\cware\Desktop\Steller20November\TagTesting20Nov2013\M18.DSG	11-1-2013	16:43:43	96822.000000	9682.200000	49497.393908	20.000000
C:\Users\cware\Desktop\Steller20November\TagTesting20Nov2013\M18.DSG	11-1-2013	16:43:43	96823.000000	9682.300000	49497.048941	20.000000
C:\Users\cware\Desktop\Steller20November\TagTesting20Nov2013\M18.DSG	11-1-2013	16:43:43	96824.000000	9682.400000	49497.219710	20.000000
C:\Users\cware\Desktop\Steller20November\TagTesting20Nov2013\M18.DSG	11-1-2013	16:43:43	96825.000000	9682.500000	49495.749983	20.000000
C:\Users\cware\Desktop\Steller20November\TagTesting20Nov2013\M18.DSG	11-1-2013	16:43:43	96826.000000	9682.600000	49493.389393	20.000000
C:\Users\cware\Desktop\Steller20November\TagTesting20Nov2013\M18.DSG	11-1-2013	16:43:43	96827.000000	9682.700000	49494.458191	20.000000
C:\Users\cware\Desktop\Steller20November\TagTesting20Nov2013\M18.DSG	11-1-2013	16:43:43	96828.000000	9682.800000	49496.004015	20.000000
C:\Users\cware\Desktop\Steller20November\TagTesting20Nov2013\M18.DSG	11-1-2013	16:43:43	96829.000000	9682.900000	49494.833461	20.000000
C:\Users\cware\Desktop\Steller20November\TagTesting20Nov2013\M18.DSG	11-1-2013	16:43:43	96830.000000	9683.000000	49492.420424	20.000000
C:\Users\cware\Desktop\Steller20November\TagTesting20Nov2013\M18.DSG	11-1-2013	16:43:43	96831.000000	9683.100000	49491.474957	20.000000
C:\Users\cware\Desktop\Steller20November\TagTesting20Nov2013\M18.DSG	11-1-2013	16:43:43	96832.000000	9683.200000	49492.645328	20.000000
C:\Users\cware\Desktop\Steller20November\TagTesting20Nov2013\M18.DSG	11-1-2013	16:43:43	96833.000000	9683.300000	49490.628303	20.000000
C:\Users\cware\Desktop\Steller20November\TagTesting20Nov2013\M18.DSG	11-1-2013	16:43:43	96834.000000	9683.400000	49491.502626	20.000000
C:\Users\cware\Desktop\Steller20November\TagTesting20Nov2013\M18.DSG	11-1-2013	16:43:43	96835.000000	9683.500000	49489.259507	20.000000
C:\Users\cware\Desktop\Steller20November\TagTesting20Nov2013\M18.DSG	11-1-2013	16:43:43	96836.000000	9683.600000	49491.077044	20.000000
C:\Users\cware\Desktop\Steller20November\TagTesting20Nov2013\M18.DSG	11-1-2013	16:43:43	96837.000000	9683.700000	49490.132210	20.000000
C:\Users\cware\Desktop\Steller20November\TagTesting20Nov2013\M18.DSG	11-1-2013	16:43:43	96838.000000	9683.800000	49490.456071	20.000000
C:\Users\cware\Desktop\Steller20November\TagTesting20Nov2013\M18.DSG	11-1-2013	16:43:43	96839.000000	9683.900000	49490.008689	20.000000
C:\Users\cware\Desktop\Steller20November\TagTesting20Nov2013\M18.DSG	11-1-2013	16:43:43	96840.000000	9684.000000	49489.237111	20.000000
C:\Users\cware\Desktop\Steller20November\TagTesting20Nov2013\M18.DSG	11-1-2013	16:43:43	96841.000000	9684.100000	49489.411435	20.000000
C:\Users\cware\Desktop\Steller20November\TagTesting20Nov2013\M18.DSG	11-1-2013	16:43:43	96842.000000	9684.200000	49488.142719	20.000000
C:\Users\cware\Desktop\Steller20November\TagTesting20Nov2013\M18.DSG	11-1-2013	16:43:43	96843.000000	9684.300000	49486.774296	20.000000
C:\Users\cware\Desktop\Steller20November\TagTesting20Nov2013\M18.DSG	11-1-2013	16:43:43	96844.000000	9684.400000	49486.973507	20.000000
C:\Users\cware\Desktop\Steller20November\TagTesting20Nov2013\M18.DSG	11-1-2013	16:43:43	96845.000000	9684.500000	49487.471339	20.000000
C:\Users\cware\Desktop\Steller20November\TagTesting20Nov2013\M18.DSG	11-1-2013	16:43:43	96846.000000	9684.600000	49488.491796	20.000000
C:\Users\cware\Desktop\Steller20November\TagTesting20Nov2013\M18.DSG	11-1-2013	16:43:43	96847.000000	9684.700000	49489.735595	20.000000
C:\Users\cware\Desktop\Steller20November\TagTesting20Nov2013\M18.DSG	11-1-2013	16:43:43	96848.000000	9684.800000	49488.167506	20.000000
C:\Users\cware\Desktop\Steller20November\TagTesting20Nov2013\M18.DSG	11-1-2013	16:43:43	96849.000000	9684.900000	49487.843975	20.000000
C:\Users\cware\Desktop\Steller20November\TagTesting20Nov2013\M18.DSG	11-1-2013	16:43:43	96850.000000	9685.000000	49487.844075	20.000000
C:\Users\cware\Desktop\Steller20November\TagTesting20Nov2013\M18.DSG	11-1-2013	16:43:43	96851.000000	9685.100000	49485.927234	20.000000
C:\Users\cware\Desktop\Steller20November\TagTesting20Nov2013\M18.DSG	11-1-2013	16:43:43	96852.000000	9685.200000	49487.844088	20.000000
C:\Users\cware\Desktop\Steller20November\TagTesting20Nov2013\M18.DSG	11-1-2013	16:43:43	96853.000000	9685.300000	49486.648808	20.000000
C:\Users\cware\Desktop\Steller20November\TagTesting20Nov2013\M18.DSG	11-1-2013	16:43:43	96854.000000	9685.400000	49483.437844	20.000000
C:\Users\cware\Desktop\Steller20November\TagTesting20Nov2013\M18.DSG	11-1-2013	16:43:43	96855.000000	9685.500000	49488.391382	20.000000
C:\Users\cware\Desktop\Steller20November\TagTesting20Nov2013\M18.DSG	11-1-2013	16:43:43	96856.000000	9685.600000	49487.221752	20.000000
C:\Users\cware\Desktop\Steller20November\TagTesting20Nov2013\M18.DSG	11-1-2013	16:43:43	96857.000000	9685.700000	49487.893440	20.000000
C:\Users\cware\Desktop\Steller20November\TagTesting20Nov2013\M18.DSG	11-1-2013	16:43:43	96858.000000	9685.800000	49485.752954	20.000000
C:\Users\cware\Desktop\Steller20November\TagTesting20Nov2013\M18.DSG	11-1-2013	16:43:43	96859.000000	9685.900000	49486.822642	20.000000
C:\Users\cware\Desktop\Steller20November\TagTesting20Nov2013\M18.DSG	11-1-2013	16:43:43	96860.000000	9686.000000	49486.424204	20.000000
C:\Users\cware\Desktop\Steller20November\TagTesting20Nov2013\M18.DSG	11-1-2013	16:43:43	96861.000000	9686.100000	49488.365788	20.000000
C:\Users\cware\Desktop\Steller20November\TagTesting20Nov2013\M18.DSG	11-1-2013	16:43:43	96862.000000	9686.200000	49487.320258	20.000000
C:\Users\cware\Desktop\Steller20November\TagTesting20Nov2013\M18.DSG	11-1-2013	16:43:43	96863.000000	9686.300000	49484.333499	20.000000
C:\Users\cware\Desktop\Steller20November\TagTesting20Nov2013\M18.DSG	11-1-2013	16:43:43	96864.000000	9686.400000	49486.623318	20.000000
C:\Users\cware\Desktop\Steller20November\TagTesting20Nov2013\M18.DSG	11-1-2013	16:43:43	96865.000000	9686.500000	49489.460744	20.000000
C:\Users\cware\Desktop\Steller20November\TagTesting20Nov2013\M18.DSG	11-1-2013	16:43:43	96866.000000	9686.600000	49489.311211	20.000000
C:\Users\cware\Desktop\Steller20November\TagTesting20Nov2013\M18.DSG	11-1-2013	16:43:43	96867.000000	9686.700000	49487.344602	20.000000
C:\Users\cware\Desktop\Steller20November\TagTesting20Nov2013\M18.DSG	11-1-2013	16:43:43	96868.000000	9686.800000	49485.179420	20.000000
C:\Users\cware\Desktop\Steller20November\TagTesting20Nov2013\M18.DSG	11-1-2013	16:43:43	96869.000000	9686.900000	49488.937699	20.000000
C:\Users\cware\Desktop\Steller20November\TagTesting20Nov2013\M18.DSG	11-1-2013	16:43:43	96870.000000	9687.000000	49490.082580	20.000000
C:\Users\cware\Desktop\Steller20November\TagTesting20Nov2013\M18.DSG	11-1-2013	16:43:43	96871.000000	9687.100000	49487.717689	20.000000
C:\Users\cware\Desktop\Steller20November\TagTesting20Nov2013\M18.DSG	11-1-2013	16:43:43	96872.000000	9687.200000	49485.875682	20.000000
C:\Users\cware\Desktop\Steller20November\TagTesting20Nov2013\M18.DSG	11-1-2013	16:43:43	96873.000000	9687.300000	49486.622611	20.000000
C:\Users\cware\Desktop\Steller20November\TagTesting20Nov2013\M18.DSG	11-1-2013	16:43:43	96874.000000	9687.400000	49488.414602	20.000000
C:\Users\cware\Desktop\Steller20November\TagTesting20Nov2013\M18.DSG	11-1-2013	16:43:43	96875.000000	9687.500000	49487.095284	20.000000
C:\Users\cware\Desktop\Steller20November\TagTesting20Nov2013\M18.DSG	11-1-2013	16:43:43	96876.000000	9687.600000	49486.025284	20.000000
C:\Users\cware\Desktop\Steller20November\TagTesting20Nov2013\M18.DSG	11-1-2013	16:43:43	96877.000000	9687.700000	49486.846161	20.000000
C:\Users\cware\Desktop\Steller20November\TagTesting20Nov2013\M18.DSG	11-1-2013	16:43:43	96878.000000	9687.800000	49485.701289	20.000000
C:\Users\cware\Desktop\Steller20November\TagTesting20Nov2013\M18.DSG	11-1-2013	16:43:43	96879.000000	9687.900000	49487.418702	20.000000
C:\Users\cware\Desktop\Steller20November\TagTesting20Nov2013\M18.DSG	11-1-2013	16:43:43	96880.000000	9688.000000	49486.422876	20.000000
C:\Users\cware\Desktop\Steller20November\TagTesting20Nov2013\M18.DSG	11-1-2013	16:43:43	96881.000000	9688.100000	49486.223609	20.000000
C:\Users\cware\Desktop\Steller20November\TagTesting20Nov2013\M18.DSG	11-1-2013	16:43:43	96882.000000	9688.200000	49486.472831	20.000000
C:\Users\cware\Desktop\Steller20November\TagTesting20Nov2013\M18.DSG	11-1-2013	16:43:43	96883.000000	9688.300000	49485.949465	20.000000
C:\Users\cware\Desktop\Steller20November\TagTesting20Nov2013\M18.DSG	11-1-2013	16:43:43	96884.000000	9688.400000	49486.422563	20.000000
C:\Users\cware\Desktop\Steller20November\TagTesting20Nov2013\M18.DSG	11-1-2013	16:43:43	96885.000000	9688.500000	49485.675881	20.000000
C:\Users\cware\Desktop\Steller20November\TagTesting20Nov2013\M18.DSG	11-1-2013	16:43:43	96886.000000	9688.600000	49484.580469	20.000000
C:\Users\cware\Desktop\Steller20November\TagTesting20Nov2013\M18.DSG	11-1-2013	16:43:43	96887.000000	9688.700000	49487.592145	20.000000
C:\Users\cware\Desktop\Steller20November\TagTesting20Nov2013\M18.DSG	11-1-2013	16:43:43	96888.000000	9688.800000	49485.924557	20.000000
C:\Users\cware\Desktop\Steller20November\TagTesting20Nov2013\M18.DSG	11-1-2013	16:43:43	96889.000000	9688.900000	49486.670952	20.000000
C:\Users\cware\Desktop\Steller20November\TagTesting20Nov2013\M18.DSG	11-1-2013	16:43:43	96890.000000	9689.000000	49483.808718	20.000000
C:\Users\cware\Desktop\Steller20November\TagTesting20Nov2013\M18.DSG	11-1-2013	16:43:43	96891.000000	9689.100000	49487.019205	20.000000
C:\Users\cware\Desktop\Steller20November\TagTesting20Nov2013\M18.DSG	11-1-2013	16:43:43	96892.000000	9689.200000	49484.281504	20.000000
C:\Users\cware\Desktop\Steller20November\TagTesting20Nov2013\M18.DSG	11-1-2013	16:43:43	96893.000000	9689.300000	49484.629869	20.000000
C:\Users\cware\Desktop\Steller20November\TagTesting20Nov2013\M18.DSG	11-1-2013	16:43:43	96894.000000	9689.400000	49486.421851	20.000000
C:\Users\cware\Desktop\Steller20November\TagTesting20Nov2013\M18.DSG	11-1-2013	16:43:43	96895.000000	9689.500000	49487.143590	20.000000
C:\Users\cware\Desktop\Steller20November\TagTesting20Nov2013\M18.DSG	11-1-2013	16:43:43	96896.000000	9689.600000	49484.853602	20.000000
C:\Users\cware\Desktop\Steller20November\TagTesting20Nov2013\M18.DSG	11-1-2013	16:43:43	96897.000000	9689.700000	49484.304841	20.000000
C:\Users\cware\Desktop\Steller20November\TagTesting20Nov2013\M18.DSG	11-1-2013	16:43:43	96898.000000	9689.800000	49485.201186	20.000000
C:\Users\cware\Desktop\Steller20November\TagTesting20Nov2013\M18.DSG	11-1-2013	16:43:43	96899.000000	9689.900000	49485.525567	20.000000
C:\Users\cware\Desktop\Steller20November\TagTesting20Nov2013\M18.DSG	11-1-2013	16:43:43	96900.000000	9690.000000	49485.923615	20.000000
C:\Users\cware\Desktop\Steller20November\TagTesting20Nov2013\M18.DSG	11-1-2013	16:43:43	96901.000000	9690.100000	49486.571102	20.000000
C:\Users\cware\Desktop\Steller20November\TagTesting20Nov2013\M18.DSG	11-1-2013	16:43:43	96902.000000	9690.200000	49488.014415	20.000000
C:\Users\cware\Desktop\Steller20November\TagTesting20Nov2013\M18.DSG	11-1-2013	16:43:43	96903.000000	9690.300000	49488.462322	20.000000
C:\Users\cware\Desktop\Steller20November\TagTesting20Nov2013\M18.DSG	11-1-2013	16:43:43	96904.000000	9690.400000	49487.292507	20.000000
C:\Users\cware\Desktop\Steller20November\TagTesting20Nov2013\M18.DSG	11-1-2013	16:43:43	96905.000000	9690.500000	49484.927915	20.000000
C:\Users\cware\Desktop\Steller20November\TagTesting20Nov2013\M18.DSG	11-1-2013	16:43:43	96906.000000	9690.600000	49488.860804	20.000000
C:\Users\cware\Desktop\Steller20November\TagTesting20Nov2013\M18.DSG	11-1-2013	16:43:43	96907.000000	9690.700000	49486.496173	20.000000
C:\Users\cware\Desktop\Steller20November\TagTesting20Nov2013\M18.DSG	11-1-2013	16:43:43	96908.000000	9690.800000	49487.242790	20.000000
C:\Users\cware\Desktop\Steller20November\TagTesting20Nov2013\M18.DSG	11-1-2013	16:43:43	96909.000000	9690.900000	49486.346488	20.000000
C:\Users\cware\Desktop\Steller20November\TagTesting20Nov2013\M18.DSG	11-1-2013	16:43:43	96910.000000	9691.000000	49487.814831	20.000000
C:\Users\cware\Desktop\Steller20November\TagTesting20Nov2013\M18.DSG	11-1-2013	16:43:43	96911.000000	9691.100000	49488.785384	20.000000
C:\Users\cware\Desktop\Steller20November\TagTesting20Nov2013\M18.DSG	11-1-2013	16:43:43	96912.000000	9691.200000	49487.239648	20.000000
C:\Users\cware\Desktop\Steller20November\TagTesting20Nov2013\M18.DSG	11-1-2013	16:43:43	96913.000000	9691.300000	49490.126152	20.000000
C:\Users\cware\Desktop\Steller20November\TagTesting20Nov2013\M18.DSG	11-1-2013	16:43:43	96914.000000	9691.400000	49487.313553	20.000000
C:\Users\cware\Desktop\Steller20November\TagTesting20Nov2013\M18.DSG	11-1-2013	16:43:43	96915.000000	9691.500000	49489.727579	20.000000
C:\Users\cware\Desktop\Steller20November\TagTesting20Nov2013\M18.DSG	11-1-2013	16:43:43	96916.000000	9691.600000	49493.658320	20.000000
C:\Users\cware\Desktop\Steller20November\TagTesting20Nov2013\M18.DSG	11-1-2013	16:43:43	96917.000000	9691.700000	49492.192490	20.000000
C:\Users\cware\Desktop\Steller20November\TagTesting20Nov2013\M18.DSG	11-1-2013	16:43:43	96918.000000	9691.800000	49490.445785	20.000000
C:\Users\cware\Desktop\Steller20November\TagTesting20Nov2013\M18.DSG	11-1-2013	16:43:43	96919.000000	9691.900000	49493.753847	20.000000
C:\Users\cware\Desktop\Steller20November\TagTesting20Nov2013\M18.DSG	11-1-2013	16:43:43	96920.000000	9692.000000	49495.972604	20.000000
C:\Users\cware\Desktop\Steller20November\TagTesting20Nov2013\M18.DSG	11-1-2013	16:43:43	96921.000000	9692.100000	49493.010321	20.000000
C:\Users\cware\Desktop\Steller20November\TagTesting20Nov2013\M18.DSG	11-1-2013	16:43:43	96922.000000	9692.200000	49493.578547	20.000000
C:\Users\cware\Desktop\Steller20November\TagTesting20Nov2013\M18.DSG	11-1-2013	16:43:43	96923.000000	9692.300000	49493.726768	20.000000
C:\Users\cware\Desktop\Steller20November\TagTesting20Nov2013\M18.DSG	11-1-2013	16:43:43	96924.000000	9692.400000	49497.260394	20.000000
C:\Users\cware\Desktop\Steller20November\TagTesting20Nov2013\M18.DSG	11-1-2013	16:43:43	96925.000000	9692.500000	49500.620772	20.000000
C:\Users\cware\Desktop\Steller20November\TagTesting20Nov2013\M18.DSG	11-1-2013	16:43:43	96926.000000	9692.600000	49500.002261	20.000000
C:\Users\cware\Desktop\Steller20November\TagTesting20Nov2013\M18.DSG	11-1-2013	16:43:43	96927.000000	9692.700000	49498.410810	20.000000
C:\Users\cware\Desktop\Steller20November\TagTesting20Nov2013\M18.DSG	11-1-2013	16:43:43	96928.000000	9692.800000	49499.922136	20.000000
C:\Users\cware\Desktop\Steller20November\TagTesting20Nov2013\M18.DSG	11-1-2013	16:43:43	96929.000000	9692.900000	49500.944394	20.000000
C:\Users\cware\Desktop\Steller20November\TagTesting20Nov2013\M18.DSG	11-1-2013	16:43:43	96930.000000	9693.000000	49496.791541	20.000000
C:\Users\cware\Desktop\Steller20November\TagTesting20Nov2013\M18.DSG	11-1-2013	16:43:43	96931.000000	9693.100000	49497.835890	20.000000
C:\Users\cware\Desktop\Steller20November\TagTesting20Nov2013\M18.DSG	11-1-2013	16:43:43	96932.000000	9693.200000	49494.724817	20.000000
C:\Users\cware\Desktop\Steller20November\TagTesting20Nov2013\M18.DSG	11-1-2013	16:43:43	96933.000000	9693.300000	49496.990174	20.000000
C:\Users\cware\Desktop\Steller20November\TagTesting20Nov2013\M18.DSG	11-1-2013	16:43:43	96934.000000	9693.400000	49495.820220	20.000000
C:\Users\cware\Desktop\Steller20November\TagTesting20Nov2013\M18.DSG	11-1-2013	16:43:43	96935.000000	9693.500000	49495.249207	20.000000
C:\Users\cware\Desktop\Steller20November\TagTesting20Nov2013\M18.DSG	11-1-2013	16:43:43	96936.000000	9693.600000	49494.751197	20.000000
C:\Users\cware\Desktop\Steller20November\TagTesting20Nov2013\M18.DSG	11-1-2013	16:43:43	96937.000000	9693.700000	49491.892579	20.000000
C:\Users\cware\Desktop\Steller20November\TagTesting20Nov2013\M18.DSG	11-1-2013	16:43:43	96938.000000	9693.800000	49493.157058	20.000000
C:\Users\cware\Desktop\Steller20November\TagTesting20Nov2013\M18.DSG	11-1-2013	16:43:43	96939.000000	9693.900000	49495.248196	20.000000
C:\Users\cware\Desktop\Steller20November\TagTesting20Nov2013\M18.DSG	11-1-2013	16:43:43	96940.000000	9694.000000	49493.507025	20.000000
C:\Users\cware\Desktop\Steller20November\TagTesting20Nov2013\M18.DSG	11-1-2013	16:43:43	96941.000000	9694.100000	49495.449142	20.000000
C:\Users\cware\Desktop\Steller20November\TagTesting20Nov2013\M18.DSG	11-1-2013	16:43:43	96942.000000	9694.200000	49491.814703	20.000000
C:\Users\cware\Desktop\Steller20November\TagTesting20Nov2013\M18.DSG	11-1-2013	16:43:43	96943.000000	9694.300000	49491.342026	20.000000
C:\Users\cware\Desktop\Steller20November\TagTesting20Nov2013\M18.DSG	11-1-2013	16:43:43	96944.000000	9694.400000	49491.118380	20.000000
C:\Users\cware\Desktop\Steller20November\TagTesting20Nov2013\M18.DSG	11-1-2013	16:43:43	96945.000000	9694.500000	49493.632630	20.000000
C:\Users\cware\Desktop\Steller20November\TagTesting20Nov2013\M18.DSG	11-1-2013	16:43:43	96946.000000	9694.600000	49489.453895	20.000000
C:\Users\cware\Desktop\Steller20November\TagTesting20Nov2013\M18.DSG	11-1-2013	16:43:43	96947.000000	9694.700000	49489.850745	20.000000
C:\Users\cware\Desktop\Steller20November\TagTesting20Nov2013\M18.DSG	11-1-2013	16:43:43	96948.000000	9694.800000	49488.882253	20.000000
C:\Users\cware\Desktop\Steller20November\TagTesting20Nov2013\M18.DSG	11-1-2013	16:43:43	96949.000000	9694.900000	49489.526867	20.000000
C:\Users\cware\Desktop\Steller20November\TagTesting20Nov2013\M18.DSG	11-1-2013	16:43:43	96950.000000	9695.000000	49490.125844	20.000000
C:\Users\cware\Desktop\Steller20November\TagTesting20Nov2013\M18.DSG	11-1-2013	16:43:43	96951.000000	9695.100000	49487.337641	20.000000
C:\Users\cware\Desktop\Steller20November\TagTesting20Nov2013\M18.DSG	11-1-2013	16:43:43	96952.000000	9695.200000	49487.884244	20.000000
C:\Users\cware\Desktop\Steller20November\TagTesting20Nov2013\M18.DSG	11-1-2013	16:43:43	96953.000000	9695.300000	49491.244532	20.000000
C:\Users\cware\Desktop\Steller20November\TagTesting20Nov2013\M18.DSG	11-1-2013	16:43:43	96954.000000	9695.400000	49488.782590	20.000000
C:\Users\cware\Desktop\Steller20November\TagTesting20Nov2013\M18.DSG	11-1-2013	16:43:43	96955.000000	9695.500000	49488.310351	20.000000
C:\Users\cware\Desktop\Steller20November\TagTesting20Nov2013\M18.DSG	11-1-2013	16:43:43	96956.000000	9695.600000	49485.846204	20.000000
C:\Users\cware\Desktop\Steller20November\TagTesting20Nov2013\M18.DSG	11-1-2013	16:43:43	96957.000000	9695.700000	49489.824895	20.000000
C:\Users\cware\Desktop\Steller20November\TagTesting20Nov2013\M18.DSG	11-1-2013	16:43:43	96958.000000	9695.800000	49488.031655	20.000000
C:\Users\cware\Desktop\Steller20November\TagTesting20Nov2013\M18.DSG	11-1-2013	16:43:43	96959.000000	9695.900000	49494.025886	20.000000
C:\Users\cware\Desktop\Steller20November\TagTesting20Nov2013\M18.DSG	11-1-2013	16:43:43	96960.000000	9696.000000	49495.893877	20.000000
C:\Users\cware\Desktop\Steller20November\TagTesting20Nov2013\M18.DSG	11-1-2013	16:43:43	96961.000000	9696.100000	49490.796334	20.000000
C:\Users\cware\Desktop\Steller20November\TagTesting20Nov2013\M18.DSG	11-1-2013	16:43:43	96962.000000	9696.200000	49491.837445	20.000000
C:\Users\cware\Desktop\Steller20November\TagTesting20Nov2013\M18.DSG	11-1-2013	16:43:43	96963.000000	9696.300000	49490.967467	20.000000
C:\Users\cware\Desktop\Steller20November\TagTesting20Nov2013\M18.DSG	11-1-2013	16:43:43	96964.000000	9696.400000	49544.430046	20.000000
C:\Users\cware\Desktop\Steller20November\TagTesting20Nov2013\M18.DSG	11-1-2013	16:43:43	96965.000000	9696.500000	49544.959091	20.000000
C:\Users\cware\Desktop\Steller20November\TagTesting20Nov2013\M18.DSG	11-1-2013	16:43:43	96966.000000	9696.600000	49545.988228	20.000000
C:\Users\cware\Desktop\Steller20November\TagTesting20Nov2013\M18.DSG	11-1-2013	16:43:43	96967.000000	9696.700000	49528.946271	20.000000
C:\Users\cware\Desktop\Steller20November\TagTesting20Nov2013\M18.DSG	11-1-2013	16:43:43	96968.000000	9696.800000	49522.143977	20.000000
C:\Users\cware\Desktop\Steller20November\TagTesting20Nov2013\M18.DSG	11-1-2013	16:43:43	96969.000000	9696.900000	49529.452941	20.000000
C:\Users\cware\Desktop\Steller20November\TagTesting20Nov2013\M18.DSG	11-1-2013	16:43:43	96970.000000	9697.000000	49480.856799	20.000000
C:\Users\cware\Desktop\Steller20November\TagTesting20Nov2013\M18.DSG	11-1-2013	16:43:43	96971.000000	9697.100000	49428.781490	20.000000
C:\Users\cware\Desktop\Steller20November\TagTesting20Nov2013\M18.DSG	11-1-2013	16:43:43	96972.000000	9697.200000	49431.571489	20.000000
C:\Users\cware\Desktop\Steller20November\TagTesting20Nov2013\M18.DSG	11-1-2013	16:43:43	96973.000000	9697.300000	49454.340554	20.000000
C:\Users\cware\Desktop\Steller20November\TagTesting20Nov2013\M18.DSG	11-1-2013	16:43:43	96974.000000	9697.400000	49449.228250	20.000000
C:\Users\cware\Desktop\Steller20November\TagTesting20Nov2013\M18.DSG	11-1-2013	16:43:43	96975.000000	9697.500000	49462.415890	20.000000
C:\Users\cware\Desktop\Steller20November\TagTesting20Nov2013\M18.DSG	11-1-2013	16:43:43	96976.000000	9697.600000	49448.724928	20.000000
C:\Users\cware\Desktop\Steller20November\TagTesting20Nov2013\M18.DSG	11-1-2013	16:43:43	96977.000000	9697.700000	49453.928935	20.000000
C:\Users\cware\Desktop\Steller20November\TagTesting20Nov2013\M18.DSG	11-1-2013	16:43:43	96978.000000	9697.800000	49483.847725	20.000000
C:\Users\cware\Desktop\Steller20November\TagTesting20Nov2013\M18.DSG	11-1-2013	16:43:43	96979.000000	9697.900000	49496.594455	20.000000
C:\Users\cware\Desktop\Steller20November\TagTesting20Nov2013\M18.DSG	11-1-2013	16:43:43	96980.000000	9698.000000	49488.649717	20.000000
C:\Users\cware\Desktop\Steller20November\TagTesting20Nov2013\M18.DSG	11-1-2013	16:43:43	96981.000000	9698.100000	49485.361900	20.000000
C:\Users\cware\Desktop\Steller20November\TagTesting20Nov2013\M18.DSG	11-1-2013	16:43:43	96982.000000	9698.200000	49476.642524	20.000000
C:\Users\cware\Desktop\Steller20November\TagTesting20Nov2013\M18.DSG	11-1-2013	16:43:43	96983.000000	9698.300000	49459.130456	20.000000
C:\Users\cware\Desktop\Steller20November\TagTesting20Nov2013\M18.DSG	11-1-2013	16:43:43	96984.000000	9698.400000	49447.742402	20.000000
C:\Users\cware\Desktop\Steller20November\TagTesting20Nov2013\M18.DSG	11-1-2013	16:43:43	96985.000000	9698.500000	49468.250156	20.000000
C:\Users\cware\Desktop\Steller20November\TagTesting20Nov2013\M18.DSG	11-1-2013	16:43:43	96986.000000	9698.600000	49450.822929	20.000000
C:\Users\cware\Desktop\Steller20November\TagTesting20Nov2013\M18.DSG	11-1-2013	16:43:43	96987.000000	9698.700000	49451.900852	20.000000
C:\Users\cware\Desktop\Steller20November\TagTesting20Nov2013\M18.DSG	11-1-2013	16:43:43	96988.000000	9698.800000	49453.639235	20.000000
C:\Users\cware\Desktop\Steller20November\TagTesting20Nov2013\M18.DSG	11-1-2013	16:43:43	96989.000000	9698.900000	49460.708042	20.000000
C:\Users\cware\Desktop\Steller20November\TagTesting20Nov2013\M18.DSG	11-1-2013	16:43:43	96990.000000	9699.000000	49455.432261	20.000000
C:\Users\cware\Desktop\Steller20November\TagTesting20Nov2013\M18.DSG	11-1-2013	16:43:43	96991.000000	9699.100000	49459.888176	20.000000
C:\Users\cware\Desktop\Steller20November\TagTesting20Nov2013\M18.DSG	11-1-2013	16:43:43	96992.000000	9699.200000	49457.571480	20.000000
C:\Users\cware\Desktop\Steller20November\TagTesting20Nov2013\M18.DSG	11-1-2013	16:43:43	96993.000000	9699.300000	49457.922539	20.000000
C:\Users\cware\Desktop\Steller20November\TagTesting20Nov2013\M18.DSG	11-1-2013	16:43:43	96994.000000	9699.400000	49463.349336	20.000000
C:\Users\cware\Desktop\Steller20November\TagTesting20Nov2013\M18.DSG	11-1-2013	16:43:43	96995.000000	9699.500000	49460.737852	20.000000
C:\Users\cware\Desktop\Steller20November\TagTesting20Nov2013\M18.DSG	11-1-2013	16:43:43	96996.000000	9699.600000	49460.366695	20.000000
C:\Users\cware\Desktop\Steller20November\TagTesting20Nov2013\M18.DSG	11-1-2013	16:43:43	96997.000000	9699.700000	49471.992041	20.000000
C:\Users\cware\Desktop\Steller20November\TagTesting20Nov2013\M18.DSG	11-1-2013	16:43:43	96998.000000	9699.800000	49461.764524	20.000000
C:\Users\cware\Desktop\Steller20November\TagTesting20Nov2013\M18.DSG	11-1-2013	16:43:43	96999.000000	9699.900000	49479.962323	20.000000
C:\Users\cware\Desktop\Steller20November\TagTesting20Nov2013\M18.DSG	11-1-2013	16:43:43	97000.000000	9700.000000	49479.408638	20.000000
C:\Users\cware\Desktop\Steller20November\TagTesting20Nov2013\M18.DSG	11-1-2013	16:43:43	97001.000000	9700.100000	49466.610622	20.000000
C:\Users\cware\Desktop\Steller20November\TagTesting20Nov2013\M18.DSG	11-1-2013	16:43:43	97002.000000	9700.200000	49458.420814	20.000000
C:\Users\cware\Desktop\Steller20November\TagTesting20Nov2013\M18.DSG	11-1-2013	16:43:43	97003.000000	9700.300000	49457.550731	20.000000
C:\Users\cware\Desktop\Steller20November\TagTesting20Nov2013\M18.DSG	11-1-2013	16:43:43	97004.000000	9700.400000	49454.889678	20.000000
C:\Users\cware\Desktop\Steller20November\TagTesting20Nov2013\M18.DSG	11-1-2013	16:43:43	97005.000000	9700.500000	49456.009746	20.000000
C:\Users\cware\Desktop\Steller20November\TagTesting20Nov2013\M18.DSG	11-1-2013	16:43:43	97006.000000	9700.600000	49451.852961	20.000000
C:\Users\cware\Desktop\Steller20November\TagTesting20Nov2013\M18.DSG	11-1-2013	16:43:43	97007.000000	9700.700000	49455.459963	20.000000
C:\Users\cware\Desktop\Steller20November\TagTesting20Nov2013\M18.DSG	11-1-2013	16:43:43	97008.000000	9700.800000	49440.184589	20.000000
C:\Users\cware\Desktop\Steller20November\TagTesting20Nov2013\M18.DSG	11-1-2013	16:43:43	97009.000000	9700.900000	49455.012207	20.000000
C:\Users\cware\Desktop\Steller20November\TagTesting20Nov2013\M18.DSG	11-1-2013	16:43:43	97010.000000	9701.000000	49448.693441	20.000000
C:\Users\cware\Desktop\Steller20November\TagTesting20Nov2013\M18.DSG	11-1-2013	16:43:43	97011.000000	9701.100000	49455.393044	20.000000
C:\Users\cware\Desktop\Steller20November\TagTesting20Nov2013\M18.DSG	11-1-2013	16:43:43	97012.000000	9701.200000	49461.837445	20.000000
C:\Users\cware\Desktop\Steller20November\TagTesting20Nov2013\M18.DSG	11-1-2013	16:43:43	97013.000000	9701.300000	49472.194171	20.000000
C:\Users\cware\Desktop\Steller20November\TagTesting20Nov2013\M18.DSG	11-1-2013	16:43:43	97014.000000	9701.400000	49476.898090	20.000000
C:\Users\cware\Desktop\Steller20November\TagTesting20Nov2013\M18.DSG	11-1-2013	16:43:43	97015.000000	9701.500000	49475.380000	20.000000
C:\Users\cware\Desktop\Steller20November\TagTesting20Nov2013\M18.DSG	11-1-2013	16:43:43	97016.000000	9701.600000	49472.741617	20.000000
C:\Users\cware\Desktop\Steller20November\TagTesting20Nov2013\M18.DSG	11-1-2013	16:43:43	97017.000000	9701.700000	49471.445208	20.000000
C:\Users\cware\Desktop\Steller20November\TagTesting20Nov2013\M18.DSG	11-1-2013	16:43:43	97018.000000	9701.800000	49459.971033	20.000000
C:\Users\cware\Desktop\Steller20November\TagTesting20Nov2013\M18.DSG	11-1-2013	16:43:43	97019.000000	9701.900000	49463.930643	20.000000
C:\Users\cware\Desktop\Steller20November\TagTesting20Nov2013\M18.DSG	11-1-2013	16:43:43	97020.000000	9702.000000	49458.777585	20.000000
C:\Users\cware\Desktop\Steller20November\TagTesting20Nov2013\M18.DSG	11-1-2013	16:43:43	97021.000000	9702.100000	49455.368418	20.000000
C:\Users\cware\Desktop\Steller20November\TagTesting20Nov2013\M18.DSG	11-1-2013	16:43:43	97022.000000	9702.200000	49461.685913	20.000000
C:\Users\cware\Desktop\Steller20November\TagTesting20Nov2013\M18.DSG	11-1-2013	16:43:43	97023.000000	9702.300000	49460.769904	20.000000
C:\Users\cware\Desktop\Steller20November\TagTesting20Nov2013\M18.DSG	11-1-2013	16:43:43	97024.000000	9702.400000	49474.411135	20.000000
C:\Users\cware\Desktop\Steller20November\TagTesting20Nov2013\M18.DSG	11-1-2013	16:43:43	97025.000000	9702.500000	49489.131493	20.000000
C:\Users\cware\Desktop\Steller20November\TagTesting20Nov2013\M18.DSG	11-1-2013	16:43:43	97026.000000	9702.600000	49486.518026	20.000000
C:\Users\cware\Desktop\Steller20November\TagTesting20Nov2013\M18.DSG	11-1-2013	16:43:43	97027.000000	9702.700000	49488.758575	20.000000
C:\Users\cware\Desktop\Steller20November\TagTesting20Nov2013\M18.DSG	11-1-2013	16:43:43	97028.000000	9702.800000	49487.513995	20.000000
C:\Users\cware\Desktop\Steller20November\TagTesting20Nov2013\M18.DSG	11-1-2013	16:43:43	97029.000000	9702.900000	49488.235851	20.000000
C:\Users\cware\Desktop\Steller20November\TagTesting20Nov2013\M18.DSG	11-1-2013	16:43:43	97030.000000	9703.000000	49487.464192	20.000000
C:\Users\cware\Desktop\Steller20November\TagTesting20Nov2013\M18.DSG	11-1-2013	16:43:43	97031.000000	9703.100000	49485.672197	20.000000
C:\Users\cware\Desktop\Steller20November\TagTesting20Nov2013\M18.DSG	11-1-2013	16:43:43	97032.000000	9703.200000	49488.310229	20.000000
C:\Users\cware\Desktop\Steller20November\TagTesting20Nov2013\M18.DSG	11-1-2013	16:43:43	97033.000000	9703.300000	49488.235374	20.000000
C:\Users\cware\Desktop\Steller20November\TagTesting20Nov2013\M18.DSG	11-1-2013	16:43:43	97034.000000	9703.400000	49485.721115	20.000000
C:\Users\cware\Desktop\Steller20November\TagTesting20Nov2013\M18.DSG	11-1-2013	16:43:43	97035.000000	9703.500000	49486.217672	20.000000
C:\Users\cware\Desktop\Steller20November\TagTesting20Nov2013\M18.DSG	11-1-2013	16:43:43	97036.000000	9703.600000	49484.275255	20.000000
C:\Users\cware\Desktop\Steller20November\TagTesting20Nov2013\M18.DSG	11-1-2013	16:43:43	97037.000000	9703.700000	49482.157351	20.000000
C:\Users\cware\Desktop\Steller20November\TagTesting20Nov2013\M18.DSG	11-1-2013	16:43:43	97038.000000	9703.800000	49465.823945	20.000000
C:\Users\cware\Desktop\Steller20November\TagTesting20Nov2013\M18.DSG	11-1-2013	16:43:43	97039.000000	9703.900000	49476.831431	20.000000
C:\Users\cware\Desktop\Steller20November\TagTesting20Nov2013\M18.DSG	11-1-2013	16:43:43	97040.000000	9704.000000	49482.633166	20.000000
C:\Users\cware\Desktop\Steller20November\TagTesting20Nov2013\M18.DSG	11-1-2013	16:43:43	97041.000000	9704.100000	49483.579653	20.000000
C:\Users\cware\Desktop\Steller20November\TagTesting20Nov2013\M18.DSG	11-1-2013	16:43:43	97042.000000	9704.200000	49485.048473	20.000000
C:\Users\cware\Desktop\Steller20November\TagTesting20Nov2013\M18.DSG	11-1-2013	16:43:43	97043.000000	9704.300000	49483.678939	20.000000
C:\Users\cware\Desktop\Steller20November\TagTesting20Nov2013\M18.DSG	11-1-2013	16:43:43	97044.000000	9704.400000	49484.301027	20.000000
C:\Users\cware\Desktop\Steller20November\TagTesting20Nov2013\M18.DSG	11-1-2013	16:43:43	97045.000000	9704.500000	49486.840515	20.000000
C:\Users\cware\Desktop\Steller20November\TagTesting20Nov2013\M18.DSG	11-1-2013	16:43:43	97046.000000	9704.600000	49489.005519	20.000000
C:\Users\cware\Desktop\Steller20November\TagTesting20Nov2013\M18.DSG	11-1-2013	16:43:43	97047.000000	9704.700000	49483.827521	20.000000
C:\Users\cware\Desktop\Steller20November\TagTesting20Nov2013\M18.DSG	11-1-2013	16:43:43	97048.000000	9704.800000	49486.365473	20.000000
C:\Users\cware\Desktop\Steller20November\TagTesting20Nov2013\M18.DSG	11-1-2013	16:43:43	97049.000000	9704.900000	49486.735045	20.000000
C:\Users\cware\Desktop\Steller20November\TagTesting20Nov2013\M18.DSG	11-1-2013	16:43:43	97050.000000	9705.000000	49483.919126	20.000000
C:\Users\cware\Desktop\Steller20November\TagTesting20Nov2013\M18.DSG	11-1-2013	16:43:43	97051.000000	9705.100000	49484.717248	20.000000
C:\Users\cware\Desktop\Steller20November\TagTesting20Nov2013\M18.DSG	11-1-2013	16:43:43	97052.000000	9705.200000	49485.885805	20.000000
C:\Users\cware\Desktop\Steller20November\TagTesting20Nov2013\M18.DSG	11-1-2013	16:43:43	97053.000000	9705.300000	49482.847265	20.000000
C:\Users\cware\Desktop\Steller20November\TagTesting20Nov2013\M18.DSG	11-1-2013	16:43:43	97054.000000	9705.400000	49481.781895	20.000000
C:\Users\cware\Desktop\Steller20November\TagTesting20Nov2013\M18.DSG	11-1-2013	16:43:43	97055.000000	9705.500000	49483.577574	20.000000
C:\Users\cware\Desktop\Steller20November\TagTesting20Nov2013\M18.DSG	11-1-2013	16:43:43	97056.000000	9705.600000	49482.804769	20.000000
C:\Users\cware\Desktop\Steller20November\TagTesting20Nov2013\M18.DSG	11-1-2013	16:43:43	97057.000000	9705.700000	49478.221512	20.000000
C:\Users\cware\Desktop\Steller20November\TagTesting20Nov2013\M18.DSG	11-1-2013	16:43:43	97058.000000	9705.800000	49456.407273	20.000000
C:\Users\cware\Desktop\Steller20November\TagTesting20Nov2013\M18.DSG	11-1-2013	16:43:43	97059.000000	9705.900000	49455.156730	20.000000
C:\Users\cware\Desktop\Steller20November\TagTesting20Nov2013\M18.DSG	11-1-2013	16:43:43	97060.000000	9706.000000	49446.776090	20.000000
C:\Users\cware\Desktop\Steller20November\TagTesting20Nov2013\M18.DSG	11-1-2013	16:43:43	97061.000000	9706.100000	49490.793591	20.000000
C:\Users\cware\Desktop\Steller20November\TagTesting20Nov2013\M18.DSG	11-1-2013	16:43:43	97062.000000	9706.200000	49520.977324	20.000000
C:\Users\cware\Desktop\Steller20November\TagTesting20Nov2013\M18.DSG	11-1-2013	16:43:43	97063.000000	9706.300000	49522.888839	20.000000
C:\Users\cware\Desktop\Steller20November\TagTesting20Nov2013\M18.DSG	11-1-2013	16:43:43	97064.000000	9706.400000	49491.902192	20.000000
C:\Users\cware\Desktop\Steller20November\TagTesting20Nov2013\M18.DSG	11-1-2013	16:43:43	97065.000000	9706.500000	49504.695917	20.000000
C:\Users\cware\Desktop\Steller20November\TagTesting20Nov2013\M18.DSG	11-1-2013	16:43:43	97066.000000	9706.600000	49492.200337	20.000000
C:\Users\cware\Desktop\Steller20November\TagTesting20Nov2013\M18.DSG	11-1-2013	16:43:43	97067.000000	9706.700000	49492.572729	20.000000
C:\Users\cware\Desktop\Steller20November\TagTesting20Nov2013\M18.DSG	11-1-2013	16:43:43	97068.000000	9706.800000	49562.177748	20.000000
C:\Users\cware\Desktop\Steller20November\TagTesting20Nov2013\M18.DSG	11-1-2013	16:43:43	97069.000000	9706.900000	49540.039775	20.000000
C:\Users\cware\Desktop\Steller20November\TagTesting20Nov2013\M18.DSG	11-1-2013	16:43:43	97070.000000	9707.000000	49521.683856	20.000000
C:\Users\cware\Desktop\Steller20November\TagTesting20Nov2013\M18.DSG	11-1-2013	16:43:43	97071.000000	9707.100000	49501.722348	20.000000
C:\Users\cware\Desktop\Steller20November\TagTesting20Nov2013\M18.DSG	11-1-2013	16:43:43	97072.000000	9707.200000	49497.085358	20.000000
C:\Users\cware\Desktop\Steller20November\TagTesting20Nov2013\M18.DSG	11-1-2013	16:43:43	97073.000000	9707.300000	49494.701909	20.000000
C:\Users\cware\Desktop\Steller20November\TagTesting20Nov2013\M18.DSG	11-1-2013	16:43:43	97074.000000	9707.400000	49492.315738	20.000000
C:\Users\cware\Desktop\Steller20November\TagTesting20Nov2013\M18.DSG	11-1-2013	16:43:43	97075.000000	9707.500000	49485.843591	20.000000
C:\Users\cware\Desktop\Steller20November\TagTesting20Nov2013\M18.DSG	11-1-2013	16:43:43	97076.000000	9707.600000	49485.345502	20.000000
C:\Users\cware\Desktop\Steller20November\TagTesting20Nov2013\M18.DSG	11-1-2013	16:43:43	97077.000000	9707.700000	49487.884522	20.000000
C:\Users\cware\Desktop\Steller20November\TagTesting20Nov2013\M18.DSG	11-1-2013	16:43:43	97078.000000	9707.800000	49485.843977	20.000000
C:\Users\cware\Desktop\Steller20November\TagTesting20Nov2013\M18.DSG	11-1-2013	16:43:43	97079.000000	9707.900000	49486.043188	20.000000
C:\Users\cware\Desktop\Steller20November\TagTesting20Nov2013\M18.DSG	11-1-2013	16:43:43	97080.000000	9708.000000	49484.674331	20.000000
C:\Users\cware\Desktop\Steller20November\TagTesting20Nov2013\M18.DSG	11-1-2013	16:43:43	97081.000000	9708.100000	49487.885520	20.000000
C:\Users\cware\Desktop\Steller20November\TagTesting20Nov2013\M18.DSG	11-1-2013	16:43:43	97082.000000	9708.200000	49486.417156	20.000000
C:\Users\cware\Desktop\Steller20November\TagTesting20Nov2013\M18.DSG	11-1-2013	16:43:43	97083.000000	9708.300000	49486.118408	20.000000
C:\Users\cware\Desktop\Steller20November\TagTesting20Nov2013\M18.DSG	11-1-2013	16:43:43	97084.000000	9708.400000	49484.051679	20.000000
C:\Users\cware\Desktop\Steller20November\TagTesting20Nov2013\M18.DSG	11-1-2013	16:43:43	97085.000000	9708.500000	49484.425035	20.000000
C:\Users\cware\Desktop\Steller20November\TagTesting20Nov2013\M18.DSG	11-1-2013	16:43:43	97086.000000	9708.600000	49487.461414	20.000000
C:\Users\cware\Desktop\Steller20November\TagTesting20Nov2013\M18.DSG	11-1-2013	16:43:43	97087.000000	9708.700000	49486.017468	20.000000
C:\Users\cware\Desktop\Steller20November\TagTesting20Nov2013\M18.DSG	11-1-2013	16:43:43	97088.000000	9708.800000	49483.677637	20.000000
C:\Users\cware\Desktop\Steller20November\TagTesting20Nov2013\M18.DSG	11-1-2013	16:43:43	97089.000000	9708.900000	49478.700151	20.000000
C:\Users\cware\Desktop\Steller20November\TagTesting20Nov2013\M18.DSG	11-1-2013	16:43:43	97090.000000	9709.000000	49483.304311	20.000000
C:\Users\cware\Desktop\Steller20November\TagTesting20Nov2013\M18.DSG	11-1-2013	16:43:43	97091.000000	9709.100000	49484.923020	20.000000
C:\Users\cware\Desktop\Steller20November\TagTesting20Nov2013\M18.DSG	11-1-2013	16:43:43	97092.000000	9709.200000	49486.640246	20.000000
C:\Users\cware\Desktop\Steller20November\TagTesting20Nov2013\M18.DSG	11-1-2013	16:43:43	97093.000000	9709.300000	49486.389579	20.000000
C:\Users\cware\Desktop\Steller20November\TagTesting20Nov2013\M18.DSG	11-1-2013	16:43:43	97094.000000	9709.400000	49488.306744	20.000000
C:\Users\cware\Desktop\Steller20November\TagTesting20Nov2013\M18.DSG	11-1-2013	16:43:43	97095.000000	9709.500000	49488.582181	20.000000
C:\Users\cware\Desktop\Steller20November\TagTesting20Nov2013\M18.DSG	11-1-2013	16:43:43	97096.000000	9709.600000	49486.241925	20.000000
C:\Users\cware\Desktop\Steller20November\TagTesting20Nov2013\M18.DSG	11-1-2013	16:43:43	97097.000000	9709.700000	49484.076453	20.000000
C:\Users\cware\Desktop\Steller20November\TagTesting20Nov2013\M18.DSG	11-1-2013	16:43:43	97098.000000	9709.800000	49487.436293	20.000000
C:\Users\cware\Desktop\Steller20November\TagTesting20Nov2013\M18.DSG	11-1-2013	16:43:43	97099.000000	9709.900000	49480.889321	20.000000
C:\Users\cware\Desktop\Steller20November\TagTesting20Nov2013\M18.DSG	11-1-2013	16:43:43	97100.000000	9710.000000	49484.175023	20.000000
C:\Users\cware\Desktop\Steller20November\TagTesting20Nov2013\M18.DSG	11-1-2013	16:43:43	97101.000000	9710.100000	49484.524373	20.000000
C:\Users\cware\Desktop\Steller20November\TagTesting20Nov2013\M18.DSG	11-1-2013	16:43:43	97102.000000	9710.200000	49485.071519	20.000000
C:\Users\cware\Desktop\Steller20November\TagTesting20Nov2013\M18.DSG	11-1-2013	16:43:43	97103.000000	9710.300000	49485.719566	20.000000
C:\Users\cware\Desktop\Steller20November\TagTesting20Nov2013\M18.DSG	11-1-2013	16:43:43	97104.000000	9710.400000	49488.407359	20.000000
C:\Users\cware\Desktop\Steller20November\TagTesting20Nov2013\M18.DSG	11-1-2013	16:43:43	97105.000000	9710.500000	49486.640146	20.000000
C:\Users\cware\Desktop\Steller20November\TagTesting20Nov2013\M18.DSG	11-1-2013	16:43:43	97106.000000	9710.600000	49487.112736	20.000000
C:\Users\cware\Desktop\Steller20November\TagTesting20Nov2013\M18.DSG	11-1-2013	16:43:43	97107.000000	9710.700000	49484.598374	20.000000
C:\Users\cware\Desktop\Steller20November\TagTesting20Nov2013\M18.DSG	11-1-2013	16:43:43	97108.000000	9710.800000	49487.560826	20.000000
C:\Users\cware\Desktop\Steller20November\TagTesting20Nov2013\M18.DSG	11-1-2013	16:43:43	97109.000000	9710.900000	49486.141463	20.000000
C:\Users\cware\Desktop\Steller20November\TagTesting20Nov2013\M18.DSG	11-1-2013	16:43:43	97110.000000	9711.000000	49487.759564	20.000000
C:\Users\cware\Desktop\Steller20November\TagTesting20Nov2013\M18.DSG	11-1-2013	16:43:43	97111.000000	9711.100000	49483.851744	20.000000
C:\Users\cware\Desktop\Steller20November\TagTesting20Nov2013\M18.DSG	11-1-2013	16:43:43	97112.000000	9711.200000	49487.785704	20.000000
C:\Users\cware\Desktop\Steller20November\TagTesting20Nov2013\M18.DSG	11-1-2013	16:43:43	97113.000000	9711.300000	49489.279125	20.000000
C:\Users\cware\Desktop\Steller20November\TagTesting20Nov2013\M18.DSG	11-1-2013	16:43:43	97114.000000	9711.400000	49487.213390	20.000000
C:\Users\cware\Desktop\Steller20November\TagTesting20Nov2013\M18.DSG	11-1-2013	16:43:43	97115.000000	9711.500000	49487.362901	20.000000
C:\Users\cware\Desktop\Steller20November\TagTesting20Nov2013\M18.DSG	11-1-2013	16:43:43	97116.000000	9711.600000	49487.810279	20.000000
C:\Users\cware\Desktop\Steller20November\TagTesting20Nov2013\M18.DSG	11-1-2013	16:43:43	97117.000000	9711.700000	49487.586043	20.000000
C:\Users\cware\Desktop\Steller20November\TagTesting20Nov2013\M18.DSG	11-1-2013	16:43:43	97118.000000	9711.800000	49485.494783	20.000000
C:\Users\cware\Desktop\Steller20November\TagTesting20Nov2013\M18.DSG	11-1-2013	16:43:43	97119.000000	9711.900000	49486.415567	20.000000
C:\Users\cware\Desktop\Steller20November\TagTesting20Nov2013\M18.DSG	11-1-2013	16:43:43	97120.000000	9712.000000	49486.092154	20.000000
C:\Users\cware\Desktop\Steller20November\TagTesting20Nov2013\M18.DSG	11-1-2013	16:43:43	97121.000000	9712.100000	49487.660603	20.000000
C:\Users\cware\Desktop\Steller20November\TagTesting20Nov2013\M18.DSG	11-1-2013	16:43:43	97122.000000	9712.200000	49487.436784	20.000000
C:\Users\cware\Desktop\Steller20November\TagTesting20Nov2013\M18.DSG	11-1-2013	16:43:43	97123.000000	9712.300000	49486.963686	20.000000
C:\Users\cware\Desktop\Steller20November\TagTesting20Nov2013\M18.DSG	11-1-2013	16:43:43	97124.000000	9712.400000	49486.241969	20.000000
C:\Users\cware\Desktop\Steller20November\TagTesting20Nov2013\M18.DSG	11-1-2013	16:43:43	97125.000000	9712.500000	49487.735094	20.000000
C:\Users\cware\Desktop\Steller20November\TagTesting20Nov2013\M18.DSG	11-1-2013	16:43:43	97126.000000	9712.600000	49488.605879	20.000000
C:\Users\cware\Desktop\Steller20November\TagTesting20Nov2013\M18.DSG	11-1-2013	16:43:43	97127.000000	9712.700000	49487.112068	20.000000
C:\Users\cware\Desktop\Steller20November\TagTesting20Nov2013\M18.DSG	11-1-2013	16:43:43	97128.000000	9712.800000	49488.382433	20.000000
C:\Users\cware\Desktop\Steller20November\TagTesting20Nov2013\M18.DSG	11-1-2013	16:43:43	97129.000000	9712.900000	49484.474387	20.000000
C:\Users\cware\Desktop\Steller20November\TagTesting20Nov2013\M18.DSG	11-1-2013	16:43:43	97130.000000	9713.000000	49487.759928	20.000000
C:\Users\cware\Desktop\Steller20November\TagTesting20Nov2013\M18.DSG	11-1-2013	16:43:43	97131.000000	9713.100000	49486.739502	20.000000
C:\Users\cware\Desktop\Steller20November\TagTesting20Nov2013\M18.DSG	11-1-2013	16:43:43	97132.000000	9713.200000	49489.452750	20.000000
C:\Users\cware\Desktop\Steller20November\TagTesting20Nov2013\M18.DSG	11-1-2013	16:43:43	97133.000000	9713.300000	49489.278339	20.000000
C:\Users\cware\Desktop\Steller20November\TagTesting20Nov2013\M18.DSG	11-1-2013	16:43:43	97134.000000	9713.400000	49488.631069	20.000000
C:\Users\cware\Desktop\Steller20November\TagTesting20Nov2013\M18.DSG	11-1-2013	16:43:43	97135.000000	9713.500000	49488.506397	20.000000
C:\Users\cware\Desktop\Steller20November\TagTesting20Nov2013\M18.DSG	11-1-2013	16:43:43	97136.000000	9713.600000	49489.501933	20.000000
C:\Users\cware\Desktop\Steller20November\TagTesting20Nov2013\M18.DSG	11-1-2013	16:43:43	97137.000000	9713.700000	49486.863575	20.000000
C:\Users\cware\Desktop\Steller20November\TagTesting20Nov2013\M18.DSG	11-1-2013	16:43:43	97138.000000	9713.800000	49482.980637	20.000000
C:\Users\cware\Desktop\Steller20November\TagTesting20Nov2013\M18.DSG	11-1-2013	16:43:43	97139.000000	9713.900000	49486.813611	20.000000
C:\Users\cware\Desktop\Steller20November\TagTesting20Nov2013\M18.DSG	11-1-2013	16:43:43	97140.000000	9714.000000	49483.103916	20.000000
C:\Users\cware\Desktop\Steller20November\TagTesting20Nov2013\M18.DSG	11-1-2013	16:43:43	97141.000000	9714.100000	49488.852593	20.000000
C:\Users\cware\Desktop\Steller20November\TagTesting20Nov2013\M18.DSG	11-1-2013	16:43:43	97142.000000	9714.200000	49489.475514	20.000000
C:\Users\cware\Desktop\Steller20November\TagTesting20Nov2013\M18.DSG	11-1-2013	16:43:43	97143.000000	9714.300000	49488.528389	20.000000
C:\Users\cware\Desktop\Steller20November\TagTesting20Nov2013\M18.DSG	11-1-2013	16:43:43	97144.000000	9714.400000	49491.017961	20.000000
C:\Users\cware\Desktop\Steller20November\TagTesting20Nov2013\M18.DSG	11-1-2013	16:43:43	97145.000000	9714.500000	49490.916704	20.000000
C:\Users\cware\Desktop\Steller20November\TagTesting20Nov2013\M18.DSG	11-1-2013	16:43:43	97146.000000	9714.600000	49488.231577	20.000000
C:\Users\cware\Desktop\Steller20November\TagTesting20Nov2013\M18.DSG	11-1-2013	16:43:43	97147.000000	9714.700000	49488.356570	20.000000
C:\Users\cware\Desktop\Steller20November\TagTesting20Nov2013\M18.DSG	11-1-2013	16:43:43	97148.000000	9714.800000	49485.568697	20.000000
C:\Users\cware\Desktop\Steller20November\TagTesting20Nov2013\M18.DSG	11-1-2013	16:43:43	97149.000000	9714.900000	49485.593644	20.000000
C:\Users\cware\Desktop\Steller20November\TagTesting20Nov2013\M18.DSG	11-1-2013	16:43:43	97150.000000	9715.000000	49491.862115	20.000000
C:\Users\cware\Desktop\Steller20November\TagTesting20Nov2013\M18.DSG	11-1-2013	16:43:43	97151.000000	9715.100000	49490.470242	20.000000
C:\Users\cware\Desktop\Steller20November\TagTesting20Nov2013\M18.DSG	11-1-2013	16:43:43	97152.000000	9715.200000	49487.484895	20.000000
C:\Users\cware\Desktop\Steller20November\TagTesting20Nov2013\M18.DSG	11-1-2013	16:43:43	97153.000000	9715.300000	49486.066516	20.000000
C:\Users\cware\Desktop\Steller20November\TagTesting20Nov2013\M18.DSG	11-1-2013	16:43:43	97154.000000	9715.400000	49488.381027	20.000000
C:\Users\cware\Desktop\Steller20November\TagTesting20Nov2013\M18.DSG	11-1-2013	16:43:43	97155.000000	9715.500000	49487.808712	20.000000
C:\Users\cware\Desktop\Steller20November\TagTesting20Nov2013\M18.DSG	11-1-2013	16:43:43	97156.000000	9715.600000	49486.115227	20.000000
C:\Users\cware\Desktop\Steller20November\TagTesting20Nov2013\M18.DSG	11-1-2013	16:43:43	97157.000000	9715.700000	49488.380910	20.000000
C:\Users\cware\Desktop\Steller20November\TagTesting20Nov2013\M18.DSG	11-1-2013	16:43:43	97158.000000	9715.800000	49484.547706	20.000000
C:\Users\cware\Desktop\Steller20November\TagTesting20Nov2013\M18.DSG	11-1-2013	16:43:43	97159.000000	9715.900000	49485.767100	20.000000
C:\Users\cware\Desktop\Steller20November\TagTesting20Nov2013\M18.DSG	11-1-2013	16:43:43	97160.000000	9716.000000	49485.617832	20.000000
C:\Users\cware\Desktop\Steller20November\TagTesting20Nov2013\M18.DSG	11-1-2013	16:43:43	97161.000000	9716.100000	49490.496379	20.000000
C:\Users\cware\Desktop\Steller20November\TagTesting20Nov2013\M18.DSG	11-1-2013	16:43:43	97162.000000	9716.200000	49485.219585	20.000000
C:\Users\cware\Desktop\Steller20November\TagTesting20Nov2013\M18.DSG	11-1-2013	16:43:43	97163.000000	9716.300000	49487.708879	20.000000
C:\Users\cware\Desktop\Steller20November\TagTesting20Nov2013\M18.DSG	11-1-2013	16:43:43	97164.000000	9716.400000	49488.206182	20.000000
C:\Users\cware\Desktop\Steller20November\TagTesting20Nov2013\M18.DSG	11-1-2013	16:43:43	97165.000000	9716.500000	49489.326711	20.000000
C:\Users\cware\Desktop\Steller20November\TagTesting20Nov2013\M18.DSG	11-1-2013	16:43:43	97166.000000	9716.600000	49486.961711	20.000000
C:\Users\cware\Desktop\Steller20November\TagTesting20Nov2013\M18.DSG	11-1-2013	16:43:43	97167.000000	9716.700000	49484.920477	20.000000
C:\Users\cware\Desktop\Steller20November\TagTesting20Nov2013\M18.DSG	11-1-2013	16:43:43	97168.000000	9716.800000	49486.314337	20.000000
C:\Users\cware\Desktop\Steller20November\TagTesting20Nov2013\M18.DSG	11-1-2013	16:43:43	97169.000000	9716.900000	49487.732902	20.000000
C:\Users\cware\Desktop\Steller20November\TagTesting20Nov2013\M18.DSG	11-1-2013	16:43:43	97170.000000	9717.000000	49488.404911	20.000000
C:\Users\cware\Desktop\Steller20November\TagTesting20Nov2013\M18.DSG	11-1-2013	16:43:43	97171.000000	9717.100000	49490.371759	20.000000
C:\Users\cware\Desktop\Steller20November\TagTesting20Nov2013\M18.DSG	11-1-2013	16:43:43	97172.000000	9717.200000	49484.521813	20.000000
C:\Users\cware\Desktop\Steller20November\TagTesting20Nov2013\M18.DSG	11-1-2013	16:43:43	97173.000000	9717.300000	49488.355090	20.000000
C:\Users\cware\Desktop\Steller20November\TagTesting20Nov2013\M18.DSG	11-1-2013	16:43:43	97174.000000	9717.400000	49486.239486	20.000000
C:\Users\cware\Desktop\Steller20November\TagTesting20Nov2013\M18.DSG	11-1-2013	16:43:43	97175.000000	9717.500000	49488.529440	20.000000
C:\Users\cware\Desktop\Steller20November\TagTesting20Nov2013\M18.DSG	11-1-2013	16:43:43	97176.000000	9717.600000	49484.621073	20.000000
C:\Users\cware\Desktop\Steller20November\TagTesting20Nov2013\M18.DSG	11-1-2013	16:43:43	97177.000000	9717.700000	49486.263969	20.000000
C:\Users\cware\Desktop\Steller20November\TagTesting20Nov2013\M18.DSG	11-1-2013	16:43:43	97178.000000	9717.800000	49488.578900	20.000000
C:\Users\cware\Desktop\Steller20November\TagTesting20Nov2013\M18.DSG	11-1-2013	16:43:43	97179.000000	9717.900000	49489.176215	20.000000
C:\Users\cware\Desktop\Steller20November\TagTesting20Nov2013\M18.DSG	11-1-2013	16:43:43	97180.000000	9718.000000	49486.637221	20.000000
C:\Users\cware\Desktop\Steller20November\TagTesting20Nov2013\M18.DSG	11-1-2013	16:43:43	97181.000000	9718.100000	49485.467436	20.000000
C:\Users\cware\Desktop\Steller20November\TagTesting20Nov2013\M18.DSG	11-1-2013	16:43:43	97182.000000	9718.200000	49488.603527	20.000000
C:\Users\cware\Desktop\Steller20November\TagTesting20Nov2013\M18.DSG	11-1-2013	16:43:43	97183.000000	9718.300000	49487.557997	20.000000
C:\Users\cware\Desktop\Steller20November\TagTesting20Nov2013\M18.DSG	11-1-2013	16:43:43	97184.000000	9718.400000	49486.413493	20.000000
C:\Users\cware\Desktop\Steller20November\TagTesting20Nov2013\M18.DSG	11-1-2013	16:43:43	97185.000000	9718.500000	49487.060390	20.000000
C:\Users\cware\Desktop\Steller20November\TagTesting20Nov2013\M18.DSG	11-1-2013	16:43:43	97186.000000	9718.600000	49488.180133	20.000000
C:\Users\cware\Desktop\Steller20November\TagTesting20Nov2013\M18.DSG	11-1-2013	16:43:43	97187.000000	9718.700000	49486.338022	20.000000
C:\Users\cware\Desktop\Steller20November\TagTesting20Nov2013\M18.DSG	11-1-2013	16:43:43	97188.000000	9718.800000	49488.179082	20.000000
C:\Users\cware\Desktop\Steller20November\TagTesting20Nov2013\M18.DSG	11-1-2013	16:43:43	97189.000000	9718.900000	49488.576600	20.000000
C:\Users\cware\Desktop\Steller20November\TagTesting20Nov2013\M18.DSG	11-1-2013	16:43:43	97190.000000	9719.000000	49485.215254	20.000000
C:\Users\cware\Desktop\Steller20November\TagTesting20Nov2013\M18.DSG	11-1-2013	16:43:43	97191.000000	9719.100000	49488.775854	20.000000
C:\Users\cware\Desktop\Steller20November\TagTesting20Nov2013\M18.DSG	11-1-2013	16:43:43	97192.000000	9719.200000	49489.773104	20.000000
C:\Users\cware\Desktop\Steller20November\TagTesting20Nov2013\M18.DSG	11-1-2013	16:43:43	97193.000000	9719.300000	49490.469990	20.000000
C:\Users\cware\Desktop\Steller20November\TagTesting20Nov2013\M18.DSG	11-1-2013	16:43:43	97194.000000	9719.400000	49487.258016	20.000000
C:\Users\cware\Desktop\Steller20November\TagTesting20Nov2013\M18.DSG	11-1-2013	16:43:43	97195.000000	9719.500000	49489.248870	20.000000
C:\Users\cware\Desktop\Steller20November\TagTesting20Nov2013\M18.DSG	11-1-2013	16:43:43	97196.000000	9719.600000	49490.443889	20.000000
C:\Users\cware\Desktop\Steller20November\TagTesting20Nov2013\M18.DSG	11-1-2013	16:43:43	97197.000000	9719.700000	49491.186629	20.000000
C:\Users\cware\Desktop\Steller20November\TagTesting20Nov2013\M18.DSG	11-1-2013	16:43:43	97198.000000	9719.800000	49493.720770	20.000000
C:\Users\cware\Desktop\Steller20November\TagTesting20Nov2013\M18.DSG	11-1-2013	16:43:43	97199.000000	9719.900000	49493.027625	20.000000
C:\Users\cware\Desktop\Steller20November\TagTesting20Nov2013\M18.DSG	11-1-2013	16:43:43	97200.000000	9720.000000	49493.673406	20.000000
C:\Users\cware\Desktop\Steller20November\TagTesting20Nov2013\M18.DSG	11-1-2013	16:43:43	97201.000000	9720.100000	49499.444576	20.000000
C:\Users\cware\Desktop\Steller20November\TagTesting20Nov2013\M18.DSG	11-1-2013	16:43:43	97202.000000	9720.200000	49497.438321	20.000000
C:\Users\cware\Desktop\Steller20November\TagTesting20Nov2013\M18.DSG	11-1-2013	16:43:43	97203.000000	9720.300000	49491.714323	20.000000
C:\Users\cware\Desktop\Steller20November\TagTesting20Nov2013\M18.DSG	11-1-2013	16:43:43	97204.000000	9720.400000	49484.817879	20.000000
C:\Users\cware\Desktop\Steller20November\TagTesting20Nov2013\M18.DSG	11-1-2013	16:43:43	97205.000000	9720.500000	49487.681649	20.000000
C:\Users\cware\Desktop\Steller20November\TagTesting20Nov2013\M18.DSG	11-1-2013	16:43:43	97206.000000	9720.600000	49487.955484	20.000000
C:\Users\cware\Desktop\Steller20November\TagTesting20Nov2013\M18.DSG	11-1-2013	16:43:43	97207.000000	9720.700000	49489.548642	20.000000
C:\Users\cware\Desktop\Steller20November\TagTesting20Nov2013\M18.DSG	11-1-2013	16:43:43	97208.000000	9720.800000	49486.760591	20.000000
C:\Users\cware\Desktop\Steller20November\TagTesting20Nov2013\M18.DSG	11-1-2013	16:43:43	97209.000000	9720.900000	49485.316962	20.000000
C:\Users\cware\Desktop\Steller20November\TagTesting20Nov2013\M18.DSG	11-1-2013	16:43:43	97210.000000	9721.000000	49484.594980	20.000000
C:\Users\cware\Desktop\Steller20November\TagTesting20Nov2013\M18.DSG	11-1-2013	16:43:43	97211.000000	9721.100000	49486.013697	20.000000
C:\Users\cware\Desktop\Steller20November\TagTesting20Nov2013\M18.DSG	11-1-2013	16:43:43	97212.000000	9721.200000	49484.893815	20.000000
C:\Users\cware\Desktop\Steller20November\TagTesting20Nov2013\M18.DSG	11-1-2013	16:43:43	97213.000000	9721.300000	49487.233168	20.000000
C:\Users\cware\Desktop\Steller20November\TagTesting20Nov2013\M18.DSG	11-1-2013	16:43:43	97214.000000	9721.400000	49486.958777	20.000000
C:\Users\cware\Desktop\Steller20November\TagTesting20Nov2013\M18.DSG	11-1-2013	16:43:43	97215.000000	9721.500000	49485.317292	20.000000
C:\Users\cware\Desktop\Steller20November\TagTesting20Nov2013\M18.DSG	11-1-2013	16:43:43	97216.000000	9721.600000	49497.513992	20.000000
C:\Users\cware\Desktop\Steller20November\TagTesting20Nov2013\M18.DSG	11-1-2013	16:43:43	97217.000000	9721.700000	49511.826278	20.000000
C:\Users\cware\Desktop\Steller20November\TagTesting20Nov2013\M18.DSG	11-1-2013	16:43:43	97218.000000	9721.800000	49527.781461	20.000000
C:\Users\cware\Desktop\Steller20November\TagTesting20Nov2013\M18.DSG	11-1-2013	16:43:43	97219.000000	9721.900000	49544.234394	20.000000
C:\Users\cware\Desktop\Steller20November\TagTesting20Nov2013\M18.DSG	11-1-2013	16:43:43	97220.000000	9722.000000	49570.718477	20.000000
C:\Users\cware\Desktop\Steller20November\TagTesting20Nov2013\M18.DSG	11-1-2013	16:43:43	97221.000000	9722.100000	49591.178458	20.000000
C:\Users\cware\Desktop\Steller20November\TagTesting20Nov2013\M18.DSG	11-1-2013	16:43:43	97222.000000	9722.200000	49612.734126	20.000000
C:\Users\cware\Desktop\Steller20November\TagTesting20Nov2013\M18.DSG	11-1-2013	16:43:43	97223.000000	9722.300000	49619.355072	20.000000
C:\Users\cware\Desktop\Steller20November\TagTesting20Nov2013\M18.DSG	11-1-2013	16:43:43	97224.000000	9722.400000	49634.389122	20.000000
C:\Users\cware\Desktop\Steller20November\TagTesting20Nov2013\M18.DSG	11-1-2013	16:43:43	97225.000000	9722.500000	49649.472838	20.000000
C:\Users\cware\Desktop\Steller20November\TagTesting20Nov2013\M18.DSG	11-1-2013	16:43:43	97226.000000	9722.600000	49654.400970	20.000000
C:\Users\cware\Desktop\Steller20November\TagTesting20Nov2013\M18.DSG	11-1-2013	16:43:43	97227.000000	9722.700000	49659.852152	20.000000
C:\Users\cware\Desktop\Steller20November\TagTesting20Nov2013\M18.DSG	11-1-2013	16:43:43	97228.000000	9722.800000	49660.598464	20.000000
C:\Users\cware\Desktop\Steller20November\TagTesting20Nov2013\M18.DSG	11-1-2013	16:43:43	97229.000000	9722.900000	49665.676233	20.000000
C:\Users\cware\Desktop\Steller20November\TagTesting20Nov2013\M18.DSG	11-1-2013	16:43:43	97230.000000	9723.000000	49665.501975	20.000000
C:\Users\cware\Desktop\Steller20November\TagTesting20Nov2013\M18.DSG	11-1-2013	16:43:43	97231.000000	9723.100000	49663.659585	20.000000
C:\Users\cware\Desktop\Steller20November\TagTesting20Nov2013\M18.DSG	11-1-2013	16:43:43	97232.000000	9723.200000	49660.946707	20.000000
C:\Users\cware\Desktop\Steller20November\TagTesting20Nov2013\M18.DSG	11-1-2013	16:43:43	97233.000000	9723.300000	49655.495359	20.000000
C:\Users\cware\Desktop\Steller20November\TagTesting20Nov2013\M18.DSG	11-1-2013	16:43:43	97234.000000	9723.400000	49646.609595	20.000000
C:\Users\cware\Desktop\Steller20November\TagTesting20Nov2013\M18.DSG	11-1-2013	16:43:43	97235.000000	9723.500000	49638.719201	20.000000
C:\Users\cware\Desktop\Steller20November\TagTesting20Nov2013\M18.DSG	11-1-2013	16:43:43	97236.000000	9723.600000	49621.046440	20.000000
C:\Users\cware\Desktop\Steller20November\TagTesting20Nov2013\M18.DSG	11-1-2013	16:43:43	97237.000000	9723.700000	49609.372272	20.000000
C:\Users\cware\Desktop\Steller20November\TagTesting20Nov2013\M18.DSG	11-1-2013	16:43:43	97238.000000	9723.800000	49603.747049	20.000000
C:\Users\cware\Desktop\Steller20November\TagTesting20Nov2013\M18.DSG	11-1-2013	16:43:43	97239.000000	9723.900000	49594.885336	20.000000
C:\Users\cware\Desktop\Steller20November\TagTesting20Nov2013\M18.DSG	11-1-2013	16:43:43	97240.000000	9724.000000	49578.681366	20.000000
C:\Users\cware\Desktop\Steller20November\TagTesting20Nov2013\M18.DSG	11-1-2013	16:43:43	97241.000000	9724.100000	49567.181284	20.000000
C:\Users\cware\Desktop\Steller20November\TagTesting20Nov2013\M18.DSG	11-1-2013	16:43:43	97242.000000	9724.200000	49552.495033	20.000000
C:\Users\cware\Desktop\Steller20November\TagTesting20Nov2013\M18.DSG	11-1-2013	16:43:43	97243.000000	9724.300000	49539.795640	20.000000
C:\Users\cware\Desktop\Steller20November\TagTesting20Nov2013\M18.DSG	11-1-2013	16:43:43	97244.000000	9724.400000	49538.082928	20.000000
C:\Users\cware\Desktop\Steller20November\TagTesting20Nov2013\M18.DSG	11-1-2013	16:43:43	97245.000000	9724.500000	49526.659369	20.000000
C:\Users\cware\Desktop\Steller20November\TagTesting20Nov2013\M18.DSG	11-1-2013	16:43:43	97246.000000	9724.600000	49525.389924	20.000000
C:\Users\cware\Desktop\Steller20November\TagTesting20Nov2013\M18.DSG	11-1-2013	16:43:43	97247.000000	9724.700000	49518.420275	20.000000
C:\Users\cware\Desktop\Steller20November\TagTesting20Nov2013\M18.DSG	11-1-2013	16:43:43	97248.000000	9724.800000	49524.767254	20.000000
C:\Users\cware\Desktop\Steller20November\TagTesting20Nov2013\M18.DSG	11-1-2013	16:43:43	97249.000000	9724.900000	49521.581230	20.000000
C:\Users\cware\Desktop\Steller20November\TagTesting20Nov2013\M18.DSG	11-1-2013	16:43:43	97250.000000	9725.000000	49511.002392	20.000000
C:\Users\cware\Desktop\Steller20November\TagTesting20Nov2013\M18.DSG	11-1-2013	16:43:43	97251.000000	9725.100000	49514.785770	20.000000
C:\Users\cware\Desktop\Steller20November\TagTesting20Nov2013\M18.DSG	11-1-2013	16:43:43	97252.000000	9725.200000	49512.396205	20.000000
C:\Users\cware\Desktop\Steller20November\TagTesting20Nov2013\M18.DSG	11-1-2013	16:43:43	97253.000000	9725.300000	49497.212617	20.000000
C:\Users\cware\Desktop\Steller20November\TagTesting20Nov2013\M18.DSG	11-1-2013	16:43:43	97254.000000	9725.400000	49490.018928	20.000000
C:\Users\cware\Desktop\Steller20November\TagTesting20Nov2013\M18.DSG	11-1-2013	16:43:43	97255.000000	9725.500000	49493.055793	20.000000
C:\Users\cware\Desktop\Steller20November\TagTesting20Nov2013\M18.DSG	11-1-2013	16:43:43	97256.000000	9725.600000	49493.752571	20.000000
C:\Users\cware\Desktop\Steller20November\TagTesting20Nov2013\M18.DSG	11-1-2013	16:43:43	97257.000000	9725.700000	49488.997876	20.000000
C:\Users\cware\Desktop\Steller20November\TagTesting20Nov2013\M18.DSG	11-1-2013	16:43:43	97258.000000	9725.800000	49488.027362	20.000000
C:\Users\cware\Desktop\Steller20November\TagTesting20Nov2013\M18.DSG	11-1-2013	16:43:43	97259.000000	9725.900000	49489.520600	20.000000
C:\Users\cware\Desktop\Steller20November\TagTesting20Nov2013\M18.DSG	11-1-2013	16:43:43	97260.000000	9726.000000	49489.447051	20.000000
C:\Users\cware\Desktop\Steller20November\TagTesting20Nov2013\M18.DSG	11-1-2013	16:43:43	97261.000000	9726.100000	49491.238634	20.000000
C:\Users\cware\Desktop\Steller20November\TagTesting20Nov2013\M18.DSG	11-1-2013	16:43:43	97262.000000	9726.200000	49492.284116	20.000000
C:\Users\cware\Desktop\Steller20November\TagTesting20Nov2013\M18.DSG	11-1-2013	16:43:43	97263.000000	9726.300000	49494.449579	20.000000
C:\Users\cware\Desktop\Steller20November\TagTesting20Nov2013\M18.DSG	11-1-2013	16:43:43	97264.000000	9726.400000	49495.320903	20.000000
C:\Users\cware\Desktop\Steller20November\TagTesting20Nov2013\M18.DSG	11-1-2013	16:43:43	97265.000000	9726.500000	49494.674006	20.000000
C:\Users\cware\Desktop\Steller20November\TagTesting20Nov2013\M18.DSG	11-1-2013	16:43:43	97266.000000	9726.600000	49501.369672	20.000000
C:\Users\cware\Desktop\Steller20November\TagTesting20Nov2013\M18.DSG	11-1-2013	16:43:43	97267.000000	9726.700000	49500.274269	20.000000
C:\Users\cware\Desktop\Steller20November\TagTesting20Nov2013\M18.DSG	11-1-2013	16:43:43	97268.000000	9726.800000	49499.752049	20.000000
C:\Users\cware\Desktop\Steller20November\TagTesting20Nov2013\M18.DSG	11-1-2013	16:43:43	97269.000000	9726.900000	49505.974374	20.000000
C:\Users\cware\Desktop\Steller20November\TagTesting20Nov2013\M18.DSG	11-1-2013	16:43:43	97270.000000	9727.000000	49507.966304	20.000000
C:\Users\cware\Desktop\Steller20November\TagTesting20Nov2013\M18.DSG	11-1-2013	16:43:43	97271.000000	9727.100000	49507.691804	20.000000
C:\Users\cware\Desktop\Steller20November\TagTesting20Nov2013\M18.DSG	11-1-2013	16:43:43	97272.000000	9727.200000	49509.857455	20.000000
C:\Users\cware\Desktop\Steller20November\TagTesting20Nov2013\M18.DSG	11-1-2013	16:43:43	97273.000000	9727.300000	49512.296815	20.000000
C:\Users\cware\Desktop\Steller20November\TagTesting20Nov2013\M18.DSG	11-1-2013	16:43:43	97274.000000	9727.400000	49509.011166	20.000000
C:\Users\cware\Desktop\Steller20November\TagTesting20Nov2013\M18.DSG	11-1-2013	16:43:43	97275.000000	9727.500000	49512.147447	20.000000
C:\Users\cware\Desktop\Steller20November\TagTesting20Nov2013\M18.DSG	11-1-2013	16:43:43	97276.000000	9727.600000	49511.127108	20.000000
C:\Users\cware\Desktop\Steller20November\TagTesting20Nov2013\M18.DSG	11-1-2013	16:43:43	97277.000000	9727.700000	49509.957079	20.000000
C:\Users\cware\Desktop\Steller20November\TagTesting20Nov2013\M18.DSG	11-1-2013	16:43:43	97278.000000	9727.800000	49512.371639	20.000000
C:\Users\cware\Desktop\Steller20November\TagTesting20Nov2013\M18.DSG	11-1-2013	16:43:43	97279.000000	9727.900000	49516.279528	20.000000
C:\Users\cware\Desktop\Steller20November\TagTesting20Nov2013\M18.DSG	11-1-2013	16:43:43	97280.000000	9728.000000	49513.516851	20.000000
C:\Users\cware\Desktop\Steller20November\TagTesting20Nov2013\M18.DSG	11-1-2013	16:43:43	97281.000000	9728.100000	49514.636081	20.000000
C:\Users\cware\Desktop\Steller20November\TagTesting20Nov2013\M18.DSG	11-1-2013	16:43:43	97282.000000	9728.200000	49514.637071	20.000000
C:\Users\cware\Desktop\Steller20November\TagTesting20Nov2013\M18.DSG	11-1-2013	16:43:43	97283.000000	9728.300000	49516.279715	20.000000
C:\Users\cware\Desktop\Steller20November\TagTesting20Nov2013\M18.DSG	11-1-2013	16:43:43	97284.000000	9728.400000	49515.507912	20.000000
C:\Users\cware\Desktop\Steller20November\TagTesting20Nov2013\M18.DSG	11-1-2013	16:43:43	97285.000000	9728.500000	49516.503591	20.000000
C:\Users\cware\Desktop\Steller20November\TagTesting20Nov2013\M18.DSG	11-1-2013	16:43:43	97286.000000	9728.600000	49513.417369	20.000000
C:\Users\cware\Desktop\Steller20November\TagTesting20Nov2013\M18.DSG	11-1-2013	16:43:43	97287.000000	9728.700000	49515.682627	20.000000
C:\Users\cware\Desktop\Steller20November\TagTesting20Nov2013\M18.DSG	11-1-2013	16:43:43	97288.000000	9728.800000	49516.354636	20.000000
C:\Users\cware\Desktop\Steller20November\TagTesting20Nov2013\M18.DSG	11-1-2013	16:43:43	97289.000000	9728.900000	49513.691378	20.000000
C:\Users\cware\Desktop\Steller20November\TagTesting20Nov2013\M18.DSG	11-1-2013	16:43:43	97290.000000	9729.000000	49516.653267	20.000000
C:\Users\cware\Desktop\Steller20November\TagTesting20Nov2013\M18.DSG	11-1-2013	16:43:43	97291.000000	9729.100000	49515.608158	20.000000
C:\Users\cware\Desktop\Steller20November\TagTesting20Nov2013\M18.DSG	11-1-2013	16:43:43	97292.000000	9729.200000	49516.628775	20.000000
C:\Users\cware\Desktop\Steller20November\TagTesting20Nov2013\M18.DSG	11-1-2013	16:43:43	97293.000000	9729.300000	49516.130743	20.000000
C:\Users\cware\Desktop\Steller20November\TagTesting20Nov2013\M18.DSG	11-1-2013	16:43:43	97294.000000	9729.400000	49515.732444	20.000000
C:\Users\cware\Desktop\Steller20November\TagTesting20Nov2013\M18.DSG	11-1-2013	16:43:43	97295.000000	9729.500000	49512.670766	20.000000
C:\Users\cware\Desktop\Steller20November\TagTesting20Nov2013\M18.DSG	11-1-2013	16:43:43	97296.000000	9729.600000	49513.691539	20.000000
C:\Users\cware\Desktop\Steller20November\TagTesting20Nov2013\M18.DSG	11-1-2013	16:43:43	97297.000000	9729.700000	49514.662431	20.000000
C:\Users\cware\Desktop\Steller20November\TagTesting20Nov2013\M18.DSG	11-1-2013	16:43:43	97298.000000	9729.800000	49515.683261	20.000000
C:\Users\cware\Desktop\Steller20November\TagTesting20Nov2013\M18.DSG	11-1-2013	16:43:43	97299.000000	9729.900000	49512.994861	20.000000
C:\Users\cware\Desktop\Steller20November\TagTesting20Nov2013\M18.DSG	11-1-2013	16:43:43	97300.000000	9730.000000	49512.471777	20.000000
C:\Users\cware\Desktop\Steller20November\TagTesting20Nov2013\M18.DSG	11-1-2013	16:43:43	97301.000000	9730.100000	49516.429417	20.000000
C:\Users\cware\Desktop\Steller20November\TagTesting20Nov2013\M18.DSG	11-1-2013	16:43:43	97302.000000	9730.200000	49514.140219	20.000000
C:\Users\cware\Desktop\Steller20November\TagTesting20Nov2013\M18.DSG	11-1-2013	16:43:43	97303.000000	9730.300000	49513.741265	20.000000
C:\Users\cware\Desktop\Steller20November\TagTesting20Nov2013\M18.DSG	11-1-2013	16:43:43	97304.000000	9730.400000	49512.347804	20.000000
C:\Users\cware\Desktop\Steller20November\TagTesting20Nov2013\M18.DSG	11-1-2013	16:43:43	97305.000000	9730.500000	49516.280162	20.000000
C:\Users\cware\Desktop\Steller20November\TagTesting20Nov2013\M18.DSG	11-1-2013	16:43:43	97306.000000	9730.600000	49512.546758	20.000000
C:\Users\cware\Desktop\Steller20November\TagTesting20Nov2013\M18.DSG	11-1-2013	16:43:43	97307.000000	9730.700000	49513.094438	20.000000
C:\Users\cware\Desktop\Steller20November\TagTesting20Nov2013\M18.DSG	11-1-2013	16:43:43	97308.000000	9730.800000	49513.293301	20.000000
C:\Users\cware\Desktop\Steller20November\TagTesting20Nov2013\M18.DSG	11-1-2013	16:43:43	97309.000000	9730.900000	49508.340294	20.000000
C:\Users\cware\Desktop\Steller20November\TagTesting20Nov2013\M18.DSG	11-1-2013	16:43:43	97310.000000	9731.000000	49509.112062	20.000000
C:\Users\cware\Desktop\Steller20November\TagTesting20Nov2013\M18.DSG	11-1-2013	16:43:43	97311.000000	9731.100000	49510.605317	20.000000
C:\Users\cware\Desktop\Steller20November\TagTesting20Nov2013\M18.DSG	11-1-2013	16:43:43	97312.000000	9731.200000	49511.028573	20.000000
C:\Users\cware\Desktop\Steller20November\TagTesting20Nov2013\M18.DSG	11-1-2013	16:43:43	97313.000000	9731.300000	49511.550958	20.000000
C:\Users\cware\Desktop\Steller20November\TagTesting20Nov2013\M18.DSG	11-1-2013	16:43:43	97314.000000	9731.400000	49513.442994	20.000000
C:\Users\cware\Desktop\Steller20November\TagTesting20Nov2013\M18.DSG	11-1-2013	16:43:43	97315.000000	9731.500000	49515.284588	20.000000
C:\Users\cware\Desktop\Steller20November\TagTesting20Nov2013\M18.DSG	11-1-2013	16:43:43	97316.000000	9731.600000	49514.662574	20.000000
C:\Users\cware\Desktop\Steller20November\TagTesting20Nov2013\M18.DSG	11-1-2013	16:43:43	97317.000000	9731.700000	49514.388830	20.000000
C:\Users\cware\Desktop\Steller20November\TagTesting20Nov2013\M18.DSG	11-1-2013	16:43:43	97318.000000	9731.800000	49516.927250	20.000000
C:\Users\cware\Desktop\Steller20November\TagTesting20Nov2013\M18.DSG	11-1-2013	16:43:43	97319.000000	9731.900000	49517.400344	20.000000
C:\Users\cware\Desktop\Steller20November\TagTesting20Nov2013\M18.DSG	11-1-2013	16:43:43	97320.000000	9732.000000	49516.031530	20.000000
C:\Users\cware\Desktop\Steller20November\TagTesting20Nov2013\M18.DSG	11-1-2013	16:43:43	97321.000000	9732.100000	49514.936123	20.000000
C:\Users\cware\Desktop\Steller20November\TagTesting20Nov2013\M18.DSG	11-1-2013	16:43:43	97322.000000	9732.200000	49516.529181	20.000000
C:\Users\cware\Desktop\Steller20November\TagTesting20Nov2013\M18.DSG	11-1-2013	16:43:43	97323.000000	9732.300000	49515.110169	20.000000
C:\Users\cware\Desktop\Steller20November\TagTesting20Nov2013\M18.DSG	11-1-2013	16:43:43	97324.000000	9732.400000	49514.115016	20.000000
C:\Users\cware\Desktop\Steller20November\TagTesting20Nov2013\M18.DSG	11-1-2013	16:43:43	97325.000000	9732.500000	49515.533081	20.000000
C:\Users\cware\Desktop\Steller20November\TagTesting20Nov2013\M18.DSG	11-1-2013	16:43:43	97326.000000	9732.600000	49517.026944	20.000000
C:\Users\cware\Desktop\Steller20November\TagTesting20Nov2013\M18.DSG	11-1-2013	16:43:43	97327.000000	9732.700000	49513.890354	20.000000
C:\Users\cware\Desktop\Steller20November\TagTesting20Nov2013\M18.DSG	11-1-2013	16:43:43	97328.000000	9732.800000	49513.840481	20.000000
C:\Users\cware\Desktop\Steller20November\TagTesting20Nov2013\M18.DSG	11-1-2013	16:43:43	97329.000000	9732.900000	49514.587593	20.000000
C:\Users\cware\Desktop\Steller20November\TagTesting20Nov2013\M18.DSG	11-1-2013	16:43:43	97330.000000	9733.000000	49511.998939	20.000000
C:\Users\cware\Desktop\Steller20November\TagTesting20Nov2013\M18.DSG	11-1-2013	16:43:43	97331.000000	9733.100000	49510.081756	20.000000
C:\Users\cware\Desktop\Steller20November\TagTesting20Nov2013\M18.DSG	11-1-2013	16:43:43	97332.000000	9733.200000	49512.272245	20.000000
C:\Users\cware\Desktop\Steller20November\TagTesting20Nov2013\M18.DSG	11-1-2013	16:43:43	97333.000000	9733.300000	49511.749421	20.000000
C:\Users\cware\Desktop\Steller20November\TagTesting20Nov2013\M18.DSG	11-1-2013	16:43:43	97334.000000	9733.400000	49510.803694	20.000000
C:\Users\cware\Desktop\Steller20November\TagTesting20Nov2013\M18.DSG	11-1-2013	16:43:43	97335.000000	9733.500000	49514.960688	20.000000
C:\Users\cware\Desktop\Steller20November\TagTesting20Nov2013\M18.DSG	11-1-2013	16:43:43	97336.000000	9733.600000	49513.566468	20.000000
C:\Users\cware\Desktop\Steller20November\TagTesting20Nov2013\M18.DSG	11-1-2013	16:43:43	97337.000000	9733.700000	49512.022753	20.000000
C:\Users\cware\Desktop\Steller20November\TagTesting20Nov2013\M18.DSG	11-1-2013	16:43:43	97338.000000	9733.800000	49510.554498	20.000000
C:\Users\cware\Desktop\Steller20November\TagTesting20Nov2013\M18.DSG	11-1-2013	16:43:43	97339.000000	9733.900000	49515.034740	20.000000
C:\Users\cware\Desktop\Steller20November\TagTesting20Nov2013\M18.DSG	11-1-2013	16:43:43	97340.000000	9734.000000	49514.710927	20.000000
C:\Users\cware\Desktop\Steller20November\TagTesting20Nov2013\M18.DSG	11-1-2013	16:43:43	97341.000000	9734.100000	49515.880799	20.000000
C:\Users\cware\Desktop\Steller20November\TagTesting20Nov2013\M18.DSG	11-1-2013	16:43:43	97342.000000	9734.200000	49517.896778	20.000000
C:\Users\cware\Desktop\Steller20November\TagTesting20Nov2013\M18.DSG	11-1-2013	16:43:43	97343.000000	9734.300000	49518.967377	20.000000
C:\Users\cware\Desktop\Steller20November\TagTesting20Nov2013\M18.DSG	11-1-2013	16:43:43	97344.000000	9734.400000	49519.664112	20.000000
C:\Users\cware\Desktop\Steller20November\TagTesting20Nov2013\M18.DSG	11-1-2013	16:43:43	97345.000000	9734.500000	49519.465006	20.000000
C:\Users\cware\Desktop\Steller20November\TagTesting20Nov2013\M18.DSG	11-1-2013	16:43:43	97346.000000	9734.600000	49520.012529	20.000000
C:\Users\cware\Desktop\Steller20November\TagTesting20Nov2013\M18.DSG	11-1-2013	16:43:43	97347.000000	9734.700000	49521.505854	20.000000
C:\Users\cware\Desktop\Steller20November\TagTesting20Nov2013\M18.DSG	11-1-2013	16:43:43	97348.000000	9734.800000	49522.103407	20.000000
C:\Users\cware\Desktop\Steller20November\TagTesting20Nov2013\M18.DSG	11-1-2013	16:43:43	97349.000000	9734.900000	49521.157371	20.000000
C:\Users\cware\Desktop\Steller20November\TagTesting20Nov2013\M18.DSG	11-1-2013	16:43:43	97350.000000	9735.000000	49519.464671	20.000000
C:\Users\cware\Desktop\Steller20November\TagTesting20Nov2013\M18.DSG	11-1-2013	16:43:43	97351.000000	9735.100000	49519.240843	20.000000
C:\Users\cware\Desktop\Steller20November\TagTesting20Nov2013\M18.DSG	11-1-2013	16:43:43	97352.000000	9735.200000	49518.244635	20.000000
C:\Users\cware\Desktop\Steller20November\TagTesting20Nov2013\M18.DSG	11-1-2013	16:43:43	97353.000000	9735.300000	49519.962009	20.000000
C:\Users\cware\Desktop\Steller20November\TagTesting20Nov2013\M18.DSG	11-1-2013	16:43:43	97354.000000	9735.400000	49519.364795	20.000000
C:\Users\cware\Desktop\Steller20November\TagTesting20Nov2013\M18.DSG	11-1-2013	16:43:43	97355.000000	9735.500000	49520.036677	20.000000
C:\Users\cware\Desktop\Steller20November\TagTesting20Nov2013\M18.DSG	11-1-2013	16:43:43	97356.000000	9735.600000	49516.676104	20.000000
C:\Users\cware\Desktop\Steller20November\TagTesting20Nov2013\M18.DSG	11-1-2013	16:43:43	97357.000000	9735.700000	49518.094964	20.000000
C:\Users\cware\Desktop\Steller20November\TagTesting20Nov2013\M18.DSG	11-1-2013	16:43:43	97358.000000	9735.800000	49515.107533	20.000000
C:\Users\cware\Desktop\Steller20November\TagTesting20Nov2013\M18.DSG	11-1-2013	16:43:43	97359.000000	9735.900000	49510.403428	20.000000
C:\Users\cware\Desktop\Steller20November\TagTesting20Nov2013\M18.DSG	11-1-2013	16:43:43	97360.000000	9736.000000	49512.942365	20.000000
C:\Users\cware\Desktop\Steller20November\TagTesting20Nov2013\M18.DSG	11-1-2013	16:43:43	97361.000000	9736.100000	49510.975695	20.000000
C:\Users\cware\Desktop\Steller20November\TagTesting20Nov2013\M18.DSG	11-1-2013	16:43:43	97362.000000	9736.200000	49513.315504	20.000000
C:\Users\cware\Desktop\Steller20November\TagTesting20Nov2013\M18.DSG	11-1-2013	16:43:43	97363.000000	9736.300000	49516.725169	20.000000
C:\Users\cware\Desktop\Steller20November\TagTesting20Nov2013\M18.DSG	11-1-2013	16:43:43	97364.000000	9736.400000	49514.908101	20.000000
C:\Users\cware\Desktop\Steller20November\TagTesting20Nov2013\M18.DSG	11-1-2013	16:43:43	97365.000000	9736.500000	49515.505420	20.000000
C:\Users\cware\Desktop\Steller20November\TagTesting20Nov2013\M18.DSG	11-1-2013	16:43:43	97366.000000	9736.600000	49514.111286	20.000000
C:\Users\cware\Desktop\Steller20November\TagTesting20Nov2013\M18.DSG	11-1-2013	16:43:43	97367.000000	9736.700000	49514.409795	20.000000
C:\Users\cware\Desktop\Steller20November\TagTesting20Nov2013\M18.DSG	11-1-2013	16:43:43	97368.000000	9736.800000	49510.875363	20.000000
C:\Users\cware\Desktop\Steller20November\TagTesting20Nov2013\M18.DSG	11-1-2013	16:43:43	97369.000000	9736.900000	49509.107781	20.000000
C:\Users\cware\Desktop\Steller20November\TagTesting20Nov2013\M18.DSG	11-1-2013	16:43:43	97370.000000	9737.000000	49506.345099	20.000000
C:\Users\cware\Desktop\Steller20November\TagTesting20Nov2013\M18.DSG	11-1-2013	16:43:43	97371.000000	9737.100000	49506.742947	20.000000
C:\Users\cware\Desktop\Steller20November\TagTesting20Nov2013\M18.DSG	11-1-2013	16:43:43	97372.000000	9737.200000	49503.979909	20.000000
C:\Users\cware\Desktop\Steller20November\TagTesting20Nov2013\M18.DSG	11-1-2013	16:43:43	97373.000000	9737.300000	49501.764655	20.000000
C:\Users\cware\Desktop\Steller20November\TagTesting20Nov2013\M18.DSG	11-1-2013	16:43:43	97374.000000	9737.400000	49502.585953	20.000000
C:\Users\cware\Desktop\Steller20November\TagTesting20Nov2013\M18.DSG	11-1-2013	16:43:43	97375.000000	9737.500000	49499.300096	20.000000
C:\Users\cware\Desktop\Steller20November\TagTesting20Nov2013\M18.DSG	11-1-2013	16:43:43	97376.000000	9737.600000	49501.291405	20.000000
C:\Users\cware\Desktop\Steller20November\TagTesting20Nov2013\M18.DSG	11-1-2013	16:43:43	97377.000000	9737.700000	49503.705618	20.000000
C:\Users\cware\Desktop\Steller20November\TagTesting20Nov2013\M18.DSG	11-1-2013	16:43:43	97378.000000	9737.800000	49502.460699	20.000000
C:\Users\cware\Desktop\Steller20November\TagTesting20Nov2013\M18.DSG	11-1-2013	16:43:43	97379.000000	9737.900000	49502.112443	20.000000
C:\Users\cware\Desktop\Steller20November\TagTesting20Nov2013\M18.DSG	11-1-2013	16:43:43	97380.000000	9738.000000	49503.680588	20.000000
C:\Users\cware\Desktop\Steller20November\TagTesting20Nov2013\M18.DSG	11-1-2013	16:43:43	97381.000000	9738.100000	49503.306854	20.000000
C:\Users\cware\Desktop\Steller20November\TagTesting20Nov2013\M18.DSG	11-1-2013	16:43:43	97382.000000	9738.200000	49504.004058	20.000000
C:\Users\cware\Desktop\Steller20November\TagTesting20Nov2013\M18.DSG	11-1-2013	16:43:43	97383.000000	9738.300000	49499.324297	20.000000
C:\Users\cware\Desktop\Steller20November\TagTesting20Nov2013\M18.DSG	11-1-2013	16:43:43	97384.000000	9738.400000	49496.386966	20.000000
C:\Users\cware\Desktop\Steller20November\TagTesting20Nov2013\M18.DSG	11-1-2013	16:43:43	97385.000000	9738.500000	49494.296214	20.000000
C:\Users\cware\Desktop\Steller20November\TagTesting20Nov2013\M18.DSG	11-1-2013	16:43:43	97386.000000	9738.600000	49494.669327	20.000000
C:\Users\cware\Desktop\Steller20November\TagTesting20Nov2013\M18.DSG	11-1-2013	16:43:43	97387.000000	9738.700000	49489.541694	20.000000
C:\Users\cware\Desktop\Steller20November\TagTesting20Nov2013\M18.DSG	11-1-2013	16:43:43	97388.000000	9738.800000	49487.873980	20.000000
C:\Users\cware\Desktop\Steller20November\TagTesting20Nov2013\M18.DSG	11-1-2013	16:43:43	97389.000000	9738.900000	49485.907471	20.000000
C:\Users\cware\Desktop\Steller20November\TagTesting20Nov2013\M18.DSG	11-1-2013	16:43:43	97390.000000	9739.000000	49487.774069	20.000000
C:\Users\cware\Desktop\Steller20November\TagTesting20Nov2013\M18.DSG	11-1-2013	16:43:43	97391.000000	9739.100000	49491.084765	20.000000
C:\Users\cware\Desktop\Steller20November\TagTesting20Nov2013\M18.DSG	11-1-2013	16:43:43	97392.000000	9739.200000	49491.955915	20.000000
C:\Users\cware\Desktop\Steller20November\TagTesting20Nov2013\M18.DSG	11-1-2013	16:43:43	97393.000000	9739.300000	49493.274746	20.000000
C:\Users\cware\Desktop\Steller20November\TagTesting20Nov2013\M18.DSG	11-1-2013	16:43:43	97394.000000	9739.400000	49490.885108	20.000000
C:\Users\cware\Desktop\Steller20November\TagTesting20Nov2013\M18.DSG	11-1-2013	16:43:43	97395.000000	9739.500000	49488.644416	20.000000
C:\Users\cware\Desktop\Steller20November\TagTesting20Nov2013\M18.DSG	11-1-2013	16:43:43	97396.000000	9739.600000	49488.942266	20.000000
C:\Users\cware\Desktop\Steller20November\TagTesting20Nov2013\M18.DSG	11-1-2013	16:43:43	97397.000000	9739.700000	49486.727038	20.000000
C:\Users\cware\Desktop\Steller20November\TagTesting20Nov2013\M18.DSG	11-1-2013	16:43:43	97398.000000	9739.800000	49484.984431	20.000000
C:\Users\cware\Desktop\Steller20November\TagTesting20Nov2013\M18.DSG	11-1-2013	16:43:43	97399.000000	9739.900000	49490.012930	20.000000
C:\Users\cware\Desktop\Steller20November\TagTesting20Nov2013\M18.DSG	11-1-2013	16:43:43	97400.000000	9740.000000	49487.697713	20.000000
C:\Users\cware\Desktop\Steller20November\TagTesting20Nov2013\M18.DSG	11-1-2013	16:43:43	97401.000000	9740.100000	49487.697474	20.000000
C:\Users\cware\Desktop\Steller20November\TagTesting20Nov2013\M18.DSG	11-1-2013	16:43:43	97402.000000	9740.200000	49486.004744	20.000000
C:\Users\cware\Desktop\Steller20November\TagTesting20Nov2013\M18.DSG	11-1-2013	16:43:43	97403.000000	9740.300000	49489.265723	20.000000
C:\Users\cware\Desktop\Steller20November\TagTesting20Nov2013\M18.DSG	11-1-2013	16:43:43	97404.000000	9740.400000	49487.746857	20.000000
C:\Users\cware\Desktop\Steller20November\TagTesting20Nov2013\M18.DSG	11-1-2013	16:43:43	97405.000000	9740.500000	49487.597728	20.000000
C:\Users\cware\Desktop\Steller20November\TagTesting20Nov2013\M18.DSG	11-1-2013	16:43:43	97406.000000	9740.600000	49486.626788	20.000000
C:\Users\cware\Desktop\Steller20November\TagTesting20Nov2013\M18.DSG	11-1-2013	16:43:43	97407.000000	9740.700000	49490.062160	20.000000
C:\Users\cware\Desktop\Steller20November\TagTesting20Nov2013\M18.DSG	11-1-2013	16:43:43	97408.000000	9740.800000	49487.000166	20.000000
C:\Users\cware\Desktop\Steller20November\TagTesting20Nov2013\M18.DSG	11-1-2013	16:43:43	97409.000000	9740.900000	49487.821851	20.000000
C:\Users\cware\Desktop\Steller20November\TagTesting20Nov2013\M18.DSG	11-1-2013	16:43:43	97410.000000	9741.000000	49489.290262	20.000000
C:\Users\cware\Desktop\Steller20November\TagTesting20Nov2013\M18.DSG	11-1-2013	16:43:43	97411.000000	9741.100000	49488.518794	20.000000
C:\Users\cware\Desktop\Steller20November\TagTesting20Nov2013\M18.DSG	11-1-2013	16:43:43	97412.000000	9741.200000	49486.277907	20.000000
C:\Users\cware\Desktop\Steller20November\TagTesting20Nov2013\M18.DSG	11-1-2013	16:43:43	97413.000000	9741.300000	49488.543446	20.000000
C:\Users\cware\Desktop\Steller20November\TagTesting20Nov2013\M18.DSG	11-1-2013	16:43:43	97414.000000	9741.400000	49489.016240	20.000000
C:\Users\cware\Desktop\Steller20November\TagTesting20Nov2013\M18.DSG	11-1-2013	16:43:43	97415.000000	9741.500000	49488.095443	20.000000
C:\Users\cware\Desktop\Steller20November\TagTesting20Nov2013\M18.DSG	11-1-2013	16:43:43	97416.000000	9741.600000	49486.626671	20.000000
C:\Users\cware\Desktop\Steller20November\TagTesting20Nov2013\M18.DSG	11-1-2013	16:43:43	97417.000000	9741.700000	49488.170416	20.000000
C:\Users\cware\Desktop\Steller20November\TagTesting20Nov2013\M18.DSG	11-1-2013	16:43:43	97418.000000	9741.800000	49485.282784	20.000000
C:\Users\cware\Desktop\Steller20November\TagTesting20Nov2013\M18.DSG	11-1-2013	16:43:43	97419.000000	9741.900000	49487.348492	20.000000
C:\Users\cware\Desktop\Steller20November\TagTesting20Nov2013\M18.DSG	11-1-2013	16:43:43	97420.000000	9742.000000	49487.472856	20.000000
C:\Users\cware\Desktop\Steller20November\TagTesting20Nov2013\M18.DSG	11-1-2013	16:43:43	97421.000000	9742.100000	49486.327585	20.000000
C:\Users\cware\Desktop\Steller20November\TagTesting20Nov2013\M18.DSG	11-1-2013	16:43:43	97422.000000	9742.200000	49485.108287	20.000000
C:\Users\cware\Desktop\Steller20November\TagTesting20Nov2013\M18.DSG	11-1-2013	16:43:43	97423.000000	9742.300000	49487.721532	20.000000
C:\Users\cware\Desktop\Steller20November\TagTesting20Nov2013\M18.DSG	11-1-2013	16:43:43	97424.000000	9742.400000	49488.045028	20.000000
C:\Users\cware\Desktop\Steller20November\TagTesting20Nov2013\M18.DSG	11-1-2013	16:43:43	97425.000000	9742.500000	49487.995458	20.000000
C:\Users\cware\Desktop\Steller20November\TagTesting20Nov2013\M18.DSG	11-1-2013	16:43:43	97426.000000	9742.600000	49487.796409	20.000000
C:\Users\cware\Desktop\Steller20November\TagTesting20Nov2013\M18.DSG	11-1-2013	16:43:43	97427.000000	9742.700000	49487.223469	20.000000
C:\Users\cware\Desktop\Steller20November\TagTesting20Nov2013\M18.DSG	11-1-2013	16:43:43	97428.000000	9742.800000	49486.551456	20.000000
C:\Users\cware\Desktop\Steller20November\TagTesting20Nov2013\M18.DSG	11-1-2013	16:43:43	97429.000000	9742.900000	49486.875481	20.000000
C:\Users\cware\Desktop\Steller20November\TagTesting20Nov2013\M18.DSG	11-1-2013	16:43:43	97430.000000	9743.000000	49487.547290	20.000000
C:\Users\cware\Desktop\Steller20November\TagTesting20Nov2013\M18.DSG	11-1-2013	16:43:43	97431.000000	9743.100000	49486.925085	20.000000
C:\Users\cware\Desktop\Steller20November\TagTesting20Nov2013\M18.DSG	11-1-2013	16:43:43	97432.000000	9743.200000	49487.969829	20.000000
C:\Users\cware\Desktop\Steller20November\TagTesting20Nov2013\M18.DSG	11-1-2013	16:43:43	97433.000000	9743.300000	49486.825595	20.000000
C:\Users\cware\Desktop\Steller20November\TagTesting20Nov2013\M18.DSG	11-1-2013	16:43:43	97434.000000	9743.400000	49487.497205	20.000000
C:\Users\cware\Desktop\Steller20November\TagTesting20Nov2013\M18.DSG	11-1-2013	16:43:43	97435.000000	9743.500000	49487.621603	20.000000
C:\Users\cware\Desktop\Steller20November\TagTesting20Nov2013\M18.DSG	11-1-2013	16:43:43	97436.000000	9743.600000	49484.560538	20.000000
C:\Users\cware\Desktop\Steller20November\TagTesting20Nov2013\M18.DSG	11-1-2013	16:43:43	97437.000000	9743.700000	49487.497578	20.000000
C:\Users\cware\Desktop\Steller20November\TagTesting20Nov2013\M18.DSG	11-1-2013	16:43:43	97438.000000	9743.800000	49488.667389	20.000000
C:\Users\cware\Desktop\Steller20November\TagTesting20Nov2013\M18.DSG	11-1-2013	16:43:43	97439.000000	9743.900000	49487.148900	20.000000
C:\Users\cware\Desktop\Steller20November\TagTesting20Nov2013\M18.DSG	11-1-2013	16:43:43	97440.000000	9744.000000	49486.701110	20.000000
C:\Users\cware\Desktop\Steller20November\TagTesting20Nov2013\M18.DSG	11-1-2013	16:43:43	97441.000000	9744.100000	49488.021005	20.000000
C:\Users\cware\Desktop\Steller20November\TagTesting20Nov2013\M18.DSG	11-1-2013	16:43:43	97442.000000	9744.200000	49487.796977	20.000000
C:\Users\cware\Desktop\Steller20November\TagTesting20Nov2013\M18.DSG	11-1-2013	16:43:43	97443.000000	9744.300000	49485.506937	20.000000
C:\Users\cware\Desktop\Steller20November\TagTesting20Nov2013\M18.DSG	11-1-2013	16:43:43	97444.000000	9744.400000	49494.716453	20.000000
C:\Users\cware\Desktop\Steller20November\TagTesting20Nov2013\M18.DSG	11-1-2013	16:43:43	97445.000000	9744.500000	49495.562946	20.000000
C:\Users\cware\Desktop\Steller20November\TagTesting20Nov2013\M18.DSG	11-1-2013	16:43:43	97446.000000	9744.600000	49505.718258	20.000000
C:\Users\cware\Desktop\Steller20November\TagTesting20Nov2013\M18.DSG	11-1-2013	16:43:43	97447.000000	9744.700000	49500.192664	20.000000
C:\Users\cware\Desktop\Steller20November\TagTesting20Nov2013\M18.DSG	11-1-2013	16:43:43	97448.000000	9744.800000	49524.884695	20.000000
C:\Users\cware\Desktop\Steller20November\TagTesting20Nov2013\M18.DSG	11-1-2013	16:43:43	97449.000000	9744.900000	49548.008017	20.000000
C:\Users\cware\Desktop\Steller20November\TagTesting20Nov2013\M18.DSG	11-1-2013	16:43:43	97450.000000	9745.000000	49571.629671	20.000000
C:\Users\cware\Desktop\Steller20November\TagTesting20Nov2013\M18.DSG	11-1-2013	16:43:43	97451.000000	9745.100000	49596.894330	20.000000
C:\Users\cware\Desktop\Steller20November\TagTesting20Nov2013\M18.DSG	11-1-2013	16:43:43	97452.000000	9745.200000	49614.069137	20.000000
C:\Users\cware\Desktop\Steller20November\TagTesting20Nov2013\M18.DSG	11-1-2013	16:43:43	97453.000000	9745.300000	49626.016560	20.000000
C:\Users\cware\Desktop\Steller20November\TagTesting20Nov2013\M18.DSG	11-1-2013	16:43:43	97454.000000	9745.400000	49640.204497	20.000000
C:\Users\cware\Desktop\Steller20November\TagTesting20Nov2013\M18.DSG	11-1-2013	16:43:43	97455.000000	9745.500000	49640.602483	20.000000
C:\Users\cware\Desktop\Steller20November\TagTesting20Nov2013\M18.DSG	11-1-2013	16:43:43	97456.000000	9745.600000	49639.457772	20.000000
C:\Users\cware\Desktop\Steller20November\TagTesting20Nov2013\M18.DSG	11-1-2013	16:43:43	97457.000000	9745.700000	49616.184588	20.000000
C:\Users\cware\Desktop\Steller20November\TagTesting20Nov2013\M18.DSG	11-1-2013	16:43:43	97458.000000	9745.800000	49621.835289	20.000000
C:\Users\cware\Desktop\Steller20November\TagTesting20Nov2013\M18.DSG	11-1-2013	16:43:43	97459.000000	9745.900000	49633.732912	20.000000
C:\Users\cware\Desktop\Steller20November\TagTesting20Nov2013\M18.DSG	11-1-2013	16:43:43	97460.000000	9746.000000	49646.402378	20.000000
C:\Users\cware\Desktop\Steller20November\TagTesting20Nov2013\M18.DSG	11-1-2013	16:43:43	97461.000000	9746.100000	49660.366623	20.000000
C:\Users\cware\Desktop\Steller20November\TagTesting20Nov2013\M18.DSG	11-1-2013	16:43:43	97462.000000	9746.200000	49657.056423	20.000000
C:\Users\cware\Desktop\Steller20November\TagTesting20Nov2013\M18.DSG	11-1-2013	16:43:43	97463.000000	9746.300000	49651.480264	20.000000
C:\Users\cware\Desktop\Steller20November\TagTesting20Nov2013\M18.DSG	11-1-2013	16:43:43	97464.000000	9746.400000	49665.145631	20.000000
C:\Users\cware\Desktop\Steller20November\TagTesting20Nov2013\M18.DSG	11-1-2013	16:43:43	97465.000000	9746.500000	49665.742871	20.000000
C:\Users\cware\Desktop\Steller20November\TagTesting20Nov2013\M18.DSG	11-1-2013	16:43:43	97466.000000	9746.600000	49660.217164	20.000000
C:\Users\cware\Desktop\Steller20November\TagTesting20Nov2013\M18.DSG	11-1-2013	16:43:43	97467.000000	9746.700000	49671.518031	20.000000
C:\Users\cware\Desktop\Steller20November\TagTesting20Nov2013\M18.DSG	11-1-2013	16:43:43	97468.000000	9746.800000	49661.511682	20.000000
C:\Users\cware\Desktop\Steller20November\TagTesting20Nov2013\M18.DSG	11-1-2013	16:43:43	97469.000000	9746.900000	49664.896843	20.000000
C:\Users\cware\Desktop\Steller20November\TagTesting20Nov2013\M18.DSG	11-1-2013	16:43:43	97470.000000	9747.000000	49678.387681	20.000000
C:\Users\cware\Desktop\Steller20November\TagTesting20Nov2013\M18.DSG	11-1-2013	16:43:43	97471.000000	9747.100000	49692.799737	20.000000
C:\Users\cware\Desktop\Steller20November\TagTesting20Nov2013\M18.DSG	11-1-2013	16:43:43	97472.000000	9747.200000	49708.381736	20.000000
C:\Users\cware\Desktop\Steller20November\TagTesting20Nov2013\M18.DSG	11-1-2013	16:43:43	97473.000000	9747.300000	49724.560473	20.000000
C:\Users\cware\Desktop\Steller20November\TagTesting20Nov2013\M18.DSG	11-1-2013	16:43:43	97474.000000	9747.400000	49749.227693	20.000000
C:\Users\cware\Desktop\Steller20November\TagTesting20Nov2013\M18.DSG	11-1-2013	16:43:43	97475.000000	9747.500000	49764.560672	20.000000
C:\Users\cware\Desktop\Steller20November\TagTesting20Nov2013\M18.DSG	11-1-2013	16:43:43	97476.000000	9747.600000	49773.396683	20.000000
C:\Users\cware\Desktop\Steller20November\TagTesting20Nov2013\M18.DSG	11-1-2013	16:43:43	97477.000000	9747.700000	49772.924099	20.000000
C:\Users\cware\Desktop\Steller20November\TagTesting20Nov2013\M18.DSG	11-1-2013	16:43:43	97478.000000	9747.800000	49755.848973	20.000000
C:\Users\cware\Desktop\Steller20November\TagTesting20Nov2013\M18.DSG	11-1-2013	16:43:43	97479.000000	9747.900000	49746.912910	20.000000
C:\Users\cware\Desktop\Steller20November\TagTesting20Nov2013\M18.DSG	11-1-2013	16:43:43	97480.000000	9748.000000	49739.918723	20.000000
C:\Users\cware\Desktop\Steller20November\TagTesting20Nov2013\M18.DSG	11-1-2013	16:43:43	97481.000000	9748.100000	49741.536323	20.000000
C:\Users\cware\Desktop\Steller20November\TagTesting20Nov2013\M18.DSG	11-1-2013	16:43:43	97482.000000	9748.200000	49733.322621	20.000000
C:\Users\cware\Desktop\Steller20November\TagTesting20Nov2013\M18.DSG	11-1-2013	16:43:43	97483.000000	9748.300000	49716.944347	20.000000
C:\Users\cware\Desktop\Steller20November\TagTesting20Nov2013\M18.DSG	11-1-2013	16:43:43	97484.000000	9748.400000	49696.558528	20.000000
C:\Users\cware\Desktop\Steller20November\TagTesting20Nov2013\M18.DSG	11-1-2013	16:43:43	97485.000000	9748.500000	49666.465497	20.000000
C:\Users\cware\Desktop\Steller20November\TagTesting20Nov2013\M18.DSG	11-1-2013	16:43:43	97486.000000	9748.600000	49645.308407	20.000000
C:\Users\cware\Desktop\Steller20November\TagTesting20Nov2013\M18.DSG	11-1-2013	16:43:43	97487.000000	9748.700000	49611.356886	20.000000
C:\Users\cware\Desktop\Steller20November\TagTesting20Nov2013\M18.DSG	11-1-2013	16:43:43	97488.000000	9748.800000	49592.962524	20.000000
C:\Users\cware\Desktop\Steller20November\TagTesting20Nov2013\M18.DSG	11-1-2013	16:43:43	97489.000000	9748.900000	49562.197575	20.000000
C:\Users\cware\Desktop\Steller20November\TagTesting20Nov2013\M18.DSG	11-1-2013	16:43:43	97490.000000	9749.000000	49550.175131	20.000000
C:\Users\cware\Desktop\Steller20November\TagTesting20Nov2013\M18.DSG	11-1-2013	16:43:43	97491.000000	9749.100000	49531.681366	20.000000
C:\Users\cware\Desktop\Steller20November\TagTesting20Nov2013\M18.DSG	11-1-2013	16:43:43	97492.000000	9749.200000	49511.146250	20.000000
C:\Users\cware\Desktop\Steller20November\TagTesting20Nov2013\M18.DSG	11-1-2013	16:43:43	97493.000000	9749.300000	49483.915338	20.000000
C:\Users\cware\Desktop\Steller20November\TagTesting20Nov2013\M18.DSG	11-1-2013	16:43:43	97494.000000	9749.400000	49472.663955	20.000000
C:\Users\cware\Desktop\Steller20November\TagTesting20Nov2013\M18.DSG	11-1-2013	16:43:43	97495.000000	9749.500000	49485.233909	20.000000
C:\Users\cware\Desktop\Steller20November\TagTesting20Nov2013\M18.DSG	11-1-2013	16:43:43	97496.000000	9749.600000	49484.984899	20.000000
C:\Users\cware\Desktop\Steller20November\TagTesting20Nov2013\M18.DSG	11-1-2013	16:43:43	97497.000000	9749.700000	49486.827275	20.000000
C:\Users\cware\Desktop\Steller20November\TagTesting20Nov2013\M18.DSG	11-1-2013	16:43:43	97498.000000	9749.800000	49489.315974	20.000000
C:\Users\cware\Desktop\Steller20November\TagTesting20Nov2013\M18.DSG	11-1-2013	16:43:43	97499.000000	9749.900000	49486.254604	20.000000
C:\Users\cware\Desktop\Steller20November\TagTesting20Nov2013\M18.DSG	11-1-2013	16:43:43	97500.000000	9750.000000	49488.245844	20.000000
C:\Users\cware\Desktop\Steller20November\TagTesting20Nov2013\M18.DSG	11-1-2013	16:43:43	97501.000000	9750.100000	49488.594404	20.000000
C:\Users\cware\Desktop\Steller20November\TagTesting20Nov2013\M18.DSG	11-1-2013	16:43:43	97502.000000	9750.200000	49487.823135	20.000000
C:\Users\cware\Desktop\Steller20November\TagTesting20Nov2013\M18.DSG	11-1-2013	16:43:43	97503.000000	9750.300000	49489.789623	20.000000
C:\Users\cware\Desktop\Steller20November\TagTesting20Nov2013\M18.DSG	11-1-2013	16:43:43	97504.000000	9750.400000	49486.802848	20.000000
C:\Users\cware\Desktop\Steller20November\TagTesting20Nov2013\M18.DSG	11-1-2013	16:43:43	97505.000000	9750.500000	49488.421100	20.000000
C:\Users\cware\Desktop\Steller20November\TagTesting20Nov2013\M18.DSG	11-1-2013	16:43:43	97506.000000	9750.600000	49486.878623	20.000000
C:\Users\cware\Desktop\Steller20November\TagTesting20Nov2013\M18.DSG	11-1-2013	16:43:43	97507.000000	9750.700000	49487.127438	20.000000
C:\Users\cware\Desktop\Steller20November\TagTesting20Nov2013\M18.DSG	11-1-2013	16:43:43	97508.000000	9750.800000	49497.283089	20.000000
C:\Users\cware\Desktop\Steller20November\TagTesting20Nov2013\M18.DSG	11-1-2013	16:43:43	97509.000000	9750.900000	49485.260788	20.000000
C:\Users\cware\Desktop\Steller20November\TagTesting20Nov2013\M18.DSG	11-1-2013	16:43:43	97510.000000	9751.000000	49492.379600	20.000000
C:\Users\cware\Desktop\Steller20November\TagTesting20Nov2013\M18.DSG	11-1-2013	16:43:43	97511.000000	9751.100000	49509.654467	20.000000
C:\Users\cware\Desktop\Steller20November\TagTesting20Nov2013\M18.DSG	11-1-2013	16:43:43	97512.000000	9751.200000	49527.775094	20.000000
C:\Users\cware\Desktop\Steller20November\TagTesting20Nov2013\M18.DSG	11-1-2013	16:43:43	97513.000000	9751.300000	49548.484700	20.000000
C:\Users\cware\Desktop\Steller20November\TagTesting20Nov2013\M18.DSG	11-1-2013	16:43:43	97514.000000	9751.400000	49572.952784	20.000000
C:\Users\cware\Desktop\Steller20November\TagTesting20Nov2013\M18.DSG	11-1-2013	16:43:43	97515.000000	9751.500000	49590.277086	20.000000
C:\Users\cware\Desktop\Steller20November\TagTesting20Nov2013\M18.DSG	11-1-2013	16:43:43	97516.000000	9751.600000	49609.393496	20.000000
C:\Users\cware\Desktop\Steller20November\TagTesting20Nov2013\M18.DSG	11-1-2013	16:43:43	97517.000000	9751.700000	49641.353562	20.000000
C:\Users\cware\Desktop\Steller20November\TagTesting20Nov2013\M18.DSG	11-1-2013	16:43:43	97518.000000	9751.800000	49664.403087	20.000000
C:\Users\cware\Desktop\Steller20November\TagTesting20Nov2013\M18.DSG	11-1-2013	16:43:43	97519.000000	9751.900000	49690.538776	20.000000
C:\Users\cware\Desktop\Steller20November\TagTesting20Nov2013\M18.DSG	11-1-2013	16:43:43	97520.000000	9752.000000	49710.252431	20.000000
C:\Users\cware\Desktop\Steller20November\TagTesting20Nov2013\M18.DSG	11-1-2013	16:43:43	97521.000000	9752.100000	49738.329573	20.000000
C:\Users\cware\Desktop\Steller20November\TagTesting20Nov2013\M18.DSG	11-1-2013	16:43:43	97522.000000	9752.200000	49763.743381	20.000000
C:\Users\cware\Desktop\Steller20November\TagTesting20Nov2013\M18.DSG	11-1-2013	16:43:43	97523.000000	9752.300000	49779.225791	20.000000
C:\Users\cware\Desktop\Steller20November\TagTesting20Nov2013\M18.DSG	11-1-2013	16:43:43	97524.000000	9752.400000	49790.575992	20.000000
C:\Users\cware\Desktop\Steller20November\TagTesting20Nov2013\M18.DSG	11-1-2013	16:43:43	97525.000000	9752.500000	49826.942274	20.000000
C:\Users\cware\Desktop\Steller20November\TagTesting20Nov2013\M18.DSG	11-1-2013	16:43:43	97526.000000	9752.600000	49858.154982	20.000000
C:\Users\cware\Desktop\Steller20November\TagTesting20Nov2013\M18.DSG	11-1-2013	16:43:43	97527.000000	9752.700000	49894.521287	20.000000
C:\Users\cware\Desktop\Steller20November\TagTesting20Nov2013\M18.DSG	11-1-2013	16:43:43	97528.000000	9752.800000	49921.303836	20.000000
C:\Users\cware\Desktop\Steller20November\TagTesting20Nov2013\M18.DSG	11-1-2013	16:43:43	97529.000000	9752.900000	49950.376711	20.000000
C:\Users\cware\Desktop\Steller20November\TagTesting20Nov2013\M18.DSG	11-1-2013	16:43:43	97530.000000	9753.000000	49977.956312	20.000000
C:\Users\cware\Desktop\Steller20November\TagTesting20Nov2013\M18.DSG	11-1-2013	16:43:43	97531.000000	9753.100000	50013.724726	20.000000
C:\Users\cware\Desktop\Steller20November\TagTesting20Nov2013\M18.DSG	11-1-2013	16:43:43	97532.000000	9753.200000	50055.367505	20.000000
C:\Users\cware\Desktop\Steller20November\TagTesting20Nov2013\M18.DSG	11-1-2013	16:43:43	97533.000000	9753.300000	50076.201382	20.000000
C:\Users\cware\Desktop\Steller20November\TagTesting20Nov2013\M18.DSG	11-1-2013	16:43:43	97534.000000	9753.400000	50072.866078	20.000000
C:\Users\cware\Desktop\Steller20November\TagTesting20Nov2013\M18.DSG	11-1-2013	16:43:43	97535.000000	9753.500000	50128.248482	20.000000
C:\Users\cware\Desktop\Steller20November\TagTesting20Nov2013\M18.DSG	11-1-2013	16:43:43	97536.000000	9753.600000	50174.297107	20.000000
C:\Users\cware\Desktop\Steller20November\TagTesting20Nov2013\M18.DSG	11-1-2013	16:43:43	97537.000000	9753.700000	50221.242037	20.000000
C:\Users\cware\Desktop\Steller20November\TagTesting20Nov2013\M18.DSG	11-1-2013	16:43:43	97538.000000	9753.800000	50262.062489	20.000000
C:\Users\cware\Desktop\Steller20November\TagTesting20Nov2013\M18.DSG	11-1-2013	16:43:43	97539.000000	9753.900000	50322.224532	20.000000
C:\Users\cware\Desktop\Steller20November\TagTesting20Nov2013\M18.DSG	11-1-2013	16:43:43	97540.000000	9754.000000	50357.619406	20.000000
C:\Users\cware\Desktop\Steller20November\TagTesting20Nov2013\M18.DSG	11-1-2013	16:43:43	97541.000000	9754.100000	50400.556730	20.000000
C:\Users\cware\Desktop\Steller20November\TagTesting20Nov2013\M18.DSG	11-1-2013	16:43:43	97542.000000	9754.200000	50439.062973	20.000000
C:\Users\cware\Desktop\Steller20November\TagTesting20Nov2013\M18.DSG	11-1-2013	16:43:43	97543.000000	9754.300000	50479.386404	20.000000
C:\Users\cware\Desktop\Steller20November\TagTesting20Nov2013\M18.DSG	11-1-2013	16:43:43	97544.000000	9754.400000	50524.713113	20.000000
C:\Users\cware\Desktop\Steller20November\TagTesting20Nov2013\M18.DSG	11-1-2013	16:43:43	97545.000000	9754.500000	50560.780225	20.000000
C:\Users\cware\Desktop\Steller20November\TagTesting20Nov2013\M18.DSG	11-1-2013	16:43:43	97546.000000	9754.600000	50588.857416	20.000000
C:\Users\cware\Desktop\Steller20November\TagTesting20Nov2013\M18.DSG	11-1-2013	16:43:43	97547.000000	9754.700000	50620.518948	20.000000
C:\Users\cware\Desktop\Steller20November\TagTesting20Nov2013\M18.DSG	11-1-2013	16:43:43	97548.000000	9754.800000	50658.602391	20.000000
C:\Users\cware\Desktop\Steller20November\TagTesting20Nov2013\M18.DSG	11-1-2013	16:43:43	97549.000000	9754.900000	50697.332675	20.000000
C:\Users\cware\Desktop\Steller20November\TagTesting20Nov2013\M18.DSG	11-1-2013	16:43:43	97550.000000	9755.000000	50734.495009	20.000000
C:\Users\cware\Desktop\Steller20November\TagTesting20Nov2013\M18.DSG	11-1-2013	16:43:43	97551.000000	9755.100000	50763.592700	20.000000
C:\Users\cware\Desktop\Steller20November\TagTesting20Nov2013\M18.DSG	11-1-2013	16:43:43	97552.000000	9755.200000	50790.101621	20.000000
C:\Users\cware\Desktop\Steller20November\TagTesting20Nov2013\M18.DSG	11-1-2013	16:43:43	97553.000000	9755.300000	50823.530482	20.000000
C:\Users\cware\Desktop\Steller20November\TagTesting20Nov2013\M18.DSG	11-1-2013	16:43:43	97554.000000	9755.400000	50854.320372	20.000000
C:\Users\cware\Desktop\Steller20November\TagTesting20Nov2013\M18.DSG	11-1-2013	16:43:43	97555.000000	9755.500000	50886.778422	20.000000
C:\Users\cware\Desktop\Steller20November\TagTesting20Nov2013\M18.DSG	11-1-2013	16:43:43	97556.000000	9755.600000	50913.536370	20.000000
C:\Users\cware\Desktop\Steller20November\TagTesting20Nov2013\M18.DSG	11-1-2013	16:43:43	97557.000000	9755.700000	50942.061635	20.000000
C:\Users\cware\Desktop\Steller20November\TagTesting20Nov2013\M18.DSG	11-1-2013	16:43:43	97558.000000	9755.800000	50973.399471	20.000000
C:\Users\cware\Desktop\Steller20November\TagTesting20Nov2013\M18.DSG	11-1-2013	16:43:43	97559.000000	9755.900000	51004.139954	20.000000
C:\Users\cware\Desktop\Steller20November\TagTesting20Nov2013\M18.DSG	11-1-2013	16:43:43	97560.000000	9756.000000	51024.177274	20.000000
C:\Users\cware\Desktop\Steller20November\TagTesting20Nov2013\M18.DSG	11-1-2013	16:43:43	97561.000000	9756.100000	51061.513963	20.000000
C:\Users\cware\Desktop\Steller20November\TagTesting20Nov2013\M18.DSG	11-1-2013	16:43:43	97562.000000	9756.200000	51093.673089	20.000000
C:\Users\cware\Desktop\Steller20November\TagTesting20Nov2013\M18.DSG	11-1-2013	16:43:43	97563.000000	9756.300000	51113.362092	20.000000
C:\Users\cware\Desktop\Steller20November\TagTesting20Nov2013\M18.DSG	11-1-2013	16:43:43	97564.000000	9756.400000	51142.882667	20.000000
C:\Users\cware\Desktop\Steller20November\TagTesting20Nov2013\M18.DSG	11-1-2013	16:43:43	97565.000000	9756.500000	51164.612785	20.000000
C:\Users\cware\Desktop\Steller20November\TagTesting20Nov2013\M18.DSG	11-1-2013	16:43:43	97566.000000	9756.600000	51192.441118	20.000000
C:\Users\cware\Desktop\Steller20November\TagTesting20Nov2013\M18.DSG	11-1-2013	16:43:43	97567.000000	9756.700000	51217.506426	20.000000
C:\Users\cware\Desktop\Steller20November\TagTesting20Nov2013\M18.DSG	11-1-2013	16:43:43	97568.000000	9756.800000	51238.564277	20.000000
C:\Users\cware\Desktop\Steller20November\TagTesting20Nov2013\M18.DSG	11-1-2013	16:43:43	97569.000000	9756.900000	51262.310403	20.000000
C:\Users\cware\Desktop\Steller20November\TagTesting20Nov2013\M18.DSG	11-1-2013	16:43:43	97570.000000	9757.000000	51303.704284	20.000000
C:\Users\cware\Desktop\Steller20November\TagTesting20Nov2013\M18.DSG	11-1-2013	16:43:43	97571.000000	9757.100000	51335.166531	20.000000
C:\Users\cware\Desktop\Steller20November\TagTesting20Nov2013\M18.DSG	11-1-2013	16:43:43	97572.000000	9757.200000	51375.464979	20.000000
C:\Users\cware\Desktop\Steller20November\TagTesting20Nov2013\M18.DSG	11-1-2013	16:43:43	97573.000000	9757.300000	51416.908877	20.000000
C:\Users\cware\Desktop\Steller20November\TagTesting20Nov2013\M18.DSG	11-1-2013	16:43:43	97574.000000	9757.400000	51453.125299	20.000000
C:\Users\cware\Desktop\Steller20November\TagTesting20Nov2013\M18.DSG	11-1-2013	16:43:43	97575.000000	9757.500000	51487.300664	20.000000
C:\Users\cware\Desktop\Steller20November\TagTesting20Nov2013\M18.DSG	11-1-2013	16:43:43	97576.000000	9757.600000	51511.942731	20.000000
C:\Users\cware\Desktop\Steller20November\TagTesting20Nov2013\M18.DSG	11-1-2013	16:43:43	97577.000000	9757.700000	51545.396357	20.000000
C:\Users\cware\Desktop\Steller20November\TagTesting20Nov2013\M18.DSG	11-1-2013	16:43:43	97578.000000	9757.800000	51581.388714	20.000000
C:\Users\cware\Desktop\Steller20November\TagTesting20Nov2013\M18.DSG	11-1-2013	16:43:43	97579.000000	9757.900000	51614.070553	20.000000
C:\Users\cware\Desktop\Steller20November\TagTesting20Nov2013\M18.DSG	11-1-2013	16:43:43	97580.000000	9758.000000	51643.218645	20.000000
C:\Users\cware\Desktop\Steller20November\TagTesting20Nov2013\M18.DSG	11-1-2013	16:43:43	97581.000000	9758.100000	51673.734691	20.000000
C:\Users\cware\Desktop\Steller20November\TagTesting20Nov2013\M18.DSG	11-1-2013	16:43:43	97582.000000	9758.200000	51714.182694	20.000000
C:\Users\cware\Desktop\Steller20November\TagTesting20Nov2013\M18.DSG	11-1-2013	16:43:43	97583.000000	9758.300000	51741.786962	20.000000
C:\Users\cware\Desktop\Steller20November\TagTesting20Nov2013\M18.DSG	11-1-2013	16:43:43	97584.000000	9758.400000	51772.203802	20.000000
C:\Users\cware\Desktop\Steller20November\TagTesting20Nov2013\M18.DSG	11-1-2013	16:43:43	97585.000000	9758.500000	51798.314629	20.000000
C:\Users\cware\Desktop\Steller20November\TagTesting20Nov2013\M18.DSG	11-1-2013	16:43:43	97586.000000	9758.600000	51826.790091	20.000000
C:\Users\cware\Desktop\Steller20November\TagTesting20Nov2013\M18.DSG	11-1-2013	16:43:43	97587.000000	9758.700000	51850.810003	20.000000
C:\Users\cware\Desktop\Steller20November\TagTesting20Nov2013\M18.DSG	11-1-2013	16:43:43	97588.000000	9758.800000	51894.668009	20.000000
C:\Users\cware\Desktop\Steller20November\TagTesting20Nov2013\M18.DSG	11-1-2013	16:43:43	97589.000000	9758.900000	51916.746378	20.000000
C:\Users\cware\Desktop\Steller20November\TagTesting20Nov2013\M18.DSG	11-1-2013	16:43:43	97590.000000	9759.000000	51944.848517	20.000000
C:\Users\cware\Desktop\Steller20November\TagTesting20Nov2013\M18.DSG	11-1-2013	16:43:43	97591.000000	9759.100000	51971.432191	20.000000
C:\Users\cware\Desktop\Steller20November\TagTesting20Nov2013\M18.DSG	11-1-2013	16:43:43	97592.000000	9759.200000	51987.686102	20.000000
C:\Users\cware\Desktop\Steller20November\TagTesting20Nov2013\M18.DSG	11-1-2013	16:43:43	97593.000000	9759.300000	52021.961032	20.000000
C:\Users\cware\Desktop\Steller20November\TagTesting20Nov2013\M18.DSG	11-1-2013	16:43:43	97594.000000	9759.400000	52049.565662	20.000000
C:\Users\cware\Desktop\Steller20November\TagTesting20Nov2013\M18.DSG	11-1-2013	16:43:43	97595.000000	9759.500000	52078.737813	20.000000
C:\Users\cware\Desktop\Steller20November\TagTesting20Nov2013\M18.DSG	11-1-2013	16:43:43	97596.000000	9759.600000	52098.053091	20.000000
C:\Users\cware\Desktop\Steller20November\TagTesting20Nov2013\M18.DSG	11-1-2013	16:43:43	97597.000000	9759.700000	52128.743880	20.000000
C:\Users\cware\Desktop\Steller20November\TagTesting20Nov2013\M18.DSG	11-1-2013	16:43:43	97598.000000	9759.800000	52155.153113	20.000000
C:\Users\cware\Desktop\Steller20November\TagTesting20Nov2013\M18.DSG	11-1-2013	16:43:43	97599.000000	9759.900000	52183.579106	20.000000
C:\Users\cware\Desktop\Steller20November\TagTesting20Nov2013\M18.DSG	11-1-2013	16:43:43	97600.000000	9760.000000	52208.096811	20.000000
C:\Users\cware\Desktop\Steller20November\TagTesting20Nov2013\M18.DSG	11-1-2013	16:43:43	97601.000000	9760.100000	52234.356950	20.000000
C:\Users\cware\Desktop\Steller20November\TagTesting20Nov2013\M18.DSG	11-1-2013	16:43:43	97602.000000	9760.200000	52261.886341	20.000000
C:\Users\cware\Desktop\Steller20November\TagTesting20Nov2013\M18.DSG	11-1-2013	16:43:43	97603.000000	9760.300000	52287.200591	20.000000
C:\Users\cware\Desktop\Steller20November\TagTesting20Nov2013\M18.DSG	11-1-2013	16:43:43	97604.000000	9760.400000	52308.357931	20.000000
C:\Users\cware\Desktop\Steller20November\TagTesting20Nov2013\M18.DSG	11-1-2013	16:43:43	97605.000000	9760.500000	52334.693073	20.000000
C:\Users\cware\Desktop\Steller20November\TagTesting20Nov2013\M18.DSG	11-1-2013	16:43:43	97606.000000	9760.600000	52360.256201	20.000000
C:\Users\cware\Desktop\Steller20November\TagTesting20Nov2013\M18.DSG	11-1-2013	16:43:43	97607.000000	9760.700000	52380.741585	20.000000
C:\Users\cware\Desktop\Steller20November\TagTesting20Nov2013\M18.DSG	11-1-2013	16:43:43	97608.000000	9760.800000	52409.814167	20.000000
C:\Users\cware\Desktop\Steller20November\TagTesting20Nov2013\M18.DSG	11-1-2013	16:43:43	97609.000000	9760.900000	52438.264742	20.000000
C:\Users\cware\Desktop\Steller20November\TagTesting20Nov2013\M18.DSG	11-1-2013	16:43:43	97610.000000	9761.000000	52455.838019	20.000000
C:\Users\cware\Desktop\Steller20November\TagTesting20Nov2013\M18.DSG	11-1-2013	16:43:43	97611.000000	9761.100000	52484.089719	20.000000
C:\Users\cware\Desktop\Steller20November\TagTesting20Nov2013\M18.DSG	11-1-2013	16:43:43	97612.000000	9761.200000	52502.209856	20.000000
C:\Users\cware\Desktop\Steller20November\TagTesting20Nov2013\M18.DSG	11-1-2013	16:43:43	97613.000000	9761.300000	52527.051399	20.000000
C:\Users\cware\Desktop\Steller20November\TagTesting20Nov2013\M18.DSG	11-1-2013	16:43:43	97614.000000	9761.400000	52552.739061	20.000000
C:\Users\cware\Desktop\Steller20November\TagTesting20Nov2013\M18.DSG	11-1-2013	16:43:43	97615.000000	9761.500000	52578.401910	20.000000
C:\Users\cware\Desktop\Steller20November\TagTesting20Nov2013\M18.DSG	11-1-2013	16:43:43	97616.000000	9761.600000	52588.756953	20.000000
C:\Users\cware\Desktop\Steller20November\TagTesting20Nov2013\M18.DSG	11-1-2013	16:43:43	97617.000000	9761.700000	52612.652067	20.000000
C:\Users\cware\Desktop\Steller20November\TagTesting20Nov2013\M18.DSG	11-1-2013	16:43:43	97618.000000	9761.800000	52635.626634	20.000000
C:\Users\cware\Desktop\Steller20November\TagTesting20Nov2013\M18.DSG	11-1-2013	16:43:43	97619.000000	9761.900000	52645.831986	20.000000
C:\Users\cware\Desktop\Steller20November\TagTesting20Nov2013\M18.DSG	11-1-2013	16:43:43	97620.000000	9762.000000	52669.080461	20.000000
C:\Users\cware\Desktop\Steller20November\TagTesting20Nov2013\M18.DSG	11-1-2013	16:43:43	97621.000000	9762.100000	52688.321380	20.000000
C:\Users\cware\Desktop\Steller20November\TagTesting20Nov2013\M18.DSG	11-1-2013	16:43:43	97622.000000	9762.200000	52701.513794	20.000000
C:\Users\cware\Desktop\Steller20November\TagTesting20Nov2013\M18.DSG	11-1-2013	16:43:43	97623.000000	9762.300000	52717.269790	20.000000
C:\Users\cware\Desktop\Steller20November\TagTesting20Nov2013\M18.DSG	11-1-2013	16:43:43	97624.000000	9762.400000	52725.110752	20.000000
C:\Users\cware\Desktop\Steller20November\TagTesting20Nov2013\M18.DSG	11-1-2013	16:43:43	97625.000000	9762.500000	52726.554277	20.000000
C:\Users\cware\Desktop\Steller20November\TagTesting20Nov2013\M18.DSG	11-1-2013	16:43:43	97626.000000	9762.600000	52734.992438	20.000000
C:\Users\cware\Desktop\Steller20November\TagTesting20Nov2013\M18.DSG	11-1-2013	16:43:43	97627.000000	9762.700000	52735.266553	20.000000
C:\Users\cware\Desktop\Steller20November\TagTesting20Nov2013\M18.DSG	11-1-2013	16:43:43	97628.000000	9762.800000	52732.254743	20.000000
C:\Users\cware\Desktop\Steller20November\TagTesting20Nov2013\M18.DSG	11-1-2013	16:43:43	97629.000000	9762.900000	52731.533182	20.000000
C:\Users\cware\Desktop\Steller20November\TagTesting20Nov2013\M18.DSG	11-1-2013	16:43:43	97630.000000	9763.000000	52729.566942	20.000000
C:\Users\cware\Desktop\Steller20November\TagTesting20Nov2013\M18.DSG	11-1-2013	16:43:43	97631.000000	9763.100000	52731.732426	20.000000
C:\Users\cware\Desktop\Steller20November\TagTesting20Nov2013\M18.DSG	11-1-2013	16:43:43	97632.000000	9763.200000	52733.251035	20.000000
C:\Users\cware\Desktop\Steller20November\TagTesting20Nov2013\M18.DSG	11-1-2013	16:43:43	97633.000000	9763.300000	52735.840040	20.000000
C:\Users\cware\Desktop\Steller20November\TagTesting20Nov2013\M18.DSG	11-1-2013	16:43:43	97634.000000	9763.400000	52735.715604	20.000000
C:\Users\cware\Desktop\Steller20November\TagTesting20Nov2013\M18.DSG	11-1-2013	16:43:43	97635.000000	9763.500000	52734.371805	20.000000
C:\Users\cware\Desktop\Steller20November\TagTesting20Nov2013\M18.DSG	11-1-2013	16:43:43	97636.000000	9763.600000	52735.018744	20.000000
C:\Users\cware\Desktop\Steller20November\TagTesting20Nov2013\M18.DSG	11-1-2013	16:43:43	97637.000000	9763.700000	52736.861001	20.000000
C:\Users\cware\Desktop\Steller20November\TagTesting20Nov2013\M18.DSG	11-1-2013	16:43:43	97638.000000	9763.800000	52733.401241	20.000000
C:\Users\cware\Desktop\Steller20November\TagTesting20Nov2013\M18.DSG	11-1-2013	16:43:43	97639.000000	9763.900000	52734.521363	20.000000
C:\Users\cware\Desktop\Steller20November\TagTesting20Nov2013\M18.DSG	11-1-2013	16:43:43	97640.000000	9764.000000	52736.438122	20.000000
C:\Users\cware\Desktop\Steller20November\TagTesting20Nov2013\M18.DSG	11-1-2013	16:43:43	97641.000000	9764.100000	52738.354960	20.000000
C:\Users\cware\Desktop\Steller20November\TagTesting20Nov2013\M18.DSG	11-1-2013	16:43:43	97642.000000	9764.200000	52737.508860	20.000000
C:\Users\cware\Desktop\Steller20November\TagTesting20Nov2013\M18.DSG	11-1-2013	16:43:43	97643.000000	9764.300000	52738.678765	20.000000
C:\Users\cware\Desktop\Steller20November\TagTesting20Nov2013\M18.DSG	11-1-2013	16:43:43	97644.000000	9764.400000	52743.881366	20.000000
C:\Users\cware\Desktop\Steller20November\TagTesting20Nov2013\M18.DSG	11-1-2013	16:43:43	97645.000000	9764.500000	52741.168511	20.000000
C:\Users\cware\Desktop\Steller20November\TagTesting20Nov2013\M18.DSG	11-1-2013	16:43:43	97646.000000	9764.600000	52741.467097	20.000000
C:\Users\cware\Desktop\Steller20November\TagTesting20Nov2013\M18.DSG	11-1-2013	16:43:43	97647.000000	9764.700000	52743.408636	20.000000
C:\Users\cware\Desktop\Steller20November\TagTesting20Nov2013\M18.DSG	11-1-2013	16:43:43	97648.000000	9764.800000	52743.134941	20.000000
C:\Users\cware\Desktop\Steller20November\TagTesting20Nov2013\M18.DSG	11-1-2013	16:43:43	97649.000000	9764.900000	52740.073710	20.000000
C:\Users\cware\Desktop\Steller20November\TagTesting20Nov2013\M18.DSG	11-1-2013	16:43:43	97650.000000	9765.000000	52743.807669	20.000000
C:\Users\cware\Desktop\Steller20November\TagTesting20Nov2013\M18.DSG	11-1-2013	16:43:43	97651.000000	9765.100000	52743.210280	20.000000
C:\Users\cware\Desktop\Steller20November\TagTesting20Nov2013\M18.DSG	11-1-2013	16:43:43	97652.000000	9765.200000	52743.608453	20.000000
C:\Users\cware\Desktop\Steller20November\TagTesting20Nov2013\M18.DSG	11-1-2013	16:43:43	97653.000000	9765.300000	52743.857501	20.000000
C:\Users\cware\Desktop\Steller20November\TagTesting20Nov2013\M18.DSG	11-1-2013	16:43:43	97654.000000	9765.400000	52750.005794	20.000000
C:\Users\cware\Desktop\Steller20November\TagTesting20Nov2013\M18.DSG	11-1-2013	16:43:43	97655.000000	9765.500000	52747.168535	20.000000
C:\Users\cware\Desktop\Steller20November\TagTesting20Nov2013\M18.DSG	11-1-2013	16:43:43	97656.000000	9765.600000	52747.516704	20.000000
C:\Users\cware\Desktop\Steller20November\TagTesting20Nov2013\M18.DSG	11-1-2013	16:43:43	97657.000000	9765.700000	52744.405626	20.000000
C:\Users\cware\Desktop\Steller20November\TagTesting20Nov2013\M18.DSG	11-1-2013	16:43:43	97658.000000	9765.800000	52747.318237	20.000000
C:\Users\cware\Desktop\Steller20November\TagTesting20Nov2013\M18.DSG	11-1-2013	16:43:43	97659.000000	9765.900000	52748.786848	20.000000
C:\Users\cware\Desktop\Steller20November\TagTesting20Nov2013\M18.DSG	11-1-2013	16:43:43	97660.000000	9766.000000	52746.023901	20.000000
C:\Users\cware\Desktop\Steller20November\TagTesting20Nov2013\M18.DSG	11-1-2013	16:43:43	97661.000000	9766.100000	52744.679732	20.000000
C:\Users\cware\Desktop\Steller20November\TagTesting20Nov2013\M18.DSG	11-1-2013	16:43:43	97662.000000	9766.200000	52740.747376	20.000000
C:\Users\cware\Desktop\Steller20November\TagTesting20Nov2013\M18.DSG	11-1-2013	16:43:43	97663.000000	9766.300000	52743.609975	20.000000
C:\Users\cware\Desktop\Steller20November\TagTesting20Nov2013\M18.DSG	11-1-2013	16:43:43	97664.000000	9766.400000	52747.443266	20.000000
C:\Users\cware\Desktop\Steller20November\TagTesting20Nov2013\M18.DSG	11-1-2013	16:43:43	97665.000000	9766.500000	52749.882629	20.000000
C:\Users\cware\Desktop\Steller20November\TagTesting20Nov2013\M18.DSG	11-1-2013	16:43:43	97666.000000	9766.600000	52749.957492	20.000000
C:\Users\cware\Desktop\Steller20November\TagTesting20Nov2013\M18.DSG	11-1-2013	16:43:43	97667.000000	9766.700000	52752.571009	20.000000
C:\Users\cware\Desktop\Steller20November\TagTesting20Nov2013\M18.DSG	11-1-2013	16:43:43	97668.000000	9766.800000	52755.185049	20.000000
C:\Users\cware\Desktop\Steller20November\TagTesting20Nov2013\M18.DSG	11-1-2013	16:43:43	97669.000000	9766.900000	52755.832229	20.000000
C:\Users\cware\Desktop\Steller20November\TagTesting20Nov2013\M18.DSG	11-1-2013	16:43:43	97670.000000	9767.000000	52747.593287	20.000000
C:\Users\cware\Desktop\Steller20November\TagTesting20Nov2013\M18.DSG	11-1-2013	16:43:43	97671.000000	9767.100000	52745.129269	20.000000
C:\Users\cware\Desktop\Steller20November\TagTesting20Nov2013\M18.DSG	11-1-2013	16:43:43	97672.000000	9767.200000	52742.839640	20.000000
C:\Users\cware\Desktop\Steller20November\TagTesting20Nov2013\M18.DSG	11-1-2013	16:43:43	97673.000000	9767.300000	52736.816010	20.000000
C:\Users\cware\Desktop\Steller20November\TagTesting20Nov2013\M18.DSG	11-1-2013	16:43:43	97674.000000	9767.400000	52738.110342	20.000000
C:\Users\cware\Desktop\Steller20November\TagTesting20Nov2013\M18.DSG	11-1-2013	16:43:43	97675.000000	9767.500000	52737.961181	20.000000
C:\Users\cware\Desktop\Steller20November\TagTesting20Nov2013\M18.DSG	11-1-2013	16:43:43	97676.000000	9767.600000	52735.173515	20.000000
C:\Users\cware\Desktop\Steller20November\TagTesting20Nov2013\M18.DSG	11-1-2013	16:43:43	97677.000000	9767.700000	52734.850292	20.000000
C:\Users\cware\Desktop\Steller20November\TagTesting20Nov2013\M18.DSG	11-1-2013	16:43:43	97678.000000	9767.800000	52730.121092	20.000000
C:\Users\cware\Desktop\Steller20November\TagTesting20Nov2013\M18.DSG	11-1-2013	16:43:43	97679.000000	9767.900000	52731.614676	20.000000
C:\Users\cware\Desktop\Steller20November\TagTesting20Nov2013\M18.DSG	11-1-2013	16:43:43	97680.000000	9768.000000	52731.241381	20.000000
C:\Users\cware\Desktop\Steller20November\TagTesting20Nov2013\M18.DSG	11-1-2013	16:43:43	97681.000000	9768.100000	52730.618999	20.000000
C:\Users\cware\Desktop\Steller20November\TagTesting20Nov2013\M18.DSG	11-1-2013	16:43:43	97682.000000	9768.200000	52739.156980	20.000000
C:\Users\cware\Desktop\Steller20November\TagTesting20Nov2013\M18.DSG	11-1-2013	16:43:43	97683.000000	9768.300000	52745.354721	20.000000
C:\Users\cware\Desktop\Steller20November\TagTesting20Nov2013\M18.DSG	11-1-2013	16:43:43	97684.000000	9768.400000	52741.795476	20.000000
C:\Users\cware\Desktop\Steller20November\TagTesting20Nov2013\M18.DSG	11-1-2013	16:43:43	97685.000000	9768.500000	52743.015403	20.000000
C:\Users\cware\Desktop\Steller20November\TagTesting20Nov2013\M18.DSG	11-1-2013	16:43:43	97686.000000	9768.600000	52739.456227	20.000000
C:\Users\cware\Desktop\Steller20November\TagTesting20Nov2013\M18.DSG	11-1-2013	16:43:43	97687.000000	9768.700000	52737.489922	20.000000
C:\Users\cware\Desktop\Steller20November\TagTesting20Nov2013\M18.DSG	11-1-2013	16:43:43	97688.000000	9768.800000	52725.417808	20.000000
C:\Users\cware\Desktop\Steller20November\TagTesting20Nov2013\M18.DSG	11-1-2013	16:43:43	97689.000000	9768.900000	52715.237221	20.000000
C:\Users\cware\Desktop\Steller20November\TagTesting20Nov2013\M18.DSG	11-1-2013	16:43:43	97690.000000	9769.000000	52708.989780	20.000000
C:\Users\cware\Desktop\Steller20November\TagTesting20Nov2013\M18.DSG	11-1-2013	16:43:43	97691.000000	9769.100000	52705.629866	20.000000
C:\Users\cware\Desktop\Steller20November\TagTesting20Nov2013\M18.DSG	11-1-2013	16:43:43	97692.000000	9769.200000	52697.266751	20.000000
C:\Users\cware\Desktop\Steller20November\TagTesting20Nov2013\M18.DSG	11-1-2013	16:43:43	97693.000000	9769.300000	52682.456684	20.000000
C:\Users\cware\Desktop\Steller20November\TagTesting20Nov2013\M18.DSG	11-1-2013	16:43:43	97694.000000	9769.400000	52677.951488	20.000000
C:\Users\cware\Desktop\Steller20November\TagTesting20Nov2013\M18.DSG	11-1-2013	16:43:43	97695.000000	9769.500000	52670.235220	20.000000
C:\Users\cware\Desktop\Steller20November\TagTesting20Nov2013\M18.DSG	11-1-2013	16:43:43	97696.000000	9769.600000	52663.465410	20.000000
C:\Users\cware\Desktop\Steller20November\TagTesting20Nov2013\M18.DSG	11-1-2013	16:43:43	97697.000000	9769.700000	52659.208884	20.000000
C:\Users\cware\Desktop\Steller20November\TagTesting20Nov2013\M18.DSG	11-1-2013	16:43:43	97698.000000	9769.800000	52658.785751	20.000000
C:\Users\cware\Desktop\Steller20November\TagTesting20Nov2013\M18.DSG	11-1-2013	16:43:43	97699.000000	9769.900000	52659.035090	20.000000
C:\Users\cware\Desktop\Steller20November\TagTesting20Nov2013\M18.DSG	11-1-2013	16:43:43	97700.000000	9770.000000	52663.291561	20.000000
C:\Users\cware\Desktop\Steller20November\TagTesting20Nov2013\M18.DSG	11-1-2013	16:43:43	97701.000000	9770.100000	52669.165831	20.000000
C:\Users\cware\Desktop\Steller20November\TagTesting20Nov2013\M18.DSG	11-1-2013	16:43:43	97702.000000	9770.200000	52678.475257	20.000000
C:\Users\cware\Desktop\Steller20November\TagTesting20Nov2013\M18.DSG	11-1-2013	16:43:43	97703.000000	9770.300000	52682.383018	20.000000
C:\Users\cware\Desktop\Steller20November\TagTesting20Nov2013\M18.DSG	11-1-2013	16:43:43	97704.000000	9770.400000	52687.137346	20.000000
C:\Users\cware\Desktop\Steller20November\TagTesting20Nov2013\M18.DSG	11-1-2013	16:43:43	97705.000000	9770.500000	52692.688310	20.000000
C:\Users\cware\Desktop\Steller20November\TagTesting20Nov2013\M18.DSG	11-1-2013	16:43:43	97706.000000	9770.600000	52693.011990	20.000000
C:\Users\cware\Desktop\Steller20November\TagTesting20Nov2013\M18.DSG	11-1-2013	16:43:43	97707.000000	9770.700000	52689.129175	20.000000
C:\Users\cware\Desktop\Steller20November\TagTesting20Nov2013\M18.DSG	11-1-2013	16:43:43	97708.000000	9770.800000	52675.961931	20.000000
C:\Users\cware\Desktop\Steller20November\TagTesting20Nov2013\M18.DSG	11-1-2013	16:43:43	97709.000000	9770.900000	52675.314729	20.000000
C:\Users\cware\Desktop\Steller20November\TagTesting20Nov2013\M18.DSG	11-1-2013	16:43:43	97710.000000	9771.000000	52673.199225	20.000000
C:\Users\cware\Desktop\Steller20November\TagTesting20Nov2013\M18.DSG	11-1-2013	16:43:43	97711.000000	9771.100000	52668.669253	20.000000
C:\Users\cware\Desktop\Steller20November\TagTesting20Nov2013\M18.DSG	11-1-2013	16:43:43	97712.000000	9771.200000	52662.819800	20.000000
C:\Users\cware\Desktop\Steller20November\TagTesting20Nov2013\M18.DSG	11-1-2013	16:43:43	97713.000000	9771.300000	52662.546309	20.000000
C:\Users\cware\Desktop\Steller20November\TagTesting20Nov2013\M18.DSG	11-1-2013	16:43:43	97714.000000	9771.400000	52659.161073	20.000000
C:\Users\cware\Desktop\Steller20November\TagTesting20Nov2013\M18.DSG	11-1-2013	16:43:43	97715.000000	9771.500000	52660.405817	20.000000
C:\Users\cware\Desktop\Steller20November\TagTesting20Nov2013\M18.DSG	11-1-2013	16:43:43	97716.000000	9771.600000	52653.112654	20.000000
C:\Users\cware\Desktop\Steller20November\TagTesting20Nov2013\M18.DSG	11-1-2013	16:43:43	97717.000000	9771.700000	52648.059939	20.000000
C:\Users\cware\Desktop\Steller20November\TagTesting20Nov2013\M18.DSG	11-1-2013	16:43:43	97718.000000	9771.800000	52642.434934	20.000000
C:\Users\cware\Desktop\Steller20November\TagTesting20Nov2013\M18.DSG	11-1-2013	16:43:43	97719.000000	9771.900000	52640.842077	20.000000
C:\Users\cware\Desktop\Steller20November\TagTesting20Nov2013\M18.DSG	11-1-2013	16:43:43	97720.000000	9772.000000	52633.225520	20.000000
C:\Users\cware\Desktop\Steller20November\TagTesting20Nov2013\M18.DSG	11-1-2013	16:43:43	97721.000000	9772.100000	52632.702906	20.000000
C:\Users\cware\Desktop\Steller20November\TagTesting20Nov2013\M18.DSG	11-1-2013	16:43:43	97722.000000	9772.200000	52630.288600	20.000000
C:\Users\cware\Desktop\Steller20November\TagTesting20Nov2013\M18.DSG	11-1-2013	16:43:43	97723.000000	9772.300000	52632.205243	20.000000
C:\Users\cware\Desktop\Steller20November\TagTesting20Nov2013\M18.DSG	11-1-2013	16:43:43	97724.000000	9772.400000	52631.284438	20.000000
C:\Users\cware\Desktop\Steller20November\TagTesting20Nov2013\M18.DSG	11-1-2013	16:43:43	97725.000000	9772.500000	52629.069195	20.000000
C:\Users\cware\Desktop\Steller20November\TagTesting20Nov2013\M18.DSG	11-1-2013	16:43:43	97726.000000	9772.600000	52634.047486	20.000000
C:\Users\cware\Desktop\Steller20November\TagTesting20Nov2013\M18.DSG	11-1-2013	16:43:43	97727.000000	9772.700000	52640.942393	20.000000
C:\Users\cware\Desktop\Steller20November\TagTesting20Nov2013\M18.DSG	11-1-2013	16:43:43	97728.000000	9772.800000	52639.399078	20.000000
C:\Users\cware\Desktop\Steller20November\TagTesting20Nov2013\M18.DSG	11-1-2013	16:43:43	97729.000000	9772.900000	52643.680587	20.000000
C:\Users\cware\Desktop\Steller20November\TagTesting20Nov2013\M18.DSG	11-1-2013	16:43:43	97730.000000	9773.000000	52642.784572	20.000000
C:\Users\cware\Desktop\Steller20November\TagTesting20Nov2013\M18.DSG	11-1-2013	16:43:43	97731.000000	9773.100000	52635.168019	20.000000
C:\Users\cware\Desktop\Steller20November\TagTesting20Nov2013\M18.DSG	11-1-2013	16:43:43	97732.000000	9773.200000	52621.229089	20.000000
C:\Users\cware\Desktop\Steller20November\TagTesting20Nov2013\M18.DSG	11-1-2013	16:43:43	97733.000000	9773.300000	52610.849909	20.000000
C:\Users\cware\Desktop\Steller20November\TagTesting20Nov2013\M18.DSG	11-1-2013	16:43:43	97734.000000	9773.400000	52602.362093	20.000000
C:\Users\cware\Desktop\Steller20November\TagTesting20Nov2013\M18.DSG	11-1-2013	16:43:43	97735.000000	9773.500000	52596.313798	20.000000
C:\Users\cware\Desktop\Steller20November\TagTesting20Nov2013\M18.DSG	11-1-2013	16:43:43	97736.000000	9773.600000	52585.585926	20.000000
C:\Users\cware\Desktop\Steller20November\TagTesting20Nov2013\M18.DSG	11-1-2013	16:43:43	97737.000000	9773.700000	52580.856660	20.000000
C:\Users\cware\Desktop\Steller20November\TagTesting20Nov2013\M18.DSG	11-1-2013	16:43:43	97738.000000	9773.800000	52576.077921	20.000000
C:\Users\cware\Desktop\Steller20November\TagTesting20Nov2013\M18.DSG	11-1-2013	16:43:43	97739.000000	9773.900000	52572.294268	20.000000
C:\Users\cware\Desktop\Steller20November\TagTesting20Nov2013\M18.DSG	11-1-2013	16:43:43	97740.000000	9774.000000	52559.425826	20.000000
C:\Users\cware\Desktop\Steller20November\TagTesting20Nov2013\M18.DSG	11-1-2013	16:43:43	97741.000000	9774.100000	52558.031953	20.000000
C:\Users\cware\Desktop\Steller20November\TagTesting20Nov2013\M18.DSG	11-1-2013	16:43:43	97742.000000	9774.200000	52544.989274	20.000000
C:\Users\cware\Desktop\Steller20November\TagTesting20Nov2013\M18.DSG	11-1-2013	16:43:43	97743.000000	9774.300000	52538.642033	20.000000
C:\Users\cware\Desktop\Steller20November\TagTesting20Nov2013\M18.DSG	11-1-2013	16:43:43	97744.000000	9774.400000	52534.809239	20.000000
C:\Users\cware\Desktop\Steller20November\TagTesting20Nov2013\M18.DSG	11-1-2013	16:43:43	97745.000000	9774.500000	52536.053719	20.000000
C:\Users\cware\Desktop\Steller20November\TagTesting20Nov2013\M18.DSG	11-1-2013	16:43:43	97746.000000	9774.600000	52524.230837	20.000000
C:\Users\cware\Desktop\Steller20November\TagTesting20Nov2013\M18.DSG	11-1-2013	16:43:43	97747.000000	9774.700000	52520.298161	20.000000
C:\Users\cware\Desktop\Steller20November\TagTesting20Nov2013\M18.DSG	11-1-2013	16:43:43	97748.000000	9774.800000	52512.208352	20.000000
C:\Users\cware\Desktop\Steller20November\TagTesting20Nov2013\M18.DSG	11-1-2013	16:43:43	97749.000000	9774.900000	52501.629816	20.000000
C:\Users\cware\Desktop\Steller20November\TagTesting20Nov2013\M18.DSG	11-1-2013	16:43:43	97750.000000	9775.000000	52490.752695	20.000000
C:\Users\cware\Desktop\Steller20November\TagTesting20Nov2013\M18.DSG	11-1-2013	16:43:43	97751.000000	9775.100000	52491.698617	20.000000
C:\Users\cware\Desktop\Steller20November\TagTesting20Nov2013\M18.DSG	11-1-2013	16:43:43	97752.000000	9775.200000	52486.994256	20.000000
C:\Users\cware\Desktop\Steller20November\TagTesting20Nov2013\M18.DSG	11-1-2013	16:43:43	97753.000000	9775.300000	52488.089598	20.000000
C:\Users\cware\Desktop\Steller20November\TagTesting20Nov2013\M18.DSG	11-1-2013	16:43:43	97754.000000	9775.400000	52493.416160	20.000000
C:\Users\cware\Desktop\Steller20November\TagTesting20Nov2013\M18.DSG	11-1-2013	16:43:43	97755.000000	9775.500000	52495.059238	20.000000
C:\Users\cware\Desktop\Steller20November\TagTesting20Nov2013\M18.DSG	11-1-2013	16:43:43	97756.000000	9775.600000	52506.608978	20.000000
C:\Users\cware\Desktop\Steller20November\TagTesting20Nov2013\M18.DSG	11-1-2013	16:43:43	97757.000000	9775.700000	52507.405568	20.000000
C:\Users\cware\Desktop\Steller20November\TagTesting20Nov2013\M18.DSG	11-1-2013	16:43:43	97758.000000	9775.800000	52515.320869	20.000000
C:\Users\cware\Desktop\Steller20November\TagTesting20Nov2013\M18.DSG	11-1-2013	16:43:43	97759.000000	9775.900000	52520.099899	20.000000
C:\Users\cware\Desktop\Steller20November\TagTesting20Nov2013\M18.DSG	11-1-2013	16:43:43	97760.000000	9776.000000	52528.762131	20.000000
C:\Users\cware\Desktop\Steller20November\TagTesting20Nov2013\M18.DSG	11-1-2013	16:43:43	97761.000000	9776.100000	52534.885455	20.000000
C:\Users\cware\Desktop\Steller20November\TagTesting20Nov2013\M18.DSG	11-1-2013	16:43:43	97762.000000	9776.200000	52535.856365	20.000000
C:\Users\cware\Desktop\Steller20November\TagTesting20Nov2013\M18.DSG	11-1-2013	16:43:43	97763.000000	9776.300000	52546.634052	20.000000
C:\Users\cware\Desktop\Steller20November\TagTesting20Nov2013\M18.DSG	11-1-2013	16:43:43	97764.000000	9776.400000	52553.852985	20.000000
C:\Users\cware\Desktop\Steller20November\TagTesting20Nov2013\M18.DSG	11-1-2013	16:43:43	97765.000000	9776.500000	52554.027014	20.000000
C:\Users\cware\Desktop\Steller20November\TagTesting20Nov2013\M18.DSG	11-1-2013	16:43:43	97766.000000	9776.600000	52542.427939	20.000000
C:\Users\cware\Desktop\Steller20November\TagTesting20Nov2013\M18.DSG	11-1-2013	16:43:43	97767.000000	9776.700000	52533.044023	20.000000
C:\Users\cware\Desktop\Steller20November\TagTesting20Nov2013\M18.DSG	11-1-2013	16:43:43	97768.000000	9776.800000	52516.865041	20.000000
C:\Users\cware\Desktop\Steller20November\TagTesting20Nov2013\M18.DSG	11-1-2013	16:43:43	97769.000000	9776.900000	52516.914869	20.000000
C:\Users\cware\Desktop\Steller20November\TagTesting20Nov2013\M18.DSG	11-1-2013	16:43:43	97770.000000	9777.000000	52513.828445	20.000000
C:\Users\cware\Desktop\Steller20November\TagTesting20Nov2013\M18.DSG	11-1-2013	16:43:43	97771.000000	9777.100000	52509.223956	20.000000
C:\Users\cware\Desktop\Steller20November\TagTesting20Nov2013\M18.DSG	11-1-2013	16:43:43	97772.000000	9777.200000	52510.592772	20.000000
C:\Users\cware\Desktop\Steller20November\TagTesting20Nov2013\M18.DSG	11-1-2013	16:43:43	97773.000000	9777.300000	52502.652834	20.000000
C:\Users\cware\Desktop\Steller20November\TagTesting20Nov2013\M18.DSG	11-1-2013	16:43:43	97774.000000	9777.400000	52496.405396	20.000000
C:\Users\cware\Desktop\Steller20November\TagTesting20Nov2013\M18.DSG	11-1-2013	16:43:43	97775.000000	9777.500000	52500.188685	20.000000
C:\Users\cware\Desktop\Steller20November\TagTesting20Nov2013\M18.DSG	11-1-2013	16:43:43	97776.000000	9777.600000	52489.585529	20.000000
C:\Users\cware\Desktop\Steller20November\TagTesting20Nov2013\M18.DSG	11-1-2013	16:43:43	97777.000000	9777.700000	52487.071483	20.000000
C:\Users\cware\Desktop\Steller20November\TagTesting20Nov2013\M18.DSG	11-1-2013	16:43:43	97778.000000	9777.800000	52485.304241	20.000000
C:\Users\cware\Desktop\Steller20November\TagTesting20Nov2013\M18.DSG	11-1-2013	16:43:43	97779.000000	9777.900000	52465.690203	20.000000
C:\Users\cware\Desktop\Steller20November\TagTesting20Nov2013\M18.DSG	11-1-2013	16:43:43	97780.000000	9778.000000	52467.084159	20.000000
C:\Users\cware\Desktop\Steller20November\TagTesting20Nov2013\M18.DSG	11-1-2013	16:43:43	97781.000000	9778.100000	52456.157480	20.000000
C:\Users\cware\Desktop\Steller20November\TagTesting20Nov2013\M18.DSG	11-1-2013	16:43:43	97782.000000	9778.200000	52463.077187	20.000000
C:\Users\cware\Desktop\Steller20November\TagTesting20Nov2013\M18.DSG	11-1-2013	16:43:43	97783.000000	9778.300000	52450.457465	20.000000
C:\Users\cware\Desktop\Steller20November\TagTesting20Nov2013\M18.DSG	11-1-2013	16:43:43	97784.000000	9778.400000	52450.631587	20.000000
C:\Users\cware\Desktop\Steller20November\TagTesting20Nov2013\M18.DSG	11-1-2013	16:43:43	97785.000000	9778.500000	52445.553722	20.000000
C:\Users\cware\Desktop\Steller20November\TagTesting20Nov2013\M18.DSG	11-1-2013	16:43:43	97786.000000	9778.600000	52444.956715	20.000000
C:\Users\cware\Desktop\Steller20November\TagTesting20Nov2013\M18.DSG	11-1-2013	16:43:43	97787.000000	9778.700000	52446.226137	20.000000
C:\Users\cware\Desktop\Steller20November\TagTesting20Nov2013\M18.DSG	11-1-2013	16:43:43	97788.000000	9778.800000	52454.813707	20.000000
C:\Users\cware\Desktop\Steller20November\TagTesting20Nov2013\M18.DSG	11-1-2013	16:43:43	97789.000000	9778.900000	52458.672023	20.000000
C:\Users\cware\Desktop\Steller20November\TagTesting20Nov2013\M18.DSG	11-1-2013	16:43:43	97790.000000	9779.000000	52466.363328	20.000000
C:\Users\cware\Desktop\Steller20November\TagTesting20Nov2013\M18.DSG	11-1-2013	16:43:43	97791.000000	9779.100000	52475.074975	20.000000
C:\Users\cware\Desktop\Steller20November\TagTesting20Nov2013\M18.DSG	11-1-2013	16:43:43	97792.000000	9779.200000	52480.028688	20.000000
C:\Users\cware\Desktop\Steller20November\TagTesting20Nov2013\M18.DSG	11-1-2013	16:43:43	97793.000000	9779.300000	52482.716958	20.000000
C:\Users\cware\Desktop\Steller20November\TagTesting20Nov2013\M18.DSG	11-1-2013	16:43:43	97794.000000	9779.400000	52478.659987	20.000000
C:\Users\cware\Desktop\Steller20November\TagTesting20Nov2013\M18.DSG	11-1-2013	16:43:43	97795.000000	9779.500000	52478.311348	20.000000
C:\Users\cware\Desktop\Steller20November\TagTesting20Nov2013\M18.DSG	11-1-2013	16:43:43	97796.000000	9779.600000	52461.385648	20.000000
C:\Users\cware\Desktop\Steller20November\TagTesting20Nov2013\M18.DSG	11-1-2013	16:43:43	97797.000000	9779.700000	52435.698477	20.000000
C:\Users\cware\Desktop\Steller20November\TagTesting20Nov2013\M18.DSG	11-1-2013	16:43:43	97798.000000	9779.800000	52416.731647	20.000000
C:\Users\cware\Desktop\Steller20November\TagTesting20Nov2013\M18.DSG	11-1-2013	16:43:43	97799.000000	9779.900000	52413.620423	20.000000
C:\Users\cware\Desktop\Steller20November\TagTesting20Nov2013\M18.DSG	11-1-2013	16:43:43	97800.000000	9780.000000	52402.220259	20.000000
C:\Users\cware\Desktop\Steller20November\TagTesting20Nov2013\M18.DSG	11-1-2013	16:43:43	97801.000000	9780.100000	52398.013726	20.000000
C:\Users\cware\Desktop\Steller20November\TagTesting20Nov2013\M18.DSG	11-1-2013	16:43:43	97802.000000	9780.200000	52379.046674	20.000000
C:\Users\cware\Desktop\Steller20November\TagTesting20Nov2013\M18.DSG	11-1-2013	16:43:43	97803.000000	9780.300000	52375.860750	20.000000
C:\Users\cware\Desktop\Steller20November\TagTesting20Nov2013\M18.DSG	11-1-2013	16:43:43	97804.000000	9780.400000	52348.904202	20.000000
C:\Users\cware\Desktop\Steller20November\TagTesting20Nov2013\M18.DSG	11-1-2013	16:43:43	97805.000000	9780.500000	52344.249535	20.000000
C:\Users\cware\Desktop\Steller20November\TagTesting20Nov2013\M18.DSG	11-1-2013	16:43:43	97806.000000	9780.600000	52349.153034	20.000000
C:\Users\cware\Desktop\Steller20November\TagTesting20Nov2013\M18.DSG	11-1-2013	16:43:43	97807.000000	9780.700000	52340.043227	20.000000
C:\Users\cware\Desktop\Steller20November\TagTesting20Nov2013\M18.DSG	11-1-2013	16:43:43	97808.000000	9780.800000	52326.004625	20.000000
C:\Users\cware\Desktop\Steller20November\TagTesting20Nov2013\M18.DSG	11-1-2013	16:43:43	97809.000000	9780.900000	52310.870944	20.000000
C:\Users\cware\Desktop\Steller20November\TagTesting20Nov2013\M18.DSG	11-1-2013	16:43:43	97810.000000	9781.000000	52309.551757	20.000000
C:\Users\cware\Desktop\Steller20November\TagTesting20Nov2013\M18.DSG	11-1-2013	16:43:43	97811.000000	9781.100000	52297.903324	20.000000
C:\Users\cware\Desktop\Steller20November\TagTesting20Nov2013\M18.DSG	11-1-2013	16:43:43	97812.000000	9781.200000	52296.136077	20.000000
C:\Users\cware\Desktop\Steller20November\TagTesting20Nov2013\M18.DSG	11-1-2013	16:43:43	97813.000000	9781.300000	52277.144029	20.000000
C:\Users\cware\Desktop\Steller20November\TagTesting20Nov2013\M18.DSG	11-1-2013	16:43:43	97814.000000	9781.400000	52270.822009	20.000000
C:\Users\cware\Desktop\Steller20November\TagTesting20Nov2013\M18.DSG	11-1-2013	16:43:43	97815.000000	9781.500000	52264.748618	20.000000
C:\Users\cware\Desktop\Steller20November\TagTesting20Nov2013\M18.DSG	11-1-2013	16:43:43	97816.000000	9781.600000	52244.736323	20.000000
C:\Users\cware\Desktop\Steller20November\TagTesting20Nov2013\M18.DSG	11-1-2013	16:43:43	97817.000000	9781.700000	52229.602655	20.000000
C:\Users\cware\Desktop\Steller20November\TagTesting20Nov2013\M18.DSG	11-1-2013	16:43:43	97818.000000	9781.800000	52228.407850	20.000000
C:\Users\cware\Desktop\Steller20November\TagTesting20Nov2013\M18.DSG	11-1-2013	16:43:43	97819.000000	9781.900000	52217.281725	20.000000
C:\Users\cware\Desktop\Steller20November\TagTesting20Nov2013\M18.DSG	11-1-2013	16:43:43	97820.000000	9782.000000	52216.709351	20.000000
C:\Users\cware\Desktop\Steller20November\TagTesting20Nov2013\M18.DSG	11-1-2013	16:43:43	97821.000000	9782.100000	52208.321423	20.000000
C:\Users\cware\Desktop\Steller20November\TagTesting20Nov2013\M18.DSG	11-1-2013	16:43:43	97822.000000	9782.200000	52215.465016	20.000000
C:\Users\cware\Desktop\Steller20November\TagTesting20Nov2013\M18.DSG	11-1-2013	16:43:43	97823.000000	9782.300000	52220.368690	20.000000
C:\Users\cware\Desktop\Steller20November\TagTesting20Nov2013\M18.DSG	11-1-2013	16:43:43	97824.000000	9782.400000	52227.163786	20.000000
C:\Users\cware\Desktop\Steller20November\TagTesting20Nov2013\M18.DSG	11-1-2013	16:43:43	97825.000000	9782.500000	52240.630174	20.000000
C:\Users\cware\Desktop\Steller20November\TagTesting20Nov2013\M18.DSG	11-1-2013	16:43:43	97826.000000	9782.600000	52235.228836	20.000000
C:\Users\cware\Desktop\Steller20November\TagTesting20Nov2013\M18.DSG	11-1-2013	16:43:43	97827.000000	9782.700000	52240.331684	20.000000
C:\Users\cware\Desktop\Steller20November\TagTesting20Nov2013\M18.DSG	11-1-2013	16:43:43	97828.000000	9782.800000	52235.602101	20.000000
C:\Users\cware\Desktop\Steller20November\TagTesting20Nov2013\M18.DSG	11-1-2013	16:43:43	97829.000000	9782.900000	52237.519074	20.000000
C:\Users\cware\Desktop\Steller20November\TagTesting20Nov2013\M18.DSG	11-1-2013	16:43:43	97830.000000	9783.000000	52211.482918	20.000000
C:\Users\cware\Desktop\Steller20November\TagTesting20Nov2013\M18.DSG	11-1-2013	16:43:43	97831.000000	9783.100000	52175.939083	20.000000
C:\Users\cware\Desktop\Steller20November\TagTesting20Nov2013\M18.DSG	11-1-2013	16:43:43	97832.000000	9783.200000	52160.531416	20.000000
C:\Users\cware\Desktop\Steller20November\TagTesting20Nov2013\M18.DSG	11-1-2013	16:43:43	97833.000000	9783.300000	52146.518117	20.000000
C:\Users\cware\Desktop\Steller20November\TagTesting20Nov2013\M18.DSG	11-1-2013	16:43:43	97834.000000	9783.400000	52137.333287	20.000000
C:\Users\cware\Desktop\Steller20November\TagTesting20Nov2013\M18.DSG	11-1-2013	16:43:43	97835.000000	9783.500000	52128.422446	20.000000
C:\Users\cware\Desktop\Steller20November\TagTesting20Nov2013\M18.DSG	11-1-2013	16:43:43	97836.000000	9783.600000	52105.423020	20.000000
C:\Users\cware\Desktop\Steller20November\TagTesting20Nov2013\M18.DSG	11-1-2013	16:43:43	97837.000000	9783.700000	52099.100770	20.000000
C:\Users\cware\Desktop\Steller20November\TagTesting20Nov2013\M18.DSG	11-1-2013	16:43:43	97838.000000	9783.800000	52090.613131	20.000000
C:\Users\cware\Desktop\Steller20November\TagTesting20Nov2013\M18.DSG	11-1-2013	16:43:43	97839.000000	9783.900000	52085.883914	20.000000
C:\Users\cware\Desktop\Steller20November\TagTesting20Nov2013\M18.DSG	11-1-2013	16:43:43	97840.000000	9784.000000	52078.491163	20.000000
C:\Users\cware\Desktop\Steller20November\TagTesting20Nov2013\M18.DSG	11-1-2013	16:43:43	97841.000000	9784.100000	52063.058852	20.000000
C:\Users\cware\Desktop\Steller20November\TagTesting20Nov2013\M18.DSG	11-1-2013	16:43:43	97842.000000	9784.200000	52054.372016	20.000000
C:\Users\cware\Desktop\Steller20November\TagTesting20Nov2013\M18.DSG	11-1-2013	16:43:43	97843.000000	9784.300000	52041.329333	20.000000
C:\Users\cware\Desktop\Steller20November\TagTesting20Nov2013\M18.DSG	11-1-2013	16:43:43	97844.000000	9784.400000	52037.645606	20.000000
C:\Users\cware\Desktop\Steller20November\TagTesting20Nov2013\M18.DSG	11-1-2013	16:43:43	97845.000000	9784.500000	52032.070040	20.000000
C:\Users\cware\Desktop\Steller20November\TagTesting20Nov2013\M18.DSG	11-1-2013	16:43:43	97846.000000	9784.600000	52015.791193	20.000000
C:\Users\cware\Desktop\Steller20November\TagTesting20Nov2013\M18.DSG	11-1-2013	16:43:43	97847.000000	9784.700000	52007.204090	20.000000
C:\Users\cware\Desktop\Steller20November\TagTesting20Nov2013\M18.DSG	11-1-2013	16:43:43	97848.000000	9784.800000	51997.023990	20.000000
C:\Users\cware\Desktop\Steller20November\TagTesting20Nov2013\M18.DSG	11-1-2013	16:43:43	97849.000000	9784.900000	51983.358967	20.000000
C:\Users\cware\Desktop\Steller20November\TagTesting20Nov2013\M18.DSG	11-1-2013	16:43:43	97850.000000	9785.000000	51974.373133	20.000000
C:\Users\cware\Desktop\Steller20November\TagTesting20Nov2013\M18.DSG	11-1-2013	16:43:43	97851.000000	9785.100000	51959.513392	20.000000
C:\Users\cware\Desktop\Steller20November\TagTesting20Nov2013\M18.DSG	11-1-2013	16:43:43	97852.000000	9785.200000	51944.404537	20.000000
C:\Users\cware\Desktop\Steller20November\TagTesting20Nov2013\M18.DSG	11-1-2013	16:43:43	97853.000000	9785.300000	51939.725088	20.000000
C:\Users\cware\Desktop\Steller20November\TagTesting20Nov2013\M18.DSG	11-1-2013	16:43:43	97854.000000	9785.400000	51926.756912	20.000000
C:\Users\cware\Desktop\Steller20November\TagTesting20Nov2013\M18.DSG	11-1-2013	16:43:43	97855.000000	9785.500000	51910.702399	20.000000
C:\Users\cware\Desktop\Steller20November\TagTesting20Nov2013\M18.DSG	11-1-2013	16:43:43	97856.000000	9785.600000	51911.150464	20.000000
C:\Users\cware\Desktop\Steller20November\TagTesting20Nov2013\M18.DSG	11-1-2013	16:43:43	97857.000000	9785.700000	51911.051187	20.000000
C:\Users\cware\Desktop\Steller20November\TagTesting20Nov2013\M18.DSG	11-1-2013	16:43:43	97858.000000	9785.800000	51918.742424	20.000000
C:\Users\cware\Desktop\Steller20November\TagTesting20Nov2013\M18.DSG	11-1-2013	16:43:43	97859.000000	9785.900000	51928.723597	20.000000
C:\Users\cware\Desktop\Steller20November\TagTesting20Nov2013\M18.DSG	11-1-2013	16:43:43	97860.000000	9786.000000	51934.398914	20.000000
C:\Users\cware\Desktop\Steller20November\TagTesting20Nov2013\M18.DSG	11-1-2013	16:43:43	97861.000000	9786.100000	51941.493009	20.000000
C:\Users\cware\Desktop\Steller20November\TagTesting20Nov2013\M18.DSG	11-1-2013	16:43:43	97862.000000	9786.200000	51930.341722	20.000000
C:\Users\cware\Desktop\Steller20November\TagTesting20Nov2013\M18.DSG	11-1-2013	16:43:43	97863.000000	9786.300000	51934.797626	20.000000
C:\Users\cware\Desktop\Steller20November\TagTesting20Nov2013\M18.DSG	11-1-2013	16:43:43	97864.000000	9786.400000	51907.491983	20.000000
C:\Users\cware\Desktop\Steller20November\TagTesting20Nov2013\M18.DSG	11-1-2013	16:43:43	97865.000000	9786.500000	51866.521567	20.000000
C:\Users\cware\Desktop\Steller20November\TagTesting20Nov2013\M18.DSG	11-1-2013	16:43:43	97866.000000	9786.600000	51844.044834	20.000000
C:\Users\cware\Desktop\Steller20November\TagTesting20Nov2013\M18.DSG	11-1-2013	16:43:43	97867.000000	9786.700000	51827.492763	20.000000
C:\Users\cware\Desktop\Steller20November\TagTesting20Nov2013\M18.DSG	11-1-2013	16:43:43	97868.000000	9786.800000	51812.085206	20.000000
C:\Users\cware\Desktop\Steller20November\TagTesting20Nov2013\M18.DSG	11-1-2013	16:43:43	97869.000000	9786.900000	51803.697088	20.000000
C:\Users\cware\Desktop\Steller20November\TagTesting20Nov2013\M18.DSG	11-1-2013	16:43:43	97870.000000	9787.000000	51798.245968	20.000000
C:\Users\cware\Desktop\Steller20November\TagTesting20Nov2013\M18.DSG	11-1-2013	16:43:43	97871.000000	9787.100000	51776.615978	20.000000
C:\Users\cware\Desktop\Steller20November\TagTesting20Nov2013\M18.DSG	11-1-2013	16:43:43	97872.000000	9787.200000	51757.051537	20.000000
C:\Users\cware\Desktop\Steller20November\TagTesting20Nov2013\M18.DSG	11-1-2013	16:43:43	97873.000000	9787.300000	51748.215295	20.000000
C:\Users\cware\Desktop\Steller20November\TagTesting20Nov2013\M18.DSG	11-1-2013	16:43:43	97874.000000	9787.400000	51746.124568	20.000000
C:\Users\cware\Desktop\Steller20November\TagTesting20Nov2013\M18.DSG	11-1-2013	16:43:43	97875.000000	9787.500000	51717.723940	20.000000
C:\Users\cware\Desktop\Steller20November\TagTesting20Nov2013\M18.DSG	11-1-2013	16:43:43	97876.000000	9787.600000	51711.301916	20.000000
C:\Users\cware\Desktop\Steller20November\TagTesting20Nov2013\M18.DSG	11-1-2013	16:43:43	97877.000000	9787.700000	51697.039762	20.000000
C:\Users\cware\Desktop\Steller20November\TagTesting20Nov2013\M18.DSG	11-1-2013	16:43:43	97878.000000	9787.800000	51676.181306	20.000000
C:\Users\cware\Desktop\Steller20November\TagTesting20Nov2013\M18.DSG	11-1-2013	16:43:43	97879.000000	9787.900000	51668.066740	20.000000
C:\Users\cware\Desktop\Steller20November\TagTesting20Nov2013\M18.DSG	11-1-2013	16:43:43	97880.000000	9788.000000	51654.675666	20.000000
C:\Users\cware\Desktop\Steller20November\TagTesting20Nov2013\M18.DSG	11-1-2013	16:43:43	97881.000000	9788.100000	51635.260793	20.000000
C:\Users\cware\Desktop\Steller20November\TagTesting20Nov2013\M18.DSG	11-1-2013	16:43:43	97882.000000	9788.200000	51615.447473	20.000000
C:\Users\cware\Desktop\Steller20November\TagTesting20Nov2013\M18.DSG	11-1-2013	16:43:43	97883.000000	9788.300000	51605.814778	20.000000
C:\Users\cware\Desktop\Steller20November\TagTesting20Nov2013\M18.DSG	11-1-2013	16:43:43	97884.000000	9788.400000	51593.668100	20.000000
C:\Users\cware\Desktop\Steller20November\TagTesting20Nov2013\M18.DSG	11-1-2013	16:43:43	97885.000000	9788.500000	51590.457074	20.000000
C:\Users\cware\Desktop\Steller20November\TagTesting20Nov2013\M18.DSG	11-1-2013	16:43:43	97886.000000	9788.600000	51584.532962	20.000000
C:\Users\cware\Desktop\Steller20November\TagTesting20Nov2013\M18.DSG	11-1-2013	16:43:43	97887.000000	9788.700000	51560.687730	20.000000
C:\Users\cware\Desktop\Steller20November\TagTesting20Nov2013\M18.DSG	11-1-2013	16:43:43	97888.000000	9788.800000	51548.316870	20.000000
C:\Users\cware\Desktop\Steller20November\TagTesting20Nov2013\M18.DSG	11-1-2013	16:43:43	97889.000000	9788.900000	51536.419309	20.000000
C:\Users\cware\Desktop\Steller20November\TagTesting20Nov2013\M18.DSG	11-1-2013	16:43:43	97890.000000	9789.000000	51529.922550	20.000000
C:\Users\cware\Desktop\Steller20November\TagTesting20Nov2013\M18.DSG	11-1-2013	16:43:43	97891.000000	9789.100000	51519.294295	20.000000
C:\Users\cware\Desktop\Steller20November\TagTesting20Nov2013\M18.DSG	11-1-2013	16:43:43	97892.000000	9789.200000	51521.111270	20.000000
C:\Users\cware\Desktop\Steller20November\TagTesting20Nov2013\M18.DSG	11-1-2013	16:43:43	97893.000000	9789.300000	51525.044261	20.000000
C:\Users\cware\Desktop\Steller20November\TagTesting20Nov2013\M18.DSG	11-1-2013	16:43:43	97894.000000	9789.400000	51529.947834	20.000000
C:\Users\cware\Desktop\Steller20November\TagTesting20Nov2013\M18.DSG	11-1-2013	16:43:43	97895.000000	9789.500000	51541.198468	20.000000
C:\Users\cware\Desktop\Steller20November\TagTesting20Nov2013\M18.DSG	11-1-2013	16:43:43	97896.000000	9789.600000	51538.410581	20.000000
C:\Users\cware\Desktop\Steller20November\TagTesting20Nov2013\M18.DSG	11-1-2013	16:43:43	97897.000000	9789.700000	51540.974743	20.000000
C:\Users\cware\Desktop\Steller20November\TagTesting20Nov2013\M18.DSG	11-1-2013	16:43:43	97898.000000	9789.800000	51538.859021	20.000000
C:\Users\cware\Desktop\Steller20November\TagTesting20Nov2013\M18.DSG	11-1-2013	16:43:43	97899.000000	9789.900000	51531.242464	20.000000
C:\Users\cware\Desktop\Steller20November\TagTesting20Nov2013\M18.DSG	11-1-2013	16:43:43	97900.000000	9790.000000	51510.956238	20.000000
C:\Users\cware\Desktop\Steller20November\TagTesting20Nov2013\M18.DSG	11-1-2013	16:43:43	97901.000000	9790.100000	51472.674318	20.000000
C:\Users\cware\Desktop\Steller20November\TagTesting20Nov2013\M18.DSG	11-1-2013	16:43:43	97902.000000	9790.200000	51454.055758	20.000000
C:\Users\cware\Desktop\Steller20November\TagTesting20Nov2013\M18.DSG	11-1-2013	16:43:43	97903.000000	9790.300000	51441.137250	20.000000
C:\Users\cware\Desktop\Steller20November\TagTesting20Nov2013\M18.DSG	11-1-2013	16:43:43	97904.000000	9790.400000	51429.264553	20.000000
C:\Users\cware\Desktop\Steller20November\TagTesting20Nov2013\M18.DSG	11-1-2013	16:43:43	97905.000000	9790.500000	51416.072064	20.000000
C:\Users\cware\Desktop\Steller20November\TagTesting20Nov2013\M18.DSG	11-1-2013	16:43:43	97906.000000	9790.600000	51405.244834	20.000000
C:\Users\cware\Desktop\Steller20November\TagTesting20Nov2013\M18.DSG	11-1-2013	16:43:43	97907.000000	9790.700000	51395.512389	20.000000
C:\Users\cware\Desktop\Steller20November\TagTesting20Nov2013\M18.DSG	11-1-2013	16:43:43	97908.000000	9790.800000	51375.300984	20.000000
C:\Users\cware\Desktop\Steller20November\TagTesting20Nov2013\M18.DSG	11-1-2013	16:43:43	97909.000000	9790.900000	51373.533894	20.000000
C:\Users\cware\Desktop\Steller20November\TagTesting20Nov2013\M18.DSG	11-1-2013	16:43:43	97910.000000	9791.000000	51359.594797	20.000000
C:\Users\cware\Desktop\Steller20November\TagTesting20Nov2013\M18.DSG	11-1-2013	16:43:43	97911.000000	9791.100000	51343.888615	20.000000
C:\Users\cware\Desktop\Steller20November\TagTesting20Nov2013\M18.DSG	11-1-2013	16:43:43	97912.000000	9791.200000	51333.484504	20.000000
C:\Users\cware\Desktop\Steller20November\TagTesting20Nov2013\M18.DSG	11-1-2013	16:43:43	97913.000000	9791.300000	51326.763848	20.000000
C:\Users\cware\Desktop\Steller20November\TagTesting20Nov2013\M18.DSG	11-1-2013	16:43:43	97914.000000	9791.400000	51295.326564	20.000000
C:\Users\cware\Desktop\Steller20November\TagTesting20Nov2013\M18.DSG	11-1-2013	16:43:43	97915.000000	9791.500000	51286.913837	20.000000
C:\Users\cware\Desktop\Steller20November\TagTesting20Nov2013\M18.DSG	11-1-2013	16:43:43	97916.000000	9791.600000	51274.617497	20.000000
C:\Users\cware\Desktop\Steller20November\TagTesting20Nov2013\M18.DSG	11-1-2013	16:43:43	97917.000000	9791.700000	51255.974113	20.000000
C:\Users\cware\Desktop\Steller20November\TagTesting20Nov2013\M18.DSG	11-1-2013	16:43:43	97918.000000	9791.800000	51235.812243	20.000000
C:\Users\cware\Desktop\Steller20November\TagTesting20Nov2013\M18.DSG	11-1-2013	16:43:43	97919.000000	9791.900000	51226.279473	20.000000
C:\Users\cware\Desktop\Steller20November\TagTesting20Nov2013\M18.DSG	11-1-2013	16:43:43	97920.000000	9792.000000	51204.201162	20.000000
C:\Users\cware\Desktop\Steller20November\TagTesting20Nov2013\M18.DSG	11-1-2013	16:43:43	97921.000000	9792.100000	51206.292137	20.000000
C:\Users\cware\Desktop\Steller20November\TagTesting20Nov2013\M18.DSG	11-1-2013	16:43:43	97922.000000	9792.200000	51209.776922	20.000000
C:\Users\cware\Desktop\Steller20November\TagTesting20Nov2013\M18.DSG	11-1-2013	16:43:43	97923.000000	9792.300000	51209.801669	20.000000
C:\Users\cware\Desktop\Steller20November\TagTesting20Nov2013\M18.DSG	11-1-2013	16:43:43	97924.000000	9792.400000	51221.450776	20.000000
C:\Users\cware\Desktop\Steller20November\TagTesting20Nov2013\M18.DSG	11-1-2013	16:43:43	97925.000000	9792.500000	51216.572067	20.000000
C:\Users\cware\Desktop\Steller20November\TagTesting20Nov2013\M18.DSG	11-1-2013	16:43:43	97926.000000	9792.600000	51218.762714	20.000000
C:\Users\cware\Desktop\Steller20November\TagTesting20Nov2013\M18.DSG	11-1-2013	16:43:43	97927.000000	9792.700000	51213.510986	20.000000
C:\Users\cware\Desktop\Steller20November\TagTesting20Nov2013\M18.DSG	11-1-2013	16:43:43	97928.000000	9792.800000	51204.699359	20.000000
C:\Users\cware\Desktop\Steller20November\TagTesting20Nov2013\M18.DSG	11-1-2013	16:43:43	97929.000000	9792.900000	51167.487829	20.000000
C:\Users\cware\Desktop\Steller20November\TagTesting20Nov2013\M18.DSG	11-1-2013	16:43:43	97930.000000	9793.000000	51131.420701	20.000000
C:\Users\cware\Desktop\Steller20November\TagTesting20Nov2013\M18.DSG	11-1-2013	16:43:43	97931.000000	9793.100000	51111.234111	20.000000
C:\Users\cware\Desktop\Steller20November\TagTesting20Nov2013\M18.DSG	11-1-2013	16:43:43	97932.000000	9793.200000	51090.972649	20.000000
C:\Users\cware\Desktop\Steller20November\TagTesting20Nov2013\M18.DSG	11-1-2013	16:43:43	97933.000000	9793.300000	51078.676408	20.000000
C:\Users\cware\Desktop\Steller20November\TagTesting20Nov2013\M18.DSG	11-1-2013	16:43:43	97934.000000	9793.400000	51062.895718	20.000000
C:\Users\cware\Desktop\Steller20November\TagTesting20Nov2013\M18.DSG	11-1-2013	16:43:43	97935.000000	9793.500000	51043.381538	20.000000
C:\Users\cware\Desktop\Steller20November\TagTesting20Nov2013\M18.DSG	11-1-2013	16:43:43	97936.000000	9793.600000	51024.713285	20.000000
C:\Users\cware\Desktop\Steller20November\TagTesting20Nov2013\M18.DSG	11-1-2013	16:43:43	97937.000000	9793.700000	51005.696468	20.000000
C:\Users\cware\Desktop\Steller20November\TagTesting20Nov2013\M18.DSG	11-1-2013	16:43:43	97938.000000	9793.800000	50996.760562	20.000000
C:\Users\cware\Desktop\Steller20November\TagTesting20Nov2013\M18.DSG	11-1-2013	16:43:43	97939.000000	9793.900000	50973.811212	20.000000
C:\Users\cware\Desktop\Steller20November\TagTesting20Nov2013\M18.DSG	11-1-2013	16:43:43	97940.000000	9794.000000	50965.721672	20.000000
C:\Users\cware\Desktop\Steller20November\TagTesting20Nov2013\M18.DSG	11-1-2013	16:43:43	97941.000000	9794.100000	50932.816211	20.000000
C:\Users\cware\Desktop\Steller20November\TagTesting20Nov2013\M18.DSG	11-1-2013	16:43:43	97942.000000	9794.200000	50920.793538	20.000000
C:\Users\cware\Desktop\Steller20November\TagTesting20Nov2013\M18.DSG	11-1-2013	16:43:43	97943.000000	9794.300000	50914.421660	20.000000
C:\Users\cware\Desktop\Steller20November\TagTesting20Nov2013\M18.DSG	11-1-2013	16:43:43	97944.000000	9794.400000	50901.876893	20.000000
C:\Users\cware\Desktop\Steller20November\TagTesting20Nov2013\M18.DSG	11-1-2013	16:43:43	97945.000000	9794.500000	50872.206615	20.000000
C:\Users\cware\Desktop\Steller20November\TagTesting20Nov2013\M18.DSG	11-1-2013	16:43:43	97946.000000	9794.600000	50866.855129	20.000000
C:\Users\cware\Desktop\Steller20November\TagTesting20Nov2013\M18.DSG	11-1-2013	16:43:43	97947.000000	9794.700000	50856.799248	20.000000
C:\Users\cware\Desktop\Steller20November\TagTesting20Nov2013\M18.DSG	11-1-2013	16:43:43	97948.000000	9794.800000	50835.119245	20.000000
C:\Users\cware\Desktop\Steller20November\TagTesting20Nov2013\M18.DSG	11-1-2013	16:43:43	97949.000000	9794.900000	50819.064913	20.000000
C:\Users\cware\Desktop\Steller20November\TagTesting20Nov2013\M18.DSG	11-1-2013	16:43:43	97950.000000	9795.000000	50796.164912	20.000000
C:\Users\cware\Desktop\Steller20November\TagTesting20Nov2013\M18.DSG	11-1-2013	16:43:43	97951.000000	9795.100000	50802.064374	20.000000
C:\Users\cware\Desktop\Steller20November\TagTesting20Nov2013\M18.DSG	11-1-2013	16:43:43	97952.000000	9795.200000	50785.760624	20.000000
C:\Users\cware\Desktop\Steller20November\TagTesting20Nov2013\M18.DSG	11-1-2013	16:43:43	97953.000000	9795.300000	50786.059365	20.000000
C:\Users\cware\Desktop\Steller20November\TagTesting20Nov2013\M18.DSG	11-1-2013	16:43:43	97954.000000	9795.400000	50782.027000	20.000000
C:\Users\cware\Desktop\Steller20November\TagTesting20Nov2013\M18.DSG	11-1-2013	16:43:43	97955.000000	9795.500000	50787.179687	20.000000
C:\Users\cware\Desktop\Steller20November\TagTesting20Nov2013\M18.DSG	11-1-2013	16:43:43	97956.000000	9795.600000	50788.150432	20.000000
C:\Users\cware\Desktop\Steller20November\TagTesting20Nov2013\M18.DSG	11-1-2013	16:43:43	97957.000000	9795.700000	50786.806300	20.000000
C:\Users\cware\Desktop\Steller20November\TagTesting20Nov2013\M18.DSG	11-1-2013	16:43:43	97958.000000	9795.800000	50788.250267	20.000000
C:\Users\cware\Desktop\Steller20November\TagTesting20Nov2013\M18.DSG	11-1-2013	16:43:43	97959.000000	9795.900000	50784.168134	20.000000
C:\Users\cware\Desktop\Steller20November\TagTesting20Nov2013\M18.DSG	11-1-2013	16:43:43	97960.000000	9796.000000	50754.672351	20.000000
C:\Users\cware\Desktop\Steller20November\TagTesting20Nov2013\M18.DSG	11-1-2013	16:43:43	97961.000000	9796.100000	50726.495786	20.000000
C:\Users\cware\Desktop\Steller20November\TagTesting20Nov2013\M18.DSG	11-1-2013	16:43:43	97962.000000	9796.200000	50698.792356	20.000000
C:\Users\cware\Desktop\Steller20November\TagTesting20Nov2013\M18.DSG	11-1-2013	16:43:43	97963.000000	9796.300000	50697.024859	20.000000
C:\Users\cware\Desktop\Steller20November\TagTesting20Nov2013\M18.DSG	11-1-2013	16:43:43	97964.000000	9796.400000	50683.559083	20.000000
C:\Users\cware\Desktop\Steller20November\TagTesting20Nov2013\M18.DSG	11-1-2013	16:43:43	97965.000000	9796.500000	50669.943956	20.000000
C:\Users\cware\Desktop\Steller20November\TagTesting20Nov2013\M18.DSG	11-1-2013	16:43:43	97966.000000	9796.600000	50668.300954	20.000000
C:\Users\cware\Desktop\Steller20November\TagTesting20Nov2013\M18.DSG	11-1-2013	16:43:43	97967.000000	9796.700000	50654.959513	20.000000
C:\Users\cware\Desktop\Steller20November\TagTesting20Nov2013\M18.DSG	11-1-2013	16:43:43	97968.000000	9796.800000	50647.766030	20.000000
C:\Users\cware\Desktop\Steller20November\TagTesting20Nov2013\M18.DSG	11-1-2013	16:43:43	97969.000000	9796.900000	50626.309846	20.000000
C:\Users\cware\Desktop\Steller20November\TagTesting20Nov2013\M18.DSG	11-1-2013	16:43:43	97970.000000	9797.000000	50616.552918	20.000000
C:\Users\cware\Desktop\Steller20November\TagTesting20Nov2013\M18.DSG	11-1-2013	16:43:43	97971.000000	9797.100000	50605.077881	20.000000
C:\Users\cware\Desktop\Steller20November\TagTesting20Nov2013\M18.DSG	11-1-2013	16:43:43	97972.000000	9797.200000	50595.843393	20.000000
C:\Users\cware\Desktop\Steller20November\TagTesting20Nov2013\M18.DSG	11-1-2013	16:43:43	97973.000000	9797.300000	50576.876421	20.000000
C:\Users\cware\Desktop\Steller20November\TagTesting20Nov2013\M18.DSG	11-1-2013	16:43:43	97974.000000	9797.400000	50558.432439	20.000000
C:\Users\cware\Desktop\Steller20November\TagTesting20Nov2013\M18.DSG	11-1-2013	16:43:43	97975.000000	9797.500000	50541.382073	20.000000
C:\Users\cware\Desktop\Steller20November\TagTesting20Nov2013\M18.DSG	11-1-2013	16:43:43	97976.000000	9797.600000	50516.068098	20.000000
C:\Users\cware\Desktop\Steller20November\TagTesting20Nov2013\M18.DSG	11-1-2013	16:43:43	97977.000000	9797.700000	50509.472163	20.000000
C:\Users\cware\Desktop\Steller20November\TagTesting20Nov2013\M18.DSG	11-1-2013	16:43:43	97978.000000	9797.800000	50500.187668	20.000000
C:\Users\cware\Desktop\Steller20November\TagTesting20Nov2013\M18.DSG	11-1-2013	16:43:43	97979.000000	9797.900000	50506.360513	20.000000
C:\Users\cware\Desktop\Steller20November\TagTesting20Nov2013\M18.DSG	11-1-2013	16:43:43	97980.000000	9798.000000	50510.642040	20.000000
C:\Users\cware\Desktop\Steller20November\TagTesting20Nov2013\M18.DSG	11-1-2013	16:43:43	97981.000000	9798.100000	50522.092093	20.000000
C:\Users\cware\Desktop\Steller20November\TagTesting20Nov2013\M18.DSG	11-1-2013	16:43:43	97982.000000	9798.200000	50521.071518	20.000000
C:\Users\cware\Desktop\Steller20November\TagTesting20Nov2013\M18.DSG	11-1-2013	16:43:43	97983.000000	9798.300000	50531.824605	20.000000
C:\Users\cware\Desktop\Steller20November\TagTesting20Nov2013\M18.DSG	11-1-2013	16:43:43	97984.000000	9798.400000	50523.734878	20.000000
C:\Users\cware\Desktop\Steller20November\TagTesting20Nov2013\M18.DSG	11-1-2013	16:43:43	97985.000000	9798.500000	50524.755436	20.000000
C:\Users\cware\Desktop\Steller20November\TagTesting20Nov2013\M18.DSG	11-1-2013	16:43:43	97986.000000	9798.600000	50496.305180	20.000000
C:\Users\cware\Desktop\Steller20November\TagTesting20Nov2013\M18.DSG	11-1-2013	16:43:43	97987.000000	9798.700000	50456.629129	20.000000
C:\Users\cware\Desktop\Steller20November\TagTesting20Nov2013\M18.DSG	11-1-2013	16:43:43	97988.000000	9798.800000	50443.063283	20.000000
C:\Users\cware\Desktop\Steller20November\TagTesting20Nov2013\M18.DSG	11-1-2013	16:43:43	97989.000000	9798.900000	50432.211504	20.000000
C:\Users\cware\Desktop\Steller20November\TagTesting20Nov2013\M18.DSG	11-1-2013	16:43:43	97990.000000	9799.000000	50418.471292	20.000000
C:\Users\cware\Desktop\Steller20November\TagTesting20Nov2013\M18.DSG	11-1-2013	16:43:43	97991.000000	9799.100000	50419.019071	20.000000
C:\Users\cware\Desktop\Steller20November\TagTesting20Nov2013\M18.DSG	11-1-2013	16:43:43	97992.000000	9799.200000	50399.006685	20.000000
C:\Users\cware\Desktop\Steller20November\TagTesting20Nov2013\M18.DSG	11-1-2013	16:43:43	97993.000000	9799.300000	50362.939653	20.000000
C:\Users\cware\Desktop\Steller20November\TagTesting20Nov2013\M18.DSG	11-1-2013	16:43:43	97994.000000	9799.400000	50352.286452	20.000000
C:\Users\cware\Desktop\Steller20November\TagTesting20Nov2013\M18.DSG	11-1-2013	16:43:43	97995.000000	9799.500000	50356.542885	20.000000
C:\Users\cware\Desktop\Steller20November\TagTesting20Nov2013\M18.DSG	11-1-2013	16:43:43	97996.000000	9799.600000	50333.145485	20.000000
C:\Users\cware\Desktop\Steller20November\TagTesting20Nov2013\M18.DSG	11-1-2013	16:43:43	97997.000000	9799.700000	50328.839508	20.000000
C:\Users\cware\Desktop\Steller20November\TagTesting20Nov2013\M18.DSG	11-1-2013	16:43:43	97998.000000	9799.800000	50319.057612	20.000000
C:\Users\cware\Desktop\Steller20November\TagTesting20Nov2013\M18.DSG	11-1-2013	16:43:43	97999.000000	9799.900000	50300.662783	20.000000
C:\Users\cware\Desktop\Steller20November\TagTesting20Nov2013\M18.DSG	11-1-2013	16:43:43	98000.000000	9800.000000	50290.980200	20.000000
C:\Users\cware\Desktop\Steller20November\TagTesting20Nov2013\M18.DSG	11-1-2013	16:43:43	98001.000000	9800.100000	50280.451383	20.000000
C:\Users\cware\Desktop\Steller20November\TagTesting20Nov2013\M18.DSG	11-1-2013	16:43:43	98002.000000	9800.200000	50267.931256	20.000000
C:\Users\cware\Desktop\Steller20November\TagTesting20Nov2013\M18.DSG	11-1-2013	16:43:43	98003.000000	9800.300000	50248.740502	20.000000
C:\Users\cware\Desktop\Steller20November\TagTesting20Nov2013\M18.DSG	11-1-2013	16:43:43	98004.000000	9800.400000	50238.336259	20.000000
C:\Users\cware\Desktop\Steller20November\TagTesting20Nov2013\M18.DSG	11-1-2013	16:43:43	98005.000000	9800.500000	50231.764853	20.000000
C:\Users\cware\Desktop\Steller20November\TagTesting20Nov2013\M18.DSG	11-1-2013	16:43:43	98006.000000	9800.600000	50213.768673	20.000000
C:\Users\cware\Desktop\Steller20November\TagTesting20Nov2013\M18.DSG	11-1-2013	16:43:43	98007.000000	9800.700000	50202.069746	20.000000
C:\Users\cware\Desktop\Steller20November\TagTesting20Nov2013\M18.DSG	11-1-2013	16:43:43	98008.000000	9800.800000	50188.977182	20.000000
C:\Users\cware\Desktop\Steller20November\TagTesting20Nov2013\M18.DSG	11-1-2013	16:43:43	98009.000000	9800.900000	50174.366144	20.000000
C:\Users\cware\Desktop\Steller20November\TagTesting20Nov2013\M18.DSG	11-1-2013	16:43:43	98010.000000	9801.000000	50161.572430	20.000000
C:\Users\cware\Desktop\Steller20November\TagTesting20Nov2013\M18.DSG	11-1-2013	16:43:43	98011.000000	9801.100000	50137.478002	20.000000
C:\Users\cware\Desktop\Steller20November\TagTesting20Nov2013\M18.DSG	11-1-2013	16:43:43	98012.000000	9801.200000	50134.739793	20.000000
C:\Users\cware\Desktop\Steller20November\TagTesting20Nov2013\M18.DSG	11-1-2013	16:43:43	98013.000000	9801.300000	50116.643913	20.000000
C:\Users\cware\Desktop\Steller20November\TagTesting20Nov2013\M18.DSG	11-1-2013	16:43:43	98014.000000	9801.400000	50105.592249	20.000000
C:\Users\cware\Desktop\Steller20November\TagTesting20Nov2013\M18.DSG	11-1-2013	16:43:43	98015.000000	9801.500000	50086.351409	20.000000
C:\Users\cware\Desktop\Steller20November\TagTesting20Nov2013\M18.DSG	11-1-2013	16:43:43	98016.000000	9801.600000	50074.080512	20.000000
C:\Users\cware\Desktop\Steller20November\TagTesting20Nov2013\M18.DSG	11-1-2013	16:43:43	98017.000000	9801.700000	50055.387190	20.000000
C:\Users\cware\Desktop\Steller20November\TagTesting20Nov2013\M18.DSG	11-1-2013	16:43:43	98018.000000	9801.800000	50044.932884	20.000000
C:\Users\cware\Desktop\Steller20November\TagTesting20Nov2013\M18.DSG	11-1-2013	16:43:43	98019.000000	9801.900000	50024.696251	20.000000
C:\Users\cware\Desktop\Steller20November\TagTesting20Nov2013\M18.DSG	11-1-2013	16:43:43	98020.000000	9802.000000	50014.590599	20.000000
C:\Users\cware\Desktop\Steller20November\TagTesting20Nov2013\M18.DSG	11-1-2013	16:43:43	98021.000000	9802.100000	49999.083497	20.000000
C:\Users\cware\Desktop\Steller20November\TagTesting20Nov2013\M18.DSG	11-1-2013	16:43:43	98022.000000	9802.200000	49974.590787	20.000000
C:\Users\cware\Desktop\Steller20November\TagTesting20Nov2013\M18.DSG	11-1-2013	16:43:43	98023.000000	9802.300000	49969.587554	20.000000
C:\Users\cware\Desktop\Steller20November\TagTesting20Nov2013\M18.DSG	11-1-2013	16:43:43	98024.000000	9802.400000	49949.724982	20.000000
C:\Users\cware\Desktop\Steller20November\TagTesting20Nov2013\M18.DSG	11-1-2013	16:43:43	98025.000000	9802.500000	49932.002489	20.000000
C:\Users\cware\Desktop\Steller20November\TagTesting20Nov2013\M18.DSG	11-1-2013	16:43:43	98026.000000	9802.600000	49924.037332	20.000000
C:\Users\cware\Desktop\Steller20November\TagTesting20Nov2013\M18.DSG	11-1-2013	16:43:43	98027.000000	9802.700000	49906.787637	20.000000
C:\Users\cware\Desktop\Steller20November\TagTesting20Nov2013\M18.DSG	11-1-2013	16:43:43	98028.000000	9802.800000	49890.284900	20.000000
C:\Users\cware\Desktop\Steller20November\TagTesting20Nov2013\M18.DSG	11-1-2013	16:43:43	98029.000000	9802.900000	49871.367770	20.000000
C:\Users\cware\Desktop\Steller20November\TagTesting20Nov2013\M18.DSG	11-1-2013	16:43:43	98030.000000	9803.000000	49858.374508	20.000000
C:\Users\cware\Desktop\Steller20November\TagTesting20Nov2013\M18.DSG	11-1-2013	16:43:43	98031.000000	9803.100000	49841.000323	20.000000
C:\Users\cware\Desktop\Steller20November\TagTesting20Nov2013\M18.DSG	11-1-2013	16:43:43	98032.000000	9803.200000	49824.597023	20.000000
C:\Users\cware\Desktop\Steller20November\TagTesting20Nov2013\M18.DSG	11-1-2013	16:43:43	98033.000000	9803.300000	49809.487510	20.000000
C:\Users\cware\Desktop\Steller20November\TagTesting20Nov2013\M18.DSG	11-1-2013	16:43:43	98034.000000	9803.400000	49792.537958	20.000000
C:\Users\cware\Desktop\Steller20November\TagTesting20Nov2013\M18.DSG	11-1-2013	16:43:43	98035.000000	9803.500000	49779.444634	20.000000
C:\Users\cware\Desktop\Steller20November\TagTesting20Nov2013\M18.DSG	11-1-2013	16:43:43	98036.000000	9803.600000	49761.822242	20.000000
C:\Users\cware\Desktop\Steller20November\TagTesting20Nov2013\M18.DSG	11-1-2013	16:43:43	98037.000000	9803.700000	49739.793318	20.000000
C:\Users\cware\Desktop\Steller20November\TagTesting20Nov2013\M18.DSG	11-1-2013	16:43:43	98038.000000	9803.800000	49726.899929	20.000000
C:\Users\cware\Desktop\Steller20November\TagTesting20Nov2013\M18.DSG	11-1-2013	16:43:43	98039.000000	9803.900000	49708.255507	20.000000
C:\Users\cware\Desktop\Steller20November\TagTesting20Nov2013\M18.DSG	11-1-2013	16:43:43	98040.000000	9804.000000	49698.373464	20.000000
C:\Users\cware\Desktop\Steller20November\TagTesting20Nov2013\M18.DSG	11-1-2013	16:43:43	98041.000000	9804.100000	49681.025091	20.000000
C:\Users\cware\Desktop\Steller20November\TagTesting20Nov2013\M18.DSG	11-1-2013	16:43:43	98042.000000	9804.200000	49668.403687	20.000000
C:\Users\cware\Desktop\Steller20November\TagTesting20Nov2013\M18.DSG	11-1-2013	16:43:43	98043.000000	9804.300000	49658.447755	20.000000
C:\Users\cware\Desktop\Steller20November\TagTesting20Nov2013\M18.DSG	11-1-2013	16:43:43	98044.000000	9804.400000	49644.309956	20.000000
C:\Users\cware\Desktop\Steller20November\TagTesting20Nov2013\M18.DSG	11-1-2013	16:43:43	98045.000000	9804.500000	49633.630427	20.000000
C:\Users\cware\Desktop\Steller20November\TagTesting20Nov2013\M18.DSG	11-1-2013	16:43:43	98046.000000	9804.600000	49622.180055	20.000000
C:\Users\cware\Desktop\Steller20November\TagTesting20Nov2013\M18.DSG	11-1-2013	16:43:43	98047.000000	9804.700000	49613.890938	20.000000
C:\Users\cware\Desktop\Steller20November\TagTesting20Nov2013\M18.DSG	11-1-2013	16:43:43	98048.000000	9804.800000	49596.392979	20.000000
C:\Users\cware\Desktop\Steller20November\TagTesting20Nov2013\M18.DSG	11-1-2013	16:43:43	98049.000000	9804.900000	49586.359830	20.000000
C:\Users\cware\Desktop\Steller20November\TagTesting20Nov2013\M18.DSG	11-1-2013	16:43:43	98050.000000	9805.000000	49575.781136	20.000000
C:\Users\cware\Desktop\Steller20November\TagTesting20Nov2013\M18.DSG	11-1-2013	16:43:43	98051.000000	9805.100000	49558.182041	20.000000
C:\Users\cware\Desktop\Steller20November\TagTesting20Nov2013\M18.DSG	11-1-2013	16:43:43	98052.000000	9805.200000	49549.317941	20.000000
C:\Users\cware\Desktop\Steller20November\TagTesting20Nov2013\M18.DSG	11-1-2013	16:43:43	98053.000000	9805.300000	49535.079989	20.000000
C:\Users\cware\Desktop\Steller20November\TagTesting20Nov2013\M18.DSG	11-1-2013	16:43:43	98054.000000	9805.400000	49521.690198	20.000000
C:\Users\cware\Desktop\Steller20November\TagTesting20Nov2013\M18.DSG	11-1-2013	16:43:43	98055.000000	9805.500000	49483.665517	20.000000
C:\Users\cware\Desktop\Steller20November\TagTesting20Nov2013\M18.DSG	11-1-2013	16:43:43	98056.000000	9805.600000	49513.819912	20.000000
C:\Users\cware\Desktop\Steller20November\TagTesting20Nov2013\M18.DSG	11-1-2013	16:43:43	98057.000000	9805.700000	49542.967147	20.000000
C:\Users\cware\Desktop\Steller20November\TagTesting20Nov2013\M18.DSG	11-1-2013	16:43:43	98058.000000	9805.800000	49510.362981	20.000000
C:\Users\cware\Desktop\Steller20November\TagTesting20Nov2013\M18.DSG	11-1-2013	16:43:43	98059.000000	9805.900000	49487.486514	20.000000
C:\Users\cware\Desktop\Steller20November\TagTesting20Nov2013\M18.DSG	11-1-2013	16:43:43	98060.000000	9806.000000	49657.745799	20.000000
C:\Users\cware\Desktop\Steller20November\TagTesting20Nov2013\M18.DSG	11-1-2013	16:43:43	98061.000000	9806.100000	49637.063797	20.000000
C:\Users\cware\Desktop\Steller20November\TagTesting20Nov2013\M18.DSG	11-1-2013	16:43:43	98062.000000	9806.200000	49617.077175	20.000000
C:\Users\cware\Desktop\Steller20November\TagTesting20Nov2013\M18.DSG	11-1-2013	16:43:43	98063.000000	9806.300000	49608.292478	20.000000
C:\Users\cware\Desktop\Steller20November\TagTesting20Nov2013\M18.DSG	11-1-2013	16:43:43	98064.000000	9806.400000	49586.341775	20.000000
C:\Users\cware\Desktop\Steller20November\TagTesting20Nov2013\M18.DSG	11-1-2013	16:43:43	98065.000000	9806.500000	49548.959521	20.000000
C:\Users\cware\Desktop\Steller20November\TagTesting20Nov2013\M18.DSG	11-1-2013	16:43:43	98066.000000	9806.600000	49524.270085	20.000000
C:\Users\cware\Desktop\Steller20November\TagTesting20Nov2013\M18.DSG	11-1-2013	16:43:43	98067.000000	9806.700000	49514.040875	20.000000
C:\Users\cware\Desktop\Steller20November\TagTesting20Nov2013\M18.DSG	11-1-2013	16:43:43	98068.000000	9806.800000	49510.929344	20.000000
C:\Users\cware\Desktop\Steller20November\TagTesting20Nov2013\M18.DSG	11-1-2013	16:43:43	98069.000000	9806.900000	49508.789804	20.000000
C:\Users\cware\Desktop\Steller20November\TagTesting20Nov2013\M18.DSG	11-1-2013	16:43:43	98070.000000	9807.000000	49504.285089	20.000000
C:\Users\cware\Desktop\Steller20November\TagTesting20Nov2013\M18.DSG	11-1-2013	16:43:43	98071.000000	9807.100000	49506.474902	20.000000
C:\Users\cware\Desktop\Steller20November\TagTesting20Nov2013\M18.DSG	11-1-2013	16:43:43	98072.000000	9807.200000	49508.890779	20.000000
C:\Users\cware\Desktop\Steller20November\TagTesting20Nov2013\M18.DSG	11-1-2013	16:43:43	98073.000000	9807.300000	49512.027561	20.000000
C:\Users\cware\Desktop\Steller20November\TagTesting20Nov2013\M18.DSG	11-1-2013	16:43:43	98074.000000	9807.400000	49512.078190	20.000000
C:\Users\cware\Desktop\Steller20November\TagTesting20Nov2013\M18.DSG	11-1-2013	16:43:43	98075.000000	9807.500000	49503.200186	20.000000
C:\Users\cware\Desktop\Steller20November\TagTesting20Nov2013\M18.DSG	11-1-2013	16:43:43	98076.000000	9807.600000	49493.971748	20.000000
C:\Users\cware\Desktop\Steller20November\TagTesting20Nov2013\M18.DSG	11-1-2013	16:43:43	98077.000000	9807.700000	49492.380568	20.000000
C:\Users\cware\Desktop\Steller20November\TagTesting20Nov2013\M18.DSG	11-1-2013	16:43:43	98078.000000	9807.800000	49497.035083	20.000000
C:\Users\cware\Desktop\Steller20November\TagTesting20Nov2013\M18.DSG	11-1-2013	16:43:43	98079.000000	9807.900000	49504.029829	20.000000
C:\Users\cware\Desktop\Steller20November\TagTesting20Nov2013\M18.DSG	11-1-2013	16:43:43	98080.000000	9808.000000	49512.071292	20.000000
C:\Users\cware\Desktop\Steller20November\TagTesting20Nov2013\M18.DSG	11-1-2013	16:43:43	98081.000000	9808.100000	49522.525876	20.000000
C:\Users\cware\Desktop\Steller20November\TagTesting20Nov2013\M18.DSG	11-1-2013	16:43:43	98082.000000	9808.200000	49532.855450	20.000000
C:\Users\cware\Desktop\Steller20November\TagTesting20Nov2013\M18.DSG	11-1-2013	16:43:43	98083.000000	9808.300000	49551.324891	20.000000
C:\Users\cware\Desktop\Steller20November\TagTesting20Nov2013\M18.DSG	11-1-2013	16:43:43	98084.000000	9808.400000	49561.804197	20.000000
C:\Users\cware\Desktop\Steller20November\TagTesting20Nov2013\M18.DSG	11-1-2013	16:43:43	98085.000000	9808.500000	49569.844228	20.000000
C:\Users\cware\Desktop\Steller20November\TagTesting20Nov2013\M18.DSG	11-1-2013	16:43:43	98086.000000	9808.600000	49584.953671	20.000000
C:\Users\cware\Desktop\Steller20November\TagTesting20Nov2013\M18.DSG	11-1-2013	16:43:43	98087.000000	9808.700000	49584.332022	20.000000
C:\Users\cware\Desktop\Steller20November\TagTesting20Nov2013\M18.DSG	11-1-2013	16:43:43	98088.000000	9808.800000	49584.008669	20.000000
C:\Users\cware\Desktop\Steller20November\TagTesting20Nov2013\M18.DSG	11-1-2013	16:43:43	98089.000000	9808.900000	49584.705709	20.000000
C:\Users\cware\Desktop\Steller20November\TagTesting20Nov2013\M18.DSG	11-1-2013	16:43:43	98090.000000	9809.000000	49590.356085	20.000000
C:\Users\cware\Desktop\Steller20November\TagTesting20Nov2013\M18.DSG	11-1-2013	16:43:43	98091.000000	9809.100000	49591.476581	20.000000
C:\Users\cware\Desktop\Steller20November\TagTesting20Nov2013\M18.DSG	11-1-2013	16:43:43	98092.000000	9809.200000	49589.684293	20.000000
C:\Users\cware\Desktop\Steller20November\TagTesting20Nov2013\M18.DSG	11-1-2013	16:43:43	98093.000000	9809.300000	49592.248202	20.000000
C:\Users\cware\Desktop\Steller20November\TagTesting20Nov2013\M18.DSG	11-1-2013	16:43:43	98094.000000	9809.400000	49595.310018	20.000000
C:\Users\cware\Desktop\Steller20November\TagTesting20Nov2013\M18.DSG	11-1-2013	16:43:43	98095.000000	9809.500000	49596.131343	20.000000
C:\Users\cware\Desktop\Steller20November\TagTesting20Nov2013\M18.DSG	11-1-2013	16:43:43	98096.000000	9809.600000	49594.165171	20.000000
C:\Users\cware\Desktop\Steller20November\TagTesting20Nov2013\M18.DSG	11-1-2013	16:43:43	98097.000000	9809.700000	49589.933725	20.000000
C:\Users\cware\Desktop\Steller20November\TagTesting20Nov2013\M18.DSG	11-1-2013	16:43:43	98098.000000	9809.800000	49593.119618	20.000000
C:\Users\cware\Desktop\Steller20November\TagTesting20Nov2013\M18.DSG	11-1-2013	16:43:43	98099.000000	9809.900000	49589.087222	20.000000
C:\Users\cware\Desktop\Steller20November\TagTesting20Nov2013\M18.DSG	11-1-2013	16:43:43	98100.000000	9810.000000	49580.923445	20.000000
C:\Users\cware\Desktop\Steller20November\TagTesting20Nov2013\M18.DSG	11-1-2013	16:43:43	98101.000000	9810.100000	49580.002390	20.000000
C:\Users\cware\Desktop\Steller20November\TagTesting20Nov2013\M18.DSG	11-1-2013	16:43:43	98102.000000	9810.200000	49574.999167	20.000000
C:\Users\cware\Desktop\Steller20November\TagTesting20Nov2013\M18.DSG	11-1-2013	16:43:43	98103.000000	9810.300000	49562.503810	20.000000
C:\Users\cware\Desktop\Steller20November\TagTesting20Nov2013\M18.DSG	11-1-2013	16:43:43	98104.000000	9810.400000	49562.728077	20.000000
C:\Users\cware\Desktop\Steller20November\TagTesting20Nov2013\M18.DSG	11-1-2013	16:43:43	98105.000000	9810.500000	49553.418930	20.000000
C:\Users\cware\Desktop\Steller20November\TagTesting20Nov2013\M18.DSG	11-1-2013	16:43:43	98106.000000	9810.600000	49539.479877	20.000000
C:\Users\cware\Desktop\Steller20November\TagTesting20Nov2013\M18.DSG	11-1-2013	16:43:43	98107.000000	9810.700000	49530.021619	20.000000
C:\Users\cware\Desktop\Steller20November\TagTesting20Nov2013\M18.DSG	11-1-2013	16:43:43	98108.000000	9810.800000	49526.461970	20.000000
C:\Users\cware\Desktop\Steller20November\TagTesting20Nov2013\M18.DSG	11-1-2013	16:43:43	98109.000000	9810.900000	49514.912827	20.000000
C:\Users\cware\Desktop\Steller20November\TagTesting20Nov2013\M18.DSG	11-1-2013	16:43:43	98110.000000	9811.000000	49508.615180	20.000000
C:\Users\cware\Desktop\Steller20November\TagTesting20Nov2013\M18.DSG	11-1-2013	16:43:43	98111.000000	9811.100000	49505.379127	20.000000
C:\Users\cware\Desktop\Steller20November\TagTesting20Nov2013\M18.DSG	11-1-2013	16:43:43	98112.000000	9811.200000	49500.600427	20.000000
C:\Users\cware\Desktop\Steller20November\TagTesting20Nov2013\M18.DSG	11-1-2013	16:43:43	98113.000000	9811.300000	49496.044968	20.000000
C:\Users\cware\Desktop\Steller20November\TagTesting20Nov2013\M18.DSG	11-1-2013	16:43:43	98114.000000	9811.400000	49494.003792	20.000000
C:\Users\cware\Desktop\Steller20November\TagTesting20Nov2013\M18.DSG	11-1-2013	16:43:43	98115.000000	9811.500000	49494.401870	20.000000
C:\Users\cware\Desktop\Steller20November\TagTesting20Nov2013\M18.DSG	11-1-2013	16:43:43	98116.000000	9811.600000	49492.958305	20.000000
C:\Users\cware\Desktop\Steller20November\TagTesting20Nov2013\M18.DSG	11-1-2013	16:43:43	98117.000000	9811.700000	49489.797511	20.000000
C:\Users\cware\Desktop\Steller20November\TagTesting20Nov2013\M18.DSG	11-1-2013	16:43:43	98118.000000	9811.800000	49490.145768	20.000000
C:\Users\cware\Desktop\Steller20November\TagTesting20Nov2013\M18.DSG	11-1-2013	16:43:43	98119.000000	9811.900000	49492.012190	20.000000
C:\Users\cware\Desktop\Steller20November\TagTesting20Nov2013\M18.DSG	11-1-2013	16:43:43	98120.000000	9812.000000	49490.169353	20.000000
C:\Users\cware\Desktop\Steller20November\TagTesting20Nov2013\M18.DSG	11-1-2013	16:43:43	98121.000000	9812.100000	49493.878157	20.000000
C:\Users\cware\Desktop\Steller20November\TagTesting20Nov2013\M18.DSG	11-1-2013	16:43:43	98122.000000	9812.200000	49492.036013	20.000000
C:\Users\cware\Desktop\Steller20November\TagTesting20Nov2013\M18.DSG	11-1-2013	16:43:43	98123.000000	9812.300000	49488.277428	20.000000
C:\Users\cware\Desktop\Steller20November\TagTesting20Nov2013\M18.DSG	11-1-2013	16:43:43	98124.000000	9812.400000	49490.592278	20.000000
C:\Users\cware\Desktop\Steller20November\TagTesting20Nov2013\M18.DSG	11-1-2013	16:43:43	98125.000000	9812.500000	49489.995389	20.000000
C:\Users\cware\Desktop\Steller20November\TagTesting20Nov2013\M18.DSG	11-1-2013	16:43:43	98126.000000	9812.600000	49492.235237	20.000000
C:\Users\cware\Desktop\Steller20November\TagTesting20Nov2013\M18.DSG	11-1-2013	16:43:43	98127.000000	9812.700000	49489.970177	20.000000
C:\Users\cware\Desktop\Steller20November\TagTesting20Nov2013\M18.DSG	11-1-2013	16:43:43	98128.000000	9812.800000	49491.737547	20.000000
C:\Users\cware\Desktop\Steller20November\TagTesting20Nov2013\M18.DSG	11-1-2013	16:43:43	98129.000000	9812.900000	49486.810459	20.000000
C:\Users\cware\Desktop\Steller20November\TagTesting20Nov2013\M18.DSG	11-1-2013	16:43:43	98130.000000	9813.000000	49496.269291	20.000000
C:\Users\cware\Desktop\Steller20November\TagTesting20Nov2013\M18.DSG	11-1-2013	16:43:43	98131.000000	9813.100000	49501.247033	20.000000
C:\Users\cware\Desktop\Steller20November\TagTesting20Nov2013\M18.DSG	11-1-2013	16:43:43	98132.000000	9813.200000	49499.330837	20.000000
C:\Users\cware\Desktop\Steller20November\TagTesting20Nov2013\M18.DSG	11-1-2013	16:43:43	98133.000000	9813.300000	49506.474353	20.000000
C:\Users\cware\Desktop\Steller20November\TagTesting20Nov2013\M18.DSG	11-1-2013	16:43:43	98134.000000	9813.400000	49510.133415	20.000000
C:\Users\cware\Desktop\Steller20November\TagTesting20Nov2013\M18.DSG	11-1-2013	16:43:43	98135.000000	9813.500000	49516.156878	20.000000
C:\Users\cware\Desktop\Steller20November\TagTesting20Nov2013\M18.DSG	11-1-2013	16:43:43	98136.000000	9813.600000	49521.682830	20.000000
C:\Users\cware\Desktop\Steller20November\TagTesting20Nov2013\M18.DSG	11-1-2013	16:43:43	98137.000000	9813.700000	49526.511478	20.000000
C:\Users\cware\Desktop\Steller20November\TagTesting20Nov2013\M18.DSG	11-1-2013	16:43:43	98138.000000	9813.800000	49526.685572	20.000000
C:\Users\cware\Desktop\Steller20November\TagTesting20Nov2013\M18.DSG	11-1-2013	16:43:43	98139.000000	9813.900000	49524.147023	20.000000
C:\Users\cware\Desktop\Steller20November\TagTesting20Nov2013\M18.DSG	11-1-2013	16:43:43	98140.000000	9814.000000	49525.341557	20.000000
C:\Users\cware\Desktop\Steller20November\TagTesting20Nov2013\M18.DSG	11-1-2013	16:43:43	98141.000000	9814.100000	49522.777731	20.000000
C:\Users\cware\Desktop\Steller20November\TagTesting20Nov2013\M18.DSG	11-1-2013	16:43:43	98142.000000	9814.200000	49522.727927	20.000000
C:\Users\cware\Desktop\Steller20November\TagTesting20Nov2013\M18.DSG	11-1-2013	16:43:43	98143.000000	9814.300000	49522.205290	20.000000
C:\Users\cware\Desktop\Steller20November\TagTesting20Nov2013\M18.DSG	11-1-2013	16:43:43	98144.000000	9814.400000	49517.948649	20.000000
C:\Users\cware\Desktop\Steller20November\TagTesting20Nov2013\M18.DSG	11-1-2013	16:43:43	98145.000000	9814.500000	49519.317594	20.000000
C:\Users\cware\Desktop\Steller20November\TagTesting20Nov2013\M18.DSG	11-1-2013	16:43:43	98146.000000	9814.600000	49518.521220	20.000000
C:\Users\cware\Desktop\Steller20November\TagTesting20Nov2013\M18.DSG	11-1-2013	16:43:43	98147.000000	9814.700000	49515.509378	20.000000
C:\Users\cware\Desktop\Steller20November\TagTesting20Nov2013\M18.DSG	11-1-2013	16:43:43	98148.000000	9814.800000	49514.837195	20.000000
C:\Users\cware\Desktop\Steller20November\TagTesting20Nov2013\M18.DSG	11-1-2013	16:43:43	98149.000000	9814.900000	49518.520982	20.000000
C:\Users\cware\Desktop\Steller20November\TagTesting20Nov2013\M18.DSG	11-1-2013	16:43:43	98150.000000	9815.000000	49517.052495	20.000000
C:\Users\cware\Desktop\Steller20November\TagTesting20Nov2013\M18.DSG	11-1-2013	16:43:43	98151.000000	9815.100000	49516.330425	20.000000
C:\Users\cware\Desktop\Steller20November\TagTesting20Nov2013\M18.DSG	11-1-2013	16:43:43	98152.000000	9815.200000	49516.106185	20.000000
C:\Users\cware\Desktop\Steller20November\TagTesting20Nov2013\M18.DSG	11-1-2013	16:43:43	98153.000000	9815.300000	49514.886490	20.000000
C:\Users\cware\Desktop\Steller20November\TagTesting20Nov2013\M18.DSG	11-1-2013	16:43:43	98154.000000	9815.400000	49513.716904	20.000000
C:\Users\cware\Desktop\Steller20November\TagTesting20Nov2013\M18.DSG	11-1-2013	16:43:43	98155.000000	9815.500000	49512.223083	20.000000
C:\Users\cware\Desktop\Steller20November\TagTesting20Nov2013\M18.DSG	11-1-2013	16:43:43	98156.000000	9815.600000	49513.865781	20.000000
C:\Users\cware\Desktop\Steller20November\TagTesting20Nov2013\M18.DSG	11-1-2013	16:43:43	98157.000000	9815.700000	49509.733699	20.000000
C:\Users\cware\Desktop\Steller20November\TagTesting20Nov2013\M18.DSG	11-1-2013	16:43:43	98158.000000	9815.800000	49508.763241	20.000000
C:\Users\cware\Desktop\Steller20November\TagTesting20Nov2013\M18.DSG	11-1-2013	16:43:43	98159.000000	9815.900000	49510.829112	20.000000
C:\Users\cware\Desktop\Steller20November\TagTesting20Nov2013\M18.DSG	11-1-2013	16:43:43	98160.000000	9816.000000	49511.525800	20.000000
C:\Users\cware\Desktop\Steller20November\TagTesting20Nov2013\M18.DSG	11-1-2013	16:43:43	98161.000000	9816.100000	49509.608841	20.000000
C:\Users\cware\Desktop\Steller20November\TagTesting20Nov2013\M18.DSG	11-1-2013	16:43:43	98162.000000	9816.200000	49507.219434	20.000000
C:\Users\cware\Desktop\Steller20November\TagTesting20Nov2013\M18.DSG	11-1-2013	16:43:43	98163.000000	9816.300000	49506.746362	20.000000
C:\Users\cware\Desktop\Steller20November\TagTesting20Nov2013\M18.DSG	11-1-2013	16:43:43	98164.000000	9816.400000	49506.273515	20.000000
C:\Users\cware\Desktop\Steller20November\TagTesting20Nov2013\M18.DSG	11-1-2013	16:43:43	98165.000000	9816.500000	49505.377347	20.000000
C:\Users\cware\Desktop\Steller20November\TagTesting20Nov2013\M18.DSG	11-1-2013	16:43:43	98166.000000	9816.600000	49504.182379	20.000000
C:\Users\cware\Desktop\Steller20November\TagTesting20Nov2013\M18.DSG	11-1-2013	16:43:43	98167.000000	9816.700000	49506.597146	20.000000
C:\Users\cware\Desktop\Steller20November\TagTesting20Nov2013\M18.DSG	11-1-2013	16:43:43	98168.000000	9816.800000	49503.783810	20.000000
C:\Users\cware\Desktop\Steller20November\TagTesting20Nov2013\M18.DSG	11-1-2013	16:43:43	98169.000000	9816.900000	49505.377017	20.000000
C:\Users\cware\Desktop\Steller20November\TagTesting20Nov2013\M18.DSG	11-1-2013	16:43:43	98170.000000	9817.000000	49505.526033	20.000000
C:\Users\cware\Desktop\Steller20November\TagTesting20Nov2013\M18.DSG	11-1-2013	16:43:43	98171.000000	9817.100000	49505.078165	20.000000
C:\Users\cware\Desktop\Steller20November\TagTesting20Nov2013\M18.DSG	11-1-2013	16:43:43	98172.000000	9817.200000	49507.218262	20.000000
C:\Users\cware\Desktop\Steller20November\TagTesting20Nov2013\M18.DSG	11-1-2013	16:43:43	98173.000000	9817.300000	49513.092609	20.000000
C:\Users\cware\Desktop\Steller20November\TagTesting20Nov2013\M18.DSG	11-1-2013	16:43:43	98174.000000	9817.400000	49514.785011	20.000000
C:\Users\cware\Desktop\Steller20November\TagTesting20Nov2013\M18.DSG	11-1-2013	16:43:43	98175.000000	9817.500000	49516.103970	20.000000
C:\Users\cware\Desktop\Steller20November\TagTesting20Nov2013\M18.DSG	11-1-2013	16:43:43	98176.000000	9817.600000	49513.614834	20.000000
C:\Users\cware\Desktop\Steller20November\TagTesting20Nov2013\M18.DSG	11-1-2013	16:43:43	98177.000000	9817.700000	49515.830277	20.000000
C:\Users\cware\Desktop\Steller20November\TagTesting20Nov2013\M18.DSG	11-1-2013	16:43:43	98178.000000	9817.800000	49512.718393	20.000000
C:\Users\cware\Desktop\Steller20November\TagTesting20Nov2013\M18.DSG	11-1-2013	16:43:43	98179.000000	9817.900000	49510.328908	20.000000
C:\Users\cware\Desktop\Steller20November\TagTesting20Nov2013\M18.DSG	11-1-2013	16:43:43	98180.000000	9818.000000	49507.366640	20.000000
C:\Users\cware\Desktop\Steller20November\TagTesting20Nov2013\M18.DSG	11-1-2013	16:43:43	98181.000000	9818.100000	49508.810066	20.000000
C:\Users\cware\Desktop\Steller20November\TagTesting20Nov2013\M18.DSG	11-1-2013	16:43:43	98182.000000	9818.200000	49505.773389	20.000000
C:\Users\cware\Desktop\Steller20November\TagTesting20Nov2013\M18.DSG	11-1-2013	16:43:43	98183.000000	9818.300000	49501.491593	20.000000
C:\Users\cware\Desktop\Steller20November\TagTesting20Nov2013\M18.DSG	11-1-2013	16:43:43	98184.000000	9818.400000	49509.108198	20.000000
C:\Users\cware\Desktop\Steller20November\TagTesting20Nov2013\M18.DSG	11-1-2013	16:43:43	98185.000000	9818.500000	49512.692425	20.000000
C:\Users\cware\Desktop\Steller20November\TagTesting20Nov2013\M18.DSG	11-1-2013	16:43:43	98186.000000	9818.600000	49515.131705	20.000000
C:\Users\cware\Desktop\Steller20November\TagTesting20Nov2013\M18.DSG	11-1-2013	16:43:43	98187.000000	9818.700000	49514.583942	20.000000
C:\Users\cware\Desktop\Steller20November\TagTesting20Nov2013\M18.DSG	11-1-2013	16:43:43	98188.000000	9818.800000	49516.674474	20.000000
C:\Users\cware\Desktop\Steller20November\TagTesting20Nov2013\M18.DSG	11-1-2013	16:43:43	98189.000000	9818.900000	49514.384419	20.000000
C:\Users\cware\Desktop\Steller20November\TagTesting20Nov2013\M18.DSG	11-1-2013	16:43:43	98190.000000	9819.000000	49512.168980	20.000000
C:\Users\cware\Desktop\Steller20November\TagTesting20Nov2013\M18.DSG	11-1-2013	16:43:43	98191.000000	9819.100000	49513.761888	20.000000
C:\Users\cware\Desktop\Steller20November\TagTesting20Nov2013\M18.DSG	11-1-2013	16:43:43	98192.000000	9819.200000	49515.727973	20.000000
C:\Users\cware\Desktop\Steller20November\TagTesting20Nov2013\M18.DSG	11-1-2013	16:43:43	98193.000000	9819.300000	49512.964967	20.000000
C:\Users\cware\Desktop\Steller20November\TagTesting20Nov2013\M18.DSG	11-1-2013	16:43:43	98194.000000	9819.400000	49514.756868	20.000000
C:\Users\cware\Desktop\Steller20November\TagTesting20Nov2013\M18.DSG	11-1-2013	16:43:43	98195.000000	9819.500000	49515.428686	20.000000
C:\Users\cware\Desktop\Steller20November\TagTesting20Nov2013\M18.DSG	11-1-2013	16:43:43	98196.000000	9819.600000	49517.195761	20.000000
C:\Users\cware\Desktop\Steller20November\TagTesting20Nov2013\M18.DSG	11-1-2013	16:43:43	98197.000000	9819.700000	49519.187185	20.000000
C:\Users\cware\Desktop\Steller20November\TagTesting20Nov2013\M18.DSG	11-1-2013	16:43:43	98198.000000	9819.800000	49519.087165	20.000000
C:\Users\cware\Desktop\Steller20November\TagTesting20Nov2013\M18.DSG	11-1-2013	16:43:43	98199.000000	9819.900000	49518.688913	20.000000
C:\Users\cware\Desktop\Steller20November\TagTesting20Nov2013\M18.DSG	11-1-2013	16:43:43	98200.000000	9820.000000	49520.430650	20.000000
C:\Users\cware\Desktop\Steller20November\TagTesting20Nov2013\M18.DSG	11-1-2013	16:43:43	98201.000000	9820.100000	49519.186052	20.000000
C:\Users\cware\Desktop\Steller20November\TagTesting20Nov2013\M18.DSG	11-1-2013	16:43:43	98202.000000	9820.200000	49519.484340	20.000000
C:\Users\cware\Desktop\Steller20November\TagTesting20Nov2013\M18.DSG	11-1-2013	16:43:43	98203.000000	9820.300000	49519.036467	20.000000
C:\Users\cware\Desktop\Steller20November\TagTesting20Nov2013\M18.DSG	11-1-2013	16:43:43	98204.000000	9820.400000	49519.185331	20.000000
C:\Users\cware\Desktop\Steller20November\TagTesting20Nov2013\M18.DSG	11-1-2013	16:43:43	98205.000000	9820.500000	49520.155993	20.000000
C:\Users\cware\Desktop\Steller20November\TagTesting20Nov2013\M18.DSG	11-1-2013	16:43:43	98206.000000	9820.600000	49514.903344	20.000000
C:\Users\cware\Desktop\Steller20November\TagTesting20Nov2013\M18.DSG	11-1-2013	16:43:43	98207.000000	9820.700000	49509.750988	20.000000
C:\Users\cware\Desktop\Steller20November\TagTesting20Nov2013\M18.DSG	11-1-2013	16:43:43	98208.000000	9820.800000	49507.560197	20.000000
C:\Users\cware\Desktop\Steller20November\TagTesting20Nov2013\M18.DSG	11-1-2013	16:43:43	98209.000000	9820.900000	49502.805889	20.000000
C:\Users\cware\Desktop\Steller20November\TagTesting20Nov2013\M18.DSG	11-1-2013	16:43:43	98210.000000	9821.000000	49498.773247	20.000000
C:\Users\cware\Desktop\Steller20November\TagTesting20Nov2013\M18.DSG	11-1-2013	16:43:43	98211.000000	9821.100000	49497.503641	20.000000
C:\Users\cware\Desktop\Steller20November\TagTesting20Nov2013\M18.DSG	11-1-2013	16:43:43	98212.000000	9821.200000	49491.853335	20.000000
C:\Users\cware\Desktop\Steller20November\TagTesting20Nov2013\M18.DSG	11-1-2013	16:43:43	98213.000000	9821.300000	49491.876941	20.000000
C:\Users\cware\Desktop\Steller20November\TagTesting20Nov2013\M18.DSG	11-1-2013	16:43:43	98214.000000	9821.400000	49488.840720	20.000000
C:\Users\cware\Desktop\Steller20November\TagTesting20Nov2013\M18.DSG	11-1-2013	16:43:43	98215.000000	9821.500000	49490.732193	20.000000
C:\Users\cware\Desktop\Steller20November\TagTesting20Nov2013\M18.DSG	11-1-2013	16:43:43	98216.000000	9821.600000	49491.702990	20.000000
C:\Users\cware\Desktop\Steller20November\TagTesting20Nov2013\M18.DSG	11-1-2013	16:43:43	98217.000000	9821.700000	49491.976466	20.000000
C:\Users\cware\Desktop\Steller20November\TagTesting20Nov2013\M18.DSG	11-1-2013	16:43:43	98218.000000	9821.800000	49493.494722	20.000000
C:\Users\cware\Desktop\Steller20November\TagTesting20Nov2013\M18.DSG	11-1-2013	16:43:43	98219.000000	9821.900000	49495.336114	20.000000
C:\Users\cware\Desktop\Steller20November\TagTesting20Nov2013\M18.DSG	11-1-2013	16:43:43	98220.000000	9822.000000	49500.015944	20.000000
C:\Users\cware\Desktop\Steller20November\TagTesting20Nov2013\M18.DSG	11-1-2013	16:43:43	98221.000000	9822.100000	49501.160101	20.000000
C:\Users\cware\Desktop\Steller20November\TagTesting20Nov2013\M18.DSG	11-1-2013	16:43:43	98222.000000	9822.200000	49503.275819	20.000000
C:\Users\cware\Desktop\Steller20November\TagTesting20Nov2013\M18.DSG	11-1-2013	16:43:43	98223.000000	9822.300000	49508.054501	20.000000
C:\Users\cware\Desktop\Steller20November\TagTesting20Nov2013\M18.DSG	11-1-2013	16:43:43	98224.000000	9822.400000	49509.099901	20.000000
C:\Users\cware\Desktop\Steller20November\TagTesting20Nov2013\M18.DSG	11-1-2013	16:43:43	98225.000000	9822.500000	49509.547453	20.000000
C:\Users\cware\Desktop\Steller20November\TagTesting20Nov2013\M18.DSG	11-1-2013	16:43:43	98226.000000	9822.600000	49512.907687	20.000000
C:\Users\cware\Desktop\Steller20November\TagTesting20Nov2013\M18.DSG	11-1-2013	16:43:43	98227.000000	9822.700000	49514.326113	20.000000
C:\Users\cware\Desktop\Steller20November\TagTesting20Nov2013\M18.DSG	11-1-2013	16:43:43	98228.000000	9822.800000	49514.624554	20.000000
C:\Users\cware\Desktop\Steller20November\TagTesting20Nov2013\M18.DSG	11-1-2013	16:43:43	98229.000000	9822.900000	49512.707677	20.000000
C:\Users\cware\Desktop\Steller20November\TagTesting20Nov2013\M18.DSG	11-1-2013	16:43:43	98230.000000	9823.000000	49511.637503	20.000000
C:\Users\cware\Desktop\Steller20November\TagTesting20Nov2013\M18.DSG	11-1-2013	16:43:43	98231.000000	9823.100000	49509.596124	20.000000
C:\Users\cware\Desktop\Steller20November\TagTesting20Nov2013\M18.DSG	11-1-2013	16:43:43	98232.000000	9823.200000	49509.546025	20.000000
C:\Users\cware\Desktop\Steller20November\TagTesting20Nov2013\M18.DSG	11-1-2013	16:43:43	98233.000000	9823.300000	49510.441801	20.000000
C:\Users\cware\Desktop\Steller20November\TagTesting20Nov2013\M18.DSG	11-1-2013	16:43:43	98234.000000	9823.400000	49509.595520	20.000000
C:\Users\cware\Desktop\Steller20November\TagTesting20Nov2013\M18.DSG	11-1-2013	16:43:43	98235.000000	9823.500000	49507.081195	20.000000
C:\Users\cware\Desktop\Steller20November\TagTesting20Nov2013\M18.DSG	11-1-2013	16:43:43	98236.000000	9823.600000	49504.019197	20.000000
C:\Users\cware\Desktop\Steller20November\TagTesting20Nov2013\M18.DSG	11-1-2013	16:43:43	98237.000000	9823.700000	49498.941168	20.000000
C:\Users\cware\Desktop\Steller20November\TagTesting20Nov2013\M18.DSG	11-1-2013	16:43:43	98238.000000	9823.800000	49493.663876	20.000000
C:\Users\cware\Desktop\Steller20November\TagTesting20Nov2013\M18.DSG	11-1-2013	16:43:43	98239.000000	9823.900000	49492.668045	20.000000
C:\Users\cware\Desktop\Steller20November\TagTesting20Nov2013\M18.DSG	11-1-2013	16:43:43	98240.000000	9824.000000	49488.087806	20.000000
C:\Users\cware\Desktop\Steller20November\TagTesting20Nov2013\M18.DSG	11-1-2013	16:43:43	98241.000000	9824.100000	49484.925859	20.000000
C:\Users\cware\Desktop\Steller20November\TagTesting20Nov2013\M18.DSG	11-1-2013	16:43:43	98242.000000	9824.200000	49484.079647	20.000000
C:\Users\cware\Desktop\Steller20November\TagTesting20Nov2013\M18.DSG	11-1-2013	16:43:43	98243.000000	9824.300000	49488.061786	20.000000
C:\Users\cware\Desktop\Steller20November\TagTesting20Nov2013\M18.DSG	11-1-2013	16:43:43	98244.000000	9824.400000	49490.725084	20.000000
C:\Users\cware\Desktop\Steller20November\TagTesting20Nov2013\M18.DSG	11-1-2013	16:43:43	98245.000000	9824.500000	49490.376124	20.000000
C:\Users\cware\Desktop\Steller20November\TagTesting20Nov2013\M18.DSG	11-1-2013	16:43:43	98246.000000	9824.600000	49489.977760	20.000000
C:\Users\cware\Desktop\Steller20November\TagTesting20Nov2013\M18.DSG	11-1-2013	16:43:43	98247.000000	9824.700000	49489.928017	20.000000
C:\Users\cware\Desktop\Steller20November\TagTesting20Nov2013\M18.DSG	11-1-2013	16:43:43	98248.000000	9824.800000	49490.848532	20.000000
C:\Users\cware\Desktop\Steller20November\TagTesting20Nov2013\M18.DSG	11-1-2013	16:43:43	98249.000000	9824.900000	49492.615420	20.000000
C:\Users\cware\Desktop\Steller20November\TagTesting20Nov2013\M18.DSG	11-1-2013	16:43:43	98250.000000	9825.000000	49494.905184	20.000000
C:\Users\cware\Desktop\Steller20November\TagTesting20Nov2013\M18.DSG	11-1-2013	16:43:43	98251.000000	9825.100000	49495.402839	20.000000
C:\Users\cware\Desktop\Steller20November\TagTesting20Nov2013\M18.DSG	11-1-2013	16:43:43	98252.000000	9825.200000	49494.481794	20.000000
C:\Users\cware\Desktop\Steller20November\TagTesting20Nov2013\M18.DSG	11-1-2013	16:43:43	98253.000000	9825.300000	49494.680557	20.000000
C:\Users\cware\Desktop\Steller20November\TagTesting20Nov2013\M18.DSG	11-1-2013	16:43:43	98254.000000	9825.400000	49492.116611	20.000000
C:\Users\cware\Desktop\Steller20November\TagTesting20Nov2013\M18.DSG	11-1-2013	16:43:43	98255.000000	9825.500000	49492.389865	20.000000
C:\Users\cware\Desktop\Steller20November\TagTesting20Nov2013\M18.DSG	11-1-2013	16:43:43	98256.000000	9825.600000	49490.597357	20.000000
C:\Users\cware\Desktop\Steller20November\TagTesting20Nov2013\M18.DSG	11-1-2013	16:43:43	98257.000000	9825.700000	49488.581030	20.000000
C:\Users\cware\Desktop\Steller20November\TagTesting20Nov2013\M18.DSG	11-1-2013	16:43:43	98258.000000	9825.800000	49487.609877	20.000000
C:\Users\cware\Desktop\Steller20November\TagTesting20Nov2013\M18.DSG	11-1-2013	16:43:43	98259.000000	9825.900000	49488.754568	20.000000
C:\Users\cware\Desktop\Steller20November\TagTesting20Nov2013\M18.DSG	11-1-2013	16:43:43	98260.000000	9826.000000	49491.218434	20.000000
C:\Users\cware\Desktop\Steller20November\TagTesting20Nov2013\M18.DSG	11-1-2013	16:43:43	98261.000000	9826.100000	49492.213857	20.000000
C:\Users\cware\Desktop\Steller20November\TagTesting20Nov2013\M18.DSG	11-1-2013	16:43:43	98262.000000	9826.200000	49491.043880	20.000000
C:\Users\cware\Desktop\Steller20November\TagTesting20Nov2013\M18.DSG	11-1-2013	16:43:43	98263.000000	9826.300000	49490.645186	20.000000
C:\Users\cware\Desktop\Steller20November\TagTesting20Nov2013\M18.DSG	11-1-2013	16:43:43	98264.000000	9826.400000	49490.421137	20.000000
C:\Users\cware\Desktop\Steller20November\TagTesting20Nov2013\M18.DSG	11-1-2013	16:43:43	98265.000000	9826.500000	49491.964365	20.000000
C:\Users\cware\Desktop\Steller20November\TagTesting20Nov2013\M18.DSG	11-1-2013	16:43:43	98266.000000	9826.600000	49492.661283	20.000000
C:\Users\cware\Desktop\Steller20November\TagTesting20Nov2013\M18.DSG	11-1-2013	16:43:43	98267.000000	9826.700000	49484.795693	20.000000
C:\Users\cware\Desktop\Steller20November\TagTesting20Nov2013\M18.DSG	11-1-2013	16:43:43	98268.000000	9826.800000	49488.329971	20.000000
C:\Users\cware\Desktop\Steller20November\TagTesting20Nov2013\M18.DSG	11-1-2013	16:43:43	98269.000000	9826.900000	49512.523571	20.000000
C:\Users\cware\Desktop\Steller20November\TagTesting20Nov2013\M18.DSG	11-1-2013	16:43:43	98270.000000	9827.000000	49524.222171	20.000000
C:\Users\cware\Desktop\Steller20November\TagTesting20Nov2013\M18.DSG	11-1-2013	16:43:43	98271.000000	9827.100000	49545.180235	20.000000
C:\Users\cware\Desktop\Steller20November\TagTesting20Nov2013\M18.DSG	11-1-2013	16:43:43	98272.000000	9827.200000	49569.573100	20.000000
C:\Users\cware\Desktop\Steller20November\TagTesting20Nov2013\M18.DSG	11-1-2013	16:43:43	98273.000000	9827.300000	49595.135838	20.000000
C:\Users\cware\Desktop\Steller20November\TagTesting20Nov2013\M18.DSG	11-1-2013	16:43:43	98274.000000	9827.400000	49613.704488	20.000000
C:\Users\cware\Desktop\Steller20November\TagTesting20Nov2013\M18.DSG	11-1-2013	16:43:43	98275.000000	9827.500000	49619.677774	20.000000
C:\Users\cware\Desktop\Steller20November\TagTesting20Nov2013\M18.DSG	11-1-2013	16:43:43	98276.000000	9827.600000	49627.617707	20.000000
C:\Users\cware\Desktop\Steller20November\TagTesting20Nov2013\M18.DSG	11-1-2013	16:43:43	98277.000000	9827.700000	49640.411680	20.000000
C:\Users\cware\Desktop\Steller20November\TagTesting20Nov2013\M18.DSG	11-1-2013	16:43:43	98278.000000	9827.800000	49639.913511	20.000000
C:\Users\cware\Desktop\Steller20November\TagTesting20Nov2013\M18.DSG	11-1-2013	16:43:43	98279.000000	9827.900000	49625.849932	20.000000
C:\Users\cware\Desktop\Steller20November\TagTesting20Nov2013\M18.DSG	11-1-2013	16:43:43	98280.000000	9828.000000	49603.472526	20.000000
C:\Users\cware\Desktop\Steller20November\TagTesting20Nov2013\M18.DSG	11-1-2013	16:43:43	98281.000000	9828.100000	49616.863521	20.000000
C:\Users\cware\Desktop\Steller20November\TagTesting20Nov2013\M18.DSG	11-1-2013	16:43:43	98282.000000	9828.200000	49615.220641	20.000000
C:\Users\cware\Desktop\Steller20November\TagTesting20Nov2013\M18.DSG	11-1-2013	16:43:43	98283.000000	9828.300000	49624.678928	20.000000
C:\Users\cware\Desktop\Steller20November\TagTesting20Nov2013\M18.DSG	11-1-2013	16:43:43	98284.000000	9828.400000	49635.879803	20.000000
C:\Users\cware\Desktop\Steller20November\TagTesting20Nov2013\M18.DSG	11-1-2013	16:43:43	98285.000000	9828.500000	49640.957327	20.000000
C:\Users\cware\Desktop\Steller20November\TagTesting20Nov2013\M18.DSG	11-1-2013	16:43:43	98286.000000	9828.600000	49641.952710	20.000000
C:\Users\cware\Desktop\Steller20November\TagTesting20Nov2013\M18.DSG	11-1-2013	16:43:43	98287.000000	9828.700000	49646.681590	20.000000
C:\Users\cware\Desktop\Steller20November\TagTesting20Nov2013\M18.DSG	11-1-2013	16:43:43	98288.000000	9828.800000	49654.372616	20.000000
C:\Users\cware\Desktop\Steller20November\TagTesting20Nov2013\M18.DSG	11-1-2013	16:43:43	98289.000000	9828.900000	49667.539731	20.000000
C:\Users\cware\Desktop\Steller20November\TagTesting20Nov2013\M18.DSG	11-1-2013	16:43:43	98290.000000	9829.000000	49658.827425	20.000000
C:\Users\cware\Desktop\Steller20November\TagTesting20Nov2013\M18.DSG	11-1-2013	16:43:43	98291.000000	9829.100000	49657.482876	20.000000
C:\Users\cware\Desktop\Steller20November\TagTesting20Nov2013\M18.DSG	11-1-2013	16:43:43	98292.000000	9829.200000	49665.970627	20.000000
C:\Users\cware\Desktop\Steller20November\TagTesting20Nov2013\M18.DSG	11-1-2013	16:43:43	98293.000000	9829.300000	49667.015774	20.000000
C:\Users\cware\Desktop\Steller20November\TagTesting20Nov2013\M18.DSG	11-1-2013	16:43:43	98294.000000	9829.400000	49670.774158	20.000000
C:\Users\cware\Desktop\Steller20November\TagTesting20Nov2013\M18.DSG	11-1-2013	16:43:43	98295.000000	9829.500000	49671.396119	20.000000
C:\Users\cware\Desktop\Steller20November\TagTesting20Nov2013\M18.DSG	11-1-2013	16:43:43	98296.000000	9829.600000	49679.584982	20.000000
C:\Users\cware\Desktop\Steller20November\TagTesting20Nov2013\M18.DSG	11-1-2013	16:43:43	98297.000000	9829.700000	49670.425100	20.000000
C:\Users\cware\Desktop\Steller20November\TagTesting20Nov2013\M18.DSG	11-1-2013	16:43:43	98298.000000	9829.800000	49691.681557	20.000000
C:\Users\cware\Desktop\Steller20November\TagTesting20Nov2013\M18.DSG	11-1-2013	16:43:43	98299.000000	9829.900000	49700.990401	20.000000
C:\Users\cware\Desktop\Steller20November\TagTesting20Nov2013\M18.DSG	11-1-2013	16:43:43	98300.000000	9830.000000	49713.759023	20.000000
C:\Users\cware\Desktop\Steller20November\TagTesting20Nov2013\M18.DSG	11-1-2013	16:43:43	98301.000000	9830.100000	49721.749172	20.000000
C:\Users\cware\Desktop\Steller20November\TagTesting20Nov2013\M18.DSG	11-1-2013	16:43:43	98302.000000	9830.200000	49738.201740	20.000000
C:\Users\cware\Desktop\Steller20November\TagTesting20Nov2013\M18.DSG	11-1-2013	16:43:43	98303.000000	9830.300000	49750.149216	20.000000
C:\Users\cware\Desktop\Steller20November\TagTesting20Nov2013\M18.DSG	11-1-2013	16:43:43	98304.000000	9830.400000	49755.948609	20.000000
C:\Users\cware\Desktop\Steller20November\TagTesting20Nov2013\M18.DSG	11-1-2013	16:43:43	98305.000000	9830.500000	49772.749563	20.000000
C:\Users\cware\Desktop\Steller20November\TagTesting20Nov2013\M18.DSG	11-1-2013	16:43:43	98306.000000	9830.600000	49757.690695	20.000000
C:\Users\cware\Desktop\Steller20November\TagTesting20Nov2013\M18.DSG	11-1-2013	16:43:43	98307.000000	9830.700000	49756.993411	20.000000
C:\Users\cware\Desktop\Steller20November\TagTesting20Nov2013\M18.DSG	11-1-2013	16:43:43	98308.000000	9830.800000	49754.479019	20.000000
C:\Users\cware\Desktop\Steller20November\TagTesting20Nov2013\M18.DSG	11-1-2013	16:43:43	98309.000000	9830.900000	49764.858629	20.000000
C:\Users\cware\Desktop\Steller20November\TagTesting20Nov2013\M18.DSG	11-1-2013	16:43:43	98310.000000	9831.000000	49770.433609	20.000000
C:\Users\cware\Desktop\Steller20November\TagTesting20Nov2013\M18.DSG	11-1-2013	16:43:43	98311.000000	9831.100000	49772.425137	20.000000
C:\Users\cware\Desktop\Steller20November\TagTesting20Nov2013\M18.DSG	11-1-2013	16:43:43	98312.000000	9831.200000	49783.351930	20.000000
C:\Users\cware\Desktop\Steller20November\TagTesting20Nov2013\M18.DSG	11-1-2013	16:43:43	98313.000000	9831.300000	49780.912294	20.000000
C:\Users\cware\Desktop\Steller20November\TagTesting20Nov2013\M18.DSG	11-1-2013	16:43:43	98314.000000	9831.400000	49780.190346	20.000000
C:\Users\cware\Desktop\Steller20November\TagTesting20Nov2013\M18.DSG	11-1-2013	16:43:43	98315.000000	9831.500000	49786.960691	20.000000
C:\Users\cware\Desktop\Steller20November\TagTesting20Nov2013\M18.DSG	11-1-2013	16:43:43	98316.000000	9831.600000	49780.264678	20.000000
C:\Users\cware\Desktop\Steller20November\TagTesting20Nov2013\M18.DSG	11-1-2013	16:43:43	98317.000000	9831.700000	49791.341201	20.000000
C:\Users\cware\Desktop\Steller20November\TagTesting20Nov2013\M18.DSG	11-1-2013	16:43:43	98318.000000	9831.800000	49794.775577	20.000000
C:\Users\cware\Desktop\Steller20November\TagTesting20Nov2013\M18.DSG	11-1-2013	16:43:43	98319.000000	9831.900000	49792.709659	20.000000
C:\Users\cware\Desktop\Steller20November\TagTesting20Nov2013\M18.DSG	11-1-2013	16:43:43	98320.000000	9832.000000	49792.734708	20.000000
C:\Users\cware\Desktop\Steller20November\TagTesting20Nov2013\M18.DSG	11-1-2013	16:43:43	98321.000000	9832.100000	49797.861842	20.000000
C:\Users\cware\Desktop\Steller20November\TagTesting20Nov2013\M18.DSG	11-1-2013	16:43:43	98322.000000	9832.200000	49794.501330	20.000000
C:\Users\cware\Desktop\Steller20November\TagTesting20Nov2013\M18.DSG	11-1-2013	16:43:43	98323.000000	9832.300000	49789.598045	20.000000
C:\Users\cware\Desktop\Steller20November\TagTesting20Nov2013\M18.DSG	11-1-2013	16:43:43	98324.000000	9832.400000	49790.245019	20.000000
C:\Users\cware\Desktop\Steller20November\TagTesting20Nov2013\M18.DSG	11-1-2013	16:43:43	98325.000000	9832.500000	49784.495047	20.000000
C:\Users\cware\Desktop\Steller20November\TagTesting20Nov2013\M18.DSG	11-1-2013	16:43:43	98326.000000	9832.600000	49781.110090	20.000000
C:\Users\cware\Desktop\Steller20November\TagTesting20Nov2013\M18.DSG	11-1-2013	16:43:43	98327.000000	9832.700000	49791.140771	20.000000
C:\Users\cware\Desktop\Steller20November\TagTesting20Nov2013\M18.DSG	11-1-2013	16:43:43	98328.000000	9832.800000	49800.673969	20.000000
C:\Users\cware\Desktop\Steller20November\TagTesting20Nov2013\M18.DSG	11-1-2013	16:43:43	98329.000000	9832.900000	49808.191101	20.000000
C:\Users\cware\Desktop\Steller20November\TagTesting20Nov2013\M18.DSG	11-1-2013	16:43:43	98330.000000	9833.000000	49813.467904	20.000000
C:\Users\cware\Desktop\Steller20November\TagTesting20Nov2013\M18.DSG	11-1-2013	16:43:43	98331.000000	9833.100000	49825.340842	20.000000
C:\Users\cware\Desktop\Steller20November\TagTesting20Nov2013\M18.DSG	11-1-2013	16:43:43	98332.000000	9833.200000	49838.682435	20.000000
C:\Users\cware\Desktop\Steller20November\TagTesting20Nov2013\M18.DSG	11-1-2013	16:43:43	98333.000000	9833.300000	49840.648802	20.000000
C:\Users\cware\Desktop\Steller20November\TagTesting20Nov2013\M18.DSG	11-1-2013	16:43:43	98334.000000	9833.400000	49846.821886	20.000000
C:\Users\cware\Desktop\Steller20November\TagTesting20Nov2013\M18.DSG	11-1-2013	16:43:43	98335.000000	9833.500000	49828.601422	20.000000
C:\Users\cware\Desktop\Steller20November\TagTesting20Nov2013\M18.DSG	11-1-2013	16:43:43	98336.000000	9833.600000	49798.359050	20.000000
C:\Users\cware\Desktop\Steller20November\TagTesting20Nov2013\M18.DSG	11-1-2013	16:43:43	98337.000000	9833.700000	49812.920232	20.000000
C:\Users\cware\Desktop\Steller20November\TagTesting20Nov2013\M18.DSG	11-1-2013	16:43:43	98338.000000	9833.800000	49803.710657	20.000000
C:\Users\cware\Desktop\Steller20November\TagTesting20Nov2013\M18.DSG	11-1-2013	16:43:43	98339.000000	9833.900000	49795.446900	20.000000
C:\Users\cware\Desktop\Steller20November\TagTesting20Nov2013\M18.DSG	11-1-2013	16:43:43	98340.000000	9834.000000	49800.300692	20.000000
C:\Users\cware\Desktop\Steller20November\TagTesting20Nov2013\M18.DSG	11-1-2013	16:43:43	98341.000000	9834.100000	49791.887414	20.000000
C:\Users\cware\Desktop\Steller20November\TagTesting20Nov2013\M18.DSG	11-1-2013	16:43:43	98342.000000	9834.200000	49789.024941	20.000000
C:\Users\cware\Desktop\Steller20November\TagTesting20Nov2013\M18.DSG	11-1-2013	16:43:43	98343.000000	9834.300000	49775.583997	20.000000
C:\Users\cware\Desktop\Steller20November\TagTesting20Nov2013\M18.DSG	11-1-2013	16:43:43	98344.000000	9834.400000	49775.957380	20.000000
C:\Users\cware\Desktop\Steller20November\TagTesting20Nov2013\M18.DSG	11-1-2013	16:43:43	98345.000000	9834.500000	49773.244266	20.000000
C:\Users\cware\Desktop\Steller20November\TagTesting20Nov2013\M18.DSG	11-1-2013	16:43:43	98346.000000	9834.600000	49767.369966	20.000000
C:\Users\cware\Desktop\Steller20November\TagTesting20Nov2013\M18.DSG	11-1-2013	16:43:43	98347.000000	9834.700000	49768.191408	20.000000
C:\Users\cware\Desktop\Steller20November\TagTesting20Nov2013\M18.DSG	11-1-2013	16:43:43	98348.000000	9834.800000	49760.027585	20.000000
C:\Users\cware\Desktop\Steller20November\TagTesting20Nov2013\M18.DSG	11-1-2013	16:43:43	98349.000000	9834.900000	49748.079852	20.000000
C:\Users\cware\Desktop\Steller20November\TagTesting20Nov2013\M18.DSG	11-1-2013	16:43:43	98350.000000	9835.000000	49751.116436	20.000000
C:\Users\cware\Desktop\Steller20November\TagTesting20Nov2013\M18.DSG	11-1-2013	16:43:43	98351.000000	9835.100000	49760.201674	20.000000
C:\Users\cware\Desktop\Steller20November\TagTesting20Nov2013\M18.DSG	11-1-2013	16:43:43	98352.000000	9835.200000	49774.837674	20.000000
C:\Users\cware\Desktop\Steller20November\TagTesting20Nov2013\M18.DSG	11-1-2013	16:43:43	98353.000000	9835.300000	49786.237862	20.000000
C:\Users\cware\Desktop\Steller20November\TagTesting20Nov2013\M18.DSG	11-1-2013	16:43:43	98354.000000	9835.400000	49799.903130	20.000000
C:\Users\cware\Desktop\Steller20November\TagTesting20Nov2013\M18.DSG	11-1-2013	16:43:43	98355.000000	9835.500000	49822.156162	20.000000
C:\Users\cware\Desktop\Steller20November\TagTesting20Nov2013\M18.DSG	11-1-2013	16:43:43	98356.000000	9835.600000	49839.928226	20.000000
C:\Users\cware\Desktop\Steller20November\TagTesting20Nov2013\M18.DSG	11-1-2013	16:43:43	98357.000000	9835.700000	49845.628351	20.000000
C:\Users\cware\Desktop\Steller20November\TagTesting20Nov2013\M18.DSG	11-1-2013	16:43:43	98358.000000	9835.800000	49857.700434	20.000000
C:\Users\cware\Desktop\Steller20November\TagTesting20Nov2013\M18.DSG	11-1-2013	16:43:43	98359.000000	9835.900000	49869.225104	20.000000
C:\Users\cware\Desktop\Steller20November\TagTesting20Nov2013\M18.DSG	11-1-2013	16:43:43	98360.000000	9836.000000	49863.724374	20.000000
C:\Users\cware\Desktop\Steller20November\TagTesting20Nov2013\M18.DSG	11-1-2013	16:43:43	98361.000000	9836.100000	49833.780706	20.000000
C:\Users\cware\Desktop\Steller20November\TagTesting20Nov2013\M18.DSG	11-1-2013	16:43:43	98362.000000	9836.200000	49831.689928	20.000000
C:\Users\cware\Desktop\Steller20November\TagTesting20Nov2013\M18.DSG	11-1-2013	16:43:43	98363.000000	9836.300000	49834.204010	20.000000
C:\Users\cware\Desktop\Steller20November\TagTesting20Nov2013\M18.DSG	11-1-2013	16:43:43	98364.000000	9836.400000	49831.267026	20.000000
C:\Users\cware\Desktop\Steller20November\TagTesting20Nov2013\M18.DSG	11-1-2013	16:43:43	98365.000000	9836.500000	49827.433835	20.000000
C:\Users\cware\Desktop\Steller20November\TagTesting20Nov2013\M18.DSG	11-1-2013	16:43:43	98366.000000	9836.600000	49835.050776	20.000000
C:\Users\cware\Desktop\Steller20November\TagTesting20Nov2013\M18.DSG	11-1-2013	16:43:43	98367.000000	9836.700000	49827.807759	20.000000
C:\Users\cware\Desktop\Steller20November\TagTesting20Nov2013\M18.DSG	11-1-2013	16:43:43	98368.000000	9836.800000	49822.605249	20.000000
C:\Users\cware\Desktop\Steller20November\TagTesting20Nov2013\M18.DSG	11-1-2013	16:43:43	98369.000000	9836.900000	49827.285254	20.000000
C:\Users\cware\Desktop\Steller20November\TagTesting20Nov2013\M18.DSG	11-1-2013	16:43:43	98370.000000	9837.000000	49824.497554	20.000000
C:\Users\cware\Desktop\Steller20November\TagTesting20Nov2013\M18.DSG	11-1-2013	16:43:43	98371.000000	9837.100000	49833.458277	20.000000
C:\Users\cware\Desktop\Steller20November\TagTesting20Nov2013\M18.DSG	11-1-2013	16:43:43	98372.000000	9837.200000	49827.957791	20.000000
C:\Users\cware\Desktop\Steller20November\TagTesting20Nov2013\M18.DSG	11-1-2013	16:43:43	98373.000000	9837.300000	49815.313337	20.000000
C:\Users\cware\Desktop\Steller20November\TagTesting20Nov2013\M18.DSG	11-1-2013	16:43:43	98374.000000	9837.400000	49825.618226	20.000000
C:\Users\cware\Desktop\Steller20November\TagTesting20Nov2013\M18.DSG	11-1-2013	16:43:43	98375.000000	9837.500000	49821.262616	20.000000
C:\Users\cware\Desktop\Steller20November\TagTesting20Nov2013\M18.DSG	11-1-2013	16:43:43	98376.000000	9837.600000	49815.214140	20.000000
C:\Users\cware\Desktop\Steller20November\TagTesting20Nov2013\M18.DSG	11-1-2013	16:43:43	98377.000000	9837.700000	49820.192570	20.000000
C:\Users\cware\Desktop\Steller20November\TagTesting20Nov2013\M18.DSG	11-1-2013	16:43:43	98378.000000	9837.800000	49826.291117	20.000000
C:\Users\cware\Desktop\Steller20November\TagTesting20Nov2013\M18.DSG	11-1-2013	16:43:43	98379.000000	9837.900000	49824.075958	20.000000
C:\Users\cware\Desktop\Steller20November\TagTesting20Nov2013\M18.DSG	11-1-2013	16:43:43	98380.000000	9838.000000	49836.372057	20.000000
C:\Users\cware\Desktop\Steller20November\TagTesting20Nov2013\M18.DSG	11-1-2013	16:43:43	98381.000000	9838.100000	49839.658167	20.000000
C:\Users\cware\Desktop\Steller20November\TagTesting20Nov2013\M18.DSG	11-1-2013	16:43:43	98382.000000	9838.200000	49854.493221	20.000000
C:\Users\cware\Desktop\Steller20November\TagTesting20Nov2013\M18.DSG	11-1-2013	16:43:43	98383.000000	9838.300000	49854.418680	20.000000
C:\Users\cware\Desktop\Steller20November\TagTesting20Nov2013\M18.DSG	11-1-2013	16:43:43	98384.000000	9838.400000	49879.857665	20.000000
C:\Users\cware\Desktop\Steller20November\TagTesting20Nov2013\M18.DSG	11-1-2013	16:43:43	98385.000000	9838.500000	49891.805242	20.000000
C:\Users\cware\Desktop\Steller20November\TagTesting20Nov2013\M18.DSG	11-1-2013	16:43:43	98386.000000	9838.600000	49906.914304	20.000000
C:\Users\cware\Desktop\Steller20November\TagTesting20Nov2013\M18.DSG	11-1-2013	16:43:43	98387.000000	9838.700000	49927.275545	20.000000
C:\Users\cware\Desktop\Steller20November\TagTesting20Nov2013\M18.DSG	11-1-2013	16:43:43	98388.000000	9838.800000	49949.105171	20.000000
C:\Users\cware\Desktop\Steller20November\TagTesting20Nov2013\M18.DSG	11-1-2013	16:43:43	98389.000000	9838.900000	49966.877271	20.000000
C:\Users\cware\Desktop\Steller20November\TagTesting20Nov2013\M18.DSG	11-1-2013	16:43:43	98390.000000	9839.000000	49977.082978	20.000000
C:\Users\cware\Desktop\Steller20November\TagTesting20Nov2013\M18.DSG	11-1-2013	16:43:43	98391.000000	9839.100000	49994.381926	20.000000
C:\Users\cware\Desktop\Steller20November\TagTesting20Nov2013\M18.DSG	11-1-2013	16:43:43	98392.000000	9839.200000	50008.918868	20.000000
C:\Users\cware\Desktop\Steller20November\TagTesting20Nov2013\M18.DSG	11-1-2013	16:43:43	98393.000000	9839.300000	50007.475191	20.000000
C:\Users\cware\Desktop\Steller20November\TagTesting20Nov2013\M18.DSG	11-1-2013	16:43:43	98394.000000	9839.400000	49998.340318	20.000000
C:\Users\cware\Desktop\Steller20November\TagTesting20Nov2013\M18.DSG	11-1-2013	16:43:43	98395.000000	9839.500000	50008.197394	20.000000
C:\Users\cware\Desktop\Steller20November\TagTesting20Nov2013\M18.DSG	11-1-2013	16:43:43	98396.000000	9839.600000	50022.161602	20.000000
C:\Users\cware\Desktop\Steller20November\TagTesting20Nov2013\M18.DSG	11-1-2013	16:43:43	98397.000000	9839.700000	50025.248278	20.000000
C:\Users\cware\Desktop\Steller20November\TagTesting20Nov2013\M18.DSG	11-1-2013	16:43:43	98398.000000	9839.800000	50042.647168	20.000000
C:\Users\cware\Desktop\Steller20November\TagTesting20Nov2013\M18.DSG	11-1-2013	16:43:43	98399.000000	9839.900000	50050.985884	20.000000
C:\Users\cware\Desktop\Steller20November\TagTesting20Nov2013\M18.DSG	11-1-2013	16:43:43	98400.000000	9840.000000	50054.968545	20.000000
C:\Users\cware\Desktop\Steller20November\TagTesting20Nov2013\M18.DSG	11-1-2013	16:43:43	98401.000000	9840.100000	50049.666951	20.000000
C:\Users\cware\Desktop\Steller20November\TagTesting20Nov2013\M18.DSG	11-1-2013	16:43:43	98402.000000	9840.200000	50068.634136	20.000000
C:\Users\cware\Desktop\Steller20November\TagTesting20Nov2013\M18.DSG	11-1-2013	16:43:43	98403.000000	9840.300000	50077.296603	20.000000
C:\Users\cware\Desktop\Steller20November\TagTesting20Nov2013\M18.DSG	11-1-2013	16:43:43	98404.000000	9840.400000	50076.550154	20.000000
C:\Users\cware\Desktop\Steller20November\TagTesting20Nov2013\M18.DSG	11-1-2013	16:43:43	98405.000000	9840.500000	50088.124533	20.000000
C:\Users\cware\Desktop\Steller20November\TagTesting20Nov2013\M18.DSG	11-1-2013	16:43:43	98406.000000	9840.600000	50112.816626	20.000000
C:\Users\cware\Desktop\Steller20November\TagTesting20Nov2013\M18.DSG	11-1-2013	16:43:43	98407.000000	9840.700000	50102.014316	20.000000
C:\Users\cware\Desktop\Steller20November\TagTesting20Nov2013\M18.DSG	11-1-2013	16:43:43	98408.000000	9840.800000	50109.009117	20.000000
C:\Users\cware\Desktop\Steller20November\TagTesting20Nov2013\M18.DSG	11-1-2013	16:43:43	98409.000000	9840.900000	50128.025320	20.000000
C:\Users\cware\Desktop\Steller20November\TagTesting20Nov2013\M18.DSG	11-1-2013	16:43:43	98410.000000	9841.000000	50118.766515	20.000000
C:\Users\cware\Desktop\Steller20November\TagTesting20Nov2013\M18.DSG	11-1-2013	16:43:43	98411.000000	9841.100000	50136.513941	20.000000
C:\Users\cware\Desktop\Steller20November\TagTesting20Nov2013\M18.DSG	11-1-2013	16:43:43	98412.000000	9841.200000	50135.767427	20.000000
C:\Users\cware\Desktop\Steller20November\TagTesting20Nov2013\M18.DSG	11-1-2013	16:43:43	98413.000000	9841.300000	50139.949229	20.000000
C:\Users\cware\Desktop\Steller20November\TagTesting20Nov2013\M18.DSG	11-1-2013	16:43:43	98414.000000	9841.400000	50140.696152	20.000000
C:\Users\cware\Desktop\Steller20November\TagTesting20Nov2013\M18.DSG	11-1-2013	16:43:43	98415.000000	9841.500000	50152.295656	20.000000
C:\Users\cware\Desktop\Steller20November\TagTesting20Nov2013\M18.DSG	11-1-2013	16:43:43	98416.000000	9841.600000	50145.027885	20.000000
C:\Users\cware\Desktop\Steller20November\TagTesting20Nov2013\M18.DSG	11-1-2013	16:43:43	98417.000000	9841.700000	50152.495184	20.000000
C:\Users\cware\Desktop\Steller20November\TagTesting20Nov2013\M18.DSG	11-1-2013	16:43:43	98418.000000	9841.800000	50153.839501	20.000000
C:\Users\cware\Desktop\Steller20November\TagTesting20Nov2013\M18.DSG	11-1-2013	16:43:43	98419.000000	9841.900000	50158.867935	20.000000
C:\Users\cware\Desktop\Steller20November\TagTesting20Nov2013\M18.DSG	11-1-2013	16:43:43	98420.000000	9842.000000	50168.127312	20.000000
C:\Users\cware\Desktop\Steller20November\TagTesting20Nov2013\M18.DSG	11-1-2013	16:43:43	98421.000000	9842.100000	50179.652095	20.000000
C:\Users\cware\Desktop\Steller20November\TagTesting20Nov2013\M18.DSG	11-1-2013	16:43:43	98422.000000	9842.200000	50192.521049	20.000000
C:\Users\cware\Desktop\Steller20November\TagTesting20Nov2013\M18.DSG	11-1-2013	16:43:43	98423.000000	9842.300000	50203.821915	20.000000
C:\Users\cware\Desktop\Steller20November\TagTesting20Nov2013\M18.DSG	11-1-2013	16:43:43	98424.000000	9842.400000	50221.245522	20.000000
C:\Users\cware\Desktop\Steller20November\TagTesting20Nov2013\M18.DSG	11-1-2013	16:43:43	98425.000000	9842.500000	50237.325534	20.000000
C:\Users\cware\Desktop\Steller20November\TagTesting20Nov2013\M18.DSG	11-1-2013	16:43:43	98426.000000	9842.600000	50251.264762	20.000000
C:\Users\cware\Desktop\Steller20November\TagTesting20Nov2013\M18.DSG	11-1-2013	16:43:43	98427.000000	9842.700000	50268.663800	20.000000
C:\Users\cware\Desktop\Steller20November\TagTesting20Nov2013\M18.DSG	11-1-2013	16:43:43	98428.000000	9842.800000	50283.747856	20.000000
C:\Users\cware\Desktop\Steller20November\TagTesting20Nov2013\M18.DSG	11-1-2013	16:43:43	98429.000000	9842.900000	50293.156865	20.000000
C:\Users\cware\Desktop\Steller20November\TagTesting20Nov2013\M18.DSG	11-1-2013	16:43:43	98430.000000	9843.000000	50305.801484	20.000000
C:\Users\cware\Desktop\Steller20November\TagTesting20Nov2013\M18.DSG	11-1-2013	16:43:43	98431.000000	9843.100000	50320.512537	20.000000
C:\Users\cware\Desktop\Steller20November\TagTesting20Nov2013\M18.DSG	11-1-2013	16:43:43	98432.000000	9843.200000	50323.399853	20.000000
C:\Users\cware\Desktop\Steller20November\TagTesting20Nov2013\M18.DSG	11-1-2013	16:43:43	98433.000000	9843.300000	50315.584335	20.000000
C:\Users\cware\Desktop\Steller20November\TagTesting20Nov2013\M18.DSG	11-1-2013	16:43:43	98434.000000	9843.400000	50306.100820	20.000000
C:\Users\cware\Desktop\Steller20November\TagTesting20Nov2013\M18.DSG	11-1-2013	16:43:43	98435.000000	9843.500000	50329.548817	20.000000
C:\Users\cware\Desktop\Steller20November\TagTesting20Nov2013\M18.DSG	11-1-2013	16:43:43	98436.000000	9843.600000	50338.459742	20.000000
C:\Users\cware\Desktop\Steller20November\TagTesting20Nov2013\M18.DSG	11-1-2013	16:43:43	98437.000000	9843.700000	50352.523462	20.000000
C:\Users\cware\Desktop\Steller20November\TagTesting20Nov2013\M18.DSG	11-1-2013	16:43:43	98438.000000	9843.800000	50362.753535	20.000000
C:\Users\cware\Desktop\Steller20November\TagTesting20Nov2013\M18.DSG	11-1-2013	16:43:43	98439.000000	9843.900000	50372.909469	20.000000
C:\Users\cware\Desktop\Steller20November\TagTesting20Nov2013\M18.DSG	11-1-2013	16:43:43	98440.000000	9844.000000	50374.850998	20.000000
C:\Users\cware\Desktop\Steller20November\TagTesting20Nov2013\M18.DSG	11-1-2013	16:43:43	98441.000000	9844.100000	50384.832555	20.000000
C:\Users\cware\Desktop\Steller20November\TagTesting20Nov2013\M18.DSG	11-1-2013	16:43:43	98442.000000	9844.200000	50400.812670	20.000000
C:\Users\cware\Desktop\Steller20November\TagTesting20Nov2013\M18.DSG	11-1-2013	16:43:43	98443.000000	9844.300000	50403.376429	20.000000
C:\Users\cware\Desktop\Steller20November\TagTesting20Nov2013\M18.DSG	11-1-2013	16:43:43	98444.000000	9844.400000	50401.111689	20.000000
C:\Users\cware\Desktop\Steller20November\TagTesting20Nov2013\M18.DSG	11-1-2013	16:43:43	98445.000000	9844.500000	50398.349150	20.000000
C:\Users\cware\Desktop\Steller20November\TagTesting20Nov2013\M18.DSG	11-1-2013	16:43:43	98446.000000	9844.600000	50403.277630	20.000000
C:\Users\cware\Desktop\Steller20November\TagTesting20Nov2013\M18.DSG	11-1-2013	16:43:43	98447.000000	9844.700000	50404.373148	20.000000
C:\Users\cware\Desktop\Steller20November\TagTesting20Nov2013\M18.DSG	11-1-2013	16:43:43	98448.000000	9844.800000	50401.510714	20.000000
C:\Users\cware\Desktop\Steller20November\TagTesting20Nov2013\M18.DSG	11-1-2013	16:43:43	98449.000000	9844.900000	50415.549380	20.000000
C:\Users\cware\Desktop\Steller20November\TagTesting20Nov2013\M18.DSG	11-1-2013	16:43:43	98450.000000	9845.000000	50424.609815	20.000000
C:\Users\cware\Desktop\Steller20November\TagTesting20Nov2013\M18.DSG	11-1-2013	16:43:43	98451.000000	9845.100000	50438.573941	20.000000
C:\Users\cware\Desktop\Steller20November\TagTesting20Nov2013\M18.DSG	11-1-2013	16:43:43	98452.000000	9845.200000	50450.048825	20.000000
C:\Users\cware\Desktop\Steller20November\TagTesting20Nov2013\M18.DSG	11-1-2013	16:43:43	98453.000000	9845.300000	50471.256126	20.000000
C:\Users\cware\Desktop\Steller20November\TagTesting20Nov2013\M18.DSG	11-1-2013	16:43:43	98454.000000	9845.400000	50483.950803	20.000000
C:\Users\cware\Desktop\Steller20November\TagTesting20Nov2013\M18.DSG	11-1-2013	16:43:43	98455.000000	9845.500000	50494.455297	20.000000
C:\Users\cware\Desktop\Steller20November\TagTesting20Nov2013\M18.DSG	11-1-2013	16:43:43	98456.000000	9845.600000	50508.941612	20.000000
C:\Users\cware\Desktop\Steller20November\TagTesting20Nov2013\M18.DSG	11-1-2013	16:43:43	98457.000000	9845.700000	50517.827912	20.000000
C:\Users\cware\Desktop\Steller20November\TagTesting20Nov2013\M18.DSG	11-1-2013	16:43:43	98458.000000	9845.800000	50520.864539	20.000000
C:\Users\cware\Desktop\Steller20November\TagTesting20Nov2013\M18.DSG	11-1-2013	16:43:43	98459.000000	9845.900000	50505.133896	20.000000
C:\Users\cware\Desktop\Steller20November\TagTesting20Nov2013\M18.DSG	11-1-2013	16:43:43	98460.000000	9846.000000	50482.010305	20.000000
C:\Users\cware\Desktop\Steller20November\TagTesting20Nov2013\M18.DSG	11-1-2013	16:43:43	98461.000000	9846.100000	50486.366598	20.000000
C:\Users\cware\Desktop\Steller20November\TagTesting20Nov2013\M18.DSG	11-1-2013	16:43:43	98462.000000	9846.200000	50488.108734	20.000000
C:\Users\cware\Desktop\Steller20November\TagTesting20Nov2013\M18.DSG	11-1-2013	16:43:43	98463.000000	9846.300000	50478.500860	20.000000
C:\Users\cware\Desktop\Steller20November\TagTesting20Nov2013\M18.DSG	11-1-2013	16:43:43	98464.000000	9846.400000	50486.590688	20.000000
C:\Users\cware\Desktop\Steller20November\TagTesting20Nov2013\M18.DSG	11-1-2013	16:43:43	98465.000000	9846.500000	50493.660060	20.000000
C:\Users\cware\Desktop\Steller20November\TagTesting20Nov2013\M18.DSG	11-1-2013	16:43:43	98466.000000	9846.600000	50495.825298	20.000000
C:\Users\cware\Desktop\Steller20November\TagTesting20Nov2013\M18.DSG	11-1-2013	16:43:43	98467.000000	9846.700000	50480.841637	20.000000
C:\Users\cware\Desktop\Steller20November\TagTesting20Nov2013\M18.DSG	11-1-2013	16:43:43	98468.000000	9846.800000	50499.584407	20.000000
C:\Users\cware\Desktop\Steller20November\TagTesting20Nov2013\M18.DSG	11-1-2013	16:43:43	98469.000000	9846.900000	50498.265436	20.000000
C:\Users\cware\Desktop\Steller20November\TagTesting20Nov2013\M18.DSG	11-1-2013	16:43:43	98470.000000	9847.000000	50504.015253	20.000000
C:\Users\cware\Desktop\Steller20November\TagTesting20Nov2013\M18.DSG	11-1-2013	16:43:43	98471.000000	9847.100000	50509.118228	20.000000
C:\Users\cware\Desktop\Steller20November\TagTesting20Nov2013\M18.DSG	11-1-2013	16:43:43	98472.000000	9847.200000	50508.844418	20.000000
C:\Users\cware\Desktop\Steller20November\TagTesting20Nov2013\M18.DSG	11-1-2013	16:43:43	98473.000000	9847.300000	50509.192958	20.000000
C:\Users\cware\Desktop\Steller20November\TagTesting20Nov2013\M18.DSG	11-1-2013	16:43:43	98474.000000	9847.400000	50515.689944	20.000000
C:\Users\cware\Desktop\Steller20November\TagTesting20Nov2013\M18.DSG	11-1-2013	16:43:43	98475.000000	9847.500000	50515.814311	20.000000
C:\Users\cware\Desktop\Steller20November\TagTesting20Nov2013\M18.DSG	11-1-2013	16:43:43	98476.000000	9847.600000	50515.888997	20.000000
C:\Users\cware\Desktop\Steller20November\TagTesting20Nov2013\M18.DSG	11-1-2013	16:43:43	98477.000000	9847.700000	50523.132221	20.000000
C:\Users\cware\Desktop\Steller20November\TagTesting20Nov2013\M18.DSG	11-1-2013	16:43:43	98478.000000	9847.800000	50523.929123	20.000000
C:\Users\cware\Desktop\Steller20November\TagTesting20Nov2013\M18.DSG	11-1-2013	16:43:43	98479.000000	9847.900000	50518.278994	20.000000
C:\Users\cware\Desktop\Steller20November\TagTesting20Nov2013\M18.DSG	11-1-2013	16:43:43	98480.000000	9848.000000	50512.828148	20.000000
C:\Users\cware\Desktop\Steller20November\TagTesting20Nov2013\M18.DSG	11-1-2013	16:43:43	98481.000000	9848.100000	50518.179815	20.000000
C:\Users\cware\Desktop\Steller20November\TagTesting20Nov2013\M18.DSG	11-1-2013	16:43:43	98482.000000	9848.200000	50519.623649	20.000000
C:\Users\cware\Desktop\Steller20November\TagTesting20Nov2013\M18.DSG	11-1-2013	16:43:43	98483.000000	9848.300000	50517.508064	20.000000
C:\Users\cware\Desktop\Steller20November\TagTesting20Nov2013\M18.DSG	11-1-2013	16:43:43	98484.000000	9848.400000	50511.957025	20.000000
C:\Users\cware\Desktop\Steller20November\TagTesting20Nov2013\M18.DSG	11-1-2013	16:43:43	98485.000000	9848.500000	50507.925231	20.000000
C:\Users\cware\Desktop\Steller20November\TagTesting20Nov2013\M18.DSG	11-1-2013	16:43:43	98486.000000	9848.600000	50511.185891	20.000000
C:\Users\cware\Desktop\Steller20November\TagTesting20Nov2013\M18.DSG	11-1-2013	16:43:43	98487.000000	9848.700000	50512.032287	20.000000
C:\Users\cware\Desktop\Steller20November\TagTesting20Nov2013\M18.DSG	11-1-2013	16:43:43	98488.000000	9848.800000	50511.037076	20.000000
C:\Users\cware\Desktop\Steller20November\TagTesting20Nov2013\M18.DSG	11-1-2013	16:43:43	98489.000000	9848.900000	50518.355040	20.000000
C:\Users\cware\Desktop\Steller20November\TagTesting20Nov2013\M18.DSG	11-1-2013	16:43:43	98490.000000	9849.000000	50515.641947	20.000000
C:\Users\cware\Desktop\Steller20November\TagTesting20Nov2013\M18.DSG	11-1-2013	16:43:43	98491.000000	9849.100000	50522.089165	20.000000
C:\Users\cware\Desktop\Steller20November\TagTesting20Nov2013\M18.DSG	11-1-2013	16:43:43	98492.000000	9849.200000	50525.872199	20.000000
C:\Users\cware\Desktop\Steller20November\TagTesting20Nov2013\M18.DSG	11-1-2013	16:43:43	98493.000000	9849.300000	50532.493596	20.000000
C:\Users\cware\Desktop\Steller20November\TagTesting20Nov2013\M18.DSG	11-1-2013	16:43:43	98494.000000	9849.400000	50538.816000	20.000000
C:\Users\cware\Desktop\Steller20November\TagTesting20Nov2013\M18.DSG	11-1-2013	16:43:43	98495.000000	9849.500000	50545.188132	20.000000
C:\Users\cware\Desktop\Steller20November\TagTesting20Nov2013\M18.DSG	11-1-2013	16:43:43	98496.000000	9849.600000	50559.550370	20.000000
C:\Users\cware\Desktop\Steller20November\TagTesting20Nov2013\M18.DSG	11-1-2013	16:43:43	98497.000000	9849.700000	50572.593385	20.000000
C:\Users\cware\Desktop\Steller20November\TagTesting20Nov2013\M18.DSG	11-1-2013	16:43:43	98498.000000	9849.800000	50580.135377	20.000000
C:\Users\cware\Desktop\Steller20November\TagTesting20Nov2013\M18.DSG	11-1-2013	16:43:43	98499.000000	9849.900000	50591.336666	20.000000
C:\Users\cware\Desktop\Steller20November\TagTesting20Nov2013\M18.DSG	11-1-2013	16:43:43	98500.000000	9850.000000	50588.399581	20.000000
C:\Users\cware\Desktop\Steller20November\TagTesting20Nov2013\M18.DSG	11-1-2013	16:43:43	98501.000000	9850.100000	50568.735652	20.000000
C:\Users\cware\Desktop\Steller20November\TagTesting20Nov2013\M18.DSG	11-1-2013	16:43:43	98502.000000	9850.200000	50542.525641	20.000000
C:\Users\cware\Desktop\Steller20November\TagTesting20Nov2013\M18.DSG	11-1-2013	16:43:43	98503.000000	9850.300000	50549.569849	20.000000
C:\Users\cware\Desktop\Steller20November\TagTesting20Nov2013\M18.DSG	11-1-2013	16:43:43	98504.000000	9850.400000	50542.774454	20.000000
C:\Users\cware\Desktop\Steller20November\TagTesting20Nov2013\M18.DSG	11-1-2013	16:43:43	98505.000000	9850.500000	50540.310630	20.000000
C:\Users\cware\Desktop\Steller20November\TagTesting20Nov2013\M18.DSG	11-1-2013	16:43:43	98506.000000	9850.600000	50538.269497	20.000000
C:\Users\cware\Desktop\Steller20November\TagTesting20Nov2013\M18.DSG	11-1-2013	16:43:43	98507.000000	9850.700000	50537.572854	20.000000
C:\Users\cware\Desktop\Steller20November\TagTesting20Nov2013\M18.DSG	11-1-2013	16:43:43	98508.000000	9850.800000	50514.648301	20.000000
C:\Users\cware\Desktop\Steller20November\TagTesting20Nov2013\M18.DSG	11-1-2013	16:43:43	98509.000000	9850.900000	50528.014987	20.000000
C:\Users\cware\Desktop\Steller20November\TagTesting20Nov2013\M18.DSG	11-1-2013	16:43:43	98510.000000	9851.000000	50526.446832	20.000000
C:\Users\cware\Desktop\Steller20November\TagTesting20Nov2013\M18.DSG	11-1-2013	16:43:43	98511.000000	9851.100000	50539.738434	20.000000
C:\Users\cware\Desktop\Steller20November\TagTesting20Nov2013\M18.DSG	11-1-2013	16:43:43	98512.000000	9851.200000	50525.177400	20.000000
C:\Users\cware\Desktop\Steller20November\TagTesting20Nov2013\M18.DSG	11-1-2013	16:43:43	98513.000000	9851.300000	50517.710262	20.000000
C:\Users\cware\Desktop\Steller20November\TagTesting20Nov2013\M18.DSG	11-1-2013	16:43:43	98514.000000	9851.400000	50521.543512	20.000000
C:\Users\cware\Desktop\Steller20November\TagTesting20Nov2013\M18.DSG	11-1-2013	16:43:43	98515.000000	9851.500000	50526.173399	20.000000
C:\Users\cware\Desktop\Steller20November\TagTesting20Nov2013\M18.DSG	11-1-2013	16:43:43	98516.000000	9851.600000	50514.623857	20.000000
C:\Users\cware\Desktop\Steller20November\TagTesting20Nov2013\M18.DSG	11-1-2013	16:43:43	98517.000000	9851.700000	50506.111621	20.000000
C:\Users\cware\Desktop\Steller20November\TagTesting20Nov2013\M18.DSG	11-1-2013	16:43:43	98518.000000	9851.800000	50503.373610	20.000000
C:\Users\cware\Desktop\Steller20November\TagTesting20Nov2013\M18.DSG	11-1-2013	16:43:43	98519.000000	9851.900000	50505.016496	20.000000
C:\Users\cware\Desktop\Steller20November\TagTesting20Nov2013\M18.DSG	11-1-2013	16:43:43	98520.000000	9852.000000	50494.313395	20.000000
C:\Users\cware\Desktop\Steller20November\TagTesting20Nov2013\M18.DSG	11-1-2013	16:43:43	98521.000000	9852.100000	50489.608902	20.000000
C:\Users\cware\Desktop\Steller20November\TagTesting20Nov2013\M18.DSG	11-1-2013	16:43:43	98522.000000	9852.200000	50483.311544	20.000000
C:\Users\cware\Desktop\Steller20November\TagTesting20Nov2013\M18.DSG	11-1-2013	16:43:43	98523.000000	9852.300000	50479.951457	20.000000
C:\Users\cware\Desktop\Steller20November\TagTesting20Nov2013\M18.DSG	11-1-2013	16:43:43	98524.000000	9852.400000	50470.567783	20.000000
C:\Users\cware\Desktop\Steller20November\TagTesting20Nov2013\M18.DSG	11-1-2013	16:43:43	98525.000000	9852.500000	50462.055098	20.000000
C:\Users\cware\Desktop\Steller20November\TagTesting20Nov2013\M18.DSG	11-1-2013	16:43:43	98526.000000	9852.600000	50457.151274	20.000000
C:\Users\cware\Desktop\Steller20November\TagTesting20Nov2013\M18.DSG	11-1-2013	16:43:43	98527.000000	9852.700000	50460.188216	20.000000
C:\Users\cware\Desktop\Steller20November\TagTesting20Nov2013\M18.DSG	11-1-2013	16:43:43	98528.000000	9852.800000	50456.106219	20.000000
C:\Users\cware\Desktop\Steller20November\TagTesting20Nov2013\M18.DSG	11-1-2013	16:43:43	98529.000000	9852.900000	50469.148885	20.000000
C:\Users\cware\Desktop\Steller20November\TagTesting20Nov2013\M18.DSG	11-1-2013	16:43:43	98530.000000	9853.000000	50474.575531	20.000000
C:\Users\cware\Desktop\Steller20November\TagTesting20Nov2013\M18.DSG	11-1-2013	16:43:43	98531.000000	9853.100000	50483.859863	20.000000
C:\Users\cware\Desktop\Steller20November\TagTesting20Nov2013\M18.DSG	11-1-2013	16:43:43	98532.000000	9853.200000	50492.621993	20.000000
C:\Users\cware\Desktop\Steller20November\TagTesting20Nov2013\M18.DSG	11-1-2013	16:43:43	98533.000000	9853.300000	50501.582450	20.000000
C:\Users\cware\Desktop\Steller20November\TagTesting20Nov2013\M18.DSG	11-1-2013	16:43:43	98534.000000	9853.400000	50516.367977	20.000000
C:\Users\cware\Desktop\Steller20November\TagTesting20Nov2013\M18.DSG	11-1-2013	16:43:43	98535.000000	9853.500000	50520.102005	20.000000
C:\Users\cware\Desktop\Steller20November\TagTesting20Nov2013\M18.DSG	11-1-2013	16:43:43	98536.000000	9853.600000	50529.187116	20.000000
C:\Users\cware\Desktop\Steller20November\TagTesting20Nov2013\M18.DSG	11-1-2013	16:43:43	98537.000000	9853.700000	50532.099532	20.000000
C:\Users\cware\Desktop\Steller20November\TagTesting20Nov2013\M18.DSG	11-1-2013	16:43:43	98538.000000	9853.800000	50533.991315	20.000000
C:\Users\cware\Desktop\Steller20November\TagTesting20Nov2013\M18.DSG	11-1-2013	16:43:43	98539.000000	9853.900000	50513.082856	20.000000
C:\Users\cware\Desktop\Steller20November\TagTesting20Nov2013\M18.DSG	11-1-2013	16:43:43	98540.000000	9854.000000	50479.380531	20.000000
C:\Users\cware\Desktop\Steller20November\TagTesting20Nov2013\M18.DSG	11-1-2013	16:43:43	98541.000000	9854.100000	50473.606012	20.000000
C:\Users\cware\Desktop\Steller20November\TagTesting20Nov2013\M18.DSG	11-1-2013	16:43:43	98542.000000	9854.200000	50476.393509	20.000000
C:\Users\cware\Desktop\Steller20November\TagTesting20Nov2013\M18.DSG	11-1-2013	16:43:43	98543.000000	9854.300000	50474.501965	20.000000
C:\Users\cware\Desktop\Steller20November\TagTesting20Nov2013\M18.DSG	11-1-2013	16:43:43	98544.000000	9854.400000	50473.979271	20.000000
C:\Users\cware\Desktop\Steller20November\TagTesting20Nov2013\M18.DSG	11-1-2013	16:43:43	98545.000000	9854.500000	50464.869203	20.000000
C:\Users\cware\Desktop\Steller20November\TagTesting20Nov2013\M18.DSG	11-1-2013	16:43:43	98546.000000	9854.600000	50468.304423	20.000000
C:\Users\cware\Desktop\Steller20November\TagTesting20Nov2013\M18.DSG	11-1-2013	16:43:43	98547.000000	9854.700000	50452.299470	20.000000
C:\Users\cware\Desktop\Steller20November\TagTesting20Nov2013\M18.DSG	11-1-2013	16:43:43	98548.000000	9854.800000	50443.462968	20.000000
C:\Users\cware\Desktop\Steller20November\TagTesting20Nov2013\M18.DSG	11-1-2013	16:43:43	98549.000000	9854.900000	50441.596510	20.000000
C:\Users\cware\Desktop\Steller20November\TagTesting20Nov2013\M18.DSG	11-1-2013	16:43:43	98550.000000	9855.000000	50443.438250	20.000000
C:\Users\cware\Desktop\Steller20November\TagTesting20Nov2013\M18.DSG	11-1-2013	16:43:43	98551.000000	9855.100000	50442.343258	20.000000
C:\Users\cware\Desktop\Steller20November\TagTesting20Nov2013\M18.DSG	11-1-2013	16:43:43	98552.000000	9855.200000	50438.684501	20.000000
C:\Users\cware\Desktop\Steller20November\TagTesting20Nov2013\M18.DSG	11-1-2013	16:43:43	98553.000000	9855.300000	50440.028682	20.000000
C:\Users\cware\Desktop\Steller20November\TagTesting20Nov2013\M18.DSG	11-1-2013	16:43:43	98554.000000	9855.400000	50427.010681	20.000000
C:\Users\cware\Desktop\Steller20November\TagTesting20Nov2013\M18.DSG	11-1-2013	16:43:43	98555.000000	9855.500000	50433.009369	20.000000
C:\Users\cware\Desktop\Steller20November\TagTesting20Nov2013\M18.DSG	11-1-2013	16:43:43	98556.000000	9855.600000	50428.081122	20.000000
C:\Users\cware\Desktop\Steller20November\TagTesting20Nov2013\M18.DSG	11-1-2013	16:43:43	98557.000000	9855.700000	50417.378250	20.000000
C:\Users\cware\Desktop\Steller20November\TagTesting20Nov2013\M18.DSG	11-1-2013	16:43:43	98558.000000	9855.800000	50409.164213	20.000000
C:\Users\cware\Desktop\Steller20November\TagTesting20Nov2013\M18.DSG	11-1-2013	16:43:43	98559.000000	9855.900000	50394.777322	20.000000
C:\Users\cware\Desktop\Steller20November\TagTesting20Nov2013\M18.DSG	11-1-2013	16:43:43	98560.000000	9856.000000	50391.441980	20.000000
C:\Users\cware\Desktop\Steller20November\TagTesting20Nov2013\M18.DSG	11-1-2013	16:43:43	98561.000000	9856.100000	50377.278922	20.000000
C:\Users\cware\Desktop\Steller20November\TagTesting20Nov2013\M18.DSG	11-1-2013	16:43:43	98562.000000	9856.200000	50376.731368	20.000000
C:\Users\cware\Desktop\Steller20November\TagTesting20Nov2013\M18.DSG	11-1-2013	16:43:43	98563.000000	9856.300000	50377.777025	20.000000
C:\Users\cware\Desktop\Steller20November\TagTesting20Nov2013\M18.DSG	11-1-2013	16:43:43	98564.000000	9856.400000	50369.438847	20.000000
C:\Users\cware\Desktop\Steller20November\TagTesting20Nov2013\M18.DSG	11-1-2013	16:43:43	98565.000000	9856.500000	50380.017357	20.000000
C:\Users\cware\Desktop\Steller20November\TagTesting20Nov2013\M18.DSG	11-1-2013	16:43:43	98566.000000	9856.600000	50388.231769	20.000000
C:\Users\cware\Desktop\Steller20November\TagTesting20Nov2013\M18.DSG	11-1-2013	16:43:43	98567.000000	9856.700000	50405.082769	20.000000
C:\Users\cware\Desktop\Steller20November\TagTesting20Nov2013\M18.DSG	11-1-2013	16:43:43	98568.000000	9856.800000	50405.257037	20.000000
C:\Users\cware\Desktop\Steller20November\TagTesting20Nov2013\M18.DSG	11-1-2013	16:43:43	98569.000000	9856.900000	50409.214712	20.000000
C:\Users\cware\Desktop\Steller20November\TagTesting20Nov2013\M18.DSG	11-1-2013	16:43:43	98570.000000	9857.000000	50406.999673	20.000000
C:\Users\cware\Desktop\Steller20November\TagTesting20Nov2013\M18.DSG	11-1-2013	16:43:43	98571.000000	9857.100000	50388.729815	20.000000
C:\Users\cware\Desktop\Steller20November\TagTesting20Nov2013\M18.DSG	11-1-2013	16:43:43	98572.000000	9857.200000	50360.304258	20.000000
C:\Users\cware\Desktop\Steller20November\TagTesting20Nov2013\M18.DSG	11-1-2013	16:43:43	98573.000000	9857.300000	50337.379728	20.000000
C:\Users\cware\Desktop\Steller20November\TagTesting20Nov2013\M18.DSG	11-1-2013	16:43:43	98574.000000	9857.400000	50320.653046	20.000000
C:\Users\cware\Desktop\Steller20November\TagTesting20Nov2013\M18.DSG	11-1-2013	16:43:43	98575.000000	9857.500000	50304.125554	20.000000
C:\Users\cware\Desktop\Steller20November\TagTesting20Nov2013\M18.DSG	11-1-2013	16:43:43	98576.000000	9857.600000	50296.484156	20.000000
C:\Users\cware\Desktop\Steller20November\TagTesting20Nov2013\M18.DSG	11-1-2013	16:43:43	98577.000000	9857.700000	50285.084162	20.000000
C:\Users\cware\Desktop\Steller20November\TagTesting20Nov2013\M18.DSG	11-1-2013	16:43:43	98578.000000	9857.800000	50267.112586	20.000000
C:\Users\cware\Desktop\Steller20November\TagTesting20Nov2013\M18.DSG	11-1-2013	16:43:43	98579.000000	9857.900000	50238.762019	20.000000
C:\Users\cware\Desktop\Steller20November\TagTesting20Nov2013\M18.DSG	11-1-2013	16:43:43	98580.000000	9858.000000	50231.842473	20.000000
C:\Users\cware\Desktop\Steller20November\TagTesting20Nov2013\M18.DSG	11-1-2013	16:43:43	98581.000000	9858.100000	50230.697526	20.000000
C:\Users\cware\Desktop\Steller20November\TagTesting20Nov2013\M18.DSG	11-1-2013	16:43:43	98582.000000	9858.200000	50208.445159	20.000000
C:\Users\cware\Desktop\Steller20November\TagTesting20Nov2013\M18.DSG	11-1-2013	16:43:43	98583.000000	9858.300000	50181.637534	20.000000
C:\Users\cware\Desktop\Steller20November\TagTesting20Nov2013\M18.DSG	11-1-2013	16:43:43	98584.000000	9858.400000	50168.270936	20.000000
C:\Users\cware\Desktop\Steller20November\TagTesting20Nov2013\M18.DSG	11-1-2013	16:43:43	98585.000000	9858.500000	50163.566711	20.000000
C:\Users\cware\Desktop\Steller20November\TagTesting20Nov2013\M18.DSG	11-1-2013	16:43:43	98586.000000	9858.600000	50152.540021	20.000000
C:\Users\cware\Desktop\Steller20November\TagTesting20Nov2013\M18.DSG	11-1-2013	16:43:43	98587.000000	9858.700000	50144.176932	20.000000
C:\Users\cware\Desktop\Steller20November\TagTesting20Nov2013\M18.DSG	11-1-2013	16:43:43	98588.000000	9858.800000	50137.580811	20.000000
C:\Users\cware\Desktop\Steller20November\TagTesting20Nov2013\M18.DSG	11-1-2013	16:43:43	98589.000000	9858.900000	50144.152301	20.000000
C:\Users\cware\Desktop\Steller20November\TagTesting20Nov2013\M18.DSG	11-1-2013	16:43:43	98590.000000	9859.000000	50124.040366	20.000000
C:\Users\cware\Desktop\Steller20November\TagTesting20Nov2013\M18.DSG	11-1-2013	16:43:43	98591.000000	9859.100000	50117.070928	20.000000
C:\Users\cware\Desktop\Steller20November\TagTesting20Nov2013\M18.DSG	11-1-2013	16:43:43	98592.000000	9859.200000	50107.139380	20.000000
C:\Users\cware\Desktop\Steller20November\TagTesting20Nov2013\M18.DSG	11-1-2013	16:43:43	98593.000000	9859.300000	50097.730628	20.000000
C:\Users\cware\Desktop\Steller20November\TagTesting20Nov2013\M18.DSG	11-1-2013	16:43:43	98594.000000	9859.400000	50080.779891	20.000000
C:\Users\cware\Desktop\Steller20November\TagTesting20Nov2013\M18.DSG	11-1-2013	16:43:43	98595.000000	9859.500000	50061.265314	20.000000
C:\Users\cware\Desktop\Steller20November\TagTesting20Nov2013\M18.DSG	11-1-2013	16:43:43	98596.000000	9859.600000	50067.388664	20.000000
C:\Users\cware\Desktop\Steller20November\TagTesting20Nov2013\M18.DSG	11-1-2013	16:43:43	98597.000000	9859.700000	50048.297375	20.000000
C:\Users\cware\Desktop\Steller20November\TagTesting20Nov2013\M18.DSG	11-1-2013	16:43:43	98598.000000	9859.800000	50036.548951	20.000000
C:\Users\cware\Desktop\Steller20November\TagTesting20Nov2013\M18.DSG	11-1-2013	16:43:43	98599.000000	9859.900000	50035.752557	20.000000
C:\Users\cware\Desktop\Steller20November\TagTesting20Nov2013\M18.DSG	11-1-2013	16:43:43	98600.000000	9860.000000	50019.374098	20.000000
C:\Users\cware\Desktop\Steller20November\TagTesting20Nov2013\M18.DSG	11-1-2013	16:43:43	98601.000000	9860.100000	50017.109047	20.000000
C:\Users\cware\Desktop\Steller20November\TagTesting20Nov2013\M18.DSG	11-1-2013	16:43:43	98602.000000	9860.200000	50029.032217	20.000000
C:\Users\cware\Desktop\Steller20November\TagTesting20Nov2013\M18.DSG	11-1-2013	16:43:43	98603.000000	9860.300000	50026.144434	20.000000
C:\Users\cware\Desktop\Steller20November\TagTesting20Nov2013\M18.DSG	11-1-2013	16:43:43	98604.000000	9860.400000	50033.935215	20.000000
C:\Users\cware\Desktop\Steller20November\TagTesting20Nov2013\M18.DSG	11-1-2013	16:43:43	98605.000000	9860.500000	50052.180131	20.000000
C:\Users\cware\Desktop\Steller20November\TagTesting20Nov2013\M18.DSG	11-1-2013	16:43:43	98606.000000	9860.600000	50058.950647	20.000000
C:\Users\cware\Desktop\Steller20November\TagTesting20Nov2013\M18.DSG	11-1-2013	16:43:43	98607.000000	9860.700000	50063.630245	20.000000
C:\Users\cware\Desktop\Steller20November\TagTesting20Nov2013\M18.DSG	11-1-2013	16:43:43	98608.000000	9860.800000	50067.214734	20.000000
C:\Users\cware\Desktop\Steller20November\TagTesting20Nov2013\M18.DSG	11-1-2013	16:43:43	98609.000000	9860.900000	50071.968799	20.000000
C:\Users\cware\Desktop\Steller20November\TagTesting20Nov2013\M18.DSG	11-1-2013	16:43:43	98610.000000	9861.000000	50063.032808	20.000000
C:\Users\cware\Desktop\Steller20November\TagTesting20Nov2013\M18.DSG	11-1-2013	16:43:43	98611.000000	9861.100000	50030.152040	20.000000
C:\Users\cware\Desktop\Steller20November\TagTesting20Nov2013\M18.DSG	11-1-2013	16:43:43	98612.000000	9861.200000	50005.460322	20.000000
C:\Users\cware\Desktop\Steller20November\TagTesting20Nov2013\M18.DSG	11-1-2013	16:43:43	98613.000000	9861.300000	50003.867223	20.000000
C:\Users\cware\Desktop\Steller20November\TagTesting20Nov2013\M18.DSG	11-1-2013	16:43:43	98614.000000	9861.400000	50000.830893	20.000000
C:\Users\cware\Desktop\Steller20November\TagTesting20Nov2013\M18.DSG	11-1-2013	16:43:43	98615.000000	9861.500000	50001.353700	20.000000
C:\Users\cware\Desktop\Steller20November\TagTesting20Nov2013\M18.DSG	11-1-2013	16:43:43	98616.000000	9861.600000	49979.922625	20.000000
C:\Users\cware\Desktop\Steller20November\TagTesting20Nov2013\M18.DSG	11-1-2013	16:43:43	98617.000000	9861.700000	49987.738226	20.000000
C:\Users\cware\Desktop\Steller20November\TagTesting20Nov2013\M18.DSG	11-1-2013	16:43:43	98618.000000	9861.800000	49970.438945	20.000000
C:\Users\cware\Desktop\Steller20November\TagTesting20Nov2013\M18.DSG	11-1-2013	16:43:43	98619.000000	9861.900000	49972.828771	20.000000
C:\Users\cware\Desktop\Steller20November\TagTesting20Nov2013\M18.DSG	11-1-2013	16:43:43	98620.000000	9862.000000	49973.351350	20.000000
C:\Users\cware\Desktop\Steller20November\TagTesting20Nov2013\M18.DSG	11-1-2013	16:43:43	98621.000000	9862.100000	49960.781558	20.000000
C:\Users\cware\Desktop\Steller20November\TagTesting20Nov2013\M18.DSG	11-1-2013	16:43:43	98622.000000	9862.200000	49956.923718	20.000000
C:\Users\cware\Desktop\Steller20November\TagTesting20Nov2013\M18.DSG	11-1-2013	16:43:43	98623.000000	9862.300000	49954.235831	20.000000
C:\Users\cware\Desktop\Steller20November\TagTesting20Nov2013\M18.DSG	11-1-2013	16:43:43	98624.000000	9862.400000	49957.173176	20.000000
C:\Users\cware\Desktop\Steller20November\TagTesting20Nov2013\M18.DSG	11-1-2013	16:43:43	98625.000000	9862.500000	49950.377558	20.000000
C:\Users\cware\Desktop\Steller20November\TagTesting20Nov2013\M18.DSG	11-1-2013	16:43:43	98626.000000	9862.600000	49945.822587	20.000000
C:\Users\cware\Desktop\Steller20November\TagTesting20Nov2013\M18.DSG	11-1-2013	16:43:43	98627.000000	9862.700000	49935.094785	20.000000
C:\Users\cware\Desktop\Steller20November\TagTesting20Nov2013\M18.DSG	11-1-2013	16:43:43	98628.000000	9862.800000	49927.428508	20.000000
C:\Users\cware\Desktop\Steller20November\TagTesting20Nov2013\M18.DSG	11-1-2013	16:43:43	98629.000000	9862.900000	49916.376768	20.000000
C:\Users\cware\Desktop\Steller20November\TagTesting20Nov2013\M18.DSG	11-1-2013	16:43:43	98630.000000	9863.000000	49910.901022	20.000000
C:\Users\cware\Desktop\Steller20November\TagTesting20Nov2013\M18.DSG	11-1-2013	16:43:43	98631.000000	9863.100000	49899.675260	20.000000
C:\Users\cware\Desktop\Steller20November\TagTesting20Nov2013\M18.DSG	11-1-2013	16:43:43	98632.000000	9863.200000	49902.338335	20.000000
C:\Users\cware\Desktop\Steller20November\TagTesting20Nov2013\M18.DSG	11-1-2013	16:43:43	98633.000000	9863.300000	49886.209329	20.000000
C:\Users\cware\Desktop\Steller20November\TagTesting20Nov2013\M18.DSG	11-1-2013	16:43:43	98634.000000	9863.400000	49863.558361	20.000000
C:\Users\cware\Desktop\Steller20November\TagTesting20Nov2013\M18.DSG	11-1-2013	16:43:43	98635.000000	9863.500000	49853.378161	20.000000
C:\Users\cware\Desktop\Steller20November\TagTesting20Nov2013\M18.DSG	11-1-2013	16:43:43	98636.000000	9863.600000	49851.685616	20.000000
C:\Users\cware\Desktop\Steller20November\TagTesting20Nov2013\M18.DSG	11-1-2013	16:43:43	98637.000000	9863.700000	49863.633174	20.000000
C:\Users\cware\Desktop\Steller20November\TagTesting20Nov2013\M18.DSG	11-1-2013	16:43:43	98638.000000	9863.800000	49861.592072	20.000000
C:\Users\cware\Desktop\Steller20November\TagTesting20Nov2013\M18.DSG	11-1-2013	16:43:43	98639.000000	9863.900000	49864.952092	20.000000
C:\Users\cware\Desktop\Steller20November\TagTesting20Nov2013\M18.DSG	11-1-2013	16:43:43	98640.000000	9864.000000	49878.617737	20.000000
C:\Users\cware\Desktop\Steller20November\TagTesting20Nov2013\M18.DSG	11-1-2013	16:43:43	98641.000000	9864.100000	49899.053356	20.000000
C:\Users\cware\Desktop\Steller20November\TagTesting20Nov2013\M18.DSG	11-1-2013	16:43:43	98642.000000	9864.200000	49918.045319	20.000000
C:\Users\cware\Desktop\Steller20November\TagTesting20Nov2013\M18.DSG	11-1-2013	16:43:43	98643.000000	9864.300000	49923.794954	20.000000
C:\Users\cware\Desktop\Steller20November\TagTesting20Nov2013\M18.DSG	11-1-2013	16:43:43	98644.000000	9864.400000	49938.107289	20.000000
C:\Users\cware\Desktop\Steller20November\TagTesting20Nov2013\M18.DSG	11-1-2013	16:43:43	98645.000000	9864.500000	49947.117848	20.000000
C:\Users\cware\Desktop\Steller20November\TagTesting20Nov2013\M18.DSG	11-1-2013	16:43:43	98646.000000	9864.600000	49944.379618	20.000000
C:\Users\cware\Desktop\Steller20November\TagTesting20Nov2013\M18.DSG	11-1-2013	16:43:43	98647.000000	9864.700000	49916.452247	20.000000
C:\Users\cware\Desktop\Steller20November\TagTesting20Nov2013\M18.DSG	11-1-2013	16:43:43	98648.000000	9864.800000	49891.710570	20.000000
C:\Users\cware\Desktop\Steller20November\TagTesting20Nov2013\M18.DSG	11-1-2013	16:43:43	98649.000000	9864.900000	49886.583280	20.000000
C:\Users\cware\Desktop\Steller20November\TagTesting20Nov2013\M18.DSG	11-1-2013	16:43:43	98650.000000	9865.000000	49879.290529	20.000000
C:\Users\cware\Desktop\Steller20November\TagTesting20Nov2013\M18.DSG	11-1-2013	16:43:43	98651.000000	9865.100000	49877.523184	20.000000
C:\Users\cware\Desktop\Steller20November\TagTesting20Nov2013\M18.DSG	11-1-2013	16:43:43	98652.000000	9865.200000	49866.023743	20.000000
C:\Users\cware\Desktop\Steller20November\TagTesting20Nov2013\M18.DSG	11-1-2013	16:43:43	98653.000000	9865.300000	49869.707884	20.000000
C:\Users\cware\Desktop\Steller20November\TagTesting20Nov2013\M18.DSG	11-1-2013	16:43:43	98654.000000	9865.400000	49861.045777	20.000000
C:\Users\cware\Desktop\Steller20November\TagTesting20Nov2013\M18.DSG	11-1-2013	16:43:43	98655.000000	9865.500000	49849.720438	20.000000
C:\Users\cware\Desktop\Steller20November\TagTesting20Nov2013\M18.DSG	11-1-2013	16:43:43	98656.000000	9865.600000	49867.840809	20.000000
C:\Users\cware\Desktop\Steller20November\TagTesting20Nov2013\M18.DSG	11-1-2013	16:43:43	98657.000000	9865.700000	49865.600998	20.000000
C:\Users\cware\Desktop\Steller20November\TagTesting20Nov2013\M18.DSG	11-1-2013	16:43:43	98658.000000	9865.800000	49850.492207	20.000000
C:\Users\cware\Desktop\Steller20November\TagTesting20Nov2013\M18.DSG	11-1-2013	16:43:43	98659.000000	9865.900000	49843.722014	20.000000
C:\Users\cware\Desktop\Steller20November\TagTesting20Nov2013\M18.DSG	11-1-2013	16:43:43	98660.000000	9866.000000	49852.508620	20.000000
C:\Users\cware\Desktop\Steller20November\TagTesting20Nov2013\M18.DSG	11-1-2013	16:43:43	98661.000000	9866.100000	49842.029640	20.000000
C:\Users\cware\Desktop\Steller20November\TagTesting20Nov2013\M18.DSG	11-1-2013	16:43:43	98662.000000	9866.200000	49840.984047	20.000000
C:\Users\cware\Desktop\Steller20November\TagTesting20Nov2013\M18.DSG	11-1-2013	16:43:43	98663.000000	9866.300000	49829.186071	20.000000
C:\Users\cware\Desktop\Steller20November\TagTesting20Nov2013\M18.DSG	11-1-2013	16:43:43	98664.000000	9866.400000	49831.152443	20.000000
C:\Users\cware\Desktop\Steller20November\TagTesting20Nov2013\M18.DSG	11-1-2013	16:43:43	98665.000000	9866.500000	49814.002314	20.000000
C:\Users\cware\Desktop\Steller20November\TagTesting20Nov2013\M18.DSG	11-1-2013	16:43:43	98666.000000	9866.600000	49804.817767	20.000000
C:\Users\cware\Desktop\Steller20November\TagTesting20Nov2013\M18.DSG	11-1-2013	16:43:43	98667.000000	9866.700000	49800.013776	20.000000
C:\Users\cware\Desktop\Steller20November\TagTesting20Nov2013\M18.DSG	11-1-2013	16:43:43	98668.000000	9866.800000	49797.524758	20.000000
C:\Users\cware\Desktop\Steller20November\TagTesting20Nov2013\M18.DSG	11-1-2013	16:43:43	98669.000000	9866.900000	49792.023901	20.000000
C:\Users\cware\Desktop\Steller20November\TagTesting20Nov2013\M18.DSG	11-1-2013	16:43:43	98670.000000	9867.000000	49796.927601	20.000000
C:\Users\cware\Desktop\Steller20November\TagTesting20Nov2013\M18.DSG	11-1-2013	16:43:43	98671.000000	9867.100000	49811.364417	20.000000
C:\Users\cware\Desktop\Steller20November\TagTesting20Nov2013\M18.DSG	11-1-2013	16:43:43	98672.000000	9867.200000	49823.262486	20.000000
C:\Users\cware\Desktop\Steller20November\TagTesting20Nov2013\M18.DSG	11-1-2013	16:43:43	98673.000000	9867.300000	49840.263091	20.000000
C:\Users\cware\Desktop\Steller20November\TagTesting20Nov2013\M18.DSG	11-1-2013	16:43:43	98674.000000	9867.400000	49852.534455	20.000000
C:\Users\cware\Desktop\Steller20November\TagTesting20Nov2013\M18.DSG	11-1-2013	16:43:43	98675.000000	9867.500000	49861.669220	20.000000
C:\Users\cware\Desktop\Steller20November\TagTesting20Nov2013\M18.DSG	11-1-2013	16:43:43	98676.000000	9867.600000	49870.829348	20.000000
C:\Users\cware\Desktop\Steller20November\TagTesting20Nov2013\M18.DSG	11-1-2013	16:43:43	98677.000000	9867.700000	49855.247720	20.000000
C:\Users\cware\Desktop\Steller20November\TagTesting20Nov2013\M18.DSG	11-1-2013	16:43:43	98678.000000	9867.800000	49831.153286	20.000000
C:\Users\cware\Desktop\Steller20November\TagTesting20Nov2013\M18.DSG	11-1-2013	16:43:43	98679.000000	9867.900000	49819.379860	20.000000
C:\Users\cware\Desktop\Steller20November\TagTesting20Nov2013\M18.DSG	11-1-2013	16:43:43	98680.000000	9868.000000	49824.034667	20.000000
C:\Users\cware\Desktop\Steller20November\TagTesting20Nov2013\M18.DSG	11-1-2013	16:43:43	98681.000000	9868.100000	49813.456022	20.000000
C:\Users\cware\Desktop\Steller20November\TagTesting20Nov2013\M18.DSG	11-1-2013	16:43:43	98682.000000	9868.200000	49810.593630	20.000000
C:\Users\cware\Desktop\Steller20November\TagTesting20Nov2013\M18.DSG	11-1-2013	16:43:43	98683.000000	9868.300000	49807.059316	20.000000
C:\Users\cware\Desktop\Steller20November\TagTesting20Nov2013\M18.DSG	11-1-2013	16:43:43	98684.000000	9868.400000	49796.331251	20.000000
C:\Users\cware\Desktop\Steller20November\TagTesting20Nov2013\M18.DSG	11-1-2013	16:43:43	98685.000000	9868.500000	49802.852993	20.000000
C:\Users\cware\Desktop\Steller20November\TagTesting20Nov2013\M18.DSG	11-1-2013	16:43:43	98686.000000	9868.600000	49795.484830	20.000000
C:\Users\cware\Desktop\Steller20November\TagTesting20Nov2013\M18.DSG	11-1-2013	16:43:43	98687.000000	9868.700000	49787.918137	20.000000
C:\Users\cware\Desktop\Steller20November\TagTesting20Nov2013\M18.DSG	11-1-2013	16:43:43	98688.000000	9868.800000	49784.333941	20.000000
C:\Users\cware\Desktop\Steller20November\TagTesting20Nov2013\M18.DSG	11-1-2013	16:43:43	98689.000000	9868.900000	49772.461025	20.000000
C:\Users\cware\Desktop\Steller20November\TagTesting20Nov2013\M18.DSG	11-1-2013	16:43:43	98690.000000	9869.000000	49769.050960	20.000000
C:\Users\cware\Desktop\Steller20November\TagTesting20Nov2013\M18.DSG	11-1-2013	16:43:43	98691.000000	9869.100000	49776.070492	20.000000
C:\Users\cware\Desktop\Steller20November\TagTesting20Nov2013\M18.DSG	11-1-2013	16:43:43	98692.000000	9869.200000	49742.019702	20.000000
C:\Users\cware\Desktop\Steller20November\TagTesting20Nov2013\M18.DSG	11-1-2013	16:43:43	98693.000000	9869.300000	49756.556039	20.000000
C:\Users\cware\Desktop\Steller20November\TagTesting20Nov2013\M18.DSG	11-1-2013	16:43:43	98694.000000	9869.400000	49748.117982	20.000000
C:\Users\cware\Desktop\Steller20November\TagTesting20Nov2013\M18.DSG	11-1-2013	16:43:43	98695.000000	9869.500000	49758.522599	20.000000
C:\Users\cware\Desktop\Steller20November\TagTesting20Nov2013\M18.DSG	11-1-2013	16:43:43	98696.000000	9869.600000	49734.602516	20.000000
C:\Users\cware\Desktop\Steller20November\TagTesting20Nov2013\M18.DSG	11-1-2013	16:43:43	98697.000000	9869.700000	49719.518419	20.000000
C:\Users\cware\Desktop\Steller20November\TagTesting20Nov2013\M18.DSG	11-1-2013	16:43:43	98698.000000	9869.800000	49721.335616	20.000000
C:\Users\cware\Desktop\Steller20November\TagTesting20Nov2013\M18.DSG	11-1-2013	16:43:43	98699.000000	9869.900000	49707.620611	20.000000
C:\Users\cware\Desktop\Steller20November\TagTesting20Nov2013\M18.DSG	11-1-2013	16:43:43	98700.000000	9870.000000	49704.957256	20.000000
C:\Users\cware\Desktop\Steller20November\TagTesting20Nov2013\M18.DSG	11-1-2013	16:43:43	98701.000000	9870.100000	49700.302946	20.000000
C:\Users\cware\Desktop\Steller20November\TagTesting20Nov2013\M18.DSG	11-1-2013	16:43:43	98702.000000	9870.200000	49695.026012	20.000000
C:\Users\cware\Desktop\Steller20November\TagTesting20Nov2013\M18.DSG	11-1-2013	16:43:43	98703.000000	9870.300000	49690.993721	20.000000
C:\Users\cware\Desktop\Steller20November\TagTesting20Nov2013\M18.DSG	11-1-2013	16:43:43	98704.000000	9870.400000	49683.177878	20.000000
C:\Users\cware\Desktop\Steller20November\TagTesting20Nov2013\M18.DSG	11-1-2013	16:43:43	98705.000000	9870.500000	49680.415402	20.000000
C:\Users\cware\Desktop\Steller20November\TagTesting20Nov2013\M18.DSG	11-1-2013	16:43:43	98706.000000	9870.600000	49674.839837	20.000000
C:\Users\cware\Desktop\Steller20November\TagTesting20Nov2013\M18.DSG	11-1-2013	16:43:43	98707.000000	9870.700000	49667.396750	20.000000
C:\Users\cware\Desktop\Steller20November\TagTesting20Nov2013\M18.DSG	11-1-2013	16:43:43	98708.000000	9870.800000	49658.535767	20.000000
C:\Users\cware\Desktop\Steller20November\TagTesting20Nov2013\M18.DSG	11-1-2013	16:43:43	98709.000000	9870.900000	49647.234760	20.000000
C:\Users\cware\Desktop\Steller20November\TagTesting20Nov2013\M18.DSG	11-1-2013	16:43:43	98710.000000	9871.000000	49638.398638	20.000000
C:\Users\cware\Desktop\Steller20November\TagTesting20Nov2013\M18.DSG	11-1-2013	16:43:43	98711.000000	9871.100000	49622.096305	20.000000
C:\Users\cware\Desktop\Steller20November\TagTesting20Nov2013\M18.DSG	11-1-2013	16:43:43	98712.000000	9871.200000	49617.366217	20.000000
C:\Users\cware\Desktop\Steller20November\TagTesting20Nov2013\M18.DSG	11-1-2013	16:43:43	98713.000000	9871.300000	49604.000317	20.000000
C:\Users\cware\Desktop\Steller20November\TagTesting20Nov2013\M18.DSG	11-1-2013	16:43:43	98714.000000	9871.400000	49597.628975	20.000000
C:\Users\cware\Desktop\Steller20November\TagTesting20Nov2013\M18.DSG	11-1-2013	16:43:43	98715.000000	9871.500000	49599.346525	20.000000
C:\Users\cware\Desktop\Steller20November\TagTesting20Nov2013\M18.DSG	11-1-2013	16:43:43	98716.000000	9871.600000	49601.562360	20.000000
C:\Users\cware\Desktop\Steller20November\TagTesting20Nov2013\M18.DSG	11-1-2013	16:43:43	98717.000000	9871.700000	49608.855135	20.000000
C:\Users\cware\Desktop\Steller20November\TagTesting20Nov2013\M18.DSG	11-1-2013	16:43:43	98718.000000	9871.800000	49618.463383	20.000000
C:\Users\cware\Desktop\Steller20November\TagTesting20Nov2013\M18.DSG	11-1-2013	16:43:43	98719.000000	9871.900000	49609.627278	20.000000
C:\Users\cware\Desktop\Steller20November\TagTesting20Nov2013\M18.DSG	11-1-2013	16:43:43	98720.000000	9872.000000	49621.400580	20.000000
C:\Users\cware\Desktop\Steller20November\TagTesting20Nov2013\M18.DSG	11-1-2013	16:43:43	98721.000000	9872.100000	49611.046157	20.000000
C:\Users\cware\Desktop\Steller20November\TagTesting20Nov2013\M18.DSG	11-1-2013	16:43:43	98722.000000	9872.200000	49601.612646	20.000000
C:\Users\cware\Desktop\Steller20November\TagTesting20Nov2013\M18.DSG	11-1-2013	16:43:43	98723.000000	9872.300000	49593.772068	20.000000
C:\Users\cware\Desktop\Steller20November\TagTesting20Nov2013\M18.DSG	11-1-2013	16:43:43	98724.000000	9872.400000	49588.992690	20.000000
C:\Users\cware\Desktop\Steller20November\TagTesting20Nov2013\M18.DSG	11-1-2013	16:43:43	98725.000000	9872.500000	49584.562694	20.000000
C:\Users\cware\Desktop\Steller20November\TagTesting20Nov2013\M18.DSG	11-1-2013	16:43:43	98726.000000	9872.600000	49576.970748	20.000000
C:\Users\cware\Desktop\Steller20November\TagTesting20Nov2013\M18.DSG	11-1-2013	16:43:43	98727.000000	9872.700000	49567.761186	20.000000
C:\Users\cware\Desktop\Steller20November\TagTesting20Nov2013\M18.DSG	11-1-2013	16:43:43	98728.000000	9872.800000	49564.401238	20.000000
C:\Users\cware\Desktop\Steller20November\TagTesting20Nov2013\M18.DSG	11-1-2013	16:43:43	98729.000000	9872.900000	49554.693452	20.000000
C:\Users\cware\Desktop\Steller20November\TagTesting20Nov2013\M18.DSG	11-1-2013	16:43:43	98730.000000	9873.000000	49554.270717	20.000000
C:\Users\cware\Desktop\Steller20November\TagTesting20Nov2013\M18.DSG	11-1-2013	16:43:43	98731.000000	9873.100000	49549.217655	20.000000
C:\Users\cware\Desktop\Steller20November\TagTesting20Nov2013\M18.DSG	11-1-2013	16:43:43	98732.000000	9873.200000	49541.227687	20.000000
C:\Users\cware\Desktop\Steller20November\TagTesting20Nov2013\M18.DSG	11-1-2013	16:43:43	98733.000000	9873.300000	49529.429564	20.000000
C:\Users\cware\Desktop\Steller20November\TagTesting20Nov2013\M18.DSG	11-1-2013	16:43:43	98734.000000	9873.400000	49520.095694	20.000000
C:\Users\cware\Desktop\Steller20November\TagTesting20Nov2013\M18.DSG	11-1-2013	16:43:43	98735.000000	9873.500000	49513.524662	20.000000
C:\Users\cware\Desktop\Steller20November\TagTesting20Nov2013\M18.DSG	11-1-2013	16:43:43	98736.000000	9873.600000	49504.389938	20.000000
C:\Users\cware\Desktop\Steller20November\TagTesting20Nov2013\M18.DSG	11-1-2013	16:43:43	98737.000000	9873.700000	49493.636933	20.000000
C:\Users\cware\Desktop\Steller20November\TagTesting20Nov2013\M18.DSG	11-1-2013	16:43:43	98738.000000	9873.800000	49489.081478	20.000000
C:\Users\cware\Desktop\Steller20November\TagTesting20Nov2013\M18.DSG	11-1-2013	16:43:43	98739.000000	9873.900000	49494.856141	20.000000
C:\Users\cware\Desktop\Steller20November\TagTesting20Nov2013\M18.DSG	11-1-2013	16:43:43	98740.000000	9874.000000	49493.412081	20.000000
C:\Users\cware\Desktop\Steller20November\TagTesting20Nov2013\M18.DSG	11-1-2013	16:43:43	98741.000000	9874.100000	49492.292467	20.000000
C:\Users\cware\Desktop\Steller20November\TagTesting20Nov2013\M18.DSG	11-1-2013	16:43:43	98742.000000	9874.200000	49492.541642	20.000000
C:\Users\cware\Desktop\Steller20November\TagTesting20Nov2013\M18.DSG	11-1-2013	16:43:43	98743.000000	9874.300000	49492.566390	20.000000
C:\Users\cware\Desktop\Steller20November\TagTesting20Nov2013\M18.DSG	11-1-2013	16:43:43	98744.000000	9874.400000	49494.134997	20.000000
C:\Users\cware\Desktop\Steller20November\TagTesting20Nov2013\M18.DSG	11-1-2013	16:43:43	98745.000000	9874.500000	49491.645834	20.000000
C:\Users\cware\Desktop\Steller20November\TagTesting20Nov2013\M18.DSG	11-1-2013	16:43:43	98746.000000	9874.600000	49491.396894	20.000000
C:\Users\cware\Desktop\Steller20November\TagTesting20Nov2013\M18.DSG	11-1-2013	16:43:43	98747.000000	9874.700000	49490.924294	20.000000
C:\Users\cware\Desktop\Steller20November\TagTesting20Nov2013\M18.DSG	11-1-2013	16:43:43	98748.000000	9874.800000	49494.160144	20.000000
C:\Users\cware\Desktop\Steller20November\TagTesting20Nov2013\M18.DSG	11-1-2013	16:43:43	98749.000000	9874.900000	49491.771045	20.000000
C:\Users\cware\Desktop\Steller20November\TagTesting20Nov2013\M18.DSG	11-1-2013	16:43:43	98750.000000	9875.000000	49492.990591	20.000000
C:\Users\cware\Desktop\Steller20November\TagTesting20Nov2013\M18.DSG	11-1-2013	16:43:43	98751.000000	9875.100000	49494.110895	20.000000
C:\Users\cware\Desktop\Steller20November\TagTesting20Nov2013\M18.DSG	11-1-2013	16:43:43	98752.000000	9875.200000	49493.911876	20.000000
C:\Users\cware\Desktop\Steller20November\TagTesting20Nov2013\M18.DSG	11-1-2013	16:43:43	98753.000000	9875.300000	49491.348036	20.000000
C:\Users\cware\Desktop\Steller20November\TagTesting20Nov2013\M18.DSG	11-1-2013	16:43:43	98754.000000	9875.400000	49491.198820	20.000000
C:\Users\cware\Desktop\Steller20November\TagTesting20Nov2013\M18.DSG	11-1-2013	16:43:43	98755.000000	9875.500000	49490.501790	20.000000
C:\Users\cware\Desktop\Steller20November\TagTesting20Nov2013\M18.DSG	11-1-2013	16:43:43	98756.000000	9875.600000	49489.879887	20.000000
C:\Users\cware\Desktop\Steller20November\TagTesting20Nov2013\M18.DSG	11-1-2013	16:43:43	98757.000000	9875.700000	49492.568356	20.000000
C:\Users\cware\Desktop\Steller20November\TagTesting20Nov2013\M18.DSG	11-1-2013	16:43:43	98758.000000	9875.800000	49492.693036	20.000000
C:\Users\cware\Desktop\Steller20November\TagTesting20Nov2013\M18.DSG	11-1-2013	16:43:43	98759.000000	9875.900000	49490.876613	20.000000
C:\Users\cware\Desktop\Steller20November\TagTesting20Nov2013\M18.DSG	11-1-2013	16:43:43	98760.000000	9876.000000	49489.607058	20.000000
C:\Users\cware\Desktop\Steller20November\TagTesting20Nov2013\M18.DSG	11-1-2013	16:43:43	98761.000000	9876.100000	49486.993706	20.000000
C:\Users\cware\Desktop\Steller20November\TagTesting20Nov2013\M18.DSG	11-1-2013	16:43:43	98762.000000	9876.200000	49485.400776	20.000000
C:\Users\cware\Desktop\Steller20November\TagTesting20Nov2013\M18.DSG	11-1-2013	16:43:43	98763.000000	9876.300000	49491.673612	20.000000
C:\Users\cware\Desktop\Steller20November\TagTesting20Nov2013\M18.DSG	11-1-2013	16:43:43	98764.000000	9876.400000	49492.719065	20.000000
C:\Users\cware\Desktop\Steller20November\TagTesting20Nov2013\M18.DSG	11-1-2013	16:43:43	98765.000000	9876.500000	49493.590207	20.000000
C:\Users\cware\Desktop\Steller20November\TagTesting20Nov2013\M18.DSG	11-1-2013	16:43:43	98766.000000	9876.600000	49500.783871	20.000000
C:\Users\cware\Desktop\Steller20November\TagTesting20Nov2013\M18.DSG	11-1-2013	16:43:43	98767.000000	9876.700000	49508.375796	20.000000
C:\Users\cware\Desktop\Steller20November\TagTesting20Nov2013\M18.DSG	11-1-2013	16:43:43	98768.000000	9876.800000	49510.317264	20.000000
C:\Users\cware\Desktop\Steller20November\TagTesting20Nov2013\M18.DSG	11-1-2013	16:43:43	98769.000000	9876.900000	49508.152102	20.000000
C:\Users\cware\Desktop\Steller20November\TagTesting20Nov2013\M18.DSG	11-1-2013	16:43:43	98770.000000	9877.000000	49512.458291	20.000000
C:\Users\cware\Desktop\Steller20November\TagTesting20Nov2013\M18.DSG	11-1-2013	16:43:43	98771.000000	9877.100000	49512.284271	20.000000
C:\Users\cware\Desktop\Steller20November\TagTesting20Nov2013\M18.DSG	11-1-2013	16:43:43	98772.000000	9877.200000	49515.296028	20.000000
C:\Users\cware\Desktop\Steller20November\TagTesting20Nov2013\M18.DSG	11-1-2013	16:43:43	98773.000000	9877.300000	49510.193209	20.000000
C:\Users\cware\Desktop\Steller20November\TagTesting20Nov2013\M18.DSG	11-1-2013	16:43:43	98774.000000	9877.400000	49505.314557	20.000000
C:\Users\cware\Desktop\Steller20November\TagTesting20Nov2013\M18.DSG	11-1-2013	16:43:43	98775.000000	9877.500000	49502.900172	20.000000
C:\Users\cware\Desktop\Steller20November\TagTesting20Nov2013\M18.DSG	11-1-2013	16:43:43	98776.000000	9877.600000	49499.863598	20.000000
C:\Users\cware\Desktop\Steller20November\TagTesting20Nov2013\M18.DSG	11-1-2013	16:43:43	98777.000000	9877.700000	49501.456618	20.000000
C:\Users\cware\Desktop\Steller20November\TagTesting20Nov2013\M18.DSG	11-1-2013	16:43:43	98778.000000	9877.800000	49498.519414	20.000000
C:\Users\cware\Desktop\Steller20November\TagTesting20Nov2013\M18.DSG	11-1-2013	16:43:43	98779.000000	9877.900000	49496.951358	20.000000
C:\Users\cware\Desktop\Steller20November\TagTesting20Nov2013\M18.DSG	11-1-2013	16:43:43	98780.000000	9878.000000	49495.831084	20.000000
C:\Users\cware\Desktop\Steller20November\TagTesting20Nov2013\M18.DSG	11-1-2013	16:43:43	98781.000000	9878.100000	49492.072953	20.000000
C:\Users\cware\Desktop\Steller20November\TagTesting20Nov2013\M18.DSG	11-1-2013	16:43:43	98782.000000	9878.200000	49490.977531	20.000000
C:\Users\cware\Desktop\Steller20November\TagTesting20Nov2013\M18.DSG	11-1-2013	16:43:43	98783.000000	9878.300000	49493.541071	20.000000
C:\Users\cware\Desktop\Steller20November\TagTesting20Nov2013\M18.DSG	11-1-2013	16:43:43	98784.000000	9878.400000	49491.873404	20.000000
C:\Users\cware\Desktop\Steller20November\TagTesting20Nov2013\M18.DSG	11-1-2013	16:43:43	98785.000000	9878.500000	49491.848734	20.000000
C:\Users\cware\Desktop\Steller20November\TagTesting20Nov2013\M18.DSG	11-1-2013	16:43:43	98786.000000	9878.600000	49492.047645	20.000000
C:\Users\cware\Desktop\Steller20November\TagTesting20Nov2013\M18.DSG	11-1-2013	16:43:43	98787.000000	9878.700000	49491.275963	20.000000
C:\Users\cware\Desktop\Steller20November\TagTesting20Nov2013\M18.DSG	11-1-2013	16:43:43	98788.000000	9878.800000	49491.201134	20.000000
[truncated: 3,379 more rows]
