# Supplementary material for: Averaged Propulsive Body Acceleration (APBA) Can Be Calculated from Biologging Tags That Incorporate Gyroscopes and Accelerometers to Estimate Swimming Speed, Hydrodynamic Drag and Energy Expenditure for Steller Sea Lions
Source: PLoS One. 2016 Jun 10;11(6):e0157326. doi: 10.1371/journal.pone.0157326 (PMC4902303; doi:10.1371/journal.pone.0157326)
Supplement: S2 Data — Each file contains a 50Hz time series. Provided are calibrated accelerometer and gyro measurements, together with the estimated gravity vector, and the estimated dynamic accelerations by the different methods. The small files with the suffix.txt are configuration files used in C++ processing. (ZIP) [file pone.0157326.s002.zip › BoniNov_25/boni10_6116_4.csv]

rawAx	rawAy	rawAz	gravX	gravY	gravZ	gyrX	gyrY	gyrZ	estAx	estAy	estAz	odbX	odbY	odbZ	spk
0.224	0.415	-0.802	0.281	0.537	-0.795	-0.228	-0.091	0.020	-0.080	-0.109	0.015	0.004	0.151	0.006	-0.072
0.328	0.446	-0.708	0.278	0.537	-0.797	-0.006	0.245	-0.039	0.027	-0.078	0.111	0.108	0.121	0.090	-0.091
0.259	0.512	-0.790	0.274	0.535	-0.800	-0.153	0.207	0.049	-0.039	-0.010	0.031	0.038	0.055	0.006	-0.068
0.070	0.632	-0.936	0.273	0.529	-0.803	-0.320	0.036	-0.013	-0.226	0.114	-0.111	0.150	0.065	0.139	-0.074
0.247	0.508	-0.861	0.274	0.529	-0.803	-0.050	-0.090	-0.012	-0.050	-0.008	-0.035	0.027	0.059	0.064	-0.057
0.182	0.415	-0.834	0.278	0.528	-0.803	-0.027	-0.261	-0.002	-0.120	-0.100	-0.009	0.039	0.152	0.036	-0.055
0.393	0.539	-0.794	0.282	0.526	-0.803	-0.117	-0.179	-0.032	0.089	0.025	0.031	0.173	0.028	0.004	-0.039
0.263	0.508	-0.830	0.276	0.521	-0.808	-0.286	0.402	-0.067	-0.036	-0.001	0.001	0.042	0.059	0.032	-0.032
0.193	0.516	-0.865	0.283	0.517	-0.808	-0.244	-0.514	0.033	-0.113	0.011	-0.035	0.027	0.051	0.068	-0.003
0.328	0.481	-0.782	0.285	0.512	-0.810	-0.244	-0.031	-0.079	0.020	-0.020	0.050	0.108	0.086	0.016	-0.020
0.397	0.454	-0.708	0.288	0.509	-0.811	-0.114	-0.066	-0.202	0.086	-0.044	0.126	0.177	0.114	0.091	-0.029
0.305	0.473	-0.818	0.286	0.502	-0.816	-0.439	0.192	-0.085	-0.004	-0.017	0.021	0.086	0.095	0.018	-0.012
0.236	0.454	-0.822	0.290	0.495	-0.819	-0.378	-0.209	-0.026	-0.077	-0.030	0.020	0.017	0.114	0.021	-0.030
0.297	0.562	-0.865	0.290	0.492	-0.821	-0.149	0.062	-0.180	-0.016	0.081	-0.022	0.077	0.005	0.065	-0.038
0.205	0.485	-0.877	0.295	0.487	-0.822	-0.224	-0.156	-0.209	-0.113	0.009	-0.032	0.015	0.082	0.077	-0.051
0.324	0.427	-0.822	0.292	0.480	-0.827	-0.356	0.309	-0.187	0.010	-0.042	0.028	0.104	0.140	0.020	-0.044
0.255	0.361	-0.775	0.285	0.472	-0.834	-0.409	0.455	-0.129	-0.053	-0.100	0.082	0.034	0.206	0.028	-0.043
0.290	0.381	-0.782	0.283	0.465	-0.839	-0.379	0.196	-0.148	-0.017	-0.073	0.079	0.068	0.187	0.021	-0.026
0.328	0.442	-0.775	0.278	0.459	-0.844	-0.255	0.502	-0.275	0.027	-0.006	0.091	0.106	0.125	0.029	-0.061
0.328	0.470	-0.778	0.281	0.457	-0.844	-0.107	-0.089	-0.150	0.024	0.024	0.088	0.105	0.098	0.025	-0.061
0.128	0.458	-0.834	0.282	0.454	-0.845	-0.130	-0.025	-0.149	-0.177	0.016	0.034	0.095	0.110	0.029	-0.066
0.209	0.427	-0.901	0.277	0.448	-0.850	-0.313	0.337	-0.058	-0.091	-0.010	-0.029	0.015	0.141	0.096	-0.087
0.270	0.392	-0.731	0.270	0.444	-0.855	-0.219	0.447	-0.064	-0.021	-0.040	0.145	0.047	0.175	0.074	-0.107
0.197	0.365	-0.775	0.259	0.441	-0.859	-0.104	0.720	-0.189	-0.083	-0.064	0.106	0.027	0.201	0.031	-0.090
0.197	0.365	-0.775	0.253	0.439	-0.862	-0.057	0.470	-0.214	-0.076	-0.062	0.109	0.027	0.200	0.031	-0.086
0.205	0.388	-0.802	0.251	0.439	-0.863	0.051	0.142	-0.079	-0.066	-0.039	0.082	0.020	0.177	0.004	-0.084
0.247	0.400	-0.771	0.245	0.439	-0.864	-0.013	0.323	0.020	-0.017	-0.028	0.115	0.022	0.165	0.036	-0.079
0.251	0.346	-0.708	0.231	0.439	-0.868	-0.031	0.777	0.055	0.001	-0.082	0.181	0.025	0.217	0.100	-0.085
0.167	0.369	-0.838	0.225	0.441	-0.869	0.108	0.341	0.037	-0.077	-0.060	0.052	0.060	0.193	0.030	-0.092
0.140	0.323	-0.739	0.216	0.446	-0.869	0.319	0.521	-0.030	-0.094	-0.112	0.150	0.088	0.238	0.067	-0.100
0.167	0.396	-0.692	0.212	0.455	-0.865	0.497	0.209	0.065	-0.063	-0.047	0.193	0.062	0.164	0.115	-0.103
0.186	0.431	-0.704	0.207	0.460	-0.863	0.266	0.248	0.092	-0.038	-0.018	0.180	0.043	0.129	0.103	-0.119
0.163	0.408	-0.798	0.193	0.464	-0.865	0.184	0.716	0.138	-0.047	-0.045	0.087	0.066	0.152	0.008	-0.092
0.055	0.415	-0.794	0.187	0.468	-0.864	0.179	0.228	0.177	-0.148	-0.041	0.090	0.175	0.144	0.013	-0.088
0.255	0.423	-0.704	0.175	0.474	-0.863	0.379	0.702	0.018	0.064	-0.040	0.179	0.026	0.136	0.104	-0.092
0.109	0.365	-0.778	0.167	0.482	-0.860	0.457	0.423	0.069	-0.074	-0.106	0.102	0.121	0.193	0.029	-0.099
0.086	0.346	-0.778	0.162	0.489	-0.857	0.409	0.232	0.119	-0.092	-0.132	0.099	0.144	0.212	0.029	-0.076
0.101	0.408	-0.735	0.152	0.493	-0.856	0.200	0.488	0.157	-0.066	-0.074	0.141	0.129	0.149	0.072	-0.095
0.174	0.473	-0.652	0.134	0.499	-0.856	0.320	1.037	-0.004	0.024	-0.014	0.223	0.056	0.083	0.155	-0.112
0.063	0.481	-0.806	0.124	0.508	-0.853	0.504	0.589	0.036	-0.077	-0.015	0.066	0.167	0.075	0.001	-0.106
-0.087	0.485	-0.920	0.123	0.517	-0.847	0.558	-0.069	0.134	-0.226	-0.021	-0.054	0.318	0.070	0.114	-0.104
0.043	0.450	-0.842	0.113	0.526	-0.843	0.484	0.472	0.161	-0.085	-0.064	0.021	0.186	0.104	0.037	-0.097
0.051	0.412	-0.759	0.107	0.534	-0.839	0.468	0.261	0.150	-0.072	-0.110	0.099	0.179	0.142	0.045	-0.090
0.143	0.450	-0.711	0.096	0.538	-0.838	0.225	0.581	0.169	0.032	-0.076	0.145	0.088	0.103	0.091	-0.064
0.059	0.419	-0.802	0.088	0.542	-0.836	0.221	0.308	0.254	-0.045	-0.110	0.052	0.173	0.134	0.000	-0.060
0.101	0.446	-0.660	0.079	0.550	-0.832	0.469	0.481	0.055	0.006	-0.091	0.189	0.131	0.106	0.141	-0.059
0.067	0.558	-0.719	0.075	0.558	-0.826	0.485	0.273	-0.006	-0.024	0.013	0.125	0.167	0.007	0.081	-0.086
-0.010	0.524	-0.822	0.074	0.566	-0.821	0.469	-0.001	0.051	-0.100	-0.030	0.017	0.245	0.027	0.021	-0.085
-0.095	0.558	-0.861	0.066	0.573	-0.817	0.426	0.437	0.049	-0.177	-0.002	-0.027	0.329	0.010	0.060	-0.082
0.036	0.574	-0.778	0.056	0.579	-0.813	0.401	0.564	0.007	-0.036	0.007	0.052	0.196	0.027	0.023	-0.078
0.036	0.574	-0.778	0.048	0.587	-0.808	0.462	0.475	0.019	-0.029	-0.001	0.047	0.193	0.029	0.023	-0.042
-0.049	0.489	-0.956	0.037	0.596	-0.802	0.560	0.568	0.162	-0.102	-0.094	-0.137	0.274	0.054	0.154	-0.030
0.059	0.442	-0.991	0.016	0.606	-0.795	0.689	1.167	0.192	0.027	-0.151	-0.179	0.161	0.099	0.189	0.017
-0.195	0.427	-1.125	0.007	0.620	-0.784	0.938	-0.011	0.690	-0.218	-0.181	-0.324	0.410	0.112	0.323	0.003
0.147	0.555	-0.936	-0.012	0.636	-0.772	1.041	0.699	0.745	0.144	-0.069	-0.148	0.063	0.016	0.134	-0.017
-0.203	0.593	-0.972	-0.025	0.652	-0.758	1.081	0.230	0.656	-0.194	-0.046	-0.198	0.410	0.055	0.170	-0.024
-0.214	0.609	-0.873	-0.030	0.667	-0.744	1.089	-0.276	0.655	-0.200	-0.046	-0.113	0.418	0.073	0.071	-0.027
-0.010	0.655	-0.838	-0.045	0.683	-0.729	1.077	0.653	0.404	0.019	-0.015	-0.093	0.211	0.120	0.035	-0.093
-0.295	0.616	-1.113	-0.057	0.694	-0.718	0.850	0.425	0.367	-0.254	-0.065	-0.380	0.492	0.082	0.309	-0.058
-0.310	0.624	-1.046	-0.050	0.700	-0.713	0.473	-0.849	0.359	-0.275	-0.063	-0.318	0.503	0.090	0.240	0.015
-0.010	0.698	-0.865	-0.042	0.703	-0.710	0.226	-0.806	0.254	0.017	0.008	-0.139	0.200	0.164	0.057	0.085
0.201	0.786	-0.782	-0.030	0.703	-0.711	0.024	-0.985	0.157	0.216	0.096	-0.056	0.015	0.254	0.029	0.207
0.417	0.840	-0.778	-0.016	0.703	-0.711	-0.020	-0.840	-0.059	0.417	0.151	-0.051	0.233	0.309	0.034	0.337
0.490	0.837	-0.932	0.005	0.702	-0.712	-0.039	-1.121	-0.210	0.470	0.148	-0.204	0.307	0.306	0.119	0.483
0.482	0.840	-1.039	0.032	0.704	-0.709	0.173	-1.624	-0.238	0.434	0.150	-0.313	0.298	0.310	0.225	0.603
0.809	0.821	-1.070	0.056	0.702	-0.710	-0.131	-1.321	-0.225	0.737	0.133	-0.343	0.623	0.292	0.256	0.681
0.878	0.728	-1.019	0.082	0.696	-0.713	-0.292	-1.195	-0.425	0.781	0.045	-0.289	0.691	0.199	0.203	0.724
0.840	0.601	-1.113	0.107	0.690	-0.716	-0.310	-1.259	-0.350	0.718	-0.076	-0.381	0.648	0.072	0.297	0.760
0.820	0.678	-1.015	0.131	0.689	-0.713	0.009	-1.263	-0.306	0.675	0.003	-0.285	0.624	0.149	0.197	0.699
0.855	0.721	-0.877	0.147	0.688	-0.711	-0.022	-0.921	-0.036	0.693	0.046	-0.150	0.654	0.193	0.058	0.618
0.644	0.531	-0.889	0.155	0.681	-0.716	-0.491	-0.652	0.149	0.473	-0.136	-0.156	0.438	0.005	0.069	0.561
0.636	0.574	-0.700	0.166	0.682	-0.712	0.083	-0.691	0.067	0.454	-0.095	0.030	0.428	0.047	0.123	0.462
0.782	0.725	-0.617	0.178	0.684	-0.708	0.144	-0.656	-0.062	0.588	0.053	0.108	0.572	0.200	0.207	0.359
0.420	0.721	-0.782	0.184	0.683	-0.707	-0.046	-0.257	-0.170	0.219	0.051	-0.057	0.207	0.197	0.041	0.299
0.455	0.794	-0.538	0.185	0.687	-0.702	0.380	0.227	-0.225	0.253	0.119	0.182	0.239	0.271	0.286	0.191
0.447	0.752	-0.633	0.193	0.687	-0.700	-0.002	-0.483	-0.070	0.235	0.077	0.086	0.230	0.229	0.192	0.098
0.028	0.659	-0.865	0.202	0.687	-0.698	0.043	-0.532	-0.136	-0.193	-0.016	-0.149	0.190	0.136	0.040	0.062
0.251	0.779	-0.759	0.203	0.686	-0.699	-0.013	0.115	-0.208	0.028	0.105	-0.042	0.032	0.256	0.065	0.026
0.251	0.779	-0.759	0.199	0.682	-0.704	-0.233	0.466	-0.184	0.031	0.109	-0.037	0.033	0.256	0.066	-0.034
0.182	0.647	-0.806	0.201	0.679	-0.706	-0.096	0.255	-0.415	-0.041	-0.019	-0.081	0.037	0.125	0.019	-0.035
0.020	0.736	-0.972	0.207	0.670	-0.713	-0.551	-0.182	-0.296	-0.209	0.079	-0.240	0.199	0.213	0.146	-0.070
0.097	0.728	-0.711	0.214	0.666	-0.715	-0.191	-0.191	-0.318	-0.139	0.075	0.022	0.122	0.206	0.114	-0.103
0.097	0.690	-0.731	0.221	0.663	-0.715	-0.084	-0.138	-0.402	-0.146	0.040	0.002	0.121	0.167	0.095	-0.108
0.101	0.752	-0.767	0.227	0.659	-0.717	-0.226	-0.267	-0.219	-0.148	0.106	-0.031	0.117	0.229	0.059	-0.094
0.255	0.620	-0.637	0.232	0.656	-0.718	-0.066	-0.000	-0.362	0.001	-0.023	0.099	0.038	0.098	0.190	-0.097
0.213	0.535	-0.735	0.235	0.649	-0.724	-0.394	0.075	-0.334	-0.045	-0.101	0.007	0.003	0.013	0.091	-0.066
0.070	0.597	-0.826	0.234	0.640	-0.732	-0.589	0.133	-0.114	-0.186	-0.030	-0.076	0.145	0.074	0.001	-0.060
0.309	0.620	-0.672	0.238	0.636	-0.734	-0.168	-0.007	-0.267	0.048	-0.003	0.080	0.095	0.097	0.154	-0.056
0.170	0.582	-0.723	0.238	0.631	-0.738	-0.237	0.180	-0.210	-0.090	-0.037	0.033	0.044	0.059	0.102	-0.062
0.228	0.663	-0.822	0.242	0.630	-0.738	-0.044	-0.184	-0.130	-0.036	0.045	-0.066	0.014	0.140	0.004	-0.040
0.128	0.543	-0.920	0.248	0.628	-0.737	-0.043	-0.340	-0.119	-0.143	-0.073	-0.165	0.086	0.019	0.095	-0.057
0.240	0.555	-0.747	0.249	0.622	-0.742	-0.399	0.049	-0.122	-0.032	-0.055	0.014	0.027	0.030	0.079	-0.039
0.197	0.578	-0.778	0.255	0.618	-0.744	-0.213	-0.313	-0.116	-0.080	-0.028	-0.016	0.015	0.053	0.047	-0.053
0.270	0.531	-0.775	0.256	0.613	-0.748	-0.281	0.046	-0.105	-0.007	-0.070	-0.008	0.058	0.007	0.051	-0.049
0.186	0.555	-0.778	0.255	0.606	-0.754	-0.447	0.122	-0.130	-0.092	-0.039	-0.006	0.027	0.030	0.047	-0.050
0.217	0.609	-0.794	0.262	0.601	-0.755	-0.268	-0.345	-0.164	-0.068	0.020	-0.020	0.005	0.084	0.031	-0.050
0.224	0.593	-0.845	0.271	0.595	-0.757	-0.300	-0.448	-0.161	-0.069	0.010	-0.070	0.013	0.068	0.020	-0.077
0.232	0.539	-0.747	0.269	0.586	-0.764	-0.468	0.312	-0.273	-0.059	-0.035	0.036	0.020	0.013	0.078	-0.056
0.147	0.551	-0.790	0.281	0.580	-0.765	-0.407	-0.663	-0.129	-0.155	-0.017	-0.006	0.064	0.025	0.035	-0.053
0.336	0.601	-0.771	0.284	0.576	-0.767	-0.149	-0.025	-0.237	0.030	0.037	0.016	0.124	0.074	0.054	-0.061
0.243	0.632	-0.842	0.287	0.570	-0.770	-0.290	-0.019	-0.227	-0.065	0.074	-0.052	0.032	0.104	0.016	-0.054
0.182	0.589	-0.909	0.284	0.562	-0.777	-0.467	0.274	-0.226	-0.124	0.040	-0.112	0.030	0.061	0.083	-0.030
0.290	0.504	-0.763	0.292	0.555	-0.779	-0.403	-0.394	-0.103	-0.024	-0.039	0.036	0.077	0.024	0.063	-0.039
0.282	0.589	-0.845	0.296	0.548	-0.782	-0.391	-0.237	-0.089	-0.036	0.053	-0.043	0.069	0.061	0.021	-0.030
0.282	0.589	-0.845	0.301	0.541	-0.785	-0.361	-0.181	-0.186	-0.041	0.060	-0.040	0.069	0.061	0.021	-0.038
0.340	0.512	-0.771	0.298	0.534	-0.791	-0.347	0.351	-0.240	0.020	-0.011	0.040	0.127	0.017	0.054	-0.034
0.174	0.516	-0.885	0.308	0.529	-0.791	-0.248	-0.504	-0.246	-0.156	-0.002	-0.074	0.038	0.013	0.060	-0.055
0.305	0.512	-0.849	0.312	0.522	-0.794	-0.363	-0.101	-0.202	-0.029	0.002	-0.035	0.093	0.017	0.025	-0.055
0.217	0.504	-0.782	0.316	0.515	-0.797	-0.383	-0.125	-0.197	-0.121	0.001	0.035	0.003	0.025	0.041	-0.067
0.320	0.458	-0.802	0.316	0.507	-0.802	-0.401	0.101	-0.191	-0.017	-0.038	0.021	0.108	0.072	0.021	-0.050
0.270	0.497	-0.861	0.323	0.500	-0.803	-0.337	-0.317	-0.204	-0.074	0.008	-0.037	0.059	0.034	0.037	-0.051
0.293	0.497	-0.873	0.327	0.492	-0.807	-0.442	-0.133	-0.144	-0.055	0.016	-0.045	0.082	0.034	0.049	-0.028
0.328	0.446	-0.845	0.330	0.484	-0.811	-0.406	-0.073	-0.219	-0.023	-0.026	-0.014	0.116	0.085	0.022	-0.038
0.367	0.435	-0.759	0.329	0.479	-0.814	-0.190	0.283	-0.321	0.016	-0.033	0.076	0.155	0.097	0.065	-0.030
0.293	0.319	-0.782	0.330	0.473	-0.817	-0.207	0.043	-0.260	-0.058	-0.143	0.055	0.081	0.213	0.040	-0.028
0.328	0.404	-0.857	0.330	0.465	-0.821	-0.383	0.127	-0.201	-0.023	-0.051	-0.015	0.116	0.128	0.035	-0.020
0.309	0.500	-0.885	0.328	0.456	-0.828	-0.541	0.219	-0.124	-0.040	0.056	-0.036	0.097	0.032	0.063	-0.047
0.386	0.504	-0.838	0.336	0.450	-0.828	-0.274	-0.346	-0.232	0.029	0.065	0.011	0.174	0.029	0.016	-0.040
0.255	0.385	-0.704	0.337	0.445	-0.830	-0.183	0.043	-0.249	-0.103	-0.050	0.147	0.044	0.150	0.117	-0.045
0.397	0.400	-0.633	0.332	0.438	-0.835	-0.321	0.462	-0.315	0.043	-0.027	0.224	0.186	0.134	0.188	-0.048
0.278	0.462	-0.932	0.330	0.431	-0.840	-0.371	0.195	-0.117	-0.073	0.041	-0.071	0.067	0.073	0.112	-0.102
0.317	0.446	-0.830	0.325	0.427	-0.844	-0.110	0.402	-0.233	-0.030	0.029	0.035	0.104	0.089	0.012	-0.079
0.105	0.377	-0.775	0.319	0.420	-0.849	-0.364	0.386	-0.134	-0.236	-0.034	0.095	0.107	0.159	0.043	-0.106
0.355	0.330	-0.727	0.309	0.417	-0.855	-0.086	0.737	-0.238	0.025	-0.077	0.148	0.143	0.207	0.090	-0.116
0.174	0.392	-0.771	0.301	0.415	-0.859	-0.052	0.582	-0.226	-0.148	-0.013	0.109	0.037	0.146	0.047	-0.132
0.232	0.396	-0.826	0.293	0.413	-0.862	-0.065	0.472	-0.114	-0.083	-0.007	0.057	0.021	0.144	0.009	-0.104
0.213	0.334	-0.763	0.274	0.412	-0.869	-0.059	1.171	-0.099	-0.083	-0.067	0.127	0.001	0.206	0.053	-0.115
0.224	0.303	-0.747	0.267	0.416	-0.869	0.201	0.314	0.117	-0.065	-0.102	0.143	0.013	0.238	0.068	-0.104
0.286	0.361	-0.625	0.255	0.420	-0.871	0.242	0.713	-0.008	0.009	-0.049	0.266	0.075	0.181	0.189	-0.103
0.205	0.327	-0.704	0.245	0.423	-0.872	0.136	0.532	0.131	-0.062	-0.087	0.189	0.006	0.218	0.109	-0.112
0.217	0.381	-0.731	0.232	0.428	-0.874	0.251	0.687	0.080	-0.037	-0.037	0.162	0.006	0.165	0.082	-0.121
0.120	0.396	-0.727	0.215	0.434	-0.875	0.379	0.993	-0.018	-0.115	-0.029	0.167	0.090	0.151	0.085	-0.111
0.120	0.396	-0.727	0.209	0.442	-0.873	0.388	0.295	0.072	-0.109	-0.036	0.165	0.090	0.152	0.083	-0.135
0.197	0.442	-0.838	0.188	0.443	-0.876	0.089	1.191	0.038	-0.010	0.009	0.058	0.013	0.107	0.028	-0.123
0.005	0.342	-0.708	0.178	0.445	-0.878	0.059	0.445	0.158	-0.192	-0.093	0.189	0.205	0.209	0.102	-0.121
0.209	0.334	-0.731	0.161	0.449	-0.879	0.212	0.974	-0.000	0.029	-0.104	0.166	0.001	0.219	0.077	-0.111
0.017	0.454	-0.849	0.147	0.450	-0.881	0.090	0.779	0.036	-0.148	0.014	0.049	0.193	0.100	0.042	-0.132
0.105	0.470	-0.704	0.133	0.454	-0.881	0.213	0.831	-0.070	-0.045	0.025	0.195	0.104	0.086	0.103	-0.113
0.009	0.512	-0.869	0.122	0.457	-0.881	0.195	0.669	-0.184	-0.130	0.064	0.029	0.201	0.045	0.063	-0.132
0.013	0.485	-0.806	0.120	0.459	-0.880	0.074	0.123	-0.040	-0.124	0.036	0.092	0.197	0.074	0.002	-0.138
0.043	0.373	-0.755	0.113	0.461	-0.880	0.126	0.477	-0.099	-0.085	-0.078	0.143	0.167	0.188	0.047	-0.132
-0.014	0.408	-0.731	0.108	0.463	-0.880	0.153	0.292	-0.040	-0.137	-0.046	0.165	0.224	0.155	0.069	-0.125
0.067	0.485	-0.771	0.094	0.466	-0.880	0.141	0.817	-0.100	-0.042	0.029	0.126	0.143	0.080	0.029	-0.138
0.063	0.485	-0.715	0.080	0.467	-0.881	0.060	0.831	-0.086	-0.032	0.028	0.182	0.145	0.081	0.084	-0.135
-0.133	0.489	-0.873	0.075	0.470	-0.880	0.154	0.333	-0.104	-0.222	0.029	0.023	0.341	0.079	0.075	-0.122
-0.026	0.497	-0.869	0.072	0.474	-0.877	0.284	0.221	-0.169	-0.112	0.032	0.025	0.232	0.073	0.070	-0.130
0.001	0.392	-0.759	0.066	0.479	-0.875	0.276	0.434	-0.132	-0.078	-0.077	0.133	0.204	0.179	0.041	-0.140
-0.026	0.396	-0.798	0.058	0.480	-0.875	0.075	0.415	-0.015	-0.098	-0.074	0.093	0.231	0.177	0.001	-0.115
-0.072	0.365	-0.853	0.055	0.482	-0.875	0.098	0.172	0.004	-0.140	-0.107	0.037	0.276	0.210	0.055	-0.107
0.028	0.458	-0.727	0.050	0.487	-0.872	0.296	0.288	-0.033	-0.036	-0.019	0.160	0.176	0.119	0.070	-0.099
-0.007	0.470	-0.857	0.044	0.492	-0.870	0.295	0.345	0.018	-0.064	-0.013	0.027	0.209	0.109	0.060	-0.103
-0.041	0.504	-0.916	0.042	0.500	-0.865	0.456	0.085	0.021	-0.097	0.014	-0.036	0.242	0.076	0.120	-0.096
-0.130	0.493	-0.948	0.036	0.506	-0.862	0.373	0.333	-0.013	-0.179	-0.004	-0.071	0.329	0.091	0.153	-0.091
-0.068	0.439	-0.869	0.033	0.509	-0.860	0.189	0.025	0.145	-0.115	-0.061	0.005	0.270	0.148	0.077	-0.087
-0.072	0.392	-0.991	0.022	0.512	-0.859	0.154	0.566	0.141	-0.108	-0.109	-0.118	0.275	0.198	0.201	-0.050
-0.049	0.338	-0.944	0.019	0.517	-0.856	0.318	0.039	0.195	-0.082	-0.169	-0.074	0.256	0.255	0.156	-0.034
0.082	0.385	-1.031	0.007	0.523	-0.853	0.381	0.619	0.194	0.061	-0.128	-0.164	0.130	0.212	0.244	-0.024
-0.122	0.470	-1.054	0.002	0.533	-0.846	0.627	0.195	0.138	-0.138	-0.053	-0.194	0.338	0.129	0.269	-0.033
-0.122	0.470	-1.054	0.003	0.542	-0.840	0.562	-0.203	0.111	-0.139	-0.062	-0.200	0.344	0.130	0.270	-0.035
-0.137	0.651	-0.964	0.004	0.551	-0.834	0.561	-0.174	0.199	-0.155	0.110	-0.116	0.365	0.050	0.181	-0.096
-0.149	0.624	-1.106	-0.001	0.561	-0.828	0.567	0.162	0.136	-0.162	0.074	-0.264	0.381	0.022	0.325	-0.100
-0.276	0.558	-1.074	0.003	0.566	-0.824	0.374	-0.346	0.088	-0.293	0.002	-0.236	0.511	0.044	0.294	-0.078
-0.095	0.489	-0.936	0.017	0.568	-0.823	0.145	-0.903	0.043	-0.127	-0.069	-0.100	0.331	0.114	0.157	0.003
0.097	0.543	-0.853	0.036	0.570	-0.821	0.088	-1.234	0.134	0.047	-0.017	-0.018	0.139	0.060	0.076	0.100
0.397	0.636	-0.826	0.055	0.573	-0.817	0.213	-1.094	-0.046	0.328	0.073	0.006	0.160	0.032	0.052	0.236
0.513	0.667	-0.944	0.077	0.576	-0.814	0.161	-1.194	-0.091	0.422	0.101	-0.115	0.277	0.062	0.174	0.410
0.574	0.717	-1.035	0.108	0.575	-0.811	-0.052	-1.775	-0.081	0.452	0.153	-0.209	0.340	0.111	0.269	0.563
0.932	0.651	-1.007	0.132	0.575	-0.807	0.071	-1.269	-0.040	0.787	0.086	-0.185	0.701	0.043	0.245	0.663
1.005	0.643	-0.968	0.158	0.574	-0.803	-0.003	-1.311	-0.267	0.834	0.080	-0.149	0.777	0.034	0.208	0.716
0.963	0.632	-1.078	0.172	0.565	-0.807	-0.505	-0.462	-0.363	0.777	0.078	-0.255	0.738	0.021	0.321	0.719
0.844	0.558	-1.109	0.182	0.559	-0.809	-0.228	-0.291	-0.310	0.648	0.010	-0.285	0.621	0.054	0.355	0.650
0.636	0.516	-1.165	0.206	0.561	-0.802	0.211	-1.251	-0.246	0.416	-0.034	-0.348	0.416	0.099	0.412	0.580
0.667	0.338	-0.936	0.217	0.567	-0.795	0.416	-0.579	-0.019	0.435	-0.218	-0.126	0.450	0.277	0.184	0.512
0.755	0.346	-0.763	0.215	0.570	-0.793	0.206	0.090	0.153	0.524	-0.214	0.046	0.541	0.271	0.011	0.405
0.701	0.539	-0.885	0.215	0.577	-0.788	0.400	-0.028	0.214	0.470	-0.028	-0.081	0.489	0.079	0.134	0.337
0.405	0.497	-0.767	0.207	0.587	-0.782	0.620	0.325	0.274	0.181	-0.081	0.032	0.195	0.122	0.017	0.250
0.393	0.690	-0.806	0.206	0.597	-0.776	0.527	-0.084	0.211	0.169	0.104	-0.014	0.183	0.070	0.058	0.150
0.259	0.566	-0.700	0.201	0.605	-0.771	0.434	0.113	0.330	0.040	-0.028	0.087	0.049	0.055	0.047	0.064
0.178	0.659	-0.798	0.200	0.612	-0.765	0.425	-0.129	0.214	-0.041	0.057	-0.017	0.032	0.038	0.054	0.053
0.286	0.678	-0.676	0.198	0.623	-0.756	0.718	0.081	0.044	0.068	0.065	0.096	0.076	0.056	0.067	0.008
0.290	0.775	-0.861	0.194	0.629	-0.753	0.332	0.229	0.088	0.075	0.156	-0.092	0.079	0.152	0.120	-0.009
0.082	0.616	-0.936	0.193	0.634	-0.749	0.370	0.021	-0.010	-0.132	-0.007	-0.172	0.129	0.007	0.196	-0.007
0.070	0.678	-0.905	0.190	0.639	-0.745	0.369	0.336	-0.163	-0.140	0.050	-0.143	0.141	0.055	0.166	-0.054
0.170	0.651	-0.818	0.191	0.639	-0.746	-0.002	-0.009	-0.065	-0.041	0.023	-0.057	0.041	0.027	0.080	-0.107
-0.037	0.574	-0.830	0.195	0.641	-0.742	0.251	-0.122	-0.243	-0.253	-0.057	-0.072	0.249	0.051	0.092	-0.128
0.043	0.624	-0.755	0.202	0.642	-0.740	0.099	-0.287	-0.198	-0.179	-0.008	0.001	0.167	0.003	0.018	-0.134
0.043	0.624	-0.755	0.206	0.640	-0.740	-0.064	-0.186	-0.139	-0.183	-0.006	0.001	0.168	0.003	0.019	-0.139
0.147	0.589	-0.652	0.209	0.639	-0.740	-0.011	-0.088	-0.198	-0.083	-0.040	0.103	0.064	0.039	0.083	-0.105
0.182	0.686	-0.775	0.215	0.637	-0.740	-0.086	-0.174	-0.289	-0.054	0.059	-0.019	0.030	0.056	0.040	-0.101
0.178	0.643	-0.806	0.213	0.633	-0.745	-0.199	0.430	-0.291	-0.055	0.021	-0.046	0.033	0.013	0.073	-0.072
0.051	0.682	-0.845	0.224	0.628	-0.745	-0.218	-0.572	-0.232	-0.193	0.063	-0.085	0.161	0.051	0.114	-0.069
0.240	0.616	-0.719	0.230	0.625	-0.746	-0.189	-0.211	-0.227	-0.010	0.001	0.043	0.027	0.016	0.011	-0.072
0.147	0.616	-0.775	0.236	0.622	-0.746	-0.096	-0.308	-0.165	-0.109	0.004	-0.013	0.064	0.017	0.044	-0.057
0.205	0.566	-0.751	0.241	0.620	-0.746	-0.121	-0.301	-0.080	-0.056	-0.044	0.011	0.007	0.068	0.022	-0.057
0.297	0.589	-0.775	0.240	0.617	-0.749	-0.153	0.176	-0.060	0.038	-0.018	-0.010	0.085	0.046	0.046	-0.057
0.086	0.674	-0.810	0.245	0.614	-0.750	-0.206	-0.325	-0.093	-0.179	0.070	-0.044	0.127	0.038	0.082	-0.050
0.209	0.578	-0.865	0.250	0.610	-0.752	-0.202	-0.251	-0.089	-0.061	-0.023	-0.098	0.004	0.059	0.139	-0.059
0.236	0.582	-0.692	0.254	0.606	-0.753	-0.193	-0.136	-0.208	-0.038	-0.015	0.077	0.023	0.056	0.035	-0.069
0.163	0.562	-0.786	0.258	0.602	-0.755	-0.201	-0.126	-0.188	-0.115	-0.030	-0.015	0.051	0.076	0.061	-0.044
0.247	0.640	-0.834	0.263	0.601	-0.755	-0.075	-0.304	-0.049	-0.036	0.048	-0.063	0.034	0.000	0.109	-0.034
0.217	0.612	-0.897	0.270	0.599	-0.754	-0.150	-0.443	-0.014	-0.073	0.024	-0.127	0.003	0.027	0.173	-0.016
0.324	0.531	-0.775	0.274	0.598	-0.754	-0.014	-0.175	-0.082	0.031	-0.057	-0.005	0.110	0.109	0.052	-0.010
0.336	0.562	-0.743	0.278	0.596	-0.753	-0.065	-0.202	-0.104	0.038	-0.024	0.027	0.122	0.079	0.020	-0.008
0.220	0.512	-0.775	0.280	0.595	-0.754	-0.048	-0.057	-0.107	-0.080	-0.073	-0.005	0.006	0.130	0.053	-0.024
0.282	0.582	-0.834	0.285	0.595	-0.751	0.143	-0.132	-0.199	-0.022	-0.005	-0.066	0.069	0.061	0.112	-0.041
0.170	0.558	-0.818	0.287	0.595	-0.751	-0.031	-0.134	-0.036	-0.136	-0.027	-0.050	0.043	0.084	0.097	-0.058
0.197	0.508	-0.905	0.286	0.592	-0.753	-0.146	-0.040	0.049	-0.109	-0.075	-0.135	0.017	0.135	0.185	-0.032
0.259	0.423	-0.731	0.289	0.594	-0.751	0.147	-0.047	-0.128	-0.050	-0.161	0.036	0.045	0.221	0.012	-0.044
0.436	0.616	-0.605	0.293	0.594	-0.749	0.070	-0.101	-0.188	0.123	0.032	0.161	0.222	0.028	0.114	-0.041
0.240	0.605	-0.802	0.296	0.592	-0.749	-0.108	-0.243	-0.020	-0.077	0.022	-0.036	0.026	0.040	0.083	-0.024
0.155	0.593	-0.928	0.297	0.590	-0.751	-0.126	-0.079	0.013	-0.162	0.012	-0.161	0.059	0.052	0.210	-0.007
0.367	0.543	-0.719	0.295	0.589	-0.752	0.031	0.278	-0.163	0.052	-0.038	0.049	0.152	0.103	0.002	-0.042
0.367	0.543	-0.719	0.297	0.591	-0.750	0.170	-0.006	-0.162	0.049	-0.039	0.048	0.152	0.104	0.003	-0.041
0.155	0.616	-0.865	0.300	0.591	-0.748	-0.000	-0.287	0.064	-0.165	0.034	-0.100	0.059	0.032	0.148	-0.041
0.270	0.578	-0.747	0.300	0.590	-0.749	-0.094	-0.051	0.042	-0.050	-0.004	0.020	0.057	0.071	0.030	-0.058
0.243	0.466	-0.696	0.301	0.591	-0.748	0.080	-0.027	-0.009	-0.078	-0.117	0.070	0.030	0.184	0.020	-0.074
0.297	0.458	-0.660	0.298	0.592	-0.748	0.079	0.162	0.023	-0.021	-0.126	0.106	0.084	0.192	0.055	-0.079
0.286	0.582	-0.696	0.295	0.595	-0.748	0.114	0.176	0.097	-0.029	-0.005	0.070	0.073	0.069	0.019	-0.061
0.182	0.527	-0.704	0.296	0.599	-0.744	0.240	-0.245	0.134	-0.135	-0.063	0.058	0.031	0.124	0.012	-0.078
0.386	0.516	-0.648	0.284	0.605	-0.744	0.418	0.834	0.041	0.082	-0.081	0.113	0.173	0.136	0.067	-0.073
0.117	0.582	-0.739	0.287	0.612	-0.737	0.373	-0.461	0.238	-0.191	-0.022	0.015	0.097	0.070	0.024	-0.084
0.336	0.527	-0.558	0.275	0.619	-0.736	0.347	0.681	0.203	0.040	-0.083	0.196	0.122	0.125	0.157	-0.068
0.190	0.555	-0.711	0.267	0.628	-0.731	0.559	0.360	0.252	-0.097	-0.065	0.037	0.026	0.098	0.003	-0.111
0.224	0.566	-0.680	0.253	0.638	-0.728	0.540	0.650	0.302	-0.049	-0.063	0.066	0.009	0.087	0.034	-0.086
0.078	0.612	-0.747	0.250	0.648	-0.719	0.600	-0.166	0.382	-0.193	-0.028	-0.010	0.137	0.041	0.032	-0.088
0.228	0.647	-0.633	0.236	0.659	-0.714	0.708	0.834	0.169	-0.028	-0.004	0.099	0.012	0.006	0.081	-0.083
0.251	0.566	-0.613	0.229	0.671	-0.705	0.759	0.345	0.203	0.002	-0.097	0.111	0.034	0.088	0.100	-0.096
0.201	0.535	-0.566	0.211	0.680	-0.702	0.561	0.855	0.394	-0.031	-0.137	0.154	0.016	0.119	0.148	-0.086
0.143	0.609	-0.530	0.199	0.691	-0.695	0.678	0.565	0.338	-0.076	-0.075	0.182	0.074	0.046	0.184	-0.092
0.097	0.728	-0.648	0.195	0.705	-0.681	0.937	-0.041	0.260	-0.119	0.031	0.051	0.121	0.073	0.066	-0.101
0.124	0.632	-0.652	0.185	0.716	-0.673	0.666	0.382	0.359	-0.081	-0.076	0.039	0.094	0.024	0.063	-0.117
0.159	0.601	-0.542	0.176	0.726	-0.665	0.624	0.280	0.386	-0.037	-0.117	0.141	0.060	0.054	0.173	-0.099
0.059	0.690	-0.534	0.162	0.736	-0.657	0.725	0.794	0.240	-0.123	-0.039	0.140	0.161	0.035	0.181	-0.071
0.163	0.740	-0.570	0.149	0.747	-0.648	0.775	0.663	0.273	-0.007	0.000	0.095	0.058	0.085	0.145	-0.063
0.190	0.740	-0.617	0.142	0.759	-0.636	0.843	0.320	0.215	0.027	-0.011	0.036	0.033	0.085	0.098	-0.071
0.109	0.659	-0.625	0.134	0.771	-0.623	0.922	0.240	0.325	-0.046	-0.105	0.015	0.113	0.003	0.090	-0.066
0.032	0.655	-0.577	0.127	0.784	-0.608	0.955	-0.010	0.391	-0.117	-0.121	0.047	0.191	0.000	0.137	-0.052
0.013	0.701	-0.538	0.111	0.796	-0.595	0.942	0.784	0.416	-0.120	-0.087	0.073	0.211	0.047	0.176	-0.070
0.182	0.667	-0.530	0.099	0.806	-0.583	0.763	0.274	0.555	0.061	-0.132	0.069	0.043	0.013	0.183	-0.073
0.074	0.852	-0.451	0.090	0.820	-0.566	1.131	0.385	0.318	-0.037	0.040	0.130	0.152	0.199	0.261	-0.073
0.074	0.852	-0.451	0.082	0.833	-0.548	1.087	0.266	0.276	-0.028	0.027	0.112	0.152	0.199	0.261	-0.077
-0.037	0.868	-0.538	0.073	0.843	-0.533	0.937	0.664	0.093	-0.130	0.033	0.011	0.264	0.214	0.174	-0.114
-0.130	0.783	-0.672	0.065	0.851	-0.521	0.788	0.378	0.188	-0.214	-0.060	-0.136	0.358	0.130	0.039	-0.102
-0.118	0.728	-0.601	0.061	0.858	-0.509	0.690	0.001	0.234	-0.198	-0.122	-0.077	0.346	0.076	0.111	-0.097
0.009	0.759	-0.637	0.051	0.866	-0.498	0.744	0.608	0.211	-0.060	-0.098	-0.125	0.221	0.107	0.074	-0.080
-0.083	0.802	-0.767	0.040	0.875	-0.483	0.913	0.486	0.324	-0.141	-0.065	-0.269	0.314	0.149	0.056	-0.073
-0.126	0.941	-0.845	0.030	0.883	-0.468	0.884	-0.031	0.582	-0.172	0.066	-0.363	0.357	0.288	0.135	-0.071
-0.187	0.929	-0.723	0.021	0.892	-0.451	0.980	-0.347	0.612	-0.225	0.045	-0.258	0.419	0.277	0.014	-0.064
-0.218	0.941	-0.704	0.016	0.901	-0.435	0.953	-0.511	0.522	-0.250	0.049	-0.255	0.451	0.288	0.005	-0.064
-0.018	0.914	-0.605	0.004	0.908	-0.419	0.876	0.525	0.409	-0.038	0.014	-0.172	0.251	0.261	0.104	-0.099
-0.176	0.833	-0.798	-0.010	0.914	-0.406	0.803	0.430	0.547	-0.181	-0.073	-0.379	0.409	0.180	0.089	-0.095
-0.395	0.918	-0.857	-0.016	0.918	-0.397	0.547	-1.078	0.720	-0.394	0.008	-0.447	0.629	0.265	0.149	-0.017
-0.195	1.084	-0.641	-0.012	0.920	-0.391	0.401	-1.633	0.476	-0.198	0.172	-0.237	0.430	0.432	0.067	0.068
0.240	1.111	-0.514	-0.006	0.921	-0.390	0.060	-1.393	0.269	0.230	0.198	-0.112	0.005	0.459	0.193	0.177
0.463	1.188	-0.522	0.005	0.919	-0.395	-0.262	-1.371	0.083	0.443	0.278	-0.115	0.228	0.536	0.184	0.356
0.524	1.250	-0.593	0.025	0.916	-0.400	-0.324	-1.551	-0.323	0.485	0.342	-0.180	0.289	0.597	0.112	0.527
0.763	1.204	-0.514	0.046	0.914	-0.403	-0.182	-1.182	-0.532	0.702	0.298	-0.099	0.528	0.550	0.190	0.644
0.817	1.057	-0.652	0.070	0.912	-0.404	-0.148	-1.689	-0.470	0.731	0.153	-0.236	0.582	0.403	0.052	0.711
0.870	0.910	-0.814	0.088	0.909	-0.408	-0.285	-1.360	-0.249	0.767	0.010	-0.394	0.635	0.256	0.110	0.762
0.855	0.833	-0.723	0.104	0.907	-0.407	-0.071	-1.494	-0.080	0.736	-0.066	-0.304	0.619	0.179	0.019	0.740
0.894	0.860	-0.593	0.114	0.905	-0.410	-0.200	-0.738	-0.070	0.765	-0.037	-0.172	0.657	0.207	0.110	0.698
0.705	0.825	-0.558	0.123	0.902	-0.413	-0.271	-0.684	-0.113	0.567	-0.069	-0.133	0.469	0.173	0.145	0.623
0.670	0.949	-0.613	0.133	0.900	-0.416	-0.267	-1.134	0.052	0.522	0.057	-0.186	0.435	0.296	0.089	0.550
0.582	0.925	-0.644	0.138	0.896	-0.423	-0.472	-0.659	0.081	0.428	0.038	-0.211	0.347	0.273	0.058	0.444
0.632	1.038	-0.369	0.144	0.893	-0.426	-0.216	-0.169	-0.140	0.473	0.152	0.068	0.401	0.385	0.335	0.377
0.482	0.922	-0.258	0.152	0.893	-0.424	0.013	-0.459	-0.206	0.314	0.037	0.176	0.255	0.270	0.446	0.279
0.551	1.038	-0.112	0.164	0.892	-0.422	0.005	-0.248	-0.443	0.373	0.154	0.320	0.327	0.386	0.590	0.178
0.263	1.014	-0.380	0.173	0.892	-0.418	0.171	-0.240	-0.426	0.074	0.131	0.048	0.042	0.362	0.320	0.109
0.128	0.976	-0.495	0.180	0.889	-0.421	-0.199	-0.154	-0.298	-0.067	0.095	-0.063	0.090	0.323	0.205	0.040
0.293	0.960	-0.380	0.188	0.886	-0.425	-0.283	-0.207	-0.334	0.091	0.083	0.055	0.077	0.306	0.319	-0.026
0.124	0.941	-0.345	0.194	0.881	-0.431	-0.393	0.000	-0.383	-0.085	0.069	0.098	0.092	0.286	0.353	-0.051
0.113	0.918	-0.447	0.201	0.876	-0.438	-0.294	0.242	-0.507	-0.103	0.050	0.002	0.106	0.262	0.249	-0.095
0.117	0.953	-0.530	0.207	0.872	-0.443	-0.252	0.271	-0.485	-0.105	0.089	-0.075	0.104	0.296	0.167	-0.128
-0.087	0.953	-0.542	0.214	0.867	-0.450	-0.430	-0.099	-0.406	-0.316	0.094	-0.080	0.308	0.295	0.156	-0.136
0.147	1.022	-0.416	0.221	0.863	-0.455	-0.268	-0.054	-0.420	-0.088	0.168	0.051	0.074	0.365	0.282	-0.143
0.074	0.972	-0.491	0.230	0.859	-0.458	-0.223	-0.191	-0.470	-0.170	0.122	-0.021	0.148	0.314	0.207	-0.165
0.105	0.887	-0.487	0.237	0.853	-0.465	-0.462	-0.083	-0.394	-0.147	0.043	-0.010	0.118	0.229	0.210	-0.128
0.093	0.891	-0.392	0.243	0.845	-0.477	-0.714	-0.050	-0.353	-0.165	0.055	0.097	0.130	0.231	0.305	-0.126
0.201	0.810	-0.443	0.247	0.837	-0.489	-0.578	0.443	-0.463	-0.061	-0.019	0.057	0.023	0.149	0.253	-0.117
0.167	0.898	-0.534	0.256	0.831	-0.494	-0.409	-0.245	-0.431	-0.105	0.076	-0.028	0.057	0.238	0.162	-0.121
0.167	0.790	-0.495	0.259	0.822	-0.507	-0.685	0.242	-0.355	-0.109	-0.024	0.024	0.057	0.129	0.200	-0.099
0.140	0.879	-0.475	0.265	0.815	-0.514	-0.451	0.046	-0.408	-0.143	0.071	0.052	0.084	0.217	0.220	-0.101
0.220	0.779	-0.491	0.266	0.808	-0.525	-0.549	0.313	-0.281	-0.064	-0.022	0.046	0.004	0.116	0.203	-0.104
0.140	0.806	-0.692	0.270	0.802	-0.533	-0.511	-0.109	-0.165	-0.149	0.011	-0.146	0.084	0.143	0.002	-0.106
0.201	0.887	-0.503	0.274	0.797	-0.539	-0.363	0.051	-0.315	-0.093	0.098	0.049	0.023	0.224	0.191	-0.100
0.159	0.840	-0.589	0.277	0.790	-0.548	-0.539	0.017	-0.215	-0.139	0.059	-0.029	0.065	0.178	0.105	-0.093
0.167	0.740	-0.597	0.284	0.784	-0.553	-0.438	-0.382	-0.191	-0.138	-0.036	-0.032	0.057	0.077	0.097	-0.091
0.278	0.821	-0.538	0.287	0.776	-0.562	-0.587	0.119	-0.278	-0.030	0.053	0.037	0.055	0.157	0.157	-0.093
0.220	0.783	-0.593	0.290	0.768	-0.571	-0.590	-0.102	-0.140	-0.091	0.022	-0.010	0.002	0.119	0.101	-0.081
0.167	0.794	-0.660	0.291	0.761	-0.580	-0.538	0.032	-0.098	-0.146	0.040	-0.069	0.056	0.130	0.034	-0.058
0.290	0.752	-0.510	0.294	0.754	-0.587	-0.505	0.010	-0.239	-0.027	0.005	0.088	0.067	0.088	0.183	-0.094
0.351	0.771	-0.518	0.302	0.747	-0.592	-0.489	-0.386	-0.202	0.027	0.031	0.086	0.129	0.106	0.175	-0.088
0.040	0.775	-0.743	0.301	0.740	-0.601	-0.486	0.260	-0.219	-0.284	0.042	-0.130	0.182	0.110	0.049	-0.077
0.270	0.771	-0.617	0.305	0.734	-0.607	-0.391	0.032	-0.274	-0.057	0.044	0.002	0.049	0.106	0.077	-0.057
0.270	0.771	-0.617	0.307	0.726	-0.616	-0.584	-0.006	-0.130	-0.059	0.052	0.011	0.050	0.106	0.077	-0.085
0.378	0.790	-0.641	0.308	0.719	-0.624	-0.476	0.197	-0.242	0.048	0.079	-0.005	0.158	0.125	0.053	-0.060
0.193	0.636	-0.621	0.317	0.713	-0.626	-0.372	-0.543	-0.164	-0.146	-0.070	0.017	0.026	0.030	0.073	-0.052
0.209	0.740	-0.723	0.317	0.706	-0.633	-0.485	0.005	-0.087	-0.131	0.041	-0.079	0.010	0.074	0.030	-0.059
0.332	0.771	-0.644	0.318	0.697	-0.643	-0.676	0.111	-0.168	-0.009	0.081	0.010	0.113	0.105	0.049	-0.095
0.247	0.713	-0.641	0.320	0.690	-0.650	-0.480	0.021	-0.166	-0.095	0.030	0.021	0.029	0.046	0.053	-0.072
0.220	0.713	-0.637	0.332	0.682	-0.651	-0.463	-0.700	-0.190	-0.134	0.037	0.027	0.002	0.046	0.056	-0.058
0.320	0.690	-0.692	0.335	0.674	-0.658	-0.527	-0.072	-0.163	-0.037	0.022	-0.022	0.103	0.022	0.001	-0.062
0.313	0.682	-0.731	0.335	0.666	-0.667	-0.561	0.144	-0.175	-0.045	0.023	-0.053	0.096	0.014	0.038	-0.083
0.317	0.682	-0.684	0.329	0.657	-0.678	-0.526	0.715	-0.277	-0.035	0.032	0.006	0.100	0.014	0.009	-0.066
0.109	0.744	-0.782	0.335	0.648	-0.684	-0.657	-0.455	-0.071	-0.249	0.103	-0.087	0.107	0.076	0.090	-0.069
0.332	0.620	-0.644	0.342	0.641	-0.687	-0.396	-0.299	-0.190	-0.032	-0.014	0.054	0.116	0.048	0.048	-0.081
0.347	0.616	-0.629	0.340	0.634	-0.695	-0.393	0.399	-0.280	-0.015	-0.010	0.078	0.132	0.052	0.063	-0.087
0.270	0.616	-0.747	0.349	0.625	-0.698	-0.574	-0.573	-0.114	-0.101	-0.002	-0.037	0.055	0.053	0.055	-0.083
0.274	0.663	-0.786	0.346	0.616	-0.708	-0.536	0.388	-0.202	-0.094	0.054	-0.067	0.060	0.006	0.093	-0.070
0.159	0.547	-0.759	0.348	0.608	-0.714	-0.514	-0.007	-0.167	-0.211	-0.054	-0.033	0.055	0.122	0.065	-0.073
0.417	0.512	-0.668	0.349	0.598	-0.721	-0.574	-0.008	-0.098	0.045	-0.080	0.064	0.202	0.157	0.025	-0.070
0.328	0.659	-0.696	0.353	0.590	-0.726	-0.486	-0.119	-0.217	-0.048	0.075	0.042	0.114	0.010	0.003	-0.071
0.317	0.686	-0.727	0.357	0.582	-0.731	-0.476	-0.042	-0.262	-0.063	0.111	0.015	0.103	0.017	0.034	-0.069
0.290	0.593	-0.794	0.363	0.572	-0.736	-0.600	-0.300	-0.162	-0.096	0.028	-0.047	0.076	0.075	0.101	-0.076
0.217	0.481	-0.719	0.366	0.560	-0.744	-0.698	-0.026	-0.230	-0.171	-0.072	0.036	0.003	0.187	0.025	-0.088
0.367	0.593	-0.771	0.368	0.551	-0.749	-0.416	0.105	-0.382	-0.024	0.049	-0.010	0.153	0.076	0.076	-0.096
0.270	0.620	-0.763	0.372	0.541	-0.754	-0.472	-0.033	-0.338	-0.124	0.085	0.003	0.057	0.048	0.067	-0.093
0.282	0.551	-0.786	0.376	0.531	-0.760	-0.598	-0.096	-0.208	-0.116	0.026	-0.015	0.070	0.117	0.090	-0.072
0.340	0.512	-0.751	0.373	0.520	-0.769	-0.594	0.331	-0.265	-0.056	-0.002	0.030	0.126	0.156	0.054	-0.077
0.355	0.458	-0.711	0.373	0.508	-0.777	-0.612	0.245	-0.329	-0.040	-0.044	0.077	0.143	0.210	0.013	-0.055
0.370	0.543	-0.743	0.379	0.498	-0.780	-0.479	-0.244	-0.283	-0.032	0.051	0.048	0.158	0.124	0.045	-0.052
0.428	0.547	-0.719	0.379	0.486	-0.788	-0.643	0.249	-0.340	0.026	0.067	0.080	0.215	0.120	0.020	-0.066
0.305	0.462	-0.818	0.381	0.472	-0.795	-0.757	0.055	-0.295	-0.098	-0.004	-0.010	0.092	0.205	0.118	-0.082
0.297	0.388	-0.708	0.381	0.461	-0.802	-0.512	0.191	-0.319	-0.106	-0.067	0.106	0.084	0.277	0.006	-0.091
0.270	0.385	-0.778	0.387	0.452	-0.804	-0.449	-0.275	-0.258	-0.140	-0.062	0.038	0.057	0.280	0.078	-0.106
0.363	0.412	-0.680	0.385	0.443	-0.810	-0.478	0.263	-0.168	-0.044	-0.026	0.143	0.149	0.252	0.022	-0.107
0.374	0.504	-0.668	0.380	0.435	-0.816	-0.376	0.444	-0.292	-0.028	0.075	0.161	0.160	0.159	0.035	-0.105
0.305	0.427	-0.826	0.376	0.426	-0.823	-0.439	0.336	-0.196	-0.094	0.006	0.010	0.091	0.235	0.122	-0.077
0.290	0.369	-0.759	0.375	0.419	-0.827	-0.357	0.177	-0.194	-0.108	-0.044	0.081	0.075	0.293	0.054	-0.100
0.428	0.419	-0.739	0.364	0.413	-0.835	-0.269	0.764	-0.217	0.041	0.012	0.108	0.213	0.241	0.033	-0.097
0.178	0.412	-0.802	0.358	0.407	-0.840	-0.302	0.354	-0.053	-0.203	0.009	0.051	0.037	0.248	0.095	-0.100
0.324	0.388	-0.794	0.351	0.404	-0.845	-0.226	0.363	0.083	-0.050	-0.011	0.063	0.110	0.270	0.086	-0.107
0.282	0.369	-0.778	0.344	0.404	-0.848	0.006	0.443	-0.059	-0.085	-0.030	0.082	0.066	0.288	0.070	-0.111
0.251	0.381	-0.684	0.341	0.404	-0.849	-0.016	0.186	0.018	-0.112	-0.019	0.178	0.035	0.275	0.025	-0.114
0.397	0.423	-0.680	0.323	0.403	-0.857	-0.082	1.090	-0.029	0.052	0.025	0.189	0.182	0.231	0.030	-0.131
0.113	0.415	-0.845	0.319	0.403	-0.858	-0.006	0.138	0.116	-0.229	0.016	0.025	0.103	0.237	0.135	-0.132
0.220	0.315	-0.735	0.313	0.407	-0.858	0.152	0.277	0.166	-0.115	-0.088	0.136	0.004	0.336	0.025	-0.119
0.297	0.257	-0.605	0.297	0.410	-0.862	0.105	0.793	0.212	-0.023	-0.149	0.270	0.081	0.393	0.106	-0.150
0.293	0.365	-0.621	0.285	0.418	-0.863	0.355	0.623	0.280	-0.014	-0.048	0.255	0.077	0.283	0.092	-0.145
0.170	0.435	-0.708	0.268	0.424	-0.865	0.337	0.879	0.121	-0.121	0.015	0.170	0.046	0.212	0.006	-0.146
0.101	0.408	-0.798	0.261	0.430	-0.864	0.199	0.196	0.364	-0.184	-0.018	0.078	0.115	0.236	0.083	-0.142
0.174	0.450	-0.680	0.247	0.438	-0.864	0.385	0.699	0.254	-0.096	0.016	0.197	0.043	0.191	0.036	-0.160
0.255	0.385	-0.597	0.233	0.445	-0.864	0.323	0.643	0.307	-0.002	-0.057	0.279	0.037	0.255	0.119	-0.143
0.074	0.404	-0.778	0.218	0.451	-0.866	0.229	0.702	0.320	-0.168	-0.043	0.099	0.145	0.234	0.061	-0.119
0.193	0.470	-0.727	0.204	0.460	-0.864	0.463	0.707	0.151	-0.035	0.014	0.148	0.025	0.167	0.009	-0.117
0.186	0.527	-0.735	0.196	0.466	-0.863	0.344	0.426	0.144	-0.034	0.065	0.138	0.034	0.106	0.017	-0.127
0.086	0.508	-0.775	0.185	0.474	-0.861	0.426	0.564	0.107	-0.123	0.037	0.097	0.135	0.123	0.056	-0.115
0.124	0.350	-0.648	0.173	0.479	-0.861	0.216	0.550	0.227	-0.073	-0.126	0.222	0.098	0.279	0.070	-0.115
0.124	0.350	-0.648	0.161	0.487	-0.858	0.439	0.581	0.193	-0.061	-0.134	0.220	0.099	0.276	0.071	-0.128
0.078	0.497	-0.861	0.141	0.494	-0.858	0.342	1.059	0.176	-0.087	0.007	0.006	0.145	0.127	0.141	-0.128
0.020	0.446	-0.826	0.134	0.498	-0.857	0.208	0.250	0.246	-0.138	-0.048	0.040	0.203	0.175	0.106	-0.127
0.043	0.473	-0.704	0.121	0.505	-0.855	0.383	0.715	0.071	-0.102	-0.028	0.160	0.182	0.145	0.016	-0.139
0.009	0.373	-0.802	0.107	0.511	-0.853	0.398	0.739	0.075	-0.123	-0.135	0.059	0.218	0.242	0.082	-0.141
-0.064	0.439	-0.798	0.100	0.520	-0.848	0.501	0.390	0.027	-0.189	-0.078	0.058	0.289	0.172	0.076	-0.149
0.036	0.500	-0.782	0.087	0.527	-0.845	0.428	0.711	0.060	-0.076	-0.023	0.070	0.187	0.107	0.058	-0.133
-0.103	0.516	-0.873	0.075	0.531	-0.844	0.217	0.589	0.136	-0.202	-0.011	-0.022	0.322	0.087	0.147	-0.113
0.009	0.520	-0.877	0.068	0.538	-0.840	0.410	0.389	0.080	-0.082	-0.014	-0.030	0.207	0.079	0.148	-0.090
0.005	0.493	-0.932	0.053	0.549	-0.834	0.681	0.818	0.121	-0.070	-0.052	-0.092	0.206	0.103	0.201	-0.077
-0.072	0.454	-0.975	0.042	0.563	-0.826	0.825	0.474	0.192	-0.136	-0.104	-0.144	0.278	0.140	0.242	-0.044
-0.053	0.481	-1.015	0.028	0.581	-0.814	1.117	0.569	0.399	-0.102	-0.096	-0.196	0.253	0.111	0.280	-0.081
-0.045	0.473	-0.975	0.014	0.599	-0.801	1.149	0.506	0.446	-0.080	-0.122	-0.170	0.240	0.117	0.239	-0.118
-0.307	0.504	-0.968	0.008	0.613	-0.790	0.914	0.005	0.417	-0.335	-0.105	-0.173	0.498	0.085	0.228	-0.107
-0.233	0.551	-0.834	0.001	0.630	-0.777	1.066	-0.060	0.587	-0.255	-0.075	-0.053	0.420	0.036	0.092	-0.143
-0.076	0.555	-0.916	-0.019	0.642	-0.767	0.806	0.824	0.606	-0.076	-0.083	-0.146	0.259	0.029	0.173	-0.179
-0.341	0.605	-1.070	-0.021	0.651	-0.759	0.647	-0.381	0.506	-0.339	-0.042	-0.307	0.522	0.023	0.324	-0.143
-0.268	0.555	-0.924	-0.014	0.654	-0.757	0.229	-0.814	0.345	-0.273	-0.095	-0.164	0.448	0.025	0.175	-0.066
-0.060	0.632	-0.763	0.000	0.656	-0.754	0.175	-1.176	0.275	-0.079	-0.021	-0.005	0.240	0.054	0.009	0.027
0.236	0.721	-0.700	0.016	0.655	-0.756	-0.106	-1.088	0.064	0.201	0.070	0.059	0.054	0.145	0.057	0.190
0.532	0.775	-0.790	0.040	0.654	-0.755	-0.065	-1.421	-0.090	0.473	0.125	-0.031	0.346	0.201	0.031	0.382
0.670	0.898	-0.960	0.068	0.652	-0.755	-0.094	-1.565	-0.191	0.584	0.250	-0.202	0.481	0.326	0.198	0.582
0.897	0.802	-0.877	0.092	0.652	-0.752	0.038	-1.138	-0.354	0.787	0.154	-0.121	0.703	0.231	0.111	0.726
1.109	0.655	-0.822	0.105	0.651	-0.751	0.011	-0.253	-0.421	0.987	0.008	-0.067	0.911	0.086	0.052	0.759
1.009	0.562	-0.991	0.119	0.645	-0.755	-0.371	-0.621	-0.151	0.873	-0.078	-0.233	0.808	0.005	0.219	0.754
0.740	0.527	-0.960	0.130	0.647	-0.751	0.182	-0.656	-0.017	0.591	-0.115	-0.205	0.533	0.038	0.185	0.675
0.767	0.446	-0.830	0.147	0.655	-0.741	0.597	-0.908	-0.069	0.602	-0.204	-0.085	0.557	0.117	0.052	0.568
0.555	0.636	-0.763	0.145	0.659	-0.738	0.219	-0.033	0.258	0.392	-0.019	-0.020	0.342	0.074	0.017	0.415
0.597	0.728	-0.723	0.142	0.666	-0.733	0.420	0.083	0.246	0.438	0.067	0.013	0.382	0.169	0.056	0.332
0.297	0.837	-0.715	0.149	0.672	-0.726	0.388	-0.593	0.181	0.131	0.169	0.014	0.080	0.280	0.066	0.192
0.420	0.810	-0.613	0.149	0.675	-0.722	0.192	-0.083	0.105	0.253	0.139	0.114	0.203	0.254	0.170	0.136
0.093	0.767	-0.581	0.152	0.680	-0.718	0.259	-0.235	0.030	-0.076	0.092	0.141	0.124	0.213	0.202	0.076
0.278	0.802	-0.692	0.153	0.683	-0.714	0.251	0.023	-0.090	0.107	0.123	0.027	0.060	0.248	0.094	0.043
0.209	0.875	-0.909	0.154	0.681	-0.716	-0.108	0.011	-0.077	0.036	0.198	-0.188	0.011	0.324	0.121	-0.004
0.136	0.740	-0.684	0.154	0.680	-0.716	-0.053	0.059	-0.059	-0.037	0.063	0.037	0.084	0.190	0.105	0.000
0.105	0.647	-0.775	0.151	0.677	-0.720	-0.182	0.405	-0.196	-0.065	-0.027	-0.049	0.115	0.099	0.015	-0.057
0.017	0.655	-0.877	0.153	0.672	-0.724	-0.249	0.097	-0.341	-0.157	-0.014	-0.148	0.203	0.108	0.085	-0.093
-0.068	0.570	-0.814	0.157	0.669	-0.727	-0.188	-0.142	-0.149	-0.246	-0.096	-0.082	0.287	0.024	0.021	-0.120
0.070	0.740	-0.790	0.160	0.666	-0.728	-0.147	-0.113	-0.134	-0.112	0.076	-0.057	0.148	0.194	0.004	-0.131
-0.030	0.705	-0.794	0.167	0.664	-0.729	-0.122	-0.416	-0.092	-0.219	0.043	-0.060	0.247	0.161	0.002	-0.131
0.140	0.717	-0.601	0.169	0.661	-0.731	-0.239	-0.061	-0.088	-0.053	0.058	0.136	0.078	0.174	0.195	-0.116
0.090	0.759	-0.747	0.175	0.658	-0.733	-0.193	-0.343	-0.150	-0.110	0.104	-0.009	0.129	0.218	0.051	-0.110
0.090	0.589	-0.692	0.177	0.652	-0.737	-0.323	0.077	-0.214	-0.112	-0.060	0.051	0.129	0.049	0.108	-0.089
0.143	0.694	-0.743	0.178	0.648	-0.740	-0.208	0.078	-0.216	-0.060	0.048	0.003	0.074	0.155	0.058	-0.087
0.082	0.663	-0.873	0.183	0.644	-0.743	-0.220	-0.155	-0.185	-0.127	0.020	-0.125	0.136	0.126	0.072	-0.087
0.090	0.531	-0.826	0.184	0.639	-0.747	-0.342	-0.093	-0.044	-0.121	-0.105	-0.073	0.128	0.004	0.024	-0.077
0.101	0.643	-0.775	0.189	0.635	-0.749	-0.254	-0.207	-0.134	-0.114	0.011	-0.020	0.117	0.109	0.029	-0.089
0.147	0.713	-0.747	0.194	0.630	-0.752	-0.244	-0.198	-0.184	-0.073	0.084	0.010	0.070	0.180	0.057	-0.094
0.047	0.647	-0.897	0.197	0.624	-0.756	-0.395	-0.169	-0.081	-0.176	0.025	-0.135	0.169	0.115	0.091	-0.090
0.151	0.632	-0.676	0.198	0.619	-0.760	-0.287	0.033	-0.096	-0.073	0.014	0.089	0.066	0.101	0.131	-0.074
0.186	0.698	-0.684	0.203	0.616	-0.761	-0.163	-0.186	-0.212	-0.043	0.083	0.083	0.030	0.168	0.124	-0.091
0.178	0.705	-0.865	0.208	0.609	-0.765	-0.453	-0.259	-0.133	-0.057	0.098	-0.094	0.038	0.177	0.057	-0.074
0.086	0.636	-0.727	0.210	0.602	-0.770	-0.379	0.022	-0.204	-0.151	0.035	0.048	0.130	0.109	0.082	-0.061
0.201	0.663	-0.802	0.215	0.596	-0.773	-0.328	-0.121	-0.259	-0.040	0.068	-0.023	0.015	0.137	0.008	-0.065
0.201	0.663	-0.802	0.218	0.590	-0.778	-0.395	-0.038	-0.184	-0.043	0.074	-0.019	0.015	0.138	0.009	-0.077
0.143	0.589	-0.814	0.222	0.582	-0.782	-0.394	-0.068	-0.255	-0.104	0.008	-0.026	0.072	0.066	0.002	-0.062
0.182	0.578	-0.751	0.227	0.579	-0.783	-0.162	-0.194	-0.238	-0.071	-0.000	0.038	0.034	0.056	0.062	-0.089
0.167	0.628	-0.802	0.231	0.570	-0.788	-0.475	-0.091	-0.241	-0.091	0.059	-0.008	0.050	0.107	0.012	-0.095
0.093	0.539	-0.771	0.237	0.563	-0.792	-0.435	-0.304	-0.135	-0.170	-0.023	0.027	0.122	0.019	0.045	-0.085
0.209	0.527	-0.786	0.246	0.559	-0.792	-0.183	-0.386	-0.276	-0.064	-0.030	0.011	0.007	0.009	0.029	-0.078
0.251	0.574	-0.763	0.251	0.552	-0.795	-0.315	-0.114	-0.277	-0.026	0.023	0.038	0.035	0.056	0.053	-0.067
0.201	0.597	-0.893	0.256	0.543	-0.800	-0.531	-0.194	-0.192	-0.081	0.055	-0.087	0.015	0.080	0.076	-0.056
0.263	0.555	-0.794	0.258	0.533	-0.806	-0.540	0.030	-0.197	-0.021	0.022	0.017	0.047	0.038	0.025	-0.053
0.186	0.555	-0.775	0.264	0.527	-0.808	-0.284	-0.159	-0.352	-0.104	0.028	0.039	0.030	0.039	0.045	-0.065
0.236	0.535	-0.826	0.264	0.519	-0.813	-0.385	0.158	-0.285	-0.054	0.017	-0.007	0.020	0.021	0.005	-0.059
0.174	0.574	-0.861	0.271	0.510	-0.816	-0.480	-0.243	-0.278	-0.122	0.064	-0.039	0.041	0.061	0.040	-0.066
0.282	0.558	-0.838	0.276	0.501	-0.820	-0.437	-0.151	-0.299	-0.020	0.057	-0.012	0.066	0.046	0.015	-0.055
0.240	0.504	-0.838	0.282	0.494	-0.823	-0.329	-0.090	-0.445	-0.068	0.011	-0.009	0.024	0.007	0.015	-0.069
0.243	0.442	-0.853	0.280	0.483	-0.829	-0.528	0.268	-0.276	-0.063	-0.040	-0.018	0.028	0.067	0.030	-0.053
0.178	0.431	-0.857	0.288	0.473	-0.833	-0.534	-0.370	-0.204	-0.136	-0.042	-0.018	0.038	0.077	0.034	-0.066
0.336	0.520	-0.719	0.289	0.466	-0.836	-0.333	0.119	-0.246	0.021	0.053	0.123	0.120	0.012	0.104	-0.072
0.205	0.551	-0.920	0.290	0.460	-0.839	-0.317	-0.030	-0.177	-0.111	0.090	-0.075	0.011	0.044	0.095	-0.061
0.236	0.442	-0.806	0.291	0.453	-0.843	-0.365	0.033	-0.133	-0.081	-0.011	0.043	0.020	0.063	0.020	-0.047
0.351	0.462	-0.759	0.288	0.448	-0.846	-0.209	0.323	-0.308	0.037	0.013	0.094	0.136	0.042	0.068	-0.069
0.270	0.435	-0.834	0.290	0.444	-0.848	-0.181	0.012	-0.154	-0.045	-0.010	0.021	0.056	0.068	0.007	-0.072
0.143	0.427	-0.928	0.288	0.437	-0.852	-0.386	0.073	-0.011	-0.170	-0.011	-0.070	0.071	0.075	0.100	-0.060
0.267	0.400	-0.692	0.279	0.433	-0.857	-0.190	0.631	-0.189	-0.038	-0.034	0.172	0.052	0.102	0.137	-0.070
0.286	0.415	-0.838	0.276	0.429	-0.860	-0.248	0.184	-0.060	-0.016	-0.014	0.030	0.072	0.086	0.007	-0.090
0.263	0.466	-0.834	0.281	0.428	-0.859	-0.055	-0.307	0.040	-0.044	0.037	0.032	0.048	0.034	0.003	-0.078
0.178	0.435	-0.763	0.274	0.425	-0.863	-0.190	0.424	-0.008	-0.122	0.009	0.107	0.037	0.064	0.068	-0.090
0.247	0.462	-0.767	0.262	0.421	-0.868	-0.237	0.694	-0.024	-0.041	0.040	0.109	0.032	0.036	0.065	-0.119
0.155	0.423	-0.763	0.252	0.419	-0.872	-0.097	0.610	-0.115	-0.123	0.003	0.117	0.059	0.074	0.070	-0.137
0.090	0.419	-0.873	0.244	0.415	-0.876	-0.200	0.437	0.016	-0.180	0.003	0.011	0.126	0.077	0.040	-0.115
0.159	0.427	-0.771	0.243	0.410	-0.879	-0.339	-0.027	0.142	-0.110	0.016	0.116	0.057	0.069	0.063	-0.141
0.320	0.458	-0.609	0.231	0.408	-0.883	-0.130	0.721	-0.063	0.063	0.049	0.282	0.106	0.037	0.225	-0.130
0.101	0.412	-0.696	0.230	0.410	-0.883	0.131	0.106	-0.102	-0.155	-0.000	0.195	0.114	0.082	0.139	-0.130
0.193	0.400	-0.763	0.221	0.408	-0.886	-0.127	0.516	-0.025	-0.054	-0.009	0.131	0.021	0.093	0.072	-0.121
0.128	0.404	-0.696	0.213	0.405	-0.889	-0.187	0.406	0.123	-0.111	-0.003	0.201	0.088	0.088	0.139	-0.162
0.228	0.404	-0.597	0.198	0.406	-0.892	0.018	0.856	-0.044	0.004	-0.004	0.303	0.012	0.087	0.239	-0.159
0.005	0.404	-0.755	0.188	0.409	-0.893	0.224	0.627	-0.215	-0.210	-0.007	0.146	0.211	0.086	0.082	-0.169
0.055	0.415	-0.747	0.183	0.409	-0.894	-0.015	0.300	-0.025	-0.154	0.005	0.155	0.160	0.074	0.090	-0.169
0.105	0.412	-0.735	0.169	0.408	-0.897	-0.079	0.740	0.071	-0.090	0.002	0.170	0.111	0.076	0.102	-0.176
0.059	0.392	-0.743	0.156	0.407	-0.900	-0.086	0.694	0.007	-0.124	-0.016	0.165	0.157	0.093	0.095	-0.147
0.097	0.361	-0.719	0.148	0.409	-0.901	0.095	0.418	0.022	-0.078	-0.049	0.189	0.119	0.122	0.119	-0.145
0.120	0.377	-0.723	0.132	0.410	-0.903	0.089	0.996	-0.147	-0.038	-0.035	0.186	0.095	0.105	0.116	-0.144
0.020	0.396	-0.723	0.122	0.409	-0.904	-0.046	0.488	0.015	-0.129	-0.015	0.188	0.196	0.084	0.115	-0.125
0.028	0.412	-0.818	0.114	0.410	-0.905	0.026	0.472	-0.004	-0.113	-0.000	0.094	0.188	0.067	0.020	-0.116
0.067	0.388	-0.861	0.106	0.412	-0.905	0.110	0.411	0.025	-0.067	-0.026	0.050	0.150	0.088	0.023	-0.123
0.063	0.350	-0.818	0.095	0.411	-0.907	-0.035	0.558	0.033	-0.060	-0.064	0.095	0.153	0.124	0.021	-0.110
0.036	0.385	-0.727	0.084	0.417	-0.905	0.293	0.674	-0.050	-0.076	-0.034	0.184	0.180	0.088	0.113	-0.113
0.001	0.412	-0.834	0.075	0.419	-0.905	0.142	0.485	-0.002	-0.101	-0.010	0.077	0.215	0.060	0.006	-0.121
-0.018	0.439	-0.767	0.063	0.427	-0.902	0.447	0.687	-0.156	-0.109	0.009	0.141	0.234	0.031	0.073	-0.122
-0.030	0.442	-0.857	0.057	0.430	-0.901	0.159	0.354	-0.061	-0.114	0.010	0.049	0.247	0.025	0.018	-0.120
0.001	0.319	-0.838	0.049	0.434	-0.900	0.197	0.394	0.062	-0.075	-0.117	0.067	0.216	0.147	0.003	-0.119
-0.022	0.319	-0.767	0.035	0.440	-0.897	0.382	0.751	0.038	-0.083	-0.123	0.135	0.239	0.145	0.074	-0.111
-0.045	0.423	-0.830	0.028	0.446	-0.895	0.308	0.372	0.076	-0.098	-0.024	0.070	0.263	0.039	0.011	-0.090
-0.083	0.419	-0.916	0.019	0.450	-0.893	0.253	0.429	0.140	-0.126	-0.033	-0.020	0.301	0.041	0.075	-0.071
-0.022	0.415	-1.003	0.009	0.457	-0.890	0.363	0.480	0.114	-0.054	-0.043	-0.110	0.240	0.043	0.162	-0.031
-0.022	0.415	-1.003	-0.007	0.467	-0.884	0.570	0.799	0.232	-0.037	-0.053	-0.115	0.239	0.041	0.162	-0.018
-0.010	0.473	-1.145	-0.020	0.479	-0.878	0.712	0.462	0.452	-0.013	-0.007	-0.264	0.228	0.019	0.304	-0.050
-0.183	0.423	-1.216	-0.030	0.487	-0.873	0.530	0.313	0.423	-0.175	-0.066	-0.340	0.402	0.030	0.375	-0.059
-0.357	0.466	-1.039	-0.023	0.494	-0.869	0.438	-0.657	0.375	-0.355	-0.030	-0.167	0.575	0.014	0.198	-0.064
-0.133	0.570	-1.058	-0.022	0.505	-0.863	0.649	-0.246	0.318	-0.132	0.063	-0.193	0.352	0.120	0.217	-0.094
-0.107	0.493	-1.078	-0.024	0.515	-0.857	0.586	-0.065	0.247	-0.103	-0.024	-0.218	0.326	0.045	0.235	-0.101
-0.160	0.470	-1.082	-0.019	0.521	-0.854	0.364	-0.375	0.125	-0.162	-0.052	-0.226	0.381	0.024	0.237	-0.018
-0.118	0.431	-0.983	-0.004	0.522	-0.853	0.092	-0.976	0.059	-0.135	-0.092	-0.128	0.339	0.012	0.137	0.036
0.213	0.520	-0.782	0.011	0.525	-0.851	0.213	-0.806	-0.028	0.181	-0.007	0.070	0.009	0.080	0.065	0.122
0.267	0.578	-0.905	0.033	0.528	-0.848	0.162	-1.190	-0.100	0.213	0.048	-0.054	0.044	0.140	0.056	0.256
0.474	0.655	-0.987	0.060	0.530	-0.846	0.142	-1.383	-0.188	0.394	0.123	-0.140	0.252	0.221	0.137	0.420
0.697	0.670	-1.011	0.088	0.528	-0.845	-0.147	-1.471	-0.170	0.589	0.142	-0.165	0.477	0.239	0.159	0.569
0.882	0.609	-0.987	0.112	0.527	-0.842	-0.036	-1.278	-0.055	0.749	0.081	-0.144	0.664	0.180	0.134	0.706
1.067	0.605	-0.987	0.132	0.521	-0.843	-0.320	-0.893	-0.173	0.914	0.083	-0.143	0.851	0.179	0.134	0.782
1.044	0.640	-1.106	0.144	0.515	-0.845	-0.272	-0.351	-0.321	0.879	0.124	-0.260	0.831	0.216	0.251	0.778
0.905	0.555	-1.216	0.162	0.519	-0.840	0.269	-0.875	-0.139	0.722	0.035	-0.376	0.696	0.133	0.360	0.770
0.744	0.547	-1.066	0.180	0.519	-0.835	0.088	-0.895	-0.126	0.542	0.027	-0.230	0.537	0.126	0.209	0.700
0.913	0.601	-1.023	0.201	0.521	-0.830	0.112	-1.128	0.001	0.691	0.079	-0.193	0.706	0.180	0.164	0.610
0.786	0.632	-0.932	0.217	0.523	-0.824	0.124	-0.961	0.116	0.548	0.108	-0.108	0.579	0.212	0.071	0.507
0.705	0.578	-0.885	0.223	0.522	-0.823	-0.048	-0.294	-0.000	0.461	0.055	-0.062	0.495	0.160	0.021	0.421
0.644	0.427	-0.566	0.232	0.522	-0.820	-0.018	-0.546	0.080	0.390	-0.096	0.255	0.432	0.013	0.300	0.273
0.478	0.497	-0.652	0.237	0.526	-0.817	0.231	-0.264	0.042	0.219	-0.031	0.164	0.263	0.085	0.216	0.156
0.240	0.512	-0.751	0.238	0.529	-0.815	0.096	-0.164	0.186	-0.020	-0.018	0.064	0.022	0.104	0.119	0.080
0.243	0.597	-0.731	0.242	0.532	-0.811	0.184	-0.260	0.011	-0.020	0.064	0.081	0.023	0.192	0.141	0.040
0.317	0.643	-0.865	0.247	0.534	-0.808	0.090	-0.369	0.072	0.048	0.109	-0.056	0.094	0.242	0.008	0.002
0.324	0.555	-0.893	0.251	0.531	-0.809	-0.161	-0.183	-0.047	0.052	0.023	-0.082	0.099	0.158	0.020	-0.006
0.228	0.497	-0.818	0.255	0.527	-0.811	-0.207	-0.114	-0.228	-0.048	-0.030	-0.006	0.002	0.102	0.055	-0.014
0.170	0.485	-0.873	0.259	0.525	-0.811	-0.043	-0.133	-0.209	-0.110	-0.040	-0.061	0.058	0.093	0.000	-0.072
0.170	0.485	-0.873	0.264	0.525	-0.810	0.063	-0.164	-0.206	-0.115	-0.040	-0.062	0.060	0.095	0.001	-0.120
0.032	0.659	-0.845	0.271	0.523	-0.808	-0.052	-0.341	-0.205	-0.260	0.136	-0.036	0.201	0.270	0.029	-0.136
0.097	0.690	-0.869	0.276	0.522	-0.807	0.006	-0.267	-0.197	-0.201	0.167	-0.061	0.136	0.304	0.006	-0.147
0.140	0.582	-0.901	0.286	0.519	-0.805	-0.125	-0.531	-0.165	-0.168	0.062	-0.094	0.096	0.198	0.025	-0.117
0.224	0.539	-0.652	0.293	0.517	-0.805	-0.090	-0.227	-0.275	-0.090	0.022	0.154	0.012	0.158	0.225	-0.095
0.336	0.442	-0.972	0.300	0.509	-0.807	-0.336	-0.261	-0.356	0.013	-0.067	-0.163	0.099	0.064	0.093	-0.086
0.193	0.485	-0.818	0.303	0.499	-0.812	-0.518	-0.071	-0.209	-0.133	-0.014	-0.005	0.044	0.108	0.063	-0.089
0.197	0.450	-0.810	0.300	0.491	-0.818	-0.399	0.359	-0.306	-0.126	-0.040	0.009	0.040	0.075	0.072	-0.087
0.197	0.439	-0.786	0.307	0.486	-0.818	-0.197	-0.312	-0.230	-0.134	-0.047	0.033	0.041	0.065	0.096	-0.116
0.243	0.466	-0.692	0.309	0.483	-0.820	-0.087	0.125	-0.361	-0.090	-0.016	0.130	0.005	0.093	0.192	-0.114
0.220	0.508	-0.905	0.309	0.478	-0.822	-0.230	0.032	-0.105	-0.114	0.031	-0.081	0.019	0.138	0.020	-0.120
0.193	0.520	-0.885	0.311	0.473	-0.824	-0.251	-0.060	-0.135	-0.143	0.047	-0.058	0.046	0.152	0.000	-0.097
0.136	0.539	-0.952	0.318	0.467	-0.825	-0.315	-0.389	-0.160	-0.209	0.073	-0.125	0.105	0.174	0.066	-0.113
0.313	0.562	-0.869	0.322	0.461	-0.827	-0.226	-0.056	-0.348	-0.036	0.101	-0.040	0.072	0.199	0.018	-0.129
0.109	0.408	-0.905	0.330	0.454	-0.828	-0.383	-0.401	-0.184	-0.249	-0.046	-0.074	0.132	0.047	0.017	-0.133
0.217	0.489	-0.751	0.330	0.445	-0.832	-0.427	0.132	-0.258	-0.141	0.043	0.084	0.025	0.130	0.138	-0.106
0.220	0.419	-0.838	0.336	0.442	-0.832	-0.152	-0.310	-0.181	-0.144	-0.022	-0.003	0.021	0.062	0.052	-0.103
0.370	0.446	-0.771	0.335	0.437	-0.834	-0.151	0.212	-0.253	0.007	0.009	0.066	0.128	0.091	0.120	-0.094
0.336	0.524	-0.889	0.332	0.432	-0.839	-0.252	0.303	-0.216	-0.025	0.091	-0.048	0.094	0.170	0.002	-0.077
0.143	0.462	-0.979	0.334	0.426	-0.841	-0.330	-0.091	-0.104	-0.219	0.036	-0.136	0.099	0.110	0.088	-0.053
0.270	0.365	-0.881	0.335	0.420	-0.843	-0.313	-0.066	-0.111	-0.094	-0.055	-0.035	0.027	0.015	0.012	-0.085
0.363	0.431	-0.822	0.338	0.415	-0.845	-0.248	-0.077	-0.121	-0.004	0.016	0.025	0.118	0.082	0.071	-0.083
0.143	0.427	-0.948	0.341	0.409	-0.846	-0.286	-0.163	-0.176	-0.227	0.018	-0.099	0.102	0.080	0.054	-0.071
0.386	0.435	-0.834	0.345	0.402	-0.848	-0.304	-0.153	-0.148	0.012	0.032	0.016	0.140	0.089	0.060	-0.058
0.259	0.450	-0.873	0.339	0.394	-0.854	-0.467	0.377	-0.073	-0.109	0.055	-0.017	0.013	0.106	0.022	-0.059
0.309	0.415	-0.987	0.343	0.390	-0.855	-0.197	-0.175	-0.086	-0.063	0.025	-0.131	0.062	0.072	0.092	-0.042
0.309	0.415	-0.987	0.345	0.384	-0.857	-0.335	-0.097	-0.058	-0.064	0.031	-0.129	0.062	0.074	0.091	-0.065
0.259	0.350	-0.901	0.343	0.375	-0.861	-0.551	0.052	0.089	-0.112	-0.026	-0.037	0.012	0.010	0.003	-0.055
0.236	0.400	-0.909	0.344	0.367	-0.865	-0.513	-0.083	0.029	-0.136	0.033	-0.042	0.012	0.061	0.011	-0.063
0.293	0.404	-0.968	0.345	0.357	-0.868	-0.581	-0.118	0.072	-0.080	0.046	-0.098	0.045	0.067	0.070	-0.084
0.328	0.330	-0.834	0.347	0.348	-0.871	-0.521	-0.133	-0.030	-0.048	-0.018	0.039	0.080	0.005	0.065	-0.066
0.270	0.408	-0.830	0.355	0.341	-0.870	-0.376	-0.426	-0.079	-0.113	0.066	0.042	0.022	0.074	0.069	-0.066
0.386	0.334	-0.873	0.358	0.332	-0.873	-0.408	-0.041	-0.259	-0.000	0.001	0.001	0.137	0.001	0.026	-0.080
0.278	0.269	-0.845	0.359	0.323	-0.875	-0.430	-0.050	-0.124	-0.110	-0.056	0.032	0.029	0.063	0.054	-0.071
0.286	0.315	-0.838	0.364	0.317	-0.876	-0.311	-0.252	-0.159	-0.107	-0.003	0.040	0.037	0.016	0.063	-0.064
0.336	0.280	-0.999	0.366	0.309	-0.878	-0.406	-0.026	-0.129	-0.058	-0.030	-0.119	0.085	0.049	0.099	-0.080
0.317	0.296	-0.849	0.365	0.301	-0.881	-0.359	0.063	-0.147	-0.077	-0.007	0.033	0.067	0.033	0.051	-0.072
0.320	0.296	-0.830	0.360	0.294	-0.885	-0.308	0.367	-0.274	-0.068	0.001	0.057	0.070	0.031	0.072	-0.063
0.320	0.257	-0.853	0.356	0.282	-0.891	-0.588	0.344	-0.238	-0.064	-0.026	0.040	0.070	0.069	0.048	-0.076
0.282	0.300	-0.991	0.358	0.271	-0.894	-0.540	-0.075	-0.203	-0.104	0.027	-0.095	0.030	0.026	0.090	-0.083
0.267	0.303	-0.999	0.359	0.262	-0.896	-0.406	-0.027	-0.204	-0.121	0.040	-0.101	0.016	0.021	0.096	-0.065
0.255	0.242	-0.912	0.361	0.247	-0.899	-0.747	-0.053	-0.193	-0.134	-0.007	-0.011	0.004	0.081	0.009	-0.060
0.436	0.172	-0.794	0.355	0.237	-0.904	-0.463	0.397	-0.299	0.052	-0.066	0.112	0.184	0.150	0.109	-0.054
0.343	0.265	-0.853	0.348	0.225	-0.910	-0.495	0.496	-0.360	-0.033	0.038	0.059	0.091	0.056	0.051	-0.056
0.313	0.207	-0.983	0.346	0.215	-0.913	-0.463	0.144	-0.312	-0.062	-0.009	-0.068	0.060	0.113	0.078	-0.025
0.324	0.222	-0.794	0.346	0.206	-0.915	-0.389	0.083	-0.238	-0.051	0.015	0.124	0.071	0.097	0.112	-0.041
0.409	0.242	-0.940	0.348	0.198	-0.916	-0.349	-0.031	-0.271	0.032	0.042	-0.021	0.155	0.076	0.034	-0.073
0.332	0.288	-0.842	0.351	0.191	-0.917	-0.337	-0.121	-0.177	-0.048	0.096	0.078	0.077	0.029	0.065	-0.073
0.136	0.195	-0.952	0.345	0.181	-0.921	-0.490	0.339	-0.174	-0.237	0.013	-0.028	0.119	0.121	0.044	-0.083
0.401	0.168	-0.763	0.350	0.172	-0.921	-0.445	-0.278	-0.046	0.022	-0.006	0.161	0.145	0.147	0.146	-0.092
0.267	0.191	-0.786	0.334	0.165	-0.928	-0.316	0.923	-0.246	-0.096	0.025	0.145	0.010	0.123	0.122	-0.115
0.367	0.276	-0.873	0.326	0.154	-0.933	-0.591	0.420	-0.022	0.011	0.120	0.063	0.109	0.036	0.036	-0.101
0.155	0.122	-0.924	0.320	0.145	-0.936	-0.477	0.326	-0.049	-0.194	-0.025	0.015	0.102	0.190	0.013	-0.120
0.263	0.118	-0.727	0.305	0.136	-0.942	-0.439	0.783	-0.031	-0.072	-0.020	0.218	0.005	0.193	0.184	-0.125
0.263	0.118	-0.727	0.295	0.128	-0.947	-0.406	0.552	-0.160	-0.062	-0.012	0.223	0.003	0.191	0.183	-0.159
0.205	0.087	-0.767	0.279	0.122	-0.952	-0.224	0.880	-0.239	-0.103	-0.037	0.189	0.055	0.221	0.144	-0.148
0.159	0.033	-0.786	0.267	0.119	-0.956	-0.138	0.612	0.021	-0.138	-0.088	0.173	0.101	0.274	0.125	-0.170
0.178	0.133	-0.861	0.249	0.115	-0.962	-0.247	0.927	0.018	-0.101	0.017	0.103	0.082	0.173	0.050	-0.167
0.078	0.091	-0.751	0.242	0.110	-0.964	-0.323	0.343	0.190	-0.193	-0.021	0.216	0.182	0.214	0.161	-0.161
0.251	0.041	-0.660	0.233	0.111	-0.966	0.088	0.506	0.006	-0.011	-0.073	0.309	0.010	0.264	0.252	-0.144
0.232	0.060	-0.633	0.220	0.117	-0.969	0.287	0.666	-0.000	-0.017	-0.059	0.339	0.029	0.243	0.280	-0.154
0.201	0.129	-0.759	0.199	0.118	-0.973	0.074	1.096	0.072	-0.027	0.009	0.217	0.060	0.173	0.154	-0.146
0.043	0.064	-0.905	0.183	0.119	-0.976	-0.019	0.748	0.177	-0.169	-0.057	0.074	0.219	0.238	0.008	-0.149
0.028	0.006	-0.834	0.176	0.122	-0.977	0.122	0.347	0.209	-0.177	-0.118	0.146	0.234	0.295	0.080	-0.151
0.159	0.102	-0.696	0.162	0.124	-0.979	0.086	0.702	0.088	-0.032	-0.024	0.286	0.104	0.198	0.218	-0.125
0.101	0.106	-0.802	0.159	0.126	-0.979	0.074	0.137	0.167	-0.087	-0.022	0.180	0.163	0.192	0.111	-0.130
0.286	0.110	-0.755	0.137	0.127	-0.982	0.052	1.114	0.110	0.120	-0.019	0.231	0.021	0.187	0.159	-0.099
-0.030	0.037	-0.897	0.130	0.132	-0.983	0.263	0.334	0.085	-0.189	-0.098	0.089	0.294	0.260	0.017	-0.113
0.140	0.099	-0.818	0.113	0.135	-0.984	0.160	0.843	0.024	-0.003	-0.040	0.169	0.126	0.197	0.096	-0.107
-0.022	0.091	-0.842	0.105	0.135	-0.985	-0.033	0.378	0.087	-0.157	-0.047	0.146	0.288	0.203	0.073	-0.139
0.055	0.129	-0.838	0.091	0.139	-0.986	0.241	0.730	-0.150	-0.066	-0.013	0.150	0.212	0.163	0.076	-0.145
0.005	0.129	-0.881	0.079	0.139	-0.987	-0.002	0.631	-0.030	-0.103	-0.013	0.108	0.262	0.162	0.033	-0.146
-0.141	0.048	-0.960	0.071	0.138	-0.988	-0.028	0.326	0.056	-0.242	-0.093	0.030	0.409	0.241	0.047	-0.132
0.067	0.099	-0.885	0.064	0.142	-0.988	0.204	0.371	-0.116	-0.027	-0.047	0.106	0.201	0.189	0.027	-0.130
-0.030	0.180	-0.952	0.062	0.147	-0.987	0.222	0.113	-0.126	-0.121	0.030	0.038	0.299	0.105	0.041	-0.104
-0.030	0.180	-0.987	0.049	0.149	-0.988	0.131	0.666	-0.079	-0.108	0.027	0.003	0.301	0.104	0.078	-0.079
0.020	0.114	-1.117	0.040	0.151	-0.988	0.098	0.444	0.006	-0.049	-0.041	-0.126	0.252	0.167	0.208	-0.065
-0.145	0.068	-1.224	0.027	0.153	-0.988	0.112	0.618	0.062	-0.201	-0.089	-0.232	0.418	0.211	0.314	-0.033
-0.010	0.099	-1.157	0.011	0.157	-0.987	0.243	0.757	0.293	-0.050	-0.063	-0.165	0.285	0.179	0.247	-0.007
-0.057	0.056	-1.314	-0.005	0.166	-0.986	0.446	0.797	0.224	-0.079	-0.113	-0.324	0.333	0.219	0.403	-0.046
-0.057	0.056	-1.314	-0.001	0.171	-0.985	0.310	-0.271	0.321	-0.083	-0.119	-0.325	0.330	0.217	0.401	-0.028
-0.233	0.075	-1.121	0.006	0.179	-0.984	0.400	-0.467	0.479	-0.267	-0.107	-0.134	0.504	0.195	0.206	-0.053
-0.030	0.029	-1.082	-0.003	0.187	-0.982	0.446	0.357	0.436	-0.054	-0.161	-0.096	0.298	0.239	0.166	-0.065
-0.130	0.129	-1.070	0.000	0.191	-0.982	0.212	-0.244	0.299	-0.157	-0.065	-0.086	0.393	0.136	0.154	-0.043
0.028	0.180	-0.932	0.006	0.193	-0.981	0.100	-0.275	0.043	-0.005	-0.017	0.052	0.230	0.083	0.015	0.044
0.174	0.265	-1.054	0.023	0.197	-0.980	0.179	-0.874	-0.056	0.124	0.064	-0.072	0.079	0.004	0.137	0.114
0.309	0.373	-1.031	0.040	0.198	-0.979	0.061	-0.768	-0.193	0.241	0.171	-0.049	0.059	0.114	0.115	0.227
0.374	0.327	-1.188	0.063	0.197	-0.978	-0.076	-1.108	-0.138	0.283	0.125	-0.207	0.126	0.068	0.273	0.374
0.524	0.466	-1.216	0.094	0.198	-0.976	0.041	-1.474	-0.202	0.403	0.264	-0.237	0.276	0.208	0.301	0.493
0.794	0.431	-1.350	0.126	0.194	-0.973	-0.178	-1.461	-0.410	0.639	0.233	-0.374	0.543	0.175	0.436	0.634
0.867	0.280	-1.299	0.160	0.185	-0.970	-0.397	-1.588	-0.392	0.678	0.091	-0.327	0.615	0.027	0.383	0.708
1.147	0.153	-1.232	0.189	0.178	-0.966	-0.290	-1.316	-0.363	0.929	-0.029	-0.264	0.895	0.098	0.314	0.751
0.920	0.153	-1.192	0.215	0.171	-0.962	-0.293	-1.148	-0.371	0.676	-0.022	-0.229	0.667	0.096	0.271	0.725
0.920	0.226	-1.153	0.241	0.166	-0.956	-0.186	-1.240	-0.263	0.650	0.057	-0.195	0.665	0.021	0.230	0.659
0.909	0.091	-0.995	0.256	0.167	-0.952	0.128	-0.650	-0.200	0.624	-0.080	-0.041	0.651	0.155	0.071	0.541
0.720	0.118	-0.991	0.271	0.173	-0.947	0.344	-0.711	-0.106	0.420	-0.058	-0.043	0.460	0.126	0.066	0.454
0.694	0.095	-0.952	0.281	0.176	-0.944	0.138	-0.476	0.124	0.383	-0.084	-0.007	0.432	0.147	0.027	0.331
0.655	0.044	-0.794	0.282	0.187	-0.941	0.532	-0.044	0.218	0.343	-0.145	0.148	0.392	0.196	0.129	0.247
0.451	0.238	-0.708	0.284	0.197	-0.938	0.507	-0.105	0.100	0.137	0.037	0.232	0.188	0.001	0.217	0.179
0.532	0.160	-0.853	0.293	0.208	-0.933	0.554	-0.427	0.122	0.209	-0.051	0.081	0.268	0.077	0.071	0.128
0.386	0.253	-0.964	0.300	0.218	-0.929	0.493	-0.434	0.136	0.055	0.032	-0.034	0.120	0.016	0.039	0.063
0.436	0.303	-0.944	0.307	0.227	-0.924	0.462	-0.371	0.136	0.099	0.072	-0.019	0.170	0.068	0.018	0.044
0.251	0.245	-0.979	0.304	0.232	-0.924	0.217	0.104	0.122	-0.083	0.009	-0.055	0.016	0.012	0.054	0.007
0.290	0.203	-0.912	0.304	0.237	-0.923	0.218	-0.030	0.077	-0.045	-0.038	0.011	0.023	0.028	0.014	-0.030
0.313	0.222	-0.916	0.304	0.240	-0.922	0.168	0.012	0.056	-0.021	-0.022	0.006	0.046	0.008	0.012	-0.069
0.159	0.157	-1.027	0.302	0.243	-0.922	0.198	0.089	0.007	-0.173	-0.091	-0.105	0.107	0.073	0.099	-0.076
0.209	0.377	-0.968	0.301	0.249	-0.921	0.287	0.050	0.008	-0.122	0.124	-0.047	0.057	0.148	0.039	-0.085
0.193	0.327	-1.027	0.302	0.256	-0.918	0.377	-0.083	-0.059	-0.138	0.067	-0.108	0.073	0.098	0.098	-0.102
0.193	0.327	-1.027	0.303	0.260	-0.917	0.264	-0.047	-0.161	-0.140	0.063	-0.110	0.072	0.099	0.098	-0.099
0.190	0.280	-0.991	0.304	0.264	-0.915	0.278	0.003	-0.206	-0.144	0.013	-0.076	0.076	0.055	0.061	-0.094
0.209	0.149	-0.944	0.306	0.264	-0.914	0.084	-0.123	-0.112	-0.128	-0.119	-0.030	0.057	0.075	0.013	-0.096
0.243	0.238	-0.956	0.308	0.265	-0.914	0.145	-0.014	-0.245	-0.095	-0.032	-0.043	0.022	0.016	0.025	-0.103
0.228	0.199	-0.912	0.306	0.265	-0.914	0.056	0.116	-0.138	-0.108	-0.070	0.001	0.037	0.021	0.019	-0.089
0.197	0.218	-0.932	0.311	0.265	-0.913	0.001	-0.236	-0.072	-0.144	-0.051	-0.020	0.068	0.001	0.000	-0.079
0.297	0.280	-0.909	0.311	0.266	-0.913	0.057	0.005	-0.023	-0.044	0.010	0.003	0.032	0.063	0.024	-0.100
0.247	0.307	-0.999	0.309	0.269	-0.912	0.220	0.098	-0.090	-0.092	0.034	-0.088	0.019	0.090	0.066	-0.097
0.113	0.276	-1.035	0.323	0.272	-0.906	0.167	-0.798	-0.021	-0.241	0.000	-0.130	0.154	0.060	0.101	-0.101
0.267	0.265	-0.893	0.324	0.271	-0.906	-0.081	-0.080	0.039	-0.088	-0.010	0.012	0.001	0.049	0.043	-0.103
0.209	0.269	-0.889	0.329	0.271	-0.905	-0.034	-0.318	0.046	-0.151	-0.006	0.014	0.055	0.055	0.047	-0.107
0.313	0.296	-0.889	0.335	0.272	-0.902	0.081	-0.304	-0.076	-0.053	0.020	0.011	0.047	0.083	0.047	-0.070
0.236	0.253	-1.039	0.338	0.270	-0.902	-0.108	-0.152	-0.012	-0.132	-0.020	-0.139	0.030	0.041	0.103	-0.067
0.390	0.303	-0.865	0.339	0.269	-0.901	0.010	-0.054	-0.070	0.020	0.030	0.033	0.124	0.092	0.071	-0.056
0.267	0.296	-0.975	0.342	0.268	-0.901	-0.088	-0.157	-0.024	-0.106	0.024	-0.078	0.000	0.085	0.039	-0.056
0.313	0.218	-0.794	0.344	0.267	-0.900	-0.020	-0.087	-0.064	-0.061	-0.052	0.103	0.046	0.009	0.142	-0.047
0.305	0.265	-0.948	0.349	0.264	-0.899	-0.155	-0.275	-0.063	-0.074	-0.002	-0.052	0.039	0.056	0.011	-0.067
0.309	0.330	-1.007	0.350	0.263	-0.899	0.007	-0.067	-0.065	-0.071	0.064	-0.112	0.043	0.123	0.071	-0.081
0.267	0.226	-0.924	0.352	0.260	-0.899	-0.155	-0.102	-0.035	-0.115	-0.038	-0.029	0.000	0.020	0.012	-0.058
0.213	0.249	-0.960	0.356	0.258	-0.898	-0.088	-0.248	-0.058	-0.174	-0.012	-0.066	0.054	0.044	0.024	-0.060
0.405	0.280	-0.909	0.356	0.259	-0.898	0.066	0.050	-0.050	0.019	0.018	-0.015	0.138	0.075	0.028	-0.071
0.301	0.265	-0.948	0.356	0.257	-0.898	-0.116	-0.025	0.022	-0.085	0.004	-0.054	0.034	0.061	0.012	-0.061
0.267	0.203	-0.960	0.349	0.254	-0.902	-0.149	0.383	-0.041	-0.112	-0.055	-0.062	0.001	0.000	0.023	-0.042
0.313	0.261	-0.940	0.352	0.253	-0.901	-0.059	-0.199	0.007	-0.069	0.004	-0.044	0.045	0.059	0.003	-0.077
0.370	0.276	-0.802	0.352	0.252	-0.902	-0.041	0.062	-0.073	-0.011	0.021	0.095	0.103	0.075	0.135	-0.072
0.209	0.168	-0.909	0.349	0.249	-0.903	-0.131	0.150	0.009	-0.169	-0.085	-0.010	0.059	0.032	0.029	-0.046
0.340	0.261	-0.912	0.352	0.246	-0.903	-0.219	-0.181	0.026	-0.042	0.012	-0.014	0.071	0.061	0.025	-0.074
0.440	0.288	-0.877	0.349	0.244	-0.905	-0.048	0.239	-0.192	0.061	0.041	0.023	0.172	0.089	0.060	-0.056
0.140	0.249	-0.999	0.354	0.239	-0.904	-0.244	-0.348	-0.020	-0.244	0.007	-0.100	0.129	0.050	0.062	-0.027
0.440	0.242	-0.889	0.351	0.233	-0.907	-0.291	0.223	-0.061	0.059	0.005	0.013	0.171	0.043	0.049	-0.037
0.374	0.207	-0.885	0.349	0.232	-0.908	0.006	0.179	-0.253	-0.004	-0.028	0.018	0.105	0.008	0.053	-0.082
0.290	0.238	-0.881	0.343	0.227	-0.911	-0.159	0.357	-0.211	-0.083	0.007	0.025	0.020	0.040	0.057	-0.052
0.132	0.234	-1.066	0.349	0.222	-0.910	-0.222	-0.339	-0.155	-0.247	0.008	-0.161	0.137	0.037	0.128	-0.056
0.351	0.164	-0.861	0.353	0.218	-0.910	-0.176	-0.176	-0.067	-0.032	-0.057	0.043	0.082	0.033	0.077	-0.070
0.428	0.257	-0.873	0.353	0.214	-0.911	-0.184	0.053	-0.175	0.045	0.040	0.032	0.159	0.060	0.065	-0.068
0.282	0.238	-0.940	0.350	0.210	-0.913	-0.118	0.205	-0.205	-0.098	0.024	-0.033	0.013	0.041	0.002	-0.048
0.293	0.242	-0.920	0.347	0.203	-0.916	-0.342	0.195	-0.135	-0.083	0.035	-0.010	0.024	0.045	0.017	-0.072
0.309	0.238	-0.869	0.344	0.199	-0.917	-0.174	0.149	-0.144	-0.065	0.035	0.043	0.040	0.042	0.069	-0.090
0.217	0.207	-0.857	0.342	0.195	-0.919	-0.168	0.154	-0.164	-0.155	0.008	0.057	0.052	0.011	0.081	-0.097
0.309	0.207	-0.881	0.334	0.190	-0.923	-0.249	0.425	-0.049	-0.055	0.013	0.037	0.040	0.012	0.057	-0.087
0.232	0.300	-0.956	0.337	0.187	-0.923	-0.184	-0.150	-0.032	-0.135	0.109	-0.038	0.039	0.105	0.018	-0.099
0.370	0.230	-0.830	0.336	0.185	-0.923	-0.089	0.051	-0.099	0.004	0.041	0.089	0.100	0.035	0.108	-0.068
0.286	0.176	-0.719	0.328	0.183	-0.927	-0.096	0.474	-0.055	-0.072	-0.011	0.203	0.015	0.018	0.219	-0.102
0.370	0.157	-0.842	0.314	0.178	-0.933	-0.259	0.766	0.001	0.027	-0.025	0.087	0.100	0.037	0.097	-0.102
0.086	0.176	-0.932	0.310	0.175	-0.934	-0.184	0.135	0.089	-0.254	-0.003	-0.001	0.185	0.018	0.006	-0.105
0.270	0.187	-0.763	0.299	0.177	-0.938	0.069	0.639	-0.006	-0.058	0.007	0.172	0.001	0.007	0.176	-0.123
0.367	0.153	-0.660	0.282	0.173	-0.944	-0.201	0.916	0.018	0.055	-0.024	0.281	0.094	0.042	0.279	-0.158
0.109	0.122	-0.822	0.276	0.175	-0.945	0.017	0.219	0.236	-0.197	-0.056	0.121	0.164	0.073	0.118	-0.148
0.155	0.199	-0.790	0.263	0.178	-0.948	0.127	0.680	0.085	-0.138	0.018	0.156	0.118	0.004	0.150	-0.160
0.151	0.226	-0.755	0.250	0.179	-0.951	0.030	0.642	0.098	-0.129	0.044	0.195	0.123	0.032	0.185	-0.175
0.140	0.234	-0.802	0.239	0.182	-0.954	0.129	0.559	0.053	-0.130	0.048	0.150	0.136	0.039	0.138	-0.186
0.170	0.195	-0.861	0.235	0.179	-0.955	-0.204	0.148	0.308	-0.096	0.012	0.092	0.106	0.000	0.079	-0.177
-0.018	0.141	-0.893	0.230	0.177	-0.957	-0.206	0.183	0.276	-0.281	-0.040	0.063	0.294	0.055	0.049	-0.164
0.174	0.245	-0.778	0.218	0.176	-0.960	-0.074	0.626	0.092	-0.077	0.065	0.180	0.102	0.050	0.164	-0.163
0.174	0.245	-0.778	0.204	0.174	-0.963	-0.114	0.721	-0.013	-0.064	0.067	0.184	0.103	0.049	0.163	-0.170
0.067	0.272	-0.932	0.199	0.171	-0.965	-0.186	0.235	-0.032	-0.168	0.098	0.032	0.211	0.076	0.010	-0.135
0.097	0.187	-0.873	0.192	0.164	-0.968	-0.339	0.381	-0.128	-0.131	0.020	0.094	0.181	0.010	0.069	-0.136
0.174	0.137	-0.790	0.184	0.159	-0.970	-0.181	0.468	-0.227	-0.047	-0.026	0.179	0.105	0.061	0.152	-0.142
0.093	0.211	-0.893	0.178	0.157	-0.971	-0.120	0.321	-0.146	-0.122	0.050	0.079	0.185	0.012	0.049	-0.136
0.090	0.133	-0.842	0.166	0.151	-0.975	-0.293	0.633	-0.162	-0.115	-0.021	0.133	0.189	0.065	0.101	-0.121
0.101	0.114	-0.834	0.156	0.143	-0.977	-0.371	0.509	-0.102	-0.094	-0.033	0.143	0.178	0.085	0.108	-0.138
0.151	0.087	-0.838	0.146	0.138	-0.980	-0.212	0.557	-0.202	-0.034	-0.056	0.142	0.129	0.113	0.104	-0.131
0.020	0.126	-0.853	0.138	0.137	-0.981	-0.028	0.417	-0.243	-0.157	-0.016	0.127	0.260	0.075	0.088	-0.120
0.074	0.157	-0.940	0.129	0.136	-0.982	-0.031	0.476	-0.305	-0.095	0.016	0.042	0.207	0.045	0.002	-0.126
0.086	0.114	-0.905	0.125	0.138	-0.983	0.142	0.281	-0.329	-0.079	-0.028	0.077	0.196	0.089	0.037	-0.131
-0.010	0.021	-0.975	0.124	0.139	-0.982	0.124	0.027	-0.125	-0.175	-0.123	0.006	0.293	0.183	0.035	-0.105
0.086	-0.017	-0.857	0.116	0.142	-0.983	0.146	0.426	-0.076	-0.070	-0.164	0.125	0.197	0.222	0.083	-0.097
0.124	0.114	-0.869	0.103	0.144	-0.984	0.111	0.670	-0.057	-0.019	-0.035	0.114	0.159	0.091	0.071	-0.092
0.059	0.099	-0.987	0.088	0.147	-0.985	0.171	0.749	-0.013	-0.070	-0.053	-0.003	0.225	0.108	0.049	-0.033
-0.010	0.110	-1.106	0.073	0.160	-0.985	0.662	0.783	-0.046	-0.124	-0.055	-0.123	0.295	0.097	0.169	0.015
0.197	0.129	-1.086	0.052	0.176	-0.983	0.823	1.035	0.087	0.104	-0.052	-0.104	0.088	0.079	0.152	-0.032
0.101	0.079	-1.314	0.038	0.189	-0.981	0.707	0.708	0.150	0.023	-0.115	-0.335	0.184	0.131	0.383	-0.083
-0.360	0.014	-1.330	0.044	0.201	-0.979	0.625	-0.416	0.305	-0.444	-0.193	-0.353	0.646	0.198	0.401	-0.070
-0.326	0.075	-1.141	0.039	0.216	-0.976	0.792	0.116	0.425	-0.404	-0.146	-0.167	0.613	0.138	0.213	-0.134
0.013	0.126	-1.109	0.032	0.234	-0.972	0.906	0.223	0.423	-0.059	-0.113	-0.140	0.274	0.089	0.182	-0.195
-0.210	0.141	-1.184	0.035	0.242	-0.970	0.454	-0.273	0.312	-0.284	-0.106	-0.217	0.498	0.074	0.257	-0.145
-0.187	0.172	-1.208	0.054	0.244	-0.968	0.092	-1.092	0.289	-0.279	-0.077	-0.242	0.474	0.043	0.280	-0.036
0.055	0.195	-0.995	0.069	0.239	-0.969	-0.245	-0.758	0.085	-0.050	-0.049	-0.029	0.231	0.020	0.066	0.049
0.420	0.245	-0.822	0.086	0.234	-0.968	-0.252	-0.806	-0.118	0.299	0.006	0.144	0.136	0.030	0.108	0.195
0.605	0.365	-0.956	0.110	0.230	-0.967	-0.194	-1.085	-0.435	0.460	0.130	0.008	0.323	0.150	0.026	0.430
0.751	0.423	-0.979	0.138	0.228	-0.964	-0.096	-1.248	-0.447	0.578	0.191	-0.019	0.473	0.208	0.050	0.605
1.255	0.230	-1.019	0.157	0.222	-0.962	-0.233	-0.715	-0.465	1.064	0.003	-0.060	0.981	0.016	0.091	0.716
1.044	0.160	-1.176	0.173	0.210	-0.962	-0.519	-0.599	-0.401	0.837	-0.055	-0.218	0.775	0.054	0.249	0.761
0.936	0.091	-1.322	0.187	0.205	-0.961	-0.166	-0.548	-0.292	0.716	-0.120	-0.365	0.674	0.125	0.396	0.756
0.820	0.075	-1.267	0.202	0.197	-0.959	-0.391	-0.730	0.002	0.585	-0.127	-0.311	0.563	0.142	0.343	0.661
0.817	0.149	-0.928	0.216	0.199	-0.956	0.146	-0.611	-0.053	0.567	-0.056	0.024	0.562	0.070	0.006	0.581
0.790	0.214	-1.050	0.221	0.201	-0.954	0.068	-0.211	0.061	0.535	0.008	-0.100	0.538	0.007	0.129	0.471
0.717	0.300	-1.035	0.238	0.206	-0.949	0.181	-0.851	0.260	0.445	0.089	-0.089	0.466	0.077	0.113	0.369
0.620	0.211	-0.700	0.246	0.214	-0.946	0.416	-0.342	0.014	0.342	-0.008	0.242	0.370	0.015	0.223	0.272
0.532	0.176	-0.648	0.248	0.221	-0.943	0.377	-0.091	0.018	0.250	-0.050	0.291	0.280	0.051	0.275	0.180
0.305	0.199	-0.960	0.247	0.222	-0.943	0.018	0.024	0.105	0.024	-0.028	-0.021	0.050	0.029	0.034	0.109
0.405	0.296	-0.806	0.252	0.231	-0.940	0.467	-0.235	-0.011	0.119	0.060	0.130	0.147	0.067	0.121	0.052
0.367	0.261	-0.972	0.254	0.237	-0.938	0.347	-0.069	0.022	0.079	0.019	-0.038	0.107	0.032	0.044	0.018
0.186	0.369	-1.050	0.256	0.242	-0.936	0.239	-0.126	-0.034	-0.104	0.122	-0.119	0.077	0.140	0.123	-0.003
0.255	0.272	-0.924	0.259	0.244	-0.934	0.174	-0.127	-0.156	-0.038	0.023	0.006	0.010	0.043	0.004	-0.032
0.186	0.126	-1.015	0.265	0.242	-0.933	-0.097	-0.315	0.009	-0.113	-0.122	-0.086	0.081	0.104	0.087	-0.068
0.167	0.327	-1.066	0.270	0.243	-0.932	0.059	-0.291	-0.083	-0.137	0.079	-0.139	0.102	0.096	0.139	-0.082
0.224	0.307	-0.881	0.272	0.244	-0.931	0.084	-0.068	-0.104	-0.081	0.058	0.046	0.047	0.075	0.044	-0.107
0.201	0.419	-0.849	0.279	0.245	-0.929	0.053	-0.345	-0.137	-0.112	0.169	0.075	0.070	0.187	0.075	-0.125
0.151	0.319	-0.901	0.282	0.242	-0.928	-0.116	-0.165	-0.201	-0.165	0.072	0.024	0.120	0.086	0.024	-0.117
0.170	0.280	-0.830	0.283	0.240	-0.929	-0.090	-0.004	-0.155	-0.147	0.036	0.095	0.101	0.048	0.094	-0.137
0.247	0.041	-0.995	0.285	0.234	-0.930	-0.249	-0.074	-0.056	-0.071	-0.199	-0.070	0.025	0.193	0.072	-0.143
0.105	0.203	-0.964	0.288	0.234	-0.929	0.033	-0.179	-0.118	-0.217	-0.036	-0.039	0.168	0.031	0.040	-0.137
0.132	0.207	-0.987	0.293	0.231	-0.928	-0.126	-0.240	-0.164	-0.195	-0.029	-0.064	0.141	0.028	0.064	-0.111
0.155	0.180	-1.031	0.301	0.229	-0.926	-0.071	-0.445	-0.052	-0.180	-0.054	-0.109	0.117	0.057	0.107	-0.120
0.259	0.280	-1.011	0.302	0.227	-0.926	-0.121	-0.063	0.018	-0.077	0.048	-0.089	0.013	0.043	0.087	-0.087
0.247	0.153	-0.936	0.310	0.224	-0.924	-0.154	-0.455	0.002	-0.097	-0.076	-0.016	0.024	0.085	0.013	-0.058
0.305	0.342	-0.964	0.311	0.222	-0.924	-0.084	-0.024	-0.117	-0.040	0.115	-0.044	0.034	0.103	0.041	-0.060
0.305	0.342	-0.964	0.300	0.220	-0.928	-0.082	0.601	-0.199	-0.030	0.118	-0.040	0.033	0.102	0.043	-0.084
0.128	0.214	-1.086	0.304	0.215	-0.928	-0.230	-0.199	-0.078	-0.210	-0.005	-0.162	0.144	0.026	0.165	-0.069
0.143	0.226	-1.011	0.316	0.209	-0.926	-0.300	-0.664	-0.078	-0.207	0.013	-0.090	0.128	0.015	0.090	-0.074
0.397	0.253	-0.782	0.321	0.208	-0.924	-0.012	-0.244	-0.148	0.042	0.040	0.137	0.126	0.011	0.139	-0.064
0.328	0.265	-0.865	0.326	0.204	-0.923	-0.152	-0.199	-0.153	-0.032	0.056	0.054	0.056	0.021	0.055	-0.042
0.374	0.226	-0.979	0.324	0.203	-0.924	0.011	0.126	-0.151	0.016	0.018	-0.060	0.104	0.018	0.059	-0.031
0.309	0.257	-0.979	0.326	0.199	-0.924	-0.251	-0.093	0.028	-0.051	0.053	-0.060	0.038	0.013	0.059	-0.039
0.290	0.296	-0.786	0.324	0.198	-0.925	-0.009	0.106	-0.178	-0.069	0.092	0.134	0.019	0.051	0.134	-0.054
0.290	0.145	-0.987	0.328	0.198	-0.924	0.059	-0.180	-0.139	-0.073	-0.058	-0.068	0.019	0.101	0.067	-0.056
0.232	0.203	-0.936	0.338	0.196	-0.921	-0.121	-0.556	-0.007	-0.141	0.002	-0.020	0.038	0.043	0.017	-0.051
0.393	0.238	-0.928	0.339	0.194	-0.921	-0.072	-0.024	-0.032	0.020	0.038	-0.012	0.123	0.009	0.009	-0.037
0.382	0.207	-0.901	0.342	0.194	-0.920	0.045	-0.111	-0.163	0.006	0.008	0.014	0.112	0.040	0.018	-0.038
0.301	0.226	-0.999	0.345	0.192	-0.919	-0.092	-0.178	-0.058	-0.078	0.029	-0.085	0.031	0.021	0.081	-0.037
0.336	0.222	-0.897	0.348	0.193	-0.918	0.092	-0.127	-0.147	-0.047	0.024	0.016	0.066	0.026	0.022	-0.046
0.243	0.126	-0.940	0.346	0.189	-0.919	-0.177	0.115	-0.067	-0.137	-0.068	-0.026	0.026	0.123	0.022	-0.050
0.359	0.226	-0.912	0.350	0.187	-0.918	-0.094	-0.201	-0.075	-0.025	0.034	0.001	0.089	0.023	0.006	-0.046
0.351	0.187	-0.964	0.357	0.187	-0.915	0.026	-0.428	-0.004	-0.041	-0.005	-0.054	0.082	0.062	0.045	-0.048
0.405	0.095	-0.814	0.357	0.183	-0.916	-0.228	0.028	0.014	0.013	-0.094	0.097	0.135	0.156	0.104	-0.050
0.343	0.133	-0.857	0.354	0.180	-0.918	-0.126	0.193	-0.070	-0.045	-0.052	0.055	0.074	0.117	0.061	-0.040
0.224	0.234	-0.987	0.351	0.179	-0.919	-0.006	0.152	-0.118	-0.162	0.049	-0.073	0.044	0.017	0.069	-0.041
0.432	0.234	-0.853	0.351	0.177	-0.919	-0.127	0.019	-0.002	0.046	0.051	0.061	0.162	0.018	0.064	-0.037
0.336	0.168	-0.987	0.352	0.177	-0.919	0.009	-0.037	-0.011	-0.051	-0.015	-0.073	0.067	0.084	0.070	-0.023
0.401	0.280	-0.865	0.349	0.177	-0.920	0.029	0.177	-0.156	0.017	0.098	0.050	0.133	0.027	0.053	-0.031
0.405	0.160	-0.901	0.352	0.175	-0.919	-0.093	-0.159	-0.012	0.018	-0.020	0.013	0.136	0.093	0.017	-0.042
0.190	0.172	-0.983	0.361	0.176	-0.916	0.048	-0.523	-0.030	-0.207	-0.009	-0.073	0.080	0.081	0.067	-0.048
0.351	0.242	-0.924	0.358	0.171	-0.918	-0.282	0.192	0.035	-0.042	0.065	-0.012	0.082	0.013	0.007	-0.056
0.351	0.126	-0.873	0.355	0.168	-0.919	-0.156	0.124	0.015	-0.039	-0.048	0.041	0.083	0.129	0.044	-0.066
0.351	0.176	-0.889	0.350	0.170	-0.921	0.101	0.314	-0.078	-0.034	0.001	0.027	0.082	0.079	0.027	-0.065
0.351	0.176	-0.889	0.348	0.169	-0.922	-0.062	0.098	0.063	-0.032	0.001	0.028	0.083	0.079	0.027	-0.060
0.236	0.145	-0.865	0.356	0.168	-0.919	-0.099	-0.473	0.097	-0.156	-0.028	0.048	0.034	0.110	0.051	-0.069
0.390	0.191	-0.885	0.355	0.168	-0.920	-0.044	0.027	0.091	-0.001	0.018	0.029	0.120	0.064	0.031	-0.039
0.332	0.137	-0.798	0.359	0.165	-0.919	-0.169	-0.216	0.106	-0.063	-0.034	0.114	0.062	0.119	0.118	-0.044
0.513	0.199	-0.897	0.353	0.163	-0.921	-0.095	0.392	-0.080	0.125	0.030	0.019	0.243	0.057	0.019	-0.023
0.332	0.137	-0.873	0.350	0.162	-0.922	-0.017	0.131	-0.101	-0.054	-0.030	0.043	0.062	0.120	0.043	-0.039
0.328	0.126	-0.920	0.350	0.160	-0.923	-0.103	0.001	0.047	-0.058	-0.040	-0.004	0.059	0.132	0.004	-0.035
0.320	0.172	-0.810	0.347	0.160	-0.924	-0.040	0.197	0.037	-0.062	0.007	0.108	0.051	0.086	0.107	-0.064
0.301	0.164	-0.928	0.351	0.160	-0.922	0.000	-0.277	0.044	-0.086	-0.002	-0.012	0.031	0.094	0.011	-0.049
0.374	0.137	-0.834	0.348	0.158	-0.924	-0.116	0.159	0.042	-0.010	-0.027	0.084	0.103	0.122	0.084	-0.052
0.447	0.157	-0.751	0.339	0.156	-0.928	-0.147	0.504	0.044	0.072	-0.005	0.170	0.177	0.103	0.168	-0.066
0.313	0.141	-0.877	0.329	0.155	-0.931	-0.043	0.538	0.028	-0.052	-0.020	0.048	0.041	0.119	0.042	-0.052
0.209	0.064	-0.838	0.320	0.157	-0.934	0.106	0.474	0.035	-0.147	-0.099	0.090	0.065	0.197	0.081	-0.058
0.393	0.091	-0.798	0.313	0.158	-0.937	-0.015	0.392	0.132	0.045	-0.073	0.132	0.120	0.169	0.121	-0.073
0.274	0.118	-0.905	0.303	0.157	-0.940	-0.108	0.478	0.171	-0.065	-0.044	0.028	0.000	0.142	0.015	-0.070
0.332	0.203	-0.727	0.291	0.165	-0.943	0.403	0.688	0.022	0.006	0.033	0.208	0.058	0.058	0.192	-0.064
0.293	0.160	-0.861	0.281	0.170	-0.945	0.202	0.499	0.183	-0.023	-0.015	0.076	0.017	0.101	0.057	-0.092
0.167	0.114	-0.916	0.273	0.177	-0.946	0.315	0.350	0.219	-0.142	-0.068	0.022	0.111	0.147	0.002	-0.094
0.228	0.114	-0.711	0.263	0.184	-0.947	0.336	0.501	0.245	-0.071	-0.076	0.228	0.048	0.147	0.207	-0.110
0.217	0.153	-0.893	0.249	0.194	-0.949	0.427	0.641	0.270	-0.069	-0.046	0.049	0.061	0.108	0.025	-0.114
0.178	0.168	-0.782	0.239	0.203	-0.949	0.442	0.473	0.265	-0.098	-0.040	0.159	0.100	0.093	0.135	-0.105
0.255	0.226	-0.763	0.225	0.217	-0.950	0.701	0.725	0.160	-0.007	0.004	0.180	0.024	0.035	0.153	-0.105
0.213	0.195	-0.767	0.215	0.229	-0.949	0.582	0.505	0.189	-0.038	-0.039	0.175	0.068	0.066	0.148	-0.119
0.109	0.157	-0.893	0.206	0.238	-0.949	0.420	0.400	0.266	-0.134	-0.087	0.048	0.171	0.106	0.022	-0.103
0.117	0.207	-0.810	0.197	0.246	-0.949	0.348	0.357	0.275	-0.118	-0.044	0.131	0.164	0.056	0.105	-0.107
0.197	0.253	-0.810	0.185	0.259	-0.948	0.661	0.631	0.194	-0.024	-0.011	0.130	0.083	0.011	0.104	-0.114
0.170	0.307	-0.790	0.170	0.269	-0.948	0.454	0.741	0.206	-0.035	0.034	0.150	0.111	0.042	0.123	-0.113
0.063	0.214	-0.893	0.153	0.274	-0.949	0.241	0.793	0.209	-0.126	-0.064	0.049	0.219	0.051	0.020	-0.098
0.070	0.296	-0.853	0.145	0.283	-0.948	0.436	0.415	0.083	-0.109	0.009	0.087	0.212	0.029	0.059	-0.110
0.120	0.357	-0.838	0.136	0.292	-0.947	0.475	0.437	0.058	-0.050	0.061	0.101	0.162	0.090	0.074	-0.111
0.063	0.327	-0.842	0.129	0.300	-0.945	0.399	0.311	0.161	-0.100	0.022	0.096	0.220	0.058	0.069	-0.103
0.067	0.276	-0.901	0.116	0.302	-0.946	0.085	0.599	0.183	-0.084	-0.031	0.038	0.217	0.007	0.009	-0.108
0.097	0.311	-0.782	0.109	0.309	-0.945	0.364	0.409	-0.072	-0.045	-0.003	0.155	0.186	0.041	0.126	-0.115
0.001	0.288	-0.857	0.106	0.313	-0.944	0.239	0.177	-0.077	-0.138	-0.031	0.079	0.282	0.017	0.050	-0.110
0.093	0.385	-0.715	0.104	0.319	-0.942	0.290	0.129	-0.055	-0.044	0.059	0.219	0.189	0.113	0.190	-0.115
0.101	0.300	-0.704	0.091	0.324	-0.942	0.253	0.707	-0.074	-0.024	-0.030	0.231	0.182	0.026	0.199	-0.118
-0.014	0.357	-0.936	0.079	0.328	-0.941	0.214	0.646	-0.054	-0.127	0.024	-0.002	0.300	0.082	0.036	-0.122
0.005	0.377	-0.869	0.067	0.332	-0.941	0.216	0.679	-0.137	-0.096	0.039	0.065	0.282	0.101	0.029	-0.101
-0.118	0.323	-1.003	0.061	0.336	-0.940	0.234	0.307	0.030	-0.212	-0.019	-0.070	0.405	0.046	0.106	-0.087
0.024	0.303	-1.066	0.048	0.342	-0.939	0.282	0.619	0.078	-0.058	-0.044	-0.134	0.264	0.026	0.171	-0.055
-0.018	0.218	-1.098	0.039	0.350	-0.936	0.459	0.446	0.170	-0.091	-0.137	-0.168	0.307	0.060	0.204	-0.025
0.017	0.288	-1.188	0.030	0.358	-0.933	0.449	0.319	0.300	-0.049	-0.075	-0.261	0.271	0.009	0.295	-0.021
0.005	0.342	-1.188	0.022	0.366	-0.930	0.429	0.396	0.209	-0.052	-0.029	-0.264	0.281	0.063	0.295	-0.069
-0.214	0.323	-1.216	0.024	0.371	-0.928	0.320	-0.312	0.320	-0.274	-0.054	-0.294	0.496	0.043	0.322	-0.071
-0.268	0.354	-1.054	0.017	0.382	-0.924	0.555	0.227	0.294	-0.321	-0.033	-0.136	0.546	0.075	0.160	-0.090
-0.033	0.334	-1.011	0.006	0.393	-0.920	0.617	0.422	0.435	-0.075	-0.063	-0.098	0.304	0.055	0.116	-0.146
-0.126	0.311	-1.216	0.002	0.397	-0.918	0.255	-0.026	0.504	-0.164	-0.091	-0.304	0.391	0.031	0.320	-0.129
-0.272	0.431	-1.078	0.017	0.399	-0.917	0.129	-1.044	0.389	-0.326	0.027	-0.168	0.531	0.149	0.183	-0.049
0.036	0.446	-0.810	0.032	0.397	-0.917	-0.134	-0.954	0.329	-0.033	0.044	0.101	0.218	0.163	0.084	0.021
0.297	0.543	-0.759	0.043	0.391	-0.919	-0.387	-0.664	0.204	0.217	0.147	0.155	0.048	0.258	0.136	0.101
0.463	0.516	-0.845	0.057	0.380	-0.923	-0.614	-0.666	0.012	0.369	0.131	0.072	0.218	0.229	0.050	0.256
0.490	0.477	-0.928	0.077	0.369	-0.926	-0.588	-1.023	-0.061	0.375	0.103	-0.008	0.250	0.190	0.032	0.434
0.651	0.558	-1.113	0.108	0.360	-0.927	-0.514	-1.475	-0.213	0.506	0.194	-0.192	0.414	0.269	0.217	0.564
1.009	0.396	-1.102	0.140	0.350	-0.926	-0.481	-1.466	-0.410	0.831	0.042	-0.181	0.773	0.104	0.204	0.664
1.009	0.396	-1.102	0.167	0.341	-0.925	-0.407	-1.152	-0.455	0.805	0.051	-0.182	0.773	0.102	0.203	0.710
1.051	0.385	-1.074	0.184	0.336	-0.924	-0.130	-0.605	-0.445	0.830	0.044	-0.157	0.814	0.088	0.175	0.732
0.828	0.276	-1.019	0.204	0.336	-0.920	0.043	-0.872	-0.294	0.587	-0.064	-0.105	0.590	0.022	0.119	0.668
0.897	0.334	-1.054	0.213	0.333	-0.919	-0.119	-0.369	-0.128	0.647	-0.003	-0.142	0.655	0.035	0.154	0.583
0.717	0.288	-1.157	0.219	0.326	-0.920	-0.389	-0.313	0.136	0.460	-0.042	-0.243	0.470	0.013	0.256	0.479
0.717	0.280	-0.818	0.236	0.329	-0.914	0.173	-0.894	0.139	0.443	-0.053	0.090	0.466	0.021	0.083	0.407
0.647	0.388	-0.755	0.237	0.332	-0.913	0.082	-0.011	0.126	0.373	0.053	0.152	0.392	0.087	0.146	0.287
0.624	0.508	-0.593	0.234	0.341	-0.910	0.486	0.208	0.010	0.352	0.163	0.311	0.367	0.207	0.309	0.165
0.343	0.400	-0.826	0.232	0.349	-0.908	0.410	0.141	-0.024	0.074	0.047	0.076	0.083	0.099	0.077	0.092
0.124	0.311	-0.999	0.241	0.357	-0.902	0.461	-0.571	0.097	-0.155	-0.050	-0.103	0.139	0.009	0.097	0.054
0.282	0.323	-0.932	0.246	0.361	-0.900	0.202	-0.249	0.060	-0.002	-0.043	-0.039	0.017	0.019	0.031	0.006
0.382	0.435	-0.932	0.246	0.363	-0.899	0.098	-0.012	0.014	0.098	0.068	-0.040	0.116	0.130	0.032	-0.007
0.251	0.381	-0.928	0.249	0.362	-0.898	-0.001	-0.079	-0.158	-0.035	0.014	-0.036	0.015	0.074	0.029	-0.008
0.228	0.412	-0.987	0.247	0.365	-0.898	0.168	0.108	-0.044	-0.057	0.043	-0.096	0.039	0.104	0.088	-0.022
0.140	0.446	-0.952	0.251	0.365	-0.897	-0.008	-0.189	-0.126	-0.149	0.078	-0.062	0.127	0.137	0.053	-0.079
0.182	0.354	-1.011	0.253	0.366	-0.896	0.094	-0.121	0.001	-0.109	-0.016	-0.122	0.085	0.044	0.112	-0.083
0.143	0.489	-0.763	0.255	0.371	-0.893	0.240	-0.126	-0.033	-0.150	0.114	0.123	0.123	0.177	0.137	-0.100
0.278	0.500	-0.814	0.259	0.368	-0.893	-0.194	-0.267	0.073	-0.019	0.129	0.072	0.012	0.188	0.085	-0.089
0.247	0.404	-0.723	0.263	0.370	-0.891	0.147	-0.151	-0.163	-0.054	0.030	0.161	0.017	0.091	0.176	-0.097
0.232	0.477	-0.901	0.266	0.371	-0.890	0.122	-0.068	-0.269	-0.073	0.103	-0.018	0.033	0.163	0.002	-0.073
0.197	0.412	-0.897	0.270	0.369	-0.889	-0.076	-0.169	-0.190	-0.111	0.039	-0.015	0.067	0.096	0.001	-0.070
0.232	0.485	-0.909	0.268	0.363	-0.892	-0.268	0.202	-0.180	-0.074	0.118	-0.024	0.032	0.168	0.011	-0.072
0.290	0.412	-0.857	0.270	0.359	-0.894	-0.216	-0.037	-0.198	-0.019	0.049	0.028	0.026	0.094	0.041	-0.072
0.155	0.450	-0.983	0.275	0.354	-0.894	-0.255	-0.269	-0.129	-0.159	0.093	-0.097	0.107	0.132	0.086	-0.063
0.240	0.300	-0.912	0.278	0.349	-0.895	-0.259	-0.144	-0.046	-0.077	-0.053	-0.025	0.022	0.019	0.016	-0.053
0.313	0.412	-0.735	0.276	0.347	-0.897	-0.056	0.245	-0.238	-0.001	0.061	0.153	0.052	0.093	0.163	-0.060
0.313	0.435	-0.869	0.277	0.344	-0.897	-0.098	0.039	-0.233	-0.003	0.087	0.020	0.052	0.115	0.028	-0.051
0.259	0.319	-0.877	0.282	0.338	-0.898	-0.288	-0.258	-0.090	-0.062	-0.023	0.012	0.001	0.002	0.020	-0.058
0.251	0.357	-0.881	0.285	0.334	-0.898	-0.177	-0.114	-0.157	-0.073	0.020	0.008	0.008	0.036	0.016	-0.053
0.209	0.303	-0.928	0.292	0.329	-0.898	-0.199	-0.360	-0.189	-0.122	-0.030	-0.040	0.049	0.019	0.031	-0.061
0.313	0.361	-0.865	0.296	0.327	-0.897	-0.094	-0.152	-0.125	-0.022	0.031	0.023	0.054	0.039	0.031	-0.067
0.267	0.404	-0.940	0.301	0.322	-0.898	-0.210	-0.214	-0.187	-0.073	0.078	-0.052	0.010	0.081	0.043	-0.058
0.240	0.388	-0.912	0.306	0.319	-0.897	-0.193	-0.289	-0.076	-0.106	0.066	-0.025	0.018	0.063	0.017	-0.046
0.320	0.280	-0.889	0.309	0.315	-0.897	-0.168	-0.136	-0.080	-0.028	-0.038	-0.002	0.063	0.045	0.007	-0.047
0.320	0.415	-0.849	0.310	0.312	-0.898	-0.094	0.065	-0.222	-0.028	0.100	0.038	0.063	0.089	0.046	-0.050
0.313	0.323	-0.909	0.316	0.310	-0.897	-0.127	-0.336	-0.069	-0.042	0.010	-0.022	0.057	0.005	0.013	-0.053
0.286	0.307	-0.861	0.311	0.305	-0.900	-0.214	0.329	-0.085	-0.064	-0.001	0.028	0.030	0.022	0.034	-0.047
0.240	0.346	-0.881	0.311	0.305	-0.900	0.023	0.001	-0.145	-0.111	0.038	0.008	0.016	0.016	0.014	-0.053
0.363	0.354	-0.877	0.311	0.302	-0.901	-0.070	0.124	-0.234	0.013	0.048	0.013	0.108	0.023	0.019	-0.054
0.255	0.354	-0.948	0.314	0.298	-0.901	-0.232	-0.200	-0.048	-0.098	0.053	-0.058	0.001	0.023	0.053	-0.035
0.282	0.388	-0.995	0.320	0.294	-0.901	-0.196	-0.312	-0.110	-0.077	0.092	-0.106	0.029	0.057	0.100	-0.030
0.443	0.265	-0.735	0.320	0.292	-0.901	-0.068	0.075	-0.155	0.084	-0.030	0.155	0.191	0.067	0.160	-0.049
0.278	0.261	-0.865	0.314	0.288	-0.905	-0.165	0.373	-0.063	-0.075	-0.030	0.028	0.025	0.072	0.030	-0.051
0.228	0.381	-0.987	0.320	0.285	-0.904	-0.168	-0.307	-0.097	-0.131	0.093	-0.095	0.024	0.047	0.092	-0.032
0.290	0.327	-0.853	0.323	0.282	-0.903	-0.112	-0.148	-0.112	-0.072	0.042	0.038	0.037	0.008	0.041	-0.083
0.474	0.300	-0.751	0.318	0.279	-0.906	-0.141	0.343	-0.178	0.117	0.018	0.143	0.223	0.035	0.144	-0.047
0.105	0.323	-0.932	0.328	0.276	-0.904	-0.144	-0.517	-0.129	-0.262	0.045	-0.040	0.145	0.013	0.036	-0.062
0.517	0.276	-0.775	0.324	0.269	-0.907	-0.251	0.314	-0.245	0.154	0.004	0.120	0.266	0.060	0.121	-0.033
0.174	0.249	-0.924	0.320	0.262	-0.910	-0.327	0.251	-0.210	-0.185	-0.015	-0.026	0.076	0.088	0.029	-0.074
0.459	0.315	-0.838	0.327	0.258	-0.909	-0.164	-0.287	-0.218	0.093	0.055	0.059	0.209	0.023	0.059	-0.033
0.190	0.342	-0.909	0.313	0.249	-0.917	-0.398	0.847	-0.329	-0.162	0.091	-0.004	0.059	0.004	0.012	-0.069
0.328	0.303	-0.928	0.321	0.243	-0.915	-0.257	-0.390	-0.276	-0.032	0.058	-0.025	0.080	0.036	0.031	-0.039
0.290	0.261	-0.845	0.316	0.237	-0.918	-0.169	0.359	-0.384	-0.066	0.022	0.061	0.041	0.080	0.051	-0.055
0.320	0.303	-0.972	0.318	0.232	-0.919	-0.264	-0.059	-0.148	-0.037	0.070	-0.064	0.072	0.038	0.075	-0.031
0.320	0.303	-0.972	0.319	0.227	-0.920	-0.184	0.013	-0.224	-0.038	0.074	-0.063	0.072	0.038	0.075	-0.043
0.355	0.226	-0.818	0.311	0.225	-0.924	-0.003	0.554	-0.372	0.005	-0.001	0.094	0.107	0.116	0.080	-0.036
0.263	0.238	-0.905	0.308	0.222	-0.925	-0.101	0.171	-0.108	-0.084	0.013	0.010	0.016	0.105	0.006	-0.004
0.340	0.280	-0.806	0.310	0.222	-0.924	-0.018	-0.111	-0.045	-0.010	0.056	0.108	0.092	0.064	0.092	-0.040
0.574	0.280	-0.668	0.283	0.220	-0.934	0.003	1.606	-0.295	0.253	0.057	0.255	0.327	0.065	0.230	-0.061
0.128	0.207	-0.885	0.289	0.220	-0.932	0.022	-0.336	-0.051	-0.200	-0.016	0.037	0.120	0.140	0.014	-0.061
0.197	0.257	-0.909	0.293	0.216	-0.932	-0.297	-0.249	0.083	-0.134	0.039	0.014	0.050	0.091	0.010	-0.057
0.259	0.280	-0.869	0.289	0.214	-0.933	-0.155	0.163	0.108	-0.069	0.064	0.055	0.012	0.068	0.031	-0.090
0.367	0.187	-0.708	0.278	0.216	-0.936	0.098	0.613	0.048	0.050	-0.031	0.220	0.119	0.161	0.192	-0.102
0.370	0.238	-0.688	0.259	0.219	-0.941	0.138	1.030	0.040	0.073	0.017	0.245	0.122	0.112	0.211	-0.086
0.055	0.280	-0.838	0.262	0.220	-0.940	0.001	-0.257	0.208	-0.246	0.058	0.094	0.194	0.070	0.062	-0.090
0.286	0.245	-0.810	0.255	0.221	-0.941	0.019	0.358	0.185	-0.008	0.021	0.124	0.036	0.105	0.090	-0.099
0.259	0.164	-0.719	0.252	0.226	-0.941	0.193	0.127	0.201	-0.032	-0.065	0.214	0.008	0.187	0.181	-0.111
0.340	0.222	-0.550	0.235	0.229	-0.945	0.101	0.891	0.095	0.065	-0.010	0.388	0.089	0.130	0.350	-0.095
0.286	0.269	-0.644	0.218	0.230	-0.948	0.064	0.939	0.023	0.028	0.035	0.297	0.035	0.084	0.255	-0.104
0.074	0.269	-0.897	0.211	0.234	-0.949	0.133	0.279	0.162	-0.178	0.032	0.046	0.177	0.085	0.003	-0.117
0.209	0.276	-0.735	0.194	0.241	-0.951	0.325	0.902	0.137	-0.026	0.032	0.210	0.044	0.078	0.164	-0.117
0.124	0.242	-0.723	0.182	0.243	-0.953	0.084	0.564	0.165	-0.100	-0.005	0.224	0.129	0.113	0.176	-0.121
0.205	0.323	-0.743	0.164	0.249	-0.955	0.263	0.962	0.029	-0.002	0.071	0.206	0.048	0.031	0.156	-0.113
0.159	0.357	-0.786	0.158	0.257	-0.953	0.407	0.314	-0.051	-0.043	0.097	0.162	0.094	0.004	0.112	-0.111
0.082	0.300	-0.845	0.149	0.263	-0.953	0.303	0.467	0.030	-0.112	0.033	0.103	0.172	0.054	0.053	-0.103
0.167	0.234	-0.747	0.140	0.268	-0.953	0.282	0.446	0.088	-0.019	-0.038	0.201	0.087	0.119	0.151	-0.108
0.143	0.176	-0.656	0.131	0.273	-0.953	0.211	0.431	0.141	-0.034	-0.101	0.292	0.110	0.177	0.242	-0.123
0.124	0.272	-0.778	0.116	0.278	-0.953	0.275	0.765	0.145	-0.038	-0.010	0.170	0.130	0.080	0.118	-0.106
0.017	0.265	-0.790	0.099	0.282	-0.954	0.195	0.887	0.033	-0.129	-0.021	0.159	0.238	0.088	0.107	-0.121
0.136	0.242	-0.806	0.091	0.287	-0.954	0.230	0.402	0.076	-0.002	-0.049	0.142	0.119	0.111	0.091	-0.102
0.009	0.272	-0.771	0.075	0.291	-0.954	0.186	0.793	0.079	-0.114	-0.022	0.177	0.246	0.080	0.126	-0.088
0.147	0.361	-0.751	0.064	0.298	-0.952	0.400	0.612	-0.033	0.036	0.059	0.195	0.108	0.008	0.146	-0.088
0.147	0.361	-0.751	0.051	0.304	-0.951	0.280	0.669	0.064	0.048	0.053	0.194	0.109	0.008	0.145	-0.086
-0.068	0.257	-0.849	0.038	0.308	-0.951	0.192	0.623	0.131	-0.155	-0.055	0.095	0.325	0.097	0.047	-0.071
0.067	0.280	-0.845	0.024	0.313	-0.949	0.290	0.724	0.062	-0.006	-0.038	0.097	0.190	0.074	0.050	-0.091
0.024	0.323	-0.786	0.014	0.323	-0.946	0.481	0.518	0.037	-0.038	-0.004	0.154	0.233	0.032	0.107	-0.114
-0.060	0.388	-0.838	0.003	0.332	-0.943	0.470	0.548	0.038	-0.112	0.052	0.099	0.318	0.033	0.054	-0.093
-0.099	0.338	-0.909	-0.009	0.336	-0.942	0.238	0.653	0.045	-0.137	-0.002	0.027	0.357	0.018	0.019	-0.114
-0.057	0.269	-0.960	-0.021	0.341	-0.940	0.247	0.580	0.042	-0.082	-0.076	-0.027	0.314	0.088	0.073	-0.106
-0.183	0.311	-1.039	-0.032	0.348	-0.937	0.394	0.554	0.083	-0.197	-0.041	-0.108	0.443	0.046	0.154	-0.096
-0.095	0.292	-1.042	-0.045	0.357	-0.933	0.512	0.617	0.163	-0.094	-0.070	-0.117	0.356	0.066	0.159	-0.041
-0.214	0.365	-1.236	-0.052	0.366	-0.929	0.510	0.186	0.399	-0.206	-0.005	-0.314	0.476	0.007	0.353	-0.064
0.001	0.381	-1.271	-0.063	0.375	-0.925	0.538	0.444	0.429	0.021	0.001	-0.353	0.261	0.022	0.391	-0.046
-0.326	0.381	-1.232	-0.054	0.385	-0.921	0.585	-0.677	0.371	-0.314	-0.009	-0.318	0.589	0.022	0.353	-0.029
-0.110	0.462	-1.007	-0.059	0.395	-0.917	0.563	0.100	0.399	-0.093	0.062	-0.098	0.373	0.102	0.128	-0.007
-0.049	0.462	-1.074	-0.069	0.409	-0.910	0.789	0.308	0.497	-0.022	0.049	-0.171	0.309	0.102	0.194	-0.072
-0.126	0.446	-1.243	-0.071	0.417	-0.906	0.494	-0.083	0.429	-0.097	0.025	-0.344	0.383	0.087	0.362	-0.036
-0.299	0.473	-1.125	-0.055	0.416	-0.908	-0.023	-1.009	0.254	-0.285	0.053	-0.225	0.553	0.114	0.243	0.022
0.028	0.551	-0.826	-0.038	0.412	-0.910	-0.237	-0.980	0.048	0.024	0.135	0.078	0.222	0.191	0.057	0.070
0.305	0.732	-0.834	-0.023	0.406	-0.913	-0.367	-0.694	-0.160	0.286	0.322	0.073	0.061	0.372	0.048	0.173
0.301	0.752	-1.027	0.005	0.400	-0.917	-0.396	-1.269	-0.392	0.255	0.348	-0.117	0.062	0.391	0.146	0.319
0.620	0.701	-1.031	0.035	0.395	-0.918	-0.271	-1.357	-0.465	0.544	0.302	-0.120	0.387	0.340	0.151	0.484
0.632	0.601	-1.121	0.074	0.389	-0.918	-0.366	-1.875	-0.380	0.516	0.209	-0.210	0.404	0.238	0.242	0.625
0.970	0.616	-1.086	0.103	0.384	-0.918	-0.240	-1.294	-0.420	0.825	0.229	-0.176	0.747	0.253	0.207	0.735
1.132	0.470	-1.102	0.129	0.377	-0.917	-0.342	-1.081	-0.375	0.961	0.089	-0.192	0.913	0.104	0.224	0.790
1.051	0.288	-0.972	0.137	0.370	-0.919	-0.284	-0.154	-0.284	0.872	-0.086	-0.060	0.835	0.080	0.094	0.792
1.001	0.272	-1.129	0.155	0.368	-0.917	-0.078	-0.816	-0.147	0.804	-0.099	-0.220	0.788	0.097	0.251	0.733
0.763	0.319	-1.046	0.169	0.366	-0.915	-0.080	-0.651	0.022	0.552	-0.051	-0.139	0.550	0.051	0.167	0.614
0.724	0.357	-1.090	0.175	0.367	-0.914	0.043	-0.300	0.040	0.507	-0.013	-0.183	0.511	0.013	0.211	0.497
0.682	0.493	-0.696	0.182	0.374	-0.910	0.378	-0.255	-0.025	0.458	0.115	0.206	0.465	0.122	0.182	0.342
0.555	0.601	-0.700	0.184	0.381	-0.906	0.384	0.001	-0.206	0.328	0.217	0.199	0.337	0.231	0.178	0.233
0.355	0.427	-0.676	0.186	0.386	-0.904	0.327	0.056	-0.214	0.127	0.037	0.220	0.135	0.058	0.202	0.133
0.232	0.415	-0.916	0.190	0.392	-0.900	0.334	-0.205	-0.108	-0.001	0.020	-0.024	0.010	0.046	0.038	0.062
0.274	0.423	-0.869	0.192	0.397	-0.897	0.310	-0.043	-0.032	0.040	0.022	0.021	0.050	0.052	0.009	0.019
0.197	0.562	-0.983	0.195	0.400	-0.895	0.162	-0.173	-0.078	-0.041	0.159	-0.096	0.029	0.190	0.106	-0.011
0.205	0.396	-1.054	0.199	0.400	-0.895	0.048	-0.137	-0.121	-0.036	-0.008	-0.167	0.024	0.020	0.177	-0.006
0.090	0.578	-0.999	0.208	0.397	-0.894	-0.180	-0.430	-0.243	-0.161	0.178	-0.112	0.142	0.198	0.122	-0.032
0.274	0.435	-0.920	0.209	0.395	-0.894	-0.015	0.045	-0.251	0.022	0.036	-0.033	0.042	0.055	0.044	-0.056
0.093	0.485	-1.050	0.216	0.396	-0.892	0.071	-0.361	-0.167	-0.166	0.086	-0.165	0.139	0.103	0.175	-0.094
0.151	0.520	-0.822	0.221	0.394	-0.892	-0.028	-0.087	-0.416	-0.113	0.123	0.063	0.082	0.137	0.053	-0.088
0.113	0.446	-0.802	0.225	0.389	-0.893	-0.198	-0.071	-0.331	-0.155	0.054	0.084	0.121	0.063	0.072	-0.107
0.182	0.466	-0.916	0.236	0.383	-0.893	-0.311	-0.521	-0.263	-0.097	0.080	-0.030	0.052	0.082	0.043	-0.103
0.228	0.400	-0.857	0.246	0.375	-0.894	-0.347	-0.421	-0.315	-0.060	0.022	0.030	0.006	0.015	0.016	-0.104
0.193	0.385	-0.936	0.248	0.368	-0.896	-0.289	0.011	-0.331	-0.097	0.013	-0.046	0.040	0.002	0.063	-0.090
0.186	0.323	-0.798	0.250	0.362	-0.898	-0.299	-0.049	-0.186	-0.107	-0.043	0.094	0.047	0.065	0.075	-0.087
0.147	0.365	-0.995	0.251	0.359	-0.899	-0.127	-0.008	-0.251	-0.147	0.003	-0.102	0.085	0.023	0.123	-0.101
0.247	0.327	-0.826	0.251	0.354	-0.901	-0.207	0.100	-0.210	-0.047	-0.030	0.069	0.016	0.063	0.046	-0.093
0.128	0.354	-0.940	0.249	0.350	-0.903	-0.165	0.206	-0.209	-0.163	0.001	-0.043	0.102	0.037	0.069	-0.097
0.259	0.334	-0.909	0.253	0.344	-0.904	-0.302	-0.186	-0.123	-0.037	-0.012	-0.010	0.029	0.058	0.038	-0.079
0.117	0.381	-0.940	0.255	0.342	-0.904	-0.033	-0.076	-0.130	-0.182	0.035	-0.042	0.113	0.013	0.070	-0.100
0.347	0.369	-0.747	0.255	0.336	-0.907	-0.330	0.101	-0.210	0.049	0.031	0.154	0.119	0.025	0.123	-0.075
0.063	0.315	-1.042	0.258	0.333	-0.907	-0.125	-0.210	-0.044	-0.239	-0.021	-0.141	0.165	0.079	0.174	-0.064
0.324	0.473	-0.786	0.251	0.329	-0.910	-0.195	0.429	-0.119	0.030	0.142	0.118	0.096	0.078	0.082	-0.030
0.355	0.385	-0.826	0.259	0.327	-0.909	-0.083	-0.317	-0.187	0.053	0.055	0.078	0.128	0.011	0.042	-0.052
0.286	0.334	-1.019	0.263	0.323	-0.909	-0.190	-0.149	-0.202	-0.021	0.009	-0.115	0.060	0.061	0.151	-0.041
0.217	0.381	-0.810	0.264	0.318	-0.910	-0.204	-0.034	-0.133	-0.091	0.059	0.095	0.009	0.015	0.058	-0.039
0.217	0.381	-0.810	0.265	0.315	-0.911	-0.153	0.005	-0.120	-0.092	0.063	0.097	0.008	0.015	0.059	-0.053
0.305	0.350	-0.901	0.263	0.314	-0.912	-0.011	0.155	-0.163	-0.002	0.033	0.007	0.081	0.046	0.032	-0.070
0.209	0.357	-1.042	0.267	0.309	-0.913	-0.259	-0.205	-0.082	-0.102	0.045	-0.135	0.015	0.039	0.174	-0.085
0.259	0.315	-0.853	0.266	0.305	-0.914	-0.158	0.111	-0.213	-0.052	0.007	0.056	0.035	0.082	0.015	-0.070
0.113	0.342	-0.912	0.273	0.304	-0.913	-0.065	-0.384	-0.110	-0.206	0.036	-0.005	0.110	0.055	0.044	-0.070
0.286	0.338	-0.865	0.272	0.303	-0.913	0.051	0.147	-0.234	-0.032	0.032	0.043	0.064	0.059	0.004	-0.084
0.278	0.342	-1.003	0.270	0.300	-0.915	-0.152	0.145	-0.116	-0.038	0.039	-0.093	0.057	0.055	0.134	-0.068
0.163	0.272	-0.999	0.277	0.300	-0.913	-0.017	-0.404	0.006	-0.160	-0.030	-0.091	0.058	0.124	0.130	-0.041
0.417	0.330	-0.680	0.274	0.301	-0.913	0.096	0.230	-0.156	0.096	0.027	0.228	0.196	0.065	0.189	-0.068
0.236	0.327	-0.960	0.265	0.296	-0.918	-0.211	0.555	-0.189	-0.075	0.028	-0.047	0.017	0.069	0.089	-0.072
0.086	0.388	-1.015	0.273	0.294	-0.916	-0.141	-0.479	0.003	-0.234	0.092	-0.104	0.135	0.007	0.145	-0.052
0.301	0.276	-0.893	0.274	0.294	-0.916	0.064	-0.009	-0.106	-0.019	-0.020	0.018	0.082	0.119	0.022	-0.061
0.340	0.207	-0.842	0.284	0.295	-0.912	0.074	-0.496	0.012	0.010	-0.091	0.066	0.120	0.188	0.029	-0.078
0.274	0.330	-0.944	0.276	0.292	-0.916	-0.160	0.439	-0.058	-0.048	0.036	-0.033	0.056	0.064	0.073	-0.033
0.167	0.346	-0.956	0.288	0.295	-0.911	0.164	-0.668	0.003	-0.167	0.048	-0.049	0.051	0.049	0.084	-0.042
0.370	0.396	-0.916	0.278	0.296	-0.914	0.057	0.570	-0.153	0.046	0.098	-0.007	0.153	0.002	0.045	-0.050
0.263	0.269	-0.889	0.288	0.296	-0.911	0.020	-0.505	-0.006	-0.071	-0.030	0.018	0.045	0.125	0.018	-0.038
0.320	0.276	-0.786	0.287	0.297	-0.911	0.103	0.089	-0.083	-0.013	-0.024	0.120	0.103	0.117	0.084	-0.027
0.355	0.265	-0.920	0.286	0.299	-0.910	0.103	0.035	-0.005	0.023	-0.037	-0.014	0.138	0.129	0.051	-0.049
0.220	0.296	-0.995	0.293	0.299	-0.908	-0.027	-0.406	0.051	-0.119	-0.006	-0.091	0.005	0.098	0.125	-0.029
0.247	0.307	-0.952	0.289	0.302	-0.908	0.178	0.223	-0.083	-0.089	0.003	-0.047	0.032	0.087	0.082	-0.031
0.420	0.292	-0.767	0.293	0.300	-0.908	-0.057	-0.189	-0.035	0.080	-0.012	0.137	0.205	0.102	0.103	-0.023
0.263	0.315	-0.912	0.289	0.298	-0.910	-0.131	0.200	0.032	-0.073	0.014	-0.006	0.050	0.079	0.041	-0.044
0.405	0.342	-0.940	0.297	0.300	-0.906	0.073	-0.459	0.122	0.061	0.038	-0.037	0.193	0.052	0.069	-0.026
0.163	0.361	-0.853	0.300	0.301	-0.905	0.053	-0.152	-0.088	-0.184	0.057	0.048	0.050	0.033	0.018	-0.022
0.355	0.257	-0.964	0.307	0.303	-0.902	0.169	-0.332	-0.103	0.001	-0.050	-0.065	0.144	0.138	0.093	-0.028
0.443	0.280	-0.778	0.301	0.304	-0.904	0.082	0.425	-0.132	0.096	-0.027	0.122	0.234	0.116	0.093	-0.036
0.263	0.300	-0.849	0.298	0.302	-0.905	-0.104	0.139	-0.025	-0.082	-0.006	0.053	0.054	0.097	0.022	-0.017
0.390	0.249	-0.845	0.293	0.300	-0.908	-0.093	0.326	-0.028	0.050	-0.054	0.059	0.180	0.148	0.026	-0.018
0.267	0.296	-0.845	0.298	0.301	-0.906	0.077	-0.287	-0.060	-0.078	-0.009	0.057	0.059	0.103	0.027	-0.038
0.363	0.350	-0.889	0.289	0.299	-0.909	-0.107	0.537	-0.018	0.027	0.047	0.017	0.156	0.050	0.015	-0.042
0.347	0.338	-0.692	0.279	0.299	-0.912	-0.001	0.557	-0.026	0.022	0.036	0.217	0.142	0.062	0.183	-0.066
0.243	0.284	-0.782	0.272	0.302	-0.914	0.120	0.389	-0.020	-0.075	-0.020	0.128	0.039	0.117	0.093	-0.063
0.255	0.323	-0.786	0.261	0.303	-0.916	0.085	0.586	0.038	-0.053	0.016	0.126	0.051	0.080	0.089	-0.061
0.247	0.311	-0.822	0.251	0.302	-0.920	-0.092	0.547	-0.009	-0.051	0.006	0.094	0.044	0.092	0.054	-0.087
0.320	0.269	-0.889	0.231	0.303	-0.924	0.101	1.127	-0.058	0.043	-0.038	0.031	0.117	0.135	0.013	-0.097
0.147	0.195	-0.704	0.219	0.310	-0.925	0.332	0.649	0.054	-0.118	-0.117	0.217	0.057	0.209	0.172	-0.095
0.120	0.218	-0.790	0.205	0.314	-0.927	0.180	0.686	0.246	-0.130	-0.099	0.132	0.082	0.186	0.088	-0.107
0.217	0.303	-0.747	0.192	0.321	-0.927	0.312	0.544	0.345	-0.022	-0.021	0.174	0.015	0.101	0.134	-0.153
0.117	0.280	-0.810	0.181	0.333	-0.925	0.632	0.565	0.169	-0.110	-0.057	0.109	0.084	0.125	0.075	-0.133
0.040	0.207	-0.810	0.174	0.347	-0.922	0.695	0.251	0.268	-0.181	-0.144	0.104	0.157	0.200	0.080	-0.116
0.217	0.284	-0.644	0.161	0.357	-0.920	0.476	0.626	0.258	0.009	-0.076	0.268	0.020	0.125	0.248	-0.139
0.147	0.334	-0.802	0.148	0.367	-0.918	0.546	0.613	0.180	-0.047	-0.036	0.108	0.050	0.076	0.094	-0.132
-0.022	0.346	-0.905	0.142	0.378	-0.915	0.539	0.148	0.452	-0.210	-0.036	0.001	0.219	0.065	0.006	-0.102
0.140	0.323	-0.692	0.129	0.391	-0.912	0.611	0.575	0.347	-0.036	-0.071	0.210	0.058	0.089	0.210	-0.102
0.167	0.396	-0.723	0.115	0.406	-0.907	0.795	0.699	0.172	0.005	-0.013	0.174	0.032	0.016	0.181	-0.084
0.109	0.435	-0.763	0.102	0.417	-0.903	0.598	0.711	0.071	-0.038	0.015	0.131	0.092	0.023	0.142	-0.083
0.151	0.477	-0.885	0.093	0.428	-0.899	0.571	0.416	0.195	0.013	0.046	0.004	0.054	0.065	0.020	-0.083
-0.053	0.354	-0.830	0.087	0.439	-0.894	0.621	0.232	0.081	-0.185	-0.088	0.054	0.262	0.059	0.075	-0.093
0.055	0.330	-0.735	0.075	0.450	-0.890	0.609	0.671	0.028	-0.064	-0.122	0.144	0.159	0.083	0.170	-0.096
0.082	0.357	-0.633	0.064	0.460	-0.886	0.584	0.653	-0.027	-0.024	-0.105	0.242	0.137	0.057	0.272	-0.106
0.047	0.419	-0.719	0.050	0.470	-0.881	0.569	0.753	0.051	-0.044	-0.054	0.151	0.178	0.003	0.185	-0.068
0.055	0.470	-0.814	0.042	0.479	-0.877	0.488	0.369	0.185	-0.027	-0.012	0.052	0.177	0.051	0.091	-0.043
0.109	0.470	-0.778	0.035	0.490	-0.871	0.597	0.413	0.005	0.035	-0.023	0.082	0.129	0.051	0.126	-0.043
0.109	0.470	-0.778	0.023	0.500	-0.866	0.577	0.722	-0.055	0.047	-0.033	0.077	0.135	0.050	0.125	-0.035
-0.033	0.415	-0.775	0.015	0.507	-0.862	0.437	0.385	0.102	-0.087	-0.094	0.077	0.285	0.004	0.126	-0.035
0.032	0.392	-0.715	-0.000	0.516	-0.857	0.511	0.822	0.160	-0.005	-0.126	0.131	0.224	0.027	0.182	-0.056
-0.018	0.516	-0.818	-0.016	0.525	-0.851	0.565	0.833	0.127	-0.039	-0.012	0.022	0.280	0.097	0.076	-0.076
-0.122	0.585	-0.893	-0.030	0.537	-0.843	0.691	0.686	0.205	-0.129	0.046	-0.060	0.388	0.167	0.001	-0.070
-0.172	0.558	-1.023	-0.047	0.546	-0.837	0.556	0.795	0.273	-0.162	0.010	-0.196	0.441	0.141	0.133	-0.057
-0.191	0.493	-1.058	-0.056	0.557	-0.829	0.719	0.290	0.326	-0.172	-0.067	-0.239	0.463	0.075	0.171	-0.027
-0.122	0.516	-1.133	-0.063	0.570	-0.820	0.832	0.065	0.543	-0.096	-0.057	-0.323	0.398	0.099	0.248	-0.025
-0.041	0.531	-1.137	-0.072	0.579	-0.812	0.676	0.145	0.578	-0.006	-0.051	-0.334	0.320	0.114	0.252	-0.028
-0.210	0.493	-1.003	-0.072	0.592	-0.803	0.876	-0.496	0.650	-0.176	-0.102	-0.210	0.491	0.077	0.118	-0.013
-0.145	0.504	-0.798	-0.072	0.604	-0.794	0.822	-0.415	0.580	-0.111	-0.103	-0.014	0.425	0.090	0.086	-0.023
-0.083	0.524	-0.885	-0.078	0.616	-0.784	0.846	-0.018	0.525	-0.044	-0.096	-0.111	0.362	0.111	0.002	-0.051
-0.168	0.485	-1.023	-0.080	0.625	-0.776	0.662	-0.282	0.498	-0.127	-0.143	-0.256	0.446	0.073	0.142	-0.016
-0.118	0.543	-0.897	-0.076	0.632	-0.771	0.495	-0.648	0.449	-0.083	-0.092	-0.135	0.393	0.131	0.018	0.029
0.024	0.624	-0.857	-0.069	0.635	-0.769	0.257	-0.580	0.131	0.051	-0.014	-0.098	0.247	0.212	0.019	0.050
0.082	0.759	-0.905	-0.051	0.634	-0.772	-0.114	-1.137	-0.006	0.090	0.123	-0.142	0.186	0.348	0.029	0.135
0.097	0.748	-0.877	-0.019	0.630	-0.776	-0.265	-1.768	-0.332	0.072	0.115	-0.109	0.167	0.335	0.005	0.210
0.463	0.705	-0.822	0.012	0.622	-0.783	-0.496	-1.279	-0.730	0.407	0.080	-0.048	0.200	0.293	0.049	0.310
0.478	0.489	-0.763	0.055	0.622	-0.781	0.040	-1.720	-1.175	0.379	-0.136	0.009	0.216	0.077	0.107	0.380
0.770	0.257	-0.711	0.076	0.628	-0.774	0.547	-0.351	-1.062	0.650	-0.374	0.053	0.511	0.154	0.158	0.463
0.578	0.133	-0.983	0.094	0.640	-0.762	0.904	-0.826	-0.351	0.439	-0.510	-0.231	0.319	0.276	0.114	0.501
0.659	0.257	-0.877	0.101	0.658	-0.746	1.197	-0.420	0.059	0.512	-0.403	-0.141	0.399	0.151	0.007	0.546
0.694	0.616	-0.964	0.106	0.672	-0.732	0.998	-0.482	0.288	0.541	-0.059	-0.242	0.434	0.209	0.094	0.536
0.678	0.698	-0.968	0.105	0.678	-0.727	0.340	-0.389	0.635	0.527	0.016	-0.251	0.417	0.290	0.100	0.538
0.647	0.736	-0.956	0.112	0.679	-0.726	-0.035	-0.863	0.556	0.489	0.055	-0.241	0.385	0.330	0.088	0.524
0.655	1.010	-0.826	0.114	0.676	-0.728	-0.256	-0.364	0.299	0.494	0.332	-0.110	0.391	0.605	0.040	0.448
0.628	1.134	-0.786	0.115	0.667	-0.736	-0.637	-0.113	0.153	0.465	0.464	-0.064	0.363	0.730	0.078	0.372
0.424	0.678	-0.621	0.120	0.660	-0.741	-0.493	-0.326	0.075	0.257	0.016	0.106	0.160	0.275	0.243	0.296
0.424	0.678	-0.621	0.132	0.654	-0.745	-0.431	-0.651	-0.068	0.245	0.022	0.109	0.158	0.277	0.240	0.210
0.336	0.682	-0.775	0.138	0.646	-0.751	-0.509	-0.340	-0.070	0.150	0.034	-0.040	0.068	0.282	0.085	0.138
0.259	0.551	-0.723	0.140	0.635	-0.760	-0.732	-0.113	0.034	0.072	-0.086	0.020	0.011	0.152	0.136	0.135
0.270	0.589	-0.790	0.144	0.624	-0.768	-0.652	-0.104	-0.206	0.079	-0.037	-0.040	0.000	0.191	0.068	0.084
0.343	0.744	-0.909	0.149	0.610	-0.778	-0.862	-0.051	-0.257	0.148	0.132	-0.149	0.074	0.347	0.051	0.032
0.097	0.578	-0.865	0.153	0.592	-0.791	-1.077	0.024	-0.359	-0.101	-0.017	-0.093	0.173	0.182	0.009	-0.002
0.070	0.547	-0.822	0.159	0.575	-0.802	-0.979	-0.101	-0.394	-0.135	-0.031	-0.039	0.201	0.151	0.034	-0.045
0.124	0.585	-0.700	0.162	0.558	-0.814	-0.977	0.117	-0.458	-0.084	0.025	0.093	0.147	0.191	0.156	-0.106
0.078	0.663	-0.802	0.171	0.543	-0.822	-0.838	-0.255	-0.448	-0.139	0.117	-0.002	0.193	0.269	0.054	-0.104
0.140	0.624	-0.672	0.176	0.532	-0.828	-0.611	0.065	-0.626	-0.083	0.091	0.133	0.132	0.231	0.182	-0.110
0.182	0.640	-0.778	0.180	0.517	-0.837	-0.845	0.036	-0.378	-0.043	0.121	0.035	0.090	0.247	0.075	-0.110
0.093	0.547	-0.767	0.183	0.502	-0.845	-0.816	-0.002	-0.353	-0.134	0.044	0.054	0.179	0.155	0.086	-0.096
0.128	0.454	-0.790	0.189	0.486	-0.853	-0.842	-0.161	-0.340	-0.105	-0.034	0.038	0.143	0.062	0.063	-0.083
0.193	0.481	-0.778	0.192	0.468	-0.863	-0.994	-0.010	-0.352	-0.043	0.012	0.058	0.078	0.090	0.073	-0.090
0.167	0.524	-0.893	0.197	0.452	-0.870	-0.843	-0.035	-0.451	-0.075	0.070	-0.049	0.104	0.133	0.041	-0.086
0.170	0.412	-0.778	0.198	0.434	-0.879	-0.891	0.230	-0.536	-0.071	-0.024	0.074	0.100	0.022	0.073	-0.075
0.113	0.330	-0.861	0.199	0.416	-0.887	-0.908	0.170	-0.478	-0.129	-0.087	-0.000	0.157	0.059	0.012	-0.076
0.174	0.338	-0.905	0.203	0.401	-0.893	-0.743	-0.050	-0.456	-0.071	-0.064	-0.037	0.095	0.051	0.056	-0.081
0.120	0.377	-1.027	0.207	0.384	-0.900	-0.832	-0.056	-0.342	-0.128	-0.009	-0.152	0.149	0.012	0.178	-0.052
0.170	0.450	-0.865	0.209	0.370	-0.905	-0.714	0.064	-0.497	-0.079	0.078	0.016	0.098	0.061	0.017	-0.043
0.340	0.458	-0.810	0.209	0.355	-0.911	-0.687	0.249	-0.505	0.090	0.100	0.077	0.072	0.069	0.037	-0.054
0.151	0.323	-0.948	0.211	0.343	-0.915	-0.540	0.064	-0.505	-0.101	-0.023	-0.058	0.115	0.066	0.101	-0.052
0.109	0.392	-0.983	0.217	0.330	-0.919	-0.617	-0.148	-0.511	-0.150	0.060	-0.089	0.158	0.004	0.137	-0.040
0.197	0.303	-0.893	0.214	0.321	-0.923	-0.344	0.329	-0.576	-0.060	-0.020	0.005	0.068	0.085	0.048	-0.071
0.240	0.350	-0.928	0.229	0.309	-0.923	-0.581	-0.659	-0.344	-0.032	0.039	-0.029	0.025	0.039	0.084	-0.077
0.174	0.230	-0.885	0.231	0.295	-0.927	-0.668	-0.080	-0.234	-0.099	-0.068	0.019	0.089	0.159	0.041	-0.062
0.174	0.230	-0.885	0.237	0.290	-0.927	-0.208	-0.206	-0.291	-0.104	-0.063	0.020	0.088	0.159	0.041	-0.045
0.220	0.272	-0.979	0.239	0.282	-0.929	-0.375	-0.111	-0.141	-0.061	-0.012	-0.073	0.041	0.117	0.137	-0.032
0.340	0.253	-0.818	0.236	0.275	-0.932	-0.356	0.245	-0.152	0.061	-0.024	0.093	0.079	0.136	0.024	-0.029
0.309	0.207	-0.956	0.233	0.270	-0.934	-0.192	0.214	-0.177	0.033	-0.066	-0.043	0.050	0.183	0.114	-0.014
0.186	0.226	-0.936	0.238	0.267	-0.934	-0.112	-0.183	-0.180	-0.094	-0.043	-0.023	0.071	0.164	0.094	-0.028
0.247	0.300	-0.901	0.232	0.267	-0.935	-0.012	0.322	-0.014	-0.027	0.031	0.015	0.008	0.091	0.059	-0.036
0.136	0.292	-0.991	0.232	0.266	-0.936	-0.084	-0.064	0.125	-0.140	0.024	-0.075	0.119	0.099	0.150	-0.049
0.274	0.245	-0.865	0.226	0.269	-0.936	0.129	0.276	0.114	0.004	-0.025	0.052	0.022	0.145	0.023	-0.048
0.309	0.203	-0.751	0.222	0.274	-0.936	0.237	0.192	0.136	0.042	-0.073	0.166	0.058	0.188	0.093	-0.051
0.213	0.249	-0.818	0.214	0.280	-0.936	0.300	0.400	0.176	-0.046	-0.032	0.099	0.034	0.143	0.029	-0.043
0.190	0.272	-0.948	0.202	0.285	-0.937	0.180	0.559	0.294	-0.058	-0.014	-0.029	0.055	0.121	0.100	-0.054
0.147	0.187	-0.960	0.190	0.295	-0.937	0.477	0.539	0.345	-0.088	-0.109	-0.041	0.096	0.207	0.111	-0.047
0.201	0.315	-0.806	0.185	0.306	-0.934	0.510	0.181	0.271	-0.030	0.008	0.110	0.039	0.079	0.044	-0.048
0.274	0.272	-0.798	0.168	0.315	-0.934	0.440	0.815	0.353	0.060	-0.044	0.119	0.038	0.122	0.054	-0.066
0.082	0.257	-1.007	0.156	0.326	-0.932	0.555	0.497	0.323	-0.122	-0.071	-0.092	0.154	0.139	0.155	-0.056
0.086	0.253	-0.834	0.150	0.340	-0.928	0.699	0.222	0.231	-0.112	-0.088	0.078	0.151	0.143	0.017	-0.065
0.205	0.439	-0.814	0.144	0.351	-0.925	0.580	0.312	0.160	0.013	0.085	0.095	0.033	0.041	0.037	-0.094
0.070	0.338	-0.920	0.144	0.362	-0.921	0.517	-0.121	0.222	-0.122	-0.025	-0.015	0.170	0.062	0.069	-0.089
0.086	0.342	-0.775	0.134	0.375	-0.917	0.727	0.530	0.045	-0.097	-0.035	0.127	0.157	0.060	0.078	-0.084
0.163	0.319	-0.763	0.124	0.383	-0.916	0.384	0.464	0.156	-0.010	-0.066	0.138	0.084	0.084	0.091	-0.097
0.105	0.470	-0.755	0.115	0.390	-0.914	0.381	0.444	0.112	-0.059	0.077	0.143	0.146	0.066	0.099	-0.091
0.059	0.462	-0.944	0.122	0.397	-0.910	0.357	-0.405	0.106	-0.112	0.062	-0.049	0.196	0.058	0.089	-0.085
0.047	0.435	-0.975	0.114	0.400	-0.910	0.127	0.339	0.133	-0.116	0.032	-0.081	0.210	0.031	0.120	-0.115
0.078	0.369	-0.822	0.111	0.403	-0.908	0.189	0.163	-0.012	-0.083	-0.037	0.072	0.183	0.036	0.036	-0.112
-0.037	0.400	-0.806	0.106	0.406	-0.908	0.167	0.362	-0.194	-0.193	-0.009	0.087	0.300	0.006	0.053	-0.129
0.101	0.516	-0.798	0.112	0.402	-0.909	-0.196	-0.255	-0.128	-0.060	0.110	0.095	0.164	0.108	0.060	-0.103
-0.022	0.446	-0.885	0.113	0.401	-0.909	-0.080	-0.069	-0.115	-0.185	0.042	0.008	0.290	0.037	0.027	-0.069
0.267	0.415	-0.735	0.100	0.399	-0.912	-0.107	0.884	-0.260	0.117	0.013	0.160	0.002	0.004	0.122	-0.067
0.267	0.415	-0.735	0.085	0.397	-0.914	-0.044	1.013	-0.378	0.132	0.014	0.162	0.002	0.003	0.124	-0.042
-0.249	0.365	-1.342	0.075	0.398	-0.915	0.101	0.763	-0.580	-0.373	-0.036	-0.444	0.518	0.048	0.482	0.011
-0.003	0.265	-1.381	0.088	0.403	-0.911	0.379	-0.543	-0.470	-0.140	-0.142	-0.488	0.273	0.151	0.522	-0.099
-0.018	0.361	-1.571	0.078	0.408	-0.910	0.348	0.710	-0.463	-0.145	-0.050	-0.678	0.289	0.056	0.711	-0.111
-0.634	0.555	-1.575	0.107	0.408	-0.907	0.030	-1.669	-0.095	-0.789	0.144	-0.686	0.906	0.136	0.715	-0.048
0.040	0.643	-1.259	0.120	0.404	-0.907	-0.224	-0.736	0.052	-0.128	0.237	-0.371	0.232	0.224	0.398	-0.025
0.109	0.520	-1.437	0.127	0.401	-0.907	-0.185	-0.525	0.258	-0.066	0.116	-0.548	0.163	0.099	0.575	-0.022
0.140	0.489	-1.472	0.144	0.396	-0.907	-0.240	-0.970	-0.040	-0.053	0.090	-0.585	0.133	0.067	0.611	0.088
0.163	0.388	-1.381	0.178	0.389	-0.904	-0.321	-1.782	-0.191	-0.063	-0.004	-0.497	0.110	0.036	0.519	0.161
0.243	0.412	-1.113	0.224	0.388	-0.894	-0.039	-2.517	-0.137	-0.028	0.021	-0.239	0.029	0.013	0.251	0.225
0.697	0.296	-0.916	0.264	0.393	-0.881	0.368	-2.129	-0.169	0.385	-0.101	-0.056	0.424	0.129	0.054	0.270
0.832	0.361	-0.826	0.299	0.405	-0.864	0.800	-1.757	-0.313	0.486	-0.048	0.018	0.558	0.064	0.036	0.353
0.774	0.412	-0.857	0.329	0.411	-0.850	0.490	-1.542	-0.280	0.398	-0.004	-0.027	0.499	0.013	0.005	0.452
0.974	0.508	-0.790	0.350	0.419	-0.838	0.438	-1.133	0.034	0.577	0.084	0.028	0.698	0.083	0.072	0.536
0.997	0.585	-0.857	0.370	0.424	-0.826	0.308	-1.151	0.022	0.580	0.156	-0.050	0.721	0.159	0.006	0.601
1.259	0.682	-0.885	0.385	0.428	-0.818	0.362	-0.607	-0.313	0.827	0.248	-0.087	0.982	0.256	0.020	0.638
1.178	0.582	-1.082	0.403	0.430	-0.808	0.266	-0.868	-0.301	0.728	0.146	-0.294	0.900	0.155	0.217	0.667
1.017	0.454	-0.932	0.419	0.425	-0.802	-0.235	-0.861	-0.092	0.551	0.024	-0.150	0.738	0.027	0.067	0.679
1.170	0.385	-0.865	0.428	0.420	-0.800	-0.316	-0.538	0.120	0.696	-0.041	-0.085	0.890	0.042	0.000	0.595
1.194	0.365	-0.633	0.434	0.421	-0.797	0.059	-0.201	0.014	0.714	-0.061	0.143	0.912	0.062	0.232	0.508
0.947	0.427	-0.589	0.427	0.423	-0.799	0.206	0.562	-0.088	0.474	-0.001	0.189	0.665	0.000	0.276	0.423
0.928	0.238	-0.507	0.418	0.424	-0.803	-0.038	0.552	0.144	0.464	-0.190	0.276	0.644	0.189	0.359	0.296
0.670	0.365	-0.617	0.422	0.423	-0.802	-0.097	-0.225	0.141	0.203	-0.061	0.164	0.384	0.062	0.249	0.160
0.509	0.280	-0.767	0.423	0.427	-0.800	0.122	-0.160	0.216	0.041	-0.149	0.011	0.221	0.145	0.098	0.100
0.447	0.439	-0.629	0.428	0.424	-0.798	-0.242	-0.342	0.111	-0.025	0.013	0.147	0.156	0.013	0.235	0.062
0.555	0.439	-0.771	0.432	0.420	-0.798	-0.262	-0.273	0.064	0.079	0.017	0.005	0.262	0.013	0.091	0.054
0.628	0.535	-0.794	0.431	0.419	-0.799	-0.125	0.012	0.058	0.153	0.115	-0.019	0.333	0.110	0.066	-0.006
0.567	0.392	-0.790	0.430	0.412	-0.803	-0.308	0.204	-0.163	0.093	-0.022	-0.011	0.268	0.032	0.069	-0.001
0.163	0.427	-0.842	0.429	0.401	-0.810	-0.670	0.080	-0.109	-0.309	0.025	-0.055	0.138	0.003	0.018	-0.027
0.432	0.415	-0.751	0.426	0.394	-0.814	-0.290	0.304	-0.299	-0.036	0.020	0.041	0.131	0.008	0.109	-0.073
0.401	0.512	-0.798	0.424	0.387	-0.819	-0.297	0.223	-0.246	-0.065	0.122	-0.001	0.098	0.089	0.061	-0.120
0.451	0.524	-0.585	0.424	0.385	-0.820	0.020	0.186	-0.302	-0.015	0.133	0.212	0.146	0.101	0.274	-0.091
0.355	0.508	-0.696	0.429	0.379	-0.820	-0.217	-0.131	-0.442	-0.118	0.123	0.101	0.048	0.087	0.163	-0.123
0.355	0.288	-0.759	0.430	0.372	-0.823	-0.295	0.037	-0.226	-0.118	-0.090	0.040	0.047	0.132	0.100	-0.128
0.363	0.404	-0.479	0.427	0.364	-0.828	-0.281	0.394	-0.374	-0.107	0.035	0.323	0.054	0.014	0.380	-0.098
0.417	0.323	-0.704	0.426	0.356	-0.832	-0.297	0.216	-0.416	-0.052	-0.037	0.102	0.108	0.094	0.155	-0.127
0.524	0.222	-0.830	0.421	0.343	-0.840	-0.502	0.550	-0.509	0.062	-0.124	-0.016	0.216	0.194	0.029	-0.095
0.178	0.300	-0.755	0.424	0.333	-0.842	-0.374	-0.063	-0.407	-0.287	-0.036	0.062	0.127	0.118	0.105	-0.064
0.547	0.265	-0.704	0.427	0.326	-0.843	-0.190	0.021	-0.455	0.080	-0.064	0.114	0.244	0.154	0.156	-0.085
0.436	0.222	-0.751	0.425	0.314	-0.849	-0.596	0.213	-0.161	-0.029	-0.095	0.072	0.134	0.197	0.109	-0.106
0.267	0.269	-0.814	0.426	0.304	-0.852	-0.528	-0.021	-0.152	-0.199	-0.040	0.012	0.034	0.150	0.045	-0.041
0.517	0.408	-0.550	0.424	0.298	-0.855	-0.284	0.224	-0.217	0.052	0.105	0.279	0.217	0.009	0.308	-0.052
0.486	0.446	-0.897	0.423	0.290	-0.858	-0.293	0.174	-0.357	0.022	0.151	-0.065	0.188	0.031	0.039	-0.079
0.493	0.269	-0.688	0.420	0.284	-0.862	-0.185	0.349	-0.355	0.033	-0.020	0.148	0.198	0.143	0.170	-0.084
0.305	0.238	-0.711	0.420	0.277	-0.864	-0.298	0.054	-0.186	-0.156	-0.044	0.126	0.012	0.170	0.147	-0.106
0.240	0.157	-0.810	0.421	0.271	-0.866	-0.317	-0.084	-0.047	-0.222	-0.119	0.029	0.053	0.250	0.051	-0.112
0.390	0.180	-0.562	0.411	0.267	-0.872	-0.236	0.593	-0.068	-0.063	-0.090	0.284	0.097	0.225	0.300	-0.125
0.555	0.230	-0.585	0.403	0.261	-0.877	-0.327	0.520	-0.052	0.111	-0.034	0.266	0.263	0.173	0.277	-0.133
0.386	0.257	-0.743	0.394	0.256	-0.883	-0.215	0.544	-0.113	-0.050	-0.002	0.113	0.093	0.145	0.120	-0.142
0.282	0.242	-0.577	0.380	0.254	-0.890	-0.084	0.859	-0.073	-0.140	-0.015	0.286	0.012	0.160	0.286	-0.147
0.147	0.207	-0.822	0.371	0.253	-0.894	-0.105	0.432	0.026	-0.268	-0.048	0.045	0.147	0.193	0.041	-0.153
0.282	0.238	-0.668	0.352	0.254	-0.901	0.111	1.081	-0.117	-0.115	-0.019	0.207	0.013	0.161	0.194	-0.180
0.463	0.272	-0.613	0.344	0.255	-0.904	0.093	0.522	-0.046	0.073	0.015	0.265	0.166	0.125	0.250	-0.177
0.117	0.145	-0.964	0.338	0.255	-0.906	-0.005	0.302	0.036	-0.267	-0.113	-0.082	0.181	0.251	0.100	-0.137
0.117	0.145	-0.964	0.323	0.257	-0.911	0.081	0.718	0.109	-0.254	-0.114	-0.077	0.183	0.249	0.100	-0.137
0.401	0.269	-0.574	0.306	0.264	-0.915	0.315	0.938	0.098	0.047	0.002	0.317	0.101	0.124	0.291	-0.166
0.193	0.168	-0.747	0.282	0.272	-0.920	0.412	1.266	0.100	-0.137	-0.106	0.149	0.107	0.223	0.118	-0.161
0.159	0.307	-0.830	0.267	0.278	-0.923	0.279	0.758	0.190	-0.156	0.026	0.069	0.144	0.083	0.035	-0.134
0.155	0.245	-0.735	0.258	0.285	-0.923	0.291	0.399	0.244	-0.151	-0.042	0.163	0.148	0.144	0.131	-0.159
0.247	0.261	-0.802	0.241	0.294	-0.925	0.419	0.886	0.253	-0.042	-0.036	0.097	0.056	0.128	0.064	-0.151
0.109	0.288	-0.802	0.227	0.302	-0.926	0.344	0.630	0.268	-0.168	-0.017	0.098	0.195	0.100	0.064	-0.143
0.174	0.296	-0.739	0.217	0.310	-0.926	0.378	0.456	0.297	-0.092	-0.017	0.160	0.130	0.091	0.127	-0.119
0.190	0.242	-0.696	0.202	0.319	-0.926	0.433	0.679	0.348	-0.062	-0.081	0.204	0.116	0.145	0.171	-0.120
0.243	0.388	-0.656	0.185	0.329	-0.926	0.473	0.867	0.142	0.008	0.056	0.243	0.063	0.001	0.209	-0.108
0.186	0.319	-0.751	0.162	0.339	-0.927	0.520	1.229	0.106	-0.027	-0.024	0.149	0.122	0.068	0.113	-0.118
0.074	0.288	-0.861	0.150	0.349	-0.925	0.491	0.611	0.127	-0.126	-0.064	0.037	0.233	0.098	0.003	-0.118
0.001	0.288	-0.865	0.143	0.357	-0.923	0.456	0.325	0.069	-0.192	-0.072	0.030	0.307	0.097	0.002	-0.111
0.086	0.392	-0.782	0.134	0.365	-0.921	0.386	0.421	0.088	-0.099	0.024	0.110	0.223	0.007	0.080	-0.126
0.197	0.292	-0.711	0.121	0.367	-0.922	0.104	0.667	0.156	0.026	-0.079	0.182	0.112	0.093	0.150	-0.121
0.070	0.300	-0.660	0.100	0.375	-0.922	0.410	1.123	0.020	-0.080	-0.079	0.232	0.240	0.085	0.201	-0.111
0.063	0.292	-0.806	0.089	0.378	-0.921	0.176	0.586	0.051	-0.077	-0.090	0.086	0.246	0.093	0.054	-0.096
-0.026	0.330	-0.889	0.077	0.386	-0.919	0.429	0.651	0.046	-0.152	-0.059	0.001	0.335	0.054	0.029	-0.111
0.113	0.412	-0.731	0.061	0.394	-0.917	0.413	0.934	-0.148	0.003	0.015	0.156	0.196	0.027	0.128	-0.105
0.032	0.354	-0.719	0.048	0.397	-0.916	0.209	0.704	-0.041	-0.065	-0.046	0.167	0.277	0.031	0.138	-0.123
-0.030	0.381	-0.845	0.039	0.404	-0.914	0.331	0.516	-0.004	-0.117	-0.025	0.038	0.338	0.004	0.012	-0.092
-0.126	0.381	-0.869	0.027	0.410	-0.912	0.351	0.617	0.014	-0.202	-0.032	0.012	0.433	0.005	0.013	-0.115
0.063	0.377	-0.928	0.016	0.414	-0.910	0.242	0.516	0.149	-0.003	-0.040	-0.049	0.244	0.009	0.072	-0.087
-0.126	0.315	-0.881	0.005	0.423	-0.906	0.470	0.579	0.027	-0.180	-0.110	-0.006	0.432	0.070	0.026	-0.077
0.067	0.435	-0.861	-0.012	0.431	-0.902	0.451	0.961	0.031	0.030	0.002	0.010	0.240	0.049	0.007	-0.022
-0.149	0.373	-1.153	-0.018	0.441	-0.897	0.592	0.169	0.297	-0.179	-0.070	-0.287	0.454	0.013	0.299	-0.063
-0.022	0.408	-1.212	-0.033	0.452	-0.891	0.649	0.684	0.261	-0.038	-0.046	-0.351	0.326	0.021	0.359	-0.056
-0.357	0.408	-1.314	-0.031	0.458	-0.888	0.415	-0.256	0.237	-0.374	-0.053	-0.457	0.661	0.021	0.461	-0.052
-0.203	0.535	-1.086	-0.030	0.467	-0.884	0.515	-0.264	0.339	-0.221	0.066	-0.233	0.506	0.149	0.233	-0.064
-0.072	0.454	-1.192	-0.039	0.479	-0.877	0.729	0.309	0.345	-0.082	-0.028	-0.346	0.374	0.067	0.340	-0.124
-0.303	0.357	-1.314	-0.044	0.488	-0.872	0.535	-0.015	0.452	-0.307	-0.132	-0.472	0.605	0.030	0.462	-0.073
-0.314	0.377	-1.102	-0.027	0.491	-0.871	0.267	-1.287	0.469	-0.336	-0.117	-0.261	0.615	0.011	0.249	0.033
0.113	0.458	-0.845	-0.007	0.493	-0.870	0.093	-1.361	0.370	0.070	-0.037	-0.004	0.188	0.070	0.007	0.116
0.528	0.539	-0.763	0.012	0.495	-0.869	0.125	-0.976	-0.013	0.467	0.042	0.077	0.228	0.151	0.089	0.261
0.540	0.609	-0.952	0.037	0.494	-0.868	-0.045	-1.246	-0.142	0.454	0.112	-0.112	0.240	0.221	0.100	0.467
0.732	0.674	-0.948	0.068	0.495	-0.866	0.038	-1.582	-0.208	0.614	0.177	-0.110	0.433	0.287	0.096	0.639
0.986	0.682	-0.948	0.101	0.503	-0.859	0.442	-1.655	-0.179	0.835	0.177	-0.118	0.687	0.295	0.095	0.765
1.090	0.493	-1.106	0.134	0.497	-0.857	-0.247	-1.649	-0.192	0.905	-0.007	-0.276	0.792	0.106	0.251	0.835
1.259	0.385	-1.003	0.148	0.490	-0.859	-0.377	-0.599	-0.009	1.061	-0.108	-0.172	0.962	0.001	0.147	0.852
1.040	0.354	-0.952	0.154	0.489	-0.858	0.018	-0.140	-0.139	0.834	-0.138	-0.121	0.744	0.031	0.095	0.845
0.874	0.408	-1.039	0.155	0.488	-0.859	-0.031	0.094	-0.055	0.667	-0.083	-0.207	0.578	0.024	0.181	0.745
0.932	0.504	-1.161	0.161	0.491	-0.856	0.202	-0.256	0.068	0.719	0.010	-0.332	0.636	0.120	0.301	0.638
0.647	0.516	-0.960	0.177	0.495	-0.851	0.205	-0.974	0.136	0.417	0.018	-0.136	0.353	0.132	0.099	0.560
0.828	0.601	-0.700	0.188	0.498	-0.847	0.150	-0.526	0.012	0.586	0.100	0.121	0.535	0.217	0.163	0.460
0.728	0.670	-0.723	0.190	0.504	-0.842	0.416	0.146	-0.289	0.484	0.163	0.093	0.435	0.286	0.140	0.309
0.463	0.597	-0.786	0.194	0.509	-0.839	0.311	-0.084	-0.198	0.214	0.085	0.026	0.171	0.212	0.079	0.214
0.174	0.535	-1.082	0.198	0.510	-0.837	0.073	-0.361	0.163	-0.080	0.022	-0.271	0.115	0.150	0.214	0.132
0.186	0.412	-0.881	0.207	0.514	-0.832	0.200	-0.577	0.079	-0.077	-0.105	-0.074	0.106	0.025	0.014	0.065
0.367	0.636	-0.802	0.216	0.518	-0.828	0.189	-0.590	0.121	0.094	0.115	0.000	0.074	0.247	0.064	0.023
0.343	0.605	-0.838	0.215	0.516	-0.829	-0.078	0.152	-0.103	0.072	0.085	-0.034	0.050	0.215	0.026	0.002
0.251	0.524	-0.806	0.221	0.513	-0.829	-0.149	-0.270	-0.152	-0.026	0.007	-0.002	0.047	0.133	0.055	0.013
0.159	0.454	-0.897	0.228	0.511	-0.829	-0.052	-0.232	-0.310	-0.125	-0.060	-0.093	0.142	0.064	0.036	-0.048
0.251	0.624	-0.936	0.233	0.513	-0.826	0.200	-0.159	-0.265	-0.038	0.108	-0.135	0.052	0.233	0.077	-0.109
0.055	0.659	-0.810	0.244	0.510	-0.825	-0.093	-0.538	-0.252	-0.245	0.145	-0.011	0.251	0.267	0.048	-0.133
0.055	0.659	-0.810	0.250	0.509	-0.824	-0.029	-0.203	-0.343	-0.252	0.146	-0.012	0.254	0.266	0.047	-0.116
0.136	0.446	-0.869	0.257	0.505	-0.824	-0.156	-0.218	-0.291	-0.177	-0.062	-0.070	0.176	0.052	0.012	-0.124
0.359	0.543	-0.692	0.263	0.501	-0.825	-0.157	-0.186	-0.258	0.040	0.038	0.107	0.046	0.148	0.166	-0.102
0.282	0.500	-0.806	0.264	0.500	-0.825	0.050	0.080	-0.245	-0.038	-0.005	-0.008	0.031	0.105	0.053	-0.079
0.182	0.365	-0.845	0.263	0.495	-0.828	-0.232	0.193	-0.311	-0.138	-0.134	-0.044	0.130	0.030	0.014	-0.074
0.193	0.435	-0.826	0.265	0.489	-0.831	-0.289	-0.021	-0.129	-0.128	-0.059	-0.022	0.118	0.041	0.035	-0.083
0.197	0.485	-0.798	0.265	0.487	-0.832	-0.058	0.113	-0.243	-0.125	-0.007	0.007	0.112	0.093	0.063	-0.081
0.224	0.435	-0.960	0.270	0.485	-0.832	-0.086	-0.257	-0.072	-0.103	-0.055	-0.155	0.083	0.044	0.099	-0.100
0.267	0.516	-0.909	0.274	0.478	-0.834	-0.356	-0.191	-0.096	-0.064	0.032	-0.102	0.038	0.126	0.050	-0.060
0.132	0.520	-0.755	0.284	0.475	-0.833	-0.156	-0.517	-0.163	-0.208	0.039	0.051	0.171	0.130	0.104	-0.063
0.467	0.442	-0.735	0.284	0.470	-0.835	-0.211	0.122	-0.201	0.127	-0.033	0.073	0.167	0.053	0.123	-0.079
0.209	0.446	-0.775	0.286	0.468	-0.836	-0.052	0.014	-0.259	-0.131	-0.027	0.034	0.087	0.055	0.085	-0.076
0.182	0.504	-0.869	0.287	0.467	-0.837	0.022	0.115	-0.340	-0.158	0.033	-0.061	0.112	0.113	0.008	-0.033
0.320	0.485	-0.849	0.293	0.460	-0.838	-0.295	-0.201	-0.222	-0.024	0.019	-0.040	0.029	0.092	0.013	-0.069
0.313	0.527	-0.928	0.296	0.460	-0.837	0.002	-0.160	-0.093	-0.035	0.062	-0.120	0.022	0.135	0.064	-0.037
0.240	0.319	-0.842	0.298	0.456	-0.839	-0.139	-0.008	-0.171	-0.109	-0.143	-0.032	0.050	0.075	0.023	-0.023
0.390	0.500	-0.806	0.304	0.455	-0.837	0.015	-0.208	-0.220	0.036	0.040	0.002	0.100	0.107	0.059	-0.031
0.305	0.458	-0.786	0.308	0.451	-0.838	-0.272	-0.244	0.003	-0.052	0.002	0.023	0.017	0.064	0.079	-0.010
0.282	0.396	-0.865	0.309	0.447	-0.840	-0.218	-0.061	-0.062	-0.076	-0.056	-0.054	0.005	0.002	0.000	0.004
0.482	0.473	-0.826	0.311	0.446	-0.839	0.018	0.037	-0.192	0.122	0.022	-0.015	0.195	0.079	0.039	-0.056
0.317	0.458	-0.842	0.301	0.442	-0.845	-0.117	0.714	-0.305	-0.034	0.011	-0.025	0.029	0.064	0.023	-0.057
0.043	0.385	-0.885	0.307	0.440	-0.844	-0.104	-0.340	-0.079	-0.313	-0.061	-0.069	0.244	0.009	0.021	-0.071
0.251	0.377	-0.920	0.306	0.435	-0.847	-0.232	0.091	-0.021	-0.104	-0.064	-0.101	0.036	0.017	0.056	-0.098
0.224	0.400	-0.838	0.311	0.432	-0.846	-0.135	-0.295	-0.122	-0.138	-0.038	-0.019	0.063	0.007	0.028	-0.099
0.336	0.427	-0.853	0.318	0.428	-0.846	-0.223	-0.370	-0.074	-0.034	-0.006	-0.036	0.049	0.034	0.012	-0.064
0.320	0.377	-0.857	0.317	0.426	-0.847	-0.052	0.141	-0.110	-0.048	-0.055	-0.039	0.033	0.016	0.009	-0.049
0.259	0.412	-0.881	0.325	0.425	-0.845	-0.059	-0.509	-0.010	-0.119	-0.019	-0.065	0.029	0.018	0.014	-0.024
0.390	0.481	-0.810	0.323	0.423	-0.847	-0.096	0.275	-0.197	0.014	0.054	0.008	0.101	0.087	0.057	-0.046
0.390	0.481	-0.810	0.330	0.423	-0.844	0.091	-0.344	-0.133	0.007	0.053	0.005	0.103	0.086	0.057	-0.054
0.186	0.361	-0.979	0.329	0.421	-0.845	-0.104	0.047	-0.051	-0.196	-0.064	-0.163	0.103	0.035	0.113	-0.032
0.278	0.377	-0.897	0.335	0.419	-0.844	-0.113	-0.334	-0.055	-0.109	-0.046	-0.082	0.011	0.020	0.030	-0.032
0.413	0.481	-0.818	0.336	0.415	-0.845	-0.176	0.000	-0.070	0.025	0.061	-0.002	0.125	0.083	0.049	-0.027
0.393	0.408	-0.838	0.336	0.412	-0.847	-0.130	0.021	-0.109	0.004	-0.009	-0.021	0.105	0.010	0.030	-0.021
0.417	0.334	-0.810	0.324	0.410	-0.852	-0.020	0.839	-0.229	0.039	-0.081	0.012	0.127	0.063	0.057	-0.020
0.251	0.396	-0.881	0.327	0.407	-0.853	-0.162	-0.152	-0.022	-0.129	-0.016	-0.059	0.038	0.001	0.015	-0.048
0.270	0.388	-0.924	0.329	0.406	-0.853	-0.043	-0.092	-0.085	-0.112	-0.023	-0.104	0.018	0.009	0.057	-0.059
0.228	0.385	-0.893	0.328	0.405	-0.854	-0.024	0.112	-0.138	-0.152	-0.025	-0.071	0.061	0.013	0.025	-0.068
0.259	0.439	-1.035	0.333	0.400	-0.854	-0.240	-0.314	-0.047	-0.126	0.033	-0.213	0.031	0.040	0.167	-0.050
0.359	0.327	-0.873	0.337	0.398	-0.854	-0.085	-0.133	-0.128	-0.029	-0.076	-0.052	0.069	0.074	0.005	-0.036
0.374	0.303	-0.842	0.342	0.396	-0.852	-0.092	-0.277	-0.054	-0.019	-0.097	-0.022	0.085	0.097	0.027	-0.011
0.409	0.369	-0.778	0.343	0.390	-0.854	-0.311	-0.091	0.018	0.014	-0.026	0.043	0.119	0.032	0.090	-0.006
0.370	0.450	-0.912	0.344	0.388	-0.855	-0.109	0.007	-0.144	-0.025	0.058	-0.090	0.080	0.048	0.043	-0.017
0.386	0.404	-0.802	0.345	0.384	-0.856	-0.102	0.058	-0.223	-0.010	0.015	0.021	0.094	0.001	0.067	-0.011
0.328	0.238	-0.794	0.339	0.378	-0.861	-0.248	0.480	-0.246	-0.062	-0.145	0.033	0.035	0.165	0.074	-0.030
0.382	0.369	-0.912	0.338	0.372	-0.865	-0.331	0.128	-0.121	-0.007	-0.007	-0.082	0.090	0.034	0.043	-0.026
0.240	0.296	-0.948	0.335	0.366	-0.868	-0.237	0.205	-0.151	-0.146	-0.075	-0.114	0.052	0.108	0.079	-0.023
0.455	0.327	-0.723	0.334	0.361	-0.871	-0.204	0.187	-0.250	0.071	-0.038	0.113	0.161	0.078	0.143	-0.024
0.382	0.265	-0.853	0.335	0.358	-0.872	-0.109	0.033	-0.110	-0.003	-0.097	-0.016	0.088	0.140	0.014	-0.027
0.301	0.354	-0.834	0.331	0.356	-0.874	-0.077	0.292	-0.163	-0.079	-0.006	0.006	0.007	0.051	0.032	-0.036
0.401	0.369	-0.790	0.324	0.351	-0.879	-0.230	0.435	-0.152	0.027	0.014	0.054	0.106	0.035	0.075	-0.041
0.182	0.330	-0.928	0.314	0.346	-0.884	-0.198	0.611	-0.185	-0.182	-0.020	-0.079	0.113	0.073	0.063	-0.059
0.382	0.261	-0.834	0.322	0.342	-0.883	-0.207	-0.423	-0.039	0.009	-0.085	0.014	0.086	0.143	0.031	-0.059
0.247	0.327	-0.912	0.317	0.340	-0.886	-0.130	0.303	-0.021	-0.120	-0.017	-0.061	0.050	0.077	0.049	-0.075
0.290	0.323	-0.826	0.311	0.339	-0.888	-0.018	0.367	-0.071	-0.072	-0.020	0.028	0.008	0.080	0.038	-0.068
0.290	0.323	-0.826	0.306	0.337	-0.890	-0.093	0.273	-0.040	-0.068	-0.018	0.030	0.008	0.080	0.038	-0.071
0.278	0.323	-0.755	0.302	0.334	-0.893	-0.164	0.245	-0.027	-0.075	-0.015	0.104	0.019	0.079	0.109	-0.075
0.363	0.361	-0.759	0.287	0.331	-0.899	-0.196	0.857	0.008	0.024	0.027	0.106	0.065	0.040	0.105	-0.061
0.240	0.272	-0.806	0.282	0.330	-0.901	-0.004	0.301	-0.123	-0.095	-0.061	0.060	0.059	0.128	0.058	-0.039
0.370	0.300	-0.723	0.276	0.328	-0.904	-0.109	0.421	-0.041	0.043	-0.032	0.146	0.071	0.101	0.140	-0.049
0.397	0.400	-0.747	0.252	0.328	-0.910	0.023	1.350	-0.125	0.092	0.069	0.129	0.097	0.001	0.116	-0.047
0.143	0.261	-0.830	0.243	0.326	-0.914	-0.118	0.489	0.089	-0.152	-0.069	0.050	0.156	0.138	0.034	-0.072
0.332	0.265	-0.731	0.227	0.326	-0.918	-0.036	0.850	0.081	0.052	-0.064	0.152	0.032	0.134	0.133	-0.081
0.043	0.284	-0.822	0.220	0.325	-0.920	-0.068	0.320	0.063	-0.230	-0.044	0.064	0.257	0.114	0.042	-0.125
0.232	0.300	-0.794	0.201	0.323	-0.925	-0.096	1.021	0.043	-0.023	-0.027	0.096	0.070	0.098	0.069	-0.095
0.120	0.257	-0.723	0.201	0.327	-0.923	0.188	-0.022	0.101	-0.135	-0.073	0.166	0.181	0.139	0.140	-0.126
0.286	0.280	-0.731	0.178	0.329	-0.927	0.087	1.254	-0.019	0.053	-0.051	0.162	0.016	0.116	0.133	-0.105
0.109	0.257	-0.739	0.170	0.330	-0.928	0.047	0.365	0.193	-0.117	-0.076	0.155	0.193	0.138	0.125	-0.109
0.117	0.272	-0.790	0.159	0.334	-0.929	0.202	0.558	0.149	-0.098	-0.065	0.104	0.186	0.122	0.073	-0.086
0.151	0.249	-0.802	0.146	0.338	-0.930	0.165	0.614	0.164	-0.050	-0.092	0.093	0.151	0.144	0.061	-0.110
0.178	0.280	-0.751	0.140	0.340	-0.930	0.132	0.320	0.062	-0.017	-0.064	0.144	0.125	0.113	0.111	-0.115
0.082	0.354	-0.818	0.134	0.342	-0.930	0.071	0.309	0.020	-0.108	0.008	0.077	0.222	0.039	0.044	-0.103
0.032	0.327	-0.759	0.128	0.347	-0.929	0.262	0.335	-0.079	-0.152	-0.024	0.135	0.272	0.066	0.102	-0.102
0.170	0.284	-0.688	0.111	0.352	-0.929	0.274	0.925	0.009	0.004	-0.072	0.206	0.133	0.108	0.172	-0.122
0.113	0.234	-0.794	0.097	0.355	-0.930	0.172	0.764	0.022	-0.039	-0.125	0.100	0.193	0.157	0.063	-0.120
-0.041	0.288	-0.909	0.091	0.355	-0.930	0.010	0.254	0.122	-0.188	-0.071	-0.014	0.347	0.102	0.052	-0.087
0.020	0.342	-0.881	0.083	0.359	-0.930	0.200	0.354	0.126	-0.119	-0.021	0.012	0.286	0.048	0.026	-0.090
0.155	0.327	-0.763	0.072	0.363	-0.929	0.196	0.630	0.033	0.028	-0.040	0.130	0.152	0.063	0.092	-0.090
0.032	0.350	-0.889	0.063	0.365	-0.929	0.129	0.457	-0.018	-0.087	-0.020	0.003	0.276	0.040	0.034	-0.075
0.067	0.311	-0.810	0.055	0.366	-0.929	0.065	0.470	-0.040	-0.044	-0.060	0.082	0.240	0.079	0.047	-0.071
0.036	0.350	-0.790	0.047	0.373	-0.927	0.329	0.433	-0.037	-0.066	-0.027	0.099	0.267	0.040	0.069	-0.081
-0.003	0.319	-0.857	0.036	0.378	-0.925	0.320	0.639	-0.060	-0.093	-0.064	0.031	0.301	0.071	0.003	-0.076
-0.014	0.284	-0.956	0.028	0.380	-0.925	0.072	0.361	0.081	-0.097	-0.100	-0.068	0.309	0.104	0.095	-0.075
-0.014	0.284	-0.956	0.017	0.383	-0.924	0.211	0.588	0.041	-0.086	-0.103	-0.069	0.304	0.103	0.095	-0.062
-0.057	0.234	-1.035	0.009	0.386	-0.922	0.181	0.405	0.021	-0.120	-0.156	-0.148	0.340	0.153	0.173	-0.042
-0.049	0.253	-1.082	-0.001	0.389	-0.921	0.195	0.528	-0.003	-0.103	-0.140	-0.197	0.325	0.134	0.220	0.001
-0.049	0.234	-1.153	-0.005	0.396	-0.918	0.402	0.164	0.192	-0.098	-0.166	-0.270	0.321	0.155	0.291	0.010
0.105	0.307	-1.153	-0.011	0.405	-0.914	0.551	0.196	0.323	0.062	-0.102	-0.274	0.164	0.083	0.292	-0.017
-0.068	0.373	-1.129	-0.020	0.416	-0.909	0.596	0.286	0.386	-0.103	-0.046	-0.255	0.334	0.018	0.269	-0.032
-0.268	0.442	-1.133	-0.012	0.424	-0.906	0.474	-0.609	0.314	-0.311	0.015	-0.263	0.533	0.050	0.272	-0.043
-0.126	0.504	-1.027	-0.014	0.433	-0.901	0.497	-0.135	0.401	-0.168	0.068	-0.161	0.389	0.113	0.163	-0.054
-0.110	0.527	-1.117	-0.010	0.443	-0.896	0.597	-0.435	0.410	-0.156	0.080	-0.256	0.373	0.137	0.251	-0.061
0.017	0.516	-1.212	-0.012	0.449	-0.894	0.303	0.041	0.250	-0.027	0.063	-0.353	0.249	0.126	0.344	0.006
-0.133	0.539	-1.247	-0.002	0.449	-0.894	0.032	-0.713	0.261	-0.188	0.086	-0.389	0.403	0.150	0.379	0.051
0.113	0.582	-1.145	0.009	0.445	-0.896	-0.231	-0.627	0.029	0.047	0.132	-0.285	0.161	0.193	0.276	0.095
0.140	0.578	-1.074	0.024	0.438	-0.898	-0.364	-0.884	0.082	0.058	0.135	-0.211	0.136	0.190	0.203	0.143
0.205	0.640	-1.070	0.045	0.435	-0.899	-0.183	-1.107	-0.015	0.103	0.200	-0.206	0.074	0.253	0.199	0.241
0.393	0.713	-1.129	0.069	0.432	-0.899	-0.215	-1.276	-0.099	0.266	0.277	-0.264	0.112	0.327	0.257	0.305
0.536	0.647	-1.145	0.096	0.430	-0.898	-0.119	-1.346	-0.165	0.381	0.213	-0.282	0.251	0.261	0.273	0.396
0.555	0.620	-1.212	0.124	0.422	-0.898	-0.445	-1.489	0.032	0.373	0.194	-0.348	0.270	0.236	0.340	0.479
0.705	0.636	-1.240	0.159	0.419	-0.894	-0.123	-1.767	-0.176	0.488	0.212	-0.380	0.417	0.252	0.368	0.532
0.770	0.663	-1.145	0.189	0.418	-0.889	-0.030	-1.487	-0.315	0.523	0.241	-0.290	0.481	0.280	0.274	0.569
0.863	0.585	-1.046	0.222	0.418	-0.881	0.152	-1.536	-0.487	0.582	0.162	-0.199	0.572	0.203	0.176	0.562
0.913	0.504	-1.062	0.250	0.417	-0.874	0.065	-1.306	-0.439	0.603	0.082	-0.222	0.621	0.122	0.190	0.523
0.709	0.381	-1.070	0.273	0.415	-0.868	-0.006	-1.086	-0.367	0.376	-0.039	-0.236	0.417	0.001	0.198	0.489
0.686	0.377	-1.058	0.297	0.414	-0.860	0.081	-1.166	-0.254	0.330	-0.043	-0.230	0.393	0.005	0.186	0.446
0.759	0.315	-0.983	0.318	0.416	-0.852	0.169	-1.120	-0.094	0.382	-0.106	-0.163	0.465	0.067	0.111	0.383
0.744	0.245	-1.023	0.338	0.419	-0.843	0.135	-1.247	0.178	0.345	-0.179	-0.212	0.449	0.137	0.150	0.345
0.767	0.323	-0.751	0.348	0.425	-0.836	0.358	-0.514	0.082	0.359	-0.109	0.050	0.472	0.059	0.122	0.306
0.732	0.412	-0.625	0.354	0.436	-0.827	0.670	-0.307	-0.066	0.317	-0.031	0.166	0.437	0.030	0.247	0.241
0.578	0.481	-0.905	0.361	0.442	-0.821	0.473	-0.311	-0.126	0.155	0.032	-0.121	0.283	0.100	0.033	0.164
0.497	0.435	-0.842	0.370	0.451	-0.812	0.530	-0.528	0.004	0.065	-0.022	-0.067	0.203	0.053	0.031	0.144
0.401	0.562	-0.916	0.388	0.457	-0.800	0.373	-1.128	-0.038	-0.049	0.100	-0.154	0.107	0.181	0.043	0.096
0.624	0.547	-0.920	0.394	0.462	-0.794	0.349	-0.315	-0.066	0.169	0.080	-0.163	0.329	0.166	0.047	0.071
0.467	0.454	-0.715	0.396	0.464	-0.792	0.224	0.005	-0.131	0.011	-0.015	0.041	0.171	0.074	0.157	0.046
0.447	0.412	-0.964	0.399	0.465	-0.790	0.111	-0.182	-0.048	-0.011	-0.059	-0.209	0.151	0.032	0.091	0.036
0.397	0.446	-0.790	0.397	0.466	-0.790	0.082	0.145	-0.061	-0.059	-0.026	-0.036	0.101	0.066	0.083	-0.040
0.397	0.489	-0.786	0.398	0.467	-0.790	0.100	0.060	-0.154	-0.061	0.016	-0.034	0.101	0.110	0.087	-0.044
0.243	0.450	-0.861	0.407	0.466	-0.785	0.024	-0.568	-0.083	-0.224	-0.022	-0.114	0.053	0.071	0.012	-0.069
0.432	0.481	-0.778	0.411	0.466	-0.783	0.022	-0.208	-0.050	-0.039	0.009	-0.035	0.136	0.102	0.095	-0.062
0.436	0.439	-0.644	0.413	0.466	-0.783	0.068	-0.009	-0.216	-0.037	-0.033	0.098	0.140	0.060	0.229	0.000
0.463	0.388	-0.735	0.408	0.464	-0.786	0.016	0.471	-0.233	-0.004	-0.081	0.011	0.166	0.010	0.138	0.000
0.328	0.454	-0.782	0.410	0.462	-0.786	-0.003	0.008	-0.197	-0.139	-0.014	-0.036	0.029	0.076	0.090	0.000
Avg ODBA	3.838
Vec ODBA	2.590
Avg ELBA	2.146
Avg EPBA	0.723
Speed	ODBA	VeDBA	ELBA	EPBA	StrkSpGn	StrSpGn_L	ISI
9.500	3.838	2.590	2.146	0.723	1.335	1.216	1.992
MeanPeak	0.136271
MeanLong	0.124050
MeanISI	1.991667
