# Supplementary material for: Averaged Propulsive Body Acceleration (APBA) Can Be Calculated from Biologging Tags That Incorporate Gyroscopes and Accelerometers to Estimate Swimming Speed, Hydrodynamic Drag and Energy Expenditure for Steller Sea Lions
Source: PLoS One. 2016 Jun 10;11(6):e0157326. doi: 10.1371/journal.pone.0157326 (PMC4902303; doi:10.1371/journal.pone.0157326)
Supplement: S2 Data — Each file contains a 50Hz time series. Provided are calibrated accelerometer and gyro measurements, together with the estimated gravity vector, and the estimated dynamic accelerations by the different methods. The small files with the suffix.txt are configuration files used in C++ processing. (ZIP) [file pone.0157326.s002.zip › BoniNov_25/Mb24_INER_25_11_13.csv]

FileName	FileDate	FileTime	Sample	Time from Start (s)	AccelIntX	AccelIntY	AccelIntZ	MagX	MagY	MagZ	GyroX	GyroY	GyroZ
C:\Users\cware\Desktop\Steller25Nov\TagTesting25Nov2013\M24.DSG	11-1-2013	16:40:58	516145.000000	10322.900000	0.394531	0.125000	-1.101563	0.249541	-0.104587	0.307339	-6.683350	-2.838135	-2.731323
C:\Users\cware\Desktop\Steller25Nov\TagTesting25Nov2013\M24.DSG	11-1-2013	16:40:58	516146.000000	10322.920000	0.410156	0.140625	-1.066406	0.250459	-0.106422	0.305505	-7.125854	-2.899170	-2.731323
C:\Users\cware\Desktop\Steller25Nov\TagTesting25Nov2013\M24.DSG	11-1-2013	16:40:58	516147.000000	10322.940000	0.410156	0.140625	-1.066406	0.253211	-0.105505	0.307339	-7.400513	-1.312256	-2.517700
C:\Users\cware\Desktop\Steller25Nov\TagTesting25Nov2013\M24.DSG	11-1-2013	16:40:58	516148.000000	10322.960000	0.421875	0.167969	-1.082031	0.252294	-0.105505	0.307339	-8.178711	-0.900269	-2.899170
C:\Users\cware\Desktop\Steller25Nov\TagTesting25Nov2013\M24.DSG	11-1-2013	16:40:58	516149.000000	10322.980000	0.410156	0.167969	-1.078125	0.251376	-0.106422	0.307339	-9.811401	0.762939	-2.243042
C:\Users\cware\Desktop\Steller25Nov\TagTesting25Nov2013\M24.DSG	11-1-2013	16:40:58	516150.000000	10323.000000	0.421875	0.160156	-1.085938	0.252294	-0.105505	0.305505	-8.605957	1.464844	-1.876831
C:\Users\cware\Desktop\Steller25Nov\TagTesting25Nov2013\M24.DSG	11-1-2013	16:40:58	516151.000000	10323.020000	0.441406	0.160156	-1.042969	0.251376	-0.104587	0.305505	-8.102417	0.366211	-2.593994
C:\Users\cware\Desktop\Steller25Nov\TagTesting25Nov2013\M24.DSG	11-1-2013	16:40:58	516152.000000	10323.040000	0.437500	0.156250	-1.054688	0.251376	-0.104587	0.305505	-8.773804	-0.869751	-2.395630
C:\Users\cware\Desktop\Steller25Nov\TagTesting25Nov2013\M24.DSG	11-1-2013	16:40:58	516153.000000	10323.060000	0.437500	0.171875	-1.046875	0.250459	-0.106422	0.306422	-8.361816	-1.678467	-2.212524
C:\Users\cware\Desktop\Steller25Nov\TagTesting25Nov2013\M24.DSG	11-1-2013	16:40:58	516154.000000	10323.080000	0.441406	0.171875	-1.050781	0.250459	-0.105505	0.306422	-8.514404	-1.968384	-2.151489
C:\Users\cware\Desktop\Steller25Nov\TagTesting25Nov2013\M24.DSG	11-1-2013	16:40:58	516155.000000	10323.100000	0.437500	0.175781	-1.050781	0.250459	-0.105505	0.306422	-6.851196	-2.319336	-1.937866
C:\Users\cware\Desktop\Steller25Nov\TagTesting25Nov2013\M24.DSG	11-1-2013	16:40:58	516156.000000	10323.120000	0.437500	0.183594	-1.066406	0.250459	-0.106422	0.305505	-5.065918	-0.442505	-2.700806
C:\Users\cware\Desktop\Steller25Nov\TagTesting25Nov2013\M24.DSG	11-1-2013	16:40:58	516157.000000	10323.140000	0.437500	0.179688	-1.062500	0.251376	-0.105505	0.306422	-5.249023	-0.518799	-4.287720
C:\Users\cware\Desktop\Steller25Nov\TagTesting25Nov2013\M24.DSG	11-1-2013	16:40:58	516158.000000	10323.160000	0.441406	0.183594	-1.046875	0.250459	-0.104587	0.305505	-5.966187	-1.312256	-5.401611
C:\Users\cware\Desktop\Steller25Nov\TagTesting25Nov2013\M24.DSG	11-1-2013	16:40:58	516159.000000	10323.180000	0.441406	0.179688	-1.042969	0.250459	-0.105505	0.304587	-6.225586	-1.266479	-5.081177
C:\Users\cware\Desktop\Steller25Nov\TagTesting25Nov2013\M24.DSG	11-1-2013	16:40:58	516160.000000	10323.200000	0.425781	0.183594	-1.046875	0.249541	-0.106422	0.305505	-4.241943	-0.976563	-4.776001
C:\Users\cware\Desktop\Steller25Nov\TagTesting25Nov2013\M24.DSG	11-1-2013	16:40:58	516161.000000	10323.220000	0.441406	0.187500	-1.039063	0.250459	-0.106422	0.305505	-3.707886	-2.258301	-5.661011
C:\Users\cware\Desktop\Steller25Nov\TagTesting25Nov2013\M24.DSG	11-1-2013	16:40:58	516162.000000	10323.240000	0.445313	0.175781	-1.042969	0.249541	-0.105505	0.306422	-4.333496	-2.014160	-6.027222
C:\Users\cware\Desktop\Steller25Nov\TagTesting25Nov2013\M24.DSG	11-1-2013	16:40:58	516163.000000	10323.260000	0.457031	0.179688	-1.050781	0.249541	-0.105505	0.306422	-3.036499	-3.173828	-6.835938
C:\Users\cware\Desktop\Steller25Nov\TagTesting25Nov2013\M24.DSG	11-1-2013	16:40:58	516164.000000	10323.280000	0.441406	0.179688	-1.046875	0.249541	-0.105505	0.304587	-2.853394	-2.883911	-8.132935
C:\Users\cware\Desktop\Steller25Nov\TagTesting25Nov2013\M24.DSG	11-1-2013	16:40:58	516165.000000	10323.300000	0.441406	0.167969	-1.039063	0.249541	-0.105505	0.305505	-2.441406	-3.250122	-7.995605
C:\Users\cware\Desktop\Steller25Nov\TagTesting25Nov2013\M24.DSG	11-1-2013	16:40:58	516166.000000	10323.320000	0.437500	0.152344	-1.039063	0.249541	-0.106422	0.305505	-3.723145	-2.990723	-7.919312
C:\Users\cware\Desktop\Steller25Nov\TagTesting25Nov2013\M24.DSG	11-1-2013	16:40:58	516167.000000	10323.340000	0.421875	0.148438	-1.050781	0.248624	-0.105505	0.305505	-4.425049	-2.838135	-7.705688
C:\Users\cware\Desktop\Steller25Nov\TagTesting25Nov2013\M24.DSG	11-1-2013	16:40:58	516168.000000	10323.360000	0.437500	0.148438	-1.042969	0.249541	-0.105505	0.307339	-5.126953	-4.379272	-7.247925
C:\Users\cware\Desktop\Steller25Nov\TagTesting25Nov2013\M24.DSG	11-1-2013	16:40:58	516169.000000	10323.380000	0.437500	0.148438	-1.054688	0.248624	-0.105505	0.306422	-4.867554	-4.592896	-7.568359
C:\Users\cware\Desktop\Steller25Nov\TagTesting25Nov2013\M24.DSG	11-1-2013	16:40:58	516170.000000	10323.400000	0.433594	0.160156	-1.046875	0.248624	-0.106422	0.305505	-2.975464	-4.577637	-7.843018
C:\Users\cware\Desktop\Steller25Nov\TagTesting25Nov2013\M24.DSG	11-1-2013	16:40:58	516171.000000	10323.420000	0.433594	0.160156	-1.066406	0.247706	-0.106422	0.304587	-2.304077	-4.943848	-8.361816
C:\Users\cware\Desktop\Steller25Nov\TagTesting25Nov2013\M24.DSG	11-1-2013	16:40:58	516172.000000	10323.440000	0.414063	0.144531	-1.070313	0.247706	-0.105505	0.304587	-2.609253	-3.158569	-7.949829
C:\Users\cware\Desktop\Steller25Nov\TagTesting25Nov2013\M24.DSG	11-1-2013	16:40:58	516173.000000	10323.460000	0.414063	0.144531	-1.070313	0.248624	-0.105505	0.304587	-2.639771	-3.433228	-8.178711
C:\Users\cware\Desktop\Steller25Nov\TagTesting25Nov2013\M24.DSG	11-1-2013	16:40:58	516174.000000	10323.480000	0.417969	0.136719	-1.070313	0.246789	-0.105505	0.305505	-3.463745	-2.578735	-7.751465
C:\Users\cware\Desktop\Steller25Nov\TagTesting25Nov2013\M24.DSG	11-1-2013	16:40:58	516175.000000	10323.500000	0.417969	0.148438	-1.085938	0.247706	-0.105505	0.305505	-3.631592	-1.144409	-7.095337
C:\Users\cware\Desktop\Steller25Nov\TagTesting25Nov2013\M24.DSG	11-1-2013	16:40:58	516176.000000	10323.520000	0.414063	0.152344	-1.078125	0.246789	-0.105505	0.306422	-1.754761	0.671387	-7.034302
C:\Users\cware\Desktop\Steller25Nov\TagTesting25Nov2013\M24.DSG	11-1-2013	16:40:58	516177.000000	10323.540000	0.437500	0.164063	-1.070313	0.246789	-0.104587	0.307339	-0.534058	1.495361	-7.064819
C:\Users\cware\Desktop\Steller25Nov\TagTesting25Nov2013\M24.DSG	11-1-2013	16:40:58	516178.000000	10323.560000	0.464844	0.183594	-1.035156	0.245872	-0.104587	0.306422	-1.312256	-0.747681	-7.553101
C:\Users\cware\Desktop\Steller25Nov\TagTesting25Nov2013\M24.DSG	11-1-2013	16:40:58	516179.000000	10323.580000	0.464844	0.183594	-1.011719	0.244954	-0.102752	0.306422	-2.670288	-2.120972	-7.751465
C:\Users\cware\Desktop\Steller25Nov\TagTesting25Nov2013\M24.DSG	11-1-2013	16:40:58	516180.000000	10323.600000	0.453125	0.171875	-1.015625	0.244954	-0.103670	0.306422	-1.190186	-4.226685	-8.346558
C:\Users\cware\Desktop\Steller25Nov\TagTesting25Nov2013\M24.DSG	11-1-2013	16:40:58	516181.000000	10323.620000	0.449219	0.140625	-1.035156	0.244954	-0.103670	0.306422	-2.075195	-6.286621	-9.902954
C:\Users\cware\Desktop\Steller25Nov\TagTesting25Nov2013\M24.DSG	11-1-2013	16:40:58	516182.000000	10323.640000	0.425781	0.101563	-1.074219	0.244954	-0.103670	0.306422	-4.684448	-6.103516	-9.887695
C:\Users\cware\Desktop\Steller25Nov\TagTesting25Nov2013\M24.DSG	11-1-2013	16:40:58	516183.000000	10323.660000	0.406250	0.093750	-1.109375	0.244954	-0.104587	0.307339	-6.011963	-5.142212	-10.101318
C:\Users\cware\Desktop\Steller25Nov\TagTesting25Nov2013\M24.DSG	11-1-2013	16:40:58	516184.000000	10323.680000	0.371094	0.085938	-1.125000	0.245872	-0.103670	0.305505	-7.049561	-1.739502	-8.148193
C:\Users\cware\Desktop\Steller25Nov\TagTesting25Nov2013\M24.DSG	11-1-2013	16:40:58	516185.000000	10323.700000	0.367188	0.089844	-1.152344	0.244037	-0.102752	0.305505	-7.339478	2.487183	-5.996704
C:\Users\cware\Desktop\Steller25Nov\TagTesting25Nov2013\M24.DSG	11-1-2013	16:40:58	516186.000000	10323.720000	0.363281	0.097656	-1.175781	0.243119	-0.104587	0.306422	-7.888794	8.285522	-3.463745
C:\Users\cware\Desktop\Steller25Nov\TagTesting25Nov2013\M24.DSG	11-1-2013	16:40:58	516187.000000	10323.740000	0.375000	0.125000	-1.156250	0.244037	-0.106422	0.306422	-8.438110	11.642456	-1.693726
C:\Users\cware\Desktop\Steller25Nov\TagTesting25Nov2013\M24.DSG	11-1-2013	16:40:58	516188.000000	10323.760000	0.375000	0.136719	-1.160156	0.242202	-0.104587	0.306422	-8.010864	16.632080	-0.503540
C:\Users\cware\Desktop\Steller25Nov\TagTesting25Nov2013\M24.DSG	11-1-2013	16:40:58	516189.000000	10323.780000	0.355469	0.144531	-1.144531	0.242202	-0.105505	0.306422	-9.628296	21.392822	1.449585
C:\Users\cware\Desktop\Steller25Nov\TagTesting25Nov2013\M24.DSG	11-1-2013	16:40:58	516190.000000	10323.800000	0.375000	0.152344	-1.148438	0.239450	-0.104587	0.307339	-9.140015	27.221680	4.638672
C:\Users\cware\Desktop\Steller25Nov\TagTesting25Nov2013\M24.DSG	11-1-2013	16:40:58	516191.000000	10323.820000	0.390625	0.152344	-1.136719	0.239450	-0.103670	0.307339	-8.544922	29.891968	6.515503
C:\Users\cware\Desktop\Steller25Nov\TagTesting25Nov2013\M24.DSG	11-1-2013	16:40:58	516192.000000	10323.840000	0.394531	0.144531	-1.113281	0.236697	-0.103670	0.308257	-8.163452	36.834717	9.429932
C:\Users\cware\Desktop\Steller25Nov\TagTesting25Nov2013\M24.DSG	11-1-2013	16:40:58	516193.000000	10323.860000	0.421875	0.148438	-1.113281	0.235780	-0.104587	0.309174	-7.385254	40.725708	11.718750
C:\Users\cware\Desktop\Steller25Nov\TagTesting25Nov2013\M24.DSG	11-1-2013	16:40:58	516194.000000	10323.880000	0.425781	0.148438	-1.089844	0.232110	-0.101835	0.311009	-7.507324	46.310425	12.481689
C:\Users\cware\Desktop\Steller25Nov\TagTesting25Nov2013\M24.DSG	11-1-2013	16:40:58	516195.000000	10323.900000	0.445313	0.144531	-1.066406	0.230275	-0.102752	0.311009	-7.461548	47.454834	12.084961
C:\Users\cware\Desktop\Steller25Nov\TagTesting25Nov2013\M24.DSG	11-1-2013	16:40:58	516196.000000	10323.920000	0.484375	0.152344	-1.066406	0.227523	-0.102752	0.313761	-6.256104	46.249390	12.115479
C:\Users\cware\Desktop\Steller25Nov\TagTesting25Nov2013\M24.DSG	11-1-2013	16:40:58	516197.000000	10323.940000	0.468750	0.148438	-1.070313	0.225688	-0.101835	0.313761	-3.814697	50.415039	12.878418
C:\Users\cware\Desktop\Steller25Nov\TagTesting25Nov2013\M24.DSG	11-1-2013	16:40:58	516198.000000	10323.960000	0.519531	0.144531	-1.046875	0.221101	-0.100917	0.316514	-2.593994	52.154541	12.496948
C:\Users\cware\Desktop\Steller25Nov\TagTesting25Nov2013\M24.DSG	11-1-2013	16:40:58	516199.000000	10323.980000	0.519531	0.144531	-1.046875	0.218349	-0.100000	0.317431	-1.129150	51.010132	12.374878
C:\Users\cware\Desktop\Steller25Nov\TagTesting25Nov2013\M24.DSG	11-1-2013	16:40:58	516200.000000	10324.000000	0.601563	0.140625	-0.972656	0.215596	-0.099083	0.319266	0.152588	47.210693	11.642456
C:\Users\cware\Desktop\Steller25Nov\TagTesting25Nov2013\M24.DSG	11-1-2013	16:40:58	516201.000000	10324.020000	0.617188	0.152344	-0.984375	0.212844	-0.098165	0.319266	0.137329	45.196533	11.734009
C:\Users\cware\Desktop\Steller25Nov\TagTesting25Nov2013\M24.DSG	11-1-2013	16:40:58	516202.000000	10324.040000	0.613281	0.156250	-0.996094	0.210092	-0.096330	0.322018	1.266479	45.227051	12.496948
C:\Users\cware\Desktop\Steller25Nov\TagTesting25Nov2013\M24.DSG	11-1-2013	16:40:58	516203.000000	10324.060000	0.609375	0.160156	-0.968750	0.209174	-0.095413	0.322936	2.304077	45.547485	11.093140
C:\Users\cware\Desktop\Steller25Nov\TagTesting25Nov2013\M24.DSG	11-1-2013	16:40:58	516204.000000	10324.080000	0.628906	0.160156	-0.953125	0.204587	-0.095413	0.326606	3.204346	43.884277	10.101318
C:\Users\cware\Desktop\Steller25Nov\TagTesting25Nov2013\M24.DSG	11-1-2013	16:40:58	516205.000000	10324.100000	0.667969	0.160156	-0.929688	0.201835	-0.093578	0.325688	3.585815	42.526245	10.864258
C:\Users\cware\Desktop\Steller25Nov\TagTesting25Nov2013\M24.DSG	11-1-2013	16:40:58	516206.000000	10324.120000	0.675781	0.164063	-0.929688	0.199083	-0.092661	0.326606	2.090454	42.007446	11.566162
C:\Users\cware\Desktop\Steller25Nov\TagTesting25Nov2013\M24.DSG	11-1-2013	16:40:58	516207.000000	10324.140000	0.687500	0.160156	-0.925781	0.196330	-0.091743	0.328440	2.105713	41.244507	12.023926
C:\Users\cware\Desktop\Steller25Nov\TagTesting25Nov2013\M24.DSG	11-1-2013	16:40:58	516208.000000	10324.160000	0.695313	0.167969	-0.906250	0.195413	-0.090826	0.330275	3.433228	39.505005	13.458252
C:\Users\cware\Desktop\Steller25Nov\TagTesting25Nov2013\M24.DSG	11-1-2013	16:40:58	516209.000000	10324.180000	0.710938	0.164063	-0.859375	0.192661	-0.088991	0.332110	4.409790	36.331177	13.015747
C:\Users\cware\Desktop\Steller25Nov\TagTesting25Nov2013\M24.DSG	11-1-2013	16:40:58	516210.000000	10324.200000	0.718750	0.167969	-0.867188	0.190826	-0.088991	0.333945	2.624512	33.416748	13.214111
C:\Users\cware\Desktop\Steller25Nov\TagTesting25Nov2013\M24.DSG	11-1-2013	16:40:58	516211.000000	10324.220000	0.710938	0.179688	-0.859375	0.188073	-0.087156	0.333945	2.365112	30.868530	11.932373
C:\Users\cware\Desktop\Steller25Nov\TagTesting25Nov2013\M24.DSG	11-1-2013	16:40:58	516212.000000	10324.240000	0.734375	0.183594	-0.816406	0.186239	-0.086239	0.334862	2.731323	23.254395	8.728027
C:\Users\cware\Desktop\Steller25Nov\TagTesting25Nov2013\M24.DSG	11-1-2013	16:40:58	516213.000000	10324.260000	0.769531	0.183594	-0.804688	0.185321	-0.086239	0.335780	-2.136230	18.936157	6.439209
C:\Users\cware\Desktop\Steller25Nov\TagTesting25Nov2013\M24.DSG	11-1-2013	16:40:58	516214.000000	10324.280000	0.761719	0.191406	-0.855469	0.184404	-0.086239	0.336697	-4.760742	15.396118	3.997803
C:\Users\cware\Desktop\Steller25Nov\TagTesting25Nov2013\M24.DSG	11-1-2013	16:40:58	516215.000000	10324.300000	0.753906	0.191406	-0.820313	0.184404	-0.083486	0.337615	-2.487183	10.299683	1.312256
C:\Users\cware\Desktop\Steller25Nov\TagTesting25Nov2013\M24.DSG	11-1-2013	16:40:58	516216.000000	10324.320000	0.765625	0.191406	-0.789063	0.183486	-0.085321	0.338532	-3.906250	4.440308	3.707886
C:\Users\cware\Desktop\Steller25Nov\TagTesting25Nov2013\M24.DSG	11-1-2013	16:40:58	516217.000000	10324.340000	0.757813	0.187500	-0.812500	0.183486	-0.083486	0.338532	-5.905151	4.318237	6.896973
C:\Users\cware\Desktop\Steller25Nov\TagTesting25Nov2013\M24.DSG	11-1-2013	16:40:58	516218.000000	10324.360000	0.734375	0.191406	-0.832031	0.185321	-0.084404	0.338532	-5.935669	4.318237	9.643555
C:\Users\cware\Desktop\Steller25Nov\TagTesting25Nov2013\M24.DSG	11-1-2013	16:40:58	516219.000000	10324.380000	0.746094	0.183594	-0.835938	0.185321	-0.084404	0.339450	-3.341675	0.808716	10.879517
C:\Users\cware\Desktop\Steller25Nov\TagTesting25Nov2013\M24.DSG	11-1-2013	16:40:58	516220.000000	10324.400000	0.769531	0.179688	-0.828125	0.185321	-0.083486	0.339450	-1.724243	-2.883911	10.467529
C:\Users\cware\Desktop\Steller25Nov\TagTesting25Nov2013\M24.DSG	11-1-2013	16:40:58	516221.000000	10324.420000	0.777344	0.175781	-0.824219	0.184404	-0.081651	0.341284	-1.708984	-7.110596	8.804321
C:\Users\cware\Desktop\Steller25Nov\TagTesting25Nov2013\M24.DSG	11-1-2013	16:40:58	516222.000000	10324.440000	0.765625	0.183594	-0.808594	0.188073	-0.081651	0.340367	-1.693726	-8.911133	10.635376
C:\Users\cware\Desktop\Steller25Nov\TagTesting25Nov2013\M24.DSG	11-1-2013	16:40:58	516223.000000	10324.460000	0.753906	0.183594	-0.843750	0.188991	-0.082569	0.341284	-3.509521	-10.650635	10.620117
C:\Users\cware\Desktop\Steller25Nov\TagTesting25Nov2013\M24.DSG	11-1-2013	16:40:58	516224.000000	10324.480000	0.773438	0.171875	-0.859375	0.190826	-0.081651	0.342202	1.480103	-16.372681	11.245728
C:\Users\cware\Desktop\Steller25Nov\TagTesting25Nov2013\M24.DSG	11-1-2013	16:40:58	516225.000000	10324.500000	0.789063	0.160156	-0.894531	0.192661	-0.080734	0.342202	2.075195	-17.471313	11.932373
C:\Users\cware\Desktop\Steller25Nov\TagTesting25Nov2013\M24.DSG	11-1-2013	16:40:58	516226.000000	10324.520000	0.753906	0.175781	-0.894531	0.196330	-0.079817	0.343119	-2.243042	-15.853882	10.223389
C:\Users\cware\Desktop\Steller25Nov\TagTesting25Nov2013\M24.DSG	11-1-2013	16:40:58	516227.000000	10324.540000	0.753906	0.175781	-0.894531	0.198165	-0.078899	0.344037	-6.423950	-13.900757	8.453369
C:\Users\cware\Desktop\Steller25Nov\TagTesting25Nov2013\M24.DSG	11-1-2013	16:40:58	516228.000000	10324.560000	0.613281	0.152344	-0.980469	0.200917	-0.079817	0.344037	1.602173	-3.128052	11.352539
C:\Users\cware\Desktop\Steller25Nov\TagTesting25Nov2013\M24.DSG	11-1-2013	16:40:58	516229.000000	10324.580000	0.589844	0.140625	-0.945313	0.200917	-0.077982	0.345872	15.319824	7.858276	14.160156
C:\Users\cware\Desktop\Steller25Nov\TagTesting25Nov2013\M24.DSG	11-1-2013	16:40:58	516230.000000	10324.600000	0.695313	0.097656	-0.898438	0.200917	-0.075229	0.347706	22.720337	13.595581	13.458252
C:\Users\cware\Desktop\Steller25Nov\TagTesting25Nov2013\M24.DSG	11-1-2013	16:40:58	516231.000000	10324.620000	0.777344	0.074219	-0.843750	0.201835	-0.073394	0.349541	26.550293	7.904053	15.838623
C:\Users\cware\Desktop\Steller25Nov\TagTesting25Nov2013\M24.DSG	11-1-2013	16:40:58	516232.000000	10324.640000	0.835938	0.113281	-0.800781	0.202752	-0.068807	0.352294	22.354126	-5.676270	16.265869
C:\Users\cware\Desktop\Steller25Nov\TagTesting25Nov2013\M24.DSG	11-1-2013	16:40:58	516233.000000	10324.660000	0.828125	0.187500	-0.855469	0.204587	-0.066972	0.353211	16.967773	-15.869141	10.726929
C:\Users\cware\Desktop\Steller25Nov\TagTesting25Nov2013\M24.DSG	11-1-2013	16:40:58	516234.000000	10324.680000	0.773438	0.250000	-0.871094	0.206422	-0.064220	0.355963	14.633179	-23.132324	-0.335693
C:\Users\cware\Desktop\Steller25Nov\TagTesting25Nov2013\M24.DSG	11-1-2013	16:40:58	516235.000000	10324.700000	0.695313	0.265625	-0.929688	0.208257	-0.063303	0.356881	16.326904	-21.453857	-7.736206
C:\Users\cware\Desktop\Steller25Nov\TagTesting25Nov2013\M24.DSG	11-1-2013	16:40:58	516236.000000	10324.720000	0.679688	0.273438	-0.976563	0.211927	-0.059633	0.358716	21.240234	-18.493652	-14.007568
C:\Users\cware\Desktop\Steller25Nov\TagTesting25Nov2013\M24.DSG	11-1-2013	16:40:58	516237.000000	10324.740000	0.667969	0.222656	-0.976563	0.211927	-0.056881	0.359633	27.114868	-16.586304	-13.412476
C:\Users\cware\Desktop\Steller25Nov\TagTesting25Nov2013\M24.DSG	11-1-2013	16:40:58	516238.000000	10324.760000	0.652344	0.179688	-0.972656	0.214679	-0.052294	0.362385	34.606934	-12.466431	-8.300781
C:\Users\cware\Desktop\Steller25Nov\TagTesting25Nov2013\M24.DSG	11-1-2013	16:40:58	516239.000000	10324.780000	0.628906	0.136719	-0.960938	0.215596	-0.048624	0.365138	38.360596	-11.032104	-3.341675
C:\Users\cware\Desktop\Steller25Nov\TagTesting25Nov2013\M24.DSG	11-1-2013	16:40:58	516240.000000	10324.800000	0.578125	0.085938	-0.937500	0.216514	-0.041284	0.368807	35.705566	-1.312256	3.433228
C:\Users\cware\Desktop\Steller25Nov\TagTesting25Nov2013\M24.DSG	11-1-2013	16:40:58	516241.000000	10324.820000	0.578125	0.062500	-0.925781	0.216514	-0.039450	0.370642	26.870728	7.659912	7.812500
C:\Users\cware\Desktop\Steller25Nov\TagTesting25Nov2013\M24.DSG	11-1-2013	16:40:58	516242.000000	10324.840000	0.632813	0.046875	-0.921875	0.216514	-0.035780	0.371560	20.156860	8.911133	12.435913
C:\Users\cware\Desktop\Steller25Nov\TagTesting25Nov2013\M24.DSG	11-1-2013	16:40:58	516243.000000	10324.860000	0.621094	0.019531	-0.925781	0.215596	-0.033028	0.373394	18.646240	13.168335	18.066406
C:\Users\cware\Desktop\Steller25Nov\TagTesting25Nov2013\M24.DSG	11-1-2013	16:40:58	516244.000000	10324.880000	0.652344	0.031250	-0.941406	0.214679	-0.030275	0.375229	12.939453	14.175415	22.415161
C:\Users\cware\Desktop\Steller25Nov\TagTesting25Nov2013\M24.DSG	11-1-2013	16:40:58	516245.000000	10324.900000	0.675781	0.027344	-0.921875	0.216514	-0.030275	0.376147	5.691528	15.670776	25.436401
C:\Users\cware\Desktop\Steller25Nov\TagTesting25Nov2013\M24.DSG	11-1-2013	16:40:58	516246.000000	10324.920000	0.679688	0.003906	-0.929688	0.213761	-0.028440	0.378899	-1.434326	20.233154	32.455444
C:\Users\cware\Desktop\Steller25Nov\TagTesting25Nov2013\M24.DSG	11-1-2013	16:40:58	516247.000000	10324.940000	0.679688	-0.003906	-0.945313	0.214679	-0.027523	0.378899	-4.318237	22.598267	38.452148
C:\Users\cware\Desktop\Steller25Nov\TagTesting25Nov2013\M24.DSG	11-1-2013	16:40:58	516248.000000	10324.960000	0.675781	0.003906	-0.960938	0.213761	-0.028440	0.378899	-7.263184	28.274536	44.067383
C:\Users\cware\Desktop\Steller25Nov\TagTesting25Nov2013\M24.DSG	11-1-2013	16:40:58	516249.000000	10324.980000	0.679688	0.050781	-0.972656	0.211927	-0.027523	0.379817	-9.490967	32.165527	46.936035
C:\Users\cware\Desktop\Steller25Nov\TagTesting25Nov2013\M24.DSG	11-1-2013	16:40:58	516250.000000	10325.000000	0.714844	0.089844	-0.960938	0.211009	-0.028440	0.379817	-9.948730	34.347534	47.714233
C:\Users\cware\Desktop\Steller25Nov\TagTesting25Nov2013\M24.DSG	11-1-2013	16:40:58	516251.000000	10325.020000	0.738281	0.109375	-0.937500	0.209174	-0.029358	0.382569	-11.230469	33.996582	48.309326
C:\Users\cware\Desktop\Steller25Nov\TagTesting25Nov2013\M24.DSG	11-1-2013	16:40:58	516252.000000	10325.040000	0.750000	0.097656	-0.910156	0.208257	-0.030275	0.382569	-12.817383	33.233643	50.033569
C:\Users\cware\Desktop\Steller25Nov\TagTesting25Nov2013\M24.DSG	11-1-2013	16:40:58	516253.000000	10325.060000	0.750000	0.097656	-0.910156	0.205505	-0.031193	0.381651	-11.138916	33.386230	51.589966
C:\Users\cware\Desktop\Steller25Nov\TagTesting25Nov2013\M24.DSG	11-1-2013	16:40:58	516254.000000	10325.080000	0.683594	0.156250	-0.953125	0.204587	-0.032110	0.383486	-10.726929	38.742065	54.275513
C:\Users\cware\Desktop\Steller25Nov\TagTesting25Nov2013\M24.DSG	11-1-2013	16:40:58	516255.000000	10325.100000	0.703125	0.207031	-0.921875	0.202752	-0.033028	0.382569	-13.137817	41.824341	51.055908
C:\Users\cware\Desktop\Steller25Nov\TagTesting25Nov2013\M24.DSG	11-1-2013	16:40:58	516256.000000	10325.120000	0.718750	0.234375	-0.945313	0.200917	-0.034862	0.385321	-15.594482	45.227051	45.135498
C:\Users\cware\Desktop\Steller25Nov\TagTesting25Nov2013\M24.DSG	11-1-2013	16:40:58	516257.000000	10325.140000	0.695313	0.261719	-0.902344	0.196330	-0.037615	0.383486	-12.588501	48.782349	39.337158
C:\Users\cware\Desktop\Steller25Nov\TagTesting25Nov2013\M24.DSG	11-1-2013	16:40:58	516258.000000	10325.160000	0.710938	0.273438	-0.886719	0.194495	-0.038532	0.384404	-10.208130	53.894043	34.790039
C:\Users\cware\Desktop\Steller25Nov\TagTesting25Nov2013\M24.DSG	11-1-2013	16:40:58	516259.000000	10325.180000	0.761719	0.273438	-0.855469	0.188991	-0.039450	0.384404	-10.513306	55.496216	32.699585
C:\Users\cware\Desktop\Steller25Nov\TagTesting25Nov2013\M24.DSG	11-1-2013	16:40:58	516260.000000	10325.200000	0.785156	0.261719	-0.828125	0.187156	-0.041284	0.384404	-13.092041	53.268433	31.814575
C:\Users\cware\Desktop\Steller25Nov\TagTesting25Nov2013\M24.DSG	11-1-2013	16:40:58	516261.000000	10325.220000	0.820313	0.308594	-0.796875	0.183486	-0.043119	0.384404	-12.802124	52.917480	27.236938
C:\Users\cware\Desktop\Steller25Nov\TagTesting25Nov2013\M24.DSG	11-1-2013	16:40:58	516262.000000	10325.240000	0.910156	0.375000	-0.804688	0.177982	-0.045872	0.384404	-12.344360	45.104980	20.324707
C:\Users\cware\Desktop\Steller25Nov\TagTesting25Nov2013\M24.DSG	11-1-2013	16:40:58	516263.000000	10325.260000	0.937500	0.386719	-0.824219	0.175229	-0.047706	0.381651	-6.851196	35.858154	20.477295
C:\Users\cware\Desktop\Steller25Nov\TagTesting25Nov2013\M24.DSG	11-1-2013	16:40:58	516264.000000	10325.280000	0.929688	0.402344	-0.777344	0.173394	-0.048624	0.381651	-3.021240	25.848389	24.200439
C:\Users\cware\Desktop\Steller25Nov\TagTesting25Nov2013\M24.DSG	11-1-2013	16:40:58	516265.000000	10325.300000	0.871094	0.453125	-0.750000	0.172477	-0.049541	0.382569	-5.065918	28.915405	30.426025
C:\Users\cware\Desktop\Steller25Nov\TagTesting25Nov2013\M24.DSG	11-1-2013	16:40:58	516266.000000	10325.320000	0.777344	0.503906	-0.792969	0.170642	-0.050459	0.381651	-5.355835	42.770386	43.395996
C:\Users\cware\Desktop\Steller25Nov\TagTesting25Nov2013\M24.DSG	11-1-2013	16:40:58	516267.000000	10325.340000	0.683594	0.546875	-0.824219	0.169725	-0.051376	0.380734	-2.853394	57.250977	51.925659
C:\Users\cware\Desktop\Steller25Nov\TagTesting25Nov2013\M24.DSG	11-1-2013	16:40:58	516268.000000	10325.360000	0.656250	0.632813	-0.773438	0.164220	-0.053211	0.381651	0.473022	70.770264	55.297852
C:\Users\cware\Desktop\Steller25Nov\TagTesting25Nov2013\M24.DSG	11-1-2013	16:40:58	516269.000000	10325.380000	0.722656	0.699219	-0.695313	0.160550	-0.055046	0.381651	-1.327515	69.503784	54.779053
C:\Users\cware\Desktop\Steller25Nov\TagTesting25Nov2013\M24.DSG	11-1-2013	16:40:58	516270.000000	10325.400000	0.746094	0.683594	-0.699219	0.155046	-0.056881	0.380734	-8.926392	72.921753	55.587769
C:\Users\cware\Desktop\Steller25Nov\TagTesting25Nov2013\M24.DSG	11-1-2013	16:40:58	516271.000000	10325.420000	0.742188	0.648438	-0.734375	0.151376	-0.058716	0.378899	-15.640259	74.371338	53.482056
C:\Users\cware\Desktop\Steller25Nov\TagTesting25Nov2013\M24.DSG	11-1-2013	16:40:58	516272.000000	10325.440000	0.734375	0.585938	-0.722656	0.146789	-0.063303	0.376147	-25.573730	63.858032	43.762207
C:\Users\cware\Desktop\Steller25Nov\TagTesting25Nov2013\M24.DSG	11-1-2013	16:40:58	516273.000000	10325.460000	0.664063	0.519531	-0.722656	0.144037	-0.066055	0.374312	-36.743164	52.841187	33.477783
C:\Users\cware\Desktop\Steller25Nov\TagTesting25Nov2013\M24.DSG	11-1-2013	16:40:58	516274.000000	10325.480000	0.632813	0.453125	-0.730469	0.139450	-0.073394	0.371560	-50.018311	36.224365	17.883301
C:\Users\cware\Desktop\Steller25Nov\TagTesting25Nov2013\M24.DSG	11-1-2013	16:40:58	516275.000000	10325.500000	0.601563	0.429688	-0.742188	0.137615	-0.077064	0.370642	-53.070068	24.459839	0.213623
C:\Users\cware\Desktop\Steller25Nov\TagTesting25Nov2013\M24.DSG	11-1-2013	16:40:58	516276.000000	10325.520000	0.535156	0.367188	-0.707031	0.133945	-0.085321	0.365138	-55.572510	26.016235	-18.844604
C:\Users\cware\Desktop\Steller25Nov\TagTesting25Nov2013\M24.DSG	11-1-2013	16:40:58	516277.000000	10325.540000	0.496094	0.328125	-0.578125	0.131193	-0.088991	0.364220	-74.722290	21.209717	-24.917603
C:\Users\cware\Desktop\Steller25Nov\TagTesting25Nov2013\M24.DSG	11-1-2013	16:40:58	516278.000000	10325.560000	0.597656	0.617188	-0.468750	0.126606	-0.100000	0.356881	-94.863892	4.318237	-27.420044
C:\Users\cware\Desktop\Steller25Nov\TagTesting25Nov2013\M24.DSG	11-1-2013	16:40:58	516279.000000	10325.580000	0.597656	0.617188	-0.468750	0.125688	-0.107339	0.352294	-98.861694	-0.198364	-26.931763
C:\Users\cware\Desktop\Steller25Nov\TagTesting25Nov2013\M24.DSG	11-1-2013	16:40:58	516280.000000	10325.600000	0.523438	0.953125	-0.472656	0.123853	-0.118349	0.345872	-79.971313	-5.325317	-28.305054
C:\Users\cware\Desktop\Steller25Nov\TagTesting25Nov2013\M24.DSG	11-1-2013	16:40:58	516281.000000	10325.620000	0.257813	1.035156	-0.304688	0.122936	-0.122936	0.342202	-51.071167	46.295166	-32.058716
C:\Users\cware\Desktop\Steller25Nov\TagTesting25Nov2013\M24.DSG	11-1-2013	16:40:58	516282.000000	10325.640000	0.386719	1.167969	-0.296875	0.112844	-0.124771	0.339450	6.347656	71.701050	-54.046631
C:\Users\cware\Desktop\Steller25Nov\TagTesting25Nov2013\M24.DSG	11-1-2013	16:40:58	516283.000000	10325.660000	0.554688	1.144531	-0.308594	0.105505	-0.122018	0.339450	60.211182	73.440552	-76.751709
C:\Users\cware\Desktop\Steller25Nov\TagTesting25Nov2013\M24.DSG	11-1-2013	16:40:58	516284.000000	10325.680000	0.667969	1.128906	-0.179688	0.094495	-0.104587	0.346789	138.366699	47.180176	-88.867188
C:\Users\cware\Desktop\Steller25Nov\TagTesting25Nov2013\M24.DSG	11-1-2013	16:40:58	516285.000000	10325.700000	0.632813	1.035156	0.000000	0.087156	-0.089908	0.353211	203.674316	41.885376	-81.649780
C:\Users\cware\Desktop\Steller25Nov\TagTesting25Nov2013\M24.DSG	11-1-2013	16:40:58	516286.000000	10325.720000	0.792969	0.554688	0.472656	0.084404	-0.052294	0.361468	244.293213	39.489746	-75.775146
C:\Users\cware\Desktop\Steller25Nov\TagTesting25Nov2013\M24.DSG	11-1-2013	16:40:58	516287.000000	10325.740000	1.054688	-0.046875	0.437500	0.075229	-0.033028	0.377064	230.178833	21.240234	-42.266846
C:\Users\cware\Desktop\Steller25Nov\TagTesting25Nov2013\M24.DSG	11-1-2013	16:40:58	516288.000000	10325.760000	1.421875	-0.035156	0.351563	0.072477	-0.013761	0.381651	169.723511	-15.762329	8.056641
C:\Users\cware\Desktop\Steller25Nov\TagTesting25Nov2013\M24.DSG	11-1-2013	16:40:58	516289.000000	10325.780000	1.917969	0.152344	0.242188	0.076147	0.011927	0.391743	100.479126	-113.662720	18.096924
C:\Users\cware\Desktop\Steller25Nov\TagTesting25Nov2013\M24.DSG	11-1-2013	16:40:58	516290.000000	10325.800000	1.871094	0.226563	0.023438	0.084404	0.019266	0.397248	55.999756	-183.166504	-22.613525
C:\Users\cware\Desktop\Steller25Nov\TagTesting25Nov2013\M24.DSG	11-1-2013	16:40:58	516291.000000	10325.820000	1.195313	-0.167969	-0.375000	0.106422	0.033028	0.407339	41.870117	-116.714478	-30.807495
C:\Users\cware\Desktop\Steller25Nov\TagTesting25Nov2013\M24.DSG	11-1-2013	16:40:58	516292.000000	10325.840000	0.988281	-0.339844	-0.503906	0.113761	0.036697	0.409174	39.978027	-68.908691	-16.189575
C:\Users\cware\Desktop\Steller25Nov\TagTesting25Nov2013\M24.DSG	11-1-2013	16:40:58	516293.000000	10325.860000	0.976563	-0.304688	-0.617188	0.121101	0.045872	0.411927	38.818359	-54.595947	-0.610352
C:\Users\cware\Desktop\Steller25Nov\TagTesting25Nov2013\M24.DSG	11-1-2013	16:40:58	516294.000000	10325.880000	0.902344	-0.164063	-0.656250	0.123853	0.048624	0.412844	43.701172	-42.999268	9.231567
C:\Users\cware\Desktop\Steller25Nov\TagTesting25Nov2013\M24.DSG	11-1-2013	16:40:58	516295.000000	10325.900000	0.757813	-0.042969	-0.640625	0.130275	0.055963	0.414679	52.536011	-22.521973	18.188477
C:\Users\cware\Desktop\Steller25Nov\TagTesting25Nov2013\M24.DSG	11-1-2013	16:40:58	516296.000000	10325.920000	0.765625	0.015625	-0.613281	0.131193	0.060550	0.415596	61.187744	-21.286011	22.659302
C:\Users\cware\Desktop\Steller25Nov\TagTesting25Nov2013\M24.DSG	11-1-2013	16:40:58	516297.000000	10325.940000	0.855469	-0.015625	-0.542969	0.135780	0.068807	0.416514	64.987183	-35.339355	16.189575
C:\Users\cware\Desktop\Steller25Nov\TagTesting25Nov2013\M24.DSG	11-1-2013	16:40:58	516298.000000	10325.960000	0.894531	-0.121094	-0.468750	0.138532	0.073394	0.417431	58.502197	-41.641235	5.432129
C:\Users\cware\Desktop\Steller25Nov\TagTesting25Nov2013\M24.DSG	11-1-2013	16:40:58	516299.000000	10325.980000	0.816406	-0.277344	-0.500000	0.142202	0.081651	0.416514	47.119141	-31.646729	6.973267
C:\Users\cware\Desktop\Steller25Nov\TagTesting25Nov2013\M24.DSG	11-1-2013	16:40:58	516300.000000	10326.000000	0.738281	-0.347656	-0.507813	0.147706	0.084404	0.416514	36.422729	-19.226074	19.897461
C:\Users\cware\Desktop\Steller25Nov\TagTesting25Nov2013\M24.DSG	11-1-2013	16:40:58	516301.000000	10326.020000	0.781250	-0.351563	-0.503906	0.147706	0.086239	0.416514	29.449463	-28.869629	33.935547
C:\Users\cware\Desktop\Steller25Nov\TagTesting25Nov2013\M24.DSG	11-1-2013	16:40:58	516302.000000	10326.040000	0.839844	-0.292969	-0.460938	0.152294	0.088991	0.418349	37.139893	-58.654785	44.708252
C:\Users\cware\Desktop\Steller25Nov\TagTesting25Nov2013\M24.DSG	11-1-2013	16:40:58	516303.000000	10326.060000	0.859375	-0.210938	-0.460938	0.155963	0.091743	0.418349	46.249390	-74.996948	49.774170
C:\Users\cware\Desktop\Steller25Nov\TagTesting25Nov2013\M24.DSG	11-1-2013	16:40:58	516304.000000	10326.080000	0.757813	-0.253906	-0.531250	0.166055	0.098165	0.419266	45.898438	-46.615601	61.752319
C:\Users\cware\Desktop\Steller25Nov\TagTesting25Nov2013\M24.DSG	11-1-2013	16:40:58	516305.000000	10326.100000	0.652344	-0.347656	-0.625000	0.169725	0.100917	0.420183	57.739258	-46.020508	64.407349
C:\Users\cware\Desktop\Steller25Nov\TagTesting25Nov2013\M24.DSG	11-1-2013	16:40:58	516306.000000	10326.120000	0.859375	-0.332031	-1.000000	0.175229	0.107339	0.418349	49.758911	-47.088623	74.920654
C:\Users\cware\Desktop\Steller25Nov\TagTesting25Nov2013\M24.DSG	11-1-2013	16:40:58	516307.000000	10326.140000	0.859375	-0.332031	-1.000000	0.180734	0.110092	0.418349	20.309448	-55.053711	88.516235
C:\Users\cware\Desktop\Steller25Nov\TagTesting25Nov2013\M24.DSG	11-1-2013	16:40:58	516308.000000	10326.160000	1.019531	0.011719	-1.015625	0.188073	0.111009	0.417431	32.424927	-32.165527	78.796387
C:\Users\cware\Desktop\Steller25Nov\TagTesting25Nov2013\M24.DSG	11-1-2013	16:40:58	516309.000000	10326.180000	1.429688	-0.035156	-1.230469	0.191743	0.113761	0.416514	65.002441	-102.600098	76.400757
C:\Users\cware\Desktop\Steller25Nov\TagTesting25Nov2013\M24.DSG	11-1-2013	16:40:58	516310.000000	10326.200000	1.480469	0.070313	-1.421875	0.215596	0.125688	0.412844	48.431396	-200.714111	108.032227
C:\Users\cware\Desktop\Steller25Nov\TagTesting25Nov2013\M24.DSG	11-1-2013	16:40:58	516311.000000	10326.220000	0.867188	0.328125	-1.207031	0.230275	0.129358	0.409174	-10.406494	-147.933960	137.176514
C:\Users\cware\Desktop\Steller25Nov\TagTesting25Nov2013\M24.DSG	11-1-2013	16:40:58	516312.000000	10326.240000	0.476563	0.210938	-1.027344	0.248624	0.131193	0.406422	-40.939331	-59.844971	131.790161
C:\Users\cware\Desktop\Steller25Nov\TagTesting25Nov2013\M24.DSG	11-1-2013	16:40:58	516313.000000	10326.260000	0.273438	0.171875	-1.070313	0.251376	0.131193	0.406422	-21.530151	-19.531250	139.190674
C:\Users\cware\Desktop\Steller25Nov\TagTesting25Nov2013\M24.DSG	11-1-2013	16:40:58	516314.000000	10326.280000	0.546875	0.457031	-0.839844	0.252294	0.134862	0.407339	27.191162	-66.879272	123.489380
C:\Users\cware\Desktop\Steller25Nov\TagTesting25Nov2013\M24.DSG	11-1-2013	16:40:58	516315.000000	10326.300000	0.480469	0.828125	-0.644531	0.257798	0.141284	0.406422	84.991455	-103.759766	95.718384
C:\Users\cware\Desktop\Steller25Nov\TagTesting25Nov2013\M24.DSG	11-1-2013	16:40:58	516316.000000	10326.320000	0.265625	0.773438	-0.652344	0.273394	0.165138	0.400000	123.657227	-121.658325	85.006714
C:\Users\cware\Desktop\Steller25Nov\TagTesting25Nov2013\M24.DSG	11-1-2013	16:40:58	516317.000000	10326.340000	-0.074219	0.277344	-0.804688	0.282569	0.177064	0.397248	112.686157	-95.077515	105.834961
C:\Users\cware\Desktop\Steller25Nov\TagTesting25Nov2013\M24.DSG	11-1-2013	16:40:58	516318.000000	10326.360000	0.078125	-0.046875	-0.847656	0.291743	0.200917	0.388073	87.066650	-86.975098	118.804932
C:\Users\cware\Desktop\Steller25Nov\TagTesting25Nov2013\M24.DSG	11-1-2013	16:40:58	516319.000000	10326.380000	-0.085938	-0.128906	-0.941406	0.295413	0.211009	0.382569	66.879272	-88.363647	112.655640
C:\Users\cware\Desktop\Steller25Nov\TagTesting25Nov2013\M24.DSG	11-1-2013	16:40:58	516320.000000	10326.400000	-0.535156	-0.031250	-1.257813	0.300917	0.228440	0.375229	60.302734	-76.675415	100.189209
C:\Users\cware\Desktop\Steller25Nov\TagTesting25Nov2013\M24.DSG	11-1-2013	16:40:58	516321.000000	10326.420000	-0.750000	0.148438	-1.449219	0.302752	0.234862	0.369725	66.513062	-53.421021	84.640503
C:\Users\cware\Desktop\Steller25Nov\TagTesting25Nov2013\M24.DSG	11-1-2013	16:40:58	516322.000000	10326.440000	-0.542969	0.007813	-1.464844	0.302752	0.244037	0.366055	11.428833	-25.970459	37.292480
C:\Users\cware\Desktop\Steller25Nov\TagTesting25Nov2013\M24.DSG	11-1-2013	16:40:58	516323.000000	10326.460000	-0.609375	-0.160156	-1.554688	0.301835	0.245872	0.366055	-6.057739	10.894775	19.073486
C:\Users\cware\Desktop\Steller25Nov\TagTesting25Nov2013\M24.DSG	11-1-2013	16:40:58	516324.000000	10326.480000	-0.507813	-0.160156	-1.421875	0.300000	0.246789	0.366055	-8.529663	23.208618	15.655518
C:\Users\cware\Desktop\Steller25Nov\TagTesting25Nov2013\M24.DSG	11-1-2013	16:40:58	516325.000000	10326.500000	-0.386719	0.046875	-1.304688	0.295413	0.245872	0.367890	-14.816284	26.428223	1.419067
C:\Users\cware\Desktop\Steller25Nov\TagTesting25Nov2013\M24.DSG	11-1-2013	16:40:58	516326.000000	10326.520000	-0.386719	0.109375	-1.410156	0.292661	0.244037	0.369725	-29.327393	49.636841	-2.456665
C:\Users\cware\Desktop\Steller25Nov\TagTesting25Nov2013\M24.DSG	11-1-2013	16:40:58	516327.000000	10326.540000	-0.277344	0.128906	-1.429688	0.283486	0.238532	0.376147	-33.142090	71.960449	3.967285
C:\Users\cware\Desktop\Steller25Nov\TagTesting25Nov2013\M24.DSG	11-1-2013	16:40:58	516328.000000	10326.560000	-0.128906	0.246094	-1.335938	0.278899	0.233945	0.377982	-33.142090	78.628540	-5.706787
C:\Users\cware\Desktop\Steller25Nov\TagTesting25Nov2013\M24.DSG	11-1-2013	16:40:58	516329.000000	10326.580000	-0.101563	0.390625	-1.359375	0.267890	0.228440	0.384404	-30.227661	93.750000	-9.689331
C:\Users\cware\Desktop\Steller25Nov\TagTesting25Nov2013\M24.DSG	11-1-2013	16:40:58	516330.000000	10326.600000	-0.140625	0.527344	-1.230469	0.259633	0.223853	0.387156	-31.173706	114.471436	-13.748169
C:\Users\cware\Desktop\Steller25Nov\TagTesting25Nov2013\M24.DSG	11-1-2013	16:40:58	516331.000000	10326.620000	0.011719	0.714844	-1.183594	0.244954	0.217431	0.392661	-28.396606	120.285034	-23.529053
C:\Users\cware\Desktop\Steller25Nov\TagTesting25Nov2013\M24.DSG	11-1-2013	16:40:58	516332.000000	10326.640000	0.218750	1.007813	-1.093750	0.236697	0.214679	0.395413	-15.441895	121.139526	-32.363892
C:\Users\cware\Desktop\Steller25Nov\TagTesting25Nov2013\M24.DSG	11-1-2013	16:40:58	516333.000000	10326.660000	0.218750	1.007813	-1.093750	0.220183	0.211927	0.399083	4.501343	127.212524	-30.670166
C:\Users\cware\Desktop\Steller25Nov\TagTesting25Nov2013\M24.DSG	11-1-2013	16:40:58	516334.000000	10326.680000	0.621094	1.003906	-1.085938	0.211927	0.212844	0.399083	43.533325	110.900879	-28.289795
C:\Users\cware\Desktop\Steller25Nov\TagTesting25Nov2013\M24.DSG	11-1-2013	16:40:58	516335.000000	10326.700000	0.675781	0.761719	-1.050781	0.196330	0.222018	0.396330	72.219849	85.281372	-29.937744
C:\Users\cware\Desktop\Steller25Nov\TagTesting25Nov2013\M24.DSG	11-1-2013	16:40:58	516336.000000	10326.720000	0.480469	0.500000	-0.992188	0.189908	0.230275	0.395413	92.330933	69.915771	-24.398804
C:\Users\cware\Desktop\Steller25Nov\TagTesting25Nov2013\M24.DSG	11-1-2013	16:40:58	516337.000000	10326.740000	0.253906	0.257813	-0.906250	0.185321	0.247706	0.389908	92.987061	69.580078	-14.419556
C:\Users\cware\Desktop\Steller25Nov\TagTesting25Nov2013\M24.DSG	11-1-2013	16:40:58	516338.000000	10326.760000	0.050781	-0.019531	-0.742188	0.173394	0.255046	0.382569	88.424683	81.695557	-6.637573
C:\Users\cware\Desktop\Steller25Nov\TagTesting25Nov2013\M24.DSG	11-1-2013	16:40:58	516339.000000	10326.780000	-0.011719	-0.363281	-0.484375	0.166972	0.264220	0.383486	77.331543	92.941284	-4.852295
C:\Users\cware\Desktop\Steller25Nov\TagTesting25Nov2013\M24.DSG	11-1-2013	16:40:58	516340.000000	10326.800000	0.050781	-0.562500	-0.230469	0.154128	0.277064	0.376147	53.955078	88.867188	-1.266479
C:\Users\cware\Desktop\Steller25Nov\TagTesting25Nov2013\M24.DSG	11-1-2013	16:40:58	516341.000000	10326.820000	0.285156	-0.433594	-0.253906	0.147706	0.281651	0.371560	48.187256	66.284180	5.477905
C:\Users\cware\Desktop\Steller25Nov\TagTesting25Nov2013\M24.DSG	11-1-2013	16:40:58	516342.000000	10326.840000	0.574219	-0.144531	-0.449219	0.138532	0.289908	0.365138	59.753418	35.095215	16.845703
C:\Users\cware\Desktop\Steller25Nov\TagTesting25Nov2013\M24.DSG	11-1-2013	16:40:58	516343.000000	10326.860000	0.707031	0.195313	-0.585938	0.136697	0.292661	0.360550	72.204590	42.510986	27.404785
C:\Users\cware\Desktop\Steller25Nov\TagTesting25Nov2013\M24.DSG	11-1-2013	16:40:58	516344.000000	10326.880000	0.964844	0.417969	-0.597656	0.129358	0.303670	0.348624	73.989868	40.771484	34.652710
C:\Users\cware\Desktop\Steller25Nov\TagTesting25Nov2013\M24.DSG	11-1-2013	16:40:58	516345.000000	10326.900000	1.183594	0.273438	-0.507813	0.127523	0.307339	0.341284	48.614502	27.679443	49.041748
C:\Users\cware\Desktop\Steller25Nov\TagTesting25Nov2013\M24.DSG	11-1-2013	16:40:58	516346.000000	10326.920000	1.312500	-0.179688	-0.425781	0.122936	0.313761	0.333028	11.352539	-50.369263	63.781738
C:\Users\cware\Desktop\Steller25Nov\TagTesting25Nov2013\M24.DSG	11-1-2013	16:40:58	516347.000000	10326.940000	1.195313	-0.593750	-0.496094	0.124771	0.314679	0.332110	-6.790161	-97.686768	73.013306
C:\Users\cware\Desktop\Steller25Nov\TagTesting25Nov2013\M24.DSG	11-1-2013	16:40:58	516348.000000	10326.960000	0.796875	-0.769531	-0.800781	0.129358	0.314679	0.331193	18.539429	-44.586182	86.563110
C:\Users\cware\Desktop\Steller25Nov\TagTesting25Nov2013\M24.DSG	11-1-2013	16:40:58	516349.000000	10326.980000	0.683594	-0.726563	-0.910156	0.125688	0.313761	0.330275	18.295288	-13.778687	85.784912
C:\Users\cware\Desktop\Steller25Nov\TagTesting25Nov2013\M24.DSG	11-1-2013	16:40:58	516350.000000	10327.000000	0.828125	-0.562500	-0.875000	0.118349	0.311009	0.327523	2.090454	-26.214600	57.693481
C:\Users\cware\Desktop\Steller25Nov\TagTesting25Nov2013\M24.DSG	11-1-2013	16:40:58	516351.000000	10327.020000	1.089844	-0.421875	-0.800781	0.118349	0.309174	0.327523	-25.054932	-56.457520	39.230347
C:\Users\cware\Desktop\Steller25Nov\TagTesting25Nov2013\M24.DSG	11-1-2013	16:40:58	516352.000000	10327.040000	1.039063	-0.339844	-0.859375	0.118349	0.300917	0.333028	-57.250977	-47.653198	32.287598
C:\Users\cware\Desktop\Steller25Nov\TagTesting25Nov2013\M24.DSG	11-1-2013	16:40:58	516353.000000	10327.060000	0.921875	-0.167969	-0.968750	0.120183	0.295413	0.334862	-66.467285	-44.143677	34.637451
C:\Users\cware\Desktop\Steller25Nov\TagTesting25Nov2013\M24.DSG	11-1-2013	16:40:58	516354.000000	10327.080000	0.601563	-0.046875	-1.042969	0.120183	0.282569	0.343119	-68.923950	-30.853271	42.144775
C:\Users\cware\Desktop\Steller25Nov\TagTesting25Nov2013\M24.DSG	11-1-2013	16:40:58	516355.000000	10327.100000	0.425781	0.285156	-1.121094	0.119266	0.276147	0.344037	-58.929443	21.621704	49.926758
C:\Users\cware\Desktop\Steller25Nov\TagTesting25Nov2013\M24.DSG	11-1-2013	16:40:58	516356.000000	10327.120000	0.371094	0.437500	-1.089844	0.113761	0.266055	0.344954	-36.727905	11.779785	29.357910
C:\Users\cware\Desktop\Steller25Nov\TagTesting25Nov2013\M24.DSG	11-1-2013	16:40:58	516357.000000	10327.140000	0.484375	0.468750	-1.121094	0.112844	0.262385	0.344954	-23.773193	-7.781982	5.554199
C:\Users\cware\Desktop\Steller25Nov\TagTesting25Nov2013\M24.DSG	11-1-2013	16:40:58	516358.000000	10327.160000	0.574219	0.339844	-0.980469	0.115596	0.257798	0.344954	-21.118164	-15.747070	-7.186890
C:\Users\cware\Desktop\Steller25Nov\TagTesting25Nov2013\M24.DSG	11-1-2013	16:40:58	516359.000000	10327.180000	0.562500	0.179688	-0.882813	0.118349	0.256881	0.345872	-22.933960	-23.269653	-11.352539
C:\Users\cware\Desktop\Steller25Nov\TagTesting25Nov2013\M24.DSG	11-1-2013	16:40:58	516360.000000	10327.200000	0.585938	-0.066406	-0.765625	0.122936	0.251376	0.345872	-29.800415	-32.623291	-8.911133
C:\Users\cware\Desktop\Steller25Nov\TagTesting25Nov2013\M24.DSG	11-1-2013	16:40:58	516361.000000	10327.220000	0.539063	-0.082031	-0.742188	0.124771	0.249541	0.346789	-40.145874	-31.814575	-2.471924
C:\Users\cware\Desktop\Steller25Nov\TagTesting25Nov2013\M24.DSG	11-1-2013	16:40:58	516362.000000	10327.240000	0.527344	-0.011719	-0.683594	0.124771	0.240367	0.350459	-50.720215	-33.340454	2.868652
C:\Users\cware\Desktop\Steller25Nov\TagTesting25Nov2013\M24.DSG	11-1-2013	16:40:58	516363.000000	10327.260000	0.546875	0.054688	-0.679688	0.128440	0.235780	0.351376	-52.124023	-40.283203	6.195068
C:\Users\cware\Desktop\Steller25Nov\TagTesting25Nov2013\M24.DSG	11-1-2013	16:40:58	516364.000000	10327.280000	0.574219	0.093750	-0.691406	0.131193	0.231193	0.352294	-43.151855	-47.119141	4.867554
C:\Users\cware\Desktop\Steller25Nov\TagTesting25Nov2013\M24.DSG	11-1-2013	16:40:58	516365.000000	10327.300000	0.558594	0.089844	-0.699219	0.134862	0.222018	0.354128	-26.428223	-45.379639	1.968384
C:\Users\cware\Desktop\Steller25Nov\TagTesting25Nov2013\M24.DSG	11-1-2013	16:40:58	516366.000000	10327.320000	0.531250	0.058594	-0.710938	0.136697	0.219266	0.353211	-6.439209	-36.392212	-2.349854
C:\Users\cware\Desktop\Steller25Nov\TagTesting25Nov2013\M24.DSG	11-1-2013	16:40:58	516367.000000	10327.340000	0.496094	0.058594	-0.710938	0.139450	0.216514	0.352294	1.068115	-22.598267	3.387451
C:\Users\cware\Desktop\Steller25Nov\TagTesting25Nov2013\M24.DSG	11-1-2013	16:40:58	516368.000000	10327.360000	0.503906	0.109375	-0.710938	0.141284	0.214679	0.350459	7.186890	-11.810303	11.978149
C:\Users\cware\Desktop\Steller25Nov\TagTesting25Nov2013\M24.DSG	11-1-2013	16:40:58	516369.000000	10327.380000	0.410156	0.152344	-0.722656	0.139450	0.211009	0.346789	14.404297	6.820679	16.708374
C:\Users\cware\Desktop\Steller25Nov\TagTesting25Nov2013\M24.DSG	11-1-2013	16:40:58	516370.000000	10327.400000	0.308594	0.199219	-0.800781	0.136697	0.211009	0.344037	17.852783	35.598755	17.654419
C:\Users\cware\Desktop\Steller25Nov\TagTesting25Nov2013\M24.DSG	11-1-2013	16:40:58	516371.000000	10327.420000	0.355469	0.285156	-0.929688	0.130275	0.208257	0.340367	25.482178	48.446655	14.129639
C:\Users\cware\Desktop\Steller25Nov\TagTesting25Nov2013\M24.DSG	11-1-2013	16:40:58	516372.000000	10327.440000	0.335938	0.343750	-1.035156	0.126606	0.209174	0.337615	44.250488	66.421509	2.655029
C:\Users\cware\Desktop\Steller25Nov\TagTesting25Nov2013\M24.DSG	11-1-2013	16:40:58	516373.000000	10327.460000	0.355469	0.335938	-1.093750	0.116514	0.211927	0.329358	55.923462	82.977295	-8.468628
C:\Users\cware\Desktop\Steller25Nov\TagTesting25Nov2013\M24.DSG	11-1-2013	16:40:58	516374.000000	10327.480000	0.554688	0.277344	-1.109375	0.110092	0.214679	0.325688	72.586060	70.495605	-36.743164
C:\Users\cware\Desktop\Steller25Nov\TagTesting25Nov2013\M24.DSG	11-1-2013	16:40:58	516375.000000	10327.500000	0.851563	0.238281	-1.125000	0.105505	0.222936	0.318349	83.053589	37.704468	-61.706543
C:\Users\cware\Desktop\Steller25Nov\TagTesting25Nov2013\M24.DSG	11-1-2013	16:40:58	516376.000000	10327.520000	1.132813	0.171875	-1.273438	0.103670	0.231193	0.313761	108.062744	-15.747070	-104.095459
C:\Users\cware\Desktop\Steller25Nov\TagTesting25Nov2013\M24.DSG	11-1-2013	16:40:58	516377.000000	10327.540000	1.328125	0.339844	-1.503906	0.105505	0.238532	0.309174	131.835938	-69.946289	-114.105225
C:\Users\cware\Desktop\Steller25Nov\TagTesting25Nov2013\M24.DSG	11-1-2013	16:40:58	516378.000000	10327.560000	1.246094	0.648438	-1.691406	0.118349	0.259633	0.299083	149.276733	-106.002808	-78.079224
C:\Users\cware\Desktop\Steller25Nov\TagTesting25Nov2013\M24.DSG	11-1-2013	16:40:58	516379.000000	10327.580000	0.832031	0.562500	-1.621094	0.126606	0.270642	0.293578	136.245728	-82.305908	-28.518677
C:\Users\cware\Desktop\Steller25Nov\TagTesting25Nov2013\M24.DSG	11-1-2013	16:40:58	516380.000000	10327.600000	0.359375	0.175781	-1.640625	0.131193	0.288991	0.282569	108.459473	-32.409668	29.861450
C:\Users\cware\Desktop\Steller25Nov\TagTesting25Nov2013\M24.DSG	11-1-2013	16:40:58	516381.000000	10327.620000	0.132813	0.035156	-1.761719	0.130275	0.294495	0.276147	82.977295	-12.084961	53.329468
C:\Users\cware\Desktop\Steller25Nov\TagTesting25Nov2013\M24.DSG	11-1-2013	16:40:58	516382.000000	10327.640000	0.132813	0.070313	-1.796875	0.122936	0.302752	0.266972	54.290771	7.888794	66.452026
C:\Users\cware\Desktop\Steller25Nov\TagTesting25Nov2013\M24.DSG	11-1-2013	16:40:58	516383.000000	10327.660000	0.222656	-0.066406	-1.703125	0.118349	0.306422	0.263303	49.545288	11.291504	79.467773
C:\Users\cware\Desktop\Steller25Nov\TagTesting25Nov2013\M24.DSG	11-1-2013	16:40:58	516384.000000	10327.680000	0.437500	-0.113281	-1.398438	0.105505	0.310092	0.256881	68.389893	6.729126	92.681885
C:\Users\cware\Desktop\Steller25Nov\TagTesting25Nov2013\M24.DSG	11-1-2013	16:40:58	516385.000000	10327.700000	0.667969	-0.191406	-1.082031	0.099083	0.311009	0.252294	87.081909	-9.094238	106.567383
C:\Users\cware\Desktop\Steller25Nov\TagTesting25Nov2013\M24.DSG	11-1-2013	16:40:58	516386.000000	10327.720000	0.566406	-0.250000	-1.128906	0.083486	0.313761	0.240367	92.483521	-11.428833	111.434937
C:\Users\cware\Desktop\Steller25Nov\TagTesting25Nov2013\M24.DSG	11-1-2013	16:40:58	516387.000000	10327.740000	0.566406	-0.250000	-1.128906	0.077064	0.314679	0.233945	97.839355	-5.615234	105.804443
C:\Users\cware\Desktop\Steller25Nov\TagTesting25Nov2013\M24.DSG	11-1-2013	16:40:58	516388.000000	10327.760000	0.406250	-0.398438	-1.011719	0.064220	0.314679	0.222018	95.474243	-5.661011	98.297119
C:\Users\cware\Desktop\Steller25Nov\TagTesting25Nov2013\M24.DSG	11-1-2013	16:40:58	516389.000000	10327.780000	0.367188	-0.437500	-1.054688	0.058716	0.314679	0.217431	86.273193	0.167847	92.575073
C:\Users\cware\Desktop\Steller25Nov\TagTesting25Nov2013\M24.DSG	11-1-2013	16:40:58	516390.000000	10327.800000	0.339844	-0.457031	-1.082031	0.047706	0.311927	0.205505	83.297729	12.512207	82.183838
C:\Users\cware\Desktop\Steller25Nov\TagTesting25Nov2013\M24.DSG	11-1-2013	16:40:58	516391.000000	10327.820000	0.371094	-0.562500	-0.929688	0.042202	0.311009	0.200000	84.671021	12.481689	74.279785
C:\Users\cware\Desktop\Steller25Nov\TagTesting25Nov2013\M24.DSG	11-1-2013	16:40:58	516392.000000	10327.840000	0.390625	-0.640625	-0.843750	0.032110	0.306422	0.188073	85.479736	3.097534	72.570801
C:\Users\cware\Desktop\Steller25Nov\TagTesting25Nov2013\M24.DSG	11-1-2013	16:40:58	516393.000000	10327.860000	0.332031	-0.597656	-0.968750	0.026606	0.303670	0.182569	85.327148	3.921509	72.525024
C:\Users\cware\Desktop\Steller25Nov\TagTesting25Nov2013\M24.DSG	11-1-2013	16:40:58	516394.000000	10327.880000	0.238281	-0.445313	-1.140625	0.016514	0.298165	0.173394	74.783325	24.841309	66.772461
C:\Users\cware\Desktop\Steller25Nov\TagTesting25Nov2013\M24.DSG	11-1-2013	16:40:58	516395.000000	10327.900000	0.332031	-0.382813	-1.089844	0.013761	0.295413	0.166972	61.599731	28.686523	60.638428
C:\Users\cware\Desktop\Steller25Nov\TagTesting25Nov2013\M24.DSG	11-1-2013	16:40:58	516396.000000	10327.920000	0.402344	-0.414063	-0.976563	0.006422	0.288991	0.157798	48.187256	21.728516	59.738159
C:\Users\cware\Desktop\Steller25Nov\TagTesting25Nov2013\M24.DSG	11-1-2013	16:40:58	516397.000000	10327.940000	0.464844	-0.425781	-0.863281	0.003670	0.286239	0.155963	37.567139	9.735107	61.553955
C:\Users\cware\Desktop\Steller25Nov\TagTesting25Nov2013\M24.DSG	11-1-2013	16:40:58	516398.000000	10327.960000	0.507813	-0.367188	-0.871094	-0.002752	0.277982	0.153211	31.478882	4.806519	64.407349
C:\Users\cware\Desktop\Steller25Nov\TagTesting25Nov2013\M24.DSG	11-1-2013	16:40:58	516399.000000	10327.980000	0.523438	-0.281250	-0.906250	-0.006422	0.274312	0.149541	26.260376	3.341675	66.772461
C:\Users\cware\Desktop\Steller25Nov\TagTesting25Nov2013\M24.DSG	11-1-2013	16:40:58	516400.000000	10328.000000	0.585938	-0.230469	-0.902344	-0.010092	0.265138	0.148624	22.293091	2.593994	65.078735
C:\Users\cware\Desktop\Steller25Nov\TagTesting25Nov2013\M24.DSG	11-1-2013	16:40:58	516401.000000	10328.020000	0.632813	-0.203125	-0.902344	-0.015596	0.261468	0.147706	16.799927	-3.005981	57.434082
C:\Users\cware\Desktop\Steller25Nov\TagTesting25Nov2013\M24.DSG	11-1-2013	16:40:58	516402.000000	10328.040000	0.636719	-0.148438	-0.953125	-0.018349	0.257798	0.146789	9.185791	-10.910034	44.311523
C:\Users\cware\Desktop\Steller25Nov\TagTesting25Nov2013\M24.DSG	11-1-2013	16:40:58	516403.000000	10328.060000	0.636719	-0.085938	-0.980469	-0.021101	0.251376	0.147706	4.776001	-15.121460	34.393311
C:\Users\cware\Desktop\Steller25Nov\TagTesting25Nov2013\M24.DSG	11-1-2013	16:40:58	516404.000000	10328.080000	0.609375	-0.082031	-1.000000	-0.022018	0.248624	0.148624	6.057739	-14.678955	23.559570
C:\Users\cware\Desktop\Steller25Nov\TagTesting25Nov2013\M24.DSG	11-1-2013	16:40:58	516405.000000	10328.100000	0.546875	-0.117188	-1.039063	-0.024771	0.245872	0.148624	2.059937	-5.310059	19.851685
C:\Users\cware\Desktop\Steller25Nov\TagTesting25Nov2013\M24.DSG	11-1-2013	16:40:58	516406.000000	10328.120000	0.503906	-0.167969	-1.078125	-0.024771	0.244037	0.149541	-6.027222	4.577637	19.287109
C:\Users\cware\Desktop\Steller25Nov\TagTesting25Nov2013\M24.DSG	11-1-2013	16:40:58	516407.000000	10328.140000	0.507813	-0.222656	-1.078125	-0.025688	0.241284	0.147706	-12.466431	16.815186	22.689819
C:\Users\cware\Desktop\Steller25Nov\TagTesting25Nov2013\M24.DSG	11-1-2013	16:40:58	516408.000000	10328.160000	0.496094	-0.253906	-1.082031	-0.027523	0.238532	0.148624	-16.403198	21.545410	27.420044
C:\Users\cware\Desktop\Steller25Nov\TagTesting25Nov2013\M24.DSG	11-1-2013	16:40:58	516409.000000	10328.180000	0.582031	-0.277344	-0.988281	-0.030275	0.234862	0.147706	-11.505127	1.266479	29.159546
C:\Users\cware\Desktop\Steller25Nov\TagTesting25Nov2013\M24.DSG	11-1-2013	16:40:58	516410.000000	10328.200000	0.710938	-0.253906	-0.800781	-0.030275	0.233945	0.148624	-18.386841	-23.925781	26.931763
C:\Users\cware\Desktop\Steller25Nov\TagTesting25Nov2013\M24.DSG	11-1-2013	16:40:58	516411.000000	10328.220000	0.707031	-0.187500	-0.800781	-0.031193	0.228440	0.154128	-29.205322	-20.812988	18.508911
C:\Users\cware\Desktop\Steller25Nov\TagTesting25Nov2013\M24.DSG	11-1-2013	16:40:58	516412.000000	10328.240000	0.613281	0.039063	-0.863281	-0.030275	0.227523	0.155963	-35.110474	-15.228271	7.049561
C:\Users\cware\Desktop\Steller25Nov\TagTesting25Nov2013\M24.DSG	11-1-2013	16:40:58	516413.000000	10328.260000	0.613281	0.039063	-0.863281	-0.031193	0.224771	0.160550	-35.659790	-19.256592	2.960205
C:\Users\cware\Desktop\Steller25Nov\TagTesting25Nov2013\M24.DSG	11-1-2013	16:40:58	516414.000000	10328.280000	0.675781	0.042969	-0.921875	-0.030275	0.223853	0.162385	-26.168823	-23.361206	6.027222
C:\Users\cware\Desktop\Steller25Nov\TagTesting25Nov2013\M24.DSG	11-1-2013	16:40:58	516415.000000	10328.300000	0.691406	-0.035156	-0.925781	-0.030275	0.222936	0.164220	-11.077881	-29.647827	3.707886
C:\Users\cware\Desktop\Steller25Nov\TagTesting25Nov2013\M24.DSG	11-1-2013	16:40:58	516416.000000	10328.320000	0.644531	-0.175781	-1.007813	-0.028440	0.220183	0.168807	15.045166	-34.057617	6.652832
C:\Users\cware\Desktop\Steller25Nov\TagTesting25Nov2013\M24.DSG	11-1-2013	16:40:58	516417.000000	10328.340000	0.632813	-0.113281	-1.066406	-0.028440	0.221101	0.169725	25.360107	-37.719727	4.760742
C:\Users\cware\Desktop\Steller25Nov\TagTesting25Nov2013\M24.DSG	11-1-2013	16:40:58	516418.000000	10328.360000	0.652344	-0.058594	-1.000000	-0.028440	0.220183	0.171560	27.557373	-34.194946	4.287720
C:\Users\cware\Desktop\Steller25Nov\TagTesting25Nov2013\M24.DSG	11-1-2013	16:40:58	516419.000000	10328.380000	0.656250	-0.101563	-0.941406	-0.028440	0.220183	0.173394	19.775391	-39.627075	4.791260
C:\Users\cware\Desktop\Steller25Nov\TagTesting25Nov2013\M24.DSG	11-1-2013	16:40:58	516420.000000	10328.400000	0.652344	-0.167969	-0.980469	-0.026606	0.221101	0.175229	13.198853	-37.948608	4.318237
C:\Users\cware\Desktop\Steller25Nov\TagTesting25Nov2013\M24.DSG	11-1-2013	16:40:58	516421.000000	10328.420000	0.656250	-0.218750	-0.996094	-0.025688	0.220183	0.176147	9.368896	-34.042358	3.723145
C:\Users\cware\Desktop\Steller25Nov\TagTesting25Nov2013\M24.DSG	11-1-2013	16:40:58	516422.000000	10328.440000	0.613281	-0.222656	-0.976563	-0.024771	0.219266	0.178899	1.937866	-30.334473	0.579834
C:\Users\cware\Desktop\Steller25Nov\TagTesting25Nov2013\M24.DSG	11-1-2013	16:40:58	516423.000000	10328.460000	0.597656	-0.246094	-0.921875	-0.025688	0.220183	0.181651	-6.027222	-29.602051	-3.326416
C:\Users\cware\Desktop\Steller25Nov\TagTesting25Nov2013\M24.DSG	11-1-2013	16:40:58	516424.000000	10328.480000	0.589844	-0.269531	-0.921875	-0.023853	0.220183	0.183486	-12.130737	-27.328491	-4.928589
C:\Users\cware\Desktop\Steller25Nov\TagTesting25Nov2013\M24.DSG	11-1-2013	16:40:58	516425.000000	10328.500000	0.593750	-0.253906	-0.933594	-0.022018	0.219266	0.185321	-18.920898	-28.610229	-3.967285
C:\Users\cware\Desktop\Steller25Nov\TagTesting25Nov2013\M24.DSG	11-1-2013	16:40:58	516426.000000	10328.520000	0.578125	-0.207031	-0.980469	-0.022018	0.217431	0.190826	-23.223877	-31.250000	-3.021240
C:\Users\cware\Desktop\Steller25Nov\TagTesting25Nov2013\M24.DSG	11-1-2013	16:40:58	516427.000000	10328.540000	0.539063	-0.164063	-1.070313	-0.021101	0.217431	0.192661	-17.456055	-28.823853	-0.457764
C:\Users\cware\Desktop\Steller25Nov\TagTesting25Nov2013\M24.DSG	11-1-2013	16:40:58	516428.000000	10328.560000	0.488281	-0.089844	-1.140625	-0.021101	0.214679	0.195413	-11.734009	-13.183594	1.846313
C:\Users\cware\Desktop\Steller25Nov\TagTesting25Nov2013\M24.DSG	11-1-2013	16:40:58	516429.000000	10328.580000	0.476563	-0.062500	-1.136719	-0.020183	0.214679	0.196330	-8.041382	-5.523682	0.106812
C:\Users\cware\Desktop\Steller25Nov\TagTesting25Nov2013\M24.DSG	11-1-2013	16:40:58	516430.000000	10328.600000	0.500000	-0.085938	-1.054688	-0.021101	0.214679	0.196330	-7.431030	-6.240845	-2.777100
C:\Users\cware\Desktop\Steller25Nov\TagTesting25Nov2013\M24.DSG	11-1-2013	16:40:58	516431.000000	10328.620000	0.531250	-0.152344	-0.996094	-0.021101	0.214679	0.197248	-8.377075	-12.664795	-5.279541
C:\Users\cware\Desktop\Steller25Nov\TagTesting25Nov2013\M24.DSG	11-1-2013	16:40:58	516432.000000	10328.640000	0.570313	-0.222656	-0.996094	-0.019266	0.214679	0.199083	-6.286621	-22.430420	-8.651733
C:\Users\cware\Desktop\Steller25Nov\TagTesting25Nov2013\M24.DSG	11-1-2013	16:40:58	516433.000000	10328.660000	0.542969	-0.246094	-0.996094	-0.018349	0.214679	0.200000	-5.966187	-24.719238	-8.773804
C:\Users\cware\Desktop\Steller25Nov\TagTesting25Nov2013\M24.DSG	11-1-2013	16:40:58	516434.000000	10328.680000	0.496094	-0.218750	-1.035156	-0.015596	0.214679	0.201835	-11.123657	-15.960693	-7.415771
C:\Users\cware\Desktop\Steller25Nov\TagTesting25Nov2013\M24.DSG	11-1-2013	16:40:58	516435.000000	10328.700000	0.472656	-0.179688	-1.070313	-0.016514	0.215596	0.202752	-16.281128	-7.553101	-5.599976
C:\Users\cware\Desktop\Steller25Nov\TagTesting25Nov2013\M24.DSG	11-1-2013	16:40:58	516436.000000	10328.720000	0.492188	-0.128906	-1.042969	-0.016514	0.213761	0.203670	-18.875122	-4.669189	-5.599976
C:\Users\cware\Desktop\Steller25Nov\TagTesting25Nov2013\M24.DSG	11-1-2013	16:40:58	516437.000000	10328.740000	0.515625	-0.132813	-1.011719	-0.015596	0.213761	0.205505	-22.552490	-6.820679	-9.384155
C:\Users\cware\Desktop\Steller25Nov\TagTesting25Nov2013\M24.DSG	11-1-2013	16:40:58	516438.000000	10328.760000	0.542969	-0.113281	-1.027344	-0.015596	0.212844	0.208257	-23.986816	-9.689331	-13.687134
C:\Users\cware\Desktop\Steller25Nov\TagTesting25Nov2013\M24.DSG	11-1-2013	16:40:58	516439.000000	10328.780000	0.527344	-0.113281	-1.109375	-0.014679	0.211927	0.208257	-22.308350	-6.317139	-11.581421
C:\Users\cware\Desktop\Steller25Nov\TagTesting25Nov2013\M24.DSG	11-1-2013	16:40:58	516440.000000	10328.800000	0.468750	-0.140625	-1.097656	-0.014679	0.212844	0.208257	-19.760132	5.538940	-9.170532
C:\Users\cware\Desktop\Steller25Nov\TagTesting25Nov2013\M24.DSG	11-1-2013	16:40:58	516441.000000	10328.820000	0.468750	-0.140625	-1.097656	-0.013761	0.212844	0.208257	-19.699097	12.954712	-4.806519
C:\Users\cware\Desktop\Steller25Nov\TagTesting25Nov2013\M24.DSG	11-1-2013	16:40:58	516442.000000	10328.840000	0.523438	-0.183594	-1.074219	-0.015596	0.211927	0.208257	-23.101807	12.573242	-1.602173
C:\Users\cware\Desktop\Steller25Nov\TagTesting25Nov2013\M24.DSG	11-1-2013	16:40:58	516443.000000	10328.860000	0.535156	-0.191406	-1.074219	-0.015596	0.211009	0.208257	-21.636963	8.392334	-0.671387
C:\Users\cware\Desktop\Steller25Nov\TagTesting25Nov2013\M24.DSG	11-1-2013	16:40:58	516444.000000	10328.880000	0.507813	-0.160156	-1.105469	-0.015596	0.211009	0.208257	-16.998291	9.933472	0.778198
C:\Users\cware\Desktop\Steller25Nov\TagTesting25Nov2013\M24.DSG	11-1-2013	16:40:58	516445.000000	10328.900000	0.484375	-0.121094	-1.097656	-0.015596	0.210092	0.206422	-12.069702	12.451172	5.065918
C:\Users\cware\Desktop\Steller25Nov\TagTesting25Nov2013\M24.DSG	11-1-2013	16:40:58	516446.000000	10328.920000	0.472656	-0.132813	-1.093750	-0.017431	0.208257	0.204587	-8.255005	18.783569	8.666992
C:\Users\cware\Desktop\Steller25Nov\TagTesting25Nov2013\M24.DSG	11-1-2013	16:40:58	516447.000000	10328.940000	0.507813	-0.128906	-1.070313	-0.019266	0.208257	0.202752	-5.584717	18.829346	8.697510
C:\Users\cware\Desktop\Steller25Nov\TagTesting25Nov2013\M24.DSG	11-1-2013	16:40:58	516448.000000	10328.960000	0.527344	-0.140625	-1.035156	-0.018349	0.207339	0.202752	-2.670288	20.614624	8.468628
C:\Users\cware\Desktop\Steller25Nov\TagTesting25Nov2013\M24.DSG	11-1-2013	16:40:58	516449.000000	10328.980000	0.546875	-0.164063	-1.023438	-0.020183	0.206422	0.200917	-4.653931	16.357422	6.912231
C:\Users\cware\Desktop\Steller25Nov\TagTesting25Nov2013\M24.DSG	11-1-2013	16:40:58	516450.000000	10329.000000	0.542969	-0.140625	-1.027344	-0.021101	0.206422	0.200000	-3.601074	16.876221	5.126953
C:\Users\cware\Desktop\Steller25Nov\TagTesting25Nov2013\M24.DSG	11-1-2013	16:40:58	516451.000000	10329.020000	0.562500	-0.101563	-1.046875	-0.022018	0.205505	0.198165	-5.233765	16.525269	5.645752
C:\Users\cware\Desktop\Steller25Nov\TagTesting25Nov2013\M24.DSG	11-1-2013	16:40:58	516452.000000	10329.040000	0.582031	-0.023438	-1.042969	-0.022018	0.206422	0.197248	-7.354736	16.921997	2.777100
C:\Users\cware\Desktop\Steller25Nov\TagTesting25Nov2013\M24.DSG	11-1-2013	16:40:58	516453.000000	10329.060000	0.558594	0.003906	-1.003906	-0.022936	0.205505	0.196330	-6.149292	22.476196	-0.396729
C:\Users\cware\Desktop\Steller25Nov\TagTesting25Nov2013\M24.DSG	11-1-2013	16:40:58	516454.000000	10329.080000	0.546875	-0.007813	-0.968750	-0.023853	0.206422	0.193578	-7.293701	25.421143	-3.295898
C:\Users\cware\Desktop\Steller25Nov\TagTesting25Nov2013\M24.DSG	11-1-2013	16:40:58	516455.000000	10329.100000	0.535156	-0.015625	-0.968750	-0.023853	0.206422	0.193578	-3.417969	26.473999	-1.770020
C:\Users\cware\Desktop\Steller25Nov\TagTesting25Nov2013\M24.DSG	11-1-2013	16:40:58	516456.000000	10329.120000	0.550781	-0.023438	-0.972656	-0.024771	0.207339	0.189908	2.243042	25.573730	-1.235962
C:\Users\cware\Desktop\Steller25Nov\TagTesting25Nov2013\M24.DSG	11-1-2013	16:40:58	516457.000000	10329.140000	0.570313	-0.003906	-0.937500	-0.025688	0.207339	0.188073	0.671387	20.675659	-3.646851
C:\Users\cware\Desktop\Steller25Nov\TagTesting25Nov2013\M24.DSG	11-1-2013	16:40:58	516458.000000	10329.160000	0.546875	-0.007813	-0.925781	-0.026606	0.207339	0.184404	-3.875732	21.179199	-6.164551
C:\Users\cware\Desktop\Steller25Nov\TagTesting25Nov2013\M24.DSG	11-1-2013	16:40:58	516459.000000	10329.180000	0.503906	-0.046875	-0.925781	-0.026606	0.207339	0.182569	-7.720947	21.820068	-6.317139
C:\Users\cware\Desktop\Steller25Nov\TagTesting25Nov2013\M24.DSG	11-1-2013	16:40:58	516460.000000	10329.200000	0.527344	-0.093750	-0.917969	-0.028440	0.208257	0.180734	-7.598877	17.059326	-8.026123
C:\Users\cware\Desktop\Steller25Nov\TagTesting25Nov2013\M24.DSG	11-1-2013	16:40:58	516461.000000	10329.220000	0.582031	-0.078125	-0.882813	-0.028440	0.209174	0.179817	-8.895874	14.389038	-10.894775
C:\Users\cware\Desktop\Steller25Nov\TagTesting25Nov2013\M24.DSG	11-1-2013	16:40:58	516462.000000	10329.240000	0.632813	-0.023438	-0.894531	-0.028440	0.209174	0.178899	-10.757446	10.330200	-16.494751
C:\Users\cware\Desktop\Steller25Nov\TagTesting25Nov2013\M24.DSG	11-1-2013	16:40:58	516463.000000	10329.260000	0.597656	0.031250	-0.945313	-0.028440	0.210092	0.177982	-10.391235	15.869141	-20.843506
C:\Users\cware\Desktop\Steller25Nov\TagTesting25Nov2013\M24.DSG	11-1-2013	16:40:58	516464.000000	10329.280000	0.562500	0.082031	-0.992188	-0.027523	0.212844	0.176147	-7.644653	22.003174	-25.253296
C:\Users\cware\Desktop\Steller25Nov\TagTesting25Nov2013\M24.DSG	11-1-2013	16:40:58	516465.000000	10329.300000	0.574219	0.113281	-0.960938	-0.027523	0.213761	0.174312	-4.516602	22.186279	-26.870728
C:\Users\cware\Desktop\Steller25Nov\TagTesting25Nov2013\M24.DSG	11-1-2013	16:40:58	516466.000000	10329.320000	0.621094	0.031250	-0.894531	-0.027523	0.217431	0.170642	-0.610352	18.676758	-28.427124
C:\Users\cware\Desktop\Steller25Nov\TagTesting25Nov2013\M24.DSG	11-1-2013	16:40:58	516467.000000	10329.340000	0.621094	0.031250	-0.894531	-0.026606	0.218349	0.170642	-0.640869	14.389038	-30.044556
C:\Users\cware\Desktop\Steller25Nov\TagTesting25Nov2013\M24.DSG	11-1-2013	16:40:58	516468.000000	10329.360000	0.613281	-0.035156	-0.910156	-0.026606	0.222936	0.166055	0.457764	11.978149	-31.967163
C:\Users\cware\Desktop\Steller25Nov\TagTesting25Nov2013\M24.DSG	11-1-2013	16:40:58	516469.000000	10329.380000	0.593750	-0.074219	-0.902344	-0.025688	0.223853	0.165138	0.137329	14.358521	-32.073975
C:\Users\cware\Desktop\Steller25Nov\TagTesting25Nov2013\M24.DSG	11-1-2013	16:40:58	516470.000000	10329.400000	0.617188	-0.078125	-0.878906	-0.024771	0.227523	0.161468	6.011963	14.221191	-30.883789
C:\Users\cware\Desktop\Steller25Nov\TagTesting25Nov2013\M24.DSG	11-1-2013	16:40:58	516471.000000	10329.420000	0.664063	-0.097656	-0.863281	-0.024771	0.229358	0.159633	9.582520	11.123657	-28.427124
C:\Users\cware\Desktop\Steller25Nov\TagTesting25Nov2013\M24.DSG	11-1-2013	16:40:58	516472.000000	10329.440000	0.710938	-0.089844	-0.863281	-0.024771	0.233028	0.156881	12.802124	5.889893	-25.283813
C:\Users\cware\Desktop\Steller25Nov\TagTesting25Nov2013\M24.DSG	11-1-2013	16:40:58	516473.000000	10329.460000	0.722656	-0.109375	-0.878906	-0.024771	0.233945	0.155963	14.907837	-0.305176	-26.168823
C:\Users\cware\Desktop\Steller25Nov\TagTesting25Nov2013\M24.DSG	11-1-2013	16:40:58	516474.000000	10329.480000	0.679688	-0.160156	-0.894531	-0.022018	0.238532	0.152294	16.387939	0.793457	-29.586792
C:\Users\cware\Desktop\Steller25Nov\TagTesting25Nov2013\M24.DSG	11-1-2013	16:40:58	516475.000000	10329.500000	0.628906	-0.210938	-0.898438	-0.022936	0.240367	0.151376	16.616821	5.264282	-32.180786
C:\Users\cware\Desktop\Steller25Nov\TagTesting25Nov2013\M24.DSG	11-1-2013	16:40:58	516476.000000	10329.520000	0.613281	-0.230469	-0.910156	-0.022018	0.244037	0.147706	15.213013	13.931274	-34.652710
C:\Users\cware\Desktop\Steller25Nov\TagTesting25Nov2013\M24.DSG	11-1-2013	16:40:58	516477.000000	10329.540000	0.636719	-0.226563	-0.886719	-0.022018	0.246789	0.145872	13.290405	16.784668	-33.645630
C:\Users\cware\Desktop\Steller25Nov\TagTesting25Nov2013\M24.DSG	11-1-2013	16:40:58	516478.000000	10329.560000	0.675781	-0.226563	-0.886719	-0.021101	0.248624	0.142202	14.205933	15.014648	-31.433105
C:\Users\cware\Desktop\Steller25Nov\TagTesting25Nov2013\M24.DSG	11-1-2013	16:40:58	516479.000000	10329.580000	0.714844	-0.234375	-0.898438	-0.019266	0.252294	0.137615	16.998291	8.453369	-32.287598
C:\Users\cware\Desktop\Steller25Nov\TagTesting25Nov2013\M24.DSG	11-1-2013	16:40:58	516480.000000	10329.600000	0.679688	-0.234375	-0.937500	-0.018349	0.255046	0.136697	21.316528	10.574341	-32.287598
C:\Users\cware\Desktop\Steller25Nov\TagTesting25Nov2013\M24.DSG	11-1-2013	16:40:58	516481.000000	10329.620000	0.574219	-0.261719	-0.988281	-0.017431	0.259633	0.132110	24.246216	28.625488	-29.541016
C:\Users\cware\Desktop\Steller25Nov\TagTesting25Nov2013\M24.DSG	11-1-2013	16:40:58	516482.000000	10329.640000	0.550781	-0.257813	-1.031250	-0.017431	0.260550	0.127523	26.626587	52.230835	-22.903442
C:\Users\cware\Desktop\Steller25Nov\TagTesting25Nov2013\M24.DSG	11-1-2013	16:40:58	516483.000000	10329.660000	0.554688	-0.312500	-1.035156	-0.019266	0.264220	0.117431	26.489258	70.617676	-18.371582
C:\Users\cware\Desktop\Steller25Nov\TagTesting25Nov2013\M24.DSG	11-1-2013	16:40:58	516484.000000	10329.680000	0.605469	-0.339844	-0.992188	-0.019266	0.266055	0.111927	24.337769	77.102661	-16.220093
C:\Users\cware\Desktop\Steller25Nov\TagTesting25Nov2013\M24.DSG	11-1-2013	16:40:58	516485.000000	10329.700000	0.691406	-0.355469	-0.925781	-0.020183	0.270642	0.100917	17.333984	60.668945	-16.998291
C:\Users\cware\Desktop\Steller25Nov\TagTesting25Nov2013\M24.DSG	11-1-2013	16:40:58	516486.000000	10329.720000	0.753906	-0.425781	-0.890625	-0.019266	0.271560	0.095413	9.536743	63.858032	-15.945435
C:\Users\cware\Desktop\Steller25Nov\TagTesting25Nov2013\M24.DSG	11-1-2013	16:40:58	516487.000000	10329.740000	0.765625	-0.496094	-0.859375	-0.018349	0.273394	0.088991	-3.448486	50.384521	-17.135620
C:\Users\cware\Desktop\Steller25Nov\TagTesting25Nov2013\M24.DSG	11-1-2013	16:40:58	516488.000000	10329.760000	0.785156	-0.480469	-0.851563	-0.018349	0.275229	0.085321	-14.953613	45.745850	-17.089844
C:\Users\cware\Desktop\Steller25Nov\TagTesting25Nov2013\M24.DSG	11-1-2013	16:40:58	516489.000000	10329.780000	0.785156	-0.500000	-0.835938	-0.017431	0.279817	0.079817	-25.848389	46.279907	-15.914917
C:\Users\cware\Desktop\Steller25Nov\TagTesting25Nov2013\M24.DSG	11-1-2013	16:40:58	516490.000000	10329.800000	0.796875	-0.515625	-0.847656	-0.016514	0.281651	0.080734	-39.291382	47.714233	-18.875122
C:\Users\cware\Desktop\Steller25Nov\TagTesting25Nov2013\M24.DSG	11-1-2013	16:40:58	516491.000000	10329.820000	0.792969	-0.511719	-0.843750	-0.014679	0.284404	0.077982	-50.857544	53.894043	-24.200439
C:\Users\cware\Desktop\Steller25Nov\TagTesting25Nov2013\M24.DSG	11-1-2013	16:40:58	516492.000000	10329.840000	0.800781	-0.476563	-0.832031	-0.012844	0.286239	0.077064	-60.699463	56.747437	-29.083252
C:\Users\cware\Desktop\Steller25Nov\TagTesting25Nov2013\M24.DSG	11-1-2013	16:40:58	516493.000000	10329.860000	0.851563	-0.453125	-0.785156	-0.011009	0.288991	0.077064	-67.367554	49.179077	-28.747559
C:\Users\cware\Desktop\Steller25Nov\TagTesting25Nov2013\M24.DSG	11-1-2013	16:40:58	516494.000000	10329.880000	0.878906	-0.347656	-0.734375	-0.006422	0.292661	0.079817	-76.950073	43.289185	-29.907227
C:\Users\cware\Desktop\Steller25Nov\TagTesting25Nov2013\M24.DSG	11-1-2013	16:40:58	516495.000000	10329.900000	0.816406	-0.328125	-0.742188	-0.004587	0.294495	0.081651	-81.970215	46.066284	-31.204224
C:\Users\cware\Desktop\Steller25Nov\TagTesting25Nov2013\M24.DSG	11-1-2013	16:40:58	516496.000000	10329.920000	0.812500	-0.324219	-0.738281	-0.002752	0.299083	0.085321	-83.541870	52.474976	-28.457642
C:\Users\cware\Desktop\Steller25Nov\TagTesting25Nov2013\M24.DSG	11-1-2013	16:40:58	516497.000000	10329.940000	0.871094	-0.312500	-0.691406	-0.000917	0.300917	0.088073	-83.877563	51.895142	-30.364990
C:\Users\cware\Desktop\Steller25Nov\TagTesting25Nov2013\M24.DSG	11-1-2013	16:40:58	516498.000000	10329.960000	0.882813	-0.335938	-0.644531	0.001835	0.305505	0.090826	-84.701538	45.883179	-34.790039
C:\Users\cware\Desktop\Steller25Nov\TagTesting25Nov2013\M24.DSG	11-1-2013	16:40:58	516499.000000	10329.980000	0.894531	-0.371094	-0.585938	0.002752	0.307339	0.091743	-86.639404	41.000366	-36.239624
C:\Users\cware\Desktop\Steller25Nov\TagTesting25Nov2013\M24.DSG	11-1-2013	16:40:58	516500.000000	10330.000000	0.925781	-0.351563	-0.527344	0.007339	0.310092	0.098165	-92.285156	36.499023	-34.561157
C:\Users\cware\Desktop\Steller25Nov\TagTesting25Nov2013\M24.DSG	11-1-2013	16:40:58	516501.000000	10330.020000	0.878906	-0.343750	-0.550781	0.006422	0.311927	0.100917	-96.633911	36.560059	-34.042358
C:\Users\cware\Desktop\Steller25Nov\TagTesting25Nov2013\M24.DSG	11-1-2013	16:40:58	516502.000000	10330.040000	0.863281	-0.292969	-0.589844	0.009174	0.313761	0.108257	-99.044800	33.493042	-34.164429
C:\Users\cware\Desktop\Steller25Nov\TagTesting25Nov2013\M24.DSG	11-1-2013	16:40:58	516503.000000	10330.060000	0.875000	-0.253906	-0.550781	0.011927	0.314679	0.111927	-104.873657	23.040771	-34.881592
C:\Users\cware\Desktop\Steller25Nov\TagTesting25Nov2013\M24.DSG	11-1-2013	16:40:58	516504.000000	10330.080000	0.804688	-0.218750	-0.554688	0.014679	0.316514	0.121101	-111.495972	20.721436	-35.202026
C:\Users\cware\Desktop\Steller25Nov\TagTesting25Nov2013\M24.DSG	11-1-2013	16:40:58	516505.000000	10330.100000	0.769531	-0.199219	-0.617188	0.017431	0.316514	0.126606	-116.806030	26.687622	-38.101196
C:\Users\cware\Desktop\Steller25Nov\TagTesting25Nov2013\M24.DSG	11-1-2013	16:40:58	516506.000000	10330.120000	0.882813	-0.207031	-0.582031	0.021101	0.317431	0.138532	-122.222900	13.702393	-47.866821
C:\Users\cware\Desktop\Steller25Nov\TagTesting25Nov2013\M24.DSG	11-1-2013	16:40:58	516507.000000	10330.140000	0.914063	-0.238281	-0.519531	0.024771	0.317431	0.144037	-122.817993	3.479004	-52.978516
C:\Users\cware\Desktop\Steller25Nov\TagTesting25Nov2013\M24.DSG	11-1-2013	16:40:58	516508.000000	10330.160000	0.929688	-0.296875	-0.535156	0.030275	0.318349	0.156881	-121.246338	-3.479004	-53.970337
C:\Users\cware\Desktop\Steller25Nov\TagTesting25Nov2013\M24.DSG	11-1-2013	16:40:58	516509.000000	10330.180000	0.960938	-0.335938	-0.632813	0.033028	0.318349	0.164220	-117.385864	-7.308960	-51.681519
C:\Users\cware\Desktop\Steller25Nov\TagTesting25Nov2013\M24.DSG	11-1-2013	16:40:58	516510.000000	10330.200000	0.996094	-0.382813	-0.609375	0.038532	0.317431	0.177982	-111.755371	-14.251709	-51.025391
C:\Users\cware\Desktop\Steller25Nov\TagTesting25Nov2013\M24.DSG	11-1-2013	16:40:58	516511.000000	10330.220000	0.957031	-0.359375	-0.550781	0.040367	0.317431	0.183486	-104.446411	-19.943237	-54.550171
C:\Users\cware\Desktop\Steller25Nov\TagTesting25Nov2013\M24.DSG	11-1-2013	16:40:58	516512.000000	10330.240000	0.960938	-0.289063	-0.527344	0.046789	0.314679	0.195413	-98.861694	-33.737183	-60.501099
C:\Users\cware\Desktop\Steller25Nov\TagTesting25Nov2013\M24.DSG	11-1-2013	16:40:58	516513.000000	10330.260000	0.937500	-0.257813	-0.531250	0.049541	0.315596	0.201835	-92.483521	-38.711548	-62.866211
C:\Users\cware\Desktop\Steller25Nov\TagTesting25Nov2013\M24.DSG	11-1-2013	16:40:58	516514.000000	10330.280000	0.929688	-0.238281	-0.566406	0.057798	0.314679	0.212844	-88.317871	-43.060303	-61.279297
C:\Users\cware\Desktop\Steller25Nov\TagTesting25Nov2013\M24.DSG	11-1-2013	16:40:58	516515.000000	10330.300000	0.894531	-0.222656	-0.597656	0.061468	0.313761	0.216514	-88.516235	-42.816162	-58.074951
C:\Users\cware\Desktop\Steller25Nov\TagTesting25Nov2013\M24.DSG	11-1-2013	16:40:58	516516.000000	10330.320000	0.851563	-0.183594	-0.601563	0.065138	0.312844	0.227523	-89.645386	-38.650513	-54.244995
C:\Users\cware\Desktop\Steller25Nov\TagTesting25Nov2013\M24.DSG	11-1-2013	16:40:58	516517.000000	10330.340000	0.859375	-0.160156	-0.613281	0.072477	0.310092	0.232110	-88.577271	-35.385132	-52.139282
C:\Users\cware\Desktop\Steller25Nov\TagTesting25Nov2013\M24.DSG	11-1-2013	16:40:58	516518.000000	10330.360000	0.828125	-0.140625	-0.656250	0.075229	0.308257	0.238532	-81.710815	-33.096313	-50.384521
C:\Users\cware\Desktop\Steller25Nov\TagTesting25Nov2013\M24.DSG	11-1-2013	16:40:58	516519.000000	10330.380000	0.843750	-0.128906	-0.660156	0.082569	0.307339	0.244954	-75.347900	-36.895752	-49.331665
C:\Users\cware\Desktop\Steller25Nov\TagTesting25Nov2013\M24.DSG	11-1-2013	16:40:58	516520.000000	10330.400000	0.839844	-0.132813	-0.703125	0.085321	0.305505	0.248624	-64.163208	-50.018311	-47.927856
C:\Users\cware\Desktop\Steller25Nov\TagTesting25Nov2013\M24.DSG	11-1-2013	16:40:58	516521.000000	10330.420000	0.839844	-0.132813	-0.703125	0.093578	0.304587	0.255963	-56.365967	-62.896729	-45.822144
C:\Users\cware\Desktop\Steller25Nov\TagTesting25Nov2013\M24.DSG	11-1-2013	16:40:58	516522.000000	10330.440000	0.664063	-0.074219	-0.886719	0.096330	0.302752	0.258716	-56.137085	-63.705444	-40.405273
C:\Users\cware\Desktop\Steller25Nov\TagTesting25Nov2013\M24.DSG	11-1-2013	16:40:58	516523.000000	10330.460000	0.644531	-0.074219	-0.910156	0.103670	0.302752	0.265138	-61.004639	-63.522339	-36.697388
C:\Users\cware\Desktop\Steller25Nov\TagTesting25Nov2013\M24.DSG	11-1-2013	16:40:58	516524.000000	10330.480000	0.570313	0.042969	-1.121094	0.108257	0.300917	0.269725	-46.951294	-70.327759	-29.479980
C:\Users\cware\Desktop\Steller25Nov\TagTesting25Nov2013\M24.DSG	11-1-2013	16:40:58	516525.000000	10330.500000	0.500000	0.128906	-1.230469	0.114679	0.299083	0.275229	-41.732788	-39.230347	-23.284912
C:\Users\cware\Desktop\Steller25Nov\TagTesting25Nov2013\M24.DSG	11-1-2013	16:40:58	516526.000000	10330.520000	0.546875	0.167969	-1.226563	0.117431	0.298165	0.277064	-34.118652	-23.468018	-20.309448
C:\Users\cware\Desktop\Steller25Nov\TagTesting25Nov2013\M24.DSG	11-1-2013	16:40:58	516527.000000	10330.540000	0.597656	0.109375	-1.207031	0.120183	0.298165	0.279817	-26.397705	-11.947632	-17.868042
C:\Users\cware\Desktop\Steller25Nov\TagTesting25Nov2013\M24.DSG	11-1-2013	16:40:58	516528.000000	10330.560000	0.660156	0.003906	-1.066406	0.121101	0.297248	0.282569	-14.404297	-15.975952	-21.469116
C:\Users\cware\Desktop\Steller25Nov\TagTesting25Nov2013\M24.DSG	11-1-2013	16:40:58	516529.000000	10330.580000	0.695313	-0.125000	-1.011719	0.124771	0.297248	0.281651	-9.613037	-21.469116	-24.856567
C:\Users\cware\Desktop\Steller25Nov\TagTesting25Nov2013\M24.DSG	11-1-2013	16:40:58	516530.000000	10330.600000	0.707031	-0.195313	-0.937500	0.126606	0.298165	0.283486	-7.446289	-27.908325	-24.856567
C:\Users\cware\Desktop\Steller25Nov\TagTesting25Nov2013\M24.DSG	11-1-2013	16:40:58	516531.000000	10330.620000	0.671875	-0.160156	-0.910156	0.127523	0.297248	0.283486	-5.477905	-34.149170	-25.573730
C:\Users\cware\Desktop\Steller25Nov\TagTesting25Nov2013\M24.DSG	11-1-2013	16:40:58	516532.000000	10330.640000	0.605469	-0.148438	-0.933594	0.132110	0.298165	0.285321	-7.766724	-27.679443	-23.696899
C:\Users\cware\Desktop\Steller25Nov\TagTesting25Nov2013\M24.DSG	11-1-2013	16:40:58	516533.000000	10330.660000	0.550781	-0.144531	-0.945313	0.134862	0.298165	0.285321	-8.071899	-22.155762	-20.675659
C:\Users\cware\Desktop\Steller25Nov\TagTesting25Nov2013\M24.DSG	11-1-2013	16:40:58	516534.000000	10330.680000	0.566406	-0.156250	-0.972656	0.138532	0.300917	0.284404	-7.186890	-12.664795	-17.166138
C:\Users\cware\Desktop\Steller25Nov\TagTesting25Nov2013\M24.DSG	11-1-2013	16:40:58	516535.000000	10330.700000	0.601563	-0.171875	-0.949219	0.139450	0.298165	0.284404	-8.590698	-7.659912	-14.709473
C:\Users\cware\Desktop\Steller25Nov\TagTesting25Nov2013\M24.DSG	11-1-2013	16:40:58	516536.000000	10330.720000	0.613281	-0.128906	-0.957031	0.139450	0.300917	0.286239	-5.935669	-7.736206	-14.663696
C:\Users\cware\Desktop\Steller25Nov\TagTesting25Nov2013\M24.DSG	11-1-2013	16:40:58	516537.000000	10330.740000	0.609375	-0.113281	-0.980469	0.142202	0.296330	0.287156	-6.515503	-4.913330	-12.496948
C:\Users\cware\Desktop\Steller25Nov\TagTesting25Nov2013\M24.DSG	11-1-2013	16:40:58	516538.000000	10330.760000	0.617188	-0.089844	-0.957031	0.142202	0.300000	0.285321	-3.997803	-7.202148	-8.758545
C:\Users\cware\Desktop\Steller25Nov\TagTesting25Nov2013\M24.DSG	11-1-2013	16:40:58	516539.000000	10330.780000	0.617188	-0.039063	-0.996094	0.142202	0.299083	0.286239	-2.670288	-0.976563	-6.683350
C:\Users\cware\Desktop\Steller25Nov\TagTesting25Nov2013\M24.DSG	11-1-2013	16:40:58	516540.000000	10330.800000	0.632813	-0.078125	-0.984375	0.141284	0.300000	0.285321	-6.195068	3.234863	-1.983643
C:\Users\cware\Desktop\Steller25Nov\TagTesting25Nov2013\M24.DSG	11-1-2013	16:40:58	516541.000000	10330.820000	0.664063	-0.082031	-0.964844	0.141284	0.300000	0.284404	-2.136230	2.456665	0.137329
C:\Users\cware\Desktop\Steller25Nov\TagTesting25Nov2013\M24.DSG	11-1-2013	16:40:58	516542.000000	10330.840000	0.675781	-0.074219	-0.968750	0.141284	0.299083	0.284404	-1.983643	-1.556396	0.061035
C:\Users\cware\Desktop\Steller25Nov\TagTesting25Nov2013\M24.DSG	11-1-2013	16:40:58	516543.000000	10330.860000	0.671875	-0.085938	-0.921875	0.140367	0.299083	0.284404	-1.068115	-5.828857	-0.396729
C:\Users\cware\Desktop\Steller25Nov\TagTesting25Nov2013\M24.DSG	11-1-2013	16:40:58	516544.000000	10330.880000	0.632813	-0.097656	-0.980469	0.141284	0.300000	0.284404	-1.052856	0.122070	0.732422
C:\Users\cware\Desktop\Steller25Nov\TagTesting25Nov2013\M24.DSG	11-1-2013	16:40:58	516545.000000	10330.900000	0.625000	-0.156250	-1.003906	0.140367	0.299083	0.285321	-2.487183	3.723145	3.875732
C:\Users\cware\Desktop\Steller25Nov\TagTesting25Nov2013\M24.DSG	11-1-2013	16:40:58	516546.000000	10330.920000	0.593750	-0.191406	-0.976563	0.138532	0.300917	0.283486	0.595093	7.705688	7.110596
C:\Users\cware\Desktop\Steller25Nov\TagTesting25Nov2013\M24.DSG	11-1-2013	16:40:58	516547.000000	10330.940000	0.613281	-0.152344	-0.988281	0.138532	0.300917	0.283486	0.106812	6.774902	7.781982
C:\Users\cware\Desktop\Steller25Nov\TagTesting25Nov2013\M24.DSG	11-1-2013	16:40:58	516548.000000	10330.960000	0.617188	-0.121094	-0.949219	0.135780	0.300000	0.281651	0.823975	5.950928	8.529663
C:\Users\cware\Desktop\Steller25Nov\TagTesting25Nov2013\M24.DSG	11-1-2013	16:40:58	516549.000000	10330.980000	0.640625	-0.113281	-0.945313	0.134862	0.300917	0.282569	0.579834	7.537842	4.699707
C:\Users\cware\Desktop\Steller25Nov\TagTesting25Nov2013\M24.DSG	11-1-2013	16:40:58	516550.000000	10331.000000	0.656250	-0.140625	-0.929688	0.133028	0.300000	0.282569	-1.647949	3.845215	0.305176
C:\Users\cware\Desktop\Steller25Nov\TagTesting25Nov2013\M24.DSG	11-1-2013	16:40:58	516551.000000	10331.020000	0.652344	-0.152344	-0.960938	0.133028	0.300917	0.280734	-1.281738	2.899170	-0.930786
C:\Users\cware\Desktop\Steller25Nov\TagTesting25Nov2013\M24.DSG	11-1-2013	16:40:58	516552.000000	10331.040000	0.636719	-0.175781	-0.960938	0.132110	0.300000	0.279817	-2.639771	5.050659	-1.220703
C:\Users\cware\Desktop\Steller25Nov\TagTesting25Nov2013\M24.DSG	11-1-2013	16:40:58	516553.000000	10331.060000	0.644531	-0.167969	-0.949219	0.132110	0.301835	0.280734	-2.334595	4.470825	0.869751
C:\Users\cware\Desktop\Steller25Nov\TagTesting25Nov2013\M24.DSG	11-1-2013	16:40:58	516554.000000	10331.080000	0.667969	-0.148438	-0.960938	0.131193	0.301835	0.280734	-0.991821	3.784180	2.624512
C:\Users\cware\Desktop\Steller25Nov\TagTesting25Nov2013\M24.DSG	11-1-2013	16:40:58	516555.000000	10331.100000	0.656250	-0.167969	-0.933594	0.129358	0.302752	0.279817	-2.426147	3.051758	1.831055
C:\Users\cware\Desktop\Steller25Nov\TagTesting25Nov2013\M24.DSG	11-1-2013	16:40:58	516556.000000	10331.120000	0.660156	-0.160156	-0.941406	0.128440	0.301835	0.278899	-2.700806	1.190186	-0.366211
C:\Users\cware\Desktop\Steller25Nov\TagTesting25Nov2013\M24.DSG	11-1-2013	16:40:58	516557.000000	10331.140000	0.679688	-0.164063	-0.953125	0.128440	0.300917	0.279817	-4.333496	0.366211	-1.617432
C:\Users\cware\Desktop\Steller25Nov\TagTesting25Nov2013\M24.DSG	11-1-2013	16:40:58	516558.000000	10331.160000	0.667969	-0.175781	-0.957031	0.128440	0.300917	0.279817	-5.310059	-0.015259	-1.647949
C:\Users\cware\Desktop\Steller25Nov\TagTesting25Nov2013\M24.DSG	11-1-2013	16:40:58	516559.000000	10331.180000	0.664063	-0.144531	-0.953125	0.126606	0.300917	0.279817	-3.372192	-1.144409	-2.319336
C:\Users\cware\Desktop\Steller25Nov\TagTesting25Nov2013\M24.DSG	11-1-2013	16:40:58	516560.000000	10331.200000	0.664063	-0.136719	-0.949219	0.127523	0.300917	0.277982	-3.097534	-0.411987	-3.356934
C:\Users\cware\Desktop\Steller25Nov\TagTesting25Nov2013\M24.DSG	11-1-2013	16:40:58	516561.000000	10331.220000	0.656250	-0.125000	-0.929688	0.126606	0.300917	0.277982	-2.700806	-1.190186	-4.104614
C:\Users\cware\Desktop\Steller25Nov\TagTesting25Nov2013\M24.DSG	11-1-2013	16:40:58	516562.000000	10331.240000	0.667969	-0.105469	-0.945313	0.127523	0.300917	0.277982	-3.631592	-1.449585	-5.798340
C:\Users\cware\Desktop\Steller25Nov\TagTesting25Nov2013\M24.DSG	11-1-2013	16:40:58	516563.000000	10331.260000	0.664063	-0.121094	-0.937500	0.127523	0.300917	0.278899	-5.142212	-0.473022	-6.271362
C:\Users\cware\Desktop\Steller25Nov\TagTesting25Nov2013\M24.DSG	11-1-2013	16:40:58	516564.000000	10331.280000	0.660156	-0.121094	-0.937500	0.128440	0.301835	0.277982	-4.837036	0.167847	-6.790161
C:\Users\cware\Desktop\Steller25Nov\TagTesting25Nov2013\M24.DSG	11-1-2013	16:40:58	516565.000000	10331.300000	0.652344	-0.128906	-0.960938	0.127523	0.302752	0.277982	-6.225586	1.770020	-5.661011
C:\Users\cware\Desktop\Steller25Nov\TagTesting25Nov2013\M24.DSG	11-1-2013	16:40:58	516566.000000	10331.320000	0.656250	-0.148438	-0.941406	0.126606	0.301835	0.277982	-6.042480	-0.244141	-4.257202
C:\Users\cware\Desktop\Steller25Nov\TagTesting25Nov2013\M24.DSG	11-1-2013	16:40:58	516567.000000	10331.340000	0.664063	-0.132813	-0.941406	0.125688	0.301835	0.277982	-5.569458	0.396729	-3.952026
C:\Users\cware\Desktop\Steller25Nov\TagTesting25Nov2013\M24.DSG	11-1-2013	16:40:58	516568.000000	10331.360000	0.667969	-0.136719	-0.957031	0.125688	0.301835	0.277982	-5.874634	0.198364	-3.860474
C:\Users\cware\Desktop\Steller25Nov\TagTesting25Nov2013\M24.DSG	11-1-2013	16:40:58	516569.000000	10331.380000	0.660156	-0.125000	-0.929688	0.125688	0.301835	0.277982	-4.653931	-1.159668	-5.035400
C:\Users\cware\Desktop\Steller25Nov\TagTesting25Nov2013\M24.DSG	11-1-2013	16:40:58	516570.000000	10331.400000	0.664063	-0.109375	-0.953125	0.126606	0.301835	0.278899	-6.713867	-0.167847	-5.935669
C:\Users\cware\Desktop\Steller25Nov\TagTesting25Nov2013\M24.DSG	11-1-2013	16:40:58	516571.000000	10331.420000	0.671875	-0.152344	-0.941406	0.125688	0.300917	0.277982	-7.415771	-1.403809	-5.828857
C:\Users\cware\Desktop\Steller25Nov\TagTesting25Nov2013\M24.DSG	11-1-2013	16:40:58	516572.000000	10331.440000	0.675781	-0.140625	-0.921875	0.125688	0.300917	0.277982	-7.476807	-1.953125	-6.439209
C:\Users\cware\Desktop\Steller25Nov\TagTesting25Nov2013\M24.DSG	11-1-2013	16:40:58	516573.000000	10331.460000	0.671875	-0.164063	-0.941406	0.126606	0.300917	0.281651	-10.238647	-0.457764	-6.591797
C:\Users\cware\Desktop\Steller25Nov\TagTesting25Nov2013\M24.DSG	11-1-2013	16:40:58	516574.000000	10331.480000	0.644531	-0.128906	-0.968750	0.126606	0.300917	0.278899	-10.177612	1.922607	-7.934570
C:\Users\cware\Desktop\Steller25Nov\TagTesting25Nov2013\M24.DSG	11-1-2013	16:40:58	516575.000000	10331.500000	0.644531	-0.128906	-0.968750	0.126606	0.300917	0.279817	-11.032104	5.371094	-8.422852
C:\Users\cware\Desktop\Steller25Nov\TagTesting25Nov2013\M24.DSG	11-1-2013	16:40:58	516576.000000	10331.520000	0.656250	-0.183594	-0.941406	0.125688	0.300917	0.279817	-9.521484	5.737305	-7.308960
C:\Users\cware\Desktop\Steller25Nov\TagTesting25Nov2013\M24.DSG	11-1-2013	16:40:58	516577.000000	10331.540000	0.671875	-0.167969	-0.953125	0.126606	0.300917	0.278899	-7.095337	5.187988	-6.393433
C:\Users\cware\Desktop\Steller25Nov\TagTesting25Nov2013\M24.DSG	11-1-2013	16:40:58	516578.000000	10331.560000	0.675781	-0.152344	-0.898438	0.125688	0.300000	0.278899	-7.369995	0.152588	-6.668091
C:\Users\cware\Desktop\Steller25Nov\TagTesting25Nov2013\M24.DSG	11-1-2013	16:40:58	516579.000000	10331.580000	0.675781	-0.117188	-0.910156	0.124771	0.297248	0.281651	-6.286621	-2.105713	-8.651733
C:\Users\cware\Desktop\Steller25Nov\TagTesting25Nov2013\M24.DSG	11-1-2013	16:40:58	516580.000000	10331.600000	0.679688	-0.125000	-0.925781	0.125688	0.300000	0.279817	-5.783081	-3.112793	-10.116577
C:\Users\cware\Desktop\Steller25Nov\TagTesting25Nov2013\M24.DSG	11-1-2013	16:40:58	516581.000000	10331.620000	0.671875	-0.121094	-0.910156	0.126606	0.300917	0.278899	-3.967285	-5.706787	-11.398315
C:\Users\cware\Desktop\Steller25Nov\TagTesting25Nov2013\M24.DSG	11-1-2013	16:40:58	516582.000000	10331.640000	0.648438	-0.117188	-0.949219	0.127523	0.300917	0.278899	-2.502441	-3.768921	-10.635376
C:\Users\cware\Desktop\Steller25Nov\TagTesting25Nov2013\M24.DSG	11-1-2013	16:40:58	516583.000000	10331.660000	0.656250	-0.132813	-0.937500	0.128440	0.300917	0.277982	-3.967285	-1.983643	-8.743286
C:\Users\cware\Desktop\Steller25Nov\TagTesting25Nov2013\M24.DSG	11-1-2013	16:40:58	516584.000000	10331.680000	0.660156	-0.105469	-0.953125	0.129358	0.300917	0.278899	-3.097534	-0.671387	-9.140015
C:\Users\cware\Desktop\Steller25Nov\TagTesting25Nov2013\M24.DSG	11-1-2013	16:40:58	516585.000000	10331.700000	0.679688	-0.117188	-0.953125	0.128440	0.300000	0.278899	-3.372192	0.854492	-10.131836
C:\Users\cware\Desktop\Steller25Nov\TagTesting25Nov2013\M24.DSG	11-1-2013	16:40:58	516586.000000	10331.720000	0.679688	-0.144531	-0.921875	0.129358	0.302752	0.277982	-3.143311	-1.403809	-11.337280
C:\Users\cware\Desktop\Steller25Nov\TagTesting25Nov2013\M24.DSG	11-1-2013	16:40:58	516587.000000	10331.740000	0.671875	-0.144531	-0.941406	0.128440	0.302752	0.278899	-2.075195	-0.625610	-12.359619
C:\Users\cware\Desktop\Steller25Nov\TagTesting25Nov2013\M24.DSG	11-1-2013	16:40:58	516588.000000	10331.760000	0.667969	-0.187500	-0.937500	0.130275	0.302752	0.278899	-4.089355	-1.022339	-12.817383
C:\Users\cware\Desktop\Steller25Nov\TagTesting25Nov2013\M24.DSG	11-1-2013	16:40:58	516589.000000	10331.780000	0.667969	-0.160156	-0.914063	0.131193	0.303670	0.277982	-4.867554	-0.274658	-13.229370
C:\Users\cware\Desktop\Steller25Nov\TagTesting25Nov2013\M24.DSG	11-1-2013	16:40:58	516590.000000	10331.800000	0.667969	-0.171875	-0.953125	0.131193	0.304587	0.279817	-6.561279	2.136230	-12.680054
C:\Users\cware\Desktop\Steller25Nov\TagTesting25Nov2013\M24.DSG	11-1-2013	16:40:58	516591.000000	10331.820000	0.667969	-0.187500	-0.929688	0.131193	0.304587	0.277982	-6.652832	1.159668	-11.962891
C:\Users\cware\Desktop\Steller25Nov\TagTesting25Nov2013\M24.DSG	11-1-2013	16:40:58	516592.000000	10331.840000	0.675781	-0.160156	-0.929688	0.131193	0.304587	0.278899	-3.799438	-0.808716	-11.489868
C:\Users\cware\Desktop\Steller25Nov\TagTesting25Nov2013\M24.DSG	11-1-2013	16:40:58	516593.000000	10331.860000	0.679688	-0.171875	-0.921875	0.131193	0.303670	0.278899	-4.089355	-4.257202	-11.642456
C:\Users\cware\Desktop\Steller25Nov\TagTesting25Nov2013\M24.DSG	11-1-2013	16:40:58	516594.000000	10331.880000	0.683594	-0.160156	-0.910156	0.131193	0.304587	0.277982	-2.319336	-6.179810	-13.137817
C:\Users\cware\Desktop\Steller25Nov\TagTesting25Nov2013\M24.DSG	11-1-2013	16:40:58	516595.000000	10331.900000	0.671875	-0.156250	-0.941406	0.133945	0.306422	0.277982	-2.380371	-5.767822	-14.678955
C:\Users\cware\Desktop\Steller25Nov\TagTesting25Nov2013\M24.DSG	11-1-2013	16:40:58	516596.000000	10331.920000	0.667969	-0.175781	-0.917969	0.133028	0.306422	0.277982	-2.395630	-6.774902	-15.289307
C:\Users\cware\Desktop\Steller25Nov\TagTesting25Nov2013\M24.DSG	11-1-2013	16:40:58	516597.000000	10331.940000	0.656250	-0.171875	-0.937500	0.135780	0.307339	0.277982	-2.075195	-5.035400	-14.099121
C:\Users\cware\Desktop\Steller25Nov\TagTesting25Nov2013\M24.DSG	11-1-2013	16:40:58	516598.000000	10331.960000	0.652344	-0.183594	-0.941406	0.136697	0.307339	0.277064	-5.355835	-4.318237	-11.856079
C:\Users\cware\Desktop\Steller25Nov\TagTesting25Nov2013\M24.DSG	11-1-2013	16:40:58	516599.000000	10331.980000	0.660156	-0.164063	-0.925781	0.135780	0.308257	0.277064	-4.531860	-2.685547	-11.032104
C:\Users\cware\Desktop\Steller25Nov\TagTesting25Nov2013\M24.DSG	11-1-2013	16:40:58	516600.000000	10332.000000	0.660156	-0.191406	-0.941406	0.137615	0.308257	0.277982	-5.416870	-1.159668	-10.208130
C:\Users\cware\Desktop\Steller25Nov\TagTesting25Nov2013\M24.DSG	11-1-2013	16:40:58	516601.000000	10332.020000	0.660156	-0.191406	-0.941406	0.137615	0.309174	0.277064	-4.714966	-3.158569	-9.811401
C:\Users\cware\Desktop\Steller25Nov\TagTesting25Nov2013\M24.DSG	11-1-2013	16:40:58	516602.000000	10332.040000	0.664063	-0.210938	-0.941406	0.136697	0.308257	0.276147	-4.226685	-1.739502	-9.033203
C:\Users\cware\Desktop\Steller25Nov\TagTesting25Nov2013\M24.DSG	11-1-2013	16:40:58	516603.000000	10332.060000	0.660156	-0.214844	-0.937500	0.138532	0.308257	0.276147	-7.415771	-1.922607	-8.682251
C:\Users\cware\Desktop\Steller25Nov\TagTesting25Nov2013\M24.DSG	11-1-2013	16:40:58	516604.000000	10332.080000	0.652344	-0.199219	-0.953125	0.138532	0.308257	0.277064	-7.659912	-0.457764	-6.942749
C:\Users\cware\Desktop\Steller25Nov\TagTesting25Nov2013\M24.DSG	11-1-2013	16:40:58	516605.000000	10332.100000	0.671875	-0.210938	-0.914063	0.138532	0.308257	0.277982	-9.399414	0.061035	-5.172729
C:\Users\cware\Desktop\Steller25Nov\TagTesting25Nov2013\M24.DSG	11-1-2013	16:40:58	516606.000000	10332.120000	0.652344	-0.167969	-0.921875	0.139450	0.309174	0.277064	-7.873535	-2.166748	-4.943848
C:\Users\cware\Desktop\Steller25Nov\TagTesting25Nov2013\M24.DSG	11-1-2013	16:40:58	516607.000000	10332.140000	0.664063	-0.171875	-0.933594	0.137615	0.308257	0.277982	-6.759644	-2.044678	-4.287720
C:\Users\cware\Desktop\Steller25Nov\TagTesting25Nov2013\M24.DSG	11-1-2013	16:40:58	516608.000000	10332.160000	0.656250	-0.183594	-0.925781	0.138532	0.309174	0.277982	-8.529663	-5.004883	-3.707886
C:\Users\cware\Desktop\Steller25Nov\TagTesting25Nov2013\M24.DSG	11-1-2013	16:40:58	516609.000000	10332.180000	0.644531	-0.156250	-0.960938	0.138532	0.308257	0.277982	-6.851196	-3.082275	-3.738403
C:\Users\cware\Desktop\Steller25Nov\TagTesting25Nov2013\M24.DSG	11-1-2013	16:40:58	516610.000000	10332.200000	0.656250	-0.179688	-0.945313	0.138532	0.308257	0.278899	-8.560181	-1.037598	-3.280640
C:\Users\cware\Desktop\Steller25Nov\TagTesting25Nov2013\M24.DSG	11-1-2013	16:40:58	516611.000000	10332.220000	0.660156	-0.160156	-0.941406	0.138532	0.308257	0.277982	-5.523682	-1.922607	-4.577637
C:\Users\cware\Desktop\Steller25Nov\TagTesting25Nov2013\M24.DSG	11-1-2013	16:40:58	516612.000000	10332.240000	0.664063	-0.164063	-0.945313	0.139450	0.308257	0.277982	-4.501343	-1.266479	-4.440308
C:\Users\cware\Desktop\Steller25Nov\TagTesting25Nov2013\M24.DSG	11-1-2013	16:40:58	516613.000000	10332.260000	0.671875	-0.191406	-0.906250	0.139450	0.308257	0.278899	-4.791260	-4.364014	-4.180908
C:\Users\cware\Desktop\Steller25Nov\TagTesting25Nov2013\M24.DSG	11-1-2013	16:40:58	516614.000000	10332.280000	0.644531	-0.156250	-0.949219	0.138532	0.308257	0.279817	-2.670288	-4.592896	-4.028320
C:\Users\cware\Desktop\Steller25Nov\TagTesting25Nov2013\M24.DSG	11-1-2013	16:40:58	516615.000000	10332.300000	0.660156	-0.179688	-0.921875	0.138532	0.309174	0.278899	-4.638672	-5.004883	-3.631592
C:\Users\cware\Desktop\Steller25Nov\TagTesting25Nov2013\M24.DSG	11-1-2013	16:40:58	516616.000000	10332.320000	0.648438	-0.171875	-0.929688	0.140367	0.308257	0.277982	-2.960205	-5.004883	-3.280640
C:\Users\cware\Desktop\Steller25Nov\TagTesting25Nov2013\M24.DSG	11-1-2013	16:40:58	516617.000000	10332.340000	0.652344	-0.164063	-0.945313	0.138532	0.309174	0.277064	-3.051758	-3.067017	-2.685547
C:\Users\cware\Desktop\Steller25Nov\TagTesting25Nov2013\M24.DSG	11-1-2013	16:40:58	516618.000000	10332.360000	0.656250	-0.183594	-0.925781	0.139450	0.309174	0.277982	-4.226685	-4.165649	-2.639771
C:\Users\cware\Desktop\Steller25Nov\TagTesting25Nov2013\M24.DSG	11-1-2013	16:40:58	516619.000000	10332.380000	0.652344	-0.160156	-0.953125	0.140367	0.309174	0.277982	-2.670288	-3.509521	-2.151489
C:\Users\cware\Desktop\Steller25Nov\TagTesting25Nov2013\M24.DSG	11-1-2013	16:40:58	516620.000000	10332.400000	0.660156	-0.179688	-0.957031	0.140367	0.309174	0.277064	-4.379272	-3.021240	-1.449585
C:\Users\cware\Desktop\Steller25Nov\TagTesting25Nov2013\M24.DSG	11-1-2013	16:40:58	516621.000000	10332.420000	0.648438	-0.171875	-0.933594	0.139450	0.310092	0.278899	-2.471924	-2.685547	-2.227783
C:\Users\cware\Desktop\Steller25Nov\TagTesting25Nov2013\M24.DSG	11-1-2013	16:40:58	516622.000000	10332.440000	0.636719	-0.144531	-0.964844	0.139450	0.309174	0.277982	-1.815796	0.213623	-2.761841
C:\Users\cware\Desktop\Steller25Nov\TagTesting25Nov2013\M24.DSG	11-1-2013	16:40:58	516623.000000	10332.460000	0.648438	-0.164063	-0.941406	0.139450	0.309174	0.277064	-3.479004	0.213623	-2.838135
C:\Users\cware\Desktop\Steller25Nov\TagTesting25Nov2013\M24.DSG	11-1-2013	16:40:58	516624.000000	10332.480000	0.648438	-0.144531	-0.941406	0.139450	0.311009	0.276147	-3.890991	3.875732	-3.265381
C:\Users\cware\Desktop\Steller25Nov\TagTesting25Nov2013\M24.DSG	11-1-2013	16:40:58	516625.000000	10332.500000	0.652344	-0.171875	-0.953125	0.139450	0.311009	0.277064	-6.561279	8.117676	-1.632690
C:\Users\cware\Desktop\Steller25Nov\TagTesting25Nov2013\M24.DSG	11-1-2013	16:40:58	516626.000000	10332.520000	0.632813	-0.214844	-0.929688	0.137615	0.310092	0.276147	-4.394531	13.168335	1.235962
C:\Users\cware\Desktop\Steller25Nov\TagTesting25Nov2013\M24.DSG	11-1-2013	16:40:58	516627.000000	10332.540000	0.597656	-0.195313	-0.964844	0.136697	0.309174	0.277064	-4.058838	18.676758	3.616333
C:\Users\cware\Desktop\Steller25Nov\TagTesting25Nov2013\M24.DSG	11-1-2013	16:40:58	516628.000000	10332.560000	0.722656	-0.187500	-0.898438	0.135780	0.310092	0.277064	-7.308960	13.732910	4.714966
C:\Users\cware\Desktop\Steller25Nov\TagTesting25Nov2013\M24.DSG	11-1-2013	16:40:58	516629.000000	10332.580000	0.738281	-0.183594	-0.917969	0.134862	0.310092	0.277982	-5.966187	8.148193	3.707886
C:\Users\cware\Desktop\Steller25Nov\TagTesting25Nov2013\M24.DSG	11-1-2013	16:40:58	516630.000000	10332.600000	0.734375	-0.199219	-0.906250	0.133028	0.309174	0.275229	-5.310059	5.279541	0.900269
C:\Users\cware\Desktop\Steller25Nov\TagTesting25Nov2013\M24.DSG	11-1-2013	16:40:58	516631.000000	10332.620000	0.703125	-0.183594	-0.921875	0.132110	0.309174	0.276147	-3.692627	1.937866	-0.823975
C:\Users\cware\Desktop\Steller25Nov\TagTesting25Nov2013\M24.DSG	11-1-2013	16:40:58	516632.000000	10332.640000	0.687500	-0.187500	-0.945313	0.133028	0.309174	0.276147	-4.165649	4.043579	0.305176
C:\Users\cware\Desktop\Steller25Nov\TagTesting25Nov2013\M24.DSG	11-1-2013	16:40:58	516633.000000	10332.660000	0.687500	-0.183594	-0.914063	0.132110	0.309174	0.276147	-5.752563	0.610352	0.640869
C:\Users\cware\Desktop\Steller25Nov\TagTesting25Nov2013\M24.DSG	11-1-2013	16:40:58	516634.000000	10332.680000	0.667969	-0.175781	-0.945313	0.131193	0.309174	0.275229	-5.462646	3.326416	0.457764
C:\Users\cware\Desktop\Steller25Nov\TagTesting25Nov2013\M24.DSG	11-1-2013	16:40:58	516635.000000	10332.700000	0.667969	-0.179688	-0.937500	0.130275	0.306422	0.276147	-6.439209	6.546021	0.961304
C:\Users\cware\Desktop\Steller25Nov\TagTesting25Nov2013\M24.DSG	11-1-2013	16:40:58	516636.000000	10332.720000	0.671875	-0.144531	-0.925781	0.130275	0.308257	0.275229	-3.799438	7.369995	0.167847
C:\Users\cware\Desktop\Steller25Nov\TagTesting25Nov2013\M24.DSG	11-1-2013	16:40:58	516637.000000	10332.740000	0.691406	-0.144531	-0.910156	0.127523	0.307339	0.275229	-3.280640	7.736206	0.747681
C:\Users\cware\Desktop\Steller25Nov\TagTesting25Nov2013\M24.DSG	11-1-2013	16:40:58	516638.000000	10332.760000	0.664063	-0.156250	-0.902344	0.128440	0.307339	0.275229	-3.494263	12.008667	0.259399
C:\Users\cware\Desktop\Steller25Nov\TagTesting25Nov2013\M24.DSG	11-1-2013	16:40:58	516639.000000	10332.780000	0.644531	-0.156250	-0.957031	0.125688	0.307339	0.275229	-3.341675	20.309448	0.305176
C:\Users\cware\Desktop\Steller25Nov\TagTesting25Nov2013\M24.DSG	11-1-2013	16:40:58	516640.000000	10332.800000	0.683594	-0.214844	-0.933594	0.124771	0.308257	0.274312	-4.943848	20.156860	5.798340
C:\Users\cware\Desktop\Steller25Nov\TagTesting25Nov2013\M24.DSG	11-1-2013	16:40:58	516641.000000	10332.820000	0.750000	-0.207031	-0.816406	0.122936	0.305505	0.274312	-4.180908	5.752563	4.882813
C:\Users\cware\Desktop\Steller25Nov\TagTesting25Nov2013\M24.DSG	11-1-2013	16:40:58	516642.000000	10332.840000	0.750000	-0.199219	-0.800781	0.122018	0.305505	0.273394	-6.790161	-4.394531	2.975464
C:\Users\cware\Desktop\Steller25Nov\TagTesting25Nov2013\M24.DSG	11-1-2013	16:40:58	516643.000000	10332.860000	0.742188	-0.222656	-0.792969	0.122018	0.305505	0.274312	-9.277344	-12.268066	2.304077
C:\Users\cware\Desktop\Steller25Nov\TagTesting25Nov2013\M24.DSG	11-1-2013	16:40:58	516644.000000	10332.880000	0.734375	-0.226563	-0.824219	0.122936	0.305505	0.275229	-10.513306	-17.562866	0.854492
C:\Users\cware\Desktop\Steller25Nov\TagTesting25Nov2013\M24.DSG	11-1-2013	16:40:58	516645.000000	10332.900000	0.738281	-0.242188	-0.851563	0.122936	0.304587	0.276147	-12.603760	-20.278931	-1.876831
C:\Users\cware\Desktop\Steller25Nov\TagTesting25Nov2013\M24.DSG	11-1-2013	16:40:58	516646.000000	10332.920000	0.695313	-0.195313	-0.894531	0.125688	0.303670	0.276147	-10.375977	-13.748169	-6.103516
C:\Users\cware\Desktop\Steller25Nov\TagTesting25Nov2013\M24.DSG	11-1-2013	16:40:58	516647.000000	10332.940000	0.648438	-0.113281	-1.003906	0.124771	0.304587	0.277064	-8.483887	-2.456665	-5.920410
C:\Users\cware\Desktop\Steller25Nov\TagTesting25Nov2013\M24.DSG	11-1-2013	16:40:58	516648.000000	10332.960000	0.687500	-0.105469	-0.945313	0.125688	0.304587	0.277064	-6.759644	-1.770020	-6.240845
C:\Users\cware\Desktop\Steller25Nov\TagTesting25Nov2013\M24.DSG	11-1-2013	16:40:58	516649.000000	10332.980000	0.683594	-0.082031	-0.914063	0.125688	0.302752	0.277064	-5.264282	-0.213623	-6.652832
C:\Users\cware\Desktop\Steller25Nov\TagTesting25Nov2013\M24.DSG	11-1-2013	16:40:58	516650.000000	10333.000000	0.703125	-0.121094	-0.898438	0.125688	0.304587	0.276147	-7.278442	-3.005981	-6.637573
C:\Users\cware\Desktop\Steller25Nov\TagTesting25Nov2013\M24.DSG	11-1-2013	16:40:58	516651.000000	10333.020000	0.730469	-0.167969	-0.871094	0.125688	0.304587	0.277982	-7.125854	-7.659912	-6.164551
C:\Users\cware\Desktop\Steller25Nov\TagTesting25Nov2013\M24.DSG	11-1-2013	16:40:58	516652.000000	10333.040000	0.730469	-0.171875	-0.906250	0.126606	0.302752	0.277982	-8.331299	-10.101318	-4.333496
C:\Users\cware\Desktop\Steller25Nov\TagTesting25Nov2013\M24.DSG	11-1-2013	16:40:58	516653.000000	10333.060000	0.726563	-0.203125	-0.898438	0.126606	0.304587	0.277064	-8.560181	-12.359619	-3.601074
C:\Users\cware\Desktop\Steller25Nov\TagTesting25Nov2013\M24.DSG	11-1-2013	16:40:58	516654.000000	10333.080000	0.675781	-0.187500	-0.937500	0.127523	0.303670	0.278899	-6.927490	-8.636475	-3.387451
C:\Users\cware\Desktop\Steller25Nov\TagTesting25Nov2013\M24.DSG	11-1-2013	16:40:58	516655.000000	10333.100000	0.675781	-0.187500	-0.937500	0.127523	0.304587	0.277982	-9.506226	-10.482788	-2.761841
C:\Users\cware\Desktop\Steller25Nov\TagTesting25Nov2013\M24.DSG	11-1-2013	16:40:58	516656.000000	10333.120000	0.679688	-0.160156	-0.933594	0.128440	0.302752	0.278899	-8.316040	-12.481689	-2.914429
C:\Users\cware\Desktop\Steller25Nov\TagTesting25Nov2013\M24.DSG	11-1-2013	16:40:58	516657.000000	10333.140000	0.675781	-0.167969	-0.929688	0.128440	0.301835	0.278899	-8.071899	-7.904053	-2.624512
C:\Users\cware\Desktop\Steller25Nov\TagTesting25Nov2013\M24.DSG	11-1-2013	16:40:58	516658.000000	10333.160000	0.667969	-0.132813	-0.933594	0.128440	0.301835	0.278899	-5.371094	-5.508423	-4.776001
C:\Users\cware\Desktop\Steller25Nov\TagTesting25Nov2013\M24.DSG	11-1-2013	16:40:58	516659.000000	10333.180000	0.667969	-0.082031	-0.968750	0.128440	0.301835	0.279817	-2.090454	0.045776	-6.729126
C:\Users\cware\Desktop\Steller25Nov\TagTesting25Nov2013\M24.DSG	11-1-2013	16:40:58	516660.000000	10333.200000	0.679688	-0.089844	-0.929688	0.130275	0.303670	0.278899	-2.822876	3.021240	-6.317139
C:\Users\cware\Desktop\Steller25Nov\TagTesting25Nov2013\M24.DSG	11-1-2013	16:40:58	516661.000000	10333.220000	0.691406	-0.070313	-0.937500	0.129358	0.303670	0.278899	-1.205444	1.434326	-6.774902
C:\Users\cware\Desktop\Steller25Nov\TagTesting25Nov2013\M24.DSG	11-1-2013	16:40:58	516662.000000	10333.240000	0.695313	-0.089844	-0.933594	0.127523	0.303670	0.277064	-2.365112	2.899170	-5.615234
C:\Users\cware\Desktop\Steller25Nov\TagTesting25Nov2013\M24.DSG	11-1-2013	16:40:58	516663.000000	10333.260000	0.718750	-0.125000	-0.875000	0.128440	0.303670	0.277064	-3.479004	-2.716064	-6.240845
C:\Users\cware\Desktop\Steller25Nov\TagTesting25Nov2013\M24.DSG	11-1-2013	16:40:58	516664.000000	10333.280000	0.699219	-0.136719	-0.945313	0.129358	0.303670	0.277982	-1.647949	0.915527	-6.332397
C:\Users\cware\Desktop\Steller25Nov\TagTesting25Nov2013\M24.DSG	11-1-2013	16:40:58	516665.000000	10333.300000	0.714844	-0.152344	-0.910156	0.128440	0.304587	0.277982	-2.853394	-1.068115	-6.332397
C:\Users\cware\Desktop\Steller25Nov\TagTesting25Nov2013\M24.DSG	11-1-2013	16:40:58	516666.000000	10333.320000	0.699219	-0.132813	-0.910156	0.128440	0.304587	0.277982	-2.502441	-3.448486	-4.928589
C:\Users\cware\Desktop\Steller25Nov\TagTesting25Nov2013\M24.DSG	11-1-2013	16:40:58	516667.000000	10333.340000	0.683594	-0.175781	-0.925781	0.129358	0.303670	0.277982	-4.440308	-3.219604	-4.013062
C:\Users\cware\Desktop\Steller25Nov\TagTesting25Nov2013\M24.DSG	11-1-2013	16:40:58	516668.000000	10333.360000	0.707031	-0.175781	-0.875000	0.129358	0.304587	0.276147	-4.211426	-9.262085	-4.913330
C:\Users\cware\Desktop\Steller25Nov\TagTesting25Nov2013\M24.DSG	11-1-2013	16:40:58	516669.000000	10333.380000	0.687500	-0.167969	-0.933594	0.131193	0.304587	0.277982	-1.968384	-12.161255	-4.577637
C:\Users\cware\Desktop\Steller25Nov\TagTesting25Nov2013\M24.DSG	11-1-2013	16:40:58	516670.000000	10333.400000	0.699219	-0.207031	-0.960938	0.131193	0.304587	0.280734	-4.241943	-12.557983	-4.776001
C:\Users\cware\Desktop\Steller25Nov\TagTesting25Nov2013\M24.DSG	11-1-2013	16:40:58	516671.000000	10333.420000	0.691406	-0.171875	-0.906250	0.132110	0.305505	0.277982	-2.944946	-16.021729	-4.608154
C:\Users\cware\Desktop\Steller25Nov\TagTesting25Nov2013\M24.DSG	11-1-2013	16:40:58	516672.000000	10333.440000	0.683594	-0.140625	-0.960938	0.133028	0.306422	0.277982	-4.364014	-13.412476	-3.692627
C:\Users\cware\Desktop\Steller25Nov\TagTesting25Nov2013\M24.DSG	11-1-2013	16:40:58	516673.000000	10333.460000	0.683594	-0.128906	-0.914063	0.133945	0.305505	0.277982	-5.630493	-16.876221	-3.768921
C:\Users\cware\Desktop\Steller25Nov\TagTesting25Nov2013\M24.DSG	11-1-2013	16:40:58	516674.000000	10333.480000	0.675781	-0.109375	-0.929688	0.133945	0.305505	0.277982	-6.225586	-15.243530	-5.569458
C:\Users\cware\Desktop\Steller25Nov\TagTesting25Nov2013\M24.DSG	11-1-2013	16:40:58	516675.000000	10333.500000	0.679688	-0.148438	-0.941406	0.136697	0.305505	0.277982	-8.483887	-15.228271	-7.476807
C:\Users\cware\Desktop\Steller25Nov\TagTesting25Nov2013\M24.DSG	11-1-2013	16:40:58	516676.000000	10333.520000	0.679688	-0.156250	-0.921875	0.137615	0.306422	0.280734	-7.156372	-18.920898	-9.811401
C:\Users\cware\Desktop\Steller25Nov\TagTesting25Nov2013\M24.DSG	11-1-2013	16:40:58	516677.000000	10333.540000	0.667969	-0.156250	-0.972656	0.139450	0.307339	0.280734	-7.339478	-13.824463	-7.858276
C:\Users\cware\Desktop\Steller25Nov\TagTesting25Nov2013\M24.DSG	11-1-2013	16:40:58	516678.000000	10333.560000	0.656250	-0.171875	-0.953125	0.140367	0.306422	0.280734	-7.659912	-15.426636	-5.584717
C:\Users\cware\Desktop\Steller25Nov\TagTesting25Nov2013\M24.DSG	11-1-2013	16:40:58	516679.000000	10333.580000	0.648438	-0.148438	-0.945313	0.142202	0.306422	0.281651	-5.157471	-13.397217	-4.638672
C:\Users\cware\Desktop\Steller25Nov\TagTesting25Nov2013\M24.DSG	11-1-2013	16:40:58	516680.000000	10333.600000	0.621094	-0.152344	-0.968750	0.143119	0.306422	0.282569	-3.250122	-6.515503	-3.326416
C:\Users\cware\Desktop\Steller25Nov\TagTesting25Nov2013\M24.DSG	11-1-2013	16:40:58	516681.000000	10333.620000	0.621094	-0.152344	-0.968750	0.143119	0.307339	0.282569	-1.373291	-6.301880	-3.524780
C:\Users\cware\Desktop\Steller25Nov\TagTesting25Nov2013\M24.DSG	11-1-2013	16:40:58	516682.000000	10333.640000	0.640625	-0.203125	-0.968750	0.143119	0.308257	0.281651	-1.617432	-3.082275	-3.433228
C:\Users\cware\Desktop\Steller25Nov\TagTesting25Nov2013\M24.DSG	11-1-2013	16:40:58	516683.000000	10333.660000	0.628906	-0.203125	-0.925781	0.144037	0.307339	0.280734	-2.761841	-4.501343	-2.182007
C:\Users\cware\Desktop\Steller25Nov\TagTesting25Nov2013\M24.DSG	11-1-2013	16:40:58	516684.000000	10333.680000	0.644531	-0.210938	-0.957031	0.143119	0.307339	0.281651	-2.914429	-4.043579	-0.305176
C:\Users\cware\Desktop\Steller25Nov\TagTesting25Nov2013\M24.DSG	11-1-2013	16:40:58	516685.000000	10333.700000	0.636719	-0.191406	-0.933594	0.144037	0.307339	0.281651	-2.975464	-3.723145	2.120972
C:\Users\cware\Desktop\Steller25Nov\TagTesting25Nov2013\M24.DSG	11-1-2013	16:40:58	516686.000000	10333.720000	0.628906	-0.171875	-0.945313	0.143119	0.307339	0.281651	-1.068115	-6.698608	2.197266
C:\Users\cware\Desktop\Steller25Nov\TagTesting25Nov2013\M24.DSG	11-1-2013	16:40:58	516687.000000	10333.740000	0.617188	-0.171875	-0.972656	0.143119	0.309174	0.281651	-0.701904	-2.059937	1.083374
C:\Users\cware\Desktop\Steller25Nov\TagTesting25Nov2013\M24.DSG	11-1-2013	16:40:58	516688.000000	10333.760000	0.613281	-0.152344	-0.953125	0.143119	0.309174	0.280734	0.152588	-0.488281	0.732422
C:\Users\cware\Desktop\Steller25Nov\TagTesting25Nov2013\M24.DSG	11-1-2013	16:40:58	516689.000000	10333.780000	0.621094	-0.132813	-0.976563	0.142202	0.308257	0.279817	3.219604	1.342773	0.488281
C:\Users\cware\Desktop\Steller25Nov\TagTesting25Nov2013\M24.DSG	11-1-2013	16:40:58	516690.000000	10333.800000	0.625000	-0.144531	-0.957031	0.143119	0.309174	0.278899	3.692627	2.868652	0.762939
C:\Users\cware\Desktop\Steller25Nov\TagTesting25Nov2013\M24.DSG	11-1-2013	16:40:58	516691.000000	10333.820000	0.632813	-0.140625	-0.945313	0.142202	0.309174	0.277982	4.577637	1.678467	0.869751
C:\Users\cware\Desktop\Steller25Nov\TagTesting25Nov2013\M24.DSG	11-1-2013	16:40:58	516692.000000	10333.840000	0.640625	-0.156250	-0.960938	0.140367	0.310092	0.278899	4.104614	1.541138	0.030518
C:\Users\cware\Desktop\Steller25Nov\TagTesting25Nov2013\M24.DSG	11-1-2013	16:40:58	516693.000000	10333.860000	0.628906	-0.156250	-0.937500	0.140367	0.311009	0.277064	3.341675	1.007080	0.228882
C:\Users\cware\Desktop\Steller25Nov\TagTesting25Nov2013\M24.DSG	11-1-2013	16:40:58	516694.000000	10333.880000	0.636719	-0.167969	-0.960938	0.139450	0.311927	0.277064	4.776001	-0.488281	0.152588
C:\Users\cware\Desktop\Steller25Nov\TagTesting25Nov2013\M24.DSG	11-1-2013	16:40:58	516695.000000	10333.900000	0.625000	-0.175781	-0.957031	0.139450	0.311927	0.277064	4.211426	1.770020	0.457764
C:\Users\cware\Desktop\Steller25Nov\TagTesting25Nov2013\M24.DSG	11-1-2013	16:40:58	516696.000000	10333.920000	0.617188	-0.171875	-0.929688	0.138532	0.312844	0.275229	4.852295	2.487183	0.869751
C:\Users\cware\Desktop\Steller25Nov\TagTesting25Nov2013\M24.DSG	11-1-2013	16:40:58	516697.000000	10333.940000	0.625000	-0.171875	-0.941406	0.138532	0.312844	0.275229	4.745483	1.693726	0.366211
C:\Users\cware\Desktop\Steller25Nov\TagTesting25Nov2013\M24.DSG	11-1-2013	16:40:58	516698.000000	10333.960000	0.613281	-0.148438	-0.914063	0.137615	0.314679	0.274312	4.852295	3.265381	1.190186
C:\Users\cware\Desktop\Steller25Nov\TagTesting25Nov2013\M24.DSG	11-1-2013	16:40:58	516699.000000	10333.980000	0.640625	-0.167969	-0.910156	0.137615	0.314679	0.274312	5.264282	-0.808716	1.098633
C:\Users\cware\Desktop\Steller25Nov\TagTesting25Nov2013\M24.DSG	11-1-2013	16:40:58	516700.000000	10334.000000	0.664063	-0.167969	-0.941406	0.137615	0.315596	0.271560	5.615234	-1.403809	1.083374
C:\Users\cware\Desktop\Steller25Nov\TagTesting25Nov2013\M24.DSG	11-1-2013	16:40:58	516701.000000	10334.020000	0.664063	-0.183594	-0.925781	0.136697	0.315596	0.272477	9.277344	-4.913330	-0.579834
C:\Users\cware\Desktop\Steller25Nov\TagTesting25Nov2013\M24.DSG	11-1-2013	16:40:58	516702.000000	10334.040000	0.664063	-0.179688	-0.957031	0.136697	0.316514	0.272477	17.135620	-2.990723	-2.883911
C:\Users\cware\Desktop\Steller25Nov\TagTesting25Nov2013\M24.DSG	11-1-2013	16:40:58	516703.000000	10334.060000	0.632813	-0.175781	-0.992188	0.137615	0.318349	0.268807	21.255493	3.372192	0.915527
C:\Users\cware\Desktop\Steller25Nov\TagTesting25Nov2013\M24.DSG	11-1-2013	16:40:58	516704.000000	10334.080000	0.566406	-0.195313	-0.988281	0.135780	0.320183	0.266055	22.033691	8.926392	10.528564
C:\Users\cware\Desktop\Steller25Nov\TagTesting25Nov2013\M24.DSG	11-1-2013	16:40:58	516705.000000	10334.100000	0.554688	-0.210938	-1.000000	0.135780	0.320183	0.265138	21.224976	14.495850	17.700195
C:\Users\cware\Desktop\Steller25Nov\TagTesting25Nov2013\M24.DSG	11-1-2013	16:40:58	516706.000000	10334.120000	0.570313	-0.207031	-0.945313	0.131193	0.322018	0.261468	20.401001	12.756348	19.790649
C:\Users\cware\Desktop\Steller25Nov\TagTesting25Nov2013\M24.DSG	11-1-2013	16:40:58	516707.000000	10334.140000	0.664063	-0.199219	-0.906250	0.129358	0.322018	0.259633	22.521973	7.263184	19.332886
C:\Users\cware\Desktop\Steller25Nov\TagTesting25Nov2013\M24.DSG	11-1-2013	16:40:58	516708.000000	10334.160000	0.664063	-0.191406	-0.941406	0.128440	0.323853	0.257798	26.153564	10.253906	23.605347
C:\Users\cware\Desktop\Steller25Nov\TagTesting25Nov2013\M24.DSG	11-1-2013	16:40:58	516709.000000	10334.180000	0.675781	-0.183594	-0.875000	0.124771	0.324771	0.255963	21.896362	5.767822	24.841309
C:\Users\cware\Desktop\Steller25Nov\TagTesting25Nov2013\M24.DSG	11-1-2013	16:40:58	516710.000000	10334.200000	0.648438	-0.171875	-0.859375	0.122936	0.324771	0.254128	18.554688	8.300781	27.236938
C:\Users\cware\Desktop\Steller25Nov\TagTesting25Nov2013\M24.DSG	11-1-2013	16:40:58	516711.000000	10334.220000	0.691406	-0.167969	-0.871094	0.119266	0.324771	0.252294	18.142700	3.067017	29.602051
C:\Users\cware\Desktop\Steller25Nov\TagTesting25Nov2013\M24.DSG	11-1-2013	16:40:58	516712.000000	10334.240000	0.671875	-0.187500	-0.906250	0.116514	0.325688	0.251376	15.502930	4.882813	30.685425
C:\Users\cware\Desktop\Steller25Nov\TagTesting25Nov2013\M24.DSG	11-1-2013	16:40:58	516713.000000	10334.260000	0.656250	-0.203125	-0.886719	0.113761	0.324771	0.249541	17.105103	6.317139	30.975342
C:\Users\cware\Desktop\Steller25Nov\TagTesting25Nov2013\M24.DSG	11-1-2013	16:40:58	516714.000000	10334.280000	0.683594	-0.242188	-0.878906	0.111927	0.326606	0.246789	18.630981	5.599976	31.433105
C:\Users\cware\Desktop\Steller25Nov\TagTesting25Nov2013\M24.DSG	11-1-2013	16:40:58	516715.000000	10334.300000	0.695313	-0.242188	-0.882813	0.107339	0.325688	0.245872	20.370483	7.568359	31.494141
C:\Users\cware\Desktop\Steller25Nov\TagTesting25Nov2013\M24.DSG	11-1-2013	16:40:58	516716.000000	10334.320000	0.703125	-0.230469	-0.890625	0.105505	0.326606	0.244037	22.125244	7.125854	32.989502
C:\Users\cware\Desktop\Steller25Nov\TagTesting25Nov2013\M24.DSG	11-1-2013	16:40:58	516717.000000	10334.340000	0.710938	-0.230469	-0.902344	0.101835	0.326606	0.240367	22.659302	7.843018	33.325195
C:\Users\cware\Desktop\Steller25Nov\TagTesting25Nov2013\M24.DSG	11-1-2013	16:40:58	516718.000000	10334.360000	0.699219	-0.226563	-0.894531	0.098165	0.326606	0.239450	28.747559	12.435913	34.271240
C:\Users\cware\Desktop\Steller25Nov\TagTesting25Nov2013\M24.DSG	11-1-2013	16:40:58	516719.000000	10334.380000	0.664063	-0.199219	-0.906250	0.092661	0.326606	0.234862	31.219482	21.728516	38.101196
C:\Users\cware\Desktop\Steller25Nov\TagTesting25Nov2013\M24.DSG	11-1-2013	16:40:58	516720.000000	10334.400000	0.722656	-0.183594	-0.914063	0.089908	0.326606	0.232110	36.682129	18.890381	41.534424
C:\Users\cware\Desktop\Steller25Nov\TagTesting25Nov2013\M24.DSG	11-1-2013	16:40:58	516721.000000	10334.420000	0.757813	-0.156250	-0.890625	0.083486	0.327523	0.227523	48.049927	14.724731	44.418335
C:\Users\cware\Desktop\Steller25Nov\TagTesting25Nov2013\M24.DSG	11-1-2013	16:40:58	516722.000000	10334.440000	0.796875	-0.164063	-0.851563	0.080734	0.327523	0.224771	64.804077	10.940552	46.264648
C:\Users\cware\Desktop\Steller25Nov\TagTesting25Nov2013\M24.DSG	11-1-2013	16:40:58	516723.000000	10334.460000	0.832031	-0.199219	-0.824219	0.077982	0.329358	0.219266	77.209473	7.064819	44.433594
C:\Users\cware\Desktop\Steller25Nov\TagTesting25Nov2013\M24.DSG	11-1-2013	16:40:58	516724.000000	10334.480000	0.894531	-0.214844	-0.765625	0.073394	0.331193	0.209174	79.803467	-3.799438	39.413452
C:\Users\cware\Desktop\Steller25Nov\TagTesting25Nov2013\M24.DSG	11-1-2013	16:40:58	516725.000000	10334.500000	0.855469	-0.265625	-0.773438	0.070642	0.332110	0.205505	78.796387	-9.338379	36.590576
C:\Users\cware\Desktop\Steller25Nov\TagTesting25Nov2013\M24.DSG	11-1-2013	16:40:58	516726.000000	10334.520000	0.796875	-0.269531	-0.769531	0.067890	0.335780	0.196330	77.194214	-13.046265	37.719727
C:\Users\cware\Desktop\Steller25Nov\TagTesting25Nov2013\M24.DSG	11-1-2013	16:40:58	516727.000000	10334.540000	0.734375	-0.300781	-0.828125	0.065138	0.335780	0.191743	79.513550	-12.451172	40.679932
C:\Users\cware\Desktop\Steller25Nov\TagTesting25Nov2013\M24.DSG	11-1-2013	16:40:58	516728.000000	10334.560000	0.761719	-0.261719	-0.781250	0.060550	0.337615	0.180734	83.221436	-11.520386	35.858154
C:\Users\cware\Desktop\Steller25Nov\TagTesting25Nov2013\M24.DSG	11-1-2013	16:40:58	516729.000000	10334.580000	0.777344	-0.289063	-0.773438	0.058716	0.337615	0.176147	78.491211	-6.378174	34.515381
C:\Users\cware\Desktop\Steller25Nov\TagTesting25Nov2013\M24.DSG	11-1-2013	16:40:58	516730.000000	10334.600000	0.800781	-0.328125	-0.746094	0.054128	0.338532	0.167890	74.096680	-10.192871	39.047241
C:\Users\cware\Desktop\Steller25Nov\TagTesting25Nov2013\M24.DSG	11-1-2013	16:40:58	516731.000000	10334.620000	0.816406	-0.320313	-0.699219	0.051376	0.338532	0.162385	67.871094	-10.192871	41.091919
C:\Users\cware\Desktop\Steller25Nov\TagTesting25Nov2013\M24.DSG	11-1-2013	16:40:58	516732.000000	10334.640000	0.796875	-0.316406	-0.738281	0.046789	0.337615	0.154128	57.861328	-0.122070	39.916992
C:\Users\cware\Desktop\Steller25Nov\TagTesting25Nov2013\M24.DSG	11-1-2013	16:40:58	516733.000000	10334.660000	0.804688	-0.339844	-0.777344	0.044037	0.337615	0.145872	62.057495	-0.305176	43.685913
C:\Users\cware\Desktop\Steller25Nov\TagTesting25Nov2013\M24.DSG	11-1-2013	16:40:58	516734.000000	10334.680000	0.812500	-0.437500	-0.558594	0.038532	0.335780	0.141284	65.032959	-11.779785	47.988892
C:\Users\cware\Desktop\Steller25Nov\TagTesting25Nov2013\M24.DSG	11-1-2013	16:40:58	516735.000000	10334.700000	0.812500	-0.437500	-0.558594	0.035780	0.333945	0.138532	59.234619	-19.592285	47.409058
C:\Users\cware\Desktop\Steller25Nov\TagTesting25Nov2013\M24.DSG	11-1-2013	16:40:58	516736.000000	10334.720000	0.796875	-0.472656	-0.554688	0.030275	0.331193	0.132110	45.761108	-26.885986	42.572021
C:\Users\cware\Desktop\Steller25Nov\TagTesting25Nov2013\M24.DSG	11-1-2013	16:40:58	516737.000000	10334.740000	0.742188	-0.480469	-0.707031	0.026606	0.328440	0.130275	41.122437	-26.947021	43.655396
C:\Users\cware\Desktop\Steller25Nov\TagTesting25Nov2013\M24.DSG	11-1-2013	16:40:58	516738.000000	10334.760000	0.714844	-0.402344	-0.738281	0.022018	0.323853	0.126606	43.029785	-18.203735	43.090820
C:\Users\cware\Desktop\Steller25Nov\TagTesting25Nov2013\M24.DSG	11-1-2013	16:40:58	516739.000000	10334.780000	0.761719	-0.324219	-0.656250	0.019266	0.322936	0.122936	38.009644	-10.528564	38.406372
C:\Users\cware\Desktop\Steller25Nov\TagTesting25Nov2013\M24.DSG	11-1-2013	16:40:58	516740.000000	10334.800000	0.878906	-0.328125	-0.585938	0.015596	0.315596	0.120183	22.262573	-26.641846	27.725220
C:\Users\cware\Desktop\Steller25Nov\TagTesting25Nov2013\M24.DSG	11-1-2013	16:40:58	516741.000000	10334.820000	0.859375	-0.351563	-0.601563	0.012844	0.315596	0.121101	10.375977	-37.750244	23.498535
C:\Users\cware\Desktop\Steller25Nov\TagTesting25Nov2013\M24.DSG	11-1-2013	16:40:58	516742.000000	10334.840000	0.789063	-0.308594	-0.699219	0.011927	0.311009	0.122018	3.082275	-37.872314	21.835327
C:\Users\cware\Desktop\Steller25Nov\TagTesting25Nov2013\M24.DSG	11-1-2013	16:40:58	516743.000000	10334.860000	0.734375	-0.210938	-0.816406	0.011009	0.309174	0.123853	6.546021	-33.737183	20.629883
C:\Users\cware\Desktop\Steller25Nov\TagTesting25Nov2013\M24.DSG	11-1-2013	16:40:58	516744.000000	10334.880000	0.742188	-0.156250	-0.976563	0.007339	0.304587	0.122936	22.003174	-29.815674	21.148682
C:\Users\cware\Desktop\Steller25Nov\TagTesting25Nov2013\M24.DSG	11-1-2013	16:40:58	516745.000000	10334.900000	0.742188	-0.132813	-1.113281	0.007339	0.302752	0.122936	30.471802	-27.206421	20.782471
C:\Users\cware\Desktop\Steller25Nov\TagTesting25Nov2013\M24.DSG	11-1-2013	16:40:58	516746.000000	10334.920000	0.691406	-0.148438	-1.085938	0.005505	0.300000	0.120183	22.949219	-16.418457	21.545410
C:\Users\cware\Desktop\Steller25Nov\TagTesting25Nov2013\M24.DSG	11-1-2013	16:40:58	516747.000000	10334.940000	0.714844	-0.183594	-1.039063	0.001835	0.298165	0.120183	14.450073	-15.823364	22.460938
C:\Users\cware\Desktop\Steller25Nov\TagTesting25Nov2013\M24.DSG	11-1-2013	16:40:58	516748.000000	10334.960000	0.742188	-0.222656	-0.996094	0.001835	0.296330	0.119266	9.918213	-16.036987	19.058228
C:\Users\cware\Desktop\Steller25Nov\TagTesting25Nov2013\M24.DSG	11-1-2013	16:40:58	516749.000000	10334.980000	0.792969	-0.257813	-0.953125	-0.001835	0.293578	0.120183	11.367798	-17.227173	15.884399
C:\Users\cware\Desktop\Steller25Nov\TagTesting25Nov2013\M24.DSG	11-1-2013	16:40:58	516750.000000	10335.000000	0.800781	-0.316406	-0.937500	-0.002752	0.293578	0.120183	15.045166	-19.165039	15.167236
C:\Users\cware\Desktop\Steller25Nov\TagTesting25Nov2013\M24.DSG	11-1-2013	16:40:58	516751.000000	10335.020000	0.777344	-0.343750	-0.894531	-0.003670	0.290826	0.118349	10.299683	-16.860962	15.136719
C:\Users\cware\Desktop\Steller25Nov\TagTesting25Nov2013\M24.DSG	11-1-2013	16:40:58	516752.000000	10335.040000	0.773438	-0.351563	-0.808594	-0.003670	0.288991	0.114679	4.913330	-16.677856	14.465332
C:\Users\cware\Desktop\Steller25Nov\TagTesting25Nov2013\M24.DSG	11-1-2013	16:40:58	516753.000000	10335.060000	0.699219	-0.324219	-0.785156	-0.005505	0.287156	0.118349	3.067017	-14.678955	13.946533
C:\Users\cware\Desktop\Steller25Nov\TagTesting25Nov2013\M24.DSG	11-1-2013	16:40:58	516754.000000	10335.080000	0.691406	-0.273438	-0.773438	-0.006422	0.286239	0.120183	-1.159668	-18.188477	11.047363
C:\Users\cware\Desktop\Steller25Nov\TagTesting25Nov2013\M24.DSG	11-1-2013	16:40:58	516755.000000	10335.100000	0.699219	-0.269531	-0.808594	-0.006422	0.284404	0.121101	-4.272461	-22.521973	6.896973
C:\Users\cware\Desktop\Steller25Nov\TagTesting25Nov2013\M24.DSG	11-1-2013	16:40:58	516756.000000	10335.120000	0.691406	-0.312500	-0.843750	-0.008257	0.283486	0.122936	-10.864258	-24.612427	1.296997
C:\Users\cware\Desktop\Steller25Nov\TagTesting25Nov2013\M24.DSG	11-1-2013	16:40:58	516757.000000	10335.140000	0.718750	-0.367188	-0.847656	-0.007339	0.281651	0.126606	-15.182495	-24.078369	-0.228882
C:\Users\cware\Desktop\Steller25Nov\TagTesting25Nov2013\M24.DSG	11-1-2013	16:40:58	516758.000000	10335.160000	0.707031	-0.398438	-0.882813	-0.007339	0.281651	0.127523	-21.560669	-19.821167	2.716064
C:\Users\cware\Desktop\Steller25Nov\TagTesting25Nov2013\M24.DSG	11-1-2013	16:40:58	516759.000000	10335.180000	0.730469	-0.402344	-0.875000	-0.008257	0.278899	0.131193	-25.436401	-17.410278	6.454468
C:\Users\cware\Desktop\Steller25Nov\TagTesting25Nov2013\M24.DSG	11-1-2013	16:40:58	516760.000000	10335.200000	0.707031	-0.382813	-0.851563	-0.007339	0.278899	0.133028	-27.557373	-15.533447	11.535645
C:\Users\cware\Desktop\Steller25Nov\TagTesting25Nov2013\M24.DSG	11-1-2013	16:40:58	516761.000000	10335.220000	0.707031	-0.382813	-0.851563	-0.007339	0.274312	0.133945	-27.450562	-13.671875	13.565063
C:\Users\cware\Desktop\Steller25Nov\TagTesting25Nov2013\M24.DSG	11-1-2013	16:40:58	516762.000000	10335.240000	0.699219	-0.320313	-0.824219	-0.008257	0.273394	0.136697	-27.770996	-17.517090	13.977051
C:\Users\cware\Desktop\Steller25Nov\TagTesting25Nov2013\M24.DSG	11-1-2013	16:40:58	516763.000000	10335.260000	0.687500	-0.292969	-0.828125	-0.009174	0.271560	0.141284	-29.266357	-15.411377	12.283325
C:\Users\cware\Desktop\Steller25Nov\TagTesting25Nov2013\M24.DSG	11-1-2013	16:40:58	516764.000000	10335.280000	0.730469	-0.257813	-0.855469	-0.009174	0.266972	0.144037	-30.197144	-18.203735	9.323120
C:\Users\cware\Desktop\Steller25Nov\TagTesting25Nov2013\M24.DSG	11-1-2013	16:40:58	516765.000000	10335.300000	0.691406	-0.242188	-0.875000	-0.009174	0.266055	0.145872	-30.639648	-22.140503	12.451172
C:\Users\cware\Desktop\Steller25Nov\TagTesting25Nov2013\M24.DSG	11-1-2013	16:40:58	516766.000000	10335.320000	0.683594	-0.230469	-0.867188	-0.009174	0.262385	0.151376	-30.334473	-24.902344	16.342163
C:\Users\cware\Desktop\Steller25Nov\TagTesting25Nov2013\M24.DSG	11-1-2013	16:40:58	516767.000000	10335.340000	0.707031	-0.210938	-0.878906	-0.010092	0.260550	0.155046	-30.227661	-28.060913	17.791748
C:\Users\cware\Desktop\Steller25Nov\TagTesting25Nov2013\M24.DSG	11-1-2013	16:40:58	516768.000000	10335.360000	0.671875	-0.226563	-0.910156	-0.008257	0.256881	0.160550	-26.443481	-28.533936	19.775391
C:\Users\cware\Desktop\Steller25Nov\TagTesting25Nov2013\M24.DSG	11-1-2013	16:40:58	516769.000000	10335.380000	0.667969	-0.210938	-0.925781	-0.010092	0.254128	0.161468	-19.561768	-25.085449	21.484375
C:\Users\cware\Desktop\Steller25Nov\TagTesting25Nov2013\M24.DSG	11-1-2013	16:40:58	516770.000000	10335.400000	0.656250	-0.210938	-0.949219	-0.011009	0.249541	0.165138	-9.613037	-19.378662	25.894165
C:\Users\cware\Desktop\Steller25Nov\TagTesting25Nov2013\M24.DSG	11-1-2013	16:40:58	516771.000000	10335.420000	0.652344	-0.210938	-0.953125	-0.011009	0.246789	0.166972	-4.653931	-14.373779	28.869629
C:\Users\cware\Desktop\Steller25Nov\TagTesting25Nov2013\M24.DSG	11-1-2013	16:40:58	516772.000000	10335.440000	0.628906	-0.199219	-0.960938	-0.013761	0.242202	0.168807	-3.631592	-0.228882	29.403687
C:\Users\cware\Desktop\Steller25Nov\TagTesting25Nov2013\M24.DSG	11-1-2013	16:40:58	516773.000000	10335.460000	0.707031	-0.156250	-0.957031	-0.013761	0.240367	0.168807	-3.265381	-3.448486	27.389526
C:\Users\cware\Desktop\Steller25Nov\TagTesting25Nov2013\M24.DSG	11-1-2013	16:40:58	516774.000000	10335.480000	0.769531	-0.109375	-0.964844	-0.014679	0.235780	0.169725	-1.159668	-11.932373	27.236938
C:\Users\cware\Desktop\Steller25Nov\TagTesting25Nov2013\M24.DSG	11-1-2013	16:40:58	516775.000000	10335.500000	0.750000	-0.066406	-0.941406	-0.015596	0.233945	0.169725	1.968384	-18.966675	31.005859
C:\Users\cware\Desktop\Steller25Nov\TagTesting25Nov2013\M24.DSG	11-1-2013	16:40:58	516776.000000	10335.520000	0.730469	-0.027344	-0.937500	-0.016514	0.229358	0.172477	8.697510	-24.108887	34.820557
C:\Users\cware\Desktop\Steller25Nov\TagTesting25Nov2013\M24.DSG	11-1-2013	16:40:58	516777.000000	10335.540000	0.687500	0.000000	-0.949219	-0.016514	0.227523	0.174312	7.171631	-22.491455	36.437988
C:\Users\cware\Desktop\Steller25Nov\TagTesting25Nov2013\M24.DSG	11-1-2013	16:40:58	516778.000000	10335.560000	0.613281	0.058594	-0.972656	-0.018349	0.222018	0.175229	-8.560181	-9.124756	40.191650
C:\Users\cware\Desktop\Steller25Nov\TagTesting25Nov2013\M24.DSG	11-1-2013	16:40:58	516779.000000	10335.580000	0.566406	0.132813	-1.019531	-0.020183	0.219266	0.177064	-24.124146	11.322021	43.212891
C:\Users\cware\Desktop\Steller25Nov\TagTesting25Nov2013\M24.DSG	11-1-2013	16:40:58	516780.000000	10335.600000	0.457031	0.257813	-1.074219	-0.022936	0.212844	0.175229	-7.064819	51.315308	51.605225
C:\Users\cware\Desktop\Steller25Nov\TagTesting25Nov2013\M24.DSG	11-1-2013	16:40:58	516781.000000	10335.620000	0.484375	0.339844	-1.042969	-0.026606	0.209174	0.172477	29.785156	59.020996	65.444946
C:\Users\cware\Desktop\Steller25Nov\TagTesting25Nov2013\M24.DSG	11-1-2013	16:40:58	516782.000000	10335.640000	0.785156	0.339844	-0.832031	-0.033028	0.202752	0.161468	53.222656	23.483276	82.214355
C:\Users\cware\Desktop\Steller25Nov\TagTesting25Nov2013\M24.DSG	11-1-2013	16:40:58	516783.000000	10335.660000	1.019531	0.300781	-0.683594	-0.034862	0.197248	0.159633	61.828613	-10.955811	83.099365
C:\Users\cware\Desktop\Steller25Nov\TagTesting25Nov2013\M24.DSG	11-1-2013	16:40:58	516784.000000	10335.680000	0.933594	0.296875	-0.742188	-0.037615	0.188991	0.155963	73.944092	-19.790649	77.926636
C:\Users\cware\Desktop\Steller25Nov\TagTesting25Nov2013\M24.DSG	11-1-2013	16:40:58	516785.000000	10335.700000	0.730469	0.281250	-0.902344	-0.041284	0.185321	0.154128	79.666138	-8.697510	71.472168
C:\Users\cware\Desktop\Steller25Nov\TagTesting25Nov2013\M24.DSG	11-1-2013	16:40:58	516786.000000	10335.720000	0.593750	0.242188	-0.945313	-0.043119	0.182569	0.151376	80.230713	3.997803	54.733276
C:\Users\cware\Desktop\Steller25Nov\TagTesting25Nov2013\M24.DSG	11-1-2013	16:40:58	516787.000000	10335.740000	0.476563	0.191406	-0.902344	-0.045872	0.177064	0.144037	76.278687	18.112183	40.008545
C:\Users\cware\Desktop\Steller25Nov\TagTesting25Nov2013\M24.DSG	11-1-2013	16:40:58	516788.000000	10335.760000	0.539063	-0.007813	-0.816406	-0.047706	0.175229	0.141284	74.600220	10.635376	10.879517
C:\Users\cware\Desktop\Steller25Nov\TagTesting25Nov2013\M24.DSG	11-1-2013	16:40:58	516789.000000	10335.780000	0.539063	-0.007813	-0.816406	-0.048624	0.175229	0.133945	71.624756	6.118774	-9.445190
C:\Users\cware\Desktop\Steller25Nov\TagTesting25Nov2013\M24.DSG	11-1-2013	16:40:58	516790.000000	10335.800000	0.496094	-0.105469	-0.820313	-0.048624	0.176147	0.131193	60.394287	5.554199	-23.696899
C:\Users\cware\Desktop\Steller25Nov\TagTesting25Nov2013\M24.DSG	11-1-2013	16:40:58	516791.000000	10335.820000	0.507813	-0.160156	-0.914063	-0.049541	0.178899	0.125688	49.774170	-3.463745	-29.739380
C:\Users\cware\Desktop\Steller25Nov\TagTesting25Nov2013\M24.DSG	11-1-2013	16:40:58	516792.000000	10335.840000	0.480469	-0.281250	-0.945313	-0.048624	0.181651	0.124771	33.966064	5.828857	-31.005859
C:\Users\cware\Desktop\Steller25Nov\TagTesting25Nov2013\M24.DSG	11-1-2013	16:40:58	516793.000000	10335.860000	0.519531	-0.281250	-0.968750	-0.049541	0.184404	0.118349	19.973755	12.649536	-26.077271
C:\Users\cware\Desktop\Steller25Nov\TagTesting25Nov2013\M24.DSG	11-1-2013	16:40:58	516794.000000	10335.880000	0.558594	-0.300781	-1.003906	-0.049541	0.186239	0.115596	18.646240	30.853271	-5.935669
C:\Users\cware\Desktop\Steller25Nov\TagTesting25Nov2013\M24.DSG	11-1-2013	16:40:58	516795.000000	10335.900000	0.761719	-0.261719	-0.980469	-0.051376	0.187156	0.110092	12.130737	23.971558	5.020142
C:\Users\cware\Desktop\Steller25Nov\TagTesting25Nov2013\M24.DSG	11-1-2013	16:40:58	516796.000000	10335.920000	0.851563	-0.246094	-0.984375	-0.053211	0.186239	0.107339	11.398315	20.523071	12.847900
C:\Users\cware\Desktop\Steller25Nov\TagTesting25Nov2013\M24.DSG	11-1-2013	16:40:58	516797.000000	10335.940000	0.921875	-0.230469	-0.996094	-0.055046	0.183486	0.101835	10.101318	17.242432	14.709473
C:\Users\cware\Desktop\Steller25Nov\TagTesting25Nov2013\M24.DSG	11-1-2013	16:40:58	516798.000000	10335.960000	0.878906	-0.261719	-1.015625	-0.055046	0.183486	0.100917	18.707275	22.628784	13.793945
C:\Users\cware\Desktop\Steller25Nov\TagTesting25Nov2013\M24.DSG	11-1-2013	16:40:58	516799.000000	10335.980000	0.878906	-0.277344	-0.964844	-0.056881	0.181651	0.096330	27.633667	17.013550	6.195068
C:\Users\cware\Desktop\Steller25Nov\TagTesting25Nov2013\M24.DSG	11-1-2013	16:40:58	516800.000000	10336.000000	0.804688	-0.285156	-0.929688	-0.057798	0.180734	0.092661	37.368774	16.494751	0.778198
C:\Users\cware\Desktop\Steller25Nov\TagTesting25Nov2013\M24.DSG	11-1-2013	16:40:58	516801.000000	10336.020000	0.738281	-0.343750	-0.878906	-0.057798	0.182569	0.089908	41.580200	18.859863	-4.394531
C:\Users\cware\Desktop\Steller25Nov\TagTesting25Nov2013\M24.DSG	11-1-2013	16:40:58	516802.000000	10336.040000	0.691406	-0.332031	-0.835938	-0.057798	0.182569	0.083486	50.674438	30.395508	-11.093140
C:\Users\cware\Desktop\Steller25Nov\TagTesting25Nov2013\M24.DSG	11-1-2013	16:40:58	516803.000000	10336.060000	0.718750	-0.343750	-0.722656	-0.058716	0.183486	0.079817	52.474976	28.564453	-17.333984
C:\Users\cware\Desktop\Steller25Nov\TagTesting25Nov2013\M24.DSG	11-1-2013	16:40:58	516804.000000	10336.080000	0.773438	-0.339844	-0.714844	-0.059633	0.186239	0.071560	47.531128	25.527954	-21.377563
C:\Users\cware\Desktop\Steller25Nov\TagTesting25Nov2013\M24.DSG	11-1-2013	16:40:58	516805.000000	10336.100000	0.765625	-0.328125	-0.707031	-0.057798	0.187156	0.070642	44.052124	32.623291	-24.322510
C:\Users\cware\Desktop\Steller25Nov\TagTesting25Nov2013\M24.DSG	11-1-2013	16:40:58	516806.000000	10336.120000	0.796875	-0.292969	-0.734375	-0.056881	0.190826	0.062385	37.826538	31.448364	-37.902832
C:\Users\cware\Desktop\Steller25Nov\TagTesting25Nov2013\M24.DSG	11-1-2013	16:40:58	516807.000000	10336.140000	0.785156	-0.246094	-0.773438	-0.056881	0.193578	0.059633	38.604736	38.406372	-43.792725
C:\Users\cware\Desktop\Steller25Nov\TagTesting25Nov2013\M24.DSG	11-1-2013	16:40:58	516808.000000	10336.160000	0.812500	-0.218750	-0.773438	-0.055046	0.199083	0.050459	34.881592	37.445068	-45.532227
C:\Users\cware\Desktop\Steller25Nov\TagTesting25Nov2013\M24.DSG	11-1-2013	16:40:58	516809.000000	10336.180000	0.769531	-0.183594	-0.773438	-0.052294	0.201835	0.044954	32.119751	41.641235	-40.725708
C:\Users\cware\Desktop\Steller25Nov\TagTesting25Nov2013\M24.DSG	11-1-2013	16:40:58	516810.000000	10336.200000	0.761719	-0.230469	-0.773438	-0.050459	0.205505	0.038532	33.889771	42.205811	-32.150269
C:\Users\cware\Desktop\Steller25Nov\TagTesting25Nov2013\M24.DSG	11-1-2013	16:40:58	516811.000000	10336.220000	0.785156	-0.289063	-0.738281	-0.049541	0.208257	0.032110	38.986206	44.448853	-28.167725
C:\Users\cware\Desktop\Steller25Nov\TagTesting25Nov2013\M24.DSG	11-1-2013	16:40:58	516812.000000	10336.240000	0.765625	-0.359375	-0.691406	-0.048624	0.211927	0.022936	46.401978	48.126221	-23.544312
C:\Users\cware\Desktop\Steller25Nov\TagTesting25Nov2013\M24.DSG	11-1-2013	16:40:58	516813.000000	10336.260000	0.808594	-0.390625	-0.664063	-0.047706	0.211927	0.018349	43.136597	40.023804	-29.113770
C:\Users\cware\Desktop\Steller25Nov\TagTesting25Nov2013\M24.DSG	11-1-2013	16:40:58	516814.000000	10336.280000	0.816406	-0.480469	-0.628906	-0.044954	0.214679	0.008257	43.930054	47.149658	-29.052734
C:\Users\cware\Desktop\Steller25Nov\TagTesting25Nov2013\M24.DSG	11-1-2013	16:40:58	516815.000000	10336.300000	0.816406	-0.480469	-0.628906	-0.044037	0.215596	0.002752	38.619995	47.164917	-26.458740
C:\Users\cware\Desktop\Steller25Nov\TagTesting25Nov2013\M24.DSG	11-1-2013	16:40:58	516816.000000	10336.320000	0.730469	-0.554688	-0.656250	-0.042202	0.217431	-0.006422	30.487061	55.114746	-28.106689
C:\Users\cware\Desktop\Steller25Nov\TagTesting25Nov2013\M24.DSG	11-1-2013	16:40:58	516817.000000	10336.340000	0.843750	-0.476563	-0.542969	-0.040367	0.219266	-0.011927	26.275635	47.576904	-31.845093
C:\Users\cware\Desktop\Steller25Nov\TagTesting25Nov2013\M24.DSG	11-1-2013	16:40:58	516818.000000	10336.360000	0.769531	-0.558594	-0.496094	-0.037615	0.222018	-0.019266	20.599365	46.463013	-32.363892
C:\Users\cware\Desktop\Steller25Nov\TagTesting25Nov2013\M24.DSG	11-1-2013	16:40:58	516819.000000	10336.380000	0.808594	-0.550781	-0.507813	-0.035780	0.223853	-0.023853	15.457153	54.397583	-32.577515
C:\Users\cware\Desktop\Steller25Nov\TagTesting25Nov2013\M24.DSG	11-1-2013	16:40:58	516820.000000	10336.400000	0.902344	-0.437500	-0.515625	-0.032110	0.228440	-0.032110	13.198853	44.830322	-37.200928
C:\Users\cware\Desktop\Steller25Nov\TagTesting25Nov2013\M24.DSG	11-1-2013	16:40:58	516821.000000	10336.420000	0.820313	-0.480469	-0.519531	-0.031193	0.229358	-0.034862	21.347046	49.774170	-31.646729
C:\Users\cware\Desktop\Steller25Nov\TagTesting25Nov2013\M24.DSG	11-1-2013	16:40:58	516822.000000	10336.440000	0.816406	-0.535156	-0.488281	-0.027523	0.233028	-0.044037	22.338867	46.249390	-29.052734
C:\Users\cware\Desktop\Steller25Nov\TagTesting25Nov2013\M24.DSG	11-1-2013	16:40:58	516823.000000	10336.460000	0.839844	-0.542969	-0.417969	-0.024771	0.233028	-0.047706	15.014648	33.981323	-27.465820
C:\Users\cware\Desktop\Steller25Nov\TagTesting25Nov2013\M24.DSG	11-1-2013	16:40:58	516824.000000	10336.480000	0.832031	-0.656250	-0.343750	-0.024771	0.233945	-0.050459	8.132935	29.708862	-25.299072
C:\Users\cware\Desktop\Steller25Nov\TagTesting25Nov2013\M24.DSG	11-1-2013	16:40:58	516825.000000	10336.500000	0.882813	-0.621094	-0.355469	-0.021101	0.237615	-0.055046	2.899170	17.120361	-24.291992
C:\Users\cware\Desktop\Steller25Nov\TagTesting25Nov2013\M24.DSG	11-1-2013	16:40:58	516826.000000	10336.520000	0.867188	-0.582031	-0.359375	-0.021101	0.238532	-0.055963	-5.020142	6.683350	-25.161743
C:\Users\cware\Desktop\Steller25Nov\TagTesting25Nov2013\M24.DSG	11-1-2013	16:40:58	516827.000000	10336.540000	0.835938	-0.593750	-0.378906	-0.019266	0.241284	-0.057798	-10.192871	5.065918	-23.651123
C:\Users\cware\Desktop\Steller25Nov\TagTesting25Nov2013\M24.DSG	11-1-2013	16:40:58	516828.000000	10336.560000	0.820313	-0.605469	-0.417969	-0.017431	0.242202	-0.058716	-21.270752	-0.457764	-25.436401
C:\Users\cware\Desktop\Steller25Nov\TagTesting25Nov2013\M24.DSG	11-1-2013	16:40:58	516829.000000	10336.580000	0.792969	-0.593750	-0.429688	-0.017431	0.247706	-0.057798	-29.037476	4.638672	-20.462036
C:\Users\cware\Desktop\Steller25Nov\TagTesting25Nov2013\M24.DSG	11-1-2013	16:40:58	516830.000000	10336.600000	0.816406	-0.578125	-0.410156	-0.017431	0.249541	-0.057798	-34.133911	3.585815	-13.824463
C:\Users\cware\Desktop\Steller25Nov\TagTesting25Nov2013\M24.DSG	11-1-2013	16:40:58	516831.000000	10336.620000	0.789063	-0.601563	-0.382813	-0.015596	0.254128	-0.055963	-38.864136	7.171631	-8.895874
C:\Users\cware\Desktop\Steller25Nov\TagTesting25Nov2013\M24.DSG	11-1-2013	16:40:58	516832.000000	10336.640000	0.812500	-0.617188	-0.367188	-0.016514	0.255963	-0.055046	-43.701172	7.095337	-6.179810
C:\Users\cware\Desktop\Steller25Nov\TagTesting25Nov2013\M24.DSG	11-1-2013	16:40:58	516833.000000	10336.660000	0.816406	-0.656250	-0.347656	-0.016514	0.259633	-0.052294	-49.545288	8.346558	-4.547119
C:\Users\cware\Desktop\Steller25Nov\TagTesting25Nov2013\M24.DSG	11-1-2013	16:40:58	516834.000000	10336.680000	0.867188	-0.664063	-0.363281	-0.016514	0.261468	-0.053211	-49.682617	4.013062	0.457764
C:\Users\cware\Desktop\Steller25Nov\TagTesting25Nov2013\M24.DSG	11-1-2013	16:40:58	516835.000000	10336.700000	0.933594	-0.675781	-0.355469	-0.017431	0.263303	-0.047706	-54.138184	-5.874634	1.434326
C:\Users\cware\Desktop\Steller25Nov\TagTesting25Nov2013\M24.DSG	11-1-2013	16:40:58	516836.000000	10336.720000	0.902344	-0.707031	-0.367188	-0.019266	0.264220	-0.044037	-54.748535	-5.661011	4.043579
C:\Users\cware\Desktop\Steller25Nov\TagTesting25Nov2013\M24.DSG	11-1-2013	16:40:58	516837.000000	10336.740000	0.925781	-0.734375	-0.324219	-0.020183	0.266055	-0.039450	-46.188354	-5.401611	6.713867
C:\Users\cware\Desktop\Steller25Nov\TagTesting25Nov2013\M24.DSG	11-1-2013	16:40:58	516838.000000	10336.760000	0.945313	-0.753906	-0.367188	-0.019266	0.266972	-0.038532	-40.359497	-22.781372	16.403198
C:\Users\cware\Desktop\Steller25Nov\TagTesting25Nov2013\M24.DSG	11-1-2013	16:40:58	516839.000000	10336.780000	0.984375	-0.652344	-0.402344	-0.021101	0.265138	-0.035780	-33.996582	-25.878906	18.814087
C:\Users\cware\Desktop\Steller25Nov\TagTesting25Nov2013\M24.DSG	11-1-2013	16:40:58	516840.000000	10336.800000	0.812500	-0.550781	-0.464844	-0.022936	0.265138	-0.028440	-31.204224	-27.191162	22.216797
C:\Users\cware\Desktop\Steller25Nov\TagTesting25Nov2013\M24.DSG	11-1-2013	16:40:58	516841.000000	10336.820000	0.812500	-0.550781	-0.464844	-0.024771	0.262385	-0.026606	-32.455444	-26.016235	21.682739
C:\Users\cware\Desktop\Steller25Nov\TagTesting25Nov2013\M24.DSG	11-1-2013	16:40:58	516842.000000	10336.840000	0.820313	-0.546875	-0.539063	-0.026606	0.260550	-0.020183	-34.149170	-22.308350	19.546509
C:\Users\cware\Desktop\Steller25Nov\TagTesting25Nov2013\M24.DSG	11-1-2013	16:40:58	516843.000000	10336.860000	0.835938	-0.566406	-0.519531	-0.027523	0.259633	-0.017431	-35.522461	-21.636963	16.448975
C:\Users\cware\Desktop\Steller25Nov\TagTesting25Nov2013\M24.DSG	11-1-2013	16:40:58	516844.000000	10336.880000	0.867188	-0.562500	-0.500000	-0.029358	0.258716	-0.011927	-41.412354	-21.545410	13.107300
C:\Users\cware\Desktop\Steller25Nov\TagTesting25Nov2013\M24.DSG	11-1-2013	16:40:58	516845.000000	10336.900000	0.875000	-0.554688	-0.496094	-0.029358	0.257798	-0.008257	-45.852661	-20.248413	10.955811
C:\Users\cware\Desktop\Steller25Nov\TagTesting25Nov2013\M24.DSG	11-1-2013	16:40:58	516846.000000	10336.920000	0.894531	-0.515625	-0.496094	-0.030275	0.256881	-0.001835	-49.804688	-23.071289	6.973267
C:\Users\cware\Desktop\Steller25Nov\TagTesting25Nov2013\M24.DSG	11-1-2013	16:40:58	516847.000000	10336.940000	0.878906	-0.488281	-0.531250	-0.030275	0.256881	0.000917	-53.421021	-25.100708	4.547119
C:\Users\cware\Desktop\Steller25Nov\TagTesting25Nov2013\M24.DSG	11-1-2013	16:40:58	516848.000000	10336.960000	0.863281	-0.480469	-0.558594	-0.030275	0.255963	0.011009	-56.671143	-24.368286	3.524780
C:\Users\cware\Desktop\Steller25Nov\TagTesting25Nov2013\M24.DSG	11-1-2013	16:40:58	516849.000000	10336.980000	0.851563	-0.437500	-0.589844	-0.031193	0.256881	0.012844	-57.723999	-22.674561	2.670288
C:\Users\cware\Desktop\Steller25Nov\TagTesting25Nov2013\M24.DSG	11-1-2013	16:40:58	516850.000000	10337.000000	0.851563	-0.371094	-0.656250	-0.029358	0.255963	0.021101	-51.879883	-22.338867	-0.396729
C:\Users\cware\Desktop\Steller25Nov\TagTesting25Nov2013\M24.DSG	11-1-2013	16:40:58	516851.000000	10337.020000	0.839844	-0.320313	-0.714844	-0.030275	0.255963	0.023853	-43.045044	-22.918701	-3.616333
C:\Users\cware\Desktop\Steller25Nov\TagTesting25Nov2013\M24.DSG	11-1-2013	16:40:58	516852.000000	10337.040000	0.820313	-0.312500	-0.746094	-0.030275	0.255046	0.030275	-35.552979	-18.280029	-4.394531
C:\Users\cware\Desktop\Steller25Nov\TagTesting25Nov2013\M24.DSG	11-1-2013	16:40:58	516853.000000	10337.060000	0.812500	-0.324219	-0.750000	-0.029358	0.255963	0.033945	-31.402588	-15.579224	-2.059937
C:\Users\cware\Desktop\Steller25Nov\TagTesting25Nov2013\M24.DSG	11-1-2013	16:40:58	516854.000000	10337.080000	0.800781	-0.332031	-0.734375	-0.028440	0.255963	0.038532	-28.381348	-11.947632	0.122070
C:\Users\cware\Desktop\Steller25Nov\TagTesting25Nov2013\M24.DSG	11-1-2013	16:40:58	516855.000000	10337.100000	0.808594	-0.320313	-0.730469	-0.028440	0.255046	0.039450	-27.847290	-10.879517	0.427246
C:\Users\cware\Desktop\Steller25Nov\TagTesting25Nov2013\M24.DSG	11-1-2013	16:40:58	516856.000000	10337.120000	0.835938	-0.312500	-0.710938	-0.028440	0.252294	0.044037	-28.945923	-18.051147	0.000000
C:\Users\cware\Desktop\Steller25Nov\TagTesting25Nov2013\M24.DSG	11-1-2013	16:40:58	516857.000000	10337.140000	0.828125	-0.300781	-0.707031	-0.028440	0.254128	0.044954	-31.295776	-18.829346	0.488281
C:\Users\cware\Desktop\Steller25Nov\TagTesting25Nov2013\M24.DSG	11-1-2013	16:40:58	516858.000000	10337.160000	0.808594	-0.265625	-0.714844	-0.029358	0.253211	0.051376	-32.653809	-18.524170	0.854492
C:\Users\cware\Desktop\Steller25Nov\TagTesting25Nov2013\M24.DSG	11-1-2013	16:40:58	516859.000000	10337.180000	0.789063	-0.238281	-0.714844	-0.029358	0.252294	0.053211	-30.731201	-19.210815	1.449585
C:\Users\cware\Desktop\Steller25Nov\TagTesting25Nov2013\M24.DSG	11-1-2013	16:40:58	516860.000000	10337.200000	0.757813	-0.218750	-0.742188	-0.029358	0.251376	0.056881	-26.168823	-18.218994	2.700806
C:\Users\cware\Desktop\Steller25Nov\TagTesting25Nov2013\M24.DSG	11-1-2013	16:40:58	516861.000000	10337.220000	0.757813	-0.222656	-0.757813	-0.029358	0.250459	0.058716	-23.147583	-18.646240	2.868652
C:\Users\cware\Desktop\Steller25Nov\TagTesting25Nov2013\M24.DSG	11-1-2013	16:40:58	516862.000000	10337.240000	0.742188	-0.257813	-0.757813	-0.029358	0.249541	0.062385	-21.713257	-16.433716	1.480103
C:\Users\cware\Desktop\Steller25Nov\TagTesting25Nov2013\M24.DSG	11-1-2013	16:40:58	516863.000000	10337.260000	0.746094	-0.257813	-0.742188	-0.030275	0.249541	0.064220	-21.881104	-14.129639	0.595093
C:\Users\cware\Desktop\Steller25Nov\TagTesting25Nov2013\M24.DSG	11-1-2013	16:40:58	516864.000000	10337.280000	0.750000	-0.242188	-0.769531	-0.029358	0.248624	0.066972	-22.140503	-12.954712	-0.244141
C:\Users\cware\Desktop\Steller25Nov\TagTesting25Nov2013\M24.DSG	11-1-2013	16:40:58	516865.000000	10337.300000	0.773438	-0.238281	-0.785156	-0.029358	0.248624	0.070642	-20.874023	-12.939453	0.213623
C:\Users\cware\Desktop\Steller25Nov\TagTesting25Nov2013\M24.DSG	11-1-2013	16:40:58	516866.000000	10337.320000	0.785156	-0.218750	-0.808594	-0.030275	0.247706	0.070642	-18.127441	-12.313843	1.922607
C:\Users\cware\Desktop\Steller25Nov\TagTesting25Nov2013\M24.DSG	11-1-2013	16:40:58	516867.000000	10337.340000	0.765625	-0.222656	-0.789063	-0.030275	0.246789	0.072477	-15.090942	-7.965088	3.433228
C:\Users\cware\Desktop\Steller25Nov\TagTesting25Nov2013\M24.DSG	11-1-2013	16:40:58	516868.000000	10337.360000	0.746094	-0.214844	-0.812500	-0.031193	0.244954	0.073394	-13.824463	-4.653931	4.913330
C:\Users\cware\Desktop\Steller25Nov\TagTesting25Nov2013\M24.DSG	11-1-2013	16:40:58	516869.000000	10337.380000	0.757813	-0.210938	-0.804688	-0.031193	0.244954	0.074312	-12.084961	-5.706787	4.318237
C:\Users\cware\Desktop\Steller25Nov\TagTesting25Nov2013\M24.DSG	11-1-2013	16:40:58	516870.000000	10337.400000	0.769531	-0.214844	-0.800781	-0.032110	0.244037	0.071560	-9.155273	-5.584717	5.249023
C:\Users\cware\Desktop\Steller25Nov\TagTesting25Nov2013\M24.DSG	11-1-2013	16:40:58	516871.000000	10337.420000	0.785156	-0.250000	-0.792969	-0.033945	0.243119	0.076147	-9.719849	-7.034302	6.637573
C:\Users\cware\Desktop\Steller25Nov\TagTesting25Nov2013\M24.DSG	11-1-2013	16:40:58	516872.000000	10337.440000	0.800781	-0.285156	-0.812500	-0.033945	0.241284	0.075229	-13.031006	-5.767822	7.537842
C:\Users\cware\Desktop\Steller25Nov\TagTesting25Nov2013\M24.DSG	11-1-2013	16:40:58	516873.000000	10337.460000	0.816406	-0.328125	-0.820313	-0.034862	0.241284	0.077982	-13.717651	-6.149292	8.682251
C:\Users\cware\Desktop\Steller25Nov\TagTesting25Nov2013\M24.DSG	11-1-2013	16:40:58	516874.000000	10337.480000	0.804688	-0.343750	-0.828125	-0.035780	0.240367	0.077064	-14.099121	-1.922607	12.268066
C:\Users\cware\Desktop\Steller25Nov\TagTesting25Nov2013\M24.DSG	11-1-2013	16:40:58	516875.000000	10337.500000	0.816406	-0.335938	-0.804688	-0.035780	0.238532	0.077982	-10.559082	-2.288818	15.090942
C:\Users\cware\Desktop\Steller25Nov\TagTesting25Nov2013\M24.DSG	11-1-2013	16:40:58	516876.000000	10337.520000	0.824219	-0.324219	-0.742188	-0.037615	0.236697	0.077982	-4.730225	-9.078979	15.701294
C:\Users\cware\Desktop\Steller25Nov\TagTesting25Nov2013\M24.DSG	11-1-2013	16:40:58	516877.000000	10337.540000	0.812500	-0.316406	-0.730469	-0.038532	0.235780	0.078899	-4.684448	-10.452271	15.258789
C:\Users\cware\Desktop\Steller25Nov\TagTesting25Nov2013\M24.DSG	11-1-2013	16:40:58	516878.000000	10337.560000	0.812500	-0.308594	-0.750000	-0.040367	0.233945	0.079817	-6.164551	-12.786865	15.106201
C:\Users\cware\Desktop\Steller25Nov\TagTesting25Nov2013\M24.DSG	11-1-2013	16:40:58	516879.000000	10337.580000	0.789063	-0.308594	-0.792969	-0.040367	0.231193	0.079817	-7.385254	-9.323120	13.015747
C:\Users\cware\Desktop\Steller25Nov\TagTesting25Nov2013\M24.DSG	11-1-2013	16:40:58	516880.000000	10337.600000	0.785156	-0.300781	-0.781250	-0.042202	0.229358	0.080734	-4.989624	-4.653931	11.093140
C:\Users\cware\Desktop\Steller25Nov\TagTesting25Nov2013\M24.DSG	11-1-2013	16:40:58	516881.000000	10337.620000	0.785156	-0.281250	-0.738281	-0.042202	0.228440	0.081651	-2.014160	-3.524780	10.833740
C:\Users\cware\Desktop\Steller25Nov\TagTesting25Nov2013\M24.DSG	11-1-2013	16:40:58	516882.000000	10337.640000	0.773438	-0.285156	-0.726563	-0.043119	0.224771	0.081651	-4.241943	-1.968384	12.710571
C:\Users\cware\Desktop\Steller25Nov\TagTesting25Nov2013\M24.DSG	11-1-2013	16:40:58	516883.000000	10337.660000	0.792969	-0.285156	-0.730469	-0.044037	0.224771	0.081651	-7.247925	-7.369995	12.207031
C:\Users\cware\Desktop\Steller25Nov\TagTesting25Nov2013\M24.DSG	11-1-2013	16:40:58	516884.000000	10337.680000	0.777344	-0.265625	-0.757813	-0.044037	0.222018	0.083486	-9.918213	-7.019043	11.001587
C:\Users\cware\Desktop\Steller25Nov\TagTesting25Nov2013\M24.DSG	11-1-2013	16:40:58	516885.000000	10337.700000	0.769531	-0.242188	-0.777344	-0.044037	0.221101	0.085321	-6.240845	-3.265381	10.147095
C:\Users\cware\Desktop\Steller25Nov\TagTesting25Nov2013\M24.DSG	11-1-2013	16:40:58	516886.000000	10337.720000	0.734375	-0.230469	-0.792969	-0.044954	0.219266	0.084404	-3.784180	7.949829	9.765625
C:\Users\cware\Desktop\Steller25Nov\TagTesting25Nov2013\M24.DSG	11-1-2013	16:40:58	516887.000000	10337.740000	0.734375	-0.203125	-0.796875	-0.045872	0.219266	0.084404	-7.385254	14.495850	6.744385
C:\Users\cware\Desktop\Steller25Nov\TagTesting25Nov2013\M24.DSG	11-1-2013	16:40:58	516888.000000	10337.760000	0.816406	-0.183594	-0.761719	-0.046789	0.216514	0.080734	-11.077881	3.997803	0.762939
C:\Users\cware\Desktop\Steller25Nov\TagTesting25Nov2013\M24.DSG	11-1-2013	16:40:58	516889.000000	10337.780000	0.875000	-0.210938	-0.738281	-0.046789	0.216514	0.083486	-14.373779	-3.753662	-2.960205
C:\Users\cware\Desktop\Steller25Nov\TagTesting25Nov2013\M24.DSG	11-1-2013	16:40:58	516890.000000	10337.800000	0.914063	-0.222656	-0.742188	-0.045872	0.214679	0.085321	-15.151978	-12.741089	-7.217407
C:\Users\cware\Desktop\Steller25Nov\TagTesting25Nov2013\M24.DSG	11-1-2013	16:40:58	516891.000000	10337.820000	0.902344	-0.207031	-0.773438	-0.045872	0.216514	0.085321	-16.372681	-15.029907	-9.811401
C:\Users\cware\Desktop\Steller25Nov\TagTesting25Nov2013\M24.DSG	11-1-2013	16:40:58	516892.000000	10337.840000	0.855469	-0.171875	-0.839844	-0.046789	0.215596	0.088073	-13.137817	-9.231567	-11.642456
C:\Users\cware\Desktop\Steller25Nov\TagTesting25Nov2013\M24.DSG	11-1-2013	16:40:58	516893.000000	10337.860000	0.832031	-0.117188	-0.871094	-0.045872	0.216514	0.088073	-7.080078	-4.623413	-14.907837
C:\Users\cware\Desktop\Steller25Nov\TagTesting25Nov2013\M24.DSG	11-1-2013	16:40:58	516894.000000	10337.880000	0.792969	-0.128906	-0.851563	-0.044037	0.217431	0.089908	-3.082275	-3.570557	-18.615723
C:\Users\cware\Desktop\Steller25Nov\TagTesting25Nov2013\M24.DSG	11-1-2013	16:40:58	516895.000000	10337.900000	0.792969	-0.128906	-0.851563	-0.044037	0.217431	0.088991	-1.724243	-6.591797	-21.087646
C:\Users\cware\Desktop\Steller25Nov\TagTesting25Nov2013\M24.DSG	11-1-2013	16:40:58	516896.000000	10337.920000	0.800781	-0.214844	-0.781250	-0.042202	0.220183	0.090826	-3.662109	-14.083862	-23.452759
C:\Users\cware\Desktop\Steller25Nov\TagTesting25Nov2013\M24.DSG	11-1-2013	16:40:58	516897.000000	10337.940000	0.769531	-0.210938	-0.773438	-0.043119	0.221101	0.090826	-4.333496	-14.755249	-21.316528
C:\Users\cware\Desktop\Steller25Nov\TagTesting25Nov2013\M24.DSG	11-1-2013	16:40:58	516898.000000	10337.960000	0.753906	-0.207031	-0.789063	-0.041284	0.222936	0.091743	-3.875732	-10.665894	-17.456055
C:\Users\cware\Desktop\Steller25Nov\TagTesting25Nov2013\M24.DSG	11-1-2013	16:40:58	516899.000000	10337.980000	0.765625	-0.199219	-0.824219	-0.041284	0.222936	0.091743	-3.021240	-6.851196	-15.884399
C:\Users\cware\Desktop\Steller25Nov\TagTesting25Nov2013\M24.DSG	11-1-2013	16:40:58	516900.000000	10338.000000	0.769531	-0.203125	-0.847656	-0.039450	0.224771	0.092661	-1.922607	-5.004883	-13.290405
C:\Users\cware\Desktop\Steller25Nov\TagTesting25Nov2013\M24.DSG	11-1-2013	16:40:58	516901.000000	10338.020000	0.761719	-0.242188	-0.859375	-0.040367	0.224771	0.093578	-4.150391	-3.295898	-12.680054
C:\Users\cware\Desktop\Steller25Nov\TagTesting25Nov2013\M24.DSG	11-1-2013	16:40:58	516902.000000	10338.040000	0.769531	-0.281250	-0.855469	-0.039450	0.224771	0.093578	-6.423950	0.122070	-9.841919
C:\Users\cware\Desktop\Steller25Nov\TagTesting25Nov2013\M24.DSG	11-1-2013	16:40:58	516903.000000	10338.060000	0.781250	-0.328125	-0.828125	-0.038532	0.226606	0.091743	-7.507324	1.739502	-7.568359
C:\Users\cware\Desktop\Steller25Nov\TagTesting25Nov2013\M24.DSG	11-1-2013	16:40:58	516904.000000	10338.080000	0.789063	-0.343750	-0.824219	-0.038532	0.226606	0.093578	-7.583618	-0.595093	-6.164551
C:\Users\cware\Desktop\Steller25Nov\TagTesting25Nov2013\M24.DSG	11-1-2013	16:40:58	516905.000000	10338.100000	0.792969	-0.324219	-0.804688	-0.039450	0.225688	0.093578	-6.927490	-4.226685	-5.157471
C:\Users\cware\Desktop\Steller25Nov\TagTesting25Nov2013\M24.DSG	11-1-2013	16:40:58	516906.000000	10338.120000	0.785156	-0.308594	-0.781250	-0.038532	0.226606	0.093578	-8.911133	-7.583618	-4.150391
C:\Users\cware\Desktop\Steller25Nov\TagTesting25Nov2013\M24.DSG	11-1-2013	16:40:58	516907.000000	10338.140000	0.777344	-0.300781	-0.800781	-0.038532	0.227523	0.095413	-10.467529	-7.415771	-2.563477
C:\Users\cware\Desktop\Steller25Nov\TagTesting25Nov2013\M24.DSG	11-1-2013	16:40:58	516908.000000	10338.160000	0.789063	-0.281250	-0.804688	-0.037615	0.225688	0.095413	-11.245728	-7.080078	-1.647949
C:\Users\cware\Desktop\Steller25Nov\TagTesting25Nov2013\M24.DSG	11-1-2013	16:40:58	516909.000000	10338.180000	0.800781	-0.277344	-0.796875	-0.037615	0.226606	0.096330	-12.771606	-6.301880	-2.914429
C:\Users\cware\Desktop\Steller25Nov\TagTesting25Nov2013\M24.DSG	11-1-2013	16:40:58	516910.000000	10338.200000	0.792969	-0.265625	-0.796875	-0.038532	0.224771	0.096330	-12.405396	-5.569458	-3.356934
C:\Users\cware\Desktop\Steller25Nov\TagTesting25Nov2013\M24.DSG	11-1-2013	16:40:58	516911.000000	10338.220000	0.781250	-0.257813	-0.777344	-0.037615	0.224771	0.098165	-11.856079	-6.698608	-3.540039
C:\Users\cware\Desktop\Steller25Nov\TagTesting25Nov2013\M24.DSG	11-1-2013	16:40:58	516912.000000	10338.240000	0.781250	-0.246094	-0.773438	-0.036697	0.224771	0.098165	-11.856079	-6.973267	-3.540039
C:\Users\cware\Desktop\Steller25Nov\TagTesting25Nov2013\M24.DSG	11-1-2013	16:40:58	516913.000000	10338.260000	0.792969	-0.238281	-0.773438	-0.037615	0.224771	0.100917	-11.398315	-10.131836	-3.631592
C:\Users\cware\Desktop\Steller25Nov\TagTesting25Nov2013\M24.DSG	11-1-2013	16:40:58	516914.000000	10338.280000	0.792969	-0.238281	-0.777344	-0.037615	0.225688	0.100000	-12.435913	-12.023926	-3.921509
C:\Users\cware\Desktop\Steller25Nov\TagTesting25Nov2013\M24.DSG	11-1-2013	16:40:58	516915.000000	10338.300000	0.785156	-0.210938	-0.777344	-0.036697	0.224771	0.101835	-12.176514	-13.626099	-3.768921
C:\Users\cware\Desktop\Steller25Nov\TagTesting25Nov2013\M24.DSG	11-1-2013	16:40:58	516916.000000	10338.320000	0.777344	-0.199219	-0.792969	-0.036697	0.223853	0.104587	-11.459351	-14.556885	-4.394531
C:\Users\cware\Desktop\Steller25Nov\TagTesting25Nov2013\M24.DSG	11-1-2013	16:40:58	516917.000000	10338.340000	0.761719	-0.191406	-0.812500	-0.036697	0.222936	0.105505	-10.040283	-13.351440	-3.875732
C:\Users\cware\Desktop\Steller25Nov\TagTesting25Nov2013\M24.DSG	11-1-2013	16:40:58	516918.000000	10338.360000	0.753906	-0.179688	-0.812500	-0.035780	0.224771	0.106422	-8.377075	-14.266968	-3.295898
C:\Users\cware\Desktop\Steller25Nov\TagTesting25Nov2013\M24.DSG	11-1-2013	16:40:58	516919.000000	10338.380000	0.742188	-0.199219	-0.839844	-0.036697	0.223853	0.107339	-8.728027	-12.084961	-3.768921
C:\Users\cware\Desktop\Steller25Nov\TagTesting25Nov2013\M24.DSG	11-1-2013	16:40:58	516920.000000	10338.400000	0.746094	-0.214844	-0.835938	-0.035780	0.222936	0.109174	-8.789063	-13.259888	-3.723145
C:\Users\cware\Desktop\Steller25Nov\TagTesting25Nov2013\M24.DSG	11-1-2013	16:40:58	516921.000000	10338.420000	0.746094	-0.214844	-0.835938	-0.035780	0.222936	0.111927	-9.872437	-12.191772	-4.516602
C:\Users\cware\Desktop\Steller25Nov\TagTesting25Nov2013\M24.DSG	11-1-2013	16:40:58	516922.000000	10338.440000	0.753906	-0.222656	-0.855469	-0.035780	0.222936	0.112844	-11.581421	-12.191772	-3.845215
C:\Users\cware\Desktop\Steller25Nov\TagTesting25Nov2013\M24.DSG	11-1-2013	16:40:58	516923.000000	10338.460000	0.742188	-0.230469	-0.871094	-0.034862	0.221101	0.112844	-12.847900	-13.504028	-2.700806
C:\Users\cware\Desktop\Steller25Nov\TagTesting25Nov2013\M24.DSG	11-1-2013	16:40:58	516924.000000	10338.480000	0.722656	-0.226563	-0.867188	-0.034862	0.222018	0.113761	-12.130737	-8.682251	-0.289917
C:\Users\cware\Desktop\Steller25Nov\TagTesting25Nov2013\M24.DSG	11-1-2013	16:40:58	516925.000000	10338.500000	0.742188	-0.230469	-0.835938	-0.033945	0.222018	0.115596	-8.956909	-8.666992	1.358032
C:\Users\cware\Desktop\Steller25Nov\TagTesting25Nov2013\M24.DSG	11-1-2013	16:40:58	516926.000000	10338.520000	0.734375	-0.242188	-0.843750	-0.034862	0.221101	0.115596	-7.431030	-9.918213	1.647949
C:\Users\cware\Desktop\Steller25Nov\TagTesting25Nov2013\M24.DSG	11-1-2013	16:40:58	516927.000000	10338.540000	0.726563	-0.242188	-0.832031	-0.034862	0.221101	0.116514	-9.750366	-9.323120	2.532959
C:\Users\cware\Desktop\Steller25Nov\TagTesting25Nov2013\M24.DSG	11-1-2013	16:40:58	516928.000000	10338.560000	0.730469	-0.250000	-0.855469	-0.034862	0.219266	0.117431	-16.052246	-8.895874	3.829956
C:\Users\cware\Desktop\Steller25Nov\TagTesting25Nov2013\M24.DSG	11-1-2013	16:40:58	516929.000000	10338.580000	0.710938	-0.253906	-0.882813	-0.036697	0.218349	0.118349	-18.875122	-3.311157	6.362915
C:\Users\cware\Desktop\Steller25Nov\TagTesting25Nov2013\M24.DSG	11-1-2013	16:40:58	516930.000000	10338.600000	0.730469	-0.242188	-0.890625	-0.036697	0.218349	0.120183	-16.372681	-2.655029	8.071899
C:\Users\cware\Desktop\Steller25Nov\TagTesting25Nov2013\M24.DSG	11-1-2013	16:40:58	516931.000000	10338.620000	0.691406	-0.250000	-0.867188	-0.035780	0.217431	0.120183	-15.365601	3.341675	8.239746
C:\Users\cware\Desktop\Steller25Nov\TagTesting25Nov2013\M24.DSG	11-1-2013	16:40:58	516932.000000	10338.640000	0.691406	-0.265625	-0.820313	-0.037615	0.215596	0.120183	-16.998291	3.326416	7.797241
C:\Users\cware\Desktop\Steller25Nov\TagTesting25Nov2013\M24.DSG	11-1-2013	16:40:58	516933.000000	10338.660000	0.722656	-0.285156	-0.812500	-0.036697	0.214679	0.121101	-15.823364	-1.144409	5.844116
C:\Users\cware\Desktop\Steller25Nov\TagTesting25Nov2013\M24.DSG	11-1-2013	16:40:58	516934.000000	10338.680000	0.761719	-0.269531	-0.785156	-0.037615	0.213761	0.121101	-14.846802	-7.034302	4.531860
C:\Users\cware\Desktop\Steller25Nov\TagTesting25Nov2013\M24.DSG	11-1-2013	16:40:58	516935.000000	10338.700000	0.789063	-0.234375	-0.820313	-0.037615	0.212844	0.122018	-14.282227	-13.305664	4.516602
C:\Users\cware\Desktop\Steller25Nov\TagTesting25Nov2013\M24.DSG	11-1-2013	16:40:58	516936.000000	10338.720000	0.777344	-0.218750	-0.894531	-0.038532	0.211927	0.124771	-6.149292	-10.543823	3.311157
C:\Users\cware\Desktop\Steller25Nov\TagTesting25Nov2013\M24.DSG	11-1-2013	16:40:58	516937.000000	10338.740000	0.718750	-0.191406	-0.972656	-0.037615	0.211927	0.125688	6.637573	-1.785278	3.646851
C:\Users\cware\Desktop\Steller25Nov\TagTesting25Nov2013\M24.DSG	11-1-2013	16:40:58	516938.000000	10338.760000	0.718750	-0.167969	-0.925781	-0.037615	0.209174	0.124771	12.908936	-2.853394	2.334595
C:\Users\cware\Desktop\Steller25Nov\TagTesting25Nov2013\M24.DSG	11-1-2013	16:40:58	516939.000000	10338.780000	0.707031	-0.144531	-0.843750	-0.038532	0.209174	0.123853	6.195068	0.869751	1.556396
C:\Users\cware\Desktop\Steller25Nov\TagTesting25Nov2013\M24.DSG	11-1-2013	16:40:58	516940.000000	10338.800000	0.703125	-0.144531	-0.812500	-0.036697	0.209174	0.123853	-0.228882	-0.503540	1.800537
C:\Users\cware\Desktop\Steller25Nov\TagTesting25Nov2013\M24.DSG	11-1-2013	16:40:58	516941.000000	10338.820000	0.726563	-0.160156	-0.851563	-0.038532	0.210092	0.124771	-3.112793	-0.091553	0.991821
C:\Users\cware\Desktop\Steller25Nov\TagTesting25Nov2013\M24.DSG	11-1-2013	16:40:58	516942.000000	10338.840000	0.718750	-0.187500	-0.914063	-0.037615	0.209174	0.124771	-3.341675	3.005981	2.792358
C:\Users\cware\Desktop\Steller25Nov\TagTesting25Nov2013\M24.DSG	11-1-2013	16:40:58	516943.000000	10338.860000	0.726563	-0.179688	-0.953125	-0.039450	0.208257	0.123853	-0.823975	5.142212	2.182007
C:\Users\cware\Desktop\Steller25Nov\TagTesting25Nov2013\M24.DSG	11-1-2013	16:40:58	516944.000000	10338.880000	0.726563	-0.128906	-0.953125	-0.038532	0.208257	0.122936	0.411987	8.041382	0.061035
C:\Users\cware\Desktop\Steller25Nov\TagTesting25Nov2013\M24.DSG	11-1-2013	16:40:58	516945.000000	10338.900000	0.746094	-0.074219	-0.914063	-0.040367	0.209174	0.122936	2.044678	5.905151	-1.068115
C:\Users\cware\Desktop\Steller25Nov\TagTesting25Nov2013\M24.DSG	11-1-2013	16:40:58	516946.000000	10338.920000	0.742188	-0.058594	-0.886719	-0.039450	0.209174	0.122018	6.881714	7.156372	-3.051758
C:\Users\cware\Desktop\Steller25Nov\TagTesting25Nov2013\M24.DSG	11-1-2013	16:40:58	516947.000000	10338.940000	0.726563	-0.070313	-0.890625	-0.038532	0.207339	0.120183	8.911133	10.833740	-2.716064
C:\Users\cware\Desktop\Steller25Nov\TagTesting25Nov2013\M24.DSG	11-1-2013	16:40:58	516948.000000	10338.960000	0.726563	-0.054688	-0.882813	-0.039450	0.209174	0.119266	7.003784	14.984131	-4.180908
C:\Users\cware\Desktop\Steller25Nov\TagTesting25Nov2013\M24.DSG	11-1-2013	16:40:58	516949.000000	10338.980000	0.726563	-0.054688	-0.882813	-0.039450	0.209174	0.115596	2.075195	13.610840	-6.820679
C:\Users\cware\Desktop\Steller25Nov\TagTesting25Nov2013\M24.DSG	11-1-2013	16:40:58	516950.000000	10339.000000	0.726563	-0.117188	-0.863281	-0.038532	0.211009	0.115596	-2.029419	14.053345	-9.429932
C:\Users\cware\Desktop\Steller25Nov\TagTesting25Nov2013\M24.DSG	11-1-2013	16:40:58	516951.000000	10339.020000	0.703125	-0.160156	-0.882813	-0.040367	0.212844	0.112844	-1.205444	17.425537	-9.841919
C:\Users\cware\Desktop\Steller25Nov\TagTesting25Nov2013\M24.DSG	11-1-2013	16:40:58	516952.000000	10339.040000	0.714844	-0.160156	-0.859375	-0.039450	0.212844	0.111927	-1.190186	19.256592	-10.635376
C:\Users\cware\Desktop\Steller25Nov\TagTesting25Nov2013\M24.DSG	11-1-2013	16:40:58	516953.000000	10339.060000	0.738281	-0.140625	-0.835938	-0.039450	0.213761	0.110092	-2.716064	20.874023	-10.940552
C:\Users\cware\Desktop\Steller25Nov\TagTesting25Nov2013\M24.DSG	11-1-2013	16:40:58	516954.000000	10339.080000	0.761719	-0.128906	-0.785156	-0.040367	0.215596	0.106422	-3.967285	21.011353	-11.215210
C:\Users\cware\Desktop\Steller25Nov\TagTesting25Nov2013\M24.DSG	11-1-2013	16:40:58	516955.000000	10339.100000	0.792969	-0.128906	-0.765625	-0.038532	0.214679	0.106422	-6.729126	16.555786	-12.115479
C:\Users\cware\Desktop\Steller25Nov\TagTesting25Nov2013\M24.DSG	11-1-2013	16:40:58	516956.000000	10339.120000	0.804688	-0.136719	-0.789063	-0.039450	0.216514	0.102752	-6.927490	11.672974	-13.244629
C:\Users\cware\Desktop\Steller25Nov\TagTesting25Nov2013\M24.DSG	11-1-2013	16:40:58	516957.000000	10339.140000	0.769531	-0.164063	-0.839844	-0.038532	0.217431	0.102752	-4.867554	17.745972	-12.649536
C:\Users\cware\Desktop\Steller25Nov\TagTesting25Nov2013\M24.DSG	11-1-2013	16:40:58	516958.000000	10339.160000	0.773438	-0.175781	-0.828125	-0.038532	0.219266	0.099083	-2.990723	19.546509	-14.816284
C:\Users\cware\Desktop\Steller25Nov\TagTesting25Nov2013\M24.DSG	11-1-2013	16:40:58	516959.000000	10339.180000	0.757813	-0.183594	-0.789063	-0.038532	0.220183	0.098165	-3.921509	21.560669	-13.824463
C:\Users\cware\Desktop\Steller25Nov\TagTesting25Nov2013\M24.DSG	11-1-2013	16:40:58	516960.000000	10339.200000	0.746094	-0.175781	-0.742188	-0.040367	0.222018	0.095413	-4.440308	26.626587	-11.657715
C:\Users\cware\Desktop\Steller25Nov\TagTesting25Nov2013\M24.DSG	11-1-2013	16:40:58	516961.000000	10339.220000	0.769531	-0.140625	-0.742188	-0.038532	0.222018	0.092661	-3.646851	30.899048	-11.795044
C:\Users\cware\Desktop\Steller25Nov\TagTesting25Nov2013\M24.DSG	11-1-2013	16:40:58	516962.000000	10339.240000	0.792969	-0.132813	-0.761719	-0.038532	0.223853	0.088991	-1.144409	33.477783	-13.793945
C:\Users\cware\Desktop\Steller25Nov\TagTesting25Nov2013\M24.DSG	11-1-2013	16:40:58	516963.000000	10339.260000	0.796875	-0.167969	-0.789063	-0.038532	0.224771	0.086239	1.876831	35.659790	-14.434814
C:\Users\cware\Desktop\Steller25Nov\TagTesting25Nov2013\M24.DSG	11-1-2013	16:40:58	516964.000000	10339.280000	0.792969	-0.222656	-0.792969	-0.037615	0.225688	0.080734	4.196167	32.333374	-13.183594
C:\Users\cware\Desktop\Steller25Nov\TagTesting25Nov2013\M24.DSG	11-1-2013	16:40:58	516965.000000	10339.300000	0.789063	-0.261719	-0.773438	-0.038532	0.226606	0.077982	3.662109	45.913696	-11.093140
C:\Users\cware\Desktop\Steller25Nov\TagTesting25Nov2013\M24.DSG	11-1-2013	16:40:58	516966.000000	10339.320000	0.792969	-0.250000	-0.757813	-0.038532	0.228440	0.070642	3.540039	51.666260	-8.651733
C:\Users\cware\Desktop\Steller25Nov\TagTesting25Nov2013\M24.DSG	11-1-2013	16:40:58	516967.000000	10339.340000	0.855469	-0.230469	-0.722656	-0.038532	0.228440	0.066055	3.875732	46.783447	-8.346558
C:\Users\cware\Desktop\Steller25Nov\TagTesting25Nov2013\M24.DSG	11-1-2013	16:40:58	516968.000000	10339.360000	0.890625	-0.230469	-0.703125	-0.038532	0.229358	0.060550	3.433228	42.739868	-6.469727
C:\Users\cware\Desktop\Steller25Nov\TagTesting25Nov2013\M24.DSG	11-1-2013	16:40:58	516969.000000	10339.380000	0.902344	-0.226563	-0.664063	-0.038532	0.231193	0.056881	2.777100	33.737183	-5.020142
C:\Users\cware\Desktop\Steller25Nov\TagTesting25Nov2013\M24.DSG	11-1-2013	16:40:58	516970.000000	10339.400000	0.925781	-0.226563	-0.640625	-0.037615	0.231193	0.051376	2.716064	24.856567	-5.157471
C:\Users\cware\Desktop\Steller25Nov\TagTesting25Nov2013\M24.DSG	11-1-2013	16:40:58	516971.000000	10339.420000	0.921875	-0.230469	-0.644531	-0.036697	0.231193	0.050459	3.234863	21.377563	-5.294800
C:\Users\cware\Desktop\Steller25Nov\TagTesting25Nov2013\M24.DSG	11-1-2013	16:40:58	516972.000000	10339.440000	0.890625	-0.246094	-0.640625	-0.037615	0.230275	0.047706	2.761841	19.302368	-5.081177
C:\Users\cware\Desktop\Steller25Nov\TagTesting25Nov2013\M24.DSG	11-1-2013	16:40:58	516973.000000	10339.460000	0.898438	-0.269531	-0.656250	-0.037615	0.233028	0.044037	1.007080	16.784668	-2.288818
C:\Users\cware\Desktop\Steller25Nov\TagTesting25Nov2013\M24.DSG	11-1-2013	16:40:58	516974.000000	10339.480000	0.906250	-0.304688	-0.597656	-0.035780	0.231193	0.042202	-1.678467	14.266968	1.388550
C:\Users\cware\Desktop\Steller25Nov\TagTesting25Nov2013\M24.DSG	11-1-2013	16:40:58	516975.000000	10339.500000	0.906250	-0.304688	-0.597656	-0.038532	0.232110	0.041284	-4.333496	13.015747	2.807617
C:\Users\cware\Desktop\Steller25Nov\TagTesting25Nov2013\M24.DSG	11-1-2013	16:40:58	516976.000000	10339.520000	0.941406	-0.320313	-0.550781	-0.038532	0.231193	0.038532	-7.324219	10.223389	3.845215
C:\Users\cware\Desktop\Steller25Nov\TagTesting25Nov2013\M24.DSG	11-1-2013	16:40:58	516977.000000	10339.540000	0.945313	-0.328125	-0.542969	-0.039450	0.231193	0.037615	-9.521484	7.293701	4.592896
C:\Users\cware\Desktop\Steller25Nov\TagTesting25Nov2013\M24.DSG	11-1-2013	16:40:58	516978.000000	10339.560000	0.968750	-0.300781	-0.527344	-0.038532	0.231193	0.037615	-9.994507	1.739502	4.974365
C:\Users\cware\Desktop\Steller25Nov\TagTesting25Nov2013\M24.DSG	11-1-2013	16:40:58	516979.000000	10339.580000	0.945313	-0.289063	-0.527344	-0.039450	0.229358	0.037615	-12.313843	-1.678467	2.716064
C:\Users\cware\Desktop\Steller25Nov\TagTesting25Nov2013\M24.DSG	11-1-2013	16:40:58	516980.000000	10339.600000	0.925781	-0.261719	-0.566406	-0.039450	0.229358	0.038532	-14.709473	-1.220703	0.534058
C:\Users\cware\Desktop\Steller25Nov\TagTesting25Nov2013\M24.DSG	11-1-2013	16:40:58	516981.000000	10339.620000	0.910156	-0.269531	-0.570313	-0.039450	0.230275	0.039450	-13.504028	-1.266479	0.900269
C:\Users\cware\Desktop\Steller25Nov\TagTesting25Nov2013\M24.DSG	11-1-2013	16:40:58	516982.000000	10339.640000	0.902344	-0.281250	-0.562500	-0.039450	0.228440	0.038532	-11.795044	-0.991821	-0.244141
C:\Users\cware\Desktop\Steller25Nov\TagTesting25Nov2013\M24.DSG	11-1-2013	16:40:58	516983.000000	10339.660000	0.925781	-0.265625	-0.566406	-0.041284	0.228440	0.038532	-8.956909	-4.470825	-1.785278
C:\Users\cware\Desktop\Steller25Nov\TagTesting25Nov2013\M24.DSG	11-1-2013	16:40:58	516984.000000	10339.680000	0.914063	-0.242188	-0.550781	-0.041284	0.227523	0.039450	-3.601074	-6.637573	-4.394531
C:\Users\cware\Desktop\Steller25Nov\TagTesting25Nov2013\M24.DSG	11-1-2013	16:40:58	516985.000000	10339.700000	0.937500	-0.218750	-0.527344	-0.041284	0.227523	0.039450	0.549316	-9.216309	-7.492065
C:\Users\cware\Desktop\Steller25Nov\TagTesting25Nov2013\M24.DSG	11-1-2013	16:40:58	516986.000000	10339.720000	0.972656	-0.191406	-0.550781	-0.042202	0.229358	0.040367	7.019043	-18.341064	-6.225586
C:\Users\cware\Desktop\Steller25Nov\TagTesting25Nov2013\M24.DSG	11-1-2013	16:40:58	516987.000000	10339.740000	0.988281	-0.195313	-0.589844	-0.041284	0.227523	0.041284	9.658813	-23.910522	-6.805420
C:\Users\cware\Desktop\Steller25Nov\TagTesting25Nov2013\M24.DSG	11-1-2013	16:40:58	516988.000000	10339.760000	0.988281	-0.214844	-0.585938	-0.041284	0.226606	0.042202	10.574341	-28.762817	-10.452271
C:\Users\cware\Desktop\Steller25Nov\TagTesting25Nov2013\M24.DSG	11-1-2013	16:40:58	516989.000000	10339.780000	0.984375	-0.210938	-0.578125	-0.041284	0.227523	0.043119	6.546021	-30.059814	-14.785767
C:\Users\cware\Desktop\Steller25Nov\TagTesting25Nov2013\M24.DSG	11-1-2013	16:40:58	516990.000000	10339.800000	0.960938	-0.222656	-0.589844	-0.041284	0.229358	0.045872	-1.541138	-32.928467	-20.858765
C:\Users\cware\Desktop\Steller25Nov\TagTesting25Nov2013\M24.DSG	11-1-2013	16:40:58	516991.000000	10339.820000	0.945313	-0.222656	-0.652344	-0.041284	0.228440	0.054128	-7.369995	-35.705566	-24.627686
C:\Users\cware\Desktop\Steller25Nov\TagTesting25Nov2013\M24.DSG	11-1-2013	16:40:58	516992.000000	10339.840000	0.921875	-0.226563	-0.710938	-0.040367	0.230275	0.051376	-9.292603	-39.291382	-25.665283
C:\Users\cware\Desktop\Steller25Nov\TagTesting25Nov2013\M24.DSG	11-1-2013	16:40:58	516993.000000	10339.860000	0.859375	-0.222656	-0.761719	-0.039450	0.231193	0.053211	-9.704590	-38.040161	-24.719238
C:\Users\cware\Desktop\Steller25Nov\TagTesting25Nov2013\M24.DSG	11-1-2013	16:40:58	516994.000000	10339.880000	0.804688	-0.214844	-0.789063	-0.037615	0.232110	0.057798	-12.451172	-33.828735	-23.071289
C:\Users\cware\Desktop\Steller25Nov\TagTesting25Nov2013\M24.DSG	11-1-2013	16:40:58	516995.000000	10339.900000	0.785156	-0.203125	-0.808594	-0.037615	0.233028	0.059633	-13.977051	-32.089233	-23.666382
C:\Users\cware\Desktop\Steller25Nov\TagTesting25Nov2013\M24.DSG	11-1-2013	16:40:58	516996.000000	10339.920000	0.800781	-0.230469	-0.796875	-0.036697	0.235780	0.064220	-16.220093	-28.915405	-23.178101
C:\Users\cware\Desktop\Steller25Nov\TagTesting25Nov2013\M24.DSG	11-1-2013	16:40:58	516997.000000	10339.940000	0.804688	-0.246094	-0.769531	-0.035780	0.236697	0.065138	-16.296387	-28.854370	-21.804810
C:\Users\cware\Desktop\Steller25Nov\TagTesting25Nov2013\M24.DSG	11-1-2013	16:40:58	516998.000000	10339.960000	0.792969	-0.281250	-0.765625	-0.034862	0.238532	0.068807	-14.984131	-24.795532	-18.463135
C:\Users\cware\Desktop\Steller25Nov\TagTesting25Nov2013\M24.DSG	11-1-2013	16:40:58	516999.000000	10339.980000	0.796875	-0.312500	-0.757813	-0.033945	0.233945	0.072477	-12.649536	-23.971558	-15.151978
C:\Users\cware\Desktop\Steller25Nov\TagTesting25Nov2013\M24.DSG	11-1-2013	16:40:58	517000.000000	10340.000000	0.828125	-0.328125	-0.746094	-0.033945	0.240367	0.073394	-9.231567	-23.712158	-12.405396
C:\Users\cware\Desktop\Steller25Nov\TagTesting25Nov2013\M24.DSG	11-1-2013	16:40:58	517001.000000	10340.020000	0.792969	-0.355469	-0.750000	-0.033945	0.240367	0.075229	-8.407593	-17.913818	-7.629395
C:\Users\cware\Desktop\Steller25Nov\TagTesting25Nov2013\M24.DSG	11-1-2013	16:40:58	517002.000000	10340.040000	0.753906	-0.375000	-0.777344	-0.034862	0.240367	0.077064	-8.666992	-10.818481	-2.838135
C:\Users\cware\Desktop\Steller25Nov\TagTesting25Nov2013\M24.DSG	11-1-2013	16:40:58	517003.000000	10340.060000	0.761719	-0.363281	-0.808594	-0.033945	0.240367	0.077982	-9.887695	-7.110596	-0.671387
C:\Users\cware\Desktop\Steller25Nov\TagTesting25Nov2013\M24.DSG	11-1-2013	16:40:58	517004.000000	10340.080000	0.765625	-0.328125	-0.800781	-0.034862	0.241284	0.078899	-10.223389	-6.164551	-0.717163
C:\Users\cware\Desktop\Steller25Nov\TagTesting25Nov2013\M24.DSG	11-1-2013	16:40:58	517005.000000	10340.100000	0.765625	-0.300781	-0.808594	-0.034862	0.239450	0.078899	-7.751465	-6.896973	-0.488281
C:\Users\cware\Desktop\Steller25Nov\TagTesting25Nov2013\M24.DSG	11-1-2013	16:40:58	517006.000000	10340.120000	0.789063	-0.304688	-0.816406	-0.034862	0.238532	0.085321	-5.447388	-6.011963	-0.915527
C:\Users\cware\Desktop\Steller25Nov\TagTesting25Nov2013\M24.DSG	11-1-2013	16:40:58	517007.000000	10340.140000	0.808594	-0.304688	-0.812500	-0.034862	0.238532	0.079817	-3.784180	-4.470825	-1.403809
C:\Users\cware\Desktop\Steller25Nov\TagTesting25Nov2013\M24.DSG	11-1-2013	16:40:58	517008.000000	10340.160000	0.828125	-0.296875	-0.804688	-0.034862	0.237615	0.080734	-3.585815	-2.761841	-0.259399
C:\Users\cware\Desktop\Steller25Nov\TagTesting25Nov2013\M24.DSG	11-1-2013	16:40:58	517009.000000	10340.180000	0.828125	-0.269531	-0.785156	-0.034862	0.236697	0.079817	-3.753662	-0.534058	1.190186
C:\Users\cware\Desktop\Steller25Nov\TagTesting25Nov2013\M24.DSG	11-1-2013	16:40:58	517010.000000	10340.200000	0.851563	-0.246094	-0.734375	-0.034862	0.238532	0.081651	-4.486084	-2.014160	0.366211
C:\Users\cware\Desktop\Steller25Nov\TagTesting25Nov2013\M24.DSG	11-1-2013	16:40:58	517011.000000	10340.220000	0.855469	-0.234375	-0.703125	-0.035780	0.236697	0.079817	-6.149292	-6.469727	-1.464844
C:\Users\cware\Desktop\Steller25Nov\TagTesting25Nov2013\M24.DSG	11-1-2013	16:40:58	517012.000000	10340.240000	0.843750	-0.246094	-0.687500	-0.034862	0.235780	0.081651	-6.851196	-10.528564	-2.639771
C:\Users\cware\Desktop\Steller25Nov\TagTesting25Nov2013\M24.DSG	11-1-2013	16:40:58	517013.000000	10340.260000	0.832031	-0.269531	-0.699219	-0.035780	0.235780	0.081651	-7.614136	-13.092041	-4.013062
C:\Users\cware\Desktop\Steller25Nov\TagTesting25Nov2013\M24.DSG	11-1-2013	16:40:58	517014.000000	10340.280000	0.808594	-0.296875	-0.714844	-0.034862	0.234862	0.084404	-9.811401	-13.778687	-4.699707
C:\Users\cware\Desktop\Steller25Nov\TagTesting25Nov2013\M24.DSG	11-1-2013	16:40:58	517015.000000	10340.300000	0.800781	-0.300781	-0.734375	-0.035780	0.234862	0.085321	-10.833740	-15.548706	-5.020142
C:\Users\cware\Desktop\Steller25Nov\TagTesting25Nov2013\M24.DSG	11-1-2013	16:40:58	517016.000000	10340.320000	0.792969	-0.285156	-0.769531	-0.036697	0.235780	0.086239	-11.596680	-16.143799	-4.898071
C:\Users\cware\Desktop\Steller25Nov\TagTesting25Nov2013\M24.DSG	11-1-2013	16:40:58	517017.000000	10340.340000	0.800781	-0.261719	-0.777344	-0.034862	0.234862	0.087156	-10.452271	-17.471313	-4.806519
C:\Users\cware\Desktop\Steller25Nov\TagTesting25Nov2013\M24.DSG	11-1-2013	16:40:58	517018.000000	10340.360000	0.808594	-0.250000	-0.804688	-0.033945	0.234862	0.088991	-8.102417	-19.683838	-6.317139
C:\Users\cware\Desktop\Steller25Nov\TagTesting25Nov2013\M24.DSG	11-1-2013	16:40:58	517019.000000	10340.380000	0.789063	-0.261719	-0.824219	-0.033945	0.234862	0.091743	-6.439209	-16.006470	-7.949829
C:\Users\cware\Desktop\Steller25Nov\TagTesting25Nov2013\M24.DSG	11-1-2013	16:40:58	517020.000000	10340.400000	0.761719	-0.367188	-0.812500	-0.033945	0.234862	0.091743	7.614136	-14.907837	-9.414673
C:\Users\cware\Desktop\Steller25Nov\TagTesting25Nov2013\M24.DSG	11-1-2013	16:40:58	517021.000000	10340.420000	0.785156	-0.453125	-0.953125	-0.033945	0.234862	0.092661	28.686523	-9.796143	-1.144409
C:\Users\cware\Desktop\Steller25Nov\TagTesting25Nov2013\M24.DSG	11-1-2013	16:40:58	517022.000000	10340.440000	0.738281	-0.410156	-1.187500	-0.033028	0.233945	0.091743	39.321899	3.479004	22.857666
C:\Users\cware\Desktop\Steller25Nov\TagTesting25Nov2013\M24.DSG	11-1-2013	16:40:58	517023.000000	10340.460000	0.644531	-0.335938	-1.085938	-0.035780	0.231193	0.086239	37.353516	6.546021	35.003662
C:\Users\cware\Desktop\Steller25Nov\TagTesting25Nov2013\M24.DSG	11-1-2013	16:40:58	517024.000000	10340.480000	0.636719	-0.320313	-0.910156	-0.036697	0.230275	0.086239	25.543213	15.792847	27.557373
C:\Users\cware\Desktop\Steller25Nov\TagTesting25Nov2013\M24.DSG	11-1-2013	16:40:58	517025.000000	10340.500000	0.785156	-0.328125	-0.714844	-0.038532	0.226606	0.083486	15.075684	4.058838	18.890381
C:\Users\cware\Desktop\Steller25Nov\TagTesting25Nov2013\M24.DSG	11-1-2013	16:40:58	517026.000000	10340.520000	0.835938	-0.316406	-0.628906	-0.038532	0.226606	0.083486	8.850098	-7.431030	18.463135
C:\Users\cware\Desktop\Steller25Nov\TagTesting25Nov2013\M24.DSG	11-1-2013	16:40:58	517027.000000	10340.540000	0.824219	-0.300781	-0.625000	-0.038532	0.222936	0.082569	6.149292	-15.594482	20.095825
C:\Users\cware\Desktop\Steller25Nov\TagTesting25Nov2013\M24.DSG	11-1-2013	16:40:58	517028.000000	10340.560000	0.789063	-0.347656	-0.753906	-0.038532	0.221101	0.085321	6.225586	-15.945435	23.391724
C:\Users\cware\Desktop\Steller25Nov\TagTesting25Nov2013\M24.DSG	11-1-2013	16:40:58	517029.000000	10340.580000	0.789063	-0.347656	-0.753906	-0.040367	0.221101	0.086239	3.692627	-11.215210	24.993896
C:\Users\cware\Desktop\Steller25Nov\TagTesting25Nov2013\M24.DSG	11-1-2013	16:40:58	517030.000000	10340.600000	0.769531	-0.308594	-0.773438	-0.042202	0.217431	0.086239	0.228882	-4.852295	22.857666
C:\Users\cware\Desktop\Steller25Nov\TagTesting25Nov2013\M24.DSG	11-1-2013	16:40:58	517031.000000	10340.620000	0.773438	-0.269531	-0.785156	-0.041284	0.216514	0.088073	0.640869	-2.075195	19.912720
C:\Users\cware\Desktop\Steller25Nov\TagTesting25Nov2013\M24.DSG	11-1-2013	16:40:58	517032.000000	10340.640000	0.781250	-0.210938	-0.812500	-0.043119	0.214679	0.088073	0.869751	3.982544	17.929077
C:\Users\cware\Desktop\Steller25Nov\TagTesting25Nov2013\M24.DSG	11-1-2013	16:40:58	517033.000000	10340.660000	0.796875	-0.152344	-0.835938	-0.043119	0.213761	0.087156	0.473022	4.699707	16.082764
C:\Users\cware\Desktop\Steller25Nov\TagTesting25Nov2013\M24.DSG	11-1-2013	16:40:58	517034.000000	10340.680000	0.808594	-0.109375	-0.816406	-0.043119	0.211927	0.087156	-2.807617	2.655029	15.762329
C:\Users\cware\Desktop\Steller25Nov\TagTesting25Nov2013\M24.DSG	11-1-2013	16:40:58	517035.000000	10340.700000	0.808594	-0.121094	-0.804688	-0.044037	0.211009	0.088073	-9.140015	3.768921	15.182495
C:\Users\cware\Desktop\Steller25Nov\TagTesting25Nov2013\M24.DSG	11-1-2013	16:40:58	517036.000000	10340.720000	0.828125	-0.152344	-0.785156	-0.044954	0.210092	0.086239	-16.738892	3.021240	14.968872
C:\Users\cware\Desktop\Steller25Nov\TagTesting25Nov2013\M24.DSG	11-1-2013	16:40:58	517037.000000	10340.740000	0.824219	-0.156250	-0.777344	-0.044954	0.209174	0.087156	-19.927979	6.347656	15.930176
C:\Users\cware\Desktop\Steller25Nov\TagTesting25Nov2013\M24.DSG	11-1-2013	16:40:58	517038.000000	10340.760000	0.847656	-0.167969	-0.785156	-0.045872	0.207339	0.088073	-18.600464	5.752563	17.089844
C:\Users\cware\Desktop\Steller25Nov\TagTesting25Nov2013\M24.DSG	11-1-2013	16:40:58	517039.000000	10340.780000	0.847656	-0.179688	-0.765625	-0.046789	0.206422	0.088073	-16.860962	1.037598	16.677856
C:\Users\cware\Desktop\Steller25Nov\TagTesting25Nov2013\M24.DSG	11-1-2013	16:40:58	517040.000000	10340.800000	0.847656	-0.187500	-0.777344	-0.046789	0.204587	0.088991	-12.542725	-4.409790	15.777588
C:\Users\cware\Desktop\Steller25Nov\TagTesting25Nov2013\M24.DSG	11-1-2013	16:40:58	517041.000000	10340.820000	0.835938	-0.191406	-0.781250	-0.046789	0.200917	0.088991	-7.385254	-7.308960	15.975952
C:\Users\cware\Desktop\Steller25Nov\TagTesting25Nov2013\M24.DSG	11-1-2013	16:40:58	517042.000000	10340.840000	0.812500	-0.230469	-0.808594	-0.048624	0.201835	0.090826	-0.305176	-7.431030	18.157959
C:\Users\cware\Desktop\Steller25Nov\TagTesting25Nov2013\M24.DSG	11-1-2013	16:40:58	517043.000000	10340.860000	0.796875	-0.246094	-0.847656	-0.048624	0.201835	0.091743	6.317139	-4.196167	23.727417
C:\Users\cware\Desktop\Steller25Nov\TagTesting25Nov2013\M24.DSG	11-1-2013	16:40:58	517044.000000	10340.880000	0.785156	-0.246094	-0.878906	-0.050459	0.198165	0.090826	13.229370	4.806519	31.845093
C:\Users\cware\Desktop\Steller25Nov\TagTesting25Nov2013\M24.DSG	11-1-2013	16:40:58	517045.000000	10340.900000	0.785156	-0.234375	-0.871094	-0.051376	0.196330	0.088991	17.715454	13.000488	36.392212
C:\Users\cware\Desktop\Steller25Nov\TagTesting25Nov2013\M24.DSG	11-1-2013	16:40:58	517046.000000	10340.920000	0.765625	-0.246094	-0.855469	-0.053211	0.190826	0.085321	18.981934	20.263672	40.512085
C:\Users\cware\Desktop\Steller25Nov\TagTesting25Nov2013\M24.DSG	11-1-2013	16:40:58	517047.000000	10340.940000	0.777344	-0.253906	-0.843750	-0.054128	0.189908	0.085321	17.425537	24.017334	41.107178
C:\Users\cware\Desktop\Steller25Nov\TagTesting25Nov2013\M24.DSG	11-1-2013	16:40:58	517048.000000	10340.960000	0.808594	-0.238281	-0.828125	-0.055963	0.184404	0.080734	14.556885	22.140503	37.567139
C:\Users\cware\Desktop\Steller25Nov\TagTesting25Nov2013\M24.DSG	11-1-2013	16:40:58	517049.000000	10340.980000	0.824219	-0.230469	-0.804688	-0.056881	0.182569	0.077982	12.969971	22.415161	35.079956
C:\Users\cware\Desktop\Steller25Nov\TagTesting25Nov2013\M24.DSG	11-1-2013	16:40:58	517050.000000	10341.000000	0.835938	-0.230469	-0.796875	-0.058716	0.179817	0.075229	11.871338	21.926880	34.744263
C:\Users\cware\Desktop\Steller25Nov\TagTesting25Nov2013\M24.DSG	11-1-2013	16:40:58	517051.000000	10341.020000	0.851563	-0.222656	-0.773438	-0.059633	0.177982	0.074312	12.100220	20.584106	37.139893
C:\Users\cware\Desktop\Steller25Nov\TagTesting25Nov2013\M24.DSG	11-1-2013	16:40:58	517052.000000	10341.040000	0.835938	-0.195313	-0.773438	-0.060550	0.173394	0.070642	13.854980	23.452759	41.244507
C:\Users\cware\Desktop\Steller25Nov\TagTesting25Nov2013\M24.DSG	11-1-2013	16:40:58	517053.000000	10341.060000	0.839844	-0.195313	-0.753906	-0.063303	0.171560	0.069725	18.951416	22.048950	46.218872
C:\Users\cware\Desktop\Steller25Nov\TagTesting25Nov2013\M24.DSG	11-1-2013	16:40:58	517054.000000	10341.080000	0.851563	-0.207031	-0.710938	-0.065138	0.168807	0.066972	25.451660	19.577026	53.070068
C:\Users\cware\Desktop\Steller25Nov\TagTesting25Nov2013\M24.DSG	11-1-2013	16:40:58	517055.000000	10341.100000	0.851563	-0.207031	-0.710938	-0.066972	0.161468	0.064220	31.280518	16.723633	56.289673
C:\Users\cware\Desktop\Steller25Nov\TagTesting25Nov2013\M24.DSG	11-1-2013	16:40:58	517056.000000	10341.120000	0.910156	-0.140625	-0.718750	-0.067890	0.158716	0.061468	34.973145	18.539429	55.831909
C:\Users\cware\Desktop\Steller25Nov\TagTesting25Nov2013\M24.DSG	11-1-2013	16:40:58	517057.000000	10341.140000	0.933594	-0.156250	-0.718750	-0.069725	0.151376	0.057798	32.516479	19.882202	55.633545
C:\Users\cware\Desktop\Steller25Nov\TagTesting25Nov2013\M24.DSG	11-1-2013	16:40:58	517058.000000	10341.160000	0.945313	-0.164063	-0.691406	-0.071560	0.148624	0.056881	26.077271	20.385742	57.083130
C:\Users\cware\Desktop\Steller25Nov\TagTesting25Nov2013\M24.DSG	11-1-2013	16:40:58	517059.000000	10341.180000	0.953125	-0.164063	-0.664063	-0.074312	0.141284	0.053211	19.393921	21.499634	59.082031
C:\Users\cware\Desktop\Steller25Nov\TagTesting25Nov2013\M24.DSG	11-1-2013	16:40:58	517060.000000	10341.200000	0.960938	-0.148438	-0.679688	-0.074312	0.137615	0.050459	15.060425	24.383545	61.477661
C:\Users\cware\Desktop\Steller25Nov\TagTesting25Nov2013\M24.DSG	11-1-2013	16:40:58	517061.000000	10341.220000	0.960938	-0.128906	-0.675781	-0.076147	0.130275	0.047706	12.573242	26.107788	63.507080
C:\Users\cware\Desktop\Steller25Nov\TagTesting25Nov2013\M24.DSG	11-1-2013	16:40:58	517062.000000	10341.240000	0.953125	-0.117188	-0.652344	-0.077982	0.126606	0.045872	10.681152	28.961182	68.405151
C:\Users\cware\Desktop\Steller25Nov\TagTesting25Nov2013\M24.DSG	11-1-2013	16:40:58	517063.000000	10341.260000	0.968750	-0.097656	-0.605469	-0.080734	0.118349	0.042202	10.406494	31.372070	71.853638
C:\Users\cware\Desktop\Steller25Nov\TagTesting25Nov2013\M24.DSG	11-1-2013	16:40:58	517064.000000	10341.280000	0.972656	-0.082031	-0.582031	-0.081651	0.113761	0.037615	8.865356	32.226563	74.554443
C:\Users\cware\Desktop\Steller25Nov\TagTesting25Nov2013\M24.DSG	11-1-2013	16:40:58	517065.000000	10341.300000	1.011719	-0.054688	-0.585938	-0.084404	0.104587	0.033945	4.165649	31.768799	77.835083
C:\Users\cware\Desktop\Steller25Nov\TagTesting25Nov2013\M24.DSG	11-1-2013	16:40:58	517066.000000	10341.320000	0.996094	-0.062500	-0.578125	-0.082569	0.099083	0.032110	-2.609253	28.930664	82.305908
C:\Users\cware\Desktop\Steller25Nov\TagTesting25Nov2013\M24.DSG	11-1-2013	16:40:58	517067.000000	10341.340000	0.968750	-0.027344	-0.570313	-0.085321	0.093578	0.029358	-0.167847	26.809692	86.486816
C:\Users\cware\Desktop\Steller25Nov\TagTesting25Nov2013\M24.DSG	11-1-2013	16:40:58	517068.000000	10341.360000	0.988281	0.019531	-0.609375	-0.085321	0.082569	0.025688	9.124756	21.423340	89.111328
C:\Users\cware\Desktop\Steller25Nov\TagTesting25Nov2013\M24.DSG	11-1-2013	16:40:58	517069.000000	10341.380000	0.996094	0.062500	-0.593750	-0.087156	0.076147	0.023853	13.305664	11.520386	88.623047
C:\Users\cware\Desktop\Steller25Nov\TagTesting25Nov2013\M24.DSG	11-1-2013	16:40:58	517070.000000	10341.400000	0.976563	0.109375	-0.613281	-0.088073	0.064220	0.022018	11.001587	10.650635	91.278076
C:\Users\cware\Desktop\Steller25Nov\TagTesting25Nov2013\M24.DSG	11-1-2013	16:40:58	517071.000000	10341.420000	0.972656	0.152344	-0.605469	-0.088073	0.058716	0.021101	8.346558	4.806519	89.172363
C:\Users\cware\Desktop\Steller25Nov\TagTesting25Nov2013\M24.DSG	11-1-2013	16:40:58	517072.000000	10341.440000	0.964844	0.171875	-0.636719	-0.090826	0.045872	0.021101	7.186890	-3.356934	83.114624
C:\Users\cware\Desktop\Steller25Nov\TagTesting25Nov2013\M24.DSG	11-1-2013	16:40:58	517073.000000	10341.460000	0.933594	0.179688	-0.628906	-0.090826	0.039450	0.021101	5.645752	-12.847900	78.430176
C:\Users\cware\Desktop\Steller25Nov\TagTesting25Nov2013\M24.DSG	11-1-2013	16:40:58	517074.000000	10341.480000	0.890625	0.183594	-0.656250	-0.091743	0.028440	0.022018	2.532959	-19.088745	74.722290
C:\Users\cware\Desktop\Steller25Nov\TagTesting25Nov2013\M24.DSG	11-1-2013	16:40:58	517075.000000	10341.500000	0.867188	0.230469	-0.667969	-0.090826	0.023853	0.023853	3.784180	-27.908325	68.405151
C:\Users\cware\Desktop\Steller25Nov\TagTesting25Nov2013\M24.DSG	11-1-2013	16:40:58	517076.000000	10341.520000	0.828125	0.320313	-0.687500	-0.093578	0.013761	0.026606	3.036499	-35.476685	59.967041
C:\Users\cware\Desktop\Steller25Nov\TagTesting25Nov2013\M24.DSG	11-1-2013	16:40:58	517077.000000	10341.540000	0.777344	0.406250	-0.738281	-0.094495	0.009174	0.028440	7.064819	-40.542603	52.597046
C:\Users\cware\Desktop\Steller25Nov\TagTesting25Nov2013\M24.DSG	11-1-2013	16:40:58	517078.000000	10341.560000	0.707031	0.386719	-0.757813	-0.094495	0.000000	0.033028	9.368896	-34.744263	40.313721
C:\Users\cware\Desktop\Steller25Nov\TagTesting25Nov2013\M24.DSG	11-1-2013	16:40:58	517079.000000	10341.580000	0.656250	0.308594	-0.726563	-0.097248	-0.002752	0.033945	7.812500	-24.353027	35.705566
C:\Users\cware\Desktop\Steller25Nov\TagTesting25Nov2013\M24.DSG	11-1-2013	16:40:58	517080.000000	10341.600000	0.683594	0.312500	-0.644531	-0.096330	-0.008257	0.036697	0.183105	-16.082764	35.903931
C:\Users\cware\Desktop\Steller25Nov\TagTesting25Nov2013\M24.DSG	11-1-2013	16:40:58	517081.000000	10341.620000	0.691406	0.351563	-0.628906	-0.097248	-0.013761	0.036697	-9.658813	-5.432129	34.729004
C:\Users\cware\Desktop\Steller25Nov\TagTesting25Nov2013\M24.DSG	11-1-2013	16:40:58	517082.000000	10341.640000	0.687500	0.496094	-0.632813	-0.097248	-0.019266	0.032110	-25.573730	5.218506	31.143188
C:\Users\cware\Desktop\Steller25Nov\TagTesting25Nov2013\M24.DSG	11-1-2013	16:40:58	517083.000000	10341.660000	0.777344	0.550781	-0.644531	-0.098165	-0.022936	0.030275	-37.063599	7.034302	28.732300
C:\Users\cware\Desktop\Steller25Nov\TagTesting25Nov2013\M24.DSG	11-1-2013	16:40:58	517084.000000	10341.680000	0.781250	0.636719	-0.679688	-0.097248	-0.027523	0.025688	-45.272827	5.020142	22.033691
C:\Users\cware\Desktop\Steller25Nov\TagTesting25Nov2013\M24.DSG	11-1-2013	16:40:58	517085.000000	10341.700000	0.695313	0.671875	-0.664063	-0.097248	-0.029358	0.022936	-49.453735	14.160156	17.211914
C:\Users\cware\Desktop\Steller25Nov\TagTesting25Nov2013\M24.DSG	11-1-2013	16:40:58	517086.000000	10341.720000	0.714844	0.691406	-0.632813	-0.096330	-0.032110	0.015596	-58.227539	24.047852	12.405396
C:\Users\cware\Desktop\Steller25Nov\TagTesting25Nov2013\M24.DSG	11-1-2013	16:40:58	517087.000000	10341.740000	0.730469	0.707031	-0.597656	-0.096330	-0.033028	0.009174	-60.928345	26.794434	8.743286
C:\Users\cware\Desktop\Steller25Nov\TagTesting25Nov2013\M24.DSG	11-1-2013	16:40:58	517088.000000	10341.760000	0.722656	0.757813	-0.546875	-0.097248	-0.033028	0.000000	-60.089111	28.137207	11.138916
C:\Users\cware\Desktop\Steller25Nov\TagTesting25Nov2013\M24.DSG	11-1-2013	16:40:58	517089.000000	10341.780000	0.769531	0.750000	-0.511719	-0.096330	-0.034862	-0.002752	-57.067871	22.247314	9.658813
C:\Users\cware\Desktop\Steller25Nov\TagTesting25Nov2013\M24.DSG	11-1-2013	16:40:58	517090.000000	10341.800000	0.750000	0.699219	-0.539063	-0.096330	-0.034862	-0.011009	-53.283691	25.039673	11.337280
C:\Users\cware\Desktop\Steller25Nov\TagTesting25Nov2013\M24.DSG	11-1-2013	16:40:58	517091.000000	10341.820000	0.746094	0.695313	-0.574219	-0.095413	-0.036697	-0.016514	-44.540405	27.267456	15.060425
C:\Users\cware\Desktop\Steller25Nov\TagTesting25Nov2013\M24.DSG	11-1-2013	16:40:58	517092.000000	10341.840000	0.714844	0.675781	-0.554688	-0.093578	-0.036697	-0.020183	-30.578613	32.211304	14.022827
C:\Users\cware\Desktop\Steller25Nov\TagTesting25Nov2013\M24.DSG	11-1-2013	16:40:58	517093.000000	10341.860000	0.691406	0.691406	-0.523438	-0.091743	-0.038532	-0.027523	-18.188477	31.646729	10.208130
C:\Users\cware\Desktop\Steller25Nov\TagTesting25Nov2013\M24.DSG	11-1-2013	16:40:58	517094.000000	10341.880000	0.667969	0.687500	-0.492188	-0.090826	-0.040367	-0.031193	-4.013062	29.968262	0.915527
C:\Users\cware\Desktop\Steller25Nov\TagTesting25Nov2013\M24.DSG	11-1-2013	16:40:58	517095.000000	10341.900000	0.667969	0.660156	-0.417969	-0.088991	-0.040367	-0.036697	-3.189087	30.685425	-3.494263
C:\Users\cware\Desktop\Steller25Nov\TagTesting25Nov2013\M24.DSG	11-1-2013	16:40:58	517096.000000	10341.920000	0.726563	0.613281	-0.386719	-0.088991	-0.041284	-0.039450	-10.681152	17.349243	-7.385254
C:\Users\cware\Desktop\Steller25Nov\TagTesting25Nov2013\M24.DSG	11-1-2013	16:40:58	517097.000000	10341.940000	0.781250	0.500000	-0.382813	-0.088073	-0.040367	-0.044037	-23.605347	4.272461	-13.519287
C:\Users\cware\Desktop\Steller25Nov\TagTesting25Nov2013\M24.DSG	11-1-2013	16:40:58	517098.000000	10341.960000	0.789063	0.433594	-0.421875	-0.088991	-0.038532	-0.045872	-34.988403	-0.640869	-23.330688
C:\Users\cware\Desktop\Steller25Nov\TagTesting25Nov2013\M24.DSG	11-1-2013	16:40:58	517099.000000	10341.980000	0.828125	0.460938	-0.433594	-0.089908	-0.033945	-0.046789	-42.083740	-14.999390	-32.089233
C:\Users\cware\Desktop\Steller25Nov\TagTesting25Nov2013\M24.DSG	11-1-2013	16:40:58	517100.000000	10342.000000	0.804688	0.445313	-0.503906	-0.090826	-0.030275	-0.047706	-36.193848	-16.952515	-41.412354
C:\Users\cware\Desktop\Steller25Nov\TagTesting25Nov2013\M24.DSG	11-1-2013	16:40:58	517101.000000	10342.020000	0.726563	0.437500	-0.437500	-0.092661	-0.024771	-0.047706	-21.713257	-11.734009	-44.631958
C:\Users\cware\Desktop\Steller25Nov\TagTesting25Nov2013\M24.DSG	11-1-2013	16:40:58	517102.000000	10342.040000	0.660156	0.531250	-0.355469	-0.094495	-0.022018	-0.047706	-9.613037	-6.118774	-49.270630
C:\Users\cware\Desktop\Steller25Nov\TagTesting25Nov2013\M24.DSG	11-1-2013	16:40:58	517103.000000	10342.060000	0.667969	0.652344	-0.324219	-0.095413	-0.014679	-0.048624	0.015259	-5.477905	-53.375244
C:\Users\cware\Desktop\Steller25Nov\TagTesting25Nov2013\M24.DSG	11-1-2013	16:40:58	517104.000000	10342.080000	0.695313	0.667969	-0.339844	-0.098165	-0.011927	-0.045872	11.032104	3.173828	-52.963257
C:\Users\cware\Desktop\Steller25Nov\TagTesting25Nov2013\M24.DSG	11-1-2013	16:40:58	517105.000000	10342.100000	0.734375	0.664063	-0.351563	-0.097248	-0.009174	-0.048624	23.391724	8.758545	-61.157227
C:\Users\cware\Desktop\Steller25Nov\TagTesting25Nov2013\M24.DSG	11-1-2013	16:40:58	517106.000000	10342.120000	0.707031	0.605469	-0.332031	-0.098165	-0.001835	-0.048624	27.343750	27.328491	-63.446045
C:\Users\cware\Desktop\Steller25Nov\TagTesting25Nov2013\M24.DSG	11-1-2013	16:40:58	517107.000000	10342.140000	0.671875	0.562500	-0.339844	-0.099083	0.000917	-0.050459	17.974854	27.282715	-56.549072
C:\Users\cware\Desktop\Steller25Nov\TagTesting25Nov2013\M24.DSG	11-1-2013	16:40:58	517108.000000	10342.160000	0.886719	0.730469	-0.406250	-0.098165	0.008257	-0.055046	16.326904	12.039185	-44.937134
C:\Users\cware\Desktop\Steller25Nov\TagTesting25Nov2013\M24.DSG	11-1-2013	16:40:58	517109.000000	10342.180000	0.886719	0.730469	-0.406250	-0.099083	0.010092	-0.054128	28.274536	0.335693	-36.987305
C:\Users\cware\Desktop\Steller25Nov\TagTesting25Nov2013\M24.DSG	11-1-2013	16:40:58	517110.000000	10342.200000	1.003906	0.453125	-0.300781	-0.100917	0.012844	-0.052294	39.169312	-25.817871	-40.008545
C:\Users\cware\Desktop\Steller25Nov\TagTesting25Nov2013\M24.DSG	11-1-2013	16:40:58	517111.000000	10342.220000	0.804688	0.343750	-0.324219	-0.100000	0.011009	-0.050459	43.685913	-16.830444	-45.242310
C:\Users\cware\Desktop\Steller25Nov\TagTesting25Nov2013\M24.DSG	11-1-2013	16:40:58	517112.000000	10342.240000	0.714844	0.398438	-0.332031	-0.102752	0.017431	-0.046789	45.501709	-1.296997	-48.568726
C:\Users\cware\Desktop\Steller25Nov\TagTesting25Nov2013\M24.DSG	11-1-2013	16:40:58	517113.000000	10342.260000	0.738281	0.484375	-0.367188	-0.102752	0.019266	-0.045872	38.513184	2.990723	-49.850464
C:\Users\cware\Desktop\Steller25Nov\TagTesting25Nov2013\M24.DSG	11-1-2013	16:40:58	517114.000000	10342.280000	0.769531	0.562500	-0.433594	-0.103670	0.025688	-0.043119	27.755737	-0.320435	-60.348511
C:\Users\cware\Desktop\Steller25Nov\TagTesting25Nov2013\M24.DSG	11-1-2013	16:40:58	517115.000000	10342.300000	0.761719	0.605469	-0.464844	-0.104587	0.028440	-0.043119	21.194458	2.166748	-71.075439
C:\Users\cware\Desktop\Steller25Nov\TagTesting25Nov2013\M24.DSG	11-1-2013	16:40:58	517116.000000	10342.320000	0.804688	0.578125	-0.507813	-0.104587	0.038532	-0.042202	19.088745	5.157471	-76.934814
C:\Users\cware\Desktop\Steller25Nov\TagTesting25Nov2013\M24.DSG	11-1-2013	16:40:58	517117.000000	10342.340000	0.851563	0.503906	-0.542969	-0.104587	0.043119	-0.042202	21.652222	7.247925	-79.101563
C:\Users\cware\Desktop\Steller25Nov\TagTesting25Nov2013\M24.DSG	11-1-2013	16:40:58	517118.000000	10342.360000	0.859375	0.386719	-0.562500	-0.104587	0.054128	-0.041284	24.139404	15.243530	-80.505371
C:\Users\cware\Desktop\Steller25Nov\TagTesting25Nov2013\M24.DSG	11-1-2013	16:40:58	517119.000000	10342.380000	0.902344	0.320313	-0.546875	-0.102752	0.060550	-0.043119	22.750854	15.289307	-80.581665
C:\Users\cware\Desktop\Steller25Nov\TagTesting25Nov2013\M24.DSG	11-1-2013	16:40:58	517120.000000	10342.400000	0.960938	0.339844	-0.519531	-0.103670	0.069725	-0.044954	21.697998	10.269165	-80.352783
C:\Users\cware\Desktop\Steller25Nov\TagTesting25Nov2013\M24.DSG	11-1-2013	16:40:58	517121.000000	10342.420000	1.000000	0.367188	-0.515625	-0.102752	0.077064	-0.044037	20.416260	0.778198	-79.010010
C:\Users\cware\Desktop\Steller25Nov\TagTesting25Nov2013\M24.DSG	11-1-2013	16:40:58	517122.000000	10342.440000	1.027344	0.378906	-0.515625	-0.101835	0.086239	-0.042202	13.488770	-8.560181	-72.906494
C:\Users\cware\Desktop\Steller25Nov\TagTesting25Nov2013\M24.DSG	11-1-2013	16:40:58	517123.000000	10342.460000	1.089844	0.292969	-0.597656	-0.101835	0.091743	-0.038532	5.661011	-19.210815	-61.660767
C:\Users\cware\Desktop\Steller25Nov\TagTesting25Nov2013\M24.DSG	11-1-2013	16:40:58	517124.000000	10342.480000	1.210938	0.093750	-0.707031	-0.101835	0.100000	-0.033945	-6.942749	-53.237915	-35.705566
C:\Users\cware\Desktop\Steller25Nov\TagTesting25Nov2013\M24.DSG	11-1-2013	16:40:58	517125.000000	10342.500000	1.367188	-0.132813	-0.800781	-0.102752	0.101835	-0.027523	-13.702393	-89.950562	-18.600464
C:\Users\cware\Desktop\Steller25Nov\TagTesting25Nov2013\M24.DSG	11-1-2013	16:40:58	517126.000000	10342.520000	1.082031	-0.281250	-0.769531	-0.106422	0.103670	-0.012844	-19.500732	-86.807251	-15.655518
C:\Users\cware\Desktop\Steller25Nov\TagTesting25Nov2013\M24.DSG	11-1-2013	16:40:58	517127.000000	10342.540000	0.847656	-0.246094	-0.585938	-0.107339	0.105505	-0.006422	-27.145386	-54.397583	-24.932861
C:\Users\cware\Desktop\Steller25Nov\TagTesting25Nov2013\M24.DSG	11-1-2013	16:40:58	517128.000000	10342.560000	0.843750	-0.117188	-0.488281	-0.108257	0.111927	-0.231193	-29.098511	-51.284790	-47.821045
C:\Users\cware\Desktop\Steller25Nov\TagTesting25Nov2013\M24.DSG	11-1-2013	16:40:58	517129.000000	10342.580000	0.906250	-0.031250	-0.550781	-0.109174	0.115596	0.007339	-26.519775	-54.794312	-56.030273
C:\Users\cware\Desktop\Steller25Nov\TagTesting25Nov2013\M24.DSG	11-1-2013	16:40:58	517130.000000	10342.600000	0.953125	-0.023438	-0.648438	-0.108257	0.120183	0.011927	-22.842407	-51.910400	-53.268433
C:\Users\cware\Desktop\Steller25Nov\TagTesting25Nov2013\M24.DSG	11-1-2013	16:40:58	517131.000000	10342.620000	0.937500	-0.027344	-0.734375	-0.108257	0.126606	0.021101	-26.687622	-45.730591	-46.371460
C:\Users\cware\Desktop\Steller25Nov\TagTesting25Nov2013\M24.DSG	11-1-2013	16:40:58	517132.000000	10342.640000	0.902344	-0.050781	-0.742188	-0.107339	0.127523	0.024771	-35.980225	-35.659790	-41.107178
C:\Users\cware\Desktop\Steller25Nov\TagTesting25Nov2013\M24.DSG	11-1-2013	16:40:58	517133.000000	10342.660000	0.894531	-0.074219	-0.710938	-0.106422	0.136697	0.030275	-39.413452	-26.428223	-39.459229
C:\Users\cware\Desktop\Steller25Nov\TagTesting25Nov2013\M24.DSG	11-1-2013	16:40:58	517134.000000	10342.680000	0.898438	0.031250	-0.710938	-0.108257	0.139450	0.032110	-39.230347	-15.640259	-36.346436
C:\Users\cware\Desktop\Steller25Nov\TagTesting25Nov2013\M24.DSG	11-1-2013	16:40:58	517135.000000	10342.700000	0.898438	0.031250	-0.710938	-0.106422	0.145872	0.035780	-36.361694	-12.603760	-33.584595
C:\Users\cware\Desktop\Steller25Nov\TagTesting25Nov2013\M24.DSG	11-1-2013	16:40:58	517136.000000	10342.720000	0.921875	0.062500	-0.726563	-0.105505	0.148624	0.036697	-25.787354	-13.061523	-32.836914
C:\Users\cware\Desktop\Steller25Nov\TagTesting25Nov2013\M24.DSG	11-1-2013	16:40:58	517137.000000	10342.740000	0.933594	0.015625	-0.675781	-0.105505	0.152294	0.040367	-19.165039	-20.675659	-31.799316
C:\Users\cware\Desktop\Steller25Nov\TagTesting25Nov2013\M24.DSG	11-1-2013	16:40:58	517138.000000	10342.760000	0.941406	-0.035156	-0.667969	-0.105505	0.154128	0.041284	-11.062622	-28.244019	-25.955200
C:\Users\cware\Desktop\Steller25Nov\TagTesting25Nov2013\M24.DSG	11-1-2013	16:40:58	517139.000000	10342.780000	0.933594	-0.070313	-0.644531	-0.104587	0.156881	0.046789	-7.644653	-28.030396	-16.693115
C:\Users\cware\Desktop\Steller25Nov\TagTesting25Nov2013\M24.DSG	11-1-2013	16:40:58	517140.000000	10342.800000	0.902344	-0.089844	-0.632813	-0.104587	0.158716	0.049541	0.808716	-22.247314	-2.975464
C:\Users\cware\Desktop\Steller25Nov\TagTesting25Nov2013\M24.DSG	11-1-2013	16:40:58	517141.000000	10342.820000	0.851563	-0.128906	-0.628906	-0.105505	0.155963	0.050459	14.007568	-16.265869	7.751465
C:\Users\cware\Desktop\Steller25Nov\TagTesting25Nov2013\M24.DSG	11-1-2013	16:40:58	517142.000000	10342.840000	0.855469	-0.199219	-0.578125	-0.106422	0.154128	0.051376	21.255493	-5.783081	20.263672
C:\Users\cware\Desktop\Steller25Nov\TagTesting25Nov2013\M24.DSG	11-1-2013	16:40:58	517143.000000	10342.860000	0.929688	-0.226563	-0.562500	-0.107339	0.150459	0.051376	19.958496	-2.792358	26.016235
C:\Users\cware\Desktop\Steller25Nov\TagTesting25Nov2013\M24.DSG	11-1-2013	16:40:58	517144.000000	10342.880000	0.953125	-0.250000	-0.550781	-0.107339	0.147706	0.049541	13.473511	-1.419067	29.479980
C:\Users\cware\Desktop\Steller25Nov\TagTesting25Nov2013\M24.DSG	11-1-2013	16:40:58	517145.000000	10342.900000	0.968750	-0.246094	-0.554688	-0.109174	0.143119	0.050459	4.714966	-4.776001	30.990601
C:\Users\cware\Desktop\Steller25Nov\TagTesting25Nov2013\M24.DSG	11-1-2013	16:40:58	517146.000000	10342.920000	0.960938	-0.179688	-0.562500	-0.111009	0.137615	0.050459	-3.784180	-10.314941	34.713745
C:\Users\cware\Desktop\Steller25Nov\TagTesting25Nov2013\M24.DSG	11-1-2013	16:40:58	517147.000000	10342.940000	0.929688	-0.085938	-0.589844	-0.110092	0.133945	0.052294	-6.317139	-13.351440	38.406372
C:\Users\cware\Desktop\Steller25Nov\TagTesting25Nov2013\M24.DSG	11-1-2013	16:40:58	517148.000000	10342.960000	0.921875	-0.070313	-0.640625	-0.111009	0.127523	0.055046	-0.534058	-15.457153	45.715332
C:\Users\cware\Desktop\Steller25Nov\TagTesting25Nov2013\M24.DSG	11-1-2013	16:40:58	517149.000000	10342.980000	0.878906	-0.136719	-0.671875	-0.111927	0.124771	0.055963	3.356934	-11.581421	56.549072
C:\Users\cware\Desktop\Steller25Nov\TagTesting25Nov2013\M24.DSG	11-1-2013	16:40:58	517150.000000	10343.000000	0.886719	-0.183594	-0.687500	-0.112844	0.112844	0.055963	2.777100	-8.682251	70.526123
C:\Users\cware\Desktop\Steller25Nov\TagTesting25Nov2013\M24.DSG	11-1-2013	16:40:58	517151.000000	10343.020000	0.863281	-0.234375	-0.691406	-0.113761	0.106422	0.057798	-0.900269	-4.257202	77.743530
C:\Users\cware\Desktop\Steller25Nov\TagTesting25Nov2013\M24.DSG	11-1-2013	16:40:58	517152.000000	10343.040000	0.820313	-0.253906	-0.671875	-0.114679	0.094495	0.058716	-6.790161	-5.157471	74.523926
C:\Users\cware\Desktop\Steller25Nov\TagTesting25Nov2013\M24.DSG	11-1-2013	16:40:58	517153.000000	10343.060000	0.808594	-0.269531	-0.710938	-0.113761	0.088073	0.058716	-6.134033	3.631592	73.074341
C:\Users\cware\Desktop\Steller25Nov\TagTesting25Nov2013\M24.DSG	11-1-2013	16:40:58	517154.000000	10343.080000	0.789063	-0.351563	-0.761719	-0.114679	0.076147	0.055963	-3.005981	19.241333	80.718994
C:\Users\cware\Desktop\Steller25Nov\TagTesting25Nov2013\M24.DSG	11-1-2013	16:40:58	517155.000000	10343.100000	0.820313	-0.347656	-0.753906	-0.114679	0.067890	0.055046	0.778198	26.016235	86.730957
C:\Users\cware\Desktop\Steller25Nov\TagTesting25Nov2013\M24.DSG	11-1-2013	16:40:58	517156.000000	10343.120000	0.863281	-0.324219	-0.738281	-0.114679	0.054128	0.051376	3.646851	28.549194	91.140747
C:\Users\cware\Desktop\Steller25Nov\TagTesting25Nov2013\M24.DSG	11-1-2013	16:40:58	517157.000000	10343.140000	0.878906	-0.324219	-0.707031	-0.114679	0.045872	0.047706	2.883911	32.287598	94.589233
C:\Users\cware\Desktop\Steller25Nov\TagTesting25Nov2013\M24.DSG	11-1-2013	16:40:58	517158.000000	10343.160000	0.851563	-0.335938	-0.687500	-0.112844	0.030275	0.040367	5.279541	47.851563	97.366333
C:\Users\cware\Desktop\Steller25Nov\TagTesting25Nov2013\M24.DSG	11-1-2013	16:40:58	517159.000000	10343.180000	0.832031	-0.324219	-0.714844	-0.111009	0.022018	0.035780	11.352539	56.976318	92.010498
C:\Users\cware\Desktop\Steller25Nov\TagTesting25Nov2013\M24.DSG	11-1-2013	16:40:58	517160.000000	10343.200000	0.871094	-0.261719	-0.656250	-0.109174	0.006422	0.024771	11.550903	73.043823	91.140747
C:\Users\cware\Desktop\Steller25Nov\TagTesting25Nov2013\M24.DSG	11-1-2013	16:40:58	517161.000000	10343.220000	0.878906	-0.144531	-0.585938	-0.108257	-0.001835	0.017431	9.689331	78.308105	91.690063
C:\Users\cware\Desktop\Steller25Nov\TagTesting25Nov2013\M24.DSG	11-1-2013	16:40:58	517162.000000	10343.240000	0.832031	0.046875	-0.488281	-0.101835	-0.016514	0.004587	11.123657	94.696045	95.932007
C:\Users\cware\Desktop\Steller25Nov\TagTesting25Nov2013\M24.DSG	11-1-2013	16:40:58	517163.000000	10343.260000	0.902344	0.167969	-0.417969	-0.098165	-0.025688	-0.004587	18.280029	92.117310	98.693848
C:\Users\cware\Desktop\Steller25Nov\TagTesting25Nov2013\M24.DSG	11-1-2013	16:40:58	517164.000000	10343.280000	0.878906	0.234375	-0.437500	-0.090826	-0.044037	-0.017431	23.788452	78.598022	104.721069
C:\Users\cware\Desktop\Steller25Nov\TagTesting25Nov2013\M24.DSG	11-1-2013	16:40:58	517165.000000	10343.300000	0.859375	0.281250	-0.464844	-0.087156	-0.052294	-0.022936	28.884888	68.344116	103.790283
C:\Users\cware\Desktop\Steller25Nov\TagTesting25Nov2013\M24.DSG	11-1-2013	16:40:58	517166.000000	10343.320000	0.835938	0.355469	-0.441406	-0.077064	-0.071560	-0.033028	42.037964	61.416626	99.716187
C:\Users\cware\Desktop\Steller25Nov\TagTesting25Nov2013\M24.DSG	11-1-2013	16:40:58	517167.000000	10343.340000	0.878906	0.343750	-0.488281	-0.070642	-0.079817	-0.034862	56.640625	50.262451	91.293335
C:\Users\cware\Desktop\Steller25Nov\TagTesting25Nov2013\M24.DSG	11-1-2013	16:40:58	517168.000000	10343.360000	0.878906	0.347656	-0.546875	-0.067890	-0.088991	-0.035780	74.127197	54.275513	82.015991
C:\Users\cware\Desktop\Steller25Nov\TagTesting25Nov2013\M24.DSG	11-1-2013	16:40:58	517169.000000	10343.380000	1.050781	0.257813	-0.644531	-0.057798	-0.105505	-0.038532	86.563110	39.489746	63.873291
C:\Users\cware\Desktop\Steller25Nov\TagTesting25Nov2013\M24.DSG	11-1-2013	16:40:58	517170.000000	10343.400000	1.207031	0.230469	-0.710938	-0.053211	-0.113761	-0.037615	99.807739	13.351440	37.628174
C:\Users\cware\Desktop\Steller25Nov\TagTesting25Nov2013\M24.DSG	11-1-2013	16:40:58	517171.000000	10343.420000	1.433594	0.265625	-0.769531	-0.048624	-0.128440	-0.030275	81.054688	-38.558960	34.042358
C:\Users\cware\Desktop\Steller25Nov\TagTesting25Nov2013\M24.DSG	11-1-2013	16:40:58	517172.000000	10343.440000	1.421875	0.343750	-0.894531	-0.044954	-0.133028	-0.026606	31.204224	-89.950562	52.825928
C:\Users\cware\Desktop\Steller25Nov\TagTesting25Nov2013\M24.DSG	11-1-2013	16:40:58	517173.000000	10343.460000	1.253906	0.703125	-0.902344	-0.040367	-0.144037	-0.015596	0.900269	-134.719849	69.732666
C:\Users\cware\Desktop\Steller25Nov\TagTesting25Nov2013\M24.DSG	11-1-2013	16:40:58	517174.000000	10343.480000	0.816406	0.875000	-0.984375	-0.037615	-0.149541	-0.010092	-25.955200	-119.369507	129.104614
C:\Users\cware\Desktop\Steller25Nov\TagTesting25Nov2013\M24.DSG	11-1-2013	16:40:58	517175.000000	10343.500000	0.476563	1.207031	-0.917969	-0.026606	-0.165138	-0.004587	2.792358	-41.763306	144.592285
C:\Users\cware\Desktop\Steller25Nov\TagTesting25Nov2013\M24.DSG	11-1-2013	16:40:58	517176.000000	10343.520000	0.429688	1.312500	-0.675781	-0.019266	-0.174312	-0.000917	81.359863	-50.811768	119.613647
C:\Users\cware\Desktop\Steller25Nov\TagTesting25Nov2013\M24.DSG	11-1-2013	16:40:58	517177.000000	10343.540000	0.558594	0.898438	-0.605469	-0.009174	-0.192661	0.016514	108.078003	-77.911377	94.848633
C:\Users\cware\Desktop\Steller25Nov\TagTesting25Nov2013\M24.DSG	11-1-2013	16:40:58	517178.000000	10343.560000	0.523438	0.718750	-0.523438	-0.003670	-0.199083	0.029358	134.826660	-98.831177	87.722778
C:\Users\cware\Desktop\Steller25Nov\TagTesting25Nov2013\M24.DSG	11-1-2013	16:40:58	517179.000000	10343.580000	0.406250	0.699219	-0.441406	0.007339	-0.212844	0.060550	141.540527	-108.383179	86.929321
C:\Users\cware\Desktop\Steller25Nov\TagTesting25Nov2013\M24.DSG	11-1-2013	16:40:58	517180.000000	10343.600000	0.085938	0.683594	-0.500000	0.013761	-0.217431	0.074312	118.377686	-87.417603	84.884644
C:\Users\cware\Desktop\Steller25Nov\TagTesting25Nov2013\M24.DSG	11-1-2013	16:40:58	517181.000000	10343.620000	-0.066406	0.593750	-0.617188	0.021101	-0.227523	0.098165	74.691772	-65.933228	84.701538
C:\Users\cware\Desktop\Steller25Nov\TagTesting25Nov2013\M24.DSG	11-1-2013	16:40:58	517182.000000	10343.640000	-0.011719	0.417969	-0.679688	0.035780	-0.231193	0.103670	13.732910	-43.853760	74.279785
C:\Users\cware\Desktop\Steller25Nov\TagTesting25Nov2013\M24.DSG	11-1-2013	16:40:58	517183.000000	10343.660000	-0.019531	0.406250	-0.753906	0.042202	-0.236697	0.105505	-16.967773	-23.452759	65.536499
C:\Users\cware\Desktop\Steller25Nov\TagTesting25Nov2013\M24.DSG	11-1-2013	16:40:58	517184.000000	10343.680000	0.011719	0.476563	-0.824219	0.054128	-0.241284	0.104587	-30.746460	-1.022339	56.594849
C:\Users\cware\Desktop\Steller25Nov\TagTesting25Nov2013\M24.DSG	11-1-2013	16:40:58	517185.000000	10343.700000	0.042969	0.539063	-0.933594	0.059633	-0.244954	0.102752	-25.802612	3.494263	47.775269
C:\Users\cware\Desktop\Steller25Nov\TagTesting25Nov2013\M24.DSG	11-1-2013	16:40:58	517186.000000	10343.720000	0.128906	0.644531	-1.007813	0.068807	-0.248624	0.099083	-16.830444	-2.288818	40.618896
C:\Users\cware\Desktop\Steller25Nov\TagTesting25Nov2013\M24.DSG	11-1-2013	16:40:58	517187.000000	10343.740000	0.171875	0.691406	-1.019531	0.073394	-0.250459	0.100000	-10.986328	-11.398315	40.969849
C:\Users\cware\Desktop\Steller25Nov\TagTesting25Nov2013\M24.DSG	11-1-2013	16:40:58	517188.000000	10343.760000	0.167969	0.710938	-0.906250	0.081651	-0.254128	0.097248	-5.706787	-20.797729	44.143677
C:\Users\cware\Desktop\Steller25Nov\TagTesting25Nov2013\M24.DSG	11-1-2013	16:40:58	517189.000000	10343.780000	0.167969	0.710938	-0.906250	0.086239	-0.254128	0.097248	3.723145	-29.678345	42.572021
C:\Users\cware\Desktop\Steller25Nov\TagTesting25Nov2013\M24.DSG	11-1-2013	16:40:58	517190.000000	10343.800000	0.148438	0.761719	-0.945313	0.093578	-0.256881	0.100917	13.671875	-42.343140	31.753540
C:\Users\cware\Desktop\Steller25Nov\TagTesting25Nov2013\M24.DSG	11-1-2013	16:40:58	517191.000000	10343.820000	0.105469	0.738281	-0.957031	0.097248	-0.258716	0.103670	20.339966	-43.838501	20.446777
C:\Users\cware\Desktop\Steller25Nov\TagTesting25Nov2013\M24.DSG	11-1-2013	16:40:58	517192.000000	10343.840000	0.113281	0.691406	-0.957031	0.100917	-0.258716	0.110092	27.770996	-44.036865	11.535645
C:\Users\cware\Desktop\Steller25Nov\TagTesting25Nov2013\M24.DSG	11-1-2013	16:40:58	517193.000000	10343.860000	0.132813	0.648438	-0.925781	0.102752	-0.259633	0.112844	29.953003	-41.488647	8.102417
C:\Users\cware\Desktop\Steller25Nov\TagTesting25Nov2013\M24.DSG	11-1-2013	16:40:58	517194.000000	10343.880000	0.164063	0.593750	-0.898438	0.106422	-0.258716	0.116514	27.008057	-40.023804	5.767822
C:\Users\cware\Desktop\Steller25Nov\TagTesting25Nov2013\M24.DSG	11-1-2013	16:40:58	517195.000000	10343.900000	0.140625	0.609375	-0.917969	0.107339	-0.260550	0.124771	24.490356	-33.523560	4.257202
C:\Users\cware\Desktop\Steller25Nov\TagTesting25Nov2013\M24.DSG	11-1-2013	16:40:58	517196.000000	10343.920000	0.144531	0.628906	-0.933594	0.109174	-0.258716	0.131193	21.865845	-24.749756	3.738403
C:\Users\cware\Desktop\Steller25Nov\TagTesting25Nov2013\M24.DSG	11-1-2013	16:40:58	517197.000000	10343.940000	0.164063	0.625000	-0.917969	0.111009	-0.258716	0.133028	24.856567	-22.171021	2.853394
C:\Users\cware\Desktop\Steller25Nov\TagTesting25Nov2013\M24.DSG	11-1-2013	16:40:58	517198.000000	10343.960000	0.191406	0.617188	-0.925781	0.111927	-0.260550	0.139450	30.410767	-24.459839	-0.915527
C:\Users\cware\Desktop\Steller25Nov\TagTesting25Nov2013\M24.DSG	11-1-2013	16:40:58	517199.000000	10343.980000	0.214844	0.570313	-0.976563	0.113761	-0.259633	0.139450	35.202026	-26.245117	-2.487183
C:\Users\cware\Desktop\Steller25Nov\TagTesting25Nov2013\M24.DSG	11-1-2013	16:40:58	517200.000000	10344.000000	0.242188	0.527344	-1.031250	0.115596	-0.259633	0.150459	39.001465	-27.709961	-2.990723
C:\Users\cware\Desktop\Steller25Nov\TagTesting25Nov2013\M24.DSG	11-1-2013	16:40:58	517201.000000	10344.020000	0.277344	0.464844	-1.066406	0.117431	-0.258716	0.155046	40.527344	-31.250000	-6.210327
C:\Users\cware\Desktop\Steller25Nov\TagTesting25Nov2013\M24.DSG	11-1-2013	16:40:58	517202.000000	10344.040000	0.253906	0.406250	-1.121094	0.117431	-0.255963	0.163303	38.681030	-34.667969	-12.268066
C:\Users\cware\Desktop\Steller25Nov\TagTesting25Nov2013\M24.DSG	11-1-2013	16:40:58	517203.000000	10344.060000	0.195313	0.335938	-1.097656	0.117431	-0.255046	0.167890	33.187866	-33.172607	-15.686035
C:\Users\cware\Desktop\Steller25Nov\TagTesting25Nov2013\M24.DSG	11-1-2013	16:40:58	517204.000000	10344.080000	0.156250	0.289063	-1.039063	0.118349	-0.253211	0.175229	21.362305	-33.798218	-15.625000
C:\Users\cware\Desktop\Steller25Nov\TagTesting25Nov2013\M24.DSG	11-1-2013	16:40:58	517205.000000	10344.100000	0.117188	0.273438	-1.003906	0.117431	-0.252294	0.177982	11.016846	-31.951904	-13.092041
C:\Users\cware\Desktop\Steller25Nov\TagTesting25Nov2013\M24.DSG	11-1-2013	16:40:58	517206.000000	10344.120000	0.105469	0.316406	-1.039063	0.117431	-0.252294	0.177982	1.235962	-29.586792	-10.101318
C:\Users\cware\Desktop\Steller25Nov\TagTesting25Nov2013\M24.DSG	11-1-2013	16:40:58	517207.000000	10344.140000	0.105469	0.367188	-1.062500	0.119266	-0.252294	0.181651	-0.259399	-26.214600	-9.674072
C:\Users\cware\Desktop\Steller25Nov\TagTesting25Nov2013\M24.DSG	11-1-2013	16:40:58	517208.000000	10344.160000	0.132813	0.449219	-1.085938	0.119266	-0.252294	0.182569	3.662109	-24.520874	-9.399414
C:\Users\cware\Desktop\Steller25Nov\TagTesting25Nov2013\M24.DSG	11-1-2013	16:40:58	517209.000000	10344.180000	0.140625	0.503906	-1.105469	0.120183	-0.250459	0.183486	8.987427	-24.780273	-9.735107
C:\Users\cware\Desktop\Steller25Nov\TagTesting25Nov2013\M24.DSG	11-1-2013	16:40:58	517210.000000	10344.200000	0.148438	0.503906	-1.125000	0.121101	-0.250459	0.186239	12.420654	-25.115967	-8.316040
C:\Users\cware\Desktop\Steller25Nov\TagTesting25Nov2013\M24.DSG	11-1-2013	16:40:58	517211.000000	10344.220000	0.117188	0.480469	-1.132813	0.122018	-0.248624	0.188991	12.924194	-26.687622	-6.805420
C:\Users\cware\Desktop\Steller25Nov\TagTesting25Nov2013\M24.DSG	11-1-2013	16:40:58	517212.000000	10344.240000	0.101563	0.460938	-1.097656	0.123853	-0.248624	0.191743	10.772705	-27.511597	-5.737305
C:\Users\cware\Desktop\Steller25Nov\TagTesting25Nov2013\M24.DSG	11-1-2013	16:40:58	517213.000000	10344.260000	0.085938	0.425781	-1.078125	0.125688	-0.247706	0.195413	8.316040	-25.161743	-5.355835
C:\Users\cware\Desktop\Steller25Nov\TagTesting25Nov2013\M24.DSG	11-1-2013	16:40:58	517214.000000	10344.280000	0.058594	0.421875	-1.078125	0.126606	-0.246789	0.196330	4.165649	-22.949219	-4.928589
C:\Users\cware\Desktop\Steller25Nov\TagTesting25Nov2013\M24.DSG	11-1-2013	16:40:58	517215.000000	10344.300000	0.058594	0.421875	-1.078125	0.128440	-0.245872	0.199083	0.228882	-20.217896	-4.486084
C:\Users\cware\Desktop\Steller25Nov\TagTesting25Nov2013\M24.DSG	11-1-2013	16:40:58	517216.000000	10344.320000	0.027344	0.437500	-1.113281	0.128440	-0.246789	0.199083	-3.845215	-14.907837	-4.394531
C:\Users\cware\Desktop\Steller25Nov\TagTesting25Nov2013\M24.DSG	11-1-2013	16:40:58	517217.000000	10344.340000	0.023438	0.421875	-1.109375	0.130275	-0.245872	0.193578	-5.493164	-11.871338	-3.936768
C:\Users\cware\Desktop\Steller25Nov\TagTesting25Nov2013\M24.DSG	11-1-2013	16:40:58	517218.000000	10344.360000	0.011719	0.429688	-1.085938	0.130275	-0.244954	0.200000	-6.027222	-6.362915	-4.028320
C:\Users\cware\Desktop\Steller25Nov\TagTesting25Nov2013\M24.DSG	11-1-2013	16:40:58	517219.000000	10344.380000	0.019531	0.441406	-1.085938	0.131193	-0.244954	0.200917	-6.515503	-2.853394	-3.936768
C:\Users\cware\Desktop\Steller25Nov\TagTesting25Nov2013\M24.DSG	11-1-2013	16:40:58	517220.000000	10344.400000	0.035156	0.441406	-1.078125	0.131193	-0.245872	0.199083	-6.195068	-1.602173	-3.936768
C:\Users\cware\Desktop\Steller25Nov\TagTesting25Nov2013\M24.DSG	11-1-2013	16:40:58	517221.000000	10344.420000	0.035156	0.433594	-1.050781	0.132110	-0.245872	0.199083	-5.813599	-0.717163	-3.906250
C:\Users\cware\Desktop\Steller25Nov\TagTesting25Nov2013\M24.DSG	11-1-2013	16:40:58	517222.000000	10344.440000	0.039063	0.425781	-1.062500	0.132110	-0.244954	0.198165	-8.148193	-0.549316	-2.761841
C:\Users\cware\Desktop\Steller25Nov\TagTesting25Nov2013\M24.DSG	11-1-2013	16:40:58	517223.000000	10344.460000	0.042969	0.453125	-1.085938	0.133028	-0.245872	0.199083	-8.117676	0.915527	-2.532959
C:\Users\cware\Desktop\Steller25Nov\TagTesting25Nov2013\M24.DSG	11-1-2013	16:40:58	517224.000000	10344.480000	0.054688	0.464844	-1.089844	0.133028	-0.244954	0.198165	-6.271362	1.358032	-3.540039
C:\Users\cware\Desktop\Steller25Nov\TagTesting25Nov2013\M24.DSG	11-1-2013	16:40:58	517225.000000	10344.500000	0.050781	0.445313	-1.097656	0.133945	-0.244954	0.197248	-5.111694	1.602173	-3.555298
C:\Users\cware\Desktop\Steller25Nov\TagTesting25Nov2013\M24.DSG	11-1-2013	16:40:58	517226.000000	10344.520000	0.046875	0.429688	-1.078125	0.133028	-0.244954	0.198165	-3.738403	2.441406	-3.524780
C:\Users\cware\Desktop\Steller25Nov\TagTesting25Nov2013\M24.DSG	11-1-2013	16:40:58	517227.000000	10344.540000	0.058594	0.406250	-1.082031	0.133028	-0.244954	0.198165	-3.646851	1.770020	-3.707886
C:\Users\cware\Desktop\Steller25Nov\TagTesting25Nov2013\M24.DSG	11-1-2013	16:40:58	517228.000000	10344.560000	0.058594	0.390625	-1.062500	0.133028	-0.244954	0.199083	-6.103516	2.868652	-3.173828
C:\Users\cware\Desktop\Steller25Nov\TagTesting25Nov2013\M24.DSG	11-1-2013	16:40:58	517229.000000	10344.580000	0.066406	0.398438	-1.054688	0.133028	-0.244037	0.198165	-8.255005	3.799438	-4.104614
C:\Users\cware\Desktop\Steller25Nov\TagTesting25Nov2013\M24.DSG	11-1-2013	16:40:58	517230.000000	10344.600000	0.074219	0.398438	-1.070313	0.133028	-0.244037	0.196330	-10.116577	4.241943	-3.631592
C:\Users\cware\Desktop\Steller25Nov\TagTesting25Nov2013\M24.DSG	11-1-2013	16:40:58	517231.000000	10344.620000	0.058594	0.410156	-1.058594	0.133028	-0.244954	0.196330	-11.474609	4.730225	-3.219604
C:\Users\cware\Desktop\Steller25Nov\TagTesting25Nov2013\M24.DSG	11-1-2013	16:40:58	517232.000000	10344.640000	0.070313	0.429688	-1.050781	0.132110	-0.244954	0.194495	-11.245728	4.074097	-2.822876
C:\Users\cware\Desktop\Steller25Nov\TagTesting25Nov2013\M24.DSG	11-1-2013	16:40:58	517233.000000	10344.660000	0.066406	0.425781	-1.039063	0.133028	-0.244037	0.194495	-9.597778	3.875732	-2.563477
C:\Users\cware\Desktop\Steller25Nov\TagTesting25Nov2013\M24.DSG	11-1-2013	16:40:58	517234.000000	10344.680000	0.074219	0.406250	-1.027344	0.133028	-0.244954	0.193578	-8.544922	2.014160	-2.700806
C:\Users\cware\Desktop\Steller25Nov\TagTesting25Nov2013\M24.DSG	11-1-2013	16:40:58	517235.000000	10344.700000	0.082031	0.402344	-1.023438	0.133028	-0.245872	0.194495	-8.148193	1.907349	-2.105713
C:\Users\cware\Desktop\Steller25Nov\TagTesting25Nov2013\M24.DSG	11-1-2013	16:40:58	517236.000000	10344.720000	0.070313	0.414063	-1.031250	0.133028	-0.245872	0.192661	-7.690430	2.899170	-2.914429
C:\Users\cware\Desktop\Steller25Nov\TagTesting25Nov2013\M24.DSG	11-1-2013	16:40:58	517237.000000	10344.740000	0.074219	0.425781	-1.066406	0.133945	-0.246789	0.192661	-6.347656	3.067017	-3.616333
C:\Users\cware\Desktop\Steller25Nov\TagTesting25Nov2013\M24.DSG	11-1-2013	16:40:58	517238.000000	10344.760000	0.082031	0.429688	-1.074219	0.133945	-0.244037	0.191743	-4.776001	3.845215	-3.799438
C:\Users\cware\Desktop\Steller25Nov\TagTesting25Nov2013\M24.DSG	11-1-2013	16:40:58	517239.000000	10344.780000	0.078125	0.429688	-1.050781	0.133945	-0.245872	0.192661	-4.821777	3.540039	-2.700806
C:\Users\cware\Desktop\Steller25Nov\TagTesting25Nov2013\M24.DSG	11-1-2013	16:40:58	517240.000000	10344.800000	0.074219	0.402344	-1.050781	0.133028	-0.245872	0.192661	-7.598877	2.944946	-1.052856
C:\Users\cware\Desktop\Steller25Nov\TagTesting25Nov2013\M24.DSG	11-1-2013	16:40:58	517241.000000	10344.820000	0.070313	0.406250	-1.031250	0.133945	-0.244954	0.191743	-9.201050	3.494263	-1.419067
C:\Users\cware\Desktop\Steller25Nov\TagTesting25Nov2013\M24.DSG	11-1-2013	16:40:58	517242.000000	10344.840000	0.046875	0.417969	-1.058594	0.133945	-0.246789	0.190826	-10.177612	6.271362	-0.442505
C:\Users\cware\Desktop\Steller25Nov\TagTesting25Nov2013\M24.DSG	11-1-2013	16:40:58	517243.000000	10344.860000	0.046875	0.417969	-1.058594	0.134862	-0.245872	0.189908	-11.108398	10.360718	0.457764
C:\Users\cware\Desktop\Steller25Nov\TagTesting25Nov2013\M24.DSG	11-1-2013	16:40:58	517244.000000	10344.880000	0.058594	0.429688	-1.039063	0.133945	-0.246789	0.188991	-9.674072	11.779785	0.961304
C:\Users\cware\Desktop\Steller25Nov\TagTesting25Nov2013\M24.DSG	11-1-2013	16:40:58	517245.000000	10344.900000	0.074219	0.429688	-1.054688	0.133945	-0.246789	0.188991	-9.689331	12.512207	1.876831
C:\Users\cware\Desktop\Steller25Nov\TagTesting25Nov2013\M24.DSG	11-1-2013	16:40:58	517246.000000	10344.920000	0.089844	0.433594	-1.042969	0.133028	-0.246789	0.188991	-8.407593	12.512207	2.258301
C:\Users\cware\Desktop\Steller25Nov\TagTesting25Nov2013\M24.DSG	11-1-2013	16:40:58	517247.000000	10344.940000	0.097656	0.417969	-1.035156	0.135780	-0.246789	0.187156	-8.255005	12.084961	2.273560
C:\Users\cware\Desktop\Steller25Nov\TagTesting25Nov2013\M24.DSG	11-1-2013	16:40:58	517248.000000	10344.960000	0.089844	0.421875	-1.011719	0.134862	-0.245872	0.187156	-9.216309	14.465332	2.502441
C:\Users\cware\Desktop\Steller25Nov\TagTesting25Nov2013\M24.DSG	11-1-2013	16:40:58	517249.000000	10344.980000	0.082031	0.414063	-1.007813	0.133945	-0.247706	0.185321	-9.963989	15.609741	2.578735
C:\Users\cware\Desktop\Steller25Nov\TagTesting25Nov2013\M24.DSG	11-1-2013	16:40:58	517250.000000	10345.000000	0.109375	0.414063	-1.023438	0.135780	-0.247706	0.185321	-11.764526	16.250610	3.997803
C:\Users\cware\Desktop\Steller25Nov\TagTesting25Nov2013\M24.DSG	11-1-2013	16:40:58	517251.000000	10345.020000	0.128906	0.425781	-1.042969	0.134862	-0.247706	0.182569	-10.681152	15.502930	3.509521
C:\Users\cware\Desktop\Steller25Nov\TagTesting25Nov2013\M24.DSG	11-1-2013	16:40:58	517252.000000	10345.040000	0.148438	0.441406	-1.054688	0.133945	-0.247706	0.182569	-7.598877	12.374878	3.112793
C:\Users\cware\Desktop\Steller25Nov\TagTesting25Nov2013\M24.DSG	11-1-2013	16:40:58	517253.000000	10345.060000	0.148438	0.429688	-1.046875	0.135780	-0.248624	0.181651	-6.103516	11.428833	2.655029
C:\Users\cware\Desktop\Steller25Nov\TagTesting25Nov2013\M24.DSG	11-1-2013	16:40:58	517254.000000	10345.080000	0.144531	0.417969	-1.011719	0.136697	-0.248624	0.181651	-6.072998	9.506226	2.822876
C:\Users\cware\Desktop\Steller25Nov\TagTesting25Nov2013\M24.DSG	11-1-2013	16:40:58	517255.000000	10345.100000	0.160156	0.398438	-1.023438	0.136697	-0.249541	0.180734	-7.278442	7.019043	4.058838
C:\Users\cware\Desktop\Steller25Nov\TagTesting25Nov2013\M24.DSG	11-1-2013	16:40:58	517256.000000	10345.120000	0.152344	0.394531	-1.027344	0.136697	-0.248624	0.180734	-10.009766	6.271362	4.028320
C:\Users\cware\Desktop\Steller25Nov\TagTesting25Nov2013\M24.DSG	11-1-2013	16:40:58	517257.000000	10345.140000	0.144531	0.398438	-1.039063	0.137615	-0.249541	0.179817	-12.237549	7.141113	4.592896
C:\Users\cware\Desktop\Steller25Nov\TagTesting25Nov2013\M24.DSG	11-1-2013	16:40:58	517258.000000	10345.160000	0.156250	0.429688	-1.050781	0.138532	-0.249541	0.178899	-11.398315	6.103516	5.493164
C:\Users\cware\Desktop\Steller25Nov\TagTesting25Nov2013\M24.DSG	11-1-2013	16:40:58	517259.000000	10345.180000	0.167969	0.468750	-1.019531	0.137615	-0.250459	0.178899	-8.651733	2.700806	4.089355
C:\Users\cware\Desktop\Steller25Nov\TagTesting25Nov2013\M24.DSG	11-1-2013	16:40:58	517260.000000	10345.200000	0.164063	0.472656	-1.027344	0.139450	-0.249541	0.178899	-7.171631	2.380371	2.624512
C:\Users\cware\Desktop\Steller25Nov\TagTesting25Nov2013\M24.DSG	11-1-2013	16:40:58	517261.000000	10345.220000	0.156250	0.445313	-1.011719	0.139450	-0.250459	0.177982	-5.615234	2.059937	1.617432
C:\Users\cware\Desktop\Steller25Nov\TagTesting25Nov2013\M24.DSG	11-1-2013	16:40:58	517262.000000	10345.240000	0.167969	0.433594	-0.992188	0.140367	-0.249541	0.177064	-6.118774	0.320435	0.656128
C:\Users\cware\Desktop\Steller25Nov\TagTesting25Nov2013\M24.DSG	11-1-2013	16:40:58	517263.000000	10345.260000	0.160156	0.421875	-1.007813	0.141284	-0.248624	0.177064	-7.736206	-0.503540	0.015259
C:\Users\cware\Desktop\Steller25Nov\TagTesting25Nov2013\M24.DSG	11-1-2013	16:40:58	517264.000000	10345.280000	0.148438	0.429688	-1.035156	0.142202	-0.248624	0.177064	-6.988525	-1.602173	-0.930786
C:\Users\cware\Desktop\Steller25Nov\TagTesting25Nov2013\M24.DSG	11-1-2013	16:40:58	517265.000000	10345.300000	0.160156	0.445313	-1.046875	0.141284	-0.249541	0.177064	-6.866455	-1.510620	-0.411987
C:\Users\cware\Desktop\Steller25Nov\TagTesting25Nov2013\M24.DSG	11-1-2013	16:40:58	517266.000000	10345.320000	0.156250	0.449219	-1.027344	0.141284	-0.249541	0.177064	-7.049561	-2.258301	-0.381470
C:\Users\cware\Desktop\Steller25Nov\TagTesting25Nov2013\M24.DSG	11-1-2013	16:40:58	517267.000000	10345.340000	0.156250	0.460938	-1.031250	0.143119	-0.248624	0.177982	-7.202148	-5.340576	0.091553
C:\Users\cware\Desktop\Steller25Nov\TagTesting25Nov2013\M24.DSG	11-1-2013	16:40:58	517268.000000	10345.360000	0.152344	0.449219	-1.035156	0.144037	-0.250459	0.177064	-7.614136	-5.508423	0.091553
C:\Users\cware\Desktop\Steller25Nov\TagTesting25Nov2013\M24.DSG	11-1-2013	16:40:58	517269.000000	10345.380000	0.152344	0.449219	-1.035156	0.143119	-0.249541	0.176147	-8.132935	-5.798340	-0.579834
C:\Users\cware\Desktop\Steller25Nov\TagTesting25Nov2013\M24.DSG	11-1-2013	16:40:58	517270.000000	10345.400000	0.132813	0.453125	-1.042969	0.145872	-0.248624	0.176147	-9.124756	-5.264282	-0.991821
C:\Users\cware\Desktop\Steller25Nov\TagTesting25Nov2013\M24.DSG	11-1-2013	16:40:58	517271.000000	10345.420000	0.136719	0.453125	-1.031250	0.144954	-0.249541	0.176147	-9.826660	-3.723145	-1.831055
C:\Users\cware\Desktop\Steller25Nov\TagTesting25Nov2013\M24.DSG	11-1-2013	16:40:58	517272.000000	10345.440000	0.144531	0.433594	-1.000000	0.146789	-0.249541	0.176147	-11.154175	-0.900269	-1.358032
C:\Users\cware\Desktop\Steller25Nov\TagTesting25Nov2013\M24.DSG	11-1-2013	16:40:58	517273.000000	10345.460000	0.132813	0.433594	-1.003906	0.145872	-0.249541	0.175229	-13.702393	1.754761	-2.365112
C:\Users\cware\Desktop\Steller25Nov\TagTesting25Nov2013\M24.DSG	11-1-2013	16:40:58	517274.000000	10345.480000	0.121094	0.453125	-1.046875	0.144954	-0.249541	0.173394	-17.776489	7.659912	-5.020142
C:\Users\cware\Desktop\Steller25Nov\TagTesting25Nov2013\M24.DSG	11-1-2013	16:40:58	517275.000000	10345.500000	0.117188	0.460938	-1.097656	0.145872	-0.250459	0.172477	-20.050049	13.641357	-5.737305
C:\Users\cware\Desktop\Steller25Nov\TagTesting25Nov2013\M24.DSG	11-1-2013	16:40:58	517276.000000	10345.520000	0.125000	0.460938	-1.074219	0.145872	-0.249541	0.168807	-24.993896	19.302368	-4.943848
C:\Users\cware\Desktop\Steller25Nov\TagTesting25Nov2013\M24.DSG	11-1-2013	16:40:58	517277.000000	10345.540000	0.121094	0.453125	-1.074219	0.145872	-0.249541	0.167890	-28.839111	23.880005	-3.631592
C:\Users\cware\Desktop\Steller25Nov\TagTesting25Nov2013\M24.DSG	11-1-2013	16:40:58	517278.000000	10345.560000	0.167969	0.457031	-1.082031	0.144037	-0.250459	0.162385	-31.219482	26.565552	-3.463745
C:\Users\cware\Desktop\Steller25Nov\TagTesting25Nov2013\M24.DSG	11-1-2013	16:40:58	517279.000000	10345.580000	0.179688	0.437500	-1.042969	0.142202	-0.252294	0.160550	-33.874512	28.503418	-1.388550
C:\Users\cware\Desktop\Steller25Nov\TagTesting25Nov2013\M24.DSG	11-1-2013	16:40:58	517280.000000	10345.600000	0.214844	0.433594	-1.039063	0.141284	-0.252294	0.155046	-34.667969	23.925781	-0.030518
C:\Users\cware\Desktop\Steller25Nov\TagTesting25Nov2013\M24.DSG	11-1-2013	16:40:58	517281.000000	10345.620000	0.207031	0.472656	-1.003906	0.141284	-0.251376	0.152294	-35.827637	20.812988	4.104614
C:\Users\cware\Desktop\Steller25Nov\TagTesting25Nov2013\M24.DSG	11-1-2013	16:40:58	517282.000000	10345.640000	0.160156	0.546875	-0.992188	0.141284	-0.255046	0.146789	-35.430908	24.108887	9.353638
C:\Users\cware\Desktop\Steller25Nov\TagTesting25Nov2013\M24.DSG	11-1-2013	16:40:58	517283.000000	10345.660000	0.167969	0.585938	-1.000000	0.142202	-0.255046	0.144954	-32.272339	25.100708	12.252808
C:\Users\cware\Desktop\Steller25Nov\TagTesting25Nov2013\M24.DSG	11-1-2013	16:40:58	517284.000000	10345.680000	0.167969	0.621094	-0.929688	0.143119	-0.255046	0.140367	-26.000977	25.451660	12.329102
C:\Users\cware\Desktop\Steller25Nov\TagTesting25Nov2013\M24.DSG	11-1-2013	16:40:58	517285.000000	10345.700000	0.207031	0.648438	-0.894531	0.144954	-0.255963	0.137615	-26.519775	23.269653	11.581421
C:\Users\cware\Desktop\Steller25Nov\TagTesting25Nov2013\M24.DSG	11-1-2013	16:40:58	517286.000000	10345.720000	0.179688	0.628906	-0.917969	0.145872	-0.255963	0.135780	-34.362793	32.211304	8.865356
C:\Users\cware\Desktop\Steller25Nov\TagTesting25Nov2013\M24.DSG	11-1-2013	16:40:58	517287.000000	10345.740000	0.156250	0.601563	-1.000000	0.146789	-0.255963	0.129358	-38.925171	43.930054	5.142212
C:\Users\cware\Desktop\Steller25Nov\TagTesting25Nov2013\M24.DSG	11-1-2013	16:40:58	517288.000000	10345.760000	0.128906	0.621094	-1.039063	0.144954	-0.256881	0.126606	-31.402588	50.247192	0.228882
C:\Users\cware\Desktop\Steller25Nov\TagTesting25Nov2013\M24.DSG	11-1-2013	16:40:58	517289.000000	10345.780000	0.097656	0.679688	-1.027344	0.145872	-0.258716	0.121101	-30.380249	64.651489	-6.652832
C:\Users\cware\Desktop\Steller25Nov\TagTesting25Nov2013\M24.DSG	11-1-2013	16:40:58	517290.000000	10345.800000	0.019531	0.726563	-1.109375	0.143119	-0.258716	0.118349	-43.792725	79.849243	-17.700195
C:\Users\cware\Desktop\Steller25Nov\TagTesting25Nov2013\M24.DSG	11-1-2013	16:40:58	517291.000000	10345.820000	0.042969	0.792969	-1.285156	0.138532	-0.259633	0.108257	-63.430786	93.490601	-19.378662
C:\Users\cware\Desktop\Steller25Nov\TagTesting25Nov2013\M24.DSG	11-1-2013	16:40:58	517292.000000	10345.840000	0.113281	0.949219	-1.433594	0.137615	-0.259633	0.100917	-94.848633	133.270264	-12.008667
C:\Users\cware\Desktop\Steller25Nov\TagTesting25Nov2013\M24.DSG	11-1-2013	16:40:58	517293.000000	10345.860000	0.039063	1.054688	-1.289063	0.133945	-0.262385	0.082569	-57.144165	159.500122	-24.383545
C:\Users\cware\Desktop\Steller25Nov\TagTesting25Nov2013\M24.DSG	11-1-2013	16:40:58	517294.000000	10345.880000	0.203125	0.996094	-1.222656	0.129358	-0.260550	0.076147	-0.534058	140.914917	-34.255981
C:\Users\cware\Desktop\Steller25Nov\TagTesting25Nov2013\M24.DSG	11-1-2013	16:40:58	517295.000000	10345.900000	0.417969	1.031250	-1.308594	0.123853	-0.261468	0.074312	30.563354	134.201050	-42.556763
C:\Users\cware\Desktop\Steller25Nov\TagTesting25Nov2013\M24.DSG	11-1-2013	16:40:58	517296.000000	10345.920000	0.398438	0.781250	-0.972656	0.120183	-0.261468	0.074312	50.033569	128.311157	-38.772583
C:\Users\cware\Desktop\Steller25Nov\TagTesting25Nov2013\M24.DSG	11-1-2013	16:40:58	517297.000000	10345.940000	0.285156	0.457031	-0.500000	0.117431	-0.262385	0.077064	51.162720	127.304077	-21.835327
C:\Users\cware\Desktop\Steller25Nov\TagTesting25Nov2013\M24.DSG	11-1-2013	16:40:58	517298.000000	10345.960000	0.253906	0.015625	-0.003906	0.112844	-0.262385	0.077064	22.476196	137.039185	13.870239
C:\Users\cware\Desktop\Steller25Nov\TagTesting25Nov2013\M24.DSG	11-1-2013	16:40:58	517299.000000	10345.980000	0.582031	-0.148438	0.160156	0.112844	-0.262385	0.076147	13.519287	106.338501	16.967773
C:\Users\cware\Desktop\Steller25Nov\TagTesting25Nov2013\M24.DSG	11-1-2013	16:40:58	517300.000000	10346.000000	0.667969	0.058594	0.015625	0.113761	-0.263303	0.075229	26.992798	25.756836	3.997803
C:\Users\cware\Desktop\Steller25Nov\TagTesting25Nov2013\M24.DSG	11-1-2013	16:40:58	517301.000000	10346.020000	0.613281	0.425781	-0.195313	0.114679	-0.263303	0.077064	56.152344	-16.296387	-8.285522
C:\Users\cware\Desktop\Steller25Nov\TagTesting25Nov2013\M24.DSG	11-1-2013	16:40:58	517302.000000	10346.040000	0.492188	0.492188	-0.246094	0.112844	-0.262385	0.088991	84.289551	-23.590088	-7.293701
C:\Users\cware\Desktop\Steller25Nov\TagTesting25Nov2013\M24.DSG	11-1-2013	16:40:58	517303.000000	10346.060000	0.507813	0.515625	-0.281250	0.113761	-0.261468	0.097248	107.772827	-27.328491	-3.906250
C:\Users\cware\Desktop\Steller25Nov\TagTesting25Nov2013\M24.DSG	11-1-2013	16:40:58	517304.000000	10346.080000	0.652344	0.257813	-0.437500	0.113761	-0.259633	0.115596	94.284058	-38.360596	-3.433228
C:\Users\cware\Desktop\Steller25Nov\TagTesting25Nov2013\M24.DSG	11-1-2013	16:40:58	517305.000000	10346.100000	0.656250	0.015625	-0.574219	0.114679	-0.260550	0.124771	46.295166	-29.754639	8.682251
C:\Users\cware\Desktop\Steller25Nov\TagTesting25Nov2013\M24.DSG	11-1-2013	16:40:58	517306.000000	10346.120000	0.648438	-0.050781	-0.773438	0.118349	-0.259633	0.131193	-6.484985	-9.872437	22.979736
C:\Users\cware\Desktop\Steller25Nov\TagTesting25Nov2013\M24.DSG	11-1-2013	16:40:58	517307.000000	10346.140000	0.507813	-0.035156	-0.933594	0.120183	-0.260550	0.130275	-5.462646	34.713745	32.699585
C:\Users\cware\Desktop\Steller25Nov\TagTesting25Nov2013\M24.DSG	11-1-2013	16:40:58	517308.000000	10346.160000	0.660156	-0.074219	-0.875000	0.126606	-0.260550	0.130275	26.229858	41.259766	37.857056
C:\Users\cware\Desktop\Steller25Nov\TagTesting25Nov2013\M24.DSG	11-1-2013	16:40:58	517309.000000	10346.180000	1.050781	0.074219	-0.730469	0.129358	-0.261468	0.133028	42.770386	4.959106	35.980225
C:\Users\cware\Desktop\Steller25Nov\TagTesting25Nov2013\M24.DSG	11-1-2013	16:40:58	517310.000000	10346.200000	1.339844	0.335938	-0.695313	0.134862	-0.260550	0.141284	41.900635	-62.896729	32.623291
C:\Users\cware\Desktop\Steller25Nov\TagTesting25Nov2013\M24.DSG	11-1-2013	16:40:58	517311.000000	10346.220000	1.394531	0.476563	-0.699219	0.140367	-0.259633	0.144954	41.885376	-110.427856	29.617310
C:\Users\cware\Desktop\Steller25Nov\TagTesting25Nov2013\M24.DSG	11-1-2013	16:40:58	517312.000000	10346.240000	1.109375	0.515625	-0.925781	0.151376	-0.257798	0.154128	16.906738	-112.228394	43.212891
C:\Users\cware\Desktop\Steller25Nov\TagTesting25Nov2013\M24.DSG	11-1-2013	16:40:58	517313.000000	10346.260000	0.628906	0.621094	-1.160156	0.157798	-0.255963	0.154128	1.419067	-84.716797	47.012329
C:\Users\cware\Desktop\Steller25Nov\TagTesting25Nov2013\M24.DSG	11-1-2013	16:40:58	517314.000000	10346.280000	0.488281	0.695313	-1.226563	0.170642	-0.255963	0.156881	-6.927490	-98.648071	48.477173
C:\Users\cware\Desktop\Steller25Nov\TagTesting25Nov2013\M24.DSG	11-1-2013	16:40:58	517315.000000	10346.300000	0.417969	0.761719	-1.062500	0.176147	-0.254128	0.156881	-8.926392	-91.766357	50.384521
C:\Users\cware\Desktop\Steller25Nov\TagTesting25Nov2013\M24.DSG	11-1-2013	16:40:58	517316.000000	10346.320000	0.230469	0.808594	-1.031250	0.187156	-0.253211	0.157798	-3.295898	-80.963135	45.455933
C:\Users\cware\Desktop\Steller25Nov\TagTesting25Nov2013\M24.DSG	11-1-2013	16:40:58	517317.000000	10346.340000	0.066406	0.792969	-1.089844	0.192661	-0.253211	0.158716	16.708374	-66.619873	43.304443
C:\Users\cware\Desktop\Steller25Nov\TagTesting25Nov2013\M24.DSG	11-1-2013	16:40:58	517318.000000	10346.360000	0.000000	0.886719	-1.128906	0.200917	-0.251376	0.165138	35.308838	-47.424316	38.864136
C:\Users\cware\Desktop\Steller25Nov\TagTesting25Nov2013\M24.DSG	11-1-2013	16:40:58	517319.000000	10346.380000	-0.042969	1.003906	-1.109375	0.203670	-0.249541	0.169725	37.887573	-32.348633	28.976440
C:\Users\cware\Desktop\Steller25Nov\TagTesting25Nov2013\M24.DSG	11-1-2013	16:40:58	517320.000000	10346.400000	-0.062500	0.984375	-1.085938	0.207339	-0.246789	0.176147	34.729004	-12.298584	17.608643
C:\Users\cware\Desktop\Steller25Nov\TagTesting25Nov2013\M24.DSG	11-1-2013	16:40:58	517321.000000	10346.420000	0.000000	0.914063	-0.972656	0.212844	-0.246789	0.178899	32.104492	-9.857178	8.895874
C:\Users\cware\Desktop\Steller25Nov\TagTesting25Nov2013\M24.DSG	11-1-2013	16:40:58	517322.000000	10346.440000	0.105469	0.566406	-0.808594	0.211927	-0.244037	0.181651	20.980835	-9.567261	2.975464
C:\Users\cware\Desktop\Steller25Nov\TagTesting25Nov2013\M24.DSG	11-1-2013	16:40:58	517323.000000	10346.460000	0.105469	0.566406	-0.808594	0.214679	-0.243119	0.185321	7.293701	-6.896973	1.129150
C:\Users\cware\Desktop\Steller25Nov\TagTesting25Nov2013\M24.DSG	11-1-2013	16:40:58	517324.000000	10346.480000	0.011719	0.546875	-0.917969	0.214679	-0.243119	0.186239	-8.712769	5.172729	0.076294
C:\Users\cware\Desktop\Steller25Nov\TagTesting25Nov2013\M24.DSG	11-1-2013	16:40:58	517325.000000	10346.500000	0.039063	0.550781	-0.929688	0.216514	-0.241284	0.183486	-14.190674	16.464233	-4.486084
C:\Users\cware\Desktop\Steller25Nov\TagTesting25Nov2013\M24.DSG	11-1-2013	16:40:58	517326.000000	10346.520000	0.109375	0.550781	-0.949219	0.214679	-0.241284	0.183486	-14.617920	20.782471	-4.821777
C:\Users\cware\Desktop\Steller25Nov\TagTesting25Nov2013\M24.DSG	11-1-2013	16:40:58	517327.000000	10346.540000	0.207031	0.585938	-1.003906	0.213761	-0.241284	0.182569	-9.567261	8.499146	-4.104614
C:\Users\cware\Desktop\Steller25Nov\TagTesting25Nov2013\M24.DSG	11-1-2013	16:40:58	517328.000000	10346.560000	0.277344	0.617188	-1.003906	0.214679	-0.241284	0.179817	5.462646	-11.795044	-5.004883
C:\Users\cware\Desktop\Steller25Nov\TagTesting25Nov2013\M24.DSG	11-1-2013	16:40:58	517329.000000	10346.580000	0.242188	0.574219	-1.000000	0.214679	-0.239450	0.186239	23.452759	-13.504028	-8.666992
C:\Users\cware\Desktop\Steller25Nov\TagTesting25Nov2013\M24.DSG	11-1-2013	16:40:58	517330.000000	10346.600000	0.226563	0.476563	-0.996094	0.213761	-0.237615	0.189908	41.976929	-14.373779	-11.764526
C:\Users\cware\Desktop\Steller25Nov\TagTesting25Nov2013\M24.DSG	11-1-2013	16:40:58	517331.000000	10346.620000	0.273438	0.390625	-1.007813	0.214679	-0.234862	0.197248	49.011230	-9.826660	-11.459351
C:\Users\cware\Desktop\Steller25Nov\TagTesting25Nov2013\M24.DSG	11-1-2013	16:40:58	517332.000000	10346.640000	0.335938	0.359375	-1.015625	0.213761	-0.232110	0.201835	49.468994	-9.597778	-10.177612
C:\Users\cware\Desktop\Steller25Nov\TagTesting25Nov2013\M24.DSG	11-1-2013	16:40:58	517333.000000	10346.660000	0.406250	0.343750	-0.992188	0.213761	-0.229358	0.210092	48.629761	-17.440796	-11.154175
C:\Users\cware\Desktop\Steller25Nov\TagTesting25Nov2013\M24.DSG	11-1-2013	16:40:58	517334.000000	10346.680000	0.429688	0.273438	-1.082031	0.214679	-0.225688	0.213761	46.127319	-32.196045	-11.734009
C:\Users\cware\Desktop\Steller25Nov\TagTesting25Nov2013\M24.DSG	11-1-2013	16:40:58	517335.000000	10346.700000	0.390625	0.136719	-1.164063	0.214679	-0.224771	0.217431	42.663574	-37.277222	-6.744385
C:\Users\cware\Desktop\Steller25Nov\TagTesting25Nov2013\M24.DSG	11-1-2013	16:40:58	517336.000000	10346.720000	0.308594	0.031250	-1.214844	0.217431	-0.219266	0.223853	36.621094	-31.234741	3.952026
C:\Users\cware\Desktop\Steller25Nov\TagTesting25Nov2013\M24.DSG	11-1-2013	16:40:58	517337.000000	10346.740000	0.218750	0.031250	-1.230469	0.220183	-0.217431	0.225688	21.759033	-16.784668	12.832642
C:\Users\cware\Desktop\Steller25Nov\TagTesting25Nov2013\M24.DSG	11-1-2013	16:40:58	517338.000000	10346.760000	0.179688	0.101563	-1.257813	0.222936	-0.216514	0.229358	10.131836	-5.508423	18.508911
C:\Users\cware\Desktop\Steller25Nov\TagTesting25Nov2013\M24.DSG	11-1-2013	16:40:58	517339.000000	10346.780000	0.152344	0.191406	-1.253906	0.225688	-0.214679	0.230275	7.629395	0.488281	22.888184
C:\Users\cware\Desktop\Steller25Nov\TagTesting25Nov2013\M24.DSG	11-1-2013	16:40:58	517340.000000	10346.800000	0.125000	0.246094	-1.253906	0.228440	-0.211927	0.233028	5.050659	5.233765	26.306152
C:\Users\cware\Desktop\Steller25Nov\TagTesting25Nov2013\M24.DSG	11-1-2013	16:40:58	517341.000000	10346.820000	0.101563	0.242188	-1.242188	0.230275	-0.211927	0.233028	4.241943	13.351440	26.947021
C:\Users\cware\Desktop\Steller25Nov\TagTesting25Nov2013\M24.DSG	11-1-2013	16:40:58	517342.000000	10346.840000	0.039063	0.222656	-1.238281	0.232110	-0.209174	0.233945	-0.717163	23.101807	27.374268
C:\Users\cware\Desktop\Steller25Nov\TagTesting25Nov2013\M24.DSG	11-1-2013	16:40:58	517343.000000	10346.860000	0.027344	0.207031	-1.218750	0.233028	-0.210092	0.234862	-5.966187	38.391113	29.296875
C:\Users\cware\Desktop\Steller25Nov\TagTesting25Nov2013\M24.DSG	11-1-2013	16:40:58	517344.000000	10346.880000	0.050781	0.187500	-1.207031	0.234862	-0.209174	0.235780	-8.239746	40.740967	30.883789
C:\Users\cware\Desktop\Steller25Nov\TagTesting25Nov2013\M24.DSG	11-1-2013	16:40:58	517345.000000	10346.900000	0.093750	0.179688	-1.144531	0.236697	-0.210092	0.234862	-12.344360	45.135498	29.708862
C:\Users\cware\Desktop\Steller25Nov\TagTesting25Nov2013\M24.DSG	11-1-2013	16:40:58	517346.000000	10346.920000	0.093750	0.195313	-1.101563	0.237615	-0.210092	0.234862	-13.977051	41.229248	26.870728
C:\Users\cware\Desktop\Steller25Nov\TagTesting25Nov2013\M24.DSG	11-1-2013	16:40:58	517347.000000	10346.940000	0.144531	0.265625	-1.023438	0.235780	-0.210092	0.235780	-11.032104	33.584595	24.261475
C:\Users\cware\Desktop\Steller25Nov\TagTesting25Nov2013\M24.DSG	11-1-2013	16:40:58	517348.000000	10346.960000	0.085938	0.324219	-0.968750	0.239450	-0.210092	0.235780	-4.470825	36.697388	31.127930
C:\Users\cware\Desktop\Steller25Nov\TagTesting25Nov2013\M24.DSG	11-1-2013	16:40:58	517349.000000	10346.980000	0.085938	0.324219	-0.968750	0.238532	-0.210092	0.235780	8.026123	51.040649	40.527344
C:\Users\cware\Desktop\Steller25Nov\TagTesting25Nov2013\M24.DSG	11-1-2013	16:40:58	517350.000000	10347.000000	0.230469	0.699219	-0.757813	0.241284	-0.208257	0.239450	13.214111	50.109863	41.671753
C:\Users\cware\Desktop\Steller25Nov\TagTesting25Nov2013\M24.DSG	11-1-2013	16:40:58	517351.000000	10347.020000	0.574219	0.753906	-0.531250	0.242202	-0.207339	0.242202	29.556274	12.313843	27.084351
C:\Users\cware\Desktop\Steller25Nov\TagTesting25Nov2013\M24.DSG	11-1-2013	16:40:58	517352.000000	10347.040000	0.566406	0.558594	-0.652344	0.244954	-0.204587	0.244954	29.251099	-22.216797	7.644653
C:\Users\cware\Desktop\Steller25Nov\TagTesting25Nov2013\M24.DSG	11-1-2013	16:40:58	517353.000000	10347.060000	0.296875	0.378906	-0.976563	0.245872	-0.202752	0.245872	6.134033	-14.129639	3.768921
C:\Users\cware\Desktop\Steller25Nov\TagTesting25Nov2013\M24.DSG	11-1-2013	16:40:58	517354.000000	10347.080000	0.152344	0.335938	-1.125000	0.247706	-0.202752	0.245872	-19.592285	7.141113	7.492065
C:\Users\cware\Desktop\Steller25Nov\TagTesting25Nov2013\M24.DSG	11-1-2013	16:40:58	517355.000000	10347.100000	0.160156	0.378906	-1.195313	0.248624	-0.202752	0.244954	-28.030396	15.701294	9.170532
C:\Users\cware\Desktop\Steller25Nov\TagTesting25Nov2013\M24.DSG	11-1-2013	16:40:58	517356.000000	10347.120000	0.222656	0.425781	-1.242188	0.247706	-0.204587	0.241284	-21.499634	13.763428	9.536743
C:\Users\cware\Desktop\Steller25Nov\TagTesting25Nov2013\M24.DSG	11-1-2013	16:40:58	517357.000000	10347.140000	0.277344	0.390625	-1.222656	0.248624	-0.203670	0.243119	-3.402710	9.033203	11.306763
C:\Users\cware\Desktop\Steller25Nov\TagTesting25Nov2013\M24.DSG	11-1-2013	16:40:58	517358.000000	10347.160000	0.382813	0.265625	-1.042969	0.249541	-0.200917	0.245872	16.723633	-20.263672	9.597778
C:\Users\cware\Desktop\Steller25Nov\TagTesting25Nov2013\M24.DSG	11-1-2013	16:40:58	517359.000000	10347.180000	0.433594	0.183594	-0.933594	0.253211	-0.200000	0.245872	19.821167	-40.267944	10.375977
C:\Users\cware\Desktop\Steller25Nov\TagTesting25Nov2013\M24.DSG	11-1-2013	16:40:58	517360.000000	10347.200000	0.382813	0.195313	-0.917969	0.255963	-0.198165	0.245872	11.459351	-51.406860	10.848999
C:\Users\cware\Desktop\Steller25Nov\TagTesting25Nov2013\M24.DSG	11-1-2013	16:40:58	517361.000000	10347.220000	0.339844	0.246094	-0.972656	0.261468	-0.196330	0.245872	-3.158569	-52.062988	8.346558
C:\Users\cware\Desktop\Steller25Nov\TagTesting25Nov2013\M24.DSG	11-1-2013	16:40:58	517362.000000	10347.240000	0.308594	0.257813	-0.996094	0.263303	-0.196330	0.244954	-14.022827	-49.987793	5.035400
C:\Users\cware\Desktop\Steller25Nov\TagTesting25Nov2013\M24.DSG	11-1-2013	16:40:58	517363.000000	10347.260000	0.238281	0.257813	-1.082031	0.267890	-0.195413	0.242202	-14.907837	-45.318604	3.860474
C:\Users\cware\Desktop\Steller25Nov\TagTesting25Nov2013\M24.DSG	11-1-2013	16:40:58	517364.000000	10347.280000	0.214844	0.277344	-1.167969	0.270642	-0.195413	0.240367	-3.784180	-45.425415	0.976563
C:\Users\cware\Desktop\Steller25Nov\TagTesting25Nov2013\M24.DSG	11-1-2013	16:40:58	517365.000000	10347.300000	0.222656	0.332031	-1.156250	0.275229	-0.194495	0.238532	7.095337	-49.865723	-5.386353
C:\Users\cware\Desktop\Steller25Nov\TagTesting25Nov2013\M24.DSG	11-1-2013	16:40:58	517366.000000	10347.320000	0.253906	0.394531	-1.097656	0.276147	-0.192661	0.238532	10.894775	-55.160522	-10.009766
C:\Users\cware\Desktop\Steller25Nov\TagTesting25Nov2013\M24.DSG	11-1-2013	16:40:58	517367.000000	10347.340000	0.195313	0.417969	-1.062500	0.280734	-0.191743	0.238532	10.711670	-50.659180	-14.282227
C:\Users\cware\Desktop\Steller25Nov\TagTesting25Nov2013\M24.DSG	11-1-2013	16:40:58	517368.000000	10347.360000	0.132813	0.363281	-1.117188	0.281651	-0.192661	0.238532	3.646851	-41.976929	-15.029907
C:\Users\cware\Desktop\Steller25Nov\TagTesting25Nov2013\M24.DSG	11-1-2013	16:40:58	517369.000000	10347.380000	0.101563	0.347656	-1.148438	0.282569	-0.190826	0.236697	1.663208	-37.521362	-16.769409
C:\Users\cware\Desktop\Steller25Nov\TagTesting25Nov2013\M24.DSG	11-1-2013	16:40:58	517370.000000	10347.400000	0.082031	0.304688	-1.175781	0.283486	-0.191743	0.236697	5.752563	-36.758423	-17.242432
C:\Users\cware\Desktop\Steller25Nov\TagTesting25Nov2013\M24.DSG	11-1-2013	16:40:58	517371.000000	10347.420000	0.054688	0.269531	-1.183594	0.283486	-0.189908	0.235780	8.377075	-36.102295	-17.242432
C:\Users\cware\Desktop\Steller25Nov\TagTesting25Nov2013\M24.DSG	11-1-2013	16:40:58	517372.000000	10347.440000	0.035156	0.253906	-1.160156	0.285321	-0.190826	0.236697	5.065918	-34.179688	-16.357422
C:\Users\cware\Desktop\Steller25Nov\TagTesting25Nov2013\M24.DSG	11-1-2013	16:40:58	517373.000000	10347.460000	0.046875	0.218750	-1.132813	0.285321	-0.189908	0.235780	12.329102	-36.514282	-17.807007
C:\Users\cware\Desktop\Steller25Nov\TagTesting25Nov2013\M24.DSG	11-1-2013	16:40:58	517374.000000	10347.480000	0.066406	0.152344	-1.132813	0.285321	-0.188991	0.237615	18.814087	-34.576416	-18.905640
C:\Users\cware\Desktop\Steller25Nov\TagTesting25Nov2013\M24.DSG	11-1-2013	16:40:58	517375.000000	10347.500000	0.074219	0.152344	-1.148438	0.286239	-0.187156	0.236697	-4.684448	-11.444092	-14.312744
C:\Users\cware\Desktop\Steller25Nov\TagTesting25Nov2013\M24.DSG	11-1-2013	16:40:58	517376.000000	10347.520000	-0.093750	0.453125	-1.183594	0.285321	-0.188991	0.236697	-31.768799	8.865356	-20.004272
C:\Users\cware\Desktop\Steller25Nov\TagTesting25Nov2013\M24.DSG	11-1-2013	16:40:58	517377.000000	10347.540000	-0.054688	0.437500	-1.125000	0.284404	-0.189908	0.234862	-31.127930	14.251709	-23.498535
C:\Users\cware\Desktop\Steller25Nov\TagTesting25Nov2013\M24.DSG	11-1-2013	16:40:58	517378.000000	10347.560000	-0.074219	0.347656	-1.164063	0.281651	-0.193578	0.232110	-13.610840	10.040283	-22.079468
C:\Users\cware\Desktop\Steller25Nov\TagTesting25Nov2013\M24.DSG	11-1-2013	16:40:58	517379.000000	10347.580000	-0.042969	0.304688	-1.210938	0.278899	-0.192661	0.232110	-0.396729	5.157471	-20.187378
C:\Users\cware\Desktop\Steller25Nov\TagTesting25Nov2013\M24.DSG	11-1-2013	16:40:58	517380.000000	10347.600000	-0.027344	0.304688	-1.195313	0.278899	-0.193578	0.233945	0.732422	10.681152	-17.715454
C:\Users\cware\Desktop\Steller25Nov\TagTesting25Nov2013\M24.DSG	11-1-2013	16:40:58	517381.000000	10347.620000	-0.011719	0.324219	-1.121094	0.277064	-0.193578	0.235780	-5.981445	19.241333	-15.777588
C:\Users\cware\Desktop\Steller25Nov\TagTesting25Nov2013\M24.DSG	11-1-2013	16:40:58	517382.000000	10347.640000	0.027344	0.355469	-1.062500	0.273394	-0.194495	0.234862	-14.663696	23.254395	-16.403198
C:\Users\cware\Desktop\Steller25Nov\TagTesting25Nov2013\M24.DSG	11-1-2013	16:40:58	517383.000000	10347.660000	0.046875	0.351563	-1.035156	0.269725	-0.193578	0.235780	-19.821167	24.063110	-15.319824
C:\Users\cware\Desktop\Steller25Nov\TagTesting25Nov2013\M24.DSG	11-1-2013	16:40:58	517384.000000	10347.680000	0.078125	0.316406	-1.054688	0.268807	-0.196330	0.233028	-19.622803	22.384644	-13.641357
C:\Users\cware\Desktop\Steller25Nov\TagTesting25Nov2013\M24.DSG	11-1-2013	16:40:58	517385.000000	10347.700000	0.074219	0.300781	-1.066406	0.267890	-0.195413	0.233945	-15.884399	23.452759	-9.994507
C:\Users\cware\Desktop\Steller25Nov\TagTesting25Nov2013\M24.DSG	11-1-2013	16:40:58	517386.000000	10347.720000	0.039063	0.308594	-1.089844	0.264220	-0.197248	0.233945	-10.757446	25.192261	-3.417969
C:\Users\cware\Desktop\Steller25Nov\TagTesting25Nov2013\M24.DSG	11-1-2013	16:40:58	517387.000000	10347.740000	0.050781	0.300781	-1.066406	0.262385	-0.198165	0.234862	-8.789063	26.870728	2.197266
C:\Users\cware\Desktop\Steller25Nov\TagTesting25Nov2013\M24.DSG	11-1-2013	16:40:58	517388.000000	10347.760000	0.089844	0.273438	-1.066406	0.262385	-0.196330	0.234862	-6.866455	26.428223	7.095337
C:\Users\cware\Desktop\Steller25Nov\TagTesting25Nov2013\M24.DSG	11-1-2013	16:40:58	517389.000000	10347.780000	0.128906	0.250000	-1.042969	0.262385	-0.195413	0.235780	-8.560181	24.887085	11.215210
C:\Users\cware\Desktop\Steller25Nov\TagTesting25Nov2013\M24.DSG	11-1-2013	16:40:58	517390.000000	10347.800000	0.164063	0.230469	-1.035156	0.262385	-0.197248	0.237615	-15.365601	22.460938	17.364502
C:\Users\cware\Desktop\Steller25Nov\TagTesting25Nov2013\M24.DSG	11-1-2013	16:40:58	517391.000000	10347.820000	0.203125	0.242188	-0.992188	0.262385	-0.197248	0.235780	-15.670776	11.367798	22.354126
C:\Users\cware\Desktop\Steller25Nov\TagTesting25Nov2013\M24.DSG	11-1-2013	16:40:58	517392.000000	10347.840000	0.261719	0.277344	-0.972656	0.266055	-0.196330	0.235780	-10.894775	-4.516602	23.315430
C:\Users\cware\Desktop\Steller25Nov\TagTesting25Nov2013\M24.DSG	11-1-2013	16:40:58	517393.000000	10347.860000	0.269531	0.347656	-0.976563	0.266972	-0.196330	0.233945	-7.141113	-10.681152	23.605347
C:\Users\cware\Desktop\Steller25Nov\TagTesting25Nov2013\M24.DSG	11-1-2013	16:40:58	517394.000000	10347.880000	0.222656	0.371094	-0.984375	0.271560	-0.195413	0.233945	-3.692627	-13.122559	23.422241
C:\Users\cware\Desktop\Steller25Nov\TagTesting25Nov2013\M24.DSG	11-1-2013	16:40:58	517395.000000	10347.900000	0.199219	0.371094	-0.968750	0.274312	-0.194495	0.233945	-2.120972	-18.798828	22.567749
C:\Users\cware\Desktop\Steller25Nov\TagTesting25Nov2013\M24.DSG	11-1-2013	16:40:58	517396.000000	10347.920000	0.214844	0.355469	-1.007813	0.275229	-0.192661	0.233028	-0.686646	-19.424438	21.575928
C:\Users\cware\Desktop\Steller25Nov\TagTesting25Nov2013\M24.DSG	11-1-2013	16:40:58	517397.000000	10347.940000	0.199219	0.351563	-1.105469	0.279817	-0.190826	0.233028	2.655029	-19.424438	19.821167
C:\Users\cware\Desktop\Steller25Nov\TagTesting25Nov2013\M24.DSG	11-1-2013	16:40:58	517398.000000	10347.960000	0.132813	0.335938	-1.128906	0.281651	-0.190826	0.233028	9.750366	-15.823364	18.295288
C:\Users\cware\Desktop\Steller25Nov\TagTesting25Nov2013\M24.DSG	11-1-2013	16:40:58	517399.000000	10347.980000	0.117188	0.281250	-1.175781	0.284404	-0.189908	0.235780	10.437012	-14.785767	15.655518
C:\Users\cware\Desktop\Steller25Nov\TagTesting25Nov2013\M24.DSG	11-1-2013	16:40:58	517400.000000	10348.000000	0.097656	0.269531	-1.191406	0.287156	-0.188073	0.235780	8.087158	-10.406494	10.940552
C:\Users\cware\Desktop\Steller25Nov\TagTesting25Nov2013\M24.DSG	11-1-2013	16:40:58	517401.000000	10348.020000	0.062500	0.261719	-1.167969	0.288991	-0.185321	0.237615	4.364014	-2.609253	8.148193
C:\Users\cware\Desktop\Steller25Nov\TagTesting25Nov2013\M24.DSG	11-1-2013	16:40:58	517402.000000	10348.040000	0.019531	0.246094	-1.238281	0.290826	-0.185321	0.238532	2.899170	7.751465	5.142212
C:\Users\cware\Desktop\Steller25Nov\TagTesting25Nov2013\M24.DSG	11-1-2013	16:40:58	517403.000000	10348.060000	0.019531	0.246094	-1.238281	0.289908	-0.184404	0.238532	4.364014	15.182495	2.670288
C:\Users\cware\Desktop\Steller25Nov\TagTesting25Nov2013\M24.DSG	11-1-2013	16:40:58	517404.000000	10348.080000	0.082031	0.289063	-1.230469	0.290826	-0.184404	0.240367	8.956909	16.250610	-3.494263
C:\Users\cware\Desktop\Steller25Nov\TagTesting25Nov2013\M24.DSG	11-1-2013	16:40:58	517405.000000	10348.100000	0.078125	0.328125	-1.140625	0.289908	-0.183486	0.244037	8.987427	21.255493	-7.400513
C:\Users\cware\Desktop\Steller25Nov\TagTesting25Nov2013\M24.DSG	11-1-2013	16:40:58	517406.000000	10348.120000	0.105469	0.332031	-1.113281	0.287156	-0.183486	0.244954	-1.159668	26.458740	-9.063721
C:\Users\cware\Desktop\Steller25Nov\TagTesting25Nov2013\M24.DSG	11-1-2013	16:40:58	517407.000000	10348.140000	0.109375	0.324219	-1.125000	0.284404	-0.184404	0.246789	-10.040283	32.669067	-12.802124
C:\Users\cware\Desktop\Steller25Nov\TagTesting25Nov2013\M24.DSG	11-1-2013	16:40:58	517408.000000	10348.160000	0.117188	0.316406	-1.199219	0.283486	-0.184404	0.246789	-17.303467	36.560059	-15.167236
C:\Users\cware\Desktop\Steller25Nov\TagTesting25Nov2013\M24.DSG	11-1-2013	16:40:58	517409.000000	10348.180000	0.140625	0.320313	-1.164063	0.277982	-0.186239	0.246789	-18.630981	38.070679	-14.816284
C:\Users\cware\Desktop\Steller25Nov\TagTesting25Nov2013\M24.DSG	11-1-2013	16:40:58	517410.000000	10348.200000	0.160156	0.343750	-1.117188	0.277064	-0.187156	0.246789	-18.035889	40.542603	-15.792847
C:\Users\cware\Desktop\Steller25Nov\TagTesting25Nov2013\M24.DSG	11-1-2013	16:40:58	517411.000000	10348.220000	0.179688	0.355469	-1.117188	0.273394	-0.189908	0.248624	-14.541626	36.788940	-16.647339
C:\Users\cware\Desktop\Steller25Nov\TagTesting25Nov2013\M24.DSG	11-1-2013	16:40:58	517412.000000	10348.240000	0.171875	0.339844	-1.101563	0.267890	-0.188991	0.249541	-8.148193	34.500122	-16.967773
C:\Users\cware\Desktop\Steller25Nov\TagTesting25Nov2013\M24.DSG	11-1-2013	16:40:58	517413.000000	10348.260000	0.199219	0.343750	-1.105469	0.267890	-0.189908	0.249541	-9.155273	33.966064	-16.525269
C:\Users\cware\Desktop\Steller25Nov\TagTesting25Nov2013\M24.DSG	11-1-2013	16:40:58	517414.000000	10348.280000	0.218750	0.343750	-1.074219	0.263303	-0.191743	0.250459	-6.072998	32.409668	-16.662598
C:\Users\cware\Desktop\Steller25Nov\TagTesting25Nov2013\M24.DSG	11-1-2013	16:40:58	517415.000000	10348.300000	0.246094	0.312500	-1.058594	0.260550	-0.191743	0.252294	-1.251221	32.318115	-15.197754
C:\Users\cware\Desktop\Steller25Nov\TagTesting25Nov2013\M24.DSG	11-1-2013	16:40:58	517416.000000	10348.320000	0.234375	0.261719	-1.050781	0.255963	-0.190826	0.254128	-3.829956	36.148071	-12.725830
C:\Users\cware\Desktop\Steller25Nov\TagTesting25Nov2013\M24.DSG	11-1-2013	16:40:58	517417.000000	10348.340000	0.253906	0.246094	-1.046875	0.254128	-0.191743	0.253211	-7.019043	36.804199	-12.710571
C:\Users\cware\Desktop\Steller25Nov\TagTesting25Nov2013\M24.DSG	11-1-2013	16:40:58	517418.000000	10348.360000	0.265625	0.226563	-1.070313	0.249541	-0.190826	0.256881	-11.917114	40.954590	-7.980347
C:\Users\cware\Desktop\Steller25Nov\TagTesting25Nov2013\M24.DSG	11-1-2013	16:40:58	517419.000000	10348.380000	0.296875	0.207031	-1.019531	0.247706	-0.192661	0.255963	-17.181396	40.756226	-2.059937
C:\Users\cware\Desktop\Steller25Nov\TagTesting25Nov2013\M24.DSG	11-1-2013	16:40:58	517420.000000	10348.400000	0.328125	0.210938	-0.972656	0.244037	-0.193578	0.252294	-23.056030	38.879395	3.402710
C:\Users\cware\Desktop\Steller25Nov\TagTesting25Nov2013\M24.DSG	11-1-2013	16:40:58	517421.000000	10348.420000	0.367188	0.214844	-0.925781	0.242202	-0.193578	0.255963	-26.962280	41.076660	10.055542
C:\Users\cware\Desktop\Steller25Nov\TagTesting25Nov2013\M24.DSG	11-1-2013	16:40:58	517422.000000	10348.440000	0.437500	0.191406	-0.867188	0.242202	-0.197248	0.252294	-23.986816	22.842407	18.493652
C:\Users\cware\Desktop\Steller25Nov\TagTesting25Nov2013\M24.DSG	11-1-2013	16:40:58	517423.000000	10348.460000	0.503906	0.218750	-0.792969	0.242202	-0.198165	0.251376	-24.505615	-8.911133	20.797729
C:\Users\cware\Desktop\Steller25Nov\TagTesting25Nov2013\M24.DSG	11-1-2013	16:40:58	517424.000000	10348.480000	0.558594	0.316406	-0.839844	0.244037	-0.199083	0.247706	-27.099609	-17.990112	14.785767
C:\Users\cware\Desktop\Steller25Nov\TagTesting25Nov2013\M24.DSG	11-1-2013	16:40:58	517425.000000	10348.500000	0.539063	0.445313	-0.941406	0.246789	-0.200000	0.245872	-16.967773	-17.303467	9.323120
C:\Users\cware\Desktop\Steller25Nov\TagTesting25Nov2013\M24.DSG	11-1-2013	16:40:58	517426.000000	10348.520000	0.425781	0.492188	-0.972656	0.251376	-0.199083	0.242202	-8.666992	-29.953003	2.914429
C:\Users\cware\Desktop\Steller25Nov\TagTesting25Nov2013\M24.DSG	11-1-2013	16:40:58	517427.000000	10348.540000	0.359375	0.507813	-1.027344	0.252294	-0.199083	0.243119	-2.609253	-30.532837	-2.670288
C:\Users\cware\Desktop\Steller25Nov\TagTesting25Nov2013\M24.DSG	11-1-2013	16:40:58	517428.000000	10348.560000	0.300781	0.421875	-1.117188	0.255046	-0.200917	0.243119	4.959106	-24.993896	-5.615234
C:\Users\cware\Desktop\Steller25Nov\TagTesting25Nov2013\M24.DSG	11-1-2013	16:40:58	517429.000000	10348.580000	0.300781	0.421875	-1.117188	0.254128	-0.199083	0.244954	10.711670	-19.607544	-7.339478
C:\Users\cware\Desktop\Steller25Nov\TagTesting25Nov2013\M24.DSG	11-1-2013	16:40:58	517430.000000	10348.600000	0.210938	0.289063	-1.187500	0.256881	-0.198165	0.245872	14.297485	-15.029907	-8.087158
C:\Users\cware\Desktop\Steller25Nov\TagTesting25Nov2013\M24.DSG	11-1-2013	16:40:58	517431.000000	10348.620000	0.191406	0.304688	-1.203125	0.255963	-0.196330	0.248624	9.902954	-6.500244	-9.719849
C:\Users\cware\Desktop\Steller25Nov\TagTesting25Nov2013\M24.DSG	11-1-2013	16:40:58	517432.000000	10348.640000	0.167969	0.300781	-1.195313	0.255046	-0.195413	0.249541	6.027222	6.408691	-13.671875
C:\Users\cware\Desktop\Steller25Nov\TagTesting25Nov2013\M24.DSG	11-1-2013	16:40:58	517433.000000	10348.660000	0.222656	0.269531	-1.191406	0.254128	-0.196330	0.250459	4.180908	12.207031	-14.633179
C:\Users\cware\Desktop\Steller25Nov\TagTesting25Nov2013\M24.DSG	11-1-2013	16:40:58	517434.000000	10348.680000	0.246094	0.281250	-1.199219	0.251376	-0.196330	0.246789	5.722046	13.717651	-14.602661
C:\Users\cware\Desktop\Steller25Nov\TagTesting25Nov2013\M24.DSG	11-1-2013	16:40:58	517435.000000	10348.700000	0.292969	0.292969	-1.183594	0.249541	-0.196330	0.253211	7.217407	14.785767	-16.311646
C:\Users\cware\Desktop\Steller25Nov\TagTesting25Nov2013\M24.DSG	11-1-2013	16:40:58	517436.000000	10348.720000	0.273438	0.296875	-1.148438	0.247706	-0.195413	0.254128	5.294800	14.724731	-17.608643
C:\Users\cware\Desktop\Steller25Nov\TagTesting25Nov2013\M24.DSG	11-1-2013	16:40:58	517437.000000	10348.740000	0.289063	0.320313	-1.085938	0.244954	-0.195413	0.255963	7.446289	12.359619	-17.013550
C:\Users\cware\Desktop\Steller25Nov\TagTesting25Nov2013\M24.DSG	11-1-2013	16:40:58	517438.000000	10348.760000	0.312500	0.312500	-1.050781	0.244037	-0.196330	0.256881	5.020142	12.420654	-17.440796
C:\Users\cware\Desktop\Steller25Nov\TagTesting25Nov2013\M24.DSG	11-1-2013	16:40:58	517439.000000	10348.780000	0.312500	0.312500	-1.023438	0.242202	-0.196330	0.259633	-0.564575	14.541626	-17.822266
C:\Users\cware\Desktop\Steller25Nov\TagTesting25Nov2013\M24.DSG	11-1-2013	16:40:58	517440.000000	10348.800000	0.339844	0.328125	-1.000000	0.239450	-0.196330	0.258716	-6.622314	15.075684	-16.738892
C:\Users\cware\Desktop\Steller25Nov\TagTesting25Nov2013\M24.DSG	11-1-2013	16:40:58	517441.000000	10348.820000	0.429688	0.277344	-0.992188	0.236697	-0.197248	0.259633	-13.687134	17.532349	-16.464233
C:\Users\cware\Desktop\Steller25Nov\TagTesting25Nov2013\M24.DSG	11-1-2013	16:40:58	517442.000000	10348.840000	0.433594	0.195313	-0.949219	0.233945	-0.196330	0.259633	-16.372681	14.541626	-11.230469
C:\Users\cware\Desktop\Steller25Nov\TagTesting25Nov2013\M24.DSG	11-1-2013	16:40:58	517443.000000	10348.860000	0.449219	0.195313	-0.851563	0.233028	-0.198165	0.258716	-18.508911	-2.517700	-7.415771
C:\Users\cware\Desktop\Steller25Nov\TagTesting25Nov2013\M24.DSG	11-1-2013	16:40:58	517444.000000	10348.880000	0.500000	0.222656	-0.843750	0.232110	-0.199083	0.256881	-27.847290	-15.350342	-3.799438
C:\Users\cware\Desktop\Steller25Nov\TagTesting25Nov2013\M24.DSG	11-1-2013	16:40:58	517445.000000	10348.900000	0.429688	0.289063	-0.890625	0.233945	-0.201835	0.253211	-30.731201	-10.986328	-1.037598
C:\Users\cware\Desktop\Steller25Nov\TagTesting25Nov2013\M24.DSG	11-1-2013	16:40:58	517446.000000	10348.920000	0.464844	0.363281	-0.906250	0.235780	-0.203670	0.250459	-28.610229	-16.738892	-1.617432
C:\Users\cware\Desktop\Steller25Nov\TagTesting25Nov2013\M24.DSG	11-1-2013	16:40:58	517447.000000	10348.940000	0.480469	0.460938	-0.937500	0.236697	-0.204587	0.248624	-25.390625	-19.439697	-7.354736
C:\Users\cware\Desktop\Steller25Nov\TagTesting25Nov2013\M24.DSG	11-1-2013	16:40:58	517448.000000	10348.960000	0.460938	0.507813	-1.019531	0.236697	-0.205505	0.246789	-16.159058	-19.714355	-12.802124
C:\Users\cware\Desktop\Steller25Nov\TagTesting25Nov2013\M24.DSG	11-1-2013	16:40:58	517449.000000	10348.980000	0.406250	0.503906	-1.070313	0.237615	-0.206422	0.245872	-2.395630	-25.985718	-14.770508
C:\Users\cware\Desktop\Steller25Nov\TagTesting25Nov2013\M24.DSG	11-1-2013	16:40:58	517450.000000	10349.000000	0.335938	0.484375	-1.156250	0.238532	-0.206422	0.244954	10.406494	-19.226074	-16.860962
C:\Users\cware\Desktop\Steller25Nov\TagTesting25Nov2013\M24.DSG	11-1-2013	16:40:58	517451.000000	10349.020000	0.195313	0.437500	-1.257813	0.238532	-0.205505	0.246789	15.563965	-0.167847	-19.439697
C:\Users\cware\Desktop\Steller25Nov\TagTesting25Nov2013\M24.DSG	11-1-2013	16:40:58	517452.000000	10349.040000	0.101563	0.406250	-1.277344	0.234862	-0.204587	0.249541	19.165039	19.439697	-17.333984
C:\Users\cware\Desktop\Steller25Nov\TagTesting25Nov2013\M24.DSG	11-1-2013	16:40:58	517453.000000	10349.060000	0.121094	0.343750	-1.222656	0.233945	-0.203670	0.252294	21.987915	20.172119	-11.688232
C:\Users\cware\Desktop\Steller25Nov\TagTesting25Nov2013\M24.DSG	11-1-2013	16:40:58	517454.000000	10349.080000	0.246094	0.269531	-1.121094	0.232110	-0.201835	0.255963	15.579224	18.066406	-10.131836
C:\Users\cware\Desktop\Steller25Nov\TagTesting25Nov2013\M24.DSG	11-1-2013	16:40:58	517455.000000	10349.100000	0.296875	0.261719	-1.085938	0.230275	-0.200917	0.259633	14.282227	21.789551	-10.818481
C:\Users\cware\Desktop\Steller25Nov\TagTesting25Nov2013\M24.DSG	11-1-2013	16:40:58	517456.000000	10349.120000	0.261719	0.261719	-1.156250	0.226606	-0.200000	0.261468	9.262085	36.193848	-7.583618
C:\Users\cware\Desktop\Steller25Nov\TagTesting25Nov2013\M24.DSG	11-1-2013	16:40:58	517457.000000	10349.140000	0.281250	0.316406	-1.085938	0.224771	-0.202752	0.265138	2.944946	42.633057	-7.278442
C:\Users\cware\Desktop\Steller25Nov\TagTesting25Nov2013\M24.DSG	11-1-2013	16:40:58	517458.000000	10349.160000	0.347656	0.332031	-1.039063	0.220183	-0.198165	0.266055	9.857178	37.902832	-8.102417
C:\Users\cware\Desktop\Steller25Nov\TagTesting25Nov2013\M24.DSG	11-1-2013	16:40:58	517459.000000	10349.180000	0.371094	0.292969	-1.007813	0.219266	-0.199083	0.266055	16.082764	30.868530	-4.470825
C:\Users\cware\Desktop\Steller25Nov\TagTesting25Nov2013\M24.DSG	11-1-2013	16:40:58	517460.000000	10349.200000	0.351563	0.292969	-0.984375	0.216514	-0.196330	0.270642	19.042969	30.914307	0.000000
C:\Users\cware\Desktop\Steller25Nov\TagTesting25Nov2013\M24.DSG	11-1-2013	16:40:58	517461.000000	10349.220000	0.394531	0.285156	-0.953125	0.214679	-0.194495	0.272477	18.463135	24.963379	1.571655
C:\Users\cware\Desktop\Steller25Nov\TagTesting25Nov2013\M24.DSG	11-1-2013	16:40:58	517462.000000	10349.240000	0.429688	0.261719	-0.917969	0.212844	-0.193578	0.275229	16.357422	13.977051	1.602173
C:\Users\cware\Desktop\Steller25Nov\TagTesting25Nov2013\M24.DSG	11-1-2013	16:40:58	517463.000000	10349.260000	0.460938	0.234375	-0.898438	0.211927	-0.191743	0.277064	15.274048	4.486084	1.159668
C:\Users\cware\Desktop\Steller25Nov\TagTesting25Nov2013\M24.DSG	11-1-2013	16:40:58	517464.000000	10349.280000	0.441406	0.191406	-0.917969	0.212844	-0.189908	0.278899	9.567261	-0.488281	1.831055
C:\Users\cware\Desktop\Steller25Nov\TagTesting25Nov2013\M24.DSG	11-1-2013	16:40:58	517465.000000	10349.300000	0.425781	0.175781	-0.945313	0.212844	-0.190826	0.280734	1.373291	0.289917	3.601074
C:\Users\cware\Desktop\Steller25Nov\TagTesting25Nov2013\M24.DSG	11-1-2013	16:40:58	517466.000000	10349.320000	0.414063	0.203125	-0.972656	0.213761	-0.189908	0.281651	-3.601074	1.449585	5.645752
C:\Users\cware\Desktop\Steller25Nov\TagTesting25Nov2013\M24.DSG	11-1-2013	16:40:58	517467.000000	10349.340000	0.433594	0.222656	-0.988281	0.214679	-0.188991	0.281651	-3.097534	-0.350952	7.232666
C:\Users\cware\Desktop\Steller25Nov\TagTesting25Nov2013\M24.DSG	11-1-2013	16:40:58	517468.000000	10349.360000	0.429688	0.238281	-1.019531	0.215596	-0.188991	0.281651	2.258301	-2.365112	7.980347
C:\Users\cware\Desktop\Steller25Nov\TagTesting25Nov2013\M24.DSG	11-1-2013	16:40:58	517469.000000	10349.380000	0.484375	0.253906	-1.019531	0.216514	-0.188991	0.282569	9.155273	-11.795044	5.783081
C:\Users\cware\Desktop\Steller25Nov\TagTesting25Nov2013\M24.DSG	11-1-2013	16:40:58	517470.000000	10349.400000	0.539063	0.246094	-0.968750	0.218349	-0.185321	0.285321	14.266968	-22.857666	1.495361
C:\Users\cware\Desktop\Steller25Nov\TagTesting25Nov2013\M24.DSG	11-1-2013	16:40:58	517471.000000	10349.420000	0.515625	0.218750	-1.007813	0.220183	-0.184404	0.285321	15.472412	-24.078369	0.900269
C:\Users\cware\Desktop\Steller25Nov\TagTesting25Nov2013\M24.DSG	11-1-2013	16:40:58	517472.000000	10349.440000	0.476563	0.218750	-1.070313	0.222936	-0.183486	0.288073	11.611938	-14.343262	-1.281738
C:\Users\cware\Desktop\Steller25Nov\TagTesting25Nov2013\M24.DSG	11-1-2013	16:40:58	517473.000000	10349.460000	0.394531	0.234375	-1.164063	0.222936	-0.182569	0.288073	8.255005	0.244141	-3.463745
C:\Users\cware\Desktop\Steller25Nov\TagTesting25Nov2013\M24.DSG	11-1-2013	16:40:58	517474.000000	10349.480000	0.363281	0.210938	-1.144531	0.222936	-0.180734	0.288991	7.049561	5.599976	-3.524780
C:\Users\cware\Desktop\Steller25Nov\TagTesting25Nov2013\M24.DSG	11-1-2013	16:40:58	517475.000000	10349.500000	0.453125	0.152344	-1.101563	0.222018	-0.180734	0.291743	7.659912	-2.105713	-1.052856
C:\Users\cware\Desktop\Steller25Nov\TagTesting25Nov2013\M24.DSG	11-1-2013	16:40:58	517476.000000	10349.520000	0.460938	0.070313	-1.074219	0.222018	-0.178899	0.292661	4.257202	-6.805420	3.112793
C:\Users\cware\Desktop\Steller25Nov\TagTesting25Nov2013\M24.DSG	11-1-2013	16:40:58	517477.000000	10349.540000	0.445313	0.078125	-1.093750	0.224771	-0.178899	0.294495	-3.540039	-2.761841	4.196167
C:\Users\cware\Desktop\Steller25Nov\TagTesting25Nov2013\M24.DSG	11-1-2013	16:40:58	517478.000000	10349.560000	0.421875	0.156250	-1.113281	0.224771	-0.177982	0.293578	-13.153076	8.316040	4.547119
C:\Users\cware\Desktop\Steller25Nov\TagTesting25Nov2013\M24.DSG	11-1-2013	16:40:58	517479.000000	10349.580000	0.328125	0.191406	-1.082031	0.224771	-0.179817	0.292661	-1.342773	9.475708	7.995605
C:\Users\cware\Desktop\Steller25Nov\TagTesting25Nov2013\M24.DSG	11-1-2013	16:40:58	517480.000000	10349.600000	0.457031	0.203125	-1.066406	0.224771	-0.179817	0.293578	11.947632	9.170532	9.490967
C:\Users\cware\Desktop\Steller25Nov\TagTesting25Nov2013\M24.DSG	11-1-2013	16:40:58	517481.000000	10349.620000	0.335938	0.273438	-1.214844	0.225688	-0.177982	0.295413	15.121460	16.159058	6.011963
C:\Users\cware\Desktop\Steller25Nov\TagTesting25Nov2013\M24.DSG	11-1-2013	16:40:58	517482.000000	10349.640000	0.398438	0.132813	-0.859375	0.225688	-0.177064	0.297248	29.815674	-0.457764	5.905151
C:\Users\cware\Desktop\Steller25Nov\TagTesting25Nov2013\M24.DSG	11-1-2013	16:40:58	517483.000000	10349.660000	0.398438	0.132813	-0.859375	0.225688	-0.172477	0.300917	27.175903	-22.613525	5.523682
C:\Users\cware\Desktop\Steller25Nov\TagTesting25Nov2013\M24.DSG	11-1-2013	16:40:58	517484.000000	10349.680000	0.480469	-0.011719	-0.898438	0.228440	-0.171560	0.302752	-3.417969	-26.870728	4.013062
C:\Users\cware\Desktop\Steller25Nov\TagTesting25Nov2013\M24.DSG	11-1-2013	16:40:58	517485.000000	10349.700000	0.394531	0.105469	-0.914063	0.231193	-0.171560	0.300917	-26.733398	-22.781372	0.747681
C:\Users\cware\Desktop\Steller25Nov\TagTesting25Nov2013\M24.DSG	11-1-2013	16:40:58	517486.000000	10349.720000	0.378906	0.187500	-0.960938	0.232110	-0.174312	0.299083	-40.679932	-16.571045	-3.784180
C:\Users\cware\Desktop\Steller25Nov\TagTesting25Nov2013\M24.DSG	11-1-2013	16:40:58	517487.000000	10349.740000	0.453125	0.230469	-0.988281	0.233945	-0.177982	0.294495	-44.692993	-26.977539	-5.111694
C:\Users\cware\Desktop\Steller25Nov\TagTesting25Nov2013\M24.DSG	11-1-2013	16:40:58	517488.000000	10349.760000	0.453125	0.261719	-1.019531	0.234862	-0.179817	0.289908	-42.053223	-33.767700	-5.477905
C:\Users\cware\Desktop\Steller25Nov\TagTesting25Nov2013\M24.DSG	11-1-2013	16:40:58	517489.000000	10349.780000	0.445313	0.289063	-1.031250	0.238532	-0.183486	0.287156	-37.612915	-40.237427	-7.644653
C:\Users\cware\Desktop\Steller25Nov\TagTesting25Nov2013\M24.DSG	11-1-2013	16:40:58	517490.000000	10349.800000	0.359375	0.273438	-1.054688	0.240367	-0.185321	0.281651	-30.197144	-39.596558	-7.186890
C:\Users\cware\Desktop\Steller25Nov\TagTesting25Nov2013\M24.DSG	11-1-2013	16:40:58	517491.000000	10349.820000	0.312500	0.273438	-1.074219	0.243119	-0.186239	0.278899	-27.175903	-35.842896	-6.301880
C:\Users\cware\Desktop\Steller25Nov\TagTesting25Nov2013\M24.DSG	11-1-2013	16:40:58	517492.000000	10349.840000	0.285156	0.285156	-1.093750	0.245872	-0.188991	0.276147	-26.535034	-35.354614	-6.988525
C:\Users\cware\Desktop\Steller25Nov\TagTesting25Nov2013\M24.DSG	11-1-2013	16:40:58	517493.000000	10349.860000	0.339844	0.281250	-1.070313	0.247706	-0.189908	0.273394	-19.607544	-48.492432	-7.843018
C:\Users\cware\Desktop\Steller25Nov\TagTesting25Nov2013\M24.DSG	11-1-2013	16:40:58	517494.000000	10349.880000	0.328125	0.316406	-1.015625	0.251376	-0.190826	0.270642	-5.355835	-64.773560	-5.828857
C:\Users\cware\Desktop\Steller25Nov\TagTesting25Nov2013\M24.DSG	11-1-2013	16:40:58	517495.000000	10349.900000	0.128906	0.410156	-1.132813	0.254128	-0.192661	0.269725	-6.225586	-54.122925	-2.304077
C:\Users\cware\Desktop\Steller25Nov\TagTesting25Nov2013\M24.DSG	11-1-2013	16:40:58	517496.000000	10349.920000	0.039063	0.539063	-1.449219	0.257798	-0.192661	0.267890	-14.190674	-9.872437	-19.042969
C:\Users\cware\Desktop\Steller25Nov\TagTesting25Nov2013\M24.DSG	11-1-2013	16:40:58	517497.000000	10349.940000	-0.031250	0.515625	-1.488281	0.257798	-0.192661	0.266972	-37.765503	28.060913	-26.947021
C:\Users\cware\Desktop\Steller25Nov\TagTesting25Nov2013\M24.DSG	11-1-2013	16:40:58	517498.000000	10349.960000	0.015625	0.375000	-1.398438	0.253211	-0.196330	0.264220	-42.785645	45.989990	-19.683838
C:\Users\cware\Desktop\Steller25Nov\TagTesting25Nov2013\M24.DSG	11-1-2013	16:40:58	517499.000000	10349.980000	0.199219	0.218750	-1.246094	0.249541	-0.197248	0.262385	-38.330078	46.905518	-7.476807
C:\Users\cware\Desktop\Steller25Nov\TagTesting25Nov2013\M24.DSG	11-1-2013	16:40:58	517500.000000	10350.000000	0.316406	0.136719	-1.089844	0.243119	-0.200000	0.258716	-39.382935	35.171509	-2.593994
C:\Users\cware\Desktop\Steller25Nov\TagTesting25Nov2013\M24.DSG	11-1-2013	16:40:58	517501.000000	10350.020000	0.457031	0.214844	-0.945313	0.244037	-0.200917	0.255963	-44.296265	20.889282	-5.386353
C:\Users\cware\Desktop\Steller25Nov\TagTesting25Nov2013\M24.DSG	11-1-2013	16:40:58	517502.000000	10350.040000	0.507813	0.285156	-0.925781	0.241284	-0.204587	0.251376	-46.478271	9.155273	-8.209229
C:\Users\cware\Desktop\Steller25Nov\TagTesting25Nov2013\M24.DSG	11-1-2013	16:40:58	517503.000000	10350.060000	0.480469	0.324219	-0.964844	0.238532	-0.208257	0.249541	-43.090820	1.892090	-11.505127
C:\Users\cware\Desktop\Steller25Nov\TagTesting25Nov2013\M24.DSG	11-1-2013	16:40:58	517504.000000	10350.080000	0.449219	0.308594	-0.980469	0.237615	-0.210092	0.244037	-37.704468	-4.974365	-12.268066
C:\Users\cware\Desktop\Steller25Nov\TagTesting25Nov2013\M24.DSG	11-1-2013	16:40:58	517505.000000	10350.100000	0.406250	0.316406	-1.007813	0.235780	-0.212844	0.242202	-32.653809	-9.292603	-8.514404
C:\Users\cware\Desktop\Steller25Nov\TagTesting25Nov2013\M24.DSG	11-1-2013	16:40:58	517506.000000	10350.120000	0.371094	0.328125	-1.015625	0.236697	-0.214679	0.237615	-28.732300	-13.275146	-2.365112
C:\Users\cware\Desktop\Steller25Nov\TagTesting25Nov2013\M24.DSG	11-1-2013	16:40:58	517507.000000	10350.140000	0.363281	0.386719	-1.000000	0.237615	-0.215596	0.237615	-27.374268	-15.075684	1.159668
C:\Users\cware\Desktop\Steller25Nov\TagTesting25Nov2013\M24.DSG	11-1-2013	16:40:58	517508.000000	10350.160000	0.367188	0.488281	-0.968750	0.239450	-0.216514	0.233028	-27.130127	-16.769409	0.640869
C:\Users\cware\Desktop\Steller25Nov\TagTesting25Nov2013\M24.DSG	11-1-2013	16:40:58	517509.000000	10350.180000	0.367188	0.488281	-0.968750	0.240367	-0.217431	0.233028	-23.056030	-18.463135	-1.937866
C:\Users\cware\Desktop\Steller25Nov\TagTesting25Nov2013\M24.DSG	11-1-2013	16:40:58	517510.000000	10350.200000	0.324219	0.488281	-1.050781	0.241284	-0.218349	0.229358	-13.885498	-18.264771	-3.295898
C:\Users\cware\Desktop\Steller25Nov\TagTesting25Nov2013\M24.DSG	11-1-2013	16:40:58	517511.000000	10350.220000	0.324219	0.445313	-1.035156	0.244037	-0.217431	0.229358	-6.881714	-18.524170	-2.868652
C:\Users\cware\Desktop\Steller25Nov\TagTesting25Nov2013\M24.DSG	11-1-2013	16:40:58	517512.000000	10350.240000	0.339844	0.398438	-0.980469	0.244037	-0.217431	0.229358	-3.540039	-20.843506	-2.059937
C:\Users\cware\Desktop\Steller25Nov\TagTesting25Nov2013\M24.DSG	11-1-2013	16:40:58	517513.000000	10350.260000	0.339844	0.371094	-0.968750	0.245872	-0.217431	0.229358	-4.470825	-21.804810	-2.517700
C:\Users\cware\Desktop\Steller25Nov\TagTesting25Nov2013\M24.DSG	11-1-2013	16:40:58	517514.000000	10350.280000	0.316406	0.355469	-1.000000	0.245872	-0.217431	0.229358	-8.651733	-20.828247	-2.090454
C:\Users\cware\Desktop\Steller25Nov\TagTesting25Nov2013\M24.DSG	11-1-2013	16:40:58	517515.000000	10350.300000	0.257813	0.339844	-1.046875	0.248624	-0.217431	0.228440	-9.124756	-17.349243	1.647949
C:\Users\cware\Desktop\Steller25Nov\TagTesting25Nov2013\M24.DSG	11-1-2013	16:40:58	517516.000000	10350.320000	0.257813	0.304688	-1.070313	0.248624	-0.217431	0.227523	-5.065918	-16.906738	9.735107
C:\Users\cware\Desktop\Steller25Nov\TagTesting25Nov2013\M24.DSG	11-1-2013	16:40:58	517517.000000	10350.340000	0.265625	0.339844	-1.054688	0.251376	-0.215596	0.227523	-1.953125	-18.051147	13.107300
C:\Users\cware\Desktop\Steller25Nov\TagTesting25Nov2013\M24.DSG	11-1-2013	16:40:58	517518.000000	10350.360000	0.269531	0.402344	-1.046875	0.253211	-0.215596	0.227523	-0.381470	-16.357422	7.537842
C:\Users\cware\Desktop\Steller25Nov\TagTesting25Nov2013\M24.DSG	11-1-2013	16:40:58	517519.000000	10350.380000	0.273438	0.394531	-1.066406	0.255046	-0.215596	0.227523	-1.937866	-13.381958	1.998901
C:\Users\cware\Desktop\Steller25Nov\TagTesting25Nov2013\M24.DSG	11-1-2013	16:40:58	517520.000000	10350.400000	0.265625	0.335938	-1.058594	0.256881	-0.214679	0.228440	-7.354736	-9.155273	1.220703
C:\Users\cware\Desktop\Steller25Nov\TagTesting25Nov2013\M24.DSG	11-1-2013	16:40:58	517521.000000	10350.420000	0.265625	0.308594	-1.058594	0.257798	-0.214679	0.227523	-12.176514	-5.630493	2.731323
C:\Users\cware\Desktop\Steller25Nov\TagTesting25Nov2013\M24.DSG	11-1-2013	16:40:58	517522.000000	10350.440000	0.269531	0.316406	-1.070313	0.258716	-0.214679	0.226606	-13.916016	-4.302979	4.623413
C:\Users\cware\Desktop\Steller25Nov\TagTesting25Nov2013\M24.DSG	11-1-2013	16:40:58	517523.000000	10350.460000	0.257813	0.339844	-1.050781	0.258716	-0.215596	0.225688	-14.175415	-3.601074	6.820679
C:\Users\cware\Desktop\Steller25Nov\TagTesting25Nov2013\M24.DSG	11-1-2013	16:40:58	517524.000000	10350.480000	0.234375	0.363281	-1.058594	0.260550	-0.216514	0.225688	-13.717651	-4.806519	5.950928
C:\Users\cware\Desktop\Steller25Nov\TagTesting25Nov2013\M24.DSG	11-1-2013	16:40:58	517525.000000	10350.500000	0.230469	0.367188	-1.070313	0.261468	-0.215596	0.223853	-13.916016	-4.425049	4.806519
C:\Users\cware\Desktop\Steller25Nov\TagTesting25Nov2013\M24.DSG	11-1-2013	16:40:58	517526.000000	10350.520000	0.246094	0.363281	-1.062500	0.261468	-0.215596	0.222936	-12.268066	-2.700806	4.699707
C:\Users\cware\Desktop\Steller25Nov\TagTesting25Nov2013\M24.DSG	11-1-2013	16:40:58	517527.000000	10350.540000	0.257813	0.359375	-1.062500	0.263303	-0.217431	0.222936	-13.992310	-3.189087	4.287720
C:\Users\cware\Desktop\Steller25Nov\TagTesting25Nov2013\M24.DSG	11-1-2013	16:40:58	517528.000000	10350.560000	0.277344	0.367188	-1.066406	0.264220	-0.217431	0.221101	-14.266968	-8.316040	3.204346
C:\Users\cware\Desktop\Steller25Nov\TagTesting25Nov2013\M24.DSG	11-1-2013	16:40:58	517529.000000	10350.580000	0.261719	0.394531	-1.070313	0.264220	-0.218349	0.219266	-9.506226	-11.749268	1.068115
C:\Users\cware\Desktop\Steller25Nov\TagTesting25Nov2013\M24.DSG	11-1-2013	16:40:58	517530.000000	10350.600000	0.261719	0.417969	-1.062500	0.266055	-0.217431	0.219266	-7.507324	-10.818481	-5.371094
C:\Users\cware\Desktop\Steller25Nov\TagTesting25Nov2013\M24.DSG	11-1-2013	16:40:58	517531.000000	10350.620000	0.250000	0.414063	-1.062500	0.266972	-0.217431	0.218349	-13.854980	-7.125854	-10.345459
C:\Users\cware\Desktop\Steller25Nov\TagTesting25Nov2013\M24.DSG	11-1-2013	16:40:58	517532.000000	10350.640000	0.253906	0.417969	-1.046875	0.265138	-0.218349	0.217431	-23.345947	-4.501343	-13.992310
C:\Users\cware\Desktop\Steller25Nov\TagTesting25Nov2013\M24.DSG	11-1-2013	16:40:58	517533.000000	10350.660000	0.281250	0.398438	-1.046875	0.265138	-0.220183	0.215596	-25.283813	-4.348755	-15.594482
C:\Users\cware\Desktop\Steller25Nov\TagTesting25Nov2013\M24.DSG	11-1-2013	16:40:58	517534.000000	10350.680000	0.312500	0.398438	-1.054688	0.263303	-0.222018	0.211927	-25.207520	-7.339478	-18.112183
C:\Users\cware\Desktop\Steller25Nov\TagTesting25Nov2013\M24.DSG	11-1-2013	16:40:58	517535.000000	10350.700000	0.312500	0.414063	-1.085938	0.263303	-0.222936	0.211009	-24.490356	-7.659912	-20.797729
C:\Users\cware\Desktop\Steller25Nov\TagTesting25Nov2013\M24.DSG	11-1-2013	16:40:58	517536.000000	10350.720000	0.273438	0.378906	-1.031250	0.259633	-0.224771	0.207339	-24.383545	-7.781982	-22.399902
C:\Users\cware\Desktop\Steller25Nov\TagTesting25Nov2013\M24.DSG	11-1-2013	16:40:58	517537.000000	10350.740000	0.234375	0.390625	-1.027344	0.258716	-0.227523	0.204587	-26.580811	-5.477905	-23.010254
C:\Users\cware\Desktop\Steller25Nov\TagTesting25Nov2013\M24.DSG	11-1-2013	16:40:58	517538.000000	10350.760000	0.203125	0.425781	-1.058594	0.257798	-0.229358	0.202752	-29.510498	-0.839233	-24.505615
C:\Users\cware\Desktop\Steller25Nov\TagTesting25Nov2013\M24.DSG	11-1-2013	16:40:58	517539.000000	10350.780000	0.207031	0.457031	-1.074219	0.255046	-0.230275	0.201835	-28.762817	1.129150	-26.931763
C:\Users\cware\Desktop\Steller25Nov\TagTesting25Nov2013\M24.DSG	11-1-2013	16:40:58	517540.000000	10350.800000	0.226563	0.476563	-1.054688	0.251376	-0.232110	0.197248	-27.557373	1.541138	-32.638550
C:\Users\cware\Desktop\Steller25Nov\TagTesting25Nov2013\M24.DSG	11-1-2013	16:40:58	517541.000000	10350.820000	0.242188	0.484375	-1.054688	0.249541	-0.235780	0.196330	-26.550293	1.983643	-37.155151
C:\Users\cware\Desktop\Steller25Nov\TagTesting25Nov2013\M24.DSG	11-1-2013	16:40:58	517542.000000	10350.840000	0.250000	0.492188	-1.039063	0.245872	-0.237615	0.192661	-25.497437	3.372192	-42.465210
C:\Users\cware\Desktop\Steller25Nov\TagTesting25Nov2013\M24.DSG	11-1-2013	16:40:58	517543.000000	10350.860000	0.261719	0.507813	-1.015625	0.241284	-0.237615	0.191743	-22.689819	1.678467	-47.485352
C:\Users\cware\Desktop\Steller25Nov\TagTesting25Nov2013\M24.DSG	11-1-2013	16:40:58	517544.000000	10350.880000	0.265625	0.503906	-1.011719	0.233945	-0.240367	0.188991	-18.173218	-0.473022	-50.567627
C:\Users\cware\Desktop\Steller25Nov\TagTesting25Nov2013\M24.DSG	11-1-2013	16:40:58	517545.000000	10350.900000	0.273438	0.496094	-1.000000	0.231193	-0.241284	0.187156	-15.258789	-1.235962	-52.398682
C:\Users\cware\Desktop\Steller25Nov\TagTesting25Nov2013\M24.DSG	11-1-2013	16:40:58	517546.000000	10350.920000	0.296875	0.500000	-0.980469	0.224771	-0.242202	0.186239	-13.320923	-3.326416	-54.977417
C:\Users\cware\Desktop\Steller25Nov\TagTesting25Nov2013\M24.DSG	11-1-2013	16:40:58	517547.000000	10350.940000	0.289063	0.488281	-0.972656	0.221101	-0.244037	0.186239	-11.947632	-3.723145	-55.297852
C:\Users\cware\Desktop\Steller25Nov\TagTesting25Nov2013\M24.DSG	11-1-2013	16:40:58	517548.000000	10350.960000	0.273438	0.460938	-0.972656	0.212844	-0.244954	0.184404	-12.847900	1.556396	-52.383423
C:\Users\cware\Desktop\Steller25Nov\TagTesting25Nov2013\M24.DSG	11-1-2013	16:40:58	517549.000000	10350.980000	0.281250	0.460938	-0.984375	0.209174	-0.244954	0.184404	-15.411377	6.454468	-50.964355
C:\Users\cware\Desktop\Steller25Nov\TagTesting25Nov2013\M24.DSG	11-1-2013	16:40:58	517550.000000	10351.000000	0.312500	0.449219	-0.953125	0.207339	-0.246789	0.183486	-17.562866	5.767822	-48.965454
C:\Users\cware\Desktop\Steller25Nov\TagTesting25Nov2013\M24.DSG	11-1-2013	16:40:58	517551.000000	10351.020000	0.343750	0.433594	-0.949219	0.198165	-0.246789	0.180734	-21.026611	5.691528	-46.966553
C:\Users\cware\Desktop\Steller25Nov\TagTesting25Nov2013\M24.DSG	11-1-2013	16:40:58	517552.000000	10351.040000	0.339844	0.429688	-0.929688	0.196330	-0.251376	0.180734	-25.726318	6.088257	-44.815063
C:\Users\cware\Desktop\Steller25Nov\TagTesting25Nov2013\M24.DSG	11-1-2013	16:40:58	517553.000000	10351.060000	0.390625	0.441406	-0.910156	0.188991	-0.249541	0.176147	-32.440186	3.814697	-43.334961
C:\Users\cware\Desktop\Steller25Nov\TagTesting25Nov2013\M24.DSG	11-1-2013	16:40:58	517554.000000	10351.080000	0.425781	0.472656	-0.914063	0.187156	-0.249541	0.173394	-40.466309	1.754761	-44.326782
C:\Users\cware\Desktop\Steller25Nov\TagTesting25Nov2013\M24.DSG	11-1-2013	16:40:58	517555.000000	10351.100000	0.453125	0.480469	-0.882813	0.180734	-0.250459	0.168807	-46.264648	-3.860474	-45.211792
C:\Users\cware\Desktop\Steller25Nov\TagTesting25Nov2013\M24.DSG	11-1-2013	16:40:58	517556.000000	10351.120000	0.437500	0.500000	-0.898438	0.177982	-0.252294	0.165138	-47.531128	-10.498047	-45.532227
C:\Users\cware\Desktop\Steller25Nov\TagTesting25Nov2013\M24.DSG	11-1-2013	16:40:58	517557.000000	10351.140000	0.429688	0.574219	-0.890625	0.172477	-0.255046	0.156881	-45.333862	-9.567261	-44.769287
C:\Users\cware\Desktop\Steller25Nov\TagTesting25Nov2013\M24.DSG	11-1-2013	16:40:58	517558.000000	10351.160000	0.417969	0.671875	-0.867188	0.167890	-0.254128	0.154128	-39.886475	-6.469727	-41.870117
C:\Users\cware\Desktop\Steller25Nov\TagTesting25Nov2013\M24.DSG	11-1-2013	16:40:58	517559.000000	10351.180000	0.433594	0.691406	-0.871094	0.163303	-0.254128	0.149541	-31.326294	-4.653931	-39.520264
C:\Users\cware\Desktop\Steller25Nov\TagTesting25Nov2013\M24.DSG	11-1-2013	16:40:58	517560.000000	10351.200000	0.441406	0.609375	-0.890625	0.159633	-0.255046	0.147706	-20.477295	-4.074097	-36.270142
C:\Users\cware\Desktop\Steller25Nov\TagTesting25Nov2013\M24.DSG	11-1-2013	16:40:58	517561.000000	10351.220000	0.425781	0.566406	-0.902344	0.155963	-0.255046	0.146789	-12.466431	-6.668091	-32.180786
C:\Users\cware\Desktop\Steller25Nov\TagTesting25Nov2013\M24.DSG	11-1-2013	16:40:58	517562.000000	10351.240000	0.382813	0.593750	-0.871094	0.155046	-0.255046	0.146789	-0.823975	-10.437012	-25.024414
C:\Users\cware\Desktop\Steller25Nov\TagTesting25Nov2013\M24.DSG	11-1-2013	16:40:58	517563.000000	10351.260000	0.382813	0.593750	-0.871094	0.152294	-0.254128	0.148624	9.536743	-9.750366	-19.866943
C:\Users\cware\Desktop\Steller25Nov\TagTesting25Nov2013\M24.DSG	11-1-2013	16:40:58	517564.000000	10351.280000	0.300781	0.589844	-0.980469	0.150459	-0.254128	0.149541	21.591187	-3.112793	-20.019531
C:\Users\cware\Desktop\Steller25Nov\TagTesting25Nov2013\M24.DSG	11-1-2013	16:40:58	517565.000000	10351.300000	0.324219	0.585938	-0.996094	0.148624	-0.253211	0.151376	26.840210	-1.495361	-22.994995
C:\Users\cware\Desktop\Steller25Nov\TagTesting25Nov2013\M24.DSG	11-1-2013	16:40:58	517566.000000	10351.320000	0.359375	0.570313	-0.984375	0.146789	-0.250459	0.156881	28.808594	-0.579834	-27.282715
C:\Users\cware\Desktop\Steller25Nov\TagTesting25Nov2013\M24.DSG	11-1-2013	16:40:58	517567.000000	10351.340000	0.390625	0.562500	-0.949219	0.145872	-0.249541	0.160550	24.749756	2.471924	-28.945923
C:\Users\cware\Desktop\Steller25Nov\TagTesting25Nov2013\M24.DSG	11-1-2013	16:40:58	517568.000000	10351.360000	0.398438	0.527344	-0.941406	0.141284	-0.247706	0.165138	17.807007	3.967285	-34.362793
C:\Users\cware\Desktop\Steller25Nov\TagTesting25Nov2013\M24.DSG	11-1-2013	16:40:58	517569.000000	10351.380000	0.378906	0.500000	-0.933594	0.139450	-0.247706	0.166972	15.045166	7.354736	-41.656494
C:\Users\cware\Desktop\Steller25Nov\TagTesting25Nov2013\M24.DSG	11-1-2013	16:40:58	517570.000000	10351.400000	0.378906	0.453125	-0.976563	0.133028	-0.243119	0.170642	11.322021	10.604858	-48.385620
C:\Users\cware\Desktop\Steller25Nov\TagTesting25Nov2013\M24.DSG	11-1-2013	16:40:58	517571.000000	10351.420000	0.355469	0.441406	-0.992188	0.129358	-0.243119	0.171560	4.776001	16.281128	-49.057007
C:\Users\cware\Desktop\Steller25Nov\TagTesting25Nov2013\M24.DSG	11-1-2013	16:40:58	517572.000000	10351.440000	0.375000	0.464844	-0.980469	0.122018	-0.242202	0.172477	-2.670288	22.216797	-51.696777
C:\Users\cware\Desktop\Steller25Nov\TagTesting25Nov2013\M24.DSG	11-1-2013	16:40:58	517573.000000	10351.460000	0.386719	0.500000	-0.972656	0.117431	-0.242202	0.172477	-10.589600	25.955200	-55.053711
C:\Users\cware\Desktop\Steller25Nov\TagTesting25Nov2013\M24.DSG	11-1-2013	16:40:58	517574.000000	10351.480000	0.417969	0.535156	-0.960938	0.108257	-0.237615	0.169725	-18.783569	29.907227	-59.722900
C:\Users\cware\Desktop\Steller25Nov\TagTesting25Nov2013\M24.DSG	11-1-2013	16:40:58	517575.000000	10351.500000	0.441406	0.566406	-0.960938	0.104587	-0.236697	0.167890	-27.038574	30.593872	-61.141968
C:\Users\cware\Desktop\Steller25Nov\TagTesting25Nov2013\M24.DSG	11-1-2013	16:40:58	517576.000000	10351.520000	0.468750	0.578125	-0.941406	0.094495	-0.236697	0.162385	-32.470703	34.133911	-65.475464
C:\Users\cware\Desktop\Steller25Nov\TagTesting25Nov2013\M24.DSG	11-1-2013	16:40:58	517577.000000	10351.540000	0.476563	0.593750	-0.925781	0.088991	-0.233945	0.160550	-35.507202	32.180786	-67.031860
C:\Users\cware\Desktop\Steller25Nov\TagTesting25Nov2013\M24.DSG	11-1-2013	16:40:58	517578.000000	10351.560000	0.468750	0.617188	-0.925781	0.077982	-0.230275	0.154128	-36.758423	38.574219	-70.098877
C:\Users\cware\Desktop\Steller25Nov\TagTesting25Nov2013\M24.DSG	11-1-2013	16:40:58	517579.000000	10351.580000	0.390625	0.613281	-0.945313	0.073394	-0.228440	0.150459	-34.667969	42.526245	-72.998047
C:\Users\cware\Desktop\Steller25Nov\TagTesting25Nov2013\M24.DSG	11-1-2013	16:40:58	517580.000000	10351.600000	0.363281	0.617188	-0.960938	0.061468	-0.224771	0.142202	-33.508301	48.004150	-75.942993
C:\Users\cware\Desktop\Steller25Nov\TagTesting25Nov2013\M24.DSG	11-1-2013	16:40:58	517581.000000	10351.620000	0.351563	0.593750	-0.953125	0.055963	-0.222936	0.139450	-33.798218	58.135986	-75.042725
C:\Users\cware\Desktop\Steller25Nov\TagTesting25Nov2013\M24.DSG	11-1-2013	16:40:58	517582.000000	10351.640000	0.398438	0.621094	-0.894531	0.043119	-0.218349	0.131193	-22.872925	66.101074	-79.589844
C:\Users\cware\Desktop\Steller25Nov\TagTesting25Nov2013\M24.DSG	11-1-2013	16:40:58	517583.000000	10351.660000	0.453125	0.601563	-0.859375	0.037615	-0.215596	0.127523	-9.262085	74.691772	-82.183838
C:\Users\cware\Desktop\Steller25Nov\TagTesting25Nov2013\M24.DSG	11-1-2013	16:40:58	517584.000000	10351.680000	0.429688	0.519531	-0.835938	0.025688	-0.209174	0.119266	0.503540	87.707520	-77.606201
C:\Users\cware\Desktop\Steller25Nov\TagTesting25Nov2013\M24.DSG	11-1-2013	16:40:58	517585.000000	10351.700000	0.523438	0.472656	-0.792969	0.019266	-0.206422	0.116514	0.122070	102.157593	-70.495605
C:\Users\cware\Desktop\Steller25Nov\TagTesting25Nov2013\M24.DSG	11-1-2013	16:40:58	517586.000000	10351.720000	0.558594	0.347656	-0.796875	0.008257	-0.200917	0.105505	-9.414673	120.727539	-61.874390
C:\Users\cware\Desktop\Steller25Nov\TagTesting25Nov2013\M24.DSG	11-1-2013	16:40:58	517587.000000	10351.740000	0.628906	0.253906	-0.769531	0.004587	-0.200000	0.099083	-20.523071	124.176025	-56.808472
C:\Users\cware\Desktop\Steller25Nov\TagTesting25Nov2013\M24.DSG	11-1-2013	16:40:58	517588.000000	10351.760000	0.710938	0.207031	-0.726563	0.000000	-0.197248	0.090826	-30.990601	115.783691	-58.776855
C:\Users\cware\Desktop\Steller25Nov\TagTesting25Nov2013\M24.DSG	11-1-2013	16:40:58	517589.000000	10351.780000	0.804688	0.187500	-0.703125	-0.008257	-0.192661	0.073394	-38.681030	106.018066	-62.973022
C:\Users\cware\Desktop\Steller25Nov\TagTesting25Nov2013\M24.DSG	11-1-2013	16:40:58	517590.000000	10351.800000	0.937500	0.152344	-0.699219	-0.011927	-0.190826	0.066055	-57.250977	100.982666	-56.152344
C:\Users\cware\Desktop\Steller25Nov\TagTesting25Nov2013\M24.DSG	11-1-2013	16:40:58	517591.000000	10351.820000	1.058594	0.136719	-0.734375	-0.017431	-0.186239	0.044954	-79.238892	93.872070	-45.120239
C:\Users\cware\Desktop\Steller25Nov\TagTesting25Nov2013\M24.DSG	11-1-2013	16:40:58	517592.000000	10351.840000	1.031250	0.128906	-0.753906	-0.019266	-0.184404	0.034862	-90.301514	73.013306	-49.407959
C:\Users\cware\Desktop\Steller25Nov\TagTesting25Nov2013\M24.DSG	11-1-2013	16:40:58	517593.000000	10351.860000	0.957031	0.132813	-0.730469	-0.023853	-0.177064	0.012844	-92.514038	71.334839	-51.879883
C:\Users\cware\Desktop\Steller25Nov\TagTesting25Nov2013\M24.DSG	11-1-2013	16:40:58	517594.000000	10351.880000	0.960938	0.136719	-0.664063	-0.025688	-0.175229	0.002752	-91.186523	64.178467	-55.130005
C:\Users\cware\Desktop\Steller25Nov\TagTesting25Nov2013\M24.DSG	11-1-2013	16:40:58	517595.000000	10351.900000	0.949219	0.148438	-0.582031	-0.028440	-0.164220	-0.017431	-84.991455	54.580688	-59.631348
C:\Users\cware\Desktop\Steller25Nov\TagTesting25Nov2013\M24.DSG	11-1-2013	16:40:58	517596.000000	10351.920000	0.949219	0.128906	-0.527344	-0.031193	-0.158716	-0.025688	-81.771851	41.503906	-62.713623
C:\Users\cware\Desktop\Steller25Nov\TagTesting25Nov2013\M24.DSG	11-1-2013	16:40:58	517597.000000	10351.940000	0.976563	0.097656	-0.484375	-0.036697	-0.146789	-0.039450	-88.058472	25.894165	-65.109253
C:\Users\cware\Desktop\Steller25Nov\TagTesting25Nov2013\M24.DSG	11-1-2013	16:40:58	517598.000000	10351.960000	0.984375	0.066406	-0.488281	-0.040367	-0.139450	-0.045872	-95.626831	5.477905	-70.175171
C:\Users\cware\Desktop\Steller25Nov\TagTesting25Nov2013\M24.DSG	11-1-2013	16:40:58	517599.000000	10351.980000	0.976563	0.019531	-0.484375	-0.047706	-0.122936	-0.057798	-99.975586	-11.566162	-75.820923
C:\Users\cware\Desktop\Steller25Nov\TagTesting25Nov2013\M24.DSG	11-1-2013	16:40:58	517600.000000	10352.000000	0.941406	-0.007813	-0.484375	-0.052294	-0.114679	-0.061468	-95.626831	-25.146484	-85.983276
C:\Users\cware\Desktop\Steller25Nov\TagTesting25Nov2013\M24.DSG	11-1-2013	16:40:58	517601.000000	10352.020000	0.875000	-0.058594	-0.480469	-0.056881	-0.096330	-0.066972	-86.975098	-25.741577	-93.795776
C:\Users\cware\Desktop\Steller25Nov\TagTesting25Nov2013\M24.DSG	11-1-2013	16:40:58	517602.000000	10352.040000	0.859375	-0.128906	-0.464844	-0.066055	-0.085321	-0.067890	-74.981689	-29.235840	-100.891113
C:\Users\cware\Desktop\Steller25Nov\TagTesting25Nov2013\M24.DSG	11-1-2013	16:40:58	517603.000000	10352.060000	0.800781	-0.195313	-0.410156	-0.071560	-0.076147	-0.068807	-64.453125	-16.815186	-99.609375
C:\Users\cware\Desktop\Steller25Nov\TagTesting25Nov2013\M24.DSG	11-1-2013	16:40:58	517604.000000	10352.080000	0.910156	-0.242188	-0.382813	-0.078899	-0.055963	-0.071560	-46.432495	-47.164917	-100.570679
C:\Users\cware\Desktop\Steller25Nov\TagTesting25Nov2013\M24.DSG	11-1-2013	16:40:58	517605.000000	10352.100000	0.929688	-0.296875	-0.296875	-0.083486	-0.047706	-0.066972	-23.284912	-52.505493	-97.915649
C:\Users\cware\Desktop\Steller25Nov\TagTesting25Nov2013\M24.DSG	11-1-2013	16:40:58	517606.000000	10352.120000	0.984375	-0.292969	-0.300781	-0.092661	-0.031193	-0.063303	7.019043	-27.160645	-92.758179
C:\Users\cware\Desktop\Steller25Nov\TagTesting25Nov2013\M24.DSG	11-1-2013	16:40:58	517607.000000	10352.140000	1.031250	-0.253906	-0.269531	-0.095413	-0.024771	-0.059633	24.993896	-3.173828	-85.830688
C:\Users\cware\Desktop\Steller25Nov\TagTesting25Nov2013\M24.DSG	11-1-2013	16:40:58	517608.000000	10352.160000	1.121094	-0.234375	-0.246094	-0.098165	-0.013761	-0.058716	36.575317	13.900757	-79.055786
C:\Users\cware\Desktop\Steller25Nov\TagTesting25Nov2013\M24.DSG	11-1-2013	16:40:58	517609.000000	10352.180000	1.167969	-0.230469	-0.234375	-0.100000	-0.008257	-0.059633	34.103394	20.675659	-73.471069
C:\Users\cware\Desktop\Steller25Nov\TagTesting25Nov2013\M24.DSG	11-1-2013	16:40:58	517610.000000	10352.200000	1.183594	-0.257813	-0.304688	-0.100917	0.000917	-0.063303	17.776489	25.100708	-65.994263
C:\Users\cware\Desktop\Steller25Nov\TagTesting25Nov2013\M24.DSG	11-1-2013	16:40:58	517611.000000	10352.220000	1.125000	-0.332031	-0.410156	-0.100917	0.004587	-0.066055	1.022339	27.954102	-57.113647
C:\Users\cware\Desktop\Steller25Nov\TagTesting25Nov2013\M24.DSG	11-1-2013	16:40:58	517612.000000	10352.240000	1.113281	-0.402344	-0.496094	-0.100917	0.014679	-0.069725	-12.420654	21.392822	-45.394897
C:\Users\cware\Desktop\Steller25Nov\TagTesting25Nov2013\M24.DSG	11-1-2013	16:40:58	517613.000000	10352.260000	1.113281	-0.453125	-0.507813	-0.100917	0.017431	-0.071560	-20.553589	19.515991	-33.859253
C:\Users\cware\Desktop\Steller25Nov\TagTesting25Nov2013\M24.DSG	11-1-2013	16:40:58	517614.000000	10352.280000	1.144531	-0.507813	-0.449219	-0.100000	0.023853	-0.075229	-26.809692	20.248413	-19.180298
C:\Users\cware\Desktop\Steller25Nov\TagTesting25Nov2013\M24.DSG	11-1-2013	16:40:58	517615.000000	10352.300000	1.203125	-0.515625	-0.378906	-0.098165	0.024771	-0.074312	-34.286499	21.408081	-7.537842
C:\Users\cware\Desktop\Steller25Nov\TagTesting25Nov2013\M24.DSG	11-1-2013	16:40:58	517616.000000	10352.320000	1.148438	-0.406250	-0.367188	-0.098165	0.027523	-0.080734	-41.656494	25.268555	1.007080
C:\Users\cware\Desktop\Steller25Nov\TagTesting25Nov2013\M24.DSG	11-1-2013	16:40:58	517617.000000	10352.340000	1.148438	-0.406250	-0.367188	-0.096330	0.028440	-0.083486	-44.464111	26.473999	2.563477
C:\Users\cware\Desktop\Steller25Nov\TagTesting25Nov2013\M24.DSG	11-1-2013	16:40:58	517618.000000	10352.360000	1.062500	-0.351563	-0.410156	-0.094495	0.031193	-0.087156	-46.218872	16.998291	0.762939
C:\Users\cware\Desktop\Steller25Nov\TagTesting25Nov2013\M24.DSG	11-1-2013	16:40:58	517619.000000	10352.380000	1.023438	-0.351563	-0.425781	-0.094495	0.032110	-0.088991	-41.580200	6.835938	-5.477905
C:\Users\cware\Desktop\Steller25Nov\TagTesting25Nov2013\M24.DSG	11-1-2013	16:40:58	517620.000000	10352.400000	1.050781	-0.347656	-0.429688	-0.093578	0.033945	-0.090826	-33.798218	8.255005	-11.627197
C:\Users\cware\Desktop\Steller25Nov\TagTesting25Nov2013\M24.DSG	11-1-2013	16:40:58	517621.000000	10352.420000	1.074219	-0.382813	-0.414063	-0.092661	0.036697	-0.091743	-27.679443	4.898071	-13.092041
C:\Users\cware\Desktop\Steller25Nov\TagTesting25Nov2013\M24.DSG	11-1-2013	16:40:58	517622.000000	10352.440000	1.140625	-0.410156	-0.398438	-0.093578	0.036697	-0.091743	-21.011353	-12.847900	-13.977051
C:\Users\cware\Desktop\Steller25Nov\TagTesting25Nov2013\M24.DSG	11-1-2013	16:40:58	517623.000000	10352.460000	1.093750	-0.445313	-0.429688	-0.094495	0.039450	-0.088991	-18.249512	-23.010254	-9.201050
C:\Users\cware\Desktop\Steller25Nov\TagTesting25Nov2013\M24.DSG	11-1-2013	16:40:58	517624.000000	10352.480000	1.000000	-0.492188	-0.417969	-0.096330	0.038532	-0.086239	-26.138306	-25.360107	-0.076294
C:\Users\cware\Desktop\Steller25Nov\TagTesting25Nov2013\M24.DSG	11-1-2013	16:40:58	517625.000000	10352.500000	0.941406	-0.484375	-0.378906	-0.097248	0.038532	-0.084404	-36.056519	-24.459839	6.820679
C:\Users\cware\Desktop\Steller25Nov\TagTesting25Nov2013\M24.DSG	11-1-2013	16:40:58	517626.000000	10352.520000	0.871094	-0.484375	-0.355469	-0.098165	0.037615	-0.082569	-54.595947	-14.221191	16.555786
C:\Users\cware\Desktop\Steller25Nov\TagTesting25Nov2013\M24.DSG	11-1-2013	16:40:58	517627.000000	10352.540000	0.781250	-0.441406	-0.324219	-0.098165	0.036697	-0.079817	-67.993164	-1.953125	28.549194
C:\Users\cware\Desktop\Steller25Nov\TagTesting25Nov2013\M24.DSG	11-1-2013	16:40:58	517628.000000	10352.560000	0.726563	-0.363281	-0.289063	-0.098165	0.035780	-0.080734	-84.793091	14.984131	39.627075
C:\Users\cware\Desktop\Steller25Nov\TagTesting25Nov2013\M24.DSG	11-1-2013	16:40:58	517629.000000	10352.580000	0.710938	-0.300781	-0.257813	-0.095413	0.033028	-0.083486	-94.619751	25.253296	41.702271
C:\Users\cware\Desktop\Steller25Nov\TagTesting25Nov2013\M24.DSG	11-1-2013	16:40:58	517630.000000	10352.600000	0.761719	-0.269531	-0.214844	-0.093578	0.032110	-0.085321	-103.897095	21.545410	32.821655
C:\Users\cware\Desktop\Steller25Nov\TagTesting25Nov2013\M24.DSG	11-1-2013	16:40:58	517631.000000	10352.620000	0.878906	-0.300781	-0.171875	-0.091743	0.033945	-0.091743	-118.835449	0.991821	25.665283
C:\Users\cware\Desktop\Steller25Nov\TagTesting25Nov2013\M24.DSG	11-1-2013	16:40:58	517632.000000	10352.640000	0.828125	-0.187500	-0.160156	-0.090826	0.034862	-0.092661	-137.802124	-19.348145	38.253784
C:\Users\cware\Desktop\Steller25Nov\TagTesting25Nov2013\M24.DSG	11-1-2013	16:40:58	517633.000000	10352.660000	0.765625	0.250000	-0.214844	-0.089908	0.035780	-0.091743	-141.708374	-23.178101	50.613403
C:\Users\cware\Desktop\Steller25Nov\TagTesting25Nov2013\M24.DSG	11-1-2013	16:40:58	517634.000000	10352.680000	0.835938	0.777344	-0.328125	-0.088991	0.036697	-0.091743	-104.080200	-23.513794	37.673950
C:\Users\cware\Desktop\Steller25Nov\TagTesting25Nov2013\M24.DSG	11-1-2013	16:40:58	517635.000000	10352.700000	1.011719	0.867188	-0.375000	-0.089908	0.038532	-0.089908	-70.968628	-51.025391	12.252808
C:\Users\cware\Desktop\Steller25Nov\TagTesting25Nov2013\M24.DSG	11-1-2013	16:40:58	517636.000000	10352.720000	1.140625	0.687500	-0.394531	-0.091743	0.039450	-0.086239	-50.231934	-73.410034	-6.408691
C:\Users\cware\Desktop\Steller25Nov\TagTesting25Nov2013\M24.DSG	11-1-2013	16:40:58	517637.000000	10352.740000	1.046875	0.417969	-0.437500	-0.096330	0.042202	-0.077064	-40.344238	-70.465088	-10.452271
C:\Users\cware\Desktop\Steller25Nov\TagTesting25Nov2013\M24.DSG	11-1-2013	16:40:58	517638.000000	10352.760000	0.945313	0.261719	-0.433594	-0.100000	0.044037	-0.072477	-26.641846	-89.187622	-8.804321
C:\Users\cware\Desktop\Steller25Nov\TagTesting25Nov2013\M24.DSG	11-1-2013	16:40:58	517639.000000	10352.780000	0.988281	0.226563	-0.414063	-0.101835	0.046789	-0.057798	-7.598877	-95.962524	-9.963989
C:\Users\cware\Desktop\Steller25Nov\TagTesting25Nov2013\M24.DSG	11-1-2013	16:40:58	517640.000000	10352.800000	0.992188	0.277344	-0.464844	-0.107339	0.046789	-0.049541	18.280029	-92.880249	-22.506714
C:\Users\cware\Desktop\Steller25Nov\TagTesting25Nov2013\M24.DSG	11-1-2013	16:40:58	517641.000000	10352.820000	0.917969	0.382813	-0.546875	-0.111009	0.047706	-0.041284	29.647827	-66.436768	-38.879395
C:\Users\cware\Desktop\Steller25Nov\TagTesting25Nov2013\M24.DSG	11-1-2013	16:40:58	517642.000000	10352.840000	0.726563	0.531250	-0.640625	-0.114679	0.052294	-0.032110	47.286987	-40.084839	-51.589966
C:\Users\cware\Desktop\Steller25Nov\TagTesting25Nov2013\M24.DSG	11-1-2013	16:40:58	517643.000000	10352.860000	0.726563	0.531250	-0.640625	-0.117431	0.053211	-0.028440	55.725098	-37.658691	-49.636841
C:\Users\cware\Desktop\Steller25Nov\TagTesting25Nov2013\M24.DSG	11-1-2013	16:40:58	517644.000000	10352.880000	0.867188	0.339844	-0.703125	-0.116514	0.060550	-0.022018	53.298950	-49.804688	-33.920288
C:\Users\cware\Desktop\Steller25Nov\TagTesting25Nov2013\M24.DSG	11-1-2013	16:40:58	517645.000000	10352.900000	0.925781	0.285156	-0.726563	-0.117431	0.062385	-0.018349	37.887573	-44.952393	-16.860962
C:\Users\cware\Desktop\Steller25Nov\TagTesting25Nov2013\M24.DSG	11-1-2013	16:40:58	517646.000000	10352.920000	0.937500	0.285156	-0.714844	-0.119266	0.065138	-0.011009	15.731812	-17.547607	-3.112793
C:\Users\cware\Desktop\Steller25Nov\TagTesting25Nov2013\M24.DSG	11-1-2013	16:40:58	517647.000000	10352.940000	0.996094	0.316406	-0.667969	-0.120183	0.066055	-0.011927	-1.510620	8.148193	-3.540039
C:\Users\cware\Desktop\Steller25Nov\TagTesting25Nov2013\M24.DSG	11-1-2013	16:40:58	517648.000000	10352.960000	1.031250	0.316406	-0.585938	-0.120183	0.068807	-0.013761	-17.135620	31.692505	-17.700195
C:\Users\cware\Desktop\Steller25Nov\TagTesting25Nov2013\M24.DSG	11-1-2013	16:40:58	517649.000000	10352.980000	1.003906	0.281250	-0.546875	-0.120183	0.071560	-0.016514	-23.056030	45.608521	-34.347534
C:\Users\cware\Desktop\Steller25Nov\TagTesting25Nov2013\M24.DSG	11-1-2013	16:40:58	517650.000000	10353.000000	0.941406	0.226563	-0.558594	-0.118349	0.080734	-0.024771	-22.277832	68.664551	-48.171997
C:\Users\cware\Desktop\Steller25Nov\TagTesting25Nov2013\M24.DSG	11-1-2013	16:40:58	517651.000000	10353.020000	0.945313	0.171875	-0.539063	-0.115596	0.086239	-0.030275	-18.325806	86.425781	-57.067871
C:\Users\cware\Desktop\Steller25Nov\TagTesting25Nov2013\M24.DSG	11-1-2013	16:40:58	517652.000000	10353.040000	0.953125	0.136719	-0.507813	-0.111009	0.099083	-0.044037	-16.220093	110.687256	-62.149048
C:\Users\cware\Desktop\Steller25Nov\TagTesting25Nov2013\M24.DSG	11-1-2013	16:40:58	517653.000000	10353.060000	1.003906	0.125000	-0.468750	-0.107339	0.105505	-0.052294	-20.767212	112.808228	-60.913086
C:\Users\cware\Desktop\Steller25Nov\TagTesting25Nov2013\M24.DSG	11-1-2013	16:40:58	517654.000000	10353.080000	1.117188	0.101563	-0.425781	-0.100000	0.119266	-0.068807	-31.631470	88.348389	-59.646606
C:\Users\cware\Desktop\Steller25Nov\TagTesting25Nov2013\M24.DSG	11-1-2013	16:40:58	517655.000000	10353.100000	1.253906	0.058594	-0.394531	-0.096330	0.125688	-0.071560	-42.419434	59.478760	-62.316895
C:\Users\cware\Desktop\Steller25Nov\TagTesting25Nov2013\M24.DSG	11-1-2013	16:40:58	517656.000000	10353.120000	1.347656	0.015625	-0.398438	-0.090826	0.143119	-0.074312	-60.379028	19.592285	-68.466187
C:\Users\cware\Desktop\Steller25Nov\TagTesting25Nov2013\M24.DSG	11-1-2013	16:40:58	517657.000000	10353.140000	1.300781	-0.042969	-0.476563	-0.089908	0.152294	-0.073394	-78.750610	0.671387	-77.377319
C:\Users\cware\Desktop\Steller25Nov\TagTesting25Nov2013\M24.DSG	11-1-2013	16:40:58	517658.000000	10353.160000	1.210938	-0.128906	-0.632813	-0.085321	0.169725	-0.066055	-97.671509	-18.875122	-84.396362
C:\Users\cware\Desktop\Steller25Nov\TagTesting25Nov2013\M24.DSG	11-1-2013	16:40:58	517659.000000	10353.180000	1.035156	-0.222656	-0.820313	-0.083486	0.182569	-0.061468	-98.251343	-59.768677	-87.570190
C:\Users\cware\Desktop\Steller25Nov\TagTesting25Nov2013\M24.DSG	11-1-2013	16:40:58	517660.000000	10353.200000	1.214844	-0.468750	-0.925781	-0.084404	0.202752	-0.038532	-44.692993	-80.505371	-102.462769
C:\Users\cware\Desktop\Steller25Nov\TagTesting25Nov2013\M24.DSG	11-1-2013	16:40:58	517661.000000	10353.220000	1.199219	-0.820313	-0.671875	-0.082569	0.211927	-0.027523	-26.016235	-83.724976	-130.020142
C:\Users\cware\Desktop\Steller25Nov\TagTesting25Nov2013\M24.DSG	11-1-2013	16:40:58	517662.000000	10353.240000	0.789063	-0.980469	-0.496094	-0.075229	0.233028	-0.013761	-40.176392	-49.835205	-135.314941
C:\Users\cware\Desktop\Steller25Nov\TagTesting25Nov2013\M24.DSG	11-1-2013	16:40:58	517663.000000	10353.260000	0.914063	-0.898438	-0.324219	-0.071560	0.244037	-0.006422	-76.705933	-34.317017	-128.738403
C:\Users\cware\Desktop\Steller25Nov\TagTesting25Nov2013\M24.DSG	11-1-2013	16:40:58	517664.000000	10353.280000	0.808594	-0.933594	-0.128906	-0.067890	0.252294	0.001835	-135.009766	-93.002319	-103.302002
C:\Users\cware\Desktop\Steller25Nov\TagTesting25Nov2013\M24.DSG	11-1-2013	16:40:58	517665.000000	10353.300000	1.128906	-1.007813	-0.695313	-0.060550	0.271560	0.024771	-112.899780	-29.205322	-83.724976
C:\Users\cware\Desktop\Steller25Nov\TagTesting25Nov2013\M24.DSG	11-1-2013	16:40:58	517666.000000	10353.320000	0.308594	-0.750000	0.316406	-0.056881	0.279817	0.033945	-83.740234	-82.855225	-88.668823
C:\Users\cware\Desktop\Steller25Nov\TagTesting25Nov2013\M24.DSG	11-1-2013	16:40:58	517667.000000	10353.340000	0.820313	-0.835938	-0.539063	-0.049541	0.291743	0.055963	-76.766968	-91.003418	-70.892334
C:\Users\cware\Desktop\Steller25Nov\TagTesting25Nov2013\M24.DSG	11-1-2013	16:40:58	517668.000000	10353.360000	1.128906	-0.750000	-0.085938	-0.046789	0.298165	0.069725	-112.289429	-203.887939	-83.816528
C:\Users\cware\Desktop\Steller25Nov\TagTesting25Nov2013\M24.DSG	11-1-2013	16:40:58	517669.000000	10353.380000	0.992188	-0.570313	-0.597656	-0.035780	0.308257	0.105505	-105.957031	-150.863647	-71.578979
C:\Users\cware\Desktop\Steller25Nov\TagTesting25Nov2013\M24.DSG	11-1-2013	16:40:58	517670.000000	10353.400000	0.375000	-0.453125	-0.773438	-0.029358	0.311927	0.121101	-108.901978	-113.662720	-56.777954
C:\Users\cware\Desktop\Steller25Nov\TagTesting25Nov2013\M24.DSG	11-1-2013	16:40:58	517671.000000	10353.420000	0.375000	-0.445313	-0.828125	-0.018349	0.316514	0.144954	-109.039307	-77.438354	-42.495728
C:\Users\cware\Desktop\Steller25Nov\TagTesting25Nov2013\M24.DSG	11-1-2013	16:40:58	517672.000000	10353.440000	0.480469	-0.382813	-0.824219	-0.013761	0.317431	0.155046	-94.161987	-53.543091	-37.963867
C:\Users\cware\Desktop\Steller25Nov\TagTesting25Nov2013\M24.DSG	11-1-2013	16:40:58	517673.000000	10353.460000	0.375000	-0.296875	-0.937500	-0.004587	0.317431	0.170642	-75.942993	-35.568237	-33.996582
C:\Users\cware\Desktop\Steller25Nov\TagTesting25Nov2013\M24.DSG	11-1-2013	16:40:58	517674.000000	10353.480000	0.250000	-0.269531	-1.078125	-0.002752	0.318349	0.177064	-54.367065	-10.986328	-23.651123
C:\Users\cware\Desktop\Steller25Nov\TagTesting25Nov2013\M24.DSG	11-1-2013	16:40:58	517675.000000	10353.500000	0.164063	-0.265625	-1.160156	0.002752	0.317431	0.184404	-35.049438	9.674072	-22.933960
C:\Users\cware\Desktop\Steller25Nov\TagTesting25Nov2013\M24.DSG	11-1-2013	16:40:58	517676.000000	10353.520000	0.214844	-0.261719	-1.074219	0.002752	0.319266	0.186239	-27.679443	20.675659	-27.511597
C:\Users\cware\Desktop\Steller25Nov\TagTesting25Nov2013\M24.DSG	11-1-2013	16:40:58	517677.000000	10353.540000	0.277344	-0.269531	-0.992188	0.005505	0.320183	0.188073	-26.199341	16.830444	-33.538818
C:\Users\cware\Desktop\Steller25Nov\TagTesting25Nov2013\M24.DSG	11-1-2013	16:40:58	517678.000000	10353.560000	0.269531	-0.351563	-0.996094	0.009174	0.321101	0.188073	-24.414063	19.500732	-29.815674
C:\Users\cware\Desktop\Steller25Nov\TagTesting25Nov2013\M24.DSG	11-1-2013	16:40:58	517679.000000	10353.580000	0.347656	-0.359375	-1.042969	0.010092	0.322018	0.188991	-36.117554	17.135620	-21.331787
C:\Users\cware\Desktop\Steller25Nov\TagTesting25Nov2013\M24.DSG	11-1-2013	16:40:58	517680.000000	10353.600000	0.394531	-0.265625	-1.152344	0.011009	0.322936	0.192661	-42.144775	24.002075	-11.032104
C:\Users\cware\Desktop\Steller25Nov\TagTesting25Nov2013\M24.DSG	11-1-2013	16:40:58	517681.000000	10353.620000	0.449219	-0.148438	-1.191406	0.011009	0.322018	0.192661	-35.476685	29.968262	-2.639771
C:\Users\cware\Desktop\Steller25Nov\TagTesting25Nov2013\M24.DSG	11-1-2013	16:40:58	517682.000000	10353.640000	0.464844	-0.039063	-1.183594	0.011009	0.322018	0.192661	-17.639160	42.953491	0.244141
C:\Users\cware\Desktop\Steller25Nov\TagTesting25Nov2013\M24.DSG	11-1-2013	16:40:58	517683.000000	10353.660000	0.496094	-0.019531	-1.125000	0.008257	0.321101	0.190826	-4.653931	51.742554	-1.876831
C:\Users\cware\Desktop\Steller25Nov\TagTesting25Nov2013\M24.DSG	11-1-2013	16:40:58	517684.000000	10353.680000	0.535156	-0.093750	-1.039063	0.005505	0.321101	0.183486	2.136230	56.137085	-5.508423
C:\Users\cware\Desktop\Steller25Nov\TagTesting25Nov2013\M24.DSG	11-1-2013	16:40:58	517685.000000	10353.700000	0.593750	-0.167969	-0.964844	0.003670	0.321101	0.179817	1.129150	56.823730	-8.605957
C:\Users\cware\Desktop\Steller25Nov\TagTesting25Nov2013\M24.DSG	11-1-2013	16:40:58	517686.000000	10353.720000	0.656250	-0.230469	-0.910156	0.000917	0.322936	0.173394	-10.223389	51.452637	-4.730225
C:\Users\cware\Desktop\Steller25Nov\TagTesting25Nov2013\M24.DSG	11-1-2013	16:40:58	517687.000000	10353.740000	0.703125	-0.269531	-0.863281	-0.000917	0.322936	0.171560	-22.430420	46.554565	-0.885010
C:\Users\cware\Desktop\Steller25Nov\TagTesting25Nov2013\M24.DSG	11-1-2013	16:40:58	517688.000000	10353.760000	0.726563	-0.261719	-0.804688	-0.003670	0.321101	0.166972	-28.579712	39.672852	-0.579834
C:\Users\cware\Desktop\Steller25Nov\TagTesting25Nov2013\M24.DSG	11-1-2013	16:40:58	517689.000000	10353.780000	0.761719	-0.250000	-0.746094	-0.004587	0.317431	0.168807	-25.894165	31.616211	-2.746582
C:\Users\cware\Desktop\Steller25Nov\TagTesting25Nov2013\M24.DSG	11-1-2013	16:40:58	517690.000000	10353.800000	0.816406	-0.261719	-0.703125	-0.006422	0.320183	0.166055	-15.808105	16.860962	-5.493164
C:\Users\cware\Desktop\Steller25Nov\TagTesting25Nov2013\M24.DSG	11-1-2013	16:40:58	517691.000000	10353.820000	0.859375	-0.347656	-0.722656	-0.007339	0.321101	0.165138	-13.336182	6.072998	0.778198
C:\Users\cware\Desktop\Steller25Nov\TagTesting25Nov2013\M24.DSG	11-1-2013	16:40:58	517692.000000	10353.840000	0.847656	-0.460938	-0.722656	-0.008257	0.319266	0.166972	-20.797729	-3.494263	15.304565
C:\Users\cware\Desktop\Steller25Nov\TagTesting25Nov2013\M24.DSG	11-1-2013	16:40:58	517693.000000	10353.860000	0.855469	-0.480469	-0.683594	-0.010092	0.315596	0.167890	-31.234741	-10.986328	23.483276
C:\Users\cware\Desktop\Steller25Nov\TagTesting25Nov2013\M24.DSG	11-1-2013	16:40:58	517694.000000	10353.880000	0.820313	-0.445313	-0.628906	-0.011927	0.312844	0.171560	-40.084839	-8.758545	27.664185
C:\Users\cware\Desktop\Steller25Nov\TagTesting25Nov2013\M24.DSG	11-1-2013	16:40:58	517695.000000	10353.900000	0.750000	-0.386719	-0.593750	-0.011927	0.309174	0.175229	-43.258667	-9.780884	25.482178
C:\Users\cware\Desktop\Steller25Nov\TagTesting25Nov2013\M24.DSG	11-1-2013	16:40:58	517696.000000	10353.920000	0.800781	-0.328125	-0.667969	-0.015596	0.305505	0.181651	-35.827637	-12.603760	22.888184
C:\Users\cware\Desktop\Steller25Nov\TagTesting25Nov2013\M24.DSG	11-1-2013	16:40:58	517697.000000	10353.940000	0.800781	-0.328125	-0.667969	-0.016514	0.303670	0.182569	-35.354614	-24.719238	23.651123
C:\Users\cware\Desktop\Steller25Nov\TagTesting25Nov2013\M24.DSG	11-1-2013	16:40:58	517698.000000	10353.960000	0.765625	-0.265625	-0.812500	-0.016514	0.299083	0.190826	-54.260254	-40.664673	37.261963
C:\Users\cware\Desktop\Steller25Nov\TagTesting25Nov2013\M24.DSG	11-1-2013	16:40:58	517699.000000	10353.980000	0.582031	-0.261719	-1.015625	-0.016514	0.293578	0.196330	-64.575195	-25.833130	55.007935
C:\Users\cware\Desktop\Steller25Nov\TagTesting25Nov2013\M24.DSG	11-1-2013	16:40:58	517700.000000	10354.000000	0.453125	-0.199219	-1.152344	-0.018349	0.283486	0.204587	-57.083130	22.720337	66.589355
C:\Users\cware\Desktop\Steller25Nov\TagTesting25Nov2013\M24.DSG	11-1-2013	16:40:58	517701.000000	10354.020000	0.445313	0.007813	-1.167969	-0.026606	0.278899	0.204587	-47.805786	58.868408	62.957764
C:\Users\cware\Desktop\Steller25Nov\TagTesting25Nov2013\M24.DSG	11-1-2013	16:40:58	517702.000000	10354.040000	0.664063	0.285156	-0.968750	-0.029358	0.274312	0.201835	-37.414551	57.418823	37.292480
C:\Users\cware\Desktop\Steller25Nov\TagTesting25Nov2013\M24.DSG	11-1-2013	16:40:58	517703.000000	10354.060000	0.851563	0.402344	-0.835938	-0.035780	0.269725	0.199083	-25.192261	35.369873	6.652832
C:\Users\cware\Desktop\Steller25Nov\TagTesting25Nov2013\M24.DSG	11-1-2013	16:40:58	517704.000000	10354.080000	1.050781	0.355469	-0.773438	-0.035780	0.267890	0.198165	-9.826660	-4.898071	-21.926880
C:\Users\cware\Desktop\Steller25Nov\TagTesting25Nov2013\M24.DSG	11-1-2013	16:40:58	517705.000000	10354.100000	1.113281	0.328125	-0.753906	-0.033945	0.270642	0.198165	24.398804	-47.531128	-19.378662
C:\Users\cware\Desktop\Steller25Nov\TagTesting25Nov2013\M24.DSG	11-1-2013	16:40:58	517706.000000	10354.120000	1.062500	0.484375	-0.875000	-0.030275	0.272477	0.199083	79.238892	-76.889038	-22.354126
C:\Users\cware\Desktop\Steller25Nov\TagTesting25Nov2013\M24.DSG	11-1-2013	16:40:58	517707.000000	10354.140000	0.867188	0.535156	-0.960938	-0.024771	0.278899	0.199083	107.009888	-82.717896	-31.326294
C:\Users\cware\Desktop\Steller25Nov\TagTesting25Nov2013\M24.DSG	11-1-2013	16:40:58	517708.000000	10354.160000	0.789063	0.402344	-0.882813	-0.019266	0.283486	0.197248	127.746582	-71.868896	-50.323486
C:\Users\cware\Desktop\Steller25Nov\TagTesting25Nov2013\M24.DSG	11-1-2013	16:40:58	517709.000000	10354.180000	0.796875	0.195313	-0.726563	-0.011927	0.293578	0.191743	115.783691	-52.780151	-75.500488
C:\Users\cware\Desktop\Steller25Nov\TagTesting25Nov2013\M24.DSG	11-1-2013	16:40:58	517710.000000	10354.200000	0.863281	0.273438	-0.980469	-0.006422	0.300917	0.189908	84.014893	10.803223	-96.908569
C:\Users\cware\Desktop\Steller25Nov\TagTesting25Nov2013\M24.DSG	11-1-2013	16:40:58	517711.000000	10354.220000	0.687500	-0.250000	-0.746094	-0.000917	0.311009	0.179817	100.631714	-15.457153	-31.417847
C:\Users\cware\Desktop\Steller25Nov\TagTesting25Nov2013\M24.DSG	11-1-2013	16:40:58	517712.000000	10354.240000	0.589844	-1.757813	-0.488281	-0.000917	0.311927	0.177064	31.204224	-35.766602	54.565430
C:\Users\cware\Desktop\Steller25Nov\TagTesting25Nov2013\M24.DSG	11-1-2013	16:40:58	517713.000000	10354.260000	0.296875	-2.000000	-0.546875	-0.006422	0.303670	0.186239	-91.491699	-39.962769	93.902588
C:\Users\cware\Desktop\Steller25Nov\TagTesting25Nov2013\M24.DSG	11-1-2013	16:40:58	517714.000000	10354.280000	0.421875	-2.000000	-0.550781	-0.011009	0.294495	0.196330	-152.969360	-46.691895	106.231689
C:\Users\cware\Desktop\Steller25Nov\TagTesting25Nov2013\M24.DSG	11-1-2013	16:40:58	517715.000000	10354.300000	0.628906	-1.386719	-0.855469	-0.014679	0.278899	0.211009	-144.851685	146.514893	89.401245
C:\Users\cware\Desktop\Steller25Nov\TagTesting25Nov2013\M24.DSG	11-1-2013	16:40:58	517716.000000	10354.320000	0.460938	-0.460938	-0.945313	-0.031193	0.272477	0.204587	-108.764648	5.523682	-15.182495
C:\Users\cware\Desktop\Steller25Nov\TagTesting25Nov2013\M24.DSG	11-1-2013	16:40:58	517717.000000	10354.340000	0.578125	1.996094	-1.210938	-0.030275	0.270642	0.211927	-111.267090	84.732056	-48.309326
C:\Users\cware\Desktop\Steller25Nov\TagTesting25Nov2013\M24.DSG	11-1-2013	16:40:58	517718.000000	10354.360000	0.160156	1.996094	-0.566406	-0.023853	0.271560	0.211927	86.700439	-156.829834	-165.191650
C:\Users\cware\Desktop\Steller25Nov\TagTesting25Nov2013\M24.DSG	11-1-2013	16:40:58	517719.000000	10354.380000	1.996094	1.996094	-0.339844	-0.007339	0.283486	0.212844	499.984741	-209.960938	-112.838745
C:\Users\cware\Desktop\Steller25Nov\TagTesting25Nov2013\M24.DSG	11-1-2013	16:40:58	517720.000000	10354.400000	0.375000	1.996094	-1.144531	0.028440	0.321101	0.137615	499.984741	-108.337402	-6.225586
C:\Users\cware\Desktop\Steller25Nov\TagTesting25Nov2013\M24.DSG	11-1-2013	16:40:58	517721.000000	10354.420000	1.054688	-2.000000	1.996094	0.044037	0.337615	0.087156	422.973633	-68.237305	157.791138
C:\Users\cware\Desktop\Steller25Nov\TagTesting25Nov2013\M24.DSG	11-1-2013	16:40:58	517722.000000	10354.440000	-1.480469	-2.000000	0.250000	0.016514	0.341284	0.080734	-112.182617	-215.515137	133.209229
C:\Users\cware\Desktop\Steller25Nov\TagTesting25Nov2013\M24.DSG	11-1-2013	16:40:58	517723.000000	10354.460000	0.273438	-2.000000	-0.062500	-0.003670	0.313761	0.106422	-481.719971	158.920288	89.599609
C:\Users\cware\Desktop\Steller25Nov\TagTesting25Nov2013\M24.DSG	11-1-2013	16:40:58	517724.000000	10354.480000	1.242188	0.718750	1.996094	-0.025688	0.288991	0.165138	-500.000000	99.639893	-77.941895
C:\Users\cware\Desktop\Steller25Nov\TagTesting25Nov2013\M24.DSG	11-1-2013	16:40:58	517725.000000	10354.500000	0.429688	1.996094	1.339844	-0.024771	0.277064	0.206422	-500.000000	13.442993	-124.725342
C:\Users\cware\Desktop\Steller25Nov\TagTesting25Nov2013\M24.DSG	11-1-2013	16:40:58	517726.000000	10354.520000	0.523438	1.996094	-2.000000	-0.011009	0.259633	0.255046	-114.257813	-137.222290	-119.400024
C:\Users\cware\Desktop\Steller25Nov\TagTesting25Nov2013\M24.DSG	11-1-2013	16:40:58	517727.000000	10354.540000	0.000000	1.996094	-1.570313	0.004587	0.263303	0.265138	323.928833	35.202026	-96.023560
C:\Users\cware\Desktop\Steller25Nov\TagTesting25Nov2013\M24.DSG	11-1-2013	16:40:58	517728.000000	10354.560000	1.996094	1.996094	1.414063	0.006422	0.304587	0.187156	499.984741	-107.131958	-89.309692
C:\Users\cware\Desktop\Steller25Nov\TagTesting25Nov2013\M24.DSG	11-1-2013	16:40:58	517729.000000	10354.580000	1.136719	-2.000000	1.996094	0.018349	0.325688	0.127523	499.984741	-102.005005	59.616089
C:\Users\cware\Desktop\Steller25Nov\TagTesting25Nov2013\M24.DSG	11-1-2013	16:40:58	517730.000000	10354.600000	0.148438	-2.000000	0.937500	0.008257	0.325688	0.038532	366.729736	-60.562134	236.984253
C:\Users\cware\Desktop\Steller25Nov\TagTesting25Nov2013\M24.DSG	11-1-2013	16:40:58	517731.000000	10354.620000	0.960938	-2.000000	1.476563	-0.014679	0.309174	0.044954	-177.673340	-151.672363	61.386108
C:\Users\cware\Desktop\Steller25Nov\TagTesting25Nov2013\M24.DSG	11-1-2013	16:40:58	517732.000000	10354.640000	-1.167969	-2.000000	-1.136719	-0.024771	0.300917	0.121101	-500.000000	167.724609	-51.193237
C:\Users\cware\Desktop\Steller25Nov\TagTesting25Nov2013\M24.DSG	11-1-2013	16:40:58	517733.000000	10354.660000	0.546875	-1.355469	1.285156	-0.030275	0.298165	0.137615	-500.000000	220.901489	-104.827881
C:\Users\cware\Desktop\Steller25Nov\TagTesting25Nov2013\M24.DSG	11-1-2013	16:40:58	517734.000000	10354.680000	1.777344	1.996094	0.546875	-0.018349	0.289908	0.203670	-371.871948	-57.388306	-95.321655
C:\Users\cware\Desktop\Steller25Nov\TagTesting25Nov2013\M24.DSG	11-1-2013	16:40:58	517735.000000	10354.700000	0.726563	1.996094	-2.000000	-0.014679	0.288073	0.207339	10.437012	-237.319946	-96.298218
C:\Users\cware\Desktop\Steller25Nov\TagTesting25Nov2013\M24.DSG	11-1-2013	16:40:58	517736.000000	10354.720000	-0.699219	1.996094	-0.410156	-0.009174	0.306422	0.166972	499.984741	118.743896	-34.332275
C:\Users\cware\Desktop\Steller25Nov\TagTesting25Nov2013\M24.DSG	11-1-2013	16:40:58	517737.000000	10354.740000	1.277344	1.996094	1.863281	-0.005505	0.315596	0.105505	499.984741	130.752563	-17.974854
C:\Users\cware\Desktop\Steller25Nov\TagTesting25Nov2013\M24.DSG	11-1-2013	16:40:58	517738.000000	10354.760000	1.996094	-2.000000	1.996094	0.006422	0.304587	0.001835	499.984741	-241.394043	80.474854
C:\Users\cware\Desktop\Steller25Nov\TagTesting25Nov2013\M24.DSG	11-1-2013	16:40:58	517739.000000	10354.780000	0.835938	-2.000000	1.578125	-0.007339	0.300917	-0.005505	32.348633	-47.988892	140.518188
C:\Users\cware\Desktop\Steller25Nov\TagTesting25Nov2013\M24.DSG	11-1-2013	16:40:58	517740.000000	10354.800000	0.683594	-2.000000	0.277344	-0.019266	0.292661	0.011009	-500.000000	-292.373657	-71.517944
C:\Users\cware\Desktop\Steller25Nov\TagTesting25Nov2013\M24.DSG	11-1-2013	16:40:58	517741.000000	10354.820000	-2.000000	-2.000000	-1.640625	-0.028440	0.297248	0.077064	-500.000000	454.696655	-35.949707
C:\Users\cware\Desktop\Steller25Nov\TagTesting25Nov2013\M24.DSG	11-1-2013	16:40:58	517742.000000	10354.840000	1.996094	-1.363281	1.996094	-0.028440	0.306422	0.097248	-500.000000	-147.506714	-142.333984
C:\Users\cware\Desktop\Steller25Nov\TagTesting25Nov2013\M24.DSG	11-1-2013	16:40:58	517743.000000	10354.860000	1.714844	1.996094	-1.105469	-0.012844	0.308257	0.167890	-245.849609	59.341431	-68.756104
C:\Users\cware\Desktop\Steller25Nov\TagTesting25Nov2013\M24.DSG	11-1-2013	16:40:58	517744.000000	10354.880000	0.699219	1.996094	-1.355469	-0.007339	0.308257	0.173394	279.220581	177.856445	10.742188
C:\Users\cware\Desktop\Steller25Nov\TagTesting25Nov2013\M24.DSG	11-1-2013	16:40:58	517745.000000	10354.900000	0.312500	1.996094	0.527344	-0.009174	0.319266	0.112844	499.984741	-69.564819	-42.388916
C:\Users\cware\Desktop\Steller25Nov\TagTesting25Nov2013\M24.DSG	11-1-2013	16:40:58	517746.000000	10354.920000	1.679688	1.996094	1.996094	-0.004587	0.315596	0.058716	499.984741	-15.640259	-16.479492
C:\Users\cware\Desktop\Steller25Nov\TagTesting25Nov2013\M24.DSG	11-1-2013	16:40:58	517747.000000	10354.940000	1.996094	-2.000000	1.996094	-0.004587	0.294495	-0.013761	444.839478	-257.629395	115.325928
C:\Users\cware\Desktop\Steller25Nov\TagTesting25Nov2013\M24.DSG	11-1-2013	16:40:58	517748.000000	10354.960000	0.445313	-2.000000	1.996094	-0.018349	0.283486	-0.013761	-341.918945	-332.931519	-21.209717
C:\Users\cware\Desktop\Steller25Nov\TagTesting25Nov2013\M24.DSG	11-1-2013	16:40:58	517749.000000	10354.980000	0.468750	-2.000000	-0.250000	-0.028440	0.294495	0.057798	-500.000000	323.760986	-68.130493
C:\Users\cware\Desktop\Steller25Nov\TagTesting25Nov2013\M24.DSG	11-1-2013	16:40:58	517750.000000	10355.000000	1.996094	-0.375000	1.996094	-0.026606	0.305505	0.069725	-500.000000	190.246582	-111.251831
C:\Users\cware\Desktop\Steller25Nov\TagTesting25Nov2013\M24.DSG	11-1-2013	16:40:58	517751.000000	10355.020000	1.996094	-0.375000	1.996094	-0.012844	0.314679	0.141284	-354.293823	-150.009155	-59.951782
C:\Users\cware\Desktop\Steller25Nov\TagTesting25Nov2013\M24.DSG	11-1-2013	16:40:58	517752.000000	10355.040000	0.792969	1.996094	-0.789063	-0.011009	0.311927	0.146789	28.869629	-193.923950	-68.801880
C:\Users\cware\Desktop\Steller25Nov\TagTesting25Nov2013\M24.DSG	11-1-2013	16:40:58	517753.000000	10355.060000	1.085938	1.996094	1.171875	-0.007339	0.318349	0.111927	488.616943	173.049927	-58.578491
C:\Users\cware\Desktop\Steller25Nov\TagTesting25Nov2013\M24.DSG	11-1-2013	16:40:58	517754.000000	10355.080000	1.804688	1.996094	1.996094	-0.006422	0.316514	0.065138	499.984741	6.439209	-31.692505
C:\Users\cware\Desktop\Steller25Nov\TagTesting25Nov2013\M24.DSG	11-1-2013	16:40:58	517755.000000	10355.100000	1.996094	-2.000000	1.996094	0.000917	0.301835	0.007339	499.984741	-196.929932	77.896118
C:\Users\cware\Desktop\Steller25Nov\TagTesting25Nov2013\M24.DSG	11-1-2013	16:40:58	517756.000000	10355.120000	0.164063	-2.000000	1.386719	-0.011927	0.283486	-0.026606	-66.055298	-168.090820	73.867798
C:\Users\cware\Desktop\Steller25Nov\TagTesting25Nov2013\M24.DSG	11-1-2013	16:40:58	517757.000000	10355.140000	-2.000000	-2.000000	-2.000000	-0.022018	0.281651	-0.001835	-500.000000	-87.936401	-88.973999
C:\Users\cware\Desktop\Steller25Nov\TagTesting25Nov2013\M24.DSG	11-1-2013	16:40:58	517758.000000	10355.160000	-0.636719	-2.000000	-0.523438	-0.024771	0.300917	0.043119	-500.000000	344.299316	-107.116699
C:\Users\cware\Desktop\Steller25Nov\TagTesting25Nov2013\M24.DSG	11-1-2013	16:40:58	517759.000000	10355.180000	1.996094	1.996094	1.996094	-0.018349	0.316514	0.074312	-500.000000	-200.698853	-135.253906
C:\Users\cware\Desktop\Steller25Nov\TagTesting25Nov2013\M24.DSG	11-1-2013	16:40:58	517760.000000	10355.200000	0.519531	1.996094	-2.000000	-0.005505	0.321101	0.133945	-79.223633	-31.295776	-37.200928
C:\Users\cware\Desktop\Steller25Nov\TagTesting25Nov2013\M24.DSG	11-1-2013	16:40:58	517761.000000	10355.220000	0.187500	1.996094	-0.714844	-0.001835	0.323853	0.135780	269.958496	165.969849	51.940918
C:\Users\cware\Desktop\Steller25Nov\TagTesting25Nov2013\M24.DSG	11-1-2013	16:40:58	517762.000000	10355.240000	1.648438	1.996094	1.917969	0.000000	0.327523	0.070642	499.984741	-152.679443	-72.967529
C:\Users\cware\Desktop\Steller25Nov\TagTesting25Nov2013\M24.DSG	11-1-2013	16:40:58	517763.000000	10355.260000	1.425781	1.179688	1.996094	0.007339	0.313761	0.016514	499.984741	119.567871	-5.905151
C:\Users\cware\Desktop\Steller25Nov\TagTesting25Nov2013\M24.DSG	11-1-2013	16:40:58	517764.000000	10355.280000	1.996094	-2.000000	1.996094	0.009174	0.288073	-0.050459	314.987183	-355.911255	99.060059
C:\Users\cware\Desktop\Steller25Nov\TagTesting25Nov2013\M24.DSG	11-1-2013	16:40:58	517765.000000	10355.300000	-0.226563	-2.000000	1.195313	-0.008257	0.285321	-0.033945	-332.626343	-335.006714	48.019409
C:\Users\cware\Desktop\Steller25Nov\TagTesting25Nov2013\M24.DSG	11-1-2013	16:40:58	517766.000000	10355.320000	-2.000000	-2.000000	-2.000000	-0.026606	0.288073	0.021101	-500.000000	499.984741	-41.656494
C:\Users\cware\Desktop\Steller25Nov\TagTesting25Nov2013\M24.DSG	11-1-2013	16:40:58	517767.000000	10355.340000	-0.007813	-2.000000	-0.390625	-0.021101	0.302752	0.025688	-500.000000	152.954102	-128.479004
C:\Users\cware\Desktop\Steller25Nov\TagTesting25Nov2013\M24.DSG	11-1-2013	16:40:58	517768.000000	10355.360000	1.996094	1.472656	1.996094	-0.004587	0.333028	0.111009	-397.872925	-30.639648	-116.806030
C:\Users\cware\Desktop\Steller25Nov\TagTesting25Nov2013\M24.DSG	11-1-2013	16:40:58	517769.000000	10355.380000	0.832031	1.996094	-2.000000	0.001835	0.337615	0.119266	116.546631	-31.799316	-126.129150
C:\Users\cware\Desktop\Steller25Nov\TagTesting25Nov2013\M24.DSG	11-1-2013	16:40:58	517770.000000	10355.400000	-0.562500	1.996094	-2.000000	0.011927	0.343119	0.076147	195.755005	349.197388	-20.553589
C:\Users\cware\Desktop\Steller25Nov\TagTesting25Nov2013\M24.DSG	11-1-2013	16:40:58	517771.000000	10355.420000	0.539063	1.996094	1.011719	0.013761	0.343119	0.046789	481.842041	141.738892	-50.231934
C:\Users\cware\Desktop\Steller25Nov\TagTesting25Nov2013\M24.DSG	11-1-2013	16:40:58	517772.000000	10355.440000	1.996094	1.996094	1.816406	0.029358	0.312844	-0.044954	499.984741	-18.737793	-77.651978
C:\Users\cware\Desktop\Steller25Nov\TagTesting25Nov2013\M24.DSG	11-1-2013	16:40:58	517773.000000	10355.460000	1.996094	-2.000000	1.996094	0.034862	0.297248	-0.084404	345.825195	-250.686646	9.338379
C:\Users\cware\Desktop\Steller25Nov\TagTesting25Nov2013\M24.DSG	11-1-2013	16:40:58	517774.000000	10355.480000	1.792969	-2.000000	1.015625	0.000917	0.292661	-0.068807	-92.300415	-94.146729	129.409790
C:\Users\cware\Desktop\Steller25Nov\TagTesting25Nov2013\M24.DSG	11-1-2013	16:40:58	517775.000000	10355.500000	-0.457031	-2.000000	0.132813	-0.016514	0.288991	-0.040367	-462.326050	-183.410645	131.240845
C:\Users\cware\Desktop\Steller25Nov\TagTesting25Nov2013\M24.DSG	11-1-2013	16:40:58	517776.000000	10355.520000	0.320313	-0.605469	0.644531	-0.029358	0.311927	0.036697	-500.000000	38.589478	-87.524414
C:\Users\cware\Desktop\Steller25Nov\TagTesting25Nov2013\M24.DSG	11-1-2013	16:40:58	517777.000000	10355.540000	0.320313	-0.605469	0.644531	-0.022018	0.326606	0.072477	-500.000000	-87.051392	-175.949097
C:\Users\cware\Desktop\Steller25Nov\TagTesting25Nov2013\M24.DSG	11-1-2013	16:40:58	517778.000000	10355.560000	0.574219	1.996094	-0.335938	-0.009174	0.337615	0.117431	-393.722534	-50.170898	-142.425537
C:\Users\cware\Desktop\Steller25Nov\TagTesting25Nov2013\M24.DSG	11-1-2013	16:40:58	517779.000000	10355.580000	0.121094	1.996094	-2.000000	0.012844	0.344037	0.156881	-19.561768	44.448853	-106.491089
C:\Users\cware\Desktop\Steller25Nov\TagTesting25Nov2013\M24.DSG	11-1-2013	16:40:58	517780.000000	10355.600000	-0.070313	1.996094	-1.589844	0.018349	0.347706	0.144954	298.202515	188.705444	-55.908203
C:\Users\cware\Desktop\Steller25Nov\TagTesting25Nov2013\M24.DSG	11-1-2013	16:40:58	517781.000000	10355.620000	0.878906	1.996094	0.027344	0.030275	0.350459	0.073394	424.652100	39.611816	-41.610718
C:\Users\cware\Desktop\Steller25Nov\TagTesting25Nov2013\M24.DSG	11-1-2013	16:40:58	517782.000000	10355.640000	1.273438	1.437500	1.011719	0.045872	0.346789	0.024771	499.984741	28.427124	-82.504272
C:\Users\cware\Desktop\Steller25Nov\TagTesting25Nov2013\M24.DSG	11-1-2013	16:40:58	517783.000000	10355.660000	1.816406	-0.796875	1.835938	0.057798	0.328440	-0.096330	499.984741	-25.741577	-98.617554
C:\Users\cware\Desktop\Steller25Nov\TagTesting25Nov2013\M24.DSG	11-1-2013	16:40:58	517784.000000	10355.680000	1.250000	-2.000000	1.792969	0.042202	0.329358	-0.109174	340.698242	-64.956665	-20.156860
C:\Users\cware\Desktop\Steller25Nov\TagTesting25Nov2013\M24.DSG	11-1-2013	16:40:58	517785.000000	10355.700000	0.468750	-2.000000	0.882813	0.023853	0.307339	-0.086239	92.010498	-84.930420	27.999878
C:\Users\cware\Desktop\Steller25Nov\TagTesting25Nov2013\M24.DSG	11-1-2013	16:40:58	517786.000000	10355.720000	-0.101563	-2.000000	-0.234375	0.016514	0.306422	-0.067890	-221.893311	-127.899170	21.423340
C:\Users\cware\Desktop\Steller25Nov\TagTesting25Nov2013\M24.DSG	11-1-2013	16:40:58	517787.000000	10355.740000	-0.046875	-2.000000	-0.609375	0.009174	0.325688	-0.023853	-315.979004	-82.427979	-1.586914
C:\Users\cware\Desktop\Steller25Nov\TagTesting25Nov2013\M24.DSG	11-1-2013	16:40:58	517788.000000	10355.760000	0.574219	-0.742188	-0.488281	0.008257	0.334862	-0.002752	-313.110352	-24.612427	-43.182373
C:\Users\cware\Desktop\Steller25Nov\TagTesting25Nov2013\M24.DSG	11-1-2013	16:40:58	517789.000000	10355.780000	0.777344	-0.332031	-0.121094	0.015596	0.352294	0.040367	-330.688477	-30.975342	-54.626465
C:\Users\cware\Desktop\Steller25Nov\TagTesting25Nov2013\M24.DSG	11-1-2013	16:40:58	517790.000000	10355.800000	0.640625	0.285156	-0.425781	0.021101	0.355963	0.063303	-258.743286	-10.696411	-42.831421
C:\Users\cware\Desktop\Steller25Nov\TagTesting25Nov2013\M24.DSG	11-1-2013	16:40:58	517791.000000	10355.820000	0.304688	1.050781	-0.964844	0.024771	0.362385	0.088073	-137.634277	23.162842	-59.326172
C:\Users\cware\Desktop\Steller25Nov\TagTesting25Nov2013\M24.DSG	11-1-2013	16:40:58	517792.000000	10355.840000	0.355469	0.808594	-1.011719	0.030275	0.365138	0.087156	37.658691	65.078735	-46.508789
C:\Users\cware\Desktop\Steller25Nov\TagTesting25Nov2013\M24.DSG	11-1-2013	16:40:58	517793.000000	10355.860000	0.660156	0.085938	-0.750000	0.032110	0.366972	0.080734	102.706909	48.095703	-30.822754
C:\Users\cware\Desktop\Steller25Nov\TagTesting25Nov2013\M24.DSG	11-1-2013	16:40:58	517794.000000	10355.880000	0.617188	-0.363281	-0.750000	0.033945	0.366972	0.056881	143.493652	61.645508	-9.719849
C:\Users\cware\Desktop\Steller25Nov\TagTesting25Nov2013\M24.DSG	11-1-2013	16:40:58	517795.000000	10355.900000	0.703125	-0.632813	-0.722656	0.033945	0.365138	0.040367	139.663696	58.975220	-1.770020
C:\Users\cware\Desktop\Steller25Nov\TagTesting25Nov2013\M24.DSG	11-1-2013	16:40:58	517796.000000	10355.920000	0.851563	-0.914063	-0.523438	0.031193	0.361468	0.013761	94.619751	40.847778	2.029419
C:\Users\cware\Desktop\Steller25Nov\TagTesting25Nov2013\M24.DSG	11-1-2013	16:40:58	517797.000000	10355.940000	1.007813	-1.050781	-0.414063	0.030275	0.358716	0.005505	44.647217	16.586304	4.760742
C:\Users\cware\Desktop\Steller25Nov\TagTesting25Nov2013\M24.DSG	11-1-2013	16:40:58	517798.000000	10355.960000	0.863281	-1.218750	-0.417969	0.030275	0.357798	-0.001835	-17.883301	10.940552	3.021240
C:\Users\cware\Desktop\Steller25Nov\TagTesting25Nov2013\M24.DSG	11-1-2013	16:40:58	517799.000000	10355.980000	0.707031	-1.289063	-0.468750	0.031193	0.356881	0.000000	-66.421509	10.925293	0.335693
C:\Users\cware\Desktop\Steller25Nov\TagTesting25Nov2013\M24.DSG	11-1-2013	16:40:58	517800.000000	10356.000000	0.585938	-1.171875	-0.539063	0.032110	0.358716	0.010092	-99.288940	18.341064	-4.043579
C:\Users\cware\Desktop\Steller25Nov\TagTesting25Nov2013\M24.DSG	11-1-2013	16:40:58	517801.000000	10356.020000	0.574219	-0.906250	-0.609375	0.033028	0.362385	0.018349	-107.162476	21.835327	-12.557983
C:\Users\cware\Desktop\Steller25Nov\TagTesting25Nov2013\M24.DSG	11-1-2013	16:40:58	517802.000000	10356.040000	0.585938	-0.644531	-0.640625	0.035780	0.365138	0.032110	-96.618652	26.138306	-24.169922
C:\Users\cware\Desktop\Steller25Nov\TagTesting25Nov2013\M24.DSG	11-1-2013	16:40:58	517803.000000	10356.060000	0.628906	-0.453125	-0.621094	0.038532	0.368807	0.036697	-75.363159	21.560669	-33.859253
C:\Users\cware\Desktop\Steller25Nov\TagTesting25Nov2013\M24.DSG	11-1-2013	16:40:58	517804.000000	10356.080000	0.578125	-0.289063	-0.714844	0.043119	0.371560	0.044037	-41.473389	24.642944	-39.810181
C:\Users\cware\Desktop\Steller25Nov\TagTesting25Nov2013\M24.DSG	11-1-2013	16:40:58	517805.000000	10356.100000	0.570313	-0.328125	-0.707031	0.045872	0.374312	0.044037	-17.349243	31.631470	-41.717529
C:\Users\cware\Desktop\Steller25Nov\TagTesting25Nov2013\M24.DSG	11-1-2013	16:40:58	517806.000000	10356.120000	0.613281	-0.437500	-0.648438	0.052294	0.376147	0.041284	-3.021240	33.096313	-42.327881
C:\Users\cware\Desktop\Steller25Nov\TagTesting25Nov2013\M24.DSG	11-1-2013	16:40:58	517807.000000	10356.140000	0.652344	-0.566406	-0.644531	0.054128	0.377982	0.038532	1.724243	34.088135	-41.687012
C:\Users\cware\Desktop\Steller25Nov\TagTesting25Nov2013\M24.DSG	11-1-2013	16:40:58	517808.000000	10356.160000	0.710938	-0.687500	-0.558594	0.059633	0.380734	0.032110	4.318237	29.357910	-39.047241
C:\Users\cware\Desktop\Steller25Nov\TagTesting25Nov2013\M24.DSG	11-1-2013	16:40:58	517809.000000	10356.180000	0.730469	-0.753906	-0.480469	0.061468	0.381651	0.030275	3.585815	18.707275	-35.995483
C:\Users\cware\Desktop\Steller25Nov\TagTesting25Nov2013\M24.DSG	11-1-2013	16:40:58	517810.000000	10356.200000	0.742188	-0.773438	-0.468750	0.064220	0.382569	0.026606	3.173828	6.698608	-32.516479
C:\Users\cware\Desktop\Steller25Nov\TagTesting25Nov2013\M24.DSG	11-1-2013	16:40:58	517811.000000	10356.220000	0.746094	-0.753906	-0.492188	0.065138	0.384404	0.025688	1.998901	-2.090454	-29.357910
C:\Users\cware\Desktop\Steller25Nov\TagTesting25Nov2013\M24.DSG	11-1-2013	16:40:58	517812.000000	10356.240000	0.726563	-0.710938	-0.550781	0.067890	0.384404	0.025688	-0.442505	-4.699707	-27.221680
C:\Users\cware\Desktop\Steller25Nov\TagTesting25Nov2013\M24.DSG	11-1-2013	16:40:58	517813.000000	10356.260000	0.691406	-0.695313	-0.601563	0.069725	0.386239	0.025688	-4.196167	-1.373291	-27.008057
C:\Users\cware\Desktop\Steller25Nov\TagTesting25Nov2013\M24.DSG	11-1-2013	16:40:58	517814.000000	10356.280000	0.660156	-0.667969	-0.621094	0.073394	0.387156	0.025688	-6.134033	3.906250	-25.680542
C:\Users\cware\Desktop\Steller25Nov\TagTesting25Nov2013\M24.DSG	11-1-2013	16:40:58	517815.000000	10356.300000	0.644531	-0.679688	-0.648438	0.074312	0.387156	0.025688	-6.896973	4.806519	-27.008057
C:\Users\cware\Desktop\Steller25Nov\TagTesting25Nov2013\M24.DSG	11-1-2013	16:40:58	517816.000000	10356.320000	0.632813	-0.703125	-0.617188	0.076147	0.388991	0.026606	-7.446289	2.578735	-29.251099
C:\Users\cware\Desktop\Steller25Nov\TagTesting25Nov2013\M24.DSG	11-1-2013	16:40:58	517817.000000	10356.340000	0.613281	-0.750000	-0.609375	0.081651	0.388073	0.026606	-5.493164	0.808716	-31.005859
C:\Users\cware\Desktop\Steller25Nov\TagTesting25Nov2013\M24.DSG	11-1-2013	16:40:58	517818.000000	10356.360000	0.625000	-0.796875	-0.582031	0.083486	0.389908	0.027523	-10.147095	-6.301880	-29.067993
C:\Users\cware\Desktop\Steller25Nov\TagTesting25Nov2013\M24.DSG	11-1-2013	16:40:58	517819.000000	10356.380000	0.566406	-0.832031	-0.585938	0.087156	0.390826	0.028440	-10.757446	-10.177612	-22.811890
C:\Users\cware\Desktop\Steller25Nov\TagTesting25Nov2013\M24.DSG	11-1-2013	16:40:58	517820.000000	10356.400000	0.535156	-0.886719	-0.605469	0.088073	0.390826	0.029358	-11.825562	-5.828857	-10.986328
C:\Users\cware\Desktop\Steller25Nov\TagTesting25Nov2013\M24.DSG	11-1-2013	16:40:58	517821.000000	10356.420000	0.519531	-0.914063	-0.593750	0.088991	0.391743	0.030275	-16.189575	-2.685547	-4.180908
C:\Users\cware\Desktop\Steller25Nov\TagTesting25Nov2013\M24.DSG	11-1-2013	16:40:58	517822.000000	10356.440000	0.570313	-0.871094	-0.597656	0.088073	0.390826	0.032110	-17.410278	-1.068115	4.364014
C:\Users\cware\Desktop\Steller25Nov\TagTesting25Nov2013\M24.DSG	11-1-2013	16:40:58	517823.000000	10356.460000	0.589844	-0.804688	-0.636719	0.087156	0.391743	0.032110	-14.373779	0.930786	10.818481
C:\Users\cware\Desktop\Steller25Nov\TagTesting25Nov2013\M24.DSG	11-1-2013	16:40:58	517824.000000	10356.480000	0.582031	-0.750000	-0.656250	0.085321	0.391743	0.033945	-8.331299	5.828857	15.579224
C:\Users\cware\Desktop\Steller25Nov\TagTesting25Nov2013\M24.DSG	11-1-2013	16:40:58	517825.000000	10356.500000	0.593750	-0.738281	-0.613281	0.083486	0.388991	0.033028	-3.509521	5.004883	17.639160
C:\Users\cware\Desktop\Steller25Nov\TagTesting25Nov2013\M24.DSG	11-1-2013	16:40:58	517826.000000	10356.520000	0.636719	-0.746094	-0.562500	0.080734	0.388991	0.033028	-4.516602	1.586914	21.163940
C:\Users\cware\Desktop\Steller25Nov\TagTesting25Nov2013\M24.DSG	11-1-2013	16:40:58	517827.000000	10356.540000	0.675781	-0.765625	-0.519531	0.077064	0.387156	0.032110	-9.674072	3.341675	21.896362
C:\Users\cware\Desktop\Steller25Nov\TagTesting25Nov2013\M24.DSG	11-1-2013	16:40:58	517828.000000	10356.560000	0.671875	-0.781250	-0.539063	0.076147	0.387156	0.033028	-14.617920	8.880615	20.690918
C:\Users\cware\Desktop\Steller25Nov\TagTesting25Nov2013\M24.DSG	11-1-2013	16:40:58	517829.000000	10356.580000	0.605469	-0.785156	-0.566406	0.075229	0.384404	0.033028	-17.349243	15.914917	18.737793
C:\Users\cware\Desktop\Steller25Nov\TagTesting25Nov2013\M24.DSG	11-1-2013	16:40:58	517830.000000	10356.600000	0.527344	-0.796875	-0.656250	0.072477	0.384404	0.034862	-19.195557	31.753540	15.350342
C:\Users\cware\Desktop\Steller25Nov\TagTesting25Nov2013\M24.DSG	11-1-2013	16:40:58	517831.000000	10356.620000	0.527344	-0.796875	-0.656250	0.072477	0.384404	0.034862	-22.735596	42.739868	13.534546
C:\Users\cware\Desktop\Steller25Nov\TagTesting25Nov2013\M24.DSG	11-1-2013	16:40:58	517832.000000	10356.640000	0.433594	-0.777344	-0.652344	0.069725	0.384404	0.034862	-26.382446	57.479858	8.666992
C:\Users\cware\Desktop\Steller25Nov\TagTesting25Nov2013\M24.DSG	11-1-2013	16:40:58	517833.000000	10356.660000	0.429688	-0.750000	-0.648438	0.070642	0.385321	0.033945	-28.625488	72.692871	2.731323
C:\Users\cware\Desktop\Steller25Nov\TagTesting25Nov2013\M24.DSG	11-1-2013	16:40:58	517834.000000	10356.680000	0.488281	-0.695313	-0.660156	0.071560	0.386239	0.032110	-32.241821	85.403442	-3.250122
C:\Users\cware\Desktop\Steller25Nov\TagTesting25Nov2013\M24.DSG	11-1-2013	16:40:58	517835.000000	10356.700000	0.546875	-0.660156	-0.640625	0.071560	0.386239	0.031193	-36.697388	88.623047	-7.736206
C:\Users\cware\Desktop\Steller25Nov\TagTesting25Nov2013\M24.DSG	11-1-2013	16:40:58	517836.000000	10356.720000	0.539063	-0.628906	-0.617188	0.073394	0.387156	0.029358	-41.763306	101.348877	-7.156372
C:\Users\cware\Desktop\Steller25Nov\TagTesting25Nov2013\M24.DSG	11-1-2013	16:40:58	517837.000000	10356.740000	0.601563	-0.589844	-0.566406	0.076147	0.389908	0.028440	-46.386719	107.849121	-8.087158
C:\Users\cware\Desktop\Steller25Nov\TagTesting25Nov2013\M24.DSG	11-1-2013	16:40:58	517838.000000	10356.760000	0.710938	-0.578125	-0.484375	0.077982	0.391743	0.028440	-56.640625	99.288940	-8.163452
C:\Users\cware\Desktop\Steller25Nov\TagTesting25Nov2013\M24.DSG	11-1-2013	16:40:58	517839.000000	10356.780000	0.765625	-0.644531	-0.492188	0.080734	0.392661	0.026606	-63.171387	99.121094	-10.818481
C:\Users\cware\Desktop\Steller25Nov\TagTesting25Nov2013\M24.DSG	11-1-2013	16:40:58	517840.000000	10356.800000	0.839844	-0.636719	-0.503906	0.084404	0.394495	0.029358	-63.354492	94.146729	-14.816284
C:\Users\cware\Desktop\Steller25Nov\TagTesting25Nov2013\M24.DSG	11-1-2013	16:40:58	517841.000000	10356.820000	0.894531	-0.593750	-0.468750	0.087156	0.396330	0.030275	-71.578979	89.263916	-18.539429
C:\Users\cware\Desktop\Steller25Nov\TagTesting25Nov2013\M24.DSG	11-1-2013	16:40:58	517842.000000	10356.840000	0.984375	-0.609375	-0.410156	0.090826	0.399083	0.035780	-90.621948	73.364258	-29.510498
C:\Users\cware\Desktop\Steller25Nov\TagTesting25Nov2013\M24.DSG	11-1-2013	16:40:58	517843.000000	10356.860000	0.980469	-0.707031	-0.417969	0.094495	0.400917	0.040367	-95.489502	61.416626	-41.824341
C:\Users\cware\Desktop\Steller25Nov\TagTesting25Nov2013\M24.DSG	11-1-2013	16:40:58	517844.000000	10356.880000	0.894531	-0.761719	-0.492188	0.100917	0.405505	0.051376	-87.875366	49.667358	-42.510986
C:\Users\cware\Desktop\Steller25Nov\TagTesting25Nov2013\M24.DSG	11-1-2013	16:40:58	517845.000000	10356.900000	0.671875	-0.718750	-0.621094	0.103670	0.407339	0.055046	-79.132080	60.836792	-32.745361
C:\Users\cware\Desktop\Steller25Nov\TagTesting25Nov2013\M24.DSG	11-1-2013	16:40:58	517846.000000	10356.920000	0.519531	-0.769531	-0.503906	0.108257	0.409174	0.063303	-98.526001	80.245972	-24.932861
C:\Users\cware\Desktop\Steller25Nov\TagTesting25Nov2013\M24.DSG	11-1-2013	16:40:58	517847.000000	10356.940000	0.664063	-0.757813	-0.292969	0.111009	0.411009	0.068807	-106.079102	74.066162	-33.493042
C:\Users\cware\Desktop\Steller25Nov\TagTesting25Nov2013\M24.DSG	11-1-2013	16:40:58	517848.000000	10356.960000	0.738281	-0.582031	-0.269531	0.117431	0.414679	0.078899	-68.969727	58.746338	-45.364380
C:\Users\cware\Desktop\Steller25Nov\TagTesting25Nov2013\M24.DSG	11-1-2013	16:40:58	517849.000000	10356.980000	0.769531	-0.527344	-0.449219	0.119266	0.414679	0.082569	-27.664185	52.963257	-45.532227
C:\Users\cware\Desktop\Steller25Nov\TagTesting25Nov2013\M24.DSG	11-1-2013	16:40:58	517850.000000	10357.000000	0.675781	-0.597656	-0.566406	0.126606	0.416514	0.081651	-5.889893	52.139282	-35.232544
C:\Users\cware\Desktop\Steller25Nov\TagTesting25Nov2013\M24.DSG	11-1-2013	16:40:58	517851.000000	10357.020000	0.578125	-0.730469	-0.609375	0.128440	0.418349	0.078899	-9.292603	54.794312	-24.261475
C:\Users\cware\Desktop\Steller25Nov\TagTesting25Nov2013\M24.DSG	11-1-2013	16:40:58	517852.000000	10357.040000	0.605469	-0.835938	-0.648438	0.129358	0.419266	0.077064	-20.843506	62.393188	-15.197754
C:\Users\cware\Desktop\Steller25Nov\TagTesting25Nov2013\M24.DSG	11-1-2013	16:40:58	517853.000000	10357.060000	0.546875	-0.863281	-0.621094	0.133028	0.420183	0.077982	-29.144287	81.954956	-11.291504
C:\Users\cware\Desktop\Steller25Nov\TagTesting25Nov2013\M24.DSG	11-1-2013	16:40:58	517854.000000	10357.080000	0.570313	-0.820313	-0.523438	0.133028	0.420183	0.077982	-35.934448	104.125977	-14.358521
C:\Users\cware\Desktop\Steller25Nov\TagTesting25Nov2013\M24.DSG	11-1-2013	16:40:58	517855.000000	10357.100000	0.550781	-0.781250	-0.496094	0.134862	0.422018	0.079817	-31.021118	103.225708	-11.535645
C:\Users\cware\Desktop\Steller25Nov\TagTesting25Nov2013\M24.DSG	11-1-2013	16:40:58	517856.000000	10357.120000	0.597656	-0.753906	-0.433594	0.135780	0.422936	0.078899	-18.798828	104.370117	-4.272461
C:\Users\cware\Desktop\Steller25Nov\TagTesting25Nov2013\M24.DSG	11-1-2013	16:40:58	517857.000000	10357.140000	0.597656	-0.753906	-0.433594	0.138532	0.424771	0.076147	-15.747070	113.494873	2.014160
C:\Users\cware\Desktop\Steller25Nov\TagTesting25Nov2013\M24.DSG	11-1-2013	16:40:58	517858.000000	10357.160000	0.742188	-0.765625	-0.421875	0.139450	0.425688	0.075229	-9.857178	133.773804	1.251221
C:\Users\cware\Desktop\Steller25Nov\TagTesting25Nov2013\M24.DSG	11-1-2013	16:40:58	517859.000000	10357.180000	0.859375	-0.738281	-0.324219	0.141284	0.426606	0.071560	-15.151978	135.009766	-0.976563
C:\Users\cware\Desktop\Steller25Nov\TagTesting25Nov2013\M24.DSG	11-1-2013	16:40:58	517860.000000	10357.200000	0.980469	-0.746094	-0.191406	0.140367	0.429358	0.069725	-27.206421	123.901367	1.190186
C:\Users\cware\Desktop\Steller25Nov\TagTesting25Nov2013\M24.DSG	11-1-2013	16:40:58	517861.000000	10357.220000	1.054688	-0.812500	-0.070313	0.143119	0.430275	0.068807	-46.432495	104.370117	5.889893
C:\Users\cware\Desktop\Steller25Nov\TagTesting25Nov2013\M24.DSG	11-1-2013	16:40:58	517862.000000	10357.240000	1.027344	-0.734375	-0.109375	0.143119	0.432110	0.071560	-54.687500	72.204590	8.285522
C:\Users\cware\Desktop\Steller25Nov\TagTesting25Nov2013\M24.DSG	11-1-2013	16:40:58	517863.000000	10357.260000	0.964844	-0.644531	-0.121094	0.145872	0.433028	0.076147	-46.325684	70.449829	9.216309
C:\Users\cware\Desktop\Steller25Nov\TagTesting25Nov2013\M24.DSG	11-1-2013	16:40:58	517864.000000	10357.280000	1.039063	-0.648438	-0.109375	0.145872	0.434862	0.077064	-43.991089	50.842285	3.555298
C:\Users\cware\Desktop\Steller25Nov\TagTesting25Nov2013\M24.DSG	11-1-2013	16:40:58	517865.000000	10357.300000	1.031250	-0.601563	-0.085938	0.147706	0.436697	0.081651	-44.860840	39.749146	4.821777
C:\Users\cware\Desktop\Steller25Nov\TagTesting25Nov2013\M24.DSG	11-1-2013	16:40:58	517866.000000	10357.320000	0.992188	-0.410156	-0.152344	0.147706	0.436697	0.083486	-47.729492	32.897949	16.036987
C:\Users\cware\Desktop\Steller25Nov\TagTesting25Nov2013\M24.DSG	11-1-2013	16:40:58	517867.000000	10357.340000	1.066406	-0.285156	-0.125000	0.147706	0.435780	0.088073	-60.729980	20.202637	22.338867
C:\Users\cware\Desktop\Steller25Nov\TagTesting25Nov2013\M24.DSG	11-1-2013	16:40:58	517868.000000	10357.360000	1.074219	-0.339844	0.050781	0.147706	0.436697	0.091743	-96.130371	5.752563	14.892578
C:\Users\cware\Desktop\Steller25Nov\TagTesting25Nov2013\M24.DSG	11-1-2013	16:40:58	517869.000000	10357.380000	1.054688	-0.460938	0.160156	0.147706	0.435780	0.098165	-123.184204	-5.798340	2.014160
C:\Users\cware\Desktop\Steller25Nov\TagTesting25Nov2013\M24.DSG	11-1-2013	16:40:58	517870.000000	10357.400000	0.929688	-0.484375	0.042969	0.147706	0.435780	0.116514	-127.624512	4.592896	-11.749268
C:\Users\cware\Desktop\Steller25Nov\TagTesting25Nov2013\M24.DSG	11-1-2013	16:40:58	517871.000000	10357.420000	1.015625	-0.453125	-0.070313	0.149541	0.435780	0.125688	-119.430542	-9.582520	-26.550293
C:\Users\cware\Desktop\Steller25Nov\TagTesting25Nov2013\M24.DSG	11-1-2013	16:40:58	517872.000000	10357.440000	1.042969	-0.390625	-0.179688	0.155046	0.433945	0.143119	-101.318359	-23.880005	-39.062500
C:\Users\cware\Desktop\Steller25Nov\TagTesting25Nov2013\M24.DSG	11-1-2013	16:40:58	517873.000000	10357.460000	1.023438	-0.328125	-0.250000	0.157798	0.432110	0.149541	-85.296631	-33.554077	-45.364380
C:\Users\cware\Desktop\Steller25Nov\TagTesting25Nov2013\M24.DSG	11-1-2013	16:40:58	517874.000000	10357.480000	1.003906	-0.312500	-0.308594	0.166055	0.432110	0.161468	-70.709229	-35.552979	-57.388306
C:\Users\cware\Desktop\Steller25Nov\TagTesting25Nov2013\M24.DSG	11-1-2013	16:40:58	517875.000000	10357.500000	0.910156	-0.335938	-0.296875	0.171560	0.430275	0.165138	-63.079834	-35.003662	-64.407349
C:\Users\cware\Desktop\Steller25Nov\TagTesting25Nov2013\M24.DSG	11-1-2013	16:40:58	517876.000000	10357.520000	0.800781	-0.390625	-0.335938	0.181651	0.428440	0.173394	-70.587158	-35.095215	-68.099976
C:\Users\cware\Desktop\Steller25Nov\TagTesting25Nov2013\M24.DSG	11-1-2013	16:40:58	517877.000000	10357.540000	0.773438	-0.398438	-0.343750	0.186239	0.428440	0.176147	-84.014893	-38.009644	-71.517944
C:\Users\cware\Desktop\Steller25Nov\TagTesting25Nov2013\M24.DSG	11-1-2013	16:40:58	517878.000000	10357.560000	0.746094	-0.375000	-0.363281	0.198165	0.423853	0.188073	-90.179443	-48.919678	-81.604004
C:\Users\cware\Desktop\Steller25Nov\TagTesting25Nov2013\M24.DSG	11-1-2013	16:40:58	517879.000000	10357.580000	0.703125	-0.433594	-0.425781	0.205505	0.421101	0.193578	-89.721680	-51.559448	-86.486816
C:\Users\cware\Desktop\Steller25Nov\TagTesting25Nov2013\M24.DSG	11-1-2013	16:40:58	517880.000000	10357.600000	0.703125	-0.468750	-0.507813	0.221101	0.417431	0.202752	-76.248169	-57.556152	-93.933105
C:\Users\cware\Desktop\Steller25Nov\TagTesting25Nov2013\M24.DSG	11-1-2013	16:40:58	517881.000000	10357.620000	0.527344	-0.453125	-0.550781	0.228440	0.415596	0.207339	-50.460815	-4.730225	-87.356567
C:\Users\cware\Desktop\Steller25Nov\TagTesting25Nov2013\M24.DSG	11-1-2013	16:40:58	517882.000000	10357.640000	0.488281	-0.468750	-0.578125	0.241284	0.411927	0.210092	-37.826538	-5.477905	-83.404541
C:\Users\cware\Desktop\Steller25Nov\TagTesting25Nov2013\M24.DSG	11-1-2013	16:40:58	517883.000000	10357.660000	0.710938	-0.386719	-0.527344	0.247706	0.409174	0.210092	-31.188965	4.470825	-83.908081
C:\Users\cware\Desktop\Steller25Nov\TagTesting25Nov2013\M24.DSG	11-1-2013	16:40:58	517884.000000	10357.680000	0.742188	-0.351563	-0.601563	0.257798	0.406422	0.211009	-14.144897	11.138916	-89.355469
C:\Users\cware\Desktop\Steller25Nov\TagTesting25Nov2013\M24.DSG	11-1-2013	16:40:58	517885.000000	10357.700000	0.742188	-0.351563	-0.601563	0.262385	0.406422	0.211009	-4.562378	7.934570	-93.933105
C:\Users\cware\Desktop\Steller25Nov\TagTesting25Nov2013\M24.DSG	11-1-2013	16:40:58	517886.000000	10357.720000	0.703125	-0.527344	-0.621094	0.274312	0.402752	0.207339	8.880615	-0.778198	-100.753784
C:\Users\cware\Desktop\Steller25Nov\TagTesting25Nov2013\M24.DSG	11-1-2013	16:40:58	517887.000000	10357.740000	0.570313	-0.648438	-0.605469	0.279817	0.402752	0.204587	28.564453	14.953613	-105.758667
C:\Users\cware\Desktop\Steller25Nov\TagTesting25Nov2013\M24.DSG	11-1-2013	16:40:58	517888.000000	10357.760000	0.578125	-0.808594	-0.597656	0.291743	0.400917	0.196330	55.114746	28.549194	-119.247437
C:\Users\cware\Desktop\Steller25Nov\TagTesting25Nov2013\M24.DSG	11-1-2013	16:40:58	517889.000000	10357.780000	0.765625	-1.062500	-0.546875	0.297248	0.400000	0.191743	69.854736	35.812378	-131.118774
C:\Users\cware\Desktop\Steller25Nov\TagTesting25Nov2013\M24.DSG	11-1-2013	16:40:58	517890.000000	10357.800000	0.613281	-1.324219	-0.378906	0.312844	0.396330	0.177982	71.960449	7.232666	-156.555176
C:\Users\cware\Desktop\Steller25Nov\TagTesting25Nov2013\M24.DSG	11-1-2013	16:40:58	517891.000000	10357.820000	0.281250	-1.449219	-0.292969	0.322018	0.393578	0.173394	46.615601	42.144775	-135.620117
C:\Users\cware\Desktop\Steller25Nov\TagTesting25Nov2013\M24.DSG	11-1-2013	16:40:58	517892.000000	10357.840000	0.375000	-1.261719	-0.230469	0.328440	0.385321	0.169725	-12.054443	-9.048462	-119.903564
C:\Users\cware\Desktop\Steller25Nov\TagTesting25Nov2013\M24.DSG	11-1-2013	16:40:58	517893.000000	10357.860000	0.007813	-1.199219	-0.128906	0.343119	0.381651	0.170642	-45.669556	18.524170	-116.516113
C:\Users\cware\Desktop\Steller25Nov\TagTesting25Nov2013\M24.DSG	11-1-2013	16:40:58	517894.000000	10357.880000	0.062500	-1.265625	-0.113281	0.348624	0.376147	0.174312	-69.244385	25.787354	-118.362427
C:\Users\cware\Desktop\Steller25Nov\TagTesting25Nov2013\M24.DSG	11-1-2013	16:40:58	517895.000000	10357.900000	0.265625	-1.222656	-0.183594	0.362385	0.364220	0.184404	-80.352783	-0.274658	-115.844727
C:\Users\cware\Desktop\Steller25Nov\TagTesting25Nov2013\M24.DSG	11-1-2013	16:40:58	517896.000000	10357.920000	0.210938	-1.089844	-0.316406	0.369725	0.355963	0.188991	-81.695557	3.646851	-103.607178
C:\Users\cware\Desktop\Steller25Nov\TagTesting25Nov2013\M24.DSG	11-1-2013	16:40:58	517897.000000	10357.940000	0.089844	-1.007813	-0.292969	0.379817	0.344037	0.198165	-80.383301	2.685547	-93.582153
C:\Users\cware\Desktop\Steller25Nov\TagTesting25Nov2013\M24.DSG	11-1-2013	16:40:58	517898.000000	10357.960000	0.031250	-0.996094	-0.351563	0.384404	0.337615	0.202752	-69.793701	4.821777	-82.046509
C:\Users\cware\Desktop\Steller25Nov\TagTesting25Nov2013\M24.DSG	11-1-2013	16:40:58	517899.000000	10357.980000	0.019531	-1.027344	-0.421875	0.391743	0.327523	0.209174	-64.682007	-2.883911	-72.494507
C:\Users\cware\Desktop\Steller25Nov\TagTesting25Nov2013\M24.DSG	11-1-2013	16:40:58	517900.000000	10358.000000	0.000000	-1.031250	-0.464844	0.395413	0.321101	0.211927	-60.363770	-7.232666	-61.508179
C:\Users\cware\Desktop\Steller25Nov\TagTesting25Nov2013\M24.DSG	11-1-2013	16:40:58	517901.000000	10358.020000	-0.015625	-1.023438	-0.511719	0.401835	0.311927	0.218349	-56.838989	-12.863159	-54.031372
C:\Users\cware\Desktop\Steller25Nov\TagTesting25Nov2013\M24.DSG	11-1-2013	16:40:58	517902.000000	10358.040000	-0.093750	-1.003906	-0.535156	0.403670	0.308257	0.220183	-51.925659	-11.276245	-44.601440
C:\Users\cware\Desktop\Steller25Nov\TagTesting25Nov2013\M24.DSG	11-1-2013	16:40:58	517903.000000	10358.060000	-0.121094	-0.996094	-0.601563	0.409174	0.300000	0.222936	-45.898438	-10.070801	-37.612915
C:\Users\cware\Desktop\Steller25Nov\TagTesting25Nov2013\M24.DSG	11-1-2013	16:40:58	517904.000000	10358.080000	-0.121094	-0.964844	-0.628906	0.410092	0.298165	0.224771	-42.465210	-9.384155	-32.592773
C:\Users\cware\Desktop\Steller25Nov\TagTesting25Nov2013\M24.DSG	11-1-2013	16:40:58	517905.000000	10358.100000	-0.109375	-0.933594	-0.640625	0.412844	0.291743	0.228440	-41.564941	-9.658813	-30.044556
C:\Users\cware\Desktop\Steller25Nov\TagTesting25Nov2013\M24.DSG	11-1-2013	16:40:58	517906.000000	10358.120000	-0.109375	-0.929688	-0.656250	0.415596	0.288991	0.228440	-40.756226	-8.712769	-25.192261
C:\Users\cware\Desktop\Steller25Nov\TagTesting25Nov2013\M24.DSG	11-1-2013	16:40:58	517907.000000	10358.140000	-0.128906	-0.937500	-0.644531	0.414679	0.286239	0.231193	-38.681030	-5.020142	-18.722534
C:\Users\cware\Desktop\Steller25Nov\TagTesting25Nov2013\M24.DSG	11-1-2013	16:40:58	517908.000000	10358.160000	-0.132813	-0.941406	-0.667969	0.417431	0.281651	0.233945	-32.348633	-3.067017	-11.993408
C:\Users\cware\Desktop\Steller25Nov\TagTesting25Nov2013\M24.DSG	11-1-2013	16:40:58	517909.000000	10358.180000	-0.109375	-0.910156	-0.707031	0.418349	0.280734	0.235780	-29.373169	-2.258301	-5.584717
C:\Users\cware\Desktop\Steller25Nov\TagTesting25Nov2013\M24.DSG	11-1-2013	16:40:58	517910.000000	10358.200000	-0.097656	-0.898438	-0.707031	0.418349	0.277982	0.238532	-26.672363	-1.373291	-0.885010
C:\Users\cware\Desktop\Steller25Nov\TagTesting25Nov2013\M24.DSG	11-1-2013	16:40:58	517911.000000	10358.220000	-0.097656	-0.898438	-0.707031	0.419266	0.277064	0.238532	-23.345947	3.234863	3.997803
C:\Users\cware\Desktop\Steller25Nov\TagTesting25Nov2013\M24.DSG	11-1-2013	16:40:58	517912.000000	10358.240000	-0.097656	-0.890625	-0.746094	0.417431	0.277064	0.240367	-19.958496	6.835938	10.635376
C:\Users\cware\Desktop\Steller25Nov\TagTesting25Nov2013\M24.DSG	11-1-2013	16:40:58	517913.000000	10358.260000	-0.074219	-0.871094	-0.757813	0.416514	0.277982	0.240367	-15.258789	12.817383	14.480591
C:\Users\cware\Desktop\Steller25Nov\TagTesting25Nov2013\M24.DSG	11-1-2013	16:40:58	517914.000000	10358.280000	-0.046875	-0.828125	-0.781250	0.412844	0.277982	0.243119	-9.124756	16.510010	17.730713
C:\Users\cware\Desktop\Steller25Nov\TagTesting25Nov2013\M24.DSG	11-1-2013	16:40:58	517915.000000	10358.300000	-0.050781	-0.824219	-0.781250	0.412844	0.280734	0.244954	-0.762939	20.996094	20.187378
C:\Users\cware\Desktop\Steller25Nov\TagTesting25Nov2013\M24.DSG	11-1-2013	16:40:58	517916.000000	10358.320000	-0.046875	-0.812500	-0.765625	0.408257	0.284404	0.248624	6.546021	23.513794	25.131226
C:\Users\cware\Desktop\Steller25Nov\TagTesting25Nov2013\M24.DSG	11-1-2013	16:40:58	517917.000000	10358.340000	-0.023438	-0.824219	-0.773438	0.406422	0.287156	0.248624	14.328003	21.987915	29.479980
C:\Users\cware\Desktop\Steller25Nov\TagTesting25Nov2013\M24.DSG	11-1-2013	16:40:58	517918.000000	10358.360000	-0.035156	-0.851563	-0.761719	0.401835	0.291743	0.248624	22.064209	23.742676	36.880493
C:\Users\cware\Desktop\Steller25Nov\TagTesting25Nov2013\M24.DSG	11-1-2013	16:40:58	517919.000000	10358.380000	-0.054688	-0.875000	-0.761719	0.398165	0.295413	0.248624	25.787354	31.112671	46.905518
C:\Users\cware\Desktop\Steller25Nov\TagTesting25Nov2013\M24.DSG	11-1-2013	16:40:58	517920.000000	10358.400000	-0.003906	-0.917969	-0.757813	0.390826	0.302752	0.250459	29.098511	40.847778	57.098389
C:\Users\cware\Desktop\Steller25Nov\TagTesting25Nov2013\M24.DSG	11-1-2013	16:40:58	517921.000000	10358.420000	0.082031	-0.949219	-0.714844	0.384404	0.306422	0.251376	26.962280	48.065186	64.575195
C:\Users\cware\Desktop\Steller25Nov\TagTesting25Nov2013\M24.DSG	11-1-2013	16:40:58	517922.000000	10358.440000	0.230469	-0.941406	-0.703125	0.375229	0.317431	0.251376	21.743774	46.188354	67.001343
C:\Users\cware\Desktop\Steller25Nov\TagTesting25Nov2013\M24.DSG	11-1-2013	16:40:58	517923.000000	10358.460000	0.347656	-0.925781	-0.687500	0.371560	0.321101	0.253211	17.532349	38.681030	65.567017
C:\Users\cware\Desktop\Steller25Nov\TagTesting25Nov2013\M24.DSG	11-1-2013	16:40:58	517924.000000	10358.480000	0.382813	-0.906250	-0.703125	0.360550	0.328440	0.255046	12.512207	37.475586	65.399170
C:\Users\cware\Desktop\Steller25Nov\TagTesting25Nov2013\M24.DSG	11-1-2013	16:40:58	517925.000000	10358.500000	0.425781	-0.890625	-0.667969	0.355963	0.333028	0.254128	10.055542	40.206909	63.034058
C:\Users\cware\Desktop\Steller25Nov\TagTesting25Nov2013\M24.DSG	11-1-2013	16:40:58	517926.000000	10358.520000	0.503906	-0.863281	-0.593750	0.345872	0.338532	0.255963	7.415771	33.721924	54.687500
C:\Users\cware\Desktop\Steller25Nov\TagTesting25Nov2013\M24.DSG	11-1-2013	16:40:58	517927.000000	10358.540000	0.542969	-0.835938	-0.582031	0.341284	0.340367	0.255963	3.677368	29.800415	48.141479
C:\Users\cware\Desktop\Steller25Nov\TagTesting25Nov2013\M24.DSG	11-1-2013	16:40:58	517928.000000	10358.560000	0.546875	-0.828125	-0.542969	0.333028	0.345872	0.257798	-1.205444	26.718140	41.503906
C:\Users\cware\Desktop\Steller25Nov\TagTesting25Nov2013\M24.DSG	11-1-2013	16:40:58	517929.000000	10358.580000	0.546875	-0.820313	-0.542969	0.330275	0.346789	0.258716	-4.562378	25.634766	38.574219
C:\Users\cware\Desktop\Steller25Nov\TagTesting25Nov2013\M24.DSG	11-1-2013	16:40:58	517930.000000	10358.600000	0.527344	-0.828125	-0.503906	0.325688	0.349541	0.260550	-6.469727	23.391724	36.911011
C:\Users\cware\Desktop\Steller25Nov\TagTesting25Nov2013\M24.DSG	11-1-2013	16:40:58	517931.000000	10358.620000	0.527344	-0.835938	-0.500000	0.319266	0.351376	0.261468	-9.674072	22.735596	36.636353
C:\Users\cware\Desktop\Steller25Nov\TagTesting25Nov2013\M24.DSG	11-1-2013	16:40:58	517932.000000	10358.640000	0.531250	-0.812500	-0.539063	0.315596	0.352294	0.261468	-12.786865	20.919800	36.285400
C:\Users\cware\Desktop\Steller25Nov\TagTesting25Nov2013\M24.DSG	11-1-2013	16:40:58	517933.000000	10358.660000	0.535156	-0.789063	-0.578125	0.309174	0.353211	0.265138	-13.259888	23.925781	36.239624
C:\Users\cware\Desktop\Steller25Nov\TagTesting25Nov2013\M24.DSG	11-1-2013	16:40:58	517934.000000	10358.680000	0.503906	-0.765625	-0.574219	0.307339	0.354128	0.265138	-11.428833	25.527954	35.263062
C:\Users\cware\Desktop\Steller25Nov\TagTesting25Nov2013\M24.DSG	11-1-2013	16:40:58	517935.000000	10358.700000	0.542969	-0.750000	-0.566406	0.299083	0.355046	0.266972	-11.566162	20.751953	34.881592
C:\Users\cware\Desktop\Steller25Nov\TagTesting25Nov2013\M24.DSG	11-1-2013	16:40:58	517936.000000	10358.720000	0.535156	-0.738281	-0.554688	0.297248	0.356881	0.268807	-12.100220	17.837524	33.706665
C:\Users\cware\Desktop\Steller25Nov\TagTesting25Nov2013\M24.DSG	11-1-2013	16:40:58	517937.000000	10358.740000	0.554688	-0.726563	-0.542969	0.289908	0.356881	0.269725	-12.496948	14.541626	31.051636
C:\Users\cware\Desktop\Steller25Nov\TagTesting25Nov2013\M24.DSG	11-1-2013	16:40:58	517938.000000	10358.760000	0.570313	-0.718750	-0.511719	0.287156	0.358716	0.269725	-8.483887	9.765625	25.375366
C:\Users\cware\Desktop\Steller25Nov\TagTesting25Nov2013\M24.DSG	11-1-2013	16:40:58	517939.000000	10358.780000	0.566406	-0.710938	-0.515625	0.283486	0.359633	0.270642	-2.670288	2.777100	20.263672
C:\Users\cware\Desktop\Steller25Nov\TagTesting25Nov2013\M24.DSG	11-1-2013	16:40:58	517940.000000	10358.800000	0.554688	-0.714844	-0.511719	0.281651	0.360550	0.269725	5.142212	-3.845215	16.464233
C:\Users\cware\Desktop\Steller25Nov\TagTesting25Nov2013\M24.DSG	11-1-2013	16:40:58	517941.000000	10358.820000	0.535156	-0.734375	-0.464844	0.277982	0.361468	0.266972	12.054443	-8.407593	14.160156
C:\Users\cware\Desktop\Steller25Nov\TagTesting25Nov2013\M24.DSG	11-1-2013	16:40:58	517942.000000	10358.840000	0.523438	-0.761719	-0.449219	0.277982	0.364220	0.266055	19.973755	-11.520386	11.505127
C:\Users\cware\Desktop\Steller25Nov\TagTesting25Nov2013\M24.DSG	11-1-2013	16:40:58	517943.000000	10358.860000	0.519531	-0.808594	-0.437500	0.276147	0.365138	0.261468	24.291992	-12.023926	9.826660
C:\Users\cware\Desktop\Steller25Nov\TagTesting25Nov2013\M24.DSG	11-1-2013	16:40:58	517944.000000	10358.880000	0.523438	-0.839844	-0.417969	0.275229	0.367890	0.259633	23.513794	-11.596680	9.124756
C:\Users\cware\Desktop\Steller25Nov\TagTesting25Nov2013\M24.DSG	11-1-2013	16:40:58	517945.000000	10358.900000	0.550781	-0.871094	-0.359375	0.275229	0.368807	0.256881	22.888184	-15.945435	6.973267
C:\Users\cware\Desktop\Steller25Nov\TagTesting25Nov2013\M24.DSG	11-1-2013	16:40:58	517946.000000	10358.920000	0.566406	-0.890625	-0.414063	0.275229	0.371560	0.253211	22.506714	-24.887085	5.981445
C:\Users\cware\Desktop\Steller25Nov\TagTesting25Nov2013\M24.DSG	11-1-2013	16:40:58	517947.000000	10358.940000	0.574219	-0.906250	-0.441406	0.274312	0.372477	0.251376	23.025513	-31.433105	6.607056
C:\Users\cware\Desktop\Steller25Nov\TagTesting25Nov2013\M24.DSG	11-1-2013	16:40:58	517948.000000	10358.960000	0.570313	-0.894531	-0.484375	0.276147	0.375229	0.246789	19.424438	-39.489746	6.805420
C:\Users\cware\Desktop\Steller25Nov\TagTesting25Nov2013\M24.DSG	11-1-2013	16:40:58	517949.000000	10358.980000	0.527344	-0.882813	-0.500000	0.276147	0.377064	0.244954	13.992310	-40.023804	6.103516
C:\Users\cware\Desktop\Steller25Nov\TagTesting25Nov2013\M24.DSG	11-1-2013	16:40:58	517950.000000	10359.000000	0.500000	-0.906250	-0.500000	0.277982	0.377064	0.239450	4.089355	-40.069580	1.617432
C:\Users\cware\Desktop\Steller25Nov\TagTesting25Nov2013\M24.DSG	11-1-2013	16:40:58	517951.000000	10359.020000	0.492188	-0.878906	-0.535156	0.278899	0.378899	0.238532	-3.311157	-35.202026	-5.310059
C:\Users\cware\Desktop\Steller25Nov\TagTesting25Nov2013\M24.DSG	11-1-2013	16:40:58	517952.000000	10359.040000	0.507813	-0.886719	-0.527344	0.281651	0.378899	0.238532	-6.881714	-38.040161	-8.438110
C:\Users\cware\Desktop\Steller25Nov\TagTesting25Nov2013\M24.DSG	11-1-2013	16:40:58	517953.000000	10359.060000	0.535156	-0.937500	-0.476563	0.283486	0.377982	0.237615	-6.347656	-46.508789	-4.562378
C:\Users\cware\Desktop\Steller25Nov\TagTesting25Nov2013\M24.DSG	11-1-2013	16:40:58	517954.000000	10359.080000	0.531250	-0.988281	-0.472656	0.287156	0.377982	0.236697	-8.880615	-51.483154	6.210327
C:\Users\cware\Desktop\Steller25Nov\TagTesting25Nov2013\M24.DSG	11-1-2013	16:40:58	517955.000000	10359.100000	0.496094	-0.996094	-0.500000	0.288073	0.378899	0.234862	-13.854980	-47.286987	15.777588
C:\Users\cware\Desktop\Steller25Nov\TagTesting25Nov2013\M24.DSG	11-1-2013	16:40:58	517956.000000	10359.120000	0.503906	-0.960938	-0.496094	0.288073	0.378899	0.235780	-18.875122	-45.623779	25.817871
C:\Users\cware\Desktop\Steller25Nov\TagTesting25Nov2013\M24.DSG	11-1-2013	16:40:58	517957.000000	10359.140000	0.500000	-0.945313	-0.503906	0.288073	0.378899	0.233945	-21.545410	-44.143677	31.860352
C:\Users\cware\Desktop\Steller25Nov\TagTesting25Nov2013\M24.DSG	11-1-2013	16:40:58	517958.000000	10359.160000	0.492188	-0.914063	-0.500000	0.285321	0.379817	0.236697	-23.391724	-42.663574	35.064697
C:\Users\cware\Desktop\Steller25Nov\TagTesting25Nov2013\M24.DSG	11-1-2013	16:40:58	517959.000000	10359.180000	0.488281	-0.890625	-0.503906	0.284404	0.379817	0.237615	-22.033691	-42.465210	36.148071
C:\Users\cware\Desktop\Steller25Nov\TagTesting25Nov2013\M24.DSG	11-1-2013	16:40:58	517960.000000	10359.200000	0.480469	-0.875000	-0.507813	0.282569	0.380734	0.240367	-19.424438	-43.136597	37.292480
C:\Users\cware\Desktop\Steller25Nov\TagTesting25Nov2013\M24.DSG	11-1-2013	16:40:58	517961.000000	10359.220000	0.468750	-0.882813	-0.531250	0.281651	0.380734	0.239450	-19.073486	-45.150757	39.077759
C:\Users\cware\Desktop\Steller25Nov\TagTesting25Nov2013\M24.DSG	11-1-2013	16:40:58	517962.000000	10359.240000	0.460938	-0.886719	-0.542969	0.280734	0.380734	0.239450	-19.119263	-47.286987	41.687012
C:\Users\cware\Desktop\Steller25Nov\TagTesting25Nov2013\M24.DSG	11-1-2013	16:40:58	517963.000000	10359.260000	0.464844	-0.871094	-0.550781	0.278899	0.380734	0.239450	-16.799927	-49.942017	44.723511
C:\Users\cware\Desktop\Steller25Nov\TagTesting25Nov2013\M24.DSG	11-1-2013	16:40:58	517964.000000	10359.280000	0.476563	-0.808594	-0.593750	0.275229	0.383486	0.239450	-12.741089	-51.132202	49.514771
C:\Users\cware\Desktop\Steller25Nov\TagTesting25Nov2013\M24.DSG	11-1-2013	16:40:58	517965.000000	10359.300000	0.476563	-0.808594	-0.593750	0.274312	0.383486	0.239450	-8.651733	-48.950195	52.215576
C:\Users\cware\Desktop\Steller25Nov\TagTesting25Nov2013\M24.DSG	11-1-2013	16:40:58	517966.000000	10359.320000	0.511719	-0.789063	-0.613281	0.270642	0.385321	0.239450	-4.409790	-50.354004	55.160522
C:\Users\cware\Desktop\Steller25Nov\TagTesting25Nov2013\M24.DSG	11-1-2013	16:40:58	517967.000000	10359.340000	0.542969	-0.789063	-0.617188	0.268807	0.386239	0.238532	-2.182007	-55.068970	58.151245
C:\Users\cware\Desktop\Steller25Nov\TagTesting25Nov2013\M24.DSG	11-1-2013	16:40:58	517968.000000	10359.360000	0.523438	-0.789063	-0.652344	0.266972	0.388073	0.237615	-0.350952	-59.890747	63.430786
C:\Users\cware\Desktop\Steller25Nov\TagTesting25Nov2013\M24.DSG	11-1-2013	16:40:58	517969.000000	10359.380000	0.500000	-0.769531	-0.683594	0.261468	0.389908	0.236697	1.586914	-60.913086	68.176270
C:\Users\cware\Desktop\Steller25Nov\TagTesting25Nov2013\M24.DSG	11-1-2013	16:40:58	517970.000000	10359.400000	0.507813	-0.769531	-0.687500	0.258716	0.390826	0.235780	0.732422	-56.930542	72.463989
C:\Users\cware\Desktop\Steller25Nov\TagTesting25Nov2013\M24.DSG	11-1-2013	16:40:58	517971.000000	10359.420000	0.527344	-0.792969	-0.644531	0.252294	0.394495	0.234862	-1.510620	-56.625366	75.637817
C:\Users\cware\Desktop\Steller25Nov\TagTesting25Nov2013\M24.DSG	11-1-2013	16:40:58	517972.000000	10359.440000	0.562500	-0.820313	-0.625000	0.249541	0.395413	0.233945	-5.477905	-63.873291	83.770752
C:\Users\cware\Desktop\Steller25Nov\TagTesting25Nov2013\M24.DSG	11-1-2013	16:40:58	517973.000000	10359.460000	0.558594	-0.789063	-0.617188	0.241284	0.398165	0.233945	-8.895874	-63.980103	89.172363
C:\Users\cware\Desktop\Steller25Nov\TagTesting25Nov2013\M24.DSG	11-1-2013	16:40:58	517974.000000	10359.480000	0.554688	-0.757813	-0.582031	0.236697	0.397248	0.233945	-13.580322	-64.392090	91.506958
C:\Users\cware\Desktop\Steller25Nov\TagTesting25Nov2013\M24.DSG	11-1-2013	16:40:58	517975.000000	10359.500000	0.558594	-0.742188	-0.597656	0.228440	0.399083	0.234862	-15.823364	-63.827515	95.321655
C:\Users\cware\Desktop\Steller25Nov\TagTesting25Nov2013\M24.DSG	11-1-2013	16:40:58	517976.000000	10359.520000	0.503906	-0.750000	-0.613281	0.224771	0.399083	0.235780	-13.595581	-55.633545	98.342896
C:\Users\cware\Desktop\Steller25Nov\TagTesting25Nov2013\M24.DSG	11-1-2013	16:40:58	517977.000000	10359.540000	0.472656	-0.777344	-0.644531	0.212844	0.399083	0.239450	-9.597778	-40.695190	99.884033
C:\Users\cware\Desktop\Steller25Nov\TagTesting25Nov2013\M24.DSG	11-1-2013	16:40:58	517978.000000	10359.560000	0.453125	-0.792969	-0.683594	0.207339	0.398165	0.240367	-6.622314	-16.586304	98.236084
C:\Users\cware\Desktop\Steller25Nov\TagTesting25Nov2013\M24.DSG	11-1-2013	16:40:58	517979.000000	10359.580000	0.476563	-0.769531	-0.710938	0.193578	0.397248	0.244037	-4.699707	7.705688	102.355957
C:\Users\cware\Desktop\Steller25Nov\TagTesting25Nov2013\M24.DSG	11-1-2013	16:40:58	517980.000000	10359.600000	0.363281	-0.722656	-0.738281	0.185321	0.396330	0.243119	-6.729126	72.860718	124.343872
C:\Users\cware\Desktop\Steller25Nov\TagTesting25Nov2013\M24.DSG	11-1-2013	16:40:58	517981.000000	10359.620000	0.703125	-0.585938	-0.804688	0.165138	0.392661	0.244954	-5.203247	-39.505005	112.365723
C:\Users\cware\Desktop\Steller25Nov\TagTesting25Nov2013\M24.DSG	11-1-2013	16:40:58	517982.000000	10359.640000	0.671875	-0.511719	-1.089844	0.159633	0.390826	0.247706	12.222290	-11.627197	108.718872
C:\Users\cware\Desktop\Steller25Nov\TagTesting25Nov2013\M24.DSG	11-1-2013	16:40:58	517983.000000	10359.660000	0.578125	-0.457031	-1.078125	0.152294	0.388991	0.248624	28.381348	-7.217407	100.250244
C:\Users\cware\Desktop\Steller25Nov\TagTesting25Nov2013\M24.DSG	11-1-2013	16:40:58	517984.000000	10359.680000	0.597656	-0.425781	-1.046875	0.140367	0.388073	0.247706	45.623779	6.927490	84.808350
C:\Users\cware\Desktop\Steller25Nov\TagTesting25Nov2013\M24.DSG	11-1-2013	16:40:58	517985.000000	10359.700000	0.570313	-0.394531	-1.039063	0.133028	0.387156	0.243119	63.812256	10.986328	69.808960
C:\Users\cware\Desktop\Steller25Nov\TagTesting25Nov2013\M24.DSG	11-1-2013	16:40:58	517986.000000	10359.720000	0.562500	-0.332031	-1.031250	0.124771	0.388073	0.234862	81.237793	10.345459	56.259155
C:\Users\cware\Desktop\Steller25Nov\TagTesting25Nov2013\M24.DSG	11-1-2013	16:40:58	517987.000000	10359.740000	0.550781	-0.281250	-1.031250	0.120183	0.389908	0.230275	91.415405	8.560181	52.261353
C:\Users\cware\Desktop\Steller25Nov\TagTesting25Nov2013\M24.DSG	11-1-2013	16:40:58	517988.000000	10359.760000	0.621094	-0.253906	-0.992188	0.112844	0.393578	0.218349	94.436646	3.768921	50.384521
C:\Users\cware\Desktop\Steller25Nov\TagTesting25Nov2013\M24.DSG	11-1-2013	16:40:58	517989.000000	10359.780000	0.656250	-0.246094	-0.941406	0.109174	0.394495	0.211927	88.424683	-11.779785	53.070068
C:\Users\cware\Desktop\Steller25Nov\TagTesting25Nov2013\M24.DSG	11-1-2013	16:40:58	517990.000000	10359.800000	0.699219	-0.335938	-0.875000	0.103670	0.396330	0.200917	76.263428	-20.721436	54.077148
C:\Users\cware\Desktop\Steller25Nov\TagTesting25Nov2013\M24.DSG	11-1-2013	16:40:58	517991.000000	10359.820000	0.699219	-0.335938	-0.875000	0.100000	0.397248	0.197248	70.327759	-23.117065	49.606323
C:\Users\cware\Desktop\Steller25Nov\TagTesting25Nov2013\M24.DSG	11-1-2013	16:40:58	517992.000000	10359.840000	0.695313	-0.347656	-0.792969	0.095413	0.397248	0.189908	70.846558	-21.301270	40.985107
C:\Users\cware\Desktop\Steller25Nov\TagTesting25Nov2013\M24.DSG	11-1-2013	16:40:58	517993.000000	10359.860000	0.726563	-0.386719	-0.769531	0.094495	0.397248	0.185321	66.879272	-23.864746	38.192749
C:\Users\cware\Desktop\Steller25Nov\TagTesting25Nov2013\M24.DSG	11-1-2013	16:40:58	517994.000000	10359.880000	0.710938	-0.453125	-0.765625	0.090826	0.399083	0.180734	54.183960	-31.982422	34.729004
C:\Users\cware\Desktop\Steller25Nov\TagTesting25Nov2013\M24.DSG	11-1-2013	16:40:58	517995.000000	10359.900000	0.691406	-0.488281	-0.765625	0.088991	0.399083	0.176147	44.326782	-30.044556	34.591675
C:\Users\cware\Desktop\Steller25Nov\TagTesting25Nov2013\M24.DSG	11-1-2013	16:40:58	517996.000000	10359.920000	0.660156	-0.449219	-0.785156	0.087156	0.399083	0.175229	34.210205	-29.418945	38.452148
C:\Users\cware\Desktop\Steller25Nov\TagTesting25Nov2013\M24.DSG	11-1-2013	16:40:58	517997.000000	10359.940000	0.632813	-0.328125	-0.808594	0.086239	0.398165	0.174312	27.191162	-29.525757	45.104980
C:\Users\cware\Desktop\Steller25Nov\TagTesting25Nov2013\M24.DSG	11-1-2013	16:40:58	517998.000000	10359.960000	0.593750	-0.199219	-0.789063	0.082569	0.396330	0.171560	24.627686	-22.293091	47.943115
C:\Users\cware\Desktop\Steller25Nov\TagTesting25Nov2013\M24.DSG	11-1-2013	16:40:58	517999.000000	10359.980000	0.632813	-0.113281	-0.808594	0.079817	0.397248	0.172477	22.750854	-13.229370	46.478271
C:\Users\cware\Desktop\Steller25Nov\TagTesting25Nov2013\M24.DSG	11-1-2013	16:40:58	518000.000000	10360.000000	0.746094	-0.074219	-0.828125	0.076147	0.394495	0.169725	19.180298	-10.467529	50.430298
C:\Users\cware\Desktop\Steller25Nov\TagTesting25Nov2013\M24.DSG	11-1-2013	16:40:58	518001.000000	10360.020000	0.863281	-0.058594	-0.800781	0.073394	0.394495	0.168807	11.047363	-15.472412	58.029175
C:\Users\cware\Desktop\Steller25Nov\TagTesting25Nov2013\M24.DSG	11-1-2013	16:40:58	518002.000000	10360.040000	0.925781	-0.027344	-0.761719	0.066055	0.391743	0.170642	-12.512207	-30.960083	61.080933
C:\Users\cware\Desktop\Steller25Nov\TagTesting25Nov2013\M24.DSG	11-1-2013	16:40:58	518003.000000	10360.060000	0.878906	-0.023438	-0.796875	0.063303	0.389908	0.173394	-34.057617	-33.966064	53.878784
C:\Users\cware\Desktop\Steller25Nov\TagTesting25Nov2013\M24.DSG	11-1-2013	16:40:58	518004.000000	10360.080000	0.777344	-0.023438	-0.898438	0.058716	0.385321	0.181651	-45.333862	-27.740479	50.018311
C:\Users\cware\Desktop\Steller25Nov\TagTesting25Nov2013\M24.DSG	11-1-2013	16:40:58	518005.000000	10360.100000	0.699219	0.019531	-0.964844	0.055963	0.383486	0.186239	-41.030884	-17.532349	51.315308
C:\Users\cware\Desktop\Steller25Nov\TagTesting25Nov2013\M24.DSG	11-1-2013	16:40:58	518006.000000	10360.120000	0.679688	0.046875	-0.976563	0.053211	0.377064	0.191743	-27.496338	-8.056641	55.755615
C:\Users\cware\Desktop\Steller25Nov\TagTesting25Nov2013\M24.DSG	11-1-2013	16:40:58	518007.000000	10360.140000	0.710938	0.097656	-0.953125	0.044954	0.374312	0.191743	-11.886597	-2.838135	57.342529
C:\Users\cware\Desktop\Steller25Nov\TagTesting25Nov2013\M24.DSG	11-1-2013	16:40:58	518008.000000	10360.160000	0.765625	0.167969	-0.875000	0.039450	0.371560	0.192661	4.623413	0.045776	53.176880
C:\Users\cware\Desktop\Steller25Nov\TagTesting25Nov2013\M24.DSG	11-1-2013	16:40:58	518009.000000	10360.180000	0.882813	0.199219	-0.777344	0.032110	0.366055	0.191743	14.404297	-8.773804	49.926758
C:\Users\cware\Desktop\Steller25Nov\TagTesting25Nov2013\M24.DSG	11-1-2013	16:40:58	518010.000000	10360.200000	0.910156	0.230469	-0.761719	0.028440	0.363303	0.183486	33.477783	-5.966187	44.647217
C:\Users\cware\Desktop\Steller25Nov\TagTesting25Nov2013\M24.DSG	11-1-2013	16:40:58	518011.000000	10360.220000	0.878906	0.265625	-0.792969	0.022018	0.357798	0.185321	48.370361	-3.509521	39.642334
C:\Users\cware\Desktop\Steller25Nov\TagTesting25Nov2013\M24.DSG	11-1-2013	16:40:58	518012.000000	10360.240000	0.882813	0.265625	-0.792969	0.018349	0.356881	0.181651	62.469482	-4.669189	35.400391
C:\Users\cware\Desktop\Steller25Nov\TagTesting25Nov2013\M24.DSG	11-1-2013	16:40:58	518013.000000	10360.260000	0.867188	0.257813	-0.773438	0.012844	0.352294	0.172477	70.861816	-6.652832	30.288696
C:\Users\cware\Desktop\Steller25Nov\TagTesting25Nov2013\M24.DSG	11-1-2013	16:40:58	518014.000000	10360.280000	0.855469	0.199219	-0.746094	0.010092	0.348624	0.166055	70.571899	-3.326416	25.604248
C:\Users\cware\Desktop\Steller25Nov\TagTesting25Nov2013\M24.DSG	11-1-2013	16:40:58	518015.000000	10360.300000	0.855469	0.113281	-0.710938	0.003670	0.346789	0.157798	62.484741	2.395630	21.194458
C:\Users\cware\Desktop\Steller25Nov\TagTesting25Nov2013\M24.DSG	11-1-2013	16:40:58	518016.000000	10360.320000	0.882813	0.058594	-0.703125	0.000917	0.344037	0.153211	56.549072	4.623413	10.528564
C:\Users\cware\Desktop\Steller25Nov\TagTesting25Nov2013\M24.DSG	11-1-2013	16:40:58	518017.000000	10360.340000	0.875000	0.062500	-0.667969	-0.002752	0.341284	0.144954	64.147949	11.459351	-2.151489
C:\Users\cware\Desktop\Steller25Nov\TagTesting25Nov2013\M24.DSG	11-1-2013	16:40:58	518018.000000	10360.360000	0.832031	0.023438	-0.554688	-0.002752	0.342202	0.140367	81.588745	17.684937	-7.934570
C:\Users\cware\Desktop\Steller25Nov\TagTesting25Nov2013\M24.DSG	11-1-2013	16:40:58	518019.000000	10360.380000	0.957031	-0.027344	-0.515625	-0.004587	0.340367	0.126606	88.439941	8.453369	-1.617432
C:\Users\cware\Desktop\Steller25Nov\TagTesting25Nov2013\M24.DSG	11-1-2013	16:40:58	518020.000000	10360.400000	1.117188	-0.070313	-0.523438	-0.006422	0.339450	0.120183	79.925537	-24.230957	11.428833
C:\Users\cware\Desktop\Steller25Nov\TagTesting25Nov2013\M24.DSG	11-1-2013	16:40:58	518021.000000	10360.420000	1.277344	-0.140625	-0.574219	-0.008257	0.335780	0.115596	65.521240	-76.248169	12.893677
C:\Users\cware\Desktop\Steller25Nov\TagTesting25Nov2013\M24.DSG	11-1-2013	16:40:58	518022.000000	10360.440000	1.269531	-0.238281	-0.699219	-0.008257	0.333945	0.117431	62.667847	-135.772705	-4.974365
C:\Users\cware\Desktop\Steller25Nov\TagTesting25Nov2013\M24.DSG	11-1-2013	16:40:58	518023.000000	10360.460000	1.007813	-0.472656	-0.730469	-0.006422	0.333028	0.119266	78.826904	-126.861572	-27.908325
C:\Users\cware\Desktop\Steller25Nov\TagTesting25Nov2013\M24.DSG	11-1-2013	16:40:58	518024.000000	10360.480000	0.687500	-0.691406	-0.714844	-0.002752	0.336697	0.121101	103.439331	-91.232300	-47.637939
C:\Users\cware\Desktop\Steller25Nov\TagTesting25Nov2013\M24.DSG	11-1-2013	16:40:58	518025.000000	10360.500000	0.488281	-0.828125	-0.750000	0.000000	0.338532	0.118349	113.647461	-60.180664	-45.410156
C:\Users\cware\Desktop\Steller25Nov\TagTesting25Nov2013\M24.DSG	11-1-2013	16:40:58	518026.000000	10360.520000	0.488281	-0.949219	-0.781250	0.004587	0.343119	0.109174	114.105225	-47.409058	-21.636963
C:\Users\cware\Desktop\Steller25Nov\TagTesting25Nov2013\M24.DSG	11-1-2013	16:40:58	518027.000000	10360.540000	0.601563	-0.984375	-0.792969	0.004587	0.343119	0.103670	101.547241	-65.551758	-0.137329
C:\Users\cware\Desktop\Steller25Nov\TagTesting25Nov2013\M24.DSG	11-1-2013	16:40:58	518028.000000	10360.560000	0.531250	-0.886719	-0.792969	0.002752	0.343119	0.098165	73.745728	-55.160522	17.593384
C:\Users\cware\Desktop\Steller25Nov\TagTesting25Nov2013\M24.DSG	11-1-2013	16:40:58	518029.000000	10360.580000	0.566406	-0.679688	-0.781250	0.000917	0.340367	0.095413	49.423218	-40.939331	14.617920
C:\Users\cware\Desktop\Steller25Nov\TagTesting25Nov2013\M24.DSG	11-1-2013	16:40:58	518030.000000	10360.600000	0.695313	-0.464844	-0.746094	-0.001835	0.337615	0.093578	31.173706	-41.641235	-0.152588
C:\Users\cware\Desktop\Steller25Nov\TagTesting25Nov2013\M24.DSG	11-1-2013	16:40:58	518031.000000	10360.620000	0.726563	-0.390625	-0.726563	-0.001835	0.338532	0.093578	22.476196	-49.713135	-12.084961
C:\Users\cware\Desktop\Steller25Nov\TagTesting25Nov2013\M24.DSG	11-1-2013	16:40:58	518032.000000	10360.640000	0.660156	-0.445313	-0.773438	0.000000	0.338532	0.093578	19.165039	-52.169800	-18.630981
C:\Users\cware\Desktop\Steller25Nov\TagTesting25Nov2013\M24.DSG	11-1-2013	16:40:58	518033.000000	10360.660000	0.558594	-0.523438	-0.855469	0.000000	0.341284	0.093578	22.628784	-41.366577	-20.645142
C:\Users\cware\Desktop\Steller25Nov\TagTesting25Nov2013\M24.DSG	11-1-2013	16:40:58	518034.000000	10360.680000	0.507813	-0.589844	-0.875000	0.000917	0.341284	0.091743	31.417847	-25.588989	-21.194458
C:\Users\cware\Desktop\Steller25Nov\TagTesting25Nov2013\M24.DSG	11-1-2013	16:40:58	518035.000000	10360.700000	0.492188	-0.589844	-0.832031	0.001835	0.343119	0.088073	38.589478	-12.939453	-18.325806
C:\Users\cware\Desktop\Steller25Nov\TagTesting25Nov2013\M24.DSG	11-1-2013	16:40:58	518036.000000	10360.720000	0.511719	-0.589844	-0.804688	0.002752	0.344954	0.079817	51.635742	-4.272461	-15.197754
C:\Users\cware\Desktop\Steller25Nov\TagTesting25Nov2013\M24.DSG	11-1-2013	16:40:58	518037.000000	10360.740000	0.546875	-0.570313	-0.789063	0.002752	0.344954	0.077064	64.315796	-0.183105	-10.299683
C:\Users\cware\Desktop\Steller25Nov\TagTesting25Nov2013\M24.DSG	11-1-2013	16:40:58	518038.000000	10360.760000	0.601563	-0.546875	-0.734375	0.000917	0.344954	0.064220	76.873779	-0.839233	-2.044678
C:\Users\cware\Desktop\Steller25Nov\TagTesting25Nov2013\M24.DSG	11-1-2013	16:40:58	518039.000000	10360.780000	0.671875	-0.539063	-0.687500	-0.000917	0.344954	0.058716	82.061768	-8.926392	5.447388
C:\Users\cware\Desktop\Steller25Nov\TagTesting25Nov2013\M24.DSG	11-1-2013	16:40:58	518040.000000	10360.800000	0.695313	-0.558594	-0.644531	-0.003670	0.341284	0.046789	90.591431	-19.531250	13.580322
C:\Users\cware\Desktop\Steller25Nov\TagTesting25Nov2013\M24.DSG	11-1-2013	16:40:58	518041.000000	10360.820000	0.699219	-0.574219	-0.605469	-0.007339	0.341284	0.041284	98.205566	-19.470215	20.568848
C:\Users\cware\Desktop\Steller25Nov\TagTesting25Nov2013\M24.DSG	11-1-2013	16:40:58	518042.000000	10360.840000	0.656250	-0.664063	-0.550781	-0.011927	0.333028	0.028440	102.523804	-19.012451	27.496338
C:\Users\cware\Desktop\Steller25Nov\TagTesting25Nov2013\M24.DSG	11-1-2013	16:40:58	518043.000000	10360.860000	0.609375	-0.757813	-0.464844	-0.014679	0.332110	0.021101	102.737427	-20.706177	30.242920
C:\Users\cware\Desktop\Steller25Nov\TagTesting25Nov2013\M24.DSG	11-1-2013	16:40:58	518044.000000	10360.880000	0.632813	-0.855469	-0.464844	-0.020183	0.323853	0.010092	98.922729	-26.321411	34.240723
C:\Users\cware\Desktop\Steller25Nov\TagTesting25Nov2013\M24.DSG	11-1-2013	16:40:58	518045.000000	10360.900000	0.632813	-0.855469	-0.464844	-0.022936	0.320183	0.005505	89.416504	-30.197144	34.225464
C:\Users\cware\Desktop\Steller25Nov\TagTesting25Nov2013\M24.DSG	11-1-2013	16:40:58	518046.000000	10360.920000	0.726563	-0.812500	-0.437500	-0.026606	0.316514	0.000917	74.691772	-34.927368	30.136108
C:\Users\cware\Desktop\Steller25Nov\TagTesting25Nov2013\M24.DSG	11-1-2013	16:40:58	518047.000000	10360.940000	0.722656	-0.816406	-0.414063	-0.031193	0.308257	-0.005505	61.981201	-39.230347	26.504517
C:\Users\cware\Desktop\Steller25Nov\TagTesting25Nov2013\M24.DSG	11-1-2013	16:40:58	518048.000000	10360.960000	0.718750	-0.804688	-0.402344	-0.034862	0.304587	-0.005505	48.538208	-43.701172	23.681641
C:\Users\cware\Desktop\Steller25Nov\TagTesting25Nov2013\M24.DSG	11-1-2013	16:40:58	518049.000000	10360.980000	0.710938	-0.800781	-0.429688	-0.039450	0.298165	-0.005505	41.412354	-46.966553	24.002075
C:\Users\cware\Desktop\Steller25Nov\TagTesting25Nov2013\M24.DSG	11-1-2013	16:40:58	518050.000000	10361.000000	0.714844	-0.757813	-0.437500	-0.042202	0.296330	-0.005505	38.269043	-46.096802	24.322510
C:\Users\cware\Desktop\Steller25Nov\TagTesting25Nov2013\M24.DSG	11-1-2013	16:40:58	518051.000000	10361.020000	0.730469	-0.734375	-0.488281	-0.047706	0.290826	-0.005505	39.886475	-47.317505	22.705078
C:\Users\cware\Desktop\Steller25Nov\TagTesting25Nov2013\M24.DSG	11-1-2013	16:40:58	518052.000000	10361.040000	0.742188	-0.738281	-0.500000	-0.049541	0.287156	-0.005505	37.338257	-51.483154	23.681641
C:\Users\cware\Desktop\Steller25Nov\TagTesting25Nov2013\M24.DSG	11-1-2013	16:40:58	518053.000000	10361.060000	0.707031	-0.746094	-0.488281	-0.054128	0.282569	-0.001835	36.956787	-54.031372	26.351929
C:\Users\cware\Desktop\Steller25Nov\TagTesting25Nov2013\M24.DSG	11-1-2013	16:40:58	518054.000000	10361.080000	0.675781	-0.746094	-0.542969	-0.056881	0.278899	-0.001835	36.163330	-50.323486	26.092529
C:\Users\cware\Desktop\Steller25Nov\TagTesting25Nov2013\M24.DSG	11-1-2013	16:40:58	518055.000000	10361.100000	0.660156	-0.734375	-0.566406	-0.059633	0.273394	0.000917	32.043457	-46.539307	21.209717
C:\Users\cware\Desktop\Steller25Nov\TagTesting25Nov2013\M24.DSG	11-1-2013	16:40:58	518056.000000	10361.120000	0.628906	-0.734375	-0.562500	-0.062385	0.270642	0.001835	27.084351	-39.657593	13.504028
C:\Users\cware\Desktop\Steller25Nov\TagTesting25Nov2013\M24.DSG	11-1-2013	16:40:58	518057.000000	10361.140000	0.589844	-0.773438	-0.550781	-0.064220	0.267890	0.004587	22.186279	-33.538818	4.653931
C:\Users\cware\Desktop\Steller25Nov\TagTesting25Nov2013\M24.DSG	11-1-2013	16:40:58	518058.000000	10361.160000	0.570313	-0.808594	-0.539063	-0.065138	0.267890	0.005505	20.736694	-25.802612	-1.586914
C:\Users\cware\Desktop\Steller25Nov\TagTesting25Nov2013\M24.DSG	11-1-2013	16:40:58	518059.000000	10361.180000	0.574219	-0.820313	-0.550781	-0.065138	0.266972	0.006422	25.253296	-17.242432	1.907349
C:\Users\cware\Desktop\Steller25Nov\TagTesting25Nov2013\M24.DSG	11-1-2013	16:40:58	518060.000000	10361.200000	0.535156	-0.820313	-0.625000	-0.066972	0.265138	0.005505	32.012939	-6.210327	12.786865
C:\Users\cware\Desktop\Steller25Nov\TagTesting25Nov2013\M24.DSG	11-1-2013	16:40:58	518061.000000	10361.220000	0.519531	-0.769531	-0.671875	-0.067890	0.262385	0.003670	32.211304	2.410889	21.896362
C:\Users\cware\Desktop\Steller25Nov\TagTesting25Nov2013\M24.DSG	11-1-2013	16:40:58	518062.000000	10361.240000	0.492188	-0.718750	-0.703125	-0.068807	0.257798	0.000000	32.577515	14.419556	26.672363
C:\Users\cware\Desktop\Steller25Nov\TagTesting25Nov2013\M24.DSG	11-1-2013	16:40:58	518063.000000	10361.260000	0.519531	-0.707031	-0.667969	-0.071560	0.255046	-0.003670	33.569336	25.314331	26.901245
C:\Users\cware\Desktop\Steller25Nov\TagTesting25Nov2013\M24.DSG	11-1-2013	16:40:58	518064.000000	10361.280000	0.542969	-0.730469	-0.570313	-0.073394	0.248624	-0.012844	31.906128	34.362793	23.040771
C:\Users\cware\Desktop\Steller25Nov\TagTesting25Nov2013\M24.DSG	11-1-2013	16:40:58	518065.000000	10361.300000	0.589844	-0.765625	-0.507813	-0.072477	0.246789	-0.016514	27.221680	39.840698	18.676758
C:\Users\cware\Desktop\Steller25Nov\TagTesting25Nov2013\M24.DSG	11-1-2013	16:40:58	518066.000000	10361.320000	0.621094	-0.804688	-0.472656	-0.073394	0.241284	-0.025688	18.615723	41.381836	13.244629
C:\Users\cware\Desktop\Steller25Nov\TagTesting25Nov2013\M24.DSG	11-1-2013	16:40:58	518067.000000	10361.340000	0.671875	-0.804688	-0.453125	-0.074312	0.239450	-0.030275	6.698608	32.882690	11.627197
C:\Users\cware\Desktop\Steller25Nov\TagTesting25Nov2013\M24.DSG	11-1-2013	16:40:58	518068.000000	10361.360000	0.722656	-0.808594	-0.449219	-0.073394	0.238532	-0.035780	-11.001587	25.756836	12.527466
C:\Users\cware\Desktop\Steller25Nov\TagTesting25Nov2013\M24.DSG	11-1-2013	16:40:58	518069.000000	10361.380000	0.695313	-0.816406	-0.441406	-0.074312	0.236697	-0.037615	-25.497437	21.163940	14.312744
C:\Users\cware\Desktop\Steller25Nov\TagTesting25Nov2013\M24.DSG	11-1-2013	16:40:58	518070.000000	10361.400000	0.738281	-0.808594	-0.425781	-0.075229	0.236697	-0.039450	-38.345337	15.945435	16.830444
C:\Users\cware\Desktop\Steller25Nov\TagTesting25Nov2013\M24.DSG	11-1-2013	16:40:58	518071.000000	10361.420000	0.738281	-0.808594	-0.425781	-0.076147	0.235780	-0.040367	-46.615601	13.153076	20.095825
C:\Users\cware\Desktop\Steller25Nov\TagTesting25Nov2013\M24.DSG	11-1-2013	16:40:58	518072.000000	10361.440000	0.820313	-0.687500	-0.441406	-0.076147	0.235780	-0.040367	-51.803589	4.211426	22.644043
C:\Users\cware\Desktop\Steller25Nov\TagTesting25Nov2013\M24.DSG	11-1-2013	16:40:58	518073.000000	10361.460000	0.800781	-0.628906	-0.453125	-0.077982	0.234862	-0.038532	-52.932739	0.747681	24.810791
C:\Users\cware\Desktop\Steller25Nov\TagTesting25Nov2013\M24.DSG	11-1-2013	16:40:58	518074.000000	10361.480000	0.789063	-0.585938	-0.488281	-0.079817	0.233028	-0.035780	-50.262451	-4.501343	27.130127
C:\Users\cware\Desktop\Steller25Nov\TagTesting25Nov2013\M24.DSG	11-1-2013	16:40:58	518075.000000	10361.500000	0.757813	-0.566406	-0.515625	-0.081651	0.233028	-0.034862	-45.303345	-3.448486	28.839111
C:\Users\cware\Desktop\Steller25Nov\TagTesting25Nov2013\M24.DSG	11-1-2013	16:40:58	518076.000000	10361.520000	0.750000	-0.535156	-0.500000	-0.084404	0.230275	-0.031193	-38.314819	-1.892090	29.983521
C:\Users\cware\Desktop\Steller25Nov\TagTesting25Nov2013\M24.DSG	11-1-2013	16:40:58	518077.000000	10361.540000	0.761719	-0.515625	-0.507813	-0.085321	0.228440	-0.031193	-29.739380	-1.037598	31.097412
C:\Users\cware\Desktop\Steller25Nov\TagTesting25Nov2013\M24.DSG	11-1-2013	16:40:58	518078.000000	10361.560000	0.769531	-0.496094	-0.476563	-0.087156	0.225688	-0.031193	-16.265869	1.968384	33.050537
C:\Users\cware\Desktop\Steller25Nov\TagTesting25Nov2013\M24.DSG	11-1-2013	16:40:58	518079.000000	10361.580000	0.804688	-0.492188	-0.500000	-0.089908	0.221101	-0.030275	-2.029419	1.159668	36.285400
C:\Users\cware\Desktop\Steller25Nov\TagTesting25Nov2013\M24.DSG	11-1-2013	16:40:58	518080.000000	10361.600000	0.832031	-0.519531	-0.511719	-0.091743	0.214679	-0.033028	12.237549	-1.007080	41.336060
C:\Users\cware\Desktop\Steller25Nov\TagTesting25Nov2013\M24.DSG	11-1-2013	16:40:58	518081.000000	10361.620000	0.828125	-0.546875	-0.492188	-0.092661	0.211009	-0.033028	18.203735	-2.746582	46.997070
C:\Users\cware\Desktop\Steller25Nov\TagTesting25Nov2013\M24.DSG	11-1-2013	16:40:58	518082.000000	10361.640000	0.820313	-0.574219	-0.468750	-0.096330	0.200917	-0.034862	24.551392	-5.569458	52.291870
C:\Users\cware\Desktop\Steller25Nov\TagTesting25Nov2013\M24.DSG	11-1-2013	16:40:58	518083.000000	10361.660000	0.789063	-0.582031	-0.472656	-0.097248	0.195413	-0.035780	27.832031	-4.943848	52.230835
C:\Users\cware\Desktop\Steller25Nov\TagTesting25Nov2013\M24.DSG	11-1-2013	16:40:58	518084.000000	10361.680000	0.820313	-0.570313	-0.488281	-0.099083	0.188991	-0.035780	28.610229	-8.270264	49.163818
C:\Users\cware\Desktop\Steller25Nov\TagTesting25Nov2013\M24.DSG	11-1-2013	16:40:58	518085.000000	10361.700000	0.843750	-0.582031	-0.484375	-0.101835	0.179817	-0.036697	29.769897	-10.070801	50.170898
C:\Users\cware\Desktop\Steller25Nov\TagTesting25Nov2013\M24.DSG	11-1-2013	16:40:58	518086.000000	10361.720000	0.835938	-0.621094	-0.472656	-0.103670	0.175229	-0.036697	25.650024	-10.116577	56.533813
C:\Users\cware\Desktop\Steller25Nov\TagTesting25Nov2013\M24.DSG	11-1-2013	16:40:58	518087.000000	10361.740000	0.839844	-0.632813	-0.472656	-0.104587	0.163303	-0.038532	20.278931	-11.367798	60.943604
C:\Users\cware\Desktop\Steller25Nov\TagTesting25Nov2013\M24.DSG	11-1-2013	16:40:58	518088.000000	10361.760000	0.890625	-0.613281	-0.453125	-0.107339	0.157798	-0.036697	10.467529	-14.663696	63.385010
C:\Users\cware\Desktop\Steller25Nov\TagTesting25Nov2013\M24.DSG	11-1-2013	16:40:58	518089.000000	10361.780000	0.914063	-0.574219	-0.437500	-0.110092	0.146789	-0.035780	3.784180	-19.256592	64.071655
C:\Users\cware\Desktop\Steller25Nov\TagTesting25Nov2013\M24.DSG	11-1-2013	16:40:58	518090.000000	10361.800000	0.941406	-0.546875	-0.429688	-0.111009	0.140367	-0.033945	-3.219604	-24.948120	64.804077
C:\Users\cware\Desktop\Steller25Nov\TagTesting25Nov2013\M24.DSG	11-1-2013	16:40:58	518091.000000	10361.820000	0.949219	-0.550781	-0.414063	-0.113761	0.129358	-0.030275	-12.283325	-27.816772	65.521240
C:\Users\cware\Desktop\Steller25Nov\TagTesting25Nov2013\M24.DSG	11-1-2013	16:40:58	518092.000000	10361.840000	0.945313	-0.550781	-0.410156	-0.116514	0.123853	-0.027523	-22.872925	-30.868530	64.758301
C:\Users\cware\Desktop\Steller25Nov\TagTesting25Nov2013\M24.DSG	11-1-2013	16:40:58	518093.000000	10361.860000	0.945313	-0.523438	-0.449219	-0.118349	0.114679	-0.022018	-32.089233	-33.111572	64.331055
C:\Users\cware\Desktop\Steller25Nov\TagTesting25Nov2013\M24.DSG	11-1-2013	16:40:58	518094.000000	10361.880000	0.929688	-0.488281	-0.460938	-0.119266	0.109174	-0.020183	-40.466309	-32.623291	64.682007
C:\Users\cware\Desktop\Steller25Nov\TagTesting25Nov2013\M24.DSG	11-1-2013	16:40:58	518095.000000	10361.900000	0.914063	-0.437500	-0.464844	-0.121101	0.100000	-0.013761	-45.211792	-30.364990	65.109253
C:\Users\cware\Desktop\Steller25Nov\TagTesting25Nov2013\M24.DSG	11-1-2013	16:40:58	518096.000000	10361.920000	0.882813	-0.402344	-0.472656	-0.122936	0.096330	-0.012844	-49.194336	-23.742676	66.543579
C:\Users\cware\Desktop\Steller25Nov\TagTesting25Nov2013\M24.DSG	11-1-2013	16:40:58	518097.000000	10361.940000	0.867188	-0.378906	-0.480469	-0.122936	0.086239	-0.007339	-53.634644	-22.308350	67.871094
C:\Users\cware\Desktop\Steller25Nov\TagTesting25Nov2013\M24.DSG	11-1-2013	16:40:58	518098.000000	10361.960000	0.917969	-0.292969	-0.515625	-0.123853	0.080734	-0.006422	-58.471680	-27.053833	70.968628
C:\Users\cware\Desktop\Steller25Nov\TagTesting25Nov2013\M24.DSG	11-1-2013	16:40:58	518099.000000	10361.980000	0.917969	-0.292969	-0.515625	-0.124771	0.075229	-0.004587	-58.593750	-27.740479	76.614380
C:\Users\cware\Desktop\Steller25Nov\TagTesting25Nov2013\M24.DSG	11-1-2013	16:40:58	518100.000000	10362.000000	0.863281	-0.183594	-0.519531	-0.123853	0.064220	-0.000917	-51.132202	-23.544312	80.978394
C:\Users\cware\Desktop\Steller25Nov\TagTesting25Nov2013\M24.DSG	11-1-2013	16:40:58	518101.000000	10362.020000	0.867188	-0.148438	-0.484375	-0.124771	0.057798	0.001835	-40.267944	-12.512207	80.398560
C:\Users\cware\Desktop\Steller25Nov\TagTesting25Nov2013\M24.DSG	11-1-2013	16:40:58	518102.000000	10362.040000	0.933594	-0.152344	-0.433594	-0.122936	0.046789	0.002752	-29.525757	-6.713867	77.392578
C:\Users\cware\Desktop\Steller25Nov\TagTesting25Nov2013\M24.DSG	11-1-2013	16:40:58	518103.000000	10362.060000	0.972656	-0.156250	-0.460938	-0.122936	0.039450	0.002752	-20.446777	-10.131836	74.005127
C:\Users\cware\Desktop\Steller25Nov\TagTesting25Nov2013\M24.DSG	11-1-2013	16:40:58	518104.000000	10362.080000	1.003906	-0.164063	-0.472656	-0.122018	0.025688	0.003670	-15.060425	-4.272461	73.532104
C:\Users\cware\Desktop\Steller25Nov\TagTesting25Nov2013\M24.DSG	11-1-2013	16:40:58	518105.000000	10362.100000	1.050781	-0.160156	-0.445313	-0.121101	0.019266	0.005505	-8.285522	-0.625610	74.493408
C:\Users\cware\Desktop\Steller25Nov\TagTesting25Nov2013\M24.DSG	11-1-2013	16:40:58	518106.000000	10362.120000	1.089844	-0.191406	-0.433594	-0.118349	0.008257	0.003670	12.222290	11.596680	73.852539
C:\Users\cware\Desktop\Steller25Nov\TagTesting25Nov2013\M24.DSG	11-1-2013	16:40:58	518107.000000	10362.140000	1.152344	-0.269531	-0.472656	-0.116514	0.000917	0.002752	40.130615	17.929077	69.046021
C:\Users\cware\Desktop\Steller25Nov\TagTesting25Nov2013\M24.DSG	11-1-2013	16:40:58	518108.000000	10362.160000	1.207031	-0.273438	-0.597656	-0.113761	-0.012844	0.000917	74.645996	4.379272	63.812256
C:\Users\cware\Desktop\Steller25Nov\TagTesting25Nov2013\M24.DSG	11-1-2013	16:40:58	518109.000000	10362.180000	1.234375	-0.207031	-0.679688	-0.112844	-0.021101	0.004587	83.206177	-36.743164	72.235107
C:\Users\cware\Desktop\Steller25Nov\TagTesting25Nov2013\M24.DSG	11-1-2013	16:40:58	518110.000000	10362.200000	1.070313	-0.093750	-0.722656	-0.111009	-0.040367	0.015596	72.814941	-66.635132	91.491699
C:\Users\cware\Desktop\Steller25Nov\TagTesting25Nov2013\M24.DSG	11-1-2013	16:40:58	518111.000000	10362.220000	0.878906	0.011719	-0.824219	-0.109174	-0.048624	0.022936	79.742432	-66.146851	88.958740
C:\Users\cware\Desktop\Steller25Nov\TagTesting25Nov2013\M24.DSG	11-1-2013	16:40:58	518112.000000	10362.240000	0.894531	0.046875	-0.886719	-0.105505	-0.068807	0.039450	92.208862	-89.981079	72.540283
C:\Users\cware\Desktop\Steller25Nov\TagTesting25Nov2013\M24.DSG	11-1-2013	16:40:58	518113.000000	10362.260000	0.832031	-0.023438	-0.933594	-0.101835	-0.076147	0.048624	92.529297	-101.638794	61.874390
C:\Users\cware\Desktop\Steller25Nov\TagTesting25Nov2013\M24.DSG	11-1-2013	16:40:58	518114.000000	10362.280000	0.789063	-0.015625	-0.976563	-0.099083	-0.089908	0.072477	78.033447	-108.612061	52.764893
C:\Users\cware\Desktop\Steller25Nov\TagTesting25Nov2013\M24.DSG	11-1-2013	16:40:58	518115.000000	10362.300000	0.730469	0.062500	-0.972656	-0.095413	-0.096330	0.081651	61.386108	-105.178833	50.125122
C:\Users\cware\Desktop\Steller25Nov\TagTesting25Nov2013\M24.DSG	11-1-2013	16:40:58	518116.000000	10362.320000	0.796875	0.164063	-0.917969	-0.088991	-0.105505	0.102752	41.397095	-133.300781	49.087524
C:\Users\cware\Desktop\Steller25Nov\TagTesting25Nov2013\M24.DSG	11-1-2013	16:40:58	518117.000000	10362.340000	0.750000	0.257813	-0.812500	-0.084404	-0.109174	0.114679	25.299072	-139.175415	42.800903
C:\Users\cware\Desktop\Steller25Nov\TagTesting25Nov2013\M24.DSG	11-1-2013	16:40:58	518118.000000	10362.360000	0.710938	0.273438	-0.812500	-0.076147	-0.116514	0.133945	14.068604	-136.535645	34.851074
C:\Users\cware\Desktop\Steller25Nov\TagTesting25Nov2013\M24.DSG	11-1-2013	16:40:58	518119.000000	10362.380000	0.636719	0.316406	-0.859375	-0.073394	-0.120183	0.144037	20.797729	-126.144409	30.502319
C:\Users\cware\Desktop\Steller25Nov\TagTesting25Nov2013\M24.DSG	11-1-2013	16:40:58	518120.000000	10362.400000	0.531250	0.394531	-0.871094	-0.064220	-0.125688	0.162385	40.527344	-114.685059	30.899048
C:\Users\cware\Desktop\Steller25Nov\TagTesting25Nov2013\M24.DSG	11-1-2013	16:40:58	518121.000000	10362.420000	0.476563	0.488281	-0.898438	-0.060550	-0.126606	0.173394	59.570313	-107.345581	29.373169
C:\Users\cware\Desktop\Steller25Nov\TagTesting25Nov2013\M24.DSG	11-1-2013	16:40:58	518122.000000	10362.440000	0.425781	0.511719	-0.906250	-0.057798	-0.129358	0.182569	75.698853	-100.036621	27.038574
C:\Users\cware\Desktop\Steller25Nov\TagTesting25Nov2013\M24.DSG	11-1-2013	16:40:58	518123.000000	10362.460000	0.433594	0.421875	-0.949219	-0.048624	-0.129358	0.203670	80.703735	-96.801758	27.603149
C:\Users\cware\Desktop\Steller25Nov\TagTesting25Nov2013\M24.DSG	11-1-2013	16:40:58	518124.000000	10362.480000	0.406250	0.207031	-1.046875	-0.044037	-0.129358	0.213761	73.028564	-96.206665	27.740479
C:\Users\cware\Desktop\Steller25Nov\TagTesting25Nov2013\M24.DSG	11-1-2013	16:40:58	518125.000000	10362.500000	0.406250	0.207031	-1.046875	-0.033945	-0.130275	0.232110	68.664551	-90.057373	25.253296
C:\Users\cware\Desktop\Steller25Nov\TagTesting25Nov2013\M24.DSG	11-1-2013	16:40:58	518126.000000	10362.520000	0.250000	0.175781	-1.113281	-0.030275	-0.130275	0.240367	66.055298	-77.713013	21.972656
C:\Users\cware\Desktop\Steller25Nov\TagTesting25Nov2013\M24.DSG	11-1-2013	16:40:58	518127.000000	10362.540000	0.250000	0.121094	-1.132813	-0.022018	-0.130275	0.253211	54.779053	-70.556641	17.929077
C:\Users\cware\Desktop\Steller25Nov\TagTesting25Nov2013\M24.DSG	11-1-2013	16:40:58	518128.000000	10362.560000	0.246094	0.027344	-1.175781	-0.017431	-0.130275	0.258716	38.284302	-62.713623	23.468018
C:\Users\cware\Desktop\Steller25Nov\TagTesting25Nov2013\M24.DSG	11-1-2013	16:40:58	518129.000000	10362.580000	0.269531	0.023438	-1.140625	-0.010092	-0.132110	0.269725	28.594971	-63.018799	27.023315
C:\Users\cware\Desktop\Steller25Nov\TagTesting25Nov2013\M24.DSG	11-1-2013	16:40:58	518130.000000	10362.600000	0.296875	0.027344	-1.109375	-0.007339	-0.134862	0.272477	23.651123	-60.516357	26.473999
C:\Users\cware\Desktop\Steller25Nov\TagTesting25Nov2013\M24.DSG	11-1-2013	16:40:58	518131.000000	10362.620000	0.343750	0.003906	-1.078125	0.000917	-0.135780	0.278899	24.200439	-65.078735	22.369385
C:\Users\cware\Desktop\Steller25Nov\TagTesting25Nov2013\M24.DSG	11-1-2013	16:40:58	518132.000000	10362.640000	0.355469	-0.046875	-1.050781	0.003670	-0.136697	0.284404	23.162842	-71.441650	14.602661
C:\Users\cware\Desktop\Steller25Nov\TagTesting25Nov2013\M24.DSG	11-1-2013	16:40:58	518133.000000	10362.660000	0.277344	-0.011719	-1.007813	0.010092	-0.139450	0.291743	23.941040	-72.555542	8.666992
C:\Users\cware\Desktop\Steller25Nov\TagTesting25Nov2013\M24.DSG	11-1-2013	16:40:58	518134.000000	10362.680000	0.171875	-0.003906	-1.011719	0.011927	-0.138532	0.296330	29.907227	-69.152832	2.456665
C:\Users\cware\Desktop\Steller25Nov\TagTesting25Nov2013\M24.DSG	11-1-2013	16:40:58	518135.000000	10362.700000	0.109375	-0.042969	-1.011719	0.015596	-0.139450	0.305505	36.544800	-65.826416	-5.264282
C:\Users\cware\Desktop\Steller25Nov\TagTesting25Nov2013\M24.DSG	11-1-2013	16:40:58	518136.000000	10362.720000	0.074219	-0.082031	-0.992188	0.017431	-0.136697	0.310092	50.964355	-75.653076	-11.291504
C:\Users\cware\Desktop\Steller25Nov\TagTesting25Nov2013\M24.DSG	11-1-2013	16:40:58	518137.000000	10362.740000	0.089844	-0.128906	-0.996094	0.019266	-0.135780	0.315596	38.894653	-74.066162	-19.317627
C:\Users\cware\Desktop\Steller25Nov\TagTesting25Nov2013\M24.DSG	11-1-2013	16:40:58	518138.000000	10362.760000	0.031250	-0.128906	-1.156250	0.022936	-0.132110	0.323853	31.860352	-70.632935	-19.287109
C:\Users\cware\Desktop\Steller25Nov\TagTesting25Nov2013\M24.DSG	11-1-2013	16:40:58	518139.000000	10362.780000	0.015625	-0.214844	-1.210938	0.022936	-0.131193	0.329358	25.619507	-53.222656	-22.720337
C:\Users\cware\Desktop\Steller25Nov\TagTesting25Nov2013\M24.DSG	11-1-2013	16:40:58	518140.000000	10362.800000	0.015625	-0.328125	-1.218750	0.023853	-0.126606	0.334862	28.610229	-47.515869	-20.172119
C:\Users\cware\Desktop\Steller25Nov\TagTesting25Nov2013\M24.DSG	11-1-2013	16:40:58	518141.000000	10362.820000	-0.042969	-0.484375	-1.156250	0.024771	-0.124771	0.338532	29.037476	-38.375854	-17.669678
C:\Users\cware\Desktop\Steller25Nov\TagTesting25Nov2013\M24.DSG	11-1-2013	16:40:58	518142.000000	10362.840000	-0.179688	-0.601563	-1.097656	0.024771	-0.119266	0.349541	19.149780	-25.711060	-11.032104
C:\Users\cware\Desktop\Steller25Nov\TagTesting25Nov2013\M24.DSG	11-1-2013	16:40:58	518143.000000	10362.860000	-0.300781	-0.652344	-1.136719	0.024771	-0.117431	0.344037	11.779785	-8.132935	-4.028320
[truncated: 19,505 more rows]
